# Supplementary material for: Identification of Haptic Based Guiding Using Hard Reins
Source: PLoS One. 2015 Jul 22;10(7):e0132020. doi: 10.1371/journal.pone.0132020 (PMC4511788; doi:10.1371/journal.pone.0132020)
Supplement: S1 File — (ZIP) [file pone.0132020.s001.zip › MotionData1/Subject2/T13/sync13.txt]

// Start Time: 0
// Sample rate: 25.0Hz
// Scenario: 4.9
// Firmware Version: 2.6.1
Counter	Acc_X	Acc_Y	Acc_Z	Gyr_X	Gyr_Y	Gyr_Z	Mag_X	Mag_Y	Mag_Z	Quat_w	Quat_x	Quat_y	Quat_z
5692	-0.069176	3.159889	9.345725	0.057263	-0.048230	-0.060619	-0.012073	-0.032405	-1.092636	0.979339	0.156830	-0.017420	-0.126472
5693	0.004450	3.360276	9.370543	0.057456	-0.027454	0.070334	-0.013393	-0.035462	-1.092450	0.979345	0.157888	-0.018075	-0.125015
5694	-0.042794	3.301162	9.383982	0.004336	-0.016260	0.174573	-0.016974	-0.037755	-1.098946	0.979802	0.157715	-0.019129	-0.121439
5695	-0.030163	3.262544	9.302821	-0.007162	-0.008884	0.303660	-0.021348	-0.042155	-1.098228	0.980557	0.157469	-0.020021	-0.115368
5696	-0.042542	3.130830	9.151961	0.031701	0.014845	0.438407	-0.024009	-0.048113	-1.092934	0.981481	0.157790	-0.021357	-0.106495
5697	-0.012899	3.238184	9.241122	0.074905	0.043666	0.510324	-0.030358	-0.059448	-1.093493	0.982310	0.159171	-0.022067	-0.096152
5698	0.019430	3.309160	9.183809	0.043591	0.086229	0.612158	-0.035642	-0.071625	-1.088972	0.983349	0.159760	-0.022581	-0.083610
5699	0.004015	3.345286	9.134923	0.030609	0.123935	0.700770	-0.042509	-0.087601	-1.088326	0.984384	0.160302	-0.022251	-0.069258
5700	-0.072113	3.261363	9.053788	0.061885	0.165635	0.750665	-0.049246	-0.102953	-1.084429	0.985214	0.161250	-0.021660	-0.053693
5701	-0.257959	3.459462	9.008079	0.146025	0.190753	0.805937	-0.055060	-0.116457	-1.076442	0.985545	0.164054	-0.020477	-0.036979
5702	-0.498987	3.523062	9.055565	0.156018	0.236998	0.844329	-0.063248	-0.136348	-1.068767	0.985623	0.166790	-0.018874	-0.019269
5703	0.011316	3.893977	8.774766	0.207718	0.282110	0.836702	-0.070110	-0.154889	-1.060121	0.985175	0.170796	-0.016000	-0.001612
5704	0.190575	4.115681	8.619730	0.272690	0.329080	0.973310	-0.076155	-0.180233	-1.049008	0.984175	0.175693	-0.013037	0.019000
5705	-0.254575	4.146489	9.048733	0.212565	0.370398	1.007066	-0.085399	-0.202996	-1.037237	0.982863	0.179649	-0.009037	0.040309
5706	-0.340490	4.008946	8.599425	0.195817	0.385627	1.031901	-0.092793	-0.222147	-1.025910	0.981160	0.182828	-0.005202	0.062230
5707	-0.400142	3.382000	8.773055	0.326894	0.405629	0.912159	-0.102266	-0.245670	-1.015052	0.978596	0.188851	0.000004	0.081758
5708	-0.565949	3.325680	9.627703	0.405535	0.308351	0.846380	-0.107925	-0.266600	-1.000976	0.975491	0.196128	0.003301	0.099697
5709	-0.292452	3.607301	8.998514	0.065841	0.294883	0.556078	-0.117580	-0.284374	-0.992275	0.973967	0.197067	0.007194	0.111809
5710	-0.192874	4.016952	9.354720	0.390412	0.243013	0.320667	-0.119406	-0.297315	-0.982163	0.971613	0.204052	0.011326	0.119177
5711	-0.759127	4.332028	10.064300	-0.008749	0.265083	0.441654	-0.120705	-0.309038	-0.970671	0.970422	0.203551	0.014871	0.128945
5712	-1.126171	3.213555	9.548776	-0.206452	0.166564	0.113434	-0.120173	-0.308721	-0.972822	0.970899	0.199039	0.016896	0.132112
5713	-0.967358	3.099887	9.241591	-0.169521	0.060330	-0.108173	-0.117531	-0.302491	-0.978310	0.971786	0.195676	0.018332	0.130410
5714	-0.764367	3.336662	9.790024	-0.163372	-0.124857	-0.238482	-0.113032	-0.294957	-0.981353	0.973070	0.192631	0.016198	0.125562
5715	-0.393143	3.513288	9.516052	-0.274599	-0.269169	-0.480306	-0.108804	-0.285341	-0.989444	0.975320	0.187850	0.012431	0.115359
5716	0.221275	3.611770	9.021464	-0.278609	-0.301438	-0.470043	-0.106583	-0.270494	-1.003675	0.977449	0.182872	0.007463	0.105333
5717	0.369697	3.556188	8.860353	-0.229913	-0.247933	-0.531460	-0.102899	-0.256502	-1.012563	0.979350	0.178845	0.004361	0.094178
5718	0.140409	3.552056	9.127750	-0.132091	-0.233920	-0.417857	-0.098410	-0.245056	-1.021272	0.980584	0.176539	0.000818	0.085375
5719	-0.044293	3.480753	9.276671	-0.183976	-0.225328	-0.495724	-0.095525	-0.230952	-1.028127	0.982006	0.173317	-0.001882	0.074975
5720	0.079034	3.458693	9.054360	-0.164258	-0.253470	-0.429557	-0.091569	-0.219229	-1.036148	0.983161	0.170358	-0.005820	0.065861
5721	0.168773	3.319521	8.966697	-0.155609	-0.211343	-0.476129	-0.090928	-0.210414	-1.042338	0.984230	0.167632	-0.008280	0.055883
5722	0.301306	3.239396	8.990624	-0.075726	-0.167535	-0.494190	-0.084975	-0.199723	-1.050145	0.984962	0.166278	-0.010205	0.045789
5723	0.332161	3.172003	9.126873	-0.010297	-0.134519	-0.512346	-0.079551	-0.190542	-1.052608	0.985382	0.166286	-0.010899	0.035376
5724	0.250451	3.158397	9.256856	0.002849	-0.139104	-0.466347	-0.075855	-0.181018	-1.056117	0.985640	0.166407	-0.012285	0.025929
5725	0.253199	3.228819	9.037369	0.124550	-0.148423	-0.407674	-0.070558	-0.174112	-1.057034	0.985365	0.169009	-0.013543	0.017562
5726	0.134509	3.367469	9.162661	0.056477	-0.155043	-0.522843	-0.066983	-0.168953	-1.059469	0.985275	0.170176	-0.015008	0.006954
5727	0.075680	3.444108	9.434679	0.075231	-0.165405	-0.384931	-0.063279	-0.162248	-1.062261	0.984997	0.171758	-0.016705	-0.001039
5728	-0.048578	3.082575	9.241031	-0.048741	-0.172756	-0.562136	-0.062100	-0.156034	-1.065577	0.985049	0.170835	-0.018369	-0.012517
5729	0.264678	3.384383	9.050989	0.067738	-0.110043	-0.397007	-0.058136	-0.147663	-1.067914	0.984660	0.172227	-0.018960	-0.020556
5730	0.196034	3.475415	9.375553	0.120840	-0.073160	-0.324106	-0.055886	-0.144037	-1.069440	0.984085	0.174557	-0.019527	-0.026943
5731	0.541669	3.641896	9.375275	-0.090362	-0.040101	-0.329944	-0.050050	-0.139709	-1.068426	0.984202	0.172824	-0.018905	-0.033473
5732	0.436144	3.169025	9.038619	-0.028663	-0.033345	-0.007852	-0.050459	-0.136019	-1.070054	0.984311	0.172100	-0.019705	-0.033546
5733	0.317898	3.191186	9.335703	-0.026646	0.011050	-0.076502	-0.050866	-0.133179	-1.071305	0.984376	0.171538	-0.019025	-0.034878
5734	0.296142	3.290302	9.211529	-0.020105	0.014348	0.151636	-0.053917	-0.135335	-1.072013	0.984579	0.170953	-0.019438	-0.031642
5735	0.100884	3.376585	9.315610	-0.111308	0.018660	0.197386	-0.057636	-0.136349	-1.072945	0.985102	0.168619	-0.019509	-0.027584
5736	-0.201650	3.215727	9.187188	-0.026585	0.022097	0.194214	-0.061218	-0.138258	-1.077813	0.985325	0.167891	-0.019902	-0.023480
5737	-0.091590	3.268687	9.074629	-0.067519	0.050513	0.181867	-0.062015	-0.138536	-1.077139	0.985668	0.166438	-0.019306	-0.019605
5738	-0.270355	3.534922	9.399305	-0.013287	0.001854	0.298444	-0.066395	-0.141103	-1.076902	0.985835	0.165920	-0.020447	-0.013505
5739	-0.079035	3.242211	9.046329	-0.024182	-0.023361	0.163847	-0.070907	-0.144161	-1.073446	0.985960	0.165311	-0.021248	-0.010217
5740	-0.047888	3.247622	8.967812	0.055318	0.035906	0.095512	-0.073692	-0.146625	-1.073223	0.985830	0.166230	-0.021057	-0.007976
5741	-0.010168	3.593034	9.281685	0.061123	0.051433	0.081455	-0.073552	-0.149542	-1.068335	0.985671	0.167368	-0.020119	-0.006031
5742	-0.148192	3.464302	9.268793	0.027412	0.025074	0.092709	-0.075672	-0.152046	-1.067043	0.985619	0.167737	-0.020129	-0.003894
5743	-0.249968	3.710054	9.287887	0.007522	0.018580	0.060790	-0.076730	-0.153677	-1.068161	0.985613	0.167843	-0.019742	-0.002494
5744	-0.074218	3.361239	9.021508	0.030246	0.030191	-0.113246	-0.075008	-0.151747	-1.068523	0.985535	0.168349	-0.018960	-0.004400
5745	-0.037337	3.500301	9.300807	0.083224	0.026404	0.058387	-0.075402	-0.153476	-1.066015	0.985275	0.169959	-0.018408	-0.002996
5746	-0.061245	3.354216	9.248221	0.029349	0.014486	0.018371	-0.075266	-0.154960	-1.062562	0.985202	0.170395	-0.018379	-0.002359
5747	-0.078888	3.392738	9.276274	0.011543	-0.000477	0.042091	-0.076190	-0.157332	-1.062089	0.985170	0.170597	-0.018290	-0.001396
5748	-0.006894	3.282367	9.122858	0.024953	0.010886	-0.053282	-0.076192	-0.156777	-1.061802	0.985107	0.170973	-0.018087	-0.002186
5749	-0.082985	3.484911	9.328407	0.004972	-0.003589	-0.049898	-0.075921	-0.158281	-1.063738	0.985093	0.171076	-0.017738	-0.003050
5750	-0.066224	3.485209	9.266336	-0.017854	-0.026167	-0.007680	-0.075390	-0.157715	-1.064534	0.985165	0.170590	-0.018418	-0.003082
5751	-0.032364	3.476105	9.188012	-0.007872	-0.028720	-0.044802	-0.075136	-0.153421	-1.068710	0.985184	0.170443	-0.018575	-0.003938
5752	-0.089516	3.426520	9.193853	-0.029982	-0.017878	-0.023569	-0.076865	-0.152953	-1.069079	0.985299	0.169724	-0.019038	-0.004261
5753	-0.045407	3.415192	9.277131	-0.024522	-0.013338	-0.025303	-0.077395	-0.153464	-1.070705	0.985381	0.169245	-0.018949	-0.004688
5754	-0.007310	3.452297	9.297276	-0.077307	-0.039106	-0.007962	-0.077533	-0.152103	-1.068775	0.985646	0.167584	-0.019877	-0.004790
5755	-0.064483	3.388137	9.204539	-0.052288	-0.038248	-0.034383	-0.079007	-0.147829	-1.070372	0.985808	0.166562	-0.020240	-0.005490
5756	-0.111646	3.324169	9.213202	-0.042622	-0.043701	-0.026418	-0.078616	-0.144982	-1.072709	0.985949	0.165591	-0.021200	-0.005959
5757	-0.048453	3.320465	9.248868	-0.027580	-0.041201	-0.050240	-0.080483	-0.142784	-1.075042	0.986023	0.165063	-0.021561	-0.006972
5758	-0.044854	3.131185	9.192637	-0.024164	-0.032506	-0.041324	-0.079685	-0.142479	-1.076927	0.986102	0.164462	-0.022253	-0.007689
5759	0.062724	3.094306	9.261207	0.019715	-0.015559	-0.064088	-0.079160	-0.140531	-1.076870	0.986030	0.164863	-0.022065	-0.008871
5760	0.090471	3.167636	9.302424	0.000966	-0.011194	-0.103028	-0.078098	-0.139867	-1.076323	0.986022	0.164787	-0.022137	-0.010724
5761	0.109162	3.199530	9.283502	0.005715	0.001526	-0.076415	-0.075441	-0.139245	-1.075525	0.985998	0.164911	-0.021572	-0.012098
5762	0.045827	3.220230	9.310286	0.001400	-0.000059	-0.049903	-0.075446	-0.137571	-1.075202	0.986003	0.164822	-0.021598	-0.012867
5763	0.057459	3.242287	9.296035	-0.018186	-0.010649	-0.059761	-0.076112	-0.137233	-1.077069	0.986055	0.164457	-0.021322	-0.013962
5764	0.065503	3.205629	9.306356	-0.009531	-0.001221	-0.111753	-0.072948	-0.137631	-1.076509	0.986075	0.164178	-0.021165	-0.015958
5765	0.045340	3.248960	9.334295	-0.029373	-0.014490	0.022482	-0.073087	-0.135471	-1.078863	0.986185	0.163551	-0.021233	-0.015447
5766	0.022906	3.146593	9.257354	-0.020625	-0.018312	-0.035854	-0.072696	-0.133197	-1.074484	0.986256	0.163015	-0.021659	-0.016007
5767	0.064682	3.244452	9.291595	-0.041550	-0.005352	0.008353	-0.072430	-0.133170	-1.075968	0.986406	0.162154	-0.021496	-0.015749
5768	0.046010	3.210130	9.300910	-0.026788	-0.008436	-0.005760	-0.074293	-0.132573	-1.075658	0.986509	0.161486	-0.021824	-0.015684
5769	0.075482	3.193675	9.321195	0.011475	-0.010285	0.010255	-0.072967	-0.130971	-1.079664	0.986485	0.161667	-0.021783	-0.015381
5770	0.136235	3.299151	9.274122	-0.081237	-0.009301	0.010838	-0.073502	-0.129673	-1.080694	0.986767	0.159918	-0.022165	-0.015016
5771	-0.023522	3.014650	9.069176	0.039063	-0.001530	0.024578	-0.074036	-0.129263	-1.079731	0.986663	0.160641	-0.022006	-0.014388
5772	-0.027238	3.276795	9.548491	-0.043252	-0.003594	-0.063238	-0.073103	-0.129692	-1.080295	0.986802	0.159675	-0.022049	-0.015449
5773	-0.145938	2.750210	8.537866	0.218919	0.059834	-1.173226	-0.058924	-0.113163	-1.081815	0.985504	0.164432	-0.016893	-0.038179
5774	1.085661	5.083582	9.641222	0.277117	-0.020455	0.875345	-0.058373	-0.120149	-1.077196	0.985113	0.169413	-0.020570	-0.020689
5775	-0.925134	2.362352	9.508581	-0.279798	0.011391	0.038021	-0.068978	-0.130979	-1.077151	0.986078	0.163862	-0.020084	-0.019888
5776	0.315683	3.210109	8.750752	0.064523	-0.003046	-0.120416	-0.064876	-0.124483	-1.077259	0.985838	0.165043	-0.019963	-0.022027
5777	-0.090469	3.261065	9.378178	0.055367	0.012694	-0.113199	-0.064072	-0.126791	-1.075187	0.985620	0.166161	-0.019098	-0.024065
5778	0.213091	3.586989	9.339299	-0.004424	0.020829	-0.030310	-0.061680	-0.126155	-1.074790	0.985653	0.165956	-0.018773	-0.024378
5779	0.047062	3.263542	9.204258	-0.007332	0.021397	-0.055017	-0.061028	-0.121464	-1.078285	0.985669	0.165827	-0.017912	-0.025262
5780	-0.532296	3.199659	9.509505	-0.085763	0.028288	-0.217766	-0.059444	-0.117585	-1.077910	0.985869	0.164087	-0.016776	-0.029277
5781	-0.402000	2.881533	8.856375	-0.170951	0.159923	-1.183490	-0.050484	-0.089839	-1.080493	0.985520	0.161119	-0.009348	-0.052000
5782	0.106156	3.745190	8.706588	0.318239	0.171094	0.114916	-0.037341	-0.082936	-1.076787	0.984650	0.167402	-0.006862	-0.048917
5783	-0.398661	3.512854	10.064862	0.024637	-0.004808	0.224352	-0.040624	-0.097889	-1.069279	0.984787	0.167835	-0.007460	-0.044380
5784	-0.139524	3.255296	9.155268	-0.284611	-0.034263	-0.128694	-0.037748	-0.080424	-1.075893	0.985636	0.162076	-0.007636	-0.046852
5785	-0.004706	3.150917	8.982071	-0.113304	0.011827	-0.064230	-0.038034	-0.073036	-1.079964	0.985953	0.159844	-0.006834	-0.047958
5786	-0.318278	3.043335	9.531694	-0.264227	-0.070619	-0.089924	-0.036134	-0.085413	-1.086175	0.986717	0.154437	-0.007868	-0.049768
5787	0.196167	3.632753	8.873877	0.293357	0.000088	0.477966	-0.037467	-0.084256	-1.086392	0.986233	0.160142	-0.009400	-0.040142
5788	-1.065945	2.859846	9.500508	-0.095972	0.001236	-0.243478	-0.040637	-0.091495	-1.085374	0.986362	0.158155	-0.008703	-0.044740
5789	-0.419464	3.429839	9.092406	0.010617	0.008534	-0.392663	-0.031899	-0.078801	-1.085338	0.985958	0.158432	-0.007030	-0.052319
5790	-0.725263	3.230110	9.219324	0.001576	-0.012854	-0.394524	-0.028991	-0.072705	-1.085177	0.985542	0.158361	-0.006218	-0.059923
5791	-0.683030	3.510008	9.013910	0.044487	-0.011094	-0.450975	-0.024761	-0.064574	-1.083349	0.984828	0.159283	-0.004761	-0.068706
5792	-0.859540	3.572319	8.764913	0.092577	-0.007866	-0.565692	-0.017466	-0.058256	-1.084982	0.983730	0.160997	-0.003422	-0.079645
5793	-1.243279	3.589613	8.603771	0.209372	0.033394	-0.685209	-0.010443	-0.050052	-1.083050	0.981871	0.165241	-0.000546	-0.092873
5794	-1.597232	3.461810	8.516849	0.317522	0.060638	-0.887948	0.003225	-0.040840	-1.082778	0.979047	0.171425	0.002809	-0.109877
5795	-1.687915	3.115531	9.075111	0.345482	0.003037	-1.137519	0.016487	-0.029446	-1.079468	0.975092	0.178112	0.006432	-0.132024
5796	-1.218710	3.148392	9.758418	0.347424	-0.106589	-1.232047	0.030139	-0.013989	-1.082634	0.970357	0.184241	0.007644	-0.156218
5797	-0.949443	3.298953	10.030319	0.323606	-0.175957	-1.094721	0.037808	0.000745	-1.084945	0.965535	0.189710	0.007685	-0.178027
5798	-0.565574	3.597197	9.924310	0.191888	-0.131287	-1.075493	0.045867	0.018857	-1.088230	0.960838	0.192586	0.008372	-0.199074
5799	-0.715779	3.181777	9.614734	0.095200	-0.076598	-0.948081	0.051520	0.040593	-1.088273	0.956574	0.193803	0.010564	-0.217473
5800	-0.747537	3.159330	9.392481	0.057961	-0.053295	-0.896759	0.058379	0.059563	-1.091113	0.952389	0.194304	0.012598	-0.234613
5801	-0.828460	3.305919	9.249284	0.033042	-0.084702	-0.642408	0.062192	0.073720	-1.088818	0.949243	0.194188	0.013677	-0.247067
5802	-0.882584	3.295192	8.925160	-0.022402	-0.123510	-0.458922	0.063753	0.085980	-1.093293	0.947141	0.192860	0.013062	-0.256044
5803	-1.029418	3.355633	8.852802	0.032032	-0.133802	-0.240418	0.061865	0.094908	-1.095679	0.945872	0.192524	0.011604	-0.261010
5804	-1.271028	3.589155	9.021748	0.036472	-0.089333	-0.095975	0.060259	0.099178	-1.103068	0.945337	0.192564	0.009933	-0.262981
5805	-1.483109	3.542013	9.097265	-0.033028	-0.072245	0.048871	0.056271	0.099411	-1.103887	0.945799	0.191383	0.008854	-0.262217
5806	-1.603592	3.491268	8.992855	-0.040892	-0.105544	0.169784	0.054013	0.099457	-1.109786	0.946945	0.189923	0.006262	-0.259201
5807	-1.803046	3.516770	8.919146	-0.063024	-0.107910	0.257267	0.048971	0.095949	-1.110648	0.948577	0.188033	0.003888	-0.254616
5808	-1.834855	3.392382	8.803571	0.000057	-0.112635	0.253914	0.044466	0.091559	-1.116393	0.949950	0.187315	0.000636	-0.250017
5809	-1.657737	3.543696	9.060602	0.033623	-0.135906	0.272384	0.039163	0.086607	-1.115143	0.951226	0.187130	-0.002784	-0.245243
5810	-1.708131	3.686030	9.349234	-0.021882	-0.170597	0.254305	0.032133	0.081376	-1.118327	0.952610	0.185696	-0.007035	-0.240837
5811	-1.681062	3.785652	9.339855	-0.127386	-0.174335	0.228383	0.026817	0.079415	-1.124733	0.954190	0.182277	-0.010208	-0.237048
5812	-1.448499	3.483974	8.944884	-0.166666	-0.195707	0.180354	0.021495	0.080742	-1.128401	0.955673	0.177964	-0.013970	-0.234143
5813	-1.342026	3.437321	8.601890	-0.084127	-0.229856	0.151206	0.014439	0.084100	-1.133331	0.956648	0.175143	-0.018096	-0.231995
5814	-1.408397	3.717774	9.307814	0.018257	-0.203439	0.161407	0.008462	0.082714	-1.140311	0.957322	0.174322	-0.022798	-0.229405
5815	-1.189298	4.013110	9.954988	-0.205469	-0.173069	0.116620	0.004205	0.083889	-1.144535	0.958522	0.169481	-0.025137	-0.227773
5816	-0.580304	3.504619	9.279470	-0.288355	-0.090779	0.069050	0.001652	0.093113	-1.146904	0.959823	0.163334	-0.025955	-0.226689
5817	-0.073672	3.528315	8.712334	-0.231904	0.002575	0.197033	-0.000232	0.100774	-1.149062	0.961499	0.158756	-0.025091	-0.222907
5818	-0.364396	3.246289	8.488907	-0.159741	0.061807	0.270214	-0.000509	0.104726	-1.150010	0.963292	0.155653	-0.024205	-0.217381
5819	-0.922384	3.241077	9.025443	-0.078441	0.084018	0.261880	0.002150	0.105374	-1.156486	0.964734	0.154378	-0.022659	-0.211995
5820	-0.907470	3.047200	9.453409	-0.103067	0.051456	0.132513	0.004272	0.107426	-1.156445	0.965700	0.152381	-0.021796	-0.209114
5821	-0.310163	3.776678	10.595137	-0.110698	0.096859	-0.084893	0.005724	0.111377	-1.159029	0.965751	0.150698	-0.018809	-0.210386
5822	0.073648	3.463124	9.675347	-0.307574	0.006963	-0.004799	0.007156	0.121736	-1.159926	0.966710	0.144621	-0.017523	-0.210357
5823	0.459642	1.860671	8.977169	-0.193683	-0.124223	0.160924	0.002879	0.129489	-1.163670	0.967927	0.140279	-0.019246	-0.207531
5824	0.444093	2.015815	9.637457	0.036524	-0.078016	0.241490	-0.001382	0.131095	-1.162222	0.968849	0.140403	-0.021740	-0.202846
5825	0.332788	3.021204	9.903267	-0.114466	-0.011633	0.310376	-0.005363	0.128512	-1.161720	0.970447	0.137948	-0.022109	-0.196759
5826	0.232691	2.587234	9.229498	-0.042716	-0.039686	0.317550	-0.008807	0.124489	-1.166255	0.971838	0.136656	-0.023743	-0.190506
5827	0.200452	2.542983	9.483989	0.015524	-0.018222	0.296655	-0.012781	0.119242	-1.165703	0.972945	0.136680	-0.024750	-0.184619
5828	-0.181770	2.283607	9.589755	-0.005795	-0.001362	0.289715	-0.014092	0.113087	-1.164942	0.974071	0.136253	-0.025705	-0.178772
5829	-0.148571	2.293902	9.424610	0.079576	-0.047851	0.185360	-0.020205	0.111502	-1.163036	0.974532	0.137442	-0.027216	-0.175088
5830	-0.065344	2.581824	9.205952	0.088816	-0.043280	0.075768	-0.023911	0.105725	-1.164121	0.974583	0.138817	-0.028738	-0.173471
5831	0.351713	2.691344	9.208294	0.020208	-0.022036	-0.014584	-0.026032	0.103358	-1.162691	0.974512	0.139042	-0.029015	-0.173641
5832	0.344185	2.851434	9.370534	-0.021895	0.016661	-0.083435	-0.026569	0.104896	-1.161962	0.974348	0.138558	-0.028543	-0.175023
5833	0.293102	2.952439	9.180456	-0.059636	0.017212	-0.118902	-0.028435	0.106790	-1.163226	0.974152	0.137429	-0.027526	-0.177154
5834	0.262006	3.044110	9.121041	-0.046538	0.044339	-0.132828	-0.026591	0.112649	-1.163868	0.973886	0.136589	-0.026292	-0.179438
5835	0.355936	3.210890	9.223761	-0.074145	0.060340	-0.141683	-0.027000	0.115690	-1.161611	0.973652	0.135367	-0.024363	-0.181889
5836	0.276981	3.527452	9.243021	-0.073338	0.071678	-0.204374	-0.029139	0.119496	-1.160387	0.973190	0.134136	-0.022305	-0.185501
5837	-0.444719	3.429739	8.771327	-0.078437	0.065452	-0.283020	-0.029668	0.124750	-1.157706	0.972402	0.132969	-0.019901	-0.190677
5838	-0.668412	3.889274	8.368649	0.102579	0.040288	-0.426678	-0.027030	0.131543	-1.157116	0.970542	0.135120	-0.018531	-0.198615
5839	-1.048488	3.525561	8.494525	0.559798	0.098179	-0.383227	-0.027673	0.123782	-1.154124	0.967479	0.146594	-0.017706	-0.205379
5840	-2.960737	2.422949	9.888386	0.422740	0.038249	-0.383608	-0.026185	0.114962	-1.149845	0.964682	0.154894	-0.017735	-0.212324
5841	-2.007279	1.804295	10.163013	0.413254	-0.053252	-0.854743	-0.024590	0.114444	-1.147186	0.959614	0.162941	-0.017596	-0.228653
5842	-0.688097	3.410482	9.849748	0.354603	-0.033245	-0.814400	-0.023817	0.116958	-1.146654	0.954648	0.169690	-0.017357	-0.244030
5843	-0.604785	2.868244	9.784184	0.132630	0.027952	-0.848293	-0.020782	0.124428	-1.145373	0.949971	0.172611	-0.014319	-0.259915
5844	-0.864661	2.751851	9.632665	0.100510	0.040396	-0.788132	-0.017770	0.140041	-1.144638	0.945504	0.174767	-0.011508	-0.274492
5845	-1.129492	2.664513	9.630012	-0.070816	0.013831	-0.779936	-0.015415	0.153184	-1.145592	0.941415	0.173578	-0.007840	-0.289046
5846	-1.193496	2.444865	9.461212	-0.021220	-0.053810	-0.760737	-0.014255	0.165489	-1.145481	0.937066	0.172798	-0.006240	-0.303329
5847	-0.907627	2.658788	9.251737	0.004308	-0.098262	-0.679672	-0.015359	0.179320	-1.148528	0.932899	0.172202	-0.005458	-0.316253
5848	-0.891727	2.858142	9.407178	-0.019693	-0.105030	-0.557803	-0.017655	0.191320	-1.150003	0.929466	0.171049	-0.005517	-0.326811
5849	-1.175717	2.775322	9.504998	-0.086519	-0.107489	-0.481934	-0.020752	0.204316	-1.151302	0.926635	0.168593	-0.005009	-0.336005
5850	-1.538248	2.453158	9.310963	-0.080354	-0.110234	-0.442051	-0.025043	0.216660	-1.153552	0.923986	0.166227	-0.005162	-0.344370
5851	-1.645283	2.460917	9.230595	-0.010098	-0.134393	-0.448149	-0.027188	0.222954	-1.156962	0.920967	0.164928	-0.005758	-0.352966
5852	-1.822372	2.690721	9.088633	0.023118	-0.153628	-0.414540	-0.031200	0.230807	-1.159224	0.918017	0.164135	-0.007520	-0.360899
5853	-1.790904	2.929175	9.049287	-0.000370	-0.190297	-0.485591	-0.036272	0.237712	-1.161908	0.914523	0.162597	-0.009053	-0.370308
5854	-1.651481	2.727791	8.953988	-0.001268	-0.244367	-0.528395	-0.045088	0.251462	-1.165946	0.910618	0.160671	-0.011927	-0.380550
5855	-1.601895	2.709297	9.191539	-0.035706	-0.273181	-0.525167	-0.054160	0.262162	-1.171156	0.906699	0.157828	-0.014551	-0.390866
5856	-1.721065	2.386729	9.320296	0.012872	-0.305299	-0.360745	-0.062163	0.270543	-1.174163	0.903822	0.155591	-0.019176	-0.398158
5857	-1.609229	2.631514	9.447047	0.060457	-0.310791	-0.121967	-0.070414	0.273380	-1.179635	0.902620	0.154011	-0.024466	-0.401198
5858	-1.499261	3.218536	9.609672	-0.029761	-0.273361	0.060057	-0.080783	0.273330	-1.185444	0.903157	0.151063	-0.029471	-0.400772
5859	-1.530879	3.288318	9.247119	-0.177679	-0.136407	0.367258	-0.088752	0.271003	-1.192162	0.906615	0.146346	-0.031174	-0.394538
5860	-1.896926	2.674812	9.168304	-0.317202	-0.002290	0.359830	-0.090352	0.272458	-1.192905	0.910448	0.140159	-0.029888	-0.388005
5861	0.038706	3.273235	10.455588	0.029400	0.197274	0.181361	-0.088241	0.277491	-1.188323	0.911963	0.141947	-0.026597	-0.384015
5862	0.455756	3.317086	9.274163	-0.123690	0.162099	0.688052	-0.083696	0.269197	-1.185677	0.917694	0.140370	-0.024766	-0.370838
5863	-0.207380	1.875176	8.109314	-0.021616	0.189909	0.313933	-0.080754	0.263159	-1.181998	0.920237	0.141053	-0.021649	-0.364415
5864	-0.077430	2.343722	9.245890	0.219767	0.230632	-0.061742	-0.071438	0.260405	-1.181251	0.919351	0.146621	-0.018961	-0.364604
5865	-0.188226	2.943813	10.181522	0.221438	0.142485	0.160464	-0.066629	0.252342	-1.176715	0.919999	0.151474	-0.018139	-0.361010
5866	-0.458937	3.312668	9.664954	0.038370	-0.019315	0.383468	-0.066600	0.242994	-1.178631	0.922718	0.151716	-0.020064	-0.353795
5867	-0.078639	3.149615	9.350496	0.053484	-0.066231	0.416741	-0.067904	0.234020	-1.177152	0.925534	0.151884	-0.022709	-0.346124
5868	-0.171744	2.953729	9.325047	0.099578	-0.024131	0.383589	-0.070267	0.223995	-1.177715	0.927944	0.153200	-0.025144	-0.338847
5869	-0.223740	3.139704	9.382224	-0.030151	0.011742	0.326833	-0.073963	0.214500	-1.175552	0.930327	0.152377	-0.025556	-0.332597
5870	-0.099592	3.003602	9.466493	-0.130583	-0.014375	0.342240	-0.076088	0.213701	-1.175283	0.933061	0.149492	-0.026134	-0.326138
5871	-0.431174	2.631053	9.545782	0.031291	-0.028166	0.378993	-0.076071	0.208086	-1.174924	0.935488	0.149502	-0.027862	-0.318960
5872	-0.545053	2.976096	9.428961	0.012064	-0.065086	0.283230	-0.077913	0.201417	-1.175655	0.937295	0.148973	-0.030142	-0.313649
5873	-0.474681	3.103606	9.497556	-0.032247	-0.091469	0.184767	-0.081890	0.197330	-1.176818	0.938574	0.147506	-0.032082	-0.310308
5874	-0.152619	2.978359	9.397659	-0.088009	-0.092106	0.048377	-0.086418	0.199997	-1.178566	0.939158	0.145071	-0.033548	-0.309535
5875	0.305583	2.938103	9.205017	-0.048233	-0.072217	-0.022192	-0.088014	0.200365	-1.180826	0.939199	0.143553	-0.034459	-0.310017
5876	0.494465	3.058041	9.152140	-0.005230	-0.017236	-0.073027	-0.089478	0.200828	-1.181198	0.938833	0.143218	-0.034681	-0.311253
5877	0.435871	3.064250	9.054013	0.065940	0.062153	-0.095267	-0.089351	0.202624	-1.180199	0.938182	0.144732	-0.033636	-0.312628
5878	0.343789	3.307749	9.058979	0.094978	0.160006	-0.087467	-0.085088	0.199665	-1.177649	0.937544	0.147392	-0.031116	-0.313559
5879	0.116748	3.551253	9.300508	0.073318	0.170515	-0.016708	-0.080290	0.195658	-1.172714	0.937411	0.149697	-0.028372	-0.313123
5880	-0.109544	3.702491	9.196141	0.011765	0.139655	0.058979	-0.076427	0.193153	-1.171222	0.937905	0.150580	-0.026147	-0.311411
5881	-0.340793	3.843918	8.995415	0.035924	0.134546	0.165161	-0.074422	0.189215	-1.166522	0.938968	0.151914	-0.024426	-0.307677
5882	-0.984903	3.550632	8.833441	0.107726	0.183783	0.317920	-0.069877	0.180778	-1.163746	0.940742	0.154731	-0.022747	-0.300907
5883	-1.409738	3.271085	9.130614	0.078523	0.128568	0.526216	-0.067185	0.169255	-1.159027	0.943736	0.156698	-0.022479	-0.290350
5884	-1.182929	3.202379	9.152534	0.084928	0.088953	0.548921	-0.066871	0.152635	-1.155791	0.946719	0.158386	-0.023159	-0.279465
5885	-0.878125	2.921513	9.510620	0.157616	0.048992	0.177516	-0.066707	0.141907	-1.152634	0.947285	0.161535	-0.023698	-0.275675
5886	-0.977176	2.808070	9.657673	0.190650	-0.051493	-0.134196	-0.066415	0.133182	-1.151435	0.945975	0.164752	-0.025443	-0.278103
5887	-1.184854	2.991197	9.510310	0.142824	-0.091306	-0.338782	-0.069341	0.132935	-1.149927	0.943611	0.167068	-0.026828	-0.284548
5888	-1.154028	3.232047	9.283177	0.052896	-0.099085	-0.342661	-0.070945	0.135934	-1.150756	0.941489	0.167507	-0.028006	-0.291127
5889	-1.147929	3.295274	9.311772	-0.026311	-0.084757	-0.373765	-0.073354	0.141509	-1.153109	0.939391	0.166680	-0.028133	-0.298280
5890	-1.027161	3.229522	9.537422	-0.054193	-0.099944	-0.343920	-0.074967	0.147453	-1.153978	0.937525	0.165079	-0.028689	-0.304914
5891	-0.822443	3.051180	9.545049	-0.130585	-0.080068	-0.310476	-0.075514	0.152685	-1.155420	0.936063	0.162261	-0.028278	-0.310897
5892	-0.854104	2.834578	9.661249	-0.192571	-0.037059	-0.273250	-0.076344	0.163674	-1.157080	0.935036	0.158398	-0.027032	-0.316049
5893	-0.801357	2.738436	9.641930	-0.250276	0.010159	-0.260759	-0.076110	0.174363	-1.158895	0.934237	0.153832	-0.024319	-0.320851
5894	-0.977448	2.793481	9.479653	-0.223677	0.073832	-0.166516	-0.074546	0.185423	-1.159907	0.933967	0.150027	-0.021132	-0.323652
5895	-1.105739	2.616346	9.173766	-0.204520	0.078766	-0.072669	-0.073241	0.193648	-1.159254	0.934210	0.146652	-0.017976	-0.324688
5896	-1.094373	2.650534	9.152194	-0.181824	0.046544	0.015601	-0.070596	0.198517	-1.160341	0.934945	0.143374	-0.016110	-0.324132
5897	-1.096193	2.635947	9.250937	-0.154911	0.038786	0.050997	-0.070612	0.203828	-1.159632	0.935802	0.140623	-0.014362	-0.322946
5898	-1.009256	2.661806	9.318399	-0.158706	0.048380	0.093461	-0.068093	0.206280	-1.159044	0.936949	0.137761	-0.012831	-0.320910
5899	-1.080281	2.577985	9.319260	-0.133494	0.045051	0.092654	-0.067832	0.207955	-1.158993	0.937990	0.135445	-0.011208	-0.318911
5900	-1.100223	2.601895	9.294396	-0.125620	0.038869	0.201385	-0.067836	0.208889	-1.156943	0.939702	0.133115	-0.010359	-0.314855
5901	-1.210394	2.527066	9.233811	-0.059269	0.014392	0.206769	-0.067968	0.208816	-1.159773	0.941223	0.131986	-0.010072	-0.310768
5902	-1.277527	2.523443	9.438785	-0.046820	0.001870	0.142200	-0.067694	0.206265	-1.158780	0.942315	0.130914	-0.010257	-0.307895
5903	-1.267509	2.516349	9.496914	-0.045712	-0.030625	0.162326	-0.067822	0.204574	-1.158293	0.943486	0.129784	-0.010759	-0.304755
5904	-1.181440	2.568882	9.458240	-0.076589	-0.045299	0.170072	-0.069015	0.203067	-1.158597	0.944791	0.127852	-0.011725	-0.301475
5905	-1.179320	2.581056	9.438956	-0.079991	-0.015152	0.100412	-0.072205	0.202862	-1.158702	0.945654	0.126199	-0.011547	-0.299466
5906	-1.092036	2.570497	9.386353	-0.021738	-0.015825	0.075818	-0.072208	0.203318	-1.154107	0.946243	0.125503	-0.012044	-0.297873
5907	-1.027934	2.612910	9.233949	-0.005539	-0.040377	0.139354	-0.074199	0.202255	-1.154657	0.947129	0.125121	-0.012875	-0.295170
5908	-1.223938	2.706441	9.147797	0.037955	-0.060897	0.192445	-0.074984	0.197638	-1.154257	0.948230	0.125257	-0.014871	-0.291460
5909	-2.178604	1.878296	8.559095	0.365761	-0.149278	-0.367341	-0.078159	0.192806	-1.160437	0.945125	0.131445	-0.018599	-0.298521
5910	-1.128308	3.096619	9.665301	0.610782	-0.151692	-0.720528	-0.082125	0.185156	-1.159019	0.939077	0.142153	-0.023353	-0.312059
5911	-0.982656	3.812925	9.666774	0.010694	-0.100910	0.292777	-0.084105	0.180323	-1.160229	0.940854	0.141651	-0.025830	-0.306693
5912	-2.298875	2.665096	9.208999	0.166037	-0.083196	-0.158924	-0.087551	0.176797	-1.161918	0.939444	0.144168	-0.028102	-0.309629
5913	-1.405808	3.630462	9.575733	0.148544	-0.022204	-0.542524	-0.087825	0.179470	-1.162099	0.935622	0.147224	-0.027485	-0.319657
5914	-0.324600	3.057744	9.155893	-0.209080	-0.040925	-0.768525	-0.087730	0.192250	-1.163307	0.931278	0.143276	-0.024787	-0.334034
5915	-0.077734	3.115573	8.655147	-0.147658	-0.081246	-0.411467	-0.089509	0.209293	-1.165166	0.928921	0.140281	-0.023786	-0.341850
5916	-0.477760	3.428776	9.042485	0.030606	0.023564	-0.059192	-0.091520	0.214789	-1.164428	0.928536	0.140859	-0.023524	-0.342674
5917	0.389343	2.663004	10.201363	0.172199	0.062192	-0.167429	-0.088583	0.211093	-1.165119	0.926971	0.144646	-0.022790	-0.345374
5918	1.049489	4.917920	10.185353	0.056775	0.186455	0.128049	-0.085782	0.207692	-1.160141	0.927863	0.146746	-0.020229	-0.342238
5919	-0.062023	1.489493	8.728071	-0.090531	0.059028	0.478172	-0.084028	0.199291	-1.162316	0.931434	0.145341	-0.019738	-0.333042
5920	-0.033860	2.414954	9.679955	0.368889	0.051778	0.354844	-0.084261	0.188012	-1.159172	0.932790	0.152231	-0.022398	-0.325926
5921	-0.711902	2.919722	9.953815	0.046775	0.027886	0.346730	-0.084231	0.178088	-1.160433	0.934953	0.153160	-0.023092	-0.319174
5922	-0.533908	2.636443	9.277815	0.027771	-0.074615	0.098461	-0.085285	0.174763	-1.161067	0.935549	0.152980	-0.025107	-0.317355
5923	-0.438138	2.745021	9.595257	0.017551	-0.102663	-0.064454	-0.088470	0.172923	-1.163244	0.935094	0.152690	-0.026810	-0.318695
5924	0.130936	2.828130	9.224558	-0.042704	-0.072284	-0.161817	-0.092186	0.170176	-1.161942	0.934238	0.151338	-0.027536	-0.321773
5925	0.483235	3.125799	9.093514	0.018040	-0.033204	-0.138477	-0.094057	0.173586	-1.162081	0.933339	0.151512	-0.027786	-0.324268
5926	0.576376	3.088661	9.192935	0.013948	0.004442	-0.079921	-0.093271	0.177709	-1.165460	0.932868	0.151666	-0.027692	-0.325557
5927	0.651052	3.250238	9.304731	-0.020683	0.059498	-0.088544	-0.092210	0.178812	-1.165706	0.932461	0.151670	-0.026198	-0.326842
5928	0.365592	3.468381	9.303954	-0.123715	0.138830	-0.024652	-0.089823	0.180810	-1.163515	0.932829	0.150102	-0.022866	-0.326766
5929	-0.218770	3.358250	9.267597	-0.141688	0.119998	-0.061827	-0.084780	0.183703	-1.160247	0.932976	0.148237	-0.019590	-0.327411
5930	-0.556464	3.257438	9.128016	-0.003715	0.033670	-0.120214	-0.082927	0.186590	-1.159638	0.932298	0.148257	-0.018721	-0.329378
5931	-0.768631	3.421063	8.971035	0.222475	-0.068478	-0.047620	-0.082528	0.185767	-1.154684	0.931362	0.151973	-0.021405	-0.330168
5932	-1.168454	3.095844	9.225994	0.263058	-0.043142	0.055318	-0.084758	0.175252	-1.152301	0.930983	0.156383	-0.024255	-0.328978
5933	-1.708374	3.178279	9.131779	0.081474	-0.068804	-0.192841	-0.086342	0.171512	-1.152672	0.929484	0.157568	-0.025503	-0.332539
5934	-1.062997	3.364751	9.020196	0.044509	-0.124430	-0.471060	-0.089005	0.173224	-1.157436	0.926194	0.157621	-0.026768	-0.341472
5935	-1.029724	3.180889	9.186282	0.156368	-0.117821	-0.412322	-0.091669	0.174995	-1.158695	0.922849	0.159975	-0.028724	-0.349187
5936	-1.529687	3.162151	9.594721	0.098837	-0.057219	-0.438536	-0.092610	0.178601	-1.162206	0.919494	0.161462	-0.029206	-0.357221
5937	-2.101176	2.666304	9.662766	-0.037043	-0.008953	-0.496858	-0.090769	0.185703	-1.162000	0.916079	0.161043	-0.027422	-0.366213
5938	-1.792163	2.732602	9.710259	-0.031384	0.015006	-0.671807	-0.091072	0.197904	-1.162010	0.911287	0.160749	-0.024887	-0.378282
5939	-0.965800	3.055851	9.453961	0.008660	0.018746	-0.519784	-0.091356	0.204039	-1.160329	0.907357	0.161325	-0.022814	-0.387500
5940	-0.938733	2.745601	9.158660	-0.026528	0.060090	-0.406454	-0.088984	0.210946	-1.158249	0.904396	0.161306	-0.020337	-0.394506
5941	-1.225562	2.565635	9.278789	-0.044694	0.106006	-0.256740	-0.085017	0.218105	-1.156584	0.902620	0.161432	-0.017098	-0.398653
5942	-1.548956	2.503939	9.310250	-0.047281	0.094710	-0.161267	-0.081574	0.222563	-1.152709	0.901622	0.161204	-0.014620	-0.401096
5943	-1.685683	2.654371	9.170126	-0.021795	0.056328	-0.111013	-0.078531	0.227524	-1.152046	0.900893	0.161276	-0.012892	-0.402761
5944	-1.745735	2.857176	9.084914	0.003421	-0.014161	-0.056565	-0.077860	0.225865	-1.153724	0.900533	0.161056	-0.013120	-0.403645
5945	-1.728580	2.978865	9.147105	-0.018501	-0.031450	-0.047914	-0.078660	0.226431	-1.153158	0.900271	0.160478	-0.013174	-0.404458
5946	-1.733876	3.012761	9.218899	-0.016309	-0.049545	0.001484	-0.079861	0.227509	-1.150011	0.900433	0.159600	-0.014065	-0.404413
5947	-1.693771	3.173688	9.122634	0.009517	-0.089360	0.038428	-0.082786	0.227606	-1.151321	0.900756	0.159060	-0.015642	-0.403849
5948	-1.662318	3.290770	9.079389	-0.002945	-0.121203	0.027566	-0.085579	0.227669	-1.151287	0.901058	0.157835	-0.018016	-0.403556
5949	-1.605183	3.335496	9.037478	-0.021694	-0.130902	0.053954	-0.090896	0.227467	-1.155542	0.901574	0.156430	-0.020124	-0.402851
5950	-1.740710	3.328183	9.047816	-0.021141	-0.144562	0.030912	-0.094347	0.225494	-1.157721	0.901938	0.154686	-0.022782	-0.402568
5951	-1.958494	3.299949	8.969136	0.005267	-0.150333	-0.014964	-0.098998	0.224997	-1.161994	0.901783	0.153690	-0.025208	-0.403152
5952	-2.070807	3.351321	9.027885	0.021537	-0.140553	-0.117382	-0.103518	0.225152	-1.164227	0.900804	0.152817	-0.027680	-0.405502
5953	-1.963316	3.426091	9.006549	0.020583	-0.149559	-0.184659	-0.107247	0.227222	-1.165195	0.899196	0.152246	-0.029644	-0.409132
5954	-1.606856	3.413139	8.998328	0.020294	-0.139175	-0.172294	-0.112833	0.227662	-1.166598	0.897746	0.151385	-0.031911	-0.412452
5955	-1.305913	3.394328	9.022147	0.017962	-0.116535	-0.081162	-0.117626	0.230085	-1.169698	0.896984	0.151008	-0.033557	-0.414114
5956	-0.936555	3.469000	9.047359	-0.056730	-0.059416	0.029394	-0.118560	0.231431	-1.172473	0.897470	0.149289	-0.034363	-0.413618
5957	-1.220429	3.497841	9.120271	-0.061167	0.014226	0.141305	-0.120018	0.229802	-1.173317	0.898863	0.148458	-0.033687	-0.410939
5958	-1.696747	3.324135	9.131036	-0.072344	0.137565	0.110344	-0.118958	0.230874	-1.172217	0.900182	0.148023	-0.031068	-0.408406
5959	-0.783035	2.981474	9.306080	-0.264050	0.211937	-0.011975	-0.114186	0.235722	-1.168345	0.901010	0.145273	-0.024717	-0.408003
5960	0.033239	3.892032	9.564962	-0.051843	0.183197	0.290638	-0.108344	0.238324	-1.165366	0.903712	0.145500	-0.021957	-0.402061
5961	-0.202904	3.982607	11.328614	-0.119171	0.298962	0.333610	-0.100761	0.235991	-1.156772	0.906867	0.145878	-0.016325	-0.395025
5962	-0.858157	2.407262	9.515112	-0.123323	0.103438	0.396252	-0.097567	0.234743	-1.154424	0.910466	0.144141	-0.014754	-0.387371
5963	-0.324160	0.814790	8.936937	-0.051549	-0.092907	0.306775	-0.098887	0.231381	-1.153170	0.912991	0.142578	-0.016708	-0.381889
5964	0.571003	2.224456	9.704767	0.316985	-0.045937	0.191260	-0.100712	0.219737	-1.157024	0.913612	0.147765	-0.020639	-0.378222
5965	0.385936	3.274622	9.917428	0.088472	-0.013759	0.394079	-0.100937	0.205684	-1.155181	0.916353	0.149233	-0.022605	-0.370832
5966	0.059885	2.805034	9.600457	0.053500	-0.101720	0.342229	-0.104117	0.202200	-1.159027	0.918761	0.149118	-0.026017	-0.364643
5967	-0.363931	2.644399	9.437021	0.100566	-0.152485	0.324474	-0.111005	0.193545	-1.159764	0.920784	0.149762	-0.030448	-0.358888
5968	-0.644227	2.799491	9.138406	0.034379	-0.144173	0.108666	-0.116442	0.188501	-1.160536	0.921463	0.149109	-0.033808	-0.357111
5969	-0.412318	3.056135	8.994349	0.021992	-0.139171	-0.169000	-0.121362	0.188292	-1.158735	0.920150	0.148708	-0.035964	-0.360439
5970	-0.085235	3.431043	9.040071	0.045995	-0.150962	-0.329991	-0.123497	0.191191	-1.160772	0.917598	0.148514	-0.038224	-0.366737
5971	0.316532	3.642198	8.680121	0.047146	-0.103945	-0.432328	-0.127632	0.195533	-1.162606	0.914235	0.149031	-0.039181	-0.374737
5972	0.439101	3.848349	8.891740	0.070922	-0.039612	-0.436303	-0.129911	0.201952	-1.165203	0.910784	0.150179	-0.039267	-0.382592
5973	0.250585	3.587626	8.938470	0.081531	-0.037958	-0.428251	-0.129917	0.204059	-1.165405	0.907266	0.151809	-0.039351	-0.390224
5974	-0.107305	4.241366	8.705923	-0.023793	-0.011493	-0.456645	-0.129134	0.209102	-1.166061	0.903828	0.151452	-0.038115	-0.398378
5975	-0.437636	4.669899	8.870674	-0.067961	-0.014412	-0.354198	-0.129295	0.218611	-1.164946	0.901239	0.150561	-0.036861	-0.404649
5976	-0.608602	3.819581	8.448204	0.309635	-0.099186	-0.250037	-0.131816	0.216887	-1.166724	0.898282	0.155328	-0.040527	-0.409048
5977	-1.189416	3.702182	7.954674	0.620080	-0.135458	-0.117423	-0.134169	0.203208	-1.166865	0.895258	0.165690	-0.047762	-0.410827
5978	-2.269050	3.520036	8.707614	0.438947	-0.141826	-0.211518	-0.138113	0.188013	-1.166498	0.891991	0.172384	-0.053334	-0.414477
5979	-1.556422	3.006368	10.119811	0.325739	-0.111210	-0.622059	-0.142617	0.182006	-1.162866	0.885541	0.178173	-0.055867	-0.425382
5980	-1.117825	3.502326	10.943107	0.313678	-0.096502	-0.643357	-0.142610	0.179473	-1.162408	0.878864	0.183412	-0.058075	-0.436561
5981	-1.722605	3.236411	10.363308	-0.050597	-0.004930	-0.733932	-0.140366	0.184887	-1.162396	0.872589	0.183511	-0.054945	-0.449325
5982	-1.804651	2.904662	9.145331	-0.102049	0.074541	-0.946587	-0.137745	0.198006	-1.162545	0.864503	0.183210	-0.049368	-0.465437
5983	-1.573374	2.700080	8.956594	0.043950	0.020955	-1.030497	-0.133266	0.212203	-1.162681	0.854647	0.185301	-0.045465	-0.482882
5984	-1.214791	3.255229	9.372606	0.136835	-0.130253	-1.066648	-0.132775	0.225918	-1.162248	0.843654	0.187111	-0.045167	-0.501196
5985	-0.980280	3.312907	9.562302	-0.062964	-0.242186	-0.850566	-0.137330	0.237294	-1.164794	0.835089	0.184463	-0.045251	-0.516287
5986	-0.924388	2.993455	9.128345	-0.209011	-0.281663	-0.778771	-0.144023	0.252140	-1.163703	0.827582	0.178544	-0.045027	-0.530285
5987	-0.964408	2.774234	8.883253	-0.068337	-0.282598	-0.585582	-0.152567	0.264084	-1.168745	0.821385	0.174970	-0.046698	-0.540862
5988	-1.125825	3.101442	8.948043	-0.005149	-0.260419	-0.454378	-0.160034	0.271473	-1.171790	0.816341	0.172281	-0.049430	-0.549057
5989	-1.406132	3.089092	9.122470	-0.004667	-0.219043	-0.330283	-0.167231	0.277672	-1.178243	0.812588	0.170143	-0.051617	-0.555057
5990	-1.825971	3.253830	9.204626	0.015295	-0.204473	-0.266390	-0.174418	0.280150	-1.181314	0.809492	0.168188	-0.054300	-0.559900
5991	-1.862901	3.333217	8.755184	-0.000544	-0.248472	-0.218965	-0.180412	0.284153	-1.184888	0.806850	0.165678	-0.057342	-0.564141
5992	-1.790844	3.574816	8.543754	0.044090	-0.255514	-0.206514	-0.186791	0.283242	-1.187673	0.804208	0.163534	-0.061370	-0.568101
5993	-1.903840	3.665018	8.631073	0.069783	-0.269002	-0.227719	-0.195434	0.283216	-1.190133	0.801130	0.161979	-0.065478	-0.572422
5994	-2.063021	4.123347	8.697350	-0.013385	-0.431146	-0.243148	-0.208210	0.287199	-1.192148	0.797932	0.156930	-0.071531	-0.577547
5995	-3.003241	5.630908	10.556280	0.248699	-0.231427	-0.391242	-0.220312	0.287827	-1.195221	0.792325	0.159013	-0.076553	-0.584017
5996	-1.666381	3.907377	10.152966	-0.593145	-0.138192	-1.067166	-0.223530	0.297047	-1.196775	0.781451	0.149377	-0.068486	-0.601939
5997	-0.846504	2.946134	7.402838	-0.317981	-0.292139	-1.077088	-0.233451	0.324536	-1.199821	0.768906	0.142569	-0.065645	-0.619797
5998	-0.338349	1.613049	7.953222	0.396747	-0.234089	-0.734174	-0.244764	0.328563	-1.205219	0.758414	0.146499	-0.072131	-0.630986
5999	1.240413	3.950482	10.814712	0.363550	-0.185511	-1.047444	-0.251263	0.323785	-1.210416	0.743777	0.151273	-0.076164	-0.646616
6000	1.649401	5.812546	11.660492	-0.080632	-0.228626	-0.603724	-0.258194	0.329493	-1.214060	0.735968	0.147809	-0.076757	-0.656210
6001	0.015851	2.214286	8.806833	-0.172468	-0.404395	-0.008691	-0.267777	0.332462	-1.211699	0.735842	0.140012	-0.080262	-0.657641
6002	-0.181469	1.788257	8.091508	0.213666	-0.342377	-0.300519	-0.281869	0.331747	-1.215330	0.730866	0.138911	-0.087328	-0.662505
6003	-0.192313	2.759155	9.256080	0.168550	-0.243653	-0.351371	-0.288240	0.328159	-1.217527	0.725424	0.138728	-0.091990	-0.667871
6004	0.126348	3.323256	9.365105	-0.052153	-0.254079	-0.651045	-0.298108	0.337859	-1.221144	0.716499	0.135541	-0.093224	-0.677914
6005	0.190252	3.688478	8.887717	0.012476	-0.260365	-0.375067	-0.305302	0.342541	-1.222527	0.711014	0.132824	-0.096005	-0.683813
6006	-0.119541	3.626997	8.623528	0.024419	-0.167299	-0.468070	-0.313936	0.339375	-1.222529	0.704355	0.131553	-0.097524	-0.690700
6007	-0.267683	3.816111	8.949727	-0.036768	-0.075706	-0.453514	-0.319808	0.346651	-1.222228	0.698163	0.130817	-0.096831	-0.697194
6008	-0.566452	3.733014	8.970071	-0.064863	-0.131094	-0.489251	-0.322208	0.349029	-1.225761	0.691385	0.128801	-0.096523	-0.704329
6009	-0.531337	4.102582	8.612119	-0.031727	-0.208932	-0.530327	-0.328887	0.359073	-1.223072	0.683703	0.126420	-0.097572	-0.712073
6010	-0.603886	4.535743	8.327409	-0.039868	-0.135514	-0.482138	-0.336741	0.362107	-1.225309	0.676807	0.124656	-0.097678	-0.718924
6011	-0.746047	4.671564	8.675857	-0.060828	-0.071331	-0.495921	-0.343267	0.365464	-1.224587	0.669805	0.123829	-0.096566	-0.725743
6012	-0.548114	3.393489	8.795074	0.429480	-0.137193	-0.397549	-0.348575	0.361980	-1.226254	0.662828	0.128125	-0.103686	-0.730406
6013	-1.929854	2.698539	9.634080	0.400215	-0.221172	-0.394330	-0.355445	0.347295	-1.226914	0.655678	0.131092	-0.111436	-0.735176
6014	-1.743562	2.667987	10.111807	0.056815	-0.264579	-0.553102	-0.366612	0.345983	-1.225749	0.646936	0.128943	-0.114320	-0.742818
6015	-0.429130	2.133696	11.653349	0.333889	-0.207560	-0.745785	-0.378028	0.339653	-1.225551	0.634576	0.131903	-0.119910	-0.752021
6016	-0.796914	3.398880	10.616749	-0.001181	-0.136434	-0.789647	-0.385203	0.337748	-1.227010	0.622481	0.131485	-0.119558	-0.762191
6017	-0.563835	2.626154	8.944802	-0.125695	-0.097237	-0.765012	-0.391206	0.344315	-1.226192	0.610996	0.130256	-0.116668	-0.772079
6018	-0.438252	2.426972	9.084953	-0.044964	-0.061327	-0.715043	-0.396005	0.348034	-1.224670	0.600059	0.130189	-0.114875	-0.780887
6019	-0.301942	2.961104	9.580956	-0.125590	-0.086093	-0.566993	-0.399083	0.353846	-1.218252	0.591457	0.128584	-0.112284	-0.788059
6020	-0.925992	2.595333	9.174626	-0.260145	-0.136191	-0.387221	-0.402293	0.359767	-1.216543	0.585885	0.123999	-0.108814	-0.793425
6021	-0.842668	2.004514	8.806142	-0.167131	-0.193500	-0.339541	-0.410296	0.368051	-1.215243	0.580640	0.119635	-0.107357	-0.798135
6022	-1.121218	2.052901	9.153472	-0.005210	-0.258644	-0.382719	-0.417753	0.371283	-1.214245	0.574163	0.116039	-0.109371	-0.803063
6023	-1.083258	2.743006	9.419019	0.015736	-0.240357	-0.323346	-0.427854	0.369831	-1.214175	0.568561	0.112989	-0.111354	-0.807200
6024	-0.953865	2.798745	9.307031	-0.031910	-0.177850	-0.314283	-0.438765	0.372030	-1.213574	0.563347	0.110228	-0.112158	-0.811117
6025	-0.920281	2.677973	9.203063	0.015029	-0.154056	-0.146008	-0.445414	0.372019	-1.212554	0.560767	0.108156	-0.113516	-0.812993
6026	-1.179583	2.673264	9.171071	0.005933	-0.165810	-0.177881	-0.451400	0.372486	-1.208564	0.557676	0.105704	-0.115093	-0.815216
6027	-1.488180	2.818152	9.054599	0.120379	-0.147917	-0.179995	-0.458841	0.370401	-1.208006	0.554306	0.105014	-0.117985	-0.817188
6028	-1.572941	2.947703	9.123232	0.131658	-0.097743	-0.155757	-0.465208	0.364903	-1.206357	0.551446	0.105017	-0.120896	-0.818696
6029	-1.758116	3.238059	9.105731	0.153624	-0.078522	-0.098955	-0.468383	0.359693	-1.208238	0.549465	0.105694	-0.123691	-0.819523
6030	-1.855530	4.078667	9.659648	0.241229	0.020808	-0.129898	-0.473414	0.352536	-1.208948	0.547066	0.108778	-0.127143	-0.820195
6031	-2.043897	3.997538	9.353601	0.082885	0.161576	-0.376100	-0.472331	0.346056	-1.208629	0.541246	0.113411	-0.125520	-0.823672
6032	-0.417996	2.924834	7.902369	-0.074334	0.086759	-0.530296	-0.472329	0.345185	-1.207310	0.533067	0.115133	-0.122150	-0.829255
6033	1.002062	4.484966	10.081254	0.422080	0.245326	-0.330119	-0.472309	0.338452	-1.207121	0.527333	0.124566	-0.125458	-0.831062
6034	0.401792	3.694854	9.919559	-0.053223	0.160398	0.134809	-0.462709	0.329816	-1.206835	0.530300	0.126104	-0.123221	-0.829274
6035	0.677352	2.629273	9.105624	-0.018904	-0.081886	0.091818	-0.465910	0.332647	-1.204822	0.531835	0.124287	-0.123767	-0.828484
6036	0.694021	3.289861	9.349077	0.165636	-0.042459	0.466577	-0.467492	0.327887	-1.203474	0.539214	0.123956	-0.128122	-0.823084
6037	0.238050	3.553460	9.357167	0.032146	0.020535	0.353489	-0.467482	0.324345	-1.201836	0.545173	0.123625	-0.129136	-0.819040
6038	-0.356837	3.467400	9.209582	0.021723	-0.010934	0.470091	-0.465883	0.323142	-1.199873	0.552947	0.122232	-0.130777	-0.813761
6039	-0.524442	3.330827	8.988836	0.040871	0.015813	0.365164	-0.465881	0.322253	-1.197746	0.558997	0.121865	-0.132010	-0.809472
6040	-0.510183	3.467021	8.993061	0.081701	0.016312	0.251241	-0.465342	0.319399	-1.196092	0.563078	0.122144	-0.133774	-0.806306
6041	-0.467591	3.676577	9.223863	0.015092	0.003386	0.248273	-0.463075	0.317573	-1.198197	0.567227	0.121585	-0.134456	-0.803363
6042	-0.296454	3.805883	8.982620	-0.004001	-0.012162	0.151712	-0.463072	0.316446	-1.197964	0.569815	0.120702	-0.134913	-0.801586
6043	-0.056083	3.858762	8.695938	0.007919	0.023550	0.150162	-0.463203	0.315846	-1.196096	0.572446	0.120640	-0.135049	-0.799696
6044	-0.315625	4.009419	8.802376	0.016261	0.083826	0.016242	-0.461476	0.315715	-1.192079	0.573063	0.121888	-0.134405	-0.799173
6045	-0.643241	4.168549	8.892218	0.001891	0.102313	0.018146	-0.458944	0.314117	-1.192159	0.573803	0.123392	-0.133258	-0.798603
6046	-0.824787	4.162830	8.920389	-0.061409	0.088102	-0.040453	-0.456288	0.314842	-1.189742	0.573711	0.123968	-0.131184	-0.798923
6047	-0.854213	4.159855	8.791935	-0.105886	0.049242	-0.066470	-0.454967	0.317601	-1.189130	0.573215	0.123648	-0.128737	-0.799727
6048	-0.853112	4.222986	8.772237	-0.140214	0.026651	-0.099435	-0.452318	0.320872	-1.187709	0.572210	0.122490	-0.125959	-0.801066
6049	-0.960176	4.711370	8.649730	-0.139973	-0.064246	-0.091169	-0.454326	0.325692	-1.188070	0.571099	0.120072	-0.124242	-0.802492
6050	-0.244179	4.051968	8.674267	0.228938	-0.069101	-0.054811	-0.456582	0.324196	-1.187823	0.569668	0.121481	-0.128588	-0.802612
6051	-1.518785	2.715689	9.458816	0.321053	-0.003367	0.047884	-0.456695	0.316659	-1.182944	0.569804	0.124957	-0.133891	-0.801114
6052	-1.520724	3.560410	9.577550	0.009450	0.060837	-0.137492	-0.454293	0.313797	-1.182793	0.567913	0.126173	-0.133022	-0.802409
6053	-0.434953	3.366700	11.460934	0.242636	0.096841	-0.106747	-0.451473	0.304586	-1.181235	0.566001	0.130759	-0.135496	-0.802612
6054	-1.047624	3.238912	10.022945	-0.053881	0.056413	-0.194401	-0.449465	0.299906	-1.180869	0.563347	0.131347	-0.133501	-0.804715
6055	-1.008709	2.914210	8.784556	-0.142589	0.129318	-0.226005	-0.447079	0.302050	-1.178942	0.560583	0.132414	-0.129056	-0.807191
6056	-1.024184	2.486711	8.857111	-0.091413	0.167417	-0.382948	-0.442181	0.308987	-1.174601	0.555239	0.134845	-0.124701	-0.811157
6057	-1.338398	2.947168	9.722565	-0.066757	0.107837	-0.409745	-0.438200	0.311689	-1.174156	0.549185	0.136855	-0.121155	-0.815468
6058	-1.374689	2.771700	9.400231	-0.188406	0.018312	-0.283369	-0.436080	0.314147	-1.173429	0.545305	0.135540	-0.117116	-0.818874
6059	-1.286986	2.632422	8.667419	-0.055308	-0.017963	-0.317658	-0.437156	0.318407	-1.174762	0.540365	0.135368	-0.115339	-0.822422
6060	-1.158812	2.819268	8.997300	-0.060015	-0.056208	-0.317962	-0.439019	0.318524	-1.171907	0.535355	0.134301	-0.114107	-0.826037
6061	-1.203976	2.925274	9.178050	0.011726	-0.073421	-0.244467	-0.441955	0.322611	-1.176053	0.531278	0.133745	-0.114202	-0.828742
6062	-1.396162	3.103857	9.303192	-0.020812	-0.080900	-0.241049	-0.444749	0.322905	-1.173856	0.527349	0.132508	-0.114078	-0.831463
6063	-1.673132	3.125524	9.215097	-0.014908	-0.091658	-0.092512	-0.448870	0.322566	-1.173280	0.525804	0.131029	-0.114300	-0.832644
6064	-1.856185	3.267817	8.934005	-0.039868	-0.096054	-0.067823	-0.452592	0.321566	-1.168689	0.524756	0.128940	-0.114474	-0.833607
6065	-1.943009	3.363335	8.901735	-0.100301	-0.077942	0.041745	-0.454460	0.323544	-1.167527	0.525688	0.126531	-0.113452	-0.833529
6066	-1.760637	3.352094	9.027768	-0.136619	-0.064032	0.258277	-0.456330	0.326230	-1.166611	0.530378	0.123214	-0.112504	-0.831180
6067	-1.944060	2.814723	8.939541	-0.120384	-0.090478	0.253803	-0.457404	0.329609	-1.166221	0.534831	0.119946	-0.111781	-0.828899
6068	-1.853455	2.758102	8.880165	-0.044905	-0.130995	0.048658	-0.460467	0.331024	-1.163715	0.535646	0.116959	-0.112559	-0.828694
6069	-1.712456	3.085926	8.790551	-0.037469	-0.203177	0.094149	-0.464849	0.328876	-1.163464	0.536974	0.113108	-0.113995	-0.828173
6070	-1.619864	3.621690	9.265944	0.145146	-0.133301	0.208277	-0.471497	0.328461	-1.163131	0.539979	0.111757	-0.118303	-0.825795
6071	-1.485382	4.235887	9.689076	0.198484	0.036707	0.327934	-0.471080	0.322401	-1.162117	0.545155	0.113911	-0.121592	-0.821612
6072	-0.111978	3.299468	8.948774	0.004870	0.177544	0.393405	-0.469207	0.318552	-1.161185	0.552202	0.115692	-0.120635	-0.816784
6073	0.575347	3.268193	8.467030	0.175233	0.293177	0.235406	-0.461220	0.315558	-1.160834	0.556471	0.121974	-0.120557	-0.812975
6074	0.231627	3.932060	9.715171	0.128455	0.349799	0.375324	-0.450027	0.307418	-1.159338	0.563248	0.127949	-0.119675	-0.807501
6075	0.058626	4.409678	10.897743	0.124882	0.274316	0.694857	-0.439908	0.302937	-1.157443	0.574890	0.132183	-0.120219	-0.798484
6076	-1.035687	3.569229	9.751231	-0.075924	-0.032889	0.819872	-0.434725	0.303736	-1.154649	0.588191	0.128564	-0.121557	-0.789130
6077	-0.634225	2.772881	8.301264	-0.149098	-0.070366	0.727438	-0.435799	0.306811	-1.153191	0.599963	0.123988	-0.121750	-0.780928
6078	-0.300646	3.019305	8.824747	0.244470	0.025209	0.630170	-0.433654	0.300855	-1.152328	0.609366	0.125536	-0.126842	-0.772545
6079	0.131059	3.828254	9.443279	0.005513	0.017336	0.473630	-0.433115	0.298608	-1.152676	0.616833	0.124703	-0.127802	-0.766572
6080	-0.053747	3.608854	9.391123	-0.042570	-0.042720	0.512045	-0.432052	0.298864	-1.152680	0.624803	0.121973	-0.128976	-0.760335
6081	-0.404505	3.393689	8.996857	-0.094643	-0.000010	0.347812	-0.431653	0.298864	-1.153089	0.630453	0.119915	-0.128305	-0.756100
6082	-0.494914	3.166283	8.858597	-0.111060	0.014400	0.190519	-0.430732	0.301739	-1.150987	0.633786	0.118007	-0.126931	-0.753842
6083	-0.407318	3.510138	8.841842	-0.110785	0.012594	-0.023472	-0.430207	0.304403	-1.151581	0.633870	0.116884	-0.124966	-0.754274
6084	-0.061490	3.921800	8.916744	-0.029001	-0.027589	-0.095178	-0.431144	0.306215	-1.150165	0.632593	0.116105	-0.124686	-0.755513
6085	0.153147	4.212128	8.887442	-0.084474	-0.032095	-0.075105	-0.431949	0.308321	-1.149550	0.631722	0.114769	-0.123614	-0.756621
6086	0.126088	3.964022	8.727212	-0.063045	-0.030228	0.000140	-0.432750	0.309289	-1.148162	0.631951	0.113282	-0.123072	-0.756742
6087	-0.297310	3.834987	8.895721	-0.023442	0.007261	0.006787	-0.431154	0.309253	-1.148182	0.632276	0.113116	-0.122653	-0.756564
6088	-0.675266	4.286891	8.707408	-0.104383	0.064825	-0.120337	-0.429301	0.311997	-1.147442	0.631004	0.112839	-0.120010	-0.758089
6089	-1.186842	4.551832	7.998891	-0.160035	0.085643	-0.120260	-0.426390	0.316955	-1.146509	0.629884	0.112517	-0.116264	-0.759650
6090	-0.739663	4.108435	7.907641	0.270967	0.042118	-0.225354	-0.424522	0.314641	-1.145257	0.626099	0.116862	-0.119369	-0.761639
6091	-0.989566	3.849165	9.242649	0.688923	0.047322	-0.004725	-0.421956	0.300780	-1.142363	0.624601	0.126366	-0.129289	-0.759729
6092	-2.194540	3.358868	9.796691	0.209328	0.039530	-0.143923	-0.419391	0.287933	-1.140918	0.622150	0.129720	-0.131641	-0.760771
6093	-1.641277	3.150487	10.250914	0.205756	-0.003208	-0.356510	-0.417918	0.284414	-1.141721	0.616276	0.133372	-0.133817	-0.764532
6094	-0.707656	3.332556	10.836621	0.085542	0.020856	-0.504601	-0.420013	0.273695	-1.142848	0.608534	0.135856	-0.133544	-0.770321
6095	-0.742032	3.382761	9.477618	0.001329	0.046934	-0.510849	-0.418418	0.273793	-1.142594	0.600873	0.138131	-0.131487	-0.776262
6096	-0.346770	2.950533	9.131951	-0.023943	0.115681	-0.494636	-0.416838	0.279101	-1.143386	0.593716	0.140701	-0.128380	-0.781808
6097	-0.366298	3.168707	9.697767	-0.005982	0.064622	-0.436575	-0.413112	0.278353	-1.145069	0.587181	0.142880	-0.126158	-0.786694
6098	-0.881726	3.125367	9.658208	-0.219052	-0.003147	-0.287267	-0.414456	0.282956	-1.142751	0.583448	0.140749	-0.121950	-0.790510
6099	-0.977595	2.725460	9.003569	-0.207444	-0.060719	-0.257487	-0.414740	0.289122	-1.142415	0.579939	0.138091	-0.118488	-0.794079
6100	-1.159539	2.576488	8.768034	-0.137517	-0.119528	-0.121444	-0.418350	0.295625	-1.141222	0.578288	0.134656	-0.117375	-0.796036
6101	-1.436870	2.906462	8.978482	-0.059631	-0.103356	-0.137852	-0.420088	0.298426	-1.139362	0.576148	0.132742	-0.117040	-0.797957
6102	-1.631435	3.174797	8.917533	-0.043168	-0.113498	-0.082135	-0.424616	0.300764	-1.138965	0.574871	0.130397	-0.117459	-0.799201
6103	-1.607167	3.153377	8.793273	0.005546	-0.158087	-0.060167	-0.428870	0.300275	-1.137854	0.573654	0.128205	-0.118960	-0.800208
6104	-1.811611	3.249227	9.118448	0.045082	-0.198464	-0.031978	-0.435774	0.296504	-1.137625	0.572739	0.125393	-0.121892	-0.800868
6105	-1.697286	3.343539	9.082732	0.062183	-0.171695	0.006234	-0.438961	0.295151	-1.136554	0.572385	0.123513	-0.124578	-0.801000
6106	-1.592786	3.675553	8.972710	-0.060094	-0.133429	0.143094	-0.443483	0.295089	-1.135426	0.574676	0.120100	-0.125510	-0.799731
6107	-1.657569	3.921917	8.432094	-0.054136	-0.079468	0.335320	-0.449071	0.296494	-1.136125	0.580071	0.117595	-0.126059	-0.796115
6108	-2.228831	4.688374	8.873342	0.317106	0.156058	0.357524	-0.446135	0.292600	-1.134263	0.585562	0.122620	-0.130148	-0.790660
6109	-1.228684	3.694330	9.282214	0.025166	0.319989	0.534285	-0.437326	0.281603	-1.134178	0.594831	0.126881	-0.127801	-0.783419
6110	0.516501	3.441995	9.347297	0.093320	0.285105	-0.004503	-0.430686	0.284410	-1.134838	0.595418	0.132236	-0.125881	-0.782397
6111	0.478369	4.679491	11.228724	0.609638	0.145009	-1.242464	-0.425055	0.269186	-1.136738	0.574616	0.145055	-0.130138	-0.794884
6112	0.898015	3.201275	8.927552	-0.321978	-0.162264	-0.032602	-0.427728	0.273881	-1.137095	0.574789	0.138627	-0.126807	-0.796442
6113	0.321887	2.875221	8.599418	0.305222	-0.085326	0.627760	-0.430643	0.270287	-1.136369	0.583801	0.139282	-0.134221	-0.788519
6114	-0.120161	3.765422	9.301250	0.116640	-0.019702	0.282841	-0.433275	0.260590	-1.132607	0.588044	0.139337	-0.137101	-0.784852
6115	-0.141871	3.629086	9.239030	0.110609	-0.100860	0.326519	-0.435392	0.256972	-1.131621	0.592707	0.138221	-0.140812	-0.780874
6116	-0.008596	4.102416	9.157709	0.066979	-0.095557	0.241497	-0.438715	0.256481	-1.131329	0.596186	0.136605	-0.143683	-0.777982
6117	-0.135554	3.731107	8.814815	-0.077496	-0.037083	0.271529	-0.440843	0.256508	-1.130360	0.600650	0.134353	-0.143581	-0.774954
6118	-0.107380	3.517994	8.716191	-0.090157	-0.010814	0.211545	-0.440053	0.259297	-1.130550	0.604296	0.132256	-0.142908	-0.772601
6119	-0.356479	3.916466	9.090668	-0.064340	-0.031235	0.183234	-0.441918	0.260485	-1.131568	0.607350	0.130486	-0.142712	-0.770540
6120	-0.406383	4.041741	8.659739	-0.170977	-0.015190	0.000898	-0.442196	0.264394	-1.130631	0.607926	0.127934	-0.140292	-0.770959
6121	-0.226342	4.117824	8.599699	-0.091409	-0.001876	-0.078376	-0.442207	0.267707	-1.128369	0.607092	0.127034	-0.138667	-0.772058
6122	-0.546976	4.211568	8.952617	-0.098885	-0.004893	-0.103115	-0.441549	0.269576	-1.124949	0.605902	0.125808	-0.136964	-0.773496
6123	-0.654989	4.275145	8.915124	-0.156798	-0.091819	-0.275342	-0.443157	0.274168	-1.128017	0.601920	0.123284	-0.134931	-0.777359
6124	-0.769881	4.166228	8.678937	-0.123782	-0.180369	-0.279306	-0.447959	0.279039	-1.127805	0.597558	0.119507	-0.134509	-0.781377
6125	-0.809129	4.417958	8.584367	-0.143230	-0.212288	-0.433401	-0.453021	0.281930	-1.126577	0.590671	0.115723	-0.133751	-0.787291
6126	-0.622763	4.532989	8.471272	-0.147995	-0.155903	-0.413648	-0.458220	0.286067	-1.124498	0.584242	0.112390	-0.132316	-0.792794
6127	-0.743266	4.739558	8.451574	-0.217248	-0.106974	-0.474535	-0.460101	0.292534	-1.123461	0.577034	0.109537	-0.129067	-0.798984
6128	-0.689346	4.424943	8.190827	-0.102314	-0.147737	-0.369223	-0.465966	0.297454	-1.124313	0.571147	0.106715	-0.128336	-0.803700
6129	-0.697446	3.560679	8.606296	0.251155	-0.154557	-0.260273	-0.471281	0.296167	-1.124024	0.566154	0.107929	-0.133613	-0.806206
6130	-0.762370	3.457661	9.649735	0.272795	-0.056871	-0.247209	-0.474979	0.287549	-1.123449	0.561602	0.110527	-0.138127	-0.808275
6131	-0.649675	3.950092	10.077932	0.051625	0.024663	-0.311090	-0.474170	0.283752	-1.123714	0.556653	0.112534	-0.138005	-0.811436
6132	-0.681650	3.148644	11.770331	0.225113	0.057291	-0.131754	-0.471767	0.280738	-1.123030	0.554348	0.116100	-0.140730	-0.812043
6133	-0.768306	2.904100	9.644101	-0.038023	0.112645	-0.305424	-0.469898	0.278031	-1.123004	0.549918	0.118516	-0.138095	-0.815153
6134	-0.553403	2.932102	8.042583	0.035230	0.156892	-0.273094	-0.466176	0.278535	-1.124243	0.545993	0.121981	-0.136303	-0.817578
6135	-0.362410	2.605613	9.673250	0.163565	0.116021	-0.372038	-0.461374	0.273664	-1.124455	0.539951	0.126795	-0.136712	-0.820784
6136	-0.916073	3.294764	10.594622	-0.187517	0.077648	-0.378618	-0.459248	0.274017	-1.123660	0.534598	0.126845	-0.131839	-0.825066
6137	-0.921923	2.680398	9.465362	-0.321940	0.030867	-0.404039	-0.458479	0.283969	-1.124428	0.528950	0.125072	-0.125027	-0.830023
6138	-0.738259	2.336524	8.667233	-0.161320	-0.059324	-0.298030	-0.458103	0.291378	-1.123925	0.524446	0.122896	-0.122232	-0.833614
6139	-0.871083	2.203040	8.736376	-0.034157	-0.095927	-0.212961	-0.461166	0.292829	-1.123035	0.520895	0.121533	-0.121961	-0.836077
6140	-0.920397	2.775047	9.012171	-0.030250	-0.123777	-0.163638	-0.465290	0.293471	-1.122428	0.518126	0.119320	-0.122348	-0.838057
6141	-1.427705	2.952763	9.103580	0.035137	-0.139422	-0.120995	-0.469412	0.293269	-1.121714	0.515824	0.117721	-0.123878	-0.839477
6142	-1.888045	2.951695	9.125568	0.060323	-0.143687	-0.120843	-0.472869	0.293045	-1.120738	0.513496	0.116004	-0.126087	-0.840813
6143	-1.954913	3.125242	8.999448	0.148129	-0.143423	-0.173600	-0.478310	0.289512	-1.120114	0.510007	0.115678	-0.129372	-0.842481
6144	-1.697236	3.086225	9.007649	0.123729	-0.070275	-0.190945	-0.484541	0.282872	-1.117695	0.506519	0.116021	-0.131728	-0.844172
6145	-1.390890	3.247118	8.808830	0.105531	-0.127145	-0.126013	-0.488524	0.280718	-1.117584	0.503942	0.115433	-0.134195	-0.845405
6146	-0.363152	6.266140	9.544518	-0.075469	-0.014308	0.395380	-0.490383	0.279417	-1.113967	0.510942	0.113136	-0.133968	-0.841541
6147	-2.319079	2.997319	9.513973	0.244749	0.191009	0.716532	-0.488243	0.275166	-1.114127	0.523021	0.117121	-0.137480	-0.832965
6148	-0.778857	2.903797	8.603939	-0.096481	0.087748	0.535904	-0.483452	0.274233	-1.114886	0.532567	0.115861	-0.136205	-0.827283
6149	0.898514	3.900379	8.898223	0.239413	0.224075	-0.397943	-0.480927	0.275093	-1.118256	0.526144	0.123352	-0.136646	-0.830232
6150	0.503645	4.315707	10.028724	0.542770	0.265560	-1.072121	-0.475434	0.261224	-1.117955	0.507783	0.136134	-0.140180	-0.839031
6151	0.434674	3.765776	9.270132	-0.144990	-0.059631	0.299326	-0.473178	0.262378	-1.115519	0.513173	0.132890	-0.139040	-0.836458
6152	-0.127780	3.138984	9.069852	0.064790	-0.077881	0.531650	-0.474771	0.261592	-1.116334	0.521834	0.130533	-0.142333	-0.830898
6153	-0.251590	3.304252	9.276626	-0.043031	-0.046738	0.529758	-0.475841	0.263400	-1.114648	0.530745	0.127812	-0.143375	-0.825480
6154	-0.516112	3.491250	9.570385	-0.143392	-0.065188	0.306581	-0.477838	0.264261	-1.113519	0.536150	0.124096	-0.142488	-0.822703
6155	-0.443138	3.912484	9.249310	-0.169530	-0.074295	0.306415	-0.479048	0.268478	-1.112831	0.541548	0.120182	-0.141159	-0.819973
6156	-0.718419	3.317584	8.869853	-0.241362	-0.072773	-0.068556	-0.479194	0.273196	-1.116720	0.540973	0.116333	-0.137831	-0.821473
6157	-0.559123	3.320455	8.684564	-0.307420	0.036517	-0.339507	-0.481347	0.281642	-1.116155	0.536353	0.114542	-0.131487	-0.825783
6158	-0.511846	3.549523	8.987573	-0.223175	0.075120	-0.253267	-0.480305	0.288877	-1.114858	0.533053	0.113822	-0.126417	-0.828805
6159	-0.455401	4.157427	9.215796	-0.248126	0.092342	-0.058781	-0.477668	0.296051	-1.112503	0.533040	0.112860	-0.121114	-0.829736
6160	-0.652101	3.906242	9.033533	-0.243687	0.111025	0.049268	-0.474236	0.304682	-1.113344	0.534851	0.111755	-0.116000	-0.829451
6161	-0.834917	3.565492	8.845152	-0.184203	0.092074	0.044088	-0.471986	0.307943	-1.111111	0.536377	0.111230	-0.112019	-0.829083
6162	-0.707836	3.516826	8.875896	-0.043074	0.044589	0.143217	-0.467741	0.311477	-1.110508	0.539128	0.110960	-0.111149	-0.827451
6163	-0.608312	3.882752	8.938772	-0.012184	0.073483	0.136387	-0.465613	0.311102	-1.108524	0.541748	0.111771	-0.110465	-0.825720
6164	-0.777990	4.265644	9.041401	-0.068193	0.062212	0.141463	-0.461492	0.311578	-1.108960	0.544551	0.111520	-0.108986	-0.824105
6165	-0.763306	3.870224	8.890784	0.073060	-0.004789	0.166248	-0.461366	0.313810	-1.108621	0.547289	0.111925	-0.110676	-0.822008
6166	-0.432832	3.948963	8.139707	0.464173	0.007912	0.217891	-0.460408	0.304489	-1.106506	0.550005	0.116421	-0.118709	-0.818443
6167	-1.347108	3.451795	8.618474	0.533887	0.107456	0.456773	-0.456505	0.288662	-1.104767	0.556602	0.123027	-0.127412	-0.811680
6168	-1.942775	3.732319	9.004869	0.081496	0.148378	0.012803	-0.452231	0.282113	-1.104622	0.557161	0.126078	-0.127127	-0.810873
6169	-1.357140	2.422665	11.215903	0.292414	0.072835	0.050869	-0.450083	0.275201	-1.104868	0.557575	0.130484	-0.131200	-0.809241
6170	-1.765268	2.721118	11.246862	0.124081	-0.002483	-0.197607	-0.450857	0.267515	-1.105106	0.554226	0.132114	-0.132734	-0.811025
6171	-1.251882	3.133159	9.134091	-0.107890	0.066038	-0.459662	-0.446875	0.269501	-1.104010	0.547351	0.133307	-0.128961	-0.816091
6172	-0.685601	2.390897	8.803233	-0.079538	0.081772	-0.438341	-0.444494	0.273972	-1.105781	0.540794	0.134668	-0.125606	-0.820750
6173	-0.645386	2.568916	9.616703	-0.015664	-0.022084	-0.458290	-0.443958	0.272544	-1.105159	0.533390	0.135342	-0.124233	-0.825677
6174	-0.839956	3.038781	10.059711	-0.089866	-0.046561	-0.212893	-0.446490	0.274733	-1.106407	0.530193	0.133915	-0.122678	-0.828198
6175	-0.980788	2.754607	9.710920	-0.253578	0.000200	-0.003529	-0.445170	0.278102	-1.107931	0.530969	0.131266	-0.118318	-0.828759
6176	-0.888393	2.362950	8.869432	-0.297270	-0.009465	0.083812	-0.444131	0.286351	-1.108083	0.533293	0.127525	-0.113718	-0.828495
6177	-1.138193	2.508928	8.961761	-0.149905	0.046552	0.169551	-0.443482	0.291963	-1.108988	0.536749	0.126326	-0.110990	-0.826815
6178	-1.423832	2.629981	9.057993	-0.101165	0.048023	0.198059	-0.441233	0.295846	-1.109429	0.540565	0.125367	-0.109309	-0.824697
6179	-1.627217	2.519498	9.182566	-0.101858	0.028825	0.254561	-0.440580	0.299735	-1.108503	0.545232	0.124217	-0.107732	-0.822001
6180	-1.743085	2.483402	9.097444	-0.019473	0.009641	0.267103	-0.439523	0.301939	-1.107906	0.549868	0.123360	-0.107979	-0.819004
6181	-1.468339	2.561211	9.110101	-0.059028	-0.020721	0.259648	-0.439517	0.300046	-1.110931	0.554366	0.121866	-0.107612	-0.816239
6182	-1.568891	2.641933	9.241200	0.074358	-0.045759	0.382809	-0.440047	0.299501	-1.111077	0.560501	0.120890	-0.110274	-0.811828
6183	-2.203693	3.771332	9.504454	0.197918	0.030970	0.485443	-0.439765	0.293983	-1.109101	0.568079	0.122647	-0.114011	-0.805758
6184	-2.754241	3.737112	9.911457	0.053485	0.186864	0.494941	-0.437092	0.289077	-1.105652	0.576493	0.124902	-0.113973	-0.799416
6185	-0.965341	3.667589	9.627481	-0.242831	0.344825	0.158689	-0.426859	0.290959	-1.106249	0.580524	0.127418	-0.106196	-0.797169
6186	0.105456	3.186797	8.027180	0.166505	0.221524	0.754876	-0.421281	0.293009	-1.103419	0.592702	0.131036	-0.108209	-0.787290
6187	-0.284019	3.339985	8.442526	0.157061	0.260000	0.777264	-0.414339	0.283869	-1.102983	0.605136	0.135426	-0.109399	-0.776854
6188	-0.682714	3.264853	9.100016	-0.028692	0.309260	0.663025	-0.404493	0.281633	-1.100879	0.616287	0.138189	-0.107025	-0.767880
6189	-0.415398	3.599922	9.919270	-0.019630	0.211814	0.437782	-0.395720	0.282908	-1.104172	0.623620	0.140366	-0.105140	-0.761801
6190	-0.390295	3.464379	9.338559	-0.148880	0.074759	0.470109	-0.392003	0.285087	-1.105089	0.631490	0.138425	-0.103290	-0.755904
6191	-0.434981	3.507255	9.271874	-0.010085	0.007831	0.383486	-0.390535	0.283019	-1.101939	0.637451	0.137699	-0.103970	-0.750923
6192	-0.514357	3.636921	9.511571	-0.018648	-0.014884	0.328507	-0.390799	0.282638	-1.103430	0.642551	0.136324	-0.104821	-0.746697
6193	-0.655927	3.411006	9.297112	-0.111987	-0.041311	0.214044	-0.390663	0.281362	-1.102933	0.646099	0.133881	-0.104165	-0.744165
6194	-0.600322	3.528524	9.230535	-0.143112	-0.066948	0.161606	-0.394141	0.288317	-1.103209	0.648900	0.130469	-0.103371	-0.742442
6195	-0.479416	3.530711	9.162017	-0.127365	-0.102747	0.104821	-0.396275	0.290615	-1.103515	0.650716	0.127129	-0.103016	-0.741481
6196	-0.498037	3.491534	9.156927	-0.163460	-0.061589	0.081991	-0.396682	0.293645	-1.106916	0.652375	0.123691	-0.101639	-0.740794
6197	-0.530175	3.393848	9.106130	-0.191598	-0.017796	0.098992	-0.397230	0.298986	-1.107008	0.654421	0.120780	-0.099229	-0.739797
6198	-0.303613	3.441643	9.018847	-0.164423	0.014587	0.165541	-0.395380	0.302866	-1.106905	0.657445	0.118288	-0.097042	-0.737806
6199	-0.206883	3.705567	9.087221	-0.083051	0.038772	0.222498	-0.394858	0.306161	-1.104381	0.661142	0.117386	-0.095829	-0.734798
6200	-0.252939	3.707160	9.093018	-0.093149	0.074957	0.337638	-0.393664	0.306986	-1.104907	0.666597	0.116379	-0.094298	-0.730214
6201	-0.401643	3.502982	9.058702	-0.128576	0.114111	0.323675	-0.389285	0.310118	-1.105262	0.671971	0.115775	-0.091692	-0.725702
6202	-0.508758	3.539885	9.136977	-0.177761	0.132524	0.281222	-0.384110	0.313623	-1.104401	0.676837	0.114566	-0.088022	-0.721816
6203	-0.567721	3.461140	9.152611	-0.202103	0.120816	0.314682	-0.380001	0.317845	-1.103101	0.682184	0.113092	-0.084259	-0.717451
6204	-0.696476	3.614169	9.251008	-0.231555	0.106532	0.234951	-0.375234	0.324578	-1.101998	0.686389	0.110840	-0.080055	-0.714266
6205	-0.816740	3.912973	9.122305	-0.171025	0.012580	0.243397	-0.372588	0.328836	-1.100814	0.690400	0.108396	-0.078080	-0.710986
6206	-0.663067	3.930290	8.782683	0.052030	-0.021824	0.344635	-0.371926	0.329609	-1.098507	0.695289	0.108043	-0.079909	-0.706056
6207	-0.936170	2.988312	8.434795	0.212022	0.083791	0.441401	-0.369120	0.324716	-1.095732	0.701300	0.111622	-0.082812	-0.699186
6208	-1.497740	2.783976	8.881257	0.159506	0.217385	0.341427	-0.363116	0.317661	-1.093603	0.706200	0.116107	-0.082800	-0.693502
6209	-1.269980	2.336798	10.648758	0.138178	0.157309	0.248958	-0.356968	0.307651	-1.097228	0.709704	0.120009	-0.083143	-0.689206
6210	-1.190395	2.255724	10.781792	0.012558	0.000485	0.004421	-0.355500	0.305791	-1.097035	0.709888	0.119965	-0.083371	-0.688997
6211	-1.054168	2.551803	9.748711	-0.145506	0.023243	-0.035730	-0.354054	0.311315	-1.094854	0.709906	0.118453	-0.080968	-0.689526
6212	-1.040696	2.044666	9.276357	-0.141543	0.091652	-0.068846	-0.351669	0.314092	-1.096140	0.709589	0.117598	-0.077603	-0.690386
6213	-1.015184	1.986875	9.316088	-0.068361	0.086177	-0.181817	-0.349019	0.317363	-1.094718	0.707495	0.118260	-0.074974	-0.692708
6214	-1.136105	2.504179	9.592505	-0.030662	0.061767	-0.116435	-0.349033	0.321858	-1.095113	0.706199	0.118638	-0.073450	-0.694128
6215	-1.077803	2.221206	9.384610	-0.055989	0.034120	-0.014134	-0.346905	0.321810	-1.095139	0.706314	0.118502	-0.072089	-0.694177
6216	-0.641057	2.423315	9.300205	0.007196	-0.015540	0.003325	-0.344113	0.322033	-1.095434	0.706476	0.118166	-0.072466	-0.694029
6217	-0.369675	2.469536	9.582586	0.006402	-0.062156	0.091364	-0.345709	0.321904	-1.094342	0.707771	0.117391	-0.073588	-0.692723
6218	-0.514906	2.219304	9.589645	-0.045455	-0.076362	0.144198	-0.346907	0.322491	-1.094309	0.709910	0.115258	-0.074428	-0.690799
6219	-0.810888	2.116838	9.603000	-0.053107	-0.053859	0.165605	-0.350233	0.322841	-1.093990	0.712371	0.113613	-0.074766	-0.688498
6220	-1.053248	2.214375	9.443184	-0.043299	-0.033583	0.139296	-0.351563	0.323163	-1.094503	0.714480	0.112106	-0.075016	-0.686530
6221	-1.056580	2.345371	9.215832	-0.003691	-0.017320	0.142177	-0.352092	0.322555	-1.098019	0.716544	0.111709	-0.075425	-0.684395
6222	-1.072538	2.442196	9.378290	-0.012286	-0.015121	0.194320	-0.350497	0.322774	-1.096953	0.719350	0.110812	-0.075958	-0.681533
6223	-1.096560	2.422334	9.319934	-0.019457	-0.042554	0.222420	-0.352624	0.322421	-1.097748	0.722480	0.109737	-0.076663	-0.678309
6224	-1.100468	2.349423	9.156686	0.012027	-0.092678	0.282324	-0.354477	0.319478	-1.095935	0.726274	0.107999	-0.078836	-0.674276
6225	-1.094946	2.597147	9.400504	0.121677	-0.053785	0.293508	-0.355266	0.316384	-1.094678	0.729990	0.108723	-0.081727	-0.669787
6226	-1.490435	3.255103	9.566340	0.096339	0.047755	0.348947	-0.354989	0.312444	-1.094268	0.734656	0.109975	-0.083131	-0.664285
6227	-2.268162	4.265478	10.627649	0.285715	0.431404	0.431666	-0.346193	0.305802	-1.094582	0.740511	0.119430	-0.081328	-0.656328
6228	0.184127	2.246444	8.580678	-0.440381	0.160289	0.147879	-0.340888	0.310407	-1.092880	0.743870	0.114546	-0.073583	-0.654311
6229	0.763054	3.011811	7.966838	0.435700	0.205797	0.477883	-0.335156	0.305612	-1.091214	0.749466	0.123206	-0.077185	-0.645882
6230	-0.050323	2.703484	9.359545	0.386164	0.253190	0.485262	-0.328733	0.291533	-1.088775	0.755243	0.131285	-0.079633	-0.637206
6231	-0.161257	3.526878	10.127403	0.204580	0.223639	0.468562	-0.322984	0.280977	-1.086485	0.761090	0.136635	-0.080013	-0.629024
6232	-0.212274	3.084104	9.592408	-0.018102	0.149668	0.506332	-0.317122	0.277214	-1.087212	0.767839	0.137206	-0.078960	-0.620776
6233	-0.058161	3.191236	9.191946	0.100173	0.098605	0.382576	-0.314585	0.273603	-1.085067	0.772551	0.139492	-0.079705	-0.614291
6234	-0.112038	3.401485	9.573833	0.125246	0.112802	0.320854	-0.310697	0.262386	-1.082642	0.776434	0.142080	-0.080472	-0.608677
6235	-0.313322	3.407542	9.565205	0.007851	0.095438	0.299201	-0.307498	0.259755	-1.081147	0.780301	0.142988	-0.079938	-0.603569
6236	-0.276286	3.194562	9.204484	0.014103	0.053902	0.362618	-0.304834	0.258151	-1.081095	0.784831	0.143057	-0.080384	-0.597590
6237	-0.518678	3.287239	9.003784	0.057590	0.042105	0.350356	-0.303894	0.255036	-1.080666	0.789008	0.143995	-0.081435	-0.591692
6238	-0.470476	3.307538	9.048437	0.029172	0.056286	0.270778	-0.302287	0.251334	-1.079726	0.792333	0.144461	-0.081756	-0.587074
6239	-0.413940	3.415388	9.215444	-0.007193	0.042337	0.247568	-0.300286	0.249078	-1.081168	0.795425	0.144531	-0.081751	-0.582860
6240	-0.448378	3.436607	9.187750	0.000841	-0.014319	0.240165	-0.299478	0.245988	-1.081681	0.798315	0.143766	-0.082769	-0.578943
6241	-0.328917	3.504303	9.075367	0.027376	-0.012750	0.257914	-0.300540	0.245299	-1.081151	0.801294	0.143721	-0.084079	-0.574633
6242	-0.268945	3.665607	9.133759	0.054582	0.005397	0.252789	-0.300799	0.243088	-1.082297	0.804161	0.144013	-0.085435	-0.570338
6243	-0.205025	3.625505	9.169722	0.026548	0.006813	0.258002	-0.300261	0.240942	-1.080890	0.807129	0.144172	-0.086440	-0.565937
6244	-0.132224	3.614685	9.133525	-0.018936	0.019210	0.244663	-0.301178	0.236008	-1.078747	0.810096	0.143441	-0.086711	-0.561827
6245	-0.113215	3.634450	9.138773	-0.043148	0.050022	0.212952	-0.300783	0.237281	-1.079654	0.812791	0.143029	-0.086116	-0.558120
6246	-0.052873	3.766625	9.129999	-0.071470	0.078566	0.199766	-0.297192	0.237032	-1.078491	0.815471	0.142181	-0.084705	-0.554632
6247	-0.101627	3.775446	9.094738	-0.073890	0.104417	0.160151	-0.294941	0.240044	-1.077613	0.817726	0.141965	-0.082751	-0.551655
6248	-0.217098	3.724797	9.043436	-0.124538	0.137277	0.108071	-0.292021	0.241634	-1.076518	0.819609	0.141047	-0.079532	-0.549565
6249	-0.302864	3.640701	8.978856	-0.133797	0.131522	0.049679	-0.288578	0.246641	-1.078283	0.820833	0.140339	-0.076172	-0.548394
6250	-0.461084	3.798041	8.982442	-0.148896	0.146573	0.010857	-0.283799	0.249614	-1.078243	0.821706	0.139272	-0.072256	-0.547889
6251	-0.517704	3.874713	9.187132	-0.206124	0.126976	-0.007125	-0.278893	0.253430	-1.072251	0.822472	0.137439	-0.068023	-0.547744
6252	-0.637591	3.688052	9.180047	-0.157243	0.062114	-0.028570	-0.275985	0.259265	-1.072906	0.822795	0.135361	-0.065292	-0.548109
6253	-0.748523	4.159396	9.259741	-0.100168	-0.028055	0.041761	-0.276524	0.261783	-1.072145	0.823576	0.133553	-0.064905	-0.547424
6254	-0.799842	3.291848	9.014379	-0.046284	-0.045493	0.045408	-0.276532	0.264664	-1.075555	0.824262	0.132024	-0.065359	-0.546708
6255	-1.110064	3.252207	8.752419	-0.119214	-0.084098	0.142257	-0.277736	0.266911	-1.074527	0.826101	0.129192	-0.065932	-0.544537
6256	-0.831324	2.684422	9.020402	-0.084458	-0.077857	0.190102	-0.278537	0.268412	-1.078106	0.828404	0.126487	-0.066879	-0.541549
6257	-0.564585	2.771859	9.627279	0.012456	-0.070347	0.064838	-0.280396	0.267760	-1.078375	0.829063	0.126079	-0.068437	-0.540440
6258	-0.529674	2.578366	10.250827	-0.043192	-0.099170	-0.082293	-0.280930	0.268162	-1.077009	0.828268	0.124194	-0.069496	-0.541958
6259	-0.587787	2.538447	10.013454	-0.250343	-0.035684	-0.132025	-0.284142	0.275226	-1.076207	0.827485	0.120049	-0.067112	-0.544383
6260	-0.656141	2.139069	9.634058	-0.200357	-0.002283	-0.243892	-0.283902	0.283630	-1.076210	0.825414	0.116824	-0.064469	-0.548532
6261	-0.530541	2.019964	9.518458	-0.098986	0.027317	-0.327392	-0.283518	0.288999	-1.078467	0.822167	0.116087	-0.062195	-0.553802
6262	-0.578796	2.019095	9.579567	-0.077217	0.034741	-0.332571	-0.283000	0.293435	-1.076850	0.818812	0.115404	-0.060080	-0.559124
6263	-0.467198	2.030842	9.693627	0.011123	0.028555	-0.339434	-0.281683	0.297915	-1.077934	0.815111	0.116453	-0.058954	-0.564408
6264	-0.403794	1.990713	9.565895	0.012509	-0.002809	-0.329031	-0.281687	0.298984	-1.075609	0.811474	0.116802	-0.058456	-0.569605
6265	-0.247948	2.204732	9.622018	0.058370	-0.009348	-0.228188	-0.282488	0.300138	-1.076237	0.808831	0.118009	-0.058735	-0.573077
6266	-0.490965	2.229445	9.561419	0.005853	-0.011775	-0.148747	-0.282890	0.301090	-1.074585	0.807220	0.117933	-0.058723	-0.575360
6267	-0.674907	2.201823	9.459702	-0.067584	0.041136	-0.084942	-0.283029	0.303039	-1.073848	0.806564	0.117493	-0.057061	-0.576536
6268	-0.840075	2.218243	9.442474	-0.090967	0.085203	-0.077624	-0.281307	0.305095	-1.073532	0.806101	0.116886	-0.054536	-0.577551
6269	-1.022701	2.365417	9.327444	-0.121860	0.086424	-0.066183	-0.279591	0.309428	-1.074760	0.805828	0.116072	-0.051535	-0.578371
6270	-1.139516	2.397286	9.371759	0.075555	0.087547	-0.044316	-0.276268	0.309572	-1.072100	0.805353	0.118140	-0.050976	-0.578663
6271	-1.254455	2.346665	9.488967	0.032112	0.044672	0.092330	-0.274402	0.307970	-1.071365	0.806502	0.119179	-0.050769	-0.576865
6272	-1.534919	2.273580	9.230579	0.049278	0.031599	0.122430	-0.273470	0.307639	-1.070039	0.807952	0.120006	-0.051201	-0.574622
6273	-1.464837	2.415650	9.299056	0.052960	0.019439	0.184226	-0.273859	0.304170	-1.071223	0.810061	0.121025	-0.051817	-0.571374
6274	-1.471505	2.757801	9.349225	0.184653	0.019077	0.172246	-0.272506	0.296418	-1.070679	0.811719	0.123847	-0.054118	-0.568195
6275	-1.891607	4.233399	9.955847	0.302504	0.189385	0.301029	-0.268222	0.286614	-1.069156	0.814647	0.130792	-0.055077	-0.562326
6276	-1.276714	4.443561	9.549490	0.014711	0.226659	0.637950	-0.262887	0.280634	-1.064290	0.822083	0.132658	-0.053301	-0.551126
6277	-0.710428	2.370993	8.489706	-0.125951	0.201717	0.447259	-0.257429	0.278531	-1.063613	0.827597	0.132583	-0.049656	-0.543175
6278	-0.088985	2.358023	8.747169	0.163984	0.186237	0.167673	-0.251964	0.273866	-1.061266	0.829280	0.136947	-0.048891	-0.539584
6279	-0.194035	2.618344	9.355778	0.163766	0.160424	0.169274	-0.245823	0.265241	-1.057976	0.830884	0.141432	-0.048378	-0.535993
6280	-0.113609	3.051947	9.937478	0.219775	0.126760	0.220461	-0.242082	0.259212	-1.055518	0.832854	0.146022	-0.049347	-0.531599
6281	-0.323124	3.538448	9.590393	0.009719	0.067357	0.392736	-0.240074	0.254325	-1.052195	0.837126	0.146683	-0.049446	-0.524652
6282	-0.528774	3.092881	9.183062	-0.049688	0.057027	0.393441	-0.237671	0.250881	-1.051121	0.841550	0.145852	-0.049223	-0.517781
6283	-0.556390	3.094859	9.658793	-0.040389	0.042375	0.378342	-0.237132	0.248159	-1.049059	0.845689	0.145392	-0.049193	-0.511128
6284	-0.590975	2.878186	9.616039	-0.044002	-0.026740	0.367297	-0.236187	0.243710	-1.051637	0.849639	0.143806	-0.050366	-0.504872
6285	-0.616312	2.916553	9.509063	-0.052881	-0.080928	0.218403	-0.237643	0.241521	-1.052498	0.851993	0.142005	-0.051847	-0.501253
6286	-0.663897	2.811270	9.123271	-0.044501	-0.064870	0.110699	-0.240708	0.243794	-1.050773	0.853273	0.140278	-0.052925	-0.499446
6287	-0.564643	2.946584	9.178250	-0.013209	-0.062279	0.017072	-0.241774	0.244699	-1.052483	0.853502	0.139539	-0.053918	-0.499155
6288	-0.619999	2.824221	9.293013	0.005798	-0.086969	-0.092638	-0.243369	0.244299	-1.051804	0.852579	0.138666	-0.055306	-0.500821
6289	-0.465563	2.992097	9.378325	-0.008125	-0.119582	-0.252067	-0.247626	0.245115	-1.052537	0.850022	0.137722	-0.056577	-0.505266
6290	-0.206656	3.224953	9.191950	0.006880	-0.088777	-0.269567	-0.249229	0.247740	-1.055398	0.847281	0.137040	-0.057515	-0.509929
6291	-0.080784	3.348605	9.161180	-0.003999	-0.022477	-0.221468	-0.249769	0.250410	-1.055172	0.845093	0.137106	-0.057283	-0.513554
6292	-0.241709	3.297150	9.291425	0.058235	-0.011208	-0.224703	-0.249774	0.252094	-1.055252	0.842720	0.138026	-0.057555	-0.517165
6293	-0.224030	3.375144	9.243238	0.062586	0.008168	-0.215730	-0.249510	0.252785	-1.055099	0.840414	0.139520	-0.057526	-0.520508
6294	-0.198350	3.530955	9.151383	0.010040	0.003867	-0.203556	-0.249512	0.253452	-1.053595	0.838383	0.139756	-0.057097	-0.523758
6295	-0.221396	3.457705	9.064575	0.002507	0.020354	-0.153955	-0.248453	0.254844	-1.054237	0.836882	0.140300	-0.056437	-0.526080
6296	-0.293352	3.422416	9.077076	-0.068545	0.056035	-0.183107	-0.245666	0.256900	-1.055011	0.835324	0.139742	-0.054362	-0.528914
6297	-0.288341	3.398222	8.976316	-0.140119	0.084142	-0.193758	-0.243823	0.263005	-1.054164	0.833850	0.138618	-0.051041	-0.531859
6298	-0.404399	3.641295	9.059982	-0.174382	0.156400	-0.179245	-0.238791	0.269895	-1.054001	0.832695	0.137350	-0.046177	-0.534436
6299	-0.727320	3.710712	9.302289	-0.182903	0.151670	-0.063425	-0.234556	0.276619	-1.051949	0.832754	0.136130	-0.041651	-0.535027
6300	-0.827708	3.514693	9.271803	-0.101498	0.106568	-0.153604	-0.230853	0.283245	-1.051241	0.831594	0.135505	-0.038467	-0.537225
6301	-0.818908	4.029456	9.171907	0.091302	0.071222	-0.168275	-0.226742	0.286708	-1.047406	0.829689	0.138111	-0.037955	-0.539537
6302	-1.066164	3.529763	9.059773	0.217404	0.037120	-0.041597	-0.224602	0.282327	-1.047975	0.828790	0.141949	-0.039664	-0.539801
6303	-1.409687	3.203073	8.717118	0.148310	0.000188	-0.155115	-0.223801	0.280990	-1.045467	0.826782	0.144766	-0.040961	-0.542031
6304	-1.686933	3.018419	8.772587	0.142049	-0.045062	-0.197793	-0.223795	0.279559	-1.050363	0.824312	0.146585	-0.042767	-0.545154
6305	-2.024834	2.546278	9.290515	0.230306	-0.096771	-0.378118	-0.225651	0.277756	-1.049321	0.819485	0.149908	-0.045843	-0.551245
6306	-1.918234	2.395347	9.862986	0.184960	-0.146589	-0.679197	-0.226982	0.278576	-1.053186	0.811363	0.151728	-0.048337	-0.562435
6307	-1.311413	2.408828	10.261817	0.146495	-0.168791	-0.727343	-0.232583	0.284074	-1.055101	0.802571	0.153124	-0.050525	-0.574351
6308	-1.643573	2.519304	10.140067	0.146431	-0.101603	-0.712697	-0.235780	0.286303	-1.057417	0.793891	0.154805	-0.051739	-0.585744
6309	-1.899111	2.635998	9.765475	0.167394	0.023645	-0.665797	-0.236585	0.288708	-1.057600	0.785616	0.158628	-0.051206	-0.595838
6310	-1.776709	2.225485	9.098357	0.081998	0.064391	-0.761279	-0.235266	0.292624	-1.058568	0.776406	0.161238	-0.048837	-0.607298
6311	-1.488064	2.327816	9.063116	0.142337	0.012787	-0.738501	-0.235013	0.296336	-1.055623	0.767002	0.164490	-0.047873	-0.618352
6312	-1.661590	2.361134	9.575053	0.131492	-0.065110	-0.684196	-0.234890	0.300030	-1.057931	0.758127	0.166135	-0.048324	-0.628735
6313	-1.433394	2.605604	9.712598	0.018399	-0.126712	-0.639920	-0.237832	0.305858	-1.058519	0.749941	0.165562	-0.048207	-0.638634
6314	-1.242525	2.468246	9.430647	-0.050842	-0.134183	-0.541197	-0.243438	0.313220	-1.062260	0.743179	0.163390	-0.047852	-0.647070
6315	-1.150742	2.353390	9.376560	-0.038899	-0.069076	-0.437320	-0.245584	0.319742	-1.063373	0.737673	0.162409	-0.046798	-0.653661
6316	-1.194031	2.435121	9.230193	-0.036886	-0.006692	-0.298989	-0.248521	0.323779	-1.065365	0.734020	0.161846	-0.045516	-0.657988
6317	-1.554673	2.520809	9.141456	0.004434	0.043337	-0.151704	-0.247596	0.325238	-1.062635	0.732174	0.162663	-0.044296	-0.659924
6318	-1.858763	2.466749	9.195115	0.009525	0.044947	-0.072043	-0.245472	0.326459	-1.063025	0.731386	0.163251	-0.043601	-0.660699
6319	-1.995969	2.541937	9.195151	0.016876	0.045247	-0.010105	-0.243742	0.326460	-1.064796	0.731363	0.164145	-0.042952	-0.660545
6320	-1.969567	2.438040	9.225630	0.005233	0.020412	-0.016491	-0.242680	0.327002	-1.065060	0.731300	0.164298	-0.042741	-0.660591
6321	-1.897762	2.485466	9.241918	0.002896	-0.018214	-0.037098	-0.243748	0.328241	-1.062988	0.730910	0.164163	-0.042723	-0.661057
6322	-1.883660	2.398343	9.320033	-0.007821	-0.062489	-0.048025	-0.245341	0.327312	-1.063672	0.730401	0.163056	-0.043448	-0.661845
6323	-1.930931	2.455741	9.294079	-0.005597	-0.083328	-0.067593	-0.246939	0.328701	-1.067651	0.729577	0.161950	-0.044145	-0.662979
6324	-2.063755	2.550425	9.270033	-0.001219	-0.132048	-0.037806	-0.250666	0.329558	-1.064617	0.729116	0.160007	-0.046004	-0.663830
6325	-2.250535	2.697547	9.373916	0.068729	-0.154599	0.034796	-0.253591	0.329369	-1.065667	0.729334	0.158956	-0.049023	-0.663628
6326	-2.178773	3.009574	9.513372	0.061249	-0.169048	0.041721	-0.257303	0.326001	-1.067887	0.729679	0.157355	-0.052503	-0.663363
6327	-1.940501	2.950772	9.391147	-0.005072	-0.217043	0.090667	-0.263946	0.324245	-1.070291	0.730779	0.154359	-0.055607	-0.662603
6328	-1.711582	2.877236	9.283188	0.037862	-0.257537	0.161224	-0.269397	0.324138	-1.072387	0.732655	0.151106	-0.060437	-0.660857
6329	-1.264813	2.839226	9.321255	-0.000169	-0.279384	0.098098	-0.275374	0.322356	-1.074261	0.733719	0.147343	-0.064540	-0.660137
6330	-0.876701	3.096315	9.531009	-0.018785	-0.235777	0.127393	-0.281490	0.322245	-1.075541	0.735295	0.143574	-0.068192	-0.658845
6331	-0.787354	3.214440	9.410100	-0.068031	-0.181899	0.161156	-0.286412	0.323447	-1.080295	0.737480	0.139992	-0.070177	-0.656964
6332	-0.607450	3.164286	9.276390	-0.184492	-0.090209	0.224997	-0.288545	0.325198	-1.081157	0.740959	0.135551	-0.069778	-0.654015
6333	-0.671277	2.721339	9.287401	-0.183153	-0.076278	0.380721	-0.288819	0.328334	-1.083209	0.746429	0.131325	-0.069314	-0.648686
6334	-0.445967	2.642922	9.540424	-0.143155	-0.084280	0.431135	-0.290418	0.328842	-1.079268	0.752390	0.127276	-0.069910	-0.642512
6335	-0.540905	2.772270	9.454697	-0.172207	-0.066016	0.545225	-0.289089	0.329397	-1.080343	0.759822	0.123069	-0.069870	-0.634542
6336	-0.766025	2.603097	9.232431	-0.140126	-0.036930	0.529660	-0.289489	0.329512	-1.078853	0.766925	0.119507	-0.070020	-0.626610
6337	-0.922004	2.658533	9.301845	-0.101426	-0.011926	0.466318	-0.287889	0.327783	-1.078388	0.773085	0.117162	-0.069837	-0.619463
6338	-1.236805	1.254504	8.178690	0.387705	0.069333	-0.137953	-0.287346	0.324116	-1.077972	0.770673	0.123988	-0.073313	-0.620738
6339	-0.835866	2.742647	9.484382	-0.214768	-0.026804	0.562205	-0.284672	0.319483	-1.080307	0.778211	0.119532	-0.072210	-0.612280
6340	-0.261908	2.660752	8.850304	-0.008917	-0.020370	0.337344	-0.283876	0.320019	-1.080030	0.782448	0.118438	-0.073294	-0.606940
6341	0.300436	3.273046	9.690962	0.041516	-0.007459	0.266689	-0.283197	0.315382	-1.080186	0.785687	0.118612	-0.074354	-0.602576
6342	0.104496	2.774300	9.720003	-0.050052	-0.034516	0.321989	-0.283994	0.315107	-1.079647	0.789745	0.116712	-0.075130	-0.597525
6343	-0.083550	2.469879	9.639504	-0.070102	-0.063607	0.124646	-0.285591	0.315442	-1.080426	0.791426	0.114634	-0.075423	-0.595664
6344	-0.000411	2.413116	9.517318	-0.087395	-0.093420	-0.041819	-0.289852	0.317475	-1.079234	0.791109	0.111985	-0.075840	-0.596535
6345	-0.075918	2.552536	9.509134	-0.006433	-0.140575	-0.048928	-0.293715	0.319996	-1.081398	0.790454	0.110232	-0.077726	-0.597486
6346	0.084713	2.487462	9.317178	0.017640	-0.122158	-0.138055	-0.295711	0.320163	-1.080562	0.788696	0.109048	-0.079637	-0.599771
6347	0.229915	2.781415	9.576968	-0.087456	-0.084010	-0.241628	-0.299966	0.320393	-1.080236	0.785979	0.106973	-0.079255	-0.603748
6348	0.118525	2.779396	9.590415	-0.117823	-0.070993	-0.383069	-0.302911	0.326784	-1.080940	0.781593	0.104649	-0.078198	-0.609956
6349	0.375342	2.759766	9.449207	-0.090770	-0.072371	-0.317623	-0.305583	0.331702	-1.084928	0.777919	0.102753	-0.077452	-0.615048
6350	0.379931	2.973434	9.182961	0.024391	-0.067479	-0.044937	-0.307719	0.334728	-1.086423	0.777334	0.102154	-0.078778	-0.615719
6351	-0.016318	2.694388	9.326959	0.053679	-0.059524	0.073767	-0.310374	0.333129	-1.087386	0.778180	0.102047	-0.080441	-0.614452
6352	-0.526738	2.762799	9.277081	-0.015282	-0.011308	-0.031236	-0.309304	0.331461	-1.089069	0.777931	0.101501	-0.080434	-0.614859
6353	-0.490063	2.484298	9.155142	0.092926	0.033718	-0.233056	-0.309307	0.331991	-1.087704	0.775061	0.103669	-0.080487	-0.618107
6354	-0.357961	2.727051	9.547304	0.125549	0.029890	-0.210041	-0.310087	0.326253	-1.087340	0.772367	0.106102	-0.081207	-0.620965
6355	-0.322981	2.810229	9.639218	0.093601	0.015944	-0.196098	-0.310879	0.324158	-1.086859	0.769891	0.108010	-0.081609	-0.623652
6356	-0.409642	2.750377	9.444448	0.061060	0.000459	-0.192737	-0.309957	0.326935	-1.086646	0.767477	0.109050	-0.082014	-0.626387
6357	-0.391623	2.823530	9.473332	0.003120	-0.014394	-0.115222	-0.312080	0.325623	-1.088415	0.766139	0.109064	-0.081920	-0.628033
6358	-0.464290	2.569753	9.415248	0.025936	0.018659	-0.221885	-0.311819	0.327295	-1.088230	0.763447	0.109839	-0.081541	-0.631217
6359	-0.482043	2.744214	9.500041	0.003339	-0.006339	-0.189410	-0.310755	0.326954	-1.086637	0.761171	0.110083	-0.081148	-0.633968
6360	-0.442705	2.696366	9.376443	0.069613	0.012606	-0.105981	-0.310494	0.328604	-1.085509	0.759824	0.111255	-0.081670	-0.635311
6361	-0.508228	2.559228	9.247893	0.192533	0.053936	-0.117685	-0.310353	0.326449	-1.089486	0.758118	0.115028	-0.082909	-0.636516
6362	-0.714317	2.861381	9.588311	0.010783	0.039093	-0.190820	-0.310216	0.324731	-1.088061	0.755854	0.115785	-0.082079	-0.639173
6363	-0.719603	2.715608	9.295590	0.055442	0.090146	-0.370691	-0.307832	0.327715	-1.086107	0.751248	0.118367	-0.080421	-0.644320
6364	-0.785406	2.563880	8.986614	0.302464	0.182877	-0.369295	-0.311984	0.337711	-1.083853	0.746161	0.125635	-0.080758	-0.648797
6365	-0.620848	2.899478	9.499425	0.327306	0.144100	-0.229843	-0.308772	0.330427	-1.081160	0.742697	0.132746	-0.082119	-0.651181
6366	-0.686756	3.337680	9.814233	-0.058793	-0.003359	-0.223168	-0.307846	0.330761	-1.072134	0.740073	0.131974	-0.080876	-0.654472
6367	-0.538684	2.927682	9.605236	-0.273062	-0.070880	-0.298545	-0.311335	0.341333	-1.071217	0.736884	0.127465	-0.077412	-0.659364
6368	-0.218882	2.855756	9.126963	-0.264348	-0.074314	-0.084648	-0.315876	0.348500	-1.073629	0.736454	0.122500	-0.074867	-0.661079
6369	-0.417297	2.546265	8.800666	0.000948	0.010162	0.040559	-0.311327	0.340049	-1.082574	0.737146	0.122551	-0.074698	-0.660316
6370	-0.664059	2.561314	9.794309	0.493398	0.053717	0.748792	-0.307822	0.323972	-1.081782	0.745918	0.129175	-0.082306	-0.648186
6371	-0.735448	2.686209	9.463819	-0.156237	0.073421	-0.198182	-0.305296	0.324201	-1.082073	0.744004	0.128076	-0.078538	-0.651066
6372	-0.652266	2.726529	9.201292	0.171044	0.078285	0.220147	-0.302629	0.321607	-1.081648	0.746676	0.131073	-0.080230	-0.647193
6373	-1.177681	2.899102	9.665276	0.041312	0.059050	0.018144	-0.299425	0.317333	-1.081822	0.747033	0.132390	-0.079781	-0.646567
6374	-1.334633	3.107436	9.625190	-0.005099	-0.001187	-0.007114	-0.297285	0.313083	-1.081983	0.747090	0.132090	-0.079782	-0.646562
6375	-1.293608	2.981946	9.545556	-0.058692	-0.036014	-0.163105	-0.298885	0.314843	-1.083794	0.745206	0.131005	-0.078947	-0.649056
6376	-1.101524	2.927157	9.402627	-0.097968	-0.063383	-0.112163	-0.298364	0.318814	-1.086367	0.744044	0.128679	-0.078392	-0.650918
