# Supplementary material for: Identification of Haptic Based Guiding Using Hard Reins
Source: PLoS One. 2015 Jul 22;10(7):e0132020. doi: 10.1371/journal.pone.0132020 (PMC4511788; doi:10.1371/journal.pone.0132020)
Supplement: S1 File — (ZIP) [file pone.0132020.s001.zip › MotionData1/Subject2/T14/fc14.txt]

// Start Time: 0
// Sample rate: 25.0Hz
// Scenario: 4.9
// Firmware Version: 2.6.1
Counter	Acc_X	Acc_Y	Acc_Z	Gyr_X	Gyr_Y	Gyr_Z	Mag_X	Mag_Y	Mag_Z	Quat_w	Quat_x	Quat_y	Quat_z
6882	8.846535	-3.489425	3.714821	0.618657	0.218722	0.686829	-0.583715	0.027911	-0.537644	0.808461	0.013482	-0.569779	0.146835
6883	9.117267	-1.323870	3.487573	0.380482	0.147366	0.255367	-0.581705	0.026445	-0.540454	0.809244	0.016244	-0.566336	0.155319
6884	8.858770	-1.257939	4.312920	0.165882	0.175722	0.115600	-0.577174	0.025161	-0.544727	0.810790	0.017077	-0.563041	0.159096
6885	9.058813	-1.181454	4.265802	-0.001807	0.172984	0.038473	-0.572915	0.026091	-0.549217	0.812626	0.016031	-0.560237	0.159738
6886	8.931356	-1.289995	4.521450	-0.193142	0.099856	-0.101617	-0.569722	0.027689	-0.552764	0.814108	0.013701	-0.559227	0.155904
6887	8.896443	-1.497392	4.204520	-0.299329	0.109488	-0.104755	-0.567604	0.030780	-0.554826	0.815755	0.009626	-0.558295	0.150858
6888	8.550001	-1.748571	3.698029	-0.316268	0.014727	-0.169554	-0.566690	0.033277	-0.554651	0.816450	0.006324	-0.558997	0.144541
6889	8.762207	-1.644667	3.796305	-0.302217	0.043628	-0.131111	-0.566172	0.037998	-0.555615	0.817369	0.002680	-0.559084	0.139018
6890	8.983727	-1.654991	3.679656	-0.272025	0.024686	-0.164364	-0.566831	0.040915	-0.557132	0.818085	-0.000014	-0.559451	0.133233
6891	8.998835	-1.553924	3.748546	-0.248450	0.012192	-0.106906	-0.565139	0.043120	-0.555125	0.818524	-0.002971	-0.559863	0.128700
6892	9.023960	-1.427333	3.696497	-0.196055	-0.014164	-0.068765	-0.565949	0.046424	-0.554527	0.818505	-0.005377	-0.560634	0.125344
6893	8.973791	-1.652192	3.873638	-0.147308	-0.027104	-0.049736	-0.567291	0.048884	-0.553152	0.818335	-0.007222	-0.561405	0.122881
6894	9.071454	-1.594861	3.881884	-0.095545	-0.008757	-0.021914	-0.567184	0.051907	-0.551512	0.818259	-0.008532	-0.561820	0.121400
6895	8.930364	-1.620780	3.700747	-0.054608	0.022461	-0.022838	-0.566115	0.052633	-0.553349	0.818587	-0.009289	-0.561542	0.120414
6896	8.896589	-1.569528	3.702257	0.015553	0.017179	-0.051852	-0.566372	0.053059	-0.554392	0.818892	-0.008511	-0.561267	0.119681
6897	8.892952	-1.358228	3.695664	0.020650	-0.000433	-0.044962	-0.567169	0.053182	-0.553857	0.819029	-0.007731	-0.561184	0.119181
6898	9.130209	-1.605850	3.512316	0.021773	0.003998	0.000466	-0.567433	0.050675	-0.552720	0.819058	-0.007394	-0.561101	0.119395
6899	8.898897	-1.591392	3.701893	0.023237	-0.021737	0.078856	-0.569018	0.049824	-0.552330	0.818655	-0.007917	-0.561346	0.120959
6900	8.896577	-1.560461	3.760500	0.057189	-0.056756	0.067315	-0.569018	0.049546	-0.552204	0.817842	-0.007597	-0.562160	0.122685
6901	8.925556	-1.592630	3.793273	0.026687	-0.052167	0.014218	-0.569033	0.048688	-0.549982	0.817255	-0.007267	-0.562898	0.123237
6902	9.013511	-1.557938	3.660979	-0.006322	-0.057077	0.009075	-0.571686	0.049478	-0.548893	0.816570	-0.007337	-0.563880	0.123285
6903	8.979872	-1.512166	3.485992	-0.008834	-0.015856	-0.043924	-0.573017	0.049459	-0.547660	0.816526	-0.007022	-0.564123	0.122481
6904	9.033268	-1.539176	3.472267	-0.019566	-0.029594	-0.054388	-0.573560	0.047760	-0.545055	0.816303	-0.006659	-0.564696	0.121340
6905	9.106508	-1.489350	3.519713	-0.014846	-0.031731	-0.034339	-0.572885	0.046118	-0.546015	0.816049	-0.006511	-0.565218	0.120626
6906	8.969520	-1.586739	3.652247	-0.037829	-0.060838	-0.006453	-0.574884	0.046906	-0.544272	0.815352	-0.006912	-0.566337	0.120066
6907	9.076392	-1.619343	3.663843	-0.019548	-0.049889	-0.044834	-0.575829	0.048814	-0.542647	0.814915	-0.006683	-0.567165	0.119135
6908	9.062749	-1.506959	3.389717	-0.022574	-0.047515	-0.025645	-0.576754	0.047691	-0.542135	0.814416	-0.006658	-0.568030	0.118422
6909	9.058214	-1.435081	3.492197	-0.012143	-0.037188	-0.027493	-0.579268	0.046535	-0.540995	0.814077	-0.006535	-0.568635	0.117855
6910	9.072474	-1.539429	3.257926	0.015422	-0.035511	-0.034536	-0.580071	0.045397	-0.539167	0.813737	-0.005809	-0.569215	0.117439
6911	9.238336	-1.436154	3.449278	0.015051	-0.027181	-0.013560	-0.581270	0.047178	-0.538728	0.813476	-0.005424	-0.569599	0.117405
6912	8.950269	-1.589307	3.473123	0.043710	-0.015074	-0.015383	-0.580481	0.045790	-0.537708	0.813328	-0.004516	-0.569777	0.117605
6913	9.101579	-1.508418	3.504679	0.042422	0.009186	-0.004828	-0.580996	0.045248	-0.539032	0.813462	-0.003878	-0.569503	0.118026
6914	9.077011	-1.560916	3.441542	0.043893	0.023483	-0.023980	-0.580977	0.042494	-0.540009	0.813770	-0.002951	-0.569054	0.118097
6915	9.133487	-1.473835	3.412768	0.071758	0.003800	-0.003088	-0.580852	0.041103	-0.538679	0.813836	-0.001846	-0.568801	0.118882
6916	8.956227	-1.386104	3.519812	0.037473	-0.019024	0.021334	-0.580849	0.040273	-0.538696	0.813551	-0.001439	-0.569055	0.119619
6917	9.170719	-1.331825	3.493837	0.014838	-0.029358	0.019654	-0.580844	0.040838	-0.539607	0.813183	-0.001436	-0.569475	0.120125
6918	9.009465	-1.444452	3.486273	0.007859	-0.013341	0.007495	-0.581649	0.042063	-0.538655	0.812996	-0.001373	-0.569708	0.120289
6919	9.123586	-1.489091	3.483001	0.001054	0.004208	0.004098	-0.583362	0.040521	-0.538409	0.813045	-0.001500	-0.569616	0.120386
6920	9.038504	-1.492141	3.385645	0.018639	-0.016582	-0.012599	-0.582708	0.041074	-0.537876	0.812868	-0.001019	-0.569876	0.120356
6921	9.219477	-1.347483	3.335095	0.031558	-0.002631	-0.018690	-0.583488	0.037050	-0.537555	0.812891	-0.000372	-0.569829	0.120428
6922	9.077698	-1.444284	3.431080	0.026338	0.022922	-0.034410	-0.583878	0.036628	-0.537865	0.813215	0.000393	-0.569428	0.120138
6923	9.190456	-1.322742	3.328506	0.044253	0.043400	-0.013466	-0.581104	0.036517	-0.537888	0.813745	0.001079	-0.568606	0.120437
6924	8.989988	-1.453716	3.474136	0.047773	0.003767	0.005585	-0.581745	0.033897	-0.538989	0.813754	0.001779	-0.568464	0.121034
6925	9.093791	-1.154896	3.592220	0.030484	-0.020850	0.021252	-0.582544	0.033740	-0.538196	0.813470	0.002006	-0.568721	0.121736
6926	8.955447	-1.517551	3.566039	-0.011026	-0.020404	0.014413	-0.581619	0.034028	-0.538328	0.813184	0.001707	-0.569115	0.121806
6927	9.078017	-1.372407	3.516845	0.014081	-0.020682	0.018703	-0.582419	0.033591	-0.537278	0.812909	0.001691	-0.569405	0.122284
6928	9.063785	-1.336704	3.372398	0.035201	-0.013408	-0.006640	-0.582944	0.033173	-0.537414	0.812753	0.002367	-0.569571	0.122539
6929	9.111694	-1.445235	3.490817	0.032673	-0.005532	-0.008335	-0.583223	0.034400	-0.536202	0.812713	0.002925	-0.569571	0.122788
6930	9.078870	-1.272601	3.271263	0.040171	-0.012399	-0.016252	-0.583725	0.032070	-0.538352	0.812592	0.003785	-0.569708	0.122938
6931	9.195550	-1.279336	3.350800	0.056137	0.019692	-0.011827	-0.584526	0.031771	-0.537167	0.812840	0.004710	-0.569247	0.123393
6932	9.119844	-1.290393	3.531575	0.030733	0.007156	0.017860	-0.582666	0.031250	-0.538244	0.812857	0.004981	-0.569091	0.123992
6933	9.141615	-1.300978	3.593879	0.015598	-0.015950	0.047500	-0.584386	0.032062	-0.538216	0.812558	0.004664	-0.569313	0.124944
6934	9.131419	-1.406098	3.435573	0.038530	-0.002258	0.061531	-0.583987	0.031524	-0.538583	0.812355	0.004593	-0.569293	0.126348
6935	9.000941	-1.221803	3.555018	0.018625	-0.027856	0.035310	-0.584792	0.030660	-0.536619	0.811949	0.004499	-0.569698	0.127132
6936	9.072716	-1.449753	3.477472	0.004178	-0.029885	0.004852	-0.584000	0.031363	-0.536874	0.811577	0.004584	-0.570207	0.127220
6937	9.248238	-1.434513	3.279921	0.024536	0.021742	0.042470	-0.585458	0.031342	-0.536337	0.811714	0.004376	-0.569797	0.128193
6938	9.082466	-1.449673	3.462719	0.084686	0.014520	0.030040	-0.585064	0.031621	-0.536203	0.811775	0.005366	-0.569380	0.129607
6939	9.043513	-1.424254	3.609266	0.054438	0.012090	0.031859	-0.584907	0.029713	-0.538349	0.811825	0.005787	-0.569045	0.130749
6940	9.045396	-1.528157	3.564158	0.109084	-0.003644	0.007242	-0.585303	0.029709	-0.538346	0.811732	0.007478	-0.568853	0.132065
6941	9.161363	-1.243252	3.613963	0.143915	0.016926	0.014166	-0.583857	0.029295	-0.537311	0.811866	0.009542	-0.568193	0.133937
6942	9.092755	-1.357313	3.444425	0.158193	-0.014033	0.085561	-0.584633	0.025554	-0.537512	0.811424	0.011171	-0.568044	0.137082
6943	9.049483	-1.255546	3.495302	0.186231	-0.014551	0.104651	-0.585952	0.024571	-0.537390	0.810926	0.012983	-0.567785	0.140889
6944	9.134418	-1.308983	3.432044	0.198523	0.001051	0.105550	-0.584633	0.023189	-0.536505	0.810564	0.014994	-0.567265	0.144812
6945	9.087639	-1.377971	3.560477	0.217147	0.001205	0.087179	-0.586463	0.020972	-0.537721	0.810255	0.017467	-0.566636	0.148681
6946	9.005057	-1.348264	3.572494	0.181078	0.022451	0.088201	-0.583663	0.016727	-0.539011	0.810159	0.019335	-0.565794	0.152137
6947	8.936357	-1.454006	3.528990	0.179983	-0.011878	0.052344	-0.584985	0.014345	-0.537732	0.809794	0.021641	-0.565453	0.155009
6948	9.067954	-1.407387	3.601677	0.190592	-0.008678	0.062806	-0.584988	0.011417	-0.535946	0.809395	0.024042	-0.565060	0.158142
6949	9.073724	-1.279592	3.455657	0.177310	0.033268	0.069928	-0.584684	0.007307	-0.538928	0.809462	0.025968	-0.563990	0.161282
6950	8.893616	-1.250837	3.629726	0.196502	0.050607	0.070764	-0.583348	0.006787	-0.540528	0.809680	0.028183	-0.562603	0.164628
6951	9.058948	-1.258138	3.722660	0.187983	0.050514	0.076922	-0.583217	0.004838	-0.539514	0.809889	0.030154	-0.561200	0.168000
6952	9.114450	-1.359419	3.618236	0.176768	0.085162	0.099750	-0.582140	0.003488	-0.541261	0.810379	0.031610	-0.559317	0.171614
6953	8.888219	-1.719375	3.855636	0.202126	0.022104	0.097757	-0.578946	0.000355	-0.542664	0.810163	0.033667	-0.558314	0.175462
6954	8.764219	-1.625479	4.242421	0.206795	-0.020302	0.017350	-0.579462	-0.000884	-0.543607	0.809716	0.036885	-0.557960	0.177988
6955	8.815586	-1.187359	4.097344	0.046763	-0.078692	-0.074848	-0.580513	-0.005339	-0.542239	0.809091	0.038702	-0.558983	0.177235
6956	8.878893	-1.185246	4.076541	0.037877	-0.018597	-0.113021	-0.581030	-0.008806	-0.542040	0.809236	0.040642	-0.559095	0.175777
6957	9.086639	-0.964966	4.411455	0.038460	-0.000492	-0.051029	-0.582354	-0.010354	-0.541008	0.809417	0.041793	-0.558876	0.175370
6958	8.457135	-0.789559	4.624629	0.053804	-0.128201	-0.040212	-0.581032	-0.012706	-0.540010	0.808062	0.043557	-0.560762	0.175169
6959	8.256240	-1.060017	4.431706	0.092806	-0.332012	0.013172	-0.587940	-0.015897	-0.533832	0.804262	0.046033	-0.565708	0.176119
6960	8.466999	-1.593996	4.700119	0.203835	-0.493851	0.020330	-0.599380	-0.018084	-0.523122	0.798355	0.050813	-0.572954	0.178244
6961	9.046538	-1.255693	3.950594	0.321201	-0.503962	-0.057624	-0.608166	-0.023009	-0.512618	0.792498	0.058335	-0.579628	0.180487
6962	9.349817	-1.078598	3.505412	0.453535	-0.441453	0.116644	-0.616705	-0.029072	-0.499503	0.786351	0.065754	-0.585110	0.187017
6963	8.923590	-1.230107	3.048189	0.558235	-0.412832	0.144278	-0.626673	-0.035113	-0.489275	0.780268	0.074326	-0.589516	0.195262
6964	9.237289	-0.885924	2.852129	0.679029	-0.322142	0.255843	-0.632691	-0.046144	-0.475224	0.774350	0.083153	-0.592231	0.206715
6965	9.232998	-0.795548	2.805087	0.641588	-0.223686	0.395782	-0.640409	-0.048535	-0.467311	0.769003	0.089287	-0.593504	0.220033
6966	9.845416	-0.916170	2.919979	0.729430	-0.112934	0.409905	-0.642953	-0.049867	-0.462445	0.764435	0.096121	-0.592713	0.234717
6967	10.154784	-1.227832	3.203807	0.671308	-0.057585	0.568194	-0.646153	-0.049944	-0.458867	0.759780	0.099899	-0.591321	0.251186
6968	9.578753	-1.560752	3.023504	0.533294	-0.080664	0.662678	-0.649380	-0.042965	-0.455280	0.754309	0.100558	-0.591139	0.267321
6969	8.527561	-1.615732	2.664421	0.388172	-0.084958	0.585297	-0.651283	-0.035691	-0.452092	0.749422	0.099932	-0.591343	0.280522
6970	9.012211	-1.992484	2.551004	0.415508	-0.071549	0.599326	-0.653568	-0.028259	-0.450742	0.744292	0.099464	-0.591254	0.294202
6971	9.128043	-2.108173	2.825144	0.374222	-0.118332	0.589751	-0.656669	-0.020036	-0.446999	0.738700	0.098737	-0.591815	0.307128
6972	9.788341	-2.440961	2.550904	0.410298	-0.166514	0.518991	-0.658979	-0.013756	-0.442115	0.732653	0.099673	-0.592760	0.319251
6973	9.025970	-2.129055	2.597170	0.360354	-0.229942	0.480427	-0.662741	-0.006097	-0.437984	0.726166	0.100717	-0.594642	0.330060
6974	8.790611	-2.483294	2.323944	0.299913	-0.219231	0.393406	-0.667702	0.000976	-0.432275	0.720307	0.101838	-0.596640	0.338833
6975	8.874183	-3.228965	2.076519	0.250854	-0.244613	0.363909	-0.671484	0.006097	-0.424505	0.714441	0.102748	-0.599103	0.346544
6976	9.058666	-3.312865	2.056534	0.200918	-0.235609	0.367606	-0.676563	0.010131	-0.419251	0.708613	0.102851	-0.601840	0.353664
6977	9.085741	-3.691194	2.002094	0.182304	-0.188619	0.280612	-0.680204	0.015824	-0.412788	0.704001	0.103345	-0.603739	0.359446
6978	9.072505	-3.439513	2.083468	0.150426	-0.187853	0.249278	-0.682894	0.019064	-0.408489	0.699603	0.103809	-0.605839	0.364334
6979	9.090097	-3.695989	2.432937	0.091919	-0.159916	0.167568	-0.683888	0.023818	-0.402328	0.696267	0.104160	-0.607715	0.367484
6980	9.051341	-3.684808	2.329871	0.127415	-0.232188	0.085259	-0.689355	0.024101	-0.396223	0.692533	0.106610	-0.610215	0.369689
6981	8.871637	-3.631618	2.269401	0.234483	-0.259737	0.015054	-0.692967	0.023298	-0.390284	0.688747	0.111493	-0.612069	0.372249
6982	8.813609	-3.584003	2.179406	0.283544	-0.227137	0.030689	-0.696973	0.019991	-0.383603	0.685079	0.116717	-0.613174	0.375581
6983	8.701776	-3.554534	2.235680	0.261602	-0.211961	-0.030282	-0.700702	0.016008	-0.377990	0.682088	0.122133	-0.614000	0.377947
6984	8.832723	-3.615026	2.335914	0.232894	-0.195148	-0.085947	-0.703352	0.008175	-0.373384	0.679750	0.127847	-0.614714	0.379108
6985	8.721382	-3.544213	2.165153	0.199942	-0.156028	-0.108445	-0.706559	0.003354	-0.366738	0.678136	0.132915	-0.614999	0.379792
6986	8.842490	-3.633161	2.211938	0.100597	-0.114184	-0.165577	-0.708014	-0.000560	-0.364698	0.677707	0.137190	-0.615371	0.378432
6987	8.887855	-3.361750	2.219598	0.032780	-0.041239	-0.213168	-0.709068	-0.008083	-0.361546	0.678718	0.140370	-0.615053	0.375963
6988	8.734370	-3.408052	2.135313	0.002379	0.032468	-0.215506	-0.711158	-0.013914	-0.361647	0.680716	0.142817	-0.614017	0.373112
6989	8.896804	-3.529908	2.052340	-0.036813	0.069302	-0.208272	-0.707809	-0.023133	-0.363040	0.683213	0.144116	-0.612711	0.370182
6990	9.178843	-3.529916	2.273438	-0.069244	0.085839	-0.195873	-0.707377	-0.026554	-0.365746	0.685900	0.144942	-0.611514	0.366858
6991	10.053285	-3.751946	2.574546	-0.029840	0.038845	-0.347732	-0.705753	-0.032740	-0.367593	0.688986	0.148212	-0.610139	0.362024
6992	9.103973	-3.041987	2.112615	0.190933	0.103784	-0.392031	-0.703832	-0.047364	-0.369478	0.692489	0.154876	-0.606174	0.359200
6993	8.873739	-2.540061	1.684382	0.350668	0.093937	-0.389127	-0.701389	-0.062269	-0.370582	0.695283	0.163468	-0.601092	0.358535
6994	9.593209	-2.696218	1.636482	0.452844	0.085138	-0.337859	-0.701429	-0.079664	-0.373694	0.697197	0.173212	-0.595551	0.359491
6995	9.810719	-2.083293	1.799997	0.420263	0.121561	-0.097819	-0.697285	-0.090961	-0.374343	0.697834	0.179067	-0.590479	0.363726
6996	9.597985	-1.829524	1.847267	0.393437	0.142275	-0.066340	-0.695784	-0.101311	-0.375350	0.698556	0.184308	-0.585406	0.367900
6997	9.125188	-1.097809	1.902507	0.334432	0.192655	-0.012095	-0.692575	-0.105395	-0.378089	0.699611	0.187450	-0.580219	0.372495
6998	9.176137	-1.113438	1.959222	0.344837	0.068380	-0.111033	-0.692013	-0.112852	-0.378768	0.699915	0.193055	-0.576295	0.375144
6999	9.643394	-0.648786	2.165706	0.363548	0.025301	-0.057976	-0.689715	-0.122212	-0.380815	0.699182	0.198431	-0.573017	0.378709
7000	10.080002	-0.858524	2.353612	0.498591	-0.033469	-0.061934	-0.690371	-0.130286	-0.377545	0.697250	0.206362	-0.569467	0.383359
7001	9.919329	-0.807263	2.672837	0.572758	-0.024681	0.006755	-0.690883	-0.140844	-0.374590	0.694477	0.214315	-0.565459	0.389906
7002	8.960688	-0.784180	2.646883	0.569124	-0.062968	0.014356	-0.692483	-0.149512	-0.368823	0.691164	0.222543	-0.561952	0.396202
7003	8.761291	-0.324399	2.713728	0.475940	-0.103353	-0.032667	-0.693284	-0.158999	-0.363341	0.688099	0.230203	-0.559468	0.400651
7004	9.036132	-0.337173	2.777418	0.391876	-0.158312	-0.056957	-0.696758	-0.166610	-0.355036	0.684951	0.237504	-0.558255	0.403467
7005	9.164109	-0.533556	2.655438	0.394336	-0.233262	-0.071094	-0.699313	-0.176171	-0.345064	0.681023	0.245514	-0.557922	0.405775
7006	9.564878	-0.654147	2.712262	0.361507	-0.260844	0.019714	-0.702519	-0.180574	-0.338673	0.676149	0.252333	-0.558647	0.408735
7007	9.549566	-0.784659	2.672015	0.364917	-0.258585	0.092991	-0.704841	-0.185309	-0.327158	0.670648	0.258293	-0.559609	0.412739
7008	9.423618	-0.727565	2.436018	0.339555	-0.185884	0.203148	-0.710457	-0.185888	-0.318698	0.665105	0.262114	-0.560356	0.418250
7009	9.530610	-0.784329	2.217232	0.280299	-0.075208	0.247269	-0.714363	-0.183261	-0.310713	0.660728	0.263676	-0.560291	0.424250
7010	9.541723	-0.521224	2.344213	0.127559	-0.000346	0.227840	-0.717964	-0.177782	-0.309129	0.658102	0.262826	-0.560434	0.428647
7011	9.459189	-0.461220	2.470466	0.085985	0.069345	0.153999	-0.717178	-0.174722	-0.309733	0.657139	0.261651	-0.559577	0.431951
7012	9.196046	-0.512640	2.495184	0.091352	0.130868	0.133189	-0.717967	-0.173472	-0.310756	0.656963	0.260246	-0.557787	0.435368
7013	9.622576	-0.748464	2.854872	-0.013131	0.187582	0.227952	-0.718347	-0.167744	-0.315382	0.657182	0.255931	-0.556580	0.439124
7014	11.044159	-1.403255	3.449542	-0.191382	0.223046	0.354472	-0.719656	-0.157159	-0.321881	0.657498	0.247517	-0.557149	0.442737
7015	9.487179	-1.450573	2.789889	-0.583023	0.310586	0.341664	-0.716322	-0.140653	-0.333301	0.660814	0.233305	-0.559806	0.442166
7016	9.296884	-1.618879	2.351191	-0.756554	0.202505	0.041791	-0.714987	-0.129483	-0.340203	0.666155	0.221036	-0.563975	0.435101
7017	9.300735	-1.800628	2.319458	-0.637194	0.222658	-0.122465	-0.711363	-0.122398	-0.350495	0.672543	0.212020	-0.565922	0.427160
7018	8.895103	-2.113764	2.193613	-0.398604	0.145288	-0.090266	-0.710269	-0.118153	-0.357005	0.676619	0.206443	-0.567001	0.421993
7019	8.193141	-2.412392	1.643809	-0.312835	0.053089	0.071379	-0.707187	-0.111095	-0.365582	0.677929	0.200988	-0.569198	0.419558
7020	9.048298	-2.683088	1.530607	-0.325967	-0.078256	0.081672	-0.708809	-0.104208	-0.364379	0.677645	0.196298	-0.573343	0.416585
7021	10.430749	-2.552187	2.011454	-0.376661	-0.026053	-0.118446	-0.710943	-0.101338	-0.363253	0.679787	0.192806	-0.576392	0.410472
7022	10.101709	-2.166467	2.290903	-0.383730	0.121982	-0.187002	-0.709474	-0.100743	-0.365359	0.684160	0.188770	-0.577165	0.403946
7023	9.332625	-1.706640	2.576729	-0.497265	0.144510	-0.323717	-0.706117	-0.101738	-0.371595	0.690261	0.184578	-0.577988	0.394207
7024	9.163898	-1.012957	2.542075	-0.618219	0.110980	-0.454397	-0.704741	-0.104700	-0.376933	0.697310	0.180424	-0.579611	0.381126
7025	9.145251	-0.878826	2.500830	-0.823375	0.105090	-0.425921	-0.700980	-0.104567	-0.384466	0.704627	0.173144	-0.582822	0.365841
7026	9.126930	-1.492112	2.654756	-0.996479	0.094817	-0.362580	-0.696590	-0.102664	-0.389203	0.711654	0.162627	-0.587415	0.349350
7027	9.333471	-1.925847	2.861737	-1.019797	0.045008	-0.305005	-0.696038	-0.095942	-0.395133	0.717479	0.151434	-0.592797	0.332991
7028	9.275590	-1.819452	2.944496	-0.982829	0.016033	-0.259857	-0.693121	-0.088658	-0.399883	0.722211	0.140295	-0.598231	0.317566
7029	8.987206	-1.635942	2.818171	-0.948213	-0.017639	-0.240929	-0.694186	-0.078660	-0.403497	0.726077	0.129637	-0.603718	0.302541
7030	9.009707	-1.639716	2.263093	-0.956842	0.002762	-0.251314	-0.694204	-0.069224	-0.405681	0.729955	0.118748	-0.608728	0.287254
7031	9.085464	-1.756801	1.375859	-0.984097	0.094383	-0.278871	-0.693141	-0.061826	-0.409889	0.734900	0.107280	-0.612228	0.271273
7032	10.383483	-2.405510	1.515822	-0.993894	0.249082	-0.407226	-0.688606	-0.056702	-0.417592	0.742087	0.096316	-0.612965	0.253584
7033	11.073246	-2.400753	2.746985	-0.868078	0.378241	-0.476889	-0.681922	-0.051779	-0.429531	0.750640	0.087386	-0.610729	0.236460
7034	9.215153	-0.709089	1.804264	-0.697562	0.380044	-0.409820	-0.674699	-0.050593	-0.441020	0.758301	0.080118	-0.607541	0.222383
7035	9.508844	-1.205192	2.095514	-0.673252	0.323608	-0.345404	-0.668290	-0.046665	-0.451132	0.764730	0.072730	-0.605037	0.209351
7036	9.621200	-1.128752	2.120643	-0.873130	0.378078	-0.379547	-0.663064	-0.043575	-0.461515	0.771976	0.062409	-0.602261	0.193495
7037	8.832871	-0.317878	1.847722	-1.098232	0.348978	-0.454197	-0.654011	-0.035024	-0.474057	0.779045	0.049667	-0.600431	0.173505
7038	8.533424	0.045976	1.666106	-1.242268	0.215858	-0.572868	-0.649489	-0.024770	-0.482581	0.784536	0.036448	-0.600611	0.149807
7039	10.004822	-0.410229	2.264874	-1.244417	0.233329	-0.601315	-0.645241	-0.014256	-0.490043	0.789704	0.023602	-0.600077	0.125370
7040	10.639380	-0.829375	2.796331	-1.075306	0.300752	-0.333686	-0.640868	-0.003335	-0.496708	0.794420	0.009879	-0.597736	0.107289
7041	9.865052	-0.855045	3.085052	-0.822913	0.353158	-0.121558	-0.632274	0.010543	-0.504136	0.798907	-0.002324	-0.593838	0.095393
7042	9.019785	-0.491115	3.540772	-0.752557	0.332435	-0.052207	-0.626043	0.025532	-0.513763	0.802789	-0.014362	-0.589917	0.085561
7043	8.222421	-0.382767	3.362178	-0.702447	0.242073	-0.091126	-0.620112	0.041857	-0.519805	0.805508	-0.024774	-0.587229	0.075538
7044	8.636250	-0.352741	3.399053	-0.675039	0.046694	-0.130078	-0.618529	0.047993	-0.522329	0.805820	-0.034191	-0.587538	0.065452
7045	9.297324	-0.471582	3.534638	-0.570977	-0.095412	-0.049548	-0.620715	0.061777	-0.519932	0.804338	-0.042448	-0.589830	0.057788
7046	9.316264	-0.570826	3.494045	-0.360905	-0.100563	-0.045801	-0.620790	0.069594	-0.514507	0.802853	-0.047606	-0.591920	0.052836
7047	8.908752	-0.502410	2.671466	-0.148021	-0.061188	0.025137	-0.624529	0.075758	-0.512513	0.801985	-0.049951	-0.593037	0.051305
7048	9.453541	-0.553438	2.692054	0.067612	0.066762	0.105210	-0.624007	0.077005	-0.512229	0.802710	-0.050191	-0.591823	0.053689
7049	9.817400	-0.661437	3.176080	0.249804	0.204200	0.153987	-0.620553	0.082360	-0.517153	0.805219	-0.047923	-0.588121	0.058649
7050	10.845076	-1.218159	3.989488	0.261884	0.036081	0.304600	-0.618433	0.085731	-0.519473	0.805490	-0.047341	-0.586955	0.066555
7051	8.332544	-0.862241	2.510155	0.159657	0.104682	0.218299	-0.615355	0.083179	-0.523103	0.806596	-0.047159	-0.584855	0.071576
7052	9.000046	-1.586136	2.474742	0.029491	0.056062	0.246632	-0.611673	0.088479	-0.523551	0.806894	-0.049654	-0.583703	0.075809
7053	9.388298	-1.684603	2.955919	0.118448	0.056348	0.283955	-0.610208	0.092131	-0.526651	0.807244	-0.050849	-0.582354	0.081461
7054	9.618002	-2.310892	3.215316	0.356805	0.037500	0.355708	-0.608777	0.099905	-0.527561	0.807402	-0.049300	-0.580810	0.091275
7055	8.763344	-2.028669	2.943665	0.467457	-0.005364	0.377777	-0.605585	0.098300	-0.529460	0.807066	-0.045869	-0.579671	0.102574
7056	8.494510	-2.246179	2.845078	0.503903	-0.113467	0.351177	-0.604123	0.098190	-0.530527	0.805410	-0.041579	-0.580137	0.114138
7057	8.726339	-2.561001	2.815869	0.484685	-0.219261	0.307388	-0.607441	0.096602	-0.527900	0.802509	-0.036622	-0.582316	0.124688
7058	9.205815	-2.926782	3.032041	0.428036	-0.209561	0.317290	-0.611432	0.094848	-0.523690	0.799518	-0.032929	-0.584377	0.134870
7059	9.642204	-3.184500	3.168419	0.312074	-0.140888	0.276923	-0.614882	0.092284	-0.520554	0.797290	-0.030644	-0.585641	0.142877
7060	9.305699	-2.797949	3.598180	0.197533	-0.072813	0.231132	-0.616761	0.094725	-0.518121	0.795862	-0.029994	-0.586120	0.148885
7061	8.462353	-2.592698	3.693226	0.173445	-0.064168	0.155188	-0.615577	0.095843	-0.518107	0.794745	-0.028751	-0.586559	0.153302
7062	8.121427	-2.661016	3.550002	0.128343	-0.081168	0.153480	-0.617042	0.098315	-0.517784	0.793371	-0.028270	-0.587398	0.157249
7063	8.129880	-2.875132	3.587922	0.047851	-0.147566	0.136105	-0.618530	0.100473	-0.514569	0.791247	-0.028584	-0.589509	0.159969
7064	8.382041	-3.055746	3.480247	-0.025080	-0.192128	0.060362	-0.623590	0.102309	-0.510544	0.788749	-0.029079	-0.592626	0.160701
7065	8.387498	-3.004361	3.219340	-0.090896	-0.140883	-0.047467	-0.628126	0.104420	-0.505990	0.787199	-0.029488	-0.595142	0.158914
7066	8.495412	-2.983639	2.577888	-0.130107	-0.015483	-0.159509	-0.630648	0.105211	-0.504902	0.787420	-0.029596	-0.595923	0.154818
7067	8.883039	-3.283143	2.579198	-0.190435	0.095022	-0.322912	-0.630768	0.103558	-0.505593	0.789429	-0.029083	-0.595172	0.147397
7068	9.104637	-3.200872	2.870663	-0.109685	0.220947	-0.478024	-0.629652	0.095868	-0.509310	0.793341	-0.025788	-0.592286	0.138356
7069	10.336456	-3.452022	3.332600	0.037832	0.176909	-0.548138	-0.625698	0.080789	-0.517279	0.796925	-0.019287	-0.589599	0.130045
7070	10.534878	-1.942565	3.441521	0.328891	0.229268	-0.676314	-0.625582	0.061484	-0.522405	0.801397	-0.006679	-0.585313	0.122990
7071	9.618650	-0.606453	2.748021	0.417787	0.274880	-0.491813	-0.621328	0.037972	-0.530807	0.805805	0.005028	-0.579882	0.119957
7072	9.991055	-0.994304	2.847702	0.262212	0.251367	-0.486093	-0.617515	0.020649	-0.536580	0.809782	0.014285	-0.575144	0.115146
7073	8.389394	-1.118343	2.575416	0.017865	0.277196	-0.218635	-0.610944	0.009732	-0.543431	0.813439	0.016391	-0.570553	0.111882
7074	7.892850	-0.362575	2.229592	-0.117918	0.073054	-0.161409	-0.607550	0.002392	-0.551110	0.814636	0.016205	-0.569602	0.107979
7075	8.899145	-0.459817	2.778837	-0.014521	-0.097778	-0.095732	-0.607811	0.000029	-0.550496	0.813706	0.017243	-0.571234	0.106191
7076	10.142985	-0.700937	3.422245	0.126722	-0.086579	0.034950	-0.609957	0.003298	-0.548045	0.812595	0.018988	-0.572420	0.108003
7077	10.142803	-0.714114	3.516497	0.252379	-0.044198	0.266727	-0.612333	0.001605	-0.547402	0.811365	0.020124	-0.572729	0.115163
7078	9.200616	-0.813723	3.377031	0.316819	-0.018553	0.234201	-0.614324	0.002824	-0.546837	0.810440	0.022632	-0.572410	0.122560
7079	8.631637	-0.745076	3.318509	0.265075	-0.079267	0.187854	-0.616832	-0.001373	-0.545189	0.808908	0.024976	-0.573165	0.128549
7080	8.427993	-0.584657	3.458676	0.204357	-0.142465	0.130235	-0.620275	-0.003509	-0.543099	0.806795	0.027207	-0.575032	0.132966
7081	8.895945	-0.866268	3.535870	0.214499	-0.236237	0.081196	-0.623615	-0.001791	-0.539352	0.803713	0.030380	-0.578339	0.136551
7082	9.218004	-0.723293	3.528044	0.260924	-0.250610	0.079310	-0.629447	-0.007308	-0.534414	0.800404	0.034317	-0.581722	0.140623
7083	9.095652	-0.829658	3.582627	0.314148	-0.205352	0.119400	-0.634910	-0.007993	-0.528328	0.797435	0.038564	-0.584210	0.145975
7084	8.863380	-0.626904	3.428645	0.348922	-0.182595	0.159428	-0.640350	-0.011981	-0.523625	0.794523	0.042789	-0.586239	0.152401
7085	9.052649	-0.720793	3.430200	0.399293	-0.150407	0.194303	-0.643819	-0.013740	-0.518629	0.791801	0.047360	-0.587557	0.159955
7086	9.179739	-0.634046	3.389757	0.380305	-0.114661	0.259017	-0.646066	-0.015574	-0.517595	0.789214	0.050696	-0.588409	0.168364
7087	9.078591	-0.460286	3.341296	0.310113	-0.054769	0.264591	-0.648457	-0.016036	-0.515743	0.787362	0.052735	-0.588468	0.176030
7088	9.118168	-0.369661	3.237551	0.212558	-0.021767	0.216118	-0.649517	-0.014660	-0.515971	0.786090	0.053612	-0.588313	0.181867
7089	9.742933	-0.830623	3.606404	0.188276	0.077351	0.241914	-0.649516	-0.012849	-0.516989	0.785940	0.053550	-0.586638	0.187846
7090	9.814094	-1.163043	3.537070	0.163099	0.154518	0.393153	-0.648441	-0.006408	-0.522138	0.786054	0.050917	-0.584028	0.196056
7091	10.290607	-1.618712	3.761716	0.111075	0.226042	0.466028	-0.642478	-0.000473	-0.527201	0.786756	0.046438	-0.580450	0.204783
7092	9.314138	-1.830263	3.234021	-0.029222	0.262315	0.469023	-0.637195	0.013915	-0.533804	0.787847	0.039456	-0.576879	0.212015
7093	9.074131	-2.147975	2.954158	-0.086426	0.131865	0.358036	-0.632569	0.026492	-0.539911	0.787933	0.033493	-0.575412	0.216657
7094	9.111092	-2.031464	3.146255	0.063501	0.038084	0.147114	-0.630203	0.036241	-0.543028	0.787677	0.032623	-0.574669	0.219675
7095	8.340273	-1.985134	2.847515	0.270307	-0.095904	0.139025	-0.630455	0.034865	-0.543844	0.785802	0.035785	-0.575061	0.224810
7096	8.173464	-2.280970	2.508159	0.339815	-0.252585	0.181993	-0.634972	0.033389	-0.540152	0.781791	0.040156	-0.577645	0.231336
7097	9.100715	-2.732994	2.272061	0.274162	-0.342046	0.218755	-0.641102	0.033244	-0.533524	0.776575	0.043547	-0.581893	0.237559
7098	10.275564	-3.192801	2.548315	0.160938	-0.261163	0.217803	-0.648959	0.034738	-0.526587	0.772327	0.044747	-0.585394	0.242535
7099	9.898415	-2.725675	2.747706	0.084474	-0.177530	0.167567	-0.652711	0.036705	-0.520988	0.769328	0.044971	-0.587921	0.245889
7100	8.827879	-2.246796	2.861583	0.120157	-0.177579	0.066065	-0.656029	0.036787	-0.519118	0.766790	0.046906	-0.590152	0.248101
7101	8.139270	-2.286448	2.591199	0.144841	-0.230690	0.109350	-0.659644	0.038207	-0.513926	0.763351	0.048987	-0.593116	0.251216
7102	8.622497	-2.869370	2.683121	0.103753	-0.270120	0.177531	-0.664321	0.040862	-0.508702	0.759150	0.049754	-0.596920	0.254760
7103	9.021543	-2.827145	2.945703	0.075951	-0.241804	0.160307	-0.669154	0.044589	-0.500952	0.755329	0.050192	-0.600400	0.257834
7104	8.941628	-2.749344	2.997085	0.068245	-0.174897	0.134332	-0.674605	0.046568	-0.497580	0.752466	0.050466	-0.602858	0.260405
7105	8.696438	-2.645361	3.004230	0.030061	-0.173127	0.048918	-0.679004	0.047577	-0.493312	0.750068	0.051168	-0.605381	0.261331
7106	8.605206	-2.458505	2.861291	-0.005986	-0.140024	-0.031166	-0.681019	0.049453	-0.490099	0.748553	0.052123	-0.607519	0.260523
7107	8.580243	-2.604243	2.668501	-0.064988	-0.077708	-0.072676	-0.682348	0.049148	-0.488910	0.748040	0.052358	-0.608958	0.258585
7108	8.794108	-2.679822	2.531728	-0.072038	-0.032255	-0.178902	-0.685394	0.046601	-0.486831	0.748636	0.053607	-0.609657	0.254929
7109	8.952069	-3.130699	2.570088	-0.022798	0.008557	-0.243404	-0.684429	0.039714	-0.488555	0.749981	0.056073	-0.609386	0.251063
7110	9.459767	-2.897809	2.409126	0.061299	0.061025	-0.290549	-0.685708	0.032528	-0.490269	0.752093	0.060214	-0.607862	0.247456
7111	10.657628	-2.681703	3.011678	0.143637	0.232902	-0.389570	-0.683123	0.024738	-0.495844	0.756628	0.065816	-0.603162	0.243676
7112	11.627857	-2.225951	3.852935	0.278629	0.362806	-0.508112	-0.675983	0.006652	-0.504290	0.763035	0.074374	-0.595625	0.239744
7113	10.344095	-1.316733	3.193326	0.428884	0.289463	-0.550927	-0.671183	-0.015992	-0.515182	0.768399	0.085966	-0.588263	0.236895
7114	8.898239	-1.574692	2.177002	0.379767	0.233909	-0.097574	-0.663774	-0.036712	-0.523024	0.770915	0.091841	-0.582710	0.240217
7115	7.939161	-0.881027	1.659372	0.223872	0.309127	-0.062242	-0.658526	-0.045419	-0.530612	0.774365	0.094430	-0.576765	0.242454
7116	8.183108	-0.758022	1.762030	0.050000	0.161894	-0.117951	-0.654233	-0.046804	-0.538047	0.776698	0.095761	-0.573825	0.241441
7117	9.574533	-0.636575	2.872103	0.034512	0.005935	-0.114646	-0.652079	-0.051314	-0.540787	0.777220	0.097530	-0.573401	0.240058
7118	10.739789	-1.012319	3.457296	0.126648	0.017675	0.059795	-0.653116	-0.054773	-0.541639	0.776878	0.098717	-0.572669	0.242417
7119	9.812380	-1.475278	3.455179	0.221048	0.059668	0.237484	-0.653365	-0.049462	-0.546010	0.775925	0.099097	-0.571185	0.248734
7120	8.604156	-1.334563	3.083138	0.257894	0.005906	0.324244	-0.653887	-0.047787	-0.547554	0.773843	0.099333	-0.570473	0.256634
7121	8.172674	-1.468970	3.059714	0.305958	-0.132485	0.329764	-0.654312	-0.045610	-0.545005	0.769968	0.100927	-0.571635	0.264945
7122	8.443328	-1.284745	3.533103	0.444776	-0.230131	0.246244	-0.659624	-0.047515	-0.540789	0.765108	0.106108	-0.573330	0.273209
7123	8.762220	-1.286385	3.433699	0.638263	-0.242168	0.247439	-0.665329	-0.053874	-0.534814	0.759532	0.114295	-0.574043	0.283765
7124	8.860818	-1.068761	3.434520	0.829978	-0.236971	0.320157	-0.674226	-0.061412	-0.525678	0.752986	0.124501	-0.573613	0.297455
7125	8.581298	-0.737545	2.675683	0.966822	-0.172474	0.384404	-0.679511	-0.071488	-0.520834	0.746146	0.135623	-0.571310	0.313811
7126	9.469259	-0.747267	2.865695	1.004247	-0.143525	0.503144	-0.684026	-0.081870	-0.513103	0.738441	0.145703	-0.568409	0.332244
7127	10.049026	-0.989623	3.258070	0.924703	-0.025565	0.525637	-0.688784	-0.088185	-0.509901	0.731800	0.153544	-0.564073	0.350306
7128	10.044620	-0.840605	3.616242	0.908767	0.106340	0.373399	-0.688490	-0.096487	-0.509673	0.727451	0.161851	-0.557225	0.366223
7129	9.435353	-1.805681	3.771547	0.877633	0.044185	0.347153	-0.690580	-0.103987	-0.509016	0.722448	0.170440	-0.551192	0.381061
7130	7.553189	-2.264223	2.353227	0.736264	0.042170	0.467674	-0.690822	-0.109523	-0.509124	0.716738	0.175562	-0.546523	0.395951
7131	9.937311	-3.497476	3.142617	0.698500	-0.220078	0.392533	-0.695857	-0.114885	-0.504847	0.708665	0.182996	-0.545491	0.408345
7132	9.942486	-3.409665	3.320511	0.911425	-0.253060	0.227827	-0.702502	-0.124479	-0.495504	0.700629	0.195393	-0.542426	0.420375
7133	8.900053	-2.845090	2.686741	1.121231	-0.332494	0.415171	-0.710479	-0.137444	-0.483189	0.688906	0.209280	-0.539182	0.436914
7134	8.885338	-2.825368	2.890761	1.090789	-0.346237	0.413473	-0.722733	-0.145796	-0.467063	0.676805	0.222804	-0.536033	0.452728
7135	9.281258	-2.461427	3.259694	1.022851	-0.199898	0.251874	-0.730857	-0.158228	-0.453288	0.667628	0.235623	-0.530554	0.466118
7136	8.728656	-2.038742	3.443134	0.915230	-0.176670	0.225957	-0.735648	-0.171693	-0.442718	0.659214	0.247057	-0.525383	0.477882
7137	8.025929	-2.330714	3.610182	0.767323	-0.187320	0.259427	-0.740705	-0.180711	-0.433903	0.650858	0.256084	-0.521780	0.488416
7138	8.034446	-2.530454	3.665255	0.597860	-0.228205	0.272039	-0.747521	-0.185773	-0.421966	0.642700	0.263240	-0.520288	0.496932
7139	8.248826	-2.493298	3.651146	0.461146	-0.323936	0.308830	-0.756601	-0.189495	-0.408406	0.633765	0.268976	-0.521474	0.504043
7140	8.609284	-2.422235	3.750373	0.302323	-0.319944	0.239573	-0.763982	-0.186686	-0.395651	0.626359	0.273533	-0.523776	0.508442
7141	8.460070	-2.201124	3.408284	0.158818	-0.210047	0.111160	-0.770547	-0.186338	-0.384662	0.622147	0.276279	-0.525386	0.510463
7142	8.775175	-2.454196	3.218217	0.021219	-0.147051	-0.046937	-0.776535	-0.188415	-0.378337	0.620962	0.278551	-0.526768	0.509245
7143	8.930712	-2.471177	3.316082	-0.066497	-0.059199	-0.144970	-0.778268	-0.192076	-0.374709	0.622183	0.279616	-0.527355	0.506557
7144	8.525455	-2.810683	2.720098	-0.066854	-0.051593	-0.172020	-0.778145	-0.198491	-0.370621	0.623753	0.281133	-0.527739	0.503376
7145	9.785012	-2.931286	2.989540	-0.108592	-0.022008	-0.273658	-0.777355	-0.204890	-0.367329	0.626860	0.282615	-0.527564	0.498850
7146	11.355098	-2.246325	3.931588	-0.092735	0.128689	-0.547857	-0.775845	-0.214530	-0.369771	0.634169	0.285944	-0.523776	0.491654
7147	11.613390	-1.451178	3.389703	0.059422	0.076722	-0.747370	-0.768619	-0.236027	-0.371041	0.641906	0.293482	-0.517891	0.483337
7148	9.610131	-1.308758	2.382270	0.149641	0.084086	-0.348454	-0.763809	-0.255102	-0.368820	0.645250	0.298202	-0.513335	0.480848
7149	8.525782	-1.247032	1.812530	-0.097457	0.159223	-0.107829	-0.758192	-0.264125	-0.372992	0.648473	0.296290	-0.511613	0.479529
7150	7.889904	-1.056056	1.280277	-0.344636	0.125931	-0.132622	-0.756283	-0.263457	-0.380501	0.653058	0.291973	-0.512514	0.474970
7151	9.385776	-0.629804	1.966107	-0.399146	-0.039999	-0.245261	-0.755356	-0.262608	-0.381281	0.657223	0.289469	-0.515468	0.467503
7152	10.770617	-0.914745	2.511199	-0.304182	0.029341	-0.123848	-0.755088	-0.261765	-0.382057	0.660431	0.286479	-0.517228	0.462856
7153	10.244212	-1.833411	2.796007	-0.063508	0.089127	0.168716	-0.754801	-0.257550	-0.386850	0.660070	0.282917	-0.517728	0.464998
7154	8.843873	-1.600340	2.783247	0.091405	0.055162	0.272596	-0.756932	-0.249527	-0.388387	0.657581	0.280793	-0.517716	0.469801
7155	8.452228	-1.141304	2.847258	0.188333	-0.051542	0.136703	-0.758942	-0.248477	-0.385454	0.654618	0.282178	-0.517511	0.473322
7156	8.360891	-0.932449	2.910455	0.307445	-0.183545	0.035635	-0.762434	-0.247627	-0.378825	0.650633	0.287573	-0.517224	0.475875
7157	8.945823	-0.800304	2.799546	0.402027	-0.259780	0.050920	-0.766081	-0.252660	-0.366779	0.645050	0.294594	-0.517159	0.479241
7158	9.197799	-0.973454	2.895381	0.505489	-0.241505	0.108297	-0.770942	-0.253429	-0.353586	0.638498	0.302301	-0.516066	0.484367
7159	8.933090	-0.520960	2.573783	0.575737	-0.246339	0.165557	-0.776839	-0.260022	-0.340237	0.630758	0.310183	-0.514692	0.490940
7160	9.515976	-0.697241	2.695829	0.641471	-0.254514	0.249189	-0.782518	-0.262510	-0.323121	0.621648	0.318189	-0.513125	0.499012
7161	9.784442	-0.577317	2.618692	0.633034	-0.180292	0.305277	-0.787913	-0.259813	-0.310909	0.612609	0.324599	-0.511027	0.508131
7162	9.803267	-0.643174	2.852197	0.619750	-0.090398	0.367513	-0.791978	-0.256533	-0.300012	0.603867	0.329334	-0.508198	0.518284
7163	9.680939	-0.749325	2.887411	0.590749	0.012801	0.375733	-0.797079	-0.252396	-0.291989	0.596123	0.332412	-0.504413	0.528874
7164	9.814525	-1.216454	2.877674	0.621103	0.074606	0.424736	-0.801909	-0.245740	-0.286025	0.588187	0.334725	-0.499746	0.540600
7165	10.067081	-1.278547	3.028348	0.563767	0.079150	0.487766	-0.805671	-0.238220	-0.281897	0.579846	0.335524	-0.495984	0.552451
7166	8.820304	-1.533294	2.445747	0.469874	0.101936	0.444319	-0.809677	-0.228583	-0.281149	0.572750	0.335429	-0.492578	0.562860
7167	8.759366	-2.020348	2.193236	0.384354	0.017748	0.398139	-0.811452	-0.219643	-0.278324	0.565799	0.335632	-0.490761	0.571294
7168	9.329721	-2.663557	2.400937	0.424748	-0.060405	0.337771	-0.816270	-0.209350	-0.275450	0.558471	0.337809	-0.488860	0.578801
7169	9.511437	-2.374184	2.434759	0.611002	-0.095067	0.338873	-0.819927	-0.206882	-0.265627	0.549381	0.342329	-0.485195	0.587858
7170	8.788383	-2.472176	2.198240	0.697773	-0.222277	0.291053	-0.823200	-0.203594	-0.254736	0.538967	0.349759	-0.481396	0.596189
7171	9.198051	-2.743005	2.223663	0.703182	-0.225435	0.260591	-0.828339	-0.198125	-0.242734	0.528624	0.357416	-0.477346	0.604111
7172	9.654681	-2.855877	2.417327	0.646875	-0.143418	0.178208	-0.831078	-0.197746	-0.231114	0.520438	0.364272	-0.472305	0.611046
7173	9.776258	-2.793474	2.827048	0.551765	-0.085992	0.231000	-0.833783	-0.197732	-0.223454	0.512645	0.368790	-0.468272	0.617989
7174	8.969715	-2.498436	3.116236	0.447673	-0.078841	0.174473	-0.835729	-0.191361	-0.214619	0.506434	0.372723	-0.464840	0.623318
7175	8.343488	-2.234817	3.032757	0.328876	-0.146596	0.110827	-0.837893	-0.191043	-0.208669	0.501128	0.376749	-0.463192	0.626406
7176	8.439069	-2.587306	2.783388	0.247831	-0.245089	0.080304	-0.839533	-0.190866	-0.202067	0.495985	0.381568	-0.463166	0.627600
7177	9.056554	-2.680844	2.859806	0.183492	-0.277938	0.077888	-0.842014	-0.189660	-0.190038	0.490917	0.386034	-0.464361	0.627971
7178	9.276180	-2.649376	2.477440	0.118721	-0.188343	0.078359	-0.844852	-0.189231	-0.182500	0.487274	0.388854	-0.465346	0.628339
7179	9.107104	-2.502968	2.100846	0.021281	-0.110431	0.014272	-0.846358	-0.186823	-0.177172	0.485779	0.390204	-0.466442	0.627846
7180	9.282190	-2.551500	1.962933	-0.041569	0.024306	-0.075846	-0.844784	-0.188774	-0.174851	0.487293	0.390223	-0.466162	0.626869
7181	9.189608	-2.572439	1.952666	-0.148914	0.142371	-0.138013	-0.844878	-0.190246	-0.178831	0.491365	0.388170	-0.465768	0.625256
7182	10.185279	-2.790422	2.672358	-0.240570	0.179884	-0.273527	-0.841229	-0.194814	-0.186721	0.498324	0.386112	-0.464897	0.621660
7183	9.720894	-1.414809	2.886699	-0.272287	0.253476	-0.472315	-0.835960	-0.205992	-0.195807	0.508484	0.384519	-0.462282	0.616348
7184	8.135430	-1.331170	2.261047	-0.319402	0.248357	-0.533511	-0.828929	-0.222929	-0.207655	0.519779	0.383127	-0.459577	0.609781
7185	7.991118	-0.299607	1.726985	-0.522882	0.108610	-0.749769	-0.820988	-0.240715	-0.217287	0.533714	0.383141	-0.459203	0.597901
7186	10.090919	0.208324	2.460563	-0.609840	-0.114362	-0.894664	-0.812289	-0.260636	-0.221698	0.547917	0.386141	-0.460780	0.581691
7187	11.326361	-0.750060	2.553977	-0.420164	-0.090977	-0.622713	-0.804127	-0.279880	-0.225301	0.557395	0.388297	-0.461992	0.570176
7188	10.553726	-1.448401	2.203513	-0.199069	-0.078848	-0.176777	-0.801705	-0.289252	-0.226295	0.560232	0.388619	-0.463790	0.565699
7189	9.602486	-1.052680	1.841274	0.020404	-0.025123	0.191508	-0.800129	-0.289947	-0.224871	0.557538	0.387377	-0.465543	0.567767
7190	9.034060	-0.501452	1.608005	0.174917	0.025892	0.165759	-0.803066	-0.284873	-0.223563	0.554547	0.387501	-0.464575	0.571393
7191	9.133670	-0.058517	1.868680	0.340159	0.014209	0.107646	-0.806532	-0.282173	-0.220982	0.550669	0.390166	-0.461575	0.575745
7192	9.541003	0.176583	2.245201	0.449244	-0.008126	0.131730	-0.806163	-0.281238	-0.218068	0.545560	0.393989	-0.457529	0.581209
7193	9.535529	0.069913	2.236545	0.563271	-0.031368	0.216823	-0.807936	-0.281342	-0.211207	0.538165	0.398590	-0.453201	0.588314
7194	9.598907	0.061200	2.096936	0.646476	-0.052193	0.275844	-0.812503	-0.280392	-0.202461	0.529253	0.403639	-0.448339	0.596623
7195	9.552999	0.133542	2.176512	0.685147	-0.032970	0.258327	-0.815492	-0.277906	-0.193564	0.520195	0.409067	-0.442737	0.605016
7196	9.473812	0.309974	2.088839	0.740367	-0.033313	0.256389	-0.818359	-0.272650	-0.184744	0.510692	0.414870	-0.436197	0.613848
7197	9.323529	0.426981	2.161776	0.784310	-0.029362	0.210880	-0.822136	-0.270584	-0.176113	0.501204	0.421533	-0.428724	0.622334
7198	9.250561	0.446285	2.229115	0.770231	-0.053707	0.210839	-0.821962	-0.268356	-0.166190	0.491579	0.428078	-0.421427	0.630475
7199	10.920206	0.189670	2.845516	0.742319	-0.179320	0.179454	-0.827872	-0.267592	-0.154672	0.481348	0.436295	-0.415447	0.636674
7200	10.257462	-1.958656	3.355686	0.741965	-0.157850	0.359327	-0.833059	-0.259830	-0.138014	0.468936	0.442421	-0.410622	0.644789
7201	7.505280	-2.233778	1.831741	0.628896	-0.119176	0.451814	-0.835265	-0.249280	-0.131597	0.456446	0.446275	-0.407737	0.652876
7202	9.413390	-2.421308	2.821358	0.581799	-0.206387	0.319445	-0.840410	-0.240200	-0.120577	0.445378	0.451650	-0.404865	0.658586
7203	9.970684	-3.593804	3.266388	0.740684	-0.188176	0.291335	-0.844226	-0.231513	-0.110365	0.433170	0.458428	-0.399559	0.665252
7204	9.639501	-2.840482	3.013566	0.886401	-0.183934	0.400694	-0.849151	-0.224308	-0.093193	0.418180	0.465283	-0.392981	0.673946
7205	9.473286	-2.104735	3.124738	0.835693	-0.036173	0.474429	-0.854041	-0.211901	-0.082504	0.403539	0.469016	-0.386570	0.683918
7206	8.839428	-2.266428	3.311420	0.762130	0.094048	0.407769	-0.855831	-0.202985	-0.077836	0.391501	0.470680	-0.379178	0.693839
7207	8.318656	-2.216274	3.571149	0.627369	0.113612	0.402028	-0.859061	-0.189191	-0.077011	0.380729	0.470925	-0.373518	0.702680
7208	8.438574	-2.509228	3.627164	0.441924	0.116061	0.335461	-0.859882	-0.180474	-0.077623	0.372718	0.470147	-0.369583	0.709543
7209	8.481441	-2.633136	3.822966	0.214738	0.100277	0.228813	-0.863058	-0.169797	-0.081866	0.368080	0.468573	-0.368115	0.713756
7210	8.442772	-2.623447	3.635127	0.015755	0.065879	0.077514	-0.863859	-0.164529	-0.083337	0.367332	0.467201	-0.368154	0.715019
7211	8.657660	-2.563188	3.287180	-0.106186	0.101395	-0.059822	-0.863715	-0.164509	-0.084786	0.369815	0.465318	-0.368550	0.714764
7212	11.198656	-3.201808	3.965184	-0.223987	0.089373	-0.224774	-0.861414	-0.168435	-0.089755	0.375784	0.464056	-0.369014	0.712227
7213	8.931241	-1.121248	3.296547	-0.075014	0.176855	-0.462790	-0.858672	-0.184259	-0.094568	0.384257	0.464261	-0.364612	0.709836
7214	8.216693	-1.529336	2.556604	-0.005631	0.066101	-0.332543	-0.855270	-0.198268	-0.100140	0.389526	0.465717	-0.361113	0.707796
7215	8.820512	-1.425710	2.815329	-0.038569	0.073223	-0.336703	-0.852554	-0.209262	-0.103935	0.395073	0.466704	-0.358116	0.705591
7216	9.360634	-1.454160	2.773390	-0.058172	0.101414	-0.297228	-0.849079	-0.218629	-0.104541	0.400550	0.466956	-0.355378	0.703718
7217	9.618105	-1.065991	3.034482	-0.088821	0.106613	-0.232575	-0.846117	-0.226029	-0.107871	0.405312	0.466307	-0.353768	0.702231
7218	9.257960	-0.599274	3.257688	-0.141386	0.063294	-0.278005	-0.841688	-0.234922	-0.112296	0.410997	0.466252	-0.352666	0.699513
7219	9.178565	-0.851679	3.314043	-0.202337	0.034683	-0.210730	-0.838045	-0.242423	-0.118004	0.415995	0.465505	-0.353387	0.696685
7220	8.747458	-0.525831	3.159142	-0.251829	-0.073167	-0.208377	-0.837878	-0.250162	-0.118686	0.420740	0.465913	-0.355583	0.692433
7221	9.108727	-0.394404	2.847569	-0.207386	-0.159241	-0.151143	-0.835902	-0.256692	-0.115009	0.423569	0.467377	-0.358504	0.688202
7222	9.662637	-0.481072	3.230651	-0.094151	-0.200380	-0.052054	-0.835123	-0.261159	-0.111284	0.423748	0.469726	-0.361034	0.685164
7223	9.826822	-0.673604	3.391195	0.026688	-0.146626	0.071654	-0.837285	-0.260561	-0.105592	0.421415	0.471385	-0.362681	0.684593
7224	9.393303	-0.714724	3.495059	0.080355	-0.117480	0.139554	-0.839342	-0.256106	-0.098506	0.417912	0.472677	-0.363908	0.685198
7225	8.941700	-0.556768	3.391513	0.098558	-0.134487	0.111453	-0.840053	-0.251460	-0.094457	0.414455	0.474462	-0.364797	0.685592
7226	8.896807	-0.334880	3.337595	0.047152	-0.171874	0.073087	-0.843681	-0.247415	-0.088949	0.411770	0.476694	-0.366291	0.684864
7227	9.137824	-0.308349	3.385676	-0.017474	-0.202647	0.057522	-0.843077	-0.245966	-0.082734	0.409677	0.478829	-0.368764	0.683301
7228	9.279236	-0.279439	3.295650	-0.033298	-0.188270	0.039310	-0.843915	-0.243818	-0.078206	0.408090	0.480857	-0.371161	0.681526
7229	9.274324	-0.289000	3.285942	-0.044504	-0.145721	0.060398	-0.845823	-0.243232	-0.071331	0.406662	0.481956	-0.373510	0.680319
7230	9.201349	-0.324874	3.074032	-0.047051	-0.082941	0.071913	-0.847172	-0.242871	-0.068152	0.405536	0.482187	-0.375540	0.679711
7231	9.267864	-0.237483	2.802541	0.023104	-0.014686	0.087602	-0.848113	-0.237617	-0.068568	0.404091	0.481849	-0.376125	0.680486
7232	9.100401	-0.218156	2.501587	0.105392	0.109223	0.117340	-0.848119	-0.234564	-0.069298	0.402317	0.480351	-0.374959	0.683235
7233	9.984885	-0.350123	2.992616	0.197191	0.125880	0.159144	-0.849949	-0.232882	-0.072412	0.399291	0.478969	-0.372678	0.687217
7234	10.630977	-1.720948	3.522363	0.248852	0.040219	0.329961	-0.851933	-0.228452	-0.074154	0.392688	0.477946	-0.372113	0.692023
7235	8.576414	-1.731557	1.903740	0.129116	0.096982	0.273442	-0.852867	-0.220960	-0.076502	0.388475	0.475522	-0.372090	0.696071
7236	10.051917	-2.362546	2.279576	0.062666	-0.084121	0.237658	-0.857015	-0.213707	-0.073429	0.383963	0.475428	-0.374152	0.697532
7237	9.415821	-2.118476	2.215417	0.336353	-0.007723	0.153215	-0.857848	-0.209602	-0.070444	0.378621	0.476915	-0.370925	0.701151
7238	9.035010	-2.365270	1.997930	0.555214	-0.028919	0.285064	-0.858958	-0.204407	-0.066380	0.369112	0.479394	-0.366076	0.707055
7239	9.221334	-2.877020	2.470623	0.560108	-0.042876	0.272886	-0.862614	-0.196509	-0.059215	0.359567	0.482052	-0.361066	0.712720
7240	9.718845	-2.613813	2.869675	0.509991	0.001245	0.259254	-0.864784	-0.190216	-0.055254	0.350964	0.483822	-0.356287	0.718192
7241	9.314861	-2.160866	3.054955	0.446686	0.025437	0.205319	-0.866279	-0.185006	-0.052637	0.343869	0.485042	-0.351684	0.723054
7242	8.204748	-2.188032	3.300562	0.394172	0.007257	0.181702	-0.867105	-0.180335	-0.050694	0.337481	0.486376	-0.347708	0.727079
7243	8.274177	-2.373797	3.361692	0.294597	-0.097276	0.100606	-0.868473	-0.177777	-0.046155	0.332475	0.488970	-0.345075	0.728898
7244	8.640081	-2.597964	3.592189	0.212061	-0.127468	0.053742	-0.870646	-0.174829	-0.040284	0.328758	0.491886	-0.343376	0.729424
7245	8.783533	-2.646231	3.455010	0.121269	-0.153810	0.101932	-0.871494	-0.172975	-0.034445	0.325011	0.494082	-0.343649	0.729490
7246	8.663062	-2.477854	3.249527	0.021682	-0.082886	-0.016242	-0.872731	-0.172644	-0.028765	0.324488	0.495569	-0.343733	0.728674
7247	8.571538	-2.431520	2.642104	-0.099066	0.006665	-0.086313	-0.875899	-0.176569	-0.027239	0.326750	0.495259	-0.344326	0.727594
7248	8.916481	-2.596233	2.341221	-0.186771	0.079588	-0.179985	-0.874796	-0.182749	-0.030005	0.331786	0.494138	-0.344757	0.725870
7249	9.292107	-2.848163	2.440341	-0.110240	0.152928	-0.272374	-0.872863	-0.194988	-0.034477	0.337823	0.492889	-0.342736	0.724892
7250	10.508525	-2.824433	2.862962	-0.063694	0.210775	-0.221564	-0.869079	-0.203448	-0.040864	0.343125	0.490938	-0.340068	0.724982
7251	12.618906	-2.501334	4.058576	0.202249	0.219440	-0.380761	-0.867000	-0.216220	-0.046797	0.348069	0.491540	-0.331992	0.725960
7252	9.635929	-0.992169	2.710651	0.440166	0.340950	-0.060753	-0.863748	-0.225803	-0.052280	0.346892	0.490051	-0.322634	0.731726
7253	8.316662	-1.147359	2.181992	0.286033	0.284770	-0.055423	-0.864348	-0.227526	-0.058765	0.346667	0.488063	-0.316035	0.736029
7254	7.426298	-0.329471	1.792879	0.013933	0.269531	-0.151721	-0.861080	-0.232769	-0.068246	0.350487	0.485166	-0.312498	0.737644
7255	8.455601	0.157300	2.197358	-0.238717	0.018093	-0.276318	-0.857582	-0.239177	-0.073009	0.356944	0.484844	-0.313303	0.734411
7256	10.174249	-0.484467	2.700601	-0.295891	-0.092777	-0.236003	-0.855441	-0.245515	-0.073414	0.362713	0.485582	-0.316037	0.729911
7257	11.119555	-1.023293	3.276446	-0.166990	-0.021262	0.008264	-0.854379	-0.249533	-0.072184	0.364044	0.484569	-0.318805	0.728717
7258	9.576056	-1.168437	3.111480	-0.092103	0.085903	0.175597	-0.856746	-0.246200	-0.074999	0.362948	0.481546	-0.321246	0.730194
7259	8.210953	-0.752525	3.001230	-0.073725	0.050277	0.126339	-0.857527	-0.244798	-0.077073	0.362105	0.479414	-0.323264	0.731125
7260	7.915230	-0.527965	3.120223	-0.085086	-0.060685	-0.022295	-0.857396	-0.243963	-0.077321	0.362880	0.479851	-0.324758	0.729790
7261	8.508335	-0.594152	3.376778	-0.105824	-0.191931	-0.118454	-0.857541	-0.246490	-0.074603	0.364365	0.482601	-0.326615	0.726400
7262	9.284215	-0.622652	3.595747	-0.041727	-0.196316	-0.108060	-0.856521	-0.251965	-0.067606	0.365078	0.485873	-0.327631	0.723397
7263	9.399400	-0.450674	3.760191	0.034595	-0.129840	-0.044418	-0.856965	-0.254968	-0.060286	0.364552	0.488245	-0.327668	0.722048
7264	8.802188	-0.262533	3.454618	0.041283	-0.072728	-0.001650	-0.857141	-0.257543	-0.053749	0.363718	0.489631	-0.327608	0.721557
7265	8.633156	-0.166234	2.779475	0.047839	-0.064850	0.055880	-0.858221	-0.256754	-0.051354	0.362065	0.490510	-0.327921	0.721649
7266	9.498877	-0.628802	3.106417	0.015151	-0.039399	0.204517	-0.858645	-0.251095	-0.050580	0.358731	0.489865	-0.330017	0.722796
7267	9.349015	-0.080981	2.856166	-0.048113	0.054750	0.199653	-0.860521	-0.245169	-0.050185	0.356743	0.487389	-0.332230	0.724438
7268	10.122660	-0.839677	3.471589	-0.039098	0.188669	0.266503	-0.861825	-0.239032	-0.055060	0.354533	0.482619	-0.334064	0.727864
7269	10.148117	-1.409911	3.869680	-0.063299	0.320714	0.317606	-0.864666	-0.230887	-0.066733	0.352729	0.475341	-0.335701	0.732760
7270	11.366702	-1.884485	4.130186	-0.120134	0.208643	0.335141	-0.868066	-0.221124	-0.075472	0.350377	0.469193	-0.339191	0.736236
7271	8.882278	-1.630861	3.099130	-0.122246	0.170848	0.133998	-0.867218	-0.215043	-0.085106	0.350783	0.464887	-0.340986	0.737943
7272	7.707869	-1.247346	2.037240	0.007765	0.017738	0.063172	-0.869060	-0.213102	-0.086898	0.349929	0.464271	-0.341362	0.738562
7273	8.016407	-1.787223	1.884405	0.125923	-0.157897	0.163614	-0.870945	-0.210949	-0.083548	0.345323	0.466374	-0.342088	0.739070
7274	10.010210	-2.842778	2.273702	0.076821	-0.188706	0.214685	-0.871822	-0.205243	-0.075920	0.340175	0.468235	-0.344286	0.739259
7275	10.930008	-2.373470	2.586026	-0.062996	-0.039428	0.165022	-0.872401	-0.200316	-0.072129	0.338082	0.467294	-0.347049	0.739523
7276	9.844833	-1.816730	3.134783	-0.160106	0.063757	-0.045711	-0.872398	-0.198363	-0.073408	0.340711	0.465612	-0.348575	0.738659
7277	8.262253	-1.549786	3.054072	-0.198507	0.056166	-0.176734	-0.871821	-0.203153	-0.077064	0.345593	0.464704	-0.349487	0.736529
7278	7.947462	-1.725277	2.923246	-0.213059	-0.050421	-0.164814	-0.870199	-0.209900	-0.078395	0.349678	0.465140	-0.351467	0.733377
7279	8.380655	-2.100301	3.133091	-0.323908	-0.145231	-0.096615	-0.868593	-0.215141	-0.078511	0.353109	0.465709	-0.356341	0.729006
7280	9.024004	-2.312724	3.403354	-0.366187	-0.138776	-0.057970	-0.869403	-0.216289	-0.075893	0.356402	0.465563	-0.362142	0.724626
7281	8.828130	-2.046937	3.668333	-0.427797	-0.019092	-0.080185	-0.867819	-0.217806	-0.075013	0.361425	0.463365	-0.367729	0.720722
7282	8.120639	-2.044230	3.093889	-0.425731	0.021221	-0.125549	-0.866309	-0.220766	-0.080484	0.367344	0.460912	-0.372558	0.716812
7283	8.782278	-1.712546	2.879928	-0.432417	0.126294	-0.196690	-0.864392	-0.223286	-0.087529	0.375102	0.457369	-0.376007	0.713254
7284	9.263874	-2.549510	3.115978	-0.273697	0.259071	-0.280349	-0.860299	-0.232089	-0.099326	0.383558	0.453732	-0.375412	0.711391
7285	9.027702	-3.517356	2.572521	0.006093	0.223143	-0.132923	-0.856767	-0.238305	-0.108301	0.387060	0.451576	-0.372455	0.712419
7286	10.345525	-2.753789	3.187361	0.084485	0.348206	-0.146622	-0.853783	-0.242886	-0.115659	0.390990	0.448371	-0.367246	0.714997
7287	11.384970	-2.446736	4.470442	0.275500	0.548342	-0.422104	-0.846361	-0.252591	-0.130133	0.398524	0.445703	-0.355262	0.718551
7288	10.588328	-1.011925	3.978984	0.568091	0.454225	-0.654651	-0.837609	-0.273959	-0.140369	0.406038	0.448293	-0.337602	0.721243
7289	8.613553	-0.947631	3.209501	0.407639	0.303935	-0.225779	-0.830345	-0.291779	-0.147889	0.407667	0.448699	-0.327265	0.724827
7290	7.349975	0.112780	2.692020	0.055249	0.197816	-0.118077	-0.827105	-0.297763	-0.153564	0.410206	0.447068	-0.323820	0.725949
7291	7.255040	0.044391	2.363927	-0.204604	0.011478	-0.297544	-0.823365	-0.303088	-0.156200	0.416437	0.447160	-0.324064	0.722226
7292	9.741456	-0.348870	3.068478	-0.315971	-0.201618	-0.350598	-0.820712	-0.310562	-0.153996	0.423019	0.449712	-0.327180	0.715379
7293	11.219797	-0.464233	3.572660	-0.328986	-0.101613	-0.238381	-0.816320	-0.317704	-0.154697	0.428726	0.449996	-0.330633	0.710197
7294	10.313492	-1.430599	3.855879	-0.264527	0.018122	0.108020	-0.818040	-0.312020	-0.156943	0.429710	0.446768	-0.335230	0.709484
7295	8.287605	-0.851786	3.576765	-0.221659	0.006736	0.179010	-0.820428	-0.302455	-0.160160	0.429199	0.443624	-0.339963	0.709514
7296	7.670968	-0.658495	3.259606	-0.169220	-0.120685	0.106851	-0.822418	-0.299287	-0.160610	0.428393	0.443169	-0.344378	0.708156
7297	7.933971	-0.553260	3.637613	-0.105184	-0.246430	0.013882	-0.823419	-0.294404	-0.153656	0.427447	0.445715	-0.348130	0.705289
7298	8.701490	-0.394339	3.597931	-0.008678	-0.272296	-0.062257	-0.824668	-0.293954	-0.146524	0.426527	0.449927	-0.350050	0.702215
7299	8.830873	-0.327295	3.581368	0.128809	-0.219523	-0.042433	-0.829254	-0.291780	-0.136041	0.424463	0.454464	-0.349730	0.700701
7300	8.672927	0.047923	3.139976	0.230675	-0.188005	0.020094	-0.831597	-0.291538	-0.124295	0.420674	0.458984	-0.348224	0.700790
7301	9.488582	-0.294329	3.162267	0.237469	-0.188124	0.168520	-0.832476	-0.288619	-0.115141	0.414874	0.462520	-0.347996	0.702035
7302	9.537895	-0.210638	3.019456	0.055911	-0.095114	0.280960	-0.837068	-0.281584	-0.106142	0.409601	0.462459	-0.350510	0.703918
7303	9.650953	-0.086318	2.665087	-0.067732	0.051357	0.252081	-0.841468	-0.270278	-0.106413	0.407111	0.459529	-0.353331	0.705868
7304	10.021070	-0.706781	3.606584	-0.015714	0.206040	0.262967	-0.843735	-0.260311	-0.108570	0.404879	0.454713	-0.354225	0.709812
7305	9.902819	-1.701668	4.101227	0.035240	0.310374	0.476035	-0.849275	-0.246713	-0.115900	0.400060	0.447304	-0.355469	0.716599
7306	10.800901	-2.047493	4.383077	0.008264	0.112624	0.594358	-0.851684	-0.228135	-0.120651	0.392254	0.441525	-0.359761	0.722332
7307	9.401052	-1.954558	3.210872	0.036139	0.097419	0.370698	-0.855559	-0.211818	-0.122933	0.387346	0.437828	-0.361702	0.726251
7308	7.883836	-1.916396	2.253684	0.219630	-0.011865	0.270167	-0.857465	-0.203017	-0.120110	0.381393	0.437777	-0.360968	0.729790
7309	7.488349	-2.237261	1.720697	0.384454	-0.243524	0.317843	-0.862616	-0.186569	-0.111842	0.371653	0.442068	-0.359989	0.732706
7310	9.401290	-2.957727	2.165061	0.504098	-0.386319	0.355845	-0.867819	-0.176049	-0.094470	0.359152	0.448907	-0.358587	0.735464
7311	10.851373	-2.866551	2.893185	0.524353	-0.242975	0.314546	-0.871140	-0.170332	-0.078788	0.348053	0.454099	-0.355490	0.739108
7312	10.034833	-2.603732	3.249946	0.432406	-0.063619	0.299471	-0.873896	-0.160794	-0.069358	0.339233	0.455929	-0.352254	0.743618
7313	8.341555	-2.106113	3.250140	0.369409	-0.029145	0.173833	-0.875151	-0.153531	-0.064726	0.333063	0.457768	-0.348618	0.746982
7314	7.536520	-2.081529	2.968831	0.290808	-0.205682	0.175175	-0.876974	-0.143832	-0.056352	0.326342	0.461578	-0.347249	0.748241
7315	7.984343	-2.483984	3.013292	0.094920	-0.355918	0.095184	-0.877898	-0.139036	-0.042550	0.321551	0.466969	-0.349116	0.746099
7316	8.599329	-2.644706	2.800662	-0.180965	-0.416961	-0.005256	-0.879322	-0.136982	-0.031039	0.320407	0.472076	-0.354450	0.740843
7317	9.085668	-2.819712	2.222745	-0.420461	-0.269589	-0.040685	-0.880469	-0.136578	-0.020220	0.323021	0.473759	-0.362129	0.734896
7318	9.105543	-3.298093	1.561693	-0.495608	-0.053403	-0.184600	-0.880359	-0.138838	-0.016446	0.330029	0.472688	-0.368000	0.729536
7319	9.755464	-3.154771	2.146809	-0.446240	0.100941	-0.362155	-0.877820	-0.145866	-0.016736	0.340180	0.471035	-0.370573	0.724624
7320	9.128579	-2.956980	2.309392	-0.288212	0.294722	-0.414518	-0.876367	-0.159426	-0.026500	0.351074	0.467875	-0.368830	0.722361
7321	10.113638	-3.311678	3.107289	-0.262301	0.238671	-0.547139	-0.871734	-0.170712	-0.038482	0.363066	0.466700	-0.366001	0.718622
7322	9.939728	-1.349377	3.386230	-0.063378	0.150378	-0.786326	-0.865512	-0.194504	-0.045059	0.376028	0.469802	-0.358455	0.713722
7323	8.325056	-0.127270	2.128522	0.016046	0.089628	-0.596095	-0.858533	-0.217090	-0.047930	0.384931	0.473025	-0.352095	0.710003
7324	9.048155	-0.061013	2.161190	-0.272577	-0.064264	-0.679321	-0.852900	-0.238198	-0.048390	0.396679	0.476596	-0.350017	0.702132
7325	9.570123	0.092892	1.887389	-0.541109	-0.068920	-0.702912	-0.846988	-0.261925	-0.049431	0.411113	0.478313	-0.351547	0.691822
7326	9.974891	0.198161	1.712459	-0.643012	-0.177007	-0.570288	-0.840421	-0.281895	-0.051588	0.423864	0.479434	-0.356411	0.680775
7327	10.448639	-0.338672	1.814943	-0.540165	-0.171217	-0.343654	-0.836145	-0.295137	-0.051486	0.432419	0.479846	-0.362024	0.672087
7328	10.397189	-0.743111	2.207485	-0.367225	-0.074148	0.043437	-0.834825	-0.295404	-0.051238	0.434830	0.477360	-0.368031	0.669032
7329	9.530032	-0.491433	2.073709	-0.223579	0.005416	0.095417	-0.834402	-0.292018	-0.056048	0.435674	0.474904	-0.372024	0.668022
7330	8.906322	-0.208685	2.014657	-0.114698	0.006929	0.018219	-0.835594	-0.288973	-0.057033	0.436590	0.473696	-0.373692	0.667350
7331	9.194012	-0.109568	2.048165	0.000028	0.017327	-0.033515	-0.834796	-0.287844	-0.058201	0.437128	0.474005	-0.373353	0.666968
7332	9.320786	-0.090057	1.941394	0.175579	0.045160	-0.001658	-0.834539	-0.288269	-0.057158	0.435840	0.474968	-0.370621	0.668647
7333	10.338229	-0.325506	2.686969	0.349442	-0.041842	0.085004	-0.834963	-0.288317	-0.053731	0.431033	0.478238	-0.367231	0.671298
7334	9.427095	-0.194515	2.085157	0.341551	0.000265	0.098069	-0.836192	-0.287000	-0.049480	0.426462	0.480467	-0.363597	0.674595
7335	10.103225	-0.254132	2.121960	0.261702	-0.111090	0.094609	-0.837851	-0.284068	-0.041901	0.421829	0.483829	-0.362034	0.675944
7336	9.455980	0.210817	2.288817	0.179537	-0.045650	-0.010657	-0.840010	-0.283187	-0.036731	0.419923	0.486057	-0.359910	0.676667
7337	9.081091	0.584447	2.159933	0.092109	-0.030069	-0.059303	-0.839369	-0.284324	-0.033860	0.419612	0.488013	-0.358423	0.676241
7338	9.213128	0.671901	2.051586	0.032497	-0.047042	-0.010320	-0.838065	-0.286008	-0.031005	0.419118	0.489017	-0.358301	0.675886
7339	10.009183	0.333170	2.209980	0.042661	0.017998	0.105133	-0.837815	-0.287419	-0.028663	0.417433	0.488756	-0.358656	0.676929
7340	9.839754	-0.331559	2.303708	0.334096	0.225998	0.284603	-0.840584	-0.281036	-0.032205	0.411937	0.486442	-0.355034	0.683837
7341	11.632470	-0.086970	4.261024	0.510757	0.198817	0.483156	-0.843102	-0.270495	-0.036193	0.401777	0.484820	-0.351106	0.693000
7342	9.898276	-1.519766	2.580851	0.342193	0.048722	0.638349	-0.850885	-0.247795	-0.031997	0.389936	0.482383	-0.352149	0.700891
7343	8.158040	-1.646008	2.176136	0.127691	0.104770	0.441742	-0.856498	-0.228327	-0.033150	0.383261	0.479134	-0.353856	0.705923
7344	9.091312	-1.754297	2.683325	-0.019976	0.112242	0.249586	-0.859663	-0.219025	-0.038080	0.380739	0.475647	-0.355688	0.708720
7345	9.088575	-2.177115	2.943724	-0.196041	0.186919	0.143070	-0.862526	-0.212862	-0.046236	0.381913	0.470807	-0.358487	0.709909
7346	9.215054	-2.151181	3.134884	-0.255643	0.196075	0.141544	-0.861570	-0.209464	-0.051576	0.383728	0.465068	-0.361966	0.710946
7347	9.102736	-2.190524	3.267675	-0.329149	0.175104	0.070161	-0.862184	-0.205499	-0.059134	0.387053	0.459826	-0.366046	0.710465
7348	8.922071	-2.323123	3.105305	-0.385573	0.218737	-0.002836	-0.861048	-0.204807	-0.069140	0.392245	0.453760	-0.369814	0.709565
7349	8.916875	-2.372077	3.145892	-0.347077	0.212809	0.020591	-0.861229	-0.201619	-0.080667	0.396655	0.448113	-0.373362	0.708844
7350	8.822624	-2.668075	3.204390	-0.376784	0.234475	-0.008029	-0.861152	-0.199827	-0.090907	0.401900	0.441867	-0.376781	0.708001
7351	8.793489	-2.632761	3.326637	-0.457099	0.232154	-0.042699	-0.859891	-0.199564	-0.099737	0.408246	0.435430	-0.381126	0.706030
7352	8.860619	-2.828745	3.215753	-0.475431	0.220797	-0.088005	-0.858470	-0.201064	-0.111238	0.415307	0.429101	-0.385274	0.703532
7353	9.075055	-2.749718	3.366895	-0.395491	0.150187	-0.191338	-0.855230	-0.202871	-0.118938	0.422485	0.425353	-0.388092	0.699976
7354	9.067604	-2.363202	3.324142	-0.297273	0.132006	-0.191718	-0.853270	-0.207969	-0.129987	0.428729	0.422492	-0.389522	0.697111
7355	9.118133	-2.022461	3.424683	-0.147634	0.143654	-0.225294	-0.850559	-0.215073	-0.135022	0.434176	0.421148	-0.388600	0.695065
7356	9.020711	-2.024719	3.485015	-0.023158	0.116295	-0.211793	-0.848407	-0.217497	-0.138642	0.438231	0.420995	-0.386149	0.693978
7357	8.893764	-2.071088	3.605937	0.065218	0.069046	-0.141546	-0.845730	-0.223123	-0.140222	0.440121	0.421855	-0.383608	0.693669
7358	8.685199	-1.924923	3.721800	0.094118	0.013975	-0.097348	-0.845186	-0.226712	-0.140429	0.440801	0.423257	-0.381382	0.693610
7359	8.216101	-1.436084	3.565255	0.114944	-0.055280	-0.135238	-0.845165	-0.232385	-0.140410	0.441228	0.426197	-0.379278	0.692693
7360	8.076006	-0.479510	3.223741	0.112909	-0.152831	-0.249900	-0.843082	-0.238676	-0.133700	0.442577	0.431220	-0.376951	0.689988
7361	9.379385	0.209855	3.314832	0.224600	-0.274332	-0.369066	-0.840467	-0.250106	-0.125120	0.443622	0.439906	-0.373180	0.685871
7362	10.712961	0.258858	3.555921	0.432248	-0.256718	-0.283936	-0.838932	-0.263112	-0.113007	0.441788	0.449373	-0.367032	0.684233
7363	10.566074	-0.310517	3.570579	0.563027	-0.042263	0.054764	-0.838479	-0.268515	-0.101262	0.435648	0.454676	-0.360234	0.688267
7364	9.558881	0.129460	3.420926	0.622213	0.087981	0.253632	-0.840132	-0.266827	-0.093840	0.427112	0.457040	-0.353201	0.695657
7365	8.633815	0.092541	3.526520	0.638179	0.120407	0.412290	-0.842569	-0.257340	-0.090999	0.416384	0.458040	-0.347044	0.704546
7366	8.265395	0.359610	3.589683	0.640693	0.048969	0.405017	-0.846069	-0.245924	-0.088376	0.405122	0.459844	-0.341304	0.712693
7367	8.406279	0.766863	3.752040	0.610922	-0.046179	0.358585	-0.850124	-0.236085	-0.081828	0.394126	0.463155	-0.336192	0.719115
7368	8.775396	1.068703	3.830138	0.545531	-0.092305	0.319419	-0.854196	-0.227666	-0.072410	0.383849	0.466621	-0.332030	0.724348
7369	9.082833	1.202411	3.793462	0.411192	-0.143262	0.288299	-0.857467	-0.221035	-0.063297	0.375017	0.470137	-0.329716	0.727750
7370	9.068406	1.194961	3.599976	0.190062	-0.138553	0.212195	-0.860469	-0.215507	-0.054207	0.369243	0.472195	-0.330001	0.729240
7371	8.936449	1.016381	3.167048	0.019373	-0.170875	0.242252	-0.863447	-0.208689	-0.048649	0.364609	0.473484	-0.333055	0.729347
7372	9.259328	0.469364	3.209915	-0.019936	-0.130429	0.237356	-0.865914	-0.201058	-0.041366	0.360485	0.473677	-0.336564	0.729661
7373	11.795986	-0.395973	4.417503	-0.054733	-0.258686	0.242822	-0.868637	-0.195087	-0.034246	0.355968	0.475691	-0.341263	0.728385
7374	10.738966	-2.814849	3.574515	-0.033021	-0.070513	0.280881	-0.872609	-0.181150	-0.023534	0.351725	0.474584	-0.344935	0.729438
7375	8.880333	-2.789861	3.196480	-0.173256	-0.170767	0.311240	-0.875709	-0.173203	-0.019797	0.347864	0.473940	-0.351402	0.728621
7376	8.724810	-2.896781	2.447912	-0.097854	-0.251231	0.078752	-0.877797	-0.164203	-0.011040	0.345894	0.476385	-0.355340	0.726050
7377	8.501757	-3.658353	2.120173	0.001332	-0.314301	0.046924	-0.878412	-0.165458	0.000136	0.343125	0.480834	-0.357809	0.723213
7378	9.131955	-3.700967	1.971830	-0.143164	-0.383419	0.110053	-0.879845	-0.162028	0.012202	0.340175	0.484618	-0.363578	0.719192
7379	9.422457	-3.116333	2.002500	-0.164997	-0.258501	0.012763	-0.878337	-0.165612	0.023186	0.339811	0.487313	-0.367779	0.715397
7380	9.093327	-3.179023	2.219874	-0.205218	-0.123518	0.007987	-0.878387	-0.165272	0.029120	0.340805	0.487648	-0.371649	0.712692
7381	8.835891	-3.474998	2.403213	-0.194148	-0.051401	0.081421	-0.880137	-0.163532	0.032329	0.341213	0.486612	-0.375563	0.711150
7382	8.535350	-3.617121	2.756816	-0.197709	-0.061359	0.158134	-0.881355	-0.158439	0.033493	0.340441	0.484969	-0.380347	0.710100
7383	8.641635	-3.730993	2.873811	-0.184733	-0.133030	0.150944	-0.882448	-0.155027	0.036335	0.339089	0.484548	-0.385383	0.708317
7384	8.834695	-3.151096	2.969621	-0.204478	-0.217036	0.007683	-0.882607	-0.155070	0.039629	0.339302	0.486195	-0.389840	0.704638
7385	9.100853	-2.626050	2.699749	-0.191155	-0.238029	-0.155544	-0.883305	-0.160146	0.046515	0.341492	0.489514	-0.392682	0.699686
7386	9.385494	-2.275701	2.407592	-0.167727	-0.180070	-0.290643	-0.880052	-0.165481	0.055079	0.345786	0.493189	-0.393415	0.694566
7387	9.443983	-2.424677	1.563888	-0.157622	-0.013831	-0.304139	-0.877531	-0.176015	0.058540	0.351443	0.494728	-0.392753	0.690997
7388	9.554032	-2.845135	1.083184	-0.154732	0.198881	-0.276447	-0.876394	-0.185623	0.053336	0.358356	0.493082	-0.390761	0.689752
7389	9.640397	-2.894153	1.937672	-0.155813	0.382854	-0.367482	-0.872398	-0.199106	0.039470	0.367891	0.489578	-0.386625	0.689559
7390	10.230690	-2.582881	2.308630	-0.056022	0.432745	-0.482707	-0.869185	-0.212721	0.024555	0.378424	0.486917	-0.379472	0.689716
7391	10.156740	-1.810785	2.793507	0.180381	0.381090	-0.426062	-0.864809	-0.227339	0.013299	0.385362	0.486263	-0.370040	0.691459
7392	9.266210	-1.822966	2.610507	0.304454	0.365365	-0.203310	-0.862967	-0.237149	0.002684	0.387913	0.485062	-0.361037	0.695623
7393	8.339130	-1.458919	2.239994	0.213346	0.331204	-0.084699	-0.861422	-0.240609	-0.006881	0.389347	0.482733	-0.354793	0.699643
7394	7.735526	-0.665403	2.076365	0.111046	0.245123	-0.207812	-0.858024	-0.245994	-0.015970	0.392930	0.481657	-0.349336	0.701126
7395	8.984175	-0.131408	2.430443	0.134073	0.070555	-0.249229	-0.856510	-0.253679	-0.019822	0.395582	0.483504	-0.344604	0.700705
7396	10.422570	-0.370684	3.195297	0.231739	0.039147	-0.115020	-0.855181	-0.257967	-0.018863	0.395235	0.485600	-0.339950	0.701723
7397	10.595446	-0.710816	3.525459	0.272079	0.095388	0.157231	-0.854780	-0.256843	-0.019897	0.391008	0.485387	-0.336983	0.705658
7398	9.290381	-0.803223	3.675362	0.288600	0.117141	0.226834	-0.856263	-0.248832	-0.019991	0.385802	0.484473	-0.334206	0.710457
7399	8.341676	-0.773765	3.503984	0.314999	0.030168	0.207168	-0.859726	-0.245570	-0.018057	0.379997	0.485108	-0.331555	0.714384
7400	8.279277	-0.608946	3.575572	0.377061	-0.131523	0.236159	-0.862970	-0.238061	-0.012615	0.372094	0.488292	-0.329464	0.717336
7401	8.840127	-0.386961	3.701375	0.479131	-0.276311	0.271278	-0.863485	-0.227115	-0.003304	0.361703	0.494008	-0.327289	0.719728
7402	9.429398	-0.340150	3.620630	0.562018	-0.274835	0.347013	-0.866290	-0.216123	0.011425	0.349335	0.499736	-0.324599	0.723094
7403	8.949408	-0.280026	2.286266	0.623649	-0.178494	0.429006	-0.868307	-0.203459	0.025918	0.335753	0.503855	-0.321062	0.728231
7404	9.844274	-0.389955	2.312457	0.842683	-0.167272	0.480885	-0.872972	-0.188187	0.039955	0.319131	0.508795	-0.314708	0.735011
7405	10.641718	-1.679491	2.837444	1.043435	-0.407631	0.743303	-0.876378	-0.164926	0.057830	0.294973	0.516636	-0.309409	0.741852
7406	7.917395	-6.043419	3.123973	1.412829	-0.220128	0.884100	-0.880969	-0.132205	0.070764	0.265777	0.522496	-0.298736	0.753072
7407	10.050307	-8.198236	1.828471	0.271705	-0.417281	0.301256	-0.884247	-0.101849	0.085749	0.255778	0.528355	-0.300182	0.751871
7408	8.038206	-2.082045	2.625500	0.305916	-0.465134	-0.472746	-0.881178	-0.109354	0.101649	0.256849	0.539727	-0.292944	0.746262
7409	9.331697	-0.857196	1.276437	0.603382	-0.474004	-0.288658	-0.876320	-0.114846	0.123899	0.251725	0.551500	-0.283405	0.743077
7410	10.368889	-3.249936	1.494451	0.573007	-0.338672	-0.190079	-0.872730	-0.119711	0.139321	0.246311	0.560471	-0.274486	0.741526
7411	10.619162	-2.603816	0.824715	0.196168	0.021614	-0.033603	-0.873017	-0.126988	0.145501	0.244565	0.561302	-0.271348	0.742630
7412	9.326398	-3.183697	2.681756	-0.070879	0.567622	-0.011337	-0.873705	-0.126554	0.132605	0.248619	0.552578	-0.269495	0.748477
7413	7.126610	-2.033150	4.182433	-0.293039	0.538857	-0.415947	-0.875070	-0.136803	0.110544	0.260781	0.545174	-0.266856	0.750710
7414	8.545987	-2.295645	4.426791	-0.373660	0.355404	-0.775353	-0.874591	-0.154002	0.092416	0.278370	0.541962	-0.262128	0.748382
7415	9.203300	-2.440911	3.440972	-0.128057	0.051636	-1.065539	-0.868330	-0.188171	0.085896	0.295717	0.545817	-0.252453	0.742228
7416	7.952478	-0.121986	2.379346	0.135140	-0.118890	-0.823005	-0.858672	-0.221949	0.083837	0.305845	0.552483	-0.242151	0.736603
7417	9.476326	0.751377	2.124123	0.293415	-0.359524	-0.733292	-0.850487	-0.244980	0.095176	0.311453	0.562950	-0.232163	0.729510
7418	10.882517	0.708880	2.241161	0.451137	-0.267211	-0.282308	-0.842613	-0.260292	0.108515	0.309262	0.570952	-0.224070	0.726748
7419	11.068425	1.184565	1.667342	0.428792	-0.034770	-0.376685	-0.836610	-0.270926	0.122487	0.309520	0.575717	-0.213985	0.725919
7420	9.290833	1.668209	2.998643	0.336631	0.072681	-0.051075	-0.834611	-0.275889	0.122637	0.306718	0.576974	-0.208072	0.727826
7421	9.297265	1.522258	3.020630	0.241542	0.019319	0.048505	-0.835560	-0.273292	0.124408	0.303211	0.577913	-0.205175	0.729372
7422	9.118988	1.451216	3.217450	0.239054	-0.016124	0.186209	-0.837054	-0.266689	0.126263	0.297689	0.578847	-0.203951	0.731246
7423	8.942021	1.486549	2.793451	0.252113	-0.076228	0.334250	-0.839362	-0.256509	0.129116	0.289517	0.580014	-0.204700	0.733391
7424	8.857048	1.470726	2.533676	0.193304	-0.127182	0.275821	-0.841035	-0.245528	0.134748	0.282730	0.581879	-0.205811	0.734250
7425	9.064104	1.090016	2.554950	0.165095	-0.219658	0.170170	-0.842186	-0.237613	0.142553	0.277394	0.585264	-0.206673	0.733352
7426	9.530816	0.991790	2.513713	0.116922	-0.250610	0.154605	-0.842938	-0.230525	0.150340	0.272739	0.588964	-0.208163	0.731712
7427	9.598929	0.979514	2.473222	0.061907	-0.204650	0.147057	-0.842237	-0.225232	0.159003	0.269027	0.591618	-0.210131	0.730382
7428	9.555772	1.050187	2.262141	0.129501	-0.107098	0.189861	-0.842300	-0.219068	0.163868	0.264283	0.593103	-0.211062	0.730641
7429	9.516142	0.892463	2.067098	0.084792	0.004540	0.382214	-0.843440	-0.203898	0.166944	0.257759	0.591805	-0.214314	0.733073
7430	9.360285	0.860529	2.002444	0.051534	0.105979	0.394789	-0.847169	-0.191315	0.164718	0.251784	0.588846	-0.217650	0.736542
7431	9.311205	0.838740	2.255095	-0.007138	0.200087	0.435348	-0.850731	-0.180207	0.158905	0.246403	0.583904	-0.221809	0.741041
7432	10.659250	0.069341	2.733603	-0.061041	0.114572	0.531505	-0.855234	-0.164126	0.152934	0.239722	0.579551	-0.228327	0.744661
7433	10.393397	-0.957847	2.311058	-0.222235	0.144643	0.481532	-0.859489	-0.146395	0.148047	0.235862	0.574062	-0.236450	0.747605
7434	9.860616	-1.034745	1.775031	-0.211898	0.125896	0.249348	-0.860518	-0.134252	0.138943	0.235120	0.570036	-0.241847	0.749191
7435	9.359503	-1.017419	1.694840	-0.133521	0.191455	0.167233	-0.862869	-0.128667	0.133143	0.235132	0.565706	-0.244810	0.751503
7436	9.099201	-1.420748	1.709639	-0.013848	0.119956	0.212041	-0.864967	-0.122399	0.128277	0.232672	0.562835	-0.246834	0.753759
7437	9.063910	-1.643139	1.651595	0.026163	0.004627	0.194169	-0.863666	-0.116015	0.127736	0.229518	0.561927	-0.248597	0.754824
7438	9.827080	-1.770753	1.842812	0.047710	-0.021488	0.164509	-0.865798	-0.109941	0.127213	0.226399	0.561684	-0.249824	0.755541
7439	10.099228	-1.811192	1.995763	0.005251	0.040665	0.170963	-0.866611	-0.103299	0.126561	0.223979	0.560254	-0.251511	0.756763
7440	9.826249	-1.464126	1.994903	-0.079333	0.026281	0.186790	-0.866355	-0.097325	0.124833	0.222186	0.558590	-0.254690	0.757458
7441	9.233304	-1.373482	1.721743	-0.243687	0.012667	0.146131	-0.866894	-0.090944	0.123120	0.222766	0.556601	-0.260000	0.756948
7442	9.020265	-1.627544	1.592290	-0.433103	0.019637	0.131867	-0.868486	-0.088743	0.122911	0.225698	0.553700	-0.267931	0.755440
7443	8.955988	-1.889024	1.139669	-0.564380	0.022028	0.051150	-0.867409	-0.088422	0.120275	0.231267	0.550576	-0.276986	0.752768
7444	9.538084	-2.219648	1.169943	-0.661993	0.100736	-0.024976	-0.868391	-0.092910	0.113343	0.239491	0.546118	-0.286198	0.749993
7445	9.849451	-2.544564	1.773164	-0.646835	0.267145	-0.120408	-0.868564	-0.097919	0.104551	0.249822	0.539738	-0.293401	0.748456
7446	9.529191	-2.688875	2.340276	-0.518037	0.255365	-0.153993	-0.869112	-0.104153	0.093761	0.259219	0.534224	-0.298209	0.747316
7447	9.545346	-2.444849	2.212620	-0.374490	0.126089	-0.167014	-0.868892	-0.111668	0.086497	0.266388	0.531459	-0.301518	0.745437
7448	9.394590	-1.588695	2.179865	-0.147682	0.064543	-0.188897	-0.866728	-0.118111	0.083455	0.271184	0.530871	-0.301381	0.744181
7449	9.180283	-1.659639	1.956192	0.045635	0.055044	-0.120607	-0.866920	-0.124959	0.077788	0.272751	0.531121	-0.299287	0.744274
7450	9.402571	-1.889891	2.189920	0.111101	0.099987	-0.074380	-0.866373	-0.125760	0.075924	0.273301	0.530709	-0.296314	0.745555
7451	9.480316	-1.880221	2.352918	0.146778	0.082096	-0.015209	-0.865713	-0.127285	0.076679	0.272369	0.530473	-0.293696	0.747098
7452	9.309764	-1.910621	2.380640	0.213174	0.033565	0.038516	-0.866902	-0.124792	0.075551	0.269751	0.530930	-0.290751	0.748874
7453	9.251933	-1.838200	2.242564	0.329428	0.037654	0.057361	-0.865586	-0.124788	0.076201	0.265510	0.531895	-0.286416	0.751371
7454	9.629665	-1.732899	2.305559	0.400190	0.063461	0.043320	-0.869269	-0.122294	0.073115	0.260984	0.532829	-0.280535	0.754507
7455	9.623783	-1.476186	2.365042	0.440135	0.115775	0.031985	-0.868230	-0.120084	0.074206	0.256348	0.533283	-0.273827	0.758231
7456	9.399669	-1.467337	2.617330	0.447967	0.164334	0.052129	-0.866776	-0.115614	0.072044	0.251694	0.532807	-0.266752	0.762634
7457	9.235050	-1.315588	2.632979	0.447281	0.172800	0.018968	-0.868342	-0.113373	0.068675	0.247450	0.532404	-0.259457	0.766809
7458	9.429575	-1.284170	2.934031	0.422598	0.174115	-0.001861	-0.869380	-0.111683	0.065555	0.243899	0.531841	-0.252101	0.770781
7459	9.216297	-1.102067	3.096521	0.363123	0.195349	-0.040930	-0.869053	-0.112835	0.058416	0.241556	0.530892	-0.245302	0.774359
7460	8.667847	-0.823896	3.173687	0.262726	0.175624	-0.114077	-0.867949	-0.117065	0.054636	0.241418	0.530017	-0.239186	0.776910
7461	8.932061	-0.558098	3.299703	0.137212	0.100199	-0.202008	-0.868053	-0.120086	0.052732	0.243513	0.530178	-0.234590	0.777547
7462	9.265353	-0.566317	3.345158	0.051792	0.063440	-0.217511	-0.867746	-0.125861	0.050112	0.246667	0.530488	-0.231182	0.777363
7463	9.386735	-0.179890	3.430184	0.015390	0.105932	-0.235623	-0.865575	-0.134102	0.047035	0.250615	0.530096	-0.228045	0.777294
7464	9.515343	-0.214226	3.581694	-0.012006	0.141548	-0.161275	-0.866032	-0.144573	0.043142	0.253921	0.528594	-0.225828	0.777891
7465	9.137603	-0.292031	3.666798	0.002317	0.187402	-0.082733	-0.865714	-0.147550	0.038075	0.256015	0.526151	-0.224053	0.779372
7466	8.865689	-0.182811	3.660106	0.047327	0.215692	-0.013057	-0.864738	-0.146346	0.031241	0.256708	0.523114	-0.222086	0.781748
7467	9.132071	-0.371687	3.849819	0.149730	0.239611	0.072256	-0.866004	-0.146690	0.024657	0.255083	0.519887	-0.219325	0.785205
7468	8.942074	-0.390216	3.916902	0.231966	0.258096	0.187180	-0.867012	-0.143701	0.017347	0.250884	0.516208	-0.216323	0.789804
7469	8.887179	-0.604526	4.021661	0.320248	0.311083	0.323160	-0.869746	-0.131418	0.006809	0.243830	0.511539	-0.213062	0.795914
7470	9.524384	-0.555785	4.608146	0.403520	0.221882	0.381204	-0.870406	-0.118618	0.000745	0.234585	0.508344	-0.209457	0.801676
7471	8.920492	-0.625623	4.587202	0.338300	0.138570	0.280762	-0.870423	-0.109458	-0.001444	0.227260	0.506558	-0.206233	0.805742
7472	8.397174	-0.280519	4.299107	0.140785	0.009391	0.163968	-0.871883	-0.100855	-0.004556	0.223241	0.506398	-0.205590	0.807129
7473	8.516308	-0.326130	4.160106	-0.048546	-0.047471	-0.010071	-0.872688	-0.099490	-0.003733	0.223771	0.507023	-0.206447	0.806371
7474	9.344808	-0.570306	4.084219	-0.105502	-0.070630	-0.076108	-0.872445	-0.101469	-0.000217	0.225769	0.508040	-0.207688	0.804853
7475	9.299275	-0.870842	4.076149	-0.068006	-0.029501	-0.044675	-0.872722	-0.102883	0.001996	0.227137	0.508431	-0.208411	0.804035
7476	8.801721	-1.095407	3.914946	-0.023376	-0.051370	0.103361	-0.871538	-0.104132	0.003148	0.225514	0.508751	-0.210081	0.803854
7477	8.582289	-1.177888	3.860727	-0.039762	-0.138102	0.181640	-0.870921	-0.099182	0.006140	0.222492	0.510055	-0.213144	0.803063
7478	8.840701	-1.106798	3.817027	-0.096763	-0.238583	0.151897	-0.872189	-0.092497	0.012605	0.220025	0.512835	-0.217310	0.800853
7479	9.191319	-1.071098	3.828807	-0.126841	-0.226724	0.077055	-0.872544	-0.086518	0.020894	0.219181	0.515598	-0.221080	0.798275
7480	8.976670	-1.243974	3.383342	-0.079977	-0.256328	0.055881	-0.872358	-0.085385	0.029873	0.217962	0.519126	-0.224043	0.795491
7481	8.879127	-1.304798	3.251552	-0.061690	-0.289731	0.115036	-0.872428	-0.084381	0.037929	0.215542	0.522980	-0.227441	0.792656
7482	9.163880	-1.343545	3.021652	-0.005885	-0.291445	0.137594	-0.872795	-0.079534	0.048171	0.212107	0.526972	-0.230233	0.790129
7483	9.482291	-1.427758	2.925926	0.032013	-0.208497	0.171794	-0.871810	-0.074626	0.054716	0.208158	0.529660	-0.232396	0.788748
7484	9.267987	-1.457312	2.911085	-0.001646	-0.152520	0.186849	-0.871897	-0.068219	0.062221	0.204528	0.531220	-0.235039	0.787865
7485	8.975019	-1.590077	3.070933	0.052909	-0.229749	0.185568	-0.873030	-0.061391	0.068424	0.200018	0.534237	-0.237099	0.786363
7486	9.256347	-1.768963	3.003773	0.106859	-0.256886	0.212436	-0.872599	-0.054856	0.077113	0.194331	0.537718	-0.238719	0.784926
7487	9.290690	-1.741427	2.901672	0.155630	-0.259297	0.230606	-0.871772	-0.048041	0.085937	0.187846	0.541342	-0.239755	0.783697
7488	9.285558	-1.812755	2.770019	0.212643	-0.224462	0.212226	-0.872795	-0.038044	0.093256	0.181153	0.544660	-0.239564	0.783031
7489	9.212057	-1.885680	2.836057	0.220239	-0.196845	0.229725	-0.870802	-0.027771	0.103062	0.174254	0.547492	-0.239331	0.782693
7490	9.323900	-1.919656	2.748240	0.239508	-0.195435	0.240160	-0.870504	-0.019849	0.111385	0.166943	0.550256	-0.238888	0.782484
7491	9.182454	-2.004011	2.583228	0.253779	-0.186108	0.254086	-0.870320	-0.011759	0.117340	0.159319	0.552852	-0.238342	0.782410
