# Supplementary material for: Identification of Haptic Based Guiding Using Hard Reins
Source: PLoS One. 2015 Jul 22;10(7):e0132020. doi: 10.1371/journal.pone.0132020 (PMC4511788; doi:10.1371/journal.pone.0132020)
Supplement: S1 File — (ZIP) [file pone.0132020.s001.zip › MotionData1/Subject2/T14/fh14.txt]

// Start Time: 0
// Sample rate: 25.0Hz
// Scenario: 4.9
// Firmware Version: 2.6.1
Counter	Acc_X	Acc_Y	Acc_Z	Gyr_X	Gyr_Y	Gyr_Z	Mag_X	Mag_Y	Mag_Z	Quat_w	Quat_x	Quat_y	Quat_z
6882	-1.596555	0.215939	9.682079	-0.088073	-0.041752	-0.152877	-0.198557	-0.037597	-0.702171	0.129957	0.060045	0.018027	-0.989536
6883	-1.351622	0.030800	9.536052	-0.033708	-0.048887	-0.105032	-0.199610	-0.036497	-0.702015	0.127943	0.058871	0.018628	-0.989858
6884	-1.344411	-0.315205	9.659379	-0.004611	-0.070095	-0.022142	-0.201458	-0.033341	-0.701827	0.127379	0.057379	0.018551	-0.990019
6885	-1.348635	-0.241945	10.011119	-0.006767	-0.073836	0.048330	-0.204340	-0.033463	-0.699716	0.128377	0.055848	0.018385	-0.989981
6886	-1.185162	-0.348491	10.191124	-0.080337	-0.070533	0.088265	-0.205383	-0.033457	-0.700347	0.130053	0.054194	0.019680	-0.989829
6887	-0.913123	-0.461314	10.168255	-0.116331	-0.062852	0.135509	-0.206719	-0.029073	-0.699249	0.132891	0.052619	0.021631	-0.989497
6888	-0.973366	-0.433054	9.818238	-0.139623	-0.058433	0.153011	-0.208848	-0.023317	-0.697738	0.135961	0.051073	0.024064	-0.989104
6889	-0.954783	-0.521151	9.370077	-0.055424	-0.074037	0.139455	-0.210712	-0.017835	-0.696751	0.138815	0.049435	0.024789	-0.988773
6890	-1.089870	-0.492246	9.039939	-0.001784	-0.110682	0.147698	-0.213333	-0.017137	-0.695929	0.141550	0.047233	0.024352	-0.988504
6891	-1.074275	-0.362516	9.819920	-0.069891	-0.095140	0.155193	-0.214927	-0.013573	-0.694319	0.144733	0.045147	0.025300	-0.988116
6892	-0.935150	-0.491105	9.807629	-0.160997	-0.055772	0.131693	-0.216526	-0.008503	-0.693728	0.147124	0.043570	0.028176	-0.987756
6893	-0.605602	-0.671193	9.956517	-0.153714	-0.058441	0.098113	-0.219316	-0.002060	-0.691166	0.149231	0.041920	0.030950	-0.987428
6894	-0.714102	-0.650941	10.010555	0.009376	-0.094095	0.031358	-0.220516	0.002051	-0.691237	0.149670	0.040029	0.030440	-0.987456
6895	-1.095017	-0.225173	9.850515	0.415994	-0.128628	-0.061646	-0.224389	-0.006410	-0.691262	0.148196	0.038598	0.021879	-0.987962
6896	-0.849923	-0.054010	9.821530	0.702439	-0.138174	-0.091353	-0.228209	-0.023900	-0.691764	0.145741	0.037821	0.007646	-0.988570
6897	-0.704671	0.010999	9.429310	0.741906	-0.131104	-0.099873	-0.233170	-0.047265	-0.692953	0.143211	0.037278	-0.007349	-0.988963
6898	-0.557912	0.269979	9.553582	0.409865	-0.110327	-0.074895	-0.236989	-0.065850	-0.691786	0.140853	0.036183	-0.015743	-0.989244
6899	-0.339585	0.408091	9.659025	0.128060	-0.103473	-0.083132	-0.241611	-0.078957	-0.694431	0.139082	0.034413	-0.018532	-0.989509
6900	-0.675192	0.415175	9.546651	0.018859	-0.104284	-0.070609	-0.244869	-0.081676	-0.692857	0.136674	0.032322	-0.019185	-0.989903
6901	-0.576656	0.351738	9.501814	0.047427	-0.091214	-0.051890	-0.246843	-0.080162	-0.691261	0.135581	0.030559	-0.020357	-0.990086
6902	-0.425946	0.481450	9.833641	0.061618	-0.077382	-0.028852	-0.249712	-0.082336	-0.689688	0.133887	0.029096	-0.021807	-0.990329
6903	-0.377954	0.440128	9.813527	-0.040365	-0.056425	-0.026018	-0.251282	-0.082191	-0.689404	0.133370	0.027767	-0.021159	-0.990451
6904	-0.253077	0.336510	10.065993	-0.133638	-0.030404	0.022678	-0.254022	-0.083134	-0.689114	0.132755	0.026690	-0.018642	-0.990614
6905	-0.253128	0.331494	9.998648	-0.128336	-0.007692	0.045710	-0.253926	-0.077937	-0.687513	0.133726	0.026047	-0.016151	-0.990544
6906	-0.268212	0.256289	9.747985	-0.033598	0.002816	0.078155	-0.253564	-0.072193	-0.688237	0.134947	0.025896	-0.015534	-0.990393
6907	-0.200124	0.323100	9.748165	0.018204	-0.012979	0.094330	-0.253697	-0.071782	-0.688231	0.136802	0.025510	-0.015981	-0.990141
6908	-0.175047	0.450618	9.828719	-0.046223	-0.020017	0.092089	-0.255410	-0.070131	-0.687155	0.138323	0.024866	-0.015182	-0.989959
6909	-0.087266	0.565796	9.966266	-0.090815	0.023715	0.069887	-0.253596	-0.066857	-0.687926	0.139759	0.024896	-0.013371	-0.989782
6910	-0.242280	0.497393	10.010074	-0.060330	0.057023	0.064094	-0.252568	-0.063306	-0.688424	0.140926	0.025750	-0.012060	-0.989612
6911	-0.556318	0.482587	9.873230	0.006017	0.076460	0.043594	-0.251403	-0.061671	-0.688037	0.141805	0.027103	-0.012016	-0.989451
6912	-0.716308	0.397078	9.815951	0.073293	0.076625	0.007107	-0.249293	-0.063870	-0.689901	0.141779	0.028737	-0.013265	-0.989392
6913	-0.885758	0.344786	9.586108	0.052794	0.043519	-0.014265	-0.247193	-0.065249	-0.690204	0.141478	0.029612	-0.014208	-0.989396
6914	-1.026167	0.297481	9.488247	0.013390	-0.005418	-0.018219	-0.247698	-0.068530	-0.689970	0.140760	0.029456	-0.014495	-0.989499
6915	-0.832096	0.416843	9.692213	-0.000986	-0.040519	-0.020252	-0.248217	-0.068526	-0.690997	0.140348	0.028552	-0.014602	-0.989583
6916	-0.783606	0.445259	9.670493	0.000738	-0.056303	-0.009730	-0.248359	-0.067843	-0.688919	0.139534	0.027347	-0.014793	-0.989729
6917	-0.537915	0.361555	9.665008	0.019524	-0.063363	-0.011472	-0.250048	-0.069338	-0.689167	0.139278	0.026059	-0.015374	-0.989791
6918	-0.392479	0.433188	9.866442	0.041895	-0.054686	-0.014836	-0.252524	-0.070282	-0.689915	0.138151	0.024998	-0.016375	-0.989960
6919	-0.377443	0.510020	9.862390	0.014970	-0.047748	0.006152	-0.254762	-0.069040	-0.687283	0.138250	0.023997	-0.016838	-0.989963
6920	-0.329872	0.413075	9.740706	-0.004664	-0.019740	0.006079	-0.256855	-0.068619	-0.687248	0.137845	0.023495	-0.016823	-0.990032
6921	-0.194711	0.407017	9.676989	-0.073574	0.039661	0.028662	-0.256471	-0.067116	-0.687627	0.138461	0.023962	-0.015304	-0.989960
6922	-0.272548	0.321600	9.859318	0.004060	0.072800	0.078695	-0.253348	-0.065492	-0.686235	0.139569	0.025296	-0.015239	-0.989772
6923	-0.518063	0.429405	9.881901	0.061307	0.128833	0.098796	-0.250851	-0.066598	-0.688352	0.141532	0.027879	-0.016176	-0.989409
6924	-0.657999	0.449322	9.746357	0.016540	0.151599	0.116225	-0.246401	-0.066621	-0.689971	0.143387	0.030793	-0.016162	-0.989055
6925	-0.832542	0.363126	9.427252	-0.095261	0.139449	0.111883	-0.243281	-0.062259	-0.692561	0.145703	0.033152	-0.013977	-0.988674
6926	-0.837049	0.402209	9.612783	-0.144603	0.118355	0.129957	-0.237936	-0.059415	-0.693001	0.147620	0.034939	-0.010894	-0.988367
6927	-0.855789	0.481820	9.645102	-0.119671	0.080700	0.145004	-0.235096	-0.053137	-0.693241	0.150587	0.036078	-0.008427	-0.987902
6928	-0.990585	0.538413	9.719009	-0.039352	0.083265	0.189707	-0.232752	-0.051508	-0.693260	0.153962	0.037483	-0.007560	-0.987337
6929	-1.021845	0.553397	9.820384	0.055325	0.049098	0.213194	-0.228996	-0.045509	-0.693258	0.158138	0.038545	-0.008714	-0.986626
6930	-0.850280	0.571281	9.814303	0.132085	0.053344	0.256017	-0.227938	-0.046882	-0.694580	0.162965	0.039882	-0.011363	-0.985760
6931	-0.806207	0.648649	10.059935	0.097839	0.039166	0.299772	-0.225711	-0.046756	-0.696422	0.168805	0.040867	-0.013476	-0.984710
6932	-0.663517	0.681146	10.039852	0.051289	0.045223	0.307349	-0.224658	-0.048130	-0.696193	0.174694	0.041759	-0.014600	-0.983628
6933	-0.651903	0.622788	9.861247	0.063795	0.059230	0.320697	-0.221278	-0.045139	-0.695956	0.180965	0.043007	-0.016006	-0.982418
6934	-0.724822	0.558171	9.779426	0.033298	0.054846	0.338093	-0.219833	-0.045145	-0.698046	0.187502	0.044008	-0.016767	-0.981135
6935	-0.787508	0.570745	9.799336	-0.000757	0.044331	0.346639	-0.218940	-0.041320	-0.697764	0.194317	0.044708	-0.016987	-0.979772
6936	-0.831495	0.494420	9.894965	0.027932	0.026882	0.325633	-0.217124	-0.038182	-0.699053	0.200602	0.045144	-0.017736	-0.978471
6937	-0.937248	0.560420	9.973537	0.072666	0.013794	0.320668	-0.214384	-0.036966	-0.699729	0.206814	0.045544	-0.019484	-0.977126
6938	-0.895569	0.651224	9.887708	0.112189	0.013008	0.289239	-0.212956	-0.035469	-0.699347	0.212306	0.046061	-0.021901	-0.975871
6939	-0.817199	0.472221	9.750397	0.089079	0.009586	0.257279	-0.213463	-0.037654	-0.700396	0.217248	0.046468	-0.023922	-0.974716
6940	-0.619527	0.429515	9.659284	0.076529	-0.004463	0.260595	-0.212151	-0.038756	-0.699909	0.222149	0.046499	-0.025694	-0.973564
6941	-0.672149	0.501838	9.581264	0.165937	-0.042046	0.266430	-0.212552	-0.038071	-0.698603	0.227157	0.046219	-0.029429	-0.972316
6942	-0.526228	0.640855	9.797889	0.178406	-0.049146	0.271762	-0.213453	-0.039707	-0.699899	0.232151	0.045824	-0.033391	-0.971026
6943	-0.468653	0.915559	10.117766	0.090852	-0.043054	0.237693	-0.213837	-0.041346	-0.699392	0.236652	0.045168	-0.035642	-0.969889
6944	-0.326516	0.871066	10.087191	0.073045	-0.015069	0.227040	-0.213437	-0.042443	-0.699926	0.240864	0.044969	-0.037356	-0.968796
6945	-0.180074	0.754283	10.022103	0.112459	0.016413	0.227374	-0.212392	-0.042312	-0.699940	0.245179	0.045539	-0.039726	-0.967593
6946	-0.111882	0.837738	9.959992	0.187718	0.051448	0.217474	-0.211584	-0.046146	-0.700637	0.249176	0.047193	-0.043324	-0.966337
6947	-0.317133	0.839102	9.882474	0.182542	0.062109	0.180529	-0.209330	-0.051904	-0.700469	0.252545	0.048989	-0.046771	-0.965212
6948	-0.567585	0.934648	9.816042	0.123567	0.056967	0.164316	-0.206826	-0.054379	-0.702341	0.255572	0.050470	-0.049050	-0.964225
6949	-0.479846	1.044906	9.917485	0.113024	0.053523	0.118400	-0.206159	-0.056297	-0.703145	0.257795	0.051793	-0.051123	-0.963455
6950	-0.514798	0.884095	9.935163	0.151615	0.044863	0.088667	-0.203656	-0.059868	-0.702959	0.259331	0.053260	-0.053925	-0.962810
6951	-0.663603	1.012480	9.856215	0.073883	0.025713	0.061669	-0.201418	-0.061657	-0.704821	0.260470	0.053889	-0.055303	-0.962389
6952	-0.609749	1.126403	9.496587	0.063194	0.007407	0.056253	-0.201939	-0.062065	-0.704558	0.261438	0.054210	-0.056562	-0.962035
6953	-0.942706	1.156096	9.706472	0.143668	-0.010895	0.056874	-0.201651	-0.066033	-0.705895	0.262365	0.054510	-0.059453	-0.961592
6954	-0.699769	1.367737	9.538589	0.193812	-0.033648	0.047439	-0.202421	-0.069176	-0.704750	0.262963	0.054734	-0.063429	-0.961161
6955	-0.616246	1.564539	9.617031	0.199243	-0.045897	0.028943	-0.203943	-0.076280	-0.706478	0.263243	0.054688	-0.067545	-0.960807
6956	-0.393322	1.673431	9.616360	0.061746	-0.021370	-0.027529	-0.205371	-0.079420	-0.704290	0.262539	0.054549	-0.068836	-0.960916
6957	-0.436574	1.702652	9.624278	-0.011460	-0.017797	-0.062396	-0.207454	-0.080229	-0.705301	0.261330	0.054046	-0.068669	-0.961286
6958	-0.745561	1.714654	9.615067	0.099572	-0.028125	-0.083558	-0.208486	-0.082138	-0.706080	0.259516	0.054051	-0.070661	-0.961632
6959	-0.714614	1.651966	9.642917	0.178367	-0.047321	-0.103343	-0.209230	-0.089933	-0.704852	0.257269	0.054038	-0.074259	-0.961966
6960	-0.725667	1.472589	9.155512	0.160565	-0.096163	-0.125702	-0.210766	-0.096081	-0.704114	0.254453	0.053109	-0.077728	-0.962492
6961	-0.615395	1.028677	8.983639	0.011988	-0.143439	-0.126194	-0.215711	-0.100843	-0.702535	0.251787	0.050435	-0.078559	-0.963270
6962	-0.166610	0.981896	8.986439	0.018922	-0.196145	-0.092995	-0.220289	-0.101641	-0.700146	0.249565	0.046804	-0.079838	-0.963926
6963	0.101585	1.332040	9.346221	0.118945	-0.226086	-0.068600	-0.227196	-0.105571	-0.699564	0.247770	0.042939	-0.083173	-0.964287
6964	0.329457	1.774733	9.981376	0.237857	-0.210534	-0.059738	-0.234105	-0.109502	-0.698464	0.246017	0.040067	-0.088768	-0.964360
6965	0.618155	1.973637	9.697598	0.149475	-0.149299	-0.076062	-0.238513	-0.116866	-0.696660	0.244172	0.037793	-0.092323	-0.964587
6966	0.283861	2.487168	10.042829	0.092301	-0.096775	-0.086664	-0.240721	-0.120823	-0.694080	0.242216	0.036448	-0.094527	-0.964918
6967	0.532978	2.184363	10.753340	0.215806	-0.056671	-0.103395	-0.242254	-0.127108	-0.694119	0.239968	0.036294	-0.098922	-0.965045
6968	0.319288	2.030711	10.296817	0.068186	-0.007606	-0.079577	-0.243526	-0.133120	-0.694288	0.238341	0.036544	-0.100233	-0.965304
6969	0.034005	2.666808	9.950923	-0.075779	0.045852	-0.069636	-0.244569	-0.132155	-0.696590	0.237159	0.036891	-0.098553	-0.965755
6970	-0.448259	2.429319	9.707231	0.006629	0.050478	-0.083015	-0.242476	-0.132303	-0.697011	0.235628	0.037974	-0.098397	-0.966103
6971	-0.551983	1.792900	8.955830	0.076369	0.026150	-0.062410	-0.241811	-0.134222	-0.697040	0.234428	0.038680	-0.099757	-0.966228
6972	-0.543159	1.664123	9.336376	0.111944	-0.021223	-0.040331	-0.241912	-0.139420	-0.697348	0.233494	0.038787	-0.102004	-0.966215
6973	-0.470031	1.737857	10.040718	0.104577	-0.017963	-0.012198	-0.242819	-0.141604	-0.695934	0.233150	0.038692	-0.104117	-0.966076
6974	-0.573323	2.145572	10.190486	0.070671	0.010052	-0.026331	-0.242786	-0.146939	-0.696762	0.232577	0.039183	-0.105431	-0.966052
6975	-0.870968	2.076154	9.538596	0.042112	0.022509	-0.021117	-0.242499	-0.150908	-0.697711	0.232189	0.039638	-0.106124	-0.966051
6976	-0.832206	2.108170	9.096449	0.086739	0.006778	0.010878	-0.242645	-0.148582	-0.696910	0.232311	0.040060	-0.107793	-0.965820
6977	-0.699938	2.034834	9.046401	0.090215	-0.010791	0.029290	-0.243158	-0.150768	-0.696407	0.232782	0.040033	-0.109597	-0.965504
6978	-0.762174	2.107769	9.143903	0.070471	-0.021318	0.037070	-0.242876	-0.153779	-0.697216	0.233336	0.039777	-0.111104	-0.965209
6979	-0.747647	2.103756	9.441724	0.016648	-0.021452	0.059576	-0.243405	-0.153229	-0.696427	0.234421	0.039174	-0.111545	-0.964920
6980	-0.698812	2.171482	9.692009	-0.012035	-0.014545	0.066435	-0.244198	-0.151309	-0.696913	0.235593	0.038594	-0.111452	-0.964668
6981	-0.547975	2.329084	9.706939	-0.017365	0.013403	0.066484	-0.243804	-0.152133	-0.696281	0.236911	0.038519	-0.111065	-0.964393
6982	-0.198260	2.618928	9.430891	-0.026283	0.027335	0.073479	-0.244076	-0.149668	-0.697287	0.238275	0.038658	-0.110506	-0.964116
6983	0.035304	2.869235	9.299580	-0.115709	0.020284	0.065736	-0.242257	-0.148037	-0.696652	0.239669	0.038249	-0.108233	-0.964044
6984	0.131425	2.801433	9.394097	-0.138030	0.020262	0.052311	-0.243602	-0.141463	-0.696567	0.240709	0.037767	-0.105535	-0.964103
6985	0.277129	2.913650	9.497466	-0.134469	0.023690	0.054970	-0.243746	-0.138178	-0.697955	0.241915	0.037339	-0.102933	-0.964099
6986	0.211227	2.817681	9.405611	-0.055898	0.041149	0.098785	-0.240899	-0.133543	-0.697435	0.243891	0.037568	-0.101748	-0.963719
6987	0.231798	2.654111	9.449213	0.045007	0.023578	0.135544	-0.240510	-0.132587	-0.698207	0.246515	0.037825	-0.102721	-0.962937
6988	0.043994	2.725653	9.557395	0.060878	-0.011477	0.174373	-0.240251	-0.132589	-0.697565	0.249768	0.037457	-0.104099	-0.961965
6989	-0.064523	3.089058	9.360643	0.008051	-0.030698	0.184604	-0.240783	-0.130670	-0.697926	0.253247	0.036383	-0.104722	-0.961028
6990	-0.259584	3.162679	9.343947	0.077109	-0.032286	0.149047	-0.240926	-0.128754	-0.697646	0.255965	0.035754	-0.106493	-0.960137
6991	-0.096675	2.974628	9.609534	0.063017	-0.030506	0.091582	-0.243264	-0.130656	-0.698535	0.257609	0.035176	-0.108160	-0.959532
6992	-0.439736	2.580956	10.554812	0.008563	0.007989	0.047268	-0.243005	-0.130658	-0.698021	0.258504	0.035184	-0.108334	-0.959271
6993	-0.747370	2.798237	10.040882	0.072476	0.025852	-0.017260	-0.243002	-0.131342	-0.697770	0.258170	0.036015	-0.109814	-0.959162
6994	-0.330292	2.406664	8.891282	0.072900	-0.008844	-0.091581	-0.241402	-0.136412	-0.698361	0.256319	0.036336	-0.111210	-0.959486
6995	-0.052609	2.404705	8.958555	0.021253	-0.070027	-0.166282	-0.243222	-0.138865	-0.697323	0.252946	0.035405	-0.112098	-0.960312
6996	-0.029146	2.631999	9.417566	-0.028546	-0.090949	-0.251284	-0.245455	-0.137075	-0.697013	0.247913	0.033990	-0.111848	-0.961704
6997	-0.189564	2.466630	9.984195	-0.049765	-0.066373	-0.316554	-0.246755	-0.139121	-0.695721	0.241694	0.033113	-0.111248	-0.963385
6998	-0.255925	2.299216	10.122226	-0.068274	-0.031254	-0.372974	-0.249236	-0.139518	-0.695817	0.234455	0.032923	-0.109850	-0.965339
6999	-0.214916	1.629286	9.792147	0.016763	-0.025908	-0.374239	-0.251165	-0.145116	-0.695714	0.227145	0.033266	-0.110246	-0.967029
7000	-0.195367	0.980367	9.986383	0.188423	-0.033812	-0.357298	-0.251129	-0.150999	-0.696289	0.220002	0.034167	-0.113818	-0.968234
7001	0.208097	1.006557	10.141812	-0.071108	-0.020938	-0.345164	-0.250317	-0.156887	-0.694678	0.213306	0.034144	-0.112382	-0.969899
7002	0.264409	1.134171	9.546810	-0.323446	-0.036689	-0.327652	-0.250601	-0.152507	-0.695407	0.207028	0.032697	-0.106052	-0.972020
7003	0.197809	1.287444	9.164641	-0.214340	-0.048857	-0.308337	-0.253764	-0.147565	-0.695828	0.201061	0.031379	-0.101901	-0.973759
7004	0.158107	1.138593	9.148853	-0.244640	-0.062774	-0.339467	-0.256004	-0.144132	-0.696407	0.194412	0.029773	-0.097187	-0.975639
7005	0.120323	0.913439	9.353263	-0.393197	-0.054099	-0.337033	-0.257489	-0.136053	-0.695917	0.187953	0.027674	-0.089473	-0.977702
7006	0.165302	0.779223	9.620485	-0.573866	-0.040171	-0.355969	-0.258730	-0.124966	-0.695402	0.181163	0.025275	-0.078211	-0.980012
7007	0.198633	0.711736	9.657873	-0.650666	-0.047124	-0.391825	-0.260384	-0.111004	-0.693559	0.173718	0.022398	-0.065314	-0.982372
7008	0.267937	0.947043	9.708043	-0.528832	-0.066285	-0.430633	-0.262034	-0.096494	-0.693780	0.165362	0.019731	-0.054967	-0.984502
7009	0.477215	0.839287	9.608872	-0.288958	-0.090702	-0.454610	-0.265628	-0.086079	-0.691813	0.156418	0.017240	-0.049277	-0.986310
7010	0.400345	0.556201	9.644732	-0.050858	-0.121163	-0.488267	-0.268373	-0.086612	-0.691001	0.146665	0.015084	-0.048490	-0.987882
7011	0.334904	0.837757	10.319015	-0.013260	-0.113362	-0.507289	-0.272798	-0.090967	-0.689297	0.136533	0.013012	-0.048278	-0.989373
7012	0.566407	0.792926	10.405419	0.018978	-0.088936	-0.508808	-0.274334	-0.097252	-0.688301	0.126351	0.011707	-0.048769	-0.990717
7013	0.633090	0.680181	9.884465	0.119269	-0.072193	-0.508048	-0.277428	-0.105170	-0.687815	0.116187	0.010740	-0.051062	-0.991856
7014	0.731416	0.259862	9.532730	0.291171	-0.074675	-0.526298	-0.279975	-0.118017	-0.686093	0.105589	0.010384	-0.056900	-0.992726
7015	0.220005	0.313347	9.989551	0.396359	-0.071270	-0.451346	-0.282748	-0.135786	-0.686614	0.096469	0.009949	-0.064646	-0.993185
7016	-0.149152	0.678114	10.359806	0.371877	-0.013693	-0.370952	-0.280977	-0.149339	-0.685093	0.088992	0.010786	-0.071985	-0.993369
7017	-0.569913	0.605531	9.932436	0.347479	0.021339	-0.295983	-0.279721	-0.163848	-0.684349	0.083076	0.011912	-0.078559	-0.993371
7018	-0.993737	0.778421	9.548768	0.286284	0.021315	-0.206379	-0.278345	-0.175894	-0.684488	0.078924	0.013048	-0.084163	-0.993236
7019	-1.033842	1.263085	9.069248	0.168808	-0.013761	-0.142034	-0.277232	-0.186980	-0.685907	0.076041	0.013014	-0.087242	-0.993195
7020	-0.656858	1.323384	8.513962	0.088849	-0.135521	-0.090276	-0.279045	-0.191760	-0.682694	0.073968	0.010526	-0.089190	-0.993208
7021	-0.510954	1.455597	8.865085	-0.002872	-0.266163	-0.036809	-0.285337	-0.189401	-0.681413	0.072766	0.005079	-0.089258	-0.993334
7022	-0.760883	1.581659	10.127945	-0.047998	-0.311961	0.001540	-0.292407	-0.188954	-0.678457	0.072226	-0.001279	-0.088758	-0.993430
7023	-0.084514	2.264737	11.081614	0.032400	-0.251158	0.025172	-0.299486	-0.188372	-0.673173	0.072283	-0.006443	-0.089515	-0.993338
7024	-0.177282	2.469090	10.820416	0.397670	-0.123228	0.023086	-0.308876	-0.192973	-0.671785	0.072554	-0.008445	-0.097588	-0.992543
7025	-0.328684	1.941490	9.354536	0.676826	-0.045931	0.083527	-0.309042	-0.211579	-0.668862	0.074230	-0.008665	-0.110853	-0.991023
7026	-0.589046	1.689914	8.959838	0.619304	-0.049347	0.144858	-0.311663	-0.226532	-0.665334	0.077066	-0.009133	-0.123167	-0.989347
7027	-0.234336	1.323553	8.817988	0.304769	-0.048004	0.253419	-0.312136	-0.236519	-0.663227	0.082008	-0.010311	-0.128972	-0.988198
7028	0.630185	2.000787	9.125921	0.015345	-0.081847	0.332127	-0.315666	-0.235815	-0.664460	0.088330	-0.012849	-0.129339	-0.987575
7029	0.262817	2.294255	8.993080	0.093142	-0.101842	0.341606	-0.319072	-0.236346	-0.661440	0.094830	-0.015653	-0.131016	-0.986710
7030	0.070712	2.424949	9.558580	0.045616	-0.119428	0.344793	-0.324313	-0.235224	-0.659798	0.101302	-0.018916	-0.132034	-0.985874
7031	0.489631	2.940092	9.205220	0.068171	-0.111542	0.318538	-0.329722	-0.227533	-0.658089	0.107303	-0.021866	-0.133257	-0.985013
7032	0.583974	2.609136	9.753329	0.056611	-0.126471	0.281283	-0.332362	-0.224373	-0.655949	0.112507	-0.025073	-0.134522	-0.984184
7033	0.981269	2.083269	10.296516	-0.025692	-0.103148	0.271672	-0.338828	-0.222508	-0.654557	0.117557	-0.027942	-0.133875	-0.983604
7034	1.077386	2.675794	10.831194	-0.040034	0.019123	0.302050	-0.340692	-0.216341	-0.654986	0.123497	-0.028557	-0.132875	-0.982994
7035	1.278849	3.195170	9.734779	0.047178	0.112135	0.269608	-0.340452	-0.212512	-0.654952	0.129116	-0.027017	-0.133167	-0.982276
7036	1.118984	2.472760	9.033340	0.048218	0.124625	0.256359	-0.337197	-0.209382	-0.656392	0.134482	-0.025215	-0.133657	-0.981537
7037	0.939062	2.283293	9.534975	-0.020008	0.117479	0.289325	-0.336962	-0.204185	-0.657509	0.140459	-0.023816	-0.132605	-0.980877
7038	1.007350	3.050243	9.624910	-0.023631	0.129640	0.304457	-0.334102	-0.199821	-0.660095	0.146734	-0.022234	-0.131636	-0.980126
7039	0.769299	2.861219	9.336411	-0.002149	0.124521	0.308158	-0.330976	-0.196005	-0.663207	0.153092	-0.020689	-0.130943	-0.979280
7040	0.255865	2.974378	9.640134	0.058599	0.142079	0.326459	-0.329685	-0.191907	-0.665255	0.159847	-0.018670	-0.131525	-0.978162
7041	0.194892	3.559741	9.791579	-0.011043	0.163973	0.299730	-0.327219	-0.187679	-0.667190	0.166120	-0.016312	-0.130582	-0.977285
7042	0.440486	3.142463	9.236743	-0.218222	0.168518	0.225834	-0.322940	-0.180176	-0.669896	0.170848	-0.014424	-0.125689	-0.977141
7043	0.779411	2.263376	8.906496	-0.278833	0.170346	0.179304	-0.319990	-0.168699	-0.672284	0.174679	-0.012516	-0.119550	-0.977261
7044	0.889833	2.158068	9.356127	-0.166142	0.168509	0.175648	-0.314800	-0.160791	-0.674483	0.178415	-0.010314	-0.115678	-0.977077
7045	0.918697	2.134555	9.605536	0.003988	0.177322	0.142535	-0.309061	-0.156443	-0.678017	0.181597	-0.007207	-0.115045	-0.976594
7046	0.575781	2.118938	9.915918	0.011119	0.156379	0.133793	-0.303978	-0.153734	-0.678455	0.184529	-0.004510	-0.114684	-0.976103
7047	0.609406	2.098941	9.754387	-0.058521	0.144211	0.101508	-0.300590	-0.150330	-0.681058	0.186823	-0.002194	-0.112947	-0.975877
7048	0.471413	1.719254	9.503687	-0.047773	0.105836	0.092606	-0.297853	-0.147197	-0.683913	0.188824	-0.000606	-0.111626	-0.975646
7049	0.271177	1.405823	9.525843	0.044229	0.095353	0.121431	-0.294059	-0.147217	-0.685005	0.191396	0.001096	-0.112034	-0.975097
7050	-0.318903	1.264977	9.937852	0.091282	0.101412	0.192429	-0.292349	-0.147361	-0.687876	0.195341	0.002903	-0.113440	-0.974148
7051	-0.115904	1.956725	10.160337	-0.019825	0.124794	0.232313	-0.290274	-0.145047	-0.687238	0.200135	0.004712	-0.112433	-0.973284
7052	1.232655	2.819744	9.538610	-0.039271	0.114090	0.198433	-0.288313	-0.142456	-0.691638	0.204226	0.006241	-0.111242	-0.972563
7053	0.709390	1.913966	9.292395	0.044900	0.096877	0.180457	-0.285450	-0.140146	-0.691659	0.207935	0.007843	-0.111635	-0.971720
7054	0.151196	2.185963	9.516622	-0.041142	0.086407	0.205564	-0.283874	-0.139879	-0.694266	0.212095	0.008804	-0.110520	-0.970939
7055	0.303496	2.552374	9.394556	0.026908	0.077670	0.197249	-0.282583	-0.137424	-0.693873	0.216079	0.009934	-0.110665	-0.970033
7056	0.527626	2.825245	9.539948	0.222183	0.081240	0.146681	-0.281141	-0.137431	-0.695059	0.219029	0.012058	-0.114665	-0.968882
7057	0.434649	2.657335	9.447500	0.360226	0.105062	0.099305	-0.277955	-0.145245	-0.696347	0.221090	0.015380	-0.121175	-0.967574
7058	0.589584	2.370427	9.611087	0.303118	0.126926	0.065375	-0.275543	-0.154833	-0.698029	0.222518	0.018927	-0.126512	-0.966500
7059	0.590900	2.214334	9.690989	-0.058068	0.127843	-0.000733	-0.273014	-0.161138	-0.700715	0.222840	0.021047	-0.124786	-0.966606
7060	0.407428	2.216122	9.807943	-0.374506	0.150681	-0.062823	-0.270571	-0.153490	-0.701711	0.222091	0.022355	-0.116860	-0.967740
7061	0.233149	2.159468	9.712669	-0.422540	0.155253	-0.121270	-0.265664	-0.140792	-0.705280	0.220279	0.023651	-0.107887	-0.969164
7062	0.037944	1.885783	9.374764	-0.472508	0.097716	-0.160604	-0.263894	-0.128488	-0.708160	0.217556	0.023721	-0.098231	-0.970802
7063	-0.353105	1.911968	9.075641	-0.470836	0.015622	-0.150186	-0.262394	-0.116183	-0.708579	0.214878	0.022166	-0.088893	-0.972334
7064	-0.457836	1.459566	8.725288	-0.422744	-0.073571	-0.120252	-0.264576	-0.100303	-0.708519	0.212558	0.019044	-0.080946	-0.973604
7065	-0.245477	1.434558	8.953873	-0.417873	-0.119389	-0.030577	-0.267516	-0.089891	-0.706821	0.211913	0.014911	-0.073239	-0.974426
7066	0.104890	1.793798	9.351501	-0.350317	-0.102285	0.063341	-0.271893	-0.079608	-0.705103	0.213047	0.011250	-0.066876	-0.974685
7067	0.148250	1.763699	9.843429	-0.146714	-0.035191	0.156679	-0.275082	-0.070425	-0.705094	0.216080	0.009649	-0.064173	-0.974217
7068	0.055077	1.890670	10.230197	0.090940	0.058219	0.250436	-0.275084	-0.069330	-0.706376	0.220960	0.010765	-0.065755	-0.973004
7069	-0.219488	2.327954	10.175111	0.289393	0.147443	0.320229	-0.273768	-0.069883	-0.707953	0.227307	0.014435	-0.070832	-0.971137
7070	-0.691841	2.456584	10.137408	0.303656	0.201770	0.349777	-0.269542	-0.075924	-0.710791	0.234165	0.019143	-0.075926	-0.969038
7071	-0.388774	2.975353	9.888426	0.164158	0.243676	0.354219	-0.262709	-0.080063	-0.714554	0.241315	0.024098	-0.078210	-0.966990
7072	0.059043	2.126880	9.622477	0.139296	0.215723	0.306052	-0.256547	-0.081736	-0.717508	0.247357	0.028366	-0.080028	-0.965197
7073	0.134329	1.169595	9.788655	0.143683	0.208667	0.312886	-0.249737	-0.082318	-0.720461	0.253631	0.032584	-0.082058	-0.963263
7074	0.527579	1.477568	9.260108	-0.009322	0.217320	0.332906	-0.244112	-0.080978	-0.724023	0.260224	0.036076	-0.081014	-0.961467
7075	0.192126	1.510680	9.008648	-0.252534	0.201730	0.301231	-0.236711	-0.071304	-0.725720	0.266509	0.038082	-0.075435	-0.960121
7076	-0.692879	1.665022	9.248761	-0.519110	0.186166	0.279257	-0.232598	-0.057782	-0.727976	0.271696	0.038325	-0.064733	-0.959439
7077	-1.053178	1.914589	9.720951	-0.692575	0.201944	0.247358	-0.228794	-0.036461	-0.728988	0.277196	0.038086	-0.050650	-0.958721
7078	-0.864033	2.010857	10.225089	-0.631513	0.186203	0.180729	-0.221883	-0.010779	-0.728839	0.281127	0.037876	-0.037669	-0.958183
7079	-0.371166	1.381184	10.054990	-0.326986	0.175857	0.108620	-0.217031	0.009989	-0.729613	0.283579	0.039317	-0.030654	-0.957652
7080	-0.441025	0.410688	9.462872	-0.151593	0.143704	0.104330	-0.213283	0.018177	-0.730752	0.285754	0.041059	-0.027038	-0.957041
7081	-0.559157	0.101145	9.393044	-0.298745	0.105905	0.185043	-0.209792	0.024999	-0.730996	0.289591	0.041249	-0.020983	-0.956031
7082	-0.795035	0.204226	9.468358	-0.453117	0.063701	0.276379	-0.207268	0.040170	-0.729851	0.294692	0.039633	-0.012221	-0.954692
7083	-1.098721	0.279020	9.558352	-0.419528	0.038214	0.357703	-0.204365	0.056842	-0.727403	0.301847	0.037783	-0.004354	-0.952597
7084	-0.934756	0.244330	9.643052	-0.247082	-0.001268	0.395768	-0.201962	0.070783	-0.727044	0.309338	0.036147	0.000017	-0.950265
7085	-0.629076	0.111709	9.523539	-0.013680	-0.046804	0.412168	-0.199916	0.078022	-0.725710	0.317172	0.035158	-0.000385	-0.947716
7086	-0.486644	0.105932	9.570307	0.193862	-0.097529	0.403758	-0.201102	0.079533	-0.725419	0.324534	0.034449	-0.004990	-0.945233
7087	-0.501156	0.096954	9.743356	0.260163	-0.137707	0.367086	-0.201974	0.073246	-0.727537	0.331266	0.033465	-0.011120	-0.942878
7088	-0.361701	0.005306	10.015059	0.197663	-0.127241	0.333117	-0.204558	0.068609	-0.728578	0.336750	0.032206	-0.015958	-0.940908
7089	-0.452389	0.141907	10.411530	0.169072	-0.050319	0.336758	-0.208180	0.062610	-0.729875	0.342951	0.032235	-0.019733	-0.938593
7090	-0.626854	0.082992	9.576059	0.312223	0.021592	0.382179	-0.206047	0.057128	-0.732806	0.349575	0.034536	-0.025729	-0.935918
7091	-0.842610	0.296728	9.710148	0.379103	0.054756	0.439287	-0.202212	0.050679	-0.735125	0.357536	0.037937	-0.032742	-0.932554
7092	-0.733285	0.383118	9.926482	0.376301	0.075614	0.465757	-0.197828	0.040534	-0.739169	0.365878	0.041643	-0.039600	-0.928887
7093	-0.573043	0.839206	10.050501	0.297589	0.131486	0.476002	-0.194110	0.031624	-0.741382	0.374546	0.045840	-0.044531	-0.925003
7094	-0.673051	1.048043	9.664453	0.104567	0.129014	0.434134	-0.188052	0.025437	-0.744637	0.382487	0.048534	-0.045928	-0.921541
7095	-0.872537	1.500729	10.118365	-0.092086	0.125538	0.381723	-0.182306	0.027596	-0.746770	0.389706	0.049766	-0.043614	-0.918559
7096	-0.433756	1.423467	9.565772	-0.089957	0.089821	0.310980	-0.177369	0.032905	-0.746922	0.395516	0.050357	-0.041603	-0.916133
7097	-0.374917	0.883260	9.232224	0.056968	0.039292	0.260640	-0.175277	0.033167	-0.747468	0.400255	0.051274	-0.042585	-0.913977
7098	-0.434647	0.629298	9.398041	0.139242	-0.027159	0.244219	-0.176044	0.030709	-0.748515	0.404480	0.051598	-0.045631	-0.911949
7099	-0.365272	0.852290	10.140179	0.051501	-0.021228	0.239203	-0.175639	0.028655	-0.748800	0.408760	0.051344	-0.046952	-0.909986
7100	-0.295868	1.744795	11.180796	-0.159464	0.055558	0.195786	-0.174609	0.031934	-0.749817	0.412463	0.050782	-0.043831	-0.908501
7101	-0.071719	2.053025	10.305252	-0.262624	0.107498	0.098309	-0.172429	0.039309	-0.749778	0.414600	0.050405	-0.038292	-0.907800
7102	-0.164583	1.265640	8.975265	-0.212217	0.062447	0.050826	-0.168273	0.044760	-0.750950	0.415685	0.049654	-0.034009	-0.907515
7103	-0.491491	0.801251	8.857394	-0.133562	-0.059859	0.033339	-0.168833	0.050507	-0.749722	0.416378	0.047344	-0.032149	-0.907389
7104	-0.616523	0.863460	9.219662	-0.044198	-0.131610	0.026724	-0.172904	0.052991	-0.748214	0.416637	0.044482	-0.032509	-0.907402
7105	-0.215905	1.157522	9.666574	-0.064021	-0.112642	0.052132	-0.177749	0.054659	-0.748254	0.417564	0.041775	-0.032376	-0.907109
7106	0.362120	1.270129	10.213205	0.001681	-0.122759	0.146696	-0.180874	0.053308	-0.749513	0.419739	0.039370	-0.033603	-0.906168
7107	-0.757433	1.395791	9.914301	0.098081	-0.168826	0.193421	-0.183997	0.051410	-0.750261	0.423047	0.036901	-0.037030	-0.904598
7108	-0.582930	1.499068	9.527074	0.074852	-0.158320	0.200317	-0.189621	0.051988	-0.750171	0.425611	0.034401	-0.039936	-0.903370
7109	-0.237800	1.816066	9.467662	0.018282	-0.106078	0.263500	-0.192236	0.053919	-0.753215	0.430265	0.032356	-0.041473	-0.901169
7110	-0.129024	1.501917	9.256440	0.017173	-0.070331	0.325211	-0.193300	0.056660	-0.752397	0.435775	0.030872	-0.042639	-0.898515
7111	-0.061302	1.489623	10.128061	0.079512	-0.043507	0.373304	-0.193546	0.055979	-0.755503	0.442381	0.030397	-0.044832	-0.895190
7112	-0.437591	1.519021	10.917479	0.083059	0.054400	0.387884	-0.191715	0.056381	-0.756561	0.449209	0.031671	-0.046110	-0.891674
7113	-0.888820	1.880288	11.507090	-0.008123	0.198724	0.398513	-0.184132	0.057846	-0.759764	0.456481	0.034752	-0.044595	-0.887935
7114	-0.401721	2.494104	10.563099	-0.097262	0.281916	0.378779	-0.175266	0.063957	-0.763457	0.463483	0.038449	-0.040591	-0.884340
7115	0.135312	1.339641	8.771663	-0.006657	0.280458	0.368502	-0.163262	0.068955	-0.765786	0.470211	0.043039	-0.038377	-0.880668
7116	-0.009483	0.357690	8.175252	0.087069	0.198337	0.403990	-0.157113	0.070018	-0.769489	0.477366	0.046959	-0.038429	-0.876607
7117	-0.326019	0.308944	8.730149	0.041840	0.126384	0.475729	-0.147310	0.071061	-0.771307	0.485740	0.049159	-0.038582	-0.871867
7118	-0.865728	1.105912	10.008029	-0.139255	0.100738	0.516909	-0.140139	0.075949	-0.774211	0.494910	0.049081	-0.035720	-0.866822
7119	-0.873896	2.296914	10.939798	-0.203562	0.099733	0.472604	-0.134178	0.086315	-0.776526	0.503345	0.048444	-0.031861	-0.862138
7120	-0.571167	2.437472	10.487008	-0.095779	0.098201	0.394026	-0.128473	0.094218	-0.776017	0.510266	0.048841	-0.029641	-0.858117
7121	-0.510036	1.576552	9.097171	0.022517	0.033842	0.366294	-0.124050	0.098710	-0.777461	0.516536	0.049452	-0.030291	-0.854299
7122	-0.362913	1.236670	8.433528	0.124221	-0.050158	0.423027	-0.120910	0.098694	-0.778543	0.523586	0.049542	-0.033389	-0.849876
7123	-0.526055	1.345055	9.642568	0.283118	-0.125635	0.448629	-0.121660	0.095006	-0.782447	0.530812	0.050088	-0.040224	-0.845051
7124	-0.193129	1.658340	9.124215	0.437184	-0.228712	0.396484	-0.124196	0.083668	-0.786399	0.536843	0.050463	-0.050476	-0.840658
7125	-0.343185	1.877763	11.286069	0.539297	-0.218415	0.316240	-0.129576	0.066735	-0.790105	0.541339	0.052277	-0.062486	-0.836848
7126	0.066708	1.550623	8.380562	0.450358	-0.217844	0.276697	-0.134857	0.053905	-0.791704	0.545182	0.053080	-0.072710	-0.833470
7127	0.120161	1.206518	10.029518	0.020711	-0.070529	0.310985	-0.137036	0.048173	-0.794830	0.550219	0.051666	-0.074421	-0.830091
7128	0.131359	1.400824	10.680509	0.072430	0.049079	0.368212	-0.134568	0.051581	-0.795868	0.556301	0.052652	-0.075506	-0.825867
7129	0.152760	1.341763	11.083375	0.283479	0.166183	0.415086	-0.131249	0.042945	-0.796520	0.563071	0.057868	-0.078999	-0.820586
7130	0.585084	2.042082	10.760867	0.104701	0.285037	0.425689	-0.119702	0.037687	-0.801142	0.570341	0.062973	-0.078041	-0.815264
7131	0.591634	1.655105	9.280822	-0.039844	0.289806	0.377021	-0.106905	0.041860	-0.804525	0.576964	0.066547	-0.074798	-0.810610
7132	-0.418542	0.850855	9.535026	-0.025867	0.236580	0.424647	-0.095157	0.045766	-0.806732	0.584203	0.069371	-0.072256	-0.805402
7133	-0.709798	2.320921	9.770723	-0.219068	0.217328	0.407691	-0.084870	0.052824	-0.807334	0.591357	0.069621	-0.066944	-0.800605
7134	-0.724671	2.970136	8.898759	-0.161355	0.173970	0.323519	-0.072245	0.063839	-0.810002	0.596974	0.069989	-0.062798	-0.796731
7135	-0.757093	2.159099	8.639786	-0.105589	0.146229	0.253181	-0.064445	0.070362	-0.808503	0.601324	0.070700	-0.059939	-0.793611
7136	-0.912962	1.955160	9.189110	-0.096602	0.111248	0.217866	-0.060545	0.074445	-0.809039	0.605037	0.070969	-0.057424	-0.790946
7137	-1.183199	2.657217	9.216334	-0.030186	0.093938	0.170929	-0.055343	0.079069	-0.809330	0.607878	0.071915	-0.056262	-0.788763
7138	-0.946769	2.653075	8.464461	0.013092	0.013719	0.095118	-0.051670	0.077408	-0.810436	0.609370	0.072111	-0.056488	-0.787577
7139	-0.550510	2.015022	8.453708	-0.060201	-0.077292	0.048184	-0.052448	0.077276	-0.811977	0.610115	0.070175	-0.056779	-0.787154
7140	-0.161838	1.641553	9.219878	-0.185591	-0.175537	0.023794	-0.057192	0.082088	-0.808497	0.610537	0.065046	-0.056081	-0.787317
7141	-0.362609	1.900741	10.099339	-0.305591	-0.186196	0.021213	-0.062993	0.090601	-0.807938	0.611032	0.058415	-0.053797	-0.787612
7142	-0.073692	1.765543	10.667245	-0.226958	-0.097205	0.053703	-0.067246	0.101429	-0.805311	0.612025	0.053979	-0.051521	-0.787310
7143	0.383456	1.542659	10.516549	-0.089301	-0.027390	0.105887	-0.068058	0.105948	-0.804738	0.613749	0.052372	-0.050806	-0.786122
7144	0.341964	1.167853	9.748394	-0.080569	-0.029111	0.171985	-0.069142	0.110877	-0.801570	0.616497	0.050677	-0.050125	-0.784124
7145	0.253370	0.946180	9.388539	-0.003966	-0.090388	0.238399	-0.069937	0.113070	-0.802053	0.620136	0.048949	-0.051656	-0.781260
7146	0.230770	0.476047	9.741400	-0.036592	-0.097638	0.315580	-0.069281	0.111835	-0.800912	0.624983	0.046570	-0.052653	-0.777467
7147	-0.484796	0.321624	10.899314	-0.012036	-0.033140	0.411317	-0.067611	0.116750	-0.800371	0.631330	0.045403	-0.053431	-0.772338
7148	-0.830136	1.307454	11.514417	0.002089	0.097901	0.480917	-0.061209	0.117126	-0.800464	0.638826	0.046354	-0.052712	-0.766143
7149	-0.213943	1.453641	8.982657	-0.344529	0.142868	0.445851	-0.056012	0.123255	-0.801387	0.646079	0.043626	-0.046154	-0.760624
7150	0.027934	1.208032	7.929970	-0.584496	0.079848	0.494001	-0.047771	0.142223	-0.796669	0.654094	0.036757	-0.036709	-0.754628
7151	-0.115092	0.781980	8.233911	-0.685208	0.012245	0.574039	-0.041776	0.164212	-0.789949	0.663161	0.027510	-0.026762	-0.747492
7152	-0.729339	0.925122	10.221058	-0.628635	-0.026687	0.660835	-0.035152	0.190301	-0.782810	0.673261	0.018347	-0.018132	-0.738955
7153	-0.336295	2.142116	12.024415	-0.118745	0.051671	0.664926	-0.026605	0.202428	-0.779845	0.683085	0.017287	-0.016073	-0.729957
7154	0.063190	2.325792	10.975303	0.128888	0.165794	0.577205	-0.019836	0.206769	-0.778999	0.691466	0.021213	-0.015944	-0.721921
7155	0.358239	1.426612	9.467655	0.141937	0.218694	0.513808	-0.006071	0.200951	-0.781332	0.698846	0.026222	-0.015412	-0.714626
7156	0.500189	1.034284	8.942838	0.018407	0.202940	0.533888	0.005461	0.195827	-0.781943	0.706483	0.029146	-0.013175	-0.707007
7157	0.451899	1.030271	9.080189	-0.021080	0.180129	0.549389	0.018925	0.196713	-0.783688	0.714264	0.031278	-0.010930	-0.699092
7158	-0.083533	1.098632	9.621498	-0.096319	0.111939	0.532896	0.031062	0.198288	-0.781269	0.721757	0.031283	-0.008376	-0.691389
7159	-0.641620	1.382903	9.927572	-0.087354	0.057848	0.506549	0.041086	0.203704	-0.778392	0.728788	0.030789	-0.006944	-0.684012
7160	-0.361773	1.351536	9.821462	0.032774	0.015966	0.445503	0.048791	0.203798	-0.776697	0.734837	0.031358	-0.007493	-0.677478
7161	0.021194	0.873038	10.045763	0.154517	0.007156	0.420587	0.053914	0.200763	-0.779131	0.740410	0.033722	-0.010061	-0.671234
7162	-0.446779	0.261150	10.095635	0.195536	-0.035602	0.433963	0.060114	0.192523	-0.782279	0.746064	0.035988	-0.013566	-0.664763
7163	-0.470227	0.357641	10.130591	0.195578	-0.025963	0.426975	0.064352	0.183472	-0.783595	0.751558	0.038485	-0.017139	-0.658321
7164	-0.538162	0.314630	10.048976	0.075903	0.021368	0.394565	0.067255	0.179627	-0.785228	0.756677	0.039709	-0.018183	-0.652328
7165	-0.852226	-0.035075	9.716029	-0.067244	0.073074	0.414887	0.074715	0.178493	-0.786127	0.762140	0.039518	-0.016745	-0.645988
7166	-1.017847	0.098885	9.843963	-0.155025	0.103629	0.442630	0.082278	0.180640	-0.784539	0.767982	0.038282	-0.013575	-0.639182
7167	-0.698130	0.246951	9.530496	-0.126338	0.089624	0.435680	0.091262	0.184420	-0.781016	0.773638	0.037390	-0.011070	-0.632427
7168	-0.677650	0.410266	9.508164	-0.145923	0.038074	0.400132	0.098179	0.186571	-0.781487	0.778791	0.035464	-0.008998	-0.626215
7169	-0.847254	0.320977	9.763336	-0.126022	0.011100	0.336762	0.102461	0.190651	-0.779055	0.783078	0.033607	-0.007598	-0.620968
7170	-0.580457	0.491633	9.623613	0.033297	-0.025614	0.318362	0.106251	0.190904	-0.779368	0.786993	0.033702	-0.008692	-0.615980
7171	-0.189454	0.814833	9.349996	0.226784	-0.022032	0.279206	0.107995	0.184467	-0.782043	0.790253	0.036982	-0.012127	-0.611544
7172	-0.316785	0.563644	9.463558	0.452237	-0.013210	0.281747	0.110693	0.172690	-0.786854	0.793318	0.043839	-0.018140	-0.606957
7173	-0.375684	0.764148	9.603352	0.639888	0.012937	0.340541	0.113836	0.152156	-0.792792	0.796806	0.054045	-0.026094	-0.601247
7174	-0.233148	1.441976	9.838214	0.899047	0.063462	0.422008	0.117582	0.117392	-0.798879	0.800785	0.068844	-0.036409	-0.593867
7175	-0.085531	2.157952	9.977345	1.042393	0.100236	0.391562	0.123570	0.081250	-0.808246	0.803861	0.086463	-0.047826	-0.586553
7176	-0.573313	2.174237	9.340097	1.030092	0.104083	0.360810	0.130452	0.046468	-0.813734	0.806219	0.103818	-0.058913	-0.579450
7177	-1.222982	2.511781	8.743986	0.829690	0.025611	0.352293	0.134582	0.012248	-0.818011	0.808455	0.117145	-0.068920	-0.572650
7178	-1.364649	2.955851	8.887294	0.795772	-0.068782	0.305132	0.134372	-0.018393	-0.820637	0.809871	0.128730	-0.079916	-0.566701
7179	-1.023843	2.671344	8.736893	0.958710	-0.103732	0.276076	0.133687	-0.055322	-0.826420	0.810164	0.142752	-0.093187	-0.560867
7180	-0.740306	3.137167	9.213224	0.697429	-0.105728	0.268877	0.129440	-0.088130	-0.829523	0.810897	0.152295	-0.103546	-0.555455
7181	-0.551744	3.147311	9.865374	0.293055	-0.091976	0.244763	0.126265	-0.103981	-0.830278	0.812463	0.155651	-0.109028	-0.551170
7182	0.053740	2.733225	9.699184	0.136510	-0.053668	0.250548	0.123162	-0.110121	-0.830033	0.814666	0.156676	-0.112249	-0.546966
7183	0.320207	2.838399	10.166711	0.123032	-0.006635	0.264649	0.120847	-0.116264	-0.830834	0.817116	0.158073	-0.114504	-0.542423
7184	0.451958	4.029028	10.546945	0.470188	0.026554	0.271020	0.119879	-0.129117	-0.832239	0.818576	0.165363	-0.120088	-0.536811
7185	0.196939	3.874453	8.896398	0.243330	0.034019	0.228941	0.121009	-0.144719	-0.831116	0.820265	0.169200	-0.122883	-0.532388
7186	0.392813	4.250694	8.954306	-0.184157	0.025184	0.183514	0.119972	-0.145123	-0.832915	0.822893	0.165944	-0.121194	-0.529738
7187	0.600585	4.904406	10.120754	-0.721707	0.044117	0.119791	0.120258	-0.126657	-0.832608	0.826548	0.154269	-0.113220	-0.529339
7188	0.477928	5.331435	9.458644	-0.630605	0.083114	-0.009678	0.122207	-0.100674	-0.834063	0.828507	0.144684	-0.105200	-0.530637
7189	0.181300	4.406764	8.330700	-0.485134	0.055725	-0.107483	0.124282	-0.076336	-0.831398	0.828812	0.137559	-0.098865	-0.533267
7190	0.335884	3.754658	7.826819	-0.179109	0.017398	-0.114372	0.124326	-0.061288	-0.830993	0.828104	0.134948	-0.096420	-0.535477
7191	0.139026	3.560506	8.326142	0.206938	-0.017730	-0.034134	0.123295	-0.063882	-0.831132	0.827100	0.138383	-0.098916	-0.535698
7192	0.261192	3.411593	8.703075	0.291460	0.006442	0.066947	0.123356	-0.074553	-0.831238	0.827002	0.143086	-0.102184	-0.533996
7193	0.395173	3.886882	9.534071	0.443946	0.023529	0.165087	0.124745	-0.088650	-0.831914	0.827464	0.150467	-0.107101	-0.530276
7194	0.602192	3.800804	9.439975	0.377464	0.063549	0.238688	0.124618	-0.111769	-0.832657	0.828956	0.156819	-0.110835	-0.525315
7195	0.634757	3.616413	9.783629	0.130190	0.099982	0.310981	0.126637	-0.122724	-0.831760	0.831978	0.159429	-0.111637	-0.519549
7196	0.628785	3.459833	9.685755	-0.054246	0.148856	0.353845	0.134872	-0.122495	-0.832399	0.836131	0.159228	-0.109790	-0.513301
7197	0.736497	3.328996	9.644871	-0.045179	0.208357	0.345256	0.141775	-0.121167	-0.827576	0.840224	0.159883	-0.107072	-0.506949
7198	0.746624	3.054938	9.708921	-0.046808	0.250406	0.318901	0.151975	-0.122590	-0.826709	0.844111	0.160898	-0.103476	-0.500881
7199	0.834661	3.214937	9.561005	-0.154041	0.266176	0.298800	0.161614	-0.117718	-0.825254	0.848110	0.160300	-0.098550	-0.495279
7200	0.488816	3.439830	10.652802	-0.177185	0.279280	0.247697	0.170594	-0.112844	-0.821980	0.851649	0.159519	-0.092919	-0.490523
7201	0.539695	4.478240	10.597013	-0.230443	0.303055	0.168288	0.180897	-0.109891	-0.820295	0.854568	0.158177	-0.086201	-0.487097
7202	0.759247	3.505903	8.567690	-0.311987	0.275717	0.040487	0.190252	-0.100776	-0.819182	0.856391	0.155408	-0.078646	-0.486063
7203	0.055105	2.951833	8.834146	-0.328057	0.192848	-0.002134	0.197368	-0.089324	-0.816979	0.857673	0.151568	-0.072340	-0.485995
7204	-0.590731	3.134498	8.721659	-0.520250	0.136252	-0.052851	0.205225	-0.071037	-0.813555	0.858881	0.143989	-0.064853	-0.487221
7205	-0.610389	3.104144	8.183172	-0.458267	0.043798	-0.119692	0.207987	-0.050805	-0.813915	0.859052	0.136632	-0.059461	-0.489720
7206	-0.447310	2.935715	8.573947	-0.356237	-0.048069	-0.165194	0.206201	-0.036296	-0.812582	0.858322	0.130185	-0.056416	-0.493105
7207	-0.322600	2.797138	9.191293	-0.393835	-0.059579	-0.182331	0.204023	-0.020962	-0.812657	0.857446	0.122994	-0.053245	-0.496814
7208	-0.195160	2.389278	9.055734	-0.250681	-0.042059	-0.175175	0.202375	-0.007684	-0.811467	0.856260	0.118412	-0.051115	-0.500185
7209	-0.356506	2.113819	9.010702	-0.039618	-0.022752	-0.148901	0.197749	0.001917	-0.812209	0.854835	0.117604	-0.050915	-0.502826
7210	-0.563873	2.145170	9.296425	0.047844	0.006903	-0.098748	0.196180	0.002337	-0.812698	0.853731	0.118542	-0.051117	-0.504458
7211	-0.638389	2.530484	9.272659	0.081732	0.010365	-0.070189	0.197498	0.000962	-0.813636	0.852835	0.120069	-0.051734	-0.505549
7212	-1.007094	2.284287	9.616661	0.090483	-0.003659	-0.041926	0.197122	-0.002046	-0.813402	0.852189	0.121569	-0.052681	-0.506181
7213	-1.714182	2.300716	10.826933	-0.187335	0.034533	0.035682	0.199201	-0.000142	-0.812897	0.853029	0.118665	-0.050349	-0.505693
7214	-0.577205	3.629387	10.149901	-0.709740	0.041175	0.037131	0.198318	0.016552	-0.811685	0.855047	0.106875	-0.042622	-0.505625
7215	0.512551	2.069993	9.478527	-0.820717	-0.074459	0.018530	0.197092	0.045558	-0.807244	0.856803	0.092043	-0.035724	-0.506104
7216	0.276010	1.394848	9.881343	-0.634954	-0.111279	0.068139	0.195240	0.070190	-0.803354	0.858511	0.079931	-0.031398	-0.505553
7217	-0.413287	1.569077	10.045498	-0.414764	-0.108380	0.047083	0.192390	0.087715	-0.801587	0.859548	0.071633	-0.029237	-0.505164
7218	-0.317777	2.092742	10.081935	-0.373268	-0.045289	-0.006942	0.189432	0.100315	-0.798445	0.859963	0.064712	-0.026306	-0.505554
7219	0.388759	1.964200	9.959010	-0.297952	-0.040999	-0.038335	0.186851	0.115785	-0.795539	0.859921	0.059163	-0.024071	-0.506415
7220	0.395041	1.486134	10.150519	-0.072447	-0.062796	-0.059785	0.183941	0.122368	-0.796207	0.859368	0.057260	-0.024419	-0.507555
7221	0.034797	1.443514	9.451415	-0.025655	-0.077301	-0.103440	0.181184	0.123887	-0.795245	0.858304	0.056050	-0.025515	-0.509432
7222	0.115028	1.191887	9.164257	-0.231408	-0.083432	-0.106793	0.177614	0.130472	-0.794092	0.857422	0.051231	-0.024541	-0.511470
7223	0.103743	0.939427	9.944881	-0.283612	-0.076715	-0.059631	0.174406	0.141843	-0.792122	0.857048	0.045562	-0.023049	-0.512700
7224	0.235748	1.155767	10.244222	-0.119978	-0.089929	-0.047915	0.168497	0.146663	-0.791986	0.856620	0.042555	-0.023388	-0.513658
7225	0.067319	0.908652	10.012131	0.135133	-0.094957	-0.068979	0.165096	0.147639	-0.792831	0.855745	0.043869	-0.026507	-0.514853
7226	0.213513	0.799840	8.620593	0.335674	-0.073690	-0.051615	0.162919	0.141360	-0.795575	0.854858	0.048831	-0.031250	-0.515612
7227	0.228588	0.855192	9.457398	0.306704	-0.080122	-0.001634	0.159200	0.130711	-0.798727	0.854474	0.053173	-0.035947	-0.515514
7228	0.274608	0.554951	8.915242	0.156213	-0.035585	0.063455	0.156104	0.124710	-0.800808	0.854931	0.055379	-0.038304	-0.514354
7229	0.292082	0.968819	9.025588	0.109359	-0.021811	0.139020	0.158397	0.114713	-0.805079	0.856218	0.056810	-0.040121	-0.511911
7230	0.222277	1.319724	9.558919	0.189679	0.000769	0.178540	0.156351	0.108022	-0.807053	0.857821	0.059872	-0.042323	-0.508692
7231	0.283307	1.430583	9.002134	0.198610	0.006070	0.199789	0.158730	0.104180	-0.808420	0.859608	0.063062	-0.044647	-0.505078
7232	0.310101	1.446399	9.523571	-0.009020	-0.003716	0.193818	0.159666	0.100344	-0.808213	0.861568	0.062646	-0.044936	-0.501754
7233	0.363403	1.478955	9.295185	-0.228158	-0.004595	0.184283	0.160429	0.103897	-0.807931	0.863685	0.058387	-0.043131	-0.498778
7234	0.291531	0.852329	10.254671	-0.229251	0.003070	0.200036	0.163017	0.107986	-0.807154	0.865936	0.054235	-0.041096	-0.495503
7235	0.143647	1.099514	10.489491	-0.130947	0.028395	0.228250	0.164143	0.115640	-0.805026	0.868354	0.051919	-0.039717	-0.491618
7236	-0.022816	1.483160	9.685473	0.355896	-0.031595	0.211460	0.166906	0.112889	-0.805871	0.870006	0.057571	-0.044056	-0.487682
7237	-0.125245	1.324435	10.213228	0.086583	0.007637	0.206983	0.169597	0.101522	-0.809385	0.871925	0.058848	-0.045149	-0.483989
7238	0.574253	1.915920	9.586768	-0.220082	0.026778	0.182713	0.170349	0.106306	-0.808056	0.873965	0.055055	-0.042839	-0.480957
7239	1.089632	1.051015	9.625249	-0.007048	-0.008223	0.146797	0.171932	0.104930	-0.809903	0.875376	0.054588	-0.043254	-0.478400
7240	0.335009	0.874159	9.639338	0.141347	-0.015022	0.172717	0.173524	0.101639	-0.811511	0.876853	0.056721	-0.045130	-0.475263
7241	0.124924	1.872641	10.017910	0.096662	0.009450	0.163927	0.174304	0.101908	-0.810615	0.878305	0.058224	-0.046240	-0.472283
7242	0.098779	2.280533	9.635916	-0.022834	0.021916	0.092707	0.177326	0.099841	-0.811974	0.879226	0.057897	-0.045820	-0.470649
7243	0.175838	1.599503	8.913684	-0.188936	0.009899	0.034912	0.176244	0.105044	-0.809838	0.879774	0.054545	-0.044078	-0.470190
7244	0.621121	1.064414	8.879659	-0.255218	-0.019993	0.039365	0.177017	0.107776	-0.811116	0.880395	0.049784	-0.042146	-0.469735
7245	0.574737	0.986128	9.114669	-0.337647	-0.060314	0.045661	0.175901	0.118177	-0.807893	0.881087	0.043119	-0.040262	-0.469261
7246	0.414828	1.240578	9.335258	-0.258884	-0.091750	0.025949	0.173453	0.134606	-0.807307	0.881465	0.037628	-0.039545	-0.469084
7247	0.526277	1.279496	9.762506	-0.140776	-0.098809	0.011770	0.170006	0.144476	-0.809227	0.881596	0.034106	-0.040165	-0.469055
7248	0.831792	1.444308	10.170302	-0.090536	-0.049915	-0.014189	0.168674	0.149408	-0.810193	0.881480	0.032006	-0.040260	-0.469412
7249	1.116213	1.357115	10.695540	0.034838	-0.008011	-0.041436	0.164504	0.148885	-0.812980	0.881059	0.032476	-0.040924	-0.470113
7250	1.087328	1.380378	10.364422	0.112132	0.055201	-0.089969	0.165833	0.145732	-0.814066	0.880179	0.034998	-0.041021	-0.471569
7251	0.324176	0.675505	10.713763	0.063984	0.118423	-0.121735	0.167147	0.145179	-0.815125	0.879075	0.037231	-0.039686	-0.473567
7252	-0.241369	1.267655	11.011426	-0.018177	0.189408	-0.139416	0.171583	0.145427	-0.813250	0.877907	0.038768	-0.036153	-0.475887
7253	0.330956	1.649397	9.895811	-0.078433	0.209790	-0.229730	0.175343	0.149784	-0.811712	0.875913	0.039482	-0.031759	-0.479800
7254	0.863322	0.820542	9.182370	-0.027978	0.218704	-0.289563	0.179110	0.153320	-0.810829	0.873271	0.041226	-0.027504	-0.484707
7255	0.990891	0.088445	9.192079	0.079381	0.236200	-0.287143	0.182885	0.155351	-0.809572	0.870530	0.044927	-0.024156	-0.489464
7256	0.039942	-0.544792	9.680844	0.135450	0.214426	-0.244372	0.186558	0.153142	-0.809908	0.868097	0.049453	-0.021602	-0.493452
7257	-0.707630	-0.087825	10.137132	-0.069683	0.213510	-0.201504	0.192040	0.153385	-0.808048	0.866262	0.050245	-0.017204	-0.496759
7258	-1.217474	0.536671	10.143903	-0.166408	0.189081	-0.184393	0.197737	0.161424	-0.805598	0.864647	0.049253	-0.012161	-0.499811
7259	-0.989951	0.970728	9.526915	-0.130558	0.120932	-0.198443	0.199269	0.166887	-0.804016	0.862815	0.048094	-0.008705	-0.503151
7260	-0.396957	0.857706	8.684200	-0.111896	0.043880	-0.170571	0.199238	0.171538	-0.802677	0.861209	0.046585	-0.006729	-0.506067
7261	-0.048463	0.281293	9.047057	-0.097252	-0.029993	-0.081084	0.198006	0.181394	-0.802820	0.860478	0.044448	-0.006318	-0.507506
7262	-0.085880	0.430305	9.705155	0.073992	-0.091526	0.003680	0.195000	0.180863	-0.802134	0.860436	0.044742	-0.008720	-0.507515
7263	-0.307049	0.894701	10.000781	0.213237	-0.112639	0.065574	0.191517	0.175138	-0.805887	0.860888	0.047078	-0.013013	-0.506446
7264	-0.144150	1.393251	9.860918	0.295467	-0.125819	0.087329	0.187422	0.163262	-0.811890	0.861443	0.050817	-0.018326	-0.504973
7265	0.239064	1.644006	9.471183	0.402684	-0.104071	0.139242	0.184372	0.150832	-0.816621	0.862375	0.056498	-0.024481	-0.502512
7266	0.495932	1.778507	9.280663	0.502821	-0.065660	0.172669	0.183821	0.135105	-0.820517	0.863460	0.064373	-0.030932	-0.499335
7267	0.470734	1.623173	9.541039	0.311286	0.016422	0.202381	0.185366	0.119505	-0.825866	0.865074	0.069636	-0.034211	-0.495609
7268	0.049923	1.858209	9.826138	0.146585	0.054888	0.222636	0.189887	0.107991	-0.829279	0.867102	0.072514	-0.035096	-0.491573
7269	-0.122082	1.784467	9.653747	0.139437	0.074205	0.230625	0.194261	0.098529	-0.831507	0.869211	0.075367	-0.035711	-0.487356
7270	-0.381326	1.304888	10.246453	0.184015	0.081133	0.248565	0.198503	0.088110	-0.831544	0.871398	0.079130	-0.036540	-0.482772
7271	-0.716117	1.733329	11.078550	0.096229	0.142225	0.268583	0.205316	0.085337	-0.831932	0.873931	0.081856	-0.035574	-0.477786
7272	0.102054	2.383206	10.187391	0.001780	0.185994	0.223020	0.214475	0.082824	-0.830672	0.876177	0.083457	-0.032778	-0.473576
7273	0.354366	1.574408	9.027206	-0.001484	0.169665	0.176020	0.221156	0.079504	-0.829512	0.877955	0.084796	-0.030268	-0.470201
7274	-0.037989	0.739907	8.828745	-0.062424	0.139164	0.189516	0.229926	0.076447	-0.828510	0.879919	0.084846	-0.027632	-0.466670
7275	-0.780308	0.570160	9.626240	-0.216907	0.082962	0.279999	0.237480	0.079551	-0.825619	0.882933	0.081473	-0.024772	-0.461711
7276	-1.541776	1.749696	11.179585	-0.224354	0.100256	0.313046	0.242015	0.084586	-0.822664	0.886215	0.078233	-0.021513	-0.456114
7277	-0.856273	2.406559	10.662140	-0.162950	0.142389	0.219301	0.248518	0.089475	-0.821291	0.888520	0.076435	-0.017947	-0.452071
7278	-0.321002	1.662686	9.432972	-0.103379	0.140972	0.133971	0.256071	0.092443	-0.818272	0.889935	0.075778	-0.014787	-0.449506
7279	-0.447868	0.824844	8.818839	-0.098016	0.097405	0.134614	0.261029	0.092003	-0.814860	0.891321	0.074752	-0.012473	-0.446994
7280	-0.574572	0.666920	8.760441	-0.083925	0.052750	0.171571	0.266244	0.093753	-0.814016	0.892994	0.073639	-0.011112	-0.443865
7281	-0.633850	1.140302	9.261445	-0.106319	0.034297	0.160870	0.268579	0.095655	-0.811963	0.894585	0.071879	-0.009870	-0.440969
7282	-0.549299	1.476960	9.461644	-0.101737	0.050028	0.138089	0.271314	0.096460	-0.810574	0.895961	0.070428	-0.008350	-0.438433
7283	-0.579670	1.630090	9.124822	-0.022827	0.045821	0.108737	0.275228	0.097533	-0.810105	0.896956	0.070301	-0.007556	-0.436430
7284	-0.766235	1.531423	9.416079	0.034534	0.057269	0.081910	0.277327	0.096154	-0.810150	0.897638	0.071364	-0.007019	-0.434861
7285	-0.619402	1.804481	9.425160	0.147309	0.057267	0.074813	0.279715	0.090122	-0.810504	0.898082	0.074432	-0.007447	-0.433420
7286	-0.526317	1.995655	9.260737	0.249489	0.013660	0.027831	0.282386	0.080669	-0.811542	0.897956	0.078983	-0.009479	-0.432836
7287	-0.628554	1.845849	10.346126	0.256597	-0.009224	0.001341	0.283496	0.071088	-0.814368	0.897547	0.083480	-0.011940	-0.432779
7288	-1.266183	1.780254	11.650981	0.138496	0.055446	-0.016759	0.283805	0.062879	-0.814712	0.897194	0.086406	-0.012189	-0.432930
7289	-0.884393	2.504990	11.319577	-0.104457	0.154314	-0.065714	0.287071	0.061765	-0.812574	0.896831	0.085887	-0.008451	-0.433873
7290	0.071386	1.830629	9.513226	0.069707	0.174782	-0.143180	0.292158	0.062558	-0.810832	0.895496	0.088633	-0.005749	-0.436116
7291	0.294714	0.674183	8.632867	0.339966	0.119022	-0.153152	0.294535	0.056798	-0.808339	0.893545	0.095729	-0.006402	-0.438602
7292	0.197413	0.560777	9.050551	0.364596	0.059323	-0.089748	0.298410	0.042413	-0.809314	0.892050	0.102730	-0.008441	-0.440025
7293	-0.582178	1.226331	10.785591	0.158522	0.038086	-0.076895	0.299765	0.033650	-0.808903	0.891058	0.105778	-0.009103	-0.441298
7294	-1.676018	1.881093	11.336056	-0.143500	0.068157	-0.166654	0.297694	0.030105	-0.808778	0.889903	0.103807	-0.006343	-0.444137
7295	-0.981860	2.079137	10.231697	-0.382606	0.095504	-0.277706	0.301124	0.044310	-0.803388	0.888207	0.097762	-0.000741	-0.448920
7296	-0.861040	1.471679	8.512622	-0.253528	0.018079	-0.308891	0.301676	0.059764	-0.799366	0.885909	0.093377	0.002386	-0.454356
7297	-1.408134	0.972571	7.490262	-0.169761	-0.081426	-0.238062	0.297441	0.069089	-0.799469	0.884055	0.089512	0.002885	-0.458722
7298	-1.314213	1.261737	7.913329	-0.211680	-0.194725	-0.113630	0.291901	0.077053	-0.797885	0.883406	0.083929	0.001516	-0.461029
7299	-1.071368	1.421757	8.953641	-0.099519	-0.253804	-0.032022	0.285068	0.083656	-0.798235	0.883273	0.079750	-0.002017	-0.462023
7300	-0.916559	1.773920	9.684511	-0.047957	-0.308337	0.006937	0.274755	0.083714	-0.801829	0.883419	0.076006	-0.007100	-0.462325
7301	-0.610276	1.718890	9.772556	-0.048040	-0.313727	0.020910	0.265874	0.083763	-0.803764	0.883621	0.072202	-0.012252	-0.462440
7302	-0.409612	1.421064	9.628018	-0.046561	-0.259704	0.107353	0.258042	0.083670	-0.806751	0.884652	0.068905	-0.016633	-0.460831
7303	-0.562049	1.702383	10.002654	0.105286	-0.179373	0.179339	0.251400	0.080971	-0.809005	0.886084	0.069020	-0.021046	-0.457873
7304	-0.526933	2.547541	10.415797	0.552400	-0.088544	0.255335	0.247464	0.062663	-0.812488	0.887579	0.077841	-0.028095	-0.453160
7305	-0.347447	1.642324	10.572063	0.476445	0.012866	0.254025	0.248140	0.037216	-0.815334	0.889089	0.086270	-0.032602	-0.448348
7306	-0.317405	1.472019	10.009911	0.139057	0.065279	0.300189	0.251481	0.024886	-0.816281	0.891614	0.089089	-0.033270	-0.442697
7307	-0.653634	1.713895	10.388082	0.022614	0.100192	0.329569	0.256740	0.017743	-0.813586	0.894531	0.090151	-0.032274	-0.436631
7308	-0.142638	1.928455	10.285207	-0.028332	0.147282	0.335429	0.261734	0.011969	-0.811907	0.897613	0.090669	-0.030065	-0.430309
7309	0.464818	1.832585	8.796115	-0.112954	0.149247	0.293235	0.270086	0.011922	-0.808154	0.900405	0.089727	-0.026976	-0.424843
7310	-0.168803	1.365307	8.524652	-0.252757	0.077635	0.326423	0.276606	0.012979	-0.805397	0.903694	0.085616	-0.024081	-0.418841
7311	-1.175131	1.095296	8.893107	-0.351666	0.002407	0.400569	0.278523	0.019535	-0.803551	0.907597	0.079057	-0.021780	-0.411756
7312	-1.386963	1.831013	9.852640	-0.135414	-0.020512	0.432214	0.280334	0.021712	-0.801617	0.911460	0.076204	-0.021770	-0.403682
7313	-1.172915	2.691112	10.889234	0.000862	-0.013579	0.349610	0.282459	0.015408	-0.801194	0.914243	0.076010	-0.022516	-0.397335
7314	-0.923039	1.886468	9.508027	-0.130764	-0.014798	0.207450	0.280755	0.015690	-0.800131	0.916111	0.073368	-0.022132	-0.393532
7315	-0.760723	0.984707	8.390807	-0.002326	-0.139400	0.087888	0.278909	0.018025	-0.799305	0.916728	0.072267	-0.024723	-0.392142
7316	-0.143994	0.450696	8.360122	0.549024	-0.229372	0.016387	0.273899	0.004374	-0.802079	0.915913	0.080482	-0.033327	-0.391811
7317	-0.439416	0.647621	9.085882	0.134573	-0.196382	0.048846	0.267977	-0.009820	-0.804974	0.915929	0.081396	-0.037963	-0.391161
7318	-0.400712	1.330535	9.146269	-0.266607	-0.173973	0.132484	0.261151	-0.003763	-0.806364	0.917267	0.075010	-0.039352	-0.389160
7319	-0.201897	0.744554	9.930860	0.148041	-0.199636	0.211878	0.252297	-0.007544	-0.810147	0.918514	0.075995	-0.044364	-0.385473
7320	0.145738	0.697303	11.095252	-0.175256	-0.155556	0.258006	0.246047	-0.010519	-0.811892	0.920617	0.071307	-0.046337	-0.381095
7321	0.549456	1.120449	10.505457	-0.073838	-0.134426	0.213860	0.245249	-0.008052	-0.811986	0.922217	0.068649	-0.048431	-0.377435
7322	-0.179027	1.196020	11.339297	-0.129083	-0.069531	0.160157	0.242642	-0.008310	-0.813630	0.923534	0.065550	-0.049035	-0.374678
7323	-0.188557	2.577688	10.913082	-0.096304	0.031348	0.084394	0.242089	-0.003657	-0.812412	0.924321	0.063879	-0.047695	-0.373196
7324	-0.040637	1.366722	9.314202	-0.228111	0.071206	-0.002152	0.243256	-0.001474	-0.813443	0.924657	0.060156	-0.044750	-0.373346
7325	-0.026709	0.607218	9.509620	-0.400006	0.037869	0.001598	0.243574	0.010562	-0.811648	0.925157	0.052979	-0.040894	-0.373639
7326	0.361807	0.557649	10.019974	-0.319496	0.025454	-0.012978	0.246624	0.024909	-0.810260	0.925402	0.047229	-0.038099	-0.374098
7327	0.376407	1.241236	10.239184	-0.288049	0.045583	-0.038100	0.246816	0.034892	-0.806286	0.925411	0.042184	-0.034900	-0.374990
7328	0.204359	1.833934	10.146550	-0.301962	0.069441	-0.113720	0.246997	0.048297	-0.804993	0.924842	0.037156	-0.031331	-0.377233
7329	0.393342	1.591473	9.988330	-0.261277	0.059153	-0.206968	0.246906	0.064166	-0.804836	0.923491	0.032864	-0.027969	-0.381185
7330	0.635554	1.030707	9.691415	-0.266397	0.054024	-0.258312	0.247729	0.077840	-0.800705	0.921703	0.028460	-0.024847	-0.386053
7331	0.695428	0.626053	9.645392	-0.259125	0.077695	-0.277659	0.249489	0.088088	-0.797140	0.919717	0.024372	-0.021149	-0.391253
7332	0.617266	0.499362	9.699883	-0.289499	0.083851	-0.288436	0.252012	0.101752	-0.793165	0.917611	0.019784	-0.017278	-0.396610
7333	0.409884	0.537120	9.721332	-0.210800	0.076914	-0.282531	0.252206	0.110914	-0.788681	0.915457	0.016558	-0.014004	-0.401832
7334	0.173410	0.553901	9.886979	-0.125067	0.062908	-0.255451	0.253713	0.119934	-0.785771	0.913455	0.014804	-0.011839	-0.406498
7335	-0.049235	0.146757	9.879414	-0.168345	0.054060	-0.187083	0.254306	0.129232	-0.783620	0.911984	0.012145	-0.009352	-0.409939
7336	-0.834409	0.090102	9.799022	-0.163475	0.015575	-0.086508	0.254663	0.134153	-0.781378	0.911319	0.009265	-0.007783	-0.411524
7337	-0.795084	0.183874	9.891081	-0.119205	-0.009165	0.007135	0.254634	0.138393	-0.780043	0.911395	0.006974	-0.006847	-0.411416
7338	-0.850081	-0.051535	9.057356	-0.074599	-0.012572	0.056780	0.255387	0.142218	-0.777302	0.911874	0.005461	-0.006547	-0.410381
7339	-1.128497	-0.498469	9.266098	-0.080370	-0.110647	0.108359	0.252890	0.145242	-0.778269	0.912753	0.003043	-0.007731	-0.408428
7340	-0.910800	-0.130057	9.965371	0.014090	-0.129359	0.169775	0.250158	0.143616	-0.779149	0.914113	0.002176	-0.010295	-0.405323
7341	-0.538470	0.293320	9.371042	0.062331	-0.158273	0.196445	0.248888	0.138836	-0.782021	0.915659	0.001993	-0.013476	-0.401724
7342	-0.472508	0.022499	10.636229	0.132690	-0.165615	0.229431	0.246700	0.134746	-0.785132	0.917437	0.002990	-0.017661	-0.397478
7343	0.733359	0.498665	10.554398	0.301808	-0.143183	0.237531	0.243380	0.124370	-0.790873	0.919228	0.007318	-0.022483	-0.393016
7344	1.515470	0.507922	9.283695	0.384402	-0.123822	0.216850	0.241914	0.108511	-0.794627	0.920783	0.013273	-0.027889	-0.388850
7345	0.913612	0.747044	9.656917	0.366396	-0.101911	0.239048	0.241240	0.091827	-0.798919	0.922452	0.019092	-0.032530	-0.384265
7346	0.940176	1.746241	10.086325	0.370233	-0.036301	0.195442	0.241723	0.078147	-0.803069	0.923760	0.025476	-0.036196	-0.380406
7347	1.029661	2.114872	9.743735	0.290369	0.006003	0.073468	0.242060	0.065834	-0.804617	0.924155	0.030896	-0.038249	-0.378841
7348	0.781105	1.799252	9.713413	0.067053	0.027204	-0.002090	0.241715	0.058997	-0.807136	0.924123	0.032304	-0.038331	-0.378793
7349	0.893183	1.264490	9.723121	-0.129584	0.025490	-0.051255	0.242512	0.055435	-0.804856	0.923828	0.030232	-0.036805	-0.379833
7350	1.103607	0.628861	10.031215	-0.383852	0.033994	-0.025080	0.243745	0.067192	-0.802690	0.923877	0.023377	-0.033322	-0.380518
7351	0.839419	0.145724	10.234612	-0.407445	0.020763	0.035477	0.245220	0.081820	-0.799853	0.924318	0.016020	-0.029844	-0.380118
7352	0.686564	0.063228	9.607758	-0.282621	-0.006396	0.141190	0.246309	0.094397	-0.795091	0.925466	0.010624	-0.027937	-0.377650
7353	0.524832	0.401740	9.786072	-0.087952	0.021450	0.230940	0.247471	0.096853	-0.795084	0.927228	0.009041	-0.026927	-0.373419
7354	0.525767	0.864060	9.969213	0.026487	0.045877	0.254863	0.250330	0.098478	-0.792784	0.929145	0.009699	-0.026398	-0.368644
7355	0.541505	0.709260	9.722175	0.116237	0.037337	0.197298	0.253241	0.092580	-0.793532	0.930584	0.012066	-0.026622	-0.364909
7356	0.440853	0.151088	9.399409	0.139729	-0.014907	0.137284	0.255508	0.085044	-0.794157	0.931552	0.014448	-0.028030	-0.362238
7357	0.301209	-0.470452	9.489595	0.043987	-0.042869	0.124062	0.255790	0.081349	-0.793939	0.932409	0.014880	-0.029198	-0.359916
7358	0.402320	-0.520965	9.745280	-0.125091	-0.049962	0.108659	0.254754	0.079850	-0.794326	0.933211	0.012088	-0.029339	-0.357925
7359	0.300723	-0.548818	9.815528	-0.253983	-0.042133	0.120108	0.253659	0.087516	-0.792554	0.934092	0.006901	-0.028332	-0.355839
7360	0.331875	-0.239308	9.653000	-0.235142	-0.017614	0.122154	0.254383	0.097635	-0.791689	0.934978	0.002277	-0.027083	-0.353663
7361	0.356508	-0.169892	9.607925	-0.151968	-0.006246	0.135145	0.254231	0.099138	-0.788181	0.935930	-0.000783	-0.026114	-0.351215
7362	0.197006	0.463608	10.306291	-0.087614	-0.001092	0.135795	0.254344	0.102147	-0.787895	0.936884	-0.002538	-0.025596	-0.348693
7363	0.344937	0.894939	10.168186	0.019928	0.014729	0.108485	0.256562	0.103230	-0.788434	0.937647	-0.002169	-0.025436	-0.346650
7364	0.510610	0.451183	9.402258	0.139890	0.007880	0.110092	0.258171	0.096792	-0.789815	0.938423	0.000417	-0.026332	-0.344484
7365	0.562154	0.238394	9.159051	0.309700	-0.020125	0.149065	0.258231	0.087354	-0.791719	0.939414	0.005972	-0.028839	-0.341517
7366	0.715478	0.744617	9.144322	0.511876	-0.063865	0.146913	0.258323	0.072443	-0.793806	0.940275	0.015033	-0.033630	-0.338417
7367	0.626062	1.072333	9.122426	0.438657	-0.070784	0.114726	0.256871	0.053848	-0.797070	0.940830	0.022717	-0.037983	-0.335975
7368	0.560312	1.332556	9.111567	0.492424	-0.096945	0.090424	0.255936	0.036892	-0.801360	0.941113	0.031229	-0.043232	-0.333858
7369	0.508146	1.452145	9.548363	0.680511	-0.082857	0.040768	0.250888	0.010111	-0.809564	0.940794	0.043484	-0.049390	-0.332531
7370	1.013050	1.132365	10.078638	0.616291	-0.060253	-0.013598	0.248550	-0.013952	-0.812093	0.940059	0.054657	-0.054682	-0.332132
7371	1.260098	0.543116	10.704167	-0.074181	0.007751	-0.072343	0.246898	-0.021603	-0.813049	0.939661	0.053378	-0.054019	-0.333571
7372	1.265638	0.302781	10.773451	-0.179336	0.070893	-0.150476	0.247764	-0.014770	-0.810150	0.938951	0.050613	-0.051403	-0.336403
7373	0.969547	-0.232479	10.366121	0.176937	0.106214	-0.168911	0.250112	-0.013962	-0.810048	0.937735	0.054695	-0.050488	-0.339283
7374	0.466302	0.283122	10.957954	0.368390	0.177998	-0.156439	0.253013	-0.019724	-0.808209	0.936416	0.062933	-0.049556	-0.341628
7375	0.664366	1.316991	10.578820	0.365134	0.245457	-0.191305	0.259881	-0.032621	-0.807663	0.934858	0.071457	-0.047259	-0.344529
7376	0.800762	1.173620	9.657989	0.175819	0.293788	-0.233974	0.270126	-0.042253	-0.806489	0.933247	0.076952	-0.042719	-0.348286
7377	0.454312	1.349440	9.643773	-0.031797	0.270202	-0.231027	0.278602	-0.040659	-0.803239	0.931906	0.078228	-0.037161	-0.352207
7378	0.151665	0.921403	8.891678	-0.092677	0.249394	-0.210378	0.285892	-0.037143	-0.800728	0.930739	0.078376	-0.031607	-0.355785
7379	0.040858	0.960561	8.830602	0.015965	0.169628	-0.118190	0.296697	-0.032005	-0.796573	0.929988	0.079713	-0.028433	-0.357715
7380	0.097815	1.809085	9.613682	0.140775	0.136044	-0.045007	0.301283	-0.034903	-0.794989	0.929517	0.083293	-0.026915	-0.358240
7381	0.096442	2.618276	9.969051	0.226274	0.128790	0.035052	0.304308	-0.038888	-0.794039	0.929461	0.088202	-0.026275	-0.357256
7382	0.044051	3.397696	9.896756	0.283338	0.109469	0.079633	0.309852	-0.049315	-0.792803	0.929579	0.094171	-0.026481	-0.355407
7383	0.133024	3.698620	9.433235	0.217193	0.092030	0.074727	0.312269	-0.060546	-0.792820	0.929742	0.098739	-0.026574	-0.353729
7384	-0.104372	3.264224	9.127491	0.020388	0.085129	0.070614	0.315433	-0.065762	-0.792143	0.930278	0.099648	-0.025344	-0.352151
7385	-0.455055	3.178625	9.341011	-0.079862	0.062421	0.066360	0.318298	-0.064957	-0.790368	0.930928	0.098580	-0.023889	-0.350833
7386	-0.575342	2.559639	9.529589	-0.061967	0.062452	0.057584	0.320754	-0.062100	-0.787274	0.931516	0.097802	-0.022475	-0.349581
7387	-0.643796	1.766513	9.530674	-0.060320	0.048433	0.080314	0.321144	-0.061965	-0.786761	0.932208	0.097018	-0.021424	-0.348020
7388	-0.339005	1.163340	9.682122	0.025354	0.034260	0.116797	0.324937	-0.062122	-0.787337	0.933019	0.097644	-0.021257	-0.345673
7389	0.155283	0.722210	9.826589	0.062608	0.044443	0.184713	0.323394	-0.067039	-0.786586	0.934185	0.098998	-0.021330	-0.342115
7390	0.260280	1.197608	10.619384	0.090926	0.103584	0.252151	0.326828	-0.074309	-0.785157	0.935785	0.101261	-0.020587	-0.337088
7391	-0.114938	2.065086	10.993068	0.065022	0.184944	0.261350	0.332594	-0.078035	-0.783341	0.937478	0.103520	-0.018214	-0.331793
7392	0.088589	2.197294	9.916216	0.028694	0.240299	0.229553	0.339408	-0.082724	-0.780774	0.939019	0.105532	-0.014450	-0.326951
7393	0.453069	1.534963	8.963419	-0.125069	0.215897	0.215784	0.346727	-0.085229	-0.776383	0.940747	0.104411	-0.010190	-0.322475
7394	0.448811	1.275434	9.022955	-0.495795	0.149187	0.260371	0.353757	-0.081985	-0.773612	0.943448	0.095951	-0.004803	-0.317294
7395	0.364286	1.595085	9.522409	-1.084680	0.092931	0.264767	0.358444	-0.058483	-0.769056	0.946995	0.075860	0.003124	-0.312148
7396	-0.641033	2.142631	9.842578	-0.769560	0.075848	0.216301	0.359044	-0.028529	-0.765020	0.949398	0.061730	0.008957	-0.307819
7397	-0.957423	2.465378	9.976385	-0.184103	0.084968	0.151146	0.363024	-0.018430	-0.760843	0.950536	0.058704	0.011322	-0.304807
7398	-0.745129	2.441769	9.875753	-0.031742	0.113075	0.105590	0.366678	-0.017903	-0.759859	0.951199	0.058780	0.013462	-0.302629
7399	-0.198067	1.969683	9.469085	-0.194403	0.099049	0.069736	0.369089	-0.007521	-0.755914	0.951818	0.055706	0.016225	-0.301126
7400	0.219381	1.604561	9.105618	-0.260730	0.069185	0.094507	0.371392	-0.000010	-0.754065	0.952650	0.051156	0.018927	-0.299137
7401	0.008145	1.103616	9.125713	-0.001590	0.053419	0.159743	0.372965	-0.002072	-0.752040	0.953588	0.051527	0.019526	-0.296029
7402	-0.381565	1.293197	9.568630	0.255614	0.037545	0.249823	0.374725	-0.012615	-0.752170	0.954776	0.056688	0.018392	-0.291293
7403	-0.322628	1.095354	9.512978	0.330665	0.048000	0.276786	0.376101	-0.025072	-0.751796	0.955965	0.063414	0.016787	-0.286054
7404	-0.752876	0.681566	9.949307	0.387813	0.035789	0.284243	0.378539	-0.039996	-0.751979	0.957053	0.071094	0.014812	-0.280670
7405	-1.349560	0.279832	10.757298	0.215961	0.031405	0.272480	0.380720	-0.055329	-0.752679	0.958250	0.075463	0.013575	-0.275461
7406	-1.594373	0.483998	10.833852	-0.027186	0.038502	0.225026	0.381033	-0.065729	-0.750718	0.959526	0.075184	0.014045	-0.271034
7407	-1.870470	-1.623831	9.797869	-0.095277	0.067590	0.270131	0.384052	-0.067797	-0.751042	0.961110	0.073655	0.015317	-0.265723
7408	-1.367399	0.889423	8.716969	-0.218881	0.020207	0.329365	0.385465	-0.065207	-0.748193	0.963161	0.069623	0.016304	-0.259246
7409	-1.098874	3.671257	8.354918	-0.373544	-0.061610	0.106382	0.383974	-0.055623	-0.748464	0.964225	0.062108	0.016799	-0.257157
7410	-0.608120	2.739239	8.404855	-0.352976	-0.118979	-0.112544	0.380766	-0.043294	-0.747907	0.964169	0.054617	0.016392	-0.259088
7411	-0.910966	2.247306	8.779108	-0.288277	-0.158991	-0.198590	0.376651	-0.031780	-0.748637	0.963476	0.048259	0.014924	-0.262988
7412	-0.326210	2.274583	9.752462	-0.170048	-0.194185	-0.263254	0.370188	-0.019979	-0.751010	0.962310	0.043851	0.012252	-0.268117
7413	0.399630	1.754086	11.273432	-0.093880	-0.083480	-0.301428	0.364398	-0.011738	-0.753170	0.960772	0.041679	0.011250	-0.273958
7414	0.371657	1.224678	11.104173	-0.061347	0.038284	-0.335211	0.357657	0.001294	-0.752682	0.958961	0.040603	0.012519	-0.280338
7415	-0.870222	-0.201948	10.154044	0.007805	0.101938	-0.354641	0.358925	0.007443	-0.751735	0.956913	0.041356	0.014550	-0.287046
7416	-0.785319	0.935496	7.965094	-0.059847	-0.005186	-0.395801	0.359564	0.008395	-0.749020	0.954676	0.040032	0.015042	-0.294559
7417	-0.043775	-0.028684	7.575123	-0.167834	-0.173957	-0.501588	0.353484	0.020741	-0.749583	0.951848	0.035758	0.012951	-0.304203
7418	-0.321202	-1.711883	8.548267	-0.017211	-0.284402	-0.441253	0.343769	0.031193	-0.754248	0.949215	0.033550	0.007878	-0.312734
7419	-0.652533	-1.510921	10.502398	0.091260	-0.244703	-0.330956	0.331461	0.036459	-0.756468	0.947091	0.033642	0.002773	-0.319185
7420	-0.664546	0.842934	11.036629	0.046519	-0.104965	-0.289769	0.323096	0.037873	-0.758785	0.945285	0.033802	0.000611	-0.324489
7421	-0.073190	1.850698	10.202006	0.061498	0.008970	-0.373793	0.320748	0.038160	-0.760557	0.942791	0.035014	0.000520	-0.331541
7422	0.297307	1.008722	9.504230	0.254827	0.014323	-0.372633	0.317614	0.037904	-0.761030	0.940188	0.039873	-0.000709	-0.338314
7423	0.628644	0.737572	9.765005	0.390574	-0.047104	-0.343829	0.314016	0.029444	-0.764938	0.937499	0.046888	-0.004124	-0.344791
7424	0.432149	0.943897	9.884424	0.327843	-0.080365	-0.333734	0.312209	0.025213	-0.764694	0.934876	0.052471	-0.007653	-0.350991
7425	0.235619	1.154196	9.729929	0.134520	-0.097862	-0.320121	0.305700	0.022377	-0.767727	0.932449	0.054322	-0.010286	-0.357047
7426	0.109181	1.032428	9.698379	0.062679	-0.096223	-0.261587	0.300222	0.021723	-0.769720	0.930500	0.054820	-0.012320	-0.361956
7427	-0.029189	1.266815	9.704670	0.173277	-0.089346	-0.181361	0.296171	0.022019	-0.770562	0.928962	0.057415	-0.015243	-0.365377
7428	-0.085354	1.521683	9.539864	0.473671	-0.033394	-0.106641	0.291008	0.012199	-0.773167	0.927594	0.065964	-0.019278	-0.367216
7429	-0.210991	1.512854	9.478364	0.782266	-0.014074	-0.079612	0.291667	-0.009828	-0.776625	0.925854	0.080389	-0.025380	-0.368358
7430	-0.117025	1.494343	9.169736	0.591651	0.003362	-0.058053	0.291158	-0.034037	-0.778666	0.924431	0.091355	-0.029654	-0.369057
7431	-0.265580	1.310957	9.380387	0.262332	-0.029965	-0.062333	0.288497	-0.048661	-0.778770	0.923458	0.095996	-0.032216	-0.370099
7432	-0.610218	1.050442	9.822547	-0.133252	-0.086921	-0.068026	0.286939	-0.049198	-0.781079	0.923184	0.092899	-0.032773	-0.371519
7433	-0.992302	0.284791	10.143870	-0.403801	-0.084458	-0.005712	0.283476	-0.037962	-0.780787	0.923808	0.084722	-0.031426	-0.372039
7434	-1.094700	0.824149	10.088472	-0.402293	-0.058350	0.068554	0.280245	-0.022076	-0.779678	0.924993	0.076776	-0.029691	-0.370960
7435	-1.400190	1.330983	9.890263	-0.291839	-0.046230	0.189442	0.279147	-0.012494	-0.780084	0.926799	0.070822	-0.028682	-0.367702
7436	-1.358627	1.757153	9.366109	-0.107151	-0.101484	0.305226	0.275999	-0.011110	-0.779247	0.929157	0.067878	-0.030277	-0.362137
7437	-0.546045	1.929319	9.538912	0.168727	-0.186799	0.407168	0.272637	-0.015741	-0.781958	0.931719	0.069378	-0.035479	-0.354722
7438	0.273044	2.328235	9.949775	0.411757	-0.211703	0.465070	0.265555	-0.033212	-0.784350	0.934245	0.075180	-0.043059	-0.345948
7439	0.647809	2.040974	10.558448	0.418940	-0.159416	0.456315	0.261384	-0.055623	-0.788646	0.936554	0.081503	-0.049608	-0.337288
7440	0.776630	2.153544	10.734061	0.388703	-0.078953	0.435219	0.258628	-0.074758	-0.791895	0.938784	0.087790	-0.054474	-0.328649
7441	0.779980	2.961411	10.668821	0.283695	0.020101	0.345098	0.258067	-0.090213	-0.793203	0.940530	0.092889	-0.056590	-0.321827
7442	0.632834	2.671376	9.825651	0.143122	0.072239	0.206804	0.260211	-0.099253	-0.793582	0.941691	0.095782	-0.056607	-0.317551
7443	0.639401	1.919280	9.278641	0.091691	0.079561	0.117314	0.262590	-0.104739	-0.792250	0.942336	0.097908	-0.055960	-0.315097
7444	0.685206	1.909279	9.270921	0.100808	0.070895	0.077681	0.266784	-0.108046	-0.790276	0.942739	0.100141	-0.055478	-0.313268
7445	0.544441	2.132945	9.697662	0.104621	0.093722	0.022356	0.268113	-0.112431	-0.789434	0.942762	0.102685	-0.054469	-0.312553
7446	0.380518	2.500534	9.941216	0.070921	0.176061	-0.024175	0.272314	-0.116148	-0.788499	0.942681	0.105120	-0.051611	-0.312471
7447	-0.029957	2.849128	9.636353	0.103563	0.204426	-0.100294	0.277541	-0.117819	-0.785620	0.942025	0.108490	-0.048246	-0.313834
7448	-0.369344	3.009537	9.319102	0.076834	0.204619	-0.115327	0.285655	-0.120189	-0.784861	0.941337	0.111301	-0.044696	-0.315434
7449	-0.154916	3.286332	9.149810	0.136091	0.194201	-0.157233	0.292706	-0.120776	-0.781869	0.940180	0.115337	-0.041589	-0.317850
7450	0.027105	2.741298	9.125152	0.349101	0.164530	-0.182388	0.299008	-0.127515	-0.778927	0.938327	0.123061	-0.040369	-0.320575
7451	0.094164	2.318309	9.393671	0.372313	0.166212	-0.180563	0.302440	-0.134922	-0.776594	0.936328	0.131363	-0.039239	-0.323255
7452	-0.218973	2.426438	9.349552	0.181626	0.148712	-0.159870	0.308476	-0.140702	-0.773897	0.934931	0.135816	-0.037282	-0.325682
7453	-0.422620	2.990463	9.237636	-0.093176	0.094424	-0.143386	0.311878	-0.142089	-0.772540	0.934290	0.134904	-0.034559	-0.328189
7454	-0.673574	3.016227	9.158389	-0.166531	0.039409	-0.159898	0.312895	-0.137170	-0.772377	0.933723	0.132126	-0.032371	-0.331145
7455	-0.805840	2.744026	9.466409	-0.075280	0.007077	-0.176996	0.314414	-0.129244	-0.771029	0.932722	0.131013	-0.031284	-0.334496
7456	-0.771889	2.758742	9.646522	0.019620	0.003599	-0.195714	0.314516	-0.124320	-0.770853	0.931362	0.131489	-0.030912	-0.338112
7457	-0.777400	2.667053	9.534969	0.102853	0.001905	-0.198653	0.316084	-0.123918	-0.771390	0.929713	0.133679	-0.031034	-0.341762
7458	-0.714846	2.637511	9.471608	0.125204	0.001894	-0.193226	0.314266	-0.125960	-0.771512	0.928054	0.136103	-0.031414	-0.345260
7459	-0.487385	2.701096	9.609760	0.078730	0.003568	-0.207716	0.313625	-0.128419	-0.771138	0.926371	0.137852	-0.031296	-0.349077
7460	-0.217640	2.600728	9.721631	0.013448	0.027958	-0.211732	0.315976	-0.128569	-0.770529	0.924872	0.138392	-0.030363	-0.352898
7461	0.229034	2.264797	9.540888	-0.015121	0.064613	-0.212007	0.316343	-0.124467	-0.769847	0.923427	0.138782	-0.028469	-0.356667
7462	0.662176	2.050382	9.738955	0.035895	0.101210	-0.211681	0.319201	-0.121610	-0.769474	0.921874	0.140250	-0.026342	-0.360256
7463	0.351438	1.812734	9.880690	0.031521	0.160795	-0.221148	0.322846	-0.120537	-0.767062	0.920258	0.142090	-0.023030	-0.363876
7464	0.143146	1.725257	9.843031	-0.049753	0.192396	-0.243610	0.327408	-0.118920	-0.766080	0.918728	0.142648	-0.018500	-0.367762
7465	-0.175809	1.700627	9.626812	-0.244664	0.213527	-0.262481	0.334524	-0.108153	-0.762719	0.917551	0.139706	-0.012095	-0.372070
7466	-0.378121	1.791790	9.036025	-0.328738	0.213664	-0.252427	0.340706	-0.094098	-0.759312	0.916649	0.135280	-0.005083	-0.376069
7467	-0.541113	1.637667	8.555027	-0.277004	0.147265	-0.224065	0.345325	-0.080445	-0.756662	0.915717	0.131168	0.000231	-0.379813
7468	-1.652568	1.859285	8.982910	-0.182781	0.074653	-0.119293	0.349710	-0.070893	-0.755211	0.915334	0.128346	0.003240	-0.381681
7469	-3.042562	3.340501	8.490444	-0.351761	-0.013670	0.047309	0.352498	-0.055860	-0.754588	0.916577	0.121724	0.005561	-0.380840
7470	-2.219884	3.579387	8.486094	-0.146342	-0.099741	0.104691	0.351147	-0.048055	-0.754620	0.917759	0.118253	0.004522	-0.379096
7471	-0.584328	2.633751	10.148129	0.139955	-0.105614	0.054927	0.346072	-0.051858	-0.755099	0.917840	0.120035	0.001400	-0.378365
7472	0.488853	2.099772	10.505222	0.320835	-0.032392	0.031398	0.345616	-0.062388	-0.757006	0.917327	0.125638	-0.001764	-0.377787
7473	0.310259	1.785099	10.176316	0.505353	0.076296	0.026083	0.345968	-0.078396	-0.756910	0.916214	0.135409	-0.004325	-0.377092
7474	-0.235511	1.438221	10.177036	0.387219	0.155113	0.053798	0.346072	-0.096180	-0.757862	0.915650	0.143627	-0.004589	-0.375414
7475	-0.539476	1.487665	9.841382	0.118754	0.205868	0.088262	0.352382	-0.104150	-0.755190	0.915998	0.147168	-0.002053	-0.373208
7476	-0.828549	1.933596	9.430853	-0.085165	0.198991	0.082532	0.359817	-0.103782	-0.751678	0.916903	0.147049	0.001923	-0.371027
7477	-1.199413	2.423349	8.985485	-0.111937	0.132726	0.062933	0.365679	-0.101763	-0.749160	0.917710	0.145792	0.004921	-0.369497
7478	-1.839819	2.692342	8.804253	-0.004511	0.035059	0.028367	0.366319	-0.100399	-0.747605	0.917967	0.145933	0.005451	-0.368797
7479	-2.282606	2.885037	9.343789	0.118875	-0.034858	0.013313	0.366842	-0.100402	-0.747613	0.917730	0.147726	0.003871	-0.368692
7480	-1.881287	2.945254	9.610173	0.159045	-0.031556	0.027602	0.365829	-0.105868	-0.748168	0.917494	0.150375	0.001972	-0.368223
7481	-1.249416	2.848093	9.334452	0.172462	-0.015957	0.039889	0.364439	-0.113247	-0.749772	0.917270	0.153322	0.000284	-0.367571
7482	-0.860070	2.599195	9.155204	0.072328	0.003212	0.032015	0.364593	-0.117626	-0.749300	0.917321	0.154634	-0.000349	-0.366894
7483	-0.717411	2.626911	9.144679	0.063333	-0.010846	0.038911	0.364351	-0.120086	-0.750872	0.917418	0.155602	-0.001159	-0.366238
7484	-0.704455	2.729779	9.784990	0.082936	-0.037216	0.031912	0.361230	-0.123901	-0.749311	0.917433	0.156813	-0.002609	-0.365677
7485	-0.693881	2.850629	10.007379	0.045490	-0.021458	0.001753	0.360467	-0.126906	-0.750363	0.917316	0.157354	-0.003394	-0.365732
7486	-0.958886	2.952071	9.472524	-0.084071	0.000610	-0.014860	0.360329	-0.125811	-0.750092	0.917511	0.155779	-0.002783	-0.365923
7487	-1.543506	2.926446	9.039898	-0.231671	0.010440	-0.006909	0.362388	-0.119939	-0.750453	0.918183	0.151485	-0.000919	-0.366048
7488	-1.349848	2.994694	9.043818	-0.156641	-0.003655	0.017334	0.361305	-0.113367	-0.750372	0.918826	0.148543	0.000049	-0.365643
7489	-0.989008	2.802205	9.149037	0.030320	-0.014232	0.018509	0.360239	-0.109804	-0.750450	0.918877	0.148905	-0.000533	-0.365365
7490	-0.751970	2.840588	9.721788	0.217078	-0.063426	0.041645	0.359492	-0.116093	-0.750889	0.918574	0.152391	-0.003467	-0.364673
7491	-0.659392	2.953133	9.796782	0.270818	-0.066047	0.027041	0.357194	-0.124972	-0.751976	0.917936	0.156784	-0.006809	-0.364370
