# Supplementary material for: Identification of Haptic Based Guiding Using Hard Reins
Source: PLoS One. 2015 Jul 22;10(7):e0132020. doi: 10.1371/journal.pone.0132020 (PMC4511788; doi:10.1371/journal.pone.0132020)
Supplement: S1 File — (ZIP) [file pone.0132020.s001.zip › MotionData1/Subject2/T14/gc14.txt]

// Start Time: 0
// Sample rate: 25.0Hz
// Scenario: 4.9
// Firmware Version: 2.6.1
Counter	Acc_X	Acc_Y	Acc_Z	Gyr_X	Gyr_Y	Gyr_Z	Mag_X	Mag_Y	Mag_Z	Quat_w	Quat_x	Quat_y	Quat_z
6882	9.164145	-0.350436	-3.563772	-0.553269	0.050758	0.083094	-0.770103	-0.221118	0.097281	0.372856	-0.611861	-0.538323	-0.443636
6883	9.178242	-0.529577	-3.600450	-0.547855	0.041759	0.078771	-0.771645	-0.217647	0.096775	0.370774	-0.615760	-0.532796	-0.446647
6884	9.226154	-0.597461	-3.587676	-0.553275	0.043557	0.082236	-0.775824	-0.214446	0.095873	0.369138	-0.619936	-0.526753	-0.449386
6885	9.207105	-0.658143	-3.649792	-0.540686	0.010922	0.097613	-0.776529	-0.211665	0.093833	0.366983	-0.624211	-0.521190	-0.451713
6886	9.132418	-0.679586	-3.676030	-0.567775	0.026207	0.113994	-0.776819	-0.208753	0.093865	0.365221	-0.628898	-0.514679	-0.454100
6887	9.071864	-0.727501	-3.670582	-0.542315	0.008619	0.151536	-0.776417	-0.205148	0.093485	0.363498	-0.633710	-0.508344	-0.455925
6888	8.987957	-0.630469	-3.695714	-0.559281	0.037189	0.188313	-0.778793	-0.201254	0.091193	0.362573	-0.638895	-0.500814	-0.457755
6889	9.048675	-0.500278	-3.682751	-0.569848	0.082076	0.212712	-0.782438	-0.192219	0.086475	0.361759	-0.643773	-0.492813	-0.460242
6890	9.187687	-0.505231	-3.562076	-0.557991	0.103816	0.195047	-0.782736	-0.186800	0.082800	0.361510	-0.648285	-0.484632	-0.462783
6891	9.263740	-0.674432	-3.492639	-0.569064	0.100715	0.145387	-0.783451	-0.181241	0.079268	0.360224	-0.652233	-0.477269	-0.465882
6892	9.276929	-0.746189	-3.361386	-0.561948	0.099227	0.106543	-0.784981	-0.179837	0.075009	0.359001	-0.655853	-0.470155	-0.468967
6893	9.232914	-0.827856	-3.326590	-0.545670	0.093862	0.092591	-0.786529	-0.174418	0.072311	0.357439	-0.659114	-0.463658	-0.472046
6894	9.223073	-0.827642	-3.302418	-0.545822	0.083274	0.067881	-0.787370	-0.171488	0.067094	0.355867	-0.662318	-0.457256	-0.474985
6895	9.222979	-0.813023	-3.283252	-0.558473	0.097798	0.062337	-0.788756	-0.171754	0.064337	0.353863	-0.665284	-0.450932	-0.478371
6896	9.189188	-0.735244	-3.245417	-0.548647	0.087162	0.037748	-0.788341	-0.170355	0.060339	0.351960	-0.668114	-0.444818	-0.481544
6897	9.251163	-0.710776	-3.134632	-0.540539	0.089074	0.021919	-0.788075	-0.167581	0.059813	0.349705	-0.670609	-0.439199	-0.484865
6898	9.328420	-0.633728	-3.101769	-0.546134	0.083955	-0.005515	-0.788763	-0.168398	0.055662	0.347351	-0.672995	-0.433662	-0.488224
6899	9.343177	-0.566178	-3.104959	-0.540772	0.069486	-0.001813	-0.789177	-0.168389	0.053176	0.344670	-0.675412	-0.428438	-0.491388
6900	9.361903	-0.752461	-3.119818	-0.559157	0.041855	-0.025763	-0.789457	-0.167552	0.051805	0.341544	-0.678055	-0.423292	-0.494381
6901	9.281848	-0.831605	-3.104331	-0.541043	0.031861	-0.027286	-0.789176	-0.168245	0.051381	0.338271	-0.680572	-0.418613	-0.497150
6902	9.269324	-1.029909	-3.140760	-0.546411	0.024429	-0.000790	-0.788898	-0.168242	0.050411	0.335386	-0.683442	-0.413330	-0.499582
6903	9.433601	-0.975338	-3.136756	-0.562907	0.012060	-0.016791	-0.790563	-0.168659	0.051802	0.331741	-0.686341	-0.408362	-0.502119
6904	9.601918	-0.949245	-3.045460	-0.552376	-0.041084	-0.021615	-0.789455	-0.167965	0.050833	0.327997	-0.689665	-0.403698	-0.503793
6905	9.595425	-0.724393	-3.033464	-0.551006	-0.106840	-0.022938	-0.789863	-0.170188	0.052610	0.323474	-0.693571	-0.399659	-0.504575
6906	9.474022	-0.640144	-3.208202	-0.540249	-0.165082	0.035042	-0.789311	-0.169778	0.054131	0.319439	-0.698444	-0.395096	-0.504018
6907	8.864661	-0.721619	-3.711444	-0.557752	-0.104245	0.084776	-0.787650	-0.168817	0.055649	0.315882	-0.703159	-0.389424	-0.504118
6908	8.933618	-0.521996	-3.793496	-0.547896	0.010814	0.110768	-0.789881	-0.166732	0.055688	0.313838	-0.706811	-0.382556	-0.505545
6909	8.997204	-1.161489	-3.588324	-0.548312	0.081084	0.108483	-0.790997	-0.164776	0.051845	0.312042	-0.709711	-0.375421	-0.507935
6910	9.276546	-1.259723	-3.558609	-0.580510	0.054896	0.035770	-0.791558	-0.162403	0.047173	0.309073	-0.712462	-0.368957	-0.510630
6911	9.155662	-0.982469	-3.397245	-0.555025	0.065432	0.051930	-0.791420	-0.161279	0.042345	0.306461	-0.715065	-0.362595	-0.513117
6912	9.120101	-0.839755	-3.410870	-0.540258	0.079329	0.101569	-0.792249	-0.161261	0.037374	0.304879	-0.717705	-0.355407	-0.515398
6913	9.302049	-0.635649	-3.435136	-0.543912	0.082997	0.099799	-0.791698	-0.158741	0.029654	0.302999	-0.720327	-0.348320	-0.517680
6914	9.325768	-0.443984	-3.289924	-0.562164	0.053855	0.144019	-0.793928	-0.155809	0.024724	0.301322	-0.723558	-0.340399	-0.519420
6915	9.286472	-0.479543	-3.219407	-0.558688	0.046919	0.111355	-0.795052	-0.151768	0.019244	0.299039	-0.726629	-0.333171	-0.521136
6916	9.350803	-0.607743	-3.174573	-0.562552	0.034775	0.061839	-0.795337	-0.149120	0.015126	0.296329	-0.729405	-0.326505	-0.523022
6917	9.262027	-0.896030	-3.379023	-0.535411	0.038822	-0.002492	-0.795062	-0.148001	0.011817	0.293098	-0.731592	-0.321191	-0.525075
6918	9.110762	-0.910239	-3.484971	-0.558973	0.026017	0.029130	-0.794084	-0.148548	0.008762	0.290011	-0.734139	-0.315054	-0.526948
6919	8.624349	0.234055	-3.383531	-0.548647	0.082515	0.348300	-0.794639	-0.147978	0.004348	0.290481	-0.738061	-0.304171	-0.527605
6920	9.243863	-0.232716	-3.207608	-0.548811	0.077576	0.302386	-0.796896	-0.138528	-0.001067	0.290681	-0.741571	-0.293762	-0.528471
6921	9.263088	-0.441218	-3.297119	-0.535193	0.069148	0.032764	-0.797185	-0.135189	-0.004625	0.287842	-0.743536	-0.287732	-0.530576
6922	8.779851	-0.689775	-3.342021	-0.546368	0.067326	-0.065679	-0.795788	-0.136287	-0.009071	0.284083	-0.744885	-0.282832	-0.533338
6923	9.093720	-0.939098	-3.479794	-0.559126	0.070420	-0.098540	-0.795777	-0.138499	-0.010753	0.279452	-0.746160	-0.278476	-0.536286
6924	9.281373	-1.250058	-3.553891	-0.558964	0.081131	-0.086217	-0.794648	-0.142095	-0.014255	0.275335	-0.747240	-0.273643	-0.539391
6925	9.112883	-1.050598	-3.514817	-0.551232	0.131022	-0.029827	-0.794085	-0.142773	-0.019244	0.271859	-0.748133	-0.267984	-0.542746
6926	9.266653	-0.997697	-3.402056	-0.545761	0.141856	-0.033335	-0.793933	-0.144974	-0.024659	0.268810	-0.748690	-0.262141	-0.546338
6927	9.226700	-1.161182	-3.308366	-0.543822	0.191001	-0.090265	-0.792392	-0.146620	-0.031324	0.265065	-0.748498	-0.257118	-0.550800
6928	9.303840	-0.829539	-3.138210	-0.558194	0.184916	-0.006305	-0.791267	-0.148398	-0.039508	0.262325	-0.748691	-0.250472	-0.554897
6929	9.423922	-0.849219	-3.072916	-0.532957	0.166987	-0.027996	-0.792097	-0.147960	-0.045719	0.259262	-0.748944	-0.244742	-0.558541
6930	9.628064	-0.432341	-3.056095	-0.553083	0.180123	-0.070681	-0.790969	-0.150574	-0.052806	0.255823	-0.748750	-0.239113	-0.562808
6931	9.427855	-0.477682	-2.779885	-0.535232	0.160631	-0.119952	-0.789141	-0.154015	-0.061703	0.251613	-0.748556	-0.234762	-0.566782
6932	9.475753	-0.140781	-2.571090	-0.551573	0.145789	-0.063392	-0.787874	-0.157050	-0.067275	0.248093	-0.748685	-0.229189	-0.570432
6933	9.353696	-0.041936	-2.344915	-0.562418	0.138212	-0.019263	-0.788699	-0.157864	-0.072116	0.244461	-0.749253	-0.223135	-0.573646
6934	9.464107	0.105703	-2.196912	-0.573327	0.147320	-0.022951	-0.787572	-0.160339	-0.079201	0.241051	-0.749563	-0.216674	-0.577150
6935	9.662509	0.264007	-2.186863	-0.544289	0.130703	0.009398	-0.785624	-0.160048	-0.084743	0.237928	-0.750142	-0.210443	-0.579993
6936	9.744495	0.408970	-2.108859	-0.544288	0.130603	0.021815	-0.786601	-0.157808	-0.090796	0.235369	-0.750604	-0.203703	-0.582838
6937	9.841231	0.728135	-1.982079	-0.548040	0.103272	0.059149	-0.785209	-0.157517	-0.096057	0.232582	-0.751611	-0.196832	-0.585017
6938	9.768390	0.789548	-1.895687	-0.541067	0.072829	0.033752	-0.784656	-0.156260	-0.099366	0.229949	-0.752692	-0.190197	-0.586858
6939	9.628706	0.875031	-1.891622	-0.548764	0.039193	-0.029844	-0.784371	-0.157501	-0.101593	0.225779	-0.754001	-0.184986	-0.588462
6940	9.546271	0.715890	-1.918729	-0.563462	0.030632	-0.073346	-0.785058	-0.159021	-0.102433	0.221367	-0.755198	-0.179876	-0.590185
6941	9.585238	0.758987	-1.943423	-0.561642	0.023278	-0.057341	-0.782679	-0.163325	-0.102219	0.216547	-0.756549	-0.175030	-0.591697
6942	9.566281	0.860624	-1.939700	-0.554386	0.023229	-0.055478	-0.782678	-0.163602	-0.102499	0.212436	-0.757779	-0.169773	-0.593143
6943	9.609491	0.918707	-1.882419	-0.539860	0.048779	-0.097914	-0.780717	-0.167206	-0.103934	0.207475	-0.758500	-0.165726	-0.595119
6944	9.624007	0.942824	-1.875459	-0.545533	0.049404	-0.163442	-0.781524	-0.173443	-0.103715	0.202284	-0.758948	-0.162085	-0.597334
6945	9.653296	1.068411	-1.857571	-0.567432	0.053385	-0.192894	-0.780386	-0.179823	-0.103651	0.195714	-0.759312	-0.159169	-0.599838
6946	9.623903	1.122270	-1.775985	-0.562154	0.028120	-0.191796	-0.777446	-0.185514	-0.103456	0.189846	-0.759910	-0.155827	-0.601841
6947	9.648436	1.339934	-1.722876	-0.560390	0.017148	-0.173985	-0.776031	-0.191759	-0.102425	0.183419	-0.760631	-0.152887	-0.603675
6948	9.654754	1.384266	-1.583244	-0.567958	-0.026051	-0.175577	-0.775315	-0.197171	-0.101519	0.177473	-0.761873	-0.149413	-0.604755
6949	9.817637	1.464684	-1.697917	-0.545844	-0.012333	-0.107236	-0.774868	-0.204665	-0.099388	0.171909	-0.762988	-0.145779	-0.605843
6950	9.931977	1.067667	-1.696056	-0.552912	-0.047496	-0.001858	-0.775418	-0.206335	-0.096912	0.168218	-0.764871	-0.139895	-0.605892
6951	9.835402	0.869560	-1.785528	-0.545741	-0.092950	0.037388	-0.775286	-0.205517	-0.092757	0.164124	-0.767274	-0.134345	-0.605231
6952	9.682013	0.733942	-1.986763	-0.564094	-0.134341	0.039158	-0.776687	-0.203586	-0.088855	0.160500	-0.770269	-0.127970	-0.603779
6953	9.493498	0.720813	-1.957371	-0.542683	-0.193853	0.030886	-0.776972	-0.202771	-0.083314	0.156059	-0.773754	-0.122885	-0.601539
6954	9.409122	0.942319	-2.172348	-0.544038	-0.246661	-0.005939	-0.780040	-0.201404	-0.075258	0.151897	-0.777821	-0.117785	-0.598371
6955	9.468326	1.081489	-2.270624	-0.544269	-0.279932	-0.011011	-0.780328	-0.200315	-0.068747	0.146644	-0.782122	-0.113602	-0.594875
6956	9.350412	1.358752	-2.491010	-0.534437	-0.286876	-0.044448	-0.780477	-0.199368	-0.061546	0.142054	-0.786435	-0.109316	-0.591092
6957	9.418995	1.219347	-2.687668	-0.561716	-0.288345	-0.065984	-0.781862	-0.202450	-0.050784	0.135761	-0.790635	-0.105826	-0.587594
6958	9.302969	1.096618	-2.722384	-0.541301	-0.234593	-0.044881	-0.782146	-0.202896	-0.041108	0.131145	-0.794233	-0.101297	-0.584579
6959	9.356662	0.928553	-2.880044	-0.541083	-0.198403	-0.061028	-0.781864	-0.205418	-0.033118	0.125353	-0.797219	-0.097734	-0.582389
6960	9.367439	0.617333	-3.173768	-0.556784	-0.126546	-0.028945	-0.781584	-0.207525	-0.024846	0.120872	-0.799529	-0.092477	-0.581026
6961	9.217465	0.545848	-3.163105	-0.547361	-0.061539	-0.051390	-0.782279	-0.208653	-0.018493	0.115310	-0.800869	-0.088347	-0.580954
6962	9.478254	0.575586	-3.168618	-0.561564	-0.003750	-0.054508	-0.782558	-0.209363	-0.013244	0.110667	-0.801630	-0.083142	-0.581575
6963	9.351593	0.259813	-3.169757	-0.553423	0.009256	-0.104983	-0.782554	-0.210474	-0.012703	0.104484	-0.801985	-0.079636	-0.582719
6964	9.014418	0.174133	-3.298820	-0.532407	0.025399	-0.111987	-0.781427	-0.214782	-0.010267	0.099678	-0.802170	-0.075622	-0.583840
6965	8.706142	0.122251	-3.404138	-0.550086	0.077353	-0.073654	-0.780590	-0.215756	-0.009593	0.094013	-0.801696	-0.071503	-0.585947
6966	8.615911	0.276756	-3.519298	-0.558756	0.155042	-0.091918	-0.781826	-0.218940	-0.010169	0.089200	-0.800361	-0.066602	-0.589092
6967	9.480894	0.073661	-3.438458	-0.554185	0.286255	-0.048292	-0.781120	-0.219884	-0.018894	0.084053	-0.797370	-0.061645	-0.594421
6968	9.854442	0.095954	-3.361891	-0.559374	0.318501	-0.020167	-0.780412	-0.221381	-0.027901	0.080286	-0.794063	-0.055296	-0.599967
6969	9.843000	-0.120674	-3.236237	-0.545357	0.220934	0.000023	-0.780135	-0.219414	-0.036317	0.075799	-0.791760	-0.049774	-0.604064
6970	9.610435	-0.234830	-3.176665	-0.531541	0.120243	-0.034648	-0.781656	-0.219947	-0.041841	0.072081	-0.790663	-0.044294	-0.606378
6971	9.416849	-0.238034	-3.111135	-0.544763	0.026384	-0.013038	-0.781516	-0.220225	-0.041568	0.067285	-0.790614	-0.039254	-0.607340
6972	9.203516	-0.066244	-2.904981	-0.563038	-0.019208	0.053345	-0.781375	-0.220076	-0.045024	0.064014	-0.791236	-0.032193	-0.607298
6973	9.174529	0.093932	-2.824582	-0.553616	-0.036774	0.196885	-0.782228	-0.214797	-0.047867	0.061585	-0.792013	-0.023791	-0.606924
6974	9.504156	0.000546	-2.741833	-0.542961	-0.094787	0.233688	-0.786428	-0.207027	-0.046925	0.060774	-0.793504	-0.014208	-0.605356
6975	9.310107	0.010316	-2.920475	-0.537464	-0.109518	0.263890	-0.787434	-0.199265	-0.045731	0.059374	-0.795025	-0.005015	-0.603643
6976	9.438497	0.028505	-2.974004	-0.528793	-0.119405	0.159696	-0.789687	-0.192192	-0.044811	0.057879	-0.796641	0.003194	-0.601666
6977	9.591557	0.138208	-3.052748	-0.552724	-0.138589	0.104736	-0.793043	-0.187200	-0.042798	0.054294	-0.798401	0.010009	-0.599590
6978	9.433154	-0.026315	-3.243989	-0.525723	-0.148872	0.030761	-0.792913	-0.185405	-0.040845	0.051296	-0.800275	0.016095	-0.597219
6979	9.256198	-0.329962	-3.288687	-0.547598	-0.168573	0.025245	-0.793755	-0.184729	-0.034749	0.046834	-0.802312	0.021559	-0.594675
6980	9.098883	-0.585527	-3.353276	-0.570913	-0.128844	0.024666	-0.793487	-0.183360	-0.029759	0.043020	-0.803893	0.028106	-0.592550
6981	9.127526	-0.648472	-3.342947	-0.541673	-0.111116	0.041705	-0.794463	-0.182948	-0.027674	0.038834	-0.805139	0.033845	-0.590845
6982	9.253408	-0.620496	-3.379670	-0.541362	-0.069823	0.060063	-0.794469	-0.181284	-0.027933	0.035870	-0.805876	0.040659	-0.589596
6983	9.224878	-0.581882	-3.416304	-0.541900	-0.021360	0.080992	-0.796009	-0.178650	-0.026788	0.032090	-0.805944	0.047119	-0.589241
6984	9.088036	-0.700838	-3.255330	-0.564110	0.035982	0.124561	-0.795880	-0.175729	-0.029801	0.029423	-0.805286	0.055307	-0.589568
6985	9.182368	-0.636642	-2.942078	-0.556672	0.075608	0.122648	-0.797974	-0.172103	-0.035001	0.025818	-0.804062	0.062682	-0.590667
6986	9.298056	-0.508791	-2.861512	-0.558397	0.088102	0.138510	-0.797570	-0.168627	-0.038424	0.023346	-0.802643	0.071047	-0.591753
6987	9.937218	-0.332697	-3.040708	-0.562678	0.124074	0.157863	-0.797452	-0.162367	-0.045273	0.019997	-0.800664	0.079065	-0.593537
6988	9.774864	-0.081009	-3.144776	-0.554588	0.129710	0.127850	-0.800101	-0.158738	-0.051022	0.017399	-0.798632	0.087220	-0.595211
6989	8.963133	0.176891	-2.909788	-0.552572	0.161913	0.141685	-0.801492	-0.156914	-0.056661	0.013930	-0.796088	0.094833	-0.597543
6990	8.546067	0.447738	-2.525675	-0.557495	0.251807	0.160469	-0.801516	-0.149675	-0.065850	0.011449	-0.792392	0.103558	-0.601049
6991	9.320135	0.807379	-2.586294	-0.531755	0.327686	0.137510	-0.802772	-0.146878	-0.072724	0.007879	-0.787698	0.110820	-0.605961
6992	9.964578	0.700956	-2.339525	-0.561305	0.281439	0.093323	-0.800835	-0.142685	-0.084585	0.004480	-0.783617	0.118515	-0.609818
6993	9.951464	1.087746	-2.329327	-0.540141	0.242608	-0.005224	-0.800827	-0.142934	-0.093160	-0.000839	-0.780124	0.123522	-0.613310
6994	9.631501	0.877608	-2.249239	-0.552459	0.214791	-0.115873	-0.802060	-0.145684	-0.099262	-0.006494	-0.777231	0.127813	-0.616063
6995	9.906328	0.910037	-2.196814	-0.553595	0.184234	-0.120064	-0.800083	-0.152468	-0.103356	-0.013354	-0.774616	0.131109	-0.618548
6996	10.101154	0.763903	-2.183363	-0.545098	0.089662	-0.125555	-0.797698	-0.158155	-0.104263	-0.018683	-0.773197	0.135169	-0.619312
6997	9.978665	0.252303	-2.194404	-0.543679	-0.008902	-0.090522	-0.797128	-0.161905	-0.102370	-0.024557	-0.772797	0.138804	-0.618801
6998	9.624556	0.224935	-2.290269	-0.555063	-0.091747	-0.093757	-0.797803	-0.167187	-0.097719	-0.029146	-0.773455	0.143545	-0.616695
6999	9.452003	0.195968	-2.458843	-0.550811	-0.153180	-0.079206	-0.798764	-0.171367	-0.090565	-0.034613	-0.774716	0.147498	-0.613890
7000	9.416355	0.341654	-2.769683	-0.560882	-0.174807	-0.072088	-0.799864	-0.174707	-0.085891	-0.038785	-0.776240	0.152687	-0.610437
7001	9.282329	0.344023	-2.912081	-0.549776	-0.171692	-0.025112	-0.800145	-0.175142	-0.079810	-0.043553	-0.777479	0.157466	-0.607317
7002	9.323307	0.503773	-2.829354	-0.560493	-0.167667	0.034034	-0.801538	-0.175434	-0.074272	-0.046445	-0.778486	0.164279	-0.603999
7003	9.339801	0.605791	-2.729038	-0.568720	-0.164826	0.023316	-0.802937	-0.173779	-0.070373	-0.050981	-0.779371	0.170007	-0.600899
7004	9.117065	0.656248	-2.613329	-0.554976	-0.124986	-0.008659	-0.802379	-0.174619	-0.068451	-0.054441	-0.779909	0.176029	-0.598157
7005	9.314260	0.641021	-2.531276	-0.587263	-0.087517	0.050923	-0.804053	-0.173236	-0.066073	-0.059246	-0.779638	0.182291	-0.596175
7006	9.381641	0.660139	-2.497753	-0.534859	-0.081534	-0.038720	-0.805316	-0.170744	-0.064102	-0.062896	-0.779700	0.187541	-0.594088
7007	9.423920	0.622027	-2.366915	-0.567538	-0.070487	-0.048019	-0.805170	-0.172832	-0.061636	-0.068675	-0.779506	0.191961	-0.592288
7008	9.542461	0.756777	-2.339584	-0.553055	-0.083313	-0.030037	-0.804056	-0.173530	-0.061099	-0.072491	-0.779446	0.197551	-0.590070
7009	9.400607	0.876012	-2.350389	-0.556476	-0.085753	0.040695	-0.807128	-0.170062	-0.059381	-0.077036	-0.778992	0.203197	-0.588174
7010	9.328346	0.941800	-2.336529	-0.538134	-0.071697	0.070010	-0.807413	-0.168681	-0.057705	-0.079479	-0.778326	0.210133	-0.586290
7011	9.340565	0.902819	-2.374768	-0.545183	-0.026418	0.048417	-0.807980	-0.166188	-0.056431	-0.084049	-0.777055	0.215619	-0.585346
7012	9.340081	0.835346	-2.345022	-0.544832	0.044087	0.022323	-0.808813	-0.166186	-0.056701	-0.087638	-0.775132	0.221680	-0.585105
7013	9.327557	0.646738	-2.376726	-0.551755	0.100071	0.011258	-0.808407	-0.163409	-0.058196	-0.093322	-0.772422	0.226394	-0.586005
7014	9.495991	0.437628	-2.413276	-0.541209	0.162734	0.051699	-0.810348	-0.163110	-0.063570	-0.097029	-0.768883	0.232622	-0.587615
7015	9.514504	-0.119323	-2.578630	-0.587225	0.167912	0.098840	-0.810776	-0.159772	-0.066574	-0.102513	-0.764773	0.238927	-0.589514
7016	9.417468	-0.452788	-2.673840	-0.551131	0.141090	0.055137	-0.811477	-0.157540	-0.070278	-0.106210	-0.761336	0.245331	-0.590677
7017	9.677420	-0.581861	-2.957849	-0.561818	0.148080	0.088635	-0.811763	-0.154754	-0.074257	-0.111261	-0.757427	0.251198	-0.592305
7018	9.491488	-0.614533	-2.959651	-0.541681	0.177806	0.076261	-0.812887	-0.150293	-0.080977	-0.114727	-0.753356	0.257692	-0.594043
7019	9.860682	-0.502914	-2.900988	-0.557904	0.195789	0.093741	-0.812074	-0.143891	-0.089212	-0.119826	-0.748738	0.263459	-0.596340
7020	10.533894	-0.790672	-3.026732	-0.548079	0.180803	0.060438	-0.812641	-0.139847	-0.096355	-0.123567	-0.744579	0.269742	-0.597974
7021	10.206890	-0.760492	-3.166766	-0.567500	0.110441	0.076510	-0.814868	-0.137886	-0.100880	-0.128476	-0.740930	0.275559	-0.598818
7022	9.279490	-0.826788	-3.109214	-0.560458	0.050553	0.106837	-0.814605	-0.133999	-0.102778	-0.131114	-0.737931	0.282966	-0.598495
7023	8.527385	-0.784891	-2.577131	-0.558870	0.007834	0.135253	-0.814900	-0.129275	-0.105769	-0.134537	-0.735107	0.289818	-0.597932
7024	8.929834	-0.662882	-2.755407	-0.547843	0.011139	0.169084	-0.816582	-0.125666	-0.105995	-0.135999	-0.732142	0.298052	-0.597191
7025	9.672638	-0.807758	-2.762033	-0.544336	-0.027860	0.204884	-0.818557	-0.118454	-0.105629	-0.138098	-0.729266	0.305837	-0.596291
7026	9.394776	-0.972977	-2.798475	-0.522833	-0.072874	0.185874	-0.819699	-0.111102	-0.105959	-0.138461	-0.727153	0.314202	-0.594436
7027	9.279980	-1.371072	-2.813208	-0.559351	-0.105004	0.167877	-0.821959	-0.103353	-0.100055	-0.140663	-0.725275	0.321838	-0.592123
7028	9.143907	-1.495501	-2.753651	-0.552568	-0.118350	0.044143	-0.823630	-0.102663	-0.097823	-0.142828	-0.724414	0.328582	-0.588947
7029	9.552212	-1.435432	-2.783861	-0.538426	-0.148501	-0.010262	-0.824898	-0.099349	-0.092802	-0.146476	-0.724169	0.333525	-0.585565
7030	9.461350	-1.086511	-2.724814	-0.549338	-0.143090	-0.005091	-0.825864	-0.101437	-0.089498	-0.148997	-0.723844	0.339555	-0.581853
7031	9.381666	-1.236246	-2.790688	-0.562013	-0.135722	-0.017702	-0.827121	-0.101039	-0.083263	-0.153113	-0.723344	0.344630	-0.578412
7032	9.218368	-1.172845	-2.863660	-0.547138	-0.102824	0.021172	-0.827125	-0.100770	-0.080633	-0.155560	-0.722290	0.350859	-0.575323
7033	9.222203	-1.067847	-2.686044	-0.543338	-0.078694	0.040536	-0.828519	-0.100224	-0.077161	-0.159081	-0.720698	0.356381	-0.572957
7034	9.236099	-1.191078	-2.670192	-0.548666	-0.060636	0.038580	-0.829356	-0.099394	-0.075763	-0.161630	-0.718948	0.362710	-0.570465
7035	9.148191	-1.209083	-2.546651	-0.546556	-0.019361	0.054248	-0.830762	-0.095792	-0.074194	-0.165421	-0.716478	0.368261	-0.568928
7036	9.218527	-1.547196	-2.443912	-0.544279	0.032588	0.085769	-0.830070	-0.095101	-0.074054	-0.168030	-0.713247	0.374871	-0.567905
7037	9.495622	-1.582530	-2.405231	-0.553049	0.088570	0.080065	-0.830633	-0.092872	-0.076930	-0.172357	-0.709230	0.380482	-0.567908
7038	9.580154	-1.476471	-2.363037	-0.550844	0.151562	0.088579	-0.831609	-0.090913	-0.081880	-0.175900	-0.704503	0.386749	-0.568472
7039	9.419975	-1.402018	-2.211439	-0.541724	0.175132	0.065510	-0.832034	-0.087701	-0.088618	-0.180835	-0.699533	0.391675	-0.569687
7040	9.232270	-1.154034	-2.160800	-0.541836	0.175311	0.044267	-0.832871	-0.085461	-0.094948	-0.184908	-0.694806	0.397076	-0.570424
7041	10.400342	-0.990342	-3.017077	-0.554468	0.270772	-0.123363	-0.831061	-0.085164	-0.102286	-0.192889	-0.690083	0.399106	-0.572096
7042	9.229150	-0.286714	-2.583629	-0.539604	0.199145	-0.392733	-0.829617	-0.096930	-0.108917	-0.202079	-0.688461	0.398291	-0.571446
7043	9.138021	-0.337503	-2.682001	-0.568985	0.203878	-0.502822	-0.828989	-0.112435	-0.115856	-0.214031	-0.687324	0.395428	-0.570450
7044	9.456033	0.136468	-2.694963	-0.523426	0.228736	-0.479315	-0.824867	-0.133495	-0.122464	-0.224174	-0.685962	0.393020	-0.569857
7045	9.933083	0.502981	-2.728684	-0.554122	0.217250	-0.381262	-0.824939	-0.147610	-0.130490	-0.234613	-0.683611	0.391500	-0.569526
7046	10.153921	0.497693	-2.579122	-0.543375	0.164414	-0.320619	-0.821549	-0.160643	-0.132309	-0.242672	-0.681511	0.391719	-0.568515
7047	9.858659	0.357232	-2.538502	-0.556533	0.097930	-0.339022	-0.819271	-0.173398	-0.133564	-0.251701	-0.680062	0.391307	-0.566606
7048	9.746570	0.213381	-2.469096	-0.544187	0.020122	-0.311906	-0.815880	-0.187274	-0.132213	-0.258510	-0.679427	0.392315	-0.563596
7049	9.528831	-0.075662	-2.538062	-0.549704	-0.057388	-0.210724	-0.815275	-0.199766	-0.127922	-0.264731	-0.678676	0.394339	-0.560190
7050	9.432796	0.128144	-2.503966	-0.546981	-0.109712	-0.105978	-0.816095	-0.203940	-0.122705	-0.268217	-0.677792	0.398817	-0.556420
7051	9.230626	0.276830	-2.502939	-0.549690	-0.146449	-0.029728	-0.816917	-0.207417	-0.118725	-0.271663	-0.676540	0.403762	-0.552692
7052	9.223859	0.538262	-2.438196	-0.557036	-0.153663	-0.024432	-0.817058	-0.207424	-0.116512	-0.273999	-0.675360	0.409653	-0.548632
7053	9.301213	0.709759	-2.372562	-0.553429	-0.162869	-0.003068	-0.818312	-0.207155	-0.112905	-0.277044	-0.673982	0.415059	-0.544722
7054	9.155840	0.757672	-2.585520	-0.560489	-0.143166	0.012639	-0.818892	-0.201612	-0.111738	-0.279077	-0.672278	0.421384	-0.540920
7055	9.045135	1.005352	-2.505987	-0.557490	-0.112922	0.053187	-0.822232	-0.199942	-0.111418	-0.281963	-0.669793	0.427272	-0.537878
7056	9.224710	0.988875	-2.641346	-0.535603	-0.024984	0.182985	-0.823503	-0.194525	-0.113703	-0.282797	-0.665411	0.434894	-0.536769
7057	9.738580	0.848082	-2.998047	-0.554899	0.157864	0.304705	-0.826313	-0.184924	-0.122845	-0.285244	-0.657770	0.442507	-0.538668
7058	8.849071	0.102510	-2.553638	-0.538498	0.322887	0.262891	-0.825815	-0.169221	-0.134577	-0.288239	-0.648779	0.449141	-0.542472
7059	8.844771	-0.470861	-2.276630	-0.531234	0.361432	0.177727	-0.826118	-0.160297	-0.150244	-0.293430	-0.640041	0.453560	-0.546379
7060	9.501840	-0.786739	-1.892239	-0.549135	0.410207	0.179063	-0.825038	-0.149992	-0.165354	-0.298170	-0.630602	0.458579	-0.550583
7061	10.538043	-0.850236	-1.728621	-0.551135	0.383188	0.191786	-0.824499	-0.142731	-0.181735	-0.303523	-0.621182	0.463121	-0.554549
7062	11.616580	-1.052732	-2.109550	-0.543122	0.279168	0.049421	-0.822288	-0.137987	-0.192764	-0.308327	-0.614260	0.467125	-0.556249
7063	10.200039	-0.777217	-1.985091	-0.549503	0.170716	-0.027212	-0.821453	-0.136570	-0.202710	-0.314014	-0.609120	0.470154	-0.556168
7064	9.339618	-0.639859	-1.753526	-0.544546	0.069265	0.018416	-0.823830	-0.131413	-0.209551	-0.317170	-0.604723	0.475028	-0.555033
7065	9.259224	-0.641644	-1.347492	-0.552188	0.026158	0.004402	-0.824254	-0.129188	-0.211322	-0.321112	-0.600805	0.479343	-0.553309
7066	9.719752	-0.474556	-1.214670	-0.559680	-0.033780	0.066716	-0.823711	-0.125995	-0.213229	-0.322894	-0.596918	0.485569	-0.551045
7067	10.116762	-0.439274	-1.355730	-0.560367	-0.092304	-0.030150	-0.825666	-0.123494	-0.213603	-0.326136	-0.594521	0.490273	-0.547552
7068	9.974807	-0.681103	-1.526801	-0.531651	-0.173753	-0.007250	-0.828031	-0.123505	-0.208470	-0.326999	-0.592998	0.496165	-0.543365
7069	9.647624	-0.805901	-1.718260	-0.550095	-0.235058	0.002568	-0.832346	-0.122127	-0.202892	-0.328306	-0.591830	0.502041	-0.538430
7070	9.394939	-1.032715	-1.918344	-0.553815	-0.258433	-0.004480	-0.834845	-0.124091	-0.194045	-0.328516	-0.590969	0.508699	-0.532972
7071	9.332367	-1.085783	-1.965991	-0.557247	-0.229608	-0.002945	-0.836239	-0.124109	-0.187260	-0.329950	-0.589667	0.514517	-0.527919
7072	9.837756	-1.305986	-1.891727	-0.531751	-0.233511	0.022218	-0.839303	-0.123152	-0.181143	-0.329827	-0.588323	0.521025	-0.523090
7073	9.349776	-1.680617	-2.007699	-0.562047	-0.099186	-0.078183	-0.840412	-0.124410	-0.177277	-0.333385	-0.586323	0.525116	-0.518974
7074	9.307642	-1.220882	-1.954786	-0.540545	-0.116091	-0.111396	-0.840412	-0.125255	-0.173138	-0.335948	-0.585018	0.529320	-0.514503
7075	9.383263	-1.227337	-1.751862	-0.549861	-0.090769	-0.216043	-0.841503	-0.130527	-0.170972	-0.340820	-0.584395	0.531582	-0.509651
7076	9.460855	-1.249936	-1.809700	-0.563396	-0.032282	-0.298816	-0.841473	-0.137320	-0.171180	-0.346427	-0.584000	0.533208	-0.504601
7077	9.615458	-1.013504	-1.715900	-0.565461	-0.068376	-0.288830	-0.840744	-0.145639	-0.171272	-0.352407	-0.583715	0.534581	-0.499308
7078	9.384334	-0.774957	-1.672347	-0.557516	-0.115543	-0.260158	-0.839459	-0.153962	-0.170538	-0.356627	-0.583708	0.537122	-0.493561
7079	9.483486	-0.394736	-1.826521	-0.546408	-0.090593	-0.231796	-0.839976	-0.163396	-0.168143	-0.361542	-0.583083	0.539074	-0.488571
7080	9.634697	-0.309714	-1.989551	-0.538676	-0.031394	-0.203712	-0.840361	-0.170883	-0.167664	-0.365859	-0.581713	0.541430	-0.484367
7081	9.818508	0.373269	-2.333258	-0.557402	0.013438	-0.163371	-0.839220	-0.178378	-0.165676	-0.371330	-0.579194	0.543482	-0.480911
7082	9.761639	0.931211	-2.820213	-0.545560	0.053606	-0.223552	-0.838215	-0.186143	-0.165764	-0.376802	-0.577112	0.545001	-0.477426
7083	9.365425	1.919081	-2.910437	-0.551030	0.060659	-0.204147	-0.835818	-0.194322	-0.167526	-0.383088	-0.574606	0.546115	-0.474163
7084	9.831347	2.733309	-2.850079	-0.562908	0.160668	-0.089701	-0.834949	-0.201515	-0.173137	-0.388617	-0.569848	0.548461	-0.472696
7085	10.110133	3.188154	-2.483446	-0.572127	0.227600	-0.208663	-0.831574	-0.210659	-0.177404	-0.397029	-0.565630	0.548340	-0.470909
7086	9.855412	2.732256	-2.221910	-0.551793	0.262326	-0.180453	-0.828757	-0.219249	-0.180833	-0.404346	-0.560907	0.548663	-0.469953
7087	9.739147	2.155514	-1.823910	-0.541569	0.203967	-0.015549	-0.827190	-0.228685	-0.179283	-0.410329	-0.554979	0.550493	-0.469666
7088	9.441631	2.537011	-2.173272	-0.562687	0.012710	-0.274700	-0.823239	-0.244798	-0.172290	-0.415848	-0.553476	0.551855	-0.464964
7089	9.354290	1.710943	-2.200180	-0.570597	-0.049271	-0.394845	-0.822612	-0.263407	-0.162947	-0.422886	-0.553814	0.551748	-0.458292
7090	9.205054	1.842457	-2.186951	-0.567384	-0.123318	-0.379328	-0.820325	-0.281338	-0.149739	-0.427869	-0.554590	0.553056	-0.451095
7091	9.262195	1.677906	-2.165862	-0.558120	-0.165026	-0.256010	-0.817647	-0.293874	-0.133575	-0.432182	-0.554479	0.555279	-0.444339
7092	9.398885	1.668525	-2.368894	-0.548107	-0.189763	-0.213242	-0.817052	-0.306266	-0.117255	-0.434667	-0.554097	0.558756	-0.437988
7093	9.214360	1.357919	-2.374846	-0.549219	-0.225720	-0.225496	-0.816332	-0.316314	-0.097456	-0.437876	-0.554196	0.561714	-0.430824
7094	9.379198	1.064474	-1.990046	-0.550645	-0.214022	-0.124758	-0.815748	-0.326634	-0.078764	-0.439306	-0.552933	0.566335	-0.424900
7095	8.918731	1.249265	-2.271761	-0.548493	-0.170917	-0.114439	-0.813236	-0.332793	-0.062533	-0.442114	-0.551246	0.569984	-0.419263
7096	9.203129	1.412586	-2.145910	-0.544837	-0.193110	-0.049608	-0.814772	-0.333386	-0.049531	-0.443037	-0.548928	0.575141	-0.414258
7097	9.232609	1.494390	-2.173439	-0.566562	-0.189564	-0.031289	-0.813656	-0.337174	-0.036583	-0.445092	-0.546218	0.579959	-0.408886
7098	8.994105	1.544039	-2.202667	-0.553575	-0.130828	-0.059847	-0.814354	-0.338739	-0.023597	-0.446865	-0.543361	0.584457	-0.404327
7099	9.135239	1.422966	-2.100029	-0.564931	-0.048646	-0.074630	-0.814774	-0.340020	-0.012962	-0.450854	-0.539957	0.587468	-0.400072
7100	9.190978	1.362309	-2.469091	-0.560204	-0.017824	-0.095975	-0.814771	-0.342683	-0.004141	-0.454269	-0.536494	0.590557	-0.396303
7101	9.127747	1.033464	-2.564398	-0.537360	0.121384	-0.061228	-0.813106	-0.343963	0.004543	-0.459799	-0.531777	0.591898	-0.394278
7102	10.503979	0.374666	-2.964796	-0.555783	0.288985	0.061593	-0.813387	-0.343411	0.005795	-0.465492	-0.523993	0.593746	-0.395239
7103	10.073292	-0.547600	-3.263191	-0.544908	0.287681	-0.007466	-0.814646	-0.341470	0.006516	-0.472499	-0.517168	0.594126	-0.395344
7104	9.207970	-0.377686	-3.626345	-0.544325	0.168398	-0.175830	-0.812008	-0.341478	0.007049	-0.478437	-0.513177	0.594454	-0.392902
7105	10.940565	0.796695	-4.593716	-0.544009	0.169369	-0.052317	-0.810048	-0.345932	0.011135	-0.484218	-0.507791	0.595451	-0.391305
7106	10.480504	-1.045105	-4.350266	-0.555842	0.148131	-0.103975	-0.809626	-0.347601	0.012498	-0.489409	-0.502932	0.596734	-0.389162
7107	9.967838	0.010905	-3.709014	-0.532139	0.047577	-0.357856	-0.807936	-0.353435	0.014913	-0.495820	-0.502211	0.595750	-0.383443
7108	8.398885	0.221765	-3.257454	-0.558719	-0.041737	-0.253547	-0.804568	-0.362887	0.020320	-0.499892	-0.500509	0.597344	-0.377861
7109	7.389970	-0.643313	-2.722155	-0.561142	-0.013806	0.025456	-0.800959	-0.362904	0.022919	-0.502809	-0.495344	0.601018	-0.374960
7110	9.619168	-0.066902	-2.978013	-0.558132	-0.069009	-0.015205	-0.802353	-0.362358	0.026668	-0.504690	-0.490949	0.605205	-0.371463
7111	9.858148	0.329518	-3.105978	-0.545598	-0.105309	0.012694	-0.801112	-0.362111	0.035095	-0.506332	-0.486724	0.609535	-0.367689
7112	9.440952	-0.531442	-3.248028	-0.575686	-0.213719	-0.146416	-0.802517	-0.360764	0.047977	-0.507529	-0.484761	0.613968	-0.361198
7113	9.118458	-0.387116	-3.292697	-0.546602	-0.223107	-0.123063	-0.798348	-0.364426	0.062839	-0.508603	-0.482977	0.618162	-0.354868
7114	8.875907	-0.597893	-3.236866	-0.548239	-0.217121	-0.091351	-0.798079	-0.365167	0.077484	-0.509038	-0.480576	0.622888	-0.349198
7115	8.900820	-0.305400	-3.196673	-0.560915	-0.207233	-0.080904	-0.796421	-0.365344	0.087977	-0.510014	-0.477942	0.627404	-0.343251
7116	9.126169	-0.526179	-3.109947	-0.556802	-0.155382	-0.036929	-0.792952	-0.367052	0.099269	-0.510869	-0.474286	0.632004	-0.338580
7117	9.088227	-0.768860	-3.312558	-0.559857	-0.107283	0.024636	-0.791861	-0.363752	0.107037	-0.512246	-0.469578	0.636470	-0.334673
7118	8.975242	-0.860604	-3.412860	-0.537487	-0.064895	0.105994	-0.794240	-0.360857	0.113722	-0.513047	-0.463638	0.641286	-0.332527
7119	9.007026	-0.846594	-3.458965	-0.556203	0.114967	0.152451	-0.796076	-0.353926	0.115052	-0.516236	-0.455783	0.644605	-0.332035
7120	9.675289	-0.292210	-3.784972	-0.551021	0.345165	0.211476	-0.799150	-0.347793	0.106981	-0.521641	-0.445537	0.646136	-0.334508
7121	9.306043	0.340320	-3.479857	-0.567655	0.396917	0.073836	-0.804155	-0.344700	0.097374	-0.528905	-0.436610	0.645802	-0.335516
7122	9.229042	0.584951	-3.081409	-0.520957	0.363053	0.007354	-0.804706	-0.343274	0.085503	-0.535516	-0.429091	0.644974	-0.336321
7123	10.403479	0.685811	-3.545583	-0.515753	0.352899	-0.049749	-0.806364	-0.342672	0.071973	-0.542434	-0.422545	0.643575	-0.336203
7124	9.701139	1.007343	-3.072257	-0.536938	0.242330	-0.175061	-0.807169	-0.346928	0.059769	-0.548757	-0.417937	0.642498	-0.333752
7125	9.495350	0.371238	-2.982736	-0.544375	0.145938	-0.079143	-0.806048	-0.349571	0.061668	-0.553340	-0.412820	0.643225	-0.331143
7126	9.324976	0.092318	-2.931074	-0.538266	-0.012074	-0.147176	-0.804532	-0.348633	0.070791	-0.556154	-0.409490	0.645129	-0.326833
7127	9.032048	0.911217	-3.659821	-0.560847	-0.096836	-0.223803	-0.801602	-0.354787	0.085360	-0.558587	-0.407647	0.647445	-0.320344
7128	9.985322	0.065588	-3.448707	-0.558744	-0.291207	-0.341934	-0.797429	-0.360124	0.103523	-0.559147	-0.408358	0.650924	-0.311281
7129	9.107833	0.404848	-3.407828	-0.540638	-0.279383	-0.373780	-0.791586	-0.366298	0.122355	-0.559849	-0.409806	0.653859	-0.301822
7130	8.749799	0.262381	-3.364686	-0.565650	-0.270302	-0.275142	-0.784075	-0.372471	0.139654	-0.560240	-0.409362	0.657567	-0.293531
7131	8.919424	0.192883	-3.487359	-0.559634	-0.258966	-0.135337	-0.780602	-0.375716	0.154664	-0.559795	-0.407291	0.662269	-0.286606
7132	9.085959	0.167579	-3.501796	-0.570238	-0.235888	-0.089570	-0.777839	-0.375213	0.168473	-0.559513	-0.404093	0.667034	-0.280571
7133	8.815904	-0.056316	-3.639071	-0.553198	-0.157087	-0.049239	-0.775213	-0.374426	0.180351	-0.559753	-0.400326	0.671209	-0.275490
7134	8.737443	0.173490	-3.680188	-0.552845	-0.077509	-0.081555	-0.775638	-0.373892	0.186996	-0.561339	-0.396294	0.674091	-0.271019
7135	8.694974	0.437170	-3.678241	-0.568754	-0.005460	-0.069774	-0.774239	-0.376954	0.189857	-0.563747	-0.391772	0.676453	-0.266675
7136	8.960189	0.588393	-3.573974	-0.542895	0.062765	-0.052129	-0.772559	-0.379586	0.188020	-0.566939	-0.386667	0.677867	-0.263752
7137	8.847991	0.701553	-3.367301	-0.551568	0.167805	-0.107742	-0.771713	-0.381932	0.184256	-0.571664	-0.381915	0.677842	-0.260522
7138	8.741191	0.654247	-3.311060	-0.558434	0.254679	-0.148195	-0.771548	-0.386903	0.177982	-0.578015	-0.376889	0.676330	-0.257742
7139	9.272683	0.757080	-3.334664	-0.555393	0.421683	-0.079176	-0.774162	-0.390184	0.165664	-0.585933	-0.370356	0.673527	-0.256672
7140	9.536020	-0.067917	-2.837756	-0.536150	0.581804	-0.064086	-0.779420	-0.391508	0.150068	-0.595955	-0.362685	0.668554	-0.257553
7141	9.493270	-0.500595	-2.513945	-0.540404	0.530409	-0.160325	-0.778710	-0.393001	0.139539	-0.605429	-0.356725	0.663637	-0.256495
7142	9.575961	-0.649962	-2.357757	-0.575676	0.495332	-0.049952	-0.780916	-0.394058	0.125305	-0.614313	-0.348730	0.659771	-0.256337
7143	10.429661	-0.356260	-2.449157	-0.542664	0.406043	-0.043493	-0.782157	-0.394162	0.115359	-0.621353	-0.341716	0.657064	-0.255768
7144	10.952338	-0.481885	-2.690066	-0.548956	0.284873	-0.083414	-0.783938	-0.397871	0.106072	-0.627309	-0.335490	0.655282	-0.254038
7145	9.874949	-0.343340	-2.487216	-0.553495	0.182775	-0.162669	-0.781839	-0.400350	0.099670	-0.631946	-0.330978	0.654552	-0.250319
7146	9.223455	-0.198722	-2.429972	-0.553383	0.091685	0.037702	-0.781837	-0.400762	0.098422	-0.634720	-0.324047	0.655933	-0.248749
7147	9.238668	-0.600292	-2.096920	-0.546380	0.041072	0.048647	-0.783506	-0.399359	0.094440	-0.636278	-0.317521	0.658324	-0.246861
7148	9.740669	-0.557440	-2.081157	-0.566628	0.009807	0.036324	-0.783649	-0.398248	0.093899	-0.637996	-0.310806	0.660730	-0.244535
7149	9.760145	-0.577090	-2.112374	-0.549579	-0.035483	0.054498	-0.784621	-0.398529	0.095839	-0.638425	-0.304485	0.664109	-0.242200
7150	9.457620	-0.782929	-2.100008	-0.532845	-0.100013	0.003692	-0.785742	-0.396874	0.099183	-0.638569	-0.299135	0.667483	-0.239196
7151	9.422016	-0.705623	-2.139480	-0.562353	-0.138985	-0.054796	-0.784075	-0.398001	0.103583	-0.638112	-0.294557	0.671550	-0.234671
7152	9.576383	-0.747734	-2.148881	-0.560801	-0.207870	-0.008326	-0.784358	-0.398586	0.113257	-0.636969	-0.289481	0.676282	-0.230466
7153	9.494728	-0.943866	-2.293967	-0.562693	-0.192846	-0.075708	-0.781727	-0.398622	0.122361	-0.635761	-0.285388	0.680866	-0.225351
7154	9.258188	-0.898715	-2.267576	-0.542528	-0.153164	-0.093453	-0.779082	-0.402128	0.132812	-0.635572	-0.281415	0.684247	-0.220589
7155	9.065111	-0.926569	-2.279088	-0.549400	-0.090069	-0.095733	-0.776309	-0.402714	0.140665	-0.635676	-0.277261	0.687307	-0.215988
7156	8.904507	-1.120813	-2.201806	-0.552350	-0.015848	-0.036129	-0.775895	-0.403850	0.148669	-0.637120	-0.271750	0.689238	-0.212560
7157	9.708742	-0.898068	-2.483221	-0.570143	0.051975	-0.041855	-0.774236	-0.403040	0.154056	-0.638960	-0.265937	0.690843	-0.209150
7158	10.247476	-0.362413	-3.229248	-0.547599	0.177316	-0.052763	-0.774525	-0.401249	0.157810	-0.643050	-0.259876	0.690127	-0.206582
7159	8.652874	0.063603	-2.789720	-0.561293	0.285539	0.020430	-0.775359	-0.400263	0.153679	-0.647681	-0.252332	0.688982	-0.205285
7160	8.940919	0.986499	-2.148053	-0.568537	0.297656	0.084111	-0.778700	-0.396908	0.147379	-0.652867	-0.243573	0.687389	-0.204775
7161	11.799610	1.103564	-2.576004	-0.536528	0.303234	-0.109549	-0.778970	-0.397158	0.139360	-0.658021	-0.238068	0.685189	-0.202110
7162	10.695071	1.305786	-2.265104	-0.546071	0.284144	-0.199991	-0.777827	-0.403237	0.131961	-0.663961	-0.233519	0.682192	-0.198087
7163	9.746296	0.722601	-2.189676	-0.546454	0.177287	-0.155380	-0.776141	-0.408237	0.133694	-0.667521	-0.229036	0.681406	-0.194022
7164	8.838671	0.990286	-2.031985	-0.539906	0.086506	-0.193829	-0.774475	-0.409091	0.139203	-0.670632	-0.225237	0.680967	-0.189221
7165	9.444623	0.733732	-1.872886	-0.543824	0.038779	-0.188190	-0.771420	-0.411070	0.148837	-0.672341	-0.221796	0.681824	-0.184067
7166	10.203261	0.657953	-2.020438	-0.553995	-0.070770	-0.312218	-0.767520	-0.415826	0.159403	-0.673743	-0.219988	0.682958	-0.176759
7167	9.528648	0.797053	-2.095987	-0.555430	-0.172865	-0.287839	-0.760560	-0.421839	0.170210	-0.672883	-0.218531	0.686200	-0.169124
7168	9.093698	0.519090	-2.157539	-0.548609	-0.192344	-0.137372	-0.754726	-0.424945	0.183544	-0.671922	-0.214804	0.689629	-0.163684
7169	9.412680	0.492492	-2.225320	-0.532059	-0.203920	-0.057425	-0.753752	-0.428042	0.197330	-0.669653	-0.210599	0.694146	-0.159296
7170	9.702864	0.606527	-2.246310	-0.548432	-0.212973	-0.039793	-0.750575	-0.426423	0.208936	-0.668009	-0.205572	0.698185	-0.155052
7171	9.452448	0.617347	-2.313746	-0.558662	-0.214077	-0.114262	-0.745594	-0.424392	0.220117	-0.665777	-0.201839	0.702615	-0.149446
7172	9.187366	0.752023	-2.297982	-0.539413	-0.183562	-0.114262	-0.742259	-0.426789	0.230297	-0.664663	-0.197863	0.705843	-0.144428
7173	9.226700	0.763313	-2.385140	-0.547421	-0.149132	-0.130478	-0.738382	-0.426136	0.239952	-0.663252	-0.194327	0.709239	-0.138976
7174	9.278999	0.836336	-2.248307	-0.553565	-0.113139	-0.121911	-0.733381	-0.428114	0.247774	-0.663146	-0.190055	0.711466	-0.133911
7175	9.156925	0.586168	-2.187365	-0.540660	-0.084331	-0.129074	-0.731725	-0.427312	0.255926	-0.662552	-0.186419	0.713924	-0.128788
7176	9.175627	0.659251	-2.074648	-0.540214	-0.012349	-0.118887	-0.728809	-0.428448	0.262114	-0.663770	-0.182005	0.714724	-0.124312
7177	9.272774	0.549071	-2.206435	-0.539697	0.046805	-0.083847	-0.726865	-0.429158	0.265824	-0.664873	-0.177405	0.715548	-0.120263
7178	8.988907	0.588917	-2.303144	-0.557270	0.114919	-0.038518	-0.727843	-0.428050	0.266949	-0.667718	-0.171292	0.714920	-0.117052
7179	9.020349	0.537764	-2.336441	-0.540085	0.233515	-0.010735	-0.731042	-0.426229	0.263536	-0.671242	-0.165201	0.713450	-0.114593
7180	9.397840	0.360046	-2.552413	-0.540714	0.428324	-0.027798	-0.732154	-0.424542	0.257064	-0.678378	-0.158408	0.708512	-0.112787
7181	9.748474	-0.482328	-2.427510	-0.560131	0.516928	-0.051612	-0.736599	-0.422704	0.248960	-0.685927	-0.151945	0.703013	-0.110406
7182	9.945615	-0.560531	-2.368914	-0.536938	0.460265	-0.072197	-0.739929	-0.421838	0.240976	-0.693425	-0.145721	0.697307	-0.108121
7183	11.316030	-0.107439	-2.728556	-0.540490	0.477465	-0.057834	-0.743263	-0.419580	0.231071	-0.700165	-0.139661	0.692147	-0.105812
7184	11.373162	-0.560893	-2.535116	-0.550313	0.399010	-0.145987	-0.746031	-0.419819	0.221135	-0.706838	-0.134366	0.686950	-0.102105
7185	10.184176	-0.438617	-1.955023	-0.566499	0.199896	-0.254019	-0.746014	-0.423416	0.218886	-0.710062	-0.131182	0.685128	-0.095934
7186	9.567825	-0.086868	-1.972620	-0.549267	0.083140	-0.309797	-0.740169	-0.426765	0.221433	-0.712618	-0.128770	0.683858	-0.089063
7187	8.948779	0.002877	-1.769839	-0.539588	0.006858	-0.257146	-0.737650	-0.432191	0.225506	-0.713035	-0.126371	0.684667	-0.082722
7188	9.757159	0.022547	-2.061074	-0.569718	-0.045567	-0.210994	-0.733194	-0.436102	0.231514	-0.713639	-0.122533	0.685443	-0.076637
7189	9.661693	0.124091	-2.149059	-0.546112	-0.091457	-0.130821	-0.726110	-0.438787	0.242216	-0.712423	-0.118465	0.687945	-0.071767
7190	9.335581	-0.569702	-2.131217	-0.555366	-0.134648	-0.139666	-0.722667	-0.434964	0.257714	-0.711590	-0.113982	0.690075	-0.066668
7191	9.351154	-0.352540	-2.167486	-0.560679	-0.111249	-0.132762	-0.718667	-0.431133	0.270718	-0.710034	-0.109736	0.692837	-0.061539
7192	9.739775	-0.114625	-2.373614	-0.564231	-0.108699	-0.107045	-0.717724	-0.427299	0.284853	-0.709466	-0.104635	0.694608	-0.056826
7193	9.773790	0.212665	-2.556104	-0.549191	-0.021342	-0.108233	-0.711504	-0.422637	0.296190	-0.708996	-0.100105	0.696103	-0.052393
7194	9.132645	0.142408	-2.071240	-0.538871	0.008648	-0.053612	-0.711932	-0.421974	0.305878	-0.709889	-0.094487	0.696223	-0.049020
7195	9.576227	0.671269	-2.068070	-0.551692	0.112567	0.026260	-0.711125	-0.416302	0.308972	-0.711066	-0.087920	0.696042	-0.046700
7196	8.861172	0.986612	-1.824189	-0.564115	0.077414	-0.073751	-0.712521	-0.414919	0.310932	-0.712907	-0.082148	0.695114	-0.042808
7197	8.975362	1.076900	-1.569241	-0.555747	0.131651	-0.096964	-0.710863	-0.412982	0.311078	-0.714393	-0.077257	0.694391	-0.038660
7198	9.746571	0.939563	-1.501090	-0.538688	0.139471	-0.163908	-0.709904	-0.410779	0.314964	-0.717058	-0.073047	0.692345	-0.033924
7199	10.127270	1.175175	-1.310939	-0.564051	0.039098	-0.204183	-0.709083	-0.408576	0.318852	-0.717285	-0.069622	0.692729	-0.027959
7200	10.543010	1.376099	-1.608503	-0.543543	-0.033173	-0.185681	-0.705492	-0.405842	0.328254	-0.717518	-0.065754	0.693062	-0.022588
7201	10.000949	1.339993	-1.745093	-0.541298	-0.119740	-0.185232	-0.699398	-0.404648	0.340662	-0.715423	-0.062523	0.695682	-0.016955
7202	9.838453	1.293670	-1.973889	-0.559379	-0.176558	-0.071889	-0.695809	-0.401641	0.351173	-0.713577	-0.056906	0.698144	-0.012798
7203	9.566237	0.977002	-1.878179	-0.551167	-0.211430	-0.011524	-0.693208	-0.395593	0.365317	-0.710061	-0.051172	0.702216	-0.009359
7204	9.570476	0.764155	-1.904803	-0.553796	-0.237232	0.052272	-0.687552	-0.388847	0.375851	-0.707236	-0.043906	0.705578	-0.006968
7205	9.507916	0.488087	-2.061103	-0.559162	-0.266565	0.108966	-0.685503	-0.383486	0.388610	-0.702799	-0.036369	0.710440	-0.005040
7206	9.398516	0.712893	-2.160109	-0.541058	-0.266524	0.095034	-0.683312	-0.377693	0.396118	-0.699422	-0.028678	0.714125	-0.003393
7207	9.351542	0.923018	-2.225210	-0.570383	-0.290464	0.068319	-0.678882	-0.375925	0.403568	-0.694502	-0.021577	0.719167	-0.000670
7208	9.430152	1.117733	-2.309635	-0.513787	-0.250314	0.084703	-0.675546	-0.377328	0.406293	-0.691231	-0.014407	0.722490	0.000740
7209	9.327112	1.299578	-2.316359	-0.528182	-0.215883	0.070172	-0.671933	-0.378175	0.408469	-0.687238	-0.007902	0.726384	0.002872
7210	9.335788	1.281400	-2.509456	-0.560662	-0.177750	0.055412	-0.672221	-0.376803	0.413186	-0.684928	-0.000514	0.728590	0.005363
7211	9.248117	1.202606	-2.445641	-0.582309	-0.132258	0.015924	-0.669854	-0.378760	0.416328	-0.682048	0.005891	0.731227	0.009090
7212	9.197690	0.981678	-2.273981	-0.558662	-0.125120	0.009033	-0.668326	-0.379325	0.418660	-0.680416	0.012565	0.732616	0.012199
7213	9.386716	1.227075	-2.257643	-0.578491	-0.085245	-0.002875	-0.664992	-0.379893	0.420288	-0.678141	0.018585	0.734518	0.016199
7214	9.609768	1.219990	-2.393164	-0.558255	-0.049319	0.002500	-0.664427	-0.381827	0.417913	-0.677549	0.025131	0.734792	0.019423
7215	9.706859	0.932917	-2.602709	-0.570607	0.003095	-0.007704	-0.665109	-0.384597	0.417475	-0.676503	0.030894	0.735418	0.023467
7216	9.261925	0.529246	-2.682173	-0.552037	0.044242	0.008045	-0.665799	-0.385566	0.417471	-0.677227	0.037389	0.734342	0.026584
7217	8.712842	0.170164	-2.691928	-0.569925	0.082187	-0.003171	-0.666908	-0.385274	0.413887	-0.677274	0.043156	0.733825	0.030624
7218	9.422192	0.241428	-2.947365	-0.565832	0.156130	-0.001642	-0.669396	-0.387196	0.409739	-0.679554	0.049619	0.731147	0.034173
7219	10.034325	-0.256213	-3.077933	-0.547833	0.229404	0.061880	-0.674661	-0.388124	0.400369	-0.681735	0.055940	0.728512	0.037133
7220	10.178897	0.029063	-2.912182	-0.541922	0.210252	-0.012184	-0.678813	-0.389892	0.392640	-0.684730	0.061878	0.725033	0.040534
7221	9.545443	0.344255	-2.610421	-0.553621	0.126103	-0.073832	-0.680183	-0.393056	0.386120	-0.685215	0.066372	0.723894	0.045304
7222	9.434164	0.446972	-2.526855	-0.556446	0.060347	0.023835	-0.681010	-0.393596	0.382111	-0.685988	0.073142	0.722319	0.048232
7223	9.994849	0.399157	-2.652709	-0.555982	-0.035462	0.065237	-0.682101	-0.397459	0.377241	-0.684187	0.079808	0.723136	0.050922
7224	9.773671	0.443501	-2.739888	-0.564728	-0.140102	0.081666	-0.681263	-0.399132	0.379706	-0.682027	0.087712	0.724121	0.052876
7225	9.262566	0.150613	-2.946138	-0.538336	-0.173131	0.126277	-0.678506	-0.394992	0.383599	-0.678222	0.095151	0.726647	0.054277
7226	8.934136	0.072402	-2.645228	-0.558420	-0.183868	0.122478	-0.679092	-0.389050	0.389886	-0.675377	0.103590	0.728048	0.055513
7227	9.143600	-0.224227	-2.724346	-0.549192	-0.209800	0.197063	-0.679143	-0.378962	0.399668	-0.670975	0.112252	0.730786	0.056062
7228	9.299085	-0.131514	-2.812568	-0.543012	-0.223995	0.172501	-0.677801	-0.369983	0.408599	-0.667509	0.121236	0.732504	0.056318
7229	9.298971	-0.279273	-2.868906	-0.552902	-0.187493	0.126143	-0.676732	-0.361977	0.418766	-0.663213	0.128882	0.734969	0.057950
7230	9.341800	-0.439022	-2.867181	-0.533007	-0.156135	0.035938	-0.674822	-0.355913	0.428215	-0.660510	0.135632	0.736019	0.060051
7231	9.443080	-0.415361	-2.845836	-0.556523	-0.127002	0.016045	-0.672763	-0.351500	0.434051	-0.656878	0.141634	0.737859	0.063368
7232	9.419251	-0.483323	-2.917529	-0.560288	-0.121066	-0.040662	-0.671545	-0.345427	0.441570	-0.654448	0.147552	0.738539	0.066980
7233	9.099445	-0.480293	-2.755255	-0.557236	-0.061594	-0.048142	-0.667682	-0.341024	0.449052	-0.651633	0.152522	0.739609	0.071348
7234	9.504616	-0.579592	-2.769186	-0.562969	0.041208	-0.050539	-0.667987	-0.335491	0.452982	-0.651518	0.158082	0.738116	0.075622
7235	10.096194	-0.100297	-3.200561	-0.542511	0.142434	-0.084335	-0.668701	-0.330493	0.451380	-0.651657	0.162003	0.736584	0.080881
7236	9.229835	0.397196	-2.963342	-0.566462	0.161466	-0.193667	-0.669808	-0.331461	0.451240	-0.653013	0.165289	0.733897	0.087451
7237	8.559063	0.597182	-2.573266	-0.546449	0.155516	-0.153718	-0.671742	-0.332829	0.447093	-0.653172	0.168146	0.732330	0.093736
7238	9.324854	0.572329	-2.685154	-0.553654	0.170109	-0.159041	-0.671734	-0.334207	0.444314	-0.654689	0.171725	0.729353	0.099689
7239	10.387827	0.689279	-3.393386	-0.536562	0.210440	-0.027896	-0.675894	-0.334875	0.439638	-0.655871	0.176109	0.726582	0.104391
7240	10.217993	0.620789	-3.310247	-0.550063	0.111867	-0.082343	-0.677584	-0.329467	0.440537	-0.656636	0.180860	0.724032	0.109073
7241	9.423664	0.070565	-3.218481	-0.562818	0.084722	-0.076371	-0.678312	-0.322127	0.443245	-0.655729	0.185107	0.722966	0.114349
7242	9.037789	0.358808	-3.112455	-0.555353	0.120616	-0.068589	-0.680559	-0.316723	0.445530	-0.656570	0.190077	0.720163	0.118959
7243	9.535389	0.665538	-3.024732	-0.559439	0.057585	-0.062805	-0.680029	-0.311045	0.447243	-0.655251	0.194498	0.719349	0.123911
7244	9.534755	0.617578	-2.966209	-0.563418	0.007240	-0.073167	-0.679786	-0.303993	0.452568	-0.654358	0.199755	0.717958	0.128257
7245	9.100193	0.149764	-2.858931	-0.547038	-0.025766	-0.026925	-0.678849	-0.296806	0.458718	-0.651922	0.204706	0.718057	0.132241
7246	9.136997	0.219334	-2.903246	-0.559716	-0.033146	-0.000471	-0.678596	-0.291970	0.463467	-0.650593	0.211037	0.716835	0.135421
7247	9.266367	0.207163	-2.787310	-0.564344	-0.064085	0.036839	-0.679714	-0.291431	0.469149	-0.647642	0.217210	0.717044	0.138667
7248	9.412341	0.406467	-2.842884	-0.572691	-0.091113	0.044043	-0.678063	-0.288675	0.472898	-0.645476	0.224477	0.716262	0.141203
7249	9.373919	0.802114	-2.987382	-0.556544	-0.121872	0.051547	-0.677793	-0.287580	0.477193	-0.641695	0.230880	0.717084	0.143919
7250	9.081910	0.871824	-2.953943	-0.541788	-0.088702	0.058541	-0.674473	-0.285662	0.481750	-0.639672	0.237916	0.716203	0.145837
7251	8.958655	0.884864	-2.924930	-0.555853	-0.030391	0.091610	-0.675188	-0.280950	0.482910	-0.637246	0.244562	0.715580	0.148500
7252	9.046481	0.757030	-2.797984	-0.570955	0.040201	0.064456	-0.674509	-0.277769	0.484735	-0.636871	0.251644	0.712850	0.151377
7253	8.868758	0.725471	-2.613769	-0.549007	0.125726	-0.042018	-0.676731	-0.277203	0.482822	-0.636252	0.255763	0.710838	0.156452
7254	9.136897	0.961097	-2.534610	-0.546059	0.192762	-0.079469	-0.678376	-0.281341	0.477538	-0.637670	0.259970	0.706885	0.161570
7255	9.751368	0.582747	-2.908123	-0.554061	0.333091	-0.043175	-0.682808	-0.282697	0.471199	-0.639906	0.263389	0.702129	0.167812
7256	9.132549	-0.688399	-2.767474	-0.559050	0.439480	-0.162725	-0.688761	-0.285850	0.464576	-0.644343	0.265724	0.695293	0.175442
7257	9.915025	-0.679257	-2.836274	-0.560034	0.564578	-0.136801	-0.694001	-0.291895	0.451281	-0.649334	0.267056	0.687866	0.184083
7258	10.195910	-2.009999	-2.046230	-0.550130	0.595422	0.027518	-0.704267	-0.291549	0.437261	-0.656473	0.271234	0.677803	0.189888
7259	10.383993	-0.664899	-2.001087	-0.545917	0.429659	0.032332	-0.716185	-0.293539	0.418253	-0.660168	0.275175	0.671064	0.195266
7260	9.769004	-0.460163	-1.954227	-0.552709	0.217054	0.026380	-0.722400	-0.298891	0.405526	-0.662028	0.280750	0.665805	0.199003
7261	9.554049	-0.771814	-1.771670	-0.531124	0.136958	0.099572	-0.723596	-0.309247	0.393677	-0.662073	0.286524	0.662505	0.201619
7262	10.005220	-0.221946	-1.493308	-0.555082	0.084518	0.139572	-0.726608	-0.316963	0.381178	-0.662522	0.294120	0.658256	0.203118
7263	10.036663	-0.311882	-1.545501	-0.569275	0.023256	0.345016	-0.730190	-0.321356	0.370376	-0.661756	0.304057	0.654750	0.202313
7264	9.810556	-0.284391	-1.627653	-0.547143	-0.057697	0.316540	-0.734064	-0.323545	0.364162	-0.660962	0.314388	0.651228	0.200481
7265	9.339054	-0.205063	-1.782538	-0.535771	-0.093163	0.242502	-0.736838	-0.323245	0.359071	-0.658329	0.322965	0.649883	0.199872
7266	9.647153	-0.346942	-1.747542	-0.546609	-0.087740	0.249463	-0.738930	-0.320594	0.355520	-0.656745	0.332471	0.647043	0.198707
7267	9.678487	-0.227865	-1.995355	-0.532922	-0.201765	0.200817	-0.740048	-0.318506	0.353614	-0.652440	0.340854	0.647286	0.197894
7268	9.563727	-0.568297	-1.677309	-0.566838	-0.094246	0.180216	-0.742282	-0.315587	0.352832	-0.650235	0.349694	0.644797	0.197853
7269	9.210196	-0.652362	-1.564757	-0.559158	-0.075282	0.265026	-0.743137	-0.310878	0.354823	-0.647542	0.358690	0.642694	0.197421
7270	9.411942	-1.193837	-1.389857	-0.541093	-0.030982	0.139310	-0.745105	-0.305189	0.354620	-0.646059	0.366360	0.639673	0.198005
7271	9.766377	-1.140072	-1.323280	-0.545201	-0.059029	0.059893	-0.745662	-0.304208	0.351593	-0.642808	0.372432	0.638769	0.200165
7272	9.815271	-1.148159	-1.407819	-0.550168	-0.110016	0.023006	-0.745253	-0.303391	0.356022	-0.639714	0.379001	0.637506	0.201768
7273	9.495496	-1.028812	-1.193689	-0.558445	-0.118095	0.019360	-0.744152	-0.301461	0.358522	-0.635412	0.384906	0.637498	0.204194
7274	10.093137	-1.098807	-1.737333	-0.538017	-0.056820	0.017593	-0.742633	-0.300512	0.364050	-0.633001	0.390990	0.635574	0.206112
7275	9.914339	-0.713589	-2.144882	-0.574176	0.038192	-0.107231	-0.741795	-0.301624	0.364447	-0.629993	0.394785	0.634424	0.211566
7276	9.100708	-0.371738	-1.625728	-0.532255	0.040883	-0.039672	-0.741796	-0.301343	0.363344	-0.628587	0.399621	0.631667	0.214892
7277	10.630917	0.090581	-2.667030	-0.557412	0.093708	-0.062870	-0.741778	-0.304655	0.358471	-0.626551	0.403446	0.629482	0.220041
7278	10.271871	0.554885	-2.203005	-0.546063	0.058505	-0.363334	-0.739787	-0.314627	0.354205	-0.623779	0.404256	0.628983	0.227721
7279	10.422548	0.771225	-2.234614	-0.566046	-0.055066	-0.146074	-0.736128	-0.325156	0.349506	-0.619397	0.407681	0.629218	0.232872
7280	9.771683	0.330720	-2.228827	-0.543166	-0.146433	-0.226821	-0.731943	-0.330448	0.353844	-0.614621	0.411066	0.630108	0.237126
7281	9.627423	0.891572	-2.338785	-0.560289	-0.285490	-0.182773	-0.725550	-0.333121	0.361233	-0.607130	0.414943	0.633425	0.240807
7282	9.733413	0.677766	-2.416273	-0.546396	-0.355136	-0.258263	-0.718600	-0.336917	0.372754	-0.599446	0.418898	0.637012	0.243731
7283	9.301260	0.554598	-2.452978	-0.548460	-0.377288	-0.304255	-0.709567	-0.341422	0.387569	-0.590160	0.421415	0.642360	0.247979
7284	8.832507	0.653028	-2.641906	-0.559263	-0.400352	-0.244158	-0.696085	-0.346763	0.400683	-0.581731	0.425838	0.646147	0.250490
7285	8.867684	0.760755	-2.768793	-0.562392	-0.379713	-0.132830	-0.686917	-0.349594	0.411920	-0.572996	0.430630	0.649830	0.252890
7286	8.884085	0.938464	-2.930261	-0.565492	-0.340843	-0.044608	-0.680233	-0.355318	0.419829	-0.566170	0.437323	0.651047	0.253650
7287	9.185596	0.801426	-3.286720	-0.548164	-0.344551	-0.037244	-0.674391	-0.358675	0.424727	-0.558370	0.442927	0.653431	0.255083
7288	8.681965	1.213149	-2.875069	-0.563757	-0.072738	-0.005550	-0.671325	-0.361461	0.426610	-0.555168	0.448669	0.651198	0.257733
7289	8.705278	1.531657	-2.926976	-0.564565	-0.023645	-0.051814	-0.669077	-0.367281	0.424321	-0.551271	0.452530	0.649960	0.262428
7290	8.784132	1.463926	-2.858675	-0.559388	0.070779	-0.034636	-0.670155	-0.374196	0.420110	-0.549778	0.457044	0.646349	0.266623
7291	8.365834	1.700374	-2.952566	-0.547233	0.209230	0.086685	-0.670828	-0.378199	0.414958	-0.549748	0.461162	0.641307	0.271719
7292	8.830524	1.310977	-3.311259	-0.550375	0.530312	0.155509	-0.677079	-0.375376	0.403837	-0.555169	0.465443	0.630817	0.277885
7293	9.411366	0.144022	-3.463311	-0.548869	0.739269	0.164835	-0.692908	-0.371948	0.384085	-0.562130	0.467464	0.618994	0.286939
7294	9.751849	0.159659	-2.553067	-0.533771	0.782749	0.032962	-0.709014	-0.367952	0.360194	-0.569895	0.468357	0.606603	0.296470
7295	11.892418	-0.448152	-2.532237	-0.546822	0.799813	0.170182	-0.719852	-0.362877	0.342079	-0.577415	0.469694	0.593701	0.305774
7296	10.680490	-0.882217	-2.061878	-0.539142	0.578193	0.144769	-0.731117	-0.355446	0.324269	-0.583052	0.472964	0.582250	0.311995
7297	10.264637	-0.835345	-1.941039	-0.556766	0.341664	0.200778	-0.740009	-0.351781	0.311656	-0.585108	0.477383	0.574057	0.316564
7298	9.568840	-0.750823	-1.491655	-0.557644	0.200904	0.213864	-0.744449	-0.349780	0.296226	-0.586479	0.483888	0.566071	0.318525
7299	9.857191	-0.722555	-1.318396	-0.545063	0.116838	0.340201	-0.751112	-0.348202	0.284819	-0.586891	0.491072	0.559092	0.319098
7300	10.327109	-0.880104	-1.307602	-0.529322	0.003061	0.365929	-0.757232	-0.344139	0.276059	-0.587152	0.500098	0.551992	0.316954
7301	9.725782	-0.848829	-1.548758	-0.559918	-0.103092	0.357269	-0.760015	-0.341197	0.268369	-0.584970	0.508941	0.547179	0.315252
7302	8.999056	-0.453268	-1.627098	-0.559182	-0.124738	0.352009	-0.762816	-0.335361	0.266238	-0.583284	0.518839	0.541376	0.312247
7303	8.805779	-1.184340	-1.640427	-0.559177	-0.168424	0.394607	-0.765764	-0.328151	0.267856	-0.580493	0.528381	0.536779	0.309370
7304	9.955012	-0.985983	-1.610353	-0.547974	0.028485	0.151397	-0.766753	-0.324549	0.269422	-0.579182	0.534921	0.531247	0.310135
7305	9.063689	-1.197836	-1.606796	-0.554581	-0.151460	0.115061	-0.766220	-0.319708	0.272509	-0.574831	0.541228	0.529320	0.310583
7306	9.362344	-1.383452	-1.619622	-0.550069	-0.129331	0.060168	-0.765255	-0.318890	0.276105	-0.571179	0.547730	0.526506	0.310706
7307	9.382336	-1.668193	-1.534323	-0.556135	-0.075061	0.038496	-0.764861	-0.314186	0.278777	-0.567097	0.552716	0.524424	0.312865
7308	9.631248	-1.529462	-1.512043	-0.561564	-0.056836	0.022465	-0.765575	-0.310599	0.284488	-0.563787	0.558437	0.521058	0.314310
7309	9.749640	-1.432893	-1.793548	-0.532570	-0.031027	-0.053384	-0.762273	-0.304808	0.291988	-0.559823	0.561863	0.519566	0.317740
7310	9.931284	-1.055971	-2.005783	-0.538512	0.093320	-0.146124	-0.762829	-0.304806	0.291716	-0.557220	0.564562	0.516495	0.322503
7311	8.910901	-0.408053	-1.441444	-0.557767	0.074126	-0.118960	-0.760591	-0.308415	0.291661	-0.553618	0.566843	0.514337	0.328106
7312	9.698516	-0.087994	-2.021104	-0.565877	0.203578	-0.069196	-0.760582	-0.309647	0.286671	-0.552290	0.569845	0.508937	0.333520
7313	10.955751	0.576007	-2.001202	-0.560493	0.130825	-0.176270	-0.760834	-0.314197	0.279299	-0.548791	0.571091	0.506748	0.340426
7314	10.802102	1.032006	-1.885279	-0.531398	0.011927	-0.194640	-0.761358	-0.320980	0.276606	-0.545020	0.573660	0.505055	0.344654
7315	9.756289	0.626779	-1.659492	-0.528257	0.016317	-0.101136	-0.757193	-0.321557	0.280439	-0.541188	0.575975	0.503458	0.349139
7316	8.834731	0.215449	-1.897696	-0.551643	-0.083128	-0.163837	-0.754286	-0.320333	0.285822	-0.536395	0.579688	0.502252	0.352114
7317	9.650115	0.319619	-1.808138	-0.547988	0.003745	-0.295963	-0.752346	-0.320635	0.292025	-0.530775	0.580258	0.502865	0.358754
7318	9.777463	0.760872	-1.834976	-0.540979	-0.047049	-0.258331	-0.747886	-0.325655	0.297746	-0.525756	0.582592	0.502373	0.363027
7319	9.862302	0.607336	-1.956599	-0.560945	-0.083523	-0.199066	-0.743162	-0.327630	0.305155	-0.519731	0.584799	0.502633	0.367764
7320	9.748729	0.608173	-1.937127	-0.549986	-0.135051	-0.088066	-0.739829	-0.328764	0.310371	-0.514921	0.589520	0.500944	0.369294
7321	9.472312	0.327384	-1.904631	-0.548095	-0.177307	-0.004722	-0.737470	-0.329481	0.316152	-0.509475	0.594157	0.499925	0.370795
7322	9.557762	0.604786	-1.898176	-0.562703	-0.173484	-0.019018	-0.734423	-0.328394	0.320841	-0.504584	0.599916	0.497658	0.371258
7323	9.357831	0.722092	-1.889553	-0.567730	-0.128863	0.028393	-0.734572	-0.327165	0.326661	-0.499571	0.604634	0.495538	0.373214
7324	9.343683	0.818865	-1.885781	-0.553092	-0.092618	-0.001727	-0.732504	-0.324691	0.331648	-0.495676	0.609797	0.492257	0.374347
7325	9.424997	0.901356	-1.751508	-0.554094	-0.055809	-0.085099	-0.731125	-0.323465	0.337319	-0.490652	0.612620	0.490837	0.378201
7326	9.545154	0.896159	-1.688792	-0.556826	-0.044812	-0.102871	-0.728345	-0.324585	0.338807	-0.486384	0.616404	0.488231	0.380929
7327	9.680622	0.773852	-1.789086	-0.547783	-0.059304	-0.097351	-0.724600	-0.324329	0.342790	-0.481278	0.618976	0.486985	0.384819
7328	9.776181	0.711014	-1.694284	-0.576648	-0.057906	-0.037535	-0.723489	-0.324899	0.346647	-0.477100	0.623623	0.483488	0.386923
7329	9.775135	0.151967	-1.828179	-0.555997	0.024742	-0.023713	-0.723916	-0.322964	0.349020	-0.473253	0.626247	0.480394	0.391240
7330	9.286477	0.088611	-2.017691	-0.555800	0.053632	-0.036372	-0.723086	-0.322413	0.349296	-0.470382	0.629773	0.475924	0.394492
7331	9.213173	-0.237887	-1.748178	-0.546540	0.095243	-0.063128	-0.723499	-0.322963	0.348187	-0.467009	0.631297	0.472659	0.399952
7332	9.543603	-0.149661	-1.991215	-0.551256	0.217934	-0.072693	-0.723771	-0.323645	0.344864	-0.465425	0.633049	0.467085	0.405537
7333	10.175067	-0.749243	-2.173827	-0.532977	0.203215	-0.042250	-0.727922	-0.325831	0.337961	-0.463404	0.633683	0.462572	0.411982
7334	10.164719	-0.734075	-2.077338	-0.536891	0.125164	0.021873	-0.730125	-0.328852	0.330619	-0.461876	0.636853	0.456715	0.415331
7335	9.937964	-0.698786	-2.072596	-0.558826	0.101802	0.023487	-0.731795	-0.327173	0.327193	-0.459127	0.639094	0.452010	0.420057
7336	9.634309	-0.411199	-1.988418	-0.539177	0.066734	0.002672	-0.732188	-0.331871	0.322723	-0.456841	0.642522	0.446862	0.422819
7337	9.735437	-0.363176	-1.935935	-0.566880	-0.017132	0.026773	-0.732175	-0.333794	0.317173	-0.452936	0.645800	0.443060	0.426015
7338	9.605435	-0.585599	-2.083078	-0.557762	-0.051923	0.081008	-0.731750	-0.335877	0.317978	-0.449981	0.651024	0.437768	0.426666
7339	9.445264	-0.651733	-1.999978	-0.537515	-0.034434	0.126209	-0.734667	-0.335166	0.314413	-0.447130	0.655001	0.433004	0.428434
7340	9.713583	-1.039647	-1.933190	-0.549314	-0.052601	0.150069	-0.734959	-0.331838	0.314450	-0.444823	0.660670	0.426824	0.428332
7341	9.587159	-0.671625	-1.946792	-0.552346	-0.061050	0.089952	-0.734974	-0.328235	0.314764	-0.441223	0.664632	0.422564	0.430148
7342	9.792831	-0.687904	-2.024201	-0.560107	-0.114580	0.038925	-0.734554	-0.328927	0.314338	-0.437249	0.669898	0.418249	0.430253
7343	9.629508	-0.680230	-2.120713	-0.557743	-0.166696	0.020668	-0.733861	-0.329637	0.318888	-0.432065	0.674170	0.415712	0.431275
7344	9.553154	-0.648941	-2.217604	-0.545972	-0.179443	0.028838	-0.730536	-0.328830	0.324263	-0.427607	0.679705	0.412158	0.430440
7345	9.291327	-0.738431	-2.107530	-0.556764	-0.179703	0.058721	-0.728881	-0.327467	0.330347	-0.422621	0.684332	0.409141	0.430912
7346	9.106681	-1.036819	-2.091873	-0.560104	-0.118083	0.017533	-0.726684	-0.322499	0.335636	-0.418329	0.689283	0.405041	0.431082
7347	9.228915	-0.980686	-2.266623	-0.538971	-0.067480	-0.007260	-0.725168	-0.320575	0.339791	-0.413919	0.692199	0.402050	0.433461
7348	9.434381	-1.116042	-2.064850	-0.575288	-0.052734	-0.023683	-0.725597	-0.318367	0.343136	-0.409553	0.696304	0.397790	0.434960
7349	9.758661	-0.857045	-2.056093	-0.556273	-0.016126	-0.090819	-0.725188	-0.317267	0.345632	-0.404588	0.698181	0.395307	0.438844
7350	9.954580	-0.819379	-2.404696	-0.561409	0.043660	-0.119493	-0.723112	-0.316173	0.348808	-0.400312	0.700496	0.391669	0.442324
7351	9.858661	-0.525988	-2.342606	-0.563842	0.119676	-0.155359	-0.721850	-0.318948	0.348769	-0.395722	0.700651	0.388860	0.448643
7352	9.147889	0.090316	-1.884639	-0.546312	0.101882	0.000563	-0.723382	-0.317552	0.346860	-0.393163	0.703182	0.383156	0.451830
7353	9.264071	0.273514	-1.840932	-0.522138	0.189923	0.018043	-0.725875	-0.318084	0.341620	-0.391228	0.703613	0.377689	0.457407
7354	9.594457	0.478118	-2.022449	-0.571638	0.189570	-0.109819	-0.726421	-0.319033	0.335531	-0.387939	0.704623	0.372564	0.462825
7355	10.024110	0.322635	-2.108269	-0.548289	0.131665	-0.089656	-0.728629	-0.321650	0.331650	-0.384177	0.704868	0.368785	0.468580
7356	10.222713	-0.052458	-2.379786	-0.541375	0.035774	-0.048288	-0.728634	-0.320541	0.331800	-0.380720	0.707449	0.364211	0.471083
7357	10.126593	-0.170949	-2.489477	-0.545581	-0.046820	-0.079706	-0.729059	-0.319024	0.334584	-0.375745	0.709360	0.361639	0.474175
7358	9.866611	-0.058340	-2.519379	-0.558823	-0.091157	-0.153936	-0.725729	-0.319465	0.339945	-0.370092	0.712439	0.359316	0.475768
7359	9.538403	0.040686	-2.471722	-0.548147	-0.114477	-0.174955	-0.720864	-0.321857	0.347349	-0.363640	0.714269	0.358524	0.478587
7360	9.355416	0.211165	-2.444386	-0.568088	-0.105420	-0.171723	-0.716693	-0.323958	0.351167	-0.357550	0.717349	0.356423	0.480136
7361	9.360662	0.428936	-2.393669	-0.566089	-0.084056	-0.143496	-0.713632	-0.326199	0.355959	-0.351307	0.719178	0.354731	0.483252
7362	9.380264	0.486745	-2.404005	-0.551476	-0.084362	-0.116772	-0.709859	-0.332036	0.357805	-0.346106	0.722254	0.351804	0.484555
7363	9.510675	0.451912	-2.432784	-0.554199	-0.091654	-0.104350	-0.708602	-0.334547	0.361641	-0.340314	0.724286	0.349664	0.487167
7364	9.467760	0.490542	-2.481480	-0.556819	-0.110242	-0.040574	-0.706104	-0.334699	0.364109	-0.335569	0.728112	0.345713	0.487574
7365	9.405631	0.543761	-2.535145	-0.553089	-0.112355	-0.008674	-0.703880	-0.335684	0.366847	-0.330540	0.730941	0.342287	0.489191
7366	9.314241	0.626493	-2.535946	-0.563783	-0.092746	0.019381	-0.702496	-0.335143	0.370021	-0.326371	0.734975	0.337231	0.489458
7367	9.309725	0.776547	-2.503788	-0.568905	-0.044224	0.036732	-0.702228	-0.333487	0.372387	-0.321975	0.737475	0.332493	0.491845
7368	9.294846	0.878762	-2.403432	-0.559588	0.002638	0.030366	-0.701124	-0.331828	0.372810	-0.318588	0.740533	0.326651	0.493368
7369	9.265100	0.850498	-2.316097	-0.559403	0.057067	-0.011558	-0.703625	-0.331544	0.372417	-0.314489	0.741569	0.322036	0.497459
7370	9.341990	1.126596	-2.140488	-0.523039	0.102415	-0.061793	-0.705015	-0.331263	0.372431	-0.311357	0.742729	0.317250	0.500762
7371	9.354433	0.977884	-1.950389	-0.577659	0.100227	-0.091637	-0.704049	-0.329741	0.372578	-0.306434	0.742834	0.313336	0.506078
7372	9.396949	1.051074	-1.796631	-0.555836	0.106368	-0.084331	-0.703767	-0.330288	0.370219	-0.302594	0.743930	0.308493	0.509742
7373	9.642787	0.967368	-1.796026	-0.563013	0.097032	-0.041856	-0.705155	-0.330281	0.368848	-0.298354	0.744172	0.303966	0.514584
7374	9.822332	0.982425	-1.912408	-0.541038	0.100163	0.001774	-0.707937	-0.328884	0.367501	-0.295557	0.745683	0.297991	0.517498
7375	9.482841	0.901051	-1.741918	-0.559207	0.105703	-0.009177	-0.708762	-0.329695	0.361692	-0.291744	0.745905	0.292930	0.522210
7376	9.957482	0.697983	-2.049550	-0.548653	0.203285	-0.038760	-0.711961	-0.328299	0.361178	-0.288995	0.746051	0.286838	0.526891
7377	9.958839	-0.268747	-2.067758	-0.529356	0.191989	0.000337	-0.713632	-0.326338	0.355957	-0.286239	0.745140	0.281391	0.532590
7378	9.507209	-0.762973	-1.950498	-0.551197	0.141963	0.055075	-0.715034	-0.322726	0.354623	-0.284079	0.746379	0.274181	0.535763
7379	9.718792	-1.156330	-2.038204	-0.540361	0.054342	0.175163	-0.721715	-0.318401	0.350848	-0.282310	0.747876	0.266709	0.538376
7380	10.026386	-1.016639	-1.803395	-0.543919	0.177660	-0.005148	-0.724906	-0.318099	0.345622	-0.279758	0.748271	0.260242	0.542310
7381	10.324334	-0.730986	-1.809397	-0.560594	0.112560	0.034079	-0.724755	-0.319321	0.337451	-0.276525	0.748403	0.254253	0.546610
7382	9.887731	-0.381789	-1.667743	-0.553816	0.016544	0.082467	-0.728490	-0.321510	0.331097	-0.273933	0.750959	0.247225	0.547632
7383	9.534927	-0.408274	-1.621069	-0.555486	-0.007682	0.166559	-0.729590	-0.323155	0.326388	-0.271634	0.752947	0.239909	0.549299
7384	9.561812	-0.428106	-1.674038	-0.568020	0.010233	0.184885	-0.732928	-0.321475	0.323666	-0.269890	0.756036	0.231179	0.549658
7385	9.577585	-0.514559	-1.571618	-0.552176	-0.056265	0.157158	-0.732238	-0.320085	0.322016	-0.267325	0.758393	0.224246	0.550537
7386	9.302988	-0.968917	-1.856114	-0.549049	-0.129695	0.101812	-0.734632	-0.312881	0.325150	-0.264291	0.762427	0.217696	0.549057
7387	9.888896	-0.845169	-0.800022	-0.554604	-0.151925	0.175394	-0.734931	-0.308594	0.328791	-0.261483	0.765823	0.210897	0.548329
7388	9.962782	-0.748927	-1.564686	-0.538650	-0.150585	0.024363	-0.735230	-0.304730	0.334364	-0.257643	0.769604	0.205726	0.546816
7389	9.479828	-0.706858	-1.506523	-0.550215	-0.140250	0.076262	-0.730809	-0.300882	0.341559	-0.253867	0.772340	0.200375	0.546711
7390	9.754078	-1.052072	-1.561025	-0.553042	-0.132461	0.016040	-0.730830	-0.297020	0.347682	-0.249768	0.775876	0.195053	0.545515
7391	9.604358	-0.978335	-1.513325	-0.556957	-0.183028	0.028667	-0.729050	-0.292331	0.353938	-0.245216	0.778839	0.190516	0.544961
7392	9.767741	-1.206623	-1.530325	-0.546921	-0.167523	0.003924	-0.726854	-0.287924	0.361432	-0.240922	0.782590	0.185594	0.543198
7393	9.632970	-1.128510	-1.540681	-0.539827	-0.175356	-0.031348	-0.726034	-0.286007	0.368082	-0.236033	0.785080	0.182078	0.542940
7394	9.576012	-1.191944	-1.694528	-0.539109	-0.193062	-0.066628	-0.721592	-0.286871	0.374952	-0.230982	0.788728	0.178438	0.541032
7395	9.469271	-1.278078	-1.664430	-0.564750	-0.212505	-0.096921	-0.717285	-0.288844	0.381811	-0.224871	0.791424	0.175791	0.540536
7396	9.731219	-1.033564	-1.715832	-0.549639	-0.146439	-0.033369	-0.714362	-0.291081	0.385637	-0.220156	0.794643	0.171269	0.539204
7397	9.926380	-0.711699	-1.830825	-0.561962	-0.085233	-0.016109	-0.712964	-0.293723	0.386981	-0.215412	0.796150	0.166752	0.540312
7398	9.562796	-0.149691	-1.976744	-0.563933	-0.050148	-0.110115	-0.711274	-0.299132	0.386636	-0.209953	0.798056	0.162852	0.540838
7399	9.324617	0.299621	-1.855801	-0.562316	-0.038860	-0.165010	-0.710265	-0.307164	0.383227	-0.203716	0.798492	0.160480	0.543283
7400	9.305380	0.353489	-2.148726	-0.558581	-0.031707	-0.159685	-0.705944	-0.311061	0.384951	-0.197853	0.799936	0.157325	0.544248
7401	9.808802	0.376753	-2.944560	-0.558651	0.027495	-0.319141	-0.703850	-0.314404	0.388219	-0.190146	0.799076	0.157170	0.548288
7402	9.450889	1.490158	-4.174224	-0.566588	-0.014461	-0.451544	-0.697989	-0.321918	0.392659	-0.180999	0.799337	0.158485	0.550619
7403	9.904222	1.117260	-3.066507	-0.556034	-0.056089	-0.437018	-0.692551	-0.327761	0.395322	-0.171640	0.798911	0.160528	0.553635
7404	9.884002	0.773468	-2.804120	-0.565734	-0.075150	-0.320303	-0.687674	-0.333346	0.403937	-0.163734	0.800122	0.159928	0.554454
7405	9.506863	0.641131	-3.092072	-0.561244	-0.089498	-0.334397	-0.680457	-0.334224	0.413135	-0.155247	0.800313	0.160339	0.556497
7406	9.657576	0.266037	-3.411847	-0.571560	-0.109062	-0.157472	-0.677431	-0.329134	0.422981	-0.148934	0.802335	0.157142	0.556222
7407	9.230266	0.501547	-3.278601	-0.554148	-0.180532	-0.238279	-0.673019	-0.324331	0.435301	-0.141304	0.803771	0.156315	0.556373
7408	9.234270	0.720805	-3.377697	-0.533956	-0.177574	-0.176103	-0.666099	-0.321199	0.447585	-0.135158	0.806296	0.154007	0.554889
7409	9.190500	0.772247	-3.310562	-0.541578	-0.216013	-0.206039	-0.659333	-0.314461	0.459769	-0.127933	0.808137	0.152855	0.554240
7410	8.946957	1.062535	-3.506764	-0.534203	-0.235606	-0.136834	-0.653241	-0.312431	0.470803	-0.122027	0.811334	0.150033	0.551667
7411	8.845688	1.007355	-3.544671	-0.548605	-0.235856	-0.103411	-0.646451	-0.310812	0.479893	-0.115711	0.813670	0.147155	0.550362
7412	8.652491	0.928698	-3.565279	-0.565707	-0.212341	-0.107343	-0.640633	-0.309473	0.490369	-0.109676	0.816674	0.143425	0.548128
7413	8.667947	1.238060	-3.542175	-0.542875	-0.181779	-0.109876	-0.634529	-0.309369	0.496683	-0.103497	0.818327	0.140556	0.547607
7414	8.490005	1.514978	-3.491872	-0.561371	-0.106460	-0.061903	-0.630932	-0.306755	0.500277	-0.098323	0.820196	0.135882	0.546943
7415	8.829288	1.392445	-3.423308	-0.546714	-0.066540	-0.096427	-0.628825	-0.312727	0.502135	-0.092502	0.820580	0.132498	0.548211
7416	9.235394	1.064071	-3.357368	-0.546002	-0.028081	0.036963	-0.627566	-0.314949	0.502517	-0.088872	0.821738	0.126198	0.548564
7417	9.809656	0.888436	-3.428660	-0.559139	0.058702	0.018682	-0.628799	-0.318261	0.498483	-0.084426	0.821001	0.120537	0.551635
7418	9.526888	0.218685	-3.386983	-0.545978	0.112638	0.018359	-0.631555	-0.322117	0.492658	-0.080941	0.820467	0.114279	0.554277
7419	8.801854	0.488301	-3.123249	-0.568246	0.082636	-0.049076	-0.633183	-0.329574	0.484851	-0.075687	0.819238	0.109544	0.557781
7420	8.590632	0.798956	-3.121600	-0.580908	0.121813	-0.091931	-0.636195	-0.337997	0.476492	-0.070421	0.818307	0.104677	0.560765
7421	8.875774	0.600527	-3.264735	-0.558460	0.183295	-0.024774	-0.639333	-0.349188	0.466999	-0.065825	0.815893	0.099477	0.565765
7422	9.763063	0.299866	-3.306057	-0.550492	0.194309	0.157632	-0.642352	-0.355241	0.454656	-0.064024	0.814483	0.090756	0.569457
7423	9.599176	0.484935	-3.245084	-0.557604	0.179157	0.240786	-0.649679	-0.360449	0.441386	-0.062485	0.812486	0.081206	0.573906
7424	9.616182	0.050399	-3.158110	-0.552478	0.144425	0.191463	-0.657159	-0.362753	0.430497	-0.060951	0.811544	0.071955	0.576631
7425	9.909647	-0.872682	-2.858270	-0.550966	0.159222	0.048006	-0.662147	-0.363406	0.421404	-0.057334	0.809336	0.065586	0.580849
7426	9.378420	-0.150682	-3.092730	-0.567651	0.014377	0.229161	-0.664513	-0.361728	0.418674	-0.055839	0.809814	0.055689	0.581362
7427	9.140049	-0.319249	-1.694018	-0.543197	-0.111927	0.225663	-0.668132	-0.358933	0.414307	-0.054134	0.810846	0.046803	0.580868
7428	8.900211	-1.176005	-2.916353	-0.539280	-0.043077	0.080989	-0.668814	-0.361701	0.413454	-0.051303	0.811682	0.039693	0.580487
7429	9.580532	0.382719	-3.379221	-0.541389	0.030621	-0.078362	-0.668366	-0.367923	0.407994	-0.046260	0.810722	0.035570	0.582516
7430	10.102969	-0.645319	-3.402274	-0.556276	0.010103	-0.189898	-0.668064	-0.372763	0.404209	-0.040050	0.810669	0.032593	0.583223
7431	9.817940	0.192902	-2.966681	-0.548892	-0.009127	-0.062277	-0.665136	-0.375965	0.406228	-0.035071	0.810128	0.028117	0.584527
7432	8.938602	-0.557044	-3.210829	-0.560511	-0.171586	-0.038679	-0.663482	-0.374045	0.411350	-0.030456	0.812214	0.022760	0.582119
7433	8.730703	-0.674210	-3.221323	-0.541650	-0.041607	-0.078238	-0.663357	-0.371560	0.414555	-0.025427	0.812003	0.018608	0.582802
7434	9.390166	-0.351196	-3.457757	-0.545501	-0.017186	-0.174671	-0.659183	-0.374357	0.419194	-0.019542	0.812149	0.015535	0.582916
7435	9.415445	-0.080815	-3.475304	-0.541750	-0.013964	-0.133028	-0.656940	-0.379215	0.419265	-0.013908	0.811554	0.012218	0.583984
7436	9.587786	0.574620	-3.598822	-0.545210	-0.003631	-0.072852	-0.655375	-0.386823	0.412953	-0.009223	0.811497	0.007484	0.584236
7437	9.635726	1.311414	-3.203617	-0.570065	0.054881	0.046894	-0.657543	-0.397319	0.402216	-0.005213	0.810084	0.000906	0.586291
7438	8.236443	1.246239	-2.669472	-0.549033	-0.074363	0.059999	-0.657787	-0.403531	0.394274	-0.002032	0.810782	-0.006030	0.585313
7439	8.646586	1.820604	-2.379248	-0.546505	0.110455	0.250119	-0.660235	-0.413613	0.384096	-0.000709	0.808594	-0.015587	0.588159
7440	9.273971	1.021217	-2.443652	-0.533598	0.126721	0.243122	-0.666618	-0.412451	0.372405	0.000096	0.806763	-0.025317	0.590332
7441	9.961647	1.534189	-2.803048	-0.556702	-0.005212	0.112959	-0.669385	-0.413672	0.366192	0.003179	0.805865	-0.032742	0.591185
7442	10.384606	0.752490	-2.949523	-0.551346	0.016741	0.274769	-0.674399	-0.409490	0.362679	0.003831	0.805149	-0.043184	0.591486
7443	9.343712	1.067982	-3.009637	-0.545650	-0.114676	0.048121	-0.675385	-0.406581	0.364099	0.007435	0.805519	-0.049418	0.590459
7444	9.458869	0.810881	-3.045580	-0.538627	-0.117585	-0.031404	-0.674557	-0.405897	0.366312	0.011379	0.806556	-0.054787	0.588503
7445	9.449332	1.072617	-2.934930	-0.542563	-0.142548	-0.057809	-0.670393	-0.406479	0.371804	0.016200	0.807303	-0.059264	0.586930
7446	9.380239	0.960362	-2.793451	-0.538403	-0.084487	-0.006844	-0.668735	-0.405390	0.376642	0.019889	0.807840	-0.065014	0.585468
7447	9.390354	0.909025	-2.877455	-0.573469	-0.123977	-0.104322	-0.666532	-0.402367	0.383431	0.025813	0.808355	-0.069078	0.584059
7448	9.182314	0.918490	-3.118894	-0.568471	-0.170290	-0.167703	-0.661262	-0.402688	0.393203	0.031748	0.810007	-0.072618	0.581040
7449	9.076649	0.829536	-3.538163	-0.554201	-0.145581	-0.316320	-0.655720	-0.401622	0.402711	0.039839	0.811016	-0.073029	0.579080
7450	9.015182	1.085815	-3.579598	-0.528156	-0.083339	-0.238527	-0.648774	-0.403744	0.410793	0.046068	0.811691	-0.074890	0.577431
7451	9.241653	1.084690	-3.531567	-0.554974	-0.027613	-0.207292	-0.645585	-0.403911	0.417264	0.053124	0.811109	-0.076972	0.577369
7452	9.116364	1.216204	-3.494209	-0.547374	-0.014893	-0.125021	-0.643091	-0.403378	0.422228	0.058450	0.810724	-0.080830	0.576868
7453	8.951306	1.293630	-3.644650	-0.554337	0.031073	-0.124517	-0.641157	-0.401730	0.425548	0.064665	0.809282	-0.084168	0.577751
7454	8.644322	1.046319	-3.699467	-0.558652	0.191178	-0.098219	-0.643543	-0.396466	0.428524	0.070197	0.806371	-0.088324	0.580549
7455	9.126956	1.071898	-3.374223	-0.540231	0.184733	0.011818	-0.644666	-0.393411	0.427873	0.074862	0.802856	-0.093488	0.584019
7456	9.676266	0.537881	-3.202288	-0.545966	0.141702	-0.004757	-0.645526	-0.387594	0.430013	0.078997	0.800269	-0.099066	0.586102
7457	9.390575	0.661619	-3.024494	-0.540830	0.113083	-0.034650	-0.648592	-0.384810	0.428821	0.084047	0.797592	-0.103598	0.588260
7458	9.427542	0.589999	-2.847368	-0.555588	0.069740	-0.016874	-0.649986	-0.383699	0.428982	0.088316	0.795764	-0.109203	0.589096
7459	9.605725	0.637671	-2.773239	-0.541429	0.026670	-0.041174	-0.651651	-0.383410	0.426785	0.093244	0.794043	-0.113786	0.589791
7460	9.596958	0.889088	-2.766368	-0.569287	-0.055003	-0.060430	-0.647483	-0.383973	0.426471	0.097951	0.793673	-0.119079	0.588480
7461	8.495294	1.111266	-3.124958	-0.560055	-0.023314	-0.094313	-0.646369	-0.385232	0.429076	0.103688	0.792569	-0.123122	0.588154
7462	8.656379	1.268762	-3.281562	-0.567350	-0.056167	-0.041058	-0.645114	-0.386765	0.430710	0.108117	0.792081	-0.128696	0.586818
7463	9.014524	1.430529	-3.329752	-0.545354	-0.081194	-0.465177	-0.639104	-0.396213	0.432917	0.117840	0.792575	-0.126800	0.584688
7464	9.046838	0.536653	-3.259419	-0.569774	-0.037718	-0.283605	-0.637155	-0.397326	0.432752	0.125192	0.792371	-0.128501	0.583064
7465	9.510073	0.909988	-3.375345	-0.545307	-0.054911	0.017711	-0.637032	-0.394007	0.434998	0.129303	0.791237	-0.134216	0.582418
7466	8.720641	1.496915	-3.057079	-0.553652	0.098451	-0.009084	-0.637324	-0.391243	0.437932	0.133547	0.788694	-0.139713	0.583616
7467	9.162866	0.782994	-3.165678	-0.555970	-0.013419	0.011927	-0.637630	-0.385572	0.442140	0.137969	0.786997	-0.145355	0.583499
7468	9.632423	0.756146	-2.735939	-0.558826	-0.208635	0.084820	-0.636953	-0.381977	0.444799	0.140299	0.787654	-0.153213	0.580037
7469	8.866655	0.760124	-3.256839	-0.559349	-0.418838	0.009011	-0.633770	-0.381465	0.455425	0.143544	0.790573	-0.159978	0.573408
7470	8.089223	1.053750	-3.070618	-0.552834	-0.012235	-0.133314	-0.627643	-0.385641	0.456441	0.148922	0.789567	-0.163725	0.572364
7471	8.166522	1.272300	-3.595040	-0.545341	0.243394	-0.007340	-0.628853	-0.393237	0.448492	0.154248	0.784895	-0.168131	0.576090
7472	9.664115	1.285033	-3.142957	-0.528189	0.362743	0.054339	-0.635062	-0.399830	0.433955	0.158296	0.778917	-0.173395	0.581519
7473	9.813385	1.369209	-3.057116	-0.535984	0.320177	-0.014455	-0.641138	-0.405319	0.420672	0.163783	0.773280	-0.177310	0.586322
7474	9.576035	1.492581	-2.889048	-0.553876	0.310218	0.095936	-0.648460	-0.410793	0.403943	0.167514	0.767518	-0.183639	0.590874
7475	9.344303	1.542566	-2.857886	-0.552379	0.316547	-0.009400	-0.655663	-0.412819	0.392502	0.173166	0.761722	-0.187790	0.595423
7476	9.611088	1.417668	-2.467855	-0.547604	0.266933	-0.102791	-0.655522	-0.412388	0.387805	0.178956	0.757086	-0.191116	0.598556
7477	9.969877	1.539654	-2.307817	-0.546909	0.097647	-0.108739	-0.658000	-0.416527	0.383357	0.184859	0.754190	-0.194420	0.599355
7478	9.521779	0.974213	-2.368559	-0.548733	0.061285	-0.080390	-0.657446	-0.416252	0.383632	0.189586	0.751836	-0.198816	0.599392
7479	8.898453	1.034459	-2.250008	-0.568122	0.140284	-0.047611	-0.658142	-0.415692	0.382537	0.195211	0.748039	-0.203118	0.600893
7480	9.377512	0.935916	-2.454919	-0.558941	0.147444	-0.040375	-0.660227	-0.414568	0.379523	0.199928	0.744365	-0.207885	0.602273
7481	9.795033	1.398630	-2.235942	-0.560852	0.151085	-0.036747	-0.662176	-0.413453	0.378997	0.205318	0.740343	-0.212197	0.603911
7482	9.995429	1.382747	-2.255362	-0.566747	0.097382	-0.070063	-0.661063	-0.413308	0.376225	0.210270	0.737274	-0.216800	0.604327
7483	9.702619	1.327550	-2.488717	-0.564245	0.044980	-0.058267	-0.662452	-0.413444	0.376511	0.215485	0.734546	-0.221251	0.604199
7484	9.609910	1.183517	-2.428999	-0.554717	-0.039883	-0.046174	-0.662877	-0.411504	0.376810	0.219344	0.733002	-0.226624	0.602692
7485	9.519979	1.090073	-2.391595	-0.547499	-0.063585	-0.021207	-0.662737	-0.412345	0.379842	0.223343	0.731443	-0.231880	0.601116
7486	9.089119	1.128248	-2.517082	-0.556751	-0.105176	-0.005213	-0.660523	-0.411395	0.384397	0.226414	0.730411	-0.238144	0.598768
7487	9.282539	1.230962	-2.513654	-0.556244	-0.055307	0.061772	-0.657471	-0.410851	0.385486	0.229549	0.728272	-0.244671	0.597547
7488	9.437254	1.161905	-2.580742	-0.552576	-0.059023	0.074248	-0.658859	-0.411125	0.385632	0.231800	0.726237	-0.251809	0.596189
7489	9.573660	1.373321	-2.641270	-0.543397	-0.064880	0.122220	-0.659959	-0.413196	0.383683	0.233941	0.723910	-0.259085	0.595064
7490	9.412652	1.276835	-2.775280	-0.563292	-0.086910	0.175162	-0.660523	-0.410834	0.382329	0.234966	0.721535	-0.267908	0.593636
7491	9.275620	1.153664	-2.901777	-0.552016	-0.029251	0.167825	-0.662344	-0.407084	0.381691	0.236836	0.718436	-0.275751	0.593060
