# Supplementary material for: Identification of Haptic Based Guiding Using Hard Reins
Source: PLoS One. 2015 Jul 22;10(7):e0132020. doi: 10.1371/journal.pone.0132020 (PMC4511788; doi:10.1371/journal.pone.0132020)
Supplement: S1 File — (ZIP) [file pone.0132020.s001.zip › MotionData1/Subject2/T14/gh14.txt]

// Start Time: 0
// Sample rate: 25.0Hz
// Scenario: 4.9
// Firmware Version: 2.6.1
Counter	Acc_X	Acc_Y	Acc_Z	Gyr_X	Gyr_Y	Gyr_Z	Mag_X	Mag_Y	Mag_Z	Quat_w	Quat_x	Quat_y	Quat_z
6882	-1.510332	0.452411	9.967994	-0.083134	-0.036194	-0.155836	-0.229943	0.239040	-0.699733	0.157235	0.054862	0.027301	-0.985658
6883	-1.221877	0.615554	9.668126	-0.033932	-0.052383	-0.100182	-0.234005	0.240320	-0.697634	0.155322	0.053543	0.027739	-0.986022
6884	-1.221330	0.500087	9.671312	0.001320	-0.070438	-0.026138	-0.236235	0.241301	-0.696454	0.154910	0.052038	0.027424	-0.986176
6885	-1.220202	0.277644	10.049864	-0.023653	-0.066653	0.047567	-0.237014	0.241571	-0.697351	0.155909	0.050568	0.027404	-0.986095
6886	-1.074160	-0.007504	10.299268	-0.086932	-0.079378	0.102657	-0.237411	0.242924	-0.697347	0.158095	0.048683	0.028668	-0.985806
6887	-0.831799	-0.286644	10.139190	-0.139622	-0.059216	0.130071	-0.239786	0.246748	-0.695261	0.160829	0.047033	0.030861	-0.985378
6888	-0.904654	-0.702130	9.688613	-0.136191	-0.059164	0.143031	-0.241905	0.253257	-0.694208	0.163840	0.045413	0.033119	-0.984884
6889	-0.873844	-0.588882	9.721693	-0.053953	-0.079171	0.145319	-0.243234	0.258942	-0.693678	0.166802	0.043648	0.033564	-0.984452
6890	-1.055044	-0.505025	9.725979	-0.017327	-0.110202	0.156617	-0.246381	0.260075	-0.691845	0.170011	0.041422	0.033300	-0.984008
6891	-1.023064	-0.650104	9.493806	-0.063751	-0.099262	0.158221	-0.247699	0.261855	-0.690672	0.173241	0.039241	0.033874	-0.983514
6892	-0.894212	-0.875705	9.578259	-0.165875	-0.073813	0.142913	-0.249027	0.267269	-0.690271	0.176268	0.037207	0.036667	-0.982955
6893	-0.560775	-1.520173	10.172427	-0.147247	-0.064791	0.090426	-0.249840	0.273496	-0.688971	0.178198	0.035347	0.039107	-0.982582
6894	-0.665596	-1.782442	10.222980	0.019914	-0.098617	0.023962	-0.253257	0.277594	-0.687651	0.178795	0.033395	0.038246	-0.982575
6895	-1.047222	-1.134984	9.827635	0.412346	-0.135882	-0.056172	-0.255832	0.268984	-0.688280	0.177506	0.032016	0.029601	-0.983153
6896	-0.801556	-0.581494	9.729672	0.689150	-0.131095	-0.109245	-0.260074	0.252833	-0.689544	0.175055	0.031715	0.015552	-0.983925
6897	-0.627967	-0.091672	9.346900	0.746494	-0.134618	-0.105270	-0.265199	0.228332	-0.690547	0.172524	0.031508	0.000367	-0.984501
6898	-0.458910	0.361657	9.551666	0.403035	-0.115743	-0.090444	-0.268664	0.211918	-0.690269	0.170524	0.030516	-0.008012	-0.984848
6899	-0.285174	0.333679	9.711321	0.112454	-0.095929	-0.086403	-0.273695	0.196323	-0.690752	0.168728	0.028877	-0.010609	-0.985182
6900	-0.574568	0.346758	9.483168	0.008890	-0.103337	-0.070313	-0.275642	0.193913	-0.691125	0.167328	0.026784	-0.011194	-0.985474
6901	-0.507278	0.390118	9.460400	0.045514	-0.099601	-0.059058	-0.278929	0.196271	-0.688257	0.166108	0.024847	-0.012505	-0.985715
6902	-0.310288	0.545251	9.685248	0.048888	-0.083099	-0.046148	-0.282052	0.193473	-0.688363	0.165245	0.023282	-0.013822	-0.985881
6903	-0.291327	0.612540	9.652764	-0.044271	-0.064837	-0.015272	-0.283893	0.195261	-0.686927	0.164938	0.021718	-0.013289	-0.985975
6904	-0.148911	0.574374	9.665560	-0.130320	-0.025545	0.011002	-0.284160	0.195543	-0.686021	0.165266	0.020680	-0.010909	-0.985972
6905	-0.141416	0.526953	9.864196	-0.140308	0.002872	0.054284	-0.285746	0.201222	-0.686393	0.166387	0.020105	-0.008309	-0.985821
6906	-0.150380	0.382497	9.838082	-0.027593	-0.000591	0.082554	-0.285239	0.204862	-0.686008	0.168094	0.019887	-0.007901	-0.985539
6907	-0.111284	0.271919	9.841698	0.017840	-0.010549	0.099419	-0.285237	0.204857	-0.686524	0.170037	0.019555	-0.008490	-0.985207
6908	-0.096733	0.247381	9.692666	-0.048623	-0.017030	0.089867	-0.285506	0.206348	-0.686134	0.171869	0.018937	-0.007727	-0.984908
6909	-0.004816	0.174814	9.524479	-0.097677	0.017665	0.087728	-0.284732	0.208903	-0.686010	0.173629	0.018750	-0.005937	-0.984615
6910	-0.146638	0.098391	9.771724	-0.079870	0.065106	0.062822	-0.285009	0.212953	-0.686006	0.174947	0.019646	-0.004265	-0.984373
6911	-0.486042	-0.013312	9.666174	0.014943	0.065089	0.032840	-0.282921	0.213065	-0.685894	0.175586	0.020791	-0.004494	-0.984234
6912	-0.649817	-0.031724	10.005240	0.056429	0.068680	0.009040	-0.279907	0.211806	-0.687080	0.175805	0.022239	-0.005470	-0.984159
6913	-0.813929	0.009025	10.057089	0.053983	0.037535	-0.007545	-0.279246	0.211648	-0.688635	0.175629	0.023010	-0.006526	-0.984166
6914	-0.939847	0.123960	9.971112	0.015578	0.000880	-0.025228	-0.278978	0.208551	-0.687735	0.175195	0.022985	-0.006920	-0.984241
6915	-0.733088	0.247441	10.080390	-0.015870	-0.030211	-0.028107	-0.280671	0.208695	-0.688754	0.174637	0.022212	-0.006819	-0.984359
6916	-0.695115	0.362009	9.791905	-0.007454	-0.052056	-0.007727	-0.281459	0.209115	-0.688102	0.174570	0.021062	-0.006952	-0.984395
6917	-0.443904	0.251376	9.655876	0.025848	-0.051974	-0.007542	-0.283429	0.208356	-0.685246	0.174395	0.020020	-0.007763	-0.984442
6918	-0.304588	0.367914	9.884447	0.029405	-0.046488	-0.010304	-0.284332	0.208079	-0.687047	0.174273	0.019108	-0.008601	-0.984474
6919	-0.292464	0.343058	9.644174	0.010867	-0.044641	-0.002090	-0.285642	0.207297	-0.685745	0.174212	0.018156	-0.009103	-0.984499
6920	-0.227984	0.457490	9.300725	-0.013154	-0.011687	0.014350	-0.287732	0.207591	-0.685729	0.174592	0.017777	-0.008992	-0.984439
6921	-0.072461	0.697740	9.113516	-0.081890	0.035858	0.036074	-0.287216	0.207731	-0.684571	0.175330	0.018073	-0.007429	-0.984316
6922	-0.161587	0.688413	9.251775	-0.003567	0.079904	0.081620	-0.284615	0.210401	-0.684461	0.177035	0.019521	-0.007210	-0.983984
6923	-0.420790	0.452806	9.450084	0.051517	0.128392	0.099358	-0.282250	0.210344	-0.687450	0.178982	0.022101	-0.007996	-0.983572
6924	-0.593407	0.260812	9.688219	0.015596	0.150288	0.117600	-0.277931	0.209873	-0.689292	0.181386	0.024995	-0.007918	-0.983062
6925	-0.757391	0.275130	9.749299	-0.088567	0.149231	0.117066	-0.273635	0.214134	-0.689970	0.183747	0.027495	-0.005877	-0.982571
6926	-0.753255	0.422072	9.801806	-0.148207	0.130907	0.125091	-0.269861	0.217063	-0.689611	0.186381	0.029407	-0.002654	-0.982034
6927	-0.754570	0.703867	9.894560	-0.112598	0.103575	0.144680	-0.264924	0.224553	-0.690422	0.189288	0.030941	-0.000346	-0.981434
6928	-0.894638	0.761819	10.038089	-0.041214	0.072663	0.189378	-0.264411	0.227377	-0.690683	0.193102	0.032110	0.000518	-0.980653
6929	-0.933468	0.814507	9.990458	0.051314	0.067333	0.211078	-0.262336	0.231263	-0.690956	0.197203	0.033587	-0.000612	-0.979787
6930	-0.765140	0.901247	9.930835	0.133180	0.031002	0.253082	-0.260764	0.230165	-0.691098	0.202112	0.034617	-0.003373	-0.978745
6931	-0.726163	0.825124	10.160567	0.091006	0.032846	0.282401	-0.259316	0.229322	-0.692789	0.207573	0.035577	-0.005511	-0.977557
6932	-0.624923	0.819901	9.981411	0.046901	0.032901	0.311716	-0.256193	0.230913	-0.692038	0.213651	0.036283	-0.006619	-0.976214
6933	-0.604465	0.564282	9.793187	0.076546	0.040304	0.330328	-0.254371	0.233449	-0.692697	0.220043	0.037318	-0.008499	-0.974739
6934	-0.649720	0.453977	9.925639	0.036392	0.051204	0.328264	-0.252792	0.234880	-0.696195	0.226432	0.038324	-0.009335	-0.973228
6935	-0.731448	0.405858	9.972210	-0.009180	0.037457	0.339128	-0.251762	0.237708	-0.695557	0.233039	0.038909	-0.009563	-0.971642
6936	-0.795570	0.203844	10.031188	0.010395	0.014572	0.322657	-0.247600	0.240772	-0.694685	0.239312	0.039084	-0.010056	-0.970104
6937	-0.891978	0.201399	10.075861	0.078822	0.011850	0.308237	-0.247864	0.242254	-0.695198	0.245224	0.039593	-0.012060	-0.968582
6938	-0.843394	0.116756	9.919103	0.107127	0.003598	0.278868	-0.245253	0.242224	-0.695219	0.250555	0.040027	-0.014448	-0.967167
6939	-0.742175	0.124261	9.944157	0.096760	0.009051	0.265890	-0.244730	0.242620	-0.695481	0.255613	0.040571	-0.016741	-0.965783
6940	-0.564701	0.319565	9.967755	0.073944	-0.007398	0.265797	-0.244208	0.243818	-0.696518	0.260701	0.040625	-0.018533	-0.964386
6941	-0.617499	0.266282	9.894504	0.184282	-0.050235	0.266424	-0.243815	0.242741	-0.695876	0.265657	0.040464	-0.022796	-0.962948
6942	-0.459093	0.413248	9.864437	0.177224	-0.051133	0.264543	-0.243283	0.239234	-0.695236	0.270605	0.040209	-0.026806	-0.961477
6943	-0.399476	0.555713	9.982210	0.100323	-0.043946	0.247524	-0.246419	0.239275	-0.694695	0.275247	0.039699	-0.029386	-0.960104
6944	-0.272007	0.607997	9.720091	0.072397	-0.025716	0.225211	-0.245754	0.238173	-0.696250	0.279514	0.039382	-0.031208	-0.958826
6945	-0.102881	0.526341	9.662915	0.107451	0.018205	0.219794	-0.244835	0.238017	-0.697290	0.283643	0.040086	-0.033542	-0.957504
6946	-0.032457	0.420860	9.731704	0.189825	0.043879	0.216487	-0.243127	0.235836	-0.697692	0.287689	0.041770	-0.037214	-0.956089
6947	-0.261460	0.420669	9.808777	0.177859	0.060198	0.185013	-0.241017	0.231888	-0.699002	0.291110	0.043659	-0.040594	-0.954830
6948	-0.516974	0.420530	9.916808	0.114294	0.063654	0.151450	-0.239049	0.229570	-0.699277	0.293976	0.045330	-0.042651	-0.953784
6949	-0.430255	0.440429	10.057118	0.115408	0.058128	0.133008	-0.237078	0.227516	-0.700197	0.296445	0.046837	-0.044757	-0.952850
6950	-0.429824	0.356830	10.233578	0.150907	0.047092	0.096291	-0.235753	0.223178	-0.700856	0.298203	0.048457	-0.047556	-0.952085
6951	-0.585316	0.603669	10.043558	0.070459	0.021338	0.068220	-0.234957	0.221137	-0.701767	0.299443	0.049032	-0.048912	-0.951597
6952	-0.539097	1.019495	9.905798	0.080893	0.006701	0.048898	-0.233912	0.220723	-0.701517	0.300326	0.049511	-0.050572	-0.951207
6953	-0.843319	1.133109	10.240605	0.149926	-0.004218	0.064933	-0.234159	0.216545	-0.701388	0.301395	0.050084	-0.053576	-0.950675
6954	-0.596945	1.009065	9.703480	0.191165	-0.033387	0.048597	-0.235961	0.211427	-0.702667	0.302106	0.050464	-0.057574	-0.950195
6955	-0.548635	0.987378	9.665221	0.193292	-0.042608	0.011709	-0.236721	0.205365	-0.702793	0.302069	0.050622	-0.061558	-0.949949
6956	-0.341722	1.063965	9.428188	0.060403	-0.020846	-0.018523	-0.238543	0.203501	-0.702392	0.301647	0.050530	-0.062926	-0.949998
6957	-0.337740	1.252538	9.694911	-0.009144	-0.030200	-0.066863	-0.238544	0.202030	-0.701101	0.300336	0.049782	-0.062898	-0.950455
6958	-0.694267	1.204257	9.854133	0.092678	-0.030216	-0.091279	-0.240365	0.200831	-0.701604	0.298492	0.049795	-0.064863	-0.950903
6959	-0.634775	1.373187	9.972276	0.168064	-0.037479	-0.105660	-0.242698	0.195468	-0.701071	0.296251	0.050027	-0.068193	-0.951358
6960	-0.616992	1.175477	9.835247	0.152630	-0.092372	-0.125022	-0.245810	0.189838	-0.701049	0.293607	0.049259	-0.071632	-0.951965
6961	-0.530004	1.124438	9.633712	0.002098	-0.134551	-0.125711	-0.248018	0.185956	-0.700516	0.291003	0.046693	-0.072324	-0.952841
6962	-0.076895	1.141760	9.510962	0.015802	-0.183719	-0.088631	-0.252592	0.185750	-0.699318	0.289047	0.043327	-0.073724	-0.953488
6963	0.173037	1.300482	9.347495	0.112880	-0.215549	-0.088086	-0.257805	0.180434	-0.697213	0.286938	0.039766	-0.077024	-0.954019
6964	0.399028	1.436089	9.473925	0.225663	-0.200748	-0.076463	-0.266145	0.175809	-0.696890	0.284994	0.037262	-0.082533	-0.954242
6965	0.676871	1.806293	9.227269	0.151885	-0.152345	-0.084299	-0.270038	0.167640	-0.695442	0.283014	0.035076	-0.086239	-0.954587
6966	0.363700	2.267500	9.202010	0.102564	-0.108582	-0.090188	-0.275784	0.165832	-0.693848	0.281031	0.033652	-0.088861	-0.954983
6967	0.627166	2.150182	9.918137	0.232530	-0.057307	-0.102522	-0.276806	0.159371	-0.693584	0.278812	0.033733	-0.093609	-0.955177
6968	0.444017	2.130072	9.772122	0.065843	0.006529	-0.079474	-0.279389	0.153186	-0.694600	0.277255	0.034286	-0.094890	-0.955484
6969	0.143741	2.402756	9.485099	-0.070377	0.051195	-0.059951	-0.277826	0.153711	-0.694224	0.276256	0.034664	-0.093310	-0.955915
6970	-0.333192	2.330468	9.729274	-0.018499	0.066653	-0.078188	-0.274429	0.153534	-0.694639	0.274896	0.035894	-0.092647	-0.956327
6971	-0.437517	1.959613	9.684693	0.077870	0.024738	-0.062854	-0.275601	0.152337	-0.694243	0.273682	0.036620	-0.094056	-0.956510
6972	-0.417239	1.753007	9.758798	0.104083	-0.024525	-0.036794	-0.275322	0.149085	-0.695409	0.272856	0.036702	-0.096267	-0.956523
6973	-0.349944	1.796450	9.760035	0.097825	-0.019010	-0.025759	-0.276226	0.146666	-0.695532	0.272251	0.036651	-0.098302	-0.956490
6974	-0.466588	1.998805	9.905807	0.053048	0.002860	-0.022344	-0.276350	0.143978	-0.694757	0.271789	0.036951	-0.099397	-0.956496
6975	-0.746866	2.117254	9.530393	0.041377	0.017468	-0.018747	-0.274508	0.140848	-0.695419	0.271428	0.037318	-0.100150	-0.956506
6976	-0.704031	2.227381	9.347507	0.094422	0.008469	0.005530	-0.274633	0.139501	-0.695418	0.271486	0.037895	-0.102026	-0.956269
6977	-0.573827	2.217651	9.240569	0.083730	-0.014313	0.025821	-0.274628	0.137616	-0.695032	0.271876	0.037840	-0.103799	-0.955969
6978	-0.611852	2.107337	9.365888	0.059073	-0.015205	0.051541	-0.275144	0.136539	-0.695416	0.272804	0.037678	-0.105161	-0.955562
6979	-0.640556	2.064341	9.473034	0.038070	-0.028017	0.058837	-0.277614	0.134404	-0.695913	0.273824	0.037082	-0.106149	-0.955185
6980	-0.566377	2.179836	9.434539	-0.019824	-0.020742	0.063145	-0.277236	0.135497	-0.694108	0.275029	0.036359	-0.106041	-0.954878
6981	-0.429214	2.233118	9.458170	-0.025211	0.017678	0.071367	-0.276981	0.137916	-0.694626	0.276428	0.036294	-0.105575	-0.954528
6982	-0.082591	2.344589	9.491773	-0.033112	0.029600	0.071316	-0.276986	0.138461	-0.694109	0.277927	0.036444	-0.104941	-0.954157
6983	0.147919	2.537381	9.453421	-0.110895	0.018535	0.050636	-0.275429	0.143551	-0.695927	0.278993	0.035959	-0.102847	-0.954092
6984	0.243291	2.761374	9.471854	-0.123184	0.004815	0.045050	-0.275445	0.148135	-0.696183	0.280014	0.035191	-0.100612	-0.954060
6985	0.391719	2.972739	9.284173	-0.128798	0.021343	0.062529	-0.274678	0.151908	-0.695671	0.281324	0.034622	-0.098238	-0.953943
6986	0.347753	3.095484	9.323891	-0.052094	0.036106	0.087804	-0.273911	0.155413	-0.695030	0.283134	0.034762	-0.097213	-0.953507
6987	0.348255	3.013232	9.894032	0.053603	0.028992	0.137261	-0.270260	0.156988	-0.695316	0.285756	0.035212	-0.098410	-0.952586
6988	0.165358	2.953322	10.069113	0.054258	-0.014825	0.173319	-0.271567	0.158076	-0.695822	0.289001	0.034813	-0.099763	-0.951480
6989	0.025756	2.889040	9.644442	-0.001837	-0.034993	0.169377	-0.272358	0.159974	-0.695815	0.292140	0.033663	-0.100348	-0.950501
6990	-0.177332	2.487982	9.267263	0.077171	-0.034959	0.152258	-0.272367	0.160796	-0.694523	0.294914	0.033059	-0.102235	-0.949464
6991	0.020000	2.060864	9.479150	0.064160	-0.029654	0.084839	-0.272235	0.160925	-0.694911	0.296405	0.032576	-0.103992	-0.948825
6992	-0.355233	1.913418	10.198495	0.001801	0.001138	0.043852	-0.271850	0.162675	-0.694914	0.297246	0.032433	-0.104162	-0.948548
6993	-0.656123	1.811186	10.026226	0.073193	0.021145	-0.013041	-0.270151	0.162652	-0.695315	0.296976	0.033202	-0.105672	-0.948439
6994	-0.261500	1.440075	9.616640	0.076717	0.006406	-0.092331	-0.268444	0.161274	-0.696233	0.295211	0.033893	-0.107141	-0.948801
6995	-0.000489	1.298357	9.530675	0.019885	-0.057791	-0.171871	-0.269874	0.159939	-0.696480	0.291791	0.033181	-0.107929	-0.949794
6996	0.012868	1.526455	9.389976	-0.049449	-0.070867	-0.258962	-0.271051	0.158082	-0.694664	0.286788	0.032024	-0.107342	-0.951423
6997	-0.142125	1.685737	9.626000	-0.071614	-0.040024	-0.325587	-0.271051	0.158618	-0.695051	0.280527	0.031443	-0.106137	-0.953442
6998	-0.224372	1.753611	9.823015	-0.060605	-0.033766	-0.375386	-0.272491	0.158640	-0.694394	0.273407	0.031177	-0.105041	-0.955637
6999	-0.185353	1.657305	9.778822	0.007697	-0.009013	-0.376918	-0.273124	0.154592	-0.695294	0.266152	0.031735	-0.105095	-0.957659
7000	-0.139935	1.239619	10.023028	0.168091	-0.034407	-0.361281	-0.272715	0.149333	-0.694655	0.259135	0.032651	-0.108374	-0.959186
7001	0.266456	0.952255	10.176414	-0.069143	-0.001656	-0.336664	-0.271521	0.145266	-0.695441	0.252695	0.032856	-0.106844	-0.961067
7002	0.304142	1.124309	9.814322	-0.339190	-0.019218	-0.312166	-0.270232	0.150238	-0.695836	0.246903	0.031352	-0.100321	-0.963323
7003	0.234669	1.017109	9.461715	-0.227121	-0.049259	-0.318928	-0.272871	0.157685	-0.695941	0.240781	0.029742	-0.095931	-0.965369
7004	0.208045	1.030777	9.252825	-0.272719	-0.052953	-0.319153	-0.274450	0.161207	-0.696185	0.234701	0.027929	-0.090836	-0.967411
7005	0.156504	0.723445	9.461667	-0.415916	-0.053166	-0.330942	-0.276309	0.168520	-0.695392	0.228409	0.025333	-0.082737	-0.969712
7006	0.177942	0.279270	9.712479	-0.604447	-0.031518	-0.354060	-0.277921	0.181080	-0.695631	0.221786	0.022452	-0.071080	-0.972242
7007	0.214566	0.191121	9.944422	-0.667154	-0.040781	-0.370973	-0.277722	0.196463	-0.694722	0.214779	0.018968	-0.057920	-0.974759
7008	0.269895	0.215243	9.930874	-0.531994	-0.052598	-0.407184	-0.279619	0.211883	-0.692505	0.206974	0.016032	-0.047723	-0.977050
7009	0.443413	0.225070	9.889424	-0.288155	-0.075274	-0.454821	-0.283058	0.222184	-0.691440	0.198087	0.013501	-0.042020	-0.979190
7010	0.375699	0.273314	9.966281	-0.054140	-0.118968	-0.480338	-0.289848	0.222530	-0.691386	0.188595	0.011262	-0.041405	-0.981117
7011	0.317184	0.412764	9.974892	-0.025261	-0.093382	-0.491315	-0.293357	0.217316	-0.690715	0.178869	0.009404	-0.040902	-0.982977
7012	0.530098	0.254806	10.092282	0.013597	-0.071441	-0.513287	-0.298302	0.213054	-0.690806	0.168710	0.008367	-0.041430	-0.984759
7013	0.592940	0.205615	9.741723	0.113276	-0.063986	-0.512785	-0.300621	0.204719	-0.690662	0.158528	0.007531	-0.043527	-0.986366
7014	0.730838	0.604629	9.558976	0.286396	-0.060123	-0.521155	-0.305003	0.189793	-0.690892	0.148141	0.007604	-0.049388	-0.987703
7015	0.246402	1.094960	9.707754	0.378178	-0.059909	-0.446904	-0.310940	0.172453	-0.691627	0.139189	0.007569	-0.056728	-0.988611
7016	-0.101866	1.329807	9.640587	0.370299	-0.008620	-0.384290	-0.312707	0.156687	-0.692008	0.131513	0.008761	-0.064112	-0.989200
7017	-0.461970	1.521570	9.644716	0.343088	0.033535	-0.307916	-0.313954	0.142930	-0.693295	0.125402	0.010342	-0.070555	-0.989540
7018	-0.869930	1.646626	9.868299	0.291203	0.024549	-0.196520	-0.313509	0.129699	-0.694079	0.121479	0.011730	-0.076312	-0.989587
7019	-0.928450	1.785986	9.850504	0.166211	-0.008326	-0.130662	-0.315938	0.116771	-0.694711	0.118838	0.011865	-0.079418	-0.989661
7020	-0.532335	1.638637	10.149781	0.087338	-0.141682	-0.079154	-0.318796	0.111957	-0.693787	0.117018	0.009289	-0.081562	-0.989731
7021	-0.416973	1.723964	10.411296	-0.003838	-0.276946	-0.040648	-0.324812	0.110302	-0.690641	0.115757	0.003603	-0.081962	-0.989884
7022	-0.662829	1.724141	10.605835	-0.040845	-0.313507	-0.006644	-0.334480	0.109620	-0.688756	0.115110	-0.002793	-0.081974	-0.989961
7023	-0.033621	2.180740	9.389116	0.075560	-0.263790	0.013266	-0.342722	0.109478	-0.685205	0.114940	-0.008077	-0.083946	-0.989786
7024	-0.035236	2.511917	9.148907	0.367418	-0.108074	0.016336	-0.351186	0.100156	-0.682688	0.115142	-0.009504	-0.091559	-0.989075
7025	-0.120482	2.731152	9.991319	0.664541	-0.047348	0.076788	-0.354254	0.081584	-0.681897	0.116683	-0.009217	-0.104741	-0.987588
7026	-0.492943	2.396608	8.058046	0.589767	-0.041692	0.144719	-0.355912	0.066799	-0.678534	0.119563	-0.009070	-0.116550	-0.985920
7027	-0.164905	2.371890	8.377611	0.294910	-0.050887	0.239231	-0.358224	0.055236	-0.677488	0.124195	-0.010034	-0.122435	-0.984624
7028	0.682481	2.663159	9.340155	0.051124	-0.109375	0.322078	-0.361746	0.054599	-0.677718	0.130284	-0.012951	-0.123744	-0.983639
7029	0.355080	2.602916	10.205192	0.147565	-0.107513	0.338233	-0.367119	0.055367	-0.674318	0.136689	-0.015620	-0.126855	-0.982334
7030	0.139670	2.241329	9.417987	0.034584	-0.129556	0.335867	-0.371827	0.058114	-0.674666	0.142996	-0.019020	-0.127880	-0.981243
7031	0.472519	2.195460	9.178012	0.068915	-0.116719	0.312044	-0.375245	0.061814	-0.672701	0.148825	-0.021986	-0.129455	-0.980107
7032	0.761606	2.273559	10.038740	0.034624	-0.113228	0.269409	-0.381407	0.065146	-0.670068	0.153862	-0.024894	-0.130452	-0.979127
7033	1.055468	2.287899	9.136741	-0.034016	-0.094907	0.272746	-0.384430	0.067896	-0.668235	0.158919	-0.027649	-0.129944	-0.978312
7034	1.143696	2.505661	9.447866	-0.028293	0.013007	0.300284	-0.387446	0.071170	-0.667951	0.164828	-0.028361	-0.129283	-0.977401
7035	1.345680	2.606429	9.249533	0.067262	0.111764	0.261859	-0.387064	0.074665	-0.668727	0.170256	-0.026731	-0.130108	-0.976407
7036	1.198927	2.538397	9.139193	0.041109	0.111688	0.248805	-0.386542	0.078142	-0.671183	0.175460	-0.025150	-0.130499	-0.975475
7037	1.024591	2.712298	9.440051	-0.022440	0.124500	0.300127	-0.384855	0.082427	-0.672356	0.181610	-0.023691	-0.129527	-0.974515
7038	1.081434	2.931746	9.558878	-0.022729	0.124559	0.322265	-0.383039	0.087251	-0.673531	0.188230	-0.022273	-0.128581	-0.973417
7039	0.850493	2.822545	9.418369	0.007012	0.124566	0.322413	-0.380423	0.090960	-0.677423	0.194807	-0.020754	-0.128199	-0.972206
7040	0.310654	2.787746	9.405643	0.054048	0.139204	0.339222	-0.379642	0.093903	-0.678977	0.201828	-0.018795	-0.128669	-0.970750
7041	0.218433	2.930593	9.723635	-0.007703	0.162761	0.298251	-0.377432	0.099519	-0.681446	0.208005	-0.016485	-0.127871	-0.969593
7042	0.505902	2.280326	9.352341	-0.224800	0.180700	0.234414	-0.373801	0.107962	-0.682762	0.213045	-0.014595	-0.122788	-0.969186
7043	0.863808	2.032302	9.078559	-0.280240	0.172356	0.184339	-0.370952	0.118285	-0.685879	0.216929	-0.012947	-0.116681	-0.969103
7044	0.956692	1.773553	9.339839	-0.153023	0.177042	0.179452	-0.365749	0.127638	-0.689015	0.220930	-0.010674	-0.113008	-0.968662
7045	1.000439	1.712188	9.661037	0.009325	0.171653	0.154443	-0.362094	0.131347	-0.691624	0.224290	-0.007730	-0.112489	-0.967978
7046	0.662823	1.756463	10.140985	-0.002567	0.160528	0.130383	-0.358961	0.133053	-0.692940	0.227249	-0.005011	-0.111807	-0.967384
7047	0.687462	1.645996	10.185272	-0.077446	0.140263	0.100509	-0.355703	0.136243	-0.693997	0.229480	-0.002957	-0.109715	-0.967105
7048	0.552057	1.716693	9.832144	-0.060132	0.101918	0.106189	-0.352832	0.139961	-0.696601	0.231795	-0.001583	-0.108187	-0.966729
7049	0.382800	1.816833	9.666343	0.035967	0.081925	0.114080	-0.351252	0.137106	-0.697131	0.234160	-0.000162	-0.108531	-0.966121
7050	-0.201328	1.974690	9.735117	0.106856	0.091246	0.190071	-0.350449	0.134114	-0.698688	0.238042	0.001599	-0.110276	-0.964973
7051	-0.004011	2.062622	10.007033	-0.005591	0.109531	0.236541	-0.348508	0.139080	-0.698960	0.242823	0.003124	-0.109670	-0.963846
7052	1.291148	1.924776	9.748345	-0.043573	0.109593	0.195801	-0.345252	0.143074	-0.700533	0.246865	0.004508	-0.108419	-0.962955
7053	0.820892	1.952097	9.569112	0.045742	0.094973	0.180569	-0.343938	0.143044	-0.702093	0.250525	0.006084	-0.108871	-0.961950
7054	0.231600	2.182097	9.631648	-0.043820	0.080197	0.193024	-0.341849	0.143690	-0.702626	0.254425	0.006898	-0.107759	-0.961045
7055	0.381354	2.114508	9.478474	0.018398	0.065661	0.187835	-0.338975	0.144190	-0.703294	0.258154	0.007772	-0.107837	-0.960035
7056	0.612659	2.133632	9.308073	0.219308	0.059399	0.137190	-0.339223	0.142292	-0.704584	0.260903	0.009663	-0.111872	-0.958812
7057	0.506685	2.106411	9.148277	0.370052	0.111572	0.105571	-0.338018	0.134455	-0.704598	0.263078	0.013408	-0.118450	-0.957382
7058	0.665251	1.735832	9.735053	0.290356	0.125977	0.063632	-0.334573	0.124141	-0.707083	0.264524	0.017111	-0.123473	-0.956289
7059	0.683853	1.370112	9.713295	-0.055533	0.136422	0.006509	-0.331408	0.116815	-0.707757	0.264988	0.019284	-0.121688	-0.956348
7060	0.471892	1.331164	9.703570	-0.384236	0.152368	-0.039485	-0.327247	0.123495	-0.709466	0.264727	0.020168	-0.113624	-0.957394
7061	0.288812	1.312359	9.939236	-0.436843	0.163045	-0.113609	-0.323102	0.134091	-0.710785	0.263073	0.021080	-0.104276	-0.958892
7062	0.135770	1.567801	10.152623	-0.478606	0.115371	-0.141454	-0.320125	0.141606	-0.711322	0.260781	0.020978	-0.094537	-0.960529
7063	-0.272532	1.762390	10.307566	-0.477583	0.034841	-0.156118	-0.318468	0.153984	-0.712621	0.258022	0.019304	-0.085014	-0.962198
7064	-0.342061	2.161600	9.599603	-0.434559	-0.054536	-0.118860	-0.319953	0.168021	-0.713377	0.255802	0.016123	-0.076995	-0.963523
7065	-0.107296	2.459038	9.205101	-0.412823	-0.114552	-0.035597	-0.322608	0.178045	-0.712060	0.255050	0.011747	-0.069574	-0.964350
7066	0.253169	2.684594	8.822767	-0.354465	-0.088580	0.056955	-0.325127	0.185780	-0.710229	0.256106	0.008060	-0.063313	-0.964539
7067	0.300904	2.785706	8.815029	-0.145512	-0.027766	0.158512	-0.326599	0.194437	-0.709439	0.259136	0.006485	-0.060762	-0.963906
7068	0.160853	2.846606	9.117024	0.095066	0.062268	0.256483	-0.328435	0.196614	-0.709552	0.264207	0.007780	-0.062416	-0.962413
7069	-0.142766	2.830087	9.387602	0.302719	0.146678	0.321992	-0.325014	0.194383	-0.713067	0.270512	0.011750	-0.067730	-0.960259
7070	-0.631596	2.729274	9.739283	0.311151	0.201523	0.360694	-0.321323	0.190388	-0.717229	0.278074	0.016759	-0.072801	-0.957650
7071	-0.369493	2.364439	9.835029	0.157330	0.238848	0.358961	-0.314104	0.184476	-0.720388	0.285209	0.021699	-0.074885	-0.955289
7072	0.075123	1.644381	10.069118	0.133859	0.225026	0.309999	-0.307179	0.185594	-0.722251	0.291523	0.026219	-0.076402	-0.953147
7073	0.183014	1.249156	9.810142	0.151518	0.212278	0.310135	-0.302199	0.183761	-0.724616	0.297648	0.030668	-0.078480	-0.950950
7074	0.558725	1.306032	9.339170	-0.020362	0.225012	0.324028	-0.294624	0.187151	-0.727773	0.304326	0.034244	-0.077059	-0.948828
7075	0.212044	1.209193	9.363381	-0.258237	0.195414	0.308094	-0.289679	0.195831	-0.731037	0.310621	0.035849	-0.071428	-0.947168
7076	-0.636497	1.200129	9.316929	-0.522513	0.193130	0.289192	-0.283460	0.210182	-0.732242	0.316837	0.035768	-0.060644	-0.945863
7077	-1.019564	1.161845	9.600863	-0.695445	0.196441	0.257840	-0.277266	0.232614	-0.734605	0.322396	0.034740	-0.046636	-0.944817
7078	-0.827424	0.829945	10.222100	-0.638306	0.186254	0.189867	-0.270575	0.256833	-0.733098	0.329404	0.033980	-0.033517	-0.942982
7079	-0.303215	0.594681	10.065268	-0.333649	0.200171	0.108362	-0.264907	0.277271	-0.733134	0.331785	0.035465	-0.026163	-0.942325
7080	-0.362082	0.806103	10.014875	-0.156147	0.160176	0.118539	-0.259456	0.285842	-0.733174	0.335563	0.037334	-0.022306	-0.941013
7081	-0.457301	1.055799	9.921473	-0.311053	0.103531	0.193505	-0.255027	0.290901	-0.734885	0.339464	0.037083	-0.016102	-0.939750
7082	-0.722768	1.112692	9.828579	-0.450314	0.074335	0.285122	-0.251696	0.306117	-0.733743	0.345322	0.035248	-0.007458	-0.937792
7083	-1.056581	0.842562	9.824076	-0.437813	0.028806	0.366471	-0.248887	0.323216	-0.733758	0.352479	0.032714	0.000466	-0.935248
7084	-0.922162	0.463297	9.995239	-0.253204	0.005351	0.408071	-0.246735	0.338454	-0.731702	0.360461	0.030949	0.004859	-0.932248
7085	-0.606727	0.036024	10.093007	-0.027131	-0.058306	0.424113	-0.244809	0.346528	-0.731456	0.368373	0.029720	0.004456	-0.929192
7086	-0.483893	-0.444470	10.217035	0.197467	-0.112012	0.412439	-0.242856	0.347989	-0.731471	0.376105	0.029050	-0.000400	-0.926121
7087	-0.499885	-0.642740	9.935661	0.252302	-0.141318	0.359247	-0.244528	0.344077	-0.733396	0.382587	0.028311	-0.006517	-0.923462
7088	-0.330530	-0.272871	9.654384	0.194483	-0.131343	0.333089	-0.246586	0.339219	-0.735964	0.388658	0.027252	-0.011423	-0.920908
7089	-0.388977	-0.174058	9.035926	0.188748	-0.065480	0.344033	-0.247479	0.335439	-0.737250	0.394854	0.027397	-0.015728	-0.918201
7090	-0.618423	0.458491	9.820378	0.301982	0.015083	0.381349	-0.246921	0.329872	-0.740355	0.401698	0.029863	-0.021485	-0.915033
7091	-0.814314	0.577349	9.515368	0.394928	0.044548	0.429755	-0.244937	0.325649	-0.742310	0.409305	0.033650	-0.028729	-0.911324
7092	-0.715166	0.520497	9.717129	0.384944	0.075722	0.473959	-0.238877	0.316772	-0.746494	0.417738	0.037835	-0.035565	-0.907083
7093	-0.565015	0.366057	9.493129	0.300963	0.112204	0.466110	-0.233220	0.309261	-0.749383	0.426001	0.042043	-0.040523	-0.902836
7094	-0.733663	0.372860	10.173358	0.118452	0.128324	0.442997	-0.227825	0.302960	-0.753044	0.433939	0.044936	-0.042067	-0.898837
7095	-0.873716	0.425844	10.271210	-0.093756	0.120626	0.392089	-0.220259	0.307305	-0.755168	0.441138	0.045954	-0.039710	-0.895382
7096	-0.410896	0.426114	10.081102	-0.089379	0.087590	0.305430	-0.215847	0.315610	-0.755974	0.446750	0.046422	-0.037743	-0.892656
7097	-0.329075	0.452417	9.986219	0.060738	0.021868	0.265688	-0.213891	0.318807	-0.757796	0.451428	0.047119	-0.038869	-0.890215
7098	-0.352758	0.355540	9.811812	0.142334	-0.034733	0.252351	-0.212564	0.315536	-0.759745	0.455748	0.047522	-0.042081	-0.887843
7099	-0.290495	0.442181	9.784803	0.053155	-0.033031	0.236206	-0.211515	0.314445	-0.759754	0.459840	0.047155	-0.043505	-0.885681
7100	-0.219244	0.681571	10.098475	-0.144326	0.037918	0.190785	-0.211261	0.317804	-0.760787	0.463368	0.046267	-0.040908	-0.884011
7101	0.001496	0.903403	10.115648	-0.267088	0.119850	0.103282	-0.206709	0.324882	-0.762757	0.465514	0.045726	-0.035120	-0.883160
7102	-0.075740	0.927684	10.225685	-0.220055	0.070386	0.046372	-0.204910	0.332417	-0.762510	0.466570	0.044822	-0.030749	-0.882813
7103	-0.392020	0.518005	10.207387	-0.126920	-0.062997	0.047057	-0.205710	0.338216	-0.763534	0.467459	0.042372	-0.029088	-0.882519
7104	-0.561267	0.592140	9.472330	-0.048190	-0.132391	0.027258	-0.207291	0.343216	-0.764422	0.467902	0.039504	-0.029627	-0.882400
7105	-0.079700	1.728251	9.358336	-0.057743	-0.117639	0.043764	-0.210699	0.346226	-0.764007	0.468635	0.036744	-0.029728	-0.882126
7106	0.497448	2.085207	10.691338	-0.000391	-0.130172	0.125278	-0.215137	0.345068	-0.763326	0.470758	0.034305	-0.031162	-0.881045
7107	-0.661118	1.344985	10.182868	0.078781	-0.167541	0.188490	-0.217870	0.345081	-0.765112	0.473903	0.031870	-0.034313	-0.879331
7108	-0.474956	1.703130	9.277483	0.086025	-0.157353	0.199586	-0.223481	0.345004	-0.765583	0.477237	0.029717	-0.037574	-0.877468
7109	-0.145705	2.409619	8.846394	0.011310	-0.109660	0.261875	-0.225568	0.347299	-0.767761	0.481724	0.027648	-0.039111	-0.875013
7110	-0.062380	2.131480	9.071306	0.010917	-0.074785	0.322744	-0.225837	0.348925	-0.767370	0.487287	0.026129	-0.040330	-0.871919
7111	-0.012283	1.753037	9.532141	0.079874	-0.047183	0.378439	-0.226488	0.348125	-0.767107	0.493778	0.025754	-0.042587	-0.868163
7112	-0.396909	1.521184	9.494095	0.084091	0.033223	0.391253	-0.224392	0.349694	-0.769706	0.500466	0.026763	-0.044053	-0.864220
7113	-0.880375	1.820144	9.961849	-0.009096	0.184775	0.407120	-0.217608	0.351504	-0.770017	0.507634	0.029543	-0.042487	-0.860017
7114	-0.402970	1.807018	10.066936	-0.087755	0.287073	0.391815	-0.207444	0.358927	-0.771644	0.514597	0.033195	-0.038426	-0.855927
7115	0.133957	1.400869	9.178111	-0.011299	0.285377	0.357186	-0.194395	0.363480	-0.773812	0.520901	0.037741	-0.035792	-0.852031
7116	0.039260	1.035009	9.181698	0.083903	0.201512	0.409494	-0.185256	0.365252	-0.775176	0.527921	0.041697	-0.035563	-0.847523
7117	-0.331778	1.001546	9.461011	0.043196	0.121128	0.473076	-0.178724	0.365975	-0.776519	0.535950	0.043908	-0.035674	-0.842352
7118	-0.886735	1.137816	10.235466	-0.116490	0.088063	0.530423	-0.170381	0.371530	-0.778132	0.544970	0.043706	-0.033368	-0.836650
7119	-0.901644	1.255176	10.793860	-0.210400	0.093276	0.480090	-0.164155	0.379574	-0.776113	0.553203	0.042720	-0.029492	-0.831428
7120	-0.567133	1.376017	10.760271	-0.101035	0.092310	0.392055	-0.158445	0.388549	-0.775896	0.559816	0.042852	-0.027260	-0.827059
7121	-0.469640	1.625978	9.929354	0.019626	0.036711	0.368759	-0.151413	0.393861	-0.776337	0.565888	0.043566	-0.027755	-0.822862
7122	-0.315479	1.637063	9.563690	0.120751	-0.058072	0.410957	-0.149321	0.392761	-0.776096	0.572478	0.043697	-0.030893	-0.818172
7123	-0.397167	1.581825	9.638966	0.271204	-0.149250	0.438623	-0.150338	0.387765	-0.777769	0.579275	0.044190	-0.037722	-0.813059
7124	-0.227733	0.412435	9.492126	0.442280	-0.221390	0.382447	-0.153796	0.375487	-0.782007	0.584866	0.045374	-0.047951	-0.808439
7125	-0.257264	0.524189	9.123759	0.588112	-0.258855	0.313101	-0.158022	0.358771	-0.785854	0.589063	0.047834	-0.061020	-0.804359
7126	0.021007	1.286766	8.239308	0.412699	-0.218826	0.269682	-0.163193	0.346276	-0.786722	0.592675	0.048797	-0.070628	-0.800854
7127	0.266100	1.960477	8.121424	0.038946	-0.104851	0.302661	-0.169305	0.340672	-0.787451	0.597297	0.047218	-0.073060	-0.797289
7128	0.199219	1.872431	9.146927	0.070102	0.048787	0.361636	-0.166173	0.344524	-0.789927	0.603002	0.048256	-0.074074	-0.792826
7129	0.171466	1.653444	9.849309	0.288686	0.165160	0.410554	-0.159733	0.336200	-0.792307	0.609417	0.053804	-0.077325	-0.787234
7130	0.579493	1.529653	9.995403	0.104799	0.272877	0.420551	-0.150033	0.330660	-0.795873	0.616256	0.058678	-0.076239	-0.781647
7131	0.572836	1.393750	9.654982	-0.035034	0.292776	0.390290	-0.138950	0.335385	-0.796605	0.622794	0.062230	-0.072806	-0.776501
7132	-0.405086	1.234337	10.039682	-0.012394	0.234216	0.421839	-0.127591	0.337267	-0.797986	0.629612	0.065053	-0.070361	-0.770978
7133	-0.731276	1.392584	10.072463	-0.213689	0.211984	0.409759	-0.118085	0.344706	-0.798704	0.636453	0.065057	-0.065131	-0.765803
7134	-0.744045	1.525820	9.644545	-0.182357	0.191709	0.317657	-0.108986	0.354994	-0.798384	0.641717	0.065215	-0.060453	-0.761769
7135	-0.729868	1.562365	9.066697	-0.107537	0.140504	0.258133	-0.102478	0.360985	-0.798950	0.645926	0.065693	-0.057512	-0.758391
7136	-0.850144	1.525072	9.487519	-0.101696	0.111115	0.218516	-0.097663	0.364175	-0.798213	0.649440	0.065774	-0.054964	-0.755567
7137	-1.111241	1.691391	9.732253	-0.033827	0.069892	0.172758	-0.094541	0.368045	-0.798881	0.652142	0.066269	-0.053896	-0.753269
7138	-0.879538	1.631530	9.680768	0.024017	0.010371	0.088249	-0.092069	0.370042	-0.798771	0.653416	0.066608	-0.054381	-0.752100
7139	-0.455240	1.632667	9.766356	-0.064634	-0.079348	0.043655	-0.092971	0.367886	-0.799540	0.654044	0.064606	-0.054608	-0.751712
7140	-0.082925	1.422930	10.126946	-0.183009	-0.170912	0.017377	-0.097037	0.372254	-0.798989	0.654318	0.059588	-0.054255	-0.751914
7141	-0.268417	1.882719	9.613182	-0.319970	-0.183849	0.012988	-0.101393	0.381367	-0.796238	0.654653	0.052696	-0.051972	-0.752297
7142	0.029219	2.152472	9.528528	-0.220798	-0.103167	0.050281	-0.105355	0.391274	-0.794653	0.655497	0.048165	-0.050195	-0.751987
7143	0.536625	1.929016	10.019807	-0.086243	-0.032478	0.103482	-0.106691	0.397374	-0.793090	0.657080	0.046516	-0.049585	-0.750749
7144	0.474365	1.847679	10.190912	-0.078114	-0.024081	0.176419	-0.108793	0.402243	-0.794104	0.659729	0.044917	-0.049035	-0.748556
7145	0.350115	1.603625	9.951094	-0.001558	-0.084171	0.235974	-0.108537	0.404124	-0.794622	0.663152	0.043460	-0.050537	-0.745511
7146	0.317582	1.330392	9.567698	-0.031155	-0.102271	0.311546	-0.107624	0.404249	-0.794500	0.667670	0.041172	-0.051841	-0.741508
7147	-0.414984	1.276688	9.766541	-0.013862	-0.050925	0.417659	-0.106589	0.406533	-0.794249	0.673779	0.039855	-0.052854	-0.735962
7148	-0.800337	1.214554	10.112529	-0.001305	0.071612	0.471968	-0.102145	0.407811	-0.796349	0.680720	0.040357	-0.052387	-0.729553
7149	-0.218308	1.467827	9.264576	-0.359777	0.143569	0.470061	-0.093308	0.415426	-0.793834	0.687948	0.037152	-0.045723	-0.723365
7150	0.007651	1.587110	8.838690	-0.579003	0.077666	0.498594	-0.086617	0.436029	-0.789747	0.695538	0.029820	-0.036787	-0.716927
7151	-0.118572	1.767053	8.768024	-0.704073	0.009161	0.571885	-0.079796	0.456631	-0.785531	0.704034	0.019860	-0.027093	-0.709372
7152	-0.806781	1.548193	9.891512	-0.608062	-0.043721	0.653638	-0.070791	0.482502	-0.778103	0.713385	0.010297	-0.019481	-0.700426
7153	-0.434439	1.331089	10.208792	-0.121439	0.038238	0.678147	-0.063285	0.494598	-0.774026	0.722845	0.009036	-0.017564	-0.690728
7154	-0.023281	1.042700	10.059761	0.138558	0.154424	0.587026	-0.053624	0.497703	-0.776426	0.730902	0.012943	-0.017495	-0.682136
7155	0.303747	1.192865	9.460023	0.138929	0.214653	0.514039	-0.041056	0.493478	-0.780143	0.737893	0.017942	-0.016611	-0.674475
7156	0.458029	1.182625	9.190077	0.026552	0.172613	0.545845	-0.029269	0.486715	-0.782306	0.745235	0.020461	-0.014761	-0.666324
7157	0.343838	0.873073	9.489518	-0.009990	0.155183	0.553078	-0.016464	0.486820	-0.784474	0.752595	0.022426	-0.012814	-0.657977
7158	-0.129778	0.644907	10.581272	-0.105643	0.119254	0.541554	-0.004192	0.488022	-0.785347	0.759734	0.022250	-0.010016	-0.649776
7159	-0.659877	0.585766	10.479481	-0.108802	0.053293	0.508399	0.003889	0.492911	-0.786442	0.766348	0.021404	-0.008277	-0.642016
7160	-0.382762	0.589397	9.973237	0.038841	0.018620	0.437231	0.010169	0.491878	-0.788300	0.771901	0.022153	-0.008822	-0.635295
7161	0.036455	0.656353	10.314141	0.145948	-0.005027	0.422130	0.016080	0.486654	-0.791577	0.777157	0.024481	-0.011202	-0.628731
7162	-0.420071	0.340583	10.401467	0.199531	-0.039773	0.423375	0.021095	0.479130	-0.796527	0.782323	0.026976	-0.014680	-0.622116
7163	-0.485977	-0.017335	9.896554	0.188034	-0.042473	0.436262	0.024168	0.468245	-0.802496	0.787587	0.029460	-0.018144	-0.615232
7164	-0.533942	-0.086096	9.515882	0.074421	0.018561	0.398683	0.028004	0.459537	-0.805758	0.792408	0.030708	-0.019146	-0.608917
7165	-0.829239	0.158137	9.348525	-0.071220	0.069566	0.402459	0.034032	0.459559	-0.810325	0.797338	0.030461	-0.017590	-0.602507
7166	-1.027255	0.245681	9.736766	-0.150367	0.096946	0.443530	0.041858	0.460424	-0.809484	0.802749	0.029068	-0.014647	-0.595428
7167	-0.687645	-0.190740	9.959451	-0.120193	0.073239	0.441905	0.050456	0.464649	-0.808905	0.808055	0.028068	-0.012400	-0.588308
7168	-0.669730	-0.406941	10.043000	-0.140531	0.023741	0.395744	0.056582	0.466742	-0.808566	0.812744	0.025975	-0.010730	-0.581943
7169	-0.812776	-0.233905	10.072896	-0.128633	0.004386	0.334909	0.061387	0.471023	-0.806665	0.816677	0.024028	-0.009382	-0.576518
7170	-0.553818	0.044228	9.647145	0.036737	-0.027393	0.317339	0.064514	0.472743	-0.806560	0.820270	0.024251	-0.010551	-0.571364
7171	-0.150088	0.298914	9.316031	0.233085	-0.036356	0.268519	0.066506	0.466228	-0.808387	0.823185	0.027757	-0.013971	-0.566922
7172	-0.248991	0.807580	8.974186	0.447929	-0.034260	0.275116	0.068005	0.452297	-0.810471	0.825972	0.034665	-0.019912	-0.562291
7173	-0.306839	1.322972	9.168104	0.644915	0.009954	0.332312	0.072802	0.433173	-0.815682	0.829160	0.045476	-0.027265	-0.556491
7174	-0.199962	1.672885	9.418847	0.906884	0.056063	0.381543	0.075844	0.400539	-0.825018	0.832422	0.060921	-0.036915	-0.549545
7175	-0.032458	1.961590	10.026955	1.055789	0.089096	0.375771	0.081514	0.363289	-0.834376	0.835087	0.079390	-0.047540	-0.542279
7176	-0.529470	2.042001	9.910626	1.047169	0.082556	0.348028	0.087567	0.326187	-0.842059	0.837043	0.097424	-0.058203	-0.535238
7177	-1.197312	2.070639	10.231247	0.850282	0.023739	0.351706	0.090604	0.289947	-0.847780	0.838987	0.111721	-0.067600	-0.528251
7178	-1.282975	2.316084	9.592988	0.784967	-0.076065	0.291533	0.089419	0.261340	-0.850366	0.840061	0.123683	-0.077955	-0.522420
7179	-0.956137	2.520304	9.322859	0.970690	-0.112423	0.263004	0.087889	0.220860	-0.853600	0.839994	0.138642	-0.090575	-0.516705
7180	-0.668123	2.774699	8.973858	0.668657	-0.111816	0.243018	0.083452	0.189186	-0.856161	0.840330	0.148272	-0.100171	-0.511690
7181	-0.480302	2.844415	9.552680	0.302076	-0.087556	0.241121	0.079193	0.175614	-0.855875	0.841628	0.152221	-0.105364	-0.507335
7182	0.166150	2.758616	9.413486	0.139374	-0.054749	0.232894	0.077392	0.168350	-0.855864	0.843403	0.153527	-0.108550	-0.503307
7183	0.428363	3.389819	9.518400	0.124682	-0.019902	0.269660	0.075714	0.162976	-0.855595	0.845612	0.155052	-0.110889	-0.498600
7184	0.532432	3.334840	10.265119	0.464649	0.009659	0.263951	0.075095	0.152473	-0.854562	0.846736	0.162421	-0.116315	-0.493080
7185	0.268735	3.489724	9.278274	0.224788	0.023932	0.214717	0.074741	0.138210	-0.851467	0.848104	0.166129	-0.118747	-0.488896
7186	0.485005	3.626453	9.034970	-0.202266	0.014319	0.190424	0.076697	0.137122	-0.850192	0.850622	0.162395	-0.117300	-0.486118
7187	0.702102	3.621546	9.584214	-0.737239	0.068417	0.132260	0.077920	0.157890	-0.849159	0.854318	0.150325	-0.109326	-0.485376
7188	0.528979	3.524828	9.542836	-0.634313	0.082768	-0.009368	0.080279	0.185683	-0.845809	0.856206	0.140311	-0.101863	-0.486670
7189	0.290670	3.925750	8.730105	-0.519201	0.057085	-0.107514	0.080956	0.209985	-0.842704	0.856641	0.132330	-0.095482	-0.489427
7190	0.480538	4.025302	8.183587	-0.193802	0.015478	-0.103024	0.083379	0.223996	-0.841684	0.856129	0.129368	-0.093191	-0.491551
7191	0.317300	4.380360	7.985411	0.208052	-0.018675	-0.046507	0.080767	0.223089	-0.840889	0.855036	0.133043	-0.095438	-0.492042
7192	0.426662	4.721204	8.396875	0.295308	-0.009160	0.067419	0.078724	0.212043	-0.841782	0.854844	0.137883	-0.098822	-0.490371
7193	0.552140	4.731616	9.257528	0.448631	0.024128	0.171502	0.081909	0.198249	-0.841813	0.855224	0.145726	-0.103331	-0.486496
7194	0.693857	4.337888	9.416555	0.379991	0.060772	0.233878	0.080428	0.177211	-0.843102	0.856448	0.152340	-0.106809	-0.481540
7195	0.757616	4.106834	9.351501	0.138669	0.093597	0.302759	0.084126	0.167045	-0.843911	0.859042	0.155252	-0.107554	-0.475789
7196	0.692539	3.581119	9.024270	-0.063826	0.175728	0.338549	0.088566	0.164851	-0.842527	0.862779	0.155109	-0.105119	-0.469577
7197	0.801105	3.057117	9.097147	-0.046005	0.216867	0.334913	0.096136	0.165173	-0.842329	0.866426	0.155884	-0.102097	-0.463230
7198	0.802738	2.726285	9.438177	-0.056225	0.267083	0.331104	0.102664	0.164431	-0.841736	0.870145	0.156718	-0.098121	-0.456793
7199	0.851272	2.669528	9.697075	-0.153903	0.263251	0.308468	0.112572	0.166221	-0.840394	0.873878	0.155985	-0.093229	-0.450903
7200	0.533387	2.617400	10.115845	-0.177790	0.273987	0.258479	0.120495	0.172910	-0.837098	0.877204	0.154878	-0.087786	-0.445892
7201	0.561881	2.716708	10.295131	-0.236415	0.321196	0.162122	0.130136	0.176590	-0.835882	0.879881	0.153369	-0.080677	-0.442470
7202	0.808804	2.471991	9.645901	-0.315800	0.275192	0.043690	0.139745	0.186761	-0.833114	0.881603	0.150189	-0.073319	-0.441411
7203	0.124944	2.307121	9.670812	-0.311725	0.181759	-0.000462	0.147132	0.197765	-0.830457	0.882762	0.146278	-0.067503	-0.441336
7204	-0.511699	2.348895	9.593445	-0.509038	0.141092	-0.060490	0.152916	0.217963	-0.827395	0.883803	0.138627	-0.060489	-0.442738
7205	-0.525652	2.237964	9.524549	-0.468044	0.049595	-0.119200	0.153615	0.237669	-0.825326	0.884052	0.130886	-0.055245	-0.445274
7206	-0.352919	2.403337	9.240434	-0.385271	-0.052766	-0.173994	0.153027	0.251998	-0.822861	0.883362	0.123809	-0.052441	-0.448991
7207	-0.235771	2.602658	9.066694	-0.409827	-0.056444	-0.185191	0.149831	0.268089	-0.822441	0.882607	0.116207	-0.049401	-0.452835
7208	-0.083436	2.496366	8.850592	-0.247131	-0.030620	-0.177010	0.146236	0.282325	-0.819178	0.881464	0.111755	-0.047445	-0.456378
7209	-0.271030	2.399471	8.765869	-0.032062	-0.015722	-0.151950	0.145562	0.289738	-0.820461	0.880117	0.111162	-0.047199	-0.459139
7210	-0.449925	2.520654	9.130756	0.030525	-0.008271	-0.103671	0.143073	0.291924	-0.820440	0.879021	0.111735	-0.047548	-0.461061
7211	-0.504012	2.752285	9.359136	0.066945	-0.006349	-0.073973	0.143084	0.288823	-0.820312	0.878164	0.112931	-0.048212	-0.462331
7212	-0.826449	2.637102	9.632956	0.071982	0.006467	-0.040754	0.141655	0.287353	-0.820560	0.877580	0.114309	-0.048822	-0.463037
7213	-1.561021	3.025123	10.260442	-0.184463	0.029997	0.035380	0.142424	0.291121	-0.820564	0.878327	0.111383	-0.046719	-0.462550
7214	-0.452505	3.148078	11.098242	-0.736494	0.045963	0.039969	0.141438	0.306537	-0.817709	0.880250	0.098839	-0.039329	-0.462432
7215	0.641279	2.237933	10.243550	-0.829709	-0.048980	0.039741	0.141162	0.336816	-0.811495	0.882078	0.083802	-0.032671	-0.462437
7216	0.380322	1.342163	10.158942	-0.628073	-0.105419	0.060265	0.140129	0.361698	-0.806311	0.883510	0.071719	-0.028967	-0.461981
7217	-0.308154	1.107782	9.558736	-0.426904	-0.088820	0.056635	0.137962	0.377808	-0.802801	0.884548	0.063347	-0.026759	-0.461353
7218	-0.217448	1.295365	9.485401	-0.377464	-0.034068	-0.005961	0.135021	0.391901	-0.799543	0.884888	0.056374	-0.024017	-0.461755
7219	0.499996	1.533179	10.369170	-0.315539	-0.045016	-0.042540	0.131948	0.406265	-0.796413	0.884801	0.050417	-0.021957	-0.462713
7220	0.524800	0.871197	10.242499	-0.087257	-0.066789	-0.077309	0.129173	0.412521	-0.794322	0.884102	0.048306	-0.022399	-0.464251
7221	0.106950	1.009913	9.542034	-0.041842	-0.085093	-0.103829	0.126689	0.413761	-0.794560	0.883128	0.046820	-0.023542	-0.466196
7222	0.206743	1.304959	9.230253	-0.239829	-0.076158	-0.115927	0.122622	0.418932	-0.794525	0.882186	0.041945	-0.022688	-0.468479
7223	0.265440	1.137484	9.468491	-0.266426	-0.096162	-0.059726	0.119159	0.431156	-0.789973	0.881784	0.036375	-0.021985	-0.469735
7224	0.339521	0.803957	10.386250	-0.106763	-0.079557	-0.043246	0.113654	0.435810	-0.789282	0.881370	0.033780	-0.022500	-0.470680
7225	0.215127	0.557193	9.354266	0.138278	-0.080205	-0.064134	0.109085	0.436129	-0.789503	0.880624	0.035478	-0.025328	-0.471805
7226	0.252658	0.765632	9.079096	0.327156	-0.095507	-0.064082	0.107288	0.430599	-0.791557	0.879661	0.040385	-0.030199	-0.472921
7227	0.328304	1.072988	8.863276	0.282703	-0.078964	-0.020967	0.102775	0.419158	-0.794238	0.879163	0.044609	-0.034412	-0.473180
7228	0.403894	1.405504	8.969461	0.143443	-0.055140	0.059492	0.101645	0.410380	-0.796557	0.879493	0.046582	-0.036940	-0.472184
7229	0.345621	1.497107	9.056616	0.111135	-0.045852	0.136829	0.100784	0.403054	-0.801717	0.880631	0.048006	-0.039109	-0.469739
7230	0.327069	1.348427	9.207982	0.173855	-0.014623	0.177710	0.100810	0.396577	-0.801979	0.882047	0.050804	-0.041318	-0.466589
7231	0.279480	1.210758	9.078387	0.182582	-0.010945	0.182370	0.101880	0.390757	-0.802765	0.883530	0.053781	-0.043590	-0.463230
7232	0.414369	1.248261	9.413825	-0.020326	-0.007529	0.176722	0.102686	0.387090	-0.804451	0.885115	0.053212	-0.043873	-0.460234
7233	0.415007	1.113530	9.411942	-0.249677	-0.015066	0.186653	0.103706	0.391543	-0.803037	0.887057	0.048487	-0.042233	-0.457160
7234	0.380264	1.341062	9.837275	-0.265742	0.006898	0.217899	0.105512	0.394511	-0.800984	0.889234	0.043666	-0.040038	-0.453600
7235	0.248111	0.762921	10.399224	-0.118371	0.016177	0.237105	0.106525	0.399651	-0.798408	0.891479	0.041508	-0.039071	-0.449462
7236	0.029481	1.100549	10.061065	0.331556	-0.029107	0.208054	0.108242	0.397717	-0.801005	0.892932	0.047007	-0.042893	-0.445672
7237	-0.014557	1.219311	9.639853	0.092305	0.010874	0.208624	0.109859	0.386353	-0.802572	0.894693	0.048580	-0.043885	-0.441857
7238	0.655924	1.163548	9.827757	-0.228423	0.025139	0.171934	0.110495	0.389327	-0.801285	0.896377	0.044581	-0.041730	-0.439067
7239	1.178247	0.828102	9.923942	-0.019535	-0.013014	0.149091	0.112858	0.387399	-0.802596	0.897679	0.043965	-0.042119	-0.436423
7240	0.425459	0.950622	9.606586	0.142748	-0.018338	0.175731	0.113802	0.380903	-0.803639	0.898981	0.046235	-0.043998	-0.433313
7241	0.207432	1.181684	9.763816	0.100848	-0.005688	0.152405	0.115498	0.380217	-0.802878	0.900188	0.047837	-0.045301	-0.430489
7242	0.166055	1.258023	9.598874	-0.025564	0.030567	0.084335	0.117854	0.378572	-0.802898	0.900876	0.047580	-0.044762	-0.429132
7243	0.240815	1.237744	9.253633	-0.187199	0.013876	0.044788	0.118873	0.383432	-0.801354	0.901435	0.044274	-0.043122	-0.428480
7244	0.714603	0.972153	9.403153	-0.258613	-0.022720	0.038975	0.119127	0.385585	-0.801614	0.901897	0.039401	-0.041497	-0.428145
7245	0.667303	0.787507	9.606555	-0.343416	-0.051142	0.049669	0.117520	0.393715	-0.799661	0.902520	0.032692	-0.039704	-0.427566
7246	0.503293	0.801357	9.530807	-0.267104	-0.086764	0.032570	0.116014	0.409400	-0.797446	0.902801	0.027120	-0.039154	-0.427414
7247	0.628124	0.912224	9.516724	-0.154858	-0.099478	0.008239	0.114435	0.416671	-0.800529	0.902863	0.023432	-0.039824	-0.427439
7248	0.929286	0.956698	9.683384	-0.093340	-0.066532	-0.013642	0.110629	0.421307	-0.799851	0.902656	0.021207	-0.040366	-0.427941
7249	1.207252	0.808651	9.847128	0.042707	-0.011591	-0.040709	0.109594	0.418889	-0.799973	0.902270	0.021867	-0.041148	-0.428645
7250	1.169665	0.596525	9.747787	0.117593	0.050510	-0.090252	0.110134	0.416437	-0.801786	0.901417	0.024516	-0.041350	-0.430275
7251	0.410923	0.473209	10.007819	0.059970	0.108769	-0.105426	0.113540	0.414770	-0.802847	0.900558	0.026555	-0.040085	-0.432068
7252	-0.179251	0.394000	10.404465	-0.008967	0.194435	-0.126235	0.117187	0.413676	-0.800165	0.899541	0.028193	-0.036585	-0.434388
7253	0.355633	0.428887	9.742640	-0.093052	0.217959	-0.233727	0.123305	0.417392	-0.799438	0.897697	0.028511	-0.031921	-0.438530
7254	0.890771	0.410910	9.099279	-0.041964	0.219842	-0.283278	0.126947	0.419789	-0.798433	0.895272	0.029884	-0.027591	-0.443659
7255	1.026726	0.214326	9.222610	0.066722	0.221802	-0.280871	0.132026	0.422434	-0.797956	0.892837	0.033079	-0.024274	-0.448508
7256	0.103010	-0.190193	9.659589	0.145486	0.208999	-0.249095	0.136982	0.421854	-0.796446	0.890521	0.037690	-0.021829	-0.452852
7257	-0.631845	0.263231	10.417609	-0.059827	0.210559	-0.205898	0.140901	0.421270	-0.796478	0.888777	0.038471	-0.017573	-0.456385
7258	-1.152780	0.326112	10.816894	-0.177285	0.184801	-0.180640	0.147784	0.426889	-0.793432	0.887246	0.037088	-0.012678	-0.459628
7259	-0.933276	0.786687	10.297318	-0.138968	0.133698	-0.196987	0.151146	0.433878	-0.792164	0.885557	0.035781	-0.009010	-0.463063
7260	-0.280072	1.291035	9.662384	-0.113342	0.059009	-0.167201	0.152682	0.439811	-0.790625	0.883999	0.034367	-0.006945	-0.466172
7261	0.062478	1.254135	9.929106	-0.096407	-0.021153	-0.082073	0.152382	0.447254	-0.788424	0.883291	0.032397	-0.006508	-0.467659
7262	0.048845	1.086350	10.118655	0.071085	-0.075617	0.000080	0.149257	0.446604	-0.789561	0.883097	0.032961	-0.008662	-0.467950
7263	-0.184104	1.418800	10.385185	0.221032	-0.117400	0.056249	0.148507	0.440655	-0.791753	0.883442	0.035711	-0.013003	-0.466997
7264	-0.047121	1.484406	9.792089	0.302742	-0.144570	0.093630	0.144662	0.427168	-0.795989	0.883937	0.039699	-0.018603	-0.465546
7265	0.352779	2.021531	9.040033	0.391216	-0.126921	0.119890	0.141729	0.414880	-0.800619	0.884655	0.045397	-0.024778	-0.463370
7266	0.607952	2.085989	8.745672	0.492128	-0.083678	0.166489	0.139453	0.398291	-0.803062	0.885588	0.053258	-0.031119	-0.460358
7267	0.550859	1.924709	8.752479	0.318400	0.007613	0.205158	0.141635	0.379876	-0.807735	0.887103	0.058888	-0.034377	-0.456506
7268	0.122548	1.786829	9.485865	0.134491	0.062213	0.237348	0.144023	0.370535	-0.808404	0.889101	0.061696	-0.034926	-0.452187
7269	-0.064964	1.691477	9.852436	0.138240	0.063055	0.229052	0.148510	0.359011	-0.809349	0.891017	0.064637	-0.035582	-0.447934
7270	-0.300211	1.479297	9.852066	0.169600	0.081386	0.251333	0.152454	0.349406	-0.807707	0.893051	0.068227	-0.036122	-0.443284
7271	-0.633113	1.550366	10.426047	0.101232	0.133358	0.267496	0.158613	0.343537	-0.807758	0.895345	0.071115	-0.035212	-0.438247
7272	0.153388	1.406270	10.042504	-0.019133	0.178945	0.220713	0.165543	0.338083	-0.805750	0.897370	0.072204	-0.032301	-0.434131
7273	0.424200	1.204646	9.317289	-0.018785	0.177085	0.172756	0.171545	0.336148	-0.803734	0.898986	0.073353	-0.029429	-0.430786
7274	0.062120	1.310267	9.459414	-0.076848	0.142306	0.202027	0.177947	0.332052	-0.801463	0.900862	0.073099	-0.026653	-0.427075
7275	-0.685336	1.363806	10.072488	-0.198315	0.105677	0.286336	0.183152	0.333365	-0.799180	0.903618	0.070329	-0.023675	-0.421863
7276	-1.484644	1.167023	10.681567	-0.210549	0.094593	0.310258	0.188336	0.338069	-0.795087	0.906481	0.067195	-0.020776	-0.416348
7277	-0.819171	1.128682	10.339185	-0.169485	0.140227	0.219984	0.196671	0.339891	-0.792313	0.908568	0.065267	-0.017254	-0.412245
7278	-0.249516	0.949668	9.720292	-0.093598	0.136607	0.152118	0.201879	0.339862	-0.789385	0.909907	0.064664	-0.014350	-0.409489
7279	-0.355097	0.832919	9.410420	-0.110938	0.099989	0.133634	0.204992	0.342412	-0.787213	0.911156	0.063471	-0.011921	-0.406969
7280	-0.489780	0.759993	9.268919	-0.091927	0.058029	0.161482	0.209156	0.342927	-0.784922	0.912478	0.062254	-0.010478	-0.404225
7281	-0.564944	0.851275	9.271898	-0.113908	0.032424	0.168786	0.210312	0.344826	-0.782607	0.913974	0.060434	-0.009282	-0.401139
7282	-0.471494	0.971784	9.281661	-0.100454	0.048801	0.128219	0.213425	0.346572	-0.779790	0.915006	0.058991	-0.007897	-0.399027
7283	-0.496090	1.067331	9.095542	-0.019894	0.052514	0.112006	0.217337	0.345600	-0.778273	0.915919	0.059064	-0.007005	-0.396931
7284	-0.665742	1.264849	9.264755	0.031188	0.065228	0.071619	0.218653	0.341280	-0.777123	0.916381	0.060172	-0.006294	-0.395709
7285	-0.536430	1.463661	9.638409	0.159057	0.052564	0.070432	0.219452	0.336422	-0.776486	0.916736	0.063558	-0.006761	-0.394347
7286	-0.444659	1.435501	9.792495	0.248935	0.010504	0.023887	0.223136	0.329229	-0.776777	0.916532	0.068229	-0.008713	-0.394003
7287	-0.511961	1.402405	10.002636	0.244003	0.006759	0.000792	0.222909	0.320863	-0.777296	0.916181	0.072830	-0.010598	-0.393948
7288	-1.157828	1.383921	10.601245	0.139235	0.053985	-0.017378	0.224513	0.313006	-0.778861	0.915788	0.075838	-0.010832	-0.394288
7289	-0.796468	1.435061	10.571730	-0.111544	0.152326	-0.075084	0.225428	0.310986	-0.777579	0.915375	0.075097	-0.007101	-0.395473
7290	0.135542	1.087469	9.692213	0.063317	0.170805	-0.147995	0.231014	0.313254	-0.773749	0.914055	0.077656	-0.004405	-0.398061
7291	0.396702	0.901394	9.298378	0.320747	0.130925	-0.152144	0.235338	0.308490	-0.773269	0.912320	0.084600	-0.004423	-0.400618
7292	0.292557	1.017817	9.635092	0.362467	0.057931	-0.107534	0.236945	0.297145	-0.772900	0.910627	0.091710	-0.006272	-0.402876
7293	-0.496740	0.770342	10.891656	0.163233	0.041101	-0.088247	0.238283	0.288497	-0.772914	0.909610	0.094976	-0.006790	-0.404405
7294	-1.639762	0.335228	10.951699	-0.161633	0.071471	-0.156411	0.239853	0.287135	-0.772540	0.908569	0.092661	-0.004043	-0.407308
7295	-0.944371	1.107802	10.637771	-0.402558	0.100288	-0.275813	0.241612	0.300371	-0.768804	0.907029	0.086079	0.001510	-0.412174
7296	-0.801523	1.451605	9.784590	-0.255617	0.027349	-0.304490	0.242980	0.315887	-0.766742	0.904881	0.081683	0.004488	-0.417730
7297	-1.287319	2.180949	8.772523	-0.190526	-0.074738	-0.230213	0.240708	0.327798	-0.765169	0.903252	0.077529	0.005051	-0.422018
7298	-1.163066	2.422450	8.969100	-0.223984	-0.185964	-0.111167	0.236357	0.336364	-0.763194	0.902593	0.071926	0.003602	-0.424429
7299	-0.984899	1.992338	9.723250	-0.100679	-0.264267	-0.033802	0.227991	0.342237	-0.765319	0.902444	0.067884	-0.000317	-0.425425
7300	-0.829720	1.818201	10.067911	-0.059547	-0.302535	-0.003069	0.219632	0.345281	-0.767059	0.902406	0.064258	-0.005418	-0.426034
7301	-0.534338	2.035882	9.531235	-0.052260	-0.311498	0.029291	0.210892	0.344962	-0.768280	0.902657	0.060731	-0.010692	-0.425919
7302	-0.299301	2.265059	8.874138	-0.055091	-0.258234	0.097494	0.202016	0.346933	-0.770016	0.903425	0.057538	-0.015152	-0.424597
7303	-0.400047	2.648178	8.403295	0.102807	-0.178288	0.190442	0.197347	0.342907	-0.773208	0.904837	0.057993	-0.019551	-0.421337
7304	-0.431607	2.727814	9.196242	0.541824	-0.100047	0.246058	0.194014	0.329434	-0.775382	0.906136	0.066877	-0.026358	-0.416833
7305	-0.270268	1.767494	9.688360	0.484428	0.015074	0.267786	0.194639	0.305929	-0.778239	0.907644	0.075873	-0.030575	-0.411693
7306	-0.233667	1.676282	9.728230	0.141008	0.067785	0.297349	0.197035	0.293225	-0.778005	0.909873	0.078833	-0.031100	-0.406140
7307	-0.571970	1.854351	9.936402	0.028589	0.091437	0.326251	0.200969	0.287391	-0.777006	0.912482	0.080138	-0.030265	-0.400049
7308	-0.092795	1.455312	9.752850	-0.036044	0.155416	0.324942	0.205800	0.284793	-0.775110	0.915181	0.080552	-0.027804	-0.393932
7309	0.490141	1.531788	9.264884	-0.111277	0.142613	0.306148	0.212451	0.282457	-0.771936	0.917800	0.079684	-0.024914	-0.388165
7310	-0.094722	1.856588	9.609635	-0.258606	0.074778	0.330382	0.218697	0.283901	-0.768887	0.920756	0.075380	-0.022202	-0.382142
7311	-1.130658	1.712463	9.573942	-0.351136	-0.003899	0.398297	0.220105	0.290501	-0.768249	0.924250	0.068943	-0.020275	-0.374964
7312	-1.375805	1.563539	9.785601	-0.131527	-0.042026	0.427150	0.221258	0.292138	-0.765159	0.927556	0.066053	-0.020797	-0.367213
7313	-1.155956	0.989476	10.631737	-0.018077	-0.009245	0.346485	0.223096	0.289152	-0.764917	0.930071	0.065764	-0.021312	-0.360816
7314	-0.920036	0.036951	10.546168	-0.148340	-0.013375	0.205609	0.222695	0.290513	-0.764138	0.931711	0.062854	-0.020902	-0.357109
7315	-0.715966	-0.326087	9.794063	-0.011190	-0.150586	0.068116	0.222030	0.293223	-0.763615	0.932124	0.061712	-0.023670	-0.356056
7316	-0.081334	0.003009	8.575606	0.536871	-0.221238	0.010113	0.216732	0.281659	-0.766031	0.931341	0.070169	-0.031770	-0.355908
7317	-0.326219	1.331637	8.899202	0.098121	-0.205195	0.052087	0.210141	0.269283	-0.770116	0.931415	0.070632	-0.036304	-0.355188
7318	-0.283880	2.068264	9.005943	-0.253945	-0.175239	0.118516	0.206738	0.273353	-0.771507	0.932450	0.064604	-0.038071	-0.353433
7319	-0.126672	1.479056	9.680855	0.140666	-0.202971	0.199953	0.198420	0.267482	-0.774542	0.933489	0.065801	-0.043040	-0.349881
7320	0.229640	0.602672	10.684850	-0.161905	-0.148360	0.254678	0.192940	0.267803	-0.775531	0.935312	0.061555	-0.045152	-0.345491
7321	0.617519	0.125456	10.206502	-0.089717	-0.133651	0.224609	0.190969	0.269458	-0.774094	0.936829	0.058822	-0.047231	-0.341557
7322	-0.107143	0.432049	10.232843	-0.120935	-0.073628	0.161558	0.187312	0.271376	-0.775226	0.937973	0.055936	-0.048115	-0.338765
7323	-0.130012	1.171551	9.810932	-0.101631	0.037734	0.083928	0.188079	0.273942	-0.774069	0.938682	0.054254	-0.046698	-0.337272
7324	0.053077	0.680454	9.613724	-0.232069	0.079487	0.013097	0.190148	0.278912	-0.773825	0.939066	0.050457	-0.043794	-0.337182
7325	0.080676	0.459805	9.798117	-0.410270	0.050000	-0.000671	0.190747	0.291063	-0.772017	0.939483	0.043101	-0.039947	-0.337517
7326	0.452899	0.261441	9.966835	-0.310251	0.035526	-0.000120	0.193174	0.302521	-0.769965	0.939743	0.037548	-0.037324	-0.337757
7327	0.476334	0.408668	10.091537	-0.281952	0.051915	-0.035080	0.195471	0.312909	-0.767138	0.939741	0.032590	-0.034280	-0.338601
7328	0.248657	0.634341	10.085377	-0.289205	0.064466	-0.116370	0.195413	0.323734	-0.763776	0.939151	0.027707	-0.031173	-0.340963
7329	0.456779	0.461206	9.988875	-0.294343	0.057866	-0.207735	0.196265	0.336699	-0.761195	0.937908	0.022652	-0.027832	-0.345023
7330	0.688736	0.340623	9.768515	-0.279872	0.064208	-0.254722	0.197124	0.349384	-0.759647	0.936272	0.018023	-0.024720	-0.349942
7331	0.746834	0.271921	9.343225	-0.272651	0.095232	-0.292561	0.197209	0.358577	-0.757448	0.934337	0.013649	-0.020825	-0.355520
7332	0.678716	0.417354	9.699886	-0.302486	0.109814	-0.282597	0.197804	0.369931	-0.754349	0.932410	0.008930	-0.016685	-0.360908
7333	0.480993	0.442303	10.075251	-0.207942	0.095267	-0.271034	0.199706	0.381267	-0.751648	0.930497	0.005748	-0.013294	-0.366013
7334	0.254731	0.877187	10.040832	-0.133111	0.066131	-0.250336	0.199003	0.391416	-0.749184	0.928667	0.003855	-0.011201	-0.370726
7335	0.070706	1.052809	10.147194	-0.170538	0.042456	-0.187749	0.198319	0.398313	-0.748143	0.927283	0.001020	-0.009092	-0.374249
7336	-0.681645	1.097084	10.164797	-0.196206	0.017008	-0.077124	0.198289	0.402924	-0.745688	0.926692	-0.002445	-0.007447	-0.375741
7337	-0.689905	0.790348	9.819565	-0.132258	0.000877	0.013687	0.198263	0.408598	-0.744781	0.926783	-0.004823	-0.006367	-0.375511
7338	-0.737238	0.113341	10.265700	-0.091839	-0.041057	0.058281	0.199290	0.410362	-0.742593	0.927194	-0.006809	-0.006574	-0.374463
7339	-1.017315	0.183180	9.745584	-0.062770	-0.103043	0.110198	0.196676	0.414013	-0.744637	0.927992	-0.008642	-0.007880	-0.372417
7340	-0.800639	0.256813	10.046286	0.008478	-0.126547	0.177045	0.194077	0.412143	-0.745650	0.929274	-0.009422	-0.010402	-0.369125
7341	-0.472854	0.266623	9.910260	0.057388	-0.170266	0.192141	0.191742	0.409328	-0.746536	0.930656	-0.009483	-0.013800	-0.365511
7342	-0.395363	0.210466	10.327862	0.141326	-0.173775	0.222105	0.189441	0.401491	-0.750524	0.932232	-0.008150	-0.018166	-0.361313
7343	0.788309	0.197437	10.050680	0.300448	-0.138631	0.241364	0.187402	0.393516	-0.754514	0.933944	-0.003449	-0.022738	-0.356678
7344	1.595209	0.317172	9.418988	0.373829	-0.116473	0.232505	0.182780	0.376945	-0.757712	0.935526	0.002632	-0.027703	-0.352161
7345	0.981571	0.584550	9.169772	0.380462	-0.114691	0.238040	0.181939	0.364360	-0.762746	0.937074	0.008986	-0.032469	-0.347500
7346	0.986386	0.594923	9.385997	0.370377	-0.050853	0.194511	0.180190	0.347757	-0.765968	0.938279	0.015483	-0.036169	-0.343633
7347	1.097361	0.580990	9.468451	0.286649	-0.003717	0.073119	0.179982	0.337345	-0.768811	0.938666	0.020947	-0.038206	-0.342063
7348	0.859808	0.865132	9.681452	0.058773	0.036009	-0.002877	0.181049	0.331263	-0.768822	0.938633	0.022336	-0.038070	-0.342081
7349	1.008733	0.991543	9.977461	-0.131536	0.032032	-0.049060	0.181836	0.330980	-0.769345	0.938368	0.020286	-0.036558	-0.343100
7350	1.221444	0.876916	10.102657	-0.377598	0.050116	-0.028172	0.182572	0.341643	-0.767797	0.938322	0.013601	-0.033154	-0.343900
7351	0.999502	0.925899	10.485334	-0.431537	0.022753	0.039876	0.184462	0.355011	-0.764191	0.938687	0.005794	-0.029826	-0.343428
7352	0.820241	1.071625	9.585563	-0.284037	0.004908	0.131090	0.184666	0.366634	-0.761605	0.939587	0.000453	-0.027937	-0.341168
7353	0.629692	1.082408	9.331896	-0.060925	0.011757	0.217111	0.185687	0.370150	-0.759546	0.941060	-0.000525	-0.027395	-0.337127
7354	0.596963	0.379244	9.859414	0.053944	0.023804	0.254617	0.189331	0.370132	-0.757251	0.942759	0.000548	-0.027447	-0.332342
7355	0.594839	-0.183106	10.038737	0.115207	0.031032	0.204182	0.191975	0.363076	-0.758566	0.944115	0.003006	-0.027729	-0.328433
7356	0.518964	-0.458094	9.870947	0.133478	-0.014810	0.140678	0.193573	0.356036	-0.759357	0.945000	0.005390	-0.029033	-0.325736
7357	0.374947	-0.593330	9.805297	0.030516	-0.042425	0.114360	0.194774	0.352221	-0.761821	0.945708	0.005753	-0.030131	-0.323568
7358	0.471994	-0.728211	9.703495	-0.139241	-0.057210	0.115380	0.193199	0.353060	-0.760646	0.946411	0.002718	-0.030464	-0.321513
7359	0.365422	-0.627821	9.574287	-0.268972	-0.029930	0.118365	0.191083	0.358759	-0.759594	0.947149	-0.002577	-0.029373	-0.319437
7360	0.392630	-0.267123	9.507588	-0.248242	-0.015260	0.122123	0.192092	0.366851	-0.758566	0.947872	-0.007409	-0.028207	-0.317315
7361	0.449706	-0.098314	9.592101	-0.153849	-0.021526	0.131833	0.193107	0.371584	-0.756248	0.948663	-0.010493	-0.027676	-0.314900
7362	0.265423	0.143204	9.973028	-0.082131	0.003180	0.133057	0.192443	0.374827	-0.756370	0.949460	-0.012064	-0.027208	-0.312473
7363	0.437975	0.360185	10.006487	0.019491	0.014236	0.114170	0.194010	0.373201	-0.755350	0.950182	-0.011594	-0.027081	-0.310300
7364	0.620101	0.575887	9.660756	0.126102	0.001604	0.111039	0.195329	0.369679	-0.755362	0.950878	-0.009207	-0.027945	-0.308165
7365	0.658681	0.565652	9.459340	0.300873	-0.021880	0.137805	0.195372	0.360757	-0.757303	0.951746	-0.003583	-0.030259	-0.305371
7366	0.785147	0.337878	9.613351	0.505914	-0.069166	0.142623	0.195185	0.345886	-0.760924	0.952537	0.005579	-0.034791	-0.302378
7367	0.707111	0.506940	9.146919	0.418365	-0.071130	0.116336	0.192654	0.329155	-0.764268	0.953099	0.013160	-0.038774	-0.299874
7368	0.633784	0.718415	9.120397	0.483347	-0.087600	0.083453	0.191427	0.313349	-0.768139	0.953336	0.021824	-0.043501	-0.297962
7369	0.589730	0.868331	9.366926	0.646656	-0.098536	0.034449	0.187241	0.288921	-0.774314	0.953079	0.033671	-0.049336	-0.296770
7370	1.093882	0.312792	9.836716	0.556513	-0.071285	-0.004770	0.184866	0.265042	-0.777404	0.952525	0.043900	-0.054130	-0.296377
7371	1.329136	-0.484589	10.094171	-0.093582	0.018309	-0.076450	0.183962	0.262221	-0.777269	0.952161	0.042346	-0.053265	-0.297925
7372	1.320866	-0.773169	10.133253	-0.189198	0.071972	-0.134224	0.184179	0.271142	-0.775201	0.951554	0.039354	-0.050793	-0.300694
7373	1.039354	-0.394981	9.732666	0.160851	0.123430	-0.172240	0.184957	0.271947	-0.774691	0.950501	0.043234	-0.049384	-0.303710
7374	0.549966	0.124318	9.913010	0.380966	0.178459	-0.160182	0.190340	0.264865	-0.775512	0.949293	0.051755	-0.048308	-0.306317
7375	0.712342	0.446531	9.770220	0.352979	0.256065	-0.194598	0.196517	0.253470	-0.775050	0.947943	0.060054	-0.045503	-0.309397
7376	0.826286	0.822185	9.805356	0.165716	0.293278	-0.224228	0.203193	0.246933	-0.773815	0.946564	0.065252	-0.040838	-0.313194
7377	0.496774	1.172883	9.836003	-0.039249	0.283852	-0.231742	0.211010	0.247415	-0.770778	0.945376	0.066288	-0.035024	-0.317244
7378	0.235477	1.364238	9.663422	-0.082502	0.254587	-0.211630	0.217767	0.252757	-0.768506	0.944271	0.066530	-0.029547	-0.321019
7379	0.165530	1.876132	9.545128	0.021430	0.174507	-0.122408	0.225307	0.257289	-0.765465	0.943555	0.067966	-0.026342	-0.323095
7380	0.239454	2.567669	9.814756	0.133257	0.141951	-0.035073	0.227403	0.254843	-0.764967	0.943173	0.071453	-0.024621	-0.323592
7381	0.217656	3.112465	10.143845	0.214722	0.123912	0.031785	0.232125	0.247650	-0.764104	0.943119	0.076229	-0.023872	-0.322717
7382	0.191981	3.444480	10.162663	0.282416	0.109472	0.074586	0.234250	0.239255	-0.764900	0.943121	0.082260	-0.023899	-0.321223
7383	0.240409	3.377861	9.648499	0.197436	0.103922	0.067715	0.237408	0.230467	-0.763379	0.943258	0.086681	-0.023519	-0.319684
7384	0.012257	3.186691	9.456460	0.012737	0.084516	0.071427	0.239529	0.223284	-0.764433	0.943681	0.087466	-0.022277	-0.318307
7385	-0.338172	2.868992	9.621561	-0.074593	0.068820	0.072854	0.241869	0.223278	-0.762385	0.944282	0.086619	-0.020849	-0.316850
7386	-0.477823	2.325134	9.660639	-0.067236	0.055078	0.069242	0.244847	0.227846	-0.760858	0.944823	0.085708	-0.019646	-0.315558
7387	-0.509442	1.877847	9.735683	-0.074077	0.057823	0.080297	0.246019	0.228910	-0.761125	0.945454	0.084827	-0.018423	-0.313977
7388	-0.192361	1.606487	9.696431	0.009847	0.034278	0.112163	0.246417	0.227019	-0.760871	0.946121	0.085227	-0.018170	-0.311869
7389	0.244846	1.421999	9.664319	0.058177	0.052881	0.194543	0.249543	0.226462	-0.759088	0.947225	0.086745	-0.018071	-0.308080
7390	0.357846	1.489872	9.747938	0.081121	0.095125	0.260119	0.250082	0.219997	-0.757546	0.948666	0.088813	-0.017365	-0.303058
7391	-0.064761	1.658624	10.094416	0.074830	0.182781	0.263615	0.255587	0.213734	-0.757206	0.950156	0.091375	-0.015042	-0.297704
7392	0.143000	1.557280	9.886101	0.029561	0.233875	0.231943	0.262906	0.208551	-0.754814	0.951493	0.093300	-0.011344	-0.292964
7393	0.538372	1.545294	9.668787	-0.119296	0.200902	0.238642	0.268376	0.206909	-0.750985	0.953126	0.092238	-0.007523	-0.288072
7394	0.534162	1.428414	9.964756	-0.487012	0.154862	0.270077	0.275387	0.213869	-0.748455	0.955499	0.083845	-0.002409	-0.282817
7395	0.397371	1.282583	9.610979	-1.045441	0.097588	0.267344	0.280761	0.236785	-0.743840	0.958542	0.064428	0.004617	-0.277535
7396	-0.595729	1.256434	9.577340	-0.742265	0.064774	0.228286	0.282206	0.263920	-0.739837	0.960585	0.050622	0.009538	-0.273173
7397	-0.893233	1.462579	9.529448	-0.190479	0.083481	0.175657	0.284248	0.273095	-0.737266	0.961706	0.047522	0.011725	-0.269678
7398	-0.681412	1.546048	9.895052	-0.039127	0.110883	0.102549	0.289198	0.273864	-0.735756	0.962219	0.047441	0.013828	-0.267755
7399	-0.098461	1.638528	9.865784	-0.203406	0.112549	0.074046	0.289941	0.281567	-0.733435	0.962764	0.044273	0.016721	-0.266167
7400	0.324808	1.835126	9.421219	-0.256285	0.077906	0.092302	0.293814	0.289777	-0.730880	0.963417	0.039833	0.019365	-0.264323
7401	0.140025	2.161548	9.304053	0.021977	0.052801	0.169406	0.295520	0.287197	-0.730636	0.964267	0.040801	0.019776	-0.261022
7402	-0.291641	1.694928	9.586328	0.279649	0.026719	0.261197	0.297380	0.277741	-0.730010	0.965351	0.046485	0.018480	-0.256116
7403	-0.250543	1.160911	9.584023	0.334115	0.036853	0.270714	0.299646	0.263968	-0.729001	0.966372	0.053460	0.016851	-0.250964
7404	-0.694794	0.318276	10.369786	0.378613	0.031278	0.269117	0.301269	0.250851	-0.730441	0.967253	0.061073	0.015130	-0.245891
7405	-1.285650	-0.126652	10.756495	0.212681	0.025479	0.263665	0.301063	0.237491	-0.731349	0.968254	0.065550	0.013927	-0.240817
7406	-1.537041	0.001562	10.405493	-0.028728	0.043373	0.219027	0.304476	0.229248	-0.729056	0.969311	0.065315	0.014482	-0.236559
7407	-1.804489	-0.550971	10.092800	-0.097450	0.074494	0.276793	0.305785	0.228157	-0.728808	0.970706	0.063920	0.015799	-0.231072
7408	-1.342919	-0.293868	9.731054	-0.208241	0.025207	0.311388	0.307739	0.228946	-0.728566	0.972339	0.060146	0.016710	-0.225079
7409	-1.112975	0.508402	9.225969	-0.376626	-0.068611	0.115925	0.306651	0.238416	-0.727003	0.973305	0.052553	0.016768	-0.222788
7410	-0.596681	0.919710	8.900502	-0.362409	-0.118409	-0.107262	0.305427	0.251111	-0.726729	0.973138	0.044993	0.016042	-0.225213
7411	-0.892656	1.331954	9.321188	-0.293436	-0.142365	-0.186281	0.300699	0.260189	-0.727979	0.972579	0.038615	0.014610	-0.228878
7412	-0.290830	1.521555	9.540697	-0.189306	-0.173446	-0.263217	0.294913	0.272386	-0.728702	0.971477	0.034118	0.012163	-0.234352
7413	0.438980	1.152993	9.681561	-0.080208	-0.089238	-0.295974	0.288623	0.280535	-0.730197	0.970144	0.032149	0.010815	-0.240148
7414	0.402671	0.681949	9.847444	-0.058739	0.047768	-0.328359	0.285450	0.290288	-0.729651	0.968510	0.031222	0.012093	-0.246713
7415	-0.838635	-0.368295	10.185988	0.004900	0.097851	-0.340113	0.287777	0.295930	-0.729279	0.966780	0.031760	0.013982	-0.253244
7416	-0.830346	-0.599904	9.990788	-0.064380	-0.000149	-0.397518	0.286450	0.299068	-0.727202	0.964688	0.030458	0.014412	-0.261232
7417	-0.098012	-0.519136	9.264238	-0.175509	-0.146585	-0.494725	0.282098	0.312323	-0.728452	0.962195	0.026125	0.012627	-0.270811
7418	-0.343007	-0.712351	9.187230	-0.039117	-0.277978	-0.455992	0.272288	0.321305	-0.731468	0.959105	0.023815	0.007536	-0.281946
7419	-0.626149	-0.481905	9.202222	0.085556	-0.248329	-0.335452	0.260548	0.325298	-0.736537	0.957175	0.023902	0.002303	-0.288511
7420	-0.598609	0.326985	9.343444	0.047712	-0.092870	-0.286088	0.254942	0.326015	-0.738558	0.955293	0.024311	0.000234	-0.294660
7421	-0.046738	0.881973	9.505200	0.055188	0.022162	-0.368373	0.250621	0.329034	-0.738263	0.953068	0.025414	0.000371	-0.301689
7422	0.328933	0.985259	9.942224	0.253307	0.015056	-0.382121	0.248275	0.329052	-0.739148	0.950257	0.030372	-0.000846	-0.309981
7423	0.676549	0.895341	10.179444	0.382892	-0.041379	-0.360136	0.246486	0.322569	-0.741978	0.947738	0.037333	-0.003983	-0.316833
7424	0.492903	0.986395	10.179007	0.323047	-0.069727	-0.330874	0.242598	0.317602	-0.744015	0.944848	0.043069	-0.007309	-0.324583
7425	0.298969	1.204146	9.947414	0.114421	-0.094613	-0.320832	0.237659	0.314266	-0.745913	0.942627	0.044611	-0.009800	-0.330707
7426	0.195834	1.590282	9.656620	0.048798	-0.087230	-0.269513	0.232196	0.313484	-0.749356	0.940612	0.045040	-0.011685	-0.336279
7427	0.087166	2.128087	9.399106	0.164949	-0.081420	-0.195130	0.228809	0.312702	-0.750362	0.939113	0.047658	-0.014419	-0.339982
7428	0.029603	2.033934	8.633927	0.461495	-0.051600	-0.114294	0.224421	0.302745	-0.752914	0.937765	0.056039	-0.018566	-0.342216
7429	-0.102538	1.463881	9.450431	0.775167	-0.011070	-0.088760	0.223194	0.285198	-0.755494	0.936158	0.070599	-0.024255	-0.343562
7430	0.007763	1.583973	9.328324	0.590999	-0.007524	-0.063857	0.222768	0.262519	-0.757825	0.934769	0.081672	-0.028511	-0.344562
7431	-0.173069	1.114904	10.155391	0.264154	-0.039946	-0.058073	0.220222	0.248898	-0.760522	0.933887	0.086423	-0.031245	-0.345557
7432	-0.500266	0.982532	10.330509	-0.157509	-0.083445	-0.067533	0.217619	0.249847	-0.762954	0.933574	0.082978	-0.031748	-0.347197
7433	-0.891506	1.112557	9.887012	-0.408781	-0.079920	-0.002379	0.215481	0.261081	-0.761512	0.934142	0.074808	-0.030588	-0.347630
7434	-0.971757	1.766552	9.821023	-0.395999	-0.057762	0.078832	0.212292	0.275285	-0.760963	0.934949	0.066973	-0.029220	-0.347177
7435	-1.245802	2.638324	10.233955	-0.287196	-0.059236	0.193766	0.213803	0.285285	-0.757356	0.936606	0.061178	-0.028716	-0.343805
7436	-1.240299	2.998797	10.114242	-0.126495	-0.097162	0.299833	0.211190	0.287593	-0.758754	0.938693	0.058000	-0.030179	-0.338498
7437	-0.498478	2.639932	10.269756	0.167761	-0.186007	0.421481	0.209262	0.281530	-0.760291	0.941170	0.059869	-0.035383	-0.330700
7438	0.289106	2.269927	9.955068	0.409261	-0.213864	0.453255	0.202681	0.264983	-0.763344	0.943419	0.065869	-0.042797	-0.322165
7439	0.645681	1.801180	9.860607	0.419951	-0.170839	0.456049	0.198860	0.245826	-0.767971	0.945548	0.072561	-0.049439	-0.313416
7440	0.780677	1.288678	9.763465	0.395818	-0.086821	0.433679	0.197372	0.227479	-0.769904	0.947513	0.079107	-0.054328	-0.304975
7441	0.793433	1.136852	9.679842	0.281238	0.013323	0.327742	0.195866	0.212649	-0.770931	0.949015	0.084369	-0.056437	-0.298442
7442	0.651516	1.066514	9.595918	0.145707	0.069539	0.215298	0.197218	0.201161	-0.771722	0.950087	0.087346	-0.056491	-0.294132
7443	0.700054	0.991486	9.436893	0.080085	0.078384	0.120824	0.200612	0.197911	-0.769168	0.950717	0.089327	-0.055806	-0.291622
7444	0.747368	1.171139	9.180614	0.090829	0.074659	0.077504	0.204558	0.192321	-0.770752	0.951038	0.091441	-0.055201	-0.290031
7445	0.625358	1.478507	9.082970	0.099805	0.094647	0.029510	0.206898	0.191511	-0.768189	0.951108	0.093938	-0.054160	-0.289199
7446	0.450517	1.747699	9.109117	0.066778	0.167575	-0.020627	0.209526	0.187030	-0.768212	0.950954	0.096232	-0.051478	-0.289440
7447	0.029924	2.008545	9.651336	0.079620	0.222159	-0.087130	0.213824	0.186733	-0.766051	0.950495	0.099196	-0.047657	-0.290600
7448	-0.324688	2.555329	9.348446	0.084672	0.203804	-0.111108	0.220740	0.183986	-0.763267	0.949798	0.102132	-0.044207	-0.292401
7449	-0.079225	2.652571	9.500924	0.128951	0.207408	-0.160722	0.227786	0.182308	-0.761259	0.948738	0.106056	-0.040781	-0.294932
7450	0.081329	2.339534	9.325205	0.327231	0.171025	-0.189171	0.231837	0.177838	-0.758582	0.946985	0.113464	-0.039212	-0.298005
7451	0.186563	2.523106	9.477585	0.353402	0.171075	-0.183508	0.236833	0.167672	-0.757981	0.945161	0.121444	-0.037757	-0.300825
7452	-0.100640	2.610658	9.920203	0.165948	0.161718	-0.160468	0.240244	0.162246	-0.757236	0.943857	0.125713	-0.035455	-0.303437
7453	-0.308440	2.716493	10.034966	-0.110753	0.108404	-0.147958	0.245187	0.163030	-0.754176	0.943278	0.124512	-0.032453	-0.306056
7454	-0.574969	2.484370	9.849195	-0.173495	0.032410	-0.163844	0.245438	0.166796	-0.754951	0.942682	0.121583	-0.030515	-0.309252
7455	-0.709776	2.435305	9.650417	-0.082238	0.018725	-0.191048	0.245138	0.173570	-0.752363	0.941676	0.120393	-0.029246	-0.312883
7456	-0.690574	2.449501	9.569183	0.015832	0.004205	-0.196065	0.246164	0.179218	-0.752885	0.940366	0.120870	-0.028939	-0.316645
7457	-0.678612	2.468756	9.564764	0.095507	0.006113	-0.199357	0.246032	0.178955	-0.752368	0.938838	0.122958	-0.028976	-0.320352
7458	-0.630478	2.488314	9.627897	0.124427	0.020761	-0.202924	0.246949	0.178135	-0.752376	0.937200	0.125582	-0.029028	-0.324103
7459	-0.400916	2.368021	9.493931	0.070095	0.020771	-0.192109	0.246707	0.174351	-0.753408	0.935753	0.127274	-0.028626	-0.327641
7460	-0.127113	2.580009	9.415446	0.005395	0.044455	-0.214621	0.247215	0.176516	-0.752120	0.934318	0.127826	-0.027426	-0.331599
7461	0.316716	2.002342	9.077834	-0.036452	0.080142	-0.211147	0.247464	0.179617	-0.751992	0.933019	0.127894	-0.025192	-0.335386
7462	0.733323	1.600006	9.373727	0.033938	0.121370	-0.214514	0.250323	0.183092	-0.752013	0.931491	0.129483	-0.022757	-0.339176
7463	0.425516	1.440823	9.435832	0.020028	0.163325	-0.222037	0.255924	0.183054	-0.749476	0.929982	0.131065	-0.019372	-0.342901
7464	0.196841	1.373438	9.562374	-0.072576	0.183248	-0.237311	0.258892	0.187374	-0.745753	0.928468	0.131093	-0.015025	-0.347182
7465	-0.121702	1.445178	9.620417	-0.242386	0.226852	-0.249329	0.264335	0.195695	-0.743856	0.927410	0.128144	-0.008592	-0.351305
7466	-0.325384	1.694991	9.624419	-0.352900	0.213931	-0.241583	0.271320	0.208330	-0.740420	0.926481	0.123173	-0.001705	-0.355610
7467	-0.405771	2.404076	10.190502	-0.285024	0.181125	-0.216315	0.275431	0.222072	-0.737348	0.925627	0.119056	0.004069	-0.359198
7468	-1.356081	3.496893	9.505650	-0.199312	0.090003	-0.117995	0.279566	0.231751	-0.735957	0.924970	0.116042	0.007228	-0.361819
7469	-2.904134	4.611560	9.929301	-0.377351	-0.014207	0.043575	0.280550	0.243374	-0.732602	0.926123	0.109011	0.009487	-0.361003
7470	-2.112334	3.340992	9.381187	-0.134755	-0.101394	0.103179	0.279209	0.252027	-0.732071	0.927119	0.105837	0.008204	-0.359419
7471	-0.454783	2.030820	9.411887	0.134509	-0.108315	0.055768	0.275707	0.248674	-0.734111	0.927226	0.107680	0.005008	-0.358652
7472	0.522146	1.397646	9.416925	0.318886	-0.027605	0.036342	0.273139	0.239110	-0.735644	0.926724	0.113432	0.001976	-0.358207
7473	0.354294	1.743506	10.049109	0.499112	0.069399	0.035228	0.275419	0.224774	-0.736960	0.925783	0.123218	-0.000575	-0.357411
7474	-0.117836	1.642045	9.498394	0.383150	0.143303	0.047440	0.276524	0.208040	-0.736589	0.925009	0.131366	-0.000962	-0.356510
7475	-0.435787	1.572977	9.184809	0.118230	0.211630	0.084749	0.281911	0.198808	-0.736507	0.925292	0.135039	0.001685	-0.354395
7476	-0.744951	1.720986	9.731286	-0.104020	0.211305	0.084521	0.288415	0.198114	-0.731136	0.925601	0.134656	0.005760	-0.353691
7477	-1.116862	1.872842	10.032393	-0.115940	0.141692	0.057779	0.292578	0.200507	-0.730007	0.926303	0.133447	0.008857	-0.352245
7478	-1.735565	2.203733	10.067265	-0.019432	0.028298	0.025179	0.294528	0.201573	-0.729118	0.926249	0.133333	0.009212	-0.352422
7479	-2.185941	2.605648	9.667835	0.120362	-0.042886	0.017658	0.293998	0.202931	-0.728726	0.926054	0.135219	0.007392	-0.352257
7480	-1.748939	2.971920	9.585835	0.143011	-0.037323	0.009459	0.293900	0.196845	-0.730535	0.925620	0.137642	0.005489	-0.352494
7481	-1.135550	2.726055	9.091233	0.160253	-0.022489	0.037251	0.291314	0.190664	-0.731034	0.925429	0.140455	0.003726	-0.351909
7482	-0.833557	2.555590	8.313937	0.086579	0.014071	0.031313	0.291721	0.185944	-0.730523	0.925274	0.142195	0.003104	-0.351624
7483	-0.575044	2.488196	9.561202	0.066234	-0.033549	0.023900	0.290950	0.183785	-0.731421	0.925245	0.143189	0.001812	-0.351306
7484	-0.610696	2.392889	9.852379	0.099625	-0.033533	0.026837	0.289141	0.179484	-0.731925	0.924867	0.144833	0.000168	-0.351631
7485	-0.569688	2.388217	9.869499	0.031456	-0.026317	0.016331	0.288114	0.175714	-0.732435	0.924887	0.145197	-0.000748	-0.351428
7486	-0.841107	2.670115	9.446053	-0.087618	-0.000952	-0.019401	0.287444	0.178833	-0.731525	0.924776	0.143605	-0.000318	-0.352373
7487	-1.425881	2.952060	9.218913	-0.228192	0.013504	0.000135	0.288737	0.183130	-0.732050	0.925416	0.139468	0.001385	-0.352352
7488	-1.223702	3.019802	9.212149	-0.156543	-0.000976	0.013445	0.288718	0.189057	-0.732821	0.925733	0.136599	0.002219	-0.352640
7489	-0.880275	2.795045	9.418634	0.027384	-0.015328	0.029187	0.287789	0.192044	-0.731909	0.925853	0.137024	0.001504	-0.352162
7490	-0.628907	2.692599	10.269278	0.230851	-0.069948	0.037690	0.285587	0.188284	-0.732668	0.925314	0.140840	-0.001718	-0.352072
7491	-0.546510	2.580385	9.769194	0.255286	-0.058922	0.032274	0.284713	0.177907	-0.732794	0.924799	0.145156	-0.004881	-0.351644
