# Supplementary material for: Identification of Haptic Based Guiding Using Hard Reins
Source: PLoS One. 2015 Jul 22;10(7):e0132020. doi: 10.1371/journal.pone.0132020 (PMC4511788; doi:10.1371/journal.pone.0132020)
Supplement: S1 File — (ZIP) [file pone.0132020.s001.zip › MotionData1/Subject2/T14/sync14.txt]

// Start Time: 0
// Sample rate: 25.0Hz
// Scenario: 4.9
// Firmware Version: 2.6.1
Counter	Acc_X	Acc_Y	Acc_Z	Gyr_X	Gyr_Y	Gyr_Z	Mag_X	Mag_Y	Mag_Z	Quat_w	Quat_x	Quat_y	Quat_z
6882	0.234114	2.553302	9.465688	-0.021251	0.007664	-0.007426	-0.556256	-0.214610	-0.939215	0.584336	0.092997	0.087462	0.801407
6883	0.215920	2.620944	9.503132	-0.027944	0.006312	-0.026905	-0.555859	-0.213879	-0.940947	0.584656	0.092492	0.087413	0.801237
6884	0.174495	2.629900	9.487350	-0.037306	-0.000356	-0.048186	-0.554799	-0.212549	-0.938896	0.585302	0.092040	0.086687	0.800896
6885	0.079120	2.540775	9.417699	-0.041503	-0.019609	-0.062441	-0.554004	-0.211543	-0.940759	0.586262	0.091721	0.086182	0.800286
6886	0.073490	2.574653	9.383573	-0.023956	-0.023528	-0.113687	-0.553074	-0.211150	-0.940488	0.587969	0.091682	0.085518	0.799108
6887	0.102292	2.584882	9.360309	-0.002717	-0.029047	-0.134880	-0.551745	-0.210997	-0.942384	0.590028	0.091834	0.085656	0.797557
6888	0.156616	2.668409	9.440778	0.009404	-0.032079	-0.151676	-0.548548	-0.213068	-0.940871	0.592288	0.092257	0.085493	0.795848
6889	0.181786	2.756262	9.525134	0.008924	-0.026314	-0.133086	-0.548012	-0.214194	-0.941183	0.594285	0.092501	0.085846	0.794292
6890	0.116104	2.764777	9.498983	-0.002612	-0.012935	-0.102963	-0.546415	-0.214504	-0.941481	0.595753	0.092557	0.085628	0.793208
6891	0.125732	2.633862	9.418427	-0.002087	-0.003607	-0.120578	-0.544956	-0.213734	-0.939856	0.597527	0.092324	0.086055	0.791853
6892	0.164989	2.615159	9.453471	0.019759	0.020713	-0.125667	-0.541490	-0.216324	-0.940383	0.599251	0.092074	0.086634	0.790516
6893	0.163759	2.678251	9.462586	0.027779	0.025970	-0.155670	-0.539630	-0.216108	-0.939455	0.601467	0.091665	0.087948	0.788734
6894	0.167437	2.726859	9.399749	0.025761	0.029290	-0.146816	-0.536701	-0.216993	-0.940460	0.603490	0.091312	0.088762	0.787136
6895	0.214945	2.768983	9.362376	0.017985	0.026924	-0.125648	-0.533245	-0.216499	-0.941023	0.605238	0.090824	0.089873	0.785723
6896	0.156001	2.814039	9.398741	0.033376	0.026307	-0.095535	-0.530315	-0.218118	-0.940570	0.606440	0.090700	0.090676	0.784718
6897	0.132299	2.794194	9.441490	0.021802	0.021954	-0.067304	-0.530710	-0.219821	-0.939273	0.607268	0.090445	0.091679	0.783990
6898	0.109998	2.701550	9.467981	-0.000361	0.021241	-0.046152	-0.529114	-0.219704	-0.939826	0.607763	0.090080	0.091802	0.783634
6899	0.124874	2.677541	9.422886	-0.007880	0.012025	-0.035627	-0.528186	-0.218593	-0.940340	0.608164	0.089680	0.092154	0.783327
6900	0.152773	2.731447	9.389636	0.000811	0.006503	-0.025033	-0.525928	-0.217953	-0.939942	0.608353	0.089599	0.092078	0.783199
6901	0.143048	2.740986	9.439814	0.012682	0.034264	0.007009	-0.525660	-0.218507	-0.940502	0.608007	0.089187	0.092939	0.783413
6902	0.040868	2.773124	9.515868	0.004254	0.036491	-0.014202	-0.524863	-0.218269	-0.939425	0.607964	0.088698	0.093262	0.783463
6903	-0.186670	2.759284	9.508991	-0.013424	0.022453	-0.028442	-0.524065	-0.218269	-0.940243	0.608241	0.088083	0.093638	0.783273
6904	-0.339455	2.639993	9.485946	-0.024049	0.029479	-0.100885	-0.523802	-0.217112	-0.942095	0.609617	0.087197	0.093585	0.782308
6905	-0.342144	2.678801	9.646843	-0.003887	0.031665	-0.182148	-0.520874	-0.218049	-0.940812	0.612263	0.086243	0.094503	0.780234
6906	-0.371073	2.799652	9.690777	-0.084877	0.014957	-0.253235	-0.515689	-0.217365	-0.945295	0.616136	0.084547	0.093585	0.777477
6907	-0.361943	2.785224	9.421577	-0.109057	-0.025052	-0.297766	-0.509977	-0.215210	-0.947178	0.620838	0.082944	0.092372	0.774046
6908	-0.315715	2.868576	9.239432	-0.095602	-0.036497	-0.297806	-0.505068	-0.211071	-0.949258	0.625476	0.081824	0.090719	0.770619
6909	-0.302891	2.713454	9.250624	-0.076308	-0.054567	-0.315540	-0.500811	-0.211551	-0.950939	0.630405	0.081034	0.089680	0.766799
6910	-0.526249	2.748250	9.339789	-0.048696	-0.044818	-0.269373	-0.496289	-0.212098	-0.949931	0.634502	0.080675	0.088591	0.763578
6911	-0.569330	2.497457	9.460711	-0.026253	-0.090317	-0.579005	-0.491774	-0.210279	-0.948174	0.643362	0.080557	0.088295	0.756175
6912	-0.105067	2.673375	9.483258	0.136092	-0.051178	-0.451048	-0.484850	-0.213536	-0.947550	0.649845	0.082331	0.090205	0.750191
6913	0.147590	3.134320	9.526047	-0.081298	0.051882	-0.449377	-0.475938	-0.214420	-0.948489	0.656459	0.079561	0.090710	0.744650
6914	-0.356197	2.008551	9.403543	-0.001216	-0.025700	-0.594451	-0.467561	-0.213982	-0.951536	0.665137	0.078889	0.091081	0.736935
6915	-0.056332	2.572331	9.697335	0.015912	-0.033975	-0.396513	-0.459320	-0.212756	-0.952131	0.670858	0.078742	0.091778	0.731659
6916	-0.071193	2.336595	9.640889	-0.088997	0.014223	-0.368229	-0.454933	-0.212466	-0.950825	0.676168	0.076704	0.091031	0.727068
6917	-0.369083	2.095737	9.710590	-0.062307	0.008922	-0.289422	-0.448690	-0.210214	-0.951364	0.680305	0.075061	0.090953	0.723380
6918	-0.404427	2.036832	9.656996	-0.113524	-0.002901	-0.260472	-0.443376	-0.208166	-0.954323	0.684065	0.073122	0.089448	0.720213
6919	-0.485268	2.190713	9.585957	-0.071269	-0.022067	-0.262218	-0.440457	-0.205509	-0.956966	0.687837	0.071836	0.088751	0.716828
6920	-0.731454	1.894953	9.566192	-0.075203	-0.038385	-0.251659	-0.437672	-0.203027	-0.957997	0.691439	0.070941	0.087293	0.713624
6921	-0.760480	1.855562	9.334522	-0.034822	-0.024123	-0.311545	-0.432885	-0.202666	-0.960196	0.695829	0.070064	0.087147	0.709450
6922	-1.378487	1.174328	8.848918	0.112021	0.036190	-1.012482	-0.423716	-0.200925	-0.959707	0.709660	0.069364	0.090429	0.695265
6923	-0.068989	3.222661	9.797951	0.092855	-0.017871	-0.445704	-0.412840	-0.191703	-0.957113	0.715602	0.069902	0.092321	0.688843
6924	-0.937116	1.934870	9.152790	0.109143	-0.020664	0.028455	-0.411506	-0.193481	-0.954222	0.714930	0.071830	0.093277	0.689213
6925	-0.990386	1.802900	9.867042	0.022401	-0.099563	0.025910	-0.414948	-0.199058	-0.952070	0.714601	0.073319	0.092363	0.689520
6926	-0.536257	1.757656	9.120693	0.167728	-0.062615	-0.015913	-0.417076	-0.198925	-0.949617	0.714521	0.076579	0.093592	0.689083
6927	-0.652443	1.867288	9.855263	0.244856	-0.062716	0.194742	-0.419983	-0.206003	-0.943613	0.711447	0.081039	0.095986	0.691420
6928	-1.110625	2.193928	9.561930	0.237916	0.067269	-0.534603	-0.413814	-0.224218	-0.937802	0.718114	0.082493	0.100879	0.683616
6929	-1.045783	2.709718	9.564842	0.306561	0.014289	0.121224	-0.411401	-0.231100	-0.933470	0.715798	0.086646	0.105306	0.684862
6930	-1.422782	2.280497	9.484301	0.171984	0.034191	-0.227295	-0.409390	-0.237316	-0.927226	0.718371	0.088192	0.108328	0.681491
6931	-1.348268	2.798892	9.497119	0.293444	0.096356	-0.182351	-0.404058	-0.242617	-0.921395	0.720014	0.090355	0.114289	0.678494
6932	-1.198915	2.682631	9.247433	0.211589	0.071628	-0.288877	-0.399251	-0.249864	-0.915756	0.723215	0.091801	0.118495	0.674160
6933	-0.986703	2.987489	9.309413	0.225646	0.043143	-0.282003	-0.393653	-0.255052	-0.908981	0.726390	0.093452	0.122941	0.669708
6934	-0.653702	3.316389	9.403804	0.166350	0.058838	-0.216756	-0.387255	-0.260472	-0.905188	0.728677	0.094580	0.126210	0.666450
6935	-0.515866	3.457256	9.433448	0.142354	0.005098	-0.136761	-0.384589	-0.263304	-0.900460	0.730120	0.095912	0.128687	0.664203
6936	-0.519784	3.627086	9.265961	0.166145	0.011072	-0.082721	-0.381923	-0.265953	-0.897612	0.730719	0.098011	0.130997	0.662785
6937	-0.711275	3.725546	9.105291	0.140182	0.026942	-0.050832	-0.381644	-0.270630	-0.895609	0.730948	0.099283	0.133587	0.661825
6938	-0.858838	3.836960	9.123994	0.137942	0.045102	-0.031246	-0.381367	-0.274657	-0.891431	0.730818	0.100653	0.135916	0.661288
6939	-0.766684	3.811915	8.987402	0.079193	0.029267	-0.058070	-0.379232	-0.277598	-0.887508	0.731246	0.101013	0.137751	0.660379
6940	-0.551034	3.922627	8.911345	0.096356	-0.008525	-0.033554	-0.377899	-0.279109	-0.884069	0.731371	0.102477	0.138748	0.659806
6941	-0.491617	4.103335	8.916619	0.108115	-0.047200	0.024564	-0.379220	-0.282002	-0.884955	0.730849	0.104553	0.139668	0.659865
6942	-0.357420	4.168876	8.852845	0.134542	-0.090823	0.072078	-0.380811	-0.284012	-0.881229	0.729721	0.107954	0.139745	0.660549
6943	-0.360327	4.299894	8.760301	0.141855	-0.078157	0.137601	-0.385054	-0.288466	-0.878359	0.727695	0.111311	0.140404	0.662085
6944	-0.224923	4.321775	8.802803	0.169605	-0.068252	0.178387	-0.391954	-0.293748	-0.873329	0.724992	0.115219	0.141037	0.664244
6945	-0.184505	4.487576	8.836491	0.146792	-0.021744	0.231641	-0.397266	-0.296667	-0.869051	0.721505	0.118230	0.142348	0.667225
6946	-0.289188	4.383721	8.795549	0.145708	-0.003299	0.275988	-0.401511	-0.300594	-0.864682	0.717327	0.121197	0.143368	0.670969
6947	-0.439328	4.415006	9.026596	0.087887	0.033200	0.290212	-0.406555	-0.303744	-0.862839	0.712981	0.122834	0.144527	0.675042
6948	-0.701335	4.189358	9.044329	-0.024817	0.078784	0.205345	-0.411867	-0.306328	-0.860974	0.709888	0.122050	0.144587	0.678423
6949	-0.849617	4.329883	9.019463	-0.116130	0.019921	0.109229	-0.414794	-0.305488	-0.864146	0.708496	0.120449	0.143255	0.680444
6950	-0.892298	4.183478	9.158866	-0.045536	-0.110139	0.071499	-0.417989	-0.304118	-0.865682	0.707797	0.121549	0.140680	0.681512
6951	-0.744576	4.040495	8.991170	-0.109193	-0.152231	-0.045691	-0.419058	-0.302248	-0.866687	0.708978	0.121948	0.137395	0.680883
6952	-0.265216	4.165696	8.870141	-0.157774	-0.129674	-0.110345	-0.421331	-0.297669	-0.868535	0.711066	0.121213	0.133452	0.679620
6953	0.090793	4.079930	9.026134	-0.183680	-0.132276	-0.084883	-0.422005	-0.294179	-0.873400	0.712874	0.120203	0.129514	0.678666
6954	0.124024	3.893636	9.163354	-0.212857	-0.132867	-0.070835	-0.424133	-0.292917	-0.883573	0.714533	0.118824	0.124676	0.678070
6955	0.218564	3.873492	9.046055	-0.291560	-0.062873	0.092019	-0.425751	-0.284762	-0.889220	0.713978	0.115808	0.119812	0.680051
6956	0.022799	3.602923	9.037274	-0.322952	0.038788	0.140366	-0.428029	-0.278297	-0.893836	0.712554	0.111038	0.115424	0.683093
6957	-0.017059	3.667747	9.102960	-0.310435	0.084026	0.184903	-0.428845	-0.271356	-0.902361	0.710353	0.105988	0.112166	0.686720
6958	-0.003619	3.694674	8.925048	-0.243974	0.123504	0.264931	-0.432325	-0.263024	-0.907712	0.706776	0.101452	0.109785	0.691464
6959	-0.123149	3.862429	8.968255	-0.238612	0.141331	0.336691	-0.436856	-0.258816	-0.915607	0.702107	0.097000	0.108001	0.697118
6960	-0.298359	3.645629	8.901932	-0.137694	0.158298	0.403471	-0.439264	-0.253359	-0.918907	0.696215	0.093763	0.107299	0.703548
6961	-0.461213	3.620877	9.356866	-0.084952	0.139796	0.378790	-0.441390	-0.253182	-0.924535	0.690553	0.091587	0.107563	0.709351
6962	-0.755087	3.540300	9.408632	-0.151040	0.072403	0.348159	-0.446582	-0.251061	-0.926293	0.685548	0.089260	0.105563	0.714782
6963	-0.920672	3.250801	8.861744	-0.046230	0.024787	0.258953	-0.450845	-0.248235	-0.929117	0.681699	0.088972	0.105046	0.718565
6964	-0.888198	3.290206	8.650623	0.023703	0.047035	0.138192	-0.453373	-0.247923	-0.928000	0.679401	0.088951	0.105566	0.720665
6965	-0.692664	3.201508	8.618780	0.112302	0.097631	0.064492	-0.453899	-0.250042	-0.926714	0.677895	0.089350	0.108702	0.721567
6966	-0.719444	3.341821	8.698739	0.120825	0.143204	0.022373	-0.452562	-0.252813	-0.923316	0.676873	0.089013	0.112131	0.722043
6967	-1.023228	2.622789	10.018713	0.195940	0.007110	0.014730	-0.450694	-0.255298	-0.920723	0.676127	0.091711	0.115355	0.721897
6968	-0.980271	2.337163	10.306217	0.267523	-0.122847	-0.026549	-0.453333	-0.262498	-0.915804	0.676126	0.097085	0.117388	0.720867
6969	-0.427665	3.012271	9.995538	0.104538	-0.023426	-0.074307	-0.452922	-0.267075	-0.912184	0.676892	0.098736	0.119029	0.719653
6970	-0.371335	2.581187	9.762221	-0.004331	0.038335	-0.164418	-0.451456	-0.268083	-0.912502	0.679008	0.097780	0.119592	0.717694
6971	-1.096537	2.252466	9.788181	-0.045489	0.013235	-0.244102	-0.446271	-0.267393	-0.917255	0.682413	0.096410	0.119881	0.714595
6972	-1.415950	1.979649	9.746740	-0.191242	-0.052061	-0.458842	-0.441228	-0.263512	-0.920422	0.689268	0.093484	0.117100	0.708842
6973	-0.443517	1.764220	9.369008	-0.200573	-0.179996	-0.535916	-0.432998	-0.257930	-0.927613	0.697475	0.091953	0.113029	0.701639
6974	-0.098297	2.683197	9.387111	0.009520	-0.224529	-0.459626	-0.427689	-0.254726	-0.925955	0.704220	0.094232	0.110654	0.694946
6975	-0.005119	2.558697	9.713452	-0.077267	-0.239541	-0.313260	-0.426894	-0.253891	-0.926476	0.709093	0.095719	0.107008	0.690343
6976	0.085411	2.526364	9.783871	-0.203486	-0.198197	-0.230308	-0.427170	-0.249840	-0.931732	0.712910	0.095109	0.101609	0.687306
6977	-0.141663	2.493116	9.801225	-0.269535	-0.135198	-0.104522	-0.427179	-0.245902	-0.938476	0.714986	0.092849	0.096347	0.686215
6978	-0.477621	2.210214	9.061310	-0.167864	-0.114953	-0.063303	-0.429593	-0.238581	-0.943602	0.716221	0.091934	0.092299	0.685606
6979	-0.769463	2.505920	9.064566	-0.004993	-0.082679	-0.090824	-0.429860	-0.237997	-0.944388	0.717496	0.092736	0.091395	0.684285
6980	-1.062546	2.437530	9.443622	-0.042168	-0.077099	-0.113833	-0.430656	-0.238828	-0.944002	0.719110	0.093006	0.089705	0.682776
6981	-1.263767	2.322218	9.455167	-0.076821	-0.113458	-0.237897	-0.429066	-0.237071	-0.942752	0.722574	0.092867	0.087685	0.679392
6982	-1.255495	2.370902	9.313038	-0.006523	-0.131481	-0.312055	-0.427604	-0.236522	-0.943694	0.726883	0.094036	0.086057	0.674828
6983	-1.220560	2.556015	9.266980	0.057919	-0.142872	-0.368521	-0.424808	-0.237999	-0.943235	0.731862	0.095948	0.085716	0.669197
6984	-1.101154	2.422260	9.399226	0.131102	-0.130416	-0.343481	-0.421350	-0.238043	-0.944758	0.736256	0.099044	0.086000	0.663869
6985	-0.921347	2.168224	9.481277	0.085196	-0.144080	-0.345512	-0.418288	-0.239419	-0.942817	0.740804	0.101333	0.085977	0.658444
6986	-0.798523	2.078206	9.437585	0.091302	-0.137903	-0.269445	-0.417214	-0.243296	-0.939855	0.744241	0.104057	0.085461	0.654197
6987	-1.011968	3.093874	9.654449	0.265445	-0.030664	-0.303576	-0.415872	-0.247910	-0.935573	0.747604	0.107561	0.089415	0.649248
6988	-1.119006	3.611408	9.724286	0.337602	0.122388	-0.283804	-0.411062	-0.256003	-0.929691	0.750168	0.110527	0.096014	0.644836
6989	-0.624310	3.018322	9.154215	0.018656	0.177650	-0.326073	-0.401743	-0.260256	-0.924681	0.753891	0.107547	0.099976	0.640381
6990	0.162530	3.042217	8.304423	0.140232	0.174472	-0.226849	-0.392431	-0.261892	-0.923763	0.755989	0.106991	0.104668	0.637243
6991	0.175611	3.503764	9.223240	0.287149	0.218010	0.005475	-0.388423	-0.269030	-0.915955	0.754740	0.108284	0.111913	0.637273
6992	0.729293	4.157148	9.882793	0.119007	0.297607	0.111383	-0.385220	-0.273719	-0.910215	0.752238	0.106556	0.117458	0.639521
6993	0.624279	3.827454	9.078108	0.106457	0.219963	0.369054	-0.384942	-0.278001	-0.907123	0.746637	0.106048	0.121581	0.645372
6994	0.460417	3.292874	9.062670	0.088421	0.179218	0.499639	-0.392104	-0.284129	-0.907775	0.739376	0.106289	0.124112	0.653163
6995	0.220317	3.761929	9.663152	0.209786	0.165186	0.533543	-0.399794	-0.292381	-0.900811	0.731376	0.108474	0.128341	0.660948
6996	-0.269274	3.510295	9.582630	0.021832	0.061806	0.477599	-0.407365	-0.295142	-0.901215	0.724673	0.109230	0.128271	0.668180
6997	-0.205578	3.307515	9.287642	0.076784	-0.080406	0.350440	-0.416136	-0.297215	-0.899833	0.719882	0.112271	0.127524	0.672981
6998	-0.095869	3.508548	9.231722	0.099384	-0.146662	0.233357	-0.426628	-0.301941	-0.897169	0.716728	0.116304	0.126004	0.675942
6999	0.115965	3.570644	9.175171	-0.017976	-0.125164	0.115497	-0.434466	-0.304790	-0.893398	0.715389	0.118021	0.123830	0.677463
7000	0.087040	3.536117	9.006051	-0.074413	-0.101568	0.076583	-0.440583	-0.304298	-0.896544	0.714623	0.118557	0.120965	0.678694
7001	0.220391	3.635621	8.889040	-0.022201	-0.085281	0.011398	-0.441250	-0.303604	-0.895572	0.714590	0.119451	0.119527	0.678826
7002	0.101662	3.895641	9.001381	0.060717	-0.057897	0.010962	-0.443508	-0.304365	-0.896782	0.714282	0.121166	0.119275	0.678891
7003	-0.142485	3.862080	8.982107	0.006313	-0.007515	-0.032151	-0.443638	-0.305648	-0.895744	0.714582	0.121335	0.119440	0.678517
7004	-0.197830	3.705710	8.885306	-0.033932	-0.006811	-0.074687	-0.442847	-0.303254	-0.897024	0.715541	0.120799	0.118841	0.677706
7005	0.068511	3.977571	8.997338	-0.033470	0.007835	-0.090578	-0.441517	-0.302961	-0.898916	0.716687	0.120073	0.118830	0.676625
7006	0.032710	4.078878	9.043616	-0.065273	0.013544	-0.044666	-0.439524	-0.302464	-0.898115	0.717264	0.118882	0.118026	0.676365
7007	-0.076140	3.940963	9.002804	-0.141610	0.044066	-0.011085	-0.436736	-0.300797	-0.900249	0.717495	0.116333	0.116885	0.676761
7008	-0.194481	3.788308	8.932927	-0.151454	0.083013	0.028067	-0.433958	-0.295421	-0.905228	0.717117	0.113134	0.115738	0.677900
7009	-0.182952	3.926872	8.855210	-0.110124	0.110744	0.035440	-0.431307	-0.292053	-0.908114	0.716472	0.110262	0.115883	0.679029
7010	-0.198091	4.176606	8.708440	-0.097262	0.146612	0.099360	-0.431581	-0.289202	-0.909906	0.714838	0.107140	0.116222	0.681191
7011	-0.316379	4.397784	8.715177	-0.084987	0.179281	0.184496	-0.428664	-0.286315	-0.910386	0.711916	0.104079	0.117390	0.684516
7012	-0.480001	4.239474	8.850958	-0.045264	0.184252	0.248345	-0.429202	-0.284028	-0.911788	0.708008	0.101529	0.118655	0.688722
7013	-1.034262	3.875036	9.065369	-0.073175	0.114071	0.270927	-0.430003	-0.283166	-0.911886	0.703974	0.099745	0.118913	0.693059
7014	-1.066305	3.767640	8.983356	-0.117570	0.039662	0.100582	-0.432137	-0.280517	-0.915279	0.702558	0.097817	0.117423	0.695022
7015	-0.950714	3.526972	8.767271	-0.022037	-0.088790	0.006337	-0.431743	-0.278814	-0.916576	0.702556	0.098921	0.116106	0.695089
7016	-1.261257	3.268945	9.325343	0.013837	-0.130310	-0.064477	-0.433202	-0.279731	-0.917936	0.703568	0.100815	0.114376	0.694080
7017	-0.868685	3.169276	9.460900	-0.066096	-0.091271	-0.267018	-0.430016	-0.277958	-0.918993	0.707449	0.100659	0.112992	0.690374
7018	-0.263023	3.160835	9.354383	0.083902	-0.001711	-0.240466	-0.427091	-0.277881	-0.919160	0.710440	0.101361	0.114391	0.686961
7019	-0.218758	3.020939	10.208888	-0.028806	0.038881	-0.193728	-0.420167	-0.281178	-0.916786	0.712911	0.100086	0.115198	0.684449
7020	-0.543103	2.214129	11.370028	0.000369	0.012487	0.056466	-0.418837	-0.281043	-0.917874	0.711953	0.100085	0.115049	0.685470
7021	-0.924780	2.017773	10.512520	-0.204878	0.048332	-0.134797	-0.414722	-0.278420	-0.920263	0.713945	0.096238	0.113418	0.684220
7022	-0.823892	2.053416	8.921887	-0.209066	0.148324	-0.226100	-0.409817	-0.272769	-0.927143	0.716933	0.090742	0.112890	0.681930
7023	-0.604896	1.780674	9.017318	-0.184325	0.153326	-0.275538	-0.400127	-0.266454	-0.931095	0.720517	0.085376	0.113273	0.678775
7024	-0.687861	1.895743	9.562709	-0.144182	0.083501	-0.242264	-0.392959	-0.261366	-0.940175	0.723695	0.081648	0.112716	0.675940
7025	-0.681017	1.837638	9.828132	-0.147763	0.006544	-0.223323	-0.386853	-0.257088	-0.943342	0.726790	0.078868	0.111343	0.673171
7026	-0.421689	1.851982	9.162010	-0.090875	-0.036891	-0.101461	-0.381943	-0.253000	-0.949329	0.728223	0.077848	0.109530	0.672037
7027	-0.315228	2.082077	9.028747	-0.014296	-0.051051	-0.005861	-0.382874	-0.252808	-0.950660	0.728296	0.078259	0.108729	0.672041
7028	-0.401560	2.357289	9.519872	0.014717	-0.046906	0.052602	-0.383807	-0.252385	-0.949827	0.727509	0.079248	0.107948	0.672902
7029	-0.744832	2.321936	9.562560	-0.017881	-0.061557	0.057786	-0.386468	-0.252271	-0.946021	0.726753	0.079882	0.106825	0.673823
7030	-1.020667	2.278077	9.419633	0.010202	-0.056711	0.086261	-0.388332	-0.251522	-0.946245	0.725536	0.081008	0.105786	0.675163
7031	-1.113218	2.538555	9.383536	0.028680	-0.073815	0.065003	-0.390459	-0.251626	-0.945684	0.724632	0.082468	0.105117	0.676061
7032	-1.170340	2.704994	9.228885	0.041480	-0.071761	0.057993	-0.392053	-0.252162	-0.945144	0.723770	0.084191	0.104328	0.676893
7033	-1.301203	2.702618	9.212852	0.087066	-0.046060	0.040648	-0.394707	-0.254386	-0.943299	0.723039	0.086037	0.104927	0.677350
7034	-1.494679	2.803486	9.206154	0.127638	-0.069617	-0.000005	-0.397885	-0.258988	-0.941119	0.722805	0.088856	0.105433	0.677157
7035	-1.677727	2.853558	9.111098	0.138955	-0.091251	-0.056649	-0.400013	-0.259443	-0.937472	0.723394	0.091807	0.106309	0.675996
7036	-1.813651	3.113257	9.148295	0.185939	-0.116510	-0.169807	-0.399864	-0.265492	-0.930528	0.725431	0.095740	0.107231	0.673116
7037	-1.796677	3.526260	9.458616	0.181204	-0.092968	-0.259876	-0.399320	-0.269910	-0.927847	0.728661	0.098832	0.109106	0.668866
7038	-1.475283	3.692302	9.452783	0.080348	-0.092170	-0.325686	-0.395059	-0.272331	-0.924336	0.732892	0.100553	0.109261	0.663943
7039	-1.102758	3.436868	9.162854	-0.009736	-0.066459	-0.317027	-0.390927	-0.275164	-0.927169	0.737153	0.100344	0.109127	0.659263
7040	-0.522882	3.474058	8.853009	-0.037751	-0.051782	-0.343665	-0.386539	-0.274922	-0.929906	0.741708	0.099745	0.108334	0.654357
7041	0.264524	4.177958	10.941915	0.011157	0.232409	-0.380845	-0.375900	-0.274980	-0.931917	0.746030	0.095834	0.112998	0.649220
7042	0.879836	3.123256	8.816859	-0.327641	0.259601	-0.015765	-0.366868	-0.270836	-0.938355	0.746104	0.087561	0.112425	0.650402
7043	0.904198	2.914885	8.308887	-0.118219	0.258772	0.232444	-0.362350	-0.269440	-0.942673	0.742555	0.082852	0.114568	0.654692
7044	0.262342	2.281894	9.016078	0.143828	0.287350	0.603144	-0.361550	-0.270310	-0.942171	0.733541	0.082627	0.119494	0.663937
7045	-0.208150	2.642475	10.409446	0.180909	0.278257	0.624475	-0.369238	-0.279278	-0.934556	0.724072	0.083021	0.125098	0.673184
7046	-0.504754	2.773003	10.163469	0.057965	0.096183	0.681339	-0.376805	-0.283948	-0.931116	0.714335	0.084296	0.125914	0.683202
7047	-0.386065	2.571196	9.639086	0.128750	-0.024791	0.707304	-0.390880	-0.290846	-0.927941	0.704300	0.088223	0.126236	0.692996
7048	-0.386281	2.561469	9.509172	0.051218	-0.048811	0.573415	-0.402837	-0.294829	-0.925640	0.696175	0.091102	0.125023	0.701006
7049	-0.284466	2.548744	9.440181	0.085716	-0.101679	0.350377	-0.416121	-0.299309	-0.924822	0.691198	0.094583	0.124250	0.705593
7050	-0.239421	2.908783	9.097048	0.064473	-0.097374	0.169085	-0.423294	-0.302283	-0.922409	0.688760	0.097310	0.123277	0.707773
7051	0.099384	3.388258	8.911263	0.005278	-0.077441	0.062848	-0.426358	-0.300106	-0.922574	0.687903	0.098652	0.122222	0.708604
7052	0.000917	3.471436	8.950941	0.000694	-0.011427	-0.091441	-0.426224	-0.300654	-0.923266	0.689060	0.098643	0.122038	0.707512
7053	-0.225844	3.710096	9.250284	-0.035712	0.005512	-0.141807	-0.423563	-0.300973	-0.924250	0.690970	0.097773	0.121944	0.705784
7054	-0.428433	3.886037	9.134423	-0.111629	-0.001798	-0.232228	-0.417720	-0.298280	-0.925309	0.694299	0.095731	0.120579	0.703026
7055	-0.586991	3.786042	8.940156	-0.137732	-0.011018	-0.300399	-0.411616	-0.293433	-0.928862	0.698645	0.093308	0.119146	0.699281
7056	-0.969485	4.075209	8.589252	-0.142887	-0.021614	-0.378201	-0.406171	-0.290176	-0.935825	0.704069	0.090750	0.117332	0.694467
7057	-1.328475	4.398786	8.224368	0.031570	-0.055836	-0.445873	-0.397409	-0.285249	-0.939406	0.710154	0.090979	0.117954	0.688106
7058	-0.874060	3.533191	8.524058	0.416926	0.004343	-0.373625	-0.387811	-0.293551	-0.935338	0.714328	0.095991	0.124210	0.681977
7059	-1.674494	2.931292	9.091355	0.359605	0.110296	-0.364983	-0.376621	-0.301577	-0.926564	0.718158	0.098733	0.131590	0.676154
7060	-1.009273	3.151754	9.336536	0.142515	0.098420	-0.529374	-0.362875	-0.303858	-0.923190	0.724584	0.098087	0.135751	0.668527
7061	-0.380334	2.736113	10.957249	0.396128	0.060168	-0.330950	-0.353015	-0.311329	-0.912899	0.727891	0.102118	0.142733	0.662853
7062	-1.508380	2.756967	11.476097	0.196901	0.018242	-0.359899	-0.345555	-0.316000	-0.906129	0.732040	0.103748	0.146122	0.657269
7063	-1.204044	2.742861	9.535836	-0.032782	0.133560	-0.428859	-0.335180	-0.316406	-0.904914	0.737201	0.100187	0.148681	0.651454
7064	-0.946600	2.371213	8.903859	-0.084879	0.175543	-0.490665	-0.319898	-0.311264	-0.912202	0.743060	0.095220	0.150921	0.644994
7065	-0.792802	2.475983	9.155713	-0.002666	0.132572	-0.342201	-0.309396	-0.309519	-0.913211	0.746938	0.092339	0.153615	0.640281
7066	-1.008853	2.794949	9.517363	-0.063220	0.027556	-0.251093	-0.301559	-0.306085	-0.911844	0.750037	0.090302	0.153463	0.636977
7067	-1.437225	2.532302	9.568782	-0.200274	-0.042617	-0.050298	-0.299174	-0.302712	-0.914593	0.751046	0.087565	0.150443	0.636891
7068	-1.598041	2.522065	9.226938	-0.113476	-0.084057	-0.071465	-0.297855	-0.298712	-0.919196	0.752264	0.086747	0.147645	0.636220
7069	-1.722770	2.667853	9.019820	-0.085131	-0.102851	-0.057325	-0.299182	-0.299169	-0.922429	0.753329	0.086441	0.145197	0.635563
7070	-1.778597	2.919295	9.045094	-0.070596	-0.130140	-0.135252	-0.298122	-0.297575	-0.925759	0.755402	0.086668	0.142358	0.633712
7071	-1.847626	2.976299	9.032918	-0.066125	-0.147785	-0.103511	-0.297733	-0.294082	-0.925652	0.757136	0.087045	0.139576	0.632208
7072	-2.039376	2.992240	9.036542	-0.040662	-0.183640	-0.119532	-0.297469	-0.292884	-0.929254	0.759084	0.088444	0.136273	0.630395
7073	-2.014447	2.990287	9.244328	0.001669	-0.173441	-0.085750	-0.298530	-0.293972	-0.929681	0.760530	0.090172	0.133962	0.628902
7074	-2.081401	2.938091	9.199340	-0.037465	-0.153984	-0.167065	-0.299859	-0.293880	-0.932357	0.762965	0.091116	0.131233	0.626386
7075	-2.127401	2.803741	9.131545	-0.060810	-0.168207	-0.103558	-0.299064	-0.292750	-0.933543	0.764717	0.091713	0.128289	0.624770
7076	-1.971838	2.748678	8.934372	-0.050829	-0.210592	-0.114515	-0.300583	-0.292550	-0.937931	0.766636	0.093295	0.124426	0.622964
7077	-2.071116	2.569638	8.595691	-0.017187	-0.261177	0.000234	-0.305502	-0.292825	-0.939364	0.767223	0.095916	0.120448	0.622624
7078	-2.351490	2.282965	8.550737	0.127048	-0.264993	0.059086	-0.313210	-0.294483	-0.938789	0.766732	0.101327	0.117631	0.622911
7079	-2.746128	2.751662	9.324601	0.164063	-0.253052	0.020428	-0.323030	-0.301149	-0.937812	0.766667	0.106574	0.116070	0.622408
7080	-2.280945	3.294171	9.652513	0.080564	-0.162442	-0.074868	-0.328078	-0.303349	-0.934591	0.767663	0.109677	0.114521	0.620927
7081	-1.675168	3.411572	9.607803	0.136513	-0.052170	-0.196045	-0.329745	-0.306681	-0.937272	0.769862	0.111452	0.116219	0.617563
7082	-1.242367	3.383044	9.886073	-0.080661	0.221180	-0.104902	-0.325618	-0.308218	-0.935483	0.770680	0.107252	0.118640	0.616825
7083	0.770010	3.145215	9.473022	-0.127279	0.496968	-0.266377	-0.315120	-0.304734	-0.938996	0.772947	0.098046	0.125624	0.614133
7084	2.286238	5.435133	9.882586	0.037187	0.613240	0.126977	-0.297043	-0.301277	-0.936669	0.769579	0.091420	0.135084	0.617368
7085	0.304852	2.709585	9.827907	-0.053476	0.147346	1.023370	-0.306862	-0.309222	-0.934924	0.756383	0.091245	0.135004	0.633508
7086	0.287222	2.818469	9.537699	0.274529	-0.095745	0.898194	-0.321474	-0.316437	-0.923533	0.744484	0.099045	0.135155	0.646271
7087	0.577094	3.811674	9.380236	0.114773	0.015146	1.034450	-0.345245	-0.329519	-0.916132	0.730577	0.103167	0.134917	0.661371
7088	0.681013	3.386281	8.905225	0.008235	0.073964	0.992062	-0.365045	-0.335560	-0.914075	0.716941	0.104998	0.133815	0.676065
7089	0.331963	3.217357	9.343499	0.065554	0.106271	1.142815	-0.397075	-0.342699	-0.919188	0.700755	0.107459	0.133852	0.692444
7090	0.092541	3.283387	9.147904	-0.041613	0.155357	0.918292	-0.415813	-0.348049	-0.917795	0.687425	0.107205	0.133238	0.705834
7091	0.130921	3.420017	9.119167	-0.113638	0.127344	0.947932	-0.426450	-0.348367	-0.923880	0.673683	0.106333	0.131356	0.719437
7092	-0.097020	3.520241	8.938109	-0.068567	0.132133	0.912791	-0.443209	-0.347969	-0.924482	0.660064	0.105935	0.129968	0.732258
7093	-0.338410	3.935790	8.792773	-0.056020	0.171026	0.853885	-0.459432	-0.348956	-0.926347	0.646985	0.104912	0.129617	0.744045
7094	-0.351492	4.090898	8.699734	-0.123930	0.149551	0.764242	-0.475656	-0.349752	-0.924299	0.635227	0.103106	0.127872	0.754656
7095	-0.662702	3.983356	9.230174	-0.203326	0.153921	0.703963	-0.489499	-0.345676	-0.929263	0.624401	0.100025	0.125380	0.764459
7096	-0.591846	4.023445	8.899874	-0.279851	0.156557	0.571119	-0.495898	-0.339615	-0.936540	0.615601	0.095621	0.121688	0.772712
7097	-0.234928	4.306616	8.605402	-0.285329	0.159169	0.608167	-0.505229	-0.331667	-0.943723	0.606139	0.091179	0.118210	0.781222
7098	-0.266875	4.315737	8.522513	-0.261595	0.208519	0.705814	-0.518551	-0.323619	-0.951261	0.594833	0.086471	0.115136	0.790848
7099	-0.526572	4.335299	8.519211	-0.268635	0.285551	0.679819	-0.526827	-0.312560	-0.960647	0.583642	0.080408	0.113318	0.800035
7100	-0.925799	4.347422	8.025460	-0.172474	0.285216	0.652811	-0.534561	-0.304895	-0.969340	0.572571	0.075371	0.112617	0.808578
7101	-1.265589	4.341317	8.587956	-0.122991	0.173050	0.531191	-0.539898	-0.298471	-0.975136	0.563562	0.072450	0.112149	0.815212
7102	-1.258751	3.676912	10.393475	0.027869	-0.194287	0.407213	-0.550289	-0.293759	-0.977920	0.557099	0.076915	0.109612	0.819579
7103	-0.756175	2.712590	9.973275	0.333925	-0.574252	0.273069	-0.567036	-0.296839	-0.973514	0.553147	0.090699	0.108644	0.820974
7104	-0.484391	1.598395	9.190884	0.067729	-0.266580	0.323716	-0.587234	-0.302789	-0.962694	0.548073	0.096599	0.106005	0.824044
7105	1.120225	2.574304	10.104107	-0.106685	0.119521	-0.026639	-0.590308	-0.296720	-0.967584	0.548301	0.093458	0.105929	0.824264
7106	1.027578	2.446786	13.722413	0.742732	0.176958	0.317586	-0.592668	-0.309067	-0.958522	0.541029	0.099419	0.119294	0.826542
7107	-0.162440	3.822998	10.089027	-0.067351	0.362135	0.024776	-0.589729	-0.313932	-0.957095	0.539711	0.092819	0.122320	0.827729
7108	-0.682087	1.740419	8.875645	-0.644546	0.423681	0.426729	-0.587094	-0.304180	-0.969476	0.532525	0.079959	0.115203	0.834716
7109	-0.394972	-0.594468	8.305123	-0.426514	0.300211	0.064198	-0.577562	-0.288334	-0.985514	0.531244	0.070546	0.111363	0.836900
7110	-0.387249	0.833074	9.026331	0.043793	0.122705	0.177621	-0.575712	-0.283784	-0.990239	0.527724	0.069432	0.112944	0.839006
7111	-0.031259	2.349505	10.089726	0.035436	0.011395	0.364141	-0.581304	-0.281624	-0.987141	0.521352	0.070417	0.113286	0.842852
7112	-0.413612	2.009567	9.642648	-0.257109	-0.055532	0.526540	-0.591696	-0.276189	-0.990261	0.512718	0.069943	0.107420	0.848934
7113	-0.735352	1.617686	8.879920	-0.137024	-0.020698	0.487461	-0.602758	-0.268275	-0.994191	0.504480	0.069885	0.104311	0.854246
7114	-0.944071	1.572674	9.263796	-0.052239	-0.020894	0.344543	-0.610468	-0.269544	-0.992256	0.498483	0.070516	0.102522	0.857923
7115	-0.815142	2.181888	9.431649	0.042336	-0.055319	0.367548	-0.618322	-0.267728	-0.990221	0.492049	0.072542	0.102302	0.861487
7116	-1.227013	2.509378	9.228791	-0.038628	-0.157707	0.416229	-0.627653	-0.260622	-0.991233	0.485020	0.075813	0.099275	0.865536
7117	-1.777312	2.259066	9.117512	-0.029516	-0.095737	0.356671	-0.638567	-0.257709	-0.991148	0.478912	0.077716	0.097490	0.868964
7118	-2.851872	2.642499	8.913153	0.112960	-0.078860	0.079850	-0.643356	-0.257650	-0.988935	0.477283	0.080411	0.098371	0.869516
7119	-2.841170	3.091776	9.001560	0.327780	-0.029375	-0.408963	-0.643327	-0.268820	-0.978649	0.483774	0.082913	0.104799	0.864931
7120	-0.682114	5.051301	11.363791	0.366953	0.198079	-0.703279	-0.630515	-0.284766	-0.968529	0.494639	0.081641	0.114012	0.857711
7121	0.362046	3.497117	9.893525	-0.332904	0.358317	-0.411064	-0.613090	-0.284591	-0.975327	0.501248	0.070928	0.112918	0.854967
7122	2.047262	1.896318	8.539562	-0.089437	0.423691	-0.344732	-0.598615	-0.275686	-0.986931	0.506073	0.062091	0.115917	0.852407
7123	3.419769	4.858637	10.658274	-0.000460	0.657466	0.126898	-0.577855	-0.279186	-0.989574	0.502175	0.051020	0.122681	0.854498
7124	0.404099	1.075259	9.443711	0.153091	0.240421	0.924767	-0.578661	-0.276292	-0.992706	0.485321	0.050797	0.126547	0.863637
7125	1.034707	1.722651	9.101935	0.048192	-0.003963	0.562013	-0.587715	-0.273011	-0.992226	0.475368	0.052678	0.126921	0.868989
7126	1.009802	2.326685	9.635793	0.212607	0.088910	0.890200	-0.607133	-0.274007	-0.984354	0.459148	0.055499	0.130306	0.876997
7127	1.145843	2.792790	9.617194	-0.131371	0.138569	0.634775	-0.616460	-0.267984	-0.987017	0.447571	0.053532	0.128631	0.883328
7128	0.670902	2.585149	9.849706	-0.047472	0.069971	0.919380	-0.630048	-0.260501	-0.987968	0.430901	0.054328	0.127219	0.891733
7129	0.307109	2.549384	9.530710	-0.005406	0.044320	0.891147	-0.647883	-0.256156	-0.988431	0.414636	0.055820	0.126538	0.899416
7130	0.018498	2.658220	9.376611	-0.160984	0.066880	0.823676	-0.659882	-0.246641	-0.987853	0.399545	0.055466	0.123068	0.906720
7131	-0.265942	2.543798	9.132855	-0.105370	0.052906	0.795543	-0.671211	-0.238197	-0.990146	0.384853	0.055696	0.120700	0.913355
7132	-0.081489	3.032642	9.240738	-0.027652	0.037552	0.509184	-0.678934	-0.234903	-0.991568	0.375240	0.056135	0.119722	0.917448
7133	-0.070634	3.443063	9.132065	-0.065677	0.044014	0.450740	-0.684795	-0.232096	-0.991949	0.366719	0.056000	0.118399	0.921066
7134	-0.267793	3.339944	8.972742	-0.094296	0.080977	0.383748	-0.690389	-0.229296	-0.992334	0.359320	0.054839	0.116636	0.924272
7135	-0.295273	3.334558	8.678280	-0.064670	0.136741	0.295803	-0.691200	-0.224751	-0.994065	0.353393	0.052620	0.116227	0.926734
7136	-0.268160	3.543802	8.610136	0.074691	0.205912	0.278988	-0.693069	-0.222278	-0.996120	0.347420	0.050095	0.118585	0.928831
7137	-0.273466	3.839872	8.800303	0.136159	0.298571	0.148914	-0.690797	-0.225680	-0.996795	0.343596	0.045933	0.123258	0.929860
7138	-0.669913	4.002970	8.608618	0.108955	0.340454	0.096056	-0.685578	-0.228260	-0.997294	0.340627	0.040707	0.127350	0.930644
7139	-0.890804	4.120317	8.466161	0.232137	0.316519	0.062741	-0.677059	-0.230968	-0.997749	0.338247	0.036628	0.134112	0.930732
7140	-0.827472	3.495273	9.223815	0.690852	0.175868	0.047360	-0.673843	-0.240202	-0.989460	0.336118	0.038275	0.147933	0.929341
7141	-1.966408	2.212466	10.334667	0.620701	0.076201	0.096287	-0.673404	-0.255256	-0.975129	0.333405	0.041339	0.160241	0.928146
7142	-0.773917	2.763169	9.279122	0.172465	0.135629	-0.228570	-0.672588	-0.262132	-0.969432	0.336835	0.039369	0.164354	0.926272
7143	0.250651	2.936904	10.982317	0.379195	0.143167	0.047767	-0.667137	-0.269266	-0.965857	0.334974	0.039462	0.172568	0.925449
7144	-0.539581	2.946921	11.740282	0.123215	0.072435	0.014840	-0.670034	-0.279855	-0.959695	0.334123	0.039131	0.175143	0.925287
7145	-0.743933	2.777924	9.655601	-0.174312	0.153259	0.021598	-0.666842	-0.279302	-0.962544	0.333125	0.035234	0.173103	0.926187
7146	-0.523541	2.174982	8.874994	-0.196159	0.196914	-0.025936	-0.662335	-0.272983	-0.973712	0.332826	0.030322	0.170619	0.926929
7147	-1.059411	2.223540	9.082040	-0.043702	0.145390	-0.048663	-0.656218	-0.272198	-0.977395	0.333061	0.027179	0.170911	0.926888
7148	-1.360511	2.577390	9.590053	-0.045699	0.050454	-0.093441	-0.650898	-0.272163	-0.978130	0.334410	0.025752	0.170274	0.926560
7149	-0.932923	2.759919	9.551248	-0.150284	-0.033665	-0.034291	-0.649564	-0.273491	-0.976571	0.335043	0.025235	0.167341	0.926880
7150	-0.772534	2.408366	9.007608	-0.153125	-0.082302	0.133357	-0.653040	-0.267638	-0.977690	0.332685	0.026312	0.163707	0.928347
7151	-0.830128	2.625792	9.025865	-0.045325	-0.069173	0.142623	-0.656366	-0.266825	-0.979243	0.330094	0.027734	0.162346	0.929469
7152	-1.213764	2.810615	9.188413	-0.021400	-0.045369	0.194199	-0.658495	-0.266469	-0.980419	0.326401	0.029197	0.161364	0.930898
7153	-1.825446	2.840769	9.061098	-0.018728	-0.067515	0.226029	-0.664076	-0.268021	-0.980539	0.322233	0.030986	0.160464	0.932447
7154	-2.068851	3.011124	9.030682	0.034234	-0.066271	0.265150	-0.670201	-0.265957	-0.978785	0.317236	0.033424	0.160333	0.934097
7155	-2.296124	2.953575	8.831578	0.025690	-0.041282	0.185773	-0.675255	-0.266129	-0.978463	0.313707	0.034795	0.160493	0.935211
7156	-2.127314	2.743018	8.775764	0.050427	-0.030881	0.205340	-0.678447	-0.266535	-0.975879	0.309689	0.036481	0.160923	0.936411
7157	-2.005785	3.468607	8.870300	0.238655	0.025053	0.309666	-0.683633	-0.267033	-0.973410	0.303469	0.038250	0.165433	0.937590
7158	-2.477699	4.982183	10.192347	0.600874	0.385071	0.114197	-0.682545	-0.276245	-0.964016	0.299323	0.035186	0.178757	0.936597
7159	-0.223304	3.379646	9.498544	-0.343678	0.544788	-0.478720	-0.666437	-0.280416	-0.969456	0.306393	0.020946	0.176060	0.935247
7160	1.969696	4.263955	7.378383	-0.021130	0.219091	-0.209732	-0.648511	-0.268842	-0.984788	0.309309	0.016117	0.176921	0.934220
7161	2.072113	6.596594	11.571442	0.452372	0.419256	0.851941	-0.645029	-0.278101	-0.975693	0.291508	0.014025	0.187846	0.937838
7162	-0.658857	2.182338	9.811940	-0.119823	0.054086	0.526830	-0.656753	-0.270885	-0.979099	0.281208	0.014435	0.185587	0.941420
7163	0.775388	3.421915	8.320534	0.306386	-0.018533	0.663520	-0.666867	-0.269273	-0.978122	0.268473	0.018962	0.191153	0.943940
7164	0.208288	3.775813	9.008133	0.115636	0.089926	0.814002	-0.684685	-0.271600	-0.968828	0.252447	0.021143	0.193316	0.947867
7165	0.365995	3.438860	9.241776	0.050132	0.080183	0.467149	-0.692671	-0.269384	-0.971898	0.243048	0.021745	0.194539	0.950058
7166	-0.026486	3.931797	9.317482	-0.052737	0.020746	0.533700	-0.699466	-0.264999	-0.972892	0.232598	0.023323	0.193230	0.952899
7167	-0.231617	3.471682	8.982487	-0.099347	0.046070	0.499309	-0.707463	-0.259141	-0.975846	0.222733	0.024008	0.191358	0.955613
7168	-0.149453	3.468308	8.888751	-0.149321	0.061869	0.418787	-0.713600	-0.252478	-0.979065	0.214317	0.023918	0.188409	0.958122
7169	-0.206985	3.811966	8.956605	-0.123237	0.031165	0.446960	-0.722665	-0.244585	-0.984097	0.205475	0.024591	0.185999	0.960510
7170	0.006132	4.325607	9.089250	-0.135146	-0.005416	0.413022	-0.730136	-0.236774	-0.987128	0.197378	0.025832	0.183010	0.962747
7171	0.148940	4.284471	8.776213	-0.166304	0.011491	0.437764	-0.736805	-0.229983	-0.989259	0.188770	0.026703	0.179698	0.965071
7172	-0.176327	4.079527	8.844803	-0.212649	0.087620	0.434648	-0.743880	-0.220746	-0.993732	0.179932	0.025930	0.175524	0.967545
7173	-0.627986	3.886850	8.870911	-0.239305	0.140674	0.364284	-0.749358	-0.211646	-0.999980	0.172289	0.023768	0.171322	0.969742
7174	-0.533127	3.975949	8.776867	-0.237861	0.147337	0.311264	-0.750451	-0.200558	-1.011738	0.165612	0.021317	0.166905	0.971731
7175	-0.381083	4.104918	8.626509	-0.200164	0.167044	0.318546	-0.752476	-0.190013	-1.017171	0.158726	0.018607	0.163605	0.973495
7176	-0.416901	4.194079	8.591039	-0.208010	0.202623	0.315218	-0.753964	-0.180479	-1.028032	0.151754	0.015194	0.159921	0.975277
7177	-0.808659	4.140841	8.514429	-0.168873	0.199665	0.231424	-0.753456	-0.171331	-1.036233	0.146428	0.011652	0.157420	0.976546
7178	-0.926475	4.095010	8.518380	-0.102541	0.190121	0.172366	-0.751218	-0.163180	-1.039367	0.142239	0.008343	0.155781	0.977461
7179	-0.994198	4.652060	8.242512	-0.140040	0.210445	0.164420	-0.748844	-0.155814	-1.045087	0.138167	0.004443	0.153983	0.978355
7180	-1.055843	4.340230	8.238158	0.062211	0.156392	0.333594	-0.749402	-0.146597	-1.049097	0.130903	0.002744	0.155450	0.979128
7181	-1.550291	2.590922	9.434890	0.498822	0.012250	0.270539	-0.750725	-0.149144	-1.046738	0.125315	0.004709	0.165629	0.978182
7182	-1.897947	2.412354	10.253592	0.333570	0.124101	0.005577	-0.754689	-0.159044	-1.038925	0.124512	0.003302	0.172315	0.977135
7183	-0.333130	3.741904	10.772988	0.133822	0.196880	-0.124070	-0.748024	-0.163788	-1.040501	0.126039	-0.000618	0.175763	0.976330
7184	-0.292472	2.417422	12.209197	0.352546	0.106120	0.026340	-0.749452	-0.175743	-1.037364	0.124905	-0.001541	0.182765	0.975189
7185	-0.069838	2.654315	10.538939	0.009626	0.146301	-0.062905	-0.745580	-0.180917	-1.035688	0.125387	-0.004556	0.183500	0.974979
7186	0.469067	2.326489	8.762294	-0.358088	0.268397	0.050707	-0.739487	-0.171219	-1.049057	0.123129	-0.010330	0.177044	0.976416
7187	-0.080057	1.216923	8.965633	-0.222412	0.291743	0.301638	-0.735253	-0.162844	-1.057865	0.115935	-0.015419	0.173526	0.977860
7188	-0.911811	1.638788	9.153563	0.016205	0.211559	0.316179	-0.732082	-0.154945	-1.063173	0.108763	-0.018253	0.174285	0.978500
7189	-1.111202	2.353739	9.618646	0.070831	0.117484	0.543844	-0.735828	-0.147581	-1.062624	0.097515	-0.018432	0.176065	0.979363
7190	-0.962095	2.429197	8.967937	0.015892	0.039974	0.567026	-0.742761	-0.142247	-1.062104	0.086011	-0.017015	0.176515	0.980385
7191	-1.319881	2.641182	9.046826	0.055735	0.047713	0.626501	-0.750888	-0.137790	-1.058768	0.073362	-0.015598	0.177790	0.981206
7192	-1.685350	3.188061	9.575478	0.116288	0.100581	0.522753	-0.757820	-0.132434	-1.059190	0.062522	-0.015366	0.180237	0.981514
7193	-2.158855	3.980531	9.675323	0.146425	0.156656	0.278385	-0.757555	-0.132334	-1.057708	0.056341	-0.017286	0.183301	0.981289
7194	-1.457742	3.439705	8.805495	-0.100298	0.180644	0.087577	-0.754638	-0.128678	-1.061128	0.053663	-0.020445	0.181433	0.981725
7195	0.349814	4.404623	8.685188	0.096687	0.264582	0.001658	-0.747730	-0.125679	-1.064345	0.052511	-0.025550	0.183568	0.981271
7196	0.276057	4.388673	8.249778	0.117001	0.306541	0.396317	-0.740537	-0.128798	-1.070053	0.043405	-0.029808	0.186249	0.981091
7197	0.063237	3.360413	8.029556	0.029303	0.196600	0.496218	-0.739487	-0.123854	-1.072736	0.032741	-0.031745	0.187286	0.981246
7198	-0.240253	4.025061	9.743487	0.189211	0.206921	0.638236	-0.741091	-0.120995	-1.073569	0.019308	-0.033103	0.191396	0.980764
7199	-0.044584	4.179112	9.753143	-0.057610	0.123214	0.631573	-0.745098	-0.115636	-1.070926	0.006191	-0.033022	0.190735	0.981066
7200	0.090464	4.142677	9.314666	-0.063891	0.094198	0.795789	-0.750321	-0.102939	-1.075309	-0.010064	-0.031648	0.189873	0.981247
7201	-0.626501	3.852921	9.126358	-0.056330	0.133449	0.790933	-0.757134	-0.092301	-1.080010	-0.026348	-0.031112	0.189254	0.981081
7202	-1.196154	3.750349	9.191492	-0.117589	0.124433	0.522051	-0.761692	-0.080076	-1.082800	-0.037374	-0.031319	0.187078	0.981134
7203	-0.927127	3.619290	9.142966	-0.087147	0.000350	0.337411	-0.764913	-0.069849	-1.085399	-0.044267	-0.029892	0.185607	0.981171
7204	-0.641881	3.852613	8.858707	-0.091286	-0.051782	0.179633	-0.769989	-0.062717	-1.085651	-0.047906	-0.027935	0.183854	0.981388
7205	-0.413191	4.046099	8.830566	-0.089672	-0.044156	0.052322	-0.772128	-0.058877	-1.085907	-0.049037	-0.026690	0.182224	0.981671
7206	-0.322522	4.246799	8.882382	-0.138083	-0.059575	-0.059352	-0.772937	-0.055067	-1.086180	-0.047982	-0.025408	0.179425	0.982272
7207	-0.273124	4.087491	8.938055	-0.170573	-0.059101	-0.089515	-0.776279	-0.049387	-1.085960	-0.046315	-0.024302	0.176186	0.982966
7208	-0.318413	4.144909	8.772552	-0.147908	-0.065855	-0.096548	-0.775623	-0.046253	-1.088831	-0.044513	-0.023019	0.173176	0.983615
7209	-0.398641	4.148302	8.712296	-0.166224	-0.019554	-0.177626	-0.776162	-0.043383	-1.091158	-0.041246	-0.023006	0.169994	0.984313
7210	-0.176027	4.526163	8.692206	-0.108320	-0.024055	-0.190798	-0.775507	-0.040176	-1.091063	-0.037714	-0.022902	0.167676	0.984854
7211	-0.236444	4.646443	8.737586	-0.098681	-0.033893	-0.149272	-0.774313	-0.039070	-1.091581	-0.034927	-0.022562	0.165935	0.985260
7212	-0.015342	4.453804	8.471420	-0.163787	0.016603	-0.127969	-0.773652	-0.037172	-1.095570	-0.032787	-0.023011	0.162519	0.985892
7213	-0.089564	4.306826	8.595418	-0.166710	0.081047	-0.074502	-0.772604	-0.031524	-1.098365	-0.031886	-0.024628	0.159473	0.986380
7214	-0.304474	4.174291	8.767945	-0.084636	0.068665	-0.049521	-0.770089	-0.026659	-1.105245	-0.031422	-0.025899	0.157618	0.986660
7215	-0.473375	4.168820	8.964995	0.033013	-0.026907	0.043981	-0.770485	-0.027264	-1.109032	-0.032419	-0.025137	0.158703	0.986474
7216	-0.822992	3.888129	8.518303	0.149237	-0.150672	0.053378	-0.775401	-0.029328	-1.105808	-0.033171	-0.021905	0.161654	0.986047
7217	-1.473312	3.388377	8.155503	0.225274	-0.189692	-0.034869	-0.780968	-0.035987	-1.103262	-0.031988	-0.018368	0.166627	0.985330
7218	-1.871015	4.000231	8.863204	0.201440	-0.248088	-0.234190	-0.787594	-0.044621	-1.099150	-0.026724	-0.014200	0.170546	0.984885
7219	-1.280267	2.962568	11.341937	0.452634	-0.344084	-0.361470	-0.797783	-0.063439	-1.087508	-0.018493	-0.008932	0.179903	0.983470
7220	-0.172161	3.934165	10.778884	0.140657	-0.257169	-0.528370	-0.799468	-0.079324	-1.077758	-0.007402	-0.005638	0.182535	0.983155
7221	0.485406	3.181305	9.360515	-0.233555	-0.057387	-0.393964	-0.797865	-0.081900	-1.077050	0.000334	-0.005929	0.178219	0.983973
7222	-0.037533	1.831884	9.434080	-0.139734	0.009831	-0.421361	-0.793342	-0.081972	-1.078452	0.008322	-0.007439	0.175286	0.984454
7223	-0.107859	2.415766	10.804347	-0.148813	0.009839	-0.423200	-0.788145	-0.084833	-1.081164	0.016398	-0.009151	0.172462	0.984837
7224	-0.489615	2.379641	10.167074	-0.527535	0.022024	-0.256233	-0.784316	-0.074329	-1.090708	0.021014	-0.010459	0.161892	0.986529
7225	-0.460891	2.307195	8.830185	-0.389336	-0.014382	-0.176437	-0.781691	-0.061920	-1.096539	0.024254	-0.010936	0.154247	0.987674
7226	-0.298684	2.023669	8.524385	-0.251099	-0.071798	-0.036703	-0.782769	-0.057123	-1.096777	0.024883	-0.009575	0.149113	0.988461
7227	-0.454590	2.151981	9.077067	-0.139753	-0.136556	-0.040289	-0.784912	-0.052116	-1.099017	0.025852	-0.007096	0.146296	0.988877
7228	-0.482737	2.729209	9.182573	-0.021060	-0.151439	0.027158	-0.789450	-0.047016	-1.096780	0.025484	-0.003858	0.145674	0.988997
7229	-0.585914	2.819593	9.311113	-0.024619	-0.138816	0.162507	-0.796116	-0.041380	-1.097466	0.022467	-0.000699	0.145142	0.989156
7230	-0.472716	2.967287	9.255704	-0.031095	-0.120375	0.205895	-0.802514	-0.037056	-1.096175	0.018476	0.002441	0.144342	0.989352
7231	-0.511072	3.165624	9.106201	0.010323	-0.063356	0.215235	-0.806374	-0.035988	-1.096097	0.014199	0.004252	0.144542	0.989388
7232	-0.895478	3.003296	9.134143	0.084595	-0.003798	0.276057	-0.809707	-0.033443	-1.093686	0.008479	0.005326	0.146058	0.989225
7233	-1.523078	3.210354	8.920759	0.058847	0.018325	0.233816	-0.812639	-0.031422	-1.093318	0.003606	0.005510	0.147255	0.989077
7234	-1.691570	3.833623	9.382668	0.215486	-0.003480	0.090947	-0.813169	-0.032269	-1.092530	0.001530	0.006041	0.151375	0.988457
7235	-1.087379	5.087564	10.645818	0.148141	0.184749	0.010390	-0.810626	-0.037851	-1.090044	0.000576	0.002186	0.154454	0.987997
7236	-0.286347	3.295912	8.958063	-0.361903	0.303375	-0.071847	-0.800934	-0.031787	-1.095217	0.000824	-0.003852	0.147174	0.989103
7237	0.813714	2.645786	7.879854	-0.153909	0.267161	-0.045093	-0.792179	-0.023131	-1.102451	0.000731	-0.009471	0.144287	0.989490
7238	0.354880	2.802687	9.376215	0.131786	0.301833	0.448515	-0.784473	-0.019827	-1.107555	-0.009248	-0.013968	0.146849	0.989017
7239	0.304291	3.845786	11.456108	-0.098425	0.377690	0.109594	-0.775707	-0.014814	-1.114906	-0.012751	-0.021230	0.145024	0.989118
7240	-0.100215	2.816302	9.617294	-0.214436	0.005288	0.419987	-0.773339	-0.005517	-1.119217	-0.021417	-0.019879	0.140831	0.989602
7241	0.417024	1.752656	8.608567	0.051284	-0.125010	0.494204	-0.779485	0.003887	-1.119653	-0.031030	-0.016108	0.142217	0.989218
7242	0.053692	2.938081	10.011040	0.182246	0.003343	0.527260	-0.786141	0.005328	-1.114679	-0.041665	-0.014604	0.145861	0.988319
7243	0.010819	2.791583	9.322414	-0.154852	0.048436	0.421318	-0.789223	0.013317	-1.117622	-0.050385	-0.014238	0.142998	0.988337
7244	0.187466	2.619971	8.924746	0.155507	-0.007587	0.383895	-0.793511	0.023775	-1.116968	-0.058162	-0.012961	0.146066	0.987479
7245	-0.069155	2.824138	9.526720	0.125151	-0.037671	0.367728	-0.799100	0.024687	-1.114449	-0.065488	-0.011294	0.148782	0.986634
7246	0.048084	3.078674	9.124014	-0.018458	-0.036977	0.218730	-0.800563	0.024540	-1.112685	-0.069948	-0.009700	0.148398	0.986403
7247	0.301402	3.000729	9.040908	-0.030587	0.028664	0.077609	-0.804428	0.027491	-1.115240	-0.071780	-0.009972	0.147888	0.986345
7248	0.251082	3.138210	9.322358	-0.031321	0.030559	0.036950	-0.803633	0.028642	-1.117368	-0.072863	-0.010232	0.147119	0.986378
7249	0.278922	3.393561	9.008370	-0.056851	0.092775	-0.006946	-0.804440	0.032249	-1.121016	-0.073225	-0.011955	0.146002	0.986498
7250	0.366864	3.574769	8.841208	-0.023919	0.130836	0.047307	-0.802054	0.034909	-1.123249	-0.074803	-0.014174	0.145235	0.986464
7251	0.284998	3.811184	8.966893	0.024630	0.159654	0.121028	-0.797937	0.037097	-1.124978	-0.077868	-0.016933	0.145719	0.986111
7252	0.242047	4.009447	8.896683	0.021038	0.209208	0.129293	-0.794488	0.040582	-1.127601	-0.081273	-0.020525	0.145738	0.985766
7253	-0.198380	4.312145	8.702764	-0.023387	0.232449	0.179784	-0.789971	0.042679	-1.131898	-0.085729	-0.024457	0.145270	0.985367
7254	-0.479991	4.396808	8.310763	-0.068498	0.315126	0.199689	-0.783207	0.049958	-1.138211	-0.090859	-0.029777	0.143364	0.985041
7255	-0.844409	4.552825	8.238228	0.116350	0.332082	0.223438	-0.774840	0.054328	-1.141536	-0.096369	-0.035834	0.145603	0.983986
7256	-1.636398	3.790799	8.166719	0.572994	0.177617	0.151595	-0.770160	0.046445	-1.144807	-0.099707	-0.039798	0.156529	0.981821
7257	-3.174004	2.903771	9.849673	0.637618	-0.103446	0.175087	-0.770647	0.030624	-1.139110	-0.102505	-0.038570	0.169795	0.979375
7258	-2.655909	2.253113	11.719090	0.667547	-0.200307	-0.496586	-0.774034	0.005187	-1.126816	-0.091829	-0.037500	0.182769	0.978139
7259	-1.023998	4.724614	10.773260	0.168940	-0.109027	-0.686313	-0.774493	-0.020408	-1.116716	-0.078044	-0.038353	0.186051	0.978684
7260	-0.810164	2.329992	8.874658	-0.324207	-0.072939	-0.806882	-0.768361	-0.024878	-1.117469	-0.062471	-0.039218	0.179067	0.981068
7261	-1.473376	2.264536	8.707971	0.133790	-0.176522	-0.921770	-0.763426	-0.030097	-1.114864	-0.043811	-0.039430	0.181345	0.981652
7262	-1.305298	2.617322	10.443539	0.096905	-0.237865	-1.039954	-0.755666	-0.046111	-1.108999	-0.022731	-0.038420	0.182482	0.982195
7263	-0.936117	3.264835	10.194836	-0.194893	-0.236923	-1.033008	-0.750588	-0.054577	-1.105556	-0.001891	-0.037673	0.177998	0.983308
7264	-0.543391	3.033921	8.783659	-0.316535	-0.258289	-0.858521	-0.747922	-0.055937	-1.110077	0.015391	-0.035450	0.170987	0.984515
7265	-0.214769	2.903910	8.428852	0.014618	-0.263974	-0.587049	-0.745251	-0.059985	-1.107408	0.027684	-0.032454	0.170793	0.984383
7266	-0.634655	2.811412	9.172478	-0.023187	-0.187092	-0.473436	-0.746969	-0.063933	-1.104685	0.037342	-0.030223	0.169792	0.984308
7267	-1.098083	3.009367	9.474494	-0.096396	-0.118839	-0.382966	-0.746697	-0.066540	-1.101268	0.045047	-0.029454	0.167552	0.984393
7268	-1.499123	2.873386	9.005876	-0.016955	-0.096467	-0.183551	-0.745367	-0.066272	-1.102083	0.048695	-0.028011	0.166894	0.984373
7269	-1.222375	3.055585	8.777102	0.032300	-0.105841	-0.074778	-0.748824	-0.067285	-1.097225	0.050365	-0.026380	0.167350	0.984257
7270	-1.167259	3.226517	8.893043	-0.003054	-0.078746	0.040193	-0.753347	-0.067091	-1.095011	0.049563	-0.024524	0.167102	0.984388
7271	-1.318352	3.291759	9.037151	-0.000289	-0.054596	0.142937	-0.754557	-0.063013	-1.094327	0.046763	-0.023230	0.167086	0.984559
7272	-1.736595	3.138537	9.150640	0.054435	-0.048081	0.184797	-0.758150	-0.062402	-1.092919	0.043041	-0.021439	0.168068	0.984602
7273	-2.162825	3.324968	8.881007	-0.018475	-0.109790	0.209020	-0.762417	-0.058849	-1.090735	0.039131	-0.018930	0.167680	0.984883
7274	-2.528971	4.226209	9.132563	0.164557	-0.052277	0.103026	-0.768546	-0.055568	-1.087056	0.037073	-0.017249	0.170788	0.984459
7275	-2.969756	4.873735	10.235835	0.131535	0.127764	-0.284877	-0.765864	-0.063572	-1.083031	0.042160	-0.021121	0.173431	0.983716
7276	-0.188162	3.181141	8.629769	-0.500279	-0.017947	-0.608330	-0.758160	-0.059741	-1.086636	0.053712	-0.023118	0.163167	0.984864
7277	1.512970	4.343317	9.818954	0.124023	0.140963	-0.306987	-0.752307	-0.059685	-1.088857	0.059196	-0.027116	0.165690	0.984026
7278	1.480338	4.784531	9.947012	-0.372994	0.195880	0.250530	-0.745275	-0.053427	-1.093724	0.053150	-0.030406	0.158579	0.985446
7279	0.598582	1.870113	9.289632	-0.239827	-0.190564	0.529942	-0.748918	-0.035564	-1.098768	0.042969	-0.025405	0.154033	0.986804
7280	0.417643	2.112026	9.539809	-0.029771	-0.165315	0.587367	-0.760650	-0.026366	-1.096856	0.031606	-0.020182	0.153461	0.987443
7281	-0.151748	2.684257	9.347120	0.027833	-0.112999	0.359896	-0.771576	-0.019985	-1.095178	0.024658	-0.016935	0.154103	0.987602
7282	0.100466	3.186473	9.509935	-0.035933	-0.149589	0.380600	-0.778777	-0.013725	-1.091930	0.017321	-0.012648	0.153315	0.987945
7283	-0.046889	3.009003	9.304561	-0.015479	-0.177183	0.352242	-0.788510	-0.006144	-1.088745	0.010698	-0.008129	0.153057	0.988126
7284	-0.099895	2.852672	9.181355	-0.174727	-0.131853	0.190267	-0.793178	-0.002662	-1.083055	0.007050	-0.004800	0.149476	0.988729
7285	-0.102086	3.032227	8.854982	-0.230543	-0.120178	0.058440	-0.796126	0.004687	-1.082651	0.006026	-0.002321	0.144930	0.989421
7286	0.048163	3.505866	8.778994	-0.140232	-0.095243	0.016396	-0.801071	0.012632	-1.081801	0.005699	-0.000229	0.142015	0.989848
7287	0.188641	3.717149	8.555449	-0.121173	-0.080766	0.012978	-0.803741	0.016030	-1.080583	0.005461	0.001376	0.139699	0.990178
7288	0.057222	3.792475	8.854136	-0.105107	0.019357	0.068500	-0.804417	0.019383	-1.079390	0.003788	0.001349	0.137488	0.990495
7289	-0.221402	4.015586	8.747621	-0.147187	0.102187	-0.060123	-0.800035	0.022458	-1.083385	0.004490	-0.000865	0.134764	0.990867
7290	-0.568105	3.717961	8.349286	0.005860	0.071674	0.002145	-0.796579	0.023412	-1.085684	0.003989	-0.002104	0.134757	0.990868
7291	-0.860195	4.207815	7.965943	0.094809	0.106514	-0.154666	-0.795251	0.023625	-1.084076	0.006562	-0.004681	0.136929	0.990548
7292	-1.005016	4.564378	7.332978	0.273507	0.158222	-0.028203	-0.789117	0.018120	-1.082437	0.006446	-0.007681	0.142234	0.989782
7293	-0.269742	4.116651	8.658721	0.807735	0.110748	0.243522	-0.784552	0.003666	-1.080258	0.001232	-0.009153	0.158672	0.987288
7294	-2.080434	2.287810	11.534294	1.027599	0.113944	0.366639	-0.787404	-0.022286	-1.070546	-0.006440	-0.010032	0.178864	0.983802
7295	-3.113062	3.337183	11.932774	0.413344	0.027818	-0.173184	-0.786830	-0.037339	-1.062681	-0.003207	-0.011487	0.187245	0.982241
7296	-0.796355	2.529567	11.437078	0.411829	0.089403	-0.645357	-0.781321	-0.057456	-1.052880	0.008970	-0.015498	0.195035	0.980633
7297	-0.645781	2.944760	9.561071	0.084088	0.144583	-0.760968	-0.770246	-0.069515	-1.051642	0.023203	-0.021535	0.196604	0.979972
7298	-0.432798	2.390260	9.042240	-0.041563	0.173880	-0.766490	-0.757053	-0.078039	-1.053819	0.037250	-0.027790	0.195390	0.979624
7299	-0.827711	2.708507	10.313084	0.053533	0.024114	-0.717598	-0.744781	-0.089780	-1.055415	0.051085	-0.031263	0.196061	0.978761
7300	-1.049692	2.854947	10.009101	-0.260450	-0.057206	-0.701372	-0.737453	-0.093820	-1.057785	0.064594	-0.032977	0.190317	0.979040
7301	-0.744481	2.675874	8.837958	-0.237117	-0.090806	-0.701545	-0.730805	-0.093102	-1.059052	0.078351	-0.034404	0.185001	0.979006
7302	-0.682291	2.672117	8.555863	-0.076893	-0.135945	-0.439651	-0.727076	-0.095048	-1.057405	0.087120	-0.033317	0.182841	0.978708
7303	-1.281613	2.700157	9.259376	-0.079870	-0.150217	-0.331780	-0.727071	-0.096794	-1.054632	0.093945	-0.031952	0.180654	0.978528
7304	-1.764759	2.569983	8.918174	-0.098295	-0.110850	-0.205927	-0.726282	-0.093888	-1.053739	0.098028	-0.030543	0.178255	0.978613
7305	-1.961634	2.673185	8.617695	-0.014273	-0.115195	-0.218022	-0.724018	-0.095091	-1.052457	0.102542	-0.029379	0.177435	0.978335
7306	-2.185122	2.955575	8.695360	0.099120	-0.156519	-0.090588	-0.725208	-0.098095	-1.048632	0.104647	-0.026267	0.178863	0.977940
7307	-1.973741	2.998296	9.139606	0.118132	-0.178165	0.001218	-0.729583	-0.103469	-1.042151	0.105182	-0.022887	0.180607	0.977647
7308	-1.882349	2.932001	9.268077	-0.001201	-0.151320	0.025750	-0.733576	-0.102764	-1.038310	0.104954	-0.019669	0.180139	0.977828
7309	-1.926878	3.863266	8.725322	0.106900	-0.051160	0.039091	-0.737566	-0.103470	-1.034109	0.104287	-0.018718	0.181957	0.977581
7310	-2.188529	4.683908	9.327306	0.337715	0.239965	0.138935	-0.735555	-0.109351	-1.030279	0.100553	-0.022029	0.188967	0.976573
7311	-0.630547	3.248365	8.630130	0.025117	0.220160	0.116344	-0.732085	-0.113355	-1.030312	0.097337	-0.026263	0.189818	0.976629
7312	0.100371	3.822391	8.893746	0.210239	0.129310	-0.027068	-0.730760	-0.111256	-1.031473	0.097217	-0.028311	0.194024	0.975757
7313	1.320618	5.592454	10.516114	0.332175	0.284105	-0.126860	-0.723808	-0.123840	-1.027645	0.098625	-0.033952	0.200897	0.974043
7314	0.060357	3.940647	9.247869	-0.250243	0.073485	0.490965	-0.723031	-0.116185	-1.032125	0.088328	-0.033728	0.196354	0.975964
7315	0.393734	3.599472	8.297854	0.138849	-0.069057	0.491237	-0.729431	-0.110826	-1.033226	0.078928	-0.030335	0.199190	0.976306
7316	-0.313816	3.921674	8.817705	0.194345	-0.014702	0.612123	-0.740216	-0.107641	-1.026802	0.066876	-0.027125	0.203184	0.976477
7317	0.071827	4.280656	8.889413	-0.034626	0.023594	0.496618	-0.746349	-0.102760	-1.025631	0.056876	-0.025662	0.202750	0.977241
7318	-0.253043	4.138889	9.482275	-0.030218	0.008568	0.530194	-0.753019	-0.096153	-1.025881	0.046198	-0.023532	0.202300	0.977950
7319	-0.567491	3.854021	9.402564	-0.162503	-0.047582	0.453472	-0.760747	-0.090873	-1.028318	0.037252	-0.020925	0.199230	0.979021
7320	-0.595961	3.717497	8.733562	-0.136664	-0.080701	0.290698	-0.766359	-0.082309	-1.029326	0.031560	-0.018106	0.196483	0.979832
7321	-0.376962	3.910807	8.705125	-0.078231	-0.055665	0.161911	-0.768641	-0.074918	-1.031488	0.028383	-0.016425	0.194930	0.980269
7322	-0.078973	4.304619	8.865349	-0.127032	-0.015688	0.039925	-0.770910	-0.071881	-1.033251	0.027342	-0.015853	0.192315	0.980824
7323	-0.051816	4.407068	8.903922	-0.167221	-0.009477	0.062814	-0.772523	-0.066357	-1.034133	0.025890	-0.015474	0.189051	0.981504
7324	0.112091	4.410014	8.644155	-0.186083	0.045383	0.139106	-0.773200	-0.062114	-1.035068	0.022661	-0.015754	0.185334	0.982288
7325	0.013411	4.233435	8.510071	-0.032399	0.096025	0.156742	-0.773080	-0.057573	-1.037618	0.019000	-0.016988	0.184852	0.982436
7326	-0.093127	4.498537	8.678109	-0.128039	0.155217	0.175395	-0.772294	-0.053348	-1.039244	0.014669	-0.019255	0.182325	0.982940
7327	-0.312855	4.368344	8.874540	-0.114393	0.168684	0.138442	-0.769380	-0.048552	-1.043436	0.011065	-0.021989	0.180305	0.983303
7328	-0.442888	4.560173	8.813742	-0.103444	0.098086	0.120365	-0.767402	-0.042664	-1.045426	0.008032	-0.023324	0.178219	0.983682
7329	-0.514308	4.495763	8.812036	-0.083310	0.031486	0.231414	-0.768074	-0.040200	-1.048303	0.003101	-0.023014	0.176893	0.983956
7330	-0.801672	4.286620	8.578534	-0.039926	-0.028237	0.215332	-0.771280	-0.035187	-1.049723	-0.001316	-0.021514	0.176080	0.984140
7331	-0.851866	4.076914	8.241590	-0.021529	-0.020680	0.203089	-0.775949	-0.030254	-1.052340	-0.005473	-0.020299	0.176003	0.984165
7332	-1.630083	3.820113	8.816594	-0.100213	-0.047670	0.043703	-0.777021	-0.027394	-1.053718	-0.006467	-0.019011	0.173931	0.984553
7333	-1.751334	2.536346	9.886471	0.093857	-0.204118	-0.106929	-0.781269	-0.030121	-1.052813	-0.003820	-0.015382	0.175982	0.984266
7334	-0.841659	3.688960	10.555592	0.058301	-0.222845	0.138350	-0.789771	-0.034483	-1.043558	-0.006004	-0.010328	0.177063	0.984127
7335	-0.807863	2.718517	9.755182	-0.176566	-0.163472	0.388240	-0.798572	-0.026813	-1.045231	-0.013296	-0.005750	0.173841	0.984667
7336	-0.799090	2.349673	9.435690	-0.009700	-0.076702	-0.115470	-0.801637	-0.025276	-1.041913	-0.011017	-0.004453	0.173532	0.984757
7337	-1.070162	2.602079	9.603590	-0.119473	-0.064710	-0.925509	-0.797361	-0.031823	-1.041903	0.007239	-0.006459	0.171149	0.985197
7338	-0.772785	2.986144	9.508721	-0.273306	-0.015817	-1.156502	-0.787757	-0.040805	-1.044996	0.029745	-0.009965	0.165438	0.985721
7339	-1.016329	2.632141	9.191003	-0.116383	-0.037564	-0.225138	-0.781633	-0.042057	-1.051574	0.034100	-0.010184	0.163085	0.985970
7340	-0.921138	2.425157	9.633568	-0.138829	-0.063819	-0.536595	-0.781099	-0.042568	-1.054292	0.044574	-0.010596	0.160054	0.986044
7341	-0.420008	2.834789	9.761393	-0.169114	-0.065153	-0.347636	-0.777501	-0.044376	-1.058568	0.051416	-0.010735	0.156535	0.986275
7342	-0.310132	2.382823	9.469700	-0.291339	-0.042839	-0.213495	-0.775648	-0.040662	-1.063456	0.055417	-0.010687	0.150561	0.986988
7343	-0.695764	2.108776	9.171089	-0.172680	-0.022357	-0.067900	-0.777258	-0.035484	-1.067583	0.056598	-0.010801	0.147005	0.987456
7344	-0.947152	2.230463	9.374277	-0.038964	-0.009910	0.049343	-0.778859	-0.033776	-1.067106	0.055362	-0.010336	0.146101	0.987665
7345	-1.189422	2.429943	9.119820	-0.002500	-0.055240	0.024464	-0.781521	-0.033134	-1.067997	0.054854	-0.009376	0.145857	0.987739
7346	-1.159402	2.595533	8.929336	0.074472	-0.076238	0.036940	-0.782853	-0.032372	-1.069305	0.054076	-0.007513	0.147117	0.987611
7347	-1.204597	2.936993	9.052946	0.106488	-0.125763	0.109210	-0.786037	-0.035145	-1.067471	0.052128	-0.004840	0.148970	0.987455
7348	-1.232614	2.924375	9.309735	0.083629	-0.169699	0.080568	-0.790820	-0.037212	-1.064248	0.050775	-0.000991	0.150316	0.987333
7349	-1.012915	2.870121	9.473344	0.154462	-0.142652	0.162248	-0.798004	-0.037293	-1.059586	0.047836	0.002177	0.153096	0.987050
7350	-1.674672	3.948011	9.317333	0.205661	0.020572	0.193616	-0.802244	-0.042844	-1.057829	0.043672	0.002732	0.157029	0.986624
7351	-2.428728	3.917385	9.763800	0.164968	0.190297	-0.141219	-0.798636	-0.048889	-1.054561	0.045708	-0.001737	0.160399	0.985992
7352	-0.004015	3.388444	9.163405	-0.188954	0.221275	-0.430837	-0.789311	-0.053211	-1.058849	0.053220	-0.007481	0.156717	0.986180
7353	1.293818	3.717789	8.603798	0.008307	0.217668	0.000904	-0.779469	-0.052434	-1.065944	0.052357	-0.012075	0.157089	0.986122
7354	0.626521	3.734874	9.199397	0.082284	0.252734	0.404632	-0.774143	-0.054339	-1.067684	0.043339	-0.015527	0.158934	0.986215
7355	-0.038304	2.868399	9.599545	-0.022784	0.199808	0.421818	-0.773492	-0.049212	-1.071839	0.034198	-0.018371	0.158779	0.986551
7356	-0.313771	2.377939	9.821054	-0.024151	0.083305	0.385780	-0.773782	-0.040571	-1.075466	0.026049	-0.018629	0.158367	0.986861
7357	-0.040037	3.198498	9.601815	0.134028	0.012005	0.447617	-0.778048	-0.037106	-1.075575	0.017043	-0.017554	0.161148	0.986627
7358	0.098791	3.239825	9.316918	0.103735	-0.028702	0.429554	-0.782581	-0.033666	-1.074335	0.008430	-0.015388	0.163203	0.986436
7359	-0.069655	3.171222	9.259312	0.119669	-0.020924	0.407593	-0.789502	-0.032462	-1.070983	0.000307	-0.013745	0.165657	0.986088
7360	-0.359807	3.134398	9.231430	0.075909	0.006327	0.332550	-0.794829	-0.030130	-1.069499	-0.006514	-0.012586	0.167116	0.985835
7361	-0.551773	3.058105	9.351281	0.067610	-0.024196	0.233354	-0.797495	-0.028581	-1.067128	-0.011201	-0.011454	0.168476	0.985576
7362	-0.395349	3.221144	9.268198	0.072052	-0.053571	0.128819	-0.801755	-0.027413	-1.064885	-0.013812	-0.009797	0.169813	0.985331
7363	-0.151821	3.397906	9.228603	0.021752	-0.059292	0.056071	-0.803347	-0.028961	-1.063030	-0.014895	-0.008551	0.170234	0.985254
7364	-0.006291	3.366546	9.072033	-0.013005	-0.058441	0.009968	-0.804946	-0.028072	-1.063522	-0.015164	-0.007177	0.169873	0.985323
7365	0.083725	3.453128	8.963418	0.052824	-0.058700	-0.028747	-0.806276	-0.028023	-1.064314	-0.014579	-0.006214	0.170902	0.985161
7366	0.131885	3.711309	8.962949	0.095249	-0.030815	-0.062936	-0.807990	-0.033086	-1.061896	-0.013497	-0.005667	0.172655	0.984874
7367	0.161106	3.930296	8.856283	0.082816	0.022356	-0.059996	-0.807715	-0.036476	-1.061065	-0.012574	-0.006385	0.174286	0.984594
7368	0.248431	4.062972	8.954244	0.050250	0.092775	-0.041993	-0.805846	-0.038760	-1.061159	-0.012336	-0.008187	0.175121	0.984435
7369	0.317252	4.122470	8.869253	0.037260	0.120636	-0.022421	-0.801053	-0.040565	-1.060599	-0.012510	-0.010655	0.175885	0.984274
7370	0.253509	4.407753	8.903658	0.039650	0.146217	0.094450	-0.798925	-0.040162	-1.061958	-0.015143	-0.013027	0.176524	0.984094
7371	0.179178	4.224332	8.763152	-0.049055	0.205169	0.124635	-0.796805	-0.037350	-1.064453	-0.018541	-0.016572	0.175658	0.984137
7372	0.109914	4.312902	8.875896	-0.085026	0.252814	0.199099	-0.789768	-0.032627	-1.069638	-0.023635	-0.020630	0.173831	0.984276
7373	-0.030022	4.295808	8.963200	-0.141992	0.277701	0.179659	-0.784201	-0.025619	-1.075137	-0.028414	-0.025332	0.171169	0.984506
7374	-0.329764	4.465120	8.736091	-0.125464	0.241031	0.229049	-0.780233	-0.017455	-1.080580	-0.034070	-0.029033	0.168556	0.984675
7375	-0.510203	4.277361	8.731970	-0.000437	0.211166	0.328314	-0.776260	-0.011448	-1.083667	-0.041472	-0.032004	0.168860	0.984247
7376	-1.886992	3.839738	8.928915	-0.023380	0.105031	0.294284	-0.773612	-0.007466	-1.082627	-0.047888	-0.032867	0.168384	0.984009
7377	-2.328523	2.889883	8.912904	0.165982	-0.104149	0.043482	-0.776934	-0.008677	-1.081550	-0.048488	-0.030868	0.172039	0.983412
7378	-2.045314	3.283419	8.995650	0.301080	-0.139689	-0.305614	-0.777839	-0.018366	-1.073765	-0.042079	-0.029275	0.177787	0.982733
7379	-1.464848	3.357158	9.869814	0.170092	-0.100758	-0.519874	-0.778594	-0.032974	-1.071799	-0.031585	-0.029416	0.181116	0.982514
7380	-0.898080	3.593261	10.501627	0.000017	-0.051640	-0.548533	-0.774308	-0.043231	-1.068943	-0.020886	-0.030198	0.180699	0.982853
7381	-1.316977	2.995731	9.903555	-0.222328	0.007448	-0.499213	-0.768048	-0.046166	-1.069514	-0.011414	-0.032219	0.176158	0.983768
7382	-1.226917	2.625896	9.227915	-0.199927	0.066728	-0.516433	-0.759801	-0.046291	-1.072308	-0.001885	-0.035119	0.171747	0.984513
7383	-1.111894	2.562438	9.183783	-0.131394	0.084359	-0.450705	-0.753012	-0.048068	-1.075003	0.006427	-0.038518	0.168899	0.984859
7384	-0.904459	2.760415	9.359554	-0.126793	0.078501	-0.355306	-0.745169	-0.046196	-1.078941	0.012786	-0.041099	0.166013	0.985184
7385	-1.167626	2.823601	9.300454	-0.223600	0.050897	-0.171841	-0.742248	-0.044221	-1.082415	0.015634	-0.042928	0.161494	0.985816
7386	-1.053644	2.646005	8.973120	-0.169262	0.042997	-0.049728	-0.740527	-0.040982	-1.084757	0.016062	-0.043810	0.158007	0.986335
7387	-1.262215	2.673790	9.096490	-0.061834	0.009942	0.100733	-0.738678	-0.036523	-1.085444	0.013803	-0.043911	0.156865	0.986547
7388	-1.526272	2.802515	9.169256	-0.082996	-0.003898	0.149253	-0.740017	-0.033365	-1.087348	0.010529	-0.043210	0.155237	0.986876
7389	-1.701928	2.843009	9.052836	-0.033106	-0.020686	0.233329	-0.742435	-0.025498	-1.085586	0.005778	-0.042324	0.154755	0.987029
7390	-1.887012	2.893057	9.080479	-0.041800	-0.065743	0.146412	-0.747498	-0.022420	-1.086372	0.002788	-0.040399	0.153926	0.987252
7391	-1.801691	3.006279	9.188152	-0.012523	-0.135746	0.183161	-0.750960	-0.021749	-1.081595	-0.000594	-0.037452	0.153792	0.987393
7392	-1.598043	3.233289	9.115664	-0.023013	-0.156877	0.099837	-0.756021	-0.019576	-1.079580	-0.002363	-0.033866	0.153294	0.987597
7393	-1.567268	3.384343	9.072142	-0.004147	-0.163769	0.133435	-0.762413	-0.017391	-1.076742	-0.004665	-0.030563	0.153308	0.987695
7394	-1.755788	3.322639	8.840560	0.004348	-0.196130	0.113855	-0.770266	-0.015221	-1.077929	-0.006573	-0.026159	0.153360	0.987802
7395	-1.953001	3.246238	8.832678	0.065816	-0.207054	0.000862	-0.777315	-0.015732	-1.073013	-0.006073	-0.022491	0.154712	0.987685
7396	-2.366980	3.661146	9.281404	0.085497	-0.210615	-0.064458	-0.783161	-0.018396	-1.067102	-0.004370	-0.018359	0.156273	0.987534
7397	-2.279093	3.832717	9.802729	0.004781	-0.184728	-0.274995	-0.788738	-0.022029	-1.062034	0.001508	-0.016106	0.156335	0.987572
7398	-1.251960	3.953294	9.684099	-0.209045	-0.162358	-0.387144	-0.788724	-0.026652	-1.062182	0.009338	-0.013934	0.151945	0.988247
7399	0.104020	3.147629	8.855621	-0.329083	-0.112239	-0.295501	-0.790336	-0.021057	-1.066162	0.015284	-0.013199	0.145406	0.989166
7400	1.152019	3.239403	8.256442	-0.165288	-0.016552	-0.008153	-0.791942	-0.017177	-1.068713	0.015192	-0.012768	0.142001	0.989668
7401	0.517216	3.521798	10.073814	-0.033921	0.277227	0.309840	-0.788637	-0.009807	-1.075522	0.008097	-0.017782	0.141602	0.989731
7402	1.447915	4.089772	10.637266	-0.391460	0.427363	0.375744	-0.781484	0.001179	-1.084954	-0.000939	-0.025059	0.133918	0.990675
7403	0.575626	2.894067	9.257133	-0.289335	0.194644	0.899992	-0.779286	0.023177	-1.092764	-0.019631	-0.026737	0.128776	0.991119
7404	-0.193414	1.151810	9.492196	-0.113154	0.024139	0.949198	-0.783466	0.042388	-1.094930	-0.038808	-0.024542	0.126888	0.990854
7405	-0.129923	2.206538	10.169788	-0.002307	0.031489	0.907083	-0.789890	0.055989	-1.094689	-0.057056	-0.023042	0.127347	0.989948
7406	0.321213	2.263160	9.119291	-0.092355	-0.023533	0.800282	-0.796187	0.071078	-1.092247	-0.073118	-0.020245	0.125783	0.989152
7407	0.482398	2.402074	9.623855	0.108272	-0.028706	0.935205	-0.801812	0.084110	-1.092438	-0.091694	-0.017580	0.128424	0.987315
7408	0.038805	2.311510	9.779419	-0.015908	-0.076014	0.791390	-0.809301	0.097691	-1.090300	-0.107360	-0.013826	0.128401	0.985797
7409	-0.196017	2.380044	9.521364	-0.011100	-0.082086	0.678259	-0.817582	0.109373	-1.090100	-0.120719	-0.010515	0.128619	0.984263
7410	-0.073726	2.411369	9.308246	0.013519	-0.080971	0.497968	-0.823468	0.120518	-1.087249	-0.130548	-0.007481	0.129071	0.982976
7411	0.348103	2.880229	9.255070	0.014547	-0.072196	0.324637	-0.829080	0.129194	-1.087041	-0.136943	-0.005317	0.129687	0.982038
7412	0.713952	3.202401	8.965392	-0.027535	0.000109	0.227632	-0.831497	0.136804	-1.086365	-0.141667	-0.004460	0.129063	0.981455
7413	0.838917	3.233783	8.831788	-0.033214	0.098955	0.255627	-0.830186	0.143225	-1.086444	-0.147150	-0.005654	0.128307	0.980741
7414	0.885703	3.288015	8.642658	-0.069990	0.215446	0.170494	-0.824353	0.149357	-1.084564	-0.151297	-0.009042	0.126213	0.980356
7415	0.659594	3.514564	9.072093	-0.002004	0.311282	0.201409	-0.814402	0.157800	-1.089798	-0.156245	-0.014592	0.125498	0.979604
7416	-0.010943	3.529134	9.393208	-0.028273	0.246975	0.094965	-0.804837	0.162183	-1.094889	-0.158982	-0.018909	0.124098	0.979268
7417	-0.249452	3.689863	9.317280	-0.016530	0.091180	-0.001428	-0.798328	0.165191	-1.098101	-0.159405	-0.020628	0.123787	0.979204
7418	-0.175198	3.581956	9.127809	0.327157	-0.032688	-0.052427	-0.793662	0.161750	-1.099478	-0.158421	-0.020967	0.130175	0.978528
7419	-1.288339	3.122383	9.029721	0.224923	0.044557	-0.050220	-0.789902	0.149922	-1.100978	-0.157667	-0.022721	0.134756	0.977991
7420	-1.744773	2.978121	8.617234	-0.039562	0.094925	-0.381256	-0.784559	0.142267	-1.102633	-0.150731	-0.025284	0.133408	0.979205
7421	-1.383346	2.290557	9.755195	0.069811	0.019204	-0.515856	-0.781469	0.131259	-1.096418	-0.140834	-0.027396	0.134749	0.980438
7422	-1.229976	2.334660	10.255419	0.162235	-0.165284	-0.573375	-0.782493	0.117778	-1.094413	-0.129310	-0.025962	0.137971	0.981615
7423	-0.999981	2.098515	10.228152	0.016185	-0.147056	-0.425231	-0.784981	0.104334	-1.092524	-0.120730	-0.024495	0.138648	0.982650
7424	-0.682554	1.956187	10.087322	-0.008404	-0.028172	-0.494450	-0.785352	0.095334	-1.097120	-0.111193	-0.025099	0.138199	0.983823
7425	-0.538266	2.004921	10.043242	-0.023760	-0.002722	-0.521775	-0.781869	0.086984	-1.097158	-0.101114	-0.026649	0.137574	0.984957
7426	-0.237905	1.964218	9.744663	-0.127674	-0.020647	-0.407342	-0.778801	0.084290	-1.098897	-0.093362	-0.026914	0.134772	0.986101
7427	-0.397181	1.449143	9.770139	-0.211487	-0.037225	-0.269739	-0.776807	0.084652	-1.098369	-0.088248	-0.026706	0.130530	0.987148
7428	-0.301655	1.407272	10.594189	-0.377368	-0.115876	-0.308817	-0.775092	0.089389	-1.098776	-0.082309	-0.024370	0.123004	0.988687
7429	-0.622782	3.083593	10.046953	-0.422603	-0.128102	0.169264	-0.775380	0.095668	-1.091026	-0.085746	-0.020910	0.114898	0.989449
7430	-0.792116	0.907825	8.674120	-0.465096	-0.136830	0.216976	-0.777818	0.110634	-1.093214	-0.090160	-0.016720	0.105903	0.990139
7431	-0.594697	1.054681	9.191771	-0.056103	-0.118453	0.405739	-0.780761	0.116124	-1.091252	-0.098165	-0.013616	0.105018	0.989520
7432	-0.997619	1.127503	9.446039	-0.048247	-0.164034	0.237576	-0.783296	0.118477	-1.087375	-0.102786	-0.009592	0.104338	0.989170
7433	-1.064601	1.694308	9.466186	0.018961	-0.263690	0.263662	-0.788221	0.119014	-1.081372	-0.107646	-0.004120	0.105134	0.988606
7434	-1.108692	2.077038	9.433061	0.055183	-0.280974	0.184093	-0.796332	0.117787	-1.074716	-0.110941	0.001889	0.106731	0.988077
7435	-1.691354	2.348030	9.273529	0.144770	-0.238581	-0.062777	-0.803507	0.114406	-1.066791	-0.109383	0.005792	0.109958	0.987882
7436	-1.595019	2.803831	10.428428	0.206238	-0.141759	-0.431577	-0.807876	0.106985	-1.062802	-0.100828	0.007376	0.114274	0.988292
7437	0.195628	4.164135	10.521253	-0.216269	-0.068807	-0.644182	-0.807048	0.096809	-1.060038	-0.088078	0.007279	0.110121	0.989981
7438	0.673617	1.609132	7.613787	-0.215386	-0.071645	-0.496486	-0.809180	0.098628	-1.063863	-0.078315	0.008166	0.105932	0.991251
7439	0.406510	1.915185	9.374866	0.233390	0.010071	-0.374317	-0.807295	0.090362	-1.059837	-0.071138	0.006437	0.110479	0.991308
7440	-0.455080	1.822014	10.673005	-0.093752	0.016517	-0.460011	-0.805150	0.084716	-1.060313	-0.062306	0.005406	0.108532	0.992124
7441	0.851443	2.510738	9.764339	-0.096312	-0.069122	-0.446716	-0.801812	0.080315	-1.061301	-0.053471	0.005581	0.106610	0.992846
7442	0.633940	1.365803	8.858847	0.067090	-0.144205	-0.305114	-0.805539	0.081222	-1.060420	-0.047384	0.007898	0.108006	0.992989
7443	1.183111	2.608971	9.513815	-0.265968	-0.086155	0.040584	-0.810064	0.082135	-1.058991	-0.048162	0.009684	0.102654	0.993503
7444	0.780163	2.164728	9.562571	-0.239395	-0.001590	0.511644	-0.809562	0.092557	-1.061627	-0.058520	0.011174	0.097669	0.993434
7445	-0.092124	1.134200	9.225848	0.043632	0.001112	-0.007047	-0.811171	0.097098	-1.062406	-0.058599	0.010850	0.098380	0.993363
7446	0.789452	2.456207	9.741185	0.090855	-0.050070	-0.003067	-0.810368	0.094896	-1.058848	-0.058728	0.011908	0.100121	0.993169
7447	0.743683	2.312152	9.685505	-0.028031	-0.066735	0.234288	-0.814886	0.093427	-1.057496	-0.063450	0.013553	0.099468	0.992923
7448	1.022134	2.416710	9.505511	-0.041269	-0.034507	0.365236	-0.816492	0.096697	-1.057911	-0.070870	0.015196	0.098468	0.992497
7449	0.506435	2.276275	9.534073	-0.064035	-0.005677	0.448571	-0.817021	0.096229	-1.061424	-0.079953	0.016147	0.096988	0.991938
7450	0.282552	2.063442	9.427713	-0.015445	-0.003441	0.517756	-0.820500	0.103340	-1.062368	-0.090448	0.017424	0.096394	0.991072
7451	0.017805	1.728508	9.422116	0.068512	0.019328	0.344073	-0.824376	0.110055	-1.063995	-0.097539	0.017439	0.097528	0.990288
7452	0.011182	2.141105	9.931500	0.123384	0.028371	0.141821	-0.824109	0.110123	-1.067229	-0.100701	0.017095	0.099748	0.989756
7453	0.127439	2.327658	9.555755	-0.037499	0.037823	0.136049	-0.823175	0.109155	-1.068753	-0.103666	0.016534	0.098838	0.989551
7454	-0.589398	1.576714	9.563494	0.001487	0.106208	-0.029410	-0.826670	0.122114	-1.074092	-0.103554	0.014552	0.098540	0.989624
7455	0.204119	2.134860	9.598075	-0.043126	0.141069	-0.445043	-0.821334	0.117285	-1.076733	-0.095214	0.010777	0.097462	0.990616
7456	0.213936	1.838860	9.302135	0.441377	0.163123	0.122446	-0.816544	0.116144	-1.074535	-0.098319	0.007123	0.105748	0.989495
7457	-0.032699	2.679224	10.178834	0.068088	0.093207	0.233989	-0.814136	0.111594	-1.074169	-0.103359	0.005443	0.106839	0.988874
7458	0.070393	2.297512	9.717911	-0.102506	0.001379	0.508703	-0.814691	0.119662	-1.077003	-0.113647	0.006900	0.104633	0.987972
7459	-0.371348	1.573385	9.526883	0.103704	-0.005272	0.235374	-0.814251	0.105790	-1.077722	-0.118502	0.007052	0.106614	0.987188
7460	0.048638	2.122308	9.396021	0.196445	0.018572	0.202995	-0.813848	0.104343	-1.076156	-0.122817	0.006839	0.110306	0.986256
7461	-0.243394	2.248133	9.800122	-0.006396	0.005248	-0.226456	-0.815982	0.106371	-1.076875	-0.118559	0.006028	0.110151	0.986800
7462	0.056468	2.350637	9.481193	0.045961	-0.007228	-0.099127	-0.815575	0.103846	-1.077230	-0.116851	0.006029	0.110975	0.986911
7463	0.001305	2.339938	9.595119	0.009599	-0.010680	-0.187661	-0.816098	0.100748	-1.076111	-0.113321	0.005570	0.111173	0.987303
7464	0.121624	2.230439	9.402259	0.061276	-0.015114	-0.134500	-0.813422	0.095047	-1.074707	-0.110894	0.005617	0.112319	0.987449
7465	0.184640	2.367530	9.504254	0.076593	0.024839	-0.162509	-0.814203	0.089150	-1.073540	-0.107945	0.004366	0.113760	0.987617
7466	0.315861	2.476721	9.541156	0.054338	0.010009	-0.073415	-0.814853	0.084106	-1.073020	-0.106776	0.004071	0.114704	0.987636
7467	0.215592	2.523451	9.547355	0.051223	-0.010928	-0.162831	-0.813374	0.079069	-1.074950	-0.103736	0.003594	0.115733	0.987842
7468	0.295581	2.624414	9.423881	-0.086467	-0.072172	-0.106208	-0.813099	0.075969	-1.074514	-0.101718	0.005140	0.114068	0.988239
7469	0.116933	2.133279	9.605040	0.091559	-0.036598	-0.261849	-0.812276	0.067859	-1.076265	-0.096665	0.004881	0.115961	0.988527
7470	-0.457927	3.841536	10.253300	-0.253097	-0.126839	-0.182132	-0.814134	0.066485	-1.075614	-0.092997	0.007641	0.111103	0.989419
7471	-0.282780	2.397835	9.017902	-0.297108	-0.184381	0.114463	-0.817494	0.078045	-1.075070	-0.095002	0.011855	0.105585	0.989791
7472	-0.022338	2.378312	9.257117	-0.051075	-0.119148	0.078459	-0.822703	0.085137	-1.073435	-0.096543	0.014659	0.104663	0.989702
7473	0.046296	2.238781	9.390256	-0.024310	-0.071538	-0.039632	-0.826298	0.086656	-1.074962	-0.095798	0.015784	0.104384	0.989787
7474	0.280286	2.439666	9.552379	0.020327	-0.025626	-0.154192	-0.827095	0.086065	-1.072816	-0.092955	0.016113	0.104766	0.990012
7475	0.453339	2.251027	9.443574	0.035756	0.046379	-0.112159	-0.826824	0.084732	-1.076095	-0.091039	0.014648	0.105490	0.990136
7476	0.545198	2.257545	9.412644	0.089995	0.115283	-0.075320	-0.824813	0.079814	-1.077623	-0.090072	0.012225	0.106965	0.990099
7477	0.628622	2.210514	9.442037	0.081309	0.123422	-0.119517	-0.820013	0.075837	-1.080232	-0.088188	0.009167	0.108456	0.990139
7478	0.280940	2.179954	9.653047	0.178219	0.140214	0.096683	-0.815736	0.069370	-1.083722	-0.090692	0.006468	0.111601	0.989585
7479	-0.382905	2.687397	9.835855	0.056495	0.115012	0.066201	-0.813336	0.067043	-1.082477	-0.092463	0.004016	0.112586	0.989322
7480	-0.269650	2.558344	9.585156	-0.012793	0.042975	0.222876	-0.812017	0.070997	-1.085060	-0.097216	0.003876	0.112118	0.988920
7481	-0.022530	2.290938	9.411821	-0.052513	0.033558	0.158998	-0.812154	0.072392	-1.084610	-0.100629	0.003439	0.111097	0.988696
7482	0.042923	2.163468	9.381093	0.076821	0.068147	0.242720	-0.812428	0.075200	-1.084517	-0.105829	0.002662	0.112346	0.988014
7483	-0.020555	2.227885	9.638619	0.083241	0.102701	0.142181	-0.810306	0.077309	-1.086899	-0.109070	0.000549	0.113856	0.987492
7484	0.001274	2.087478	9.524811	0.033336	0.074284	0.051671	-0.808846	0.078592	-1.089300	-0.110511	-0.000686	0.114239	0.987287
7485	-0.015934	2.092015	9.476108	0.095055	0.098191	-0.031081	-0.807246	0.077453	-1.090163	-0.110317	-0.003128	0.115970	0.987103
7486	-0.244808	2.660755	9.657357	0.083970	0.065888	-0.094954	-0.804969	0.072069	-1.089958	-0.108842	-0.004647	0.117365	0.987095
7487	-0.382622	2.633972	9.588341	-0.009638	0.014768	-0.001829	-0.803367	0.070065	-1.089771	-0.109036	-0.005161	0.117226	0.987088
7488	-0.628351	2.304229	9.499042	-0.016639	0.013798	-0.109645	-0.800837	0.069341	-1.091306	-0.107157	-0.005467	0.116745	0.987349
7489	-0.706383	2.351377	9.643121	-0.037605	-0.003596	-0.204407	-0.802829	0.068107	-1.090514	-0.103307	-0.006073	0.116055	0.987837
7490	-0.265030	2.315678	9.514917	-0.085547	0.001838	-0.295675	-0.800963	0.066832	-1.091789	-0.097734	-0.006433	0.114211	0.988616
7491	-0.033910	2.382978	9.458919	-0.037995	0.011913	-0.254846	-0.798701	0.066506	-1.092095	-0.092921	-0.007455	0.113461	0.989160
