# Supplementary material for: Identification of Haptic Based Guiding Using Hard Reins
Source: PLoS One. 2015 Jul 22;10(7):e0132020. doi: 10.1371/journal.pone.0132020 (PMC4511788; doi:10.1371/journal.pone.0132020)
Supplement: S1 File — (ZIP) [file pone.0132020.s001.zip › MotionData1/Subject2/T15/fc15.txt]

// Start Time: 0
// Sample rate: 25.0Hz
// Scenario: 4.9
// Firmware Version: 2.6.1
Counter	Acc_X	Acc_Y	Acc_Z	Gyr_X	Gyr_Y	Gyr_Z	Mag_X	Mag_Y	Mag_Z	Quat_w	Quat_x	Quat_y	Quat_z
8241	8.673435	-0.649392	3.401582	-0.321417	0.191440	-0.270127	-0.606434	-0.162124	-0.498613	0.768947	0.160720	-0.533570	0.313357
8242	9.166686	-0.329971	3.549706	-0.476511	0.192892	-0.400465	-0.599659	-0.162416	-0.503016	0.774972	0.156449	-0.532290	0.302670
8243	9.379896	-0.423135	3.906667	-0.582370	0.252003	-0.446172	-0.592445	-0.160273	-0.513567	0.782077	0.150745	-0.530495	0.290185
8244	9.267547	-0.481147	3.971394	-0.623845	0.285141	-0.422417	-0.584438	-0.157006	-0.524760	0.789325	0.143795	-0.528347	0.277739
8245	8.926052	-0.596090	4.093874	-0.623120	0.223065	-0.363322	-0.574587	-0.152616	-0.535812	0.795399	0.136658	-0.527218	0.265908
8246	8.650390	-0.744834	3.928625	-0.611319	0.154024	-0.309501	-0.570333	-0.146268	-0.541910	0.800252	0.129364	-0.527155	0.254892
8247	8.628244	-0.781378	3.957674	-0.594223	0.073058	-0.281868	-0.564890	-0.139492	-0.548139	0.803924	0.122539	-0.528270	0.244173
8248	8.893702	-0.744888	3.964168	-0.527549	0.055868	-0.227994	-0.563170	-0.131396	-0.552207	0.806858	0.116181	-0.529389	0.235010
8249	8.930470	-0.701371	3.951831	-0.461996	0.060078	-0.195898	-0.560534	-0.123305	-0.555228	0.809443	0.110597	-0.530141	0.226983
8250	9.202816	-0.700925	4.139259	-0.406711	0.025883	-0.219663	-0.558145	-0.120480	-0.557824	0.811569	0.106217	-0.531094	0.219120
8251	8.928319	-0.634409	4.044848	-0.344618	0.032638	-0.228598	-0.557094	-0.117974	-0.558177	0.813616	0.102982	-0.531603	0.211713
8252	8.668101	-0.621543	3.961450	-0.276224	-0.038532	-0.230787	-0.555368	-0.115995	-0.560127	0.814719	0.101098	-0.532945	0.204894
8253	8.970037	-0.544235	4.200139	-0.261622	-0.116841	-0.157741	-0.557351	-0.114068	-0.560865	0.814628	0.099061	-0.535618	0.199202
8254	8.901419	-0.690539	3.872749	-0.187394	-0.155959	-0.147600	-0.561081	-0.112760	-0.557781	0.813891	0.098205	-0.538639	0.194436
8255	9.082626	-0.516142	3.766925	-0.135936	-0.159183	-0.083203	-0.563484	-0.110872	-0.555750	0.812750	0.097566	-0.541623	0.191215
8256	9.043877	-0.511788	3.622597	-0.093913	-0.182761	-0.048510	-0.567231	-0.109591	-0.550559	0.811119	0.097258	-0.544888	0.189008
8257	9.161344	-0.414743	3.536515	-0.029935	-0.123443	-0.072944	-0.569374	-0.109380	-0.547113	0.810088	0.098095	-0.546903	0.187168
8258	9.239108	-0.400299	3.706846	0.024535	-0.101700	-0.041628	-0.571496	-0.110388	-0.545668	0.809069	0.099323	-0.548410	0.186517
8259	9.258641	-0.409048	3.604570	0.045915	-0.090660	0.021147	-0.574559	-0.112823	-0.541610	0.807882	0.100234	-0.549796	0.187092
8260	9.122194	-0.446265	3.563607	0.044816	-0.097008	0.090895	-0.578410	-0.111499	-0.539843	0.806369	0.100320	-0.551409	0.188820
8261	9.000820	-0.405724	3.504031	0.079337	-0.116561	0.097693	-0.580152	-0.110997	-0.537185	0.804528	0.101023	-0.553236	0.190944
8262	8.879565	-0.377849	3.272351	0.028366	-0.129543	0.064636	-0.582827	-0.109822	-0.533716	0.802774	0.101255	-0.555374	0.191993
8263	9.200354	-0.490166	3.081734	0.018951	-0.121884	0.024621	-0.586039	-0.108664	-0.529322	0.801252	0.101820	-0.557373	0.192257
8264	9.327185	-0.437985	3.094076	0.006687	-0.057681	-0.050161	-0.588703	-0.109560	-0.526290	0.800775	0.102705	-0.558202	0.191368
8265	9.343818	-0.501577	3.124265	0.041603	-0.018823	-0.092011	-0.589506	-0.111255	-0.524210	0.800786	0.104541	-0.558237	0.190221
8266	9.176912	-0.336952	3.074772	0.076178	-0.008271	-0.055491	-0.589210	-0.114961	-0.526394	0.800732	0.106408	-0.557996	0.190122
8267	9.125687	-0.356049	3.085369	0.151921	-0.003089	-0.033024	-0.589205	-0.117876	-0.525661	0.800443	0.109297	-0.557491	0.191178
8268	9.333099	-0.189404	3.441320	0.194042	0.065066	0.047312	-0.587744	-0.121469	-0.524952	0.800544	0.111623	-0.555839	0.194196
8269	9.522621	-0.205151	3.620746	0.210514	0.131062	0.059696	-0.586664	-0.124904	-0.526083	0.801237	0.113903	-0.553145	0.197675
8270	9.420783	-0.138876	3.633728	0.185528	0.130558	0.103357	-0.583998	-0.127486	-0.527734	0.801828	0.115213	-0.550581	0.201638
8271	9.215168	-0.288482	3.931761	0.142345	0.078078	0.126871	-0.582933	-0.127323	-0.528793	0.801796	0.115868	-0.549131	0.205311
8272	9.044523	-0.393236	3.658170	0.080777	0.051310	0.087706	-0.581742	-0.127030	-0.529191	0.801799	0.115986	-0.548211	0.207679
8273	8.878625	-0.446321	3.758103	0.045625	0.045015	0.063348	-0.581078	-0.125626	-0.530222	0.801882	0.115913	-0.547527	0.209198
8274	8.884280	-0.337969	3.614230	0.039694	0.005791	0.009162	-0.579997	-0.130451	-0.530853	0.801803	0.116424	-0.547322	0.209753
8275	9.176479	-0.301942	3.641893	0.050007	-0.018336	-0.020552	-0.581054	-0.131157	-0.530596	0.801533	0.117607	-0.547437	0.209826
8276	9.181249	-0.307478	3.699818	0.068038	-0.004965	0.007348	-0.580930	-0.133258	-0.528530	0.801275	0.118635	-0.547281	0.210634
8277	9.231197	-0.103049	3.614403	0.030823	-0.035258	0.060564	-0.582391	-0.134258	-0.527222	0.800523	0.118701	-0.547937	0.211751
8278	9.099705	-0.125717	3.571111	0.012027	-0.044031	0.073659	-0.583327	-0.132613	-0.526655	0.799687	0.118271	-0.548799	0.212916
8279	9.020160	-0.432343	3.481412	0.026599	-0.045065	0.024786	-0.583469	-0.131238	-0.526100	0.798985	0.118707	-0.549543	0.213386
8280	8.838957	-0.618181	3.524116	0.074963	-0.019802	0.009008	-0.584399	-0.132091	-0.525056	0.798539	0.119886	-0.549594	0.214262
8281	8.980212	-0.581538	3.613389	0.105453	-0.023804	0.022883	-0.585594	-0.133505	-0.523626	0.797888	0.121496	-0.549652	0.215629
8282	9.195911	-0.334587	3.505379	0.152778	-0.024974	0.017514	-0.586257	-0.135604	-0.522345	0.797152	0.123846	-0.549465	0.217482
8283	9.555367	-0.367040	3.966369	0.153985	-0.031365	0.076870	-0.587322	-0.137853	-0.520406	0.796053	0.125666	-0.549554	0.220221
8284	9.413838	-0.442969	3.917708	0.113470	-0.003555	0.106709	-0.588774	-0.139815	-0.519644	0.795244	0.126315	-0.549409	0.223118
8285	8.937551	-0.405197	3.505500	0.090378	-0.007978	0.078770	-0.588911	-0.139128	-0.519365	0.794544	0.126990	-0.549396	0.225248
8286	8.891991	-0.678425	3.662476	0.149195	-0.075334	0.108087	-0.589328	-0.138469	-0.517109	0.792835	0.128508	-0.550225	0.228366
8287	9.176297	-0.393205	3.333077	0.162605	-0.059346	0.085426	-0.593037	-0.140190	-0.515272	0.791338	0.130476	-0.550705	0.231266
8288	9.190288	-0.497770	3.338529	0.254163	-0.024782	0.066081	-0.593576	-0.143552	-0.512436	0.790075	0.133883	-0.550120	0.235001
8289	9.070061	-0.597839	3.700674	0.284398	0.013061	0.087029	-0.594626	-0.145223	-0.512462	0.789005	0.137408	-0.548865	0.239452
8290	9.158839	-0.403897	3.655377	0.358255	0.015014	0.146126	-0.595160	-0.149693	-0.509648	0.787452	0.141379	-0.547332	0.245680
8291	9.226863	-0.336621	4.105148	0.363982	0.015097	0.133905	-0.595019	-0.155106	-0.508307	0.785888	0.145614	-0.545719	0.251728
8292	9.059155	-0.351727	3.844872	0.322217	-0.006504	0.090326	-0.595827	-0.157505	-0.505318	0.784398	0.149721	-0.544483	0.256596
8293	9.088110	-0.413979	3.744039	0.256814	-0.054183	0.045034	-0.596479	-0.163346	-0.503585	0.782786	0.153579	-0.544182	0.259856
8294	9.189022	-0.622092	3.825916	0.232691	0.012835	0.015676	-0.598995	-0.168391	-0.500637	0.782110	0.156986	-0.542847	0.262633
8295	9.060551	-0.467052	4.174933	0.221239	0.072238	0.021079	-0.598045	-0.172380	-0.501777	0.782082	0.159860	-0.540636	0.265526
8296	8.767650	-0.174581	4.297249	0.252519	0.082449	0.027919	-0.595395	-0.175683	-0.501203	0.781999	0.163068	-0.538121	0.268909
8297	8.559291	0.024044	4.498604	0.290805	0.019449	0.071190	-0.594850	-0.179828	-0.501289	0.780893	0.166757	-0.536456	0.273154
8298	8.466965	0.049139	4.496251	0.282666	-0.090881	0.144154	-0.597645	-0.182115	-0.497757	0.778164	0.170117	-0.536834	0.278084
8299	8.703128	0.034480	4.321087	0.244260	-0.167800	0.161529	-0.600991	-0.184164	-0.491580	0.774674	0.173126	-0.538564	0.282589
8300	8.890783	0.049298	4.152307	0.190278	-0.182958	0.150330	-0.604993	-0.184265	-0.486810	0.771173	0.175487	-0.540867	0.286286
8301	8.867235	0.146399	3.950834	0.146581	-0.182229	0.128638	-0.611128	-0.182883	-0.480545	0.768017	0.177420	-0.543197	0.289152
8302	8.861970	0.087603	4.003389	0.099356	-0.160973	0.132330	-0.616202	-0.182459	-0.474307	0.765135	0.178440	-0.545591	0.291648
8303	8.887809	0.379311	4.166759	0.058475	-0.123581	0.108108	-0.617825	-0.180585	-0.470569	0.763045	0.178913	-0.547405	0.293428
8304	8.828354	0.190861	4.131550	-0.010249	-0.121553	0.123152	-0.621565	-0.178457	-0.466678	0.761016	0.178122	-0.549791	0.294715
8305	8.847333	0.080497	3.998783	-0.093992	-0.043024	0.168118	-0.623050	-0.173788	-0.464994	0.760010	0.175143	-0.551441	0.296011
8306	8.944753	0.089635	3.974870	-0.178618	-0.026612	0.164064	-0.623882	-0.165505	-0.464033	0.759355	0.170776	-0.553504	0.296394
8307	9.343832	0.086230	3.972867	-0.201792	-0.007307	0.163376	-0.626300	-0.157794	-0.462808	0.759134	0.166009	-0.555181	0.296530
8308	9.881123	-0.423338	3.974993	-0.121782	-0.004845	0.178987	-0.625799	-0.151428	-0.462422	0.758409	0.162202	-0.556599	0.297832
8309	11.042389	-0.721984	4.176371	-0.082829	-0.060750	0.245220	-0.628471	-0.144679	-0.462005	0.756688	0.158648	-0.558611	0.300345
8310	9.571166	-0.713999	3.278224	-0.057774	-0.021400	0.103716	-0.627592	-0.137919	-0.459637	0.756000	0.156744	-0.559643	0.301155
8311	8.872587	-0.870597	2.614134	0.085880	-0.032843	0.111889	-0.631726	-0.134121	-0.456764	0.754832	0.157072	-0.559800	0.303612
8312	8.643215	-1.003137	2.484367	0.268511	-0.027487	0.236954	-0.631496	-0.130832	-0.454066	0.752216	0.158636	-0.559349	0.310056
8313	8.657921	-1.470522	2.150481	0.364796	-0.136397	0.334105	-0.635903	-0.128442	-0.449506	0.747540	0.161309	-0.560039	0.318621
8314	9.057527	-1.817841	2.075769	0.297254	-0.216812	0.360339	-0.638485	-0.123568	-0.443066	0.741811	0.163091	-0.562553	0.326575
8315	9.741909	-2.130195	2.130576	0.242042	-0.206061	0.357181	-0.644116	-0.118044	-0.435669	0.736414	0.164071	-0.565097	0.333827
8316	10.144098	-2.409527	2.272279	0.192915	-0.147134	0.294782	-0.649481	-0.113487	-0.428161	0.732121	0.164563	-0.566960	0.339814
8317	10.024281	-2.060513	2.415616	0.118666	-0.063930	0.265524	-0.651904	-0.107734	-0.425394	0.729229	0.163772	-0.567932	0.344757
8318	9.201396	-1.685370	2.498080	0.089194	-0.041043	0.176539	-0.652727	-0.104310	-0.423211	0.727241	0.163355	-0.568523	0.348164
8319	8.618390	-1.957767	2.338171	0.011080	-0.054031	0.161838	-0.656200	-0.098415	-0.421488	0.725482	0.162093	-0.569758	0.350397
8320	8.621452	-2.259403	2.391920	-0.064695	-0.119870	0.161032	-0.656772	-0.093198	-0.418613	0.723184	0.160163	-0.572501	0.351561
8321	8.903639	-2.643601	2.670501	-0.084599	-0.162021	0.175013	-0.660777	-0.088013	-0.415978	0.720366	0.158073	-0.576011	0.352559
8322	9.240699	-2.827464	2.790854	-0.057464	-0.194267	0.203699	-0.665730	-0.082455	-0.410693	0.716849	0.156280	-0.579881	0.354178
8323	9.007584	-2.692274	3.040306	0.015769	-0.192242	0.155469	-0.667918	-0.077439	-0.404121	0.713458	0.156013	-0.583021	0.355983
8324	8.893325	-2.300113	2.789437	0.031681	-0.190659	0.057674	-0.672177	-0.074607	-0.401662	0.710718	0.157145	-0.585728	0.356522
8325	9.050653	-2.056969	2.631872	0.002199	-0.151260	-0.039824	-0.674600	-0.075397	-0.395863	0.709218	0.158655	-0.587747	0.355516
8326	9.315200	-2.295366	2.031539	-0.081300	-0.067625	-0.145698	-0.676999	-0.076149	-0.392962	0.709677	0.159747	-0.588839	0.352289
8327	9.735476	-2.374409	2.267690	-0.148486	0.075821	-0.239223	-0.675138	-0.080011	-0.392525	0.712698	0.159846	-0.588071	0.347395
8328	9.360272	-2.357107	2.751203	-0.160954	0.265045	-0.262256	-0.672171	-0.084761	-0.397648	0.718056	0.158907	-0.584557	0.342692
8329	9.965315	-2.012431	3.163460	-0.161946	0.350647	-0.377959	-0.665473	-0.088727	-0.406998	0.725203	0.158491	-0.579424	0.336495
8330	10.404021	-1.842057	3.441479	-0.120482	0.333181	-0.405989	-0.657165	-0.097513	-0.416983	0.732130	0.159199	-0.574117	0.330199
8331	8.973771	-0.995793	2.881213	-0.000360	0.227018	-0.351132	-0.650616	-0.103875	-0.423086	0.737026	0.161630	-0.569676	0.325788
8332	9.054469	-1.456440	2.325549	-0.072669	0.112878	-0.176737	-0.648453	-0.109068	-0.426631	0.739682	0.161843	-0.567941	0.322677
8333	9.345783	-1.589426	2.270919	-0.155266	0.081031	-0.225375	-0.645642	-0.112603	-0.429357	0.742522	0.161495	-0.567054	0.317854
8334	9.269545	-1.302572	2.293714	-0.253520	0.121386	-0.188381	-0.641766	-0.115558	-0.433397	0.745878	0.159116	-0.566269	0.312550
8335	9.020313	-0.644517	2.250727	-0.314147	0.071511	-0.202409	-0.638300	-0.114501	-0.437617	0.748888	0.156213	-0.566582	0.306185
8336	9.181522	-0.479487	2.568980	-0.327043	-0.009365	-0.276733	-0.638408	-0.116274	-0.439760	0.751461	0.154508	-0.567872	0.298254
8337	9.240949	-0.328053	2.439007	-0.374951	-0.039317	-0.239179	-0.637342	-0.116250	-0.440821	0.753519	0.151808	-0.570028	0.290226
8338	9.441311	-0.198067	2.382957	-0.363667	-0.062399	-0.224432	-0.637472	-0.115830	-0.441339	0.755175	0.149249	-0.572409	0.282459
8339	9.902675	-0.316821	2.666022	-0.278937	-0.073577	-0.178394	-0.637593	-0.116371	-0.442403	0.756097	0.147531	-0.574655	0.276265
8340	9.945977	-0.395333	2.707489	-0.175939	-0.080848	-0.051350	-0.638941	-0.114616	-0.439986	0.755955	0.145910	-0.576726	0.273185
8341	9.642138	-0.743010	2.772515	-0.047997	-0.059677	0.092249	-0.639099	-0.109785	-0.439099	0.754839	0.144511	-0.578269	0.273752
8342	9.050097	-0.437216	2.800231	0.048314	-0.090513	0.126647	-0.640445	-0.106913	-0.437451	0.752947	0.144269	-0.579768	0.275912
8343	8.892176	0.004835	2.681838	0.054502	-0.133379	0.079334	-0.643643	-0.105595	-0.434766	0.750749	0.145003	-0.581803	0.277229
8344	9.394814	-0.211606	2.546074	0.024207	-0.181841	0.057578	-0.647662	-0.104190	-0.428648	0.748228	0.145706	-0.584595	0.277801
8345	9.694700	-0.119204	2.518669	0.001413	-0.151138	0.109231	-0.651669	-0.101095	-0.424868	0.745795	0.145430	-0.587266	0.278852
8346	9.669961	-0.214641	2.387125	0.011918	-0.067191	0.153929	-0.653946	-0.097964	-0.422550	0.744099	0.144176	-0.588679	0.281046
8347	9.657102	-0.328932	2.414852	0.069024	0.047233	0.182010	-0.653308	-0.094094	-0.421687	0.743379	0.142977	-0.588217	0.284511
8348	9.901954	-0.374063	3.013908	0.149136	0.090230	0.230793	-0.653454	-0.089662	-0.421993	0.742679	0.141966	-0.586710	0.289906
8349	9.274594	-0.382801	2.534307	0.192009	0.100346	0.247168	-0.650672	-0.085169	-0.424954	0.741826	0.141550	-0.584896	0.295896
8350	9.944268	-0.702928	2.645036	0.180076	0.101028	0.251705	-0.651601	-0.082677	-0.425689	0.740984	0.140678	-0.583065	0.301971
8351	9.831999	-1.522122	3.052450	0.248623	0.201204	0.286752	-0.649091	-0.077641	-0.427979	0.740841	0.140022	-0.579468	0.309459
8352	8.842407	-1.852688	2.760662	0.281910	0.250541	0.316330	-0.645639	-0.071177	-0.433014	0.740954	0.138978	-0.574904	0.318054
8353	8.584503	-1.831764	2.825032	0.325902	0.194645	0.298556	-0.642177	-0.067759	-0.437846	0.740322	0.139321	-0.570851	0.326563
8354	8.777441	-2.074656	3.127059	0.369737	0.084159	0.296428	-0.643490	-0.067202	-0.439143	0.738275	0.140857	-0.568024	0.335347
8355	8.405101	-2.562956	2.789709	0.370454	0.029719	0.266605	-0.641765	-0.066618	-0.440198	0.735715	0.143234	-0.565930	0.343410
8356	9.396719	-2.734297	3.025875	0.361036	-0.134997	0.227959	-0.642457	-0.066117	-0.436626	0.731552	0.146889	-0.566103	0.350403
8357	9.854863	-2.575845	3.269376	0.476443	-0.173208	0.152557	-0.645394	-0.068420	-0.431907	0.727035	0.153435	-0.565825	0.357380
8358	9.371113	-2.548709	2.946781	0.547727	-0.171001	0.208099	-0.649268	-0.071448	-0.425351	0.721873	0.160257	-0.565029	0.366005
8359	8.906842	-2.436635	3.051116	0.571658	-0.072944	0.191652	-0.653396	-0.078222	-0.418340	0.717706	0.166924	-0.562585	0.374877
8360	9.109478	-2.654673	3.513086	0.493894	-0.049586	0.180664	-0.655780	-0.082153	-0.415766	0.714097	0.172352	-0.560199	0.382801
8361	8.803227	-2.520104	3.875604	0.336117	-0.021155	0.226504	-0.655127	-0.083969	-0.413962	0.710901	0.174771	-0.558779	0.389668
8362	8.582553	-2.442189	3.586398	0.177343	-0.036323	0.165820	-0.655275	-0.081628	-0.413124	0.708571	0.175725	-0.558521	0.393831
8363	8.568947	-2.620842	3.947382	0.064026	-0.033001	0.119078	-0.657286	-0.079465	-0.410695	0.707008	0.175506	-0.558956	0.396112
8364	8.216954	-2.940345	3.696715	-0.024035	0.014237	0.056643	-0.659158	-0.074646	-0.410190	0.706795	0.174432	-0.559176	0.396656
8365	8.110571	-2.882505	3.377947	-0.056930	-0.039768	-0.039388	-0.658093	-0.075180	-0.410867	0.706838	0.174259	-0.560084	0.395372
8366	8.112546	-3.075133	2.794018	-0.065069	0.015941	-0.124672	-0.659012	-0.076015	-0.411272	0.708226	0.174611	-0.559973	0.392884
8367	8.543720	-3.065326	2.450041	-0.131685	0.153762	-0.190315	-0.656868	-0.079010	-0.413456	0.711849	0.173493	-0.558208	0.389325
8368	10.047283	-2.970543	3.249625	-0.211171	0.271895	-0.353502	-0.651518	-0.082197	-0.419882	0.718329	0.172317	-0.554762	0.382819
8369	11.072569	-2.163481	4.549841	-0.024854	0.149830	-0.689252	-0.647868	-0.094004	-0.424491	0.725243	0.178248	-0.550420	0.373214
8370	8.450706	-1.339035	3.154766	0.157896	0.219310	-0.269666	-0.641027	-0.108813	-0.429974	0.729082	0.181868	-0.545117	0.371766
8371	7.815999	-0.916664	2.771064	0.054519	0.068172	-0.261217	-0.638330	-0.116219	-0.433171	0.731526	0.184822	-0.542809	0.368875
8372	8.729567	-0.694286	3.026747	-0.006145	-0.066306	-0.358994	-0.635395	-0.125473	-0.432322	0.733457	0.189113	-0.542519	0.363251
8373	9.571383	-0.351699	2.784564	-0.125731	-0.096224	-0.354276	-0.635120	-0.132275	-0.430483	0.735405	0.191679	-0.543550	0.356359
8374	9.887793	-0.335399	2.821072	-0.214615	-0.056990	-0.208190	-0.637226	-0.136182	-0.429623	0.737069	0.191200	-0.545141	0.350704
8375	10.288925	-0.335469	3.175018	-0.183979	0.014282	-0.103341	-0.635753	-0.138086	-0.431121	0.738604	0.189443	-0.545901	0.347229
8376	9.894523	-0.746995	3.376827	-0.129338	0.078156	0.027503	-0.635882	-0.136271	-0.432401	0.739743	0.186701	-0.545777	0.346485
8377	8.979070	-0.791998	3.547462	-0.053195	0.054866	0.040163	-0.634291	-0.133185	-0.434460	0.740225	0.185038	-0.545555	0.346696
8378	8.429991	-0.643686	3.513829	0.028306	-0.071265	0.031616	-0.633498	-0.132758	-0.434721	0.739123	0.185600	-0.546567	0.347152
8379	8.610888	-0.495136	3.550508	0.062265	-0.237095	0.003146	-0.638811	-0.133274	-0.431003	0.736251	0.188083	-0.549692	0.346983
8380	9.180254	-0.567085	3.248182	0.139653	-0.311884	-0.060001	-0.643092	-0.136323	-0.423127	0.732704	0.192942	-0.553118	0.346381
8381	9.386645	-0.327567	2.721375	0.194663	-0.254633	-0.058252	-0.648425	-0.141739	-0.414895	0.729507	0.198185	-0.555312	0.346656
8382	9.567908	-0.288166	1.870251	0.241350	-0.120846	0.076336	-0.651110	-0.144617	-0.408344	0.726655	0.201710	-0.555725	0.349937
8383	9.898004	-0.356301	2.287826	0.279399	0.091965	0.178073	-0.653102	-0.144095	-0.407397	0.725249	0.203185	-0.553221	0.355915
8384	10.465334	-0.481644	3.524811	0.293210	0.179321	0.258641	-0.650572	-0.143761	-0.409912	0.724167	0.203301	-0.549595	0.363587
8385	9.542022	-1.112562	3.341022	0.223723	0.138731	0.328430	-0.650320	-0.139045	-0.410611	0.722341	0.201964	-0.547348	0.371273
8386	8.344247	-1.323253	2.687694	0.119413	0.102217	0.388646	-0.650315	-0.131936	-0.414555	0.720062	0.198676	-0.546569	0.378551
8387	8.824524	-1.098523	3.067226	0.108008	0.075970	0.280499	-0.650728	-0.126259	-0.415098	0.718298	0.196629	-0.545837	0.383989
8388	9.031633	-1.873479	3.177322	0.195816	0.010473	0.284533	-0.651271	-0.120440	-0.416032	0.715439	0.196254	-0.545324	0.390198
8389	9.452431	-2.337827	3.131933	0.279500	-0.134909	0.259567	-0.655004	-0.117187	-0.413569	0.710784	0.198479	-0.546158	0.396363
8390	9.512919	-2.013431	2.946283	0.354343	-0.226807	0.289591	-0.658239	-0.116207	-0.406147	0.704569	0.202142	-0.547730	0.403378
8391	9.130172	-1.748290	2.755501	0.394981	-0.211836	0.325188	-0.663983	-0.114829	-0.399227	0.697936	0.205845	-0.548909	0.411354
8392	9.123446	-2.059527	2.806918	0.350955	-0.199168	0.317534	-0.667218	-0.113290	-0.392189	0.691653	0.208894	-0.550113	0.418754
8393	9.452706	-2.335263	2.899507	0.251713	-0.151506	0.221219	-0.671242	-0.109943	-0.386428	0.687004	0.211191	-0.551120	0.423900
8394	9.286293	-2.480416	2.983613	0.129133	-0.108367	0.205988	-0.676325	-0.104105	-0.381532	0.683505	0.211619	-0.552410	0.427646
8395	8.956418	-2.293096	2.984214	0.017016	-0.086951	0.130419	-0.679273	-0.100858	-0.378020	0.681290	0.211112	-0.554112	0.429227
8396	8.638730	-2.541780	2.888734	-0.041841	-0.111382	0.054611	-0.680083	-0.100753	-0.376036	0.679758	0.210902	-0.556251	0.428992
8397	8.690662	-2.823577	2.866572	-0.152347	-0.141626	0.030461	-0.682218	-0.098719	-0.374399	0.678487	0.209624	-0.559716	0.427120
8398	9.132946	-2.924776	2.893657	-0.194025	-0.133583	-0.021650	-0.683708	-0.096702	-0.370922	0.677980	0.208381	-0.563123	0.424044
8399	9.135231	-2.988190	2.698988	-0.255620	-0.020867	-0.045569	-0.686514	-0.094411	-0.368221	0.679104	0.205481	-0.565491	0.420493
8400	8.907934	-3.181508	2.575572	-0.275053	0.023084	-0.048893	-0.686106	-0.092440	-0.370556	0.680892	0.202111	-0.567314	0.416764
8401	8.836298	-3.369990	2.552751	-0.265463	0.063498	-0.066243	-0.684902	-0.089899	-0.373545	0.683125	0.198542	-0.568513	0.413176
8402	8.901496	-3.467112	2.503855	-0.255975	0.133216	-0.060819	-0.684481	-0.088883	-0.376954	0.686143	0.194641	-0.568590	0.409912
8403	9.149201	-3.531325	2.630397	-0.224844	0.171611	-0.077327	-0.682863	-0.088676	-0.381046	0.689470	0.190796	-0.567912	0.407068
8404	8.984259	-3.444599	2.599120	-0.160073	0.169204	-0.116810	-0.678705	-0.090209	-0.387826	0.692940	0.188543	-0.566463	0.404235
8405	9.556166	-2.937080	3.019305	0.020225	0.107201	-0.211676	-0.675352	-0.092326	-0.392900	0.695649	0.190082	-0.564163	0.402072
8406	8.475247	-1.426895	2.518535	0.166662	0.075366	-0.123553	-0.674133	-0.098671	-0.393562	0.696849	0.193193	-0.561334	0.402470
8407	8.925056	-1.106063	2.352899	0.229592	-0.111118	-0.080618	-0.674918	-0.104932	-0.391572	0.695227	0.197959	-0.560872	0.403602
8408	10.250675	-0.748769	2.600983	0.125615	-0.152876	-0.065434	-0.675982	-0.110801	-0.387992	0.693534	0.201678	-0.561753	0.403447
8409	10.268167	-0.712501	2.380746	0.031833	-0.037558	-0.020352	-0.679161	-0.115577	-0.384901	0.693024	0.202498	-0.562103	0.403427
8410	9.686399	-0.697765	2.597795	0.004517	-0.013937	-0.055185	-0.679158	-0.117801	-0.384155	0.693289	0.203302	-0.562069	0.402612
8411	9.355101	-0.718908	2.791596	0.078891	-0.009195	-0.055436	-0.678371	-0.117663	-0.383499	0.693200	0.204996	-0.561495	0.402708
8412	9.389763	-0.578159	2.988935	0.233417	-0.029028	-0.090841	-0.678621	-0.123490	-0.382559	0.692638	0.209490	-0.559671	0.403900
8413	9.535316	-0.590503	3.334081	0.356705	-0.037999	-0.138301	-0.677292	-0.132514	-0.379322	0.691732	0.216225	-0.556853	0.405795
8414	9.168657	-0.462914	3.276568	0.378168	-0.067233	-0.169919	-0.679503	-0.145012	-0.377709	0.690700	0.223894	-0.553992	0.407305
8415	8.986366	-0.027862	3.151374	0.305095	-0.122651	-0.161215	-0.678854	-0.154072	-0.372097	0.689218	0.230873	-0.552561	0.407863
8416	9.010625	-0.129833	2.694134	0.330299	-0.093577	-0.131539	-0.680975	-0.161760	-0.367754	0.687711	0.237645	-0.550567	0.409212
8417	9.140387	-0.079932	2.251148	0.377926	-0.052574	0.010628	-0.683235	-0.167931	-0.363117	0.685189	0.243186	-0.548321	0.413184
8418	9.476347	-0.092888	2.064018	0.453907	0.028080	0.166821	-0.683646	-0.171300	-0.359755	0.681874	0.247346	-0.545002	0.420525
8419	11.161798	-0.432310	3.352032	0.500035	0.094383	0.271854	-0.683368	-0.174337	-0.360081	0.678063	0.250477	-0.540908	0.430011
8420	9.248211	-1.471357	3.086030	0.577285	0.190997	0.498499	-0.683657	-0.170760	-0.358690	0.672863	0.251254	-0.535815	0.443880
8421	7.049854	-2.159736	2.502287	0.545080	0.139278	0.613310	-0.685390	-0.164536	-0.359740	0.666046	0.250792	-0.532198	0.458532
8422	9.062496	-2.486977	2.872461	0.360966	-0.104875	0.527150	-0.689690	-0.155224	-0.355307	0.658230	0.250942	-0.532916	0.468788
8423	10.112074	-1.832103	3.426573	0.203290	-0.120718	0.059262	-0.692906	-0.151427	-0.351651	0.655321	0.254140	-0.532982	0.471059
8424	9.968804	-1.451697	2.943750	0.117170	-0.060363	0.049151	-0.694792	-0.150946	-0.347412	0.653618	0.255730	-0.532950	0.472600
8425	9.635832	-2.119744	3.464957	0.076214	0.012049	-0.085701	-0.694513	-0.154261	-0.347743	0.654129	0.257547	-0.531719	0.472291
8426	8.817925	-1.757387	3.382468	0.129378	0.046712	-0.078073	-0.694897	-0.158979	-0.347043	0.654692	0.259642	-0.529512	0.472844
8427	8.602679	-1.935820	3.440593	0.042220	-0.032971	-0.078059	-0.695411	-0.163974	-0.346480	0.654838	0.261325	-0.529203	0.472060
8428	8.433669	-1.719885	3.362822	-0.129884	-0.134332	-0.152909	-0.694634	-0.165661	-0.343752	0.655531	0.262520	-0.531415	0.467933
8429	8.749574	-1.818534	3.257263	-0.337624	-0.128159	-0.171417	-0.695421	-0.167610	-0.343522	0.657512	0.261071	-0.535383	0.461395
8430	9.045256	-2.052669	3.126028	-0.509901	-0.062158	-0.178508	-0.695158	-0.165938	-0.344149	0.661114	0.256850	-0.539972	0.453197
8431	9.160311	-2.368518	3.060759	-0.570831	0.083488	-0.190078	-0.694749	-0.163965	-0.346616	0.666604	0.250509	-0.543069	0.444927
8432	9.233150	-2.421186	2.937255	-0.600203	0.164699	-0.227254	-0.691002	-0.160792	-0.353827	0.673357	0.243505	-0.545057	0.436128
8433	9.283176	-2.197661	2.881168	-0.606741	0.292943	-0.265266	-0.686817	-0.159914	-0.365172	0.681720	0.235542	-0.545109	0.427358
8434	10.584148	-2.657837	3.532246	-0.635635	0.348703	-0.270001	-0.679982	-0.153988	-0.379597	0.690739	0.226821	-0.544483	0.418294
8435	8.939699	-0.095808	3.185385	-0.584188	0.326691	-0.404196	-0.671679	-0.156517	-0.391961	0.700221	0.220291	-0.543003	0.407812
8436	8.933675	-0.402821	2.633911	-0.664819	0.134224	-0.295448	-0.667252	-0.153584	-0.401422	0.706937	0.213078	-0.545217	0.396958
8437	9.740114	-0.590893	2.990346	-0.838594	0.010098	-0.281190	-0.664058	-0.148923	-0.406359	0.712720	0.204120	-0.550499	0.383817
8438	9.273742	-0.558400	2.388962	-1.127545	0.015439	-0.142596	-0.663785	-0.137491	-0.412722	0.718393	0.189464	-0.558239	0.369303
8439	8.716089	-0.201681	2.394816	-1.310580	-0.058053	-0.254044	-0.663524	-0.121483	-0.419785	0.724301	0.173836	-0.567652	0.350630
8440	9.664064	-0.283901	2.948045	-1.285272	-0.102617	-0.337820	-0.663016	-0.107865	-0.423734	0.729708	0.159719	-0.576806	0.330623
8441	10.100676	-0.892953	3.244072	-1.048246	-0.078265	-0.345286	-0.662238	-0.098275	-0.426316	0.734240	0.148924	-0.583685	0.313089
8442	9.858793	-1.051559	3.286144	-0.862795	-0.017442	-0.195647	-0.663838	-0.089124	-0.428890	0.737705	0.138634	-0.588701	0.300006
8443	8.897112	-0.763375	2.997679	-0.756207	0.022310	-0.199516	-0.662787	-0.079935	-0.432404	0.741171	0.129730	-0.592312	0.288101
8444	8.682277	-0.488111	2.858854	-0.698612	0.021693	-0.288719	-0.662276	-0.071605	-0.434087	0.744811	0.122651	-0.595233	0.275518
8445	8.885758	-0.310424	2.437777	-0.585277	0.039865	-0.329113	-0.661340	-0.070742	-0.435922	0.748482	0.117710	-0.597016	0.263610
8446	8.937531	-0.368925	1.539822	-0.380901	0.139843	-0.280572	-0.658420	-0.068325	-0.438662	0.752479	0.114618	-0.596274	0.255137
8447	9.751611	-0.468912	2.047462	-0.127055	0.289232	-0.043493	-0.654272	-0.067925	-0.445140	0.756427	0.111884	-0.592495	0.253475
8448	11.004221	-0.739783	3.399723	0.003784	0.415321	0.270731	-0.646679	-0.063576	-0.454727	0.759917	0.106629	-0.586802	0.258496
8449	10.194235	-1.948409	3.343112	-0.029413	0.384214	0.485315	-0.641476	-0.053701	-0.465373	0.761931	0.098629	-0.582134	0.266182
8450	7.790392	-2.041638	2.443275	-0.083862	0.244429	0.343400	-0.635101	-0.044258	-0.473797	0.763073	0.092053	-0.579546	0.270872
8451	9.945908	-1.972665	3.314603	0.043615	0.057401	0.142214	-0.633274	-0.034113	-0.475716	0.762890	0.090870	-0.578726	0.273529
8452	9.140979	-1.476548	3.199819	0.313399	0.029201	0.048709	-0.632999	-0.036321	-0.476026	0.762370	0.094917	-0.576680	0.277891
8453	8.750196	-1.895437	2.306956	0.473821	-0.122374	0.171647	-0.635902	-0.041077	-0.474255	0.759062	0.100946	-0.576252	0.285601
8454	9.517595	-2.063478	2.858292	0.420196	-0.109910	0.165003	-0.640409	-0.050891	-0.467829	0.755957	0.106057	-0.575862	0.292684
8455	9.829783	-1.861994	3.275276	0.338798	-0.054797	0.137515	-0.642274	-0.053161	-0.464962	0.753772	0.110014	-0.575038	0.298422
8456	9.147539	-1.979300	3.437073	0.286947	-0.100215	0.116511	-0.643477	-0.053333	-0.463243	0.751268	0.113596	-0.575116	0.303206
8457	8.564106	-1.877006	3.420529	0.204610	-0.157804	0.053684	-0.647065	-0.058552	-0.458314	0.748652	0.117087	-0.576398	0.305903
8458	8.579021	-1.865015	3.202427	0.117126	-0.215279	0.031096	-0.649879	-0.059199	-0.453168	0.745685	0.119805	-0.579004	0.307173
8459	8.724418	-1.968382	3.216968	-0.040570	-0.251224	-0.050505	-0.656398	-0.061143	-0.446835	0.743179	0.121383	-0.582895	0.305261
8460	8.977363	-2.086581	2.732422	-0.199009	-0.225117	-0.077834	-0.662133	-0.059891	-0.440971	0.741482	0.120721	-0.587287	0.301206
8461	9.035769	-2.197289	2.160462	-0.348555	-0.144616	-0.119022	-0.664683	-0.059700	-0.436205	0.741312	0.117854	-0.591262	0.294917
8462	9.577568	-2.370608	2.046200	-0.470465	0.015803	-0.156489	-0.666166	-0.055584	-0.434531	0.743472	0.112658	-0.593434	0.287044
8463	9.730191	-2.387443	2.572726	-0.471363	0.194164	-0.276322	-0.663089	-0.054660	-0.439542	0.748349	0.107820	-0.592646	0.277703
8464	9.912979	-2.693838	2.917669	-0.456006	0.259726	-0.239482	-0.658142	-0.052849	-0.447448	0.753676	0.102394	-0.590768	0.269224
8465	9.627680	-1.918904	3.090263	-0.389224	0.229226	-0.321879	-0.654648	-0.054671	-0.453834	0.758841	0.099072	-0.588765	0.260193
8466	8.626562	-1.373528	2.404414	-0.328973	0.224455	-0.249018	-0.650898	-0.055808	-0.459418	0.763381	0.095853	-0.586583	0.252946
8467	8.983173	-1.175812	2.248863	-0.314069	0.076383	-0.286955	-0.647142	-0.057354	-0.465537	0.766267	0.094029	-0.586500	0.244973
8468	9.727314	-1.216505	2.497450	-0.335578	0.056848	-0.271997	-0.646853	-0.058704	-0.467937	0.768854	0.091798	-0.586772	0.236928
8469	9.773862	-0.750340	2.454583	-0.388581	0.061356	-0.202091	-0.645524	-0.058401	-0.468995	0.771170	0.087924	-0.587359	0.229296
8470	9.082964	-0.733486	2.344870	-0.447227	0.012636	-0.176001	-0.643807	-0.055043	-0.470522	0.772860	0.083038	-0.588911	0.221305
8471	8.923792	-0.498296	2.274410	-0.469108	-0.058499	-0.192762	-0.645536	-0.052851	-0.470070	0.773710	0.078373	-0.591636	0.212595
8472	9.507411	-0.562105	2.322976	-0.411398	-0.068873	-0.235602	-0.647675	-0.048734	-0.469051	0.774492	0.075085	-0.594088	0.203924
8473	10.179743	-0.363701	2.738861	-0.338483	-0.005722	-0.244271	-0.647802	-0.050120	-0.468946	0.775845	0.072871	-0.595273	0.195972
8474	9.902156	-0.344618	2.985266	-0.236133	0.084373	-0.189404	-0.647135	-0.048572	-0.470501	0.777905	0.071129	-0.594635	0.190300
8475	9.462976	-0.501025	3.201427	-0.193272	0.088402	-0.131127	-0.644733	-0.049764	-0.472782	0.779678	0.069482	-0.593890	0.185931
8476	8.903746	-0.436911	3.106294	-0.250036	0.035982	-0.095442	-0.643133	-0.049446	-0.474764	0.780780	0.066582	-0.594150	0.181481
8477	8.919266	-0.288368	3.052358	-0.298970	-0.042058	-0.160954	-0.643667	-0.046119	-0.475616	0.781218	0.064139	-0.595731	0.175185
8478	8.953402	-0.278837	3.042020	-0.325931	-0.091256	-0.185434	-0.645001	-0.046153	-0.474026	0.781159	0.061572	-0.598076	0.168240
8479	9.129152	-0.210950	2.913012	-0.261960	-0.102360	-0.178655	-0.647123	-0.045212	-0.473465	0.780828	0.060148	-0.600373	0.161994
8480	9.394834	-0.158589	2.801078	-0.173360	-0.055452	-0.100242	-0.648727	-0.045117	-0.471343	0.780672	0.058821	-0.601708	0.158237
8481	9.417191	-0.149937	2.439893	-0.115968	0.008193	0.042821	-0.647540	-0.043716	-0.471719	0.780760	0.056691	-0.602043	0.157302
8482	9.726012	-0.186784	2.458869	-0.069822	0.086520	0.140654	-0.647548	-0.039831	-0.472564	0.781417	0.053633	-0.601100	0.158713
8483	10.236461	-0.604950	2.998051	-0.062755	0.207449	0.207396	-0.645281	-0.033790	-0.477863	0.783300	0.049748	-0.598319	0.161185
8484	10.291107	-1.145693	3.560545	-0.138570	0.244591	0.313336	-0.641181	-0.024972	-0.482461	0.785310	0.043035	-0.595258	0.164632
8485	8.400107	-0.920807	2.692133	-0.311396	0.252284	0.228927	-0.636928	-0.013196	-0.490954	0.787803	0.034830	-0.592531	0.164504
8486	8.862417	-0.952662	2.579300	-0.376452	0.142562	0.071873	-0.633359	-0.004944	-0.495032	0.789474	0.027574	-0.591587	0.161228
8487	9.436479	-1.400312	2.661365	-0.331103	0.107895	0.022933	-0.629933	0.002594	-0.497411	0.790845	0.021972	-0.590994	0.157502
8488	9.354104	-1.768022	2.609604	-0.214624	0.079309	0.060917	-0.628881	0.010253	-0.500297	0.791659	0.017602	-0.590470	0.155920
8489	8.957155	-1.827180	2.559818	-0.139483	0.038642	0.114606	-0.628628	0.019287	-0.503150	0.791797	0.014139	-0.590386	0.155891
8490	9.040845	-1.699579	2.370830	-0.135751	-0.064625	0.018352	-0.628382	0.023996	-0.503190	0.790994	0.011968	-0.591870	0.154516
8491	9.636181	-1.781470	2.728811	-0.147728	-0.088197	-0.042634	-0.629216	0.025592	-0.498804	0.790095	0.010613	-0.593778	0.151871
8492	9.801239	-1.837259	2.816217	-0.167081	-0.072883	-0.065180	-0.630556	0.027082	-0.497315	0.789439	0.008964	-0.595453	0.148800
8493	9.529208	-1.703851	3.037486	-0.235641	-0.095244	-0.105222	-0.631384	0.029664	-0.494227	0.788629	0.006969	-0.597699	0.144122
8494	8.960242	-1.628189	3.003278	-0.206012	-0.120594	-0.161301	-0.635370	0.028754	-0.491054	0.787650	0.005992	-0.600197	0.139056
8495	8.804193	-1.684874	2.981862	-0.214540	-0.155768	-0.141333	-0.638044	0.029097	-0.487470	0.786173	0.004911	-0.603271	0.134057
8496	9.183491	-1.796689	2.700309	-0.258585	-0.126218	-0.115757	-0.640577	0.032099	-0.486075	0.784952	0.002576	-0.605960	0.129060
8497	9.260873	-1.948876	2.352512	-0.258783	-0.032234	-0.091914	-0.643388	0.036330	-0.483599	0.784784	-0.000149	-0.607172	0.124322
8498	9.450307	-2.123916	1.788717	-0.283513	0.107095	-0.104487	-0.642349	0.038122	-0.482253	0.786308	-0.003600	-0.606217	0.119197
8499	9.626252	-1.976127	1.898142	-0.328957	0.336170	-0.149921	-0.638743	0.041838	-0.488662	0.790640	-0.007649	-0.601773	0.112689
8500	9.569015	-1.624876	2.669635	-0.379798	0.538920	-0.345495	-0.630574	0.040975	-0.501519	0.797738	-0.010715	-0.594128	0.102521
8501	8.504745	-0.435079	3.030788	-0.461238	0.465308	-0.541139	-0.621105	0.040511	-0.512006	0.804130	-0.012474	-0.587748	0.088156
8502	9.620754	-0.159520	3.149373	-0.515946	0.240598	-0.523154	-0.614957	0.036505	-0.518718	0.807635	-0.015053	-0.584882	0.073567
8503	10.114101	-0.628696	3.484824	-0.521276	0.162501	-0.459556	-0.612146	0.035753	-0.522706	0.809946	-0.018172	-0.583162	0.059824
8504	9.364431	-0.711261	3.191024	-0.534595	0.136129	-0.271295	-0.609874	0.038324	-0.527152	0.811581	-0.023836	-0.581684	0.049102
8505	9.201731	-0.210924	3.293921	-0.462911	0.122156	-0.142526	-0.605776	0.044214	-0.530095	0.812860	-0.029627	-0.580246	0.041163
8506	9.057584	-0.697083	3.464671	-0.322215	0.092941	-0.026107	-0.605134	0.050179	-0.530640	0.813729	-0.034648	-0.579036	0.036903
8507	8.891688	-0.768517	3.467486	-0.118527	0.060418	0.053436	-0.603159	0.055756	-0.532388	0.814294	-0.037054	-0.578138	0.036178
8508	8.952398	-0.347897	3.581037	0.062425	0.019947	0.092884	-0.602495	0.058135	-0.533927	0.814480	-0.037137	-0.577730	0.038356
8509	8.671661	-0.092304	3.516097	0.219772	-0.018870	0.155046	-0.603287	0.058546	-0.534176	0.814298	-0.035112	-0.577769	0.043230
8510	8.678795	-0.126076	3.491237	0.308956	-0.096480	0.158060	-0.604085	0.057276	-0.532878	0.813221	-0.031834	-0.578981	0.049399
8511	8.889956	0.165324	3.318587	0.342683	-0.154278	0.149948	-0.606866	0.054594	-0.530935	0.811490	-0.027573	-0.581056	0.055662
8512	9.377758	-0.094523	3.168019	0.380264	-0.165289	0.210094	-0.610064	0.053406	-0.527114	0.809489	-0.023668	-0.583207	0.063538
8513	9.815866	-0.049153	3.335308	0.381580	-0.112112	0.208562	-0.611933	0.050155	-0.523212	0.808076	-0.019460	-0.584444	0.071138
8514	10.778288	-0.162780	3.863542	0.293701	-0.140835	0.275194	-0.615632	0.048171	-0.522434	0.806102	-0.017738	-0.586207	0.079030
8515	9.530389	-0.634653	3.159224	0.122492	-0.144613	0.183073	-0.617786	0.049618	-0.518174	0.804167	-0.017327	-0.588302	0.083163
8516	8.630769	-0.652237	2.373423	-0.010594	-0.131316	0.094383	-0.621002	0.053274	-0.514388	0.802436	-0.018398	-0.590430	0.084560
8517	8.844923	-0.626366	2.502022	-0.005775	-0.128754	0.038584	-0.621563	0.056281	-0.511821	0.800854	-0.018361	-0.592536	0.084840
8518	9.346764	-1.364408	2.557406	0.092872	-0.122788	0.150118	-0.624234	0.057881	-0.509135	0.799150	-0.018452	-0.594318	0.088347
8519	9.765541	-2.175985	2.521649	0.230373	-0.131120	0.264981	-0.626270	0.061396	-0.504175	0.797179	-0.017365	-0.595957	0.095077
8520	9.756781	-1.985395	2.635950	0.365455	-0.128425	0.357034	-0.625901	0.064698	-0.502399	0.795032	-0.015556	-0.597186	0.105122
8521	9.168349	-1.907250	2.611913	0.548283	-0.107125	0.368673	-0.628812	0.064941	-0.501978	0.793059	-0.010737	-0.597649	0.117297
8522	8.596939	-2.256270	2.566873	0.646601	-0.111656	0.394488	-0.628826	0.062970	-0.499382	0.790826	-0.004941	-0.597783	0.131249
8523	8.749979	-2.693827	2.721764	0.593770	-0.146379	0.399848	-0.632790	0.059590	-0.497839	0.787975	0.000261	-0.598519	0.144466
8524	9.424621	-2.937268	3.138569	0.491588	-0.155592	0.354897	-0.634661	0.060094	-0.495444	0.785005	0.004204	-0.599541	0.155888
8525	9.517416	-2.817891	3.467439	0.398943	-0.140128	0.303752	-0.635208	0.060339	-0.493327	0.782280	0.007392	-0.600556	0.165273
8526	9.017908	-2.457182	3.726256	0.308918	-0.176722	0.240123	-0.638003	0.060419	-0.490933	0.779272	0.009920	-0.602348	0.172665
8527	8.367155	-2.268621	3.424346	0.235618	-0.196541	0.217478	-0.642010	0.061425	-0.486141	0.776087	0.011736	-0.604651	0.178741
8528	8.317310	-2.513425	3.208926	0.139536	-0.265365	0.198389	-0.645758	0.064096	-0.481449	0.772099	0.012447	-0.608337	0.183398
8529	8.610380	-2.802026	2.955905	-0.006115	-0.241009	0.162322	-0.652426	0.064491	-0.474146	0.768574	0.011290	-0.612110	0.185706
8530	8.805108	-2.892747	2.446459	-0.182651	-0.144362	0.105577	-0.654340	0.070219	-0.469011	0.766427	0.007727	-0.615058	0.185021
8531	8.917261	-3.431134	1.651662	-0.298162	-0.004864	-0.032312	-0.656774	0.076791	-0.465306	0.766515	0.003536	-0.616229	0.180842
8532	9.383453	-3.603107	1.694137	-0.328141	0.198816	-0.192051	-0.656236	0.081266	-0.468515	0.769638	0.000146	-0.614366	0.173813
8533	11.008309	-3.538145	2.681788	-0.261911	0.329006	-0.414918	-0.649553	0.076997	-0.475895	0.775043	-0.000035	-0.610193	0.164234
8534	10.387898	-1.808165	2.803079	0.020663	0.354650	-0.600865	-0.646011	0.065783	-0.483653	0.781253	0.006436	-0.604604	0.155099
8535	9.630926	-1.954995	2.179220	0.072744	0.343940	-0.277547	-0.639015	0.054771	-0.493805	0.786201	0.009768	-0.598982	0.151703
8536	9.434894	-1.745802	2.293270	-0.031296	0.462061	-0.343251	-0.633352	0.045815	-0.503379	0.792712	0.011985	-0.591739	0.145976
8537	8.305429	-1.372371	2.329521	-0.099037	0.525590	-0.384084	-0.624238	0.038451	-0.515713	0.799966	0.013334	-0.583608	0.138846
8538	8.026478	-0.787793	2.368502	-0.132402	0.388890	-0.338249	-0.613820	0.032046	-0.526325	0.805417	0.014076	-0.577665	0.131942
8539	8.801897	-1.206146	3.158231	-0.027174	0.173151	-0.251771	-0.608709	0.027365	-0.535152	0.808031	0.016015	-0.574927	0.127622
8540	9.922394	-0.883642	3.858521	0.095608	0.099494	-0.049828	-0.606430	0.023681	-0.537481	0.809252	0.017869	-0.573092	0.127900
8541	9.678226	-0.994916	4.012706	0.228807	0.070972	0.084005	-0.604165	0.020251	-0.538093	0.809728	0.020373	-0.571427	0.131896
8542	8.810076	-1.298790	4.067177	0.342348	-0.000264	0.125238	-0.603601	0.015023	-0.540045	0.809216	0.024479	-0.570599	0.137792
8543	8.300494	-1.083563	3.878614	0.393787	-0.122126	0.084515	-0.606381	0.009835	-0.536966	0.807359	0.030160	-0.571528	0.143587
8544	8.295916	-1.053276	3.777451	0.508167	-0.278593	0.090710	-0.611272	0.003797	-0.533888	0.803540	0.038106	-0.574618	0.150620
8545	8.762474	-1.169026	3.784397	0.686647	-0.391327	0.161480	-0.619493	-0.006355	-0.525597	0.797938	0.048390	-0.578877	0.160791
8546	9.256452	-0.787722	3.604072	0.818260	-0.393351	0.218694	-0.626802	-0.017491	-0.515356	0.791738	0.060158	-0.582668	0.173290
8547	9.136340	-0.567762	3.343622	0.883651	-0.339205	0.300606	-0.635553	-0.028903	-0.506296	0.785548	0.071766	-0.585202	0.187890
8548	9.045207	-0.359303	3.222781	0.874697	-0.250406	0.327015	-0.641382	-0.039844	-0.499356	0.779972	0.082606	-0.586242	0.202827
8549	9.216100	-0.330338	2.885090	0.789756	-0.222701	0.381441	-0.649226	-0.048351	-0.489455	0.774414	0.091345	-0.587021	0.217590
8550	9.590268	-0.460625	2.741413	0.744317	-0.153803	0.404519	-0.653871	-0.052049	-0.485278	0.769360	0.098780	-0.586850	0.232238
8551	9.565475	-0.483071	3.034658	0.834319	0.047413	0.397850	-0.654537	-0.057772	-0.481961	0.766322	0.106757	-0.582912	0.248127
8552	10.609475	-0.757469	3.769382	0.799689	0.045590	0.553406	-0.655832	-0.060390	-0.483848	0.762244	0.112315	-0.579351	0.265936
8553	8.921921	-1.470564	3.267921	0.578332	0.065685	0.524259	-0.654261	-0.057612	-0.483409	0.758870	0.114749	-0.576348	0.280664
8554	9.116136	-1.667113	2.669810	0.273717	-0.060145	0.401847	-0.657320	-0.053497	-0.482910	0.755247	0.114604	-0.576654	0.289721
8555	9.496549	-1.463075	3.022297	0.301322	-0.105907	0.189719	-0.658791	-0.051590	-0.481675	0.752252	0.117636	-0.576908	0.295731
8556	8.705666	-1.952368	2.660702	0.550505	-0.165733	0.220149	-0.662127	-0.053484	-0.476814	0.747680	0.124344	-0.576656	0.304929
8557	8.274134	-2.176809	2.217091	0.623686	-0.268142	0.366137	-0.669029	-0.057501	-0.471046	0.740737	0.131100	-0.577703	0.316829
8558	9.280391	-2.774813	2.388731	0.552402	-0.258252	0.415440	-0.674645	-0.056268	-0.463602	0.733586	0.136105	-0.579090	0.328605
8559	10.089779	-2.836381	2.938190	0.448737	-0.164971	0.299261	-0.678650	-0.059714	-0.456922	0.728442	0.140287	-0.579359	0.337690
8560	9.741926	-2.740380	3.308385	0.360381	-0.091944	0.258669	-0.681339	-0.057864	-0.452122	0.724579	0.143164	-0.579000	0.345323
8561	8.898859	-2.059673	3.434409	0.337433	-0.126966	0.182549	-0.683876	-0.056816	-0.449448	0.720869	0.146766	-0.579014	0.351498
8562	8.139824	-2.079000	3.136883	0.270347	-0.177472	0.217373	-0.687083	-0.056905	-0.444946	0.716473	0.149379	-0.580331	0.357168
8563	8.410557	-2.392148	3.145542	0.198539	-0.237860	0.198296	-0.690825	-0.054781	-0.440792	0.711705	0.151537	-0.582874	0.361621
8564	8.798747	-2.603744	3.099662	0.058936	-0.232342	0.133382	-0.695625	-0.056288	-0.434858	0.707845	0.152491	-0.586189	0.363435
8565	8.954569	-2.645630	2.814581	-0.067281	-0.180279	0.106884	-0.702025	-0.051013	-0.430227	0.705178	0.151478	-0.589514	0.363664
8566	8.775059	-2.657243	2.247107	-0.156133	-0.067994	0.021949	-0.704984	-0.047921	-0.425401	0.704454	0.149884	-0.591613	0.362317
8567	9.172062	-3.052041	2.077344	-0.195124	0.084424	-0.096030	-0.704716	-0.045129	-0.427060	0.706730	0.147516	-0.591528	0.358979
8568	9.191970	-2.924080	2.345062	-0.149172	0.216352	-0.224892	-0.702284	-0.045716	-0.433414	0.711340	0.146484	-0.588906	0.354581
8569	9.561156	-2.975015	2.713550	-0.130420	0.355547	-0.259376	-0.694373	-0.053951	-0.443517	0.717711	0.144980	-0.583983	0.350478
8570	10.780566	-2.333194	3.658245	-0.078722	0.349284	-0.562959	-0.688046	-0.064424	-0.452994	0.725895	0.147965	-0.577873	0.342411
8571	10.077355	-1.119582	3.340662	-0.028956	0.295991	-0.462313	-0.681843	-0.075583	-0.463011	0.732532	0.150693	-0.572356	0.336300
8572	9.402567	-1.786431	2.700237	-0.187780	0.278606	-0.222941	-0.674491	-0.081504	-0.470561	0.737755	0.148619	-0.568881	0.331668
8573	8.528337	-1.493512	2.574475	-0.488950	0.283862	-0.281530	-0.668855	-0.081870	-0.480886	0.744244	0.142562	-0.567056	0.322838
8574	7.927380	-1.115726	2.245051	-0.657552	0.198204	-0.400044	-0.662583	-0.080597	-0.489076	0.750845	0.136020	-0.567173	0.309911
8575	8.420345	-0.867861	2.278357	-0.668081	0.045239	-0.450987	-0.660426	-0.078559	-0.495243	0.755856	0.130689	-0.569362	0.295685
8576	10.131348	-1.079031	3.143857	-0.552581	-0.031946	-0.309070	-0.657784	-0.074357	-0.497156	0.758715	0.125993	-0.572302	0.284514
8577	10.767908	-1.192472	3.468958	-0.380895	0.036110	-0.078115	-0.658300	-0.070863	-0.500245	0.760488	0.120812	-0.573745	0.279068
8578	9.648154	-1.262305	3.409081	-0.267558	0.052914	0.033956	-0.657232	-0.064987	-0.504352	0.761531	0.116054	-0.574542	0.276592
8579	8.460742	-1.297269	3.101857	-0.231799	-0.025762	0.041295	-0.658312	-0.057517	-0.504986	0.761521	0.112108	-0.576335	0.274510
8580	8.238733	-0.986313	3.033928	-0.184125	-0.158050	-0.006389	-0.659918	-0.051857	-0.505126	0.760163	0.110167	-0.579781	0.271788
8581	8.773383	-1.112232	3.029470	-0.035560	-0.253018	-0.046247	-0.663538	-0.050165	-0.499532	0.757542	0.111470	-0.583730	0.270118
8582	9.231452	-1.048642	2.850294	0.134617	-0.253262	-0.009174	-0.667666	-0.053735	-0.494039	0.754374	0.114848	-0.586871	0.270763
8583	9.232873	-0.849380	2.610956	0.312170	-0.184674	0.096896	-0.673633	-0.056474	-0.490097	0.750938	0.119381	-0.588194	0.275441
8584	9.452890	-0.699444	2.491780	0.474382	-0.079238	0.196177	-0.677888	-0.064075	-0.483366	0.747731	0.124651	-0.587237	0.283747
8585	9.724645	-0.741249	2.988562	0.470780	-0.027531	0.285356	-0.679478	-0.067162	-0.481307	0.744569	0.128498	-0.585677	0.293407
8586	9.487556	-0.501251	2.982928	0.435675	-0.007690	0.215672	-0.679468	-0.065893	-0.483127	0.742061	0.132478	-0.583801	0.301615
8587	9.981986	-0.804158	3.209336	0.406544	0.011571	0.215922	-0.678670	-0.067269	-0.483160	0.739798	0.135970	-0.581739	0.309502
8588	9.895118	-1.530945	3.142880	0.317392	0.069763	0.329802	-0.680257	-0.066451	-0.483396	0.737666	0.136392	-0.579649	0.318202
8589	8.878163	-1.575433	2.686298	0.249336	0.103309	0.359595	-0.678928	-0.061137	-0.486726	0.735880	0.135295	-0.577510	0.326585
8590	8.600368	-1.661641	2.575260	0.230202	0.065586	0.329852	-0.678929	-0.055847	-0.489124	0.733835	0.134433	-0.575951	0.334207
8591	9.185097	-2.327778	2.869474	0.297630	-0.026405	0.247565	-0.678676	-0.051547	-0.489699	0.731062	0.136166	-0.575020	0.341116
8592	9.469409	-2.788353	3.028270	0.504318	-0.187902	0.243109	-0.681862	-0.052994	-0.487201	0.725833	0.141983	-0.574992	0.349843
8593	8.952765	-2.584636	2.568506	0.642058	-0.285599	0.341762	-0.689436	-0.057592	-0.479859	0.718243	0.149361	-0.575579	0.361286
8594	8.834846	-2.428944	2.190862	0.708422	-0.339811	0.319570	-0.694382	-0.064690	-0.469687	0.709808	0.158280	-0.576252	0.372899
8595	9.720547	-2.808835	2.489464	0.681993	-0.263779	0.259857	-0.701846	-0.067929	-0.460210	0.702562	0.166905	-0.575721	0.383530
8596	9.855730	-2.930369	2.838138	0.596973	-0.144558	0.269203	-0.706775	-0.071660	-0.453660	0.696780	0.173282	-0.574058	0.393610
8597	9.254576	-2.467139	3.124977	0.477332	-0.065854	0.222534	-0.707581	-0.075170	-0.450299	0.692553	0.177850	-0.572010	0.401926
8598	8.489604	-2.209592	3.039773	0.352144	-0.074708	0.194815	-0.711039	-0.075519	-0.447382	0.688862	0.181088	-0.570926	0.408313
8599	8.362007	-2.402115	2.986708	0.229800	-0.130770	0.155761	-0.714491	-0.076135	-0.445129	0.685236	0.183476	-0.571439	0.412609
8600	8.683553	-2.739054	3.131875	0.094257	-0.129255	0.118740	-0.715971	-0.076192	-0.441825	0.682445	0.184455	-0.572907	0.414756
8601	8.684773	-2.961669	3.065721	0.023344	-0.089896	0.095530	-0.719701	-0.074884	-0.438742	0.680522	0.184318	-0.574308	0.416038
8602	8.679266	-3.114583	2.848164	-0.030136	-0.025010	0.107223	-0.721163	-0.073102	-0.438564	0.679450	0.182889	-0.575328	0.417010
8603	8.597211	-3.034037	2.652650	-0.075198	0.034225	0.035974	-0.721030	-0.072264	-0.439075	0.679799	0.181019	-0.575635	0.416833
8604	8.577709	-3.149031	2.089693	-0.137591	0.086443	-0.077085	-0.721802	-0.071404	-0.441951	0.681928	0.179321	-0.575359	0.414464
8605	9.169545	-3.470510	2.163458	-0.157588	0.184464	-0.247585	-0.718718	-0.074087	-0.446243	0.686605	0.178308	-0.573294	0.410017
8606	10.639530	-3.274415	3.047589	-0.110335	0.326484	-0.433767	-0.711894	-0.080708	-0.453539	0.694254	0.179084	-0.568168	0.403887
8607	10.651406	-1.900061	3.885323	0.142260	0.354307	-0.649134	-0.704616	-0.099486	-0.462134	0.702898	0.185372	-0.559754	0.397804
8608	9.002895	-1.446461	2.767927	0.202771	0.292517	-0.384538	-0.696949	-0.116725	-0.473809	0.708441	0.190192	-0.552608	0.395681
8609	9.695315	-1.641790	2.770943	0.072542	0.237022	-0.309174	-0.690493	-0.132081	-0.480355	0.713169	0.192600	-0.547540	0.393057
8610	9.012863	-1.816144	2.822969	-0.049447	0.301428	-0.387226	-0.683253	-0.143266	-0.487746	0.719665	0.193764	-0.542145	0.388092
8611	8.207798	-1.378698	2.525745	-0.172152	0.235668	-0.353210	-0.676825	-0.149615	-0.495036	0.725550	0.193131	-0.538777	0.382096
8612	8.087707	-1.119508	2.449882	-0.204518	0.088980	-0.340495	-0.673067	-0.154501	-0.499773	0.729875	0.193148	-0.537751	0.375234
8613	9.271512	-0.852308	2.833138	-0.115270	0.011724	-0.326859	-0.669327	-0.162338	-0.501010	0.732821	0.194773	-0.537272	0.369292
8614	10.518188	-0.662994	3.198959	0.134180	0.052016	-0.158172	-0.666749	-0.168189	-0.504093	0.734018	0.198052	-0.534934	0.368563
8615	10.161550	-0.833401	3.519556	0.305873	0.048160	-0.054047	-0.665130	-0.176753	-0.504143	0.733640	0.202686	-0.531864	0.371230
8616	9.318860	-0.963929	3.464522	0.347596	0.075685	0.019061	-0.664987	-0.184948	-0.501671	0.732873	0.207020	-0.528271	0.375459
8617	8.474327	-0.570171	3.416995	0.283075	0.044226	0.011137	-0.664172	-0.192423	-0.500903	0.732014	0.210648	-0.525644	0.378788
8618	8.427533	-0.235366	3.471271	0.239111	-0.045167	-0.056194	-0.665237	-0.197180	-0.497696	0.730948	0.215081	-0.524285	0.380236
8619	8.851022	-0.187741	3.665566	0.220320	-0.162013	-0.069493	-0.667070	-0.206917	-0.495241	0.728775	0.220217	-0.524761	0.380811
8620	9.255410	-0.095199	3.764084	0.173432	-0.226784	-0.047679	-0.671338	-0.212035	-0.487933	0.725984	0.224967	-0.526563	0.380878
8621	9.254244	-0.321954	3.634969	0.192917	-0.229640	0.010720	-0.675227	-0.215782	-0.479283	0.722574	0.229379	-0.528537	0.381995
8622	9.138240	-0.210160	3.493955	0.221680	-0.214810	0.055132	-0.680036	-0.219531	-0.471154	0.718851	0.233639	-0.530225	0.384093
8623	8.982245	-0.268631	3.414397	0.250124	-0.198599	0.121368	-0.686034	-0.221065	-0.464026	0.714611	0.237461	-0.531767	0.387514
8624	8.871444	-0.114711	3.191535	0.307510	-0.199250	0.138609	-0.690996	-0.223178	-0.454149	0.709936	0.241921	-0.532907	0.391758
8625	9.170485	-0.163398	3.191198	0.309548	-0.195605	0.229379	-0.696861	-0.224152	-0.447406	0.704525	0.245409	-0.534390	0.397299
8626	9.259436	0.036734	3.024915	0.331358	-0.152595	0.260830	-0.703263	-0.224448	-0.439987	0.699169	0.248496	-0.535200	0.403701
8627	9.416790	-0.103139	3.038659	0.330140	-0.032824	0.306571	-0.708075	-0.223190	-0.433866	0.694678	0.250134	-0.534526	0.411264
8628	9.751088	-0.301521	3.376797	0.302164	0.074044	0.399490	-0.709679	-0.219894	-0.433130	0.690617	0.249470	-0.533004	0.420379
8629	9.777429	-0.744107	3.645929	0.268157	0.167661	0.455733	-0.715501	-0.213004	-0.435323	0.687214	0.246948	-0.530687	0.430262
8630	9.983151	-1.293411	3.986883	0.188092	0.128622	0.520495	-0.716839	-0.203019	-0.438014	0.683120	0.242904	-0.529866	0.439986
8631	8.628319	-1.331608	3.223411	0.026465	0.127549	0.475392	-0.717501	-0.193840	-0.442043	0.680158	0.237134	-0.530170	0.447294
8632	8.766757	-1.450110	2.855313	-0.089807	-0.016438	0.360215	-0.720964	-0.181387	-0.444537	0.677179	0.232231	-0.532929	0.451092
8633	9.379362	-1.511432	3.082777	-0.083605	-0.049983	0.266969	-0.726318	-0.171093	-0.444891	0.674642	0.228748	-0.535596	0.453508
8634	9.667337	-1.811305	2.974998	0.032975	-0.055444	0.222204	-0.728073	-0.166852	-0.442290	0.671876	0.227321	-0.537090	0.456555
8635	9.075369	-1.984562	2.637520	0.153278	-0.076244	0.274053	-0.731817	-0.161388	-0.439519	0.667857	0.227183	-0.537975	0.461451
8636	8.623336	-2.360842	2.330241	0.215571	-0.138133	0.298085	-0.737159	-0.156514	-0.435034	0.662627	0.228125	-0.539206	0.467056
8637	8.853004	-2.643265	2.226479	0.255581	-0.206865	0.258586	-0.743309	-0.153065	-0.428068	0.656778	0.230693	-0.540784	0.472204
8638	9.538117	-2.806424	2.399622	0.279053	-0.232230	0.236764	-0.749727	-0.151296	-0.419815	0.650722	0.233990	-0.542306	0.477194
8639	9.722530	-2.890992	2.440165	0.271236	-0.176504	0.248322	-0.755619	-0.148411	-0.411808	0.645104	0.236539	-0.543259	0.482451
8640	9.681934	-2.718090	2.642121	0.195836	-0.105403	0.209470	-0.758570	-0.146560	-0.407269	0.640999	0.237816	-0.543743	0.486732
8641	9.077241	-2.435082	2.984591	0.164157	-0.074966	0.134514	-0.761909	-0.145673	-0.403405	0.638037	0.239211	-0.543850	0.489811
8642	8.488416	-2.440976	2.877038	0.105440	-0.092847	0.143265	-0.763675	-0.143537	-0.398605	0.635113	0.239920	-0.544715	0.492297
8643	8.419118	-2.687779	2.637825	-0.064370	-0.129859	0.136690	-0.768213	-0.140031	-0.394813	0.632603	0.238895	-0.547757	0.492651
8644	8.782796	-2.937578	2.553225	-0.203385	-0.176279	0.042842	-0.771961	-0.133738	-0.391893	0.631214	0.237597	-0.552221	0.490070
8645	9.025249	-3.129367	2.365707	-0.329785	-0.136418	0.011978	-0.774126	-0.129660	-0.387711	0.631070	0.234617	-0.557341	0.485877
8646	8.935659	-3.200384	1.625466	-0.410475	-0.036874	-0.052159	-0.776770	-0.122488	-0.385646	0.633068	0.230383	-0.561562	0.480413
8647	9.340517	-3.509709	1.403467	-0.407230	0.122341	-0.177228	-0.775685	-0.121877	-0.389331	0.637882	0.226012	-0.563260	0.474091
8648	10.200992	-3.505244	2.308636	-0.432663	0.376563	-0.343765	-0.769802	-0.121988	-0.397809	0.647279	0.220789	-0.560987	0.466451
8649	9.935727	-2.043343	3.347732	-0.295101	0.354048	-0.735186	-0.762497	-0.133066	-0.413366	0.659204	0.221860	-0.556002	0.455072
8650	8.074391	-1.318599	2.476066	-0.212321	0.325125	-0.570154	-0.751248	-0.150262	-0.423540	0.668887	0.222429	-0.551100	0.446547
8651	9.133888	-1.130321	2.628614	-0.259500	0.164831	-0.593876	-0.745317	-0.161575	-0.432635	0.677004	0.224022	-0.548688	0.436373
8652	10.130848	-1.145564	3.220754	-0.244610	0.171941	-0.622427	-0.736935	-0.175306	-0.437518	0.685353	0.226025	-0.545688	0.425943
8653	9.692289	-1.293881	2.923674	-0.253474	0.217336	-0.343205	-0.729968	-0.185672	-0.444232	0.691675	0.224470	-0.543451	0.419357
8654	9.024228	-0.685414	2.860599	-0.181591	0.169896	-0.347206	-0.726206	-0.191526	-0.448988	0.697220	0.224309	-0.541077	0.413286
8655	9.324734	-0.419602	3.177070	-0.049096	0.158833	-0.167917	-0.720592	-0.197360	-0.453889	0.700466	0.224194	-0.538653	0.411021
8656	9.360110	-0.540625	3.557115	0.125774	0.170674	0.035736	-0.715918	-0.201553	-0.457960	0.701438	0.224174	-0.535416	0.413594
8657	9.123354	-0.214828	3.695558	0.261619	0.138041	0.101470	-0.713513	-0.202603	-0.460634	0.700843	0.225701	-0.531872	0.418318
8658	8.761586	-0.075571	3.676841	0.310910	0.092182	0.163927	-0.711917	-0.205635	-0.460443	0.699030	0.227545	-0.528739	0.424283
8659	8.700180	-0.167640	3.708427	0.343456	-0.001125	0.191480	-0.716155	-0.207085	-0.458596	0.695791	0.230440	-0.526770	0.430447
8660	8.730704	0.014390	3.468171	0.324785	-0.066377	0.238435	-0.719485	-0.207853	-0.455160	0.691518	0.233020	-0.526013	0.436823
8661	9.076811	0.071791	3.276965	0.331184	-0.111887	0.236589	-0.721257	-0.207677	-0.448686	0.686711	0.236241	-0.525804	0.442887
8662	9.345765	-0.161747	3.112455	0.369008	-0.029937	0.226309	-0.726059	-0.205844	-0.444134	0.682623	0.239194	-0.524030	0.449673
8663	9.383211	0.076408	3.499988	0.419957	0.045284	0.194957	-0.728453	-0.207843	-0.441257	0.679326	0.242676	-0.520584	0.456745
8664	10.712368	-0.503743	4.441701	0.448575	-0.224192	0.279865	-0.734737	-0.207739	-0.432511	0.672216	0.247897	-0.520890	0.464054
8665	8.259270	-1.274631	2.734281	0.293711	-0.084380	0.187939	-0.739440	-0.207907	-0.422992	0.668151	0.250885	-0.520245	0.469016
8666	9.057464	-1.717209	2.622369	0.123612	-0.241789	0.261427	-0.744403	-0.203614	-0.416149	0.662544	0.252088	-0.523646	0.472527
8667	9.393224	-2.078545	2.987211	0.190120	-0.208269	0.202108	-0.751348	-0.200178	-0.408782	0.657493	0.254661	-0.525668	0.475945
8668	9.891536	-3.015107	2.996265	0.359048	-0.226346	0.255819	-0.758043	-0.199405	-0.398570	0.650819	0.258846	-0.526537	0.481863
8669	9.085258	-2.749720	2.892755	0.450420	-0.247325	0.334715	-0.766089	-0.194793	-0.386559	0.642599	0.263707	-0.527190	0.489487
8670	8.572814	-2.577495	2.863459	0.537632	-0.213247	0.356266	-0.772534	-0.193344	-0.374886	0.633969	0.268936	-0.526529	0.498521
8671	8.504808	-2.959127	2.975479	0.549042	-0.260818	0.261829	-0.777748	-0.191426	-0.363292	0.625580	0.275823	-0.525816	0.506053
8672	9.184121	-2.795911	3.494823	0.491012	-0.298686	0.239305	-0.785006	-0.190578	-0.348597	0.617263	0.282465	-0.525894	0.512480
8673	8.953374	-2.721067	3.491533	0.464245	-0.285468	0.195764	-0.790931	-0.188861	-0.335871	0.609568	0.289094	-0.525807	0.518052
8674	8.653108	-2.495741	3.324914	0.391853	-0.284108	0.206374	-0.797407	-0.185653	-0.321135	0.602141	0.294649	-0.526403	0.522980
8675	8.696023	-2.630689	3.421279	0.365807	-0.251484	0.145506	-0.802011	-0.185455	-0.307658	0.595777	0.300140	-0.526493	0.527040
8676	8.737205	-2.687894	3.293599	0.311130	-0.223582	0.121333	-0.806564	-0.185874	-0.299991	0.590252	0.304941	-0.526615	0.530369
8677	8.919959	-2.737511	2.795047	0.209708	-0.132005	0.026065	-0.808806	-0.184108	-0.291413	0.587286	0.308496	-0.526144	0.532070
8678	8.823483	-2.668949	2.376924	0.099270	-0.040565	-0.164404	-0.809491	-0.187494	-0.286862	0.587983	0.311850	-0.524568	0.530900
8679	9.098657	-2.644195	2.339441	0.091447	0.094760	-0.423018	-0.803631	-0.198784	-0.287129	0.592848	0.316280	-0.519883	0.527465
8680	10.304207	-2.348777	3.008326	-0.023035	0.181870	-0.589748	-0.797440	-0.214144	-0.293542	0.601062	0.320214	-0.514229	0.521303
8681	9.710581	-0.731398	2.534146	0.006221	0.242640	-0.877771	-0.788195	-0.236970	-0.298279	0.612547	0.326676	-0.505599	0.512287
8682	9.347073	-0.500690	2.369064	0.041525	0.220388	-0.597153	-0.778921	-0.258499	-0.307077	0.620573	0.330956	-0.498559	0.506751
8683	9.857246	-1.038551	2.536070	-0.200581	0.227971	-0.533485	-0.769686	-0.273125	-0.314420	0.629511	0.331416	-0.494260	0.499586
8684	9.104662	-0.744592	2.441412	-0.381660	0.219121	-0.430205	-0.756719	-0.284741	-0.327001	0.638460	0.328664	-0.492454	0.491770
8685	9.425293	-0.004572	2.446963	-0.382043	0.168587	-0.335299	-0.751441	-0.290761	-0.339284	0.645865	0.325402	-0.491903	0.484772
8686	9.971029	-0.177413	3.165588	-0.161130	0.123126	-0.132726	-0.746637	-0.291755	-0.344478	0.649409	0.323440	-0.491036	0.482222
8687	9.920018	-0.538724	3.389236	0.054370	0.045184	0.147323	-0.745163	-0.288645	-0.348381	0.648056	0.322258	-0.490943	0.484921
8688	9.539583	-0.639608	3.587881	0.238194	0.003804	0.191980	-0.748100	-0.285657	-0.346191	0.644693	0.323425	-0.489845	0.489714
8689	8.786787	-0.430299	3.245037	0.376552	-0.028324	0.132030	-0.749185	-0.285711	-0.342758	0.640658	0.327240	-0.487411	0.494876
8690	8.509816	-0.304425	3.492949	0.562069	-0.160893	0.141526	-0.751755	-0.288335	-0.334357	0.633981	0.334632	-0.484838	0.501022
8691	8.794473	0.064434	3.283382	0.704673	-0.245945	0.146106	-0.756194	-0.290868	-0.323700	0.625359	0.344561	-0.481836	0.507974
8692	8.916352	0.012513	2.834285	0.873044	-0.312395	0.285008	-0.761888	-0.294211	-0.304748	0.613367	0.355817	-0.478804	0.517611
8693	9.375067	0.109662	2.253614	0.974649	-0.245120	0.394863	-0.770766	-0.293708	-0.285959	0.599878	0.366462	-0.474436	0.529871
8694	9.859288	-0.271098	2.503364	1.087489	-0.085355	0.498031	-0.777526	-0.293176	-0.267713	0.585636	0.375614	-0.467464	0.545363
8695	9.699834	0.002811	2.883847	1.179283	0.035665	0.534692	-0.783198	-0.287852	-0.255441	0.571115	0.383951	-0.458058	0.562666
8696	10.187099	-0.601660	3.604941	1.122686	-0.062552	0.672540	-0.788214	-0.280440	-0.243528	0.554193	0.391184	-0.451190	0.579891
8697	7.574288	-0.729277	2.244527	0.892356	-0.021130	0.543830	-0.795474	-0.270399	-0.233260	0.540632	0.396364	-0.445232	0.593617
8698	9.251721	-0.992961	2.395736	0.671076	-0.201713	0.388991	-0.802731	-0.263420	-0.221735	0.528857	0.402506	-0.442511	0.602066
8699	9.999020	-1.706202	2.871975	0.764324	-0.206092	0.223173	-0.808413	-0.261452	-0.206763	0.518147	0.411080	-0.437244	0.609388
8700	9.962173	-1.803271	2.677730	0.858910	-0.238929	0.371090	-0.812366	-0.258338	-0.193493	0.504414	0.419574	-0.432264	0.618605
8701	9.121676	-2.002654	2.481222	0.854738	-0.214242	0.479221	-0.817930	-0.250683	-0.179331	0.489364	0.426644	-0.427833	0.628854
8702	9.314080	-1.961568	2.581138	0.727969	-0.198909	0.445547	-0.823444	-0.241866	-0.165400	0.475799	0.432404	-0.424394	0.637598
8703	9.420850	-1.951504	2.905706	0.613279	-0.132980	0.310887	-0.827778	-0.234417	-0.155997	0.465345	0.437259	-0.420548	0.644513
8704	9.342244	-2.072528	2.934856	0.518481	-0.084005	0.299092	-0.831339	-0.225320	-0.144987	0.456227	0.440643	-0.417255	0.650837
8705	8.995768	-2.183913	3.178574	0.398653	-0.090512	0.274959	-0.835372	-0.219761	-0.139049	0.448341	0.443113	-0.415359	0.655834
8706	8.882947	-2.283054	3.450968	0.352399	-0.123925	0.308140	-0.836231	-0.215277	-0.133157	0.440151	0.445335	-0.414590	0.660348
8707	8.870928	-2.676316	3.460175	0.315842	-0.152430	0.303844	-0.840548	-0.207663	-0.125859	0.432021	0.447507	-0.414508	0.664288
8708	9.151175	-2.284625	2.931754	0.183966	-0.136496	0.200568	-0.842793	-0.200882	-0.120043	0.426591	0.449260	-0.415057	0.666269
8709	8.975509	-2.464279	2.410226	0.061004	-0.075336	0.157475	-0.845357	-0.198762	-0.114578	0.423281	0.449372	-0.416370	0.667484
8710	8.804765	-2.716939	1.461373	-0.086509	0.083202	0.051931	-0.848021	-0.195201	-0.113698	0.424071	0.447119	-0.417308	0.667908
8711	10.448636	-3.159069	2.409889	-0.235357	0.165738	-0.151199	-0.845867	-0.192752	-0.119595	0.429495	0.444059	-0.417810	0.666168
8712	10.128434	-2.458214	2.943028	-0.112513	0.153110	-0.286039	-0.841811	-0.202176	-0.126401	0.435592	0.443455	-0.415469	0.664073
8713	9.971061	-2.385119	2.601440	-0.071579	0.313577	-0.070291	-0.842118	-0.205383	-0.135688	0.439671	0.439129	-0.413195	0.665676
8714	8.895527	-1.957910	2.562147	-0.118908	0.411065	-0.219244	-0.835500	-0.212892	-0.149591	0.447028	0.434425	-0.409244	0.666303
8715	8.376520	-1.643255	2.610095	-0.149420	0.411787	-0.345744	-0.831093	-0.222458	-0.166814	0.456190	0.430290	-0.404673	0.665569
8716	8.397720	-1.282777	2.924681	-0.187575	0.245872	-0.388003	-0.824484	-0.234439	-0.177379	0.464955	0.428445	-0.401595	0.662551
8717	8.781041	-1.492067	2.893474	-0.191699	0.101744	-0.394425	-0.820818	-0.245389	-0.184213	0.472541	0.428350	-0.399939	0.658232
8718	8.724635	-1.153737	2.856009	-0.160967	-0.010459	-0.277995	-0.816649	-0.256375	-0.187888	0.477506	0.429200	-0.399796	0.654170
8719	9.039186	-0.617898	2.890271	-0.059454	-0.116706	-0.242837	-0.813449	-0.264376	-0.187543	0.480180	0.431994	-0.399736	0.650399
8720	9.609351	-0.441256	3.158079	0.001788	-0.133832	-0.196762	-0.812129	-0.272720	-0.183501	0.481669	0.435338	-0.399322	0.647316
8721	10.114067	-0.638069	3.441453	0.096216	-0.091957	-0.088657	-0.812306	-0.274463	-0.177209	0.481188	0.438074	-0.398303	0.646455
8722	9.775973	-0.977999	3.710781	0.200970	-0.037527	0.007998	-0.810580	-0.278749	-0.176252	0.479040	0.440444	-0.396160	0.647755
8723	8.657512	-0.868119	3.423397	0.273270	-0.054641	0.079076	-0.813665	-0.278434	-0.170820	0.475131	0.443031	-0.393923	0.650230
8724	8.376170	-0.719209	3.347267	0.349729	-0.180913	0.077562	-0.814651	-0.278677	-0.163306	0.469604	0.448100	-0.391797	0.652054
8725	8.565331	-0.410186	3.354561	0.409209	-0.259934	0.071928	-0.818051	-0.278444	-0.151679	0.462927	0.454631	-0.389582	0.653632
8726	8.905589	-0.476715	3.399025	0.524877	-0.269611	0.069879	-0.820010	-0.280025	-0.137727	0.455129	0.462457	-0.385853	0.655827
8727	8.963853	-0.180218	2.883715	0.609590	-0.225120	0.092411	-0.820659	-0.281333	-0.122461	0.446518	0.470089	-0.380748	0.659294
8728	9.336188	0.078358	2.040981	0.607634	-0.108478	0.227098	-0.824997	-0.279596	-0.110007	0.436968	0.475195	-0.375833	0.664829
8729	10.027075	-0.296607	2.484596	0.583285	0.044368	0.383888	-0.827202	-0.272239	-0.102464	0.426639	0.476691	-0.371308	0.672960
8730	10.046349	-0.192924	3.192684	0.545325	0.217439	0.390594	-0.833320	-0.263449	-0.101850	0.417776	0.475492	-0.365824	0.682307
8731	11.120568	-0.765578	3.653686	0.527948	0.188514	0.434406	-0.834012	-0.253062	-0.102824	0.408217	0.474032	-0.361114	0.691556
8732	10.692103	-1.658782	3.534639	0.420057	0.110311	0.462437	-0.839084	-0.239544	-0.103046	0.398629	0.472578	-0.358786	0.699312
8733	9.239805	-1.690437	2.913952	0.482075	0.096234	0.414887	-0.843093	-0.228651	-0.102801	0.388969	0.471979	-0.355152	0.706969
8734	7.248172	-1.585248	2.191445	0.745549	0.022413	0.516508	-0.848457	-0.215458	-0.099468	0.374754	0.473737	-0.349283	0.716334
8735	7.913162	-2.383373	1.845091	0.813441	-0.268755	0.541835	-0.853626	-0.201675	-0.087955	0.357346	0.479724	-0.344728	0.723416
8736	9.869839	-3.072740	2.516503	0.619635	-0.313273	0.431007	-0.857115	-0.189047	-0.071337	0.342988	0.485671	-0.342119	0.727624
8737	11.123359	-2.079731	3.068297	0.420434	-0.191054	0.295959	-0.860683	-0.180934	-0.059025	0.333255	0.489213	-0.340225	0.730657
8738	9.377022	-1.898404	3.174178	0.346309	-0.097773	0.105126	-0.862212	-0.176331	-0.052070	0.327680	0.492246	-0.336857	0.732698
8739	8.158023	-1.475864	3.009797	0.299440	-0.181907	0.058559	-0.863088	-0.176609	-0.041790	0.322631	0.496389	-0.334278	0.733325
8740	8.089397	-1.989426	2.965328	0.168726	-0.287371	0.049961	-0.865824	-0.176362	-0.030695	0.318322	0.501372	-0.334170	0.731866
8741	8.732328	-2.329786	2.950472	-0.023509	-0.283990	0.027987	-0.864050	-0.173679	-0.022615	0.316225	0.505085	-0.336653	0.729078
8742	9.053829	-2.325231	2.727603	-0.272827	-0.199080	-0.029438	-0.866221	-0.174206	-0.015493	0.318088	0.506474	-0.341607	0.724988
8743	8.775992	-2.441682	2.497485	-0.430999	-0.020553	-0.074733	-0.865434	-0.178107	-0.012941	0.323346	0.504410	-0.347295	0.721390
8744	8.975242	-2.583893	2.030786	-0.519582	0.078641	-0.220691	-0.863294	-0.179159	-0.015613	0.332317	0.501443	-0.352053	0.717063
8745	9.630867	-2.781641	2.281604	-0.449652	0.114673	-0.436987	-0.860269	-0.192313	-0.023804	0.343803	0.499733	-0.353449	0.712138
8746	10.051134	-2.911302	2.265206	-0.214307	0.167606	-0.371153	-0.858038	-0.207010	-0.031097	0.352425	0.498499	-0.351647	0.709675
8747	10.063714	-1.971078	2.406638	-0.110389	0.423530	-0.307150	-0.853679	-0.217625	-0.042014	0.360750	0.493731	-0.347304	0.710964
8748	10.319842	-1.338478	2.956970	0.102560	0.390491	-0.579158	-0.848488	-0.234020	-0.054897	0.370671	0.492917	-0.337298	0.711243
8749	9.175212	0.076277	2.354613	0.244418	0.312057	-0.522557	-0.841187	-0.262098	-0.061834	0.377699	0.493685	-0.326465	0.712067
8750	9.858734	-0.767468	2.607695	0.055775	0.190588	-0.291879	-0.836316	-0.275241	-0.069511	0.382567	0.493307	-0.321367	0.712048
8751	8.908916	-0.491390	2.527025	-0.289075	0.171047	-0.203880	-0.832946	-0.279838	-0.075425	0.389347	0.489890	-0.322291	0.710313
8752	8.168430	0.159831	2.165975	-0.508271	0.049611	-0.245641	-0.830338	-0.287877	-0.083511	0.398135	0.486802	-0.326722	0.705525
8753	8.721508	-0.155081	2.114814	-0.565441	-0.051640	-0.287511	-0.827883	-0.296507	-0.088708	0.407273	0.484842	-0.332413	0.698970
8754	10.338086	-0.331158	2.733591	-0.488158	-0.085641	-0.252668	-0.824816	-0.300193	-0.090385	0.414967	0.483734	-0.337488	0.692752
8755	10.986822	-0.435446	3.099705	-0.290390	0.034903	-0.038212	-0.822534	-0.302901	-0.093355	0.418484	0.481091	-0.340970	0.690769
8756	9.875134	-0.796475	3.023389	-0.132637	0.088361	0.107883	-0.820649	-0.301434	-0.098348	0.418894	0.478042	-0.343124	0.691570
8757	8.876169	-0.556588	3.180639	-0.064116	0.050677	0.098675	-0.821442	-0.298658	-0.099604	0.418444	0.476124	-0.344646	0.692409
8758	8.334575	-0.395133	3.050163	-0.038596	-0.037534	0.042424	-0.823686	-0.297006	-0.100610	0.417989	0.476049	-0.345924	0.692098
8759	8.522364	0.089166	3.013978	-0.000748	-0.142602	-0.067911	-0.825431	-0.295950	-0.097940	0.417924	0.478486	-0.346565	0.690133
8760	9.154447	-0.009134	3.070619	0.024871	-0.182584	-0.102881	-0.824808	-0.299345	-0.091686	0.417861	0.481944	-0.346786	0.687650
8761	9.349592	0.085472	3.144944	0.085738	-0.116288	-0.074937	-0.822049	-0.307977	-0.085684	0.417258	0.484789	-0.345906	0.686458
8762	9.171916	0.077458	3.129563	0.127665	-0.097947	0.014809	-0.822478	-0.310677	-0.080463	0.415167	0.487112	-0.345142	0.686466
8763	8.847894	0.010089	3.107032	0.120362	-0.132896	0.128953	-0.823726	-0.308553	-0.074349	0.411331	0.489054	-0.345863	0.687031
8764	8.833825	0.081771	3.001834	-0.027725	-0.221969	0.195413	-0.826155	-0.307540	-0.068776	0.407415	0.490529	-0.350012	0.686212
8765	9.371517	0.333259	2.232666	-0.188175	-0.241955	0.102543	-0.828079	-0.301269	-0.062707	0.406204	0.491621	-0.355551	0.683294
8766	10.325252	-0.493452	2.491855	-0.192668	-0.072283	0.126826	-0.828771	-0.298540	-0.060144	0.405864	0.490160	-0.360035	0.682197
8767	10.433267	-1.049980	3.123115	-0.143276	0.274299	0.323132	-0.831650	-0.291144	-0.067093	0.404874	0.482947	-0.362899	0.686399
8768	9.563947	-1.571436	3.097030	0.050717	0.500034	0.543807	-0.834226	-0.276306	-0.082067	0.400529	0.472515	-0.363392	0.695882
8769	10.014763	-1.415484	3.352772	0.165582	0.468653	0.636771	-0.839458	-0.254969	-0.098606	0.393509	0.462653	-0.363289	0.706487
8770	9.489373	-1.812817	3.250287	0.137553	0.284306	0.657223	-0.842893	-0.235088	-0.108070	0.385018	0.454908	-0.365189	0.715162
8771	9.626378	-2.162851	2.966096	0.155631	0.217595	0.561087	-0.847655	-0.217320	-0.115721	0.377176	0.448882	-0.366365	0.722509
8772	8.781909	-1.325507	2.978154	0.245038	0.162995	0.456654	-0.851106	-0.202895	-0.120681	0.369589	0.445019	-0.365708	0.729122
8773	8.146916	-1.764172	2.746856	0.482503	0.090766	0.393772	-0.852337	-0.191276	-0.120968	0.360230	0.444380	-0.361476	0.736271
8774	7.899080	-2.589423	2.489003	0.638621	-0.110429	0.340456	-0.855444	-0.182220	-0.117076	0.348765	0.448106	-0.355903	0.742224
8775	9.272467	-2.817155	2.698599	0.592292	-0.275379	0.274070	-0.857960	-0.173548	-0.104365	0.337410	0.454369	-0.351493	0.745759
8776	10.446263	-2.972447	3.318214	0.547566	-0.244174	0.232625	-0.859780	-0.168433	-0.094366	0.327261	0.460051	-0.347094	0.748852
8777	9.952304	-2.527334	3.403763	0.504860	-0.097824	0.233915	-0.862257	-0.163876	-0.084506	0.318415	0.463213	-0.342365	0.752882
8778	8.492305	-1.695074	3.255625	0.452365	-0.107188	0.217153	-0.863380	-0.158976	-0.078865	0.310237	0.466220	-0.338259	0.756289
8779	7.978908	-1.731546	3.000609	0.309720	-0.161544	0.198147	-0.864820	-0.151935	-0.067644	0.303262	0.469276	-0.336460	0.758028
8780	8.363214	-2.190897	2.970663	0.052303	-0.190088	0.132632	-0.865698	-0.148176	-0.059129	0.299499	0.471606	-0.338082	0.757356
8781	8.857637	-2.493885	3.204334	-0.231502	-0.131470	0.088379	-0.866382	-0.146549	-0.056983	0.299457	0.471649	-0.343256	0.755015
8782	8.793754	-2.558785	3.415550	-0.442939	-0.029089	0.016015	-0.865989	-0.145296	-0.057225	0.303219	0.469328	-0.350287	0.751723
8783	8.490660	-2.805351	3.336713	-0.564908	0.028184	-0.058503	-0.864897	-0.145650	-0.061193	0.309579	0.465881	-0.358093	0.747586
8784	8.505195	-2.824462	3.297362	-0.606961	0.030021	-0.203166	-0.863541	-0.148924	-0.063904	0.318484	0.463118	-0.365082	0.742162
8785	8.543807	-2.912771	3.130556	-0.518921	-0.138917	-0.329493	-0.861095	-0.160214	-0.066782	0.327129	0.464245	-0.370652	0.734901
8786	8.791669	-3.574685	2.204949	-0.297759	-0.257602	-0.173369	-0.858063	-0.165765	-0.063356	0.330558	0.467370	-0.375123	0.729095
8787	9.883233	-3.283909	2.503501	-0.126511	-0.069494	-0.127835	-0.857571	-0.167349	-0.058119	0.333033	0.468501	-0.376341	0.726610
8788	9.819316	-2.479243	2.889334	0.021854	0.366469	-0.247492	-0.853791	-0.173036	-0.065113	0.339186	0.465196	-0.371268	0.728495
8789	9.196243	-2.061913	2.953255	-0.008591	0.543205	-0.449406	-0.848086	-0.189170	-0.076413	0.349773	0.460516	-0.363597	0.730329
8790	9.716604	-2.783679	3.938272	-0.130292	0.412838	-0.506825	-0.840995	-0.205189	-0.095629	0.361369	0.457245	-0.357937	0.729535
8791	10.088327	-1.702269	3.545546	-0.124885	0.153576	-0.521591	-0.832527	-0.220061	-0.106002	0.371164	0.457798	-0.353956	0.726205
8792	9.410985	-1.984642	2.823480	-0.050671	0.110827	-0.279524	-0.828071	-0.232123	-0.111940	0.376496	0.457803	-0.351333	0.724729
8793	8.749443	-1.929839	2.771743	-0.090652	0.125128	-0.375424	-0.822059	-0.243102	-0.114706	0.383589	0.457931	-0.348375	0.722353
8794	7.722298	-1.202773	2.360280	-0.088354	0.028958	-0.456191	-0.814299	-0.260144	-0.118264	0.391201	0.460015	-0.345265	0.718430
8795	8.377726	-0.718519	1.964605	-0.055846	-0.126625	-0.472380	-0.806582	-0.275860	-0.117315	0.397561	0.464669	-0.342821	0.713093
8796	10.162126	-0.472201	2.672691	0.038281	-0.146249	-0.418372	-0.800476	-0.287315	-0.115214	0.402186	0.469928	-0.339568	0.708596
8797	11.131300	-0.689771	3.155704	0.255290	0.026269	-0.139215	-0.795975	-0.297284	-0.111492	0.401892	0.472619	-0.334545	0.709362
8798	9.874703	-0.853312	3.114604	0.394768	0.112761	0.027918	-0.793603	-0.298941	-0.109960	0.398536	0.474009	-0.328320	0.713225
8799	8.487848	-0.793778	3.198339	0.481710	0.027583	0.088260	-0.792060	-0.300664	-0.103943	0.392837	0.476927	-0.322166	0.717237
8800	8.166491	-0.413739	3.107053	0.564323	-0.092905	0.052696	-0.791579	-0.300594	-0.098147	0.386110	0.482339	-0.315316	0.720308
8801	8.589367	-0.087325	3.116460	0.592283	-0.207116	-0.033159	-0.791920	-0.300717	-0.088790	0.379519	0.490144	-0.308130	0.721650
8802	9.490017	-0.005054	3.319597	0.615742	-0.234770	0.027885	-0.789927	-0.301721	-0.073537	0.371642	0.498008	-0.301307	0.723246
8803	9.460462	-0.058634	3.358259	0.587160	-0.183637	0.118830	-0.790820	-0.301051	-0.061656	0.362942	0.504356	-0.295402	0.725697
8804	9.166428	0.007404	3.322406	0.526914	-0.152902	0.194926	-0.794931	-0.296028	-0.046239	0.353908	0.509233	-0.290843	0.728589
8805	9.081608	0.080284	3.383518	0.400365	-0.161765	0.261542	-0.800057	-0.289000	-0.036837	0.345087	0.512958	-0.288833	0.731003
8806	9.161923	0.042972	3.182574	0.252759	-0.200594	0.247048	-0.801447	-0.280487	-0.032441	0.337802	0.516190	-0.289114	0.732018
8807	9.105433	-0.108394	2.864517	0.125997	-0.193801	0.214295	-0.808156	-0.270546	-0.024814	0.332284	0.518715	-0.290789	0.732096
8808	9.184082	-0.007637	2.692213	0.037709	-0.113808	0.172912	-0.810074	-0.262037	-0.020546	0.328736	0.519641	-0.292815	0.732233
8809	9.455229	-0.204397	2.932555	0.015543	0.023818	0.201344	-0.814353	-0.254360	-0.017990	0.325829	0.518308	-0.294500	0.733800
8810	9.419216	-0.474856	3.270957	-0.006909	0.191249	0.280414	-0.819507	-0.243272	-0.023136	0.322902	0.513829	-0.296256	0.737527
8811	9.855235	-0.713059	3.838636	-0.068427	0.278590	0.350719	-0.823180	-0.232266	-0.031588	0.320154	0.507262	-0.299010	0.742146
8812	9.301993	-0.900059	3.616297	-0.138259	0.287381	0.389259	-0.829624	-0.216406	-0.042824	0.317569	0.499758	-0.303218	0.746625
8813	10.206873	-1.296598	4.088562	-0.317246	0.184199	0.351295	-0.834354	-0.200537	-0.053544	0.316692	0.492901	-0.310213	0.748680
8814	8.959975	-1.676451	2.964201	-0.436249	0.125896	0.260597	-0.838700	-0.184403	-0.062944	0.317873	0.486639	-0.318518	0.748790
8815	9.324953	-1.739604	2.683671	-0.331585	-0.015460	0.092478	-0.842015	-0.175124	-0.065899	0.319694	0.484233	-0.324424	0.747036
8816	9.034316	-1.949117	2.537273	-0.084747	0.003533	0.104000	-0.844537	-0.170292	-0.066839	0.318996	0.482993	-0.326688	0.747150
8817	8.625040	-2.133679	1.982329	0.141052	-0.055752	0.214773	-0.848540	-0.163151	-0.065482	0.314117	0.483406	-0.326993	0.748816
8818	9.422724	-2.603974	2.182399	0.233310	-0.197330	0.264868	-0.852349	-0.152219	-0.057329	0.306637	0.486097	-0.327323	0.750028
8819	10.307977	-2.616268	2.607316	0.229955	-0.199936	0.195232	-0.855237	-0.142398	-0.048152	0.300186	0.489323	-0.327025	0.750670
8820	10.071905	-2.123327	2.997530	0.213881	-0.135251	0.150021	-0.857033	-0.137244	-0.041183	0.294970	0.491678	-0.326106	0.751599
8821	8.900537	-1.837192	3.057721	0.152801	-0.101488	0.109959	-0.859221	-0.129305	-0.035870	0.291180	0.493491	-0.325522	0.752142
8822	8.176527	-1.698591	2.720470	0.023266	-0.177361	0.069868	-0.859812	-0.125230	-0.030250	0.288757	0.495868	-0.326907	0.750910
8823	8.311538	-1.948057	2.563671	-0.240944	-0.252538	0.032963	-0.861994	-0.121319	-0.023830	0.289023	0.498144	-0.332337	0.746907
8824	8.951790	-2.361873	2.388017	-0.472627	-0.205030	0.003386	-0.862329	-0.121432	-0.015132	0.292316	0.498458	-0.340612	0.741670
8825	8.981086	-2.354354	2.343862	-0.663715	-0.060246	-0.105547	-0.864192	-0.121471	-0.013538	0.300077	0.496248	-0.349777	0.735763
8826	9.168549	-2.791204	2.188026	-0.789096	0.060301	-0.208564	-0.863656	-0.120897	-0.014716	0.311344	0.492064	-0.358905	0.729469
8827	9.292795	-2.657719	2.753670	-0.751778	0.130781	-0.425655	-0.861455	-0.129652	-0.021232	0.325840	0.488547	-0.364885	0.722502
8828	9.176923	-2.978493	2.434573	-0.523585	0.109800	-0.420261	-0.859765	-0.142284	-0.027953	0.337807	0.486604	-0.367607	0.716916
8829	9.435084	-3.047550	1.892491	-0.276487	0.089550	-0.259629	-0.855959	-0.155450	-0.034700	0.344832	0.485428	-0.368541	0.713883
8830	10.491695	-2.803761	2.736002	0.017993	0.310353	-0.244014	-0.855873	-0.161024	-0.042587	0.350439	0.482931	-0.363785	0.715284
8831	10.032522	-1.367532	2.953508	0.321610	0.509462	-0.419878	-0.852472	-0.169333	-0.050552	0.356973	0.480979	-0.351633	0.719433
8832	8.901579	-1.281157	2.825893	0.433147	0.393401	-0.248884	-0.851012	-0.178851	-0.062876	0.359134	0.480154	-0.340184	0.724396
8833	8.970229	-1.201151	2.781860	0.269366	0.241588	-0.081362	-0.848835	-0.184163	-0.068006	0.359335	0.479212	-0.333859	0.727855
8834	9.112499	-1.446465	2.683067	0.055221	0.151551	-0.035589	-0.847436	-0.187231	-0.075984	0.360360	0.477661	-0.331648	0.729376
8835	8.584700	-0.989758	2.624276	-0.173935	0.111887	-0.057842	-0.848195	-0.186071	-0.080700	0.363580	0.475250	-0.332929	0.728770
8836	8.445985	-0.616891	2.380961	-0.201589	0.037267	-0.176663	-0.846873	-0.188564	-0.079573	0.368324	0.474441	-0.333927	0.726455
8837	9.768549	-0.745118	2.852240	-0.125394	-0.054122	-0.204834	-0.845530	-0.192972	-0.080197	0.372111	0.475789	-0.334292	0.723469
8838	10.648595	-0.824848	3.232732	0.034308	-0.021815	-0.029735	-0.845151	-0.196339	-0.076445	0.372087	0.476585	-0.333695	0.723232
8839	10.174755	-1.064561	3.545365	0.218513	0.029881	0.145152	-0.848594	-0.194434	-0.076514	0.368098	0.476939	-0.331769	0.725922
8840	8.907744	-0.975128	3.246593	0.238664	-0.025749	0.141238	-0.849153	-0.188917	-0.075346	0.363617	0.478150	-0.329859	0.728250
8841	8.318777	-0.633528	2.887320	0.202063	-0.165050	0.036148	-0.850685	-0.185574	-0.067361	0.360077	0.481914	-0.328516	0.728135
8842	8.587250	-0.582462	2.450831	0.174674	-0.238138	-0.075596	-0.851812	-0.185692	-0.058921	0.357938	0.487156	-0.326970	0.726395
8843	9.024808	-0.432262	1.479133	0.267832	-0.209635	-0.096678	-0.851626	-0.190269	-0.047152	0.355369	0.492915	-0.323688	0.725240
8844	10.891465	-0.294461	2.057859	0.388783	-0.040409	-0.010788	-0.849841	-0.193137	-0.037997	0.351439	0.496346	-0.318239	0.727224
8845	11.511574	-1.675863	4.004593	0.449446	0.023886	0.269470	-0.854418	-0.185793	-0.031228	0.343209	0.497611	-0.314251	0.732009
8846	8.200697	-1.041752	1.915664	0.291801	-0.020916	0.269204	-0.855382	-0.177926	-0.030143	0.336244	0.498239	-0.312813	0.735422
8847	8.858019	-0.489041	2.353892	0.087970	-0.114503	0.092512	-0.856380	-0.172620	-0.023704	0.333306	0.500150	-0.313272	0.735267
8848	9.174645	-0.814954	2.603451	-0.007666	-0.013983	-0.138859	-0.855349	-0.172650	-0.020549	0.335355	0.501200	-0.312106	0.734115
8849	9.809600	-1.248817	2.708520	0.001379	-0.029880	-0.039348	-0.854286	-0.175277	-0.019950	0.335751	0.502119	-0.311953	0.733371
8850	9.356966	-1.258914	2.655875	-0.061003	-0.071394	-0.028886	-0.854699	-0.174192	-0.018476	0.336365	0.502961	-0.313058	0.732041
8851	9.075758	-1.138618	2.312977	-0.067076	-0.125127	-0.044781	-0.854717	-0.176865	-0.015103	0.336922	0.504850	-0.314501	0.729862
8852	9.113873	-1.321128	2.103677	-0.048868	-0.196779	-0.051992	-0.855418	-0.178745	-0.009336	0.336958	0.507741	-0.316034	0.727173
8853	9.640086	-1.216716	2.131750	-0.040175	-0.205412	0.035255	-0.855223	-0.178852	-0.000774	0.335550	0.510473	-0.318447	0.724855
8854	9.747594	-1.130875	2.188603	-0.060849	-0.093994	0.067913	-0.855006	-0.177113	0.004136	0.334610	0.511019	-0.320673	0.723923
8855	9.590682	-1.370147	1.995107	-0.108235	-0.073600	0.021878	-0.854229	-0.175181	0.005223	0.334916	0.511474	-0.323060	0.722398
8856	9.633452	-1.499551	2.248948	-0.130107	-0.031669	0.029061	-0.855812	-0.178533	0.006354	0.335645	0.510895	-0.325469	0.721386
8857	9.434172	-1.438013	2.327070	-0.094020	0.004567	0.042978	-0.854755	-0.176017	0.005210	0.335994	0.510172	-0.327351	0.720884
8858	9.326581	-1.522336	2.352570	-0.093473	0.021796	0.058719	-0.855288	-0.173663	0.004733	0.336267	0.508869	-0.329171	0.720849
8859	9.486584	-1.621184	2.386209	-0.100350	0.011874	0.024728	-0.856462	-0.171840	0.002011	0.336980	0.508107	-0.330919	0.720253
8860	9.564499	-1.628312	2.311665	-0.064252	0.043433	0.001174	-0.857119	-0.171562	0.001362	0.337927	0.507065	-0.331584	0.720238
8861	9.506364	-1.577098	2.335530	-0.028028	0.104835	-0.029301	-0.856712	-0.169313	-0.000969	0.339288	0.505803	-0.331123	0.720697
8862	9.423350	-1.601934	2.450901	0.016371	0.110195	-0.056464	-0.854820	-0.172015	-0.004726	0.340688	0.504724	-0.329588	0.721496
8863	9.280097	-1.538036	2.491441	0.025510	0.111534	-0.033837	-0.855840	-0.173359	-0.008699	0.341606	0.503747	-0.328269	0.722346
8864	9.370189	-1.529104	2.491909	0.063041	0.107193	-0.054008	-0.854981	-0.178539	-0.014343	0.342479	0.503007	-0.326103	0.723429
8865	9.371145	-1.354836	2.537954	0.081274	0.113766	-0.089822	-0.854689	-0.179329	-0.017260	0.343648	0.502734	-0.323401	0.724277
8866	9.361229	-1.370226	2.620292	0.069129	0.124447	-0.096734	-0.853859	-0.184555	-0.019347	0.345181	0.502054	-0.320591	0.725268
8867	9.405709	-1.254038	2.616076	0.083304	0.136141	-0.123787	-0.853544	-0.188649	-0.023648	0.346954	0.501674	-0.317359	0.726105
8868	9.382256	-1.075675	2.749914	0.088208	0.148818	-0.100236	-0.851236	-0.192151	-0.029533	0.348491	0.500782	-0.314060	0.727418
8869	9.445858	-1.031767	2.681270	0.066563	0.184210	-0.117513	-0.851305	-0.197485	-0.034646	0.350632	0.499530	-0.310788	0.728654
8870	9.105206	-0.978098	2.922361	0.083092	0.177885	-0.108913	-0.850165	-0.203054	-0.042145	0.352517	0.498217	-0.307261	0.730138
8871	9.252011	-0.857053	2.838364	0.052200	0.167115	-0.131523	-0.847742	-0.203936	-0.047057	0.354889	0.497177	-0.304163	0.730995
8872	9.148418	-0.651217	2.964759	0.044907	0.191424	-0.117513	-0.846354	-0.209527	-0.052581	0.357346	0.495432	-0.300999	0.732291
8873	9.072976	-0.639147	3.029631	0.028785	0.181419	-0.138441	-0.842313	-0.212431	-0.060575	0.360133	0.494039	-0.298050	0.733073
8874	9.278782	-0.398197	3.033150	0.052784	0.236967	-0.129624	-0.843163	-0.215387	-0.068272	0.362944	0.491734	-0.294308	0.734746
8875	9.087706	-0.541606	3.418108	0.097824	0.236785	-0.087026	-0.841618	-0.219129	-0.077582	0.364615	0.489700	-0.290421	0.736821
8876	9.604117	-0.446928	3.455955	0.116495	0.297918	-0.049329	-0.837462	-0.222477	-0.083214	0.365950	0.486460	-0.286067	0.740002
8877	9.485806	-0.586282	4.076590	0.139657	0.373771	0.104337	-0.837761	-0.221213	-0.095707	0.365150	0.481559	-0.282387	0.744999
8878	9.198561	-0.607760	4.046598	0.194395	0.280572	0.119571	-0.837836	-0.218898	-0.103699	0.363098	0.478134	-0.278610	0.749616
8879	8.755683	-0.636100	3.879661	0.225805	0.264430	0.138556	-0.837782	-0.216027	-0.111682	0.360310	0.475231	-0.274729	0.754226
8880	8.473117	-0.634099	4.138046	0.184756	0.162762	0.126134	-0.837742	-0.210396	-0.119082	0.357567	0.473431	-0.271989	0.757648
8881	9.037971	-0.606235	4.033380	0.128166	0.198340	0.053214	-0.837449	-0.208955	-0.123273	0.356615	0.471238	-0.269225	0.760446
8882	8.765252	-0.573405	4.350090	0.090691	0.197770	0.000943	-0.836350	-0.208043	-0.128798	0.356833	0.468893	-0.266465	0.762762
8883	8.838416	-0.494431	4.615881	0.041107	0.202481	-0.052973	-0.835770	-0.208514	-0.134874	0.358336	0.466547	-0.263969	0.764362
8884	8.610675	-0.349966	4.460963	-0.066838	0.140131	-0.137496	-0.834371	-0.213672	-0.141839	0.361825	0.464672	-0.262726	0.764289
8885	8.848936	-0.372358	4.544733	-0.121317	0.064984	-0.222120	-0.833260	-0.218869	-0.145904	0.366703	0.464119	-0.262093	0.762516
8886	8.711220	-0.637291	4.461814	-0.181884	0.067362	-0.230653	-0.828588	-0.224598	-0.148951	0.372281	0.462982	-0.262251	0.760447
8887	8.804456	-0.483958	4.573229	-0.155739	0.051078	-0.210715	-0.828007	-0.230637	-0.152502	0.377213	0.462285	-0.262326	0.758412
8888	8.883140	-0.353011	4.524847	-0.149578	0.043214	-0.161038	-0.824541	-0.235987	-0.153688	0.381287	0.461365	-0.262802	0.756768
8889	8.790778	-0.319064	4.600107	-0.128862	0.011392	-0.147250	-0.823451	-0.240242	-0.155625	0.384793	0.461107	-0.263332	0.754964
8890	8.742713	-0.228055	4.529870	-0.078793	0.000502	-0.143955	-0.822356	-0.246577	-0.157341	0.387720	0.461272	-0.263214	0.753406
8891	8.689761	-0.141781	4.452415	-0.049319	-0.042029	-0.119757	-0.821015	-0.248761	-0.158712	0.389797	0.462268	-0.263189	0.751730
8892	8.750961	-0.111346	4.286777	-0.000150	-0.083473	-0.065933	-0.821160	-0.251847	-0.155609	0.390375	0.463890	-0.263257	0.750406
8893	8.903312	-0.296092	4.191034	0.033970	-0.091737	-0.006700	-0.820667	-0.253150	-0.150762	0.389719	0.465681	-0.263408	0.749584
8894	9.000896	-0.246389	4.230652	0.026693	-0.041702	0.033597	-0.821360	-0.251258	-0.147689	0.388771	0.466360	-0.263670	0.749562
8895	8.830538	-0.261184	4.164155	0.018473	-0.024288	0.044112	-0.822823	-0.251566	-0.146366	0.387853	0.466746	-0.263998	0.749682
8896	8.811210	-0.232165	4.189229	0.020454	-0.063230	0.073647	-0.825225	-0.249119	-0.144719	0.386248	0.467487	-0.264894	0.749733
8897	8.801787	-0.222291	3.961973	0.034251	-0.048304	0.064922	-0.826172	-0.247770	-0.142708	0.384743	0.468242	-0.265363	0.749870
8898	8.758236	-0.226483	3.715934	0.078120	-0.068668	0.063855	-0.828319	-0.246728	-0.139245	0.382713	0.469556	-0.265341	0.750094
