# Supplementary material for: Identification of Haptic Based Guiding Using Hard Reins
Source: PLoS One. 2015 Jul 22;10(7):e0132020. doi: 10.1371/journal.pone.0132020 (PMC4511788; doi:10.1371/journal.pone.0132020)
Supplement: S1 File — (ZIP) [file pone.0132020.s001.zip › MotionData1/Subject2/T15/fh15.txt]

// Start Time: 0
// Sample rate: 25.0Hz
// Scenario: 4.9
// Firmware Version: 2.6.1
Counter	Acc_X	Acc_Y	Acc_Z	Gyr_X	Gyr_Y	Gyr_Z	Mag_X	Mag_Y	Mag_Z	Quat_w	Quat_x	Quat_y	Quat_z
8241	-0.777780	1.931793	9.757223	0.197710	0.136121	0.024424	-0.200929	-0.103386	-0.702006	0.246131	0.079277	-0.089472	-0.961836
8242	-0.940155	1.549402	8.559858	0.063595	0.104892	0.025093	-0.200366	-0.110365	-0.702212	0.246669	0.081475	-0.090238	-0.961443
8243	-1.329797	1.077243	8.887025	-0.104910	0.062804	0.066022	-0.197886	-0.109147	-0.703401	0.248215	0.081923	-0.087958	-0.961219
8244	-1.462351	1.413611	10.011908	-0.098994	0.057242	0.111950	-0.195405	-0.107791	-0.704977	0.250588	0.082246	-0.085974	-0.960755
8245	-1.321715	1.505399	9.713758	-0.017606	0.055498	0.127499	-0.191634	-0.104118	-0.705256	0.253150	0.082891	-0.085458	-0.960073
8246	-1.277707	1.597341	9.219384	-0.053413	0.050291	0.143978	-0.192706	-0.100556	-0.703653	0.256062	0.083253	-0.084435	-0.959360
8247	-1.193557	1.887401	9.123463	-0.167081	0.016995	0.146590	-0.191429	-0.095228	-0.703749	0.259166	0.082370	-0.081267	-0.958876
8248	-1.106477	2.245194	9.162872	-0.163411	-0.031964	0.113001	-0.190933	-0.090579	-0.703582	0.261515	0.080638	-0.078504	-0.958616
8249	-1.213253	2.175796	9.004387	0.034483	-0.066748	0.072043	-0.192246	-0.088930	-0.704451	0.262724	0.079334	-0.079546	-0.958308
8250	-1.022370	2.169409	9.762065	0.435232	-0.114945	0.057090	-0.195612	-0.095479	-0.703042	0.262907	0.079237	-0.088598	-0.957472
8251	-1.109851	3.085774	10.340500	0.643032	-0.056279	0.014959	-0.198398	-0.111196	-0.703155	0.262043	0.081421	-0.101185	-0.956277
8252	-0.993525	2.819213	9.980764	0.426682	-0.017747	-0.004183	-0.198309	-0.127614	-0.702025	0.261173	0.083234	-0.109449	-0.955448
8253	-0.792628	2.907096	9.345608	-0.040298	-0.003814	0.002129	-0.200365	-0.133622	-0.702311	0.261264	0.082857	-0.108700	-0.955542
8254	-1.000731	2.513681	9.145822	-0.326575	-0.009016	-0.004396	-0.201410	-0.133753	-0.702297	0.261594	0.080891	-0.102523	-0.956302
8255	-1.016877	2.615220	9.276898	-0.231653	-0.026454	-0.030179	-0.200155	-0.124868	-0.701711	0.261326	0.079152	-0.098195	-0.956975
8256	-1.058296	2.560513	9.370350	-0.048208	-0.038633	-0.042105	-0.201915	-0.114462	-0.701065	0.260489	0.078156	-0.097428	-0.957364
8257	-0.996037	2.481266	9.568364	0.029594	-0.049170	-0.042497	-0.204269	-0.114860	-0.700000	0.259525	0.077378	-0.098219	-0.957608
8258	-0.826475	2.550291	9.764754	0.027842	-0.028247	-0.049524	-0.204521	-0.116363	-0.700269	0.258409	0.076987	-0.098845	-0.957877
8259	-0.838401	2.243934	9.434505	0.001083	-0.033395	-0.062126	-0.207624	-0.122366	-0.700282	0.257145	0.076394	-0.098988	-0.958249
8260	-0.867631	2.201517	9.645748	-0.018681	-0.040459	-0.052607	-0.207366	-0.122094	-0.699766	0.255999	0.075533	-0.098781	-0.958646
8261	-0.619655	2.439825	9.559834	-0.007926	-0.030021	-0.049871	-0.209219	-0.117569	-0.700469	0.254991	0.074922	-0.098761	-0.958964
8262	-0.762243	2.098149	9.143793	0.031462	-0.047374	-0.049665	-0.208300	-0.118395	-0.700362	0.253849	0.074182	-0.099552	-0.959243
8263	-0.798732	2.055598	9.292615	0.034926	-0.058810	-0.032059	-0.211048	-0.119202	-0.698001	0.253060	0.073193	-0.100519	-0.959427
8264	-0.833915	2.187036	9.714982	0.044682	-0.049289	-0.021351	-0.213252	-0.123022	-0.696971	0.252398	0.072422	-0.101618	-0.959544
8265	-0.887304	2.144639	9.871161	0.041862	-0.049366	0.004186	-0.214021	-0.125480	-0.697242	0.252313	0.071572	-0.102709	-0.959514
8266	-0.847610	2.293387	9.853303	0.000709	-0.014413	0.014605	-0.214951	-0.122738	-0.697460	0.252508	0.071179	-0.102837	-0.959478
8267	-0.779626	2.356735	9.507390	0.006170	-0.002968	0.007638	-0.215738	-0.122050	-0.697700	0.252635	0.071030	-0.103014	-0.959437
8268	-0.778319	2.213706	9.140454	-0.027771	-0.029994	-0.004184	-0.216528	-0.121362	-0.697164	0.252473	0.070231	-0.102647	-0.959577
8269	-0.719677	2.305142	9.304414	-0.048432	-0.066810	-0.000946	-0.218368	-0.121080	-0.694548	0.252381	0.068598	-0.102089	-0.959779
8270	-0.774754	2.359426	9.613118	-0.049296	-0.070323	-0.016805	-0.219817	-0.119157	-0.694507	0.251912	0.066941	-0.101496	-0.960082
8271	-0.558019	2.269578	9.884175	-0.128111	-0.049500	-0.001533	-0.220745	-0.117374	-0.693829	0.251949	0.065232	-0.099321	-0.960418
8272	-0.845817	2.530369	10.278968	-0.362527	-0.007573	0.000566	-0.222618	-0.110251	-0.692826	0.252346	0.063166	-0.092415	-0.961141
8273	-0.826265	2.244618	9.689143	-0.503794	0.003023	-0.004001	-0.221788	-0.095344	-0.692821	0.252895	0.060578	-0.082754	-0.962043
8274	-0.894852	1.782254	9.319139	-0.458947	0.010176	-0.018694	-0.221354	-0.080025	-0.692160	0.253057	0.058393	-0.073865	-0.962858
8275	-0.940936	1.416948	9.286500	-0.355348	-0.021342	0.012728	-0.222338	-0.068392	-0.691255	0.253675	0.056069	-0.067176	-0.963324
8276	-0.853955	1.417002	9.526066	-0.251766	-0.062578	0.039737	-0.223706	-0.059220	-0.688817	0.254584	0.053443	-0.062706	-0.963535
8277	-0.854485	1.340292	9.606895	-0.131151	-0.094122	0.066039	-0.225180	-0.053331	-0.687702	0.255872	0.050794	-0.060748	-0.963462
8278	-0.360993	1.134033	9.480109	-0.015876	-0.116145	0.093928	-0.227156	-0.051269	-0.686618	0.257503	0.048272	-0.061152	-0.963132
8279	-0.256964	1.159881	9.546798	-0.014216	-0.147730	0.111421	-0.233037	-0.051784	-0.685888	0.259477	0.045106	-0.061756	-0.962717
8280	0.077916	1.377538	10.007817	-0.116302	-0.126989	0.124785	-0.237376	-0.047657	-0.685395	0.261757	0.041813	-0.060308	-0.962340
8281	0.295543	1.432471	9.650904	-0.174182	-0.056049	0.094614	-0.238336	-0.041635	-0.681959	0.263655	0.039551	-0.057355	-0.962098
8282	0.114769	1.140431	9.639493	-0.081975	-0.027081	0.090980	-0.238626	-0.036982	-0.681521	0.265402	0.038405	-0.056012	-0.961743
8283	0.033522	1.243566	10.126818	0.003672	-0.016744	0.135735	-0.239157	-0.035475	-0.681628	0.267993	0.037758	-0.056307	-0.961033
8284	0.043045	1.219896	10.275459	-0.125146	0.018184	0.136674	-0.238780	-0.034247	-0.679035	0.270700	0.037196	-0.053926	-0.960432
8285	0.101518	1.287311	10.448757	-0.234195	0.028659	0.111236	-0.236081	-0.026053	-0.679513	0.273042	0.036134	-0.049392	-0.960053
8286	0.115161	1.189104	9.827496	-0.087130	0.002727	0.047879	-0.235330	-0.020175	-0.679337	0.274012	0.035577	-0.047758	-0.959881
8287	-0.379490	0.925926	9.016470	0.158252	-0.031793	0.009121	-0.235320	-0.022364	-0.678583	0.274048	0.035590	-0.051018	-0.959702
8288	-0.351554	1.109335	9.292297	0.149338	-0.026587	-0.003239	-0.235174	-0.025238	-0.678355	0.273835	0.035815	-0.054047	-0.959589
8289	-0.039165	1.216914	9.877210	-0.027698	0.011720	-0.034435	-0.236344	-0.026326	-0.678606	0.273212	0.035684	-0.053472	-0.959803
8290	0.109188	1.025925	9.931410	-0.186824	0.050175	-0.055807	-0.234270	-0.023327	-0.678479	0.272304	0.035600	-0.049590	-0.960273
8291	-0.003254	0.832210	10.002248	-0.233496	0.051864	-0.026188	-0.233254	-0.018408	-0.677799	0.272021	0.035080	-0.044839	-0.960606
8292	0.035549	0.844976	10.343308	-0.140544	0.079755	-0.005160	-0.230933	-0.012949	-0.677780	0.272076	0.035767	-0.041720	-0.960705
8293	0.003083	1.041539	10.047857	-0.160186	0.092060	-0.001677	-0.229124	-0.009950	-0.676744	0.272240	0.036370	-0.038177	-0.960784
8294	0.090275	0.751287	9.731358	-0.230019	0.105164	0.018931	-0.224221	0.001515	-0.676963	0.272839	0.037038	-0.033217	-0.960773
8295	-0.015590	0.800555	9.843382	-0.276644	0.111234	0.039800	-0.221903	0.007522	-0.676939	0.273884	0.037315	-0.027364	-0.960649
8296	-0.243939	0.948775	9.755736	-0.273923	0.134063	0.041766	-0.217238	0.013789	-0.675396	0.274948	0.038281	-0.021417	-0.960458
8297	-0.408406	0.918075	9.521293	-0.222961	0.121900	0.052716	-0.213091	0.020060	-0.675526	0.276186	0.039050	-0.016570	-0.960168
8298	-0.505357	0.866009	9.550368	-0.108521	0.123661	0.071197	-0.208937	0.025510	-0.676310	0.277670	0.040716	-0.013877	-0.959713
8299	-0.886838	0.882249	9.169340	-0.074588	0.122054	0.096238	-0.203598	0.029859	-0.677641	0.279617	0.042318	-0.011937	-0.959104
8300	-0.999479	0.661962	9.201424	-0.044337	0.055556	0.112067	-0.200869	0.032855	-0.678170	0.281810	0.043024	-0.010890	-0.958443
8301	-1.080746	0.769246	9.472512	0.113017	0.029286	0.123733	-0.198904	0.031749	-0.677693	0.284096	0.043935	-0.013097	-0.957699
8302	-1.293585	0.722551	9.389701	0.292012	0.008450	0.109157	-0.196771	0.024624	-0.678053	0.285917	0.045641	-0.018758	-0.956983
8303	-1.075297	0.855795	9.475863	0.410053	-0.007370	0.116969	-0.196441	0.014638	-0.681518	0.287775	0.047585	-0.026857	-0.956138
8304	-0.862844	0.849477	9.524425	0.470777	-0.047705	0.129536	-0.196502	0.002463	-0.681637	0.289750	0.049225	-0.036277	-0.955147
8305	-0.790560	0.829516	9.473104	0.408862	-0.061817	0.166018	-0.197611	-0.008748	-0.682765	0.292469	0.050092	-0.044702	-0.953915
8306	-0.287567	0.594931	9.545373	0.277114	-0.076108	0.207102	-0.197946	-0.018322	-0.683501	0.296045	0.049988	-0.050662	-0.952519
8307	-0.224836	0.919683	9.728802	0.181895	-0.074635	0.287524	-0.197911	-0.023657	-0.684847	0.301265	0.049122	-0.054924	-0.950689
8308	-0.633203	1.209654	9.920702	0.113466	-0.092280	0.373494	-0.200786	-0.024599	-0.683520	0.308125	0.047553	-0.058025	-0.948383
8309	-1.025892	0.991940	10.080195	0.066669	-0.085340	0.429643	-0.200799	-0.023506	-0.681440	0.316104	0.045635	-0.060259	-0.945708
8310	-1.220265	1.476572	10.769940	0.048484	-0.055826	0.486154	-0.201598	-0.020629	-0.681917	0.325154	0.044212	-0.061993	-0.942590
8311	-0.547963	2.302882	10.576581	-0.060408	0.029778	0.462731	-0.198871	-0.018182	-0.680770	0.333955	0.043637	-0.061118	-0.939593
8312	-0.230295	1.510953	9.593860	-0.086018	0.030896	0.411205	-0.196542	-0.013953	-0.680893	0.341762	0.043053	-0.059677	-0.936901
8313	-0.425323	1.602551	9.164027	-0.061721	0.033715	0.393856	-0.193183	-0.007268	-0.680490	0.349226	0.042628	-0.058692	-0.934226
8314	-0.375019	1.542389	9.280656	0.131628	-0.004691	0.359849	-0.189264	-0.005373	-0.682986	0.355812	0.042952	-0.061515	-0.931541
8315	-0.020865	1.424812	9.485324	0.366075	-0.017860	0.343752	-0.188054	-0.011399	-0.683064	0.361864	0.044631	-0.068832	-0.928614
8316	0.065948	1.728854	10.035991	0.382538	0.009319	0.259402	-0.187088	-0.019748	-0.684195	0.366322	0.047130	-0.076124	-0.926171
8317	-0.214794	1.632962	10.207934	0.272901	0.042790	0.172430	-0.185329	-0.029059	-0.686252	0.369320	0.049476	-0.081106	-0.924433
8318	-0.339522	1.738394	10.549068	0.032501	0.063840	0.107362	-0.183086	-0.032217	-0.687222	0.371354	0.050638	-0.081370	-0.923532
8319	-0.093702	2.017179	10.324255	-0.129829	0.105983	0.014678	-0.180995	-0.032639	-0.686353	0.371931	0.051419	-0.078272	-0.923524
8320	-0.371162	1.407577	9.247832	-0.126745	0.088087	-0.052351	-0.178401	-0.028822	-0.686742	0.371211	0.052101	-0.075250	-0.924026
8321	-0.423190	0.901401	8.749814	-0.172248	0.055893	-0.079311	-0.176471	-0.023908	-0.686076	0.370010	0.051783	-0.071603	-0.924816
8322	-0.492111	1.388224	8.902598	-0.222495	0.006823	-0.063877	-0.173228	-0.019137	-0.686724	0.369049	0.050270	-0.067398	-0.925599
8323	-0.728097	1.800411	9.390004	-0.131374	-0.029965	-0.054390	-0.174171	-0.015029	-0.685506	0.368134	0.048649	-0.065163	-0.926210
8324	-0.907893	1.971220	9.734768	-0.059817	-0.045699	-0.062656	-0.176665	-0.013100	-0.685450	0.366949	0.047359	-0.064359	-0.926803
8325	-0.878251	2.062551	9.790834	-0.097321	-0.040444	-0.078763	-0.178246	-0.011451	-0.684375	0.365527	0.045876	-0.062826	-0.927544
8326	-0.997420	1.606459	9.769797	-0.236977	-0.035223	-0.062195	-0.179968	-0.008296	-0.682896	0.364502	0.043482	-0.058658	-0.928335
8327	-0.836564	1.147521	9.532431	-0.352538	-0.049315	-0.031503	-0.180688	0.002514	-0.681486	0.364152	0.039950	-0.052471	-0.929002
8328	-0.827688	1.032550	9.708866	-0.144273	-0.097482	-0.005517	-0.182165	0.008130	-0.679340	0.364028	0.037009	-0.050524	-0.929280
8329	-0.577318	0.931613	9.585387	0.138256	-0.178882	0.019065	-0.187651	0.007886	-0.680036	0.364090	0.034608	-0.054410	-0.929129
8330	-1.092747	1.106983	9.779297	0.156036	-0.189312	0.036966	-0.194152	0.001354	-0.678968	0.364397	0.032099	-0.058741	-0.928835
8331	-0.919832	1.290594	10.491251	0.107786	-0.125623	0.022716	-0.195841	-0.001100	-0.677932	0.364590	0.030511	-0.061641	-0.928624
8332	-0.099949	1.489742	10.068317	0.298691	-0.077495	-0.022616	-0.198808	-0.008060	-0.677956	0.363840	0.031191	-0.067767	-0.928469
8333	0.214075	0.857175	9.282116	0.131760	-0.086042	-0.091920	-0.200858	-0.015300	-0.677997	0.361922	0.030644	-0.070743	-0.929015
8334	0.305557	0.798307	9.927099	-0.129507	-0.087983	-0.109746	-0.204763	-0.017878	-0.678222	0.359769	0.028139	-0.068934	-0.930066
8335	0.564005	1.147433	9.928884	-0.208091	-0.047791	-0.129565	-0.207010	-0.015131	-0.675575	0.357400	0.025850	-0.065273	-0.931309
8336	0.755694	1.612777	10.014287	-0.240905	-0.004014	-0.180718	-0.208222	-0.008421	-0.676137	0.354113	0.024203	-0.060747	-0.932914
8337	0.742210	1.411279	10.151470	-0.283688	0.045015	-0.207328	-0.209297	-0.003491	-0.675814	0.350426	0.023154	-0.055011	-0.934687
8338	0.704518	1.209183	10.031717	-0.300584	0.094938	-0.213466	-0.209595	0.002393	-0.674718	0.346640	0.022972	-0.048653	-0.936454
8339	0.497070	0.902781	9.974711	-0.293419	0.134370	-0.203577	-0.205198	0.009893	-0.673675	0.343084	0.023475	-0.042126	-0.938066
8340	0.294296	0.576889	9.847750	-0.384865	0.136087	-0.161063	-0.203670	0.017546	-0.674528	0.340327	0.023438	-0.033920	-0.939403
8341	0.120575	0.592899	9.921528	-0.594402	0.151721	-0.121064	-0.199692	0.029562	-0.672789	0.338407	0.022119	-0.021648	-0.940491
8342	-0.423714	0.131455	9.425868	-0.605360	0.157097	-0.059363	-0.196135	0.046231	-0.670481	0.337585	0.020916	-0.009196	-0.941018
8343	-0.602948	0.057946	9.311217	-0.513699	0.121961	0.042554	-0.190470	0.060153	-0.668489	0.338603	0.019546	0.001318	-0.940725
8344	-0.523957	0.295729	9.409396	-0.298327	0.108726	0.094325	-0.186897	0.074086	-0.666337	0.340477	0.019489	0.007606	-0.940020
8345	-0.833392	-0.098167	9.580564	-0.056261	0.090296	0.171812	-0.183536	0.079539	-0.664395	0.343711	0.020669	0.009253	-0.938802
8346	-1.115998	-0.119272	9.823076	0.137600	0.093741	0.231469	-0.178557	0.077871	-0.665132	0.347967	0.023333	0.007193	-0.937189
8347	-1.160254	0.107171	9.830867	0.289462	0.073550	0.280146	-0.174853	0.071971	-0.668478	0.353060	0.026656	0.002207	-0.935218
8348	-1.220125	0.175085	9.865808	0.446630	0.017485	0.330464	-0.170212	0.062098	-0.671490	0.358963	0.030066	-0.006225	-0.932847
8349	-1.140893	0.435556	10.305494	0.362271	-0.018614	0.364986	-0.168296	0.048682	-0.674366	0.365530	0.032211	-0.013268	-0.930147
8350	-0.882290	0.817309	9.966404	0.133415	-0.024733	0.331581	-0.165908	0.043472	-0.676263	0.371562	0.032553	-0.016172	-0.927696
8351	-0.965164	0.698657	10.278165	-0.074038	-0.036109	0.291251	-0.166049	0.044704	-0.675344	0.376991	0.031212	-0.015197	-0.925566
8352	-0.257840	1.041640	9.415675	-0.136416	-0.055322	0.255356	-0.164240	0.048524	-0.675333	0.381747	0.028997	-0.013277	-0.923716
8353	0.126425	0.754580	9.327353	-0.050291	-0.032536	0.211836	-0.164011	0.053036	-0.673482	0.385676	0.027913	-0.012709	-0.922125
8354	-0.099893	0.176260	9.173660	0.008557	-0.074489	0.245550	-0.166113	0.055921	-0.674974	0.390139	0.026459	-0.013608	-0.920275
8355	0.195896	0.318361	9.994623	-0.027500	-0.057361	0.287568	-0.166651	0.057565	-0.673398	0.395423	0.025032	-0.013696	-0.918056
8356	0.096835	0.622164	10.779997	0.027755	-0.089033	0.306435	-0.165081	0.057694	-0.673938	0.400975	0.023449	-0.015093	-0.915664
8357	-0.136191	0.479403	9.903213	0.129055	-0.034492	0.303025	-0.164548	0.055776	-0.673964	0.406444	0.023664	-0.017889	-0.913194
8358	-0.166717	0.910341	10.754342	0.015462	-0.032884	0.274084	-0.164143	0.054954	-0.676306	0.411401	0.023008	-0.018599	-0.910974
8359	0.324937	1.135711	10.204771	-0.112999	-0.022299	0.209652	-0.164434	0.059332	-0.674836	0.415260	0.021485	-0.016881	-0.909293
8360	0.093013	0.807901	9.376317	-0.295231	-0.021997	0.166050	-0.163701	0.067262	-0.672959	0.418370	0.018494	-0.011798	-0.908012
8361	-0.473236	1.325624	8.928150	-0.216685	-0.041094	0.217947	-0.163736	0.072870	-0.671998	0.422391	0.015791	-0.008395	-0.906237
8362	-0.205699	0.906384	9.360801	0.099979	-0.032431	0.221873	-0.162973	0.076149	-0.671460	0.426348	0.015929	-0.010583	-0.904357
8363	-0.452986	0.768674	9.313288	-0.066335	-0.055072	0.192429	-0.164798	0.075612	-0.671956	0.429835	0.014258	-0.010051	-0.902739
8364	-0.560513	0.589146	9.316957	-0.232571	-0.042744	0.154248	-0.164321	0.083270	-0.671112	0.432615	0.011374	-0.006297	-0.901485
8365	-0.667029	0.566820	8.822570	-0.177769	-0.046006	0.117665	-0.164106	0.090518	-0.669751	0.434768	0.008962	-0.003654	-0.900491
8366	-0.635705	0.211447	9.089770	-0.077438	-0.065191	0.075943	-0.165565	0.093124	-0.667764	0.436042	0.007028	-0.002874	-0.899894
8367	-0.438602	0.080579	9.266803	-0.058595	-0.098464	0.048554	-0.168456	0.095602	-0.667308	0.436918	0.004738	-0.002803	-0.899485
8368	-0.363686	-0.264743	9.786076	-0.028260	-0.116076	0.045963	-0.169121	0.096562	-0.665608	0.437515	0.002319	-0.003347	-0.899202
8369	-1.116642	-0.252259	11.162516	-0.040969	-0.069815	0.062097	-0.174744	0.097414	-0.666032	0.438628	0.000729	-0.003288	-0.898662
8370	-0.816007	1.228332	12.416973	-0.205382	0.030489	0.017388	-0.175555	0.100837	-0.663917	0.438855	-0.000607	0.000637	-0.898558
8371	0.495665	0.767125	8.079474	-0.290550	0.006628	-0.033057	-0.175731	0.108225	-0.662937	0.438252	-0.002978	0.005796	-0.898829
8372	0.537406	-0.514752	8.975175	-0.316896	-0.028664	0.012150	-0.175787	0.117253	-0.661425	0.438372	-0.006349	0.011209	-0.898701
8373	0.329656	-0.549544	9.651855	-0.112488	-0.072617	0.087539	-0.177800	0.124375	-0.658092	0.439948	-0.008606	0.012497	-0.897895
8374	-0.080211	0.160794	11.244836	0.263437	-0.010501	0.036104	-0.179234	0.124110	-0.658720	0.440592	-0.006548	0.007646	-0.897651
8375	-0.233746	0.314585	10.810554	0.378410	-0.004014	-0.047540	-0.179958	0.115223	-0.661512	0.439778	-0.003255	0.000680	-0.898100
8376	-0.544200	0.126517	10.650059	0.205253	0.045242	-0.122583	-0.179756	0.104280	-0.664079	0.437553	-0.000720	-0.002650	-0.899188
8377	-0.510066	0.193949	9.980058	-0.137986	0.070768	-0.170794	-0.180522	0.101685	-0.665127	0.434480	-0.000573	0.000335	-0.900681
8378	-0.383994	0.287110	9.307157	-0.373864	0.087548	-0.220040	-0.181105	0.110442	-0.662059	0.430464	-0.002327	0.007795	-0.902571
8379	-0.242255	-0.140720	8.969379	-0.393399	0.073652	-0.250315	-0.178813	0.121374	-0.662632	0.425902	-0.004335	0.015412	-0.904628
8380	-0.355800	-0.497152	9.307510	-0.298484	0.012503	-0.295712	-0.181217	0.129320	-0.660708	0.420487	-0.006823	0.020861	-0.907033
8381	-0.408879	-0.513817	10.014305	-0.383440	-0.010320	-0.331663	-0.184543	0.136860	-0.656058	0.414410	-0.010275	0.027606	-0.909614
8382	-0.370079	-0.481331	9.725965	-0.482701	-0.041766	-0.344835	-0.188550	0.148917	-0.650837	0.408008	-0.015306	0.035938	-0.912143
8383	0.010315	-0.646929	10.023578	-0.271721	-0.048071	-0.317040	-0.193824	0.155510	-0.648495	0.402174	-0.018527	0.040331	-0.914487
8384	0.352542	-0.736294	9.985953	-0.044672	-0.012362	-0.258982	-0.199324	0.155949	-0.646081	0.397401	-0.019401	0.040922	-0.916527
8385	0.213755	-1.244213	10.269691	0.053388	0.001483	-0.186029	-0.201797	0.153773	-0.645548	0.394019	-0.019030	0.039811	-0.918043
8386	0.118321	-0.428631	10.902308	0.167620	0.037995	-0.123202	-0.201256	0.151993	-0.647771	0.391774	-0.017191	0.036957	-0.919158
8387	0.189801	-0.178678	9.455460	0.149924	0.040027	-0.125024	-0.202127	0.145022	-0.648990	0.389505	-0.015305	0.034359	-0.920256
8388	-0.059575	-0.942056	9.285420	0.238241	-0.000185	-0.078782	-0.202882	0.141060	-0.650958	0.388107	-0.013588	0.029920	-0.921028
8389	0.243530	-1.102960	9.348245	0.170784	-0.010970	-0.007183	-0.203342	0.131488	-0.653631	0.388033	-0.012421	0.026603	-0.921178
8390	0.167760	-0.565172	9.633847	0.102618	-0.033845	0.017918	-0.203061	0.129709	-0.656497	0.388374	-0.012321	0.024425	-0.921096
8391	-0.351213	-0.557215	10.126257	0.141896	-0.012817	0.030764	-0.203960	0.126978	-0.656381	0.388986	-0.011392	0.021643	-0.920919
8392	-0.220405	-0.491578	9.902390	0.057774	-0.019851	0.038916	-0.203687	0.125061	-0.656663	0.389701	-0.011373	0.020404	-0.920645
8393	0.103386	-0.451540	9.664547	-0.083607	-0.007715	0.051944	-0.204875	0.126983	-0.656367	0.390647	-0.012098	0.021825	-0.920202
8394	0.188478	-0.720374	10.054840	-0.074862	-0.030625	0.077390	-0.205151	0.129173	-0.655824	0.392038	-0.013295	0.022953	-0.919567
8395	0.449139	-0.402253	10.147569	0.076124	-0.055283	0.118919	-0.205553	0.130680	-0.655545	0.394274	-0.013637	0.021076	-0.918650
8396	0.371344	-0.135013	10.040767	0.114546	-0.057017	0.134253	-0.205940	0.129998	-0.655934	0.396778	-0.013807	0.018529	-0.917624
8397	0.318230	0.211005	9.804887	0.177267	-0.037678	0.128704	-0.206309	0.127265	-0.658153	0.399203	-0.013032	0.014895	-0.916649
8398	0.273242	0.340727	9.640948	0.201580	-0.025316	0.103416	-0.205630	0.122884	-0.658077	0.401140	-0.011938	0.010994	-0.915873
8399	0.196043	0.346501	9.759436	0.165115	-0.021711	0.052958	-0.204542	0.116860	-0.660480	0.402154	-0.010985	0.007645	-0.915474
8400	0.269319	0.465949	9.683275	0.129506	-0.028636	0.013906	-0.205841	0.115910	-0.661504	0.402428	-0.010547	0.005016	-0.915377
8401	0.232918	0.776627	9.730418	0.074272	-0.032031	-0.039305	-0.207520	0.113184	-0.662669	0.401727	-0.010519	0.003174	-0.915693
8402	0.214583	0.913862	9.732154	0.101481	-0.028336	-0.118365	-0.210120	0.110736	-0.662913	0.399571	-0.010312	0.001033	-0.916644
8403	0.248853	0.974163	9.876740	0.057160	-0.010679	-0.208505	-0.211540	0.108281	-0.663950	0.395757	-0.010018	-0.000424	-0.918301
8404	0.296120	0.829618	9.917928	-0.039081	0.004346	-0.292026	-0.215575	0.105841	-0.664689	0.390372	-0.010328	0.000240	-0.920599
8405	0.288756	0.473865	9.961966	-0.094204	0.007142	-0.371795	-0.219505	0.106409	-0.662944	0.383495	-0.010890	0.001635	-0.923477
8406	0.227174	-0.037563	10.081581	-0.022536	0.028208	-0.391552	-0.221068	0.105460	-0.663059	0.376241	-0.010637	0.002154	-0.926458
8407	0.246306	-0.057512	9.898547	0.042876	0.016056	-0.411392	-0.224182	0.101920	-0.663823	0.368614	-0.009995	0.001087	-0.929528
8408	0.261650	-0.597791	9.430797	0.102846	0.007422	-0.409328	-0.228986	0.096474	-0.664063	0.361006	-0.009191	-0.000879	-0.932518
8409	0.394913	-1.220599	9.802186	0.111529	-0.012023	-0.370739	-0.231410	0.085953	-0.664130	0.354100	-0.008593	-0.003348	-0.935162
8410	0.709617	-0.786264	10.285096	0.122056	0.012178	-0.328295	-0.235812	0.079822	-0.666193	0.347960	-0.007563	-0.005627	-0.937462
8411	0.498039	-0.668311	10.567044	0.118439	0.043651	-0.317552	-0.236306	0.075995	-0.668033	0.342020	-0.005919	-0.007771	-0.939642
8412	0.388885	-0.721883	10.072319	0.120287	0.042040	-0.317512	-0.238885	0.070675	-0.669469	0.336054	-0.004341	-0.009806	-0.941782
8413	0.515903	-0.835423	9.445097	0.100514	0.014067	-0.289608	-0.241720	0.063987	-0.670397	0.330603	-0.003415	-0.011744	-0.943691
8414	0.540204	-0.824935	9.791062	0.011839	-0.013171	-0.285959	-0.244048	0.060444	-0.671690	0.325171	-0.003602	-0.012098	-0.945571
8415	0.483610	-0.634561	9.769708	-0.024840	-0.007043	-0.283505	-0.247962	0.058549	-0.670616	0.319800	-0.003940	-0.011747	-0.947404
8416	0.473739	-0.656835	9.538834	0.070016	-0.012219	-0.281947	-0.248590	0.054312	-0.671036	0.314415	-0.003743	-0.013197	-0.949186
8417	0.319805	-0.564985	9.296095	0.079021	-0.026974	-0.291558	-0.251693	0.049131	-0.672333	0.308873	-0.003822	-0.014887	-0.950979
8418	0.179274	-0.290172	9.146665	0.028946	-0.061018	-0.302518	-0.255080	0.046139	-0.670501	0.303014	-0.004800	-0.015859	-0.952842
8419	0.111047	-0.054850	9.637800	0.031677	-0.055806	-0.323570	-0.258321	0.041505	-0.670757	0.296826	-0.005713	-0.016801	-0.954767
8420	0.205424	-0.396368	10.664015	0.161274	-0.036775	-0.317390	-0.262068	0.033864	-0.670517	0.290664	-0.005438	-0.020154	-0.956598
8421	0.415447	1.276645	10.907333	0.110695	0.017491	-0.391307	-0.265822	0.027592	-0.670781	0.283187	-0.004448	-0.022193	-0.958798
8422	0.383643	0.941646	9.024486	-0.300663	0.016504	-0.587302	-0.266842	0.023631	-0.671839	0.271811	-0.005660	-0.016404	-0.962194
8423	0.080579	-0.565465	8.529142	-0.720854	-0.033943	-0.670939	-0.271097	0.034596	-0.668823	0.258755	-0.010158	-0.002767	-0.965885
8424	-0.097758	-0.896775	9.838997	-0.624707	-0.020308	-0.597976	-0.276284	0.047891	-0.664476	0.246887	-0.013833	0.009058	-0.968903
8425	0.597765	-0.585524	11.153506	-0.226100	0.063104	-0.510351	-0.280635	0.053385	-0.662547	0.236909	-0.013975	0.013677	-0.971335
8426	0.415217	-0.768766	10.537766	0.061688	0.102515	-0.412914	-0.280238	0.051056	-0.660248	0.228840	-0.011889	0.012833	-0.973307
8427	0.188224	-0.404255	9.613892	-0.074561	0.063194	-0.341630	-0.280463	0.046271	-0.662749	0.222151	-0.011254	0.014574	-0.974838
8428	0.406055	0.018484	9.203529	-0.139264	0.019296	-0.278787	-0.281516	0.046823	-0.661693	0.216620	-0.011662	0.017298	-0.976033
8429	0.397091	0.112626	9.293606	0.132341	-0.042055	-0.211803	-0.282243	0.037662	-0.663324	0.212528	-0.012158	0.014524	-0.976971
8430	0.597449	0.095163	9.599281	0.302978	-0.082466	-0.175530	-0.284544	0.028920	-0.663892	0.209120	-0.012618	0.008198	-0.977774
8431	0.490737	0.354529	9.990091	0.284016	-0.072102	-0.143832	-0.287520	0.023327	-0.663385	0.206387	-0.013052	0.002299	-0.978381
8432	0.174010	0.622680	10.358784	0.160656	-0.038821	-0.167379	-0.289820	0.014721	-0.664470	0.203106	-0.013242	-0.001060	-0.979067
8433	-0.023818	0.643726	10.444843	0.058955	-0.028157	-0.232345	-0.292927	0.009677	-0.664731	0.198568	-0.013713	-0.002448	-0.979988
8434	-0.026753	0.910519	10.383050	0.055741	0.007008	-0.299153	-0.294697	-0.000026	-0.666222	0.192671	-0.013426	-0.003606	-0.981165
8435	-0.048371	-0.074124	10.006637	0.073836	0.078907	-0.317452	-0.295453	-0.004536	-0.666902	0.186462	-0.011703	-0.004916	-0.982380
8436	-0.157015	0.267989	9.924994	0.107909	0.120958	-0.316947	-0.294535	-0.004266	-0.668335	0.180249	-0.008980	-0.006670	-0.983557
8437	-0.186650	-0.468267	8.960328	-0.160361	0.114141	-0.329621	-0.291111	-0.008115	-0.669330	0.173746	-0.007376	-0.003219	-0.984758
8438	-0.075775	-1.171357	8.975320	-0.364672	0.045711	-0.285714	-0.292179	-0.003457	-0.670561	0.167969	-0.007810	0.004070	-0.985753
8439	0.143506	-0.920662	9.721290	-0.361509	0.020832	-0.220606	-0.291422	0.000368	-0.668983	0.163557	-0.008740	0.011261	-0.986431
8440	-0.046394	-1.138086	9.706009	-0.326847	0.018163	-0.171004	-0.293284	0.005850	-0.668772	0.159946	-0.009573	0.017731	-0.986920
8441	-0.263151	-1.400660	9.800987	-0.296021	-0.005633	-0.073928	-0.296236	0.017219	-0.665254	0.158432	-0.010755	0.023647	-0.987028
8442	0.065585	-1.009291	9.639235	-0.137169	-0.056600	0.008097	-0.295888	0.024330	-0.663896	0.158537	-0.012388	0.026169	-0.986929
8443	0.483197	-0.694480	9.836311	-0.053420	-0.105887	0.068383	-0.297621	0.028852	-0.661757	0.159932	-0.014720	0.027028	-0.986648
8444	0.703443	-0.291510	10.045715	0.009905	-0.123569	0.104039	-0.301274	0.027641	-0.661456	0.161979	-0.017155	0.026460	-0.986290
8445	0.901277	-0.303707	9.707426	0.107429	-0.106064	0.118857	-0.301801	0.027506	-0.660027	0.164417	-0.018979	0.024124	-0.985913
8446	0.980353	-0.381907	9.503980	0.177235	-0.060559	0.133594	-0.305842	0.025202	-0.659342	0.167081	-0.019611	0.020473	-0.985535
8447	1.031356	-0.330363	9.186914	0.218493	-0.014998	0.134062	-0.304775	0.021365	-0.659396	0.169814	-0.019308	0.016230	-0.985153
8448	0.660137	-0.232209	8.878835	0.222290	-0.019980	0.093676	-0.304485	0.016713	-0.659834	0.171687	-0.019002	0.011810	-0.984897
8449	0.046500	-0.975588	9.601337	0.039587	-0.009533	0.111785	-0.303416	0.013973	-0.662334	0.173907	-0.019215	0.011119	-0.984512
8450	0.039953	0.087171	11.069925	0.027031	0.061900	0.105090	-0.303164	0.015887	-0.662706	0.175895	-0.017965	0.010834	-0.984185
8451	0.138285	0.377808	9.625717	0.124349	0.097432	0.005536	-0.300397	0.013000	-0.664457	0.176027	-0.015769	0.008768	-0.984220
8452	-0.486756	-0.599719	10.038021	-0.008058	0.034599	-0.032687	-0.297507	0.011207	-0.665811	0.175259	-0.015208	0.009030	-0.984363
8453	-0.295489	-0.198788	10.293312	-0.093928	-0.010985	-0.056369	-0.297920	0.014629	-0.665254	0.174124	-0.015878	0.010882	-0.984536
8454	-0.206553	-0.224121	9.314167	-0.109829	-0.070222	-0.091956	-0.299629	0.016690	-0.665725	0.172160	-0.017748	0.012764	-0.984826
8455	-0.271833	-0.920199	9.599914	-0.118951	-0.114035	-0.078212	-0.302912	0.017390	-0.662308	0.170609	-0.020505	0.014772	-0.985015
8456	0.053332	-0.722922	10.450095	0.001556	-0.108254	-0.036855	-0.305946	0.021373	-0.660930	0.169825	-0.022728	0.014349	-0.985108
8457	0.545668	-0.073433	10.174547	0.183413	-0.061869	-0.061806	-0.308800	0.017147	-0.660153	0.168711	-0.023419	0.010582	-0.985330
8458	0.563907	-0.200861	9.447171	0.434179	-0.061572	-0.095240	-0.310044	0.006894	-0.661657	0.166970	-0.023273	0.001766	-0.985686
8459	0.649810	-0.336881	9.228582	0.156777	-0.087884	-0.090356	-0.312585	-0.005951	-0.661616	0.165266	-0.024576	-0.001578	-0.985942
8460	0.882235	-0.256308	9.429369	0.012835	-0.093213	-0.121442	-0.317801	-0.008249	-0.661301	0.162672	-0.026455	-0.002202	-0.986323
8461	0.846106	0.075233	10.007847	-0.009461	-0.088020	-0.149717	-0.320152	-0.010016	-0.658827	0.159711	-0.028333	-0.002305	-0.986754
8462	0.905072	0.216710	10.020980	0.021218	-0.062545	-0.198736	-0.322621	-0.013424	-0.657401	0.155666	-0.029578	-0.003041	-0.987362
8463	0.894322	0.054201	10.331615	0.035730	-0.014387	-0.237264	-0.323774	-0.017248	-0.657809	0.151001	-0.029872	-0.003878	-0.988075
8464	1.059468	0.191951	10.182778	-0.039229	0.045123	-0.258761	-0.325342	-0.017513	-0.657400	0.145789	-0.029166	-0.003127	-0.988881
8465	0.884665	0.049893	10.471032	-0.164264	0.111672	-0.298186	-0.324031	-0.017930	-0.657941	0.139800	-0.027575	0.000308	-0.989796
8466	0.908812	0.054117	10.341103	-0.323368	0.127462	-0.324845	-0.322991	-0.016841	-0.658205	0.133123	-0.026043	0.006881	-0.990733
8467	1.091474	-0.705710	9.287820	-0.627293	0.132899	-0.361593	-0.320431	-0.007416	-0.658151	0.125598	-0.025317	0.019515	-0.991566
8468	0.788823	-1.488132	9.045927	-0.665892	0.101494	-0.340904	-0.318950	0.007487	-0.657121	0.118409	-0.025193	0.032795	-0.992103
8469	1.142639	-1.671309	9.819392	-0.422188	0.076577	-0.247737	-0.317747	0.024169	-0.654389	0.113223	-0.025067	0.041339	-0.992393
8470	0.526083	-1.476358	10.653639	0.012202	0.062523	-0.173922	-0.317503	0.027314	-0.654621	0.109726	-0.024029	0.041146	-0.992819
8471	0.146794	-1.150212	10.165610	0.250323	0.077687	-0.180752	-0.315377	0.021420	-0.654840	0.106192	-0.022310	0.036397	-0.993429
8472	0.123230	-1.052939	9.669477	0.427716	0.066567	-0.221758	-0.316333	0.007473	-0.657937	0.101913	-0.020326	0.027936	-0.994193
8473	0.360901	-1.583808	9.699775	0.762362	0.021140	-0.242574	-0.315941	-0.012910	-0.662410	0.097379	-0.018701	0.012903	-0.994988
8474	0.028279	-0.832580	9.917953	0.726498	0.029877	-0.224932	-0.316545	-0.042864	-0.665410	0.093139	-0.016835	-0.001583	-0.995510
8475	-0.106273	-0.073113	10.189788	0.334633	0.064737	-0.223947	-0.316690	-0.062014	-0.667665	0.088796	-0.015102	-0.008000	-0.995903
8476	-0.145536	-0.141971	9.593352	-0.037525	0.057770	-0.221387	-0.315229	-0.065716	-0.668240	0.084359	-0.014070	-0.007219	-0.996310
8477	-0.096476	-0.025386	9.305890	-0.085896	0.003541	-0.216633	-0.314317	-0.065173	-0.668507	0.080021	-0.014269	-0.005354	-0.996677
8478	0.080888	-0.216146	9.508839	0.114477	-0.041099	-0.226005	-0.315597	-0.069817	-0.668534	0.075528	-0.014968	-0.007768	-0.997001
8479	0.650077	-0.300689	9.267447	0.228787	-0.077156	-0.183190	-0.316877	-0.075283	-0.667405	0.071935	-0.016295	-0.012277	-0.997201
8480	0.440454	0.097929	9.317094	0.133817	-0.077207	-0.153779	-0.319186	-0.082932	-0.667574	0.068876	-0.017691	-0.015107	-0.997354
8481	0.201000	0.383151	9.173443	0.085130	-0.112305	-0.076585	-0.322686	-0.089070	-0.665772	0.067349	-0.019950	-0.016776	-0.997389
8482	0.246346	0.642873	9.281776	-0.040507	-0.133554	-0.001760	-0.326617	-0.088229	-0.664412	0.067228	-0.022756	-0.016148	-0.997347
8483	0.560993	0.733151	9.719878	-0.074810	-0.105899	0.061449	-0.330033	-0.086707	-0.661501	0.068389	-0.025141	-0.014602	-0.997235
8484	0.611786	0.386090	10.395544	0.066166	-0.028347	0.149892	-0.330579	-0.081778	-0.662996	0.071383	-0.025747	-0.015885	-0.996990
8485	0.613466	0.947492	10.736023	0.271784	0.089593	0.216249	-0.328467	-0.085210	-0.663320	0.075864	-0.023791	-0.020937	-0.996614
8486	0.815095	1.149677	9.729684	0.454371	0.119486	0.240602	-0.326198	-0.092745	-0.664721	0.080896	-0.020907	-0.029697	-0.996061
8487	0.487788	0.632128	9.529499	0.182115	0.073079	0.286029	-0.323146	-0.099327	-0.667159	0.086713	-0.019483	-0.033001	-0.995496
8488	0.428527	0.429978	10.123670	-0.202854	0.019453	0.304141	-0.321882	-0.092220	-0.666332	0.092651	-0.019737	-0.028811	-0.995086
8489	0.729083	0.593257	10.017215	-0.167114	0.012365	0.316658	-0.320365	-0.082515	-0.667294	0.098892	-0.020145	-0.025251	-0.994574
8490	0.858759	0.172223	9.511398	0.024346	-0.020767	0.321344	-0.320937	-0.074578	-0.666173	0.105262	-0.020759	-0.025650	-0.993897
8491	0.725505	0.097433	9.881775	0.262130	-0.026073	0.356559	-0.320021	-0.074172	-0.667088	0.112443	-0.021093	-0.030664	-0.992961
8492	0.505094	0.667656	10.181014	0.635924	0.008900	0.407169	-0.318806	-0.080745	-0.667559	0.120778	-0.019821	-0.043100	-0.991545
8493	0.280375	1.332089	9.818102	0.895593	0.073874	0.397171	-0.318041	-0.099627	-0.669049	0.129051	-0.016701	-0.060441	-0.989653
8494	0.299916	1.697794	9.913457	0.704319	0.136849	0.371399	-0.313727	-0.122633	-0.669340	0.136739	-0.012712	-0.073900	-0.987765
8495	0.478190	1.993209	9.449102	0.416428	0.175362	0.350072	-0.309217	-0.133053	-0.671320	0.144010	-0.008779	-0.081530	-0.986173
8496	0.465634	1.593557	9.281201	0.196534	0.145723	0.297180	-0.305016	-0.134715	-0.673856	0.150088	-0.005914	-0.084939	-0.984999
8497	0.341045	1.377077	9.741194	0.087264	0.075661	0.287302	-0.304223	-0.135540	-0.675169	0.155883	-0.004802	-0.086369	-0.983981
8498	0.512935	1.099466	9.842258	-0.317157	0.037021	0.271767	-0.304140	-0.127058	-0.675346	0.161205	-0.005622	-0.079991	-0.983658
8499	0.176071	0.915619	10.208332	-0.646660	-0.018228	0.297419	-0.300997	-0.104913	-0.675692	0.166936	-0.008694	-0.067213	-0.983636
8500	-0.476654	0.814180	9.977287	-0.356808	-0.032808	0.308471	-0.302160	-0.084113	-0.675858	0.172874	-0.011032	-0.060257	-0.983037
8501	-0.025809	1.051547	10.101090	-0.272721	-0.006720	0.317900	-0.302232	-0.072623	-0.673805	0.179048	-0.012593	-0.054744	-0.982235
8502	-0.397287	1.784979	9.906055	-0.307367	0.051223	0.289926	-0.301773	-0.060038	-0.676015	0.184686	-0.013093	-0.048458	-0.981515
8503	-0.108893	0.930339	9.576526	-0.154186	0.056595	0.255561	-0.300130	-0.050197	-0.675814	0.189711	-0.012845	-0.045081	-0.980720
8504	0.478359	1.317329	10.215148	-0.018220	0.075572	0.252984	-0.298192	-0.045556	-0.676961	0.194707	-0.011747	-0.044383	-0.979786
8505	1.049499	1.511200	9.791897	0.191602	0.114226	0.176988	-0.296095	-0.045977	-0.678031	0.198314	-0.008985	-0.047634	-0.978939
8506	0.718342	1.137335	9.379516	0.315434	0.093628	0.101186	-0.292027	-0.047913	-0.679663	0.200416	-0.006084	-0.053431	-0.978234
8507	0.733450	1.230414	9.183396	0.227929	0.058744	0.057264	-0.290805	-0.054759	-0.681688	0.201620	-0.004175	-0.057662	-0.977756
8508	0.727964	1.141218	9.100711	0.055427	0.034325	0.011845	-0.289478	-0.057227	-0.683284	0.201822	-0.003384	-0.058618	-0.977661
8509	0.455924	0.910666	9.302273	-0.029576	0.016870	0.000618	-0.287620	-0.060382	-0.686188	0.201848	-0.003289	-0.057991	-0.977693
8510	0.454505	0.704586	9.545038	0.000849	-0.000637	-0.013369	-0.287890	-0.059971	-0.684628	0.201499	-0.003374	-0.058023	-0.977763
8511	0.520383	0.454702	9.791526	-0.002773	0.001041	-0.011703	-0.287118	-0.058197	-0.683846	0.201270	-0.003486	-0.057947	-0.977814
8512	0.643711	0.141218	9.834921	0.174133	0.013168	0.044160	-0.286971	-0.060386	-0.684904	0.202128	-0.002667	-0.061309	-0.977435
8513	0.803202	0.137232	10.511189	0.517684	0.062065	0.045896	-0.285729	-0.071063	-0.686579	0.203120	0.000404	-0.071082	-0.976570
8514	0.369374	0.237919	10.871758	0.077454	0.101354	0.052666	-0.284882	-0.081463	-0.687729	0.204263	0.002535	-0.072196	-0.976247
8515	-0.021383	0.285223	11.188084	-0.416303	0.166935	0.033564	-0.281267	-0.073001	-0.688734	0.205174	0.003861	-0.063198	-0.976675
8516	-0.026367	0.970100	10.205898	-0.358590	0.202283	-0.023881	-0.275565	-0.062770	-0.691305	0.204968	0.006284	-0.055373	-0.977181
8517	0.035135	0.162002	8.787827	-0.381660	0.157125	-0.045513	-0.272099	-0.050749	-0.692920	0.204294	0.007663	-0.047041	-0.977749
8518	-0.011048	-0.217690	8.769441	-0.453635	0.069491	0.014382	-0.269285	-0.039546	-0.693499	0.204689	0.007067	-0.037900	-0.978067
8519	-0.119324	0.146468	9.606054	-0.205421	-0.014755	0.083825	-0.268722	-0.024502	-0.692067	0.206345	0.005696	-0.033680	-0.977883
8520	-0.314196	0.567946	10.090810	-0.092043	-0.081336	0.109217	-0.272012	-0.020928	-0.691206	0.208430	0.003565	-0.032240	-0.977499
8521	-0.131134	1.168860	10.444596	-0.339844	-0.062270	0.099609	-0.272956	-0.016546	-0.690115	0.210357	0.000718	-0.025614	-0.977289
8522	0.309723	1.371547	10.212420	-0.509625	-0.062303	0.058633	-0.276831	-0.002983	-0.687854	0.211453	-0.002760	-0.015929	-0.977255
8523	0.295403	0.744048	9.460350	-0.373548	-0.056846	0.060418	-0.279528	0.009753	-0.684585	0.212589	-0.005620	-0.008685	-0.977087
8524	0.274046	0.471261	9.072893	-0.225317	-0.077871	0.128351	-0.280126	0.022067	-0.683033	0.215049	-0.008209	-0.004612	-0.976558
8525	0.297218	0.992276	9.631410	-0.048566	-0.078139	0.205505	-0.282775	0.027827	-0.682420	0.219046	-0.010108	-0.003849	-0.975654
8526	0.261513	1.725036	10.072710	0.166176	-0.025692	0.211817	-0.283289	0.025366	-0.681014	0.223192	-0.009984	-0.007175	-0.974697
8527	0.328225	1.934039	10.165857	0.334532	0.021606	0.192088	-0.282718	0.017703	-0.682132	0.226999	-0.008215	-0.013589	-0.973765
8528	0.582023	1.651362	9.605289	0.374100	0.053214	0.171221	-0.281102	0.011130	-0.685324	0.230362	-0.005614	-0.020619	-0.972870
8529	0.220294	1.056288	9.132952	0.288115	0.034102	0.195195	-0.279593	0.001000	-0.689325	0.234198	-0.003818	-0.026160	-0.971829
8530	-0.171496	0.974660	8.967173	0.296739	-0.004394	0.259549	-0.278635	-0.005707	-0.690699	0.239111	-0.002740	-0.031942	-0.970463
8531	-0.584780	0.909247	9.330460	0.271290	-0.036014	0.327202	-0.277177	-0.008998	-0.691270	0.245440	-0.002415	-0.037493	-0.968683
8532	-0.585396	1.141922	9.914704	0.151067	-0.043304	0.382729	-0.278346	-0.010360	-0.691137	0.252124	-0.002914	-0.040627	-0.966837
8533	-0.390555	1.354091	10.583541	0.018612	-0.031279	0.376490	-0.277977	-0.006258	-0.691102	0.259364	-0.003734	-0.041271	-0.964890
8534	-0.051842	1.416884	11.532991	0.168977	-0.010469	0.345829	-0.277186	-0.006809	-0.692153	0.265961	-0.003434	-0.044576	-0.962947
8535	0.365941	2.446849	11.224011	0.255428	0.049191	0.255125	-0.277035	-0.009818	-0.693220	0.270917	-0.001332	-0.049433	-0.961332
8536	0.762471	1.213195	9.918315	0.173626	-0.020401	0.149957	-0.276104	-0.011738	-0.694675	0.273761	-0.001018	-0.052896	-0.960342
8537	1.174263	0.732656	9.548764	-0.209242	-0.024013	0.139009	-0.276914	-0.007904	-0.693591	0.276388	-0.002804	-0.049229	-0.959780
8538	1.679202	0.435259	9.533779	-0.246758	0.033583	0.140494	-0.276579	0.003450	-0.695553	0.279071	-0.003749	-0.044317	-0.959240
8539	1.527762	0.204457	9.174361	-0.046318	0.105451	0.166013	-0.274375	0.006859	-0.696070	0.282339	-0.002274	-0.043031	-0.958346
8540	0.548220	0.306714	9.443529	-0.065942	0.161680	0.162858	-0.269963	0.012581	-0.696338	0.285567	0.000226	-0.040866	-0.957487
8541	-0.091921	0.589906	9.973793	0.014493	0.217715	0.186796	-0.264879	0.017070	-0.699732	0.289314	0.004179	-0.040069	-0.956386
8542	0.074939	0.963675	9.935797	0.263399	0.238800	0.158754	-0.258573	0.013892	-0.704125	0.292489	0.010057	-0.043758	-0.955214
8543	0.341309	0.752840	9.306253	0.240404	0.203979	0.105481	-0.253291	0.006889	-0.708282	0.294628	0.015118	-0.047344	-0.954319
8544	0.149397	0.603996	8.904870	-0.034204	0.104384	0.069671	-0.247260	0.005764	-0.711745	0.296024	0.016756	-0.046119	-0.953919
8545	-0.277510	0.678748	8.666694	-0.170239	0.001310	0.054356	-0.246773	0.011780	-0.711435	0.297116	0.015574	-0.043022	-0.953744
8546	-0.469983	0.772030	8.794391	-0.140860	-0.056432	0.066772	-0.249027	0.017675	-0.711731	0.298316	0.013515	-0.040713	-0.953503
8547	-0.231452	0.685005	9.257545	-0.051689	-0.086429	0.111272	-0.251542	0.022339	-0.710096	0.300378	0.011345	-0.040393	-0.952897
8548	0.244208	0.663821	9.834763	0.119899	-0.088458	0.138790	-0.253261	0.025084	-0.709008	0.302869	0.010180	-0.043262	-0.951995
8549	0.839902	0.554246	10.126355	0.226233	-0.064233	0.167642	-0.258204	0.021006	-0.708974	0.305953	0.010019	-0.048100	-0.950778
8550	0.989966	0.586080	10.694976	0.191238	0.005527	0.194905	-0.258567	0.016221	-0.709533	0.309568	0.011019	-0.051764	-0.949403
8551	0.715453	0.691612	10.686542	0.091043	0.069416	0.211253	-0.255019	0.013466	-0.710518	0.313630	0.012459	-0.053197	-0.947972
8552	0.679660	0.421754	10.433819	0.141271	0.096655	0.197580	-0.253560	0.010997	-0.712892	0.317413	0.014881	-0.055340	-0.946554
8553	0.353516	0.054489	10.619857	0.126905	0.107197	0.204581	-0.250405	0.008792	-0.714383	0.321368	0.017221	-0.057147	-0.945072
8554	0.344471	0.827790	10.229900	0.084268	0.119623	0.155140	-0.247908	0.008233	-0.717400	0.324388	0.019761	-0.058047	-0.943935
8555	-0.006954	0.328319	9.587950	-0.012125	0.112938	0.115659	-0.245283	0.007399	-0.719258	0.326712	0.021398	-0.057113	-0.943154
8556	-0.482936	0.625285	9.535392	-0.069313	0.097360	0.097767	-0.242940	0.009713	-0.720305	0.328678	0.022585	-0.055235	-0.942555
8557	-0.368683	1.080358	9.210404	-0.062018	0.055463	0.066894	-0.242156	0.010530	-0.721602	0.330031	0.022898	-0.053684	-0.942164
8558	-0.076436	0.760014	9.014351	-0.179989	0.020479	0.030512	-0.241922	0.013948	-0.719373	0.330687	0.021978	-0.050195	-0.942148
8559	-0.530078	0.474111	8.741018	-0.215885	-0.042360	0.041562	-0.242757	0.022981	-0.719401	0.331522	0.019477	-0.046347	-0.942107
8560	-0.997326	0.925269	10.372368	-0.195604	-0.042626	0.064816	-0.244886	0.028053	-0.716734	0.332759	0.017232	-0.042993	-0.941874
8561	0.027084	1.642892	11.712743	-0.023068	-0.030934	0.067687	-0.245416	0.029424	-0.716841	0.334016	0.016249	-0.042719	-0.941459
8562	-0.193188	1.615905	10.190730	0.039958	-0.025176	0.024203	-0.247496	0.027520	-0.716958	0.334416	0.015936	-0.043672	-0.941278
8563	-0.009402	1.351437	9.114295	-0.224774	-0.070546	0.014974	-0.250920	0.032190	-0.717249	0.334704	0.012929	-0.039895	-0.941390
8564	0.245872	1.266740	8.808321	-0.158779	-0.123129	0.054830	-0.252520	0.035753	-0.713828	0.335644	0.009419	-0.037768	-0.941184
8565	0.500655	1.092650	9.154983	0.077175	-0.132061	0.097813	-0.258280	0.036604	-0.712699	0.337369	0.007207	-0.040148	-0.940488
8566	0.404055	1.075590	9.621833	0.171850	-0.102433	0.130347	-0.261674	0.035391	-0.711755	0.339680	0.006249	-0.044114	-0.939485
8567	0.305703	1.491202	10.007158	0.155624	-0.063194	0.160437	-0.262427	0.030060	-0.712054	0.342615	0.005809	-0.047549	-0.938254
8568	-0.081585	1.355058	10.114674	0.166429	-0.014089	0.156374	-0.263967	0.025965	-0.713623	0.345467	0.006450	-0.050812	-0.937032
8569	-0.098935	1.631622	10.065133	0.141482	0.034053	0.150261	-0.264187	0.019400	-0.714977	0.348294	0.007784	-0.053336	-0.935834
8570	-0.346858	0.729191	10.042479	0.116419	0.041140	0.149994	-0.262335	0.016656	-0.716971	0.351060	0.009117	-0.055277	-0.934676
8571	-0.836668	1.075996	11.309947	0.051748	0.084658	0.185118	-0.259331	0.017597	-0.717654	0.354596	0.010784	-0.055726	-0.933295
8572	-0.494594	1.662702	10.568761	0.009109	0.090043	0.142564	-0.257501	0.017998	-0.718582	0.357316	0.012285	-0.055314	-0.932263
8573	-0.087057	0.621034	9.154632	-0.051766	0.058653	0.173424	-0.255935	0.019770	-0.720657	0.360618	0.012776	-0.054003	-0.931061
8574	0.235000	1.085182	9.181220	-0.041288	0.019937	0.220941	-0.253851	0.021400	-0.721319	0.364708	0.012525	-0.053174	-0.929518
8575	0.549950	1.238433	8.978400	0.087345	-0.023921	0.260432	-0.253075	0.023996	-0.723116	0.369491	0.012383	-0.055088	-0.927517
8576	0.506368	1.213141	9.247639	0.069201	-0.041569	0.302534	-0.254515	0.023730	-0.722191	0.374953	0.011702	-0.056781	-0.925229
8577	0.197462	1.199785	10.384441	0.065374	-0.019041	0.332613	-0.252825	0.025773	-0.722973	0.381056	0.011395	-0.058273	-0.922643
8578	0.327981	1.865209	11.251296	0.083131	0.043661	0.361244	-0.249956	0.027537	-0.723774	0.387706	0.012328	-0.059583	-0.919773
8579	0.819544	2.432837	10.157741	0.169456	0.112109	0.319817	-0.248494	0.024384	-0.725896	0.393663	0.015255	-0.062043	-0.917032
8580	0.768496	2.072506	9.380221	0.185921	0.118561	0.261762	-0.243899	0.022993	-0.729340	0.398516	0.018484	-0.064628	-0.914695
8581	0.904199	1.482934	8.829159	0.032151	0.065306	0.230340	-0.239847	0.023108	-0.729659	0.402792	0.019538	-0.064974	-0.912773
8582	0.228146	1.475056	9.248244	0.014151	0.005924	0.224899	-0.238159	0.025288	-0.730050	0.406869	0.019384	-0.065302	-0.910943
8583	0.045769	1.621893	9.611979	-0.051904	0.023470	0.186668	-0.237121	0.028157	-0.732494	0.410311	0.019055	-0.064440	-0.909466
8584	0.162999	1.134935	9.538081	0.012696	0.051552	0.154504	-0.234254	0.030468	-0.733937	0.413152	0.019814	-0.064338	-0.908170
8585	0.519317	0.309992	9.655294	0.141394	0.075899	0.185212	-0.231115	0.030862	-0.735403	0.416549	0.022005	-0.066512	-0.906410
8586	0.623273	-0.021583	10.025478	0.174894	0.051092	0.276019	-0.228223	0.028658	-0.736502	0.421509	0.023937	-0.069409	-0.903847
8587	0.490857	0.360382	10.331407	0.146815	0.082367	0.354463	-0.224794	0.025085	-0.739692	0.427949	0.025991	-0.071614	-0.900586
8588	-0.116998	0.455797	10.097431	0.071413	0.107787	0.422944	-0.219168	0.025329	-0.741584	0.435642	0.027854	-0.072228	-0.896785
8589	-0.152006	0.970040	9.865733	0.102720	0.154161	0.448133	-0.214182	0.024484	-0.745805	0.443826	0.030686	-0.072981	-0.892609
8590	-0.090503	1.482698	9.361626	0.154770	0.173533	0.436344	-0.205406	0.023618	-0.750083	0.451731	0.034437	-0.074503	-0.888371
8591	-0.373201	1.128091	9.078818	0.097673	0.138763	0.395287	-0.201089	0.024280	-0.752210	0.458878	0.037037	-0.075239	-0.884533
8592	-0.737591	1.481074	9.540217	-0.007029	0.098532	0.376926	-0.195342	0.026577	-0.755118	0.465659	0.038065	-0.074523	-0.880999
8593	-0.749033	2.239233	9.698028	-0.082741	0.075910	0.295380	-0.191570	0.030661	-0.756428	0.471026	0.038098	-0.072556	-0.878304
8594	-0.355994	2.179319	9.196494	-0.152181	0.041057	0.221491	-0.187540	0.033785	-0.755165	0.475042	0.036981	-0.069702	-0.876418
8595	-0.199941	1.714152	9.269105	-0.144853	0.007879	0.169292	-0.187189	0.041581	-0.756128	0.478116	0.035448	-0.067209	-0.875004
8596	-0.050825	1.609298	9.965932	-0.101980	0.002462	0.164216	-0.184985	0.044716	-0.756130	0.481004	0.034211	-0.065555	-0.873594
8597	-0.007902	2.188139	10.609054	-0.066012	0.031294	0.118853	-0.184224	0.049090	-0.756616	0.483158	0.033922	-0.064201	-0.872517
8598	0.090274	2.413203	10.529086	-0.083536	0.069054	0.051912	-0.182929	0.051545	-0.757128	0.484160	0.034171	-0.062151	-0.872100
8599	0.222958	2.080605	9.851233	-0.088562	0.077171	-0.004583	-0.180729	0.055227	-0.756867	0.484228	0.034634	-0.059932	-0.872200
8600	0.489099	1.497279	9.315940	-0.043693	0.057160	-0.028308	-0.178382	0.057267	-0.758692	0.483798	0.035160	-0.058635	-0.872505
8601	0.771272	1.114863	9.244224	0.056399	0.022091	-0.012887	-0.177852	0.056855	-0.759997	0.483554	0.036030	-0.059499	-0.872546
8602	0.781234	1.151421	9.427198	0.129593	-0.042714	0.001511	-0.178084	0.053027	-0.762100	0.483399	0.036454	-0.062213	-0.872426
8603	0.314204	1.345315	9.510357	-0.067395	-0.075952	0.023044	-0.180692	0.052084	-0.762329	0.483752	0.034330	-0.061904	-0.872338
8604	0.180560	1.565226	9.514038	-0.155303	-0.088301	0.070027	-0.184126	0.057847	-0.761445	0.484920	0.031118	-0.060136	-0.871933
8605	0.228303	1.481364	9.738560	0.041369	-0.058650	0.109421	-0.187273	0.059643	-0.761638	0.486728	0.030242	-0.061625	-0.870852
8606	0.231832	1.285469	10.178458	0.148655	-0.015005	0.127052	-0.185180	0.059632	-0.761928	0.488806	0.031190	-0.064475	-0.869448
8607	-0.382706	1.086110	11.056218	0.251357	0.025201	0.156269	-0.183048	0.053602	-0.764089	0.491388	0.033764	-0.068795	-0.867563
8608	-0.584458	2.566301	11.685377	0.132648	0.061964	0.094204	-0.183005	0.048406	-0.768019	0.492993	0.035933	-0.070590	-0.866420
8609	-0.386676	1.928234	9.590394	-0.176280	0.081723	0.010813	-0.180379	0.047161	-0.769364	0.493413	0.035532	-0.066846	-0.866495
8610	-0.302918	0.842267	8.594295	-0.217439	0.085365	0.033211	-0.177810	0.055356	-0.769839	0.494226	0.034741	-0.062297	-0.866402
8611	-0.089086	1.028378	8.654669	-0.115667	0.062464	0.076139	-0.176170	0.065333	-0.768990	0.495695	0.034525	-0.059802	-0.865747
8612	0.192191	1.203230	8.351454	0.014722	0.037848	0.131590	-0.173951	0.066553	-0.770304	0.497972	0.035088	-0.059813	-0.864416
8613	-0.201193	1.540838	9.216657	-0.001694	0.016675	0.172096	-0.173681	0.066279	-0.772121	0.500959	0.035096	-0.059819	-0.862688
8614	-0.629119	1.777496	10.013708	-0.048392	-0.000913	0.184188	-0.172118	0.068324	-0.774193	0.504059	0.034289	-0.059166	-0.860958
8615	-0.684592	2.102259	10.685999	-0.081512	0.032203	0.180610	-0.170306	0.071186	-0.773675	0.507250	0.033807	-0.057645	-0.859204
8616	-0.316520	2.250740	10.631660	-0.060760	0.070667	0.156148	-0.167074	0.077051	-0.773020	0.510024	0.034145	-0.056030	-0.857654
8617	0.098933	1.622035	9.794162	-0.058721	0.090054	0.126039	-0.164478	0.080594	-0.773541	0.512314	0.034968	-0.054303	-0.856366
8618	0.335813	1.006900	9.006423	-0.037395	0.067316	0.169991	-0.160190	0.084401	-0.772534	0.515299	0.035474	-0.053132	-0.854626
8619	0.225813	1.152465	9.138817	0.051694	0.024305	0.239275	-0.156396	0.084655	-0.773881	0.519364	0.036156	-0.054054	-0.852075
8620	0.226392	1.216595	9.663437	0.262565	0.000527	0.281261	-0.155446	0.079589	-0.776014	0.523923	0.038508	-0.058766	-0.848863
8621	0.208430	1.395685	9.982868	0.045838	0.026548	0.325632	-0.152543	0.076155	-0.778289	0.529429	0.039023	-0.059642	-0.845355
8622	0.326483	1.697682	9.944468	-0.117874	0.068448	0.335191	-0.148262	0.081330	-0.777527	0.535224	0.038452	-0.057227	-0.841892
8623	0.436017	1.493744	9.597527	-0.068735	0.089435	0.365518	-0.143202	0.087869	-0.777409	0.541512	0.038748	-0.055546	-0.837960
8624	0.513650	1.213554	9.401383	-0.002597	0.107793	0.390663	-0.136032	0.092483	-0.779670	0.548151	0.040013	-0.054679	-0.833631
8625	0.520181	1.114820	9.376160	0.049973	0.075346	0.429679	-0.129899	0.094228	-0.779486	0.555334	0.041249	-0.055197	-0.828768
8626	0.490228	0.969194	9.653511	0.125869	0.072635	0.454868	-0.124012	0.094471	-0.781641	0.562814	0.043270	-0.056893	-0.823487
8627	0.215337	1.013054	9.925540	0.165121	0.076997	0.474641	-0.117323	0.091426	-0.783323	0.570547	0.045719	-0.059313	-0.817844
8628	0.153412	1.131485	9.958677	0.166958	0.096268	0.469479	-0.110365	0.087286	-0.785537	0.578148	0.048563	-0.061417	-0.812166
8629	-0.113041	1.013307	9.957214	0.274404	0.092921	0.450920	-0.103657	0.080958	-0.787510	0.585289	0.052533	-0.065366	-0.806476
8630	-0.528327	1.012216	10.114587	0.192213	0.054589	0.408008	-0.097989	0.074363	-0.790505	0.591707	0.055053	-0.068300	-0.801366
8631	-0.617884	1.320655	10.080454	0.016957	0.086973	0.395483	-0.091061	0.074736	-0.791252	0.598127	0.055965	-0.068046	-0.796544
8632	-0.316983	1.551798	9.359568	0.167539	0.123012	0.368486	-0.086745	0.074714	-0.792092	0.603946	0.059351	-0.069702	-0.791750
8633	-0.400518	1.354857	9.235463	0.572840	0.135404	0.377641	-0.080118	0.061137	-0.796463	0.609375	0.067753	-0.077621	-0.786159
8634	-0.998007	1.533457	9.490196	0.709753	0.161814	0.375420	-0.073688	0.036755	-0.801842	0.614470	0.078280	-0.087355	-0.780171
8635	-1.180196	2.391254	9.549693	0.430706	0.196789	0.364930	-0.065196	0.017012	-0.806172	0.619783	0.085927	-0.092208	-0.774586
8636	-1.037463	2.783005	9.038690	0.266236	0.174115	0.339025	-0.057159	0.007942	-0.809873	0.624853	0.091222	-0.094804	-0.769577
8637	-0.825854	2.665433	8.881710	0.214338	0.097119	0.320660	-0.050571	-0.000163	-0.812120	0.629546	0.094770	-0.097443	-0.764980
8638	-0.406013	2.606064	9.413310	0.153602	0.009520	0.256306	-0.048836	-0.005918	-0.813108	0.633178	0.096277	-0.100208	-0.761430
8639	0.053144	2.640349	9.998517	-0.087723	-0.046596	0.167846	-0.049237	-0.004274	-0.812956	0.635789	0.094097	-0.099757	-0.759583
8640	-0.062105	2.725959	10.173523	-0.388963	-0.034284	0.104062	-0.049828	0.006124	-0.810518	0.637993	0.088348	-0.094530	-0.759094
8641	-0.052072	2.774365	10.298957	-0.400306	0.013056	0.051284	-0.048973	0.016927	-0.810683	0.639470	0.083306	-0.088355	-0.759165
8642	0.018729	2.573887	9.411678	-0.110221	0.048324	0.042909	-0.048500	0.025269	-0.810091	0.640370	0.082482	-0.086187	-0.758745
8643	0.168817	1.961003	9.138990	-0.095051	0.058815	0.058755	-0.045642	0.028948	-0.811003	0.641508	0.082008	-0.084085	-0.758071
8644	0.078968	1.557204	8.990934	-0.251963	0.049917	0.131545	-0.043102	0.041246	-0.809886	0.643979	0.079238	-0.079891	-0.756723
8645	-0.379795	1.547465	9.355253	-0.398979	0.027080	0.176339	-0.040307	0.053678	-0.806961	0.647292	0.074154	-0.073753	-0.755033
8646	-0.389974	1.466549	9.609146	-0.504830	0.006768	0.223059	-0.038829	0.067622	-0.803743	0.651369	0.067317	-0.066421	-0.752845
8647	-0.513636	1.723268	9.877512	-0.134687	-0.043126	0.263549	-0.037585	0.077738	-0.802111	0.655443	0.064496	-0.065252	-0.749651
8648	-0.340230	1.633169	10.742520	-0.345947	-0.018054	0.269060	-0.037116	0.087037	-0.801768	0.659869	0.059267	-0.060700	-0.746576
8649	-0.381207	1.310726	10.582962	-0.516026	0.044859	0.307651	-0.035699	0.111378	-0.797671	0.665075	0.052683	-0.052681	-0.743051
8650	-0.310624	2.406395	10.426727	-0.195670	0.096524	0.324478	-0.031078	0.124484	-0.794767	0.670178	0.051102	-0.048884	-0.738823
8651	-0.174184	1.944357	9.112921	0.200052	0.021731	0.281164	-0.026742	0.120905	-0.795514	0.674126	0.053802	-0.051786	-0.734831
8652	-0.535559	1.371145	9.498760	-0.010384	-0.033434	0.289106	-0.024492	0.117337	-0.797910	0.678340	0.052802	-0.052449	-0.730969
8653	-0.315402	2.420232	10.220256	-0.175970	-0.025844	0.290703	-0.023092	0.122663	-0.795680	0.682723	0.049740	-0.050491	-0.727232
8654	0.612852	2.593158	9.363518	0.098223	-0.002977	0.232639	-0.019569	0.123465	-0.795338	0.685997	0.050735	-0.052246	-0.723951
8655	0.699951	2.275426	9.498497	0.203900	-0.022170	0.199762	-0.019521	0.116763	-0.798119	0.688638	0.053011	-0.055753	-0.721013
8656	0.348119	2.041918	9.316208	0.096700	-0.021975	0.166440	-0.017801	0.113745	-0.799339	0.690903	0.053773	-0.057682	-0.718634
8657	0.310668	2.192710	9.770059	-0.114299	0.035698	0.136946	-0.015982	0.114144	-0.796776	0.693021	0.052560	-0.055787	-0.716832
8658	0.385653	1.892139	9.194004	-0.121255	0.039370	0.107758	-0.014970	0.119473	-0.795963	0.694725	0.051256	-0.053673	-0.715436
8659	0.418504	1.079399	9.330970	-0.017625	0.065543	0.141914	-0.011310	0.119727	-0.796403	0.696833	0.051785	-0.052773	-0.713412
8660	0.301958	0.645600	9.528853	0.046388	0.094222	0.232305	-0.007388	0.120802	-0.798391	0.700186	0.053463	-0.052418	-0.710024
8661	0.158273	0.467068	9.765954	0.015545	0.114119	0.323796	-0.000987	0.119534	-0.795267	0.704867	0.054896	-0.051477	-0.705336
8662	-0.088467	0.388701	10.250216	-0.113706	0.145354	0.409369	0.008281	0.121536	-0.795258	0.710901	0.054855	-0.048328	-0.699482
8663	-0.125041	0.673122	10.361944	-0.191028	0.160863	0.495283	0.016350	0.126690	-0.793647	0.718150	0.053805	-0.043956	-0.692411
8664	-0.483828	0.465131	10.641415	-0.246893	0.190445	0.581397	0.026250	0.131835	-0.792452	0.726571	0.052316	-0.038483	-0.684015
8665	-0.441083	1.041820	10.580387	-0.261414	0.248023	0.648574	0.041097	0.139277	-0.789499	0.735827	0.051297	-0.031982	-0.674466
8666	0.437480	1.695969	9.667128	-0.127129	0.263695	0.665361	0.054888	0.148640	-0.786640	0.745027	0.052489	-0.027126	-0.664413
8667	-0.173688	1.333922	9.259701	0.037404	0.221968	0.684150	0.069797	0.146370	-0.785335	0.754121	0.055512	-0.025075	-0.653904
8668	-1.110841	1.958024	9.621016	-0.129074	0.201984	0.685028	0.083122	0.147667	-0.785781	0.763256	0.055796	-0.021160	-0.643334
8669	-0.805393	2.810947	9.330194	-0.116284	0.173196	0.631355	0.097478	0.150050	-0.783387	0.771511	0.055967	-0.017780	-0.633500
8670	-0.266269	2.575029	9.058483	0.071173	0.127905	0.523088	0.107162	0.147809	-0.783296	0.778077	0.058436	-0.017354	-0.625204
8671	-0.029038	1.988309	8.912711	0.194121	0.129848	0.442736	0.114260	0.140931	-0.783729	0.783388	0.062957	-0.018394	-0.618063
8672	-0.250234	1.776638	9.126067	0.226448	0.094982	0.399686	0.122937	0.131855	-0.783431	0.788058	0.067470	-0.020271	-0.611557
8673	-0.268678	2.220765	9.602351	0.224912	0.072300	0.326542	0.129662	0.122244	-0.784919	0.791745	0.071821	-0.022475	-0.606198
8674	-0.303284	2.114652	9.418790	0.169910	0.037594	0.216743	0.134321	0.108539	-0.786676	0.794147	0.074811	-0.024314	-0.602613
8675	-0.392812	1.754290	9.319293	-0.016777	0.022018	0.143907	0.136163	0.106752	-0.787497	0.795906	0.074809	-0.024152	-0.600294
8676	-0.446473	1.345456	9.190092	-0.133859	0.002863	0.111197	0.138101	0.110708	-0.787358	0.797445	0.072601	-0.022731	-0.598577
8677	-0.591477	0.981820	9.451509	0.039698	0.009909	0.108927	0.139650	0.113298	-0.786062	0.798687	0.073357	-0.023367	-0.596801
8678	-0.602577	0.766754	9.876896	0.197009	0.023805	0.135627	0.141778	0.108364	-0.788729	0.800025	0.076667	-0.025602	-0.594497
8679	-0.843732	0.789763	10.494450	0.272025	0.027228	0.151230	0.141832	0.098924	-0.788822	0.801398	0.081285	-0.028756	-0.591884
8680	-0.887676	0.713965	10.763111	0.198572	0.055121	0.170173	0.142943	0.088796	-0.791137	0.803117	0.084965	-0.030565	-0.588939
8681	-1.445912	0.983249	10.886374	0.069734	0.100692	0.181074	0.149642	0.083014	-0.791294	0.805179	0.087159	-0.030134	-0.585818
8682	-0.825503	1.326986	10.048674	-0.082210	0.111158	0.173739	0.153554	0.083950	-0.790051	0.807431	0.086976	-0.027748	-0.582856
8683	-0.233560	0.050334	9.336781	0.043010	0.105895	0.193595	0.157214	0.083383	-0.789335	0.809661	0.088743	-0.026908	-0.579526
8684	-0.417394	0.331795	9.678045	0.053418	0.098727	0.256313	0.162188	0.082809	-0.790450	0.812586	0.090557	-0.026449	-0.575156
8685	-0.323809	1.259676	9.764806	-0.073638	0.110864	0.263521	0.167681	0.081685	-0.789768	0.815797	0.090384	-0.024300	-0.570715
8686	-0.223164	1.822158	9.924206	-0.135131	0.103908	0.206734	0.173297	0.081654	-0.788560	0.818456	0.089209	-0.021501	-0.567194
8687	-0.333340	1.943628	10.041904	-0.121472	0.087432	0.146910	0.177579	0.086007	-0.786512	0.820374	0.088028	-0.019004	-0.564692
8688	-0.815722	2.037092	9.489608	-0.120264	0.071201	0.088879	0.180829	0.088999	-0.786273	0.821624	0.086770	-0.016700	-0.563139
8689	-0.309993	1.850309	9.471082	-0.260476	0.055420	0.025929	0.183494	0.100748	-0.782707	0.822378	0.083002	-0.012967	-0.562705
8690	-0.322263	1.493661	9.209949	-0.253235	-0.026674	-0.011388	0.182663	0.108139	-0.781199	0.822669	0.078484	-0.010603	-0.562978
8691	-0.196990	1.454140	9.189189	-0.459286	-0.103843	0.023795	0.181022	0.119911	-0.779378	0.823603	0.069635	-0.007270	-0.562829
8692	-0.381825	1.276865	8.946027	-0.575622	-0.196473	0.006775	0.174894	0.137589	-0.774975	0.824433	0.057882	-0.004100	-0.562977
8693	-0.548199	0.966081	9.133739	-0.556146	-0.200043	0.044777	0.169152	0.157866	-0.772879	0.825509	0.046341	-0.001288	-0.562481
8694	-0.452728	1.469519	9.633753	-0.053669	-0.173980	0.121733	0.162933	0.169389	-0.769698	0.826921	0.043440	-0.003738	-0.560625
8695	-0.207920	1.914682	10.333675	0.492030	-0.109363	0.143569	0.158440	0.158472	-0.775427	0.828052	0.050270	-0.011315	-0.558279
8696	-0.524240	1.562536	10.769731	0.420461	-0.025398	0.152177	0.160629	0.143004	-0.778457	0.829306	0.056859	-0.016650	-0.555644
8697	-0.588768	1.672111	10.259674	0.296930	0.016599	0.192015	0.162004	0.132190	-0.780394	0.831086	0.061871	-0.020019	-0.552328
8698	-0.357368	1.298038	9.640572	0.146841	0.023706	0.159093	0.162458	0.123434	-0.783849	0.832675	0.064456	-0.021512	-0.549577
8699	-0.783783	0.412360	9.922448	0.109023	0.042919	0.204649	0.166839	0.113152	-0.786860	0.834792	0.066612	-0.022362	-0.546063
8700	-1.109979	1.400352	9.720336	0.039149	0.065685	0.241535	0.171834	0.109570	-0.789039	0.837428	0.067822	-0.022080	-0.541874
8701	-0.919876	1.679539	8.698159	-0.048229	0.008197	0.186962	0.172457	0.112848	-0.785654	0.839512	0.067025	-0.021742	-0.538753
8702	-0.508377	1.155916	8.395405	-0.051764	-0.082776	0.155541	0.171939	0.112714	-0.786812	0.841250	0.065145	-0.022848	-0.536220
8703	-0.428459	0.817041	9.462628	-0.064565	-0.101454	0.179055	0.171930	0.114493	-0.787182	0.843195	0.062887	-0.024151	-0.533370
8704	-0.378167	1.410541	10.199577	-0.035086	-0.081502	0.178551	0.170649	0.111218	-0.789264	0.845191	0.061291	-0.025435	-0.530329
8705	-0.360446	1.534543	9.898052	-0.053755	-0.067419	0.165275	0.168293	0.112326	-0.790252	0.846964	0.059593	-0.026260	-0.527647
8706	-0.167939	1.463636	9.222692	-0.087667	-0.090945	0.156955	0.166952	0.116709	-0.787603	0.848704	0.057015	-0.027129	-0.525086
8707	0.222165	1.316167	9.181583	-0.187973	-0.142713	0.162939	0.165096	0.121918	-0.788429	0.850532	0.052246	-0.027832	-0.522581
8708	0.513515	0.853184	9.527012	-0.213320	-0.176220	0.205621	0.160361	0.127005	-0.788308	0.852863	0.046613	-0.028878	-0.519248
8709	0.788120	1.074562	10.264957	-0.195655	-0.153796	0.243667	0.158222	0.134540	-0.786650	0.855463	0.041502	-0.029802	-0.515337
8710	0.880808	1.536201	10.459314	-0.125880	-0.092648	0.262083	0.157160	0.137418	-0.786606	0.858240	0.038188	-0.030375	-0.510924
8711	0.834403	1.109907	10.930639	-0.109809	-0.034995	0.271137	0.157138	0.141112	-0.786310	0.861056	0.035723	-0.030211	-0.506354
8712	-0.323885	1.201669	11.244486	-0.236704	0.041411	0.251463	0.158666	0.146574	-0.783694	0.863782	0.031864	-0.027351	-0.502113
8713	-0.231675	1.978902	10.039030	-0.397103	0.137140	0.173256	0.164351	0.156528	-0.780966	0.865811	0.026286	-0.021239	-0.499229
8714	0.083090	0.782795	9.006027	-0.257027	0.188246	0.100127	0.172123	0.166744	-0.777232	0.867014	0.023623	-0.015538	-0.497481
8715	0.206869	-0.141652	9.023170	-0.066505	0.182138	0.104791	0.178881	0.171631	-0.774183	0.868135	0.024231	-0.011900	-0.495593
8716	0.104720	-0.250872	9.224661	-0.060514	0.142655	0.146992	0.184733	0.175155	-0.771391	0.869658	0.024510	-0.008967	-0.492964
8717	-0.090931	0.068914	9.484760	-0.057189	0.059468	0.173269	0.188256	0.175956	-0.770919	0.871399	0.024015	-0.007577	-0.489928
8718	-0.207147	0.695553	9.622737	-0.051879	0.013091	0.172418	0.192557	0.178122	-0.770963	0.873147	0.023164	-0.006995	-0.486856
8719	-0.094174	0.963793	9.543139	-0.023139	-0.028845	0.139895	0.192841	0.173742	-0.770493	0.874512	0.022428	-0.007463	-0.484428
8720	0.027486	1.079624	9.980796	-0.005056	-0.021851	0.088922	0.194151	0.174010	-0.771803	0.875402	0.022067	-0.007908	-0.482827
8721	-0.219776	0.940024	10.101482	-0.037086	0.001026	0.051805	0.193490	0.174697	-0.770752	0.875917	0.021420	-0.007686	-0.481925
8722	-0.286195	1.110874	9.962233	-0.015372	-0.014548	-0.000905	0.195049	0.177151	-0.772044	0.875925	0.020963	-0.007866	-0.481928
8723	0.193972	0.740164	9.504437	-0.129545	-0.038067	-0.075169	0.193465	0.179074	-0.770708	0.875243	0.018364	-0.007391	-0.483278
8724	0.561373	0.471256	9.017545	-0.215307	-0.052913	-0.097151	0.189504	0.186483	-0.771093	0.874375	0.014050	-0.006274	-0.485006
8725	0.556074	0.058542	9.315644	-0.152644	-0.073020	-0.120648	0.185542	0.192523	-0.769164	0.873231	0.010679	-0.006204	-0.487150
8726	0.681701	0.067254	9.338692	0.002210	-0.048503	-0.128278	0.182508	0.197601	-0.769586	0.871976	0.010212	-0.007118	-0.489390
8727	0.682959	0.231850	9.686628	0.055126	-0.017876	-0.155954	0.179240	0.197619	-0.769407	0.870431	0.010975	-0.008137	-0.492101
8728	1.134759	-0.078548	10.003589	0.182202	0.015227	-0.162163	0.177691	0.195987	-0.772503	0.868790	0.014274	-0.009702	-0.494880
8729	1.213455	-0.227246	10.340046	0.178611	0.034388	-0.163944	0.177493	0.187509	-0.776721	0.867114	0.017626	-0.011076	-0.497675
8730	0.120772	-0.399669	10.155237	-0.064696	0.090666	-0.156404	0.178024	0.186960	-0.778286	0.865600	0.017391	-0.008877	-0.500355
8731	-0.758436	-0.097445	10.007689	-0.243522	0.132920	-0.164275	0.179540	0.194611	-0.775777	0.864048	0.014393	-0.004292	-0.503185
8732	-0.708717	-1.256281	10.263091	-0.072875	0.148561	-0.119173	0.182097	0.203351	-0.773402	0.862879	0.014590	-0.001030	-0.505199
8733	-0.514908	-0.501677	10.568086	-0.002526	0.150031	-0.048954	0.185487	0.204153	-0.772411	0.862387	0.015885	0.001446	-0.505998
8734	-0.060420	0.280606	9.578250	0.031543	0.069621	-0.056001	0.189651	0.206866	-0.771671	0.861816	0.017082	0.002273	-0.506928
8735	-0.035409	0.435856	8.503204	-0.013229	-0.084153	-0.063004	0.186765	0.208797	-0.771609	0.861187	0.015828	0.000819	-0.508041
8736	-0.179524	-0.130787	8.445064	0.000780	-0.238130	-0.042383	0.181415	0.209375	-0.775272	0.860763	0.013371	-0.003349	-0.508820
8737	-0.357159	-0.698113	9.651266	0.269353	-0.292760	0.068553	0.172301	0.205870	-0.779566	0.861343	0.014831	-0.011280	-0.507682
8738	-1.265672	0.161873	11.721289	0.623881	-0.221384	0.188112	0.165621	0.189357	-0.786222	0.862936	0.023236	-0.021554	-0.504318
8739	-0.728747	1.997550	10.937508	0.480648	-0.094775	0.274112	0.159619	0.168873	-0.793445	0.865383	0.030352	-0.028240	-0.499393
8740	-0.006813	1.707882	9.284188	0.191137	-0.057015	0.244583	0.161680	0.155460	-0.800590	0.867700	0.032905	-0.031353	-0.495006
8741	0.102787	0.848765	8.607692	0.010525	-0.102373	0.217355	0.161711	0.150535	-0.801414	0.869769	0.031874	-0.033455	-0.491291
8742	0.079995	1.023494	9.061690	-0.124792	-0.160294	0.235578	0.159608	0.152462	-0.801364	0.872202	0.027933	-0.035230	-0.487076
8743	0.449005	1.277798	9.796798	0.090900	-0.170921	0.200027	0.156609	0.151110	-0.801203	0.873962	0.027671	-0.039292	-0.483612
8744	0.625618	0.979107	10.094638	0.316539	-0.102659	0.173600	0.152993	0.145933	-0.805208	0.875379	0.032027	-0.044315	-0.480336
8745	0.553868	1.058249	10.624862	0.239779	-0.016954	0.143417	0.151894	0.135545	-0.810724	0.876570	0.035890	-0.047097	-0.477617
8746	0.558147	1.654818	10.674940	0.077241	0.093304	0.111030	0.154958	0.126775	-0.813054	0.877696	0.037987	-0.046349	-0.475457
8747	0.741344	1.623348	10.288492	-0.045905	0.163395	0.069799	0.159139	0.126067	-0.811443	0.878535	0.038648	-0.043205	-0.474148
8748	0.802278	1.350142	10.760652	-0.160291	0.198332	0.034642	0.166960	0.129171	-0.810496	0.879158	0.037635	-0.038299	-0.473496
8749	0.254771	1.092767	10.925831	-0.165627	0.252702	0.037552	0.173168	0.138164	-0.806234	0.879811	0.037061	-0.032431	-0.472765
8750	0.588425	1.163774	10.616164	-0.099299	0.282456	0.029252	0.183588	0.143031	-0.803756	0.880329	0.037917	-0.026617	-0.472095
8751	0.421475	0.802078	9.882886	0.029441	0.279109	0.068942	0.191292	0.142988	-0.801545	0.881090	0.040993	-0.022166	-0.470646
8752	0.373422	0.844850	9.590607	0.111648	0.254648	0.094155	0.199945	0.138017	-0.800948	0.881985	0.045268	-0.018881	-0.468718
8753	0.428379	1.099532	9.648334	0.068593	0.233563	0.111423	0.207811	0.132638	-0.799309	0.883044	0.048567	-0.015661	-0.466508
8754	-0.083087	1.156748	9.751933	-0.083499	0.184696	0.091796	0.217343	0.132996	-0.796992	0.884037	0.048740	-0.011783	-0.464720
8755	-0.998886	1.058646	9.941346	-0.216673	0.141257	0.042455	0.221618	0.137074	-0.792749	0.884664	0.046177	-0.007450	-0.463877
8756	-1.379684	1.512172	9.421150	-0.229703	0.088292	-0.042206	0.225099	0.144578	-0.791176	0.884493	0.042891	-0.003791	-0.464562
8757	-1.043596	1.248819	9.098006	-0.102418	0.078786	-0.089043	0.226101	0.150591	-0.788287	0.883753	0.041860	-0.001461	-0.466075
8758	-0.804791	0.889831	8.712120	0.127687	0.071933	-0.117488	0.226106	0.149496	-0.787910	0.882550	0.044744	-0.001356	-0.468082
8759	-0.784568	0.345733	8.580726	0.239307	0.043899	-0.076356	0.226264	0.145118	-0.788861	0.881607	0.049434	-0.002816	-0.469380
8760	-0.813276	0.371140	8.951352	0.199606	0.031428	-0.016766	0.225668	0.136367	-0.791136	0.881259	0.053203	-0.004192	-0.469611
8761	-0.825821	0.623223	9.559955	0.154623	-0.000283	0.012793	0.226894	0.128427	-0.792267	0.881205	0.055969	-0.005696	-0.469375
8762	-0.676661	0.538670	9.817237	0.217133	-0.034508	0.021869	0.225636	0.121321	-0.794904	0.881194	0.059423	-0.008437	-0.468930
8763	-0.410930	0.549249	10.021737	0.293953	-0.049526	0.039916	0.225183	0.111203	-0.798617	0.881189	0.064145	-0.012132	-0.468235
8764	-0.010735	0.468449	9.786653	0.256372	-0.066230	0.041212	0.222116	0.099181	-0.798947	0.881297	0.067988	-0.015815	-0.467378
8765	0.250880	0.236597	10.137398	0.173985	-0.048048	0.051118	0.221000	0.090981	-0.803019	0.881517	0.070521	-0.018391	-0.466493
8766	0.120053	0.503110	10.444388	0.111345	0.009624	0.063293	0.220777	0.084964	-0.804239	0.882000	0.072505	-0.019416	-0.465234
8767	-0.059622	1.042904	10.334390	-0.016331	0.063993	0.025717	0.221572	0.083592	-0.805169	0.882291	0.072676	-0.018215	-0.464703
8768	0.056493	1.092976	9.701933	-0.025734	0.087009	-0.046534	0.225754	0.083843	-0.805488	0.881945	0.073001	-0.016444	-0.465374
8769	0.420852	1.406573	9.365952	0.031758	0.069588	-0.091156	0.228345	0.087112	-0.804331	0.881078	0.074081	-0.015455	-0.466877
8770	0.053243	0.977437	9.662182	0.033723	0.024289	-0.153852	0.227313	0.085750	-0.806010	0.879605	0.074903	-0.015186	-0.469525
8771	-0.403370	0.918364	10.415228	-0.130902	0.012030	-0.179661	0.227163	0.087939	-0.804047	0.878119	0.072572	-0.013557	-0.472712
8772	-0.192407	1.378659	10.471569	-0.461717	0.076683	-0.211768	0.228385	0.101064	-0.800963	0.876774	0.065195	-0.007609	-0.476402
8773	-0.512055	1.262170	10.100497	-0.508174	0.122326	-0.203930	0.230862	0.121841	-0.795365	0.875465	0.057281	-0.000444	-0.479875
8774	-0.999196	1.380665	9.070301	-0.282817	0.057913	-0.167962	0.231919	0.141533	-0.792860	0.874161	0.052838	0.003403	-0.482742
8775	-0.922413	1.323718	8.732541	-0.028861	-0.036498	-0.154144	0.232008	0.147414	-0.790476	0.872705	0.051832	0.003137	-0.485478
8776	-0.943703	1.036386	9.094702	0.097788	-0.099666	-0.095353	0.229273	0.146198	-0.791481	0.871704	0.052516	0.000476	-0.487210
8777	-0.957827	1.045305	10.402245	0.040008	-0.114128	-0.021831	0.226940	0.144297	-0.793922	0.871450	0.051996	-0.001928	-0.487716
8778	-0.743407	1.628033	11.180911	-0.008421	-0.041821	0.006313	0.225388	0.142391	-0.795598	0.871544	0.051393	-0.002652	-0.487610
8779	-0.561886	1.724130	10.036547	0.006118	-0.000493	0.001272	0.221477	0.140223	-0.794914	0.871550	0.051439	-0.002775	-0.487593
8780	-0.802330	1.231545	8.783316	-0.070811	-0.031712	0.019983	0.222253	0.141312	-0.794268	0.871835	0.049846	-0.002729	-0.487250
8781	-0.850127	0.634626	8.507711	-0.081910	-0.054563	0.097260	0.222494	0.143772	-0.792438	0.872856	0.047854	-0.003012	-0.485616
8782	-0.743287	0.693820	9.262062	0.085842	-0.042657	0.181319	0.222504	0.142679	-0.793612	0.874621	0.048880	-0.004827	-0.482313
8783	-0.750378	1.036902	9.756312	0.216219	-0.034091	0.228183	0.223468	0.134466	-0.794225	0.876587	0.052301	-0.007746	-0.478330
8784	-0.611042	1.280591	9.580077	0.201947	-0.028848	0.226347	0.224206	0.121878	-0.797980	0.878638	0.055484	-0.010480	-0.474138
8785	-0.609955	1.423352	9.865282	0.148342	-0.042859	0.197731	0.224790	0.112437	-0.800409	0.880323	0.057664	-0.012868	-0.470681
8786	-0.214924	1.294599	9.665738	0.162695	-0.084888	0.181682	0.225486	0.105320	-0.800877	0.881904	0.059638	-0.016166	-0.467362
8787	0.324364	1.425995	9.179562	-0.030355	-0.101534	0.143962	0.223938	0.102593	-0.802432	0.883242	0.058125	-0.017882	-0.464957
8788	0.425270	1.326880	10.057108	-0.218240	-0.095615	0.118753	0.222224	0.105339	-0.802638	0.884727	0.053298	-0.017734	-0.462712
8789	0.363356	1.394953	11.711798	-0.127044	0.005575	0.118017	0.219208	0.106449	-0.801548	0.885949	0.051055	-0.016663	-0.460663
8790	0.473486	1.266326	11.613242	-0.031030	0.150878	0.101563	0.223375	0.107245	-0.798499	0.886970	0.051815	-0.013881	-0.458702
8791	-0.081709	0.968471	11.105139	-0.124721	0.245664	0.085479	0.233155	0.109790	-0.795906	0.887936	0.051801	-0.008569	-0.456960
8792	-0.493681	1.127604	10.185306	-0.155830	0.207541	0.055331	0.240176	0.112759	-0.790293	0.888635	0.050875	-0.003590	-0.455771
8793	-0.495793	0.856005	9.449238	-0.041740	0.111744	-0.055250	0.244854	0.116015	-0.787745	0.888178	0.051133	-0.001260	-0.456643
8794	-0.617249	0.760221	9.276157	-0.218835	0.085561	-0.072476	0.250832	0.119948	-0.784176	0.887745	0.047982	0.002259	-0.457823
8795	-0.662360	0.538487	9.007247	-0.408559	0.120524	-0.047323	0.253625	0.131285	-0.778934	0.887666	0.041804	0.008109	-0.458515
8796	-1.180606	0.334886	8.742626	-0.262006	0.103178	-0.005664	0.254992	0.141261	-0.774719	0.887818	0.038051	0.012274	-0.458455
8797	-1.813254	0.308419	9.485550	0.049061	0.062962	0.028348	0.257064	0.143164	-0.772404	0.888022	0.039509	0.012907	-0.457919
8798	-1.897106	1.065254	9.812191	0.163612	0.015742	0.004512	0.259580	0.137268	-0.771983	0.887944	0.042513	0.011611	-0.457836
8799	-1.343490	1.161666	9.719606	0.144132	0.017440	-0.037183	0.261569	0.132880	-0.773090	0.887467	0.045299	0.010667	-0.458516
8800	-0.783721	1.126192	8.983809	0.096085	-0.015715	-0.086277	0.258064	0.128795	-0.773336	0.886602	0.046795	0.009511	-0.460061
8801	-0.515469	0.834214	8.564795	0.053233	-0.069896	-0.113352	0.256655	0.124426	-0.774392	0.885512	0.047168	0.007917	-0.462149
8802	-0.343601	0.549748	8.783536	0.114014	-0.111955	-0.120225	0.252486	0.123218	-0.776281	0.884325	0.048087	0.004921	-0.464363
8803	-0.295026	0.568210	9.439391	0.187298	-0.112090	-0.119717	0.246768	0.118736	-0.778437	0.883027	0.050413	0.001331	-0.466606
8804	-0.213927	1.081939	10.122288	0.198004	-0.104374	-0.126595	0.242364	0.113152	-0.781012	0.881657	0.052885	-0.002304	-0.468913
8805	0.093573	1.195405	10.260323	0.196454	-0.058023	-0.168806	0.237184	0.105246	-0.781788	0.879844	0.055866	-0.005007	-0.471940
8806	0.161032	0.840942	10.130702	0.181633	-0.010599	-0.239326	0.235408	0.097733	-0.785067	0.877404	0.058938	-0.006710	-0.476071
8807	0.273968	0.428592	10.062505	0.111075	0.012171	-0.261023	0.234382	0.094319	-0.785086	0.874772	0.061028	-0.007295	-0.480620
8808	0.018507	0.502230	9.897334	0.091508	-0.013908	-0.289362	0.230206	0.093521	-0.785807	0.871945	0.062490	-0.008127	-0.485531
8809	-0.422540	0.284056	9.783279	0.018236	-0.018972	-0.310090	0.229162	0.092705	-0.785023	0.868892	0.062605	-0.008296	-0.490957
8810	-0.056727	0.117440	9.710919	0.026104	-0.044514	-0.275902	0.226014	0.095459	-0.786242	0.866229	0.062619	-0.009040	-0.495625
8811	-0.777770	-0.071166	9.114182	0.396964	-0.111671	-0.179847	0.220691	0.089879	-0.787380	0.863898	0.068286	-0.014711	-0.498799
8812	-0.925885	0.816019	9.433264	0.528743	-0.160963	-0.056364	0.216631	0.071847	-0.793186	0.862540	0.075780	-0.022757	-0.499764
8813	-0.712270	1.637907	9.770102	0.131330	-0.138552	-0.021193	0.211733	0.061204	-0.795544	0.862063	0.076550	-0.026426	-0.500290
8814	-1.042696	1.666799	10.511055	-0.337737	-0.088095	0.023244	0.207272	0.064649	-0.796348	0.862779	0.069784	-0.024668	-0.500135
8815	-0.774214	1.727570	10.619983	-0.207307	-0.083014	0.066438	0.205377	0.074918	-0.794280	0.863682	0.065258	-0.024088	-0.499215
8816	-0.745744	1.340529	9.961628	0.019931	-0.138825	0.071343	0.203916	0.078345	-0.793190	0.864310	0.064133	-0.026849	-0.498131
8817	-0.615222	1.039567	9.399509	-0.060763	-0.182598	0.109280	0.199481	0.077275	-0.793909	0.865368	0.061135	-0.029482	-0.496519
8818	-0.097127	1.250123	8.791863	-0.005480	-0.199363	0.164155	0.193995	0.077305	-0.795120	0.866890	0.058914	-0.033149	-0.493894
8819	-0.022894	0.826226	8.781544	0.341371	-0.196811	0.230028	0.191193	0.066378	-0.798288	0.868594	0.062657	-0.040147	-0.489906
8820	0.007243	1.286711	10.012189	0.504530	-0.171038	0.333584	0.187389	0.048480	-0.802803	0.871037	0.069426	-0.048546	-0.483858
8821	0.403362	2.286906	10.923858	0.393483	-0.048988	0.372053	0.186443	0.032207	-0.805147	0.873991	0.075371	-0.053678	-0.477051
8822	0.687760	2.238950	10.123004	0.303363	0.037716	0.364583	0.187845	0.017427	-0.808416	0.877027	0.080593	-0.056530	-0.470248
8823	0.673665	1.649329	9.174309	0.181794	0.066759	0.370756	0.191315	0.004412	-0.807821	0.880265	0.083906	-0.057656	-0.463431
8824	0.921832	1.907516	9.297697	0.033256	0.061368	0.369630	0.197636	-0.004652	-0.806453	0.883721	0.084591	-0.057569	-0.456691
8825	0.834835	2.222090	9.703392	0.126341	0.096341	0.363467	0.202116	-0.010969	-0.806582	0.886912	0.087183	-0.057668	-0.449956
8826	0.460809	2.923178	9.935769	0.128441	0.146395	0.307519	0.208152	-0.016064	-0.805042	0.889642	0.090383	-0.056827	-0.444002
8827	0.131479	2.791112	9.951510	0.112664	0.192125	0.247722	0.215623	-0.021030	-0.803005	0.891834	0.093757	-0.054911	-0.439119
8828	-0.208433	3.198464	10.165798	0.209462	0.187921	0.206297	0.223382	-0.030375	-0.801403	0.893473	0.098875	-0.053851	-0.434776
8829	-0.633616	2.866547	9.074616	0.041837	0.094040	0.077931	0.229569	-0.039987	-0.798487	0.894155	0.100380	-0.052729	-0.433164
8830	-0.933285	2.519997	8.236918	-0.404184	-0.029787	-0.036758	0.230056	-0.033423	-0.798818	0.894629	0.092891	-0.049750	-0.434207
8831	-1.275155	2.629090	9.221610	-0.591058	-0.096274	-0.110513	0.227195	-0.013982	-0.797162	0.894588	0.081691	-0.046116	-0.436936
8832	-1.004220	2.661764	10.373165	-0.286874	-0.042244	-0.120537	0.224877	0.001624	-0.794905	0.893952	0.076256	-0.044241	-0.439406
8833	-0.638707	2.487107	9.243325	0.335128	0.010536	-0.110646	0.222793	0.000541	-0.795143	0.892432	0.082621	-0.046776	-0.441080
8834	-0.266466	2.224877	8.593053	1.159218	-0.013708	-0.110166	0.220055	-0.022015	-0.797909	0.889286	0.103220	-0.057125	-0.441874
8835	0.249279	2.412081	8.994486	1.201206	-0.057665	-0.118957	0.217196	-0.068098	-0.802974	0.885392	0.124374	-0.068456	-0.442635
8836	0.681358	2.717754	9.385987	0.157115	-0.021384	-0.131798	0.217727	-0.092863	-0.802450	0.883807	0.127104	-0.069968	-0.444787
8837	0.537246	2.820316	9.525390	-0.299052	-0.031031	-0.170343	0.216382	-0.084920	-0.804420	0.882953	0.121939	-0.067411	-0.448308
8838	-0.046035	2.277944	9.992803	-0.238298	-0.047555	-0.171668	0.213585	-0.076424	-0.803131	0.881920	0.117490	-0.065767	-0.451761
8839	-0.301763	2.291247	10.545485	-0.237554	-0.000423	-0.139702	0.209707	-0.060123	-0.804723	0.881175	0.113603	-0.063264	-0.454557
8840	-0.146261	2.440216	10.108481	-0.109492	0.048651	-0.137717	0.210724	-0.054793	-0.805203	0.880226	0.112244	-0.061171	-0.457013
8841	-0.366813	2.013773	9.300424	-0.171960	0.075146	-0.146010	0.212792	-0.051932	-0.803008	0.879336	0.110189	-0.057892	-0.459646
8842	-0.694906	1.390068	8.988480	-0.297288	0.071742	-0.127572	0.214292	-0.041134	-0.800985	0.878886	0.105720	-0.053687	-0.462060
8843	-0.806622	0.975989	8.568936	-0.217040	0.024511	-0.070805	0.215535	-0.030882	-0.799351	0.878690	0.102276	-0.050987	-0.463512
8844	-0.702031	1.745905	8.934956	-0.029419	-0.024653	-0.030726	0.217070	-0.025829	-0.797773	0.878442	0.101516	-0.051157	-0.464131
8845	-0.770979	1.519315	10.163363	0.170765	-0.047609	-0.020591	0.215655	-0.029378	-0.798562	0.877833	0.104151	-0.053379	-0.464448
8846	-0.538200	2.924940	12.684010	0.297619	0.035781	-0.013916	0.216494	-0.037726	-0.800726	0.877106	0.109675	-0.055559	-0.464295
8847	-0.223050	2.519055	9.739964	-0.089997	0.108090	-0.067700	0.216767	-0.040327	-0.799850	0.876772	0.109238	-0.052512	-0.465382
8848	-0.404041	1.553018	8.749930	-0.354901	0.003290	-0.063082	0.219053	-0.029122	-0.798869	0.876942	0.103062	-0.049085	-0.466843
8849	-0.057493	1.367405	9.494593	-0.194259	-0.056542	-0.012059	0.217709	-0.023096	-0.798273	0.877155	0.099157	-0.048060	-0.467395
8850	0.423638	1.780778	9.838846	-0.033366	-0.030554	0.023505	0.215860	-0.019255	-0.798983	0.877411	0.098216	-0.048404	-0.467077
8851	0.556586	2.142507	9.709683	-0.104861	0.042888	0.032098	0.216619	-0.015156	-0.798437	0.877948	0.096722	-0.046598	-0.466562
8852	0.358315	2.107673	9.610061	-0.110096	0.091994	0.019956	0.218413	-0.010105	-0.796345	0.878430	0.095582	-0.044067	-0.466136
8853	0.318692	1.975165	9.433449	-0.058092	0.104347	0.003627	0.222058	-0.007526	-0.796116	0.878660	0.095485	-0.041598	-0.465949
8854	0.051416	2.071783	9.674778	-0.051755	0.112296	-0.016471	0.225465	-0.010281	-0.794384	0.878700	0.095590	-0.039184	-0.466062
8855	-0.177201	2.177212	9.750057	-0.005932	0.123827	-0.056540	0.229626	-0.007979	-0.791709	0.878273	0.096638	-0.036760	-0.466847
8856	-0.525028	2.160634	9.733643	0.051385	0.104739	-0.073713	0.232090	-0.005257	-0.790685	0.877562	0.098526	-0.035331	-0.467900
8857	-0.649590	2.301018	9.707493	0.035247	0.080271	-0.072090	0.234835	-0.005820	-0.789826	0.876864	0.099924	-0.034019	-0.469007
8858	-0.697277	2.387769	9.641613	0.029934	0.059333	-0.088033	0.236534	-0.006103	-0.789467	0.876020	0.101018	-0.033156	-0.470409
8859	-0.717536	2.262274	9.448092	0.003150	0.032289	-0.104202	0.237855	-0.008298	-0.789896	0.875041	0.101454	-0.032312	-0.472193
8860	-0.730178	2.180789	9.509747	0.020929	-0.005368	-0.091887	0.235885	-0.007194	-0.788950	0.874129	0.101782	-0.032490	-0.473797
8861	-0.720569	2.171329	9.586456	0.096052	-0.003630	-0.086052	0.236672	-0.007335	-0.789352	0.873098	0.103509	-0.033182	-0.475272
8862	-0.562631	2.307384	9.651543	0.070976	-0.000211	-0.080957	0.236161	-0.008836	-0.790264	0.872182	0.104753	-0.033766	-0.476640
8863	-0.698276	2.248265	9.635212	-0.036304	0.008593	-0.097539	0.234073	-0.009920	-0.789596	0.871316	0.104308	-0.032958	-0.478374
8864	-0.723445	2.113040	9.393559	-0.075776	-0.000168	-0.071438	0.233801	-0.007182	-0.790859	0.870791	0.102985	-0.032159	-0.479670
8865	-0.762029	2.122713	9.312295	-0.036387	-0.028104	-0.081811	0.233268	-0.004989	-0.791605	0.870044	0.102189	-0.032014	-0.481202
8866	-0.577598	2.242379	9.590846	-0.005046	-0.056161	-0.102869	0.231154	-0.001285	-0.791019	0.869028	0.101578	-0.032805	-0.483111
8867	-0.539181	2.213114	9.556534	-0.068554	-0.058797	-0.106883	0.229044	0.001873	-0.790957	0.868074	0.099953	-0.032835	-0.485158
8868	-0.373291	2.102187	9.883060	-0.104261	-0.049239	-0.131861	0.226413	0.004349	-0.790117	0.866967	0.097703	-0.032487	-0.487613
8869	-0.070800	2.200328	9.715761	-0.150750	-0.027440	-0.128663	0.224176	0.008193	-0.791856	0.865967	0.094960	-0.031150	-0.490014
8870	-0.005554	1.868109	9.776264	-0.122002	0.006711	-0.147804	0.222303	0.015453	-0.791239	0.864749	0.092955	-0.029630	-0.492636
8871	-0.035755	1.697516	9.752935	-0.098708	0.038229	-0.145784	0.223187	0.020920	-0.791328	0.863502	0.091734	-0.027661	-0.495161
8872	-0.040356	1.737645	9.493895	-0.080826	0.069742	-0.126138	0.222759	0.026394	-0.789975	0.862437	0.091050	-0.025496	-0.497256
8873	-0.078978	1.738072	9.535087	0.001471	0.092494	-0.116634	0.225879	0.028291	-0.788193	0.861309	0.092053	-0.023667	-0.499113
8874	-0.200244	1.668751	9.364712	0.035439	0.102168	-0.102226	0.228372	0.026362	-0.787732	0.860272	0.093682	-0.022144	-0.500664
8875	-0.335202	1.697027	9.616130	0.054956	0.099465	-0.072974	0.229291	0.025263	-0.787239	0.859473	0.095636	-0.020828	-0.501723
8876	-0.392360	1.803697	9.747620	0.004786	0.092417	-0.063637	0.232546	0.026886	-0.786238	0.858867	0.096622	-0.019237	-0.502635
8877	-0.416845	1.755830	9.761700	-0.072196	0.090636	-0.057157	0.236054	0.030424	-0.785997	0.858459	0.096279	-0.016841	-0.503483
8878	-0.473333	1.623887	9.727026	-0.150868	0.101167	-0.068276	0.237331	0.034109	-0.783265	0.858097	0.094680	-0.013524	-0.504503
8879	-0.610904	1.636607	9.603395	-0.190257	0.136178	-0.049885	0.240946	0.041203	-0.782086	0.857978	0.092750	-0.009179	-0.505160
8880	-0.519017	1.663897	9.324149	-0.143688	0.169453	-0.041511	0.245862	0.048014	-0.778472	0.857855	0.091954	-0.004814	-0.505575
8881	-0.585590	1.817501	9.050126	-0.009381	0.223806	-0.038515	0.251326	0.051540	-0.776839	0.857494	0.094009	-0.000835	-0.505831
8882	-0.904844	1.732163	9.429195	0.115778	0.222078	-0.026965	0.258918	0.048763	-0.775558	0.857006	0.098190	0.001783	-0.505862
8883	-1.087037	1.905380	9.769200	0.292995	0.202917	-0.053858	0.265486	0.041202	-0.772886	0.855854	0.105224	0.002370	-0.506395
8884	-1.135258	1.935136	9.152347	0.382369	0.077084	-0.051865	0.270535	0.028317	-0.775416	0.854509	0.112494	-0.000143	-0.507108
8885	-1.292589	1.894297	8.766326	0.263267	-0.045310	-0.054891	0.268379	0.017248	-0.776527	0.853342	0.116516	-0.003492	-0.508152
8886	-1.191647	2.106050	10.632741	0.080597	-0.052740	-0.075664	0.267362	0.013013	-0.777717	0.852394	0.117310	-0.005104	-0.509546
8887	-0.617674	2.018712	10.275924	0.034940	-0.045009	-0.058527	0.264227	0.012483	-0.777416	0.851707	0.117414	-0.006135	-0.510657
8888	-1.165082	1.799872	9.672535	0.069018	-0.001859	-0.047416	0.263193	0.010984	-0.778191	0.851070	0.118526	-0.006829	-0.511454
8889	-1.337368	1.685392	9.547741	0.079667	0.019156	-0.019033	0.261393	0.006206	-0.778987	0.850686	0.120030	-0.007302	-0.511735
8890	-1.276244	1.784199	9.769440	0.061694	0.045288	0.000313	0.262438	0.005516	-0.777846	0.850556	0.121493	-0.007233	-0.511607
8891	-1.245973	1.964435	9.800089	0.020515	0.027760	-0.000024	0.265446	0.004541	-0.776737	0.850508	0.122067	-0.006986	-0.511554
8892	-1.255821	1.946824	9.521205	-0.008096	0.004199	-0.003837	0.265455	0.003721	-0.778038	0.850500	0.121922	-0.006892	-0.511603
8893	-1.116683	1.827179	9.287926	-0.004501	-0.021151	-0.009250	0.265056	0.004818	-0.777763	0.850411	0.121565	-0.007191	-0.511831
8894	-0.937214	1.932085	9.446192	-0.034899	-0.028222	-0.020108	0.264651	0.006461	-0.776706	0.850296	0.120635	-0.007334	-0.512240
8895	-0.805574	2.095676	9.797798	-0.097512	-0.021329	-0.031127	0.262278	0.010578	-0.777664	0.850208	0.118681	-0.006646	-0.512851
8896	-0.857473	2.264610	9.855460	-0.097387	-0.003776	-0.053924	0.262130	0.014136	-0.778403	0.849893	0.116943	-0.005653	-0.513784
8897	-0.910909	2.223840	9.756923	-0.029317	-0.017680	-0.071092	0.259901	0.016064	-0.779644	0.849230	0.116189	-0.005528	-0.515051
8898	-0.989173	2.087125	9.679126	0.099555	-0.042074	-0.083461	0.260428	0.015788	-0.780430	0.848143	0.117405	-0.007143	-0.516545
