# Supplementary material for: Identification of Haptic Based Guiding Using Hard Reins
Source: PLoS One. 2015 Jul 22;10(7):e0132020. doi: 10.1371/journal.pone.0132020 (PMC4511788; doi:10.1371/journal.pone.0132020)
Supplement: S1 File — (ZIP) [file pone.0132020.s001.zip › MotionData1/Subject2/T15/gc15.txt]

// Start Time: 0
// Sample rate: 25.0Hz
// Scenario: 4.9
// Firmware Version: 2.6.1
Counter	Acc_X	Acc_Y	Acc_Z	Gyr_X	Gyr_Y	Gyr_Z	Mag_X	Mag_Y	Mag_Z	Quat_w	Quat_x	Quat_y	Quat_z
8241	9.459359	0.988975	-2.404872	-0.530533	0.022676	-0.003878	-0.697439	-0.355585	0.069384	-0.347656	0.646337	0.392716	0.554219
8242	9.485828	1.008260	-2.385794	-0.539693	0.011919	-0.004797	-0.697992	-0.356138	0.069383	-0.345054	0.649223	0.387346	0.556246
8243	9.440256	1.042255	-2.405441	-0.566862	0.022818	-0.000762	-0.697712	-0.356131	0.066892	-0.341666	0.652295	0.382052	0.558402
8244	9.521467	0.960010	-2.336981	-0.544899	0.046086	0.005547	-0.698266	-0.356123	0.064960	-0.339338	0.654845	0.376217	0.560793
8245	9.535899	0.981772	-2.320330	-0.566687	0.051638	0.000840	-0.699657	-0.355424	0.064148	-0.336119	0.657529	0.370698	0.563260
8246	9.555325	1.017910	-2.318343	-0.555901	0.037223	-0.004245	-0.697716	-0.354315	0.062900	-0.333435	0.660108	0.364889	0.565628
8247	9.550141	1.023078	-2.270072	-0.561466	0.024714	-0.013082	-0.698822	-0.355136	0.060273	-0.329860	0.662880	0.359788	0.567746
8248	9.516469	1.013504	-2.289249	-0.541601	0.012130	-0.026934	-0.697426	-0.356944	0.060797	-0.326892	0.665413	0.354571	0.569777
8249	9.530985	1.032774	-2.284651	-0.567022	0.015873	-0.029018	-0.697981	-0.356942	0.060801	-0.322930	0.668133	0.349674	0.571876
8250	9.554929	1.052165	-2.251074	-0.556069	0.019315	-0.016521	-0.697422	-0.357634	0.059960	-0.319906	0.670682	0.344073	0.573987
8251	9.550441	1.042226	-2.299279	-0.547054	0.010327	-0.023437	-0.697839	-0.357633	0.059963	-0.316171	0.673300	0.339364	0.575791
8252	9.502135	1.091039	-2.270766	-0.548910	0.006743	-0.025211	-0.697143	-0.358052	0.060230	-0.313024	0.675818	0.334009	0.577688
8253	9.540936	1.051860	-2.313871	-0.561586	0.008562	-0.020058	-0.697416	-0.359021	0.059945	-0.309055	0.678497	0.329098	0.579501
8254	9.507150	1.076312	-2.302018	-0.568818	0.013983	-0.018411	-0.697141	-0.358188	0.059399	-0.305734	0.681026	0.323343	0.581532
8255	9.478136	1.047454	-2.308905	-0.530722	0.002969	-0.016137	-0.697422	-0.357636	0.060513	-0.302130	0.683531	0.318772	0.582999
8256	9.478059	1.086297	-2.280345	-0.546987	0.013778	-0.007544	-0.697284	-0.357777	0.061202	-0.299199	0.685928	0.313094	0.584768
8257	9.492648	1.134593	-2.271239	-0.549604	0.028130	0.001192	-0.697695	-0.359164	0.061467	-0.295635	0.688289	0.307918	0.586554
8258	9.574759	1.080704	-2.304574	-0.570467	0.030024	0.002717	-0.697004	-0.358053	0.060505	-0.292571	0.690624	0.301695	0.588575
8259	9.516488	1.008641	-2.294027	-0.539675	0.022820	-0.014593	-0.697283	-0.357776	0.060925	-0.288864	0.692816	0.296885	0.590274
8260	9.622704	1.104898	-2.251753	-0.559644	0.008160	0.024220	-0.698254	-0.358051	0.060930	-0.286043	0.695394	0.290588	0.591748
8261	9.501904	1.040327	-2.265368	-0.542400	0.005399	0.019983	-0.698537	-0.356941	0.060805	-0.282540	0.697935	0.285370	0.592978
8262	9.540300	1.028139	-2.243538	-0.537796	0.011615	0.027966	-0.697979	-0.357498	0.061072	-0.280057	0.700291	0.279230	0.594298
8263	9.475533	1.096100	-2.261122	-0.537661	0.025881	0.043800	-0.698406	-0.354718	0.059444	-0.276957	0.702619	0.273623	0.595610
8264	9.482598	1.178604	-2.199234	-0.559386	0.031216	0.062984	-0.699531	-0.351387	0.059211	-0.274666	0.704976	0.266597	0.597071
8265	9.607151	1.011333	-2.158876	-0.544843	0.029335	0.064937	-0.700793	-0.348890	0.059799	-0.271670	0.707329	0.260591	0.598309
8266	9.640281	1.001957	-2.079084	-0.557757	0.000589	0.062310	-0.701627	-0.348610	0.059532	-0.269200	0.709951	0.253729	0.599268
8267	9.605990	0.815948	-2.103540	-0.556256	-0.041527	0.035133	-0.703579	-0.346943	0.059841	-0.265261	0.712972	0.248389	0.599675
8268	9.572468	0.796556	-2.146769	-0.552733	-0.045794	0.006885	-0.701918	-0.346124	0.062602	-0.261932	0.715761	0.242598	0.600187
8269	9.432634	0.724614	-2.198933	-0.570745	-0.020425	-0.001479	-0.703029	-0.346403	0.063991	-0.257392	0.718338	0.237491	0.601114
8270	9.660020	1.129945	-2.073290	-0.534673	-0.056752	0.016067	-0.703867	-0.345291	0.063732	-0.254356	0.721129	0.231813	0.601281
8271	9.612862	1.124502	-2.218133	-0.549316	-0.083793	0.024905	-0.701796	-0.343089	0.067334	-0.250074	0.724393	0.226917	0.601021
8272	9.485852	0.916135	-2.433089	-0.549297	-0.092818	0.024918	-0.703330	-0.342263	0.070397	-0.246739	0.727651	0.221093	0.600634
8273	9.435946	0.872200	-2.553337	-0.539945	-0.089857	0.090462	-0.703065	-0.340058	0.074289	-0.243283	0.731150	0.215386	0.599868
8274	9.508242	0.692465	-2.626328	-0.538334	-0.113013	0.060541	-0.702935	-0.338543	0.077346	-0.240417	0.734667	0.209246	0.598899
8275	9.475088	0.951511	-2.583268	-0.549167	-0.104108	0.078076	-0.703222	-0.336746	0.079303	-0.236542	0.738240	0.203676	0.597968
8276	9.371350	0.881849	-2.621010	-0.545440	-0.093343	0.079795	-0.705457	-0.333970	0.080040	-0.233852	0.741541	0.197047	0.597162
8277	9.292474	1.002922	-2.660913	-0.539061	-0.082468	0.069188	-0.704767	-0.333001	0.080045	-0.230030	0.744683	0.191631	0.596499
8278	9.340692	0.852380	-2.726949	-0.555991	-0.046546	0.090879	-0.708114	-0.329945	0.080655	-0.227465	0.747421	0.184469	0.596316
8279	9.475351	0.769512	-2.704459	-0.562980	-0.017934	0.119831	-0.707567	-0.327442	0.078326	-0.224061	0.749997	0.177719	0.596420
8280	9.274377	0.756779	-2.624316	-0.571760	0.010559	0.158430	-0.709247	-0.323825	0.075749	-0.222239	0.752256	0.169073	0.596770
8281	9.329284	0.718135	-2.565972	-0.556082	0.050131	0.158374	-0.711624	-0.319513	0.073184	-0.219561	0.754009	0.161527	0.597639
8282	9.343067	0.747694	-2.462427	-0.555140	0.073792	0.131702	-0.713305	-0.315475	0.069367	-0.217845	0.755230	0.153177	0.598923
8283	9.427717	0.776096	-2.472522	-0.551558	0.068413	0.128260	-0.715954	-0.311982	0.063062	-0.214867	0.756530	0.146072	0.600132
8284	9.497632	0.698151	-2.500739	-0.546113	0.072110	0.115922	-0.719990	-0.308903	0.057040	-0.213062	0.757572	0.138057	0.601357
8285	9.443496	0.587839	-2.419704	-0.515221	0.080186	0.102050	-0.719997	-0.305971	0.050986	-0.210288	0.758395	0.131754	0.602707
8286	9.331338	0.347092	-2.387874	-0.544197	0.098481	0.083851	-0.720695	-0.304290	0.046031	-0.208172	0.758924	0.124120	0.604395
8287	9.473112	0.157632	-2.400447	-0.558602	0.110192	0.092462	-0.723198	-0.302183	0.039572	-0.204653	0.759438	0.117323	0.606305
8288	9.417103	-0.033089	-2.427237	-0.558460	0.130049	0.087000	-0.723763	-0.298272	0.031043	-0.202407	0.759541	0.109324	0.608422
8289	9.414157	-0.073846	-2.378456	-0.551924	0.166166	0.074461	-0.725977	-0.297952	0.019448	-0.198857	0.759195	0.102659	0.611180
8290	9.478221	0.033280	-2.186448	-0.557901	0.225481	0.094391	-0.728062	-0.295134	0.007324	-0.196884	0.758021	0.094160	0.614634
8291	9.798718	0.303101	-1.996598	-0.537779	0.230301	0.153074	-0.727781	-0.292866	-0.008143	-0.194595	0.756847	0.086244	0.617962
8292	10.013927	0.254869	-1.764401	-0.554231	0.190260	0.207117	-0.730714	-0.286153	-0.023677	-0.193976	0.756147	0.076206	0.620329
8293	10.100635	0.159452	-1.478351	-0.558209	0.139819	0.207373	-0.732396	-0.279869	-0.036322	-0.191847	0.756098	0.067595	0.622046
8294	10.080728	0.160062	-1.401015	-0.556807	0.074951	0.206011	-0.733953	-0.271094	-0.047282	-0.190975	0.756687	0.057974	0.622570
8295	9.972147	0.214057	-1.377311	-0.553497	0.009826	0.231203	-0.736336	-0.263845	-0.057422	-0.188987	0.758106	0.049588	0.622173
8296	9.895766	0.223554	-1.481208	-0.550415	-0.080245	0.226475	-0.739415	-0.257868	-0.059964	-0.188269	0.760481	0.040315	0.620160
8297	9.849749	0.165806	-1.487751	-0.568081	-0.130319	0.192943	-0.742226	-0.249953	-0.061382	-0.185372	0.763514	0.032883	0.617740
8298	9.869337	0.150912	-1.531101	-0.560420	-0.191218	0.149179	-0.744476	-0.243292	-0.061434	-0.183427	0.767099	0.025066	0.614235
8299	9.821269	-0.013762	-1.635508	-0.553602	-0.233880	0.080493	-0.746577	-0.240395	-0.055442	-0.179216	0.771145	0.019936	0.610590
8300	9.657389	-0.102588	-1.706781	-0.541138	-0.247837	0.021412	-0.747009	-0.237916	-0.049882	-0.175942	0.775169	0.014513	0.606586
8301	9.464982	-0.225516	-1.850119	-0.542768	-0.226235	0.022097	-0.748961	-0.237377	-0.043500	-0.171104	0.778932	0.010396	0.603225
8302	9.446121	-0.138499	-1.865561	-0.547973	-0.204922	0.059068	-0.748966	-0.237536	-0.037417	-0.168158	0.782355	0.004144	0.599689
8303	9.425518	-0.413637	-1.831054	-0.555017	-0.176088	0.060537	-0.750098	-0.233525	-0.033495	-0.163531	0.785435	-0.000885	0.596950
8304	9.379251	-0.379078	-1.761310	-0.547729	-0.165237	0.051700	-0.751075	-0.233121	-0.029058	-0.160477	0.788269	-0.007159	0.593993
8305	9.524495	-0.336726	-1.798219	-0.523837	-0.134954	0.080139	-0.752058	-0.231748	-0.024058	-0.156511	0.790629	-0.012251	0.591827
8306	9.903395	-0.219885	-2.053722	-0.542684	-0.099682	0.081576	-0.752899	-0.230228	-0.021962	-0.153856	0.792563	-0.019149	0.589750
8307	10.092642	-0.117193	-2.444115	-0.566995	-0.064273	0.068760	-0.753193	-0.227187	-0.018886	-0.148980	0.794111	-0.024761	0.588710
8308	9.529645	0.219465	-2.502689	-0.563480	-0.058581	0.029772	-0.754031	-0.226076	-0.018592	-0.145350	0.795544	-0.031210	0.587375
8309	8.885462	0.422151	-2.426773	-0.545075	0.012013	-0.022749	-0.753749	-0.226908	-0.018879	-0.139616	0.796079	-0.035289	0.587810
8310	8.903612	0.726422	-2.442273	-0.552935	0.067871	-0.016948	-0.753191	-0.227039	-0.021650	-0.135508	0.795932	-0.041232	0.588583
8311	9.269709	0.511399	-2.452444	-0.559200	0.131867	-0.112023	-0.753598	-0.228835	-0.023463	-0.128324	0.795064	-0.044323	0.591136
8312	9.708110	0.543701	-2.641848	-0.549914	0.167995	-0.119995	-0.750101	-0.233962	-0.027000	-0.122955	0.793714	-0.048850	0.593729
8313	9.863104	0.937842	-2.832494	-0.551737	0.173451	-0.119959	-0.749804	-0.238255	-0.028706	-0.115670	0.792224	-0.051753	0.596929
8314	9.671030	0.806894	-2.712387	-0.541907	0.161015	-0.148138	-0.748956	-0.241021	-0.031507	-0.110093	0.790862	-0.055714	0.599428
8315	9.847028	0.825312	-2.681418	-0.551867	0.160954	-0.134063	-0.745732	-0.247397	-0.034640	-0.102570	0.789414	-0.058289	0.602417
8316	9.919799	0.848790	-2.718019	-0.545460	0.155303	-0.109163	-0.745997	-0.250308	-0.034668	-0.097405	0.787981	-0.062886	0.604684
8317	9.797724	0.622861	-2.645267	-0.544734	0.102718	-0.076158	-0.744319	-0.253371	-0.031946	-0.090696	0.787041	-0.066108	0.606605
8318	9.477142	0.403530	-2.490176	-0.552330	0.037709	-0.062679	-0.744310	-0.255592	-0.031278	-0.086134	0.786894	-0.071294	0.606875
8319	9.383508	0.066345	-2.404140	-0.530773	-0.001945	-0.075519	-0.744855	-0.258932	-0.027298	-0.079754	0.787102	-0.074142	0.607135
8320	9.317080	0.414870	-2.383779	-0.541763	-0.043936	-0.009012	-0.744303	-0.258946	-0.023431	-0.076122	0.787764	-0.079906	0.606010
8321	9.264210	0.458652	-2.391445	-0.541568	-0.071969	0.100853	-0.744307	-0.258539	-0.020384	-0.071768	0.788471	-0.085530	0.604853
8322	9.463275	0.514619	-2.515558	-0.571460	-0.088504	0.154622	-0.747110	-0.252709	-0.020302	-0.069715	0.789341	-0.094161	0.602672
8323	9.444465	0.545847	-2.564204	-0.541716	-0.113656	0.131241	-0.749344	-0.249930	-0.020533	-0.065739	0.790384	-0.100181	0.600778
8324	9.301322	0.988973	-2.564124	-0.548990	-0.111947	0.145327	-0.751591	-0.243679	-0.022387	-0.063961	0.791396	-0.108356	0.598214
8325	9.087944	0.962048	-2.447565	-0.537932	-0.082250	0.139914	-0.753268	-0.241175	-0.023870	-0.059997	0.791928	-0.114465	0.596782
8326	9.294848	0.922475	-2.384581	-0.570559	-0.057569	0.119953	-0.754392	-0.237841	-0.025071	-0.057445	0.792251	-0.122553	0.594995
8327	9.569455	0.887217	-2.336233	-0.564356	-0.071841	0.104239	-0.755104	-0.233537	-0.026266	-0.052534	0.792648	-0.128374	0.593691
8328	9.903440	0.918275	-2.443336	-0.559711	-0.068440	0.129120	-0.757341	-0.229500	-0.029388	-0.050282	0.792942	-0.136455	0.591688
8329	10.196560	0.330913	-2.557980	-0.558994	0.010507	0.167557	-0.758468	-0.225050	-0.032652	-0.045913	0.792056	-0.143248	0.591624
8330	9.229581	-0.032481	-2.518805	-0.562854	0.031423	0.034442	-0.760707	-0.220741	-0.034388	-0.042215	0.791325	-0.149948	0.591218
8331	8.663153	-0.075517	-2.628708	-0.553895	0.064765	-0.077239	-0.759601	-0.219212	-0.036040	-0.034857	0.790385	-0.152832	0.592215
8332	9.162274	-0.218903	-2.642273	-0.554326	0.227774	0.035073	-0.759595	-0.219468	-0.042681	-0.030705	0.787204	-0.159565	0.594900
8333	9.604450	-0.423787	-2.500444	-0.554266	0.234956	0.042164	-0.759037	-0.218333	-0.050970	-0.024248	0.783728	-0.164421	0.598454
8334	9.940982	-0.703578	-2.463947	-0.532147	0.248731	0.104294	-0.760006	-0.217191	-0.060631	-0.021212	0.779915	-0.171951	0.601428
8335	9.451934	-0.963424	-2.387909	-0.550524	0.210986	0.095328	-0.760571	-0.213562	-0.067503	-0.015586	0.776381	-0.177552	0.604536
8336	9.441975	-0.866162	-2.302001	-0.569512	0.212589	0.126949	-0.760595	-0.206326	-0.075449	-0.012376	0.772786	-0.185832	0.606725
8337	9.575676	-0.914319	-2.139763	-0.570551	0.185411	0.144810	-0.762268	-0.203243	-0.084254	-0.007187	0.769215	-0.192402	0.609293
8338	9.642749	-0.725283	-1.984915	-0.536298	0.143674	0.160537	-0.764241	-0.195313	-0.090933	-0.005170	0.766174	-0.200743	0.610453
8339	9.772371	-0.740084	-1.902775	-0.556195	0.145333	0.187738	-0.763297	-0.186826	-0.100256	-0.000917	0.762757	-0.207748	0.612406
8340	9.873878	-0.583298	-1.846674	-0.563665	0.116521	0.191404	-0.764571	-0.179868	-0.107089	0.001016	0.759777	-0.216856	0.612953
8341	9.899592	-0.633690	-1.763998	-0.558600	0.064397	0.174086	-0.766405	-0.171660	-0.114043	0.005109	0.757252	-0.223632	0.613622
8342	9.733796	-0.400538	-1.744632	-0.568085	0.028794	0.129957	-0.766157	-0.163742	-0.118803	0.007468	0.755485	-0.231831	0.612733
8343	9.626925	-0.501110	-1.704710	-0.561078	0.022161	0.061041	-0.768117	-0.159286	-0.123167	0.012797	0.753861	-0.236889	0.612709
8344	9.708398	-0.573872	-1.665349	-0.543010	0.015025	0.044494	-0.769798	-0.155531	-0.125466	0.015752	0.752561	-0.243468	0.611660
8345	9.660142	-0.566303	-1.662953	-0.554066	-0.004653	0.033861	-0.769249	-0.153303	-0.128628	0.021182	0.751284	-0.248010	0.611240
8346	9.505517	-0.759091	-1.733078	-0.552195	-0.017525	0.058678	-0.768846	-0.149833	-0.129978	0.023936	0.750213	-0.254903	0.609616
8347	9.543275	-0.746521	-1.617295	-0.544900	-0.004872	0.050728	-0.769963	-0.148021	-0.132163	0.029014	0.748749	-0.259568	0.609227
8348	9.687327	-0.863172	-1.577528	-0.554879	-0.019487	0.079022	-0.769429	-0.142890	-0.132668	0.031539	0.747498	-0.266777	0.607521
8349	9.734937	-0.877487	-1.500117	-0.534092	-0.024830	0.061610	-0.771529	-0.138861	-0.133578	0.036207	0.746114	-0.271464	0.606885
8350	9.715217	-0.847943	-1.432769	-0.556923	-0.048247	0.072099	-0.771551	-0.133871	-0.133112	0.038682	0.745150	-0.278589	0.604684
8351	9.676448	-0.740925	-1.361428	-0.552280	-0.032134	0.080903	-0.770729	-0.130816	-0.135161	0.043344	0.743619	-0.283761	0.603848
8352	9.689586	-0.895050	-1.263081	-0.568819	-0.068168	0.087986	-0.771306	-0.125542	-0.136070	0.045678	0.742692	-0.291256	0.601242
8353	9.722016	-0.816600	-1.051381	-0.554301	-0.064666	0.091679	-0.772719	-0.120134	-0.135174	0.050050	0.741359	-0.296606	0.599922
8354	9.785048	-0.919029	-1.137303	-0.552420	-0.052859	0.081017	-0.772867	-0.118336	-0.133633	0.052303	0.740202	-0.303757	0.597576
8355	10.207047	-1.073650	-1.479231	-0.542005	-0.120058	0.040941	-0.774134	-0.114455	-0.132477	0.056758	0.739727	-0.308239	0.595459
8356	9.953791	-0.739625	-1.646915	-0.546037	-0.133661	-0.047487	-0.774554	-0.113622	-0.132327	0.059949	0.740239	-0.313474	0.591765
8357	9.532445	-0.293721	-1.868777	-0.540683	-0.131667	-0.073995	-0.775944	-0.114184	-0.129141	0.065707	0.740516	-0.316235	0.589333
8358	9.509858	-0.105768	-1.977153	-0.552985	-0.080548	-0.040812	-0.775948	-0.113497	-0.127060	0.069253	0.740265	-0.321563	0.586352
8359	9.778257	0.277977	-2.170251	-0.561306	-0.092078	-0.050456	-0.774556	-0.114193	-0.127354	0.075336	0.739807	-0.324836	0.584373
8360	9.529436	0.588053	-2.299016	-0.536967	-0.124731	-0.040245	-0.776509	-0.112530	-0.125663	0.078345	0.740007	-0.330031	0.580803
8361	9.507226	0.741766	-2.472245	-0.561998	-0.103701	0.038974	-0.777623	-0.112536	-0.123027	0.083389	0.739011	-0.334612	0.578743
8362	9.725475	0.647435	-2.652694	-0.559678	-0.009690	0.006618	-0.779023	-0.110181	-0.121471	0.086945	0.737445	-0.340550	0.576750
8363	9.765209	0.861998	-2.693799	-0.556518	-0.052448	-0.047008	-0.779435	-0.111710	-0.119824	0.093297	0.736360	-0.343672	0.575290
8364	9.621598	0.975867	-2.791522	-0.555270	-0.113192	-0.105901	-0.779422	-0.115045	-0.117646	0.097363	0.736676	-0.348064	0.571559
8365	9.282928	0.794450	-2.774547	-0.535335	-0.113094	-0.132301	-0.780242	-0.118937	-0.114361	0.104027	0.736837	-0.349776	0.569127
8366	9.288514	0.939229	-2.802748	-0.547882	-0.098884	-0.102436	-0.780233	-0.122284	-0.108449	0.108039	0.736895	-0.354086	0.565629
8367	9.523889	0.609015	-2.816291	-0.546552	-0.099904	0.010826	-0.779955	-0.122566	-0.107071	0.113382	0.735789	-0.357991	0.563561
8368	9.383157	0.503870	-2.769023	-0.564202	-0.153694	-0.012095	-0.780798	-0.121475	-0.100969	0.116204	0.735700	-0.363914	0.559293
8369	9.196055	0.545341	-2.894873	-0.555278	-0.164250	-0.046454	-0.780234	-0.124263	-0.096715	0.121874	0.735618	-0.367216	0.556026
8370	9.244093	0.746398	-2.769127	-0.567915	-0.127908	-0.072450	-0.780233	-0.125386	-0.092440	0.125602	0.735577	-0.372201	0.551921
8371	9.480546	0.890372	-2.693734	-0.553437	-0.131582	-0.068656	-0.782729	-0.126917	-0.088980	0.131765	0.735199	-0.375063	0.549043
8372	9.230886	1.118721	-2.753935	-0.554749	-0.024922	-0.108270	-0.782170	-0.128314	-0.086233	0.136454	0.734241	-0.379079	0.546416
8373	9.133551	0.923655	-2.744380	-0.541901	-0.032597	-0.065655	-0.781603	-0.131653	-0.082953	0.143185	0.732685	-0.381577	0.545041
8374	9.281575	0.814938	-2.591150	-0.545147	0.045113	-0.088277	-0.781869	-0.134427	-0.082703	0.148033	0.730758	-0.385555	0.543531
8375	9.644220	0.826666	-2.669081	-0.556359	0.140679	-0.084493	-0.781162	-0.136916	-0.085223	0.156509	0.727307	-0.387389	0.544481
8376	9.613222	0.421307	-2.601698	-0.555127	0.205877	-0.123864	-0.780041	-0.138431	-0.089257	0.163106	0.723775	-0.390428	0.545081
8377	9.143849	0.267687	-2.522040	-0.565825	0.249369	-0.152685	-0.779454	-0.145074	-0.093479	0.173245	0.719481	-0.390974	0.547240
8378	8.786980	0.238191	-2.574388	-0.536415	0.283135	-0.120775	-0.777207	-0.149214	-0.101145	0.180104	0.715015	-0.393526	0.549048
8379	9.199532	0.174610	-2.279464	-0.564778	0.371009	-0.056121	-0.777188	-0.151115	-0.113748	0.190013	0.708446	-0.394940	0.553192
8380	10.020497	-0.171222	-1.882877	-0.543614	0.392102	-0.001051	-0.774959	-0.150810	-0.123719	0.196458	0.701645	-0.398782	0.556841
8381	10.407533	-0.087142	-1.959233	-0.559436	0.330929	0.002772	-0.772180	-0.148559	-0.135886	0.205183	0.694853	-0.401018	0.560592
8382	9.953615	-0.093795	-1.934390	-0.572927	0.188355	0.028165	-0.772458	-0.147431	-0.141403	0.210019	0.689821	-0.406328	0.561193
8383	9.663799	-0.091787	-1.905031	-0.555318	0.099085	0.023551	-0.770235	-0.146447	-0.146942	0.216468	0.685332	-0.409715	0.561778
8384	9.736543	0.086837	-1.863632	-0.557735	0.049346	-0.052215	-0.769957	-0.145459	-0.152465	0.220827	0.682483	-0.414292	0.560191
8385	10.035927	0.254503	-1.800668	-0.567033	0.037975	-0.080483	-0.770226	-0.147819	-0.151519	0.228028	0.679381	-0.416638	0.559337
8386	9.781421	0.325350	-1.934004	-0.565662	-0.017579	-0.117317	-0.769933	-0.151145	-0.152247	0.232637	0.677701	-0.420684	0.556441
8387	9.645237	0.024074	-1.944957	-0.582048	-0.043842	-0.097066	-0.768809	-0.154905	-0.148008	0.239470	0.675482	-0.423355	0.554210
8388	9.543222	-0.127453	-1.933465	-0.540289	-0.048501	-0.103667	-0.769629	-0.158658	-0.144860	0.243298	0.674072	-0.427417	0.551134
8389	9.450712	-0.274071	-1.900296	-0.565706	-0.041053	-0.119089	-0.771268	-0.165874	-0.141879	0.250085	0.671994	-0.429625	0.548911
8390	9.585842	-0.381560	-1.950016	-0.552796	-0.032412	-0.083589	-0.768893	-0.169632	-0.139032	0.253974	0.670096	-0.433983	0.546010
8391	9.522371	-0.472679	-1.900592	-0.560062	-0.041529	-0.069491	-0.769578	-0.172553	-0.136015	0.260030	0.667534	-0.436830	0.544024
8392	9.271066	-0.497493	-1.870986	-0.559995	-0.054545	-0.028773	-0.768744	-0.172835	-0.135056	0.263196	0.665284	-0.442079	0.541009
8393	9.876871	-0.282755	-2.086810	-0.567177	-0.045558	-0.012827	-0.769291	-0.175339	-0.132036	0.268586	0.662146	-0.445806	0.539149
8394	10.161259	-0.036059	-2.539341	-0.556102	-0.045968	0.033418	-0.770549	-0.173673	-0.131732	0.271070	0.659188	-0.451751	0.536575
8395	9.552836	0.268553	-2.358301	-0.552347	-0.046535	0.086450	-0.771251	-0.172294	-0.128947	0.275085	0.655180	-0.456648	0.535294
8396	9.057030	0.497492	-1.799653	-0.540811	0.046577	0.137223	-0.771542	-0.168960	-0.130708	0.277059	0.650282	-0.463232	0.534592
8397	9.495394	0.587518	-1.646613	-0.551736	0.083234	0.080347	-0.771284	-0.163540	-0.134803	0.282235	0.644864	-0.467294	0.534911
8398	9.575810	0.889358	-1.601766	-0.539290	0.083773	0.016848	-0.770446	-0.163948	-0.137579	0.285776	0.640606	-0.472037	0.533983
8399	9.820212	0.943030	-1.660679	-0.555801	0.043992	0.044383	-0.771843	-0.161581	-0.139895	0.290963	0.635839	-0.475852	0.533493
8400	9.729638	0.874824	-1.838589	-0.543489	-0.011647	0.013003	-0.772815	-0.161718	-0.139474	0.293653	0.632533	-0.481093	0.531243
8401	9.623925	0.850873	-1.910664	-0.547470	-0.038113	-0.047942	-0.773782	-0.163244	-0.138791	0.298879	0.629515	-0.484107	0.529172
8402	9.687510	0.912814	-1.988756	-0.534795	-0.045377	-0.046840	-0.773768	-0.167277	-0.134960	0.301738	0.627126	-0.488659	0.526193
8403	9.658817	0.844913	-2.055611	-0.545750	-0.062520	-0.038912	-0.773907	-0.167702	-0.132198	0.306560	0.624240	-0.491909	0.523804
8404	9.698181	0.814973	-2.166471	-0.552964	-0.052486	-0.047895	-0.773206	-0.169934	-0.128493	0.309558	0.621758	-0.496642	0.520517
8405	9.727576	0.741723	-2.257505	-0.532854	-0.041863	-0.037109	-0.774028	-0.173269	-0.125617	0.314346	0.618672	-0.499654	0.518438
8406	9.703241	0.679021	-2.261606	-0.531196	-0.056067	-0.061785	-0.773742	-0.175917	-0.121636	0.317149	0.616436	-0.503974	0.515202
8407	9.543810	0.777103	-2.194835	-0.555038	-0.070065	-0.097386	-0.773598	-0.177730	-0.118752	0.322489	0.614063	-0.506653	0.512084
8408	9.482201	1.094095	-2.188626	-0.562423	-0.089991	-0.081399	-0.774692	-0.182313	-0.115749	0.325504	0.612104	-0.511229	0.507957
8409	9.598209	1.187753	-2.165665	-0.544506	-0.115095	-0.102232	-0.775789	-0.186344	-0.111910	0.330261	0.610261	-0.514028	0.504267
8410	9.697354	1.269374	-2.152211	-0.535533	-0.136860	-0.089578	-0.774113	-0.189833	-0.106151	0.332518	0.608966	-0.518497	0.499753
8411	9.753169	1.113650	-2.266522	-0.559152	-0.159525	-0.061410	-0.775359	-0.191790	-0.100492	0.336545	0.607000	-0.522227	0.495547
8412	9.593196	0.863146	-2.297338	-0.558139	-0.188100	0.005946	-0.775634	-0.193611	-0.094424	0.337558	0.604990	-0.528376	0.490775
8413	9.521680	0.858038	-2.413159	-0.558979	-0.215709	0.069790	-0.775790	-0.190715	-0.089414	0.339630	0.602137	-0.534061	0.486684
8414	9.440298	0.969507	-2.445704	-0.555401	-0.233927	0.089405	-0.778998	-0.189068	-0.082044	0.339254	0.599612	-0.541432	0.481896
8415	9.404841	1.090321	-2.483246	-0.542845	-0.243655	0.063083	-0.780687	-0.185062	-0.076043	0.340825	0.597144	-0.547041	0.477498
8416	9.369151	1.056203	-2.564965	-0.564565	-0.229974	0.055660	-0.781818	-0.181334	-0.070465	0.340874	0.594784	-0.553991	0.472367
8417	9.301805	1.066142	-2.589147	-0.550809	-0.208407	0.053907	-0.785162	-0.180237	-0.064343	0.342954	0.591958	-0.559295	0.468142
8418	8.997997	1.058150	-2.627309	-0.571402	-0.183453	0.090607	-0.786154	-0.176365	-0.060286	0.343222	0.588626	-0.566328	0.463671
8419	8.897329	1.140638	-2.676417	-0.556601	-0.143958	0.098491	-0.786587	-0.173606	-0.055552	0.345614	0.584593	-0.571733	0.460351
8420	9.237114	1.199960	-2.894984	-0.549685	-0.060236	0.107876	-0.787992	-0.169860	-0.055364	0.346820	0.579984	-0.577841	0.457640
8421	9.308087	0.966031	-3.134081	-0.558692	0.088480	0.106854	-0.788429	-0.164725	-0.056414	0.351758	0.573653	-0.581705	0.456955
8422	9.288691	0.645806	-2.966186	-0.567165	0.231646	0.019128	-0.788718	-0.161102	-0.061906	0.357303	0.567191	-0.584827	0.456734
8423	9.408638	0.107065	-2.822616	-0.550453	0.282025	0.017193	-0.787878	-0.161078	-0.069794	0.365103	0.560106	-0.586138	0.457628
8424	9.203699	-0.321286	-2.742663	-0.525195	0.269689	-0.031191	-0.787456	-0.160494	-0.079057	0.371010	0.554086	-0.587935	0.457901
8425	10.131234	0.111373	-2.951685	-0.539326	0.307066	0.042094	-0.786761	-0.158519	-0.090104	0.378607	0.546463	-0.589140	0.459292
8426	10.170633	-0.404312	-2.680212	-0.547713	0.271120	0.033299	-0.786904	-0.155999	-0.097406	0.384112	0.539398	-0.591741	0.459729
8427	9.967702	0.210843	-2.667475	-0.565899	0.152564	0.002004	-0.786063	-0.156112	-0.105711	0.390403	0.533377	-0.593853	0.458730
8428	9.310397	-0.143012	-2.723050	-0.564367	0.067387	0.044831	-0.785793	-0.153607	-0.108730	0.393507	0.527831	-0.598213	0.456823
8429	9.152400	-0.281681	-2.643975	-0.544423	0.027106	0.101875	-0.787205	-0.147628	-0.112806	0.397036	0.521883	-0.602136	0.455448
8430	9.508522	-0.142507	-2.443051	-0.515549	-0.034952	0.178754	-0.789305	-0.143038	-0.115784	0.397121	0.515973	-0.608185	0.454068
8431	9.448779	-0.363649	-2.314866	-0.535711	-0.065486	0.176005	-0.789614	-0.135970	-0.114465	0.398653	0.509986	-0.613488	0.452352
8432	9.626682	-0.053499	-2.388632	-0.568706	-0.093923	0.153757	-0.793808	-0.129582	-0.114366	0.398724	0.504410	-0.620138	0.449465
8433	9.664580	-0.196167	-2.365346	-0.547576	-0.169099	0.087222	-0.793281	-0.123211	-0.112645	0.399802	0.500298	-0.625419	0.445771
8434	9.501934	-0.055734	-2.485085	-0.560809	-0.213428	0.013905	-0.794839	-0.117404	-0.106212	0.399498	0.497518	-0.631459	0.440609
8435	9.466687	0.006739	-2.577547	-0.541151	-0.243760	-0.029021	-0.795819	-0.116868	-0.099838	0.400532	0.495525	-0.636080	0.435237
8436	9.488514	0.045774	-2.882442	-0.546771	-0.268785	-0.046602	-0.798315	-0.119524	-0.091549	0.399866	0.494032	-0.641758	0.429169
8437	9.503054	-0.174932	-2.995973	-0.540214	-0.249061	-0.039589	-0.798452	-0.121630	-0.083411	0.400840	0.492177	-0.646278	0.423574
8438	9.397798	-0.325292	-3.187443	-0.553831	-0.236040	-0.078784	-0.800117	-0.124014	-0.073882	0.400885	0.490690	-0.651357	0.417431
8439	9.412801	-0.296723	-3.240937	-0.517912	-0.171592	-0.050442	-0.799834	-0.126535	-0.066442	0.402660	0.488452	-0.654939	0.412717
8440	9.092794	-0.400178	-3.104052	-0.552871	-0.142495	0.032041	-0.801501	-0.127659	-0.060633	0.402954	0.484683	-0.660271	0.408354
8441	8.982322	-0.397970	-2.862317	-0.530757	-0.106019	0.069197	-0.802347	-0.125590	-0.056734	0.404653	0.480180	-0.664563	0.405016
8442	9.494652	-0.350879	-2.931179	-0.539176	-0.017084	0.109359	-0.802919	-0.122127	-0.055034	0.405800	0.474415	-0.669438	0.402628
8443	9.847627	-0.115609	-3.209714	-0.536803	0.073951	0.110713	-0.804038	-0.119901	-0.056662	0.409549	0.467807	-0.672652	0.401205
8444	9.340962	-0.238550	-3.284980	-0.565599	0.089923	0.145548	-0.805453	-0.113234	-0.059071	0.412026	0.460406	-0.677111	0.399728
8445	8.538570	0.075291	-2.982977	-0.561850	0.102136	0.177225	-0.806027	-0.108228	-0.063164	0.415754	0.452412	-0.680821	0.398691
8446	8.723399	0.198539	-2.796143	-0.561475	0.194410	0.137783	-0.806457	-0.103912	-0.068233	0.419599	0.444235	-0.684189	0.398093
8447	9.861307	0.393947	-2.862665	-0.537711	0.246072	0.107927	-0.804797	-0.100699	-0.076786	0.425538	0.436181	-0.685753	0.398002
8448	9.355295	0.658284	-2.835944	-0.543663	0.231778	-0.007128	-0.807300	-0.098589	-0.084212	0.430811	0.429759	-0.687272	0.396694
8449	9.013583	0.322270	-2.812408	-0.565342	0.246332	-0.017317	-0.806876	-0.098563	-0.092512	0.437905	0.423141	-0.687845	0.395045
8450	9.207509	0.172020	-2.685354	-0.562059	0.245443	-0.118107	-0.805877	-0.103816	-0.098105	0.444329	0.417907	-0.688336	0.392579
8451	9.980236	0.229777	-2.718441	-0.555005	0.192852	-0.074187	-0.804472	-0.106717	-0.102571	0.450967	0.412533	-0.688709	0.390032
8452	10.393342	0.100781	-2.835944	-0.555398	0.102432	-0.032869	-0.805565	-0.110309	-0.105919	0.454638	0.407241	-0.691043	0.387192
8453	10.255609	-0.063025	-2.891919	-0.559375	0.052183	-0.055654	-0.804303	-0.112803	-0.107337	0.459157	0.402636	-0.692804	0.383513
8454	9.909253	0.083655	-2.970408	-0.537838	0.010634	-0.058734	-0.805811	-0.117656	-0.106269	0.461570	0.398522	-0.695560	0.379907
8455	9.416797	0.115968	-2.936284	-0.538221	-0.030491	-0.100162	-0.804967	-0.120293	-0.106026	0.465044	0.395343	-0.697523	0.375367
8456	9.049207	0.220710	-2.787162	-0.574686	-0.037400	-0.119193	-0.805791	-0.123075	-0.103006	0.467497	0.392050	-0.700456	0.370277
8457	9.070874	0.453299	-2.668980	-0.540045	-0.008742	-0.117166	-0.805489	-0.128904	-0.101548	0.471358	0.388909	-0.702051	0.365644
8458	9.415369	0.480698	-2.577935	-0.560876	-0.008862	-0.089030	-0.805479	-0.131544	-0.099916	0.473838	0.385065	-0.704782	0.361228
8459	9.535943	0.387905	-2.610886	-0.534495	-0.040189	-0.024821	-0.804082	-0.133629	-0.099256	0.476496	0.380882	-0.707294	0.357233
8460	9.448716	0.272394	-2.621561	-0.561866	-0.072654	-0.009050	-0.806297	-0.135850	-0.096911	0.477459	0.376314	-0.711182	0.353045
8461	9.337520	0.258703	-2.604347	-0.552744	-0.073725	0.003422	-0.806583	-0.134189	-0.095924	0.479526	0.371765	-0.714298	0.348747
8462	9.317893	0.283323	-2.551441	-0.543759	-0.092773	0.012488	-0.807977	-0.133503	-0.092587	0.479866	0.367157	-0.718336	0.344844
8463	9.363647	0.365523	-2.499264	-0.564922	-0.117636	-0.015898	-0.808262	-0.132823	-0.088291	0.481473	0.363040	-0.721748	0.339802
8464	9.284472	0.457753	-2.514684	-0.531389	-0.130447	-0.011892	-0.809932	-0.132833	-0.084130	0.481303	0.359112	-0.725808	0.335541
8465	9.381461	0.645829	-2.483087	-0.549394	-0.105244	0.001939	-0.810908	-0.132423	-0.081353	0.482817	0.354773	-0.729052	0.330918
8466	9.385496	0.389519	-2.504394	-0.514829	-0.099932	-0.006567	-0.809660	-0.132716	-0.077493	0.482892	0.350681	-0.732676	0.327144
8467	9.395611	0.352726	-2.581312	-0.547371	-0.080917	0.000014	-0.810223	-0.131472	-0.075817	0.484719	0.346198	-0.735588	0.322652
8468	9.280102	0.370157	-2.615178	-0.539782	-0.046099	0.029947	-0.811897	-0.130230	-0.073026	0.485480	0.340938	-0.739034	0.319216
8469	9.571644	0.352203	-2.873892	-0.540775	0.065384	0.061167	-0.811633	-0.127042	-0.072718	0.488978	0.334651	-0.740826	0.316365
8470	9.667023	-0.161316	-2.972183	-0.545686	0.163128	0.014466	-0.812609	-0.125643	-0.075738	0.492914	0.328190	-0.742080	0.314076
8471	9.077280	-0.355618	-2.949897	-0.538124	0.230138	-0.035543	-0.812323	-0.126318	-0.081556	0.499357	0.322284	-0.741501	0.311370
8472	8.772264	-0.842540	-3.062445	-0.539261	0.319227	-0.029146	-0.811483	-0.126436	-0.088754	0.505767	0.315507	-0.740760	0.309725
8473	9.010247	-1.103117	-2.757842	-0.560401	0.390771	0.040939	-0.810924	-0.124732	-0.101325	0.514104	0.307178	-0.739048	0.308458
8474	9.617381	-0.887990	-2.524275	-0.541632	0.446551	0.147113	-0.811202	-0.121629	-0.117331	0.521197	0.296906	-0.737924	0.309305
8475	9.921838	-0.424850	-2.351058	-0.528830	0.440489	0.218184	-0.808727	-0.112710	-0.132746	0.528789	0.285894	-0.736333	0.310581
8476	10.065094	-0.729912	-2.299523	-0.547814	0.323822	0.177973	-0.807078	-0.106019	-0.144859	0.533750	0.275771	-0.736493	0.310868
8477	9.953505	-0.762674	-2.241022	-0.543145	0.214158	0.145940	-0.807521	-0.098087	-0.153486	0.538373	0.267017	-0.736789	0.309837
8478	9.772079	-0.875580	-1.930256	-0.561835	0.136788	0.139053	-0.806155	-0.091411	-0.160618	0.540788	0.258421	-0.738672	0.308434
8479	10.002670	-0.982809	-1.842388	-0.554739	0.084090	0.186375	-0.807563	-0.085702	-0.166909	0.543193	0.249704	-0.740517	0.306958
8480	9.853444	-0.691331	-1.753628	-0.567930	0.028490	0.163564	-0.809262	-0.078071	-0.167094	0.543792	0.241300	-0.743610	0.305137
8481	9.607203	-0.733814	-1.453227	-0.539705	-0.048256	0.063447	-0.806783	-0.073083	-0.167615	0.544830	0.235349	-0.746088	0.301868
8482	9.465912	-0.939826	-1.692350	-0.549240	-0.105408	0.010564	-0.810120	-0.072527	-0.165924	0.544208	0.230204	-0.749697	0.297991
8483	9.615861	-0.914373	-1.721828	-0.558440	-0.136187	0.033682	-0.812067	-0.072954	-0.160935	0.544135	0.224987	-0.753026	0.293682
8484	9.655001	-1.111372	-1.883978	-0.545776	-0.156099	0.037481	-0.813472	-0.070193	-0.156194	0.542515	0.219743	-0.757200	0.289892
8485	9.569103	-1.189183	-2.047291	-0.569536	-0.159147	-0.012337	-0.813743	-0.072705	-0.151240	0.542336	0.215200	-0.760563	0.284789
8486	9.443213	-1.401361	-2.097910	-0.545512	-0.119960	0.023038	-0.815133	-0.073269	-0.147225	0.541293	0.209936	-0.764187	0.280975
8487	9.461180	-1.584603	-2.013741	-0.566957	-0.078653	0.048164	-0.817079	-0.073552	-0.144171	0.541907	0.203999	-0.766843	0.276900
8488	9.406877	-1.714169	-1.920411	-0.557587	-0.049245	0.077254	-0.817786	-0.071342	-0.140824	0.541632	0.197348	-0.769900	0.273757
8489	9.342374	-1.799602	-1.735746	-0.557558	-0.068619	0.125111	-0.818213	-0.068847	-0.140518	0.541860	0.190223	-0.772604	0.270714
8490	9.835655	-1.822889	-1.871449	-0.564467	-0.020014	0.140759	-0.819339	-0.065657	-0.139923	0.541643	0.182331	-0.775519	0.268233
8491	10.004144	-1.473614	-2.266982	-0.559664	0.048005	0.094494	-0.820330	-0.061079	-0.139868	0.543764	0.174993	-0.776750	0.265251
8492	9.261582	-0.994450	-2.131200	-0.543904	0.108175	0.099520	-0.821038	-0.057463	-0.142730	0.545611	0.167250	-0.777900	0.263073
8493	8.688916	-0.915597	-1.691581	-0.533693	0.169570	0.070826	-0.820352	-0.054116	-0.149062	0.549576	0.159906	-0.777479	0.260618
8494	8.913701	-0.934742	-1.435560	-0.552630	0.205814	0.059798	-0.821182	-0.053959	-0.154032	0.553097	0.152147	-0.777358	0.258164
8495	9.670904	-0.987540	-1.387662	-0.547200	0.224167	0.029817	-0.820071	-0.051847	-0.164805	0.558093	0.144993	-0.776138	0.255183
8496	10.471243	-0.448001	-1.636365	-0.530620	0.163556	-0.036605	-0.819501	-0.054189	-0.169950	0.561307	0.139166	-0.775976	0.251850
8497	10.629354	-0.219266	-1.996713	-0.541416	0.068786	-0.106841	-0.817817	-0.057366	-0.174697	0.564515	0.135000	-0.775972	0.246912
8498	10.599370	-0.229891	-2.180179	-0.550294	-0.032676	-0.139937	-0.818201	-0.064993	-0.174496	0.565202	0.131515	-0.777754	0.241556
8499	10.517552	-0.474846	-2.017873	-0.549815	-0.100191	-0.149304	-0.819130	-0.075816	-0.171282	0.565973	0.128755	-0.779517	0.235477
8500	9.731569	-0.606220	-2.177235	-0.544847	-0.142743	-0.238503	-0.820341	-0.086093	-0.165571	0.565345	0.127374	-0.782188	0.228785
8501	9.003222	-0.398398	-2.137506	-0.557735	-0.157892	-0.259031	-0.821136	-0.096092	-0.160136	0.565681	0.126497	-0.784288	0.221125
8502	9.043050	-0.011820	-2.108047	-0.570403	-0.137066	-0.261905	-0.821647	-0.107760	-0.153753	0.565249	0.125144	-0.786855	0.213756
8503	9.249743	-0.116664	-2.049167	-0.546654	-0.126534	-0.241319	-0.821892	-0.116931	-0.147347	0.565905	0.123969	-0.788513	0.206473
8504	9.612783	-0.316129	-2.279374	-0.550117	-0.128622	-0.203248	-0.822400	-0.129294	-0.140418	0.565250	0.121861	-0.790954	0.200085
8505	9.476989	-0.377765	-2.225350	-0.551639	-0.134918	-0.106840	-0.822927	-0.136934	-0.135653	0.565181	0.118524	-0.792981	0.194172
8506	9.661436	-0.362800	-2.351402	-0.549715	-0.149822	-0.050948	-0.824171	-0.139586	-0.129448	0.563532	0.114072	-0.795946	0.189447
8507	9.628549	-0.166989	-2.372871	-0.555424	-0.187632	-0.050763	-0.825825	-0.143762	-0.123394	0.562358	0.109994	-0.798636	0.183942
8508	9.682352	0.176278	-2.299458	-0.555773	-0.195095	-0.119671	-0.827209	-0.146556	-0.115944	0.560194	0.106721	-0.801890	0.178228
8509	9.508178	-0.035580	-2.347599	-0.566374	-0.156361	-0.116555	-0.828320	-0.147539	-0.111383	0.559736	0.103453	-0.804035	0.171816
8510	9.171999	0.144548	-2.477213	-0.578626	-0.106284	-0.071929	-0.827757	-0.150192	-0.106021	0.558822	0.098825	-0.806380	0.166440
8511	9.057640	0.116938	-2.370443	-0.549282	-0.050428	-0.088769	-0.827878	-0.154774	-0.103993	0.559884	0.094939	-0.807259	0.160779
8512	9.196277	0.241230	-2.449331	-0.545015	0.054076	-0.087544	-0.827730	-0.156851	-0.104984	0.561493	0.090400	-0.807586	0.156069
8513	9.658235	0.014501	-2.689031	-0.552046	0.217922	-0.063786	-0.828274	-0.158498	-0.109837	0.566754	0.085237	-0.805416	0.151096
8514	9.467740	-0.557394	-2.363468	-0.544910	0.359657	-0.105394	-0.825477	-0.160968	-0.119702	0.573265	0.080032	-0.802147	0.146707
8515	9.286499	-0.937068	-2.204357	-0.543015	0.398903	-0.166746	-0.824883	-0.167583	-0.132635	0.581600	0.076061	-0.797542	0.141006
8516	9.018778	-1.054746	-1.970739	-0.568077	0.419927	-0.092940	-0.822500	-0.170044	-0.145263	0.588950	0.070199	-0.793464	0.136471
8517	10.032877	-0.819186	-1.923986	-0.550926	0.410866	-0.081832	-0.818447	-0.173340	-0.158050	0.597088	0.064722	-0.788646	0.131657
8518	10.465911	-1.111682	-1.889892	-0.550449	0.335193	-0.078659	-0.816620	-0.175798	-0.170811	0.602899	0.059050	-0.785357	0.127439
8519	10.759521	-1.088643	-1.774569	-0.553017	0.233681	-0.106316	-0.815764	-0.178952	-0.182466	0.608183	0.054363	-0.782464	0.122095
8520	9.814382	-0.690722	-1.695596	-0.562780	0.130030	-0.107709	-0.813385	-0.181286	-0.191220	0.610776	0.049496	-0.781532	0.117090
8521	9.231871	-0.839488	-1.340404	-0.560713	0.057764	0.100494	-0.813399	-0.176971	-0.196154	0.612744	0.041885	-0.780895	0.113985
8522	9.815025	-0.682506	-1.154479	-0.575825	0.011631	0.037037	-0.813141	-0.171689	-0.200388	0.613079	0.034862	-0.781489	0.110427
8523	10.078839	-0.522394	-1.175948	-0.556465	-0.093076	0.053021	-0.814814	-0.170020	-0.200911	0.612734	0.028368	-0.782538	0.106704
8524	10.077799	-0.428966	-1.307459	-0.562762	-0.207963	0.009439	-0.818441	-0.167254	-0.195877	0.609610	0.022403	-0.785679	0.102868
8525	9.916385	-0.622074	-1.435558	-0.557767	-0.289968	0.006411	-0.822617	-0.166715	-0.188095	0.606209	0.017024	-0.789005	0.098445
8526	9.692668	-0.679412	-1.555425	-0.538085	-0.339545	-0.003717	-0.822340	-0.168271	-0.178987	0.600939	0.011821	-0.793568	0.094774
8527	9.650145	-0.931957	-1.794162	-0.549122	-0.364550	-0.023184	-0.827620	-0.170520	-0.165971	0.596317	0.007136	-0.797644	0.090106
8528	9.603365	-1.005574	-2.020392	-0.560113	-0.362277	-0.069336	-0.829010	-0.172493	-0.155056	0.590706	0.002747	-0.802362	0.085283
8529	9.377618	-0.869304	-2.096510	-0.539641	-0.301439	-0.034995	-0.830949	-0.176695	-0.140565	0.587018	-0.001780	-0.805546	0.080631
8530	9.350130	-1.115599	-2.093725	-0.566599	-0.250706	-0.053352	-0.832616	-0.178666	-0.130339	0.583081	-0.006692	-0.808834	0.075885
8531	9.183105	-1.055964	-1.999939	-0.552085	-0.242551	-0.068302	-0.834968	-0.182292	-0.122200	0.580319	-0.010957	-0.811244	0.070661
8532	9.071282	-0.952804	-1.846309	-0.539264	-0.229272	-0.050558	-0.835657	-0.185368	-0.113929	0.576659	-0.015635	-0.814134	0.066380
8533	9.502468	-0.855033	-2.007440	-0.533562	-0.202466	-0.022239	-0.836348	-0.187891	-0.105100	0.574437	-0.020513	-0.815941	0.061991
8534	10.361304	-0.912585	-2.616808	-0.562019	-0.113894	-0.024688	-0.838850	-0.188456	-0.100108	0.572552	-0.026025	-0.817429	0.057591
8535	9.993225	-0.578653	-2.914808	-0.552859	-0.106813	-0.017565	-0.838009	-0.190686	-0.097095	0.571816	-0.031328	-0.818075	0.052904
8536	8.771220	-0.332695	-2.683970	-0.559942	-0.091010	0.015641	-0.840096	-0.191116	-0.091552	0.570204	-0.037503	-0.819183	0.048986
8537	8.721435	0.122574	-2.580258	-0.548624	-0.020987	0.038388	-0.840248	-0.187924	-0.092071	0.570747	-0.043747	-0.818729	0.044925
8538	9.433139	0.118254	-2.554585	-0.553957	0.062995	-0.069973	-0.840783	-0.192212	-0.094877	0.571677	-0.048597	-0.818060	0.040005
8539	9.318634	0.447540	-2.567771	-0.550256	0.101141	-0.105530	-0.839382	-0.194004	-0.099331	0.574283	-0.052578	-0.816254	0.034117
8540	9.299749	0.449742	-2.620924	-0.559317	0.111224	-0.119853	-0.838243	-0.200665	-0.098579	0.575977	-0.056712	-0.814998	0.028493
8541	9.807952	0.413886	-2.819326	-0.552341	0.074541	-0.144207	-0.837807	-0.205243	-0.098215	0.578097	-0.060039	-0.813456	0.022105
8542	10.366806	0.785409	-3.128650	-0.546544	0.013756	-0.189591	-0.837776	-0.212873	-0.096911	0.578198	-0.062843	-0.813315	0.016000
8543	10.068748	0.613764	-3.053852	-0.558492	-0.005926	-0.203850	-0.835799	-0.221633	-0.090932	0.578951	-0.065200	-0.812703	0.008853
8544	9.580066	0.236800	-2.771139	-0.552735	0.018870	-0.168711	-0.834654	-0.230527	-0.085778	0.579072	-0.068414	-0.812396	0.002884
8545	9.239766	0.008230	-2.567595	-0.553090	-0.003984	-0.237685	-0.832395	-0.240817	-0.078157	0.579789	-0.070156	-0.811728	-0.004587
8546	9.719004	0.231908	-2.640800	-0.577113	-0.066935	-0.230372	-0.830835	-0.249860	-0.070104	0.578429	-0.072656	-0.812408	-0.011544
8547	9.318284	0.021235	-2.727309	-0.560880	-0.123370	-0.181286	-0.829281	-0.257938	-0.060104	0.577133	-0.075426	-0.812953	-0.018330
8548	9.073497	0.247091	-2.794737	-0.546214	-0.133939	-0.118258	-0.828982	-0.264060	-0.054085	0.574706	-0.079409	-0.814162	-0.023387
8549	9.045070	0.292894	-2.841116	-0.550692	-0.142332	-0.084640	-0.828963	-0.269906	-0.047093	0.573081	-0.083642	-0.814708	-0.028868
8550	9.267731	0.547896	-2.800769	-0.560878	-0.160196	-0.092535	-0.828123	-0.272982	-0.039941	0.570159	-0.088226	-0.816083	-0.033817
8551	9.496628	0.753246	-2.965247	-0.529989	-0.178685	-0.052170	-0.827568	-0.273690	-0.035665	0.567932	-0.092763	-0.816923	-0.038548
8552	9.184173	0.875383	-3.070084	-0.568816	-0.157144	-0.026261	-0.829092	-0.275647	-0.029866	0.565033	-0.098511	-0.818044	-0.042873
8553	9.024096	0.784934	-3.010874	-0.556617	-0.105130	-0.008792	-0.828683	-0.274690	-0.025849	0.563920	-0.103977	-0.817867	-0.047712
8554	9.083754	0.760863	-2.935786	-0.535093	-0.039199	0.061831	-0.829239	-0.275115	-0.022807	0.563043	-0.110674	-0.817412	-0.050720
8555	9.203262	0.620460	-2.854647	-0.544602	0.029167	0.078995	-0.830913	-0.273447	-0.022777	0.564169	-0.117283	-0.815457	-0.054668
8556	9.612679	0.616609	-3.058106	-0.570308	0.130258	0.078167	-0.832171	-0.271218	-0.025095	0.565928	-0.124452	-0.812910	-0.058440
8557	9.671729	0.074338	-3.153611	-0.542972	0.276079	0.077538	-0.833287	-0.268840	-0.030732	0.570984	-0.130706	-0.808040	-0.062960
8558	9.003370	-0.040784	-2.914653	-0.535435	0.397987	-0.066597	-0.831466	-0.270614	-0.040720	0.576886	-0.134791	-0.802711	-0.068479
8559	9.026895	-0.654142	-2.820860	-0.564586	0.363751	-0.054421	-0.830883	-0.274738	-0.052383	0.582989	-0.139036	-0.796973	-0.075007
8560	10.271823	-0.329199	-2.932461	-0.539015	0.423645	-0.096651	-0.829887	-0.277750	-0.065006	0.589112	-0.142608	-0.791234	-0.080988
8561	10.462449	-1.136042	-2.696598	-0.564372	0.339489	0.053882	-0.830019	-0.277018	-0.076613	0.594860	-0.148600	-0.785272	-0.086065
8562	10.207134	-0.553116	-2.480479	-0.537846	0.247557	0.042385	-0.828910	-0.274070	-0.088760	0.598314	-0.154618	-0.781051	-0.089852
8563	9.280713	-0.358437	-2.423424	-0.562153	0.174331	-0.028388	-0.828349	-0.273765	-0.097473	0.601207	-0.159580	-0.777175	-0.095306
8564	8.742523	-0.537281	-2.196010	-0.560228	0.127262	0.085013	-0.829468	-0.270412	-0.104482	0.602721	-0.166724	-0.774094	-0.098529
8565	9.900973	-0.084130	-1.987582	-0.575200	0.088866	0.071205	-0.831709	-0.264558	-0.112149	0.604334	-0.173548	-0.770795	-0.102654
8566	10.080912	0.112392	-2.067331	-0.538892	0.055742	0.132054	-0.830053	-0.261221	-0.116276	0.604834	-0.181279	-0.768342	-0.104714
8567	9.578980	-0.015350	-2.132886	-0.534863	0.004070	0.058878	-0.830623	-0.257471	-0.117615	0.605163	-0.187574	-0.766108	-0.108037
8568	9.486896	-0.232604	-2.188325	-0.539757	-0.046131	0.031661	-0.832993	-0.255946	-0.116060	0.603819	-0.193972	-0.765162	-0.110930
8569	9.504587	-0.522270	-2.119881	-0.571003	-0.092540	-0.002072	-0.833132	-0.256653	-0.111503	0.602316	-0.199977	-0.764179	-0.115131
8570	9.831968	-0.586690	-2.044701	-0.530937	-0.117749	0.078224	-0.833976	-0.255703	-0.104573	0.599961	-0.207124	-0.763839	-0.117030
8571	9.877125	-0.977124	-1.832619	-0.552924	-0.132650	0.041737	-0.835106	-0.252534	-0.097755	0.597947	-0.213675	-0.763120	-0.120207
8572	9.570323	-0.879927	-2.055576	-0.549613	-0.161031	-0.012053	-0.835395	-0.251591	-0.089032	0.594573	-0.219750	-0.763543	-0.123269
8573	9.437319	-0.990362	-2.073494	-0.547502	-0.156298	0.058674	-0.837072	-0.250499	-0.082508	0.592194	-0.226560	-0.762955	-0.126003
8574	9.506708	-1.072729	-2.036427	-0.557505	-0.159867	0.060350	-0.839877	-0.245521	-0.076074	0.588909	-0.233807	-0.762927	-0.128308
8575	9.501896	-1.004844	-2.005768	-0.554521	-0.127653	0.083194	-0.840037	-0.241656	-0.070640	0.586926	-0.241000	-0.761770	-0.130931
8576	9.470150	-1.033428	-1.971581	-0.542569	-0.104290	0.083178	-0.841439	-0.239730	-0.065078	0.584546	-0.248248	-0.760918	-0.132978
8577	9.583519	-1.063184	-1.978649	-0.545304	-0.104232	0.079627	-0.841595	-0.236131	-0.062965	0.582890	-0.255209	-0.759429	-0.135559
8578	9.708032	-0.943938	-2.105784	-0.532630	-0.080344	0.024828	-0.843693	-0.233225	-0.059601	0.580700	-0.261363	-0.758530	-0.138236
8579	9.748678	-0.766473	-2.281779	-0.545136	-0.024050	-0.014549	-0.842321	-0.229628	-0.058191	0.579944	-0.266655	-0.756514	-0.142291
8580	9.235606	-0.686444	-2.366549	-0.563262	0.005249	-0.062802	-0.843145	-0.231846	-0.057655	0.578589	-0.271576	-0.754923	-0.146879
8581	9.713395	-0.184320	-2.740041	-0.551679	0.138889	-0.091616	-0.841472	-0.232953	-0.059476	0.579957	-0.275276	-0.751352	-0.152788
8582	9.220122	0.013474	-2.521722	-0.569846	0.168104	-0.131018	-0.840351	-0.234328	-0.063924	0.580752	-0.278738	-0.748138	-0.159129
8583	9.560986	0.546985	-2.651352	-0.568568	0.125446	-0.188983	-0.838240	-0.240146	-0.067181	0.581417	-0.281164	-0.745136	-0.166353
8584	9.414769	0.461795	-2.510072	-0.535745	0.176218	-0.243806	-0.835567	-0.247629	-0.070598	0.582086	-0.282483	-0.742476	-0.173521
8585	10.004198	0.406700	-2.611722	-0.544689	0.163131	-0.179133	-0.834143	-0.255391	-0.072625	0.583381	-0.284594	-0.738982	-0.180493
8586	10.226702	0.315227	-2.717309	-0.562884	0.107504	-0.093156	-0.831342	-0.260948	-0.071321	0.583347	-0.288677	-0.736081	-0.185892
8587	9.751354	-0.084657	-2.608318	-0.544720	0.080962	-0.065510	-0.831338	-0.262903	-0.066916	0.583745	-0.292730	-0.732838	-0.191048
8588	9.450668	0.032319	-2.367609	-0.552568	0.016466	-0.106842	-0.830493	-0.266245	-0.063361	0.582323	-0.296813	-0.731044	-0.195901
8589	9.600864	0.156947	-2.381281	-0.543074	-0.050054	-0.125737	-0.828533	-0.271548	-0.054304	0.580500	-0.300444	-0.729641	-0.200942
8590	9.512417	0.171368	-2.482800	-0.546157	-0.078330	-0.185766	-0.826851	-0.276846	-0.046628	0.577366	-0.303652	-0.729379	-0.206033
8591	9.462429	0.234145	-2.541421	-0.553615	-0.119911	-0.167020	-0.824332	-0.282701	-0.038549	0.574211	-0.307064	-0.728945	-0.211265
8592	9.369339	-0.108330	-2.527811	-0.569930	-0.128956	-0.157488	-0.824876	-0.287586	-0.028362	0.570256	-0.311142	-0.728920	-0.216045
8593	9.321065	0.047105	-2.452165	-0.559020	-0.127305	-0.146748	-0.822503	-0.292198	-0.019025	0.566962	-0.314929	-0.728365	-0.221039
8594	9.328691	0.177631	-2.439135	-0.573423	-0.098335	-0.154154	-0.820121	-0.298186	-0.012744	0.563386	-0.318931	-0.727876	-0.225998
8595	9.405775	0.317838	-2.353822	-0.532438	-0.079694	-0.143144	-0.820391	-0.301818	-0.004205	0.560898	-0.322234	-0.726823	-0.230841
8596	9.424444	0.308539	-2.276428	-0.549470	-0.040871	-0.143582	-0.817321	-0.306141	0.001120	0.558308	-0.325831	-0.725659	-0.235680
8597	9.300222	0.334483	-2.117087	-0.539082	0.006459	-0.104857	-0.815924	-0.308790	0.004677	0.557151	-0.329334	-0.723305	-0.240733
8598	9.280090	0.349819	-2.003674	-0.552302	0.059402	-0.075267	-0.813695	-0.310605	0.006715	0.556273	-0.333449	-0.720493	-0.245483
8599	9.257654	0.423253	-1.876409	-0.544707	0.115175	-0.070214	-0.814522	-0.311422	0.002703	0.556760	-0.336947	-0.716601	-0.250934
8600	9.333148	0.611283	-1.873776	-0.544397	0.149975	-0.031461	-0.814647	-0.314470	0.002119	0.557400	-0.341120	-0.712447	-0.255659
8601	9.855192	0.566158	-1.994777	-0.567134	0.275098	-0.000542	-0.814510	-0.313206	-0.002847	0.560290	-0.344987	-0.706090	-0.261717
8602	10.113883	-0.071368	-2.050828	-0.543534	0.401085	0.004242	-0.813811	-0.312769	-0.010038	0.564585	-0.348297	-0.698761	-0.267705
8603	9.652559	-0.422019	-2.169520	-0.560970	0.378032	-0.034878	-0.814356	-0.313572	-0.018340	0.568648	-0.351019	-0.691364	-0.274666
8604	9.566535	-1.011626	-2.252223	-0.536959	0.347800	0.103503	-0.813668	-0.310497	-0.026610	0.572670	-0.355827	-0.683812	-0.278991
8605	9.862867	-0.671337	-2.024469	-0.544553	0.310010	0.106394	-0.815764	-0.306032	-0.033462	0.576536	-0.360655	-0.676140	-0.283493
8606	11.000697	-0.565546	-2.123817	-0.554035	0.271768	0.072268	-0.816192	-0.302410	-0.038538	0.579104	-0.365588	-0.669444	-0.287800
8607	10.826244	-0.486321	-1.996413	-0.537167	0.144141	-0.071863	-0.814509	-0.305590	-0.042456	0.579648	-0.368853	-0.664931	-0.292956
8608	10.061935	-0.916402	-1.983343	-0.563820	0.070165	-0.059548	-0.814500	-0.307389	-0.043581	0.578621	-0.373256	-0.661386	-0.297399
8609	8.978674	-0.869081	-1.690072	-0.561273	0.013672	-0.006322	-0.816440	-0.308214	-0.044266	0.577558	-0.378446	-0.657703	-0.301052
8610	9.075540	-0.935883	-1.455093	-0.544985	0.000851	0.008102	-0.816161	-0.308774	-0.043029	0.576101	-0.383902	-0.654496	-0.303911
8611	9.560762	-0.759708	-1.390057	-0.530761	-0.079086	0.079649	-0.816039	-0.305736	-0.039127	0.574507	-0.390421	-0.651348	-0.305384
8612	9.883656	-0.729366	-1.622774	-0.543734	-0.107535	0.049675	-0.816464	-0.304782	-0.033859	0.571831	-0.397026	-0.649007	-0.306872
8613	9.794662	-0.985967	-1.784088	-0.548929	-0.133678	0.151465	-0.818156	-0.299945	-0.027711	0.569737	-0.404999	-0.645735	-0.307247
8614	9.677612	-1.248446	-1.754425	-0.561694	-0.148050	0.150460	-0.822078	-0.293576	-0.021808	0.566926	-0.413305	-0.642848	-0.307440
8615	9.594732	-1.332087	-1.688146	-0.542173	-0.168866	0.049937	-0.822645	-0.292493	-0.013495	0.563716	-0.420087	-0.640768	-0.308492
8616	9.594663	-1.266588	-1.647803	-0.548582	-0.155915	0.016173	-0.822651	-0.292234	-0.007823	0.560009	-0.426513	-0.639079	-0.309928
8617	9.633066	-1.385428	-1.677938	-0.566118	-0.160505	-0.064512	-0.821126	-0.292952	-0.001204	0.555922	-0.432027	-0.637657	-0.312566
8618	9.467978	-1.524173	-1.618182	-0.554984	-0.146515	-0.026483	-0.820713	-0.292970	0.004047	0.551956	-0.437872	-0.636110	-0.314608
8619	9.375679	-1.600673	-1.578547	-0.557198	-0.092926	0.024440	-0.823208	-0.294636	0.006538	0.549305	-0.443977	-0.633145	-0.316663
8620	9.153435	-1.608786	-1.553998	-0.561639	-0.078532	0.026022	-0.822946	-0.291595	0.009057	0.546412	-0.450085	-0.630274	-0.318767
8621	9.022733	-1.423442	-1.415756	-0.563178	-0.039119	0.050522	-0.822668	-0.291736	0.009883	0.544498	-0.456211	-0.626367	-0.321027
8622	9.451817	-1.466968	-1.374771	-0.559479	-0.011834	0.025708	-0.824757	-0.290907	0.011982	0.542396	-0.461816	-0.622713	-0.323669
8623	9.817607	-1.627940	-1.629572	-0.544789	0.022669	-0.006113	-0.822673	-0.291191	0.012654	0.541007	-0.466599	-0.618693	-0.326827
8624	9.957355	-1.157468	-1.995010	-0.563921	0.052221	-0.070106	-0.822387	-0.292853	0.011805	0.538977	-0.470601	-0.615141	-0.331119
8625	9.305884	-0.680331	-2.091275	-0.546501	0.103762	-0.105672	-0.820987	-0.294787	0.008732	0.537841	-0.473602	-0.611124	-0.336089
8626	9.943823	0.146813	-2.111022	-0.544300	0.198570	-0.117491	-0.821801	-0.298232	0.002618	0.537417	-0.475784	-0.606508	-0.341996
8627	9.335199	0.813215	-2.040328	-0.537625	0.124729	-0.130272	-0.820388	-0.303076	-0.001314	0.536351	-0.478175	-0.602537	-0.347312
8628	10.164484	0.401496	-2.123824	-0.527223	0.140258	-0.050507	-0.818147	-0.306955	-0.003861	0.535791	-0.481328	-0.597961	-0.351702
8629	10.559534	0.268703	-2.093877	-0.549552	0.148531	0.046553	-0.817311	-0.306386	-0.008978	0.536029	-0.485724	-0.591930	-0.355477
8630	10.463588	0.234905	-2.185184	-0.544786	0.059742	-0.001520	-0.819677	-0.306397	-0.003843	0.534626	-0.490175	-0.587554	-0.358726
8631	9.786930	0.041180	-2.157956	-0.574631	-0.008464	-0.124579	-0.818152	-0.307400	0.004985	0.531433	-0.493875	-0.584679	-0.363066
8632	9.350606	0.147293	-1.858958	-0.575088	-0.029388	-0.207702	-0.815071	-0.315344	0.015389	0.527145	-0.496824	-0.583003	-0.367956
8633	9.499344	-0.243642	-1.622848	-0.541771	-0.095843	-0.447557	-0.812833	-0.321632	0.028582	0.520797	-0.496978	-0.584454	-0.374428
8634	9.470522	0.088968	-1.790816	-0.543540	-0.127168	-0.368607	-0.807932	-0.334599	0.047217	0.514431	-0.498373	-0.585547	-0.379631
8635	9.400162	-0.225380	-1.893524	-0.554186	-0.144125	-0.283752	-0.802207	-0.344643	0.061728	0.508530	-0.500862	-0.585713	-0.384025
8636	9.312696	-0.418258	-1.910583	-0.575523	-0.126880	-0.189493	-0.798177	-0.347885	0.075354	0.503151	-0.504617	-0.584696	-0.387727
8637	9.570295	-0.581778	-1.909103	-0.551685	-0.129367	-0.123704	-0.797330	-0.353190	0.085664	0.498616	-0.508797	-0.583067	-0.390565
8638	9.585919	-0.420404	-1.978576	-0.547475	-0.176148	-0.132187	-0.794550	-0.355729	0.096956	0.493338	-0.513273	-0.582119	-0.392819
8639	9.297987	0.074529	-1.954720	-0.555553	-0.172923	-0.088066	-0.792883	-0.357844	0.106601	0.488469	-0.518193	-0.580479	-0.394864
8640	9.430052	0.205117	-1.806555	-0.548222	-0.153105	-0.089835	-0.791212	-0.359665	0.111271	0.483732	-0.522933	-0.578802	-0.396904
8641	9.485102	0.297242	-1.703763	-0.529837	-0.100743	-0.110270	-0.788569	-0.361771	0.117175	0.479735	-0.526704	-0.576850	-0.399601
8642	9.455797	0.428590	-1.596465	-0.547965	-0.091705	-0.104339	-0.787865	-0.365539	0.124322	0.475551	-0.530738	-0.574678	-0.402384
8643	9.407028	0.375980	-1.557154	-0.538493	-0.041513	-0.081555	-0.785642	-0.366952	0.130789	0.472333	-0.534373	-0.571743	-0.405533
8644	9.462930	0.389373	-1.291606	-0.539444	-0.001215	-0.153468	-0.784518	-0.370431	0.133787	0.468838	-0.536989	-0.569258	-0.409609
8645	9.295942	0.563375	-1.457620	-0.537087	0.145059	0.007546	-0.782843	-0.373078	0.136651	0.468460	-0.540014	-0.563567	-0.413912
8646	10.400467	0.035898	-1.612676	-0.545358	0.198791	-0.137796	-0.780476	-0.375318	0.141311	0.467236	-0.541179	-0.558934	-0.420011
8647	10.274570	-1.005215	-2.059952	-0.558360	0.199619	-0.028396	-0.782003	-0.375735	0.142702	0.466912	-0.543467	-0.552856	-0.425425
8648	9.347880	-1.343554	-2.224065	-0.555625	0.114327	-0.174915	-0.782989	-0.373532	0.148263	0.464258	-0.544981	-0.549262	-0.431012
8649	9.525236	-0.822089	-2.126228	-0.537620	0.132750	-0.224259	-0.779921	-0.376872	0.150003	0.461695	-0.545456	-0.546047	-0.437205
8650	11.263697	-0.636979	-2.461628	-0.551457	0.215290	-0.153762	-0.775736	-0.380759	0.148410	0.460329	-0.546217	-0.541258	-0.443604
8651	10.536842	-0.299484	-2.551401	-0.556114	0.104420	-0.252316	-0.774878	-0.386587	0.149173	0.456932	-0.546787	-0.538390	-0.449859
8652	9.286254	-0.388134	-2.529409	-0.547169	-0.016155	-0.092504	-0.773063	-0.389515	0.152724	0.453626	-0.550170	-0.535030	-0.453078
8653	8.602718	-0.458970	-2.179784	-0.565369	-0.078414	0.015426	-0.771387	-0.392301	0.155586	0.450508	-0.555329	-0.530773	-0.454899
8654	9.632389	-0.721746	-2.202391	-0.557452	-0.130758	0.033711	-0.770560	-0.390920	0.156562	0.446963	-0.561134	-0.526906	-0.455767
8655	10.397459	-0.056698	-2.510433	-0.552818	-0.143974	0.111951	-0.772243	-0.388017	0.160615	0.444096	-0.567748	-0.522217	-0.455774
8656	9.587729	-0.377290	-2.810203	-0.567003	-0.118936	0.129131	-0.772418	-0.381390	0.169673	0.441370	-0.574452	-0.517010	-0.455958
8657	8.986364	-0.727478	-2.609786	-0.545906	-0.179368	0.016338	-0.770908	-0.378929	0.179090	0.437257	-0.580293	-0.513741	-0.456219
8658	9.158422	-0.744162	-2.399628	-0.531520	-0.173633	-0.025968	-0.768981	-0.376747	0.189055	0.432903	-0.585510	-0.511061	-0.456717
8659	9.440315	-0.333045	-2.452914	-0.551512	-0.222204	0.080366	-0.768996	-0.375252	0.198473	0.428803	-0.592388	-0.507304	-0.455902
8660	9.722421	-0.882882	-2.374673	-0.542441	-0.130418	-0.109421	-0.767629	-0.372380	0.209832	0.423942	-0.596392	-0.505095	-0.457678
8661	9.263277	-1.112169	-2.405326	-0.564782	-0.102812	-0.069280	-0.763752	-0.371169	0.218526	0.419485	-0.600725	-0.501901	-0.459628
8662	9.291406	-1.334666	-2.405297	-0.542723	-0.076971	-0.049742	-0.761544	-0.369540	0.227653	0.415665	-0.604785	-0.498475	-0.461497
8663	9.376681	-1.212723	-2.141000	-0.557907	-0.018232	-0.060875	-0.759876	-0.370949	0.233295	0.412188	-0.608326	-0.494473	-0.464259
8664	9.327580	-1.357168	-2.103080	-0.552179	-0.004322	-0.009615	-0.761284	-0.367353	0.237353	0.409311	-0.612132	-0.489820	-0.466728
8665	9.637218	-1.194898	-2.119802	-0.542156	-0.013674	0.027799	-0.760191	-0.364043	0.242081	0.406879	-0.616327	-0.484772	-0.468601
8666	10.037371	-1.007046	-2.591160	-0.560544	0.109279	-0.001351	-0.759650	-0.361424	0.246252	0.405030	-0.619154	-0.478966	-0.472431
8667	9.308597	-0.556497	-2.380178	-0.551051	0.168286	0.035451	-0.760638	-0.357815	0.246021	0.404266	-0.621719	-0.472203	-0.476507
8668	9.001189	-0.595498	-1.971008	-0.565355	0.182203	0.091728	-0.764388	-0.356681	0.240944	0.403880	-0.624691	-0.464539	-0.480464
8669	9.543549	-0.081666	-1.953306	-0.551148	0.181897	0.028378	-0.768018	-0.351107	0.234945	0.403102	-0.626968	-0.457694	-0.484703
8670	9.284504	0.670066	-1.797051	-0.537399	0.157030	-0.118123	-0.767860	-0.354697	0.230344	0.400750	-0.627943	-0.453066	-0.489712
8671	9.933304	0.520843	-1.820415	-0.541010	0.118586	-0.041735	-0.767158	-0.356078	0.227973	0.398772	-0.630007	-0.447688	-0.493606
8672	10.573245	0.579483	-1.846087	-0.546768	0.044328	0.011871	-0.766340	-0.353040	0.231317	0.396523	-0.633274	-0.442186	-0.496191
8673	10.521966	0.117345	-1.990661	-0.554623	-0.025225	-0.065704	-0.766081	-0.349590	0.236052	0.392786	-0.636576	-0.438106	-0.498551
8674	9.932858	0.118854	-1.956064	-0.570152	-0.103062	-0.224765	-0.763300	-0.352827	0.248996	0.386547	-0.639349	-0.436496	-0.501284
8675	9.369296	0.084652	-1.809961	-0.554107	-0.139011	-0.251022	-0.756918	-0.353715	0.261660	0.379911	-0.642079	-0.435646	-0.503602
8676	9.504733	0.180513	-1.801548	-0.576252	-0.169150	-0.291749	-0.751931	-0.353075	0.274489	0.372296	-0.644899	-0.435285	-0.505992
8677	9.694368	0.275140	-1.935744	-0.558991	-0.193029	-0.247112	-0.745822	-0.355211	0.287695	0.365105	-0.648147	-0.434698	-0.507584
8678	9.656982	0.148349	-2.154145	-0.558920	-0.227880	-0.179678	-0.739859	-0.355967	0.302577	0.358288	-0.652322	-0.433436	-0.508172
8679	9.494184	-0.001950	-2.393862	-0.551201	-0.214321	-0.091248	-0.733899	-0.355468	0.315535	0.352538	-0.656996	-0.431012	-0.508234
8680	9.233208	0.121163	-2.290994	-0.555936	-0.252347	-0.071650	-0.729187	-0.355236	0.326287	0.346602	-0.662250	-0.428484	-0.507636
8681	9.263089	0.229302	-2.357475	-0.557750	-0.241364	-0.088524	-0.725182	-0.351952	0.336938	0.340501	-0.667177	-0.426104	-0.507316
8682	9.297518	0.298857	-2.406620	-0.555618	-0.196436	-0.075487	-0.720042	-0.353372	0.343521	0.334963	-0.671739	-0.423190	-0.507422
8683	9.255091	0.623097	-2.381188	-0.559212	-0.167354	-0.100446	-0.716286	-0.355894	0.348998	0.329293	-0.675731	-0.420419	-0.508135
8684	9.310779	0.700160	-2.367625	-0.563343	-0.113531	-0.071611	-0.713223	-0.358411	0.353374	0.324350	-0.679459	-0.416774	-0.509345
8685	9.281748	0.647078	-2.383907	-0.552713	-0.032850	-0.033071	-0.712660	-0.360499	0.355284	0.320528	-0.682515	-0.412251	-0.511355
8686	9.493334	0.525183	-2.341756	-0.534862	0.046090	-0.002359	-0.711706	-0.356625	0.357529	0.317971	-0.684937	-0.406882	-0.514007
8687	9.908123	0.377375	-2.374487	-0.541166	0.199303	0.000232	-0.712417	-0.352881	0.357711	0.316507	-0.685721	-0.400506	-0.518850
8688	9.560749	-0.275448	-2.395732	-0.551156	0.212445	-0.060274	-0.714806	-0.346077	0.356694	0.314437	-0.685985	-0.394653	-0.524216
8689	8.998248	-1.076912	-2.444023	-0.577087	0.162973	-0.165761	-0.717319	-0.343441	0.357846	0.310443	-0.685976	-0.390333	-0.529813
8690	10.245461	-0.795507	-2.559973	-0.558248	0.217790	-0.042616	-0.717881	-0.342055	0.358418	0.308471	-0.686261	-0.384083	-0.535138
8691	10.859404	-1.105562	-2.832772	-0.556363	0.161057	0.060471	-0.721363	-0.339690	0.358469	0.307147	-0.687821	-0.376806	-0.539054
8692	10.107597	-0.716350	-2.792619	-0.555634	0.064909	-0.075270	-0.722486	-0.336633	0.357403	0.303651	-0.689410	-0.371927	-0.542384
8693	8.915072	-0.550983	-2.667230	-0.554387	-0.019786	-0.090887	-0.720121	-0.338032	0.359583	0.299341	-0.691722	-0.367809	-0.544640
8694	8.805178	-0.910868	-2.363469	-0.546564	-0.062836	-0.120692	-0.719422	-0.338581	0.357359	0.294502	-0.694243	-0.364395	-0.546362
8695	9.510181	-0.393985	-2.466825	-0.547439	-0.092393	-0.028303	-0.717461	-0.343031	0.359788	0.290426	-0.697712	-0.359865	-0.547127
8696	9.880804	-0.504092	-2.698039	-0.556247	-0.122261	0.095700	-0.715526	-0.341803	0.364764	0.287357	-0.702431	-0.353639	-0.546769
8697	9.384224	-0.789839	-2.906804	-0.552875	-0.143336	0.026739	-0.714289	-0.339603	0.369340	0.283414	-0.706826	-0.348529	-0.546445
8698	9.193496	-0.849167	-2.925216	-0.560121	-0.134163	0.009744	-0.712372	-0.334638	0.376429	0.279229	-0.711001	-0.343495	-0.546370
8699	9.267406	-0.848907	-2.809344	-0.571209	-0.153807	-0.003525	-0.709879	-0.333827	0.380982	0.274600	-0.715339	-0.338614	-0.546100
8700	9.402328	-0.759898	-2.738035	-0.549181	-0.141780	0.051542	-0.708776	-0.332453	0.384306	0.270939	-0.719730	-0.333102	-0.545549
8701	9.390477	-0.862275	-2.504930	-0.532004	-0.130718	0.013609	-0.705444	-0.333030	0.388838	0.267198	-0.723645	-0.328225	-0.545171
8702	9.358380	-0.863434	-2.722324	-0.556731	-0.150096	-0.021944	-0.703507	-0.332219	0.393810	0.262541	-0.727598	-0.323697	-0.544880
8703	9.363323	-0.941121	-2.774618	-0.562192	-0.164639	-0.005116	-0.700740	-0.330858	0.399611	0.257922	-0.731845	-0.318887	-0.544234
8704	9.322028	-1.129699	-2.830446	-0.564103	-0.164270	-0.045864	-0.696580	-0.330048	0.403459	0.252775	-0.735751	-0.314667	-0.543838
8705	9.305609	-0.887597	-2.775138	-0.564808	-0.113645	-0.063851	-0.694349	-0.332700	0.407286	0.247790	-0.739006	-0.310377	-0.544185
8706	9.173323	-0.770778	-2.776265	-0.534605	-0.102553	-0.012269	-0.690872	-0.334381	0.410285	0.243804	-0.742223	-0.305634	-0.544291
8707	9.327332	-0.807753	-2.737400	-0.532452	-0.064095	0.019392	-0.689756	-0.335774	0.411230	0.240497	-0.745221	-0.300178	-0.544702
8708	9.334539	-0.727786	-2.694812	-0.554175	-0.056925	0.035027	-0.687948	-0.336191	0.410520	0.236987	-0.748247	-0.294266	-0.545318
8709	9.621470	-0.566523	-2.895117	-0.544895	-0.009836	0.009280	-0.689202	-0.335218	0.410401	0.233688	-0.750575	-0.288531	-0.546605
8710	9.657882	-0.421018	-3.162562	-0.556357	0.037895	0.019508	-0.689484	-0.334105	0.409585	0.230502	-0.752403	-0.282349	-0.548669
8711	10.143187	-0.084460	-3.340927	-0.563632	0.182916	0.035491	-0.691984	-0.333113	0.404637	0.228261	-0.752769	-0.275099	-0.552771
8712	8.721951	0.205041	-2.917019	-0.533233	0.189259	-0.102470	-0.692808	-0.334344	0.400067	0.224896	-0.752064	-0.270276	-0.557470
8713	8.723553	0.140243	-2.843815	-0.551417	0.230609	-0.182566	-0.695442	-0.334880	0.396348	0.220619	-0.750557	-0.266214	-0.563136
8714	8.900286	0.152738	-2.600163	-0.551646	0.241193	-0.255147	-0.695558	-0.338598	0.388428	0.215514	-0.748432	-0.263210	-0.569318
8715	9.864477	0.191664	-2.746855	-0.551416	0.226881	-0.153999	-0.699583	-0.338859	0.386244	0.211499	-0.747003	-0.258719	-0.574734
8716	10.156624	0.420446	-2.964833	-0.562920	0.145238	-0.180072	-0.696944	-0.339006	0.386914	0.206549	-0.746323	-0.254831	-0.579138
8717	9.986491	0.327961	-2.854848	-0.552467	0.083184	-0.200851	-0.698630	-0.335128	0.389456	0.201186	-0.746230	-0.251623	-0.582538
8718	9.839774	0.323164	-2.610570	-0.545825	-0.011447	-0.203773	-0.696838	-0.332651	0.393892	0.195403	-0.747103	-0.248899	-0.584554
8719	9.672275	0.579991	-2.671199	-0.552075	-0.144886	-0.190640	-0.692003	-0.327972	0.401647	0.188982	-0.749647	-0.246442	-0.584449
8720	9.418566	0.657462	-2.903671	-0.558368	-0.191677	-0.096686	-0.688410	-0.326077	0.413255	0.183346	-0.753125	-0.242638	-0.583364
8721	9.133759	0.412063	-3.016525	-0.546643	-0.235326	-0.062749	-0.681632	-0.321408	0.422516	0.178008	-0.757253	-0.238653	-0.581313
8722	9.056684	0.274273	-3.101864	-0.555234	-0.222795	0.048509	-0.678316	-0.319087	0.431365	0.173932	-0.761678	-0.232773	-0.579147
8723	8.936216	0.301536	-3.114088	-0.556600	-0.167228	0.079978	-0.676669	-0.315925	0.438576	0.170375	-0.765631	-0.226248	-0.577576
8724	8.737375	0.679726	-3.120458	-0.561806	-0.142369	0.122235	-0.674873	-0.314135	0.441070	0.167395	-0.769370	-0.218853	-0.576327
8725	8.912405	1.002384	-3.129125	-0.568562	-0.050417	0.123438	-0.674875	-0.313861	0.442179	0.164600	-0.772100	-0.211128	-0.576361
8726	8.876454	0.929697	-3.195917	-0.562564	0.065376	0.067936	-0.675991	-0.312327	0.440129	0.161848	-0.773104	-0.203841	-0.578415
8727	9.266343	0.753579	-3.143735	-0.551150	0.128091	0.104894	-0.679318	-0.313140	0.436827	0.159787	-0.773529	-0.196025	-0.581116
8728	10.014270	0.518751	-3.231512	-0.540792	0.331734	0.105661	-0.684870	-0.312829	0.430235	0.158833	-0.771398	-0.187519	-0.586987
8729	9.575956	-0.528206	-2.610382	-0.543508	0.464939	0.108980	-0.694884	-0.307501	0.419305	0.158194	-0.767708	-0.178620	-0.594722
8730	8.947413	-1.079367	-2.115336	-0.545944	0.448303	-0.054827	-0.703234	-0.301907	0.410438	0.155648	-0.763440	-0.172100	-0.602756
8731	8.978994	-1.538311	-2.052270	-0.532104	0.400821	-0.192432	-0.706981	-0.301462	0.404248	0.151362	-0.759222	-0.168072	-0.610265
8732	9.659096	-1.125352	-1.796848	-0.546636	0.362122	-0.080720	-0.713205	-0.305714	0.394296	0.148182	-0.755728	-0.162173	-0.616942
8733	10.971601	-0.473148	-2.061990	-0.558192	0.286893	-0.103029	-0.716788	-0.310106	0.382939	0.144214	-0.753135	-0.156754	-0.622430
8734	10.573079	-0.418988	-2.303672	-0.566107	0.204518	-0.159295	-0.720626	-0.319908	0.372219	0.139235	-0.751276	-0.152231	-0.626916
8735	9.767259	-0.132915	-2.194645	-0.560553	0.113338	0.046432	-0.720446	-0.327785	0.363978	0.136553	-0.751209	-0.145008	-0.629294
8736	9.304370	-0.761509	-1.935735	-0.560966	0.042224	0.029869	-0.721394	-0.332337	0.357301	0.133518	-0.751855	-0.138136	-0.630719
8737	9.424426	-0.655130	-1.806613	-0.550890	0.026528	0.365393	-0.724998	-0.332303	0.349308	0.134750	-0.753617	-0.126434	-0.630807
8738	9.684966	-0.533085	-1.735840	-0.544673	0.024971	0.339001	-0.729313	-0.328944	0.342738	0.135776	-0.755118	-0.115133	-0.630956
8739	9.656857	-0.468150	-1.813843	-0.556567	-0.002209	0.362036	-0.732519	-0.325176	0.337824	0.136773	-0.757038	-0.103453	-0.630463
8740	9.528632	-0.628998	-2.159797	-0.558664	-0.029600	0.302879	-0.738935	-0.318640	0.336419	0.136976	-0.758993	-0.092642	-0.629750
8741	9.732439	-0.937520	-1.828035	-0.546398	-0.071516	0.249303	-0.740207	-0.312802	0.332894	0.136530	-0.761358	-0.082966	-0.628339
8742	9.607825	-0.835641	-1.891824	-0.571967	-0.087524	0.238477	-0.743416	-0.309750	0.334609	0.135584	-0.763796	-0.073105	-0.626808
8743	9.568530	-1.014203	-1.889779	-0.526708	-0.074414	0.159278	-0.742892	-0.303107	0.338269	0.134268	-0.765864	-0.065047	-0.625455
8744	9.248560	-1.112841	-1.755364	-0.552374	-0.059022	0.059719	-0.742641	-0.297853	0.342885	0.131401	-0.767526	-0.058081	-0.624712
8745	9.420755	-1.379287	-1.682554	-0.550664	-0.040343	-0.012918	-0.741821	-0.295089	0.345120	0.127593	-0.768918	-0.052262	-0.624303
8746	9.624010	-1.342225	-1.733978	-0.539849	-0.049313	-0.019765	-0.742662	-0.293707	0.347076	0.123922	-0.770255	-0.046640	-0.623839
8747	9.740773	-1.460050	-1.909196	-0.552565	-0.052784	-0.026068	-0.741012	-0.290675	0.351520	0.119902	-0.771711	-0.041023	-0.623219
8748	9.286989	-1.343197	-1.842242	-0.545273	-0.034650	-0.048291	-0.739070	-0.290409	0.353720	0.115790	-0.772780	-0.035733	-0.622998
8749	9.445911	-1.411781	-1.829608	-0.543080	0.037620	-0.069033	-0.741027	-0.287914	0.355420	0.111442	-0.772976	-0.030680	-0.623817
8750	9.888450	-1.022172	-2.068911	-0.553877	0.126216	-0.187208	-0.741014	-0.290120	0.351526	0.105559	-0.771897	-0.027064	-0.626339
8751	9.418863	-0.472238	-1.934284	-0.566238	0.168068	-0.131025	-0.741132	-0.294125	0.346645	0.100123	-0.770385	-0.022415	-0.629270
8752	9.045320	0.087179	-1.732240	-0.530597	0.176139	-0.049286	-0.743334	-0.297705	0.340264	0.096341	-0.768610	-0.016854	-0.632198
8753	10.621064	0.296435	-2.234404	-0.552820	0.261201	-0.055003	-0.744972	-0.302102	0.329030	0.092022	-0.765830	-0.011078	-0.636328
8754	10.291882	0.801505	-2.176780	-0.560502	0.177858	-0.003277	-0.748016	-0.303457	0.321434	0.088362	-0.763998	-0.004423	-0.639124
8755	10.222879	-0.174177	-2.151304	-0.540227	0.148029	0.090775	-0.749970	-0.300108	0.316367	0.085987	-0.762558	0.003151	-0.641172
8756	9.795670	-0.050243	-2.084464	-0.551826	0.084869	0.002488	-0.752764	-0.296356	0.315736	0.082523	-0.761812	0.009619	-0.642449
8757	9.455178	-0.048395	-1.745773	-0.565096	0.013910	-0.020317	-0.753071	-0.289985	0.318431	0.078295	-0.762061	0.015545	-0.642567
8758	9.618801	-0.046617	-1.683193	-0.574763	-0.024787	-0.117472	-0.752250	-0.288062	0.323285	0.072960	-0.762712	0.020296	-0.642290
8759	9.395577	-0.301162	-1.651060	-0.553223	-0.071731	-0.122319	-0.749759	-0.287119	0.330051	0.067578	-0.763995	0.024343	-0.641212
8760	9.344266	-0.278036	-1.868700	-0.542650	-0.109267	-0.160886	-0.747555	-0.284375	0.337530	0.062208	-0.765630	0.027896	-0.639658
8761	9.592089	0.014758	-1.942366	-0.550001	-0.129235	-0.135988	-0.743117	-0.283848	0.342895	0.056675	-0.767576	0.031580	-0.637666
8762	9.533728	-0.105707	-1.943360	-0.576383	-0.163761	-0.091880	-0.739639	-0.286369	0.348235	0.051693	-0.769822	0.036556	-0.635111
8763	9.392983	0.012149	-1.787439	-0.540899	-0.184374	-0.025012	-0.737416	-0.288064	0.356221	0.047696	-0.772292	0.041734	-0.632098
8764	9.623900	0.198412	-1.910632	-0.571903	-0.185739	-0.052713	-0.730599	-0.291280	0.359731	0.043288	-0.774689	0.047228	-0.629088
8765	9.509728	0.452290	-2.002708	-0.543571	-0.162593	-0.036586	-0.729057	-0.295316	0.363134	0.039011	-0.776798	0.052229	-0.626367
8766	9.316709	0.543154	-1.964806	-0.547673	-0.086877	-0.040668	-0.726691	-0.296574	0.364624	0.035024	-0.777834	0.057679	-0.624836
8767	9.052479	0.599098	-1.786284	-0.558224	0.001886	-0.090931	-0.723481	-0.300467	0.365528	0.029581	-0.777869	0.062077	-0.624653
8768	8.950134	0.813834	-1.556596	-0.566944	0.077688	-0.101234	-0.722760	-0.306427	0.364354	0.024339	-0.776853	0.066924	-0.625643
8769	9.931906	0.806042	-1.813931	-0.569276	0.231840	0.003276	-0.725789	-0.311250	0.357137	0.019524	-0.773781	0.072964	-0.628934
8770	9.727378	-0.080741	-2.006716	-0.555492	0.359391	0.032585	-0.731070	-0.309414	0.350697	0.015743	-0.768915	0.079852	-0.634150
8771	9.301106	-0.874244	-2.190581	-0.542955	0.354734	-0.064730	-0.734981	-0.303291	0.346642	0.010283	-0.764239	0.084528	-0.639288
8772	10.868501	-0.533632	-2.177150	-0.539108	0.458432	-0.153422	-0.739566	-0.301733	0.339779	0.004222	-0.758233	0.088347	-0.645956
8773	10.678699	-1.249095	-2.009450	-0.571638	0.420769	-0.063477	-0.744573	-0.298366	0.331140	-0.001739	-0.752516	0.093386	-0.651917
8774	10.537724	-0.308907	-1.739482	-0.542032	0.255964	-0.085040	-0.748460	-0.297643	0.324955	-0.006590	-0.748852	0.098257	-0.655379
8775	9.535822	-0.724966	-1.269605	-0.545610	0.178810	0.061961	-0.749856	-0.295130	0.320705	-0.010054	-0.745908	0.104814	-0.657673
8776	9.461064	-0.948006	-1.073727	-0.564921	0.048280	-0.041903	-0.750812	-0.298165	0.316394	-0.014259	-0.744793	0.110660	-0.657902
8777	9.944245	-0.866646	-1.101859	-0.540260	0.001050	0.093251	-0.751215	-0.300930	0.314294	-0.016838	-0.744003	0.117641	-0.657523
8778	10.094905	-0.650290	-1.131052	-0.538427	-0.073280	0.244177	-0.753034	-0.297593	0.312545	-0.016607	-0.743737	0.127423	-0.656006
8779	9.448866	-0.666183	-1.231487	-0.556023	-0.129935	0.233574	-0.754593	-0.290664	0.315117	-0.017263	-0.744195	0.136714	-0.653594
8780	9.747020	-0.953193	-1.228683	-0.559926	-0.194105	0.260486	-0.754903	-0.284021	0.319060	-0.016813	-0.745298	0.147033	-0.650100
8781	9.610018	-0.688103	-1.482734	-0.540353	-0.216881	0.179486	-0.752420	-0.280994	0.324604	-0.017707	-0.746895	0.155309	-0.646307
8782	9.963509	-1.256965	-1.283570	-0.556972	-0.252573	0.151193	-0.749948	-0.275894	0.332243	-0.018453	-0.748929	0.163951	-0.641783
8783	9.564915	-1.418465	-1.619491	-0.560508	-0.221448	0.094257	-0.747470	-0.272320	0.340281	-0.020734	-0.750705	0.171195	-0.637734
8784	9.382419	-1.287164	-1.673866	-0.537374	-0.233094	-0.025730	-0.742762	-0.270837	0.349940	-0.023506	-0.752967	0.176900	-0.633399
8785	9.209863	-1.248261	-1.809372	-0.565938	-0.166490	-0.005265	-0.739162	-0.269341	0.356289	-0.027340	-0.754271	0.182676	-0.630045
8786	9.014833	-1.594473	-1.723100	-0.560174	-0.105901	-0.037506	-0.738057	-0.268803	0.360711	-0.031058	-0.754866	0.188409	-0.627467
8787	9.697825	-1.885296	-1.556473	-0.552798	-0.015500	-0.167037	-0.736402	-0.266737	0.363762	-0.037262	-0.754782	0.191487	-0.626297
8788	9.689560	-0.779676	-2.134170	-0.562499	0.230279	-0.233956	-0.738318	-0.271694	0.354599	-0.044755	-0.751819	0.194022	-0.628587
8789	9.282541	-0.189267	-1.647325	-0.560619	0.203970	-0.120570	-0.739662	-0.280538	0.346083	-0.051362	-0.748686	0.197671	-0.630680
8790	10.299963	0.195814	-1.645735	-0.540417	0.232439	-0.076019	-0.741708	-0.287157	0.336212	-0.056541	-0.744990	0.202268	-0.633152
8791	11.129235	0.751680	-1.573316	-0.552674	0.191329	-0.093365	-0.742497	-0.295438	0.324793	-0.062717	-0.741807	0.206125	-0.635060
8792	10.837992	0.568693	-1.759341	-0.549637	-0.026103	-0.164608	-0.741495	-0.301527	0.320298	-0.068084	-0.741653	0.209815	-0.633477
8793	9.554633	0.450347	-1.881941	-0.527796	-0.062866	-0.113090	-0.737606	-0.302382	0.324684	-0.073171	-0.741733	0.213300	-0.631649
8794	9.509909	0.311085	-1.783683	-0.550036	-0.115595	-0.150213	-0.735122	-0.299773	0.330915	-0.077971	-0.742584	0.217312	-0.628701
8795	10.000563	0.409176	-1.833756	-0.555384	-0.204070	-0.219503	-0.731653	-0.300779	0.339451	-0.084263	-0.744779	0.219718	-0.624443
8796	9.872900	0.157712	-1.985411	-0.558612	-0.292284	-0.228781	-0.724307	-0.299731	0.352958	-0.089396	-0.748069	0.222931	-0.618630
8797	9.183967	-0.187987	-2.314055	-0.584048	-0.350488	-0.165197	-0.717372	-0.300209	0.367143	-0.094829	-0.751662	0.226718	-0.612055
8798	9.310732	0.277979	-2.254189	-0.558542	-0.350112	-0.117047	-0.710984	-0.301922	0.377862	-0.098314	-0.755023	0.231679	-0.605475
8799	9.239517	0.415631	-2.340194	-0.547603	-0.356696	-0.092102	-0.701528	-0.306833	0.388940	-0.102318	-0.758280	0.236084	-0.599005
8800	9.149464	0.739658	-2.396843	-0.566041	-0.379788	-0.118689	-0.692904	-0.311176	0.396711	-0.105781	-0.761844	0.241132	-0.591827
8801	8.945139	0.813013	-2.465040	-0.551993	-0.348033	-0.053286	-0.689007	-0.314820	0.405770	-0.109496	-0.764651	0.246103	-0.585451
8802	8.997042	1.044384	-2.511181	-0.543330	-0.289018	-0.006619	-0.680933	-0.320122	0.410355	-0.111722	-0.766509	0.252361	-0.579911
8803	9.200557	1.124864	-2.575170	-0.532131	-0.247748	0.010122	-0.677020	-0.326244	0.413858	-0.114962	-0.767748	0.257780	-0.575235
8804	9.129955	1.363817	-2.691299	-0.544463	-0.179159	0.004270	-0.673519	-0.333188	0.414727	-0.117627	-0.768170	0.263938	-0.571327
8805	8.839710	1.164998	-2.703189	-0.546039	-0.135752	-0.017331	-0.670725	-0.337079	0.415357	-0.122052	-0.768137	0.268765	-0.568185
8806	8.945471	1.019245	-2.718617	-0.548585	0.022586	0.009979	-0.668355	-0.339306	0.416284	-0.125785	-0.766131	0.274543	-0.567316
8807	9.773074	0.492548	-2.641364	-0.539971	0.233405	0.014191	-0.672514	-0.340111	0.411053	-0.131801	-0.761643	0.278796	-0.569913
8808	10.016656	-0.132256	-2.610558	-0.538079	0.262745	-0.042616	-0.675298	-0.337591	0.405569	-0.137270	-0.757119	0.283002	-0.572571
8809	9.316669	-0.263461	-2.656479	-0.545450	0.257642	-0.081752	-0.679059	-0.334522	0.402587	-0.144560	-0.752736	0.285737	-0.575192
8810	10.887818	-0.900747	-3.284493	-0.559159	0.314655	0.017086	-0.682540	-0.331869	0.399322	-0.149925	-0.747081	0.290876	-0.578604
8811	10.091124	-0.408283	-3.008652	-0.558771	0.171646	-0.118378	-0.685179	-0.330735	0.393684	-0.157266	-0.743736	0.293453	-0.579663
8812	9.129662	0.088180	-2.645656	-0.553785	0.110215	-0.114554	-0.686289	-0.331009	0.393275	-0.162857	-0.741120	0.297143	-0.579590
8813	8.413102	-0.228823	-1.892164	-0.561508	0.028811	-0.089598	-0.686550	-0.334607	0.391442	-0.169023	-0.739148	0.300609	-0.578555
8814	9.746564	-0.427368	-2.157506	-0.566718	-0.006417	0.039975	-0.684855	-0.340140	0.385979	-0.172304	-0.736827	0.307088	-0.577143
8815	11.082558	-0.575125	-2.413753	-0.554839	-0.163392	0.074961	-0.684147	-0.342911	0.384839	-0.175250	-0.735988	0.313548	-0.573843
8816	10.101253	-0.205131	-2.972275	-0.569959	-0.295348	0.119700	-0.682487	-0.342375	0.389257	-0.175843	-0.736370	0.322198	-0.568354
8817	9.010804	-0.167026	-3.000234	-0.547913	-0.385262	0.074292	-0.678333	-0.341307	0.399054	-0.177237	-0.737964	0.329329	-0.561728
8818	8.658330	-0.358596	-3.074941	-0.554625	-0.407971	-0.006242	-0.670564	-0.340518	0.407023	-0.178261	-0.740332	0.336280	-0.554118
8819	9.269598	-0.472574	-2.910191	-0.543388	-0.341184	-0.017919	-0.665719	-0.338902	0.418204	-0.180866	-0.741907	0.341827	-0.547737
8820	9.323992	-0.457000	-3.069901	-0.562930	-0.289093	0.011631	-0.658916	-0.340056	0.427128	-0.182595	-0.742666	0.348651	-0.541801
8821	8.894662	-0.856830	-3.291980	-0.545959	-0.208158	0.012973	-0.654353	-0.336763	0.434594	-0.185760	-0.742444	0.354197	-0.537415
8822	8.720646	-1.204550	-3.425586	-0.566816	-0.071184	0.017122	-0.652284	-0.334146	0.438754	-0.188998	-0.740694	0.360296	-0.534639
8823	8.829319	-1.067140	-3.369278	-0.563024	0.109014	0.016096	-0.652686	-0.337191	0.437204	-0.194556	-0.736887	0.364893	-0.534789
8824	9.979578	-0.653420	-3.677448	-0.522969	0.331446	-0.073847	-0.656835	-0.339647	0.427808	-0.201014	-0.731559	0.367586	-0.537863
8825	9.422120	0.494603	-3.438236	-0.546594	0.415282	-0.169273	-0.662341	-0.348462	0.413654	-0.210498	-0.725749	0.368014	-0.541798
8826	8.376982	0.977405	-2.253496	-0.550689	0.363571	-0.144441	-0.664901	-0.363090	0.393610	-0.218304	-0.720320	0.369766	-0.544752
8827	10.081837	2.033204	-2.504337	-0.572051	0.452876	-0.117320	-0.669262	-0.379105	0.375225	-0.227881	-0.713415	0.370889	-0.549136
8828	11.316572	1.961144	-2.737132	-0.545741	0.231939	0.007564	-0.674764	-0.387904	0.355955	-0.232916	-0.708166	0.375282	-0.550830
8829	10.724488	1.337785	-2.929922	-0.565122	0.092787	-0.145927	-0.675000	-0.395775	0.346057	-0.240053	-0.705343	0.377465	-0.549897
8830	8.633139	0.952225	-2.930070	-0.562085	-0.077682	-0.056858	-0.674017	-0.398416	0.347405	-0.243668	-0.703815	0.382541	-0.546747
8831	8.286268	1.249600	-2.870105	-0.549361	-0.044936	-0.101178	-0.670970	-0.397046	0.350438	-0.249035	-0.702191	0.385814	-0.544112
8832	9.956742	1.369552	-2.873678	-0.553550	-0.105725	-0.128804	-0.668736	-0.400389	0.353567	-0.253071	-0.701487	0.389892	-0.540236
8833	9.531147	1.720490	-3.215281	-0.539929	-0.194884	-0.241357	-0.663728	-0.403192	0.359031	-0.258674	-0.702560	0.391807	-0.534775
8834	9.107520	1.464867	-3.170788	-0.532432	-0.202801	-0.174110	-0.656499	-0.406143	0.366136	-0.262129	-0.703275	0.395478	-0.529424
8835	8.955322	1.359311	-3.200816	-0.563075	-0.203255	-0.110815	-0.651495	-0.408396	0.372988	-0.266593	-0.703213	0.399490	-0.524240
8836	9.028440	1.241927	-3.349403	-0.553602	-0.165770	-0.075542	-0.646637	-0.409123	0.379996	-0.269573	-0.702557	0.404534	-0.519708
8837	8.991084	1.236302	-3.513586	-0.562848	-0.169779	-0.125165	-0.642750	-0.409565	0.385355	-0.274416	-0.702192	0.408145	-0.514820
8838	9.251209	1.249614	-3.441599	-0.563122	-0.206626	-0.131968	-0.637186	-0.412507	0.390675	-0.277753	-0.702273	0.412676	-0.509278
8839	9.059132	1.586940	-3.406448	-0.548321	-0.185598	-0.075305	-0.633278	-0.417659	0.394464	-0.281734	-0.701662	0.416898	-0.504473
8840	9.141063	1.550163	-3.408564	-0.546477	-0.189331	-0.061094	-0.629665	-0.419209	0.399675	-0.284229	-0.700984	0.422115	-0.499655
8841	9.012522	1.566031	-3.319173	-0.565260	-0.124130	-0.090051	-0.625228	-0.418544	0.405317	-0.289096	-0.699710	0.425916	-0.495405
8842	8.899779	1.478936	-3.448520	-0.524614	-0.097950	-0.217152	-0.620354	-0.422174	0.409391	-0.293578	-0.699495	0.428169	-0.491111
8843	9.158367	1.464411	-3.192596	-0.536919	-0.033175	-0.198193	-0.617986	-0.424127	0.411427	-0.299876	-0.698336	0.429613	-0.487681
8844	9.279065	1.512098	-3.173960	-0.552833	0.015152	-0.152645	-0.616596	-0.424973	0.414588	-0.305067	-0.696222	0.432337	-0.485071
8845	9.360617	1.390796	-3.167884	-0.556235	0.016412	-0.090767	-0.613828	-0.423605	0.418453	-0.310988	-0.693458	0.435131	-0.482766
8846	9.300607	1.347287	-3.230137	-0.557997	0.003494	-0.057107	-0.611615	-0.421957	0.421910	-0.315193	-0.690524	0.439264	-0.480497
8847	9.307673	1.277093	-3.241444	-0.556408	-0.056319	-0.019573	-0.611074	-0.419478	0.426771	-0.319748	-0.687758	0.443470	-0.477583
8848	9.148973	1.364885	-3.273621	-0.549520	-0.117634	-0.019136	-0.609143	-0.417278	0.430927	-0.322370	-0.685627	0.448770	-0.473918
8849	9.082084	1.415657	-3.336917	-0.561608	-0.169934	-0.008344	-0.606384	-0.413978	0.437578	-0.325827	-0.683729	0.453879	-0.469409
8850	9.011559	1.472764	-3.550078	-0.540761	-0.208308	0.039909	-0.601951	-0.412483	0.443920	-0.326919	-0.681887	0.460440	-0.464918
8851	9.057711	1.572085	-3.850846	-0.540596	-0.199495	0.063778	-0.601272	-0.410147	0.449886	-0.329088	-0.679663	0.466500	-0.460584
8852	8.948012	1.266319	-4.166214	-0.545593	-0.156462	0.088179	-0.598097	-0.406566	0.455153	-0.330239	-0.676763	0.473362	-0.457015
8853	8.929797	1.117225	-4.067882	-0.529005	-0.118703	0.087228	-0.597279	-0.403808	0.459185	-0.332709	-0.673580	0.479083	-0.453955
8854	8.852146	0.935795	-3.790316	-0.546895	-0.077295	0.097328	-0.598270	-0.399931	0.461584	-0.334507	-0.669770	0.485494	-0.451452
8855	8.850929	0.893155	-3.654536	-0.568444	-0.035785	0.100348	-0.598973	-0.397989	0.461886	-0.338109	-0.665362	0.491160	-0.449152
8856	9.118668	0.925508	-3.621430	-0.561494	-0.062462	0.061726	-0.598966	-0.399372	0.460765	-0.340519	-0.661575	0.497067	-0.446418
8857	9.217535	0.954033	-3.597720	-0.554265	-0.058752	0.047656	-0.598405	-0.400480	0.459920	-0.344113	-0.657902	0.502017	-0.443544
8858	9.159842	0.959063	-3.624276	-0.536473	-0.107272	0.023383	-0.596448	-0.403257	0.459876	-0.346046	-0.654985	0.507446	-0.440165
8859	8.994396	1.102247	-3.693303	-0.560222	-0.126976	0.021444	-0.596989	-0.406580	0.458740	-0.349203	-0.652061	0.512536	-0.436098
8860	9.243575	1.359529	-3.648185	-0.576835	-0.161112	0.023311	-0.594751	-0.409910	0.457858	-0.351074	-0.649249	0.518633	-0.431559
8861	8.782992	1.263253	-4.049986	-0.549243	-0.106069	-0.005100	-0.592256	-0.409370	0.460472	-0.354482	-0.646420	0.523091	-0.427620
8862	8.764291	1.185321	-4.165065	-0.566997	-0.048393	0.002291	-0.592125	-0.407994	0.463528	-0.357541	-0.642845	0.527973	-0.424451
8863	9.087049	1.188634	-4.083386	-0.548764	-0.041374	0.017563	-0.590729	-0.409660	0.463223	-0.361360	-0.639167	0.532228	-0.421446
8864	8.985956	1.150276	-4.135977	-0.545195	-0.060412	0.027429	-0.589632	-0.406898	0.466009	-0.363760	-0.635509	0.537277	-0.418498
8865	8.916936	0.919195	-4.060823	-0.559516	-0.042545	0.049221	-0.589928	-0.403301	0.468814	-0.367367	-0.631361	0.541997	-0.415529
8866	8.814743	0.784781	-4.018112	-0.541397	-0.045217	0.034370	-0.589526	-0.400401	0.472160	-0.369785	-0.627454	0.546933	-0.412826
8867	8.868174	0.759932	-4.073477	-0.561323	-0.035163	0.029662	-0.588289	-0.398198	0.476045	-0.373576	-0.623376	0.551330	-0.409730
8868	8.849617	0.773988	-4.163005	-0.546666	-0.019045	0.033276	-0.589551	-0.395563	0.476911	-0.376317	-0.619155	0.556039	-0.407252
8869	8.811245	0.832207	-4.166020	-0.563756	0.011701	0.029348	-0.589841	-0.392791	0.477219	-0.380576	-0.614616	0.560063	-0.404647
8870	8.869087	0.846447	-4.149343	-0.569882	0.031237	0.064555	-0.590967	-0.389466	0.479059	-0.383868	-0.609382	0.564896	-0.402729
8871	8.858498	0.832726	-4.035619	-0.542628	0.038373	0.057743	-0.592229	-0.386831	0.479926	-0.387855	-0.604405	0.568846	-0.400846
8872	9.034534	0.826874	-4.021292	-0.566218	0.040243	0.064568	-0.594187	-0.384057	0.480938	-0.391156	-0.599047	0.573508	-0.399035
8873	8.976456	0.854032	-3.987692	-0.544633	0.012299	0.054366	-0.594216	-0.377405	0.482113	-0.394818	-0.594235	0.577585	-0.396735
8874	8.719383	0.653553	-4.231555	-0.568195	-0.003112	0.073580	-0.596192	-0.370755	0.485239	-0.397525	-0.589025	0.582635	-0.394411
8875	8.757634	0.420918	-4.296661	-0.551638	0.022019	0.075370	-0.597044	-0.367161	0.489293	-0.401118	-0.583778	0.586897	-0.392248
8876	8.899497	0.313795	-4.281159	-0.555092	0.050895	0.073398	-0.599158	-0.360227	0.490625	-0.404255	-0.578171	0.591335	-0.390665
8877	8.899243	0.326120	-4.242639	-0.562172	0.079712	0.078445	-0.601545	-0.354684	0.493189	-0.408520	-0.572286	0.595202	-0.389017
8878	9.195637	0.264009	-4.215765	-0.576757	0.074439	0.074820	-0.603651	-0.349410	0.493398	-0.412118	-0.566222	0.599551	-0.387414
8879	9.262239	0.162571	-4.139822	-0.542868	0.015536	-0.004042	-0.605054	-0.346078	0.493029	-0.415934	-0.561914	0.602810	-0.384541
8880	9.348768	-0.087823	-3.905197	-0.554379	-0.045042	-0.074601	-0.605326	-0.347325	0.492741	-0.418952	-0.558687	0.606221	-0.380584
8881	9.240568	-0.240639	-3.719723	-0.538886	-0.126169	-0.180129	-0.600582	-0.352750	0.494723	-0.422272	-0.557559	0.608627	-0.374684
8882	8.890767	-0.059170	-3.648796	-0.561480	-0.234845	-0.209855	-0.594728	-0.357899	0.496423	-0.424044	-0.557280	0.612112	-0.367348
8883	8.875128	0.417885	-3.890877	-0.554256	-0.242166	-0.198156	-0.586626	-0.369157	0.498734	-0.426169	-0.557023	0.615360	-0.359774
8884	8.778036	0.924057	-4.195993	-0.550397	-0.241030	-0.124633	-0.577688	-0.380970	0.500894	-0.427072	-0.555755	0.619683	-0.353183
8885	8.833942	1.207443	-4.421513	-0.553695	-0.218116	-0.063714	-0.572108	-0.386811	0.502035	-0.428445	-0.553608	0.624161	-0.346953
8886	8.566669	1.232883	-4.486674	-0.532355	-0.186446	0.006179	-0.569053	-0.387807	0.507810	-0.428862	-0.550412	0.629266	-0.342271
8887	8.492351	1.160241	-4.584825	-0.571141	-0.157613	0.024991	-0.566694	-0.387821	0.510419	-0.430487	-0.546534	0.634269	-0.337171
8888	8.612214	1.038940	-4.540142	-0.556435	-0.114154	-0.005175	-0.564339	-0.386863	0.512623	-0.432107	-0.542715	0.638717	-0.332843
8889	8.607393	0.951709	-4.582652	-0.554521	-0.085061	-0.035419	-0.561291	-0.385913	0.517035	-0.434797	-0.539210	0.642271	-0.328164
8890	8.564721	0.980445	-4.667480	-0.548939	-0.063432	-0.039026	-0.558786	-0.387028	0.517004	-0.437169	-0.535494	0.645795	-0.324158
8891	8.538794	0.989805	-4.742449	-0.561238	-0.005853	-0.023601	-0.556424	-0.387596	0.519331	-0.440795	-0.531220	0.648782	-0.320292
8892	8.568199	1.057127	-4.767401	-0.537251	0.031479	0.020698	-0.557802	-0.390088	0.519039	-0.443845	-0.526166	0.651967	-0.317947
8893	8.720089	1.293819	-4.634943	-0.552663	0.042307	0.029353	-0.559198	-0.388139	0.517687	-0.447587	-0.520931	0.654980	-0.315114
8894	8.956406	1.262912	-4.315987	-0.531873	0.022191	0.052749	-0.560609	-0.383567	0.519957	-0.450212	-0.515507	0.658477	-0.313000
8895	8.583282	0.908216	-4.606296	-0.544361	0.075957	-0.013298	-0.562033	-0.376229	0.524331	-0.454507	-0.510654	0.660635	-0.310190
8896	8.587042	0.540634	-4.645689	-0.535132	0.096752	-0.027517	-0.562477	-0.370557	0.528680	-0.458606	-0.505740	0.662581	-0.308048
8897	8.732237	0.442444	-4.743849	-0.538529	0.113615	0.004209	-0.566965	-0.361409	0.532957	-0.463135	-0.500431	0.664487	-0.305830
8898	8.768073	0.401307	-4.716860	-0.545650	0.097682	0.075880	-0.568649	-0.357245	0.532875	-0.466667	-0.493983	0.667452	-0.304483
