# Supplementary material for: Identification of Haptic Based Guiding Using Hard Reins
Source: PLoS One. 2015 Jul 22;10(7):e0132020. doi: 10.1371/journal.pone.0132020 (PMC4511788; doi:10.1371/journal.pone.0132020)
Supplement: S1 File — (ZIP) [file pone.0132020.s001.zip › MotionData1/Subject2/T15/gh15.txt]

// Start Time: 0
// Sample rate: 25.0Hz
// Scenario: 4.9
// Firmware Version: 2.6.1
Counter	Acc_X	Acc_Y	Acc_Z	Gyr_X	Gyr_Y	Gyr_Z	Mag_X	Mag_Y	Mag_Z	Quat_w	Quat_x	Quat_y	Quat_z
8241	-0.668651	1.896559	9.672050	0.189082	0.121886	0.009539	-0.214455	0.160795	-0.683624	0.259170	0.073666	-0.086836	-0.959095
8242	-0.861087	1.794038	9.351967	0.072584	0.107133	0.010819	-0.213659	0.155805	-0.682600	0.259537	0.075997	-0.087792	-0.958727
8243	-1.207657	1.673074	9.356637	-0.089790	0.066825	0.063579	-0.210272	0.158594	-0.683142	0.260986	0.076604	-0.085909	-0.958456
8244	-1.340086	1.660103	9.861700	-0.113732	0.052251	0.115152	-0.210005	0.158848	-0.684435	0.263509	0.076730	-0.083738	-0.957948
8245	-1.212606	1.717832	9.784487	-0.018582	0.061571	0.135926	-0.207390	0.160016	-0.686134	0.266218	0.077499	-0.083325	-0.957172
8246	-1.173730	1.645051	9.584598	-0.046723	0.043314	0.148740	-0.206501	0.164876	-0.684719	0.269261	0.077748	-0.082536	-0.956369
8247	-1.098814	1.604113	9.529513	-0.158764	0.012145	0.153763	-0.205740	0.169060	-0.683561	0.272439	0.076790	-0.079707	-0.955786
8248	-1.024466	1.688750	9.613008	-0.168815	-0.015388	0.110377	-0.204979	0.175926	-0.684080	0.274825	0.075315	-0.076840	-0.955455
8249	-1.118868	1.765155	9.497979	0.027514	-0.070087	0.081917	-0.207189	0.174726	-0.685096	0.276214	0.073923	-0.077902	-0.955077
8250	-0.934327	1.991438	9.430863	0.418112	-0.108085	0.053495	-0.209262	0.168023	-0.683275	0.276493	0.073999	-0.086668	-0.954235
8251	-1.009549	2.623142	9.878290	0.640680	-0.069615	0.004688	-0.211433	0.155501	-0.683521	0.275464	0.076128	-0.099336	-0.953130
8252	-0.904154	2.746878	9.417736	0.444391	-0.029581	-0.001902	-0.212166	0.139076	-0.681328	0.274724	0.077931	-0.108070	-0.952247
8253	-0.667292	2.622659	9.538223	-0.052600	0.000951	-0.011835	-0.214239	0.134514	-0.681185	0.274554	0.077613	-0.107131	-0.952428
8254	-0.892915	2.410137	9.432322	-0.322085	-0.012178	-0.016869	-0.212921	0.134209	-0.683261	0.274699	0.075561	-0.101145	-0.953205
8255	-0.921655	2.366460	9.340226	-0.231861	-0.026716	-0.022847	-0.213624	0.144758	-0.681185	0.274530	0.073753	-0.096927	-0.953834
8256	-0.941316	2.451055	9.466048	-0.069824	-0.035714	-0.032171	-0.215353	0.152874	-0.680909	0.274041	0.072673	-0.095847	-0.954166
8257	-0.892622	2.352765	9.539536	0.023129	-0.037460	-0.039998	-0.215346	0.152056	-0.681684	0.273146	0.072098	-0.096541	-0.954397
8258	-0.718785	2.300489	9.629240	0.013651	-0.026507	-0.048361	-0.217701	0.152493	-0.681149	0.272214	0.071679	-0.096983	-0.954650
8259	-0.723285	2.230544	9.580209	-0.016870	-0.015599	-0.059603	-0.218199	0.146695	-0.681535	0.271044	0.071333	-0.096772	-0.955030
8260	-0.744711	2.175329	9.627242	-0.039645	-0.036629	-0.050456	-0.220287	0.145913	-0.681131	0.270096	0.070432	-0.096249	-0.955418
8261	-0.511044	2.209270	9.567490	-0.020399	-0.024692	-0.052214	-0.218995	0.148602	-0.680495	0.269056	0.069864	-0.096035	-0.955775
8262	-0.650902	2.210901	9.422184	0.024999	-0.024640	-0.047374	-0.220832	0.149712	-0.679447	0.268167	0.069541	-0.096683	-0.955983
8263	-0.689361	2.189351	9.474332	0.012675	-0.054788	-0.033547	-0.223179	0.148260	-0.678912	0.267380	0.068532	-0.097294	-0.956214
8264	-0.728495	2.314930	9.636553	0.040512	-0.044683	-0.018665	-0.224868	0.144111	-0.677609	0.266943	0.067849	-0.098388	-0.956273
8265	-0.766960	2.293273	9.657494	0.022831	-0.037351	-0.000309	-0.226292	0.142228	-0.678632	0.266811	0.067162	-0.099151	-0.956279
8266	-0.747332	2.221151	9.661466	0.005990	-0.021770	0.023581	-0.226562	0.144124	-0.678241	0.267291	0.066651	-0.099518	-0.956143
8267	-0.679409	2.132318	9.675257	-0.003463	0.002865	0.008736	-0.227993	0.143727	-0.679005	0.267446	0.066572	-0.099571	-0.956100
8268	-0.693614	2.074285	9.597498	-0.015516	-0.039224	-0.006023	-0.228124	0.143864	-0.679004	0.267343	0.065671	-0.099582	-0.956190
8269	-0.631265	2.141580	9.541414	-0.055705	-0.066695	-0.015413	-0.230485	0.144448	-0.677177	0.266967	0.064025	-0.098968	-0.956470
8270	-0.679985	2.247243	9.513637	-0.046175	-0.063027	-0.013532	-0.230624	0.145671	-0.676401	0.266721	0.062520	-0.098509	-0.956685
8271	-0.434634	2.368561	9.671252	-0.122324	-0.048462	-0.013938	-0.233390	0.149632	-0.674569	0.266491	0.060858	-0.096535	-0.957058
8272	-0.757968	2.440857	9.894884	-0.351856	0.002441	-0.000432	-0.232367	0.155823	-0.674833	0.266968	0.058946	-0.089891	-0.957691
8273	-0.722502	2.069743	9.693180	-0.500488	0.020556	-0.006728	-0.232675	0.168906	-0.675212	0.267433	0.056577	-0.080317	-0.958555
8274	-0.798109	1.736915	9.495776	-0.473132	-0.001373	-0.015769	-0.232729	0.181597	-0.674043	0.267714	0.053959	-0.071340	-0.959337
8275	-0.822038	1.708784	9.725595	-0.360341	-0.014004	0.008815	-0.232782	0.195358	-0.673778	0.268227	0.051659	-0.064639	-0.959796
8276	-0.725359	1.666543	9.980345	-0.255381	-0.066831	0.037118	-0.233731	0.203873	-0.673121	0.269192	0.048873	-0.060240	-0.959958
8277	-0.753693	1.530949	9.742942	-0.153945	-0.101405	0.050614	-0.236370	0.209581	-0.671807	0.270172	0.045958	-0.058015	-0.959963
8278	-0.270818	1.383300	9.903803	-0.021151	-0.124841	0.100260	-0.238598	0.212166	-0.672046	0.272030	0.043245	-0.058485	-0.959536
8279	-0.178663	1.257556	9.662861	-0.014315	-0.150345	0.119727	-0.243574	0.212116	-0.669166	0.274147	0.040041	-0.059271	-0.959024
8280	0.157314	1.054889	9.298297	-0.117633	-0.117482	0.120103	-0.246720	0.214320	-0.668107	0.276452	0.036914	-0.057866	-0.958573
8281	0.368629	1.228395	9.259495	-0.199781	-0.051811	0.089130	-0.247659	0.218931	-0.666677	0.278234	0.034566	-0.054534	-0.958341
8282	0.211753	1.277084	9.517955	-0.098314	-0.031610	0.098830	-0.250161	0.224893	-0.666783	0.280300	0.033224	-0.053002	-0.957872
8283	0.144062	1.325755	9.719638	0.009942	-0.007678	0.128867	-0.248864	0.225965	-0.666018	0.282744	0.032819	-0.053487	-0.957141
8284	0.140627	1.047909	10.080566	-0.140321	0.021362	0.124379	-0.249921	0.229484	-0.666008	0.285342	0.032218	-0.050871	-0.956532
8285	0.176084	0.702824	10.455318	-0.228280	0.034000	0.111007	-0.248120	0.236477	-0.666020	0.287636	0.031239	-0.046531	-0.956099
8286	0.195799	0.600896	10.185230	-0.086782	0.004781	0.052712	-0.245269	0.240236	-0.664621	0.288767	0.030698	-0.044989	-0.955849
8287	-0.305535	0.538741	9.185923	0.151218	-0.015140	0.024411	-0.247737	0.238098	-0.665376	0.289120	0.031027	-0.048102	-0.955580
8288	-0.277487	0.721352	9.102331	0.158324	-0.027971	0.002311	-0.247589	0.233776	-0.665767	0.289114	0.031322	-0.051402	-0.955400
8289	0.054630	0.852962	9.404923	-0.028629	0.013806	-0.032845	-0.246796	0.230535	-0.665258	0.288512	0.031212	-0.050859	-0.955615
8290	0.196196	1.008410	9.754080	-0.184317	0.048336	-0.043845	-0.246019	0.234556	-0.666941	0.287895	0.031032	-0.047142	-0.955997
8291	0.126250	1.018073	9.806371	-0.242257	0.059268	-0.027547	-0.244083	0.238193	-0.665276	0.287565	0.030527	-0.042262	-0.956341
8292	0.141362	0.888824	9.991929	-0.153048	0.070371	-0.006804	-0.243323	0.243855	-0.664764	0.287630	0.030912	-0.039038	-0.956446
8293	0.111320	1.119321	9.874862	-0.172546	0.094129	-0.003259	-0.241241	0.247327	-0.665941	0.287741	0.031431	-0.035320	-0.956540
8294	0.198831	0.960231	9.734225	-0.234055	0.105120	0.024112	-0.236574	0.254838	-0.664942	0.288455	0.031990	-0.030366	-0.956477
8295	0.083212	0.940815	9.752077	-0.267482	0.110590	0.040543	-0.232943	0.262611	-0.665871	0.289460	0.032222	-0.024787	-0.956327
8296	-0.162097	0.809800	9.572723	-0.297419	0.132500	0.053277	-0.230610	0.267303	-0.666146	0.290748	0.032919	-0.018479	-0.956055
8297	-0.312197	0.941634	9.517962	-0.224024	0.132569	0.055483	-0.226333	0.274816	-0.665402	0.291997	0.033815	-0.013637	-0.955724
8298	-0.408630	0.943968	9.553101	-0.108668	0.134554	0.074517	-0.222554	0.277198	-0.665689	0.293554	0.035644	-0.010938	-0.955215
8299	-0.786046	1.229650	9.594392	-0.080942	0.109888	0.087587	-0.217214	0.282653	-0.667279	0.295305	0.036961	-0.009031	-0.954645
8300	-0.909617	0.862131	9.832923	-0.045952	0.061540	0.124765	-0.215129	0.284645	-0.668069	0.297767	0.037754	-0.007995	-0.953858
8301	-1.023626	0.495740	9.692299	0.108398	0.021457	0.114550	-0.213422	0.282599	-0.668471	0.299869	0.038541	-0.010251	-0.953146
8302	-1.198068	0.678107	9.654822	0.293904	-0.013098	0.111836	-0.214046	0.276391	-0.669502	0.301809	0.039943	-0.016132	-0.952395
8303	-1.005518	0.746108	9.729585	0.402511	-0.009315	0.105923	-0.212045	0.266511	-0.670555	0.303488	0.041955	-0.024167	-0.951604
8304	-0.761181	1.084154	9.947840	0.468861	-0.042084	0.120143	-0.214862	0.255589	-0.673378	0.305398	0.043855	-0.033558	-0.950622
8305	-0.675086	1.223297	9.782568	0.400099	-0.085893	0.162315	-0.217676	0.242652	-0.675427	0.308059	0.044369	-0.042076	-0.949400
8306	-0.183370	1.233496	9.664880	0.275329	-0.073033	0.209673	-0.217898	0.233741	-0.676462	0.311745	0.044417	-0.048053	-0.947910
8307	-0.118753	1.857969	10.027097	0.181586	-0.075688	0.286694	-0.218140	0.229019	-0.676850	0.316935	0.043636	-0.052500	-0.945987
8308	-0.567039	1.830212	9.909706	0.105552	-0.097580	0.358313	-0.218921	0.227284	-0.675941	0.323520	0.041998	-0.055543	-0.943656
8309	-1.004811	1.617137	9.765811	0.066416	-0.080156	0.420840	-0.221541	0.227599	-0.674370	0.331298	0.040282	-0.057959	-0.940882
8310	-1.215364	1.818719	10.443580	0.041336	-0.067292	0.488961	-0.223110	0.230297	-0.676035	0.340374	0.038639	-0.059692	-0.937598
8311	-0.570548	1.550977	9.864951	-0.061002	0.013111	0.471752	-0.221820	0.233393	-0.675269	0.349257	0.037786	-0.059109	-0.934397
8312	-0.216522	1.103205	9.573930	-0.087431	0.044077	0.414389	-0.221716	0.240674	-0.675396	0.357108	0.037428	-0.057597	-0.931534
8313	-0.402950	1.265857	9.406444	-0.055790	0.031229	0.385024	-0.218071	0.244403	-0.676069	0.364338	0.037050	-0.056892	-0.928789
8314	-0.332726	1.209012	9.627137	0.133561	0.000324	0.373113	-0.215854	0.247597	-0.677893	0.371181	0.037527	-0.059765	-0.925875
8315	0.031254	0.709462	9.666735	0.354826	-0.023237	0.341084	-0.217138	0.242883	-0.678659	0.377174	0.039191	-0.067002	-0.922884
8316	0.080137	0.564943	9.588352	0.402965	0.004024	0.254543	-0.216577	0.232891	-0.679055	0.381561	0.041887	-0.074726	-0.920366
8317	-0.161403	0.681384	10.010198	0.271640	0.029194	0.170759	-0.215756	0.225044	-0.680615	0.384502	0.044080	-0.079816	-0.918610
8318	-0.278130	0.903126	10.197048	0.015693	0.069848	0.104779	-0.214428	0.221771	-0.682693	0.386533	0.045243	-0.079780	-0.917704
8319	-0.022664	0.912831	10.072348	-0.158650	0.116107	0.022621	-0.212599	0.221615	-0.682707	0.387264	0.045927	-0.076094	-0.917675
8320	-0.306366	0.732708	9.625504	-0.130083	0.097684	-0.041805	-0.210262	0.224961	-0.682725	0.386771	0.046702	-0.073033	-0.918092
8321	-0.350230	0.818058	9.283037	-0.184181	0.064664	-0.073408	-0.207536	0.230585	-0.683777	0.385676	0.046375	-0.069123	-0.918872
8322	-0.387275	1.526270	9.568667	-0.224907	0.013485	-0.049579	-0.207560	0.235988	-0.682999	0.385016	0.044883	-0.064960	-0.919526
8323	-0.609891	1.709303	9.753986	-0.142600	-0.028518	-0.052809	-0.208871	0.239227	-0.684279	0.384122	0.043153	-0.062554	-0.920149
8324	-0.807934	1.785876	9.748411	-0.058650	-0.048550	-0.048672	-0.209659	0.240315	-0.684272	0.383254	0.041797	-0.061926	-0.920617
8325	-0.764839	1.848476	9.737689	-0.114572	-0.037674	-0.063740	-0.211760	0.241971	-0.682963	0.382114	0.040175	-0.060110	-0.921283
8326	-0.849761	1.974250	9.983500	-0.249387	-0.041497	-0.060738	-0.212695	0.246440	-0.682179	0.381195	0.037505	-0.055902	-0.922041
8327	-0.718834	1.300363	9.831247	-0.354429	-0.057950	-0.024289	-0.215867	0.255254	-0.681117	0.380922	0.033674	-0.049853	-0.922648
8328	-0.711505	1.302200	10.364226	-0.149647	-0.101556	0.006342	-0.217737	0.264864	-0.679806	0.381126	0.030582	-0.047988	-0.922770
8329	-0.495574	1.011552	10.371767	0.141043	-0.166966	0.026396	-0.221904	0.262211	-0.680032	0.381348	0.028489	-0.051931	-0.922532
8330	-1.010948	0.860399	9.385482	0.149543	-0.194395	0.020943	-0.226065	0.256334	-0.678969	0.381487	0.025948	-0.056305	-0.922293
8331	-0.833520	1.073186	9.596555	0.110986	-0.117672	0.013240	-0.231147	0.253426	-0.678671	0.381520	0.024599	-0.059272	-0.922130
8332	-0.030885	0.598968	9.753420	0.285215	-0.088277	-0.041244	-0.233476	0.247520	-0.678397	0.380550	0.025123	-0.065306	-0.922110
8333	0.288347	0.372511	9.477180	0.129940	-0.083936	-0.090001	-0.236446	0.239321	-0.678894	0.378694	0.024639	-0.068263	-0.922672
8334	0.391260	0.542054	9.749360	-0.125525	-0.065060	-0.104252	-0.240489	0.237483	-0.678346	0.376745	0.022555	-0.066510	-0.923651
8335	0.633942	0.703060	9.554651	-0.225245	-0.048723	-0.126928	-0.242212	0.241570	-0.676264	0.374418	0.020033	-0.062595	-0.924928
8336	0.815727	1.004045	9.524563	-0.245993	0.007825	-0.176964	-0.242762	0.247119	-0.674966	0.371265	0.018481	-0.058035	-0.926527
8337	0.825023	1.076143	9.496857	-0.280815	0.061634	-0.208605	-0.244079	0.251173	-0.675729	0.367555	0.017633	-0.052254	-0.928365
8338	0.790827	1.172484	9.548296	-0.314176	0.095410	-0.206987	-0.242803	0.258447	-0.675219	0.363928	0.017233	-0.045766	-0.930142
8339	0.581443	1.107848	9.763870	-0.312492	0.133777	-0.195971	-0.238650	0.265411	-0.675507	0.360492	0.017440	-0.038909	-0.931787
8340	0.386838	0.975818	9.961835	-0.389807	0.131927	-0.153910	-0.238159	0.273769	-0.675507	0.357869	0.017128	-0.030759	-0.933108
8341	0.216316	0.835511	9.835856	-0.598641	0.161052	-0.105174	-0.234033	0.285340	-0.673728	0.356173	0.015708	-0.018424	-0.934106
8342	-0.312636	1.035546	9.543279	-0.618661	0.155621	-0.055458	-0.231757	0.302329	-0.671801	0.355377	0.014148	-0.005860	-0.934598
8343	-0.471730	1.035471	9.613805	-0.504032	0.123065	0.042993	-0.227911	0.318224	-0.669630	0.356310	0.012692	0.004348	-0.934272
8344	-0.420322	0.866897	9.535109	-0.294434	0.108829	0.101307	-0.223535	0.333027	-0.668109	0.358347	0.012554	0.010479	-0.933445
8345	-0.720184	0.556091	9.575958	-0.063795	0.083602	0.166196	-0.221466	0.337863	-0.667736	0.361440	0.013566	0.012103	-0.932218
8346	-1.037905	0.459902	9.773276	0.133526	0.094872	0.225311	-0.217539	0.337933	-0.669833	0.365745	0.016273	0.010120	-0.930518
8347	-1.077288	0.654152	10.318119	0.281831	0.069562	0.288840	-0.213726	0.332884	-0.671415	0.370997	0.019625	0.005140	-0.928412
8348	-1.154616	0.705522	10.610964	0.460133	0.014993	0.330426	-0.211065	0.322982	-0.674023	0.377086	0.023272	-0.003539	-0.925879
8349	-1.104579	0.315485	10.495543	0.346342	-0.017965	0.352995	-0.209964	0.313888	-0.678426	0.383433	0.025518	-0.010404	-0.923157
8350	-0.872654	0.204789	10.352133	0.132981	-0.020029	0.334399	-0.208499	0.308191	-0.679990	0.389534	0.026022	-0.013306	-0.920548
8351	-0.851382	0.278069	9.959697	-0.082081	-0.042275	0.290893	-0.208384	0.311837	-0.679472	0.394903	0.024544	-0.012399	-0.918311
8352	-0.386215	0.311214	10.235745	-0.139465	-0.036872	0.264766	-0.206456	0.316961	-0.677420	0.399841	0.022624	-0.010381	-0.916246
8353	-0.016450	0.603686	9.717615	-0.081617	-0.058740	0.228184	-0.207778	0.321027	-0.677020	0.404033	0.020854	-0.009593	-0.914456
8354	-0.026043	0.578408	9.366715	-0.016333	-0.093299	0.258105	-0.208442	0.325073	-0.677787	0.408769	0.018892	-0.010280	-0.912385
8355	0.225140	0.477719	9.324441	-0.054134	-0.080451	0.280059	-0.208330	0.327516	-0.676109	0.413867	0.016908	-0.010218	-0.910123
8356	0.324048	0.437289	8.700698	0.033882	-0.042786	0.295225	-0.210159	0.328745	-0.676739	0.419251	0.016277	-0.011413	-0.907653
8357	-0.140127	0.268240	10.189432	0.135211	-0.049270	0.288338	-0.208327	0.328716	-0.677529	0.424413	0.016414	-0.014549	-0.905203
8358	-0.121157	0.348791	10.517190	0.002433	-0.025730	0.265473	-0.207284	0.330581	-0.678698	0.429274	0.015821	-0.015024	-0.902911
8359	0.428457	0.341559	10.193366	-0.124762	-0.038725	0.200272	-0.207698	0.335184	-0.677531	0.432905	0.013930	-0.013347	-0.901233
8360	0.152856	0.473024	9.400513	-0.320970	0.001212	0.167830	-0.205382	0.343794	-0.677158	0.436044	0.011058	-0.007724	-0.899824
8361	-0.423896	2.203173	11.250883	-0.223689	-0.035313	0.214396	-0.204893	0.350145	-0.675480	0.439931	0.008405	-0.004302	-0.897982
8362	-0.122217	0.535827	9.634063	0.104115	-0.054937	0.210661	-0.204650	0.354328	-0.674964	0.443705	0.008247	-0.006818	-0.896109
8363	-0.410382	0.289068	9.402278	-0.068909	-0.043348	0.181160	-0.206478	0.353680	-0.674433	0.446948	0.006817	-0.006250	-0.894512
8364	-0.505628	0.033404	9.268183	-0.227915	-0.035364	0.157281	-0.205082	0.363919	-0.674052	0.449794	0.004059	-0.002638	-0.893119
8365	-0.639857	-0.130536	9.245428	-0.180095	-0.048249	0.109555	-0.204738	0.372577	-0.671082	0.451753	0.001580	-0.000079	-0.892141
8366	-0.557337	-0.245673	9.297392	-0.079700	-0.072021	0.060272	-0.206312	0.375555	-0.671842	0.452882	-0.000492	0.000562	-0.891570
8367	-0.369274	-0.239529	9.577677	-0.065440	-0.091219	0.049303	-0.207377	0.376946	-0.668735	0.453755	-0.002683	0.000726	-0.891122
8368	-0.272941	-0.209675	9.809431	-0.023231	-0.110391	0.040317	-0.209212	0.378053	-0.668074	0.454536	-0.004928	0.000011	-0.890715
8369	-1.025246	-0.156672	10.268827	-0.041030	-0.066610	0.069655	-0.214185	0.380273	-0.667388	0.455768	-0.006422	0.000007	-0.890076
8370	-0.805946	0.368181	10.254230	-0.203035	0.035529	0.035435	-0.214207	0.384065	-0.665965	0.456375	-0.007708	0.003820	-0.889746
8371	0.553439	0.434320	10.512684	-0.302842	0.020818	-0.027758	-0.213197	0.392557	-0.665324	0.455823	-0.010016	0.009234	-0.889966
8372	0.656771	-0.066019	9.066403	-0.298246	-0.039257	0.022240	-0.212857	0.401357	-0.661708	0.456185	-0.013497	0.014060	-0.889671
8373	0.383973	-0.473919	9.543014	-0.125153	-0.075541	0.087779	-0.214068	0.407334	-0.658855	0.457732	-0.015906	0.015443	-0.888814
8374	-0.086451	-0.891744	10.046445	0.295771	-0.007691	0.038120	-0.216022	0.406409	-0.659098	0.458540	-0.013390	0.009997	-0.888516
8375	-0.164487	-0.672896	10.771300	0.358001	-0.000587	-0.046504	-0.215057	0.397728	-0.662854	0.457796	-0.010074	0.003480	-0.888993
8376	-0.482449	-0.747425	10.268009	0.195620	0.035612	-0.113834	-0.215657	0.386653	-0.665049	0.455824	-0.007724	0.000176	-0.890036
8377	-0.459929	-0.436637	9.679684	-0.166708	0.066216	-0.163714	-0.215916	0.386652	-0.665434	0.452876	-0.007994	0.003642	-0.891530
8378	-0.330268	-0.341304	9.341376	-0.416834	0.101522	-0.207484	-0.215438	0.395034	-0.662981	0.449097	-0.010042	0.011831	-0.893348
8379	-0.202860	-0.774047	9.355700	-0.424982	0.095039	-0.241636	-0.214432	0.404471	-0.662339	0.444651	-0.012142	0.020185	-0.895394
8380	-0.357031	-1.277058	10.091325	-0.296126	0.027351	-0.286091	-0.216305	0.412613	-0.659480	0.439463	-0.014470	0.025532	-0.897781
8381	-0.365563	-1.002849	10.080688	-0.386815	-0.009419	-0.332652	-0.218972	0.421055	-0.654549	0.433365	-0.018134	0.032306	-0.900457
8382	-0.314617	-0.567848	9.919237	-0.492146	-0.024127	-0.331334	-0.223987	0.430722	-0.651147	0.427230	-0.023117	0.040710	-0.902930
8383	0.038174	-0.237966	9.797536	-0.268403	-0.023778	-0.315436	-0.228740	0.438244	-0.646071	0.421425	-0.026010	0.045190	-0.905363
8384	0.425565	-0.088509	9.659225	-0.044920	-0.012369	-0.264476	-0.232275	0.438838	-0.644622	0.416651	-0.026925	0.045634	-0.907521
8385	0.328164	-0.381301	9.925452	0.040187	0.015333	-0.173637	-0.234352	0.436428	-0.645123	0.413515	-0.026393	0.044854	-0.909009
8386	0.229125	-0.314529	10.513557	0.172886	0.050274	-0.125043	-0.235771	0.434133	-0.646920	0.411313	-0.024236	0.041934	-0.910206
8387	0.271678	-0.170424	9.714249	0.154950	0.053991	-0.119598	-0.235749	0.429136	-0.647568	0.409171	-0.022002	0.039356	-0.911343
8388	0.069829	-0.310565	9.655190	0.228122	0.001153	-0.073001	-0.236895	0.423602	-0.649240	0.407960	-0.020246	0.035050	-0.912102
8389	0.326854	-0.633072	9.468237	0.161266	-0.024333	-0.021590	-0.236059	0.413046	-0.651834	0.407652	-0.019321	0.031731	-0.912381
8390	0.259026	-0.555546	9.665523	0.116366	-0.029814	0.007715	-0.238264	0.411034	-0.653108	0.407873	-0.018985	0.029242	-0.912373
8391	-0.275972	-0.579487	10.010650	0.138152	-0.020712	0.024399	-0.238260	0.409687	-0.652979	0.408385	-0.018152	0.026389	-0.912248
8392	-0.128995	-0.570125	9.848927	0.046912	-0.000637	0.037757	-0.238893	0.406443	-0.654396	0.409109	-0.017834	0.025416	-0.911957
8393	0.195551	-0.382020	9.792183	-0.100346	-0.011676	0.050876	-0.238115	0.407784	-0.654273	0.410010	-0.018772	0.026992	-0.911488
8394	0.296524	-0.303184	10.274307	-0.084674	-0.029891	0.076819	-0.238923	0.411723	-0.652457	0.411409	-0.020043	0.028194	-0.910794
8395	0.551851	-0.259411	10.262901	0.070858	-0.044229	0.107169	-0.239052	0.411856	-0.652714	0.413417	-0.020152	0.026370	-0.909937
8396	0.471869	-0.186426	9.843112	0.115924	-0.051405	0.133248	-0.239174	0.411037	-0.653875	0.415929	-0.020132	0.023762	-0.908864
8397	0.385028	-0.182405	9.662330	0.171926	-0.044051	0.126135	-0.240202	0.407400	-0.654514	0.418309	-0.019403	0.020074	-0.907876
8398	0.344312	-0.240361	9.622731	0.191414	-0.023990	0.101286	-0.239145	0.405490	-0.655557	0.420243	-0.018269	0.016310	-0.907081
8399	0.267522	-0.304631	9.868352	0.141143	-0.029655	0.063199	-0.239618	0.397900	-0.659688	0.421448	-0.017570	0.013264	-0.906586
8400	0.325150	-0.261659	9.737472	0.124130	-0.042591	0.007761	-0.239740	0.395744	-0.659688	0.421653	-0.017366	0.010530	-0.906530
8401	0.310198	-0.163441	9.623491	0.075567	-0.035471	-0.049719	-0.241564	0.394283	-0.659416	0.420782	-0.017360	0.008578	-0.906955
8402	0.286106	-0.165838	9.640036	0.104297	-0.015530	-0.125283	-0.242455	0.390366	-0.660960	0.418562	-0.016858	0.006385	-0.908009
8403	0.300790	-0.208819	9.725984	0.068332	0.000680	-0.203011	-0.243755	0.387958	-0.660434	0.414891	-0.016283	0.004816	-0.909713
8404	0.320043	-0.198918	9.795913	-0.058622	0.005808	-0.287646	-0.247403	0.386645	-0.660922	0.409650	-0.016764	0.005711	-0.912071
8405	0.288900	-0.237222	9.869497	-0.098059	0.023824	-0.370012	-0.250020	0.385883	-0.659094	0.402849	-0.017166	0.007312	-0.915076
8406	0.244002	-0.424638	9.964866	-0.045208	0.023814	-0.390041	-0.252748	0.383745	-0.660235	0.395704	-0.017226	0.008072	-0.918181
8407	0.251113	-0.400696	9.926862	0.025772	0.038487	-0.402626	-0.256390	0.380143	-0.660337	0.388297	-0.016377	0.007525	-0.921358
8408	0.288121	-0.589039	9.703731	0.088959	0.014784	-0.413330	-0.257937	0.374499	-0.659939	0.380725	-0.015552	0.005741	-0.924540
8409	0.433234	-0.687306	9.727711	0.108837	-0.007016	-0.376270	-0.261548	0.368024	-0.664045	0.373787	-0.014914	0.003350	-0.927389
8410	0.775472	-0.661948	9.908888	0.099788	0.015039	-0.339424	-0.264269	0.361185	-0.663123	0.367548	-0.013990	0.001387	-0.929898
8411	0.544327	-0.706879	10.270959	0.120695	0.040643	-0.319065	-0.266592	0.355669	-0.664269	0.361633	-0.012414	-0.000826	-0.932237
8412	0.443382	-0.774712	10.192253	0.108333	0.051610	-0.309916	-0.267481	0.350275	-0.665168	0.355927	-0.010742	-0.002672	-0.934448
8413	0.554089	-0.746537	9.924839	0.109027	0.000504	-0.295061	-0.268364	0.343663	-0.666455	0.350424	-0.010031	-0.004902	-0.936525
8414	0.590698	-0.845451	9.822977	0.004819	-0.001408	-0.288195	-0.270950	0.338688	-0.667727	0.345083	-0.010076	-0.005181	-0.938504
8415	0.515772	-0.804718	9.818048	-0.031137	-0.001448	-0.284690	-0.274079	0.336171	-0.666671	0.339722	-0.010417	-0.004746	-0.940456
8416	0.535168	-0.836662	9.611349	0.072946	-0.014102	-0.280447	-0.275764	0.333354	-0.667046	0.334546	-0.010242	-0.006393	-0.942302
8417	0.351634	-0.772319	9.538527	0.072958	-0.039729	-0.286877	-0.279393	0.327050	-0.667536	0.329138	-0.010622	-0.008123	-0.944187
8418	0.211045	-0.616760	9.380971	0.017007	-0.056302	-0.308373	-0.282775	0.323179	-0.667253	0.323388	-0.011606	-0.009000	-0.946152
8419	0.142301	-0.349496	9.484894	0.029333	-0.063660	-0.326774	-0.284847	0.319555	-0.667754	0.317189	-0.012722	-0.010035	-0.948224
8420	0.249560	-0.578442	10.010768	0.155611	-0.036113	-0.319707	-0.289263	0.312329	-0.666948	0.311234	-0.012439	-0.013414	-0.950157
8421	0.399464	-0.653700	10.428778	0.086408	0.027598	-0.390292	-0.292363	0.305335	-0.668475	0.303833	-0.011445	-0.014926	-0.952540
8422	0.238022	-1.201994	9.886697	-0.300224	0.032166	-0.587884	-0.292488	0.302916	-0.667701	0.292580	-0.012566	-0.009261	-0.956114
8423	-0.044906	-0.533423	9.276535	-0.739459	-0.016017	-0.664824	-0.298156	0.314199	-0.665326	0.279620	-0.017253	0.004743	-0.959944
8424	-0.139897	0.178236	9.196815	-0.630263	-0.013897	-0.597863	-0.301875	0.323602	-0.659870	0.267919	-0.021188	0.016442	-0.963068
8425	0.597536	0.264262	10.004230	-0.226589	0.070922	-0.499954	-0.306083	0.329867	-0.658542	0.258153	-0.021371	0.021050	-0.965638
8426	0.449262	0.040063	10.659806	0.061837	0.107911	-0.424722	-0.305303	0.329195	-0.657387	0.250001	-0.019240	0.020117	-0.967845
8427	0.245742	0.235279	10.175768	-0.065198	0.060448	-0.349626	-0.306833	0.323786	-0.660475	0.243175	-0.018703	0.021562	-0.969562
8428	0.480265	0.585803	9.827617	-0.122990	0.021320	-0.283414	-0.307104	0.323807	-0.658666	0.237687	-0.019105	0.023832	-0.970861
8429	0.480022	0.638865	9.866764	0.139862	-0.035798	-0.213703	-0.310203	0.317214	-0.660581	0.233601	-0.019403	0.020782	-0.971917
8430	0.681131	0.414822	9.661467	0.309391	-0.073852	-0.172158	-0.313297	0.306861	-0.660690	0.230522	-0.019561	0.014244	-0.972766
8431	0.587827	0.268241	9.766558	0.282156	-0.064715	-0.152004	-0.315616	0.299329	-0.661191	0.227683	-0.019739	0.008249	-0.973500
8432	0.259174	-0.053150	10.246261	0.150469	-0.037582	-0.173019	-0.317673	0.292326	-0.662340	0.224506	-0.019910	0.004968	-0.974257
8433	0.016472	-0.219773	10.205653	0.056415	-0.039658	-0.216869	-0.319749	0.288576	-0.662067	0.220299	-0.020608	0.003457	-0.975209
8434	0.000848	0.002034	9.649329	0.044449	0.020509	-0.288090	-0.321275	0.278337	-0.662576	0.214777	-0.020129	0.002451	-0.976453
8435	0.010784	-0.076274	9.257062	0.068242	0.086278	-0.323133	-0.320322	0.271556	-0.665168	0.208479	-0.018297	0.001214	-0.977855
8436	-0.138374	-0.128455	9.562186	0.091892	0.127400	-0.317546	-0.320716	0.271296	-0.664649	0.202513	-0.015527	-0.000279	-0.979156
8437	-0.134918	-0.344588	9.674406	-0.170502	0.124352	-0.321630	-0.318611	0.269367	-0.666345	0.196151	-0.013884	0.003343	-0.980470
8438	-0.024786	-0.690589	9.737792	-0.370197	0.071241	-0.279162	-0.318242	0.274763	-0.665829	0.190748	-0.014058	0.010695	-0.981480
8439	0.210331	-0.444167	9.901867	-0.375940	0.034830	-0.229304	-0.318265	0.279762	-0.665052	0.186123	-0.014956	0.018056	-0.982247
8440	0.046068	-0.377445	9.810056	-0.348602	0.014895	-0.167309	-0.318820	0.287197	-0.664011	0.182897	-0.016125	0.024801	-0.982687
8441	-0.137114	-0.377224	9.981176	-0.296033	-0.008617	-0.075649	-0.319009	0.298827	-0.661164	0.181315	-0.017496	0.030473	-0.982797
8442	0.176277	-0.366129	10.229095	-0.134794	-0.052055	0.013841	-0.320075	0.303970	-0.660637	0.181753	-0.019106	0.032830	-0.982610
8443	0.585998	-0.335708	10.444579	-0.044058	-0.102969	0.062382	-0.321399	0.306698	-0.659076	0.183029	-0.021336	0.033225	-0.982314
8444	0.789947	-0.149013	10.045837	0.002691	-0.117399	0.094023	-0.325067	0.308371	-0.657754	0.185058	-0.023674	0.032675	-0.981899
8445	0.980809	-0.271797	9.205763	0.108989	-0.106162	0.120408	-0.326637	0.310002	-0.658258	0.187540	-0.025397	0.030030	-0.981469
8446	1.053325	-0.338721	8.588604	0.160262	-0.058494	0.133528	-0.329770	0.308162	-0.656942	0.190461	-0.025968	0.026622	-0.980990
8447	1.102677	-0.560886	9.020417	0.213987	-0.007311	0.122654	-0.328976	0.305453	-0.657208	0.192975	-0.025396	0.022272	-0.980622
8448	0.736927	-0.706079	8.986163	0.215965	-0.023860	0.104225	-0.328160	0.299221	-0.659025	0.195439	-0.025089	0.017883	-0.980232
8449	0.129628	-0.740251	9.196051	0.037500	-0.007733	0.094043	-0.327369	0.296253	-0.658258	0.197299	-0.025228	0.017002	-0.979871
8450	0.105335	-0.670438	9.926518	0.040976	0.063544	0.110549	-0.326318	0.298102	-0.660977	0.200117	-0.023893	0.016384	-0.979344
8451	0.187591	-0.727669	10.027300	0.115361	0.103626	0.025962	-0.323840	0.298214	-0.660480	0.200641	-0.021543	0.014417	-0.979322
8452	-0.391861	-1.024974	10.661024	-0.015060	0.033772	-0.020750	-0.321224	0.297371	-0.660889	0.201498	-0.021066	0.014705	-0.979152
8453	-0.221709	-0.805182	10.814518	-0.093431	0.006177	-0.063563	-0.320978	0.300879	-0.660502	0.200209	-0.021447	0.016453	-0.979380
8454	-0.136162	-0.568916	10.206533	-0.117871	-0.063333	-0.096805	-0.322287	0.302508	-0.661007	0.198541	-0.023295	0.018354	-0.979644
8455	-0.165388	-0.516932	9.947748	-0.126892	-0.123590	-0.074609	-0.324654	0.304441	-0.659180	0.197063	-0.026321	0.020252	-0.979828
8456	0.146283	-0.665757	9.864556	-0.009912	-0.095901	-0.037123	-0.327936	0.307326	-0.657603	0.196543	-0.028357	0.019937	-0.979882
8457	0.602011	-0.689059	9.820476	0.161767	-0.066425	-0.047354	-0.329753	0.304112	-0.657332	0.195732	-0.029114	0.016429	-0.980087
8458	0.619230	-0.771631	9.584241	0.426581	-0.058940	-0.099545	-0.332461	0.295239	-0.657443	0.194228	-0.028732	0.007667	-0.980506
8459	0.706712	-0.410713	9.546912	0.162137	-0.093953	-0.106381	-0.336199	0.283537	-0.658322	0.192247	-0.030048	0.004026	-0.980878
8460	0.944381	-0.711014	9.532916	0.010236	-0.095056	-0.128352	-0.338024	0.282346	-0.658050	0.189886	-0.031984	0.003272	-0.981279
8461	0.909404	-0.443345	9.735576	-0.017607	-0.088771	-0.154360	-0.342983	0.281728	-0.658011	0.186850	-0.033920	0.003166	-0.981798
8462	0.972265	-0.486936	9.615532	0.028388	-0.055940	-0.208623	-0.343108	0.278238	-0.656462	0.182952	-0.035025	0.002147	-0.982495
8463	0.952384	-0.361950	9.593095	0.033734	-0.023088	-0.230802	-0.346354	0.273821	-0.656696	0.178439	-0.035507	0.001232	-0.983309
8464	1.096827	-0.318236	9.628662	-0.051894	0.048062	-0.255338	-0.347132	0.273686	-0.657594	0.173540	-0.034854	0.002133	-0.984207
8465	0.909339	-0.428844	9.754981	-0.167069	0.086198	-0.289208	-0.346874	0.273956	-0.657209	0.167723	-0.033917	0.005520	-0.985235
8466	0.929424	-0.576214	10.266784	-0.345054	0.133396	-0.327096	-0.346357	0.275701	-0.657470	0.161120	-0.032583	0.012438	-0.986318
8467	1.076298	-1.068401	9.771574	-0.638931	0.158676	-0.343355	-0.343387	0.286176	-0.658780	0.153873	-0.031792	0.025358	-0.987253
8468	0.829516	-0.886542	9.627798	-0.679456	0.120256	-0.330597	-0.342424	0.301321	-0.653875	0.146906	-0.031779	0.038826	-0.987877
8469	1.225173	-0.427615	9.930774	-0.416111	0.064176	-0.230437	-0.341966	0.317241	-0.652967	0.142030	-0.032142	0.047100	-0.988219
8470	0.600273	-1.322733	10.248442	0.000437	0.071978	-0.164644	-0.341977	0.320744	-0.653353	0.138808	-0.030982	0.047086	-0.988714
8471	0.206325	-1.632424	9.966779	0.252697	0.072174	-0.179053	-0.340770	0.314776	-0.655302	0.135352	-0.029245	0.042220	-0.989465
8472	0.149053	-1.757763	9.930882	0.421287	0.068571	-0.227103	-0.341614	0.301527	-0.659304	0.131099	-0.027045	0.033833	-0.990423
8473	0.434089	-1.887895	9.701280	0.775309	0.023236	-0.258444	-0.343216	0.280605	-0.662657	0.126369	-0.024941	0.018509	-0.991497
8474	0.076373	-0.671137	9.739009	0.714850	0.035985	-0.236694	-0.344640	0.249144	-0.667567	0.122030	-0.022612	0.004207	-0.992260
8475	-0.047282	-0.001718	9.987281	0.311739	0.064799	-0.224054	-0.344422	0.230762	-0.671192	0.117716	-0.020770	-0.001810	-0.992828
8476	-0.089980	-0.151169	9.927177	-0.064703	0.060759	-0.213027	-0.344144	0.226441	-0.671325	0.113477	-0.019815	-0.000569	-0.993343
8477	-0.031493	-0.280675	10.012321	-0.090836	0.020527	-0.209398	-0.345703	0.224568	-0.671572	0.109280	-0.019766	0.001321	-0.993814
8478	0.144235	-0.230066	9.935458	0.117665	-0.022209	-0.224883	-0.346340	0.222134	-0.672859	0.104887	-0.020063	-0.001253	-0.994281
8479	0.702319	0.007877	9.543139	0.225693	-0.059358	-0.189194	-0.349448	0.214352	-0.672192	0.101212	-0.020923	-0.005826	-0.994628
8480	0.528132	0.652740	9.675378	0.127851	-0.086808	-0.150002	-0.352690	0.206313	-0.670491	0.098300	-0.022482	-0.008705	-0.994865
8481	0.337910	1.109006	9.540779	0.080386	-0.117740	-0.069931	-0.355921	0.197849	-0.670727	0.096922	-0.024807	-0.010525	-0.994927
8482	0.349137	1.276869	9.375211	-0.051591	-0.127782	-0.015216	-0.359840	0.196290	-0.669148	0.096604	-0.027555	-0.009851	-0.994893
8483	0.685835	1.435421	9.111734	-0.066553	-0.115640	0.065913	-0.363507	0.198496	-0.668472	0.097852	-0.030142	-0.008775	-0.994706
8484	0.727425	1.310692	9.196787	0.076251	-0.016593	0.140321	-0.365878	0.201778	-0.666644	0.100936	-0.030454	-0.010343	-0.994373
8485	0.684422	1.239331	9.459427	0.249722	0.064189	0.216750	-0.362865	0.200118	-0.667443	0.105403	-0.028862	-0.015204	-0.993894
8486	0.887253	1.193601	10.039170	0.460680	0.119290	0.236195	-0.361652	0.191861	-0.669006	0.111045	-0.025682	-0.024085	-0.993191
8487	0.589265	1.006297	10.314607	0.170015	0.051358	0.268046	-0.360186	0.186698	-0.671086	0.116470	-0.024560	-0.027425	-0.992512
8488	0.513804	0.665743	10.671584	-0.204585	0.021742	0.299428	-0.359425	0.194231	-0.672251	0.122474	-0.024872	-0.023267	-0.991887
8489	0.804597	0.327916	10.206286	-0.174974	-0.006425	0.323650	-0.358943	0.205018	-0.672120	0.128792	-0.025730	-0.019863	-0.991139
8490	0.910445	0.350128	9.605090	0.033088	-0.021659	0.330275	-0.358576	0.211755	-0.672378	0.135507	-0.026307	-0.020507	-0.990215
8491	0.789440	0.451089	9.650985	0.281384	-0.023172	0.355520	-0.359762	0.214468	-0.672239	0.142671	-0.026318	-0.026171	-0.989074
8492	0.512630	0.863741	9.476560	0.648330	0.010191	0.388676	-0.360767	0.205699	-0.673526	0.150864	-0.024565	-0.038863	-0.987485
8493	0.313361	1.189707	9.234433	0.894783	0.048850	0.393536	-0.360173	0.188681	-0.675088	0.159072	-0.021354	-0.056430	-0.985422
8494	0.355733	1.422125	9.636551	0.696198	0.139953	0.372071	-0.357191	0.166877	-0.680544	0.166924	-0.016894	-0.069641	-0.983362
8495	0.490959	1.379485	9.752433	0.399825	0.177941	0.338216	-0.354274	0.157249	-0.682379	0.173934	-0.012667	-0.077048	-0.981657
8496	0.511166	1.205618	10.254263	0.203517	0.139227	0.306829	-0.351120	0.155433	-0.685117	0.180307	-0.009791	-0.080584	-0.980255
8497	0.434078	1.214338	10.738543	0.082320	0.078669	0.283228	-0.349025	0.155667	-0.686424	0.185984	-0.008543	-0.082075	-0.979082
8498	0.573669	1.262706	10.730923	-0.317672	0.019771	0.285911	-0.348276	0.164026	-0.685910	0.191602	-0.009901	-0.075835	-0.978488
8499	0.227957	0.911613	9.570590	-0.632429	-0.009717	0.313912	-0.349781	0.187207	-0.689503	0.197572	-0.013123	-0.063602	-0.978135
8500	-0.417222	0.712202	9.321734	-0.345351	-0.040554	0.315401	-0.352346	0.206012	-0.686762	0.203719	-0.015772	-0.057029	-0.977240
8501	-0.019544	1.252869	9.606671	-0.251899	-0.003846	0.316727	-0.352262	0.217885	-0.686370	0.209805	-0.017314	-0.052174	-0.976197
8502	-0.336953	1.078722	9.519653	-0.285965	0.054535	0.304463	-0.350467	0.229444	-0.688445	0.215851	-0.017855	-0.046365	-0.975161
8503	-0.032258	0.882298	9.591754	-0.154079	0.058261	0.261770	-0.350909	0.241062	-0.687145	0.220938	-0.017653	-0.043164	-0.974172
8504	0.523169	0.681503	9.646930	-0.024257	0.073075	0.252283	-0.348171	0.243985	-0.688457	0.226080	-0.016642	-0.042391	-0.973044
8505	1.105382	0.422922	9.672741	0.183272	0.104254	0.173952	-0.345815	0.244750	-0.690283	0.229600	-0.013985	-0.045569	-0.972117
8506	0.794393	0.427368	9.746713	0.296056	0.091340	0.098853	-0.343574	0.242809	-0.693013	0.232036	-0.011016	-0.050990	-0.971307
8507	0.803173	0.599808	9.513976	0.205319	0.060075	0.054138	-0.341066	0.235496	-0.693165	0.233181	-0.009037	-0.054808	-0.970846
8508	0.802899	0.652278	9.380288	0.048061	0.036062	0.018307	-0.341558	0.231559	-0.696262	0.233914	-0.008208	-0.055682	-0.970627
8509	0.556841	0.695826	9.594637	-0.058469	0.019389	-0.003447	-0.341421	0.230074	-0.696264	0.233848	-0.008212	-0.054559	-0.970706
8510	0.571419	0.677035	9.719329	-0.016335	0.006621	-0.007828	-0.342982	0.230078	-0.697542	0.234055	-0.008226	-0.054325	-0.970670
8511	0.625461	0.465521	9.745671	-0.033780	0.007538	-0.000523	-0.344029	0.231435	-0.697921	0.234038	-0.008369	-0.053708	-0.970707
8512	0.742268	0.224327	9.498541	0.161193	0.016077	0.027234	-0.343773	0.230103	-0.695987	0.234836	-0.007412	-0.056869	-0.970342
8513	0.920816	0.211894	9.980108	0.503463	0.047552	0.042764	-0.342932	0.217395	-0.697936	0.235776	-0.004347	-0.066430	-0.969524
8514	0.477235	0.231740	10.413116	0.065709	0.109155	0.053349	-0.343396	0.204030	-0.699617	0.236973	-0.002084	-0.067294	-0.969181
8515	0.086698	-0.276569	10.440749	-0.409361	0.170701	0.046243	-0.338723	0.211127	-0.699522	0.238066	-0.000961	-0.058467	-0.969487
8516	0.039559	-0.000491	10.295358	-0.370445	0.198001	-0.020064	-0.333403	0.221710	-0.700851	0.237903	0.001045	-0.050450	-0.969977
8517	0.138445	0.471377	9.630792	-0.389122	0.160540	-0.035801	-0.328207	0.228131	-0.700373	0.237363	0.002163	-0.042001	-0.970510
8518	0.109137	0.561125	9.862213	-0.435021	0.075610	0.017617	-0.324977	0.238068	-0.701169	0.237783	0.001456	-0.033307	-0.970746
8519	-0.003721	0.495913	10.556355	-0.220013	-0.019085	0.091752	-0.324518	0.253051	-0.699616	0.239550	-0.000195	-0.028988	-0.970451
8520	-0.233016	0.547838	10.396519	-0.099290	-0.092076	0.097081	-0.326616	0.254563	-0.699082	0.241393	-0.002608	-0.027612	-0.970031
8521	-0.040572	0.634807	10.389933	-0.360229	-0.063078	0.099410	-0.327287	0.256347	-0.696752	0.243255	-0.005770	-0.020792	-0.969722
8522	0.396654	0.942401	10.033469	-0.517642	-0.043157	0.056135	-0.329444	0.270162	-0.693501	0.244253	-0.009242	-0.011066	-0.969604
8523	0.408048	1.061029	9.540761	-0.383257	-0.042928	0.073427	-0.331334	0.282355	-0.690252	0.245584	-0.012105	-0.003773	-0.969292
8524	0.375954	1.209196	9.268896	-0.215016	-0.073658	0.129695	-0.329415	0.291783	-0.689489	0.248065	-0.014693	-0.000046	-0.968632
8525	0.399333	1.363222	9.271274	-0.046742	-0.069664	0.188677	-0.332830	0.297085	-0.689201	0.251700	-0.016400	0.000513	-0.967666
8526	0.345679	1.503446	9.503176	0.172759	-0.027367	0.204478	-0.333223	0.295618	-0.687907	0.255784	-0.016151	-0.003013	-0.966594
8527	0.420329	1.523008	9.552155	0.326100	0.019365	0.183957	-0.333715	0.289941	-0.689713	0.259433	-0.014220	-0.009340	-0.965611
8528	0.673709	1.470713	9.589792	0.366540	0.058702	0.168424	-0.331180	0.279630	-0.692837	0.262926	-0.011305	-0.016179	-0.964614
8529	0.330785	1.600129	9.643615	0.289113	0.038546	0.202190	-0.329955	0.270011	-0.695692	0.266888	-0.009196	-0.021794	-0.963437
8530	-0.098247	1.574431	9.413615	0.288593	-0.003425	0.248384	-0.329929	0.264470	-0.696727	0.271758	-0.007919	-0.027440	-0.961942
8531	-0.494274	1.728686	9.726532	0.263336	-0.025268	0.325786	-0.329907	0.261214	-0.698666	0.278030	-0.007177	-0.032949	-0.959980
8532	-0.530950	1.334573	9.876688	0.145800	-0.045386	0.380612	-0.329646	0.260676	-0.698152	0.285337	-0.007577	-0.036059	-0.957719
8533	-0.343204	0.908529	10.407750	0.018515	-0.029112	0.372581	-0.329264	0.264039	-0.698670	0.292430	-0.008261	-0.036889	-0.955539
8534	0.025880	0.903420	11.512897	0.161961	-0.008963	0.338208	-0.331884	0.267565	-0.699680	0.298915	-0.007822	-0.040095	-0.953405
8535	0.287601	0.599521	11.136619	0.272227	0.000149	0.256644	-0.330691	0.264304	-0.700724	0.303824	-0.006349	-0.045591	-0.951616
8536	0.832205	0.601804	10.080765	0.162671	-0.014707	0.150013	-0.330291	0.263479	-0.701889	0.306691	-0.005863	-0.048873	-0.950535
8537	1.228325	0.412643	9.409702	-0.194463	-0.015017	0.139931	-0.331603	0.265649	-0.702136	0.309292	-0.007490	-0.045577	-0.949845
8538	1.768309	0.392508	8.835968	-0.234949	0.030763	0.142452	-0.331645	0.277247	-0.702389	0.311994	-0.008574	-0.041019	-0.949160
8539	1.542419	0.237851	8.766880	-0.028611	0.082191	0.163721	-0.328255	0.278825	-0.702673	0.315149	-0.007445	-0.040255	-0.948159
8540	0.630748	0.322326	8.673143	-0.062273	0.149692	0.176328	-0.324345	0.282275	-0.703994	0.318619	-0.005225	-0.038221	-0.947098
8541	-0.030306	0.463145	9.432270	0.019161	0.208128	0.178455	-0.320167	0.286914	-0.707511	0.322144	-0.001417	-0.037529	-0.945945
8542	0.124004	0.484888	10.072515	0.269098	0.235727	0.151988	-0.313878	0.284658	-0.710274	0.325243	0.004580	-0.041214	-0.944721
8543	0.386240	0.096348	10.271146	0.222685	0.188047	0.103863	-0.306658	0.278342	-0.713304	0.327324	0.009365	-0.044453	-0.943820
8544	0.227315	0.052277	10.139424	-0.049166	0.109056	0.071228	-0.304019	0.275848	-0.716942	0.328802	0.010956	-0.042942	-0.943358
8545	-0.180451	0.617691	9.687476	-0.181445	0.006458	0.041146	-0.302079	0.280681	-0.717084	0.329611	0.009713	-0.039681	-0.943232
8546	-0.343989	1.029981	9.341276	-0.148731	-0.059235	0.067232	-0.303805	0.285845	-0.715131	0.330937	0.007482	-0.037397	-0.942882
8547	-0.133967	0.973008	9.443254	-0.054435	-0.084606	0.104674	-0.305647	0.290178	-0.715502	0.332844	0.005344	-0.037149	-0.942235
8548	0.334130	0.892777	9.628925	0.122276	-0.102561	0.135149	-0.308648	0.288601	-0.714704	0.335401	0.004046	-0.040268	-0.941206
8549	0.955452	1.028732	9.627029	0.223394	-0.062050	0.172532	-0.311121	0.285937	-0.714169	0.338564	0.004106	-0.045131	-0.939851
8550	1.072455	0.770269	9.958149	0.194539	-0.007211	0.190772	-0.310567	0.281583	-0.717274	0.342164	0.005036	-0.048971	-0.938350
8551	0.808036	0.616322	10.119149	0.090215	0.083143	0.206712	-0.307688	0.279931	-0.717427	0.346103	0.006827	-0.050340	-0.936820
8552	0.752137	0.212867	10.362609	0.146534	0.089570	0.207001	-0.304800	0.277860	-0.719000	0.350062	0.009231	-0.052613	-0.935202
8553	0.421005	-0.109810	10.467811	0.136255	0.111413	0.199534	-0.301255	0.275104	-0.720837	0.353875	0.011829	-0.054573	-0.933624
8554	0.387204	-0.110831	10.189037	0.071744	0.127708	0.159500	-0.298364	0.274900	-0.724476	0.356978	0.014468	-0.055166	-0.932370
8555	0.065551	0.089229	9.783176	-0.006775	0.110104	0.104661	-0.294569	0.274974	-0.726314	0.359048	0.016103	-0.054357	-0.931596
8556	-0.405691	0.328549	9.688520	-0.064649	0.101729	0.093277	-0.290907	0.275457	-0.727892	0.360918	0.017354	-0.052572	-0.930953
8557	-0.296025	0.536248	8.451460	-0.077203	0.081657	0.069258	-0.290130	0.279477	-0.729704	0.362314	0.018016	-0.050590	-0.930508
8558	0.081094	0.341924	9.095556	-0.207726	0.024775	0.037323	-0.287917	0.281875	-0.730237	0.363111	0.016855	-0.046678	-0.930423
8559	-0.446041	0.693241	9.422015	-0.228823	-0.054841	0.042836	-0.287171	0.289840	-0.728690	0.363923	0.013916	-0.042821	-0.930340
8560	-0.886948	1.170497	9.943076	-0.185418	-0.041123	0.065137	-0.289682	0.297292	-0.728150	0.365171	0.011668	-0.039809	-0.930016
8561	0.121388	1.085420	11.211493	-0.030903	-0.026237	0.081614	-0.290085	0.300665	-0.728533	0.366667	0.010718	-0.039442	-0.929454
8562	-0.129406	1.078156	10.640160	0.021893	-0.026308	0.029274	-0.289938	0.298087	-0.729826	0.367204	0.010289	-0.040169	-0.929216
8563	0.086013	1.363936	9.662023	-0.228858	-0.074005	0.026238	-0.292181	0.303782	-0.729418	0.367666	0.007064	-0.036493	-0.929215
8564	0.349760	1.646726	9.188374	-0.157608	-0.126782	0.056216	-0.295215	0.310974	-0.728487	0.368673	0.003431	-0.034626	-0.928908
8565	0.596619	1.434846	8.995675	0.073231	-0.135536	0.090644	-0.301095	0.311048	-0.727665	0.370247	0.001247	-0.037100	-0.928191
8566	0.505218	1.401865	9.253601	0.173625	-0.102473	0.124321	-0.303701	0.309193	-0.727258	0.372535	0.000463	-0.041207	-0.927103
8567	0.384638	1.416501	9.382301	0.133935	-0.058604	0.151732	-0.304981	0.304873	-0.729057	0.375286	0.000116	-0.044296	-0.925850
8568	0.009020	1.329916	9.608018	0.163615	-0.012920	0.162873	-0.304445	0.302296	-0.729837	0.378351	0.000887	-0.047545	-0.924440
8569	-0.009716	1.219699	9.750320	0.135777	0.040010	0.149733	-0.303103	0.296719	-0.733078	0.381140	0.002416	-0.049941	-0.923164
8570	-0.249837	1.030098	10.023865	0.131665	0.036271	0.141408	-0.301651	0.294263	-0.734253	0.383860	0.003876	-0.052225	-0.921905
8571	-0.712601	1.038729	10.706176	0.064071	0.080034	0.175119	-0.300343	0.294510	-0.735038	0.387150	0.005625	-0.052964	-0.920477
8572	-0.405161	1.274852	10.630743	0.009832	0.101916	0.156354	-0.296157	0.294850	-0.736879	0.390197	0.007340	-0.052495	-0.919204
8573	0.028868	1.222626	9.880342	-0.053507	0.061796	0.173659	-0.293810	0.298177	-0.738704	0.393443	0.007877	-0.051210	-0.917888
8574	0.322326	1.344665	9.517534	-0.050794	0.016349	0.242969	-0.291873	0.303016	-0.738201	0.397974	0.007456	-0.050310	-0.915986
8575	0.632212	1.570964	9.381977	0.078482	-0.025444	0.262149	-0.290441	0.304615	-0.738599	0.402717	0.007346	-0.052188	-0.913806
8576	0.579464	1.508155	9.337398	0.076373	-0.047282	0.302781	-0.291221	0.305555	-0.739883	0.408218	0.006709	-0.054133	-0.911253
8577	0.264037	1.451697	9.895350	0.062229	-0.021716	0.334032	-0.290320	0.308785	-0.739631	0.414247	0.006455	-0.055723	-0.908434
8578	0.437158	1.574577	10.551593	0.084904	0.040487	0.354348	-0.288106	0.311180	-0.740422	0.420719	0.007429	-0.057099	-0.905362
8579	0.836179	1.789453	9.838217	0.165293	0.110987	0.325126	-0.284558	0.309221	-0.743550	0.426678	0.010446	-0.059485	-0.902385
8580	0.804307	1.384553	9.645011	0.169432	0.111782	0.275331	-0.279439	0.305093	-0.745917	0.431727	0.013511	-0.061772	-0.899785
8581	0.973651	1.262472	9.726492	0.036012	0.067699	0.241511	-0.275002	0.306387	-0.746468	0.436124	0.014691	-0.062205	-0.897614
8582	0.275724	1.008094	9.615596	0.005494	0.004502	0.239595	-0.273055	0.309467	-0.746482	0.440426	0.014453	-0.062461	-0.895497
8583	0.109525	0.957981	9.128465	-0.053704	0.028987	0.185731	-0.271629	0.312551	-0.746750	0.443784	0.014215	-0.061577	-0.893903
8584	0.234885	0.960928	9.213690	0.002618	0.067366	0.154582	-0.269931	0.314404	-0.748312	0.446628	0.015185	-0.061197	-0.892495
8585	0.618841	0.845620	9.743739	0.147907	0.073105	0.186702	-0.266520	0.312862	-0.750406	0.449985	0.017510	-0.063499	-0.890604
8586	0.729053	1.003344	10.073431	0.173336	0.058737	0.278212	-0.263119	0.312810	-0.751724	0.454954	0.019697	-0.066282	-0.887826
8587	0.545877	0.993194	10.025972	0.158519	0.080826	0.354697	-0.259304	0.309364	-0.754855	0.461269	0.021997	-0.068742	-0.884320
8588	-0.086126	1.060408	9.646558	0.096317	0.117415	0.418904	-0.254735	0.311590	-0.756440	0.468763	0.024320	-0.069673	-0.880236
8589	-0.153390	1.001824	9.438676	0.101112	0.150420	0.455796	-0.248851	0.311239	-0.758037	0.476911	0.027187	-0.070462	-0.875701
8590	-0.109315	0.862796	9.561957	0.159118	0.165069	0.443154	-0.242300	0.310050	-0.761705	0.484758	0.030905	-0.072042	-0.871128
8591	-0.369231	0.776216	9.721543	0.101879	0.120984	0.402317	-0.234079	0.312108	-0.762415	0.491846	0.033337	-0.073028	-0.866974
8592	-0.728524	0.805084	9.929828	-0.011520	0.078669	0.369489	-0.229507	0.314595	-0.764903	0.498388	0.033989	-0.072428	-0.863255
8593	-0.727685	1.137079	9.927291	-0.094159	0.061957	0.299863	-0.225608	0.319006	-0.764545	0.503691	0.033643	-0.070449	-0.860349
8594	-0.279968	1.266787	9.606836	-0.146793	0.047140	0.210114	-0.221966	0.323410	-0.765218	0.507467	0.032621	-0.067719	-0.858386
8595	-0.116329	1.327192	9.587607	-0.149901	0.012337	0.172317	-0.219902	0.330935	-0.765747	0.510518	0.031051	-0.065174	-0.856831
8596	0.016179	1.354746	9.829268	-0.088398	-0.000421	0.159728	-0.218235	0.336599	-0.763951	0.513367	0.029880	-0.063892	-0.855266
8597	0.076001	1.461778	10.138577	-0.077490	0.028726	0.120970	-0.217721	0.339019	-0.764212	0.515500	0.029399	-0.062385	-0.854110
8598	0.157808	1.495659	10.149416	-0.080337	0.072418	0.047981	-0.215647	0.343042	-0.764227	0.516459	0.029692	-0.060426	-0.853661
8599	0.316908	1.485380	9.865111	-0.083458	0.086957	-0.000960	-0.214083	0.345172	-0.765271	0.516579	0.030289	-0.058161	-0.853724
8600	0.589565	1.422466	9.600332	-0.037749	0.066907	-0.020985	-0.210956	0.347292	-0.765553	0.516356	0.031012	-0.056944	-0.853916
8601	0.901510	1.231640	9.898214	0.063037	0.023217	-0.001931	-0.210044	0.347955	-0.765689	0.516297	0.031993	-0.057875	-0.853853
8602	0.899708	1.117326	10.239848	0.123417	-0.042471	0.028010	-0.210024	0.345104	-0.767498	0.516679	0.032455	-0.060570	-0.853417
8603	0.427485	1.550424	9.826249	-0.080044	-0.087509	0.027015	-0.213674	0.344061	-0.767986	0.517073	0.029994	-0.060248	-0.853291
8604	0.295781	1.854175	9.380409	-0.147306	-0.079241	0.065409	-0.216308	0.348153	-0.766414	0.518165	0.026982	-0.058725	-0.852835
8605	0.354191	1.731090	9.232805	0.041431	-0.069790	0.100507	-0.217366	0.351137	-0.765888	0.519762	0.026004	-0.060376	-0.851778
8606	0.336497	1.415147	9.717886	0.148437	-0.022173	0.108367	-0.219183	0.349128	-0.766520	0.521509	0.026983	-0.063324	-0.850465
8607	-0.284082	1.162190	10.680701	0.249971	0.005293	0.148500	-0.216803	0.343285	-0.768220	0.523885	0.029404	-0.067752	-0.848581
8608	-0.501170	1.203941	11.056121	0.129614	0.062572	0.105334	-0.214150	0.336613	-0.771472	0.525671	0.031625	-0.069490	-0.847255
8609	-0.299810	1.384662	9.615505	-0.148477	0.095984	0.011601	-0.214666	0.336339	-0.772501	0.526076	0.031619	-0.066081	-0.847277
8610	-0.198569	1.350650	8.756638	-0.220766	0.075941	0.037122	-0.210786	0.344401	-0.771237	0.526922	0.030478	-0.061697	-0.847123
8611	0.007921	1.524080	8.698586	-0.105823	0.065271	0.090326	-0.209646	0.352088	-0.770081	0.528579	0.030322	-0.059383	-0.846261
8612	0.320623	1.684653	9.039810	0.021735	0.038106	0.126085	-0.207952	0.354083	-0.770997	0.530772	0.030995	-0.059556	-0.844851
8613	-0.108622	1.728315	9.394073	-0.004822	0.010671	0.165654	-0.205462	0.354574	-0.773082	0.533567	0.030906	-0.059606	-0.843089
8614	-0.523857	1.876118	9.941957	-0.048764	0.006935	0.191248	-0.204426	0.356051	-0.772574	0.536814	0.030219	-0.058961	-0.841095
8615	-0.600390	1.759058	10.227648	-0.093256	0.032437	0.189137	-0.201827	0.359661	-0.772851	0.540065	0.029576	-0.057297	-0.839149
8616	-0.223955	1.682854	10.237293	-0.055205	0.090921	0.148650	-0.199366	0.363957	-0.772094	0.542676	0.030281	-0.055611	-0.837552
8617	0.184072	1.538108	9.883815	-0.060386	0.090979	0.141268	-0.196249	0.366498	-0.770827	0.545157	0.031042	-0.053850	-0.836027
8618	0.442091	1.508576	9.540154	-0.057080	0.067321	0.156103	-0.192336	0.369943	-0.772664	0.547859	0.031324	-0.052393	-0.834341
8619	0.344204	1.816279	9.526752	0.045304	0.016446	0.236051	-0.188954	0.372876	-0.772302	0.551761	0.031887	-0.053312	-0.831686
8620	0.325494	1.701315	9.688191	0.253259	0.000339	0.288814	-0.188273	0.368795	-0.775021	0.556371	0.034326	-0.057839	-0.828207
8621	0.287144	1.653004	9.653551	0.053294	0.036766	0.324662	-0.184863	0.365782	-0.775695	0.561722	0.035185	-0.058764	-0.824486
8622	0.373909	1.652802	9.543941	-0.133351	0.062210	0.338448	-0.180443	0.371527	-0.776244	0.567425	0.034263	-0.056239	-0.820787
8623	0.498967	1.710304	9.401891	-0.067216	0.084321	0.368285	-0.174454	0.376311	-0.776677	0.573577	0.034488	-0.054697	-0.816596
8624	0.557672	1.532516	9.438352	-0.005182	0.088107	0.391676	-0.169231	0.378260	-0.778267	0.580029	0.035389	-0.054006	-0.812033
8625	0.568204	1.350130	9.565513	0.041818	0.080947	0.435309	-0.164002	0.380466	-0.781149	0.587117	0.036708	-0.054350	-0.806841
8626	0.501258	1.242516	9.793816	0.108212	0.060960	0.465209	-0.158518	0.380940	-0.781580	0.594554	0.038408	-0.055857	-0.801193
8627	0.203430	1.003218	9.638856	0.159789	0.073799	0.474681	-0.151447	0.379212	-0.784607	0.602074	0.040922	-0.058196	-0.795264
8628	0.141491	0.854566	9.823423	0.164316	0.082914	0.472847	-0.145924	0.374521	-0.788913	0.609491	0.043622	-0.060334	-0.789290
8629	-0.103041	0.591456	10.412745	0.280468	0.077405	0.445753	-0.140782	0.366064	-0.792574	0.616327	0.047660	-0.064448	-0.783400
8630	-0.527175	0.556736	10.355492	0.184396	0.042455	0.423157	-0.136032	0.358950	-0.797263	0.622754	0.050007	-0.067355	-0.777908
8631	-0.586901	0.924927	9.716796	0.040632	0.058726	0.396550	-0.130152	0.359009	-0.798213	0.628926	0.050835	-0.067810	-0.772832
8632	-0.299573	1.305283	8.915884	0.161159	0.106419	0.369402	-0.125171	0.355701	-0.799804	0.634500	0.053958	-0.069481	-0.767900
8633	-0.367163	1.324394	8.915521	0.576068	0.132437	0.364076	-0.118568	0.343295	-0.805543	0.639575	0.062752	-0.077160	-0.762268
8634	-0.961646	1.644371	9.262516	0.703780	0.158041	0.357257	-0.111651	0.319268	-0.813098	0.643970	0.073531	-0.086474	-0.756583
8635	-1.147481	2.213010	9.624012	0.440856	0.190632	0.365065	-0.102678	0.299969	-0.817568	0.649100	0.081478	-0.091286	-0.750797
8636	-1.007828	2.252050	9.702675	0.271352	0.170289	0.338400	-0.095313	0.289338	-0.820343	0.653887	0.086888	-0.093850	-0.745704
8637	-0.766193	2.145257	9.991478	0.216657	0.113531	0.319764	-0.089527	0.281426	-0.822717	0.658436	0.090870	-0.096161	-0.740917
8638	-0.363487	1.635595	10.568981	0.147965	-0.007339	0.255034	-0.086893	0.276799	-0.823902	0.661868	0.092181	-0.099056	-0.737307
8639	0.133463	1.546168	10.159499	-0.085863	-0.047900	0.178264	-0.087939	0.277886	-0.824281	0.664524	0.089996	-0.098713	-0.735231
8640	0.045138	1.860229	9.889436	-0.396265	-0.017324	0.110181	-0.088379	0.288697	-0.822723	0.666758	0.084221	-0.093453	-0.734579
8641	0.080619	2.504318	9.673164	-0.411988	0.028250	0.056475	-0.086083	0.301095	-0.821316	0.668287	0.079025	-0.087072	-0.734552
8642	0.160577	2.423023	9.773586	-0.121214	0.046823	0.046850	-0.085741	0.309491	-0.817570	0.669211	0.077978	-0.084881	-0.734079
8643	0.274194	2.324355	8.995540	-0.116453	0.088997	0.068977	-0.085366	0.313269	-0.817055	0.670530	0.077593	-0.082072	-0.733235
8644	0.187968	2.219420	9.314914	-0.264746	0.068836	0.125475	-0.080723	0.327253	-0.816182	0.672839	0.074812	-0.077603	-0.731894
8645	-0.306965	1.835919	8.613607	-0.399291	0.023114	0.183937	-0.078703	0.341022	-0.812835	0.676117	0.069474	-0.071713	-0.729998
8646	-0.201621	2.079212	10.751941	-0.497070	0.008360	0.227730	-0.076413	0.353432	-0.810136	0.680061	0.062513	-0.064798	-0.727606
8647	-0.489012	1.632172	9.641214	-0.145681	-0.054190	0.266546	-0.076335	0.365049	-0.808324	0.684019	0.059397	-0.063727	-0.724244
8648	-0.257163	1.567212	10.208957	-0.338058	-0.015101	0.269209	-0.074803	0.373001	-0.807300	0.688237	0.054178	-0.059498	-0.721009
8649	-0.316227	1.795910	9.582713	-0.513783	0.065224	0.288492	-0.072580	0.396655	-0.799819	0.692965	0.047720	-0.051473	-0.717547
8650	-0.249767	2.043732	10.254115	-0.157025	0.100422	0.334526	-0.067947	0.409053	-0.795718	0.697957	0.046611	-0.048289	-0.712987
8651	-0.133626	1.442345	10.205958	0.201098	0.026649	0.277423	-0.062966	0.405344	-0.796793	0.701716	0.049575	-0.051028	-0.708896
8652	-0.445221	1.561166	9.957478	0.011833	-0.038451	0.285779	-0.062157	0.400197	-0.798093	0.705674	0.048877	-0.052161	-0.704921
8653	-0.249827	2.037360	9.797953	-0.145999	-0.020309	0.280323	-0.059840	0.405592	-0.795526	0.709713	0.046319	-0.050652	-0.701140
8654	0.690947	1.893337	9.346240	0.095134	-0.003536	0.238191	-0.058795	0.404776	-0.795019	0.712918	0.047353	-0.052400	-0.697681
8655	0.787852	1.797698	9.463422	0.192840	-0.009020	0.194403	-0.056935	0.397729	-0.796199	0.715408	0.049836	-0.055460	-0.694717
8656	0.450498	1.768293	9.503068	0.079308	-0.003785	0.166121	-0.057699	0.392745	-0.796453	0.717585	0.050709	-0.056926	-0.692286
8657	0.378661	1.641020	8.910119	-0.106150	0.018816	0.135624	-0.054305	0.394047	-0.797254	0.719567	0.049346	-0.055417	-0.690447
8658	0.489028	1.757122	9.027995	-0.132251	0.030631	0.117013	-0.054077	0.399733	-0.794930	0.721293	0.047711	-0.053410	-0.688918
8659	0.520455	1.732633	8.883923	-0.036280	0.061885	0.141450	-0.050026	0.401153	-0.796769	0.723320	0.047936	-0.052287	-0.686860
8660	0.400704	1.579463	9.187905	0.041767	0.096883	0.230389	-0.046494	0.400431	-0.797572	0.726467	0.049605	-0.051826	-0.683446
8661	0.239886	1.450811	9.650274	0.018304	0.102521	0.324391	-0.040633	0.402000	-0.795940	0.730954	0.050972	-0.051064	-0.678602
8662	-0.025042	1.415681	10.084178	-0.112021	0.137266	0.414107	-0.034635	0.404358	-0.796245	0.736708	0.050748	-0.048106	-0.672586
8663	-0.107102	1.437283	10.117321	-0.189923	0.164800	0.498571	-0.025640	0.408166	-0.796444	0.743702	0.049725	-0.043776	-0.665220
8664	-0.531446	1.445770	10.031867	-0.248536	0.191371	0.572049	-0.014057	0.415474	-0.794597	0.751586	0.048049	-0.038337	-0.656765
8665	-0.538862	1.484217	10.022736	-0.261791	0.246427	0.664184	-0.000777	0.422763	-0.792634	0.760648	0.046913	-0.031958	-0.646679
8666	0.309491	1.523819	9.853580	-0.121755	0.253120	0.666762	0.013269	0.431682	-0.788610	0.769395	0.047888	-0.027303	-0.636390
8667	-0.295551	1.518179	9.963073	0.039177	0.213025	0.682380	0.027633	0.430311	-0.788209	0.778064	0.050910	-0.025331	-0.625606
8668	-1.255314	1.573431	9.794065	-0.119431	0.192618	0.681571	0.040433	0.429622	-0.788828	0.786679	0.051101	-0.021678	-0.614861
8669	-0.904289	1.771336	9.773712	-0.114546	0.159637	0.626277	0.052957	0.428833	-0.786217	0.794480	0.051142	-0.018527	-0.604849
8670	-0.354890	1.297116	9.373726	0.061813	0.132233	0.516515	0.062885	0.426435	-0.785652	0.800633	0.053523	-0.017847	-0.596493
8671	-0.048408	1.219957	9.145067	0.191286	0.121262	0.435991	0.071131	0.422017	-0.786495	0.805615	0.058032	-0.018802	-0.589291
8672	-0.255513	1.189543	9.517167	0.227777	0.090058	0.391914	0.076931	0.411133	-0.789387	0.809930	0.062610	-0.020637	-0.582810
8673	-0.249722	1.003436	9.965882	0.209436	0.066082	0.329106	0.084813	0.401576	-0.792036	0.813486	0.066775	-0.022575	-0.577298
8674	-0.273263	0.883042	9.949573	0.154554	0.029193	0.223680	0.086968	0.389908	-0.796449	0.815827	0.069523	-0.024330	-0.573585
8675	-0.322034	0.982498	9.513643	-0.032307	0.011480	0.156311	0.090373	0.386368	-0.795961	0.817648	0.069159	-0.024140	-0.571040
8676	-0.375303	1.019917	9.230426	-0.138781	0.017657	0.109617	0.091400	0.390677	-0.795580	0.819053	0.067037	-0.022565	-0.569341
8677	-0.486138	1.015538	9.421360	0.013639	0.014124	0.104851	0.093222	0.392809	-0.796110	0.820215	0.067465	-0.022770	-0.567606
8678	-0.505125	0.968719	9.811789	0.186840	0.003391	0.135274	0.093773	0.386855	-0.797408	0.821437	0.070505	-0.025167	-0.565365
8679	-0.721926	0.955611	10.325663	0.265696	0.018963	0.143019	0.095125	0.378449	-0.800263	0.822655	0.075086	-0.028178	-0.562856
8680	-0.764782	0.845098	10.395724	0.195422	0.052763	0.172146	0.097390	0.369228	-0.802610	0.824260	0.078796	-0.029918	-0.559903
8681	-1.365556	0.954836	10.473269	0.083066	0.094631	0.188095	0.101467	0.363368	-0.804065	0.826263	0.081176	-0.029646	-0.556615
8682	-0.750866	0.944845	10.008391	-0.076251	0.116486	0.176209	0.106033	0.363057	-0.803069	0.828366	0.081109	-0.027306	-0.553612
8683	-0.132217	0.602458	9.426071	0.040080	0.091193	0.193497	0.110598	0.362211	-0.801556	0.830468	0.082696	-0.026598	-0.550252
8684	-0.342452	0.718314	9.658571	0.064758	0.116938	0.261860	0.115561	0.359341	-0.799790	0.833242	0.084920	-0.025950	-0.545732
8685	-0.277879	0.837115	9.888876	-0.073515	0.105818	0.263017	0.120520	0.359155	-0.799313	0.836265	0.084678	-0.023870	-0.541221
8686	-0.162468	0.907638	10.042166	-0.145640	0.101964	0.212820	0.124811	0.361953	-0.797926	0.838807	0.083247	-0.021097	-0.537612
8687	-0.279418	1.177571	10.251292	-0.131973	0.094480	0.150124	0.128960	0.365711	-0.795117	0.840664	0.081905	-0.018391	-0.535011
8688	-0.723517	1.271515	9.840401	-0.140458	0.073287	0.099338	0.133104	0.371757	-0.792823	0.841943	0.080297	-0.015966	-0.533320
8689	-0.217880	0.892441	9.851806	-0.284622	0.044651	0.014707	0.133966	0.381223	-0.789469	0.842550	0.075870	-0.012250	-0.533107
8690	-0.184239	1.431987	10.020512	-0.276776	-0.001073	0.000024	0.133252	0.394203	-0.787133	0.842922	0.071200	-0.009464	-0.533219
8691	-0.083637	1.590317	10.532552	-0.461535	-0.103575	0.031538	0.131765	0.404093	-0.784405	0.843854	0.062190	-0.006416	-0.532919
8692	-0.308937	1.276442	9.633105	-0.578820	-0.187778	0.022785	0.125923	0.423496	-0.779444	0.844701	0.050420	-0.003590	-0.532846
8693	-0.455586	1.668074	8.864306	-0.554265	-0.201335	0.056139	0.120339	0.444108	-0.774742	0.845779	0.038817	-0.001244	-0.532118
8694	-0.341406	2.001012	9.071673	-0.055209	-0.166810	0.119510	0.114788	0.458227	-0.771850	0.847018	0.036112	-0.003720	-0.530323
8695	-0.123745	1.862614	9.278196	0.466413	-0.113172	0.138694	0.110416	0.447166	-0.776856	0.848095	0.042786	-0.010822	-0.528004
8696	-0.412083	1.691203	9.974012	0.415688	-0.023716	0.154899	0.110229	0.432161	-0.780347	0.849244	0.049557	-0.015898	-0.525430
8697	-0.502800	1.513884	10.234721	0.287785	0.023694	0.178176	0.109895	0.421474	-0.783835	0.850808	0.054669	-0.018836	-0.522286
8698	-0.251138	1.288572	9.629014	0.138222	0.023560	0.158988	0.112810	0.412922	-0.786057	0.852251	0.057213	-0.020203	-0.519603
8699	-0.681506	1.049926	9.741671	0.102020	0.055536	0.199356	0.115219	0.402335	-0.789955	0.854206	0.059494	-0.020674	-0.516105
8700	-1.040532	1.020937	9.915541	0.029972	0.045422	0.232217	0.118100	0.399073	-0.789205	0.856519	0.060386	-0.020633	-0.512155
8701	-0.857106	0.967655	9.705273	-0.060521	0.006846	0.179225	0.120304	0.402025	-0.788317	0.858410	0.059410	-0.020199	-0.509112
8702	-0.427845	0.913810	9.187641	-0.074292	-0.071731	0.154385	0.120040	0.402702	-0.788315	0.859983	0.057351	-0.021006	-0.506654
8703	-0.351339	1.059199	9.447234	-0.081530	-0.095432	0.183910	0.117937	0.404762	-0.787006	0.861878	0.054967	-0.022110	-0.503644
8704	-0.298839	1.190703	9.881637	-0.026357	-0.073449	0.187837	0.116641	0.403687	-0.788029	0.863703	0.053700	-0.023466	-0.500582
8705	-0.284734	1.273059	10.036548	-0.067343	-0.068970	0.172851	0.116113	0.405711	-0.788540	0.865453	0.051836	-0.024243	-0.497711
8706	-0.077384	1.258319	9.827043	-0.103081	-0.093682	0.156108	0.115712	0.406940	-0.787504	0.867013	0.049054	-0.025148	-0.495227
8707	0.317678	1.316482	9.721128	-0.202025	-0.142144	0.163079	0.112043	0.411560	-0.788247	0.868727	0.044132	-0.025864	-0.492643
8708	0.602143	1.311851	9.608500	-0.209252	-0.183159	0.190805	0.109396	0.418622	-0.786415	0.870621	0.038603	-0.027300	-0.489677
8709	0.876487	1.416107	9.684533	-0.199274	-0.151912	0.240648	0.105462	0.422715	-0.786123	0.873016	0.033574	-0.028321	-0.485709
8710	0.963172	1.443207	9.820144	-0.124241	-0.096934	0.263093	0.103867	0.429350	-0.785333	0.875508	0.030325	-0.029131	-0.481371
8711	0.921264	1.151422	10.348545	-0.128370	-0.042142	0.266685	0.102684	0.431120	-0.785064	0.878102	0.027567	-0.028987	-0.476798
8712	-0.262184	0.579967	9.959827	-0.254452	0.045293	0.262206	0.106048	0.436363	-0.783023	0.880684	0.023391	-0.026055	-0.472409
8713	-0.214264	0.616441	9.341488	-0.408072	0.140019	0.180074	0.112002	0.445504	-0.779451	0.882602	0.017498	-0.019979	-0.469370
8714	0.168840	0.132228	8.930208	-0.276757	0.174770	0.101360	0.120037	0.454904	-0.774605	0.883639	0.014229	-0.014476	-0.467729
8715	0.287617	0.005889	9.203188	-0.091888	0.176796	0.102301	0.124450	0.458386	-0.772057	0.884659	0.014271	-0.010683	-0.465898
8716	0.231533	0.171941	9.953913	-0.063106	0.142123	0.135705	0.130425	0.462396	-0.769004	0.885865	0.014466	-0.007765	-0.463653
8717	0.005328	0.100423	10.277250	-0.045835	0.061780	0.183898	0.133686	0.462097	-0.768255	0.887581	0.014223	-0.006461	-0.460387
8718	-0.140370	0.316071	10.106087	-0.042320	0.006905	0.169220	0.136170	0.462331	-0.769050	0.889060	0.013531	-0.006142	-0.457549
8719	-0.025286	0.435450	9.772782	-0.031686	-0.035147	0.143501	0.137354	0.460962	-0.769835	0.890369	0.012661	-0.006675	-0.455014
8720	0.097759	0.416599	9.816873	-0.003204	-0.018767	0.097480	0.137099	0.459212	-0.769704	0.891177	0.012439	-0.007150	-0.453430
8721	-0.147183	0.224385	10.032726	-0.037516	-0.010777	0.040995	0.136825	0.461783	-0.769184	0.891551	0.011703	-0.007168	-0.452713
8722	-0.212597	0.296735	10.121944	-0.010859	-0.015438	-0.000400	0.136043	0.461387	-0.769178	0.891476	0.011389	-0.007490	-0.452864
8723	0.302891	0.374043	9.916606	-0.131155	-0.030240	-0.055419	0.134718	0.465859	-0.768649	0.890990	0.008824	-0.006987	-0.453882
8724	0.643730	0.156417	9.395852	-0.226979	-0.052315	-0.102907	0.131040	0.469962	-0.767069	0.890012	0.004338	-0.005984	-0.455877
8725	0.633090	-0.152368	9.156185	-0.168949	-0.065077	-0.119188	0.127611	0.477298	-0.765747	0.888920	0.000753	-0.005780	-0.458025
8726	0.758804	-0.234474	8.992981	-0.021794	-0.063087	-0.129510	0.123415	0.480594	-0.764550	0.887623	-0.000179	-0.006843	-0.460520
8727	0.763202	-0.137620	9.172009	0.069438	-0.011883	-0.154975	0.120689	0.480190	-0.767498	0.886185	0.000924	-0.007914	-0.463262
8728	1.212334	-0.274729	9.620749	0.173018	0.030288	-0.160034	0.118877	0.476967	-0.768130	0.884616	0.004314	-0.009121	-0.466212
8729	1.257811	-0.696553	10.061728	0.168113	0.032093	-0.154507	0.117101	0.468049	-0.771735	0.883154	0.007492	-0.010377	-0.468909
8730	0.177003	-0.541112	9.712967	-0.077402	0.102979	-0.155906	0.117111	0.468295	-0.774059	0.881676	0.007141	-0.007952	-0.471734
8731	-0.654681	-0.037778	9.645054	-0.255534	0.137404	-0.156917	0.117990	0.473308	-0.770836	0.880232	0.003825	-0.003333	-0.474517
8732	-0.596902	-0.512540	10.075804	-0.077817	0.152290	-0.117258	0.121617	0.479618	-0.769700	0.879073	0.003926	-0.000048	-0.476671
8733	-0.423602	-0.422949	10.846799	-0.002857	0.159800	-0.059678	0.125780	0.481742	-0.768442	0.878497	0.005266	0.002599	-0.477711
8734	0.034903	-0.007866	10.955315	0.014525	0.050246	-0.046503	0.127337	0.483350	-0.767808	0.877995	0.006016	0.003204	-0.478620
8735	0.052759	0.269196	10.356872	-0.015170	-0.081412	-0.074143	0.126551	0.484435	-0.768059	0.877288	0.004836	0.001727	-0.479936
8736	-0.102449	0.445394	9.911424	0.000312	-0.229392	-0.055387	0.122642	0.483795	-0.769061	0.876720	0.002654	-0.002439	-0.480988
8737	-0.256962	0.477467	9.531171	0.259941	-0.300097	0.060473	0.114456	0.478990	-0.773129	0.877241	0.004231	-0.010401	-0.479919
8738	-1.159128	1.647667	10.340890	0.613567	-0.242903	0.185742	0.107122	0.460919	-0.781084	0.878764	0.012637	-0.020711	-0.476639
8739	-0.654406	1.950110	9.845762	0.486173	-0.107437	0.275342	0.102784	0.440149	-0.785707	0.881156	0.020096	-0.027460	-0.471599
8740	0.039173	1.064816	9.455758	0.208401	-0.047363	0.251767	0.104434	0.425240	-0.791149	0.883341	0.023197	-0.030506	-0.467162
8741	0.178151	0.733030	9.438000	0.023338	-0.087829	0.225073	0.103949	0.417540	-0.792827	0.885358	0.022730	-0.032532	-0.463213
8742	0.146017	0.906652	9.574556	-0.115023	-0.161079	0.235549	0.102906	0.418083	-0.793594	0.887415	0.019062	-0.034571	-0.459279
8743	0.495060	0.497734	9.392051	0.076395	-0.164570	0.195952	0.100559	0.417301	-0.793575	0.889048	0.018853	-0.038417	-0.455810
8744	0.673773	0.425531	9.279888	0.318380	-0.111380	0.150963	0.096945	0.410297	-0.796648	0.890103	0.023394	-0.043503	-0.453075
8745	0.638447	0.762610	9.377900	0.230707	-0.021951	0.137441	0.097268	0.398123	-0.799755	0.891196	0.027249	-0.046205	-0.450436
8746	0.651848	0.999403	9.669392	0.080176	0.087493	0.118037	0.098225	0.389190	-0.801703	0.892212	0.029371	-0.045579	-0.448349
8747	0.830433	0.961458	9.725735	-0.054299	0.169526	0.080321	0.104232	0.387514	-0.800719	0.893100	0.029911	-0.042283	-0.446867
8748	0.960642	0.978029	10.274469	-0.179878	0.225947	0.046372	0.110753	0.389329	-0.800770	0.893726	0.028694	-0.036813	-0.446179
8749	0.319596	0.949086	10.625737	-0.151795	0.252352	0.042754	0.120487	0.397367	-0.795293	0.894354	0.028256	-0.031151	-0.445379
8750	0.656129	1.146436	10.451617	-0.101188	0.286284	0.041117	0.128937	0.402164	-0.791743	0.894875	0.028988	-0.025298	-0.444655
8751	0.511118	1.202095	9.927762	0.038401	0.299301	0.062106	0.137947	0.399383	-0.789880	0.895531	0.032370	-0.020521	-0.443347
8752	0.465852	1.075861	9.623121	0.108109	0.253780	0.095761	0.146320	0.394703	-0.789949	0.896353	0.036537	-0.017141	-0.441500
8753	0.506710	1.115538	9.945709	0.050365	0.250065	0.103776	0.154939	0.390854	-0.787437	0.897297	0.039675	-0.013410	-0.439437
8754	-0.006774	0.620046	10.274823	-0.076910	0.194040	0.092144	0.162769	0.389434	-0.785822	0.898177	0.039997	-0.009470	-0.437709
8755	-0.925949	0.262669	10.424459	-0.223405	0.136064	0.057325	0.168345	0.393195	-0.781088	0.898863	0.037214	-0.005319	-0.436613
8756	-1.331710	0.404711	9.985795	-0.226239	0.095588	-0.034934	0.172877	0.399779	-0.778539	0.898694	0.034008	-0.001743	-0.437252
8757	-0.966614	0.652889	9.181354	-0.107969	0.073778	-0.082280	0.174397	0.407351	-0.774932	0.898039	0.032795	0.000437	-0.438691
8758	-0.690445	0.858781	8.725945	0.122264	0.072207	-0.109715	0.175441	0.406137	-0.773779	0.896941	0.035646	0.000587	-0.440711
8759	-0.697267	0.777392	8.849561	0.246289	0.046843	-0.069361	0.177035	0.400710	-0.775214	0.896132	0.040587	-0.000821	-0.441927
8760	-0.689917	0.769163	9.252777	0.200577	0.024929	-0.030801	0.177849	0.393142	-0.775741	0.895640	0.044424	-0.002269	-0.442549
8761	-0.725939	0.771685	10.010997	0.144468	-0.000681	0.009551	0.177235	0.385842	-0.778063	0.895581	0.047128	-0.003674	-0.442380
8762	-0.585062	0.556044	10.186915	0.224136	-0.039827	0.034024	0.177002	0.378426	-0.778065	0.895612	0.050809	-0.006550	-0.441877
8763	-0.314568	0.450631	10.159157	0.277724	-0.058944	0.025112	0.175227	0.369103	-0.781670	0.895516	0.055352	-0.010181	-0.441456
8764	0.110010	0.378425	9.902865	0.242450	-0.069800	0.052660	0.172661	0.359939	-0.783719	0.895628	0.059088	-0.013779	-0.440646
8765	0.361083	0.296621	9.755238	0.170655	-0.051549	0.054129	0.170357	0.350770	-0.786029	0.895874	0.061695	-0.016384	-0.439700
8766	0.221612	0.224326	9.800930	0.112764	0.005049	0.062975	0.171031	0.345365	-0.786295	0.896208	0.063758	-0.017515	-0.438680
8767	0.014139	0.257705	9.833067	-0.027869	0.052289	0.023418	0.171816	0.343345	-0.785011	0.896461	0.063651	-0.016481	-0.438217
8768	0.096066	0.257189	9.634593	-0.040526	0.099671	-0.037625	0.175461	0.345065	-0.784265	0.896147	0.063831	-0.014442	-0.438905
8769	0.485070	0.588120	9.798889	0.015984	0.072227	-0.091750	0.178330	0.345308	-0.783771	0.895339	0.064648	-0.013308	-0.440467
8770	0.124260	0.442535	10.350368	0.043173	0.022647	-0.155228	0.178060	0.346935	-0.783252	0.893873	0.065683	-0.013229	-0.443284
8771	-0.342477	0.233951	10.129454	-0.144712	0.016820	-0.188477	0.178705	0.348148	-0.782611	0.892390	0.063101	-0.011532	-0.446682
8772	-0.105718	1.127956	9.712132	-0.473393	0.104200	-0.219839	0.179426	0.361115	-0.779900	0.890973	0.055652	-0.005310	-0.450601
8773	-0.377789	1.588852	10.275346	-0.508798	0.115132	-0.189619	0.183241	0.381490	-0.774885	0.889789	0.047464	0.001390	-0.453894
8774	-0.904860	1.391979	9.996423	-0.285751	0.049561	-0.169938	0.184062	0.398669	-0.769074	0.888462	0.042844	0.004882	-0.456920
8775	-0.831018	1.564033	9.613064	-0.029607	-0.037802	-0.148203	0.184030	0.404891	-0.767393	0.887131	0.041852	0.004470	-0.459595
8776	-0.839477	1.829127	9.751123	0.102799	-0.095995	-0.084701	0.182084	0.402210	-0.767895	0.886223	0.042806	0.001746	-0.461274
8777	-0.811585	1.556370	10.174827	0.023668	-0.112386	-0.014927	0.177664	0.398740	-0.769152	0.886062	0.042164	-0.000586	-0.461646
8778	-0.613624	1.504463	10.358375	-0.009822	-0.043795	0.011570	0.176867	0.399847	-0.767209	0.886119	0.041605	-0.001429	-0.461585
8779	-0.459527	1.527422	9.947269	0.004020	0.003786	0.006961	0.175070	0.395389	-0.769908	0.886173	0.041743	-0.001545	-0.461468
8780	-0.662947	1.693094	9.265986	-0.064653	-0.028236	0.014038	0.175330	0.395389	-0.769651	0.886305	0.040355	-0.001607	-0.461338
8781	-0.729879	1.551674	8.754498	-0.070757	-0.062745	0.093440	0.174384	0.398809	-0.765898	0.887209	0.038625	-0.002279	-0.459742
8782	-0.637634	1.427639	9.012860	0.098479	-0.073337	0.171843	0.175704	0.397963	-0.768104	0.888632	0.039708	-0.004768	-0.456873
8783	-0.645972	1.174449	9.551718	0.206814	-0.032009	0.222170	0.176658	0.387966	-0.768632	0.890466	0.043226	-0.007532	-0.452930
8784	-0.517292	0.992762	9.814412	0.205347	-0.043909	0.216654	0.175528	0.377179	-0.769532	0.892176	0.046471	-0.010509	-0.449169
8785	-0.529000	0.933732	10.147128	0.140904	-0.053188	0.199728	0.175044	0.369076	-0.771081	0.893801	0.048632	-0.013026	-0.445629
8786	-0.147818	0.863999	9.936073	0.156984	-0.083333	0.171267	0.176383	0.361363	-0.771999	0.895100	0.050671	-0.016228	-0.442680
8787	0.406089	0.964722	9.520188	-0.028495	-0.099014	0.149147	0.175095	0.357059	-0.772249	0.896396	0.049378	-0.018035	-0.440127
8788	0.511515	1.109997	9.729643	-0.227859	-0.081009	0.125955	0.173260	0.358431	-0.771976	0.897641	0.044555	-0.017752	-0.438111
8789	0.444528	1.012089	9.982084	-0.136714	0.003122	0.117979	0.172714	0.363036	-0.770678	0.898779	0.042203	-0.016775	-0.436043
8790	0.570318	0.923562	10.051628	-0.024635	0.162241	0.102620	0.175838	0.362484	-0.768379	0.899680	0.043162	-0.013879	-0.434189
8791	0.016720	0.776240	10.910933	-0.119665	0.242379	0.087224	0.184169	0.364717	-0.765088	0.900584	0.043180	-0.008746	-0.432443
8792	-0.422919	-0.046736	11.111322	-0.154747	0.201051	0.059444	0.191590	0.367084	-0.762822	0.901219	0.042144	-0.003983	-0.431291
8793	-0.422679	-0.136535	10.178719	-0.045321	0.123273	-0.050613	0.196255	0.369511	-0.757694	0.900821	0.042426	-0.001491	-0.432110
8794	-0.525271	0.617939	9.256994	-0.226155	0.097492	-0.073668	0.201971	0.372984	-0.754639	0.900339	0.039220	0.002138	-0.433413
8795	-0.553339	0.929314	8.869837	-0.408873	0.120248	-0.043262	0.204910	0.384994	-0.750784	0.900242	0.032944	0.007729	-0.434074
8796	-1.077636	0.676412	9.089434	-0.262209	0.108577	0.014707	0.207459	0.395531	-0.746281	0.900443	0.029192	0.011804	-0.433834
8797	-1.693584	0.451318	9.755035	0.049698	0.063095	0.021874	0.210970	0.396590	-0.744372	0.900581	0.030732	0.012400	-0.433423
8798	-1.804667	0.505149	10.083606	0.160223	0.022936	0.011410	0.211251	0.391995	-0.744892	0.900527	0.033844	0.011271	-0.433334
8799	-1.257097	0.426203	9.895578	0.151946	0.021079	-0.032900	0.212306	0.388483	-0.744257	0.900120	0.036884	0.010319	-0.433956
8800	-0.710019	0.442787	9.502453	0.073661	-0.010112	-0.088597	0.212841	0.384703	-0.744005	0.899270	0.038128	0.009419	-0.435626
8801	-0.457292	0.514441	9.203368	0.049452	-0.055869	-0.125555	0.209862	0.381743	-0.746564	0.898135	0.038629	0.008045	-0.437947
8802	-0.256596	0.384795	9.165017	0.100336	-0.097819	-0.123372	0.206725	0.380447	-0.744861	0.896953	0.039577	0.005359	-0.440318
8803	-0.223250	0.479441	9.385091	0.178304	-0.110543	-0.124809	0.202058	0.376417	-0.748441	0.895703	0.041885	0.001857	-0.442671
8804	-0.146780	0.637253	9.760077	0.174005	-0.095948	-0.128554	0.198173	0.371443	-0.751124	0.894364	0.044169	-0.001441	-0.445151
8805	0.148886	0.305636	9.700576	0.179858	-0.043013	-0.176569	0.193895	0.365943	-0.752899	0.892610	0.047065	-0.003725	-0.448350
8806	0.197884	0.137090	9.631458	0.187496	-0.001114	-0.239341	0.191964	0.361625	-0.755210	0.890189	0.050440	-0.005352	-0.452759
8807	0.338044	0.086101	10.116928	0.102203	0.020636	-0.269337	0.190932	0.359738	-0.756235	0.887628	0.052452	-0.005732	-0.457529
8808	0.066224	-0.034342	10.230321	0.088412	-0.001391	-0.280453	0.189620	0.359766	-0.754934	0.884873	0.054059	-0.006423	-0.462641
8809	-0.387753	0.112783	9.899296	0.006226	-0.019885	-0.314086	0.186218	0.363031	-0.755938	0.881936	0.053932	-0.006582	-0.468227
8810	0.049528	0.941995	10.116637	0.028204	-0.036128	-0.265985	0.182813	0.365768	-0.755910	0.879341	0.054142	-0.007345	-0.473047
8811	-0.660231	1.152086	10.055351	0.396735	-0.117885	-0.190197	0.181799	0.360498	-0.757970	0.877055	0.059938	-0.013064	-0.476457
8812	-0.802904	1.732176	9.519669	0.519343	-0.155799	-0.067723	0.174050	0.344083	-0.762563	0.875634	0.067592	-0.020814	-0.477769
8813	-0.615852	1.942001	9.562763	0.109160	-0.130519	-0.025544	0.169794	0.334655	-0.766020	0.875174	0.068234	-0.024198	-0.478361
8814	-0.927697	2.153051	10.254122	-0.341400	-0.079747	0.043128	0.166005	0.337648	-0.767666	0.875940	0.061488	-0.022534	-0.477955
8815	-0.648176	1.693649	10.826379	-0.220188	-0.081428	0.052077	0.164385	0.347679	-0.764550	0.876650	0.056851	-0.021989	-0.477252
8816	-0.646266	1.284193	10.688634	0.003903	-0.124990	0.075450	0.161633	0.349738	-0.764011	0.877267	0.055708	-0.024450	-0.476132
8817	-0.493288	1.521917	9.764448	-0.065046	-0.179733	0.104723	0.157724	0.350972	-0.766432	0.878227	0.052856	-0.027151	-0.474538
8818	-0.019797	1.776531	8.668262	-0.015252	-0.199501	0.156707	0.153020	0.351837	-0.766136	0.879575	0.050624	-0.030822	-0.472054
8819	0.127357	1.776123	9.166510	0.355454	-0.224529	0.225071	0.147857	0.340665	-0.769586	0.881145	0.054710	-0.038427	-0.468095
8820	0.120995	2.095581	9.019706	0.509997	-0.171088	0.323584	0.145983	0.323248	-0.773452	0.883366	0.061856	-0.046715	-0.462229
8821	0.477352	2.211408	9.617550	0.390538	-0.055932	0.370792	0.143060	0.306120	-0.776535	0.886183	0.068025	-0.051872	-0.455369
8822	0.738870	1.961326	9.501266	0.308402	0.046343	0.355476	0.145215	0.292042	-0.779141	0.888955	0.073556	-0.054489	-0.448753
8823	0.720332	1.791945	9.227473	0.175151	0.066362	0.372316	0.147728	0.281238	-0.777617	0.892055	0.076986	-0.055564	-0.441841
8824	0.956676	1.773258	9.253421	0.028033	0.066263	0.383578	0.152336	0.271604	-0.778174	0.895392	0.077660	-0.055368	-0.434945
8825	0.855652	1.730124	9.362291	0.121899	0.084575	0.365564	0.157058	0.264949	-0.777440	0.898425	0.080269	-0.055654	-0.428127
8826	0.478655	1.921525	9.270243	0.121393	0.146512	0.300840	0.160333	0.261142	-0.776823	0.900850	0.083382	-0.054700	-0.422522
8827	0.182146	2.444243	9.634863	0.098870	0.195651	0.250773	0.167784	0.255149	-0.774303	0.902973	0.086654	-0.052609	-0.417568
8828	-0.157585	1.955178	11.038657	0.215616	0.179056	0.207085	0.174725	0.249138	-0.774103	0.904433	0.091843	-0.051686	-0.413394
8829	-0.583634	1.293935	10.686954	0.036796	0.079804	0.086376	0.178284	0.237518	-0.772071	0.905136	0.093171	-0.050838	-0.411659
8830	-0.863143	1.227746	9.785676	-0.433170	-0.030654	-0.031192	0.179816	0.245335	-0.771046	0.905594	0.085131	-0.047909	-0.412743
8831	-1.204763	2.079607	9.340762	-0.594161	-0.102290	-0.098394	0.177520	0.263854	-0.769599	0.905607	0.073727	-0.044743	-0.415258
8832	-0.883916	2.536897	9.208548	-0.307246	-0.027016	-0.115523	0.174056	0.279291	-0.767370	0.905021	0.068064	-0.042654	-0.417713
8833	-0.535773	2.315418	8.963851	0.333570	0.008464	-0.119689	0.174050	0.280107	-0.766724	0.903524	0.074473	-0.045147	-0.419595
8834	-0.158542	2.068156	8.901494	1.160138	-0.032633	-0.123718	0.171282	0.257707	-0.770844	0.900445	0.095271	-0.055419	-0.420774
8835	0.361421	2.241145	9.235225	1.181262	-0.061799	-0.122635	0.169389	0.213964	-0.777046	0.896797	0.116341	-0.066251	-0.421700
8836	0.795099	2.308081	9.561861	0.139789	-0.004428	-0.134449	0.168426	0.191588	-0.776661	0.895305	0.119013	-0.067337	-0.423947
8837	0.616769	2.308887	9.901063	-0.293828	-0.025165	-0.177231	0.168659	0.199808	-0.777175	0.894410	0.113932	-0.064931	-0.427592
8838	0.071393	2.425692	9.902411	-0.243175	-0.050773	-0.175116	0.166397	0.210227	-0.776378	0.893349	0.109395	-0.063505	-0.431194
8839	-0.169449	2.374484	9.841837	-0.234779	-0.001372	-0.147469	0.164773	0.223344	-0.774939	0.892542	0.105519	-0.061225	-0.434150
8840	-0.071852	2.118946	9.632731	-0.114089	0.066440	-0.137715	0.164621	0.231021	-0.776225	0.891621	0.104247	-0.058904	-0.436663
8841	-0.283513	2.001802	9.269056	-0.180554	0.075458	-0.154676	0.167604	0.234240	-0.774698	0.890694	0.102001	-0.055681	-0.439499
8842	-0.567159	1.822731	9.129477	-0.296327	0.072620	-0.129418	0.169774	0.245024	-0.772903	0.890194	0.097524	-0.051662	-0.442013
8843	-0.662608	1.615628	9.125681	-0.216225	0.018010	-0.068010	0.170255	0.253534	-0.771095	0.889996	0.094032	-0.049276	-0.443438
8844	-0.591025	1.785288	9.450379	-0.024732	-0.028325	-0.037445	0.171786	0.259611	-0.768652	0.889654	0.093398	-0.049635	-0.444218
8845	-0.643973	1.786823	9.929983	0.168704	-0.062828	-0.014271	0.169455	0.257592	-0.770829	0.889115	0.095986	-0.052167	-0.444454
8846	-0.438801	2.286554	11.019077	0.289599	0.043255	-0.023081	0.169756	0.248405	-0.771998	0.888357	0.101563	-0.054071	-0.444503
8847	-0.129439	2.097710	10.491232	-0.089965	0.110433	-0.071224	0.172636	0.245279	-0.771118	0.887993	0.101145	-0.051089	-0.445678
8848	-0.289715	1.816805	10.048927	-0.345584	0.002350	-0.057572	0.172072	0.255008	-0.770076	0.888137	0.095105	-0.047992	-0.447062
8849	0.064506	1.830379	9.591551	-0.199093	-0.063075	-0.005029	0.169960	0.261236	-0.770057	0.888379	0.091106	-0.047243	-0.447494
8850	0.556007	1.873218	9.169471	-0.031527	-0.029802	0.029014	0.169685	0.264346	-0.769666	0.888643	0.090272	-0.047687	-0.447091
8851	0.646670	2.070482	9.113074	-0.110559	0.034121	0.034047	0.169664	0.269609	-0.769405	0.889156	0.088652	-0.046121	-0.446559
8852	0.469205	1.872730	9.077439	-0.098349	0.099920	0.037702	0.170950	0.273515	-0.768510	0.889727	0.087780	-0.043677	-0.445840
8853	0.412802	1.575086	9.307976	-0.040120	0.109035	0.014920	0.174587	0.276055	-0.766730	0.890005	0.088070	-0.041406	-0.445444
8854	0.135512	1.599620	9.608180	-0.059828	0.117994	-0.023048	0.178244	0.273601	-0.765211	0.889973	0.088096	-0.038876	-0.445732
8855	-0.089373	1.759106	9.944371	-0.016710	0.116103	-0.044996	0.181890	0.276525	-0.765497	0.889672	0.088892	-0.036589	-0.446366
8856	-0.417851	1.893453	10.024803	0.039428	0.098701	-0.063163	0.184878	0.278664	-0.763971	0.889078	0.090541	-0.035217	-0.447327
8857	-0.548820	2.061710	10.057145	0.039399	0.073997	-0.066830	0.185793	0.276509	-0.762688	0.888442	0.091988	-0.034129	-0.448381
8858	-0.601777	2.042126	9.989166	0.016938	0.051960	-0.096443	0.189049	0.278094	-0.762326	0.887554	0.092840	-0.033324	-0.450019
8859	-0.592328	2.075179	9.800088	-0.018194	0.020882	-0.089189	0.188528	0.277295	-0.761935	0.886778	0.092820	-0.032607	-0.451604
8860	-0.636208	2.175959	9.748283	0.016710	0.013617	-0.085315	0.188267	0.277565	-0.762191	0.885960	0.093315	-0.032502	-0.453111
8861	-0.607110	2.137293	9.680801	0.085065	-0.008248	-0.090469	0.186829	0.278389	-0.762308	0.884951	0.094887	-0.033224	-0.454703
8862	-0.452957	2.161319	9.581761	0.069280	0.004556	-0.092408	0.186841	0.276356	-0.763342	0.883956	0.096235	-0.033742	-0.456314
8863	-0.587740	2.117953	9.642305	-0.042834	0.003522	-0.081903	0.186318	0.276363	-0.763209	0.883266	0.095662	-0.033103	-0.457814
8864	-0.592207	2.046013	9.713266	-0.072523	-0.000174	-0.082046	0.185533	0.278251	-0.764105	0.882630	0.094452	-0.032429	-0.459338
8865	-0.644682	1.925446	9.663077	-0.042580	-0.039469	-0.091058	0.184220	0.280154	-0.764094	0.881820	0.093504	-0.032523	-0.461078
8866	-0.471264	1.959611	9.703582	-0.007382	-0.052242	-0.106544	0.183429	0.282989	-0.764732	0.880794	0.092980	-0.033321	-0.463084
8867	-0.451954	1.949632	9.588404	-0.069463	-0.052325	-0.117008	0.179109	0.286274	-0.764825	0.879774	0.091459	-0.033341	-0.465318
8868	-0.270802	1.877952	9.627495	-0.113991	-0.052361	-0.120915	0.178182	0.289924	-0.765074	0.878796	0.089064	-0.033124	-0.467640
8869	0.030743	1.830073	9.521621	-0.145430	-0.019466	-0.130339	0.176081	0.294122	-0.765701	0.877793	0.086509	-0.031851	-0.470087
8870	0.083880	1.805883	9.452166	-0.127801	0.013422	-0.147831	0.174748	0.300081	-0.764784	0.876604	0.084502	-0.030301	-0.472765
8871	0.074583	1.728530	9.350179	-0.099910	0.046380	-0.139430	0.174850	0.306028	-0.763491	0.875456	0.083354	-0.028314	-0.475213
8872	0.045615	1.727732	9.133862	-0.072256	0.075729	-0.115339	0.175478	0.309149	-0.760912	0.874495	0.082890	-0.026253	-0.477177
8873	0.011707	1.766602	9.263712	-0.016235	0.105018	-0.116951	0.177287	0.312647	-0.759763	0.873437	0.083740	-0.024104	-0.479076
8874	-0.096732	1.761949	9.373053	0.037921	0.103263	-0.101913	0.180166	0.312066	-0.760690	0.872417	0.085456	-0.022638	-0.480701
8875	-0.248492	1.753307	9.748374	0.051855	0.101452	-0.081546	0.181216	0.310973	-0.760957	0.871568	0.087436	-0.021284	-0.481945
8876	-0.289169	1.693463	9.859973	0.004619	0.105051	-0.078099	0.183943	0.312578	-0.759171	0.870820	0.088577	-0.019506	-0.483162
8877	-0.300862	1.616384	9.839581	-0.083005	0.092195	-0.063753	0.186284	0.313508	-0.758027	0.870367	0.088094	-0.017057	-0.484159
8878	-0.368222	1.574329	9.540714	-0.151348	0.101261	-0.067802	0.189123	0.319299	-0.755723	0.869977	0.086477	-0.013855	-0.485252
8879	-0.503687	1.651759	9.046058	-0.182360	0.135998	-0.058787	0.192223	0.323613	-0.752389	0.869734	0.084681	-0.009700	-0.486104
8880	-0.424531	1.725665	8.802995	-0.141565	0.181812	-0.042037	0.196764	0.329777	-0.751389	0.869559	0.084008	-0.005236	-0.486602
8881	-0.493933	1.625051	8.968963	-0.014804	0.220368	-0.019305	0.201172	0.335146	-0.749098	0.869396	0.085947	-0.001330	-0.486582
8882	-0.812059	1.631289	9.570977	0.122898	0.227713	-0.029713	0.208492	0.330360	-0.747351	0.868854	0.090314	0.001337	-0.486760
8883	-0.975496	1.585164	10.951424	0.317978	0.196674	-0.049924	0.214778	0.323557	-0.746243	0.867748	0.097799	0.001644	-0.487284
8884	-1.034722	1.886803	11.252748	0.375857	0.081550	-0.052242	0.217439	0.311379	-0.747044	0.866444	0.105126	-0.000649	-0.488080
8885	-1.192538	1.559673	9.955283	0.262083	-0.050157	-0.069201	0.217994	0.303276	-0.747440	0.865187	0.109215	-0.004032	-0.489394
8886	-1.032078	1.786384	10.027171	0.087096	-0.055849	-0.084851	0.213854	0.297089	-0.750379	0.864132	0.110195	-0.005811	-0.491018
8887	-0.525484	2.214940	9.826675	0.032540	-0.028395	-0.085168	0.213073	0.297629	-0.751147	0.863204	0.110515	-0.006551	-0.492568
8888	-1.040894	2.091927	9.330462	0.076505	-0.006332	-0.036998	0.212171	0.295474	-0.751916	0.862635	0.111792	-0.007479	-0.493262
8889	-1.227839	1.876248	9.685750	0.073821	0.021092	-0.011214	0.210743	0.294670	-0.752937	0.862344	0.113311	-0.007927	-0.493417
8890	-1.147786	1.770549	9.685015	0.059755	0.037566	-0.000227	0.210745	0.292924	-0.752163	0.862176	0.114725	-0.008016	-0.493382
8891	-1.155175	1.814727	9.944806	0.013426	0.037498	0.000456	0.213367	0.289259	-0.751541	0.862138	0.115352	-0.007597	-0.493309
8892	-1.131204	1.843663	9.950236	-0.013667	0.017358	-0.002420	0.214150	0.290457	-0.752321	0.862122	0.115301	-0.007303	-0.493354
8893	-1.009838	1.655179	9.636677	-0.010220	-0.015476	0.007818	0.212578	0.290886	-0.751663	0.862204	0.114980	-0.007573	-0.493281
8894	-0.841025	1.630524	9.364263	-0.044986	-0.026515	-0.022786	0.211664	0.292101	-0.752559	0.862048	0.113959	-0.007680	-0.493788
8895	-0.692166	1.771404	9.670075	-0.102704	-0.011958	-0.024951	0.211916	0.295330	-0.753076	0.862020	0.112055	-0.006909	-0.494285
8896	-0.769767	1.872657	9.776388	-0.098892	-0.006577	-0.060019	0.212682	0.300310	-0.753338	0.861615	0.110307	-0.006057	-0.495394
8897	-0.779893	1.984073	10.001092	-0.034856	-0.015690	-0.070764	0.210849	0.303018	-0.754355	0.860978	0.109527	-0.005933	-0.496675
8898	-0.890933	2.007275	9.815552	0.081469	-0.033839	-0.068304	0.209282	0.302232	-0.753697	0.860083	0.110614	-0.007323	-0.497964
