# Supplementary material for: Identification of Haptic Based Guiding Using Hard Reins
Source: PLoS One. 2015 Jul 22;10(7):e0132020. doi: 10.1371/journal.pone.0132020 (PMC4511788; doi:10.1371/journal.pone.0132020)
Supplement: S1 File — (ZIP) [file pone.0132020.s001.zip › MotionData1/Subject2/T15/sync15.txt]

// Start Time: 0
// Sample rate: 25.0Hz
// Scenario: 4.9
// Firmware Version: 2.6.1
Counter	Acc_X	Acc_Y	Acc_Z	Gyr_X	Gyr_Y	Gyr_Z	Mag_X	Mag_Y	Mag_Z	Quat_w	Quat_x	Quat_y	Quat_z
8241	-0.283415	3.194044	9.242952	0.022997	0.007251	-0.046016	-0.619128	-0.184799	-0.912777	0.194468	0.031896	0.153733	0.968262
8242	-0.254082	3.180010	9.234330	0.034064	0.004052	-0.056616	-0.618457	-0.186824	-0.910693	0.195286	0.031928	0.154284	0.968009
8243	-0.236763	3.291992	9.286972	0.016751	0.000180	-0.049632	-0.618059	-0.186855	-0.909756	0.196052	0.031738	0.154826	0.967773
8244	-0.246015	3.267548	9.272430	0.015956	0.007349	-0.052238	-0.617652	-0.188675	-0.916421	0.196786	0.031648	0.155035	0.967594
8245	-0.262570	3.240542	9.231206	0.017287	0.001608	-0.035467	-0.616590	-0.187864	-0.916138	0.197274	0.031473	0.155583	0.967412
8246	-0.250309	3.238340	9.262891	0.038276	0.014450	-0.044163	-0.615118	-0.190455	-0.920819	0.197814	0.031359	0.156248	0.967198
8247	-0.289764	3.276466	9.287869	0.023898	0.008207	-0.012415	-0.614458	-0.188810	-0.919831	0.197833	0.031150	0.156933	0.967090
8248	-0.336689	3.197936	9.279801	0.002502	-0.000648	-0.021366	-0.613520	-0.191353	-0.919923	0.198003	0.031257	0.156831	0.967069
8249	-0.323662	3.266135	9.231545	0.027606	0.010100	-0.015918	-0.615119	-0.190913	-0.913019	0.198082	0.031009	0.157594	0.966937
8250	-0.358261	3.301920	9.244656	0.016670	0.001029	-0.012468	-0.613255	-0.191656	-0.913064	0.198066	0.031167	0.157767	0.966906
8251	-0.333365	3.263529	9.212011	0.018782	0.017268	-0.021202	-0.613921	-0.191013	-0.916000	0.198231	0.030721	0.158391	0.966785
8252	-0.241975	3.306459	9.262632	0.039695	0.013283	0.003569	-0.613254	-0.191875	-0.915766	0.197851	0.030785	0.159048	0.966753
8253	-0.295535	3.320053	9.270514	-0.001986	0.012668	0.014055	-0.612991	-0.190772	-0.915195	0.197361	0.030458	0.159229	0.966834
8254	-0.281499	3.344581	9.265946	0.004645	0.022824	0.037123	-0.612721	-0.192061	-0.914296	0.196325	0.030305	0.159225	0.967050
8255	-0.343968	3.314316	9.245001	-0.002547	0.013023	0.035285	-0.613917	-0.192573	-0.915242	0.195424	0.030034	0.159384	0.967215
8256	-0.402367	3.322964	9.223887	0.004967	0.019567	0.024754	-0.613656	-0.190757	-0.915186	0.194636	0.029907	0.159382	0.967378
8257	-0.393389	3.366826	9.274380	0.012160	0.019630	0.024772	-0.613654	-0.191461	-0.915074	0.193910	0.029524	0.159860	0.967457
8258	-0.315985	3.368227	9.238232	0.016588	0.015125	-0.007086	-0.614846	-0.193075	-0.916864	0.193746	0.029426	0.160084	0.967455
8259	-0.420640	3.259514	9.175665	0.058960	0.030524	-0.040421	-0.612321	-0.192642	-0.913780	0.194219	0.028800	0.161548	0.967136
8260	-0.392670	3.318282	9.195335	0.071476	0.045556	-0.068585	-0.610721	-0.193930	-0.914244	0.195112	0.028128	0.162987	0.966734
8261	-0.502206	3.486230	9.335131	0.012532	0.041227	0.014320	-0.610205	-0.188780	-0.913142	0.194519	0.027283	0.163566	0.966780
8262	-0.440176	3.540762	9.370321	-0.021565	0.025005	-0.060170	-0.610610	-0.186536	-0.912796	0.195367	0.026672	0.163119	0.966702
8263	-0.495026	3.350411	9.216023	-0.029255	0.020914	-0.041631	-0.608620	-0.184857	-0.914652	0.195944	0.025867	0.162844	0.966653
8264	-0.489523	3.321384	9.240481	-0.011014	0.007128	-0.053156	-0.608496	-0.181802	-0.913477	0.196709	0.025666	0.162527	0.966557
8265	-0.440455	3.278573	9.160471	0.026253	0.015690	-0.098963	-0.607694	-0.183221	-0.913532	0.198383	0.024987	0.163329	0.966097
8266	-0.374973	3.405993	9.214474	0.048275	0.039302	-0.111141	-0.603298	-0.185895	-0.911378	0.200134	0.024208	0.164313	0.965589
8267	-0.430697	3.419556	9.304129	0.034411	0.026513	-0.066169	-0.600500	-0.187670	-0.910120	0.201133	0.023461	0.165296	0.965232
8268	-0.347205	3.493899	9.354271	0.030350	0.012896	0.015928	-0.601031	-0.188090	-0.909588	0.200526	0.023539	0.165767	0.965275
8269	-0.207131	3.680954	9.617119	-0.157687	-0.049404	0.170493	-0.600203	-0.197842	-0.913144	0.197293	0.024287	0.162626	0.966457
8270	-0.367051	3.272642	9.345703	-0.196596	-0.051036	0.078475	-0.602617	-0.190557	-0.916655	0.195799	0.024907	0.158426	0.967442
8271	-0.586087	2.792864	9.087455	-0.040610	-0.068771	0.775579	-0.609672	-0.188081	-0.919728	0.180830	0.028388	0.157134	0.970466
8272	-0.748895	2.816613	9.096722	-0.128985	-0.044835	-0.294246	-0.612610	-0.184034	-0.922124	0.186511	0.028022	0.154474	0.969828
8273	-0.615955	3.348223	9.277319	-0.046054	-0.075397	-0.036086	-0.611281	-0.183809	-0.921055	0.187295	0.029024	0.153483	0.969805
8274	-0.257555	3.359581	9.268974	-0.085429	-0.081120	-0.248504	-0.613153	-0.180093	-0.922261	0.192165	0.029667	0.151505	0.969143
8275	-0.074142	3.392034	9.233438	-0.088333	-0.053822	-0.202408	-0.611293	-0.179270	-0.923334	0.196126	0.029586	0.149876	0.968605
8276	0.019000	3.316031	9.087633	-0.072460	-0.034524	-0.186335	-0.606636	-0.180073	-0.923549	0.199636	0.029563	0.148286	0.968134
8277	-0.278454	3.186850	9.233531	-0.028635	0.010668	-0.201754	-0.604771	-0.180937	-0.924406	0.203347	0.028482	0.148070	0.967426
8278	-0.473364	3.261006	9.371413	-0.023957	0.011704	-0.242364	-0.600512	-0.181875	-0.924486	0.207767	0.027589	0.147630	0.966580
8279	-0.450809	3.312369	9.164712	-0.005389	-0.021269	-0.269041	-0.597991	-0.179498	-0.926729	0.212852	0.027010	0.147774	0.965467
8280	-0.345872	3.382231	9.071123	0.045443	-0.008042	-0.282966	-0.593727	-0.182552	-0.926203	0.218065	0.026669	0.148606	0.964185
8281	-0.394752	3.420195	9.180061	0.054844	-0.000501	-0.297027	-0.588262	-0.186507	-0.924237	0.223582	0.025863	0.150028	0.962722
8282	-0.455538	3.317145	9.231928	0.024722	-0.000320	-0.314786	-0.582403	-0.189180	-0.923582	0.229383	0.025181	0.150500	0.961301
8283	-0.518277	3.296583	9.186831	-0.000021	-0.005430	-0.332562	-0.576810	-0.191405	-0.923852	0.235609	0.024108	0.150858	0.959765
8284	-0.547686	3.310612	9.171381	0.013328	-0.006398	-0.360811	-0.571621	-0.191623	-0.925671	0.242297	0.023349	0.151091	0.958081
8285	-0.589967	3.482189	9.144718	0.012672	-0.017735	-0.405971	-0.565099	-0.193787	-0.923390	0.249937	0.022342	0.151666	0.956049
8286	-0.561435	3.489976	9.020369	0.041491	-0.039668	-0.444040	-0.558576	-0.195909	-0.922995	0.258276	0.022102	0.152289	0.953737
8287	-0.927211	3.493056	9.086147	-0.006710	-0.045983	-0.493661	-0.551921	-0.197473	-0.922583	0.267644	0.021249	0.152391	0.951153
8288	-1.353221	3.337246	9.026110	-0.023723	-0.102032	-0.607134	-0.543804	-0.198644	-0.922445	0.279252	0.021350	0.151473	0.947955
8289	-1.475913	3.259748	8.820738	0.079098	-0.147135	-0.690168	-0.535278	-0.203454	-0.922967	0.292549	0.022236	0.152708	0.943717
8290	-1.368251	2.887908	9.101250	0.157832	-0.151420	-0.741240	-0.527547	-0.209300	-0.920279	0.306656	0.023885	0.154943	0.938821
8291	-1.273775	2.986785	9.714792	0.231618	-0.128712	-0.806325	-0.516758	-0.215262	-0.915610	0.321880	0.024911	0.159116	0.932982
8292	-1.102255	3.019030	9.748696	0.160192	-0.074763	-0.818621	-0.505833	-0.222198	-0.911377	0.337031	0.024860	0.161836	0.927147
8293	-1.211325	2.924827	9.914553	0.116640	-0.058635	-0.802717	-0.493048	-0.228318	-0.907948	0.351852	0.023786	0.164184	0.921237
8294	-1.087344	2.757138	9.746315	-0.031214	-0.060134	-0.792597	-0.479471	-0.232009	-0.907280	0.366392	0.022195	0.163367	0.915738
8295	-0.849135	2.661896	9.374030	-0.008753	-0.119154	-0.699232	-0.469366	-0.230685	-0.907893	0.379407	0.021664	0.162765	0.910543
8296	-0.694637	2.657394	9.157357	-0.012259	-0.136596	-0.570307	-0.460855	-0.230244	-0.911211	0.389987	0.022321	0.161564	0.906261
8297	-0.729918	2.749012	9.307227	0.015422	-0.129201	-0.392473	-0.454471	-0.230115	-0.911012	0.397351	0.023167	0.161089	0.903120
8298	-0.880561	2.775412	9.348139	-0.022014	-0.142255	-0.273292	-0.452740	-0.230708	-0.911320	0.402521	0.024797	0.159505	0.901066
8299	-1.164281	2.896483	9.285565	0.001021	-0.132523	-0.156400	-0.451543	-0.231046	-0.909998	0.405613	0.026349	0.158588	0.899797
8300	-1.403268	2.955249	9.181506	0.001774	-0.148508	-0.085721	-0.454203	-0.231138	-0.909431	0.407398	0.028879	0.157278	0.899142
8301	-1.597994	3.097346	9.039665	0.017032	-0.170519	-0.053947	-0.455272	-0.229433	-0.909364	0.408750	0.031543	0.156293	0.898610
8302	-1.892186	3.155127	9.097599	0.023566	-0.202967	-0.034623	-0.459789	-0.231167	-0.908693	0.409765	0.035389	0.154895	0.898247
8303	-1.969916	3.158568	9.061489	0.017583	-0.237314	-0.086121	-0.463907	-0.232923	-0.907489	0.411899	0.039102	0.153431	0.897368
8304	-1.726354	3.085302	8.987676	0.029338	-0.266421	-0.126987	-0.468688	-0.235342	-0.907242	0.414744	0.043848	0.151675	0.896136
8305	-1.568419	3.204697	9.107160	0.052739	-0.303372	-0.134265	-0.473473	-0.236403	-0.905065	0.417895	0.048841	0.150353	0.894635
8306	-1.539252	3.773303	9.657386	0.091267	-0.250938	-0.155069	-0.476127	-0.238731	-0.904839	0.421109	0.053738	0.149849	0.892930
8307	-1.434665	4.173336	10.004191	-0.063263	-0.129865	-0.213176	-0.477727	-0.237443	-0.904375	0.425255	0.054384	0.148049	0.891225
8308	-0.768135	3.680442	9.229223	-0.250163	-0.018001	-0.269735	-0.475607	-0.234354	-0.906726	0.430161	0.051887	0.143536	0.889757
8309	-0.076348	2.765630	8.414886	-0.193780	0.036274	-0.143766	-0.472294	-0.229531	-0.912538	0.432687	0.048690	0.140748	0.889158
8310	0.028375	3.141379	8.651155	0.010361	0.134667	0.046652	-0.470832	-0.229244	-0.914298	0.431248	0.046622	0.141862	0.889790
8311	-0.217973	3.088435	9.346853	-0.044814	0.193460	0.167130	-0.468309	-0.227440	-0.916021	0.427624	0.042858	0.142773	0.891581
8312	0.335946	3.423790	9.606839	-0.122213	0.267158	0.110636	-0.464322	-0.226537	-0.916577	0.424765	0.037472	0.142593	0.893218
8313	0.620198	3.865879	9.559271	-0.062480	0.284273	0.302698	-0.462196	-0.225419	-0.918587	0.418419	0.032439	0.143859	0.896202
8314	-0.032990	2.669015	9.252360	-0.085344	0.209689	0.578263	-0.466567	-0.224224	-0.919607	0.407251	0.029738	0.143514	0.901480
8315	-0.428623	2.300208	9.791810	0.170121	0.095690	0.528916	-0.474801	-0.229118	-0.918051	0.397146	0.030679	0.147191	0.905356
8316	-0.541544	2.878328	9.916371	0.139028	0.061367	0.540089	-0.479192	-0.229062	-0.916112	0.386849	0.032374	0.149673	0.909339
8317	-0.537489	2.839509	9.420937	0.079381	0.042668	0.412488	-0.487965	-0.231404	-0.915277	0.378985	0.033243	0.151308	0.912344
8318	-0.297288	2.921529	9.264009	0.113920	-0.025874	0.320161	-0.494478	-0.233565	-0.912306	0.372908	0.035666	0.152793	0.914506
8319	-0.337243	3.003352	9.406589	0.095749	-0.088353	0.180022	-0.502310	-0.239651	-0.908098	0.369643	0.038380	0.153869	0.915541
8320	-0.684161	3.130950	9.327414	0.028947	-0.077721	0.155118	-0.507244	-0.240099	-0.905736	0.366789	0.040615	0.153524	0.916650
8321	-0.621917	2.911174	9.232292	-0.046640	-0.115034	-0.087598	-0.509771	-0.239657	-0.910274	0.368615	0.041947	0.151999	0.916111
8322	-0.218846	3.360281	9.253307	-0.053634	-0.130985	-0.234587	-0.508180	-0.237860	-0.910773	0.373121	0.043358	0.150064	0.914539
8323	-0.035805	3.392715	9.099814	-0.120129	-0.108535	-0.301879	-0.505793	-0.235496	-0.912342	0.378890	0.043409	0.147420	0.912593
8324	0.054439	3.345792	8.987400	-0.099089	-0.064723	-0.340448	-0.502603	-0.234715	-0.912893	0.385141	0.042952	0.145230	0.910346
8325	0.079262	3.438485	8.992276	-0.096629	-0.040287	-0.428701	-0.496488	-0.233087	-0.916684	0.392949	0.041609	0.143633	0.907320
8326	0.071728	3.375266	9.276553	-0.114806	-0.045009	-0.423486	-0.489716	-0.229635	-0.915035	0.400612	0.040420	0.141360	0.904375
8327	0.050130	3.501111	9.371223	-0.195603	-0.030439	-0.428954	-0.482543	-0.226212	-0.918646	0.408406	0.038151	0.138035	0.901496
8328	-0.055123	3.669116	9.333027	-0.240126	-0.063026	-0.385081	-0.475636	-0.222448	-0.924669	0.415460	0.036371	0.133295	0.899057
8329	0.287144	3.478678	9.080192	0.039391	-0.129810	-0.213181	-0.471656	-0.218499	-0.929709	0.419405	0.038488	0.133219	0.897146
8330	-0.746610	2.981662	8.561183	0.333802	-0.065368	-0.169150	-0.472165	-0.227028	-0.924047	0.422113	0.042115	0.138601	0.894895
8331	-1.107937	3.334348	8.407826	0.017404	0.155716	0.057665	-0.469103	-0.228264	-0.922101	0.420436	0.039646	0.140363	0.895522
8332	-1.522381	2.433664	9.605426	0.248690	0.147781	-0.045882	-0.465363	-0.233569	-0.920698	0.420410	0.039068	0.145908	0.894673
8333	-1.888824	2.468369	10.426757	0.256122	0.006246	-0.216448	-0.460695	-0.238872	-0.914184	0.423873	0.040401	0.150877	0.892152
8334	-2.022493	2.531432	9.935957	0.081369	-0.022090	-0.281677	-0.457625	-0.242801	-0.910977	0.428668	0.040743	0.152181	0.889620
8335	-1.788266	2.457926	9.207143	0.117067	0.050047	-0.526024	-0.448575	-0.245001	-0.909670	0.437587	0.039079	0.155266	0.884807
8336	-1.447585	2.532091	9.356646	0.083635	0.059270	-0.621632	-0.437929	-0.246939	-0.909182	0.448081	0.036936	0.157552	0.879225
8337	-1.466708	2.531753	9.437901	0.128142	-0.003765	-0.682011	-0.425953	-0.249208	-0.907776	0.459791	0.035765	0.160379	0.872692
8338	-1.390614	2.853558	9.476321	0.129099	-0.053303	-0.727444	-0.412119	-0.250455	-0.903934	0.472298	0.035650	0.162457	0.865604
8339	-1.341149	2.796193	9.430131	0.078700	-0.060814	-0.728542	-0.398281	-0.252480	-0.902811	0.484852	0.034809	0.163836	0.858408
8340	-1.126556	2.870495	9.556507	0.056830	-0.086000	-0.723520	-0.386313	-0.251935	-0.901854	0.497252	0.034562	0.164276	0.851211
8341	-0.808864	2.849552	9.499017	-0.012824	-0.064603	-0.605202	-0.378745	-0.247350	-0.901525	0.507592	0.033280	0.163863	0.845217
8342	-0.865250	2.736851	9.348900	-0.029156	-0.039889	-0.460086	-0.370240	-0.244990	-0.902896	0.515289	0.032244	0.163074	0.840741
8343	-1.310447	2.685068	9.241755	-0.026140	-0.019103	-0.366129	-0.363592	-0.243996	-0.904019	0.521364	0.030841	0.162673	0.837117
8344	-1.671201	2.528008	9.118739	0.014563	-0.021227	-0.339403	-0.357078	-0.243020	-0.904197	0.526888	0.030335	0.162711	0.833663
8345	-1.804533	2.646957	9.087273	0.085561	-0.053431	-0.307535	-0.352164	-0.240740	-0.904585	0.531987	0.030833	0.163750	0.830196
8346	-1.904148	2.781085	9.085611	0.108604	-0.099601	-0.302437	-0.349496	-0.243490	-0.903492	0.537051	0.032740	0.164486	0.826710
8347	-2.022057	2.863908	9.105439	0.121359	-0.137421	-0.314994	-0.345903	-0.244492	-0.900062	0.542485	0.034951	0.165221	0.822916
8348	-2.067164	2.940768	9.120324	0.126014	-0.153225	-0.357510	-0.342709	-0.245295	-0.898777	0.548569	0.037745	0.165684	0.818655
8349	-2.155312	2.987719	9.129300	0.138427	-0.204643	-0.359551	-0.339248	-0.246702	-0.895898	0.554887	0.041053	0.165992	0.814163
8350	-2.140754	2.995271	9.182645	0.135302	-0.234324	-0.382742	-0.338050	-0.247046	-0.894306	0.561566	0.045182	0.165707	0.809409
8351	-2.035196	3.040874	9.132586	0.134279	-0.270788	-0.418365	-0.335783	-0.248885	-0.895874	0.568974	0.049274	0.165246	0.804073
8352	-1.857569	3.116914	9.074879	0.104087	-0.307726	-0.372765	-0.335786	-0.248377	-0.893567	0.575665	0.054255	0.163580	0.799317
8353	-1.767291	2.946192	8.958585	0.120788	-0.346920	-0.364133	-0.337378	-0.249751	-0.893188	0.582359	0.059555	0.161950	0.794408
8354	-1.767992	3.011741	9.150633	0.136322	-0.387167	-0.313072	-0.339501	-0.251424	-0.891465	0.588208	0.066355	0.159770	0.789989
8355	-1.835604	3.573737	9.707566	0.133495	-0.337652	-0.302177	-0.342686	-0.253895	-0.890565	0.593769	0.071817	0.158365	0.785621
8356	-1.601234	3.849860	9.698233	-0.039030	-0.276849	-0.302391	-0.342690	-0.252311	-0.892400	0.599252	0.074818	0.154688	0.781902
8357	-1.198434	3.371624	9.146138	-0.162226	-0.175146	-0.286269	-0.340971	-0.248618	-0.896209	0.604409	0.074244	0.150563	0.778787
8358	-0.501220	2.903633	9.036268	-0.092957	-0.099371	-0.305148	-0.339524	-0.242800	-0.900755	0.609405	0.073818	0.148158	0.775388
8359	-0.079488	3.714822	9.579861	-0.039169	0.035908	-0.074392	-0.337530	-0.242077	-0.903720	0.610412	0.072133	0.148154	0.774755
8360	-0.356026	2.906262	8.987748	-0.134147	0.021308	-0.021630	-0.337004	-0.239795	-0.905943	0.610692	0.070169	0.146161	0.775092
8361	-0.112109	3.012684	9.394000	-0.030368	-0.080909	0.049584	-0.338205	-0.239377	-0.898505	0.610095	0.070816	0.144649	0.775787
8362	-0.131114	3.376466	9.511024	-0.002855	-0.156200	0.083654	-0.341663	-0.239445	-0.898198	0.609066	0.073514	0.142374	0.776765
8363	-0.154146	3.157554	9.276079	0.007229	-0.196598	0.138259	-0.349642	-0.239519	-0.899186	0.607345	0.076729	0.139879	0.778254
8364	0.035159	3.267798	9.295498	0.004897	-0.201564	0.123144	-0.356817	-0.240841	-0.907769	0.605792	0.080336	0.137109	0.779592
8365	0.124942	3.143203	9.313636	-0.028080	-0.156446	0.085299	-0.362670	-0.240690	-0.908505	0.604809	0.082407	0.134601	0.780575
8366	0.001508	3.165257	9.502245	-0.063290	-0.191522	-0.018451	-0.368657	-0.239293	-0.914589	0.605524	0.084647	0.131118	0.780374
8367	0.059245	3.163862	9.359605	-0.046177	-0.210018	-0.055656	-0.370257	-0.237368	-0.917473	0.606887	0.086997	0.127888	0.779592
8368	0.416596	3.041648	8.943038	-0.013117	-0.168420	-0.072148	-0.375316	-0.235709	-0.917496	0.608274	0.089343	0.125555	0.778625
8369	0.610904	3.280646	9.057921	-0.015423	-0.049405	-0.067028	-0.375852	-0.235116	-0.912216	0.609331	0.089597	0.124745	0.777899
8370	0.458960	3.396854	9.254574	-0.038798	0.013447	0.043834	-0.376248	-0.235764	-0.914118	0.608495	0.089086	0.124017	0.778728
8371	0.070856	3.418944	9.276197	-0.072154	0.020997	0.013803	-0.375854	-0.234049	-0.915954	0.608210	0.087807	0.123034	0.779252
8372	-0.150886	3.443632	9.043114	-0.083245	0.071983	0.035447	-0.374353	-0.232859	-0.916638	0.607432	0.085822	0.122341	0.780188
8373	-0.193963	3.525374	8.964150	-0.067870	0.120813	0.007525	-0.373561	-0.230433	-0.919264	0.606981	0.083053	0.122677	0.780786
8374	-0.098397	3.619368	9.125238	-0.028582	0.106828	0.083561	-0.371045	-0.226524	-0.921055	0.605264	0.081305	0.123180	0.782222
8375	-0.263824	3.883376	9.055588	0.049423	0.095754	0.126197	-0.370107	-0.228802	-0.920465	0.602810	0.080683	0.124888	0.783909
8376	-0.201592	4.015568	8.878379	0.237908	0.137803	0.287945	-0.370368	-0.230987	-0.916624	0.597352	0.082170	0.129604	0.787161
8377	-1.219105	3.603839	8.669733	0.247072	0.203408	0.295712	-0.372078	-0.238071	-0.911710	0.591578	0.082670	0.135482	0.790472
8378	-1.962361	3.417985	8.487056	0.200840	0.244631	0.013100	-0.370337	-0.242904	-0.904473	0.590168	0.081281	0.141320	0.790648
8379	-1.833019	3.170417	9.511074	0.235899	0.205656	-0.231088	-0.362867	-0.250376	-0.897925	0.592689	0.080071	0.147975	0.787662
8380	-1.545370	2.530057	10.605496	0.240410	0.001240	-0.303171	-0.357000	-0.255343	-0.895053	0.596870	0.082073	0.152052	0.783512
8381	-1.262154	3.030309	9.830529	0.126628	-0.037379	-0.362188	-0.348615	-0.257167	-0.891165	0.602299	0.082910	0.154286	0.778818
8382	-0.543952	2.679577	9.436216	-0.011556	0.041369	-0.431291	-0.341482	-0.256441	-0.890795	0.608703	0.080863	0.155107	0.773876
8383	0.044570	2.843201	9.592649	0.039435	0.052321	-0.351633	-0.331109	-0.256112	-0.891039	0.613769	0.079289	0.156954	0.769653
8384	-0.537263	2.650613	9.836209	-0.022485	0.041620	-0.157268	-0.330445	-0.255589	-0.890087	0.615909	0.077946	0.157161	0.768037
8385	-0.647944	2.595190	9.736950	-0.173357	0.040839	-0.033946	-0.326863	-0.252234	-0.893254	0.616436	0.074913	0.155025	0.768350
8386	-0.910379	2.668049	9.203611	-0.151253	0.087670	0.092029	-0.323949	-0.248197	-0.894910	0.614787	0.072053	0.153437	0.770261
8387	-1.046524	2.776822	8.982149	-0.070875	0.087897	0.184339	-0.326163	-0.246337	-0.896738	0.611641	0.070215	0.153116	0.772995
8388	-1.337101	2.776412	9.050261	-0.018741	0.103413	0.257158	-0.328819	-0.247812	-0.897024	0.607177	0.069241	0.153523	0.776513
8389	-1.760097	2.647397	9.346357	-0.014357	0.080255	0.223520	-0.332273	-0.249363	-0.899325	0.603343	0.068286	0.153934	0.779499
8390	-1.900571	2.654565	9.416611	-0.045639	0.022697	0.238996	-0.334933	-0.249303	-0.899292	0.599414	0.068187	0.152964	0.782723
8391	-2.028609	2.487159	9.252673	-0.016325	-0.024423	0.212303	-0.337458	-0.250357	-0.899701	0.596061	0.068734	0.152121	0.785395
8392	-1.721291	2.371747	9.152080	-0.035420	-0.128321	0.234423	-0.343224	-0.251028	-0.898955	0.592622	0.071112	0.149506	0.788283
8393	-1.774324	3.099022	9.231619	0.038537	-0.134586	0.225754	-0.350932	-0.252747	-0.901885	0.589290	0.074025	0.148218	0.790752
8394	-2.502350	3.794646	9.463993	0.220193	-0.021959	0.046817	-0.360366	-0.256304	-0.896231	0.588093	0.077178	0.151166	0.790784
8395	-2.259423	3.636411	9.419685	-0.038177	0.104361	-0.366980	-0.355442	-0.257582	-0.894308	0.593523	0.073560	0.152469	0.786812
8396	-0.764062	3.398882	8.740436	-0.095528	0.044954	-0.318334	-0.346668	-0.255896	-0.897185	0.598339	0.070820	0.151759	0.783546
8397	-0.531622	3.563332	8.948519	0.132400	-0.006383	-0.033337	-0.345066	-0.257881	-0.897806	0.598584	0.072030	0.153923	0.782826
8398	-0.675599	3.439395	9.383118	-0.028751	0.043682	0.044304	-0.343600	-0.259255	-0.894364	0.597613	0.071211	0.153727	0.783681
8399	-0.447018	3.273619	9.352870	-0.094669	0.072924	-0.009687	-0.340679	-0.257134	-0.898102	0.597560	0.068571	0.153227	0.784055
8400	-0.206361	3.462459	9.248106	-0.095754	0.066729	0.097185	-0.340948	-0.255970	-0.899679	0.595774	0.066751	0.152184	0.785772
8401	-0.339654	3.314377	9.076640	-0.114373	0.089086	0.192790	-0.345208	-0.254787	-0.898109	0.592492	0.064298	0.151265	0.788630
8402	-0.440011	3.370818	9.116462	-0.055485	0.103273	0.214302	-0.346535	-0.255554	-0.900005	0.588673	0.062732	0.151133	0.791636
8403	-0.522007	3.495179	9.257600	-0.055272	0.052288	0.265343	-0.351009	-0.256225	-0.899328	0.584238	0.061830	0.150607	0.795085
8404	-0.454823	3.520667	9.206514	-0.015360	-0.024103	0.240211	-0.354600	-0.255874	-0.904935	0.580310	0.062831	0.149580	0.798072
8405	-0.235792	3.738270	9.341575	0.000836	-0.108859	0.258225	-0.360718	-0.256576	-0.904887	0.576358	0.065185	0.148068	0.801023
8406	-0.149976	3.565051	9.331072	-0.047897	-0.158034	0.288689	-0.369496	-0.257218	-0.904806	0.572055	0.068094	0.144897	0.804438
8407	-0.067794	3.306789	9.167048	-0.050604	-0.155378	0.324057	-0.379338	-0.257531	-0.905780	0.567192	0.070843	0.141906	0.808169
8408	-0.035204	3.373314	9.167377	-0.008300	-0.116932	0.363244	-0.388550	-0.259507	-0.905709	0.561449	0.073744	0.139724	0.812289
8409	-0.260295	3.510040	9.352002	-0.043039	-0.064709	0.324609	-0.397861	-0.258960	-0.908009	0.556248	0.075149	0.137858	0.816049
8410	-0.555119	3.480424	9.425018	-0.092346	-0.063303	0.250265	-0.404379	-0.258514	-0.908728	0.552266	0.075921	0.135065	0.819143
8411	-0.795371	3.257598	9.443398	-0.130074	-0.119628	0.069496	-0.409701	-0.257147	-0.914147	0.551485	0.076559	0.131570	0.820179
8412	-0.598983	3.217444	9.221057	-0.132764	-0.149853	-0.003237	-0.413033	-0.254625	-0.916857	0.551929	0.077622	0.127540	0.820417
8413	-0.180655	3.384852	9.220766	-0.139092	-0.132350	-0.134006	-0.414608	-0.250206	-0.920905	0.554515	0.077846	0.124085	0.819180
8414	0.090709	3.516008	9.266616	-0.133582	-0.125082	-0.137545	-0.413687	-0.246532	-0.923090	0.557079	0.078147	0.120518	0.817944
8415	0.084292	3.464909	9.213849	-0.169342	-0.105696	-0.142833	-0.413165	-0.242684	-0.926341	0.559763	0.077606	0.116884	0.816689
8416	0.020033	3.514711	9.132070	-0.181474	-0.086785	-0.156881	-0.412778	-0.238123	-0.929973	0.562600	0.076697	0.112986	0.815373
8417	-0.279465	3.448580	9.029503	-0.153166	-0.063138	-0.133584	-0.412260	-0.232846	-0.934392	0.564983	0.075680	0.110107	0.814213
8418	-0.381180	3.415157	8.838884	-0.177686	-0.014993	-0.183717	-0.409080	-0.228342	-0.938328	0.568066	0.073581	0.107116	0.812658
8419	-0.249825	3.393268	8.857522	-0.164445	0.029934	-0.233809	-0.404569	-0.223405	-0.944152	0.571865	0.070712	0.105297	0.810483
8420	-0.271364	3.722993	8.724394	-0.159572	0.040117	-0.212516	-0.398991	-0.219954	-0.947340	0.575240	0.067856	0.103264	0.808598
8421	0.009425	3.917384	8.317531	0.077423	0.053174	-0.119805	-0.396738	-0.216880	-0.949154	0.576785	0.067665	0.105525	0.807221
8422	-0.155729	3.625643	9.426721	0.286170	-0.000387	0.140448	-0.394324	-0.224023	-0.945772	0.573917	0.071334	0.109745	0.808386
8423	-1.389686	2.833780	9.642756	0.235419	-0.059707	0.145512	-0.397500	-0.230292	-0.938255	0.571179	0.075334	0.112934	0.809522
8424	-1.493475	2.545361	8.719847	0.223723	-0.013580	-0.214877	-0.399614	-0.235648	-0.934898	0.574141	0.077693	0.116518	0.806691
8425	-0.868883	2.551987	10.096539	0.280606	-0.079302	-0.339060	-0.393349	-0.240379	-0.930540	0.579179	0.081350	0.120954	0.802062
8426	-0.370586	2.031959	11.126713	0.342606	-0.193742	-0.290202	-0.391067	-0.248013	-0.923938	0.583525	0.087790	0.124465	0.797684
8427	-0.314587	2.921286	9.923012	0.044957	-0.063392	-0.342483	-0.387596	-0.252354	-0.921556	0.588906	0.088387	0.125283	0.793525
8428	-0.404027	2.106422	9.449819	-0.100419	0.032945	-0.405911	-0.381085	-0.249641	-0.924105	0.595233	0.085729	0.124582	0.789194
8429	-0.737180	1.705120	9.620574	-0.082758	-0.010839	-0.502496	-0.371556	-0.246957	-0.925984	0.603161	0.083518	0.124190	0.783453
8430	-0.638277	2.134170	9.885147	-0.100223	-0.124580	-0.510397	-0.362789	-0.242889	-0.928784	0.611414	0.083054	0.121754	0.777464
8431	-0.253414	2.243082	9.665058	-0.140406	-0.182096	-0.498598	-0.356952	-0.237167	-0.933519	0.619670	0.082772	0.118304	0.771467
8432	0.100377	2.487390	9.669257	-0.202565	-0.185126	-0.396347	-0.351116	-0.230979	-0.940260	0.626347	0.082236	0.113326	0.766866
8433	0.044578	2.328567	9.413597	-0.296190	-0.192847	-0.260516	-0.350076	-0.222465	-0.945793	0.631104	0.080718	0.106879	0.764048
8434	0.277896	2.009529	9.144115	-0.247136	-0.213807	-0.076559	-0.352575	-0.215690	-0.953535	0.632931	0.080755	0.100315	0.763423
8435	-0.039740	1.926107	9.327562	-0.088904	-0.200815	0.134500	-0.358441	-0.210987	-0.957090	0.631273	0.082796	0.096236	0.765100
8436	-0.490233	2.180111	9.475502	-0.016754	-0.164559	0.202233	-0.364565	-0.209323	-0.956292	0.628326	0.085542	0.093356	0.767576
8437	-0.745067	2.311417	9.416143	-0.032258	-0.136623	0.181198	-0.372411	-0.210220	-0.958252	0.625711	0.087371	0.090887	0.769800
8438	-0.723170	2.316676	9.476953	0.026057	-0.123846	0.223892	-0.378658	-0.211896	-0.958368	0.622245	0.090061	0.089135	0.772499
8439	-0.869045	2.469784	9.528919	0.122036	-0.068593	0.176749	-0.383874	-0.215685	-0.957042	0.619281	0.092709	0.089941	0.774472
8440	-1.150240	2.474392	9.529884	0.070414	-0.035816	0.127350	-0.389982	-0.219542	-0.953861	0.617050	0.094417	0.090140	0.776021
8441	-1.441232	2.439953	9.251626	0.049256	-0.100319	0.066826	-0.390644	-0.220450	-0.956443	0.615982	0.096385	0.089701	0.776678
8442	-1.478563	2.905377	9.579142	0.170742	-0.078322	-0.133357	-0.394096	-0.222363	-0.955117	0.617673	0.099518	0.091432	0.774737
8443	-1.119275	3.722739	10.339812	0.125247	0.002115	-0.307280	-0.391152	-0.228942	-0.952397	0.622067	0.100088	0.094261	0.770798
8444	-0.480977	3.151237	9.333665	-0.142890	0.093505	-0.424246	-0.384064	-0.228919	-0.950495	0.628509	0.096119	0.093852	0.766113
8445	0.389891	2.589206	8.368110	-0.062382	0.092019	-0.335740	-0.374765	-0.224286	-0.953958	0.633480	0.092918	0.094954	0.762268
8446	0.428745	2.628779	8.643407	0.193361	0.115183	-0.034220	-0.371034	-0.226835	-0.950444	0.633236	0.093597	0.099211	0.761846
8447	0.008812	3.291310	10.305643	0.210625	0.338837	0.061003	-0.365956	-0.234938	-0.944563	0.631110	0.090882	0.106839	0.762906
8448	0.682536	2.842184	9.015456	-0.072633	0.296901	0.149924	-0.362766	-0.234484	-0.943103	0.628123	0.085807	0.108991	0.765650
8449	0.909772	3.069601	8.741495	0.093358	0.321231	0.409583	-0.360215	-0.242404	-0.942713	0.620829	0.082699	0.113947	0.771200
8450	0.331892	2.588241	9.179919	0.093419	0.347028	0.479726	-0.360072	-0.246149	-0.938522	0.612253	0.079652	0.118685	0.777635
8451	-0.003331	2.878392	9.990655	0.088877	0.259319	0.429685	-0.362719	-0.250777	-0.935809	0.604644	0.077521	0.122716	0.783158
8452	-0.113471	2.568110	9.987209	0.013005	0.088424	0.410709	-0.366039	-0.252807	-0.935701	0.597762	0.077362	0.123140	0.788373
8453	0.247264	2.931475	9.872778	0.154954	-0.020448	0.332567	-0.373342	-0.257591	-0.933748	0.592170	0.080191	0.124942	0.792018
8454	0.264415	3.271617	9.779270	0.101174	-0.043702	0.319857	-0.383965	-0.265074	-0.926992	0.586844	0.082946	0.125304	0.795634
8455	0.239981	3.176432	9.114893	0.094809	-0.027119	0.293446	-0.390202	-0.270281	-0.926009	0.581926	0.085112	0.126102	0.798885
8456	0.185898	3.075914	9.003267	0.096041	0.018273	0.255743	-0.395251	-0.272598	-0.923868	0.577427	0.086651	0.127204	0.801804
8457	0.046857	3.160805	9.251101	0.073400	0.036611	0.297362	-0.398701	-0.275816	-0.920697	0.572275	0.087588	0.128366	0.805203
8458	-0.151152	3.152376	9.420803	0.058667	0.028989	0.240726	-0.403219	-0.277713	-0.919088	0.568017	0.088482	0.129012	0.808012
8459	-0.216366	3.257996	9.389120	-0.004692	0.002339	0.182019	-0.407733	-0.280528	-0.920204	0.564921	0.088791	0.128720	0.810192
8460	-0.043977	3.091184	9.207919	-0.011464	-0.030196	0.093355	-0.410928	-0.279920	-0.919070	0.563308	0.089465	0.127820	0.811383
8461	0.077328	3.331276	9.233900	-0.006691	-0.027272	0.049147	-0.411857	-0.280389	-0.922174	0.562436	0.089905	0.127390	0.812006
8462	0.101596	3.309857	9.109640	-0.088085	-0.001884	0.001312	-0.411331	-0.278299	-0.922113	0.562380	0.089022	0.125728	0.812402
8463	0.023510	3.344857	9.159935	-0.095940	0.036397	0.032490	-0.411067	-0.277269	-0.924509	0.561771	0.087398	0.124596	0.813174
8464	-0.034182	3.334109	9.240086	-0.150295	0.069146	-0.016084	-0.410542	-0.274404	-0.927657	0.561920	0.084618	0.122750	0.813645
8465	-0.030624	3.407002	9.292600	-0.188761	0.084150	0.011293	-0.407095	-0.269870	-0.933212	0.561680	0.081134	0.120690	0.814473
8466	0.040448	3.578190	9.091297	-0.200310	0.125851	0.046869	-0.404849	-0.264227	-0.936966	0.560730	0.077019	0.118557	0.815840
8467	-0.018851	3.494568	8.969756	-0.183903	0.161677	0.113475	-0.402469	-0.258678	-0.942880	0.558598	0.072595	0.117304	0.817886
8468	-0.114533	3.687035	9.047208	-0.154636	0.204081	0.170430	-0.400620	-0.253745	-0.945843	0.555340	0.068000	0.116601	0.820596
8469	-0.646453	3.886154	9.154550	-0.120435	0.152221	0.228661	-0.399562	-0.251487	-0.947535	0.551207	0.064727	0.116171	0.823702
8470	-0.925846	3.419862	9.053212	0.098555	0.045440	0.234052	-0.400356	-0.253184	-0.946098	0.546906	0.065682	0.117789	0.826260
8471	-1.537493	3.292209	8.708048	0.272777	0.012614	0.108997	-0.403669	-0.258310	-0.939350	0.544533	0.068713	0.122535	0.826890
8472	-2.108724	2.971103	8.428167	0.189347	0.046216	-0.129606	-0.400460	-0.264043	-0.937145	0.546094	0.069770	0.126145	0.825228
8473	-1.527470	2.433168	9.523604	0.356454	-0.013978	-0.368300	-0.392194	-0.270518	-0.932058	0.551522	0.072876	0.132685	0.820309
8474	-0.927097	2.628659	10.563548	0.407137	-0.169768	-0.376375	-0.389638	-0.281508	-0.920041	0.557321	0.079227	0.137828	0.814935
8475	-0.648855	3.230837	10.391829	0.136143	-0.108358	-0.362769	-0.383369	-0.287612	-0.916939	0.563152	0.081388	0.139683	0.810386
8476	-0.509399	2.437088	9.634248	-0.084709	-0.010780	-0.430007	-0.374863	-0.284890	-0.915738	0.570077	0.079482	0.138678	0.805893
8477	-0.451487	2.156523	9.318004	0.017256	0.034443	-0.498350	-0.365554	-0.283486	-0.919035	0.577815	0.077589	0.140347	0.800258
8478	-0.451760	2.258530	9.875661	0.023042	0.016263	-0.551510	-0.353588	-0.281552	-0.917494	0.586336	0.076117	0.141546	0.793966
8479	-0.387096	2.662658	9.884225	-0.050518	-0.014045	-0.465326	-0.343757	-0.276639	-0.921493	0.593675	0.074263	0.141431	0.788691
8480	-0.183219	2.583782	9.486691	-0.112496	-0.010673	-0.299324	-0.335519	-0.272972	-0.924571	0.598395	0.072318	0.139766	0.785595
8481	-0.170005	2.583977	9.068269	-0.083751	-0.045611	-0.099648	-0.332327	-0.272593	-0.925943	0.600062	0.071606	0.138140	0.784675
8482	-0.278159	2.562611	9.216756	-0.063702	-0.023749	0.029651	-0.332592	-0.272504	-0.929576	0.599565	0.071364	0.136608	0.785345
8483	-0.631925	2.461537	9.358307	-0.086891	-0.055431	0.151457	-0.334861	-0.269881	-0.931622	0.597311	0.071463	0.134417	0.787429
8484	-1.015845	2.755572	9.353936	-0.020535	-0.058441	0.294939	-0.344043	-0.268814	-0.932290	0.592650	0.072997	0.132766	0.791082
8485	-1.446072	2.929815	9.276836	0.008463	-0.046539	0.289891	-0.349892	-0.270070	-0.932802	0.588022	0.074428	0.132005	0.794522
8486	-1.785013	2.943104	9.463715	-0.040123	-0.040857	0.222654	-0.355073	-0.272969	-0.929601	0.584454	0.075263	0.130348	0.797345
8487	-1.749247	2.827220	9.314042	-0.053735	-0.045680	0.125333	-0.357867	-0.272442	-0.931438	0.582519	0.075452	0.128908	0.798975
8488	-1.464237	2.744999	9.263231	0.001619	-0.058942	0.105914	-0.363053	-0.273476	-0.930064	0.580782	0.076756	0.127882	0.800279
8489	-1.405942	2.816423	8.990078	0.027755	-0.086926	0.167693	-0.368502	-0.274845	-0.932201	0.578147	0.078613	0.127238	0.802107
8490	-1.917799	3.498986	9.296581	0.221034	-0.051885	0.146498	-0.372746	-0.279568	-0.929877	0.575382	0.082444	0.129746	0.803308
8491	-2.383573	3.893574	10.097709	0.193851	0.134142	-0.086611	-0.375258	-0.285025	-0.927866	0.575988	0.081936	0.134833	0.802087
8492	-1.691442	3.840524	9.464629	-0.155765	0.204581	-0.428646	-0.364083	-0.285303	-0.926926	0.582351	0.075774	0.135180	0.798030
8493	-0.594665	3.054363	8.021473	-0.186526	0.163311	-0.459239	-0.350262	-0.279904	-0.931630	0.589374	0.069371	0.135120	0.793453
8494	-0.142959	3.120895	8.747318	0.129152	0.147772	-0.152577	-0.340950	-0.280503	-0.927040	0.591024	0.068206	0.138917	0.791669
8495	0.455880	3.449905	10.144857	-0.097055	0.208584	-0.168989	-0.334557	-0.283372	-0.924511	0.593114	0.062975	0.140349	0.790286
8496	0.637781	3.332153	9.453113	-0.155749	0.095858	0.123521	-0.329697	-0.279311	-0.926426	0.590896	0.060030	0.138664	0.792471
8497	0.851431	3.166093	9.297242	-0.141193	0.082380	0.386016	-0.333292	-0.277798	-0.927683	0.584550	0.057927	0.137129	0.797585
8498	0.499763	2.887888	9.750703	0.100534	0.060436	0.564411	-0.342056	-0.282661	-0.926929	0.575032	0.059754	0.138574	0.804092
8499	0.287685	3.345272	9.942936	0.086468	0.032536	0.680910	-0.356668	-0.288743	-0.928302	0.563675	0.062000	0.139644	0.811742
8500	-0.005301	3.072845	9.064651	0.078079	0.024053	0.659708	-0.368631	-0.291037	-0.926351	0.552552	0.064404	0.140151	0.819083
8501	-0.167861	3.409709	8.828452	0.119243	0.057700	0.607035	-0.380448	-0.298450	-0.921332	0.542084	0.066423	0.142066	0.825561
8502	-0.451239	3.583845	9.206147	-0.013335	0.111167	0.559348	-0.389312	-0.301394	-0.921490	0.532313	0.066110	0.142098	0.831914
8503	-0.571943	3.096183	9.340918	-0.126035	0.067403	0.492452	-0.399160	-0.300330	-0.921342	0.523895	0.065015	0.140184	0.837649
8504	-0.363082	3.080559	9.385957	-0.124155	-0.010497	0.407926	-0.406612	-0.298924	-0.926332	0.517028	0.065118	0.137259	0.842379
8505	-0.001918	3.155051	9.117260	-0.122723	-0.049872	0.347485	-0.414869	-0.295769	-0.927213	0.511279	0.065640	0.134332	0.846310
8506	0.071298	3.394283	9.257311	-0.137471	-0.018627	0.230027	-0.420860	-0.293732	-0.930583	0.507400	0.065254	0.131312	0.849143
8507	-0.032958	3.275875	9.259819	-0.163386	0.015782	0.195714	-0.425528	-0.289004	-0.936442	0.504059	0.063873	0.128551	0.851657
8508	-0.128084	3.422218	9.222097	-0.156095	0.049459	0.130546	-0.427267	-0.285236	-0.940075	0.501691	0.061879	0.126025	0.853578
8509	-0.348072	3.495890	9.089624	-0.126162	0.069323	0.091916	-0.427408	-0.282222	-0.942941	0.499913	0.059710	0.124591	0.854985
8510	-0.397339	3.609052	8.783971	-0.105408	0.092593	0.128391	-0.427284	-0.278953	-0.944994	0.497396	0.057481	0.123363	0.856782
8511	-0.126852	3.749878	8.613087	-0.018507	0.138070	0.117400	-0.425160	-0.277432	-0.946183	0.494869	0.055294	0.124474	0.858227
8512	-0.393137	4.322761	8.485056	-0.013204	0.203536	0.132019	-0.422497	-0.278343	-0.945839	0.491891	0.052087	0.125918	0.859927
8513	-0.581094	4.178580	8.677753	0.149047	0.206282	0.291722	-0.421700	-0.277919	-0.946778	0.485985	0.050842	0.130483	0.862675
8514	-1.306179	3.439680	9.219514	0.504972	0.160048	0.267965	-0.421934	-0.289277	-0.940400	0.480183	0.053776	0.140275	0.864208
8515	-2.385552	2.907924	9.382969	0.373252	0.110614	0.205605	-0.423760	-0.302671	-0.929218	0.475708	0.056067	0.147905	0.865264
8516	-1.475530	2.749598	8.786255	0.250030	0.129437	-0.164385	-0.420951	-0.308779	-0.922439	0.477670	0.055817	0.153450	0.863231
8517	-0.468149	3.234082	10.082026	0.264707	0.117663	-0.182368	-0.412422	-0.314588	-0.916120	0.479965	0.055774	0.159672	0.860830
8518	-1.016208	2.979111	11.417487	0.235796	0.092590	-0.185172	-0.406281	-0.322435	-0.910243	0.482379	0.055951	0.164630	0.858532
8519	-1.702584	2.701941	10.252761	0.019118	0.056977	-0.296400	-0.400019	-0.325632	-0.911631	0.487073	0.054151	0.166114	0.855706
8520	-1.269078	2.481470	8.775355	-0.114323	0.105762	-0.409719	-0.389515	-0.323579	-0.913843	0.493635	0.049964	0.165431	0.852327
8521	-0.894254	2.172716	8.875840	0.065108	0.090734	-0.458833	-0.379408	-0.323115	-0.907476	0.500895	0.047475	0.168113	0.847696
8522	-0.982010	2.850918	9.927133	0.064394	-0.001869	-0.452389	-0.368230	-0.324822	-0.905369	0.508286	0.046727	0.169416	0.843066
8523	-0.975241	3.020977	10.075294	-0.203655	-0.069267	-0.335206	-0.361186	-0.321791	-0.910070	0.514175	0.044612	0.165755	0.840333
8524	-0.784684	2.572845	9.266126	-0.286941	-0.114664	-0.254426	-0.355758	-0.311351	-0.924488	0.518869	0.042838	0.159782	0.838695
8525	-0.646290	2.507352	8.936287	-0.124792	-0.162435	-0.065050	-0.354973	-0.306625	-0.929602	0.520408	0.043988	0.156170	0.838362
8526	-0.743076	2.563898	9.339682	-0.116537	-0.167289	0.062261	-0.360561	-0.305205	-0.937038	0.519780	0.045865	0.152225	0.839377
8527	-1.074611	2.664691	9.355226	-0.144459	-0.154181	0.133052	-0.365493	-0.301666	-0.939698	0.517969	0.047281	0.148152	0.841144
8528	-1.434480	2.813494	9.143275	-0.092859	-0.134760	0.227129	-0.372950	-0.298886	-0.943431	0.514421	0.049348	0.144782	0.843786
8529	-1.634235	2.848697	9.035784	-0.046843	-0.140540	0.188382	-0.382663	-0.298285	-0.941547	0.511522	0.051670	0.142464	0.845801
8530	-1.578600	3.005082	9.224061	-0.012499	-0.144511	0.181368	-0.389311	-0.299542	-0.941241	0.508665	0.054593	0.140390	0.847685
8531	-1.492759	2.797857	9.006810	-0.053240	-0.163641	0.221780	-0.395303	-0.297032	-0.946886	0.505254	0.057294	0.137720	0.849982
8532	-1.675998	2.474088	8.791810	-0.015931	-0.216953	0.232224	-0.405944	-0.297015	-0.949189	0.501705	0.061549	0.134791	0.852253
8533	-1.999274	2.793517	8.967230	0.125824	-0.315417	0.163134	-0.416844	-0.300180	-0.947008	0.499459	0.068403	0.133756	0.853212
8534	-2.441938	4.242130	10.699864	0.339970	-0.200450	-0.024656	-0.426667	-0.308275	-0.938798	0.499730	0.075242	0.137385	0.851900
8535	-1.959329	4.333412	10.624924	-0.315211	-0.070337	-0.475098	-0.424004	-0.309188	-0.938319	0.508330	0.071671	0.132320	0.847912
8536	0.400076	2.759278	8.063850	-0.445133	-0.075507	-0.523671	-0.415652	-0.298020	-0.950726	0.517798	0.067122	0.124542	0.843723
8537	1.156064	2.947731	7.690871	0.085587	0.042609	-0.155407	-0.410337	-0.295535	-0.954346	0.520052	0.066661	0.126888	0.842022
8538	0.124704	3.351615	9.784008	0.145504	0.315257	0.272811	-0.407788	-0.303282	-0.949233	0.514240	0.063639	0.132048	0.845027
8539	0.130776	3.113799	9.436966	-0.104746	0.291697	0.204703	-0.400354	-0.297391	-0.956812	0.509974	0.057983	0.133246	0.847827
8540	0.775260	3.115781	9.410994	-0.112931	0.223916	0.499385	-0.402087	-0.295776	-0.958223	0.500802	0.054450	0.132830	0.853574
8541	0.630333	2.598531	9.362308	-0.100594	0.227482	0.646258	-0.412193	-0.297421	-0.955868	0.489055	0.051172	0.132845	0.860557
8542	0.325968	3.369848	9.939283	-0.059506	0.231263	0.723347	-0.419245	-0.296968	-0.956311	0.475783	0.048619	0.133133	0.868068
8543	-0.404676	2.793406	9.747904	0.008010	0.099983	0.803359	-0.432811	-0.298065	-0.956054	0.461318	0.049047	0.133577	0.875749
8544	-0.152355	2.965439	9.393291	0.161498	-0.020439	0.764116	-0.448238	-0.299211	-0.957934	0.447558	0.053028	0.135259	0.882375
8545	-0.040369	3.173796	9.337387	0.047182	-0.002864	0.733779	-0.464726	-0.302276	-0.954472	0.434333	0.055477	0.135419	0.888785
8546	-0.050426	2.921142	9.160863	-0.050801	0.008564	0.597414	-0.477758	-0.304300	-0.951017	0.423497	0.056602	0.133727	0.894183
8547	-0.206744	2.903770	9.430601	-0.045835	-0.026576	0.438099	-0.488538	-0.302630	-0.951917	0.415580	0.057876	0.132318	0.898018
8548	-0.292138	2.921633	9.360448	-0.098610	-0.055383	0.218517	-0.496125	-0.301007	-0.953934	0.411689	0.058736	0.129642	0.900142
8549	0.102423	2.911778	9.158402	-0.168430	-0.067167	0.168633	-0.500399	-0.294146	-0.961481	0.408829	0.059022	0.125990	0.901943
8550	0.249464	2.729976	9.296674	-0.205007	-0.046855	0.126184	-0.506397	-0.289843	-0.965856	0.406684	0.058615	0.121568	0.903545
8551	0.357022	3.185869	9.402445	-0.203870	0.032052	0.028515	-0.506675	-0.285708	-0.968550	0.406131	0.056497	0.118236	0.904370
8552	0.219177	3.261024	9.200270	-0.217570	0.081406	0.112807	-0.508152	-0.280184	-0.975634	0.403912	0.053629	0.114644	0.906000
8553	-0.067544	3.275224	9.046942	-0.191783	0.134413	0.134511	-0.505509	-0.273719	-0.978961	0.401166	0.050021	0.112271	0.907722
8554	-0.227676	3.265023	8.921753	-0.117043	0.163384	0.138506	-0.503395	-0.268630	-0.982866	0.398168	0.046532	0.111130	0.909366
8555	-0.360749	3.388844	9.003389	-0.037242	0.186695	0.085883	-0.501806	-0.265839	-0.983873	0.396018	0.043104	0.112084	0.910357
8556	-0.505676	4.044014	8.688304	-0.041648	0.155811	0.110438	-0.498747	-0.265107	-0.988332	0.393462	0.040292	0.112278	0.911569
8557	-0.363417	3.765047	9.000469	0.323700	0.100605	0.203147	-0.498998	-0.270499	-0.985267	0.389051	0.041548	0.119130	0.912535
8558	-1.318504	3.089909	9.245845	0.457488	-0.000676	0.063466	-0.502026	-0.282117	-0.976979	0.387270	0.045380	0.127232	0.912017
8559	-2.039450	2.520930	9.102848	0.256282	-0.030665	-0.089233	-0.501601	-0.291864	-0.968132	0.388543	0.047713	0.132124	0.910660
8560	-1.662247	2.459902	9.986235	0.085831	0.022657	-0.575771	-0.493470	-0.297385	-0.967864	0.398638	0.046556	0.134219	0.906039
8561	-0.209844	1.971832	11.767559	0.370264	-0.076344	-0.532535	-0.484134	-0.306148	-0.961919	0.407928	0.049417	0.141113	0.900689
8562	-0.122466	3.235472	9.820626	0.092915	-0.007215	-0.511769	-0.476671	-0.311052	-0.957310	0.416832	0.048969	0.143039	0.896322
8563	-0.018651	2.484741	8.792037	-0.199695	0.084963	-0.385640	-0.465764	-0.310214	-0.961992	0.423494	0.044647	0.140808	0.893774
8564	-0.146332	1.652281	9.143421	0.046230	0.062485	-0.363741	-0.453393	-0.309733	-0.964815	0.429548	0.043004	0.142298	0.890725
8565	-0.509926	2.073029	10.236333	0.030147	0.075054	-0.301789	-0.447139	-0.310170	-0.964227	0.434490	0.041027	0.143910	0.888159
8566	-0.536428	2.424522	10.203983	-0.143761	0.066486	-0.194540	-0.440627	-0.307920	-0.964904	0.437646	0.038142	0.141905	0.887059
8567	-0.247871	2.131073	9.175206	-0.205677	0.014078	-0.038614	-0.438774	-0.304221	-0.969120	0.438255	0.035947	0.138517	0.887386
8568	-0.448751	1.957482	8.927240	-0.037518	0.021780	0.137952	-0.440115	-0.300461	-0.972758	0.435548	0.035718	0.137756	0.888845
8569	-0.954828	2.127975	9.362950	0.008146	0.014818	0.110738	-0.440646	-0.301053	-0.970884	0.433343	0.035784	0.138017	0.889879
8570	-1.282765	2.306522	9.474299	0.033204	-0.010675	0.178789	-0.443838	-0.301276	-0.970180	0.429940	0.036860	0.138201	0.891456
8571	-1.355152	2.528528	9.441519	0.045318	-0.051848	0.121990	-0.447561	-0.301764	-0.969613	0.427690	0.038426	0.138538	0.892419
8572	-1.428673	2.784483	9.264025	0.033197	-0.102861	0.095113	-0.451818	-0.301994	-0.967550	0.426026	0.040916	0.137991	0.893189
8573	-1.377342	2.875224	9.209554	0.011373	-0.130745	0.064794	-0.455009	-0.302787	-0.966460	0.425042	0.043401	0.137123	0.893674
8574	-1.521955	2.850763	9.303989	0.020730	-0.148985	0.014345	-0.460859	-0.304123	-0.963471	0.424952	0.046386	0.136027	0.893734
8575	-1.563611	2.874282	9.307348	0.026766	-0.180219	-0.015003	-0.464983	-0.304188	-0.962617	0.425516	0.049614	0.135120	0.893430
8576	-1.484740	2.919400	9.244437	0.008883	-0.205984	-0.057677	-0.469111	-0.303117	-0.962400	0.426870	0.053320	0.133393	0.892830
8577	-1.490705	2.972693	9.227003	0.008613	-0.191237	-0.078802	-0.471906	-0.302487	-0.962617	0.428618	0.056360	0.132173	0.891987
8578	-1.425655	3.289477	9.573224	0.034878	-0.141390	-0.179222	-0.474025	-0.305705	-0.960809	0.431928	0.058813	0.131593	0.890316
8579	-1.208463	3.584714	9.616175	-0.049897	-0.081249	-0.230440	-0.471107	-0.303115	-0.960490	0.436150	0.058937	0.130504	0.888408
8580	-0.634883	3.294062	9.077532	-0.141738	-0.019172	-0.182692	-0.467654	-0.300886	-0.963288	0.439393	0.057667	0.127841	0.887279
8581	-0.203757	3.396617	9.653237	-0.032509	0.161087	-0.098205	-0.465399	-0.298351	-0.966063	0.440607	0.053995	0.129047	0.886734
8582	0.995411	3.197414	9.041633	-0.225111	0.315624	0.132684	-0.457422	-0.296058	-0.970125	0.437450	0.046856	0.127497	0.888924
8583	0.537617	2.868635	8.567912	0.039071	0.338151	0.424644	-0.456894	-0.294632	-0.971703	0.428805	0.042081	0.130974	0.892861
8584	-0.199920	2.437825	9.415069	0.015357	0.321041	0.567841	-0.459290	-0.293974	-0.973541	0.417553	0.038069	0.133325	0.898011
8585	-0.428773	2.407079	10.419239	0.089004	0.178178	0.545967	-0.464070	-0.296991	-0.971695	0.406999	0.036909	0.136175	0.902466
8586	-0.188919	2.404063	9.615446	-0.016712	-0.002813	0.565662	-0.473380	-0.298401	-0.968129	0.396562	0.038472	0.135240	0.907176
8587	0.544310	2.766881	9.276558	0.194769	-0.031920	0.594262	-0.485084	-0.299626	-0.964125	0.385502	0.042102	0.138198	0.911327
8588	0.605305	2.899090	9.474811	0.130320	0.005180	0.654391	-0.497845	-0.303688	-0.957638	0.373192	0.044932	0.139866	0.916049
8589	0.232991	2.863211	9.526239	0.022456	0.062793	0.659808	-0.511410	-0.304775	-0.957786	0.360687	0.045756	0.140250	0.920946
8590	-0.056120	2.760856	9.414638	0.017918	0.040492	0.624358	-0.521789	-0.304300	-0.955899	0.348803	0.047007	0.140107	0.925471
8591	0.010761	3.019354	9.205326	0.005789	0.043323	0.505851	-0.529237	-0.305331	-0.952341	0.339102	0.047652	0.140131	0.929033
8592	0.194143	3.046948	9.128905	-0.030772	0.107079	0.504337	-0.536691	-0.303908	-0.951940	0.329215	0.046989	0.139616	0.932693
8593	0.110319	3.249337	9.187389	-0.030863	0.144079	0.446232	-0.542280	-0.303062	-0.952657	0.320306	0.045366	0.139666	0.935863
8594	-0.189488	3.447795	9.123738	-0.042055	0.150684	0.462212	-0.548667	-0.302655	-0.951762	0.311027	0.043693	0.139240	0.939130
8595	-0.374235	3.570650	8.951056	-0.066295	0.183212	0.432325	-0.551067	-0.300571	-0.954632	0.302239	0.041076	0.138901	0.942163
8596	-0.641907	3.628909	8.968881	-0.002749	0.182359	0.344167	-0.556258	-0.299122	-0.957625	0.295009	0.038709	0.139489	0.944465
8597	-0.799147	3.740147	8.992101	0.000971	0.147084	0.333373	-0.558525	-0.297389	-0.957543	0.288091	0.036889	0.140336	0.946545
8598	-0.557334	3.744520	8.855065	0.003846	0.133947	0.290813	-0.561861	-0.293926	-0.958472	0.281969	0.035324	0.140791	0.948380
8599	-0.332271	3.872397	8.798423	-0.002283	0.183651	0.292826	-0.563990	-0.293732	-0.958711	0.275688	0.032683	0.141866	0.950159
8600	-0.577279	4.227196	8.658248	-0.062956	0.241209	0.316917	-0.564662	-0.290859	-0.961037	0.268782	0.028787	0.141617	0.952298
8601	-0.694061	4.268783	8.774703	0.015064	0.260257	0.364161	-0.566133	-0.288120	-0.962819	0.260880	0.024980	0.143485	0.954322
8602	-1.067571	3.621208	9.186954	0.384899	0.064365	0.501198	-0.570919	-0.289773	-0.959312	0.250682	0.027335	0.150738	0.955871
8603	-2.044032	2.365560	9.739341	0.483430	-0.132093	0.351094	-0.581540	-0.298197	-0.948139	0.243891	0.033326	0.159520	0.956013
8604	-1.466583	2.477925	9.135194	0.296293	-0.063430	-0.043470	-0.588435	-0.305986	-0.943996	0.244489	0.035990	0.164735	0.954878
8605	0.185131	3.153687	10.018432	0.263870	0.145365	-0.078895	-0.585491	-0.312664	-0.936967	0.245136	0.034206	0.170888	0.953696
8606	0.285564	3.320725	11.413935	0.016277	0.168178	-0.041572	-0.579493	-0.317242	-0.932870	0.245112	0.031084	0.171884	0.953630
8607	-0.391692	3.089936	11.127712	-0.199197	0.158210	0.141742	-0.577762	-0.317186	-0.937066	0.241792	0.027555	0.169024	0.955096
8608	-0.681188	2.691213	9.022890	-0.328950	0.230097	0.099490	-0.576052	-0.309711	-0.946819	0.239058	0.022053	0.163628	0.956865
8609	-0.768903	2.089952	8.143754	-0.081174	0.300326	0.003533	-0.567819	-0.303826	-0.954947	0.237842	0.015885	0.163709	0.957276
8610	-0.734165	2.447520	9.124199	0.006529	0.212196	0.003198	-0.560238	-0.302818	-0.957563	0.236845	0.012011	0.164679	0.957414
8611	-0.868178	2.697603	9.705520	-0.108100	0.047257	0.018586	-0.561570	-0.302258	-0.956182	0.236162	0.010598	0.162977	0.957890
8612	-1.144603	2.663430	9.437334	-0.156933	-0.048147	0.011702	-0.562115	-0.297707	-0.958455	0.235891	0.010965	0.159580	0.958525
8613	-1.161633	2.512598	9.230943	-0.092939	-0.071506	-0.028899	-0.563053	-0.295102	-0.961056	0.236498	0.011714	0.157577	0.958697
8614	-0.866077	2.755846	9.204478	-0.035883	-0.061751	-0.007514	-0.563980	-0.296585	-0.962710	0.236608	0.012851	0.156438	0.958843
8615	-0.885007	2.867173	9.284898	-0.026981	-0.030662	0.068741	-0.565842	-0.296708	-0.961615	0.235200	0.013421	0.155848	0.959277
8616	-1.216548	2.846594	9.298950	-0.042458	-0.008021	0.045924	-0.566379	-0.294822	-0.963839	0.234117	0.013664	0.154822	0.959704
8617	-1.586097	2.898141	9.243895	0.015205	-0.015478	0.042602	-0.569039	-0.295359	-0.962208	0.233157	0.014012	0.155120	0.959885
8618	-1.753351	2.798022	9.364684	-0.002051	-0.049472	0.008773	-0.568905	-0.295350	-0.962749	0.232905	0.015126	0.154686	0.959999
8619	-1.765319	2.885174	9.195166	-0.051073	-0.052058	0.024519	-0.570773	-0.293656	-0.961325	0.232434	0.015743	0.153551	0.960286
8620	-1.858817	2.667405	8.907501	-0.040761	-0.063094	0.042199	-0.573037	-0.293045	-0.961279	0.231594	0.017041	0.152300	0.960666
8621	-1.883730	2.669359	8.704530	0.040249	-0.104030	0.035129	-0.576098	-0.292744	-0.959078	0.231056	0.019035	0.152683	0.960697
8622	-2.067386	3.156386	8.875749	0.140892	-0.128969	0.035301	-0.580218	-0.294440	-0.954368	0.230479	0.022418	0.154618	0.960453
8623	-1.797896	3.484199	9.569962	0.166669	-0.057286	0.023374	-0.584469	-0.296961	-0.950222	0.229982	0.023985	0.157691	0.960035
8624	-1.780954	4.030719	9.946672	0.091136	0.087181	-0.090904	-0.584063	-0.299849	-0.946950	0.231173	0.022591	0.159722	0.959446
8625	-1.006543	2.991183	9.183950	-0.242851	0.227362	-0.228196	-0.577017	-0.297339	-0.953420	0.234781	0.015959	0.156383	0.959254
8626	1.002182	3.644223	9.404342	-0.088847	0.452709	-0.365545	-0.564386	-0.294383	-0.960479	0.240153	0.005859	0.156749	0.957978
8627	1.598470	3.790918	8.843841	-0.156321	0.356793	0.326624	-0.552419	-0.292003	-0.966201	0.232606	-0.000974	0.155594	0.960044
8628	0.361059	2.263524	9.457667	-0.098466	0.128404	0.482147	-0.557356	-0.286145	-0.972156	0.222701	-0.002250	0.154144	0.962621
8629	0.791632	2.878256	10.024678	0.271354	0.000049	0.695415	-0.562943	-0.286635	-0.969681	0.209111	0.000938	0.159487	0.964798
8630	0.436443	3.633996	9.757745	0.146635	0.018087	0.785368	-0.578229	-0.291346	-0.962917	0.193637	0.003859	0.162201	0.967564
8631	0.491615	3.421302	9.002822	0.162234	0.054980	0.951875	-0.594192	-0.292706	-0.954825	0.174796	0.006447	0.165561	0.970564
8632	0.261483	3.669585	9.063691	0.179577	0.123464	0.920579	-0.610683	-0.294666	-0.950654	0.156236	0.007885	0.169177	0.973092
8633	-0.058626	3.362807	9.354657	0.076255	0.193452	0.858894	-0.622919	-0.295541	-0.949192	0.138629	0.007264	0.171225	0.975403
8634	-0.511817	3.364293	9.355182	-0.045627	0.165258	0.733775	-0.634103	-0.292115	-0.952862	0.123513	0.006592	0.170519	0.977560
8635	-0.514459	3.318085	8.994392	-0.067265	0.125944	0.661857	-0.644892	-0.286688	-0.958627	0.109938	0.006228	0.169535	0.979353
8636	-0.184107	3.501268	8.863539	-0.023042	0.054593	0.542995	-0.655008	-0.284734	-0.960335	0.098883	0.007120	0.168982	0.980621
8637	-0.248489	3.844816	9.063570	-0.070915	0.045936	0.445536	-0.663006	-0.278850	-0.964366	0.089790	0.007611	0.167762	0.981700
8638	-0.472130	3.588273	8.757762	-0.178910	0.050062	0.312679	-0.670736	-0.273246	-0.968679	0.083274	0.007528	0.164146	0.982886
8639	-0.245140	3.534152	8.928815	-0.160926	0.083767	0.251014	-0.673418	-0.265794	-0.972992	0.077880	0.006463	0.161257	0.983814
8640	-0.058608	3.828861	9.235603	-0.145072	0.131449	0.270758	-0.675169	-0.257962	-0.976494	0.071910	0.004696	0.158429	0.984737
8641	-0.168867	3.991913	9.115452	-0.187103	0.175755	0.369947	-0.679580	-0.250477	-0.980516	0.063869	0.002179	0.155180	0.985817
8642	-0.320402	3.993975	8.720844	-0.214784	0.244885	0.476434	-0.683733	-0.240162	-0.985932	0.053489	-0.001270	0.151090	0.987071
8643	-0.311786	4.015957	8.518751	-0.196173	0.334225	0.537184	-0.686292	-0.228701	-0.994026	0.041645	-0.006404	0.147882	0.988107
8644	-0.504729	4.007627	8.758412	-0.125169	0.408379	0.654616	-0.687782	-0.218986	-1.000436	0.027248	-0.012465	0.145682	0.988878
8645	-0.984609	4.282949	8.943802	-0.235878	0.385348	0.684270	-0.692608	-0.205795	-1.008313	0.012305	-0.018174	0.141780	0.989655
8646	-1.159136	3.546691	8.881418	-0.052117	0.184573	0.847187	-0.698499	-0.192172	-1.015625	-0.005240	-0.019256	0.140956	0.989815
8647	-1.220895	2.948389	8.566306	0.449279	-0.013285	0.641548	-0.711012	-0.189854	-1.012441	-0.017948	-0.017215	0.150514	0.988295
8648	-1.554892	2.791901	9.245653	0.538842	0.018750	0.527167	-0.724297	-0.197146	-0.999045	-0.028475	-0.016007	0.161201	0.986381
8649	-1.169591	3.337905	10.389484	0.054191	0.102303	0.149430	-0.731619	-0.195420	-0.999713	-0.031940	-0.017611	0.162655	0.986009
8650	-0.536222	2.587446	12.831259	0.159644	0.001927	0.221446	-0.737607	-0.194669	-1.002046	-0.036493	-0.016842	0.165760	0.985347
8651	-0.839176	2.593842	10.559288	-0.260422	-0.091430	-0.033194	-0.738268	-0.195768	-1.002343	-0.035823	-0.015009	0.160946	0.986199
8652	-0.203694	2.384189	7.882067	-0.310820	0.028549	0.130019	-0.741622	-0.185529	-1.011410	-0.038805	-0.014741	0.154712	0.987087
8653	-0.194366	0.806599	8.541751	-0.103608	0.056807	-0.007019	-0.742031	-0.181467	-1.016935	-0.039078	-0.015845	0.152785	0.987359
8654	-0.405677	1.982701	10.447220	0.056694	0.005158	-0.162493	-0.741765	-0.180991	-1.019618	-0.036109	-0.016302	0.153730	0.987318
8655	-0.342045	2.949991	10.617590	-0.240555	-0.024840	-0.092949	-0.739913	-0.177475	-1.021953	-0.034482	-0.015964	0.149047	0.988100
8656	-0.062970	2.469421	9.240911	-0.364645	-0.021387	-0.024366	-0.739132	-0.171089	-1.026070	-0.034288	-0.015177	0.141726	0.989195
8657	0.093685	1.938168	8.681662	-0.141823	0.015806	0.201128	-0.740480	-0.164298	-1.033518	-0.038568	-0.014840	0.139004	0.989429
8658	-0.259959	2.053207	9.459455	-0.044633	0.063639	0.241577	-0.742625	-0.158766	-1.034125	-0.043777	-0.015209	0.138023	0.989344
8659	-0.598149	2.250980	9.514982	-0.089570	0.092572	0.277933	-0.744643	-0.150821	-1.036138	-0.049771	-0.016219	0.136239	0.989292
8660	-0.872380	2.236271	9.297266	-0.030276	0.071896	0.414201	-0.749317	-0.144501	-1.038038	-0.058406	-0.016297	0.135581	0.988909
8661	-1.068405	2.441457	9.142873	0.054627	0.058603	0.333085	-0.752381	-0.143503	-1.035680	-0.065342	-0.016684	0.136664	0.988319
8662	-1.267495	2.466978	9.184712	0.105535	0.076417	0.384677	-0.754782	-0.141508	-1.034645	-0.073350	-0.017093	0.138660	0.987472
8663	-1.417725	2.389032	9.464722	0.079377	0.068909	0.283791	-0.758116	-0.138953	-1.032637	-0.079315	-0.017920	0.140165	0.986784
8664	-1.425154	2.396179	9.459626	0.017272	-0.010252	0.371499	-0.762920	-0.134111	-1.031079	-0.086842	-0.016514	0.140540	0.986121
8665	-1.473712	2.608888	9.239897	0.176767	-0.036232	0.325868	-0.768780	-0.132078	-1.028251	-0.093292	-0.015403	0.144115	0.985033
8666	-2.315329	3.819525	9.753746	0.392572	0.128030	0.156207	-0.770632	-0.136378	-1.022303	-0.096851	-0.018016	0.151543	0.983529
8667	-1.845324	3.597457	9.846869	0.045576	0.287656	-0.303677	-0.763294	-0.143606	-1.020193	-0.091894	-0.025022	0.151724	0.983824
8668	0.388511	3.385377	8.357246	-0.118778	0.220183	-0.359884	-0.750920	-0.143422	-1.028417	-0.085776	-0.030034	0.148689	0.984699
8669	1.762119	4.352210	8.960166	0.304362	0.286733	0.046421	-0.742782	-0.151139	-1.030240	-0.087539	-0.036291	0.154259	0.983475
8670	0.634625	3.268521	8.815799	0.022252	0.253285	0.363887	-0.739860	-0.149387	-1.030083	-0.095691	-0.039994	0.154407	0.982549
8671	0.604896	2.911214	9.421751	0.007907	0.134619	0.340104	-0.738139	-0.146108	-1.034176	-0.102977	-0.041730	0.154635	0.981704
8672	0.636989	3.598834	10.115593	0.072193	0.081999	0.549443	-0.741879	-0.141265	-1.033708	-0.114180	-0.041591	0.156232	0.980217
8673	0.753842	3.712547	9.468417	0.120383	-0.014352	0.650632	-0.749609	-0.136624	-1.032661	-0.126986	-0.039569	0.159256	0.978236
8674	0.403228	3.769280	9.303180	0.113388	0.011675	0.817062	-0.762664	-0.130462	-1.031504	-0.143121	-0.037277	0.161972	0.975649
8675	0.248634	3.693618	8.983684	-0.004247	0.093155	0.788969	-0.771738	-0.121300	-1.030567	-0.159012	-0.036480	0.162342	0.973154
8676	-0.134333	3.477926	9.130017	-0.080339	0.130764	0.679435	-0.777355	-0.111337	-1.031396	-0.172916	-0.036354	0.160749	0.971050
8677	-0.533196	3.363920	9.489324	-0.150151	0.057825	0.584236	-0.781776	-0.100380	-1.033958	-0.184754	-0.035032	0.158206	0.969335
8678	-0.253136	3.368969	9.189777	-0.185565	0.004734	0.418408	-0.787794	-0.089520	-1.036775	-0.193218	-0.032905	0.154789	0.968310
8679	-0.026134	3.601233	8.872446	-0.172852	0.004845	0.346786	-0.792351	-0.077530	-1.041460	-0.200266	-0.031212	0.151831	0.967402
8680	0.053130	3.762885	8.902543	-0.173394	0.043098	0.238263	-0.793970	-0.069570	-1.044555	-0.205331	-0.030420	0.148362	0.966904
8681	-0.054520	3.814335	8.903666	-0.172416	0.051087	0.202975	-0.795716	-0.063572	-1.047577	-0.209719	-0.030057	0.145180	0.966456
8682	-0.185131	3.690600	8.967989	-0.228336	0.097303	0.148315	-0.796010	-0.053798	-1.051574	-0.213223	-0.030343	0.140359	0.966393
8683	-0.177765	3.792676	8.875977	-0.226986	0.166728	0.109860	-0.794033	-0.046647	-1.059723	-0.216159	-0.032270	0.135623	0.966354
8684	-0.102780	4.031918	8.809075	-0.183643	0.209841	0.179206	-0.789003	-0.037646	-1.065961	-0.220529	-0.034840	0.131195	0.965889
8685	-0.114890	4.021982	8.748603	-0.134572	0.239119	0.234364	-0.786095	-0.030229	-1.074383	-0.225987	-0.038246	0.128092	0.964914
8686	-0.233085	4.019855	8.908671	-0.065847	0.218865	0.285749	-0.782649	-0.025258	-1.080597	-0.232330	-0.041236	0.125965	0.963564
8687	-0.272486	4.089561	9.150048	0.090862	0.131997	0.400615	-0.783196	-0.019808	-1.085403	-0.240517	-0.043201	0.127914	0.961209
8688	-0.999619	3.175742	8.706175	0.310566	0.043595	0.452223	-0.785320	-0.021298	-1.085561	-0.249264	-0.044169	0.133979	0.958105
8689	-1.864868	2.286219	9.187001	0.303528	0.006099	0.238229	-0.789557	-0.027961	-1.084243	-0.253771	-0.045242	0.140421	0.955947
8690	-1.531594	2.340978	10.703628	0.153611	-0.036832	-0.159579	-0.791131	-0.035663	-1.083124	-0.250701	-0.045556	0.143325	0.956311
8691	-0.178227	2.263734	12.112943	0.129988	-0.095419	-0.166544	-0.790715	-0.041625	-1.080354	-0.247315	-0.044956	0.146457	0.956747
8692	0.337293	3.272946	9.844080	-0.064741	0.057344	-0.191032	-0.790968	-0.046100	-1.080630	-0.244109	-0.046082	0.144686	0.957786
8693	0.031961	2.097245	8.558215	-0.292873	0.134739	0.014000	-0.786063	-0.039637	-1.086140	-0.245235	-0.047246	0.138716	0.958324
8694	-0.307751	1.474571	9.086854	-0.117231	0.075305	0.031940	-0.781682	-0.036294	-1.089587	-0.246388	-0.047817	0.136055	0.958382
8695	-0.671631	1.943886	10.396025	-0.109039	0.010687	-0.155843	-0.780761	-0.032421	-1.094325	-0.243740	-0.047948	0.133940	0.959350
8696	-0.592838	2.306962	10.015389	-0.324055	-0.046779	-0.134807	-0.780241	-0.027912	-1.095804	-0.241557	-0.045625	0.127743	0.960859
8697	-0.348536	2.299154	9.055311	-0.261824	-0.041720	-0.102783	-0.780265	-0.019533	-1.100387	-0.239922	-0.043859	0.122946	0.961976
8698	-0.163589	2.268531	9.106951	-0.181433	-0.022941	-0.043218	-0.781345	-0.014020	-1.101276	-0.239417	-0.042450	0.119449	0.962606
8699	-0.354403	1.922835	9.423841	-0.132868	-0.019862	-0.007634	-0.781356	-0.010687	-1.099822	-0.239550	-0.041473	0.117071	0.962907
8700	-0.626647	1.993165	9.605114	-0.081158	-0.057063	0.003836	-0.783631	-0.005664	-1.102599	-0.239781	-0.039775	0.115706	0.963086
8701	-0.759183	2.049000	9.427319	-0.064232	-0.130531	0.031741	-0.784837	-0.002843	-1.102091	-0.240354	-0.036920	0.115165	0.963122
8702	-0.774048	2.291462	9.321530	-0.081054	-0.145515	-0.015269	-0.789107	0.001463	-1.102173	-0.240009	-0.033561	0.114212	0.963444
8703	-0.865856	2.299520	9.460668	-0.082200	-0.155539	-0.041842	-0.792036	0.002200	-1.100768	-0.239111	-0.030345	0.113369	0.963874
8704	-0.774596	2.330298	9.393432	-0.041712	-0.166766	-0.077170	-0.796301	0.004611	-1.097676	-0.237495	-0.026905	0.113234	0.964391
8705	-0.781099	2.407855	9.358949	-0.011833	-0.158326	-0.048733	-0.799894	0.004649	-1.095747	-0.236405	-0.024030	0.113741	0.964675
8706	-0.798031	2.397832	9.305550	0.044748	-0.162445	-0.078635	-0.802815	0.002891	-1.095635	-0.234724	-0.021086	0.115250	0.964975
8707	-0.841678	2.290241	9.384455	0.091444	-0.142674	-0.071277	-0.804139	0.000334	-1.092871	-0.233176	-0.019103	0.117647	0.965103
8708	-0.955471	2.404692	9.372878	0.093571	-0.152149	-0.119051	-0.807852	-0.003853	-1.089997	-0.230711	-0.016682	0.120030	0.965446
8709	-1.135817	3.013181	9.824907	0.147342	-0.101542	-0.205195	-0.809696	-0.010672	-1.084265	-0.226638	-0.016149	0.123262	0.966013
8710	-1.142108	3.357782	10.009865	-0.016691	-0.043898	-0.254866	-0.807290	-0.014656	-1.084151	-0.221838	-0.015651	0.122967	0.967172
8711	-0.316091	4.088935	10.684413	-0.086552	0.214862	-0.563969	-0.798375	-0.014964	-1.085746	-0.211649	-0.021133	0.120191	0.969697
8712	1.714145	2.491835	8.106191	-0.343169	0.212020	-0.247726	-0.787478	-0.010416	-1.093273	-0.207722	-0.024187	0.112439	0.971403
8713	1.142390	2.520324	8.333950	0.110038	0.340249	0.329287	-0.778976	-0.006011	-1.098217	-0.215020	-0.030717	0.113409	0.969516
8714	0.269387	1.980266	9.334232	-0.007209	0.457535	0.290960	-0.767018	0.000095	-1.107458	-0.221914	-0.038696	0.111389	0.967910
8715	0.392819	2.506935	10.308902	-0.046236	0.288940	0.337427	-0.758919	0.006063	-1.112886	-0.229325	-0.043469	0.109562	0.966187
8716	0.305169	1.966404	9.833694	-0.023485	0.050679	0.558815	-0.759074	0.013999	-1.116404	-0.240459	-0.042913	0.109275	0.963534
8717	0.443725	2.279609	9.645426	0.181894	-0.018230	0.539529	-0.765340	0.018329	-1.115519	-0.250858	-0.042316	0.113418	0.960425
8718	0.568304	2.405705	9.987691	0.062322	0.003115	0.571077	-0.769875	0.022054	-1.114404	-0.261978	-0.041187	0.114999	0.957312
8719	0.105872	2.322022	9.593819	-0.054811	-0.005269	0.508885	-0.777486	0.031813	-1.116564	-0.271956	-0.039624	0.114490	0.954653
8720	-0.240825	2.310863	9.472541	-0.051325	-0.054963	0.505121	-0.782296	0.039239	-1.117618	-0.281707	-0.036930	0.114130	0.951972
8721	-0.331875	2.357744	9.329784	-0.052832	-0.056920	0.223988	-0.787911	0.047834	-1.113774	-0.286092	-0.035034	0.113701	0.950787
8722	0.057174	2.898838	9.328012	-0.106263	-0.036789	-0.031657	-0.790045	0.049850	-1.113954	-0.285694	-0.033592	0.111797	0.951184
8723	0.245051	2.926501	9.141005	-0.125892	-0.007529	0.001141	-0.792854	0.055275	-1.115365	-0.285999	-0.032716	0.109582	0.951381
8724	0.254309	3.052884	9.034425	-0.132936	0.039368	-0.064007	-0.792199	0.058648	-1.116343	-0.285170	-0.032640	0.106713	0.951959
8725	0.255454	3.370906	9.104273	-0.147553	0.100155	-0.045998	-0.792077	0.062648	-1.119720	-0.284822	-0.033788	0.103512	0.952376
8726	0.167522	3.396006	9.043615	-0.089532	0.131121	-0.056207	-0.788358	0.065377	-1.126279	-0.284301	-0.035689	0.100949	0.952737
8727	-0.294260	3.475022	9.115503	-0.029750	0.111642	-0.040134	-0.786497	0.066233	-1.128834	-0.284004	-0.037733	0.100018	0.952845
8728	-0.529330	3.813006	8.946876	0.090657	0.070910	-0.006380	-0.785162	0.064839	-1.130511	-0.284180	-0.039410	0.101267	0.952593
8729	-0.133181	3.327383	8.543868	0.726703	0.004574	0.161339	-0.784599	0.053548	-1.121715	-0.286875	-0.043335	0.115596	0.949980
8730	-1.123154	2.484138	8.957935	0.838299	-0.035416	0.088297	-0.789449	0.028355	-1.112763	-0.287934	-0.047056	0.131715	0.947381
8731	-1.416941	2.925487	9.265728	0.388879	-0.088436	-0.078735	-0.790726	0.009259	-1.104195	-0.286029	-0.047929	0.139876	0.946744
8732	-0.494035	2.286958	10.480725	0.329995	-0.111530	-0.240175	-0.792819	-0.002849	-1.099977	-0.281067	-0.048164	0.146459	0.947223
8733	-0.391770	2.745333	11.994440	0.105983	-0.121076	-0.216262	-0.793724	-0.012193	-1.095145	-0.276700	-0.047189	0.149194	0.948130
8734	-1.007256	2.510684	10.525873	-0.191911	-0.016002	-0.327738	-0.796643	-0.014966	-1.093583	-0.270830	-0.046587	0.145261	0.950463
8735	-0.939233	2.035990	9.116197	-0.244025	0.069301	-0.344999	-0.792129	-0.011936	-1.095694	-0.264881	-0.047708	0.140072	0.952860
8736	-0.961715	1.669015	8.887198	-0.024230	0.023380	-0.426797	-0.788010	-0.010037	-1.097028	-0.257055	-0.049010	0.139002	0.955091
8737	-1.067859	2.519216	9.806648	-0.010980	-0.030771	-0.532342	-0.782404	-0.016537	-1.094337	-0.246987	-0.050001	0.138481	0.957768
8738	-1.089631	2.523680	9.846867	-0.220971	-0.083326	-0.564276	-0.779473	-0.017840	-1.095490	-0.236384	-0.048666	0.134011	0.961143
8739	-0.865631	2.231518	9.102537	-0.222869	-0.145471	-0.569119	-0.776544	-0.018400	-1.098507	-0.225444	-0.046523	0.129845	0.964443
8740	-0.175794	2.236729	8.878147	-0.082439	-0.179521	-0.508925	-0.775472	-0.021257	-1.097263	-0.215465	-0.043806	0.128504	0.967028
8741	-0.088913	2.449542	9.341361	0.024480	-0.149241	-0.329851	-0.776662	-0.024286	-1.092360	-0.208872	-0.042026	0.129295	0.968447
8742	-0.516274	2.534058	9.604421	-0.044208	-0.109266	-0.244855	-0.777455	-0.025956	-1.092135	-0.204118	-0.040157	0.128604	0.969631
8743	-0.716694	2.559510	9.224986	-0.013596	-0.064571	-0.101200	-0.777723	-0.025268	-1.091301	-0.202195	-0.039270	0.128471	0.970088
8744	-0.697158	2.652092	9.090092	0.056755	-0.063736	-0.039094	-0.778773	-0.030170	-1.090503	-0.201459	-0.038163	0.129714	0.970120
8745	-0.951646	2.710626	9.447713	0.021396	-0.119041	0.027677	-0.781438	-0.029074	-1.086663	-0.201862	-0.036054	0.130573	0.970001
8746	-1.320185	2.718502	9.436345	-0.019930	-0.137892	0.055798	-0.783577	-0.025870	-1.083571	-0.202829	-0.032952	0.130697	0.969893
8747	-1.587393	2.470886	9.203751	0.007513	-0.129397	0.008272	-0.789705	-0.023094	-1.082333	-0.202828	-0.030711	0.131293	0.969887
8748	-1.259931	2.770513	8.893808	0.069136	-0.107221	-0.003846	-0.791027	-0.026531	-1.077846	-0.202659	-0.028720	0.132978	0.969753
8749	-1.223975	3.441166	9.169070	0.209682	-0.080987	0.026779	-0.793417	-0.028525	-1.074109	-0.203010	-0.028258	0.137329	0.969087
8750	-1.404736	4.105502	9.842113	0.231448	0.033533	-0.029889	-0.793261	-0.036424	-1.072207	-0.202622	-0.029727	0.141572	0.968513
8751	-1.034335	2.961574	9.404770	-0.072741	0.126186	-0.213278	-0.787799	-0.039216	-1.072090	-0.199048	-0.032878	0.139492	0.969454
8752	0.166250	2.371527	8.307527	0.075390	0.112067	-0.165377	-0.781678	-0.039300	-1.074589	-0.196335	-0.035610	0.140310	0.969792
8753	1.587276	3.946290	10.883503	0.277180	0.277303	-0.155285	-0.772072	-0.048784	-1.074196	-0.194068	-0.042809	0.144484	0.969345
8754	0.481347	3.365392	10.001854	0.024318	0.112006	0.325860	-0.767683	-0.048317	-1.074501	-0.200910	-0.043928	0.144710	0.967866
8755	0.531047	2.198609	9.160086	-0.007071	-0.037860	0.333701	-0.770496	-0.041792	-1.074933	-0.207443	-0.042408	0.145019	0.966508
8756	0.412455	3.072781	9.359265	0.278663	0.022719	0.426914	-0.775690	-0.040201	-1.071858	-0.215737	-0.042557	0.150582	0.963832
8757	0.449036	3.056449	9.329219	0.088023	0.053958	0.392914	-0.779026	-0.037073	-1.070371	-0.223577	-0.042929	0.152400	0.961740
8758	0.258278	3.271461	9.369884	0.093436	0.026625	0.421079	-0.783162	-0.032940	-1.069113	-0.231883	-0.042364	0.154354	0.959484
8759	0.216037	3.168720	9.157543	0.030710	-0.039193	0.400146	-0.788362	-0.029052	-1.068389	-0.239595	-0.040609	0.155504	0.957478
8760	-0.074538	3.153735	9.134297	-0.025245	-0.038173	0.339040	-0.793834	-0.023030	-1.068672	-0.246196	-0.038488	0.155397	0.955907
8761	-0.181338	3.180939	9.251167	-0.122823	-0.024507	0.220375	-0.795049	-0.017248	-1.068877	-0.250612	-0.036812	0.153384	0.955150
8762	0.163975	3.313397	8.933406	-0.131160	-0.021512	0.061160	-0.797734	-0.008585	-1.070994	-0.252026	-0.035343	0.150954	0.955221
8763	0.247802	3.494555	8.997194	-0.137934	-0.033545	0.042468	-0.799207	-0.005310	-1.071681	-0.253024	-0.033944	0.148596	0.955377
8764	0.193477	3.544545	8.992743	-0.131808	-0.002725	0.020593	-0.800027	0.001650	-1.068618	-0.253715	-0.032952	0.146027	0.955625
8765	-0.056817	3.930811	8.912345	-0.112007	0.041701	0.028053	-0.798712	0.006832	-1.069681	-0.254640	-0.033169	0.143829	0.955705
8766	-0.185169	4.044996	8.893103	-0.088253	0.079405	0.021320	-0.797396	0.011902	-1.071959	-0.255553	-0.033966	0.141674	0.955755
8767	-0.127223	4.033896	8.755356	-0.090167	0.119998	0.033057	-0.795274	0.014456	-1.075406	-0.256778	-0.035801	0.139576	0.955668
8768	-0.333942	4.163634	8.574726	-0.149893	0.172388	0.122542	-0.792631	0.020977	-1.081157	-0.259923	-0.037774	0.135835	0.955281
8769	-0.532094	4.179488	8.852558	-0.112779	0.074802	0.198101	-0.788793	0.028506	-1.089316	-0.264186	-0.038216	0.133750	0.954388
8770	-0.340233	3.532405	8.733346	0.452292	-0.079608	0.379224	-0.791852	0.028100	-1.086868	-0.271072	-0.037861	0.143009	0.951123
8771	-1.449767	2.628746	9.274180	0.528925	-0.014262	0.420819	-0.798085	0.020963	-1.081229	-0.278784	-0.039431	0.153757	0.947145
8772	-1.629397	3.567462	10.503625	0.066206	0.083930	0.032740	-0.797813	0.018691	-1.080227	-0.279827	-0.041075	0.154498	0.946647
8773	-0.124751	2.458872	11.862779	0.308253	0.189643	0.016177	-0.795398	0.011885	-1.079395	-0.280625	-0.046552	0.159499	0.945327
8774	-0.551365	2.625686	9.814472	-0.003913	0.183988	-0.152677	-0.793774	0.002607	-1.079980	-0.278540	-0.050278	0.158180	0.945974
8775	-0.164239	2.506382	8.869246	-0.128144	0.232424	-0.140437	-0.786590	0.002618	-1.081546	-0.276913	-0.054606	0.154464	0.946825
8776	-0.866481	1.877158	9.663620	-0.152707	0.218615	-0.166964	-0.776628	0.009220	-1.092096	-0.274808	-0.058200	0.150109	0.947924
8777	-0.961939	2.137651	10.241232	-0.211821	0.083347	-0.541100	-0.768642	0.007983	-1.095058	-0.265203	-0.060442	0.145018	0.951306
8778	-0.649052	2.594738	9.380847	-0.283471	-0.042350	-0.372453	-0.765192	0.011170	-1.096883	-0.258554	-0.059000	0.139325	0.954074
8779	-0.321601	2.212206	8.594640	-0.198878	-0.104299	-0.211719	-0.766806	0.016915	-1.095063	-0.254638	-0.056758	0.135793	0.955771
8780	-0.497116	2.218782	9.075429	-0.094058	-0.141735	-0.100209	-0.769612	0.020893	-1.094499	-0.252671	-0.053634	0.134530	0.956652
8781	-0.747118	2.355034	9.042659	-0.101630	-0.142107	-0.052444	-0.772152	0.024663	-1.091249	-0.251579	-0.050723	0.133180	0.957287
8782	-0.984990	2.408999	9.261215	-0.007423	-0.161002	-0.011557	-0.776414	0.026242	-1.088588	-0.251162	-0.047427	0.133762	0.957484
8783	-1.238823	2.763668	9.395174	0.042414	-0.164631	0.008063	-0.780941	0.026801	-1.083936	-0.251016	-0.044684	0.135312	0.957437
8784	-1.371795	3.101088	9.323558	0.010103	-0.143573	0.008114	-0.785588	0.023793	-1.082631	-0.250997	-0.041756	0.136158	0.957454
8785	-1.748074	2.943712	8.887152	-0.030996	-0.056968	0.013943	-0.787325	0.026342	-1.081990	-0.251304	-0.040773	0.135760	0.957472
8786	-1.438155	2.881316	8.408501	0.119898	-0.086097	0.021248	-0.790390	0.027761	-1.079618	-0.251605	-0.039462	0.138429	0.957066
8787	-1.326775	4.116566	9.276359	0.407815	-0.004006	-0.034001	-0.791697	0.019459	-1.077039	-0.250767	-0.041912	0.146160	0.956032
8788	-1.939501	5.057158	10.733204	0.397900	0.292233	-0.223037	-0.784196	0.002267	-1.074712	-0.247237	-0.049935	0.152031	0.955650
8789	0.334589	2.777602	8.928241	-0.473299	0.245389	-0.493423	-0.773153	0.002466	-1.082245	-0.239150	-0.054186	0.141232	0.959127
8790	1.062578	2.742273	9.018243	0.027379	0.133728	-0.119646	-0.766114	0.006934	-1.088517	-0.237432	-0.057013	0.140912	0.959437
8791	0.916527	3.623454	11.308253	0.146125	0.186196	0.390232	-0.760524	0.005945	-1.087670	-0.245439	-0.060453	0.143269	0.956859
8792	0.327635	2.529968	9.765141	0.024420	-0.123789	0.080419	-0.761857	0.007102	-1.087887	-0.246816	-0.057764	0.144369	0.956506
8793	0.490596	2.693019	8.683332	-0.015382	-0.134374	0.493959	-0.771191	0.013975	-1.084729	-0.256062	-0.053872	0.145295	0.954159
8794	0.592029	2.544411	9.168976	0.132267	-0.005449	0.580975	-0.780515	0.017635	-1.082078	-0.267181	-0.052541	0.148391	0.950702
8795	0.096426	2.758846	10.129413	-0.059833	-0.020928	0.422101	-0.786922	0.024908	-1.080963	-0.275384	-0.050677	0.147783	0.948555
8796	0.020450	2.844801	9.635395	-0.062688	-0.207991	0.362570	-0.791609	0.034767	-1.078167	-0.281910	-0.045099	0.148033	0.946878
8797	0.270190	3.096859	8.969590	-0.059734	-0.222965	0.250156	-0.800008	0.040461	-1.073440	-0.286224	-0.039871	0.148365	0.945766
8798	0.495239	3.229593	8.939388	-0.094778	-0.146430	0.092232	-0.807345	0.047036	-1.071527	-0.287819	-0.036069	0.147413	0.945584
8799	-0.037697	2.996613	9.064402	-0.191962	-0.111875	0.098460	-0.814292	0.056697	-1.070060	-0.289678	-0.032613	0.144498	0.945592
8800	0.167521	3.143546	8.982937	-0.179413	-0.122633	-0.036882	-0.817502	0.062698	-1.071717	-0.288953	-0.029146	0.141718	0.946347
8801	0.094334	3.190783	9.127165	-0.187618	-0.078631	-0.093197	-0.819773	0.065841	-1.071994	-0.287267	-0.026895	0.138590	0.947390
8802	0.172493	3.405817	9.144791	-0.290002	-0.016580	-0.192164	-0.819926	0.072738	-1.072985	-0.283944	-0.025235	0.133010	0.949235
8803	0.021354	3.451624	9.151842	-0.237247	-0.016569	-0.246781	-0.818209	0.077239	-1.075286	-0.279524	-0.024305	0.128542	0.951185
8804	0.316168	3.420512	8.691749	-0.289687	0.015555	-0.197284	-0.814498	0.082145	-1.078945	-0.276166	-0.023279	0.122770	0.952952
8805	0.479725	3.891922	8.211802	-0.206246	0.114338	-0.136316	-0.811574	0.083407	-1.081904	-0.274143	-0.024733	0.118307	0.954064
8806	-0.421596	3.836779	8.680412	-0.091280	0.224829	-0.108538	-0.805998	0.087704	-1.085334	-0.272865	-0.028573	0.115201	0.954703
8807	-0.312666	3.542736	9.853392	0.097152	0.031448	0.011011	-0.800406	0.086579	-1.090826	-0.273292	-0.029805	0.117134	0.954308
8808	-0.642080	3.026983	9.714787	0.402236	-0.138321	0.219621	-0.802249	0.079809	-1.087248	-0.277135	-0.028643	0.125616	0.952153
8809	-0.991246	2.457419	9.121049	0.087048	-0.136285	0.027799	-0.806217	0.071702	-1.084362	-0.277458	-0.026636	0.128276	0.951763
8810	-0.948996	1.201032	11.490732	0.418044	-0.130767	0.099585	-0.813385	0.066158	-1.080009	-0.279007	-0.026003	0.136931	0.950120
8811	0.414877	2.721021	10.972309	0.296074	0.010657	-0.299847	-0.813076	0.051020	-1.074433	-0.273355	-0.028846	0.142456	0.950869
8812	-0.312392	3.154262	9.021085	-0.017916	0.159535	-0.103425	-0.809601	0.045635	-1.075454	-0.272070	-0.031866	0.141107	0.951342
8813	-0.353538	0.845029	9.027615	-0.103302	0.125966	-0.142702	-0.805612	0.046556	-1.076819	-0.269956	-0.034275	0.138410	0.952256
8814	-0.425601	1.307532	10.615380	-0.061472	-0.071415	-0.198688	-0.801612	0.043584	-1.079656	-0.266236	-0.032923	0.137413	0.953495
8815	-0.156711	1.577015	10.751579	-0.410931	-0.097678	-0.261911	-0.805082	0.047465	-1.080300	-0.261420	-0.029743	0.129825	0.955992
8816	-0.111629	1.099437	8.965721	0.051636	-0.186488	-0.541229	-0.805883	0.048821	-1.083616	-0.250775	-0.027645	0.131380	0.958690
8817	0.229763	2.222260	9.059195	-0.101702	-0.117093	0.088959	-0.810403	0.047759	-1.081711	-0.252422	-0.024780	0.129907	0.958537
8818	-0.519221	1.893122	9.226444	-0.171673	-0.083017	0.087363	-0.811492	0.055898	-1.080899	-0.254179	-0.021888	0.126997	0.958533
8819	-0.772665	1.961344	9.208525	-0.007254	-0.120029	0.057637	-0.816422	0.057883	-1.076870	-0.255174	-0.019561	0.127283	0.958281
8820	-1.036484	2.548848	9.186369	0.049104	-0.157094	0.029320	-0.821876	0.057668	-1.074253	-0.255536	-0.016521	0.128955	0.958018
8821	-1.441861	2.660407	8.908313	0.079175	-0.163580	0.048913	-0.826404	0.059104	-1.071190	-0.256205	-0.013914	0.131105	0.957589
8822	-1.681600	2.908519	8.995367	0.222285	-0.140175	0.085799	-0.830914	0.054207	-1.067117	-0.257639	-0.011937	0.136019	0.956545
8823	-1.670941	3.209703	8.901954	0.222520	-0.149543	-0.397864	-0.835552	0.047491	-1.063101	-0.249716	-0.011684	0.140731	0.957967
8824	-1.042997	4.461633	9.999764	0.620146	0.080309	-0.492611	-0.831893	0.024235	-1.055398	-0.240565	-0.017498	0.151993	0.958499
8825	-0.952994	4.116168	10.226581	0.355834	0.394962	-0.650572	-0.819051	0.000047	-1.052952	-0.229270	-0.029221	0.156502	0.960254
8826	1.798792	2.641457	8.230419	-0.368187	0.228967	-0.725126	-0.805194	-0.006880	-1.058320	-0.216473	-0.033985	0.147854	0.964429
8827	2.337839	2.347976	9.782464	0.511869	0.414351	-0.151977	-0.794396	-0.014106	-1.059754	-0.214560	-0.044923	0.155657	0.963181
8828	0.869832	3.491496	11.035819	0.602462	0.332912	-0.496759	-0.778764	-0.036770	-1.059314	-0.205697	-0.055254	0.165283	0.962973
8829	0.083807	2.394485	9.970502	-0.104681	-0.204105	0.047728	-0.774497	-0.040071	-1.060277	-0.206223	-0.050922	0.163967	0.963324
8830	0.557782	2.298606	9.049427	-0.313535	-0.293646	0.576870	-0.785972	-0.028443	-1.060581	-0.216887	-0.041865	0.159627	0.962147
8831	0.849164	1.650824	8.211160	0.008270	-0.126935	0.488752	-0.799970	-0.019110	-1.056077	-0.226053	-0.037988	0.160500	0.960050
8832	1.193820	3.070001	9.674515	0.147854	-0.058055	-0.016232	-0.803288	-0.021862	-1.055048	-0.225659	-0.037382	0.163507	0.959659
8833	0.483954	3.154198	9.493233	0.208050	-0.100831	0.150047	-0.807802	-0.025254	-1.049310	-0.228244	-0.035907	0.167838	0.958356
8834	0.369160	3.190948	9.441292	-0.093274	-0.112079	0.141982	-0.813412	-0.017841	-1.049008	-0.230871	-0.032643	0.166581	0.958063
8835	0.433091	2.716288	9.037636	-0.089478	-0.066404	0.381003	-0.818489	-0.010439	-1.048712	-0.238200	-0.029662	0.165180	0.956607
8836	0.383665	2.817379	9.372344	0.031841	-0.066878	0.082560	-0.820748	-0.011879	-1.044824	-0.239743	-0.028046	0.166076	0.956115
8837	0.903204	3.234601	9.238308	-0.037006	-0.016468	0.107293	-0.822882	-0.010018	-1.044335	-0.241966	-0.027130	0.165272	0.955720
8838	0.823406	3.106928	9.253672	-0.080523	0.046599	0.130568	-0.822625	-0.006916	-1.045317	-0.244859	-0.026983	0.163497	0.955293
8839	0.396078	3.157439	9.312390	-0.046376	0.043373	0.199703	-0.824780	0.002137	-1.046619	-0.249050	-0.026833	0.162280	0.954421
8840	0.370015	3.205485	9.036824	-0.011908	0.047428	0.191007	-0.824794	0.006926	-1.047544	-0.253057	-0.026842	0.161838	0.953441
8841	0.403428	3.944019	8.935996	0.008433	0.143750	0.186347	-0.823604	0.009418	-1.047343	-0.257279	-0.028920	0.161193	0.952359
8842	0.036145	3.461617	9.294236	-0.015061	0.223218	0.271746	-0.819885	0.011783	-1.050275	-0.263363	-0.031998	0.159834	0.950825
8843	-0.430992	3.331783	9.420490	-0.021792	0.206064	0.386650	-0.816978	0.018474	-1.051442	-0.271584	-0.034492	0.158415	0.948661
8844	-0.477014	3.190144	9.299794	-0.062336	0.135047	0.511627	-0.815135	0.025537	-1.055550	-0.281925	-0.034872	0.156770	0.945899
8845	-0.428360	2.681257	9.213658	0.049196	0.081517	0.269408	-0.815688	0.032610	-1.057742	-0.287438	-0.035810	0.157251	0.944123
8846	0.075982	3.239066	9.759292	0.040154	-0.021374	0.114745	-0.816082	0.031066	-1.057248	-0.289704	-0.035057	0.158143	0.943310
8847	0.153897	2.915162	9.364555	-0.044803	-0.035079	-0.007606	-0.816619	0.032488	-1.057601	-0.289681	-0.034120	0.157316	0.943489
8848	0.316360	3.020054	9.291724	-0.108338	-0.006103	-0.050094	-0.815826	0.034432	-1.057548	-0.288990	-0.033316	0.155202	0.944080
8849	0.279779	2.776639	9.215412	-0.168602	0.024541	0.056022	-0.818501	0.038970	-1.057102	-0.290439	-0.032577	0.151728	0.944226
8850	0.284869	2.883537	9.200319	-0.057675	0.062875	0.053958	-0.816115	0.042331	-1.059313	-0.291875	-0.033046	0.150238	0.944005
8851	-0.058078	3.095801	9.375945	-0.083846	0.085658	0.093868	-0.814274	0.049634	-1.061661	-0.294163	-0.033840	0.148037	0.943614
8852	-0.316048	3.125087	9.213757	-0.039410	0.054384	0.042590	-0.813484	0.052407	-1.061042	-0.295349	-0.034291	0.146933	0.943400
8853	-0.552910	3.057652	8.985549	0.059405	0.057391	-0.117923	-0.810553	0.050927	-1.060584	-0.293451	-0.036062	0.147461	0.943844
8854	-0.197016	3.234055	9.226215	0.137639	0.065864	-0.216732	-0.808402	0.043302	-1.060449	-0.289659	-0.038536	0.149446	0.944605
8855	-0.106632	3.070626	9.189301	0.131063	0.077836	-0.271501	-0.803324	0.035593	-1.059542	-0.284853	-0.041581	0.151100	0.945674
8856	0.228678	3.610812	9.814128	0.092023	0.010456	-0.003406	-0.800508	0.027956	-1.059550	-0.284950	-0.042098	0.152709	0.945363
8857	-0.106376	3.104646	9.485120	-0.188163	-0.032883	0.069804	-0.802780	0.031371	-1.059414	-0.286523	-0.040188	0.149256	0.945522
8858	-0.195626	2.923371	9.238230	-0.099160	-0.034459	-0.196002	-0.802655	0.034170	-1.059326	-0.282993	-0.039336	0.147350	0.946919
8859	-0.064692	3.190355	9.413541	-0.041337	-0.028195	-0.069401	-0.801456	0.033229	-1.056135	-0.281827	-0.038777	0.146535	0.947416
8860	-0.066364	3.032543	9.421902	-0.028620	-0.029759	-0.073785	-0.802519	0.032686	-1.055871	-0.280568	-0.038053	0.146033	0.947897
8861	-0.093561	3.197126	9.523329	-0.142482	-0.045189	0.007975	-0.803054	0.033508	-1.054491	-0.280893	-0.036382	0.143462	0.948258
8862	-0.056376	2.993869	9.270856	-0.204880	-0.024777	0.023830	-0.803333	0.038200	-1.057033	-0.281617	-0.034477	0.139661	0.948682
8863	-0.161495	2.656964	9.154634	-0.031945	-0.008129	0.056345	-0.805211	0.043586	-1.057647	-0.282886	-0.034000	0.139011	0.948417
8864	-0.320627	2.668676	9.484241	-0.074394	0.027316	-0.168975	-0.805212	0.044183	-1.059245	-0.280012	-0.034354	0.137258	0.949512
8865	-0.009855	2.705834	9.137255	0.121189	0.028608	-0.010164	-0.803343	0.041929	-1.060686	-0.280014	-0.035626	0.139257	0.949174
8866	-0.239585	2.980859	9.494001	0.041741	0.047213	0.001229	-0.802145	0.041802	-1.062456	-0.280347	-0.036540	0.139714	0.948973
8867	-0.266346	2.965795	9.365721	-0.004409	0.052933	0.113409	-0.801881	0.042649	-1.062971	-0.282847	-0.037241	0.139289	0.948266
8868	-0.429670	2.773494	9.381416	-0.006152	0.043987	0.042663	-0.801086	0.044063	-1.064283	-0.283983	-0.037707	0.138884	0.947968
8869	-0.457410	2.821534	9.341690	0.054440	0.040180	-0.070329	-0.800819	0.043447	-1.062149	-0.282915	-0.039034	0.139501	0.948143
8870	-0.407530	2.880704	9.395729	0.016268	0.046397	-0.190658	-0.800009	0.039542	-1.063901	-0.279623	-0.040324	0.139327	0.949090
8871	-0.649928	2.577688	8.995821	0.065597	0.170304	-0.295725	-0.798834	0.047399	-1.065280	-0.274616	-0.044831	0.139231	0.950364
8872	-0.265704	2.936679	9.385217	0.155713	0.175851	-0.200035	-0.790294	0.038835	-1.067271	-0.271384	-0.049375	0.140972	0.950810
8873	-0.346300	3.032358	9.791220	0.045000	0.059128	-0.119789	-0.786826	0.035375	-1.066613	-0.269419	-0.051162	0.141245	0.951234
8874	-0.251201	2.805854	9.314437	-0.022999	0.059087	0.002000	-0.785496	0.035650	-1.067698	-0.269858	-0.051945	0.140421	0.951189
8875	-0.535520	2.489990	9.370679	-0.033517	0.017046	0.187429	-0.784701	0.037052	-1.068470	-0.273697	-0.051636	0.139726	0.950211
8876	-0.153347	3.654916	10.365322	-0.251860	-0.145126	0.309322	-0.786178	0.041734	-1.069382	-0.279614	-0.046418	0.135980	0.949300
8877	-0.700163	2.122808	8.631840	-0.237230	-0.020056	0.465991	-0.789649	0.045950	-1.072441	-0.288805	-0.043520	0.131859	0.947265
8878	-0.657443	2.296018	9.440612	0.350902	0.035703	0.354994	-0.789914	0.045638	-1.070830	-0.295494	-0.045070	0.138535	0.944172
8879	-0.364190	2.915488	9.526777	-0.068009	0.051525	-0.067132	-0.791776	0.045419	-1.071625	-0.294619	-0.045918	0.136717	0.944669
8880	-0.320189	2.746347	9.346467	0.078476	0.039528	0.108300	-0.789380	0.045109	-1.072740	-0.296900	-0.046616	0.138000	0.943734
8881	-0.361837	2.789299	9.474846	0.043052	0.024616	0.016153	-0.787638	0.040365	-1.069409	-0.297422	-0.047385	0.138509	0.943457
8882	-0.319968	2.872588	9.446618	0.015045	0.010175	0.051324	-0.786039	0.039489	-1.069455	-0.298602	-0.047309	0.138716	0.943057
8883	-0.431160	2.851146	9.400041	0.007849	-0.009480	-0.019524	-0.785232	0.036665	-1.069420	-0.298388	-0.047329	0.138730	0.943122
8884	-0.487166	2.998212	9.476645	0.030134	-0.052911	-0.053323	-0.787092	0.036217	-1.072513	-0.297412	-0.046445	0.139498	0.943361
8885	-0.505347	2.927479	9.411631	-0.051870	-0.095586	-0.225356	-0.789481	0.033974	-1.070131	-0.293124	-0.045074	0.138704	0.944885
8886	-0.113815	3.094789	9.369428	-0.078974	-0.052545	-0.248244	-0.786679	0.031267	-1.071059	-0.288567	-0.044093	0.137227	0.946548
8887	-0.129053	3.002266	9.331145	-0.073882	-0.018006	-0.061458	-0.787210	0.030980	-1.070253	-0.287608	-0.043601	0.135722	0.947080
8888	-0.191137	2.967163	9.401717	-0.044241	-0.025725	-0.026922	-0.788278	0.032144	-1.071012	-0.287271	-0.042720	0.134940	0.947334
8889	-0.134769	3.050714	9.361897	-0.040720	-0.023885	0.043813	-0.788008	0.031023	-1.071321	-0.288262	-0.042019	0.134207	0.947168
8890	-0.215601	2.961853	9.295096	-0.024169	-0.018021	0.099622	-0.789078	0.033027	-1.072053	-0.290321	-0.041058	0.133868	0.946629
8891	-0.305204	2.955370	9.273139	-0.016216	-0.003104	0.074125	-0.790282	0.034811	-1.069152	-0.291920	-0.040816	0.133521	0.946197
8892	-0.287755	2.926554	9.245008	-0.030786	0.012442	0.015827	-0.790682	0.035399	-1.069937	-0.292479	-0.040616	0.132811	0.946133
8893	-0.516598	3.000094	9.377039	-0.037511	0.035838	0.001855	-0.788690	0.036792	-1.071532	-0.292828	-0.041197	0.131789	0.946143
8894	-0.367766	3.034326	9.145457	0.035806	0.043087	0.021552	-0.786157	0.034761	-1.071088	-0.293525	-0.041953	0.132164	0.945841
8895	-0.278405	2.970436	9.413457	0.017234	0.034462	0.040865	-0.787754	0.035077	-1.071059	-0.294562	-0.042735	0.132238	0.945474
8896	-0.128404	3.220752	9.382472	0.020393	0.052805	0.127590	-0.788815	0.034176	-1.073501	-0.297295	-0.043302	0.132354	0.944576
8897	-0.250336	3.029209	9.464422	-0.056741	0.055093	0.152149	-0.788285	0.035048	-1.075366	-0.300550	-0.043740	0.131031	0.943709
8898	-0.286994	2.887729	9.240509	-0.000312	0.064139	0.164780	-0.788295	0.038441	-1.076605	-0.304023	-0.044303	0.130717	0.942613
