# Supplementary material for: Identification of Haptic Based Guiding Using Hard Reins
Source: PLoS One. 2015 Jul 22;10(7):e0132020. doi: 10.1371/journal.pone.0132020 (PMC4511788; doi:10.1371/journal.pone.0132020)
Supplement: S1 File — (ZIP) [file pone.0132020.s001.zip › MotionData1/Subject2/T16/fc16.txt]

// Start Time: 0
// Sample rate: 25.0Hz
// Scenario: 4.9
// Firmware Version: 2.6.1
Counter	Acc_X	Acc_Y	Acc_Z	Gyr_X	Gyr_Y	Gyr_Z	Mag_X	Mag_Y	Mag_Z	Quat_w	Quat_x	Quat_y	Quat_z
9319	9.002116	-0.108706	3.852420	0.121162	-0.121603	-0.034959	-0.670053	0.371636	-0.420154	-0.674256	0.330032	0.438631	0.494024
9320	8.759274	-0.056055	3.669908	0.113568	-0.163188	-0.047311	-0.673746	0.368129	-0.419406	-0.673114	0.329675	0.442318	0.492530
9321	8.828300	0.048119	3.415547	0.050642	-0.222027	-0.051658	-0.676548	0.364161	-0.414325	-0.670899	0.330750	0.446201	0.491329
9322	9.103589	0.117599	3.504612	-0.022640	-0.181874	-0.020765	-0.680024	0.365456	-0.410056	-0.668961	0.332604	0.448630	0.490507
9323	9.439533	0.136645	3.497123	-0.010784	-0.110352	-0.024036	-0.682964	0.364263	-0.405578	-0.667583	0.333646	0.450231	0.490209
9324	9.482689	0.026902	3.509092	0.008835	-0.035905	0.007538	-0.684951	0.363399	-0.404526	-0.667354	0.333973	0.450768	0.489805
9325	9.368345	0.039616	3.545815	-0.011547	-0.030715	0.021549	-0.684571	0.363656	-0.402679	-0.667128	0.334657	0.450998	0.489433
9326	9.256774	0.099092	3.522603	-0.039535	0.013791	-0.013157	-0.684585	0.366976	-0.402481	-0.666822	0.334954	0.450538	0.490071
9327	9.054553	0.052580	3.495134	-0.081003	0.054662	-0.032136	-0.684975	0.365868	-0.402764	-0.666370	0.335242	0.449312	0.491613
9328	9.061669	0.039316	3.591638	-0.093085	0.062418	-0.073944	-0.685117	0.365573	-0.401451	-0.665535	0.335232	0.448078	0.493871
9329	9.355255	-0.104387	3.626395	-0.063809	0.054513	-0.037356	-0.685378	0.366411	-0.402223	-0.665140	0.335242	0.447054	0.495322
9330	9.217247	0.018121	3.631328	-0.020424	0.052309	-0.027056	-0.685639	0.364604	-0.401862	-0.665158	0.334785	0.446354	0.496238
9331	9.037043	-0.004543	3.625482	-0.017240	0.054310	-0.041041	-0.684966	0.364211	-0.403060	-0.665034	0.334144	0.445818	0.497317
9332	9.022379	-0.009596	3.654806	-0.037307	0.035240	-0.041038	-0.685223	0.364220	-0.403981	-0.664664	0.333938	0.445282	0.498429
9333	8.956913	0.016130	3.574356	-0.057979	0.009620	-0.065488	-0.686676	0.362258	-0.403219	-0.663623	0.334066	0.445095	0.499894
9334	9.183145	0.013497	3.636892	-0.038806	0.026880	-0.065459	-0.686272	0.360881	-0.403512	-0.662926	0.333740	0.444819	0.501281
9335	9.086211	0.109948	3.771262	-0.019501	0.042344	-0.057645	-0.686788	0.359502	-0.404327	-0.662509	0.333097	0.444529	0.502516
9336	9.163753	0.046517	3.739510	0.048278	0.033620	-0.037787	-0.686787	0.360061	-0.404711	-0.662699	0.331820	0.444833	0.502841
9337	9.227238	0.087036	3.757992	0.085060	0.010937	-0.004807	-0.686365	0.357321	-0.406614	-0.663226	0.330577	0.445657	0.502235
9338	8.964504	0.089973	3.696303	0.104631	0.019258	0.016052	-0.685571	0.357609	-0.406877	-0.664206	0.329168	0.446363	0.501237
9339	8.872240	0.140910	3.771803	0.106074	-0.022786	0.022888	-0.686580	0.354331	-0.411152	-0.664846	0.328228	0.447656	0.499850
9340	8.986497	0.111314	3.725156	0.119289	-0.057655	0.010559	-0.687370	0.353631	-0.411160	-0.665220	0.327299	0.449593	0.498221
9341	9.154736	0.168111	3.726921	0.120198	-0.079536	0.062850	-0.688177	0.353880	-0.409568	-0.665833	0.327092	0.451513	0.495796
9342	9.286188	0.172031	3.709412	0.134672	-0.064326	0.085550	-0.688051	0.354846	-0.409286	-0.666929	0.326741	0.453157	0.493046
9343	9.150313	0.232003	3.660133	0.148292	-0.036065	0.063756	-0.687251	0.354169	-0.409833	-0.668113	0.325730	0.454761	0.490630
9344	9.210814	0.168660	3.633620	0.137111	-0.030741	0.062947	-0.686153	0.352573	-0.414090	-0.669335	0.324766	0.456147	0.488311
9345	9.120649	0.154447	3.671821	0.130823	-0.034012	0.053349	-0.686161	0.352978	-0.413291	-0.670310	0.323866	0.457611	0.486198
9346	9.140384	0.177437	3.553043	0.106958	-0.018224	0.061313	-0.685875	0.349395	-0.414286	-0.671393	0.323193	0.458519	0.484292
9347	9.147612	0.183589	3.649821	0.113765	-0.016456	0.056066	-0.685078	0.351080	-0.415577	-0.672435	0.322370	0.459557	0.482406
9348	9.247442	0.174118	3.550523	0.113709	0.013734	0.078847	-0.683746	0.350692	-0.416648	-0.674013	0.321458	0.459981	0.480405
9349	9.130504	0.173862	3.664606	0.106579	0.030690	0.061453	-0.683468	0.352247	-0.418992	-0.675486	0.320322	0.460275	0.478811
9350	9.242602	0.204268	3.681821	0.093410	0.042347	0.047583	-0.682010	0.351154	-0.419024	-0.676877	0.319128	0.460305	0.477612
9351	9.288238	0.127095	3.820110	0.060258	0.013760	0.045870	-0.679473	0.352195	-0.422712	-0.677744	0.318630	0.460480	0.476546
9352	8.828862	0.186565	3.628169	0.001813	-0.018901	-0.003850	-0.678939	0.352488	-0.423501	-0.677529	0.318754	0.460814	0.476447
9353	8.877936	0.240463	3.545475	-0.034210	-0.055387	-0.052694	-0.680534	0.352178	-0.422177	-0.676215	0.319280	0.461652	0.477148
9354	9.091004	0.467218	3.509881	-0.076336	-0.077563	-0.068325	-0.684258	0.351547	-0.419000	-0.674323	0.320442	0.462431	0.478292
9355	9.257700	0.261598	3.534581	-0.082492	-0.074586	-0.037722	-0.685477	0.350793	-0.415052	-0.672655	0.321934	0.462972	0.479115
9356	9.399093	0.290322	3.461502	-0.098925	-0.054011	-0.007941	-0.686948	0.350613	-0.412937	-0.671407	0.323727	0.462826	0.479798
9357	9.272367	0.257504	3.454277	-0.108572	-0.033314	0.014808	-0.687513	0.353335	-0.409716	-0.670444	0.325655	0.462225	0.480418
9358	9.165083	0.215083	3.422251	-0.090035	-0.013684	-0.016604	-0.689122	0.355232	-0.407821	-0.669528	0.326869	0.461670	0.481405
9359	8.989466	0.139250	3.391329	-0.044974	-0.012287	-0.013262	-0.687948	0.354664	-0.405732	-0.668899	0.327480	0.461581	0.481948
9360	9.082080	0.146696	3.304545	-0.039226	-0.002205	0.007697	-0.687837	0.356859	-0.404108	-0.668653	0.328125	0.461200	0.482214
9361	9.145432	0.199748	3.507237	-0.081562	0.011474	0.042756	-0.687842	0.358245	-0.404212	-0.668540	0.329512	0.460075	0.482501
9362	9.333911	-0.030111	3.511717	-0.061579	-0.005274	0.091550	-0.686813	0.362110	-0.402562	-0.668929	0.331253	0.458968	0.481823
9363	9.324076	-0.044753	3.526264	-0.089465	0.005679	0.075962	-0.686173	0.365147	-0.401452	-0.669025	0.333109	0.457619	0.481693
9364	9.141159	-0.125111	3.471232	-0.102363	0.033322	0.103970	-0.683956	0.370972	-0.400561	-0.669607	0.335134	0.455513	0.481477
9365	9.124333	-0.100058	3.413863	-0.100328	0.035500	0.077796	-0.682657	0.375126	-0.399697	-0.669912	0.336864	0.453640	0.481612
9366	9.347916	-0.134543	3.505064	-0.103148	0.049701	0.061311	-0.680431	0.378598	-0.398854	-0.670215	0.338351	0.451586	0.482080
9367	9.259621	-0.225217	3.651098	-0.057864	0.066716	0.068202	-0.678596	0.380264	-0.397780	-0.670991	0.339121	0.449761	0.482164
9368	9.016307	-0.250445	3.486860	-0.021288	0.070735	0.077665	-0.675948	0.384057	-0.400096	-0.672188	0.339452	0.448098	0.481813
9369	9.130811	-0.204246	3.610787	-0.016249	0.074263	0.070697	-0.675131	0.383964	-0.403003	-0.673335	0.339612	0.446550	0.481536
9370	9.244441	-0.313164	3.713154	0.018636	0.092210	0.075909	-0.673012	0.387333	-0.405060	-0.674975	0.339176	0.444992	0.480989
9371	9.044258	-0.418507	3.735650	0.018903	0.072714	0.095023	-0.669843	0.388197	-0.405198	-0.676578	0.339092	0.443628	0.480054
9372	9.034951	-0.350147	3.707781	0.014966	0.055497	0.081893	-0.667313	0.390340	-0.408468	-0.677919	0.339108	0.442487	0.479203
9373	8.962029	-0.346471	3.651404	0.013906	0.031690	0.044309	-0.665062	0.392875	-0.410148	-0.678637	0.339035	0.441969	0.478718
9374	8.992854	-0.478303	3.694822	0.008550	0.051232	0.026082	-0.664001	0.392336	-0.410430	-0.679358	0.338685	0.441199	0.478652
9375	9.039743	-0.350882	3.770617	0.071214	0.052133	0.047703	-0.661738	0.391687	-0.412040	-0.680678	0.337667	0.440923	0.477751
9376	9.219449	-0.374203	3.984062	0.139136	0.047617	0.073692	-0.660531	0.392841	-0.414794	-0.682694	0.335997	0.441122	0.475864
9377	9.141080	-0.456288	4.004075	0.180670	0.057859	0.070107	-0.658782	0.391097	-0.417740	-0.685008	0.333620	0.441643	0.473722
9378	8.942545	-0.289051	3.962614	0.142304	0.058446	0.056216	-0.657830	0.391983	-0.421420	-0.686956	0.331646	0.441830	0.472112
9379	8.942038	-0.353491	4.082780	0.092488	0.045803	-0.002980	-0.656721	0.389569	-0.426616	-0.687879	0.329933	0.442150	0.471668
9380	8.789493	-0.179735	4.294599	-0.034288	0.010877	-0.050724	-0.656443	0.387643	-0.427315	-0.687249	0.329862	0.442046	0.472731
9381	8.631965	-0.103496	4.108031	-0.071332	-0.021005	-0.109182	-0.657901	0.388318	-0.427159	-0.685501	0.330073	0.442423	0.474765
9382	8.826511	-0.120107	4.142043	-0.079036	-0.097221	-0.149467	-0.660837	0.385180	-0.422192	-0.682659	0.330778	0.444012	0.476881
9383	8.949208	0.026213	3.986320	-0.046930	-0.114748	-0.055404	-0.665355	0.382869	-0.418120	-0.680746	0.332003	0.445534	0.477346
9384	9.212494	0.120278	4.056642	-0.008992	-0.126521	-0.052028	-0.669595	0.380861	-0.415888	-0.679023	0.332892	0.447538	0.477306
9385	9.175083	0.428782	4.287091	0.006579	-0.070172	-0.032760	-0.671070	0.380812	-0.413243	-0.678073	0.333137	0.448807	0.477294
9386	8.669144	0.453430	4.207115	0.001100	-0.088007	0.000270	-0.671867	0.379127	-0.411953	-0.677253	0.333990	0.450030	0.476710
9387	8.754766	0.525826	4.179533	-0.038973	-0.218882	0.006999	-0.674554	0.380980	-0.407415	-0.675037	0.336584	0.452600	0.475594
9388	8.960644	0.363516	4.208787	-0.085873	-0.236647	0.042024	-0.678312	0.380575	-0.400280	-0.672669	0.340395	0.454712	0.474220
9389	8.926773	0.331187	3.865266	-0.136546	-0.230031	0.091032	-0.680251	0.385012	-0.391479	-0.670460	0.345126	0.455906	0.472781
9390	9.009544	0.245825	3.397225	-0.084869	-0.227998	0.158069	-0.682451	0.390010	-0.383457	-0.669236	0.349883	0.457082	0.469873
9391	9.475416	-0.023307	3.225238	0.045404	-0.188585	0.244254	-0.683182	0.394906	-0.377160	-0.670065	0.353157	0.458349	0.464984
9392	10.203068	-0.373157	3.564240	0.112031	-0.145558	0.343772	-0.680324	0.399731	-0.373395	-0.672655	0.356179	0.458919	0.458329
9393	9.142261	-0.454484	2.960438	0.085134	-0.069781	0.338670	-0.677315	0.409462	-0.374278	-0.675657	0.358662	0.458257	0.452603
9394	9.010719	-0.532731	2.674213	-0.012600	-0.077021	0.297051	-0.671016	0.419203	-0.373340	-0.677496	0.362271	0.457066	0.448162
9395	9.151056	-0.651634	2.780664	0.004840	-0.075125	0.223771	-0.667755	0.425713	-0.371125	-0.678783	0.364821	0.456559	0.444649
9396	9.341006	-1.069622	2.673468	0.069551	-0.098162	0.262841	-0.664890	0.431107	-0.368535	-0.680678	0.367171	0.456607	0.439742
9397	9.306499	-1.583014	2.587048	0.178034	-0.126278	0.327912	-0.662532	0.436389	-0.368447	-0.683629	0.368775	0.457535	0.432803
9398	9.464941	-1.985775	2.444475	0.257808	-0.188656	0.362458	-0.659389	0.441946	-0.367569	-0.686868	0.370209	0.459674	0.424096
9399	9.300204	-1.869577	2.382135	0.363273	-0.222892	0.380333	-0.654903	0.446156	-0.368572	-0.690619	0.370563	0.463039	0.413912
9400	9.264769	-2.159923	2.102777	0.434668	-0.232524	0.403670	-0.652796	0.448395	-0.368807	-0.694933	0.370217	0.466844	0.402573
9401	9.547410	-2.071648	2.242790	0.412818	-0.238687	0.358395	-0.649645	0.454381	-0.368974	-0.698518	0.369751	0.470872	0.391966
9402	9.549196	-2.160378	2.362557	0.334978	-0.183706	0.290753	-0.646601	0.456926	-0.370791	-0.701470	0.369258	0.473916	0.383395
9403	9.399781	-2.315195	2.429183	0.254168	-0.148371	0.252703	-0.643159	0.459475	-0.372610	-0.703778	0.369278	0.476135	0.376332
9404	9.441031	-2.298287	2.624606	0.113133	-0.127204	0.197356	-0.642242	0.460029	-0.371947	-0.704848	0.370528	0.477350	0.371531
9405	9.065053	-2.148369	2.310955	-0.023151	-0.073857	0.107113	-0.641751	0.463874	-0.369107	-0.704688	0.372511	0.477485	0.369673
9406	9.079255	-2.317576	1.794875	-0.152827	-0.022113	-0.000506	-0.641125	0.467446	-0.366536	-0.703294	0.374842	0.476696	0.370988
9407	9.143042	-2.278839	1.534860	-0.361469	0.110709	-0.116400	-0.642484	0.469742	-0.363054	-0.700660	0.378112	0.473390	0.376841
9408	10.640801	-3.117762	2.696609	-0.506784	0.170345	-0.310862	-0.643582	0.472175	-0.359308	-0.696006	0.380978	0.469526	0.387268
9409	9.384055	-1.650899	2.518911	-0.519634	0.245105	-0.361554	-0.648354	0.467648	-0.355409	-0.691392	0.383030	0.464872	0.398947
9410	8.913213	-1.495230	2.197848	-0.444083	0.175312	-0.391721	-0.652878	0.466162	-0.350925	-0.686401	0.384125	0.461894	0.409823
9411	9.445503	-1.932515	2.692668	-0.349955	0.222010	-0.419642	-0.655255	0.460711	-0.348644	-0.682183	0.383361	0.459243	0.420423
9412	9.417949	-1.616063	2.855203	-0.294690	0.274363	-0.440625	-0.660511	0.454579	-0.349518	-0.678647	0.381029	0.456390	0.431235
9413	9.001261	-1.714320	2.844059	-0.216910	0.210334	-0.296293	-0.663374	0.447377	-0.351486	-0.676250	0.379601	0.453969	0.438750
9414	8.955888	-1.508386	3.136189	-0.157921	0.173775	-0.226815	-0.667310	0.445434	-0.354131	-0.674584	0.378170	0.451969	0.444577
9415	9.119179	-1.043781	3.143874	-0.077993	0.185042	-0.206105	-0.668196	0.441726	-0.357098	-0.673749	0.375862	0.450380	0.449385
9416	8.973538	-0.965647	3.216151	-0.018011	0.148018	-0.211648	-0.668290	0.436911	-0.359565	-0.672993	0.372891	0.449830	0.453525
9417	9.020633	-0.829422	3.154046	0.054402	0.103564	-0.198037	-0.670081	0.430998	-0.364019	-0.672461	0.369577	0.450446	0.456408
9418	9.569645	-0.572127	3.169240	0.172829	0.100017	-0.151232	-0.672132	0.423556	-0.368237	-0.673209	0.364999	0.451813	0.457636
9419	9.336909	-0.403542	3.252081	0.276543	0.105862	-0.073068	-0.671253	0.416736	-0.375495	-0.675434	0.359769	0.453494	0.456835
9420	9.130973	-0.684763	3.158399	0.373860	0.129074	0.013937	-0.670635	0.410198	-0.383405	-0.679359	0.353682	0.455072	0.454191
9421	9.267604	-0.597593	3.292084	0.419148	0.129718	0.109768	-0.666844	0.406617	-0.392729	-0.684406	0.347919	0.456372	0.449739
9422	9.097198	-0.553132	3.575117	0.410721	0.073271	0.146239	-0.662930	0.404276	-0.401502	-0.689181	0.342986	0.458050	0.444501
9423	8.885156	-0.593483	3.656927	0.344973	0.003454	0.174116	-0.660748	0.403846	-0.409566	-0.693048	0.339896	0.459899	0.438916
9424	8.895401	-0.462480	3.876484	0.233708	-0.089923	0.111363	-0.658190	0.402273	-0.414492	-0.694757	0.338470	0.462471	0.434593
9425	8.577497	-0.323027	3.805906	0.115863	-0.195249	-0.010773	-0.661376	0.400827	-0.412125	-0.693590	0.338536	0.466281	0.432330
9426	8.939847	0.034353	3.696081	0.022225	-0.282512	-0.136335	-0.666040	0.400025	-0.407099	-0.689902	0.339386	0.471351	0.432065
9427	9.742916	0.124365	4.153411	0.058838	-0.222629	-0.144875	-0.672678	0.395873	-0.401466	-0.686902	0.339166	0.475923	0.432006
9428	9.736218	-0.117720	4.537547	0.191138	-0.118286	-0.073412	-0.677691	0.389989	-0.399834	-0.686385	0.336890	0.479711	0.430417
9429	9.001775	-0.056761	4.424624	0.261361	-0.050298	0.022403	-0.680045	0.384295	-0.400193	-0.687835	0.333934	0.482473	0.427306
9430	8.307773	0.206232	4.010965	0.266930	-0.078562	0.053569	-0.681077	0.381678	-0.402083	-0.689264	0.331472	0.485490	0.423486
9431	8.415925	0.344007	3.761022	0.233710	-0.109721	0.051833	-0.681065	0.379748	-0.402648	-0.690184	0.329616	0.488591	0.419855
9432	8.830019	0.362703	3.504736	0.267115	-0.106504	0.154732	-0.681057	0.376975	-0.402308	-0.692149	0.328352	0.491297	0.414418
9433	9.108051	0.384509	3.072453	0.319678	-0.036996	0.311819	-0.680496	0.378423	-0.406896	-0.696446	0.327186	0.492357	0.406813
9434	9.582788	0.086534	3.527000	0.338660	0.085549	0.488417	-0.673219	0.386446	-0.411666	-0.703386	0.326586	0.490711	0.397231
9435	10.182233	-0.128780	3.873301	0.258081	0.144892	0.569186	-0.662615	0.395652	-0.419731	-0.710967	0.327234	0.486932	0.387738
9436	9.880050	-0.639889	3.788254	0.046274	0.098111	0.540020	-0.653227	0.406059	-0.425259	-0.716332	0.331077	0.482358	0.380246
9437	9.133839	-1.077798	2.915437	-0.131756	0.132472	0.357385	-0.643203	0.417546	-0.428135	-0.719445	0.335261	0.477046	0.377394
9438	9.591861	-1.400215	2.958380	-0.129449	0.094504	0.318997	-0.635052	0.428562	-0.428107	-0.721830	0.339469	0.472584	0.374683
9439	9.447134	-1.549848	3.211421	0.158075	0.049173	0.286624	-0.629008	0.437618	-0.427971	-0.725509	0.339404	0.471079	0.369496
9440	8.720565	-1.866867	2.807207	0.466043	-0.056929	0.341166	-0.623929	0.438454	-0.435372	-0.730566	0.336283	0.473024	0.359772
9441	8.621347	-2.283183	2.333814	0.586510	-0.188193	0.408502	-0.620309	0.437179	-0.441090	-0.735591	0.332821	0.477178	0.347041
9442	9.462243	-2.419716	2.612702	0.561730	-0.239126	0.366709	-0.618688	0.436970	-0.445192	-0.739480	0.329706	0.482133	0.334680
9443	10.075512	-2.323429	3.089034	0.454372	-0.186967	0.259972	-0.616276	0.435933	-0.448788	-0.742361	0.326689	0.486188	0.325264
9444	9.503055	-1.966190	3.279266	0.330851	-0.148378	0.210598	-0.616225	0.435455	-0.454728	-0.744391	0.324793	0.489182	0.317950
9445	8.520754	-1.844727	3.155980	0.242191	-0.160456	0.153087	-0.615956	0.434491	-0.454881	-0.745350	0.323669	0.492091	0.312311
9446	8.157849	-1.925051	3.017935	0.181210	-0.273261	0.140683	-0.617843	0.434972	-0.450641	-0.744657	0.324071	0.496402	0.306674
9447	8.503952	-2.241762	3.070808	0.092217	-0.319539	0.119965	-0.621987	0.437084	-0.445824	-0.742811	0.325822	0.500903	0.301941
9448	8.854159	-2.253538	3.205415	0.061615	-0.297385	0.055627	-0.625876	0.438072	-0.439451	-0.740519	0.327271	0.505352	0.298571
9449	8.916926	-2.348320	3.166294	0.033098	-0.202747	0.050764	-0.630399	0.435195	-0.434467	-0.739011	0.328492	0.508159	0.296193
9450	8.689335	-2.243803	2.671804	0.006717	-0.122835	-0.006552	-0.633211	0.435667	-0.430220	-0.737729	0.329072	0.510085	0.295433
9451	9.053747	-2.445428	2.181073	-0.027668	-0.047442	-0.114324	-0.634941	0.434100	-0.428130	-0.736414	0.328608	0.511311	0.297108
9452	9.505984	-2.471179	2.402716	0.028666	0.057671	-0.271121	-0.639021	0.431021	-0.428688	-0.735525	0.325096	0.512428	0.301220
9453	9.496061	-2.477448	2.538456	0.050858	0.198990	-0.269040	-0.641740	0.424120	-0.432364	-0.736284	0.320430	0.511479	0.305940
9454	9.750893	-2.127929	2.784531	0.036535	0.373586	-0.364446	-0.642420	0.416212	-0.442400	-0.738026	0.313891	0.508531	0.313346
9455	11.419803	-1.631825	3.605383	0.058646	0.381703	-0.685263	-0.642547	0.402778	-0.452814	-0.737917	0.303679	0.507435	0.325217
9456	10.285768	-0.367313	3.630213	0.133940	0.308523	-0.710422	-0.647546	0.382500	-0.462274	-0.737108	0.292477	0.508028	0.336208
9457	9.388077	-0.906062	2.773988	0.071162	0.172672	-0.372280	-0.650209	0.369837	-0.470018	-0.736771	0.286512	0.508062	0.341984
9458	8.036113	0.000873	2.154661	-0.198267	0.181313	-0.319444	-0.652666	0.363492	-0.473684	-0.735233	0.284953	0.505877	0.349746
9459	7.880108	0.265844	1.583316	-0.440118	0.044051	-0.406412	-0.654779	0.356788	-0.470639	-0.730264	0.287014	0.504414	0.360421
9460	9.585367	0.324137	2.452788	-0.548015	-0.075850	-0.378259	-0.664620	0.356595	-0.463191	-0.723589	0.291656	0.503774	0.370900
9461	10.491565	-0.202236	3.250067	-0.433454	-0.065064	-0.207397	-0.667229	0.360315	-0.452951	-0.718798	0.296330	0.502702	0.377900
9462	10.241193	-0.523425	3.512791	-0.227585	-0.059167	0.029271	-0.668748	0.366325	-0.447812	-0.717019	0.300376	0.501670	0.379454
9463	9.042138	-0.433950	3.377108	-0.113219	-0.140423	0.155860	-0.668149	0.371248	-0.442579	-0.716075	0.304642	0.501891	0.377538
9464	8.480824	-0.336688	3.139631	-0.088926	-0.240639	0.087369	-0.673241	0.376657	-0.436504	-0.713736	0.308618	0.504157	0.375714
9465	8.482103	-0.115772	3.137904	-0.040094	-0.312481	0.025069	-0.676493	0.378590	-0.427744	-0.710489	0.311781	0.508153	0.373869
9466	8.950790	0.022556	2.557590	0.106004	-0.327991	-0.004132	-0.679875	0.382055	-0.419875	-0.707722	0.312711	0.513638	0.370834
9467	9.420278	0.221167	1.573736	0.244027	-0.286131	0.044474	-0.685458	0.378884	-0.414363	-0.706569	0.311814	0.519242	0.365951
9468	10.306808	0.360851	1.644838	0.371054	-0.096992	0.158158	-0.686381	0.378878	-0.414620	-0.708956	0.308955	0.522337	0.359295
9469	10.642702	0.133981	2.583048	0.459262	0.131410	0.292961	-0.682737	0.372628	-0.420964	-0.715147	0.304514	0.522011	0.351199
9470	10.601527	-0.621203	2.854133	0.415482	0.086972	0.512847	-0.674758	0.376405	-0.428723	-0.722085	0.303310	0.520541	0.340049
9471	8.388881	-1.285856	2.111242	0.263613	0.147413	0.558537	-0.664018	0.389518	-0.439215	-0.728878	0.304282	0.516859	0.330162
9472	8.764610	-1.947661	2.175468	0.234055	0.057973	0.582921	-0.651599	0.400219	-0.443705	-0.734654	0.306509	0.513998	0.319595
9473	9.420551	-2.013848	2.822844	0.367211	-0.005923	0.460350	-0.643529	0.407831	-0.448226	-0.739661	0.305894	0.513649	0.309024
9474	9.276520	-2.143229	2.560393	0.565041	-0.158464	0.405249	-0.638876	0.414048	-0.454462	-0.743863	0.302701	0.516962	0.296296
9475	9.026628	-2.118035	2.012018	0.732091	-0.291144	0.435740	-0.634750	0.413020	-0.457543	-0.747667	0.298063	0.522983	0.280431
9476	9.654492	-2.040298	2.398156	0.813003	-0.269353	0.336222	-0.634672	0.406459	-0.464000	-0.751411	0.290918	0.529498	0.265292
9477	9.538386	-2.298938	2.607820	0.759166	-0.171880	0.277353	-0.634192	0.400745	-0.471497	-0.755299	0.283417	0.534491	0.252025
9478	9.360686	-2.265830	2.825482	0.570847	-0.199126	0.215865	-0.633472	0.396111	-0.476602	-0.757392	0.278109	0.539134	0.241550
9479	9.103013	-2.215193	2.836998	0.439646	-0.234728	0.161149	-0.636322	0.386702	-0.479141	-0.757980	0.274421	0.543935	0.233009
9480	9.019337	-2.388611	2.778348	0.352341	-0.198999	0.102196	-0.637097	0.384774	-0.480491	-0.758167	0.271119	0.548048	0.226541
9481	8.800744	-2.346138	2.619345	0.247415	-0.101667	0.080932	-0.637354	0.381023	-0.479641	-0.758702	0.268848	0.550286	0.221987
9482	8.639872	-2.503429	2.039679	0.091509	-0.065930	0.005588	-0.637870	0.381314	-0.481213	-0.758454	0.267833	0.551690	0.220571
9483	9.344078	-2.817247	1.771958	-0.125248	0.032751	-0.113731	-0.638396	0.380060	-0.480971	-0.757584	0.268516	0.551270	0.223755
9484	10.416406	-2.831613	2.458881	-0.284389	0.164321	-0.253153	-0.637339	0.382439	-0.482117	-0.756673	0.269309	0.548877	0.231630
9485	9.971786	-1.783805	2.886028	-0.331907	0.107494	-0.486244	-0.641571	0.380720	-0.480935	-0.753708	0.268680	0.548312	0.243083
9486	9.082404	-1.294060	2.095104	-0.301222	0.128184	-0.355632	-0.641822	0.377397	-0.480999	-0.751694	0.268705	0.546828	0.252454
9487	9.261467	-1.029685	2.196431	-0.340397	0.065400	-0.453388	-0.645520	0.373186	-0.479342	-0.748182	0.268714	0.546563	0.263222
9488	9.527193	-0.527045	2.197449	-0.454486	0.021190	-0.583159	-0.652674	0.369466	-0.475411	-0.742782	0.269020	0.546954	0.277028
9489	9.688163	-0.483681	2.102334	-0.599023	-0.022255	-0.533122	-0.659988	0.362778	-0.466792	-0.736191	0.272351	0.546826	0.291254
9490	9.286179	-0.195544	1.822730	-0.761768	-0.029492	-0.539741	-0.667345	0.364099	-0.456697	-0.728411	0.277805	0.545695	0.307341
9491	9.297956	0.135764	1.708525	-0.863354	-0.080991	-0.494268	-0.674325	0.367760	-0.445239	-0.719445	0.285584	0.544305	0.323377
9492	9.682960	0.224629	1.715425	-0.915336	-0.108798	-0.485422	-0.683455	0.373016	-0.430308	-0.709700	0.294129	0.542631	0.339655
9493	10.122241	0.448590	1.756894	-0.842974	-0.027030	-0.450465	-0.690587	0.374694	-0.415463	-0.701126	0.301461	0.539977	0.354921
9494	10.019319	0.369265	1.985756	-0.644316	0.060481	-0.339153	-0.696122	0.378078	-0.402836	-0.695368	0.306398	0.536564	0.366992
9495	9.746988	0.010974	2.108017	-0.424175	0.078269	-0.245544	-0.699206	0.379370	-0.398043	-0.691624	0.309181	0.533997	0.375381
9496	9.298027	0.184649	1.898090	-0.198475	0.054809	-0.188790	-0.700422	0.378483	-0.394494	-0.689511	0.309519	0.532929	0.380473
9497	9.328738	0.407459	1.701996	0.033294	-0.006944	-0.151282	-0.704495	0.375276	-0.395846	-0.688325	0.307595	0.534389	0.382129
9498	9.602234	0.597751	1.843673	0.225783	-0.023113	-0.111741	-0.705517	0.368079	-0.396772	-0.688562	0.303490	0.537135	0.381134
9499	10.090871	0.960901	1.992527	0.285522	-0.065030	-0.042214	-0.706123	0.363285	-0.401212	-0.689079	0.299668	0.540657	0.378233
9500	9.672794	1.044641	1.988849	0.184476	-0.107564	-0.058687	-0.709546	0.357005	-0.399862	-0.688530	0.297324	0.543903	0.376423
9501	9.489588	0.844455	1.573745	0.104909	-0.119524	-0.138748	-0.712969	0.353092	-0.399651	-0.686598	0.295314	0.547387	0.376483
9502	9.531486	0.917937	1.481809	0.112548	-0.120138	-0.104756	-0.716803	0.347481	-0.396835	-0.685112	0.293547	0.550521	0.376003
9503	9.899753	1.083221	1.616098	0.238698	-0.021089	-0.029787	-0.719686	0.341642	-0.397062	-0.685820	0.290132	0.553030	0.373672
9504	9.996874	1.075794	1.773563	0.416399	0.049306	0.119940	-0.719912	0.337244	-0.399784	-0.689610	0.285392	0.554770	0.367722
9505	9.810616	1.312856	1.994326	0.510015	0.108241	0.266322	-0.716142	0.334605	-0.406980	-0.695390	0.280500	0.555747	0.359022
9506	9.558209	1.380953	1.739613	0.564685	0.151127	0.295892	-0.710757	0.331331	-0.417496	-0.702262	0.274850	0.556015	0.349477
9507	9.376226	1.511397	1.939388	0.549530	0.187904	0.299490	-0.705637	0.329028	-0.428253	-0.709146	0.269091	0.555826	0.340234
9508	9.422338	1.491489	1.947725	0.495751	0.230505	0.388747	-0.699196	0.330358	-0.440794	-0.716918	0.264812	0.553811	0.330449
9509	9.241442	1.788229	2.036036	0.436856	0.260964	0.373246	-0.689843	0.329357	-0.452742	-0.724258	0.260853	0.551269	0.321729
9510	9.165800	1.754799	2.044572	0.389467	0.220296	0.319181	-0.680789	0.331503	-0.461991	-0.730689	0.257320	0.548910	0.313971
9511	9.169203	1.520638	2.142859	0.338388	0.172132	0.294796	-0.675966	0.329703	-0.469046	-0.735848	0.254378	0.547342	0.306979
9512	9.520972	1.016414	2.684482	0.208705	0.169517	0.289173	-0.669954	0.329864	-0.476994	-0.740480	0.253445	0.544665	0.301321
9513	9.697720	0.554429	3.274336	0.148494	0.136652	0.234384	-0.665832	0.332173	-0.481196	-0.743840	0.252787	0.542701	0.297113
9514	9.744124	-0.644696	3.449905	0.038690	0.086402	0.199805	-0.662640	0.334464	-0.484731	-0.746116	0.253886	0.540656	0.294184
9515	11.086851	-2.311154	4.048945	-0.106251	-0.007946	0.392245	-0.660573	0.340259	-0.481600	-0.747532	0.259601	0.538456	0.289602
9516	8.638153	-3.072649	2.806471	-0.233554	0.082114	0.280911	-0.655219	0.352049	-0.479296	-0.748772	0.265657	0.534428	0.288364
9517	9.535262	-2.388028	2.764016	-0.200203	-0.109950	0.245446	-0.652674	0.360415	-0.471241	-0.747716	0.271842	0.533879	0.286348
9518	8.736811	-2.374743	3.061115	-0.091518	0.000925	0.263638	-0.652196	0.368278	-0.468716	-0.748689	0.276038	0.531926	0.283412
9519	8.854139	-2.256019	3.210223	-0.135864	0.032421	0.278692	-0.646305	0.375492	-0.465321	-0.749666	0.280831	0.529350	0.280933
9520	8.443639	-2.534660	3.261746	-0.320678	0.114875	0.242796	-0.642800	0.387403	-0.463133	-0.750381	0.287576	0.524470	0.281351
9521	8.542496	-3.131687	3.171055	-0.455787	0.105198	0.147291	-0.637440	0.395163	-0.459592	-0.749511	0.295390	0.519626	0.284546
9522	8.599660	-3.320554	3.302645	-0.534844	0.137566	0.072629	-0.634888	0.405909	-0.453598	-0.748110	0.303382	0.514087	0.289836
9523	8.715508	-3.534864	3.054775	-0.505768	0.141575	-0.025099	-0.631529	0.415570	-0.448686	-0.746198	0.309953	0.509277	0.296234
9524	8.625236	-3.150725	3.072015	-0.528958	0.242151	-0.176572	-0.631346	0.425470	-0.443351	-0.744243	0.314617	0.503612	0.305767
9525	10.393193	-3.566526	4.177853	-0.514644	0.010726	-0.597371	-0.634038	0.427596	-0.438413	-0.737288	0.316302	0.504064	0.319809
9526	7.946338	0.252127	3.213633	-0.309825	0.030283	-0.757452	-0.644873	0.414401	-0.432534	-0.730650	0.313024	0.506384	0.334278
9527	7.713875	0.145335	1.633869	-0.224182	-0.277946	-0.738554	-0.659282	0.402275	-0.426345	-0.721308	0.310726	0.513585	0.345535
9528	10.453416	0.604089	2.366500	-0.189591	-0.254606	-0.733843	-0.676504	0.385885	-0.413630	-0.712311	0.307667	0.520466	0.356467
9529	10.949767	-0.197129	2.651147	-0.145954	0.026876	-0.459119	-0.689709	0.365440	-0.405505	-0.708274	0.304817	0.521961	0.364680
9530	10.374922	-0.259451	2.806404	-0.159577	0.163702	-0.160460	-0.692596	0.362519	-0.406597	-0.707787	0.304229	0.519471	0.369639
9531	9.303640	0.547554	3.104156	-0.170572	0.176956	0.011196	-0.688230	0.364380	-0.408041	-0.708550	0.305473	0.515749	0.372353
9532	9.044218	0.306302	3.169671	-0.206259	0.162361	0.120277	-0.684921	0.369155	-0.410870	-0.709808	0.308446	0.511192	0.373786
9533	8.587227	0.021081	3.413467	-0.234927	0.117283	0.169039	-0.682040	0.376384	-0.411011	-0.710712	0.312608	0.506819	0.374564
9534	8.817489	-0.145564	3.376718	-0.095182	0.049481	0.185938	-0.675852	0.383372	-0.411444	-0.711965	0.315497	0.504259	0.373217
9535	8.920427	-0.015568	3.395562	0.136785	-0.008948	0.230455	-0.673092	0.388667	-0.412018	-0.714367	0.315881	0.504031	0.368580
9536	9.028803	0.184002	3.265143	0.345598	-0.057866	0.240170	-0.671509	0.389653	-0.412142	-0.717669	0.313808	0.505891	0.361316
9537	9.321294	0.213552	2.999714	0.526724	-0.039193	0.293814	-0.668820	0.387663	-0.416813	-0.722569	0.309385	0.508470	0.351616
9538	9.355849	0.298189	3.002542	0.658770	0.064892	0.278893	-0.663442	0.384099	-0.426280	-0.729150	0.302240	0.510410	0.341282
9539	9.564507	0.673936	3.327543	0.643741	0.072769	0.227492	-0.660671	0.375971	-0.438059	-0.735181	0.294500	0.512427	0.331960
9540	11.603345	-0.365706	4.878312	0.497800	-0.188137	0.384623	-0.660618	0.372434	-0.442874	-0.738637	0.292369	0.516214	0.320092
9541	7.676351	-1.576069	2.346341	0.249640	-0.052912	0.324166	-0.656514	0.372487	-0.443825	-0.741531	0.292202	0.516770	0.312569
9542	8.218988	-1.681878	1.833485	0.154292	-0.248347	0.241116	-0.658405	0.374910	-0.439942	-0.741313	0.293972	0.520020	0.305964
9543	9.641611	-2.547236	2.589793	0.263924	-0.198699	0.010107	-0.660036	0.375102	-0.434523	-0.740768	0.291283	0.524601	0.302012
9544	10.443069	-2.777700	2.831933	0.420680	-0.172870	0.051743	-0.663743	0.371295	-0.431936	-0.741644	0.286654	0.529402	0.295848
9545	9.720107	-2.404264	2.771622	0.535282	-0.116280	0.288671	-0.665032	0.368966	-0.434872	-0.745064	0.282411	0.532672	0.285278
9546	8.939759	-1.816471	2.909403	0.578084	-0.049292	0.246687	-0.663777	0.362675	-0.439882	-0.749113	0.276710	0.535294	0.275176
9547	8.758102	-2.063947	3.038412	0.532019	-0.035241	0.264305	-0.661329	0.357933	-0.446056	-0.753032	0.271743	0.537296	0.265352
9548	9.290978	-2.445246	3.299137	0.473800	-0.088170	0.309807	-0.659830	0.355512	-0.450464	-0.756217	0.268408	0.539446	0.255128
9549	9.180493	-2.198806	3.271298	0.357449	-0.082476	0.285696	-0.656649	0.358900	-0.453188	-0.758648	0.266525	0.540970	0.246517
9550	8.861683	-2.630188	3.233778	0.222183	-0.047027	0.321076	-0.654936	0.363088	-0.454567	-0.760839	0.266888	0.541071	0.239035
9551	8.423110	-2.755677	3.067780	0.052590	0.007193	0.244909	-0.651517	0.366020	-0.453874	-0.762361	0.268773	0.539866	0.234758
9552	8.369578	-2.842465	2.614974	-0.132492	0.080552	0.124410	-0.648907	0.373234	-0.453091	-0.763052	0.271795	0.537362	0.234778
9553	8.451688	-3.074088	1.982630	-0.282978	0.119089	-0.020677	-0.646285	0.379076	-0.453258	-0.762685	0.275465	0.534273	0.238710
9554	10.719609	-3.749892	2.942459	-0.458406	0.132179	-0.302308	-0.643937	0.382672	-0.451226	-0.760041	0.278604	0.531726	0.248967
9555	9.988905	-1.275877	3.260921	-0.386218	0.166139	-0.733687	-0.650420	0.376470	-0.447481	-0.755899	0.275972	0.531240	0.265028
9556	8.878516	-1.599550	2.218957	-0.261209	0.188940	-0.454140	-0.654077	0.369120	-0.449313	-0.753969	0.274107	0.529496	0.275736
9557	9.255817	-1.101235	2.524857	-0.250172	0.150217	-0.554583	-0.658820	0.361714	-0.447581	-0.751064	0.271334	0.528818	0.287459
9558	9.335006	-0.809415	2.856497	-0.327126	0.255222	-0.637812	-0.663789	0.351166	-0.449204	-0.748192	0.268034	0.526526	0.301890
9559	9.337963	-0.246740	3.121111	-0.303738	0.254655	-0.508844	-0.664903	0.340967	-0.453616	-0.746102	0.265816	0.523542	0.313972
9560	9.516473	-0.409823	3.681279	-0.205741	0.181138	-0.342688	-0.669094	0.336250	-0.456051	-0.744684	0.264176	0.521373	0.322222
9561	9.604796	-0.245383	3.889823	-0.127017	0.144320	-0.162466	-0.666572	0.334621	-0.456629	-0.744466	0.263564	0.519217	0.326679
9562	8.951533	-0.454543	3.773600	-0.068147	0.127548	-0.115664	-0.664834	0.333834	-0.458634	-0.744624	0.262578	0.517498	0.329824
9563	8.670577	-0.265304	3.562435	0.020867	0.052790	-0.119690	-0.666396	0.331906	-0.460638	-0.744506	0.260778	0.517417	0.331639
9564	8.692636	-0.270898	3.392346	0.192441	-0.047428	-0.054181	-0.666112	0.329573	-0.462004	-0.744601	0.257711	0.519692	0.330264
9565	8.828802	0.144667	3.465338	0.340037	-0.099366	0.006278	-0.668732	0.324986	-0.462603	-0.745368	0.253434	0.523308	0.326108
9566	8.761939	0.345430	3.363199	0.400237	-0.150199	0.096640	-0.669240	0.320698	-0.463212	-0.746354	0.249531	0.527644	0.319816
9567	8.977189	0.124549	3.413196	0.341756	-0.165850	0.114269	-0.670136	0.317809	-0.465371	-0.747044	0.246724	0.531652	0.313685
9568	9.239079	0.425812	3.626942	0.226734	-0.164431	0.076240	-0.672262	0.317353	-0.463784	-0.746780	0.245306	0.535121	0.309499
9569	9.205216	0.464769	3.642807	0.141399	-0.150972	0.041627	-0.673345	0.314099	-0.459096	-0.746145	0.244557	0.537968	0.306675
9570	9.088791	0.492256	3.442489	0.094566	-0.149542	0.033023	-0.676542	0.314307	-0.456169	-0.745118	0.244513	0.540606	0.304562
9571	9.064625	0.484834	3.254070	0.015316	-0.164056	0.050653	-0.678041	0.317979	-0.452264	-0.743763	0.245771	0.542816	0.302925
9572	9.318276	0.524791	2.955786	0.002906	-0.106960	0.089263	-0.679140	0.319435	-0.447878	-0.743100	0.247395	0.543995	0.301109
9573	9.525525	0.604921	3.012675	0.025777	0.017050	0.131441	-0.677330	0.325658	-0.445922	-0.744236	0.248239	0.543179	0.299076
9574	9.884457	0.048816	3.410530	0.055566	0.136178	0.246948	-0.673363	0.331271	-0.448871	-0.747406	0.249322	0.540264	0.295529
9575	10.842716	-0.363399	3.941874	-0.016314	0.021890	0.407525	-0.665480	0.344089	-0.449200	-0.749989	0.253708	0.537715	0.289845
9576	9.830050	-0.982597	3.205809	-0.089221	0.046541	0.290826	-0.659715	0.353120	-0.447350	-0.751666	0.257932	0.535035	0.286718
9577	8.959482	-0.997199	2.567084	-0.029210	0.049472	0.263480	-0.654071	0.362584	-0.446939	-0.753588	0.260796	0.532686	0.283438
9578	8.267496	-1.238515	2.095348	0.101232	0.004189	0.314348	-0.648422	0.372615	-0.447572	-0.755877	0.262635	0.531560	0.277699
9579	8.940722	-1.761572	2.333863	0.194000	-0.124762	0.341785	-0.642381	0.380692	-0.446664	-0.757473	0.263956	0.532655	0.269890
9580	9.997913	-2.370780	2.601024	0.147584	-0.121989	0.385772	-0.637798	0.389166	-0.445475	-0.758945	0.266551	0.533245	0.261922
9581	10.321314	-2.352838	2.923123	0.067136	-0.041800	0.426409	-0.630835	0.398083	-0.444558	-0.761087	0.270282	0.531886	0.254542
9582	9.405201	-2.034486	3.384676	0.083847	-0.020692	0.316344	-0.624791	0.407697	-0.444806	-0.762855	0.272539	0.530910	0.248815
9583	8.221354	-1.425293	3.217297	0.096566	-0.081749	0.220809	-0.620457	0.413825	-0.444321	-0.763644	0.273808	0.531353	0.244009
9584	8.243378	-1.832868	3.177085	-0.002129	-0.144628	0.157289	-0.617465	0.420604	-0.441704	-0.762802	0.276276	0.532694	0.240921
9585	8.680417	-1.978889	3.310196	-0.178446	-0.140790	-0.002597	-0.618311	0.425387	-0.437517	-0.760357	0.279643	0.533890	0.242111
9586	8.858379	-2.367544	3.194009	-0.300556	-0.104193	0.003164	-0.618629	0.429199	-0.432695	-0.757522	0.284776	0.534014	0.244726
9587	8.464477	-2.379670	2.839721	-0.397678	-0.019392	-0.052200	-0.620554	0.435747	-0.426620	-0.754848	0.290351	0.532517	0.249653
9588	8.339443	-2.766227	1.669978	-0.472748	0.116980	-0.117875	-0.621939	0.440369	-0.421115	-0.752680	0.295664	0.529071	0.257176
9589	9.347644	-2.879925	2.608797	-0.465886	0.234214	-0.365979	-0.622796	0.443882	-0.414977	-0.750526	0.297661	0.525148	0.268939
9590	9.411258	-2.840497	2.506189	-0.272440	0.306131	-0.365462	-0.625942	0.440269	-0.416343	-0.750063	0.296283	0.521251	0.279139
9591	10.049366	-2.657039	2.983188	-0.222020	0.459943	-0.298796	-0.625741	0.437734	-0.423644	-0.751885	0.294047	0.514717	0.288569
9592	11.852810	-1.962664	4.210556	-0.054972	0.384249	-0.588869	-0.625901	0.432045	-0.433640	-0.752001	0.286596	0.512056	0.300259
9593	9.880654	0.231020	3.401105	0.228621	0.337028	-0.459535	-0.631290	0.415532	-0.445526	-0.754010	0.276506	0.510831	0.306701
9594	8.688257	-1.122416	2.905724	0.035166	0.193437	-0.175943	-0.631431	0.406951	-0.456634	-0.755052	0.273013	0.509121	0.310091
9595	7.639977	-0.293868	2.333958	-0.333225	0.179966	-0.172545	-0.630875	0.406582	-0.459808	-0.754018	0.275260	0.505154	0.317029
9596	8.132733	0.326107	2.304767	-0.533425	0.031314	-0.395669	-0.634880	0.406896	-0.455028	-0.748784	0.279109	0.503458	0.328559
9597	9.995917	-0.112749	3.006119	-0.550956	-0.082103	-0.433978	-0.643419	0.406128	-0.444834	-0.741977	0.283574	0.503376	0.340102
9598	11.152231	-0.357059	3.566757	-0.356565	-0.034820	-0.182990	-0.650895	0.406214	-0.435684	-0.738282	0.287296	0.502501	0.346256
9599	9.839381	-0.958869	3.687795	-0.130121	0.003579	0.103291	-0.652805	0.414040	-0.432088	-0.738296	0.290293	0.500897	0.346051
9600	8.205956	-0.229987	3.583357	-0.079785	-0.069224	0.073822	-0.651513	0.418880	-0.430684	-0.737593	0.292736	0.500948	0.345417
9601	7.864538	0.036756	3.435228	-0.141077	-0.159876	-0.114746	-0.652862	0.418963	-0.427378	-0.734390	0.294787	0.502931	0.347608
9602	8.362555	0.313840	3.456725	-0.203862	-0.275625	-0.278827	-0.661648	0.415156	-0.417901	-0.728401	0.296918	0.507204	0.352159
9603	9.132973	0.132826	3.421822	-0.234333	-0.300715	-0.239420	-0.672303	0.412554	-0.406673	-0.722274	0.299976	0.511268	0.356287
9604	9.339394	0.044477	3.347996	-0.213665	-0.243603	-0.112800	-0.681656	0.411744	-0.393837	-0.717624	0.303685	0.513939	0.358690
9605	8.920195	0.271361	2.912946	-0.184624	-0.126294	-0.023674	-0.686353	0.411168	-0.384853	-0.715056	0.306924	0.514503	0.360249
9606	8.916502	0.355825	2.301612	-0.180025	0.004752	0.085702	-0.686661	0.415275	-0.381475	-0.714559	0.310385	0.512621	0.360951
9607	9.641477	0.003725	2.846466	-0.177873	0.088467	0.182908	-0.684048	0.421380	-0.380582	-0.715685	0.314063	0.508892	0.360816
9608	9.659677	-0.146041	3.204705	-0.108089	0.177643	0.249271	-0.678266	0.429881	-0.380587	-0.718547	0.316899	0.504007	0.359504
9609	9.749129	-0.648041	3.309299	-0.042973	0.229578	0.350478	-0.670055	0.439041	-0.386922	-0.723099	0.319268	0.498122	0.356468
9610	11.612958	-1.432011	3.826537	-0.075387	0.184123	0.541844	-0.660009	0.449450	-0.392060	-0.728224	0.324452	0.491451	0.350566
9611	10.592411	-1.689365	3.304049	-0.185042	0.225819	0.520339	-0.648163	0.463000	-0.392536	-0.732857	0.330548	0.483418	0.346359
9612	9.073492	-1.410059	2.933893	-0.078393	0.188641	0.317291	-0.638139	0.474071	-0.395288	-0.736294	0.333483	0.478019	0.343742
9613	7.412466	-1.427962	1.889632	0.103235	0.101122	0.277868	-0.632304	0.481958	-0.401368	-0.739851	0.333830	0.475359	0.339429
9614	8.404840	-1.931907	1.907960	0.195304	-0.177027	0.184558	-0.625035	0.486069	-0.403316	-0.740661	0.333928	0.478079	0.333696
9615	10.392374	-2.321309	2.650730	0.104897	-0.220641	0.024558	-0.627033	0.485885	-0.401328	-0.739386	0.334040	0.481891	0.330919
9616	10.890599	-1.945815	2.993253	-0.004412	-0.055584	0.016664	-0.631130	0.481806	-0.399402	-0.738880	0.334674	0.482587	0.330392
9617	9.247761	-1.537409	3.119347	-0.069651	0.092402	-0.106011	-0.631928	0.481094	-0.398488	-0.738570	0.334037	0.481495	0.333311
9618	8.182887	-1.402240	2.918257	-0.129339	0.073209	-0.061588	-0.632437	0.478196	-0.399596	-0.737945	0.334907	0.479975	0.336005
9619	8.001598	-1.595759	2.997175	-0.272870	-0.024619	-0.101578	-0.635657	0.479481	-0.394276	-0.735160	0.338084	0.479194	0.340018
9620	8.414513	-1.698291	3.167784	-0.503144	-0.057264	-0.143663	-0.639702	0.482101	-0.385760	-0.730141	0.344514	0.477575	0.346592
9621	8.757409	-2.097960	3.481065	-0.641149	0.021609	-0.210103	-0.642177	0.485268	-0.375531	-0.724398	0.351654	0.474213	0.355962
9622	8.489313	-2.223613	3.197319	-0.742419	0.092421	-0.213127	-0.646254	0.489090	-0.363565	-0.718398	0.359725	0.469046	0.366738
9623	8.775081	-2.532849	2.840051	-0.701434	0.051576	-0.300514	-0.649810	0.492907	-0.350812	-0.711551	0.366557	0.465238	0.378002
9624	9.443997	-2.123379	3.050778	-0.508839	0.154423	-0.384458	-0.660202	0.491558	-0.339956	-0.706211	0.369092	0.461961	0.389396
9625	9.439375	-2.180779	2.536725	-0.347093	0.188209	-0.278417	-0.664448	0.488147	-0.336303	-0.703185	0.369961	0.458602	0.397924
9626	9.829834	-2.306659	3.080420	-0.244198	0.350269	-0.309580	-0.666129	0.483175	-0.338498	-0.702008	0.367818	0.453987	0.407175
9627	11.118226	-1.522048	4.011027	-0.134170	0.416060	-0.506718	-0.668288	0.474796	-0.345238	-0.700609	0.361710	0.450703	0.418543
9628	10.135397	0.178076	3.820637	-0.053196	0.360643	-0.551057	-0.674911	0.461126	-0.353106	-0.698737	0.354490	0.449156	0.429374
9629	9.017700	-0.912135	3.172307	-0.211036	0.143314	-0.261689	-0.676679	0.450654	-0.358309	-0.696251	0.353849	0.447165	0.435969
9630	7.686551	-0.153304	2.758634	-0.552418	0.103357	-0.198294	-0.680288	0.450833	-0.353403	-0.691451	0.358864	0.442307	0.444384
9631	7.532827	0.486610	2.086032	-0.953303	-0.090400	-0.333845	-0.686477	0.455474	-0.342195	-0.680665	0.369803	0.437409	0.456743
9632	9.677213	0.262420	2.694352	-1.133171	-0.237146	-0.504337	-0.697532	0.457530	-0.316639	-0.665360	0.382877	0.433909	0.471618
9633	11.799630	-0.356956	3.493689	-0.969725	-0.138764	-0.388994	-0.707121	0.456836	-0.291280	-0.652844	0.393598	0.429558	0.484102
9634	10.594515	-1.274742	3.566575	-0.606234	0.051216	-0.035469	-0.713493	0.458471	-0.272487	-0.648038	0.400745	0.423256	0.490208
9635	8.520494	-1.025487	3.271772	-0.423511	0.047556	0.138088	-0.709614	0.466175	-0.265641	-0.646311	0.406892	0.417419	0.492426
9636	7.735565	-0.439596	3.145696	-0.447443	-0.047634	0.003376	-0.708738	0.468612	-0.260723	-0.642231	0.413188	0.413601	0.495731
9637	8.081011	-0.025747	3.211409	-0.427682	-0.168309	-0.215078	-0.711996	0.468167	-0.250033	-0.635079	0.418483	0.413332	0.500702
9638	8.920780	0.026761	3.299299	-0.375988	-0.201000	-0.283232	-0.721337	0.464593	-0.237516	-0.627351	0.422942	0.414484	0.505721
9639	9.646413	0.041075	2.977640	-0.291759	-0.155871	-0.206482	-0.725927	0.463561	-0.225247	-0.621409	0.426353	0.415297	0.509512
9640	9.702217	0.318978	2.389480	-0.242180	-0.019972	-0.094618	-0.728098	0.460109	-0.216734	-0.618152	0.428810	0.413890	0.512547
9641	9.783263	0.063684	2.582530	-0.269377	0.135710	0.009743	-0.732870	0.459482	-0.214735	-0.616946	0.430706	0.409481	0.515940
9642	9.500196	0.012793	3.014515	-0.423365	0.264679	0.101238	-0.728248	0.463004	-0.215884	-0.616431	0.434038	0.400969	0.520430
9643	9.646817	-0.661966	3.330836	-0.572750	0.342547	0.102863	-0.722733	0.469548	-0.214608	-0.615111	0.438178	0.389988	0.526827
9644	9.337831	-1.025982	3.560405	-0.654573	0.418122	0.115520	-0.715611	0.477813	-0.216736	-0.613731	0.442703	0.376905	0.534126
9645	9.718338	-1.727699	3.498038	-0.606278	0.351404	0.210398	-0.710627	0.486576	-0.216203	-0.613102	0.447785	0.364329	0.539313
9646	9.032502	-1.791742	2.796227	-0.663399	0.327600	0.213008	-0.703043	0.497667	-0.211557	-0.611726	0.453917	0.351223	0.544420
9647	9.819547	-1.171129	2.920060	-0.705543	0.239121	0.076866	-0.698633	0.507049	-0.205736	-0.607667	0.460312	0.340012	0.550676
9648	8.868170	-0.797303	2.562354	-0.633532	0.282405	-0.124031	-0.696834	0.510051	-0.200945	-0.602284	0.464045	0.330728	0.559049
9649	8.693745	-1.573445	2.196961	-0.608690	0.193503	-0.145239	-0.695046	0.515541	-0.195841	-0.596111	0.468115	0.323082	0.566691
9650	10.101093	-2.128291	2.984679	-0.795664	0.118528	-0.205681	-0.696985	0.515941	-0.185276	-0.586971	0.474896	0.314550	0.575324
9651	10.092060	-1.974694	3.151731	-1.013155	0.156425	-0.285203	-0.701963	0.511299	-0.172417	-0.574778	0.483018	0.303879	0.586500
9652	9.296529	-1.924753	3.204720	-1.160169	0.131624	-0.396622	-0.708713	0.509896	-0.154472	-0.559502	0.492283	0.292516	0.599207
9653	8.453139	-1.770386	3.071429	-1.176372	0.096166	-0.449159	-0.715461	0.503066	-0.134264	-0.542785	0.501442	0.281852	0.611964
9654	8.373575	-2.084080	2.962258	-1.174804	0.031233	-0.431883	-0.724622	0.497967	-0.110577	-0.525681	0.511252	0.271393	0.623399
9655	8.913408	-2.129016	3.094434	-1.273214	-0.006131	-0.408934	-0.733262	0.492864	-0.086103	-0.507217	0.522249	0.259828	0.634410
9656	9.112613	-2.161405	3.234656	-1.288669	0.012316	-0.412290	-0.740526	0.482289	-0.065701	-0.488365	0.532862	0.247581	0.645184
9657	9.078066	-2.227587	3.319262	-1.216297	0.034827	-0.433369	-0.748351	0.474581	-0.042602	-0.469711	0.541901	0.236216	0.655681
9658	9.010083	-2.207202	3.284801	-1.107363	0.012862	-0.421550	-0.756927	0.464703	-0.023627	-0.452068	0.550023	0.226089	0.664826
9659	8.777043	-2.153991	3.043957	-1.010969	-0.035000	-0.418522	-0.763929	0.450507	-0.001322	-0.435024	0.557530	0.217614	0.672725
9660	9.030120	-2.185994	2.887526	-0.893701	-0.042774	-0.427567	-0.770764	0.436227	0.016894	-0.418986	0.563945	0.210694	0.679725
9661	9.233752	-2.360309	2.686626	-0.751667	-0.006649	-0.354561	-0.777962	0.425336	0.029513	-0.405526	0.568694	0.204572	0.685775
9662	9.084760	-2.873790	2.697286	-0.560794	0.101529	-0.220452	-0.781687	0.416767	0.036487	-0.396459	0.570940	0.198555	0.690959
9663	8.827131	-2.776803	2.908018	-0.466107	0.155491	-0.142993	-0.784861	0.409212	0.040313	-0.389719	0.571829	0.192519	0.695749
9664	9.903695	-2.505699	3.460886	-0.395822	0.145442	-0.274793	-0.788941	0.401678	0.041775	-0.381857	0.571839	0.189015	0.701041
9665	9.503726	-1.845104	3.305189	-0.225127	0.166047	-0.373930	-0.794836	0.389029	0.041303	-0.374633	0.569719	0.188845	0.706688
9666	10.017999	-1.286309	3.303686	-0.123179	0.062479	-0.398051	-0.800451	0.378357	0.037969	-0.367778	0.568270	0.191171	0.710818
9667	9.415998	-1.106553	2.881874	-0.034596	0.086806	-0.311131	-0.805546	0.368928	0.035183	-0.363259	0.566008	0.193569	0.714289
9668	9.083644	-1.420028	2.509767	-0.122725	0.109264	-0.248029	-0.809341	0.360594	0.034518	-0.358693	0.564403	0.193830	0.717787
9669	8.656825	-1.150125	2.581584	-0.156527	0.077744	-0.274282	-0.813610	0.344123	0.031058	-0.353253	0.563265	0.194112	0.721294
9670	9.042542	-0.946653	2.541671	-0.213644	0.002818	-0.318775	-0.817803	0.334809	0.030904	-0.346198	0.563514	0.194598	0.724383
9671	9.187858	-0.658334	2.479461	-0.271966	-0.028193	-0.319573	-0.821114	0.328079	0.035012	-0.338338	0.564483	0.194458	0.727374
9672	9.048892	0.065600	2.100708	-0.379346	-0.040656	-0.354287	-0.825611	0.318003	0.040116	-0.328680	0.566266	0.193210	0.730741
9673	9.403213	0.709936	1.951568	-0.478378	-0.052481	-0.441271	-0.831556	0.304301	0.046212	-0.316490	0.568381	0.191618	0.734888
9674	10.438455	0.554922	2.433945	-0.530904	-0.032578	-0.479259	-0.836448	0.284753	0.055612	-0.303204	0.570359	0.189451	0.739504
9675	10.511977	-0.069573	3.091670	-0.490171	0.061859	-0.405758	-0.841829	0.269442	0.058114	-0.291695	0.570788	0.186553	0.744522
9676	9.764220	-0.542548	3.416995	-0.459565	0.110693	-0.301101	-0.844053	0.259010	0.060296	-0.282310	0.570695	0.182491	0.749203
9677	8.933393	-0.297336	3.400936	-0.435899	0.069321	-0.226429	-0.847188	0.248731	0.060641	-0.274066	0.571194	0.178242	0.752897
9678	8.390201	-0.004051	3.204575	-0.404433	-0.016000	-0.247813	-0.849036	0.239805	0.064431	-0.265596	0.572776	0.175064	0.755473
9679	8.635509	0.324537	3.155158	-0.384608	-0.077198	-0.256764	-0.853286	0.234439	0.069495	-0.256909	0.574965	0.172700	0.757356
9680	8.996851	0.548505	3.256542	-0.322258	-0.095538	-0.238647	-0.855413	0.226042	0.075011	-0.249204	0.577256	0.171050	0.758561
9681	9.128509	0.563523	3.113271	-0.225496	-0.035073	-0.189021	-0.856092	0.219602	0.080159	-0.243472	0.578135	0.170106	0.759964
9682	9.046947	0.717548	2.858256	-0.152995	0.057829	-0.077351	-0.856606	0.214328	0.080849	-0.240672	0.577767	0.168392	0.761516
9683	9.116793	0.930409	2.433502	-0.101540	0.106204	0.041248	-0.857251	0.215182	0.078498	-0.240319	0.576648	0.166018	0.762995
9684	9.596745	0.679282	2.818375	-0.130806	0.133483	0.189799	-0.856061	0.220486	0.075959	-0.242098	0.575895	0.161189	0.764037
9685	10.008620	0.355784	2.775197	-0.184722	0.221263	0.287996	-0.854205	0.228869	0.071368	-0.244893	0.574195	0.154165	0.765872
9686	10.484476	-0.542121	3.477848	-0.149512	0.279399	0.438260	-0.852209	0.240329	0.064333	-0.250687	0.572000	0.145463	0.767341
9687	10.090918	-1.223394	3.704854	-0.129403	0.283038	0.633610	-0.846281	0.259296	0.057813	-0.259572	0.569967	0.134965	0.767818
9688	9.271649	-1.608371	3.151685	-0.054203	0.267678	0.593131	-0.841263	0.280227	0.048572	-0.268714	0.567725	0.125971	0.767862
9689	8.376906	-1.061175	3.097817	0.155697	0.221418	0.457863	-0.835467	0.301143	0.041170	-0.277923	0.564493	0.122113	0.767590
9690	7.595457	-1.232073	2.474179	0.367319	0.003694	0.388483	-0.830313	0.315397	0.034563	-0.287981	0.563347	0.123340	0.764522
9691	9.267020	-1.697987	2.477359	0.438247	-0.238077	0.419300	-0.825983	0.327089	0.032919	-0.298590	0.565367	0.126816	0.758368
9692	11.185969	-2.111656	3.492568	0.362214	-0.150172	0.381743	-0.819185	0.341246	0.035259	-0.308029	0.566452	0.128884	0.753419
9693	10.394904	-1.670741	3.749577	0.196383	0.096722	0.279834	-0.814714	0.352395	0.032812	-0.314591	0.564424	0.128204	0.752345
9694	8.590238	-1.483646	3.818145	0.007302	0.099591	0.168445	-0.812604	0.360763	0.029537	-0.317415	0.563343	0.125788	0.752376
9695	7.582388	-1.616738	3.464211	-0.148103	-0.030144	0.072435	-0.811045	0.364915	0.030794	-0.316656	0.564825	0.123045	0.752039
9696	7.969978	-1.925791	3.450857	-0.349142	-0.182341	-0.043328	-0.810843	0.365934	0.037929	-0.311558	0.569690	0.119439	0.751079
9697	8.690331	-2.321504	3.552074	-0.582425	-0.212916	-0.108872	-0.810686	0.362983	0.052366	-0.302680	0.576108	0.113319	0.750762
9698	9.051783	-2.532610	3.482605	-0.663409	-0.107367	-0.226014	-0.812367	0.356970	0.066756	-0.291325	0.581201	0.106605	0.752310
9699	8.789076	-2.612106	2.971778	-0.639683	0.035830	-0.276304	-0.817441	0.342079	0.079939	-0.279742	0.583639	0.099995	0.755719
9700	9.096350	-2.571794	2.599618	-0.583554	0.127385	-0.398284	-0.821430	0.330304	0.088432	-0.267089	0.584158	0.095101	0.760512
9701	9.123404	-2.922763	2.705381	-0.344735	0.174674	-0.411016	-0.827329	0.317091	0.088740	-0.257119	0.582441	0.093689	0.765424
9702	9.384392	-3.314023	2.320882	-0.068048	0.221425	-0.197036	-0.831757	0.304338	0.086673	-0.253669	0.579058	0.093799	0.769120
9703	9.810831	-2.685429	2.881752	0.109178	0.480506	-0.104353	-0.834154	0.300313	0.074750	-0.254247	0.570838	0.094152	0.775008
9704	10.186423	-1.470944	4.064759	0.423709	0.429557	-0.454376	-0.840200	0.291877	0.058548	-0.252775	0.561142	0.103710	0.781325
9705	8.559587	-0.184325	3.130295	0.705898	0.314825	-0.370439	-0.847115	0.276556	0.038790	-0.255532	0.551748	0.117221	0.785199
9706	9.677996	-1.194441	3.162720	0.628023	0.049057	-0.187512	-0.848991	0.270715	0.028540	-0.259560	0.547317	0.128887	0.785150
9707	9.201795	-0.200987	3.260508	0.448400	0.056434	-0.171444	-0.851174	0.263691	0.024067	-0.261899	0.543600	0.137457	0.785502
9708	8.492846	0.017559	2.926469	0.210623	-0.021766	-0.179831	-0.854306	0.258988	0.021360	-0.261250	0.542372	0.142830	0.785609
9709	9.333378	-0.264750	2.777118	0.139352	-0.084015	-0.094160	-0.854575	0.254800	0.023915	-0.261004	0.542681	0.146466	0.784807
9710	10.204305	-0.228434	3.207901	0.238221	-0.087137	-0.073388	-0.857082	0.248375	0.026441	-0.262120	0.542620	0.151446	0.783531
9711	10.203563	-0.375443	3.111389	0.350635	0.006220	0.041702	-0.857212	0.251997	0.024537	-0.266535	0.540819	0.156465	0.782300
9712	9.121141	-0.327586	2.916726	0.422969	0.094697	0.065990	-0.857584	0.253146	0.021005	-0.272369	0.537306	0.161850	0.781615
9713	8.464081	0.076987	2.843229	0.476377	0.087063	-0.012835	-0.856600	0.253108	0.013880	-0.277485	0.533327	0.168989	0.781030
9714	8.792583	0.528733	2.994969	0.511554	0.057590	-0.041706	-0.856994	0.252558	0.006519	-0.282416	0.529455	0.177091	0.780101
9715	9.124615	0.772598	3.295871	0.525198	0.059642	0.032431	-0.857729	0.249995	0.000674	-0.288573	0.525697	0.184681	0.778628
9716	9.214293	0.779977	3.657120	0.486881	0.064033	0.097118	-0.857021	0.251051	-0.005637	-0.295364	0.522261	0.190853	0.776903
9717	9.546997	0.724919	3.987650	0.340993	-0.011945	0.100878	-0.856745	0.253301	-0.008099	-0.300309	0.520851	0.195289	0.774849
9718	8.989929	0.717616	3.763115	0.112668	-0.060925	0.113528	-0.855694	0.256643	-0.008831	-0.302950	0.521594	0.196214	0.773085
9719	8.738472	0.528423	3.504715	-0.085790	-0.130826	-0.001251	-0.854933	0.258272	-0.005641	-0.301370	0.524169	0.195846	0.772054
9720	9.166697	0.528678	3.601022	-0.137568	-0.154056	-0.065741	-0.855588	0.256457	0.001683	-0.298258	0.527149	0.195338	0.771362
9721	9.257936	0.360249	3.833816	-0.098741	-0.050672	0.000765	-0.854573	0.255426	0.007322	-0.296865	0.528552	0.194281	0.771206
9722	9.075836	0.457463	3.965321	-0.033888	-0.013102	0.025940	-0.855757	0.254031	0.007303	-0.296804	0.529091	0.193559	0.771042
9723	8.860727	0.330849	4.167044	0.008562	-0.017630	0.070270	-0.853932	0.254844	0.010073	-0.297741	0.529589	0.193231	0.770421
9724	8.789883	0.282949	4.163156	0.035097	-0.035414	0.183530	-0.851693	0.255552	0.010598	-0.300748	0.530666	0.192034	0.768808
9725	8.508078	0.344859	4.051898	0.048870	-0.052535	0.267127	-0.849497	0.264824	0.012480	-0.305000	0.532174	0.190444	0.766483
9726	8.403507	0.332761	3.897097	-0.008839	-0.046164	0.234246	-0.845756	0.269879	0.014164	-0.308267	0.533857	0.188094	0.764584
9727	8.563324	0.576394	3.693473	-0.082966	-0.008827	0.229332	-0.842358	0.274866	0.016611	-0.310672	0.535313	0.184628	0.763437
9728	8.985896	0.486847	3.999644	-0.186659	0.107981	0.177708	-0.839060	0.280181	0.014979	-0.311731	0.535507	0.179202	0.764161
9729	10.102718	0.150392	4.581676	-0.249995	0.125221	0.197346	-0.836415	0.287174	0.011539	-0.312322	0.535773	0.172704	0.765230
9730	10.662217	-0.250868	4.870561	-0.374593	0.055711	0.218577	-0.833400	0.293293	0.011771	-0.311786	0.538029	0.164276	0.765720
9731	9.377396	-0.804399	4.115080	-0.616232	-0.053460	0.192656	-0.828441	0.299092	0.016859	-0.307723	0.543185	0.153300	0.766000
9732	8.844640	-0.559775	3.041226	-0.717843	0.019083	0.097092	-0.825611	0.301228	0.025317	-0.301392	0.547586	0.141117	0.767723
9733	9.253095	-0.635512	2.987126	-0.619409	0.094007	0.058709	-0.824333	0.301451	0.030585	-0.295559	0.549924	0.130619	0.770173
9734	8.649492	-1.501309	2.940314	-0.324224	0.051237	0.086508	-0.819349	0.303530	0.034281	-0.293405	0.551301	0.124368	0.771047
9735	8.683157	-2.421172	2.897382	-0.097038	-0.076562	0.205083	-0.816872	0.307400	0.036712	-0.295138	0.553508	0.121250	0.769299
9736	8.891652	-2.563418	2.866326	0.004773	-0.230410	0.265455	-0.813743	0.314885	0.038552	-0.298662	0.557691	0.119742	0.765143
9737	9.177517	-2.412694	2.624568	0.054906	-0.274877	0.287888	-0.809069	0.323435	0.044883	-0.302874	0.562234	0.119152	0.760239
9738	9.852967	-2.951510	2.969351	0.099555	-0.257563	0.261803	-0.804406	0.330715	0.053035	-0.307303	0.566191	0.119278	0.755490
9739	9.639744	-2.739029	3.238816	0.146357	-0.175299	0.233935	-0.800136	0.340225	0.059784	-0.311967	0.568505	0.120003	0.751717
9740	8.921896	-2.278343	3.407244	0.179159	-0.143729	0.223304	-0.795144	0.347330	0.060284	-0.316962	0.570109	0.121053	0.748236
9741	8.338169	-2.261446	3.210305	0.143692	-0.194510	0.203979	-0.791870	0.350936	0.062309	-0.321100	0.572602	0.122158	0.744378
9742	8.455712	-2.514804	3.419490	-0.015313	-0.293491	0.129194	-0.788764	0.355041	0.068563	-0.322075	0.577410	0.122333	0.740203
9743	8.633503	-2.466678	3.539561	-0.139801	-0.338626	-0.046743	-0.786601	0.356046	0.078322	-0.318894	0.583184	0.122983	0.736938
9744	8.726473	-2.476588	3.045721	-0.169337	-0.284521	-0.079638	-0.785240	0.352016	0.091414	-0.314990	0.588284	0.123231	0.734519
9745	8.424530	-2.604488	2.552060	-0.144113	-0.190667	-0.157987	-0.785563	0.347743	0.100558	-0.310492	0.591582	0.124133	0.733632
9746	8.622733	-2.550029	1.862991	-0.172416	-0.062258	-0.246491	-0.786895	0.339775	0.105551	-0.304625	0.592979	0.124904	0.734833
9747	9.563931	-2.613566	2.048587	-0.152605	0.101270	-0.439571	-0.791628	0.326954	0.108362	-0.296604	0.591315	0.127183	0.739052
9748	9.819248	-2.943380	2.699045	-0.038674	0.235509	-0.430720	-0.795754	0.313425	0.102060	-0.290308	0.586976	0.130297	0.744449
9749	9.144679	-3.066423	2.494947	0.169307	0.392207	-0.479822	-0.802717	0.293015	0.090237	-0.286205	0.578889	0.136027	0.751313
9750	11.411088	-1.908942	3.413115	0.367457	0.453903	-0.747768	-0.811212	0.275180	0.070699	-0.280345	0.567867	0.147571	0.759709
9751	9.537454	1.479523	3.369042	0.493196	0.443993	-0.798528	-0.819042	0.249002	0.054549	-0.275077	0.555906	0.161527	0.767600
9752	10.077775	0.534783	2.766808	0.370422	0.251480	-0.413873	-0.823348	0.231702	0.039737	-0.273566	0.548669	0.170405	0.771418
9753	8.951219	0.543183	2.662195	0.038879	0.226400	-0.311973	-0.826384	0.218653	0.029218	-0.269906	0.543930	0.173169	0.775438
9754	8.200223	0.638641	2.295895	-0.308554	0.118869	-0.186662	-0.830234	0.204728	0.021588	-0.263988	0.543128	0.169752	0.778785
9755	8.441840	0.349499	2.351575	-0.502791	-0.055901	-0.101042	-0.830479	0.198348	0.022254	-0.256675	0.546351	0.163340	0.780345
9756	10.136101	-0.251321	3.122326	-0.471076	-0.053819	0.040510	-0.828176	0.200482	0.030452	-0.251913	0.549753	0.155805	0.781048
9757	10.432025	-0.336215	3.545296	-0.306050	0.087662	0.171328	-0.826206	0.202431	0.031136	-0.251410	0.550532	0.148740	0.782039
9758	9.278799	-0.306015	3.465824	-0.158638	0.144615	0.165643	-0.825551	0.208138	0.029267	-0.252610	0.549591	0.143689	0.783257
9759	8.539290	-0.278993	3.352535	-0.121330	0.074233	0.084968	-0.825270	0.211510	0.025641	-0.252735	0.549364	0.140529	0.783949
9760	8.488479	-0.225332	3.369001	-0.078232	-0.040244	0.014723	-0.824243	0.214120	0.028058	-0.251941	0.550466	0.139339	0.783644
9761	8.878653	-0.055590	3.522219	-0.013592	-0.145103	-0.020609	-0.822924	0.213152	0.028952	-0.250968	0.552821	0.140150	0.782153
9762	9.111451	-0.184545	3.587648	0.067941	-0.140725	-0.010317	-0.821763	0.213956	0.031991	-0.251113	0.554684	0.142030	0.780446
9763	9.032099	0.003977	3.737103	0.134693	-0.113992	0.027818	-0.821736	0.213593	0.035246	-0.252610	0.555918	0.144477	0.778633
9764	8.882675	0.253008	3.724729	0.149738	-0.104461	0.081832	-0.820569	0.214405	0.037625	-0.255188	0.557057	0.146417	0.776614
9765	8.996631	0.197645	3.813323	0.152223	-0.113896	0.120201	-0.817444	0.217428	0.041880	-0.258292	0.558425	0.148129	0.774276
9766	8.935746	0.174736	3.736917	0.105456	-0.098890	0.186664	-0.815596	0.222733	0.039732	-0.262013	0.559994	0.148183	0.771879
9767	8.843955	0.255336	3.544050	0.006118	-0.111098	0.233997	-0.813006	0.230892	0.042379	-0.265221	0.562369	0.146371	0.769399
9768	9.212061	-0.072090	3.450977	-0.029342	-0.075403	0.251737	-0.809223	0.239347	0.044496	-0.268492	0.564449	0.143485	0.767282
9769	9.536309	-0.342241	3.701155	0.018482	0.068963	0.314891	-0.806230	0.250166	0.045085	-0.273575	0.564175	0.139991	0.766333
9770	9.791962	-0.671075	4.029916	0.056874	0.189020	0.432174	-0.801127	0.263915	0.039029	-0.281307	0.562187	0.134945	0.765899
9771	10.737992	-1.118234	4.437553	0.016502	0.135392	0.503862	-0.796097	0.276650	0.032259	-0.289421	0.561320	0.128909	0.764551
9772	8.771928	-1.258665	3.514820	-0.126325	0.083509	0.468942	-0.789781	0.291709	0.028822	-0.295326	0.561991	0.121224	0.763055
9773	9.404060	-1.487428	2.855280	-0.247388	-0.036163	0.359168	-0.783894	0.305602	0.029714	-0.297794	0.564833	0.113761	0.761145
9774	9.122917	-1.247094	3.073440	-0.146521	-0.042707	0.236672	-0.778402	0.316427	0.031998	-0.299596	0.566921	0.109113	0.759564
9775	8.335527	-2.001831	2.565118	0.138401	-0.094387	0.233902	-0.775791	0.323923	0.032524	-0.304374	0.568023	0.109265	0.756814
9776	8.560691	-2.689365	2.218391	0.261981	-0.206775	0.313574	-0.771475	0.330998	0.034742	-0.311583	0.570256	0.110922	0.751944
9777	9.425128	-3.003460	2.290807	0.276361	-0.243181	0.274345	-0.765991	0.339722	0.038962	-0.318199	0.572817	0.113553	0.746817
9778	9.993629	-3.122520	2.518123	0.230092	-0.210978	0.238912	-0.761821	0.347748	0.042518	-0.323866	0.575065	0.115592	0.742327
9779	9.776342	-2.773895	2.772671	0.191224	-0.143842	0.214725	-0.755766	0.357518	0.041087	-0.328824	0.576520	0.116950	0.738798
9780	8.753953	-1.992759	2.737189	0.178988	-0.103433	0.120430	-0.753949	0.363195	0.042504	-0.332380	0.577182	0.118892	0.736376
9781	8.165085	-2.005934	2.629533	0.080807	-0.085140	0.125911	-0.751583	0.366262	0.042680	-0.334877	0.578272	0.119246	0.734330
9782	8.395591	-2.514527	2.781624	-0.070644	-0.118820	0.164726	-0.748453	0.369849	0.046156	-0.336142	0.580914	0.117099	0.732008
9783	9.035083	-2.910167	3.378684	-0.178492	-0.089546	0.118168	-0.745873	0.373954	0.052018	-0.335529	0.583763	0.113726	0.730553
9784	9.070990	-3.017075	3.359382	-0.237855	-0.014688	0.055768	-0.745365	0.376433	0.053382	-0.333487	0.585729	0.109704	0.730530
9785	8.578521	-3.184501	3.295732	-0.270424	0.012376	-0.026112	-0.742736	0.374208	0.056219	-0.329947	0.587332	0.105932	0.731406
9786	8.298110	-2.923567	2.966924	-0.258341	-0.018867	-0.089112	-0.742897	0.370819	0.061293	-0.325511	0.589152	0.103322	0.732302
9787	8.713107	-3.176377	2.675273	-0.238352	0.017163	-0.221563	-0.744753	0.364665	0.064744	-0.319508	0.590025	0.102239	0.734393
9788	9.037966	-2.933569	2.857676	-0.199843	0.079685	-0.380222	-0.748948	0.352977	0.065992	-0.311665	0.589368	0.103277	0.738135
9789	9.185653	-3.111791	2.614426	-0.150057	0.139028	-0.347014	-0.753903	0.340220	0.063665	-0.305099	0.587564	0.104155	0.742183
9790	9.770032	-2.938876	3.208747	-0.120141	0.326463	-0.402315	-0.758316	0.328324	0.059375	-0.298296	0.582621	0.105076	0.748687
9791	10.431693	-2.386532	4.116627	-0.070620	0.441823	-0.548619	-0.764005	0.314537	0.050310	-0.290226	0.575250	0.107607	0.757151
9792	10.004025	-1.856110	4.119531	0.045685	0.273739	-0.678651	-0.770314	0.294958	0.039027	-0.280995	0.569352	0.114512	0.764046
9793	9.086281	-1.271007	3.069103	0.026804	0.075236	-0.422929	-0.777473	0.277789	0.033465	-0.275064	0.567087	0.119156	0.767173
9794	8.822891	-1.058567	2.501911	-0.070906	0.042490	-0.448973	-0.783064	0.261443	0.029753	-0.267402	0.565769	0.122912	0.770256
9795	8.476386	-0.853550	2.231948	-0.243240	0.076531	-0.518232	-0.785892	0.245105	0.027604	-0.256879	0.564633	0.124484	0.774407
9796	8.256994	0.273861	1.870482	-0.337181	0.025931	-0.469410	-0.789980	0.231569	0.032769	-0.245806	0.564791	0.124423	0.777888
9797	9.302375	0.152374	2.166653	-0.377970	-0.106923	-0.572417	-0.794456	0.214840	0.038269	-0.232325	0.566925	0.125476	0.780306
9798	10.508084	0.040720	2.766783	-0.305017	-0.103771	-0.397965	-0.796557	0.198266	0.044282	-0.222263	0.568979	0.125648	0.781713
9799	10.672940	-0.058303	2.812415	-0.198996	-0.024475	-0.172970	-0.798117	0.184642	0.047450	-0.217174	0.569921	0.124619	0.782621
9800	9.513502	-0.242686	2.824467	-0.161359	0.052517	-0.073585	-0.799683	0.180479	0.046983	-0.214200	0.569656	0.122654	0.783943
9801	8.511390	-0.174776	2.729934	-0.114722	-0.000783	-0.130733	-0.799426	0.180053	0.048028	-0.210770	0.569958	0.122373	0.784697
9802	8.294522	0.175455	2.618858	-0.097198	-0.061386	-0.166790	-0.799282	0.173944	0.049487	-0.206854	0.570951	0.123011	0.784917
9803	9.085105	0.565457	2.739326	0.021158	-0.176816	-0.226693	-0.799945	0.166135	0.053291	-0.202995	0.573195	0.126732	0.783696
9804	9.751627	0.592036	3.111737	0.097545	-0.186726	-0.204161	-0.801264	0.156933	0.057336	-0.200379	0.575233	0.131347	0.782115
9805	9.663667	0.488405	2.891943	0.147596	-0.174388	-0.019358	-0.800490	0.152037	0.061847	-0.201179	0.577432	0.134690	0.779716
9806	9.459761	0.549933	2.754665	0.204336	-0.179119	0.086839	-0.800550	0.155147	0.067709	-0.204347	0.579663	0.137581	0.776727
9807	9.250508	0.551917	2.737734	0.242092	-0.195409	0.159920	-0.798359	0.159816	0.072399	-0.208932	0.582253	0.140433	0.773051
9808	9.183826	0.770444	2.565621	0.295708	-0.194069	0.163222	-0.796430	0.166576	0.075815	-0.214297	0.584492	0.143908	0.769244
9809	9.306243	0.907266	2.610749	0.344087	-0.217380	0.175231	-0.794226	0.171406	0.078795	-0.220177	0.586957	0.148280	0.764864
9810	9.520649	0.930874	2.504431	0.394937	-0.155635	0.219773	-0.790835	0.178611	0.081022	-0.227653	0.588257	0.152417	0.760853
9811	9.662286	0.998618	2.414953	0.442655	-0.108187	0.286074	-0.788910	0.188429	0.083444	-0.236621	0.588842	0.156530	0.756819
9812	9.666015	0.808839	2.450907	0.476182	0.002433	0.343008	-0.786441	0.201481	0.082499	-0.247361	0.587618	0.159675	0.753672
9813	9.919254	0.900074	2.785357	0.505991	0.087345	0.365874	-0.783784	0.214341	0.074959	-0.258791	0.585033	0.162870	0.751157
9814	9.416515	0.647354	2.759472	0.520145	0.149915	0.386892	-0.779426	0.233738	0.066349	-0.271107	0.581331	0.165369	0.749138
9815	11.325798	-0.589586	3.811614	0.434557	-0.132956	0.582160	-0.773637	0.250048	0.062149	-0.284114	0.582929	0.166138	0.742880
9816	8.725711	-1.095330	2.169475	0.141073	0.002874	0.480109	-0.768639	0.261481	0.059835	-0.292838	0.583685	0.162614	0.739672
9817	9.025249	-0.714800	1.770858	0.084363	-0.149338	0.411810	-0.764747	0.276030	0.061941	-0.299125	0.586838	0.160237	0.735166
9818	8.603690	-1.226172	1.802373	0.188594	-0.071549	0.314022	-0.760036	0.286866	0.062782	-0.305671	0.587786	0.159751	0.731815
9819	9.412244	-2.367526	1.869144	0.229588	-0.141741	0.348839	-0.754279	0.301456	0.063161	-0.312743	0.589698	0.160146	0.727187
9820	9.654102	-2.594713	2.029823	0.178648	-0.145853	0.350783	-0.749059	0.313660	0.065607	-0.319427	0.591839	0.159520	0.722667
9821	9.672752	-3.135040	2.142771	0.171059	-0.026353	0.415752	-0.743667	0.324256	0.064065	-0.327150	0.592603	0.157431	0.719034
9822	9.727149	-2.877133	2.706958	0.168015	0.002212	0.270162	-0.739206	0.334972	0.063191	-0.332979	0.592345	0.156632	0.716742
9823	8.953668	-2.777740	2.881213	0.216138	0.000924	0.337052	-0.735504	0.344482	0.058607	-0.340210	0.592090	0.155847	0.713721
9824	8.523978	-3.046722	2.732338	0.197680	-0.000914	0.357995	-0.729844	0.356480	0.055904	-0.347600	0.591889	0.154436	0.710627
9825	8.397430	-3.107753	2.422028	0.107623	0.022447	0.258871	-0.725634	0.365823	0.053950	-0.352527	0.591762	0.152782	0.708661
9826	8.249530	-3.606472	1.534521	0.058997	0.052111	0.185848	-0.721807	0.372257	0.051810	-0.355970	0.591205	0.151057	0.707774
9827	8.490355	-3.731023	0.975097	0.003753	0.096298	-0.030139	-0.720600	0.373131	0.049314	-0.355833	0.589918	0.150749	0.708981
9828	9.955611	-2.962062	2.526128	-0.095392	0.143691	-0.453472	-0.722664	0.365113	0.046797	-0.348654	0.587198	0.153729	0.714148
9829	9.663662	-0.833683	2.587390	-0.014313	0.097949	-0.724506	-0.734174	0.340396	0.043489	-0.338351	0.583803	0.161317	0.720187
9830	9.583706	-1.577928	2.777199	0.001127	0.117457	-0.434839	-0.741233	0.325127	0.040996	-0.332414	0.580712	0.165610	0.724463
9831	9.742415	-1.023350	2.994514	-0.082781	0.126547	-0.472979	-0.748437	0.312346	0.038817	-0.324947	0.578013	0.169050	0.729200
9832	10.209411	-0.547364	3.494161	0.018094	0.143532	-0.129528	-0.750893	0.305165	0.035397	-0.323699	0.575395	0.169879	0.731629
9833	10.052720	-0.256615	3.666578	0.179623	0.172283	0.014824	-0.750844	0.303570	0.030224	-0.326488	0.571897	0.171247	0.732812
9834	8.900043	-0.101863	3.738995	0.261902	0.144560	0.192251	-0.750800	0.311718	0.021027	-0.332739	0.568748	0.171941	0.732289
9835	8.346871	0.180032	3.702516	0.317818	0.050488	0.264975	-0.747729	0.318482	0.014153	-0.340304	0.566873	0.173298	0.729943
9836	8.127894	0.173003	3.629989	0.396997	-0.075239	0.227718	-0.744284	0.323543	0.010801	-0.347804	0.566070	0.177019	0.726128
9837	8.469608	0.306058	3.406060	0.507018	-0.195424	0.256750	-0.740190	0.329149	0.008642	-0.356435	0.566290	0.182926	0.720283
9838	8.896265	-0.025081	3.163875	0.604287	-0.240106	0.372449	-0.735464	0.338337	0.008394	-0.367674	0.566776	0.189107	0.712614
9839	9.590679	-0.341673	2.935082	0.625417	-0.259581	0.473653	-0.728505	0.354490	0.006556	-0.380327	0.567617	0.194686	0.703746
9840	9.439922	-0.343908	2.815040	0.588899	-0.244984	0.456332	-0.722198	0.368979	0.004425	-0.392388	0.568327	0.199641	0.695111
9841	10.778330	-0.254008	3.306009	0.617321	-0.330392	0.300075	-0.716138	0.377365	0.002966	-0.402016	0.569225	0.207590	0.686493
9842	10.980991	-3.242234	2.479080	0.576502	-0.359643	0.495834	-0.708545	0.392090	0.005049	-0.413789	0.571539	0.212731	0.675920
9843	8.891037	-3.781237	1.473627	0.342041	-0.299971	0.520833	-0.703036	0.403499	0.004972	-0.423267	0.574993	0.214008	0.666655
9844	9.647566	-3.427567	1.393386	0.337962	-0.378565	0.299148	-0.692295	0.416825	0.010695	-0.429447	0.578453	0.218276	0.658273
9845	8.905770	-3.612463	2.226334	0.668318	-0.231507	0.240945	-0.690462	0.425171	0.009002	-0.439173	0.576852	0.226338	0.650492
9846	9.136424	-4.126574	2.218529	0.830837	-0.252975	0.402739	-0.683975	0.434027	0.003594	-0.452718	0.574599	0.234686	0.640160
9847	8.487437	-3.659724	1.775253	0.848154	-0.306181	0.510544	-0.677213	0.445548	-0.004267	-0.467402	0.573239	0.242406	0.627830
9848	9.098734	-3.963072	1.950527	0.910120	-0.237730	0.504580	-0.667555	0.459864	-0.011962	-0.482860	0.570068	0.250225	0.615838
9849	8.811325	-3.958497	2.199375	0.829830	-0.074292	0.434582	-0.659795	0.470811	-0.028409	-0.497202	0.565185	0.256103	0.606438
9850	8.468463	-4.403113	1.840171	0.786203	0.088573	0.333980	-0.652834	0.478955	-0.042798	-0.510471	0.557955	0.260959	0.600005
9851	8.375315	-4.541858	1.726541	0.654851	0.156513	0.144403	-0.647576	0.483903	-0.057633	-0.520312	0.550269	0.265451	0.596670
9852	8.775186	-4.395505	1.792030	0.492873	0.242576	-0.025796	-0.646125	0.482029	-0.072445	-0.526638	0.542109	0.269090	0.596959
9853	10.433350	-3.899574	3.516324	0.410860	0.117575	-0.498454	-0.651272	0.474954	-0.086257	-0.525797	0.533844	0.277957	0.601072
9854	7.844643	-0.214932	2.488092	0.528583	0.041751	-0.765848	-0.664814	0.450068	-0.099571	-0.522332	0.523467	0.292015	0.606530
9855	8.437181	-1.365327	2.002796	0.572192	-0.079336	-0.552408	-0.676708	0.433445	-0.108251	-0.521132	0.515341	0.305399	0.607928
9856	9.950555	-1.246995	2.860607	0.403088	-0.035787	-0.708567	-0.686382	0.414295	-0.112384	-0.516337	0.507212	0.317948	0.612406
9857	9.620845	-0.222692	2.689093	0.245992	0.160239	-0.540239	-0.696154	0.393667	-0.120104	-0.513212	0.499404	0.324672	0.617898
9858	10.045607	0.068731	3.007902	0.193320	0.205943	-0.435246	-0.702130	0.380538	-0.126649	-0.511024	0.492055	0.329288	0.623142
9859	9.821565	0.209191	3.872265	0.211750	0.307636	-0.150698	-0.706755	0.371507	-0.138658	-0.513235	0.485175	0.330198	0.626231
9860	9.223859	-0.415092	4.153227	0.324188	0.319749	0.074026	-0.706367	0.369754	-0.152932	-0.519346	0.478346	0.330254	0.626417
9861	8.264509	0.315137	4.062293	0.446779	0.250652	0.146516	-0.699933	0.371071	-0.164421	-0.527090	0.471565	0.331758	0.624291
9862	8.158141	0.462691	4.192766	0.537051	0.188029	0.194891	-0.696923	0.373209	-0.177713	-0.535742	0.464853	0.334625	0.620418
9863	8.181159	0.661235	4.221696	0.594422	0.059227	0.349603	-0.692347	0.375053	-0.188519	-0.545960	0.460024	0.338020	0.613227
9864	8.396592	0.823030	3.911501	0.576627	-0.015081	0.518675	-0.683572	0.383577	-0.198695	-0.557404	0.457402	0.340451	0.603471
9865	8.764742	0.971138	4.062499	0.428741	-0.063108	0.578327	-0.675230	0.394267	-0.205398	-0.567808	0.457185	0.340980	0.593556
9866	9.178466	0.988681	4.130677	0.197778	-0.102045	0.548424	-0.667738	0.406393	-0.205870	-0.575345	0.459891	0.339463	0.585016
9867	10.692833	0.698538	4.166626	-0.102946	-0.273195	0.391202	-0.661474	0.418727	-0.201848	-0.577054	0.466756	0.337825	0.578811
9868	9.949644	-1.101584	4.422101	-0.455639	-0.338420	0.273494	-0.657685	0.431165	-0.186206	-0.573594	0.477771	0.333897	0.575532
9869	8.356813	-1.750800	2.238886	-0.692879	-0.193757	0.286609	-0.653911	0.443160	-0.168464	-0.568876	0.489660	0.325403	0.575088
9870	9.090054	-2.488741	2.104897	-0.547261	-0.218594	0.229607	-0.651460	0.455420	-0.150706	-0.564642	0.499888	0.319335	0.573861
9871	9.349547	-3.408096	2.499878	-0.077250	-0.201396	0.126371	-0.651029	0.459032	-0.140488	-0.563994	0.503788	0.319479	0.571000
9872	9.416248	-3.734391	2.098998	0.200086	-0.207481	0.315739	-0.647900	0.464010	-0.137512	-0.568206	0.505941	0.320913	0.564074
9873	9.167509	-3.700462	2.737221	0.334370	-0.171608	0.355536	-0.641583	0.470994	-0.137419	-0.574456	0.506303	0.323008	0.556169
9874	9.208325	-3.370919	2.760342	0.386687	-0.179499	0.227984	-0.638277	0.479943	-0.141747	-0.579667	0.505343	0.327057	0.549225
9875	8.853580	-3.261863	2.833047	0.294955	-0.220462	0.163522	-0.635620	0.480268	-0.143473	-0.582993	0.505390	0.331142	0.543181
9876	9.097098	-3.195695	3.026921	0.271559	-0.160952	0.057376	-0.634852	0.480516	-0.140574	-0.585198	0.504398	0.335363	0.539127
9877	8.358136	-3.074018	2.914967	0.290950	-0.096679	0.084413	-0.633501	0.480158	-0.144018	-0.588423	0.502585	0.338686	0.535219
9878	8.309013	-3.155919	2.895564	0.283058	-0.084376	0.190015	-0.633494	0.483372	-0.146327	-0.592657	0.501471	0.340798	0.530227
9879	8.435882	-3.064348	3.077966	0.247660	-0.118552	0.209223	-0.629530	0.486612	-0.147610	-0.596609	0.501198	0.342594	0.524869
9880	8.387481	-3.036176	2.982628	0.215764	-0.122091	0.175277	-0.627427	0.490097	-0.147819	-0.599714	0.501132	0.344566	0.520081
9881	8.297985	-3.427426	2.649810	0.144396	-0.102752	0.097933	-0.624388	0.493189	-0.149098	-0.601566	0.501136	0.346151	0.516876
9882	8.605396	-3.268702	2.766040	0.026839	-0.067676	-0.072555	-0.625320	0.492194	-0.147793	-0.600569	0.501040	0.347989	0.516893
9883	9.208406	-3.432176	2.372039	-0.041259	-0.024912	-0.203839	-0.626650	0.489801	-0.145722	-0.597982	0.500389	0.349713	0.519355
9884	9.363157	-3.199546	2.289447	-0.002565	0.059123	-0.443585	-0.632683	0.478950	-0.146421	-0.593692	0.496714	0.353423	0.525259
9885	9.367494	-2.844229	2.425163	-0.049064	0.221659	-0.582585	-0.641880	0.467525	-0.147899	-0.588716	0.490862	0.355840	0.534646
9886	10.460504	-2.206977	3.222588	-0.130016	0.316065	-0.834053	-0.651409	0.452435	-0.155511	-0.580630	0.483030	0.358875	0.548415
9887	11.178243	-1.665579	3.978889	-0.111104	0.241550	-1.107275	-0.667555	0.427380	-0.157605	-0.569110	0.473638	0.365255	0.564242
9888	9.701386	-0.595230	2.727936	-0.055199	0.194535	-0.894220	-0.683274	0.399310	-0.161871	-0.559775	0.465492	0.370841	0.576582
9889	8.853118	-0.920650	2.299776	-0.158763	0.174077	-0.650718	-0.695577	0.373752	-0.164926	-0.552120	0.460441	0.372911	0.586596
9890	7.753681	-0.530541	1.681784	-0.273167	0.243378	-0.538756	-0.701316	0.360861	-0.168304	-0.545004	0.456577	0.371962	0.596785
9891	8.391879	0.020925	1.808072	-0.303877	0.116239	-0.453504	-0.706298	0.350569	-0.168472	-0.537702	0.455177	0.371057	0.604985
9892	10.325188	-0.406632	2.970461	-0.103943	0.051954	-0.291674	-0.710256	0.340791	-0.164815	-0.533550	0.453527	0.371899	0.609368
9893	10.991658	-0.364453	3.469009	0.169092	0.151789	-0.022555	-0.711789	0.336958	-0.169494	-0.535975	0.449787	0.372426	0.609689
9894	9.539651	-0.648020	3.457350	0.327544	0.121162	0.193892	-0.710149	0.338730	-0.176852	-0.542119	0.446263	0.373375	0.606257
9895	8.432198	-0.296663	3.277272	0.362845	0.046243	0.184643	-0.706667	0.342177	-0.183927	-0.547973	0.443209	0.375487	0.601914
9896	8.332163	0.036754	3.059136	0.355726	-0.068879	0.074380	-0.706243	0.343199	-0.187733	-0.551442	0.440718	0.379868	0.597813
9897	8.859182	0.284176	3.106177	0.333279	-0.173259	0.048910	-0.704776	0.341006	-0.188314	-0.553673	0.439530	0.385212	0.593187
9898	9.315639	0.132925	3.258137	0.363412	-0.195973	0.131711	-0.705447	0.341958	-0.187500	-0.556851	0.438861	0.390534	0.587198
9899	9.247344	0.118235	3.322462	0.436064	-0.199853	0.175092	-0.706117	0.342913	-0.186948	-0.561178	0.437732	0.396226	0.580064
9900	8.927664	0.328150	3.027735	0.476343	-0.174915	0.188927	-0.705070	0.346528	-0.187280	-0.566067	0.435923	0.402047	0.572624
9901	9.185622	0.293946	2.846946	0.501018	-0.231837	0.235838	-0.704403	0.346266	-0.187949	-0.571251	0.434786	0.408248	0.563885
9902	9.535965	0.304094	2.974597	0.448191	-0.209901	0.300656	-0.701518	0.351552	-0.187601	-0.576732	0.434494	0.413068	0.554950
9903	9.602270	0.281580	2.323801	0.439710	-0.110806	0.339348	-0.698882	0.357277	-0.189352	-0.583367	0.433431	0.416207	0.546437
9904	9.553177	0.268858	2.634698	0.501787	0.054084	0.376266	-0.694081	0.362543	-0.196928	-0.592156	0.430136	0.417757	0.538343
9905	10.270439	0.222733	2.956472	0.615478	0.165068	0.467084	-0.686213	0.369694	-0.208706	-0.603764	0.424903	0.418344	0.529069
9906	10.637663	-0.904697	3.864188	0.542416	0.108049	0.655726	-0.677053	0.379596	-0.218067	-0.616047	0.422691	0.417136	0.517510
9907	7.987951	-1.444186	2.898295	0.368751	0.138566	0.628042	-0.666833	0.393691	-0.229725	-0.626751	0.421885	0.413854	0.507859
9908	7.999855	-2.034421	2.260044	0.245518	-0.023620	0.668123	-0.655736	0.407023	-0.235077	-0.635306	0.424563	0.410985	0.497216
9909	9.116820	-3.227936	2.633734	0.295460	-0.258237	0.596089	-0.645590	0.422534	-0.238401	-0.641569	0.428264	0.412040	0.484976
9910	9.893283	-3.604459	2.712137	0.422947	-0.364278	0.543241	-0.639308	0.433223	-0.235730	-0.647338	0.430823	0.416135	0.471356
9911	9.645352	-2.778102	2.376100	0.567000	-0.399279	0.595802	-0.632488	0.443515	-0.233993	-0.654432	0.432219	0.421364	0.455366
9912	9.074606	-2.990009	2.444382	0.639535	-0.315541	0.472773	-0.628801	0.451051	-0.235848	-0.661463	0.430675	0.427188	0.441018
9913	9.096726	-3.339259	2.618085	0.626480	-0.305042	0.263541	-0.625077	0.451541	-0.238765	-0.666544	0.427401	0.434322	0.429433
9914	8.786034	-3.173119	2.763228	0.535378	-0.328490	0.142432	-0.624514	0.451462	-0.242989	-0.669391	0.424314	0.442068	0.420058
9915	8.879416	-3.045972	2.607909	0.409525	-0.375785	0.101668	-0.625959	0.448257	-0.242515	-0.670420	0.422998	0.449507	0.411769
9916	8.806780	-3.041945	2.299701	0.294462	-0.315987	0.028890	-0.628096	0.446531	-0.239106	-0.670240	0.421922	0.455930	0.406064
9917	9.005673	-3.279343	1.659732	0.134349	-0.191903	-0.003387	-0.629955	0.443714	-0.236776	-0.669662	0.421819	0.459461	0.403135
9918	9.239381	-3.349319	1.219901	-0.052796	0.012370	-0.119104	-0.631550	0.442290	-0.234947	-0.668323	0.421356	0.459896	0.405338
9919	9.647434	-3.795975	1.780416	-0.143945	0.330576	-0.206791	-0.631782	0.437882	-0.236879	-0.668519	0.418926	0.455874	0.412022
9920	10.062649	-3.794121	2.608666	-0.289223	0.406947	-0.281093	-0.633286	0.433538	-0.244863	-0.667402	0.416876	0.450398	0.421818
9921	9.258071	-1.915236	2.799290	-0.036797	0.364725	-0.625938	-0.635985	0.422628	-0.249147	-0.665113	0.408871	0.450208	0.433316
9922	7.546902	-1.251094	2.242918	0.156788	0.255954	-0.337562	-0.639953	0.409140	-0.258613	-0.665703	0.401539	0.450925	0.438489
9923	8.413087	0.409034	2.258651	-0.060900	-0.034210	-0.451183	-0.645583	0.399558	-0.260740	-0.660991	0.398794	0.454294	0.444603
9924	11.130087	0.703496	2.718265	-0.213311	-0.143166	-0.600681	-0.656952	0.385654	-0.254079	-0.652548	0.397422	0.459064	0.453319
9925	11.091226	0.233967	2.400113	-0.213100	-0.081954	-0.391126	-0.665550	0.373024	-0.247544	-0.646557	0.397523	0.461200	0.459601
9926	10.357544	-0.804119	2.448289	-0.202638	-0.020041	-0.117097	-0.670085	0.371801	-0.241999	-0.643632	0.399271	0.460542	0.462840
9927	9.335266	-0.838999	2.444772	-0.074014	0.004301	0.058638	-0.668506	0.371527	-0.240962	-0.643641	0.400904	0.459255	0.462695
9928	8.557333	0.106620	2.272806	0.073540	-0.067228	-0.104456	-0.669848	0.371760	-0.238575	-0.642599	0.399646	0.461656	0.462843
9929	8.911595	0.706767	1.948695	0.159828	-0.153800	-0.298606	-0.673134	0.362843	-0.236751	-0.639668	0.396391	0.467446	0.463889
9930	9.310968	0.708380	1.711878	0.239850	-0.151803	-0.354598	-0.679062	0.352090	-0.234153	-0.636788	0.391428	0.474424	0.464981
9931	9.800022	0.678356	1.632352	0.345421	-0.039904	-0.202737	-0.686033	0.342883	-0.234154	-0.637162	0.385582	0.479731	0.463906
9932	9.877719	0.669198	1.741813	0.388096	0.050631	0.006752	-0.685699	0.336448	-0.239557	-0.640634	0.380252	0.482635	0.460499
9933	9.845626	0.660600	2.105647	0.297060	0.085647	0.253092	-0.684193	0.337519	-0.246401	-0.645955	0.378183	0.482389	0.454994
9934	10.579247	-0.303170	2.636750	0.190850	0.091773	0.440302	-0.677803	0.340717	-0.253370	-0.652217	0.379137	0.479608	0.448156
9935	9.585047	-0.622066	2.170890	0.008373	0.181523	0.503766	-0.669229	0.354146	-0.257515	-0.658418	0.382306	0.473531	0.442827
9936	9.043778	-0.381773	2.155337	-0.029305	0.198366	0.357275	-0.660509	0.364951	-0.261978	-0.663167	0.384336	0.467930	0.439928
9937	9.240168	-0.417695	2.617625	-0.011536	0.203861	0.221205	-0.654159	0.373240	-0.266473	-0.666833	0.384840	0.463490	0.438645
9938	9.579219	-0.670017	2.780543	-0.034964	0.183549	0.184661	-0.650185	0.377889	-0.269705	-0.669826	0.385436	0.459323	0.437943
9939	9.433379	-0.681012	2.570669	-0.067192	0.148205	0.227372	-0.646187	0.382436	-0.275707	-0.672557	0.387189	0.455074	0.436646
9940	9.042014	-1.082338	2.285846	-0.083530	0.094582	0.208929	-0.640122	0.388600	-0.276683	-0.674545	0.389410	0.451471	0.435341
9941	9.317912	-1.291701	2.564642	-0.125942	0.067341	0.177641	-0.637100	0.394313	-0.277119	-0.675612	0.392198	0.448172	0.434594
9942	9.444214	-1.313347	2.667959	-0.148386	0.055115	0.184673	-0.632377	0.401269	-0.276092	-0.676493	0.395405	0.444703	0.433880
9943	9.349604	-1.250094	2.729160	-0.101891	0.049616	0.180140	-0.628964	0.407115	-0.275869	-0.677581	0.398025	0.441818	0.432732
9944	9.151241	-1.485183	2.628695	-0.091994	0.066316	0.225508	-0.626502	0.418484	-0.275134	-0.679328	0.400720	0.438339	0.431041
9945	9.325204	-1.672809	2.776976	-0.038849	0.036265	0.217466	-0.621105	0.424631	-0.275315	-0.681096	0.402914	0.435865	0.428707
9946	9.247910	-1.574917	2.765627	-0.020948	0.010569	0.179811	-0.616762	0.429798	-0.275375	-0.682511	0.404705	0.434110	0.426546
9947	9.062247	-1.724760	2.629761	-0.001322	0.044393	0.189430	-0.614518	0.433715	-0.276764	-0.684388	0.406063	0.432061	0.424323
9948	9.294233	-1.987604	2.729624	-0.045008	0.001910	0.184268	-0.611644	0.440097	-0.275603	-0.685551	0.408284	0.430173	0.422227
9949	9.276459	-2.104602	2.786483	-0.082668	-0.003347	0.201818	-0.606767	0.444304	-0.275951	-0.686436	0.411262	0.427972	0.420130
9950	9.015869	-2.168682	2.636619	-0.156592	0.035763	0.200365	-0.602186	0.449293	-0.272721	-0.687085	0.414850	0.424535	0.419028
