# Supplementary material for: Identification of Haptic Based Guiding Using Hard Reins
Source: PLoS One. 2015 Jul 22;10(7):e0132020. doi: 10.1371/journal.pone.0132020 (PMC4511788; doi:10.1371/journal.pone.0132020)
Supplement: S1 File — (ZIP) [file pone.0132020.s001.zip › MotionData1/Subject2/T16/fh16.txt]

// Start Time: 0
// Sample rate: 25.0Hz
// Scenario: 4.9
// Firmware Version: 2.6.1
Counter	Acc_X	Acc_Y	Acc_Z	Gyr_X	Gyr_Y	Gyr_Z	Mag_X	Mag_Y	Mag_Z	Quat_w	Quat_x	Quat_y	Quat_z
9319	-0.951653	2.606338	9.684771	0.070417	0.036323	0.054168	-0.118876	-0.674175	-0.665015	0.516376	0.026974	0.140506	0.844326
9320	-0.922153	2.682763	9.584462	0.082980	0.050339	0.053438	-0.118098	-0.674591	-0.662703	0.515351	0.027210	0.142347	0.844636
9321	-0.951232	2.677328	9.305884	0.056242	0.045190	0.036496	-0.117961	-0.676919	-0.660530	0.514584	0.027234	0.143657	0.844881
9322	-1.125403	2.637362	9.162738	0.024089	0.029545	0.023035	-0.117817	-0.679382	-0.660298	0.514182	0.027132	0.144304	0.845019
9323	-1.372018	2.593462	9.121104	0.066221	-0.003550	-0.003147	-0.119117	-0.680743	-0.660033	0.514220	0.027950	0.145318	0.844795
9324	-1.574291	2.663130	9.366369	0.077763	-0.036798	0.000411	-0.118077	-0.680339	-0.659269	0.514370	0.029457	0.146201	0.844500
9325	-1.410742	2.566292	9.575322	0.084942	-0.047353	-0.013747	-0.118071	-0.683761	-0.655424	0.514704	0.031146	0.147103	0.844079
9326	-1.077606	2.549747	9.733270	0.073307	-0.047479	-0.017464	-0.120418	-0.685528	-0.653983	0.515187	0.032735	0.147810	0.843601
9327	-0.855303	2.574244	9.659539	0.006304	-0.033509	-0.033823	-0.122115	-0.686477	-0.652933	0.515868	0.033316	0.147523	0.843212
9328	-0.793156	2.493639	9.412954	-0.084999	-0.021292	-0.015088	-0.122506	-0.685790	-0.654472	0.516311	0.032833	0.145828	0.843255
9329	-0.727641	2.538795	9.403296	-0.092203	-0.021337	-0.004577	-0.122771	-0.684557	-0.655361	0.516527	0.032284	0.143964	0.843464
9330	-0.673757	2.642102	9.504951	-0.094132	-0.010951	0.027171	-0.123435	-0.681679	-0.657133	0.516239	0.031656	0.142193	0.843965
9331	-0.616219	2.914166	9.747898	-0.052966	-0.004002	0.022242	-0.124628	-0.678115	-0.658243	0.515922	0.031314	0.141142	0.844348
9332	-0.591250	3.031586	9.672132	-0.031411	-0.005702	0.006550	-0.124234	-0.677707	-0.659409	0.515900	0.031182	0.140498	0.844473
9333	-0.780780	2.873538	9.412408	-0.022355	0.006696	-0.007407	-0.124632	-0.676473	-0.659908	0.516031	0.030910	0.140098	0.844470
9334	-0.849206	2.767483	9.161851	-0.018791	0.004126	0.001426	-0.126713	-0.676460	-0.662851	0.516044	0.030725	0.139772	0.844523
9335	-0.911441	2.840425	9.261756	0.004407	-0.012513	0.008615	-0.125149	-0.677017	-0.660552	0.515940	0.031104	0.139631	0.844596
9336	-0.906036	2.917655	9.363530	0.041930	-0.021294	0.015918	-0.126847	-0.677007	-0.661044	0.515774	0.032020	0.140058	0.844592
9337	-0.955130	2.809449	9.244954	0.111655	-0.035264	0.028707	-0.128801	-0.679050	-0.659354	0.515323	0.033947	0.141498	0.844552
9338	-0.965185	2.754188	9.237197	0.137574	-0.052753	0.029706	-0.129441	-0.683015	-0.656668	0.514951	0.036421	0.143205	0.844388
9339	-0.774248	2.777002	9.319922	0.105476	-0.042280	0.005664	-0.132964	-0.686145	-0.653284	0.514907	0.038336	0.144489	0.844112
9340	-0.755445	2.709137	9.196419	0.043621	-0.035348	0.036943	-0.133998	-0.688876	-0.652261	0.514431	0.039570	0.144780	0.844295
9341	-0.767476	2.714122	9.223015	0.051655	-0.028361	0.042318	-0.135300	-0.691059	-0.650194	0.513766	0.040801	0.145267	0.844558
9342	-0.727656	2.877579	9.296645	0.111523	-0.040654	0.055066	-0.136471	-0.693243	-0.648000	0.512978	0.042882	0.146633	0.844697
9343	-0.759526	3.142877	9.458578	0.116975	-0.033637	0.035806	-0.139986	-0.697329	-0.645272	0.512378	0.044858	0.148180	0.844689
9344	-0.619465	3.144231	9.471805	0.090301	-0.014364	0.003917	-0.141547	-0.699510	-0.643977	0.512333	0.046117	0.149503	0.844415
9345	-0.601726	2.925101	9.428279	0.083198	0.020645	0.002181	-0.141282	-0.701702	-0.641158	0.512164	0.046738	0.151063	0.844206
9346	-0.534509	2.871537	9.386230	0.115453	0.004052	-0.011773	-0.140482	-0.704990	-0.640555	0.512311	0.047897	0.153012	0.843701
9347	-0.621815	2.823626	9.225420	0.110179	0.006773	-0.027643	-0.139301	-0.707461	-0.637623	0.512656	0.048942	0.154898	0.843086
9348	-0.698981	2.834195	9.339155	0.051968	-0.000260	-0.021020	-0.139162	-0.709651	-0.636483	0.513032	0.049494	0.155739	0.842671
9349	-0.756346	2.912005	9.470316	-0.009740	0.006729	-0.028464	-0.139147	-0.712387	-0.636252	0.513508	0.049302	0.155591	0.842419
9350	-0.775499	2.936088	9.432307	-0.022245	0.018113	-0.028502	-0.139145	-0.712113	-0.637542	0.514018	0.048759	0.155379	0.842179
9351	-0.877458	2.859922	9.432311	0.013475	0.022491	-0.012350	-0.137982	-0.710067	-0.637022	0.514153	0.048579	0.155761	0.842036
9352	-0.808961	2.975626	9.692592	0.043810	0.025891	0.001098	-0.135871	-0.713362	-0.637086	0.514084	0.048678	0.156711	0.841897
9353	-0.746912	2.885048	9.330541	0.011679	0.043449	-0.001745	-0.135609	-0.714733	-0.635035	0.513977	0.048155	0.157259	0.841890
9354	-0.874378	2.627830	9.045111	-0.043812	0.031271	0.004848	-0.135360	-0.712682	-0.635019	0.513901	0.047272	0.156786	0.842075
9355	-0.874195	2.647621	9.225574	-0.044048	0.008388	0.045297	-0.134056	-0.712005	-0.635290	0.513167	0.046898	0.155976	0.842693
9356	-0.930105	2.925346	9.457549	-0.031634	0.006558	0.064835	-0.135632	-0.710081	-0.636153	0.512168	0.046749	0.155397	0.843416
9357	-0.928629	3.127732	9.580021	-0.019107	0.003039	0.061427	-0.137205	-0.709114	-0.636378	0.511155	0.046761	0.154941	0.844113
9358	-0.855747	3.191894	9.512841	-0.011948	-0.003092	0.061450	-0.138256	-0.707466	-0.637639	0.510202	0.046961	0.154598	0.844742
9359	-0.755047	3.099058	9.297024	-0.001079	-0.000393	0.038584	-0.138266	-0.705551	-0.637879	0.509567	0.047145	0.154441	0.845143
9360	-0.666185	3.039897	9.052858	0.034777	-0.019573	0.024644	-0.138654	-0.706370	-0.637622	0.509250	0.047987	0.154754	0.845230
9361	-0.601089	3.027260	9.018507	0.058861	-0.041478	0.035292	-0.141008	-0.707042	-0.636042	0.508739	0.049474	0.155196	0.845371
9362	-0.672923	3.107588	9.149821	0.111704	-0.061548	0.014492	-0.143355	-0.709493	-0.633704	0.508642	0.051776	0.156391	0.845070
9363	-0.695452	3.327233	9.349600	0.184939	-0.066872	0.037964	-0.145951	-0.714953	-0.629839	0.508027	0.054987	0.158708	0.844806
9364	-0.722442	3.604077	9.367434	0.220857	-0.084287	0.005624	-0.148812	-0.720687	-0.624681	0.508029	0.058755	0.161522	0.844017
9365	-0.283976	3.461517	9.482170	0.056329	-0.035453	-0.007017	-0.150886	-0.725465	-0.621593	0.508206	0.059998	0.162041	0.843724
9366	-0.404120	3.211780	9.302502	0.004428	-0.017914	0.003231	-0.149853	-0.724514	-0.619531	0.508284	0.060438	0.161876	0.843677
9367	-0.413605	3.231522	9.442194	0.054497	-0.012691	0.008906	-0.150772	-0.724510	-0.618482	0.508118	0.061339	0.162562	0.843580
9368	-0.362594	3.274378	9.430231	0.074234	0.013558	0.005614	-0.151153	-0.726971	-0.617725	0.507936	0.061959	0.163894	0.843387
9369	-0.240752	3.099558	9.198870	0.045625	-0.000424	0.001763	-0.151002	-0.730529	-0.617633	0.507859	0.062552	0.164543	0.843263
9370	-0.369253	3.028204	9.131869	0.034734	-0.044176	0.024461	-0.152178	-0.731344	-0.616460	0.507604	0.063808	0.164597	0.843311
9371	-0.319383	3.244657	9.258892	0.016740	-0.063508	0.038385	-0.155320	-0.732012	-0.613833	0.507151	0.065299	0.164053	0.843576
9372	-0.366949	3.357026	8.919346	0.029333	-0.059038	0.035013	-0.156891	-0.732141	-0.612906	0.506766	0.066784	0.163852	0.843730
9373	-0.470950	3.353473	8.278559	0.063531	-0.071917	0.005300	-0.159241	-0.732813	-0.612489	0.506831	0.068788	0.164067	0.843488
9374	-0.617957	3.375547	8.830404	0.095779	-0.075426	-0.019114	-0.160142	-0.736229	-0.610699	0.507325	0.071047	0.164891	0.842843
9375	-0.367024	3.336351	9.236325	0.133335	-0.065067	-0.022419	-0.162629	-0.737722	-0.607314	0.507732	0.073547	0.166394	0.842088
9376	-0.492267	3.380623	9.237915	0.126057	-0.072091	0.002222	-0.164053	-0.742368	-0.603718	0.507800	0.076126	0.167728	0.841553
9377	-0.630848	3.577316	9.500913	0.051818	-0.098335	-0.016843	-0.163133	-0.745385	-0.600012	0.508341	0.078363	0.167515	0.841063
9378	-0.402861	3.717559	9.541412	-0.079613	-0.091403	-0.036321	-0.166915	-0.745363	-0.602412	0.509453	0.079051	0.165248	0.840774
9379	-0.400071	3.442420	9.233024	-0.090395	-0.089627	-0.018820	-0.170854	-0.742332	-0.602452	0.510215	0.079682	0.162734	0.840743
9380	-0.420177	3.331964	9.239137	-0.036666	-0.063349	-0.021875	-0.171383	-0.740413	-0.603589	0.510895	0.080378	0.161454	0.840511
9381	-0.246318	3.330802	9.302509	0.020485	-0.031974	0.010324	-0.172567	-0.740271	-0.601760	0.510801	0.081258	0.161340	0.840505
9382	-0.396103	3.326517	9.092274	0.041881	-0.013572	0.038792	-0.173085	-0.740815	-0.602274	0.510185	0.082118	0.161788	0.840710
9383	-0.344788	3.410398	9.126440	0.047219	0.016995	0.053923	-0.174649	-0.741628	-0.602000	0.509156	0.082579	0.162555	0.841140
9384	-0.376106	3.426876	8.929840	0.090096	0.003017	0.070944	-0.177003	-0.742985	-0.599522	0.507863	0.083755	0.163931	0.841539
9385	-0.477192	3.475490	8.839952	0.099070	-0.010041	0.063955	-0.179081	-0.745847	-0.598613	0.506665	0.085219	0.165290	0.841848
9386	-0.399042	3.593259	9.013659	0.127656	-0.041586	0.060521	-0.179605	-0.747487	-0.595389	0.505665	0.087500	0.166857	0.841906
9387	-0.265584	3.351320	8.884761	0.210874	-0.035452	0.062826	-0.184037	-0.753076	-0.589688	0.504366	0.090509	0.169844	0.841770
9388	-0.312102	2.928044	8.769752	0.315489	-0.030169	0.080279	-0.184807	-0.758957	-0.584175	0.502621	0.094555	0.174646	0.841386
9389	-0.347467	3.380852	8.895420	0.148898	-0.018083	0.120624	-0.187540	-0.764418	-0.578498	0.500388	0.096828	0.176631	0.842044
9390	-0.384492	3.604891	8.922346	-0.125045	-0.021734	0.153918	-0.192129	-0.761383	-0.579434	0.498219	0.096575	0.173949	0.843915
9391	-0.206466	3.516605	8.818863	-0.128744	-0.020957	0.182903	-0.195157	-0.756989	-0.580250	0.495470	0.096318	0.171103	0.846142
9392	-0.221173	3.483299	8.900314	-0.023312	-0.045493	0.205607	-0.202223	-0.754487	-0.582059	0.492277	0.097645	0.169804	0.848113
9393	-0.318610	4.019821	9.503306	-0.127891	-0.021936	0.175978	-0.206028	-0.751046	-0.583261	0.489635	0.097378	0.166974	0.850232
9394	0.036279	4.342368	9.710625	-0.296876	-0.009823	0.149191	-0.210369	-0.741305	-0.591375	0.487805	0.095223	0.161478	0.852587
9395	-0.014591	3.988595	9.505131	-0.241996	0.013137	0.093227	-0.213014	-0.733080	-0.595909	0.486648	0.092968	0.157221	0.854290
9396	-0.063218	3.938762	9.601104	-0.112118	0.030734	0.064279	-0.213951	-0.727738	-0.598170	0.485756	0.091639	0.155429	0.855269
9397	-0.084430	3.680918	9.382038	-0.047597	0.037845	0.048873	-0.213427	-0.725687	-0.602037	0.484911	0.090710	0.154830	0.855956
9398	0.083439	3.529547	9.071245	-0.065509	0.046577	0.062798	-0.214610	-0.724038	-0.602779	0.483924	0.089561	0.153989	0.856787
9399	0.237933	3.530141	8.872861	-0.088703	0.043093	0.052000	-0.214245	-0.717061	-0.606595	0.483077	0.088164	0.152734	0.857634
9400	0.547125	3.546978	8.875193	-0.069023	0.034261	0.050260	-0.214646	-0.715006	-0.607344	0.482369	0.087156	0.151733	0.858313
9401	0.656652	3.331976	8.842938	0.034746	0.041253	0.056252	-0.215679	-0.716094	-0.609150	0.481229	0.087031	0.152557	0.858819
9402	0.793728	3.573165	9.416480	0.054552	0.062174	0.021221	-0.213980	-0.715830	-0.609431	0.480691	0.086642	0.153998	0.858903
9403	0.881721	3.704095	9.986775	0.034966	0.097081	-0.005242	-0.212407	-0.717480	-0.608178	0.480424	0.085419	0.155437	0.858915
9404	0.844331	3.540802	9.973205	0.048613	0.133943	-0.044684	-0.209130	-0.718866	-0.608499	0.480735	0.083523	0.157585	0.858536
9405	0.656574	3.289314	9.834953	0.035342	0.193557	-0.057774	-0.203507	-0.720128	-0.607303	0.481052	0.080519	0.159996	0.858200
9406	0.540738	3.295325	9.932148	-0.021860	0.247805	-0.057961	-0.196307	-0.721397	-0.608717	0.481315	0.075944	0.162048	0.858084
9407	0.022926	3.158475	9.476039	-0.161568	0.287270	-0.005828	-0.189504	-0.720338	-0.612429	0.480717	0.069616	0.161856	0.858992
9408	-0.619472	3.137559	9.649562	-0.363091	0.304758	0.040534	-0.182718	-0.713255	-0.620995	0.479553	0.061093	0.158436	0.860926
9409	-1.361246	3.390258	10.173142	-0.571839	0.317807	0.092194	-0.175183	-0.697693	-0.633497	0.477623	0.050558	0.151337	0.863955
9410	-1.353718	3.776557	9.893946	-0.709462	0.309139	0.063045	-0.169872	-0.679655	-0.649304	0.476292	0.038702	0.141904	0.866898
9411	-1.123683	3.584331	8.178701	-0.760930	0.223848	-0.009966	-0.163810	-0.656834	-0.663523	0.476367	0.027651	0.130741	0.869032
9412	-1.412327	2.415274	7.374710	-0.716168	0.063227	-0.047365	-0.159039	-0.635783	-0.679292	0.477424	0.019681	0.118863	0.870374
9413	-1.260267	2.019581	8.921289	-0.416979	-0.056151	-0.007006	-0.158832	-0.619909	-0.689871	0.477836	0.016734	0.111018	0.871245
9414	-0.466103	2.299420	9.653022	-0.088788	-0.068743	0.009242	-0.161222	-0.610454	-0.694655	0.477909	0.017182	0.108764	0.871481
9415	-0.649915	2.266320	9.370654	0.022225	-0.066834	0.003063	-0.163574	-0.610989	-0.693720	0.478000	0.018656	0.108469	0.871437
9416	-0.695601	2.605753	10.146365	-0.144187	-0.027639	-0.006754	-0.164104	-0.609481	-0.694344	0.478330	0.017828	0.105646	0.871620
9417	-0.503826	2.750737	10.071879	-0.279896	0.045872	-0.046274	-0.163726	-0.604145	-0.698952	0.479136	0.014361	0.101205	0.871768
9418	-0.715671	2.522086	9.475095	-0.229551	0.068027	-0.077519	-0.161531	-0.597315	-0.702538	0.480461	0.010896	0.097829	0.871475
9419	-0.844534	2.404611	9.268185	-0.111323	0.074315	-0.097763	-0.156977	-0.591318	-0.706426	0.482043	0.008455	0.096650	0.870759
9420	-0.635471	2.265692	9.202301	0.010213	0.027882	-0.077750	-0.154229	-0.591058	-0.707758	0.483386	0.007995	0.097063	0.869973
9421	-0.355008	1.988476	8.922735	0.074538	-0.015901	-0.063476	-0.154866	-0.593654	-0.708291	0.484507	0.009006	0.098257	0.869205
9422	-0.591270	1.688631	9.363507	0.041975	-0.042310	-0.007414	-0.154341	-0.595710	-0.705604	0.484768	0.010212	0.098530	0.869015
9423	-0.484942	1.684517	9.862400	-0.133684	-0.049607	0.040581	-0.155911	-0.594743	-0.706605	0.484185	0.010005	0.095739	0.869654
9424	-0.601007	1.665788	9.733416	-0.398776	-0.058499	0.096808	-0.161424	-0.588145	-0.710595	0.482753	0.007425	0.088167	0.871275
9425	-0.652848	0.829504	9.820374	-0.722067	-0.069201	0.150651	-0.165159	-0.569104	-0.720308	0.480306	0.002066	0.074874	0.873897
9426	-0.379738	0.515877	10.198918	-0.939780	-0.060794	0.205335	-0.169334	-0.539935	-0.732501	0.476853	-0.005512	0.057800	0.877063
9427	-0.304237	0.602267	10.329031	-0.990827	-0.025900	0.222705	-0.173651	-0.507208	-0.747372	0.472772	-0.014101	0.040123	0.880158
9428	-0.536234	0.566438	10.604581	-0.843053	0.021458	0.197575	-0.175883	-0.474082	-0.761236	0.469004	-0.022215	0.025493	0.882549
9429	-0.407428	0.364012	10.014771	-0.558281	0.018221	0.157275	-0.180451	-0.445870	-0.771493	0.465941	-0.027537	0.015809	0.884246
9430	0.055067	0.235205	9.182614	-0.423901	-0.011393	0.133327	-0.182106	-0.427527	-0.776718	0.463340	-0.031169	0.008235	0.885594
9431	0.234228	-0.345954	8.347700	-0.300444	-0.067239	0.140039	-0.183574	-0.419171	-0.781527	0.460676	-0.032549	0.002280	0.886968
9432	0.005320	0.024649	9.411325	-0.058974	-0.070829	0.135739	-0.189091	-0.413121	-0.783583	0.458258	-0.031755	0.000626	0.888252
9433	0.072173	-0.077257	9.289419	0.341866	-0.082961	0.135053	-0.192209	-0.418304	-0.780484	0.456065	-0.026923	0.005919	0.889519
9434	0.174216	-0.000063	9.625869	0.706915	-0.063709	0.132474	-0.198391	-0.438522	-0.773737	0.454061	-0.019250	0.017939	0.890582
9435	0.211874	-0.143945	9.859400	0.749807	-0.025294	0.148741	-0.200499	-0.463960	-0.764904	0.451655	-0.011681	0.030982	0.891578
9436	-0.291170	-0.275293	10.453406	0.345281	0.030565	0.171660	-0.202908	-0.480641	-0.758955	0.448669	-0.008925	0.037410	0.892870
9437	-0.525376	0.056702	10.675529	-0.001888	0.075958	0.183526	-0.203675	-0.485015	-0.756659	0.445332	-0.009923	0.037914	0.894507
9438	-0.415280	-0.065738	10.240602	-0.159200	0.104015	0.167453	-0.203430	-0.479679	-0.760748	0.442244	-0.012999	0.035982	0.896079
9439	-0.856379	-0.284543	9.919868	-0.288095	0.112879	0.189551	-0.202535	-0.472567	-0.766898	0.438683	-0.017223	0.031654	0.897919
9440	-0.732854	0.117449	9.562950	-0.357927	0.128582	0.215587	-0.201164	-0.457797	-0.771687	0.434612	-0.022460	0.026385	0.899951
9441	-0.197069	0.097298	9.058240	-0.440285	0.119712	0.235949	-0.201486	-0.444386	-0.776334	0.430087	-0.028112	0.019385	0.902141
9442	-0.276475	-0.200419	9.021858	-0.469215	0.079366	0.289307	-0.201822	-0.426869	-0.783527	0.424567	-0.033390	0.011722	0.904705
9443	-1.005275	-0.159443	9.552505	-0.332563	0.005964	0.306995	-0.203979	-0.411943	-0.788908	0.418778	-0.036057	0.005736	0.907354
9444	-1.494781	0.237162	10.589840	-0.029375	-0.046505	0.293359	-0.208482	-0.400563	-0.790539	0.413446	-0.035349	0.004985	0.909829
9445	-1.444858	0.471826	10.380629	0.198237	-0.042756	0.224575	-0.213170	-0.403547	-0.790756	0.409499	-0.032757	0.008249	0.911685
9446	-1.093275	0.376515	9.208565	0.107392	-0.049487	0.162107	-0.215896	-0.409007	-0.787148	0.406656	-0.030871	0.009869	0.913006
9447	-0.671433	-0.040045	8.551283	-0.037428	-0.077454	0.141368	-0.220203	-0.409257	-0.788379	0.404066	-0.029599	0.008528	0.914211
9448	-0.701973	-0.265256	8.755630	0.017981	-0.119457	0.136291	-0.225573	-0.407586	-0.787894	0.401649	-0.027169	0.007934	0.915356
9449	-0.536874	-0.167595	9.654109	0.173558	-0.119654	0.135612	-0.231309	-0.411935	-0.785135	0.399276	-0.023438	0.010107	0.916476
9450	-0.382742	0.440666	9.976989	0.180954	-0.119640	0.077580	-0.235465	-0.418480	-0.782034	0.398007	-0.019707	0.012467	0.917086
9451	-0.465932	0.285233	10.057628	-0.051288	-0.110741	-0.008681	-0.239374	-0.419964	-0.783024	0.398174	-0.017956	0.010548	0.917074
9452	-0.598337	0.000368	10.156427	-0.353530	-0.101954	-0.049644	-0.243448	-0.415016	-0.784596	0.399034	-0.018834	0.003196	0.916737
9453	-0.475711	-0.079284	10.375545	-0.537732	-0.070533	-0.072079	-0.244951	-0.400230	-0.790117	0.400135	-0.021715	-0.007338	0.916170
9454	-0.194731	-0.284343	10.099206	-0.469471	-0.026696	-0.110314	-0.244232	-0.384635	-0.796827	0.401981	-0.024890	-0.016239	0.915165
9455	-0.433930	-0.660784	10.652072	-0.286738	0.006686	-0.163511	-0.245060	-0.374504	-0.800982	0.404824	-0.027145	-0.021602	0.913736
9456	-1.284987	-0.854880	11.861165	-0.166794	0.080268	-0.186854	-0.242474	-0.367950	-0.803672	0.408193	-0.029805	-0.024141	0.912090
9457	-0.629547	-0.003811	11.069849	-0.261203	0.181793	-0.225951	-0.236463	-0.366066	-0.806200	0.412232	-0.035055	-0.027598	0.909986
9458	-0.046140	-0.404369	8.979075	-0.609761	0.246754	-0.237279	-0.229197	-0.352969	-0.812387	0.416254	-0.044364	-0.036863	0.907417
9459	-0.385565	-1.241577	8.030341	-0.661685	0.179663	-0.229137	-0.216853	-0.335794	-0.819645	0.419911	-0.052862	-0.047627	0.904772
9460	-0.723012	-1.839563	8.240258	-0.365130	0.053662	-0.165776	-0.212352	-0.319947	-0.824599	0.422635	-0.056669	-0.053993	0.902914
9461	-1.178542	-1.425735	9.491379	-0.047081	-0.031377	-0.117751	-0.212385	-0.312421	-0.827369	0.424666	-0.056311	-0.055301	0.901903
9462	-1.520572	-1.327378	10.110669	0.147672	-0.087434	-0.084703	-0.213803	-0.315696	-0.827509	0.426331	-0.053315	-0.053512	0.901408
9463	-0.811749	-0.471301	10.306648	0.097658	-0.084165	-0.104484	-0.217034	-0.323341	-0.825726	0.428217	-0.050816	-0.052577	0.900713
9464	-0.057367	-0.629760	9.173640	-0.022120	-0.078940	-0.098523	-0.223263	-0.331515	-0.825195	0.430211	-0.049424	-0.053775	0.899769
9465	-0.031792	-1.103872	9.134325	-0.000840	-0.077272	-0.057050	-0.223770	-0.333975	-0.825729	0.431146	-0.047912	-0.054499	0.899360
9466	-0.063555	-0.832883	9.584702	0.013269	-0.062576	-0.018068	-0.226270	-0.331089	-0.825663	0.431623	-0.046590	-0.054848	0.899179
9467	-0.482936	-0.730595	9.719266	-0.002082	-0.052935	0.012840	-0.227953	-0.332994	-0.827079	0.431326	-0.045586	-0.055288	0.899346
9468	-0.607278	-0.565589	9.880844	0.041816	-0.045892	-0.000846	-0.228982	-0.335450	-0.827864	0.431508	-0.044335	-0.054965	0.899341
9469	-0.751181	-1.120865	10.394785	0.040974	-0.028394	-0.024662	-0.232342	-0.343642	-0.825566	0.431950	-0.043369	-0.054408	0.899210
9470	-0.984225	-1.979113	10.701742	0.002371	0.006554	0.000625	-0.233898	-0.345137	-0.826721	0.432105	-0.043402	-0.054343	0.899138
9471	-0.692999	-1.765665	10.461369	0.066647	0.037917	0.049633	-0.233368	-0.345687	-0.827769	0.431301	-0.043524	-0.052700	0.899615
9472	-0.232670	-0.834994	9.249694	0.077611	0.025812	0.034768	-0.233085	-0.349519	-0.827811	0.430904	-0.043289	-0.051086	0.899910
9473	-0.674619	-0.823959	8.585556	0.170627	-0.068388	0.033492	-0.234363	-0.354710	-0.827713	0.430367	-0.040584	-0.048479	0.900437
9474	-0.703399	-1.158158	9.331748	0.503251	-0.177799	0.026632	-0.241208	-0.371639	-0.823639	0.430333	-0.033010	-0.040956	0.901136
9475	-0.408459	-1.133960	10.132136	0.816294	-0.217325	0.018095	-0.250616	-0.398952	-0.817302	0.430299	-0.022057	-0.028002	0.901982
9476	-0.105214	-0.584484	9.700866	1.025752	-0.201525	0.017947	-0.256627	-0.429023	-0.805870	0.430399	-0.009529	-0.011261	0.902518
9477	-0.141232	-0.223044	9.832699	1.206631	-0.192679	-0.012343	-0.263235	-0.471131	-0.791315	0.430679	0.004363	0.008949	0.902450
9478	-0.084077	0.669603	10.102009	1.275593	-0.185714	-0.027517	-0.269966	-0.516660	-0.773171	0.431147	0.018773	0.030319	0.901577
9479	0.330140	0.851748	10.163012	1.129845	-0.161358	-0.041797	-0.276159	-0.567667	-0.750564	0.431468	0.031431	0.049406	0.900226
9480	0.316205	1.602388	10.215018	1.086474	-0.205747	-0.155788	-0.280050	-0.607603	-0.731374	0.433848	0.044434	0.067223	0.897375
9481	0.100478	2.192767	9.252789	1.399417	-0.239225	-0.285598	-0.284109	-0.644121	-0.706846	0.437879	0.060514	0.090606	0.892407
9482	0.148832	2.547517	8.984894	1.385631	-0.294901	-0.409199	-0.284444	-0.695848	-0.676059	0.443882	0.077215	0.113155	0.885552
9483	0.480454	3.001690	8.919966	0.822902	-0.342341	-0.431982	-0.285102	-0.734438	-0.649017	0.450965	0.089651	0.125481	0.879118
9484	-0.226277	3.427298	9.450038	1.146010	-0.400665	-0.485065	-0.284710	-0.774951	-0.620070	0.458340	0.105858	0.142788	0.870821
9485	-0.114569	1.453109	10.635168	0.850440	-0.272517	-0.423774	-0.283022	-0.814102	-0.590094	0.464640	0.117165	0.156073	0.863726
9486	-0.430991	3.102805	11.348972	-0.901856	-0.054669	-0.280253	-0.276488	-0.814549	-0.589162	0.471799	0.108924	0.140559	0.863588
9487	-1.374863	2.189982	9.299130	-1.513785	0.053356	-0.211923	-0.271340	-0.779535	-0.623548	0.478427	0.092960	0.115406	0.865533
9488	-1.047444	1.068930	8.461537	-0.795164	-0.114653	-0.080715	-0.269340	-0.747656	-0.649771	0.481535	0.087213	0.100633	0.866251
9489	-0.822787	1.418460	8.509277	-0.262550	-0.164766	0.048114	-0.270443	-0.728626	-0.664696	0.481530	0.087415	0.094477	0.866927
9490	0.197201	1.870165	9.392436	-0.327532	-0.134038	0.158545	-0.278189	-0.719005	-0.670303	0.479617	0.086955	0.087179	0.868796
9491	0.653529	2.181318	10.064961	-0.173900	-0.095902	0.210822	-0.285290	-0.710895	-0.671281	0.476460	0.087094	0.082916	0.870934
9492	0.715354	2.028729	10.658657	0.085387	-0.055807	0.246279	-0.291980	-0.706618	-0.671268	0.472132	0.089361	0.083394	0.873013
9493	1.082962	2.151806	9.373613	0.096227	-0.022446	0.269332	-0.299589	-0.703569	-0.668020	0.467330	0.090901	0.084402	0.875338
9494	0.938867	2.232616	10.264955	0.004846	-0.001639	0.277593	-0.304847	-0.696699	-0.670460	0.462481	0.091517	0.083918	0.877892
9495	1.022826	2.500583	10.022188	-0.032527	0.040431	0.252835	-0.309971	-0.691746	-0.671110	0.458067	0.090742	0.083270	0.880345
9496	1.016808	2.343445	9.741668	-0.037528	0.052908	0.182326	-0.310136	-0.686000	-0.670404	0.454862	0.089845	0.082715	0.882149
9497	1.049239	2.170605	9.143417	-0.058583	0.019977	0.095667	-0.310937	-0.681617	-0.672935	0.453280	0.088958	0.081694	0.883148
9498	1.013796	1.948920	8.915277	-0.115569	-0.025313	0.026327	-0.309649	-0.677793	-0.673693	0.453095	0.088477	0.079329	0.883507
9499	0.938555	2.215645	9.433269	-0.170836	-0.044520	-0.037524	-0.306811	-0.669051	-0.677270	0.454158	0.087517	0.075964	0.883352
9500	1.011222	2.226696	10.086429	-0.109822	-0.026170	-0.088154	-0.305906	-0.665771	-0.679837	0.455976	0.086924	0.073893	0.882649
9501	1.273456	2.426968	10.182595	-0.003906	0.043011	-0.143567	-0.304485	-0.663180	-0.679057	0.458479	0.085806	0.074450	0.881415
9502	1.226348	1.917465	10.181951	-0.213064	0.073696	-0.183841	-0.297562	-0.661574	-0.680697	0.461994	0.082353	0.071637	0.880140
9503	1.532193	1.489596	9.463058	-0.465426	0.069262	-0.157663	-0.291964	-0.651749	-0.690511	0.465433	0.076528	0.064274	0.879423
9504	0.524075	1.008988	8.596286	-0.574644	0.050402	-0.128343	-0.284172	-0.637285	-0.699796	0.468516	0.070198	0.054781	0.878956
9505	0.399392	1.103989	9.458785	-0.519598	0.013378	-0.068119	-0.280846	-0.618418	-0.710004	0.470417	0.064923	0.045774	0.878862
9506	0.692028	1.169072	9.466621	-0.346298	0.006197	-0.008800	-0.279211	-0.603102	-0.716473	0.471030	0.061621	0.039709	0.879066
9507	0.916999	1.225167	9.508582	-0.105806	0.039316	0.042361	-0.277151	-0.594902	-0.721078	0.470393	0.059886	0.038067	0.879599
9508	1.109805	1.507846	9.635133	0.256481	0.067269	0.066248	-0.275834	-0.596824	-0.720599	0.468893	0.061240	0.043084	0.880076
9509	0.943337	1.519533	9.886632	0.342360	0.090029	0.069647	-0.272941	-0.604231	-0.713733	0.467168	0.062878	0.049771	0.880524
9510	0.770231	1.617672	10.079103	0.097265	0.090015	0.051186	-0.271741	-0.609985	-0.711093	0.466106	0.062329	0.052212	0.880985
9511	0.583607	1.185902	9.974816	-0.201558	0.070790	0.041859	-0.266649	-0.608781	-0.711545	0.465551	0.059205	0.049165	0.881669
9512	0.289226	0.538858	9.981934	-0.423471	0.063830	0.040173	-0.265258	-0.596199	-0.718683	0.465318	0.054250	0.042195	0.882471
9513	0.377401	1.052688	9.929404	-0.487827	0.056817	0.028303	-0.263360	-0.580198	-0.726959	0.465285	0.048667	0.033959	0.883169
9514	0.553185	0.642912	10.076979	-0.366912	0.041116	-0.010665	-0.261345	-0.561051	-0.736369	0.465812	0.044592	0.027824	0.883321
9515	0.807327	0.045203	10.313037	-0.251518	0.063776	-0.008183	-0.258258	-0.550533	-0.739286	0.466143	0.041055	0.023816	0.883435
9516	0.925017	0.263726	11.290216	-0.205184	0.129083	0.027625	-0.252278	-0.542355	-0.743304	0.465778	0.036948	0.021325	0.883873
9517	1.279760	0.613037	10.024707	-0.333772	0.166849	0.019768	-0.246830	-0.531984	-0.748456	0.465591	0.030868	0.016755	0.884303
9518	0.464290	0.063248	9.047337	-0.881418	0.128593	0.047515	-0.242490	-0.507925	-0.757853	0.465201	0.020473	0.002289	0.884965
9519	-0.066831	0.750517	9.079044	-1.012208	-0.006050	0.046374	-0.240834	-0.469622	-0.770561	0.464695	0.011130	-0.015891	0.885258
9520	0.234524	0.676748	9.318316	-0.613129	-0.077747	0.011902	-0.240972	-0.440341	-0.778675	0.464575	0.006877	-0.027515	0.885080
9521	0.316749	0.367301	9.004042	-0.342973	-0.081168	0.029639	-0.242617	-0.423502	-0.784433	0.464033	0.005099	-0.034475	0.885132
9522	0.111312	-0.025277	9.871244	-0.144588	-0.076051	0.059263	-0.245538	-0.414731	-0.785466	0.462968	0.005135	-0.037791	0.885554
9523	0.509002	0.896585	9.551581	0.045068	-0.025397	0.094389	-0.247383	-0.412532	-0.784641	0.461265	0.005938	-0.037297	0.886458
9524	0.173455	0.589583	8.971786	0.088079	-0.012918	0.098323	-0.248948	-0.415810	-0.780254	0.459574	0.006977	-0.035911	0.887386
9525	-0.063872	0.475235	9.510826	0.205962	-0.037491	0.124683	-0.250245	-0.418813	-0.778195	0.457296	0.009460	-0.032593	0.888667
9526	-0.214424	0.292558	11.521469	0.406041	0.024221	0.161575	-0.250876	-0.424010	-0.776297	0.454404	0.012709	-0.025229	0.890348
9527	0.873764	1.888632	10.864755	0.365388	0.119508	0.105243	-0.250021	-0.437969	-0.773861	0.452484	0.013889	-0.017535	0.891492
9528	1.053724	0.770979	9.189771	0.238908	0.100762	0.013247	-0.247896	-0.446054	-0.770094	0.452258	0.014323	-0.012411	0.891685
9529	0.514349	-0.382777	9.604115	0.242274	0.030834	0.021747	-0.245227	-0.458246	-0.766116	0.451806	0.016035	-0.007696	0.891939
9530	0.404286	-0.286267	10.997604	0.315315	0.084720	0.071842	-0.247021	-0.466583	-0.762809	0.450484	0.017436	-0.001373	0.892613
9531	0.507388	1.330945	10.022801	1.120862	0.136738	0.060599	-0.242891	-0.484531	-0.755807	0.448902	0.025178	0.019980	0.893003
9532	0.707320	1.984035	8.605914	2.279169	0.134827	-0.011930	-0.239762	-0.544892	-0.729940	0.447447	0.043257	0.061795	0.891124
9533	0.765973	1.023559	10.045875	1.729666	0.064459	-0.048157	-0.235563	-0.615936	-0.693463	0.446463	0.057626	0.093323	0.888055
9534	0.908277	-0.674239	9.674268	-1.332491	0.152689	0.060759	-0.232370	-0.626351	-0.692838	0.446751	0.043209	0.070867	0.890800
9535	0.934366	0.273073	9.651289	-2.097193	0.068199	0.174024	-0.231844	-0.559300	-0.728391	0.444976	0.023615	0.033900	0.894589
9536	0.228085	0.122819	9.050058	-0.755002	-0.049134	0.135993	-0.233211	-0.513179	-0.748863	0.443139	0.017945	0.019840	0.896054
9537	-0.106899	-0.806970	9.296994	-0.085919	-0.020100	0.171720	-0.236134	-0.503312	-0.751567	0.440097	0.017719	0.017969	0.897596
9538	-0.064845	-0.650118	8.788965	0.273581	0.028925	0.241517	-0.238494	-0.502205	-0.751004	0.435906	0.019776	0.023000	0.899481
9539	0.402301	-0.171249	9.280684	0.552622	0.042707	0.260289	-0.240060	-0.504661	-0.747643	0.430953	0.024031	0.033061	0.901448
9540	0.575473	-0.627314	10.014121	0.233125	0.140367	0.282826	-0.240809	-0.513688	-0.743065	0.425726	0.023775	0.038293	0.903729
9541	0.413624	-0.320975	10.682311	0.058404	0.162865	0.327551	-0.238684	-0.522047	-0.739042	0.419644	0.021659	0.040335	0.906534
9542	0.931422	2.217038	9.870722	-0.076110	0.178762	0.238892	-0.237151	-0.514941	-0.740676	0.415292	0.018052	0.040308	0.908615
9543	0.587359	1.727747	9.430690	0.059564	0.090087	0.096824	-0.234941	-0.511120	-0.743387	0.413437	0.017132	0.041916	0.909406
9544	-0.344629	2.069630	9.533980	0.342666	0.034638	-0.000538	-0.233378	-0.510171	-0.743401	0.413367	0.019414	0.048392	0.909070
9545	-0.118854	2.881514	10.562709	0.099632	0.045869	-0.094716	-0.232167	-0.518525	-0.739622	0.415004	0.019470	0.050545	0.908206
9546	0.444242	3.290503	10.468830	-0.425511	0.108141	-0.283447	-0.225110	-0.518152	-0.740112	0.420561	0.013781	0.043776	0.906103
9547	-0.233905	2.687653	9.792462	-0.349465	0.133419	-0.456296	-0.214945	-0.508901	-0.746639	0.428778	0.008226	0.038739	0.902541
9548	-0.431490	1.091449	8.744862	-0.184459	0.107688	-0.526805	-0.205794	-0.506211	-0.751664	0.438249	0.004369	0.036375	0.898106
9549	-0.511885	-0.008217	8.355617	-0.134486	0.078019	-0.502067	-0.193532	-0.498339	-0.757718	0.447197	0.001598	0.034738	0.893759
9550	-0.136989	-0.267536	8.664215	-0.134973	0.040897	-0.416023	-0.186206	-0.497967	-0.760540	0.454665	-0.000552	0.032660	0.890063
9551	0.556292	0.078766	9.637897	0.150910	0.008916	-0.355176	-0.180680	-0.505659	-0.758500	0.460969	0.000612	0.035410	0.886709
9552	0.789728	-0.057566	10.480228	0.483522	0.026187	-0.323728	-0.173823	-0.519105	-0.753822	0.466740	0.004454	0.044182	0.883279
9553	0.240302	-0.229848	10.153755	0.386805	0.040321	-0.292522	-0.169828	-0.536915	-0.745782	0.471813	0.007303	0.051310	0.880174
9554	-0.436783	-0.032074	10.183498	-0.126887	0.042059	-0.266057	-0.164828	-0.541045	-0.748742	0.476585	0.005172	0.049465	0.877720
9555	-1.393221	-0.439718	11.287710	-0.442527	0.057484	-0.141233	-0.159120	-0.529580	-0.755180	0.479036	-0.000053	0.042101	0.876785
9556	-1.171008	1.619700	10.511621	-0.347998	0.036348	-0.045083	-0.154463	-0.519070	-0.758638	0.480006	-0.003981	0.036301	0.876505
9557	-0.132592	1.001826	9.298785	-0.317422	-0.063348	-0.079117	-0.155961	-0.506200	-0.762368	0.481405	-0.005836	0.030021	0.875964
9558	-0.023527	0.026417	9.916259	-0.350055	-0.137116	-0.030522	-0.156014	-0.495254	-0.764845	0.482205	-0.006744	0.022519	0.875743
9559	-0.255978	0.583957	10.756166	-0.348422	-0.090053	-0.001977	-0.159759	-0.475804	-0.772356	0.482222	-0.008381	0.015433	0.875873
9560	-0.498468	1.141330	9.942785	-0.214098	-0.046065	0.011702	-0.161769	-0.464984	-0.775840	0.482061	-0.009561	0.011195	0.876014
9561	-0.562570	1.306580	9.551121	-0.084287	-0.020563	0.014564	-0.160734	-0.463759	-0.774550	0.481794	-0.009857	0.009490	0.876178
9562	-0.267428	1.720504	9.601396	0.020646	-0.002151	-0.033955	-0.162317	-0.461288	-0.774502	0.482501	-0.009553	0.009779	0.875789
9563	-0.040942	1.651477	9.627486	0.171268	0.001478	-0.101658	-0.162822	-0.465664	-0.772469	0.484309	-0.007753	0.012835	0.874769
9564	0.151538	1.558282	9.528628	0.275239	0.013803	-0.136177	-0.158738	-0.472801	-0.770015	0.486750	-0.005290	0.017717	0.873345
9565	0.124523	1.163473	9.334473	0.277227	0.038437	-0.169626	-0.155539	-0.486227	-0.766057	0.489716	-0.003085	0.023026	0.871573
9566	-0.042660	0.750637	9.179770	0.355765	-0.014022	-0.139315	-0.153392	-0.498827	-0.761300	0.492183	0.000652	0.029034	0.870007
9567	0.275457	0.661879	9.279341	0.373405	-0.056224	-0.098921	-0.153059	-0.514701	-0.756030	0.493913	0.005507	0.035084	0.868786
9568	0.441280	0.200187	9.726800	0.372917	-0.108165	-0.021724	-0.153647	-0.529886	-0.749964	0.494341	0.011128	0.040448	0.868255
9569	0.415039	0.221830	10.445820	0.343795	-0.091912	0.071523	-0.158410	-0.546143	-0.744234	0.493078	0.016456	0.045528	0.868637
9570	0.510611	0.418251	10.430431	0.330224	-0.029070	0.124534	-0.161368	-0.558443	-0.737975	0.490856	0.020404	0.050888	0.869514
9571	0.529446	0.368341	9.886580	0.295355	0.035714	0.152708	-0.164077	-0.567597	-0.733369	0.488024	0.023128	0.056273	0.870707
9572	0.378372	0.194693	9.342773	0.175594	0.079600	0.150253	-0.163659	-0.574168	-0.729949	0.485267	0.023699	0.059990	0.871983
9573	0.452974	0.497140	9.340801	0.165081	0.154878	0.124935	-0.161412	-0.579516	-0.728483	0.482810	0.023044	0.064199	0.873065
9574	0.397903	0.892658	9.557301	0.399743	0.202255	0.081969	-0.157977	-0.588429	-0.724485	0.480944	0.023551	0.073044	0.873386
9575	-0.264469	0.791442	9.374405	0.563630	0.165877	0.042681	-0.153207	-0.605560	-0.715028	0.479647	0.026424	0.084305	0.873002
9576	-1.155782	0.382473	10.211289	0.326471	0.136205	0.020744	-0.148833	-0.619678	-0.709413	0.478916	0.027289	0.091251	0.872679
9577	-1.100675	2.012437	10.138232	-0.202876	0.132682	-0.042728	-0.145684	-0.621062	-0.710767	0.479522	0.023169	0.088849	0.872713
9578	-0.661708	1.968176	9.367329	-0.485113	0.125855	-0.133932	-0.140502	-0.608500	-0.717963	0.481898	0.016159	0.081599	0.872270
9579	-0.879033	1.987163	8.730182	-0.469644	0.073687	-0.188557	-0.133228	-0.595949	-0.725706	0.485193	0.010240	0.074066	0.871204
9580	-1.171655	1.592071	8.552733	-0.300587	-0.010108	-0.199954	-0.130127	-0.584743	-0.733659	0.488799	0.007279	0.068722	0.869655
9581	-1.413887	1.126885	9.176700	-0.052030	-0.083588	-0.201969	-0.129492	-0.578999	-0.737879	0.492430	0.008096	0.066971	0.867734
9582	-1.474677	1.696900	10.601641	0.109521	-0.097949	-0.154920	-0.129751	-0.581188	-0.734794	0.495291	0.010744	0.067883	0.866004
9583	-1.201527	2.750627	10.616204	0.160843	-0.065531	-0.210690	-0.128008	-0.589132	-0.734640	0.498989	0.013304	0.070095	0.863667
9584	-0.906545	2.163266	9.621613	0.207739	-0.094104	-0.276726	-0.127691	-0.603091	-0.727799	0.503919	0.016693	0.072766	0.860518
9585	-0.523168	1.427625	9.124410	0.218504	-0.132575	-0.284972	-0.127130	-0.611441	-0.725045	0.508930	0.020870	0.075350	0.857250
9586	-0.310904	1.388276	9.381667	0.250585	-0.177325	-0.277047	-0.127379	-0.616367	-0.720435	0.513871	0.026117	0.077905	0.853923
9587	-0.180306	1.755201	9.372743	0.235438	-0.194832	-0.293927	-0.127996	-0.626217	-0.714704	0.519054	0.031520	0.080135	0.850393
9588	0.049041	2.083254	9.487484	0.211493	-0.199195	-0.343468	-0.127698	-0.634839	-0.711173	0.525103	0.036626	0.081826	0.846304
9589	0.386280	1.956857	9.910884	0.251160	-0.178202	-0.415495	-0.130001	-0.646457	-0.706598	0.532214	0.041745	0.084556	0.841342
9590	0.343126	1.991660	10.171198	0.140528	-0.099402	-0.468872	-0.125522	-0.656061	-0.700812	0.540147	0.044189	0.086199	0.835978
9591	0.833011	1.945219	10.389931	-0.088376	-0.040978	-0.490757	-0.117134	-0.660073	-0.700848	0.548469	0.043260	0.084716	0.830743
9592	0.779224	1.495335	10.993222	-0.217314	-0.054238	-0.492715	-0.109687	-0.657649	-0.704039	0.556930	0.041010	0.080879	0.825594
9593	0.261451	1.323824	11.786357	-0.317661	-0.057793	-0.486306	-0.102652	-0.650844	-0.708732	0.565271	0.037844	0.075314	0.820588
9594	0.673514	2.233217	11.358285	-0.284989	0.004449	-0.552740	-0.095356	-0.642809	-0.715228	0.574515	0.033782	0.071046	0.814705
9595	0.803231	1.532987	9.210304	-0.162745	0.018188	-0.617141	-0.082560	-0.637813	-0.719767	0.584600	0.031001	0.068910	0.807795
9596	0.337635	1.277158	8.516867	-0.193213	0.035890	-0.583712	-0.073959	-0.632661	-0.721010	0.594061	0.027421	0.066510	0.801197
9597	-0.442014	0.969017	8.791608	-0.120523	-0.008838	-0.456290	-0.064692	-0.628605	-0.723953	0.601417	0.025787	0.064605	0.795901
9598	-1.291056	0.365202	10.510250	0.164960	-0.027539	-0.329057	-0.058416	-0.629871	-0.722509	0.606601	0.027849	0.067010	0.791688
9599	-1.320041	1.694828	11.104946	0.236254	0.007188	-0.264701	-0.053558	-0.637014	-0.717221	0.610633	0.030432	0.070895	0.788147
9600	-1.136330	2.426588	10.205783	-0.039687	0.022309	-0.348491	-0.047671	-0.639509	-0.714748	0.616115	0.029165	0.070694	0.783935
9601	-0.653405	2.139091	8.653081	-0.170868	0.014679	-0.385773	-0.041801	-0.636804	-0.715715	0.622218	0.026460	0.068402	0.779401
9602	-0.379741	1.589840	8.269512	-0.149512	0.009371	-0.354100	-0.036344	-0.630267	-0.717025	0.627790	0.024031	0.066315	0.775180
9603	-0.360542	0.553787	8.488139	-0.064083	-0.027575	-0.274528	-0.030600	-0.627423	-0.719928	0.632102	0.023457	0.065083	0.771791
9604	-0.061368	0.828452	9.411530	0.032056	-0.097986	-0.210693	-0.025396	-0.622662	-0.720865	0.635483	0.025164	0.064377	0.769015
9605	-0.496704	1.395524	9.705377	0.286252	-0.178247	-0.259117	-0.024843	-0.630055	-0.717455	0.639528	0.031373	0.066603	0.765234
9606	-0.178804	1.618942	9.647527	0.265003	-0.227193	-0.320298	-0.027561	-0.638936	-0.710519	0.644546	0.037874	0.067891	0.760603
9607	0.192961	1.943233	9.681692	0.125807	-0.234152	-0.405977	-0.027284	-0.643865	-0.706693	0.650909	0.042694	0.067050	0.754983
9608	0.280311	1.322528	9.837217	0.097312	-0.199143	-0.433530	-0.025435	-0.648527	-0.704568	0.657611	0.046445	0.066233	0.749001
9609	0.391362	1.317084	9.913098	0.161924	-0.132618	-0.458408	-0.022548	-0.652923	-0.700905	0.664464	0.050155	0.067256	0.742596
9610	0.645321	1.040751	9.854860	0.222718	-0.101205	-0.438598	-0.016387	-0.658430	-0.697043	0.670857	0.054084	0.069593	0.736330
9611	0.221872	0.566606	10.232762	0.165175	-0.082047	-0.384293	-0.011537	-0.662973	-0.693411	0.676422	0.057166	0.071187	0.730834
9612	-0.009581	1.259236	11.208792	-0.024778	-0.042113	-0.335998	-0.005785	-0.664373	-0.691442	0.681410	0.057025	0.070575	0.726256
9613	0.958351	2.221339	11.346078	-0.106809	0.008392	-0.382331	0.000209	-0.660574	-0.692529	0.687045	0.055117	0.069378	0.721192
9614	-0.204207	1.791289	9.315688	-0.000768	-0.083372	-0.457365	0.006228	-0.661701	-0.692631	0.693729	0.055730	0.068660	0.714787
9615	-0.511958	1.316042	8.841861	0.094174	-0.153070	-0.489522	0.014316	-0.660652	-0.689898	0.700789	0.058738	0.068249	0.707663
9616	-0.465480	1.034541	9.710570	0.135221	-0.139259	-0.486620	0.018098	-0.660537	-0.687626	0.707668	0.061993	0.068714	0.700458
9617	-1.151949	1.572507	10.856968	-0.174474	0.002261	-0.447540	0.025932	-0.659759	-0.686443	0.714119	0.058994	0.066700	0.694338
9618	-1.176558	2.218644	9.739930	-0.236508	0.128615	-0.507290	0.037267	-0.649967	-0.692206	0.721212	0.053203	0.065783	0.687528
9619	-1.419003	1.460203	8.055898	-0.041101	0.081978	-0.557188	0.050573	-0.645661	-0.691976	0.728769	0.050810	0.066914	0.679586
9620	-1.446629	0.983323	7.762274	0.055381	-0.047415	-0.557036	0.062973	-0.643266	-0.691233	0.736278	0.051565	0.067473	0.671329
9621	-1.263133	0.962071	8.358833	-0.073709	-0.170133	-0.554969	0.067672	-0.641239	-0.692577	0.743995	0.051994	0.064519	0.663027
9622	-0.825499	1.012219	9.357752	-0.270833	-0.216076	-0.533805	0.072867	-0.633056	-0.696453	0.751379	0.050171	0.058210	0.655381
9623	-0.360222	1.563623	9.970479	-0.328108	-0.209346	-0.543050	0.076741	-0.620761	-0.703114	0.759014	0.047302	0.051283	0.647326
9624	-0.021716	0.950338	10.047022	-0.165115	-0.174340	-0.571924	0.077759	-0.613377	-0.707453	0.766272	0.046482	0.046998	0.639107
9625	0.101003	1.223966	10.181283	0.013845	-0.158610	-0.572309	0.084405	-0.609308	-0.708289	0.773679	0.048135	0.045226	0.630126
9626	0.350755	1.712217	10.040552	0.005182	-0.132302	-0.620714	0.091832	-0.604560	-0.709388	0.780908	0.049321	0.043819	0.621152
9627	0.529033	1.644559	10.391500	-0.021421	-0.090317	-0.671057	0.100838	-0.601872	-0.710402	0.789279	0.049516	0.042729	0.610541
9628	0.374668	0.947827	11.809896	-0.105542	0.031923	-0.674879	0.110473	-0.595357	-0.710483	0.797376	0.046916	0.042548	0.600151
9629	0.866252	1.487165	11.689294	-0.051607	0.164829	-0.684614	0.123013	-0.594331	-0.709885	0.805426	0.043554	0.045070	0.589373
9630	0.634053	1.156021	9.769770	-0.058170	0.155004	-0.767483	0.140223	-0.587584	-0.708785	0.814248	0.040135	0.047474	0.577180
9631	0.406014	0.702511	8.742777	-0.034579	0.127431	-0.822045	0.158078	-0.577145	-0.711019	0.823535	0.037371	0.049629	0.563853
9632	-0.013577	0.104543	8.749135	0.008971	0.125684	-0.761811	0.174238	-0.569572	-0.709894	0.831862	0.035381	0.052292	0.551379
9633	-0.866963	-0.751076	9.907387	0.064381	0.135802	-0.584199	0.190544	-0.565557	-0.707514	0.838067	0.034320	0.055466	0.541654
9634	-1.481913	-0.008786	11.202109	0.093941	0.158939	-0.418813	0.202156	-0.564254	-0.703538	0.842313	0.033746	0.059359	0.534646
9635	-1.809170	1.195479	10.151774	-0.061808	0.091750	-0.388102	0.212199	-0.561573	-0.702110	0.846384	0.031158	0.060345	0.528225
9636	-1.314801	1.149191	8.858885	-0.271953	-0.013125	-0.409528	0.219993	-0.550806	-0.705871	0.850839	0.026236	0.057427	0.521620
9637	-0.936052	1.448318	8.546645	-0.380210	-0.100662	-0.426541	0.223062	-0.536045	-0.710557	0.855558	0.020222	0.051847	0.514707
9638	-0.933403	1.140721	8.634406	-0.298106	-0.168955	-0.404226	0.224839	-0.522233	-0.717818	0.859916	0.016474	0.045973	0.508093
9639	-0.903718	0.900196	8.703480	-0.089091	-0.211063	-0.342115	0.223471	-0.509228	-0.721678	0.863596	0.016677	0.041454	0.502201
9640	-1.037350	1.104896	9.238084	0.051898	-0.254111	-0.284778	0.221369	-0.505110	-0.725355	0.866571	0.019922	0.037605	0.497237
9641	-0.858657	1.433948	9.550333	0.131422	-0.249881	-0.266553	0.217334	-0.508235	-0.725067	0.869337	0.024408	0.034630	0.492400
9642	-0.506304	1.391906	10.070698	0.200274	-0.223832	-0.264321	0.215241	-0.509046	-0.723233	0.871865	0.029940	0.032767	0.487731
9643	-0.248529	0.971471	10.087672	0.284308	-0.174945	-0.237260	0.213715	-0.516972	-0.722254	0.874101	0.036395	0.032582	0.483283
9644	-0.011144	0.410788	9.805219	0.303834	-0.147052	-0.189613	0.209963	-0.525162	-0.720080	0.875661	0.043030	0.033018	0.479871
9645	0.254003	0.350593	9.672469	0.316105	-0.154231	-0.132363	0.207762	-0.531171	-0.716097	0.876745	0.049888	0.033383	0.477194
9646	0.533272	0.233154	9.731192	0.287290	-0.168411	-0.098368	0.204663	-0.538816	-0.714445	0.877439	0.056498	0.033197	0.475192
9647	0.960135	0.827019	9.974652	0.129798	-0.168642	-0.097766	0.200763	-0.544269	-0.711595	0.878333	0.060243	0.031439	0.473195
9648	0.756195	0.621726	11.531299	-0.084930	-0.091914	-0.121097	0.199450	-0.542346	-0.713108	0.879602	0.059577	0.029092	0.471068
9649	0.530145	1.450852	10.754544	-0.241061	0.023848	-0.159452	0.196954	-0.538774	-0.715363	0.881371	0.054953	0.027247	0.468427
9650	0.537022	0.086059	9.614117	-0.300734	0.069649	-0.182887	0.201220	-0.527851	-0.719716	0.883330	0.048932	0.025781	0.465476
9651	0.127260	-0.496733	9.889718	-0.251013	0.025842	-0.121885	0.206011	-0.518710	-0.721638	0.884694	0.044067	0.023798	0.463475
9652	0.041484	-0.370153	10.954109	-0.204832	0.121723	-0.046274	0.209631	-0.509972	-0.724580	0.885230	0.039326	0.024015	0.462865
9653	-0.142409	0.260547	10.674567	-0.093794	0.184831	-0.036234	0.214577	-0.506442	-0.724490	0.885555	0.035752	0.026213	0.462414
9654	-0.496161	0.829576	8.670314	-0.118685	0.183539	-0.013243	0.219542	-0.504415	-0.727260	0.885653	0.031979	0.028297	0.462380
9655	-0.838925	0.859723	8.217017	-0.245891	0.054184	-0.004826	0.222649	-0.499371	-0.726870	0.885824	0.026930	0.026790	0.462463
9656	-1.283528	0.793208	8.926617	-0.138768	-0.112018	-0.019523	0.221954	-0.490199	-0.729872	0.886130	0.025531	0.023453	0.462137
9657	-0.932089	1.279659	10.029824	-0.156773	-0.161326	-0.037486	0.217500	-0.486891	-0.732359	0.886632	0.024031	0.019033	0.461459
9658	-0.813265	1.670071	10.593224	-0.203164	-0.153529	-0.078298	0.213161	-0.480025	-0.736364	0.887486	0.021849	0.014394	0.460091
9659	-0.940968	1.399000	9.709249	-0.102742	-0.112121	-0.089751	0.206987	-0.471507	-0.741359	0.888389	0.020872	0.011428	0.458475
9660	-0.699331	1.456498	8.679274	0.049561	-0.117144	-0.106320	0.206457	-0.469588	-0.742367	0.889350	0.022835	0.009767	0.456553
9661	-0.322267	1.506784	8.782338	0.114045	-0.101482	-0.118235	0.203854	-0.471763	-0.742091	0.890395	0.025660	0.009034	0.454375
9662	1.097240	1.444867	9.456683	0.112232	-0.077524	-0.125665	0.202696	-0.475862	-0.740691	0.891442	0.028372	0.008661	0.452163
9663	1.014602	1.377391	9.201885	0.214363	-0.077365	-0.147814	0.202464	-0.481607	-0.739580	0.892659	0.032864	0.009237	0.449438
9664	0.768242	1.351956	9.693963	0.169738	-0.086063	-0.188647	0.200124	-0.486522	-0.735068	0.894133	0.036663	0.009279	0.446202
9665	0.456299	1.597569	10.569422	0.014215	-0.077324	-0.244256	0.201447	-0.489812	-0.734474	0.896304	0.037625	0.008121	0.441766
9666	0.684786	1.798789	10.889383	0.036039	-0.033539	-0.316229	0.202991	-0.483663	-0.737410	0.898955	0.038545	0.008005	0.436268
9667	0.808245	1.185261	10.338151	0.177781	0.027963	-0.368875	0.207689	-0.484237	-0.734513	0.901999	0.041564	0.010242	0.429611
9668	0.928272	0.432020	9.706038	0.274616	0.070147	-0.388460	0.213977	-0.488377	-0.731674	0.904998	0.045863	0.014115	0.422701
9669	1.011442	0.254818	9.383663	0.285241	0.098101	-0.347801	0.221577	-0.493207	-0.729508	0.907607	0.050220	0.018467	0.416398
9670	0.921771	0.537713	9.647230	0.188513	0.108496	-0.329004	0.229176	-0.498449	-0.726053	0.910049	0.052642	0.022260	0.410542
9671	0.809319	1.002059	10.203862	0.117727	0.115355	-0.317042	0.237016	-0.501504	-0.720512	0.912450	0.053825	0.025460	0.404834
9672	0.406121	1.333457	10.586043	0.046209	0.098806	-0.343878	0.244065	-0.500859	-0.718931	0.915086	0.053718	0.027929	0.398688
9673	0.015693	1.107260	10.336883	-0.129676	0.094739	-0.422641	0.252137	-0.495841	-0.717968	0.918502	0.050484	0.028874	0.391115
9674	-0.523312	0.354069	10.400163	-0.438924	0.133470	-0.489954	0.260419	-0.478098	-0.723349	0.922596	0.041116	0.028305	0.382524
9675	-0.943079	-0.270193	10.459089	-0.554344	0.212266	-0.472008	0.271807	-0.455585	-0.727436	0.926440	0.029028	0.028181	0.374261
9676	-1.036367	-0.448461	9.337973	-0.321111	0.187019	-0.384910	0.283753	-0.439779	-0.730563	0.929334	0.021484	0.029383	0.367441
9677	-0.966802	-0.161684	8.917713	-0.072821	0.088084	-0.302344	0.290491	-0.430240	-0.729278	0.931522	0.019252	0.030459	0.361894
9678	-0.612199	0.128842	8.877140	-0.075923	-0.044270	-0.246498	0.293338	-0.425193	-0.729530	0.933334	0.018031	0.029097	0.357373
9679	-0.313005	0.102090	8.756496	-0.254308	-0.141615	-0.198897	0.295378	-0.413437	-0.733841	0.934912	0.014100	0.024554	0.353748
9680	-0.405146	0.032185	9.256345	-0.355095	-0.175211	-0.095773	0.290885	-0.401782	-0.738831	0.935731	0.008676	0.018709	0.352112
9681	-0.461509	0.236347	9.811905	-0.234716	-0.173714	-0.019063	0.286536	-0.393548	-0.741917	0.935957	0.005407	0.013662	0.351807
9682	-0.168302	0.715415	9.925428	-0.039111	-0.147723	0.063531	0.280770	-0.389549	-0.744248	0.935535	0.005755	0.010532	0.353030
9683	0.267780	0.927568	9.630919	0.100478	-0.125911	0.076882	0.275028	-0.390201	-0.745591	0.935003	0.008504	0.008727	0.354431
9684	0.463547	0.617975	9.558383	0.198010	-0.119798	0.077495	0.270863	-0.393736	-0.744916	0.934414	0.013094	0.007795	0.355863
9685	0.307852	0.446891	9.841332	0.188031	-0.084887	0.109276	0.265935	-0.402192	-0.742210	0.933591	0.017231	0.007349	0.357851
9686	0.082202	0.620493	10.196136	0.125263	-0.038624	0.144329	0.263886	-0.409705	-0.742124	0.932489	0.019892	0.007393	0.360574
9687	-0.076514	0.715153	10.073629	0.101981	-0.006227	0.161969	0.261295	-0.414891	-0.740067	0.931275	0.021884	0.007785	0.363576
9688	0.002334	0.944605	9.806433	0.068090	0.021810	0.154804	0.259482	-0.418986	-0.738270	0.930084	0.023042	0.008538	0.366523
9689	0.268429	1.018899	9.612739	0.087968	0.034105	0.121448	0.257150	-0.423352	-0.736985	0.929143	0.024510	0.009602	0.368782
9690	0.370746	1.145526	9.598893	0.070207	0.028017	0.091332	0.256897	-0.426499	-0.734426	0.928398	0.025650	0.010515	0.370553
9691	0.334822	0.863100	9.168194	0.025597	0.015037	0.069775	0.257808	-0.426367	-0.733533	0.927862	0.026133	0.010779	0.371851
9692	0.108111	0.548705	9.594297	-0.053449	-0.017483	0.114896	0.255975	-0.425947	-0.733243	0.927016	0.025322	0.009916	0.374035
9693	-0.385293	0.712122	11.441253	-0.032417	-0.030954	0.158319	0.254406	-0.425665	-0.733604	0.925848	0.025082	0.008863	0.376959
9694	-0.166556	1.550715	12.535234	0.079462	0.072021	0.155183	0.252064	-0.427979	-0.732687	0.924600	0.026063	0.010637	0.379897
9695	0.177442	1.090379	10.734218	0.104262	0.149484	0.083230	0.255206	-0.430870	-0.729401	0.923872	0.027013	0.014008	0.381489
9696	-0.042231	-0.184201	8.630712	-0.022681	0.090462	0.092517	0.256260	-0.434572	-0.725833	0.923133	0.025956	0.015375	0.383295
9697	-0.079297	-0.618846	7.967569	-0.112469	-0.077483	0.128201	0.255331	-0.432104	-0.725794	0.922226	0.024586	0.012863	0.385655
9698	-0.334668	-0.220520	8.591963	-0.214714	-0.172100	0.139594	0.249428	-0.426736	-0.728498	0.921258	0.022015	0.007883	0.388249
9699	-0.344936	0.344689	9.360351	-0.277438	-0.188032	0.137419	0.244044	-0.420001	-0.732229	0.920318	0.018416	0.002067	0.390732
9700	0.086163	0.856659	9.573996	-0.163547	-0.123336	0.096157	0.237617	-0.413398	-0.736464	0.919584	0.016401	-0.001597	0.392549
9701	0.101994	0.698591	9.831583	-0.016527	-0.070725	0.040981	0.232760	-0.409678	-0.736355	0.919262	0.016712	-0.003165	0.393278
9702	0.316677	0.335687	9.676563	-0.054897	-0.049725	0.026544	0.229622	-0.409661	-0.736049	0.919009	0.016120	-0.004600	0.393880
9703	0.541606	0.391268	9.550297	-0.108352	-0.047922	-0.019713	0.228302	-0.407054	-0.736779	0.919190	0.014583	-0.006462	0.393490
9704	0.247354	0.745149	10.484524	-0.165428	-0.049652	-0.085202	0.227477	-0.399936	-0.736697	0.919848	0.011973	-0.008732	0.391996
9705	-0.219578	0.935849	11.096340	-0.224224	0.002967	-0.141669	0.227176	-0.391588	-0.738938	0.920998	0.007955	-0.010508	0.389344
9706	0.244410	0.692622	9.815866	-0.164810	0.034709	-0.178291	0.230257	-0.381344	-0.739530	0.922363	0.004715	-0.011205	0.386133
9707	0.382672	0.126743	9.154510	-0.064585	0.008587	-0.174273	0.230491	-0.376284	-0.739742	0.923709	0.003625	-0.011631	0.382901
9708	0.516414	0.561808	10.201328	-0.086218	-0.009196	-0.170945	0.231253	-0.372458	-0.739716	0.924972	0.002171	-0.012531	0.379821
9709	0.780704	0.381408	10.081622	-0.018103	0.029301	-0.182759	0.236460	-0.368381	-0.740271	0.926361	0.001831	-0.012234	0.376433
9710	0.155981	0.792179	10.687717	-0.032250	0.073183	-0.221216	0.238529	-0.365931	-0.737951	0.928015	0.000764	-0.011195	0.372375
9711	-0.502738	0.514130	10.887263	0.005539	0.132931	-0.256716	0.242024	-0.360890	-0.736402	0.929940	0.000132	-0.008758	0.367606
9712	-0.281545	0.395580	10.434601	0.130972	0.161039	-0.274285	0.248677	-0.359558	-0.734938	0.931949	0.001458	-0.004882	0.362554
9713	0.192484	-0.149088	9.700899	0.183897	0.169854	-0.284679	0.256778	-0.361793	-0.730426	0.933997	0.003874	-0.000435	0.357260
9714	0.541104	-0.673468	8.990141	0.156157	0.127894	-0.279943	0.265653	-0.362117	-0.726167	0.935951	0.005904	0.003009	0.352069
9715	0.499609	-1.087834	9.442335	0.173635	0.062937	-0.221975	0.269977	-0.365425	-0.723937	0.937473	0.008830	0.005330	0.347906
9716	0.104283	-1.008786	9.903255	-0.010910	0.017346	-0.196926	0.271405	-0.364887	-0.721884	0.938805	0.008507	0.005532	0.344299
9717	-0.010977	-0.934283	10.378529	-0.279390	0.057425	-0.184599	0.273568	-0.355049	-0.721173	0.940096	0.002891	0.004591	0.340866
9718	-0.006019	-0.928358	10.755850	-0.186534	0.101011	-0.138833	0.277963	-0.345496	-0.722697	0.941011	-0.001295	0.005143	0.338334
9719	-0.218030	-0.842025	10.133850	0.090545	0.092344	-0.060089	0.280563	-0.344417	-0.720398	0.941407	-0.000244	0.007354	0.337191
9720	-0.634034	-0.589725	9.784672	-0.079556	0.039949	-0.041948	0.281731	-0.344425	-0.717959	0.941665	-0.001995	0.007486	0.336462
9721	-0.830017	-0.623921	9.113085	-0.258746	-0.009033	0.015674	0.282095	-0.339228	-0.718172	0.941538	-0.006889	0.005466	0.336793
9722	-0.769885	-0.310180	8.835003	-0.059372	-0.045768	0.047887	0.280892	-0.333886	-0.719395	0.941191	-0.007671	0.004127	0.337764
9723	-0.445403	-0.180495	8.814469	0.070151	-0.096653	0.081179	0.277504	-0.335920	-0.718846	0.940656	-0.005795	0.002713	0.339301
9724	-0.197237	0.082075	8.798525	0.052087	-0.131799	0.109978	0.270716	-0.336977	-0.719531	0.939878	-0.003892	0.000515	0.341489
9725	0.028828	0.289817	8.885476	0.086822	-0.180922	0.129412	0.264203	-0.341046	-0.719473	0.938991	-0.001103	-0.002358	0.343932
9726	0.351376	0.478062	9.134787	0.062522	-0.196878	0.150261	0.257445	-0.347576	-0.719823	0.937868	0.001443	-0.005705	0.346942
9727	0.453058	0.502553	9.537922	0.080326	-0.172527	0.166306	0.248846	-0.352591	-0.719356	0.936679	0.004101	-0.008476	0.350062
9728	0.628877	0.432178	9.780718	0.153592	-0.144665	0.189778	0.241565	-0.359529	-0.719056	0.935220	0.007985	-0.010207	0.353829
9729	0.620316	0.233964	10.218291	0.187398	-0.106339	0.230650	0.235582	-0.365243	-0.718246	0.933516	0.012205	-0.011014	0.358158
9730	0.598610	-0.111124	10.567776	0.169332	-0.042638	0.275616	0.230263	-0.373287	-0.716435	0.931410	0.015637	-0.010745	0.363476
9731	0.517566	-0.324732	11.291773	0.144061	0.036734	0.325911	0.228082	-0.382169	-0.713645	0.928979	0.017972	-0.009242	0.369581
9732	0.770865	0.317801	11.277749	0.083118	0.157238	0.387641	0.226285	-0.389822	-0.710461	0.926040	0.018308	-0.005926	0.376933
9733	0.702453	0.242656	10.123960	0.000983	0.202095	0.392522	0.226049	-0.395293	-0.708830	0.923068	0.016761	-0.002471	0.384263
9734	-0.050457	-0.015214	9.603601	-0.052876	0.154205	0.430031	0.227633	-0.399955	-0.705797	0.919725	0.014604	-0.000256	0.392291
9735	-0.042869	0.050395	9.056370	0.050758	0.070288	0.455179	0.225566	-0.404869	-0.704780	0.916100	0.014967	0.001162	0.400669
9736	0.434221	0.587565	8.976722	0.081130	-0.007693	0.448037	0.221271	-0.409910	-0.701661	0.912428	0.016553	0.001456	0.408899
9737	0.457020	1.060128	9.419333	0.011539	-0.054038	0.381354	0.213721	-0.415889	-0.700702	0.909279	0.017252	0.000290	0.415828
9738	0.334005	1.390583	10.207623	0.011808	-0.078472	0.295000	0.207724	-0.419140	-0.699868	0.906763	0.018150	-0.001220	0.421247
9739	0.160787	1.461023	10.779476	-0.023541	-0.031948	0.196274	0.200169	-0.422929	-0.700826	0.905108	0.018099	-0.002196	0.424790
9740	0.010844	1.430665	10.693907	-0.166092	0.040957	0.086275	0.197027	-0.421270	-0.702314	0.904386	0.014771	-0.002976	0.426449
9741	-0.118638	1.255151	9.594763	-0.303382	0.087725	0.019383	0.199077	-0.413620	-0.702787	0.904297	0.008703	-0.004069	0.426797
9742	-0.521213	0.713342	8.347171	-0.295027	0.066343	-0.022011	0.199938	-0.402131	-0.706049	0.904497	0.002834	-0.005464	0.426437
9743	-0.767100	0.099150	8.210057	-0.115439	-0.019318	0.008899	0.200957	-0.396664	-0.707433	0.904423	0.001064	-0.006828	0.426582
9744	-0.439480	-0.035492	9.058805	0.048943	-0.084323	0.020291	0.200541	-0.393516	-0.705585	0.904215	0.002697	-0.008017	0.426993
9745	-0.031252	-0.023300	9.367833	0.116701	-0.103831	0.059359	0.194022	-0.396765	-0.704873	0.903680	0.005819	-0.008910	0.428076
9746	0.286553	0.177008	9.617323	0.091528	-0.126769	0.073131	0.189069	-0.399748	-0.703923	0.902974	0.008577	-0.010506	0.429481
9747	0.450789	-0.164820	9.934000	0.032444	-0.133881	0.067261	0.184374	-0.402049	-0.703228	0.902358	0.010431	-0.012679	0.430675
9748	0.407558	-0.487483	10.483390	-0.248637	-0.099109	0.089946	0.177823	-0.397771	-0.705674	0.901532	0.006808	-0.016707	0.432336
9749	0.808131	0.164762	10.088508	-0.134030	-0.072884	0.094423	0.172580	-0.393364	-0.708396	0.900703	0.005115	-0.019238	0.433979
9750	0.614231	0.065029	10.012133	-0.034404	-0.062134	0.030902	0.169822	-0.390475	-0.709490	0.900361	0.005056	-0.020739	0.434619
9751	0.233530	0.143453	11.092935	-0.081739	-0.002695	0.000038	0.168233	-0.387047	-0.708915	0.900367	0.003740	-0.021540	0.434583
9752	0.701688	0.110385	10.910682	0.111947	0.063920	-0.068946	0.167829	-0.386499	-0.706447	0.900941	0.005263	-0.019490	0.433472
9753	0.829844	-0.845942	9.951737	0.217878	0.109732	-0.112280	0.171512	-0.391171	-0.705514	0.901920	0.008403	-0.015683	0.431538
9754	0.811959	-0.985123	10.007967	0.085372	0.140256	-0.086724	0.174919	-0.394885	-0.701981	0.902644	0.008792	-0.012481	0.430118
9755	0.905638	-0.370908	9.764292	-0.012006	0.163904	-0.102225	0.180147	-0.395598	-0.700903	0.903558	0.007282	-0.009727	0.428294
9756	0.375915	-0.164535	9.836120	-0.109388	0.143105	-0.140701	0.184436	-0.392202	-0.699512	0.904750	0.004138	-0.008138	0.425844
9757	-0.294869	-0.118799	10.498494	-0.193346	0.138009	-0.192243	0.189757	-0.385116	-0.700039	0.906408	-0.000435	-0.007382	0.422338
9758	-0.572342	0.248833	10.466664	-0.212798	0.139947	-0.239801	0.194169	-0.379668	-0.699793	0.908385	-0.005408	-0.006726	0.418047
9759	-0.079690	0.265934	10.236713	-0.337821	0.169655	-0.277753	0.200621	-0.363833	-0.701933	0.910653	-0.012851	-0.006572	0.412920
9760	0.211311	-0.221058	9.808052	-0.096360	0.164407	-0.244468	0.207234	-0.353881	-0.702969	0.912629	-0.015901	-0.004518	0.408454
9761	-0.060114	-1.032036	9.745797	-0.004652	0.093489	-0.169240	0.212043	-0.351310	-0.699266	0.914012	-0.016682	-0.002990	0.405334
9762	-0.334158	-0.850543	9.411403	-0.231604	0.036414	-0.046729	0.214770	-0.346672	-0.701847	0.914271	-0.021178	-0.004301	0.404527
9763	-0.416477	-0.198868	9.172079	-0.183655	0.003051	0.034730	0.214195	-0.337093	-0.702391	0.913905	-0.024535	-0.005788	0.405144
9764	-0.231516	0.006291	9.095941	0.148919	-0.011036	0.092605	0.212525	-0.342008	-0.702802	0.913167	-0.021705	-0.004821	0.406979
9765	0.100491	-0.164497	9.146386	0.309714	0.006263	0.151861	0.211650	-0.350760	-0.700031	0.912044	-0.016061	-0.002186	0.409773
9766	0.288776	-0.175289	9.243167	0.259400	-0.020159	0.187465	0.207496	-0.357032	-0.697702	0.910489	-0.011143	-0.000451	0.413383
9767	0.193121	-0.053520	9.495320	0.216329	-0.032489	0.204778	0.206759	-0.366332	-0.696231	0.908828	-0.006863	0.000707	0.417115
9768	-0.013684	0.063720	9.556129	0.165230	-0.056988	0.218501	0.200780	-0.373414	-0.694142	0.906930	-0.003352	0.000998	0.421267
9769	-0.162214	0.224002	9.684216	0.130262	-0.050021	0.234207	0.195071	-0.383235	-0.690274	0.904953	-0.000477	0.001127	0.425510
9770	-0.046222	0.237452	9.659339	0.158920	-0.050030	0.229097	0.191965	-0.388965	-0.689766	0.902907	0.002860	0.001496	0.429823
9771	0.033835	-0.051422	9.775486	0.198222	-0.046588	0.239884	0.188978	-0.393464	-0.687826	0.900817	0.006935	0.002268	0.434138
9772	-0.072860	-0.135202	10.419490	0.106768	-0.018793	0.271922	0.185213	-0.399191	-0.685757	0.898364	0.009065	0.002740	0.439149
9773	0.144310	0.185077	10.320365	0.045911	0.028341	0.293681	0.181831	-0.402456	-0.684963	0.895759	0.009733	0.003518	0.444420
9774	-0.114535	0.119597	10.268976	0.018961	0.044976	0.323570	0.178464	-0.408868	-0.683423	0.892773	0.009727	0.004351	0.450382
9775	-0.187795	-0.001859	10.474883	-0.029433	0.061531	0.339131	0.175335	-0.410493	-0.683134	0.889697	0.008734	0.005044	0.456440
9776	0.302892	-0.237007	9.545134	0.094784	0.005527	0.380192	0.172855	-0.411849	-0.681946	0.886140	0.010441	0.005862	0.463262
9777	0.260046	-0.143562	9.320681	0.102684	-0.078447	0.395844	0.168181	-0.417843	-0.680901	0.882430	0.013077	0.005239	0.470233
9778	0.170105	0.096534	9.744770	-0.206117	-0.073389	0.413064	0.160742	-0.419444	-0.681580	0.878493	0.010207	0.001819	0.477643
9779	-0.235088	0.824705	10.102692	-0.278577	-0.075107	0.403981	0.152484	-0.412968	-0.685272	0.874650	0.006099	-0.002333	0.484712
9780	-0.297538	1.562009	9.602237	0.061857	-0.071224	0.327351	0.147773	-0.412259	-0.684677	0.871406	0.007892	-0.003097	0.490488
9781	-0.642179	0.986630	9.322232	0.225115	-0.125016	0.224360	0.142303	-0.415513	-0.685144	0.869141	0.013132	-0.003124	0.494379
9782	-0.420366	0.591542	9.671444	-0.055661	-0.112867	0.178145	0.136445	-0.419174	-0.685997	0.867339	0.013307	-0.005760	0.497507
9783	-0.577518	0.240264	9.224177	-0.254123	-0.086479	0.159156	0.132887	-0.413135	-0.687436	0.865797	0.009827	-0.009805	0.500204
9784	-0.315108	-0.213313	9.425774	-0.175498	-0.068246	0.180767	0.127648	-0.410917	-0.687852	0.863951	0.007474	-0.012855	0.503356
9785	0.085905	0.477225	9.757082	0.091187	-0.038604	0.172257	0.124384	-0.411036	-0.688839	0.862187	0.009469	-0.012583	0.506345
9786	0.490144	0.281447	9.684055	0.239893	-0.028955	0.136207	0.120217	-0.414161	-0.687902	0.860717	0.013902	-0.010755	0.508780
9787	0.449739	0.049401	9.201105	0.211340	-0.077797	0.116411	0.117497	-0.420988	-0.683920	0.859446	0.018394	-0.009943	0.510798
9788	0.399615	-0.240399	10.255595	0.085674	-0.132382	0.158408	0.113467	-0.425071	-0.683512	0.857732	0.021226	-0.011478	0.513530
9789	0.874945	-0.269991	9.655171	-0.002064	-0.120242	0.190280	0.108016	-0.432977	-0.681697	0.855743	0.022449	-0.013645	0.516734
9790	0.850021	-0.061074	10.272997	0.010344	-0.106400	0.204556	0.101221	-0.433899	-0.680570	0.853492	0.023711	-0.015523	0.520334
9791	0.546999	0.100843	10.541820	0.129379	-0.078325	0.198594	0.096638	-0.431821	-0.681386	0.851329	0.026734	-0.015632	0.523717
9792	0.665630	0.464749	11.088094	0.171470	-0.003224	0.199199	0.094055	-0.438786	-0.679088	0.849093	0.029666	-0.014072	0.527222
9793	-0.017959	0.774784	10.847627	0.137922	0.100403	0.138803	0.093949	-0.444395	-0.677073	0.847568	0.030974	-0.010997	0.529668
9794	0.144115	0.204662	8.859471	0.102494	0.074612	0.103083	0.095674	-0.450425	-0.674572	0.846382	0.031939	-0.008784	0.531546
9795	0.100263	-0.182646	8.716014	-0.033525	-0.013702	0.083205	0.095425	-0.452339	-0.674846	0.845516	0.031530	-0.009422	0.532935
9796	0.298636	-0.155346	9.498046	-0.115955	-0.046309	0.077128	0.093428	-0.445898	-0.674882	0.844668	0.030090	-0.011562	0.534318
9797	0.909829	0.220183	9.595620	0.022686	-0.055242	0.083284	0.089510	-0.445466	-0.676629	0.843751	0.031057	-0.012322	0.535694
9798	0.616641	0.379777	10.703034	0.370741	-0.084958	0.044394	0.086803	-0.453798	-0.673825	0.842845	0.038255	-0.009876	0.536704
9799	-0.633473	0.462549	10.988730	0.168526	-0.040975	0.051397	0.083440	-0.462811	-0.669209	0.842154	0.041507	-0.008784	0.537565
9800	-0.293978	1.007762	10.828655	-0.089176	0.021808	0.081481	0.078342	-0.462236	-0.670031	0.841298	0.039797	-0.009515	0.539021
9801	0.430235	1.018074	9.755523	0.155970	-0.034146	0.096972	0.078475	-0.464290	-0.667209	0.840121	0.042755	-0.008431	0.540646
9802	0.598033	0.526861	9.205315	0.111189	-0.074354	0.106935	0.074843	-0.469743	-0.666303	0.838833	0.045450	-0.008644	0.542420
9803	0.675812	0.596206	9.272729	0.001931	-0.105948	0.118350	0.070924	-0.470544	-0.665476	0.837529	0.046600	-0.010466	0.544301
9804	0.799221	0.957259	9.684352	0.062663	-0.100850	0.134700	0.066084	-0.469149	-0.666553	0.835953	0.048761	-0.011672	0.546506
9805	0.956192	1.284391	10.100101	0.098479	-0.077336	0.126245	0.061524	-0.471587	-0.666768	0.834458	0.051249	-0.011972	0.548553
9806	1.030439	1.206229	9.896697	0.134446	-0.050118	0.100137	0.058671	-0.476634	-0.665093	0.833179	0.054061	-0.011509	0.550235
9807	1.043737	0.701189	9.936437	0.302704	-0.032554	0.090744	0.056614	-0.484833	-0.661264	0.831831	0.059494	-0.008796	0.551761
9808	0.736701	0.326841	9.427715	0.082305	-0.065816	0.157776	0.053235	-0.489467	-0.659190	0.829949	0.061604	-0.009242	0.554350
9809	0.698536	0.385524	9.645003	0.030014	-0.066932	0.239358	0.049057	-0.490950	-0.658237	0.827239	0.062820	-0.010309	0.558232
9810	-0.023880	0.949006	11.178913	0.179751	-0.115313	0.313710	0.041225	-0.494056	-0.655952	0.823448	0.067057	-0.010677	0.563313
9811	1.556575	0.530270	8.831804	0.165407	-0.060349	0.397888	0.033938	-0.500310	-0.654999	0.818705	0.070379	-0.010335	0.569791
9812	0.797323	0.688267	9.801434	0.215367	-0.007873	0.419829	0.028209	-0.506985	-0.650323	0.813563	0.073949	-0.008673	0.576691
9813	0.649413	0.580795	10.457537	0.295586	0.013799	0.475132	0.022495	-0.515711	-0.646703	0.807605	0.078484	-0.005736	0.584450
9814	0.970393	0.572121	10.012486	0.214799	0.020610	0.546736	0.014437	-0.525793	-0.643061	0.800815	0.081689	-0.003823	0.593302
9815	1.126519	0.783586	10.352416	0.153809	0.050143	0.579871	0.007004	-0.531502	-0.638609	0.793639	0.083454	-0.002157	0.602634
9816	1.077774	1.355361	11.597037	0.064095	0.099647	0.616510	0.001125	-0.532976	-0.637113	0.786044	0.083284	-0.000905	0.612534
9817	1.861858	1.652093	9.961939	0.043001	0.107710	0.581881	-0.006188	-0.534304	-0.636499	0.778798	0.082601	0.000314	0.621812
9818	1.481988	1.229552	9.237007	-0.139337	0.060772	0.544298	-0.012725	-0.533448	-0.637426	0.772208	0.079722	-0.001442	0.630347
9819	1.076029	1.187038	9.242424	-0.237787	0.043362	0.545393	-0.019019	-0.526571	-0.642954	0.765662	0.075483	-0.004689	0.638782
9820	1.092343	1.435299	9.461422	-0.114140	0.060928	0.507627	-0.028066	-0.521186	-0.643282	0.759311	0.072955	-0.006050	0.646597
9821	1.372276	1.741744	9.717264	-0.049432	0.129166	0.458973	-0.030565	-0.518163	-0.643732	0.753430	0.070520	-0.005439	0.653713
9822	1.238415	1.598102	9.591804	-0.025861	0.178359	0.408229	-0.035019	-0.516361	-0.643777	0.748116	0.067802	-0.003734	0.660084
9823	0.900707	1.639748	9.765821	-0.054279	0.215257	0.367728	-0.033712	-0.515546	-0.645340	0.743324	0.064202	-0.001753	0.665841
9824	0.769188	1.499597	9.215020	-0.070209	0.210221	0.342063	-0.033597	-0.512537	-0.645571	0.738844	0.060398	-0.000071	0.671164
9825	0.734028	1.320879	8.881633	-0.005804	0.138596	0.332561	-0.033996	-0.511714	-0.645039	0.734369	0.058558	0.001494	0.676219
9826	0.653843	1.240672	9.189007	-0.021148	0.061558	0.330409	-0.037792	-0.511010	-0.644588	0.729909	0.057477	0.001658	0.681122
9827	0.643042	1.414322	9.320868	0.001224	-0.004908	0.307457	-0.040150	-0.509903	-0.644671	0.725706	0.057698	0.001266	0.685580
9828	0.439932	1.364028	9.658484	0.033473	-0.045090	0.277630	-0.046167	-0.509597	-0.643801	0.721855	0.058862	0.000683	0.689536
9829	0.070823	1.711808	10.766313	0.003140	-0.050365	0.228202	-0.053211	-0.511474	-0.644748	0.718700	0.059727	-0.000200	0.692750
9830	0.453187	1.518836	9.982172	0.101927	-0.058883	0.165310	-0.057913	-0.513639	-0.642113	0.716279	0.062062	0.000103	0.695049
9831	0.673832	0.304252	9.745215	0.134146	-0.078099	0.157235	-0.061964	-0.514301	-0.641283	0.713924	0.065176	0.000733	0.697183
9832	1.018150	0.486228	10.359546	0.083815	-0.083672	0.189372	-0.066412	-0.515921	-0.637353	0.711169	0.067597	0.000394	0.699763
9833	1.585547	0.818492	10.353663	0.094665	-0.046187	0.177148	-0.072166	-0.516165	-0.636105	0.708559	0.069700	0.000862	0.702200
9834	1.996121	0.847394	9.840984	0.068069	-0.006766	0.148793	-0.075275	-0.521347	-0.635463	0.706368	0.070818	0.001449	0.704291
9835	2.008970	0.634143	9.348177	0.062913	0.014403	0.120598	-0.077353	-0.523250	-0.636226	0.704574	0.071665	0.002332	0.705998
9836	1.903134	0.362355	9.072006	0.113061	0.033755	0.122778	-0.079310	-0.524745	-0.634919	0.702671	0.072843	0.004163	0.707764
9837	1.707075	0.294302	9.125785	0.098723	0.061771	0.134274	-0.080086	-0.527479	-0.632607	0.700609	0.073543	0.006117	0.709719
9838	1.373583	0.249425	9.330011	0.077208	0.065310	0.138623	-0.078769	-0.529675	-0.631872	0.698520	0.073771	0.007859	0.711734
9839	0.878039	0.499624	9.663992	0.026193	0.079367	0.138495	-0.077595	-0.530503	-0.629958	0.696486	0.073183	0.008982	0.713773
9840	0.407700	0.207552	10.476960	0.034244	0.100380	0.121070	-0.077201	-0.531053	-0.629582	0.694692	0.072306	0.010627	0.715585
9841	0.077995	1.369710	10.594097	0.110388	0.105737	0.106117	-0.076018	-0.533112	-0.627939	0.692982	0.072439	0.013396	0.717181
9842	-0.323216	1.308616	10.827559	0.070331	0.126028	0.060181	-0.073521	-0.536272	-0.626973	0.691984	0.071680	0.016000	0.718167
9843	0.022768	1.730409	11.221138	0.043729	0.167068	0.010763	-0.070255	-0.536701	-0.625733	0.691712	0.069924	0.018868	0.718532
9844	0.992786	1.354569	9.547867	0.031732	0.150700	-0.067258	-0.066836	-0.540687	-0.625307	0.692572	0.068229	0.021440	0.717795
9845	0.785339	1.052565	9.356335	-0.115852	0.121928	-0.082531	-0.062134	-0.539070	-0.626784	0.693860	0.064887	0.021510	0.716858
9846	1.006593	1.595127	9.600979	-0.136398	0.073731	-0.107489	-0.058760	-0.534026	-0.628207	0.695540	0.061948	0.020653	0.715513
9847	0.999851	1.343548	9.107901	-0.109293	0.013624	-0.170992	-0.054707	-0.532678	-0.630711	0.698111	0.060248	0.019414	0.713186
9848	0.767546	0.945241	8.819350	-0.384780	-0.009888	-0.192476	-0.051204	-0.526129	-0.634061	0.701297	0.054997	0.013954	0.710607
9849	1.009660	1.362881	9.163311	-0.383996	0.003036	-0.171270	-0.049417	-0.514917	-0.640184	0.704126	0.049631	0.008640	0.708285
9850	1.145062	1.386108	9.239311	-0.177157	0.036347	-0.197877	-0.045786	-0.508095	-0.643017	0.707079	0.046643	0.006774	0.705562
9851	0.982127	0.860769	10.056558	-0.227412	0.069426	-0.180577	-0.043062	-0.502362	-0.646492	0.709814	0.042574	0.004614	0.703087
9852	0.896338	1.020134	10.044711	-0.256036	0.064198	-0.182508	-0.039164	-0.496909	-0.648954	0.712567	0.038075	0.002016	0.700567
9853	0.771248	1.057489	10.930582	-0.293863	0.042979	-0.158162	-0.034222	-0.489820	-0.653355	0.714986	0.033455	-0.001468	0.698336
9854	0.202013	1.104157	12.156834	-0.427305	0.086581	-0.150892	-0.032310	-0.478747	-0.657671	0.717347	0.026195	-0.006163	0.696197
9855	0.942745	1.428892	10.130717	-0.429441	0.155137	-0.193949	-0.025692	-0.466056	-0.664628	0.720255	0.018103	-0.009883	0.693403
9856	0.695650	0.029858	8.155787	-0.336268	0.094424	-0.191895	-0.020899	-0.455956	-0.668738	0.723029	0.012042	-0.013182	0.690587
9857	-0.169902	-0.809239	8.393924	-0.385338	0.020818	-0.058498	-0.017816	-0.444205	-0.672677	0.723913	0.006375	-0.018269	0.689620
9858	0.186657	-0.284141	9.564820	-0.151745	0.027155	0.096525	-0.018362	-0.437908	-0.676098	0.722604	0.003823	-0.020048	0.690961
9859	0.477369	0.836768	10.358628	0.132546	0.082835	0.149149	-0.015877	-0.438742	-0.675368	0.720559	0.004722	-0.017093	0.693167
9860	0.314936	1.424477	10.232209	0.290208	0.166963	0.139319	-0.013867	-0.447782	-0.674711	0.718637	0.006597	-0.010742	0.695271
9861	0.224599	0.979614	9.237772	0.478400	0.184843	0.103704	-0.011221	-0.457239	-0.668637	0.717132	0.011113	-0.001462	0.696848
9862	0.948418	0.252306	8.401286	0.310133	0.139234	0.121351	-0.008810	-0.470388	-0.663889	0.715356	0.013672	0.004764	0.698610
9863	1.311674	0.055428	8.650624	0.136227	0.059313	0.161935	-0.008527	-0.475727	-0.661101	0.713041	0.015088	0.007396	0.700921
9864	1.042578	-0.111614	9.179720	0.136781	-0.000315	0.204055	-0.007971	-0.482844	-0.659111	0.710135	0.017129	0.009182	0.703797
9865	0.763133	0.296543	9.811645	0.135642	-0.036315	0.232267	-0.012144	-0.485833	-0.657009	0.706811	0.019912	0.010365	0.707046
9866	0.539136	0.355487	10.427060	0.113973	-0.025082	0.262175	-0.015673	-0.487183	-0.654642	0.703055	0.021988	0.011452	0.710703
9867	0.300058	0.334857	10.935952	0.074535	0.012465	0.274417	-0.020630	-0.488798	-0.654842	0.699102	0.023221	0.012418	0.714537
9868	-0.487375	-0.087400	12.411028	-0.031122	0.110352	0.277644	-0.020754	-0.491261	-0.652795	0.695112	0.021335	0.013322	0.718462
9869	0.259581	1.033213	12.698636	-0.095246	0.230857	0.245889	-0.021940	-0.488928	-0.653789	0.691538	0.017023	0.014923	0.721985
9870	0.570817	0.739494	10.246159	-0.033435	0.255262	0.105341	-0.016319	-0.487726	-0.655930	0.689942	0.012964	0.017871	0.723528
9871	-0.262796	-0.976122	8.637929	-0.124400	0.195593	0.056814	-0.012143	-0.485285	-0.658038	0.689074	0.008681	0.018595	0.724401
9872	-0.605784	-0.614130	7.380988	-0.326845	0.055791	0.104383	-0.011130	-0.477628	-0.661340	0.687584	0.003465	0.014546	0.725951
9873	-0.426587	-0.219659	7.852593	-0.381681	-0.049417	0.119480	-0.012484	-0.466537	-0.665865	0.685869	-0.000844	0.008158	0.727679
9874	-0.235864	0.078052	8.957420	-0.320127	-0.068959	0.125124	-0.013564	-0.457910	-0.670160	0.684045	-0.004153	0.002492	0.729423
9875	-0.320436	-0.285204	9.497087	-0.157454	-0.000844	0.165267	-0.016460	-0.453242	-0.671881	0.681615	-0.006121	0.000049	0.731685
9876	-0.467176	0.120798	9.762563	0.159147	0.097094	0.219158	-0.019471	-0.452268	-0.672214	0.678416	-0.005313	0.003665	0.734650
9877	-0.484508	0.399781	9.717856	0.438183	0.142578	0.261953	-0.017596	-0.461993	-0.669105	0.674565	-0.001295	0.011954	0.738118
9878	-0.230421	0.820507	9.528248	0.559810	0.142522	0.282238	-0.016740	-0.478280	-0.663072	0.670337	0.004281	0.022083	0.741716
9879	-0.269980	0.690969	9.536713	0.599148	0.063837	0.264602	-0.017062	-0.497711	-0.651362	0.666274	0.011639	0.031715	0.744942
9880	-0.438542	1.091642	9.576417	0.318233	0.034079	0.250242	-0.020800	-0.511101	-0.644714	0.662443	0.015591	0.036789	0.748046
9881	-0.124463	1.778299	9.990139	-0.123624	0.023367	0.208249	-0.023797	-0.512727	-0.644556	0.659340	0.013931	0.035131	0.750894
9882	-0.245284	1.445676	9.444243	-0.306070	0.009494	0.199800	-0.026443	-0.505598	-0.647032	0.656411	0.009954	0.030542	0.753719
9883	-0.172081	0.877524	9.446692	-0.352804	-0.046590	0.225553	-0.030405	-0.495724	-0.651401	0.653086	0.006350	0.024533	0.756860
9884	-0.127118	1.062328	10.222246	-0.361890	-0.094014	0.221798	-0.036446	-0.485837	-0.659230	0.649804	0.003216	0.017738	0.759888
9885	-0.302743	0.796091	10.797460	-0.114796	-0.104389	0.168914	-0.041696	-0.480335	-0.662200	0.647274	0.003568	0.014613	0.762109
9886	-0.319668	0.117993	10.794616	0.107588	-0.035848	0.077246	-0.045110	-0.478813	-0.659936	0.646100	0.005592	0.015723	0.763070
9887	-0.893169	-0.405398	11.202084	-0.182087	0.037758	0.036686	-0.045911	-0.476347	-0.659124	0.645544	0.002825	0.013419	0.763600
9888	-0.804382	-0.133084	10.819942	-0.317885	0.100803	0.022745	-0.042546	-0.467196	-0.664515	0.645178	-0.002751	0.009804	0.763964
9889	0.074376	0.232781	9.225677	-0.095603	0.099282	-0.017210	-0.042560	-0.463501	-0.666547	0.645414	-0.005374	0.009619	0.763753
9890	0.578797	-0.112632	8.450746	0.056720	0.038207	-0.064109	-0.039941	-0.464062	-0.667109	0.646392	-0.005176	0.010911	0.762909
9891	1.127973	0.023678	8.810452	0.103193	-0.017986	-0.078218	-0.039941	-0.464473	-0.666337	0.647599	-0.003402	0.012176	0.761877
9892	0.878949	0.292483	9.565476	0.169290	-0.035561	-0.077687	-0.040966	-0.469120	-0.664687	0.648799	-0.000625	0.014230	0.760827
9893	-0.633412	-0.201471	10.913808	0.044965	-0.014329	-0.120488	-0.037819	-0.472148	-0.662695	0.650635	0.000333	0.014635	0.759250
9894	-1.202889	1.226680	10.103646	-0.272254	0.015768	-0.171556	-0.037308	-0.470509	-0.662169	0.653227	-0.003438	0.010646	0.757080
9895	-0.667496	1.155643	9.473390	-0.327460	0.007086	-0.216209	-0.035511	-0.461213	-0.667794	0.656457	-0.007699	0.005760	0.754302
9896	-0.356417	1.450122	9.041522	-0.250463	-0.054110	-0.231755	-0.033850	-0.452054	-0.671738	0.659904	-0.010136	0.001174	0.751280
9897	-0.377440	0.545181	8.776566	-0.053690	-0.169437	-0.248534	-0.034126	-0.448495	-0.673509	0.663620	-0.008122	-0.001873	0.748024
9898	-0.439945	-0.109210	9.331921	0.023058	-0.289352	-0.259110	-0.037911	-0.449021	-0.674233	0.667469	-0.003417	-0.005472	0.744610
9899	-0.229017	0.326510	10.003188	-0.068350	-0.367446	-0.266217	-0.044849	-0.448438	-0.672054	0.671361	0.001337	-0.011346	0.741042
9900	0.166688	0.276223	10.297189	-0.132647	-0.334330	-0.292255	-0.051655	-0.446211	-0.672964	0.675588	0.004637	-0.017855	0.737049
9901	0.524702	-0.290964	9.768497	-0.215721	-0.266090	-0.291063	-0.056129	-0.439894	-0.674387	0.679779	0.005917	-0.024540	0.732983
9902	0.794388	-0.733212	9.761086	-0.046690	-0.206689	-0.259827	-0.060594	-0.435354	-0.675827	0.683470	0.008499	-0.028066	0.729389
9903	1.083903	-0.425554	9.651580	-0.166628	-0.119383	-0.219873	-0.062702	-0.432470	-0.675767	0.686629	0.008267	-0.032073	0.726254
9904	0.787113	-0.429700	10.685048	0.101648	-0.091471	-0.208059	-0.062960	-0.433016	-0.675897	0.689561	0.011183	-0.031882	0.723439
9905	0.837105	-0.517800	10.315921	0.132073	-0.014473	-0.176742	-0.061376	-0.437541	-0.672862	0.692073	0.013507	-0.030132	0.721071
9906	0.743281	-1.138168	10.119749	0.013746	0.037919	-0.110540	-0.059794	-0.440012	-0.672781	0.693680	0.013275	-0.029443	0.719559
9907	0.522350	-0.640132	10.406147	0.069766	0.053500	-0.034133	-0.057570	-0.441119	-0.671532	0.694183	0.013646	-0.027715	0.719136
9908	0.505529	0.408629	9.630113	0.145911	0.067645	-0.022716	-0.055332	-0.444962	-0.669794	0.694501	0.014769	-0.024735	0.718915
9909	0.576604	0.257591	8.394942	0.152148	0.018834	0.001800	-0.053090	-0.449353	-0.668577	0.694436	0.016778	-0.022299	0.719013
9910	0.248559	-0.369926	8.409783	0.061406	-0.059964	0.057218	-0.053609	-0.450719	-0.667290	0.693566	0.018525	-0.022333	0.719809
9911	-0.024512	-0.104128	9.693676	0.034273	-0.091717	0.078162	-0.058046	-0.452748	-0.665950	0.692385	0.020419	-0.023139	0.720868
9912	0.194727	0.148260	10.206558	-0.017719	-0.098924	0.084780	-0.062619	-0.453681	-0.664856	0.691119	0.021618	-0.024863	0.721990
9913	0.360628	0.389608	10.118985	-0.018506	-0.108530	0.061831	-0.065892	-0.452021	-0.666084	0.690179	0.023019	-0.026627	0.722782
9914	0.665829	0.508887	10.579130	-0.003245	-0.083304	0.046095	-0.071652	-0.450485	-0.665982	0.689464	0.024212	-0.027908	0.723377
9915	0.806656	0.635943	10.017036	-0.013613	-0.044606	-0.007596	-0.073481	-0.450612	-0.665956	0.689558	0.024811	-0.028668	0.723237
9916	0.598275	0.545179	9.690961	0.011736	-0.014605	-0.055715	-0.073873	-0.450884	-0.665565	0.690345	0.025274	-0.028736	0.722467
9917	0.531354	0.316055	9.309205	0.165731	-0.005684	-0.066034	-0.073600	-0.454170	-0.663403	0.691211	0.027824	-0.026316	0.721638
9918	0.356243	0.474096	9.423078	0.373045	-0.014479	-0.012484	-0.073041	-0.461561	-0.661674	0.691154	0.033253	-0.021188	0.721631
9919	0.369760	0.319465	10.012361	0.498315	-0.044257	-0.039925	-0.074044	-0.473325	-0.654793	0.691349	0.040920	-0.014484	0.721216
9920	0.482024	-0.197663	10.284214	0.267484	-0.005898	-0.041614	-0.074781	-0.485637	-0.648179	0.691716	0.044773	-0.010737	0.720701
9921	0.244807	-0.614519	10.209373	-0.131874	-0.011317	0.024175	-0.073202	-0.488519	-0.646550	0.691485	0.043177	-0.012732	0.720986
9922	0.302126	0.969044	10.698103	-0.258897	0.011260	0.020102	-0.075060	-0.481120	-0.650458	0.691411	0.039487	-0.016391	0.721195
9923	0.688086	0.305703	8.682913	-0.158465	-0.044354	0.006327	-0.076397	-0.474545	-0.652442	0.691432	0.037997	-0.019192	0.721186
9924	0.818100	-0.093654	8.975191	-0.040634	-0.098744	0.040346	-0.077203	-0.467697	-0.657534	0.690841	0.038902	-0.021238	0.721647
9925	1.108436	-0.407847	10.785863	0.144164	-0.071269	0.087422	-0.082432	-0.469860	-0.653727	0.689437	0.041942	-0.020141	0.722850
9926	1.222082	-0.397940	11.169502	0.366847	0.048437	0.135258	-0.083313	-0.477655	-0.650688	0.687169	0.046302	-0.014346	0.724879
9927	0.690377	-0.096270	10.153811	0.377833	0.140674	0.137678	-0.083533	-0.487506	-0.646385	0.684842	0.049454	-0.007023	0.726978
9928	0.636309	0.469544	9.435028	0.073756	0.154755	0.135661	-0.082205	-0.492987	-0.643614	0.682810	0.048253	-0.004028	0.728990
9929	0.384726	0.423978	8.835885	-0.062299	0.132119	0.157577	-0.079981	-0.492588	-0.644807	0.680581	0.045490	-0.003241	0.731252
9930	0.046374	0.383156	8.780659	-0.081273	0.065674	0.180203	-0.079725	-0.490673	-0.646215	0.678024	0.043470	-0.003763	0.733744
9931	0.356362	0.515065	8.664149	-0.098315	-0.021868	0.167362	-0.082626	-0.485458	-0.647413	0.675651	0.042452	-0.005587	0.735977
9932	0.764757	0.872644	9.452973	0.058234	-0.106028	0.129360	-0.085382	-0.483528	-0.647482	0.673686	0.044844	-0.006336	0.737628
9933	0.970272	1.222240	10.260278	0.369120	-0.105920	0.017947	-0.089278	-0.490623	-0.643097	0.673062	0.051412	-0.002268	0.737793
9934	1.032907	0.515739	10.609686	0.521564	-0.074275	-0.061185	-0.092615	-0.505110	-0.636724	0.673384	0.059588	0.004429	0.736874
9935	1.200410	0.976388	10.671212	0.432436	0.001004	-0.114389	-0.093607	-0.519336	-0.629091	0.674533	0.065433	0.010994	0.735257
9936	1.163732	1.272706	9.953987	0.126971	0.048521	-0.196542	-0.088607	-0.527848	-0.624595	0.677236	0.066448	0.013710	0.732631
9937	0.925169	1.018175	9.477294	-0.168081	0.066185	-0.225915	-0.085605	-0.525948	-0.626431	0.680745	0.063205	0.012470	0.729682
9938	0.599313	0.702719	9.303452	-0.273605	0.076808	-0.231895	-0.079088	-0.520782	-0.629840	0.684433	0.058359	0.009753	0.726671
9939	0.356047	0.436571	9.735059	-0.230848	0.094225	-0.198027	-0.073623	-0.513969	-0.633993	0.687553	0.053831	0.007938	0.724093
9940	0.453834	0.599809	9.885088	-0.139628	0.123901	-0.183155	-0.067633	-0.508391	-0.636873	0.690323	0.050145	0.007754	0.721720
9941	0.530923	0.588307	9.466141	-0.035826	0.144960	-0.168240	-0.062283	-0.506231	-0.637708	0.692762	0.047558	0.009421	0.719535
9942	0.440504	0.102930	9.379634	0.014084	0.169410	-0.118512	-0.055749	-0.505718	-0.638447	0.694411	0.045351	0.012020	0.718048
9943	0.189121	0.053218	9.784962	-0.125867	0.207667	-0.036507	-0.050650	-0.505745	-0.638783	0.694995	0.040608	0.013127	0.717747
9944	0.083430	0.804503	9.813735	-0.363226	0.251194	0.036123	-0.044275	-0.498253	-0.642684	0.694675	0.032019	0.011310	0.718522
9945	0.199590	0.852926	9.428784	-0.387352	0.273959	0.046587	-0.038048	-0.486930	-0.647838	0.694163	0.022704	0.009531	0.719397
9946	0.138768	0.429782	10.106942	-0.194210	0.290493	0.056783	-0.031151	-0.478071	-0.653544	0.693359	0.015896	0.010679	0.720337
9947	-0.223328	0.783483	10.022812	0.081778	0.323239	-0.019328	-0.023435	-0.479481	-0.652639	0.693529	0.012363	0.016369	0.720136
9948	-0.083695	0.724756	10.049770	0.290011	0.367309	-0.151643	-0.012567	-0.484192	-0.650780	0.695480	0.011103	0.025613	0.718003
9949	0.396423	0.329303	10.151628	0.426536	0.353484	-0.276933	0.000415	-0.494662	-0.645906	0.699130	0.011832	0.036718	0.713953
9950	0.336265	0.019630	10.187037	0.486069	0.334534	-0.391165	0.014574	-0.506782	-0.638221	0.704273	0.013619	0.048360	0.708150
