# Supplementary material for: Identification of Haptic Based Guiding Using Hard Reins
Source: PLoS One. 2015 Jul 22;10(7):e0132020. doi: 10.1371/journal.pone.0132020 (PMC4511788; doi:10.1371/journal.pone.0132020)
Supplement: S1 File — (ZIP) [file pone.0132020.s001.zip › MotionData1/Subject2/T16/gc16.txt]

// Start Time: 0
// Sample rate: 25.0Hz
// Scenario: 4.9
// Firmware Version: 2.6.1
Counter	Acc_X	Acc_Y	Acc_Z	Gyr_X	Gyr_Y	Gyr_Z	Mag_X	Mag_Y	Mag_Z	Quat_w	Quat_x	Quat_y	Quat_z
9319	9.060975	0.635398	-4.101332	-0.553698	0.022550	0.024106	-0.868791	0.098428	-0.023055	0.426736	0.608789	-0.470241	0.475547
9320	8.928212	0.730791	-4.051480	-0.537674	-0.017008	0.005057	-0.868653	0.098706	-0.023330	0.429357	0.604801	-0.474905	0.473638
9321	8.954269	0.750411	-3.979250	-0.559368	0.001085	0.008235	-0.867678	0.097586	-0.020859	0.430350	0.602298	-0.481216	0.469538
9322	8.872818	0.755288	-4.054095	-0.568504	-0.006022	0.001082	-0.867960	0.098699	-0.021676	0.433459	0.597925	-0.485970	0.467368
9323	8.983294	0.580508	-4.069206	-0.537838	-0.030232	-0.026718	-0.869350	0.098558	-0.020007	0.434265	0.596163	-0.491806	0.462742
9324	9.050390	0.381717	-4.103319	-0.560531	-0.021820	-0.048276	-0.868793	0.098138	-0.019185	0.437557	0.592439	-0.495972	0.459970
9325	9.013980	0.297283	-4.116825	-0.559848	-0.033994	-0.097751	-0.868504	0.095079	-0.017006	0.439271	0.591147	-0.501083	0.454425
9326	8.896271	0.518156	-4.080474	-0.548978	-0.050560	-0.065673	-0.870024	0.092719	-0.015221	0.442275	0.587910	-0.505127	0.451222
9327	8.916063	0.537029	-4.133866	-0.552593	-0.056072	-0.051518	-0.870018	0.090907	-0.012335	0.443291	0.586344	-0.510788	0.445858
9328	8.878054	0.655549	-4.154467	-0.581774	-0.068481	-0.058852	-0.868622	0.088956	-0.010429	0.446406	0.582859	-0.515300	0.442112
9329	8.811287	0.851650	-4.163814	-0.546982	-0.034667	-0.030332	-0.870012	0.088394	-0.007382	0.447423	0.580859	-0.520838	0.437199
9330	8.930935	0.890495	-4.014608	-0.545221	-0.043772	-0.019617	-0.868898	0.087554	-0.005601	0.449991	0.577026	-0.525201	0.434411
9331	8.927446	0.682937	-3.976045	-0.539771	-0.047396	-0.021330	-0.870010	0.087272	-0.003520	0.450755	0.575027	-0.530769	0.429473
9332	9.018183	0.962360	-4.027607	-0.534632	-0.092463	-0.019167	-0.871123	0.086988	-0.000472	0.452653	0.571656	-0.535424	0.426187
9333	9.048717	1.128141	-4.150304	-0.538255	-0.140119	0.073119	-0.870299	0.088076	0.005342	0.451647	0.569363	-0.542765	0.421007
9334	8.995760	1.070194	-4.195492	-0.540337	-0.194305	0.087566	-0.870737	0.092223	0.010091	0.451564	0.565587	-0.549531	0.417394
9335	8.803334	0.966672	-4.326966	-0.563983	-0.194004	0.064240	-0.869642	0.094694	0.017024	0.450357	0.563493	-0.557320	0.411156
9336	8.680718	0.787712	-4.472189	-0.549429	-0.204983	0.073283	-0.869806	0.099109	0.024263	0.450326	0.559792	-0.564002	0.407114
9337	8.835478	0.449577	-4.673993	-0.539349	-0.223360	0.108898	-0.868305	0.103796	0.032045	0.448145	0.557523	-0.572205	0.401142
9338	7.889459	0.097312	-5.152020	-0.555662	-0.093581	0.100617	-0.866797	0.107378	0.038156	0.449185	0.552479	-0.578145	0.398432
9339	8.241847	0.177458	-5.119560	-0.537036	0.000303	0.075569	-0.865696	0.109593	0.038862	0.449794	0.548722	-0.583848	0.394602
9340	8.569649	0.306601	-5.005466	-0.551280	0.056272	0.075136	-0.866542	0.112645	0.039039	0.452690	0.542759	-0.588045	0.393302
9341	8.877035	0.490091	-4.722823	-0.541010	-0.031125	0.074097	-0.865578	0.114164	0.040430	0.452994	0.539145	-0.593944	0.389037
9342	8.626287	0.695084	-4.654707	-0.538166	-0.032498	0.121881	-0.864764	0.118315	0.042680	0.454303	0.533381	-0.599266	0.387290
9343	8.601548	0.812072	-4.520677	-0.552865	-0.041248	0.100535	-0.864229	0.123027	0.043554	0.454431	0.529332	-0.605508	0.382961
9344	8.671808	0.750812	-4.585323	-0.549089	0.007871	0.048093	-0.863402	0.124408	0.044668	0.456876	0.523987	-0.609681	0.380777
9345	8.679665	0.626651	-4.724082	-0.544774	-0.002406	-0.012841	-0.863687	0.125791	0.046068	0.458278	0.521015	-0.614194	0.375886
9346	8.571827	0.476443	-4.893807	-0.548369	-0.002352	-0.018224	-0.864801	0.126488	0.045807	0.461063	0.516517	-0.617688	0.372950
9347	8.584221	0.655463	-4.849915	-0.539202	0.004610	0.004864	-0.864250	0.127314	0.047471	0.462372	0.513264	-0.622174	0.368337
9348	8.574003	0.675372	-4.767975	-0.562736	0.022771	0.000935	-0.862860	0.127032	0.047734	0.465442	0.508166	-0.625668	0.365610
9349	8.611615	0.620194	-4.665933	-0.545579	0.017442	-0.016528	-0.864796	0.125521	0.044691	0.467148	0.504962	-0.629754	0.360827
9350	8.669580	0.641606	-4.661417	-0.542906	0.013897	-0.023538	-0.866187	0.125940	0.044706	0.470052	0.500377	-0.632866	0.357987
9351	8.717117	0.578874	-4.597961	-0.552060	0.008632	-0.034229	-0.863826	0.126074	0.044412	0.471851	0.497336	-0.636795	0.352854
9352	8.642509	0.559706	-4.631480	-0.566680	-0.008475	-0.030765	-0.863505	0.125340	0.043538	0.474727	0.492735	-0.640141	0.349379
9353	8.585205	0.632285	-4.675703	-0.562871	0.015751	-0.022023	-0.864896	0.125757	0.044244	0.476645	0.489322	-0.644086	0.344277
9354	8.679367	0.663165	-4.666509	-0.553669	0.030940	-0.011370	-0.863222	0.123949	0.044628	0.479730	0.484278	-0.647081	0.341498
9355	8.650893	0.701734	-4.710392	-0.555397	0.035292	0.006277	-0.864058	0.124929	0.042432	0.481636	0.480373	-0.650954	0.336938
9356	8.627037	0.779223	-4.708808	-0.549006	0.040635	0.009862	-0.864342	0.126737	0.040931	0.484622	0.474989	-0.653953	0.334473
9357	8.615107	0.859174	-4.687939	-0.551697	0.048758	0.009788	-0.862679	0.127849	0.038994	0.486647	0.470926	-0.657599	0.330102
9358	8.650844	0.830321	-4.644169	-0.540718	0.062256	0.008057	-0.862854	0.127901	0.036540	0.489815	0.465460	-0.660239	0.327892
9359	8.655314	0.825733	-4.600633	-0.540589	0.083870	0.008809	-0.864522	0.128466	0.034345	0.492207	0.461232	-0.663356	0.323970
9360	8.630905	0.734004	-4.609241	-0.559535	0.091895	0.027099	-0.864664	0.130004	0.030766	0.495779	0.455092	-0.665923	0.321933
9361	8.553447	0.574710	-4.655683	-0.556649	0.117175	0.018097	-0.864808	0.131538	0.028155	0.498691	0.450310	-0.668798	0.318179
9362	8.509733	0.626108	-4.595795	-0.556347	0.159355	0.035529	-0.862729	0.133909	0.022631	0.503035	0.443610	-0.670658	0.316834
9363	8.594306	0.850901	-4.501771	-0.561352	0.217573	0.077617	-0.863288	0.135732	0.016845	0.506937	0.437286	-0.672973	0.314489
9364	8.739078	0.937265	-4.457023	-0.572114	0.246508	0.073814	-0.864267	0.139092	0.007759	0.512283	0.429302	-0.674277	0.314032
9365	8.755017	0.874913	-4.364536	-0.553851	0.269038	0.063264	-0.863583	0.143280	-0.001056	0.516874	0.422863	-0.675759	0.312054
9366	8.802172	0.800374	-4.257458	-0.564685	0.292708	0.041756	-0.861495	0.143995	-0.009225	0.522902	0.415031	-0.676140	0.311701
9367	8.745030	0.717220	-4.087325	-0.558999	0.317635	0.069947	-0.861216	0.145973	-0.020548	0.528109	0.408081	-0.677056	0.310104
9368	8.847644	0.610859	-3.989631	-0.557023	0.324516	0.105316	-0.861498	0.148780	-0.030476	0.534019	0.399199	-0.677434	0.310720
9369	8.876163	0.426824	-4.021441	-0.544237	0.321604	0.121391	-0.860114	0.152140	-0.041240	0.538779	0.391609	-0.678483	0.309872
9370	9.035324	0.464694	-3.988251	-0.538542	0.318129	0.205555	-0.857772	0.158825	-0.051424	0.543729	0.381526	-0.679443	0.311694
9371	9.187987	0.045852	-3.959621	-0.556618	0.316293	0.218601	-0.855433	0.166060	-0.060220	0.547824	0.372424	-0.681226	0.311641
9372	8.961933	0.017075	-3.765708	-0.541796	0.357489	0.234385	-0.853377	0.174407	-0.069693	0.553032	0.361576	-0.681806	0.313940
9373	9.010187	-0.204264	-3.560349	-0.537957	0.388045	0.239522	-0.850071	0.183313	-0.081107	0.557728	0.351837	-0.682657	0.314848
9374	9.075727	-0.430878	-3.408108	-0.554137	0.413328	0.240924	-0.846780	0.194983	-0.089587	0.563591	0.340311	-0.682527	0.317348
9375	9.368489	-0.611228	-2.971586	-0.552439	0.411673	0.225047	-0.843613	0.203887	-0.100446	0.568677	0.330338	-0.682899	0.318014
9376	9.455741	-0.534996	-2.672955	-0.549042	0.384645	0.223497	-0.839611	0.211526	-0.106899	0.574063	0.319192	-0.682721	0.320093
9377	9.627336	-0.165918	-2.218240	-0.539396	0.322883	0.275359	-0.836466	0.224298	-0.112739	0.577431	0.309137	-0.684132	0.320890
9378	9.939308	-0.360377	-2.086018	-0.559108	0.234043	0.249167	-0.830954	0.235669	-0.116398	0.580511	0.298407	-0.685727	0.322086
9379	9.906608	-0.312569	-2.202481	-0.529163	0.142144	0.135084	-0.830155	0.243992	-0.117425	0.582188	0.291468	-0.688144	0.320253
9380	9.904588	-0.460726	-2.324047	-0.544653	0.036856	0.030264	-0.828783	0.248152	-0.118222	0.583797	0.285133	-0.690530	0.317881
9381	9.799583	-0.422234	-2.457223	-0.554538	-0.092775	0.022973	-0.828789	0.249255	-0.116136	0.583071	0.280886	-0.695093	0.313014
9382	9.591290	-0.429531	-2.674313	-0.541994	-0.136229	0.037507	-0.827970	0.251455	-0.110864	0.582173	0.275545	-0.699438	0.309737
9383	9.626835	-0.373002	-2.873113	-0.562186	-0.177629	0.044626	-0.828670	0.252138	-0.107255	0.580120	0.271377	-0.705052	0.304495
9384	9.385952	-0.570593	-3.025218	-0.553965	-0.169396	0.023373	-0.829505	0.250727	-0.099241	0.578846	0.266264	-0.709682	0.300653
9385	9.298451	-0.821615	-3.065790	-0.543017	-0.155719	-0.002285	-0.829649	0.251128	-0.094257	0.577221	0.262784	-0.714570	0.295213
9386	9.159265	-0.724416	-3.119843	-0.547584	-0.161138	0.000335	-0.829801	0.253615	-0.091464	0.576110	0.257988	-0.718850	0.291195
9387	9.222197	-0.715268	-3.139358	-0.554839	-0.161127	0.003804	-0.830647	0.255263	-0.085631	0.574374	0.254257	-0.723800	0.285591
9388	9.696740	-0.926006	-3.127977	-0.550695	-0.192957	-0.059577	-0.830363	0.253028	-0.080954	0.573102	0.250441	-0.728064	0.280635
9389	9.395392	-0.783776	-3.100168	-0.545578	-0.157985	0.051688	-0.831742	0.249408	-0.075724	0.571050	0.246033	-0.733049	0.275697
9390	9.274802	-0.801987	-3.428395	-0.546010	-0.178621	-0.057012	-0.831746	0.249109	-0.069088	0.569877	0.242130	-0.737049	0.270873
9391	9.133922	-0.654457	-3.550659	-0.553066	-0.142521	-0.060859	-0.833418	0.249234	-0.063680	0.568651	0.239151	-0.741243	0.264578
9392	9.206746	-0.582546	-3.570888	-0.545512	-0.125040	-0.004236	-0.833838	0.249083	-0.059667	0.567935	0.234156	-0.744793	0.260583
9393	8.888897	-0.387204	-3.567810	-0.568114	-0.092324	-0.026858	-0.834113	0.247543	-0.054978	0.567290	0.230200	-0.748560	0.254651
9394	9.206374	-0.635568	-3.548550	-0.550672	-0.066252	-0.026782	-0.835224	0.246982	-0.052348	0.567544	0.225155	-0.751277	0.250564
9395	9.359454	-0.535575	-3.634435	-0.538604	-0.045947	0.015746	-0.836058	0.246700	-0.050270	0.567203	0.220623	-0.754464	0.245744
9396	9.152434	-0.466824	-3.668751	-0.559398	-0.033302	0.020701	-0.834680	0.248347	-0.045975	0.567706	0.214579	-0.756978	0.242178
9397	9.136183	-0.210315	-3.628101	-0.546744	-0.040645	0.029768	-0.835240	0.248752	-0.042094	0.567374	0.209687	-0.760110	0.237383
9398	9.136239	-0.195817	-3.628263	-0.542810	0.002481	0.041051	-0.835530	0.251105	-0.040408	0.568203	0.203333	-0.762135	0.234417
9399	9.238340	-0.109804	-3.682514	-0.562613	0.036887	0.034450	-0.833315	0.252479	-0.037921	0.569058	0.197804	-0.764381	0.229714
9400	9.153930	-0.165541	-3.406342	-0.537115	0.043806	0.050592	-0.833878	0.254426	-0.039280	0.570401	0.191157	-0.765856	0.227081
9401	9.168079	-0.296250	-3.426647	-0.559770	0.058488	0.032531	-0.832768	0.254841	-0.039699	0.571552	0.185572	-0.767729	0.222449
9402	9.123928	-0.300245	-3.337147	-0.546027	0.070883	0.048525	-0.831102	0.255676	-0.041778	0.573304	0.178715	-0.768832	0.219729
9403	9.200930	-0.329636	-3.322425	-0.544106	0.094412	0.036914	-0.830281	0.258729	-0.042859	0.574899	0.173066	-0.770132	0.215491
9404	9.253738	-0.305502	-3.274443	-0.540084	0.137268	0.078288	-0.830008	0.260683	-0.046852	0.577468	0.165515	-0.770449	0.213408
9405	9.214381	-0.387063	-3.217910	-0.572623	0.171805	0.060866	-0.830714	0.264023	-0.049855	0.580210	0.158820	-0.770941	0.209241
9406	9.358707	-0.377899	-3.152970	-0.555093	0.217663	0.063471	-0.828771	0.264998	-0.052488	0.584060	0.150967	-0.770221	0.206982
9407	9.396084	-0.415919	-3.012460	-0.550575	0.216738	0.063525	-0.826977	0.268473	-0.056339	0.587368	0.144288	-0.769966	0.203303
9408	9.298393	-0.472540	-2.890892	-0.572338	0.224032	0.063193	-0.825185	0.272362	-0.059355	0.591286	0.136194	-0.769109	0.200759
9409	9.417692	-0.544906	-2.750109	-0.555007	0.214551	0.106809	-0.825751	0.275427	-0.063054	0.594352	0.128794	-0.768865	0.197496
9410	9.584940	-0.680339	-2.599023	-0.540764	0.173118	0.099278	-0.822158	0.280419	-0.065381	0.597172	0.120706	-0.768451	0.195698
9411	9.715033	-0.700369	-2.579644	-0.552735	0.142474	0.108196	-0.820503	0.283469	-0.066054	0.599078	0.113576	-0.768915	0.192290
9412	9.647623	-0.583732	-2.544614	-0.554609	0.126084	0.127736	-0.820254	0.289841	-0.064054	0.601022	0.105055	-0.769061	0.190476
9413	9.390143	-0.512893	-2.296199	-0.544744	0.118904	0.115456	-0.816391	0.295932	-0.063329	0.602486	0.097987	-0.769654	0.187198
9414	9.411565	-0.432323	-2.529074	-0.544686	0.093176	0.172257	-0.814471	0.301469	-0.061212	0.603658	0.089012	-0.770121	0.185976
9415	9.493687	-0.365032	-2.505774	-0.563254	0.051267	0.135167	-0.813940	0.306447	-0.057015	0.603996	0.081665	-0.771505	0.182482
9416	9.459561	-0.325762	-2.443347	-0.542624	0.021607	0.116123	-0.810915	0.313228	-0.054756	0.604196	0.073832	-0.772612	0.180460
9417	9.451162	-0.545340	-2.399812	-0.548130	0.012692	0.107235	-0.808848	0.316543	-0.051971	0.603985	0.067237	-0.774234	0.176757
9418	9.588876	-0.529370	-2.412255	-0.559366	-0.013816	0.057758	-0.807472	0.319305	-0.049463	0.603803	0.060223	-0.775645	0.173696
9419	9.545959	-0.481044	-2.456227	-0.554063	-0.026264	0.036664	-0.808880	0.322622	-0.044716	0.603220	0.054785	-0.777546	0.168955
9420	9.540827	-0.526817	-2.438797	-0.545995	-0.040658	0.029762	-0.807505	0.325101	-0.040275	0.602647	0.048452	-0.779108	0.165710
9421	9.598309	-0.606813	-2.421068	-0.561477	-0.052358	0.036731	-0.807097	0.326896	-0.038185	0.601644	0.043008	-0.781231	0.160789
9422	9.566705	-0.652479	-2.413268	-0.581373	-0.060732	0.075461	-0.806139	0.329517	-0.034569	0.600582	0.035595	-0.783089	0.157499
9423	9.499152	-0.647221	-2.413236	-0.546913	-0.077235	0.088337	-0.804353	0.332821	-0.028186	0.598989	0.029590	-0.785376	0.153369
9424	9.540403	-0.662206	-2.449366	-0.554325	-0.093267	0.072434	-0.804375	0.336962	-0.022334	0.597339	0.022645	-0.787430	0.150421
9425	9.509621	-0.645521	-2.517162	-0.549008	-0.120387	0.079739	-0.801891	0.339713	-0.017069	0.595070	0.016873	-0.790104	0.146091
9426	9.477991	-0.732371	-2.525815	-0.546295	-0.136818	0.101085	-0.800664	0.343708	-0.009430	0.592581	0.009694	-0.792554	0.143568
9427	9.463552	-0.790484	-2.558973	-0.525429	-0.151465	0.115565	-0.798748	0.348664	0.000565	0.589682	0.003712	-0.795402	0.139988
9428	9.406269	-0.751854	-2.622147	-0.567215	-0.156739	0.122182	-0.797662	0.352795	0.008760	0.586743	-0.003995	-0.798029	0.137351
9429	9.425873	-0.713437	-2.641931	-0.558188	-0.142892	0.081519	-0.794632	0.357478	0.016669	0.584045	-0.009853	-0.800724	0.132802
9430	9.414968	-0.675523	-2.772810	-0.543673	-0.147445	0.079956	-0.792710	0.361192	0.024991	0.581302	-0.016641	-0.803060	0.130021
9431	9.431948	-0.564205	-2.730584	-0.538424	-0.165309	0.060681	-0.791063	0.363928	0.035242	0.578278	-0.021876	-0.805832	0.125502
9432	9.311360	-0.578049	-2.747181	-0.565654	-0.165217	0.062990	-0.788308	0.367356	0.045492	0.575219	-0.028602	-0.808321	0.122153
9433	9.375663	-0.431858	-2.876953	-0.569550	-0.175469	0.005544	-0.786938	0.370098	0.054361	0.572127	-0.033278	-0.811174	0.116446
9434	9.435460	-0.339222	-3.073772	-0.555033	-0.171772	-0.010199	-0.788333	0.369655	0.063496	0.569081	-0.038685	-0.813642	0.112411
9435	9.363478	-0.282878	-3.410145	-0.558556	-0.148098	-0.035147	-0.786952	0.370325	0.069855	0.566505	-0.042624	-0.816057	0.106332
9436	8.969400	-0.121791	-3.551550	-0.545680	-0.102790	-0.074252	-0.787793	0.370581	0.076918	0.564679	-0.047031	-0.817676	0.101649
9437	8.745458	-0.169250	-3.637701	-0.552499	-0.026970	-0.088999	-0.788343	0.368772	0.079393	0.564165	-0.050255	-0.818650	0.094890
9438	8.819142	-0.054410	-3.747806	-0.574783	0.034278	-0.073678	-0.787928	0.369466	0.078844	0.564509	-0.055267	-0.818687	0.089593
9439	8.929929	0.088077	-3.650484	-0.548032	0.106213	-0.070232	-0.789034	0.368644	0.076493	0.566111	-0.058958	-0.818026	0.082928
9440	8.948797	0.146960	-3.875865	-0.566169	0.084319	-0.029594	-0.789722	0.367825	0.072755	0.567159	-0.064678	-0.817331	0.078210
9441	9.749830	0.261292	-4.107744	-0.547491	0.137867	0.028871	-0.790696	0.369231	0.067659	0.569080	-0.069981	-0.816078	0.072578
9442	9.973989	0.238764	-4.392894	-0.569746	0.197347	0.042456	-0.788898	0.372583	0.059243	0.571796	-0.077076	-0.813893	0.068460
9443	9.422477	0.323266	-4.187729	-0.560897	0.192311	-0.010599	-0.789174	0.373999	0.050546	0.574577	-0.081906	-0.811976	0.062026
9444	8.863166	-0.098787	-3.844015	-0.548849	0.224578	-0.009072	-0.788057	0.374722	0.040586	0.577770	-0.087937	-0.809401	0.057608
9445	8.967125	-0.066139	-3.542503	-0.522546	0.199661	0.042709	-0.787509	0.378499	0.030109	0.580617	-0.093153	-0.807132	0.052384
9446	9.265585	-0.135256	-3.474480	-0.551424	0.103744	0.007624	-0.787507	0.379351	0.024032	0.581766	-0.099340	-0.805818	0.048337
9447	9.150971	-0.298392	-3.400023	-0.571082	0.023931	-0.025780	-0.788199	0.379647	0.018785	0.581716	-0.103807	-0.805654	0.041857
9448	8.970858	-0.135572	-3.435424	-0.543002	-0.006271	0.010105	-0.787228	0.379639	0.020437	0.581064	-0.109822	-0.805510	0.038190
9449	9.082764	-0.049742	-3.509015	-0.546594	-0.039346	0.084613	-0.786692	0.383510	0.024069	0.579921	-0.115714	-0.805717	0.033499
9450	9.233824	0.040250	-3.650357	-0.551975	-0.057796	0.137791	-0.784205	0.385424	0.030847	0.578271	-0.123841	-0.805784	0.031281
9451	8.934673	0.042060	-3.662057	-0.546505	-0.067953	0.158204	-0.782429	0.390519	0.040706	0.576570	-0.130877	-0.806029	0.027476
9452	8.730196	0.159168	-3.689667	-0.544275	0.008739	0.142694	-0.778837	0.393253	0.050389	0.575941	-0.139015	-0.805189	0.025257
9453	8.679049	0.302872	-3.560732	-0.551201	0.080091	0.126253	-0.778299	0.396000	0.058435	0.576578	-0.145631	-0.803695	0.020573
9454	8.989041	0.350936	-3.677657	-0.536254	0.129312	0.159817	-0.775262	0.398174	0.069914	0.577840	-0.153984	-0.801282	0.018337
9455	9.735303	0.326387	-3.760530	-0.540902	0.251784	0.178626	-0.773611	0.400506	0.076703	0.581183	-0.161316	-0.797503	0.013862
9456	8.998141	-0.495540	-3.392786	-0.568515	0.355011	0.120779	-0.772514	0.403549	0.078524	0.585858	-0.169453	-0.792438	0.009951
9457	8.569315	-0.436214	-2.839583	-0.569498	0.419055	0.006149	-0.771808	0.401194	0.077111	0.591709	-0.174344	-0.787069	0.002481
9458	9.401978	-1.021779	-2.510404	-0.545778	0.528018	0.105801	-0.774584	0.402337	0.068845	0.599058	-0.181917	-0.779764	-0.001824
9459	9.904829	-0.584536	-2.414479	-0.552623	0.462286	0.113356	-0.776529	0.404315	0.058922	0.605523	-0.188197	-0.773215	-0.007852
9460	10.150756	-0.996006	-2.272498	-0.536881	0.376028	0.080445	-0.774025	0.405168	0.050890	0.610376	-0.195212	-0.767590	-0.011748
9461	9.816827	-1.012566	-2.165557	-0.554763	0.287079	0.057706	-0.773470	0.406292	0.046056	0.614034	-0.200619	-0.763151	-0.017764
9462	9.668607	-1.044750	-2.051442	-0.556198	0.173054	0.111428	-0.771265	0.410307	0.046634	0.615616	-0.208354	-0.759720	-0.020758
9463	9.926330	-0.905394	-1.920455	-0.536877	0.061059	0.135406	-0.769328	0.411400	0.050226	0.615893	-0.214769	-0.757592	-0.024593
9464	9.881600	-0.857541	-2.041735	-0.545638	-0.019706	0.104841	-0.769353	0.416662	0.052770	0.614518	-0.222331	-0.756455	-0.026686
9465	9.767160	-0.688280	-2.140115	-0.534353	-0.086140	0.072652	-0.768256	0.418719	0.059422	0.612521	-0.227815	-0.756295	-0.030611
9466	9.553095	-0.711744	-2.243460	-0.549405	-0.141390	0.010849	-0.766323	0.420217	0.066339	0.609175	-0.234048	-0.756977	-0.033365
9467	9.526782	-0.852347	-2.340917	-0.535975	-0.157307	-0.029609	-0.764658	0.419639	0.072267	0.605995	-0.238043	-0.758052	-0.038244
9468	9.408689	-0.958376	-2.412059	-0.555160	-0.171494	-0.046588	-0.765495	0.419629	0.076008	0.602071	-0.243480	-0.759273	-0.041642
9469	9.378751	-1.219169	-2.411525	-0.535932	-0.153580	-0.046513	-0.765482	0.415731	0.080670	0.598897	-0.247227	-0.760275	-0.046732
9470	9.376003	-1.272206	-2.394017	-0.554771	-0.116560	-0.046084	-0.767008	0.414897	0.082333	0.595757	-0.252597	-0.760743	-0.050387
9471	9.378038	-1.223438	-2.322080	-0.554534	-0.090698	-0.017044	-0.765346	0.415299	0.085368	0.593448	-0.256968	-0.760713	-0.055697
9472	9.464869	-1.059128	-2.237050	-0.530778	-0.072979	0.005276	-0.763967	0.417087	0.089110	0.591101	-0.262769	-0.760341	-0.058594
9473	9.750033	-1.163048	-2.337749	-0.556049	-0.056719	0.017315	-0.762025	0.417495	0.090206	0.589323	-0.267639	-0.759614	-0.063676
9474	9.819352	-1.227914	-2.593226	-0.570535	-0.034641	-0.023665	-0.763147	0.419711	0.091759	0.587262	-0.273398	-0.758809	-0.067714
9475	9.391274	-0.916163	-2.634790	-0.575692	0.004782	-0.001013	-0.765363	0.417630	0.093691	0.586259	-0.278131	-0.757313	-0.073617
9476	8.961060	-0.631762	-2.415105	-0.555298	0.034483	0.085676	-0.762739	0.420242	0.098953	0.585436	-0.285242	-0.755015	-0.076512
9477	9.107603	-0.382019	-2.519565	-0.553364	0.050594	0.099820	-0.759552	0.421187	0.104609	0.585363	-0.291136	-0.752335	-0.081136
9478	9.742751	0.030979	-2.689319	-0.551591	0.085436	0.043201	-0.759426	0.423535	0.107676	0.585199	-0.297446	-0.749590	-0.084753
9479	9.962486	0.029968	-3.015778	-0.563112	0.047043	-0.084025	-0.759284	0.423122	0.106564	0.584664	-0.300639	-0.747918	-0.091669
9480	9.460164	0.259320	-3.169880	-0.548986	0.042571	-0.198901	-0.762736	0.419263	0.101294	0.583398	-0.303337	-0.747038	-0.097812
9481	9.196995	0.445288	-3.065294	-0.530985	0.040977	-0.234102	-0.765352	0.414146	0.098910	0.582614	-0.303870	-0.746318	-0.105988
9482	9.709312	0.882622	-2.945221	-0.540143	0.053821	-0.246517	-0.770042	0.406957	0.095138	0.581425	-0.305703	-0.745526	-0.112612
9483	9.858521	0.743858	-2.958369	-0.546838	0.014527	-0.279957	-0.774736	0.401443	0.087925	0.579973	-0.305730	-0.745260	-0.121439
9484	9.437480	0.400822	-2.978139	-0.558940	-0.020191	-0.326901	-0.780528	0.393584	0.077930	0.577316	-0.306724	-0.745677	-0.128812
9485	9.197589	0.136504	-2.979701	-0.570042	-0.044214	-0.358813	-0.785488	0.385440	0.069585	0.574549	-0.305959	-0.746386	-0.138528
9486	9.282261	0.426659	-2.867078	-0.555658	-0.058706	-0.355852	-0.789055	0.376599	0.061084	0.571187	-0.306549	-0.747313	-0.145934
9487	9.477586	0.621398	-2.444276	-0.536215	-0.172117	-0.277035	-0.794439	0.369412	0.057178	0.566862	-0.306960	-0.748935	-0.153425
9488	9.717092	0.367813	-2.951568	-0.548636	-0.138619	-0.284423	-0.799543	0.361669	0.053541	0.562490	-0.308735	-0.750251	-0.159406
9489	9.389189	0.522337	-2.916611	-0.553877	-0.131918	-0.229727	-0.802553	0.350861	0.052623	0.558732	-0.309927	-0.750947	-0.166858
9490	9.334233	0.430136	-3.031483	-0.553708	-0.156107	-0.146438	-0.804626	0.348372	0.052060	0.554462	-0.313863	-0.751489	-0.171246
9491	9.236477	0.652785	-3.077326	-0.560979	-0.148801	-0.153634	-0.806551	0.343942	0.050784	0.550593	-0.316336	-0.751771	-0.177817
9492	9.159231	0.687222	-3.058278	-0.556935	-0.100496	-0.118510	-0.808208	0.341306	0.052153	0.547190	-0.320506	-0.751420	-0.182282
9493	9.116831	0.890252	-3.094313	-0.564113	-0.062293	-0.154195	-0.810963	0.335905	0.051842	0.544537	-0.322689	-0.750647	-0.189423
9494	9.286026	0.825952	-3.159057	-0.527395	-0.052473	-0.061794	-0.811222	0.332031	0.049176	0.542223	-0.327185	-0.749432	-0.193120
9495	9.324772	0.777123	-3.199638	-0.543665	-0.012265	-0.115306	-0.812599	0.329825	0.045983	0.540545	-0.329533	-0.747860	-0.199812
9496	9.323988	0.709894	-3.131235	-0.539745	0.019906	-0.088931	-0.814533	0.328462	0.039898	0.539097	-0.333447	-0.745915	-0.204447
9497	9.303712	0.623547	-3.048097	-0.552194	0.044879	-0.055633	-0.814518	0.325985	0.034063	0.538414	-0.336540	-0.743206	-0.210942
9498	9.247457	0.634202	-2.946663	-0.541251	0.051984	-0.051140	-0.816601	0.327118	0.028281	0.537551	-0.340871	-0.740578	-0.215384
9499	9.263731	0.615207	-2.876406	-0.537624	0.052875	-0.051991	-0.816304	0.323811	0.021329	0.537062	-0.343817	-0.737728	-0.221611
9500	9.507157	0.526668	-2.878160	-0.556904	0.032494	-0.076822	-0.818645	0.319947	0.017158	0.535652	-0.347991	-0.735338	-0.226401
9501	9.538520	0.366507	-2.953730	-0.555900	0.034163	-0.062677	-0.819335	0.319122	0.015357	0.534675	-0.351055	-0.732587	-0.232807
9502	9.422159	0.348272	-2.895384	-0.555969	0.032497	-0.079505	-0.819315	0.315111	0.011996	0.533217	-0.355147	-0.730139	-0.237586
9503	9.225514	0.171095	-2.830325	-0.555813	0.039439	-0.053957	-0.820415	0.313042	0.009216	0.532320	-0.358319	-0.727175	-0.243843
9504	9.241868	0.079321	-2.805162	-0.544822	0.040992	-0.032616	-0.821517	0.311107	0.008098	0.531250	-0.362901	-0.724276	-0.247994
9505	9.344133	0.262153	-2.833916	-0.546608	0.031698	0.001967	-0.822490	0.311392	0.006449	0.530544	-0.366834	-0.720945	-0.253366
9506	9.272244	0.380963	-2.842394	-0.544869	0.019032	0.006489	-0.821936	0.311666	0.007139	0.529309	-0.372056	-0.717915	-0.256913
9507	9.470317	0.585589	-2.767626	-0.544542	0.066571	0.032803	-0.822493	0.311944	0.007146	0.529231	-0.376225	-0.713913	-0.262102
9508	9.544482	0.396585	-2.775281	-0.551595	0.089003	0.046728	-0.822496	0.313061	0.004945	0.529110	-0.381690	-0.709719	-0.265809
9509	9.454335	0.128801	-2.793917	-0.564159	0.098840	0.058854	-0.821384	0.313342	0.003141	0.529430	-0.386255	-0.704978	-0.271139
9510	9.250593	-0.075109	-2.759960	-0.531445	0.094129	0.060965	-0.821942	0.314742	-0.000575	0.529561	-0.391631	-0.700635	-0.274411
9511	9.220230	-0.294352	-2.684989	-0.558728	0.099900	0.033149	-0.819994	0.314608	-0.003357	0.529739	-0.395775	-0.696018	-0.279816
9512	9.282450	-0.131926	-2.539502	-0.571384	0.103324	0.060430	-0.819448	0.317110	-0.005549	0.529629	-0.401462	-0.691263	-0.283685
9513	9.315671	-0.102595	-2.452893	-0.540520	0.097675	0.071448	-0.819172	0.317665	-0.005683	0.530084	-0.405946	-0.686369	-0.288298
9514	9.553016	-0.124163	-2.571360	-0.558667	0.097778	0.073056	-0.817795	0.320432	-0.004836	0.530011	-0.411650	-0.681546	-0.291767
9515	9.726858	-0.328929	-2.680449	-0.574851	0.103036	0.099388	-0.817247	0.322658	-0.007168	0.530359	-0.416836	-0.676069	-0.296475
9516	9.748962	-0.613442	-2.556499	-0.565543	0.131746	0.106360	-0.815590	0.325012	-0.007157	0.530818	-0.422800	-0.670464	-0.299918
9517	9.849047	-0.651828	-2.411237	-0.543671	0.146046	0.108306	-0.814215	0.328901	-0.010032	0.531996	-0.427504	-0.664532	-0.304333
9518	10.020414	-0.463872	-2.324167	-0.569284	0.137384	0.085999	-0.813252	0.331683	-0.013191	0.532302	-0.433137	-0.658909	-0.308035
9519	9.623438	-0.436163	-2.157233	-0.560675	0.070754	0.071384	-0.812564	0.333348	-0.013871	0.532053	-0.437969	-0.653889	-0.312301
9520	9.533575	-0.595106	-2.160171	-0.551869	-0.007250	0.122352	-0.810633	0.335826	-0.009711	0.530777	-0.444727	-0.649498	-0.314079
9521	9.375054	-0.352335	-2.140923	-0.568300	-0.019883	0.131966	-0.809255	0.338315	-0.008313	0.529591	-0.450978	-0.644771	-0.316895
9522	9.674173	-0.451072	-2.171631	-0.539418	-0.050607	0.130773	-0.806500	0.343292	-0.005240	0.527856	-0.457925	-0.640748	-0.317985
9523	9.664676	-0.538394	-2.233463	-0.546992	-0.088142	0.100827	-0.805679	0.346063	-0.004941	0.525722	-0.463962	-0.637078	-0.320135
9524	9.547042	-0.494521	-2.291782	-0.547543	-0.132427	0.016152	-0.803751	0.348954	0.000054	0.522078	-0.469997	-0.634840	-0.321738
9525	9.467818	-0.508897	-2.351919	-0.555047	-0.146365	-0.033405	-0.804579	0.347144	0.002807	0.518203	-0.474773	-0.632914	-0.324771
9526	9.462943	-0.634865	-2.406077	-0.560499	-0.140759	-0.052980	-0.804722	0.347835	0.003922	0.513834	-0.480071	-0.631256	-0.327144
9527	9.441352	-0.581509	-2.396979	-0.563279	-0.142452	-0.063616	-0.804853	0.345891	0.004456	0.509673	-0.484519	-0.629454	-0.330549
9528	9.428855	-0.595626	-2.348483	-0.558522	-0.135753	-0.010529	-0.806097	0.343944	0.007074	0.505616	-0.490248	-0.627271	-0.332477
9529	9.568753	-0.674013	-2.376789	-0.534900	-0.120261	-0.040406	-0.806100	0.344495	0.008324	0.502111	-0.494544	-0.625140	-0.335426
9530	9.569689	-0.635992	-2.478691	-0.576664	-0.111835	-0.053321	-0.807206	0.342826	0.010529	0.497841	-0.499709	-0.622943	-0.338212
9531	9.547803	-0.560103	-2.730785	-0.571145	-0.091804	-0.078132	-0.807896	0.341014	0.013835	0.494021	-0.503694	-0.620595	-0.342196
9532	9.423669	-0.342272	-2.800701	-0.563403	-0.005252	-0.089183	-0.809002	0.339348	0.015209	0.490917	-0.507504	-0.617723	-0.346207
9533	9.233101	-0.093906	-2.692075	-0.539213	0.051540	-0.007875	-0.809827	0.337408	0.015057	0.489616	-0.511037	-0.613416	-0.350482
9534	9.417457	0.044748	-2.747024	-0.533909	0.053716	-0.048461	-0.809254	0.333525	0.014736	0.487778	-0.514607	-0.609697	-0.354292
9535	10.108286	0.378223	-3.597311	-0.570116	0.149103	-0.201404	-0.811738	0.330212	0.011540	0.485889	-0.515357	-0.606173	-0.361763
9536	9.326183	0.693567	-3.420990	-0.554655	0.106354	-0.372708	-0.814206	0.323717	0.006098	0.482102	-0.514759	-0.605051	-0.369478
9537	9.275579	0.288573	-3.314927	-0.540975	0.144073	-0.171150	-0.819574	0.313212	-0.001024	0.480570	-0.515580	-0.601436	-0.376171
9538	9.541219	0.718190	-3.131618	-0.545704	0.145264	-0.195882	-0.821208	0.307141	-0.009372	0.478595	-0.516687	-0.598108	-0.382425
9539	9.709099	0.531344	-3.086268	-0.545090	0.081992	-0.172477	-0.825476	0.299686	-0.016886	0.476168	-0.517970	-0.595036	-0.388462
9540	9.352067	0.695884	-3.024807	-0.545627	0.033898	-0.237706	-0.827655	0.290559	-0.023464	0.472492	-0.519385	-0.593141	-0.393920
9541	8.965186	0.529268	-3.007934	-0.547195	0.025036	-0.159923	-0.828052	0.286968	-0.027924	0.469376	-0.521257	-0.590437	-0.399200
9542	9.186550	0.523554	-2.926018	-0.552388	-0.011407	-0.011100	-0.828308	0.282262	-0.030737	0.466855	-0.525727	-0.586495	-0.402097
9543	9.535192	0.709500	-2.981714	-0.546079	-0.067232	0.086724	-0.828592	0.283367	-0.029063	0.464554	-0.531207	-0.582053	-0.404008
9544	9.342915	0.787642	-3.045148	-0.554459	-0.113353	0.108115	-0.827906	0.284598	-0.024353	0.461726	-0.537850	-0.577713	-0.404690
9545	9.016281	1.047783	-3.122513	-0.546970	-0.092997	0.141664	-0.826118	0.287768	-0.019355	0.459451	-0.544130	-0.572882	-0.405750
9546	8.934879	1.164115	-3.150280	-0.564124	-0.055672	0.107617	-0.824335	0.292327	-0.015310	0.457113	-0.550314	-0.567857	-0.407112
9547	8.776878	1.350717	-3.224634	-0.530568	-0.028248	0.045912	-0.824354	0.295778	-0.010019	0.454861	-0.554770	-0.563596	-0.409501
9548	8.704403	1.390017	-3.195982	-0.542414	0.003030	-0.019893	-0.822680	0.293545	-0.006873	0.452338	-0.558772	-0.559557	-0.412383
9549	8.497144	1.395945	-3.229596	-0.530275	0.044218	-0.000582	-0.824628	0.293680	-0.004506	0.450414	-0.562060	-0.555160	-0.415948
9550	9.069189	1.399527	-3.240066	-0.556326	0.189480	0.096533	-0.822687	0.293942	-0.001060	0.450729	-0.565870	-0.547951	-0.419981
9551	10.176476	0.005496	-3.235658	-0.553050	0.332614	0.215166	-0.820901	0.299075	-0.002819	0.453418	-0.569243	-0.538278	-0.425007
9552	10.445687	-0.747671	-2.838619	-0.559787	0.419258	0.200341	-0.818832	0.303666	-0.008735	0.456953	-0.572133	-0.527646	-0.430636
9553	9.565431	-1.782372	-1.861864	-0.570653	0.446641	0.146608	-0.815927	0.308547	-0.018942	0.459969	-0.573810	-0.517382	-0.437591
9554	9.922242	-1.561348	-1.710176	-0.548985	0.439407	0.143462	-0.814827	0.313856	-0.031897	0.463210	-0.575635	-0.507145	-0.443716
9555	9.976968	-1.272153	-1.781128	-0.560380	0.300309	-0.007923	-0.813168	0.316360	-0.035342	0.463398	-0.576802	-0.499931	-0.450145
9556	9.797374	-1.112657	-1.574881	-0.558014	0.196676	0.090025	-0.811787	0.317593	-0.031744	0.463533	-0.580197	-0.492366	-0.453965
9557	9.934121	-0.921387	-1.379076	-0.550810	0.150836	0.175359	-0.808475	0.321725	-0.025226	0.463946	-0.584352	-0.484401	-0.456773
9558	9.715518	-0.617843	-1.362842	-0.558043	0.092018	0.304786	-0.804771	0.331264	-0.018379	0.464930	-0.590680	-0.475208	-0.457292
9559	9.643229	-0.716851	-1.424459	-0.579924	0.042944	0.361424	-0.801347	0.340793	-0.008348	0.465563	-0.597746	-0.465684	-0.457263
9560	9.687903	-0.669652	-1.560349	-0.553083	0.009169	0.298273	-0.795843	0.351853	-0.001222	0.465649	-0.604573	-0.457265	-0.456695
9561	9.639794	-0.461028	-1.480464	-0.557302	-0.018646	0.188713	-0.791429	0.357924	0.005307	0.464293	-0.610266	-0.450512	-0.457216
9562	9.868717	-0.471895	-1.441991	-0.559724	-0.082034	0.128962	-0.789792	0.363442	0.013097	0.461846	-0.616339	-0.444850	-0.457091
9563	9.779244	-0.405741	-1.387039	-0.548268	-0.138894	0.132971	-0.787591	0.366736	0.022243	0.458933	-0.622445	-0.439924	-0.456519
9564	9.658278	-0.508958	-1.397806	-0.556564	-0.173287	0.152510	-0.786497	0.369062	0.031387	0.455862	-0.629433	-0.434769	-0.454951
9565	9.556488	-0.789128	-1.476691	-0.549292	-0.164027	0.118869	-0.784025	0.374442	0.038340	0.452506	-0.635553	-0.430188	-0.454147
9566	9.574655	-0.870733	-1.369496	-0.571090	-0.165778	0.123921	-0.779737	0.377182	0.045804	0.448985	-0.642252	-0.425119	-0.452988
9567	9.719318	-0.866692	-1.350406	-0.556396	-0.136983	0.122176	-0.779063	0.380203	0.054820	0.445733	-0.648110	-0.420127	-0.452514
9568	9.774817	-0.740997	-1.289063	-0.527704	-0.134344	0.016363	-0.776438	0.382110	0.063533	0.442006	-0.653141	-0.416501	-0.452289
9569	9.838608	-0.574523	-1.653424	-0.535792	-0.114279	-0.003265	-0.776292	0.378755	0.071658	0.438017	-0.657465	-0.413088	-0.453033
9570	9.636503	-0.204365	-2.174333	-0.545833	-0.068189	-0.111560	-0.778650	0.376520	0.078154	0.433401	-0.660934	-0.410353	-0.454906
9571	8.927624	0.109851	-2.104407	-0.563735	0.011625	-0.168985	-0.778913	0.373193	0.077707	0.428490	-0.662924	-0.407775	-0.458963
9572	9.209532	0.416733	-2.209686	-0.548829	0.079170	-0.168239	-0.782914	0.366825	0.077119	0.424487	-0.664544	-0.404450	-0.463262
9573	10.640017	0.850749	-2.854298	-0.534122	0.129155	-0.199842	-0.785664	0.361302	0.071550	0.420526	-0.664868	-0.401576	-0.468876
9574	10.410089	1.328282	-2.849654	-0.531136	0.053762	-0.233831	-0.789242	0.354676	0.064317	0.415907	-0.665986	-0.399455	-0.473202
9575	9.824008	0.819799	-2.828700	-0.543556	0.062363	-0.192637	-0.793094	0.346799	0.058456	0.411226	-0.666994	-0.396996	-0.477919
9576	9.405169	0.292232	-2.599970	-0.545207	0.038198	-0.119247	-0.795853	0.343779	0.050839	0.407353	-0.669225	-0.393301	-0.481161
9577	9.621630	0.177540	-2.560322	-0.563611	0.024308	-0.165351	-0.797505	0.342291	0.040324	0.402274	-0.670919	-0.390602	-0.485256
9578	9.789207	0.187268	-2.381862	-0.545909	-0.009406	-0.230373	-0.799418	0.336921	0.029772	0.396909	-0.672680	-0.388735	-0.488723
9579	9.716922	0.025238	-2.474186	-0.531345	-0.006704	-0.239096	-0.802431	0.329061	0.017957	0.391230	-0.673771	-0.387578	-0.492701
9580	9.403428	-0.069924	-2.550020	-0.563924	-0.029706	-0.173946	-0.805459	0.324243	0.008940	0.385987	-0.676243	-0.384890	-0.495549
9581	9.242996	0.254865	-2.555845	-0.547674	-0.069948	-0.116882	-0.807516	0.318713	0.004888	0.380738	-0.678974	-0.382398	-0.497800
9582	9.284945	0.486540	-2.563319	-0.527474	-0.078059	-0.026325	-0.809737	0.318443	0.004072	0.377052	-0.682714	-0.378405	-0.498542
9583	9.087372	0.579638	-2.559261	-0.552528	-0.089092	0.107886	-0.809321	0.318298	0.005728	0.373751	-0.687314	-0.372940	-0.498824
9584	9.093008	0.683173	-2.613579	-0.555828	-0.092753	0.215813	-0.806291	0.324107	0.008530	0.371933	-0.693139	-0.365404	-0.497699
9585	9.238109	0.761998	-2.614652	-0.551971	-0.095245	0.291992	-0.803137	0.332682	0.013851	0.370321	-0.699034	-0.357424	-0.496449
9586	9.213700	0.660574	-2.627985	-0.551670	-0.081368	0.350279	-0.798456	0.341671	0.018333	0.369898	-0.705528	-0.347888	-0.494348
9587	9.188981	0.103727	-2.819860	-0.540919	-0.055043	0.221903	-0.791423	0.352730	0.024618	0.367912	-0.710309	-0.340671	-0.494010
9588	9.118201	0.665192	-2.758379	-0.542170	-0.048597	0.406793	-0.787020	0.361297	0.031173	0.368326	-0.716607	-0.330088	-0.491785
9589	9.163548	0.216431	-2.598801	-0.543857	0.036360	0.277039	-0.779846	0.371941	0.036898	0.367326	-0.720736	-0.321361	-0.492278
9590	9.232016	0.292839	-2.677061	-0.536791	0.046042	0.201010	-0.778767	0.378014	0.045252	0.366339	-0.724555	-0.313014	-0.492786
9591	9.852710	0.475168	-2.650932	-0.565845	0.105613	0.113759	-0.775858	0.377974	0.055464	0.363746	-0.726993	-0.305916	-0.495566
9592	9.729364	0.000618	-2.534331	-0.550657	0.152436	0.203791	-0.774770	0.381831	0.062964	0.363195	-0.729741	-0.296558	-0.497615
9593	9.604999	-1.559445	-2.497428	-0.535439	0.186829	0.268994	-0.771741	0.387355	0.067839	0.363013	-0.731940	-0.286869	-0.500191
9594	9.585722	-2.272903	-2.223668	-0.551728	0.231787	0.183493	-0.771345	0.391786	0.069957	0.362631	-0.733636	-0.277159	-0.503447
9595	9.881914	-1.839916	-2.243392	-0.535201	0.236556	0.251007	-0.767890	0.395653	0.072460	0.362531	-0.735051	-0.267295	-0.506778
9596	10.073169	-2.048112	-2.110855	-0.557994	0.192943	0.304093	-0.762651	0.403946	0.077484	0.362989	-0.737662	-0.255967	-0.508502
9597	9.580480	-1.579326	-1.837573	-0.558706	0.106626	0.279791	-0.758227	0.406248	0.091444	0.362106	-0.740530	-0.246316	-0.509728
9598	9.308975	-1.576632	-1.680192	-0.544986	0.032931	0.446653	-0.752992	0.412832	0.110420	0.363315	-0.745170	-0.234099	-0.507860
9599	9.096212	-1.545886	-1.615015	-0.565230	-0.030431	0.486572	-0.744983	0.420236	0.130906	0.363690	-0.750240	-0.222237	-0.505451
9600	9.768584	-1.451946	-1.759514	-0.536674	-0.088682	0.447611	-0.734897	0.429020	0.152081	0.364357	-0.755790	-0.210891	-0.501548
9601	9.793098	-0.986559	-1.895210	-0.550265	-0.151388	0.318751	-0.728538	0.432690	0.170604	0.362618	-0.761000	-0.202551	-0.498358
9602	9.581840	-1.115061	-1.789600	-0.547357	-0.202552	0.193416	-0.722582	0.433169	0.189789	0.360020	-0.766517	-0.195722	-0.494500
9603	9.744424	-1.201641	-1.945899	-0.547556	-0.255946	0.222080	-0.717321	0.433228	0.210634	0.356840	-0.772177	-0.189620	-0.490359
9604	9.420833	-0.801446	-2.036912	-0.560531	-0.289191	0.216814	-0.711775	0.431338	0.233532	0.353858	-0.778565	-0.182876	-0.484950
9605	9.175488	-0.834485	-2.157021	-0.541975	-0.266459	0.280537	-0.703458	0.431809	0.253390	0.351164	-0.784317	-0.175982	-0.480168
9606	9.149302	-0.887933	-2.228873	-0.559790	-0.208648	0.272887	-0.695011	0.434364	0.272301	0.348937	-0.789934	-0.167757	-0.475505
9607	9.374249	-1.173351	-2.431360	-0.556929	-0.164844	0.212515	-0.689196	0.436669	0.284313	0.345594	-0.794402	-0.161075	-0.472805
9608	9.140829	-1.169992	-2.515649	-0.543013	-0.072228	0.123602	-0.685318	0.437601	0.293560	0.342601	-0.797968	-0.154390	-0.471205
9609	8.970878	-1.208823	-2.713110	-0.558866	0.051190	0.032395	-0.681708	0.437301	0.297955	0.338123	-0.799719	-0.149083	-0.473177
9610	9.832514	-1.035964	-3.571498	-0.558097	0.249145	-0.122499	-0.685989	0.431066	0.299307	0.333498	-0.799502	-0.143981	-0.478378
9611	8.496001	-0.441328	-3.344397	-0.539691	0.288349	-0.099732	-0.689714	0.424407	0.302310	0.328668	-0.798358	-0.139406	-0.484940
9612	11.161856	-0.889915	-4.381890	-0.574802	0.390312	0.037771	-0.695104	0.417762	0.302559	0.325676	-0.797179	-0.130622	-0.491303
9613	10.741804	-0.725713	-3.665573	-0.542090	0.394286	0.071647	-0.699387	0.412509	0.300186	0.322620	-0.795303	-0.122649	-0.498364
9614	9.919490	-0.794211	-3.468003	-0.537524	0.194151	0.170053	-0.700341	0.407929	0.301945	0.320993	-0.795969	-0.113364	-0.500544
9615	9.123936	-1.275577	-3.186129	-0.559561	0.125334	0.205366	-0.698261	0.408050	0.305803	0.318242	-0.797052	-0.104852	-0.502431
9616	9.103518	-0.877048	-2.852292	-0.570162	-0.005453	0.029149	-0.696050	0.409411	0.312439	0.314205	-0.799498	-0.098741	-0.502323
9617	9.652458	-0.514946	-3.132505	-0.554235	-0.034610	-0.032239	-0.696168	0.403569	0.317497	0.308717	-0.801561	-0.095122	-0.503136
9618	9.316116	0.031309	-3.065666	-0.553010	-0.069896	-0.117819	-0.696426	0.396599	0.328769	0.303324	-0.804178	-0.091921	-0.502835
9619	8.568525	0.280407	-3.014291	-0.552820	-0.055891	-0.081756	-0.698344	0.389094	0.335068	0.297190	-0.806277	-0.089287	-0.503611
9620	8.837427	0.054414	-2.944477	-0.554519	-0.063473	-0.037475	-0.697771	0.383801	0.341649	0.292568	-0.808902	-0.084720	-0.502896
9621	9.223421	0.146612	-2.883204	-0.547397	-0.099821	-0.001695	-0.695824	0.381690	0.349772	0.287136	-0.811468	-0.081144	-0.502483
9622	9.474682	0.135105	-2.924485	-0.547331	-0.092647	0.005391	-0.695117	0.377787	0.355259	0.282984	-0.814329	-0.076111	-0.500994
9623	9.359554	0.212822	-2.978353	-0.553549	-0.088427	0.038897	-0.691920	0.375812	0.363236	0.277758	-0.816786	-0.071788	-0.500557
9624	9.234151	0.329885	-2.933585	-0.530602	-0.064527	0.072622	-0.688577	0.372032	0.371747	0.274567	-0.819279	-0.065652	-0.499085
9625	8.919025	0.292753	-3.391812	-0.559186	0.009647	0.052323	-0.686334	0.365479	0.380791	0.269397	-0.820714	-0.060557	-0.500186
9626	8.853147	0.176929	-3.044926	-0.555462	0.001930	0.103678	-0.682713	0.361701	0.388746	0.266172	-0.822611	-0.053282	-0.499624
9627	8.726823	0.476525	-2.794408	-0.538464	0.126255	0.094267	-0.682825	0.354471	0.394205	0.261784	-0.822707	-0.047130	-0.502395
9628	9.951771	0.229644	-2.783628	-0.558595	0.269117	0.063295	-0.685160	0.347252	0.398160	0.258343	-0.821772	-0.039068	-0.506382
9629	10.156343	-0.651518	-2.824808	-0.545989	0.375350	0.064490	-0.686797	0.341166	0.394098	0.253667	-0.819173	-0.032096	-0.513400
9630	9.251142	-1.002405	-2.655385	-0.538626	0.375107	0.073186	-0.692895	0.338985	0.386792	0.250700	-0.816869	-0.023525	-0.518961
9631	8.550826	-1.412560	-2.483159	-0.560633	0.370360	0.000213	-0.694546	0.336654	0.379727	0.245084	-0.814126	-0.017502	-0.526143
9632	10.064766	-1.255526	-2.511099	-0.557096	0.413624	-0.081951	-0.702565	0.329209	0.371828	0.240167	-0.811240	-0.011079	-0.532998
9633	10.930049	-0.842739	-2.483037	-0.558090	0.347466	-0.223755	-0.709592	0.315916	0.370361	0.232155	-0.808417	-0.008877	-0.540820
9634	10.837994	-0.609190	-2.326056	-0.538411	0.250926	-0.120310	-0.718008	0.302630	0.367523	0.227081	-0.806997	-0.004048	-0.545137
9635	9.189822	-0.262439	-1.863824	-0.546316	0.140569	-0.089961	-0.718921	0.288481	0.369044	0.220618	-0.806206	-0.000806	-0.548961
9636	8.816376	-0.200459	-1.603076	-0.563746	0.034702	0.062562	-0.721250	0.279591	0.374917	0.217113	-0.807158	0.006285	-0.548925
9637	9.766981	-0.135984	-1.542248	-0.544842	-0.054748	0.192689	-0.718730	0.273740	0.381200	0.213732	-0.808357	0.013184	-0.548365
9638	10.288300	-0.153379	-1.866511	-0.552468	-0.152501	0.254361	-0.713177	0.273145	0.389588	0.212527	-0.811143	0.022447	-0.544403
9639	9.849373	0.548647	-2.497116	-0.542630	-0.384146	0.359431	-0.706538	0.277809	0.400650	0.211010	-0.815690	0.030581	-0.537764
9640	9.132543	-0.339677	-2.292955	-0.560836	-0.305825	0.162962	-0.695997	0.280254	0.409170	0.208696	-0.820034	0.037788	-0.531566
9641	9.173244	-0.710514	-2.429007	-0.556798	-0.303073	0.254077	-0.689769	0.283816	0.418426	0.205645	-0.823633	0.044709	-0.526631
9642	9.283138	-0.727274	-2.293664	-0.560751	-0.295823	0.153152	-0.681456	0.287373	0.427389	0.203183	-0.827698	0.051795	-0.520528
9643	9.326902	-0.834460	-2.386755	-0.548012	-0.251884	0.070759	-0.675358	0.288995	0.436211	0.198215	-0.830739	0.055809	-0.517174
9644	9.360823	-0.892953	-2.432054	-0.540705	-0.233662	0.045080	-0.670368	0.290769	0.441586	0.194864	-0.834052	0.061156	-0.512490
9645	9.234652	-0.942508	-2.368513	-0.557500	-0.148746	0.026634	-0.664540	0.291436	0.445559	0.189087	-0.835994	0.064940	-0.511022
9646	9.297884	-0.943300	-2.431408	-0.560821	-0.088176	0.006777	-0.661489	0.291972	0.449275	0.184806	-0.837834	0.070420	-0.508843
9647	9.240178	-0.729813	-2.356397	-0.566945	-0.042189	0.005550	-0.661208	0.290853	0.452028	0.178457	-0.838628	0.074342	-0.509244
9648	9.136573	-0.766128	-2.085248	-0.548708	0.014214	-0.066278	-0.660361	0.287803	0.451160	0.173475	-0.839395	0.078849	-0.509024
9649	9.421929	-0.938070	-2.243175	-0.544915	0.101850	-0.190577	-0.663107	0.280322	0.450551	0.165236	-0.838806	0.079745	-0.512584
9650	9.580695	-0.360838	-2.520434	-0.531751	0.177419	-0.179267	-0.666822	0.272014	0.449110	0.159118	-0.837923	0.082736	-0.515481
9651	9.163619	-0.235410	-2.204764	-0.545403	0.282966	-0.094350	-0.671794	0.266076	0.444523	0.151508	-0.835139	0.085792	-0.521755
9652	9.363236	0.324260	-2.158121	-0.532670	0.282612	-0.056933	-0.676626	0.260002	0.439103	0.146460	-0.832827	0.091163	-0.525963
9653	9.819472	0.450219	-2.423494	-0.538862	0.209632	-0.144899	-0.682154	0.254485	0.433694	0.138480	-0.830695	0.093022	-0.531145
9654	11.566710	0.362570	-3.086871	-0.544026	0.233979	-0.119077	-0.687268	0.249806	0.426078	0.132673	-0.828903	0.097321	-0.534646
9655	10.564862	0.575664	-3.252204	-0.551748	0.139057	-0.091330	-0.691145	0.247894	0.419588	0.125078	-0.827300	0.099948	-0.538460
9656	9.627473	-0.058426	-2.804141	-0.540815	0.056500	0.047899	-0.692395	0.248744	0.415042	0.121467	-0.826957	0.106512	-0.538556
9657	9.134326	-0.098267	-2.716056	-0.561413	-0.013204	-0.011295	-0.690759	0.256935	0.411241	0.114838	-0.826745	0.110174	-0.539598
9658	9.495291	0.213433	-2.744178	-0.572346	-0.111458	-0.092976	-0.690497	0.261529	0.406030	0.109549	-0.828494	0.114352	-0.537140
9659	9.589721	-0.005557	-2.889244	-0.548045	-0.112637	-0.173188	-0.688441	0.268747	0.402631	0.101537	-0.829581	0.114964	-0.536907
9660	8.942439	0.042577	-2.799519	-0.531378	-0.086167	-0.129054	-0.688318	0.273055	0.399770	0.096471	-0.830961	0.118164	-0.535010
9661	8.801962	0.068110	-2.722300	-0.562230	-0.058670	-0.166768	-0.687353	0.275560	0.396469	0.088100	-0.831378	0.119157	-0.535584
9662	9.182523	0.109932	-2.607302	-0.553069	-0.048004	-0.150725	-0.687784	0.279875	0.391814	0.082346	-0.832351	0.122306	-0.534277
9663	9.631964	0.227826	-2.623716	-0.563823	-0.013576	-0.159801	-0.690004	0.280174	0.386855	0.073853	-0.832146	0.123513	-0.535559
9664	9.436605	0.180488	-2.661584	-0.547125	0.005580	-0.097843	-0.691126	0.283660	0.381920	0.068630	-0.832313	0.127566	-0.535045
9665	9.138590	0.336499	-2.745074	-0.548763	0.016069	-0.064347	-0.690438	0.286031	0.377237	0.061292	-0.831408	0.130244	-0.536694
9666	9.205795	0.386792	-2.363978	-0.565036	0.037718	-0.059361	-0.691830	0.287151	0.375184	0.056103	-0.831061	0.135169	-0.536580
9667	9.145250	0.408682	-2.016221	-0.566671	0.057207	-0.024140	-0.692114	0.289241	0.372165	0.048764	-0.829490	0.138745	-0.538812
9668	9.096695	0.397103	-1.984617	-0.566365	0.127814	-0.061738	-0.691830	0.288139	0.369662	0.043285	-0.828077	0.143731	-0.540145
9669	8.992142	0.888480	-1.958550	-0.551967	0.104084	-0.034844	-0.695975	0.283441	0.367156	0.035923	-0.825859	0.146991	-0.543194
9670	9.352487	0.785734	-1.796006	-0.551882	0.187443	0.115086	-0.696663	0.282623	0.363280	0.032436	-0.823144	0.154769	-0.545370
9671	10.482267	0.310516	-2.070069	-0.548220	0.289629	0.184571	-0.696656	0.281663	0.360088	0.026965	-0.818042	0.161668	-0.551311
9672	9.895185	-0.519518	-2.074518	-0.543812	0.359278	0.239701	-0.698328	0.284187	0.352658	0.024459	-0.812833	0.171463	-0.556152
9673	9.435719	-1.134408	-1.938988	-0.529981	0.329249	0.057632	-0.701946	0.287838	0.341520	0.017852	-0.807451	0.176062	-0.562767
9674	9.195552	-1.160968	-1.790987	-0.550183	0.294155	0.059321	-0.706245	0.287880	0.331457	0.013490	-0.803385	0.182924	-0.566506
9675	10.232292	-1.380022	-1.770601	-0.559274	0.288809	0.070046	-0.708740	0.287906	0.325391	0.006812	-0.798187	0.188008	-0.572280
9676	10.924460	-1.182379	-1.928365	-0.550648	0.242382	0.029913	-0.710952	0.286545	0.318893	0.002324	-0.794654	0.194361	-0.575103
9677	10.086930	-1.058229	-1.853729	-0.572777	0.202988	0.003198	-0.713017	0.283096	0.314724	-0.004920	-0.790492	0.198501	-0.579392
9678	9.252188	-1.034253	-1.565362	-0.570716	0.165510	0.148352	-0.714809	0.280054	0.313046	-0.008028	-0.787225	0.206928	-0.580855
9679	9.546647	-1.213559	-1.346304	-0.572581	0.136305	0.192768	-0.714386	0.278103	0.315651	-0.012695	-0.782889	0.214054	-0.584042
9680	9.767223	-0.803684	-1.273857	-0.559652	0.055498	0.159894	-0.713680	0.274902	0.318517	-0.015000	-0.780707	0.222523	-0.583742
9681	9.951624	-0.781409	-1.390326	-0.538932	0.002782	0.202969	-0.710215	0.276273	0.321133	-0.018373	-0.777734	0.229421	-0.584943
9682	9.859807	-0.761348	-1.366266	-0.566716	-0.065267	0.169428	-0.707714	0.275141	0.326219	-0.020103	-0.776789	0.238133	-0.582655
9683	9.764919	-0.955979	-1.670814	-0.546715	-0.087171	0.189229	-0.704114	0.276777	0.332294	-0.023290	-0.774798	0.244928	-0.582371
9684	9.718808	-1.108657	-1.400860	-0.559927	-0.157279	0.175309	-0.699549	0.280214	0.338380	-0.024376	-0.774768	0.253663	-0.578615
9685	9.603313	-1.185767	-1.481993	-0.561765	-0.142482	0.132704	-0.693874	0.284070	0.342803	-0.028129	-0.773574	0.259780	-0.577327
9686	9.422029	-1.186813	-1.445497	-0.537905	-0.093812	0.115837	-0.691102	0.285025	0.345834	-0.029871	-0.773005	0.267279	-0.574572
9687	9.283037	-1.182356	-1.259319	-0.546691	-0.041543	0.116261	-0.688612	0.287232	0.347774	-0.034062	-0.770632	0.272910	-0.574879
9688	9.378150	-1.317546	-1.141965	-0.557841	-0.035310	0.031164	-0.686121	0.289161	0.349850	-0.037377	-0.769738	0.279273	-0.572812
9689	9.628419	-1.357332	-1.069372	-0.560638	-0.057105	0.054308	-0.685292	0.290273	0.348610	-0.042357	-0.767754	0.284119	-0.572744
9690	9.563539	-1.393982	-0.812768	-0.547285	-0.077605	0.020944	-0.683072	0.291101	0.348325	-0.045369	-0.767319	0.290220	-0.570031
9691	9.999362	-1.591792	-1.091413	-0.558181	-0.039786	-0.064264	-0.681278	0.293869	0.348755	-0.051726	-0.765708	0.293202	-0.570130
9692	10.071074	-1.355626	-1.509717	-0.537866	0.038103	-0.115749	-0.682930	0.290408	0.348178	-0.056814	-0.764678	0.296972	-0.569076
9693	9.398242	-0.964431	-1.073448	-0.555890	0.044754	-0.054184	-0.684297	0.285702	0.346066	-0.063494	-0.761931	0.299994	-0.570468
9694	9.808141	-0.771867	-1.554537	-0.567038	-0.038638	0.015331	-0.682616	0.281806	0.348917	-0.067053	-0.760869	0.306179	-0.568187
9695	10.329048	-0.331817	-2.536256	-0.530328	0.026416	-0.010969	-0.682322	0.277074	0.353845	-0.072745	-0.758025	0.309578	-0.569446
9696	10.581054	0.072966	-2.473458	-0.544789	0.011437	0.063364	-0.680918	0.273181	0.355869	-0.075700	-0.756035	0.316149	-0.568093
9697	9.969285	-0.438948	-2.254309	-0.539314	-0.049024	0.159139	-0.678841	0.274278	0.358077	-0.079127	-0.752895	0.322310	-0.568335
9698	8.967142	-0.837369	-2.055233	-0.567557	-0.065088	0.140949	-0.675930	0.275372	0.360833	-0.081026	-0.751142	0.330396	-0.565738
9699	9.186188	-0.433044	-2.098696	-0.563198	-0.040932	0.063102	-0.672462	0.276190	0.362751	-0.085912	-0.748415	0.335359	-0.565710
9700	9.761082	-0.335301	-2.119884	-0.559976	-0.070994	0.006839	-0.670795	0.275765	0.364393	-0.089146	-0.747530	0.341330	-0.562802
9701	9.931165	-0.191876	-2.199028	-0.533234	-0.109145	-0.068636	-0.670102	0.275755	0.366878	-0.094624	-0.746447	0.344092	-0.561661
9702	9.396067	-0.444002	-2.094022	-0.555245	-0.149638	-0.071445	-0.669269	0.275751	0.367424	-0.098114	-0.746906	0.348966	-0.557429
9703	9.410257	-0.747313	-1.892535	-0.542563	-0.164237	-0.059752	-0.666213	0.275321	0.369609	-0.103254	-0.746291	0.352086	-0.555359
9704	9.681760	-0.381586	-1.872818	-0.533257	-0.155885	0.012947	-0.665100	0.274619	0.371530	-0.105418	-0.746186	0.357968	-0.551319
9705	9.698892	-0.209319	-2.130872	-0.568435	-0.184997	-0.134098	-0.663151	0.272798	0.375646	-0.111631	-0.746207	0.360307	-0.548537
9706	9.664627	-0.344450	-2.134150	-0.555968	-0.206304	-0.176308	-0.660090	0.271118	0.378371	-0.115842	-0.747871	0.363705	-0.543128
9707	9.523892	-0.405964	-2.065624	-0.557807	-0.213573	-0.171017	-0.658975	0.269718	0.381668	-0.122117	-0.748398	0.365455	-0.539843
9708	9.360534	-0.279496	-2.100642	-0.562251	-0.199197	-0.165865	-0.657165	0.267897	0.386061	-0.126348	-0.749794	0.369038	-0.534468
9709	9.401912	-0.226717	-2.120615	-0.569982	-0.149082	-0.123784	-0.655213	0.265946	0.387547	-0.132787	-0.749152	0.371478	-0.532111
9710	9.295540	-0.048957	-2.011315	-0.547660	-0.062799	-0.113442	-0.654646	0.263029	0.388481	-0.137233	-0.748656	0.375317	-0.528979
9711	9.142069	0.117986	-1.747200	-0.561987	-0.010357	-0.128993	-0.653673	0.262746	0.389439	-0.144649	-0.746503	0.377218	-0.528693
9712	9.126555	0.004999	-1.668602	-0.548878	0.060887	-0.144337	-0.657417	0.261933	0.386140	-0.150350	-0.744844	0.380239	-0.527277
9713	9.677741	0.223739	-1.686277	-0.559347	0.154040	-0.169660	-0.658370	0.258065	0.382096	-0.159400	-0.741143	0.380991	-0.529286
9714	10.475568	-0.199354	-2.074035	-0.558908	0.209083	-0.168981	-0.663632	0.255605	0.374781	-0.166608	-0.737966	0.383259	-0.529868
9715	9.819086	-0.849584	-2.377581	-0.536923	0.193303	-0.139637	-0.666947	0.252586	0.367029	-0.175240	-0.733538	0.384067	-0.532640
9716	9.083659	-1.250699	-2.340711	-0.555118	0.164293	-0.122183	-0.671254	0.253863	0.361128	-0.181515	-0.730375	0.387098	-0.532692
9717	9.760390	-1.023101	-2.361069	-0.547117	0.158239	-0.143999	-0.673743	0.252226	0.354768	-0.189941	-0.726190	0.388086	-0.534752
9718	11.063946	-0.822232	-2.932843	-0.546029	0.262644	-0.013382	-0.677333	0.248087	0.350327	-0.195646	-0.721050	0.392182	-0.536659
9719	10.124675	0.025640	-2.771918	-0.558200	0.210136	0.011477	-0.679680	0.245895	0.343683	-0.202857	-0.714928	0.395328	-0.539854
9720	9.013182	-0.737957	-2.341506	-0.556778	0.119690	0.029396	-0.679815	0.245912	0.338705	-0.207079	-0.710826	0.400671	-0.539728
9721	8.565266	-0.843503	-1.895163	-0.557093	0.072741	0.032209	-0.681060	0.244807	0.338012	-0.212809	-0.705926	0.404664	-0.540951
9722	9.853574	-0.880409	-1.862650	-0.544676	0.029535	0.038184	-0.682160	0.241894	0.339096	-0.215997	-0.702683	0.410338	-0.539633
9723	10.261429	-0.681337	-2.078035	-0.544623	-0.021886	0.151854	-0.679534	0.244934	0.340629	-0.219372	-0.697791	0.416276	-0.540072
9724	9.190965	-1.036562	-2.381902	-0.548673	-0.086402	0.100643	-0.675518	0.247273	0.343665	-0.220935	-0.695179	0.423331	-0.537313
9725	9.472135	-1.132388	-1.965637	-0.554483	-0.154257	0.136403	-0.672761	0.251835	0.346181	-0.223361	-0.691722	0.429749	-0.535674
9726	9.719051	-0.794750	-2.211346	-0.557183	-0.226048	0.013069	-0.668609	0.254867	0.349223	-0.224740	-0.691224	0.436256	-0.530454
9727	9.638097	-1.035558	-2.157813	-0.569503	-0.208682	0.088847	-0.664178	0.257338	0.353779	-0.227320	-0.688611	0.442421	-0.527640
9728	9.367938	-1.123638	-2.216871	-0.543156	-0.201432	0.066931	-0.660590	0.262312	0.356984	-0.228103	-0.687345	0.449363	-0.523067
9729	9.118264	-1.412027	-2.213319	-0.558439	-0.168698	0.037270	-0.654504	0.267832	0.361282	-0.231310	-0.684753	0.454531	-0.520587
9730	9.121523	-1.279420	-2.258293	-0.550739	-0.113155	0.068885	-0.652015	0.270317	0.362948	-0.232937	-0.682419	0.461124	-0.517116
9731	8.998524	-1.412494	-2.022280	-0.563099	-0.050006	0.062992	-0.649950	0.274893	0.361735	-0.236907	-0.678270	0.466148	-0.516266
9732	9.047127	-1.680170	-1.884056	-0.553575	0.044060	0.016493	-0.648855	0.279058	0.359833	-0.240531	-0.674700	0.471274	-0.514612
9733	9.848584	-1.454688	-2.117176	-0.569455	0.189454	-0.099385	-0.651342	0.276859	0.355403	-0.248390	-0.669481	0.473014	-0.516096
9734	9.494533	-1.038548	-2.007788	-0.537993	0.297427	-0.103243	-0.657439	0.274117	0.349889	-0.255385	-0.664400	0.475071	-0.517357
9735	9.132360	-0.588192	-1.459037	-0.565458	0.268383	-0.070696	-0.660881	0.267759	0.345562	-0.263540	-0.657971	0.476709	-0.519970
9736	10.735710	-0.161818	-1.992654	-0.540796	0.267985	-0.014265	-0.662242	0.261670	0.342329	-0.269313	-0.652211	0.480046	-0.521198
9737	10.228871	0.647080	-2.218452	-0.551633	0.108895	0.046751	-0.666517	0.254187	0.343391	-0.274480	-0.646287	0.483863	-0.522351
9738	10.414350	-0.001447	-2.175222	-0.555351	0.047092	0.107196	-0.666516	0.253630	0.344215	-0.276994	-0.641483	0.490063	-0.521164
9739	9.847443	-0.371308	-2.380539	-0.553160	-0.044653	0.081092	-0.664295	0.254180	0.344204	-0.280245	-0.636768	0.495152	-0.520398
9740	9.519420	-0.153189	-2.609649	-0.541940	-0.077889	-0.037142	-0.662362	0.257090	0.343389	-0.282815	-0.634687	0.500015	-0.516888
9741	9.817640	-0.294825	-2.545649	-0.558134	-0.133438	-0.159031	-0.664177	0.259314	0.343287	-0.287669	-0.633231	0.502609	-0.513468
9742	9.474327	-0.093400	-2.368644	-0.541201	-0.131885	-0.243820	-0.662784	0.258481	0.342715	-0.291789	-0.633713	0.505114	-0.508061
9743	9.226346	-0.264877	-2.216599	-0.566335	-0.125258	-0.171695	-0.663202	0.258899	0.342169	-0.296922	-0.632210	0.507592	-0.504478
9744	9.424399	-0.370483	-2.288170	-0.557281	-0.139800	-0.159969	-0.663068	0.260150	0.341213	-0.300280	-0.631756	0.511332	-0.499254
9745	9.613634	-0.316735	-2.390500	-0.550036	-0.167230	-0.116318	-0.660844	0.259583	0.343403	-0.304169	-0.630163	0.514606	-0.495538
9746	9.567162	-0.191850	-2.560959	-0.560888	-0.176440	-0.088065	-0.658626	0.260267	0.344914	-0.306444	-0.629242	0.519467	-0.490204
9747	9.311514	-0.001308	-2.490260	-0.564732	-0.197942	-0.102164	-0.658484	0.258302	0.351809	-0.309999	-0.627679	0.523252	-0.485929
9748	9.161790	0.130603	-2.414216	-0.561011	-0.194629	-0.073849	-0.656669	0.255653	0.354810	-0.311909	-0.626707	0.528357	-0.480406
9749	9.219479	0.207986	-2.347505	-0.559072	-0.173964	-0.067743	-0.653605	0.252436	0.361116	-0.315264	-0.624544	0.532356	-0.476603
9750	9.272991	0.396367	-2.311020	-0.525191	-0.133745	-0.048098	-0.651927	0.249089	0.365633	-0.317088	-0.622869	0.537011	-0.472343
9751	9.325872	0.468917	-2.249082	-0.585699	-0.088664	-0.019872	-0.649849	0.249486	0.370047	-0.321200	-0.619174	0.541291	-0.469530
9752	9.405508	0.497502	-2.235010	-0.556594	-0.092590	0.001743	-0.648736	0.248360	0.374315	-0.323347	-0.616301	0.546553	-0.465725
9753	9.408199	0.550585	-2.245271	-0.545768	-0.072303	-0.054864	-0.647061	0.246412	0.375112	-0.327437	-0.613046	0.549885	-0.463235
9754	9.258065	0.644049	-2.134971	-0.552755	-0.030986	-0.039300	-0.647602	0.242384	0.377287	-0.330557	-0.610007	0.554158	-0.459928
9755	9.494303	0.642771	-2.101448	-0.554000	0.044393	-0.002576	-0.645791	0.241130	0.377814	-0.335532	-0.604994	0.557391	-0.459037
9756	10.004105	0.256109	-2.363588	-0.547765	0.145105	0.021715	-0.647045	0.242388	0.375623	-0.339943	-0.599619	0.561131	-0.458288
9757	9.479604	-0.418587	-2.582473	-0.559727	0.220428	0.058084	-0.648160	0.244350	0.370258	-0.346312	-0.592195	0.563899	-0.459773
9758	8.686069	-0.957341	-2.587481	-0.550445	0.245705	0.034805	-0.652201	0.248966	0.361069	-0.351699	-0.585630	0.567048	-0.460220
9759	10.231481	-1.202937	-2.821172	-0.569040	0.288677	0.094775	-0.655536	0.251366	0.350331	-0.358443	-0.576986	0.569781	-0.462552
9760	10.659042	-1.650000	-2.778098	-0.536246	0.303080	0.082714	-0.658884	0.256114	0.342522	-0.363794	-0.569327	0.572841	-0.464083
9761	10.156075	-0.874290	-2.897222	-0.573584	0.255627	0.165726	-0.659995	0.257248	0.336042	-0.369364	-0.560021	0.576574	-0.466379
9762	8.824324	-1.284043	-2.523617	-0.550434	0.221042	0.072095	-0.661667	0.259346	0.331650	-0.373948	-0.553028	0.580141	-0.466647
9763	8.335627	-1.513622	-1.858385	-0.556022	0.216632	0.054203	-0.663603	0.257551	0.330540	-0.379734	-0.545406	0.582686	-0.467774
9764	10.083572	-1.098651	-1.751797	-0.548570	0.104770	0.090769	-0.666075	0.250903	0.329384	-0.382696	-0.539201	0.587228	-0.466871
9765	10.554599	-0.832455	-1.989761	-0.551357	0.037171	0.202757	-0.663017	0.250337	0.330738	-0.384834	-0.531475	0.592626	-0.467151
9766	9.499185	-1.047175	-2.609311	-0.540962	-0.043564	0.146544	-0.663019	0.249765	0.335988	-0.385370	-0.525978	0.598754	-0.465114
9767	9.725161	-1.021714	-2.174996	-0.553898	-0.075187	0.164309	-0.658583	0.251128	0.340255	-0.386427	-0.519692	0.604577	-0.463768
9768	9.528121	-0.759384	-2.158331	-0.553302	-0.155329	-0.040436	-0.657745	0.249167	0.345623	-0.387412	-0.517324	0.609658	-0.458917
9769	9.619422	-0.924454	-2.185605	-0.549321	-0.135150	0.017872	-0.655261	0.252481	0.348404	-0.388979	-0.513368	0.614340	-0.455780
9770	9.232072	-1.095536	-2.110694	-0.547628	-0.142116	-0.015786	-0.651377	0.253296	0.351011	-0.389788	-0.510565	0.619462	-0.451283
9771	9.183597	-1.451839	-1.944773	-0.545351	-0.103933	0.041444	-0.649861	0.255923	0.352271	-0.391407	-0.506028	0.624072	-0.448630
9772	9.316078	-1.384608	-1.880466	-0.525079	-0.033422	0.006780	-0.648624	0.258969	0.353123	-0.393088	-0.502091	0.628315	-0.445653
9773	9.271764	-1.490270	-1.818824	-0.553293	-0.045945	0.010039	-0.647651	0.258690	0.352836	-0.395716	-0.497321	0.632187	-0.443193
9774	9.372442	-1.432186	-1.703633	-0.557043	-0.056681	0.004776	-0.648221	0.262299	0.352324	-0.397394	-0.493310	0.636819	-0.439527
9775	10.366916	-1.435244	-2.350034	-0.555459	0.066375	-0.038190	-0.646831	0.262300	0.351207	-0.401830	-0.488105	0.639295	-0.437707
9776	9.587436	-0.748765	-2.332489	-0.558385	0.177759	-0.007134	-0.649740	0.260647	0.349691	-0.406567	-0.482115	0.641878	-0.436190
9777	8.810523	-0.449247	-1.590627	-0.560121	0.166067	0.078572	-0.649999	0.256913	0.346473	-0.411230	-0.474455	0.644650	-0.436129
9778	9.573135	-0.082752	-1.726207	-0.549314	0.168024	0.068280	-0.652210	0.253866	0.346874	-0.415027	-0.467581	0.647867	-0.435189
9779	10.129972	0.096985	-2.178356	-0.551463	0.167263	-0.035085	-0.654142	0.251662	0.343685	-0.420558	-0.461416	0.649394	-0.434180
9780	10.783278	0.110867	-2.392004	-0.544821	0.052697	-0.012926	-0.656639	0.251259	0.341210	-0.423464	-0.456568	0.652702	-0.431513
9781	9.787635	-0.351963	-2.438662	-0.583287	-0.023920	-0.004320	-0.656095	0.254314	0.339716	-0.426481	-0.451381	0.656343	-0.428467
9782	9.143516	-0.289910	-2.438492	-0.560117	-0.057650	-0.080044	-0.655558	0.259317	0.336306	-0.428608	-0.448183	0.660048	-0.423985
9783	9.458818	-0.293649	-2.332563	-0.520858	-0.081602	-0.236845	-0.656257	0.261134	0.332319	-0.432229	-0.447081	0.661528	-0.419138
9784	9.751296	-0.526135	-2.504321	-0.540466	-0.096359	-0.383795	-0.658074	0.264762	0.326837	-0.436186	-0.448339	0.662617	-0.411914
9785	9.349371	-0.238471	-2.506993	-0.543991	-0.104085	-0.328987	-0.660701	0.262560	0.323515	-0.440439	-0.448416	0.663618	-0.405645
9786	9.222132	-0.468944	-2.393110	-0.577128	-0.105177	-0.194963	-0.662226	0.262153	0.321725	-0.443014	-0.446854	0.666700	-0.399464
9787	9.197879	-0.332961	-2.312447	-0.557185	-0.105257	-0.196490	-0.661253	0.262716	0.318542	-0.446235	-0.445037	0.668966	-0.394082
9788	9.481200	-0.081029	-2.315637	-0.558116	-0.112618	-0.174250	-0.661951	0.263411	0.318555	-0.448330	-0.443373	0.672082	-0.388235
9789	9.744112	-0.043798	-2.280162	-0.539909	-0.125674	-0.131437	-0.662502	0.262161	0.319514	-0.450576	-0.440974	0.674927	-0.383402
9790	9.684277	0.073000	-2.597897	-0.546410	-0.170949	-0.102024	-0.661395	0.262847	0.321034	-0.451177	-0.438842	0.679055	-0.377811
9791	9.609503	0.131134	-2.265021	-0.544308	-0.127038	-0.079292	-0.659177	0.263810	0.321857	-0.453010	-0.435694	0.682353	-0.373292
9792	9.112961	0.150756	-2.332227	-0.575160	-0.111379	-0.107269	-0.658349	0.264633	0.324072	-0.454661	-0.432878	0.686047	-0.367750
9793	9.502583	0.062112	-2.203705	-0.538522	-0.077600	-0.071600	-0.658072	0.264912	0.323519	-0.457031	-0.429284	0.688863	-0.363739
9794	9.482804	-0.041606	-2.192857	-0.560329	-0.070110	-0.092266	-0.657931	0.264776	0.322410	-0.458960	-0.426047	0.692140	-0.358861
9795	9.120870	0.152112	-2.107554	-0.554792	-0.055839	-0.083496	-0.658340	0.262693	0.323499	-0.461825	-0.422280	0.694712	-0.354644
9796	9.474128	0.425456	-2.094163	-0.541973	-0.025150	-0.090505	-0.657081	0.260047	0.326228	-0.464165	-0.418825	0.697398	-0.350389
9797	10.173901	0.067228	-2.255399	-0.581686	0.011219	-0.098165	-0.659428	0.257005	0.324831	-0.468266	-0.414507	0.699343	-0.346164
9798	9.663362	0.016258	-2.418443	-0.559538	0.074384	-0.126705	-0.660392	0.255069	0.323851	-0.472347	-0.410657	0.700856	-0.342125
9799	8.822058	0.143952	-2.167466	-0.532237	0.083096	-0.119530	-0.660246	0.254250	0.319692	-0.477146	-0.406570	0.701543	-0.338925
9800	9.899920	-0.520942	-2.683371	-0.581400	0.186117	-0.115270	-0.665108	0.255388	0.314208	-0.482840	-0.401542	0.702158	-0.335564
9801	10.020308	-0.790522	-2.777169	-0.547575	0.168111	-0.034267	-0.665939	0.256532	0.304406	-0.488296	-0.395483	0.702751	-0.333618
9802	9.692084	-0.749655	-2.755440	-0.536770	0.139890	-0.011915	-0.669283	0.259884	0.299349	-0.492226	-0.389689	0.704256	-0.331480
9803	9.229646	-0.978211	-2.672539	-0.563103	0.138211	-0.019417	-0.670401	0.262822	0.292334	-0.497176	-0.383419	0.705297	-0.329185
9804	9.346068	-0.851435	-2.376927	-0.569816	0.098711	-0.030727	-0.671243	0.266035	0.285873	-0.500842	-0.377784	0.707200	-0.326044
9805	9.651877	-0.690423	-2.212421	-0.559175	0.044259	0.011385	-0.671513	0.264371	0.285858	-0.504145	-0.371682	0.709312	-0.323367
9806	9.796252	-0.712808	-2.168874	-0.541062	-0.008827	0.095103	-0.672497	0.267854	0.281890	-0.505196	-0.365203	0.712968	-0.321061
9807	9.858294	-0.777597	-2.419510	-0.572367	-0.064172	0.056169	-0.670850	0.272286	0.282615	-0.506673	-0.358989	0.716521	-0.317816
9808	9.655353	-0.727658	-2.366642	-0.554657	-0.119853	0.024834	-0.667809	0.275603	0.284009	-0.506621	-0.354038	0.720792	-0.313769
9809	9.365567	-0.934122	-2.441266	-0.567669	-0.162838	-0.001676	-0.665051	0.280310	0.284589	-0.506923	-0.349284	0.724833	-0.309268
9810	9.336784	-1.069816	-2.529109	-0.549561	-0.173661	-0.010263	-0.663678	0.284050	0.284894	-0.506216	-0.345182	0.729285	-0.304529
9811	9.434737	-1.118111	-2.424809	-0.557025	-0.196016	-0.024358	-0.661059	0.288897	0.285477	-0.506010	-0.341024	0.733373	-0.299700
9812	9.398252	-1.202483	-2.428651	-0.535280	-0.204180	-0.030264	-0.657875	0.291524	0.285480	-0.504819	-0.337499	0.737827	-0.294727
9813	9.436345	-1.299257	-2.408293	-0.546353	-0.207289	-0.079035	-0.656638	0.294572	0.285640	-0.504619	-0.334272	0.741526	-0.289415
9814	9.572358	-1.259611	-2.500730	-0.562666	-0.201784	-0.079223	-0.656518	0.298587	0.287617	-0.503874	-0.331136	0.745702	-0.283529
9815	10.019073	-1.153089	-2.792450	-0.557050	-0.174681	-0.082743	-0.655276	0.300384	0.288594	-0.504178	-0.327620	0.749040	-0.278225
9816	9.955050	-1.046475	-3.197046	-0.552891	-0.082545	-0.109780	-0.654720	0.300244	0.288865	-0.505267	-0.324334	0.751678	-0.272934
9817	9.005935	-0.827108	-2.693255	-0.545100	-0.034887	-0.018169	-0.654440	0.299686	0.289687	-0.507168	-0.319158	0.753901	-0.269354
9818	9.140247	-0.740028	-2.544607	-0.546061	-0.011025	-0.064296	-0.654162	0.299407	0.289959	-0.508987	-0.314837	0.756010	-0.265063
9819	9.122629	-0.111089	-2.459789	-0.549064	-0.016043	-0.103152	-0.655807	0.294137	0.291023	-0.511601	-0.310774	0.757460	-0.260648
9820	9.359007	-0.267604	-2.518761	-0.552515	0.025709	-0.132610	-0.657463	0.291647	0.290180	-0.514328	-0.307198	0.758734	-0.255771
9821	9.234712	-0.165983	-2.623622	-0.550827	0.031559	-0.183058	-0.659127	0.291802	0.286322	-0.518039	-0.304055	0.759147	-0.250763
9822	9.259881	-0.091840	-2.721128	-0.547344	0.041133	-0.245867	-0.661618	0.290436	0.281624	-0.521491	-0.302139	0.759473	-0.244866
9823	9.417869	0.063804	-2.790727	-0.546595	0.058026	-0.317562	-0.666598	0.286866	0.274157	-0.526185	-0.300923	0.758704	-0.238629
9824	9.524976	0.147218	-2.869117	-0.552956	0.067230	-0.333580	-0.669356	0.283570	0.265845	-0.530432	-0.300111	0.758167	-0.231859
9825	9.679882	0.167686	-2.917875	-0.561936	0.039524	-0.252091	-0.673791	0.282210	0.260886	-0.534561	-0.297790	0.757976	-0.225915
9826	9.648676	0.211377	-2.918321	-0.540192	0.001078	-0.196754	-0.676282	0.280843	0.256465	-0.537041	-0.295305	0.758826	-0.220376
9827	9.629475	0.347147	-2.866656	-0.553021	-0.018787	-0.185271	-0.678774	0.279898	0.250389	-0.539870	-0.292303	0.759554	-0.214890
9828	9.585251	0.299582	-2.788750	-0.531393	-0.047756	-0.182205	-0.679040	0.277688	0.247602	-0.541444	-0.289873	0.760914	-0.209337
9829	9.505555	0.334065	-2.764867	-0.560583	-0.075701	-0.166464	-0.680291	0.278676	0.243195	-0.543314	-0.286720	0.762338	-0.203573
9830	9.449585	0.266926	-2.737466	-0.542243	-0.077167	-0.114953	-0.680707	0.278961	0.241265	-0.544179	-0.283241	0.764383	-0.198399
9831	9.541985	0.236697	-2.841145	-0.557027	-0.133146	-0.092646	-0.681542	0.279521	0.240032	-0.544788	-0.279200	0.766778	-0.193143
9832	9.468841	0.274595	-3.037176	-0.565941	-0.138983	-0.040522	-0.679469	0.281869	0.241701	-0.544494	-0.274535	0.769931	-0.188051
9833	9.326861	0.282437	-3.085396	-0.544214	-0.160854	-0.026005	-0.679896	0.284086	0.242695	-0.544272	-0.269690	0.772883	-0.183541
9834	9.201734	0.353224	-3.098099	-0.561303	-0.139273	-0.013968	-0.676573	0.286715	0.242143	-0.543787	-0.264635	0.776079	-0.178789
9835	9.139057	0.455364	-3.058080	-0.547542	-0.134275	0.023315	-0.675889	0.288785	0.244787	-0.543738	-0.258868	0.778944	-0.174880
9836	9.288198	0.348164	-3.047419	-0.552591	-0.084007	0.047734	-0.673675	0.290582	0.245065	-0.543782	-0.252723	0.781742	-0.171205
9837	9.237554	0.411475	-3.021481	-0.545296	-0.070419	0.035347	-0.672438	0.293488	0.246192	-0.544599	-0.246549	0.783887	-0.167767
9838	9.206553	0.469542	-3.041416	-0.556145	-0.047617	0.010312	-0.670781	0.295701	0.246894	-0.545294	-0.240797	0.786029	-0.163796
9839	9.288302	0.488660	-2.993416	-0.557919	-0.027601	-0.009277	-0.671900	0.297505	0.247336	-0.546925	-0.235025	0.787453	-0.159854
9840	9.283361	0.527565	-2.960018	-0.539940	-0.029039	-0.058595	-0.670226	0.295979	0.246478	-0.548001	-0.230448	0.788936	-0.155462
9841	9.245082	0.605099	-2.965664	-0.556384	-0.037891	-0.067577	-0.670370	0.296665	0.248837	-0.549589	-0.225628	0.790123	-0.150829
9842	9.405104	0.666508	-3.031799	-0.556294	-0.012479	-0.085381	-0.670636	0.293892	0.248811	-0.551031	-0.221221	0.791281	-0.145947
9843	9.045352	0.584563	-3.358995	-0.559245	0.011507	0.048834	-0.671464	0.292505	0.249356	-0.553004	-0.214368	0.792375	-0.142739
9844	9.255633	0.633394	-3.067471	-0.555835	0.059581	-0.085851	-0.671730	0.289870	0.249469	-0.555517	-0.209743	0.792667	-0.138156
9845	9.810140	0.735039	-3.257805	-0.564349	0.158889	-0.095272	-0.674492	0.285855	0.249311	-0.560185	-0.204692	0.791439	-0.133860
9846	10.122732	0.043196	-3.443793	-0.557923	0.262828	-0.033926	-0.676705	0.285052	0.241712	-0.565716	-0.198640	0.789580	-0.130653
9847	8.991257	-0.433242	-3.098706	-0.559975	0.210366	-0.028629	-0.679476	0.284665	0.234814	-0.570888	-0.192398	0.787934	-0.127393
9848	8.730843	-0.740078	-2.964463	-0.543266	0.231348	0.027955	-0.680455	0.287602	0.227936	-0.575619	-0.185590	0.786511	-0.124978
9849	9.336770	-0.880270	-2.746259	-0.544840	0.263624	0.052604	-0.683773	0.285275	0.221022	-0.581240	-0.178047	0.784412	-0.123116
9850	9.642773	-0.821215	-2.655515	-0.543291	0.238633	0.029841	-0.685994	0.285569	0.217446	-0.585982	-0.171155	0.782786	-0.120733
9851	9.955691	-0.994628	-2.634670	-0.552441	0.224265	0.032517	-0.685564	0.282377	0.217824	-0.590939	-0.163872	0.780970	-0.118414
9852	9.717841	-1.001736	-2.465144	-0.558148	0.169949	0.060150	-0.686665	0.280446	0.215323	-0.594491	-0.156467	0.780168	-0.115913
9853	9.623242	-0.935308	-2.371530	-0.538501	0.079091	0.132578	-0.687077	0.278631	0.219180	-0.596790	-0.148071	0.780250	-0.114571
9854	10.042549	-0.498279	-2.393880	-0.552527	0.010468	0.163941	-0.686512	0.275142	0.225503	-0.597502	-0.139456	0.781536	-0.112893
9855	9.473559	-0.441805	-2.437239	-0.546492	-0.069298	0.206857	-0.684158	0.275670	0.232129	-0.597219	-0.130112	0.783505	-0.111892
9856	9.424961	-0.518792	-2.431483	-0.552271	-0.093993	0.150304	-0.681396	0.278701	0.236427	-0.596221	-0.121928	0.785881	-0.109755
9857	9.281261	-0.339408	-2.486447	-0.547025	-0.120991	0.143451	-0.678487	0.278946	0.244291	-0.595149	-0.113669	0.788190	-0.107854
9858	9.391347	-0.552651	-2.469718	-0.554301	-0.100697	0.095465	-0.673641	0.282254	0.247192	-0.594076	-0.106323	0.790408	-0.105000
9859	9.508460	-0.573809	-2.643599	-0.538183	-0.114704	0.044460	-0.672825	0.286131	0.248609	-0.593193	-0.099706	0.792314	-0.102075
9860	9.416705	-0.350199	-2.529998	-0.560110	-0.114396	0.021205	-0.670333	0.287219	0.253304	-0.591993	-0.093481	0.794456	-0.098209
9861	9.224154	-0.402720	-2.620966	-0.565280	-0.060107	-0.004000	-0.670605	0.285550	0.254948	-0.592041	-0.087201	0.795600	-0.094366
9862	9.447086	-0.817864	-2.317034	-0.556178	-0.070257	0.017378	-0.669505	0.287760	0.257176	-0.591475	-0.080983	0.797115	-0.090592
9863	9.575918	-0.516450	-2.291576	-0.541517	-0.060735	0.055594	-0.666725	0.286629	0.261569	-0.591293	-0.074025	0.798235	-0.087830
9864	9.718252	-0.490646	-2.272726	-0.566908	-0.057081	0.065037	-0.667138	0.285096	0.264323	-0.590794	-0.066887	0.799597	-0.084462
9865	9.718956	-0.345790	-2.293672	-0.530556	-0.068350	0.097398	-0.664907	0.282020	0.270359	-0.590335	-0.059401	0.800747	-0.082344
9866	9.656736	-0.336126	-2.356515	-0.537808	-0.068328	0.098189	-0.661438	0.281715	0.276554	-0.589484	-0.052087	0.802138	-0.079811
9867	9.739286	-0.215858	-2.362800	-0.553923	-0.041455	0.125292	-0.659484	0.278222	0.283003	-0.589361	-0.043844	0.802934	-0.077646
9868	9.736475	-0.033256	-2.533962	-0.551907	-0.014518	0.135797	-0.658092	0.276255	0.289750	-0.589245	-0.035668	0.803640	-0.075375
9869	9.480867	0.099081	-2.496439	-0.542722	-0.003921	0.151726	-0.655035	0.274980	0.295799	-0.589586	-0.027101	0.803881	-0.073681
9870	9.568775	0.126782	-2.615255	-0.544617	0.000014	0.118090	-0.653092	0.274544	0.300759	-0.589636	-0.019269	0.804283	-0.071322
9871	9.415815	0.167751	-2.787052	-0.545078	-0.042631	0.051096	-0.652672	0.273146	0.303922	-0.589412	-0.012386	0.804842	-0.068327
9872	8.938383	0.008048	-2.915102	-0.557840	-0.047817	0.026982	-0.651568	0.274948	0.303379	-0.588754	-0.005928	0.805701	-0.064657
9873	9.037235	0.083115	-3.177012	-0.537850	-0.035009	-0.002014	-0.650187	0.277027	0.302699	-0.588636	-0.000014	0.806086	-0.061097
9874	8.415677	0.178280	-3.269055	-0.542250	0.036735	-0.367087	-0.651021	0.277593	0.299945	-0.589756	0.000014	0.805838	-0.053036
9875	9.280835	0.002184	-3.507444	-0.548884	0.062711	-0.236232	-0.651985	0.276639	0.295516	-0.591416	0.002360	0.805022	-0.046485
9876	9.471394	0.033043	-3.790729	-0.563059	0.118724	-0.241994	-0.656418	0.274445	0.290825	-0.593654	0.004732	0.803734	-0.039556
9877	9.823984	0.166348	-3.758862	-0.566393	0.165493	-0.226309	-0.661538	0.271150	0.284053	-0.596846	0.007499	0.801651	-0.032783
9878	9.882423	0.553368	-3.640037	-0.540708	0.241418	-0.264458	-0.665407	0.267856	0.276026	-0.600988	0.009333	0.798783	-0.025923
9879	9.439950	0.490919	-3.252169	-0.535628	0.220255	-0.325426	-0.671905	0.262639	0.264404	-0.604996	0.010143	0.795951	-0.018385
9880	8.785295	0.588673	-2.191708	-0.544952	0.178258	-0.272370	-0.678131	0.258242	0.256108	-0.608052	0.011873	0.793727	-0.011376
9881	8.814648	0.583323	-2.244842	-0.559907	0.115385	-0.285421	-0.682002	0.255220	0.249744	-0.610285	0.013553	0.792057	-0.003908
9882	9.748375	0.662914	-2.488591	-0.556715	-0.022578	-0.161359	-0.684768	0.252739	0.246973	-0.610074	0.017160	0.792157	0.001879
9883	10.130342	0.727831	-2.542981	-0.554891	-0.055584	-0.093813	-0.685307	0.248998	0.246386	-0.609525	0.021772	0.792438	0.006925
9884	9.622013	0.604296	-2.714883	-0.546600	-0.124519	0.045484	-0.684758	0.249957	0.249711	-0.607664	0.028544	0.793618	0.009987
9885	9.121733	0.780611	-2.846652	-0.557010	-0.184715	0.027081	-0.683783	0.247991	0.256460	-0.604994	0.035086	0.795341	0.013562
9886	9.126695	1.289948	-2.929657	-0.560639	-0.175712	0.032361	-0.680308	0.246157	0.263469	-0.602232	0.041827	0.797044	0.016977
9887	9.243721	1.472460	-2.994669	-0.533322	-0.155917	0.023763	-0.678780	0.244461	0.272153	-0.599943	0.047959	0.798346	0.020310
9888	9.031645	1.471139	-3.033029	-0.538821	-0.141080	-0.022435	-0.676827	0.241105	0.279158	-0.597661	0.053545	0.799597	0.024062
9889	8.699591	1.620297	-3.087404	-0.567673	-0.092094	-0.047890	-0.676119	0.236783	0.285747	-0.596241	0.058846	0.800122	0.028951
9890	8.690803	1.743269	-3.139502	-0.543545	-0.016680	-0.030361	-0.676238	0.230799	0.292187	-0.595885	0.064291	0.799811	0.033012
9891	9.842018	1.483864	-3.273451	-0.555928	0.101083	0.118483	-0.675957	0.229541	0.294938	-0.597593	0.071919	0.797753	0.036048
9892	9.807310	0.493012	-3.320335	-0.553577	0.275270	0.178349	-0.678181	0.230106	0.293439	-0.601939	0.080606	0.793546	0.038175
9893	9.167521	0.428922	-3.007085	-0.568999	0.324631	0.098094	-0.680259	0.229994	0.286677	-0.607031	0.087867	0.788688	0.042007
9894	8.327146	-0.291003	-2.662087	-0.529537	0.387581	0.074887	-0.683736	0.232383	0.279259	-0.612978	0.094508	0.783125	0.045182
9895	9.009388	-0.123119	-2.179233	-0.542702	0.507015	0.033445	-0.689835	0.231041	0.269887	-0.620759	0.100247	0.775976	0.049692
9896	10.525504	-0.439506	-1.783904	-0.546010	0.393142	0.090973	-0.692188	0.230515	0.262569	-0.626623	0.107308	0.770085	0.052898
9897	10.992296	-0.309972	-1.853626	-0.557529	0.268455	0.143029	-0.694683	0.230122	0.257466	-0.630658	0.115141	0.765444	0.055749
9898	10.365776	-0.299499	-1.968878	-0.538269	0.123812	0.179406	-0.695938	0.231515	0.256384	-0.632371	0.123729	0.762586	0.057112
9899	9.562555	-0.314144	-2.028042	-0.562332	0.013413	0.234487	-0.695799	0.230809	0.259971	-0.632481	0.133280	0.760796	0.058257
9900	9.434668	-0.359881	-1.742259	-0.555546	-0.058711	0.233195	-0.694557	0.231901	0.264676	-0.631315	0.143091	0.759945	0.058724
9901	9.685773	-0.269461	-1.714610	-0.550910	-0.140838	0.150659	-0.690692	0.236166	0.272574	-0.628908	0.151369	0.760213	0.060325
9902	9.588366	0.016401	-2.084920	-0.554950	-0.179950	0.096039	-0.687642	0.236700	0.276844	-0.625635	0.159210	0.761164	0.062149
9903	9.732284	-0.529155	-2.233657	-0.556885	-0.204975	0.074905	-0.683632	0.239719	0.283760	-0.622044	0.166451	0.762352	0.064604
9904	9.573777	-0.523928	-2.330148	-0.566001	-0.201133	0.051747	-0.680450	0.241351	0.291498	-0.618266	0.173759	0.763582	0.067073
9905	9.636239	-0.490160	-2.277453	-0.549957	-0.204075	-0.028534	-0.679068	0.242167	0.295368	-0.614487	0.179307	0.765020	0.070708
9906	9.777137	-0.651767	-2.473960	-0.562232	-0.177580	0.038409	-0.675877	0.242141	0.301153	-0.610987	0.186311	0.765898	0.073366
9907	9.491766	-0.557376	-2.351410	-0.562178	-0.159507	0.028516	-0.674627	0.241292	0.305699	-0.607849	0.192792	0.766470	0.076647
9908	9.381254	-0.845992	-2.244148	-0.560267	-0.178031	0.079896	-0.671021	0.241684	0.310516	-0.604334	0.200385	0.767088	0.078757
9909	9.369552	-0.652307	-2.197971	-0.555209	-0.175251	-0.029737	-0.669347	0.239025	0.316562	-0.600818	0.205886	0.767992	0.082567
9910	9.865912	-0.516179	-2.342706	-0.560479	-0.217841	0.106823	-0.664906	0.238435	0.324267	-0.596662	0.213937	0.768854	0.084189
9911	9.838021	-0.378229	-2.723538	-0.555282	-0.218879	0.021995	-0.661995	0.238120	0.333785	-0.592482	0.220259	0.769965	0.087207
9912	9.594006	-0.211171	-2.918365	-0.553223	-0.177386	0.013784	-0.658655	0.235596	0.340096	-0.588741	0.226695	0.770646	0.089994
9913	9.495601	-0.218735	-2.681370	-0.569808	-0.149292	-0.097195	-0.655868	0.232241	0.346126	-0.585281	0.231178	0.771351	0.094976
9914	8.937090	0.152103	-2.679928	-0.547536	-0.132523	0.023206	-0.653214	0.227355	0.354077	-0.582222	0.237589	0.771369	0.097767
9915	9.156441	0.192131	-2.627513	-0.538234	-0.091981	0.021344	-0.650560	0.222753	0.360095	-0.579962	0.243359	0.770832	0.101188
9916	9.339221	0.293763	-2.807685	-0.559878	-0.085844	0.054729	-0.649445	0.221212	0.364082	-0.577564	0.250283	0.770038	0.104015
9917	9.342899	0.299991	-2.967223	-0.565448	-0.076254	-0.005541	-0.647766	0.217590	0.367904	-0.575296	0.255853	0.769316	0.108289
9918	9.258894	0.159570	-3.093598	-0.552857	-0.077684	-0.054070	-0.646649	0.215635	0.371195	-0.572770	0.260980	0.768904	0.112294
9919	9.393487	0.365667	-3.233797	-0.567109	-0.025264	-0.061575	-0.644969	0.212438	0.371979	-0.571095	0.265530	0.767807	0.117542
9920	9.256089	0.536071	-3.172695	-0.549778	-0.001828	-0.073026	-0.645646	0.208136	0.373323	-0.569657	0.270136	0.766556	0.122104
9921	9.130896	0.614184	-3.173399	-0.556449	0.092733	-0.066623	-0.647157	0.204120	0.372740	-0.569777	0.274129	0.764096	0.127928
9922	9.096949	0.803585	-3.061909	-0.557133	0.146956	-0.084645	-0.649088	0.201358	0.370236	-0.570491	0.278246	0.761110	0.133530
9923	9.206784	0.835349	-2.895699	-0.538950	0.176964	-0.123522	-0.651844	0.196938	0.366616	-0.571779	0.280865	0.757967	0.140248
9924	9.508615	1.242930	-2.721858	-0.566390	0.180117	-0.153834	-0.657665	0.194752	0.360552	-0.572693	0.283915	0.754865	0.146948
9925	9.694749	1.353000	-2.708838	-0.566814	0.129013	-0.178243	-0.659858	0.188669	0.356357	-0.572880	0.286054	0.752402	0.154509
9926	9.758354	1.390686	-2.801156	-0.536205	0.047194	-0.111897	-0.660546	0.187287	0.355103	-0.572036	0.289761	0.750582	0.159500
9927	9.508176	1.488569	-2.857484	-0.567442	-0.021325	-0.093300	-0.662758	0.184655	0.355923	-0.570166	0.293561	0.749273	0.165295
9928	9.450249	1.314427	-2.940028	-0.553062	-0.063003	-0.076098	-0.661377	0.186733	0.355657	-0.567639	0.298328	0.748375	0.169473
9929	9.479552	1.355170	-2.964683	-0.560823	-0.131243	-0.096989	-0.658871	0.185198	0.356728	-0.564088	0.302292	0.748290	0.174604
9930	9.261708	1.250420	-2.931813	-0.562871	-0.176379	-0.089718	-0.658878	0.186158	0.360058	-0.559707	0.307325	0.748638	0.178386
9931	9.083800	1.127384	-3.077585	-0.539555	-0.224103	-0.106890	-0.656520	0.186281	0.363361	-0.554791	0.311170	0.749650	0.182773
9932	9.134488	1.134329	-3.075315	-0.568760	-0.253819	-0.092884	-0.653187	0.185420	0.369689	-0.549137	0.316462	0.750758	0.186179
9933	9.301327	1.312856	-3.340887	-0.550712	-0.277343	-0.087151	-0.649292	0.182613	0.377237	-0.543346	0.320868	0.752092	0.190204
9934	9.336634	1.282322	-3.550796	-0.543020	-0.276596	0.026181	-0.645253	0.178693	0.385603	-0.537893	0.327708	0.752667	0.191759
9935	9.344281	1.197111	-3.644084	-0.555516	-0.266069	0.064005	-0.640959	0.180185	0.393054	-0.532724	0.334338	0.752775	0.194302
9936	8.693015	1.116130	-3.724457	-0.545941	-0.193187	0.060876	-0.636256	0.183480	0.399967	-0.528566	0.341363	0.752098	0.196056
9937	8.673446	1.135856	-3.681160	-0.564928	-0.055688	0.108461	-0.633217	0.187351	0.401782	-0.526587	0.347885	0.749538	0.199689
9938	8.780940	1.163207	-3.836241	-0.547910	0.043239	0.121354	-0.632698	0.195951	0.401037	-0.526144	0.354858	0.745834	0.202434
9939	9.001651	0.779910	-3.851588	-0.565757	0.095747	0.104012	-0.632728	0.204010	0.396279	-0.526326	0.360654	0.741616	0.207161
9940	9.178393	0.484575	-3.756717	-0.561836	0.107841	0.159709	-0.631641	0.210679	0.391914	-0.526840	0.368020	0.736780	0.210135
9941	9.238644	0.166264	-3.588950	-0.572635	0.146141	0.113310	-0.634297	0.214854	0.389488	-0.527675	0.373760	0.731821	0.215177
9942	9.471844	-0.186422	-3.334050	-0.565571	0.139354	0.063885	-0.635131	0.215840	0.385216	-0.528145	0.379561	0.727225	0.219410
9943	9.580473	-0.194882	-3.032086	-0.547937	0.059966	0.066355	-0.635819	0.214032	0.387278	-0.527666	0.384684	0.723510	0.223874
9944	9.472323	-0.250787	-2.806619	-0.555903	-0.020619	0.012754	-0.636497	0.209308	0.390554	-0.525603	0.390304	0.720944	0.227254
9945	9.238896	-0.036074	-3.098637	-0.554445	-0.088297	0.022912	-0.634819	0.205961	0.394932	-0.522709	0.395505	0.718994	0.231082
9946	9.246845	0.288572	-3.343882	-0.547266	-0.092685	0.008923	-0.632705	0.197755	0.400641	-0.519608	0.401266	0.717172	0.233789
9947	9.394716	0.510096	-3.322390	-0.558251	-0.110820	0.030195	-0.631021	0.192319	0.407902	-0.516344	0.406677	0.715295	0.237392
9948	8.038945	0.929312	-4.115324	-0.549555	-0.079102	0.091841	-0.628087	0.187018	0.415156	-0.513759	0.413539	0.712562	0.239360
9949	8.584289	0.825585	-3.537444	-0.552460	-0.144790	0.187822	-0.622265	0.188787	0.421630	-0.510715	0.421257	0.709694	0.240930
9950	9.085000	0.501068	-3.532077	-0.567515	-0.070525	0.158057	-0.619354	0.189461	0.425349	-0.508340	0.429138	0.706128	0.242516
