# Supplementary material for: Identification of Haptic Based Guiding Using Hard Reins
Source: PLoS One. 2015 Jul 22;10(7):e0132020. doi: 10.1371/journal.pone.0132020 (PMC4511788; doi:10.1371/journal.pone.0132020)
Supplement: S1 File — (ZIP) [file pone.0132020.s001.zip › MotionData1/Subject2/T16/gh16.txt]

// Start Time: 0
// Sample rate: 25.0Hz
// Scenario: 4.9
// Firmware Version: 2.6.1
Counter	Acc_X	Acc_Y	Acc_Z	Gyr_X	Gyr_Y	Gyr_Z	Mag_X	Mag_Y	Mag_Z	Quat_w	Quat_x	Quat_y	Quat_z
9319	-0.854730	2.497271	9.563520	0.072769	0.048756	0.057018	-0.166824	-0.395020	-0.680255	0.509299	0.026191	0.132622	0.849906
9320	-0.820459	2.391857	9.672779	0.079997	0.052382	0.044134	-0.166959	-0.396083	-0.678705	0.508072	0.026325	0.134513	0.850339
9321	-0.858865	2.347734	9.455768	0.062594	0.037712	0.029305	-0.165780	-0.398781	-0.677424	0.507454	0.026581	0.135917	0.850476
9322	-0.998667	2.345193	9.497634	0.012775	0.037615	0.021664	-0.165650	-0.399852	-0.676522	0.506704	0.026225	0.136526	0.850837
9323	-1.263956	2.371369	9.567537	0.059274	-0.006265	0.014572	-0.166692	-0.400648	-0.676385	0.506459	0.027136	0.137436	0.850808
9324	-1.452136	2.410173	9.767957	0.073401	-0.021846	0.007273	-0.166951	-0.404666	-0.673802	0.506133	0.028373	0.138480	0.850793
9325	-1.287741	2.309259	9.710466	0.080643	-0.053837	-0.007395	-0.169028	-0.406542	-0.674819	0.506383	0.030217	0.139288	0.850448
9326	-0.959949	2.324439	9.737742	0.059751	-0.041042	-0.016738	-0.169294	-0.409742	-0.671462	0.506631	0.031593	0.139916	0.850147
9327	-0.748294	2.420513	9.568237	0.006362	-0.044735	-0.026226	-0.170212	-0.409991	-0.670422	0.507221	0.032471	0.139547	0.849823
9328	-0.671501	2.487459	9.401867	-0.074387	-0.026493	-0.015587	-0.170740	-0.407832	-0.670933	0.507511	0.032246	0.138041	0.849905
9329	-0.599629	2.583956	9.437496	-0.101608	-0.019190	-0.011124	-0.171524	-0.405411	-0.672475	0.507839	0.031647	0.136073	0.850048
9330	-0.551862	2.683057	9.544949	-0.080900	-0.011782	0.017575	-0.172310	-0.403524	-0.673501	0.507519	0.031195	0.134583	0.850493
9331	-0.506304	2.738781	9.632568	-0.070498	-0.011742	0.028700	-0.173751	-0.400018	-0.675166	0.507125	0.030913	0.133189	0.850958
9332	-0.498702	2.656683	9.540274	-0.024768	-0.000774	0.006771	-0.173487	-0.398820	-0.676459	0.506930	0.030817	0.132772	0.851143
9333	-0.672437	2.689916	9.510314	-0.015998	0.003764	-0.000583	-0.173229	-0.399086	-0.675815	0.506957	0.030761	0.132480	0.851174
9334	-0.747223	2.693986	9.336845	-0.017881	-0.008099	0.006808	-0.174533	-0.398271	-0.676708	0.506783	0.030860	0.132106	0.851332
9335	-0.798372	2.809777	9.458012	0.003108	-0.014488	0.006915	-0.174531	-0.398810	-0.676709	0.506717	0.031334	0.131967	0.851376
9336	-0.789046	2.882434	9.593538	0.038000	-0.025386	0.021870	-0.175832	-0.399876	-0.676828	0.506306	0.032335	0.132359	0.851522
9337	-0.841220	2.694190	9.451189	0.097503	-0.032614	0.029575	-0.176623	-0.402395	-0.673337	0.505839	0.034134	0.133646	0.851528
9338	-0.864771	2.573600	9.377267	0.136150	-0.066401	0.024291	-0.177934	-0.403976	-0.671003	0.505432	0.036834	0.135292	0.851398
9339	-0.662580	2.631094	9.187930	0.104622	-0.043566	0.014875	-0.180794	-0.410262	-0.668917	0.505232	0.038849	0.136604	0.851217
9340	-0.629757	2.825942	9.162165	0.036071	-0.028058	0.029262	-0.181449	-0.412927	-0.666331	0.504692	0.039895	0.136930	0.851437
9341	-0.644116	2.809556	9.303423	0.049898	-0.026166	0.053323	-0.182495	-0.414119	-0.665290	0.503828	0.041171	0.137465	0.851801
9342	-0.624217	2.684890	9.419479	0.118161	-0.035203	0.067531	-0.185634	-0.415946	-0.662684	0.502550	0.043265	0.139087	0.852189
9343	-0.647916	2.595576	9.345994	0.123677	-0.027951	0.041711	-0.188238	-0.421288	-0.660212	0.501821	0.045279	0.140866	0.852222
9344	-0.537300	2.650857	9.266189	0.087312	-0.007983	-0.006492	-0.189809	-0.422065	-0.658780	0.501705	0.046383	0.142303	0.851992
9345	-0.494239	2.723303	9.320415	0.085609	0.006620	-0.014831	-0.189022	-0.424357	-0.657754	0.501872	0.047266	0.143821	0.851590
9346	-0.431510	2.719143	9.474566	0.104950	0.006635	-0.016578	-0.189145	-0.429458	-0.655431	0.501883	0.048271	0.145713	0.851205
9347	-0.515541	2.644225	9.424724	0.098016	0.006603	-0.022150	-0.188632	-0.431588	-0.652080	0.502159	0.049260	0.147431	0.850690
9348	-0.585601	2.675328	9.414905	0.038392	0.008375	-0.015076	-0.189149	-0.433868	-0.651302	0.502207	0.049571	0.148206	0.850509
9349	-0.622233	2.773798	9.387139	-0.024633	0.013769	-0.022792	-0.188876	-0.436170	-0.651951	0.502593	0.049198	0.147897	0.850357
9350	-0.668275	2.824246	9.392218	-0.029953	0.013766	-0.019132	-0.187575	-0.434837	-0.652089	0.502784	0.048722	0.147566	0.850329
9351	-0.779254	2.843351	9.415454	0.008467	0.032083	-0.013434	-0.187189	-0.433625	-0.651834	0.502926	0.048389	0.147995	0.850189
9352	-0.673201	2.853707	9.567813	0.045189	0.028501	-0.002166	-0.186534	-0.435110	-0.651194	0.502705	0.048467	0.149073	0.850127
9353	-0.629627	2.810036	9.435586	0.017196	0.043094	-0.007862	-0.184442	-0.435808	-0.651211	0.502711	0.048046	0.149749	0.850029
9354	-0.759889	2.823930	9.352952	-0.060169	0.039416	0.021280	-0.184956	-0.436890	-0.652111	0.502198	0.046957	0.149121	0.850503
9355	-0.765013	2.891581	9.440267	-0.060352	0.008392	0.043472	-0.183915	-0.435021	-0.652893	0.501509	0.046491	0.148080	0.851117
9356	-0.801111	2.882196	9.531013	-0.041240	0.006620	0.062027	-0.185494	-0.432971	-0.651976	0.500393	0.046273	0.147405	0.851902
9357	-0.827796	2.920916	9.612920	-0.014950	0.001151	0.060319	-0.187314	-0.432698	-0.653640	0.499395	0.046425	0.147054	0.852540
9358	-0.740923	2.901779	9.594259	-0.016614	0.007540	0.051999	-0.188362	-0.431341	-0.654018	0.498432	0.046410	0.146815	0.853145
9359	-0.661015	2.819547	9.421024	0.006340	-0.004342	0.032762	-0.189154	-0.430242	-0.652979	0.497901	0.046783	0.146797	0.853438
9360	-0.557328	2.809780	9.318638	0.027411	-0.013455	0.025506	-0.190456	-0.431574	-0.652711	0.497421	0.047488	0.147125	0.853623
9361	-0.497222	2.843535	9.305270	0.062445	-0.029861	0.023863	-0.190859	-0.432752	-0.649609	0.497062	0.048833	0.147812	0.853637
9362	-0.546416	3.055560	9.425404	0.120242	-0.057247	0.016802	-0.192548	-0.435963	-0.648822	0.496773	0.051184	0.149297	0.853409
9363	-0.585099	3.079574	9.434980	0.184891	-0.071772	0.030069	-0.195688	-0.439396	-0.644926	0.496299	0.054483	0.151653	0.853065
9364	-0.642849	3.055266	9.395695	0.211362	-0.073633	0.008056	-0.198310	-0.444165	-0.639226	0.496091	0.057988	0.154537	0.852437
9365	-0.173340	3.176347	9.353766	0.043376	-0.022606	-0.009473	-0.199872	-0.448711	-0.636891	0.496290	0.058929	0.155005	0.852172
9366	-0.274914	3.238154	9.195261	0.002860	-0.020788	0.005081	-0.198580	-0.448028	-0.634577	0.496229	0.059459	0.154859	0.852197
9367	-0.298899	3.222069	9.430048	0.041377	0.006666	0.010768	-0.200139	-0.450437	-0.634437	0.495991	0.059957	0.155555	0.852174
9368	-0.245043	3.048968	9.432924	0.069456	0.004883	0.014615	-0.200010	-0.452844	-0.632244	0.495608	0.060739	0.156787	0.852116
9369	-0.105098	3.022769	9.429062	0.041538	-0.000625	0.008951	-0.200272	-0.453643	-0.631468	0.495420	0.061371	0.157393	0.852068
9370	-0.259753	3.104586	9.524781	0.011615	-0.029887	0.026369	-0.202226	-0.454835	-0.631453	0.495029	0.062212	0.157279	0.852256
9371	-0.211556	3.104355	9.429213	0.013280	-0.064575	0.036586	-0.202627	-0.455615	-0.628997	0.494603	0.063750	0.156718	0.852492
9372	-0.254561	3.001511	8.928090	0.026321	-0.057235	0.031112	-0.205234	-0.456935	-0.628976	0.494208	0.065219	0.156577	0.852637
9373	-0.401413	2.942126	8.532225	0.041354	-0.066421	0.003518	-0.209682	-0.459009	-0.625585	0.494313	0.066962	0.156516	0.852452
9374	-0.539233	3.038922	8.777134	0.106341	-0.077400	-0.014607	-0.208904	-0.460613	-0.623268	0.494634	0.069419	0.157601	0.851869
9375	-0.236698	3.315385	9.244708	0.122196	-0.070071	-0.020083	-0.210983	-0.464492	-0.622349	0.495036	0.071944	0.158917	0.851181
9376	-0.366914	3.335371	9.536619	0.117864	-0.083811	-0.014556	-0.213081	-0.468735	-0.617299	0.495352	0.074624	0.160132	0.850538
9377	-0.511290	3.287692	9.748237	0.047073	-0.099463	-0.014896	-0.213085	-0.471138	-0.614847	0.495866	0.076907	0.159868	0.850085
9378	-0.307168	3.446198	9.548332	-0.089471	-0.095948	-0.030356	-0.216483	-0.470022	-0.614948	0.496811	0.077689	0.157458	0.849912
9379	-0.270872	3.401667	9.168787	-0.098327	-0.087704	-0.032252	-0.219610	-0.469731	-0.616344	0.497799	0.078270	0.154870	0.849756
9380	-0.304862	3.444232	8.972236	-0.040828	-0.068401	-0.017225	-0.219093	-0.467050	-0.617379	0.498346	0.079106	0.153539	0.849600
9381	-0.107797	3.574583	8.985504	0.027093	-0.039894	0.010763	-0.220140	-0.468104	-0.616080	0.498254	0.080259	0.153509	0.849551
9382	-0.275983	3.448609	8.828544	0.037184	-0.005989	0.047679	-0.221455	-0.468071	-0.614262	0.497368	0.081009	0.154023	0.849906
9383	-0.212917	3.377429	9.082574	0.030195	0.008644	0.058698	-0.222229	-0.469419	-0.615031	0.496306	0.081511	0.154469	0.850397
9384	-0.270778	3.382469	9.182920	0.068718	0.008675	0.060735	-0.224322	-0.470726	-0.613208	0.495083	0.082362	0.155645	0.850814
9385	-0.354774	3.300342	9.135378	0.095057	-0.026040	0.059078	-0.226415	-0.472838	-0.610868	0.494015	0.084085	0.156860	0.851043
9386	-0.284932	3.314919	9.136234	0.110853	-0.029678	0.055474	-0.227069	-0.474837	-0.609185	0.492919	0.085986	0.158381	0.851207
9387	-0.142598	3.285703	8.952324	0.201937	-0.042358	0.048581	-0.229826	-0.478793	-0.603226	0.491890	0.088997	0.161272	0.850950
9388	-0.188658	3.327931	8.664440	0.317096	-0.034844	0.073147	-0.231653	-0.485735	-0.598050	0.490104	0.093066	0.166216	0.850593
9389	-0.228980	3.714112	9.053540	0.152003	-0.027625	0.118420	-0.234660	-0.492121	-0.592606	0.487912	0.095555	0.168277	0.851172
9390	-0.282374	3.791092	9.082927	-0.132000	-0.020540	0.153880	-0.239365	-0.490452	-0.592826	0.485534	0.095255	0.165559	0.853096
9391	-0.086051	3.565085	9.009578	-0.128519	-0.036914	0.170555	-0.242635	-0.485584	-0.595251	0.483006	0.095327	0.162659	0.855079
9392	-0.114577	3.478283	8.969688	-0.013104	-0.044059	0.187766	-0.246305	-0.481363	-0.595478	0.479852	0.096680	0.161680	0.856887
9393	-0.213543	3.522851	9.396657	-0.129404	-0.024130	0.185289	-0.251790	-0.478353	-0.597369	0.477021	0.096559	0.158854	0.859007
9394	0.148170	3.504647	9.490992	-0.311930	0.006694	0.147415	-0.258059	-0.468372	-0.604416	0.474940	0.094050	0.153302	0.861444
9395	0.095351	3.450969	9.302517	-0.231033	0.006681	0.105375	-0.259364	-0.460057	-0.610728	0.473553	0.092168	0.149165	0.863135
9396	0.041795	3.566822	9.442863	-0.116876	0.028616	0.063456	-0.258454	-0.455239	-0.613444	0.472504	0.090879	0.147329	0.864161
9397	0.029872	3.537811	9.408740	-0.050230	0.046931	0.049001	-0.259492	-0.454706	-0.615243	0.471631	0.089839	0.146809	0.864835
9398	0.206111	3.472271	9.135822	-0.062588	0.023223	0.058217	-0.260544	-0.452402	-0.615363	0.470572	0.089139	0.145870	0.865643
9399	0.336627	3.392433	8.929488	-0.099390	0.041494	0.058014	-0.258062	-0.448014	-0.618867	0.469642	0.087767	0.144438	0.866528
9400	0.664945	3.291769	8.849527	-0.064306	0.036102	0.058218	-0.259489	-0.446677	-0.621695	0.468499	0.086820	0.143595	0.867382
9401	0.776502	3.152533	8.872620	0.025122	0.039854	0.053139	-0.260676	-0.444900	-0.620652	0.467432	0.086665	0.144296	0.867857
9402	0.887880	3.059715	9.102794	0.025484	0.058070	0.029123	-0.261327	-0.445165	-0.620905	0.466575	0.086093	0.145265	0.868213
9403	0.969846	3.078266	9.555090	0.036461	0.094527	-0.006873	-0.257787	-0.447778	-0.621968	0.466362	0.084961	0.146733	0.868192
9404	0.965052	3.070915	9.518937	0.031523	0.130984	-0.044793	-0.254917	-0.447670	-0.621474	0.466667	0.082980	0.148601	0.867902
9405	0.743147	3.086528	9.289049	0.024372	0.196750	-0.050475	-0.250201	-0.450164	-0.622804	0.466915	0.079867	0.150841	0.867674
9406	0.635622	3.383841	9.056977	-0.005750	0.258875	-0.048894	-0.242753	-0.449724	-0.624413	0.466973	0.075307	0.153256	0.867628
9407	0.152049	3.696521	9.316091	-0.170091	0.302600	-0.001840	-0.234769	-0.450254	-0.627963	0.466321	0.068713	0.153028	0.868565
9408	-0.517867	3.652879	9.606874	-0.378204	0.329848	0.067176	-0.228227	-0.442322	-0.636791	0.464640	0.059795	0.149455	0.870745
9409	-1.280663	3.378950	10.148001	-0.572687	0.327763	0.110471	-0.221290	-0.428644	-0.650526	0.462389	0.049306	0.142322	0.873791
9410	-1.297107	2.787847	10.369994	-0.712080	0.320210	0.085807	-0.214626	-0.409447	-0.665806	0.460611	0.037501	0.132759	0.876816
9411	-1.066727	2.473366	9.731633	-0.753168	0.234110	-0.000988	-0.207972	-0.388225	-0.680826	0.460531	0.026619	0.121646	0.878866
9412	-1.288184	2.384770	9.279453	-0.726546	0.076863	-0.031988	-0.204457	-0.366420	-0.695047	0.461220	0.018632	0.109610	0.880292
9413	-1.123438	2.227576	9.648444	-0.428804	-0.056179	-0.002577	-0.204207	-0.349398	-0.705628	0.461549	0.015796	0.101526	0.881144
9414	-0.351877	2.192389	9.463121	-0.089280	-0.073918	0.014893	-0.205134	-0.340524	-0.709490	0.461410	0.016439	0.099287	0.881460
9415	-0.548897	2.047159	9.320024	0.028165	-0.057404	-0.002072	-0.206169	-0.342539	-0.709870	0.461566	0.017859	0.099253	0.881355
9416	-0.583440	2.228676	9.655900	-0.127662	-0.022872	-0.002929	-0.210352	-0.342081	-0.709191	0.461657	0.017212	0.096813	0.881592
9417	-0.404509	2.105555	9.427807	-0.278031	0.037257	-0.029609	-0.209311	-0.335928	-0.713199	0.462209	0.014094	0.092279	0.881844
9418	-0.621031	2.008617	9.347614	-0.247979	0.077386	-0.064591	-0.206449	-0.327906	-0.717092	0.463198	0.010451	0.088659	0.881747
9419	-0.751936	2.172826	9.603136	-0.123500	0.061904	-0.082411	-0.202133	-0.323685	-0.721772	0.464577	0.008235	0.087117	0.881199
9420	-0.526140	2.349309	9.722937	-0.002660	0.030067	-0.085442	-0.200431	-0.324249	-0.722302	0.465953	0.007664	0.087384	0.880450
9421	-0.226682	2.223665	9.390316	0.060139	-0.008117	-0.059203	-0.198337	-0.326289	-0.721675	0.467009	0.008460	0.088452	0.879777
9422	-0.458179	2.248086	9.630937	0.026469	-0.047373	-0.007643	-0.200027	-0.329500	-0.720888	0.467185	0.009664	0.088496	0.879666
9423	-0.349438	2.211272	10.058703	-0.168281	-0.052008	0.055981	-0.202375	-0.328808	-0.721773	0.466328	0.009326	0.085135	0.880456
9424	-0.485678	1.960526	9.979504	-0.417077	-0.052220	0.086107	-0.207215	-0.321237	-0.725475	0.464952	0.006642	0.077304	0.881929
9425	-0.532069	1.570286	9.860780	-0.753674	-0.065216	0.152736	-0.211272	-0.303365	-0.736796	0.462411	0.001249	0.063479	0.884389
9426	-0.287868	0.906563	9.800942	-0.939618	-0.052403	0.227494	-0.215093	-0.277011	-0.749536	0.458387	-0.006082	0.046380	0.887521
9427	-0.245938	0.194313	9.738537	-1.000525	-0.012267	0.223469	-0.220110	-0.244177	-0.762908	0.454224	-0.014592	0.028593	0.890309
9428	-0.457076	-0.002061	10.125074	-0.839048	0.018861	0.200240	-0.222774	-0.214052	-0.774881	0.450306	-0.022291	0.013902	0.892488
9429	-0.321424	-0.141471	10.083579	-0.565567	0.015447	0.170264	-0.226345	-0.186742	-0.786072	0.446989	-0.027378	0.004060	0.894111
9430	0.132502	-0.310528	9.629372	-0.420033	-0.014512	0.148929	-0.228331	-0.171671	-0.791860	0.444046	-0.030717	-0.003477	0.895471
9431	0.267658	-0.367570	9.051342	-0.314966	-0.042710	0.132908	-0.231235	-0.160196	-0.794155	0.441469	-0.032491	-0.009412	0.896638
9432	0.171311	-0.379343	9.182299	-0.052279	-0.086314	0.134301	-0.235413	-0.155864	-0.797219	0.438987	-0.031288	-0.011001	0.897881
9433	0.141722	-0.242495	9.116731	0.362622	-0.105985	0.127197	-0.241399	-0.164405	-0.794851	0.436902	-0.025930	-0.005352	0.899119
9434	0.266445	-0.107429	9.143792	0.707464	-0.070877	0.121504	-0.246975	-0.184233	-0.787585	0.435010	-0.018343	0.006837	0.900213
9435	0.290209	-0.022139	9.447659	0.749327	-0.041556	0.140121	-0.252002	-0.213224	-0.778778	0.432723	-0.010725	0.019987	0.901242
9436	-0.203474	-0.115703	9.811398	0.346329	0.025637	0.179488	-0.255094	-0.232148	-0.772823	0.429538	-0.007976	0.026514	0.902624
9437	-0.475318	-0.207793	10.477275	-0.012347	0.074508	0.178505	-0.257432	-0.236968	-0.771774	0.426278	-0.009020	0.026899	0.904147
9438	-0.326432	-0.103068	10.060066	-0.170153	0.099072	0.180442	-0.257944	-0.235911	-0.774610	0.422924	-0.012023	0.024725	0.905748
9439	-0.774955	-0.085515	9.825690	-0.284307	0.119968	0.199197	-0.258195	-0.229768	-0.781060	0.419187	-0.016216	0.020558	0.907522
9440	-0.679702	0.149341	9.503422	-0.362717	0.140092	0.223683	-0.257690	-0.218493	-0.786095	0.414929	-0.021566	0.015248	0.909470
9441	-0.120965	0.255477	9.260485	-0.453060	0.116367	0.237125	-0.257710	-0.204530	-0.792544	0.410375	-0.027086	0.008002	0.911480
9442	-0.197507	0.146087	9.678303	-0.479424	0.090794	0.272098	-0.256946	-0.188700	-0.800418	0.405110	-0.032489	0.000183	0.913690
9443	-0.957466	-0.214146	10.307060	-0.320076	-0.000479	0.315480	-0.261149	-0.175483	-0.805285	0.399134	-0.034794	-0.005523	0.916215
9444	-1.465059	-0.425678	10.654613	-0.020260	-0.049661	0.294911	-0.267685	-0.168164	-0.809103	0.393683	-0.033937	-0.006056	0.918599
9445	-1.409182	-0.530120	10.332019	0.208730	-0.046792	0.235167	-0.271849	-0.173769	-0.807781	0.389501	-0.031242	-0.002457	0.920493
9446	-1.051259	-0.293952	9.536944	0.096998	-0.047893	0.164474	-0.276531	-0.180312	-0.806326	0.386510	-0.029472	-0.000910	0.921814
9447	-0.629203	-0.352541	9.043182	-0.045532	-0.082734	0.143528	-0.279920	-0.183231	-0.805268	0.383843	-0.028107	-0.002320	0.922967
9448	-0.669619	-0.467738	9.149207	0.024671	-0.117411	0.140248	-0.286450	-0.182887	-0.805215	0.381236	-0.025616	-0.002655	0.924119
9449	-0.463875	-0.624537	9.609801	0.163378	-0.133743	0.129911	-0.291391	-0.191171	-0.802856	0.378916	-0.021726	-0.000618	0.925176
9450	-0.335584	-0.724473	9.859236	0.171079	-0.113775	0.072707	-0.298692	-0.199680	-0.798670	0.377620	-0.018184	0.001750	0.925780
9451	-0.412925	-0.673333	10.084867	-0.059986	-0.106964	-0.015234	-0.301292	-0.202216	-0.798908	0.377891	-0.016489	-0.000236	0.925703
9452	-0.538906	-0.541245	10.090344	-0.361666	-0.094621	-0.057399	-0.302085	-0.197770	-0.800320	0.378825	-0.017330	-0.007632	0.925275
9453	-0.386539	-0.654804	9.859737	-0.565499	-0.056465	-0.075089	-0.303409	-0.183794	-0.807017	0.379992	-0.020407	-0.018627	0.924577
9454	-0.146069	-1.042074	9.738933	-0.476608	-0.019859	-0.108813	-0.301354	-0.166077	-0.813481	0.381769	-0.023479	-0.027602	0.923547
9455	-0.384060	-1.166210	10.159838	-0.293989	0.016726	-0.149483	-0.299802	-0.158301	-0.816459	0.384398	-0.025810	-0.033079	0.922213
9456	-1.221892	-1.375298	10.710775	-0.174466	0.080577	-0.184075	-0.294587	-0.151649	-0.819855	0.387735	-0.028375	-0.035740	0.920641
9457	-0.591037	-0.744417	9.803764	-0.288771	0.190231	-0.208814	-0.285831	-0.148552	-0.824055	0.391542	-0.033869	-0.039786	0.918675
9458	-0.039777	-0.598364	9.278072	-0.633714	0.255720	-0.232791	-0.274630	-0.133360	-0.830077	0.395550	-0.043199	-0.049549	0.916089
9459	-0.341864	-0.952843	9.212673	-0.680830	0.189839	-0.225539	-0.261603	-0.113767	-0.838952	0.399242	-0.051721	-0.060779	0.913365
9460	-0.639905	-1.130663	9.447435	-0.394067	0.058653	-0.157441	-0.254321	-0.098661	-0.844426	0.401762	-0.055604	-0.067640	0.911548
9461	-1.111513	-1.287796	10.204152	-0.056136	-0.034229	-0.118690	-0.252384	-0.090073	-0.846632	0.403815	-0.055174	-0.069096	0.910558
9462	-1.477119	-1.456473	10.337596	0.146846	-0.087014	-0.091746	-0.251595	-0.092502	-0.845865	0.405478	-0.052132	-0.067198	0.910140
9463	-0.730471	-0.810775	10.178392	0.100971	-0.077789	-0.090148	-0.251570	-0.101119	-0.844320	0.407114	-0.049705	-0.066043	0.909630
9464	0.037640	-0.658537	9.225142	-0.011297	-0.070450	-0.103615	-0.255740	-0.108587	-0.840416	0.408882	-0.048237	-0.066897	0.908853
9465	0.061555	-0.625421	9.045802	-0.004816	-0.080362	-0.057420	-0.256383	-0.111142	-0.840412	0.409812	-0.046627	-0.067616	0.908465
9466	0.037531	-0.634395	9.249484	0.007871	-0.055564	-0.007561	-0.256646	-0.109529	-0.841184	0.409740	-0.045392	-0.067914	0.908537
9467	-0.414408	-0.889064	9.613754	-0.030523	-0.044712	0.001447	-0.257297	-0.111399	-0.840147	0.409625	-0.044700	-0.068708	0.908564
9468	-0.534094	-1.059347	9.838285	0.031929	-0.042889	-0.013005	-0.258333	-0.112744	-0.840914	0.409747	-0.043493	-0.068467	0.908586
9469	-0.672700	-1.306633	10.068761	0.018223	-0.015560	-0.026033	-0.260645	-0.121898	-0.841674	0.410212	-0.042907	-0.068123	0.908429
9470	-0.892981	-1.614150	10.321633	-0.009845	0.019148	-0.000384	-0.259330	-0.123269	-0.842460	0.410225	-0.043193	-0.068118	0.908410
9471	-0.593625	-1.710275	10.179056	0.049127	0.037690	0.057123	-0.257232	-0.124114	-0.843639	0.409277	-0.043463	-0.066693	0.908931
9472	-0.141969	-1.392798	9.890077	0.053422	0.019475	0.044258	-0.257481	-0.129089	-0.842348	0.408519	-0.043296	-0.065496	0.909367
9473	-0.610560	-1.201353	9.864385	0.169012	-0.055437	0.032011	-0.257203	-0.134347	-0.841837	0.408004	-0.040858	-0.062659	0.909911
9474	-0.661279	-1.671407	10.327793	0.503269	-0.183115	0.015459	-0.261596	-0.153133	-0.836904	0.407876	-0.033295	-0.054950	0.910774
9475	-0.362962	-1.556519	9.981733	0.825370	-0.230238	0.007945	-0.267541	-0.181570	-0.827702	0.407966	-0.022303	-0.041604	0.911776
9476	-0.037773	-1.019151	9.344202	1.024552	-0.204364	-0.005859	-0.274154	-0.212916	-0.813461	0.408250	-0.010068	-0.024557	0.912484
9477	-0.067699	-0.796938	9.618281	1.198035	-0.191456	-0.027165	-0.280344	-0.254236	-0.797937	0.408776	0.003289	-0.004103	0.912620
9478	0.004664	0.229414	10.007810	1.262580	-0.200572	-0.045334	-0.284207	-0.298482	-0.775590	0.409376	0.017411	0.017329	0.912035
9479	0.396953	-0.135026	10.143182	1.140373	-0.185142	-0.051482	-0.289368	-0.348618	-0.750266	0.409882	0.030172	0.036759	0.910898
9480	0.334958	-0.242803	11.024431	1.094750	-0.212090	-0.177193	-0.293518	-0.386787	-0.727526	0.412540	0.043012	0.055084	0.908254
9481	0.077188	0.170496	9.621200	1.422760	-0.248575	-0.316691	-0.292729	-0.422822	-0.701726	0.417177	0.058939	0.079169	0.903450
9482	0.128361	1.574922	9.425339	1.377559	-0.302786	-0.428571	-0.291424	-0.468760	-0.667414	0.423596	0.075332	0.102022	0.896930
9483	0.470200	2.702030	9.573956	0.816969	-0.318910	-0.442503	-0.286734	-0.502399	-0.640353	0.430895	0.087098	0.114673	0.890839
9484	-0.361658	2.171423	8.262546	1.114987	-0.398286	-0.502696	-0.284414	-0.533025	-0.611465	0.438714	0.102759	0.131960	0.882926
9485	-0.090974	3.074028	8.933034	0.786502	-0.264104	-0.429854	-0.278182	-0.563554	-0.581833	0.445346	0.113168	0.144458	0.876352
9486	-0.274171	4.120351	9.682915	-0.898152	-0.031610	-0.263462	-0.273092	-0.559323	-0.584712	0.452072	0.105090	0.129025	0.876322
9487	-1.189116	2.823374	8.736841	-1.512264	0.068336	-0.198394	-0.266917	-0.522247	-0.620121	0.458383	0.089588	0.103637	0.878133
9488	-0.801692	2.502666	9.703313	-0.836094	-0.074117	-0.072908	-0.262601	-0.489507	-0.645963	0.461255	0.083203	0.088413	0.878922
9489	-0.767669	2.481664	10.577074	-0.243254	-0.182001	0.041001	-0.264940	-0.471562	-0.661559	0.461300	0.084074	0.082565	0.879384
9490	0.190518	2.664021	8.471438	-0.327475	-0.139465	0.155000	-0.270315	-0.459943	-0.665771	0.459347	0.083900	0.075277	0.881076
9491	0.786764	2.533598	9.382518	-0.163089	-0.098898	0.216700	-0.278173	-0.453248	-0.665963	0.455987	0.084331	0.071346	0.883105
9492	0.925649	2.257714	10.234480	0.076905	-0.087634	0.249285	-0.286676	-0.450441	-0.664603	0.451577	0.087076	0.071505	0.885089
9493	0.981502	2.097788	8.461278	0.090098	-0.047220	0.269624	-0.294918	-0.450047	-0.661438	0.446749	0.089001	0.072420	0.887271
9494	1.028387	1.913882	9.529706	0.001151	-0.012629	0.282038	-0.300934	-0.445275	-0.663067	0.441757	0.089783	0.071848	0.889735
9495	1.073178	1.628505	9.770961	-0.015784	0.036590	0.243128	-0.306560	-0.441574	-0.663407	0.437439	0.089246	0.071640	0.891936
9496	1.069947	1.294239	9.814250	-0.044666	0.045511	0.172843	-0.310228	-0.438697	-0.663118	0.434370	0.088431	0.070957	0.893570
9497	1.119051	1.101470	9.696787	-0.054324	0.032521	0.095304	-0.311023	-0.434112	-0.664143	0.432750	0.087422	0.070221	0.894513
9498	1.071109	1.038375	9.565834	-0.140409	-0.017061	0.041420	-0.312346	-0.428440	-0.664904	0.432280	0.086710	0.067514	0.895018
9499	1.021927	1.240144	9.500994	-0.173062	-0.052008	-0.030688	-0.312884	-0.418764	-0.669027	0.433226	0.086013	0.064080	0.894880
9500	1.090821	1.456964	9.547884	-0.119331	-0.022815	-0.078460	-0.312633	-0.412587	-0.671609	0.434861	0.085427	0.061907	0.894296
9501	1.369346	1.792846	11.926769	-0.000723	0.022715	-0.144412	-0.308982	-0.409674	-0.672928	0.437441	0.084757	0.062361	0.893070
9502	1.313943	1.686126	9.596387	-0.226178	0.095639	-0.186243	-0.305187	-0.406118	-0.677217	0.441023	0.080976	0.059497	0.891853
9503	1.655919	1.793007	10.400404	-0.442350	0.067138	-0.157763	-0.297749	-0.394277	-0.685276	0.444472	0.075648	0.052444	0.891051
9504	0.557632	1.563193	9.966866	-0.577633	0.067855	-0.125251	-0.292803	-0.377567	-0.694862	0.447479	0.069309	0.042963	0.890569
9505	0.552868	1.543312	9.784113	-0.527571	0.022409	-0.052939	-0.290472	-0.357606	-0.705976	0.449124	0.064092	0.033846	0.890525
9506	0.820272	1.561342	9.273180	-0.361867	0.008162	-0.005917	-0.289836	-0.342182	-0.713979	0.449672	0.060832	0.027504	0.890695
9507	1.010431	1.608737	8.951568	-0.103283	0.043314	0.029494	-0.291163	-0.332352	-0.717191	0.449259	0.059131	0.026055	0.891061
9508	1.223503	1.422302	9.183779	0.262527	0.069381	0.056239	-0.288815	-0.333178	-0.716178	0.447891	0.060423	0.031314	0.891494
9509	1.050509	1.328006	9.850548	0.332774	0.084015	0.060254	-0.288409	-0.343385	-0.711279	0.446363	0.061964	0.037972	0.891896
9510	0.892611	1.083177	10.107283	0.082701	0.089164	0.053445	-0.286447	-0.346360	-0.709876	0.445236	0.061294	0.040200	0.892408
9511	0.705534	0.888609	10.304440	-0.209191	0.069535	0.024310	-0.283978	-0.342615	-0.710281	0.445010	0.058232	0.037080	0.892861
9512	0.389090	0.507274	10.132913	-0.433288	0.075680	0.036094	-0.283342	-0.329469	-0.716865	0.444797	0.053190	0.029996	0.893547
9513	0.481312	0.374938	10.074308	-0.492677	0.064649	0.030284	-0.281800	-0.310961	-0.725778	0.444728	0.047665	0.021726	0.894132
9514	0.650708	0.230251	9.877029	-0.374981	0.064716	-0.007866	-0.279742	-0.291374	-0.734048	0.445178	0.043309	0.015627	0.894258
9515	0.911991	0.043872	10.097689	-0.261040	0.072186	-0.001747	-0.278330	-0.278223	-0.739218	0.445411	0.039692	0.011551	0.894371
9516	1.007641	0.218064	10.326660	-0.233373	0.134432	0.025054	-0.274028	-0.271430	-0.742994	0.445107	0.035355	0.008577	0.894738
9517	1.363907	0.324308	10.233059	-0.345550	0.167282	0.029059	-0.269612	-0.259517	-0.747284	0.444791	0.029326	0.003775	0.895146
9518	0.556080	0.375779	10.276649	-0.878059	0.122781	0.055006	-0.265600	-0.237535	-0.756732	0.444244	0.019460	-0.010860	0.895629
9519	0.004942	0.182240	10.283195	-1.018058	0.000116	0.070164	-0.263722	-0.198837	-0.769511	0.443289	0.010426	-0.029182	0.895843
9520	0.293795	0.248071	9.667516	-0.615111	-0.070757	0.026185	-0.264709	-0.168959	-0.777236	0.442864	0.006367	-0.040809	0.895637
9521	0.433111	0.335795	9.209173	-0.354499	-0.081373	0.031220	-0.268412	-0.151553	-0.780814	0.442267	0.004709	-0.047888	0.895592
9522	0.239530	0.481591	9.041385	-0.129324	-0.070050	0.080320	-0.270795	-0.142357	-0.781049	0.440755	0.004886	-0.050808	0.896175
9523	0.614678	0.679840	9.107676	0.041156	-0.022259	0.091266	-0.272373	-0.139907	-0.780648	0.439089	0.005637	-0.050190	0.897023
9524	0.282596	0.556754	9.186863	0.085778	-0.025901	0.099796	-0.274839	-0.146603	-0.778566	0.437245	0.006897	-0.048866	0.897987
9525	0.024950	0.506842	9.515011	0.206611	-0.051393	0.111510	-0.275232	-0.149006	-0.776498	0.435161	0.009610	-0.045438	0.899154
9526	-0.111822	0.403284	10.266002	0.418337	0.018307	0.145690	-0.277969	-0.152869	-0.774670	0.432437	0.012932	-0.037757	0.900780
9527	0.929385	0.453703	10.334035	0.350306	0.120674	0.119383	-0.277949	-0.164958	-0.769640	0.430279	0.013806	-0.030179	0.902085
9528	1.126007	0.154715	10.024428	0.232470	0.087409	0.008116	-0.273744	-0.174029	-0.768258	0.430108	0.014367	-0.025209	0.902311
9529	0.636597	0.179238	10.445072	0.220339	0.021502	0.012746	-0.273206	-0.184642	-0.763361	0.429829	0.016014	-0.020789	0.902529
9530	0.541630	-0.183863	9.145288	0.333283	0.065699	0.064038	-0.271493	-0.193262	-0.760150	0.428578	0.017808	-0.014202	0.903218
9531	0.620247	0.521003	9.088696	1.141669	0.106809	0.060655	-0.271452	-0.212222	-0.754220	0.427000	0.025805	0.007578	0.903852
9532	0.670835	1.035735	9.026776	2.273223	0.104163	-0.033305	-0.267700	-0.272435	-0.728455	0.425948	0.043425	0.049554	0.902345
9533	0.956871	1.755965	9.824471	1.681772	0.066881	-0.063963	-0.264880	-0.341707	-0.692358	0.425340	0.056653	0.080757	0.899642
9534	1.023916	0.847892	10.172419	-1.345154	0.166288	0.079334	-0.263555	-0.347384	-0.692113	0.425060	0.042474	0.057882	0.902313
9535	1.022061	0.238211	10.581517	-2.080041	0.090784	0.188347	-0.260618	-0.281145	-0.728258	0.422964	0.023570	0.021093	0.905594
9536	0.287261	-0.424444	9.293165	-0.780425	-0.043256	0.123169	-0.262002	-0.236525	-0.746044	0.421029	0.017943	0.006561	0.906846
9537	-0.015498	0.351739	8.504299	-0.081431	-0.035029	0.174647	-0.265546	-0.226273	-0.749884	0.417898	0.018118	0.004850	0.908300
9538	0.034946	-0.109243	8.747944	0.237026	0.018424	0.220497	-0.266600	-0.225973	-0.748068	0.413740	0.019926	0.009259	0.910130
9539	0.440747	-0.274112	8.843034	0.550210	0.033525	0.255307	-0.270769	-0.232506	-0.745068	0.408842	0.024105	0.019539	0.912078
9540	0.540967	-0.041750	9.195283	0.271521	0.095431	0.282398	-0.274161	-0.240907	-0.739235	0.403399	0.024831	0.025167	0.914341
9541	0.398785	-0.519758	10.200213	0.028103	0.175645	0.342881	-0.271792	-0.248067	-0.737707	0.397020	0.022202	0.026949	0.917146
9542	0.946574	-0.081872	11.296438	-0.068728	0.162502	0.244571	-0.270628	-0.242436	-0.739780	0.392347	0.018943	0.026903	0.919228
9543	0.656055	0.135355	10.264609	0.060186	0.081851	0.086601	-0.270115	-0.239075	-0.740299	0.390692	0.018163	0.028573	0.919899
9544	-0.273075	0.847266	10.040287	0.330152	0.034281	-0.004316	-0.269589	-0.239088	-0.741078	0.389877	0.020221	0.034964	0.919981
9545	-0.094083	1.224915	9.917633	0.088445	0.042937	-0.107081	-0.268013	-0.246354	-0.737479	0.391786	0.020236	0.036960	0.919091
9546	0.470162	0.702893	10.304440	-0.438231	0.115106	-0.272247	-0.262928	-0.244524	-0.737648	0.396825	0.014623	0.029947	0.917289
9547	-0.265851	0.828805	9.562420	-0.376568	0.143918	-0.449201	-0.254191	-0.232685	-0.744426	0.405068	0.008916	0.024302	0.913920
9548	-0.489422	0.682889	9.234236	-0.195500	0.121965	-0.529462	-0.243730	-0.230960	-0.749028	0.414422	0.004979	0.021841	0.909809
9549	-0.508154	0.551782	8.896169	-0.150273	0.092860	-0.501491	-0.231340	-0.220092	-0.754415	0.423505	0.001991	0.019946	0.905672
9550	-0.083774	0.533490	8.928678	-0.123072	0.045668	-0.405283	-0.224670	-0.219119	-0.757567	0.430451	0.000094	0.018145	0.902431
9551	0.602161	0.289398	9.613363	0.146477	0.035180	-0.350343	-0.219563	-0.226703	-0.754900	0.436756	0.000784	0.021101	0.899332
9552	0.849109	0.087060	10.100108	0.459918	0.035583	-0.324748	-0.214315	-0.239935	-0.750300	0.441939	0.004146	0.029715	0.896543
9553	0.285950	-0.105887	10.286577	0.393184	0.046457	-0.293739	-0.208531	-0.255608	-0.746480	0.447130	0.006838	0.037146	0.893671
9554	-0.350386	0.386272	10.354752	-0.129220	0.053208	-0.255837	-0.205521	-0.258332	-0.745730	0.451477	0.004675	0.035370	0.891569
9555	-1.228868	1.124923	10.884995	-0.442258	0.062133	-0.144919	-0.200701	-0.248189	-0.751187	0.454048	-0.000341	0.028032	0.890536
9556	-1.071186	1.454763	11.568000	-0.352992	0.047845	-0.042945	-0.197328	-0.238411	-0.754179	0.454747	-0.004281	0.022200	0.890334
9557	-0.041717	0.888347	10.662320	-0.334087	-0.063499	-0.071208	-0.196827	-0.226860	-0.758568	0.456012	-0.006035	0.015698	0.889815
9558	0.061271	0.502063	10.206593	-0.355323	-0.129187	-0.033347	-0.200248	-0.216059	-0.761376	0.456576	-0.006845	0.008213	0.889620
9559	-0.131599	0.488330	9.820539	-0.343769	-0.087007	0.016480	-0.203939	-0.197473	-0.768310	0.456246	-0.008230	0.001349	0.889815
9560	-0.401049	0.871945	9.592968	-0.204081	-0.049404	0.015257	-0.205405	-0.186419	-0.770617	0.455906	-0.009070	-0.002710	0.889978
9561	-0.397928	0.717644	9.494818	-0.081465	-0.026429	0.010314	-0.208683	-0.186353	-0.767750	0.455712	-0.009138	-0.004289	0.890070
9562	-0.181316	0.784823	9.315352	0.007990	0.015676	-0.020669	-0.209725	-0.183937	-0.770065	0.456063	-0.009200	-0.003986	0.889891
9563	0.045337	0.775691	9.326941	0.186516	0.008386	-0.100960	-0.207892	-0.188788	-0.767500	0.457896	-0.007414	-0.000445	0.888975
9564	0.228249	0.843738	9.420817	0.282268	0.021218	-0.135562	-0.207873	-0.197662	-0.764663	0.460327	-0.005062	0.004768	0.887722
9565	0.203729	0.930236	9.402598	0.271978	0.028445	-0.164240	-0.205897	-0.206019	-0.761842	0.463264	-0.002816	0.010042	0.886159
9566	0.068188	1.058634	9.741588	0.354168	-0.008020	-0.146248	-0.201830	-0.218823	-0.756329	0.465862	0.000720	0.016256	0.884708
9567	0.369380	1.095800	9.881742	0.369627	-0.049901	-0.103643	-0.201945	-0.231438	-0.750007	0.467696	0.005312	0.022561	0.883585
9568	0.560359	0.990949	10.064482	0.372602	-0.088083	-0.029727	-0.206231	-0.244823	-0.744427	0.468208	0.010482	0.028344	0.883101
9569	0.536706	0.889409	9.933217	0.340197	-0.084226	0.061475	-0.208570	-0.256869	-0.737700	0.467089	0.015530	0.033767	0.883429
9570	0.633909	0.715533	9.684446	0.334258	-0.021894	0.125043	-0.210909	-0.267041	-0.732393	0.464782	0.019266	0.039448	0.884336
9571	0.602267	0.252078	9.252785	0.271008	0.032958	0.150505	-0.214159	-0.276270	-0.728239	0.461979	0.021685	0.044649	0.885501
9572	0.442022	-0.038715	8.733529	0.171105	0.102312	0.148060	-0.214675	-0.282301	-0.724881	0.459187	0.021728	0.048581	0.886744
9573	0.506512	0.075915	8.447693	0.160563	0.147982	0.129479	-0.213368	-0.286470	-0.722182	0.456669	0.021069	0.052808	0.887818
9574	0.458218	0.142444	9.638764	0.399244	0.201089	0.102899	-0.209312	-0.293360	-0.718731	0.454439	0.021393	0.061709	0.888380
9575	-0.215993	-0.017069	9.817465	0.562831	0.157117	0.037327	-0.207324	-0.310043	-0.712170	0.453307	0.024106	0.073109	0.888024
9576	-1.052755	0.060430	10.454044	0.330299	0.147505	0.016740	-0.203789	-0.321616	-0.705490	0.452617	0.024644	0.080324	0.887738
9577	-1.057733	0.599003	10.360735	-0.208712	0.128525	-0.034899	-0.199353	-0.321259	-0.705267	0.453134	0.020672	0.077740	0.887806
9578	-0.596714	0.963616	9.779657	-0.491733	0.123518	-0.131376	-0.194390	-0.308463	-0.715113	0.455434	0.013956	0.070201	0.887388
9579	-0.801015	1.338035	9.638979	-0.484574	0.089594	-0.171919	-0.190627	-0.294402	-0.721076	0.458479	0.007933	0.062404	0.886476
9580	-1.105164	1.418959	9.560463	-0.295111	-0.005385	-0.210512	-0.186063	-0.283730	-0.727822	0.462150	0.005194	0.057176	0.884941
9581	-1.326492	1.327546	9.691537	-0.067518	-0.089218	-0.192623	-0.184133	-0.274324	-0.729253	0.465674	0.006106	0.055173	0.883213
9582	-1.380313	1.517021	10.255381	0.102104	-0.109104	-0.160373	-0.184381	-0.277828	-0.729253	0.468424	0.008937	0.056002	0.881682
9583	-1.130523	1.722851	10.500636	0.142743	-0.045180	-0.206414	-0.184643	-0.281572	-0.726283	0.472093	0.010975	0.058198	0.879557
9584	-0.847535	1.507850	10.077795	0.188865	-0.076281	-0.264248	-0.182802	-0.293401	-0.720105	0.476746	0.013931	0.060876	0.876820
9585	-0.460718	1.256937	9.645818	0.215352	-0.129211	-0.277843	-0.182261	-0.302280	-0.717144	0.481714	0.018034	0.063585	0.873833
9586	-0.279719	1.208593	9.474002	0.259284	-0.173026	-0.290462	-0.181354	-0.306295	-0.712893	0.486867	0.023324	0.066570	0.870623
9587	-0.139704	1.170611	9.541986	0.224349	-0.184017	-0.290615	-0.182262	-0.315667	-0.706950	0.492063	0.028448	0.068893	0.867363
9588	0.058126	1.137197	9.504958	0.203972	-0.187819	-0.351614	-0.182120	-0.324395	-0.702824	0.498250	0.033367	0.070798	0.863494
9589	0.372050	1.022084	9.429461	0.244882	-0.169600	-0.412327	-0.181983	-0.336594	-0.695084	0.505432	0.038287	0.073640	0.858865
9590	0.347457	1.125546	9.447485	0.123644	-0.093117	-0.472131	-0.177790	-0.343899	-0.692538	0.513431	0.040569	0.075200	0.853866
9591	0.850040	1.930092	10.152368	-0.099480	-0.040390	-0.501057	-0.170878	-0.344230	-0.690915	0.522110	0.039657	0.073478	0.848781
9592	0.851795	1.601543	11.160737	-0.219787	-0.053372	-0.492413	-0.163434	-0.340301	-0.694330	0.530642	0.037680	0.069589	0.843894
9593	0.247216	0.989758	11.304940	-0.312474	-0.044387	-0.470743	-0.156516	-0.335554	-0.697482	0.538857	0.034655	0.064122	0.839238
9594	0.605005	0.752614	10.695256	-0.292602	0.014027	-0.546377	-0.148432	-0.325716	-0.702706	0.548160	0.030705	0.059744	0.833671
9595	0.713913	1.108501	9.174623	-0.170107	0.045176	-0.621477	-0.136684	-0.320219	-0.706413	0.558532	0.027576	0.057646	0.827018
9596	0.318205	2.189351	8.888440	-0.201024	0.034262	-0.579228	-0.126369	-0.317123	-0.708947	0.568138	0.024236	0.055024	0.820734
9597	-0.390817	2.261344	9.247690	-0.121707	-0.002008	-0.449601	-0.117636	-0.310498	-0.711080	0.575558	0.022664	0.053146	0.815717
9598	-1.178688	1.681762	9.769895	0.159412	-0.023491	-0.328176	-0.111235	-0.313789	-0.709325	0.580847	0.024676	0.055625	0.811735
9599	-1.233901	1.165477	10.787102	0.234825	0.015008	-0.279852	-0.106395	-0.321092	-0.705752	0.585247	0.027065	0.059737	0.808198
9600	-1.109722	1.381998	10.011173	-0.045974	0.042041	-0.342224	-0.099867	-0.323575	-0.703997	0.590739	0.025580	0.059670	0.804247
9601	-0.610732	1.855915	9.009516	-0.196799	0.039210	-0.373431	-0.094135	-0.320000	-0.704171	0.596785	0.022368	0.057197	0.800048
9602	-0.307368	1.920043	8.590779	-0.182201	0.018321	-0.357622	-0.086828	-0.314181	-0.707583	0.602546	0.019633	0.054656	0.795968
9603	-0.261705	1.457187	8.992780	-0.084551	-0.010631	-0.272157	-0.083181	-0.310322	-0.708773	0.606919	0.018695	0.053359	0.792750
9604	0.033664	0.740900	10.416117	0.026197	-0.087197	-0.210537	-0.079788	-0.308081	-0.710219	0.610333	0.020313	0.052790	0.790123
9605	-0.478134	0.383756	10.396730	0.272012	-0.162079	-0.260860	-0.080574	-0.312485	-0.706341	0.614501	0.026113	0.055244	0.786546
9606	-0.180454	0.633358	10.047753	0.263874	-0.231671	-0.338313	-0.079003	-0.322822	-0.699645	0.619913	0.032768	0.056716	0.781931
9607	0.148338	0.920698	9.459557	0.104918	-0.230101	-0.409255	-0.080438	-0.326557	-0.697053	0.626482	0.037390	0.055764	0.776539
9608	0.270876	0.997098	9.216933	0.083201	-0.197271	-0.442636	-0.078609	-0.329391	-0.695132	0.633472	0.041142	0.054906	0.770718
9609	0.403241	1.042946	9.180406	0.152473	-0.128688	-0.466383	-0.074558	-0.335200	-0.691552	0.640647	0.044746	0.055966	0.764485
9610	0.655967	1.143397	9.563433	0.204884	-0.081967	-0.449578	-0.068425	-0.340619	-0.686955	0.647395	0.048261	0.058438	0.758377
9611	0.291683	1.226696	10.214105	0.139594	-0.067347	-0.383508	-0.063712	-0.345516	-0.685833	0.653135	0.050859	0.059971	0.753148
9612	0.034374	1.109772	10.644532	-0.019995	-0.030923	-0.340083	-0.061368	-0.345263	-0.684819	0.658287	0.050796	0.059599	0.748682
9613	1.034542	1.224535	11.963683	-0.124083	0.005454	-0.386794	-0.053807	-0.341442	-0.685394	0.664178	0.048844	0.058067	0.743714
9614	-0.234488	0.855514	10.319206	-0.010049	-0.066875	-0.458102	-0.048441	-0.342599	-0.687245	0.671056	0.049313	0.057459	0.737530
9615	-0.549222	1.094239	9.256249	0.103600	-0.151793	-0.489708	-0.041004	-0.343075	-0.686014	0.678318	0.052561	0.057295	0.730643
9616	-0.489999	1.302648	8.959677	0.115474	-0.131604	-0.475840	-0.038782	-0.345112	-0.684870	0.685272	0.055644	0.057676	0.723865
9617	-1.143575	1.364259	9.064859	-0.173814	0.001461	-0.457237	-0.031079	-0.342252	-0.686996	0.692057	0.052843	0.055595	0.717756
9618	-1.222244	1.178992	9.104733	-0.252221	0.138334	-0.502139	-0.021170	-0.333767	-0.690687	0.699326	0.046945	0.054397	0.711183
9619	-1.460638	1.133733	9.375517	-0.050296	0.092687	-0.547201	-0.007602	-0.329080	-0.692342	0.707024	0.044376	0.055460	0.703613
9620	-1.521872	0.825421	9.303411	0.049901	-0.038845	-0.557551	0.001022	-0.329860	-0.693186	0.714842	0.045148	0.056080	0.695570
9621	-1.338462	0.792799	9.506297	-0.081283	-0.148612	-0.543273	0.007534	-0.325616	-0.693107	0.722611	0.045402	0.053327	0.687698
9622	-0.890637	0.919304	9.656274	-0.258027	-0.198093	-0.540390	0.011972	-0.318433	-0.698304	0.730444	0.043959	0.047375	0.679908
9623	-0.433112	1.031181	9.743726	-0.347202	-0.190840	-0.550071	0.016004	-0.307069	-0.703883	0.738360	0.040881	0.040369	0.671955
9624	-0.084885	0.806031	9.832632	-0.157722	-0.163239	-0.574972	0.018479	-0.299454	-0.708418	0.746298	0.040419	0.036276	0.663392
9625	0.001991	0.792190	9.955667	0.010460	-0.141140	-0.583380	0.022389	-0.295734	-0.709739	0.754094	0.041941	0.034779	0.654503
9626	0.242791	0.845229	9.848242	-0.017243	-0.129339	-0.620447	0.030470	-0.291781	-0.710060	0.762269	0.043079	0.033086	0.644978
9627	0.401004	1.022627	9.571362	-0.028376	-0.075512	-0.671345	0.036603	-0.287023	-0.712947	0.770947	0.043112	0.032114	0.634627
9628	0.266587	0.918030	10.017511	-0.121919	0.048609	-0.678476	0.047032	-0.283093	-0.712900	0.779564	0.040314	0.031861	0.624211
9629	0.716351	0.667064	10.939935	-0.068972	0.172942	-0.683919	0.059679	-0.280256	-0.711708	0.787982	0.036601	0.034168	0.613659
9630	0.405357	0.127269	10.156540	-0.064805	0.191043	-0.756811	0.076112	-0.273441	-0.713257	0.797097	0.032851	0.036892	0.601827
9631	0.175020	0.356106	8.967011	-0.045622	0.158095	-0.805582	0.092411	-0.266353	-0.714546	0.806613	0.029581	0.039257	0.589033
9632	-0.154430	1.191849	8.726018	-0.002894	0.136312	-0.757392	0.106484	-0.259763	-0.714139	0.815346	0.027467	0.041820	0.576808
9633	-0.850099	1.520687	9.612277	0.065482	0.158597	-0.585475	0.121083	-0.255594	-0.712446	0.821884	0.026198	0.045371	0.567240
9634	-1.407097	1.109298	11.343986	0.092616	0.157021	-0.413699	0.133856	-0.255427	-0.708416	0.826370	0.025698	0.049169	0.560388
9635	-1.785654	0.615350	11.343127	-0.063076	0.109309	-0.395947	0.143118	-0.253908	-0.707973	0.830721	0.022967	0.050414	0.553926
9636	-1.309563	0.834242	10.352082	-0.293407	-0.001426	-0.413535	0.151310	-0.242420	-0.709970	0.835407	0.017824	0.047276	0.547304
9637	-0.933571	1.327888	9.563188	-0.375101	-0.090078	-0.425809	0.155202	-0.228222	-0.715676	0.840245	0.012062	0.041788	0.540459
9638	-0.903092	1.495183	9.220163	-0.311582	-0.163024	-0.399536	0.156213	-0.212906	-0.720583	0.844740	0.008387	0.035722	0.533918
9639	-0.907473	1.409127	9.384542	-0.086986	-0.204699	-0.345728	0.154367	-0.202672	-0.724437	0.848573	0.008819	0.031404	0.528072
9640	-0.989147	1.346293	9.349293	0.047490	-0.242848	-0.306226	0.150977	-0.200770	-0.726862	0.851937	0.012130	0.027782	0.522766
9641	-0.796630	1.418901	9.364110	0.126001	-0.249977	-0.279049	0.148233	-0.201001	-0.726066	0.854943	0.016732	0.024964	0.517850
9642	-0.403461	1.381997	9.600099	0.209986	-0.229694	-0.261106	0.144853	-0.205145	-0.726041	0.857675	0.022702	0.023241	0.513165
9643	-0.202636	1.228588	9.647829	0.278202	-0.171076	-0.249762	0.144085	-0.211057	-0.724617	0.860168	0.029154	0.023346	0.508641
9644	0.030438	0.888000	9.815655	0.304264	-0.152635	-0.203490	0.140718	-0.219507	-0.723690	0.862114	0.035976	0.023874	0.504872
9645	0.390351	0.734551	9.759253	0.298488	-0.139632	-0.140761	0.139942	-0.227279	-0.719427	0.863371	0.042523	0.024628	0.502171
9646	0.591909	0.424635	9.768789	0.289628	-0.168775	-0.105668	0.136562	-0.233429	-0.717724	0.864259	0.049297	0.024652	0.500018
9647	0.980242	0.387434	9.920714	0.142678	-0.164317	-0.104558	0.132654	-0.238223	-0.715887	0.865241	0.053415	0.023324	0.497957
9648	0.866797	0.429091	10.208286	-0.079546	-0.088775	-0.118731	0.131873	-0.239156	-0.715623	0.866552	0.052997	0.021062	0.495818
9649	0.562280	0.555489	9.357482	-0.253144	0.035274	-0.149342	0.131601	-0.232571	-0.718459	0.868276	0.048251	0.019254	0.493353
9650	0.598944	-0.013172	10.482829	-0.292435	0.064320	-0.177257	0.136273	-0.221588	-0.720944	0.870270	0.042599	0.017596	0.490415
9651	0.193645	0.027509	9.951533	-0.233648	0.046213	-0.127106	0.139774	-0.210869	-0.724195	0.871693	0.038046	0.016113	0.488308
9652	0.159397	0.159560	10.596367	-0.165982	0.095772	-0.054870	0.143281	-0.204713	-0.725124	0.872326	0.034329	0.016142	0.487452
9653	-0.022195	0.309404	10.198311	-0.087907	0.178206	-0.019542	0.148096	-0.200185	-0.725548	0.872519	0.031035	0.018294	0.487249
9654	-0.412294	0.698499	9.532822	-0.123450	0.167207	-0.016039	0.154472	-0.196866	-0.723661	0.872691	0.027375	0.019957	0.487096
9655	-0.739942	0.675543	10.045524	-0.247618	0.057360	0.001942	0.156533	-0.188801	-0.724190	0.872781	0.022463	0.018463	0.487244
9656	-1.197218	0.526428	10.324810	-0.156051	-0.118150	-0.015795	0.156523	-0.184900	-0.725221	0.873050	0.021014	0.014825	0.486952
9657	-0.855545	0.656439	10.154594	-0.155863	-0.176631	-0.036921	0.152335	-0.179745	-0.726993	0.873525	0.019937	0.010213	0.486264
9658	-0.817520	0.693394	8.275970	-0.229713	-0.118197	-0.084431	0.148661	-0.171634	-0.729284	0.874455	0.017185	0.005886	0.484767
9659	-0.777594	1.011590	10.546763	-0.141434	-0.110967	-0.093265	0.143955	-0.165412	-0.732858	0.875419	0.015713	0.002635	0.483103
9660	-0.653540	1.173350	7.828159	0.050155	-0.123356	-0.101475	0.142902	-0.162438	-0.733365	0.876391	0.017907	0.000929	0.481266
9661	-0.269953	1.116597	7.893353	0.150258	-0.110461	-0.124967	0.139643	-0.163750	-0.733340	0.877539	0.021575	0.000556	0.479019
9662	1.092303	1.154724	9.807701	0.144145	-0.093974	-0.131455	0.139636	-0.166681	-0.729726	0.878736	0.025132	0.000282	0.476646
9663	1.066478	0.994797	9.488367	0.202169	-0.070213	-0.163488	0.137953	-0.171243	-0.729198	0.880184	0.029414	0.001084	0.473719
9664	0.851133	0.663230	9.740949	0.157110	-0.074025	-0.184010	0.137040	-0.176724	-0.725320	0.881833	0.033006	0.001313	0.470403
9665	0.513594	0.693242	10.271104	0.007170	-0.074399	-0.232780	0.136784	-0.178202	-0.725060	0.884012	0.033914	0.000222	0.466232
9666	0.735623	0.635407	10.113940	0.024641	-0.023391	-0.325046	0.140561	-0.175282	-0.725476	0.887022	0.034694	0.000193	0.460421
9667	0.827431	0.576487	9.715508	0.181745	0.042466	-0.387098	0.143938	-0.174616	-0.722533	0.890429	0.037635	0.002856	0.453555
9668	0.972663	0.435923	9.330831	0.256825	0.088316	-0.377543	0.151243	-0.178165	-0.718591	0.893644	0.041511	0.006973	0.446798
9669	1.039825	0.500444	9.164335	0.272194	0.093914	-0.347940	0.157763	-0.181438	-0.714771	0.896477	0.045615	0.011289	0.440591
9670	0.967335	0.549516	9.485998	0.175648	0.110310	-0.315239	0.163632	-0.184837	-0.710946	0.899080	0.047847	0.015030	0.434902
9671	0.841786	0.619010	10.181911	0.119788	0.132120	-0.313726	0.171453	-0.187712	-0.706362	0.901630	0.048893	0.018615	0.429332
9672	0.418614	0.411122	10.842352	0.041648	0.117218	-0.345491	0.176900	-0.184220	-0.701756	0.904510	0.048634	0.021352	0.423131
9673	0.001102	-0.019389	10.419553	-0.153620	0.100323	-0.422122	0.184057	-0.178362	-0.701423	0.908154	0.044907	0.022123	0.415632
9674	-0.562476	-0.162568	9.682570	-0.438683	0.151002	-0.485484	0.192494	-0.161756	-0.703936	0.912446	0.035590	0.021580	0.407076
9675	-0.949472	0.121658	10.006996	-0.563473	0.227641	-0.453966	0.202608	-0.138839	-0.707364	0.916346	0.023255	0.021339	0.399141
9676	-0.996380	0.362771	10.189968	-0.317472	0.213474	-0.373345	0.212595	-0.122352	-0.706532	0.919343	0.015695	0.022815	0.392482
9677	-0.868700	0.392837	10.465224	-0.079845	0.093278	-0.299969	0.219083	-0.112840	-0.705676	0.921668	0.013325	0.023902	0.387013
9678	-0.526936	0.503592	10.292339	-0.069775	-0.030809	-0.248035	0.222196	-0.108282	-0.705053	0.923620	0.012281	0.022783	0.382434
9679	-0.234189	0.766816	9.708269	-0.259579	-0.140457	-0.192524	0.220863	-0.098574	-0.706846	0.925204	0.008460	0.018158	0.378942
9680	-0.293093	0.977548	9.456234	-0.355143	-0.175055	-0.105289	0.218752	-0.086724	-0.711213	0.926106	0.003298	0.012168	0.377054
9681	-0.337064	1.102830	9.534393	-0.247637	-0.169211	-0.005090	0.213383	-0.078867	-0.713878	0.926188	0.000032	0.007090	0.376994
9682	-0.071341	0.987866	9.530460	-0.059084	-0.149623	0.054916	0.209335	-0.076143	-0.715781	0.925804	0.000195	0.003796	0.377984
9683	0.361562	0.689963	9.400702	0.098493	-0.135640	0.068645	0.202944	-0.077290	-0.716247	0.925292	0.003162	0.001949	0.379238
9684	0.571788	0.584412	9.367578	0.188678	-0.117226	0.070933	0.198782	-0.081157	-0.716474	0.924761	0.007667	0.001129	0.380468
9685	0.409924	0.661395	9.460762	0.192691	-0.080619	0.100418	0.194101	-0.088639	-0.714632	0.923960	0.012012	0.000990	0.382298
9686	0.199985	0.714697	9.692387	0.129343	-0.040443	0.131400	0.191764	-0.095199	-0.712292	0.922952	0.014836	0.001122	0.384627
9687	0.012455	0.608539	9.713152	0.085359	0.003401	0.152334	0.188891	-0.098915	-0.709431	0.921749	0.016581	0.001703	0.387428
9688	0.080409	0.512423	9.707638	0.073162	0.026237	0.149475	0.187337	-0.102939	-0.708904	0.920610	0.017853	0.002626	0.390066
9689	0.343487	0.442846	9.610702	0.073469	0.025298	0.121806	0.186560	-0.106692	-0.707350	0.919628	0.019219	0.003525	0.392304
9690	0.465853	0.565804	9.615968	0.066765	0.034355	0.084841	0.184212	-0.109614	-0.705525	0.918993	0.020306	0.004570	0.393724
9691	0.428753	0.762884	9.579980	0.031678	0.021513	0.080981	0.184472	-0.111625	-0.703978	0.918338	0.020958	0.005070	0.395209
9692	0.213220	0.990280	10.070834	-0.052617	-0.029730	0.117524	0.183297	-0.111746	-0.703840	0.917506	0.020362	0.003981	0.397182
9693	-0.273235	0.917629	10.917411	-0.026571	-0.027876	0.169310	0.181200	-0.109697	-0.703693	0.916167	0.020365	0.003093	0.400268
9694	-0.091267	0.680540	11.129418	0.062980	0.069064	0.153018	0.178326	-0.111001	-0.702380	0.914939	0.021099	0.004725	0.403012
9695	0.245295	0.347396	10.599803	0.096770	0.138490	0.093129	0.180152	-0.114365	-0.699555	0.914127	0.022014	0.007908	0.404754
9696	0.054027	-0.005635	10.189803	-0.038840	0.073460	0.097172	0.181196	-0.116652	-0.697757	0.913358	0.020848	0.008820	0.406529
9697	-0.021092	-0.455047	9.669119	-0.130955	-0.064512	0.141242	0.180663	-0.112609	-0.698655	0.912268	0.019206	0.006418	0.409093
9698	-0.286115	-0.505080	9.262680	-0.192243	-0.171519	0.141095	0.174141	-0.110941	-0.701055	0.911216	0.017243	0.001588	0.411564
9699	-0.297635	-0.121206	8.960707	-0.276470	-0.172532	0.127733	0.170079	-0.102698	-0.704118	0.910244	0.013769	-0.003964	0.413824
9700	0.144791	0.120166	8.934615	-0.172096	-0.143190	0.093153	0.162891	-0.096980	-0.706898	0.909538	0.011936	-0.008094	0.415371
9701	0.173758	0.105230	8.771451	-0.013283	-0.079158	0.041257	0.159486	-0.093172	-0.707644	0.909184	0.012481	-0.009740	0.416094
9702	0.406436	-0.127535	9.514476	-0.058234	-0.040893	0.022523	0.156745	-0.091805	-0.708912	0.909051	0.011881	-0.011047	0.416369
9703	0.627420	-0.458351	9.732734	-0.103060	-0.048344	-0.017354	0.154245	-0.088794	-0.707342	0.909207	0.010530	-0.012886	0.416013
9704	0.291335	-0.241987	9.881454	-0.155065	-0.035827	-0.082265	0.154372	-0.085574	-0.708891	0.909936	0.008152	-0.014883	0.414402
9705	-0.183110	0.171062	9.938028	-0.217751	0.004082	-0.149132	0.153178	-0.077893	-0.710943	0.911196	0.004300	-0.016679	0.411614
9706	0.317723	0.297141	9.932468	-0.177276	0.040688	-0.176657	0.154449	-0.070207	-0.709788	0.912698	0.000916	-0.017454	0.408261
9707	0.468169	0.077504	9.637946	-0.061735	0.020763	-0.170483	0.154952	-0.064819	-0.709919	0.914092	-0.000199	-0.017665	0.405121
9708	0.617748	0.056399	9.711058	-0.126434	-0.006705	-0.168917	0.156372	-0.060251	-0.710186	0.915498	-0.002276	-0.018886	0.401872
9709	0.863814	0.018254	9.669612	-0.028252	0.031784	-0.185079	0.160141	-0.056242	-0.709698	0.916990	-0.002828	-0.018651	0.398464
9710	0.227400	0.027676	9.980655	-0.026204	0.080939	-0.218398	0.161305	-0.054626	-0.708674	0.918806	-0.003751	-0.017461	0.394306
9711	-0.427916	-0.044808	10.271170	-0.001340	0.141073	-0.255306	0.165071	-0.051283	-0.707282	0.920854	-0.004653	-0.014981	0.389593
9712	-0.244204	-0.152967	10.194555	0.114462	0.161277	-0.278733	0.171329	-0.050532	-0.706170	0.923132	-0.003598	-0.011220	0.384302
9713	0.214234	-0.251841	9.858994	0.189701	0.177900	-0.278351	0.177711	-0.052447	-0.701574	0.925300	-0.001266	-0.006568	0.379177
9714	0.581696	-0.467435	9.917008	0.167933	0.134087	-0.265449	0.183310	-0.053820	-0.697746	0.927377	0.000981	-0.002896	0.374117
9715	0.569292	-0.895058	10.102926	0.171374	0.072950	-0.220097	0.186444	-0.056265	-0.695964	0.929010	0.003733	-0.000368	0.370035
9716	0.169856	-1.054845	10.041749	-0.023973	0.033438	-0.197960	0.188391	-0.055862	-0.693914	0.930493	0.003162	0.000012	0.366297
9717	0.052569	-0.733608	9.776317	-0.267906	0.064321	-0.171573	0.191370	-0.048887	-0.694451	0.931749	-0.002250	-0.000874	0.363095
9718	0.097032	-0.423358	10.424385	-0.194012	0.106544	-0.117758	0.193565	-0.041231	-0.695240	0.932599	-0.006518	-0.000381	0.360856
9719	-0.171706	-0.672673	10.840847	0.090148	0.086831	-0.055380	0.194193	-0.037843	-0.692919	0.933010	-0.005446	0.001746	0.359806
9720	-0.532007	-0.463650	10.264325	-0.092322	0.044605	-0.047027	0.195240	-0.038127	-0.693186	0.933344	-0.007372	0.001829	0.358902
9721	-0.736024	-0.167747	9.676077	-0.254251	0.000713	0.005733	0.197709	-0.033312	-0.694494	0.933255	-0.012135	-0.000086	0.359009
9722	-0.678832	-0.038656	9.402377	-0.065798	-0.048271	0.058444	0.195085	-0.028840	-0.695375	0.932829	-0.012898	-0.001525	0.360087
9723	-0.370507	0.009757	9.309918	0.070554	-0.101015	0.083222	0.191442	-0.030966	-0.696251	0.932241	-0.010862	-0.002953	0.361662
9724	-0.130290	0.198554	9.504438	0.059905	-0.146648	0.103541	0.186233	-0.033880	-0.696727	0.931501	-0.008571	-0.005310	0.363599
9725	0.125143	0.210246	9.257346	0.080649	-0.192200	0.129569	0.180373	-0.037057	-0.697327	0.930542	-0.005656	-0.008348	0.366046
9726	0.403754	0.424608	9.166938	0.075071	-0.186621	0.149838	0.173207	-0.041692	-0.696756	0.929425	-0.002798	-0.011333	0.368828
9727	0.523719	0.547749	9.227393	0.080208	-0.164652	0.155365	0.167353	-0.045819	-0.697873	0.928235	-0.000039	-0.013869	0.371735
9728	0.692505	0.546161	9.368168	0.151767	-0.151693	0.183399	0.160328	-0.051012	-0.698981	0.926843	0.003974	-0.015634	0.375102
9729	0.735954	0.557777	9.925625	0.181421	-0.105933	0.209314	0.152653	-0.059416	-0.698278	0.925208	0.008215	-0.016344	0.379019
9730	0.688265	0.447041	9.933228	0.159807	-0.038185	0.268168	0.148750	-0.065825	-0.696055	0.923164	0.011493	-0.015961	0.383902
9731	0.592576	0.298329	10.119880	0.141572	0.034167	0.347334	0.146812	-0.072271	-0.695396	0.920448	0.013912	-0.014423	0.390351
9732	0.790288	0.294122	10.181675	0.081485	0.148489	0.394851	0.145519	-0.079779	-0.692291	0.917399	0.014259	-0.011239	0.397555
9733	0.712878	0.346584	10.090474	0.007705	0.206923	0.405457	0.146299	-0.081923	-0.689974	0.914180	0.012865	-0.007616	0.405032
9734	-0.057890	0.221150	10.441579	-0.049428	0.153820	0.447675	0.146822	-0.083269	-0.689075	0.910590	0.010769	-0.005393	0.413136
9735	-0.051536	-0.116817	10.100845	0.049435	0.068096	0.470478	0.144488	-0.087827	-0.688929	0.906658	0.011235	-0.003947	0.421699
9736	0.422746	0.000743	9.730061	0.075840	-0.005856	0.450440	0.141889	-0.094785	-0.686200	0.902833	0.012747	-0.003587	0.429787
9737	0.449207	0.020676	9.915417	0.027629	-0.058189	0.381058	0.136809	-0.097964	-0.686161	0.899520	0.013895	-0.004615	0.436635
9738	0.324084	-0.019722	10.134517	0.014563	-0.078558	0.297034	0.130938	-0.100049	-0.685341	0.896919	0.014941	-0.006053	0.441902
9739	0.212962	0.028139	10.124550	-0.031916	-0.034985	0.206281	0.124684	-0.103485	-0.685292	0.895092	0.014814	-0.007146	0.445577
9740	0.065224	0.161677	9.863402	-0.176323	0.040408	0.085448	0.124687	-0.101080	-0.687615	0.894389	0.011411	-0.008087	0.447071
9741	-0.024716	0.296827	9.336374	-0.314403	0.090404	0.027448	0.125701	-0.092598	-0.688007	0.894212	0.005130	-0.009390	0.447516
9742	-0.430318	0.413036	9.082179	-0.303592	0.070144	-0.022321	0.127763	-0.082525	-0.690084	0.894479	-0.000798	-0.010918	0.446977
9743	-0.661302	0.321357	9.141148	-0.114519	-0.015560	-0.006469	0.126961	-0.075518	-0.691624	0.894531	-0.002555	-0.012268	0.446831
9744	-0.341770	0.053377	9.385210	0.044765	-0.066446	0.031354	0.126821	-0.073356	-0.691364	0.894344	-0.001045	-0.013122	0.447185
9745	0.058513	0.040456	9.595198	0.105988	-0.110144	0.055741	0.124614	-0.076970	-0.691090	0.893816	0.001969	-0.014166	0.448205
9746	0.362244	0.056458	9.876700	0.083244	-0.117423	0.068565	0.119795	-0.080690	-0.690795	0.893220	0.004615	-0.015589	0.449326
9747	0.541591	-0.145294	9.870744	0.025589	-0.146695	0.073873	0.115501	-0.082409	-0.692181	0.892504	0.006522	-0.018021	0.450633
9748	0.518445	-0.342085	10.026194	-0.258908	-0.110430	0.087149	0.110788	-0.078718	-0.692529	0.891753	0.002989	-0.022404	0.451959
9749	0.856969	-0.568387	9.783741	-0.135525	-0.080967	0.095138	0.106728	-0.072220	-0.694818	0.890859	0.001404	-0.025140	0.453582
9750	0.679043	-0.670034	9.711043	-0.052708	-0.057281	0.038301	0.104375	-0.070580	-0.695315	0.890557	0.001088	-0.026706	0.454086
9751	0.288693	-0.690932	10.158379	-0.078485	0.008291	-0.006250	0.102278	-0.067596	-0.695942	0.890618	-0.000270	-0.027344	0.453929
9752	0.752588	-0.914091	10.058763	0.104267	0.074202	-0.069999	0.105408	-0.067356	-0.695451	0.891329	0.001077	-0.025142	0.452658
9753	0.912414	-1.078389	9.760303	0.223737	0.105327	-0.117414	0.108153	-0.072749	-0.692118	0.892425	0.004250	-0.021349	0.450671
9754	0.888207	-1.059355	9.712337	0.078959	0.132662	-0.088659	0.111564	-0.078175	-0.691373	0.893278	0.004628	-0.018329	0.449106
9755	0.957658	-0.963059	9.690331	-0.007571	0.163597	-0.111296	0.116125	-0.078746	-0.689344	0.894330	0.003108	-0.015630	0.447124
9756	0.439018	-0.876164	10.075571	-0.096479	0.153259	-0.144983	0.121326	-0.075147	-0.687835	0.895678	0.000184	-0.013810	0.444488
9757	-0.245411	-0.899775	10.604137	-0.178234	0.141965	-0.184173	0.126665	-0.070894	-0.688134	0.897339	-0.004230	-0.013019	0.441130
9758	-0.528689	-0.650928	10.372147	-0.213105	0.140889	-0.224976	0.131339	-0.062325	-0.689329	0.899328	-0.009113	-0.012458	0.437002
9759	-0.040527	0.094122	9.868670	-0.335804	0.186455	-0.270901	0.136782	-0.050256	-0.690271	0.901640	-0.016738	-0.012228	0.431989
9760	0.294047	0.221368	10.300843	-0.117045	0.166665	-0.247611	0.144842	-0.041710	-0.689815	0.903773	-0.020102	-0.010386	0.427413
9761	0.053852	0.048707	10.603429	-0.028254	0.102922	-0.170467	0.148490	-0.039995	-0.689585	0.905234	-0.021430	-0.008969	0.424278
9762	-0.212703	0.310456	9.913303	-0.236391	0.042704	-0.047775	0.149508	-0.034332	-0.688687	0.905545	-0.025938	-0.010293	0.423332
9763	-0.310180	0.505361	9.276626	-0.184992	0.002794	0.035602	0.150539	-0.026417	-0.691790	0.905144	-0.029237	-0.011888	0.423932
9764	-0.129099	0.437605	9.056530	0.138205	-0.007608	0.103716	0.149370	-0.029228	-0.691008	0.904362	-0.026571	-0.010863	0.425801
9765	0.216778	0.200495	9.166850	0.302548	-0.013674	0.148880	0.148741	-0.038640	-0.688683	0.903234	-0.020869	-0.008537	0.428555
9766	0.362618	-0.036067	9.553756	0.260513	-0.023699	0.181919	0.145890	-0.046148	-0.687372	0.901815	-0.015866	-0.006724	0.431779
9767	0.266598	-0.112421	9.794227	0.218383	-0.051126	0.209432	0.144608	-0.054613	-0.685558	0.900055	-0.011335	-0.005789	0.435590
9768	0.053907	-0.002663	9.652159	0.160389	-0.062150	0.219296	0.139666	-0.061559	-0.684231	0.898215	-0.007807	-0.005529	0.439452
9769	-0.095722	0.030603	9.617623	0.132272	-0.051221	0.223744	0.138137	-0.071391	-0.684481	0.896254	-0.004817	-0.005337	0.443483
9770	0.019985	0.035952	9.707593	0.131518	-0.069504	0.218234	0.134231	-0.076724	-0.682645	0.894390	-0.001741	-0.005463	0.447251
9771	0.111731	0.007324	9.724850	0.197811	-0.062042	0.244404	0.130714	-0.081117	-0.680811	0.892187	0.002520	-0.004876	0.451632
9772	0.005014	0.152154	9.927517	0.103705	-0.021862	0.282613	0.128516	-0.087562	-0.680280	0.889743	0.004666	-0.004411	0.456417
9773	0.192997	0.167281	10.020698	0.023026	0.021976	0.296909	0.124997	-0.091283	-0.678704	0.887018	0.005048	-0.003913	0.461690
9774	-0.069346	0.080400	10.093843	0.010562	0.036601	0.320811	0.122142	-0.096107	-0.678684	0.884069	0.005000	-0.003264	0.467317
9775	-0.110346	0.100944	10.497013	-0.033278	0.051190	0.339940	0.120185	-0.097693	-0.677636	0.880880	0.004100	-0.002765	0.473314
9776	0.353319	-0.071526	10.446113	0.099728	0.014904	0.362846	0.119150	-0.099843	-0.678016	0.877452	0.005824	-0.001652	0.479627
9777	0.271383	-0.094741	10.036958	0.104611	-0.074551	0.397159	0.115245	-0.105312	-0.676180	0.873599	0.008549	-0.002080	0.486568
9778	0.159928	0.007093	9.629281	-0.202168	-0.083957	0.417765	0.107951	-0.107540	-0.677930	0.869535	0.005946	-0.005647	0.493803
9779	-0.216743	0.146992	9.954180	-0.269457	-0.071345	0.404459	0.101419	-0.102639	-0.680716	0.865525	0.002095	-0.009662	0.500768
9780	-0.298246	0.050689	9.980873	0.063159	-0.080345	0.323098	0.096194	-0.100702	-0.681706	0.862273	0.004061	-0.010493	0.506318
9781	-0.606265	-0.081036	9.630496	0.219899	-0.122488	0.224283	0.090858	-0.105630	-0.681408	0.859940	0.009195	-0.010419	0.510205
9782	-0.380727	0.135116	9.390794	-0.071293	-0.110084	0.173877	0.085646	-0.109071	-0.680722	0.858163	0.009186	-0.013130	0.513126
9783	-0.477103	0.109696	9.048684	-0.273367	-0.093913	0.146066	0.081715	-0.103110	-0.682496	0.856675	0.005542	-0.017552	0.515529
9784	-0.242171	-0.125996	8.934753	-0.165125	-0.062585	0.184427	0.078067	-0.102547	-0.684274	0.854769	0.003424	-0.020404	0.518596
9785	0.146184	-0.157548	9.331597	0.104837	-0.040376	0.166391	0.073105	-0.102224	-0.684492	0.853015	0.005672	-0.019976	0.521473
9786	0.563483	-0.183482	9.947225	0.252475	-0.032966	0.135759	0.071800	-0.103281	-0.683707	0.851567	0.010399	-0.017977	0.523834
9787	0.531904	-0.098969	10.759444	0.193492	-0.073368	0.111512	0.069074	-0.111583	-0.680720	0.850325	0.014531	-0.017195	0.525776
9788	0.441229	-0.348876	9.492493	0.077278	-0.108965	0.149764	0.065035	-0.115036	-0.679785	0.848696	0.017071	-0.018335	0.528287
9789	0.946410	-0.124251	9.457151	0.003340	-0.129893	0.186347	0.059184	-0.121978	-0.679225	0.846671	0.018535	-0.020567	0.531396
9790	0.932281	-0.188714	9.609739	0.001496	-0.113416	0.202925	0.054356	-0.122199	-0.679703	0.844466	0.019814	-0.022602	0.534765
9791	0.604702	-0.262786	9.245586	0.122099	-0.076746	0.204397	0.048875	-0.122007	-0.680176	0.842186	0.022702	-0.022697	0.538231
9792	0.711807	0.088827	10.696546	0.220524	-0.014606	0.192771	0.047840	-0.126968	-0.678362	0.840020	0.026617	-0.020712	0.541506
9793	0.034531	0.021809	9.784342	0.136460	0.113087	0.140454	0.045628	-0.131645	-0.676410	0.838465	0.027707	-0.017420	0.543972
9794	0.219658	-0.381988	9.787608	0.095124	0.087369	0.099704	0.045900	-0.139435	-0.672801	0.837346	0.028450	-0.015028	0.545726
9795	0.171431	-0.384943	9.655096	-0.058687	-0.000582	0.080603	0.045772	-0.141046	-0.672155	0.836499	0.027477	-0.015734	0.547052
9796	0.407134	-0.268974	9.661322	-0.118250	-0.037155	0.085899	0.045894	-0.136076	-0.674090	0.835617	0.026011	-0.017749	0.548409
9797	0.985852	-0.299049	9.675902	0.032472	-0.057940	0.081180	0.042759	-0.135234	-0.674323	0.834688	0.027169	-0.018440	0.549744
9798	0.816858	-0.146791	12.086442	0.361041	-0.077073	0.042224	0.040688	-0.144351	-0.671212	0.833979	0.034161	-0.015832	0.550510
9799	-0.431983	0.884758	11.950032	0.160602	-0.062806	0.049396	0.033917	-0.154621	-0.667160	0.833303	0.037504	-0.015149	0.551334
9800	-0.163467	1.087957	9.305368	-0.056190	-0.031639	0.086120	0.033664	-0.154500	-0.668836	0.832382	0.037024	-0.016411	0.552721
9801	0.546331	0.899561	10.082273	0.143904	-0.036870	0.082555	0.033141	-0.158108	-0.665993	0.831350	0.039806	-0.015457	0.554106
9802	0.692162	0.634022	9.734255	0.115903	-0.071569	0.089873	0.028977	-0.163445	-0.664800	0.830235	0.042632	-0.015485	0.555566
9803	0.766552	0.695872	9.486177	0.015732	-0.108124	0.121726	0.025062	-0.164743	-0.664124	0.828835	0.044083	-0.017172	0.557490
9804	0.884475	0.739466	9.502291	0.068220	-0.102562	0.123831	0.021156	-0.166059	-0.665256	0.827353	0.046448	-0.018271	0.559460
9805	1.043089	0.851051	9.678164	0.086545	-0.069619	0.127563	0.016192	-0.166801	-0.664054	0.825818	0.048669	-0.018543	0.561526
9806	1.134254	0.947718	9.752381	0.120925	-0.045884	0.098166	0.013465	-0.172959	-0.662486	0.824574	0.051279	-0.018087	0.563135
9807	1.134143	0.956110	9.392441	0.278494	-0.053948	0.084214	0.010864	-0.179644	-0.659499	0.823307	0.056543	-0.015908	0.564549
9808	0.832158	1.105768	9.713372	0.069385	-0.065915	0.165288	0.006955	-0.183900	-0.657791	0.821333	0.058512	-0.016445	0.567202
9809	0.800476	1.172610	9.579593	0.021366	-0.071272	0.233345	0.004868	-0.186023	-0.656613	0.818629	0.059711	-0.017614	0.570939
9810	-0.158073	0.399996	7.925153	0.161168	-0.069108	0.318053	-0.000992	-0.188397	-0.657858	0.814759	0.063159	-0.017333	0.576088
9811	1.660761	1.803880	10.763060	0.203966	-0.101722	0.381045	-0.007654	-0.193940	-0.653031	0.810046	0.067650	-0.017069	0.582201
9812	0.828643	1.299828	8.775112	0.220291	-0.006509	0.432678	-0.015472	-0.201379	-0.650389	0.804660	0.071279	-0.015239	0.589245
9813	0.757577	1.132033	11.105266	0.306692	-0.006513	0.466318	-0.020153	-0.210737	-0.647257	0.798678	0.076277	-0.012320	0.596778
9814	0.940519	1.140392	9.926103	0.219821	0.010124	0.532321	-0.029023	-0.219223	-0.642542	0.791930	0.079668	-0.010388	0.605304
9815	1.092431	1.141422	10.138768	0.156400	0.030290	0.579963	-0.035544	-0.224519	-0.639910	0.784612	0.081783	-0.008860	0.614506
9816	1.015173	1.196725	10.878140	0.068679	0.094193	0.614475	-0.041158	-0.225529	-0.639220	0.776896	0.081725	-0.007582	0.624256
9817	1.776091	0.852704	10.438746	0.034168	0.092367	0.575593	-0.046380	-0.228416	-0.637114	0.769618	0.081142	-0.006603	0.633294
9818	1.421251	0.919181	9.682649	-0.126867	0.051897	0.541608	-0.053949	-0.227400	-0.638344	0.762914	0.078594	-0.008325	0.641651
9819	1.023092	0.979107	9.146889	-0.230420	0.044453	0.541083	-0.059048	-0.220502	-0.642174	0.756288	0.074549	-0.011410	0.649877
9820	1.043068	0.824446	8.933673	-0.116425	0.052766	0.520432	-0.065192	-0.216133	-0.643801	0.749658	0.072118	-0.012934	0.657757
9821	1.346905	0.811002	9.046737	-0.061642	0.119446	0.468012	-0.070294	-0.213779	-0.643501	0.743586	0.069644	-0.012597	0.664884
9822	1.233160	0.907272	9.123837	-0.018311	0.168684	0.412772	-0.073684	-0.211607	-0.645926	0.738115	0.067162	-0.010936	0.671235
9823	0.906677	1.138600	9.421682	-0.043414	0.209617	0.372870	-0.072643	-0.210543	-0.646192	0.733186	0.063782	-0.008889	0.676972
9824	0.781067	1.201688	9.651831	-0.062394	0.197622	0.349709	-0.071344	-0.209205	-0.645815	0.728531	0.060268	-0.007310	0.682318
9825	0.776898	1.077721	9.986107	0.007996	0.131846	0.340940	-0.073572	-0.207557	-0.645409	0.723870	0.058700	-0.005634	0.687412
9826	0.697986	0.948151	10.132377	-0.007551	0.045900	0.342842	-0.074611	-0.207155	-0.646821	0.719145	0.058060	-0.005502	0.692409
9827	0.676743	0.846599	9.996333	0.026157	-0.018127	0.306201	-0.078147	-0.206289	-0.645114	0.714861	0.058812	-0.005685	0.696766
9828	0.503318	0.817541	10.042315	0.036949	-0.063897	0.284172	-0.084026	-0.205949	-0.644679	0.710830	0.060339	-0.006442	0.700741
9829	0.117337	0.890319	10.442997	0.020027	-0.047690	0.228664	-0.092105	-0.208834	-0.645520	0.707593	0.061389	-0.007009	0.703914
9830	0.503972	0.685742	10.194097	0.080230	-0.055021	0.167174	-0.093417	-0.208808	-0.644347	0.705121	0.063416	-0.006887	0.706212
9831	0.779703	0.485984	10.011440	0.131214	-0.073223	0.155486	-0.097079	-0.211165	-0.641349	0.702748	0.066380	-0.006152	0.708308
9832	1.112446	0.477410	10.124843	0.087273	-0.080473	0.182973	-0.101246	-0.214084	-0.641188	0.700018	0.068865	-0.006312	0.710769
9833	1.662671	0.348043	9.964937	0.101411	-0.052973	0.173803	-0.105939	-0.216723	-0.640635	0.697399	0.071119	-0.005783	0.713122
9834	2.062916	0.313445	9.464108	0.062956	-0.014594	0.150499	-0.108554	-0.219096	-0.638033	0.695149	0.072329	-0.005323	0.715198
9835	2.086638	0.377008	9.042753	0.066530	0.021923	0.119085	-0.111156	-0.222031	-0.637756	0.693347	0.073073	-0.004254	0.716876
9836	1.971092	0.335381	8.897068	0.120739	0.040252	0.118408	-0.111684	-0.222015	-0.636719	0.691454	0.074302	-0.002157	0.718586
9837	1.802893	0.222258	8.980326	0.097876	0.053031	0.134882	-0.114029	-0.225747	-0.634894	0.689361	0.075059	-0.000307	0.720519
9838	1.431863	0.183687	9.173154	0.055877	0.065716	0.136481	-0.113769	-0.227622	-0.633218	0.687255	0.075023	0.001185	0.722531
9839	0.954352	0.239372	9.553539	0.017299	0.094844	0.144521	-0.114297	-0.227070	-0.632568	0.685126	0.074043	0.002396	0.724647
9840	0.447609	0.357412	9.893720	0.029697	0.096551	0.129785	-0.113768	-0.228427	-0.632832	0.683160	0.073199	0.003941	0.726580
9841	0.195923	0.577025	10.240106	0.105167	0.116618	0.105194	-0.112986	-0.229772	-0.631547	0.681461	0.073036	0.006804	0.728169
9842	-0.253332	0.772073	10.553098	0.067015	0.138312	0.060638	-0.112078	-0.231645	-0.628973	0.680442	0.072084	0.009559	0.729185
9843	0.127742	0.744851	10.813113	0.029066	0.165610	0.015194	-0.109458	-0.233566	-0.629253	0.680148	0.070080	0.012157	0.729616
9844	1.056529	0.573238	10.039250	0.018264	0.167444	-0.052181	-0.105018	-0.234688	-0.628644	0.680833	0.068014	0.014757	0.729124
9845	0.864833	0.827042	9.796183	-0.122616	0.127007	-0.077767	-0.101623	-0.234728	-0.628800	0.682096	0.064481	0.014723	0.728265
9846	1.091835	0.756357	10.099757	-0.130868	0.094034	-0.106359	-0.098751	-0.230742	-0.631661	0.683778	0.061436	0.014218	0.726960
9847	1.046327	0.685845	9.908714	-0.110979	0.037243	-0.167077	-0.095092	-0.229318	-0.633498	0.686330	0.059354	0.013206	0.724744
9848	0.844660	0.983230	9.049266	-0.389673	0.013180	-0.181384	-0.093270	-0.222900	-0.637124	0.689391	0.053907	0.007935	0.722337
9849	1.096989	1.141702	8.811405	-0.386436	0.020580	-0.170299	-0.090937	-0.211378	-0.642302	0.692240	0.048314	0.002698	0.720043
9850	1.205893	1.066041	9.135411	-0.186444	0.022553	-0.195127	-0.087943	-0.205235	-0.645164	0.695214	0.045538	0.000494	0.717358
9851	1.066663	0.961590	9.627126	-0.246024	0.075494	-0.173367	-0.085083	-0.199352	-0.647121	0.697910	0.041142	-0.001960	0.715001
9852	0.990081	0.877663	10.455766	-0.265076	0.057164	-0.156832	-0.082879	-0.192116	-0.649459	0.700349	0.036771	-0.004845	0.712836
9853	0.879907	0.746855	10.961783	-0.312953	0.044261	-0.157058	-0.079099	-0.185718	-0.652843	0.702803	0.031910	-0.008703	0.710615
9854	0.300970	0.835690	11.245672	-0.424195	0.097042	-0.157733	-0.076100	-0.178916	-0.657254	0.705299	0.024736	-0.013288	0.708354
9855	1.024387	0.751951	10.257491	-0.408452	0.150169	-0.187224	-0.070895	-0.166220	-0.663229	0.708160	0.017058	-0.016973	0.705641
9856	0.787967	0.737777	9.064498	-0.344139	0.119228	-0.183154	-0.065307	-0.154717	-0.666625	0.710877	0.010705	-0.020102	0.702948
9857	-0.025372	0.928197	8.939559	-0.391098	0.035326	-0.050404	-0.064150	-0.145054	-0.670245	0.711662	0.004861	-0.025158	0.702054
9858	0.302954	0.835530	9.087747	-0.143817	0.021390	0.100394	-0.063645	-0.136325	-0.673473	0.710263	0.002605	-0.026906	0.703417
9859	0.570828	0.786434	9.348799	0.138526	0.083984	0.147881	-0.062342	-0.137673	-0.671935	0.708216	0.003547	-0.023803	0.705585
9860	0.389749	0.851611	9.518450	0.291670	0.170005	0.141129	-0.061139	-0.146444	-0.670916	0.706245	0.005354	-0.017312	0.707735
9861	0.286123	0.844184	9.517379	0.456588	0.162766	0.105056	-0.058251	-0.156950	-0.666166	0.704734	0.009732	-0.008551	0.709354
9862	1.035323	0.435705	9.230597	0.290328	0.135341	0.124612	-0.055620	-0.167729	-0.662061	0.702907	0.012024	-0.002572	0.711175
9863	1.402424	0.307651	9.561079	0.125754	0.065818	0.158972	-0.054577	-0.171755	-0.658843	0.700615	0.013178	0.000067	0.713418
9864	1.141925	0.351581	9.895317	0.135886	-0.014517	0.214506	-0.056916	-0.177910	-0.656503	0.697506	0.015431	0.001724	0.716411
9865	0.830756	0.397199	10.049077	0.132192	-0.058383	0.239457	-0.060313	-0.180812	-0.653766	0.694026	0.018490	0.002655	0.719708
9866	0.612010	0.264464	10.054776	0.113487	-0.041896	0.275327	-0.065401	-0.183172	-0.652693	0.690007	0.020824	0.003584	0.723494
9867	0.357174	0.127755	10.326524	0.056681	0.018297	0.273094	-0.067994	-0.185322	-0.654739	0.686019	0.021728	0.004452	0.727246
9868	-0.427113	-0.184277	10.994137	-0.049878	0.098438	0.272407	-0.068797	-0.184203	-0.651634	0.682054	0.019778	0.004940	0.731017
9869	0.296037	-0.149896	11.481443	-0.109179	0.219049	0.259021	-0.069319	-0.182323	-0.653049	0.678273	0.015427	0.006138	0.734622
9870	0.549743	-0.831927	10.283658	-0.051785	0.263629	0.109791	-0.064627	-0.180219	-0.653215	0.676629	0.011007	0.008902	0.736188
9871	-0.221562	-0.878386	9.810134	-0.125125	0.200319	0.074425	-0.061365	-0.176502	-0.655563	0.675521	0.006650	0.009619	0.737248
9872	-0.512956	-0.462790	9.097930	-0.349973	0.064934	0.115926	-0.058891	-0.170358	-0.658808	0.673827	0.001129	0.005303	0.738869
9873	-0.340554	-0.238157	8.555403	-0.373008	-0.042839	0.127053	-0.060740	-0.157977	-0.663823	0.671947	-0.003025	-0.000915	0.740592
9874	-0.172758	-0.040909	8.449317	-0.327576	-0.064692	0.125469	-0.061285	-0.149090	-0.665880	0.670046	-0.006329	-0.006645	0.742263
9875	-0.231776	0.204368	8.449805	-0.151381	0.006882	0.164998	-0.064691	-0.142335	-0.668690	0.667577	-0.008265	-0.008882	0.744442
9876	-0.367841	0.446057	8.852789	0.170119	0.085005	0.218166	-0.066791	-0.140951	-0.667511	0.664296	-0.007155	-0.005195	0.747417
9877	-0.431733	0.727002	9.437024	0.438299	0.148444	0.271085	-0.065849	-0.151862	-0.664941	0.660289	-0.003363	0.003323	0.750997
9878	-0.190178	0.647528	9.975849	0.552329	0.143090	0.275369	-0.066490	-0.165668	-0.656937	0.656071	0.001941	0.013512	0.754576
9879	-0.217332	0.303582	10.719691	0.588995	0.066241	0.253531	-0.066200	-0.185277	-0.648169	0.652154	0.008955	0.023234	0.757677
9880	-0.406513	0.527928	10.303406	0.315785	0.022045	0.239282	-0.069312	-0.197333	-0.643372	0.648406	0.012992	0.028251	0.760659
9881	-0.065706	1.340358	9.890712	-0.118567	0.025222	0.200140	-0.071931	-0.197557	-0.641673	0.645376	0.011405	0.026720	0.763312
9882	-0.188245	1.248193	9.744253	-0.305908	0.019529	0.201047	-0.074546	-0.193101	-0.644103	0.642329	0.007408	0.022244	0.766070
9883	-0.085966	1.050317	10.212907	-0.366084	-0.040839	0.216533	-0.077314	-0.181639	-0.647562	0.639067	0.003666	0.016102	0.768974
9884	-0.063719	0.443206	10.655872	-0.378712	-0.088399	0.223028	-0.083473	-0.168003	-0.653188	0.635656	0.000400	0.009120	0.771919
9885	-0.239077	-0.693970	10.983942	-0.135736	-0.095680	0.157866	-0.089748	-0.161087	-0.656620	0.633236	0.000403	0.005815	0.773937
9886	-0.255147	-0.906799	9.963047	0.101003	-0.040708	0.083325	-0.091186	-0.163075	-0.654673	0.631933	0.002466	0.006853	0.774989
9887	-0.801001	-0.675858	10.275641	-0.184222	0.031919	0.052199	-0.092232	-0.161989	-0.655181	0.631130	-0.000183	0.004392	0.775665
9888	-0.733696	-0.634829	10.274445	-0.320754	0.108517	0.038469	-0.089894	-0.152620	-0.659843	0.630494	-0.005768	0.000777	0.776172
9889	0.117591	-0.724247	9.661837	-0.103974	0.101443	-0.026826	-0.087554	-0.149146	-0.660506	0.630900	-0.008520	0.000416	0.775818
9890	0.639596	-0.503177	9.280947	0.051187	0.043135	-0.062851	-0.085971	-0.150802	-0.662456	0.631866	-0.008400	0.001735	0.775030
9891	1.206387	-0.054890	9.186907	0.108973	-0.013410	-0.079082	-0.085728	-0.148894	-0.660262	0.633115	-0.006628	0.003153	0.774023
9892	0.947435	-0.327677	9.768758	0.166234	-0.029885	-0.079693	-0.087674	-0.154520	-0.658441	0.634351	-0.003922	0.005328	0.773017
9893	-0.512476	-0.516639	10.234960	0.043253	0.002535	-0.118258	-0.085972	-0.158297	-0.656649	0.636187	-0.003229	0.005898	0.771506
9894	-1.152317	0.198574	10.104597	-0.273700	0.031240	-0.167033	-0.084408	-0.157105	-0.657049	0.638723	-0.007070	0.002052	0.769402
9895	-0.621170	1.035613	9.742032	-0.336809	0.018380	-0.211647	-0.082722	-0.147862	-0.661577	0.641917	-0.011496	-0.002974	0.766682
9896	-0.269027	1.010894	10.047421	-0.254094	-0.043696	-0.230502	-0.081303	-0.139276	-0.664683	0.645362	-0.013931	-0.007495	0.763713
9897	-0.342495	0.249331	10.405713	-0.072946	-0.156911	-0.244146	-0.080526	-0.135926	-0.665979	0.649041	-0.012258	-0.010704	0.760580
9898	-0.426421	-0.352041	10.478108	0.013498	-0.289400	-0.258244	-0.084703	-0.136416	-0.665687	0.652889	-0.007482	-0.014330	0.757281
9899	-0.251403	-0.154976	10.314479	-0.067054	-0.358916	-0.262237	-0.094627	-0.136035	-0.665737	0.656726	-0.002686	-0.020051	0.753858
9900	0.146056	-0.115407	9.694645	-0.145694	-0.328838	-0.301423	-0.098668	-0.134663	-0.667899	0.661096	0.000623	-0.026595	0.749829
9901	0.537522	-0.340732	9.003828	-0.213465	-0.257470	-0.281538	-0.104561	-0.130010	-0.667850	0.665161	0.001978	-0.033179	0.745959
9902	0.826941	-0.369068	8.991730	-0.056071	-0.196902	-0.267902	-0.107311	-0.127284	-0.668085	0.669002	0.004490	-0.036638	0.742343
9903	1.097714	-0.547824	8.622091	-0.143320	-0.160236	-0.213003	-0.110318	-0.124298	-0.669609	0.672049	0.005301	-0.040905	0.739357
9904	0.861715	-0.575037	9.243606	0.119403	-0.081434	-0.213655	-0.109803	-0.124557	-0.667934	0.675099	0.008428	-0.040227	0.736581
9905	0.913467	-0.284694	9.694632	0.136526	0.000892	-0.184181	-0.110571	-0.129800	-0.667027	0.677783	0.010614	-0.038202	0.734192
9906	0.846155	-0.317963	9.854362	0.023818	0.028347	-0.112811	-0.108219	-0.133043	-0.664981	0.679430	0.010750	-0.037461	0.732704
9907	0.628321	-0.125198	10.068666	0.071176	0.061434	-0.042503	-0.108606	-0.133182	-0.665882	0.680083	0.011062	-0.035599	0.732187
9908	0.587678	0.302105	9.819839	0.151964	0.067096	-0.014435	-0.104811	-0.138329	-0.663720	0.680287	0.012300	-0.032476	0.732122
9909	0.673144	0.555187	9.204888	0.139234	0.017838	0.004033	-0.102719	-0.142109	-0.661673	0.680205	0.014166	-0.030193	0.732263
9910	0.342526	0.121649	9.253332	0.056884	-0.064462	0.044358	-0.104281	-0.145046	-0.660370	0.679490	0.015999	-0.030268	0.732886
9911	0.045564	-0.271651	9.792332	0.028915	-0.093728	0.083024	-0.106897	-0.145409	-0.659188	0.678207	0.017928	-0.031115	0.733993
9912	0.290518	-0.052997	10.272959	-0.030438	-0.101120	0.075345	-0.110566	-0.144136	-0.657350	0.677033	0.019096	-0.032977	0.734965
9913	0.425677	-0.086406	10.273752	-0.023308	-0.102944	0.066162	-0.114086	-0.144775	-0.657839	0.676002	0.020442	-0.034685	0.735799
9914	0.734747	-0.196898	10.145466	0.000825	-0.086536	0.018287	-0.118397	-0.144187	-0.657804	0.675656	0.021857	-0.035867	0.736019
9915	0.864572	-0.143007	9.648154	-0.015850	-0.037202	-0.004015	-0.120224	-0.144169	-0.658048	0.675698	0.022387	-0.036550	0.735932
9916	0.661702	-0.079656	9.296694	0.012383	-0.020836	-0.048203	-0.119837	-0.144030	-0.657147	0.676373	0.023039	-0.036644	0.735286
9917	0.614410	0.748167	9.389475	0.178400	-0.006073	-0.064040	-0.120880	-0.146967	-0.655332	0.677226	0.025789	-0.033996	0.734537
9918	0.451951	0.445348	9.575743	0.384720	-0.022213	-0.013128	-0.120464	-0.156793	-0.652758	0.677175	0.031477	-0.028655	0.734590
9919	0.444027	-0.412319	9.933299	0.499364	-0.045946	-0.034623	-0.120586	-0.168724	-0.645532	0.677312	0.039111	-0.021821	0.734331
9920	0.574978	-0.057726	10.131525	0.252556	-0.022487	-0.052535	-0.121353	-0.179460	-0.640883	0.677857	0.043028	-0.018392	0.733703
9921	0.360984	0.336684	10.214272	-0.135271	-0.000827	0.017424	-0.121095	-0.180929	-0.639078	0.677720	0.041349	-0.020294	0.733876
9922	0.399780	0.293825	10.322049	-0.264893	0.015511	0.029665	-0.123062	-0.175000	-0.641900	0.677490	0.037661	-0.024013	0.734175
9923	0.759504	0.157784	9.728205	-0.168424	-0.026391	0.006251	-0.123467	-0.167737	-0.644476	0.677514	0.035896	-0.026728	0.734147
9924	0.906794	0.089189	9.282146	-0.054991	-0.117513	0.043897	-0.126219	-0.162733	-0.646259	0.676834	0.036995	-0.029176	0.734626
9925	1.223103	-0.005440	9.567017	0.137350	-0.073315	0.081732	-0.128705	-0.163364	-0.644690	0.675489	0.040028	-0.028110	0.735746
9926	1.308577	-0.225628	9.852772	0.371620	0.044017	0.123354	-0.131301	-0.171533	-0.641703	0.673363	0.044473	-0.022161	0.737640
9927	0.733820	-0.030948	9.427670	0.370990	0.120788	0.143509	-0.129976	-0.182430	-0.637329	0.670949	0.047763	-0.015109	0.739809
9928	0.698252	0.359216	9.572033	0.059115	0.158835	0.147386	-0.128408	-0.185797	-0.635019	0.668736	0.046304	-0.012259	0.741956
9929	0.460890	0.594567	9.587521	-0.049621	0.123977	0.156098	-0.125799	-0.186627	-0.634137	0.666494	0.043891	-0.011389	0.744130
9930	0.129174	0.394516	9.672833	-0.089990	0.047185	0.187386	-0.125281	-0.184481	-0.634785	0.663779	0.042089	-0.012279	0.746642
9931	0.444241	0.041531	9.685225	-0.109754	-0.025921	0.183737	-0.127639	-0.179754	-0.636830	0.661121	0.041073	-0.014308	0.749018
9932	0.807173	-0.231453	9.848010	0.047963	-0.102659	0.114540	-0.132613	-0.177262	-0.636015	0.659315	0.043355	-0.015054	0.750465
9933	1.048850	-0.366271	9.680348	0.351850	-0.116242	0.016445	-0.136257	-0.185011	-0.632632	0.658714	0.049824	-0.011247	0.750658
9934	1.102232	-0.427765	9.958428	0.527782	-0.064174	-0.063957	-0.138849	-0.197604	-0.626936	0.659057	0.057895	-0.004116	0.749850
9935	1.274148	-0.073418	10.061017	0.433604	0.003226	-0.123615	-0.138958	-0.211837	-0.620615	0.660385	0.063655	0.002592	0.748220
9936	1.218680	0.423052	9.644996	0.139714	0.050275	-0.197183	-0.136077	-0.221125	-0.615478	0.663053	0.064879	0.005592	0.745734
9937	0.990548	0.734491	9.392794	-0.175314	0.079058	-0.240375	-0.132292	-0.219560	-0.616540	0.666847	0.061440	0.004330	0.742645
9938	0.672339	0.728675	9.284126	-0.277097	0.080780	-0.223369	-0.127460	-0.216403	-0.619160	0.670344	0.056666	0.001561	0.739882
9939	0.427511	0.512386	9.494842	-0.245736	0.104597	-0.193715	-0.122121	-0.207464	-0.623072	0.673474	0.051893	-0.000456	0.737387
9940	0.524174	0.469849	9.663174	-0.137283	0.132173	-0.178439	-0.117806	-0.204714	-0.626462	0.676171	0.048238	-0.000528	0.735164
9941	0.614349	0.747017	9.053406	-0.053732	0.159764	-0.170678	-0.112334	-0.202342	-0.625859	0.678729	0.045236	0.001008	0.732993
9942	0.542262	0.709345	9.335449	0.003620	0.181861	-0.118744	-0.106077	-0.201991	-0.624230	0.680418	0.042759	0.003622	0.731567
9943	0.284972	1.074050	9.198940	-0.132283	0.203830	-0.038278	-0.102157	-0.200837	-0.625811	0.681072	0.038049	0.004512	0.731213
9944	0.169286	1.074325	9.346688	-0.378158	0.262221	0.037904	-0.096539	-0.195284	-0.630759	0.680730	0.029207	0.002507	0.731947
9945	0.282118	0.663025	9.308368	-0.390574	0.284248	0.074747	-0.088859	-0.185683	-0.633269	0.679822	0.019812	0.000656	0.733109
9946	0.182211	-0.118052	9.603730	-0.192156	0.308154	0.065594	-0.083257	-0.176351	-0.637958	0.678901	0.012824	0.001985	0.734115
9947	-0.227224	-0.710820	9.567593	0.085518	0.344727	-0.020718	-0.078040	-0.174389	-0.638257	0.679157	0.008975	0.007954	0.733895
9948	-0.096055	-0.906740	9.887720	0.270974	0.359178	-0.164684	-0.067841	-0.181094	-0.636405	0.681424	0.007499	0.016822	0.731657
9949	0.334179	-1.133531	10.152596	0.423059	0.357231	-0.292169	-0.055291	-0.193317	-0.630572	0.685471	0.007965	0.027889	0.727522
9950	0.256628	-1.028722	10.595013	0.457340	0.327752	-0.382407	-0.045090	-0.207390	-0.623687	0.690712	0.009393	0.039075	0.722013
