# Supplementary material for: Identification of Haptic Based Guiding Using Hard Reins
Source: PLoS One. 2015 Jul 22;10(7):e0132020. doi: 10.1371/journal.pone.0132020 (PMC4511788; doi:10.1371/journal.pone.0132020)
Supplement: S1 File — (ZIP) [file pone.0132020.s001.zip › MotionData1/Subject2/T16/sync16.txt]

// Start Time: 0
// Sample rate: 25.0Hz
// Scenario: 4.9
// Firmware Version: 2.6.1
Counter	Acc_X	Acc_Y	Acc_Z	Gyr_X	Gyr_Y	Gyr_Z	Mag_X	Mag_Y	Mag_Z	Quat_w	Quat_x	Quat_y	Quat_z
9319	0.204624	3.027732	9.256946	-0.063083	0.007835	-0.023316	-0.158481	-0.205745	-1.050068	-0.753430	-0.123533	-0.079318	-0.640930
9320	0.323785	3.136707	9.310328	0.001640	0.035830	0.017702	-0.158216	-0.205452	-1.050870	-0.752869	-0.123124	-0.079638	-0.641628
9321	-0.116457	2.618964	9.363308	-0.065087	0.028108	0.090055	-0.158483	-0.205160	-1.051127	-0.751705	-0.121897	-0.079090	-0.643292
9322	0.364388	3.059776	9.403622	0.085886	0.015701	-0.074115	-0.157429	-0.201848	-1.049821	-0.752154	-0.122867	-0.080414	-0.642418
9323	-0.038877	2.872833	9.443206	-0.047157	0.006977	0.088178	-0.157153	-0.204913	-1.051000	-0.751003	-0.122179	-0.079781	-0.643973
9324	0.062666	2.986324	9.317892	0.018339	-0.003384	0.026408	-0.159550	-0.204335	-1.049337	-0.750359	-0.122540	-0.079703	-0.644665
9325	0.051505	3.180315	9.311273	-0.011960	0.024040	-0.014185	-0.160085	-0.203336	-1.049568	-0.750412	-0.121996	-0.080039	-0.644665
9326	-0.166415	2.928764	9.313704	-0.052860	0.023343	0.035249	-0.158753	-0.203731	-1.052022	-0.749814	-0.120961	-0.079417	-0.645631
9327	-0.226609	2.806313	9.430726	0.022320	-0.011151	-0.090260	-0.158758	-0.201882	-1.053175	-0.750825	-0.121241	-0.079869	-0.644348
9328	0.045921	3.238487	9.445457	-0.032877	-0.031263	-0.049972	-0.157697	-0.200766	-1.053961	-0.751399	-0.121078	-0.078886	-0.643829
9329	-0.072180	2.954756	9.391018	0.006879	-0.031701	-0.055115	-0.157700	-0.199654	-1.053521	-0.752026	-0.121442	-0.078756	-0.643045
9330	0.144141	3.172300	9.434527	0.010938	-0.046821	0.126863	-0.157171	-0.198689	-1.053361	-0.750261	-0.122418	-0.077668	-0.645050
9331	0.117757	3.006735	9.242403	-0.060020	-0.004314	-0.106467	-0.157578	-0.195468	-1.058913	-0.751670	-0.121351	-0.077220	-0.643664
9332	-0.084162	2.978834	9.585440	-0.077219	-0.040462	0.126682	-0.159042	-0.195121	-1.060368	-0.750103	-0.120916	-0.075095	-0.645821
9333	-0.216343	2.529768	9.399428	-0.087265	-0.057719	0.029344	-0.161571	-0.194198	-1.061387	-0.749907	-0.120314	-0.073173	-0.646382
9334	-0.018828	2.829497	9.379158	-0.070760	-0.037787	0.020627	-0.162641	-0.192193	-1.062119	-0.749688	-0.119781	-0.071427	-0.646930
9335	-0.007262	3.014215	9.604382	0.016408	-0.029951	0.093429	-0.163972	-0.192160	-1.062237	-0.748369	-0.120454	-0.071123	-0.648364
9336	0.343878	2.860346	9.322658	-0.116969	-0.036504	0.133573	-0.165707	-0.189778	-1.066588	-0.746796	-0.119377	-0.068521	-0.650653
9337	0.006980	2.511974	9.406416	-0.083899	-0.043829	-0.027187	-0.167570	-0.189458	-1.066422	-0.747297	-0.118556	-0.066996	-0.650387
9338	-0.003550	2.812796	9.507326	-0.059781	-0.058764	0.009912	-0.168510	-0.185985	-1.070208	-0.747221	-0.118451	-0.065099	-0.650686
9339	-0.074404	2.707121	9.424109	-0.155817	-0.046125	-0.030954	-0.169452	-0.182436	-1.071161	-0.747940	-0.116561	-0.062630	-0.650444
9340	0.031539	2.475995	9.282274	-0.083467	-0.063020	-0.113949	-0.169467	-0.176854	-1.076104	-0.749532	-0.116000	-0.060649	-0.648898
9341	0.082237	2.632288	9.441516	-0.056617	-0.080609	-0.112230	-0.170005	-0.174862	-1.076842	-0.751108	-0.115921	-0.059151	-0.647225
9342	0.131201	2.346727	9.329635	-0.053091	-0.057760	-0.172187	-0.167619	-0.171675	-1.077576	-0.753370	-0.115676	-0.057776	-0.644759
9343	0.182699	2.456909	9.450736	-0.001694	-0.072316	-0.212805	-0.166433	-0.167882	-1.079086	-0.756092	-0.116176	-0.057343	-0.641514
9344	0.296105	2.621617	9.568512	-0.050907	-0.053792	-0.187237	-0.165776	-0.164569	-1.083569	-0.758519	-0.115888	-0.056091	-0.638806
9345	0.408505	2.560534	9.476139	-0.066378	-0.037209	-0.143880	-0.163924	-0.160797	-1.084818	-0.760447	-0.115031	-0.055195	-0.636743
9346	0.523396	2.625727	9.435846	-0.018617	-0.025071	-0.042894	-0.162600	-0.158673	-1.087056	-0.760915	-0.115026	-0.054455	-0.636249
9347	0.431905	2.604654	9.490967	-0.028460	-0.002920	-0.007400	-0.162199	-0.159057	-1.089094	-0.760974	-0.114469	-0.054241	-0.636297
9348	0.303167	2.495509	9.473397	-0.015652	-0.002533	0.052793	-0.162066	-0.159091	-1.087749	-0.760188	-0.114325	-0.053664	-0.637310
9349	0.228839	2.455321	9.471420	-0.016530	0.010803	0.088257	-0.164196	-0.158659	-1.086094	-0.758984	-0.113873	-0.053593	-0.638830
9350	0.178421	2.439847	9.522944	0.006897	0.008316	0.052961	-0.163926	-0.159901	-1.087215	-0.758127	-0.113934	-0.053469	-0.639846
9351	0.124515	2.463139	9.482602	-0.007390	0.007354	0.014907	-0.164860	-0.159180	-1.087181	-0.757843	-0.113575	-0.053638	-0.640232
9352	0.007254	2.511989	9.493078	-0.009109	-0.000559	0.010454	-0.164856	-0.160136	-1.088289	-0.757577	-0.113461	-0.053270	-0.640598
9353	0.011544	2.291166	9.456363	0.156062	0.019421	-0.273565	-0.160602	-0.159743	-1.085227	-0.760594	-0.115092	-0.056384	-0.636452
9354	0.251716	2.916968	9.656389	-0.183992	-0.014524	0.084889	-0.159274	-0.158923	-1.085620	-0.759800	-0.112579	-0.053405	-0.638105
9355	0.230891	2.460204	9.384792	-0.036312	-0.026643	0.013694	-0.160743	-0.156583	-1.088358	-0.759636	-0.112195	-0.052714	-0.638426
9356	0.220365	2.510995	9.441855	-0.032276	-0.012034	-0.000347	-0.160615	-0.155218	-1.086833	-0.759575	-0.111864	-0.051901	-0.638622
9357	0.164495	2.386175	9.378499	-0.004161	0.014836	-0.070794	-0.164643	-0.142492	-1.087457	-0.760374	-0.111344	-0.052444	-0.637718
9358	0.194844	2.576073	9.445395	0.055141	0.040887	-0.096980	-0.162778	-0.143716	-1.084823	-0.761292	-0.111565	-0.053766	-0.636472
9359	0.205062	2.542269	9.397823	0.071548	0.079951	-0.232826	-0.158791	-0.142384	-1.085770	-0.763902	-0.111190	-0.056632	-0.633153
9360	0.366791	2.715137	9.521834	0.064297	0.060509	-0.167597	-0.151343	-0.141737	-1.084757	-0.765664	-0.111221	-0.058523	-0.630843
9361	0.475800	3.120095	9.765236	-0.130629	-0.003111	0.109823	-0.151480	-0.140823	-1.081626	-0.764466	-0.109220	-0.056797	-0.632801
9362	0.107599	2.598779	9.586970	-0.154553	-0.046992	0.292578	-0.150393	-0.147999	-1.087799	-0.760990	-0.107787	-0.053263	-0.637526
9363	0.214477	2.416119	8.513269	0.106330	0.040608	0.146325	-0.155184	-0.147053	-1.087578	-0.758742	-0.108884	-0.055143	-0.639855
9364	-0.125846	2.817906	9.948839	0.091285	0.030735	-0.105724	-0.155825	-0.155522	-1.084473	-0.759708	-0.109765	-0.056789	-0.638412
9365	0.197988	2.639228	9.305407	-0.054694	0.030958	-0.164578	-0.153580	-0.150060	-1.086480	-0.761787	-0.108189	-0.057158	-0.636167
9366	0.232679	2.603448	9.321183	0.050568	0.023068	-0.097115	-0.148786	-0.151554	-1.087257	-0.762740	-0.108562	-0.058144	-0.634871
9367	0.259906	2.698613	9.335743	0.026240	0.061693	-0.157071	-0.144535	-0.149701	-1.086708	-0.764497	-0.107843	-0.059993	-0.632704
9368	0.186507	2.726406	9.289954	0.068123	0.074877	-0.172753	-0.140679	-0.148985	-1.085112	-0.766297	-0.107736	-0.062154	-0.630332
9369	0.069866	2.758284	9.389638	0.063536	0.068509	-0.204613	-0.135364	-0.147491	-1.082161	-0.768542	-0.107447	-0.064682	-0.627387
9370	0.139844	2.866342	9.210442	0.058377	0.036814	-0.218993	-0.130045	-0.146777	-1.081930	-0.770969	-0.107604	-0.066232	-0.624213
9371	-0.049890	2.892021	9.146656	0.163998	0.042356	-0.263672	-0.125126	-0.146299	-1.077120	-0.773732	-0.109122	-0.069739	-0.620136
9372	-0.317241	3.061951	9.204568	0.175891	0.032729	-0.374156	-0.118740	-0.146776	-1.074918	-0.777781	-0.110918	-0.073022	-0.614346
9373	-0.619248	2.986055	9.012938	0.193077	0.023892	-0.479290	-0.110763	-0.145508	-1.070927	-0.783066	-0.112779	-0.077093	-0.606750
9374	-0.832787	3.013746	9.097645	0.271509	0.035025	-0.651325	-0.100663	-0.142258	-1.069862	-0.790098	-0.115596	-0.082178	-0.596346
9375	-0.853810	2.882303	9.283334	0.298984	0.010702	-0.808755	-0.088706	-0.137583	-1.065538	-0.798829	-0.118660	-0.088067	-0.583126
9376	-0.570776	2.712697	9.589365	0.293089	-0.032255	-0.798502	-0.074352	-0.133843	-1.059519	-0.807272	-0.122298	-0.092631	-0.569890
9377	-0.207295	2.648936	9.947615	0.240483	-0.077170	-0.724777	-0.063592	-0.129123	-1.055989	-0.814916	-0.125477	-0.096160	-0.557602
9378	0.220670	2.625178	10.259400	0.108941	-0.078134	-0.585612	-0.056031	-0.121563	-1.056912	-0.821159	-0.126989	-0.097342	-0.547811
9379	0.483771	2.775582	10.112288	-0.039295	-0.045997	-0.353418	-0.052068	-0.111868	-1.061769	-0.825126	-0.125929	-0.097251	-0.542081
9380	0.285058	2.568013	9.568577	-0.137490	-0.043860	-0.043336	-0.050221	-0.106377	-1.064579	-0.825917	-0.124046	-0.094923	-0.541723
9381	-0.043932	2.154222	9.441251	-0.110052	-0.042192	0.077088	-0.052090	-0.104233	-1.064489	-0.825357	-0.122597	-0.092988	-0.543240
9382	-0.501641	2.320733	9.820706	-0.135247	-0.048485	0.142476	-0.055154	-0.102421	-1.067091	-0.824112	-0.121150	-0.090148	-0.545926
9383	-0.788242	2.495176	9.950205	-0.221883	-0.052147	0.116595	-0.058625	-0.097763	-1.071079	-0.823388	-0.117995	-0.086723	-0.548259
9384	-0.623544	2.566095	9.603294	-0.273042	-0.041839	0.113817	-0.063685	-0.095393	-1.077683	-0.822726	-0.114146	-0.082551	-0.550707
9385	-0.350194	2.415663	9.266202	-0.239243	-0.020694	0.133463	-0.065831	-0.089081	-1.081769	-0.821749	-0.110362	-0.079410	-0.553392
9386	-0.305440	2.372791	9.354552	-0.192923	0.000510	0.154951	-0.069168	-0.084206	-1.089255	-0.820330	-0.107423	-0.076722	-0.556446
9387	-0.414357	2.259163	9.445942	-0.164654	-0.033391	0.168995	-0.071969	-0.081879	-1.090092	-0.818766	-0.105049	-0.074114	-0.559547
9388	-0.525368	2.257163	9.579753	-0.154572	-0.039279	0.194648	-0.075031	-0.080594	-1.094193	-0.816838	-0.103237	-0.071115	-0.563081
9389	-0.498575	2.359593	9.502776	-0.204045	-0.028215	0.161845	-0.081156	-0.078484	-1.094459	-0.815385	-0.100134	-0.068166	-0.566104
9390	-0.536073	2.266650	9.319391	-0.145686	-0.029702	0.133744	-0.083427	-0.074999	-1.097421	-0.814070	-0.098268	-0.065548	-0.568627
9391	-0.920230	1.730422	8.599162	0.193486	0.078558	-0.210935	-0.084498	-0.073227	-1.094117	-0.815894	-0.099900	-0.069606	-0.565237
9392	0.108544	3.941285	10.693742	0.163154	0.016790	-0.378000	-0.080000	-0.065654	-1.086380	-0.819670	-0.101836	-0.072261	-0.559061
9393	-1.101855	2.521026	9.795963	-0.401707	-0.065212	0.007277	-0.081351	-0.058214	-1.091516	-0.820393	-0.095662	-0.066865	-0.559762
9394	0.043993	2.578171	9.267444	-0.367268	-0.135149	0.188816	-0.083510	-0.046731	-1.100962	-0.819007	-0.091389	-0.059958	-0.563277
9395	-0.391896	1.774024	8.889449	0.101025	-0.016897	0.167310	-0.088825	-0.048532	-1.102710	-0.816865	-0.093123	-0.060691	-0.566018
9396	-0.275282	2.640409	9.851718	0.065874	-0.012714	0.131778	-0.091077	-0.052186	-1.100105	-0.815136	-0.094493	-0.060769	-0.568271
9397	-0.865242	1.901431	9.442026	-0.163739	-0.006679	-0.264801	-0.087988	-0.061427	-1.103806	-0.818362	-0.091253	-0.059491	-0.564285
9398	-0.332177	2.755850	9.447124	0.185541	0.005830	0.069520	-0.085198	-0.060406	-1.102189	-0.817101	-0.094296	-0.061340	-0.565413
9399	-0.624646	2.357302	9.470040	-0.007469	0.012199	-0.182927	-0.083988	-0.064998	-1.098846	-0.819079	-0.093498	-0.062009	-0.562604
9400	-0.475781	2.656141	9.385700	0.085007	-0.002200	-0.143873	-0.083856	-0.064711	-1.099242	-0.820413	-0.094727	-0.062984	-0.560341
9401	-0.409085	2.720468	9.425775	0.049339	-0.015513	-0.192712	-0.080807	-0.060746	-1.104002	-0.822408	-0.095169	-0.063870	-0.557232
9402	-0.409458	2.727736	9.353497	0.064146	-0.010538	-0.173183	-0.079616	-0.058541	-1.103541	-0.824104	-0.096109	-0.064527	-0.554484
9403	-0.443540	2.724683	9.285077	0.072329	-0.013111	-0.210296	-0.077894	-0.056048	-1.103886	-0.826222	-0.096895	-0.065749	-0.551041
9404	-0.627815	2.745624	9.385175	0.099891	-0.001741	-0.229549	-0.074429	-0.059083	-1.097285	-0.828432	-0.098250	-0.067051	-0.547313
9405	-0.580236	2.804756	9.477656	0.099280	0.013534	-0.271904	-0.070707	-0.058086	-1.095544	-0.831100	-0.099107	-0.069144	-0.542836
9406	-0.744528	2.787215	9.523295	0.101498	0.053765	-0.280445	-0.066862	-0.053488	-1.098136	-0.833739	-0.099809	-0.071480	-0.538339
9407	-0.808894	2.824865	9.330879	0.137362	0.075947	-0.338522	-0.061675	-0.053393	-1.095228	-0.836898	-0.100520	-0.075168	-0.532773
9408	-0.921374	2.876229	9.336668	0.210336	0.075634	-0.409000	-0.054760	-0.053374	-1.090726	-0.840573	-0.102602	-0.079279	-0.525951
9409	-0.974931	2.792742	9.499334	0.105413	0.066143	-0.492481	-0.045729	-0.048645	-1.085827	-0.845314	-0.102608	-0.082794	-0.517746
9410	-1.030514	2.777163	9.449605	0.101070	0.037858	-0.536866	-0.038828	-0.043187	-1.086136	-0.850448	-0.103016	-0.085363	-0.508763
9411	-1.027523	2.752946	9.476357	0.059038	0.013796	-0.584892	-0.030877	-0.033206	-1.082944	-0.856124	-0.102572	-0.087694	-0.498839
9412	-0.914537	2.798690	9.477072	0.085825	0.004986	-0.578703	-0.023449	-0.025954	-1.082528	-0.861556	-0.102954	-0.089603	-0.488971
9413	-0.723906	2.962360	9.486501	0.049974	-0.009210	-0.519722	-0.018421	-0.016979	-1.081490	-0.866436	-0.102670	-0.091287	-0.480014
9414	-0.772844	2.718713	9.332787	0.024678	-0.009333	-0.380093	-0.013123	-0.008721	-1.086138	-0.869933	-0.102470	-0.091927	-0.473568
9415	-0.944948	2.584498	9.237050	0.052879	-0.009681	-0.356975	-0.009158	-0.000295	-1.084567	-0.873133	-0.102526	-0.093265	-0.467364
9416	-1.133783	2.595650	9.365966	0.092764	-0.008979	-0.300226	-0.003976	0.002019	-1.086709	-0.875658	-0.103645	-0.094377	-0.462140
9417	-1.145834	2.714376	9.369514	0.065362	-0.050297	-0.292622	-0.002922	0.005498	-1.086609	-0.878242	-0.104394	-0.094981	-0.456915
9418	-1.116003	2.785304	9.288055	0.059040	-0.072451	-0.261848	-0.001074	0.010404	-1.088361	-0.880548	-0.105570	-0.094581	-0.452266
9419	-1.283327	2.787120	9.263651	0.049888	-0.076227	-0.256560	-0.000018	0.013145	-1.086668	-0.882833	-0.106343	-0.094510	-0.447621
9420	-1.357610	2.868306	9.275201	0.088803	-0.057162	-0.295202	0.001565	0.017465	-1.087087	-0.885293	-0.107836	-0.094709	-0.442332
9421	-1.413427	3.010523	9.380733	0.100843	-0.078812	-0.278502	0.003552	0.020308	-1.084593	-0.887614	-0.109477	-0.095098	-0.437164
9422	-1.363765	2.960455	9.442811	0.087814	-0.083791	-0.297150	0.006065	0.025033	-1.085279	-0.890079	-0.111173	-0.094814	-0.431752
9423	-1.175301	2.973575	9.349806	0.042739	-0.113393	-0.265694	0.005922	0.028747	-1.088123	-0.892424	-0.112094	-0.094052	-0.426813
9424	-1.170644	2.978511	9.321027	0.028704	-0.155563	-0.219152	0.005647	0.032690	-1.094732	-0.894430	-0.113490	-0.091798	-0.422715
9425	-1.280213	2.889139	9.359259	-0.001892	-0.193012	-0.225650	0.004301	0.038284	-1.098850	-0.896629	-0.114358	-0.089143	-0.418368
9426	-1.334319	2.914850	9.270751	0.000297	-0.233368	-0.247106	0.001228	0.043713	-1.106322	-0.899014	-0.115839	-0.085311	-0.413616
9427	-1.326601	3.014515	9.275050	0.007661	-0.279181	-0.261527	-0.002250	0.050640	-1.111451	-0.901563	-0.117516	-0.081277	-0.408372
9428	-1.347250	3.077253	9.271536	-0.016421	-0.303138	-0.307726	-0.005456	0.056063	-1.118518	-0.904498	-0.119154	-0.076184	-0.402345
9429	-1.264807	3.088468	9.358228	-0.036025	-0.331435	-0.320366	-0.011467	0.064873	-1.123691	-0.907588	-0.120349	-0.070999	-0.395928
9430	-1.113210	3.154340	9.434594	-0.058100	-0.319642	-0.300948	-0.015623	0.076346	-1.130688	-0.910455	-0.121351	-0.065246	-0.389985
9431	-0.658046	2.900415	9.231435	-0.087282	-0.314924	-0.285181	-0.021233	0.085052	-1.137891	-0.913232	-0.121519	-0.059869	-0.384260
9432	-0.476392	2.898852	9.191287	-0.059947	-0.285829	-0.157640	-0.025778	0.093018	-1.144457	-0.914838	-0.122381	-0.054357	-0.380971
9433	-0.614027	2.920660	9.485373	-0.070680	-0.227307	-0.083014	-0.029248	0.097722	-1.150465	-0.915845	-0.122419	-0.050212	-0.379104
9434	-0.711172	3.079126	9.652097	-0.119265	-0.148011	-0.070272	-0.032333	0.106761	-1.156339	-0.916738	-0.121234	-0.046556	-0.377792
9435	-0.670069	3.186666	9.534602	-0.163070	-0.079889	-0.035505	-0.034615	0.114045	-1.159853	-0.917433	-0.118525	-0.044315	-0.377233
9436	-0.561530	3.025954	9.125133	-0.203171	-0.006366	-0.002456	-0.031714	0.122893	-1.163376	-0.917856	-0.114788	-0.042459	-0.377572
9437	-0.353586	2.799116	9.080269	-0.164687	0.047815	0.049252	-0.029743	0.131261	-1.163401	-0.917772	-0.111188	-0.042363	-0.378863
9438	-0.316737	2.901741	9.119139	-0.152848	0.093366	0.153005	-0.025631	0.135542	-1.164659	-0.916786	-0.107749	-0.042368	-0.382228
9439	-0.378892	2.609317	9.076111	-0.107188	0.145787	0.205671	-0.018459	0.138974	-1.162476	-0.915254	-0.104627	-0.044166	-0.386540
9440	-0.518228	2.242631	8.679845	0.057230	0.218499	0.196982	-0.010874	0.137747	-1.159368	-0.913323	-0.104105	-0.047987	-0.390770
9441	-0.287894	2.562515	9.969864	0.332706	0.279166	-0.002547	-0.006339	0.133486	-1.155379	-0.912288	-0.107799	-0.056076	-0.391108
9442	0.551443	4.131406	10.946604	0.287508	0.349685	0.010751	0.005913	0.127955	-1.146534	-0.911078	-0.110269	-0.064471	-0.391945
9443	-0.182813	2.093459	9.586685	0.065321	0.087749	0.239402	0.011514	0.122664	-1.141513	-0.908861	-0.110952	-0.066395	-0.396551
9444	0.429345	1.723424	9.252017	0.292226	-0.012204	0.117360	0.012870	0.113604	-1.139123	-0.907203	-0.116470	-0.068018	-0.398485
9445	0.464734	2.702376	9.760826	0.305690	0.006737	0.220016	0.011710	0.100629	-1.134674	-0.904632	-0.122153	-0.070333	-0.402209
9446	0.138306	2.730398	9.399170	0.156570	-0.031719	0.069088	0.009733	0.094974	-1.136853	-0.903657	-0.125296	-0.070635	-0.403381
9447	0.055943	2.772627	9.675541	0.183513	-0.105108	-0.009971	0.007614	0.091666	-1.137204	-0.903347	-0.129362	-0.070467	-0.402821
9448	-0.052696	2.610431	9.548265	-0.029105	-0.155934	-0.077235	0.004961	0.089530	-1.139264	-0.904183	-0.129941	-0.067399	-0.401280
9449	0.005989	2.888182	9.167657	-0.058919	-0.139645	-0.170952	0.001217	0.096097	-1.140627	-0.905818	-0.129684	-0.065041	-0.398052
9450	0.048188	3.063711	9.059310	-0.008717	-0.167055	-0.303596	-0.003856	0.102302	-1.143200	-0.908379	-0.130414	-0.062516	-0.392340
9451	0.046806	3.374397	9.049703	-0.000953	-0.140884	-0.388288	-0.006140	0.109563	-1.139572	-0.911503	-0.130966	-0.061136	-0.385062
9452	0.144095	3.589769	8.988480	-0.072710	-0.074074	-0.453536	-0.008299	0.120213	-1.143249	-0.915167	-0.129604	-0.060196	-0.376893
9453	0.117627	3.482498	9.137714	-0.124887	-0.046266	-0.517169	-0.009271	0.134041	-1.146029	-0.919316	-0.127045	-0.059906	-0.367598
9454	-0.491360	3.587929	8.805316	-0.097023	-0.059475	-0.550624	-0.009976	0.147906	-1.150698	-0.923559	-0.124980	-0.059281	-0.357638
9455	-0.479204	4.141569	8.478968	0.025015	-0.039405	-0.601407	-0.010542	0.159774	-1.154085	-0.927694	-0.125074	-0.060416	-0.346539
9456	-0.692950	3.487173	8.792668	0.517359	0.036739	-0.420725	-0.011874	0.159996	-1.150154	-0.929130	-0.133843	-0.065519	-0.338393
9457	-1.800093	3.370000	8.920852	0.317575	0.126936	-0.471806	-0.010794	0.153988	-1.146046	-0.931162	-0.138336	-0.071519	-0.329676
9458	-1.555979	2.444815	9.777789	0.322943	0.066798	-0.481935	-0.009330	0.153629	-1.144053	-0.933235	-0.143156	-0.076009	-0.320627
9459	-0.835261	2.856057	10.386529	0.408940	-0.015193	-0.585817	-0.010915	0.150040	-1.144958	-0.935681	-0.149978	-0.080265	-0.309136
9460	-1.222507	2.827181	10.358015	0.148582	-0.005169	-0.506031	-0.011719	0.151700	-1.143144	-0.938276	-0.151914	-0.082387	-0.299620
9461	-1.080682	2.446169	9.888645	0.000995	0.034052	-0.632671	-0.009618	0.160708	-1.140589	-0.941883	-0.150581	-0.085196	-0.287964
9462	-0.862054	2.333561	9.344990	-0.048746	0.000668	-0.594171	-0.007929	0.174435	-1.141651	-0.945346	-0.148578	-0.086499	-0.277063
9463	-0.606439	2.386741	9.282627	-0.040359	-0.075729	-0.449701	-0.009025	0.185167	-1.143855	-0.948013	-0.147288	-0.086398	-0.268539
9464	-0.774289	2.594919	9.627336	-0.001823	-0.093850	-0.279049	-0.012766	0.190924	-1.146592	-0.949628	-0.147211	-0.085219	-0.263198
9465	-0.805271	2.679310	9.558351	-0.107496	-0.094879	-0.129973	-0.015712	0.197754	-1.147957	-0.950756	-0.145241	-0.083429	-0.260782
9466	-1.055080	2.514530	9.219756	-0.084491	-0.104692	-0.014079	-0.017991	0.203774	-1.151376	-0.951211	-0.144092	-0.080829	-0.260579
9467	-1.336713	2.756999	9.050420	-0.001688	-0.089745	0.056174	-0.021048	0.203319	-1.152973	-0.951045	-0.144379	-0.079151	-0.261541
9468	-1.571521	2.864400	9.042404	0.032312	-0.091428	0.063390	-0.023041	0.202237	-1.152715	-0.950726	-0.145507	-0.077189	-0.262660
9469	-1.748289	2.997141	9.156331	0.049778	-0.102394	0.081087	-0.024361	0.198880	-1.151729	-0.950291	-0.146855	-0.075503	-0.263968
9470	-1.906350	2.906888	9.181046	0.028422	-0.135901	0.133888	-0.027809	0.195339	-1.152881	-0.949662	-0.148248	-0.072467	-0.266297
9471	-1.787622	2.787672	9.190403	0.024445	-0.134615	0.080818	-0.032324	0.193347	-1.159361	-0.949338	-0.149248	-0.070086	-0.267527
9472	-1.649906	2.921246	9.135852	0.039900	-0.193586	0.098136	-0.037377	0.193121	-1.162814	-0.948917	-0.151110	-0.066120	-0.268980
9473	-2.069707	3.598192	9.397081	0.118843	-0.184382	0.040151	-0.042425	0.190744	-1.164179	-0.948571	-0.154097	-0.063482	-0.269143
9474	-2.183450	4.033119	9.890976	0.104525	-0.097820	-0.084884	-0.048805	0.188921	-1.163894	-0.948786	-0.156429	-0.062239	-0.267323
9475	-1.602411	3.696457	9.121833	-0.214304	-0.056927	-0.336796	-0.052953	0.197484	-1.166267	-0.951290	-0.151938	-0.061476	-0.261117
9476	-0.702139	3.137400	8.277510	-0.078251	-0.088372	-0.311971	-0.056177	0.208310	-1.170465	-0.953209	-0.150453	-0.060123	-0.255230
9477	-0.361484	3.153349	8.817393	0.088374	-0.053640	-0.076149	-0.060177	0.211524	-1.172068	-0.953384	-0.152036	-0.060180	-0.253619
9478	-0.202921	3.117481	9.689067	0.118261	0.064675	-0.031149	-0.062300	0.209943	-1.174385	-0.953066	-0.153853	-0.061898	-0.253306
9479	0.729123	4.047129	9.893590	0.055995	0.127062	0.016547	-0.061642	0.212447	-1.174178	-0.952632	-0.154060	-0.064891	-0.254061
9480	0.762614	3.819472	9.085159	-0.098639	0.127913	0.215891	-0.058313	0.211210	-1.172504	-0.951623	-0.151738	-0.065950	-0.258920
9481	0.843152	3.005277	8.725494	-0.078286	0.146545	0.403524	-0.057900	0.206080	-1.169304	-0.949510	-0.149855	-0.067355	-0.267278
9482	0.302427	3.335437	9.941227	0.037465	0.139584	0.580734	-0.054149	0.196630	-1.164529	-0.945997	-0.150524	-0.068250	-0.278882
9483	-0.001266	3.087153	9.661785	-0.016199	0.013770	0.615208	-0.057042	0.185135	-1.161764	-0.942485	-0.150837	-0.066754	-0.290713
9484	0.280403	3.339805	9.134157	0.072129	-0.056091	0.666255	-0.060079	0.177333	-1.160900	-0.938336	-0.153335	-0.063888	-0.303204
9485	0.342880	3.362783	9.111831	0.041558	0.002111	0.675358	-0.065356	0.162280	-1.159570	-0.933976	-0.154870	-0.062240	-0.315959
9486	0.247116	3.319790	9.210312	-0.025398	0.091407	0.636840	-0.066249	0.149006	-1.154594	-0.929785	-0.154537	-0.061594	-0.328366
9487	-0.019361	3.324671	9.269496	-0.029163	0.075269	0.640318	-0.068355	0.141154	-1.152530	-0.925443	-0.154226	-0.060924	-0.340674
9488	-0.073342	3.347959	9.205081	-0.011895	0.087017	0.602445	-0.070448	0.128782	-1.148994	-0.921139	-0.154080	-0.060374	-0.352302
9489	-0.078911	3.355120	9.021920	0.028772	0.086559	0.562791	-0.072416	0.119511	-1.146303	-0.916856	-0.154645	-0.060528	-0.363038
9490	-0.115794	3.541389	9.262495	0.009883	0.110077	0.396670	-0.073315	0.108279	-1.144766	-0.913716	-0.154450	-0.061171	-0.370847
9491	-0.101071	3.512514	9.137998	0.021260	0.110694	0.375493	-0.073561	0.101333	-1.141212	-0.910629	-0.154474	-0.062283	-0.378171
9492	0.157547	3.657991	9.075032	-0.009122	0.160241	0.375653	-0.072081	0.095520	-1.139933	-0.907518	-0.153510	-0.063750	-0.385723
9493	0.079465	3.569191	9.111818	-0.008123	0.188821	0.478412	-0.070191	0.085873	-1.136894	-0.903481	-0.152550	-0.065722	-0.395135
9494	-0.050629	3.634786	9.001422	-0.016730	0.244759	0.406277	-0.066710	0.078470	-1.135554	-0.899886	-0.150797	-0.068550	-0.403444
9495	-0.188286	3.743958	9.073400	0.038591	0.247388	0.390578	-0.063235	0.072402	-1.131207	-0.896147	-0.150104	-0.072216	-0.411307
9496	-0.369345	3.857207	9.240297	0.064887	0.202542	0.307301	-0.061080	0.063035	-1.128432	-0.893031	-0.150001	-0.075235	-0.417534
9497	-0.315583	3.814475	9.112288	0.035223	0.166851	0.266305	-0.057998	0.055160	-1.124408	-0.890332	-0.149748	-0.077806	-0.422883
9498	-0.101370	3.755241	9.042283	0.037197	0.143913	0.188323	-0.056651	0.049479	-1.122584	-0.888316	-0.149449	-0.079897	-0.426820
9499	0.073329	3.860360	9.008338	0.015978	0.168786	0.110574	-0.055175	0.044213	-1.114549	-0.886938	-0.148622	-0.082790	-0.429416
9500	-0.036980	3.957906	9.225666	-0.049903	0.163599	0.082059	-0.050374	0.039870	-1.113396	-0.886026	-0.146434	-0.084797	-0.431653
9501	-0.369140	3.825640	9.105747	-0.020655	0.133227	0.060820	-0.048376	0.038969	-1.112774	-0.885215	-0.145210	-0.086890	-0.433312
9502	-0.593634	3.654069	9.066454	-0.034541	0.076007	0.032177	-0.047038	0.036062	-1.109648	-0.884823	-0.143965	-0.087622	-0.434378
9503	-0.593104	3.598228	8.881549	0.027920	0.037949	0.046281	-0.046366	0.033808	-1.109863	-0.884155	-0.144407	-0.088507	-0.435412
9504	-0.600917	3.634504	8.938805	0.010441	0.036413	-0.041308	-0.048217	0.029591	-1.107550	-0.884340	-0.144172	-0.089140	-0.434984
9505	-0.596808	3.697710	9.104540	0.008844	0.048115	-0.047435	-0.046617	0.028403	-1.106259	-0.884520	-0.144030	-0.090324	-0.434420
9506	-0.596932	3.712278	9.157381	-0.014441	0.042719	-0.052848	-0.047278	0.027048	-1.107643	-0.884864	-0.143278	-0.090886	-0.433850
9507	-0.792020	3.674769	9.300915	-0.084177	0.019536	-0.074392	-0.046085	0.028410	-1.107074	-0.885592	-0.141690	-0.090851	-0.432893
9508	-0.838441	3.562258	9.237756	-0.074871	-0.040318	-0.095948	-0.045958	0.030667	-1.107812	-0.886627	-0.140509	-0.089540	-0.431430
9509	-0.717591	3.535293	8.967264	-0.050640	-0.080032	-0.099681	-0.047830	0.033963	-1.109032	-0.887650	-0.140323	-0.088119	-0.429675
9510	-0.773832	3.403167	8.740273	-0.012744	-0.072628	-0.134855	-0.049958	0.034070	-1.111565	-0.888891	-0.140452	-0.086879	-0.427314
9511	-0.744664	3.437706	8.986426	0.038816	-0.060470	-0.177065	-0.051431	0.037152	-1.109966	-0.890277	-0.141543	-0.086807	-0.424071
9512	-0.951924	3.652434	9.171010	-0.002436	-0.065980	-0.184270	-0.051299	0.037740	-1.111297	-0.891879	-0.141706	-0.085913	-0.420821
9513	-1.179110	3.463802	8.939199	-0.064935	-0.067869	-0.202096	-0.052908	0.042170	-1.113293	-0.893759	-0.140948	-0.084941	-0.417269
9514	-1.409573	3.469326	8.895980	-0.026979	-0.010876	-0.265215	-0.051582	0.043705	-1.114337	-0.895980	-0.140070	-0.085049	-0.412756
9515	-1.594986	3.116459	9.343071	0.102432	-0.034849	-0.330340	-0.051591	0.046819	-1.115585	-0.898353	-0.141757	-0.086465	-0.406683
9516	-1.362039	3.193572	9.927329	0.129442	-0.008079	-0.395574	-0.050263	0.047611	-1.114766	-0.901116	-0.143424	-0.088273	-0.399534
9517	-1.025862	3.262810	10.153757	-0.001842	0.093667	-0.383040	-0.046015	0.050296	-1.113786	-0.903894	-0.142031	-0.091333	-0.393015
9518	-1.246467	3.477253	9.947991	-0.102125	0.141077	-0.393615	-0.039125	0.059500	-1.112358	-0.906921	-0.138315	-0.093978	-0.386693
9519	-1.223226	2.943574	9.331712	-0.265930	0.120124	-0.394231	-0.033035	0.069466	-1.112783	-0.910346	-0.131842	-0.095493	-0.380485
9520	-1.213351	2.351394	8.717871	-0.232592	0.035574	-0.272628	-0.029085	0.083450	-1.115076	-0.912878	-0.126774	-0.094873	-0.376274
9521	-1.073051	2.426805	9.113956	-0.072800	-0.002298	-0.231745	-0.026848	0.091520	-1.114574	-0.914717	-0.124991	-0.095172	-0.372306
9522	-1.009784	2.704713	9.417089	-0.082742	-0.069491	-0.142062	-0.027123	0.094783	-1.115949	-0.916044	-0.123683	-0.093427	-0.369914
9523	-0.890258	2.755409	9.218183	-0.056735	-0.117787	0.022125	-0.029530	0.099230	-1.117935	-0.916160	-0.123506	-0.091079	-0.370273
9524	-0.850242	2.673589	9.094861	-0.027016	-0.128048	0.087572	-0.035641	0.096820	-1.122928	-0.915741	-0.124076	-0.088105	-0.371834
9525	-1.084189	2.747027	9.144897	-0.003712	-0.141072	0.190162	-0.040554	0.093880	-1.124313	-0.914500	-0.125328	-0.085296	-0.375110
9526	-1.360898	2.785711	9.246839	0.033308	-0.122123	0.155093	-0.044139	0.091750	-1.125687	-0.913386	-0.127074	-0.082711	-0.377805
9527	-1.439678	3.094996	9.275787	0.058306	-0.152183	0.156751	-0.049444	0.086582	-1.127408	-0.912226	-0.129467	-0.080276	-0.380314
9528	-1.502567	3.326885	9.243223	0.004560	-0.189579	0.140435	-0.054219	0.082256	-1.129648	-0.911370	-0.131172	-0.076273	-0.382597
9529	-1.251531	3.379991	9.264968	-0.026507	-0.184209	0.057211	-0.061401	0.081907	-1.131732	-0.911208	-0.132107	-0.072908	-0.383317
9530	-1.153257	3.692496	9.361908	-0.004089	-0.175205	0.060838	-0.067918	0.082013	-1.135966	-0.910931	-0.133419	-0.069307	-0.384188
9531	-1.871991	3.805626	8.857591	-0.072610	-0.199230	-0.071977	-0.071916	0.084563	-1.139207	-0.911878	-0.133465	-0.065725	-0.382552
9532	-1.727927	2.997544	9.467463	0.009331	-0.127144	-0.297596	-0.074585	0.087923	-1.142438	-0.914209	-0.134168	-0.064055	-0.376986
9533	0.012252	3.594712	9.475435	-0.114280	-0.130994	-0.323170	-0.076470	0.096032	-1.145660	-0.917031	-0.132581	-0.062097	-0.370971
9534	0.401794	3.266716	8.743677	-0.055081	-0.135513	0.023492	-0.080735	0.098859	-1.148485	-0.917099	-0.132555	-0.058926	-0.371331
9535	1.426226	4.118057	10.082939	0.210568	0.236140	-0.024866	-0.080990	0.095194	-1.147387	-0.916350	-0.134655	-0.065237	-0.371368
9536	0.757498	3.663991	8.785294	-0.057178	0.330338	0.385306	-0.074724	0.089851	-1.140757	-0.913095	-0.131600	-0.069611	-0.379597
9537	0.487337	2.180808	9.019270	0.099602	0.200821	0.425752	-0.069650	0.082899	-1.136187	-0.909188	-0.132555	-0.073182	-0.387881
9538	0.219155	2.926140	10.146358	0.300774	0.152890	0.563994	-0.069875	0.068148	-1.128571	-0.903640	-0.137608	-0.076579	-0.398289
9539	-0.142017	3.021517	9.951621	0.066564	0.067350	0.490297	-0.068090	0.048742	-1.121801	-0.899309	-0.139099	-0.077187	-0.407354
9540	-0.167508	3.200598	9.150348	0.000424	-0.017731	0.527579	-0.072189	0.040266	-1.121082	-0.894909	-0.140018	-0.075182	-0.416990
9541	-0.385650	2.696576	9.022289	0.008958	-0.011495	0.277523	-0.078155	0.033157	-1.116928	-0.892478	-0.140769	-0.074465	-0.422046
9542	0.022852	3.039006	9.321087	0.017418	-0.020125	0.091726	-0.080274	0.029695	-1.116745	-0.891603	-0.141350	-0.073775	-0.423817
9543	0.178827	3.126803	9.387794	-0.085662	-0.049071	-0.030825	-0.082539	0.030877	-1.117085	-0.892081	-0.140276	-0.072417	-0.423402
9544	0.434533	3.148410	9.154773	-0.063116	-0.079094	-0.138855	-0.082550	0.035341	-1.122198	-0.893465	-0.139581	-0.070641	-0.421007
9545	0.621594	3.705240	8.983005	-0.021199	-0.084425	-0.160036	-0.084552	0.037817	-1.124252	-0.894884	-0.139812	-0.069510	-0.418096
9546	0.610814	3.979328	8.836184	-0.098358	-0.052982	-0.163618	-0.087091	0.041997	-1.126649	-0.896516	-0.138228	-0.067978	-0.415368
9547	0.698574	4.148381	8.534313	-0.160961	0.012251	-0.234143	-0.088442	0.049098	-1.129236	-0.898760	-0.135139	-0.067586	-0.411581
9548	0.830845	4.034235	8.260015	-0.116245	0.070773	-0.212428	-0.086999	0.055797	-1.129308	-0.900640	-0.132138	-0.068257	-0.408323
9549	0.489812	4.132433	8.321021	-0.057054	0.143549	-0.259448	-0.080236	0.062549	-1.124722	-0.902567	-0.129909	-0.071115	-0.404276
9550	-0.498661	4.660706	8.667018	-0.025440	0.158788	-0.363385	-0.075192	0.066050	-1.123456	-0.905244	-0.127604	-0.074502	-0.398372
9551	-1.025235	4.379312	8.965899	0.168888	-0.022820	-0.324918	-0.071617	0.071317	-1.118207	-0.907270	-0.130759	-0.076379	-0.392339
9552	-3.267540	2.316717	10.284672	0.536680	-0.221457	0.025606	-0.075171	0.058341	-1.117504	-0.905873	-0.142223	-0.076285	-0.391596
9553	-3.267501	1.789938	10.038314	0.378798	-0.219271	-0.835941	-0.078343	0.051358	-1.115534	-0.911408	-0.149690	-0.077902	-0.375313
9554	-1.782751	3.642302	9.992874	0.271567	-0.066904	-0.809182	-0.079812	0.053365	-1.115992	-0.916579	-0.153816	-0.080913	-0.360106
9555	-0.895780	3.124341	9.800142	0.041323	0.009582	-1.138461	-0.071734	0.065812	-1.116495	-0.924305	-0.152732	-0.085166	-0.339233
9556	-1.517963	2.865381	9.125880	0.064323	-0.047172	-0.995367	-0.065789	0.079766	-1.119486	-0.930709	-0.152468	-0.087537	-0.320735
9557	-1.716779	2.434579	9.440760	0.003905	-0.043434	-1.023769	-0.060645	0.094797	-1.119738	-0.937074	-0.150991	-0.090189	-0.301595
9558	-1.421093	2.537030	9.333522	0.020423	-0.078283	-0.974499	-0.056440	0.112440	-1.122861	-0.942814	-0.150006	-0.091557	-0.283228
9559	-1.242433	2.923799	9.263875	-0.018794	-0.148942	-0.934460	-0.055167	0.131468	-1.122266	-0.948214	-0.148671	-0.091761	-0.265270
9560	-0.841884	2.974736	9.039890	-0.018944	-0.210715	-0.736906	-0.056804	0.145932	-1.127713	-0.952424	-0.148000	-0.089635	-0.250898
9561	-0.567905	2.870490	9.193507	0.011531	-0.199598	-0.528156	-0.061752	0.154626	-1.128860	-0.955295	-0.148147	-0.087737	-0.240345
9562	-0.991310	2.688014	9.023026	0.008434	-0.195364	-0.342378	-0.064426	0.159521	-1.131772	-0.957202	-0.148576	-0.084849	-0.233429
9563	-1.408080	2.661015	8.866018	0.176313	-0.210942	-0.159734	-0.070411	0.159441	-1.134535	-0.957732	-0.152502	-0.082385	-0.229574
9564	-1.778100	3.283041	9.196587	0.208986	-0.178614	-0.233640	-0.076655	0.157012	-1.138584	-0.958413	-0.156867	-0.080426	-0.224430
9565	-1.925805	3.639620	9.184550	0.128110	-0.212816	-0.244703	-0.080646	0.157746	-1.142153	-0.959403	-0.159710	-0.078005	-0.218982
9566	-1.886044	3.339334	9.135080	-0.045929	-0.300544	-0.280285	-0.086504	0.159128	-1.141502	-0.961192	-0.159630	-0.072721	-0.212934
9567	-1.578876	3.475979	9.042379	0.007090	-0.359618	-0.389309	-0.096099	0.165701	-1.149536	-0.963278	-0.160533	-0.067430	-0.204394
9568	-1.153223	3.765287	9.065293	-0.020917	-0.360622	-0.285188	-0.105158	0.170498	-1.153994	-0.964937	-0.161135	-0.061103	-0.197986
9569	-1.210034	4.152624	8.870471	-0.018388	-0.301284	-0.167217	-0.115021	0.177622	-1.161334	-0.965985	-0.161612	-0.056124	-0.193918
9570	-1.475029	4.220656	9.030319	0.052760	-0.138478	-0.039477	-0.123003	0.178139	-1.163651	-0.966099	-0.163040	-0.053574	-0.192872
9571	-0.382425	3.211214	8.691148	-0.142278	-0.020526	-0.127932	-0.124203	0.179007	-1.163609	-0.967049	-0.160109	-0.053427	-0.190596
9572	1.231127	3.536681	9.089634	0.060609	0.068096	0.173481	-0.123405	0.178982	-1.163350	-0.966094	-0.161122	-0.054213	-0.194328
9573	1.040554	4.315002	10.445118	0.094592	0.384918	0.569891	-0.118325	0.170042	-1.157630	-0.963027	-0.162007	-0.060432	-0.206595
9574	0.685806	3.949272	10.138517	-0.214928	0.427870	0.846897	-0.107666	0.163453	-1.150013	-0.959499	-0.157013	-0.064821	-0.224738
9575	-0.005607	2.640388	9.301558	-0.113211	0.205028	1.116544	-0.102850	0.153986	-1.145521	-0.954272	-0.155307	-0.064897	-0.247047
9576	-0.535394	2.232679	9.319669	0.100163	0.202243	1.013007	-0.103335	0.137461	-1.139845	-0.948452	-0.157428	-0.065881	-0.267050
9577	-0.696243	3.157058	9.500323	0.059189	0.255254	0.869105	-0.101295	0.121879	-1.134977	-0.943082	-0.158260	-0.068445	-0.284369
9578	-0.187628	3.277939	9.406701	0.050337	0.183493	0.749153	-0.100060	0.108825	-1.129480	-0.938253	-0.159108	-0.069600	-0.299202
9579	0.048406	3.573500	9.279326	0.081256	0.073469	0.751138	-0.103206	0.092513	-1.124305	-0.933231	-0.161203	-0.069180	-0.313540
9580	-0.279498	3.222838	9.127487	0.073577	0.065708	0.701646	-0.106360	0.079065	-1.121735	-0.928358	-0.163060	-0.068382	-0.326936
9581	-0.438121	3.132556	8.974064	0.034531	0.100948	0.485191	-0.106871	0.071580	-1.118869	-0.924828	-0.163676	-0.068995	-0.336367
9582	-0.403970	3.395360	9.170507	0.033881	0.061214	0.366445	-0.107381	0.064256	-1.116941	-0.922086	-0.164338	-0.068935	-0.343508
9583	-0.288627	3.679029	9.118952	-0.010442	0.018781	0.198024	-0.109231	0.059747	-1.114100	-0.920663	-0.164276	-0.068654	-0.347389
9584	-0.160052	3.759016	8.900845	-0.114538	0.023278	0.052711	-0.110693	0.058878	-1.111415	-0.920581	-0.162025	-0.067893	-0.348810
9585	-0.096511	3.731039	8.893377	-0.124938	0.043658	-0.127556	-0.110044	0.064489	-1.112186	-0.921741	-0.159262	-0.068328	-0.346929
9586	0.029588	3.735761	8.950167	-0.104631	0.048476	-0.314916	-0.107135	0.070516	-1.114992	-0.924118	-0.156511	-0.069278	-0.341630
9587	0.111798	4.239737	9.006657	-0.143825	0.041162	-0.535261	-0.103579	0.082474	-1.114111	-0.928035	-0.152885	-0.070804	-0.332212
9588	0.202053	4.265604	8.590405	-0.162174	-0.014339	-0.598455	-0.099217	0.092245	-1.116544	-0.932406	-0.149057	-0.071068	-0.321482
9589	0.532185	4.587150	8.497012	-0.141854	-0.070411	-0.696082	-0.095544	0.109530	-1.115763	-0.937220	-0.146026	-0.070964	-0.308642
9590	-0.270133	4.179395	8.927995	-0.186602	-0.052693	-0.566851	-0.094519	0.123041	-1.118981	-0.941227	-0.141981	-0.070261	-0.298324
9591	-0.124339	4.390791	8.853848	-0.181974	-0.129909	-0.821984	-0.092709	0.140726	-1.121535	-0.946597	-0.138396	-0.069113	-0.282885
9592	-0.404584	4.774055	8.478893	0.118575	-0.314601	-0.514509	-0.096456	0.148439	-1.123940	-0.949505	-0.141635	-0.065037	-0.272306
9593	-2.256889	2.065526	9.503996	0.415255	-0.457597	-0.388460	-0.104422	0.143972	-1.129112	-0.950846	-0.151720	-0.059822	-0.263237
9594	-2.352312	2.321162	10.062388	0.328701	-0.390317	-0.980637	-0.116668	0.147035	-1.134263	-0.955215	-0.158745	-0.056880	-0.243166
9595	-1.703309	3.333135	10.941207	0.015159	-0.232172	-1.079831	-0.120960	0.158976	-1.137065	-0.960385	-0.158993	-0.056140	-0.221877
9596	-1.276694	3.110204	10.334961	-0.244858	-0.189654	-1.377495	-0.121809	0.176624	-1.141477	-0.967085	-0.153447	-0.055559	-0.195229
9597	-1.464132	2.308017	8.838077	-0.234300	-0.235144	-1.370570	-0.125611	0.203060	-1.147055	-0.972991	-0.148245	-0.054535	-0.168341
9598	-0.861744	2.207265	8.645500	-0.058938	-0.285886	-1.306814	-0.130199	0.225728	-1.152610	-0.977519	-0.146497	-0.052427	-0.142292
9599	-0.602842	2.255676	8.826387	-0.000397	-0.347953	-1.185088	-0.136126	0.250622	-1.156056	-0.980940	-0.146106	-0.049331	-0.118223
9600	-0.537502	2.824934	9.324764	0.073208	-0.442769	-1.028148	-0.148402	0.264241	-1.162890	-0.983348	-0.147442	-0.043614	-0.096876
9601	-0.535215	2.970634	9.434460	-0.060491	-0.527290	-0.855837	-0.164526	0.273129	-1.161341	-0.985441	-0.146382	-0.035872	-0.078685
9602	-0.849947	2.440578	9.250679	-0.097335	-0.550485	-0.758757	-0.179461	0.285958	-1.167765	-0.987147	-0.144653	-0.026894	-0.062395
9603	-1.144896	2.653698	9.283347	-0.020687	-0.503676	-0.756394	-0.195986	0.296270	-1.172904	-0.988270	-0.144279	-0.019360	-0.046164
9604	-1.296390	2.578115	9.178173	0.009757	-0.495783	-0.849921	-0.214377	0.309398	-1.188982	-0.989040	-0.144456	-0.011832	-0.028138
9605	-0.873697	2.852777	8.938738	0.119678	-0.542304	-0.727970	-0.231687	0.315263	-1.195063	-0.989092	-0.146744	-0.003566	-0.012289
9606	-0.585375	3.707610	8.950765	0.089693	-0.494723	-0.575797	-0.248581	0.316424	-1.204398	-0.988908	-0.148455	0.004693	0.000348
9607	-0.471865	3.886899	9.193601	0.027507	-0.373947	-0.518676	-0.262164	0.321601	-1.208658	-0.988731	-0.148904	0.010239	0.011571
9608	-0.530868	4.145545	9.026159	-0.026680	-0.302822	-0.465340	-0.273878	0.324353	-1.213016	-0.988601	-0.148259	0.015017	0.021468
9609	-0.887225	4.367156	8.084432	0.031142	-0.268488	-0.397657	-0.284002	0.329066	-1.212748	-0.988226	-0.148849	0.018811	0.029983
9610	-1.559678	4.340579	9.840400	0.424933	0.062118	-0.328778	-0.287170	0.321237	-1.216736	-0.986756	-0.157262	0.017038	0.035924
9611	-0.598640	2.882103	9.510206	-0.238139	0.251542	-0.807191	-0.281449	0.321455	-1.219760	-0.986869	-0.152993	0.008947	0.051019
9612	0.257778	3.247309	10.592833	0.274848	0.153264	-0.896617	-0.273619	0.327595	-1.220193	-0.984998	-0.158569	0.003636	0.067975
9613	2.192632	4.326486	13.132952	-0.099963	0.018039	-0.510193	-0.269492	0.327046	-1.224840	-0.984587	-0.156617	0.001222	0.077832
9614	0.888642	0.967060	8.718195	-0.326086	-0.295172	-0.300196	-0.271246	0.335670	-1.226161	-0.985117	-0.149595	0.005761	0.084460
9615	1.621496	1.281276	7.953615	0.167014	-0.179542	-0.275963	-0.277387	0.343194	-1.230161	-0.984146	-0.152439	0.008556	0.090251
9616	0.356906	2.326629	10.075676	0.322370	-0.099234	-0.019280	-0.281089	0.335186	-1.225793	-0.983129	-0.158461	0.011206	0.090674
9617	0.582344	2.869567	9.690963	-0.071742	-0.160594	-0.404661	-0.285351	0.337178	-1.228914	-0.982603	-0.156621	0.012806	0.098985
9618	0.867230	2.826122	9.079014	0.030496	-0.160612	-0.153309	-0.291090	0.343474	-1.228646	-0.982194	-0.156794	0.015716	0.102293
9619	0.647959	2.618223	8.929431	-0.024177	-0.099666	-0.048708	-0.292269	0.337329	-1.228560	-0.982195	-0.155885	0.017393	0.103389
9620	0.405850	2.633267	9.095196	-0.042187	-0.071397	0.023959	-0.293742	0.340420	-1.227365	-0.982391	-0.154752	0.018955	0.102956
9621	0.272038	3.070236	9.386267	-0.054341	-0.087087	-0.064583	-0.297092	0.348294	-1.224918	-0.982451	-0.153275	0.020307	0.104328
9622	0.129470	3.385623	9.206205	-0.123580	-0.093097	-0.169137	-0.301895	0.352853	-1.223234	-0.982469	-0.150570	0.021532	0.107791
9623	-0.021960	3.319760	9.182799	-0.167607	-0.047440	-0.197237	-0.305242	0.360249	-1.224441	-0.982570	-0.147037	0.021470	0.111689
9624	-0.092429	3.532068	8.928702	-0.181551	0.001431	-0.272986	-0.306728	0.367566	-1.224055	-0.982515	-0.143437	0.020403	0.116932
9625	-0.028414	3.431243	8.611290	-0.156537	0.032212	-0.394716	-0.306883	0.374834	-1.222877	-0.982067	-0.140434	0.018235	0.124460
9626	0.132145	3.851651	8.394004	-0.067166	0.064275	-0.365988	-0.310629	0.382297	-1.226638	-0.981384	-0.139253	0.015944	0.131302
9627	0.121884	4.390371	8.548491	-0.031011	0.160381	-0.356442	-0.311442	0.387513	-1.227000	-0.980590	-0.139134	0.011715	0.137653
9628	-0.545124	4.191448	9.405689	-0.045012	0.208765	-0.161545	-0.306666	0.391537	-1.223827	-0.980351	-0.138712	0.007213	0.140067
9629	-0.975142	2.931106	9.539204	0.284685	-0.149472	-0.233386	-0.309588	0.389269	-1.219823	-0.978882	-0.143925	0.010260	0.144810
9630	-0.982197	2.637149	8.518209	0.765501	-0.320505	-0.201108	-0.322569	0.370812	-1.221342	-0.975936	-0.157851	0.018337	0.149315
9631	-1.332134	2.402675	9.029162	0.350850	-0.128500	-0.413284	-0.333832	0.356422	-1.224637	-0.973518	-0.164456	0.020493	0.157472
9632	-0.076480	3.054372	10.959531	0.186700	0.053729	-0.713569	-0.337413	0.352556	-1.223642	-0.970627	-0.168380	0.017856	0.170918
9633	-0.148025	3.274158	12.712823	0.037972	0.065978	-0.538945	-0.338199	0.348358	-1.223228	-0.968672	-0.169436	0.014802	0.180959
9634	-1.052920	2.487923	9.735131	-0.201265	0.001837	-0.477917	-0.343531	0.351755	-1.219284	-0.967633	-0.165520	0.012584	0.190080
9635	-0.740196	1.850146	8.045348	0.012950	0.040673	-0.466390	-0.344473	0.354950	-1.217014	-0.965848	-0.165879	0.010171	0.198793
9636	-0.506864	1.480658	8.998858	0.029916	0.041292	-0.699788	-0.345687	0.360446	-1.216959	-0.962945	-0.166590	0.007334	0.211968
9637	-0.662170	2.167360	10.199658	-0.088115	-0.093203	-0.621475	-0.351557	0.366147	-1.215091	-0.960597	-0.164307	0.006543	0.224083
9638	-0.597822	2.372452	10.385428	-0.213961	-0.240726	-0.451329	-0.362484	0.372133	-1.214504	-0.959257	-0.159008	0.008883	0.233374
9639	-0.439342	1.756194	9.099948	-0.213685	-0.313931	-0.368672	-0.375538	0.377726	-1.212961	-0.958206	-0.153145	0.012594	0.241308
9640	-0.572608	2.319338	8.826835	-0.020163	-0.246449	-0.155442	-0.386457	0.381349	-1.213258	-0.957510	-0.151442	0.016895	0.244857
9641	-0.839230	2.610678	9.114929	0.024749	-0.181663	-0.243254	-0.395118	0.385819	-1.209915	-0.956268	-0.150735	0.019603	0.249892
9642	-0.975875	2.952929	9.445142	0.003022	-0.173798	-0.137175	-0.402968	0.386000	-1.209953	-0.955567	-0.149811	0.022679	0.252852
9643	-0.944959	3.094275	9.384848	-0.037979	-0.162933	-0.015242	-0.409094	0.388079	-1.208872	-0.955625	-0.147922	0.025372	0.253490
9644	-0.934277	3.210933	8.900478	-0.025627	-0.161325	-0.004580	-0.414797	0.382774	-1.210324	-0.955661	-0.146447	0.028460	0.253879
9645	-1.056833	3.266958	8.814456	0.129973	-0.160950	0.033069	-0.420643	0.380250	-1.210606	-0.955441	-0.147808	0.032079	0.253489
9646	-1.136788	3.454893	9.239039	0.144817	-0.093195	-0.040714	-0.425698	0.380079	-1.210284	-0.954810	-0.149958	0.034622	0.254266
9647	-1.012870	3.542089	9.126646	0.034414	-0.062810	-0.012604	-0.428749	0.377218	-1.210879	-0.954681	-0.150084	0.035706	0.254526
9648	-1.184267	3.526772	8.471599	0.081582	-0.106413	-0.032131	-0.431396	0.372778	-1.210317	-0.954264	-0.150951	0.038205	0.255216
9649	-1.625994	3.919361	9.201268	0.192452	-0.071678	-0.068629	-0.436160	0.364180	-1.209729	-0.953338	-0.154178	0.040035	0.256462
9650	-1.820035	4.498481	9.734938	0.013454	-0.013094	-0.233248	-0.441462	0.357690	-1.208797	-0.952151	-0.154380	0.039784	0.260752
9651	-0.622203	2.702029	9.351976	-0.150577	0.077955	-0.373928	-0.441469	0.359731	-1.206036	-0.950758	-0.152127	0.035991	0.267621
9652	1.326710	3.324777	8.858274	-0.024071	0.128613	-0.217167	-0.440280	0.362506	-1.205961	-0.949824	-0.152340	0.032903	0.271192
9653	0.478266	3.095768	8.858038	0.107526	0.162539	0.322947	-0.434415	0.358252	-1.203605	-0.951390	-0.154960	0.031120	0.264340
9654	0.490465	3.530880	12.398306	0.116414	0.404586	-0.181276	-0.425743	0.350114	-1.205987	-0.950358	-0.159250	0.023624	0.266274
9655	-0.372428	2.769809	10.601167	-0.314048	0.128707	0.395830	-0.414978	0.353305	-1.203045	-0.953543	-0.153630	0.020545	0.258322
9656	0.428101	0.623646	8.049530	-0.103444	-0.160501	0.152376	-0.416864	0.361046	-1.202371	-0.954644	-0.150596	0.023689	0.255764
9657	1.198001	2.773871	9.128070	0.600112	-0.026471	0.514092	-0.417891	0.348449	-1.202358	-0.955419	-0.161423	0.028670	0.245549
9658	0.039089	2.971426	10.198261	0.017021	0.019954	0.449128	-0.415192	0.335631	-1.202530	-0.957610	-0.161413	0.029975	0.236706
9659	0.406953	3.055655	9.043902	0.032702	-0.024834	0.395789	-0.418131	0.339712	-1.200209	-0.959419	-0.161429	0.031790	0.229009
9660	0.329656	3.015395	8.868526	0.110122	0.057472	0.545106	-0.417049	0.333643	-1.199607	-0.961599	-0.163281	0.033107	0.218107
9661	0.262665	3.235089	8.994794	0.059237	0.122016	0.506463	-0.411048	0.328268	-1.197423	-0.963725	-0.164363	0.032622	0.207739
9662	-0.080203	3.444929	9.180068	0.061117	0.108986	0.601928	-0.405987	0.326133	-1.194989	-0.966081	-0.165423	0.032913	0.195550
9663	-0.087723	3.585588	9.222103	-0.041629	0.113042	0.438956	-0.400658	0.323502	-1.195674	-0.968042	-0.164553	0.031981	0.186533
9664	-0.116390	3.512209	8.889605	-0.034905	0.130998	0.325947	-0.395869	0.323372	-1.194791	-0.969487	-0.163990	0.030552	0.179636
9665	-0.098467	3.823242	8.856516	-0.008397	0.133281	0.242926	-0.389750	0.323498	-1.194183	-0.970515	-0.163992	0.028709	0.174306
9666	-0.066456	3.925779	8.897645	-0.028611	0.108678	0.152516	-0.386030	0.324878	-1.190813	-0.971248	-0.163567	0.027168	0.170837
9667	0.163299	4.289192	8.745495	-0.004404	0.129133	0.125255	-0.381244	0.325611	-1.190845	-0.971802	-0.163767	0.025058	0.167790
9668	-0.277343	4.276347	8.792247	-0.114819	0.173524	0.089042	-0.376196	0.327963	-1.188402	-0.972604	-0.161913	0.021762	0.165386
9669	-0.956471	3.807658	8.712360	-0.240001	0.242798	-0.096394	-0.368229	0.332830	-1.188473	-0.973178	-0.158079	0.015917	0.166382
9670	-1.061894	4.257264	8.864599	-0.317996	0.227970	-0.314216	-0.360812	0.343225	-1.184453	-0.973213	-0.152586	0.009597	0.171705
9671	-0.626135	4.454547	9.203841	-0.145397	0.009987	-0.211744	-0.356584	0.352891	-1.182171	-0.972939	-0.149926	0.008221	0.175623
9672	-0.854309	3.222101	8.970245	0.253489	-0.197904	-0.083525	-0.359235	0.349278	-1.180908	-0.971883	-0.154019	0.012878	0.177637
9673	-1.395955	2.707305	8.394259	0.321549	-0.109355	-0.119723	-0.364125	0.338761	-1.182132	-0.970432	-0.160017	0.015692	0.180028
9674	-1.093179	2.681303	8.952554	0.206083	-0.006462	-0.363511	-0.366769	0.332884	-1.179998	-0.968483	-0.163945	0.015564	0.186872
9675	-0.715118	2.780638	11.120121	0.383269	-0.019930	-0.402080	-0.368067	0.321950	-1.178851	-0.965685	-0.171459	0.015939	0.194424
9676	-1.549737	3.253448	11.490514	0.068545	-0.093274	-0.493558	-0.367651	0.315972	-1.175409	-0.963511	-0.172410	0.016482	0.204080
9677	-1.696745	2.910735	9.584612	-0.154895	-0.040708	-0.469076	-0.371382	0.318003	-1.174626	-0.962107	-0.169404	0.014806	0.213150
9678	-1.238677	2.025647	8.616048	-0.172378	0.027259	-0.742801	-0.372471	0.326289	-1.174079	-0.959487	-0.166244	0.011191	0.227206
9679	-0.641674	2.344845	9.370923	0.046934	-0.012620	-0.742531	-0.375143	0.330188	-1.176349	-0.955901	-0.167155	0.008930	0.241315
9680	-0.540569	2.824939	9.887919	-0.066632	-0.073632	-0.614256	-0.378604	0.330949	-1.175476	-0.953143	-0.165461	0.008120	0.253129
9681	-0.711924	2.583884	9.354929	-0.151754	-0.124276	-0.466261	-0.383274	0.335737	-1.177829	-0.951282	-0.161870	0.007939	0.262293
9682	-0.927704	2.162409	8.961545	-0.083623	-0.167197	-0.326564	-0.388072	0.338944	-1.178345	-0.949861	-0.159286	0.009776	0.268881
9683	-0.904190	2.466281	9.118840	0.025003	-0.157592	-0.281979	-0.393667	0.341596	-1.178330	-0.948290	-0.158781	0.011753	0.274586
9684	-1.021176	2.767604	9.276656	0.043500	-0.158617	-0.234178	-0.401646	0.340296	-1.174775	-0.946889	-0.158621	0.014406	0.279346
9685	-1.163197	2.968936	9.316513	0.060865	-0.112806	-0.067601	-0.405102	0.339222	-1.173422	-0.946359	-0.158973	0.016397	0.280826
9686	-1.300369	3.129061	9.096869	0.029588	-0.057062	-0.031951	-0.407621	0.336535	-1.176040	-0.946143	-0.159054	0.017691	0.281429
9687	-1.293318	3.214117	8.797970	0.075271	-0.057677	0.044221	-0.410675	0.334621	-1.175122	-0.946202	-0.159983	0.019049	0.280615
9688	-1.345680	3.179191	8.878466	0.098226	-0.051644	0.095620	-0.413460	0.331434	-1.173979	-0.946477	-0.161345	0.021032	0.278759
9689	-1.383806	3.154230	8.925626	0.094747	-0.089523	0.151956	-0.415175	0.326367	-1.171426	-0.947039	-0.162453	0.023414	0.276003
9690	-1.650289	3.151824	8.936723	0.094764	-0.139105	0.142856	-0.419288	0.322659	-1.170689	-0.947522	-0.163241	0.027186	0.273525
9691	-2.356680	4.165880	9.591000	0.156680	-0.137860	0.113097	-0.424728	0.317515	-1.167152	-0.947597	-0.165338	0.030617	0.271635
9692	-2.855444	4.254002	10.287517	0.009201	-0.031494	-0.211937	-0.426176	0.312208	-1.166631	-0.946465	-0.165298	0.030713	0.275568
9693	-0.205175	2.721671	8.777306	-0.229771	-0.037298	-0.629607	-0.430049	0.317309	-1.165076	-0.943696	-0.161080	0.027606	0.287625
9694	0.521504	3.708173	8.002649	0.163411	-0.145666	-0.138586	-0.433377	0.317988	-1.166902	-0.942359	-0.163228	0.030996	0.290439
9695	-0.275221	3.446372	10.358341	0.104852	0.083048	-0.202598	-0.436545	0.309604	-1.164978	-0.940933	-0.165781	0.028989	0.293806
9696	0.027754	4.330625	10.592044	-0.137345	-0.011993	-0.251815	-0.434154	0.311143	-1.167247	-0.939967	-0.163096	0.027719	0.298486
9697	0.320472	3.049253	9.243488	-0.133524	-0.296677	-0.101542	-0.440283	0.314352	-1.166534	-0.939669	-0.158829	0.031854	0.301299
9698	0.429686	2.565672	8.542815	0.208119	-0.354299	-0.028332	-0.452251	0.312637	-1.165373	-0.938658	-0.160442	0.039821	0.302645
9699	0.363058	3.409329	9.656092	-0.092847	-0.233091	0.002396	-0.460753	0.308431	-1.162983	-0.938842	-0.157211	0.043397	0.303278
9700	0.548744	2.742656	8.992845	-0.147188	-0.186146	0.026399	-0.466891	0.314599	-1.162850	-0.939368	-0.153114	0.046226	0.303326
9701	0.996094	3.425618	9.165099	0.007292	-0.073494	0.055764	-0.471815	0.314914	-1.159413	-0.939689	-0.152654	0.047657	0.302339
9702	0.680824	3.206291	9.238919	-0.056067	-0.017418	0.282325	-0.470753	0.315438	-1.158870	-0.941607	-0.151043	0.048651	0.296978
9703	0.582700	3.243334	9.096020	-0.099905	0.015242	0.312478	-0.472621	0.317155	-1.158524	-0.943833	-0.148842	0.048616	0.290967
9704	0.384204	3.336818	8.988128	-0.073976	0.046426	0.425964	-0.470777	0.323578	-1.159148	-0.946607	-0.147115	0.048721	0.282698
9705	0.015838	3.725822	9.137569	-0.106813	0.091677	0.382007	-0.467333	0.328556	-1.159567	-0.949204	-0.145170	0.047443	0.275111
9706	-0.054767	3.615302	9.102538	-0.174069	0.100171	0.374799	-0.464548	0.331576	-1.159503	-0.951895	-0.141878	0.045818	0.267709
9707	-0.100355	3.332882	8.997359	-0.132398	0.105116	0.332550	-0.461376	0.338059	-1.157984	-0.954176	-0.139596	0.044003	0.261008
9708	-0.108087	3.580327	8.879717	-0.132162	0.169912	0.301133	-0.456598	0.341727	-1.157652	-0.956299	-0.137515	0.041060	0.254747
9709	-0.164289	3.948263	8.754865	-0.088647	0.199844	0.327983	-0.449700	0.348260	-1.155906	-0.958390	-0.136630	0.037657	0.247797
9710	-0.181826	4.341189	8.753769	0.006524	0.239411	0.342668	-0.441987	0.349221	-1.156638	-0.960273	-0.137506	0.034187	0.240416
9711	-0.244424	4.310917	8.691900	-0.037185	0.259805	0.365664	-0.432682	0.351011	-1.152241	-0.962294	-0.137974	0.030023	0.232493
9712	-0.490827	4.257888	8.602900	-0.123887	0.260530	0.377832	-0.424177	0.353873	-1.151035	-0.964560	-0.136399	0.025629	0.224415
9713	-0.656108	4.109290	9.041846	-0.109265	0.218490	0.428917	-0.413547	0.357830	-1.150761	-0.966852	-0.135347	0.022101	0.215382
9714	-1.195315	3.507257	9.453483	-0.001308	-0.000234	0.392627	-0.403569	0.358250	-1.154637	-0.968571	-0.134979	0.023317	0.207623
9715	-1.319479	2.597085	8.893290	0.353302	-0.246272	0.250790	-0.404740	0.348976	-1.152629	-0.968490	-0.141009	0.030181	0.203061
9716	-1.826940	2.109721	9.338734	0.286582	-0.173873	0.031913	-0.408568	0.338797	-1.151294	-0.967737	-0.145666	0.034960	0.202592
9717	-0.878309	3.066460	10.361958	-0.015321	-0.044617	-0.475940	-0.410415	0.334118	-1.153309	-0.965776	-0.145809	0.034228	0.211765
9718	-0.095840	2.614853	12.794017	0.325851	-0.108148	-0.158988	-0.411992	0.327093	-1.151090	-0.964108	-0.151582	0.037391	0.214759
9719	-0.624190	2.915684	10.072419	-0.172804	-0.056250	-0.274981	-0.417562	0.321657	-1.153087	-0.963398	-0.148422	0.036723	0.220195
9720	-0.340563	1.981196	8.037366	-0.281509	0.129637	-0.208686	-0.417316	0.328408	-1.154221	-0.963443	-0.143550	0.032522	0.223862
9721	-0.225495	1.255178	9.192129	-0.033614	0.183198	-0.418884	-0.412013	0.334733	-1.154080	-0.961770	-0.144107	0.027436	0.231257
9722	-0.421113	2.074695	10.744526	-0.153090	0.090504	-0.449054	-0.408162	0.337016	-1.153512	-0.960200	-0.141654	0.023845	0.239543
9723	-0.455980	2.205035	9.736326	-0.319589	-0.027582	-0.298244	-0.408987	0.345871	-1.153623	-0.959669	-0.135558	0.021777	0.245327
9724	0.175662	1.711474	8.652189	-0.174743	-0.087302	-0.134709	-0.411004	0.352877	-1.151354	-0.959496	-0.131666	0.022378	0.248053
9725	0.005425	1.793380	8.978520	-0.018026	-0.051111	0.001304	-0.414072	0.355596	-1.150692	-0.959580	-0.131035	0.023077	0.247999
9726	-0.572665	2.178613	9.453728	0.032091	-0.028021	-0.053104	-0.416865	0.355517	-1.150528	-0.959281	-0.131368	0.023782	0.248913
9727	-0.890616	2.211689	9.506305	0.056716	-0.042424	0.033588	-0.417134	0.356351	-1.149959	-0.959334	-0.132172	0.024744	0.248187
9728	-1.088964	2.397403	9.260520	0.083754	-0.046617	0.031919	-0.419514	0.351669	-1.151294	-0.959309	-0.133364	0.026286	0.247487
9729	-1.202221	2.817698	9.049274	0.164904	-0.043920	0.094089	-0.419497	0.345743	-1.149732	-0.959357	-0.136222	0.027925	0.245556
9730	-1.293004	2.990823	9.021112	0.201808	0.004041	0.000813	-0.420282	0.341134	-1.149736	-0.958870	-0.139943	0.028990	0.245243
9731	-1.570127	3.019769	8.930551	0.238097	-0.004375	-0.078632	-0.421200	0.336656	-1.149195	-0.957848	-0.144540	0.029689	0.246484
9732	-1.728560	3.657726	8.834223	0.305574	-0.066612	-0.055822	-0.423569	0.328284	-1.148627	-0.956696	-0.149927	0.032460	0.247387
9733	-2.268747	4.672419	9.941305	0.435549	0.046495	-0.054641	-0.423267	0.316086	-1.149021	-0.955137	-0.158640	0.033146	0.247887
9734	-1.767299	4.026161	10.404465	-0.173386	0.222528	-0.476340	-0.421113	0.307496	-1.149591	-0.953486	-0.156568	0.026675	0.256201
9735	0.505110	2.843720	8.092915	-0.389346	0.062967	-0.566841	-0.416628	0.319962	-1.147357	-0.951767	-0.149882	0.021288	0.266873
9736	1.293655	3.435944	9.836090	0.242353	0.158371	-0.249757	-0.415565	0.320667	-1.148559	-0.949821	-0.155274	0.018966	0.270868
9737	0.204586	3.168617	10.134455	-0.167151	0.137437	-0.049362	-0.410373	0.319419	-1.148255	-0.950147	-0.152954	0.014996	0.271294
9738	0.485982	1.627402	9.697376	-0.158272	-0.175993	-0.028341	-0.412654	0.325617	-1.147221	-0.950488	-0.148831	0.017543	0.272241
9739	0.936010	2.584660	9.381420	0.183624	-0.194060	0.173171	-0.418238	0.324467	-1.146520	-0.950848	-0.151195	0.022538	0.269296
9740	0.862664	3.379549	9.594621	0.043058	-0.085351	0.331654	-0.421413	0.318804	-1.147069	-0.952510	-0.151231	0.025546	0.263060
9741	0.569788	3.301371	9.210724	-0.040249	-0.001497	0.434559	-0.423411	0.319513	-1.145406	-0.954933	-0.150221	0.026572	0.254619
9742	0.215228	3.115320	9.331229	0.001878	0.008566	0.544464	-0.421281	0.318916	-1.145989	-0.957710	-0.149832	0.028205	0.244022
9743	-0.019057	2.836772	9.352618	-0.001271	0.000067	0.526781	-0.421010	0.317073	-1.145377	-0.960281	-0.149487	0.029713	0.233735
9744	-0.252341	2.883525	9.443796	-0.019206	-0.042527	0.516774	-0.420220	0.320172	-1.146769	-0.962733	-0.148435	0.032140	0.223782
9745	0.023888	2.985620	9.311893	-0.055731	-0.066532	0.397093	-0.421284	0.319925	-1.147169	-0.964648	-0.146785	0.034303	0.216175
9746	0.195955	3.435365	9.087518	-0.021166	-0.042971	0.319503	-0.423150	0.321045	-1.145225	-0.966095	-0.145800	0.036136	0.209994
9747	0.082720	3.280382	9.085213	-0.092004	-0.008874	0.282399	-0.424088	0.323333	-1.146219	-0.967565	-0.143789	0.036725	0.204434
9748	0.060032	3.199863	9.065867	-0.101110	0.022600	0.157041	-0.425167	0.328377	-1.144967	-0.968557	-0.141641	0.036486	0.201256
9749	0.021626	3.427347	9.084637	-0.109800	0.011263	0.109199	-0.423848	0.331996	-1.145136	-0.969345	-0.139523	0.036127	0.198992
9750	0.027650	3.616800	9.119497	-0.154374	0.045769	0.065067	-0.423862	0.336910	-1.145383	-0.970110	-0.136498	0.034967	0.197566
9751	0.043437	3.549114	9.086794	-0.200502	0.056618	0.042005	-0.422685	0.343658	-1.147336	-0.970881	-0.132902	0.033197	0.196534
9752	0.081094	3.578909	8.921638	-0.193521	0.068858	0.052709	-0.419775	0.349462	-1.146510	-0.971686	-0.129213	0.031397	0.195305
9753	0.138834	3.594518	8.887187	-0.165193	0.134068	0.014303	-0.417131	0.354696	-1.145025	-0.972263	-0.126685	0.028210	0.194575
9754	0.002714	3.839633	8.770436	-0.194134	0.185917	0.028712	-0.412232	0.362084	-1.141881	-0.973004	-0.123452	0.024069	0.193502
9755	-0.260922	4.186833	8.822310	-0.153749	0.194228	0.101428	-0.407071	0.370879	-1.139233	-0.973863	-0.121441	0.019990	0.190903
9756	-0.727410	3.807002	9.109336	0.011754	0.067293	0.184350	-0.402282	0.370588	-1.137411	-0.974605	-0.121692	0.019327	0.186984
9757	-1.308763	3.116725	8.663436	0.332197	-0.100069	0.156160	-0.403327	0.364328	-1.138543	-0.974305	-0.128091	0.022902	0.183841
9758	-1.706760	2.507480	8.470476	0.340100	-0.097885	-0.002818	-0.405287	0.352318	-1.138770	-0.973403	-0.134196	0.026210	0.183823
9759	-1.786375	1.964939	10.525339	0.241995	-0.177729	-0.257376	-0.410584	0.344964	-1.142987	-0.971676	-0.138714	0.029751	0.188997
9760	-0.640704	1.852453	12.703616	0.441041	-0.351219	-0.503051	-0.420516	0.329788	-1.143897	-0.968283	-0.146076	0.037004	0.199299
9761	-0.139558	4.031401	10.204040	-0.037850	-0.170435	-0.499116	-0.426091	0.325205	-1.140206	-0.966226	-0.145288	0.038542	0.209314
9762	-0.160805	1.952896	7.994954	-0.357934	0.060638	-0.392409	-0.427974	0.332263	-1.140363	-0.965671	-0.138752	0.034886	0.216817
9763	0.255536	1.115780	8.695239	0.072578	0.068050	-0.471536	-0.426655	0.336028	-1.140796	-0.963449	-0.140934	0.032413	0.225505
9764	-0.255030	1.985450	10.591430	0.146604	-0.040705	-0.505564	-0.427439	0.331422	-1.140935	-0.960734	-0.143727	0.032588	0.235099
9765	-0.369109	2.396068	10.825537	-0.193108	-0.104844	-0.400948	-0.432767	0.333508	-1.140941	-0.959333	-0.139847	0.032352	0.243055
9766	0.110426	1.950693	9.457151	-0.263926	-0.144972	-0.313073	-0.436778	0.340505	-1.142423	-0.958480	-0.134106	0.033124	0.249468
9767	0.480653	2.022899	8.974522	-0.047989	-0.102172	-0.100015	-0.442644	0.344844	-1.142351	-0.958090	-0.132737	0.034410	0.251518
9768	-0.047432	2.324075	9.406163	-0.025353	-0.012376	-0.056841	-0.445179	0.347131	-1.141709	-0.957920	-0.132056	0.034518	0.252505
9769	-0.745148	2.277406	9.175693	0.026338	0.033645	0.039257	-0.447714	0.349363	-1.138643	-0.958126	-0.132674	0.033928	0.251476
9770	-1.081702	2.382960	9.166976	0.153348	0.007405	0.064311	-0.447975	0.347685	-1.138559	-0.958102	-0.135433	0.034877	0.249964
9771	-1.026193	2.777224	9.283651	0.136431	-0.041167	0.081598	-0.447953	0.340056	-1.136109	-0.958159	-0.137766	0.036331	0.248259
9772	-0.972876	2.889847	9.229075	0.090863	-0.042070	0.102652	-0.451407	0.338490	-1.137736	-0.958445	-0.139051	0.038020	0.246177
9773	-1.067869	2.786167	9.188430	0.075502	-0.046754	0.070773	-0.452196	0.335730	-1.138893	-0.958593	-0.140218	0.039198	0.244747
9774	-1.248603	2.957649	9.058830	0.122013	-0.131633	0.066875	-0.458971	0.332328	-1.136633	-0.958530	-0.141687	0.042656	0.243569
9775	-2.134835	4.451561	10.279253	0.374806	0.020089	0.058134	-0.461204	0.322387	-1.135039	-0.957775	-0.149001	0.043884	0.241949
9776	-2.166244	3.732482	10.370368	-0.173399	0.200221	-0.546225	-0.456794	0.316037	-1.137719	-0.955821	-0.146945	0.037731	0.251774
9777	0.796417	2.557702	7.981251	-0.410316	0.088777	-0.754216	-0.453369	0.327480	-1.138740	-0.953189	-0.140184	0.031341	0.266077
9778	1.431094	3.120289	8.391238	0.386044	0.115372	0.062516	-0.453762	0.325229	-1.137999	-0.952549	-0.147942	0.031517	0.264142
9779	1.174824	3.484877	10.883955	0.125036	0.292998	0.019495	-0.445616	0.314644	-1.137084	-0.952484	-0.151925	0.026388	0.262672
9780	0.710893	3.301605	10.153802	-0.129529	0.054747	0.144607	-0.440830	0.315480	-1.135496	-0.953727	-0.149497	0.025254	0.259649
9781	1.002783	2.051768	8.742399	-0.092457	-0.076391	0.425043	-0.441637	0.318566	-1.134714	-0.956181	-0.147132	0.027335	0.251639
9782	0.969148	2.842552	9.226439	0.295650	0.022993	0.566544	-0.441888	0.313521	-1.134603	-0.958158	-0.152409	0.030201	0.240400
9783	0.497545	3.207852	9.531757	-0.063031	0.134561	0.569750	-0.438684	0.309817	-1.135297	-0.961150	-0.151491	0.028979	0.228912
9784	0.319139	3.122055	9.281411	-0.045455	0.097977	0.580229	-0.434701	0.312389	-1.135261	-0.963991	-0.150551	0.028802	0.217318
9785	0.246747	3.120751	9.370667	0.004365	0.039434	0.591517	-0.434698	0.311274	-1.135566	-0.966545	-0.150454	0.029814	0.205586
9786	-0.058638	3.081198	9.106448	-0.040668	0.018661	0.624029	-0.430841	0.311741	-1.135327	-0.969219	-0.149195	0.031323	0.193324
9787	0.035251	2.990659	9.105198	-0.117751	0.073919	0.520687	-0.429253	0.314206	-1.134323	-0.971609	-0.146870	0.030980	0.182878
9788	0.205413	2.984050	9.230822	-0.104066	0.108705	0.485549	-0.426072	0.318328	-1.133823	-0.973754	-0.144774	0.030076	0.173028
9789	0.260540	3.184132	9.534292	-0.111472	0.106726	0.491674	-0.423688	0.321252	-1.129175	-0.975822	-0.142684	0.029054	0.163001
9790	0.063875	3.301920	9.392574	-0.119423	0.096982	0.450961	-0.422374	0.326212	-1.126606	-0.977687	-0.140240	0.028224	0.153834
9791	-0.107786	3.342458	9.006687	-0.061538	0.102998	0.442385	-0.418396	0.330407	-1.123957	-0.979259	-0.139153	0.027291	0.144719
9792	-0.162879	3.431273	9.004327	-0.117773	0.181370	0.202249	-0.414145	0.332257	-1.123273	-0.980294	-0.137101	0.024128	0.140162
9793	-0.181930	3.554739	9.123163	-0.064115	0.177983	0.213885	-0.408839	0.336781	-1.117933	-0.981151	-0.136351	0.021074	0.135302
9794	-0.149018	3.380573	9.236211	-0.087600	0.126150	0.072909	-0.406318	0.338673	-1.117363	-0.981674	-0.134788	0.018729	0.133409
9795	0.095339	3.574300	8.799351	-0.139770	0.159370	0.078211	-0.401546	0.344105	-1.114414	-0.982314	-0.132609	0.015479	0.131282
9796	0.030843	3.917842	8.963274	-0.221242	0.205196	0.102999	-0.394370	0.346083	-1.109986	-0.983254	-0.128616	0.011307	0.128616
9797	-0.162721	3.725035	9.375208	-0.118778	0.166321	0.235724	-0.387996	0.350148	-1.110199	-0.984178	-0.126908	0.008399	0.123357
9798	-0.728316	3.359941	9.064710	0.205413	0.070239	0.349516	-0.382499	0.348645	-1.108225	-0.984536	-0.130913	0.008577	0.116094
9799	-1.253706	3.204755	9.001617	0.042688	0.153012	0.324904	-0.377959	0.343512	-1.109116	-0.985160	-0.132362	0.006535	0.109072
9800	-1.843670	1.810500	9.822059	0.012196	0.143729	0.185232	-0.371032	0.341162	-1.111429	-0.985578	-0.132744	0.004389	0.104860
9801	-0.587983	1.818739	10.000137	0.421277	0.004023	-0.062202	-0.366615	0.332034	-1.109211	-0.984282	-0.141291	0.004979	0.105834
9802	-0.543063	2.695838	9.814369	0.322216	0.083996	0.121846	-0.361784	0.318815	-1.112521	-0.983652	-0.147651	0.004526	0.102995
9803	-0.767560	2.323214	10.041197	0.032071	0.189892	0.051750	-0.357553	0.312780	-1.113231	-0.983665	-0.148852	0.000942	0.101220
9804	-0.818545	1.943596	9.914923	-0.069209	0.154806	-0.002691	-0.350902	0.312928	-1.114111	-0.983902	-0.147660	-0.002077	0.100639
9805	-0.738526	1.777526	9.649041	-0.103289	0.112108	-0.013684	-0.345584	0.313925	-1.114006	-0.984176	-0.145943	-0.004627	0.100383
9806	-0.609069	1.857559	9.710179	-0.088202	0.045718	0.015964	-0.342264	0.316138	-1.115995	-0.984498	-0.144159	-0.005482	0.099756
9807	-0.344133	2.187646	9.744703	-0.098469	0.055236	0.131734	-0.340404	0.316775	-1.115053	-0.985049	-0.142360	-0.006481	0.096800
9808	-0.444492	2.076168	9.487489	-0.142228	0.063312	0.223707	-0.338636	0.319987	-1.113425	-0.985901	-0.139568	-0.007192	0.092021
9809	-0.634847	2.099386	9.211883	-0.095471	0.019575	0.353581	-0.337718	0.324084	-1.109530	-0.986809	-0.137737	-0.006861	0.084786
9810	-0.805747	2.144822	9.097978	-0.001055	0.010587	0.389221	-0.338115	0.323237	-1.108879	-0.987475	-0.137645	-0.005824	0.076901
9811	-1.014931	2.209011	9.257161	0.020848	-0.003113	0.375096	-0.336247	0.321358	-1.108287	-0.987987	-0.138034	-0.004820	0.069315
9812	-0.946511	2.438442	9.351405	0.083977	-0.052007	0.360809	-0.338093	0.315750	-1.106558	-0.988264	-0.139515	-0.002504	0.062159
9813	-0.888966	2.476297	9.398449	0.047141	-0.116862	0.379632	-0.341458	0.312551	-1.107090	-0.988598	-0.140247	0.000770	0.054804
9814	-1.000824	2.782581	9.676738	0.064143	-0.108860	0.349683	-0.344637	0.308033	-1.108680	-0.988800	-0.141250	0.004152	0.048014
9815	-1.519571	3.467461	10.117807	0.057104	-0.044161	0.319207	-0.347554	0.304687	-1.106598	-0.988935	-0.142263	0.005764	0.041656
9816	-2.087611	3.646500	10.171237	-0.071709	0.058543	0.003960	-0.347024	0.305217	-1.105778	-0.989174	-0.140757	0.004738	0.041233
9817	-0.491587	2.675243	9.105854	-0.319405	0.047911	-0.223494	-0.345706	0.309546	-1.106329	-0.989873	-0.134474	0.002607	0.045393
9818	0.567845	2.873999	8.198114	0.023180	-0.004972	-0.051466	-0.345979	0.311975	-1.108000	-0.989790	-0.134795	0.002765	0.046238
9819	0.107249	3.055098	9.289857	0.183876	0.153471	0.427522	-0.344628	0.305084	-1.108505	-0.989655	-0.138562	0.000814	0.037184
9820	-0.341528	2.758121	9.569579	-0.014134	0.172686	0.229095	-0.339828	0.301345	-1.109220	-0.989876	-0.138271	-0.001801	0.031980
9821	0.022232	3.087555	9.431426	0.041501	0.123786	0.428668	-0.336621	0.296452	-1.106988	-0.989990	-0.139213	-0.003253	0.022983
9822	0.100626	2.933546	8.727322	-0.008142	0.129416	0.470990	-0.332887	0.293254	-1.105786	-0.990196	-0.139004	-0.004327	0.013101
9823	0.093063	3.028133	9.231855	0.123029	0.174629	0.485822	-0.328347	0.287233	-1.104549	-0.989900	-0.141584	-0.006572	0.002830
9824	-0.008155	3.062750	9.628059	-0.005262	0.183745	0.504939	-0.320487	0.283365	-1.102742	-0.989881	-0.141421	-0.008596	-0.007883
9825	0.011043	2.791201	9.387585	0.038690	0.144158	0.538431	-0.316083	0.278471	-1.101602	-0.989584	-0.142323	-0.010067	-0.019124
9826	0.070666	2.971920	9.457855	0.103524	0.125283	0.533187	-0.311541	0.271690	-1.097829	-0.989013	-0.144299	-0.010881	-0.030207
9827	0.042821	3.189909	9.691247	0.066818	0.100398	0.520527	-0.310192	0.265463	-1.096696	-0.988405	-0.145757	-0.011500	-0.040961
9828	0.014423	3.133547	9.551192	-0.000722	0.073105	0.450310	-0.306719	0.260303	-1.095284	-0.987990	-0.145661	-0.011441	-0.050272
9829	-0.104232	2.988163	9.428295	-0.004596	0.055083	0.458175	-0.305510	0.256688	-1.097840	-0.987461	-0.145717	-0.011261	-0.059672
9830	-0.171304	2.945677	9.407302	-0.001586	0.040282	0.410366	-0.303240	0.253676	-1.097154	-0.986939	-0.145608	-0.010666	-0.068088
9831	-0.120453	3.063112	9.369463	-0.021179	0.026045	0.332399	-0.302305	0.252869	-1.099617	-0.986489	-0.145331	-0.010245	-0.074916
9832	0.026781	3.213857	9.368030	-0.001992	-0.010740	0.280909	-0.301498	0.249926	-1.100529	-0.986064	-0.145249	-0.009019	-0.080620
9833	0.016686	3.208802	9.208893	0.014496	-0.020196	0.201339	-0.301491	0.247560	-1.101278	-0.985657	-0.145734	-0.008107	-0.084717
9834	0.067042	3.323389	8.993109	0.016659	0.003103	0.125535	-0.303823	0.245082	-1.098839	-0.985393	-0.145963	-0.007635	-0.087390
9835	0.145255	3.322402	9.197709	0.021601	0.043364	0.081582	-0.302622	0.244083	-1.099289	-0.985137	-0.146487	-0.008326	-0.089311
9836	0.392479	3.564778	9.208281	-0.008599	0.072731	0.071001	-0.301423	0.243306	-1.097171	-0.985023	-0.146087	-0.009339	-0.091115
9837	0.469668	3.568597	9.119152	-0.056220	0.102553	0.107275	-0.298764	0.243766	-1.095435	-0.984918	-0.145021	-0.010945	-0.093734
9838	0.410123	3.633054	9.087955	-0.060899	0.142128	0.087191	-0.296374	0.245192	-1.092721	-0.984893	-0.143462	-0.013181	-0.096072
9839	0.345080	3.748399	9.171742	-0.103073	0.156894	0.050914	-0.292921	0.247503	-1.092957	-0.984984	-0.141410	-0.015899	-0.097756
9840	0.310543	3.757468	9.035819	-0.141247	0.172039	0.000509	-0.288408	0.250699	-1.090076	-0.985318	-0.138181	-0.018816	-0.098495
9841	0.166114	3.699009	8.974059	-0.166080	0.177458	-0.011876	-0.283104	0.256538	-1.086985	-0.985656	-0.134886	-0.021967	-0.099026
9842	-0.042208	3.702517	9.023003	-0.182856	0.177495	-0.091451	-0.277005	0.263638	-1.084671	-0.986237	-0.130780	-0.025157	-0.097981
9843	-0.031826	3.663864	8.997135	-0.167295	0.161930	-0.103879	-0.272226	0.267143	-1.083266	-0.986712	-0.127509	-0.028236	-0.096660
9844	0.075171	3.852694	8.772731	-0.120992	0.112392	-0.026278	-0.266385	0.271465	-1.081847	-0.987002	-0.124782	-0.030097	-0.096702
9845	-0.238613	4.053346	8.901197	0.020819	0.017829	0.106231	-0.262928	0.272386	-1.082667	-0.986647	-0.125718	-0.030153	-0.099058
9846	-1.180255	2.817791	9.863702	0.239865	-0.219821	0.153373	-0.262781	0.268075	-1.084424	-0.985846	-0.130870	-0.025713	-0.101589
9847	-1.589630	2.751983	8.734763	0.282264	-0.348149	-0.038157	-0.269136	0.257479	-1.086981	-0.985237	-0.137592	-0.019527	-0.099980
9848	-1.817693	2.529380	8.777586	0.188794	-0.158106	-0.313008	-0.273505	0.250331	-1.088912	-0.985373	-0.141394	-0.017456	-0.093502
9849	-0.955589	2.511171	10.005297	0.228598	-0.154223	-0.560619	-0.277619	0.246798	-1.089786	-0.985675	-0.146389	-0.016528	-0.082114
9850	-0.463736	2.976519	10.616236	0.158563	-0.155364	-0.536234	-0.279204	0.242916	-1.090162	-0.986082	-0.149472	-0.015099	-0.071225
9851	-1.071335	2.518805	10.235171	-0.144563	-0.115495	-0.600421	-0.278287	0.248121	-1.091758	-0.987264	-0.146924	-0.014553	-0.059251
9852	-1.241809	1.738869	9.646096	-0.175939	-0.033485	-0.621129	-0.278849	0.258414	-1.093579	-0.988455	-0.143182	-0.015315	-0.047128
9853	-0.906306	1.686700	9.659192	-0.101212	0.000627	-0.751592	-0.278332	0.263445	-1.093289	-0.989301	-0.141136	-0.017589	-0.032469
9854	-0.471015	2.243215	9.817588	-0.081042	-0.070109	-0.543461	-0.279693	0.273551	-1.092275	-0.989863	-0.139260	-0.017493	-0.021735
9855	-0.380113	2.210818	9.238114	-0.157123	-0.118836	-0.397259	-0.281838	0.278974	-1.094233	-0.990452	-0.136190	-0.016385	-0.013768
9856	-0.370606	1.919660	8.874730	-0.049631	-0.126257	-0.276716	-0.284117	0.284452	-1.092279	-0.990703	-0.135026	-0.014439	-0.008150
9857	-0.434544	2.146718	9.246556	0.056904	-0.138123	-0.191590	-0.289707	0.285298	-1.092996	-0.990595	-0.136195	-0.012430	-0.004139
9858	-0.611808	2.432384	9.402641	0.081614	-0.180738	-0.113963	-0.292899	0.284688	-1.093788	-0.990436	-0.137673	-0.008982	-0.001557
9859	-0.791486	2.679140	9.315834	0.085884	-0.174674	-0.070560	-0.298349	0.283185	-1.096199	-0.990216	-0.139420	-0.005939	0.000169
9860	-0.981470	2.811604	9.080335	0.130742	-0.171802	-0.064170	-0.303128	0.279680	-1.097604	-0.989880	-0.141872	-0.002531	0.001745
9861	-0.918785	2.972968	9.230278	0.155976	-0.177831	-0.134880	-0.307509	0.276618	-1.100347	-0.989420	-0.145002	0.000347	0.004773
9862	-0.956033	3.045133	9.401898	0.135116	-0.208344	-0.202330	-0.313491	0.274636	-1.099668	-0.989007	-0.147525	0.004081	0.009191
9863	-0.883116	3.172695	9.509084	0.098822	-0.225878	-0.296292	-0.319870	0.272276	-1.100478	-0.988609	-0.149516	0.007377	0.015570
9864	-0.836198	3.270657	9.637359	0.037442	-0.251435	-0.362087	-0.326922	0.272131	-1.099323	-0.988331	-0.150093	0.011462	0.023285
9865	-0.599795	3.294739	9.449289	-0.035808	-0.231275	-0.413594	-0.333094	0.272797	-1.100105	-0.988149	-0.149425	0.014417	0.032032
9866	-0.761784	3.388891	9.395467	-0.024364	-0.194247	-0.397375	-0.339096	0.277813	-1.098796	-0.987898	-0.148790	0.017234	0.040282
9867	-0.906425	3.400865	9.711076	-0.039322	-0.163214	-0.506825	-0.344423	0.279902	-1.098937	-0.987497	-0.148118	0.018504	0.050672
9868	-0.777283	3.781923	10.039523	-0.144492	-0.159438	-0.478892	-0.350557	0.284826	-1.099652	-0.987356	-0.145131	0.020266	0.060461
9869	-0.248823	2.723389	9.546208	-0.319122	-0.099035	-0.464085	-0.352978	0.293864	-1.100008	-0.987624	-0.138953	0.020040	0.069917
9870	0.810791	2.504683	9.127848	-0.195245	-0.066163	-0.310754	-0.354604	0.303743	-1.101156	-0.987710	-0.134980	0.020383	0.076121
9871	0.575023	2.871385	8.915824	-0.042093	-0.011162	-0.035734	-0.357634	0.308941	-1.101967	-0.987775	-0.134200	0.020063	0.076737
9872	0.424987	2.638070	9.042961	-0.062805	0.035610	0.006975	-0.356435	0.308354	-1.102000	-0.987999	-0.132865	0.019453	0.076334
9873	0.794168	3.096281	9.132673	-0.067189	0.012113	0.165843	-0.355907	0.309566	-1.100349	-0.988437	-0.131559	0.019236	0.072900
9874	0.499887	3.018112	9.071278	-0.022378	0.049569	0.247628	-0.354170	0.307120	-1.099370	-0.988893	-0.130947	0.019046	0.067685
9875	0.261388	2.885170	9.445276	-0.053289	0.100266	0.200164	-0.351110	0.307318	-1.098859	-0.989334	-0.130044	0.017245	0.063324
9876	0.608118	2.787105	9.654034	0.000486	0.062648	0.302568	-0.346187	0.306886	-1.097178	-0.989746	-0.129883	0.016965	0.056976
9877	0.991917	3.031990	9.955217	0.189445	0.034291	0.364763	-0.344046	0.302886	-1.096118	-0.989645	-0.133648	0.017256	0.049430
9878	1.113672	3.524566	10.183908	0.181815	0.016452	0.544925	-0.343630	0.296929	-1.093617	-0.989662	-0.136925	0.018741	0.038342
9879	0.584296	2.941983	9.228493	0.149825	-0.016154	0.663246	-0.342946	0.290417	-1.091677	-0.989650	-0.139753	0.020877	0.025022
9880	0.055879	2.383740	8.730265	0.138384	0.081861	0.504854	-0.339067	0.283596	-1.091671	-0.989514	-0.142175	0.020915	0.014547
9881	-0.034167	2.348168	9.151412	0.186472	0.107177	0.324826	-0.338390	0.279336	-1.090063	-0.989080	-0.145868	0.019658	0.007562
9882	0.240962	2.729468	9.667273	0.020863	0.048003	0.109892	-0.335987	0.276722	-1.088557	-0.989069	-0.146108	0.019217	0.005051
9883	0.520813	2.795234	9.684993	-0.024596	0.010043	0.120051	-0.336393	0.278492	-1.085800	-0.989143	-0.145666	0.019273	0.002479
9884	0.829834	2.893028	9.166593	-0.088273	-0.007283	0.008287	-0.335742	0.283352	-1.084303	-0.989413	-0.143781	0.019622	0.002185
9885	0.829710	3.009535	9.095905	-0.065776	0.075288	0.056623	-0.336556	0.288214	-1.081442	-0.989619	-0.142554	0.018250	0.000687
9886	0.735663	3.250586	9.230810	-0.089652	0.134652	-0.050922	-0.336441	0.294048	-1.079100	-0.989933	-0.140665	0.015624	0.001162
9887	0.630253	3.569105	9.326269	-0.101204	0.149813	-0.020795	-0.335925	0.299152	-1.075842	-0.990239	-0.138804	0.012593	0.000987
9888	0.544527	3.577234	9.090093	-0.141731	0.160873	-0.050886	-0.338226	0.311234	-1.068285	-0.990679	-0.135879	0.009447	0.001403
9889	0.534346	3.649823	8.627078	-0.136709	0.190625	-0.030336	-0.336542	0.325459	-1.060300	-0.991048	-0.133383	0.005615	0.001304
9890	0.235620	3.775464	8.446063	-0.107649	0.261898	-0.027072	-0.335798	0.342914	-1.051527	-0.991365	-0.131126	0.000533	0.000976
9891	-0.221199	3.946880	9.138426	0.071066	0.292248	-0.043038	-0.333733	0.362607	-1.037710	-0.991123	-0.132836	-0.005338	0.000848
9892	-0.427350	3.855767	9.277211	0.304878	0.131146	-0.064508	-0.320784	0.391475	-1.025073	-0.990295	-0.138745	-0.007918	0.001646
9893	-1.357861	3.532973	8.788939	0.556812	0.002310	0.086865	-0.294756	0.408016	-1.020126	-0.988635	-0.150138	-0.007718	-0.000196
9894	-2.298850	2.967219	8.051845	0.370260	0.115861	-0.149679	-0.259508	0.413818	-1.033289	-0.987494	-0.157305	-0.010268	0.002306
9895	-1.968644	2.730658	9.825725	0.396388	0.121793	-0.593472	-0.238845	0.403531	-1.058120	-0.986036	-0.165330	-0.014678	0.013552
9896	-1.409950	2.236093	11.724101	0.184101	-0.008950	-0.625181	-0.229200	0.384277	-1.078394	-0.985206	-0.168635	-0.016327	0.025781
9897	-1.217166	2.312264	10.328537	0.022352	-0.039460	-0.670099	-0.230218	0.369681	-1.089229	-0.984680	-0.169002	-0.018014	0.038965
9898	-1.198131	1.992124	9.729773	0.051853	0.018959	-0.650160	-0.230454	0.360571	-1.095449	-0.983944	-0.169662	-0.020356	0.051533
9899	-0.794734	2.341657	9.224404	0.001298	0.062770	-0.568794	-0.238684	0.355124	-1.106581	-0.983255	-0.169577	-0.023764	0.062358
9900	-0.623338	2.521988	9.387169	-0.027523	0.039637	-0.505427	-0.237087	0.356107	-1.114387	-0.982689	-0.168708	-0.026104	0.071968
9901	-0.840594	2.401558	9.660629	-0.162479	-0.000096	-0.311561	-0.230583	0.361947	-1.118723	-0.982772	-0.165335	-0.027620	0.077849
9902	-1.021205	2.310870	9.448765	-0.202048	-0.003772	-0.177280	-0.229673	0.369303	-1.122407	-0.983193	-0.161127	-0.028264	0.081056
9903	-1.203410	2.428918	9.283418	-0.155684	-0.040883	-0.099534	-0.223430	0.373293	-1.125317	-0.983568	-0.157866	-0.028278	0.082900
9904	-1.222482	2.651894	9.257080	-0.080199	-0.066688	0.034913	-0.218654	0.378298	-1.128177	-0.983955	-0.156066	-0.026809	0.082198
9905	-1.473651	2.647362	9.499741	-0.048346	-0.103114	0.116165	-0.209609	0.379190	-1.127175	-0.984369	-0.154905	-0.024765	0.080054
9906	-1.710707	2.507126	9.517595	-0.044640	-0.144621	0.105359	-0.198571	0.381203	-1.128182	-0.984780	-0.153713	-0.021484	0.078221
9907	-1.546250	2.602324	9.247519	-0.000171	-0.190777	0.117547	-0.188050	0.377683	-1.125855	-0.985062	-0.153333	-0.017686	0.076349
9908	-1.534681	2.359772	9.076396	-0.019407	-0.236588	0.021724	-0.181915	0.372537	-1.121643	-0.985265	-0.152461	-0.012810	0.076447
9909	-1.440925	2.424605	9.247277	-0.000199	-0.305996	0.031038	-0.178435	0.365087	-1.118282	-0.985405	-0.151835	-0.007058	0.076635
9910	-1.473920	2.681355	9.629457	0.075281	-0.302093	-0.100441	-0.178405	0.355301	-1.119674	-0.985081	-0.152701	-0.001117	0.079347
9911	-1.763755	3.418930	9.990499	0.038386	-0.187633	-0.319051	-0.173476	0.353339	-1.118581	-0.984471	-0.152985	0.001223	0.086087
9912	-1.412118	3.483539	9.711956	-0.142610	-0.187312	-0.213600	-0.166589	0.363785	-1.116169	-0.984553	-0.149716	0.004187	0.090677
9913	-0.308383	3.207352	9.088375	-0.160950	-0.180995	-0.401258	-0.158680	0.388413	-1.115472	-0.984285	-0.146106	0.005799	0.099012
9914	-0.285886	2.736789	8.635275	-0.000547	-0.122651	-0.261556	-0.147307	0.412157	-1.116460	-0.983776	-0.145736	0.007621	0.104340
9915	-0.027748	3.037703	9.401555	0.065629	-0.095706	-0.176392	-0.130617	0.438330	-1.124711	-0.983231	-0.146718	0.008701	0.107954
9916	-0.280290	3.081681	9.516233	-0.048669	-0.109585	0.057493	-0.110071	0.464538	-1.126131	-0.983514	-0.145368	0.011093	0.106983
9917	-0.065727	3.915709	9.061592	-0.062950	-0.105549	0.357106	-0.088070	0.493251	-1.121961	-0.984441	-0.143738	0.013680	0.100145
9918	-0.837399	2.275330	9.108057	-0.021347	-0.087061	0.052583	-0.091577	0.507843	-1.112557	-0.984617	-0.142982	0.015675	0.099192
9919	-0.309954	3.581184	9.417680	0.018808	-0.041118	-0.099236	-0.107237	0.538062	-1.105746	-0.984381	-0.143232	0.015834	0.101129
9920	-0.832711	2.799762	9.301623	-0.192714	-0.024598	-0.194240	-0.132887	0.570680	-1.089577	-0.984554	-0.139300	0.015546	0.104920
9921	-0.233640	3.033885	8.639451	0.250595	-0.047768	-0.183399	-0.173446	0.607460	-1.087121	-0.983465	-0.144136	0.016085	0.108457
9922	-0.052089	3.639257	9.331279	0.492271	-0.022983	-0.166650	-0.227229	0.620724	-1.122603	-0.981660	-0.153665	0.017302	0.111495
9923	0.662845	3.661957	9.490248	0.015628	0.012671	0.028187	-0.289143	0.593741	-1.150115	-0.981702	-0.153980	0.016824	0.110767
9924	0.833734	3.099456	9.403453	0.129401	0.003540	0.148708	-0.329708	0.544577	-1.161330	-0.981667	-0.156328	0.017672	0.107609
9925	0.897502	3.098211	9.636497	0.053286	-0.006299	0.233259	-0.337421	0.498127	-1.158550	-0.982012	-0.157256	0.018387	0.102882
9926	0.536810	2.907146	9.318767	0.076624	-0.009667	0.304131	-0.332927	0.461955	-1.145203	-0.982414	-0.158478	0.019863	0.096708
9927	0.574033	3.254964	9.490593	0.049705	0.002190	0.031800	-0.326742	0.439291	-1.135487	-0.982342	-0.159416	0.019828	0.095899
9928	0.523808	3.591470	9.525026	-0.124688	-0.046346	0.352743	-0.319794	0.428255	-1.125946	-0.983407	-0.156586	0.021799	0.088976
9929	0.375482	2.981901	9.351766	-0.044008	-0.088308	0.494243	-0.305921	0.415349	-1.115197	-0.984356	-0.155318	0.024866	0.079379
9930	0.612862	3.199802	9.160028	-0.100914	-0.098081	0.331274	-0.300953	0.399679	-1.109556	-0.985153	-0.152859	0.027841	0.073020
9931	0.238518	2.892006	9.153270	-0.158223	-0.005820	0.067440	-0.304625	0.381481	-1.107401	-0.985745	-0.149675	0.027823	0.071622
9932	0.521928	3.105885	8.931683	-0.145704	0.079322	0.152830	-0.301679	0.374613	-1.104420	-0.986465	-0.146682	0.026685	0.068264
9933	0.360084	3.042319	9.461561	-0.160995	0.117140	0.056685	-0.298478	0.371801	-1.101177	-0.987084	-0.143625	0.024238	0.066706
9934	0.224376	3.032568	9.399702	-0.121543	0.083678	0.056626	-0.291698	0.373078	-1.096362	-0.987573	-0.141164	0.022764	0.065227
9935	0.029200	3.048412	9.085490	0.046021	0.072485	-0.153281	-0.286241	0.372296	-1.092137	-0.987283	-0.142243	0.020881	0.067844
9936	-0.184742	3.083369	9.088290	0.106615	0.120898	-0.257057	-0.281573	0.367688	-1.085464	-0.986694	-0.144473	0.018084	0.072359
9937	-0.371856	3.254766	9.240121	0.002679	0.162065	-0.267698	-0.272535	0.370130	-1.078615	-0.986349	-0.144885	0.014017	0.076989
9938	-2.169014	0.745986	7.506927	0.009171	0.436454	-0.654377	-0.268854	0.384185	-1.071333	-0.985351	-0.145761	0.003703	0.088455
9939	-0.076345	3.765046	9.351250	0.084750	0.465412	-0.999374	-0.261426	0.390977	-1.062979	-0.983147	-0.148293	-0.008403	0.106587
9940	-0.753197	3.437198	9.347396	0.036701	0.422589	-0.688441	-0.253453	0.393213	-1.052216	-0.981416	-0.149641	-0.018498	0.118694
9941	-0.774047	3.305764	9.588453	0.043450	0.197133	-0.306168	-0.249721	0.390309	-1.045478	-0.980475	-0.150870	-0.023349	0.123946
9942	-1.018650	3.170240	9.548271	-0.066788	0.018461	0.084935	-0.251547	0.378014	-1.045716	-0.980924	-0.149508	-0.023449	0.122009
9943	-1.129252	2.833212	9.229689	-0.063346	-0.021767	-0.049646	-0.257902	0.367870	-1.049607	-0.981015	-0.148219	-0.023493	0.122836
9944	-0.944560	3.098760	9.536641	-0.039703	-0.077727	0.064942	-0.264516	0.355505	-1.054240	-0.981374	-0.147141	-0.021704	0.121584
9945	-0.762982	3.262288	9.747986	-0.164617	-0.231239	0.334045	-0.270749	0.349347	-1.060835	-0.982746	-0.143534	-0.016731	0.115446
9946	-0.996681	2.481197	9.082360	-0.117910	-0.315410	0.731588	-0.277879	0.332123	-1.073301	-0.984794	-0.140575	-0.008535	0.101722
9947	-1.270603	2.068381	8.749710	0.320887	-0.128762	0.308117	-0.286096	0.321750	-1.077582	-0.984511	-0.146704	-0.004657	0.095889
9948	-0.899375	3.038906	9.654017	-0.061047	-0.092888	-0.623046	-0.293794	0.315832	-1.080918	-0.983466	-0.145114	-0.004599	0.108234
9949	-0.723403	2.898836	9.241647	0.006930	-0.070178	-0.331849	-0.298577	0.313771	-1.084163	-0.982728	-0.145085	-0.004360	0.114791
9950	-0.570701	3.037556	9.360825	0.026971	-0.077827	-0.410560	-0.304691	0.311741	-1.087393	-0.981724	-0.145253	-0.003788	0.122906
