# Supplementary material for: Identification of Haptic Based Guiding Using Hard Reins
Source: PLoS One. 2015 Jul 22;10(7):e0132020. doi: 10.1371/journal.pone.0132020 (PMC4511788; doi:10.1371/journal.pone.0132020)
Supplement: S1 File — (ZIP) [file pone.0132020.s001.zip › MotionData1/Subject2/T17/fc17.txt]

// Start Time: 0
// Sample rate: 25.0Hz
// Scenario: 4.9
// Firmware Version: 2.6.1
Counter	Acc_X	Acc_Y	Acc_Z	Gyr_X	Gyr_Y	Gyr_Z	Mag_X	Mag_Y	Mag_Z	Quat_w	Quat_x	Quat_y	Quat_z
10365	8.968635	-0.807314	4.037310	0.058099	-0.028308	-0.044812	-0.558892	-0.038996	-0.568254	-0.823114	-0.058484	0.541444	-0.160937
10366	8.915190	-0.771557	4.138332	0.031539	-0.051831	0.016245	-0.560738	-0.041375	-0.567760	-0.822447	-0.058995	0.542248	-0.161453
10367	8.823195	-0.727309	3.940109	0.057308	-0.044808	0.005702	-0.560753	-0.040423	-0.566423	-0.821882	-0.060072	0.542814	-0.162035
10368	8.959688	-0.678170	4.000612	0.053330	-0.052141	0.025771	-0.561808	-0.042520	-0.565666	-0.821155	-0.060825	0.543564	-0.162922
10369	8.940399	-0.644190	4.016070	0.034445	-0.047922	-0.009058	-0.563669	-0.040744	-0.565222	-0.820629	-0.061700	0.544233	-0.163007
10370	8.945271	-0.644177	4.011115	0.029394	-0.047986	-0.002937	-0.564471	-0.041879	-0.563657	-0.820069	-0.062353	0.544957	-0.163160
10371	8.940404	-0.639549	4.035508	0.011475	-0.042092	-0.034270	-0.565133	-0.044116	-0.562510	-0.819718	-0.063109	0.545569	-0.162586
10372	8.960099	-0.619226	3.938485	0.019086	-0.052805	-0.076191	-0.565401	-0.044125	-0.561981	-0.819352	-0.064410	0.546311	-0.161424
10373	9.022835	-0.714302	3.925996	0.023120	-0.042054	-0.095343	-0.565663	-0.047188	-0.560854	-0.819180	-0.066022	0.546802	-0.159976
10374	9.192748	-0.786320	3.940417	0.025664	-0.040744	-0.020298	-0.568298	-0.050265	-0.560500	-0.818750	-0.066791	0.547395	-0.159832
10375	9.122952	-0.654510	3.929378	-0.001368	-0.005798	-0.006189	-0.567238	-0.051503	-0.560269	-0.818718	-0.066903	0.547488	-0.159630
10376	8.877066	-0.681000	3.881409	0.000507	0.004727	-0.005328	-0.567774	-0.051380	-0.559471	-0.818772	-0.066948	0.547436	-0.159511
10377	8.913759	-0.656552	3.837324	0.006028	-0.005259	0.014692	-0.568316	-0.050153	-0.558389	-0.818670	-0.066944	0.547524	-0.159736
10378	8.926082	-0.618462	3.895696	0.029972	-0.009672	0.005886	-0.569368	-0.051269	-0.558535	-0.818492	-0.067392	0.547629	-0.160100
10379	8.992300	-0.563690	3.720603	0.054240	-0.043809	-0.053592	-0.568704	-0.051815	-0.558682	-0.818119	-0.069049	0.548102	-0.159682
10380	9.106255	-0.609879	3.857756	0.046696	-0.034070	-0.008162	-0.570172	-0.051573	-0.557085	-0.817697	-0.069990	0.548535	-0.159947
10381	9.068380	-0.427418	3.851543	0.062148	-0.023565	-0.015180	-0.570689	-0.053092	-0.557771	-0.817408	-0.071293	0.548703	-0.160270
10382	9.082280	-0.560387	3.791214	0.063661	-0.016995	0.009273	-0.570701	-0.053946	-0.555942	-0.817088	-0.072274	0.548825	-0.161042
10383	9.043383	-0.541341	3.855341	0.053668	-0.020729	0.028474	-0.569636	-0.055735	-0.555985	-0.816699	-0.072949	0.549035	-0.161990
10384	8.989591	-0.598397	3.787971	0.057931	-0.036525	0.031903	-0.572149	-0.059801	-0.553939	-0.816093	-0.073667	0.549523	-0.163065
10385	9.058337	-0.487640	3.817017	0.056035	-0.041710	0.028404	-0.572418	-0.058140	-0.554168	-0.815466	-0.074449	0.550067	-0.164006
10386	9.038610	-0.554207	3.705139	0.057247	-0.050093	0.007445	-0.573087	-0.060248	-0.552227	-0.814793	-0.075451	0.550742	-0.164627
10387	9.070493	-0.503929	3.743862	0.050903	-0.025853	0.023233	-0.574941	-0.062223	-0.550803	-0.814361	-0.076154	0.551038	-0.165450
10388	9.024345	-0.484341	3.764578	0.034642	-0.019028	-0.011599	-0.575474	-0.062513	-0.550146	-0.814123	-0.076903	0.551250	-0.165571
10389	9.131715	-0.434238	3.760390	0.008491	0.004415	0.007744	-0.574946	-0.062369	-0.550147	-0.814140	-0.076989	0.551169	-0.165717
10390	9.090048	-0.475715	3.811612	-0.012850	0.008562	-0.021840	-0.575742	-0.062799	-0.549622	-0.814313	-0.076985	0.551073	-0.165187
10391	9.107953	-0.323058	3.823057	-0.055152	0.017619	-0.021704	-0.575478	-0.062658	-0.549622	-0.814671	-0.076322	0.550940	-0.164168
10392	9.028690	-0.583411	3.719481	-0.018257	-0.031015	-0.055081	-0.575872	-0.064051	-0.549251	-0.814524	-0.076728	0.551454	-0.162979
10393	9.156807	-0.312553	3.713114	-0.027187	-0.026184	-0.027138	-0.576399	-0.063775	-0.549637	-0.814371	-0.076727	0.551935	-0.162110
10394	8.810068	-0.504454	3.774085	-0.036740	-0.022431	-0.034111	-0.576153	-0.062408	-0.548030	-0.814278	-0.076566	0.552402	-0.161062
10395	9.224669	-0.350141	3.766704	-0.102863	0.012163	0.011586	-0.576407	-0.062951	-0.549093	-0.814539	-0.074783	0.552556	-0.160045
10396	8.636041	-0.262318	3.965581	-0.123218	-0.058729	-0.016567	-0.576047	-0.057851	-0.547017	-0.814111	-0.073138	0.553915	-0.158279
10397	9.271526	-0.700441	3.576605	-0.172559	-0.040072	-0.073798	-0.577770	-0.057041	-0.546725	-0.814158	-0.071329	0.555002	-0.155019
10398	8.883937	-0.292606	4.097445	-0.250220	-0.075290	-0.124361	-0.578580	-0.055961	-0.545248	-0.814036	-0.068865	0.556851	-0.150068
10399	9.022812	-0.751265	3.755970	-0.170149	-0.069180	-0.108810	-0.579114	-0.053468	-0.545722	-0.813837	-0.067563	0.558321	-0.146224
10400	9.131263	-0.523425	3.703437	-0.168622	-0.139523	-0.082854	-0.581259	-0.051028	-0.543285	-0.812727	-0.066138	0.561002	-0.142748
10401	9.032343	-0.402118	3.567007	-0.155611	-0.128408	-0.123885	-0.582734	-0.052190	-0.540134	-0.811856	-0.065413	0.563350	-0.138736
10402	9.517154	-0.795778	3.225730	-0.049113	-0.099649	-0.015841	-0.586849	-0.051701	-0.538248	-0.810824	-0.065066	0.565115	-0.137754
10403	9.288119	-0.404110	3.328612	-0.010970	-0.104876	0.075544	-0.587136	-0.051461	-0.535605	-0.809452	-0.064366	0.566943	-0.138640
10404	9.148870	-0.502170	3.303797	0.057713	-0.077249	0.119024	-0.590329	-0.051803	-0.532953	-0.808150	-0.064165	0.568217	-0.141088
10405	9.254506	-0.335280	3.277097	0.062177	-0.059614	0.159183	-0.591011	-0.050171	-0.531201	-0.806944	-0.063578	0.569213	-0.144207
10406	9.147886	-0.672092	3.303822	0.100043	-0.066739	0.150349	-0.592369	-0.044669	-0.529369	-0.805605	-0.063658	0.570223	-0.147631
10407	9.272278	-0.615357	3.345342	0.106367	-0.046575	0.194015	-0.594481	-0.045244	-0.529365	-0.804361	-0.063343	0.570911	-0.151829
10408	9.456361	-0.781083	3.261244	0.144089	-0.008790	0.160911	-0.595160	-0.043050	-0.528262	-0.803566	-0.063846	0.570847	-0.156009
10409	9.158460	-0.944265	3.321495	0.201613	0.007234	0.172972	-0.595318	-0.039750	-0.526613	-0.802841	-0.065124	0.570330	-0.161025
10410	9.274033	-0.745717	3.278066	0.241493	0.003254	0.183308	-0.595839	-0.040579	-0.527153	-0.801946	-0.066884	0.569764	-0.166666
10411	9.333323	-0.994880	3.372428	0.286538	0.026181	0.253059	-0.595577	-0.041415	-0.526513	-0.800992	-0.068538	0.568731	-0.173950
10412	9.164290	-0.760783	3.408723	0.301918	0.032588	0.284383	-0.595310	-0.039736	-0.527667	-0.799919	-0.070015	0.567564	-0.181929
10413	9.343720	-0.896917	3.286411	0.320245	0.027026	0.293077	-0.596638	-0.040316	-0.526615	-0.798678	-0.071747	0.566380	-0.190212
10414	9.083838	-0.775265	3.463647	0.277861	0.017489	0.258232	-0.595310	-0.041269	-0.526907	-0.797457	-0.073191	0.565432	-0.197465
10415	9.265219	-0.959563	3.524633	0.245636	0.037909	0.196502	-0.596642	-0.041437	-0.525583	-0.796733	-0.074779	0.564157	-0.203352
10416	9.140087	-1.121944	3.597855	0.216609	0.102825	0.141816	-0.594248	-0.042365	-0.526937	-0.796967	-0.076207	0.561876	-0.208162
10417	8.903856	-1.117100	3.782567	0.195063	0.059391	0.085896	-0.593954	-0.046076	-0.528858	-0.796977	-0.078139	0.560257	-0.211742
10418	8.986499	-1.169208	3.600730	0.157888	-0.015348	0.078831	-0.594493	-0.046237	-0.527539	-0.796207	-0.079833	0.559988	-0.214698
10419	9.171266	-1.176992	3.722265	0.086080	-0.012405	0.035466	-0.592367	-0.048427	-0.527862	-0.795784	-0.080888	0.559882	-0.216142
10420	8.997053	-0.973315	3.879318	-0.042516	-0.004528	0.042795	-0.594090	-0.045249	-0.528709	-0.795606	-0.079745	0.560242	-0.216291
10421	8.788581	-0.826268	3.915285	-0.133475	-0.035787	-0.029474	-0.592908	-0.044970	-0.527921	-0.795561	-0.078138	0.561332	-0.214202
10422	8.773419	-0.941604	3.819557	-0.152980	-0.083213	-0.110663	-0.595439	-0.044469	-0.525783	-0.795320	-0.077301	0.563168	-0.210551
10423	8.973692	-0.775722	4.030379	-0.179812	-0.103125	-0.060907	-0.597174	-0.043119	-0.524426	-0.794719	-0.075598	0.565439	-0.207328
10424	8.918413	-1.071699	4.056499	-0.124353	-0.141023	-0.119594	-0.599576	-0.041785	-0.522273	-0.793788	-0.075551	0.568045	-0.203758
10425	9.123198	-0.991843	4.140077	-0.135536	-0.172104	-0.140560	-0.603309	-0.042012	-0.518296	-0.792652	-0.075726	0.571054	-0.199663
10426	8.903308	-1.172740	3.985188	-0.133060	-0.242985	-0.077983	-0.606535	-0.040317	-0.512570	-0.790364	-0.075470	0.575345	-0.196489
10427	8.748552	-1.010668	3.937799	-0.101931	-0.290743	-0.053827	-0.612402	-0.039897	-0.506588	-0.787441	-0.075630	0.580164	-0.193976
10428	8.944394	-0.882022	3.567048	0.009277	-0.263875	-0.038361	-0.619327	-0.040464	-0.500089	-0.784489	-0.077240	0.584251	-0.193032
10429	9.140766	-0.668055	3.163600	0.117281	-0.240250	0.069556	-0.623089	-0.040736	-0.492554	-0.781302	-0.079213	0.587572	-0.195067
10430	8.896810	-0.905976	2.475740	0.323938	-0.148097	0.222713	-0.628935	-0.043069	-0.487812	-0.778138	-0.082230	0.588988	-0.202069
10431	9.636010	-0.935855	2.848089	0.583343	-0.029380	0.412567	-0.630560	-0.041892	-0.483691	-0.775160	-0.086591	0.587627	-0.215230
10432	10.919963	-1.710159	4.039914	0.691535	-0.084668	0.715059	-0.631903	-0.040406	-0.481806	-0.769723	-0.089254	0.587119	-0.234205
10433	7.923242	-1.728076	2.716562	0.760199	0.030090	0.670224	-0.634055	-0.035890	-0.479328	-0.765502	-0.092932	0.584081	-0.253415
10434	7.947712	-2.569337	2.597476	0.776415	-0.295876	0.718189	-0.637522	-0.035415	-0.475866	-0.756770	-0.097904	0.585905	-0.272819
10435	9.399920	-3.029752	2.932695	0.787488	-0.460691	0.508624	-0.647155	-0.034577	-0.462202	-0.746960	-0.106294	0.589364	-0.288795
10436	9.538219	-2.812227	2.252175	0.930717	-0.524083	0.371075	-0.657163	-0.039141	-0.448643	-0.736465	-0.118816	0.592492	-0.304066
10437	9.406244	-3.355854	2.121569	0.991544	-0.499537	0.445144	-0.667838	-0.044695	-0.433912	-0.725315	-0.131042	0.594654	-0.321142
10438	9.563024	-3.108636	2.474996	0.972437	-0.394750	0.241391	-0.676381	-0.053546	-0.419658	-0.716347	-0.144782	0.594664	-0.335051
10439	9.545562	-2.749882	2.536200	0.928117	-0.325435	0.086415	-0.683187	-0.068060	-0.405002	-0.709104	-0.159057	0.593195	-0.346398
10440	9.006931	-2.840436	2.801605	0.836652	-0.291725	-0.002265	-0.688128	-0.082254	-0.392330	-0.702876	-0.172955	0.591468	-0.355270
10441	8.887458	-2.492802	2.630128	0.723458	-0.260287	-0.050748	-0.692899	-0.094579	-0.385026	-0.697613	-0.185363	0.589680	-0.362290
10442	8.904018	-2.568557	2.662567	0.583797	-0.215467	-0.056309	-0.696109	-0.106090	-0.375082	-0.693255	-0.195725	0.588235	-0.367516
10443	8.992326	-2.996540	2.000646	0.408087	-0.157612	0.015073	-0.699838	-0.114248	-0.367967	-0.689700	-0.202117	0.587400	-0.372054
10444	9.537181	-3.035487	2.026248	0.296788	-0.077185	-0.051449	-0.699859	-0.122080	-0.361795	-0.687956	-0.207396	0.586068	-0.374469
10445	9.483912	-2.578090	1.975877	0.287289	0.111208	-0.130319	-0.700640	-0.127920	-0.360456	-0.689041	-0.211759	0.581800	-0.376682
10446	9.846895	-2.903267	2.122676	0.332974	0.135973	-0.071848	-0.697954	-0.133677	-0.362962	-0.689732	-0.216161	0.577130	-0.380086
10447	9.043049	-0.994609	1.814892	0.409987	0.199311	-0.111472	-0.694739	-0.143327	-0.363705	-0.691076	-0.221297	0.570746	-0.384306
10448	9.189498	-0.142517	1.479797	0.358630	0.077721	-0.022767	-0.692322	-0.150487	-0.364919	-0.690528	-0.225919	0.566831	-0.388374
10449	10.439604	-0.175509	1.956528	0.120255	-0.019624	0.031934	-0.693355	-0.154917	-0.365790	-0.689501	-0.227183	0.566328	-0.390191
10450	10.417192	-0.260461	1.972786	-0.171491	0.100300	-0.006993	-0.692804	-0.155154	-0.368436	-0.691459	-0.224125	0.566277	-0.388565
10451	9.495133	-0.225413	1.934050	-0.363645	0.135711	-0.037881	-0.693063	-0.150831	-0.371116	-0.694878	-0.218359	0.567080	-0.384556
10452	9.394773	-0.213976	2.515254	-0.380798	0.162069	-0.042129	-0.689845	-0.147386	-0.378189	-0.698667	-0.212311	0.567580	-0.380317
10453	9.532326	-0.315450	3.023975	-0.325826	0.194584	-0.032566	-0.686903	-0.142290	-0.384700	-0.702482	-0.206588	0.567210	-0.376978
10454	9.538116	-0.531684	3.255642	-0.261838	0.176230	-0.064180	-0.685253	-0.139944	-0.393629	-0.706027	-0.202314	0.566464	-0.373783
10455	8.930679	-0.751930	3.448146	-0.221826	0.102394	-0.101211	-0.682581	-0.137646	-0.398084	-0.708854	-0.199523	0.566250	-0.370239
10456	8.931220	-0.703252	3.216369	-0.144097	-0.055268	-0.110615	-0.681385	-0.139714	-0.397870	-0.709612	-0.199148	0.567688	-0.366772
10457	8.937777	-0.471675	2.904728	-0.091027	-0.146817	-0.090121	-0.684306	-0.141572	-0.395514	-0.709006	-0.199941	0.570044	-0.363846
10458	9.324161	-0.241338	2.409952	-0.039866	-0.091712	-0.065659	-0.686457	-0.141094	-0.391270	-0.708587	-0.200802	0.571402	-0.362052
10459	9.193519	-0.191774	1.980239	0.012289	-0.006159	0.025989	-0.688057	-0.142663	-0.388917	-0.708319	-0.200772	0.571486	-0.362461
10460	9.754374	-0.396679	2.073330	0.083215	0.157095	0.149344	-0.686472	-0.141396	-0.389299	-0.708676	-0.199124	0.569278	-0.366128
10461	9.686633	-0.608019	2.798316	0.155792	0.340935	0.299700	-0.686437	-0.138415	-0.395040	-0.709749	-0.195510	0.564463	-0.373381
10462	10.871965	-0.849695	3.537508	0.111510	0.331978	0.413413	-0.680966	-0.129925	-0.405193	-0.709924	-0.189948	0.560534	-0.381746
10463	9.082934	-1.352981	3.460285	-0.055096	0.336148	0.370072	-0.679368	-0.120419	-0.411079	-0.711095	-0.182548	0.557531	-0.387530
10464	8.300247	-1.338173	2.727933	-0.177650	0.176204	0.289598	-0.676419	-0.107512	-0.422048	-0.711438	-0.175429	0.557477	-0.390257
10465	9.550247	-1.415783	3.068431	-0.135369	0.108357	0.123759	-0.677088	-0.098200	-0.425417	-0.712202	-0.171396	0.557399	-0.390766
10466	9.463160	-1.355120	2.918756	-0.026302	0.052406	0.078776	-0.674178	-0.094965	-0.427088	-0.712256	-0.169739	0.557162	-0.391729
10467	8.632682	-1.953550	2.578313	0.054108	0.009273	0.128068	-0.675786	-0.091951	-0.425830	-0.711213	-0.169145	0.557033	-0.394056
10468	8.547473	-2.409947	2.426075	0.007695	-0.099588	0.182007	-0.678973	-0.089498	-0.425231	-0.708631	-0.168020	0.559034	-0.396350
10469	9.597823	-2.489176	2.848648	-0.061406	-0.140867	0.047939	-0.680731	-0.087905	-0.421232	-0.706901	-0.167846	0.561697	-0.395745
10470	10.056479	-2.208840	3.265795	-0.116923	-0.102273	-0.051181	-0.683281	-0.086320	-0.417227	-0.706538	-0.167588	0.563927	-0.393324
10471	9.231981	-1.729548	3.151223	-0.193923	-0.060294	-0.108586	-0.684614	-0.086629	-0.415774	-0.707379	-0.166664	0.565955	-0.389271
10472	8.882953	-1.534540	2.910233	-0.293561	-0.130760	-0.126017	-0.687157	-0.085310	-0.412565	-0.707834	-0.164963	0.569690	-0.383681
10473	9.014040	-1.570762	3.010811	-0.403392	-0.102403	-0.102913	-0.689689	-0.083418	-0.410928	-0.708793	-0.161334	0.573887	-0.377144
10474	8.958915	-1.874497	2.860052	-0.532581	-0.077010	-0.098953	-0.691037	-0.080687	-0.409018	-0.710320	-0.155505	0.578675	-0.369322
10475	9.089148	-2.084052	2.829846	-0.670912	-0.043341	-0.119346	-0.691848	-0.075151	-0.409430	-0.712754	-0.147781	0.583827	-0.359568
10476	9.263493	-2.350799	2.228769	-0.735444	-0.000050	-0.170449	-0.692014	-0.065317	-0.409892	-0.716061	-0.139282	0.588578	-0.348472
10477	9.215718	-2.433934	1.001023	-0.782942	0.168027	-0.210839	-0.691752	-0.057519	-0.413166	-0.721590	-0.129480	0.591010	-0.336527
10478	10.371973	-2.541008	2.323947	-0.844208	0.432587	-0.360607	-0.684812	-0.052054	-0.423785	-0.731151	-0.118639	0.589426	-0.322367
10479	9.601978	-0.928343	2.853825	-0.853776	0.566756	-0.636988	-0.675154	-0.052295	-0.440865	-0.743746	-0.110119	0.585014	-0.304096
10480	8.599727	-0.097488	2.477164	-0.955449	0.433919	-0.672205	-0.663125	-0.054476	-0.455891	-0.754770	-0.101105	0.582743	-0.283743
10481	9.826838	-0.723564	3.040418	-1.072841	0.188719	-0.715910	-0.657100	-0.054854	-0.465037	-0.762952	-0.092359	0.584379	-0.260530
10482	9.701321	-0.611926	2.701064	-1.196778	0.220195	-0.549765	-0.652170	-0.049172	-0.472474	-0.770312	-0.079350	0.586064	-0.238435
10483	9.358887	-0.868815	2.928089	-1.260150	0.179649	-0.390969	-0.647671	-0.035470	-0.479484	-0.776024	-0.063883	0.588511	-0.217626
10484	9.430009	-1.084455	3.494833	-1.241382	0.142883	-0.190470	-0.645305	-0.018894	-0.485499	-0.779856	-0.046222	0.591298	-0.200136
10485	9.461011	-1.549675	3.831337	-1.020638	0.145361	-0.023577	-0.642435	0.002525	-0.490894	-0.782490	-0.030230	0.592966	-0.187579
10486	9.009724	-1.317546	3.825696	-0.757006	0.083556	0.008531	-0.637184	0.017981	-0.493657	-0.783799	-0.017963	0.594470	-0.178722
10487	8.753099	-1.137710	3.567827	-0.549156	0.111666	0.016666	-0.636431	0.032411	-0.495485	-0.785289	-0.008998	0.594611	-0.172273
10488	8.632237	-1.048758	3.300685	-0.425005	0.102214	0.007524	-0.634989	0.041878	-0.498471	-0.786507	-0.001877	0.594484	-0.167307
10489	8.832913	-0.950315	2.803478	-0.340087	0.073900	-0.008488	-0.632219	0.045238	-0.499215	-0.787495	0.003350	0.594394	-0.162900
10490	9.522947	-1.126821	2.862511	-0.258867	0.118231	0.008972	-0.630515	0.051362	-0.500424	-0.788823	0.007922	0.593400	-0.159913
10491	10.862942	-1.554413	3.610012	-0.205118	0.166982	0.072016	-0.625885	0.060466	-0.505022	-0.790621	0.012246	0.591352	-0.158337
10492	8.489367	-1.442652	2.809248	-0.274763	0.272602	-0.004627	-0.622438	0.066923	-0.509269	-0.793750	0.017403	0.587931	-0.154902
10493	7.797468	-1.701515	2.167759	-0.387397	0.108099	-0.028403	-0.618596	0.074497	-0.513892	-0.795035	0.023255	0.587364	-0.149607
10494	9.076653	-2.633336	2.459099	-0.399427	-0.072617	-0.109702	-0.616906	0.083104	-0.514392	-0.794277	0.028105	0.589779	-0.143158
10495	10.079347	-2.934406	3.003107	-0.261877	-0.139711	-0.151969	-0.620662	0.087160	-0.509671	-0.792967	0.029824	0.592792	-0.137516
10496	9.301550	-2.508589	2.199008	-0.074626	-0.134423	-0.008750	-0.623482	0.089153	-0.505261	-0.791330	0.030540	0.595167	-0.136530
10497	9.347835	-2.469477	2.358310	0.086007	-0.125049	-0.017038	-0.624829	0.088821	-0.501962	-0.789980	0.028422	0.596916	-0.137165
10498	9.566476	-2.855714	2.870790	0.142371	-0.065630	0.000490	-0.628008	0.086829	-0.500265	-0.789253	0.026004	0.597595	-0.138868
10499	9.417255	-2.508325	3.184283	0.142293	-0.053748	0.075482	-0.629074	0.084855	-0.498319	-0.788510	0.024341	0.597998	-0.141624
10500	8.756849	-2.222447	3.310153	0.014656	-0.120212	0.042388	-0.631595	0.084815	-0.497115	-0.786937	0.024280	0.599865	-0.142486
10501	8.363080	-2.178193	3.126165	-0.125157	-0.175941	-0.002787	-0.633874	0.086693	-0.494161	-0.784819	0.025572	0.602957	-0.140884
10502	8.444156	-2.469970	3.105609	-0.256082	-0.214430	-0.047829	-0.637374	0.089484	-0.487753	-0.782199	0.028414	0.607090	-0.137111
10503	8.744816	-2.670969	3.047373	-0.305265	-0.206461	-0.089464	-0.641931	0.094495	-0.482480	-0.779805	0.031439	0.611137	-0.132014
10504	8.902739	-2.862972	2.285504	-0.310720	-0.096477	-0.077759	-0.648090	0.102528	-0.476607	-0.778598	0.035085	0.613532	-0.127018
10505	8.798266	-2.979974	1.530764	-0.275956	0.067037	-0.147187	-0.647318	0.103477	-0.474485	-0.779626	0.037706	0.613242	-0.121227
10506	9.686610	-3.369458	1.596712	-0.211022	0.258802	-0.271386	-0.647547	0.101719	-0.477945	-0.783249	0.038298	0.609935	-0.114169
10507	11.428674	-3.600077	2.880130	-0.174967	0.347327	-0.396539	-0.638857	0.098338	-0.488358	-0.788223	0.037024	0.605141	-0.105536
10508	9.495651	-0.902132	2.321518	0.110547	0.425198	-0.542533	-0.635163	0.084921	-0.497351	-0.794498	0.029621	0.598582	-0.097951
10509	9.647946	-0.697244	2.115095	0.148262	0.267562	-0.325897	-0.628674	0.072117	-0.508857	-0.798400	0.023865	0.594215	-0.094325
10510	10.481933	-1.091628	2.886865	-0.003586	0.310001	-0.413255	-0.625930	0.061158	-0.515949	-0.802798	0.019600	0.589471	-0.087493
10511	9.136222	-0.745402	2.477339	-0.198701	0.397819	-0.325460	-0.619618	0.052740	-0.524071	-0.807924	0.019596	0.583545	-0.079680
10512	8.367329	-0.701472	2.614377	-0.275041	0.314304	-0.301174	-0.612407	0.051813	-0.532578	-0.811901	0.021030	0.579026	-0.071440
10513	9.181582	-1.157863	3.300970	-0.179622	0.234901	-0.212527	-0.607193	0.049727	-0.538721	-0.814820	0.021761	0.575566	-0.065719
10514	9.493456	-0.996065	3.794884	0.002760	0.211948	-0.078760	-0.604080	0.048201	-0.546947	-0.817335	0.021096	0.572171	-0.064335
10515	8.649749	-0.440707	3.841653	0.145332	0.135776	0.039046	-0.603255	0.045752	-0.549638	-0.818899	0.019266	0.569749	-0.066479
10516	8.563167	-0.251307	3.904464	0.198379	0.031430	-0.013773	-0.598732	0.042082	-0.551457	-0.819325	0.015911	0.569005	-0.068460
10517	8.534421	-0.187106	3.828557	0.207510	-0.065628	-0.064678	-0.600563	0.037637	-0.551796	-0.818747	0.011568	0.569795	-0.069656
10518	8.748318	-0.218762	3.890965	0.177279	-0.188066	-0.047455	-0.603069	0.030377	-0.549022	-0.816680	0.007872	0.572665	-0.070901
10519	8.973306	-0.063318	3.708794	0.141614	-0.239389	0.006600	-0.610097	0.026513	-0.544566	-0.813975	0.005140	0.576334	-0.072513
10520	9.043525	-0.131490	3.672302	0.101725	-0.178672	0.050520	-0.615277	0.024611	-0.540612	-0.811825	0.003815	0.579118	-0.074485
10521	8.956651	-0.059650	3.389602	0.085926	-0.128552	0.095170	-0.617697	0.027727	-0.537105	-0.810241	0.003138	0.581028	-0.076853
10522	9.009976	-0.149333	3.115893	0.067541	-0.087889	0.181707	-0.619308	0.030179	-0.535199	-0.808917	0.004029	0.582365	-0.080545
10523	9.294346	-0.182486	3.258981	0.054046	-0.028937	0.209875	-0.622245	0.034005	-0.533520	-0.808286	0.005324	0.582690	-0.084363
10524	9.410321	-0.306041	3.365928	0.099370	0.060410	0.224857	-0.621449	0.035549	-0.534549	-0.808591	0.006447	0.581548	-0.089108
10525	9.896278	-0.762225	3.849443	0.123305	0.117289	0.300963	-0.618528	0.040892	-0.538683	-0.809471	0.007908	0.579341	-0.095170
10526	10.768750	-1.298925	4.288984	0.049914	0.094462	0.427785	-0.614574	0.049270	-0.541181	-0.809709	0.012244	0.577661	-0.102613
10527	9.535032	-1.403002	3.681587	-0.043718	0.101832	0.365962	-0.613803	0.060942	-0.543855	-0.810165	0.017143	0.575950	-0.107795
10528	8.597810	-1.164355	3.023791	0.012173	0.076878	0.285304	-0.609978	0.070021	-0.547130	-0.810407	0.020405	0.574605	-0.112488
10529	8.115310	-1.304416	2.892500	0.221303	-0.024211	0.287835	-0.608675	0.076550	-0.547800	-0.809611	0.019826	0.574332	-0.119493
10530	8.042357	-2.216847	2.479237	0.436580	-0.206342	0.320789	-0.608680	0.077100	-0.547526	-0.806575	0.015956	0.576500	-0.129732
10531	9.488311	-3.018576	2.291554	0.531132	-0.416434	0.383899	-0.616806	0.074134	-0.538430	-0.800881	0.010555	0.581649	-0.141997
10532	10.790823	-3.234792	2.832266	0.618650	-0.312290	0.466161	-0.622928	0.073174	-0.533000	-0.795926	0.005187	0.584750	-0.156663
10533	10.078849	-2.553473	3.241000	0.691736	-0.116020	0.408758	-0.626912	0.071713	-0.530100	-0.793263	-0.001533	0.584338	-0.171116
10534	8.582546	-2.065548	3.306728	0.688954	-0.100773	0.357935	-0.629944	0.064174	-0.527592	-0.790726	-0.008620	0.583554	-0.184779
10535	7.756352	-1.840915	3.391969	0.515378	-0.191366	0.328376	-0.632048	0.059433	-0.526616	-0.787144	-0.013750	0.584696	-0.195821
10536	7.924397	-2.281736	3.171146	0.286086	-0.321841	0.290365	-0.635247	0.058664	-0.523049	-0.782106	-0.016115	0.588726	-0.203596
10537	8.694563	-2.864443	3.459844	0.025035	-0.345095	0.214485	-0.641407	0.061960	-0.514898	-0.777162	-0.015446	0.594064	-0.207047
10538	8.740972	-2.881600	3.218806	-0.099905	-0.262750	0.154032	-0.647304	0.068880	-0.508390	-0.773401	-0.013149	0.598633	-0.208126
10539	8.524376	-3.072878	2.242827	-0.155521	-0.184349	0.098570	-0.652950	0.079261	-0.501684	-0.770832	-0.010338	0.602140	-0.207696
10540	8.659804	-3.366689	1.484871	-0.186182	-0.065038	-0.019584	-0.655893	0.083077	-0.499214	-0.770147	-0.007968	0.603943	-0.205091
10541	9.618007	-3.347963	2.121632	-0.136458	0.128341	-0.238836	-0.654166	0.082970	-0.500283	-0.772668	-0.008178	0.602501	-0.199773
10542	9.899474	-3.373981	2.720118	-0.024735	0.333104	-0.318777	-0.649837	0.075506	-0.508767	-0.777912	-0.010297	0.597410	-0.194544
10543	11.046128	-2.706318	3.579694	0.158029	0.198459	-0.577764	-0.646037	0.063302	-0.515101	-0.782417	-0.018808	0.593566	-0.187483
10544	10.085277	-1.469291	3.101316	0.420244	0.259562	-0.301260	-0.642446	0.045194	-0.525505	-0.786403	-0.027974	0.587812	-0.187789
10545	9.150628	-1.972914	2.830008	0.425291	0.250842	-0.078097	-0.637055	0.032317	-0.532127	-0.789349	-0.034574	0.582226	-0.191692
10546	8.312882	-1.719474	2.513969	0.221700	0.299913	-0.082757	-0.631404	0.024728	-0.540624	-0.792967	-0.037884	0.576603	-0.193127
10547	7.767108	-1.000640	2.473854	0.034606	0.165683	-0.110665	-0.627360	0.020433	-0.548120	-0.795246	-0.039015	0.573795	-0.191886
10548	8.245044	-0.839359	2.445738	-0.104886	-0.014290	-0.159558	-0.626549	0.018520	-0.549482	-0.795758	-0.039223	0.574332	-0.188081
10549	9.960634	-1.174959	2.924357	-0.102139	-0.149877	-0.129989	-0.627744	0.016131	-0.547676	-0.794559	-0.039638	0.577060	-0.184681
10550	11.117239	-1.336192	3.655673	0.042912	-0.058872	-0.018301	-0.631065	0.014680	-0.545044	-0.793897	-0.040744	0.577857	-0.184794
10551	9.938342	-1.522626	3.648774	0.248411	0.033196	0.044000	-0.629992	0.011232	-0.545252	-0.793868	-0.044057	0.576508	-0.188338
10552	8.473710	-1.530447	3.297489	0.430520	-0.037048	0.060485	-0.630885	0.005703	-0.546674	-0.792791	-0.050322	0.575541	-0.194170
10553	7.812544	-1.026853	3.053575	0.552473	-0.231786	0.118732	-0.634059	-0.002549	-0.542597	-0.789019	-0.058609	0.577203	-0.202117
10554	8.208380	-0.757878	3.009517	0.682775	-0.468500	0.103757	-0.641468	-0.013635	-0.536699	-0.782272	-0.070054	0.581913	-0.210998
10555	9.135552	-0.730958	3.148297	0.761948	-0.547500	0.126996	-0.653038	-0.025559	-0.522616	-0.774136	-0.082820	0.587386	-0.220978
10556	9.522041	-0.414665	3.003428	0.837469	-0.452064	0.182024	-0.664864	-0.038030	-0.509332	-0.766479	-0.095622	0.590910	-0.232793
10557	9.238047	0.023622	2.444771	0.769127	-0.297756	0.191289	-0.671520	-0.048198	-0.498809	-0.760471	-0.106614	0.592229	-0.244094
10558	9.590600	-0.044127	2.370284	0.613969	-0.183374	0.314244	-0.678164	-0.054725	-0.491640	-0.755367	-0.113113	0.592664	-0.255685
10559	9.957850	-0.085834	2.344256	0.464016	0.018510	0.320549	-0.679240	-0.058246	-0.487748	-0.752828	-0.116385	0.590772	-0.265880
10560	9.860960	0.024806	2.512727	0.384099	0.253134	0.276065	-0.677370	-0.056945	-0.490636	-0.753403	-0.117556	0.585561	-0.275105
10561	10.470412	-1.268948	3.565030	0.345054	0.228119	0.463010	-0.672958	-0.053063	-0.498500	-0.752646	-0.116273	0.581342	-0.286438
10562	7.972975	-1.580774	2.528639	0.182978	0.293421	0.438880	-0.666966	-0.047642	-0.506344	-0.753061	-0.112238	0.576896	-0.295790
10563	8.081649	-3.017129	2.374920	0.039400	0.050584	0.601888	-0.666185	-0.034142	-0.511223	-0.749920	-0.105729	0.577293	-0.305244
10564	9.707433	-3.216604	3.346682	0.190201	-0.057203	0.359809	-0.665689	-0.021514	-0.513085	-0.746629	-0.104770	0.577768	-0.312654
10565	9.488838	-2.761028	3.149975	0.528035	-0.103055	0.342910	-0.667157	-0.020715	-0.511740	-0.742099	-0.109418	0.576760	-0.323519
10566	8.806792	-2.894840	3.047597	0.622772	-0.169732	0.433066	-0.670507	-0.020958	-0.506184	-0.735882	-0.114748	0.576165	-0.336668
10567	9.414773	-2.926476	3.241344	0.623430	-0.166072	0.305824	-0.674227	-0.023672	-0.502520	-0.730370	-0.121547	0.575136	-0.347857
10568	9.499627	-2.521607	3.443706	0.578166	-0.088604	0.184033	-0.676610	-0.030387	-0.498945	-0.726606	-0.128481	0.572849	-0.356903
10569	8.516451	-2.532300	3.417838	0.461639	-0.091049	0.189447	-0.679495	-0.039014	-0.497778	-0.722963	-0.133675	0.571398	-0.364638
10570	7.947770	-2.401136	3.413471	0.323795	-0.137061	0.191361	-0.683486	-0.040347	-0.494084	-0.719107	-0.137168	0.571548	-0.370680
10571	8.038173	-2.779460	3.309139	0.180953	-0.237189	0.181079	-0.686429	-0.039316	-0.490351	-0.714526	-0.139422	0.574135	-0.374676
10572	8.430967	-3.018811	3.354771	0.066299	-0.264133	0.164850	-0.691253	-0.037796	-0.483036	-0.710064	-0.140441	0.577901	-0.376982
10573	8.563341	-2.907562	3.069989	0.014065	-0.214156	0.125899	-0.697522	-0.033768	-0.478033	-0.706581	-0.140717	0.581200	-0.378349
10574	8.673812	-3.206967	2.837981	0.023488	-0.146547	0.047607	-0.700870	-0.032755	-0.473243	-0.704469	-0.141569	0.583270	-0.378785
10575	8.921168	-3.338738	2.927248	0.045494	-0.049600	-0.018421	-0.703925	-0.032807	-0.471509	-0.703884	-0.142672	0.583584	-0.378974
10576	8.571072	-3.358083	2.533103	0.079697	0.005175	-0.062034	-0.704580	-0.036566	-0.470392	-0.704252	-0.144372	0.582792	-0.378865
10577	8.940274	-3.505345	2.391720	0.096005	0.022884	-0.194542	-0.703886	-0.042915	-0.471446	-0.705676	-0.147642	0.581202	-0.377396
10578	10.630160	-3.128299	3.425902	0.052198	0.111789	-0.406761	-0.700922	-0.051712	-0.474147	-0.709894	-0.152210	0.578058	-0.372468
10579	11.268649	-2.082920	3.670601	0.295312	0.081096	-0.677965	-0.699749	-0.074360	-0.477769	-0.714881	-0.163447	0.572600	-0.366550
10580	9.869482	-1.808999	2.815736	0.421888	0.107928	-0.320886	-0.696604	-0.097286	-0.479829	-0.717046	-0.172353	0.566918	-0.367074
10581	8.863955	-1.566746	2.324227	0.281619	0.126297	-0.184538	-0.694421	-0.111923	-0.481191	-0.718817	-0.177401	0.562427	-0.368113
10582	8.229082	-1.166564	1.971690	0.056138	0.138900	-0.300871	-0.690122	-0.120685	-0.485614	-0.722376	-0.180568	0.558971	-0.364855
10583	8.212951	-0.600200	1.917169	-0.049941	0.026527	-0.428293	-0.687414	-0.132259	-0.487973	-0.725910	-0.184333	0.557453	-0.358220
10584	9.389428	-0.796872	2.105120	-0.021961	-0.093998	-0.358731	-0.685542	-0.141259	-0.486452	-0.727515	-0.188644	0.557686	-0.352310
10585	10.512988	-0.815075	2.660049	0.067465	-0.098691	-0.138142	-0.686322	-0.148489	-0.484612	-0.727071	-0.191812	0.558221	-0.350664
10586	10.406269	-0.758067	2.636691	0.154960	-0.049939	0.045765	-0.687641	-0.155601	-0.481712	-0.725587	-0.193911	0.558066	-0.352824
10587	9.647079	-0.732887	2.705437	0.141536	-0.040678	0.137297	-0.689623	-0.154783	-0.482209	-0.723543	-0.194707	0.558301	-0.356193
10588	8.772943	-0.422977	2.579914	0.094164	-0.035155	0.105008	-0.691362	-0.153997	-0.480072	-0.722033	-0.195145	0.558581	-0.358572
10589	8.706232	-0.147299	2.728245	0.064064	-0.120281	0.036780	-0.694154	-0.152658	-0.478707	-0.720114	-0.196553	0.560111	-0.359274
10590	9.260024	-0.347632	2.632692	0.049486	-0.191897	0.033236	-0.698291	-0.154154	-0.473170	-0.717525	-0.198268	0.562682	-0.359495
10591	9.400577	-0.503576	2.356025	0.056718	-0.196983	0.125696	-0.701889	-0.156463	-0.468576	-0.714112	-0.199157	0.565710	-0.361044
10592	9.527358	-0.534548	1.984597	0.100613	-0.158610	0.216411	-0.707887	-0.151726	-0.464747	-0.710339	-0.199290	0.568135	-0.364587
10593	9.789362	-0.608595	2.331019	0.135289	-0.049249	0.289942	-0.710310	-0.148058	-0.461098	-0.707044	-0.198395	0.569128	-0.369894
10594	9.683760	-0.341367	2.395378	0.160369	0.041188	0.253447	-0.715104	-0.141892	-0.459754	-0.704984	-0.197475	0.568388	-0.375414
10595	9.843040	-0.536527	2.577792	0.171790	0.149414	0.250278	-0.712846	-0.137535	-0.463111	-0.704047	-0.196098	0.566107	-0.381295
10596	10.372774	-1.381164	3.250901	0.184201	0.241403	0.371052	-0.710168	-0.135088	-0.468355	-0.703193	-0.192647	0.562767	-0.389488
10597	8.710293	-1.908385	3.044499	0.159325	0.305908	0.417332	-0.709606	-0.126116	-0.476617	-0.702681	-0.187952	0.558927	-0.398139
10598	7.891589	-2.106646	2.949203	0.164909	0.170948	0.452588	-0.706415	-0.117003	-0.483050	-0.700330	-0.183844	0.556919	-0.406917
10599	8.178359	-2.968665	3.186978	0.210669	0.024726	0.388501	-0.707990	-0.111290	-0.487143	-0.696596	-0.182353	0.556380	-0.414660
10600	9.461099	-3.274837	3.535572	0.210174	-0.182635	0.224164	-0.711347	-0.107227	-0.482688	-0.691923	-0.184297	0.558022	-0.419391
10601	9.242197	-2.464113	3.273707	0.340221	-0.202677	0.222735	-0.716164	-0.107365	-0.475537	-0.686463	-0.188259	0.558877	-0.425421
10602	8.975219	-2.345090	3.254933	0.376632	-0.182959	0.180762	-0.722156	-0.108608	-0.469587	-0.681435	-0.192961	0.558878	-0.431355
10603	9.079543	-2.353487	3.494547	0.314302	-0.145961	0.081631	-0.725637	-0.110662	-0.463275	-0.677833	-0.197610	0.558543	-0.435342
10604	8.887858	-2.268591	3.429962	0.246084	-0.156647	0.128862	-0.730698	-0.115507	-0.456348	-0.673973	-0.200876	0.559056	-0.439165
10605	8.547040	-2.285357	3.454547	0.090319	-0.160488	0.120531	-0.734956	-0.116289	-0.452642	-0.670731	-0.202149	0.560961	-0.441111
10606	8.443980	-2.448638	3.372274	-0.041396	-0.146820	0.095659	-0.736973	-0.111628	-0.450557	-0.668415	-0.201805	0.563719	-0.441267
10607	8.628339	-2.570463	3.269424	-0.170169	-0.139916	0.051610	-0.742831	-0.110637	-0.446013	-0.667055	-0.200142	0.567322	-0.439461
10608	8.462478	-2.756412	2.650721	-0.230451	-0.091231	-0.004785	-0.745509	-0.105007	-0.444432	-0.666971	-0.197935	0.570571	-0.436372
10609	8.996901	-3.040642	2.033813	-0.293135	0.018530	-0.119321	-0.744985	-0.104591	-0.444032	-0.669347	-0.195158	0.572443	-0.431506
10610	9.317600	-3.075701	2.321320	-0.286463	0.228452	-0.302735	-0.744157	-0.105643	-0.447750	-0.675640	-0.192844	0.570675	-0.425031
10611	11.299357	-3.485052	3.775842	-0.220173	0.306776	-0.464582	-0.738101	-0.111821	-0.458067	-0.683859	-0.192456	0.566620	-0.417420
10612	11.198898	-1.482429	3.864790	0.068071	0.207668	-0.724117	-0.730580	-0.130225	-0.463891	-0.691924	-0.199829	0.560400	-0.408976
10613	9.177439	-1.986524	2.722652	0.173435	0.206595	-0.192621	-0.725199	-0.144511	-0.468564	-0.695087	-0.202618	0.555382	-0.409085
10614	8.722939	-1.550634	2.293814	0.048163	0.254967	-0.248063	-0.719276	-0.156820	-0.475838	-0.699727	-0.203967	0.550455	-0.407159
10615	8.024105	-1.209166	2.251862	-0.048554	0.239048	-0.391021	-0.712036	-0.168009	-0.483100	-0.705682	-0.205582	0.545948	-0.402106
10616	8.321352	-0.271766	2.427842	-0.049809	0.122219	-0.302429	-0.708149	-0.175686	-0.486049	-0.709636	-0.207199	0.543403	-0.397742
10617	9.262779	-0.649835	2.957641	-0.015194	-0.068532	-0.215656	-0.707598	-0.180661	-0.486415	-0.710637	-0.209866	0.543663	-0.394186
10618	10.177312	-0.618020	3.542325	0.066419	-0.150556	0.038717	-0.709601	-0.184890	-0.482003	-0.708413	-0.211575	0.545474	-0.394771
10619	10.068748	-0.913521	3.346911	0.147544	-0.185926	0.240756	-0.714265	-0.184160	-0.477736	-0.703827	-0.212526	0.548007	-0.398935
10620	9.196812	-1.092423	3.078778	0.113867	-0.156075	0.262626	-0.718305	-0.179858	-0.470767	-0.699519	-0.212498	0.550434	-0.403162
10621	8.753366	-1.206432	2.976013	0.148104	-0.109032	0.262602	-0.725517	-0.172108	-0.465288	-0.695547	-0.212583	0.551920	-0.407930
10622	8.592354	-1.220328	3.260421	0.327791	-0.144908	0.236660	-0.731255	-0.169324	-0.460050	-0.690600	-0.215706	0.552284	-0.414156
10623	8.629948	-1.031320	3.262243	0.512976	-0.190559	0.270867	-0.735817	-0.171844	-0.450576	-0.683996	-0.221390	0.551819	-0.422649
10624	8.749186	-0.711085	2.748283	0.691742	-0.178386	0.301762	-0.743562	-0.175384	-0.439517	-0.676329	-0.229014	0.549715	-0.433527
10625	9.423460	-0.746966	2.395617	0.867909	-0.168735	0.369417	-0.749452	-0.180851	-0.427983	-0.667186	-0.238184	0.546092	-0.447119
10626	10.244377	-0.957004	2.751405	0.997307	-0.029823	0.452451	-0.755363	-0.180919	-0.416342	-0.657904	-0.246769	0.539630	-0.463753
10627	10.321415	-0.956225	3.500281	1.100008	0.141673	0.488419	-0.756313	-0.185702	-0.411157	-0.649307	-0.254694	0.529843	-0.482492
10628	9.471622	-1.440534	3.612295	1.040160	0.065795	0.465619	-0.762715	-0.188361	-0.402991	-0.640045	-0.262579	0.521219	-0.499725
10629	7.244912	-1.243917	2.487296	0.850599	0.036155	0.381975	-0.762740	-0.192301	-0.398060	-0.632060	-0.269190	0.514185	-0.513469
10630	9.350645	-2.286837	2.963782	0.678134	-0.193358	0.298530	-0.768381	-0.192914	-0.386959	-0.623288	-0.276657	0.511247	-0.523068
10631	9.785897	-3.129050	3.271051	0.741000	-0.196804	0.201675	-0.773482	-0.197544	-0.375282	-0.615001	-0.285944	0.507039	-0.531904
10632	9.302621	-3.042356	2.830642	0.866624	-0.267300	0.403384	-0.781398	-0.199198	-0.360230	-0.602930	-0.295312	0.503348	-0.543974
10633	8.620657	-2.743915	2.715045	0.815099	-0.259942	0.417373	-0.788523	-0.198897	-0.345936	-0.590837	-0.303770	0.500061	-0.555494
10634	9.366570	-2.841336	3.263042	0.729970	-0.224968	0.226827	-0.794737	-0.199724	-0.329298	-0.581560	-0.312607	0.495954	-0.563999
10635	9.138206	-2.323994	3.416126	0.649295	-0.187858	0.242780	-0.800651	-0.200772	-0.316885	-0.572821	-0.319865	0.492355	-0.571969
10636	8.513534	-2.165002	3.573263	0.490474	-0.154526	0.316495	-0.802983	-0.196331	-0.308608	-0.564507	-0.324129	0.490534	-0.579352
10637	8.321432	-2.556819	3.591494	0.295250	-0.147705	0.311861	-0.807840	-0.189846	-0.299744	-0.557499	-0.326087	0.490830	-0.584762
10638	8.216302	-3.014982	3.834386	0.115449	-0.238243	0.266805	-0.812560	-0.182658	-0.291657	-0.551268	-0.327560	0.493886	-0.587268
10639	8.440914	-2.964085	3.447335	0.044546	-0.257497	0.195458	-0.816886	-0.173798	-0.284068	-0.546119	-0.329066	0.497502	-0.588185
10640	9.105313	-2.689139	2.653779	-0.026290	-0.195255	0.053731	-0.819347	-0.169911	-0.275932	-0.543715	-0.330562	0.500320	-0.587182
10641	9.051394	-2.912743	1.840660	-0.122949	-0.037949	-0.056309	-0.820564	-0.167737	-0.273639	-0.544776	-0.330165	0.501867	-0.585099
10642	9.694160	-2.781812	2.234477	-0.117032	0.197508	-0.203853	-0.819082	-0.169350	-0.276318	-0.549898	-0.328651	0.499750	-0.582968
10643	10.591943	-3.483889	3.121464	-0.095761	0.330437	-0.245185	-0.814190	-0.175082	-0.289913	-0.556616	-0.326110	0.495698	-0.581476
10644	10.457746	-1.792259	3.480386	0.084325	0.240414	-0.479053	-0.805997	-0.188309	-0.299463	-0.564000	-0.328996	0.488921	-0.578464
10645	9.265980	-2.230889	2.799456	0.183092	0.251105	-0.091301	-0.799819	-0.196313	-0.307576	-0.566249	-0.328978	0.483452	-0.580869
10646	8.702722	-2.434213	2.744194	-0.003721	0.372564	-0.156770	-0.795362	-0.202388	-0.316297	-0.571685	-0.326131	0.478259	-0.581449
10647	7.336310	-1.475175	2.254278	-0.163789	0.337482	-0.257902	-0.787172	-0.206983	-0.329629	-0.578900	-0.322725	0.474715	-0.579111
10648	8.105298	-0.951215	2.791217	-0.164183	0.111103	-0.319532	-0.781528	-0.214582	-0.337335	-0.584714	-0.322572	0.473289	-0.574503
10649	9.831518	-1.436737	3.867972	-0.004153	-0.036330	-0.285198	-0.778029	-0.222250	-0.341336	-0.587620	-0.325591	0.472013	-0.570874
10650	10.709731	-1.790783	4.469794	0.260996	-0.070823	0.074352	-0.779362	-0.226738	-0.337856	-0.584412	-0.328767	0.470379	-0.573688
10651	9.484612	-1.591145	4.270902	0.408035	-0.121818	0.259356	-0.780611	-0.225867	-0.331107	-0.577553	-0.332415	0.468872	-0.579734
10652	8.036518	-1.298554	3.741905	0.456889	-0.203044	0.316292	-0.785305	-0.224627	-0.323403	-0.568923	-0.337066	0.468026	-0.586229
10653	7.677041	-1.211164	3.581954	0.435353	-0.324091	0.256631	-0.791488	-0.221785	-0.312229	-0.559904	-0.343314	0.468336	-0.591020
10654	8.363318	-1.207332	3.580683	0.489577	-0.421170	0.174312	-0.799061	-0.215161	-0.294642	-0.550514	-0.352115	0.468460	-0.594554
10655	9.136653	-1.016700	2.863317	0.636521	-0.436519	0.184401	-0.805815	-0.217405	-0.275920	-0.539697	-0.362475	0.466946	-0.599417
10656	9.850245	-1.049353	2.187737	0.784635	-0.254622	0.311943	-0.809366	-0.219567	-0.261042	-0.527846	-0.371025	0.462522	-0.608106
10657	10.359278	-1.269710	2.841156	0.860791	-0.028151	0.410165	-0.814632	-0.214083	-0.250085	-0.516131	-0.376573	0.455329	-0.620062
10658	10.283184	-0.793157	3.711729	0.894090	0.089635	0.347545	-0.816400	-0.213202	-0.244519	-0.505809	-0.381485	0.445872	-0.632317
10659	9.043400	-1.496037	3.255761	0.869786	0.009036	0.287078	-0.818850	-0.210829	-0.237072	-0.495581	-0.387537	0.436885	-0.642920
10660	7.352858	-1.925123	2.538061	0.785067	-0.040193	0.375060	-0.821548	-0.210106	-0.230711	-0.484304	-0.392492	0.430085	-0.653013
10661	9.112572	-3.042991	3.036002	0.740616	-0.235413	0.436088	-0.826263	-0.203326	-0.223160	-0.470715	-0.398902	0.426063	-0.661646
10662	9.871775	-3.375532	3.541601	0.856564	-0.321427	0.283890	-0.830365	-0.200516	-0.207784	-0.457375	-0.408711	0.420005	-0.668849
10663	9.110528	-2.538949	3.118290	0.996853	-0.337942	0.391385	-0.836088	-0.196382	-0.188942	-0.441040	-0.418909	0.412896	-0.677876
10664	8.741085	-2.472016	3.059978	0.968272	-0.365085	0.361669	-0.843819	-0.190638	-0.167681	-0.424929	-0.429330	0.405951	-0.685795
10665	9.345024	-2.302996	3.552090	0.820192	-0.294291	0.203632	-0.848599	-0.187860	-0.150323	-0.412634	-0.438547	0.398926	-0.691569
10666	8.893975	-2.004352	3.678148	0.699867	-0.254663	0.141192	-0.851218	-0.188749	-0.136876	-0.402488	-0.446689	0.392569	-0.695961
10667	8.138912	-2.165238	3.446314	0.509566	-0.278743	0.218335	-0.851847	-0.186824	-0.125497	-0.392686	-0.452825	0.389657	-0.699225
10668	8.345652	-2.594840	3.498379	0.375172	-0.287494	0.275476	-0.855816	-0.180946	-0.111774	-0.383200	-0.457638	0.389170	-0.701621
10669	8.792261	-2.804497	3.451176	0.264817	-0.251077	0.229762	-0.859744	-0.176953	-0.102176	-0.375584	-0.461248	0.389482	-0.703200
10670	8.705003	-2.798241	3.172395	0.179237	-0.137002	0.136988	-0.862219	-0.171695	-0.092958	-0.370953	-0.463472	0.389274	-0.704311
10671	8.432494	-2.910433	2.552363	0.086468	0.030746	0.082746	-0.863838	-0.168420	-0.090508	-0.369205	-0.462873	0.388629	-0.705977
10672	8.928449	-3.029224	2.372136	-0.011352	0.154962	-0.099702	-0.863008	-0.171139	-0.093732	-0.371939	-0.461398	0.386743	-0.706543
10673	9.248878	-3.117332	2.627415	-0.008299	0.262710	-0.284263	-0.859466	-0.179575	-0.102625	-0.378004	-0.459638	0.382350	-0.706862
10674	11.055941	-2.733226	3.370841	0.026112	0.185868	-0.441340	-0.856577	-0.192464	-0.110284	-0.385428	-0.460586	0.376526	-0.705360
10675	11.344574	-1.638329	3.360390	0.170716	0.186043	-0.413047	-0.851583	-0.209244	-0.115136	-0.391021	-0.462205	0.368944	-0.705230
10676	9.623980	-1.349895	2.760143	0.088729	0.389019	-0.148241	-0.847514	-0.219349	-0.123011	-0.395170	-0.458513	0.363292	-0.708255
10677	7.743741	-0.894975	2.156269	-0.189440	0.471523	-0.219066	-0.843269	-0.226041	-0.137807	-0.403374	-0.451765	0.360303	-0.709493
10678	7.578127	-0.839754	2.560418	-0.378676	0.209673	-0.254175	-0.838904	-0.234423	-0.150264	-0.411915	-0.447566	0.361696	-0.706531
10679	9.221073	-1.028995	3.471393	-0.368750	0.021581	-0.224798	-0.836300	-0.240382	-0.158706	-0.418505	-0.445712	0.364777	-0.702234
10680	10.853626	-1.341428	4.334846	-0.242579	0.011032	-0.101041	-0.835324	-0.245028	-0.162760	-0.422187	-0.444277	0.367215	-0.699663
10681	9.616264	-1.555513	4.239311	-0.126631	0.043514	0.120095	-0.834667	-0.242520	-0.163506	-0.421934	-0.441581	0.369737	-0.700195
10682	8.168091	-1.288926	3.646988	-0.115488	-0.044036	0.154446	-0.836267	-0.237266	-0.164181	-0.420485	-0.440099	0.373114	-0.700208
10683	7.788838	-1.275437	3.379898	-0.105519	-0.184293	0.080687	-0.839232	-0.232927	-0.159327	-0.418900	-0.441040	0.376880	-0.698547
10684	8.105804	-1.182775	3.315781	-0.066840	-0.292828	-0.034833	-0.841144	-0.229142	-0.153570	-0.417784	-0.444847	0.379980	-0.695113
10685	8.783513	-0.945227	3.480272	-0.008993	-0.296367	-0.069820	-0.843075	-0.232908	-0.142031	-0.416589	-0.449269	0.381958	-0.691895
10686	8.888872	-0.877389	3.190653	0.106782	-0.210491	-0.031528	-0.843257	-0.235912	-0.134576	-0.414476	-0.453329	0.381974	-0.690506
10687	9.063288	-0.698202	2.656460	0.180573	-0.132487	0.027796	-0.843848	-0.237408	-0.126297	-0.411472	-0.456314	0.380809	-0.690979
10688	9.527616	-0.724776	2.943192	0.170771	0.014885	0.145202	-0.845709	-0.238277	-0.124719	-0.408039	-0.456425	0.379675	-0.693561
10689	9.591137	-0.332812	2.571983	0.032404	0.161919	0.196580	-0.846268	-0.233595	-0.123172	-0.406296	-0.452856	0.379651	-0.696929
10690	9.703341	-1.038096	3.041214	-0.036377	0.157998	0.245711	-0.847559	-0.227849	-0.129639	-0.404414	-0.448508	0.381118	-0.700028
10691	11.715758	-2.166186	3.828587	-0.019018	0.098311	0.423869	-0.849661	-0.219076	-0.135249	-0.399443	-0.443655	0.384329	-0.704207
10692	10.710868	-3.037942	3.534288	-0.017554	0.113741	0.350572	-0.852316	-0.207699	-0.139222	-0.395551	-0.439227	0.386797	-0.707819
10693	8.114105	-2.385327	2.731852	0.283392	0.020104	0.324526	-0.855511	-0.197738	-0.141110	-0.388644	-0.438573	0.385443	-0.712772
10694	6.993939	-1.919811	1.456783	0.572354	-0.139637	0.371843	-0.857968	-0.189249	-0.135519	-0.377240	-0.442123	0.381626	-0.718734
10695	8.803623	-2.796313	2.041757	0.588117	-0.350168	0.273884	-0.860757	-0.181982	-0.121250	-0.365396	-0.449395	0.378222	-0.722134
10696	10.671138	-3.332106	2.724681	0.508260	-0.278155	0.145580	-0.865109	-0.180404	-0.107214	-0.356623	-0.456016	0.374225	-0.724449
10697	10.302784	-2.541043	3.260218	0.451344	-0.069744	0.147074	-0.866114	-0.178450	-0.098337	-0.349824	-0.459074	0.369562	-0.728216
10698	8.377287	-2.232512	3.197706	0.463174	-0.081881	0.062064	-0.867475	-0.179081	-0.093330	-0.344073	-0.463052	0.363969	-0.731248
10699	7.775491	-1.949784	3.123619	0.392866	-0.162611	0.126463	-0.869935	-0.176725	-0.084566	-0.337380	-0.467128	0.360545	-0.733467
10700	8.067757	-2.326272	3.135722	0.200764	-0.247709	0.071042	-0.871347	-0.175485	-0.074249	-0.332696	-0.471619	0.359953	-0.733023
10701	8.657786	-2.527073	3.274204	0.001274	-0.204439	0.017781	-0.871412	-0.172523	-0.067731	-0.330936	-0.474406	0.361505	-0.731256
10702	8.668309	-2.444016	2.999100	-0.181296	-0.078956	-0.087756	-0.871683	-0.176296	-0.065167	-0.333391	-0.475016	0.363868	-0.728568
10703	8.183149	-2.760714	2.158297	-0.252532	0.061534	-0.136917	-0.870723	-0.180551	-0.067368	-0.338196	-0.473330	0.365899	-0.726430
10704	8.967826	-3.007060	2.093077	-0.279617	0.174889	-0.282036	-0.868406	-0.189471	-0.071780	-0.346229	-0.470970	0.366118	-0.724065
10705	9.096703	-3.412971	2.258664	-0.160133	0.315084	-0.418867	-0.864830	-0.202032	-0.082865	-0.356018	-0.468245	0.362417	-0.722947
10706	10.796391	-3.065235	3.081537	-0.184467	0.388144	-0.525642	-0.858468	-0.215526	-0.094647	-0.368147	-0.465112	0.357388	-0.721396
10707	13.247779	-1.876811	4.131473	0.044385	0.329659	-0.834988	-0.849005	-0.239479	-0.109033	-0.382002	-0.466497	0.346640	-0.718537
10708	9.150088	0.023360	2.756743	0.186384	0.338376	-0.499534	-0.839976	-0.263632	-0.118805	-0.389784	-0.466506	0.336716	-0.719071
10709	7.854112	-0.286382	2.356099	-0.112642	0.213527	-0.451215	-0.832443	-0.281599	-0.126335	-0.398696	-0.465532	0.332559	-0.716747
10710	7.122727	0.285384	2.148678	-0.364472	0.126297	-0.381995	-0.826497	-0.295683	-0.135622	-0.408411	-0.463349	0.333230	-0.712367
10711	8.800488	0.157928	2.713463	-0.447467	-0.046165	-0.301716	-0.821807	-0.302640	-0.140144	-0.416502	-0.462337	0.337256	-0.706420
10712	10.861659	-0.575038	3.294671	-0.327878	-0.043004	0.099585	-0.819664	-0.303688	-0.143081	-0.417862	-0.459547	0.343193	-0.704576
10713	10.739967	-0.895440	3.825635	-0.167797	0.048755	0.338397	-0.822563	-0.295626	-0.147908	-0.414940	-0.455144	0.348336	-0.706633
10714	8.785969	-0.460725	3.789793	-0.110699	0.063749	0.336178	-0.826289	-0.284281	-0.150160	-0.411663	-0.450988	0.352455	-0.709167
10715	8.422262	-0.309946	3.388698	-0.185915	0.021112	0.158260	-0.828147	-0.275119	-0.153524	-0.411249	-0.448063	0.356387	-0.709297
10716	8.280891	-0.331576	3.478827	-0.227051	-0.006124	0.029190	-0.829604	-0.270542	-0.155268	-0.412851	-0.446088	0.359947	-0.707812
10717	8.731730	-0.600034	3.697048	-0.177285	-0.029047	-0.096525	-0.828675	-0.270806	-0.155543	-0.415623	-0.445755	0.361838	-0.705431
10718	8.627918	-0.889736	3.632364	-0.074276	0.016365	-0.035625	-0.827585	-0.273111	-0.158497	-0.416966	-0.445167	0.362483	-0.704679
10719	8.396344	-0.579415	3.409674	0.029277	0.039090	0.028614	-0.827577	-0.276720	-0.157778	-0.416642	-0.444680	0.361976	-0.705438
10720	8.504266	-0.471353	3.212584	0.081047	0.113596	0.149050	-0.827044	-0.273504	-0.159827	-0.414703	-0.442670	0.361263	-0.708205
10721	8.909552	-0.590657	3.588952	0.003548	0.181613	0.288237	-0.827437	-0.266400	-0.163506	-0.411970	-0.438074	0.362198	-0.712169
10722	9.644521	-0.559468	3.710439	-0.151439	0.204348	0.345562	-0.831906	-0.255541	-0.171694	-0.409887	-0.431407	0.365728	-0.715628
10723	10.549624	-1.706684	4.452898	-0.172227	0.364544	0.259119	-0.832401	-0.245466	-0.180453	-0.410406	-0.422913	0.367348	-0.719561
10724	10.750375	-3.152083	4.606867	-0.126936	0.238243	0.469899	-0.836581	-0.230945	-0.193316	-0.406477	-0.414983	0.371207	-0.724411
10725	9.684718	-3.306681	3.607439	-0.040881	0.127227	0.299956	-0.837634	-0.217857	-0.199903	-0.403466	-0.410602	0.373216	-0.727551
10726	8.699933	-2.790897	3.390546	0.247126	-0.001452	0.254929	-0.839242	-0.211639	-0.200163	-0.397748	-0.410717	0.371756	-0.731372
10727	7.198313	-2.550584	2.581155	0.654534	-0.126855	0.286266	-0.843299	-0.206251	-0.191590	-0.387233	-0.415635	0.365515	-0.737358
10728	8.433803	-3.086298	2.649108	0.900520	-0.418612	0.359983	-0.849560	-0.200744	-0.172190	-0.371354	-0.426063	0.358438	-0.743026
10729	9.550208	-3.059447	3.306544	0.842416	-0.488246	0.347920	-0.854543	-0.194459	-0.147775	-0.355427	-0.437022	0.352502	-0.747279
10730	9.893130	-2.673980	3.306532	0.748460	-0.315548	0.404521	-0.859636	-0.185075	-0.127515	-0.340585	-0.444158	0.347065	-0.752510
10731	8.517253	-2.400811	3.380948	0.582850	-0.260061	0.316822	-0.864970	-0.173846	-0.111040	-0.328786	-0.449836	0.342929	-0.756272
10732	7.647146	-2.252621	3.168280	0.483155	-0.318456	0.211251	-0.866685	-0.167239	-0.098505	-0.319060	-0.456373	0.339616	-0.758014
10733	8.121778	-2.661834	3.144225	0.364102	-0.427381	0.186982	-0.869367	-0.160984	-0.080698	-0.309951	-0.463899	0.338604	-0.757678
10734	8.368752	-2.900526	3.023735	0.227514	-0.387587	0.164005	-0.873220	-0.157639	-0.063731	-0.302745	-0.470076	0.339091	-0.756565
10735	8.737444	-3.135216	2.885962	0.080063	-0.228079	0.143162	-0.875193	-0.151442	-0.051730	-0.298223	-0.473047	0.340731	-0.755773
10736	8.732544	-3.218169	2.487779	-0.013935	-0.045208	0.067201	-0.876587	-0.146972	-0.045040	-0.297049	-0.473220	0.341865	-0.755615
10737	8.882184	-3.412367	2.590521	-0.088661	0.125757	0.008635	-0.877105	-0.145149	-0.047241	-0.298531	-0.470742	0.342714	-0.756193
10738	8.810679	-3.087737	2.926110	-0.014326	0.158933	-0.235762	-0.876535	-0.147030	-0.051369	-0.303336	-0.469892	0.339777	-0.756136
10739	9.211188	-3.247509	3.013862	0.032472	0.184780	-0.242723	-0.872734	-0.154497	-0.059981	-0.307846	-0.468939	0.336085	-0.756555
10740	10.065331	-3.098505	3.805011	0.137275	0.319595	-0.326259	-0.869603	-0.162123	-0.067537	-0.313653	-0.467148	0.328988	-0.758394
10741	10.277843	-2.397184	4.541359	0.214377	0.360544	-0.520043	-0.866055	-0.173614	-0.075700	-0.321778	-0.466391	0.318793	-0.759809
10742	9.446852	-1.471940	3.837614	0.217831	0.258171	-0.543254	-0.861695	-0.190501	-0.083581	-0.329643	-0.467323	0.308750	-0.760012
10743	8.471987	-1.803721	3.424395	0.133521	0.133094	-0.320186	-0.856323	-0.202292	-0.088468	-0.333982	-0.468134	0.303038	-0.759918
10744	7.823412	-1.254938	3.035548	-0.086555	0.092912	-0.204682	-0.854396	-0.211625	-0.093413	-0.338491	-0.467404	0.301839	-0.758849
10745	7.254852	-0.342343	2.613711	-0.338957	-0.029841	-0.258562	-0.853019	-0.216540	-0.097739	-0.345310	-0.467115	0.304939	-0.754703
10746	9.172699	-0.240943	2.931643	-0.396597	-0.240887	-0.340695	-0.850381	-0.224044	-0.093557	-0.352691	-0.470084	0.309410	-0.747593
10747	11.218429	-0.637396	3.827942	-0.245109	-0.264713	-0.278034	-0.850143	-0.231046	-0.087107	-0.357441	-0.474070	0.312468	-0.741524
10748	10.769540	-1.277791	3.693594	-0.067385	-0.156783	0.040996	-0.849388	-0.233047	-0.081616	-0.356516	-0.475678	0.315000	-0.739866
10749	9.092237	-1.425981	3.468717	0.027058	-0.139716	0.155660	-0.851571	-0.227326	-0.075950	-0.353013	-0.477013	0.317225	-0.739735
10750	8.045972	-1.021334	3.251662	0.083014	-0.269125	0.050252	-0.853764	-0.222455	-0.068719	-0.349790	-0.481279	0.318395	-0.737999
10751	7.996076	-0.830529	3.158674	0.178076	-0.368693	-0.098620	-0.853867	-0.221501	-0.056704	-0.347125	-0.488630	0.317514	-0.734799
10752	8.722990	-0.636634	2.621612	0.341940	-0.491764	-0.134250	-0.854799	-0.224374	-0.038432	-0.342632	-0.499071	0.314590	-0.731139
10753	9.520470	-0.234668	0.993817	0.568511	-0.468041	0.020486	-0.855631	-0.226458	-0.016718	-0.333635	-0.509730	0.309780	-0.729999
10754	10.038957	0.214656	1.010029	0.829604	-0.154688	0.282326	-0.855668	-0.221290	0.001444	-0.320073	-0.515719	0.301553	-0.735291
10755	10.258524	-0.321155	2.096659	1.075400	0.163924	0.542546	-0.858698	-0.206747	0.009532	-0.301873	-0.516936	0.290319	-0.746569
10756	10.821748	-1.917324	3.751082	1.049661	0.057798	1.132235	-0.866534	-0.176866	0.016247	-0.274354	-0.515615	0.285892	-0.759696
10757	6.749885	-2.750614	2.138279	0.988502	0.083306	1.065634	-0.875026	-0.139044	0.018642	-0.248285	-0.513596	0.281447	-0.771596
10758	10.040199	-3.819709	2.964771	0.666171	-0.311383	0.926523	-0.878419	-0.102373	0.028359	-0.225359	-0.516378	0.282173	-0.776496
10759	9.083224	-2.988986	3.444250	0.646279	-0.172596	0.481892	-0.881389	-0.074293	0.038956	-0.210103	-0.519281	0.278066	-0.780310
10760	9.182937	-2.705872	2.789769	0.683510	-0.252566	0.444902	-0.882192	-0.054326	0.046872	-0.194653	-0.523576	0.273058	-0.783210
10761	8.751017	-3.324062	2.829688	0.598223	-0.286053	0.188610	-0.883110	-0.047426	0.058880	-0.183734	-0.529388	0.266993	-0.784031
10762	9.295676	-3.323488	3.233600	0.563576	-0.236926	-0.030871	-0.880032	-0.042111	0.067926	-0.177002	-0.535330	0.258697	-0.784326
10763	8.630609	-2.631718	3.098999	0.421482	-0.248247	-0.112658	-0.879831	-0.043601	0.076332	-0.172823	-0.541326	0.252004	-0.783321
10764	8.569245	-2.760136	2.904873	0.244228	-0.253596	-0.234270	-0.879624	-0.047170	0.084959	-0.172595	-0.547336	0.246525	-0.780935
10765	8.658133	-2.684627	2.153251	-0.037213	-0.163092	-0.184347	-0.876477	-0.053306	0.090878	-0.174913	-0.550702	0.245931	-0.778236
10766	9.008690	-2.764350	1.625831	-0.390514	-0.013284	-0.207256	-0.876231	-0.058764	0.095645	-0.182397	-0.550571	0.249778	-0.775379
10767	10.096082	-3.125661	2.283253	-0.543174	0.261457	-0.396843	-0.876254	-0.069318	0.087263	-0.195624	-0.546527	0.253179	-0.773912
10768	10.741637	-2.839853	3.158654	-0.627218	0.308934	-0.498439	-0.874611	-0.086835	0.072403	-0.211758	-0.541765	0.256209	-0.772014
10769	8.369227	-0.430981	2.286793	-0.554460	0.328606	-0.394458	-0.872485	-0.102393	0.054584	-0.225336	-0.536384	0.259388	-0.770866
10770	8.380385	-0.174353	2.341039	-0.722439	0.113065	-0.385882	-0.872359	-0.115290	0.045230	-0.239620	-0.533342	0.265859	-0.766451
10771	9.816703	0.429616	2.808009	-1.004074	-0.003044	-0.550955	-0.869619	-0.129741	0.040308	-0.258572	-0.531484	0.275553	-0.758114
10772	10.197308	0.102866	2.424085	-1.145753	0.003946	-0.595790	-0.867119	-0.149590	0.035017	-0.279738	-0.528634	0.286493	-0.748474
10773	9.968220	-0.451629	2.034052	-1.193767	-0.057559	-0.442288	-0.863555	-0.168024	0.028164	-0.298473	-0.525347	0.300098	-0.738150
10774	9.775814	-0.446937	2.198379	-1.104617	-0.026371	-0.254081	-0.860799	-0.181754	0.021016	-0.313619	-0.520559	0.313833	-0.729500
10775	9.770972	-0.423842	2.321968	-0.897332	0.100363	-0.200343	-0.859442	-0.189335	0.011597	-0.326407	-0.514831	0.324304	-0.723349
10776	9.091578	-0.080510	2.315915	-0.697407	0.151354	-0.246280	-0.857628	-0.197385	0.003647	-0.338118	-0.509654	0.330852	-0.718656
10777	9.210144	-0.168161	2.466900	-0.484450	0.154468	-0.271286	-0.854618	-0.204438	-0.005479	-0.347941	-0.506133	0.334084	-0.714950
10778	9.282385	0.108632	2.406214	-0.303550	0.172190	-0.263059	-0.851471	-0.213712	-0.014122	-0.355935	-0.503322	0.334572	-0.712768
10779	11.348721	-0.481505	3.459094	-0.285362	-0.055798	-0.158696	-0.851268	-0.221678	-0.019027	-0.360712	-0.503363	0.337485	-0.708955
10780	8.645431	-0.247520	2.178557	-0.341797	0.075457	-0.196994	-0.848043	-0.226717	-0.023105	-0.367468	-0.501164	0.339816	-0.705923
10781	9.098219	-0.626148	2.259564	-0.424075	-0.079903	-0.177895	-0.846031	-0.231805	-0.024276	-0.373710	-0.500599	0.344624	-0.700697
10782	9.311161	0.072273	2.598747	-0.450617	-0.063185	-0.123727	-0.845213	-0.238165	-0.024276	-0.379525	-0.498971	0.350179	-0.695962
10783	9.236866	0.597710	2.118814	-0.360779	-0.063817	-0.119700	-0.844377	-0.241432	-0.028038	-0.384411	-0.498201	0.354463	-0.691650
10784	10.135248	0.300557	2.389245	-0.207762	-0.084850	0.008189	-0.843341	-0.241874	-0.025154	-0.385785	-0.497738	0.358090	-0.689346
10785	9.866465	0.104194	2.353915	0.069540	0.121246	0.102147	-0.843856	-0.241160	-0.027245	-0.384661	-0.496150	0.357155	-0.691600
10786	8.871771	0.196127	2.276503	0.427597	0.335185	0.173071	-0.844350	-0.238883	-0.032469	-0.380417	-0.493559	0.350380	-0.699226
10787	10.943221	-1.084775	3.886044	0.392111	0.068131	0.596804	-0.846500	-0.227816	-0.033420	-0.368773	-0.491634	0.350151	-0.706893
10788	8.282509	-1.069097	2.543647	0.215166	0.316909	0.486045	-0.851199	-0.213447	-0.038355	-0.362001	-0.485323	0.349548	-0.715005
10789	8.677315	-1.358345	2.709595	0.050421	0.126519	0.231379	-0.855150	-0.199809	-0.046625	-0.359215	-0.482521	0.350073	-0.718044
10790	7.826927	-1.625683	2.299260	-0.130336	0.122438	0.259699	-0.856194	-0.193391	-0.051237	-0.357617	-0.478023	0.353588	-0.720125
10791	9.402472	-2.610818	2.791240	-0.184976	-0.003495	0.259853	-0.857407	-0.187169	-0.051368	-0.355720	-0.475151	0.358707	-0.720433
10792	9.994226	-2.905524	3.078475	-0.251833	0.058038	0.255114	-0.860852	-0.177604	-0.054844	-0.354867	-0.470706	0.364360	-0.720935
10793	9.959098	-2.240449	3.112970	-0.251417	0.081803	0.194048	-0.861911	-0.170929	-0.057868	-0.355115	-0.466544	0.369201	-0.721055
10794	9.195607	-2.159402	2.962260	-0.208605	0.132621	0.073567	-0.862403	-0.166420	-0.064367	-0.356997	-0.462627	0.371972	-0.721226
10795	8.698085	-2.372154	2.830281	-0.185723	0.175905	-0.010170	-0.861837	-0.165520	-0.069364	-0.360246	-0.459042	0.373283	-0.721223
10796	8.580811	-2.471996	2.729868	-0.335377	0.231148	-0.004352	-0.861249	-0.164726	-0.076867	-0.365121	-0.453336	0.376426	-0.720748
10797	8.851725	-2.760501	2.704974	-0.573227	0.297110	-0.085391	-0.859951	-0.164962	-0.089934	-0.373814	-0.445663	0.381725	-0.718285
10798	10.115800	-2.820185	3.609598	-0.827712	0.357343	-0.204639	-0.856374	-0.166520	-0.106208	-0.386811	-0.435856	0.389077	-0.713461
10799	8.945212	-1.987296	3.619441	-0.902001	0.345277	-0.423662	-0.852477	-0.176626	-0.125159	-0.403378	-0.427320	0.395497	-0.705879
10800	8.981471	-2.107000	3.219783	-0.869371	0.186369	-0.442511	-0.849148	-0.185266	-0.140122	-0.418466	-0.421116	0.402432	-0.696847
10801	8.840980	-2.019381	3.088675	-0.717063	0.178064	-0.429055	-0.843877	-0.194368	-0.149834	-0.431916	-0.416182	0.407260	-0.688753
10802	9.191145	-2.063720	3.094484	-0.569083	0.253955	-0.336753	-0.839655	-0.203468	-0.160593	-0.443330	-0.410494	0.410086	-0.683215
10803	8.979171	-2.498187	3.253010	-0.499666	0.236172	-0.243660	-0.834104	-0.208782	-0.173924	-0.452717	-0.404947	0.412796	-0.678723
10804	8.940126	-2.478209	3.452754	-0.409660	0.172435	-0.129844	-0.833209	-0.212097	-0.184808	-0.459219	-0.399973	0.415754	-0.675491
10805	8.971706	-2.056675	3.506455	-0.274949	0.120342	-0.105128	-0.829449	-0.212247	-0.191826	-0.463875	-0.396806	0.417524	-0.673082
10806	8.720060	-1.816126	3.462421	-0.140506	0.112601	-0.116074	-0.827396	-0.213093	-0.199900	-0.467506	-0.394973	0.417475	-0.671676
10807	8.895731	-1.732905	3.483763	-0.061742	0.017424	-0.105215	-0.825517	-0.216792	-0.201569	-0.469601	-0.395146	0.417309	-0.670214
10808	8.987376	-1.888367	3.421317	0.016734	-0.038266	-0.050620	-0.826315	-0.219316	-0.199768	-0.469843	-0.396260	0.417072	-0.669535
10809	8.964188	-1.732801	3.201296	0.111756	-0.084710	-0.030117	-0.825526	-0.223215	-0.197478	-0.468701	-0.398797	0.416131	-0.669414
10810	9.198599	-1.596404	3.197823	0.151904	-0.076603	-0.013616	-0.825566	-0.226063	-0.191337	-0.467047	-0.401379	0.414732	-0.669895
10811	9.246814	-1.649274	3.331557	0.186411	-0.071568	-0.018921	-0.826128	-0.225146	-0.187623	-0.465257	-0.404340	0.412747	-0.670586
10812	9.019014	-1.470887	3.402316	0.160805	-0.065430	-0.004927	-0.827080	-0.225753	-0.184201	-0.463495	-0.406774	0.411184	-0.671294
10813	8.987556	-1.457646	3.339927	0.125762	-0.088635	-0.017204	-0.828357	-0.228795	-0.181733	-0.462030	-0.409374	0.410162	-0.671348
10814	9.102361	-1.401761	3.246056	0.061562	-0.102297	-0.060657	-0.827345	-0.228579	-0.176200	-0.461515	-0.411834	0.409810	-0.670412
10815	9.360229	-1.395456	3.353996	0.011944	-0.101746	-0.076171	-0.829495	-0.229489	-0.171589	-0.461668	-0.414038	0.409938	-0.668869
10816	9.233333	-1.468920	3.290503	-0.006750	-0.088578	-0.069114	-0.827521	-0.233522	-0.168652	-0.461936	-0.415749	0.410298	-0.667400
10817	8.933152	-1.203749	3.252784	-0.063511	-0.094695	-0.089975	-0.827406	-0.237170	-0.164770	-0.462959	-0.417266	0.411237	-0.665163
10818	9.132318	-1.287023	3.164669	-0.143612	-0.135265	-0.138664	-0.827277	-0.239681	-0.163239	-0.464900	-0.418893	0.413264	-0.661520
10819	8.943166	-1.155289	3.253242	-0.236609	-0.149562	-0.232679	-0.827147	-0.246229	-0.159943	-0.468796	-0.420683	0.415776	-0.656039
10820	8.726312	-0.871543	2.787691	-0.266644	-0.179122	-0.325202	-0.825032	-0.253032	-0.156798	-0.473811	-0.423241	0.418226	-0.649197
10821	9.421576	-0.186303	2.626414	-0.126788	-0.175768	-0.440704	-0.821981	-0.263013	-0.153460	-0.479213	-0.428107	0.417718	-0.642332
10822	10.305323	0.340284	2.836268	0.132039	-0.147414	-0.385469	-0.818555	-0.276087	-0.146099	-0.481800	-0.434491	0.414145	-0.638412
10823	10.406005	0.139207	3.160394	0.353059	0.012841	-0.038461	-0.816176	-0.282470	-0.143080	-0.479449	-0.438191	0.409060	-0.640926
10824	9.436383	0.375600	3.171631	0.436320	0.152472	0.265935	-0.817496	-0.287774	-0.140803	-0.473455	-0.438240	0.404340	-0.648302
10825	8.825461	0.397941	3.382198	0.420615	0.173115	0.406378	-0.820968	-0.276860	-0.141615	-0.466036	-0.436831	0.400619	-0.656881
10826	8.652865	0.878491	3.526206	0.388739	0.138665	0.394085	-0.823249	-0.266211	-0.142442	-0.458562	-0.435468	0.397664	-0.664795
10827	8.832462	0.819699	3.654399	0.304268	0.129816	0.329795	-0.827388	-0.257124	-0.141704	-0.452770	-0.434086	0.395046	-0.671198
10828	9.061822	0.924558	3.653015	0.196342	0.078738	0.241891	-0.828053	-0.250732	-0.144076	-0.448450	-0.432909	0.393816	-0.675567
10829	9.415767	0.658757	3.486082	0.064049	0.063697	0.203064	-0.830188	-0.245491	-0.144089	-0.445935	-0.431249	0.393826	-0.678283
10830	9.130917	0.595575	3.273834	-0.032551	0.070556	0.049808	-0.831514	-0.243422	-0.144565	-0.446113	-0.429630	0.394094	-0.679036
10831	9.628626	0.438297	3.499819	-0.040807	0.033392	-0.033914	-0.831345	-0.244756	-0.148415	-0.447515	-0.429343	0.393696	-0.678527
10832	10.594515	-1.641801	3.818369	-0.163627	-0.006700	0.149875	-0.831878	-0.244349	-0.148140	-0.446848	-0.426807	0.397286	-0.678473
10833	9.374155	-2.363618	3.303568	-0.259802	0.054433	0.057751	-0.832782	-0.243072	-0.151272	-0.449017	-0.423520	0.400474	-0.677226
10834	9.291389	-2.381571	3.235003	-0.263950	-0.048192	0.033037	-0.833688	-0.241380	-0.154395	-0.450431	-0.421553	0.404783	-0.674948
10835	8.549150	-2.876072	2.867365	-0.117229	-0.120315	0.007914	-0.835156	-0.242947	-0.152043	-0.450606	-0.422257	0.407227	-0.672919
10836	9.434769	-3.724993	2.992213	-0.210689	-0.156819	0.126938	-0.836515	-0.241627	-0.148052	-0.449410	-0.421449	0.412568	-0.670969
10837	9.117699	-2.994678	3.053521	-0.259241	-0.145160	0.085119	-0.837479	-0.236682	-0.145706	-0.449463	-0.420509	0.417842	-0.668253
10838	8.734373	-2.801353	2.978304	-0.335449	-0.066821	0.045454	-0.839524	-0.235927	-0.145286	-0.451125	-0.418019	0.423325	-0.665239
10839	8.422005	-2.908034	3.209195	-0.501246	-0.053696	0.122698	-0.841532	-0.231249	-0.144519	-0.453391	-0.413254	0.431296	-0.661545
10840	8.056161	-3.089500	2.999555	-0.552408	-0.079631	0.083482	-0.843249	-0.225413	-0.147423	-0.456151	-0.408574	0.440015	-0.656795
10841	8.181117	-3.498051	2.308006	-0.618686	-0.089074	0.053176	-0.845744	-0.221371	-0.151412	-0.459831	-0.403652	0.449218	-0.651018
10842	9.039833	-4.040565	1.965657	-0.592339	0.015946	0.017822	-0.846140	-0.216499	-0.153685	-0.464504	-0.397832	0.456922	-0.645901
10843	9.399711	-4.055330	2.143584	-0.458990	0.245659	-0.151946	-0.844613	-0.216788	-0.162404	-0.472411	-0.391775	0.459277	-0.642187
10844	9.392731	-3.515137	2.473488	-0.317220	0.383908	-0.282860	-0.839717	-0.220009	-0.177534	-0.482030	-0.386447	0.457500	-0.639531
10845	9.869153	-2.158437	3.450374	-0.176815	0.196580	-0.706033	-0.833217	-0.236562	-0.188458	-0.494228	-0.388637	0.452321	-0.632539
10846	8.806396	-1.287225	2.983670	-0.028431	0.212679	-0.403135	-0.826230	-0.250388	-0.195640	-0.501464	-0.389317	0.447453	-0.629882
10847	9.363396	-1.716656	3.187460	0.028857	0.071508	-0.410548	-0.821915	-0.263865	-0.199630	-0.507101	-0.392358	0.443112	-0.626543
10848	8.400562	-1.622876	2.918044	0.053298	0.115499	-0.264117	-0.816305	-0.274308	-0.201725	-0.511019	-0.393805	0.439220	-0.625190
10849	9.249326	-1.157356	3.629075	0.221415	0.050480	-0.125141	-0.814942	-0.287046	-0.200801	-0.511352	-0.396511	0.434883	-0.626239
10850	9.522003	-1.025214	4.200960	0.568740	0.013391	0.048226	-0.812845	-0.290815	-0.196804	-0.506336	-0.401733	0.428007	-0.631700
10851	9.375872	-1.406114	4.513699	0.705407	-0.042213	0.387870	-0.816099	-0.286517	-0.188916	-0.495445	-0.405990	0.422482	-0.641261
10852	8.550195	-1.121520	4.444810	0.738271	-0.126780	0.429244	-0.821905	-0.277290	-0.178538	-0.482820	-0.411262	0.417722	-0.650582
10853	8.206484	-0.876408	4.059124	0.801749	-0.192821	0.282250	-0.826802	-0.270866	-0.164795	-0.471008	-0.419019	0.411258	-0.658363
10854	8.321047	-0.933016	3.600442	0.892640	-0.264212	0.280057	-0.833616	-0.265957	-0.142366	-0.457594	-0.428545	0.404289	-0.665963
10855	8.884340	-0.516070	2.556990	1.003129	-0.291830	0.368662	-0.837768	-0.262247	-0.121562	-0.441775	-0.438474	0.396487	-0.674813
10856	9.215061	-0.658788	2.033973	1.095734	-0.156792	0.506653	-0.844547	-0.252824	-0.105504	-0.423978	-0.446144	0.387439	-0.686359
10857	9.748671	-0.757682	3.100199	1.144879	0.046605	0.529869	-0.849053	-0.239858	-0.094139	-0.406887	-0.450962	0.375757	-0.699916
10858	9.769589	-2.075276	3.691159	1.055263	-0.073173	0.618907	-0.855707	-0.223202	-0.080575	-0.388058	-0.455811	0.367077	-0.711970
10859	8.533151	-2.310602	2.660624	0.937237	-0.170573	0.514127	-0.860776	-0.208762	-0.065748	-0.371002	-0.461627	0.359502	-0.721122
10860	10.400856	-3.149835	3.782348	0.953950	-0.407710	0.434418	-0.866421	-0.193844	-0.045370	-0.352929	-0.471369	0.352714	-0.727218
10861	9.039712	-3.013330	3.031190	1.218928	-0.374365	0.596619	-0.871381	-0.178464	-0.028152	-0.330104	-0.480995	0.343005	-0.736222
10862	9.185191	-3.120536	2.953660	1.242654	-0.412932	0.591240	-0.877186	-0.159411	-0.006372	-0.306513	-0.491045	0.333010	-0.744331
10863	9.441076	-2.549915	3.401417	1.069431	-0.326226	0.387867	-0.877694	-0.142520	0.015326	-0.288074	-0.499697	0.322726	-0.750443
10864	9.040566	-1.917301	3.581913	0.911744	-0.171581	0.308391	-0.881065	-0.128374	0.032772	-0.273182	-0.505473	0.313062	-0.756214
10865	7.903545	-2.046521	3.417468	0.790528	-0.179355	0.218716	-0.882111	-0.117706	0.042484	-0.260819	-0.511003	0.304160	-0.760484
10866	7.822631	-2.574895	3.404550	0.644000	-0.259402	0.265188	-0.881952	-0.109929	0.051735	-0.248625	-0.516667	0.298415	-0.763013
10867	8.179682	-2.648423	3.630134	0.467089	-0.243645	0.230923	-0.882079	-0.100933	0.062990	-0.238885	-0.521192	0.294784	-0.764457
10868	8.194276	-2.625637	3.753615	0.282793	-0.233761	0.139030	-0.882435	-0.093556	0.070654	-0.232449	-0.525313	0.293033	-0.764294
10869	8.374339	-2.682395	3.477446	0.105922	-0.169702	0.043811	-0.882142	-0.086193	0.079895	-0.229735	-0.527992	0.292589	-0.763438
10870	8.492160	-2.664738	2.666215	-0.016818	-0.103950	-0.067284	-0.880454	-0.087477	0.084209	-0.230345	-0.529929	0.292620	-0.761899
10871	9.228503	-2.822587	2.758343	-0.065401	0.025727	-0.291685	-0.880041	-0.092324	0.084505	-0.235670	-0.530776	0.290364	-0.760543
10872	10.211905	-3.098904	3.274094	-0.062425	0.139512	-0.326075	-0.879154	-0.104009	0.078465	-0.242111	-0.530274	0.287196	-0.760073
10873	12.264550	-2.723328	4.159433	-0.016072	0.125526	-0.596362	-0.875081	-0.120241	0.073102	-0.252076	-0.531495	0.280472	-0.758490
10874	10.829559	-0.771902	2.668225	0.161799	0.037937	-0.622865	-0.871807	-0.143733	0.071689	-0.260018	-0.535214	0.271197	-0.756563
10875	9.142838	-1.357725	2.071697	0.025055	0.073800	-0.269306	-0.867109	-0.155000	0.068398	-0.264259	-0.535535	0.267531	-0.756172
10876	8.053324	-0.481597	1.620210	-0.260557	0.168548	-0.244046	-0.867325	-0.162171	0.065884	-0.271651	-0.532930	0.267969	-0.755238
10877	8.285816	-0.253110	1.632621	-0.437250	-0.012167	-0.333002	-0.864188	-0.173831	0.059565	-0.281306	-0.532389	0.271055	-0.750972
10878	9.801392	-0.208195	2.322259	-0.492344	-0.139258	-0.259695	-0.860452	-0.183353	0.059876	-0.289695	-0.533113	0.276463	-0.745276
10879	10.972618	-0.837618	2.792321	-0.392297	-0.101858	-0.055521	-0.857777	-0.188712	0.058695	-0.294188	-0.532578	0.282272	-0.741712
10880	9.639842	-1.177357	2.498643	-0.315568	-0.073370	0.110763	-0.858310	-0.187748	0.058718	-0.295512	-0.531198	0.288577	-0.739746
10881	8.605075	-0.824959	2.607472	-0.311603	-0.109224	0.074691	-0.856998	-0.185940	0.059140	-0.297134	-0.530466	0.294594	-0.737246
10882	8.272025	-0.784600	2.509197	-0.231398	-0.211966	-0.082898	-0.856231	-0.186530	0.062551	-0.299573	-0.532724	0.298392	-0.733092
10883	8.815775	-0.570020	2.659506	-0.179669	-0.221748	-0.158027	-0.854158	-0.191033	0.069829	-0.302542	-0.535768	0.300622	-0.728730
10884	9.211418	-0.316621	2.707246	-0.155028	-0.139240	-0.092410	-0.854157	-0.194653	0.071339	-0.304728	-0.537439	0.302744	-0.725704
10885	9.160527	0.052961	2.253610	-0.152425	-0.046121	-0.012829	-0.852573	-0.197288	0.072858	-0.306368	-0.537205	0.305021	-0.724232
10886	9.536137	0.030224	1.382577	-0.131654	0.108286	0.151587	-0.851636	-0.196983	0.071407	-0.306267	-0.533927	0.307906	-0.725476
10887	10.081383	-0.578691	2.460645	-0.132669	0.311321	0.323286	-0.853983	-0.189015	0.063671	-0.305009	-0.526570	0.311268	-0.729936
10888	9.118264	-0.400295	2.882550	-0.091882	0.460506	0.382740	-0.857077	-0.175967	0.048000	-0.303254	-0.516895	0.313824	-0.736458
10889	11.252177	-1.675788	3.074188	-0.137745	0.172829	0.536913	-0.860991	-0.155028	0.031832	-0.297956	-0.510101	0.320222	-0.740592
10890	9.986506	-2.546770	3.132190	-0.367552	0.065427	0.496177	-0.863403	-0.138108	0.027967	-0.294780	-0.503752	0.330334	-0.741767
10891	9.309495	-2.766335	2.437643	-0.336803	0.017394	0.337984	-0.865401	-0.128955	0.025395	-0.293351	-0.499234	0.338541	-0.741688
10892	7.771322	-2.191128	1.227061	-0.032677	0.013962	0.336778	-0.866340	-0.118399	0.022183	-0.288795	-0.496571	0.342319	-0.743526
10893	9.073110	-3.015567	1.449187	0.190148	-0.298675	0.306747	-0.867494	-0.105605	0.027983	-0.280342	-0.499998	0.344227	-0.743585
10894	10.276632	-3.076688	2.091253	0.272998	-0.303887	0.189807	-0.867912	-0.095122	0.041775	-0.272697	-0.504756	0.343767	-0.743426
10895	10.695635	-2.086720	2.468570	0.232086	-0.176080	0.134430	-0.866677	-0.090508	0.050164	-0.267185	-0.507736	0.342621	-0.743927
10896	9.325322	-1.790991	2.034677	0.107836	-0.076256	0.098193	-0.866468	-0.089617	0.056509	-0.264119	-0.508805	0.342431	-0.744379
10897	8.303956	-2.117938	1.879273	-0.097306	-0.175977	0.004178	-0.866247	-0.089125	0.061527	-0.263889	-0.510927	0.344843	-0.741889
10898	8.194470	-2.344218	0.692076	-0.400919	-0.237198	0.051988	-0.866292	-0.090170	0.067439	-0.265587	-0.511980	0.352576	-0.736906
10899	8.930942	-2.877246	0.904774	-0.826594	-0.212635	0.014219	-0.864221	-0.088129	0.071948	-0.272323	-0.510632	0.366021	-0.728782
10900	9.293832	-2.790174	1.091346	-1.093716	-0.081980	-0.163395	-0.862088	-0.094488	0.072729	-0.285206	-0.506982	0.380651	-0.718841
10901	9.633739	-2.630607	0.446506	-1.270619	-0.220631	-0.362117	-0.862854	-0.103508	0.073610	-0.301507	-0.505600	0.396437	-0.704486
10902	10.659101	-2.171993	-0.113054	-0.924689	-0.340827	-0.447097	-0.860977	-0.121698	0.078904	-0.314397	-0.508282	0.406920	-0.690811
10903	10.426214	-2.548844	-0.539213	-0.350325	-0.298243	-0.214886	-0.858087	-0.132983	0.086438	-0.318461	-0.512109	0.411544	-0.683344
10904	9.070439	-1.785570	-0.676212	0.127750	-0.047480	-0.039664	-0.854376	-0.143241	0.090162	-0.317325	-0.513922	0.409713	-0.683611
10905	9.758482	-2.102358	0.436616	0.346474	0.055020	0.192159	-0.856234	-0.139927	0.089450	-0.311542	-0.514008	0.406731	-0.687974
10906	10.742287	-3.793144	1.978280	0.239286	0.026489	0.030494	-0.857084	-0.133058	0.093153	-0.308894	-0.514908	0.403601	-0.690334
10907	9.543048	-1.772937	1.109758	0.246779	0.047289	0.070250	-0.856933	-0.133028	0.090911	-0.305719	-0.515420	0.400764	-0.693012
10908	8.488287	-1.971606	1.015066	0.342159	-0.088875	0.140966	-0.857111	-0.127807	0.094048	-0.299540	-0.517626	0.398027	-0.695639
10909	8.353279	-1.797904	0.778514	0.551632	-0.279073	0.086567	-0.857864	-0.122384	0.102600	-0.290341	-0.524304	0.393036	-0.697373
10910	9.087272	-2.884561	0.346549	0.661592	-0.444823	0.273535	-0.856581	-0.111494	0.118365	-0.276077	-0.532151	0.389225	-0.699357
10911	9.601077	-3.404425	-0.459690	0.757476	-0.397639	0.437501	-0.857193	-0.095955	0.137400	-0.258667	-0.538624	0.385618	-0.703047
10912	10.456975	-3.824168	0.173193	0.704580	-0.223758	0.387740	-0.854984	-0.077810	0.149742	-0.243888	-0.542379	0.381009	-0.707938
10913	10.637070	-2.875237	0.715260	0.539684	0.035142	0.019052	-0.855057	-0.066640	0.153393	-0.237908	-0.544578	0.373621	-0.712210
10914	9.695639	-2.363983	0.875045	0.299619	0.172976	-0.107405	-0.857956	-0.066793	0.152224	-0.237483	-0.544359	0.367365	-0.715764
10915	9.575094	-2.554278	1.054307	0.043174	0.333013	-0.210871	-0.859056	-0.070007	0.142807	-0.242371	-0.541580	0.363089	-0.718411
10916	8.813859	-2.892625	1.069496	-0.226189	0.502391	-0.281212	-0.859820	-0.081605	0.128607	-0.252514	-0.535296	0.360846	-0.720753
10917	9.395271	-3.289374	1.372468	-0.605385	0.572069	-0.424569	-0.861053	-0.096319	0.108547	-0.269083	-0.527213	0.362323	-0.719974
10918	11.729361	-3.383004	2.760392	-0.878760	0.292507	-0.930090	-0.856681	-0.125104	0.088693	-0.293783	-0.524859	0.363488	-0.711401
10919	7.511641	0.080694	1.463964	-0.617235	0.143944	-1.117223	-0.852606	-0.165784	0.078362	-0.317015	-0.527385	0.359774	-0.701377
10920	7.936198	-0.688005	0.837852	-0.350959	-0.008048	-0.663843	-0.847814	-0.192785	0.070935	-0.329959	-0.530015	0.357727	-0.694437
10921	9.416975	-0.211205	2.234239	-0.357748	-0.017224	-0.561603	-0.841128	-0.214749	0.071900	-0.341343	-0.532131	0.356974	-0.687671
10922	10.108592	-1.024680	1.937900	-0.130205	0.135602	-0.355790	-0.836941	-0.229197	0.067891	-0.348602	-0.531925	0.354061	-0.685692
10923	10.933708	-0.568628	1.985868	0.176698	0.153356	-0.155062	-0.835142	-0.239085	0.062803	-0.349893	-0.532409	0.349038	-0.687232
10924	10.034089	-1.244726	2.137467	0.378406	0.210295	0.176774	-0.837122	-0.233110	0.059640	-0.344912	-0.530934	0.344254	-0.693278
10925	9.352423	-0.837845	2.313980	0.568096	0.323317	0.345613	-0.840301	-0.221310	0.054887	-0.336250	-0.528179	0.337897	-0.702701
10926	8.952306	-0.596326	2.297604	0.713155	0.461930	0.357707	-0.842783	-0.215577	0.048559	-0.326781	-0.524002	0.328512	-0.714644
10927	8.993427	-0.571419	2.648118	0.785358	0.533776	0.308861	-0.846187	-0.202184	0.038171	-0.317577	-0.519609	0.317065	-0.727064
10928	11.144561	-1.576603	4.068454	0.674790	0.334904	0.396297	-0.850260	-0.190066	0.029476	-0.306907	-0.516463	0.309220	-0.737195
10929	7.947205	-0.978818	2.542993	0.413256	0.500404	0.294030	-0.854587	-0.172082	0.016680	-0.301378	-0.509959	0.303138	-0.746472
10930	8.777947	-0.623393	3.565238	0.153871	0.438533	0.012972	-0.855407	-0.170673	0.003266	-0.302284	-0.504268	0.298336	-0.751887
10931	8.969040	-0.796492	3.703645	-0.025832	0.472350	-0.158194	-0.853565	-0.173528	-0.010385	-0.307768	-0.498114	0.294289	-0.755351
10932	8.950578	-0.644569	3.590006	-0.153452	0.408393	-0.192913	-0.851563	-0.180934	-0.025313	-0.314625	-0.492140	0.292179	-0.757259
10933	9.015427	-1.167256	3.828053	-0.186381	0.388944	-0.116047	-0.849438	-0.185708	-0.040322	-0.320536	-0.485907	0.291401	-0.759103
10934	8.829968	-1.266958	3.767960	-0.199603	0.379867	-0.086396	-0.848229	-0.189082	-0.057142	-0.326016	-0.479371	0.291169	-0.761011
10935	8.849724	-1.174868	3.986744	-0.208280	0.311688	0.023336	-0.847451	-0.190841	-0.070631	-0.329527	-0.473273	0.292513	-0.762798
10936	8.987790	-1.244012	4.205342	-0.211334	0.302080	-0.032477	-0.846186	-0.189180	-0.080495	-0.333806	-0.467475	0.293454	-0.764150
10937	8.649250	-1.301283	4.159076	-0.196425	0.262962	-0.045762	-0.845430	-0.187492	-0.092861	-0.337947	-0.462536	0.294245	-0.765031
10938	8.691292	-1.185128	4.159759	-0.166209	0.225525	-0.067769	-0.843763	-0.188882	-0.101998	-0.341867	-0.458379	0.294656	-0.765633
10939	8.722878	-1.149096	4.389579	-0.204951	0.210457	-0.092118	-0.843941	-0.192930	-0.110515	-0.346466	-0.454406	0.295469	-0.765620
10940	8.828638	-1.398775	4.274616	-0.156537	0.166095	-0.074899	-0.839397	-0.195038	-0.115468	-0.350037	-0.451242	0.296055	-0.765641
10941	8.862882	-1.337718	4.434509	-0.080807	0.114654	-0.064798	-0.838810	-0.195916	-0.122214	-0.352513	-0.449405	0.295863	-0.765660
10942	8.668027	-1.383676	4.351184	-0.003779	0.087002	-0.009303	-0.838784	-0.196851	-0.124870	-0.353228	-0.448126	0.295248	-0.766317
10943	8.639232	-1.315341	4.340715	0.076253	0.087757	0.014877	-0.837037	-0.197485	-0.128060	-0.352911	-0.447321	0.293549	-0.767585
10944	8.664665	-1.126325	4.364262	0.077185	0.038930	0.002414	-0.838572	-0.197327	-0.127516	-0.352434	-0.447279	0.292135	-0.768367
10945	8.727874	-1.152695	4.284941	0.092466	0.014374	0.000567	-0.838568	-0.198574	-0.127409	-0.351763	-0.447791	0.290567	-0.768971
10946	8.708549	-1.130529	4.271174	0.109046	-0.016905	-0.017021	-0.837111	-0.200226	-0.127057	-0.350974	-0.448942	0.288881	-0.769296
10947	8.703168	-1.227144	4.231180	0.110233	-0.058732	-0.024112	-0.836346	-0.201654	-0.123005	-0.350097	-0.450839	0.287328	-0.769168
10948	8.864296	-1.145561	4.192297	0.110544	-0.055503	-0.010132	-0.835304	-0.201947	-0.120909	-0.348960	-0.452550	0.285948	-0.769194
10949	8.854235	-1.187568	4.266996	0.099184	-0.017247	0.005714	-0.837551	-0.202665	-0.120643	-0.347956	-0.453555	0.284542	-0.769578
10950	8.800890	-1.169104	4.162298	0.084164	0.003703	0.021602	-0.837094	-0.203426	-0.118289	-0.346905	-0.453987	0.283440	-0.770204
10951	8.728625	-1.042182	4.156088	0.062904	-0.029193	0.014568	-0.837105	-0.202468	-0.117479	-0.346025	-0.454871	0.282755	-0.770330
10952	8.842531	-1.125575	4.145006	0.057280	-0.025315	-0.008057	-0.837909	-0.204025	-0.115394	-0.345509	-0.455729	0.281998	-0.770332
10953	8.806416	-1.059660	4.139514	0.073820	-0.011447	-0.008078	-0.837129	-0.203899	-0.113815	-0.344976	-0.456543	0.280815	-0.770521
10954	8.879550	-1.029197	4.181844	0.069803	-0.006400	0.004168	-0.838182	-0.204180	-0.114340	-0.344263	-0.457125	0.279846	-0.770847
10955	8.811161	-1.072316	4.182810	0.056282	-0.008261	0.018152	-0.838058	-0.203914	-0.113413	-0.343503	-0.457620	0.279150	-0.771145
10956	8.774534	-1.086949	4.217348	0.023869	-0.008330	0.037432	-0.837938	-0.201283	-0.113230	-0.342685	-0.457730	0.279205	-0.771424
10957	8.774546	-1.082255	4.231943	0.009374	-0.009480	0.007814	-0.838071	-0.201287	-0.113097	-0.342507	-0.457976	0.279146	-0.771379
10958	8.835492	-1.051877	4.291504	-0.004623	-0.028646	0.009552	-0.838086	-0.202703	-0.110620	-0.342266	-0.458359	0.279525	-0.771121
10959	8.776914	-1.105851	4.168595	0.001470	-0.040346	-0.023650	-0.837828	-0.201596	-0.110336	-0.342474	-0.459198	0.279509	-0.770535
10960	8.911007	-1.063279	4.166103	-0.022662	-0.047301	-0.016605	-0.840216	-0.202748	-0.108760	-0.342697	-0.459891	0.280053	-0.769825
10961	8.781588	-1.158219	4.070884	-0.041253	-0.057316	-0.034035	-0.837722	-0.202750	-0.106668	-0.343359	-0.460754	0.280718	-0.768770
10962	8.781957	-1.090475	4.091211	-0.044411	-0.090331	-0.043721	-0.837604	-0.204722	-0.103940	-0.343957	-0.462109	0.281641	-0.767351
10963	9.015694	-1.072897	4.076376	-0.029048	-0.052519	-0.068920	-0.838145	-0.206139	-0.101854	-0.345065	-0.463175	0.281762	-0.766165
10964	8.969919	-1.013087	3.971742	0.011734	-0.063721	-0.095252	-0.836297	-0.210304	-0.099577	-0.346080	-0.464794	0.281163	-0.764946
10965	8.892512	-0.925438	4.008678	-0.017633	-0.086396	-0.083040	-0.836576	-0.212001	-0.096972	-0.347107	-0.466534	0.281210	-0.763403
10966	8.888579	-0.776598	3.943088	-0.033105	-0.110348	-0.105759	-0.835792	-0.214654	-0.094657	-0.348432	-0.468608	0.281516	-0.761413
10967	8.988228	-0.808446	3.891904	-0.067319	-0.123802	-0.123124	-0.835807	-0.217744	-0.091291	-0.350321	-0.470792	0.282196	-0.758944
10968	8.992955	-0.855720	3.772471	-0.070576	-0.129180	-0.112658	-0.835031	-0.221663	-0.087419	-0.351989	-0.472917	0.283132	-0.756499
10969	9.037268	-0.791618	3.648867	-0.052768	-0.113868	-0.095222	-0.834252	-0.226831	-0.083308	-0.353363	-0.474888	0.283780	-0.754377
10970	9.049586	-0.762755	3.663522	-0.041744	-0.089809	-0.075997	-0.832937	-0.229894	-0.081005	-0.354421	-0.476403	0.284346	-0.752710
10971	9.018147	-0.733099	3.640456	-0.043308	-0.088152	-0.069018	-0.833087	-0.231317	-0.078132	-0.355452	-0.477903	0.284916	-0.751056
10972	8.885151	-0.597801	3.582497	-0.035249	-0.112393	-0.083102	-0.833230	-0.234400	-0.075424	-0.356420	-0.479837	0.285472	-0.749151
10973	8.784928	-0.676956	3.574000	-0.052013	-0.178209	-0.109415	-0.832058	-0.238595	-0.071296	-0.357622	-0.482847	0.286416	-0.746278
10974	9.072778	-0.571782	3.498626	-0.029514	-0.217224	-0.088624	-0.831708	-0.240058	-0.064868	-0.358007	-0.486405	0.287575	-0.743332
10975	9.301817	-0.568670	3.258500	0.041959	-0.206806	-0.066091	-0.831763	-0.242930	-0.056882	-0.357474	-0.490254	0.287734	-0.740994
10976	9.457553	-0.570020	3.259726	0.109269	-0.158420	-0.013790	-0.831272	-0.245352	-0.051132	-0.355719	-0.493483	0.287134	-0.739928
10977	9.407334	-0.829793	3.300773	0.173234	-0.075210	0.102289	-0.832922	-0.242680	-0.044739	-0.352140	-0.495343	0.286069	-0.740808
10978	9.371628	-0.698053	3.269573	0.243445	-0.046633	0.139653	-0.833353	-0.240510	-0.041528	-0.347413	-0.496966	0.284192	-0.742673
10979	9.107007	-0.593532	3.243274	0.239252	-0.024399	0.175439	-0.835657	-0.233377	-0.037942	-0.342363	-0.498097	0.282507	-0.744901
10980	9.350403	-0.590518	3.220744	0.215666	0.001204	0.113687	-0.835959	-0.230094	-0.034973	-0.338548	-0.498933	0.280436	-0.746865
10981	9.227150	-0.769570	3.702909	0.183326	0.002355	0.056220	-0.837843	-0.225707	-0.033027	-0.335970	-0.499929	0.278199	-0.748198
10982	9.500502	-0.677100	3.470295	0.113104	0.003656	0.007613	-0.838383	-0.225033	-0.031955	-0.334769	-0.500617	0.276578	-0.748877
10983	8.799129	-0.694579	3.839779	0.061817	-0.021343	-0.034281	-0.838518	-0.227547	-0.030422	-0.334630	-0.501636	0.275401	-0.748691
10984	9.117472	-0.407667	3.550780	-0.047691	-0.048301	-0.046233	-0.837197	-0.228928	-0.029667	-0.335561	-0.502320	0.275996	-0.747596
10985	8.914665	-0.133785	3.527886	-0.155282	-0.041861	-0.065151	-0.836797	-0.230312	-0.029434	-0.337961	-0.502353	0.277871	-0.745796
10986	9.090809	0.015849	3.470254	-0.304031	-0.053695	-0.022871	-0.837197	-0.228789	-0.029665	-0.341077	-0.501242	0.282555	-0.743361
10987	8.914691	-0.096795	3.695491	-0.412918	-0.092681	-0.045357	-0.836787	-0.230156	-0.030750	-0.345477	-0.500128	0.288757	-0.739687
10988	9.317147	-0.396633	3.495474	-0.494067	-0.154232	-0.095794	-0.835838	-0.232340	-0.032514	-0.350952	-0.499546	0.296180	-0.734550
