# Supplementary material for: Identification of Haptic Based Guiding Using Hard Reins
Source: PLoS One. 2015 Jul 22;10(7):e0132020. doi: 10.1371/journal.pone.0132020 (PMC4511788; doi:10.1371/journal.pone.0132020)
Supplement: S1 File — (ZIP) [file pone.0132020.s001.zip › MotionData1/Subject2/T17/fh17.txt]

// Start Time: 0
// Sample rate: 25.0Hz
// Scenario: 4.9
// Firmware Version: 2.6.1
Counter	Acc_X	Acc_Y	Acc_Z	Gyr_X	Gyr_Y	Gyr_Z	Mag_X	Mag_Y	Mag_Z	Quat_w	Quat_x	Quat_y	Quat_z
10365	-1.084313	0.264771	9.654190	-0.037773	0.010216	0.017600	-0.203528	-0.056034	-0.708613	-0.150797	-0.059923	0.010910	0.986687
10366	-1.103041	0.351120	9.530380	-0.037713	0.003273	0.006146	-0.204850	-0.053976	-0.707668	-0.150835	-0.059784	0.010180	0.986697
10367	-1.087949	0.435218	9.543232	-0.033247	-0.021221	0.000815	-0.204728	-0.053156	-0.706369	-0.150886	-0.059135	0.009581	0.986734
10368	-1.070409	0.519693	9.685839	-0.026063	-0.019486	-0.007929	-0.205383	-0.052332	-0.707385	-0.150589	-0.058585	0.009134	0.986817
10369	-1.025185	0.423590	9.833340	0.018714	-0.020359	-0.021741	-0.206176	-0.051370	-0.706329	-0.150135	-0.058113	0.009543	0.986910
10370	-0.947145	0.529040	9.910780	0.052794	-0.014225	-0.039097	-0.208124	-0.052453	-0.708379	-0.149139	-0.057909	0.010599	0.987062
10371	-0.936513	0.663776	9.955494	0.072556	-0.001953	-0.052984	-0.207325	-0.055741	-0.707131	-0.148010	-0.057959	0.012000	0.987213
10372	-1.052055	0.380493	9.828270	0.083381	0.010399	-0.066980	-0.207441	-0.057929	-0.707668	-0.146423	-0.058338	0.013555	0.987407
10373	-0.978041	0.264366	9.792652	0.055491	0.001555	-0.035538	-0.207817	-0.060526	-0.708075	-0.145657	-0.058397	0.014621	0.987502
10374	-0.982566	0.307620	9.769156	0.013323	0.006734	-0.007619	-0.208844	-0.063941	-0.707964	-0.145319	-0.058482	0.014874	0.987543
10375	-1.055082	0.302804	9.582280	-0.043946	0.010262	-0.000068	-0.208987	-0.062025	-0.707685	-0.145373	-0.058410	0.013980	0.987552
10376	-0.993521	0.472807	9.492384	-0.034224	-0.007295	0.024630	-0.208468	-0.061207	-0.707814	-0.145757	-0.058070	0.013370	0.987524
10377	-1.098787	0.606206	9.590952	-0.010006	-0.000251	0.011672	-0.208214	-0.060114	-0.707548	-0.146000	-0.057889	0.013201	0.987501
10378	-1.138893	0.732137	9.772983	-0.015423	-0.028276	0.009802	-0.210044	-0.060104	-0.707521	-0.146012	-0.057194	0.013009	0.987542
10379	-1.129602	0.677107	9.890024	0.034761	-0.012501	-0.006534	-0.209263	-0.059561	-0.707268	-0.145842	-0.056916	0.013761	0.987573
10380	-1.028986	0.567869	9.815805	0.095667	-0.036949	-0.026496	-0.211080	-0.061877	-0.707264	-0.144998	-0.056382	0.015747	0.987699
10381	-0.947581	0.475433	9.681867	0.119841	-0.022946	-0.022785	-0.211854	-0.064336	-0.706242	-0.144407	-0.056147	0.018196	0.987757
10382	-0.981772	0.418279	9.780034	0.066961	-0.028256	-0.007332	-0.212096	-0.068302	-0.705243	-0.143949	-0.055694	0.019612	0.987822
10383	-0.908901	0.480109	9.736859	0.045458	-0.019550	0.003108	-0.212864	-0.070897	-0.705774	-0.143954	-0.055296	0.020604	0.987823
10384	-0.932692	0.528516	9.776072	0.034720	-0.030046	-0.000517	-0.215193	-0.074852	-0.705907	-0.143649	-0.054711	0.021396	0.987884
10385	-0.925189	0.566748	9.713964	0.011522	-0.024767	-0.011234	-0.216379	-0.072930	-0.706259	-0.143406	-0.054115	0.021715	0.987945
10386	-0.898388	0.595826	9.853451	0.015065	-0.026562	-0.007695	-0.215998	-0.072523	-0.703933	-0.143080	-0.053547	0.022096	0.988015
10387	-0.932288	0.586125	9.740684	0.054395	-0.010806	0.008521	-0.217559	-0.073198	-0.704950	-0.143187	-0.053339	0.023243	0.987984
10388	-0.992491	0.606094	9.825542	0.025777	-0.023918	-0.000527	-0.217553	-0.074156	-0.704960	-0.142974	-0.052850	0.023837	0.988027
10389	-0.966215	0.567319	9.796033	0.027537	-0.017814	0.008305	-0.217810	-0.075386	-0.704192	-0.143101	-0.052430	0.024470	0.988015
10390	-0.966511	0.528589	9.713882	0.047185	-0.021311	0.017241	-0.218972	-0.077568	-0.704972	-0.143200	-0.052044	0.025498	0.987995
10391	-0.975909	0.562555	9.786448	0.039933	-0.026618	0.034800	-0.219760	-0.077427	-0.703925	-0.143833	-0.051476	0.026420	0.987909
10392	-0.927459	0.581696	9.877571	0.025654	-0.026630	0.024110	-0.221068	-0.077694	-0.703132	-0.144116	-0.050920	0.027044	0.987880
10393	-0.947072	0.547494	9.653853	0.011318	-0.038846	0.031014	-0.220545	-0.077971	-0.702884	-0.144696	-0.050033	0.027423	0.987830
10394	-0.864044	0.676802	9.681058	-0.001234	-0.052886	0.032635	-0.221445	-0.079881	-0.704053	-0.145132	-0.048875	0.027601	0.987819
10395	-0.868397	0.744099	9.655435	0.015794	-0.052863	0.027488	-0.224200	-0.078909	-0.702709	-0.145631	-0.047729	0.028108	0.987787
10396	-0.916225	0.807183	9.714249	0.034534	-0.049383	0.038237	-0.225108	-0.080409	-0.702063	-0.146131	-0.046740	0.028988	0.987735
10397	-0.988685	0.803050	9.750874	0.059465	-0.058167	0.061317	-0.227058	-0.082040	-0.702438	-0.147252	-0.045609	0.030412	0.987579
10398	-0.828477	0.924149	9.649951	0.061269	-0.065190	0.059522	-0.229021	-0.082852	-0.700606	-0.148061	-0.044370	0.031888	0.987468
10399	-0.636783	0.713800	9.775649	0.098709	-0.087179	0.078997	-0.231624	-0.084479	-0.701100	-0.149478	-0.042769	0.034195	0.987248
10400	-0.556495	0.795255	9.876825	0.119921	-0.137188	0.119495	-0.234743	-0.088293	-0.699798	-0.151393	-0.040241	0.037093	0.986957
10401	-0.495564	0.863180	10.223136	0.075880	-0.209073	0.133000	-0.239190	-0.089091	-0.697541	-0.153800	-0.036111	0.039360	0.986657
10402	-0.369040	0.996965	10.252420	0.089902	-0.324684	0.163513	-0.245725	-0.089878	-0.696416	-0.156580	-0.029759	0.042262	0.986312
10403	-0.733553	1.363838	9.750313	0.162340	-0.468787	0.145211	-0.258539	-0.091726	-0.691846	-0.158942	-0.020770	0.047066	0.985947
10404	-0.181858	1.527748	9.704181	-0.177547	-0.472478	0.121441	-0.274514	-0.090002	-0.685900	-0.160781	-0.010679	0.045125	0.985900
10405	0.596650	1.316169	10.137214	-0.242856	-0.441711	-0.081879	-0.286343	-0.081733	-0.680469	-0.158810	-0.001116	0.041826	0.986422
10406	0.468112	0.557640	10.288211	-0.153387	-0.474877	-0.099091	-0.298796	-0.078112	-0.675850	-0.156389	0.008746	0.040312	0.986834
10407	-0.324206	1.215328	9.418244	-0.759849	-0.315478	-0.061126	-0.310656	-0.064371	-0.670106	-0.154770	0.017430	0.026399	0.987444
10408	0.724955	1.363194	10.112616	-0.636184	-0.137386	-0.069574	-0.315767	-0.042185	-0.664769	-0.153007	0.022162	0.014290	0.987873
10409	0.798417	0.864048	9.087304	1.058933	-0.096308	-0.140003	-0.318847	-0.051881	-0.665335	-0.150645	0.020924	0.035711	0.987721
10410	1.248533	0.632809	10.118927	1.645959	-0.045670	-0.172756	-0.322222	-0.101521	-0.666160	-0.147803	0.016822	0.068407	0.986505
10411	1.485832	1.068229	9.972890	0.332715	0.022232	-0.196158	-0.321939	-0.127925	-0.667070	-0.144070	0.015337	0.075112	0.986594
10412	1.121643	0.791834	9.891147	-0.520745	0.044922	-0.214577	-0.320127	-0.125062	-0.666552	-0.139658	0.015719	0.064775	0.987954
10413	0.742556	0.794624	9.836773	-0.376753	0.039802	-0.201095	-0.320468	-0.110833	-0.666924	-0.135613	0.015961	0.057379	0.988970
10414	0.507373	0.670383	9.505738	-0.079776	0.039965	-0.175967	-0.317560	-0.115909	-0.667794	-0.132117	0.015273	0.055755	0.989547
10415	0.380073	0.762936	9.560770	0.012261	0.045200	-0.148786	-0.316771	-0.116324	-0.668585	-0.129227	0.014412	0.055993	0.989928
10416	0.331062	0.657935	9.704175	-0.014759	0.034605	-0.117309	-0.315599	-0.115509	-0.668854	-0.126905	0.013722	0.055650	0.990257
10417	0.232089	0.663343	9.647415	-0.165270	0.028380	-0.074338	-0.314961	-0.111681	-0.670377	-0.125419	0.013714	0.052359	0.990626
10418	0.305578	0.818322	9.393828	-0.123394	-0.004041	-0.037126	-0.316023	-0.109213	-0.669820	-0.124598	0.014154	0.049940	0.990849
10419	0.270464	0.633579	9.449683	-0.101269	-0.046123	0.001626	-0.316546	-0.109484	-0.669297	-0.124555	0.015527	0.048064	0.990926
10420	0.294040	1.212196	9.970407	-0.095994	-0.060261	0.007000	-0.319438	-0.107007	-0.668712	-0.124543	0.017057	0.046313	0.990986
10421	0.245906	1.232034	10.043145	-0.094173	-0.035759	0.005356	-0.319737	-0.101260	-0.667229	-0.124583	0.018188	0.044573	0.991041
10422	0.227503	1.038240	9.541220	-0.093978	-0.028578	-0.022837	-0.321976	-0.097828	-0.667679	-0.124021	0.019057	0.042795	0.991173
10423	0.295923	0.807459	9.749454	-0.076119	-0.025138	-0.021004	-0.322781	-0.095636	-0.665447	-0.123552	0.019887	0.041401	0.991275
10424	0.345085	0.923086	9.935403	-0.052861	-0.012938	-0.020785	-0.322900	-0.097140	-0.666236	-0.123026	0.020347	0.040397	0.991372
10425	0.455582	0.831863	10.272245	-0.099458	0.014039	-0.006988	-0.323687	-0.096588	-0.666477	-0.122855	0.020455	0.038444	0.991469
10426	0.593388	0.863722	10.031107	-0.194202	0.020179	-0.020022	-0.322294	-0.089346	-0.665263	-0.122327	0.020606	0.034555	0.991674
10427	0.676957	0.746256	9.582048	-0.228172	0.007990	-0.018591	-0.322589	-0.084146	-0.664173	-0.121866	0.021147	0.030078	0.991865
10428	0.667376	0.756054	9.615888	-0.215729	0.014943	0.000915	-0.322881	-0.077167	-0.666687	-0.121743	0.021465	0.025765	0.991995
10429	0.614324	1.105036	9.562682	-0.160330	0.020177	0.022574	-0.322655	-0.070738	-0.667015	-0.122129	0.021626	0.022620	0.992021
10430	0.633129	1.365186	9.743344	-0.063734	0.020145	0.026846	-0.321638	-0.067051	-0.664666	-0.122605	0.021482	0.021299	0.991994
10431	0.735783	1.544216	9.564280	-0.029706	0.003547	0.021757	-0.321770	-0.065544	-0.666848	-0.123021	0.021655	0.020868	0.991948
10432	0.626411	1.098534	9.826850	-0.024501	-0.007896	0.044600	-0.320734	-0.063908	-0.666718	-0.123866	0.021979	0.020387	0.991846
10433	0.682798	0.859535	10.462856	0.055750	-0.009868	0.085631	-0.322051	-0.063218	-0.665010	-0.125580	0.022236	0.021697	0.991597
10434	0.738014	2.167211	10.386093	0.184719	0.039152	0.081714	-0.320461	-0.065688	-0.667257	-0.127283	0.021119	0.025231	0.991320
10435	0.443894	0.587680	9.039122	0.177688	0.025559	0.077884	-0.318071	-0.071583	-0.668514	-0.128908	0.020360	0.028940	0.991025
10436	0.364161	0.224503	9.617199	0.111154	-0.007903	0.121274	-0.318451	-0.073769	-0.668271	-0.131333	0.020388	0.031120	0.990640
10437	0.685752	0.612734	9.984168	0.105732	0.003275	0.128299	-0.319494	-0.074311	-0.668261	-0.133913	0.020288	0.033414	0.990222
10438	0.775537	0.353185	9.490166	0.012790	0.005984	0.116988	-0.318717	-0.073495	-0.667489	-0.136222	0.020301	0.033609	0.989900
10439	0.635868	0.402703	9.597678	0.025390	-0.004443	0.095062	-0.319634	-0.072258	-0.669014	-0.138105	0.020564	0.034318	0.989609
10440	0.648438	0.463541	9.862617	0.066579	0.023520	0.089298	-0.319637	-0.072122	-0.668237	-0.139899	0.020064	0.035540	0.989324
10441	0.831243	0.711384	9.582720	0.063270	0.027136	0.039944	-0.318463	-0.072128	-0.667479	-0.140729	0.019573	0.036921	0.989166
10442	0.528283	0.891623	9.551358	0.092001	-0.000698	0.011984	-0.317147	-0.073503	-0.668030	-0.140987	0.019424	0.038745	0.989062
10443	0.566948	0.904899	9.272410	0.133337	-0.000565	-0.019439	-0.317784	-0.076783	-0.667277	-0.140648	0.019238	0.041620	0.988997
10444	0.781050	1.125039	9.450928	0.017224	-0.012829	-0.071461	-0.317117	-0.078702	-0.667952	-0.139215	0.019471	0.042031	0.989178
10445	0.901557	1.073153	10.093338	-0.073925	-0.018169	-0.116264	-0.319988	-0.079233	-0.668431	-0.136865	0.020148	0.040911	0.989540
10446	0.693020	0.940972	10.379594	-0.073604	-0.030222	-0.199106	-0.319347	-0.077185	-0.668291	-0.132855	0.020872	0.039623	0.990123
10447	0.453300	0.514273	10.225358	-0.107366	-0.026505	-0.248696	-0.320666	-0.075947	-0.666837	-0.127857	0.021689	0.037903	0.990831
10448	0.373380	0.822386	10.109431	-0.126804	-0.021106	-0.296311	-0.322236	-0.076076	-0.666168	-0.121899	0.022294	0.035577	0.991654
10449	0.384110	0.311094	9.670892	-0.137329	-0.043655	-0.340626	-0.324591	-0.076064	-0.665357	-0.115042	0.023436	0.033321	0.992525
10450	0.641478	-0.175756	9.989904	-0.121278	-0.063023	-0.346050	-0.327467	-0.076459	-0.664542	-0.108056	0.024823	0.031224	0.993344
10451	0.994482	-0.133036	10.703491	-0.069559	-0.033580	-0.318364	-0.327975	-0.079466	-0.663788	-0.101670	0.025644	0.030213	0.994029
10452	1.120157	-0.106186	10.366274	0.000316	0.015460	-0.313296	-0.329786	-0.082192	-0.664822	-0.095433	0.025234	0.030351	0.994653
10453	0.888589	-0.731308	9.837196	-0.032093	0.013765	-0.258952	-0.330821	-0.084649	-0.663926	-0.090272	0.025100	0.029876	0.995152
10454	0.767546	-0.762789	9.458179	0.006133	0.010243	-0.195204	-0.331064	-0.087658	-0.664339	-0.086378	0.024856	0.030080	0.995498
10455	0.731351	-0.423266	9.500846	0.006005	0.013668	-0.165153	-0.330525	-0.090396	-0.664633	-0.083102	0.024727	0.030228	0.995776
10456	1.030347	-0.139792	9.371755	0.030285	0.034645	-0.180791	-0.330908	-0.091899	-0.664642	-0.079519	0.023965	0.030864	0.996067
10457	0.989846	-0.392777	9.119267	0.098477	0.013834	-0.223580	-0.329581	-0.095737	-0.664182	-0.075125	0.023684	0.032824	0.996352
10458	1.488676	0.802526	9.604530	-0.093014	-0.035446	-0.240932	-0.330609	-0.098604	-0.664454	-0.070240	0.024459	0.031138	0.996744
10459	1.583001	0.475750	9.946014	-0.211712	-0.034516	-0.318558	-0.332442	-0.098732	-0.663393	-0.063767	0.025603	0.027051	0.997270
10460	0.773703	0.430516	9.606421	-0.085120	0.017619	-0.389461	-0.330735	-0.100246	-0.663304	-0.055951	0.025236	0.025530	0.997788
10461	0.375227	0.425992	9.470425	0.242582	0.056436	-0.424700	-0.330309	-0.105993	-0.663496	-0.047630	0.023969	0.030454	0.998113
10462	0.373432	0.182398	9.241742	0.459054	0.049513	-0.409975	-0.329422	-0.123371	-0.664715	-0.039685	0.022379	0.039763	0.998170
10463	0.411222	-0.294460	9.908819	0.233999	0.045614	-0.327160	-0.325932	-0.138711	-0.666211	-0.033302	0.021353	0.044426	0.998229
10464	0.742897	0.475178	10.763121	-0.117974	0.080070	-0.260831	-0.324572	-0.148021	-0.666323	-0.028092	0.019689	0.042126	0.998523
10465	0.452004	0.012430	9.700518	-0.176252	0.047022	-0.217300	-0.321965	-0.146393	-0.666863	-0.023730	0.018999	0.038505	0.998796
10466	0.347874	-0.375577	9.961303	-0.102422	-0.010887	-0.148294	-0.320685	-0.141064	-0.667865	-0.020710	0.019238	0.036517	0.998933
10467	-0.226605	0.667622	9.877318	-0.109860	-0.048483	-0.089059	-0.322387	-0.141466	-0.666291	-0.018860	0.020482	0.034179	0.999028
10468	0.137331	0.586606	9.479130	-0.299702	-0.096752	-0.058131	-0.322680	-0.135582	-0.667005	-0.017492	0.022576	0.028246	0.999193
10469	0.118448	0.307936	9.533765	-0.366281	-0.143297	0.006369	-0.328349	-0.127754	-0.665550	-0.017378	0.025832	0.020775	0.999299
10470	0.150887	0.093484	10.271193	-0.332767	-0.151519	0.089344	-0.331686	-0.116520	-0.663838	-0.018912	0.029099	0.014126	0.999298
10471	0.255854	-0.100639	10.763105	-0.242753	-0.113303	0.164074	-0.333844	-0.105975	-0.661892	-0.022023	0.031724	0.009005	0.999213
10472	0.409070	0.404255	10.313392	-0.190047	-0.069606	0.210505	-0.336906	-0.095698	-0.662520	-0.026085	0.033323	0.005100	0.999091
10473	0.107622	0.494452	9.153900	-0.109483	-0.078052	0.232344	-0.339953	-0.089253	-0.661118	-0.030652	0.035146	0.002618	0.998909
10474	0.460970	0.274851	9.025765	-0.113264	-0.087854	0.276191	-0.340674	-0.078854	-0.658807	-0.036070	0.037071	0.000212	0.998661
10475	0.133349	0.365557	9.539104	0.044023	-0.123740	0.293174	-0.343578	-0.074735	-0.657301	-0.041963	0.039658	0.000816	0.998331
10476	0.424381	0.545915	9.488201	0.130010	-0.111511	0.278816	-0.346337	-0.073627	-0.655050	-0.047606	0.041866	0.003282	0.997983
10477	0.485588	0.315543	9.811854	0.065593	-0.077483	0.277516	-0.347779	-0.073072	-0.654506	-0.053198	0.043482	0.004327	0.997627
10478	0.572408	0.969624	10.003668	-0.109631	-0.027691	0.258899	-0.349249	-0.068003	-0.653400	-0.058215	0.044260	0.001941	0.997321
10479	0.461205	0.264533	10.371414	-0.102489	0.020393	0.262531	-0.349547	-0.060476	-0.655390	-0.063363	0.044063	-0.000412	0.997017
10480	0.409068	0.395450	10.580041	-0.111392	0.064988	0.260903	-0.346715	-0.052831	-0.655358	-0.068415	0.042992	-0.002947	0.996726
10481	0.800708	-0.174146	9.349309	-0.152366	0.061659	0.249811	-0.344532	-0.045455	-0.656223	-0.073262	0.042015	-0.006317	0.996407
10482	0.984558	-0.811943	9.667220	-0.174160	-0.008543	0.287096	-0.342884	-0.036298	-0.656287	-0.078776	0.042490	-0.010018	0.995936
10483	1.304051	-0.723689	10.242237	-0.271167	-0.040423	0.345221	-0.342444	-0.022895	-0.654481	-0.085431	0.043739	-0.015720	0.995259
10484	1.242276	-0.579281	10.119466	-0.317792	-0.045701	0.369586	-0.343033	-0.011400	-0.654101	-0.092483	0.045160	-0.022289	0.994440
10485	1.159365	-0.689591	10.013174	-0.434227	-0.002032	0.411196	-0.342626	0.006927	-0.650565	-0.100267	0.045930	-0.031369	0.993405
10486	0.900893	-0.363274	9.889384	-0.407142	0.058517	0.380919	-0.339729	0.024968	-0.648750	-0.107399	0.045428	-0.039920	0.992375
10487	0.824505	-0.213696	9.060270	-0.127616	0.097396	0.334704	-0.336007	0.037260	-0.649073	-0.113849	0.043614	-0.043000	0.991608
10488	1.074441	-0.363819	8.580563	0.148315	0.061805	0.258948	-0.332236	0.042166	-0.651538	-0.119052	0.041914	-0.040420	0.991179
10489	0.976180	-0.596494	8.530672	0.216529	0.007766	0.195789	-0.328036	0.040092	-0.653173	-0.123108	0.041223	-0.036313	0.990872
10490	0.516218	-0.778893	9.056432	0.162991	-0.035829	0.135411	-0.327895	0.038861	-0.654222	-0.125929	0.041519	-0.033101	0.990617
10491	0.175005	-0.565214	9.638591	0.180785	-0.060352	0.135585	-0.329192	0.036405	-0.653192	-0.128806	0.042277	-0.029480	0.990330
10492	-0.229861	-0.484651	10.570629	0.198599	-0.034179	0.135927	-0.329163	0.032165	-0.654398	-0.131630	0.042447	-0.025570	0.990060
10493	0.660595	-0.213461	10.292104	0.289969	0.002397	0.132113	-0.329134	0.028061	-0.656120	-0.134491	0.041626	-0.019925	0.989840
10494	1.146509	-0.447881	9.588301	0.241729	0.005890	0.134240	-0.329489	0.021223	-0.655664	-0.137262	0.040891	-0.015264	0.989573
10495	0.627448	-0.797530	10.324126	-0.010843	0.002245	0.167701	-0.327005	0.022579	-0.658145	-0.140572	0.040895	-0.015612	0.989102
10496	0.672900	-0.521149	10.374974	-0.139719	-0.015324	0.170264	-0.325185	0.023800	-0.657255	-0.143726	0.041623	-0.018470	0.988569
10497	1.128704	-0.242725	9.780663	0.026943	-0.050183	0.124584	-0.326255	0.027773	-0.656683	-0.146232	0.042571	-0.017879	0.988172
10498	1.106071	-0.708878	9.862013	0.100427	-0.074578	0.087051	-0.327824	0.028055	-0.657174	-0.148028	0.043807	-0.015745	0.987887
10499	0.991756	-1.169084	10.081203	-0.012354	-0.020404	0.103984	-0.330858	0.032996	-0.656950	-0.150079	0.044318	-0.016037	0.987550
10500	1.208542	-1.238550	9.939150	-0.267375	0.010953	0.121548	-0.329718	0.039557	-0.657291	-0.152204	0.044951	-0.021452	0.987093
10501	1.477058	-1.162001	9.702204	-0.749592	0.058016	0.132243	-0.327327	0.053906	-0.654212	-0.154100	0.046177	-0.036606	0.986297
10502	1.512263	-1.299751	9.575353	-0.797708	0.065114	0.093111	-0.325278	0.080978	-0.648546	-0.155113	0.047363	-0.052615	0.985357
10503	1.407438	-1.429689	9.286384	-0.325279	0.040841	0.091190	-0.323810	0.097659	-0.646853	-0.156554	0.047677	-0.059319	0.984733
10504	1.145642	-1.239571	9.444631	-0.122877	0.048037	0.047866	-0.321536	0.110779	-0.645465	-0.157332	0.047146	-0.061926	0.984474
10505	1.147946	-0.917332	9.438703	-0.018968	0.041123	0.021347	-0.321818	0.113790	-0.644655	-0.157681	0.046601	-0.062504	0.984408
10506	0.868942	-0.774711	9.750353	0.124296	0.030755	-0.012787	-0.321113	0.107359	-0.648996	-0.157498	0.045705	-0.060134	0.984626
10507	0.347596	-1.092023	10.044389	0.206675	0.065904	-0.026073	-0.321209	0.102573	-0.651110	-0.157091	0.043998	-0.056268	0.984998
10508	-0.327494	-0.974019	10.734066	0.061595	0.121848	0.001482	-0.319095	0.099826	-0.653108	-0.157024	0.041488	-0.055431	0.985165
10509	0.415760	-0.009560	10.282142	-0.111864	0.158406	0.003858	-0.315193	0.104595	-0.655577	-0.156831	0.038857	-0.058099	0.985149
10510	0.360459	-0.640342	9.924506	0.086900	0.109652	-0.033746	-0.313360	0.105681	-0.658180	-0.156099	0.036549	-0.056696	0.985435
10511	-0.340552	-1.773637	10.326062	0.217320	0.036311	-0.026041	-0.313067	0.101303	-0.660425	-0.155706	0.035279	-0.052474	0.985778
10512	0.013908	-1.484852	9.715921	0.091696	0.036069	0.071699	-0.311999	0.098836	-0.662793	-0.157125	0.034293	-0.050822	0.985674
10513	0.352630	-0.693515	9.032391	-0.030952	0.021112	0.106073	-0.312526	0.100755	-0.664706	-0.159178	0.033937	-0.051545	0.985319
10514	0.072604	-0.690670	9.248720	-0.062505	-0.006075	0.144596	-0.310841	0.104304	-0.666377	-0.161947	0.034191	-0.052849	0.984790
10515	-0.008958	-0.624300	9.509727	-0.017842	-0.000871	0.155547	-0.312822	0.107598	-0.665798	-0.165006	0.034134	-0.053251	0.984262
10516	0.257911	-0.432998	9.043411	0.140661	-0.020884	0.133688	-0.311519	0.108822	-0.666710	-0.167700	0.034022	-0.050497	0.983956
10517	0.608512	-0.698355	8.888341	0.374315	-0.042686	0.101672	-0.313711	0.103910	-0.667501	-0.169999	0.033532	-0.042970	0.983936
10518	0.595583	-1.168409	9.291585	0.456618	-0.026972	0.095178	-0.313109	0.092691	-0.671888	-0.172140	0.032512	-0.033947	0.983950
10519	0.304861	-1.309854	9.484720	0.304329	-0.021801	0.131150	-0.314342	0.082030	-0.675982	-0.174934	0.031839	-0.027919	0.983669
10520	0.358438	-1.251992	9.667563	0.155670	-0.025452	0.154718	-0.315096	0.077657	-0.677436	-0.177888	0.031789	-0.024862	0.983223
10521	0.556323	-1.267964	9.668076	0.126832	-0.043112	0.194915	-0.314705	0.077518	-0.676926	-0.181825	0.032131	-0.022342	0.982552
10522	0.531123	-0.751975	10.032295	0.069454	-0.088717	0.199723	-0.317578	0.078082	-0.678688	-0.185727	0.033617	-0.020776	0.981806
10523	0.756761	-1.599276	9.583233	-0.041742	-0.106336	0.256775	-0.318785	0.082054	-0.676045	-0.190787	0.035812	-0.021423	0.980744
10524	0.914578	-1.154270	10.009944	-0.029588	-0.083914	0.336284	-0.320519	0.086576	-0.673388	-0.197339	0.037512	-0.021914	0.979372
10525	0.858118	-0.946899	10.041653	-0.032355	-0.062967	0.361072	-0.321074	0.091914	-0.672810	-0.204415	0.038800	-0.022649	0.977853
10526	0.760504	-1.094856	10.170565	0.009395	-0.033369	0.431973	-0.319931	0.097380	-0.672256	-0.212846	0.039302	-0.022652	0.976032
10527	0.587736	-0.961865	10.750341	0.043027	0.001386	0.508191	-0.318379	0.100655	-0.672894	-0.222794	0.038948	-0.022321	0.973832
10528	0.851975	-0.478119	10.746414	0.016006	0.043165	0.562797	-0.314229	0.106104	-0.672386	-0.233702	0.037867	-0.022625	0.971307
10529	1.005212	0.038021	10.042093	0.085073	0.041567	0.546627	-0.310988	0.112381	-0.674959	-0.244355	0.036510	-0.021638	0.968757
10530	0.845524	0.017649	9.264613	0.165021	0.061150	0.504164	-0.304316	0.112072	-0.676355	-0.254177	0.034384	-0.019092	0.966358
10531	0.678569	-0.348490	8.651443	0.220736	0.055320	0.464004	-0.302217	0.112610	-0.679613	-0.263263	0.032121	-0.015447	0.964065
10532	0.452395	-0.253717	9.180775	0.183127	0.019430	0.446053	-0.297233	0.110943	-0.681773	-0.271919	0.030728	-0.012288	0.961751
10533	0.316639	-0.023509	10.186710	0.109852	-0.008638	0.390850	-0.293832	0.110514	-0.682087	-0.279499	0.030290	-0.010367	0.959612
10534	0.462288	0.396268	10.983322	0.074409	-0.006893	0.295456	-0.294616	0.110929	-0.682847	-0.285133	0.030029	-0.009062	0.957975
10535	0.392137	0.740781	10.211667	0.014300	0.031191	0.168376	-0.291999	0.111463	-0.684433	-0.288360	0.029378	-0.008995	0.957029
10536	0.244672	-0.257431	9.009497	-0.012053	0.018572	0.084294	-0.291740	0.111872	-0.684433	-0.289853	0.029161	-0.009366	0.956581
10537	0.091384	-0.741256	8.483771	0.062018	-0.035581	0.122487	-0.292390	0.111603	-0.684943	-0.292239	0.029504	-0.007996	0.955857
10538	0.256331	-0.647630	8.848705	0.075119	-0.081315	0.169962	-0.293176	0.111333	-0.684029	-0.295355	0.030676	-0.006171	0.954875
10539	0.612981	-0.095081	9.558509	0.071404	-0.085110	0.182247	-0.294729	0.109427	-0.685446	-0.298888	0.031901	-0.004377	0.953745
10540	0.696437	0.078948	10.054841	0.065177	-0.099186	0.157478	-0.296299	0.108887	-0.684135	-0.301747	0.033474	-0.002627	0.952797
10541	0.586781	-0.072939	10.440949	0.029355	-0.085243	0.157261	-0.298522	0.108488	-0.683071	-0.304766	0.034955	-0.001598	0.951784
10542	0.527626	-0.254038	10.840705	0.012346	-0.057308	0.155448	-0.298799	0.110541	-0.682013	-0.307387	0.036051	-0.001114	0.950901
10543	0.444304	-0.085277	10.761657	0.028520	0.020582	0.166483	-0.299577	0.109861	-0.682525	-0.310572	0.035505	-0.000758	0.949886
10544	0.288231	0.362082	11.157457	-0.035685	0.096721	0.132936	-0.298791	0.109858	-0.683054	-0.312904	0.033972	-0.002115	0.949175
10545	0.750219	0.181015	9.750349	0.147293	0.132057	0.081382	-0.295381	0.109978	-0.686854	-0.314540	0.030544	-0.000106	0.948753
10546	1.026368	-0.349830	9.100221	0.446301	0.111270	0.053349	-0.292438	0.100114	-0.690098	-0.315749	0.025709	0.007650	0.948463
10547	1.450014	-0.540251	9.255388	0.473046	0.114584	0.070129	-0.289457	0.085601	-0.697009	-0.317323	0.020628	0.015947	0.947959
10548	1.706161	-0.185335	9.572072	0.166163	0.117872	0.061724	-0.287823	0.076292	-0.700745	-0.318483	0.017445	0.018344	0.947590
10549	1.217474	0.011817	9.878949	-0.324668	0.123272	-0.027126	-0.284536	0.074361	-0.703141	-0.317890	0.017319	0.011500	0.947900
10550	0.409367	-0.256894	11.178135	-0.696733	0.167018	-0.083271	-0.282412	0.090217	-0.700948	-0.316007	0.018646	-0.002720	0.948570
10551	-0.430015	-0.138913	11.441467	-0.556241	0.195249	-0.085399	-0.278609	0.109073	-0.697717	-0.314145	0.018581	-0.014416	0.949084
10552	-0.386424	-0.080571	10.182507	-0.366238	0.218370	-0.113864	-0.274885	0.121503	-0.698944	-0.311755	0.016853	-0.022675	0.949742
10553	-0.024760	-0.430747	8.272059	-0.136365	0.169616	-0.061396	-0.271644	0.127232	-0.700488	-0.310465	0.014594	-0.026244	0.950110
10554	0.062710	-0.669309	7.557227	-0.054461	0.075080	0.019867	-0.265894	0.127201	-0.700316	-0.310724	0.013578	-0.027730	0.949999
10555	-0.043048	-0.618748	8.092221	-0.031864	-0.028485	0.121903	-0.266682	0.128026	-0.700684	-0.313049	0.014333	-0.028150	0.949212
10556	-0.132940	-0.384640	8.917569	-0.095039	-0.083096	0.204131	-0.267106	0.134185	-0.701522	-0.316803	0.016470	-0.029473	0.947890
10557	-0.169048	-0.059425	9.786757	-0.018402	-0.073746	0.253246	-0.266609	0.137601	-0.699686	-0.321641	0.017892	-0.029375	0.946237
10558	-0.048941	0.176674	10.225809	0.223109	-0.017862	0.273716	-0.266727	0.136782	-0.702019	-0.326768	0.016714	-0.025115	0.944623
10559	-0.012719	0.167667	10.518579	0.466446	0.077442	0.300487	-0.262634	0.131564	-0.705235	-0.332545	0.012077	-0.016790	0.942861
10560	-0.177667	0.058674	10.634101	0.570151	0.168396	0.342131	-0.256527	0.118675	-0.711660	-0.338948	0.005077	-0.007217	0.940764
10561	-0.444095	-0.057004	10.663907	0.562891	0.217384	0.377558	-0.247118	0.100845	-0.719993	-0.346044	-0.002889	0.001988	0.938212
10562	-0.628663	-0.211261	10.870398	0.476875	0.257548	0.409699	-0.235781	0.088887	-0.728297	-0.353568	-0.010919	0.009203	0.935300
10563	0.120323	0.585446	9.056307	0.434055	0.205163	0.420630	-0.228508	0.077086	-0.733436	-0.361349	-0.017760	0.016084	0.932123
10564	0.098301	0.557912	8.647643	0.373172	0.103765	0.411018	-0.220195	0.067332	-0.740380	-0.368777	-0.022172	0.022465	0.928982
10565	-0.531533	0.569235	9.958122	-0.082490	0.084271	0.422769	-0.216529	0.067724	-0.742888	-0.376690	-0.022946	0.020623	0.925825
10566	-0.271637	1.094054	10.791003	-0.486217	0.078596	0.445371	-0.210073	0.080958	-0.741691	-0.385038	-0.020469	0.011262	0.922605
10567	-0.383275	1.030888	10.298593	-0.375219	0.014056	0.428354	-0.205211	0.098716	-0.740426	-0.393075	-0.017760	0.004569	0.919324
10568	-0.443428	0.719082	10.422894	0.117682	-0.012084	0.437091	-0.202379	0.106087	-0.740008	-0.401045	-0.018339	0.007012	0.915848
10569	-0.115726	0.620570	10.503046	0.368254	0.075341	0.449687	-0.198427	0.101826	-0.741920	-0.409130	-0.022630	0.013506	0.912095
10570	0.088703	0.875733	9.526130	0.267626	0.182311	0.404413	-0.191574	0.095363	-0.747775	-0.416393	-0.027952	0.017110	0.908594
10571	0.150745	0.791651	8.928644	0.169558	0.207022	0.350014	-0.182512	0.090529	-0.752743	-0.422715	-0.033000	0.018887	0.905465
10572	-0.169070	0.657762	8.372332	0.239728	0.156703	0.265832	-0.175279	0.086116	-0.758196	-0.427397	-0.037680	0.022111	0.903008
10573	-1.012122	0.587046	9.051676	0.347394	0.080963	0.159064	-0.169991	0.077060	-0.760951	-0.430031	-0.042043	0.028023	0.901399
10574	-1.029806	0.828809	8.631652	0.342214	-0.008942	0.104132	-0.166700	0.074444	-0.763353	-0.431600	-0.044684	0.034389	0.900301
10575	-1.038743	1.218342	10.155004	0.295819	0.020608	0.044030	-0.166887	0.063366	-0.766821	-0.432131	-0.047616	0.039767	0.899675
10576	-1.007250	1.245708	9.746510	0.383664	-0.049185	-0.000517	-0.167063	0.049414	-0.768507	-0.431677	-0.049963	0.047128	0.899410
10577	-0.732676	1.493061	9.540313	0.362275	-0.073688	-0.019293	-0.170125	0.037120	-0.770134	-0.430877	-0.051845	0.054442	0.899273
10578	-0.223915	1.709828	10.153625	0.313900	-0.077475	-0.023306	-0.171352	0.025501	-0.774109	-0.430016	-0.053099	0.060764	0.899208
10579	-0.776175	1.427067	11.443232	0.106231	-0.035627	-0.028113	-0.174715	0.019773	-0.774890	-0.429342	-0.053460	0.063119	0.899346
10580	-1.208853	1.691043	11.723959	-0.091358	0.079890	-0.032482	-0.174981	0.021280	-0.776164	-0.428925	-0.054070	0.060789	0.899669
10581	-0.362724	1.892763	9.849320	0.156835	0.123006	-0.044787	-0.171296	0.017705	-0.777677	-0.428083	-0.057752	0.062661	0.899713
10582	0.140661	1.442537	7.828358	0.708195	0.071837	-0.051727	-0.170276	0.001833	-0.781986	-0.426367	-0.065084	0.074755	0.899104
10583	-0.439666	1.278611	9.369501	0.763255	0.029615	-0.016125	-0.168803	-0.024438	-0.786921	-0.425063	-0.072175	0.088340	0.897947
10584	-0.050999	1.615959	8.997537	0.278200	0.038977	0.022630	-0.163746	-0.038965	-0.789209	-0.425096	-0.075115	0.093071	0.897212
10585	-0.262681	1.701909	9.824635	-0.215817	0.064074	0.035045	-0.161915	-0.038564	-0.790267	-0.426152	-0.074351	0.088820	0.897205
10586	-0.729284	0.901649	11.196470	-0.341357	0.087464	0.060596	-0.159861	-0.031872	-0.790490	-0.427799	-0.072813	0.082077	0.897190
10587	-0.544572	2.096537	10.744804	-0.128425	0.063881	0.076360	-0.159249	-0.023666	-0.792100	-0.429450	-0.072691	0.079386	0.896653
10588	-0.501616	2.046136	10.102210	-0.054822	0.062357	0.041635	-0.157841	-0.017928	-0.792711	-0.430340	-0.073188	0.077963	0.896311
10589	-0.446902	1.619923	9.284571	-0.093957	0.078324	0.014887	-0.155275	-0.008775	-0.793952	-0.430858	-0.073699	0.075668	0.896217
10590	0.118681	1.028236	9.138312	-0.230304	0.039509	0.080434	-0.152970	-0.000032	-0.794677	-0.432659	-0.072216	0.071352	0.895823
10591	-0.075947	0.801086	9.863134	-0.166744	-0.041404	0.225112	-0.153239	0.001338	-0.794530	-0.436866	-0.069575	0.069047	0.894170
10592	-0.875059	1.501626	9.618541	-0.090174	-0.050073	0.316788	-0.152226	0.007900	-0.796032	-0.442517	-0.067368	0.068349	0.891610
10593	-0.923112	1.868006	9.762550	-0.040316	-0.020477	0.378145	-0.153299	0.013104	-0.796482	-0.449270	-0.066013	0.068302	0.888332
10594	-1.037270	2.111802	9.761532	0.018619	0.044208	0.424714	-0.149693	0.023209	-0.797730	-0.456811	-0.066301	0.068830	0.884415
10595	-1.136016	2.152918	9.585022	-0.047582	0.122942	0.450993	-0.144478	0.026602	-0.799585	-0.464992	-0.067352	0.067449	0.880168
10596	-1.380914	2.008291	9.640745	-0.036943	0.202531	0.493698	-0.136496	0.026834	-0.802677	-0.473916	-0.069819	0.065618	0.875342
10597	-1.458791	1.928980	9.460268	0.024847	0.216617	0.490686	-0.126432	0.028149	-0.804755	-0.482715	-0.073196	0.064654	0.870315
10598	-1.064093	2.108809	8.713951	0.133211	0.173844	0.477157	-0.117280	0.029469	-0.807724	-0.491006	-0.076807	0.066028	0.865248
10599	-0.763202	1.998660	8.066043	0.151135	0.070698	0.457429	-0.108383	0.028875	-0.809544	-0.498743	-0.078937	0.068645	0.860414
10600	-1.015133	1.867634	8.619436	-0.017280	-0.009900	0.462996	-0.106683	0.029277	-0.810600	-0.506690	-0.077877	0.069214	0.855810
10601	-1.298132	2.436247	9.805963	-0.319797	-0.025881	0.450335	-0.104750	0.033918	-0.810196	-0.514809	-0.073635	0.064697	0.851683
10602	-1.194596	3.061593	10.081412	-0.675587	0.005573	0.386265	-0.100699	0.055646	-0.807716	-0.522306	-0.066188	0.053736	0.848486
10603	-0.691785	2.470441	9.950120	-0.458002	-0.010131	0.345228	-0.098617	0.077657	-0.803393	-0.528709	-0.060974	0.046573	0.845328
10604	-0.318008	2.067972	9.846143	-0.115209	-0.029300	0.315743	-0.098705	0.091610	-0.800668	-0.534146	-0.058888	0.045361	0.842118
10605	-0.225235	1.542268	9.623014	0.068964	-0.071272	0.337951	-0.096623	0.093514	-0.801198	-0.539665	-0.058221	0.047769	0.838505
10606	-0.350731	1.557122	9.441628	0.104512	-0.088811	0.391061	-0.096600	0.090231	-0.802395	-0.545993	-0.057407	0.050977	0.834265
10607	-0.754146	1.544702	9.070072	0.068547	-0.142950	0.424214	-0.097505	0.087773	-0.801371	-0.552808	-0.055446	0.054261	0.829690
10608	0.206416	1.134066	9.364669	-0.191254	-0.143501	0.485384	-0.098838	0.092021	-0.800662	-0.560876	-0.050344	0.053253	0.824650
10609	-0.025059	1.507221	9.683367	-0.186139	-0.148868	0.533124	-0.100734	0.102016	-0.798079	-0.569646	-0.045303	0.052493	0.818960
10610	-0.260004	1.385874	10.299208	0.008826	-0.106908	0.547065	-0.100247	0.107348	-0.796353	-0.578445	-0.043000	0.054393	0.812769
10611	-0.128475	1.526150	10.890862	0.166388	-0.024758	0.536151	-0.097241	0.107605	-0.796784	-0.586940	-0.044005	0.057944	0.806354
10612	-0.797404	1.831588	11.544191	0.191683	0.082138	0.498200	-0.092501	0.102793	-0.798842	-0.594860	-0.046925	0.060553	0.800170
10613	-0.551546	2.484950	10.333583	0.018791	0.173467	0.411002	-0.084779	0.101658	-0.800132	-0.601588	-0.049544	0.059274	0.795062
10614	0.126104	1.406659	8.642742	0.172265	0.143235	0.337606	-0.073888	0.096129	-0.803453	-0.606932	-0.053419	0.060671	0.790632
10615	-0.025872	0.753523	8.593287	0.366424	0.093521	0.320250	-0.069779	0.087490	-0.805927	-0.611671	-0.059043	0.065760	0.786161
10616	0.338569	0.704994	9.382628	0.086995	0.056359	0.347021	-0.064397	0.083219	-0.805533	-0.617076	-0.060462	0.066896	0.781720
10617	0.261071	0.667618	9.546282	-0.494777	-0.007729	0.366352	-0.061973	0.093603	-0.805467	-0.623333	-0.053757	0.059752	0.777815
10618	0.035410	0.834504	10.064424	-0.706099	0.005229	0.393147	-0.058604	0.117658	-0.798817	-0.630123	-0.044487	0.049169	0.773659
10619	-0.415909	1.192470	10.360811	-0.573646	-0.021747	0.372188	-0.058228	0.140362	-0.793427	-0.636305	-0.036551	0.040922	0.769484
10620	-0.090922	1.398556	10.158511	-0.360455	0.006346	0.333258	-0.054156	0.157301	-0.789184	-0.641668	-0.031716	0.035587	0.765499
10621	0.423826	1.135858	9.718482	-0.106141	0.056285	0.312183	-0.049527	0.168766	-0.785909	-0.646536	-0.030986	0.033492	0.761518
10622	0.515890	0.854879	9.301114	0.158751	0.079160	0.317645	-0.045199	0.167102	-0.787542	-0.651309	-0.033960	0.035134	0.757238
10623	0.375013	0.746987	9.051161	0.153217	0.077406	0.359921	-0.039027	0.163239	-0.789741	-0.656686	-0.036833	0.036767	0.752366
10624	0.358855	0.852777	8.999646	-0.007031	0.070329	0.379903	-0.031807	0.158550	-0.790930	-0.662446	-0.037449	0.036070	0.747303
10625	0.204464	0.864414	9.265460	-0.002683	0.054532	0.395781	-0.026189	0.159204	-0.791525	-0.668379	-0.037874	0.035694	0.741998
10626	0.103871	0.962949	9.772123	-0.047694	0.007114	0.428805	-0.021652	0.164787	-0.789728	-0.674770	-0.036966	0.035269	0.736258
10627	0.453549	1.204032	10.853300	-0.158823	0.018962	0.443820	-0.015925	0.167765	-0.787845	-0.681404	-0.034700	0.033112	0.730334
10628	0.301467	0.842464	11.773269	-0.217895	0.090555	0.441838	-0.008659	0.175385	-0.784776	-0.688042	-0.032691	0.029055	0.724352
10629	0.572820	0.983414	11.368817	-0.269468	0.219216	0.420736	-0.001385	0.182732	-0.783779	-0.694400	-0.031791	0.022539	0.718533
10630	1.169373	0.723170	9.579938	-0.097578	0.238649	0.451825	0.013984	0.190171	-0.780575	-0.701027	-0.033592	0.018165	0.712112
10631	-0.121777	0.478394	9.609891	0.161607	0.148890	0.487211	0.023916	0.190802	-0.781235	-0.707875	-0.037635	0.018864	0.705082
10632	-0.842139	1.039687	9.646590	0.072144	0.128948	0.481530	0.033356	0.185964	-0.781683	-0.714628	-0.040225	0.018475	0.698103
10633	-0.745253	1.775494	9.063036	-0.059928	0.126504	0.424298	0.043156	0.187006	-0.782854	-0.720620	-0.040874	0.016322	0.691931
10634	-0.101285	1.324191	9.407960	0.129941	0.028496	0.342204	0.051037	0.180123	-0.782782	-0.725251	-0.042964	0.018047	0.686905
10635	-0.927261	0.601670	10.118114	-0.256634	-0.071155	0.300339	0.051175	0.179302	-0.783568	-0.729550	-0.038071	0.015953	0.682681
10636	-0.950259	0.087168	10.117205	-1.375032	0.005522	0.315278	0.055274	0.211423	-0.774133	-0.734619	-0.017911	-0.002601	0.678239
10637	-0.883642	0.990535	9.196993	-1.240521	-0.050159	0.263372	0.057429	0.257228	-0.754062	-0.738402	0.001026	-0.018489	0.674107
10638	-0.639011	0.445183	8.441230	-0.453007	-0.104024	0.232620	0.058033	0.282390	-0.743092	-0.741537	0.009096	-0.023003	0.670456
10639	-0.475269	-0.287726	8.277590	-0.030938	-0.132018	0.278576	0.058718	0.297706	-0.739719	-0.745317	0.011206	-0.021415	0.666272
10640	-0.313247	0.057438	9.097234	0.308580	-0.165580	0.354070	0.059283	0.291685	-0.741985	-0.750148	0.008723	-0.014852	0.661046
10641	-0.358142	0.500895	10.073596	0.524742	-0.155361	0.413041	0.061899	0.272523	-0.749066	-0.755678	0.002752	-0.005546	0.654915
10642	-0.527862	0.366282	11.236641	0.044729	-0.117361	0.487221	0.062901	0.260756	-0.754885	-0.762046	0.003621	-0.003151	0.647505
10643	0.040001	0.076776	11.603307	-0.565871	-0.037497	0.585038	0.068965	0.270843	-0.748542	-0.769484	0.012640	-0.009839	0.638465
10644	-0.262937	0.248504	11.934724	-0.706754	0.004259	0.679447	0.075495	0.290503	-0.741594	-0.777835	0.023385	-0.019034	0.627745
10645	-0.144259	1.006840	10.909060	-0.331789	-0.044475	0.682145	0.085966	0.306859	-0.734737	-0.786179	0.028728	-0.022684	0.616914
10646	0.148680	-0.174876	9.020886	0.105314	-0.043884	0.623363	0.096524	0.309809	-0.731376	-0.793892	0.027388	-0.020986	0.607080
10647	0.861442	-0.440992	8.754540	0.484656	-0.036960	0.636464	0.104323	0.297732	-0.736784	-0.801804	0.019778	-0.014679	0.597079
10648	0.703208	0.020452	9.818601	0.590122	-0.003888	0.644520	0.115195	0.274969	-0.744411	-0.809616	0.010228	-0.007757	0.586819
10649	0.663058	0.123883	10.507439	0.388245	-0.002115	0.553194	0.122440	0.247849	-0.754096	-0.816116	0.003809	-0.003044	0.577867
10650	-0.624364	0.411892	10.175802	0.118852	0.027504	0.393181	0.130085	0.239055	-0.758435	-0.820645	0.001583	-0.002082	0.571433
10651	-0.771731	0.750992	9.796466	-0.161253	0.009590	0.214963	0.134379	0.242178	-0.757952	-0.823087	0.003978	-0.003882	0.567889
10652	-0.110285	0.042247	10.152699	-0.255691	-0.032421	0.099219	0.136024	0.248595	-0.752741	-0.824186	0.008602	-0.006192	0.566220
10653	0.633981	-1.175945	8.498125	-0.103375	-0.086418	0.075025	0.131544	0.254502	-0.751969	-0.825028	0.011190	-0.005747	0.564952
10654	0.575576	-1.253512	8.937515	0.197009	-0.098751	0.113289	0.132215	0.252584	-0.753938	-0.826355	0.009096	-0.001848	0.563073
10655	0.312909	-0.864550	9.626750	0.305943	-0.059527	0.157546	0.130978	0.243428	-0.759181	-0.828167	0.004693	0.002748	0.560455
10656	0.115738	-0.413095	9.684108	0.259405	-0.000053	0.178720	0.132608	0.233981	-0.761497	-0.830181	0.000461	0.005709	0.557465
10657	-0.021255	-0.338459	10.147553	0.211064	0.033991	0.182062	0.136855	0.224931	-0.765270	-0.832203	-0.003390	0.007673	0.554408
10658	0.236739	-0.754036	10.967237	0.096244	0.033625	0.221577	0.141086	0.217796	-0.767860	-0.834654	-0.005277	0.008264	0.550687
10659	0.032795	-0.915475	11.135362	-0.275162	0.143689	0.268639	0.146169	0.219136	-0.765855	-0.837638	-0.002151	0.003010	0.546214
10660	0.369775	-0.360495	10.230441	-0.450381	0.201445	0.280821	0.155879	0.232624	-0.761084	-0.840687	0.003264	-0.005202	0.541486
10661	0.512598	-0.592896	8.525100	-0.275651	0.173862	0.261675	0.164297	0.242562	-0.754777	-0.843457	0.006106	-0.010970	0.537051
10662	0.063395	-1.273054	8.319291	-0.061197	0.104007	0.305281	0.172237	0.247032	-0.752654	-0.846693	0.006007	-0.013348	0.531880
10663	-0.325067	0.428110	9.164080	-0.038140	0.061873	0.325128	0.179158	0.247404	-0.751461	-0.850113	0.006033	-0.014694	0.526360
10664	-0.666063	0.679564	9.515967	-0.270464	0.069003	0.251351	0.185648	0.253524	-0.748654	-0.852694	0.009883	-0.018673	0.521983
10665	0.035134	0.104899	10.563105	-0.248995	0.094896	0.227459	0.192123	0.261695	-0.744533	-0.854966	0.013129	-0.022783	0.518018
10666	0.706815	-0.542012	11.503927	-0.395724	0.092797	0.195186	0.199260	0.268494	-0.740824	-0.856816	0.018896	-0.028448	0.514489
10667	0.622474	-0.825610	10.566566	-0.533316	0.091284	0.175661	0.203982	0.284333	-0.733628	-0.858317	0.027120	-0.035362	0.511181
10668	-0.703578	-0.508744	9.348827	-0.239634	-0.074103	0.116892	0.207022	0.297446	-0.727209	-0.859427	0.031959	-0.036531	0.508949
10669	0.038315	-0.066679	8.729897	0.170083	-0.196581	0.115791	0.204914	0.300741	-0.727662	-0.860847	0.031042	-0.031291	0.506951
10670	0.550226	-0.087742	9.438977	0.316641	-0.308808	0.102180	0.198985	0.290654	-0.735430	-0.862243	0.028706	-0.022754	0.505168
10671	0.008353	-0.247546	10.066636	-0.063575	-0.300073	0.076647	0.189628	0.284689	-0.740908	-0.863101	0.032873	-0.018031	0.503638
10672	-0.378463	-0.303293	9.725680	-0.345078	-0.245597	0.027322	0.181194	0.296088	-0.739635	-0.863211	0.041342	-0.017212	0.502853
10673	-0.355723	-0.504995	9.888984	-0.303741	-0.119608	0.019216	0.177449	0.307459	-0.733649	-0.863178	0.047810	-0.018008	0.502309
10674	-0.570613	-0.837919	9.790884	-0.038852	-0.012749	0.040918	0.174156	0.311854	-0.733556	-0.863558	0.048644	-0.018145	0.501570
10675	-0.965863	-0.738181	9.939630	0.141847	0.087050	0.075335	0.175099	0.308431	-0.735931	-0.864419	0.045267	-0.018146	0.500401
10676	-0.510740	-0.580018	10.127371	0.269001	0.118449	0.057762	0.180748	0.304571	-0.737993	-0.865185	0.039459	-0.017481	0.499592
10677	0.172291	-0.949528	9.792804	0.426511	0.083396	0.046173	0.183707	0.292793	-0.742808	-0.865926	0.031185	-0.014563	0.498987
10678	0.285392	-0.673147	10.016096	0.334224	0.065742	0.064840	0.187200	0.279234	-0.748295	-0.866747	0.024770	-0.012334	0.497980
10679	0.104794	-1.619030	10.112519	0.107602	0.058623	0.110605	0.191711	0.269773	-0.752206	-0.867885	0.022293	-0.012202	0.496114
10680	-0.542117	-0.907626	9.876350	-0.137887	0.025361	0.184821	0.194580	0.270851	-0.752109	-0.869650	0.024438	-0.014020	0.492864
10681	-0.447117	-0.456030	9.938398	-0.331403	-0.029085	0.225572	0.196081	0.280554	-0.748286	-0.871695	0.030412	-0.016793	0.488816
10682	-0.039178	0.549784	9.571549	-0.113040	-0.132274	0.200446	0.195506	0.287943	-0.745361	-0.873622	0.033656	-0.015641	0.485188
10683	0.325802	0.263256	9.608363	0.227202	-0.167135	0.133899	0.192923	0.283854	-0.747819	-0.875114	0.031197	-0.010481	0.482796
10684	1.830293	-0.049059	9.623034	0.318500	-0.172771	0.121691	0.188033	0.274308	-0.754175	-0.876501	0.027312	-0.004384	0.480604
10685	0.829482	-0.216326	9.785951	0.062933	-0.088457	0.069289	0.186773	0.268161	-0.757837	-0.877208	0.027018	-0.002067	0.479346
10686	-0.147800	-0.446153	9.212579	-0.104833	-0.066911	-0.007377	0.184427	0.267627	-0.758841	-0.877084	0.029547	-0.001820	0.479424
10687	-0.008400	-0.520896	8.720272	-0.025902	-0.059760	-0.035019	0.182059	0.271197	-0.760193	-0.876736	0.030532	-0.000823	0.480001
10688	0.284583	-0.396709	8.394746	0.138865	-0.073677	-0.059478	0.178151	0.269577	-0.761443	-0.876247	0.028853	0.001912	0.480993
10689	0.156418	-1.817668	9.778154	0.091972	-0.021539	-0.009687	0.177368	0.269993	-0.762462	-0.876205	0.027446	0.003336	0.481145
10690	0.204271	-1.900208	10.435259	0.091448	0.039289	0.105036	0.177011	0.265482	-0.765087	-0.877267	0.025520	0.003543	0.479311
10691	0.035252	-1.223208	10.391630	0.154896	0.079522	0.139318	0.179939	0.258354	-0.768821	-0.878677	0.022106	0.003681	0.476890
10692	-0.681817	-1.553992	10.499752	0.202083	0.070874	0.183835	0.184698	0.250669	-0.771683	-0.880520	0.017939	0.004356	0.473650
10693	-0.436097	-0.299021	10.975869	0.033870	0.067148	0.177481	0.187871	0.245181	-0.773078	-0.882212	0.016774	0.003489	0.470540
10694	0.353877	0.815862	9.499122	0.023756	0.023701	0.074176	0.194394	0.246787	-0.772384	-0.882931	0.016184	0.003344	0.469211
10695	0.552366	0.925810	8.208178	0.066414	-0.019565	-0.035825	0.193101	0.244469	-0.772646	-0.882614	0.015190	0.004419	0.469831
10696	0.579398	-0.717398	8.878760	0.053007	-0.047597	-0.075154	0.190767	0.243252	-0.776114	-0.881925	0.014742	0.005854	0.471122
10697	0.167941	-0.910728	10.672844	0.034698	-0.005984	-0.022222	0.190523	0.241476	-0.778197	-0.881725	0.014227	0.006384	0.471507
10698	0.501744	0.117519	12.734083	-0.001138	0.145691	-0.018345	0.193391	0.242829	-0.778226	-0.881572	0.012918	0.003884	0.471858
10699	1.398865	0.350885	11.114103	0.174945	0.209907	-0.111301	0.194696	0.243369	-0.778499	-0.880567	0.007889	0.002000	0.473851
10700	0.589288	-0.686098	8.915082	0.148667	0.153949	-0.197088	0.200487	0.236498	-0.778912	-0.878717	0.003851	0.000803	0.477327
10701	0.402107	-1.183927	8.442358	-0.128898	0.064725	-0.169510	0.201649	0.237996	-0.777364	-0.877081	0.005612	-0.001408	0.480308
10702	0.259517	-0.869646	8.610616	-0.304874	-0.014323	-0.061710	0.200667	0.248259	-0.774662	-0.876446	0.011147	-0.004005	0.481355
10703	-0.479370	-0.226135	9.532783	-0.270505	-0.049501	0.022457	0.201120	0.259337	-0.772620	-0.876591	0.016492	-0.005622	0.480921
10704	-0.553674	0.179330	9.807239	-0.121190	-0.032058	0.045737	0.199102	0.267554	-0.769536	-0.876996	0.018967	-0.006167	0.480083
10705	-0.283427	0.139954	10.203379	0.002079	-0.006035	0.087166	0.199874	0.270012	-0.770040	-0.877833	0.019049	-0.005971	0.478550
10706	-0.351899	0.015775	10.317893	0.101419	0.021991	0.086221	0.204996	0.266292	-0.771059	-0.878702	0.017095	-0.005345	0.477035
10707	-1.132292	-0.085411	11.416900	0.071852	0.036021	0.068623	0.206598	0.261633	-0.773068	-0.879377	0.015492	-0.005254	0.475846
10708	-1.389625	0.712299	12.084353	-0.053327	0.107682	0.057622	0.212077	0.262971	-0.772361	-0.879901	0.015447	-0.007599	0.474846
10709	-0.154133	0.671910	9.891162	0.129921	0.179767	-0.020418	0.217050	0.261028	-0.770904	-0.879714	0.011369	-0.009487	0.475273
10710	1.073517	-0.482647	8.257181	0.688235	0.134368	0.004065	0.222378	0.245543	-0.774368	-0.879800	-0.001970	-0.005235	0.475311
10711	0.869652	-0.968910	8.378314	0.773609	0.107948	0.105004	0.226589	0.221584	-0.781391	-0.880648	-0.016615	0.000311	0.473480
10712	-0.457474	-0.206727	9.643362	0.146627	0.109360	0.222568	0.233897	0.203900	-0.786846	-0.882707	-0.020184	-0.000080	0.469490
10713	-1.772269	0.604617	10.500331	-0.601627	0.137238	0.268866	0.241674	0.212337	-0.781708	-0.885394	-0.010881	-0.008011	0.464646
10714	-1.807072	1.819051	10.375210	-0.710555	0.121579	0.224218	0.249556	0.223782	-0.774215	-0.887527	0.000583	-0.016642	0.460455
10715	-0.659481	0.937980	9.098329	-0.204721	0.034318	0.160123	0.254816	0.236608	-0.766668	-0.888978	0.003694	-0.019134	0.457534
10716	0.131855	0.176132	8.936151	0.326441	-0.063813	0.199377	0.257280	0.239057	-0.765259	-0.890827	-0.001557	-0.014952	0.454094
10717	0.159886	0.021725	9.635856	0.408929	-0.130723	0.318638	0.257667	0.221001	-0.771907	-0.893696	-0.007892	-0.008859	0.448515
10718	0.118159	0.251729	10.028172	0.354078	-0.099453	0.378322	0.258839	0.201845	-0.777156	-0.897010	-0.013349	-0.003770	0.441793
10719	0.934202	0.235951	10.095448	0.154401	-0.054365	0.422601	0.259517	0.179137	-0.784759	-0.900669	-0.015778	-0.001228	0.434219
10720	0.841856	0.159159	9.915125	0.197456	-0.096212	0.391057	0.262858	0.166260	-0.785065	-0.903978	-0.018464	0.002419	0.427174
10721	0.297173	-0.348795	9.152184	0.384019	-0.170835	0.286483	0.262896	0.160651	-0.786672	-0.906226	-0.023979	0.009018	0.422016
10722	-0.267044	-0.229604	8.939734	0.140777	-0.158401	0.269093	0.261948	0.146158	-0.791326	-0.908388	-0.025102	0.013282	0.417163
10723	-0.660921	0.029543	10.099627	-0.075743	-0.085073	0.259114	0.260407	0.140968	-0.790578	-0.910548	-0.022969	0.014414	0.412513
10724	-0.889455	0.455203	11.079771	-0.071971	0.042596	0.229779	0.260728	0.131939	-0.793258	-0.912493	-0.021901	0.013226	0.408292
10725	-1.088199	0.364107	10.669498	0.062668	0.133910	0.172983	0.266625	0.128212	-0.791443	-0.913901	-0.024144	0.011396	0.405059
10726	-0.946137	0.655480	10.364018	0.114861	0.139320	0.118774	0.273934	0.127760	-0.787678	-0.914838	-0.027303	0.009914	0.402774
10727	-0.419809	1.009750	9.584927	0.056297	0.094038	0.021186	0.278411	0.122264	-0.788317	-0.914990	-0.029177	0.008653	0.402327
10728	-0.232688	1.205200	8.698793	-0.183120	0.027783	-0.054813	0.278905	0.125543	-0.785318	-0.914664	-0.026018	0.006716	0.403321
10729	-0.320199	-0.216462	8.382811	-0.209093	-0.049067	-0.071399	0.278376	0.125819	-0.783885	-0.914177	-0.021899	0.005877	0.404680
10730	-0.597913	0.082369	9.446032	-0.006410	-0.080792	-0.015283	0.274709	0.127207	-0.784204	-0.914061	-0.021088	0.007372	0.404962
10731	-0.705155	0.568877	10.971346	0.092037	-0.026749	-0.044232	0.275347	0.129118	-0.782902	-0.913654	-0.022659	0.008543	0.405771
10732	-0.361777	0.986168	10.672786	0.198025	0.050367	-0.101349	0.275379	0.124604	-0.784757	-0.912747	-0.026662	0.009260	0.407549
10733	-0.075953	0.477418	9.407619	0.188635	0.069953	-0.163190	0.275552	0.116942	-0.784318	-0.911312	-0.030816	0.009387	0.410455
10734	0.129086	-0.195676	8.460880	0.076768	0.026291	-0.148481	0.276523	0.109004	-0.787514	-0.910059	-0.032417	0.009522	0.413099
10735	0.674653	-0.218788	8.585679	0.062254	-0.039571	-0.127848	0.274052	0.106829	-0.787498	-0.908948	-0.033280	0.010648	0.415444
10736	0.361870	-0.086592	9.334876	-0.227662	-0.091272	-0.158241	0.270867	0.113821	-0.785183	-0.907777	-0.028374	0.010385	0.418364
10737	-0.230114	0.177034	9.881322	-0.538949	-0.100849	-0.192047	0.266192	0.130535	-0.783397	-0.906392	-0.017768	0.007573	0.421995
10738	0.032313	0.390638	10.405402	-0.399593	-0.080976	-0.150472	0.262815	0.147789	-0.780074	-0.905253	-0.009821	0.005691	0.424720
10739	0.309030	0.584170	10.693619	-0.070390	-0.033830	-0.130329	0.255962	0.156854	-0.778460	-0.904152	-0.008259	0.005673	0.427094
10740	-0.636715	0.705854	10.323478	0.049389	-0.058887	-0.101032	0.255183	0.155763	-0.778200	-0.903288	-0.008618	0.007219	0.428887
10741	-0.836648	1.091612	10.911201	0.167244	-0.112362	-0.075568	0.253242	0.153175	-0.779489	-0.902585	-0.010744	0.010633	0.430246
10742	-0.885476	1.015177	10.958807	0.260286	-0.075608	-0.064185	0.248588	0.144856	-0.780794	-0.901954	-0.014762	0.014300	0.431342
10743	-0.341371	1.500722	9.897499	0.212163	-0.028323	-0.060881	0.246551	0.136524	-0.782914	-0.901345	-0.018501	0.016564	0.432389
10744	-0.257801	2.415563	8.840292	-0.009503	-0.057891	-0.085328	0.243603	0.128059	-0.785798	-0.900596	-0.017814	0.017570	0.433937
10745	-0.283871	1.477269	8.666316	0.110262	-0.108576	-0.072483	0.239693	0.126713	-0.786787	-0.899877	-0.019126	0.020407	0.435247
10746	-0.029332	1.943018	9.044367	0.280050	-0.153378	-0.046725	0.233711	0.121958	-0.787778	-0.899282	-0.022805	0.025663	0.436019
10747	-0.300842	1.756245	10.193272	0.375027	-0.154241	-0.109462	0.227922	0.108311	-0.792092	-0.898032	-0.028584	0.031614	0.437862
10748	-0.837045	0.673158	11.704243	0.009997	-0.049436	-0.131222	0.224565	0.101764	-0.793270	-0.896843	-0.028370	0.032590	0.440234
10749	-0.243856	0.908059	11.384609	-0.293766	0.031896	-0.195827	0.219320	0.103980	-0.792005	-0.895271	-0.023840	0.029226	0.443922
10750	0.416860	0.831064	9.912097	-0.409723	0.050438	-0.229390	0.218955	0.118479	-0.785651	-0.893420	-0.017040	0.024650	0.448223
10751	0.731941	0.354065	8.880149	-0.601221	0.011102	-0.209950	0.218168	0.139412	-0.781425	-0.891671	-0.006798	0.018919	0.452237
10752	0.891852	-0.243716	8.852673	-0.378042	-0.035465	-0.115257	0.216482	0.156655	-0.775800	-0.890639	0.000266	0.016191	0.454422
10753	0.715866	-0.890635	9.202421	-0.160077	-0.061798	-0.059219	0.212899	0.163922	-0.772054	-0.890074	0.003453	0.015791	0.455529
10754	0.616230	-0.981111	9.247900	-0.151320	-0.109085	-0.032881	0.209986	0.169957	-0.771046	-0.889725	0.007176	0.016431	0.456144
10755	1.106470	-0.642544	9.533539	-0.388372	-0.097077	-0.046986	0.206782	0.180232	-0.768440	-0.889182	0.014840	0.014597	0.457080
10756	1.221414	-1.464702	9.946052	-0.196157	-0.140892	-0.042430	0.203073	0.187775	-0.766371	-0.888690	0.019650	0.015397	0.457828
10757	0.924656	-0.772943	10.470840	-0.119365	-0.098993	-0.006253	0.199262	0.190805	-0.765249	-0.888553	0.022655	0.016065	0.457933
10758	0.674724	0.442449	9.323840	-0.329957	-0.081066	-0.086679	0.193066	0.198772	-0.763009	-0.887569	0.029278	0.014598	0.459512
10759	-0.058897	-1.165184	8.677254	-0.260292	-0.161194	-0.074219	0.191156	0.210818	-0.759500	-0.886672	0.035340	0.015102	0.460798
10760	-0.360544	-1.193787	10.352126	-0.096047	-0.151015	-0.032404	0.182495	0.215789	-0.757641	-0.886261	0.038471	0.016993	0.461273
10761	-0.207225	-1.361175	10.271977	-0.120995	-0.119518	-0.044886	0.178697	0.216903	-0.757185	-0.885713	0.041696	0.017954	0.462009
10762	0.044839	-1.210961	9.701982	-0.374741	-0.122893	-0.108462	0.174450	0.226501	-0.754182	-0.884332	0.049475	0.016834	0.463923
10763	-0.538889	-1.785115	9.212575	-0.272521	-0.139979	-0.151769	0.166531	0.238033	-0.750847	-0.882595	0.055555	0.016788	0.466538
10764	0.467891	-1.470088	9.409377	-0.141745	-0.217147	-0.210376	0.158377	0.246010	-0.749353	-0.880384	0.060058	0.019606	0.470034
10765	0.216167	-1.563471	9.689241	-0.094297	-0.231075	-0.228535	0.147897	0.250719	-0.750183	-0.878023	0.063840	0.022885	0.473790
10766	0.665339	-0.861731	9.087837	0.090842	-0.295830	-0.211537	0.137939	0.254465	-0.749221	-0.875975	0.064997	0.029284	0.477059
10767	1.246809	-0.618048	10.037273	0.296592	-0.313599	-0.233158	0.125054	0.248245	-0.754649	-0.873923	0.062688	0.037742	0.480526
10768	1.091252	-0.805023	11.415879	0.403705	-0.249150	-0.196919	0.113121	0.236001	-0.761055	-0.872302	0.057922	0.046294	0.483313
10769	1.227542	-1.321594	11.144418	0.065256	-0.066604	-0.086076	0.102973	0.230039	-0.764840	-0.871495	0.057390	0.048002	0.484664
10770	0.802562	-0.264409	9.723148	0.237166	0.043103	-0.034705	0.103784	0.226479	-0.766697	-0.871459	0.052853	0.049662	0.485076
10771	1.256471	-1.894906	7.773154	0.528721	0.057311	0.041943	0.105692	0.214295	-0.769561	-0.872446	0.043196	0.053547	0.483844
10772	0.755169	-1.814054	9.340462	0.456324	0.006943	0.164730	0.109340	0.197178	-0.775861	-0.874399	0.035389	0.057770	0.480455
10773	0.401511	-1.342683	10.793231	0.396775	0.100103	0.264376	0.113752	0.182520	-0.780468	-0.877312	0.027916	0.059376	0.475415
10774	0.591832	-0.398275	11.025940	0.309097	0.124446	0.269243	0.121838	0.165652	-0.785539	-0.880158	0.021675	0.060053	0.470368
10775	0.247751	-0.520277	9.575997	0.091022	0.068869	0.239365	0.128417	0.159188	-0.787770	-0.882539	0.019826	0.059275	0.466067
10776	0.443547	0.517587	9.711204	-0.119938	0.005849	0.179593	0.131917	0.163410	-0.786230	-0.884161	0.022148	0.058056	0.463031
10777	0.889756	0.792458	9.503842	-0.212424	-0.034213	0.050050	0.132666	0.169425	-0.785923	-0.884501	0.026335	0.056352	0.462373
10778	1.468971	0.430425	8.990020	-0.108167	-0.046267	-0.044637	0.130269	0.175181	-0.782469	-0.883973	0.028672	0.056268	0.463252
10779	1.621133	0.434236	9.051233	0.033620	-0.046066	-0.138816	0.128699	0.176285	-0.783986	-0.882667	0.028399	0.057206	0.465639
10780	1.633389	0.073249	10.580194	0.069325	0.006145	-0.149052	0.126742	0.176022	-0.784476	-0.881318	0.026994	0.057901	0.468185
10781	2.328869	0.773445	10.101611	0.128823	0.086680	-0.206539	0.127008	0.175337	-0.784616	-0.879554	0.023731	0.057487	0.471716
10782	2.541291	0.126147	8.958046	0.043228	0.076445	-0.247905	0.125325	0.173432	-0.786161	-0.877309	0.022011	0.056741	0.476051
10783	2.144705	0.009821	10.017520	-0.123351	0.030814	-0.256261	0.125432	0.176577	-0.784581	-0.874843	0.023708	0.055016	0.480688
10784	2.049306	0.178632	9.924157	-0.205523	0.034400	-0.283217	0.123680	0.185341	-0.783692	-0.872039	0.026708	0.052645	0.485863
10785	1.623020	-0.009972	10.079469	-0.359325	0.045880	-0.305358	0.120205	0.196849	-0.780165	-0.868893	0.032351	0.048440	0.491562
10786	1.648723	0.228363	9.435537	-0.523903	0.101029	-0.281630	0.120096	0.212304	-0.774193	-0.865821	0.040234	0.041786	0.496980
10787	1.772303	-0.038145	9.111787	-0.210656	0.085442	-0.298873	0.118696	0.225442	-0.768613	-0.862727	0.042936	0.038431	0.502376
10788	1.025875	-0.780426	9.854672	0.050229	0.083700	-0.240527	0.119584	0.229677	-0.767808	-0.860407	0.041093	0.037770	0.506541
10789	1.021764	-0.342661	9.859741	0.033929	0.122055	-0.184022	0.120218	0.231314	-0.764957	-0.858654	0.039295	0.036139	0.509767
10790	1.164454	-0.624991	9.129510	0.157287	0.122103	-0.140030	0.123118	0.228290	-0.767099	-0.857432	0.035297	0.035827	0.512134
10791	0.909649	-0.803309	9.153690	0.108520	0.063350	-0.059491	0.123680	0.222542	-0.768845	-0.856941	0.032934	0.035869	0.513109
10792	0.491554	-0.872847	9.728449	0.002437	-0.014720	0.012689	0.123810	0.221994	-0.767689	-0.857066	0.033103	0.036210	0.512865
10793	0.203218	-0.706436	10.718145	-0.060687	-0.050033	0.084456	0.124595	0.221853	-0.767831	-0.857856	0.034906	0.036315	0.511416
10794	0.195304	0.201387	11.065092	-0.317516	-0.041456	0.091607	0.123760	0.229654	-0.765803	-0.858524	0.040893	0.033786	0.510022
10795	0.272669	0.254713	9.825007	-0.177702	-0.056877	0.069675	0.125529	0.238124	-0.762125	-0.859048	0.044684	0.032791	0.508885
10796	0.278463	0.074543	9.121164	-0.022952	-0.091723	0.086514	0.123811	0.241142	-0.761553	-0.859846	0.046118	0.034128	0.507319
10797	0.358983	0.535123	8.938317	0.309795	-0.138909	0.101179	0.120721	0.235416	-0.765959	-0.861049	0.042307	0.039454	0.505220
10798	0.338337	0.325868	9.666651	0.356091	-0.123371	0.135004	0.119624	0.223111	-0.768649	-0.862590	0.037577	0.045133	0.502483
10799	0.611061	0.952020	10.637566	0.370352	-0.036200	0.149547	0.118031	0.208897	-0.776006	-0.864318	0.031639	0.049244	0.499528
10800	1.191097	1.037745	10.263461	0.452976	0.056549	0.119496	0.120751	0.192742	-0.780343	-0.865815	0.023410	0.052787	0.497020
10801	1.353444	0.807719	9.384666	0.361984	0.068995	0.086198	0.123719	0.179459	-0.785173	-0.866892	0.016457	0.055068	0.495171
10802	1.404092	0.815422	8.886864	0.235090	0.016638	0.049834	0.124165	0.169880	-0.785274	-0.867471	0.012320	0.057164	0.494038
10803	1.556917	0.893167	9.532888	0.211817	-0.021989	0.023045	0.124484	0.161946	-0.788718	-0.867716	0.008792	0.059600	0.493396
10804	1.643583	0.847666	9.817595	0.226269	-0.017608	-0.013884	0.126895	0.152906	-0.790912	-0.867591	0.005071	0.062213	0.493345
10805	1.708370	0.787354	9.922081	0.083089	-0.027309	-0.014997	0.123801	0.146357	-0.792482	-0.867411	0.003796	0.063523	0.493507
10806	1.628430	0.754051	9.838277	-0.047475	-0.029022	-0.028272	0.122100	0.147461	-0.793738	-0.867092	0.004919	0.063633	0.494043
10807	1.385689	0.586504	9.482778	0.104727	-0.021807	-0.038545	0.121567	0.148558	-0.792685	-0.866684	0.003202	0.065094	0.494581
10808	1.131349	0.145142	9.215550	0.153056	-0.030403	-0.039113	0.118867	0.142007	-0.794907	-0.866265	0.000847	0.067210	0.495043
10809	0.840660	0.008485	9.401530	0.109888	-0.042709	0.000236	0.117980	0.137087	-0.794813	-0.866203	-0.000668	0.069065	0.494895
10810	0.647236	-0.023974	9.304296	0.143703	-0.056713	0.039256	0.117219	0.133809	-0.796127	-0.866510	-0.002494	0.071543	0.494000
10811	0.593040	-0.183775	9.603322	0.209722	-0.056817	0.072318	0.115049	0.125613	-0.797726	-0.867121	-0.005470	0.074583	0.492451
10812	0.874415	-0.016508	9.965694	0.162967	-0.060586	0.112439	0.112865	0.119333	-0.798531	-0.868113	-0.007484	0.077323	0.490250
10813	1.120366	0.272661	9.990929	0.237211	-0.070279	0.114691	0.113716	0.110165	-0.802771	-0.869081	-0.010707	0.080837	0.487903
10814	1.243797	0.314774	9.920656	0.177362	-0.095628	0.087702	0.110106	0.102388	-0.804604	-0.869736	-0.012667	0.084321	0.486095
10815	1.334092	0.437721	10.245717	0.078960	-0.134196	0.063925	0.107000	0.098028	-0.806152	-0.870109	-0.012562	0.087379	0.484889
10816	1.608121	0.610372	9.990602	-0.003142	-0.122789	0.028080	0.102963	0.095724	-0.806760	-0.870164	-0.011220	0.089565	0.484423
10817	1.730316	0.820538	9.818937	-0.198003	-0.106147	-0.003230	0.099789	0.101623	-0.805749	-0.869982	-0.006655	0.089445	0.484857
10818	1.654453	0.344667	9.732413	-0.205076	-0.083321	-0.015607	0.096611	0.108891	-0.805501	-0.869699	-0.002259	0.088977	0.485491
10819	1.349109	0.166559	10.482786	-0.072755	-0.048378	-0.004785	0.092644	0.116572	-0.804849	-0.869575	-0.000396	0.089051	0.485705
10820	1.083550	0.864551	9.978825	0.143839	-0.000937	0.012179	0.092136	0.114387	-0.805638	-0.869682	-0.002819	0.090538	0.485230
10821	1.099016	1.012474	9.629531	0.186991	0.034198	-0.012019	0.093740	0.108907	-0.807009	-0.869618	-0.006316	0.091677	0.485099
10822	1.255359	1.261707	9.736786	0.090507	0.034179	-0.046205	0.095326	0.107121	-0.808990	-0.869215	-0.008259	0.092028	0.485723
10823	1.270049	1.303591	9.314185	0.035396	0.027413	-0.116230	0.094824	0.103430	-0.809019	-0.868133	-0.009275	0.091799	0.487680
10824	1.448563	0.613551	9.049977	0.100015	-0.005686	-0.166295	0.093285	0.099335	-0.810846	-0.866473	-0.011213	0.092914	0.490373
10825	1.934211	0.321004	8.999167	0.263731	-0.033758	-0.170695	0.093065	0.092223	-0.811171	-0.864667	-0.015644	0.095982	0.492842
10826	1.908693	0.128838	9.011598	0.307474	-0.048650	-0.154601	0.088402	0.086230	-0.813617	-0.862928	-0.020730	0.099876	0.494924
10827	1.643893	0.237161	9.154510	0.197984	-0.070658	-0.091054	0.084934	0.076948	-0.815983	-0.861807	-0.023431	0.102959	0.496124
10828	1.821203	0.703940	9.672623	0.000798	-0.081524	-0.029937	0.083509	0.075863	-0.818041	-0.861337	-0.022649	0.104430	0.496669
10829	2.148493	1.221269	9.800711	-0.140599	-0.001265	-0.000713	0.082464	0.076690	-0.819569	-0.861400	-0.019978	0.103019	0.496968
10830	2.084758	1.747524	10.278330	0.170994	0.048707	-0.045728	0.081686	0.075326	-0.819054	-0.860967	-0.023453	0.103933	0.497376
10831	1.860385	1.438769	10.195008	0.101691	0.104113	-0.135905	0.085104	0.072298	-0.819911	-0.859789	-0.026286	0.103079	0.499447
10832	2.083430	0.890951	10.150740	-0.286345	0.167065	-0.180979	0.088468	0.078573	-0.820158	-0.858449	-0.023355	0.097319	0.503040
10833	1.140885	0.746873	10.967079	-1.374470	0.226322	-0.158499	0.094935	0.109451	-0.813228	-0.857607	-0.002070	0.079482	0.508123
10834	1.759753	0.869865	10.295075	-1.893491	0.254038	-0.114744	0.100669	0.170423	-0.795001	-0.856295	0.027672	0.055908	0.512706
10835	2.077166	-0.640430	9.554027	-1.329917	0.223594	-0.088225	0.109038	0.226729	-0.774790	-0.854585	0.048351	0.038491	0.515621
10836	2.194142	-1.130487	8.465962	-0.195989	0.149413	0.048310	0.114309	0.257336	-0.761639	-0.854993	0.050247	0.033940	0.515082
10837	2.431456	-1.049232	8.902225	0.420815	0.110680	0.149529	0.119590	0.249785	-0.764637	-0.856986	0.042408	0.036307	0.512307
10838	1.979627	-0.791875	10.115467	0.709037	0.108553	0.288365	0.126537	0.229370	-0.774769	-0.860517	0.029400	0.041534	0.506873
10839	2.020114	0.819013	10.059138	0.380439	0.200976	0.377383	0.137733	0.195387	-0.782124	-0.864672	0.021535	0.041839	0.500128
10840	1.695680	1.037667	9.951503	0.060116	0.239462	0.394718	0.150068	0.187661	-0.783549	-0.868814	0.018479	0.038200	0.493317
10841	1.109098	1.074650	9.538838	-0.114243	0.257192	0.386655	0.163612	0.194426	-0.780453	-0.872736	0.018574	0.032638	0.486745
10842	0.632986	1.361253	9.243443	-0.037964	0.209413	0.332614	0.174047	0.196557	-0.778003	-0.876073	0.017462	0.028562	0.481014
10843	0.144431	1.236404	9.640341	0.042715	0.166757	0.275003	0.184400	0.191029	-0.776920	-0.878805	0.015511	0.026138	0.476212
10844	0.326931	1.088866	9.834129	0.012449	0.159757	0.232372	0.193944	0.189334	-0.774752	-0.881113	0.013938	0.023451	0.472119
10845	-0.044879	0.761818	9.684581	-0.123378	0.115356	0.183686	0.199830	0.188208	-0.774334	-0.882851	0.015267	0.020373	0.468962
10846	-0.107743	1.102411	9.222826	-0.278056	0.072603	0.161355	0.204757	0.192830	-0.770225	-0.884355	0.019605	0.016510	0.466111
10847	1.047690	0.582903	9.802869	-0.496217	0.061724	0.104627	0.207534	0.207314	-0.765729	-0.885105	0.027931	0.010939	0.464423
10848	1.124857	-0.446756	9.900911	-0.362694	0.012898	0.035575	0.209533	0.220296	-0.760201	-0.885358	0.034283	0.007407	0.463585
10849	1.094587	-0.290201	9.898166	-0.171216	0.002463	0.032568	0.209230	0.224809	-0.755368	-0.885531	0.037407	0.005976	0.463033
10850	0.945163	-0.270330	10.510086	-0.140816	0.026896	0.027626	0.209719	0.229183	-0.752875	-0.885749	0.039701	0.004255	0.462444
10851	0.689341	-0.238414	10.070478	-0.145200	0.070799	0.033133	0.212037	0.234231	-0.751050	-0.885936	0.041719	0.001876	0.461924
10852	0.623323	-0.663785	9.220246	-0.048675	0.041199	0.068928	0.213576	0.237367	-0.747681	-0.886576	0.042249	0.000717	0.460648
10853	1.854038	-1.420964	8.559280	0.020184	0.040961	0.090067	0.214889	0.236265	-0.747711	-0.887414	0.041671	0.000380	0.459085
10854	1.340778	-0.949157	8.960847	0.095210	0.020004	0.104879	0.220388	0.235142	-0.748581	-0.888475	0.039845	0.000888	0.457191
10855	1.158500	-1.124711	9.287231	0.108473	0.007695	0.126090	0.220031	0.229125	-0.748764	-0.889700	0.038061	0.001956	0.454953
10856	1.031656	-0.965142	9.237290	-0.069780	-0.041382	0.158170	0.220706	0.225154	-0.748554	-0.891091	0.039730	0.002013	0.452077
10857	1.040126	-0.503723	10.718061	-0.318788	-0.043574	0.179317	0.222353	0.231982	-0.744633	-0.892420	0.046046	0.000101	0.448850
10858	0.597043	-1.679281	10.540149	-0.178239	-0.001335	0.173342	0.224014	0.236897	-0.741765	-0.893810	0.049284	-0.001558	0.445728
10859	0.706923	-1.165944	10.381687	-0.163297	0.036979	0.251207	0.225309	0.237435	-0.738935	-0.895855	0.052131	-0.003598	0.441263
10860	0.536842	-0.644578	10.562176	-0.247046	0.093982	0.187513	0.229590	0.241789	-0.736887	-0.897234	0.055758	-0.007582	0.437954
10861	0.010529	-1.269569	9.324307	-0.359700	0.087354	0.198181	0.234895	0.248597	-0.732374	-0.898509	0.061662	-0.012215	0.434431
10862	0.131617	-0.513488	8.353869	-0.359628	0.020149	0.193672	0.238460	0.260612	-0.724811	-0.899723	0.067944	-0.015863	0.430849
10863	0.071731	-1.464861	8.535702	-0.254326	-0.126841	0.200776	0.239457	0.266213	-0.719857	-0.901110	0.073771	-0.015760	0.426978
10864	0.336717	-1.592879	9.817634	0.038993	-0.184813	0.181421	0.238144	0.268410	-0.721626	-0.902772	0.074632	-0.012287	0.423416
10865	0.076524	-1.513645	9.897691	0.214506	-0.137412	0.161817	0.234543	0.259813	-0.724501	-0.904465	0.072094	-0.007970	0.420336
10866	-0.163579	-0.606671	8.588451	0.158518	-0.161478	0.112263	0.231329	0.252719	-0.728531	-0.905663	0.070608	-0.003800	0.418061
10867	0.037648	-0.156030	8.608718	-0.223183	-0.236673	0.014955	0.226881	0.253563	-0.728714	-0.905460	0.076761	-0.001164	0.417431
10868	0.308131	-0.848522	9.350613	-0.523481	-0.262106	-0.090662	0.216605	0.266614	-0.726492	-0.903859	0.088467	-0.000568	0.418583
10869	0.627202	-1.148284	9.661631	-0.655737	-0.269182	-0.139398	0.205475	0.288694	-0.718997	-0.901429	0.102657	-0.000720	0.420579
10870	0.876622	-1.407872	10.348604	-0.549131	-0.231652	-0.178281	0.195144	0.308582	-0.711922	-0.898745	0.114542	-0.000718	0.423246
10871	1.146357	-2.184109	10.443092	-0.369331	-0.177483	-0.160275	0.187719	0.322572	-0.704303	-0.896498	0.122752	-0.000061	0.425703
10872	1.341814	-2.215590	10.871210	-0.161945	-0.094579	-0.105667	0.180070	0.332460	-0.700600	-0.895202	0.126503	0.000593	0.427330
10873	1.295240	-2.654915	11.013154	0.183208	-0.017645	-0.042152	0.176039	0.329199	-0.701347	-0.895287	0.123440	0.002808	0.428038
10874	0.849211	-2.923214	11.797347	0.247335	0.116023	0.039048	0.177538	0.321260	-0.706103	-0.896236	0.118062	0.002830	0.427568
10875	0.994221	-1.194834	11.104630	0.349764	0.259677	0.015967	0.183875	0.311925	-0.709134	-0.897174	0.109592	0.001335	0.427862
10876	1.255365	-1.428029	9.441517	0.670784	0.279541	-0.089214	0.190642	0.297527	-0.714937	-0.897800	0.095194	0.002332	0.429985
10877	1.201496	-2.176165	8.462505	0.651481	0.216960	-0.169002	0.194969	0.277536	-0.723991	-0.897502	0.081662	0.004581	0.433361
10878	0.715848	-3.217541	8.012542	0.474035	0.110330	-0.130204	0.197181	0.260154	-0.730402	-0.897132	0.072225	0.007001	0.435762
10879	-0.124207	-2.539581	8.931170	0.189203	0.083952	-0.091471	0.200406	0.246322	-0.733431	-0.896601	0.068226	0.007435	0.437489
10880	-0.448513	-1.304651	9.265383	-0.112319	0.087377	-0.093313	0.200663	0.246319	-0.732012	-0.895678	0.069505	0.005095	0.439208
10881	0.001212	-0.534704	8.948331	-0.107481	0.069970	-0.165568	0.199947	0.256172	-0.730224	-0.894069	0.070889	0.003234	0.442272
10882	0.348448	-0.595585	8.800446	0.064550	0.021099	-0.229811	0.196544	0.256737	-0.729650	-0.892158	0.069577	0.003835	0.446317
10883	0.538867	-0.972935	8.578180	0.052968	-0.064579	-0.262057	0.190008	0.258142	-0.731865	-0.889871	0.069250	0.005926	0.450887
10884	1.130159	-0.718533	9.912160	-0.078756	-0.126301	-0.272207	0.184514	0.258307	-0.730617	-0.887322	0.071802	0.007923	0.455458
10885	1.344774	-1.091056	9.757030	-0.225520	-0.128132	-0.264609	0.176226	0.266696	-0.728730	-0.884538	0.076992	0.008656	0.459989
10886	1.069567	-1.108139	10.547444	-0.165031	-0.137077	-0.211269	0.167951	0.273580	-0.728150	-0.882336	0.081180	0.009968	0.463459
10887	1.027005	-0.306944	10.542603	-0.066786	-0.114419	-0.160949	0.161651	0.277992	-0.728012	-0.880701	0.083412	0.011780	0.466121
10888	0.839031	-0.904442	9.720282	0.070979	-0.086219	-0.128168	0.155243	0.278574	-0.727780	-0.879640	0.082980	0.014255	0.468129
10889	0.388245	-0.458755	9.604330	0.183776	-0.033560	-0.119877	0.151066	0.279145	-0.730427	-0.878804	0.079998	0.016903	0.470126
10890	-0.614643	-1.925080	9.651398	0.084921	-0.017741	-0.028898	0.148353	0.274783	-0.732240	-0.878726	0.078707	0.018144	0.470443
10891	-1.094223	-1.833526	10.841346	-0.051557	0.030903	0.058537	0.147860	0.270272	-0.733570	-0.879215	0.079274	0.017031	0.469476
10892	-0.764836	-1.009630	10.557193	0.048447	0.022000	0.113942	0.151780	0.270114	-0.732984	-0.880404	0.078299	0.016999	0.467407
10893	0.078386	-0.881954	8.842740	0.055844	-0.070556	0.081749	0.151551	0.265738	-0.735351	-0.881246	0.077865	0.018571	0.465831
10894	0.252177	-1.898658	8.704588	-0.291562	-0.207181	0.094327	0.149938	0.272723	-0.733706	-0.881587	0.085013	0.019437	0.463896
10895	0.658143	-1.910945	10.440832	-0.181133	-0.274246	0.140547	0.142043	0.280973	-0.731955	-0.882474	0.090691	0.022246	0.460999
10896	2.103706	-1.375905	11.347713	0.384305	-0.197738	0.148124	0.137133	0.272793	-0.735065	-0.884416	0.085839	0.029085	0.457815
10897	3.111529	-1.196141	9.783837	0.545714	-0.147740	0.128102	0.134647	0.256533	-0.745531	-0.886389	0.077547	0.036454	0.454942
10898	2.933969	-0.979219	7.910995	0.245340	-0.102774	0.137670	0.131210	0.243148	-0.750007	-0.887986	0.074272	0.040378	0.452033
10899	2.230617	-0.768901	8.830278	-0.041211	-0.090668	0.169344	0.130590	0.238775	-0.752627	-0.889374	0.075963	0.041434	0.448917
10900	1.285312	-0.943516	9.091162	-0.052064	-0.027533	0.205864	0.131366	0.239865	-0.751981	-0.891541	0.077312	0.041293	0.444379
10901	0.407139	-0.534294	10.117575	0.096323	0.038981	0.230421	0.134373	0.239301	-0.751256	-0.893761	0.075406	0.041141	0.440242
10902	-2.306781	-1.244268	11.690074	-0.192215	0.041011	0.280070	0.138425	0.238594	-0.750290	-0.895968	0.078752	0.038372	0.435392
10903	0.101125	-0.165569	11.943645	-0.066632	0.027320	0.203765	0.142310	0.242402	-0.746173	-0.897671	0.079691	0.036876	0.431829
10904	1.693521	-0.953509	10.010338	0.297529	0.053084	0.061403	0.144970	0.236644	-0.749890	-0.898699	0.073978	0.038471	0.430565
10905	2.418173	-2.186159	7.509855	0.187909	0.034236	0.022231	0.149868	0.227316	-0.752512	-0.899200	0.070235	0.039385	0.430065
10906	1.674574	-0.852267	8.464031	-0.037758	0.000884	0.036802	0.147920	0.225960	-0.754177	-0.899481	0.070977	0.039072	0.429383
10907	0.295435	0.005014	11.595472	-0.005056	0.031203	0.053532	0.149997	0.227178	-0.751869	-0.899971	0.070714	0.038332	0.428466
10908	0.323921	-0.067010	11.709750	-0.005111	0.061754	0.071239	0.151569	0.227855	-0.753954	-0.900623	0.070374	0.037153	0.427254
10909	1.053626	-0.603663	9.529635	-0.108434	0.083077	0.031511	0.153647	0.227705	-0.749849	-0.900816	0.071452	0.034607	0.426882
10910	1.532346	-1.163225	8.656339	-0.140359	0.093715	-0.007693	0.156757	0.232065	-0.749336	-0.900613	0.073217	0.031808	0.427228
10911	1.584476	-1.298621	8.555803	-0.095566	0.027307	-0.037608	0.158419	0.236706	-0.746212	-0.900181	0.074547	0.030507	0.428002
10912	1.562504	-1.008526	8.987090	-0.057931	-0.014690	-0.072676	0.158129	0.240263	-0.743846	-0.899469	0.075714	0.030461	0.429296
10913	1.391312	-1.008705	10.065180	-0.054391	-0.002577	-0.090202	0.156796	0.244648	-0.743524	-0.898620	0.076545	0.030156	0.430944
10914	0.993029	-1.017478	10.900008	0.050958	0.062905	-0.043277	0.153394	0.246308	-0.745008	-0.898364	0.075105	0.029607	0.431769
10915	0.601728	-0.705885	11.128057	0.210150	0.149546	-0.006380	0.157088	0.240817	-0.746152	-0.898715	0.069883	0.028703	0.431976
10916	0.781712	-0.834872	10.303141	0.301443	0.202122	0.024373	0.163415	0.231891	-0.746981	-0.899442	0.062775	0.027716	0.431619
10917	1.136449	-0.505393	9.630983	0.249720	0.245901	0.019724	0.169742	0.223376	-0.748324	-0.900052	0.056007	0.025387	0.431423
10918	1.058392	-1.610394	9.075840	0.196858	0.254731	0.047378	0.178545	0.215805	-0.749177	-0.900796	0.050332	0.022523	0.430728
10919	0.802435	-1.989361	10.332947	0.109750	0.231711	0.073948	0.188519	0.208501	-0.749140	-0.901642	0.046311	0.019172	0.429569
10920	0.365790	-0.262363	10.851618	0.154433	0.325251	0.109451	0.197427	0.204211	-0.748023	-0.902830	0.040816	0.014608	0.427806
10921	1.039694	0.157988	9.250133	-0.108067	0.289642	0.023616	0.207880	0.203880	-0.746502	-0.903018	0.040183	0.008407	0.427636
10922	0.424390	-2.117444	8.380967	-0.435669	0.169200	0.027581	0.214208	0.213419	-0.740038	-0.902903	0.046650	0.001680	0.427302
10923	0.696420	-1.937515	9.714442	-0.575667	0.128443	0.072160	0.220095	0.230893	-0.732197	-0.902928	0.055936	-0.005667	0.426098
10924	0.551518	-1.287390	10.381632	-0.559540	0.174724	0.066438	0.225451	0.247547	-0.720994	-0.902795	0.064583	-0.013586	0.424977
10925	0.558041	-1.018718	9.384950	-0.331133	0.212650	0.051573	0.232661	0.261868	-0.712686	-0.902725	0.068739	-0.020328	0.424204
10926	0.785510	-0.594106	8.825530	-0.056226	0.188360	0.012985	0.238091	0.270044	-0.708808	-0.902682	0.068193	-0.024146	0.424184
10927	0.228911	-0.466027	9.966095	0.231010	0.181447	-0.025312	0.245172	0.266450	-0.709726	-0.902687	0.062458	-0.025407	0.424982
10928	-0.391602	-0.771511	9.155669	0.486086	0.083936	-0.050099	0.247614	0.253306	-0.714029	-0.902797	0.053036	-0.022649	0.426183
10929	-0.060328	-1.082948	10.398873	0.521647	0.136020	-0.020763	0.250087	0.235512	-0.719931	-0.903066	0.042402	-0.020624	0.426905
10930	0.533050	0.168971	10.763814	0.614831	0.263506	-0.015147	0.256755	0.216602	-0.727199	-0.903283	0.029095	-0.020042	0.427589
10931	0.171688	-0.364549	9.972562	0.735224	0.416177	-0.061283	0.267320	0.198077	-0.728445	-0.902895	0.012188	-0.021180	0.429166
10932	0.038239	-0.787262	9.819858	0.865792	0.577140	0.001890	0.282373	0.173100	-0.731890	-0.902693	-0.008356	-0.024089	0.429529
10933	-0.037425	-0.534475	8.924635	0.911497	0.771449	0.069108	0.302677	0.142895	-0.733138	-0.902507	-0.031502	-0.030097	0.428466
10934	-0.745026	-0.858865	8.001794	0.821876	0.857390	0.150882	0.332918	0.109077	-0.729787	-0.902546	-0.053713	-0.038352	0.425506
10935	-0.226725	-0.663371	8.761372	0.585955	0.818271	0.252866	0.359715	0.082938	-0.725533	-0.903251	-0.071378	-0.047786	0.420427
10936	-1.140069	-0.122586	10.251008	0.683297	0.581689	0.383484	0.378240	0.062451	-0.719806	-0.904852	-0.088911	-0.051931	0.413088
10937	-2.129922	1.237668	10.546741	0.942753	0.479651	0.357377	0.397744	0.031974	-0.716261	-0.905412	-0.110190	-0.052116	0.406659
10938	-2.565327	1.830244	9.742640	1.114786	0.269326	0.267379	0.408293	-0.007071	-0.716803	-0.904659	-0.132761	-0.047265	0.402161
10939	-2.978035	2.894150	8.977405	0.907523	0.058034	0.163246	0.413094	-0.046906	-0.716879	-0.903349	-0.149765	-0.040559	0.399858
10940	-2.947340	3.147596	8.569113	0.394646	-0.048374	-0.010010	0.412827	-0.067834	-0.718761	-0.902134	-0.156452	-0.036493	0.400432
10941	-2.323909	2.527889	8.844990	0.054752	-0.136053	-0.070401	0.410262	-0.074522	-0.722021	-0.901476	-0.156352	-0.033842	0.402182
10942	-2.039742	2.748024	9.200736	-0.227886	-0.132724	-0.099813	0.405136	-0.069296	-0.722410	-0.901481	-0.151063	-0.033523	0.404212
10943	-1.842858	2.242598	9.582539	-0.224369	-0.094381	-0.088364	0.402219	-0.060660	-0.724609	-0.901480	-0.146247	-0.033925	0.405950
10944	-1.907699	2.286883	9.742216	-0.152784	-0.061137	-0.084172	0.396657	-0.047086	-0.725814	-0.901289	-0.142896	-0.034235	0.407537
10945	-1.991721	2.348330	9.959931	-0.097332	-0.020922	-0.073016	0.394024	-0.042693	-0.727412	-0.900968	-0.140967	-0.034886	0.408861
10946	-1.653913	2.323262	9.701994	-0.104418	0.007034	-0.073948	0.395207	-0.044342	-0.726670	-0.900667	-0.139048	-0.036003	0.410083
10947	-1.494289	2.360407	9.672206	-0.177958	0.013877	-0.033084	0.394640	-0.037089	-0.725815	-0.900863	-0.135969	-0.037810	0.410522
10948	-1.378762	2.311121	9.579323	-0.194086	0.024335	-0.022632	0.394607	-0.032028	-0.724730	-0.901197	-0.132611	-0.039831	0.410698
10949	-1.399058	2.176394	9.513063	-0.201358	0.043530	0.009086	0.396523	-0.024514	-0.724168	-0.901756	-0.129374	-0.042220	0.410264
10950	-1.423234	2.169611	9.592499	-0.153074	0.064507	0.020092	0.397407	-0.019732	-0.722841	-0.902277	-0.127116	-0.044515	0.409581
10951	-1.506083	2.066633	9.524741	-0.072574	0.090785	0.034878	0.400124	-0.016738	-0.719749	-0.902660	-0.126604	-0.046606	0.408661
10952	-1.802173	1.863779	9.284647	-0.017192	0.082136	0.058213	0.402741	-0.017437	-0.719537	-0.903125	-0.126975	-0.048011	0.407354
10953	-1.912668	1.274889	9.115416	-0.059346	0.054168	0.073583	0.403642	-0.016622	-0.716957	-0.903819	-0.126421	-0.049240	0.405838
10954	-1.863064	1.461762	9.006591	-0.199939	0.031330	0.097174	0.405980	-0.013899	-0.716965	-0.905104	-0.123111	-0.051114	0.403754
10955	-2.001870	1.622769	9.396548	-0.334160	0.017277	0.085637	0.406190	-0.005966	-0.715338	-0.906578	-0.117279	-0.053876	0.401820
10956	-2.174831	1.742437	9.550815	-0.309081	0.013823	0.075306	0.407576	0.002096	-0.713599	-0.907905	-0.111821	-0.056362	0.400036
10957	-2.337103	1.673928	9.541815	-0.155021	-0.001737	0.034111	0.407804	0.007567	-0.712773	-0.908518	-0.109040	-0.057474	0.399251
10958	-2.325614	1.620627	8.656740	-0.005288	0.003839	-0.008831	0.407267	0.009758	-0.712226	-0.908475	-0.108922	-0.057532	0.399374
10959	-2.163715	1.618733	9.236886	0.159360	0.000262	-0.029735	0.406484	0.009900	-0.712730	-0.907877	-0.111823	-0.056329	0.400102
10960	-2.078671	1.692678	9.253825	0.253433	-0.023285	-0.064392	0.405475	0.004571	-0.714578	-0.906824	-0.116122	-0.053947	0.401592
10961	-2.041082	1.539169	9.484842	0.285784	-0.032862	-0.105654	0.404747	-0.004453	-0.716078	-0.905320	-0.120968	-0.051309	0.403894
10962	-1.905043	1.651380	9.561859	0.271607	-0.025854	-0.135711	0.402437	-0.011006	-0.717659	-0.903594	-0.125492	-0.048902	0.406667
10963	-1.864034	1.646212	9.549431	0.133953	-0.031078	-0.166706	0.400893	-0.014280	-0.719478	-0.901914	-0.127523	-0.047677	0.409896
10964	-1.915346	1.560176	9.596948	0.012336	-0.038061	-0.185244	0.397374	-0.016040	-0.719443	-0.900413	-0.127212	-0.047289	0.413324
10965	-1.894886	1.718850	9.629836	-0.087870	-0.055589	-0.191299	0.395520	-0.010967	-0.720917	-0.899092	-0.124993	-0.047511	0.416837
10966	-2.023775	1.248910	9.774541	-0.197836	-0.048548	-0.215046	0.393395	-0.004663	-0.721211	-0.897844	-0.120781	-0.048752	0.420609
10967	-1.837591	1.631421	9.498566	-0.164728	-0.073046	-0.213103	0.389946	0.004659	-0.721843	-0.896501	-0.116978	-0.049357	0.424460
10968	-1.669883	1.451740	9.367686	-0.051949	-0.059027	-0.215839	0.387040	0.010421	-0.722519	-0.894856	-0.115287	-0.049171	0.428397
10969	-1.675130	1.380825	9.758631	0.012440	-0.085311	-0.227823	0.382038	0.017562	-0.723925	-0.892946	-0.114509	-0.048069	0.432694
10970	-1.559236	1.388686	9.478955	-0.010762	-0.090525	-0.235087	0.378884	0.021136	-0.724877	-0.891030	-0.113261	-0.047011	0.437068
10971	-1.403635	1.525700	9.851678	-0.071680	-0.087189	-0.226734	0.375732	0.024163	-0.725575	-0.889282	-0.110938	-0.046582	0.441249
10972	-1.405453	1.273051	9.807935	-0.107491	-0.079325	-0.219968	0.371644	0.031984	-0.727765	-0.887667	-0.108073	-0.046537	0.445198
10973	-1.418987	1.401114	9.968133	-0.086141	-0.062794	-0.191528	0.367955	0.037887	-0.728944	-0.886203	-0.105707	-0.046565	0.448666
10974	-1.247139	1.466363	9.722278	0.028352	-0.048806	-0.173053	0.365175	0.043648	-0.728329	-0.884656	-0.105563	-0.045741	0.451827
10975	-1.477844	1.287314	9.568408	0.040769	-0.057507	-0.148285	0.361394	0.042985	-0.730089	-0.883287	-0.105513	-0.044607	0.454623
10976	-1.424099	1.373566	9.597774	-0.033709	-0.069902	-0.104813	0.359023	0.046692	-0.730792	-0.882504	-0.104139	-0.043833	0.456531
10977	-1.190346	1.639338	9.805484	-0.079616	-0.101641	-0.057700	0.356795	0.048894	-0.732547	-0.882240	-0.101630	-0.042797	0.457704
10978	-1.156037	1.708906	9.834826	-0.067166	-0.103443	-0.041751	0.352202	0.052750	-0.733475	-0.882143	-0.099411	-0.041610	0.458487
10979	-1.243373	1.656236	9.690784	-0.108366	-0.082442	-0.022571	0.348529	0.055232	-0.733913	-0.882230	-0.096603	-0.041071	0.458968
10980	-1.313530	1.978718	9.579745	-0.203112	-0.010692	-0.017626	0.346396	0.062357	-0.733293	-0.882552	-0.092852	-0.042723	0.458972
10981	-1.767591	1.289470	9.534884	-0.126332	0.040117	0.031579	0.347279	0.067003	-0.731709	-0.883051	-0.090922	-0.044401	0.458239
10982	-1.770565	1.544797	9.655601	0.002402	0.092534	0.068885	0.349757	0.066714	-0.729681	-0.883689	-0.091819	-0.045832	0.456687
10983	-1.655895	1.370907	9.710288	0.109630	0.094203	0.097799	0.352521	0.063416	-0.730013	-0.884300	-0.094635	-0.046187	0.454889
10984	-1.650728	1.418896	9.686764	0.129134	0.027663	0.118857	0.356220	0.056830	-0.730521	-0.885197	-0.097225	-0.045220	0.452690
10985	-1.570117	1.211417	9.681280	0.172966	-0.108750	0.079844	0.355076	0.051639	-0.731460	-0.885685	-0.099305	-0.041443	0.451646
10986	-1.693828	1.458758	10.028842	0.338547	-0.301063	0.002892	0.349385	0.043053	-0.734562	-0.885333	-0.102530	-0.032988	0.452310
10987	-1.614769	1.380338	9.753299	0.552604	-0.447769	-0.080705	0.336430	0.027532	-0.742537	-0.883683	-0.108132	-0.020101	0.454981
10988	-1.942937	1.422676	9.391336	0.685998	-0.468530	-0.093792	0.321940	0.007643	-0.752859	-0.881462	-0.115892	-0.005718	0.457779
