# Supplementary material for: Identification of Haptic Based Guiding Using Hard Reins
Source: PLoS One. 2015 Jul 22;10(7):e0132020. doi: 10.1371/journal.pone.0132020 (PMC4511788; doi:10.1371/journal.pone.0132020)
Supplement: S1 File — (ZIP) [file pone.0132020.s001.zip › MotionData1/Subject2/T17/gc17.txt]

// Start Time: 0
// Sample rate: 25.0Hz
// Scenario: 4.9
// Firmware Version: 2.6.1
Counter	Acc_X	Acc_Y	Acc_Z	Gyr_X	Gyr_Y	Gyr_Z	Mag_X	Mag_Y	Mag_Z	Quat_w	Quat_x	Quat_y	Quat_z
10365	9.151569	-0.317790	-3.796051	-0.575652	0.014153	-0.036373	-0.781990	-0.210862	0.090377	0.583754	-0.184062	-0.782895	-0.111478
10366	9.007433	-0.203494	-3.826127	-0.554705	0.017533	-0.023777	-0.781713	-0.210726	0.090930	0.583251	-0.189541	-0.781354	-0.115664
10367	8.942533	-0.135427	-3.826799	-0.548144	0.033409	0.009814	-0.780878	-0.210584	0.089265	0.581809	-0.194752	-0.780479	-0.120091
10368	9.277044	-0.391284	-3.829224	-0.542818	0.015505	-0.002363	-0.781715	-0.209749	0.089142	0.581317	-0.200408	-0.778829	-0.123830
10369	9.122776	-0.264419	-3.791775	-0.552057	0.003082	-0.020105	-0.781988	-0.210855	0.088303	0.579289	-0.205272	-0.778314	-0.128516
10370	9.046266	-0.283902	-3.892933	-0.553972	-0.016737	-0.020019	-0.782133	-0.209751	0.089975	0.578154	-0.210837	-0.777001	-0.132498
10371	9.097507	-0.304070	-3.974924	-0.552020	0.003084	-0.020106	-0.781994	-0.209611	0.089422	0.576093	-0.215699	-0.776389	-0.137152
10372	9.109275	-0.323294	-3.945732	-0.549231	0.013882	-0.020141	-0.781716	-0.209610	0.089143	0.575403	-0.221099	-0.774657	-0.141188
10373	9.045666	-0.297958	-3.822708	-0.547564	-0.011438	-0.012020	-0.781155	-0.210859	0.088849	0.573129	-0.226077	-0.774092	-0.145579
10374	9.086775	-0.271622	-3.820640	-0.553916	-0.020596	0.008321	-0.782268	-0.211144	0.091898	0.571914	-0.232041	-0.772535	-0.149203
10375	9.060296	-0.303019	-3.844416	-0.559311	-0.015200	0.011755	-0.781715	-0.210451	0.091901	0.569566	-0.237530	-0.771768	-0.153454
10376	9.016926	-0.358549	-3.879980	-0.563854	-0.013302	0.002829	-0.780746	-0.209763	0.092869	0.568342	-0.243470	-0.770038	-0.157321
10377	9.093955	-0.375843	-3.862977	-0.539224	-0.006381	0.022550	-0.781861	-0.209209	0.093713	0.566228	-0.248868	-0.769079	-0.161145
10378	9.002441	-0.433591	-3.915365	-0.559285	-0.020680	0.018841	-0.782562	-0.208104	0.095666	0.564907	-0.254996	-0.767285	-0.164713
10379	9.021816	-0.322274	-3.870727	-0.538308	-0.006424	0.026092	-0.781182	-0.205609	0.094990	0.562776	-0.260437	-0.766213	-0.168446
10380	9.040884	-0.409459	-3.881860	-0.544681	-0.013642	0.030478	-0.782575	-0.205055	0.096251	0.561621	-0.266524	-0.764245	-0.171686
10381	9.055475	-0.399946	-3.891650	-0.564686	-0.017148	0.030270	-0.782306	-0.203116	0.096960	0.559164	-0.272359	-0.763081	-0.175679
10382	9.038509	-0.428865	-3.896137	-0.533801	-0.015456	0.026191	-0.782307	-0.202977	0.096823	0.557972	-0.278231	-0.761112	-0.178783
10383	8.973614	-0.438363	-3.934602	-0.556459	-0.011799	0.031198	-0.782870	-0.201456	0.098642	0.555605	-0.283965	-0.759811	-0.182629
10384	8.968564	-0.467237	-3.919776	-0.553541	0.011482	0.045238	-0.783435	-0.199374	0.098667	0.554726	-0.290213	-0.757280	-0.185963
10385	9.021468	-0.457724	-3.890960	-0.545414	0.007893	0.040058	-0.783440	-0.198266	0.098955	0.552715	-0.295880	-0.755650	-0.189613
10386	9.036042	-0.467587	-3.907782	-0.553519	0.018746	0.039899	-0.783724	-0.196457	0.097317	0.551867	-0.301983	-0.752984	-0.193038
10387	9.021253	-0.464820	-3.866719	-0.548160	0.007953	0.034716	-0.783179	-0.194244	0.098718	0.549784	-0.307590	-0.751276	-0.196748
10388	9.035612	-0.501171	-3.868749	-0.549098	0.008972	0.022312	-0.784152	-0.194101	0.098174	0.548691	-0.313379	-0.748760	-0.200228
10389	9.023451	-0.471932	-3.842482	-0.553620	0.013497	0.022231	-0.785128	-0.192844	0.096258	0.546572	-0.318823	-0.746949	-0.204153
10390	9.232915	-0.438924	-3.763398	-0.560968	0.002711	0.025794	-0.785965	-0.192009	0.095997	0.545268	-0.324780	-0.744348	-0.207718
10391	9.074268	-0.445703	-3.847675	-0.542892	-0.013577	0.022537	-0.784726	-0.189380	0.096982	0.542783	-0.330205	-0.742776	-0.211272
10392	9.026054	-0.530274	-3.894989	-0.557459	-0.015188	0.008204	-0.784862	-0.190353	0.097803	0.541106	-0.335897	-0.740419	-0.214844
10393	8.907097	-0.496965	-4.098155	-0.541934	0.002913	-0.009429	-0.786254	-0.189798	0.098650	0.538695	-0.340754	-0.738797	-0.218798
10394	9.005059	-0.719782	-4.078887	-0.556260	0.037310	-0.019548	-0.784306	-0.190494	0.098074	0.537629	-0.345755	-0.735990	-0.222994
10395	8.789752	-0.684066	-3.994434	-0.562732	0.052253	-0.077261	-0.785130	-0.192430	0.096954	0.535463	-0.349613	-0.734129	-0.228264
10396	8.828426	-0.628613	-3.975775	-0.546796	0.089269	0.005869	-0.784424	-0.194644	0.094713	0.535297	-0.354606	-0.730550	-0.232396
10397	9.160786	-0.540486	-3.846733	-0.558638	0.102146	-0.012853	-0.785534	-0.194073	0.090439	0.534145	-0.359119	-0.727635	-0.237214
10398	9.036735	-0.133665	-3.836610	-0.548109	0.102942	-0.105596	-0.784554	-0.195170	0.086133	0.533588	-0.362395	-0.724624	-0.242636
10399	9.102984	-0.302683	-3.747832	-0.562201	0.127479	-0.022768	-0.786067	-0.197366	0.080036	0.532702	-0.366638	-0.721401	-0.247761
10400	9.016129	-0.350629	-3.773758	-0.540377	0.132834	-0.029645	-0.785505	-0.197764	0.074080	0.532949	-0.370741	-0.717483	-0.252458
10401	8.987611	-0.195682	-3.756120	-0.543884	0.163583	-0.040477	-0.785502	-0.197613	0.070071	0.532585	-0.374320	-0.714011	-0.257731
10402	9.096946	-0.422858	-3.649838	-0.560103	0.181665	-0.039021	-0.784935	-0.199119	0.063688	0.533278	-0.378201	-0.709458	-0.263149
10403	9.188384	-0.374745	-3.592510	-0.558268	0.200796	-0.062095	-0.784639	-0.201727	0.055360	0.533179	-0.381397	-0.705585	-0.269085
10404	9.239040	-0.144784	-3.479171	-0.570958	0.196057	-0.028564	-0.785739	-0.203091	0.048854	0.533985	-0.385406	-0.700646	-0.274622
10405	9.217346	-0.108311	-3.465052	-0.565477	0.195925	-0.016999	-0.786273	-0.206530	0.040662	0.533955	-0.389289	-0.696341	-0.280098
10406	9.306334	-0.150310	-3.136110	-0.545527	0.203107	-0.024774	-0.786129	-0.206229	0.033195	0.535007	-0.392981	-0.691345	-0.285262
10407	9.475095	0.139618	-2.975275	-0.544229	0.153024	-0.063312	-0.785561	-0.207310	0.024051	0.534251	-0.396183	-0.687883	-0.290572
10408	9.322131	0.401156	-3.040807	-0.524352	0.134823	-0.054116	-0.783878	-0.209791	0.018203	0.534305	-0.399584	-0.683895	-0.295193
10409	9.043194	0.600859	-3.074072	-0.544076	0.181778	-0.058203	-0.785805	-0.212252	0.008649	0.533930	-0.402621	-0.680012	-0.300664
10410	9.133927	0.351417	-3.068994	-0.554942	0.203824	-0.099173	-0.785239	-0.213482	0.002684	0.534352	-0.405274	-0.675390	-0.306707
10411	9.269639	0.401003	-3.118052	-0.543741	0.245092	-0.083335	-0.784528	-0.215677	-0.005228	0.534635	-0.407515	-0.670954	-0.312919
10412	9.392969	0.140196	-2.965507	-0.545089	0.293317	-0.035892	-0.784373	-0.217448	-0.015206	0.536664	-0.410293	-0.664826	-0.318838
10413	9.394417	-0.138251	-2.665219	-0.562411	0.275221	-0.020994	-0.783942	-0.218524	-0.026008	0.537534	-0.413317	-0.659332	-0.324819
10414	9.396998	-0.238257	-2.424911	-0.539607	0.232632	0.091859	-0.782695	-0.216002	-0.034844	0.539549	-0.418040	-0.652730	-0.328745
10415	9.618751	-0.142487	-2.344128	-0.539793	0.198253	0.110699	-0.784651	-0.211807	-0.043914	0.540400	-0.422994	-0.647000	-0.332318
10416	9.777937	-0.225828	-2.372405	-0.543752	0.168064	0.065745	-0.784378	-0.209007	-0.052048	0.541284	-0.427781	-0.641190	-0.335992
10417	9.937378	-0.183339	-2.373092	-0.551545	0.098986	0.039577	-0.784384	-0.206494	-0.057416	0.540237	-0.432556	-0.636957	-0.339596
10418	9.962128	0.007489	-2.360758	-0.544543	0.041878	0.075424	-0.785089	-0.202866	-0.063459	0.539504	-0.438268	-0.632340	-0.342055
10419	9.986173	0.063155	-2.322753	-0.539769	-0.042450	0.033546	-0.786346	-0.200918	-0.064813	0.536678	-0.443753	-0.629688	-0.344317
10420	9.848406	0.136908	-2.260573	-0.547498	-0.103503	0.012578	-0.786358	-0.198705	-0.062853	0.533594	-0.449650	-0.627099	-0.346179
10421	9.519786	-0.112761	-2.327415	-0.546050	-0.150007	-0.031448	-0.786223	-0.198157	-0.060774	0.528866	-0.455075	-0.626052	-0.348233
10422	9.421735	0.027719	-2.374758	-0.538951	-0.171605	-0.038309	-0.785803	-0.199838	-0.056092	0.524597	-0.460663	-0.624635	-0.349884
10423	9.503968	-0.210480	-2.512345	-0.553539	-0.189542	-0.039261	-0.787336	-0.199855	-0.049718	0.519200	-0.466292	-0.623935	-0.351722
10424	9.515098	-0.114788	-2.655978	-0.548220	-0.203836	-0.054129	-0.787053	-0.202373	-0.043107	0.514269	-0.471950	-0.622861	-0.353321
10425	9.419785	-0.105474	-2.808170	-0.555425	-0.187412	-0.073787	-0.788999	-0.203782	-0.035085	0.508576	-0.477099	-0.622360	-0.355521
10426	9.482493	-0.115535	-2.808142	-0.560681	-0.160430	-0.065156	-0.787744	-0.205880	-0.030551	0.503930	-0.482379	-0.620780	-0.357766
10427	9.395564	-0.192507	-2.838576	-0.556826	-0.124364	-0.071551	-0.786623	-0.208809	-0.026164	0.498973	-0.487069	-0.619524	-0.360527
10428	9.269833	-0.230300	-2.825906	-0.562008	-0.088421	-0.060364	-0.787177	-0.209644	-0.024786	0.495188	-0.491849	-0.617097	-0.363407
10429	9.288473	-0.237153	-2.743706	-0.541906	-0.072388	-0.050497	-0.786751	-0.212290	-0.021773	0.491140	-0.496229	-0.615143	-0.366247
10430	9.384489	-0.244614	-2.680932	-0.552639	-0.066407	-0.008181	-0.787167	-0.212710	-0.020391	0.488052	-0.501346	-0.611988	-0.368684
10431	9.520786	-0.110671	-2.764757	-0.552625	-0.071040	0.008705	-0.786059	-0.212301	-0.019012	0.484322	-0.506496	-0.609268	-0.371060
10432	9.502415	-0.062833	-2.861911	-0.563519	-0.076471	0.017464	-0.787440	-0.214239	-0.019022	0.481139	-0.512049	-0.605805	-0.373244
10433	9.525954	0.245798	-2.947534	-0.552507	-0.053096	0.019267	-0.786608	-0.213965	-0.018472	0.477665	-0.517130	-0.602727	-0.375675
10434	9.437190	0.379243	-2.951321	-0.556192	-0.041998	-0.010923	-0.787028	-0.213133	-0.018184	0.474710	-0.521954	-0.599214	-0.378362
10435	9.327028	0.468934	-3.017409	-0.545207	-0.016636	-0.032189	-0.788822	-0.215902	-0.018475	0.471317	-0.526005	-0.596316	-0.381558
10436	9.182103	0.436019	-3.016848	-0.552223	0.024865	-0.036983	-0.786745	-0.214523	-0.017647	0.468959	-0.529916	-0.592414	-0.385114
10437	9.071101	0.300979	-3.082844	-0.541658	0.087459	0.007835	-0.787147	-0.217989	-0.017680	0.467106	-0.533548	-0.588084	-0.388968
10438	9.024306	0.389291	-2.919471	-0.553124	0.117609	0.065896	-0.788397	-0.217419	-0.021537	0.466582	-0.537902	-0.582146	-0.392517
10439	9.170938	0.335509	-2.870744	-0.540053	0.151387	0.110979	-0.787157	-0.213799	-0.026488	0.466248	-0.542147	-0.576056	-0.396041
10440	9.325581	0.533129	-2.800673	-0.536370	0.189597	0.071032	-0.790219	-0.211696	-0.031422	0.466712	-0.545761	-0.569443	-0.400074
10441	9.893270	0.769523	-3.069843	-0.540039	0.204407	0.039211	-0.789802	-0.210571	-0.036532	0.466350	-0.548666	-0.563571	-0.404809
10442	9.536216	0.849249	-3.046094	-0.542400	0.180212	-0.077505	-0.789797	-0.210689	-0.042757	0.465385	-0.550656	-0.558550	-0.410142
10443	9.093777	0.954493	-2.892045	-0.560825	0.164398	-0.118401	-0.789496	-0.215397	-0.045436	0.462993	-0.552220	-0.554569	-0.416106
10444	9.412723	1.233324	-2.808602	-0.540806	0.173213	-0.102200	-0.788498	-0.220372	-0.051581	0.461715	-0.553905	-0.549835	-0.421532
10445	9.973710	1.490664	-2.826721	-0.540875	0.147661	-0.057664	-0.786954	-0.223419	-0.054113	0.459799	-0.555999	-0.545472	-0.426509
10446	9.940840	1.286055	-2.732582	-0.559851	0.030911	-0.090822	-0.786802	-0.226327	-0.055528	0.456803	-0.559135	-0.541704	-0.430414
10447	9.556306	1.121902	-2.706074	-0.560195	-0.045050	-0.065691	-0.787073	-0.228696	-0.051816	0.452446	-0.562885	-0.538998	-0.433513
10448	9.357833	0.871549	-2.751338	-0.544189	-0.132008	-0.026116	-0.786788	-0.231208	-0.047279	0.448382	-0.567927	-0.536064	-0.434796
10449	9.336004	0.823299	-2.760434	-0.542380	-0.170450	0.038710	-0.787075	-0.230399	-0.039800	0.443720	-0.573656	-0.533413	-0.435319
10450	9.308523	0.890148	-2.918191	-0.547967	-0.206643	0.059224	-0.787925	-0.228203	-0.032025	0.439501	-0.580221	-0.530069	-0.434981
10451	9.337017	0.932026	-3.148228	-0.546222	-0.232010	0.075346	-0.789601	-0.227387	-0.026056	0.434371	-0.586827	-0.527440	-0.434468
10452	9.349176	0.936721	-3.157961	-0.555142	-0.212256	0.087509	-0.792117	-0.224763	-0.020754	0.430186	-0.593712	-0.523671	-0.433837
10453	9.278461	0.942605	-3.061287	-0.544261	-0.215972	0.092948	-0.792414	-0.221315	-0.014769	0.425312	-0.600250	-0.520636	-0.433298
10454	9.122293	0.943030	-3.150480	-0.555274	-0.218316	0.057421	-0.794102	-0.217725	-0.008633	0.420734	-0.606781	-0.517194	-0.432793
10455	8.867922	0.941052	-3.336158	-0.536916	-0.183111	0.037914	-0.794664	-0.217042	-0.005025	0.415725	-0.612310	-0.514543	-0.433005
10456	8.559173	0.809570	-3.418842	-0.543790	-0.127263	0.038299	-0.795508	-0.215813	0.001633	0.412005	-0.617677	-0.510601	-0.433606
10457	8.515344	0.904689	-3.323200	-0.544610	-0.010061	0.128686	-0.797334	-0.210669	-0.000928	0.409388	-0.622620	-0.505281	-0.435244
10458	9.090652	0.834853	-3.477822	-0.550221	0.219149	0.198099	-0.799162	-0.204266	-0.006796	0.410430	-0.626555	-0.496382	-0.438841
10459	9.371180	0.152986	-3.260387	-0.529199	0.352878	0.243485	-0.800573	-0.196733	-0.019432	0.412572	-0.629216	-0.486700	-0.443840
10460	8.935889	-0.214862	-3.011672	-0.549261	0.377949	0.163331	-0.803089	-0.190585	-0.031797	0.414781	-0.631246	-0.476815	-0.449592
10461	8.671117	-0.349957	-2.855179	-0.563515	0.434030	0.141509	-0.803244	-0.184019	-0.046113	0.416278	-0.632296	-0.467306	-0.456662
10462	8.877561	-0.357646	-2.717650	-0.556823	0.478826	0.167886	-0.803538	-0.177031	-0.062636	0.419269	-0.633308	-0.456314	-0.463586
10463	9.751026	-0.557425	-2.484643	-0.548597	0.482284	0.189334	-0.805084	-0.169199	-0.081493	0.421745	-0.634011	-0.445781	-0.470574
10464	10.797957	-0.627180	-2.151841	-0.550917	0.410259	0.197016	-0.802733	-0.163046	-0.098875	0.424335	-0.635657	-0.434902	-0.476173
10465	10.933306	-0.785747	-2.254146	-0.540779	0.289650	0.180195	-0.806096	-0.153561	-0.113274	0.425052	-0.637836	-0.426053	-0.480599
10466	9.987219	-0.709421	-2.207825	-0.541746	0.145666	0.149920	-0.803063	-0.146047	-0.123040	0.424939	-0.641378	-0.418009	-0.483042
10467	9.668917	-0.889878	-2.016928	-0.515147	0.044695	0.137484	-0.805034	-0.138951	-0.128484	0.423458	-0.645230	-0.411955	-0.484411
10468	9.797614	-0.687731	-2.021772	-0.548226	0.003672	0.110863	-0.806170	-0.132838	-0.130902	0.421645	-0.649786	-0.405498	-0.485351
10469	10.033399	-0.645012	-1.909007	-0.546995	-0.082749	0.105264	-0.807858	-0.127984	-0.129732	0.418362	-0.654792	-0.400565	-0.485559
10470	9.798251	-0.358611	-1.945714	-0.560121	-0.142127	0.101042	-0.810242	-0.122848	-0.129661	0.415066	-0.660693	-0.395289	-0.484718
10471	9.567352	-0.292337	-2.013795	-0.565714	-0.202167	0.165004	-0.811513	-0.118274	-0.127668	0.411101	-0.667379	-0.390315	-0.482966
10472	9.498783	-0.285774	-2.192570	-0.575026	-0.259128	0.191779	-0.813778	-0.109971	-0.120372	0.407488	-0.675123	-0.384580	-0.479855
10473	9.429768	-0.494568	-2.417263	-0.564238	-0.294407	0.200938	-0.816314	-0.103338	-0.111432	0.403073	-0.682819	-0.379805	-0.476485
10474	9.376026	-0.929990	-2.542803	-0.540593	-0.310854	0.211871	-0.818717	-0.095879	-0.100272	0.399627	-0.690772	-0.374449	-0.472144
10475	9.259328	-1.263045	-2.592085	-0.564098	-0.303559	0.211487	-0.822503	-0.089800	-0.090498	0.395145	-0.698480	-0.369494	-0.468465
10476	9.142553	-1.576647	-2.622255	-0.535662	-0.258509	0.193787	-0.824614	-0.085248	-0.081306	0.391895	-0.705607	-0.363926	-0.464861
10477	9.120005	-1.827912	-2.636334	-0.543841	-0.227205	0.122692	-0.825058	-0.080280	-0.073368	0.387368	-0.711659	-0.359696	-0.462716
10478	9.109218	-1.991749	-2.569256	-0.541760	-0.171105	0.094037	-0.828690	-0.076963	-0.067220	0.383670	-0.717178	-0.354734	-0.461104
10479	8.985173	-2.116224	-2.504882	-0.556205	-0.132782	0.045818	-0.828700	-0.075733	-0.061675	0.378916	-0.721803	-0.350664	-0.460932
10480	9.134400	-2.102304	-2.447251	-0.554310	-0.122044	0.054650	-0.830508	-0.075878	-0.058343	0.374974	-0.726591	-0.345725	-0.460364
10481	9.358960	-1.911862	-2.681623	-0.550472	-0.066704	0.015513	-0.831210	-0.074637	-0.055697	0.370477	-0.730260	-0.341572	-0.461299
10482	9.507904	-1.654375	-3.090604	-0.548189	0.013638	0.001859	-0.831906	-0.074357	-0.055827	0.367031	-0.733304	-0.336407	-0.463016
10483	9.062271	-1.302721	-3.337959	-0.541606	0.073429	-0.040928	-0.832449	-0.076706	-0.058336	0.363063	-0.735157	-0.332085	-0.466315
10484	8.590889	-0.738730	-3.275970	-0.560213	0.159922	-0.035512	-0.833543	-0.079876	-0.063617	0.360036	-0.736595	-0.326251	-0.470490
10485	9.471593	-0.013172	-3.838536	-0.543058	0.317026	-0.064285	-0.834082	-0.082067	-0.071934	0.357347	-0.735922	-0.320493	-0.477499
10486	8.712818	1.066172	-3.192380	-0.565133	0.322628	-0.082318	-0.833233	-0.083557	-0.083297	0.354812	-0.735431	-0.314076	-0.484361
10487	9.829562	0.891892	-2.887498	-0.548351	0.379923	-0.038050	-0.834316	-0.087677	-0.095088	0.352572	-0.734175	-0.307452	-0.492091
10488	10.437244	-0.120828	-2.693387	-0.551832	0.348695	0.031973	-0.832493	-0.089588	-0.105910	0.351452	-0.733888	-0.299234	-0.498346
10489	10.399508	-0.334590	-2.908401	-0.510629	0.257749	0.004680	-0.830942	-0.092887	-0.116192	0.349367	-0.733672	-0.293199	-0.503689
10490	9.957804	-0.727303	-2.777790	-0.542478	0.142460	-0.089787	-0.830079	-0.099119	-0.119582	0.345895	-0.734552	-0.288259	-0.507638
10491	9.653462	-0.594281	-2.679806	-0.543386	0.056898	-0.195479	-0.830049	-0.106334	-0.118688	0.340089	-0.735335	-0.286212	-0.511571
10492	9.293612	-0.502589	-2.291353	-0.564037	-0.001863	-0.267980	-0.829731	-0.116330	-0.115475	0.333624	-0.736726	-0.284630	-0.514700
10493	9.333486	-0.514030	-2.148728	-0.566033	-0.054563	-0.218140	-0.829681	-0.128683	-0.112559	0.326580	-0.738570	-0.283401	-0.517247
10494	9.523311	-0.725434	-2.144207	-0.564634	-0.111971	-0.245183	-0.830468	-0.140766	-0.106731	0.319678	-0.741145	-0.282168	-0.518547
10495	9.630841	-0.659331	-2.285223	-0.557590	-0.160823	-0.224417	-0.829879	-0.149803	-0.100604	0.312062	-0.743890	-0.281754	-0.519480
10496	9.497065	-0.611113	-2.437798	-0.562906	-0.190426	-0.137617	-0.828475	-0.154825	-0.092368	0.305822	-0.747783	-0.279398	-0.518875
10497	9.334893	-0.267467	-2.521147	-0.533868	-0.196085	-0.124842	-0.830675	-0.161499	-0.085781	0.299357	-0.751210	-0.277918	-0.518489
10498	9.160945	-0.169262	-2.449526	-0.572085	-0.210451	-0.112843	-0.831088	-0.163598	-0.079714	0.293087	-0.755410	-0.275176	-0.517430
10499	9.335331	-0.049680	-2.472839	-0.560690	-0.167922	-0.036840	-0.831769	-0.168197	-0.072287	0.287241	-0.759085	-0.271882	-0.517070
10500	9.580994	-0.016900	-2.393802	-0.560641	-0.169938	-0.010237	-0.833434	-0.169875	-0.067035	0.282395	-0.763267	-0.267430	-0.515906
10501	9.547114	-0.021459	-2.384041	-0.556765	-0.143141	0.012637	-0.832475	-0.167252	-0.063973	0.277219	-0.766816	-0.263243	-0.515602
10502	9.347211	-0.073843	-2.460505	-0.565644	-0.112455	0.008762	-0.836645	-0.167252	-0.061036	0.272765	-0.770439	-0.258091	-0.515181
10503	9.084595	-0.038600	-2.499204	-0.570732	-0.062115	0.020731	-0.837484	-0.166705	-0.057981	0.267853	-0.773162	-0.253152	-0.516129
10504	9.201911	-0.016295	-2.678403	-0.538765	0.086918	0.064456	-0.837766	-0.165030	-0.060866	0.265375	-0.774773	-0.246309	-0.518300
10505	9.322880	-0.419655	-2.910844	-0.559264	0.255961	0.112702	-0.838329	-0.161955	-0.067884	0.263157	-0.774479	-0.238335	-0.523572
10506	9.021070	-0.803493	-2.766022	-0.562314	0.349736	0.099588	-0.839722	-0.159146	-0.077803	0.261917	-0.773503	-0.229267	-0.529650
10507	8.946224	-1.285809	-2.683224	-0.552864	0.367165	0.156127	-0.840009	-0.154808	-0.089513	0.260776	-0.772010	-0.220037	-0.536265
10508	9.598270	-1.919017	-2.425755	-0.548902	0.408522	0.168344	-0.840294	-0.150606	-0.102192	0.260676	-0.770433	-0.209684	-0.542690
10509	11.264218	-2.252528	-2.685204	-0.556381	0.392919	0.126200	-0.840586	-0.143613	-0.119960	0.259285	-0.768323	-0.200648	-0.549719
10510	10.507142	-2.136815	-2.719308	-0.553996	0.283609	-0.050166	-0.839738	-0.144687	-0.131596	0.256152	-0.767057	-0.194197	-0.555246
10511	9.261417	-1.605032	-2.404647	-0.545512	0.175817	-0.006259	-0.839180	-0.143689	-0.140304	0.252630	-0.766607	-0.188369	-0.559472
10512	8.732207	-1.502229	-1.955688	-0.565918	0.127338	-0.023125	-0.838205	-0.142555	-0.148599	0.248983	-0.767137	-0.182140	-0.562435
10513	9.609931	-1.337528	-1.784739	-0.548960	0.063808	0.030734	-0.838351	-0.139763	-0.154101	0.245425	-0.767993	-0.176218	-0.564713
10514	10.032572	-0.940044	-1.944372	-0.559323	-0.013991	0.079007	-0.840865	-0.136142	-0.156811	0.242502	-0.770355	-0.169170	-0.564913
10515	9.581831	-1.170323	-2.124824	-0.537948	-0.091538	0.069004	-0.841986	-0.133641	-0.157330	0.238999	-0.772953	-0.163511	-0.564523
10516	9.213296	-1.173407	-2.216109	-0.561020	-0.135280	0.031777	-0.843669	-0.130595	-0.154657	0.235085	-0.776442	-0.157735	-0.563020
10517	9.346639	-1.507282	-2.144911	-0.563278	-0.093389	0.082783	-0.844932	-0.128245	-0.151304	0.231327	-0.779132	-0.151544	-0.562561
10518	9.656562	-1.408262	-2.228578	-0.549142	-0.150996	0.074536	-0.847026	-0.127152	-0.144914	0.228011	-0.782776	-0.145282	-0.560506
10519	9.493414	-1.354679	-2.325603	-0.574405	-0.143986	0.107792	-0.849825	-0.122996	-0.141392	0.224191	-0.786053	-0.138768	-0.559109
10520	9.385889	-1.517739	-2.231827	-0.559654	-0.091500	0.072209	-0.851367	-0.120788	-0.136793	0.220824	-0.788964	-0.132135	-0.557955
10521	9.276058	-1.574223	-2.100579	-0.548814	-0.080438	0.036846	-0.852770	-0.117599	-0.135781	0.216789	-0.791120	-0.126699	-0.557745
10522	9.391432	-1.528525	-2.019095	-0.544958	-0.053639	0.061522	-0.853338	-0.115390	-0.132296	0.213610	-0.793420	-0.120213	-0.557140
10523	9.461682	-1.577658	-2.076628	-0.547543	-0.044801	0.082680	-0.854042	-0.113448	-0.131856	0.210201	-0.795186	-0.113878	-0.557250
10524	9.320980	-1.709489	-2.045975	-0.557760	-0.093566	0.097852	-0.854608	-0.111515	-0.128789	0.207112	-0.797970	-0.106822	-0.555821
10525	9.197173	-2.042605	-2.112160	-0.552158	-0.070024	0.079130	-0.856839	-0.110273	-0.125162	0.203545	-0.799922	-0.100558	-0.555501
10526	9.617605	-2.026287	-2.170892	-0.535581	0.011747	0.001065	-0.856292	-0.108895	-0.122801	0.199931	-0.801153	-0.094850	-0.556044
10527	9.643509	-1.428721	-2.421622	-0.557252	0.077338	-0.063192	-0.857670	-0.111107	-0.124058	0.194994	-0.801114	-0.090187	-0.558623
10528	9.151411	-1.134930	-2.308268	-0.555040	0.151191	-0.067227	-0.856412	-0.112207	-0.127952	0.190551	-0.800652	-0.084793	-0.561656
10529	8.865209	-0.598729	-1.866886	-0.566268	0.148046	-0.115120	-0.856529	-0.116352	-0.132558	0.184989	-0.799662	-0.080581	-0.565532
10530	9.527810	-0.254980	-1.876441	-0.571978	0.139494	-0.152109	-0.855672	-0.121053	-0.137593	0.179281	-0.799155	-0.076385	-0.568661
10531	10.610719	0.074155	-2.253644	-0.555305	0.179809	-0.118264	-0.853703	-0.125761	-0.141391	0.173846	-0.797635	-0.072264	-0.573005
10532	10.768358	-0.063198	-2.419035	-0.566449	0.141275	-0.133174	-0.853675	-0.131714	-0.144634	0.168431	-0.797018	-0.067803	-0.576017
10533	10.495006	-0.529221	-2.249173	-0.549227	0.028454	-0.225290	-0.851976	-0.139067	-0.145137	0.161594	-0.796963	-0.065993	-0.578258
10534	9.957936	-0.626566	-2.126562	-0.561876	-0.088302	-0.267311	-0.851087	-0.153376	-0.138376	0.154383	-0.798709	-0.064466	-0.577991
10535	9.582313	-0.324328	-2.090774	-0.547330	-0.196912	-0.323131	-0.850622	-0.166302	-0.130076	0.146105	-0.801021	-0.064945	-0.576889
10536	9.503559	0.041928	-2.338784	-0.564117	-0.236888	-0.375233	-0.849606	-0.179103	-0.118044	0.137394	-0.804227	-0.065553	-0.574494
10537	9.118696	0.162106	-2.443503	-0.557039	-0.269387	-0.375893	-0.848437	-0.195237	-0.104527	0.128179	-0.807191	-0.066960	-0.572302
10538	9.243166	0.240184	-2.584675	-0.547747	-0.279125	-0.297834	-0.846456	-0.206664	-0.089169	0.120534	-0.810791	-0.066597	-0.568906
10539	9.318966	-0.003472	-2.828502	-0.562014	-0.285066	-0.230736	-0.847254	-0.217804	-0.074893	0.112809	-0.814002	-0.065618	-0.566011
10540	9.417451	0.251255	-2.957114	-0.567385	-0.292624	-0.186462	-0.846673	-0.226168	-0.062259	0.106071	-0.817816	-0.063234	-0.562074
10541	9.120391	-0.003612	-3.050518	-0.545217	-0.264277	-0.149311	-0.845272	-0.231483	-0.049323	0.099517	-0.820746	-0.061050	-0.559236
10542	8.991419	0.165306	-2.832363	-0.561309	-0.215611	-0.144505	-0.844983	-0.236512	-0.038312	0.093430	-0.823620	-0.057874	-0.556392
10543	8.780425	0.145660	-2.708640	-0.553557	-0.141909	-0.132534	-0.845531	-0.239867	-0.029767	0.087043	-0.825120	-0.055066	-0.555490
10544	8.772873	0.359255	-2.566046	-0.567597	-0.070057	-0.100389	-0.843430	-0.244881	-0.024855	0.081498	-0.826342	-0.050817	-0.554918
10545	8.815454	0.439664	-2.417201	-0.548870	-0.020484	-0.012883	-0.844122	-0.245575	-0.024027	0.076626	-0.826514	-0.045872	-0.555787
10546	8.937327	0.411257	-2.586175	-0.531604	0.061300	0.101848	-0.844543	-0.244320	-0.025948	0.074045	-0.826324	-0.038464	-0.556980
10547	9.564576	0.080728	-3.027892	-0.546363	0.273570	0.157096	-0.846227	-0.239024	-0.032796	0.071340	-0.823235	-0.030299	-0.562385
10548	9.424468	-1.051628	-2.623658	-0.547270	0.395937	0.166756	-0.845960	-0.233991	-0.045194	0.069458	-0.819194	-0.021150	-0.568902
10549	10.085670	-1.162418	-2.671629	-0.546797	0.411858	0.009322	-0.845411	-0.229647	-0.059261	0.065208	-0.814244	-0.015174	-0.576650
10550	11.187506	-2.014924	-2.637014	-0.539024	0.319812	0.032209	-0.845402	-0.228909	-0.073085	0.061906	-0.810803	-0.008421	-0.581975
10551	10.121915	-1.365806	-3.084981	-0.540214	0.214920	-0.132702	-0.845526	-0.231245	-0.079886	0.056142	-0.807928	-0.005023	-0.586580
10552	8.885032	-1.046718	-2.767958	-0.551562	0.168275	-0.165507	-0.842449	-0.234276	-0.088101	0.050309	-0.806117	-0.001506	-0.589612
10553	8.987007	-0.779774	-2.099392	-0.542680	0.139036	-0.125391	-0.841873	-0.237582	-0.095470	0.044628	-0.804033	0.001993	-0.592904
10554	10.121313	-0.433108	-1.940482	-0.560286	0.084896	-0.091380	-0.839644	-0.237282	-0.104060	0.039533	-0.803124	0.006733	-0.594461
10555	10.164101	0.176480	-2.184121	-0.545240	-0.005832	-0.025085	-0.839770	-0.240048	-0.106300	0.035020	-0.802656	0.011758	-0.595297
10556	9.358583	-0.078203	-2.373491	-0.548628	-0.084431	-0.109755	-0.838796	-0.239906	-0.108104	0.029925	-0.803684	0.015942	-0.594090
10557	9.250783	-0.223594	-2.545685	-0.549917	-0.145536	-0.128005	-0.838783	-0.244084	-0.102892	0.024151	-0.804839	0.019293	-0.592688
10558	9.723889	-0.554354	-2.407325	-0.535101	-0.111500	-0.109415	-0.838220	-0.247441	-0.094355	0.019283	-0.806103	0.023308	-0.591002
10559	9.409905	-0.758189	-2.472281	-0.560889	-0.169840	-0.125370	-0.837644	-0.254694	-0.081986	0.013407	-0.807473	0.026860	-0.589140
10560	9.388887	-0.841510	-2.292531	-0.566612	-0.138886	-0.258346	-0.835404	-0.260274	-0.073762	0.006287	-0.809063	0.028833	-0.586981
10561	9.082042	-0.747179	-2.201360	-0.550599	-0.110641	-0.404352	-0.832324	-0.266956	-0.068184	-0.002697	-0.809783	0.027813	-0.586064
10562	9.157754	-0.438136	-2.168668	-0.550816	-0.086107	-0.226640	-0.831738	-0.275581	-0.060393	-0.009225	-0.810624	0.030123	-0.584718
10563	9.438740	-0.506673	-2.025728	-0.569795	-0.076241	-0.209188	-0.828936	-0.282265	-0.054260	-0.016218	-0.810722	0.032525	-0.584302
10564	9.777762	-0.658080	-1.937512	-0.544214	-0.111560	-0.099815	-0.827811	-0.287288	-0.045745	-0.021136	-0.811699	0.036828	-0.582531
10565	10.160067	-0.760680	-2.115672	-0.556836	-0.133615	-0.040483	-0.827807	-0.290092	-0.036369	-0.025848	-0.812257	0.041879	-0.581220
10566	10.238880	-0.303402	-2.720077	-0.574804	-0.104647	-0.040768	-0.826145	-0.289976	-0.030709	-0.030575	-0.813010	0.047492	-0.579504
10567	9.169819	0.210380	-2.787199	-0.567536	-0.092042	-0.055064	-0.827262	-0.290276	-0.022958	-0.035637	-0.813013	0.052429	-0.578784
10568	8.520939	0.852177	-2.827317	-0.567652	-0.066316	-0.115427	-0.825873	-0.290847	-0.018687	-0.041143	-0.813315	0.056719	-0.577588
10569	9.395710	1.421118	-3.322892	-0.554351	0.104263	-0.238124	-0.823899	-0.298067	-0.017532	-0.048367	-0.811196	0.058352	-0.579843
10570	9.878601	1.185196	-3.465873	-0.531255	0.114904	-0.423618	-0.819413	-0.308213	-0.014075	-0.057048	-0.809689	0.057063	-0.581285
10571	10.214372	1.090233	-3.242980	-0.549068	0.174419	-0.417069	-0.814638	-0.320857	-0.010369	-0.066370	-0.806843	0.055644	-0.584382
10572	9.949454	0.920843	-2.774424	-0.556404	0.170818	-0.419885	-0.807085	-0.334209	-0.004202	-0.075467	-0.804500	0.054643	-0.586599
10573	9.493933	0.765218	-2.615031	-0.545909	0.135217	-0.480704	-0.803700	-0.348119	0.006140	-0.085434	-0.802025	0.052231	-0.588837
10574	9.542847	0.885577	-2.640600	-0.562021	0.063804	-0.544121	-0.796419	-0.363848	0.018647	-0.095950	-0.800886	0.049472	-0.589005
10575	8.936375	1.198301	-2.706097	-0.549005	-0.054700	-0.504398	-0.788866	-0.379598	0.037513	-0.106035	-0.800496	0.047085	-0.588002
10576	8.803662	0.750720	-2.923208	-0.550743	-0.086686	-0.456525	-0.781056	-0.390355	0.055876	-0.115173	-0.800897	0.045890	-0.585827
10577	8.961338	0.785427	-3.010787	-0.554394	-0.139724	-0.365968	-0.774080	-0.400972	0.074386	-0.123586	-0.801243	0.046022	-0.583625
10578	9.559573	0.636432	-3.048583	-0.536979	-0.183214	-0.241543	-0.770181	-0.406583	0.091449	-0.129884	-0.802490	0.048340	-0.580348
10579	9.449039	0.850040	-3.007328	-0.551598	-0.191259	-0.241662	-0.764898	-0.411093	0.109757	-0.136677	-0.803251	0.050615	-0.577534
10580	9.116205	1.011951	-2.955535	-0.534228	-0.195407	-0.194597	-0.761841	-0.414483	0.126435	-0.142360	-0.804506	0.053689	-0.574127
10581	8.918847	1.259997	-2.904884	-0.525297	-0.185997	-0.244986	-0.756708	-0.415370	0.139941	-0.148713	-0.805220	0.055630	-0.571323
10582	8.850643	1.588628	-2.976111	-0.575996	-0.156995	-0.236879	-0.752251	-0.420552	0.152301	-0.155579	-0.805863	0.058386	-0.568305
10583	8.781542	1.568962	-3.099021	-0.535481	-0.098161	-0.189007	-0.748780	-0.422259	0.163046	-0.161519	-0.805420	0.061102	-0.566989
10584	8.751582	1.671757	-2.921335	-0.547507	0.011644	-0.171246	-0.746131	-0.425894	0.170180	-0.167366	-0.804078	0.064053	-0.566873
10585	8.895814	1.380446	-2.988345	-0.563209	0.132855	-0.215526	-0.742242	-0.426896	0.176779	-0.174291	-0.800898	0.065925	-0.569068
10586	9.013654	1.431411	-3.221019	-0.545314	0.330178	-0.124485	-0.742653	-0.428424	0.178011	-0.179960	-0.795777	0.068498	-0.574161
10587	9.622563	0.124414	-3.325640	-0.543626	0.469045	0.062187	-0.745444	-0.424516	0.172402	-0.183708	-0.788317	0.073441	-0.582593
10588	9.276796	-1.052270	-2.874730	-0.534881	0.393231	0.060743	-0.749486	-0.420045	0.165149	-0.187112	-0.782060	0.078602	-0.589230
10589	9.529404	-1.316946	-3.210371	-0.538831	0.380910	0.232426	-0.757559	-0.414447	0.155310	-0.188383	-0.775195	0.086594	-0.596730
10590	10.781427	-1.059795	-3.335722	-0.549211	0.356336	0.184095	-0.762858	-0.407181	0.142147	-0.190443	-0.768911	0.093979	-0.603055
10591	11.102707	-0.584107	-3.457433	-0.550945	0.237546	0.176975	-0.768993	-0.400065	0.133277	-0.192058	-0.763660	0.101911	-0.607907
10592	9.919237	-0.333483	-3.214618	-0.542411	0.069040	0.061116	-0.770942	-0.397537	0.124881	-0.194899	-0.760974	0.108416	-0.609245
10593	8.822055	0.072196	-2.821433	-0.552196	0.002855	-0.001592	-0.771761	-0.399592	0.117674	-0.198077	-0.758896	0.114616	-0.609677
10594	8.953464	0.203318	-2.588709	-0.556082	-0.041489	0.023438	-0.773416	-0.400810	0.109652	-0.201316	-0.757501	0.121137	-0.609090
10595	9.345260	0.352386	-2.315459	-0.559633	-0.026314	0.045505	-0.774532	-0.399415	0.108015	-0.203876	-0.755598	0.128297	-0.609135
10596	9.204779	0.130695	-2.356287	-0.561637	-0.038508	-0.002269	-0.773979	-0.399285	0.110225	-0.207491	-0.754130	0.134474	-0.608402
10597	9.345236	-0.185678	-2.570396	-0.541035	-0.085221	-0.026513	-0.773848	-0.398753	0.117146	-0.210388	-0.753173	0.140609	-0.607204
10598	9.437523	-0.383059	-2.739861	-0.553140	-0.142818	-0.026299	-0.773862	-0.397679	0.128222	-0.213856	-0.752997	0.146743	-0.604754
10599	9.633795	-0.506608	-2.591362	-0.547510	-0.173853	-0.181721	-0.772898	-0.398139	0.140935	-0.218349	-0.753514	0.151051	-0.601435
10600	9.331698	-1.118051	-2.518900	-0.535144	-0.130341	-0.125371	-0.771537	-0.393599	0.151206	-0.222762	-0.753481	0.155403	-0.598744
10601	9.216868	-0.691549	-2.443774	-0.549428	-0.108261	-0.069029	-0.769177	-0.395302	0.161682	-0.225993	-0.752826	0.161210	-0.596818
10602	9.338064	-0.813932	-2.570624	-0.563726	-0.075743	-0.069381	-0.768909	-0.394779	0.171229	-0.230317	-0.751769	0.166487	-0.595045
10603	9.313579	-0.871665	-2.553035	-0.558174	-0.077867	-0.037469	-0.767531	-0.393136	0.176630	-0.233271	-0.750574	0.172797	-0.593603
10604	9.163788	-0.885128	-2.538187	-0.552136	-0.006220	0.004591	-0.767820	-0.391909	0.183422	-0.236756	-0.748423	0.178705	-0.593189
10605	9.140610	-0.851818	-2.644837	-0.551066	0.142958	0.046154	-0.766588	-0.388456	0.187044	-0.239267	-0.744304	0.185200	-0.595368
10606	9.320148	-0.256986	-2.791849	-0.552364	0.273297	-0.013812	-0.769095	-0.386501	0.184594	-0.243962	-0.738807	0.189491	-0.598949
10607	9.130149	-0.402218	-2.635343	-0.563204	0.307062	-0.059328	-0.770757	-0.386762	0.180731	-0.248430	-0.732992	0.193814	-0.602860
10608	10.791861	1.079219	-3.649538	-0.538768	0.459428	-0.050554	-0.772692	-0.387844	0.173681	-0.254040	-0.725319	0.196444	-0.608922
10609	9.749716	1.188746	-3.028423	-0.562358	0.246054	-0.170058	-0.774062	-0.390304	0.163569	-0.259553	-0.720621	0.199471	-0.611187
10610	9.693295	0.716720	-2.827375	-0.547634	0.265708	-0.163011	-0.772099	-0.393905	0.160613	-0.265861	-0.715580	0.201528	-0.613718
10611	10.053906	0.273946	-2.552311	-0.556534	0.234150	-0.054992	-0.773219	-0.392243	0.162160	-0.269776	-0.710553	0.206210	-0.616290
10612	10.041493	0.271881	-2.508782	-0.537470	0.089976	-0.062735	-0.772411	-0.388117	0.172155	-0.273957	-0.707238	0.210500	-0.616807
10613	10.033968	0.029778	-2.588218	-0.560101	-0.004609	-0.152680	-0.770912	-0.384284	0.186567	-0.278069	-0.705531	0.215162	-0.615312
10614	9.240934	-0.245188	-2.530934	-0.555488	-0.110365	-0.228256	-0.768848	-0.383238	0.204820	-0.283665	-0.705230	0.218421	-0.611945
10615	9.070029	-0.169324	-2.550881	-0.558614	-0.169736	-0.238568	-0.763729	-0.381925	0.223881	-0.288009	-0.705923	0.222795	-0.607524
10616	9.127437	-0.421351	-2.606133	-0.537614	-0.191992	-0.179817	-0.757916	-0.380612	0.242661	-0.292373	-0.706434	0.226956	-0.603291
10617	9.548503	-0.357073	-2.723387	-0.554182	-0.240752	-0.153072	-0.753486	-0.380402	0.260056	-0.295188	-0.707609	0.232908	-0.598254
10618	9.506683	-0.297519	-2.902788	-0.556198	-0.277695	-0.151092	-0.749624	-0.377275	0.276933	-0.299035	-0.708827	0.238165	-0.592807
10619	9.252497	-0.351024	-2.826951	-0.539744	-0.257005	-0.159935	-0.742973	-0.376091	0.291832	-0.301537	-0.710280	0.243940	-0.587427
10620	9.120354	-0.103435	-2.783631	-0.548718	-0.213408	-0.194806	-0.736863	-0.378090	0.305319	-0.306061	-0.710911	0.248061	-0.582579
10621	9.171708	0.201096	-2.724278	-0.555486	-0.121450	-0.196288	-0.731587	-0.379385	0.315916	-0.309805	-0.710830	0.252658	-0.578710
10622	9.247726	0.398395	-2.784569	-0.551661	-0.076238	-0.214170	-0.728388	-0.381635	0.323060	-0.315247	-0.709880	0.255662	-0.575610
10623	9.032834	0.280595	-2.517194	-0.547568	0.028669	-0.264378	-0.723234	-0.386104	0.329060	-0.320381	-0.708442	0.258238	-0.573392
10624	8.779584	0.317956	-2.208008	-0.548962	0.122629	-0.296881	-0.722391	-0.388605	0.329996	-0.327726	-0.705584	0.258744	-0.572537
10625	8.779279	0.553313	-2.056002	-0.555249	0.248063	-0.216315	-0.720708	-0.392215	0.330084	-0.333524	-0.701281	0.260633	-0.573618
10626	9.605451	0.520769	-2.177551	-0.549990	0.408567	-0.024218	-0.720980	-0.392756	0.325932	-0.339196	-0.693614	0.263050	-0.578490
10627	10.268906	-0.470226	-2.317180	-0.556490	0.469267	0.046120	-0.728098	-0.383983	0.319991	-0.343066	-0.685258	0.267137	-0.584265
10628	9.785336	-1.068020	-2.176976	-0.545290	0.324210	-0.167123	-0.732557	-0.380502	0.318955	-0.349824	-0.679217	0.268079	-0.586875
10629	10.165037	-0.287229	-2.526870	-0.556004	0.240894	-0.203697	-0.734082	-0.380486	0.315094	-0.355271	-0.674780	0.270353	-0.587676
10630	11.914564	-0.232744	-2.486328	-0.551183	0.234579	-0.082928	-0.734646	-0.378260	0.313323	-0.360593	-0.669202	0.273088	-0.589546
10631	11.179515	-0.410698	-2.700810	-0.559997	0.048478	-0.230670	-0.733122	-0.378278	0.317737	-0.365260	-0.667133	0.276486	-0.587431
10632	9.686944	-0.511836	-2.601039	-0.554035	-0.167863	-0.241979	-0.727836	-0.381649	0.327205	-0.370245	-0.667073	0.280015	-0.582686
10633	8.830247	-0.489957	-2.283625	-0.536884	-0.215456	-0.181519	-0.722822	-0.386404	0.335831	-0.372461	-0.667979	0.285736	-0.577436
10634	8.732991	-0.484867	-1.568381	-0.550810	-0.308359	-0.067930	-0.718369	-0.389205	0.340886	-0.374540	-0.668507	0.292550	-0.572042
10635	9.532384	0.257574	-2.218006	-0.556062	-0.286867	-0.034218	-0.711430	-0.389109	0.349409	-0.374822	-0.669171	0.300939	-0.566705
10636	9.347187	-0.148961	-2.493492	-0.545490	-0.318706	-0.108285	-0.704779	-0.388067	0.365275	-0.377157	-0.670003	0.307173	-0.560798
10637	9.272082	-0.422141	-2.586988	-0.539961	-0.359100	-0.030170	-0.697591	-0.382866	0.381594	-0.376631	-0.671485	0.315928	-0.554478
10638	9.190289	-0.644823	-2.726945	-0.554325	-0.354757	-0.006518	-0.691250	-0.374897	0.400162	-0.377654	-0.671910	0.323827	-0.548681
10639	9.305668	-0.839086	-2.761174	-0.570785	-0.402834	0.038701	-0.684635	-0.366376	0.419563	-0.376356	-0.673077	0.334117	-0.541932
10640	9.175128	-0.699926	-2.665907	-0.558013	-0.372918	0.010345	-0.677453	-0.359789	0.436173	-0.377041	-0.673428	0.342333	-0.535857
10641	9.146851	-0.983883	-2.889816	-0.565801	-0.323332	0.009918	-0.670285	-0.349311	0.450334	-0.376393	-0.673831	0.351504	-0.529835
10642	8.665071	-0.979125	-3.000366	-0.569892	-0.240216	-0.019042	-0.663377	-0.343413	0.465557	-0.378401	-0.672769	0.358376	-0.525130
10643	8.713022	-1.228827	-3.079792	-0.581658	-0.074055	-0.055604	-0.660916	-0.335820	0.474468	-0.380327	-0.670806	0.364904	-0.521742
10644	10.496342	-0.666551	-3.726307	-0.551959	0.172694	-0.029765	-0.660803	-0.330139	0.476186	-0.385159	-0.665561	0.368261	-0.522556
10645	9.586552	0.091035	-3.675556	-0.551761	0.126662	-0.128651	-0.662476	-0.328325	0.474004	-0.388854	-0.662237	0.371968	-0.521416
10646	8.124553	0.303498	-3.632481	-0.562918	0.127305	-0.212215	-0.661483	-0.332901	0.472843	-0.395366	-0.658670	0.373324	-0.520067
10647	10.335850	1.315180	-3.859347	-0.556198	0.235929	-0.236981	-0.662280	-0.339806	0.464341	-0.401046	-0.654977	0.374734	-0.519367
10648	9.654564	0.875564	-3.355809	-0.555353	0.140753	-0.087987	-0.662260	-0.343677	0.460704	-0.406224	-0.650326	0.377495	-0.519187
10649	9.977121	0.786934	-3.292433	-0.566718	0.076128	-0.105364	-0.660872	-0.343263	0.460283	-0.409465	-0.647198	0.381975	-0.517270
10650	8.943914	0.352581	-3.460164	-0.556402	-0.053992	-0.083472	-0.660086	-0.334000	0.468810	-0.413095	-0.644466	0.386356	-0.514534
10651	8.798204	0.371682	-3.643807	-0.549431	-0.131006	-0.040473	-0.658060	-0.322247	0.478321	-0.413814	-0.643105	0.393155	-0.510493
10652	9.369905	0.038636	-3.771327	-0.544436	-0.233105	-0.004322	-0.654082	-0.312584	0.489455	-0.415039	-0.641628	0.399862	-0.506129
10653	8.971804	0.147723	-3.730937	-0.549864	-0.279010	0.087829	-0.647461	-0.304043	0.502494	-0.413214	-0.640691	0.409472	-0.501101
10654	8.543879	0.138928	-3.636038	-0.557785	-0.272382	0.149528	-0.643057	-0.296319	0.512498	-0.412676	-0.638148	0.418532	-0.497289
10655	8.813782	0.101178	-3.604568	-0.543242	-0.248658	0.112446	-0.637528	-0.291084	0.519425	-0.410691	-0.636655	0.428038	-0.492734
10656	8.858307	0.133955	-3.728215	-0.553396	-0.235293	0.036185	-0.633517	-0.288203	0.526478	-0.411462	-0.634633	0.435219	-0.488389
10657	8.695184	0.076023	-3.881982	-0.547739	-0.193648	0.009423	-0.629920	-0.285450	0.530352	-0.410969	-0.633368	0.442912	-0.483506
10658	8.613503	0.144105	-3.897129	-0.545139	-0.078564	0.033509	-0.627982	-0.284776	0.534770	-0.412995	-0.629839	0.448624	-0.481118
10659	8.548879	0.223590	-3.617660	-0.550361	-0.008791	-0.009459	-0.626865	-0.286166	0.535024	-0.414341	-0.626888	0.454507	-0.478285
10660	8.587256	0.378661	-3.513133	-0.555365	0.082426	-0.030402	-0.627960	-0.289344	0.532233	-0.418531	-0.622249	0.458130	-0.477237
10661	8.790451	0.503030	-3.514792	-0.529182	0.155319	0.067709	-0.628915	-0.292657	0.527918	-0.420388	-0.617149	0.463329	-0.477208
10662	9.056696	0.529804	-3.602427	-0.557566	0.270883	0.059652	-0.634728	-0.296084	0.519629	-0.425436	-0.609791	0.466453	-0.479146
10663	9.445891	0.029459	-3.616694	-0.530982	0.414396	0.119253	-0.643881	-0.297552	0.508342	-0.429220	-0.601625	0.470020	-0.482596
10664	9.418097	-0.534584	-3.417074	-0.538787	0.461188	0.125864	-0.654986	-0.296926	0.494326	-0.435090	-0.591834	0.472038	-0.487451
10665	9.263904	-1.089825	-3.096577	-0.556046	0.433859	0.161982	-0.664826	-0.299632	0.480266	-0.438861	-0.582690	0.476093	-0.491130
10666	11.275616	-1.724660	-3.275810	-0.553828	0.413868	0.303127	-0.675237	-0.299007	0.466244	-0.442599	-0.571362	0.480598	-0.496666
10667	10.015826	-1.064661	-2.952896	-0.549553	0.349757	0.103454	-0.685774	-0.300876	0.451091	-0.445983	-0.563487	0.484591	-0.498753
10668	9.313653	-0.546935	-2.406859	-0.545334	0.199637	0.054783	-0.690889	-0.304713	0.440441	-0.449930	-0.556626	0.487976	-0.499610
10669	9.385674	-0.508304	-2.339735	-0.551994	0.015132	0.038162	-0.693635	-0.310783	0.432515	-0.450730	-0.552611	0.494170	-0.497252
10670	9.837463	-0.474728	-2.698299	-0.554899	-0.175927	0.053569	-0.693047	-0.317427	0.428016	-0.451061	-0.549353	0.500954	-0.493762
10671	9.664935	0.044065	-2.607213	-0.541473	-0.314299	0.005063	-0.688579	-0.322850	0.429171	-0.448774	-0.548953	0.509535	-0.487469
10672	9.151973	-0.047608	-3.098392	-0.555500	-0.304350	0.102055	-0.684699	-0.322050	0.436342	-0.447285	-0.546365	0.517916	-0.482892
10673	8.885811	-0.219878	-3.091281	-0.555622	-0.293874	0.035565	-0.679164	-0.318907	0.446843	-0.445002	-0.545238	0.526641	-0.476800
10674	9.222702	-0.376346	-3.041663	-0.557526	-0.294501	0.009938	-0.673360	-0.314247	0.459848	-0.444445	-0.543398	0.533840	-0.471382
10675	9.405299	-0.471372	-2.982861	-0.572059	-0.283427	-0.009739	-0.667847	-0.306253	0.471507	-0.442839	-0.542399	0.541982	-0.464706
10676	9.124372	-0.708760	-2.970171	-0.539457	-0.272235	-0.073209	-0.663156	-0.300750	0.481901	-0.443032	-0.541323	0.547816	-0.458899
10677	8.951884	-0.740205	-3.148383	-0.550043	-0.203321	-0.118019	-0.657076	-0.295251	0.492423	-0.443029	-0.540867	0.553734	-0.452291
10678	8.841775	-0.907479	-3.344491	-0.572710	-0.088387	-0.065062	-0.652108	-0.289189	0.501299	-0.445491	-0.537670	0.558251	-0.448112
10679	8.593403	-1.112571	-3.158245	-0.546309	0.029755	0.002552	-0.651032	-0.281717	0.506071	-0.446933	-0.533737	0.563271	-0.445086
10680	8.925522	-1.096964	-3.033225	-0.554481	0.188470	-0.005531	-0.652724	-0.275889	0.506144	-0.451730	-0.527515	0.565727	-0.444546
10681	10.407608	-0.717340	-3.822267	-0.557849	0.307091	-0.143913	-0.658413	-0.276271	0.499821	-0.457711	-0.522599	0.566723	-0.442963
10682	9.220887	0.276621	-3.735125	-0.552799	0.298548	-0.209385	-0.662835	-0.280116	0.491102	-0.465483	-0.517651	0.565935	-0.441680
10683	8.955257	0.751554	-3.795639	-0.584837	0.255241	-0.187368	-0.666684	-0.288126	0.483442	-0.471521	-0.513409	0.567076	-0.438753
10684	11.295856	0.097607	-4.381008	-0.550321	0.348426	-0.118112	-0.670277	-0.290579	0.472517	-0.478963	-0.506944	0.566630	-0.438785
10685	9.825541	0.632877	-3.735077	-0.565955	0.259366	-0.243629	-0.674144	-0.294712	0.466557	-0.485303	-0.503452	0.566907	-0.435470
10686	8.935197	-0.133835	-3.193784	-0.559287	0.199897	-0.065680	-0.676800	-0.290400	0.464547	-0.490634	-0.497539	0.568393	-0.434352
10687	8.376840	-0.345791	-2.871744	-0.560644	0.135098	-0.082263	-0.679184	-0.284983	0.463791	-0.494078	-0.493305	0.571370	-0.431362
10688	9.261285	0.117891	-2.800786	-0.543147	0.023950	-0.041330	-0.678519	-0.278894	0.467445	-0.496989	-0.488749	0.574624	-0.428875
10689	9.460172	0.290823	-3.155735	-0.533027	-0.080129	-0.089147	-0.678833	-0.271423	0.473334	-0.497750	-0.486689	0.579344	-0.423956
10690	9.164962	0.313192	-3.353711	-0.561264	-0.126414	-0.040586	-0.674693	-0.266183	0.479718	-0.499063	-0.483185	0.584190	-0.419751
10691	9.362544	0.399449	-3.272790	-0.553306	-0.142421	-0.065117	-0.671377	-0.263721	0.488017	-0.499071	-0.481140	0.589841	-0.414149
10692	9.383556	0.302934	-3.228251	-0.562122	-0.146758	0.019721	-0.667635	-0.262356	0.492013	-0.499606	-0.477034	0.595401	-0.410281
10693	9.114769	0.242348	-3.140235	-0.541933	-0.138276	0.063186	-0.664596	-0.259328	0.497139	-0.498476	-0.473492	0.602037	-0.406053
10694	8.754252	0.284159	-3.000084	-0.548912	-0.078654	0.044085	-0.662514	-0.259482	0.500441	-0.499448	-0.468621	0.606962	-0.403167
10695	8.540242	0.590287	-2.952475	-0.544579	0.032858	0.062906	-0.662647	-0.260869	0.500428	-0.500417	-0.463615	0.611796	-0.400437
10696	8.700801	0.614903	-3.105180	-0.551355	0.123225	0.039315	-0.664447	-0.261827	0.497804	-0.503861	-0.457106	0.614605	-0.399299
10697	8.623923	0.884628	-3.330370	-0.558244	0.228492	-0.039231	-0.666638	-0.267623	0.490292	-0.508171	-0.451622	0.616539	-0.397088
10698	8.700101	0.759432	-3.565855	-0.549420	0.442387	0.016186	-0.671184	-0.274649	0.479189	-0.515641	-0.442810	0.615774	-0.398569
10699	9.891249	-0.776178	-2.931787	-0.563242	0.741835	0.191129	-0.687684	-0.278152	0.459086	-0.524377	-0.430238	0.614343	-0.403121
10700	9.607531	-0.768918	-2.443433	-0.539862	0.731133	0.161311	-0.703518	-0.274718	0.437666	-0.533918	-0.417226	0.611502	-0.408558
10701	12.195764	-1.424632	-2.289780	-0.546957	0.697927	0.280411	-0.715617	-0.268251	0.419430	-0.541005	-0.403834	0.610801	-0.413708
10702	10.489635	-2.337864	-2.427107	-0.555742	0.541315	0.043728	-0.728975	-0.259845	0.402745	-0.549073	-0.393439	0.608899	-0.415892
10703	10.029202	-0.992097	-2.156405	-0.542661	0.372320	-0.006325	-0.735199	-0.263811	0.390027	-0.554362	-0.386135	0.609204	-0.415275
10704	8.897862	-1.345511	-1.459937	-0.541594	0.235832	0.022525	-0.742946	-0.268883	0.377033	-0.558661	-0.378611	0.610241	-0.414919
10705	9.233376	-1.469829	-0.908124	-0.547839	0.148961	-0.030067	-0.745264	-0.276603	0.364246	-0.561424	-0.373303	0.612786	-0.412239
10706	9.998259	-0.894785	-0.925229	-0.547906	0.083882	0.105028	-0.746056	-0.284756	0.355593	-0.563174	-0.365910	0.616105	-0.411533
10707	10.180337	-0.828940	-1.032516	-0.530183	-0.016652	0.157213	-0.746874	-0.286810	0.348109	-0.562214	-0.359790	0.621643	-0.409911
10708	9.853439	-0.869137	-1.220088	-0.563703	-0.144226	0.131002	-0.747566	-0.287644	0.349212	-0.560964	-0.353724	0.627760	-0.407575
10709	9.892200	-1.007658	-1.305574	-0.549560	-0.245734	0.190172	-0.746052	-0.284883	0.351995	-0.556968	-0.348748	0.636122	-0.404364
10710	9.728299	-0.919530	-1.289425	-0.544636	-0.306657	0.148118	-0.743561	-0.283939	0.358763	-0.553288	-0.343933	0.643895	-0.401225
10711	9.508927	-1.078307	-1.396085	-0.543970	-0.327870	0.099541	-0.740802	-0.280497	0.364587	-0.548860	-0.340730	0.652318	-0.396405
10712	9.273802	-1.269892	-1.354975	-0.539143	-0.294721	0.113473	-0.736512	-0.278313	0.372322	-0.545474	-0.336253	0.659540	-0.392937
10713	9.202607	-1.528293	-1.013740	-0.560834	-0.262913	0.090844	-0.734021	-0.277512	0.380056	-0.542018	-0.332352	0.667147	-0.388168
10714	8.909822	-1.537458	-1.228280	-0.549658	-0.214146	0.069393	-0.730703	-0.275186	0.387524	-0.540028	-0.327654	0.673158	-0.384540
10715	9.591208	-1.595761	-1.363844	-0.538576	-0.161472	0.026875	-0.728212	-0.273399	0.390566	-0.538245	-0.323972	0.678920	-0.380003
10716	10.504498	-0.984826	-2.447056	-0.548145	-0.056030	-0.051416	-0.725296	-0.273549	0.392063	-0.539247	-0.319680	0.682343	-0.376065
10717	9.159019	-0.427045	-2.325841	-0.558381	-0.051939	-0.115465	-0.724315	-0.275354	0.392037	-0.540139	-0.316868	0.686056	-0.370367
10718	8.994986	0.052380	-2.724799	-0.543822	-0.074068	-0.065572	-0.723039	-0.281317	0.390860	-0.540934	-0.312920	0.689479	-0.366183
10719	11.042595	0.567880	-3.243092	-0.549901	-0.008789	-0.076150	-0.719658	-0.291576	0.387132	-0.542066	-0.309370	0.692818	-0.361190
10720	10.627422	0.694186	-3.171462	-0.537842	-0.027942	0.037270	-0.717963	-0.297112	0.382635	-0.542673	-0.303698	0.696264	-0.358456
10721	9.852513	0.257663	-3.039916	-0.552183	-0.042950	0.097129	-0.718247	-0.295867	0.383757	-0.542085	-0.297983	0.700954	-0.354984
10722	8.961313	-0.277136	-2.897454	-0.556845	-0.047952	0.040231	-0.717999	-0.289780	0.388382	-0.542447	-0.292176	0.704690	-0.351846
10723	8.787053	0.024921	-2.687972	-0.562287	-0.102485	-0.104585	-0.716631	-0.285919	0.394221	-0.542479	-0.289598	0.708805	-0.345609
10724	9.231073	0.041529	-2.676671	-0.570167	-0.169488	-0.157252	-0.711936	-0.280963	0.402120	-0.542529	-0.287251	0.712716	-0.339389
10725	9.207690	0.050767	-2.768556	-0.561137	-0.146442	-0.219211	-0.708741	-0.282102	0.409137	-0.542692	-0.286612	0.716512	-0.331586
10726	9.009579	0.037654	-2.746399	-0.524662	-0.161668	-0.151502	-0.701912	-0.288378	0.414968	-0.542506	-0.284587	0.719978	-0.326083
10727	9.299934	0.117617	-2.805667	-0.549882	-0.189615	-0.033011	-0.698847	-0.291031	0.418236	-0.540739	-0.281661	0.725107	-0.320139
10728	9.397828	0.222548	-2.930191	-0.549786	-0.197189	0.009538	-0.695505	-0.293545	0.421228	-0.539082	-0.277237	0.729943	-0.315774
10729	9.393173	0.173963	-2.975549	-0.553063	-0.159630	0.041996	-0.690780	-0.294960	0.426709	-0.537272	-0.272972	0.735057	-0.310670
10730	9.060469	0.369702	-2.924133	-0.540307	-0.150747	0.045584	-0.688003	-0.295254	0.429728	-0.535956	-0.267794	0.739434	-0.307042
10731	8.972501	0.419612	-2.760276	-0.567261	-0.106636	0.061786	-0.686761	-0.294161	0.434017	-0.534875	-0.262736	0.744038	-0.302137
10732	8.812304	0.464993	-2.620433	-0.557684	-0.002767	0.025841	-0.687455	-0.294156	0.433054	-0.535911	-0.256735	0.746738	-0.298779
10733	8.944584	0.454827	-2.567342	-0.537271	0.096709	-0.024048	-0.686190	-0.297204	0.431077	-0.538233	-0.252046	0.748407	-0.294390
10734	9.066217	0.421289	-2.398002	-0.540257	0.210313	-0.030960	-0.690769	-0.297313	0.425163	-0.542654	-0.245793	0.748335	-0.291732
10735	10.084930	0.143146	-2.570222	-0.539252	0.356169	-0.007778	-0.694088	-0.299360	0.417284	-0.548776	-0.239316	0.747135	-0.288727
10736	9.796319	-0.787522	-2.523210	-0.557457	0.386028	-0.119820	-0.700201	-0.297376	0.408638	-0.556329	-0.233142	0.744682	-0.285643
10737	9.220643	-0.986429	-2.450153	-0.557917	0.308546	-0.128342	-0.704644	-0.297070	0.403004	-0.562461	-0.228492	0.743360	-0.280795
10738	10.103186	-0.811101	-2.893023	-0.532541	0.294072	-0.120655	-0.708251	-0.296763	0.396257	-0.568443	-0.223103	0.741645	-0.277597
10739	11.236779	-1.094045	-2.944538	-0.550978	0.225423	-0.077789	-0.713242	-0.297276	0.386885	-0.572967	-0.218218	0.741311	-0.273034
10740	10.349615	-0.563225	-2.809139	-0.540689	0.138813	-0.079910	-0.714334	-0.300862	0.381601	-0.576391	-0.212964	0.741492	-0.269460
10741	9.194174	-0.590765	-2.580170	-0.548611	0.057171	-0.130176	-0.713488	-0.303493	0.379769	-0.578651	-0.209780	0.742752	-0.263580
10742	8.426556	-0.887272	-2.078114	-0.557281	-0.048744	-0.083845	-0.710972	-0.306543	0.377643	-0.579340	-0.205373	0.745089	-0.258898
10743	9.522841	-0.710510	-2.076721	-0.549848	-0.047468	-0.014517	-0.713169	-0.312075	0.374422	-0.579424	-0.200964	0.747942	-0.253896
10744	9.622120	-0.410376	-2.285573	-0.530716	-0.106366	0.115294	-0.711496	-0.313749	0.376190	-0.578073	-0.194162	0.751533	-0.251656
10745	9.627966	-0.670581	-2.541202	-0.543947	-0.190780	0.091753	-0.710117	-0.311818	0.378551	-0.575404	-0.188915	0.756326	-0.247372
10746	9.560462	-0.868963	-2.645208	-0.567958	-0.242590	0.053716	-0.708191	-0.308655	0.385346	-0.572374	-0.183261	0.761322	-0.243294
10747	9.535608	-1.037891	-2.633625	-0.546048	-0.237435	0.068953	-0.704872	-0.306323	0.390877	-0.569062	-0.178499	0.766436	-0.238501
10748	9.390295	-0.847501	-2.476091	-0.564318	-0.215233	0.012857	-0.701265	-0.306209	0.396106	-0.566550	-0.173351	0.770833	-0.234066
10749	9.326100	-0.964215	-2.655912	-0.533527	-0.240646	0.016893	-0.697936	-0.306382	0.404101	-0.563345	-0.169482	0.775599	-0.228833
10750	9.004183	-1.009893	-2.555910	-0.553098	-0.203236	0.069436	-0.694060	-0.304750	0.411419	-0.560650	-0.163504	0.779885	-0.225207
10751	9.328029	-1.007465	-2.614358	-0.549742	-0.129828	0.123941	-0.692135	-0.300604	0.414628	-0.558697	-0.157226	0.783695	-0.221270
10752	10.082574	-0.816711	-3.037900	-0.554059	-0.069826	0.079489	-0.691878	-0.296317	0.418128	-0.557971	-0.150461	0.786414	-0.218135
10753	9.276641	-0.440388	-3.181156	-0.548536	-0.027999	0.026109	-0.690492	-0.295909	0.419782	-0.558011	-0.145259	0.788660	-0.213399
10754	8.335941	-0.392167	-2.600567	-0.547906	0.116542	-0.031603	-0.691044	-0.296173	0.415910	-0.560630	-0.139497	0.788850	-0.209641
10755	9.798153	0.132990	-2.936975	-0.551861	0.197367	0.022200	-0.694364	-0.298366	0.410381	-0.564234	-0.133365	0.788453	-0.205417
10756	9.639007	0.182366	-2.930065	-0.555147	0.131101	-0.022574	-0.695608	-0.298761	0.404854	-0.567000	-0.127299	0.788439	-0.201667
10757	9.824574	0.021429	-2.974424	-0.551897	0.112069	-0.109095	-0.696436	-0.299586	0.403192	-0.569767	-0.123603	0.788542	-0.195678
10758	9.807524	0.147702	-2.893662	-0.541323	0.048691	-0.080264	-0.697548	-0.299865	0.404304	-0.571384	-0.118919	0.789173	-0.191269
10759	9.705992	-0.064812	-2.973303	-0.549074	-0.050593	-0.058558	-0.696718	-0.299037	0.405136	-0.571362	-0.115095	0.791140	-0.185462
10760	9.538124	0.075972	-3.042300	-0.547982	-0.147580	-0.095117	-0.693395	-0.297677	0.410933	-0.569900	-0.111298	0.793927	-0.180299
10761	9.119171	0.121472	-3.143724	-0.557460	-0.181238	-0.158790	-0.689652	-0.297012	0.417136	-0.568154	-0.109445	0.797083	-0.172861
10762	9.061778	0.121410	-3.211298	-0.546689	-0.184568	-0.194923	-0.684371	-0.298708	0.423163	-0.566398	-0.107366	0.799969	-0.166478
10763	9.277246	0.221297	-3.251359	-0.530129	-0.163257	-0.165608	-0.679915	-0.302344	0.429178	-0.564859	-0.105859	0.802699	-0.159382
10764	9.092741	0.330471	-3.368304	-0.564203	-0.127646	-0.102550	-0.674075	-0.304312	0.433262	-0.563700	-0.101902	0.805099	-0.153862
10765	9.121389	0.037260	-3.468964	-0.528448	-0.079087	-0.111303	-0.671571	-0.306278	0.439031	-0.563297	-0.099271	0.806892	-0.147538
10766	9.111657	0.100404	-3.428581	-0.534977	-0.089627	-0.137850	-0.668927	-0.307678	0.441348	-0.562752	-0.096084	0.808622	-0.142153
10767	9.210174	0.452057	-3.514785	-0.554774	-0.069987	-0.104516	-0.666551	-0.311577	0.444471	-0.562497	-0.093017	0.810306	-0.135459
10768	9.164009	0.665895	-3.372142	-0.538267	-0.074316	-0.033514	-0.663348	-0.313529	0.445118	-0.561876	-0.088048	0.811990	-0.131211
10769	9.093812	0.768309	-3.295875	-0.553144	-0.102698	-0.075982	-0.661813	-0.315337	0.445779	-0.560980	-0.084629	0.813988	-0.124753
10770	9.208622	0.681156	-3.205660	-0.562140	-0.090074	-0.071733	-0.658325	-0.319376	0.448477	-0.560198	-0.080045	0.815755	-0.119645
10771	9.627815	0.713023	-3.097851	-0.545947	-0.098946	-0.089982	-0.655276	-0.318004	0.451095	-0.559369	-0.076923	0.817554	-0.113109
10772	9.612866	0.551100	-3.115353	-0.542120	-0.099422	-0.040417	-0.653058	-0.317885	0.455505	-0.558289	-0.072062	0.819339	-0.108649
10773	9.367011	0.758433	-3.054519	-0.549517	-0.091816	-0.083040	-0.650561	-0.318186	0.461016	-0.557553	-0.068766	0.820963	-0.102107
10774	9.290684	0.658816	-3.217601	-0.568493	-0.106534	-0.040729	-0.646558	-0.313222	0.467122	-0.556352	-0.063617	0.822788	-0.097188
10775	9.327152	0.699573	-3.232601	-0.558864	-0.116589	-0.128121	-0.644485	-0.311860	0.473206	-0.555286	-0.061001	0.824530	-0.089924
10776	9.218671	0.646840	-3.272942	-0.555240	-0.111045	-0.146717	-0.640330	-0.309803	0.477345	-0.554146	-0.057743	0.826152	-0.084027
10777	8.928718	0.755608	-3.174706	-0.567832	-0.087601	-0.146174	-0.638121	-0.307608	0.483436	-0.553577	-0.055264	0.827441	-0.076419
10778	9.016336	0.899886	-3.200595	-0.565114	-0.089471	-0.138131	-0.632302	-0.305427	0.490883	-0.552743	-0.051708	0.828756	-0.070470
10779	9.260369	1.004758	-3.187595	-0.545895	-0.068019	-0.125590	-0.631206	-0.302671	0.495606	-0.552426	-0.049096	0.829693	-0.063443
10780	9.036506	0.894215	-3.314116	-0.571929	-0.024656	-0.127984	-0.628157	-0.301857	0.499187	-0.552612	-0.045203	0.830220	-0.057550
10781	9.156490	0.632235	-3.352427	-0.567849	0.018199	-0.086629	-0.627467	-0.301031	0.500573	-0.553679	-0.041586	0.830147	-0.050662
10782	9.267158	0.394280	-3.422404	-0.544542	0.066049	-0.009691	-0.629426	-0.297840	0.501451	-0.555175	-0.035930	0.829649	-0.046607
10783	9.505092	0.136646	-3.419848	-0.562158	0.120613	0.044631	-0.633057	-0.293394	0.501525	-0.557781	-0.030076	0.828411	-0.041377
10784	9.152808	-0.232496	-3.294451	-0.569067	0.155483	0.070749	-0.635295	-0.289078	0.498129	-0.560643	-0.022731	0.826879	-0.037869
10785	8.862466	-0.210670	-3.187997	-0.558288	0.185931	-0.017837	-0.638362	-0.286150	0.495554	-0.564327	-0.017871	0.824734	-0.032096
10786	9.866023	-0.063529	-3.379439	-0.532622	0.261246	-0.075268	-0.640712	-0.287933	0.491128	-0.568953	-0.013279	0.821800	-0.027589
10787	10.046678	-0.331012	-3.463677	-0.567015	0.231909	-0.000289	-0.646681	-0.287617	0.483293	-0.573335	-0.007979	0.818988	-0.021960
10788	9.745062	-0.521103	-3.250950	-0.551512	0.185833	0.099159	-0.650992	-0.285652	0.479059	-0.576566	-0.000353	0.816827	-0.019123
10789	9.125865	-0.751179	-3.182319	-0.551369	0.142177	-0.063504	-0.655434	-0.285625	0.473976	-0.579428	0.003742	0.814909	-0.013092
10790	9.129671	-0.781889	-3.066007	-0.542655	0.097297	-0.087021	-0.656544	-0.285477	0.471911	-0.581221	0.008196	0.813662	-0.008256
10791	9.414085	-0.885200	-3.070067	-0.569645	0.054618	0.066013	-0.658781	-0.282003	0.471411	-0.582584	0.014645	0.812631	-0.003536
10792	9.418898	-0.948237	-3.098364	-0.554886	0.041145	0.152958	-0.660742	-0.277972	0.470084	-0.583367	0.023135	0.811878	-0.001307
10793	9.365439	-1.212278	-2.868231	-0.562222	0.026706	0.156443	-0.662997	-0.270758	0.470868	-0.584207	0.031026	0.811009	0.002125
10794	9.331059	-1.198985	-3.095448	-0.541263	0.036603	0.147787	-0.663989	-0.266323	0.472442	-0.584845	0.039268	0.810183	0.004189
10795	9.238647	-0.960298	-2.890202	-0.566774	-0.047802	0.029467	-0.665533	-0.262430	0.470558	-0.584396	0.045218	0.810157	0.009026
10796	9.413925	-0.710555	-2.965707	-0.566786	-0.045999	0.033066	-0.664160	-0.259112	0.473071	-0.583601	0.051904	0.810279	0.012779
10797	9.235177	-0.733532	-2.955547	-0.541538	-0.074926	0.028191	-0.664735	-0.255101	0.476713	-0.582685	0.057589	0.810474	0.017127
10798	9.009887	-0.838068	-2.896092	-0.550607	-0.071247	0.020923	-0.663922	-0.250949	0.478963	-0.581436	0.063893	0.810814	0.020731
10799	9.146891	-1.022696	-2.913544	-0.559589	-0.032918	-0.027183	-0.661158	-0.248756	0.485050	-0.581107	0.068921	0.810487	0.025994
10800	9.378064	-1.135246	-2.902933	-0.548877	-0.030582	-0.088964	-0.660634	-0.242113	0.488987	-0.580416	0.073403	0.810416	0.030896
10801	9.527968	-1.150961	-2.946449	-0.549831	-0.040502	-0.085345	-0.658301	-0.236310	0.494009	-0.579905	0.077435	0.810170	0.036579
10802	9.558828	-0.939393	-3.088985	-0.568898	-0.030370	-0.097975	-0.656924	-0.234105	0.497340	-0.579130	0.081998	0.810018	0.041906
10803	9.521353	-0.809187	-3.172536	-0.546800	0.030989	-0.119312	-0.656109	-0.230514	0.501244	-0.579704	0.085430	0.808915	0.047977
10804	9.442003	-0.605320	-3.111886	-0.566426	0.127100	-0.176741	-0.656657	-0.231893	0.499297	-0.581354	0.088540	0.806985	0.054435
10805	9.065632	-0.455652	-2.743386	-0.551136	0.214493	-0.091365	-0.660532	-0.234364	0.494322	-0.584859	0.092308	0.803591	0.060504
10806	9.316323	-0.183110	-2.575218	-0.580017	0.236837	-0.052838	-0.662055	-0.234762	0.489766	-0.588315	0.097439	0.800029	0.065920
10807	9.279119	0.264393	-2.541503	-0.528002	0.186916	-0.136800	-0.667320	-0.236670	0.483147	-0.591287	0.100244	0.796955	0.072065
10808	9.202571	0.244940	-2.637829	-0.560881	0.146393	-0.122795	-0.668147	-0.237770	0.480791	-0.593172	0.104144	0.794511	0.077804
10809	9.599851	0.173356	-2.864677	-0.560831	0.131740	-0.090774	-0.671216	-0.234147	0.477671	-0.595194	0.108149	0.791851	0.083782
10810	9.648438	-0.190781	-3.080546	-0.566311	0.108283	-0.084528	-0.670412	-0.227776	0.479667	-0.596458	0.112773	0.789676	0.089061
10811	9.601384	-0.075119	-3.180834	-0.526514	0.117717	-0.151343	-0.673222	-0.220984	0.483078	-0.598141	0.115452	0.787304	0.095129
10812	9.561752	-0.272799	-3.144750	-0.551848	0.130454	-0.153522	-0.674642	-0.214051	0.484543	-0.599605	0.118763	0.784958	0.101041
10813	9.508430	-0.175324	-3.068450	-0.555999	0.097003	-0.238293	-0.673972	-0.208370	0.485427	-0.600629	0.120499	0.782914	0.108495
10814	9.591967	0.075027	-3.139007	-0.547181	0.062809	-0.245004	-0.673573	-0.204631	0.487122	-0.600793	0.122449	0.781518	0.115257
10815	9.350185	0.164175	-3.038201	-0.548791	0.049338	-0.152981	-0.674417	-0.202697	0.489915	-0.601191	0.125555	0.779787	0.121399
10816	9.168597	0.197308	-2.946515	-0.553066	0.041242	-0.055708	-0.674022	-0.197988	0.491620	-0.601396	0.130571	0.778088	0.125911
10817	9.117144	0.152205	-2.868627	-0.551821	0.042127	0.043361	-0.674591	-0.194656	0.491106	-0.602075	0.136805	0.775872	0.129661
10818	9.291497	0.170013	-2.936710	-0.533481	0.037011	0.103803	-0.676280	-0.189661	0.491447	-0.602609	0.144061	0.773761	0.131920
10819	9.379887	0.289427	-3.073464	-0.537112	0.043453	0.093145	-0.678113	-0.182995	0.490146	-0.603377	0.150893	0.771363	0.134785
10820	9.331823	0.204734	-3.140106	-0.540662	0.079953	0.043322	-0.680221	-0.177443	0.490220	-0.604320	0.157169	0.768799	0.137995
10821	9.235108	0.324260	-3.059162	-0.533519	0.089330	-0.001776	-0.681900	-0.174523	0.489156	-0.605445	0.162372	0.766092	0.142037
10822	9.123971	0.257196	-3.075178	-0.544204	0.134633	-0.026096	-0.682751	-0.169937	0.486721	-0.606958	0.167454	0.762992	0.146301
10823	9.233474	0.369216	-2.827714	-0.529535	0.188993	-0.066042	-0.687470	-0.170193	0.483435	-0.609335	0.171334	0.759244	0.151342
10824	9.505581	0.537644	-2.670494	-0.548331	0.235815	-0.049671	-0.691080	-0.169893	0.479039	-0.612233	0.175784	0.754883	0.156275
10825	9.814560	0.319434	-2.475183	-0.546964	0.284017	0.001384	-0.694418	-0.167644	0.472173	-0.616087	0.180582	0.749594	0.161043
10826	9.573099	-0.574754	-1.957497	-0.541540	0.245695	0.042187	-0.700694	-0.160675	0.465930	-0.619356	0.186274	0.744686	0.164750
10827	9.396508	-0.718729	-1.972567	-0.543872	0.221530	-0.076287	-0.703076	-0.155108	0.461718	-0.621928	0.190102	0.740357	0.170114
10828	9.375259	-0.532819	-1.633941	-0.550925	0.255552	-0.050036	-0.707385	-0.153415	0.455960	-0.624915	0.194470	0.735525	0.175114
10829	9.928613	-1.029396	-1.653301	-0.569511	0.178217	-0.051497	-0.713512	-0.148945	0.450520	-0.626751	0.199163	0.731448	0.180284
10830	9.947819	-0.602847	-1.435804	-0.546601	0.122048	-0.126915	-0.717104	-0.152946	0.446634	-0.627440	0.202799	0.728512	0.185638
10831	9.656561	-0.652991	-1.246397	-0.548736	0.083464	-0.148009	-0.714583	-0.157105	0.444220	-0.627561	0.206185	0.725998	0.191264
10832	9.586474	-0.664585	-1.238926	-0.559680	0.092799	-0.179173	-0.716511	-0.160698	0.441708	-0.627511	0.209313	0.723520	0.197325
10833	9.729105	-0.580852	-1.230386	-0.556088	0.078201	-0.158655	-0.716495	-0.164019	0.439184	-0.627429	0.212679	0.721007	0.203100
10834	9.833834	-1.036014	-1.261689	-0.525099	0.057808	-0.112201	-0.718149	-0.166925	0.438337	-0.627229	0.216461	0.718755	0.207654
10835	10.071525	-0.883349	-1.341027	-0.544893	0.059195	-0.052214	-0.718696	-0.168723	0.437216	-0.627304	0.221337	0.716000	0.211763
10836	9.960863	-0.752047	-1.323015	-0.531909	0.060170	0.031081	-0.717859	-0.169134	0.434993	-0.627653	0.227229	0.712995	0.214609
10837	9.826188	-0.569790	-1.295875	-0.538957	0.043027	0.135486	-0.720085	-0.167875	0.433363	-0.628251	0.234799	0.709549	0.216128
10838	9.719847	-0.433259	-1.210276	-0.547947	0.039054	0.179629	-0.722594	-0.165363	0.430365	-0.628776	0.243067	0.705960	0.217209
10839	9.569757	-0.713575	-0.975000	-0.551448	0.049700	0.195368	-0.723710	-0.163827	0.428038	-0.629565	0.251601	0.701976	0.218117
10840	9.750690	-0.637105	-0.930189	-0.569446	0.046527	0.258915	-0.726498	-0.161037	0.424907	-0.630317	0.261175	0.697673	0.218496
10841	9.763188	-1.071872	-0.884280	-0.573289	0.013376	0.238672	-0.726787	-0.157979	0.423005	-0.630549	0.270723	0.693685	0.218902
10842	9.903349	-1.131081	-0.936962	-0.564535	-0.005869	0.172569	-0.728325	-0.155477	0.422351	-0.630092	0.279212	0.690387	0.219978
10843	9.822046	-1.106934	-1.021687	-0.546875	-0.035684	0.072985	-0.729165	-0.153808	0.421406	-0.628958	0.286330	0.687928	0.221770
10844	9.757648	-0.961712	-1.049798	-0.546391	-0.066635	0.008609	-0.729013	-0.157000	0.422064	-0.626960	0.292562	0.686312	0.224288
10845	9.699267	-0.905224	-0.963370	-0.562060	-0.092569	-0.005578	-0.728449	-0.159222	0.422728	-0.624534	0.299022	0.684876	0.226910
10846	9.687046	-0.965616	-0.972344	-0.550287	-0.092500	-0.019605	-0.725950	-0.159237	0.425475	-0.621965	0.305001	0.683661	0.229658
10847	9.822427	-0.874557	-0.959045	-0.549650	-0.117455	-0.047714	-0.725253	-0.160636	0.428775	-0.619017	0.310815	0.682772	0.232453
10848	9.938729	-0.989585	-1.073891	-0.547935	-0.133571	-0.058196	-0.721221	-0.162044	0.432325	-0.615659	0.316397	0.682245	0.235372
10849	9.824015	-0.764352	-1.110076	-0.559088	-0.169545	-0.059868	-0.718432	-0.164832	0.434765	-0.611820	0.322371	0.681957	0.238093
10850	9.718893	-0.653051	-1.193325	-0.553684	-0.200595	-0.017155	-0.715092	-0.167916	0.442453	-0.607635	0.328864	0.681884	0.240131
10851	9.613152	-0.674555	-1.260595	-0.557438	-0.205705	-0.049035	-0.712304	-0.170427	0.445033	-0.603287	0.335086	0.681898	0.242440
10852	9.680933	-0.895718	-1.393521	-0.544681	-0.213050	-0.040003	-0.709791	-0.174611	0.450504	-0.598807	0.341178	0.682084	0.244518
10853	9.651480	-0.788487	-1.278704	-0.544726	-0.203866	-0.059519	-0.703920	-0.183791	0.454375	-0.594447	0.347048	0.682127	0.246765
10854	9.696459	-0.499155	-1.337563	-0.544644	-0.189520	-0.049826	-0.699711	-0.193934	0.457281	-0.590170	0.352848	0.682019	0.249093
10855	9.925436	-0.381126	-1.554221	-0.555424	-0.171417	-0.049107	-0.695505	-0.203240	0.458536	-0.586163	0.358761	0.681475	0.251586
10856	9.841871	0.062710	-1.766848	-0.546254	-0.164446	-0.025992	-0.692551	-0.212127	0.459804	-0.582270	0.364739	0.680816	0.253804
10857	9.582700	0.101947	-1.936067	-0.528090	-0.168127	-0.029335	-0.690710	-0.220598	0.461916	-0.578528	0.370510	0.680171	0.255727
10858	9.356753	0.107494	-2.049385	-0.542379	-0.121036	-0.051063	-0.687915	-0.224768	0.462820	-0.575063	0.375841	0.679144	0.258477
10859	9.374944	0.148015	-2.506507	-0.542354	-0.104411	-0.093597	-0.685112	-0.230604	0.464121	-0.571666	0.380513	0.678132	0.261811
10860	9.264293	0.204649	-2.835583	-0.549843	-0.115540	-0.153771	-0.680369	-0.236035	0.467486	-0.567629	0.384475	0.677715	0.265855
10861	10.158304	0.341605	-3.220055	-0.556450	-0.004496	-0.161389	-0.679238	-0.240897	0.469364	-0.565017	0.387803	0.675996	0.270913
10862	10.102113	0.645967	-3.295859	-0.542627	0.036949	-0.167643	-0.678951	-0.243258	0.469891	-0.562975	0.390646	0.673933	0.276168
10863	9.577344	0.273987	-3.025234	-0.552675	0.007853	-0.142980	-0.677266	-0.247562	0.470387	-0.560557	0.394061	0.671938	0.281053
10864	9.519556	0.288789	-3.034986	-0.545987	0.039897	-0.104184	-0.676709	-0.247562	0.469829	-0.558831	0.397742	0.669267	0.285642
10865	9.543538	0.303302	-3.008602	-0.539990	-0.010465	-0.117069	-0.674752	-0.250618	0.470059	-0.556318	0.401427	0.667327	0.289899
10866	9.313363	0.662268	-3.029213	-0.556656	-0.037138	-0.148947	-0.674203	-0.249659	0.473384	-0.553169	0.405036	0.665752	0.294489
10867	9.216830	0.696812	-3.012556	-0.575755	-0.060821	-0.111886	-0.670879	-0.248016	0.477525	-0.549627	0.409422	0.664102	0.298751
10868	9.174515	0.620557	-2.883594	-0.540749	-0.120338	-0.125290	-0.668107	-0.247341	0.481245	-0.545587	0.413628	0.663283	0.302161
10869	9.390668	0.889554	-2.930375	-0.531868	-0.152891	-0.112520	-0.663807	-0.246957	0.487994	-0.541085	0.418013	0.662884	0.305085
10870	9.343829	0.759759	-2.866045	-0.561041	-0.192747	-0.075491	-0.660477	-0.247262	0.494327	-0.536164	0.423495	0.662244	0.307592
10871	8.940346	0.867382	-3.064828	-0.565403	-0.196832	-0.024267	-0.655898	-0.246873	0.499275	-0.531236	0.429609	0.661328	0.309629
10872	8.996696	0.832412	-3.190151	-0.553342	-0.197507	0.044893	-0.652570	-0.246480	0.503957	-0.526991	0.436574	0.659672	0.310671
10873	8.786203	1.186104	-3.261467	-0.547663	-0.157963	0.051799	-0.650069	-0.247471	0.508630	-0.523080	0.443183	0.657753	0.311989
10874	8.959729	1.243366	-3.204352	-0.545695	-0.121791	0.038370	-0.646318	-0.247761	0.509704	-0.519792	0.449453	0.655322	0.313626
10875	9.316113	1.106014	-3.169470	-0.556087	-0.086446	0.123895	-0.646449	-0.249704	0.510239	-0.517091	0.456556	0.651907	0.314946
10876	9.382948	0.854110	-3.195742	-0.559407	-0.028542	0.098713	-0.646854	-0.252336	0.509661	-0.515206	0.463112	0.647795	0.316940
10877	9.727554	0.151375	-3.159369	-0.558504	0.079183	0.142273	-0.649347	-0.253148	0.504969	-0.514658	0.469344	0.642411	0.319611
10878	9.049784	0.060354	-2.939996	-0.571317	0.103254	0.067505	-0.652537	-0.253402	0.500289	-0.514090	0.474720	0.637068	0.323259
10879	8.604114	0.040240	-2.741053	-0.552931	0.173930	0.007027	-0.657093	-0.259060	0.494733	-0.513856	0.478477	0.631944	0.328114
10880	8.835503	-0.242151	-2.839689	-0.561565	0.211383	0.056252	-0.661512	-0.263601	0.486836	-0.514615	0.482831	0.625564	0.332738
10881	9.602990	-0.164637	-2.810171	-0.558334	0.190439	-0.009764	-0.664256	-0.270084	0.477800	-0.514346	0.486256	0.620319	0.337946
10882	9.812968	-0.578027	-3.011209	-0.569524	0.218384	0.095205	-0.668943	-0.276560	0.468087	-0.515305	0.491041	0.613334	0.342287
10883	9.492555	-0.782952	-2.870775	-0.528518	0.164705	0.225073	-0.675725	-0.280534	0.458140	-0.516525	0.497160	0.606163	0.344384
10884	9.943497	-0.465580	-2.674382	-0.557664	0.100715	0.348213	-0.682364	-0.285480	0.448458	-0.517791	0.505608	0.597842	0.344729
10885	9.827833	-0.695252	-2.806967	-0.550794	0.083601	0.243080	-0.685556	-0.284614	0.440192	-0.517807	0.512632	0.591058	0.346028
10886	9.768726	-0.730278	-2.671195	-0.534783	0.014777	0.271975	-0.690558	-0.283195	0.433745	-0.517648	0.520407	0.584417	0.345939
10887	9.356982	-0.910691	-2.567154	-0.560493	-0.028295	0.259442	-0.693063	-0.281795	0.431565	-0.516247	0.528399	0.578442	0.345960
10888	9.506794	-0.945721	-2.608037	-0.552861	-0.079945	0.190875	-0.695013	-0.280118	0.429108	-0.514136	0.535972	0.573391	0.345863
10889	9.473173	-0.882623	-2.599032	-0.563184	-0.115664	0.160897	-0.695853	-0.278166	0.426506	-0.510919	0.543361	0.569243	0.345951
10890	9.643620	-0.884923	-2.794940	-0.559601	-0.146593	0.194789	-0.695989	-0.279001	0.427467	-0.507913	0.551411	0.564680	0.345118
10891	9.658275	-0.986956	-2.866305	-0.570975	-0.185475	0.117040	-0.694597	-0.279982	0.429383	-0.503414	0.558770	0.561583	0.344926
10892	9.359167	-0.752495	-2.771876	-0.550570	-0.173391	-0.036759	-0.692775	-0.284152	0.430985	-0.498529	0.564220	0.559839	0.345985
10893	9.032033	-0.913690	-2.987090	-0.549528	-0.218483	0.062533	-0.688042	-0.287226	0.434928	-0.493444	0.570893	0.557747	0.345707
10894	9.367448	-0.803808	-3.240041	-0.542659	-0.234753	-0.028310	-0.683448	-0.290585	0.440806	-0.487953	0.576710	0.556504	0.345847
10895	9.186257	-0.566921	-3.411571	-0.546227	-0.251418	0.022176	-0.679412	-0.293106	0.445590	-0.482163	0.583043	0.555150	0.345525
10896	9.124789	-0.586953	-3.585225	-0.563936	-0.207603	0.067694	-0.677052	-0.293683	0.450822	-0.477318	0.589861	0.552303	0.345243
10897	9.900014	-0.402762	-3.878252	-0.533949	-0.090185	0.131214	-0.675097	-0.296042	0.449953	-0.474106	0.596078	0.548152	0.345606
10898	8.710422	-0.121969	-3.454556	-0.546569	-0.055903	0.116474	-0.675368	-0.297425	0.448834	-0.471408	0.602137	0.543326	0.346414
10899	8.577613	-0.143360	-3.144877	-0.546312	-0.009112	0.119684	-0.677018	-0.300600	0.445494	-0.468763	0.607684	0.538412	0.347984
10900	9.212625	-0.506826	-3.049859	-0.546228	0.016414	0.093067	-0.677850	-0.300590	0.443011	-0.466630	0.612904	0.533120	0.349840
10901	9.660442	-0.423492	-3.184274	-0.567377	-0.010229	0.068323	-0.678953	-0.301823	0.439134	-0.463299	0.617997	0.528638	0.352103
10902	9.387294	-0.216852	-3.647693	-0.555139	0.002417	0.156844	-0.681462	-0.299876	0.439173	-0.461297	0.623986	0.522551	0.353253
10903	9.366763	-0.438725	-3.596868	-0.564607	0.022817	-0.002661	-0.682858	-0.297926	0.437683	-0.457755	0.627983	0.518633	0.356535
10904	9.023963	-0.038965	-3.390667	-0.555620	0.022774	-0.006123	-0.682017	-0.299311	0.436279	-0.454756	0.632053	0.514325	0.359410
10905	9.355655	-0.253272	-3.321068	-0.561308	-0.018633	-0.004129	-0.682148	-0.301392	0.436812	-0.450751	0.636206	0.510794	0.362154
10906	9.330513	-0.305624	-3.216558	-0.534305	-0.023614	-0.065724	-0.681037	-0.301539	0.438323	-0.447072	0.639743	0.507767	0.364729
10907	9.304627	-0.478561	-3.074458	-0.546854	-0.045997	0.022696	-0.680075	-0.299747	0.441101	-0.443127	0.644141	0.504197	0.366750
10908	9.616754	-0.741012	-2.994632	-0.544044	-0.111479	-0.106884	-0.678128	-0.300450	0.442738	-0.438091	0.647937	0.502367	0.368622
10909	9.169495	-0.337137	-3.008204	-0.547093	-0.112571	-0.187454	-0.674907	-0.307123	0.445411	-0.431892	0.650612	0.502043	0.371653
10910	9.197921	-0.258847	-3.212070	-0.550670	-0.145619	-0.116497	-0.668646	-0.310345	0.450862	-0.426318	0.654556	0.500527	0.373207
10911	9.197921	0.017946	-3.389119	-0.560526	-0.144139	-0.074114	-0.666541	-0.315483	0.451484	-0.420415	0.658622	0.498850	0.374991
10912	9.093143	0.036864	-3.560734	-0.561246	-0.144575	-0.026361	-0.662088	-0.317862	0.454883	-0.415343	0.663474	0.496002	0.375865
10913	8.964858	0.096630	-3.793177	-0.539948	-0.107224	0.016114	-0.659728	-0.318159	0.459150	-0.410688	0.667897	0.492938	0.377175
10914	9.047377	-0.052120	-3.924514	-0.556203	-0.077968	-0.021406	-0.658619	-0.317889	0.460666	-0.406334	0.672183	0.489458	0.378805
10915	9.138758	-0.137269	-3.923686	-0.552612	-0.048519	-0.090539	-0.656943	-0.320253	0.461458	-0.401221	0.675138	0.487210	0.381886
10916	9.165395	0.068513	-3.836622	-0.549364	-0.057681	-0.173573	-0.653868	-0.324840	0.462494	-0.395965	0.677663	0.485617	0.384917
10917	8.783514	0.239113	-3.990230	-0.552956	-0.025711	-0.223400	-0.648709	-0.329576	0.464895	-0.389989	0.679068	0.484947	0.389361
10918	9.182118	0.078240	-3.810175	-0.565632	-0.044103	-0.172074	-0.648142	-0.332632	0.466242	-0.384623	0.681560	0.483045	0.392694
10919	9.397097	0.207610	-3.773248	-0.559748	-0.028897	-0.060576	-0.644498	-0.340132	0.466967	-0.379753	0.684524	0.480085	0.395896
10920	9.019090	0.325630	-3.829630	-0.554902	-0.076760	-0.154056	-0.641975	-0.345407	0.466616	-0.374323	0.687304	0.478223	0.398495
10921	8.973998	0.213329	-3.671269	-0.554288	-0.040915	-0.035759	-0.638074	-0.348194	0.467941	-0.369571	0.690465	0.475009	0.401299
10922	9.018554	0.347880	-3.750146	-0.539733	0.011158	-0.120804	-0.636109	-0.352634	0.467050	-0.365418	0.692686	0.472116	0.404676
10923	9.288385	0.571959	-3.583879	-0.543128	-0.102591	-0.089991	-0.635809	-0.357622	0.465337	-0.359771	0.695662	0.470143	0.406922
10924	9.258077	0.558695	-3.416978	-0.543793	-0.065770	-0.077856	-0.635252	-0.357620	0.464226	-0.355152	0.698873	0.467141	0.408930
10925	9.067135	0.558190	-3.689738	-0.564209	-0.005462	-0.062568	-0.633853	-0.360121	0.464743	-0.350313	0.701369	0.463871	0.412536
10926	9.024183	0.567763	-3.747775	-0.556185	-0.016058	-0.090722	-0.631345	-0.362073	0.466363	-0.345849	0.704074	0.460547	0.415409
10927	9.140410	0.620039	-3.772675	-0.556138	-0.008865	-0.087195	-0.631630	-0.360972	0.469004	-0.340853	0.706222	0.457668	0.419057
10928	8.937237	0.461719	-3.789965	-0.559549	-0.003891	-0.041326	-0.629963	-0.361257	0.470233	-0.336839	0.709231	0.453486	0.421760
10929	9.111362	0.537885	-3.800713	-0.564129	-0.003789	-0.047526	-0.628857	-0.360294	0.471895	-0.332079	0.711666	0.449895	0.425265
10930	9.176786	0.479087	-3.862963	-0.563041	-0.006062	0.004703	-0.628029	-0.359613	0.475077	-0.328358	0.715053	0.444991	0.427624
10931	9.020510	0.411733	-3.970728	-0.542215	-0.004989	-0.026943	-0.627345	-0.357258	0.475511	-0.324046	0.717456	0.441252	0.430752
10932	9.157619	0.367601	-3.934177	-0.546658	-0.013481	0.019079	-0.628190	-0.354765	0.477202	-0.320592	0.720849	0.436281	0.432731
10933	9.011071	0.443130	-3.983146	-0.559264	0.010089	0.008153	-0.627213	-0.355878	0.477460	-0.316443	0.723459	0.431743	0.435969
10934	9.048805	0.542976	-3.822431	-0.559122	0.042559	0.004430	-0.629019	-0.355590	0.475541	-0.313140	0.726237	0.426469	0.438917
10935	8.984570	0.384612	-3.707020	-0.561464	0.014701	-0.103391	-0.628177	-0.357535	0.476067	-0.308000	0.727778	0.423445	0.442910
10936	9.346492	0.394503	-3.693118	-0.540266	-0.040561	-0.175269	-0.625402	-0.357412	0.478814	-0.302657	0.729570	0.421420	0.445569
10937	8.988801	0.812610	-4.045226	-0.541727	0.020766	-0.182743	-0.622057	-0.360620	0.481936	-0.297124	0.730180	0.419647	0.449946
10938	9.088064	0.697330	-3.831454	-0.538578	-0.045771	-0.199110	-0.619281	-0.360498	0.485235	-0.291527	0.731745	0.417967	0.452619
10939	9.064213	0.711797	-3.860577	-0.554615	-0.033717	-0.129487	-0.613730	-0.360391	0.491141	-0.285806	0.733286	0.415571	0.455969
10940	9.044857	0.595616	-3.909993	-0.563503	-0.034138	-0.079181	-0.610698	-0.355840	0.496974	-0.281006	0.735819	0.411796	0.458289
10941	9.135454	0.271147	-3.923407	-0.563678	-0.077491	-0.067439	-0.610721	-0.351418	0.501723	-0.275348	0.738252	0.408589	0.460676
10942	9.215333	-0.100871	-3.822718	-0.560368	-0.116830	-0.103464	-0.606021	-0.347010	0.507818	-0.269668	0.741253	0.405616	0.461843
10943	9.037700	-0.270182	-4.025961	-0.571528	-0.154374	-0.132606	-0.602542	-0.349532	0.513298	-0.262680	0.743834	0.403631	0.463457
10944	9.096062	-0.011561	-3.958857	-0.548436	-0.217315	-0.156677	-0.595589	-0.351781	0.517370	-0.255845	0.747187	0.402038	0.463271
10945	8.982954	0.471714	-4.077656	-0.553705	-0.217922	-0.085919	-0.590567	-0.357210	0.520042	-0.249036	0.750555	0.399765	0.463504
10946	8.699194	0.770820	-4.063701	-0.560633	-0.178637	-0.045569	-0.585972	-0.360420	0.523155	-0.243329	0.754410	0.396148	0.463382
10947	8.658445	0.943422	-4.326513	-0.552985	-0.128359	-0.028954	-0.581370	-0.364874	0.524872	-0.237746	0.757317	0.392520	0.464624
10948	8.803502	0.971383	-4.346348	-0.551288	-0.140865	-0.039439	-0.577897	-0.365169	0.527608	-0.232514	0.760742	0.388663	0.464920
10949	8.774806	0.971352	-4.380135	-0.559861	-0.076244	-0.008093	-0.576089	-0.366011	0.529522	-0.227404	0.763280	0.384355	0.466865
10950	8.698334	0.942142	-4.490848	-0.537956	-0.076572	0.016036	-0.574424	-0.365741	0.530480	-0.223373	0.766393	0.379433	0.467736
10951	8.566224	1.243027	-4.426377	-0.546952	-0.069592	0.045090	-0.573872	-0.365613	0.533520	-0.218982	0.769140	0.374355	0.469391
10952	8.711930	1.391651	-4.471721	-0.546910	-0.064250	0.054839	-0.571247	-0.362577	0.536159	-0.215252	0.772385	0.368653	0.470301
10953	8.719363	1.294496	-4.543130	-0.561371	-0.044150	0.031539	-0.571962	-0.358706	0.540631	-0.210668	0.774771	0.363496	0.472461
10954	8.896806	1.192495	-4.445585	-0.555993	-0.042151	0.008607	-0.570334	-0.350401	0.544438	-0.206506	0.777419	0.358285	0.473928
10955	8.758651	0.869060	-4.523939	-0.574464	-0.070374	-0.051657	-0.570380	-0.340852	0.550900	-0.200727	0.779426	0.354352	0.476066
10956	8.644650	0.807225	-4.479607	-0.549153	-0.070159	-0.090320	-0.566534	-0.332571	0.560638	-0.195515	0.781524	0.350820	0.477409
10957	8.717093	0.680694	-4.545943	-0.545773	-0.085889	-0.145029	-0.564085	-0.321921	0.567921	-0.189182	0.782839	0.348621	0.479413
10958	8.610953	0.555289	-4.612053	-0.549473	-0.064536	-0.214240	-0.561627	-0.313636	0.577255	-0.182802	0.783942	0.346968	0.481281
10959	8.639734	0.567371	-4.583233	-0.542434	-0.059386	-0.288493	-0.554456	-0.303143	0.586851	-0.175331	0.783926	0.346882	0.484141
10960	8.635238	0.535624	-4.640860	-0.567836	-0.040987	-0.317214	-0.550907	-0.290424	0.596914	-0.167816	0.784060	0.346537	0.486826
10961	8.646636	0.414900	-4.612950	-0.551583	-0.040764	-0.350656	-0.544703	-0.280898	0.605817	-0.159736	0.783380	0.347188	0.490164
10962	8.468629	0.207112	-4.786770	-0.542572	-0.053267	-0.369990	-0.539067	-0.268736	0.614889	-0.151995	0.783080	0.347904	0.492592
10963	8.611595	0.171807	-4.878380	-0.561511	-0.048910	-0.341901	-0.532182	-0.256301	0.624647	-0.143817	0.782487	0.348247	0.495736
10964	8.584792	0.075231	-4.891763	-0.560296	-0.032302	-0.287158	-0.529188	-0.243298	0.633057	-0.136746	0.782506	0.347380	0.498310
10965	8.517962	0.239874	-4.908008	-0.567575	-0.039620	-0.271267	-0.527569	-0.233199	0.639511	-0.129284	0.782264	0.346431	0.501333
10966	8.423794	0.296255	-4.874685	-0.561802	-0.009426	-0.227167	-0.522750	-0.224212	0.644822	-0.122934	0.782382	0.344509	0.504062
10967	8.398763	0.268052	-4.772860	-0.568751	0.029093	-0.200074	-0.521682	-0.214938	0.649612	-0.116695	0.781890	0.342172	0.507886
10968	8.489521	0.246428	-4.661599	-0.566649	0.042001	-0.133771	-0.520455	-0.209674	0.650764	-0.111559	0.782058	0.338577	0.511180
10969	8.561967	0.228966	-4.675998	-0.541910	0.037644	-0.062670	-0.522841	-0.203982	0.650564	-0.107266	0.782307	0.334257	0.514550
10970	8.576149	0.180640	-4.660981	-0.566215	0.044501	-0.011692	-0.521752	-0.198998	0.652544	-0.103397	0.783190	0.328714	0.517561
10971	8.399562	0.136039	-4.628837	-0.560312	0.079877	0.055349	-0.522741	-0.194971	0.651625	-0.100385	0.783772	0.322182	0.521366
10972	8.062277	-0.012571	-4.774111	-0.559759	0.131626	0.106266	-0.526646	-0.191354	0.651139	-0.098398	0.784401	0.314636	0.525392
10973	8.026220	-0.201516	-4.883096	-0.550372	0.236493	0.259632	-0.533053	-0.187171	0.648741	-0.098744	0.784525	0.304593	0.531030
10974	8.164221	-0.540132	-4.792522	-0.530368	0.319144	0.374342	-0.543341	-0.183231	0.638349	-0.101189	0.784574	0.292701	0.537151
10975	8.981976	-0.901789	-4.610788	-0.551782	0.357647	0.419968	-0.556409	-0.179567	0.629912	-0.104023	0.784140	0.279718	0.544116
10976	9.680957	-1.033960	-4.561926	-0.560984	0.323239	0.452043	-0.566837	-0.175773	0.622009	-0.106820	0.784322	0.266148	0.550086
10977	9.560633	-0.905013	-4.543875	-0.535346	0.242531	0.396212	-0.576574	-0.171283	0.612725	-0.109090	0.784701	0.253781	0.554922
10978	9.289982	-0.743041	-4.419682	-0.556877	0.196620	0.300661	-0.585463	-0.170691	0.607682	-0.109578	0.785207	0.242807	0.559005
10979	9.051337	-0.623465	-4.087272	-0.532419	0.152237	0.111858	-0.589638	-0.167609	0.601106	-0.108316	0.785016	0.235024	0.562833
10980	8.866463	-0.887736	-4.026089	-0.567523	0.109202	0.003711	-0.593809	-0.166200	0.597142	-0.104875	0.784963	0.228739	0.566139
10981	8.950499	-1.251491	-4.145365	-0.529709	0.046016	-0.002559	-0.595898	-0.164806	0.596619	-0.101936	0.785379	0.222929	0.568411
10982	8.899909	-1.488776	-4.270704	-0.558881	-0.006532	0.043389	-0.596319	-0.163977	0.597737	-0.098548	0.786712	0.216331	0.569713
10983	9.139424	-1.214458	-4.216098	-0.547935	-0.046239	0.148230	-0.596325	-0.162588	0.597198	-0.096705	0.788832	0.208043	0.570185
10984	8.692440	-1.429355	-4.251760	-0.553249	-0.018085	0.119569	-0.597424	-0.165640	0.598282	-0.094204	0.790511	0.200305	0.571047
10985	8.870119	-1.395814	-4.119486	-0.554637	0.013651	0.199010	-0.596724	-0.166747	0.596882	-0.093141	0.792088	0.190938	0.572245
10986	9.009855	-1.255926	-4.022173	-0.561621	0.027468	0.270540	-0.598809	-0.165902	0.594555	-0.092396	0.793713	0.180594	0.573470
10987	9.324613	-1.292677	-4.171983	-0.547449	0.104775	0.287106	-0.602147	-0.164497	0.591138	-0.092830	0.794432	0.169657	0.575741
10988	8.711282	-0.861929	-3.919860	-0.535746	0.124862	0.244575	-0.606042	-0.162535	0.587592	-0.092521	0.794627	0.159801	0.578335
