# Supplementary material for: Identification of Haptic Based Guiding Using Hard Reins
Source: PLoS One. 2015 Jul 22;10(7):e0132020. doi: 10.1371/journal.pone.0132020 (PMC4511788; doi:10.1371/journal.pone.0132020)
Supplement: S1 File — (ZIP) [file pone.0132020.s001.zip › MotionData1/Subject2/T17/gh17.txt]

// Start Time: 0
// Sample rate: 25.0Hz
// Scenario: 4.9
// Firmware Version: 2.6.1
Counter	Acc_X	Acc_Y	Acc_Z	Gyr_X	Gyr_Y	Gyr_Z	Mag_X	Mag_Y	Mag_Z	Quat_w	Quat_x	Quat_y	Quat_z
10365	-1.002895	0.192849	9.750655	-0.041985	0.021065	0.027051	-0.237160	0.219923	-0.704203	-0.188732	-0.055650	0.005261	0.980437
10366	-1.022305	0.216672	9.693199	-0.039264	0.002763	0.016017	-0.237167	0.220741	-0.703299	-0.189193	-0.055455	0.004597	0.980362
10367	-1.017526	0.226371	9.712583	-0.039244	-0.010946	0.016038	-0.238607	0.221835	-0.703416	-0.189539	-0.054932	0.003985	0.980327
10368	-0.978843	0.202357	9.703005	-0.041671	-0.013732	-0.002425	-0.238352	0.222782	-0.702901	-0.189641	-0.054406	0.003315	0.980339
10369	-0.928430	0.250873	9.790569	0.021461	-0.020995	-0.011324	-0.239400	0.223872	-0.703021	-0.189383	-0.053915	0.003900	0.980414
10370	-0.868160	0.251036	9.803136	0.036558	-0.011888	-0.033409	-0.240961	0.221199	-0.702235	-0.188801	-0.053724	0.004723	0.980533
10371	-0.844501	0.347444	9.840714	0.067341	-0.000936	-0.053578	-0.240299	0.220104	-0.703145	-0.187667	-0.053794	0.006090	0.980740
10372	-0.977530	0.438469	9.802343	0.080485	0.010002	-0.064612	-0.238722	0.216048	-0.702255	-0.186442	-0.054201	0.007659	0.980940
10373	-0.878598	0.419454	9.812602	0.064536	0.011882	-0.042542	-0.241058	0.214172	-0.703658	-0.185529	-0.054508	0.008944	0.981085
10374	-0.873924	0.448138	9.755439	0.011699	0.013730	-0.014203	-0.241045	0.211469	-0.704176	-0.185346	-0.054725	0.009205	0.981105
10375	-0.960851	0.476726	9.723824	-0.048062	0.010052	0.006722	-0.242883	0.213116	-0.703385	-0.185522	-0.054567	0.008350	0.981088
10376	-0.919807	0.462251	9.687998	-0.042885	0.004604	0.015065	-0.240012	0.213220	-0.703279	-0.186002	-0.054397	0.007604	0.981013
10377	-1.013559	0.409426	9.772796	-0.020070	-0.022803	0.017990	-0.241064	0.214854	-0.702883	-0.186363	-0.053699	0.007438	0.980984
10378	-1.066670	0.428846	9.854185	-0.004136	-0.024669	0.001458	-0.241842	0.214049	-0.703393	-0.186541	-0.053101	0.007547	0.980982
10379	-1.057146	0.452842	9.830606	0.032763	-0.021011	-0.014974	-0.243415	0.214882	-0.702735	-0.186200	-0.052648	0.008382	0.981064
10380	-0.951187	0.477148	9.841538	0.088816	-0.017288	-0.018384	-0.244322	0.213273	-0.702857	-0.185909	-0.052545	0.010265	0.981107
10381	-0.873975	0.457646	9.721966	0.120348	-0.024554	-0.021900	-0.244835	0.209377	-0.701822	-0.185338	-0.052350	0.012831	0.981196
10382	-0.883467	0.429019	9.798288	0.070352	-0.022751	-0.007389	-0.244693	0.207613	-0.702728	-0.185271	-0.052069	0.014384	0.981202
10383	-0.830537	0.450730	9.784684	0.050070	-0.026383	0.007281	-0.246647	0.205081	-0.701810	-0.185345	-0.051565	0.015607	0.981196
10384	-0.873923	0.450774	9.822686	0.027305	-0.013622	0.007144	-0.246894	0.202647	-0.702713	-0.185571	-0.051299	0.016299	0.981155
10385	-0.849981	0.481771	9.727329	0.004657	-0.025555	-0.007718	-0.248070	0.201992	-0.702058	-0.185397	-0.050646	0.016610	0.981217
10386	-0.806646	0.496491	9.785549	0.011571	-0.026430	0.003393	-0.249383	0.203360	-0.701659	-0.185597	-0.050072	0.017034	0.981201
10387	-0.845401	0.534874	9.776124	0.037825	-0.017276	-0.000183	-0.250163	0.201221	-0.700621	-0.185541	-0.049700	0.017973	0.981214
10388	-0.903254	0.534840	9.799588	0.014092	-0.022768	0.010778	-0.250279	0.200390	-0.702945	-0.185863	-0.049205	0.018442	0.981170
10389	-0.874371	0.544522	9.799994	0.021993	-0.020934	0.008047	-0.250673	0.199328	-0.701651	-0.185982	-0.048703	0.019092	0.981160
10390	-0.888878	0.554165	9.814395	0.028862	-0.024550	0.021929	-0.250796	0.197841	-0.702167	-0.186505	-0.048223	0.019868	0.981069
10391	-0.891187	0.535110	9.871716	0.039364	-0.033671	0.026611	-0.251852	0.198143	-0.700093	-0.186966	-0.047535	0.020921	0.980993
10392	-0.833098	0.487191	9.895590	0.037606	-0.029999	0.031216	-0.253155	0.197484	-0.699953	-0.187660	-0.046977	0.021898	0.980866
10393	-0.862092	0.499006	9.849877	0.007837	-0.030037	0.029218	-0.253677	0.196553	-0.699304	-0.188202	-0.046243	0.022312	0.980787
10394	-0.792461	0.554147	9.752885	0.003534	-0.048331	0.018151	-0.255109	0.195757	-0.699551	-0.188634	-0.045203	0.022680	0.980744
10395	-0.798293	0.765676	9.702989	0.012849	-0.051923	0.036652	-0.256549	0.195781	-0.698765	-0.189307	-0.044059	0.023284	0.980653
10396	-0.813073	0.838316	9.847892	0.030375	-0.059227	0.036746	-0.257069	0.195514	-0.699019	-0.190100	-0.042899	0.024236	0.980528
10397	-0.904590	0.818851	9.837164	0.056555	-0.057364	0.044256	-0.259548	0.194736	-0.698742	-0.190881	-0.041824	0.025738	0.980384
10398	-0.755185	0.833769	9.891576	0.052991	-0.070117	0.055337	-0.261111	0.192736	-0.698085	-0.191992	-0.040527	0.027191	0.980182
10399	-0.553330	0.979272	10.111534	0.090502	-0.093775	0.074020	-0.264113	0.191831	-0.697545	-0.193308	-0.038854	0.029539	0.979923
10400	-0.457373	1.101601	10.651831	0.117523	-0.133902	0.105588	-0.267104	0.188092	-0.697135	-0.195265	-0.036524	0.032544	0.979530
10401	-0.379983	1.072353	11.199429	0.077303	-0.216154	0.135042	-0.270246	0.186672	-0.694270	-0.197701	-0.032348	0.035176	0.979097
10402	-0.311218	0.836924	11.962490	0.088126	-0.320319	0.159259	-0.277569	0.187580	-0.692662	-0.200547	-0.026214	0.038375	0.978581
10403	-0.751413	1.123211	11.513526	0.142384	-0.466562	0.141276	-0.288672	0.183966	-0.688830	-0.202859	-0.017394	0.043276	0.978097
10404	-0.198850	0.414267	9.307592	-0.211337	-0.466786	0.113726	-0.303193	0.186461	-0.684840	-0.204739	-0.007209	0.041179	0.977923
10405	0.536266	-0.018521	10.362150	-0.268461	-0.427974	-0.062859	-0.314486	0.195686	-0.678677	-0.203176	0.002383	0.037790	0.978410
10406	0.470237	0.672856	9.963165	-0.189857	-0.469066	-0.094730	-0.326265	0.197212	-0.674193	-0.200952	0.012359	0.036090	0.978858
10407	-0.291470	1.551419	7.018310	-0.798532	-0.303226	-0.075957	-0.339268	0.212104	-0.669821	-0.199010	0.021598	0.021849	0.979516
10408	0.732428	0.183907	7.534371	-0.602440	-0.140250	-0.078808	-0.344335	0.234192	-0.665252	-0.197161	0.026805	0.010745	0.979946
10409	0.796461	-0.041989	8.976830	1.065516	-0.103988	-0.149789	-0.346520	0.223305	-0.663819	-0.194724	0.024777	0.032262	0.980014
10410	1.305103	0.489772	9.406700	1.624305	-0.057753	-0.196878	-0.349596	0.175439	-0.665495	-0.191677	0.019535	0.064496	0.979142
10411	1.497505	0.586406	9.412251	0.307726	0.028566	-0.203677	-0.349753	0.149127	-0.666667	-0.187835	0.017766	0.070630	0.979497
10412	1.213069	0.617781	10.310179	-0.518424	0.051347	-0.194998	-0.347813	0.155034	-0.667326	-0.183881	0.018531	0.060452	0.980913
10413	0.811975	0.793597	9.896036	-0.378620	0.049633	-0.199844	-0.346547	0.165407	-0.667202	-0.179869	0.018972	0.053017	0.982078
10414	0.608932	0.887765	9.410585	-0.098829	0.029860	-0.191020	-0.346014	0.163370	-0.667982	-0.176148	0.018636	0.051145	0.982857
10415	0.459099	0.974823	9.628842	0.011940	0.044669	-0.150810	-0.344827	0.161191	-0.668767	-0.173228	0.017818	0.051384	0.983379
10416	0.429970	1.028639	9.905369	-0.024047	0.028204	-0.131593	-0.344052	0.164012	-0.669030	-0.170714	0.017309	0.050964	0.983850
10417	0.352517	1.095988	9.946397	-0.162917	0.028179	-0.076930	-0.344580	0.165769	-0.669283	-0.169165	0.017470	0.047801	0.984273
10418	0.424847	1.085820	9.745297	-0.125642	-0.004567	-0.041615	-0.342764	0.169521	-0.669684	-0.168343	0.018044	0.045461	0.984514
10419	0.415736	0.975302	9.794070	-0.093476	-0.054711	-0.004454	-0.346417	0.167281	-0.668493	-0.168165	0.019654	0.043932	0.984583
10420	0.372470	0.954004	9.922989	-0.115560	-0.051944	0.021269	-0.345912	0.170388	-0.667463	-0.168526	0.021184	0.041926	0.984577
10421	0.353813	0.811229	9.690375	-0.100406	-0.025493	-0.010988	-0.348027	0.177426	-0.667443	-0.168238	0.022217	0.040170	0.984677
10422	0.300825	0.798911	9.636900	-0.110856	-0.019132	-0.019357	-0.347649	0.179992	-0.666670	-0.167870	0.023049	0.038165	0.984800
10423	0.402349	0.744010	9.704288	-0.079246	-0.030060	-0.021020	-0.350009	0.183117	-0.667037	-0.167389	0.024070	0.036848	0.984908
10424	0.450628	0.729606	9.685333	-0.051273	-0.009910	-0.019061	-0.350269	0.182582	-0.666906	-0.167059	0.024522	0.035986	0.984985
10425	0.542673	0.638482	9.718520	-0.107294	0.007417	-0.013827	-0.350023	0.185554	-0.666132	-0.166732	0.024892	0.033990	0.985102
10426	0.706292	0.714218	9.961147	-0.175541	0.024718	-0.012354	-0.349524	0.190281	-0.664972	-0.166505	0.025081	0.030560	0.985248
10427	0.769027	0.691837	9.711780	-0.226500	0.019239	0.000324	-0.349804	0.196079	-0.665484	-0.166400	0.025629	0.026180	0.985377
10428	0.748889	0.867018	9.594029	-0.213639	0.032084	0.011436	-0.348784	0.201871	-0.665102	-0.166610	0.025814	0.021962	0.985440
10429	0.699664	1.075840	9.481280	-0.171057	0.017555	0.028275	-0.348285	0.207535	-0.664716	-0.167077	0.026224	0.018712	0.985417
10430	0.728035	1.201647	9.670539	-0.080099	0.019494	0.036109	-0.348168	0.211845	-0.665231	-0.167831	0.026222	0.017155	0.985318
10431	0.811840	1.329970	9.860350	-0.030939	-0.000587	0.025309	-0.347917	0.214943	-0.665361	-0.168303	0.026519	0.016805	0.985235
10432	0.741944	1.332720	10.001359	-0.039824	-0.006053	0.043726	-0.347929	0.216037	-0.663811	-0.169180	0.026889	0.016122	0.985086
10433	0.785800	1.236727	10.046029	0.066512	-0.005799	0.097797	-0.349892	0.217406	-0.664053	-0.171129	0.026980	0.017745	0.984719
10434	0.818421	1.472311	9.972825	0.187304	0.049125	0.075243	-0.347127	0.213850	-0.665884	-0.172748	0.025499	0.021329	0.984405
10435	0.525197	0.758135	9.542407	0.175286	0.030808	0.074316	-0.346848	0.209258	-0.666147	-0.174299	0.024483	0.025035	0.984070
10436	0.447250	0.431889	9.863556	0.115818	-0.014916	0.104550	-0.346196	0.208449	-0.665378	-0.176419	0.024526	0.027419	0.983627
10437	0.758460	0.384415	9.870595	0.091194	-0.007543	0.121963	-0.345150	0.209239	-0.666160	-0.178844	0.024584	0.029562	0.983126
10438	0.844104	0.094071	9.339239	0.024646	0.007048	0.119781	-0.345930	0.208170	-0.666026	-0.181229	0.024528	0.030067	0.982675
10439	0.714352	0.012746	9.552921	0.023213	-0.000352	0.099478	-0.346459	0.210063	-0.666150	-0.183183	0.024694	0.030812	0.982286
10440	0.709253	0.070404	9.532080	0.060074	0.032545	0.081153	-0.345669	0.209772	-0.667318	-0.184847	0.023984	0.031938	0.981955
10441	0.887174	0.185033	9.883403	0.055308	0.032439	0.040519	-0.344362	0.209756	-0.667458	-0.185679	0.023369	0.033183	0.981772
10442	0.621133	0.356884	9.638491	0.100873	0.006819	0.016779	-0.344101	0.209218	-0.667073	-0.186087	0.022971	0.035236	0.981633
10443	0.640377	0.358771	9.475471	0.110000	-0.006973	-0.025604	-0.344090	0.207053	-0.667719	-0.185619	0.022883	0.037705	0.981631
10444	0.842869	0.369526	9.688745	0.014161	-0.022685	-0.059285	-0.343568	0.204639	-0.665788	-0.184472	0.023330	0.038200	0.981818
10445	0.964536	0.150020	10.152476	-0.063706	-0.019292	-0.121508	-0.345129	0.205045	-0.667324	-0.182031	0.024077	0.037314	0.982289
10446	0.753027	0.025264	10.376789	-0.099603	-0.030535	-0.195509	-0.345008	0.205868	-0.665905	-0.178150	0.024992	0.035667	0.983039
10447	0.490711	-0.076832	10.221684	-0.121870	-0.014278	-0.251024	-0.346576	0.205887	-0.665763	-0.173133	0.025755	0.033624	0.983987
10448	0.396722	-0.086958	10.129451	-0.131969	-0.021720	-0.295365	-0.347633	0.208334	-0.664979	-0.167279	0.026540	0.031359	0.985053
10449	0.406686	-0.159509	10.013309	-0.134976	-0.034634	-0.344268	-0.349975	0.207673	-0.666252	-0.160393	0.027669	0.029115	0.986236
10450	0.672004	-0.187771	10.036992	-0.148894	-0.044671	-0.346157	-0.351685	0.207583	-0.663656	-0.153503	0.028926	0.026616	0.987366
10451	1.037609	-0.008599	10.158134	-0.069417	-0.016171	-0.332874	-0.350639	0.206633	-0.663148	-0.146873	0.029511	0.025562	0.988385
10452	1.165344	-0.006337	10.041739	-0.009281	0.022354	-0.314165	-0.354283	0.204508	-0.663895	-0.140710	0.029038	0.025600	0.989294
10453	0.973466	-0.221493	9.849702	-0.027166	0.027904	-0.273652	-0.352709	0.200459	-0.662360	-0.135289	0.028683	0.025182	0.990071
10454	0.850784	-0.290141	9.545147	0.012226	0.017189	-0.192219	-0.352428	0.197740	-0.664171	-0.131527	0.028317	0.025588	0.990578
10455	0.800694	-0.400702	9.605538	-0.010706	0.017216	-0.166491	-0.352424	0.196124	-0.663913	-0.128230	0.028197	0.025411	0.991018
10456	1.060597	-0.829713	9.227489	0.028028	0.044703	-0.179223	-0.353979	0.194244	-0.664806	-0.124742	0.027253	0.026053	0.991473
10457	1.040768	-0.172680	10.014240	0.084412	0.009882	-0.219533	-0.352648	0.189361	-0.666110	-0.120440	0.027046	0.027747	0.991964
10458	1.513523	-0.229771	9.929038	-0.097404	-0.039628	-0.233275	-0.353679	0.186934	-0.667135	-0.115750	0.028043	0.026134	0.992538
10459	1.575310	-0.562616	9.646502	-0.229567	-0.023509	-0.317008	-0.356820	0.185914	-0.664787	-0.109316	0.029260	0.021687	0.993340
10460	0.754509	-0.360814	8.633512	-0.096432	0.029410	-0.392123	-0.356161	0.185092	-0.665309	-0.101488	0.028822	0.020033	0.994217
10461	0.380470	0.246161	9.058601	0.250357	0.057934	-0.434759	-0.357178	0.179290	-0.666594	-0.093011	0.027366	0.025008	0.994975
10462	0.364425	0.596301	9.447422	0.454879	0.049974	-0.407892	-0.357762	0.162024	-0.667372	-0.085177	0.025428	0.034283	0.995451
10463	0.474805	0.723127	9.887100	0.214429	0.044402	-0.334353	-0.356263	0.145817	-0.667779	-0.078662	0.024307	0.038534	0.995860
10464	0.859527	0.969892	10.767890	-0.125827	0.086278	-0.252166	-0.354271	0.139035	-0.669347	-0.073644	0.022702	0.036107	0.996372
10465	0.538597	0.513637	10.499255	-0.172491	0.051575	-0.208036	-0.352961	0.140351	-0.671165	-0.069458	0.022135	0.032589	0.996807
10466	0.438842	0.177369	10.013533	-0.074019	-0.006661	-0.155747	-0.351529	0.141147	-0.670917	-0.066325	0.022380	0.031284	0.997056
10467	-0.118896	0.887518	10.464757	-0.125674	-0.037730	-0.091420	-0.352185	0.141159	-0.670396	-0.064422	0.023563	0.028771	0.997230
10468	0.236922	1.082279	10.225970	-0.313449	-0.094429	-0.053514	-0.355207	0.146721	-0.670627	-0.063159	0.025930	0.022758	0.997407
10469	0.232407	1.004196	9.907983	-0.375354	-0.138185	0.009004	-0.359043	0.157438	-0.668784	-0.063078	0.029449	0.015396	0.997455
10470	0.262529	0.762096	10.149708	-0.326826	-0.143445	0.083099	-0.363396	0.166947	-0.666938	-0.064513	0.032859	0.009100	0.997334
10471	0.378831	0.645007	10.314777	-0.245220	-0.117561	0.162850	-0.366833	0.176574	-0.665744	-0.067576	0.035797	0.004253	0.997063
10472	0.441259	0.677100	9.814131	-0.193522	-0.067960	0.220261	-0.369476	0.184835	-0.665461	-0.071844	0.037544	0.000421	0.996709
10473	0.206440	0.378652	9.913370	-0.109404	-0.086164	0.231794	-0.372643	0.192969	-0.664915	-0.076379	0.039626	-0.001765	0.996290
10474	0.527301	0.310407	9.468937	-0.113472	-0.107893	0.283510	-0.374499	0.198400	-0.663348	-0.081969	0.042049	-0.003991	0.995739
10475	0.179927	0.352487	9.312661	0.042183	-0.116891	0.287990	-0.377264	0.204369	-0.663065	-0.087745	0.044450	-0.003121	0.995146
10476	0.462155	0.314447	9.281156	0.121056	-0.116775	0.282865	-0.379106	0.205622	-0.661243	-0.093544	0.046653	-0.000661	0.994521
10477	0.529847	0.276270	9.334061	0.072092	-0.091243	0.278890	-0.381991	0.207553	-0.660186	-0.099155	0.048461	0.000795	0.993891
10478	0.630309	0.452927	9.577514	-0.101155	-0.036631	0.265000	-0.383314	0.212423	-0.660302	-0.104391	0.049502	-0.001300	0.993303
10479	0.525067	0.282287	9.689357	-0.113299	0.016323	0.259322	-0.383470	0.219971	-0.660943	-0.109424	0.049506	-0.003696	0.992755
10480	0.470273	0.163440	10.143250	-0.116685	0.076605	0.262902	-0.382583	0.226978	-0.660689	-0.114626	0.048329	-0.006339	0.992212
10481	0.855479	-0.245347	9.977887	-0.154864	0.065630	0.251688	-0.380521	0.236379	-0.662508	-0.119457	0.047424	-0.009650	0.991659
10482	1.038631	-0.217313	10.330445	-0.186590	-0.012884	0.297795	-0.378990	0.244867	-0.661742	-0.125281	0.048175	-0.013499	0.990859
10483	1.318719	-0.305290	10.471047	-0.269189	-0.038409	0.347265	-0.379697	0.258638	-0.661214	-0.131906	0.049607	-0.018908	0.989840
10484	1.251762	-0.441931	9.950024	-0.323864	-0.043851	0.376540	-0.379616	0.271588	-0.660950	-0.139104	0.051292	-0.025474	0.988620
10485	1.157565	-0.435018	9.212325	-0.420689	0.000003	0.396290	-0.378779	0.289939	-0.659399	-0.146496	0.052371	-0.034023	0.987238
10486	0.887730	-0.984501	9.089283	-0.404771	0.065779	0.394441	-0.376903	0.307887	-0.656437	-0.153875	0.052094	-0.042514	0.985800
10487	0.820746	-1.100696	8.919002	-0.138119	0.080543	0.335785	-0.373947	0.321871	-0.657487	-0.160279	0.050761	-0.045679	0.984707
10488	1.053399	-1.354892	9.023225	0.149019	0.069734	0.266214	-0.372127	0.326151	-0.659049	-0.165743	0.048774	-0.043128	0.984017
10489	1.017763	-1.460365	9.155834	0.203244	0.009289	0.200135	-0.369504	0.326633	-0.661910	-0.169869	0.047886	-0.039233	0.983520
10490	0.570626	-1.202702	9.486527	0.161721	-0.036670	0.148280	-0.369616	0.322582	-0.662427	-0.173085	0.048047	-0.035960	0.983077
10491	0.236176	-0.820145	9.690403	0.170497	-0.066006	0.131724	-0.371429	0.318423	-0.662286	-0.175886	0.048770	-0.032402	0.982668
10492	-0.137229	-0.347959	10.096804	0.198299	-0.040458	0.133629	-0.372584	0.316387	-0.664860	-0.178939	0.048888	-0.028378	0.982235
10493	0.730771	-0.385357	9.912350	0.275156	0.007333	0.150594	-0.373210	0.312192	-0.666922	-0.182161	0.047735	-0.023017	0.981840
10494	1.247278	-0.519439	9.800072	0.228078	0.004597	0.141159	-0.374243	0.308564	-0.666657	-0.185423	0.046854	-0.018572	0.981366
10495	0.705061	-0.537893	10.346840	-0.013538	0.007001	0.158363	-0.373582	0.308139	-0.667954	-0.188515	0.046780	-0.018878	0.980774
10496	0.737995	-0.861527	10.664259	-0.149944	-0.007748	0.176166	-0.372685	0.312448	-0.667701	-0.191962	0.047533	-0.021843	0.980007
10497	1.177773	-1.095392	10.261820	0.025665	-0.044144	0.129154	-0.373477	0.315686	-0.668468	-0.194537	0.048326	-0.021188	0.979475
10498	1.167631	-1.010491	9.768437	0.088880	-0.066076	0.088902	-0.376085	0.313835	-0.667673	-0.196492	0.049338	-0.019165	0.979076
10499	1.066108	-0.963448	9.513710	-0.026946	-0.029614	0.099331	-0.378449	0.317237	-0.667395	-0.198423	0.050095	-0.019596	0.978639
10500	1.267165	-1.170132	9.459879	-0.282676	0.021367	0.118279	-0.378868	0.323319	-0.666614	-0.200510	0.050852	-0.025222	0.978046
10501	1.535611	-1.352571	9.421420	-0.755411	0.068446	0.129675	-0.378149	0.337764	-0.664547	-0.202221	0.052630	-0.040362	0.977091
10502	1.566381	-1.737063	9.531533	-0.800482	0.071993	0.110079	-0.375924	0.362352	-0.658098	-0.203478	0.054464	-0.056297	0.975941
10503	1.446854	-1.956753	9.378513	-0.316942	0.035885	0.083982	-0.374822	0.378014	-0.655259	-0.204728	0.055176	-0.062722	0.975248
10504	1.189986	-1.675820	9.368053	-0.138300	0.041460	0.056245	-0.373300	0.388395	-0.654105	-0.205673	0.054964	-0.065542	0.974875
10505	1.198683	-1.468269	9.553474	-0.012969	0.047016	0.034710	-0.374225	0.389900	-0.652935	-0.206273	0.054300	-0.066028	0.974753
10506	0.930291	-1.297916	9.574963	0.124825	0.030557	-0.012576	-0.374575	0.382325	-0.655518	-0.206152	0.053305	-0.063599	0.974995
10507	0.425350	-1.070817	9.443814	0.201737	0.063440	-0.028879	-0.373887	0.375554	-0.657463	-0.205720	0.051500	-0.059874	0.975419
10508	-0.261144	-0.656447	10.009708	0.055829	0.120834	0.014539	-0.371498	0.369024	-0.660325	-0.205950	0.048995	-0.059188	0.975541
10509	0.491006	-0.639005	10.451441	-0.117262	0.169151	0.009919	-0.369934	0.371153	-0.661499	-0.205828	0.046326	-0.062107	0.975516
10510	0.411837	-1.218000	10.733028	0.074536	0.121665	-0.040696	-0.367302	0.370949	-0.665523	-0.205011	0.043797	-0.061007	0.975874
10511	-0.230181	-1.058265	10.681270	0.223065	0.047759	-0.021404	-0.365711	0.365528	-0.666312	-0.204733	0.042083	-0.056735	0.976266
10512	0.119546	-0.622783	9.783297	0.085083	0.032433	0.072059	-0.365024	0.359830	-0.668774	-0.206231	0.041121	-0.055159	0.976082
10513	0.442038	-0.522298	9.432460	-0.039913	0.028860	0.128663	-0.364623	0.359807	-0.670714	-0.208682	0.040655	-0.056022	0.975531
10514	0.143536	-0.614458	9.389976	-0.062770	-0.005899	0.143360	-0.365402	0.360610	-0.672127	-0.211492	0.040972	-0.057229	0.974842
10515	0.014384	-0.825972	9.522625	-0.011949	-0.014986	0.154710	-0.364117	0.363850	-0.670458	-0.214522	0.041173	-0.057355	0.974164
10516	0.338693	-1.110505	9.144802	0.135379	-0.033084	0.135212	-0.363990	0.366802	-0.671877	-0.217520	0.041190	-0.054570	0.973658
10517	0.656856	-1.110798	8.874124	0.361626	-0.043858	0.088399	-0.364214	0.359500	-0.673945	-0.219587	0.040409	-0.047238	0.973610
10518	0.684758	-0.883764	9.117606	0.459571	-0.029128	0.092551	-0.366502	0.347087	-0.676902	-0.222137	0.038979	-0.038112	0.973490
10519	0.395875	-0.950153	9.570051	0.298126	-0.014618	0.147071	-0.365921	0.335449	-0.680010	-0.225242	0.037865	-0.032187	0.973035
10520	0.425679	-1.122269	9.875164	0.162434	-0.043964	0.174122	-0.366947	0.331677	-0.680778	-0.229114	0.037982	-0.028837	0.972231
10521	0.640124	-1.095034	9.975963	0.114115	-0.065861	0.199758	-0.367066	0.330049	-0.681811	-0.233122	0.038666	-0.026328	0.971322
10522	0.629359	-0.856795	10.000807	0.028162	-0.083301	0.206721	-0.368376	0.330339	-0.681284	-0.237613	0.040150	-0.025426	0.970197
10523	0.790942	-0.876175	9.867622	-0.036268	-0.106046	0.261812	-0.369054	0.333609	-0.678695	-0.242716	0.042298	-0.025709	0.968834
10524	0.944597	-0.746240	9.784465	-0.025606	-0.093049	0.324603	-0.370256	0.339032	-0.677263	-0.249299	0.044159	-0.025904	0.967072
10525	0.900384	-0.578358	9.656786	-0.043736	-0.058222	0.368748	-0.371057	0.343896	-0.677383	-0.256417	0.045381	-0.026650	0.965132
10526	0.788333	-0.327909	9.793674	0.004567	-0.032451	0.428000	-0.369381	0.349275	-0.677136	-0.264859	0.045851	-0.026663	0.962827
10527	0.575898	-0.244771	10.308939	0.041456	-0.004844	0.513032	-0.366795	0.356257	-0.677412	-0.274765	0.045505	-0.026138	0.960078
10528	0.788457	-0.325568	10.477816	0.013832	0.030022	0.571913	-0.361198	0.362923	-0.679003	-0.285830	0.044644	-0.026438	0.956875
10529	0.934396	-0.625768	9.843668	0.084043	0.041978	0.546437	-0.357433	0.369617	-0.679804	-0.296322	0.043130	-0.025361	0.953777
10530	0.770439	-0.652851	9.054433	0.162908	0.052047	0.506218	-0.350904	0.372621	-0.682308	-0.306169	0.041003	-0.022878	0.950818
10531	0.635495	-0.667790	8.985754	0.210575	0.051972	0.462157	-0.347244	0.373643	-0.683886	-0.315089	0.038582	-0.019375	0.948080
10532	0.423840	-0.737669	9.779725	0.177822	0.022558	0.445410	-0.343694	0.372216	-0.687789	-0.323738	0.036946	-0.016368	0.945283
10533	0.319373	-1.048302	10.460902	0.114175	-0.017965	0.377783	-0.339645	0.374040	-0.689628	-0.330959	0.036481	-0.014209	0.942833
10534	0.449866	-1.110223	10.569268	0.073151	-0.014579	0.285287	-0.338861	0.375638	-0.690795	-0.336504	0.036276	-0.012818	0.940896
10535	0.414406	-0.770427	10.055221	0.010826	0.025310	0.169536	-0.336112	0.375593	-0.692238	-0.339693	0.035740	-0.012782	0.939770
10536	0.307300	-0.580526	9.367975	-0.028175	0.032417	0.090876	-0.334818	0.378813	-0.692505	-0.341483	0.035382	-0.013473	0.939125
10537	0.181164	-0.427762	9.088097	0.031831	-0.035074	0.118962	-0.334942	0.378133	-0.693279	-0.343749	0.035830	-0.012606	0.938293
10538	0.315593	-0.299360	9.271180	0.057735	-0.080623	0.162537	-0.334544	0.376777	-0.693541	-0.347163	0.036990	-0.010953	0.937011
10539	0.672816	-0.376835	9.623883	0.077090	-0.102473	0.177448	-0.335065	0.376513	-0.693537	-0.350564	0.038367	-0.008808	0.935711
10540	0.769021	-0.312724	10.024143	0.061721	-0.095263	0.149669	-0.337802	0.377070	-0.694806	-0.353930	0.039775	-0.006958	0.934400
10541	0.677257	-0.268716	10.283145	0.032030	-0.088021	0.147652	-0.338199	0.378023	-0.694415	-0.356724	0.041205	-0.005721	0.933283
10542	0.607438	-0.288088	10.287023	0.006557	-0.056972	0.153011	-0.338989	0.378848	-0.693763	-0.359793	0.042286	-0.005188	0.932059
10543	0.523293	-0.346829	10.042974	0.038792	0.008871	0.153075	-0.338856	0.379912	-0.695054	-0.362677	0.041844	-0.004524	0.930964
10544	0.334891	-0.265023	10.155182	-0.049450	0.094572	0.122027	-0.336896	0.382565	-0.697393	-0.364992	0.040510	-0.006107	0.930109
10545	0.812933	-0.439106	9.624317	0.137349	0.138632	0.075871	-0.332968	0.382500	-0.699490	-0.366495	0.036929	-0.004493	0.929676
10546	1.088438	-0.598589	9.259794	0.451007	0.117032	0.047983	-0.331085	0.373801	-0.704028	-0.367903	0.031520	0.003128	0.929325
10547	1.531136	-0.409720	9.357788	0.477132	0.109842	0.061054	-0.328264	0.360224	-0.709737	-0.369323	0.026042	0.011284	0.928868
10548	1.783305	-0.706708	9.600816	0.151772	0.109509	0.063119	-0.324292	0.351502	-0.714292	-0.370650	0.022978	0.013385	0.928392
10549	1.255125	-1.159416	9.786368	-0.324230	0.126960	-0.020534	-0.320368	0.352784	-0.716518	-0.370140	0.023186	0.006527	0.928664
10550	0.477029	-0.729432	10.750091	-0.688768	0.177433	-0.073280	-0.318606	0.369228	-0.715750	-0.368446	0.025056	-0.007422	0.929282
10551	-0.347433	-0.720637	10.987358	-0.573159	0.202982	-0.084766	-0.313340	0.389021	-0.713330	-0.366523	0.025664	-0.019482	0.929851
10552	-0.340747	-0.131738	10.126741	-0.380911	0.228762	-0.120767	-0.307383	0.401636	-0.712984	-0.364024	0.024329	-0.028056	0.930649
10553	0.071794	0.269744	9.099257	-0.136906	0.183626	-0.060387	-0.303995	0.408038	-0.716494	-0.362725	0.022039	-0.031827	0.931092
10554	0.153100	0.399007	8.861792	-0.055551	0.094411	0.030606	-0.301146	0.414479	-0.716643	-0.363321	0.020748	-0.033436	0.930833
10555	0.071262	0.382871	9.115242	-0.018578	-0.035118	0.125123	-0.300110	0.416357	-0.716522	-0.365665	0.021519	-0.033414	0.929897
10556	-0.058093	0.212084	9.198053	-0.096333	-0.086176	0.217100	-0.300770	0.419057	-0.717032	-0.369865	0.023766	-0.034543	0.928139
10557	-0.101573	0.236548	9.342013	-0.026540	-0.076911	0.243276	-0.301700	0.422044	-0.716119	-0.374419	0.025248	-0.034357	0.926279
10558	0.018329	0.366366	9.244137	0.224143	-0.021679	0.281375	-0.299865	0.422947	-0.718199	-0.379825	0.023857	-0.030059	0.924262
10559	0.042030	0.463570	9.514564	0.482949	0.066384	0.304692	-0.297465	0.416261	-0.723128	-0.385624	0.018764	-0.021481	0.922215
10560	-0.138249	0.368250	9.886003	0.568476	0.155154	0.336360	-0.289286	0.402079	-0.729397	-0.391959	0.011450	-0.012195	0.919831
10561	-0.417499	0.301699	10.285728	0.552444	0.214562	0.372167	-0.281363	0.388158	-0.736826	-0.398838	0.003024	-0.003466	0.917010
10562	-0.612085	0.183128	10.901547	0.482200	0.252909	0.416965	-0.271356	0.376098	-0.744658	-0.406456	-0.005414	0.003459	0.913648
10563	0.101024	0.254530	10.261101	0.431287	0.201830	0.418664	-0.261501	0.365555	-0.749389	-0.414034	-0.012647	0.010075	0.910118
10564	0.073640	0.411098	9.629341	0.373504	0.100318	0.400069	-0.253462	0.353670	-0.755398	-0.421211	-0.017412	0.016269	0.906650
10565	-0.494291	0.723903	9.974082	-0.083741	0.095204	0.421715	-0.247970	0.354394	-0.757766	-0.428893	-0.018364	0.014430	0.903053
10566	-0.247367	1.080988	11.536840	-0.500167	0.078279	0.441755	-0.242419	0.368516	-0.755609	-0.437023	-0.015288	0.005014	0.899306
10567	-0.345149	0.828193	10.836273	-0.379416	-0.007460	0.444362	-0.237811	0.388460	-0.752280	-0.445097	-0.011872	-0.001243	0.895403
10568	-0.440866	0.637020	9.862945	0.121964	-0.016932	0.437704	-0.235229	0.395585	-0.751781	-0.452890	-0.012596	0.001324	0.891477
10569	-0.130665	0.264860	9.195716	0.397685	0.062943	0.427940	-0.229485	0.396459	-0.752343	-0.460384	-0.017393	0.008330	0.887510
10570	0.043377	0.148306	8.780439	0.269090	0.165146	0.399461	-0.221866	0.389321	-0.756280	-0.467382	-0.022668	0.011853	0.883685
10571	0.135135	0.135616	9.237190	0.176083	0.199621	0.347254	-0.215156	0.382451	-0.761372	-0.473462	-0.027805	0.013622	0.880270
10572	-0.194876	-0.412239	9.624890	0.231668	0.140890	0.262729	-0.208342	0.377907	-0.762978	-0.477972	-0.032343	0.016642	0.877621
10573	-0.965421	-0.591120	9.824023	0.359691	0.076682	0.167472	-0.202287	0.369975	-0.767033	-0.480680	-0.037090	0.022607	0.875820
10574	-1.047249	0.410475	10.098948	0.324243	0.019747	0.082420	-0.200672	0.361294	-0.770148	-0.481888	-0.040453	0.028287	0.874841
10575	-1.038779	0.611120	8.968862	0.318844	0.003284	0.045506	-0.199698	0.351258	-0.774550	-0.482403	-0.043605	0.034095	0.874199
10576	-0.804201	1.017720	10.244153	0.366964	-0.040720	-0.007736	-0.200431	0.337912	-0.774550	-0.481908	-0.046375	0.041026	0.874032
10577	-0.634293	1.261735	9.742681	0.347524	-0.076338	-0.015162	-0.203509	0.326591	-0.777113	-0.481226	-0.048464	0.048032	0.873937
10578	-0.140426	1.345659	10.077319	0.305776	-0.080024	-0.028277	-0.206190	0.314184	-0.779938	-0.480342	-0.049972	0.054248	0.873974
10579	-0.654026	1.386902	10.476368	0.107936	-0.024590	-0.027545	-0.209431	0.309623	-0.781076	-0.479703	-0.050663	0.056545	0.874140
10580	-1.110348	1.537898	10.575043	-0.090151	0.093936	-0.026912	-0.207992	0.309333	-0.781475	-0.479412	-0.051408	0.054170	0.874406
10581	-0.263328	1.835374	9.835800	0.152965	0.138207	-0.044180	-0.205633	0.308083	-0.782398	-0.478605	-0.055412	0.055670	0.874510
10582	0.301032	1.757464	9.237479	0.693980	0.098676	-0.056113	-0.203983	0.291566	-0.786680	-0.476915	-0.063775	0.066923	0.874075
10583	-0.232291	1.356346	9.034846	0.755040	0.032970	-0.016939	-0.203208	0.264273	-0.790572	-0.475619	-0.071605	0.079990	0.873076
10584	0.021227	1.790508	9.213728	0.280060	0.039898	0.023084	-0.201570	0.249119	-0.793432	-0.475654	-0.074864	0.084662	0.872342
10585	-0.161307	1.671920	9.817657	-0.217123	0.064934	0.046360	-0.198967	0.251516	-0.793581	-0.476868	-0.073846	0.080526	0.872158
10586	-0.575711	1.654594	10.620075	-0.367538	0.090263	0.054763	-0.197817	0.258112	-0.793587	-0.478466	-0.071761	0.073463	0.872080
10587	-0.450864	1.776260	10.949398	-0.129607	0.062254	0.081848	-0.195770	0.267277	-0.792050	-0.480147	-0.071456	0.070891	0.871394
10588	-0.424795	1.325895	10.091190	-0.066259	0.067764	0.041586	-0.194860	0.269951	-0.793347	-0.481053	-0.071880	0.069274	0.870990
10589	-0.319901	1.539766	9.255035	-0.108519	0.075976	0.022905	-0.190069	0.279884	-0.792864	-0.481692	-0.072070	0.066830	0.870811
10590	0.239095	2.137287	9.890330	-0.222899	0.033099	0.085134	-0.188798	0.288507	-0.792354	-0.483544	-0.070324	0.062878	0.870222
10591	0.072308	2.251654	10.365653	-0.181963	-0.027823	0.212777	-0.189322	0.289051	-0.792479	-0.487447	-0.067713	0.060476	0.868420
10592	-0.795931	2.300268	9.609314	-0.102838	-0.043995	0.316540	-0.190141	0.295290	-0.790016	-0.492995	-0.065500	0.059677	0.865508
10593	-0.881400	2.515315	9.227471	-0.046014	-0.025466	0.383238	-0.190152	0.300534	-0.791692	-0.499628	-0.064092	0.059863	0.861789
10594	-0.994616	2.477412	8.762609	0.009303	0.041446	0.429562	-0.185747	0.309119	-0.791465	-0.507035	-0.064322	0.060288	0.857405
10595	-1.124210	2.351895	8.716433	-0.033051	0.124620	0.456907	-0.181055	0.311761	-0.791760	-0.515021	-0.065583	0.059302	0.852605
10596	-1.390702	2.133558	9.044537	-0.033251	0.184959	0.490956	-0.174135	0.312754	-0.792589	-0.523595	-0.067750	0.057604	0.847313
10597	-1.474004	1.925634	9.496916	0.026517	0.212392	0.490295	-0.166562	0.316417	-0.795489	-0.532058	-0.071139	0.056730	0.841805
10598	-1.096926	1.722664	9.723224	0.138819	0.165036	0.494651	-0.155859	0.317910	-0.796090	-0.540322	-0.074774	0.058145	0.836110
10599	-0.774086	1.751104	9.409785	0.151399	0.062685	0.465355	-0.148537	0.317808	-0.798085	-0.547896	-0.077010	0.060917	0.830764
10600	-1.013164	1.831831	9.235859	-0.020098	-0.014320	0.454443	-0.146840	0.317520	-0.797970	-0.555413	-0.075942	0.061572	0.825807
10601	-1.281772	2.061001	9.572619	-0.322988	-0.003749	0.451944	-0.143596	0.322477	-0.797735	-0.563298	-0.071861	0.057167	0.821135
10602	-1.176064	2.153953	9.958970	-0.682953	0.017629	0.391018	-0.142787	0.344899	-0.793600	-0.570622	-0.063951	0.046445	0.817400
10603	-0.649449	1.931693	10.085588	-0.461626	-0.022399	0.344240	-0.140132	0.365259	-0.791417	-0.576756	-0.058151	0.039802	0.813872
10604	-0.251237	1.836097	10.039956	-0.125150	-0.022042	0.317354	-0.138383	0.380256	-0.786905	-0.582021	-0.056047	0.038523	0.810325
10605	-0.162800	2.005405	10.251988	0.067292	-0.065654	0.335924	-0.137607	0.382670	-0.787427	-0.587302	-0.055656	0.041010	0.806410
10606	-0.312738	2.100969	10.143912	0.103543	-0.105722	0.382305	-0.136144	0.376845	-0.788345	-0.593228	-0.054806	0.044483	0.801934
10607	-0.731080	1.827753	9.286442	0.059163	-0.145870	0.428294	-0.138093	0.376847	-0.790266	-0.599851	-0.052955	0.047912	0.796918
10608	0.241223	2.186994	9.651010	-0.163754	-0.153136	0.493641	-0.139035	0.382402	-0.788836	-0.607690	-0.048030	0.047797	0.791278
10609	-0.076166	1.492633	9.400672	-0.169132	-0.151255	0.532397	-0.140119	0.390929	-0.787145	-0.616067	-0.043226	0.047789	0.785053
10610	-0.309596	1.413382	9.577411	0.016348	-0.107202	0.544335	-0.139356	0.395780	-0.786761	-0.624439	-0.041180	0.049972	0.778385
10611	-0.175552	1.118774	9.881779	0.165476	-0.035792	0.532075	-0.135959	0.395737	-0.787305	-0.632485	-0.042312	0.053737	0.771547
10612	-0.818900	1.065661	10.201482	0.209571	0.073707	0.491496	-0.130453	0.392151	-0.789029	-0.639913	-0.045531	0.056591	0.765007
10613	-0.578786	1.262988	10.076869	0.020981	0.170236	0.416561	-0.123132	0.391780	-0.790895	-0.646405	-0.048109	0.055360	0.759461
10614	0.146683	0.751500	9.229133	0.167271	0.131941	0.326981	-0.114485	0.387342	-0.793420	-0.651316	-0.051876	0.056648	0.754909
10615	0.011357	0.807958	8.933414	0.343248	0.088231	0.313169	-0.109988	0.377671	-0.797850	-0.655730	-0.057459	0.061225	0.750312
10616	0.398831	1.021850	10.752317	0.064342	0.044073	0.346878	-0.104220	0.373409	-0.799447	-0.660874	-0.058503	0.062150	0.745628
10617	0.309575	0.978618	9.418667	-0.496695	0.008004	0.386560	-0.102182	0.384198	-0.797264	-0.667153	-0.051649	0.055292	0.741068
10618	0.050956	0.646595	10.266132	-0.710832	-0.009654	0.403957	-0.097078	0.408206	-0.791613	-0.673747	-0.041536	0.045438	0.736393
10619	-0.400627	0.806534	10.163345	-0.574212	-0.010539	0.378785	-0.095873	0.427939	-0.786320	-0.679713	-0.033349	0.037598	0.731755
10620	-0.031789	0.786316	9.664824	-0.363196	0.016226	0.355838	-0.091782	0.445468	-0.782213	-0.685111	-0.028349	0.032440	0.727163
10621	0.459318	0.905577	9.078186	-0.122405	0.049417	0.321033	-0.088059	0.456664	-0.777977	-0.689852	-0.027219	0.030336	0.722802
10622	0.588975	1.016569	9.097755	0.163824	0.075320	0.314136	-0.083219	0.455119	-0.778662	-0.694302	-0.030348	0.031978	0.718332
10623	0.424863	1.059922	9.207250	0.151194	0.084507	0.350964	-0.077448	0.450719	-0.780647	-0.699273	-0.033454	0.033400	0.713290
10624	0.406164	0.939924	9.303807	-0.017076	0.067947	0.384288	-0.071926	0.445626	-0.784695	-0.704758	-0.033900	0.032605	0.707887
10625	0.242235	0.952665	9.607305	-0.013611	0.029564	0.401890	-0.066441	0.447169	-0.786030	-0.710442	-0.033862	0.032496	0.702189
10626	0.132036	1.336718	10.118142	-0.052374	-0.003362	0.427556	-0.061386	0.452540	-0.782840	-0.716424	-0.032767	0.032240	0.696149
10627	0.477872	1.122427	10.569636	-0.159063	-0.007059	0.451036	-0.057481	0.457876	-0.784418	-0.722760	-0.030090	0.030674	0.689762
10628	0.297382	0.534006	10.264453	-0.230566	0.088760	0.430247	-0.050998	0.465388	-0.781239	-0.728823	-0.027694	0.026612	0.683624
10629	0.561886	0.668607	10.074378	-0.273737	0.234077	0.427964	-0.040849	0.473110	-0.780025	-0.734897	-0.026634	0.019955	0.677362
10630	1.167389	1.103899	10.378980	-0.103305	0.228906	0.449137	-0.029927	0.480842	-0.776881	-0.741062	-0.028016	0.015574	0.670671
10631	-0.141716	0.615618	10.465531	0.166090	0.151427	0.495815	-0.017263	0.481638	-0.777498	-0.747618	-0.032287	0.016131	0.663148
10632	-0.902871	0.458196	9.899332	0.071545	0.110086	0.480619	-0.008746	0.476126	-0.779635	-0.753922	-0.034643	0.015888	0.655858
10633	-0.792570	0.541608	8.900573	-0.059520	0.118092	0.414429	-0.001434	0.478186	-0.781241	-0.759402	-0.035127	0.013858	0.649525
10634	-0.078391	0.533599	11.770780	0.128100	0.009236	0.337096	0.004993	0.471763	-0.782329	-0.763649	-0.037084	0.015763	0.644373
10635	-0.891665	0.115591	9.606586	-0.295766	-0.058920	0.299076	0.007993	0.471735	-0.781836	-0.767670	-0.031669	0.013280	0.639925
10636	-0.867520	0.132071	10.190335	-1.367116	0.000216	0.306473	0.010567	0.502964	-0.771772	-0.772134	-0.010585	-0.003880	0.635360
10637	-0.839189	0.230935	9.536683	-1.239225	-0.038064	0.272114	0.014734	0.549243	-0.752159	-0.775604	0.009027	-0.018817	0.630874
10638	-0.572642	0.416238	8.694435	-0.475823	-0.099386	0.229941	0.013153	0.573912	-0.741806	-0.778384	0.017583	-0.023175	0.627114
10639	-0.416001	0.420767	8.520732	-0.030732	-0.124344	0.274695	0.014369	0.588401	-0.734837	-0.781864	0.019448	-0.021555	0.622772
10640	-0.291817	0.697650	9.214684	0.314514	-0.154897	0.342922	0.016368	0.581738	-0.737955	-0.786260	0.016318	-0.015205	0.617494
10641	-0.350523	0.922596	10.304663	0.525966	-0.178338	0.412297	0.015825	0.564123	-0.746609	-0.791502	0.010002	-0.005845	0.611057
10642	-0.512036	1.448142	10.713789	0.055630	-0.116509	0.505764	0.017720	0.553525	-0.752181	-0.797646	0.010492	-0.003277	0.603026
10643	-0.008414	0.987435	10.774438	-0.575317	-0.040117	0.602164	0.024178	0.564436	-0.746418	-0.804682	0.019907	-0.009479	0.593296
10644	-0.330610	0.845368	11.628775	-0.708815	0.000034	0.678934	0.030082	0.582110	-0.739356	-0.812289	0.031182	-0.018013	0.582142
10645	-0.303238	0.136561	11.175019	-0.349718	-0.039744	0.686392	0.041480	0.596488	-0.731952	-0.819993	0.036800	-0.021629	0.570779
10646	0.041165	-0.407829	8.667003	0.120365	-0.041908	0.624243	0.051627	0.600464	-0.727641	-0.827153	0.035031	-0.019882	0.560532
10647	0.748926	-0.189142	8.887908	0.498441	-0.053255	0.637264	0.060847	0.586545	-0.733402	-0.834567	0.026859	-0.013590	0.550083
10648	0.750594	-0.548123	8.736466	0.599266	-0.042181	0.634085	0.070117	0.564494	-0.743041	-0.841740	0.017142	-0.006488	0.539572
10649	0.491817	-1.858759	9.745434	0.392778	0.001118	0.549954	0.077846	0.537724	-0.754218	-0.847733	0.010263	-0.002177	0.530320
10650	-0.675520	-1.714382	10.432674	0.112395	0.018494	0.400784	0.083392	0.527229	-0.758915	-0.851966	0.008135	-0.001236	0.523532
10651	-0.787826	-1.421578	10.291710	-0.167765	0.008553	0.205555	0.087926	0.530595	-0.754431	-0.854079	0.010765	-0.002979	0.520024
10652	-0.092943	-1.597522	9.090736	-0.236846	-0.037330	0.088119	0.088549	0.536672	-0.753013	-0.854921	0.015184	-0.004679	0.518515
10653	0.714110	-0.985780	8.816401	-0.098620	-0.077302	0.065813	0.087330	0.543599	-0.749514	-0.855577	0.017609	-0.004219	0.517359
10654	0.636305	-0.846434	8.805628	0.186142	-0.102452	0.120812	0.085648	0.540910	-0.750535	-0.856865	0.015464	-0.000439	0.515309
10655	0.389281	-0.600995	8.962790	0.297758	-0.069401	0.148990	0.083359	0.531444	-0.755556	-0.858471	0.011065	0.003966	0.512728
10656	0.171170	-0.350554	9.158697	0.260523	-0.005432	0.179135	0.083685	0.520200	-0.760083	-0.860314	0.006652	0.006834	0.509675
10657	0.026467	-0.310061	9.827621	0.224040	0.023676	0.167815	0.087388	0.512434	-0.763731	-0.862040	0.002578	0.008868	0.506756
10658	0.479693	-0.295794	10.218512	0.059079	0.058405	0.223235	0.089898	0.505787	-0.764658	-0.864271	0.000996	0.008592	0.502952
10659	0.096035	-0.719027	10.497041	-0.285913	0.147588	0.252730	0.096016	0.508300	-0.762769	-0.866800	0.004534	0.003332	0.498623
10660	0.379868	-0.607181	9.973175	-0.458178	0.215214	0.292372	0.102981	0.522983	-0.756879	-0.869586	0.010336	-0.004851	0.493650
10661	0.512425	-0.628460	9.302007	-0.277795	0.169723	0.269375	0.113755	0.532625	-0.751667	-0.872138	0.013544	-0.010419	0.488961
10662	0.100491	-0.712802	8.797701	-0.041951	0.104253	0.309426	0.119867	0.536219	-0.749648	-0.875069	0.013175	-0.012589	0.483656
10663	-0.310690	-0.398645	9.446372	-0.029681	0.076755	0.313184	0.126131	0.534415	-0.747633	-0.878051	0.012958	-0.014131	0.478184
10664	-0.608046	0.283693	9.352350	-0.283449	0.069008	0.260185	0.132492	0.540307	-0.744841	-0.880375	0.017184	-0.017978	0.473626
10665	0.122357	-0.183766	10.120732	-0.256353	0.090954	0.236335	0.137274	0.548114	-0.741002	-0.882470	0.020797	-0.021918	0.469398
10666	0.814004	-0.631176	10.442563	-0.392141	0.105414	0.202445	0.142581	0.554973	-0.737039	-0.884090	0.026618	-0.027401	0.465753
10667	0.601873	-1.599165	11.723214	-0.548617	0.106907	0.192446	0.149144	0.571155	-0.730112	-0.885469	0.035322	-0.034286	0.462085
10668	-0.620797	-1.026545	11.038126	-0.247320	-0.070362	0.124039	0.151290	0.580914	-0.722895	-0.886455	0.040246	-0.035272	0.459710
10669	0.088773	-0.230482	9.846121	0.175828	-0.197682	0.111615	0.147369	0.582305	-0.723121	-0.887748	0.038942	-0.030021	0.457696
10670	0.547111	-0.252655	10.834243	0.298267	-0.310017	0.092112	0.141689	0.573003	-0.729019	-0.888959	0.036407	-0.021715	0.456020
10671	0.032416	-1.060920	9.752336	-0.059551	-0.315036	0.071882	0.132606	0.565363	-0.734373	-0.889687	0.040377	-0.016466	0.454484
10672	-0.357264	-0.771370	8.821412	-0.346961	-0.231344	0.035209	0.126296	0.572614	-0.731220	-0.889762	0.048620	-0.015389	0.453568
10673	-0.295716	-0.546222	8.493892	-0.305119	-0.128039	0.014953	0.120235	0.584172	-0.728713	-0.889620	0.055242	-0.015677	0.453078
10674	-0.479315	-0.470014	8.373228	-0.045633	0.003887	0.036357	0.119299	0.586101	-0.725735	-0.889872	0.055986	-0.016060	0.452478
10675	-0.883107	-0.697028	9.057585	0.139920	0.087206	0.061151	0.120489	0.584183	-0.727295	-0.890552	0.052658	-0.016245	0.451531
10676	-0.447666	-0.979432	9.941029	0.256846	0.105608	0.061734	0.125093	0.577369	-0.729143	-0.891292	0.047087	-0.015733	0.450703
10677	0.260565	-0.877682	9.735431	0.421491	0.109528	0.047821	0.129870	0.564847	-0.735126	-0.892055	0.038524	-0.013776	0.450070
10678	0.394176	-0.562926	10.242771	0.318288	0.067361	0.047347	0.132295	0.552086	-0.740574	-0.892657	0.032203	-0.012008	0.449425
10679	0.214051	-0.697250	10.464843	0.109523	0.048051	0.108151	0.135235	0.540407	-0.745250	-0.893685	0.029745	-0.011782	0.447552
10680	-0.464467	-0.467997	10.360909	-0.130449	0.028713	0.188144	0.138372	0.539427	-0.745276	-0.895251	0.031753	-0.013434	0.444227
10681	-0.387415	-0.422383	10.991168	-0.341578	-0.033576	0.236078	0.141709	0.547403	-0.739747	-0.897114	0.038022	-0.015872	0.439874
10682	-0.025715	-0.467028	10.389021	-0.129301	-0.130249	0.187489	0.143246	0.551862	-0.737175	-0.898671	0.041405	-0.014674	0.436419
10683	0.500446	-0.634946	9.522639	0.237103	-0.201153	0.127659	0.139358	0.547297	-0.739470	-0.900024	0.038770	-0.008935	0.434020
10684	1.854083	-0.402851	9.068052	0.310528	-0.167957	0.119720	0.136810	0.536757	-0.744232	-0.901288	0.034593	-0.003168	0.431826
10685	0.862507	-1.248383	9.325385	0.064614	-0.095435	0.061143	0.134383	0.528110	-0.748477	-0.901863	0.034220	-0.000709	0.430664
10686	-0.114169	-1.188656	9.067468	-0.120643	-0.064841	0.000132	0.132429	0.526784	-0.748333	-0.901763	0.036931	-0.000438	0.430650
10687	0.024936	-1.049883	8.763464	-0.036425	-0.059316	-0.037287	0.131378	0.529756	-0.749098	-0.901414	0.038092	0.000539	0.431280
10688	0.317640	-0.756031	8.693504	0.117616	-0.059132	-0.051275	0.129961	0.527056	-0.750895	-0.901030	0.036457	0.002799	0.432213
10689	0.246021	-0.884453	9.171111	0.096484	-0.035353	-0.017274	0.128658	0.526262	-0.750885	-0.900945	0.035028	0.004467	0.432494
10690	0.328340	-0.940469	9.627166	0.097250	0.028889	0.096147	0.128288	0.522474	-0.752433	-0.901809	0.033011	0.004860	0.430844
10691	0.117027	-1.092987	10.175142	0.153740	0.083868	0.157251	0.132510	0.514576	-0.755182	-0.903262	0.029556	0.004735	0.428044
10692	-0.624202	-1.337886	10.750484	0.200124	0.067389	0.187021	0.138564	0.507451	-0.759494	-0.904929	0.025357	0.005260	0.424775
10693	-0.407667	-1.235463	11.027583	0.025257	0.058043	0.175075	0.141199	0.501484	-0.759776	-0.906427	0.024461	0.004437	0.421630
10694	0.423004	-0.564748	9.693328	-0.002368	0.046979	0.058683	0.146410	0.502652	-0.758526	-0.906863	0.024088	0.003676	0.420721
10695	0.614204	-0.239216	9.097182	0.054427	-0.022617	-0.049824	0.147729	0.500067	-0.759183	-0.906465	0.023332	0.004686	0.421610
10696	0.663779	-0.538379	8.822206	0.052868	-0.046382	-0.059005	0.144877	0.497649	-0.761486	-0.905937	0.022734	0.006140	0.422757
10697	0.259449	-0.647151	9.611433	0.040460	-0.006196	-0.017619	0.144227	0.496579	-0.761223	-0.905802	0.022116	0.006728	0.423070
10698	0.580624	-0.704252	11.017852	-0.002873	0.139922	-0.020835	0.147356	0.496954	-0.760731	-0.905588	0.020957	0.004318	0.423618
10699	1.409266	-1.072738	11.123634	0.175200	0.211249	-0.123359	0.152063	0.495684	-0.761028	-0.904615	0.016103	0.002186	0.425919
10700	0.628078	-1.097546	9.951812	0.159758	0.159826	-0.200896	0.156270	0.489688	-0.762484	-0.902920	0.011817	0.000862	0.429645
10701	0.550896	-0.114942	8.891901	-0.149512	0.082880	-0.170080	0.157817	0.492387	-0.760559	-0.901410	0.013957	-0.001702	0.432737
10702	0.357168	0.109312	9.858191	-0.306948	-0.015809	-0.059084	0.158548	0.501587	-0.756945	-0.900778	0.019606	-0.003915	0.433820
10703	-0.380978	0.201143	9.703767	-0.263126	-0.052240	0.009457	0.158500	0.509180	-0.753068	-0.900744	0.024910	-0.005083	0.433607
10704	-0.416475	0.553338	9.297910	-0.125579	-0.037338	0.048878	0.156371	0.515709	-0.749949	-0.901072	0.027467	-0.005384	0.432765
10705	-0.207664	0.259547	9.797418	-0.010094	-0.000565	0.088184	0.158069	0.516224	-0.750479	-0.901827	0.027674	-0.005344	0.431177
10706	-0.267813	-0.256305	10.240893	0.093618	0.012294	0.088707	0.160952	0.512154	-0.749600	-0.902600	0.025846	-0.004668	0.429679
10707	-1.043820	-0.279551	10.929436	0.079927	0.032179	0.071958	0.163972	0.506998	-0.749239	-0.903254	0.024094	-0.004477	0.428405
10708	-1.302019	-0.201006	11.535424	-0.060000	0.126970	0.061853	0.167505	0.504534	-0.748881	-0.903700	0.024060	-0.007175	0.427429
10709	-0.096588	0.218674	9.740273	0.109811	0.176609	-0.021300	0.171291	0.504224	-0.748654	-0.903540	0.020476	-0.009333	0.427913
10710	1.172433	-0.043069	8.442637	0.681947	0.135518	-0.000726	0.177508	0.487661	-0.752455	-0.903651	0.006967	-0.005803	0.428173
10711	0.998320	0.603174	8.978159	0.766658	0.106550	0.093838	0.180625	0.464239	-0.757655	-0.904437	-0.007889	-0.001015	0.426533
10712	-0.349928	0.773964	9.755297	0.147291	0.104166	0.238298	0.185933	0.445803	-0.760934	-0.906398	-0.011472	-0.001462	0.422267
10713	-1.721902	0.347461	10.355809	-0.596848	0.136101	0.275048	0.193190	0.453058	-0.755695	-0.908770	-0.001948	-0.008792	0.417201
10714	-1.794452	0.405894	10.600791	-0.701328	0.123037	0.224694	0.199897	0.464926	-0.748254	-0.910527	0.009704	-0.016728	0.412997
10715	-0.580720	0.651830	10.053878	-0.215742	0.035858	0.149807	0.204786	0.476260	-0.742349	-0.911702	0.013067	-0.019120	0.410200
10716	0.222112	1.138612	9.823359	0.333411	-0.065653	0.193362	0.206328	0.478969	-0.739520	-0.913344	0.007424	-0.015097	0.406841
10717	0.260442	1.191800	9.877271	0.400676	-0.116480	0.302681	0.207337	0.461099	-0.744959	-0.915854	0.000672	-0.009624	0.401396
10718	0.149840	0.613596	9.704904	0.372048	-0.112646	0.390231	0.205989	0.442731	-0.748830	-0.918944	-0.005342	-0.004437	0.394327
10719	0.968418	0.339341	9.934332	0.140926	-0.063367	0.421328	0.205729	0.417037	-0.755811	-0.922217	-0.007752	-0.001932	0.386591
10720	0.819118	-1.190761	10.722809	0.184423	-0.094579	0.389355	0.205898	0.406515	-0.755688	-0.925155	-0.010468	0.001440	0.379441
10721	0.304876	-1.072530	9.716310	0.367142	-0.158632	0.280541	0.208926	0.399737	-0.755716	-0.927153	-0.016208	0.007421	0.374260
10722	-0.229824	-0.193822	8.792295	0.128370	-0.160770	0.258979	0.204281	0.388166	-0.758008	-0.928985	-0.017378	0.011588	0.369527
10723	-0.581904	-0.170531	8.772533	-0.067897	-0.093391	0.263403	0.201696	0.383591	-0.759797	-0.930911	-0.015500	0.013079	0.364682
10724	-0.861249	-0.196954	9.650495	-0.074469	0.050818	0.231749	0.203689	0.376272	-0.761107	-0.932602	-0.014457	0.011803	0.360425
10725	-1.053301	-0.344653	10.189117	0.043452	0.127526	0.184230	0.208783	0.372194	-0.758567	-0.933931	-0.016268	0.009884	0.356945
10726	-0.927633	-0.396180	10.525620	0.091518	0.142026	0.118006	0.214116	0.374183	-0.756027	-0.934713	-0.019003	0.008065	0.354803
10727	-0.354967	-0.179565	10.219553	0.048435	0.101668	0.036651	0.219618	0.369265	-0.756073	-0.934963	-0.020720	0.006569	0.354079
10728	-0.192654	0.141457	9.728691	-0.199399	0.026260	-0.066009	0.221942	0.371700	-0.752734	-0.934539	-0.017222	0.004779	0.355411
10729	-0.240442	0.034088	9.313874	-0.211779	-0.052297	-0.053022	0.220094	0.376312	-0.752200	-0.934216	-0.012976	0.004268	0.356446
10730	-0.519798	-0.023973	9.382464	0.008649	-0.088602	-0.029708	0.217607	0.377156	-0.751535	-0.933940	-0.012543	0.006119	0.357158
10731	-0.635706	0.040252	9.939171	0.073691	-0.042935	-0.046999	0.215888	0.381904	-0.750744	-0.933574	-0.013697	0.007438	0.358046
10732	-0.312920	0.093876	9.954938	0.193944	0.050350	-0.091746	0.215651	0.377441	-0.752164	-0.932803	-0.017726	0.008004	0.359863
10733	-0.009211	0.088503	9.614442	0.172553	0.064864	-0.152772	0.215936	0.372704	-0.753460	-0.931636	-0.021500	0.007974	0.362669
10734	0.208523	-0.090442	9.220303	0.065893	0.020912	-0.162451	0.217015	0.365261	-0.754763	-0.930388	-0.022938	0.008135	0.365767
10735	0.754620	-0.358736	9.240839	0.058008	-0.041090	-0.130983	0.215972	0.364065	-0.754110	-0.929388	-0.023735	0.009283	0.368223
10736	0.409541	-0.771258	9.815125	-0.239723	-0.081804	-0.161960	0.214119	0.369891	-0.753576	-0.928225	-0.018739	0.009103	0.371435
10737	-0.177838	0.074745	9.910323	-0.539336	-0.087757	-0.187529	0.209865	0.386423	-0.750694	-0.926953	-0.008047	0.006674	0.375031
10738	0.137513	0.676536	9.825690	-0.403467	-0.071011	-0.153658	0.204812	0.404334	-0.745739	-0.925761	-0.000086	0.005080	0.378074
10739	0.426669	0.732350	10.501278	-0.056839	-0.037683	-0.131650	0.202705	0.411623	-0.747526	-0.924756	0.001264	0.005393	0.380521
10740	-0.542263	0.723125	11.181015	0.055159	-0.065113	-0.108936	0.198784	0.410604	-0.745946	-0.923843	0.000697	0.007161	0.382705
10741	-0.742325	1.212339	10.837954	0.166651	-0.125255	-0.088003	0.196575	0.409537	-0.747220	-0.923141	-0.001503	0.010771	0.384307
10742	-0.780221	1.046820	10.297593	0.250339	-0.073909	-0.071033	0.192697	0.402676	-0.749775	-0.922522	-0.005602	0.014199	0.385643
10743	-0.247037	1.445327	9.736868	0.179775	-0.037272	-0.058519	0.191431	0.395918	-0.752608	-0.922028	-0.008812	0.016266	0.386681
10744	-0.181702	1.886819	9.354807	-0.009386	-0.066744	-0.084364	0.187276	0.390294	-0.753094	-0.921334	-0.008180	0.017551	0.388290
10745	-0.171864	1.843352	9.301481	0.094754	-0.110473	-0.075459	0.184158	0.388828	-0.754877	-0.920681	-0.009373	0.020320	0.389673
10746	0.041548	1.579476	9.400588	0.267279	-0.161397	-0.056029	0.180906	0.387367	-0.756272	-0.920091	-0.013088	0.025505	0.390654
10747	-0.230700	1.043061	9.582555	0.361034	-0.152385	-0.122003	0.175226	0.375656	-0.760234	-0.918921	-0.018945	0.031105	0.392756
10748	-0.766076	0.107116	10.572593	0.011904	-0.052476	-0.153445	0.171994	0.368666	-0.761503	-0.917660	-0.018876	0.032246	0.395605
10749	-0.173902	0.301756	10.864094	-0.325744	0.045855	-0.182984	0.167926	0.374242	-0.761468	-0.916329	-0.013706	0.028706	0.399160
10750	0.485057	0.608846	10.231248	-0.421169	0.058608	-0.216693	0.168634	0.389377	-0.757851	-0.914694	-0.006608	0.024351	0.403359
10751	0.806962	0.810937	9.341744	-0.593249	0.010143	-0.199019	0.167746	0.409140	-0.751767	-0.913098	0.003745	0.019329	0.407266
10752	1.015617	0.527304	9.294106	-0.361808	-0.026857	-0.123936	0.168313	0.425235	-0.746729	-0.912012	0.010496	0.017023	0.409676
10753	0.812126	-0.276129	9.444166	-0.162372	-0.059424	-0.056397	0.164875	0.433795	-0.744374	-0.911490	0.013637	0.016809	0.410751
10754	0.704253	-0.905977	9.645560	-0.169182	-0.099614	-0.028659	0.161973	0.440580	-0.743573	-0.911153	0.017503	0.017385	0.411330
10755	1.172781	-1.082905	9.695458	-0.396414	-0.107155	-0.046384	0.159571	0.449278	-0.739676	-0.910567	0.025394	0.016134	0.412266
10756	1.307625	-1.038389	9.970984	-0.196845	-0.135235	-0.032409	0.154435	0.458795	-0.737952	-0.910126	0.030057	0.017130	0.412885
10757	0.947573	-1.376686	9.746846	-0.141093	-0.117771	-0.000771	0.152330	0.462062	-0.737288	-0.909990	0.033489	0.018177	0.412875
10758	0.741409	-0.092337	9.762934	-0.324902	-0.084370	-0.081193	0.148368	0.470096	-0.734154	-0.909025	0.040043	0.017223	0.414455
10759	0.026155	-0.778873	9.218547	-0.254837	-0.169322	-0.064082	0.143088	0.482452	-0.731912	-0.908219	0.045941	0.018299	0.415564
10760	-0.292695	-1.128656	9.832365	-0.097217	-0.147236	-0.033788	0.137052	0.488737	-0.730570	-0.907756	0.048893	0.020335	0.416143
10761	-0.139819	-1.837052	10.128705	-0.133350	-0.118078	-0.048746	0.135350	0.489837	-0.730426	-0.907174	0.052183	0.021404	0.416959
10762	0.098477	-2.272273	10.057614	-0.400370	-0.114833	-0.109137	0.132419	0.500428	-0.726654	-0.905751	0.060330	0.020402	0.418998
10763	-0.556990	-2.339757	9.700096	-0.300228	-0.162440	-0.156565	0.126358	0.511316	-0.723760	-0.903996	0.067032	0.020916	0.421734
10764	0.526120	-1.958327	10.157223	-0.166546	-0.206160	-0.206561	0.117181	0.519259	-0.722005	-0.901914	0.071669	0.023656	0.425271
10765	0.218818	-1.213603	10.020777	-0.077554	-0.231722	-0.224575	0.106970	0.526389	-0.721920	-0.899779	0.074912	0.027359	0.428997
10766	0.605204	-1.373059	9.599679	0.095756	-0.286271	-0.218971	0.099528	0.526606	-0.721989	-0.897853	0.075500	0.033800	0.432455
10767	1.234697	-0.916327	9.827993	0.295370	-0.313415	-0.228993	0.089652	0.519930	-0.726303	-0.896082	0.072728	0.042184	0.435853
10768	1.121037	-0.342444	9.570939	0.389156	-0.234646	-0.206520	0.077459	0.508931	-0.733828	-0.894595	0.067599	0.050220	0.438872
10769	1.279244	-0.212335	8.129211	0.061622	-0.064594	-0.093986	0.071764	0.500730	-0.737531	-0.893803	0.066917	0.051921	0.440389
10770	0.810487	-0.497412	8.053628	0.241278	0.039878	-0.032330	0.071526	0.497340	-0.739596	-0.893859	0.062197	0.053517	0.440777
10771	1.319562	-0.444003	11.414860	0.530770	0.021917	0.035590	0.073273	0.487450	-0.742068	-0.894823	0.052471	0.057625	0.439567
10772	0.751016	-0.697396	7.296549	0.433576	0.036956	0.156935	0.073766	0.469706	-0.748923	-0.896645	0.044544	0.060750	0.436294
10773	0.476192	-0.587969	9.907132	0.419493	0.073503	0.249050	0.077752	0.455868	-0.752447	-0.899254	0.036598	0.062700	0.431361
10774	0.775317	-0.591511	10.807616	0.291715	0.153832	0.274120	0.084110	0.438615	-0.757670	-0.901978	0.030344	0.062389	0.426171
10775	0.242557	-1.105198	10.752234	0.085740	0.073937	0.243673	0.089892	0.430978	-0.759527	-0.904204	0.028398	0.061406	0.421708
10776	0.482558	-0.899495	10.262880	-0.130002	0.003237	0.178092	0.092487	0.433926	-0.758514	-0.905617	0.030916	0.060291	0.418650
10777	0.925473	-0.779929	9.793415	-0.225989	-0.026356	0.042926	0.091414	0.439082	-0.756695	-0.905816	0.035238	0.058578	0.418120
10778	1.518455	-0.798019	9.083382	-0.116701	-0.050094	-0.048740	0.092168	0.444487	-0.754891	-0.905254	0.037689	0.058685	0.419107
10779	1.666023	-0.406327	8.864616	0.030021	-0.048277	-0.132917	0.089550	0.446270	-0.754870	-0.904122	0.037398	0.059672	0.421431
10780	1.713421	-0.211983	9.386267	0.090654	0.006541	-0.154858	0.086157	0.446975	-0.755617	-0.902875	0.035494	0.060575	0.424132
10781	2.383016	-0.080070	9.581595	0.126047	0.094295	-0.197250	0.084485	0.442525	-0.757413	-0.901408	0.032213	0.059904	0.427595
10782	2.581308	-0.209589	9.581629	0.042643	0.063030	-0.247447	0.086317	0.441961	-0.757815	-0.899371	0.030584	0.059433	0.432046
10783	2.215257	-0.266133	10.143909	-0.119851	0.051763	-0.258422	0.083819	0.444701	-0.756374	-0.897120	0.032074	0.057525	0.436851
10784	2.092661	-0.343650	10.060065	-0.215805	0.040595	-0.291192	0.081837	0.450392	-0.755968	-0.894448	0.035233	0.055239	0.442347
10785	1.674355	-0.095609	9.670779	-0.377030	0.056793	-0.310515	0.080208	0.462048	-0.752206	-0.891459	0.041248	0.051052	0.448322
10786	1.692190	0.204626	9.516730	-0.533350	0.104225	-0.287397	0.080380	0.478691	-0.746777	-0.888470	0.049505	0.044787	0.454052
10787	1.789510	0.004146	9.226782	-0.225136	0.100917	-0.295043	0.078212	0.492794	-0.741588	-0.885634	0.052431	0.041245	0.459568
10788	1.115149	-0.116249	9.588458	0.020359	0.104866	-0.234765	0.077680	0.494693	-0.741196	-0.883554	0.050894	0.039961	0.463838
10789	1.105010	-0.015565	9.488960	0.013657	0.141536	-0.190561	0.079085	0.501165	-0.739784	-0.881904	0.049260	0.037801	0.467322
10790	1.249658	-0.015175	9.519120	0.154953	0.116265	-0.132582	0.080531	0.498453	-0.739668	-0.880874	0.045323	0.037470	0.469685
10791	1.018600	-0.076792	9.926564	0.109971	0.068772	-0.075528	0.081086	0.492490	-0.741870	-0.880312	0.042727	0.037401	0.470985
10792	0.614124	-0.162104	10.540892	0.012397	-0.008018	-0.000244	0.080836	0.491668	-0.743418	-0.880295	0.042568	0.037801	0.471000
10793	0.305914	-0.218835	11.014894	-0.068779	-0.046348	0.087987	0.080572	0.491677	-0.742770	-0.881030	0.044279	0.037903	0.469455
10794	0.276392	-0.093836	11.001970	-0.307093	-0.036520	0.101524	0.080532	0.498048	-0.739668	-0.881651	0.050093	0.035715	0.467875
10795	0.357493	0.052540	10.140643	-0.169033	-0.044554	0.087475	0.079969	0.505766	-0.737336	-0.882269	0.053482	0.034807	0.466400
10796	0.347146	0.175509	9.522973	-0.009917	-0.102835	0.084681	0.079035	0.508360	-0.735261	-0.882960	0.054658	0.036580	0.464819
10797	0.417890	0.491822	9.115204	0.308303	-0.135313	0.097409	0.076857	0.502948	-0.739378	-0.884093	0.050387	0.041695	0.462713
10798	0.455550	0.684355	9.113455	0.346427	-0.124225	0.125264	0.074450	0.490512	-0.744787	-0.885457	0.045496	0.047112	0.460084
10799	0.694244	0.695956	9.552714	0.386550	-0.040040	0.147490	0.073476	0.477263	-0.748917	-0.887106	0.038914	0.051210	0.457063
10800	1.237588	0.507692	9.761578	0.458900	0.042241	0.103458	0.075392	0.461270	-0.754491	-0.888398	0.030472	0.054715	0.454782
10801	1.426035	0.413650	9.589190	0.349666	0.067698	0.082576	0.076502	0.448945	-0.758250	-0.889413	0.023468	0.056640	0.452974
10802	1.471897	0.399127	9.536606	0.228275	0.045575	0.056157	0.078765	0.439997	-0.760338	-0.890055	0.019039	0.058013	0.451746
10803	1.657593	0.395610	9.807132	0.214802	-0.018492	0.022968	0.079330	0.432409	-0.763186	-0.890309	0.015155	0.060311	0.451090
10804	1.734518	0.446684	9.923784	0.222095	-0.029513	-0.002820	0.077544	0.424046	-0.765242	-0.890289	0.011444	0.062983	0.450874
10805	1.797073	0.475944	10.001591	0.078730	-0.029709	-0.020157	0.077712	0.416205	-0.766796	-0.890077	0.010057	0.064306	0.451139
10806	1.714712	0.549524	9.757015	-0.052669	-0.022546	-0.025452	0.075614	0.419727	-0.767681	-0.889788	0.011145	0.064379	0.451673
10807	1.474282	0.403878	9.517491	0.085773	-0.029770	-0.042274	0.074301	0.419757	-0.766122	-0.889374	0.009627	0.065802	0.452318
10808	1.209499	0.311211	9.307288	0.159127	-0.040649	-0.028969	0.074074	0.413265	-0.768189	-0.889062	0.007107	0.068113	0.452636
10809	0.920231	0.316169	9.518291	0.113316	-0.038842	0.004930	0.072652	0.410842	-0.769211	-0.889055	0.005257	0.069928	0.452397
10810	0.756596	0.247980	9.371786	0.165557	-0.055182	0.031982	0.070716	0.407741	-0.771263	-0.889254	0.002839	0.072546	0.451615
10811	0.674924	0.195681	9.603127	0.219670	-0.049603	0.058085	0.068406	0.398450	-0.772282	-0.889698	-0.000721	0.075471	0.450267
10812	0.960091	0.062774	9.968782	0.198495	-0.054075	0.100451	0.068192	0.391129	-0.776286	-0.890486	-0.003633	0.078364	0.448197
10813	1.210968	0.040157	10.244450	0.268699	-0.068609	0.098991	0.067449	0.383294	-0.778349	-0.891221	-0.007793	0.082034	0.446022
10814	1.322566	-0.108768	10.248203	0.231372	-0.107978	0.082262	0.063844	0.371720	-0.779746	-0.891704	-0.010838	0.086176	0.444207
10815	1.393747	0.142405	10.490027	0.088910	-0.135612	0.059422	0.060741	0.365670	-0.781273	-0.891966	-0.011198	0.089408	0.443031
10816	1.663286	0.218141	9.967922	0.010100	-0.127441	0.040565	0.057362	0.363935	-0.783183	-0.892069	-0.010197	0.091922	0.442334
10817	1.782996	0.375778	9.563186	-0.213793	-0.104902	-0.004901	0.054198	0.370458	-0.781864	-0.891862	-0.005489	0.091915	0.442836
10818	1.749335	0.345936	9.298410	-0.205192	-0.081107	-0.001199	0.050772	0.376717	-0.780285	-0.891690	-0.001133	0.091685	0.443262
10819	1.469147	0.471324	9.544793	-0.052995	-0.022500	0.001307	0.049188	0.381857	-0.780657	-0.891659	0.000019	0.091633	0.443337
10820	1.197816	0.749641	9.481355	0.150625	0.008785	0.009649	0.048802	0.381047	-0.781171	-0.891728	-0.002746	0.092953	0.442915
10821	1.188265	0.733010	9.548243	0.181517	0.032509	-0.016072	0.048577	0.373881	-0.783109	-0.891628	-0.006308	0.093977	0.442863
10822	1.314647	0.524607	9.738530	0.089344	0.032303	-0.058056	0.049368	0.369841	-0.781568	-0.891137	-0.008316	0.094327	0.443743
10823	1.324601	0.451883	9.571977	0.023576	0.028389	-0.136823	0.049383	0.368204	-0.783376	-0.889969	-0.009234	0.093986	0.446135
10824	1.529202	0.511993	9.442708	0.081637	-0.004488	-0.167850	0.048879	0.365497	-0.784923	-0.888419	-0.010983	0.094905	0.448981
10825	2.018333	0.558217	9.308699	0.254928	-0.047157	-0.161351	0.047347	0.359823	-0.787495	-0.886809	-0.015343	0.097988	0.451367
10826	1.980568	0.379429	9.109008	0.281933	-0.049823	-0.145511	0.043065	0.353661	-0.788109	-0.885266	-0.020197	0.101513	0.453422
10827	1.751323	0.947635	9.369278	0.194537	-0.066279	-0.093363	0.041277	0.345435	-0.789906	-0.884199	-0.023135	0.104423	0.454701
10828	1.961928	1.270225	9.308557	-0.023274	-0.066333	-0.037253	0.036858	0.343169	-0.792196	-0.883705	-0.022216	0.105510	0.455456
10829	2.227420	1.192836	9.036305	-0.167357	-0.007830	0.006243	0.035933	0.344405	-0.791026	-0.883814	-0.019060	0.104176	0.455694
10830	2.139232	0.502427	9.808324	0.096414	0.036098	-0.051534	0.034764	0.345611	-0.793082	-0.883350	-0.021217	0.104540	0.456415
10831	1.960094	0.655700	9.707986	-0.025615	0.110695	-0.128880	0.038657	0.349498	-0.791175	-0.882413	-0.021875	0.102357	0.458685
10832	2.133788	0.647889	10.136765	-0.350606	0.174174	-0.183227	0.041376	0.354867	-0.790807	-0.881184	-0.017677	0.096126	0.462561
10833	1.234770	1.128013	10.355943	-1.405493	0.231540	-0.120425	0.045658	0.386860	-0.783338	-0.880651	0.004908	0.079029	0.467101
10834	1.824880	0.730002	10.408677	-1.904373	0.276820	-0.100831	0.052656	0.446308	-0.765549	-0.879293	0.035660	0.056473	0.471575
10835	2.141837	-0.040683	9.983161	-1.319527	0.237369	-0.076527	0.060710	0.499831	-0.745448	-0.877573	0.056721	0.039995	0.474393
10836	2.286367	-0.058226	8.990506	-0.184788	0.160409	0.046565	0.066300	0.527119	-0.735022	-0.877892	0.058464	0.035513	0.473948
10837	2.506437	0.308199	9.079311	0.429484	0.110189	0.149416	0.069729	0.520720	-0.737118	-0.879838	0.050182	0.037672	0.471113
10838	2.085306	0.679437	9.541460	0.702079	0.097942	0.283672	0.076378	0.498449	-0.744670	-0.883129	0.037102	0.042413	0.465733
10839	2.015479	1.167379	9.454037	0.388259	0.209330	0.372329	0.084121	0.467500	-0.755591	-0.886991	0.028756	0.042336	0.458942
10840	1.669376	0.963514	9.839210	0.052910	0.252819	0.398242	0.094599	0.458482	-0.755421	-0.890747	0.025822	0.038243	0.452151
10841	1.097003	0.665953	9.690474	-0.129078	0.258015	0.393615	0.106965	0.465647	-0.753451	-0.894382	0.026185	0.032596	0.445345
10842	0.635173	0.456360	9.875255	-0.051365	0.190264	0.346113	0.117917	0.464750	-0.749923	-0.897056	0.025644	0.028668	0.440241
10843	0.167408	0.479951	10.010442	0.029878	0.153540	0.276420	0.125623	0.463052	-0.749211	-0.899565	0.023947	0.026336	0.435334
10844	0.362919	0.422053	9.850629	0.007651	0.146107	0.222803	0.133067	0.459751	-0.747206	-0.900007	0.022716	0.023728	0.434637
10845	0.056919	0.392983	9.969785	-0.133811	0.129372	0.192568	0.139337	0.457935	-0.746483	-0.901661	0.024064	0.020428	0.431289
10846	-0.100184	-0.009790	10.471551	-0.285384	0.077889	0.164201	0.142826	0.464259	-0.744054	-0.902701	0.028591	0.016609	0.428995
10847	1.064528	-0.594934	10.342194	-0.482162	0.064891	0.101466	0.146667	0.476146	-0.738011	-0.903269	0.036737	0.011509	0.427344
10848	1.254413	-1.015620	9.625153	-0.353783	0.044852	0.044041	0.148417	0.489669	-0.732597	-0.903112	0.042734	0.007759	0.427204
10849	1.165878	-0.634759	9.893710	-0.175067	0.002922	0.021914	0.146792	0.501315	-0.729738	-0.903139	0.045882	0.006491	0.426840
10850	1.077950	-0.399665	9.747362	-0.130729	0.023100	0.030400	0.147286	0.505919	-0.727416	-0.903061	0.048028	0.005048	0.426790
10851	0.767927	-0.097506	9.643090	-0.142464	0.068765	0.035782	0.150140	0.506994	-0.724598	-0.903228	0.050005	0.002884	0.426229
10852	0.935460	-0.833685	10.248827	-0.108871	0.079817	0.067348	0.152733	0.510347	-0.723584	-0.903617	0.051270	0.000579	0.425262
10853	1.859134	-0.464024	8.764793	0.053101	0.041920	0.092258	0.153902	0.509945	-0.722044	-0.904449	0.049965	0.000560	0.423645
10854	1.439837	-0.982334	9.401714	0.079770	0.021751	0.101654	0.155744	0.506147	-0.722061	-0.905347	0.048314	0.000879	0.421915
10855	1.263265	-0.847072	9.661204	0.109298	0.004441	0.127655	0.158896	0.502862	-0.723378	-0.906517	0.046349	0.002022	0.419613
10856	1.094115	-0.765875	9.583953	-0.083654	-0.020380	0.159931	0.158124	0.500573	-0.723761	-0.907754	0.048017	0.001681	0.416743
10857	1.272645	-0.778636	9.969501	-0.307663	-0.037046	0.171746	0.158873	0.505854	-0.720924	-0.908856	0.053987	0.000081	0.413602
10858	0.667088	-1.183514	10.116596	-0.183228	-0.000453	0.174160	0.159871	0.513966	-0.717829	-0.910070	0.057295	-0.001475	0.410472
10859	0.666748	-2.092200	11.027996	-0.118489	0.034482	0.259373	0.163252	0.515160	-0.716048	-0.912037	0.059271	-0.002932	0.405792
10860	0.572386	-1.559966	9.836790	-0.241125	0.089077	0.184821	0.166616	0.517861	-0.711942	-0.913215	0.062906	-0.006594	0.402539
10861	0.049810	-1.171656	9.722140	-0.357144	0.087102	0.200810	0.172053	0.524453	-0.707593	-0.914329	0.068814	-0.010899	0.398935
10862	0.174163	-0.954477	9.841565	-0.360580	0.015815	0.197205	0.175902	0.535254	-0.702196	-0.915360	0.075207	-0.014198	0.395296
10863	0.118657	-1.444840	9.997396	-0.262039	-0.128505	0.197947	0.177157	0.542837	-0.697813	-0.916536	0.081048	-0.013824	0.391410
10864	0.371861	-1.984340	9.675343	0.037713	-0.179336	0.186663	0.174017	0.543957	-0.697271	-0.918080	0.081677	-0.010407	0.387750
10865	0.140183	-1.942372	9.419329	0.204150	-0.140867	0.154214	0.172744	0.539621	-0.700620	-0.919613	0.079090	-0.006129	0.384734
10866	-0.155056	-1.704897	9.386298	0.141324	-0.164825	0.118840	0.168628	0.530308	-0.705884	-0.920741	0.077713	-0.002062	0.382352
10867	0.013220	-1.600814	9.473342	-0.228609	-0.231303	0.003554	0.164173	0.533333	-0.705073	-0.920392	0.083780	0.000752	0.381914
10868	0.293875	-1.811739	9.540214	-0.539100	-0.264745	-0.089313	0.155755	0.545602	-0.701643	-0.918719	0.095686	0.001793	0.383140
10869	0.642886	-1.695442	9.576306	-0.650589	-0.248516	-0.148960	0.147037	0.563839	-0.695109	-0.916218	0.109614	0.001943	0.385389
10870	0.891032	-1.655970	9.718398	-0.576737	-0.217415	-0.180007	0.137391	0.584388	-0.687664	-0.913457	0.121811	0.002006	0.388272
10871	1.209933	-1.799582	9.748165	-0.371193	-0.169566	-0.156871	0.129334	0.599792	-0.680491	-0.911282	0.129956	0.002895	0.390729
10872	1.422332	-1.846705	9.915112	-0.167662	-0.097925	-0.111644	0.124314	0.609336	-0.675928	-0.909927	0.133740	0.003787	0.392596
10873	1.377466	-2.049247	9.808637	0.183463	-0.029723	-0.036130	0.121456	0.607465	-0.677326	-0.910116	0.130664	0.006174	0.393163
10874	0.937531	-2.307447	9.836916	0.235085	0.122184	0.046029	0.122293	0.600388	-0.682759	-0.911068	0.125399	0.005808	0.392678
10875	0.995655	-2.362575	9.863090	0.352575	0.250187	0.014129	0.127556	0.591948	-0.684612	-0.912052	0.117031	0.004274	0.392996
10876	1.224012	-2.743121	9.605443	0.672326	0.274080	-0.089468	0.133250	0.578205	-0.690216	-0.912818	0.102565	0.004899	0.395246
10877	1.178039	-2.714967	9.422980	0.646705	0.242807	-0.159690	0.136754	0.559875	-0.698386	-0.912805	0.088897	0.006191	0.398555
10878	0.761223	-2.774257	9.211826	0.448664	0.118323	-0.130979	0.138409	0.545625	-0.705249	-0.912512	0.079715	0.007977	0.401128
10879	-0.060502	-2.343557	9.003765	0.181845	0.083296	-0.095410	0.141879	0.532583	-0.710705	-0.912030	0.075852	0.008300	0.402964
10880	-0.395204	-1.910740	9.131531	-0.119493	0.086570	-0.096977	0.141346	0.533415	-0.709022	-0.911061	0.077290	0.006043	0.404917
10881	0.013669	-1.705015	9.253450	-0.116045	0.077272	-0.181847	0.140655	0.540594	-0.706818	-0.909400	0.078892	0.004141	0.408351
10882	0.363697	-1.282203	9.574696	0.046450	0.027983	-0.240024	0.140126	0.543023	-0.707329	-0.907470	0.077771	0.004524	0.412830
10883	0.570313	-1.124744	9.770863	0.043276	-0.065274	-0.260201	0.134651	0.542934	-0.708835	-0.905364	0.077608	0.006624	0.417433
10884	1.122146	-1.064852	10.079300	-0.089528	-0.111067	-0.264480	0.127588	0.546251	-0.708777	-0.902950	0.080095	0.008433	0.422131
10885	1.403584	-0.936982	10.021310	-0.215573	-0.127618	-0.268779	0.119715	0.554048	-0.706774	-0.900282	0.085113	0.009536	0.426799
10886	1.121852	-0.486937	10.231425	-0.163711	-0.129321	-0.222404	0.112506	0.559139	-0.704777	-0.898027	0.089097	0.010980	0.430683
10887	1.077460	-0.288370	9.931348	-0.061274	-0.103448	-0.161945	0.105570	0.564335	-0.705494	-0.896489	0.091074	0.012818	0.433415
10888	0.928501	-0.420652	9.325607	0.067919	-0.081311	-0.145628	0.100215	0.566274	-0.706483	-0.895257	0.090503	0.015258	0.435994
10889	0.474591	-0.277509	9.236964	0.170647	-0.029992	-0.111986	0.096833	0.562940	-0.706458	-0.894574	0.087614	0.017707	0.437890
10890	-0.511191	-0.822575	9.414552	0.075690	-0.022777	-0.044198	0.094246	0.559574	-0.708763	-0.894195	0.086426	0.018974	0.438846
10891	-1.001846	-1.027652	10.232827	-0.061638	0.035706	0.063899	0.094383	0.559024	-0.709668	-0.894675	0.087080	0.017801	0.437786
10892	-0.698843	-1.352045	10.874408	0.060931	0.028634	0.108849	0.098437	0.557225	-0.709701	-0.895678	0.085758	0.017762	0.435994
10893	0.100126	-1.582631	10.518573	0.077257	-0.049905	0.070338	0.097019	0.552385	-0.709692	-0.896425	0.084621	0.019240	0.434616
10894	0.312215	-1.588443	10.102805	-0.274741	-0.201892	0.089108	0.094378	0.559971	-0.709409	-0.896611	0.091312	0.020457	0.432820
10895	0.683688	-1.630622	10.216098	-0.164646	-0.278392	0.130406	0.089372	0.567614	-0.706009	-0.897330	0.096507	0.023779	0.430024
10896	2.144593	-1.674490	9.201754	0.361790	-0.204356	0.155178	0.084329	0.559943	-0.709974	-0.899199	0.091821	0.030393	0.426716
10897	3.175236	-1.442284	8.967389	0.531585	-0.085248	0.131890	0.082334	0.544249	-0.716938	-0.901205	0.082923	0.036305	0.423835
10898	2.955957	-0.972783	8.499052	0.245711	-0.116598	0.141539	0.080713	0.531664	-0.722870	-0.902628	0.079567	0.040381	0.421071
10899	2.264244	-0.497791	8.504059	-0.041910	-0.102343	0.156623	0.081131	0.527056	-0.724683	-0.903791	0.081214	0.041808	0.418112
10900	1.348198	-0.504471	8.490616	-0.040795	-0.058484	0.204516	0.079954	0.528278	-0.725189	-0.905258	0.082597	0.042310	0.414602
10901	0.452748	-0.774677	8.790519	0.078097	0.023794	0.225269	0.081791	0.526500	-0.725592	-0.907269	0.081045	0.042320	0.410493
10902	-2.227551	-0.709615	12.489408	-0.182133	0.033004	0.264394	0.088173	0.527395	-0.723318	-0.909106	0.084278	0.039928	0.405992
10903	0.121292	-1.934971	11.594001	-0.082879	0.021471	0.206010	0.092448	0.531966	-0.719994	-0.910670	0.085538	0.038517	0.402342
10904	1.724247	-2.492058	9.565625	0.300024	0.058415	0.047422	0.094052	0.525715	-0.722850	-0.911564	0.079613	0.039921	0.401396
10905	2.474644	-2.166997	8.506618	0.176395	0.029165	0.022872	0.095931	0.515687	-0.725452	-0.912057	0.076067	0.040801	0.400875
10906	1.731196	-0.930433	8.932286	-0.038732	-0.049748	0.038422	0.095682	0.514460	-0.726999	-0.912216	0.077180	0.041472	0.400232
10907	0.449169	0.054039	10.525580	0.001282	-0.011584	0.047679	0.095282	0.516087	-0.726608	-0.912603	0.077129	0.041655	0.399339
10908	0.441681	-0.398012	10.600784	-0.013635	0.080745	0.067785	0.097772	0.514167	-0.727016	-0.913158	0.076764	0.040103	0.398298
10909	1.106126	-1.266259	9.584249	-0.127862	0.139184	0.033972	0.101271	0.517124	-0.724073	-0.913355	0.077824	0.036499	0.397988
10910	1.578220	-1.704399	9.227253	-0.136072	0.099880	0.000810	0.103463	0.521973	-0.722281	-0.913190	0.079488	0.033726	0.398283
10911	1.629514	-1.848906	9.151294	-0.110087	0.028515	-0.045082	0.106825	0.526686	-0.719336	-0.912685	0.081119	0.032427	0.399217
10912	1.635307	-1.540607	9.251686	-0.072319	-0.008058	-0.067000	0.106676	0.530740	-0.718688	-0.911983	0.082434	0.032237	0.400565
10913	1.457557	-1.155041	9.541080	-0.063593	0.011070	-0.079935	0.103149	0.531990	-0.719046	-0.911254	0.083362	0.031709	0.402072
10914	1.079187	-0.651489	9.976679	0.033982	0.057769	-0.055562	0.102095	0.532422	-0.717488	-0.910836	0.082219	0.031151	0.403295
10915	0.682758	-0.418348	10.141875	0.214427	0.136635	-0.001271	0.105511	0.528592	-0.719067	-0.911265	0.077058	0.030441	0.403399
10916	0.843288	-0.726607	9.956622	0.302700	0.193475	0.017569	0.111430	0.520540	-0.721829	-0.911931	0.069964	0.029464	0.403261
10917	1.182921	-0.702296	9.129601	0.242747	0.235586	0.027374	0.117352	0.511010	-0.723946	-0.912620	0.063480	0.027141	0.402937
10918	1.139595	-1.219083	9.289975	0.210375	0.244746	0.059519	0.125081	0.505249	-0.724915	-0.913442	0.057673	0.024429	0.402121
10919	0.884737	-1.348336	9.631439	0.097266	0.219070	0.099586	0.131647	0.496800	-0.726133	-0.914457	0.054051	0.021150	0.400499
10920	0.276275	-1.137171	9.825553	0.144002	0.329678	0.127302	0.141589	0.491562	-0.726215	-0.915705	0.048802	0.016273	0.398545
10921	1.050965	-0.787608	10.288957	-0.115894	0.311892	0.039269	0.150970	0.492566	-0.723191	-0.915992	0.048331	0.009651	0.398157
10922	0.486655	-1.789203	9.686352	-0.444629	0.185368	0.043371	0.158209	0.502804	-0.716401	-0.915865	0.054978	0.002809	0.397693
10923	0.757089	-1.877405	9.766851	-0.577859	0.134168	0.079705	0.162161	0.518209	-0.709066	-0.915812	0.064449	-0.004288	0.396379
10924	0.615711	-1.558524	9.529965	-0.567696	0.179877	0.079667	0.168313	0.534970	-0.698650	-0.915579	0.073378	-0.012054	0.395202
10925	0.600929	-1.504285	9.218539	-0.322620	0.211194	0.062403	0.176447	0.548446	-0.690704	-0.915527	0.077581	-0.018504	0.394271
10926	0.785482	-1.267293	9.468424	-0.071872	0.198580	0.021232	0.181631	0.553418	-0.686740	-0.915405	0.077287	-0.022618	0.394397
10927	0.382765	-1.254821	9.128787	0.289032	0.189686	-0.023084	0.184126	0.549613	-0.686762	-0.915568	0.070487	-0.023686	0.395228
10928	-0.132603	-0.866956	8.879777	0.472972	0.111136	-0.062674	0.187974	0.538738	-0.690929	-0.915503	0.060937	-0.021774	0.397072
10929	-0.034654	-0.668659	9.121110	0.516285	0.131398	-0.020041	0.192134	0.519725	-0.699234	-0.915870	0.050387	-0.019964	0.397799
10930	0.606829	-0.194759	9.438591	0.598156	0.281488	-0.005095	0.197057	0.502752	-0.704962	-0.916158	0.037156	-0.020221	0.398579
10931	0.156734	-0.391969	8.313047	0.746944	0.405827	-0.056210	0.203534	0.485385	-0.707862	-0.915972	0.020173	-0.021529	0.400156
10932	-0.015074	0.215620	7.393418	0.876754	0.567937	0.003237	0.217491	0.460363	-0.712633	-0.915867	-0.000467	-0.024771	0.400717
10933	-0.199395	0.435443	7.058728	0.907057	0.765559	0.073210	0.236932	0.432063	-0.715254	-0.915807	-0.023360	-0.031364	0.399710
10934	-1.046429	0.142951	7.848448	0.806672	0.877887	0.155561	0.263942	0.398064	-0.712774	-0.915850	-0.045267	-0.040768	0.396872
10935	-0.413949	1.141572	11.761771	0.613455	0.822872	0.237658	0.288289	0.373701	-0.707299	-0.916305	-0.063334	-0.050575	0.392194
10936	-1.289359	0.683867	11.391927	0.672721	0.570964	0.387849	0.307925	0.354099	-0.703204	-0.917730	-0.080550	-0.055117	0.385026
10937	-2.181180	0.695178	12.403924	0.932509	0.468606	0.357897	0.325528	0.321691	-0.700519	-0.918240	-0.101727	-0.055780	0.378651
10938	-2.572334	0.834679	12.620665	1.150733	0.254676	0.265174	0.336109	0.284753	-0.700104	-0.917289	-0.125087	-0.051028	0.374606
10939	-2.955440	1.240260	11.144143	0.908784	0.066831	0.153475	0.336272	0.246139	-0.703738	-0.915931	-0.142424	-0.044940	0.372514
10940	-2.899332	1.566406	10.102674	0.385522	-0.066545	0.005212	0.335836	0.225086	-0.705293	-0.914861	-0.149026	-0.040681	0.373049
10941	-2.236480	2.065616	9.366943	0.060114	-0.147317	-0.054443	0.333129	0.218220	-0.707083	-0.914376	-0.148996	-0.037636	0.374568
10942	-1.982069	2.296516	9.202128	-0.240765	-0.127594	-0.097527	0.328418	0.224587	-0.709624	-0.914394	-0.143596	-0.037243	0.376664
10943	-1.740837	2.263378	9.220718	-0.228515	-0.096469	-0.095657	0.325520	0.232837	-0.710630	-0.914374	-0.138634	-0.037417	0.378551
10944	-1.808322	2.263505	9.296902	-0.160330	-0.054355	-0.089843	0.322342	0.246618	-0.711890	-0.914094	-0.135260	-0.037722	0.380413
10945	-1.885529	2.293583	9.695066	-0.114855	-0.019585	-0.077678	0.319188	0.250576	-0.710830	-0.913809	-0.132979	-0.038392	0.381832
10946	-1.539033	2.428867	9.656990	-0.118548	0.000604	-0.065723	0.319572	0.250989	-0.709541	-0.913566	-0.130801	-0.039329	0.383068
10947	-1.385525	2.595334	9.703964	-0.182002	0.011617	-0.029148	0.320078	0.255166	-0.709415	-0.913789	-0.127584	-0.040928	0.383454
10948	-1.269274	2.477301	9.592977	-0.200595	0.037266	-0.007121	0.320046	0.260986	-0.707475	-0.914142	-0.124234	-0.043007	0.383484
10949	-1.282857	2.276382	9.239576	-0.192918	0.037342	0.011389	0.320533	0.271359	-0.708249	-0.914658	-0.121059	-0.045020	0.383037
10950	-1.306447	2.168159	9.264243	-0.157859	0.066614	0.009680	0.322199	0.276221	-0.705678	-0.914940	-0.118733	-0.047253	0.382824
10951	-1.417172	2.139655	9.435637	-0.068806	0.097822	0.035919	0.325057	0.277290	-0.703505	-0.915274	-0.118326	-0.049334	0.381887
10952	-1.690786	1.889321	9.556793	-0.026735	0.086877	0.047224	0.326479	0.278641	-0.701708	-0.915505	-0.118590	-0.050846	0.381052
10953	-1.804850	1.542834	9.608479	-0.065258	0.052145	0.072935	0.328577	0.277796	-0.702887	-0.916153	-0.117929	-0.051973	0.379546
10954	-1.789582	1.371978	9.587022	-0.215992	0.024642	0.103602	0.330636	0.281045	-0.699416	-0.917311	-0.114309	-0.053650	0.377618
10955	-1.919582	1.333138	9.561260	-0.333166	0.017156	0.091942	0.331645	0.287798	-0.697356	-0.918722	-0.108460	-0.056127	0.375548
10956	-2.092851	1.267713	9.525121	-0.306551	0.009761	0.057015	0.331479	0.296037	-0.696447	-0.919660	-0.103014	-0.058311	0.374451
10957	-2.242227	1.242859	9.379355	-0.155785	0.008017	0.030092	0.331715	0.301170	-0.695413	-0.920186	-0.100278	-0.059447	0.373721
10958	-2.280330	1.141553	9.324770	0.010799	-0.001003	0.006958	0.331968	0.302389	-0.694640	-0.920116	-0.100525	-0.059168	0.373872
10959	-2.087279	1.098447	9.270759	0.156466	-0.013691	-0.025498	0.332492	0.301978	-0.694645	-0.919613	-0.103305	-0.057710	0.374578
10960	-1.993319	1.118517	9.456746	0.234049	-0.028350	-0.073073	0.331482	0.295762	-0.696963	-0.918524	-0.107355	-0.055425	0.376454
10961	-1.957165	1.123722	9.550772	0.285253	-0.044845	-0.111549	0.330218	0.287261	-0.698765	-0.917093	-0.112147	-0.052621	0.378938
10962	-1.822112	1.114511	9.592710	0.269650	-0.035739	-0.124558	0.328162	0.281059	-0.700817	-0.915507	-0.116726	-0.050045	0.381730
10963	-1.772224	1.273666	9.672219	0.128189	-0.029596	-0.165898	0.325305	0.277044	-0.700796	-0.913954	-0.118661	-0.048846	0.384996
10964	-1.842448	1.346227	9.826205	0.012760	-0.037992	-0.175706	0.324269	0.277308	-0.702595	-0.912555	-0.118465	-0.048318	0.388426
10965	-1.823441	1.403909	9.798388	-0.097413	-0.045456	-0.191021	0.321905	0.281646	-0.703091	-0.911330	-0.116101	-0.048638	0.391960
10966	-1.929415	1.384563	9.830732	-0.204025	-0.045634	-0.208176	0.320177	0.288286	-0.701912	-0.910163	-0.111853	-0.049740	0.395749
10967	-1.779322	1.244747	9.662146	-0.172391	-0.060209	-0.215362	0.317020	0.297606	-0.704206	-0.908884	-0.107953	-0.050436	0.399665
10968	-1.620104	1.220969	9.651297	-0.032249	-0.070098	-0.220167	0.314257	0.303569	-0.704440	-0.907217	-0.106616	-0.049746	0.403877
10969	-1.606436	1.392039	9.718633	-0.007639	-0.076511	-0.236653	0.309155	0.307930	-0.705688	-0.905382	-0.105536	-0.048860	0.408360
10970	-1.529011	1.334626	9.768958	-0.023365	-0.081082	-0.233029	0.305358	0.311476	-0.706044	-0.903561	-0.104252	-0.047926	0.412809
10971	-1.355654	1.380730	9.783225	-0.074157	-0.089329	-0.229577	0.302614	0.314457	-0.707828	-0.901893	-0.101850	-0.047319	0.417105
10972	-1.312435	1.414237	9.707286	-0.126858	-0.070151	-0.217875	0.298945	0.321219	-0.710119	-0.900356	-0.098798	-0.047408	0.421131
10973	-1.331812	1.438684	9.832268	-0.100885	-0.056348	-0.187313	0.295000	0.326942	-0.708794	-0.899023	-0.096218	-0.047503	0.424550
10974	-1.149470	1.616533	9.673238	0.021414	-0.045182	-0.177481	0.292644	0.331531	-0.711097	-0.897469	-0.096078	-0.046700	0.427945
10975	-1.381319	1.707687	9.729961	0.045630	-0.045131	-0.153378	0.290819	0.332082	-0.711986	-0.896109	-0.096272	-0.045649	0.430855
10976	-1.292481	1.795449	10.015266	-0.045760	-0.065227	-0.107669	0.287420	0.333601	-0.712346	-0.895282	-0.094818	-0.044932	0.432968
10977	-1.073469	1.872922	10.030398	-0.086538	-0.096173	-0.052450	0.284811	0.336305	-0.714648	-0.895079	-0.092311	-0.043872	0.434036
10978	-1.053742	1.771231	9.829925	-0.083138	-0.099785	-0.043190	0.281147	0.339708	-0.715650	-0.894895	-0.089945	-0.042737	0.435024
10979	-1.126191	1.773910	9.248394	-0.115137	-0.077793	-0.019387	0.277488	0.342167	-0.716652	-0.895002	-0.087138	-0.042156	0.435432
10980	-1.232906	1.889959	8.773750	-0.208259	-0.008416	-0.019970	0.275888	0.349479	-0.715603	-0.895116	-0.083349	-0.043699	0.435787
10981	-1.628902	2.031699	8.944870	-0.128339	0.042908	0.029245	0.276262	0.352992	-0.714572	-0.895548	-0.081464	-0.045298	0.435093
10982	-1.656469	1.763806	9.416131	0.006270	0.077862	0.076946	0.279250	0.354862	-0.713045	-0.896001	-0.082360	-0.046347	0.433879
10983	-1.544689	1.602580	10.043813	0.106110	0.090803	0.104201	0.282657	0.350113	-0.712042	-0.896643	-0.085202	-0.046638	0.431968
10984	-1.571125	1.104458	10.727890	0.136337	0.017700	0.120171	0.284365	0.345922	-0.711025	-0.897363	-0.087941	-0.045419	0.430049
10985	-1.481827	0.622665	11.898153	0.169094	-0.117699	0.083644	0.281915	0.340936	-0.713331	-0.897887	-0.090053	-0.041460	0.428918
10986	-1.681027	-0.085951	11.631916	0.354289	-0.307839	-0.003692	0.278191	0.331082	-0.718341	-0.897413	-0.093792	-0.032754	0.429862
10987	-1.608326	0.849823	11.564105	0.542172	-0.439452	-0.098560	0.267701	0.317507	-0.725236	-0.895751	-0.099606	-0.020172	0.432785
10988	-1.954507	1.533647	8.416365	0.666631	-0.484808	-0.092332	0.250198	0.299790	-0.736208	-0.893676	-0.107323	-0.005755	0.435652
