# Supplementary material for: Identification of Haptic Based Guiding Using Hard Reins
Source: PLoS One. 2015 Jul 22;10(7):e0132020. doi: 10.1371/journal.pone.0132020 (PMC4511788; doi:10.1371/journal.pone.0132020)
Supplement: S1 File — (ZIP) [file pone.0132020.s001.zip › MotionData1/Subject2/T17/sync17.txt]

// Start Time: 0
// Sample rate: 25.0Hz
// Scenario: 4.9
// Firmware Version: 2.6.1
Counter	Acc_X	Acc_Y	Acc_Z	Gyr_X	Gyr_Y	Gyr_Z	Mag_X	Mag_Y	Mag_Z	Quat_w	Quat_x	Quat_y	Quat_z
10365	-0.266705	2.640132	9.493504	0.004140	-0.002477	-0.013251	-0.505123	-0.224012	-0.947627	-0.113688	-0.013834	-0.126338	-0.985354
10366	-0.240077	2.633327	9.441417	-0.004222	0.005228	0.031856	-0.504057	-0.224469	-0.947115	-0.112807	-0.013959	-0.126112	-0.985482
10367	-0.266336	2.611002	9.426337	-0.039210	0.000445	-0.074367	-0.502994	-0.223908	-0.948188	-0.114087	-0.013469	-0.125536	-0.985415
10368	-0.294806	2.595932	9.524266	0.011168	0.005442	0.028381	-0.503263	-0.223095	-0.946676	-0.113269	-0.013616	-0.125615	-0.985498
10369	-0.236448	2.577565	9.470834	-0.009630	-0.007219	0.029992	-0.505524	-0.222979	-0.949477	-0.112503	-0.013608	-0.125570	-0.985591
10370	-0.279935	2.576781	9.508018	-0.016728	0.005209	0.028290	-0.505391	-0.222964	-0.950286	-0.111695	-0.013696	-0.125099	-0.985742
10371	-0.260403	2.564995	9.479821	-0.013836	-0.006047	0.052978	-0.504858	-0.223455	-0.947747	-0.110473	-0.013716	-0.124962	-0.985897
10372	-0.304723	2.600602	9.483006	-0.025442	-0.006059	0.049413	-0.506193	-0.221998	-0.948763	-0.109280	-0.014060	-0.124288	-0.986110
10373	-0.313429	2.551896	9.487922	-0.027615	-0.004708	0.029969	-0.506732	-0.219725	-0.949493	-0.108512	-0.013963	-0.123886	-0.986247
10374	-0.295888	2.523085	9.488677	-0.024092	0.009415	0.035372	-0.508590	-0.221054	-0.950862	-0.107557	-0.013971	-0.123276	-0.986428
10375	-0.283984	2.533010	9.484153	-0.022164	-0.003728	0.028219	-0.508462	-0.219210	-0.951883	-0.106819	-0.013860	-0.122978	-0.986546
10376	-0.289057	2.545056	9.488721	-0.018762	-0.000341	0.036208	-0.510455	-0.219475	-0.956721	-0.105869	-0.014074	-0.122452	-0.986711
10377	-0.305992	2.537462	9.449745	-0.005946	-0.000039	0.028298	-0.510061	-0.218107	-0.955603	-0.105115	-0.013923	-0.122481	-0.986790
10378	-0.327159	2.512809	9.497423	-0.000920	-0.008362	0.007048	-0.509264	-0.217704	-0.955600	-0.104755	-0.014261	-0.122298	-0.986847
10379	-0.322268	2.512899	9.512014	-0.023349	-0.008484	0.004323	-0.512462	-0.216139	-0.953356	-0.104501	-0.014177	-0.121968	-0.986916
10380	-0.321523	2.474073	9.502703	-0.006856	-0.006306	-0.006219	-0.511396	-0.216575	-0.953786	-0.104399	-0.014430	-0.121676	-0.986959
10381	-0.295113	2.484261	9.488994	-0.022739	-0.004375	-0.017755	-0.511934	-0.214893	-0.953187	-0.104571	-0.014207	-0.121366	-0.986982
10382	-0.302238	2.479278	9.503255	-0.009715	-0.003872	-0.033623	-0.511132	-0.216023	-0.953637	-0.105005	-0.014339	-0.121031	-0.986975
10383	-0.279108	2.533100	9.493931	-0.012346	0.001485	-0.035372	-0.510070	-0.215347	-0.953628	-0.105507	-0.013976	-0.120940	-0.986938
10384	-0.292266	2.460036	9.470007	-0.013276	-0.006526	-0.035420	-0.510863	-0.216833	-0.955284	-0.105984	-0.014149	-0.120529	-0.986935
10385	-0.287993	2.494101	9.503580	-0.000665	-0.002863	-0.035360	-0.509798	-0.217138	-0.955306	-0.106492	-0.013894	-0.120654	-0.986868
10386	-0.285361	2.484440	9.508548	-0.016473	0.000022	-0.049537	-0.507541	-0.215709	-0.952590	-0.107233	-0.013896	-0.120198	-0.986844
10387	-0.275362	2.467628	9.499353	-0.005216	-0.003002	-0.067204	-0.508475	-0.214530	-0.954159	-0.108371	-0.013556	-0.120237	-0.986719
10388	-0.256125	2.475259	9.499886	-0.003314	0.004193	-0.069809	-0.506482	-0.213728	-0.954426	-0.109496	-0.013455	-0.120054	-0.986619
10389	-0.205857	2.515016	9.554084	-0.009748	0.003088	-0.099024	-0.505417	-0.213715	-0.956056	-0.111248	-0.012911	-0.120021	-0.986434
10390	-0.275739	2.358382	9.456839	0.012105	0.014105	-0.105934	-0.502488	-0.214068	-0.955831	-0.113058	-0.012562	-0.120173	-0.986214
10391	-0.391783	2.302845	9.193735	0.042830	0.060370	-0.169161	-0.503981	-0.204528	-0.954430	-0.116040	-0.010833	-0.121310	-0.985749
10392	-0.122518	3.002048	9.861070	0.168249	0.090589	-0.483411	-0.493853	-0.210335	-0.949880	-0.125059	-0.008419	-0.124790	-0.984234
10393	-0.359837	2.827792	9.580698	-0.001520	0.030674	-0.133281	-0.488263	-0.211034	-0.949428	-0.127408	-0.007261	-0.124989	-0.983917
10394	-0.401413	2.861031	9.670640	-0.084108	-0.026266	-0.016316	-0.486944	-0.206512	-0.952264	-0.127564	-0.007678	-0.123123	-0.984129
10395	-0.393080	2.637825	9.364476	-0.263103	-0.047499	0.349010	-0.492284	-0.200241	-0.957393	-0.120646	-0.008591	-0.117910	-0.985631
10396	-0.714052	1.850290	8.648080	-0.231887	0.043171	0.142934	-0.494388	-0.207959	-0.961256	-0.117529	-0.007672	-0.113271	-0.986558
10397	-0.634604	2.550961	9.839131	0.346308	-0.013495	0.045293	-0.494101	-0.215523	-0.955840	-0.116411	-0.008622	-0.120200	-0.985863
10398	-0.441599	2.666092	9.526454	-0.113398	-0.027421	-0.267474	-0.491978	-0.213767	-0.955000	-0.121524	-0.008411	-0.117800	-0.985538
10399	-0.380677	2.516689	9.457239	0.040000	-0.025554	-0.146751	-0.490909	-0.215010	-0.956939	-0.124270	-0.008432	-0.118693	-0.985088
10400	-0.243182	2.669684	9.455489	0.013434	0.000264	-0.192678	-0.487979	-0.216082	-0.955929	-0.127819	-0.008156	-0.118844	-0.984618
10401	-0.253009	2.669501	9.411862	0.026741	0.002902	-0.151065	-0.484520	-0.216048	-0.954754	-0.130581	-0.007588	-0.119555	-0.984174
10402	-0.262702	2.664467	9.380311	0.017082	0.013662	-0.158096	-0.480526	-0.216696	-0.954956	-0.133414	-0.007139	-0.119804	-0.983767
10403	-0.292968	2.722175	9.369319	0.042034	0.017185	-0.148265	-0.477066	-0.217213	-0.954204	-0.136081	-0.006351	-0.120862	-0.983277
10404	-0.366008	2.735412	9.345314	0.079582	0.024343	-0.137477	-0.475205	-0.216570	-0.953531	-0.138471	-0.005909	-0.122364	-0.982760
10405	-0.437578	2.802083	9.357058	0.118150	0.039542	-0.163768	-0.471468	-0.220308	-0.953290	-0.141376	-0.004859	-0.124995	-0.982021
10406	-0.470609	2.879162	9.360277	0.106573	0.047475	-0.200881	-0.467736	-0.222519	-0.952325	-0.144947	-0.003878	-0.127094	-0.981235
10407	-0.470075	2.845182	9.314816	0.107051	0.047914	-0.218556	-0.462672	-0.225446	-0.952073	-0.148903	-0.002500	-0.129545	-0.980326
10408	-0.549236	2.921421	9.285334	0.135947	0.038504	-0.223815	-0.457345	-0.227292	-0.950307	-0.152939	-0.001723	-0.132188	-0.979353
10409	-0.629150	3.036485	9.262757	0.107742	0.045011	-0.245067	-0.451214	-0.231229	-0.943764	-0.157414	-0.000334	-0.134657	-0.978309
10410	-0.633343	3.012141	9.315767	0.080002	0.063571	-0.214091	-0.447080	-0.234418	-0.943375	-0.161188	0.001083	-0.136275	-0.977469
10411	-0.816477	2.955411	9.286505	0.101272	0.098835	-0.195190	-0.440422	-0.236431	-0.941764	-0.164534	0.003411	-0.138794	-0.976552
10412	-1.089012	2.887350	9.269028	0.132760	0.124786	-0.155963	-0.435489	-0.240099	-0.939647	-0.167000	0.005692	-0.141638	-0.975714
10413	-1.438205	2.550894	9.371575	0.171686	0.131426	-0.196378	-0.428831	-0.242170	-0.935477	-0.170280	0.008467	-0.145622	-0.974540
10414	-1.689813	2.449259	9.629397	0.132862	0.083793	-0.369146	-0.421104	-0.245758	-0.933525	-0.177007	0.010570	-0.148283	-0.972918
10415	-1.566347	2.470929	9.726897	0.059813	-0.002972	-0.480471	-0.412054	-0.246573	-0.931499	-0.186182	0.012013	-0.149502	-0.971000
10416	-1.239442	2.583654	9.594062	-0.009943	-0.062442	-0.507666	-0.404472	-0.245932	-0.930353	-0.195974	0.012204	-0.148800	-0.969177
10417	-0.927609	2.477634	9.445565	0.000089	-0.067486	-0.479437	-0.395959	-0.244973	-0.931769	-0.205273	0.012620	-0.148540	-0.967285
10418	-0.653371	2.613715	9.664774	0.022389	-0.055761	-0.369737	-0.389578	-0.243174	-0.930976	-0.212351	0.012399	-0.148498	-0.965765
10419	-0.648148	2.616252	9.799710	0.006408	-0.031512	-0.205198	-0.384784	-0.244379	-0.932148	-0.216219	0.012639	-0.148519	-0.964900
10420	-0.985667	2.474154	9.455845	-0.010206	-0.041684	-0.088528	-0.383322	-0.243397	-0.933617	-0.217810	0.011995	-0.147968	-0.964635
10421	-1.050431	2.553078	9.397900	-0.029812	-0.043341	-0.028470	-0.383461	-0.241600	-0.932344	-0.218292	0.011633	-0.147250	-0.964640
10422	-1.180270	2.487599	9.307755	-0.056641	-0.072594	-0.005722	-0.383199	-0.240027	-0.933915	-0.218364	0.010351	-0.145688	-0.964876
10423	-1.238889	2.622466	9.247170	-0.040476	-0.101654	0.024210	-0.386130	-0.238516	-0.935719	-0.217997	0.008765	-0.144505	-0.965152
10424	-1.339750	2.693455	9.219469	-0.017315	-0.122933	0.029471	-0.391718	-0.238645	-0.936737	-0.217542	0.006237	-0.143487	-0.965426
10425	-1.419187	2.803687	9.317296	0.025509	-0.108746	0.045620	-0.395709	-0.238798	-0.938313	-0.216792	0.004189	-0.143556	-0.965596
10426	-1.537619	2.942351	9.524437	0.013245	-0.108521	0.032337	-0.396105	-0.239746	-0.939418	-0.216242	0.001797	-0.143190	-0.965781
10427	-1.599668	2.878101	9.421922	-0.023044	-0.118852	0.041901	-0.400897	-0.239061	-0.940014	-0.215593	-0.000186	-0.142293	-0.966060
10428	-1.603167	2.780920	9.234797	-0.029388	-0.157976	0.003624	-0.403557	-0.239269	-0.940529	-0.215736	-0.003267	-0.140888	-0.966229
10429	-1.626000	2.707680	9.215392	-0.021405	-0.189063	-0.031020	-0.408882	-0.238624	-0.938829	-0.216696	-0.006356	-0.139732	-0.966166
10430	-1.486484	2.511158	9.180236	-0.015620	-0.219700	-0.084264	-0.412610	-0.237537	-0.939695	-0.218703	-0.010442	-0.138332	-0.965880
10431	-1.273245	2.670409	9.414248	0.023898	-0.229182	-0.117855	-0.416195	-0.239777	-0.942421	-0.221442	-0.014218	-0.137881	-0.965272
10432	-0.952405	2.768490	9.570184	-0.029336	-0.181901	-0.105421	-0.419523	-0.239104	-0.943979	-0.223750	-0.017452	-0.136380	-0.964900
10433	-0.670870	2.860981	9.522762	-0.016193	-0.113874	-0.046660	-0.421518	-0.239333	-0.944233	-0.224804	-0.019013	-0.135642	-0.964729
10434	-0.645051	2.895428	9.475154	-0.033163	-0.036719	0.063401	-0.424180	-0.239611	-0.941650	-0.223460	-0.019887	-0.134652	-0.965163
10435	-0.859548	2.949789	9.424835	-0.026623	0.057378	0.071142	-0.426571	-0.240645	-0.943138	-0.221780	-0.018413	-0.134453	-0.965607
10436	-1.303646	2.961137	9.297991	-0.012346	0.089204	0.082099	-0.428040	-0.238972	-0.941180	-0.219725	-0.016999	-0.134419	-0.966107
10437	-1.520993	2.782405	9.174724	-0.037397	0.097835	0.011408	-0.427108	-0.239252	-0.942143	-0.219094	-0.014487	-0.134240	-0.966316
10438	-1.089947	2.799937	9.187819	-0.027166	0.060148	-0.041942	-0.424844	-0.239858	-0.942459	-0.219518	-0.013236	-0.133833	-0.966295
10439	-0.661597	2.924208	9.021903	0.059763	0.063278	0.005996	-0.422715	-0.239552	-0.945709	-0.219056	-0.011802	-0.135403	-0.966199
10440	-0.434705	2.996312	9.192001	0.118799	0.124566	0.029502	-0.422969	-0.243837	-0.942069	-0.217885	-0.010139	-0.138079	-0.966104
10441	0.005491	3.897684	10.012293	0.047346	0.237122	0.058135	-0.419632	-0.247771	-0.938998	-0.215927	-0.005498	-0.140191	-0.966277
10442	0.267491	3.348867	8.936484	0.008572	0.194281	0.158516	-0.417505	-0.247295	-0.937390	-0.212081	-0.002370	-0.141021	-0.967021
10443	0.578640	2.907845	8.756795	0.157357	0.125176	0.271656	-0.418825	-0.251117	-0.934532	-0.206280	-0.001072	-0.144775	-0.967723
10444	0.262003	3.144950	9.746624	0.234351	0.093766	0.345996	-0.423592	-0.259364	-0.930966	-0.199065	-0.001373	-0.149531	-0.968510
10445	-0.190277	3.165917	10.158636	0.020641	0.032321	0.383920	-0.431823	-0.265972	-0.928117	-0.191338	-0.001753	-0.150232	-0.969957
10446	-0.065046	3.012785	9.711108	0.020315	-0.056658	0.314381	-0.437143	-0.267034	-0.925394	-0.185173	-0.004026	-0.150243	-0.971145
10447	0.105668	3.115349	9.166764	0.070414	-0.084978	0.254211	-0.445656	-0.268133	-0.923983	-0.180288	-0.006545	-0.151451	-0.971862
10448	-0.018961	3.069410	9.314931	0.074733	-0.091359	0.225919	-0.452966	-0.270792	-0.923040	-0.175927	-0.009427	-0.152391	-0.972490
10449	-0.258626	3.091786	9.533671	-0.027434	-0.095575	0.073557	-0.458688	-0.270634	-0.924182	-0.174597	-0.011299	-0.151674	-0.972822
10450	0.026841	3.191605	9.243203	-0.097933	-0.119673	-0.054186	-0.460153	-0.270003	-0.925762	-0.175801	-0.013275	-0.149210	-0.972961
10451	0.236683	3.479419	9.213772	-0.122865	-0.077994	-0.057591	-0.462420	-0.267907	-0.929308	-0.176984	-0.014125	-0.146736	-0.973111
10452	0.364916	3.287579	9.471895	-0.115958	-0.098545	-0.050655	-0.461363	-0.265076	-0.931521	-0.178056	-0.015636	-0.143991	-0.973303
10453	0.448533	3.434719	9.254309	-0.127824	-0.106716	-0.011864	-0.463636	-0.261005	-0.935543	-0.178422	-0.017224	-0.141313	-0.973601
10454	0.071761	3.529777	8.722107	-0.094141	-0.052100	0.018741	-0.464971	-0.259384	-0.937632	-0.178001	-0.018106	-0.139133	-0.973976
10455	-0.407111	3.482249	8.722214	-0.106345	0.045393	-0.045988	-0.465376	-0.256943	-0.939706	-0.178594	-0.016734	-0.137479	-0.974127
10456	-0.629611	3.458792	8.715563	-0.110066	0.112190	-0.232063	-0.460328	-0.253751	-0.943302	-0.182604	-0.013666	-0.135656	-0.973687
10457	-0.711174	3.923393	8.844350	-0.120843	0.126212	-0.299201	-0.450757	-0.250363	-0.947752	-0.187899	-0.009954	-0.134155	-0.972932
10458	-0.805075	4.023648	8.903296	0.008821	0.012389	-0.254420	-0.444904	-0.249425	-0.951699	-0.192574	-0.009211	-0.134269	-0.972009
10459	-0.895538	3.701586	8.917392	0.272617	-0.139199	-0.182919	-0.440109	-0.251628	-0.946029	-0.196233	-0.012456	-0.139459	-0.970509
10460	-1.339562	3.125512	8.939404	0.341864	-0.069631	-0.133512	-0.438220	-0.261373	-0.938814	-0.198692	-0.014924	-0.145696	-0.969057
10461	-2.112063	2.499788	8.995039	0.064397	0.068790	-0.434773	-0.434616	-0.265471	-0.934944	-0.206691	-0.012459	-0.147737	-0.967108
10462	-1.300118	2.868933	9.065310	0.179667	0.048203	-0.746819	-0.418508	-0.268387	-0.934010	-0.220688	-0.010209	-0.151424	-0.963464
10463	-0.694876	3.025648	9.867399	0.277152	-0.038939	-0.674735	-0.404390	-0.273909	-0.927476	-0.233533	-0.009974	-0.157081	-0.959525
10464	-0.787178	2.446338	10.742698	0.325464	-0.109368	-0.542399	-0.394001	-0.278210	-0.921533	-0.243968	-0.012033	-0.162753	-0.955953
10465	-0.647010	2.701329	10.696935	0.175774	-0.047244	-0.588483	-0.383343	-0.283023	-0.918037	-0.255127	-0.011696	-0.166274	-0.952432
10466	-0.484063	2.597346	9.458272	0.023255	0.066891	-0.582928	-0.370700	-0.284072	-0.915520	-0.265756	-0.008745	-0.167023	-0.949421
10467	-0.534297	2.382779	9.078034	0.079815	0.027401	-0.549380	-0.358992	-0.283774	-0.915781	-0.275881	-0.006638	-0.168950	-0.946204
10468	-0.913610	2.812918	9.857478	0.122954	-0.044711	-0.494846	-0.347142	-0.286767	-0.913318	-0.285137	-0.006631	-0.170926	-0.943100
10469	-1.007215	2.743318	10.471337	-0.142698	-0.068191	-0.426862	-0.336780	-0.280948	-0.914465	-0.293248	-0.005458	-0.168000	-0.941144
10470	-0.985129	2.127071	9.735291	-0.292642	-0.097456	-0.374437	-0.330944	-0.273730	-0.923198	-0.300414	-0.004455	-0.161790	-0.939976
10471	-0.702023	2.282635	9.049573	-0.180031	-0.104134	-0.209740	-0.329894	-0.268274	-0.929775	-0.304523	-0.004460	-0.157819	-0.939329
10472	-0.824456	2.362958	9.155934	-0.119089	-0.099214	-0.064507	-0.328975	-0.263736	-0.932875	-0.305828	-0.005528	-0.154817	-0.939399
10473	-1.282935	2.296402	9.354189	-0.117836	-0.091660	0.024936	-0.331905	-0.262179	-0.936700	-0.305474	-0.006401	-0.152017	-0.939966
10474	-1.592175	2.373325	9.373004	-0.072626	-0.101729	0.015353	-0.333776	-0.258940	-0.941562	-0.305274	-0.008048	-0.149862	-0.940364
10475	-1.744500	2.579307	9.248831	-0.085834	-0.101530	0.038327	-0.336968	-0.259099	-0.943687	-0.304695	-0.009287	-0.147589	-0.940900
10476	-1.703686	2.686832	9.039858	-0.093801	-0.125440	-0.004296	-0.339501	-0.257627	-0.944150	-0.304934	-0.011195	-0.144893	-0.941220
10477	-1.670926	2.740828	9.011571	-0.041928	-0.154515	0.002745	-0.344026	-0.256903	-0.946770	-0.305167	-0.013543	-0.143148	-0.941381
10478	-1.763752	2.768266	8.950747	0.011355	-0.156510	0.029442	-0.346682	-0.258207	-0.948399	-0.304828	-0.016773	-0.142231	-0.941578
10479	-1.775690	2.646683	9.006660	0.022131	-0.183003	0.025777	-0.352003	-0.258586	-0.951045	-0.304692	-0.020053	-0.141536	-0.941662
10480	-1.764178	2.578940	9.154354	0.031193	-0.198794	0.020396	-0.355722	-0.260719	-0.952149	-0.304629	-0.024175	-0.140734	-0.941706
10481	-2.121207	3.006989	9.303849	0.075125	-0.178154	0.063159	-0.361967	-0.264204	-0.946797	-0.303752	-0.027712	-0.141079	-0.941841
10482	-2.180642	3.120033	9.614090	0.147964	-0.063630	-0.084404	-0.364613	-0.269220	-0.945579	-0.305213	-0.029702	-0.143355	-0.940964
10483	-1.315292	3.490152	9.719691	-0.047945	0.078297	-0.207205	-0.363676	-0.271521	-0.944046	-0.308773	-0.026828	-0.143146	-0.939920
10484	-0.390843	2.924244	8.813576	-0.269913	0.194593	-0.095037	-0.355569	-0.267310	-0.952362	-0.309916	-0.021360	-0.139150	-0.940284
10485	0.999680	2.847620	9.713734	0.073085	0.536900	-0.008992	-0.349978	-0.267832	-0.953522	-0.308383	-0.011267	-0.143924	-0.940244
10486	1.343790	5.244865	9.511237	-0.107412	0.699329	0.337871	-0.334679	-0.267580	-0.949242	-0.299776	0.001444	-0.145957	-0.942777
10487	-0.532283	2.159491	9.072559	-0.346595	0.373793	0.721047	-0.336013	-0.266044	-0.953761	-0.284846	0.008739	-0.141784	-0.947989
10488	-0.417067	1.006209	9.876716	0.204394	0.088937	0.528226	-0.339999	-0.267604	-0.955113	-0.274366	0.007629	-0.146089	-0.950433
10489	0.125410	3.064874	10.494038	0.279575	-0.018588	0.518713	-0.352200	-0.282466	-0.943046	-0.264393	0.004424	-0.151412	-0.952445
10490	0.611897	3.270195	9.299076	0.160349	-0.019832	0.672075	-0.362823	-0.290172	-0.938857	-0.251412	0.001023	-0.154248	-0.955510
10491	0.326681	3.175165	8.932389	0.212719	0.021425	0.674347	-0.377970	-0.297391	-0.939183	-0.238236	-0.001650	-0.158463	-0.958191
10492	0.153758	2.919618	9.345431	0.117339	0.080738	0.616116	-0.390726	-0.303970	-0.933045	-0.225921	-0.002760	-0.160906	-0.960761
10493	-0.259790	3.004361	9.380243	0.051116	0.079560	0.568247	-0.400694	-0.308278	-0.930911	-0.214520	-0.003290	-0.162229	-0.963147
10494	-0.320030	3.129509	9.512246	0.017768	0.012906	0.591591	-0.412263	-0.311042	-0.927226	-0.202838	-0.005187	-0.162421	-0.965634
10495	-0.192370	3.491057	9.248660	-0.055094	-0.024954	0.515937	-0.424237	-0.311032	-0.927896	-0.192737	-0.007164	-0.161219	-0.967889
10496	-0.190270	3.614885	9.161137	-0.123142	0.006560	0.440775	-0.434622	-0.308767	-0.930669	-0.183963	-0.008137	-0.158638	-0.970013
10497	-0.502210	3.441720	9.046960	-0.186242	0.028690	0.314374	-0.441948	-0.305699	-0.934799	-0.177581	-0.007960	-0.155130	-0.971770
10498	-0.626049	3.313233	8.923777	-0.173952	0.022120	0.224230	-0.445687	-0.300428	-0.940788	-0.172946	-0.007762	-0.151638	-0.973157
10499	-0.704490	3.404083	9.214345	-0.153670	0.002242	0.100402	-0.448095	-0.295516	-0.944647	-0.170789	-0.007550	-0.148724	-0.973989
10500	-0.728051	3.646422	9.423615	-0.198047	-0.001066	0.075477	-0.449168	-0.292145	-0.949918	-0.169116	-0.007272	-0.144699	-0.974889
10501	-0.815672	3.601094	9.016883	-0.216093	-0.006728	0.009993	-0.449717	-0.286365	-0.950670	-0.168750	-0.006743	-0.140600	-0.975556
10502	-0.475622	3.524706	8.782374	-0.193597	0.012000	-0.019941	-0.449064	-0.281479	-0.956452	-0.168894	-0.005952	-0.136714	-0.976088
10503	-0.261049	3.926687	8.670387	-0.111608	0.049051	-0.051335	-0.447608	-0.278593	-0.961499	-0.169550	-0.004534	-0.134923	-0.976232
10504	-0.707810	4.195296	8.558370	-0.050876	0.077639	0.106495	-0.445226	-0.273161	-0.968361	-0.167026	-0.003284	-0.134033	-0.976794
10505	-1.208290	3.839136	8.974155	0.113674	0.056006	0.209540	-0.444954	-0.275428	-0.967628	-0.162547	-0.003170	-0.136749	-0.977174
10506	-2.076274	2.903399	9.065304	0.339031	-0.056300	0.043548	-0.446932	-0.282118	-0.961350	-0.161587	-0.005644	-0.143037	-0.976421
10507	-1.962713	2.318023	9.097276	0.225460	-0.064841	-0.153129	-0.446376	-0.290833	-0.954896	-0.164527	-0.007127	-0.147564	-0.975246
10508	-0.862138	2.760433	9.710217	0.252653	-0.022290	-0.494301	-0.440502	-0.297829	-0.949257	-0.173951	-0.007088	-0.152331	-0.972875
10509	-0.335289	2.634334	12.293254	0.393461	-0.023876	-0.449838	-0.433818	-0.309212	-0.942689	-0.182508	-0.007461	-0.160194	-0.970038
10510	-0.565343	2.998971	10.812734	-0.066619	-0.029996	-0.541425	-0.423427	-0.313695	-0.941066	-0.192873	-0.006220	-0.158712	-0.968283
10511	-0.060501	2.342760	8.452599	-0.193605	0.086696	-0.307707	-0.412794	-0.309219	-0.945090	-0.198373	-0.002739	-0.155504	-0.967708
10512	-0.164700	1.797166	8.843460	0.058351	0.124809	-0.468424	-0.401623	-0.307007	-0.948787	-0.206801	0.000752	-0.156995	-0.965705
10513	-0.652901	2.171976	10.091763	0.042240	0.077046	-0.483747	-0.389647	-0.307142	-0.948795	-0.215690	0.003656	-0.158190	-0.963556
10514	-0.883361	2.313446	10.141393	-0.209364	-0.032512	-0.382641	-0.379681	-0.302224	-0.953067	-0.222907	0.004995	-0.153828	-0.962613
10515	-0.781955	1.931644	9.146050	-0.173411	-0.098489	-0.220262	-0.374372	-0.296840	-0.960774	-0.227226	0.004634	-0.150022	-0.962206
10516	-0.851067	1.969212	8.984780	-0.056088	-0.108780	-0.267683	-0.372517	-0.294226	-0.960442	-0.232458	0.003454	-0.148267	-0.961233
10517	-0.990709	2.321106	9.194476	-0.077748	-0.116072	-0.267786	-0.369331	-0.291428	-0.963355	-0.237740	0.002477	-0.146159	-0.960266
10518	-1.239057	2.515660	9.286484	0.008525	-0.131291	-0.198610	-0.368933	-0.290677	-0.965896	-0.241698	0.000354	-0.145531	-0.959376
10519	-1.767882	2.438107	9.393601	0.046647	-0.125295	-0.141755	-0.369330	-0.291342	-0.967126	-0.244588	-0.001713	-0.145753	-0.958608
10520	-1.494646	2.712512	9.402323	0.061948	-0.129603	-0.177169	-0.369331	-0.290939	-0.966304	-0.248122	-0.004125	-0.146154	-0.957631
10521	-1.427811	2.750127	9.317436	0.040891	-0.116777	-0.127659	-0.367457	-0.295108	-0.963764	-0.250717	-0.005997	-0.146308	-0.956922
10522	-1.447559	2.776476	9.369586	0.018045	-0.089789	-0.076279	-0.369055	-0.294499	-0.964265	-0.252204	-0.007723	-0.146052	-0.956558
10523	-1.362787	2.625064	9.166323	0.002224	-0.075322	-0.019663	-0.370652	-0.294755	-0.963715	-0.252619	-0.008881	-0.145664	-0.956497
10524	-1.528121	2.607468	8.882164	0.084382	-0.054017	0.009066	-0.373179	-0.294642	-0.966109	-0.252354	-0.010507	-0.146843	-0.956370
10525	-1.910697	2.818985	8.782175	0.189142	-0.035123	-0.001016	-0.375692	-0.299991	-0.962747	-0.252266	-0.011829	-0.150252	-0.955848
10526	-2.126581	3.315202	9.549286	0.283727	0.014474	-0.032220	-0.375278	-0.305751	-0.956600	-0.252535	-0.013028	-0.155594	-0.954907
10527	-1.983386	4.138345	10.214224	0.069311	0.100903	-0.147352	-0.372339	-0.310413	-0.951931	-0.254859	-0.010622	-0.157498	-0.954006
10528	-0.924792	3.244712	9.045108	-0.230840	0.215357	-0.275036	-0.364629	-0.307443	-0.954621	-0.259240	-0.004612	-0.154084	-0.953431
10529	0.820007	3.239874	8.246587	-0.095560	0.271938	-0.140233	-0.353994	-0.303976	-0.957464	-0.260907	0.001799	-0.153728	-0.953044
10530	0.344064	3.544468	9.096224	0.039163	0.360379	0.355911	-0.351066	-0.304332	-0.957105	-0.252772	0.007229	-0.156201	-0.954807
10531	-0.296991	3.843707	10.576297	-0.138129	0.428660	0.194983	-0.344416	-0.304094	-0.949625	-0.247484	0.015693	-0.155821	-0.956151
10532	-0.537998	3.013983	10.358526	-0.089142	0.125335	0.467353	-0.346945	-0.303408	-0.952540	-0.237886	0.016931	-0.154723	-0.958741
10533	-0.262913	1.921651	9.224636	0.001432	-0.131914	0.473075	-0.357857	-0.302975	-0.954422	-0.229012	0.013055	-0.154294	-0.961029
10534	0.344349	3.078429	9.311569	0.329018	-0.132462	0.537569	-0.374057	-0.314310	-0.951497	-0.218922	0.007197	-0.159985	-0.962510
10535	0.257282	3.091429	9.448408	0.064041	-0.087132	0.627220	-0.390266	-0.322740	-0.946862	-0.206910	0.003247	-0.160916	-0.965030
10536	0.121215	3.324402	9.271575	0.009350	-0.038671	0.661862	-0.403836	-0.322854	-0.952774	-0.194014	0.000181	-0.160813	-0.967728
10537	-0.199281	3.136545	9.424430	-0.048414	0.029822	0.747949	-0.418997	-0.325332	-0.951869	-0.179205	-0.001510	-0.159977	-0.970717
10538	-0.296042	3.120219	9.375850	-0.169017	0.021598	0.679468	-0.435102	-0.323336	-0.955528	-0.165705	-0.002815	-0.156587	-0.973660
10539	-0.167572	3.205060	9.155296	-0.119372	0.017668	0.639788	-0.451876	-0.320482	-0.953086	-0.152964	-0.004162	-0.154276	-0.976106
10540	-0.306680	3.586048	8.950775	-0.078247	0.012334	0.581553	-0.465061	-0.316057	-0.955488	-0.141338	-0.005634	-0.152579	-0.978116
10541	-0.512393	3.674545	8.828257	-0.058389	0.062620	0.352121	-0.475181	-0.313247	-0.957842	-0.134038	-0.005415	-0.151630	-0.979292
10542	-0.490915	3.946816	8.908702	-0.084043	0.083982	0.270824	-0.477450	-0.310919	-0.959223	-0.128252	-0.004527	-0.150031	-0.980317
10543	-0.778264	3.883336	8.832966	-0.130624	0.080001	0.127499	-0.480918	-0.307692	-0.961911	-0.125298	-0.003094	-0.147801	-0.981043
10544	-0.882837	3.990651	8.626755	-0.154202	0.081279	0.067340	-0.478264	-0.304830	-0.967107	-0.123511	-0.001473	-0.144830	-0.981717
10545	-0.969481	3.967236	8.667600	-0.200820	0.103853	-0.070559	-0.477742	-0.300514	-0.972366	-0.124374	0.001209	-0.141375	-0.982111
10546	-1.175536	4.225585	7.975724	-0.165992	0.111636	-0.158757	-0.471368	-0.295762	-0.978084	-0.126933	0.004104	-0.138243	-0.982222
10547	-1.410830	4.167948	8.305926	0.052458	-0.015268	-0.273768	-0.464989	-0.292743	-0.981566	-0.132131	0.004423	-0.139568	-0.981347
10548	-1.152800	2.861957	9.628320	0.653316	-0.104068	-0.143411	-0.461095	-0.305642	-0.973397	-0.135038	0.000897	-0.151946	-0.979120
10549	-2.377931	2.810765	11.179769	0.241923	-0.126240	-0.179972	-0.462115	-0.321549	-0.963650	-0.138742	-0.001597	-0.156655	-0.977859
10550	-1.019679	1.699316	10.671394	0.198366	-0.184124	-0.512249	-0.456925	-0.321971	-0.962646	-0.149084	-0.004303	-0.159884	-0.975803
10551	-0.305463	3.047268	9.768461	0.274458	-0.115683	-0.519720	-0.450776	-0.333249	-0.947846	-0.159367	-0.005612	-0.165146	-0.973292
10552	-0.360161	2.939430	9.416166	-0.091036	0.079294	-0.547884	-0.439197	-0.334402	-0.945860	-0.169536	-0.002127	-0.163530	-0.971859
10553	-0.187824	2.119687	9.697228	-0.062974	0.092013	-0.584857	-0.423108	-0.330165	-0.951033	-0.180395	0.001882	-0.162769	-0.970031
10554	-0.230407	1.854426	10.651116	-0.172584	0.005213	-0.203836	-0.412604	-0.326560	-0.959801	-0.184087	0.003114	-0.159281	-0.969913
10555	-0.378215	1.958458	9.779257	-0.297099	-0.009178	0.010561	-0.410491	-0.320419	-0.966773	-0.183688	0.004073	-0.153493	-0.970918
10556	-0.404862	1.909310	8.705264	-0.187037	0.022306	0.211828	-0.414763	-0.314439	-0.978663	-0.179252	0.004390	-0.149809	-0.972320
10557	-0.551854	2.025612	8.935767	-0.055041	0.057629	0.194808	-0.416633	-0.311840	-0.980041	-0.175080	0.005191	-0.148912	-0.973214
10558	-1.284495	2.393483	9.473762	-0.060441	0.064780	0.262160	-0.419826	-0.311740	-0.981214	-0.169540	0.005730	-0.147839	-0.974355
10559	-1.775180	2.151507	9.109100	-0.002837	0.045702	0.260577	-0.425689	-0.309485	-0.975817	-0.164127	0.005987	-0.147891	-0.975272
10560	-1.618951	2.338828	9.117295	0.065929	0.021859	0.242032	-0.429409	-0.312021	-0.971542	-0.159111	0.005326	-0.149129	-0.975918
10561	-1.466092	2.428974	8.979289	0.031654	-0.035877	0.336117	-0.433126	-0.315085	-0.968766	-0.152469	0.003708	-0.149579	-0.976916
10562	-1.465544	2.555233	9.182953	0.065079	-0.077839	0.390756	-0.441636	-0.317199	-0.965905	-0.144835	0.000663	-0.150491	-0.977944
10563	-1.652802	2.517885	9.504848	-0.012464	-0.112043	0.524709	-0.452545	-0.318082	-0.965402	-0.134722	-0.002825	-0.149827	-0.979486
10564	-2.056793	2.466851	9.406183	-0.053184	-0.154300	0.492578	-0.468783	-0.315833	-0.967704	-0.125300	-0.007340	-0.148188	-0.980962
10565	-2.442112	2.862834	9.603192	0.016182	-0.099696	0.464918	-0.481556	-0.316269	-0.966491	-0.116304	-0.010345	-0.148095	-0.982056
10566	-2.028066	4.152154	10.732673	-0.040526	0.132495	0.263600	-0.487538	-0.318059	-0.968097	-0.110510	-0.008591	-0.147405	-0.982846
10567	-0.429147	2.972146	9.264565	-0.272361	0.244229	0.342004	-0.489815	-0.312589	-0.971939	-0.102948	-0.003784	-0.142492	-0.984420
10568	1.105798	2.664919	8.399302	-0.169989	0.313865	0.296494	-0.488901	-0.306022	-0.977940	-0.095992	0.001737	-0.139622	-0.985540
10569	1.439743	3.311914	9.266395	-0.024878	0.588828	0.231398	-0.481853	-0.304966	-0.975966	-0.089593	0.013010	-0.140250	-0.985968
10570	0.818342	4.087207	10.002107	-0.426352	0.561068	0.497040	-0.476149	-0.298230	-0.981882	-0.077864	0.023275	-0.132822	-0.987803
10571	0.299314	2.475645	9.658943	-0.014152	0.252047	1.122472	-0.482152	-0.292502	-0.987156	-0.054789	0.025435	-0.133458	-0.989212
10572	0.221632	2.775272	9.974438	0.219108	-0.027932	1.234572	-0.504233	-0.295323	-0.982677	-0.030310	0.021171	-0.138219	-0.989711
10573	0.568591	2.910162	9.425630	0.045801	-0.102257	1.376705	-0.534171	-0.295766	-0.976144	-0.003145	0.015348	-0.139646	-0.990077
10574	0.522010	2.872862	9.020097	0.037814	0.041983	1.365247	-0.564249	-0.293341	-0.978415	0.024203	0.012180	-0.140641	-0.989690
10575	-0.068112	2.624301	9.355293	-0.046321	0.157425	1.233242	-0.588610	-0.289394	-0.979354	0.049270	0.011779	-0.139969	-0.988859
10576	-0.535745	2.513874	9.447687	-0.176891	0.185945	1.005028	-0.604736	-0.280644	-0.977809	0.069906	0.012279	-0.136378	-0.988111
10577	-0.193684	2.597746	9.327570	-0.213338	0.162957	0.916283	-0.619132	-0.271176	-0.984888	0.088712	0.012680	-0.132193	-0.987165
10578	0.162762	2.941620	9.266109	-0.151591	0.118827	0.853333	-0.631929	-0.262597	-0.991474	0.106110	0.012310	-0.129075	-0.985865
10579	0.147559	3.225359	9.314051	-0.134864	0.151347	0.838555	-0.643408	-0.249881	-0.996326	0.123270	0.012796	-0.126385	-0.984209
10580	0.200354	3.240875	9.248156	-0.141012	0.143414	0.797806	-0.654611	-0.240876	-0.998604	0.139569	0.013062	-0.123338	-0.982414
10581	-0.051380	3.212023	9.158809	-0.127421	0.139208	0.827939	-0.667674	-0.232328	-1.003570	0.156412	0.013342	-0.120810	-0.980185
10582	-0.260261	3.193640	8.892576	-0.141923	0.207007	0.777104	-0.677550	-0.221891	-1.008514	0.172374	0.014883	-0.117472	-0.977889
10583	-0.263761	3.717892	8.794639	-0.155361	0.343979	0.662990	-0.681303	-0.211957	-1.015970	0.186394	0.019484	-0.113683	-0.975681
10584	-0.341499	3.842704	8.755206	-0.089230	0.376909	0.720002	-0.683202	-0.198879	-1.021730	0.201526	0.024671	-0.110709	-0.972894
10585	-0.736270	4.342810	8.151999	0.024341	0.374212	0.578968	-0.682954	-0.192327	-1.026375	0.213810	0.030784	-0.110342	-0.970135
10586	-1.748330	4.613360	8.609941	0.164475	0.366267	0.586630	-0.684820	-0.190769	-1.031291	0.226099	0.037099	-0.112232	-0.966906
10587	-2.862074	3.248448	9.507964	0.426835	-0.052070	0.260598	-0.686671	-0.195314	-1.026967	0.230897	0.037616	-0.121379	-0.964644
10588	-3.037238	1.351879	9.586701	0.480823	-0.310730	-0.084679	-0.694086	-0.209218	-1.012499	0.228363	0.033846	-0.131937	-0.964001
10589	-1.934578	1.561205	9.387880	0.179837	-0.266638	-0.637253	-0.695647	-0.222207	-1.001035	0.215402	0.031522	-0.136487	-0.966426
10590	0.665053	2.560258	12.435232	0.536855	-0.234251	-0.735628	-0.689742	-0.240364	-0.991845	0.200405	0.031110	-0.147298	-0.968077
10591	1.078188	3.135710	11.836991	-0.059777	-0.206084	-0.496066	-0.683857	-0.251141	-0.986463	0.190398	0.028559	-0.146878	-0.970237
10592	0.777212	2.117713	9.091393	-0.300770	-0.014964	-0.257607	-0.680807	-0.247346	-0.989881	0.185746	0.027677	-0.140858	-0.972055
10593	0.379051	1.100702	9.339588	-0.157711	0.249220	-0.106819	-0.674561	-0.243958	-0.997124	0.184649	0.032379	-0.136933	-0.972680
10594	-0.411308	1.409242	9.642776	-0.111762	0.298268	-0.134498	-0.662051	-0.244439	-1.000923	0.183141	0.037937	-0.133478	-0.973244
10595	-0.818969	1.663998	9.546504	-0.041398	0.143388	-0.032634	-0.654738	-0.242292	-1.004039	0.183117	0.040806	-0.132145	-0.973314
10596	-0.315509	1.891572	9.261762	-0.146334	-0.036470	0.158502	-0.656479	-0.237928	-1.009136	0.186447	0.038943	-0.129471	-0.973118
10597	-0.366850	1.764394	9.083024	-0.007049	-0.059158	0.332094	-0.663940	-0.234340	-1.011361	0.192960	0.037024	-0.129777	-0.971882
10598	-0.753467	2.109382	9.314077	0.026123	-0.001498	0.312298	-0.668737	-0.232492	-1.007607	0.199220	0.036085	-0.130433	-0.970565
10599	-0.875775	2.294080	9.352258	-0.022238	0.005401	0.304253	-0.675659	-0.231360	-1.007221	0.205349	0.035448	-0.130128	-0.969351
10600	-1.070910	2.567244	9.142017	0.089268	0.002908	0.442539	-0.682591	-0.227319	-1.005259	0.214078	0.034517	-0.132070	-0.967231
10601	-1.261199	2.651192	9.270340	0.052760	-0.061610	0.450004	-0.689647	-0.226361	-1.003260	0.222762	0.032560	-0.133585	-0.965128
10602	-1.804993	2.680151	9.147524	0.032973	-0.047658	0.452805	-0.699767	-0.223774	-1.001981	0.231554	0.030372	-0.134640	-0.962981
10603	-2.117150	2.803158	9.300697	0.039386	0.006231	0.288791	-0.707224	-0.221941	-1.001028	0.237275	0.030219	-0.135451	-0.961478
10604	-2.093231	2.971023	8.727286	0.084188	-0.029240	0.156094	-0.715212	-0.220703	-0.998065	0.240359	0.029428	-0.137221	-0.960485
10605	-1.860901	3.538448	9.144148	0.244886	0.020265	0.008305	-0.718263	-0.224038	-0.996384	0.240576	0.031426	-0.141754	-0.959709
10606	-1.745730	4.298045	10.509158	0.166169	0.190931	-0.086420	-0.712260	-0.229720	-0.993131	0.239571	0.035929	-0.143889	-0.959485
10607	-0.386921	2.783562	9.166187	-0.345909	0.301401	-0.197149	-0.704950	-0.225752	-1.002254	0.237036	0.041131	-0.135599	-0.961111
10608	2.240637	3.714986	10.655136	-0.063671	0.685895	-0.395141	-0.688060	-0.221981	-1.012439	0.231544	0.054874	-0.130705	-0.962441
10609	2.293805	4.164832	8.848083	-0.262267	0.619828	0.768159	-0.670508	-0.216432	-1.027426	0.248369	0.063872	-0.123678	-0.958612
10610	-0.111088	0.448569	9.625536	-0.207114	0.238871	0.868227	-0.681456	-0.202825	-1.034951	0.266031	0.065060	-0.119540	-0.954309
10611	0.178550	1.992837	9.805710	0.328226	0.093096	0.979351	-0.688793	-0.196434	-1.037223	0.284647	0.066426	-0.126556	-0.947917
10612	-0.113865	2.613847	10.148296	-0.044995	0.033482	0.889422	-0.703715	-0.190158	-1.032940	0.301807	0.064334	-0.126612	-0.942732
10613	0.588421	2.820661	9.000865	-0.023582	-0.028620	0.819998	-0.718641	-0.182028	-1.036147	0.317377	0.061683	-0.127406	-0.937675
10614	0.298686	2.194004	9.215743	0.161410	0.032102	1.015548	-0.740215	-0.176000	-1.032738	0.336423	0.060496	-0.131398	-0.930535
10615	0.040262	2.589892	9.691052	-0.067702	0.092009	0.672220	-0.751418	-0.167331	-1.032601	0.349421	0.060030	-0.130343	-0.925912
10616	0.380376	2.472214	9.216151	-0.186726	0.069741	0.813098	-0.757047	-0.153020	-1.039491	0.365015	0.057672	-0.127305	-0.920452
10617	0.189109	2.832862	9.248482	-0.100828	0.041468	0.691210	-0.767061	-0.140763	-1.044104	0.378125	0.055934	-0.125971	-0.915437
10618	0.119925	3.329192	8.893592	-0.061929	0.074781	0.723375	-0.776408	-0.129451	-1.044847	0.391764	0.054788	-0.125021	-0.909884
10619	-0.080768	3.449364	9.026135	-0.015873	0.143536	0.762895	-0.782827	-0.118636	-1.045235	0.406171	0.055363	-0.124534	-0.903577
10620	-0.384226	3.468127	8.973355	-0.000977	0.159919	0.680010	-0.789511	-0.108046	-1.047784	0.418996	0.056327	-0.123917	-0.897727
10621	-0.758024	3.636131	9.076157	0.043285	0.149646	0.570530	-0.793787	-0.101093	-1.053173	0.429720	0.058013	-0.124233	-0.892492
10622	-0.812619	3.892414	8.754817	0.002516	0.228656	0.561192	-0.796469	-0.093957	-1.055879	0.440451	0.060498	-0.122919	-0.887262
10623	-0.731652	3.956991	8.711081	0.039965	0.275414	0.481138	-0.796883	-0.088224	-1.060813	0.449768	0.064683	-0.122006	-0.882405
10624	-0.670851	4.079474	8.786641	0.023850	0.318702	0.451285	-0.795965	-0.083370	-1.065521	0.458635	0.069197	-0.120107	-0.877747
10625	-1.080906	4.164234	8.393105	-0.028812	0.279748	0.496939	-0.793320	-0.077116	-1.071821	0.468210	0.072860	-0.118024	-0.872663
10626	-0.927587	3.788351	8.525811	0.057134	0.157943	0.526467	-0.794798	-0.071969	-1.074604	0.477846	0.074686	-0.118278	-0.867234
10627	-0.937821	3.152221	8.939495	0.581016	-0.114650	0.475107	-0.801709	-0.075262	-1.070856	0.485046	0.077384	-0.130482	-0.861230
10628	-1.219317	1.952978	10.446720	0.581560	-0.237933	0.499150	-0.813110	-0.090752	-1.056662	0.492249	0.077391	-0.143542	-0.855042
10629	-0.714059	3.272991	10.726670	-0.105490	0.005934	0.112925	-0.824820	-0.090962	-1.054107	0.494497	0.076393	-0.142088	-0.854077
10630	0.477389	2.721910	12.351229	-0.023162	0.102241	0.277960	-0.825369	-0.084471	-1.061441	0.499739	0.076892	-0.141087	-0.851142
10631	-0.006177	2.297876	10.789447	-0.096438	0.088453	0.160221	-0.824437	-0.084483	-1.061857	0.503012	0.077160	-0.138951	-0.849540
10632	-0.348285	2.560948	9.250893	-0.343732	0.208352	0.042731	-0.822066	-0.075718	-1.067265	0.505003	0.076893	-0.131063	-0.849636
10633	0.168630	1.358989	8.799225	-0.377095	0.272408	-0.041888	-0.815711	-0.064124	-1.077751	0.505728	0.077954	-0.121907	-0.850471
10634	0.075536	1.711745	9.174021	-0.183239	0.197457	-0.036459	-0.807488	-0.054188	-1.085076	0.506040	0.079323	-0.116721	-0.850886
10635	0.038524	2.232974	9.188210	-0.149831	0.070088	0.307608	-0.805911	-0.047261	-1.089051	0.511840	0.078359	-0.113979	-0.847873
10636	-0.020970	2.426092	9.218626	-0.082146	0.024293	0.528552	-0.811396	-0.037518	-1.086384	0.521118	0.076497	-0.113148	-0.842485
10637	-0.765020	2.072755	9.261044	-0.149401	0.069070	0.562399	-0.817019	-0.025227	-1.090778	0.531118	0.074891	-0.110767	-0.836681
10638	-1.343053	1.875342	9.143700	-0.065448	0.012909	0.307826	-0.818380	-0.014770	-1.092853	0.536539	0.073505	-0.109986	-0.833442
10639	-1.324164	2.426740	9.400082	0.014078	-0.071825	0.346400	-0.825318	-0.008446	-1.092570	0.542288	0.071811	-0.111429	-0.829669
10640	-1.343476	2.887588	9.266031	0.051797	-0.144373	0.201053	-0.831981	-0.005242	-1.091043	0.545376	0.069304	-0.114135	-0.827487
10641	-1.459872	2.967978	8.982635	0.053795	-0.144312	0.126826	-0.835716	-0.002419	-1.088078	0.547221	0.067417	-0.116674	-0.826070
10642	-1.794467	3.034687	8.581923	0.078019	-0.143514	0.029739	-0.840097	-0.006312	-1.085187	0.547431	0.065606	-0.119566	-0.825663
10643	-1.707127	3.529050	8.667527	0.277562	-0.131610	-0.095140	-0.842612	-0.011130	-1.080460	0.545304	0.067030	-0.125334	-0.826101
10644	-0.494716	5.704533	11.901735	0.547256	0.207122	-0.173896	-0.841901	-0.026954	-1.076122	0.542346	0.076625	-0.131866	-0.826197
10645	0.737222	4.105128	9.751556	-0.517166	0.417022	-0.037243	-0.826463	-0.027418	-1.083595	0.543703	0.078362	-0.118696	-0.827138
10646	1.778813	2.167173	6.577499	-0.370310	0.361425	-0.041632	-0.815450	-0.014963	-1.099633	0.544589	0.080185	-0.108565	-0.827772
10647	2.282468	3.329790	10.724316	0.613430	0.537348	0.377838	-0.798939	-0.018295	-1.105457	0.551092	0.095141	-0.113537	-0.821191
10648	-0.221417	3.221398	12.157524	0.080191	0.130711	1.065434	-0.794688	-0.016158	-1.105034	0.568765	0.095506	-0.115417	-0.808742
10649	-0.092591	1.616439	9.049229	-0.284252	-0.220522	0.506955	-0.804346	0.010227	-1.108390	0.577110	0.087672	-0.114343	-0.803856
10650	0.175887	2.026623	8.409282	0.101445	-0.104737	0.846563	-0.813424	0.020536	-1.108494	0.590368	0.084985	-0.118656	-0.793828
10651	0.226423	1.945105	9.316500	0.024159	0.037151	0.189444	-0.819956	0.023952	-1.104131	0.593576	0.085491	-0.118957	-0.791333
10652	0.650363	2.860698	9.683660	0.031726	0.017887	-0.033583	-0.818358	0.023618	-1.103351	0.593178	0.086003	-0.119200	-0.791539
10653	0.778416	3.185830	9.314450	-0.008098	-0.007235	0.105783	-0.817960	0.024203	-1.104820	0.595013	0.085569	-0.119413	-0.790176
10654	0.438893	2.682024	9.120082	-0.094305	0.008284	0.238324	-0.817583	0.031809	-1.106602	0.599098	0.083779	-0.118241	-0.787453
10655	0.125578	3.086579	9.150743	-0.017978	0.041364	0.148650	-0.816267	0.036879	-1.108881	0.601731	0.083870	-0.117798	-0.785499
10656	0.038921	3.555938	9.231197	-0.121104	0.026543	0.029763	-0.819874	0.041409	-1.107077	0.602606	0.082531	-0.115638	-0.785291
10657	0.178663	3.531728	8.821654	-0.154078	0.011329	-0.085388	-0.818022	0.045337	-1.108994	0.601708	0.081076	-0.113071	-0.786505
10658	0.376135	3.671217	8.542629	-0.079846	0.061259	0.042429	-0.816436	0.049272	-1.110909	0.602793	0.080758	-0.111156	-0.785979
10659	-0.099060	3.604366	8.817399	-0.068440	0.134488	0.032425	-0.814712	0.052248	-1.120134	0.603875	0.082028	-0.108700	-0.785361
10660	-0.230532	3.621391	8.731396	-0.141146	0.177254	-0.068284	-0.808336	0.056070	-1.121973	0.603567	0.083031	-0.104240	-0.786096
10661	-0.476880	4.010128	8.381510	-0.075436	0.200752	-0.097940	-0.805817	0.059621	-1.126471	0.602728	0.085595	-0.100705	-0.786925
10662	-0.831866	4.095947	8.550499	0.041051	0.198489	-0.147027	-0.798363	0.059142	-1.131425	0.600899	0.089288	-0.098717	-0.788164
10663	-1.463268	3.565108	9.377597	0.128271	0.062754	-0.202294	-0.792497	0.055677	-1.132952	0.597753	0.092425	-0.099870	-0.790047
10664	-1.546406	3.138813	9.517871	0.307830	-0.121501	-0.420361	-0.789802	0.044092	-1.132006	0.590442	0.094801	-0.105415	-0.794530
10665	-1.672143	2.401022	9.548464	0.132448	-0.143607	-0.629638	-0.791351	0.027625	-1.127933	0.579976	0.095669	-0.108171	-0.801732
10666	-1.056876	2.135682	11.624969	0.410308	-0.236186	-0.778058	-0.788778	0.011723	-1.122002	0.566293	0.098089	-0.115990	-0.810085
10667	0.287939	3.769423	11.160464	0.239982	-0.157152	-0.792584	-0.787645	-0.012206	-1.113211	0.552684	0.100309	-0.120185	-0.818556
10668	0.802320	2.727486	9.383632	-0.462532	-0.112400	-0.758280	-0.784442	-0.015204	-1.114153	0.541020	0.094941	-0.112320	-0.828050
10669	1.073030	1.237052	8.953063	-0.318308	-0.201733	-0.441003	-0.780992	-0.011848	-1.117186	0.534005	0.089239	-0.108472	-0.833732
10670	0.382873	1.137173	9.245556	-0.208784	-0.180528	-0.291850	-0.785532	-0.006465	-1.114939	0.529278	0.084409	-0.106390	-0.837509
10671	-0.059679	1.760318	9.636475	-0.034776	-0.133323	-0.128269	-0.788733	-0.004007	-1.114958	0.527085	0.082097	-0.107026	-0.839039
10672	-0.283084	2.251449	9.524817	-0.076339	-0.140695	0.011269	-0.793401	-0.000239	-1.115592	0.527260	0.078685	-0.107239	-0.839229
10673	-0.530026	2.431418	9.202966	-0.057720	-0.145212	0.055557	-0.797268	0.002195	-1.113852	0.528153	0.075527	-0.107886	-0.838874
10674	-0.787964	2.256828	9.297464	-0.102567	-0.134850	0.052008	-0.802602	0.005740	-1.110172	0.529044	0.071847	-0.107659	-0.838665
10675	-0.851305	2.522701	9.336842	-0.011767	-0.125308	0.056776	-0.807666	0.008346	-1.108682	0.529922	0.069534	-0.108826	-0.838156
10676	-1.007103	3.015051	9.155039	0.068116	-0.080570	0.072361	-0.809936	0.010921	-1.108573	0.531022	0.068525	-0.110912	-0.837268
10677	-1.420671	3.274521	8.752855	0.090144	-0.065776	0.127427	-0.811669	0.011587	-1.105296	0.533052	0.068214	-0.113240	-0.835690
10678	-1.882780	3.377812	8.875098	0.164802	-0.027300	0.034289	-0.813657	0.008640	-1.103211	0.533501	0.069214	-0.116322	-0.834899
10679	-1.779794	3.554452	8.838413	0.124022	-0.013210	-0.189450	-0.811770	0.000767	-1.104294	0.530280	0.070997	-0.118189	-0.836537
10680	-1.133096	3.935156	8.836129	0.230206	-0.053856	-0.197491	-0.810686	-0.006205	-1.101025	0.526688	0.072781	-0.122319	-0.838058
10681	-0.376334	4.942003	11.574133	0.284548	0.231586	-0.102939	-0.802805	-0.016704	-1.097544	0.525238	0.080214	-0.124459	-0.837974
10682	1.029239	2.809307	9.623462	-0.620385	0.378843	-0.254418	-0.793112	-0.008689	-1.108183	0.523022	0.080445	-0.109653	-0.841399
10683	1.362127	2.805418	7.580489	-0.094144	0.282497	0.080774	-0.780638	0.003451	-1.118048	0.525304	0.084244	-0.105281	-0.840163
10684	0.857625	3.024989	12.659084	0.406485	0.475276	0.226778	-0.769706	-0.003508	-1.119071	0.529558	0.095795	-0.107484	-0.835966
10685	-0.182487	2.566504	10.372810	-0.179552	0.095655	0.343048	-0.762793	-0.001081	-1.121769	0.535997	0.094875	-0.104178	-0.832378
10686	0.737416	1.184765	8.245113	0.025025	-0.204071	0.523798	-0.768418	0.010956	-1.121184	0.544377	0.090428	-0.107768	-0.826960
10687	0.333091	1.927610	9.218809	0.321917	-0.159794	0.632905	-0.780672	0.014752	-1.115394	0.554036	0.089938	-0.116013	-0.819448
10688	0.119868	2.414085	9.232667	0.014031	-0.013435	0.289880	-0.784540	0.017640	-1.115122	0.558872	0.088973	-0.116914	-0.816136
10689	0.468979	2.629165	9.104554	0.039733	0.052576	0.147079	-0.789744	0.022523	-1.114905	0.561502	0.089903	-0.117295	-0.814171
10690	0.481437	3.090682	9.825978	-0.076940	0.064702	0.336829	-0.790557	0.027620	-1.116215	0.567405	0.089072	-0.115924	-0.810358
10691	0.119997	2.661693	9.303015	-0.197401	0.039025	0.397398	-0.789251	0.036360	-1.119455	0.574449	0.086472	-0.113065	-0.806069
10692	-0.076290	3.109609	9.064942	-0.089494	-0.002762	0.325889	-0.793010	0.047389	-1.119597	0.579978	0.084434	-0.112222	-0.802436
10693	-0.213116	3.488205	8.800333	-0.093745	0.022719	0.084706	-0.795155	0.053081	-1.121008	0.581726	0.083470	-0.110706	-0.801481
10694	-0.399126	3.783377	8.549286	-0.052090	0.039114	0.010713	-0.795711	0.061259	-1.122357	0.582218	0.083242	-0.109441	-0.801321
10695	-0.391089	3.870914	8.577757	-0.112651	0.076384	-0.006926	-0.794660	0.065915	-1.124646	0.582637	0.083171	-0.106891	-0.801368
10696	-0.140185	3.875432	8.250841	-0.042944	0.103792	-0.084378	-0.791600	0.066303	-1.126287	0.581732	0.084291	-0.104860	-0.802176
10697	-0.786027	4.477808	7.829315	0.074142	0.165832	-0.110010	-0.786006	0.064843	-1.129364	0.580358	0.088116	-0.104161	-0.802852
10698	-1.252406	4.690267	8.056514	0.147658	0.195238	-0.196143	-0.778810	0.061039	-1.129703	0.577513	0.093151	-0.103924	-0.804364
10699	-1.104098	2.935722	10.168438	0.539061	-0.075771	-0.175442	-0.777182	0.050280	-1.126967	0.573653	0.098664	-0.113366	-0.805193
10700	-1.872939	2.140152	10.309713	0.775790	-0.233925	-0.101250	-0.781367	0.024621	-1.116957	0.570064	0.103791	-0.128334	-0.804851
10701	-1.933557	2.347952	11.610909	0.515440	-0.173637	-0.253769	-0.782910	0.005801	-1.108106	0.564562	0.107694	-0.138140	-0.806591
10702	-0.107447	3.509854	11.701505	0.483040	0.164755	-0.604020	-0.779115	-0.018453	-1.100030	0.554335	0.117231	-0.142764	-0.811535
10703	-1.137103	2.983571	9.228313	-0.190636	0.297151	-0.620892	-0.766320	-0.025440	-1.101750	0.545639	0.121857	-0.134910	-0.818064
10704	-0.775871	1.980214	8.310623	0.037104	0.280247	-0.722855	-0.752999	-0.029970	-1.107172	0.534584	0.128554	-0.130692	-0.824993
10705	-1.083993	2.091285	9.665130	0.012918	0.166212	-0.649367	-0.739933	-0.038651	-1.108679	0.524374	0.133242	-0.127355	-0.831300
10706	-1.231461	2.350796	9.882503	-0.133925	0.009992	-0.638434	-0.727949	-0.041576	-1.109316	0.514274	0.133395	-0.123321	-0.838165
10707	-0.912291	2.662384	9.324288	-0.166118	-0.164175	-0.473512	-0.725290	-0.040917	-1.110134	0.506505	0.130180	-0.120795	-0.843750
10708	-0.643149	2.327369	8.791080	-0.092938	-0.233795	-0.258045	-0.728621	-0.039324	-1.108967	0.501988	0.125691	-0.120924	-0.847105
10709	-1.048397	2.667186	9.228608	-0.027608	-0.182938	-0.135447	-0.734609	-0.039835	-1.105139	0.499480	0.122690	-0.121757	-0.848906
10710	-1.943367	2.842726	9.329802	-0.073601	-0.125982	-0.155374	-0.736741	-0.038700	-1.103596	0.496874	0.119969	-0.121386	-0.850876
10711	-2.312093	2.802010	8.952923	-0.043340	-0.161521	-0.147458	-0.738077	-0.036987	-1.103525	0.494227	0.117248	-0.121631	-0.852759
10712	-2.114597	2.839562	8.804648	0.032042	-0.214197	-0.148484	-0.741934	-0.038101	-1.100012	0.491264	0.114048	-0.123942	-0.854571
10713	-1.971756	3.157684	8.469644	0.043745	-0.252109	-0.121320	-0.747117	-0.040297	-1.096922	0.488604	0.110627	-0.126571	-0.856159
10714	-2.222733	3.131301	8.635449	0.008443	-0.287074	-0.086239	-0.755897	-0.041970	-1.088516	0.486549	0.105786	-0.129322	-0.857529
10715	-2.120733	3.422057	9.007072	0.114050	-0.353119	-0.111128	-0.764136	-0.046101	-1.083566	0.483608	0.101358	-0.134110	-0.858990
10716	-2.515703	5.017175	10.653415	0.305166	-0.088120	-0.117693	-0.767316	-0.051045	-1.078835	0.480904	0.102884	-0.139952	-0.859395
10717	-0.301160	3.202706	9.810747	-0.506851	0.056244	-0.620095	-0.759727	-0.052789	-1.077631	0.471516	0.100964	-0.129038	-0.866503
10718	1.503439	3.322563	7.251157	-0.260503	-0.044461	-0.488580	-0.753496	-0.044331	-1.085789	0.463618	0.098770	-0.123935	-0.871747
10719	0.990457	4.056492	11.360384	0.086635	0.202245	0.227524	-0.751753	-0.049197	-1.083269	0.468062	0.102685	-0.123775	-0.868938
10720	-0.029658	2.853323	10.700289	-0.144196	-0.007698	0.077221	-0.749777	-0.041685	-1.088713	0.469847	0.100786	-0.121486	-0.868520
10721	0.629395	2.845688	9.088587	0.052190	-0.307362	0.325124	-0.755111	-0.038302	-1.084095	0.474794	0.095216	-0.125726	-0.865851
10722	0.166434	2.366284	8.329404	0.230234	-0.195217	0.522805	-0.770693	-0.034315	-1.077182	0.483045	0.092475	-0.132540	-0.860552
10723	0.222652	3.323803	9.159153	0.190552	-0.066662	0.274121	-0.778006	-0.036493	-1.072719	0.487396	0.092464	-0.136799	-0.857427
10724	-0.074007	3.449552	9.632919	-0.053424	-0.089289	0.170706	-0.785734	-0.033457	-1.068893	0.490320	0.089713	-0.137058	-0.856010
10725	0.288393	3.215781	9.342515	-0.088604	-0.143724	0.131285	-0.790145	-0.026749	-1.069570	0.492506	0.086016	-0.137048	-0.855136
10726	0.322124	3.061008	9.070313	-0.173790	-0.127206	0.224842	-0.792430	-0.019361	-1.065263	0.496440	0.081280	-0.135701	-0.853537
10727	0.270513	3.077049	8.943441	-0.143411	-0.067855	0.243896	-0.798045	-0.010679	-1.065190	0.500827	0.077997	-0.134212	-0.851514
10728	0.071621	3.374474	9.231162	-0.110253	-0.041280	0.151366	-0.801264	-0.001904	-1.065411	0.503601	0.075551	-0.132971	-0.850292
10729	-0.106044	3.507168	9.061030	-0.126205	-0.019962	0.146186	-0.805551	0.007705	-1.064244	0.506404	0.073519	-0.131169	-0.849085
10730	-0.453174	3.622216	8.832875	-0.110736	0.025375	0.114774	-0.807967	0.014636	-1.064399	0.508720	0.072296	-0.129188	-0.848108
10731	-0.577812	3.760722	8.608964	-0.096302	0.064352	0.053211	-0.806113	0.017998	-1.066065	0.510104	0.072285	-0.126930	-0.847619
10732	-0.219788	4.009945	8.449576	-0.069202	0.091157	-0.013808	-0.804526	0.021676	-1.069066	0.510352	0.072931	-0.124795	-0.847731
10733	-0.043216	4.408833	8.562710	0.029360	0.179385	0.084256	-0.801605	0.023594	-1.069982	0.512357	0.076110	-0.123621	-0.846413
10734	-0.461559	4.515352	8.751262	-0.070729	0.250997	0.137528	-0.794423	0.025190	-1.073383	0.515562	0.079067	-0.120048	-0.844708
10735	-0.688605	4.001477	8.810755	0.060256	0.133153	0.200908	-0.790038	0.027736	-1.078744	0.519345	0.081555	-0.120114	-0.842141
10736	-1.164842	2.788869	9.190418	0.556218	-0.039683	0.203272	-0.792148	0.021141	-1.076505	0.521900	0.085945	-0.130208	-0.838617
10737	-1.380891	2.168441	9.756534	0.406625	-0.037022	0.008382	-0.794641	0.008705	-1.069865	0.521384	0.089682	-0.137448	-0.837391
10738	-0.546823	3.608483	9.785706	0.101494	0.097594	-0.071524	-0.792492	0.001938	-1.070511	0.520436	0.092342	-0.137996	-0.837602
10739	-0.704887	2.537870	12.821820	0.272157	-0.001053	-0.048628	-0.794853	-0.009907	-1.065337	0.519260	0.095419	-0.142430	-0.837244
10740	-1.068677	2.912125	10.492248	-0.166924	0.035150	-0.479316	-0.792440	-0.016165	-1.063948	0.511789	0.095405	-0.138345	-0.842515
10741	-0.195013	2.558811	8.661069	-0.355717	0.126799	-0.330929	-0.784328	-0.014124	-1.069368	0.507373	0.094936	-0.130311	-0.846510
10742	0.152785	1.365944	8.430407	-0.208856	0.097193	-0.305926	-0.776892	-0.008448	-1.073586	0.502995	0.095030	-0.125198	-0.849877
10743	-0.456306	1.641405	9.138976	0.048632	-0.003107	-0.261450	-0.775418	-0.011973	-1.074255	0.498610	0.096193	-0.125387	-0.852299
10744	-0.719476	2.335824	9.997015	-0.009161	-0.125631	-0.143941	-0.775546	-0.013493	-1.075111	0.496019	0.094094	-0.126198	-0.853924
10745	-0.688594	2.409153	9.496742	-0.095956	-0.222379	-0.144830	-0.778750	-0.010100	-1.073078	0.493326	0.089768	-0.126267	-0.855937
10746	-0.913774	2.492436	9.315897	-0.049153	-0.213160	-0.142805	-0.783271	-0.011653	-1.068088	0.490587	0.085768	-0.127260	-0.857772
10747	-0.878227	2.439697	9.495507	-0.036971	-0.190303	-0.055991	-0.787132	-0.011337	-1.065741	0.489370	0.082352	-0.128121	-0.858674
10748	-1.007798	2.587826	9.305071	-0.044030	-0.190359	-0.128481	-0.791390	-0.011570	-1.063543	0.486904	0.078754	-0.129001	-0.860280
10749	-1.270269	2.614613	9.236638	0.010170	-0.171826	0.002709	-0.795913	-0.011748	-1.063496	0.486652	0.075994	-0.130527	-0.860440
10750	-1.358732	2.290144	9.101577	-0.010945	-0.162849	-0.080367	-0.802832	-0.011908	-1.061804	0.485020	0.073068	-0.131783	-0.861423
10751	-0.915554	3.026411	9.056666	0.116020	-0.138726	-0.148015	-0.805220	-0.014908	-1.057020	0.482088	0.072340	-0.134537	-0.862704
10752	-1.217624	4.506648	10.234943	0.305842	0.072118	0.020997	-0.806527	-0.022931	-1.054431	0.482360	0.076248	-0.139127	-0.861486
10753	-1.106073	3.974607	9.967976	-0.200515	0.237712	-0.197011	-0.802126	-0.026516	-1.055405	0.480065	0.079168	-0.132722	-0.863513
10754	0.135766	2.795291	7.468315	-0.337025	0.182416	-0.344714	-0.791098	-0.019763	-1.067448	0.475274	0.079768	-0.124580	-0.867313
10755	1.164422	3.668633	9.515217	0.409783	0.285239	0.144218	-0.786557	-0.025167	-1.068752	0.477963	0.088406	-0.128932	-0.864357
10756	0.336565	3.325954	9.944925	-0.074531	0.277979	0.485862	-0.780177	-0.022075	-1.075467	0.487338	0.091014	-0.125824	-0.859294
10757	0.227987	2.896728	9.684870	-0.052741	0.058303	0.171608	-0.780996	-0.015307	-1.076184	0.490689	0.091176	-0.124442	-0.857570
10758	0.263180	2.727456	9.783508	-0.064023	-0.110014	0.430412	-0.786604	-0.008099	-1.079123	0.498048	0.087359	-0.125193	-0.853606
10759	0.480629	2.566287	9.326836	-0.026774	-0.178567	0.339000	-0.798863	-0.003209	-1.072085	0.503592	0.083239	-0.126912	-0.850506
10760	0.518233	2.843681	9.174253	0.028765	-0.175731	0.315306	-0.806062	0.001405	-1.070371	0.508589	0.079508	-0.129683	-0.847466
10761	0.806589	3.208173	9.168316	-0.005190	-0.085446	0.321003	-0.814068	0.008554	-1.068297	0.513983	0.077166	-0.130836	-0.844245
10762	0.497033	3.168566	9.118196	-0.009791	-0.033328	0.368249	-0.821277	0.016532	-1.066476	0.520241	0.075304	-0.131570	-0.840457
10763	0.006714	3.217934	9.174990	0.050027	-0.023619	0.354458	-0.826353	0.023097	-1.066341	0.526226	0.074472	-0.133087	-0.836557
10764	-0.279849	3.251575	9.194827	0.062975	-0.048988	0.269526	-0.832213	0.024949	-1.067832	0.530629	0.073362	-0.135050	-0.833554
10765	-0.203154	3.180149	9.241046	0.055125	-0.067620	0.121726	-0.838338	0.026452	-1.066095	0.532565	0.072490	-0.136769	-0.832114
10766	0.123330	3.220062	9.282055	0.043663	-0.072048	0.010193	-0.840860	0.024621	-1.069360	0.532606	0.071493	-0.138272	-0.831926
10767	0.467500	3.090366	9.247860	0.056253	-0.041885	-0.017934	-0.842185	0.022805	-1.068324	0.532284	0.071434	-0.139550	-0.831923
10768	0.648928	3.093650	9.166749	0.066579	-0.011242	0.005242	-0.842441	0.019331	-1.069511	0.532376	0.071706	-0.140779	-0.831634
10769	0.768052	3.202623	9.208095	0.064106	0.064376	0.110892	-0.844027	0.015497	-1.065841	0.534484	0.073104	-0.141272	-0.830075
10770	0.596005	3.350020	9.375011	0.061339	0.109503	0.154520	-0.843498	0.016780	-1.067289	0.537380	0.074902	-0.141341	-0.828031
10771	0.603352	3.588041	9.368628	-0.030461	0.138947	0.226903	-0.842979	0.021293	-1.068903	0.541747	0.076172	-0.139675	-0.825348
10772	0.494744	3.678307	9.311659	-0.079264	0.140321	0.370002	-0.842734	0.028933	-1.072031	0.548457	0.076354	-0.137405	-0.821270
10773	0.248481	3.489339	9.175547	-0.123064	0.130285	0.256703	-0.841962	0.037992	-1.076467	0.553387	0.076373	-0.134377	-0.818457
10774	0.394646	3.676464	9.065489	-0.115289	0.139962	0.371682	-0.839862	0.048115	-1.079672	0.560115	0.076150	-0.131506	-0.814358
10775	0.274419	3.620873	9.011670	-0.085649	0.157791	0.343629	-0.836961	0.057697	-1.084521	0.566418	0.076796	-0.128943	-0.810338
10776	0.173868	3.687021	9.051413	-0.091546	0.186388	0.299608	-0.834580	0.062432	-1.085475	0.571992	0.077769	-0.125810	-0.806814
10777	0.117925	3.685998	8.979899	-0.107080	0.199361	0.344744	-0.830339	0.068943	-1.092325	0.578379	0.078850	-0.122458	-0.802661
10778	0.114772	3.598552	8.963614	-0.118886	0.214046	0.250209	-0.823972	0.075923	-1.097297	0.583212	0.080064	-0.118472	-0.799636
10779	-0.153294	3.673793	8.964448	-0.128208	0.227708	0.197278	-0.816790	0.077875	-1.104057	0.587274	0.081725	-0.114242	-0.797107
10780	-0.379306	3.589590	8.996661	-0.108178	0.212027	0.118610	-0.809880	0.081156	-1.107267	0.589947	0.083333	-0.110229	-0.795530
10781	-0.638425	3.468378	9.054615	-0.113806	0.163725	-0.016036	-0.805897	0.084631	-1.109898	0.590410	0.084661	-0.106635	-0.795536
10782	-0.582814	3.581039	8.959189	-0.000351	0.069128	-0.034866	-0.798975	0.083651	-1.110818	0.590146	0.085606	-0.105764	-0.795747
10783	-0.418931	3.649569	9.105717	0.072455	-0.028631	-0.083046	-0.798162	0.078581	-1.110720	0.588806	0.086253	-0.107311	-0.796462
10784	-0.278843	3.863262	8.773823	0.203759	-0.105308	0.042383	-0.799743	0.072944	-1.107917	0.589051	0.086660	-0.111878	-0.795608
10785	-0.844362	3.357843	9.138190	0.084490	-0.082115	-0.002794	-0.802387	0.066879	-1.103767	0.588834	0.086467	-0.114398	-0.795431
10786	-1.491512	2.899550	10.041285	-0.047176	-0.076604	-0.127687	-0.802113	0.064194	-1.103183	0.586861	0.084759	-0.114338	-0.797080
10787	-1.012562	2.097562	10.837102	0.093221	-0.123265	-0.204552	-0.805157	0.058294	-1.099697	0.583305	0.084507	-0.117033	-0.799323
10788	-0.156910	2.814534	10.063622	0.027063	0.020048	-0.196085	-0.803941	0.051743	-1.096551	0.580321	0.085375	-0.116906	-0.801418
10789	-0.446421	2.190234	9.597293	-0.201648	0.158825	-0.063201	-0.800487	0.054030	-1.101909	0.580171	0.085867	-0.111789	-0.802204
10790	-0.961169	1.481773	9.408721	-0.170446	0.165682	-0.115957	-0.795974	0.058206	-1.105063	0.579112	0.086580	-0.106939	-0.803553
10791	-1.350223	1.610692	9.805009	-0.076575	0.140178	-0.131669	-0.789725	0.060411	-1.109648	0.577579	0.088380	-0.103810	-0.804869
10792	-1.362961	1.998846	9.758363	-0.064209	0.104566	-0.197292	-0.783603	0.060062	-1.112830	0.574879	0.089508	-0.101226	-0.807004
10793	-0.796764	2.222691	9.364849	-0.092969	0.065648	-0.070448	-0.781605	0.059808	-1.115961	0.574194	0.089810	-0.098731	-0.807767
10794	-0.463447	2.277288	9.360223	-0.107892	0.068506	-0.118292	-0.778284	0.061371	-1.114063	0.572758	0.089690	-0.095996	-0.809129
10795	-0.322843	2.270126	9.330893	-0.080368	0.053616	0.062021	-0.776693	0.063322	-1.115097	0.574166	0.089666	-0.094071	-0.808359
10796	-0.801736	1.999286	9.448221	-0.038290	0.051222	0.171877	-0.774439	0.066223	-1.115435	0.577250	0.089510	-0.093179	-0.806280
10797	-1.042754	2.033737	9.315399	0.022082	0.043853	0.202133	-0.774846	0.069100	-1.118168	0.580704	0.090247	-0.093230	-0.803708
10798	-0.953550	2.380024	9.055562	0.081586	0.003840	0.258617	-0.777644	0.070244	-1.116347	0.584852	0.090552	-0.094972	-0.800455
10799	-0.966993	2.462324	9.155625	0.110182	-0.027965	0.260268	-0.777911	0.070549	-1.117143	0.588908	0.091067	-0.097356	-0.797130
10800	-1.094046	2.576577	9.548029	0.102282	-0.124256	0.268482	-0.781768	0.069728	-1.114159	0.592892	0.089544	-0.100949	-0.793895
10801	-1.266218	2.694819	9.491305	0.077282	-0.111070	0.229623	-0.786163	0.070927	-1.113126	0.596310	0.088436	-0.103697	-0.791101
10802	-1.355149	2.887391	9.405284	0.071392	-0.076272	0.186521	-0.791752	0.070719	-1.110642	0.599116	0.087469	-0.106078	-0.788769
10803	-1.828766	3.575490	9.578124	0.135830	0.018519	0.114022	-0.792279	0.068698	-1.107600	0.600842	0.089426	-0.107959	-0.786980
10804	-2.180122	3.357946	9.747106	0.039363	0.084431	-0.104144	-0.792931	0.064219	-1.107332	0.599464	0.091229	-0.107390	-0.787901
10805	-0.567314	3.139590	9.543095	-0.115056	0.128312	-0.381405	-0.785076	0.062950	-1.108811	0.594041	0.093022	-0.103068	-0.792363
10806	0.997155	3.362124	9.095976	-0.089418	0.124265	-0.061656	-0.781083	0.062958	-1.113171	0.593641	0.093834	-0.100072	-0.792951
10807	0.447631	3.172496	8.847060	-0.077709	0.270219	0.438070	-0.776967	0.066283	-1.115538	0.601377	0.096587	-0.096281	-0.787240
10808	-0.060233	1.930160	8.999714	-0.080529	0.312259	0.317371	-0.770210	0.076524	-1.122432	0.607250	0.099698	-0.091884	-0.782857
10809	0.237480	2.935758	9.867803	0.040434	0.264529	0.493248	-0.764365	0.080228	-1.124673	0.615480	0.103637	-0.090156	-0.776090
10810	0.110693	2.909139	9.454914	-0.035484	0.192826	0.561549	-0.762258	0.087840	-1.128497	0.624710	0.104953	-0.088412	-0.768703
10811	-0.154472	2.807209	9.254982	0.037284	0.158798	0.595221	-0.759348	0.093999	-1.130895	0.634160	0.106980	-0.088179	-0.760672
10812	-0.186949	2.942615	9.801772	0.043003	0.153992	0.648242	-0.758831	0.099374	-1.133424	0.644275	0.108495	-0.088288	-0.751894
10813	-0.432311	2.717257	9.721324	-0.039543	0.103910	0.630930	-0.759388	0.107979	-1.135029	0.654122	0.108577	-0.087686	-0.743402
10814	-0.529690	2.683896	9.369565	0.030356	0.060694	0.568134	-0.761017	0.118851	-1.136549	0.662692	0.108652	-0.088607	-0.735651
10815	-0.718512	2.670758	9.349428	0.081444	0.060644	0.407434	-0.760760	0.122068	-1.136449	0.668734	0.110043	-0.089859	-0.729802
10816	-0.850182	2.765503	9.691289	0.015375	0.024979	0.245229	-0.761559	0.122059	-1.135227	0.672442	0.109950	-0.090328	-0.726343
10817	-0.585845	2.600356	9.476789	0.007729	0.006470	0.056732	-0.761033	0.124009	-1.135171	0.673399	0.110187	-0.090441	-0.725405
10818	-0.132120	2.914430	9.336699	-0.038809	-0.005196	0.010430	-0.760637	0.125130	-1.135544	0.673755	0.109349	-0.090011	-0.725256
10819	0.233820	3.023014	9.260454	-0.035720	0.030632	0.001745	-0.762901	0.126050	-1.136701	0.674057	0.109417	-0.089086	-0.725078
10820	0.356639	3.166023	9.152420	-0.047718	0.091297	-0.010312	-0.759977	0.127584	-1.139247	0.674297	0.109895	-0.087182	-0.725015
10821	0.520770	3.178697	9.024973	-0.010857	0.154483	0.036146	-0.756254	0.128377	-1.140882	0.675265	0.111990	-0.085092	-0.724041
10822	0.535137	3.319756	9.094154	0.033619	0.219902	0.066753	-0.749870	0.129378	-1.142002	0.676644	0.115294	-0.082800	-0.722499
10823	0.438305	3.451518	9.191285	0.013491	0.272661	0.155448	-0.742819	0.130435	-1.146229	0.679461	0.119179	-0.079819	-0.719554
10824	-0.265648	3.747025	9.148198	-0.027120	0.276646	0.194389	-0.734434	0.130072	-1.151055	0.682869	0.122260	-0.076178	-0.716198
10825	-1.302273	3.995256	9.360036	0.048498	0.185388	0.312722	-0.727785	0.131664	-1.153777	0.687655	0.125156	-0.075298	-0.711194
10826	-1.550861	2.369221	9.383931	0.286590	0.062857	0.242079	-0.725256	0.131278	-1.151662	0.690584	0.129407	-0.079164	-0.707164
10827	-1.211340	2.987029	8.763855	0.275976	-0.044648	-0.087605	-0.725357	0.119997	-1.148922	0.688700	0.132803	-0.083609	-0.707860
10828	-0.450896	3.248421	8.727448	0.206345	0.020987	-0.030999	-0.726000	0.112706	-1.148339	0.687873	0.135775	-0.086211	-0.707788
10829	-0.782413	3.271650	9.793053	0.240899	0.042925	-0.043081	-0.724110	0.103391	-1.147716	0.686826	0.139837	-0.089077	-0.707659
10830	-1.309874	3.361611	9.855622	0.061901	-0.015913	0.044500	-0.724624	0.097081	-1.147238	0.687383	0.140162	-0.090351	-0.706892
10831	-1.673711	2.910718	9.202768	-0.024936	-0.017171	0.063783	-0.723694	0.097276	-1.144412	0.688467	0.139551	-0.090531	-0.705934
10832	-1.731162	2.836827	8.960857	0.016528	0.007781	-0.068517	-0.723295	0.097428	-1.145355	0.687596	0.139793	-0.090521	-0.706736
10833	-1.627846	3.309667	9.364846	0.068564	-0.025496	-0.070387	-0.722350	0.092736	-1.143495	0.686497	0.140629	-0.091702	-0.707486
10834	-1.687711	3.400827	9.400834	0.017807	-0.020939	-0.056363	-0.725550	0.095386	-1.145799	0.685741	0.140460	-0.092138	-0.708195
10835	-1.937816	3.299188	9.367449	-0.059999	0.011531	-0.102312	-0.724618	0.095100	-1.146493	0.684606	0.140162	-0.090844	-0.709519
10836	-2.100230	3.184582	9.394622	-0.059957	0.013109	-0.238410	-0.722753	0.094522	-1.147611	0.681542	0.139739	-0.089198	-0.712753
10837	-1.945827	3.197078	9.254842	-0.010426	0.023136	-0.339007	-0.718757	0.093036	-1.147975	0.676881	0.140753	-0.087715	-0.717166
10838	-1.665586	3.469172	9.165106	-0.001890	0.040411	-0.386680	-0.716883	0.089487	-1.147975	0.671534	0.141763	-0.086100	-0.722172
10839	-1.505748	3.205036	8.998695	-0.077042	0.042050	-0.334765	-0.711288	0.087431	-1.149589	0.667089	0.142160	-0.083371	-0.726521
10840	-1.583362	3.213341	9.029950	-0.011876	0.023565	-0.284271	-0.709952	0.085573	-1.149394	0.663168	0.142600	-0.082122	-0.730157
10841	-1.579778	3.208587	9.367084	-0.037310	0.010878	-0.211062	-0.707815	0.082386	-1.147095	0.660318	0.142877	-0.080705	-0.732839
10842	-1.739487	3.288202	9.176239	-0.091014	-0.029060	-0.161057	-0.707147	0.081725	-1.149550	0.658316	0.141292	-0.079340	-0.735093
10843	-1.833244	3.097139	8.975018	-0.082150	-0.033576	-0.155720	-0.707021	0.084099	-1.149206	0.656313	0.140257	-0.077980	-0.737225
10844	-1.715719	3.031299	8.940608	-0.029423	-0.041493	-0.176845	-0.708887	0.085250	-1.148608	0.653871	0.139320	-0.077638	-0.739604
10845	-1.427030	3.123916	8.857300	0.006923	-0.090312	-0.131137	-0.709146	0.083032	-1.149485	0.651879	0.138585	-0.078387	-0.741419
10846	-1.418398	3.196909	8.982181	0.051535	-0.132664	-0.057013	-0.711809	0.083193	-1.147697	0.650836	0.137164	-0.080764	-0.742344
10847	-1.411138	3.349991	9.178627	0.046224	-0.162591	0.001115	-0.716589	0.079266	-1.142914	0.650569	0.135665	-0.083404	-0.742562
10848	-1.447897	3.502259	9.243748	0.029346	-0.185481	0.022134	-0.721510	0.078512	-1.141803	0.650660	0.133039	-0.086352	-0.742621
10849	-1.548677	3.422733	9.058319	-0.017482	-0.176195	0.025613	-0.727900	0.079601	-1.140077	0.650884	0.130487	-0.088285	-0.742650
10850	-1.579471	3.490129	8.941327	-0.001990	-0.191000	-0.017747	-0.731624	0.078961	-1.138976	0.650441	0.127438	-0.090733	-0.743272
10851	-1.756514	3.622856	8.968593	-0.005148	-0.200413	-0.069945	-0.738680	0.080102	-1.138858	0.649145	0.124899	-0.092902	-0.744567
10852	-1.912996	3.697699	9.001740	0.003497	-0.222967	-0.161976	-0.744259	0.076654	-1.135803	0.646461	0.121705	-0.095477	-0.747101
10853	-1.865327	3.751977	9.091853	-0.018929	-0.266504	-0.206543	-0.750640	0.074159	-1.130687	0.642988	0.118315	-0.097921	-0.750319
10854	-1.730272	3.793272	9.146235	-0.064450	-0.263083	-0.288032	-0.757287	0.071375	-1.124904	0.638450	0.113880	-0.099682	-0.754637
10855	-1.414850	3.582989	9.475230	-0.094617	-0.235501	-0.333991	-0.763678	0.072592	-1.122634	0.633222	0.110268	-0.100256	-0.759487
10856	-0.943244	3.501726	9.430139	-0.156892	-0.192725	-0.286271	-0.767269	0.071792	-1.120866	0.628984	0.105706	-0.099704	-0.763718
10857	-0.891823	3.206495	9.267857	-0.168131	-0.087020	-0.250262	-0.771663	0.072699	-1.119303	0.625426	0.103253	-0.097455	-0.767257
10858	-0.331570	2.922929	9.157207	-0.217162	-0.040007	-0.225470	-0.771275	0.076496	-1.120129	0.622493	0.100142	-0.094176	-0.770457
10859	0.060265	2.893582	8.736181	-0.096364	0.016397	-0.019698	-0.772085	0.080780	-1.122679	0.622520	0.099688	-0.092238	-0.770729
10860	-0.171236	2.947633	8.670901	-0.008023	0.088180	0.055351	-0.771826	0.083144	-1.122067	0.623717	0.100627	-0.091146	-0.769769
10861	0.018854	3.946551	10.715194	0.107747	0.289709	-0.141162	-0.763969	0.081374	-1.126123	0.621953	0.107109	-0.088760	-0.770599
10862	0.195845	3.634151	10.304154	-0.213934	0.144651	0.221125	-0.758123	0.084688	-1.129724	0.626228	0.106066	-0.084157	-0.767793
10863	0.269086	1.372995	9.235471	-0.051904	-0.092005	0.388197	-0.762938	0.093224	-1.130204	0.632250	0.103689	-0.085243	-0.763048
10864	0.223516	2.382023	9.621218	0.236411	-0.017264	0.521266	-0.765337	0.094098	-1.129205	0.639803	0.105303	-0.090168	-0.755932
10865	0.000313	2.868307	9.543303	0.066152	-0.005621	0.495200	-0.769996	0.094700	-1.126301	0.647236	0.105446	-0.092239	-0.749305
10866	-0.095229	2.551003	9.513880	0.075651	-0.082129	0.463832	-0.775469	0.100442	-1.126593	0.653997	0.104115	-0.095439	-0.743195
10867	-0.052973	2.881915	9.637847	0.076760	-0.127978	0.413124	-0.781864	0.103048	-1.123739	0.659837	0.102663	-0.099101	-0.737736
10868	-0.362359	2.796165	9.349782	-0.007986	-0.113998	0.321081	-0.788801	0.108775	-1.121858	0.664497	0.100015	-0.101176	-0.733624
10869	-0.021840	2.714943	9.233270	-0.061589	-0.056687	0.215122	-0.791738	0.112236	-1.123061	0.667784	0.098145	-0.101455	-0.730849
10870	0.375991	2.690602	9.207149	-0.055865	-0.032564	0.105582	-0.795211	0.116818	-1.123683	0.669513	0.096486	-0.101312	-0.729506
10871	0.589687	3.291640	9.307860	-0.054549	-0.014398	0.091483	-0.796419	0.120032	-1.121948	0.671057	0.095534	-0.100932	-0.728264
10872	0.529170	3.261394	9.137738	-0.152399	0.054973	0.128770	-0.796709	0.128192	-1.122762	0.673471	0.093806	-0.098252	-0.726625
10873	0.561312	3.310498	8.883206	-0.178105	0.137487	0.162810	-0.796194	0.134613	-1.128089	0.676573	0.093227	-0.094224	-0.724348
10874	0.295059	3.325108	9.074712	-0.151310	0.206465	0.114764	-0.790364	0.143744	-1.134604	0.679035	0.093733	-0.089484	-0.722577
10875	0.096063	3.588519	9.114759	-0.155861	0.224919	0.085725	-0.784798	0.151564	-1.138731	0.681105	0.094854	-0.084497	-0.721082
10876	-0.367039	3.487879	9.168705	-0.105853	0.191190	0.027421	-0.778962	0.158096	-1.141959	0.682161	0.095905	-0.080452	-0.720407
10877	-0.457650	3.656155	9.164656	0.045805	0.068072	-0.011777	-0.776042	0.160919	-1.145677	0.682159	0.097703	-0.080352	-0.720178
10878	-0.528805	3.528603	8.848110	0.380010	-0.010260	-0.002361	-0.775762	0.156421	-1.145554	0.681497	0.102525	-0.085993	-0.719483
10879	-1.542735	2.811079	8.610590	0.026357	0.051107	-0.091227	-0.773085	0.151041	-1.146027	0.680354	0.103999	-0.085661	-0.720392
10880	-1.830898	2.534044	9.229671	0.080559	0.091125	-0.396633	-0.769074	0.144833	-1.148429	0.674759	0.106867	-0.084791	-0.725320
10881	-1.660974	2.131812	9.849312	0.114165	-0.030535	-0.498126	-0.766258	0.137292	-1.146547	0.667333	0.109074	-0.085861	-0.731708
10882	-1.497696	2.229460	9.988380	0.103939	-0.078075	-0.663829	-0.765830	0.127251	-1.143369	0.657360	0.110233	-0.087003	-0.740376
10883	-1.367868	1.998755	9.738956	0.034454	-0.061878	-0.551678	-0.764198	0.115228	-1.140538	0.649096	0.111002	-0.087084	-0.747508
10884	-1.114745	2.022821	10.237581	0.054291	-0.010366	-0.613240	-0.763100	0.103820	-1.139568	0.639905	0.112395	-0.086692	-0.755230
10885	-0.926448	2.055364	10.214229	0.016507	-0.019400	-0.548037	-0.760808	0.093494	-1.138038	0.631652	0.113509	-0.085865	-0.762075
10886	-0.853776	1.974094	9.692334	-0.049133	-0.049108	-0.520142	-0.759335	0.090716	-1.140705	0.623883	0.112812	-0.084577	-0.768694
10887	-0.854789	1.716723	9.280231	-0.069010	-0.038565	-0.378664	-0.758660	0.087792	-1.142289	0.618274	0.112211	-0.083004	-0.773470
10888	-1.983672	1.303057	9.860104	-0.085103	-0.003368	-0.443660	-0.757992	0.086768	-1.141117	0.611736	0.111624	-0.080754	-0.778973
10889	-0.652747	2.366146	9.832747	-0.109499	-0.075457	-0.624885	-0.757178	0.081246	-1.139686	0.602218	0.110312	-0.078363	-0.786781
10890	-0.840205	2.260774	9.661703	-0.002684	-0.103327	-0.145508	-0.759306	0.080868	-1.139403	0.599936	0.108667	-0.079263	-0.788661
10891	-0.993303	2.122033	9.417347	-0.111831	-0.131647	0.062656	-0.763178	0.085301	-1.139217	0.601102	0.105330	-0.078994	-0.788252
10892	-1.235608	2.134638	9.506099	-0.046119	-0.163582	0.225379	-0.772239	0.089180	-1.134135	0.604644	0.101624	-0.080725	-0.785851
10893	-1.107797	1.736386	9.094197	-0.077977	-0.213403	-0.072092	-0.778909	0.095089	-1.134408	0.603466	0.097623	-0.081678	-0.787164
10894	-1.126727	2.032242	9.572796	0.059429	-0.180583	-0.057325	-0.785840	0.098726	-1.133133	0.602309	0.095375	-0.084696	-0.788006
10895	-1.559311	2.335103	9.562051	0.006919	-0.141655	-0.140261	-0.789021	0.094566	-1.132016	0.599986	0.093660	-0.085945	-0.789847
10896	-1.857168	2.438928	9.518430	-0.089733	-0.138448	-0.159931	-0.791940	0.092021	-1.134355	0.597548	0.090454	-0.085901	-0.792071
10897	-1.590818	3.315303	10.381717	0.172214	0.028150	-0.441065	-0.790459	0.086095	-1.134293	0.590410	0.093963	-0.087149	-0.796864
10898	-0.660004	2.836845	8.974470	-0.145952	-0.036858	-0.329467	-0.788978	0.080443	-1.133952	0.585523	0.092009	-0.084648	-0.800957
10899	-0.346761	2.123957	8.508049	-0.140812	-0.080334	-0.223668	-0.790316	0.083064	-1.136818	0.582201	0.089684	-0.082599	-0.803851
10900	-0.500222	1.999937	9.775200	0.186203	-0.011352	-0.024159	-0.796571	0.083638	-1.137266	0.581623	0.091494	-0.085688	-0.803742
10901	-0.459534	2.423072	9.985077	0.148199	-0.045134	0.178812	-0.801628	0.083225	-1.132503	0.584289	0.092391	-0.088609	-0.801386
10902	-0.460614	0.978701	9.726350	1.262258	-0.056080	-0.220838	-0.808352	0.061241	-1.121133	0.578295	0.106382	-0.109062	-0.801476
10903	-0.419869	2.608268	9.903057	0.057755	0.003874	-0.539045	-0.805242	0.044095	-1.116596	0.569647	0.108432	-0.108451	-0.807454
10904	-0.438497	4.969804	9.716177	-0.325885	-0.035581	0.134848	-0.804704	0.042469	-1.119620	0.572602	0.103627	-0.103895	-0.806595
10905	-0.566741	1.950028	8.348559	-0.401605	0.035937	0.161776	-0.805029	0.062616	-1.123284	0.576245	0.099418	-0.097046	-0.805382
10906	-0.701464	2.913814	9.377002	-0.085777	-0.023907	0.317946	-0.806111	0.068664	-1.122943	0.581635	0.097205	-0.096580	-0.801825
10907	-0.945317	1.715132	9.763691	0.039000	-0.011967	0.164678	-0.807460	0.074556	-1.121660	0.584323	0.097296	-0.097360	-0.799763
10908	-0.323152	2.357557	9.785156	0.083873	0.023802	0.173725	-0.808259	0.074873	-1.122449	0.587137	0.098097	-0.098772	-0.797428
10909	-0.643692	2.800765	9.307416	0.200359	0.015306	0.124591	-0.811974	0.071283	-1.121174	0.588903	0.100578	-0.101739	-0.795441
10910	-0.893574	3.191911	9.388266	0.083712	0.009450	0.177269	-0.811427	0.066060	-1.120269	0.591723	0.101131	-0.103330	-0.793070
10911	-0.800968	2.916860	9.349855	-0.044085	-0.046633	0.100471	-0.810764	0.066703	-1.118369	0.593453	0.099808	-0.103104	-0.791973
10912	-0.444427	2.971843	9.028208	0.140908	-0.041015	0.116927	-0.811823	0.064740	-1.117341	0.595091	0.100367	-0.106069	-0.790280
10913	-0.541424	3.140033	9.303181	0.161791	-0.059959	0.207055	-0.813019	0.063542	-1.112782	0.598047	0.101048	-0.109498	-0.787489
10914	-0.477272	2.976142	9.397854	0.208006	-0.046259	0.028694	-0.819167	0.072291	-1.108926	0.598127	0.102520	-0.113401	-0.786686
10915	-0.434118	3.001201	9.408617	0.068919	-0.021319	0.051393	-0.821022	0.069465	-1.106165	0.598887	0.103028	-0.114599	-0.785867
10916	-0.717401	2.554220	8.965213	0.248397	0.000335	-0.260778	-0.817785	0.054484	-1.104391	0.594417	0.106378	-0.117977	-0.788311
10917	-0.808912	3.290524	9.195148	0.288277	-0.031660	-0.211365	-0.816688	0.042813	-1.098037	0.590519	0.109943	-0.122184	-0.790108
10918	-0.783708	3.203568	8.953465	0.428067	-0.025810	-0.220611	-0.817178	0.028138	-1.093649	0.586161	0.114898	-0.128780	-0.791599
10919	-0.514720	3.601716	9.165722	0.446809	0.006140	-0.210703	-0.813125	0.007175	-1.088706	0.581917	0.120912	-0.135035	-0.792791
10920	-0.339726	3.847654	9.347359	0.303314	0.010188	-0.027292	-0.811223	-0.006763	-1.082166	0.580926	0.124445	-0.139677	-0.792167
10921	-0.337895	4.284655	9.618523	-0.139142	-0.049058	-0.119259	-0.811079	-0.011301	-1.073955	0.579374	0.122510	-0.137523	-0.793980
10922	-0.385427	3.691457	9.236410	-0.281340	-0.036063	-0.047083	-0.813494	-0.004330	-1.075861	0.579360	0.118574	-0.133375	-0.795294
10923	-0.474096	3.481062	8.989757	-0.226762	-0.038653	-0.068113	-0.812986	0.003855	-1.078570	0.578844	0.115630	-0.129843	-0.796687
10924	-0.559697	3.411550	9.069494	-0.293668	-0.031697	-0.156666	-0.813267	0.009553	-1.082158	0.577087	0.111901	-0.125182	-0.799236
10925	-0.629260	3.254932	9.073356	-0.084365	-0.014271	-0.071005	-0.814077	0.013517	-1.082966	0.576247	0.110995	-0.123628	-0.800209
10926	-0.771378	3.347033	9.159768	-0.068810	-0.025571	-0.184165	-0.814477	0.013807	-1.082952	0.573542	0.110021	-0.122426	-0.802469
10927	-0.931813	3.399971	9.337381	0.021233	-0.031846	-0.187431	-0.813419	0.015412	-1.080621	0.570548	0.110344	-0.122501	-0.804545
10928	-0.552861	3.081551	9.149220	0.049456	-0.015430	-0.229739	-0.812608	0.010829	-1.077273	0.566860	0.110996	-0.122977	-0.806986
10929	-0.720064	3.204745	9.162416	0.084612	0.013294	-0.193166	-0.807667	0.004409	-1.071335	0.563726	0.112771	-0.123540	-0.808847
10930	-0.830235	3.331366	8.840349	0.350006	0.046550	-0.081584	-0.805379	-0.005314	-1.065472	0.561881	0.117442	-0.128502	-0.808693
10931	-0.518741	4.397916	9.852824	0.051908	0.015301	0.219499	-0.802843	-0.008755	-1.058602	0.565483	0.117840	-0.129491	-0.805962
10932	-0.242764	3.334780	9.185709	-0.624402	-0.040345	0.871241	-0.801841	0.011894	-1.054852	0.580911	0.107617	-0.121921	-0.797556
10933	-1.191891	2.443682	9.187378	-0.562829	-0.047551	0.318199	-0.798689	0.025865	-1.055654	0.587178	0.099669	-0.113966	-0.795173
10934	-0.582089	2.741108	8.486544	0.177729	-0.007692	-0.176206	-0.790960	0.022027	-1.055058	0.584157	0.101811	-0.116543	-0.796751
10935	0.855202	3.388813	10.355123	1.257283	0.086770	0.118259	-0.784737	-0.013525	-1.046024	0.583642	0.117665	-0.135593	-0.791916
10936	-0.787641	2.523714	8.017315	-0.932772	-0.169998	-0.070151	-0.784908	0.000490	-1.057705	0.584313	0.104026	-0.122634	-0.795435
10937	0.024735	3.606703	9.663649	0.610237	0.011345	0.139807	-0.782212	-0.011405	-1.055421	0.585397	0.111072	-0.132323	-0.792126
10938	-0.282178	3.516141	9.361254	-0.281470	0.042156	0.241608	-0.782082	-0.009902	-1.059958	0.590094	0.107571	-0.127921	-0.789844
10939	-0.437425	3.137057	9.219740	-0.060601	0.068056	0.132010	-0.784369	-0.000733	-1.066108	0.592629	0.107673	-0.126285	-0.788194
10940	-0.339978	3.386445	9.423041	-0.202397	0.077013	0.117440	-0.783051	0.004100	-1.070282	0.595249	0.105961	-0.122451	-0.787056
10941	-0.538235	3.076961	9.147296	-0.061187	0.035832	0.283890	-0.781861	0.006801	-1.073040	0.600073	0.105181	-0.121506	-0.783636
10942	-0.697557	3.195461	9.324450	-0.004511	0.011404	0.212326	-0.782140	0.011320	-1.074105	0.603579	0.104561	-0.121763	-0.780982
10943	-0.751581	2.976004	9.247421	-0.026704	-0.016960	0.128995	-0.784277	0.013888	-1.073863	0.605752	0.103758	-0.121650	-0.779423
10944	-0.720839	3.015401	9.255288	0.031854	-0.040468	0.021162	-0.785879	0.015721	-1.072707	0.606065	0.103233	-0.122700	-0.779085
10945	-0.842799	3.081174	9.419543	0.010972	-0.103712	-0.017304	-0.789075	0.016177	-1.071038	0.605658	0.101909	-0.123896	-0.779386
10946	-0.696641	3.040130	9.400268	-0.006179	-0.161492	-0.059309	-0.790397	0.013081	-1.069235	0.604495	0.099236	-0.125653	-0.780352
10947	-0.327845	3.129348	9.338699	-0.024576	-0.193959	-0.118007	-0.793325	0.013092	-1.066774	0.602350	0.096329	-0.127167	-0.782128
10948	-0.063327	3.124448	9.426286	-0.060426	-0.179927	-0.121626	-0.799182	0.013706	-1.063182	0.600253	0.092867	-0.128169	-0.783993
10949	0.124160	3.205530	9.453091	-0.131557	-0.158241	-0.015666	-0.804512	0.016044	-1.061967	0.599987	0.088951	-0.127774	-0.784715
10950	0.157716	3.070181	9.248135	-0.131142	-0.134542	0.176336	-0.808119	0.021038	-1.062035	0.602784	0.084585	-0.127655	-0.783072
10951	0.241165	2.901778	9.285665	-0.100069	-0.078847	0.236010	-0.811726	0.025406	-1.059292	0.606589	0.081629	-0.127250	-0.780509
10952	0.217590	2.877082	9.338083	-0.085401	-0.039522	0.232777	-0.816401	0.031569	-1.060389	0.610394	0.079152	-0.126787	-0.777868
10953	0.209601	2.940069	9.508264	-0.078768	-0.036431	0.254030	-0.816949	0.036791	-1.061294	0.614521	0.077058	-0.126231	-0.774914
10954	0.304535	2.902941	9.407953	-0.100427	-0.022400	0.326530	-0.820427	0.043391	-1.064277	0.619803	0.074420	-0.125463	-0.771081
10955	0.542242	2.892691	9.412918	-0.041498	0.009660	0.417044	-0.824706	0.050819	-1.065877	0.626450	0.073070	-0.125166	-0.765868
10956	0.855660	2.966341	9.366617	-0.066038	0.041961	0.397653	-0.824190	0.056606	-1.067989	0.632852	0.071656	-0.124221	-0.760877
10957	0.939958	2.856198	9.273752	-0.064115	0.097290	0.605760	-0.826216	0.067109	-1.071403	0.642509	0.070848	-0.122767	-0.753055
10958	1.105354	3.055813	9.193075	-0.030739	0.150052	0.713133	-0.827978	0.078145	-1.073860	0.653708	0.070722	-0.121392	-0.743592
10959	0.886850	3.088268	9.270372	-0.014544	0.176114	0.886675	-0.828553	0.093189	-1.081055	0.667386	0.070993	-0.120065	-0.731533
10960	0.467581	2.978715	9.335359	-0.009962	0.199367	0.989487	-0.828065	0.108711	-1.085685	0.682323	0.071153	-0.118665	-0.717838
10961	0.308843	2.907860	9.268439	-0.019414	0.197853	0.939094	-0.825977	0.122899	-1.088760	0.696319	0.071505	-0.116981	-0.704516
10962	0.316706	2.874015	9.242458	0.016065	0.182564	0.922310	-0.825486	0.137184	-1.094508	0.709696	0.071899	-0.115997	-0.691164
10963	0.287814	3.002156	9.344109	0.028821	0.170331	0.846240	-0.823396	0.150525	-1.097340	0.721776	0.072727	-0.115174	-0.678590
10964	0.282074	3.038458	9.290703	0.027196	0.166935	0.839141	-0.822103	0.163811	-1.103130	0.733504	0.073211	-0.114378	-0.665980
10965	0.085060	2.928059	9.131439	0.048307	0.179634	0.691699	-0.819208	0.175059	-1.107251	0.743108	0.074794	-0.113390	-0.655240
10966	-0.007444	2.965230	9.234231	0.163722	0.156750	0.577885	-0.816960	0.180239	-1.109133	0.750836	0.077737	-0.114109	-0.645896
10967	0.136241	3.074660	9.382237	0.064438	0.133231	0.381118	-0.812718	0.185490	-1.109958	0.756056	0.079664	-0.113527	-0.639644
10968	0.182683	2.808483	9.361600	-0.029498	0.076234	0.316806	-0.811400	0.190308	-1.113458	0.760419	0.079245	-0.112551	-0.634678
10969	0.175780	2.769505	9.231701	-0.005162	0.020631	0.272329	-0.809282	0.193770	-1.113641	0.764032	0.078947	-0.112589	-0.630353
10970	0.073394	3.049234	9.272183	0.000682	-0.009210	0.114800	-0.809558	0.197152	-1.114069	0.765565	0.078356	-0.112973	-0.628497
10971	-0.161968	3.180896	9.242305	-0.064890	-0.125793	-0.011644	-0.810632	0.200266	-1.114226	0.765341	0.075987	-0.114032	-0.628869
10972	-0.498992	2.999959	8.809687	-0.063519	-0.273216	-0.019563	-0.818758	0.203195	-1.111477	0.764671	0.071397	-0.117436	-0.629595
10973	-0.670519	2.788044	8.406450	0.026889	-0.368849	-0.185159	-0.825544	0.202348	-1.104417	0.761509	0.067849	-0.123056	-0.632738
10974	-0.292569	2.610458	8.790074	0.271984	-0.403170	-0.473789	-0.836423	0.190571	-1.093615	0.754205	0.067822	-0.132031	-0.639643
10975	0.193198	2.852508	10.666214	0.246428	-0.318919	-0.721918	-0.846212	0.170371	-1.083635	0.743788	0.069638	-0.138837	-0.650119
10976	1.282640	3.484052	11.250909	-0.170280	-0.215404	-0.875787	-0.849642	0.159793	-1.077599	0.732042	0.066494	-0.138628	-0.663683
10977	2.094801	2.916078	10.074181	-0.385664	-0.086837	-0.467322	-0.852299	0.158178	-1.077889	0.726167	0.061213	-0.134004	-0.671549
10978	2.292438	2.327263	9.083352	-0.169812	0.094097	-0.088865	-0.850184	0.162895	-1.077763	0.725547	0.060017	-0.130284	-0.673057
10979	0.637679	2.037566	9.675037	0.060978	0.289289	-0.068849	-0.843258	0.161185	-1.083559	0.725407	0.065143	-0.126694	-0.673417
10980	-0.359230	1.764627	9.961830	-0.196432	0.258592	-0.140356	-0.835005	0.160713	-1.089600	0.724526	0.065900	-0.120149	-0.675487
10981	-0.281215	1.362996	9.107936	-0.265100	0.177565	-0.411598	-0.829826	0.164578	-1.092098	0.719828	0.065622	-0.113227	-0.681705
10982	0.113241	1.530377	9.224688	0.059458	0.166822	-0.368310	-0.822370	0.163368	-1.095727	0.715206	0.069358	-0.111185	-0.686518
10983	-0.147471	2.283057	9.694827	0.112087	0.119146	-0.327767	-0.818077	0.151821	-1.098034	0.710924	0.073500	-0.110297	-0.690666
10984	-0.501735	2.298471	9.647735	-0.032996	0.061111	-0.296688	-0.813402	0.145859	-1.099627	0.707124	0.074303	-0.108570	-0.694742
10985	-0.545704	1.989332	9.119165	0.047914	-0.096720	-0.251437	-0.813663	0.143842	-1.096993	0.703466	0.074378	-0.109907	-0.698230
10986	0.131150	2.860965	9.489604	0.496764	-0.135345	-0.151453	-0.816021	0.131052	-1.093466	0.700408	0.079580	-0.118550	-0.699315
10987	0.939370	4.502097	10.277095	0.227320	-0.038136	-0.431310	-0.815043	0.114759	-1.087260	0.694011	0.083449	-0.121294	-0.704750
10988	0.524910	4.135230	9.472816	-0.233290	-0.009904	-0.294532	-0.812239	0.111118	-1.084174	0.690341	0.080556	-0.117683	-0.709289
