# Supplementary material for: Identification of Haptic Based Guiding Using Hard Reins
Source: PLoS One. 2015 Jul 22;10(7):e0132020. doi: 10.1371/journal.pone.0132020 (PMC4511788; doi:10.1371/journal.pone.0132020)
Supplement: S1 File — (ZIP) [file pone.0132020.s001.zip › MotionData1/Subject2/T18/fc18.txt]

// Start Time: 0
// Sample rate: 25.0Hz
// Scenario: 4.9
// Firmware Version: 2.6.1
Counter	Acc_X	Acc_Y	Acc_Z	Gyr_X	Gyr_Y	Gyr_Z	Mag_X	Mag_Y	Mag_Z	Quat_w	Quat_x	Quat_y	Quat_z
11390	8.954200	0.085064	4.123341	-0.003897	0.056866	0.019285	-0.668565	0.364333	-0.409629	0.688225	-0.316355	-0.438319	-0.483883
11391	8.875932	-0.012141	3.973636	-0.040070	0.035990	0.032412	-0.668016	0.363256	-0.411632	0.688518	-0.316888	-0.437313	-0.484027
11392	8.928748	-0.115753	4.082327	-0.065763	0.037751	0.041234	-0.666984	0.366012	-0.409739	0.688785	-0.317821	-0.435912	-0.484299
11393	8.972099	-0.189224	4.106915	-0.033483	0.030001	0.018454	-0.666188	0.368532	-0.411277	0.688932	-0.318198	-0.435137	-0.484539
11394	8.947635	-0.181049	4.264990	-0.033129	0.035869	0.032423	-0.665657	0.368819	-0.411670	0.689302	-0.318622	-0.434133	-0.484635
11395	9.127253	-0.264909	4.245118	-0.025412	0.039343	0.027213	-0.664070	0.369951	-0.412319	0.689669	-0.318872	-0.433245	-0.484743
11396	8.947474	-0.228469	4.162618	-0.052369	0.018609	0.028945	-0.663290	0.372027	-0.411624	0.689731	-0.319697	-0.432313	-0.484943
11397	8.898617	-0.294125	3.990890	-0.062927	0.023291	0.016775	-0.661850	0.375084	-0.411310	0.689617	-0.320533	-0.431346	-0.485415
11398	8.884201	-0.264718	3.977113	-0.068770	-0.006975	0.001000	-0.661730	0.375903	-0.410240	0.689080	-0.321590	-0.430785	-0.485976
11399	8.854360	-0.364599	4.032073	-0.068558	-0.024954	-0.021724	-0.662800	0.377126	-0.409285	0.688136	-0.322643	-0.430675	-0.486712
11400	8.884222	-0.264531	3.960165	-0.045272	-0.003981	-0.032206	-0.662532	0.376160	-0.409306	0.687452	-0.323059	-0.430515	-0.487544
11401	8.889177	-0.245369	3.979695	-0.037314	0.009018	-0.029576	-0.663081	0.375844	-0.406671	0.686923	-0.323286	-0.430293	-0.488335
11402	8.904286	-0.148888	4.024306	-0.032934	0.033558	-0.036505	-0.664397	0.375284	-0.407200	0.686595	-0.323131	-0.429762	-0.489366
11403	8.928703	-0.136848	4.014227	-0.042693	0.050769	-0.016363	-0.662936	0.375865	-0.408254	0.686515	-0.323135	-0.428831	-0.490291
11404	9.064698	-0.172737	4.080796	-0.052592	0.047800	0.006361	-0.662270	0.374486	-0.408154	0.686602	-0.323475	-0.427635	-0.490988
11405	9.091027	-0.248253	4.083956	-0.074882	0.055761	0.009950	-0.661991	0.377019	-0.411139	0.686610	-0.324098	-0.426151	-0.491856
11406	8.966873	-0.298184	3.865762	-0.083754	0.092407	0.020531	-0.661205	0.376458	-0.409969	0.687010	-0.324546	-0.423941	-0.492911
11407	8.747663	-0.289002	4.084044	-0.086791	0.112154	-0.008222	-0.657492	0.379021	-0.412582	0.687230	-0.324626	-0.421682	-0.494487
11408	8.844888	-0.290881	4.178628	-0.059650	0.117572	-0.033565	-0.656958	0.379590	-0.413365	0.687455	-0.324032	-0.419710	-0.496239
11409	8.738252	-0.180267	4.357010	-0.060501	0.090485	0.020414	-0.657072	0.381568	-0.416490	0.687941	-0.324197	-0.417816	-0.497055
11410	8.834745	-0.345131	4.262840	-0.032720	0.090196	0.023853	-0.654291	0.383135	-0.417797	0.688674	-0.323982	-0.416111	-0.497609
11411	8.772316	-0.189779	4.312502	-0.028779	0.076351	0.015054	-0.652846	0.385225	-0.417634	0.689190	-0.323803	-0.414759	-0.498140
11412	8.771523	-0.334976	4.271710	-0.003980	0.079916	-0.000694	-0.650849	0.386521	-0.419996	0.689774	-0.323090	-0.413638	-0.498726
11413	8.732417	-0.333934	4.427600	-0.003578	0.067267	0.023687	-0.650439	0.386545	-0.421581	0.690463	-0.322723	-0.412603	-0.498868
11414	8.765822	-0.429969	4.524740	0.038633	0.091912	0.044584	-0.648564	0.383677	-0.423234	0.691869	-0.321674	-0.411447	-0.498552
11415	8.700383	-0.355758	4.670173	0.080224	0.046597	0.071358	-0.646437	0.385386	-0.425325	0.693404	-0.320742	-0.411215	-0.497210
11416	8.707708	-0.390035	4.470958	0.065958	0.040491	0.131571	-0.643378	0.387396	-0.428471	0.695421	-0.320539	-0.410481	-0.495125
11417	8.645187	-0.253912	4.503398	0.035311	0.002936	0.093150	-0.643510	0.388927	-0.429231	0.696520	-0.320836	-0.410262	-0.493567
11418	8.678528	-0.375817	4.525106	0.044926	-0.010644	0.063445	-0.642313	0.390482	-0.430791	0.697303	-0.320869	-0.410464	-0.492271
11419	8.848129	-0.485202	4.626174	0.078918	-0.031643	0.045880	-0.641241	0.386198	-0.430620	0.697930	-0.320506	-0.411453	-0.490790
11420	8.790117	-0.435132	4.533791	0.085438	-0.010896	0.058116	-0.640320	0.386339	-0.430097	0.698913	-0.319933	-0.412088	-0.489232
11421	8.726994	-0.414868	4.506481	0.051386	-0.003312	0.039035	-0.640708	0.387741	-0.431780	0.699528	-0.319617	-0.412450	-0.488253
11422	8.643732	-0.490246	4.582396	0.030209	-0.022164	0.026828	-0.639384	0.387339	-0.431798	0.699756	-0.319665	-0.412901	-0.487512
11423	8.668716	-0.394832	4.496005	0.017964	-0.070610	0.004040	-0.639527	0.387321	-0.430479	0.699262	-0.320180	-0.414096	-0.486869
11424	8.674085	-0.328192	4.392708	-0.024226	-0.078551	-0.023779	-0.642583	0.389776	-0.429880	0.698180	-0.321120	-0.415128	-0.486924
11425	8.669260	-0.339246	4.298226	-0.023988	-0.092142	-0.046497	-0.644982	0.388886	-0.427112	0.696741	-0.322008	-0.416538	-0.487196
11426	8.787589	-0.089482	4.231248	-0.084515	-0.091723	-0.044583	-0.646599	0.388265	-0.423157	0.694951	-0.323740	-0.417296	-0.487955
11427	8.936737	-0.375534	4.298794	-0.118508	-0.069020	-0.032154	-0.647563	0.390564	-0.419544	0.693221	-0.325829	-0.417371	-0.488960
11428	8.854642	-0.272401	4.256152	-0.101142	-0.085045	-0.020063	-0.649717	0.391875	-0.415415	0.691608	-0.327928	-0.417707	-0.489553
11429	8.897068	-0.535928	4.125505	-0.119433	-0.064266	-0.000728	-0.652407	0.394145	-0.410868	0.690206	-0.330242	-0.417498	-0.490154
11430	8.712379	-0.479179	4.186273	-0.081353	-0.061043	0.000881	-0.653746	0.394385	-0.409008	0.689121	-0.332004	-0.417554	-0.490443
11431	8.829942	-0.362877	4.114991	-0.084745	-0.066389	0.007859	-0.653649	0.396699	-0.405798	0.688007	-0.333928	-0.417653	-0.490617
11432	8.961632	-0.315404	4.110203	-0.027398	-0.058302	0.019070	-0.653941	0.397767	-0.402874	0.687478	-0.335070	-0.418076	-0.490220
11433	8.914810	-0.412342	4.131698	-0.049366	-0.026798	0.026204	-0.656083	0.399376	-0.400453	0.687104	-0.336268	-0.417858	-0.490110
11434	8.912279	-0.413230	4.214072	0.002580	-0.037841	0.035617	-0.656356	0.399917	-0.399650	0.687107	-0.336935	-0.418180	-0.489371
11435	8.902604	-0.401120	4.224154	0.030844	-0.034116	0.061710	-0.655300	0.401039	-0.399899	0.687558	-0.337393	-0.418606	-0.488056
11436	8.868249	-0.449432	4.229103	0.049994	-0.033468	0.066889	-0.655184	0.401712	-0.398304	0.688221	-0.337626	-0.419119	-0.486518
11437	8.921659	-0.446466	4.358669	0.089277	-0.059860	0.057986	-0.655326	0.403784	-0.397998	0.688813	-0.337489	-0.420486	-0.484592
11438	8.966525	-0.333579	3.993603	0.106581	-0.098703	0.077007	-0.655590	0.402390	-0.397496	0.689400	-0.337656	-0.422374	-0.481991
11439	9.219328	-0.416364	3.819504	0.141762	-0.120588	0.113524	-0.653744	0.402819	-0.397106	0.690348	-0.337845	-0.424712	-0.478435
11440	9.282827	-0.299918	4.216812	0.134610	-0.118707	0.104829	-0.655344	0.403200	-0.395636	0.691202	-0.338043	-0.426945	-0.475063
11441	9.354522	-0.491868	4.396451	0.159902	-0.102142	0.144959	-0.653905	0.405279	-0.394682	0.692702	-0.338052	-0.428969	-0.471031
11442	9.067015	-0.577782	4.266270	0.200941	-0.156572	0.147264	-0.653380	0.406394	-0.394796	0.694049	-0.338033	-0.432046	-0.466226
11443	8.804766	-0.503712	4.137782	0.180989	-0.253559	0.109490	-0.655255	0.406615	-0.391877	0.694016	-0.338828	-0.436572	-0.461457
11444	8.572347	-0.343655	3.893600	0.121604	-0.341688	0.083191	-0.659257	0.404988	-0.386870	0.692563	-0.341040	-0.441882	-0.456934
11445	8.727555	-0.496920	3.582731	0.030254	-0.429630	0.053588	-0.663961	0.405796	-0.377855	0.689365	-0.345002	-0.447793	-0.453024
11446	9.110012	-0.473401	3.353880	-0.036550	-0.452994	0.013648	-0.669480	0.406007	-0.366076	0.685109	-0.349746	-0.453616	-0.450039
11447	9.291860	-0.690095	2.830827	-0.042532	-0.450049	0.050355	-0.676718	0.407175	-0.354662	0.681072	-0.354824	-0.459107	-0.446611
11448	9.442880	-0.715272	2.575151	-0.006982	-0.377109	0.060949	-0.680128	0.408788	-0.342607	0.678040	-0.358866	-0.463755	-0.443179
11449	9.333935	-0.626451	2.530503	0.042545	-0.273989	0.144807	-0.682742	0.412087	-0.331843	0.676977	-0.362072	-0.466897	-0.438878
11450	9.234848	-0.522774	2.451940	0.079769	-0.186919	0.148408	-0.683043	0.414812	-0.328622	0.677057	-0.364044	-0.469066	-0.434790
11451	9.424318	-0.555083	2.592389	0.157007	-0.125101	0.174560	-0.684649	0.419780	-0.328512	0.678426	-0.364660	-0.470960	-0.430068
11452	9.427845	-0.714597	2.965359	0.217382	-0.093370	0.232064	-0.682545	0.423825	-0.329106	0.681068	-0.364720	-0.472414	-0.424206
11453	9.538152	-0.939732	3.262285	0.315351	-0.072166	0.273750	-0.679512	0.428301	-0.330226	0.684883	-0.363623	-0.474163	-0.416993
11454	9.372142	-1.055864	3.136131	0.297216	-0.054994	0.303494	-0.673519	0.428428	-0.335540	0.688985	-0.362903	-0.475192	-0.409626
11455	9.001257	-1.282550	2.848477	0.206696	-0.072529	0.356007	-0.668878	0.433370	-0.339431	0.692598	-0.364032	-0.475375	-0.402253
11456	9.171490	-1.349310	2.606293	0.040051	-0.112967	0.340709	-0.664832	0.441130	-0.336670	0.694496	-0.367642	-0.474792	-0.396342
11457	9.501040	-1.585600	2.643744	-0.095920	-0.048397	0.296007	-0.660246	0.450584	-0.335988	0.695574	-0.372185	-0.472607	-0.392808
11458	9.414742	-1.774523	2.672106	-0.207415	0.020721	0.183142	-0.656603	0.458052	-0.332306	0.695611	-0.376660	-0.469342	-0.392391
11459	9.386855	-1.970759	2.657849	-0.243207	0.080062	0.097949	-0.652309	0.467322	-0.328329	0.695204	-0.380366	-0.465655	-0.393927
11460	9.046611	-1.874227	2.754255	-0.286761	0.157076	0.009262	-0.650349	0.471205	-0.327212	0.694498	-0.383224	-0.461153	-0.397682
11461	8.933275	-2.083812	2.916125	-0.294713	0.176219	-0.088347	-0.649571	0.472582	-0.326003	0.693070	-0.385137	-0.457090	-0.402979
11462	9.145925	-2.301636	3.130884	-0.320982	0.170224	-0.142310	-0.650627	0.472853	-0.326386	0.690943	-0.386929	-0.453249	-0.409206
11463	9.105964	-2.533640	2.847617	-0.299109	0.141792	-0.121505	-0.650129	0.473367	-0.322820	0.688844	-0.388855	-0.449809	-0.414677
11464	9.242620	-2.418680	3.102769	-0.351985	0.139338	-0.164087	-0.650435	0.476643	-0.319324	0.685927	-0.391093	-0.446249	-0.421203
11465	9.041310	-1.878220	3.119957	-0.451274	0.145464	-0.272900	-0.653489	0.476035	-0.317468	0.681312	-0.393673	-0.442577	-0.430071
11466	9.468156	-1.280313	3.162196	-0.604560	0.062980	-0.397415	-0.658036	0.472426	-0.309464	0.673580	-0.397833	-0.439628	-0.441300
11467	9.643229	-1.250892	3.439457	-0.692409	-0.012847	-0.426132	-0.665260	0.468880	-0.297616	0.664068	-0.403530	-0.437037	-0.452964
11468	8.682487	-0.829881	2.993044	-0.761651	-0.103721	-0.426386	-0.674625	0.466663	-0.283089	0.653011	-0.410818	-0.434914	-0.464386
11469	8.222369	0.269140	2.312261	-0.800778	-0.147865	-0.522538	-0.686271	0.460473	-0.262823	0.640118	-0.418051	-0.433654	-0.476892
11470	9.371031	0.714600	2.408297	-0.662127	-0.211259	-0.468037	-0.697502	0.456405	-0.245683	0.628149	-0.424454	-0.433913	-0.486812
11471	10.670462	0.428043	3.166009	-0.355225	-0.190556	-0.197362	-0.704889	0.455177	-0.231150	0.621450	-0.429016	-0.434582	-0.490798
11472	10.426917	-0.379633	3.511244	-0.068790	-0.043826	0.095347	-0.704137	0.455816	-0.226397	0.621363	-0.431161	-0.433647	-0.489855
11473	9.022789	-0.033026	3.112757	0.083361	0.035996	0.297236	-0.699398	0.463075	-0.227210	0.625218	-0.432271	-0.431519	-0.485835
11474	8.401641	0.200422	2.680042	0.250854	0.058186	0.319364	-0.693566	0.469983	-0.232257	0.630922	-0.431342	-0.430471	-0.480184
11475	8.562178	0.200710	2.748981	0.506431	0.027960	0.283669	-0.689275	0.474160	-0.241566	0.638129	-0.426981	-0.432600	-0.472585
11476	9.277772	0.235210	2.805584	0.668926	-0.052746	0.323198	-0.682591	0.476986	-0.251711	0.646322	-0.421721	-0.436806	-0.462190
11477	10.378765	0.015749	2.917469	0.796596	-0.046354	0.387586	-0.675093	0.479298	-0.264244	0.656011	-0.415018	-0.441562	-0.449925
11478	12.084787	-0.501706	4.483368	0.902066	-0.120956	0.424034	-0.668880	0.480260	-0.280619	0.666067	-0.407962	-0.447678	-0.435322
11479	9.189541	-2.453030	2.517518	0.850652	0.017112	0.342321	-0.661873	0.481651	-0.297387	0.675933	-0.399314	-0.452114	-0.423387
11480	8.624229	-2.306270	1.757807	0.697945	-0.295270	0.298157	-0.658879	0.480142	-0.307063	0.681228	-0.395049	-0.459597	-0.410652
11481	9.438656	-2.352542	2.237150	0.813966	-0.252227	0.055589	-0.657466	0.473890	-0.315241	0.685595	-0.386373	-0.469337	-0.400497
11482	9.665387	-2.667197	2.416305	0.927359	-0.167177	0.296312	-0.658145	0.469185	-0.326932	0.693387	-0.377732	-0.476697	-0.386385
11483	9.213428	-3.336465	2.700525	0.782233	-0.063784	0.399958	-0.652725	0.467354	-0.342038	0.701585	-0.371076	-0.480627	-0.372932
11484	8.790280	-2.423732	2.812888	0.540770	-0.032037	0.343022	-0.646806	0.464785	-0.353207	0.707750	-0.367018	-0.482551	-0.362673
11485	8.372712	-2.257151	2.781321	0.348201	-0.027746	0.231864	-0.643576	0.465742	-0.360595	0.711632	-0.364480	-0.483818	-0.355887
11486	8.087334	-2.839427	2.532636	0.224757	-0.071374	0.130933	-0.638395	0.470011	-0.365558	0.713460	-0.363075	-0.485498	-0.351345
11487	8.556793	-3.318051	2.422962	0.122290	-0.023151	0.159403	-0.636002	0.471588	-0.367917	0.715194	-0.363052	-0.485557	-0.347743
11488	9.130350	-3.384878	2.752605	0.014437	0.074802	0.085080	-0.633603	0.473871	-0.371317	0.716574	-0.363174	-0.483995	-0.346950
11489	9.823566	-2.884082	3.467731	0.030811	-0.102932	-0.178832	-0.638656	0.472382	-0.367091	0.714536	-0.361759	-0.486971	-0.348466
11490	8.542630	-2.372772	2.567505	0.186006	-0.165396	0.069743	-0.641408	0.469606	-0.368708	0.714698	-0.360963	-0.490138	-0.344495
11491	9.611234	-1.068243	2.532336	0.288597	-0.253952	-0.234324	-0.644323	0.466085	-0.366384	0.712631	-0.356320	-0.497420	-0.343172
11492	9.334644	-2.191941	2.503355	0.458120	-0.151589	-0.055640	-0.648612	0.454176	-0.369753	0.713915	-0.350308	-0.503107	-0.338367
11493	9.517477	-2.920243	2.803549	0.411091	-0.117891	0.139213	-0.649360	0.450896	-0.373768	0.716519	-0.346692	-0.506546	-0.331386
11494	9.168291	-2.696834	2.848696	0.332729	-0.056032	0.244211	-0.650374	0.446915	-0.377268	0.719811	-0.344782	-0.507869	-0.324141
11495	9.100708	-2.617612	2.761792	0.275033	-0.055073	0.214706	-0.647434	0.447688	-0.381361	0.722540	-0.343442	-0.508888	-0.317830
11496	8.651670	-2.437750	2.651233	0.287521	-0.053380	0.115147	-0.643703	0.448607	-0.385326	0.724646	-0.340819	-0.510710	-0.312898
11497	9.029577	-2.356101	2.437843	0.271276	0.023991	0.089295	-0.640618	0.446756	-0.389868	0.727318	-0.337751	-0.511361	-0.308937
11498	8.902261	-2.614920	1.792997	0.113724	0.171721	0.004694	-0.639497	0.442408	-0.395500	0.729824	-0.335106	-0.509555	-0.308891
11499	9.756556	-3.320603	2.380681	-0.088345	0.405745	-0.021753	-0.632565	0.442566	-0.402535	0.733234	-0.333813	-0.503128	-0.312728
11500	11.226985	-2.525888	3.793941	-0.083033	0.358033	-0.446536	-0.632484	0.438236	-0.410400	0.733398	-0.328303	-0.500330	-0.322511
11501	8.866115	-2.331094	2.938370	0.068465	0.363045	-0.245867	-0.630520	0.427285	-0.418938	0.735907	-0.322653	-0.496934	-0.327709
11502	8.444233	-1.606095	3.123096	-0.107550	0.255831	-0.331279	-0.629131	0.421274	-0.424342	0.735517	-0.319279	-0.494609	-0.335318
11503	7.493318	-0.275376	2.946081	-0.185271	0.156055	-0.581090	-0.634093	0.411849	-0.427526	0.731970	-0.315329	-0.494630	-0.346595
11504	8.322333	0.008554	2.969715	-0.081177	-0.071589	-0.611597	-0.645418	0.394531	-0.424887	0.726415	-0.310962	-0.498960	-0.355895
11505	10.241571	-0.443837	3.533983	0.037352	-0.165388	-0.524632	-0.657430	0.380789	-0.420853	0.721262	-0.306451	-0.504765	-0.362053
11506	10.454969	-0.532972	3.745714	0.137436	-0.109720	-0.243855	-0.662443	0.372537	-0.418344	0.719174	-0.302825	-0.508849	-0.363537
11507	9.467226	-0.527032	3.536158	0.158175	-0.054487	-0.036317	-0.665462	0.367666	-0.418814	0.719359	-0.300660	-0.510895	-0.362094
11508	8.417079	-0.402249	3.165078	0.172489	-0.104780	0.006932	-0.665708	0.363095	-0.418903	0.719330	-0.299029	-0.513630	-0.359624
11509	8.575057	-0.061192	2.933827	0.195222	-0.237057	-0.034519	-0.669933	0.357349	-0.416877	0.717856	-0.297626	-0.518534	-0.356685
11510	9.353664	-0.077841	2.956768	0.240552	-0.269620	-0.000603	-0.676305	0.353902	-0.412153	0.716427	-0.296107	-0.524134	-0.352613
11511	9.724498	0.074865	2.909210	0.333627	-0.205316	0.078725	-0.676967	0.351108	-0.410754	0.716833	-0.293624	-0.528849	-0.346776
11512	9.477485	0.244297	2.706664	0.349601	-0.097824	0.128644	-0.678799	0.346939	-0.411087	0.718677	-0.290674	-0.531925	-0.340688
11513	9.116165	0.410710	2.426808	0.343672	-0.063182	0.158341	-0.678775	0.346700	-0.413992	0.721098	-0.287841	-0.534162	-0.334419
11514	9.084341	0.367874	2.373661	0.301741	0.027746	0.174421	-0.676608	0.341507	-0.417803	0.724239	-0.285185	-0.534786	-0.328863
11515	9.093489	0.275056	2.418136	0.163610	0.094288	0.228232	-0.671539	0.342743	-0.423880	0.727691	-0.284600	-0.533132	-0.324404
11516	9.638870	0.374209	2.687835	-0.016632	0.132768	0.192308	-0.666381	0.347534	-0.426328	0.730218	-0.286043	-0.530021	-0.322551
11517	10.511725	-0.122190	2.994762	-0.122016	0.225305	0.227087	-0.661204	0.352353	-0.431016	0.733367	-0.288710	-0.524597	-0.321896
11518	10.976100	-0.437430	3.921486	-0.277775	0.302541	0.261019	-0.653411	0.361336	-0.434322	0.736549	-0.293577	-0.516869	-0.322730
11519	9.863932	-0.970562	3.382657	-0.369176	0.294347	0.184382	-0.642599	0.374772	-0.437034	0.738597	-0.298925	-0.508997	-0.325639
11520	7.485398	-0.914686	2.370545	-0.377512	0.229470	0.141969	-0.633106	0.385970	-0.438990	0.739530	-0.304462	-0.502304	-0.328768
11521	8.110337	-1.553238	1.673856	-0.330353	-0.039489	0.158671	-0.630261	0.394815	-0.435407	0.738154	-0.311141	-0.499706	-0.329566
11522	9.948672	-2.549977	2.132964	-0.270721	-0.139019	0.038237	-0.631015	0.401906	-0.427350	0.735290	-0.316437	-0.499764	-0.330836
11523	11.475504	-2.373828	2.141365	-0.182942	-0.137222	0.183000	-0.631361	0.408046	-0.420370	0.733940	-0.321876	-0.499404	-0.329127
11524	10.560491	-1.902806	2.406510	-0.198338	-0.028386	0.068027	-0.630662	0.415986	-0.412570	0.732765	-0.325699	-0.498083	-0.329984
11525	8.699950	-1.326434	2.220396	-0.199726	0.006610	-0.007235	-0.630137	0.417098	-0.412551	0.731439	-0.328546	-0.496731	-0.332134
11526	8.150189	-1.478423	1.242985	-0.250696	-0.037764	-0.031714	-0.631101	0.420511	-0.409444	0.729173	-0.332144	-0.495863	-0.334824
11527	8.635210	-1.941339	0.358315	-0.475836	-0.009203	-0.072728	-0.632117	0.425655	-0.400896	0.725317	-0.338503	-0.493344	-0.340504
11528	9.720387	-2.748187	0.694659	-0.726261	0.186424	-0.081654	-0.631420	0.434148	-0.393086	0.721562	-0.346946	-0.486217	-0.350099
11529	10.474648	-2.353613	2.847619	-0.818397	0.324549	-0.389678	-0.632289	0.439317	-0.386384	0.716067	-0.352783	-0.478519	-0.365803
11530	8.930311	-1.271674	3.237701	-0.775078	0.219978	-0.559669	-0.636556	0.438381	-0.381494	0.708433	-0.356872	-0.473581	-0.382735
11531	9.187359	-1.075790	2.885865	-0.654180	0.037974	-0.440150	-0.642194	0.437218	-0.370664	0.700560	-0.361767	-0.471216	-0.395342
11532	9.827024	-0.684930	3.046153	-0.492333	0.045931	-0.582717	-0.650312	0.433431	-0.362374	0.692699	-0.362796	-0.470863	-0.408454
11533	9.999457	-0.294819	3.197854	-0.155390	0.117295	-0.300026	-0.654676	0.426979	-0.359307	0.690095	-0.361251	-0.470245	-0.414892
11534	9.399976	-0.334462	3.736590	0.140761	0.145970	-0.051427	-0.659655	0.421705	-0.362276	0.692005	-0.357643	-0.469784	-0.415360
11535	8.943880	-0.817744	4.328655	0.342173	0.090637	0.244381	-0.657209	0.420998	-0.370087	0.697224	-0.354485	-0.469687	-0.409407
11536	8.243812	-0.749596	3.977739	0.530018	0.009810	0.410959	-0.646559	0.422750	-0.379754	0.704336	-0.350867	-0.470959	-0.398750
11537	8.051121	-0.453867	3.727307	0.678728	-0.102686	0.389208	-0.642003	0.424561	-0.387925	0.711090	-0.345749	-0.475076	-0.386148
11538	8.564396	-0.124863	3.431983	0.924354	-0.185409	0.361260	-0.637672	0.420582	-0.398320	0.718314	-0.337438	-0.482271	-0.370911
11539	9.192673	-0.148968	2.927995	1.069482	-0.167614	0.428147	-0.633817	0.410131	-0.412004	0.726834	-0.327317	-0.489653	-0.353293
11540	10.103218	-0.450863	3.178706	1.144795	-0.041986	0.493006	-0.628095	0.404183	-0.429831	0.737133	-0.315726	-0.494998	-0.334559
11541	10.794725	-1.508524	3.891054	1.097163	-0.186269	0.660434	-0.621239	0.398716	-0.441065	0.746324	-0.307176	-0.500819	-0.312768
11542	8.098337	-1.845268	2.188164	0.897339	-0.056922	0.381862	-0.616723	0.390919	-0.456019	0.753476	-0.297926	-0.504869	-0.297694
11543	9.127291	-2.302902	2.380650	0.766572	-0.306891	0.322430	-0.613335	0.384952	-0.463282	0.756674	-0.291400	-0.512136	-0.283279
11544	9.466843	-2.366828	3.069270	0.879363	-0.320882	0.154654	-0.614571	0.376436	-0.469771	0.759215	-0.281464	-0.521008	-0.270038
11545	9.486498	-2.429553	2.578793	1.091536	-0.342949	0.338896	-0.618565	0.362072	-0.475828	0.763330	-0.270227	-0.530124	-0.251543
11546	9.018715	-2.568641	2.347896	1.012003	-0.298305	0.431654	-0.620726	0.351040	-0.481174	0.767573	-0.260807	-0.537326	-0.232578
11547	9.430409	-2.480719	2.419545	0.853264	-0.212950	0.407991	-0.619845	0.343244	-0.488191	0.771416	-0.253117	-0.542403	-0.215982
11548	9.619359	-2.196633	2.487025	0.679313	-0.103513	0.312861	-0.618840	0.337807	-0.495426	0.774961	-0.246467	-0.545319	-0.203265
11549	8.877695	-2.515806	2.509300	0.537766	-0.014277	0.275066	-0.612264	0.329386	-0.503288	0.778445	-0.241290	-0.546396	-0.193015
11550	8.603094	-2.854181	2.588312	0.404165	0.041829	0.221528	-0.610613	0.326161	-0.509693	0.781642	-0.237260	-0.546245	-0.185366
11551	8.579707	-3.097507	2.658031	0.323513	0.065804	0.234065	-0.605541	0.323778	-0.514392	0.784673	-0.234682	-0.545331	-0.178399
11552	9.880070	-3.166380	3.706972	0.259154	-0.048433	0.115520	-0.602859	0.321914	-0.518140	0.785727	-0.232061	-0.546496	-0.173559
11553	8.703749	-2.192514	3.045795	0.326886	-0.134957	0.060707	-0.604935	0.318053	-0.521102	0.785915	-0.228248	-0.549469	-0.168300
11554	9.482997	-2.113626	2.990173	0.362462	-0.304384	0.028833	-0.608642	0.314943	-0.519028	0.784252	-0.223901	-0.555348	-0.162500
11555	9.014721	-1.938346	2.649957	0.435036	-0.236087	-0.002680	-0.617341	0.304172	-0.517333	0.783490	-0.218006	-0.560457	-0.156538
11556	9.120230	-2.176587	2.818471	0.311089	-0.186901	0.034499	-0.620228	0.297908	-0.517041	0.782806	-0.214113	-0.564226	-0.151722
11557	9.385519	-2.928864	3.247176	0.189248	-0.115364	0.033436	-0.621812	0.294274	-0.515651	0.782382	-0.212101	-0.566443	-0.148438
11558	8.750784	-2.421736	3.322331	0.056913	-0.126739	0.000493	-0.625782	0.291720	-0.513959	0.781153	-0.211607	-0.568622	-0.147279
11559	8.593869	-2.647248	3.201674	-0.102355	-0.155159	-0.001742	-0.628444	0.288603	-0.510442	0.778945	-0.213888	-0.570695	-0.147661
11560	8.573217	-2.474660	2.976993	-0.205636	-0.137977	-0.145338	-0.632459	0.290575	-0.505363	0.776015	-0.215851	-0.572881	-0.151710
11561	8.817467	-2.761980	2.865559	-0.266071	-0.045135	-0.188444	-0.636095	0.290994	-0.497550	0.773779	-0.218228	-0.573496	-0.157307
11562	8.971902	-3.046467	2.567368	-0.291923	0.066862	-0.240335	-0.638753	0.291224	-0.495944	0.772459	-0.219789	-0.572605	-0.164694
11563	9.331601	-3.136387	2.516614	-0.309289	0.158523	-0.286189	-0.641408	0.289788	-0.493975	0.771964	-0.221091	-0.570279	-0.173125
11564	9.634585	-2.840325	2.949689	-0.264312	0.326944	-0.354730	-0.639510	0.285143	-0.497509	0.773215	-0.219997	-0.565880	-0.183084
11565	10.248841	-2.144904	3.468431	-0.197345	0.161728	-0.444338	-0.639858	0.280479	-0.501291	0.772549	-0.217777	-0.564471	-0.192652
11566	9.294525	-0.304691	2.441559	0.009401	0.225558	-0.247979	-0.637823	0.274730	-0.504980	0.774128	-0.213977	-0.562118	-0.197388
11567	9.846726	-0.786271	2.315402	-0.071001	0.042384	-0.132991	-0.638318	0.272270	-0.507926	0.773797	-0.213742	-0.561664	-0.200217
11568	9.849064	-0.378656	2.333259	-0.294844	0.161779	-0.064006	-0.637536	0.274209	-0.507366	0.774045	-0.216951	-0.558269	-0.205238
11569	9.550531	0.133841	2.100466	-0.551241	0.245203	-0.122437	-0.633851	0.277843	-0.507056	0.773824	-0.223384	-0.552657	-0.214163
11570	9.306599	0.130419	2.600025	-0.602923	0.157390	-0.230729	-0.632037	0.286161	-0.506377	0.771779	-0.229488	-0.548650	-0.225111
11571	9.751706	-0.258582	2.966792	-0.537075	0.139904	-0.218646	-0.629977	0.294176	-0.503464	0.769790	-0.234972	-0.545020	-0.234872
11572	9.659029	-0.248241	3.201538	-0.364911	0.169926	-0.105682	-0.629207	0.297769	-0.502211	0.769369	-0.238652	-0.541196	-0.241297
11573	8.895076	-0.222032	3.180816	-0.166154	0.232029	-0.135864	-0.626294	0.301985	-0.504786	0.770397	-0.238806	-0.537447	-0.246192
11574	8.448606	0.034858	3.347339	-0.011183	0.204488	-0.225459	-0.625717	0.299279	-0.509326	0.771381	-0.235566	-0.535336	-0.250792
11575	8.459654	0.253721	3.304192	0.078543	0.043222	-0.234923	-0.625800	0.292389	-0.512100	0.771015	-0.231750	-0.536145	-0.253725
11576	8.960119	0.170620	3.625606	0.071102	-0.095601	-0.195082	-0.627611	0.287000	-0.514435	0.769287	-0.229063	-0.538907	-0.255552
11577	9.295979	0.168196	3.583913	0.051348	-0.111252	-0.142681	-0.632092	0.280291	-0.513085	0.767587	-0.227375	-0.541507	-0.256673
11578	9.179286	0.195493	3.620897	0.017135	-0.043003	-0.078734	-0.636075	0.277996	-0.509938	0.766759	-0.226498	-0.542640	-0.257528
11579	8.771013	0.224696	3.272372	0.000062	-0.069260	-0.058766	-0.640034	0.274346	-0.509190	0.765710	-0.226238	-0.543937	-0.258142
11580	8.741124	0.076143	3.118397	0.010964	-0.096742	0.014403	-0.641653	0.274837	-0.505477	0.764747	-0.226741	-0.545438	-0.257386
11581	9.039176	0.240715	2.932246	0.016205	-0.023162	0.103595	-0.641386	0.277073	-0.506885	0.765104	-0.227727	-0.545379	-0.255575
11582	9.301902	0.219323	2.906501	0.065746	0.060487	0.196190	-0.639543	0.280283	-0.507362	0.767027	-0.228561	-0.543922	-0.252146
11583	9.903607	0.004651	3.412575	0.096726	0.161374	0.301177	-0.632913	0.284698	-0.511805	0.770725	-0.229479	-0.540528	-0.247289
11584	11.245734	-0.944558	3.910458	0.017012	0.169760	0.436074	-0.626022	0.292314	-0.517242	0.774747	-0.233056	-0.536019	-0.241115
11585	10.796080	-1.305287	3.731680	-0.164604	0.204921	0.407885	-0.616528	0.305325	-0.520216	0.778112	-0.238925	-0.530104	-0.237585
11586	9.523681	-0.938408	3.153674	-0.174908	0.202475	0.216642	-0.608738	0.314581	-0.523253	0.780403	-0.242987	-0.525107	-0.237046
11587	7.953385	-0.736952	2.618937	0.018442	0.208528	0.161746	-0.603160	0.319691	-0.528730	0.783436	-0.243344	-0.521140	-0.235423
11588	7.644622	-1.193054	2.174031	0.141322	0.011849	0.171292	-0.597840	0.321186	-0.533222	0.785027	-0.242842	-0.520827	-0.231299
11589	9.222744	-1.766037	2.492632	0.037878	-0.179691	0.148679	-0.597466	0.323523	-0.531596	0.783996	-0.244593	-0.523115	-0.227761
11590	10.823834	-1.711745	2.926178	-0.136768	-0.120999	0.085055	-0.600817	0.328015	-0.528054	0.782428	-0.248149	-0.524021	-0.227222
11591	10.235891	-1.509582	3.102453	-0.237609	-0.007003	0.008803	-0.601917	0.332257	-0.524929	0.781163	-0.251972	-0.523048	-0.229595
11592	8.866178	-1.013055	3.170222	-0.247243	0.026696	-0.047162	-0.599576	0.337235	-0.522474	0.779942	-0.255220	-0.521764	-0.233056
11593	8.291922	-1.035420	3.003983	-0.297241	-0.068338	-0.078776	-0.602796	0.341030	-0.518552	0.777287	-0.259314	-0.521884	-0.237103
11594	8.542959	-1.359718	3.158224	-0.472877	-0.133146	-0.101052	-0.605556	0.352246	-0.509739	0.772905	-0.266220	-0.522253	-0.242892
11595	9.120290	-1.680222	3.154852	-0.673419	-0.182104	-0.123161	-0.612569	0.360599	-0.496865	0.766706	-0.276166	-0.522438	-0.250905
11596	9.378643	-1.586730	3.280973	-0.804594	-0.141978	-0.169736	-0.615742	0.371088	-0.485690	0.759871	-0.287249	-0.521567	-0.260867
11597	9.081705	-1.607727	3.214890	-0.796718	-0.103730	-0.262154	-0.623304	0.379822	-0.470563	0.752710	-0.297081	-0.520442	-0.272599
11598	8.909374	-1.572278	2.996604	-0.730340	-0.060008	-0.290168	-0.629120	0.386942	-0.457854	0.746092	-0.305260	-0.519113	-0.284051
11599	8.891655	-1.732400	2.781647	-0.632985	-0.032931	-0.279896	-0.635342	0.394742	-0.444469	0.740206	-0.311919	-0.517677	-0.294639
11600	9.170204	-2.027041	2.427173	-0.584949	0.106550	-0.285675	-0.638745	0.399849	-0.434982	0.735791	-0.317126	-0.514331	-0.305787
11601	9.411948	-2.236922	2.779394	-0.529688	0.276839	-0.366410	-0.641547	0.402150	-0.432938	0.732951	-0.319420	-0.509291	-0.318398
11602	9.624380	-1.983934	3.446406	-0.453281	0.352767	-0.457119	-0.641803	0.399513	-0.432725	0.730608	-0.319167	-0.504115	-0.331983
11603	10.350833	-1.312324	3.615951	-0.359557	0.279186	-0.551761	-0.644934	0.393697	-0.435191	0.727390	-0.316960	-0.501094	-0.345464
11604	10.125496	-0.392422	3.145123	-0.088975	0.266925	-0.610289	-0.649873	0.382079	-0.440132	0.725177	-0.310292	-0.500443	-0.356922
11605	9.668502	-0.347214	2.923866	-0.065416	0.271627	-0.367935	-0.652164	0.371884	-0.446119	0.724820	-0.305572	-0.498290	-0.364649
11606	9.564404	-0.680925	2.887619	-0.214635	0.283001	-0.247077	-0.652370	0.365009	-0.450078	0.724473	-0.304153	-0.494148	-0.372085
11607	8.572336	-0.614771	2.504678	-0.335957	0.214107	-0.233128	-0.650104	0.365060	-0.452335	0.722754	-0.305088	-0.489950	-0.380128
11608	8.097870	-0.197127	2.424727	-0.424582	0.077445	-0.266521	-0.652630	0.366127	-0.451109	0.718879	-0.307959	-0.487275	-0.388507
11609	8.560896	-0.061570	2.539454	-0.416855	-0.048864	-0.247654	-0.654404	0.370481	-0.446395	0.713832	-0.311880	-0.486272	-0.395871
11610	9.817334	0.148693	2.966232	-0.449094	-0.131428	-0.176092	-0.658968	0.372558	-0.439069	0.708364	-0.317531	-0.485754	-0.401793
11611	10.426299	0.323729	3.349350	-0.401644	-0.046823	-0.095663	-0.662903	0.376958	-0.428800	0.704501	-0.322612	-0.483840	-0.406815
11612	9.907138	-0.196172	3.569449	-0.378617	0.014857	-0.027543	-0.666130	0.381718	-0.424463	0.701918	-0.327573	-0.480738	-0.410971
11613	9.148710	-0.443780	3.719045	-0.377771	-0.010198	0.017650	-0.664484	0.388586	-0.418801	0.699415	-0.333055	-0.477696	-0.414367
11614	8.381723	-0.519594	3.706627	-0.343189	-0.094736	0.053833	-0.666574	0.397315	-0.409911	0.696616	-0.339166	-0.475833	-0.416264
11615	8.455918	-0.408069	3.222213	-0.278270	-0.205973	-0.008607	-0.668915	0.402719	-0.401085	0.692641	-0.344581	-0.476460	-0.417730
11616	8.912928	-0.443943	3.477503	-0.216475	-0.236226	-0.013157	-0.671517	0.406732	-0.392020	0.688747	-0.349429	-0.478040	-0.418335
11617	9.265139	-0.163772	3.332912	-0.089889	-0.151357	-0.028962	-0.675154	0.408959	-0.384830	0.686395	-0.351540	-0.479590	-0.418658
11618	9.130758	-0.282515	3.198725	0.023986	0.007373	0.044417	-0.676765	0.409463	-0.382171	0.686956	-0.351609	-0.479394	-0.417904
11619	8.877466	0.029699	2.821592	0.093640	0.110871	0.102001	-0.673965	0.408690	-0.384580	0.689494	-0.350233	-0.477957	-0.416525
11620	9.139691	-0.023917	3.076286	0.112005	0.207963	0.186008	-0.668779	0.411575	-0.389571	0.693759	-0.348756	-0.474731	-0.414364
11621	9.281838	0.094506	2.793801	0.012841	0.285353	0.201353	-0.662784	0.416443	-0.397428	0.698168	-0.347952	-0.469506	-0.413589
11622	9.620134	-0.288879	2.954871	-0.037871	0.368439	0.211425	-0.653764	0.422848	-0.403959	0.703044	-0.347434	-0.462582	-0.413566
11623	10.451245	-1.105075	4.115398	-0.055654	0.432915	0.310450	-0.642322	0.429482	-0.415777	0.709148	-0.347314	-0.453901	-0.412863
11624	9.978281	-1.747451	3.739434	-0.169511	0.355166	0.423073	-0.627520	0.445224	-0.422427	0.714601	-0.350628	-0.444521	-0.410860
11625	9.855897	-2.313165	3.622821	-0.140147	0.273674	0.372204	-0.615381	0.458123	-0.425424	0.719043	-0.353538	-0.436869	-0.408820
11626	8.607945	-1.798448	3.707407	0.116778	0.267163	0.352000	-0.603330	0.465100	-0.431042	0.725007	-0.352767	-0.431496	-0.404637
11627	7.668289	-1.968297	3.111650	0.413286	0.074018	0.397556	-0.594549	0.471123	-0.440479	0.731703	-0.349470	-0.430966	-0.395916
11628	8.897119	-2.378571	3.256608	0.581484	-0.187699	0.380857	-0.587881	0.470722	-0.447260	0.737049	-0.345723	-0.435634	-0.384003
11629	9.850780	-2.333823	3.738874	0.593848	-0.240338	0.263937	-0.588363	0.469536	-0.452422	0.740980	-0.341013	-0.441910	-0.373329
11630	9.593473	-2.169518	4.008673	0.529339	-0.183092	0.215386	-0.587503	0.466723	-0.459208	0.744484	-0.336446	-0.447098	-0.364213
11631	8.203941	-1.788630	3.791944	0.472311	-0.173931	0.135073	-0.586793	0.462070	-0.462997	0.747021	-0.331809	-0.452224	-0.356871
11632	7.752037	-1.711537	3.537123	0.366464	-0.281800	0.164651	-0.588614	0.457920	-0.464780	0.748008	-0.329840	-0.457964	-0.349226
11633	7.983068	-2.178493	3.435544	0.227342	-0.354013	0.152724	-0.591950	0.457281	-0.460682	0.747283	-0.330248	-0.463833	-0.342583
11634	8.419199	-2.516730	3.389175	0.054805	-0.350352	0.161191	-0.595298	0.458575	-0.456149	0.745463	-0.333305	-0.468417	-0.337310
11635	8.501846	-2.577986	3.156357	-0.143287	-0.302020	0.129650	-0.599108	0.463802	-0.445470	0.742523	-0.338672	-0.471070	-0.334744
11636	8.661513	-2.882082	2.431593	-0.231227	-0.160975	-0.009205	-0.601442	0.472001	-0.438697	0.739313	-0.343137	-0.471979	-0.336019
11637	9.400894	-2.823019	3.103042	-0.231153	-0.015515	-0.263377	-0.606285	0.473217	-0.429145	0.735776	-0.344205	-0.472440	-0.341989
11638	9.232156	-2.599958	2.819543	-0.117944	0.056074	-0.411839	-0.613673	0.468153	-0.428796	0.732559	-0.341748	-0.473602	-0.349668
11639	10.018601	-2.868603	3.233409	-0.047287	0.021979	-0.406755	-0.617892	0.463114	-0.427811	0.729558	-0.338506	-0.475696	-0.356191
11640	11.278042	-2.088355	3.922484	0.042001	0.139066	-0.471109	-0.623116	0.452853	-0.430878	0.727724	-0.332442	-0.477150	-0.363631
11641	10.397017	-0.514504	3.437371	0.147965	0.174656	-0.640841	-0.629772	0.436344	-0.433794	0.725626	-0.322941	-0.479893	-0.372665
11642	8.831148	-1.196267	3.081250	0.122670	0.117175	-0.403852	-0.635758	0.423756	-0.439538	0.724456	-0.316435	-0.481715	-0.378130
11643	8.184155	-0.756485	2.889372	-0.019790	0.085964	-0.339999	-0.639677	0.416548	-0.442026	0.722548	-0.312858	-0.482454	-0.383774
11644	8.065767	0.200419	2.721701	-0.300358	-0.022038	-0.225341	-0.643619	0.413202	-0.443383	0.718694	-0.315176	-0.481910	-0.389752
11645	8.488790	0.865507	2.178996	-0.508941	-0.397426	-0.570349	-0.657881	0.412323	-0.428925	0.707052	-0.320079	-0.487216	-0.400309
11646	10.149650	1.019314	1.907939	-0.597481	-0.470867	-0.549998	-0.673240	0.410396	-0.409207	0.694089	-0.326885	-0.492561	-0.410816
11647	11.419729	0.944912	1.722567	-0.566859	-0.330612	-0.399457	-0.687686	0.408460	-0.388045	0.683644	-0.333516	-0.495173	-0.419765
11648	10.528500	-0.051553	1.421445	-0.469526	-0.190822	-0.219696	-0.695351	0.410272	-0.373186	0.676689	-0.339372	-0.495293	-0.426150
11649	9.171625	-0.356736	1.094916	-0.305496	-0.068131	0.022480	-0.700519	0.414175	-0.357514	0.673951	-0.344362	-0.493634	-0.428403
11650	9.163236	0.312436	1.177280	-0.098147	-0.048663	0.020115	-0.700964	0.416883	-0.352974	0.672917	-0.346331	-0.493327	-0.428795
11651	9.672506	0.484437	1.473066	0.052197	0.025257	0.067925	-0.698579	0.420954	-0.355415	0.673899	-0.346150	-0.493207	-0.427537
11652	9.953387	0.781106	2.088268	0.105832	0.060649	0.060909	-0.697390	0.423473	-0.356560	0.675703	-0.344832	-0.492891	-0.426115
11653	9.890828	0.889306	2.011346	0.147708	0.070157	-0.002883	-0.696154	0.421327	-0.361095	0.677144	-0.342251	-0.493507	-0.425197
11654	9.717956	0.513483	2.324776	0.142309	0.038726	-0.002941	-0.696096	0.415149	-0.365305	0.678429	-0.339990	-0.494232	-0.424118
11655	9.426590	0.616147	2.267589	0.142066	0.002473	0.081509	-0.696069	0.413659	-0.367840	0.679848	-0.338866	-0.495159	-0.421656
11656	9.281950	0.862070	2.313175	0.214224	0.000938	0.144049	-0.694207	0.417039	-0.370819	0.682472	-0.337394	-0.495992	-0.417600
11657	9.456255	0.746534	2.527854	0.212252	0.047947	0.150335	-0.691532	0.415581	-0.373900	0.685351	-0.335571	-0.496424	-0.413822
11658	9.350219	0.922443	2.508594	0.244395	0.117349	0.167849	-0.687534	0.417063	-0.378382	0.689489	-0.332936	-0.495723	-0.409898
11659	9.192327	0.981529	2.556669	0.285137	0.150424	0.159071	-0.684810	0.414707	-0.387019	0.693879	-0.329286	-0.495274	-0.405963
11660	9.438596	1.075897	2.612859	0.303919	0.143314	0.153791	-0.682882	0.413452	-0.395760	0.698488	-0.325445	-0.494749	-0.401775
11661	10.092141	0.987088	3.112264	0.219829	0.091715	0.127837	-0.678061	0.410671	-0.401915	0.701545	-0.322796	-0.494778	-0.398536
11662	10.300991	-0.262613	3.564248	0.150283	-0.049075	0.314471	-0.675141	0.411275	-0.403638	0.704478	-0.324208	-0.494645	-0.392334
11663	8.656683	-1.146526	2.669502	0.008185	0.015165	0.328853	-0.672643	0.416850	-0.404468	0.706965	-0.327127	-0.492717	-0.387838
11664	8.677035	-1.411474	2.684631	-0.051963	0.022439	0.337802	-0.667797	0.423514	-0.401998	0.709409	-0.331035	-0.489798	-0.383736
11665	8.722532	-2.336859	2.912548	-0.094746	0.070734	0.284090	-0.663067	0.432152	-0.402388	0.711386	-0.334567	-0.486505	-0.381192
11666	9.656678	-2.739963	3.296873	-0.159172	0.031011	0.160496	-0.658216	0.437848	-0.400069	0.711797	-0.338179	-0.483796	-0.380685
11667	9.381383	-2.359616	3.361920	-0.142495	0.008458	0.148089	-0.657330	0.442811	-0.397603	0.711815	-0.341577	-0.481861	-0.380070
11668	9.613100	-2.207254	3.673523	-0.141813	0.061454	0.001721	-0.655114	0.446406	-0.395438	0.711407	-0.343170	-0.479918	-0.381855
11669	9.401175	-1.828793	3.640222	-0.212701	0.142119	-0.031062	-0.656445	0.444708	-0.393617	0.710878	-0.344823	-0.476707	-0.385357
11670	8.679431	-2.111772	3.447043	-0.400064	0.185740	-0.088045	-0.655400	0.448877	-0.393937	0.709141	-0.348251	-0.471596	-0.391711
11671	8.542442	-2.236711	3.436322	-0.586489	0.193625	-0.160757	-0.653726	0.451054	-0.389555	0.705414	-0.353539	-0.465514	-0.400871
11672	8.428715	-2.553298	3.395699	-0.678816	0.206838	-0.282551	-0.657772	0.454510	-0.381414	0.700151	-0.358812	-0.459121	-0.412614
11673	8.393104	-2.882024	3.074633	-0.791705	0.243446	-0.329194	-0.659185	0.458814	-0.372485	0.693760	-0.364881	-0.451595	-0.426170
11674	10.063292	-3.406739	4.006840	-0.840865	0.202871	-0.424791	-0.662440	0.461440	-0.363707	0.685665	-0.370942	-0.444652	-0.441079
11675	9.375708	-0.333645	3.681469	-0.598193	0.171956	-0.966818	-0.674905	0.452342	-0.354964	0.673953	-0.369009	-0.444166	-0.460800
11676	8.030622	-0.321200	3.160631	-0.227025	0.087271	-0.639514	-0.684649	0.437540	-0.352946	0.667049	-0.365581	-0.445593	-0.472062
11677	9.124516	0.741972	3.198927	-0.009633	-0.041364	-0.582013	-0.696256	0.422840	-0.349462	0.660966	-0.360927	-0.450384	-0.479593
11678	9.936254	-0.201804	3.617125	0.123630	0.029574	-0.302849	-0.702945	0.411015	-0.350439	0.659159	-0.356306	-0.453372	-0.482711
11679	9.728338	0.056088	3.727301	0.215834	0.073792	-0.057074	-0.708263	0.394405	-0.355213	0.660706	-0.352247	-0.454987	-0.482054
11680	9.114510	0.826803	3.878369	0.251163	0.052748	0.153675	-0.707163	0.393507	-0.359986	0.664381	-0.349841	-0.455639	-0.478123
11681	8.830579	0.556574	3.948881	0.226186	0.019341	0.286221	-0.701617	0.400655	-0.362389	0.668763	-0.349219	-0.455628	-0.472445
11682	8.611642	0.586668	4.031853	0.161889	-0.077803	0.275629	-0.698058	0.404297	-0.362870	0.671730	-0.350323	-0.456282	-0.466753
11683	8.669806	0.492091	3.757962	0.227016	-0.173553	0.331008	-0.694916	0.409852	-0.361596	0.674714	-0.351820	-0.458486	-0.459101
11684	8.926492	0.257691	3.680894	0.360520	-0.199551	0.358521	-0.692827	0.415822	-0.361228	0.678628	-0.352084	-0.461958	-0.449550
11685	8.991105	0.405169	3.245643	0.493070	-0.159167	0.394875	-0.692149	0.417109	-0.363845	0.684032	-0.350328	-0.465831	-0.438603
11686	9.257924	0.257101	3.256742	0.616888	-0.109939	0.420878	-0.687119	0.418841	-0.365429	0.690898	-0.346765	-0.469763	-0.426305
11687	9.070253	0.584074	3.030853	0.737146	-0.044664	0.439837	-0.682283	0.417892	-0.374185	0.699134	-0.340897	-0.473671	-0.413082
11688	9.162032	0.471204	3.068290	0.782894	-0.028033	0.467690	-0.675844	0.416430	-0.384808	0.707910	-0.334584	-0.477284	-0.398894
11689	11.212512	-0.252255	4.555500	0.688046	-0.268779	0.546194	-0.671543	0.417279	-0.393788	0.714079	-0.331964	-0.482982	-0.382910
11690	9.408821	-1.508979	2.811624	0.469888	-0.034014	0.435683	-0.663598	0.420442	-0.396684	0.720106	-0.329721	-0.484158	-0.371917
11691	9.189873	-1.474405	2.928560	0.332439	-0.188513	0.386762	-0.662126	0.421738	-0.399438	0.723201	-0.329914	-0.486906	-0.362022
11692	9.012660	-1.909598	2.466384	0.332013	-0.131208	0.255229	-0.662663	0.423392	-0.399269	0.725893	-0.328560	-0.489530	-0.354243
11693	9.412882	-2.526509	2.622699	0.396095	-0.170567	0.271632	-0.660550	0.423410	-0.399020	0.728605	-0.326572	-0.493137	-0.345400
11694	9.337330	-2.963041	2.642443	0.406352	-0.103563	0.229958	-0.659482	0.423157	-0.400088	0.731751	-0.323647	-0.495953	-0.337379
11695	9.115071	-2.665874	2.724452	0.333499	-0.040741	0.272152	-0.656032	0.423907	-0.401944	0.735216	-0.321708	-0.497134	-0.329879
11696	8.962255	-2.577329	2.738929	0.206862	-0.014101	0.201039	-0.654157	0.422570	-0.404225	0.737680	-0.320779	-0.497429	-0.324798
11697	9.145699	-2.363458	3.013780	0.041658	0.011312	0.109142	-0.652053	0.424246	-0.403680	0.738680	-0.321197	-0.496924	-0.322880
11698	8.446631	-2.478620	2.994389	0.005625	0.053870	0.098804	-0.650221	0.427717	-0.402965	0.739845	-0.321776	-0.495551	-0.321743
11699	8.324171	-2.999104	3.178680	-0.012061	0.013907	0.091801	-0.648902	0.429815	-0.403592	0.740432	-0.322836	-0.494729	-0.320594
11700	8.429945	-3.149894	3.561520	0.031512	-0.018466	0.122147	-0.645623	0.432454	-0.401586	0.741190	-0.323727	-0.494436	-0.318390
11701	8.840336	-3.276223	3.690684	0.121790	-0.222497	0.153656	-0.645806	0.437387	-0.397663	0.740719	-0.324953	-0.497498	-0.313427
11702	9.296261	-3.147937	3.589963	0.272550	-0.396183	0.173714	-0.648226	0.437720	-0.393024	0.739551	-0.325149	-0.503937	-0.305598
11703	9.566289	-2.852720	3.026155	0.354168	-0.317011	0.158006	-0.651718	0.439270	-0.387035	0.739586	-0.323556	-0.509693	-0.297551
11704	9.165447	-2.393165	2.610942	0.343256	-0.085768	0.032975	-0.652242	0.436905	-0.386551	0.741056	-0.319367	-0.512789	-0.293067
11705	8.895028	-2.150577	1.957169	0.257545	0.187396	-0.057660	-0.650718	0.431735	-0.392598	0.744265	-0.314009	-0.511836	-0.292390
11706	8.670885	-2.137382	2.255528	0.134090	0.465307	-0.216168	-0.647171	0.426647	-0.403536	0.748516	-0.307101	-0.507040	-0.297192
11707	9.730702	-2.097460	3.531926	0.003205	0.341634	-0.523872	-0.644674	0.417800	-0.413750	0.748829	-0.299857	-0.505073	-0.306989
11708	9.129509	-1.772372	3.138799	-0.009092	0.247910	-0.331464	-0.649194	0.407474	-0.421965	0.749175	-0.295143	-0.503298	-0.313557
11709	10.747510	-1.815832	3.178288	-0.134858	0.228713	-0.301239	-0.647654	0.401353	-0.429481	0.748767	-0.292874	-0.500741	-0.320675
11710	9.387144	-0.921329	3.471858	-0.095567	0.441983	-0.408338	-0.645586	0.395933	-0.437251	0.749916	-0.287389	-0.495887	-0.330347
11711	8.052791	-0.321191	2.922818	-0.051310	0.308754	-0.375102	-0.645009	0.393645	-0.442047	0.750166	-0.282549	-0.493012	-0.338167
11712	8.213651	-0.175500	3.453893	0.019781	0.126077	-0.356624	-0.645997	0.385386	-0.446687	0.749038	-0.277915	-0.493272	-0.344076
11713	8.931359	-0.550209	3.853308	0.129049	-0.010370	-0.201914	-0.648603	0.379847	-0.448756	0.748256	-0.274192	-0.495390	-0.345715
11714	9.057611	-0.572336	4.000206	0.197793	-0.079292	-0.031324	-0.650273	0.374334	-0.452149	0.748286	-0.271504	-0.498131	-0.343830
11715	8.785141	-0.564731	3.963023	0.241863	-0.105719	0.019020	-0.650914	0.371015	-0.453002	0.748681	-0.268910	-0.501208	-0.340521
11716	8.519920	-0.139950	3.953405	0.242500	-0.148906	-0.005614	-0.652901	0.368204	-0.451329	0.748386	-0.266284	-0.505122	-0.337436
11717	8.714538	-0.137545	4.024008	0.290348	-0.221110	0.002795	-0.654750	0.365123	-0.450058	0.747727	-0.263526	-0.510288	-0.333265
11718	8.977703	-0.062976	4.101319	0.316448	-0.237844	-0.058353	-0.659769	0.360067	-0.448408	0.746480	-0.259855	-0.516242	-0.329753
11719	8.931230	0.293198	3.979127	0.276086	-0.231367	-0.005927	-0.663711	0.356443	-0.449638	0.745511	-0.257219	-0.521444	-0.325803
11720	8.669184	0.320921	3.431066	0.223676	-0.207029	0.034370	-0.666641	0.354708	-0.446223	0.744623	-0.255695	-0.525785	-0.322036
11721	8.845783	0.479388	3.012755	0.110700	-0.158361	0.102881	-0.669578	0.355193	-0.443028	0.744219	-0.256135	-0.528243	-0.318578
11722	9.238161	0.210882	3.280755	0.012611	-0.059668	0.193381	-0.666189	0.359887	-0.439268	0.744783	-0.258488	-0.528195	-0.315424
11723	9.559918	0.351026	3.529568	-0.025931	0.029984	0.171979	-0.662902	0.367693	-0.440719	0.746086	-0.260452	-0.526615	-0.313366
11724	10.219395	-0.026208	3.763214	-0.063761	0.089610	0.268351	-0.656185	0.377472	-0.442155	0.748295	-0.263743	-0.523468	-0.310604
11725	11.522359	-0.974910	4.465409	-0.095536	0.119076	0.373506	-0.649207	0.387665	-0.443322	0.751383	-0.268267	-0.519018	-0.306719
11726	10.289639	-1.420791	3.373677	-0.225625	0.146161	0.406954	-0.638418	0.402597	-0.443895	0.754102	-0.275013	-0.513246	-0.303770
11727	8.335269	-1.177830	2.676481	-0.063111	0.101746	0.308326	-0.630127	0.415019	-0.445027	0.756701	-0.278460	-0.509538	-0.300389
11728	7.362636	-1.199419	1.870510	0.094375	-0.019984	0.328299	-0.622208	0.425524	-0.448172	0.758910	-0.280567	-0.508565	-0.294447
11729	8.849591	-2.004941	1.994192	0.106576	-0.241454	0.268638	-0.617363	0.434833	-0.446835	0.758635	-0.283094	-0.511282	-0.287961
11730	10.777070	-2.267203	2.701420	0.018419	-0.226045	0.185535	-0.617154	0.439764	-0.442388	0.757339	-0.286226	-0.513677	-0.283987
11731	10.727582	-1.563012	2.722275	-0.083123	-0.090604	0.075358	-0.619979	0.442168	-0.437573	0.756356	-0.288805	-0.514119	-0.283195
11732	9.123224	-1.228008	2.870650	-0.144716	-0.025111	-0.080694	-0.621592	0.445454	-0.435914	0.754724	-0.290396	-0.514131	-0.285886
11733	8.144472	-1.350784	2.659055	-0.190208	-0.080108	-0.045968	-0.623880	0.445926	-0.431273	0.752523	-0.293281	-0.514493	-0.288084
11734	8.356899	-1.616615	2.824706	-0.307518	-0.177370	-0.033628	-0.627270	0.450497	-0.423115	0.748558	-0.298751	-0.515515	-0.290953
11735	8.977617	-1.968907	3.028123	-0.485365	-0.182050	-0.104513	-0.633719	0.455566	-0.412947	0.743135	-0.306026	-0.515978	-0.296423
11736	9.137975	-1.977182	3.213173	-0.609125	-0.127586	-0.175495	-0.637274	0.458969	-0.400197	0.736925	-0.314060	-0.515297	-0.304593
11737	8.848845	-1.929213	3.051034	-0.642204	0.002582	-0.206482	-0.642285	0.466257	-0.389204	0.731613	-0.321404	-0.512539	-0.314237
11738	8.568995	-2.073880	2.299951	-0.700362	0.058045	-0.248058	-0.648747	0.470470	-0.377076	0.725999	-0.328775	-0.508824	-0.325471
11739	9.455660	-1.861761	2.626332	-0.725676	0.116366	-0.397729	-0.655737	0.473842	-0.364564	0.719740	-0.334537	-0.504895	-0.339323
11740	9.449298	-2.160434	2.418826	-0.618468	0.202331	-0.361134	-0.661875	0.472579	-0.357161	0.715051	-0.338438	-0.500150	-0.352151
11741	9.904655	-2.514865	2.504961	-0.536712	0.265060	-0.291305	-0.665997	0.471248	-0.353730	0.711970	-0.341424	-0.494444	-0.363391
11742	11.515269	-2.370730	3.588511	-0.404579	0.380269	-0.378344	-0.667572	0.470415	-0.354790	0.710103	-0.340687	-0.488643	-0.375385
11743	10.774282	-0.484789	3.530779	-0.046748	0.448691	-0.540002	-0.671303	0.458278	-0.361596	0.710063	-0.332787	-0.485484	-0.386482
11744	9.158736	-0.987477	2.824826	-0.010902	0.403283	-0.317142	-0.674729	0.448717	-0.374682	0.711367	-0.326765	-0.481774	-0.393795
11745	7.998103	-0.590998	2.557024	-0.215036	0.367018	-0.227904	-0.674245	0.443425	-0.382833	0.711680	-0.324840	-0.476269	-0.401445
11746	7.422893	0.433385	2.129667	-0.572958	0.217601	-0.311222	-0.675682	0.441766	-0.384174	0.707423	-0.328280	-0.470571	-0.412732
11747	8.697824	0.953367	2.853421	-0.811134	-0.005100	-0.495928	-0.681846	0.441993	-0.374236	0.697808	-0.335148	-0.467108	-0.427258
11748	10.692078	0.471139	3.643146	-0.852289	-0.042662	-0.464146	-0.690957	0.438928	-0.358146	0.687542	-0.343051	-0.463453	-0.441377
11749	10.756327	-0.552933	3.999983	-0.699029	0.039950	-0.148480	-0.697184	0.444213	-0.342965	0.681703	-0.350950	-0.457710	-0.450130
11750	8.828983	-0.596884	3.762994	-0.634371	0.080066	0.016877	-0.697828	0.450993	-0.332146	0.677973	-0.359094	-0.450723	-0.456347
11751	7.686290	-0.035933	3.535863	-0.635512	0.002422	-0.073421	-0.698169	0.454492	-0.324427	0.672686	-0.367018	-0.445369	-0.463075
11752	7.699835	0.165123	3.344698	-0.627527	-0.178083	-0.254535	-0.704395	0.457828	-0.308494	0.663851	-0.375000	-0.443658	-0.471003
11753	8.568021	0.111287	3.587812	-0.601886	-0.279161	-0.298367	-0.712448	0.456585	-0.293298	0.653963	-0.382909	-0.443873	-0.478216
11754	9.276700	0.174709	3.448850	-0.470648	-0.218187	-0.251372	-0.718407	0.454772	-0.275228	0.645880	-0.388968	-0.444100	-0.484063
11755	8.957128	0.316727	2.707609	-0.364052	-0.073739	-0.147545	-0.725114	0.453301	-0.262815	0.640915	-0.393007	-0.442668	-0.488691
11756	9.350456	0.527611	2.430324	-0.299649	-0.016772	-0.032397	-0.729781	0.450685	-0.256768	0.638008	-0.396772	-0.440196	-0.491675
11757	9.612854	0.129086	2.922247	-0.203920	0.097240	0.099446	-0.727434	0.454280	-0.254472	0.638162	-0.399215	-0.436197	-0.493060
11758	10.818058	-0.141176	3.156916	-0.156037	0.074930	0.242511	-0.722561	0.458479	-0.254161	0.639894	-0.402615	-0.431768	-0.491948
11759	12.728707	-1.268971	3.556794	-0.154621	0.103787	0.361634	-0.714384	0.469117	-0.256646	0.643015	-0.406615	-0.426055	-0.489565
11760	10.348262	-1.905851	2.847228	-0.208634	0.297828	0.316675	-0.705286	0.481707	-0.259494	0.646875	-0.409097	-0.417601	-0.489696
11761	7.615606	-1.152032	2.218871	-0.048347	0.256803	0.238824	-0.700120	0.486788	-0.262991	0.650879	-0.409157	-0.411904	-0.489165
11762	7.697297	-1.405931	1.845310	0.070541	0.053354	0.230957	-0.693881	0.493019	-0.268977	0.654090	-0.409655	-0.410014	-0.486043
11763	9.530140	-1.990734	2.816490	-0.045854	-0.064804	0.099605	-0.690211	0.496350	-0.266696	0.654071	-0.411706	-0.409671	-0.484622
11764	11.122527	-1.343681	3.217512	-0.183543	0.005111	0.029735	-0.689566	0.500510	-0.266618	0.652835	-0.414333	-0.407592	-0.485801
11765	9.462615	-1.350849	3.398620	-0.306674	0.103194	-0.114678	-0.689196	0.499636	-0.262947	0.649920	-0.416397	-0.404290	-0.490680
11766	8.149823	-1.148801	3.269588	-0.377655	0.068533	-0.182831	-0.692150	0.498841	-0.257140	0.645456	-0.419179	-0.401212	-0.496694
11767	7.937123	-1.358349	3.065696	-0.536988	-0.056638	-0.144356	-0.694862	0.496758	-0.247932	0.638951	-0.425485	-0.397862	-0.502404
11768	8.527079	-1.555258	3.291407	-0.740608	-0.121573	-0.257225	-0.702125	0.497885	-0.233354	0.628972	-0.434100	-0.394133	-0.510501
11769	8.924622	-1.821027	3.307497	-0.907902	-0.052215	-0.314020	-0.708098	0.495912	-0.213573	0.617299	-0.443491	-0.388218	-0.521100
11770	8.615824	-2.224619	3.163598	-0.939122	0.054154	-0.334568	-0.714314	0.493133	-0.195916	0.605700	-0.451889	-0.380641	-0.532950
11771	8.785518	-2.489322	2.381049	-0.909870	0.074421	-0.355483	-0.721185	0.492726	-0.180184	0.594098	-0.459350	-0.373195	-0.544766
11772	10.182983	-2.242260	3.102929	-0.777789	0.146196	-0.503751	-0.729596	0.485271	-0.166823	0.582127	-0.463372	-0.367332	-0.558105
11773	9.412320	-2.205901	2.607905	-0.586172	0.285679	-0.345290	-0.736076	0.474894	-0.161708	0.574843	-0.464478	-0.360619	-0.569007
11774	9.366923	-2.000180	2.919405	-0.587722	0.388041	-0.301408	-0.739488	0.468214	-0.161816	0.568390	-0.464773	-0.352045	-0.580502
11775	11.197720	-1.667836	3.935170	-0.433059	0.282824	-0.596722	-0.745255	0.457368	-0.162781	0.559334	-0.462224	-0.349286	-0.592869
11776	9.801867	0.046580	3.212122	-0.199485	0.276293	-0.486176	-0.754159	0.441951	-0.166187	0.553538	-0.457801	-0.348290	-0.602252
11777	8.396371	-0.707624	2.696293	-0.311307	0.111497	-0.167215	-0.757040	0.436671	-0.167062	0.549390	-0.458793	-0.344836	-0.607262
11778	7.629662	0.428648	2.178095	-0.581548	0.020828	-0.140759	-0.759340	0.435173	-0.159955	0.542383	-0.463969	-0.338810	-0.612993
11779	8.858438	0.883170	2.490338	-0.692259	-0.108644	-0.311620	-0.764678	0.426685	-0.150065	0.531251	-0.470696	-0.334426	-0.619981
11780	10.748798	0.500634	3.126490	-0.649427	-0.153310	-0.308044	-0.772188	0.417530	-0.132920	0.520179	-0.477423	-0.330872	-0.626103
11781	11.092890	-0.571774	3.246137	-0.465033	-0.012883	-0.018426	-0.773870	0.419035	-0.121935	0.515278	-0.482331	-0.325461	-0.629222
11782	9.473989	-1.060055	3.436398	-0.364192	0.088796	0.148843	-0.771288	0.422587	-0.116082	0.514135	-0.485960	-0.318517	-0.630916
11783	8.048813	-0.544546	3.147345	-0.393661	0.076694	0.075347	-0.768687	0.427839	-0.113228	0.511618	-0.489543	-0.312124	-0.633382
11784	8.058316	-0.138247	3.278826	-0.415226	0.000970	-0.196117	-0.771353	0.425271	-0.109436	0.505005	-0.492567	-0.308773	-0.637971
11785	8.807880	-0.084271	3.523793	-0.367366	-0.074117	-0.340280	-0.776674	0.416530	-0.101397	0.496442	-0.495098	-0.308287	-0.642948
11786	9.241323	-0.020936	3.606697	-0.344139	-0.078542	-0.301919	-0.779626	0.410582	-0.093319	0.488595	-0.497677	-0.307627	-0.647270
11787	9.236905	-0.030490	3.156276	-0.270294	-0.033733	-0.188617	-0.784006	0.404661	-0.088527	0.483115	-0.499557	-0.306461	-0.650481
11788	9.054461	-0.051317	2.985850	-0.279627	0.011218	-0.045440	-0.785220	0.401965	-0.084352	0.479738	-0.501861	-0.303171	-0.652743
11789	9.056257	-0.130767	3.144492	-0.287404	0.097555	0.071720	-0.786420	0.399290	-0.081892	0.478230	-0.503729	-0.297907	-0.654831
11790	8.847165	-0.072163	3.276072	-0.309351	0.147529	0.073633	-0.784985	0.402896	-0.081171	0.476892	-0.505218	-0.291702	-0.657449
11791	8.931038	0.098486	3.145806	-0.281379	0.141766	0.092719	-0.781561	0.408760	-0.082266	0.475933	-0.506503	-0.285877	-0.659710
11792	10.706343	-0.831183	3.735661	-0.248706	0.161442	0.225641	-0.777469	0.413805	-0.083778	0.477252	-0.508051	-0.278774	-0.660606
11793	11.556648	-1.485022	3.808409	-0.381562	0.087328	0.419661	-0.772363	0.426317	-0.083566	0.479226	-0.512786	-0.268788	-0.659656
11794	9.093454	-1.363971	2.675687	-0.476369	0.140686	0.243487	-0.765146	0.436334	-0.081574	0.478232	-0.516807	-0.258653	-0.661289
11795	7.992488	-0.836775	1.955559	-0.412512	0.065791	0.118995	-0.761756	0.442144	-0.078451	0.475705	-0.520445	-0.251515	-0.663010
11796	8.851831	-1.217267	1.889126	-0.350432	-0.040836	0.078560	-0.759461	0.449141	-0.071472	0.472835	-0.524737	-0.246443	-0.663585
11797	10.727701	-1.536635	2.751705	-0.471438	0.014865	-0.102026	-0.759519	0.449188	-0.064351	0.466400	-0.528473	-0.241320	-0.667047
11798	10.867622	-1.289939	2.945700	-0.649989	0.187726	-0.121079	-0.761676	0.446874	-0.058317	0.458730	-0.531432	-0.232165	-0.673236
11799	9.157187	-1.254536	2.828324	-0.785281	0.297683	-0.234909	-0.764335	0.438187	-0.052405	0.448333	-0.533469	-0.221562	-0.682143
11800	8.454237	-1.167573	2.974137	-0.886029	0.273237	-0.285392	-0.768320	0.432266	-0.047352	0.436067	-0.536355	-0.210038	-0.691414
11801	8.573572	-1.112560	3.175564	-1.076482	0.130909	-0.312266	-0.771424	0.430326	-0.038798	0.420441	-0.542480	-0.197554	-0.699941
11802	8.871946	-1.261639	3.253721	-1.361897	0.091345	-0.383881	-0.776284	0.419256	-0.021447	0.400446	-0.550949	-0.181823	-0.709252
11803	8.973018	-1.801008	3.655351	-1.521354	0.110032	-0.496681	-0.783005	0.407037	-0.002392	0.376649	-0.559450	-0.164979	-0.719675
11804	8.839501	-1.819837	3.265894	-1.512552	0.122284	-0.496694	-0.792655	0.391134	0.020963	0.352753	-0.567191	-0.147776	-0.729398
11805	9.001739	-2.398004	3.176429	-1.326824	0.112651	-0.425653	-0.799091	0.376443	0.038649	0.331525	-0.573386	-0.132598	-0.737386
11806	9.091790	-2.485908	2.713023	-1.057423	0.104040	-0.395915	-0.801896	0.362718	0.048548	0.313710	-0.577699	-0.120828	-0.743808
11807	9.086409	-2.600898	2.578331	-0.848237	0.186995	-0.276780	-0.806012	0.348998	0.057007	0.300049	-0.579448	-0.110371	-0.749686
11808	9.164334	-2.559702	2.744197	-0.691682	0.434989	-0.342815	-0.809539	0.338998	0.056571	0.287760	-0.576266	-0.101348	-0.758182
11809	9.796345	-2.543861	3.456254	-0.593102	0.638749	-0.468026	-0.814933	0.324426	0.043927	0.274952	-0.568912	-0.094169	-0.769333
11810	10.000093	-1.647414	4.336029	-0.418649	0.547739	-0.652022	-0.824810	0.306204	0.031639	0.261097	-0.561493	-0.092121	-0.779787
11811	8.673536	-0.519336	3.896026	-0.211961	0.404643	-0.412616	-0.829956	0.292444	0.020723	0.252889	-0.555436	-0.091453	-0.786876
11812	8.809257	-0.672625	3.602557	-0.202641	0.234434	-0.268296	-0.834365	0.283060	0.014636	0.246791	-0.552298	-0.090055	-0.791171
11813	8.657089	-0.890099	3.629611	-0.309425	0.167029	-0.262944	-0.836150	0.274509	0.010523	0.239376	-0.550631	-0.087372	-0.794903
11814	8.128684	-0.677872	2.848186	-0.381669	-0.021253	-0.240700	-0.841408	0.263080	0.012180	0.231254	-0.552389	-0.084052	-0.796444
11815	8.722252	-0.762774	2.600807	-0.382221	-0.127886	-0.139720	-0.841740	0.259628	0.022002	0.224440	-0.555908	-0.080248	-0.796338
11816	10.195809	-0.783262	3.530207	-0.190681	-0.058836	-0.101464	-0.844822	0.255772	0.028804	0.220561	-0.557568	-0.078600	-0.796425
11817	10.135118	-0.668851	3.988469	-0.018293	0.082315	0.051934	-0.844164	0.255495	0.029321	0.221155	-0.556397	-0.077542	-0.797183
11818	9.197132	-0.841238	4.060955	0.022505	0.097353	0.088366	-0.843619	0.258590	0.025951	0.222917	-0.554917	-0.076484	-0.797825
11819	8.474065	-0.888773	4.091510	0.031346	0.032638	0.046181	-0.843889	0.263038	0.024459	0.223894	-0.554288	-0.076504	-0.797987
11820	8.421500	-0.759849	3.888738	0.040550	-0.046624	0.030205	-0.843642	0.264128	0.026061	0.224709	-0.554932	-0.077024	-0.797260
11821	8.599309	-0.695481	4.076840	0.076235	-0.126211	-0.038139	-0.844072	0.264629	0.029898	0.224589	-0.556484	-0.079416	-0.795977
11822	8.754782	-0.777376	3.897739	0.213523	-0.196476	0.025840	-0.844377	0.264702	0.034780	0.227016	-0.558720	-0.083407	-0.793309
11823	8.950554	-0.566697	4.012445	0.324339	-0.202865	0.041208	-0.843357	0.264932	0.039259	0.230777	-0.560448	-0.089209	-0.790368
11824	8.795271	-0.487626	4.007473	0.424061	-0.178744	0.124690	-0.843680	0.269852	0.044106	0.237125	-0.561549	-0.095333	-0.786985
11825	8.805707	-0.380115	3.936119	0.477288	-0.147853	0.135080	-0.841334	0.274838	0.045902	0.244133	-0.561752	-0.102241	-0.783825
11826	8.884821	-0.180862	3.857221	0.515608	-0.166016	0.159330	-0.839248	0.279828	0.047173	0.252021	-0.562163	-0.109336	-0.780067
11827	9.088079	-0.400013	3.759812	0.552013	-0.146558	0.230858	-0.837691	0.286484	0.047689	0.261287	-0.562029	-0.116325	-0.776093
11828	9.138070	-0.208970	3.567662	0.570540	-0.098354	0.267562	-0.834551	0.294684	0.047829	0.271555	-0.561187	-0.122677	-0.772190
11829	9.611984	-0.296725	3.671694	0.602608	-0.041367	0.285159	-0.831113	0.301685	0.044515	0.282373	-0.559103	-0.129271	-0.768738
11830	9.938926	-0.543825	3.810752	0.587501	0.051638	0.261122	-0.827134	0.311216	0.038611	0.293018	-0.555656	-0.135081	-0.766250
11831	11.077497	-1.340960	4.325188	0.461013	-0.038554	0.359192	-0.821052	0.322840	0.033128	0.303295	-0.554381	-0.138653	-0.762528
11832	9.104345	-1.077665	3.120214	0.311732	0.044360	0.210362	-0.819735	0.330785	0.030112	0.310027	-0.552417	-0.140804	-0.760850
11833	8.599452	-0.919230	2.795132	0.344343	0.028169	0.129003	-0.817453	0.333648	0.024615	0.315635	-0.550127	-0.144728	-0.759466
11834	8.246193	-1.448024	2.592363	0.605461	-0.055770	0.124513	-0.813878	0.340379	0.020768	0.323955	-0.547506	-0.152897	-0.756249
11835	8.838834	-2.436701	2.850325	0.800003	-0.213609	0.266746	-0.811219	0.345444	0.016630	0.335835	-0.546251	-0.163688	-0.749687
11836	9.334775	-2.525757	2.835179	0.842010	-0.227204	0.374831	-0.806984	0.353014	0.012662	0.349798	-0.545168	-0.173715	-0.741793
11837	9.744781	-2.286191	3.025255	0.755872	-0.198566	0.418817	-0.799720	0.365891	0.007592	0.363324	-0.544206	-0.181928	-0.733988
11838	9.512658	-1.962597	3.359697	0.626767	-0.148538	0.307619	-0.794693	0.375977	0.002482	0.374035	-0.542932	-0.188845	-0.727778
11839	8.780167	-1.488401	3.635200	0.531258	-0.206399	0.162778	-0.790606	0.384497	-0.000016	0.381204	-0.542554	-0.196516	-0.722288
11840	8.070150	-1.470392	3.215999	0.398263	-0.287038	0.201200	-0.786652	0.388001	-0.000238	0.387235	-0.544459	-0.202269	-0.716031
11841	8.661505	-1.913517	3.094329	0.221244	-0.340681	0.187745	-0.785281	0.394431	0.006999	0.390797	-0.548379	-0.206166	-0.709968
11842	9.123294	-1.977808	3.281304	0.074659	-0.293549	0.143029	-0.780337	0.396028	0.015960	0.392378	-0.552576	-0.207953	-0.705305
11843	9.157156	-1.984602	3.430554	-0.005178	-0.228243	0.138221	-0.777378	0.401782	0.023173	0.393202	-0.556414	-0.208244	-0.701734
11844	8.742136	-1.869804	3.030131	-0.117133	-0.125397	0.109103	-0.774401	0.401712	0.031060	0.392854	-0.559580	-0.206375	-0.699961
11845	8.671373	-2.004217	2.506821	-0.264726	-0.036699	-0.004483	-0.773923	0.401359	0.037379	0.389578	-0.562163	-0.203079	-0.700686
11846	9.210353	-2.240861	2.413515	-0.310454	0.070432	-0.130415	-0.774199	0.397438	0.040599	0.384487	-0.563087	-0.199647	-0.703736
11847	9.193562	-2.614830	2.437636	-0.247974	0.209139	-0.147612	-0.776410	0.390090	0.039546	0.380371	-0.561485	-0.196245	-0.708195
11848	9.701618	-2.624088	2.880998	-0.220807	0.339577	-0.187361	-0.778342	0.385970	0.035259	0.376502	-0.557634	-0.192633	-0.714271
11849	11.136185	-2.220161	3.877877	-0.144953	0.441433	-0.387723	-0.783256	0.375783	0.026654	0.370975	-0.550930	-0.191550	-0.722608
11850	11.124884	-1.523267	4.529742	0.032743	0.368108	-0.475744	-0.791295	0.358815	0.015300	0.365790	-0.543542	-0.194520	-0.730015
11851	9.087457	-1.069280	3.033551	-0.012548	0.346692	-0.170759	-0.794861	0.348681	0.003523	0.364457	-0.537925	-0.193648	-0.735056
11852	7.820580	-1.012994	2.438888	-0.200356	0.364649	-0.194792	-0.797010	0.343798	-0.006184	0.360782	-0.533285	-0.190133	-0.741143
11853	7.386088	-0.450501	2.180890	-0.387344	0.284951	-0.245193	-0.799835	0.334846	-0.012274	0.354024	-0.530947	-0.184953	-0.747365
11854	9.085568	-0.226456	2.554043	-0.452957	0.011447	-0.188837	-0.801790	0.325537	-0.011390	0.346366	-0.533295	-0.180100	-0.750460
11855	10.542179	-0.620062	3.650444	-0.371740	-0.000688	0.051912	-0.802227	0.322126	-0.004862	0.343082	-0.536129	-0.174023	-0.751383
11856	10.689375	-1.174645	4.075007	-0.212724	0.102855	0.155626	-0.799621	0.328501	-0.003172	0.343437	-0.536614	-0.168447	-0.752145
11857	8.688148	-1.393829	3.716158	-0.133284	0.138011	0.245917	-0.795388	0.333422	-0.005742	0.346084	-0.536346	-0.162899	-0.752345
11858	7.651774	-1.398604	3.415559	-0.078636	-0.027714	0.170110	-0.792765	0.339962	-0.006159	0.347656	-0.537895	-0.160082	-0.751118
11859	8.115465	-1.119052	3.680028	-0.004980	-0.176801	0.056124	-0.790947	0.341740	-0.002972	0.347809	-0.540821	-0.160664	-0.748818
11860	8.668316	-1.016092	3.818852	0.074269	-0.226284	-0.008718	-0.789670	0.342658	0.002047	0.347703	-0.543696	-0.163446	-0.746179
11861	8.928758	-0.974069	3.987777	0.172795	-0.244760	0.001447	-0.788781	0.342332	0.006648	0.348729	-0.546180	-0.167744	-0.742925
11862	8.704978	-0.989644	3.813539	0.213763	-0.191311	0.031101	-0.790148	0.342248	0.012194	0.350825	-0.547664	-0.171911	-0.739887
11863	8.618945	-0.781354	3.484333	0.263940	-0.172740	0.105111	-0.788710	0.342098	0.014158	0.354599	-0.548735	-0.175914	-0.736344
11864	9.213570	-0.658890	3.363375	0.232846	-0.102695	0.155198	-0.783299	0.344645	0.014170	0.359019	-0.549170	-0.178365	-0.733283
11865	9.286050	-0.728685	3.472094	0.187066	-0.000482	0.227166	-0.781985	0.350775	0.012304	0.364311	-0.548645	-0.178679	-0.730986
11866	9.214645	-0.492701	3.261595	0.142838	0.045111	0.241343	-0.776555	0.356416	0.008553	0.369510	-0.547835	-0.177790	-0.729199
11867	9.549396	-1.047189	3.531697	0.193276	0.215665	0.250515	-0.772684	0.362502	0.001263	0.375934	-0.544141	-0.176358	-0.729028
11868	10.569924	-1.685194	3.796875	0.154732	0.276223	0.389716	-0.768254	0.371566	-0.011115	0.384204	-0.540335	-0.172289	-0.728520
11869	9.752245	-2.481949	4.039299	0.099437	0.228324	0.360915	-0.759887	0.385360	-0.022108	0.391221	-0.537477	-0.168151	-0.727867
11870	9.440009	-2.716025	3.495934	0.065322	0.028171	0.231324	-0.754864	0.394882	-0.026438	0.395337	-0.537363	-0.166400	-0.726127
11871	7.820023	-1.796193	3.236510	0.273601	-0.088391	0.135831	-0.750485	0.397458	-0.029583	0.399876	-0.536945	-0.169658	-0.723191
11872	7.922647	-1.878138	2.443584	0.382242	-0.278836	0.089634	-0.748374	0.399144	-0.029829	0.404265	-0.538238	-0.176451	-0.718147
11873	9.519036	-2.682947	2.637391	0.310501	-0.390673	0.093349	-0.747101	0.401309	-0.024785	0.407475	-0.541702	-0.183097	-0.712038
11874	10.706134	-2.719888	2.861271	0.089218	-0.256847	0.112010	-0.745827	0.401805	-0.019247	0.409038	-0.545071	-0.185248	-0.708003
11875	9.595695	-2.375932	3.133965	-0.047094	-0.172598	0.009514	-0.744154	0.403142	-0.014222	0.407945	-0.548028	-0.185921	-0.706172
11876	7.903074	-1.833014	2.769151	-0.122006	-0.199503	-0.041258	-0.742746	0.400717	-0.007557	0.405230	-0.551718	-0.186283	-0.704765
11877	8.153671	-2.278556	2.691640	-0.221175	-0.271957	-0.004455	-0.743869	0.398654	0.001376	0.401643	-0.557414	-0.185429	-0.702559
11878	8.774477	-2.662182	2.654886	-0.354616	-0.286205	-0.096430	-0.743702	0.397110	0.014001	0.395208	-0.563938	-0.183819	-0.701424
11879	9.035253	-2.573404	2.766355	-0.503341	-0.183014	-0.144517	-0.746174	0.390674	0.028131	0.386766	-0.570029	-0.179807	-0.702245
11880	9.164202	-2.655098	2.369940	-0.650656	-0.069092	-0.255388	-0.748097	0.384412	0.039886	0.375422	-0.575094	-0.174100	-0.705702
11881	9.675678	-2.643721	2.041078	-0.752861	0.038480	-0.431778	-0.751969	0.373448	0.049585	0.360716	-0.578752	-0.168092	-0.711811
11882	9.770129	-2.150634	2.820777	-0.723738	0.150417	-0.563286	-0.759755	0.354726	0.056521	0.344719	-0.579873	-0.163202	-0.719918
11883	9.521339	-2.220528	2.968394	-0.671942	0.249623	-0.455025	-0.765527	0.338023	0.058736	0.331124	-0.579479	-0.157009	-0.727949
11884	9.701757	-2.154551	3.008751	-0.664360	0.269660	-0.510794	-0.773922	0.320489	0.058844	0.316727	-0.578296	-0.151444	-0.736426
11885	9.248866	-1.423465	2.666407	-0.627494	0.344725	-0.510838	-0.779124	0.301208	0.057312	0.302931	-0.575693	-0.145843	-0.745345
11886	9.013125	-0.959586	2.610657	-0.681293	0.364438	-0.563046	-0.785234	0.283477	0.052917	0.287650	-0.572677	-0.139934	-0.754796
11887	9.446336	-0.962714	2.557019	-0.843214	0.280402	-0.538322	-0.791883	0.264055	0.050470	0.270563	-0.571812	-0.131692	-0.763207
11888	9.892854	-1.136476	2.776688	-0.998716	0.191610	-0.496163	-0.797120	0.245972	0.052654	0.251959	-0.572872	-0.121054	-0.770506
11889	9.044811	-0.550852	2.504359	-1.127154	0.177345	-0.508236	-0.801539	0.221806	0.054711	0.231522	-0.574570	-0.108567	-0.777483
11890	8.520622	-0.310273	2.449672	-1.092312	0.125487	-0.548716	-0.806274	0.202295	0.060686	0.210590	-0.576346	-0.097269	-0.783591
11891	9.548936	-0.411271	2.882130	-0.857017	0.084424	-0.517943	-0.808633	0.187397	0.065153	0.192645	-0.577674	-0.089459	-0.788148
11892	10.022420	-0.528288	3.218213	-0.491097	0.058555	-0.293952	-0.811491	0.171289	0.066436	0.182379	-0.578113	-0.084877	-0.790771
11893	9.506701	-0.485585	3.269478	-0.233690	0.091642	-0.080118	-0.811727	0.166037	0.065410	0.178478	-0.577532	-0.081812	-0.792407
11894	8.744121	-0.189360	3.417227	-0.128738	0.100611	-0.024722	-0.812878	0.163020	0.062195	0.176709	-0.576388	-0.079689	-0.793852
11895	8.581655	0.310877	3.309452	-0.085395	0.059216	-0.072146	-0.812967	0.160022	0.058312	0.174565	-0.575769	-0.079029	-0.794841
11896	9.033029	0.136968	3.538692	-0.002976	-0.069240	-0.118018	-0.812181	0.158208	0.059984	0.172499	-0.576725	-0.080579	-0.794443
11897	9.242026	0.093563	3.569568	0.048722	-0.119298	-0.024070	-0.813002	0.157042	0.063923	0.172354	-0.578525	-0.082151	-0.793003
11898	9.140373	0.179950	3.519875	0.123948	-0.115247	0.015821	-0.811960	0.157306	0.065766	0.173800	-0.579982	-0.084325	-0.791393
11899	9.043436	0.258000	3.561968	0.205937	-0.104762	0.085369	-0.809843	0.152593	0.067766	0.177206	-0.581150	-0.087101	-0.789478
11900	8.997108	0.220781	3.451122	0.250675	-0.082676	0.104487	-0.808425	0.157845	0.069706	0.181570	-0.581774	-0.090129	-0.787685
11901	8.986150	0.415876	3.379089	0.314941	-0.076376	0.118251	-0.807788	0.164221	0.069697	0.186773	-0.582100	-0.094171	-0.785753
11902	9.187110	0.611131	3.127818	0.302886	-0.089995	0.207226	-0.804369	0.172167	0.068248	0.193334	-0.582790	-0.096849	-0.783325
11903	9.148342	0.608418	2.964017	0.234843	-0.017198	0.223325	-0.801617	0.179401	0.067844	0.199309	-0.582632	-0.098228	-0.781772
11904	10.168553	0.357616	3.338837	0.196261	0.079165	0.311124	-0.800721	0.193016	0.065076	0.206564	-0.581241	-0.097351	-0.781033
11905	9.991795	0.073643	3.251705	0.130044	0.183639	0.313360	-0.797673	0.204482	0.058821	0.213068	-0.578485	-0.095263	-0.781589
11906	11.316115	-1.383001	3.989762	0.023809	0.046144	0.402615	-0.792134	0.215520	0.055440	0.219671	-0.578445	-0.090775	-0.780324
11907	9.496100	-1.081249	3.140170	0.015951	0.172110	0.222116	-0.792130	0.224721	0.050613	0.223393	-0.576139	-0.087963	-0.781295
11908	8.448212	-0.971904	2.846304	0.186149	0.174069	0.256339	-0.790398	0.233396	0.044971	0.229798	-0.573059	-0.087137	-0.781795
11909	8.015533	-1.794656	2.505584	0.348459	0.043011	0.294761	-0.784965	0.245032	0.038044	0.238247	-0.571341	-0.089247	-0.780284
11910	8.751107	-2.506005	2.599535	0.368992	-0.106747	0.345056	-0.781030	0.257142	0.036278	0.247600	-0.571870	-0.091566	-0.776707
11911	10.145900	-2.825856	2.780690	0.251115	-0.128869	0.338611	-0.778033	0.268109	0.036474	0.255313	-0.573325	-0.092399	-0.773031
11912	9.840149	-2.574068	3.299840	0.110315	-0.007528	0.252071	-0.774353	0.277584	0.034790	0.260412	-0.573371	-0.091253	-0.771430
11913	8.895580	-2.161213	3.579368	0.057975	-0.012996	0.197940	-0.770669	0.283584	0.034091	0.263970	-0.573718	-0.090062	-0.770101
11914	8.028828	-1.834507	3.466021	0.029390	-0.090427	0.154021	-0.767799	0.290657	0.035529	0.266470	-0.575266	-0.089226	-0.768181
11915	7.980387	-2.249682	3.289306	-0.068346	-0.187441	0.148832	-0.765484	0.296151	0.040895	0.267531	-0.578838	-0.087535	-0.765318
11916	8.627176	-2.741898	3.393272	-0.197197	-0.263335	0.135189	-0.763564	0.298719	0.047393	0.266806	-0.584181	-0.084361	-0.761860
11917	8.666770	-2.745279	2.789371	-0.294910	-0.246601	0.123311	-0.760767	0.302893	0.058926	0.264758	-0.589763	-0.079752	-0.758764
11918	9.032455	-2.861573	1.604869	-0.440993	-0.132002	0.026428	-0.759402	0.303882	0.069352	0.259693	-0.594153	-0.073448	-0.757725
11919	9.731125	-3.271183	1.442454	-0.505338	0.116466	-0.187105	-0.757866	0.301450	0.076675	0.250972	-0.594817	-0.067375	-0.760701
11920	9.434590	-3.074822	2.137367	-0.534125	0.355793	-0.381788	-0.763224	0.289932	0.074376	0.239225	-0.591539	-0.062006	-0.767469
11921	11.361437	-2.879319	3.599352	-0.457508	0.253894	-0.847794	-0.768151	0.274570	0.069756	0.221061	-0.588790	-0.063721	-0.774853
11922	9.058280	-0.703910	2.724641	-0.246519	0.227619	-0.572571	-0.777793	0.247947	0.064946	0.209520	-0.585606	-0.065637	-0.780294
11923	9.052424	-0.928969	2.445528	-0.288205	0.066213	-0.512702	-0.781441	0.232949	0.065333	0.198177	-0.585202	-0.066839	-0.783452
11924	8.477712	-1.063536	2.108201	-0.355884	0.118245	-0.552559	-0.787943	0.209371	0.063066	0.185447	-0.584004	-0.067252	-0.787417
11925	8.435743	-0.823311	1.710632	-0.361376	-0.011263	-0.427341	-0.790121	0.191486	0.062990	0.174416	-0.585072	-0.066584	-0.789199
11926	9.865195	-0.924352	2.494618	-0.218375	-0.094396	-0.249813	-0.792394	0.184459	0.069328	0.167742	-0.587012	-0.066385	-0.789223
11927	11.285031	-1.414359	3.336245	0.042515	-0.044378	-0.043428	-0.792656	0.179446	0.071339	0.167442	-0.587685	-0.067709	-0.788673
11928	10.005930	-1.243670	3.382752	0.325459	0.038962	0.090967	-0.792134	0.184455	0.069853	0.172703	-0.586125	-0.071637	-0.788352
11929	8.859267	-0.536520	3.109366	0.437468	0.091252	0.176016	-0.791683	0.181619	0.064520	0.180679	-0.583560	-0.076142	-0.788045
11930	8.206026	-0.405836	2.554857	0.497104	-0.064995	0.049673	-0.791282	0.186644	0.061716	0.187102	-0.582869	-0.083620	-0.786298
11931	8.992787	-0.292869	2.485019	0.601803	-0.123999	0.124325	-0.789047	0.192637	0.060500	0.195781	-0.582892	-0.092107	-0.783213
11932	9.415953	-0.363126	2.362857	0.834266	-0.138826	0.169034	-0.785623	0.198641	0.059276	0.207821	-0.582059	-0.103731	-0.779267
11933	10.764019	-0.310778	2.729577	0.894785	-0.050392	0.369935	-0.784434	0.207846	0.055100	0.223763	-0.579967	-0.113606	-0.775024
11934	10.139195	-0.988609	3.044304	0.847556	-0.108771	0.439664	-0.780262	0.227856	0.052962	0.240070	-0.578786	-0.122106	-0.769716
11935	8.908330	-0.588390	2.492448	0.711782	-0.200834	0.282555	-0.776323	0.240670	0.050287	0.252042	-0.579265	-0.130790	-0.764082
11936	8.875411	-0.439597	2.233812	0.710059	-0.178358	0.195375	-0.773563	0.247358	0.049214	0.262711	-0.578890	-0.140263	-0.759076
11937	9.143001	-0.419720	2.424050	0.723614	-0.232952	0.209177	-0.770413	0.257104	0.047539	0.273464	-0.579335	-0.150105	-0.753032
11938	9.669086	-0.736520	2.564780	0.759318	-0.256643	0.346939	-0.766479	0.266707	0.046910	0.286625	-0.580035	-0.158903	-0.745758
11939	9.651860	-0.758836	2.620553	0.739550	-0.271313	0.397546	-0.763911	0.279291	0.050305	0.300106	-0.581214	-0.166930	-0.737741
11940	9.071386	-1.039495	2.327287	0.725839	-0.272782	0.397518	-0.757216	0.292656	0.049995	0.313401	-0.582156	-0.174632	-0.729643
11941	9.025794	-1.386518	2.132106	0.780697	-0.325991	0.473994	-0.751971	0.306712	0.048654	0.328096	-0.583770	-0.182579	-0.719882
11942	9.374127	-1.739604	2.179567	0.816812	-0.372379	0.561074	-0.744646	0.323379	0.050514	0.344225	-0.585724	-0.190194	-0.708705
11943	9.431295	-1.949113	2.201900	0.777945	-0.374500	0.599591	-0.736781	0.342020	0.050036	0.360243	-0.588038	-0.196762	-0.696937
11944	9.191432	-2.212635	2.070510	0.717863	-0.374214	0.613713	-0.726408	0.361793	0.049563	0.375643	-0.590409	-0.202212	-0.685143
11945	9.333164	-2.566314	1.892699	0.633328	-0.324342	0.593224	-0.717499	0.381259	0.050412	0.389811	-0.592607	-0.206275	-0.674029
11946	9.304892	-2.878673	1.622547	0.446747	-0.274034	0.491011	-0.708697	0.397697	0.049620	0.400506	-0.594816	-0.208603	-0.665036
11947	9.961310	-2.963415	1.751462	0.232978	-0.189433	0.321896	-0.700812	0.408985	0.050183	0.406716	-0.597018	-0.209333	-0.659038
11948	9.751118	-2.692566	1.789232	0.062027	-0.104649	0.137656	-0.697813	0.413964	0.053029	0.408784	-0.598498	-0.209368	-0.656400
11949	9.353893	-2.774931	1.862614	-0.030546	0.011340	0.039637	-0.697046	0.416858	0.054795	0.408965	-0.598994	-0.208331	-0.656164
11950	9.021576	-3.021442	1.801402	-0.153567	0.076691	-0.047071	-0.697568	0.416305	0.054260	0.406777	-0.599077	-0.206262	-0.658099
11951	9.108937	-3.081860	1.708931	-0.286704	0.145950	-0.159860	-0.697827	0.415058	0.054105	0.401836	-0.599048	-0.203107	-0.662130
11952	9.449524	-3.085633	1.785760	-0.470694	0.282278	-0.294955	-0.703876	0.406132	0.054367	0.393360	-0.597882	-0.198135	-0.669737
11953	10.261849	-3.105824	2.103287	-0.675373	0.398069	-0.456138	-0.710436	0.394722	0.053529	0.380717	-0.596202	-0.191249	-0.680457
11954	9.359977	-1.546953	2.771047	-0.632189	0.271015	-0.809315	-0.723049	0.371037	0.054864	0.363073	-0.594131	-0.190199	-0.692106
11955	8.477762	-1.988071	1.634963	-0.458027	0.243545	-0.474182	-0.731967	0.352952	0.054438	0.351989	-0.592459	-0.187579	-0.699936
11956	9.116393	-1.712490	2.122950	-0.400401	0.200079	-0.421191	-0.737875	0.340697	0.055160	0.342025	-0.590886	-0.185549	-0.706714
11957	9.686033	-2.077903	2.235346	-0.338540	0.261176	-0.351290	-0.743360	0.327793	0.052834	0.334047	-0.588409	-0.182981	-0.713236
11958	9.647152	-1.640979	2.269101	-0.264534	0.298861	-0.337494	-0.749771	0.316967	0.049765	0.327146	-0.584680	-0.181178	-0.719930
11959	9.088218	-1.468425	2.466077	-0.217292	0.299472	-0.388324	-0.751911	0.305552	0.041906	0.320126	-0.580586	-0.180478	-0.726544
11960	8.692269	-0.880046	2.691845	-0.202749	0.277666	-0.337958	-0.758425	0.296303	0.034519	0.313801	-0.576636	-0.179676	-0.732623
11961	9.157356	-0.412938	2.678066	-0.220356	0.265504	-0.339663	-0.762298	0.284429	0.028641	0.307255	-0.573104	-0.178567	-0.738417
11962	8.718559	-0.476186	3.031146	-0.241952	0.194206	-0.346839	-0.766200	0.274878	0.025316	0.299992	-0.570493	-0.177772	-0.743599
