# Supplementary material for: Identification of Haptic Based Guiding Using Hard Reins
Source: PLoS One. 2015 Jul 22;10(7):e0132020. doi: 10.1371/journal.pone.0132020 (PMC4511788; doi:10.1371/journal.pone.0132020)
Supplement: S1 File — (ZIP) [file pone.0132020.s001.zip › MotionData1/Subject2/T18/fh18.txt]

// Start Time: 0
// Sample rate: 25.0Hz
// Scenario: 4.9
// Firmware Version: 2.6.1
Counter	Acc_X	Acc_Y	Acc_Z	Gyr_X	Gyr_Y	Gyr_Z	Mag_X	Mag_Y	Mag_Z	Quat_w	Quat_x	Quat_y	Quat_z
11390	-1.357067	0.617862	9.598120	0.034589	0.048728	0.057193	-0.087930	-0.488662	-0.734513	-0.507054	0.045050	-0.055652	-0.858935
11391	-1.453315	0.666556	9.546640	0.022090	0.041777	0.050949	-0.087284	-0.488119	-0.733353	-0.506156	0.045388	-0.056446	-0.859395
11392	-1.439679	0.546303	9.581188	0.016821	0.034827	0.025302	-0.087405	-0.489623	-0.733496	-0.505785	0.045711	-0.057067	-0.859556
11393	-1.483889	0.440919	9.611599	0.045398	0.017331	0.030725	-0.087273	-0.490308	-0.732858	-0.505281	0.045425	-0.058003	-0.859804
11394	-1.498112	0.474981	9.703433	0.068708	0.010356	0.015899	-0.086079	-0.493187	-0.733163	-0.505180	0.044811	-0.059261	-0.859810
11395	-1.475874	0.210082	9.647326	0.066852	-0.007157	0.025455	-0.086988	-0.494688	-0.732388	-0.504815	0.043907	-0.060309	-0.859998
11396	-1.447831	0.079979	9.643186	-0.026234	0.003290	0.035354	-0.087913	-0.493726	-0.731072	-0.504283	0.044108	-0.059879	-0.860330
11397	-1.471322	0.171550	9.642038	-0.151491	-0.000234	0.033573	-0.086492	-0.490176	-0.732222	-0.503576	0.045534	-0.057227	-0.860850
11398	-1.335585	0.236176	9.886732	-0.176559	0.003170	0.031607	-0.087555	-0.485518	-0.734746	-0.502972	0.047252	-0.054205	-0.861306
11399	-1.199650	0.333950	9.961182	-0.171105	0.010158	0.013145	-0.088759	-0.477848	-0.739307	-0.502576	0.049075	-0.051285	-0.861614
11400	-1.204023	0.401004	9.856251	-0.151296	0.024232	-0.006909	-0.088262	-0.472240	-0.741070	-0.502564	0.050946	-0.048868	-0.861653
11401	-1.170242	0.398283	9.839107	-0.117167	0.036542	-0.031299	-0.086715	-0.467323	-0.743114	-0.502953	0.052714	-0.047094	-0.861419
11402	-1.235442	0.400875	9.733959	-0.109942	0.034864	-0.043566	-0.085286	-0.465004	-0.744405	-0.503610	0.054387	-0.045460	-0.861018
11403	-1.426670	0.339397	9.590714	-0.074177	0.029694	-0.036227	-0.082813	-0.461870	-0.746480	-0.504131	0.055604	-0.044360	-0.860693
11404	-1.514208	0.253527	9.600094	-0.031289	-0.000027	-0.032489	-0.083621	-0.458583	-0.744884	-0.504712	0.055874	-0.043740	-0.860367
11405	-1.703209	0.159007	9.667926	0.002613	0.001729	-0.012813	-0.082825	-0.459681	-0.746588	-0.504938	0.055828	-0.043719	-0.860238
11406	-1.690516	0.247706	9.606354	-0.006501	-0.017594	0.020550	-0.083347	-0.460226	-0.745939	-0.504692	0.055497	-0.043411	-0.860419
11407	-1.393839	0.199967	9.694566	-0.044202	-0.016891	0.044850	-0.085713	-0.458024	-0.745623	-0.503889	0.055563	-0.042472	-0.860933
11408	-1.160881	0.359464	9.752066	-0.037093	-0.026613	0.051877	-0.086363	-0.458020	-0.746777	-0.503079	0.055358	-0.041581	-0.861463
11409	-1.088729	0.318144	9.794225	0.011257	-0.037101	0.039824	-0.088594	-0.456366	-0.746857	-0.502439	0.054503	-0.041389	-0.861900
11410	-1.026226	0.274804	9.937377	0.052445	-0.017002	0.034879	-0.089640	-0.456908	-0.745683	-0.501986	0.053578	-0.042116	-0.862186
11411	-1.187357	0.362884	10.016681	0.079377	-0.000303	0.018459	-0.089105	-0.459511	-0.744940	-0.501756	0.052673	-0.043442	-0.862310
11412	-1.141324	0.386406	9.961282	0.063467	0.008532	-0.020405	-0.088569	-0.462250	-0.744458	-0.502248	0.052125	-0.044557	-0.862001
11413	-1.171161	0.272930	9.741547	0.072523	0.024374	-0.034389	-0.089079	-0.464847	-0.743700	-0.502897	0.051748	-0.045955	-0.861571
11414	-1.326092	0.218729	9.711020	0.070772	0.029691	-0.040515	-0.086447	-0.468966	-0.742229	-0.503712	0.051510	-0.047387	-0.861032
11415	-1.472103	0.069835	9.410172	0.119107	0.014067	-0.041961	-0.086689	-0.472933	-0.741230	-0.504546	0.050502	-0.049472	-0.860486
11416	-1.724047	-0.035004	9.089117	0.129666	-0.027868	-0.006728	-0.087726	-0.475254	-0.739815	-0.504890	0.048645	-0.051371	-0.860279
11417	-1.810551	0.023440	9.104955	0.106165	-0.062951	0.035307	-0.087451	-0.479087	-0.737658	-0.504454	0.046402	-0.052536	-0.860589
11418	-1.436387	0.329963	9.626736	0.002226	-0.086861	0.048501	-0.091108	-0.480162	-0.736709	-0.503921	0.044749	-0.051705	-0.861039
11419	-1.231639	0.582420	10.125325	-0.053219	-0.072137	0.034030	-0.095031	-0.479594	-0.736903	-0.503365	0.043957	-0.050035	-0.861503
11420	-1.197353	0.651709	10.063344	-0.004816	-0.058093	0.021221	-0.097648	-0.479306	-0.736602	-0.503175	0.042905	-0.049343	-0.861707
11421	-1.021055	0.659613	9.951369	0.054369	-0.066787	-0.007506	-0.099482	-0.479160	-0.735409	-0.503420	0.041148	-0.049552	-0.861638
11422	-0.839158	0.760278	10.301818	0.152008	-0.068559	-0.042090	-0.100377	-0.482438	-0.735816	-0.504415	0.038401	-0.051401	-0.861074
11423	-1.009799	0.880972	10.011493	0.367706	-0.066629	-0.047478	-0.101394	-0.490644	-0.730839	-0.505572	0.033501	-0.056979	-0.860249
11424	-0.979881	1.347567	10.093499	0.604075	-0.080508	-0.086255	-0.103277	-0.508969	-0.723103	-0.507556	0.026030	-0.066448	-0.858658
11425	-1.086424	1.311751	9.906560	0.815426	-0.082040	-0.124344	-0.104878	-0.532497	-0.712579	-0.510156	0.016397	-0.079526	-0.856240
11426	-1.298963	1.321403	9.375004	0.894259	-0.094069	-0.134309	-0.103991	-0.559186	-0.698631	-0.512851	0.005800	-0.093772	-0.853321
11427	-1.477856	1.291565	9.385817	0.736823	-0.071307	-0.136208	-0.104937	-0.584907	-0.685035	-0.515341	-0.002805	-0.105586	-0.850452
11428	-1.155973	1.714083	9.955043	0.482418	-0.034998	-0.072747	-0.105000	-0.603108	-0.674481	-0.516674	-0.008298	-0.113379	-0.848601
11429	-0.383290	2.054199	9.894610	0.246377	0.020758	-0.090288	-0.103885	-0.619671	-0.667549	-0.518116	-0.010386	-0.117767	-0.847100
11430	-0.747092	1.507215	9.413233	0.153310	0.071633	-0.061695	-0.100460	-0.625984	-0.664947	-0.519037	-0.010696	-0.121068	-0.846066
11431	-1.147646	1.548515	9.313827	0.006309	0.090824	0.005284	-0.098250	-0.624354	-0.664188	-0.518734	-0.009328	-0.122061	-0.846126
11432	-1.143503	2.112685	9.779281	-0.134328	0.087116	0.030785	-0.096962	-0.620531	-0.664946	-0.518093	-0.006613	-0.120636	-0.846749
11433	-1.197096	2.061215	9.327357	-0.059094	0.083762	0.025168	-0.095141	-0.617666	-0.667143	-0.517480	-0.004728	-0.120446	-0.847163
11434	-1.493797	1.758710	9.530707	0.084760	0.059283	0.054348	-0.093294	-0.619591	-0.668741	-0.516489	-0.004813	-0.122441	-0.847481
11435	-1.234632	2.215371	9.307825	0.140275	0.034779	0.046754	-0.093285	-0.623012	-0.665801	-0.515605	-0.005857	-0.125127	-0.847620
11436	-1.264131	2.132363	9.614729	0.104522	-0.001970	0.019029	-0.094580	-0.625605	-0.665032	-0.515357	-0.007097	-0.126826	-0.847509
11437	-1.255080	2.050253	9.527193	0.091983	-0.033444	0.014401	-0.094050	-0.628345	-0.662480	-0.515195	-0.008712	-0.127992	-0.847418
11438	-1.564940	2.597837	10.060051	-0.047632	-0.049245	0.006470	-0.094838	-0.628068	-0.661949	-0.515318	-0.009156	-0.126626	-0.847543
11439	-1.257675	2.367280	9.377058	-0.308634	-0.045665	-0.032553	-0.096931	-0.626140	-0.664484	-0.516043	-0.006721	-0.120904	-0.847960
11440	-1.274729	1.989262	9.980859	-0.516293	-0.089554	-0.046647	-0.098551	-0.611899	-0.673112	-0.517170	-0.002878	-0.111174	-0.848627
11441	-1.480178	1.605327	10.528541	-0.210390	-0.168224	-0.065879	-0.100816	-0.600528	-0.679432	-0.518677	-0.003446	-0.105832	-0.848388
11442	-1.070422	2.212195	9.474592	0.502976	-0.174874	-0.093284	-0.105378	-0.606253	-0.673472	-0.520573	-0.011503	-0.112503	-0.846295
11443	-0.777226	2.017572	9.496261	1.142967	-0.195636	-0.157554	-0.107500	-0.633611	-0.657288	-0.523284	-0.026399	-0.129787	-0.841803
11444	-0.853756	2.123710	9.404418	1.237814	-0.251536	-0.171999	-0.111312	-0.667668	-0.632739	-0.526019	-0.043198	-0.147988	-0.836384
11445	-0.282458	2.332679	9.200027	0.752931	-0.239537	-0.175613	-0.114095	-0.696804	-0.611520	-0.528961	-0.054653	-0.158133	-0.831990
11446	0.170749	2.217239	9.569682	0.105115	-0.203186	-0.169797	-0.115355	-0.711578	-0.600915	-0.532376	-0.058688	-0.157861	-0.829585
11447	-0.770064	2.344517	9.468717	-0.125898	-0.178568	-0.120854	-0.117192	-0.710611	-0.600231	-0.535104	-0.059985	-0.153881	-0.828484
11448	-0.433041	2.193542	9.718808	-0.466069	-0.084447	-0.063210	-0.118256	-0.704173	-0.605582	-0.536988	-0.056273	-0.145271	-0.829080
11449	-0.364403	2.343896	9.513272	-0.752587	-0.028663	0.004531	-0.119510	-0.679394	-0.623939	-0.537801	-0.048725	-0.132280	-0.831203
11450	-0.305810	2.421555	9.890956	-0.654258	0.035945	0.033669	-0.121012	-0.659268	-0.638459	-0.537755	-0.041245	-0.121696	-0.833251
11451	-0.509744	2.269017	9.823673	-0.563120	0.030733	0.060781	-0.120400	-0.648460	-0.644310	-0.537114	-0.034879	-0.112381	-0.835262
11452	-0.427688	2.270133	9.611500	-0.613197	0.030741	0.060396	-0.120461	-0.630258	-0.656672	-0.536452	-0.027983	-0.102366	-0.837232
11453	-0.256936	2.177131	9.520041	-0.516403	0.013330	0.021317	-0.122096	-0.612596	-0.666430	-0.536341	-0.022337	-0.093643	-0.838493
11454	-0.223299	1.816128	9.525213	-0.389413	0.013333	0.032733	-0.122939	-0.596170	-0.676471	-0.535938	-0.018067	-0.087187	-0.839549
11455	-0.560402	1.944185	9.644945	-0.183610	-0.007512	0.021065	-0.123751	-0.588639	-0.680781	-0.535670	-0.016354	-0.083821	-0.840098
11456	-0.278806	1.816871	9.626634	-0.194324	0.003788	0.019155	-0.123117	-0.584264	-0.682428	-0.535423	-0.014311	-0.080539	-0.840613
11457	-0.393803	1.610490	9.481064	-0.228341	-0.019777	0.018817	-0.124703	-0.578781	-0.686229	-0.535206	-0.012340	-0.076294	-0.841178
11458	-0.939955	1.201890	9.745425	-0.208805	0.001270	0.048189	-0.125515	-0.570976	-0.691054	-0.534461	-0.010228	-0.072731	-0.841996
11459	-1.148606	1.405097	9.600566	0.016469	-0.003942	0.095740	-0.127622	-0.567818	-0.691767	-0.532858	-0.010691	-0.072786	-0.843001
11460	-0.733462	1.391288	9.289221	0.284692	-0.021534	0.142450	-0.129170	-0.573968	-0.687408	-0.530441	-0.014366	-0.077273	-0.844070
11461	-0.706357	1.795974	9.567599	0.320131	-0.025264	0.213257	-0.134374	-0.580509	-0.683644	-0.526781	-0.018595	-0.082212	-0.845812
11462	-0.511994	1.971595	9.293982	0.132230	-0.034084	0.220651	-0.138535	-0.586371	-0.680278	-0.523092	-0.021001	-0.083956	-0.847871
11463	-0.432512	1.605468	9.313118	0.104351	-0.076150	0.236938	-0.144411	-0.588940	-0.677629	-0.519157	-0.023865	-0.084712	-0.850135
11464	-0.478292	1.948147	9.576994	-0.121139	-0.109482	0.225560	-0.153174	-0.589441	-0.674916	-0.515625	-0.024927	-0.081356	-0.852579
11465	-0.449225	1.940269	10.220699	-0.177380	-0.095545	0.183761	-0.159741	-0.582428	-0.677334	-0.512734	-0.025114	-0.077157	-0.854705
11466	-0.392709	2.083531	10.024799	-0.259518	-0.048251	0.164845	-0.163566	-0.574197	-0.680816	-0.510163	-0.023606	-0.072092	-0.856726
11467	-0.583718	1.370917	10.087947	-0.287935	-0.006109	0.124167	-0.167126	-0.565419	-0.686237	-0.508175	-0.021035	-0.066959	-0.858389
11468	-0.382053	0.523698	10.391281	-0.103893	0.054929	0.188933	-0.168328	-0.559392	-0.688745	-0.504932	-0.019362	-0.065604	-0.860444
11469	0.048850	1.033275	9.821470	-0.181854	0.081020	0.241317	-0.170574	-0.553633	-0.691241	-0.500740	-0.016527	-0.063082	-0.863138
11470	0.095391	0.470665	9.209004	-0.259992	0.037221	0.307442	-0.174800	-0.544306	-0.693931	-0.495492	-0.013742	-0.058815	-0.866510
11471	-0.529184	0.909576	9.579912	-0.424913	0.012658	0.356647	-0.178900	-0.531831	-0.700470	-0.489389	-0.009805	-0.051332	-0.870498
11472	-0.551323	1.188861	9.621765	-0.496632	-0.020668	0.378096	-0.185784	-0.512364	-0.707287	-0.482930	-0.005766	-0.042359	-0.874615
11473	0.035043	1.158033	8.900210	-0.186156	-0.036386	0.392472	-0.191851	-0.499743	-0.711985	-0.476103	-0.005019	-0.038586	-0.878528
11474	0.558867	1.148110	8.563941	0.161841	-0.064403	0.405328	-0.200243	-0.495594	-0.710913	-0.469038	-0.008079	-0.040728	-0.882201
11475	0.252994	1.584425	8.898425	0.433691	-0.074873	0.428593	-0.207667	-0.502944	-0.706348	-0.461433	-0.013949	-0.047505	-0.885793
11476	0.449519	1.363085	9.374817	0.079381	-0.018252	0.429626	-0.213411	-0.507431	-0.700876	-0.453912	-0.015492	-0.048575	-0.889587
11477	0.456654	1.650185	10.473897	0.007015	0.045441	0.395877	-0.220621	-0.503835	-0.700732	-0.446807	-0.015307	-0.048896	-0.893162
11478	-0.509266	1.612255	11.337318	0.217441	0.105196	0.353832	-0.223241	-0.503274	-0.699911	-0.440347	-0.015793	-0.053566	-0.896089
11479	-1.033763	1.180618	11.988137	0.113706	0.189206	0.346386	-0.225439	-0.509010	-0.697349	-0.433886	-0.013915	-0.057103	-0.899049
11480	0.288556	1.759251	11.106229	-0.361664	0.250335	0.253004	-0.221676	-0.500545	-0.703270	-0.429174	-0.006642	-0.052656	-0.901661
11481	0.290767	0.733254	10.637815	-0.280550	0.219283	0.121107	-0.217407	-0.489758	-0.708271	-0.426785	-0.000581	-0.049386	-0.903003
11482	-0.222107	-0.036340	9.335686	-0.174762	0.141091	0.083731	-0.214700	-0.481562	-0.710946	-0.425149	0.003299	-0.047391	-0.903876
11483	-0.302346	-0.436403	8.860760	-0.216110	0.046655	0.108594	-0.213807	-0.474998	-0.715420	-0.423126	0.005718	-0.043744	-0.904996
11484	-0.512771	-0.159515	9.211813	-0.134049	-0.007665	0.140830	-0.212815	-0.462141	-0.720998	-0.420587	0.006513	-0.041227	-0.906292
11485	-0.288384	0.816378	9.603198	-0.180591	0.000905	0.141526	-0.216243	-0.455829	-0.722824	-0.417997	0.007781	-0.037818	-0.907628
11486	-0.270709	0.589886	9.511525	-0.230556	0.031582	0.120956	-0.218624	-0.451028	-0.722353	-0.415762	0.010113	-0.033874	-0.908786
11487	-0.243323	0.716100	9.171492	-0.030984	0.030824	0.120671	-0.218116	-0.446925	-0.724907	-0.413543	0.010690	-0.033437	-0.909807
11488	-0.255513	0.703788	9.046491	0.058568	0.017796	0.102776	-0.218651	-0.444733	-0.724877	-0.411698	0.010384	-0.034631	-0.910603
11489	-1.147090	0.934415	9.835458	0.248037	-0.012730	0.121086	-0.220598	-0.448281	-0.723072	-0.409550	0.007880	-0.038951	-0.911422
11490	-1.232202	2.197977	9.918006	0.029800	0.006461	0.114560	-0.222801	-0.452511	-0.721529	-0.407512	0.007586	-0.039525	-0.912313
11491	-0.407589	1.702565	9.669687	-0.301891	-0.021666	0.053540	-0.224647	-0.449217	-0.722374	-0.406499	0.009467	-0.033833	-0.912975
11492	-0.303303	1.436480	9.435025	-0.231848	-0.080961	-0.014976	-0.227300	-0.440993	-0.724581	-0.406854	0.009805	-0.028899	-0.912983
11493	-0.172880	0.758016	9.688045	-0.178115	-0.084474	-0.037691	-0.229686	-0.434140	-0.726029	-0.407553	0.009575	-0.024970	-0.912790
11494	0.107264	0.437400	9.371935	-0.117211	-0.089697	-0.046220	-0.229720	-0.425655	-0.730083	-0.408455	0.008838	-0.022050	-0.912469
11495	0.088246	0.817470	9.347631	-0.099213	-0.096636	-0.068060	-0.234317	-0.421937	-0.729719	-0.409719	0.007730	-0.019456	-0.911972
11496	-0.107246	1.143594	10.107657	-0.007824	-0.069506	-0.106839	-0.235233	-0.423302	-0.727262	-0.411721	0.006491	-0.018687	-0.911095
11497	0.092490	1.050489	10.056801	0.083728	-0.038776	-0.160771	-0.234826	-0.426588	-0.726007	-0.414672	0.004945	-0.019929	-0.909739
11498	0.055408	0.261311	9.855796	0.032021	0.001593	-0.189345	-0.234681	-0.429188	-0.726035	-0.418134	0.004708	-0.020465	-0.908143
11499	0.031510	-0.378309	9.834229	-0.068263	0.026040	-0.168962	-0.231532	-0.430435	-0.727388	-0.421181	0.005607	-0.019444	-0.906751
11500	-0.353733	-0.930389	10.778051	-0.102606	0.071312	-0.109147	-0.229330	-0.426342	-0.728415	-0.423141	0.007731	-0.018130	-0.905849
11501	-0.866163	0.339244	10.970096	-0.045440	0.125571	-0.069353	-0.225264	-0.427047	-0.731327	-0.424343	0.010237	-0.018346	-0.905258
11502	-0.131902	-0.257847	9.486163	-0.240047	0.123147	-0.131010	-0.219534	-0.422288	-0.733177	-0.426641	0.014475	-0.014977	-0.904181
11503	0.068282	-1.289953	9.097678	-0.562437	0.048621	-0.085427	-0.216191	-0.409170	-0.738787	-0.427983	0.020003	-0.005109	-0.903551
11504	-0.262655	-0.978802	9.334813	-0.358830	-0.030168	-0.026795	-0.216014	-0.391384	-0.743787	-0.428338	0.022456	0.001686	-0.903338
11505	-1.086304	-0.672313	9.150786	0.195519	-0.114774	0.040697	-0.219422	-0.390135	-0.742948	-0.427683	0.018569	-0.000765	-0.903738
11506	-1.035204	0.051766	9.334101	0.327578	-0.094879	0.125571	-0.222526	-0.398055	-0.739359	-0.425557	0.013974	-0.005880	-0.904805
11507	-0.208030	0.900833	9.899065	0.352563	-0.074273	0.135433	-0.227460	-0.405965	-0.735871	-0.423201	0.009484	-0.011601	-0.905912
11508	0.779072	1.500068	10.181010	0.535266	-0.041254	0.101457	-0.229741	-0.421277	-0.731333	-0.421489	0.004106	-0.020927	-0.906583
11509	0.762549	1.214142	10.228333	0.358398	-0.021909	0.040264	-0.235148	-0.440404	-0.723682	-0.420785	0.000464	-0.027211	-0.906752
11510	0.229145	0.910268	10.166959	-0.026080	-0.030450	-0.018864	-0.235647	-0.446149	-0.721145	-0.421180	0.000065	-0.026440	-0.906592
11511	-0.192269	0.748496	9.671281	-0.269134	-0.030152	-0.075162	-0.234770	-0.437533	-0.724306	-0.422551	0.001604	-0.021287	-0.906088
11512	-0.447773	0.150260	9.222023	-0.254715	-0.061413	-0.098116	-0.235463	-0.428499	-0.727827	-0.424359	0.002609	-0.016108	-0.905347
11513	-0.275124	-0.012727	9.057648	0.024251	-0.112172	-0.067270	-0.237045	-0.425754	-0.728423	-0.425612	0.000194	-0.015564	-0.904772
11514	-0.032670	0.120578	9.225310	0.337171	-0.164772	-0.034389	-0.240550	-0.431345	-0.725968	-0.426291	-0.005723	-0.020221	-0.904342
11515	-0.524611	0.199941	9.542877	0.453249	-0.210236	-0.003590	-0.246640	-0.444038	-0.720571	-0.426366	-0.013567	-0.026595	-0.904058
11516	-1.035293	0.037512	9.391613	0.461886	-0.238198	0.059939	-0.253782	-0.458095	-0.710904	-0.425306	-0.021921	-0.032854	-0.904188
11517	-1.330253	0.349841	8.532611	0.286235	-0.245183	0.146041	-0.262905	-0.466806	-0.704129	-0.422689	-0.028979	-0.035871	-0.905101
11518	-1.179487	0.130285	9.475632	0.355450	-0.248260	0.244233	-0.271507	-0.475108	-0.697229	-0.418406	-0.036735	-0.040014	-0.906634
11519	-0.638928	0.393500	10.416032	0.601688	-0.210392	0.387022	-0.284789	-0.489406	-0.688119	-0.411077	-0.045901	-0.048867	-0.909132
11520	-0.289158	1.348781	10.678732	0.617537	-0.155605	0.457914	-0.296905	-0.502479	-0.677851	-0.402913	-0.054365	-0.058311	-0.911759
11521	0.636801	1.225919	9.039989	0.655118	-0.166111	0.498416	-0.307863	-0.513234	-0.666284	-0.393263	-0.063243	-0.068367	-0.914697
11522	0.841967	1.551528	9.080413	0.306094	-0.211789	0.502761	-0.319749	-0.519742	-0.657506	-0.384474	-0.070325	-0.071579	-0.917666
11523	0.957437	1.448841	10.399974	0.076887	-0.189422	0.506373	-0.333111	-0.518032	-0.651600	-0.375334	-0.075124	-0.070790	-0.921124
11524	1.228981	2.248098	11.348858	0.175515	-0.070617	0.474099	-0.345676	-0.516324	-0.649067	-0.366876	-0.078523	-0.072701	-0.924095
11525	1.503028	2.746778	11.534866	0.115227	0.088666	0.396709	-0.351181	-0.514790	-0.647288	-0.359232	-0.078342	-0.074836	-0.926938
11526	1.526926	2.761144	10.001610	0.105287	0.177606	0.289485	-0.351984	-0.510818	-0.648142	-0.353518	-0.076322	-0.077566	-0.929077
11527	1.351715	1.931787	8.892941	-0.116311	0.191929	0.254345	-0.351480	-0.505894	-0.651075	-0.348671	-0.072408	-0.076363	-0.931319
11528	0.975669	2.025624	8.733849	-0.216442	0.159722	0.232486	-0.350207	-0.496596	-0.656304	-0.344551	-0.068367	-0.073060	-0.933420
11529	0.720453	2.439012	9.565086	-0.018072	0.140343	0.263965	-0.347354	-0.490590	-0.659908	-0.339444	-0.066101	-0.073347	-0.935430
11530	0.553564	3.718024	10.559315	0.218406	0.164891	0.192048	-0.346576	-0.489362	-0.660167	-0.335384	-0.064864	-0.078258	-0.936582
11531	0.916472	3.847094	9.649274	-0.126108	0.205484	0.041586	-0.344093	-0.488691	-0.660973	-0.334451	-0.060354	-0.077365	-0.937291
11532	0.877469	2.810602	8.789380	-0.385233	0.149804	-0.033823	-0.341507	-0.479672	-0.667776	-0.335343	-0.054997	-0.071148	-0.937794
11533	0.757791	2.597275	9.506504	-0.272517	0.112161	-0.061358	-0.335134	-0.470401	-0.673987	-0.336635	-0.051127	-0.067056	-0.937852
11534	0.882164	2.087077	9.715850	-0.156114	0.135795	-0.082600	-0.328990	-0.467695	-0.678708	-0.338183	-0.047498	-0.065090	-0.937624
11535	0.971069	1.359292	9.463998	-0.079402	0.167205	-0.018653	-0.325071	-0.465252	-0.682363	-0.338391	-0.043978	-0.064936	-0.937732
11536	0.667014	0.742865	8.447804	0.094742	0.164717	0.077761	-0.322203	-0.462667	-0.684320	-0.336651	-0.041711	-0.067723	-0.938264
11537	0.656563	0.645478	8.033431	0.226603	0.142671	0.205523	-0.320355	-0.465686	-0.684636	-0.332404	-0.041025	-0.072885	-0.939421
11538	0.697406	0.931153	8.752504	0.168746	0.117740	0.310782	-0.320080	-0.469246	-0.682865	-0.326286	-0.040469	-0.076545	-0.941297
11539	0.626486	1.808128	9.075609	0.146199	0.098351	0.340700	-0.317726	-0.469806	-0.682389	-0.319591	-0.040301	-0.079751	-0.943333
11540	0.331627	2.077776	9.989647	0.196506	0.091417	0.270672	-0.319948	-0.470068	-0.681841	-0.314207	-0.040345	-0.083789	-0.944789
11541	-0.165286	1.785728	10.742765	0.124288	0.087200	0.190898	-0.319285	-0.471576	-0.681995	-0.310348	-0.039993	-0.086621	-0.945823
11542	-0.216418	2.038649	11.527141	-0.112573	0.117757	0.125888	-0.319297	-0.468565	-0.683517	-0.307892	-0.037367	-0.085088	-0.946872
11543	0.270422	2.968533	10.125380	-0.151125	0.112083	-0.011801	-0.316441	-0.463518	-0.686096	-0.308035	-0.034479	-0.083047	-0.947116
11544	0.123719	1.726256	9.333740	-0.229337	0.062691	-0.127294	-0.312776	-0.462441	-0.689502	-0.310530	-0.031749	-0.079143	-0.946731
11545	-0.246895	1.210913	9.744356	-0.413719	0.029444	-0.136692	-0.308624	-0.453705	-0.695168	-0.313323	-0.028571	-0.071681	-0.946506
11546	-0.289927	1.969057	9.030092	-0.294370	0.008766	-0.195633	-0.307497	-0.442354	-0.699469	-0.317200	-0.026361	-0.066241	-0.945675
11547	-0.380281	1.493248	8.926872	-0.207315	-0.018997	-0.262135	-0.304120	-0.437994	-0.700641	-0.322287	-0.025198	-0.062474	-0.944242
11548	-0.646397	0.723202	9.679714	-0.148418	-0.027815	-0.255664	-0.302160	-0.435950	-0.703754	-0.327249	-0.024529	-0.059586	-0.942739
11549	-0.053886	1.168065	10.381439	-0.028644	-0.003652	-0.238945	-0.299943	-0.434046	-0.705449	-0.331772	-0.024231	-0.059252	-0.941185
11550	-0.262390	1.053854	10.252154	0.007273	0.017492	-0.257950	-0.298733	-0.439661	-0.706040	-0.336628	-0.023725	-0.059595	-0.939450
11551	-0.320138	1.439620	9.632266	-0.125904	0.022870	-0.267603	-0.293240	-0.439553	-0.707414	-0.341688	-0.022210	-0.057624	-0.937782
11552	-0.448964	1.313803	9.843409	-0.153577	-0.016441	-0.299661	-0.289833	-0.439296	-0.710178	-0.347430	-0.021205	-0.054727	-0.935867
11553	-0.507992	0.487049	9.882477	-0.223453	-0.027835	-0.289790	-0.288530	-0.437798	-0.711605	-0.352977	-0.019900	-0.050573	-0.934052
11554	-0.574058	1.377462	9.893283	-0.507905	-0.034878	-0.303142	-0.287003	-0.429186	-0.713871	-0.358900	-0.016739	-0.040920	-0.932328
11555	-0.247227	1.167359	9.657345	-0.430972	-0.064648	-0.303706	-0.284693	-0.417704	-0.720258	-0.364745	-0.014625	-0.032647	-0.930420
11556	0.299427	1.289199	9.997681	-0.259299	-0.057880	-0.284954	-0.284207	-0.409907	-0.722386	-0.370167	-0.013703	-0.027445	-0.928459
11557	0.735209	0.434692	10.087434	-0.221926	-0.042352	-0.242637	-0.282130	-0.406087	-0.724837	-0.374751	-0.012770	-0.023190	-0.926747
11558	0.645059	0.989251	10.315678	-0.182763	-0.003999	-0.189207	-0.280847	-0.401442	-0.725328	-0.378323	-0.011465	-0.019783	-0.925391
11559	-0.662121	0.875979	10.051692	-0.073658	0.050640	-0.154354	-0.278495	-0.398716	-0.729732	-0.381177	-0.009970	-0.018976	-0.924254
11560	0.385825	1.222879	9.765470	0.167943	0.039949	-0.152870	-0.276651	-0.401189	-0.729784	-0.383957	-0.010532	-0.022377	-0.923020
11561	0.014945	0.693330	9.462187	0.035546	0.035723	-0.153840	-0.273749	-0.407499	-0.727045	-0.386774	-0.010158	-0.023497	-0.921819
11562	0.635043	0.285079	9.668428	-0.270547	0.003041	-0.151176	-0.271678	-0.401214	-0.731669	-0.389627	-0.008016	-0.018524	-0.920751
11563	0.452023	0.358224	9.526659	-0.071895	-0.063275	-0.171044	-0.270899	-0.399302	-0.733214	-0.392810	-0.008669	-0.016853	-0.919424
11564	0.055213	0.236982	9.764197	0.110524	-0.097297	-0.164461	-0.272447	-0.405042	-0.729627	-0.395860	-0.011348	-0.018110	-0.918062
11565	0.079191	0.212809	9.785341	0.006791	-0.072823	-0.170428	-0.272172	-0.408875	-0.727212	-0.399013	-0.012785	-0.017795	-0.916683
11566	-0.061019	-0.151283	9.909733	-0.168669	-0.049276	-0.148746	-0.273747	-0.406403	-0.729362	-0.401819	-0.012366	-0.014307	-0.915524
11567	0.427610	0.986990	9.808058	-0.175811	-0.035442	-0.138967	-0.272978	-0.401754	-0.732819	-0.404415	-0.011674	-0.010927	-0.914436
11568	0.450441	0.136979	9.528935	-0.014700	-0.054544	-0.154779	-0.274156	-0.400378	-0.734598	-0.407270	-0.012596	-0.010213	-0.913164
11569	0.553026	-0.404486	10.468670	-0.007950	-0.033920	-0.087848	-0.274284	-0.401610	-0.733186	-0.408883	-0.013256	-0.009853	-0.912437
11570	0.725870	0.438644	11.356428	0.029443	0.073336	-0.035098	-0.274414	-0.401746	-0.733315	-0.409514	-0.012228	-0.010959	-0.912156
11571	0.210072	0.244211	10.950106	0.217399	0.174189	-0.008566	-0.269284	-0.407245	-0.733834	-0.409573	-0.010969	-0.016379	-0.912065
11572	-0.298714	0.716068	9.806403	0.231783	0.214752	0.022801	-0.263091	-0.416171	-0.733497	-0.409043	-0.009035	-0.022320	-0.912197
11573	-0.312571	1.159420	9.254086	0.117603	0.182619	-0.045009	-0.257692	-0.422766	-0.734419	-0.409758	-0.006773	-0.026037	-0.911798
11574	-0.240650	0.082995	8.988759	0.176843	0.097969	-0.110326	-0.252672	-0.430863	-0.736642	-0.411711	-0.006456	-0.030039	-0.910797
11575	-0.176156	0.318568	9.113472	-0.136229	0.034929	-0.149819	-0.249528	-0.432385	-0.736187	-0.414434	-0.004719	-0.027911	-0.909639
11576	-0.465252	0.097251	8.358830	-0.379530	-0.048841	-0.169461	-0.248899	-0.426231	-0.739110	-0.417603	-0.002445	-0.020576	-0.908393
11577	-0.779765	-0.336963	8.702606	-0.286723	-0.143321	-0.155029	-0.250908	-0.415136	-0.743497	-0.420483	-0.002656	-0.014202	-0.907185
11578	-0.469997	-0.256032	9.217544	0.033279	-0.210018	-0.119542	-0.254184	-0.414299	-0.742405	-0.422735	-0.006789	-0.013005	-0.906134
11579	-0.005261	-0.109463	9.570887	0.342683	-0.227704	-0.095440	-0.260955	-0.420557	-0.739391	-0.424464	-0.013830	-0.017301	-0.905174
11580	0.401962	0.104319	9.735649	0.600249	-0.210357	-0.068028	-0.267025	-0.438176	-0.731585	-0.425595	-0.022785	-0.026357	-0.904243
11581	0.665870	0.540126	9.784043	0.761482	-0.206820	-0.105603	-0.272164	-0.460590	-0.720479	-0.427215	-0.033012	-0.038378	-0.902732
11582	0.931534	0.543306	9.928380	0.656035	-0.205131	-0.138170	-0.276509	-0.484787	-0.709015	-0.429501	-0.042292	-0.048509	-0.900770
11583	1.133759	0.776895	10.542127	0.294800	-0.149302	-0.189973	-0.280361	-0.501323	-0.701879	-0.432808	-0.047427	-0.052604	-0.898700
11584	0.911279	0.400304	10.301804	0.046309	-0.070437	-0.216175	-0.281632	-0.509800	-0.698323	-0.436879	-0.048950	-0.052980	-0.896624
11585	0.593652	-0.121440	10.327384	-0.007527	-0.010967	-0.168781	-0.280828	-0.513362	-0.698370	-0.439922	-0.048990	-0.052726	-0.895147
11586	0.723076	0.414294	10.464600	-0.079341	0.011551	-0.110998	-0.278221	-0.511734	-0.699039	-0.442040	-0.048046	-0.051469	-0.894228
11587	1.172875	1.196111	10.097218	0.055887	0.034284	-0.116947	-0.275592	-0.513251	-0.700904	-0.444038	-0.047913	-0.052644	-0.893176
11588	1.285496	1.442505	9.164249	0.187769	0.020611	-0.172393	-0.273474	-0.519420	-0.698410	-0.446933	-0.049106	-0.056301	-0.891442
11589	0.992143	0.961666	8.471546	0.012598	-0.024600	-0.212600	-0.268717	-0.528475	-0.698571	-0.450729	-0.049572	-0.056249	-0.889507
11590	0.472951	0.610417	8.683465	-0.365925	-0.021100	-0.208217	-0.266375	-0.524381	-0.702186	-0.454849	-0.046489	-0.049708	-0.887964
11591	-0.092194	0.531690	10.597947	-0.560379	0.029294	-0.181142	-0.264339	-0.511119	-0.708163	-0.458522	-0.040810	-0.039893	-0.886849
11592	0.106587	1.290196	11.405204	-0.427814	0.167355	-0.190173	-0.259031	-0.497463	-0.715867	-0.462099	-0.033839	-0.033948	-0.885532
11593	0.187710	1.863484	10.329674	0.102651	0.242342	-0.307520	-0.249215	-0.497788	-0.719250	-0.467295	-0.030406	-0.037971	-0.882762
11594	-0.353177	1.244132	8.539269	0.290204	0.168798	-0.405035	-0.238060	-0.504413	-0.721681	-0.474106	-0.029902	-0.044871	-0.878815
11595	-0.696985	0.418965	9.157570	0.128034	0.046260	-0.413789	-0.229897	-0.516223	-0.719334	-0.481245	-0.030007	-0.047597	-0.874778
11596	-0.174492	0.523245	9.985755	-0.174659	-0.024190	-0.397018	-0.223716	-0.523508	-0.718334	-0.488371	-0.028446	-0.044496	-0.871037
11597	0.342211	0.497297	10.682721	-0.364479	-0.047299	-0.393374	-0.217072	-0.517248	-0.722510	-0.495447	-0.025421	-0.037664	-0.867449
11598	0.298501	0.463864	10.649070	-0.314419	-0.040295	-0.380641	-0.213954	-0.510695	-0.727923	-0.502233	-0.022789	-0.031954	-0.863841
11599	-0.054334	0.777535	10.081365	-0.203536	-0.055860	-0.353271	-0.211396	-0.498532	-0.731721	-0.508448	-0.021543	-0.027786	-0.860374
11600	-0.118264	1.305810	9.645808	-0.142705	-0.059280	-0.336843	-0.208381	-0.498136	-0.734866	-0.514322	-0.020996	-0.024824	-0.856981
11601	-0.026495	1.642096	9.742605	-0.051545	-0.041873	-0.309641	-0.204443	-0.500893	-0.735210	-0.519662	-0.021105	-0.023456	-0.853789
11602	0.239180	1.645415	9.932604	0.092287	-0.023691	-0.261027	-0.201816	-0.503917	-0.733987	-0.524099	-0.022417	-0.024846	-0.851000
11603	0.145384	1.357770	10.007008	0.145812	0.021734	-0.216447	-0.199423	-0.512276	-0.731907	-0.527700	-0.023573	-0.027524	-0.848658
11604	-0.064718	1.678109	10.411427	0.083721	0.071366	-0.132889	-0.196518	-0.517627	-0.731615	-0.529889	-0.023242	-0.029710	-0.847228
11605	0.319544	2.060173	10.494212	-0.014716	0.156884	-0.104257	-0.191543	-0.518200	-0.733247	-0.531565	-0.020504	-0.031113	-0.846197
11606	0.329427	1.446372	9.564258	0.158896	0.183333	-0.081856	-0.183789	-0.524808	-0.734851	-0.532778	-0.019110	-0.035734	-0.845284
11607	0.327568	0.513081	9.515094	0.431442	0.199876	-0.004218	-0.179563	-0.535504	-0.729847	-0.532516	-0.020487	-0.045097	-0.844969
11608	0.153850	0.203327	9.234264	0.469402	0.221583	0.121258	-0.174647	-0.552497	-0.725175	-0.530062	-0.021920	-0.055285	-0.845871
11609	-0.020641	0.456731	9.075269	0.338383	0.170700	0.197770	-0.169232	-0.564840	-0.720981	-0.526360	-0.022989	-0.062621	-0.847641
11610	-0.393703	0.968896	8.875300	0.197007	0.126187	0.195037	-0.167885	-0.573057	-0.719013	-0.522865	-0.023243	-0.067147	-0.849449
11611	-0.546687	0.836531	9.242782	-0.005277	0.065756	0.182781	-0.170096	-0.576193	-0.717071	-0.519672	-0.022441	-0.067543	-0.851396
11612	-0.820443	1.325370	11.106002	-0.261245	0.061942	0.149321	-0.170119	-0.569623	-0.721403	-0.517231	-0.018948	-0.063619	-0.853268
11613	-0.090786	1.395817	10.836169	-0.196462	0.083830	0.083585	-0.170802	-0.561683	-0.725840	-0.515770	-0.015704	-0.060987	-0.854409
11614	-0.112028	1.148588	10.155820	0.001669	0.094694	0.017189	-0.171988	-0.558255	-0.728504	-0.515366	-0.014195	-0.061937	-0.854611
11615	0.096336	0.607309	9.066378	-0.009796	0.067788	-0.000764	-0.170141	-0.560590	-0.729847	-0.515301	-0.013059	-0.062324	-0.854640
11616	0.211487	0.509527	8.843169	-0.079768	0.029204	0.033783	-0.168834	-0.560597	-0.729738	-0.514746	-0.011853	-0.061203	-0.855073
11617	-0.061743	0.779971	9.286011	0.132780	-0.025150	0.095183	-0.169350	-0.561688	-0.729870	-0.513118	-0.013904	-0.063006	-0.855889
11618	-0.125954	1.243344	9.647559	0.413637	-0.042657	0.102559	-0.171659	-0.572623	-0.724641	-0.511313	-0.019081	-0.069568	-0.856362
11619	0.009150	1.560205	9.794226	0.513947	-0.035654	0.080426	-0.173674	-0.589305	-0.719344	-0.509763	-0.025214	-0.077786	-0.856420
11620	0.257834	1.560363	9.693553	0.356659	0.001066	0.052905	-0.177017	-0.604614	-0.710135	-0.508691	-0.028987	-0.083827	-0.856368
11621	-0.149057	1.396733	9.414012	0.176042	-0.009249	0.030498	-0.176321	-0.614607	-0.705848	-0.508079	-0.031160	-0.086526	-0.856387
11622	-0.844509	1.396776	9.227760	0.185086	-0.044816	0.004214	-0.178515	-0.621026	-0.703421	-0.507999	-0.033889	-0.089188	-0.856057
11623	-0.784075	1.738352	9.401790	0.170679	-0.037926	0.023567	-0.179933	-0.627588	-0.698163	-0.507547	-0.036447	-0.091526	-0.855973
11624	-0.975126	1.355417	9.526403	0.148166	-0.031836	0.051599	-0.180688	-0.633467	-0.697175	-0.506658	-0.038665	-0.093650	-0.856173
11625	-1.068502	1.783764	10.156954	0.107708	-0.007544	0.086740	-0.182235	-0.637700	-0.696418	-0.505111	-0.040121	-0.095184	-0.856851
11626	-0.774554	2.375031	9.997801	0.155354	-0.002250	0.046609	-0.183132	-0.642485	-0.693736	-0.504252	-0.041895	-0.097734	-0.856985
11627	-0.786799	2.373025	9.310580	0.063512	-0.017745	-0.008730	-0.184282	-0.647677	-0.692735	-0.504393	-0.042873	-0.098534	-0.856762
11628	-0.795816	2.151701	8.481426	-0.126058	-0.101546	-0.036875	-0.185584	-0.648765	-0.692468	-0.505485	-0.043356	-0.095324	-0.856457
11629	-0.663269	1.764755	8.906000	-0.199506	-0.173396	-0.054541	-0.189127	-0.644914	-0.694704	-0.506928	-0.044228	-0.090114	-0.856123
11630	-0.425635	1.849894	10.613575	-0.105748	-0.187782	-0.063694	-0.195272	-0.642964	-0.697179	-0.508594	-0.046341	-0.086399	-0.855406
11631	-0.184900	2.411897	10.973626	0.140600	-0.091522	-0.107336	-0.195128	-0.645838	-0.696304	-0.510467	-0.049165	-0.087894	-0.853979
11632	0.088819	2.233031	9.806080	0.436379	-0.048233	-0.177373	-0.193513	-0.658711	-0.688697	-0.513207	-0.054208	-0.094971	-0.851270
11633	0.152534	1.732881	8.427576	0.429596	-0.085439	-0.235805	-0.193185	-0.676229	-0.679047	-0.516906	-0.059650	-0.101576	-0.847899
11634	0.012014	1.671043	8.295904	0.154048	-0.158883	-0.260957	-0.188702	-0.687201	-0.672240	-0.521641	-0.063497	-0.102792	-0.844566
11635	0.080746	1.818151	8.602203	-0.053556	-0.227224	-0.282982	-0.188677	-0.691853	-0.672027	-0.526956	-0.066218	-0.099770	-0.841415
11636	0.089595	2.347853	9.605528	-0.114446	-0.237925	-0.300123	-0.188796	-0.693630	-0.672431	-0.532699	-0.068493	-0.095674	-0.838085
11637	-0.044081	2.543234	10.238555	-0.160782	-0.174945	-0.339819	-0.188407	-0.691990	-0.674360	-0.538944	-0.069085	-0.091481	-0.834504
11638	-0.712877	2.863455	11.007404	-0.452129	-0.066354	-0.401219	-0.182787	-0.689007	-0.679199	-0.546433	-0.064657	-0.083711	-0.830797
11639	-0.580277	1.832135	10.703622	-1.323577	0.081230	-0.360578	-0.175020	-0.662223	-0.701551	-0.553805	-0.048195	-0.062987	-0.828860
11640	-0.838951	0.808903	9.687166	-1.395674	0.015621	-0.243373	-0.167328	-0.618198	-0.730585	-0.559001	-0.032229	-0.040187	-0.827565
11641	-0.803338	0.004771	11.073851	-0.260264	-0.177965	-0.144363	-0.163888	-0.594679	-0.743723	-0.561698	-0.032044	-0.033911	-0.826026
11642	0.234591	0.974824	10.842941	0.538315	-0.236848	-0.057798	-0.168812	-0.605463	-0.738325	-0.562443	-0.042031	-0.040124	-0.824791
11643	0.098501	0.890528	9.670404	0.296547	-0.242042	0.014489	-0.176479	-0.618970	-0.728774	-0.562146	-0.049269	-0.042204	-0.824490
11644	0.251286	0.705667	7.806916	-0.198422	-0.173832	0.124757	-0.184456	-0.617695	-0.729676	-0.560454	-0.050078	-0.036799	-0.825851
11645	0.202733	0.295804	8.927301	0.089071	-0.224922	0.211166	-0.194650	-0.615586	-0.733381	-0.557042	-0.054834	-0.035439	-0.827914
11646	0.801001	0.518341	10.083021	0.042059	-0.176573	0.301599	-0.203785	-0.617999	-0.733397	-0.552146	-0.058508	-0.033782	-0.831005
11647	0.989934	1.268026	10.339938	-0.039381	-0.117264	0.320696	-0.212697	-0.613300	-0.734252	-0.546938	-0.060144	-0.031329	-0.834422
11648	0.894443	1.396184	11.108844	0.110305	-0.029738	0.267510	-0.222384	-0.611196	-0.733051	-0.542368	-0.062083	-0.032469	-0.837215
11649	0.819391	1.059718	10.209245	-0.031573	0.040538	0.226170	-0.229589	-0.608558	-0.732658	-0.538596	-0.061129	-0.031968	-0.839735
11650	0.854109	1.224285	9.059724	-0.040974	0.044415	0.162720	-0.228961	-0.603910	-0.733139	-0.535900	-0.060115	-0.031507	-0.841549
11651	0.549389	1.152573	9.212927	-0.205363	0.027077	0.099851	-0.227671	-0.599949	-0.734671	-0.534451	-0.057457	-0.028096	-0.842776
11652	0.665236	1.135713	9.500113	-0.284847	0.025307	0.058687	-0.225231	-0.590384	-0.737717	-0.533804	-0.054089	-0.023444	-0.843551
11653	0.618752	0.704065	9.793544	-0.319655	0.041064	0.033737	-0.225275	-0.579163	-0.743554	-0.533554	-0.049939	-0.018329	-0.844091
11654	0.543977	0.357796	10.407820	-0.259069	0.065373	0.078263	-0.225848	-0.566844	-0.749114	-0.532474	-0.046168	-0.014523	-0.845062
11655	0.601022	0.229996	10.444309	-0.228102	0.098410	0.163156	-0.223788	-0.558919	-0.753204	-0.529891	-0.042050	-0.011419	-0.846946
11656	0.553617	-0.291903	9.535131	-0.657896	0.119277	0.262243	-0.224374	-0.543453	-0.760284	-0.525944	-0.033184	-0.001267	-0.849871
11657	0.456910	-0.310263	9.576607	-0.448193	0.068353	0.369351	-0.224740	-0.519642	-0.769354	-0.519923	-0.027226	0.006058	-0.853758
11658	0.389639	-0.266150	9.673821	-0.243750	0.061185	0.464246	-0.227160	-0.505126	-0.773571	-0.512124	-0.023660	0.009886	-0.858529
11659	0.333768	0.023042	9.723288	-0.033625	0.057673	0.494037	-0.231160	-0.489507	-0.776461	-0.503638	-0.022129	0.010284	-0.863570
11660	0.212625	0.648521	9.469579	0.433631	0.061456	0.460617	-0.233500	-0.494148	-0.772593	-0.495477	-0.025410	0.002428	-0.868246
11661	0.237681	0.760415	9.946475	0.385623	0.063269	0.380973	-0.236339	-0.504122	-0.766700	-0.488639	-0.028024	-0.004580	-0.872024
11662	0.413293	0.973793	10.961546	0.343036	0.106956	0.287386	-0.238282	-0.509586	-0.762716	-0.483425	-0.029609	-0.011399	-0.874811
11663	0.693746	1.006887	11.488202	0.315012	0.182297	0.161358	-0.236140	-0.521366	-0.757951	-0.480362	-0.029436	-0.018489	-0.876381
11664	0.824694	0.798938	9.884177	-0.025954	0.203820	0.029373	-0.231920	-0.528776	-0.756794	-0.479808	-0.025699	-0.019928	-0.876771
11665	0.569456	-0.080153	8.823689	-0.269684	0.106357	-0.092675	-0.225143	-0.522517	-0.761489	-0.481523	-0.021172	-0.016150	-0.876029
11666	0.367798	-0.606292	9.280787	-0.424453	0.001407	-0.143585	-0.221410	-0.509812	-0.765558	-0.484220	-0.017085	-0.008741	-0.874736
11667	0.654654	-0.363076	10.112601	-0.438725	-0.025019	-0.182611	-0.218326	-0.496145	-0.772969	-0.487546	-0.013210	-0.000706	-0.872997
11668	0.660190	-0.581506	9.480415	-0.254306	0.020650	-0.175847	-0.216023	-0.485485	-0.776002	-0.490683	-0.010439	0.003534	-0.871269
11669	0.231600	-0.751175	9.530226	-0.551467	0.083592	-0.135396	-0.211633	-0.473194	-0.780602	-0.493126	-0.003551	0.012523	-0.869860
11670	0.003685	-0.219192	9.889169	-0.643002	0.165615	-0.058054	-0.205587	-0.450786	-0.789524	-0.494189	0.005585	0.022118	-0.869055
11671	0.212529	-1.382079	9.225145	-0.254943	0.162164	0.008801	-0.198326	-0.437552	-0.794287	-0.494064	0.010965	0.025193	-0.868992
11672	0.143040	-0.976828	9.441881	-0.090524	0.148084	0.047938	-0.192613	-0.429510	-0.796621	-0.493288	0.014385	0.025340	-0.869378
11673	-0.134499	0.041599	9.878940	0.034908	0.170925	0.011326	-0.186606	-0.428585	-0.796702	-0.493179	0.017051	0.023275	-0.869449
11674	-0.460315	0.400180	9.909904	0.291179	0.144163	-0.078374	-0.180057	-0.431083	-0.796567	-0.494703	0.016577	0.016864	-0.868740
11675	-1.471486	0.130030	10.220723	0.359754	0.131620	-0.218665	-0.172552	-0.443164	-0.792661	-0.498643	0.015291	0.009520	-0.866621
11676	-1.546851	1.051235	10.839963	0.283167	0.136934	-0.308005	-0.165038	-0.456340	-0.789670	-0.504084	0.014709	0.003388	-0.863523
11677	-0.724551	1.298692	8.917994	-0.056067	0.133775	-0.423432	-0.156910	-0.461309	-0.788548	-0.511366	0.017633	0.003140	-0.859176
11678	-0.479415	0.490773	8.027034	-0.306253	0.016801	-0.513134	-0.148813	-0.458478	-0.791228	-0.520057	0.020949	0.008460	-0.853833
11679	-0.846710	-0.918508	8.686886	-0.644868	-0.097116	-0.483603	-0.142610	-0.442776	-0.796597	-0.527951	0.026010	0.020674	-0.848624
11680	-0.289253	-0.662053	9.819316	-0.355618	-0.187769	-0.398252	-0.143204	-0.426353	-0.803151	-0.534424	0.026343	0.028947	-0.844310
11681	0.908855	0.074411	9.899154	0.121871	-0.187304	-0.330657	-0.144004	-0.423887	-0.802597	-0.539939	0.021737	0.029065	-0.840922
11682	1.150670	-0.563633	10.283851	0.307675	-0.147296	-0.266806	-0.147081	-0.435910	-0.800083	-0.544464	0.015712	0.025647	-0.838245
11683	1.132925	-1.002756	9.779099	0.148933	-0.049508	-0.144319	-0.147834	-0.442610	-0.798198	-0.546895	0.013167	0.023801	-0.836759
11684	1.071650	-0.782004	9.455336	0.303236	-0.033919	-0.022347	-0.149877	-0.454504	-0.792466	-0.547352	0.009204	0.019155	-0.836633
11685	1.149289	-0.738511	9.719513	0.413667	0.007751	0.096665	-0.151117	-0.469275	-0.787679	-0.545791	0.004766	0.012265	-0.837818
11686	1.145042	-0.665530	9.979930	0.390030	0.040738	0.182096	-0.149910	-0.477629	-0.782866	-0.542804	0.001167	0.005319	-0.839842
11687	1.197721	-0.732772	10.146923	0.370029	0.068512	0.255154	-0.150122	-0.488574	-0.779221	-0.538510	-0.001800	-0.001433	-0.842616
11688	0.923577	-0.581024	10.309642	0.329570	0.077195	0.297297	-0.151644	-0.498965	-0.775292	-0.533490	-0.004127	-0.007756	-0.845761
11689	0.598524	-0.794501	10.454181	0.258801	0.077212	0.310931	-0.154476	-0.509486	-0.770698	-0.528178	-0.005777	-0.012645	-0.849020
11690	-0.057703	-1.401807	10.736434	0.084895	0.096401	0.377650	-0.156302	-0.510982	-0.769392	-0.521731	-0.005203	-0.015010	-0.852962
11691	0.221984	0.561373	10.881554	-0.107421	0.139931	0.386413	-0.155293	-0.503189	-0.771399	-0.515091	-0.001940	-0.014276	-0.857015
11692	0.008295	0.429700	9.747593	-0.121137	0.164953	0.292181	-0.154545	-0.495531	-0.773663	-0.510041	0.001980	-0.013838	-0.860037
11693	-0.428356	0.157918	9.416599	-0.186284	0.128484	0.252004	-0.153545	-0.486506	-0.775141	-0.505654	0.005900	-0.011655	-0.862637
11694	-0.463053	0.044113	9.076745	-0.051985	0.090157	0.229928	-0.152280	-0.476250	-0.780102	-0.501665	0.007856	-0.011649	-0.864948
11695	-0.447040	0.253579	9.191963	0.139189	0.041935	0.279647	-0.153868	-0.474465	-0.777345	-0.496833	0.007017	-0.014248	-0.867701
11696	-0.138997	0.771910	9.598995	0.054992	0.044322	0.292264	-0.154389	-0.474599	-0.777468	-0.491765	0.007084	-0.015636	-0.870559
11697	-0.684979	0.719708	10.011642	-0.011194	0.070648	0.283209	-0.154022	-0.470771	-0.776660	-0.486804	0.008233	-0.015956	-0.873326
11698	-0.817179	0.802656	10.059397	-0.138114	0.091696	0.259506	-0.154318	-0.463107	-0.779037	-0.482235	0.011024	-0.014432	-0.875854
11699	-0.512921	1.159420	9.529775	-0.288049	0.101449	0.194997	-0.154379	-0.450793	-0.781759	-0.478716	0.015427	-0.010262	-0.877774
11700	-0.249196	0.906276	9.214582	-0.375273	0.083278	0.095481	-0.151572	-0.436168	-0.785795	-0.476928	0.020388	-0.004455	-0.878694
11701	-0.162128	0.942512	8.702374	-0.346353	0.010910	0.024929	-0.147448	-0.422233	-0.792056	-0.476338	0.023759	0.001605	-0.878940
11702	-0.567112	1.028219	8.956782	-0.312947	-0.077160	-0.073704	-0.148675	-0.411828	-0.794392	-0.477570	0.025309	0.007920	-0.878193
11703	-0.836435	1.166658	9.499005	-0.331482	-0.132999	-0.160299	-0.148988	-0.401154	-0.796998	-0.480181	0.025986	0.015079	-0.876655
11704	-0.830813	0.579556	10.210752	-0.375961	-0.150454	-0.245415	-0.150603	-0.390609	-0.800749	-0.484721	0.026824	0.023273	-0.873947
11705	-0.637745	0.205043	10.923326	-0.243477	-0.124304	-0.273584	-0.153380	-0.383342	-0.803480	-0.489299	0.026766	0.028788	-0.871230
11706	-0.474887	0.020759	10.847707	-0.093034	-0.054278	-0.280250	-0.152092	-0.378423	-0.805908	-0.494266	0.026503	0.031132	-0.868349
11707	-0.214107	-0.976037	10.362979	0.069692	-0.019292	-0.236912	-0.152067	-0.383896	-0.804411	-0.498397	0.025220	0.030125	-0.866058
11708	-0.239555	-1.495345	10.357228	0.298327	0.031293	-0.132946	-0.150318	-0.393482	-0.802979	-0.500970	0.022639	0.024757	-0.864814
11709	0.014075	-0.778525	9.469305	0.321384	0.050464	-0.053313	-0.147619	-0.411147	-0.798539	-0.502049	0.020163	0.018639	-0.864403
11710	-0.185338	-1.663280	9.845360	0.179667	0.077381	0.016116	-0.144434	-0.420194	-0.797641	-0.502170	0.019636	0.014790	-0.864420
11711	0.034962	-0.592703	10.516636	0.147441	0.095529	0.012560	-0.141796	-0.425818	-0.795279	-0.502034	0.019718	0.011248	-0.864550
11712	0.449042	-0.401243	9.690981	0.135618	0.097633	-0.117999	-0.138232	-0.432952	-0.793722	-0.504275	0.019947	0.008014	-0.863275
11713	0.371675	-1.407831	9.074480	-0.069957	0.027882	-0.174551	-0.134942	-0.436526	-0.794324	-0.507262	0.020989	0.009047	-0.861489
11714	-0.245601	-1.287512	9.095608	-0.406500	-0.019315	-0.161104	-0.131832	-0.429701	-0.797795	-0.510018	0.024682	0.016358	-0.859654
11715	-0.225602	-0.524553	9.330103	-0.522729	-0.028110	-0.184748	-0.131130	-0.412465	-0.802290	-0.512895	0.029364	0.025788	-0.857561
11716	0.023496	-0.479835	9.645685	-0.286238	0.001707	-0.246434	-0.130000	-0.401798	-0.806599	-0.517021	0.032134	0.030869	-0.854812
11717	0.027571	-0.935606	10.044142	-0.021031	0.035148	-0.330838	-0.126094	-0.398672	-0.807273	-0.522673	0.032628	0.031149	-0.851339
11718	0.799874	-0.993973	10.229060	-0.112001	0.080492	-0.387979	-0.121640	-0.399790	-0.808515	-0.529276	0.034858	0.032515	-0.847109
11719	-0.359198	-0.995172	10.027568	-0.142130	0.108983	-0.437970	-0.114448	-0.398048	-0.812226	-0.536645	0.037781	0.034171	-0.842269
11720	0.068053	-1.341041	9.693076	-0.310235	0.101932	-0.456154	-0.105186	-0.392761	-0.815934	-0.544171	0.042446	0.038694	-0.837006
11721	0.744018	-0.669474	9.240767	-0.163498	0.056353	-0.453544	-0.100370	-0.388682	-0.817000	-0.551646	0.044638	0.041328	-0.831857
11722	0.278184	-0.969911	8.902488	0.008260	0.016357	-0.450588	-0.094087	-0.390084	-0.817367	-0.559157	0.044378	0.041462	-0.826834
11723	-0.220190	-1.144951	10.164030	-0.043948	0.003905	-0.420968	-0.091069	-0.392015	-0.817431	-0.566067	0.044392	0.042650	-0.822058
11724	-0.348682	-0.892593	10.566964	-0.028106	0.007241	-0.371414	-0.087799	-0.391895	-0.818643	-0.572151	0.044445	0.043411	-0.817791
11725	-0.082961	-1.190360	9.821075	0.073602	0.038637	-0.279041	-0.085156	-0.395876	-0.820403	-0.576809	0.043800	0.042131	-0.814615
11726	-0.747208	-1.914653	10.363997	0.181392	0.054297	-0.189162	-0.083951	-0.402313	-0.818027	-0.580096	0.042366	0.038768	-0.812521
11727	-0.202636	-1.405851	10.617479	0.205330	0.045234	-0.147670	-0.080777	-0.409171	-0.817496	-0.582699	0.040444	0.035156	-0.810920
11728	0.441773	-0.412477	9.931231	0.415184	0.055916	-0.227145	-0.078378	-0.420130	-0.813114	-0.586739	0.036285	0.028008	-0.808478
11729	-0.017590	-0.453657	8.663448	0.666277	0.015504	-0.329282	-0.075261	-0.443955	-0.805896	-0.592492	0.028335	0.017409	-0.804890
11730	-0.298460	-0.570856	8.945694	0.572328	-0.008086	-0.344097	-0.072672	-0.466956	-0.798661	-0.598308	0.021235	0.008541	-0.800939
11731	-0.358192	-0.829246	9.236424	0.250926	0.028434	-0.300527	-0.069605	-0.480929	-0.793285	-0.603217	0.018462	0.004431	-0.797351
11732	-0.550437	-0.750753	10.820264	-0.028444	0.112009	-0.272262	-0.064110	-0.482053	-0.793249	-0.607557	0.020501	0.003690	-0.794003
11733	-0.502739	-0.152838	10.634474	-0.174796	0.249441	-0.307966	-0.054982	-0.477861	-0.793991	-0.612374	0.026412	0.003672	-0.790119
11734	-0.697959	-0.391583	9.138648	-0.152957	0.256041	-0.346511	-0.045082	-0.469294	-0.798452	-0.617753	0.032240	0.003194	-0.785704
11735	-0.857742	-0.771827	8.650217	-0.168067	0.177525	-0.380409	-0.032036	-0.464028	-0.800148	-0.623610	0.036964	0.003983	-0.780851
11736	-0.894686	-0.887978	9.110607	-0.122545	0.077748	-0.398966	-0.024606	-0.459279	-0.802023	-0.629753	0.039610	0.005280	-0.775767
11737	-0.620076	-0.329757	9.893279	0.061603	0.046895	-0.389791	-0.016511	-0.457817	-0.802001	-0.635835	0.039423	0.004128	-0.770807
11738	-0.536998	-0.191057	9.846093	0.031305	0.040808	-0.416464	-0.011792	-0.460853	-0.801197	-0.642264	0.039556	0.003513	-0.765454
11739	-0.562517	-0.374455	9.579858	-0.228096	0.025089	-0.430772	-0.006852	-0.455133	-0.802766	-0.648650	0.042736	0.007096	-0.759853
11740	-0.482538	-0.681849	9.931301	-0.387442	0.021439	-0.424991	-0.000638	-0.442031	-0.807127	-0.654734	0.047963	0.013128	-0.754222
11741	-0.133443	-0.832927	10.178885	-0.278360	0.036161	-0.411948	0.006762	-0.430577	-0.811522	-0.660659	0.051929	0.017333	-0.748687
11742	-0.147656	-1.131132	10.149144	-0.060968	0.028353	-0.408686	0.012095	-0.425270	-0.812843	-0.666701	0.052956	0.018357	-0.743215
11743	-1.054023	-1.628119	11.263913	-0.079877	0.052884	-0.408588	0.018610	-0.422707	-0.811234	-0.672686	0.054557	0.019369	-0.737659
11744	-0.981911	-0.338193	11.717898	-0.136954	0.168255	-0.420691	0.024063	-0.414800	-0.813695	-0.678760	0.058657	0.019647	-0.731750
11745	-0.340640	-0.082046	9.816814	0.075687	0.228159	-0.478943	0.038163	-0.412414	-0.812849	-0.685910	0.060652	0.016058	-0.724977
11746	-0.098179	-0.912868	8.507465	0.320045	0.186453	-0.481051	0.049954	-0.420826	-0.807290	-0.693276	0.058748	0.009507	-0.718211
11747	-0.466309	-1.407621	8.579452	0.371488	0.104154	-0.410473	0.059934	-0.433470	-0.800065	-0.699586	0.054886	0.003292	-0.712429
11748	-1.354196	-1.681341	9.610114	0.296742	0.051538	-0.349338	0.066521	-0.444314	-0.797167	-0.704864	0.051386	-0.001209	-0.707478
11749	-2.023372	-1.750821	10.350455	0.236552	0.058480	-0.314334	0.071531	-0.455426	-0.791404	-0.709530	0.048852	-0.004990	-0.702962
11750	-1.951436	-0.799815	10.079597	0.236720	0.056807	-0.338833	0.078094	-0.463125	-0.786794	-0.714482	0.046267	-0.008727	-0.698068
11751	-1.141384	-0.268123	9.057379	0.221148	0.044735	-0.428982	0.083596	-0.467123	-0.783813	-0.720631	0.043816	-0.012034	-0.691828
11752	-0.595657	-0.245375	8.449739	0.300081	-0.019917	-0.474607	0.088844	-0.473447	-0.779170	-0.727337	0.039274	-0.015412	-0.684983
11753	-0.697267	-0.279974	8.673712	0.526311	-0.133599	-0.483926	0.092297	-0.486876	-0.773147	-0.734342	0.029939	-0.020272	-0.677816
11754	-0.754991	-0.263622	9.155030	0.686532	-0.205276	-0.532353	0.094735	-0.506867	-0.764847	-0.741837	0.017237	-0.026171	-0.669847
11755	-0.274038	0.119045	9.681572	0.184025	-0.194977	-0.615361	0.097147	-0.521111	-0.758558	-0.750180	0.012215	-0.025492	-0.660629
11756	0.285241	-0.018997	10.009199	-0.443601	-0.172374	-0.724035	0.100388	-0.514971	-0.761003	-0.759435	0.016912	-0.016792	-0.650147
11757	-0.003192	-0.507547	9.953201	-0.815223	-0.110857	-0.836678	0.105098	-0.487905	-0.769083	-0.769864	0.028103	-0.004135	-0.637575
11758	-0.073046	-0.150645	10.087678	-0.827548	-0.004093	-0.851270	0.113959	-0.454020	-0.779356	-0.779923	0.040801	0.007035	-0.624504
11759	0.007191	-1.093310	10.328480	-0.430369	0.074636	-0.821878	0.126357	-0.421248	-0.789952	-0.789710	0.048281	0.012028	-0.611459
11760	-0.461476	-1.832204	11.314131	-0.062442	0.100618	-0.690484	0.136754	-0.409264	-0.792447	-0.798009	0.050279	0.011943	-0.600425
11761	-0.332866	-0.093206	12.479320	0.068760	0.177168	-0.618466	0.148242	-0.409055	-0.788868	-0.805480	0.051104	0.009025	-0.590346
11762	-0.101177	-0.017208	9.608823	0.275779	0.169007	-0.615215	0.160005	-0.411309	-0.785188	-0.812954	0.048496	0.003750	-0.580293
11763	0.032497	-0.864206	8.237744	0.617293	-0.019719	-0.577465	0.167879	-0.421205	-0.778033	-0.820138	0.038092	-0.002407	-0.570892
11764	-0.263984	-1.159646	9.178944	0.786582	-0.177471	-0.494845	0.171256	-0.446264	-0.768633	-0.826231	0.023140	-0.008024	-0.562798
11765	-0.340135	-1.405431	11.190622	0.531877	-0.146639	-0.410307	0.169639	-0.465959	-0.760010	-0.831042	0.012716	-0.011244	-0.555950
11766	-0.281318	-0.279603	11.428955	0.276118	0.047386	-0.383064	0.172946	-0.474871	-0.756785	-0.835299	0.008697	-0.014928	-0.549524
11767	-0.923999	-0.262241	9.175729	0.120758	0.123228	-0.369577	0.180265	-0.477102	-0.752909	-0.839320	0.008120	-0.018109	-0.543276
11768	-0.834286	-0.494123	7.504497	0.133380	0.078040	-0.359112	0.186265	-0.476588	-0.750278	-0.843166	0.006819	-0.020733	-0.537210
11769	-0.671906	-0.758870	7.855720	-0.228286	-0.014933	-0.355145	0.195637	-0.469799	-0.750352	-0.846929	0.010689	-0.017851	-0.531299
11770	-1.198545	-0.146116	8.698801	-0.895907	-0.027421	-0.345692	0.198148	-0.446551	-0.758566	-0.850234	0.025652	-0.007714	-0.525723
11771	-1.079318	-0.382643	9.516933	-1.035477	-0.011864	-0.367022	0.200341	-0.412083	-0.769122	-0.853353	0.043256	0.003649	-0.519523
11772	-1.199923	-0.706053	9.624802	-0.425397	-0.044962	-0.353035	0.203612	-0.385557	-0.775892	-0.856572	0.049980	0.009220	-0.513519
11773	-1.156506	-0.396487	10.298467	0.005615	-0.041599	-0.313719	0.204888	-0.377901	-0.779456	-0.859766	0.049488	0.010224	-0.508182
11774	-0.466575	0.180802	10.510630	0.292979	-0.020707	-0.344246	0.204586	-0.370512	-0.780026	-0.863466	0.044129	0.008024	-0.502409
11775	-0.227787	0.149609	10.356812	0.308283	0.000284	-0.354707	0.207225	-0.377369	-0.775995	-0.867260	0.038773	0.005252	-0.496316
11776	-0.407288	-1.001153	11.094916	0.225735	0.017609	-0.325484	0.212512	-0.389985	-0.772061	-0.870389	0.034958	0.003054	-0.491113
11777	0.055788	0.257147	11.641292	0.249060	0.077724	-0.329396	0.216187	-0.393837	-0.770215	-0.873770	0.031356	-0.000493	-0.485328
11778	0.520486	0.132356	9.768594	0.391053	0.086099	-0.413928	0.222754	-0.401946	-0.766126	-0.877920	0.025325	-0.005452	-0.478105
11779	1.055991	-0.958626	9.857170	0.570072	0.010852	-0.460865	0.229057	-0.409369	-0.762544	-0.882520	0.015406	-0.010771	-0.469898
11780	0.461703	-1.679795	10.027035	0.534075	-0.020572	-0.433016	0.231734	-0.424298	-0.756137	-0.886648	0.005845	-0.015213	-0.462157
11781	-0.074439	-1.703507	10.343798	0.265471	0.021342	-0.388852	0.236487	-0.436092	-0.750635	-0.890230	0.001466	-0.017853	-0.455160
11782	-0.226476	-0.664729	9.890839	-0.233632	0.063338	-0.392951	0.241156	-0.430373	-0.749356	-0.893716	0.006310	-0.016762	-0.448276
11783	-0.640776	-0.504528	9.314690	-0.374701	0.037424	-0.449416	0.247883	-0.415769	-0.753451	-0.897625	0.013550	-0.013864	-0.440333
11784	-0.977904	-0.359207	8.788171	-0.360333	-0.048063	-0.470626	0.250665	-0.395944	-0.758987	-0.901606	0.019693	-0.009618	-0.432004
11785	-0.955602	-0.623335	8.984405	-0.306572	-0.103996	-0.511036	0.253721	-0.378173	-0.764806	-0.905852	0.024519	-0.004775	-0.422858
11786	-0.898360	-0.720194	8.915508	-0.152840	-0.166997	-0.492556	0.253668	-0.367775	-0.766513	-0.909886	0.025891	-0.000133	-0.414049
11787	-0.107963	-0.969224	9.715692	0.144073	-0.214546	-0.499682	0.252591	-0.360654	-0.769272	-0.914037	0.021625	0.002948	-0.405043
11788	0.820705	-0.773687	9.962259	0.310388	-0.215744	-0.482858	0.250137	-0.365839	-0.769027	-0.917988	0.014145	0.004668	-0.396329
11789	0.712779	-0.335022	9.997071	0.195634	-0.215005	-0.430700	0.244263	-0.367723	-0.768182	-0.921384	0.008912	0.007349	-0.388481
11790	0.642997	0.031543	10.146077	0.446144	-0.200968	-0.425206	0.242477	-0.374827	-0.769259	-0.924647	-0.000960	0.007744	-0.380746
11791	0.995677	0.052762	10.119246	0.936387	-0.197475	-0.407623	0.241251	-0.391786	-0.764752	-0.927500	-0.019781	0.004455	-0.373272
11792	0.733250	0.510510	9.708623	1.410562	-0.211231	-0.389937	0.237769	-0.429805	-0.753695	-0.929422	-0.047564	-0.002228	-0.365933
11793	0.773564	0.413461	9.534132	1.571355	-0.230541	-0.334231	0.235768	-0.478231	-0.737979	-0.929897	-0.078360	-0.009531	-0.359251
11794	0.675155	0.480624	10.011579	1.257887	-0.202850	-0.270294	0.232045	-0.523776	-0.720527	-0.929581	-0.103149	-0.015136	-0.353568
11795	0.915436	1.660144	10.181674	0.568020	-0.113996	-0.236064	0.230587	-0.550177	-0.708869	-0.930049	-0.114358	-0.017271	-0.348759
11796	1.055825	1.733563	9.381055	0.085935	-0.047507	-0.233178	0.232962	-0.556759	-0.704702	-0.931475	-0.116229	-0.017440	-0.344297
11797	0.619285	0.798370	9.174608	0.128694	-0.045657	-0.190619	0.235575	-0.558280	-0.701783	-0.932508	-0.118755	-0.017646	-0.340609
11798	0.274157	1.108834	10.723983	0.156546	-0.046189	-0.059872	0.237941	-0.561029	-0.701069	-0.932554	-0.121990	-0.017912	-0.339325
11799	0.307074	2.295600	11.948534	-0.072641	0.072368	-0.022136	0.237398	-0.557058	-0.701927	-0.932876	-0.119945	-0.018561	-0.339132
11800	0.150182	2.686889	10.522103	-0.193944	0.217923	-0.021453	0.243380	-0.551207	-0.702735	-0.933389	-0.114861	-0.021280	-0.339321
11801	-0.143019	2.264989	8.654931	-0.111511	0.151927	-0.017523	0.246502	-0.551638	-0.697744	-0.933716	-0.111558	-0.023170	-0.339400
11802	-0.464598	1.553311	7.904544	-0.041306	-0.033443	0.050135	0.247266	-0.547948	-0.697848	-0.933481	-0.111059	-0.022072	-0.340283
11803	-0.260468	2.031830	9.184362	-0.153825	-0.116278	0.142427	0.242548	-0.545734	-0.697885	-0.932918	-0.108835	-0.018348	-0.342757
11804	-0.200224	3.005115	9.877528	-0.148557	-0.069262	0.164831	0.240695	-0.538059	-0.703730	-0.932126	-0.106620	-0.015596	-0.345732
11805	-0.245425	2.777896	9.387465	-0.015850	-0.021769	0.128057	0.236504	-0.536943	-0.703139	-0.931297	-0.106352	-0.014668	-0.348080
11806	0.072235	2.639665	9.037081	0.115885	0.030800	0.106181	0.231278	-0.539242	-0.699979	-0.930292	-0.108350	-0.015741	-0.350099
11807	0.262264	2.878426	8.951673	0.152706	0.050067	0.085365	0.229069	-0.544705	-0.694699	-0.929357	-0.110759	-0.017444	-0.351744
11808	0.298473	2.873649	9.054641	0.066976	0.073711	0.053089	0.230262	-0.548543	-0.693073	-0.928796	-0.111527	-0.019089	-0.352897
11809	0.275384	2.336088	9.377892	0.099106	0.072780	0.058497	0.232605	-0.548283	-0.690779	-0.928143	-0.112807	-0.020911	-0.354102
11810	-0.170969	2.041889	9.556195	0.107843	0.069289	0.097390	0.234055	-0.552397	-0.687479	-0.927168	-0.114382	-0.022662	-0.356039
11811	-0.255478	2.711689	9.732845	-0.125117	0.081276	0.172556	0.233673	-0.554721	-0.686720	-0.926193	-0.111484	-0.022822	-0.359468
11812	0.568783	2.857008	9.020876	-0.100046	0.059292	0.182149	0.232611	-0.551158	-0.687704	-0.925053	-0.109310	-0.022718	-0.363060
11813	0.703995	1.850028	8.818284	0.227265	0.066314	0.219565	0.229619	-0.554426	-0.686527	-0.922922	-0.113092	-0.025040	-0.367148
11814	1.102229	1.473116	9.269519	0.191065	0.113137	0.309143	0.227962	-0.564680	-0.681819	-0.920126	-0.115964	-0.027753	-0.373028
11815	1.188717	2.083635	9.371918	-0.156255	0.160991	0.359752	0.228222	-0.565640	-0.679634	-0.917691	-0.112049	-0.028589	-0.380092
11816	0.669930	2.135568	9.302492	-0.315542	0.136612	0.360433	0.225079	-0.563707	-0.681120	-0.915522	-0.105446	-0.027811	-0.387204
11817	0.081349	2.197394	9.930698	-0.246745	0.085944	0.350353	0.222435	-0.556303	-0.684628	-0.913255	-0.100424	-0.026608	-0.393920
11818	0.139676	2.234484	10.411254	-0.111614	0.033443	0.315880	0.219028	-0.553548	-0.686618	-0.910946	-0.098315	-0.025625	-0.399818
11819	0.743580	1.249248	10.649452	0.033574	-0.041772	0.228161	0.213907	-0.548595	-0.687915	-0.909076	-0.099328	-0.024547	-0.403871
11820	0.781545	1.863893	9.618026	-0.059082	-0.029229	0.176560	0.210129	-0.551448	-0.686852	-0.907770	-0.098604	-0.023108	-0.407060
11821	0.446022	0.881427	9.153026	-0.225347	-0.025499	0.150600	0.205286	-0.548958	-0.688823	-0.906996	-0.094719	-0.020355	-0.409844
11822	0.245730	1.234274	9.202067	-0.289838	-0.003653	0.173250	0.202258	-0.543057	-0.692082	-0.906097	-0.089589	-0.017506	-0.413105
11823	0.339981	1.575755	9.431077	-0.234403	-0.013348	0.174537	0.199861	-0.533877	-0.694412	-0.905074	-0.085422	-0.014860	-0.416322
11824	0.326789	1.762877	9.243492	-0.035755	-0.049983	0.166205	0.195653	-0.527560	-0.697390	-0.903758	-0.085269	-0.013294	-0.419254
11825	0.568391	1.778242	9.378565	0.093992	-0.078014	0.151997	0.190818	-0.528355	-0.696420	-0.902345	-0.087592	-0.012264	-0.421842
11826	0.966664	1.753950	9.528651	0.169285	-0.088554	0.114489	0.187048	-0.534220	-0.692672	-0.901089	-0.091452	-0.011815	-0.423716
11827	1.259104	1.781523	9.853275	0.211431	-0.083382	0.086528	0.181579	-0.539527	-0.689926	-0.899982	-0.095951	-0.011768	-0.425072
11828	1.359627	1.655787	9.889413	0.324396	-0.074521	0.037100	0.179249	-0.547316	-0.683632	-0.899036	-0.102460	-0.013034	-0.425519
11829	1.078341	1.485216	10.019650	0.369227	-0.049909	0.019059	0.176017	-0.557152	-0.677474	-0.898109	-0.109493	-0.015025	-0.425660
11830	0.685457	1.575565	10.249974	0.238662	0.011375	0.016698	0.175134	-0.565905	-0.672375	-0.897424	-0.113717	-0.017146	-0.425915
11831	0.488677	1.399934	10.514001	0.120744	0.090157	-0.009413	0.175261	-0.569193	-0.665944	-0.897205	-0.115028	-0.019597	-0.425919
11832	0.408619	1.675611	10.801434	0.004482	0.161825	-0.006402	0.177610	-0.570028	-0.663401	-0.897177	-0.113758	-0.022475	-0.426178
11833	1.206996	1.904009	10.451117	-0.111398	0.212544	-0.076860	0.185033	-0.566512	-0.661409	-0.897993	-0.109798	-0.025282	-0.425339
11834	1.376519	1.314378	9.967050	0.015881	0.153278	-0.134465	0.190240	-0.563120	-0.660937	-0.899016	-0.108741	-0.028385	-0.423249
11835	0.743822	1.324647	9.352612	-0.145017	0.092382	-0.169137	0.195442	-0.560551	-0.657499	-0.900717	-0.105120	-0.028906	-0.420503
11836	0.642659	1.374536	8.892651	-0.515345	0.041712	-0.191354	0.198923	-0.550582	-0.660169	-0.903329	-0.095399	-0.025645	-0.417419
11837	0.448007	1.175632	8.630099	-0.766086	-0.094769	-0.177791	0.200665	-0.530203	-0.668270	-0.906222	-0.082097	-0.017576	-0.414383
11838	-0.275512	1.281350	9.110979	-0.888095	-0.173527	-0.141728	0.198185	-0.500908	-0.679581	-0.908762	-0.067407	-0.007221	-0.411773
11839	-0.558204	1.886641	10.494983	-0.961777	-0.142371	-0.097915	0.194132	-0.469140	-0.693431	-0.910716	-0.050911	0.003395	-0.409870
11840	-0.041258	2.272883	9.923012	-0.619895	-0.100339	-0.088286	0.191413	-0.444495	-0.703751	-0.911987	-0.040475	0.010294	-0.408087
11841	0.378925	1.631953	9.032462	0.015351	-0.143866	-0.077003	0.188366	-0.436132	-0.705692	-0.912568	-0.041858	0.012925	-0.406572
11842	0.485713	1.025754	9.262485	0.347883	-0.178957	-0.029047	0.181861	-0.442939	-0.703204	-0.912434	-0.049697	0.013419	-0.405974
11843	0.752890	1.227377	9.812821	0.204557	-0.158263	-0.000108	0.177979	-0.452771	-0.698329	-0.912175	-0.054663	0.014830	-0.405869
11844	0.866135	1.188494	9.970006	-0.138832	-0.104976	-0.030660	0.173542	-0.455621	-0.695446	-0.912526	-0.053020	0.017918	-0.405172
11845	0.901672	1.094306	9.932569	-0.357017	-0.049884	-0.042654	0.170114	-0.446844	-0.701256	-0.913204	-0.046899	0.021859	-0.404204
11846	0.845570	0.678592	9.906646	-0.401678	-0.009603	-0.049069	0.168223	-0.434383	-0.703950	-0.913931	-0.039690	0.025315	-0.403130
11847	0.453581	0.568192	9.769375	-0.380316	0.049941	-0.003660	0.168946	-0.421252	-0.707840	-0.914256	-0.032313	0.027636	-0.402900
11848	-0.826282	1.249450	9.072106	-0.436114	0.062456	0.095209	0.168108	-0.410028	-0.710820	-0.913754	-0.023811	0.030149	-0.404447
11849	0.597393	1.089434	9.923122	-0.518802	0.056459	0.150500	0.168803	-0.393067	-0.712991	-0.912761	-0.013790	0.033484	-0.406886
11850	0.208794	0.044233	11.615895	-1.064745	0.157555	0.161733	0.168946	-0.368714	-0.718702	-0.911603	0.007005	0.039389	-0.409120
11851	0.883742	-0.104045	11.250298	-1.418922	0.260568	0.170755	0.172964	-0.333572	-0.728890	-0.909824	0.035111	0.046284	-0.410907
11852	1.538384	-0.371808	10.297130	-1.177896	0.253773	0.117624	0.178624	-0.291327	-0.734120	-0.907981	0.058691	0.051332	-0.411693
11853	1.419145	-1.491315	9.612404	-0.489729	0.170249	0.079863	0.183461	-0.266591	-0.737053	-0.906871	0.068989	0.052308	-0.412418
11854	1.186006	-1.663997	9.175056	0.279981	0.095522	0.016515	0.187723	-0.256626	-0.738700	-0.907205	0.064686	0.048322	-0.412868
11855	0.953161	-1.828712	9.771154	0.349902	0.095594	-0.029654	0.188691	-0.268536	-0.734564	-0.907969	0.059009	0.043912	-0.412532
11856	-0.306763	-1.765280	9.999037	-0.152910	0.052086	-0.054237	0.188597	-0.276197	-0.732440	-0.908255	0.062136	0.044375	-0.411391
11857	-0.627220	-1.345408	10.424778	-0.531728	0.031300	-0.190838	0.191651	-0.260754	-0.733886	-0.909131	0.071826	0.048540	-0.407390
11858	0.302764	-1.607618	9.630311	-0.193730	0.017608	-0.325321	0.190532	-0.246246	-0.736571	-0.911478	0.075144	0.050347	-0.401280
11859	0.222266	-2.015229	8.258922	0.042062	0.056629	-0.383410	0.194668	-0.238334	-0.736038	-0.914642	0.074409	0.049678	-0.394239
11860	-0.532095	-2.127411	7.401406	0.057964	0.065622	-0.312545	0.197015	-0.237937	-0.735035	-0.917222	0.073525	0.048569	-0.388509
11861	-0.850339	-1.393000	7.662523	0.217542	0.011187	-0.203837	0.196376	-0.242039	-0.732480	-0.919111	0.069451	0.047048	-0.384966
11862	-0.553803	-1.140798	8.311717	0.440675	-0.062675	-0.120581	0.194982	-0.251061	-0.730220	-0.920532	0.060723	0.045057	-0.383281
11863	0.008515	-0.866426	9.023758	0.482308	-0.126114	-0.065123	0.190607	-0.264719	-0.727703	-0.921449	0.050839	0.043794	-0.382660
11864	0.642228	-0.726011	9.368363	0.414336	-0.161333	-0.090588	0.185465	-0.280835	-0.726232	-0.922357	0.041858	0.043771	-0.381561
11865	0.510023	-0.988688	9.645250	0.081622	-0.196327	-0.138099	0.178959	-0.287368	-0.724001	-0.923291	0.038730	0.046926	-0.379251
11866	0.292473	-1.038297	10.170446	-0.417459	-0.138672	-0.175849	0.175398	-0.280644	-0.725562	-0.924093	0.045189	0.052873	-0.375786
11867	0.248088	-0.502998	10.508618	-0.467016	-0.045772	-0.275331	0.172428	-0.262021	-0.728826	-0.925633	0.053162	0.057488	-0.370232
11868	0.365390	-0.975915	10.307514	-0.038691	-0.027827	-0.408853	0.172237	-0.251076	-0.729362	-0.928514	0.053169	0.058810	-0.362735
11869	0.396406	-2.034919	10.129254	0.348218	-0.020479	-0.492583	0.170782	-0.248880	-0.728025	-0.932362	0.045967	0.057182	-0.354004
11870	1.192795	-1.788151	11.062452	0.376811	0.047333	-0.488814	0.172132	-0.257370	-0.726577	-0.936098	0.038682	0.054165	-0.345385
11871	1.304764	-1.322698	10.980324	0.160529	0.094581	-0.523640	0.177524	-0.266020	-0.721959	-0.939879	0.035762	0.051720	-0.335668
11872	1.337935	-1.392123	10.383256	-0.116403	0.101807	-0.601424	0.183246	-0.262085	-0.720067	-0.943810	0.037978	0.051103	-0.324298
11873	1.260664	-2.030028	9.213460	-0.492983	0.096727	-0.597218	0.188912	-0.246520	-0.720904	-0.947284	0.047327	0.053005	-0.312415
11874	1.339549	-2.810456	9.023571	-0.565963	0.035268	-0.502986	0.193602	-0.218909	-0.724194	-0.949802	0.057707	0.056429	-0.302261
11875	0.737776	-2.922440	10.193007	-0.330795	-0.108597	-0.348337	0.192599	-0.202350	-0.725698	-0.951337	0.063071	0.061020	-0.295391
11876	0.657979	-1.956857	11.156447	-0.698411	-0.102251	-0.196588	0.190420	-0.186195	-0.726799	-0.951377	0.075487	0.067419	-0.290925
11877	0.306836	-1.039923	9.675253	-0.702124	-0.068802	-0.110696	0.186882	-0.160456	-0.728820	-0.950750	0.088403	0.073074	-0.287958
11878	0.103945	-1.367232	9.084466	0.002581	-0.150825	-0.044168	0.181725	-0.149758	-0.728896	-0.950773	0.087401	0.076090	-0.287407
11879	0.953709	-1.712266	8.527652	0.377809	-0.224616	0.070776	0.175904	-0.159986	-0.729685	-0.950628	0.079120	0.078141	-0.289723
11880	0.713493	-1.226878	9.347571	0.584981	-0.265057	0.128687	0.165804	-0.176347	-0.730212	-0.950294	0.066637	0.079666	-0.293519
11881	0.847602	-1.075827	10.323833	0.763683	-0.253081	0.159962	0.159130	-0.199158	-0.728396	-0.949832	0.050927	0.079819	-0.298086
11882	0.547891	-1.130014	10.715108	0.573835	-0.192854	0.202925	0.151672	-0.220459	-0.728752	-0.948796	0.039173	0.079934	-0.303088
11883	0.904385	-0.570585	10.528614	0.513048	-0.084513	0.231083	0.145356	-0.237663	-0.726111	-0.947597	0.029305	0.078246	-0.308349
11884	1.153140	-0.873397	9.662657	0.523158	-0.066820	0.199381	0.140122	-0.261714	-0.722648	-0.946474	0.019262	0.076250	-0.313054
11885	1.434190	-0.745227	9.822717	0.468534	-0.059098	0.207761	0.137339	-0.278800	-0.721352	-0.945211	0.010339	0.074357	-0.317713
11886	1.784724	-0.012038	9.816106	0.390079	-0.050355	0.152633	0.135694	-0.289326	-0.719879	-0.944185	0.002846	0.072880	-0.321240
11887	1.815951	-0.709746	9.815025	0.320458	-0.013550	0.122147	0.133787	-0.299987	-0.717757	-0.943374	-0.003147	0.071103	-0.324007
11888	1.676600	-1.303569	10.318871	0.128752	0.015992	0.164825	0.132652	-0.307916	-0.716654	-0.942283	-0.005264	0.070060	-0.327362
11889	1.690863	-0.663594	10.431844	-0.132479	0.098088	0.182728	0.131218	-0.309414	-0.715225	-0.941222	-0.001868	0.069160	-0.330628
11890	1.570493	-0.264490	10.081802	-0.261152	0.136688	0.168838	0.132103	-0.303810	-0.715701	-0.940258	0.004159	0.068402	-0.333494
11891	1.255906	-0.017264	9.904718	-0.363875	0.175331	0.148992	0.136754	-0.293437	-0.717220	-0.939435	0.012346	0.067582	-0.335772
11892	1.086437	-0.069777	9.602778	-0.359295	0.177232	0.134100	0.141396	-0.281696	-0.718209	-0.938633	0.020443	0.066713	-0.337787
11893	0.982246	0.223802	9.390768	-0.352056	0.139730	0.112964	0.145254	-0.269678	-0.719700	-0.937882	0.028062	0.066468	-0.339370
11894	1.449623	0.080237	9.250509	-0.306173	0.115278	0.053124	0.149388	-0.259849	-0.721735	-0.937458	0.034631	0.066437	-0.339941
11895	1.751389	-0.600590	9.167984	-0.110069	0.069016	0.003050	0.152088	-0.251519	-0.722469	-0.937451	0.037017	0.065966	-0.339799
11896	1.622162	-0.790563	9.633127	0.049230	0.093535	-0.011572	0.154562	-0.251533	-0.719791	-0.937664	0.036688	0.063971	-0.339628
11897	1.129770	-0.762792	9.594438	0.099327	0.151402	0.008543	0.156537	-0.254280	-0.719331	-0.937869	0.035684	0.060549	-0.339797
11898	0.794430	-0.721715	9.588190	0.256813	0.169036	0.011626	0.162955	-0.258831	-0.715851	-0.938135	0.032003	0.055709	-0.340257
11899	0.589135	-0.716504	9.195904	0.419611	0.169176	0.032271	0.167978	-0.270488	-0.713197	-0.938336	0.025130	0.049741	-0.341204
11900	0.432233	-1.042799	9.054123	0.474008	0.098349	0.053542	0.172234	-0.285835	-0.709145	-0.938227	0.016931	0.044717	-0.342702
11901	0.082681	-1.297722	8.953275	0.358555	-0.033606	0.023200	0.173462	-0.296377	-0.706681	-0.938134	0.009865	0.042949	-0.343458
11902	0.149861	-1.371483	9.384417	0.184928	-0.168413	-0.018251	0.169330	-0.305110	-0.706963	-0.938032	0.005186	0.044926	-0.343586
11903	0.140714	-1.303723	9.498222	0.091822	-0.250674	-0.033312	0.162026	-0.308354	-0.706109	-0.938029	0.001672	0.049049	-0.343064
11904	-0.069720	-1.013763	9.404841	0.152349	-0.271738	0.034146	0.154724	-0.312694	-0.703973	-0.937401	-0.003056	0.053181	-0.344153
11905	0.067282	-0.777862	9.822119	0.341556	-0.263299	0.131601	0.145366	-0.320577	-0.706238	-0.936155	-0.011101	0.055773	-0.346957
11906	0.311845	-0.368604	10.576902	0.460930	-0.230504	0.237442	0.137466	-0.334626	-0.704188	-0.934046	-0.021093	0.057020	-0.351941
11907	0.782012	-0.153279	11.406815	0.467730	-0.133023	0.323202	0.129189	-0.351546	-0.701903	-0.931361	-0.030336	0.056304	-0.358435
11908	1.773033	1.368342	10.536201	0.466382	-0.015837	0.292808	0.124293	-0.366707	-0.697453	-0.928870	-0.038833	0.053510	-0.364458
11909	1.953567	0.988306	9.410402	0.394611	0.009114	0.174192	0.120463	-0.385431	-0.693054	-0.927271	-0.045941	0.050581	-0.368103
11910	1.777829	0.062518	9.011964	0.218728	0.005904	0.095228	0.119725	-0.395826	-0.689266	-0.926276	-0.049893	0.049019	-0.370298
11911	0.681769	0.085634	9.057734	-0.010181	-0.006013	0.059484	0.119076	-0.397602	-0.687464	-0.925841	-0.049696	0.049266	-0.371379
11912	-0.678425	0.997544	8.866070	-0.467426	-0.101939	0.050236	0.115890	-0.386912	-0.690931	-0.925713	-0.041783	0.054747	-0.371903
11913	1.482598	0.937516	10.476078	-0.530885	-0.085301	-0.005496	0.113989	-0.371577	-0.695665	-0.926056	-0.032608	0.060205	-0.371122
11914	0.691221	0.695127	10.201352	0.035191	0.001132	-0.106604	0.112138	-0.366367	-0.697914	-0.926782	-0.033411	0.059933	-0.369278
11915	0.676331	0.668385	9.283167	0.035498	-0.065021	-0.168504	0.113203	-0.370752	-0.696421	-0.927927	-0.034780	0.060656	-0.366146
11916	1.741149	-0.354254	9.476106	-0.266835	-0.119578	-0.215496	0.112250	-0.363633	-0.697113	-0.929475	-0.030997	0.064757	-0.361832
11917	1.471252	-0.257936	8.825882	-0.107712	-0.136923	-0.171107	0.109877	-0.359104	-0.698455	-0.930597	-0.030213	0.067906	-0.358420
11918	2.120251	-0.024482	9.748182	-0.054095	-0.105798	-0.171652	0.107638	-0.355398	-0.699678	-0.931651	-0.030232	0.070237	-0.355217
11919	2.032553	-0.164988	10.766264	-0.001454	-0.044774	-0.149925	0.106604	-0.356349	-0.701611	-0.932652	-0.030744	0.070967	-0.352390
11920	1.655397	-0.242753	11.114678	-0.000610	0.047946	-0.121296	0.108826	-0.356909	-0.700745	-0.933510	-0.030602	0.070080	-0.350301
11921	1.756913	-0.229058	11.133185	-0.143706	0.123103	-0.113283	0.112316	-0.350498	-0.699958	-0.934557	-0.027202	0.068705	-0.348057
11922	1.080516	-0.278437	11.349931	-0.294148	0.214099	-0.064516	0.118039	-0.344509	-0.701796	-0.935410	-0.020329	0.066796	-0.346602
11923	1.187934	-0.065099	9.818241	-0.381555	0.272115	-0.064898	0.124645	-0.333326	-0.702819	-0.936338	-0.011357	0.064289	-0.344977
11924	0.099081	-0.357300	9.012008	-0.632911	0.153149	0.104072	0.131229	-0.316807	-0.706118	-0.935860	0.001660	0.065889	-0.346152
11925	0.765563	0.355996	8.024357	-0.738902	0.033921	0.190952	0.133987	-0.293974	-0.709814	-0.934451	0.016003	0.070283	-0.348720
11926	1.213646	0.193096	8.590570	-0.316915	-0.116737	0.202113	0.130666	-0.282736	-0.712757	-0.932728	0.021369	0.074691	-0.352113
11927	0.302052	0.309962	9.878259	0.151703	-0.197095	0.193170	0.122825	-0.282420	-0.713670	-0.931126	0.017400	0.077106	-0.356029
11928	0.448140	1.109192	11.284825	0.439866	-0.185021	0.149582	0.116618	-0.294151	-0.713692	-0.929866	0.008096	0.077446	-0.359562
11929	0.714301	1.525454	11.239251	0.547831	-0.087711	0.050274	0.108195	-0.308335	-0.711248	-0.929418	-0.002812	0.074920	-0.361333
11930	0.788451	0.798899	9.778750	0.419378	-0.047982	0.012334	0.106192	-0.326110	-0.707773	-0.929186	-0.010962	0.072862	-0.362193
11931	1.155243	0.119942	8.900241	0.223538	-0.035695	0.012484	0.106119	-0.336918	-0.706714	-0.929004	-0.015564	0.071677	-0.362727
11932	1.313440	-0.066655	9.629694	0.061220	-0.057063	0.066635	0.105879	-0.340747	-0.706490	-0.928406	-0.017046	0.072396	-0.364047
11933	1.728628	-0.779828	10.269170	0.098542	-0.094103	0.090280	0.101828	-0.341820	-0.705017	-0.927592	-0.019617	0.073249	-0.365819
11934	2.022022	-0.945694	10.257523	0.323088	-0.062661	0.106007	0.099772	-0.348102	-0.704918	-0.926565	-0.025939	0.072170	-0.368234
11935	2.023739	-0.044869	10.700432	0.255207	0.043963	0.104310	0.097985	-0.357534	-0.701622	-0.925726	-0.030362	0.069370	-0.370538
11936	1.642819	0.722000	10.404930	-0.094371	0.152558	0.090978	0.100884	-0.362886	-0.699650	-0.925299	-0.027384	0.067382	-0.372198
11937	1.444308	0.026065	8.824573	-0.389441	0.166881	0.092357	0.105026	-0.353877	-0.702727	-0.925027	-0.018999	0.067094	-0.373446
11938	1.412944	-0.983717	8.854089	-0.369998	0.116084	0.123839	0.107444	-0.341304	-0.704450	-0.924356	-0.011147	0.067837	-0.375286
11939	1.121884	-0.858376	9.776047	-0.216383	0.110679	0.159397	0.110284	-0.333109	-0.707774	-0.923353	-0.006232	0.067328	-0.377953
11940	1.109954	-0.838983	9.795598	-0.252276	0.135973	0.189194	0.112862	-0.325735	-0.709550	-0.922103	-0.000317	0.066828	-0.381129
11941	1.073410	-0.545419	9.751225	-0.284522	0.152567	0.204952	0.114661	-0.320135	-0.709651	-0.920729	0.006261	0.066068	-0.384519
11942	1.072966	-0.599122	9.491071	-0.273719	0.161389	0.199771	0.117245	-0.313718	-0.711696	-0.919331	0.012777	0.065257	-0.387826
11943	0.983366	-0.295611	9.418431	-0.146518	0.107316	0.154772	0.119817	-0.307577	-0.709476	-0.918231	0.016390	0.064267	-0.390452
11944	1.053195	-0.668187	9.663475	-0.080296	0.093305	0.139240	0.122420	-0.303485	-0.712966	-0.917220	0.018744	0.063217	-0.392888
11945	1.300938	-0.461262	9.538752	-0.005121	0.068791	0.132620	0.123980	-0.303221	-0.711047	-0.916266	0.019411	0.061849	-0.395289
11946	0.347849	-1.058206	10.092838	0.180045	0.121496	0.139600	0.125694	-0.305419	-0.711741	-0.915359	0.017216	0.058226	-0.398034
11947	1.572901	-0.933735	9.877028	-0.236189	0.204900	0.210549	0.129217	-0.304754	-0.711141	-0.913821	0.023296	0.056198	-0.401536
11948	1.051620	-0.887144	9.627327	-0.646137	0.260854	0.269617	0.133196	-0.290547	-0.713389	-0.911529	0.037469	0.056570	-0.405600
11949	0.109404	-0.965754	9.831611	-1.079488	0.358761	0.358718	0.142332	-0.263782	-0.715849	-0.907965	0.060334	0.058414	-0.410546
11950	0.518041	-1.221695	9.757854	-0.866977	0.419699	0.473103	0.151981	-0.234419	-0.719584	-0.903306	0.080028	0.057409	-0.417537
11951	1.375818	-1.467402	9.456847	0.430399	0.545768	0.514435	0.162797	-0.230238	-0.716990	-0.900199	0.077233	0.043071	-0.426406
11952	1.284342	-1.423828	9.316351	0.864134	0.551530	0.369620	0.178482	-0.257414	-0.710511	-0.898639	0.066651	0.025275	-0.432859
11953	0.072423	-1.412531	9.920517	0.533682	0.503050	0.207017	0.190752	-0.282793	-0.702152	-0.897715	0.061326	0.011330	-0.436141
11954	-0.411779	-1.565169	9.105865	0.095658	0.496407	0.139608	0.206236	-0.298203	-0.694519	-0.896659	0.063935	0.001494	-0.438079
11955	-1.247253	-0.938564	10.545350	0.027933	0.561248	0.062153	0.219030	-0.297863	-0.690829	-0.896113	0.068191	-0.008919	-0.438465
11956	-1.491999	-0.669910	8.901982	0.073596	0.578657	-0.089728	0.235338	-0.294533	-0.687680	-0.896827	0.071926	-0.019730	-0.436049
11957	-1.718054	-1.183556	7.876685	0.233144	0.481150	-0.155902	0.250754	-0.298041	-0.679929	-0.898274	0.071879	-0.030243	-0.432461
11958	-1.261275	-0.816420	8.768538	0.192362	0.406735	-0.283439	0.262661	-0.303169	-0.675245	-0.900697	0.072078	-0.038723	-0.426674
11959	-1.263450	-1.156853	9.903740	0.103464	0.415595	-0.440997	0.278201	-0.304351	-0.669542	-0.904215	0.073992	-0.046527	-0.418038
11960	-1.211982	-1.392516	10.044776	-0.024877	0.428031	-0.552981	0.294371	-0.300336	-0.665349	-0.908304	0.078499	-0.053152	-0.407426
11961	-1.087722	-1.580486	10.238603	-0.142869	0.387778	-0.596363	0.308022	-0.289468	-0.662215	-0.912429	0.084800	-0.058117	-0.396112
11962	-1.398053	-1.734131	9.537790	-0.267702	0.277531	-0.507715	0.317864	-0.275022	-0.659376	-0.915586	0.092442	-0.060110	-0.386709
