# Supplementary material for: Identification of Haptic Based Guiding Using Hard Reins
Source: PLoS One. 2015 Jul 22;10(7):e0132020. doi: 10.1371/journal.pone.0132020 (PMC4511788; doi:10.1371/journal.pone.0132020)
Supplement: S1 File — (ZIP) [file pone.0132020.s001.zip › MotionData1/Subject2/T18/gc18.txt]

// Start Time: 0
// Sample rate: 25.0Hz
// Scenario: 4.9
// Firmware Version: 2.6.1
Counter	Acc_X	Acc_Y	Acc_Z	Gyr_X	Gyr_Y	Gyr_Z	Mag_X	Mag_Y	Mag_Z	Quat_w	Quat_x	Quat_y	Quat_z
11390	9.420056	0.183217	-3.014346	-0.564538	0.045915	0.034415	-0.807636	0.252049	-0.009215	0.353919	-0.681677	-0.401320	-0.498999
11391	9.331222	0.244005	-3.043898	-0.575451	0.029501	0.060918	-0.807222	0.252883	-0.010040	0.349930	-0.684882	-0.396099	-0.501589
11392	9.306504	0.125865	-3.025634	-0.539154	0.045955	0.015220	-0.806115	0.253992	-0.010728	0.347439	-0.687626	-0.390480	-0.503966
11393	9.409595	-0.097226	-3.045028	-0.544703	0.042687	-0.018448	-0.806396	0.254826	-0.010856	0.343179	-0.689781	-0.386490	-0.507007
11394	9.354868	0.057614	-3.070844	-0.559344	0.030176	-0.022071	-0.807792	0.256495	-0.011381	0.339882	-0.692457	-0.381250	-0.509541
11395	9.378476	0.048193	-3.007951	-0.555738	0.030207	-0.027336	-0.808339	0.254555	-0.011674	0.335282	-0.694671	-0.377289	-0.512515
11396	9.498466	0.009199	-2.940025	-0.559259	0.033564	0.002696	-0.808200	0.254555	-0.011675	0.332235	-0.697419	-0.371641	-0.514888
11397	9.397736	0.203233	-2.927559	-0.550337	0.004564	0.016252	-0.805983	0.255940	-0.012507	0.327966	-0.700109	-0.367232	-0.517133
11398	9.416689	0.140379	-2.912386	-0.542146	0.017323	-0.004082	-0.806264	0.256772	-0.012497	0.324935	-0.702785	-0.361925	-0.519154
11399	9.406896	0.123587	-2.902521	-0.526945	-0.008655	-0.028520	-0.807924	0.255113	-0.012778	0.320435	-0.705061	-0.358410	-0.521299
11400	9.421683	0.154755	-2.927050	-0.545151	-0.002048	-0.051765	-0.807918	0.253726	-0.012792	0.316699	-0.707544	-0.353835	-0.523340
11401	9.301484	0.232700	-2.949504	-0.542204	0.019294	-0.023567	-0.809719	0.252481	-0.012376	0.312231	-0.709590	-0.349854	-0.525923
11402	9.421887	0.188522	-2.937091	-0.546922	0.006071	-0.051831	-0.808880	0.251512	-0.013637	0.308501	-0.711930	-0.345176	-0.528049
11403	9.409782	0.208020	-2.922796	-0.557874	-0.008407	-0.039486	-0.810537	0.249019	-0.013650	0.303448	-0.714181	-0.341370	-0.530407
11404	9.267456	0.213720	-2.927501	-0.541437	-0.005975	-0.019875	-0.808868	0.248177	-0.011735	0.300026	-0.716760	-0.336333	-0.532089
11405	9.332635	0.179359	-2.946534	-0.566953	-0.018428	-0.023626	-0.809974	0.246788	-0.010358	0.294937	-0.719206	-0.332204	-0.534224
11406	8.989100	0.403255	-3.040385	-0.561065	0.015110	0.046971	-0.810954	0.248735	-0.011299	0.292059	-0.722040	-0.325836	-0.535901
11407	10.003877	-0.235261	-2.879987	-0.548672	-0.026934	0.017415	-0.807083	0.252883	-0.009902	0.287616	-0.724667	-0.321297	-0.537497
11408	9.628812	0.144086	-2.878886	-0.530734	-0.042125	-0.008849	-0.808056	0.253024	-0.010170	0.284178	-0.727498	-0.316359	-0.538430
11409	9.402506	0.193553	-2.925041	-0.545449	-0.066292	-0.021296	-0.810835	0.252887	-0.008767	0.279110	-0.730209	-0.312584	-0.539614
11410	9.275114	0.273929	-2.952345	-0.572843	-0.081360	-0.035692	-0.809868	0.253148	-0.004346	0.274496	-0.733455	-0.307769	-0.540347
11411	9.090525	0.380747	-3.059599	-0.552974	-0.035984	0.114631	-0.809727	0.252731	-0.003936	0.270956	-0.736636	-0.301697	-0.541229
11412	9.549363	0.215203	-3.179172	-0.547120	-0.085805	0.047851	-0.808635	0.256743	-0.001690	0.267570	-0.740217	-0.295920	-0.541217
11413	9.240952	0.255536	-3.222699	-0.541627	-0.056630	0.003449	-0.807102	0.255347	-0.000057	0.262846	-0.742818	-0.291671	-0.542274
11414	9.467361	0.021776	-3.278381	-0.563360	-0.047424	-0.004805	-0.808219	0.256175	0.001897	0.258850	-0.745675	-0.286259	-0.543158
11415	8.932377	0.189355	-3.296448	-0.554023	-0.042730	0.062421	-0.807810	0.257554	0.004121	0.254650	-0.748455	-0.280869	-0.544133
11416	9.172564	0.101502	-3.191895	-0.548578	-0.011610	0.008363	-0.807958	0.259352	0.005939	0.251191	-0.750841	-0.275207	-0.545346
11417	9.350738	0.023146	-3.176763	-0.559646	-0.023897	-0.019973	-0.807545	0.259900	0.007601	0.246108	-0.752909	-0.270841	-0.546996
11418	9.264171	0.154326	-3.153949	-0.566843	-0.016789	-0.005949	-0.808102	0.260460	0.006505	0.242167	-0.755278	-0.265189	-0.548257
11419	9.240452	0.144448	-3.211794	-0.546880	-0.016797	-0.015450	-0.807537	0.258240	0.006201	0.237354	-0.757154	-0.260813	-0.549870
11420	9.298791	0.165555	-3.255598	-0.546893	-0.016747	-0.019857	-0.806710	0.259341	0.008280	0.233541	-0.759273	-0.255562	-0.551046
11421	9.274370	0.110193	-3.245283	-0.530354	0.000995	0.001446	-0.807543	0.259062	0.009390	0.229248	-0.760894	-0.250986	-0.552714
11422	9.438138	0.056107	-3.227986	-0.557693	-0.013274	0.001240	-0.807820	0.258784	0.009805	0.225502	-0.763052	-0.245252	-0.553851
11423	9.346438	-0.016033	-3.263300	-0.568580	-0.013210	-0.001568	-0.807546	0.259755	0.009398	0.220517	-0.764915	-0.240317	-0.555451
11424	9.380709	0.031836	-3.302538	-0.552228	-0.018791	0.010173	-0.807551	0.260724	0.010238	0.216907	-0.767067	-0.234502	-0.556389
11425	9.173411	0.037794	-3.331321	-0.544979	-0.018768	0.001371	-0.807557	0.261826	0.012462	0.212281	-0.768828	-0.229765	-0.557717
11426	9.240909	0.027734	-3.326466	-0.541171	0.024710	-0.025378	-0.806308	0.261820	0.013282	0.208626	-0.770203	-0.224410	-0.559377
11427	9.326776	-0.010774	-3.215010	-0.545860	0.003113	-0.025293	-0.805746	0.260574	0.012159	0.203788	-0.771532	-0.219938	-0.561102
11428	9.113435	0.066972	-3.362975	-0.557524	0.015637	-0.011379	-0.807690	0.260299	0.012862	0.199979	-0.773057	-0.214200	-0.562592
11429	9.294447	0.085207	-3.356173	-0.548269	0.042597	-0.006090	-0.807134	0.260581	0.011201	0.195482	-0.773966	-0.209209	-0.564797
11430	9.279930	0.075633	-3.356046	-0.548232	0.044332	0.000973	-0.808242	0.260034	0.009544	0.192062	-0.775098	-0.203246	-0.566591
11431	9.342351	0.172454	-3.267814	-0.548286	0.038902	0.004565	-0.806851	0.259614	0.009667	0.187662	-0.776019	-0.198071	-0.568635
11432	9.259879	-0.001201	-3.297176	-0.551899	0.034367	0.008052	-0.806993	0.260448	0.009401	0.184209	-0.777221	-0.191974	-0.570211
11433	9.375638	0.036913	-3.268762	-0.559179	0.044488	-0.009761	-0.806854	0.260731	0.007604	0.179492	-0.777987	-0.186842	-0.572371
11434	9.368490	0.070817	-3.264299	-0.551981	0.022636	0.011691	-0.807684	0.259901	0.007326	0.176021	-0.779249	-0.180707	-0.573701
11435	9.317624	0.061593	-3.244799	-0.552058	0.011850	0.008206	-0.807407	0.260179	0.006911	0.171492	-0.780354	-0.175462	-0.575197
11436	9.172978	0.062384	-3.263943	-0.546460	0.029746	0.016979	-0.806305	0.262533	0.007204	0.168177	-0.781446	-0.169264	-0.576549
11437	9.283225	-0.020104	-3.205183	-0.546291	0.040284	0.047888	-0.805476	0.263646	0.005826	0.164288	-0.782264	-0.163338	-0.578268
11438	9.336922	0.211755	-3.171601	-0.526626	0.007969	0.026239	-0.805755	0.263642	0.007211	0.161305	-0.783489	-0.157277	-0.579128
11439	9.389335	0.107748	-3.134268	-0.553809	0.026264	0.009881	-0.804650	0.265306	0.006390	0.156798	-0.784294	-0.151883	-0.580714
11440	9.327248	0.250613	-3.150276	-0.567683	0.001311	-0.013122	-0.806037	0.265173	0.005569	0.152682	-0.785521	-0.145966	-0.581668
11441	9.332002	0.202166	-3.164239	-0.559485	-0.002430	-0.002392	-0.804651	0.265443	0.006944	0.147840	-0.786558	-0.140767	-0.582798
11442	9.249707	0.198033	-3.135089	-0.561168	0.015523	0.004536	-0.803959	0.266274	0.006671	0.144059	-0.787561	-0.134589	-0.583850
11443	9.346442	0.240887	-3.140529	-0.544654	0.033300	0.024108	-0.804104	0.267805	0.005305	0.139842	-0.788130	-0.129023	-0.585362
11444	9.225706	0.193231	-3.154332	-0.553637	0.042257	0.032764	-0.804375	0.266983	0.002256	0.136567	-0.788783	-0.122397	-0.586677
11445	9.235023	0.178901	-3.117943	-0.558842	0.080075	0.037777	-0.803686	0.268936	-0.001741	0.132390	-0.788793	-0.116303	-0.588857
11446	9.341398	0.105361	-3.177668	-0.560494	0.109007	0.028749	-0.803277	0.271583	-0.005589	0.129106	-0.788571	-0.109466	-0.591189
11447	9.239600	0.108782	-3.119583	-0.551179	0.132118	0.057001	-0.803826	0.271189	-0.011952	0.125384	-0.787895	-0.103010	-0.594046
11448	9.289514	0.041218	-3.053660	-0.561853	0.151702	0.088601	-0.800499	0.274112	-0.017480	0.122866	-0.787184	-0.095090	-0.596827
11449	9.312023	-0.103044	-2.914362	-0.550889	0.167039	0.079768	-0.801621	0.278020	-0.024485	0.119483	-0.786029	-0.088177	-0.600089
11450	9.312827	-0.327165	-2.815218	-0.536209	0.187679	0.079780	-0.800235	0.279981	-0.031252	0.117316	-0.784686	-0.080605	-0.603330
11451	9.384871	-0.361267	-2.785940	-0.534462	0.209847	0.019518	-0.798431	0.281660	-0.037196	0.113544	-0.782768	-0.074715	-0.607289
11452	9.450850	-0.404028	-2.601926	-0.550663	0.213110	0.065309	-0.798433	0.283484	-0.043540	0.111009	-0.781003	-0.067128	-0.610905
11453	9.401396	-0.596662	-2.541724	-0.532236	0.230680	0.103418	-0.795660	0.285711	-0.047964	0.108336	-0.778824	-0.059888	-0.614906
11454	9.511271	-0.766107	-2.477161	-0.561158	0.245118	0.116259	-0.794002	0.288774	-0.052925	0.106289	-0.776616	-0.051297	-0.618821
11455	9.529721	-0.867332	-2.415653	-0.557577	0.243423	0.102145	-0.793188	0.293633	-0.055094	0.103242	-0.774194	-0.043713	-0.622940
11456	9.609762	-0.817740	-2.133628	-0.558517	0.237862	0.119870	-0.790710	0.299318	-0.056299	0.101261	-0.771919	-0.035108	-0.626622
11457	9.715053	-0.776479	-1.998927	-0.543406	0.194639	0.110601	-0.788510	0.304866	-0.058057	0.098521	-0.769943	-0.027652	-0.629855
11458	9.727099	-0.614145	-1.918606	-0.534560	0.165826	0.104709	-0.787414	0.307902	-0.054023	0.096661	-0.768381	-0.019723	-0.632344
11459	9.800935	-0.604128	-1.788346	-0.536508	0.151472	0.099477	-0.785499	0.314268	-0.051344	0.093869	-0.766810	-0.012606	-0.634848
11460	9.921618	-0.609752	-1.793277	-0.529583	0.099243	0.094595	-0.784132	0.318409	-0.046194	0.091930	-0.765969	-0.005021	-0.636251
11461	9.916487	-0.546456	-1.723909	-0.564467	0.039895	0.099863	-0.783185	0.323383	-0.041171	0.088690	-0.765761	0.002249	-0.636976
11462	9.710344	-0.553555	-1.907179	-0.551917	0.012899	0.087756	-0.780843	0.327249	-0.037276	0.086308	-0.765957	0.009857	-0.636996
11463	9.633101	-0.543357	-1.899941	-0.548656	-0.026416	0.049097	-0.780297	0.328758	-0.032700	0.082658	-0.766481	0.016030	-0.636724
11464	9.707796	-0.652806	-1.937478	-0.543550	-0.091395	0.059290	-0.779481	0.331226	-0.024382	0.080061	-0.767902	0.022920	-0.635131
11465	9.689177	-0.532052	-1.967794	-0.545748	-0.136181	0.032129	-0.780882	0.332313	-0.016476	0.076261	-0.769743	0.028616	-0.633136
11466	9.595942	-0.537023	-2.083587	-0.542428	-0.159099	-0.026092	-0.779506	0.334232	-0.010520	0.072624	-0.771976	0.034072	-0.630569
11467	9.499683	-0.701454	-2.197597	-0.544349	-0.156852	-0.075704	-0.779780	0.332274	-0.005144	0.067470	-0.774064	0.038058	-0.628350
11468	9.577789	-0.707505	-2.313608	-0.555813	-0.204666	-0.160448	-0.781160	0.328930	0.000503	0.061961	-0.776898	0.041544	-0.625192
11469	9.741926	-0.669788	-2.299752	-0.561180	-0.206719	-0.127729	-0.782811	0.323921	0.006688	0.055907	-0.779581	0.044879	-0.622185
11470	9.506383	-0.654530	-2.415581	-0.552078	-0.188444	-0.163161	-0.785445	0.321550	0.012632	0.050401	-0.782114	0.048292	-0.619213
11471	9.287262	-0.629303	-2.466307	-0.571906	-0.166772	-0.160912	-0.786396	0.315575	0.016727	0.043712	-0.784246	0.051295	-0.616778
11472	9.207963	-0.653315	-2.521504	-0.540628	-0.116667	-0.139639	-0.789718	0.312527	0.018242	0.038597	-0.785769	0.055001	-0.614859
11473	9.475267	-0.457735	-2.664179	-0.545865	-0.079672	-0.138072	-0.791373	0.309477	0.019053	0.032496	-0.786702	0.058121	-0.613732
11474	9.573303	-0.222034	-2.744256	-0.567102	0.027850	-0.158388	-0.793154	0.304782	0.013763	0.026565	-0.786411	0.061954	-0.614015
11475	9.298536	-0.179375	-2.768525	-0.555500	0.144959	-0.166099	-0.795774	0.301766	0.004900	0.019680	-0.784544	0.064872	-0.616356
11476	8.952898	-0.157847	-2.379308	-0.544339	0.169645	-0.118436	-0.796582	0.297355	-0.002747	0.014423	-0.782354	0.069114	-0.618819
11477	9.107427	0.073800	-2.278206	-0.553443	0.202582	-0.166459	-0.798649	0.295733	-0.014366	0.007478	-0.779675	0.072000	-0.621986
11478	9.337939	0.459146	-2.253821	-0.567273	0.234193	-0.262260	-0.800972	0.288560	-0.024657	-0.000012	-0.776782	0.074284	-0.625374
11479	9.969292	0.609087	-2.372313	-0.539415	0.200067	-0.279263	-0.805224	0.278911	-0.039939	-0.008172	-0.774171	0.075192	-0.628442
11480	10.018531	0.312287	-2.639672	-0.536483	0.090457	-0.313956	-0.808782	0.268695	-0.051912	-0.015613	-0.773042	0.076296	-0.629556
11481	9.997241	0.760957	-2.789617	-0.545931	0.032762	-0.303037	-0.811655	0.259851	-0.060003	-0.023947	-0.772471	0.076924	-0.629919
11482	10.069501	0.561861	-2.867224	-0.554842	0.014129	-0.230493	-0.814251	0.250441	-0.064645	-0.030501	-0.772073	0.079568	-0.629796
11483	10.002937	0.653573	-2.952723	-0.582196	0.001725	-0.239581	-0.817962	0.242147	-0.070234	-0.038566	-0.771694	0.081635	-0.629553
11484	9.562077	0.599508	-2.767904	-0.564864	0.014195	-0.239561	-0.817640	0.232730	-0.074760	-0.045385	-0.771212	0.084255	-0.629344
11485	9.054084	0.404932	-2.707067	-0.567634	0.012545	-0.262716	-0.821763	0.223327	-0.080634	-0.053532	-0.770662	0.085770	-0.629172
11486	8.966516	0.658116	-2.497156	-0.560186	0.046619	-0.249564	-0.824503	0.215587	-0.086779	-0.060455	-0.769700	0.088133	-0.629397
11487	9.272241	0.496830	-2.476437	-0.568989	0.077099	-0.225043	-0.826128	0.206591	-0.091285	-0.068249	-0.768178	0.090169	-0.630170
11488	9.439416	0.757016	-2.436073	-0.558158	0.057873	-0.193770	-0.827203	0.199120	-0.096334	-0.074449	-0.766886	0.093343	-0.630579
11489	9.439420	0.856389	-2.388860	-0.563753	0.024340	-0.168849	-0.829114	0.191644	-0.098886	-0.081347	-0.765850	0.096243	-0.630550
11490	9.530883	0.950534	-2.312717	-0.564814	0.002701	-0.165163	-0.829919	0.185411	-0.100880	-0.087175	-0.765107	0.100015	-0.630087
11491	9.521950	0.991215	-2.385642	-0.543385	-0.054998	-0.171628	-0.831985	0.181256	-0.101184	-0.093635	-0.765035	0.102744	-0.628807
11492	9.435498	1.241068	-2.320663	-0.529772	-0.072571	-0.128887	-0.832803	0.176809	-0.097766	-0.098311	-0.765152	0.106756	-0.627280
11493	9.493504	1.361823	-2.273766	-0.544229	-0.086522	-0.072329	-0.835015	0.174034	-0.095979	-0.103481	-0.765198	0.111061	-0.625643
11494	9.474956	1.540690	-2.285401	-0.558560	-0.069667	-0.035426	-0.836408	0.174024	-0.091819	-0.107426	-0.764943	0.116847	-0.624234
11495	9.459030	1.260795	-2.233935	-0.545724	-0.070885	-0.008770	-0.835561	0.170409	-0.089650	-0.111868	-0.764569	0.122092	-0.622907
11496	9.377199	1.338695	-2.225030	-0.556578	-0.063664	-0.005410	-0.835436	0.173595	-0.088511	-0.115413	-0.764089	0.128289	-0.621602
11497	9.329035	1.222575	-2.293737	-0.569084	-0.040283	0.004894	-0.836544	0.171921	-0.084647	-0.120120	-0.763164	0.133946	-0.620653
11498	9.319405	1.312298	-2.253651	-0.556157	-0.002501	0.004821	-0.837100	0.172204	-0.086023	-0.123679	-0.761812	0.140135	-0.620248
11499	9.265280	1.332862	-2.111257	-0.556043	0.019095	0.006444	-0.836553	0.174002	-0.084903	-0.128330	-0.760092	0.145486	-0.620182
11500	9.201418	1.351132	-1.959160	-0.541421	0.051682	-0.019258	-0.837655	0.172349	-0.087677	-0.132104	-0.758091	0.150974	-0.620526
11501	9.415867	1.243400	-1.967910	-0.577705	0.057267	-0.017917	-0.836125	0.172352	-0.089626	-0.137493	-0.755822	0.156095	-0.620857
11502	9.649960	1.144967	-2.015447	-0.551963	0.091174	0.007868	-0.836402	0.172777	-0.092109	-0.141198	-0.753131	0.161997	-0.621783
11503	9.615028	0.855255	-2.007335	-0.559944	0.090794	0.051964	-0.835012	0.173342	-0.096263	-0.145528	-0.750174	0.167838	-0.622809
11504	9.761991	0.573365	-2.110696	-0.566209	0.074246	0.092685	-0.835295	0.175438	-0.101080	-0.148314	-0.747272	0.175219	-0.623607
11505	9.404763	0.410851	-2.180888	-0.544636	0.051041	0.052296	-0.833771	0.176685	-0.101770	-0.152217	-0.744766	0.180992	-0.624016
11506	9.220911	0.405574	-2.436692	-0.556619	0.026051	0.031052	-0.833363	0.178765	-0.102029	-0.155436	-0.742617	0.187455	-0.623875
11507	9.372881	0.349400	-2.764860	-0.545950	0.088454	0.101604	-0.832263	0.181258	-0.101458	-0.158823	-0.739385	0.193871	-0.624900
11508	10.895520	0.415522	-3.023744	-0.557674	0.190339	0.219714	-0.830761	0.188481	-0.106098	-0.160304	-0.734341	0.202593	-0.627695
11509	10.671217	0.001881	-2.929432	-0.572776	0.118800	0.163257	-0.829815	0.195849	-0.112115	-0.163340	-0.730309	0.210166	-0.629125
11510	9.512141	-0.348963	-3.008531	-0.547993	0.008868	0.135635	-0.827897	0.202229	-0.113447	-0.164954	-0.727788	0.218082	-0.628932
11511	8.806525	-0.246801	-2.839598	-0.555189	0.015912	0.147754	-0.826533	0.207767	-0.111464	-0.167399	-0.725096	0.225572	-0.628753
11512	9.223594	-0.445894	-2.569746	-0.560975	-0.010673	0.105434	-0.825733	0.215246	-0.109042	-0.169468	-0.722807	0.233246	-0.628035
11513	9.832457	0.158541	-2.681198	-0.552153	-0.045915	0.123653	-0.825201	0.220227	-0.105813	-0.171820	-0.720932	0.240568	-0.626786
11514	9.671396	-0.052778	-2.243723	-0.565354	-0.115192	0.114997	-0.824948	0.224503	-0.098579	-0.173311	-0.719790	0.248760	-0.624487
11515	9.144215	-0.273033	-2.830093	-0.539071	-0.145937	0.108308	-0.823589	0.230441	-0.091889	-0.175123	-0.719206	0.256049	-0.621702
11516	9.136365	-0.422768	-2.823579	-0.543522	-0.158930	0.151662	-0.822500	0.234724	-0.087565	-0.175602	-0.718385	0.264611	-0.618925
11517	9.345798	-0.510926	-2.798715	-0.570926	-0.158353	0.104483	-0.823777	0.239699	-0.081142	-0.177784	-0.717784	0.272298	-0.615656
11518	9.530893	-0.494062	-3.006937	-0.545271	-0.126009	0.104634	-0.821163	0.244385	-0.073921	-0.179025	-0.716688	0.280051	-0.613091
11519	9.535883	-0.397273	-2.981446	-0.548814	-0.107969	0.104494	-0.820910	0.249223	-0.069170	-0.181108	-0.715468	0.287291	-0.610549
11520	9.308269	-0.424305	-2.896276	-0.542482	-0.099712	0.081462	-0.818981	0.251553	-0.061969	-0.182719	-0.714093	0.294547	-0.608217
11521	9.162599	-0.534177	-2.836868	-0.552484	-0.098707	0.072446	-0.819141	0.255843	-0.058881	-0.185249	-0.712858	0.301338	-0.605567
11522	9.413737	-0.385613	-2.785707	-0.546955	-0.078877	0.072457	-0.818179	0.257775	-0.056655	-0.187139	-0.711175	0.308406	-0.603402
11523	9.471099	-0.482477	-2.760542	-0.544827	-0.032074	0.076616	-0.817505	0.262486	-0.055782	-0.189881	-0.709064	0.314901	-0.601674
11524	9.588022	-0.464700	-2.891367	-0.561209	0.002962	-0.000722	-0.818345	0.263593	-0.054242	-0.193343	-0.706715	0.320758	-0.600239
11525	9.612490	-0.268797	-2.840431	-0.558969	0.089633	-0.020663	-0.817783	0.263051	-0.058817	-0.198203	-0.703637	0.325554	-0.599687
11526	8.812218	-0.510263	-2.457335	-0.546364	0.085206	-0.049009	-0.816673	0.263749	-0.060754	-0.202543	-0.700594	0.330197	-0.599262
11527	9.188079	-0.233405	-2.245893	-0.558998	0.140710	-0.097166	-0.818881	0.261132	-0.064914	-0.208629	-0.697332	0.333679	-0.599049
11528	9.657453	0.235310	-2.174435	-0.530534	0.115433	-0.197374	-0.818309	0.257810	-0.067165	-0.214703	-0.694904	0.335902	-0.598483
11529	9.977656	0.193178	-2.406341	-0.574318	0.084216	-0.204700	-0.821894	0.252705	-0.073000	-0.221913	-0.692894	0.338246	-0.596861
11530	9.736978	0.339601	-2.419733	-0.549216	0.014407	-0.172161	-0.822422	0.246754	-0.076377	-0.227242	-0.691347	0.341448	-0.594822
11531	9.322901	0.334131	-2.552005	-0.549470	-0.031555	-0.175499	-0.824484	0.242188	-0.078483	-0.232968	-0.690569	0.344374	-0.591816
11532	9.516949	0.295755	-2.696803	-0.553107	-0.040601	-0.166598	-0.827937	0.237483	-0.079058	-0.237889	-0.689553	0.347917	-0.588965
11533	9.542212	0.522522	-2.733193	-0.533202	-0.057045	-0.150305	-0.828608	0.232218	-0.080352	-0.242905	-0.688929	0.351087	-0.585758
11534	9.445539	0.406904	-2.770432	-0.572230	-0.075199	-0.117066	-0.829830	0.225564	-0.080411	-0.247247	-0.687810	0.355669	-0.582482
11535	9.250254	0.369201	-2.813240	-0.549202	-0.029429	-0.111813	-0.830791	0.222510	-0.078775	-0.252209	-0.686466	0.359393	-0.579648
11536	9.258468	0.545302	-2.853873	-0.561988	-0.013656	-0.154496	-0.833275	0.218774	-0.079625	-0.257261	-0.684881	0.363000	-0.577050
11537	9.437487	0.609264	-2.878988	-0.534516	0.014909	-0.136611	-0.834225	0.214352	-0.084089	-0.262612	-0.683230	0.365956	-0.574724
11538	9.553271	0.841260	-2.760926	-0.547255	0.035036	-0.161606	-0.835313	0.208804	-0.083032	-0.267876	-0.681148	0.369008	-0.572812
11539	9.533291	0.999478	-2.598368	-0.553654	0.036866	-0.161684	-0.836266	0.204652	-0.085003	-0.273934	-0.679276	0.371677	-0.570439
11540	9.419446	0.988416	-2.549770	-0.553001	-0.004599	-0.161448	-0.837628	0.198419	-0.086717	-0.278956	-0.677547	0.374977	-0.567896
11541	9.487995	1.050302	-2.647188	-0.540165	-0.030580	-0.081503	-0.839043	0.196254	-0.084508	-0.283412	-0.675864	0.378903	-0.565083
11542	9.582012	0.836495	-2.736740	-0.571022	-0.085339	0.012240	-0.840718	0.197358	-0.081717	-0.286076	-0.673566	0.385173	-0.562237
11543	9.533359	0.735314	-2.735546	-0.534879	-0.154577	0.076759	-0.838786	0.199559	-0.077282	-0.287706	-0.672037	0.391844	-0.558614
11544	9.095273	1.003785	-2.752452	-0.543862	-0.140255	0.087128	-0.841303	0.201619	-0.069080	-0.288710	-0.669845	0.399081	-0.555598
11545	8.977751	1.076654	-2.811095	-0.563977	-0.156289	0.076363	-0.839381	0.205613	-0.061444	-0.290703	-0.668092	0.406028	-0.551622
11546	9.258782	1.296991	-2.845340	-0.528364	-0.113071	0.065986	-0.838982	0.208644	-0.055467	-0.291924	-0.665767	0.412600	-0.548905
11547	9.272108	1.475166	-2.919838	-0.560043	-0.069324	0.026460	-0.838970	0.212446	-0.048941	-0.295129	-0.663421	0.418267	-0.545732
11548	9.293756	1.412068	-2.940908	-0.537885	-0.023655	0.045898	-0.839252	0.212992	-0.046028	-0.297414	-0.660147	0.424103	-0.543955
11549	9.474746	1.183094	-3.049737	-0.544395	0.085301	0.057550	-0.837323	0.216313	-0.044902	-0.301379	-0.655891	0.429030	-0.543057
11550	9.085526	1.030976	-3.035438	-0.573055	0.181487	-0.008939	-0.837178	0.215771	-0.049059	-0.306437	-0.650564	0.433245	-0.543287
11551	9.014455	0.688120	-3.060511	-0.550870	0.270253	-0.074745	-0.836206	0.217033	-0.054032	-0.313479	-0.645333	0.435322	-0.543848
11552	9.300859	-0.084789	-2.711597	-0.539251	0.317844	0.034737	-0.837028	0.215812	-0.061646	-0.318757	-0.638243	0.438806	-0.546342
11553	9.557737	-0.359695	-2.360952	-0.564610	0.326869	0.046770	-0.835091	0.219867	-0.073376	-0.325050	-0.631130	0.442165	-0.548186
11554	9.711912	-0.156846	-2.228119	-0.540573	0.260150	0.042205	-0.833699	0.220720	-0.080708	-0.329694	-0.624477	0.446040	-0.549890
11555	9.791835	-0.230295	-2.299890	-0.529265	0.195570	0.005589	-0.834264	0.223788	-0.085651	-0.334750	-0.619298	0.449283	-0.550051
11556	9.938113	0.077835	-2.342182	-0.567643	0.130318	0.071076	-0.831635	0.226417	-0.085506	-0.338203	-0.613539	0.454603	-0.550022
11557	9.938883	0.387457	-2.292483	-0.555148	0.064753	0.142433	-0.830548	0.231679	-0.083800	-0.340842	-0.608312	0.460634	-0.549181
11558	9.609449	0.245097	-2.203474	-0.559991	0.021641	0.124859	-0.829189	0.238324	-0.080976	-0.342570	-0.603218	0.467197	-0.548179
11559	9.807948	0.374238	-2.219677	-0.566601	-0.001499	0.100211	-0.829212	0.242748	-0.076504	-0.345156	-0.598953	0.473229	-0.546056
11560	9.526150	-0.041804	-2.180832	-0.559886	-0.056673	0.015591	-0.826729	0.245915	-0.071235	-0.347298	-0.595664	0.478954	-0.543297
11561	9.560760	0.110012	-2.213982	-0.536248	-0.075212	0.062011	-0.826888	0.249784	-0.066767	-0.349203	-0.592701	0.484657	-0.540251
11562	9.556880	0.293483	-2.247433	-0.545309	-0.089947	0.102713	-0.825520	0.253366	-0.060379	-0.349871	-0.588961	0.491432	-0.537782
11563	9.659022	0.498230	-2.249855	-0.559825	-0.122985	0.178872	-0.823751	0.260407	-0.051744	-0.350301	-0.585129	0.499035	-0.534674
11564	9.457232	0.158946	-2.221637	-0.547311	-0.100381	0.060252	-0.823638	0.265241	-0.045609	-0.351298	-0.581831	0.505340	-0.531690
11565	9.441860	0.024030	-2.171789	-0.556318	-0.093188	0.065387	-0.822817	0.267304	-0.040892	-0.353168	-0.578757	0.511301	-0.528095
11566	9.516254	-0.065784	-2.161222	-0.545187	-0.059030	0.068850	-0.821586	0.270750	-0.035195	-0.354434	-0.574873	0.517328	-0.525613
11567	9.525828	-0.165157	-2.198784	-0.545117	-0.060995	0.086546	-0.819943	0.275731	-0.032666	-0.356252	-0.571244	0.523124	-0.522595
11568	9.429043	-0.123136	-2.145969	-0.561345	-0.042973	0.093306	-0.818849	0.279045	-0.029044	-0.357577	-0.566748	0.529419	-0.520241
11569	9.661674	0.017630	-2.201005	-0.557337	0.021915	0.093022	-0.819429	0.284309	-0.026634	-0.360317	-0.562023	0.534748	-0.518022
11570	10.140665	0.222595	-2.561519	-0.558843	0.098119	0.044908	-0.816942	0.287494	-0.026759	-0.363574	-0.556520	0.539387	-0.516876
11571	9.249460	0.371792	-2.400111	-0.555324	0.113844	-0.013705	-0.815708	0.291515	-0.027557	-0.368358	-0.551948	0.542758	-0.514859
11572	8.521776	0.544185	-1.842938	-0.566160	0.127118	0.007165	-0.815994	0.293458	-0.027673	-0.372359	-0.546427	0.546767	-0.513626
11573	9.004840	0.884989	-1.731413	-0.553079	0.188165	0.031850	-0.816007	0.297213	-0.030815	-0.377457	-0.540551	0.549957	-0.512717
11574	10.070468	1.289684	-2.022457	-0.554956	0.215807	-0.017598	-0.815727	0.297643	-0.035239	-0.382512	-0.534399	0.552841	-0.512318
11575	10.202720	1.066724	-2.377731	-0.531798	0.158583	-0.075346	-0.814893	0.298773	-0.042288	-0.388151	-0.530128	0.554775	-0.510419
11576	10.433786	1.119558	-2.584000	-0.559547	0.108860	-0.137226	-0.815019	0.296990	-0.048253	-0.393250	-0.526293	0.557184	-0.507855
11577	9.802787	1.017806	-2.487792	-0.561969	0.059218	-0.234406	-0.818049	0.291741	-0.052709	-0.399707	-0.524544	0.558441	-0.503221
11578	9.691572	1.151981	-2.397328	-0.518547	0.024584	-0.214233	-0.819401	0.283570	-0.055273	-0.404181	-0.522688	0.560230	-0.499577
11579	9.604738	1.213089	-2.373732	-0.549451	-0.021968	-0.132933	-0.822150	0.277489	-0.060017	-0.408568	-0.520690	0.563004	-0.494954
11580	9.533662	1.326478	-2.490866	-0.543453	-0.097003	-0.105866	-0.823416	0.273820	-0.059756	-0.410824	-0.518574	0.567111	-0.490602
11581	9.384362	1.254444	-2.567179	-0.542692	-0.153337	-0.056007	-0.822450	0.274496	-0.055192	-0.412885	-0.517030	0.571634	-0.485221
11582	9.224011	1.358122	-2.379663	-0.553529	-0.179242	0.021845	-0.823850	0.275725	-0.048251	-0.413029	-0.514116	0.577774	-0.480905
11583	9.068362	1.360071	-2.224845	-0.542415	-0.168049	0.070522	-0.823030	0.277647	-0.042565	-0.413686	-0.511214	0.583645	-0.476322
11584	9.351076	1.265892	-2.315985	-0.564158	-0.189085	0.119987	-0.821088	0.277345	-0.036358	-0.412832	-0.507085	0.590890	-0.472529
11585	9.687465	1.299367	-2.420702	-0.556544	-0.160719	0.172173	-0.819176	0.283840	-0.029942	-0.412744	-0.502731	0.597767	-0.468592
11586	9.689098	1.324614	-2.616701	-0.540156	-0.159020	0.174145	-0.818071	0.290950	-0.022565	-0.411431	-0.497780	0.604984	-0.465762
11587	9.500018	1.360421	-2.491210	-0.545708	-0.184441	0.195427	-0.815462	0.296607	-0.015611	-0.410714	-0.493380	0.612073	-0.461798
11588	9.408369	1.385193	-2.486531	-0.547341	-0.146472	0.181005	-0.811472	0.303920	-0.006714	-0.409501	-0.488078	0.619212	-0.458983
11589	9.185409	1.426137	-2.346555	-0.532822	-0.132847	0.158044	-0.809692	0.308323	0.002723	-0.409632	-0.483694	0.625273	-0.455275
11590	9.031261	1.397780	-2.399187	-0.566890	-0.072495	0.174935	-0.807500	0.314261	0.009130	-0.409531	-0.477544	0.631820	-0.452814
11591	8.924294	1.340915	-2.325926	-0.541126	-0.013074	0.164223	-0.805851	0.317429	0.014682	-0.411193	-0.471863	0.636915	-0.450117
11592	8.894158	1.249949	-2.218561	-0.541705	0.040978	0.163861	-0.803106	0.324342	0.019297	-0.412336	-0.464955	0.642095	-0.448899
11593	9.068028	1.209979	-2.252173	-0.545988	0.112696	0.108555	-0.801730	0.326545	0.023320	-0.416153	-0.458763	0.645552	-0.446784
11594	9.622480	0.633991	-1.830916	-0.547518	0.149511	0.126023	-0.803273	0.329731	0.025578	-0.419032	-0.451246	0.649428	-0.446131
11595	9.860154	0.346494	-2.738903	-0.529781	0.305592	0.197867	-0.799813	0.332918	0.024201	-0.424378	-0.442240	0.651783	-0.446661
11596	9.612936	-0.034050	-2.785064	-0.525239	0.296582	0.190801	-0.799274	0.337222	0.022167	-0.428303	-0.432662	0.654660	-0.448086
11597	10.718488	-0.391142	-2.371809	-0.534668	0.340879	0.291420	-0.795843	0.342312	0.016966	-0.433221	-0.421980	0.657371	-0.449573
11598	10.647141	-0.983428	-2.481079	-0.540421	0.287059	0.265059	-0.792264	0.351479	0.010669	-0.436367	-0.411267	0.660920	-0.451252
11599	9.837672	-1.246541	-2.477060	-0.558392	0.171936	0.240587	-0.786176	0.358977	0.004059	-0.439590	-0.402462	0.664700	-0.450510
11600	9.329899	-1.029248	-2.246857	-0.554252	0.118761	0.233798	-0.783845	0.366185	0.004116	-0.440810	-0.393463	0.669427	-0.450267
11601	9.317907	-1.248333	-1.741843	-0.551024	0.060152	0.234141	-0.781503	0.369766	0.010498	-0.442457	-0.385722	0.673929	-0.448631
11602	9.658370	-1.013101	-1.653111	-0.554712	0.014377	0.321169	-0.777096	0.377500	0.017876	-0.441410	-0.376394	0.680109	-0.448259
11603	9.686762	-1.245508	-1.691629	-0.546034	-0.055898	0.316372	-0.770478	0.387719	0.027338	-0.440639	-0.368527	0.686061	-0.446481
11604	9.595995	-1.073601	-1.729668	-0.553849	-0.093803	0.228055	-0.767750	0.397103	0.040418	-0.438850	-0.361361	0.692341	-0.444402
11605	9.632360	-0.763238	-1.911973	-0.559544	-0.094058	0.162583	-0.763608	0.401786	0.047905	-0.438979	-0.355753	0.697486	-0.440739
11606	9.753776	-0.803391	-2.027661	-0.544148	-0.172068	0.016417	-0.760013	0.404529	0.055100	-0.437840	-0.352243	0.702742	-0.436319
11607	9.541469	-0.865120	-2.065346	-0.543296	-0.189281	0.023561	-0.757798	0.405477	0.060626	-0.437728	-0.349495	0.707495	-0.430927
11608	9.313816	-0.979461	-2.015454	-0.566092	-0.182530	-0.019266	-0.758337	0.404385	0.067220	-0.436857	-0.346335	0.712696	-0.425761
11609	9.167858	-0.996995	-1.874928	-0.535075	-0.157457	-0.020865	-0.758763	0.405763	0.070419	-0.437505	-0.343949	0.716700	-0.420273
11610	9.316970	-1.082356	-1.850014	-0.552995	-0.148863	0.035508	-0.756280	0.409214	0.073755	-0.436520	-0.339782	0.721786	-0.415960
11611	9.463834	-1.119361	-1.823220	-0.542089	-0.145264	0.032099	-0.754069	0.411559	0.075975	-0.436935	-0.336403	0.726009	-0.410891
11612	9.649983	-1.285619	-1.944836	-0.554809	-0.156060	0.039116	-0.752973	0.414739	0.078213	-0.435783	-0.332176	0.731107	-0.406491
11613	9.407942	-1.392587	-1.904661	-0.558333	-0.141661	0.038921	-0.750346	0.417078	0.082089	-0.436289	-0.328452	0.735371	-0.401248
11614	9.123737	-1.417827	-1.990969	-0.564584	-0.129015	0.036936	-0.749399	0.419116	0.083529	-0.435569	-0.323901	0.740204	-0.396820
11615	9.454865	-1.373795	-2.344657	-0.561360	-0.034967	0.002870	-0.749269	0.420494	0.086448	-0.437935	-0.319765	0.743226	-0.391891
11616	9.606131	-0.725536	-2.864311	-0.545558	0.027174	0.004581	-0.747341	0.424371	0.087303	-0.439625	-0.314581	0.746249	-0.388434
11617	9.054698	-0.318255	-2.824627	-0.562864	0.052853	-0.041843	-0.749276	0.422159	0.086327	-0.443630	-0.310382	0.748142	-0.383587
11618	9.377047	0.051864	-2.824356	-0.542557	0.117680	-0.041890	-0.748444	0.422289	0.088258	-0.446976	-0.305182	0.749966	-0.380300
11619	10.027853	0.092492	-3.014138	-0.576812	0.179504	-0.076140	-0.751079	0.422456	0.081502	-0.453204	-0.300391	0.750515	-0.375631
11620	10.984138	-0.141884	-3.206092	-0.540802	0.290603	-0.113381	-0.751754	0.419997	0.070137	-0.459620	-0.294931	0.750225	-0.372730
11621	10.285974	-0.141741	-3.113347	-0.560578	0.211951	-0.182278	-0.755349	0.418946	0.054660	-0.466981	-0.291609	0.749587	-0.367440
11622	9.232654	-0.784722	-2.657780	-0.548404	0.119968	-0.197814	-0.757267	0.415392	0.039697	-0.471450	-0.288563	0.750324	-0.362602
11623	9.039973	-0.570519	-2.604342	-0.541762	0.062899	-0.268171	-0.761407	0.411001	0.028062	-0.477028	-0.287750	0.750336	-0.355865
11624	9.514225	-0.167318	-2.570817	-0.545942	-0.060350	-0.178852	-0.766368	0.403136	0.018612	-0.478603	-0.285693	0.752790	-0.350179
11625	9.655102	-0.081766	-2.644453	-0.562579	-0.125475	-0.141440	-0.768967	0.398471	0.016895	-0.480538	-0.284072	0.755385	-0.343191
11626	9.112721	-0.137004	-2.749420	-0.549801	-0.153119	-0.087271	-0.770210	0.396387	0.018958	-0.480062	-0.281201	0.759197	-0.337765
11627	9.116162	-0.065140	-2.846872	-0.538934	-0.171386	-0.064901	-0.771457	0.394712	0.023099	-0.480607	-0.278915	0.762430	-0.331548
11628	9.353429	-0.033321	-2.929692	-0.536017	-0.155406	-0.036600	-0.772708	0.394430	0.025319	-0.479638	-0.275382	0.766374	-0.326775
11629	9.231960	-0.056144	-2.837462	-0.549289	-0.119700	0.004571	-0.771317	0.393867	0.026962	-0.480542	-0.271552	0.769484	-0.321299
11630	9.163533	-0.004123	-2.702649	-0.557164	-0.080262	0.029877	-0.771891	0.397466	0.029493	-0.480369	-0.266268	0.773122	-0.317222
11631	9.175453	0.095296	-2.636123	-0.550011	-0.063569	-0.025862	-0.771194	0.396484	0.032383	-0.482309	-0.262501	0.775443	-0.311704
11632	9.317726	0.351411	-2.499036	-0.539793	0.012547	-0.076579	-0.770773	0.395372	0.032921	-0.484111	-0.258416	0.777433	-0.307336
11633	9.414577	0.316608	-2.556764	-0.555948	0.054275	-0.098237	-0.773404	0.393719	0.031265	-0.488348	-0.254953	0.778174	-0.301597
11634	9.284382	0.176751	-2.639594	-0.538938	0.123940	-0.041890	-0.774784	0.392350	0.026558	-0.491632	-0.249628	0.779167	-0.298133
11635	9.494794	-0.280620	-2.917458	-0.543195	0.300573	-0.043027	-0.776984	0.388779	0.017410	-0.499254	-0.243924	0.777568	-0.294337
11636	9.180191	-1.013298	-2.536779	-0.542186	0.464647	-0.063661	-0.776824	0.386603	0.004246	-0.507898	-0.236840	0.774944	-0.292247
11637	8.826054	-0.932529	-1.957338	-0.557133	0.460040	-0.150592	-0.779296	0.383198	-0.013197	-0.518550	-0.231648	0.771072	-0.287913
11638	9.475559	-1.056141	-1.749041	-0.549942	0.489481	-0.214276	-0.779530	0.376601	-0.031798	-0.528341	-0.226606	0.767290	-0.284203
11639	11.109120	-1.301851	-1.526203	-0.550188	0.446184	-0.188951	-0.783101	0.370566	-0.049952	-0.538812	-0.222064	0.763049	-0.279510
11640	11.649137	-0.930587	-1.895902	-0.558823	0.285102	-0.294043	-0.786386	0.361459	-0.061777	-0.545824	-0.219230	0.760942	-0.273827
11641	10.219957	-0.748582	-2.053068	-0.535980	0.096552	-0.196454	-0.789963	0.354411	-0.067216	-0.550840	-0.216829	0.760188	-0.267722
11642	8.975448	-0.569717	-1.753800	-0.550417	0.015518	-0.013251	-0.791066	0.352896	-0.069713	-0.552133	-0.211246	0.762105	-0.264045
11643	9.156364	-0.622172	-1.458690	-0.559286	0.014853	0.065399	-0.789684	0.354557	-0.069568	-0.554543	-0.204986	0.763409	-0.260133
11644	9.695768	-0.881555	-1.432356	-0.558958	0.004888	0.176119	-0.788053	0.362307	-0.065767	-0.554655	-0.196442	0.766172	-0.258358
11645	9.886711	-0.805436	-1.433461	-0.548550	-0.034153	0.107528	-0.788362	0.369377	-0.064585	-0.555982	-0.189855	0.768024	-0.254908
11646	9.934747	-0.608746	-1.619345	-0.517965	-0.093938	0.129528	-0.788102	0.373115	-0.062473	-0.554593	-0.182953	0.771379	-0.252843
11647	9.676761	-0.743041	-1.714146	-0.547505	-0.154695	0.085258	-0.786176	0.376703	-0.058440	-0.554109	-0.177287	0.774385	-0.248719
11648	9.688605	-1.024015	-1.822158	-0.534884	-0.171701	0.067781	-0.784683	0.378440	-0.052611	-0.551829	-0.171511	0.778361	-0.245405
11649	9.312088	-1.004637	-1.807374	-0.548015	-0.219074	0.028035	-0.787465	0.377731	-0.045956	-0.550558	-0.166986	0.781791	-0.240427
11650	9.580355	-1.268895	-1.674313	-0.527810	-0.168433	-0.001219	-0.788309	0.379666	-0.043163	-0.548584	-0.162319	0.785367	-0.236446
11651	9.503678	-1.026473	-1.628593	-0.565804	-0.150474	0.024779	-0.785955	0.380898	-0.039710	-0.548409	-0.157257	0.788019	-0.231397
11652	9.771658	-1.103387	-1.678832	-0.540382	-0.128523	-0.021012	-0.786796	0.382140	-0.037338	-0.547139	-0.152549	0.791067	-0.227113
11653	9.955513	-0.896064	-1.944759	-0.558534	-0.099147	-0.069090	-0.787745	0.381624	-0.035141	-0.548135	-0.148761	0.792740	-0.221318
11654	9.686274	-0.807952	-2.037195	-0.567185	-0.034323	-0.062552	-0.790504	0.376911	-0.034062	-0.548579	-0.143971	0.794667	-0.216422
11655	9.193736	-0.788172	-1.688835	-0.541658	-0.060532	0.024487	-0.791067	0.378011	-0.030726	-0.549682	-0.138663	0.796027	-0.212046
11656	9.134739	-0.527105	-1.735159	-0.570757	-0.045730	-0.002460	-0.789686	0.378965	-0.026301	-0.549638	-0.132907	0.798181	-0.207705
11657	10.046824	-0.219125	-2.189214	-0.553031	-0.002366	-0.207507	-0.793421	0.375369	-0.027001	-0.552619	-0.130902	0.798237	-0.200738
11658	10.065113	0.655585	-2.568665	-0.562221	0.049102	-0.308646	-0.797411	0.366507	-0.028445	-0.555266	-0.129713	0.798407	-0.193393
11659	9.394467	0.690736	-2.275800	-0.561426	0.016301	-0.276743	-0.800861	0.355518	-0.031003	-0.558775	-0.128630	0.798008	-0.185494
11660	9.218357	0.567707	-2.032579	-0.545833	0.024905	-0.243945	-0.805552	0.348327	-0.034361	-0.560686	-0.126659	0.798454	-0.179050
11661	9.513952	1.277495	-1.842772	-0.573191	0.010297	-0.202455	-0.809543	0.340024	-0.037875	-0.563802	-0.124266	0.798249	-0.171708
11662	9.914147	1.168652	-1.842093	-0.562533	-0.044012	-0.175389	-0.812576	0.335048	-0.041085	-0.564358	-0.121229	0.799616	-0.165582
11663	10.118002	0.914371	-2.110135	-0.529874	-0.104286	-0.100306	-0.814361	0.330340	-0.042503	-0.565155	-0.118070	0.800713	-0.159741
11664	9.842501	0.407335	-2.302240	-0.531946	-0.198590	-0.039699	-0.815149	0.325812	-0.040347	-0.562673	-0.113684	0.803971	-0.155259
11665	9.617820	0.581520	-2.497173	-0.559519	-0.269006	-0.011295	-0.815709	0.326217	-0.036742	-0.560552	-0.109258	0.807147	-0.149529
11666	9.667518	0.778804	-2.586421	-0.557576	-0.298715	0.086260	-0.817524	0.327034	-0.030634	-0.556060	-0.102829	0.811766	-0.145807
11667	9.532947	0.633763	-2.729590	-0.548707	-0.336519	0.075941	-0.815318	0.328937	-0.020396	-0.552471	-0.097286	0.815732	-0.141041
11668	9.026522	0.879045	-2.659165	-0.561543	-0.334435	0.045625	-0.816581	0.329734	-0.008483	-0.547424	-0.091549	0.820521	-0.136711
11669	8.761802	1.083718	-2.656263	-0.553889	-0.264160	0.039062	-0.813414	0.333987	0.003431	-0.545047	-0.086329	0.823512	-0.131527
11670	8.892769	1.174472	-2.696108	-0.546438	-0.207919	-0.004503	-0.812585	0.333405	0.011164	-0.542108	-0.081215	0.826659	-0.127111
11671	8.980909	1.386194	-2.756576	-0.550026	-0.171439	-0.048953	-0.813277	0.331302	0.018755	-0.541422	-0.077243	0.828387	-0.121121
11672	8.898930	1.439976	-2.740153	-0.569987	-0.142117	-0.093609	-0.812711	0.327535	0.025351	-0.539775	-0.073163	0.830640	-0.115448
11673	9.098129	1.452205	-2.902436	-0.545626	-0.068160	-0.012342	-0.814924	0.323911	0.032246	-0.540668	-0.068389	0.831204	-0.110008
11674	9.938006	1.029966	-3.111467	-0.530122	0.041151	0.056297	-0.814231	0.323902	0.034592	-0.541621	-0.061820	0.831507	-0.106871
11675	9.847143	0.353142	-3.234264	-0.534770	0.055539	-0.041255	-0.814928	0.324179	0.035292	-0.544559	-0.057369	0.830586	-0.101439
11676	9.392686	-0.540580	-3.257501	-0.559206	0.077804	-0.107355	-0.815500	0.322197	0.031020	-0.546450	-0.053116	0.830265	-0.096085
11677	9.889132	-1.671184	-3.090918	-0.551561	0.117419	-0.107560	-0.818261	0.318327	0.028511	-0.550489	-0.049407	0.828528	-0.089789
11678	10.071065	-1.367688	-3.065554	-0.548233	0.066803	-0.087674	-0.820323	0.313766	0.024883	-0.552098	-0.044951	0.828234	-0.084824
11679	9.752192	-0.887449	-3.104312	-0.546556	0.063335	-0.105327	-0.819464	0.308362	0.022330	-0.555153	-0.041301	0.826990	-0.078654
11680	8.868397	-0.619670	-2.907995	-0.544958	0.041731	-0.119486	-0.822222	0.303233	0.023405	-0.556348	-0.037435	0.826857	-0.073370
11681	8.928138	-0.569149	-2.497898	-0.563028	0.024845	-0.037323	-0.821108	0.301547	0.029190	-0.558605	-0.032491	0.826027	-0.067706
11682	9.432798	-0.259413	-2.695319	-0.551665	0.025329	0.110694	-0.822642	0.302092	0.033358	-0.559158	-0.024760	0.826149	-0.064869
11683	9.677735	-0.322996	-2.569299	-0.555117	0.026647	0.168183	-0.820287	0.303189	0.035564	-0.561088	-0.016479	0.825290	-0.061677
11684	9.317005	-0.365366	-2.751969	-0.544835	-0.033904	0.080140	-0.819481	0.309002	0.038938	-0.560622	-0.009395	0.825943	-0.058594
11685	9.335789	-0.403843	-2.703242	-0.541677	-0.083926	0.030942	-0.818651	0.309547	0.041428	-0.560811	-0.003638	0.826166	-0.054099
11686	9.364671	-0.365182	-2.674719	-0.550183	-0.132479	0.024957	-0.817970	0.311328	0.047943	-0.558724	0.002492	0.827823	-0.050300
11687	9.553422	-0.221360	-2.671744	-0.554904	-0.159507	0.030433	-0.816582	0.310190	0.055668	-0.557600	0.008337	0.828814	-0.045607
11688	9.621962	-0.106230	-2.740772	-0.554075	-0.179463	0.046521	-0.816176	0.311273	0.063423	-0.554651	0.014831	0.830890	-0.041993
11689	9.494359	-0.115363	-2.783989	-0.556610	-0.192770	0.122626	-0.814104	0.311786	0.075033	-0.552827	0.022217	0.832118	-0.038321
11690	9.313200	-0.186803	-2.797446	-0.545469	-0.169630	0.145570	-0.811616	0.313419	0.082917	-0.549886	0.030274	0.833916	-0.035947
11691	9.358770	-0.182015	-2.758903	-0.557943	-0.137275	0.161157	-0.808449	0.318375	0.092351	-0.548876	0.038369	0.834383	-0.032673
11692	9.269088	-0.215067	-2.724588	-0.554192	-0.113800	0.152186	-0.806532	0.323057	0.101515	-0.546775	0.046672	0.835432	-0.030196
11693	9.118911	-0.126501	-2.609411	-0.555474	-0.036601	0.179988	-0.802071	0.324043	0.110711	-0.547361	0.055120	0.834639	-0.027101
11694	9.289003	-0.267147	-2.516257	-0.544110	0.039957	0.177894	-0.801667	0.325964	0.116952	-0.547742	0.063826	0.833837	-0.024929
11695	9.592993	-0.043105	-2.707621	-0.554663	0.115100	0.149100	-0.799740	0.328992	0.122778	-0.550798	0.071814	0.831269	-0.021346
11696	9.742528	0.359330	-3.123051	-0.561483	0.209224	0.111390	-0.797247	0.330086	0.125813	-0.553916	0.079673	0.828558	-0.017933
11697	9.213457	0.865328	-3.118325	-0.560043	0.236606	-0.032117	-0.797792	0.327169	0.127446	-0.558936	0.084718	0.824784	-0.012041
11698	8.746549	1.376251	-3.036421	-0.552644	0.284511	-0.057128	-0.799710	0.321073	0.126845	-0.563279	0.089699	0.821355	-0.006789
11699	9.074596	1.471261	-2.970269	-0.538140	0.317433	-0.113702	-0.803846	0.315005	0.119345	-0.569547	0.093098	0.816670	-0.000119
11700	10.334831	1.470653	-3.344031	-0.554557	0.312389	-0.126857	-0.806449	0.308665	0.108788	-0.574251	0.096949	0.812896	0.005991
11701	10.624378	1.585207	-3.282877	-0.539958	0.302903	-0.077902	-0.808940	0.308288	0.098706	-0.580140	0.100865	0.808153	0.012340
11702	10.087919	1.203302	-3.065279	-0.545403	0.201013	-0.174819	-0.812252	0.305139	0.088187	-0.582950	0.103853	0.805628	0.018627
11703	9.398432	0.469285	-2.889454	-0.546510	0.154129	-0.183633	-0.813613	0.300317	0.079296	-0.586268	0.106133	0.802712	0.026042
11704	9.254763	1.038965	-2.762723	-0.552360	0.092698	-0.160294	-0.816253	0.295439	0.069901	-0.587265	0.109479	0.801316	0.032033
11705	9.325970	0.864961	-2.693225	-0.549976	0.010293	-0.115539	-0.819010	0.291582	0.063518	-0.588207	0.112946	0.799862	0.038427
11706	9.118270	0.859127	-2.675969	-0.534578	-0.012573	-0.088724	-0.819970	0.288812	0.062805	-0.587558	0.117296	0.799477	0.043051
11707	9.005328	0.970946	-2.684314	-0.570944	-0.048077	-0.030553	-0.820243	0.287283	0.063898	-0.587499	0.122394	0.798434	0.048665
11708	9.143776	1.105088	-2.734319	-0.559725	-0.042620	0.059825	-0.819690	0.287693	0.065420	-0.586395	0.129433	0.797934	0.051863
11709	9.139535	1.264527	-2.731269	-0.570491	-0.046700	0.116369	-0.819804	0.288159	0.069398	-0.586407	0.136829	0.796426	0.055770
11710	9.187906	1.380479	-2.689137	-0.561392	-0.068841	0.169712	-0.817188	0.292433	0.075231	-0.584925	0.145654	0.795819	0.057615
11711	9.381111	1.318550	-2.737027	-0.559407	-0.052771	0.187363	-0.814018	0.297544	0.079271	-0.584844	0.153995	0.794090	0.060526
11712	9.776222	1.605027	-2.513638	-0.557938	-0.108848	0.216140	-0.811958	0.302520	0.083179	-0.582703	0.163543	0.793671	0.061624
11713	9.525142	1.412787	-2.593305	-0.550040	-0.117174	0.133056	-0.808923	0.306378	0.088866	-0.581464	0.170915	0.792768	0.064864
11714	9.287068	1.486325	-2.666290	-0.542924	-0.032246	0.199814	-0.805344	0.312447	0.096647	-0.580488	0.179907	0.791385	0.066159
11715	9.022373	1.469933	-2.462799	-0.563472	-0.063675	0.095313	-0.803971	0.315200	0.101921	-0.579905	0.186696	0.789884	0.070271
11716	8.916999	1.436013	-2.583086	-0.546902	-0.026726	0.084644	-0.802444	0.314346	0.107709	-0.578780	0.193881	0.788733	0.072972
11717	8.869675	1.692475	-2.581052	-0.551927	0.016004	0.144502	-0.801896	0.314595	0.115868	-0.579485	0.201120	0.786045	0.076687
11718	9.630899	1.320359	-2.582750	-0.543533	0.165107	0.198640	-0.798587	0.319284	0.121700	-0.581486	0.209743	0.782099	0.078757
11719	9.488557	0.533009	-2.655922	-0.541070	0.251626	0.189164	-0.797345	0.321082	0.122539	-0.585891	0.217104	0.776370	0.082750
11720	9.274973	-0.032790	-2.151603	-0.553717	0.284458	0.144442	-0.796664	0.324409	0.122568	-0.589507	0.224761	0.771073	0.086084
11721	11.414462	-1.332930	-2.323584	-0.531094	0.323028	0.273907	-0.795708	0.328715	0.119839	-0.595087	0.233116	0.763924	0.089151
11722	10.797633	-1.174697	-2.372846	-0.550101	0.233766	0.184781	-0.792527	0.332033	0.120679	-0.597871	0.241392	0.758865	0.091675
11723	9.739487	-0.744410	-2.642005	-0.559478	0.135624	0.270935	-0.789915	0.337279	0.126245	-0.600319	0.250310	0.753715	0.094213
11724	9.007149	-0.630298	-2.134913	-0.565596	0.046490	0.256213	-0.788258	0.338082	0.134263	-0.600203	0.260147	0.750350	0.095160
11725	8.900940	-0.732365	-1.561012	-0.554902	0.020200	0.264399	-0.785919	0.340526	0.148655	-0.600808	0.269073	0.746466	0.097050
11726	9.995979	-0.627220	-1.435585	-0.556549	-0.024293	0.418804	-0.779711	0.341926	0.167217	-0.599864	0.281300	0.742909	0.095494
11727	10.027667	-0.464800	-1.708045	-0.560660	-0.096189	0.403314	-0.774460	0.345466	0.183814	-0.598844	0.292486	0.739453	0.095114
11728	10.026458	-0.361539	-1.813089	-0.545376	-0.221590	0.315817	-0.767688	0.350663	0.201938	-0.594681	0.303344	0.738651	0.093444
11729	9.602609	-0.160350	-2.140943	-0.553371	-0.287275	0.208156	-0.761870	0.350580	0.223613	-0.590377	0.311814	0.738487	0.094147
11730	9.681267	0.012512	-2.242038	-0.555543	-0.317460	0.162358	-0.755496	0.351059	0.242522	-0.584322	0.320640	0.739563	0.093831
11731	9.661287	-0.178300	-2.247131	-0.558382	-0.333546	0.148241	-0.751060	0.349881	0.260322	-0.579079	0.328281	0.740178	0.095053
11732	9.438978	-0.198480	-2.220031	-0.553518	-0.280406	0.144383	-0.744404	0.350093	0.275629	-0.573440	0.336688	0.740782	0.095136
11733	9.105494	-0.290540	-2.206477	-0.538685	-0.214393	0.105147	-0.740241	0.348935	0.287759	-0.569923	0.343162	0.740233	0.097383
11734	9.208704	-0.401757	-2.497725	-0.534714	-0.154686	0.078308	-0.737190	0.348762	0.296034	-0.566069	0.350087	0.739762	0.098776
11735	8.986882	-0.427180	-2.535802	-0.552509	-0.109786	0.100778	-0.734972	0.348314	0.304452	-0.563929	0.356392	0.737944	0.102018
11736	8.914497	-0.911975	-2.460228	-0.555254	-0.005778	0.153989	-0.731373	0.350788	0.308877	-0.562219	0.364325	0.735108	0.103896
11737	10.159569	-0.848999	-2.713883	-0.570640	0.190525	0.090077	-0.730121	0.353055	0.308523	-0.564276	0.369987	0.729844	0.109681
11738	9.742310	0.043456	-2.626638	-0.563620	0.253971	-0.056171	-0.733984	0.347387	0.305589	-0.565783	0.374332	0.725485	0.115921
11739	8.866915	0.573963	-2.143330	-0.552860	0.258429	-0.067707	-0.739655	0.341856	0.304608	-0.568520	0.377213	0.720540	0.123768
11740	8.795356	0.556293	-1.949748	-0.557967	0.293158	-0.022005	-0.741285	0.333264	0.303425	-0.570636	0.381827	0.715357	0.129800
11741	10.584641	0.742913	-1.992883	-0.554778	0.257668	-0.059397	-0.746675	0.327039	0.302296	-0.573275	0.384708	0.710221	0.137625
11742	11.130103	1.113644	-2.442315	-0.558502	0.175558	0.065978	-0.748327	0.323720	0.300753	-0.573877	0.390828	0.705574	0.141718
11743	10.173782	0.800357	-2.510014	-0.553783	0.051301	0.043555	-0.749041	0.324638	0.300580	-0.573798	0.395596	0.701930	0.146811
11744	9.283509	0.449012	-2.398592	-0.570352	0.022747	0.007919	-0.748206	0.324923	0.297395	-0.571925	0.401425	0.699361	0.150511
11745	9.548905	0.873980	-2.186239	-0.560321	-0.090626	-0.008861	-0.748200	0.322829	0.301524	-0.569582	0.405872	0.697681	0.155198
11746	9.896879	0.643575	-2.355678	-0.560826	-0.208158	0.040559	-0.745432	0.323769	0.309259	-0.564608	0.412714	0.697417	0.156506
11747	9.456046	0.534218	-2.510916	-0.553495	-0.276961	0.166590	-0.740577	0.323722	0.320289	-0.560187	0.420031	0.696361	0.157627
11748	8.947637	0.507701	-2.625913	-0.553474	-0.299856	0.201129	-0.734620	0.325332	0.332987	-0.554408	0.429245	0.695682	0.156228
11749	9.021278	0.799429	-2.643773	-0.555484	-0.325112	0.205746	-0.726139	0.323229	0.350785	-0.549303	0.437182	0.694718	0.156543
11750	9.124084	0.892142	-2.785080	-0.564556	-0.321403	0.201233	-0.716700	0.321484	0.369090	-0.543013	0.446494	0.694070	0.155071
11751	9.131806	0.969266	-2.810112	-0.542544	-0.301955	0.231462	-0.709063	0.319335	0.384777	-0.538305	0.454456	0.692547	0.155167
11752	8.938359	1.259707	-2.931484	-0.560354	-0.242442	0.234430	-0.702384	0.313442	0.400986	-0.533137	0.463839	0.690593	0.153949
11753	8.757936	1.110108	-3.076957	-0.559867	-0.159365	0.210875	-0.694321	0.309494	0.415130	-0.530066	0.471139	0.687581	0.155854
11754	8.526583	1.283964	-3.346768	-0.559139	-0.040341	0.200401	-0.688890	0.303423	0.426068	-0.527504	0.479329	0.683656	0.156838
11755	9.102146	1.172715	-3.554083	-0.546948	0.161424	0.207380	-0.685807	0.295900	0.433991	-0.528830	0.485314	0.677252	0.161679
11756	9.647345	-0.111290	-3.523573	-0.563898	0.438359	0.278851	-0.688017	0.292994	0.433424	-0.532877	0.492969	0.667318	0.166465
11757	8.759776	-0.536557	-2.865287	-0.548557	0.531850	0.079145	-0.695225	0.290825	0.422943	-0.538585	0.495848	0.658034	0.176218
11758	9.695298	-0.966434	-2.653955	-0.550015	0.552940	0.148127	-0.701324	0.290050	0.409425	-0.543684	0.501006	0.647936	0.183246
11759	10.870848	-2.398290	-2.446262	-0.559189	0.463939	0.238846	-0.708417	0.294977	0.392375	-0.548818	0.506082	0.637463	0.190579
11760	11.055160	-0.969176	-2.496280	-0.540242	0.359863	0.190391	-0.710775	0.295142	0.386031	-0.551510	0.512214	0.628849	0.194993
11761	9.806977	-1.080130	-2.174444	-0.550325	0.201292	0.177692	-0.711049	0.294171	0.386162	-0.553056	0.517233	0.621734	0.200116
11762	9.264843	-0.648861	-1.767790	-0.543778	0.091091	0.198717	-0.711298	0.286667	0.390237	-0.552287	0.524452	0.615843	0.201661
11763	9.529041	-0.576796	-1.570825	-0.533312	0.009656	0.234779	-0.708780	0.281085	0.398737	-0.551806	0.530632	0.610215	0.203907
11764	9.819252	-0.583972	-1.653282	-0.549365	-0.085656	0.226393	-0.705693	0.271747	0.410238	-0.548845	0.538876	0.605847	0.203300
11765	9.241041	-0.857426	-1.910398	-0.555270	-0.033503	0.232940	-0.700693	0.270740	0.417659	-0.547530	0.545340	0.600538	0.205353
11766	9.663017	-0.614524	-2.058640	-0.545093	-0.143361	0.228550	-0.695693	0.269874	0.424667	-0.543856	0.553704	0.596676	0.203987
11767	9.524887	-0.644222	-2.309401	-0.540328	-0.198176	0.110381	-0.689307	0.269693	0.433055	-0.540151	0.559120	0.594513	0.205368
11768	9.594982	-0.911371	-2.451481	-0.556360	-0.201540	0.191588	-0.682649	0.270622	0.441453	-0.535433	0.567313	0.591530	0.203863
11769	9.474551	-1.146388	-2.284401	-0.569285	-0.153256	0.037150	-0.677939	0.273093	0.446146	-0.531558	0.571925	0.589541	0.206855
11770	9.078510	-1.095201	-2.226456	-0.563771	-0.126943	0.008668	-0.676550	0.272522	0.450003	-0.526831	0.577659	0.587714	0.208212
11771	9.194311	-1.115292	-2.231219	-0.546929	-0.051407	0.017268	-0.673916	0.273197	0.453725	-0.524277	0.581329	0.584906	0.212312
11772	9.154315	-1.191486	-2.090180	-0.566632	-0.009059	0.025599	-0.670313	0.275267	0.454687	-0.520927	0.586738	0.581556	0.214863
11773	9.229111	-1.354819	-1.856510	-0.555538	0.027871	0.020178	-0.670594	0.276523	0.452489	-0.519180	0.590132	0.577775	0.219938
11774	9.464449	-1.365061	-1.711743	-0.551866	0.073488	-0.041944	-0.672122	0.277234	0.448357	-0.516624	0.594189	0.574352	0.223961
11775	9.441226	-1.210524	-1.754510	-0.526582	0.110377	-0.148015	-0.673927	0.277527	0.444777	-0.515399	0.594903	0.571755	0.231410
11776	9.423199	-0.959366	-1.798363	-0.557237	0.170281	-0.179673	-0.677383	0.274217	0.441173	-0.513224	0.596933	0.568867	0.238039
11777	9.066388	-0.994236	-1.551052	-0.551739	0.199331	-0.212608	-0.681383	0.268561	0.434228	-0.512354	0.596659	0.565903	0.247479
11778	9.370117	-0.703071	-1.056986	-0.567983	0.239074	-0.212081	-0.688294	0.261386	0.427290	-0.510613	0.598013	0.562543	0.255343
11779	11.161596	-0.322893	-2.218532	-0.569417	0.339225	-0.296283	-0.697840	0.253677	0.415940	-0.510590	0.596115	0.558921	0.267493
11780	10.410080	1.008946	-1.763659	-0.559982	0.223332	-0.442316	-0.705156	0.244012	0.407319	-0.507464	0.594785	0.558369	0.277371
11781	10.556306	0.070323	-1.777543	-0.560532	0.102468	-0.429285	-0.709846	0.237385	0.400646	-0.504028	0.592418	0.558640	0.287955
11782	10.253795	0.609537	-2.029599	-0.554277	-0.070784	-0.403358	-0.711769	0.232826	0.396463	-0.497811	0.593029	0.560501	0.293835
11783	10.284100	0.790525	-2.425487	-0.547823	-0.255357	-0.318060	-0.712174	0.229770	0.398095	-0.491012	0.593774	0.563013	0.298925
11784	9.854579	0.534331	-2.864204	-0.555511	-0.382109	-0.251123	-0.708975	0.228363	0.401930	-0.482104	0.597864	0.566027	0.299579
11785	8.849486	0.410727	-2.774500	-0.559030	-0.428210	-0.147605	-0.702589	0.227903	0.410730	-0.474068	0.601636	0.568038	0.301042
11786	8.765066	0.619672	-2.680073	-0.540692	-0.406912	-0.121861	-0.696479	0.227449	0.418010	-0.465742	0.607092	0.569703	0.299938
11787	9.019418	0.588210	-2.817781	-0.562046	-0.389624	-0.026622	-0.687877	0.228225	0.429296	-0.458687	0.611986	0.569774	0.300727
11788	8.967286	1.019595	-3.042401	-0.559575	-0.342058	0.091720	-0.682471	0.230062	0.438286	-0.452072	0.619555	0.567995	0.298604
11789	8.946187	0.727892	-2.952138	-0.577593	-0.276345	0.006134	-0.674411	0.227796	0.447053	-0.446189	0.624223	0.566476	0.300610
11790	8.743813	0.699809	-3.009540	-0.548073	-0.208065	0.009556	-0.669967	0.226932	0.453510	-0.440689	0.629865	0.564474	0.300721
11791	8.727158	1.116616	-2.840208	-0.545832	-0.132536	0.025969	-0.666221	0.227189	0.457357	-0.436860	0.633562	0.561567	0.303965
11792	9.211865	1.128392	-2.787834	-0.543560	-0.044957	0.010517	-0.663990	0.225099	0.458563	-0.433224	0.638126	0.558076	0.306043
11793	9.334631	1.312078	-2.659577	-0.537760	0.035455	-0.015521	-0.663294	0.224961	0.458003	-0.431065	0.640195	0.554242	0.311687
11794	9.033897	1.121270	-2.560401	-0.568119	0.138629	-0.056410	-0.668987	0.225269	0.452517	-0.428713	0.643028	0.549798	0.316928
11795	8.917631	0.988562	-2.259166	-0.538636	0.214206	-0.063661	-0.669541	0.226122	0.446445	-0.428157	0.643349	0.544969	0.325257
11796	9.270039	1.049302	-2.238570	-0.559009	0.297134	-0.052830	-0.673144	0.225745	0.437063	-0.427636	0.645027	0.539082	0.332351
11797	10.308910	-0.014969	-2.897350	-0.572815	0.425401	0.127679	-0.678437	0.231483	0.424853	-0.430122	0.646142	0.529627	0.342041
11798	9.717250	-0.774885	-2.900160	-0.552847	0.421988	0.085253	-0.684145	0.237228	0.410848	-0.431846	0.648244	0.520780	0.349395
11799	9.106552	-1.001659	-2.681777	-0.543252	0.404685	-0.008465	-0.689840	0.240065	0.395154	-0.433462	0.647628	0.513290	0.359475
11800	11.791163	-0.565233	-3.224202	-0.550462	0.495626	0.140142	-0.696492	0.238454	0.383708	-0.436280	0.649532	0.502950	0.367164
11801	10.466993	-0.570534	-2.700489	-0.545404	0.369993	0.260988	-0.699831	0.241684	0.373532	-0.439375	0.651709	0.492087	0.374267
11802	10.308968	-0.554056	-2.543414	-0.545305	0.171233	0.120630	-0.700956	0.246288	0.365842	-0.438778	0.655609	0.484735	0.377735
11803	8.686253	-0.827082	-2.238597	-0.536493	0.072945	0.200573	-0.700689	0.249348	0.363106	-0.438566	0.659213	0.477235	0.381241
11804	8.400487	-0.812833	-1.793808	-0.545191	0.099195	0.285157	-0.699169	0.251567	0.362010	-0.438460	0.665115	0.468259	0.382242
11805	9.882816	-0.803176	-1.863540	-0.558722	0.024607	0.193754	-0.696414	0.256213	0.360203	-0.437403	0.669126	0.461024	0.385234
11806	10.007467	-0.885695	-1.795134	-0.541459	0.004358	0.233016	-0.691994	0.263289	0.356506	-0.436006	0.675101	0.453505	0.385318
11807	9.291543	-1.041811	-1.976060	-0.556326	-0.146847	0.115072	-0.687303	0.271188	0.355722	-0.432772	0.679619	0.448780	0.386552
11808	9.504949	-1.412890	-1.977037	-0.545345	-0.146052	0.122269	-0.684560	0.279927	0.353992	-0.429058	0.685683	0.443961	0.385546
11809	9.384975	-1.507219	-2.111127	-0.547372	-0.154527	0.062996	-0.678763	0.289490	0.352248	-0.425441	0.689678	0.440019	0.386947
11810	9.182179	-1.704627	-2.195633	-0.542456	-0.078501	0.019177	-0.677404	0.297688	0.347342	-0.421527	0.694204	0.436003	0.387682
11811	9.070301	-1.615965	-2.041841	-0.553958	-0.035422	0.041759	-0.675205	0.303933	0.344761	-0.418675	0.697116	0.431226	0.390878
11812	8.734894	-1.541644	-1.701548	-0.538607	-0.031780	0.024148	-0.673010	0.311716	0.338876	-0.415231	0.701222	0.426725	0.392143
11813	9.634917	-1.888497	-2.160362	-0.548481	0.167369	-0.061954	-0.673027	0.317714	0.328424	-0.413356	0.701563	0.421686	0.398908
11814	9.568916	-0.994960	-1.933463	-0.552865	0.291079	-0.187409	-0.679412	0.318884	0.314512	-0.410740	0.701355	0.417298	0.406518
11815	9.259793	-0.682583	-1.755326	-0.523632	0.268280	-0.076379	-0.685795	0.318513	0.305150	-0.409895	0.700445	0.411748	0.414520
11816	10.292564	-0.475712	-1.640627	-0.543354	0.351810	-0.122892	-0.688420	0.316744	0.296298	-0.408372	0.700076	0.405949	0.422293
11817	10.984748	0.439368	-1.456057	-0.560570	0.234713	-0.104431	-0.693390	0.310956	0.287976	-0.406424	0.699375	0.400689	0.430283
11818	11.052482	-0.075037	-1.723430	-0.532260	0.070255	-0.065974	-0.695881	0.309312	0.283413	-0.403228	0.701673	0.396412	0.433497
11819	10.030138	-0.064455	-1.833322	-0.553406	-0.080324	-0.153963	-0.697116	0.305991	0.281728	-0.398358	0.703172	0.394430	0.437362
11820	9.401055	0.079463	-1.865495	-0.570136	-0.125056	-0.187609	-0.697515	0.301829	0.282380	-0.391997	0.706445	0.393051	0.439071
11821	9.392860	0.385685	-1.595879	-0.551069	-0.118051	-0.175019	-0.697782	0.299052	0.283321	-0.386589	0.708046	0.391661	0.442517
11822	9.246531	0.227788	-1.473127	-0.560832	-0.118661	-0.107945	-0.698325	0.297030	0.284326	-0.381081	0.711749	0.389131	0.443585
11823	9.212026	0.010442	-1.485152	-0.560477	-0.130533	0.007101	-0.697492	0.296463	0.287356	-0.376995	0.714902	0.385131	0.445493
11824	9.338998	-0.001248	-1.680897	-0.560218	-0.134807	0.083243	-0.694711	0.295055	0.292023	-0.373039	0.720147	0.379949	0.444824
11825	9.567676	0.264876	-1.788066	-0.564774	-0.158620	0.132961	-0.691663	0.295862	0.297541	-0.369738	0.724473	0.374287	0.445356
11826	10.160224	0.235377	-1.658059	-0.556402	-0.166576	0.218145	-0.687101	0.300133	0.303082	-0.366755	0.730874	0.367357	0.443128
11827	9.664500	0.315014	-1.803241	-0.569605	-0.170609	0.070188	-0.683641	0.301291	0.310074	-0.362671	0.734780	0.362638	0.443916
11828	9.456603	0.311764	-1.759436	-0.543932	-0.156752	0.115475	-0.678646	0.302096	0.315025	-0.358993	0.740137	0.357179	0.442431
11829	9.407123	0.245189	-1.635405	-0.557304	-0.129928	0.143437	-0.673926	0.301786	0.321626	-0.355969	0.744028	0.351174	0.443154
11830	9.237911	0.275570	-1.584779	-0.545472	-0.103523	0.104456	-0.670873	0.302045	0.325202	-0.352514	0.748746	0.345429	0.442484
11831	9.204862	0.517566	-1.563274	-0.550168	-0.069290	0.008673	-0.668089	0.299804	0.329861	-0.348768	0.751022	0.341055	0.444981
11832	9.529080	0.568168	-1.646420	-0.554485	0.003425	-0.054556	-0.668502	0.298409	0.332617	-0.344475	0.753684	0.336819	0.447047
11833	10.308021	0.343607	-1.992879	-0.555482	0.144364	-0.086249	-0.669176	0.293697	0.331466	-0.341186	0.753355	0.332332	0.453435
11834	9.847480	-0.364460	-2.073758	-0.529649	0.187441	-0.089931	-0.671104	0.290948	0.325089	-0.338162	0.753873	0.327540	0.458301
11835	9.259445	-0.822881	-1.777921	-0.544398	0.131342	-0.066951	-0.675541	0.290148	0.318198	-0.335102	0.753624	0.322894	0.464217
11836	11.163922	-2.405847	-2.586705	-0.565313	0.175872	0.022104	-0.676509	0.290169	0.312672	-0.332472	0.755117	0.316114	0.468330
11837	10.034222	-1.450301	-2.402565	-0.555385	0.160856	0.071735	-0.677350	0.292963	0.307173	-0.330734	0.755464	0.308995	0.473721
11838	9.384544	-1.831659	-2.211399	-0.550984	0.119137	0.088660	-0.677629	0.294370	0.301103	-0.328563	0.757703	0.301667	0.476371
11839	9.142516	-1.912934	-1.540903	-0.539409	0.055953	-0.109067	-0.678157	0.286864	0.306286	-0.324716	0.757771	0.298051	0.481153
11840	9.524325	-1.287510	-1.616044	-0.573418	-0.000453	0.175012	-0.677979	0.276300	0.312817	-0.322307	0.761707	0.289929	0.481520
11841	10.114290	-1.135069	-1.376922	-0.537766	-0.065548	0.387386	-0.673947	0.273758	0.323688	-0.322544	0.765730	0.279516	0.481138
11842	9.768867	-1.044893	-1.602165	-0.538968	-0.167271	0.474643	-0.665892	0.272171	0.336891	-0.322534	0.772555	0.268151	0.476682
11843	9.538896	-1.134497	-1.864215	-0.542186	-0.331823	0.339336	-0.657562	0.270431	0.354240	-0.320740	0.778682	0.260107	0.472361
11844	9.406215	-0.893264	-2.064851	-0.547829	-0.410053	0.424689	-0.646725	0.266736	0.373764	-0.318722	0.787311	0.250887	0.464342
11845	10.183306	-3.666137	-1.846493	-0.539672	-0.253940	0.290923	-0.634534	0.271639	0.393089	-0.316868	0.792241	0.243062	0.461378
11846	9.301670	-0.700021	-2.182841	-0.568535	-0.459300	0.302678	-0.626578	0.260054	0.409648	-0.313083	0.800571	0.235793	0.453284
11847	9.117125	-0.976679	-2.169843	-0.562283	-0.482099	0.028580	-0.617676	0.254990	0.424745	-0.307278	0.806300	0.233369	0.448330
11848	9.003441	-1.220079	-2.563219	-0.555984	-0.380646	0.063380	-0.609611	0.251188	0.436541	-0.301807	0.812499	0.229484	0.442826
11849	9.323845	-1.475669	-2.923214	-0.570186	-0.311578	0.009761	-0.600697	0.243915	0.448572	-0.296419	0.816545	0.226223	0.440697
11850	8.614225	-1.354757	-2.851130	-0.553577	-0.167450	0.093862	-0.595956	0.237906	0.458987	-0.292180	0.820848	0.220535	0.438410
11851	8.554021	-1.181911	-3.094590	-0.569514	0.065415	0.056881	-0.593853	0.232474	0.464310	-0.288844	0.821709	0.214272	0.442099
11852	10.247569	-0.796095	-3.453916	-0.541283	0.370433	-0.184871	-0.599078	0.220006	0.462839	-0.284652	0.819879	0.210108	0.450140
11853	9.228458	0.375289	-3.422132	-0.545043	0.406947	-0.243585	-0.609570	0.204787	0.457920	-0.280380	0.816113	0.207008	0.460972
11854	10.050769	0.053559	-3.806222	-0.535660	0.443049	-0.244436	-0.618086	0.182912	0.450981	-0.275985	0.813133	0.203395	0.470402
11855	10.079275	0.950467	-3.316139	-0.540295	0.495172	-0.028853	-0.627331	0.167374	0.441918	-0.273993	0.809142	0.196336	0.481321
11856	10.173810	1.072670	-3.001118	-0.544665	0.317451	0.098710	-0.633959	0.158947	0.436488	-0.272166	0.808574	0.187688	0.486731
11857	9.725778	0.070410	-2.970006	-0.547960	0.198489	0.093873	-0.637706	0.158972	0.431538	-0.269954	0.807776	0.180201	0.492087
11858	8.998336	0.281387	-2.425344	-0.560739	0.083590	0.042973	-0.638976	0.164537	0.426902	-0.266433	0.809243	0.173525	0.493992
11859	9.383985	0.036957	-2.481119	-0.550221	-0.076785	-0.056718	-0.640387	0.170377	0.423377	-0.261645	0.810549	0.169940	0.495654
11860	9.330401	0.205412	-2.647223	-0.548367	-0.185245	-0.117936	-0.637620	0.172441	0.426420	-0.255789	0.813973	0.167386	0.493965
11861	9.038727	0.267665	-2.662015	-0.565925	-0.231963	-0.124990	-0.634698	0.172615	0.429697	-0.249441	0.816605	0.165566	0.493481
11862	9.381200	0.705341	-3.044272	-0.572338	-0.262920	-0.077845	-0.630814	0.172865	0.435481	-0.243305	0.820950	0.162479	0.490351
11863	9.336559	0.573282	-2.953342	-0.557911	-0.293838	-0.055401	-0.624434	0.174496	0.441259	-0.237443	0.824304	0.159912	0.488439
11864	9.029278	0.668444	-3.115873	-0.544891	-0.272705	-0.011189	-0.620417	0.176549	0.446783	-0.232347	0.828712	0.156009	0.484678
11865	8.181509	0.798457	-3.273237	-0.547070	-0.171566	-0.045602	-0.616136	0.181937	0.450679	-0.227025	0.830793	0.152826	0.484652
11866	8.188780	0.900185	-3.228476	-0.557494	-0.017145	-0.178471	-0.612393	0.183444	0.453710	-0.220869	0.832176	0.150379	0.485886
11867	8.738319	1.052397	-3.066613	-0.559751	0.032752	-0.108793	-0.613785	0.184287	0.451654	-0.215235	0.832073	0.147209	0.489548
11868	8.861987	1.206264	-3.068496	-0.567983	0.143081	-0.048482	-0.616573	0.186936	0.449489	-0.210634	0.832236	0.141774	0.492866
11869	9.198345	0.861172	-3.040934	-0.545136	0.287728	-0.012810	-0.619647	0.192661	0.440026	-0.206825	0.829725	0.136080	0.500263
11870	10.057618	0.006344	-2.848920	-0.571616	0.449073	-0.099863	-0.625217	0.198548	0.425050	-0.202473	0.826559	0.130147	0.508789
11871	9.777703	-1.090854	-2.758987	-0.565446	0.415144	-0.145786	-0.633997	0.207214	0.411234	-0.197307	0.822255	0.125884	0.518767
11872	9.351772	-1.737263	-2.606237	-0.524179	0.434212	-0.093404	-0.640257	0.212275	0.395010	-0.193737	0.818836	0.120359	0.526771
11873	10.855351	-2.229652	-2.544768	-0.544229	0.491468	-0.219367	-0.648600	0.216221	0.381834	-0.188354	0.813207	0.117131	0.538049
11874	11.107249	-1.950340	-2.838156	-0.551185	0.444878	-0.040364	-0.659131	0.212412	0.366105	-0.184929	0.809660	0.110381	0.545957
11875	10.317527	-1.294830	-2.759849	-0.555535	0.296309	0.043572	-0.662177	0.211336	0.357816	-0.181782	0.806559	0.103417	0.552923
11876	8.145176	-1.175112	-2.033441	-0.559696	0.169105	0.132305	-0.664938	0.208027	0.353653	-0.179507	0.806262	0.094766	0.555642
11877	8.182477	-1.732722	-1.512635	-0.553494	0.238448	0.227404	-0.666458	0.206371	0.352126	-0.178350	0.803993	0.085019	0.560856
11878	9.780357	-1.255851	-1.319556	-0.542916	0.185865	0.280423	-0.668243	0.201381	0.352088	-0.178021	0.803537	0.074085	0.563159
11879	10.404060	-0.981916	-1.325864	-0.552236	0.083852	0.416453	-0.666582	0.201919	0.356093	-0.178797	0.803062	0.061852	0.565064
11880	10.075459	-1.231600	-1.395122	-0.553154	-0.015187	0.305490	-0.664094	0.204117	0.361077	-0.178286	0.804745	0.051098	0.563904
11881	9.956765	-1.385139	-1.721842	-0.544958	-0.160071	0.281678	-0.658684	0.205759	0.364096	-0.177396	0.806644	0.041980	0.562222
11882	9.541224	-1.374877	-1.658581	-0.560227	-0.216651	0.164988	-0.655361	0.206269	0.375420	-0.174975	0.810327	0.034117	0.558202
11883	9.725412	-1.260325	-1.703596	-0.554983	-0.265608	0.199021	-0.647850	0.202755	0.384318	-0.172901	0.813237	0.026587	0.555017
11884	9.706841	-1.314124	-1.823777	-0.558998	-0.295612	0.131921	-0.642016	0.200761	0.396288	-0.170066	0.817621	0.019543	0.549719
11885	9.615339	-1.250692	-1.819530	-0.546115	-0.259513	0.117685	-0.638122	0.197943	0.407159	-0.167208	0.820269	0.013416	0.546827
11886	9.559612	-1.189088	-2.071420	-0.575235	-0.244470	0.064182	-0.631305	0.194293	0.415646	-0.163364	0.823984	0.007123	0.542505
11887	9.382217	-1.281031	-2.268279	-0.560556	-0.224655	0.055347	-0.627259	0.188708	0.423858	-0.159561	0.826187	0.001745	0.540326
11888	9.352323	-1.309174	-2.161615	-0.546752	-0.186775	0.042876	-0.623899	0.181180	0.432885	-0.155947	0.829066	-0.004085	0.536948
11889	9.350239	-1.173693	-2.138963	-0.545893	-0.201368	0.062453	-0.617488	0.175177	0.440244	-0.152435	0.830882	-0.009497	0.535077
11890	9.376216	-1.081294	-2.021639	-0.575433	-0.164033	0.133546	-0.614145	0.171674	0.448760	-0.149299	0.833476	-0.017214	0.531724
11891	9.553117	-0.935147	-2.045251	-0.532920	-0.207771	0.168869	-0.609686	0.167058	0.457117	-0.147112	0.835182	-0.024226	0.529379
11892	9.783565	-0.881810	-2.171793	-0.564217	-0.281566	0.179632	-0.602595	0.164521	0.464645	-0.144690	0.838821	-0.032244	0.523836
11893	9.381051	-1.221912	-2.090144	-0.544276	-0.264960	0.119478	-0.597325	0.165316	0.472360	-0.141779	0.841062	-0.038354	0.520617
11894	9.292141	-1.213909	-2.445284	-0.546552	-0.272686	-0.020275	-0.590241	0.164440	0.480735	-0.137549	0.844559	-0.042855	0.515717
11895	9.284833	-1.058206	-2.671711	-0.562611	-0.218390	-0.036690	-0.585237	0.162884	0.486491	-0.132611	0.846397	-0.046643	0.513665
11896	9.064980	-0.913138	-2.880822	-0.553305	-0.169536	-0.065206	-0.582303	0.158145	0.491400	-0.127702	0.848787	-0.050739	0.510567
11897	8.883060	-0.561740	-2.903829	-0.560154	-0.076417	-0.097697	-0.580219	0.157575	0.494560	-0.121969	0.849155	-0.053827	0.511040
11898	9.108350	-0.328262	-3.211167	-0.553727	-0.018865	-0.182810	-0.579930	0.155078	0.494394	-0.115692	0.850048	-0.056316	0.510746
11899	11.434010	-0.311338	-4.345213	-0.552373	0.101392	-0.294465	-0.582006	0.153424	0.492732	-0.107766	0.848720	-0.056378	0.514666
11900	9.722329	0.124642	-4.362284	-0.551724	-0.001864	-0.453351	-0.585041	0.149005	0.488560	-0.098716	0.849630	-0.054315	0.515203
11901	8.996820	-0.854574	-4.016962	-0.545865	0.002708	-0.380176	-0.586698	0.146369	0.489791	-0.090015	0.849286	-0.052653	0.517530
11902	8.298813	-0.440565	-3.435946	-0.550282	0.059913	-0.139190	-0.588891	0.139585	0.487524	-0.084157	0.849096	-0.056034	0.518472
11903	9.169785	0.148430	-3.434019	-0.539865	-0.053561	-0.036385	-0.589146	0.134030	0.489405	-0.079114	0.848881	-0.060063	0.519167
11904	9.551182	0.549253	-3.873904	-0.538983	-0.156307	-0.123172	-0.587321	0.128741	0.493764	-0.073865	0.850824	-0.063251	0.516373
11905	9.017371	0.512278	-4.140967	-0.549819	-0.167282	-0.105640	-0.584526	0.124284	0.497293	-0.067961	0.851838	-0.066012	0.515166
11906	8.532712	0.349708	-3.962127	-0.539022	-0.176237	-0.125049	-0.581317	0.119956	0.503588	-0.062717	0.853904	-0.069147	0.511989
11907	9.023239	0.289878	-3.761578	-0.555003	-0.179073	0.002252	-0.578098	0.113693	0.507649	-0.057761	0.854836	-0.073785	0.510367
11908	9.099627	0.440826	-3.891419	-0.547138	-0.156927	0.141138	-0.573084	0.110059	0.512553	-0.055071	0.856229	-0.081577	0.507134
11909	8.982294	0.780159	-3.846726	-0.563299	-0.119050	0.145156	-0.570569	0.105737	0.517469	-0.051258	0.856251	-0.088783	0.506285
11910	8.783326	0.765796	-4.025092	-0.545288	-0.144269	0.133103	-0.566115	0.102932	0.523770	-0.048507	0.857394	-0.096431	0.503214
11911	8.601589	0.942054	-3.845607	-0.545374	-0.136865	0.109148	-0.563335	0.101803	0.527611	-0.044581	0.857551	-0.102787	0.502050
11912	8.658718	0.966569	-3.732399	-0.570886	-0.125597	0.072520	-0.559708	0.097479	0.532518	-0.040750	0.858528	-0.109664	0.499242
11913	9.054624	1.140906	-3.664806	-0.539986	-0.117649	0.080010	-0.555665	0.093290	0.537978	-0.036480	0.858454	-0.115446	0.498396
11914	8.895601	0.833881	-3.844793	-0.543489	-0.049068	-0.031980	-0.553004	0.088287	0.539013	-0.031908	0.858784	-0.120309	0.496988
11915	9.544305	0.170411	-3.792352	-0.563202	-0.058627	0.043972	-0.551616	0.087997	0.542042	-0.026672	0.858124	-0.125723	0.497097
11916	9.010103	-0.291370	-3.593194	-0.554517	-0.041004	-0.125178	-0.550929	0.089796	0.542886	-0.020972	0.858531	-0.129097	0.495801
11917	8.745284	-0.411490	-3.731642	-0.553664	0.096901	-0.137571	-0.551784	0.089070	0.542329	-0.013682	0.856678	-0.131374	0.498655
11918	8.836152	-0.542274	-3.686815	-0.538544	0.138311	-0.042108	-0.554703	0.089919	0.539456	-0.008626	0.854983	-0.136077	0.500412
11919	9.489854	-0.577191	-3.974818	-0.547888	0.215527	0.001684	-0.560249	0.088001	0.535882	-0.002524	0.851443	-0.140705	0.505213
11920	9.217448	-0.621763	-4.034359	-0.552684	0.150332	0.036470	-0.564135	0.087741	0.533282	0.001996	0.849293	-0.146887	0.507071
11921	8.932891	-0.892080	-3.881163	-0.540770	0.129864	0.095906	-0.566220	0.088589	0.529987	0.006734	0.846212	-0.153041	0.510352
11922	8.957091	-1.091039	-3.985284	-0.559837	0.115410	0.109910	-0.568163	0.088600	0.527927	0.010507	0.844069	-0.160529	0.511534
11923	9.121212	-1.004750	-3.947801	-0.534793	0.043048	0.132798	-0.568565	0.090024	0.527668	0.014423	0.841633	-0.167267	0.513290
11924	9.090522	-1.221303	-3.829370	-0.529549	0.004223	0.137482	-0.568287	0.090021	0.528495	0.017024	0.840425	-0.174919	0.512640
11925	9.672128	-1.174555	-3.497245	-0.566383	-0.044793	0.103845	-0.567173	0.089182	0.529585	0.021401	0.838863	-0.181527	0.512737
11926	9.515004	-1.092890	-3.734726	-0.557714	-0.087590	0.049351	-0.567027	0.087096	0.531361	0.025036	0.838788	-0.188008	0.510355
11927	9.120706	-0.841943	-3.804650	-0.520279	-0.166504	-0.014350	-0.562716	0.085408	0.535461	0.029362	0.838835	-0.192230	0.508470
11928	8.913610	-0.901591	-3.890688	-0.538869	-0.223821	-0.045224	-0.559231	0.081773	0.541622	0.033117	0.840421	-0.196994	0.503774
11929	8.707423	-0.969250	-4.097444	-0.544435	-0.241673	-0.062913	-0.552840	0.080911	0.546129	0.038024	0.841328	-0.200717	0.500434
11930	8.850722	-0.837105	-4.461528	-0.566081	-0.234535	-0.040146	-0.548118	0.080606	0.551347	0.042137	0.842873	-0.205834	0.495400
11931	9.234332	-0.637788	-4.662387	-0.573548	-0.255918	-0.055912	-0.541736	0.081682	0.557257	0.047386	0.843782	-0.209999	0.491616
11932	9.420470	-0.495734	-4.944492	-0.538174	-0.144759	-0.008340	-0.539096	0.080408	0.563173	0.051084	0.844225	-0.215279	0.488190
11933	8.679174	-0.081573	-4.382749	-0.569087	-0.111994	-0.039106	-0.534788	0.079976	0.565072	0.056702	0.843577	-0.219552	0.486786
11934	8.126626	0.052246	-4.021084	-0.548344	0.002856	-0.006066	-0.533248	0.077476	0.564896	0.061184	0.842467	-0.224794	0.485770
11935	8.767810	0.109399	-3.896941	-0.557336	0.031885	-0.015063	-0.533797	0.075673	0.565297	0.067016	0.840239	-0.229184	0.486809
11936	9.154962	0.140062	-4.013775	-0.543084	-0.004011	-0.032280	-0.533521	0.076229	0.564747	0.071614	0.839234	-0.233932	0.485628
11937	9.254513	0.022602	-4.147901	-0.535978	-0.052960	-0.001807	-0.533404	0.081502	0.564247	0.076580	0.837706	-0.238440	0.485314
11938	8.776300	-0.005104	-4.422390	-0.546847	-0.030865	-0.053467	-0.532723	0.084689	0.564828	0.081307	0.836978	-0.242894	0.483590
11939	8.668354	0.096852	-4.457209	-0.546537	0.028721	-0.067991	-0.531904	0.088157	0.564166	0.087485	0.834888	-0.246265	0.484419
11940	8.752584	-0.063461	-4.503855	-0.548121	0.066656	-0.077090	-0.533707	0.087609	0.563206	0.092923	0.833244	-0.250159	0.484242
11941	8.907690	-0.179366	-4.333641	-0.551767	0.061178	-0.066475	-0.535378	0.088585	0.562814	0.099313	0.830736	-0.253551	0.485516
11942	8.885165	-0.212509	-4.246260	-0.557109	0.081035	-0.068441	-0.535360	0.084708	0.560837	0.104871	0.828803	-0.257629	0.485505
11943	8.950795	-0.356785	-4.065945	-0.547239	0.061137	-0.065563	-0.538952	0.079861	0.560676	0.111138	0.826204	-0.260996	0.486740
11944	8.969673	-0.262031	-3.965550	-0.552007	0.023215	-0.053875	-0.540592	0.073907	0.558690	0.116150	0.824679	-0.265375	0.485788
11945	8.854008	-0.137825	-3.928124	-0.561925	0.019327	-0.018591	-0.540839	0.066272	0.560550	0.121947	0.822113	-0.269752	0.486306
11946	8.992640	0.054338	-3.973944	-0.544465	0.030548	0.029370	-0.540399	0.060863	0.559799	0.126045	0.819998	-0.275390	0.485670
11947	8.974154	0.141050	-4.037705	-0.535089	0.113061	-0.032941	-0.543567	0.054209	0.560862	0.132027	0.816577	-0.279026	0.487766
11948	9.162621	0.238573	-3.710453	-0.541155	0.044957	-0.068829	-0.542130	0.042968	0.561288	0.137078	0.814786	-0.282974	0.487093
11949	9.079807	0.448158	-3.512143	-0.574204	-0.003580	-0.065378	-0.542089	0.033117	0.561739	0.143354	0.812479	-0.286755	0.486929
11950	9.113807	0.636828	-3.449058	-0.520943	-0.058006	-0.051123	-0.542056	0.025345	0.563042	0.147297	0.811568	-0.291065	0.484709
11951	9.106380	0.717489	-3.696393	-0.538245	-0.070542	-0.049459	-0.540918	0.019099	0.563384	0.152462	0.809842	-0.294929	0.483661
11952	8.934223	0.663963	-3.927513	-0.536204	-0.041717	-0.051412	-0.539234	0.014226	0.567610	0.156733	0.808656	-0.299316	0.481581
11953	9.160985	0.522021	-3.984220	-0.561929	-0.061780	-0.108176	-0.537963	0.009647	0.567138	0.162891	0.807050	-0.302427	0.480287
11954	9.069895	0.604510	-4.023676	-0.547472	-0.069899	-0.115040	-0.536568	0.007693	0.569874	0.167767	0.806403	-0.305966	0.477445
11955	9.026061	0.777195	-3.890241	-0.529440	-0.080745	-0.120948	-0.534333	0.004913	0.569828	0.173404	0.805089	-0.308619	0.475937
11956	8.901587	0.886232	-3.968607	-0.553032	-0.077043	-0.120370	-0.532935	0.002544	0.572144	0.178357	0.804448	-0.312132	0.472891
11957	8.925745	0.774564	-4.025381	-0.545780	-0.076965	-0.132677	-0.531132	0.003089	0.574073	0.184385	0.803045	-0.314737	0.471234
11958	8.909253	0.815549	-4.057226	-0.562268	-0.083836	-0.161133	-0.529331	0.003631	0.576832	0.189807	0.802609	-0.317687	0.467832
11959	8.907525	0.812584	-4.146587	-0.567674	-0.083887	-0.152346	-0.527930	0.001131	0.576657	0.196308	0.801236	-0.320209	0.465779
11960	8.781031	0.993554	-3.930986	-0.545842	-0.032956	-0.217880	-0.526542	0.000559	0.580929	0.202297	0.800669	-0.321878	0.463034
11961	8.711284	0.875513	-4.328236	-0.558270	-0.051767	-0.124148	-0.522788	-0.000146	0.581723	0.208567	0.798771	-0.324641	0.461598
11962	8.981490	0.956283	-4.278760	-0.545697	-0.084472	-0.097198	-0.522509	-0.000707	0.583652	0.213081	0.797823	-0.328432	0.458483
