# Supplementary material for: Identification of Haptic Based Guiding Using Hard Reins
Source: PLoS One. 2015 Jul 22;10(7):e0132020. doi: 10.1371/journal.pone.0132020 (PMC4511788; doi:10.1371/journal.pone.0132020)
Supplement: S1 File — (ZIP) [file pone.0132020.s001.zip › MotionData1/Subject2/T18/gh18.txt]

// Start Time: 0
// Sample rate: 25.0Hz
// Scenario: 4.9
// Firmware Version: 2.6.1
Counter	Acc_X	Acc_Y	Acc_Z	Gyr_X	Gyr_Y	Gyr_Z	Mag_X	Mag_Y	Mag_Z	Quat_w	Quat_x	Quat_y	Quat_z
11390	-1.266597	0.389561	9.738951	0.045957	0.050446	0.056041	-0.138482	-0.185466	-0.735000	-0.493760	0.046435	-0.046919	-0.867089
11391	-1.355543	0.336459	9.739777	0.020778	0.025688	0.040262	-0.139264	-0.185861	-0.734994	-0.493069	0.046448	-0.047607	-0.867444
11392	-1.345746	0.302689	9.708189	0.019960	0.030246	0.034716	-0.138745	-0.186127	-0.733965	-0.492344	0.046608	-0.048292	-0.867809
11393	-1.413039	0.259287	9.718954	0.039441	0.011931	0.016384	-0.137305	-0.187489	-0.733719	-0.492098	0.046233	-0.049146	-0.867921
11394	-1.410489	0.233082	9.793022	0.055286	0.017412	0.010919	-0.138597	-0.189644	-0.734872	-0.491816	0.045846	-0.050295	-0.868036
11395	-1.398014	0.144096	9.794291	0.067659	0.006445	0.005466	-0.137687	-0.189916	-0.733976	-0.491790	0.045123	-0.051567	-0.868014
11396	-1.349438	0.064552	9.721618	-0.047908	0.004515	0.010428	-0.138730	-0.191246	-0.733322	-0.491412	0.045529	-0.050796	-0.868252
11397	-1.392660	0.028376	9.720707	-0.156547	0.004419	0.021876	-0.138993	-0.188292	-0.734997	-0.490898	0.046974	-0.048150	-0.868616
11398	-1.252958	0.057858	9.818439	-0.188105	0.006247	0.030022	-0.139012	-0.181828	-0.736027	-0.490010	0.048767	-0.044976	-0.869189
11399	-1.122761	0.053243	9.800386	-0.181076	0.022717	0.026346	-0.140063	-0.175111	-0.739889	-0.489368	0.050766	-0.042067	-0.869581
11400	-1.137067	0.019515	9.794979	-0.151037	0.028161	-0.001196	-0.138645	-0.169199	-0.740672	-0.489017	0.052602	-0.039717	-0.869780
11401	-1.084099	0.034074	9.800479	-0.126396	0.038211	-0.015852	-0.138386	-0.165315	-0.743126	-0.489145	0.054363	-0.037849	-0.869683
11402	-1.176111	0.117964	9.762390	-0.100018	0.044577	-0.036039	-0.135914	-0.161308	-0.744306	-0.489470	0.056008	-0.036510	-0.869454
11403	-1.331065	0.259634	9.772532	-0.098327	0.018053	-0.036002	-0.134485	-0.159035	-0.744704	-0.489988	0.057154	-0.034915	-0.869152
11404	-1.418243	0.343780	9.806504	-0.033619	0.018115	-0.033837	-0.134479	-0.157842	-0.746769	-0.490376	0.057686	-0.034474	-0.868916
11405	-1.601581	0.369891	9.809960	0.011558	0.000858	-0.000366	-0.134222	-0.157837	-0.745996	-0.490410	0.057436	-0.034691	-0.868905
11406	-1.596925	0.403452	9.772068	-0.017582	-0.022866	0.025364	-0.135132	-0.156897	-0.747409	-0.489831	0.057056	-0.034196	-0.869276
11407	-1.302185	0.269267	9.758535	-0.027315	-0.014558	0.045623	-0.135793	-0.156203	-0.746241	-0.489029	0.056889	-0.033662	-0.869759
11408	-1.079830	0.149436	9.763730	-0.038676	-0.025484	0.054826	-0.135790	-0.155005	-0.747790	-0.487941	0.056650	-0.032810	-0.870418
11409	-1.011806	0.038934	9.772417	-0.000792	-0.019084	0.036558	-0.140616	-0.155762	-0.748010	-0.487329	0.056135	-0.032676	-0.870799
11410	-0.939165	-0.028269	9.776954	0.053521	-0.017188	0.036836	-0.140882	-0.156286	-0.746717	-0.486630	0.055153	-0.033489	-0.871222
11411	-1.102920	-0.062037	9.846963	0.071314	0.004662	0.007354	-0.140877	-0.158037	-0.746460	-0.486591	0.054357	-0.034793	-0.871243
11412	-1.059470	-0.076582	9.789556	0.071538	0.021057	-0.018508	-0.139971	-0.159772	-0.743627	-0.486875	0.053903	-0.036233	-0.871054
11413	-1.093584	-0.002280	9.727869	0.059320	0.024672	-0.029654	-0.139567	-0.162345	-0.744148	-0.487453	0.053592	-0.037467	-0.870697
11414	-1.238573	0.072125	9.761165	0.069935	0.028275	-0.046228	-0.137722	-0.166415	-0.744423	-0.488221	0.053299	-0.038921	-0.870221
11415	-1.366856	0.177448	9.679832	0.129252	0.021046	-0.034851	-0.136672	-0.170722	-0.742367	-0.488963	0.052250	-0.041332	-0.869757
11416	-1.639599	0.243967	9.591805	0.130608	-0.019109	0.000275	-0.136791	-0.173823	-0.742368	-0.488998	0.050503	-0.043426	-0.869738
11417	-1.731327	0.267710	9.552876	0.107635	-0.064780	0.024221	-0.139145	-0.176734	-0.739381	-0.488754	0.048148	-0.044705	-0.869944
11418	-1.345522	0.254513	9.690713	0.007665	-0.092177	0.056995	-0.142926	-0.178042	-0.739480	-0.487693	0.046284	-0.043998	-0.870677
11419	-1.157313	0.226729	9.898513	-0.046306	-0.079481	0.036405	-0.144366	-0.178018	-0.738694	-0.487099	0.045168	-0.042463	-0.871144
11420	-1.123470	0.212830	10.035455	-0.014615	-0.058469	0.021767	-0.147241	-0.177311	-0.738671	-0.486634	0.044137	-0.041667	-0.871495
11421	-0.954706	0.208203	9.991358	0.052268	-0.066682	-0.012945	-0.147768	-0.176894	-0.738021	-0.486975	0.042318	-0.041918	-0.871382
11422	-0.757618	0.344220	10.254346	0.150616	-0.066632	-0.040135	-0.150635	-0.180353	-0.736450	-0.487769	0.039586	-0.043872	-0.870971
11423	-0.929362	0.458651	10.047915	0.362478	-0.068287	-0.059373	-0.152713	-0.188252	-0.732822	-0.489150	0.034734	-0.049461	-0.870103
11424	-0.913296	0.632107	10.108107	0.593932	-0.066322	-0.104357	-0.153713	-0.206938	-0.727658	-0.491356	0.027732	-0.059085	-0.868510
11425	-1.015954	0.925045	10.000839	0.811186	-0.078979	-0.142016	-0.155239	-0.231904	-0.717070	-0.494311	0.018368	-0.072304	-0.866078
11426	-1.204742	1.083414	9.989297	0.888218	-0.102704	-0.150833	-0.156255	-0.256049	-0.704807	-0.497283	0.007887	-0.086618	-0.863217
11427	-1.380365	1.484603	9.217961	0.740485	-0.080862	-0.138712	-0.157261	-0.283026	-0.692417	-0.499891	-0.000801	-0.098577	-0.860460
11428	-1.041953	1.813445	9.504175	0.486966	-0.040772	-0.092074	-0.156986	-0.301130	-0.681582	-0.501502	-0.006326	-0.106560	-0.858546
11429	-0.271883	2.093415	9.318457	0.239097	0.023047	-0.098946	-0.156189	-0.315493	-0.673719	-0.503127	-0.008305	-0.110920	-0.857024
11430	-0.645233	2.019876	9.136313	0.150974	0.057761	-0.050542	-0.153047	-0.320499	-0.671680	-0.503811	-0.008858	-0.114110	-0.856198
11431	-1.040734	2.055641	9.272346	0.007733	0.086916	0.001274	-0.149914	-0.321470	-0.670802	-0.503601	-0.007643	-0.115134	-0.856196
11432	-1.055292	2.093154	9.697603	-0.140392	0.101425	0.032795	-0.148088	-0.317872	-0.673139	-0.502779	-0.004701	-0.113759	-0.856884
11433	-1.112457	1.943617	9.620561	-0.059854	0.066801	0.041569	-0.146920	-0.313854	-0.674696	-0.501933	-0.003237	-0.113420	-0.857432
11434	-1.381943	1.842680	9.808661	0.080343	0.057749	0.037670	-0.148081	-0.316279	-0.675721	-0.501088	-0.003270	-0.115388	-0.857663
11435	-1.131109	1.814004	9.719385	0.131104	0.015825	0.045388	-0.147296	-0.319771	-0.673404	-0.500278	-0.004589	-0.117809	-0.857801
11436	-1.164857	1.824463	9.983259	0.092976	0.002892	0.016600	-0.147169	-0.321642	-0.671470	-0.499938	-0.005643	-0.119445	-0.857766
11437	-1.145791	1.867529	9.902428	0.087685	-0.021776	0.018457	-0.147555	-0.324862	-0.670177	-0.499680	-0.007100	-0.120731	-0.857726
11438	-1.455042	2.021778	10.163346	-0.071370	-0.037615	-0.008188	-0.148081	-0.325116	-0.669140	-0.499901	-0.007148	-0.119145	-0.857818
11439	-1.166103	2.068255	9.516191	-0.311161	-0.036945	-0.037074	-0.149787	-0.319457	-0.671706	-0.500678	-0.004729	-0.113446	-0.858154
11440	-1.097713	1.906991	10.157870	-0.527814	-0.089321	-0.039933	-0.150843	-0.306703	-0.678922	-0.501573	-0.001024	-0.103504	-0.858901
11441	-1.355688	1.411530	10.347746	-0.219026	-0.165882	-0.065925	-0.154903	-0.295386	-0.684823	-0.503064	-0.001670	-0.098071	-0.858665
11442	-1.017389	1.191485	9.121222	0.479413	-0.175093	-0.086331	-0.158033	-0.302186	-0.680412	-0.504821	-0.009468	-0.104554	-0.856817
11443	-0.738030	1.296768	10.198277	1.130181	-0.222163	-0.171567	-0.160879	-0.329786	-0.664908	-0.507894	-0.024441	-0.121639	-0.852438
11444	-0.762283	1.819775	9.785318	1.241831	-0.268616	-0.170951	-0.165307	-0.366309	-0.639842	-0.510679	-0.041343	-0.140133	-0.847266
11445	-0.249943	2.029920	9.029726	0.754933	-0.234326	-0.188218	-0.166603	-0.394700	-0.620736	-0.513856	-0.052614	-0.150589	-0.842915
11446	0.266507	2.425832	9.126512	0.096359	-0.181925	-0.175023	-0.168433	-0.407930	-0.610398	-0.517257	-0.056283	-0.150537	-0.840604
11447	-0.658296	2.725779	8.733226	-0.132013	-0.157512	-0.141193	-0.170257	-0.408184	-0.610900	-0.520269	-0.057280	-0.146734	-0.839350
11448	-0.322340	3.045905	8.582425	-0.467568	-0.083553	-0.050718	-0.173005	-0.399036	-0.616426	-0.521864	-0.053802	-0.138080	-0.840058
11449	-0.205606	2.845258	8.935957	-0.769155	-0.018836	0.015036	-0.172489	-0.376002	-0.632429	-0.522447	-0.046287	-0.124824	-0.842215
11450	-0.156199	2.613658	9.422848	-0.665968	0.027947	0.051486	-0.172636	-0.354544	-0.645071	-0.522045	-0.039117	-0.113853	-0.844379
11451	-0.385965	2.272422	9.670359	-0.571311	0.029855	0.064888	-0.173030	-0.343022	-0.653326	-0.521310	-0.032967	-0.104349	-0.846322
11452	-0.341048	1.952722	9.723903	-0.604420	0.020693	0.071212	-0.172917	-0.326253	-0.662357	-0.520403	-0.026600	-0.094292	-0.848282
11453	-0.163925	1.709950	9.683745	-0.525240	0.020737	0.044868	-0.174497	-0.309606	-0.672020	-0.519868	-0.021049	-0.085444	-0.849702
11454	-0.113027	1.652302	9.681011	-0.390173	0.006213	0.023430	-0.174640	-0.291372	-0.683244	-0.519576	-0.017065	-0.078877	-0.850604
11455	-0.470045	1.702196	9.704783	-0.173269	-0.022810	0.039323	-0.175691	-0.284116	-0.687234	-0.519012	-0.015912	-0.075558	-0.851272
11456	-0.127507	1.646730	9.467164	-0.187056	-0.008201	0.013408	-0.176607	-0.282897	-0.687743	-0.518834	-0.014270	-0.072295	-0.851693
11457	-0.308213	1.616755	9.249023	-0.234554	-0.006399	0.027928	-0.175566	-0.275404	-0.692654	-0.518440	-0.012203	-0.068115	-0.852310
11458	-0.821900	1.677327	9.672346	-0.192781	0.004584	0.057627	-0.176629	-0.267590	-0.694708	-0.517466	-0.010344	-0.064873	-0.853179
11459	-1.020020	1.776013	9.801502	0.019380	0.003084	0.110372	-0.178719	-0.266762	-0.695207	-0.515583	-0.010834	-0.065158	-0.854290
11460	-0.625213	1.881768	9.542628	0.301596	-0.027489	0.156161	-0.181590	-0.270614	-0.692475	-0.512813	-0.014754	-0.070004	-0.855514
11461	-0.635438	2.007036	9.597097	0.308138	-0.018243	0.196780	-0.184063	-0.278636	-0.688069	-0.509375	-0.018703	-0.075026	-0.857064
11462	-0.425136	1.895072	9.799122	0.141728	-0.036615	0.225509	-0.187720	-0.283144	-0.684427	-0.505457	-0.021250	-0.077011	-0.859146
11463	-0.358385	1.549197	9.924515	0.106914	-0.083240	0.236498	-0.193466	-0.285622	-0.682316	-0.501476	-0.024331	-0.077914	-0.861313
11464	-0.401440	1.479478	9.963942	-0.137940	-0.110061	0.220534	-0.200775	-0.287687	-0.681226	-0.497871	-0.025325	-0.074341	-0.863687
11465	-0.386868	1.452706	9.865287	-0.181483	-0.101026	0.194462	-0.207849	-0.279794	-0.682198	-0.494755	-0.025749	-0.070108	-0.865817
11466	-0.314475	1.420146	9.447840	-0.260027	-0.057311	0.151552	-0.210988	-0.271716	-0.687205	-0.492279	-0.024517	-0.064975	-0.867663
11467	-0.497459	1.374326	9.522302	-0.284268	-0.000787	0.119958	-0.214138	-0.262409	-0.690791	-0.490337	-0.022072	-0.059994	-0.869185
11468	-0.280145	1.307991	9.696226	-0.092269	0.045303	0.185471	-0.216758	-0.257141	-0.692962	-0.487004	-0.020738	-0.058770	-0.871174
11469	0.143672	1.417968	9.951364	-0.162877	0.072852	0.249682	-0.217944	-0.251215	-0.695145	-0.482634	-0.018368	-0.056558	-0.873801
11470	0.193684	1.043171	10.071394	-0.275206	0.036319	0.310099	-0.221350	-0.242050	-0.699762	-0.477207	-0.015566	-0.052002	-0.877113
11471	-0.447828	1.094543	9.989315	-0.421064	0.007859	0.356446	-0.222688	-0.229251	-0.702715	-0.471056	-0.011975	-0.044591	-0.880894
11472	-0.521010	1.266833	9.760612	-0.501142	-0.025963	0.384694	-0.229633	-0.211585	-0.710914	-0.464339	-0.008193	-0.035442	-0.884910
11473	0.069763	1.202731	8.963500	-0.178426	-0.051026	0.397477	-0.235806	-0.198457	-0.713441	-0.457360	-0.007921	-0.031790	-0.888678
11474	0.587732	1.260411	8.645091	0.160961	-0.070618	0.415859	-0.242353	-0.192723	-0.713903	-0.449884	-0.011051	-0.033960	-0.892373
11475	0.259342	1.380709	8.838144	0.429648	-0.068557	0.416273	-0.249134	-0.201634	-0.708817	-0.442378	-0.016665	-0.040986	-0.895737
11476	0.463110	1.111542	8.802666	0.058669	-0.027819	0.410661	-0.256585	-0.204612	-0.704757	-0.434976	-0.018158	-0.041677	-0.899294
11477	0.453728	1.090231	9.611207	0.007370	0.031441	0.399226	-0.260123	-0.200529	-0.705114	-0.427757	-0.018262	-0.042000	-0.902733
11478	-0.491409	1.153790	10.455413	0.216201	0.108127	0.354893	-0.263908	-0.201694	-0.704439	-0.421129	-0.018596	-0.046724	-0.905606
11479	-1.018085	0.914580	11.162457	0.085244	0.182767	0.343946	-0.266382	-0.205964	-0.702613	-0.414689	-0.016550	-0.049768	-0.908451
11480	0.271867	-0.156383	11.005852	-0.363216	0.240735	0.257706	-0.263518	-0.196876	-0.707796	-0.409830	-0.009558	-0.045107	-0.910996
11481	0.317140	-0.550600	11.077558	-0.286279	0.226745	0.116011	-0.256872	-0.186749	-0.712751	-0.407563	-0.003410	-0.041704	-0.912218
11482	-0.147197	-0.265012	10.438728	-0.170766	0.149087	0.083468	-0.253488	-0.177931	-0.717422	-0.405897	0.000493	-0.039826	-0.913050
11483	-0.215648	-0.089164	9.840461	-0.220170	0.054067	0.101818	-0.252976	-0.170552	-0.720780	-0.403998	0.002975	-0.036160	-0.914040
11484	-0.437875	-0.008863	9.532264	-0.133289	-0.007853	0.157719	-0.252872	-0.160460	-0.723100	-0.401087	0.003655	-0.033698	-0.915413
11485	-0.236262	0.168762	9.296598	-0.187657	-0.000570	0.150051	-0.254971	-0.154524	-0.725405	-0.398332	0.004851	-0.030158	-0.916732
11486	-0.193557	0.307867	9.145324	-0.220767	0.035886	0.116600	-0.257854	-0.149651	-0.726929	-0.396123	0.007058	-0.026437	-0.917790
11487	-0.179135	0.328063	9.414584	-0.038628	0.037899	0.118438	-0.257735	-0.144811	-0.728348	-0.393933	0.007797	-0.025930	-0.918740
11488	-0.165569	0.515556	9.359731	0.062981	0.003250	0.103309	-0.258262	-0.143992	-0.727956	-0.392010	0.007168	-0.027160	-0.919532
11489	-1.040153	0.938989	9.871188	0.260412	-0.010335	0.130111	-0.259816	-0.147480	-0.727816	-0.389664	0.004681	-0.031811	-0.920396
11490	-1.129081	1.391041	9.852695	0.025719	-0.004242	0.112275	-0.261378	-0.151488	-0.725739	-0.387550	0.004193	-0.032293	-0.921273
11491	-0.335760	0.818194	9.314380	-0.297374	0.002715	0.053474	-0.262964	-0.146613	-0.725595	-0.386541	0.006347	-0.026823	-0.921860
11492	-0.207088	0.662570	10.163133	-0.241963	-0.070548	-0.010732	-0.265849	-0.139460	-0.728410	-0.386664	0.006784	-0.021847	-0.921937
11493	-0.059086	0.439668	9.618901	-0.182073	-0.081499	-0.052842	-0.268215	-0.132038	-0.730711	-0.387655	0.006535	-0.017843	-0.921609
11494	0.245445	0.268986	9.480128	-0.113696	-0.086860	-0.054312	-0.269150	-0.123418	-0.733024	-0.388577	0.005696	-0.015098	-0.921275
11495	0.158524	0.295079	9.422073	-0.103120	-0.108814	-0.063457	-0.271127	-0.119878	-0.731974	-0.389774	0.004310	-0.012325	-0.920818
11496	-0.029930	0.391625	9.623301	-0.008190	-0.054037	-0.111066	-0.271903	-0.121758	-0.731968	-0.391771	0.003266	-0.011775	-0.919981
11497	0.139337	0.281179	9.589726	0.074755	-0.026667	-0.175278	-0.272550	-0.125242	-0.730415	-0.395012	0.002017	-0.012915	-0.918583
11498	0.135656	0.040637	9.603121	0.020823	0.002454	-0.199580	-0.271620	-0.129569	-0.730425	-0.398625	0.001809	-0.013340	-0.917015
11499	0.126945	-0.154089	9.650717	-0.072164	0.035320	-0.170561	-0.269532	-0.127717	-0.731732	-0.401745	0.002856	-0.012251	-0.915665
11500	-0.248507	-0.271596	9.979218	-0.093743	0.057328	-0.100577	-0.266135	-0.126956	-0.732791	-0.403526	0.004543	-0.011019	-0.914891
11501	-0.803624	-0.117359	10.379464	-0.057369	0.132277	-0.071010	-0.264566	-0.126040	-0.733836	-0.404797	0.007251	-0.010982	-0.914312
11502	-0.077864	-0.660067	10.251406	-0.254383	0.124739	-0.118085	-0.259345	-0.122883	-0.735943	-0.406842	0.011477	-0.007352	-0.913397
11503	0.164052	-0.842782	10.147885	-0.560928	0.064217	-0.082608	-0.255711	-0.109225	-0.741905	-0.408196	0.017034	0.002503	-0.912732
11504	-0.136778	-0.444261	10.076255	-0.341940	-0.026827	-0.026015	-0.254698	-0.091500	-0.748748	-0.408516	0.019193	0.008944	-0.912506
11505	-0.985312	0.038536	9.640637	0.210939	-0.112017	0.054389	-0.256672	-0.091448	-0.745762	-0.407587	0.015262	0.006079	-0.913019
11506	-0.961164	0.518004	9.131506	0.320153	-0.108033	0.117676	-0.261098	-0.099055	-0.742632	-0.405454	0.010552	0.001049	-0.914054
11507	-0.137090	0.611957	9.392553	0.339389	-0.080459	0.130676	-0.264342	-0.108297	-0.739769	-0.403130	0.006170	-0.004509	-0.915111
11508	0.863074	0.692594	9.878294	0.518480	-0.043677	0.098331	-0.267707	-0.123312	-0.734327	-0.401304	0.001041	-0.013687	-0.915842
11509	0.833143	0.415096	10.356599	0.343466	-0.025794	0.034667	-0.272870	-0.144392	-0.730422	-0.400679	-0.002423	-0.019743	-0.916002
11510	0.304357	0.081977	10.337391	-0.015593	-0.019108	-0.026232	-0.273265	-0.147594	-0.727321	-0.401151	-0.002778	-0.019336	-0.915804
11511	-0.129943	0.142208	9.911716	-0.286702	-0.021387	-0.075606	-0.272366	-0.140346	-0.729907	-0.402560	-0.001070	-0.013866	-0.915288
11512	-0.368107	0.025273	9.624608	-0.265540	-0.041538	-0.095772	-0.272907	-0.131466	-0.732739	-0.404294	0.000194	-0.008703	-0.914588
11513	-0.187321	0.025327	9.535082	0.021313	-0.108738	-0.061906	-0.273173	-0.127972	-0.734285	-0.405450	-0.002167	-0.008163	-0.914078
11514	0.036277	0.161266	9.759910	0.331146	-0.157701	-0.048264	-0.277854	-0.136258	-0.731927	-0.406292	-0.007867	-0.012970	-0.913618
11515	-0.387253	0.511749	9.782476	0.430391	-0.205081	-0.010806	-0.284095	-0.149360	-0.727235	-0.406460	-0.015306	-0.019136	-0.913340
11516	-0.947584	0.716229	9.400854	0.469710	-0.241472	0.057717	-0.289441	-0.162972	-0.718548	-0.405279	-0.023695	-0.025765	-0.913523
11517	-1.347524	1.182803	9.588494	0.309328	-0.248804	0.143627	-0.299740	-0.175069	-0.712403	-0.402629	-0.030945	-0.029380	-0.914368
11518	-1.095702	1.449647	9.383353	0.351943	-0.237490	0.239806	-0.307187	-0.182608	-0.705763	-0.397604	-0.038382	-0.033806	-0.916131
11519	-0.580095	1.529190	9.830951	0.613269	-0.225821	0.386939	-0.319073	-0.194783	-0.695602	-0.390164	-0.047717	-0.043084	-0.918498
11520	-0.262280	1.635011	10.339480	0.626737	-0.156178	0.449658	-0.328072	-0.209430	-0.686628	-0.380948	-0.055971	-0.053002	-0.921377
11521	0.626079	1.358466	9.859016	0.647609	-0.199792	0.477571	-0.339951	-0.221619	-0.677888	-0.371602	-0.065134	-0.063035	-0.923957
11522	0.804552	1.331524	9.615465	0.284936	-0.218356	0.503461	-0.350936	-0.230029	-0.667992	-0.361938	-0.072037	-0.066070	-0.927063
11523	0.896517	1.249367	9.456746	0.073020	-0.202095	0.509755	-0.364017	-0.226754	-0.665304	-0.352646	-0.077037	-0.065358	-0.930287
11524	1.204487	1.385427	9.667961	0.178267	-0.068603	0.475015	-0.375804	-0.224676	-0.659528	-0.342757	-0.080263	-0.067566	-0.933547
11525	1.497746	1.574445	9.896584	0.131620	0.081053	0.393332	-0.381037	-0.224329	-0.657678	-0.335096	-0.080257	-0.070046	-0.936143
11526	1.521532	1.626086	9.506269	0.099081	0.175836	0.289659	-0.380916	-0.221499	-0.657807	-0.327788	-0.078055	-0.072776	-0.938704
11527	1.391232	1.634001	9.082696	-0.117871	0.183755	0.257169	-0.382221	-0.217201	-0.661151	-0.322882	-0.074311	-0.071438	-0.940809
11528	1.040827	1.816365	9.146794	-0.229928	0.162540	0.249228	-0.379102	-0.208505	-0.664788	-0.316233	-0.070110	-0.067985	-0.943641
11529	0.743399	2.021327	9.456542	-0.019898	0.138955	0.253995	-0.376759	-0.201823	-0.668418	-0.311286	-0.067818	-0.068221	-0.945435
11530	0.617324	2.214540	10.451832	0.213822	0.157229	0.186830	-0.375968	-0.201178	-0.670490	-0.304343	-0.066342	-0.073235	-0.947423
11531	0.954602	2.232022	9.739911	-0.144067	0.211440	0.053904	-0.373482	-0.200815	-0.671801	-0.303213	-0.061651	-0.071841	-0.948209
11532	0.950785	2.015119	9.631217	-0.374221	0.174427	-0.028408	-0.370223	-0.190531	-0.678407	-0.303420	-0.056130	-0.065912	-0.948916
11533	0.872937	2.164129	9.632581	-0.265328	0.106813	-0.064678	-0.366055	-0.181721	-0.682955	-0.304812	-0.052542	-0.061739	-0.948956
11534	0.974687	2.042741	9.252567	-0.160288	0.139843	-0.075257	-0.358720	-0.179707	-0.689210	-0.306065	-0.048942	-0.059682	-0.948877
11535	1.085778	1.989067	8.969606	-0.080476	0.183990	-0.014000	-0.354276	-0.176688	-0.692601	-0.306197	-0.045115	-0.059465	-0.949037
11536	0.796192	2.040451	8.686781	0.086463	0.177089	0.084672	-0.352577	-0.173631	-0.695196	-0.304213	-0.042514	-0.062162	-0.949622
11537	0.724851	1.833414	8.688012	0.211492	0.140958	0.204422	-0.350214	-0.177165	-0.695216	-0.299977	-0.041581	-0.067065	-0.950677
11538	0.773053	1.849022	9.003131	0.182722	0.110074	0.297534	-0.351116	-0.180390	-0.695082	-0.293988	-0.041116	-0.070996	-0.952282
11539	0.657487	0.826155	9.657413	0.132368	0.086284	0.339806	-0.352020	-0.183614	-0.694688	-0.287283	-0.040956	-0.073918	-0.954111
11540	0.344576	0.750709	10.289536	0.190972	0.073310	0.281042	-0.352928	-0.185624	-0.694424	-0.281622	-0.041201	-0.077800	-0.955478
11541	-0.113709	0.818421	10.658267	0.134236	0.078381	0.179203	-0.353839	-0.186824	-0.694030	-0.277970	-0.040929	-0.080761	-0.956313
11542	-0.157700	0.948556	10.748496	-0.115693	0.109042	0.128045	-0.353186	-0.183350	-0.696616	-0.275310	-0.038530	-0.079103	-0.957321
11543	0.310655	0.799834	10.604358	-0.154711	0.120652	0.007880	-0.350713	-0.177471	-0.699473	-0.275095	-0.035540	-0.076833	-0.957683
11544	0.165843	0.806825	9.918996	-0.225524	0.073688	-0.112380	-0.347830	-0.175517	-0.703111	-0.277098	-0.032834	-0.073053	-0.957498
11545	-0.181361	0.804941	9.570075	-0.444355	0.060589	-0.128244	-0.346533	-0.167080	-0.707765	-0.279756	-0.029156	-0.064945	-0.957428
11546	-0.237421	0.940003	9.701066	-0.307164	0.024917	-0.192107	-0.344071	-0.157029	-0.711524	-0.283382	-0.026833	-0.059366	-0.956792
11547	-0.336323	0.938613	9.352069	-0.217313	-0.014443	-0.258962	-0.342109	-0.153174	-0.715024	-0.288476	-0.025671	-0.055236	-0.955548
11548	-0.544601	1.145487	9.465844	-0.158970	-0.018016	-0.237453	-0.340664	-0.151868	-0.717747	-0.292928	-0.024960	-0.052267	-0.954378
11549	-0.036166	0.713448	10.167841	-0.045502	0.000399	-0.238721	-0.338314	-0.150289	-0.719056	-0.297516	-0.024508	-0.051490	-0.953012
11550	-0.190446	0.702749	9.943016	-0.003524	0.024177	-0.247777	-0.336213	-0.153550	-0.719074	-0.302084	-0.023900	-0.051736	-0.951576
11551	-0.254572	1.008123	9.932298	-0.115534	0.023996	-0.269587	-0.332673	-0.155893	-0.720136	-0.307253	-0.022514	-0.049773	-0.950059
11552	-0.412277	0.709297	9.876227	-0.146661	-0.014501	-0.290903	-0.330060	-0.154588	-0.721577	-0.312789	-0.021732	-0.047073	-0.948407
11553	-0.455347	0.652395	10.146271	-0.235813	-0.029244	-0.289488	-0.326531	-0.153296	-0.723283	-0.318415	-0.020551	-0.042495	-0.946775
11554	-0.509864	0.959784	10.015651	-0.507362	-0.022231	-0.293658	-0.323799	-0.145275	-0.727433	-0.324154	-0.017626	-0.032908	-0.945268
11555	-0.164182	1.268375	10.004002	-0.434854	-0.053157	-0.288630	-0.321996	-0.131857	-0.732476	-0.329792	-0.015617	-0.024430	-0.943608
11556	0.361415	1.252301	9.922268	-0.276438	-0.054714	-0.282266	-0.320441	-0.125692	-0.734681	-0.335156	-0.014824	-0.018981	-0.941855
11557	0.825243	1.043594	9.827655	-0.232992	-0.038032	-0.237744	-0.320054	-0.122206	-0.736361	-0.339718	-0.013930	-0.014426	-0.940314
11558	0.752759	1.071826	9.683352	-0.189750	-0.001324	-0.196976	-0.319670	-0.117241	-0.738557	-0.343304	-0.012746	-0.010946	-0.939074
11559	-0.468350	2.342923	9.228909	-0.112545	0.048115	-0.146929	-0.317312	-0.117686	-0.739867	-0.346087	-0.011107	-0.009317	-0.938091
11560	0.469607	0.786763	9.503883	0.159945	0.035698	-0.150959	-0.315473	-0.120137	-0.740141	-0.348477	-0.011650	-0.012642	-0.937160
11561	0.079575	0.680130	9.503549	0.021714	0.022683	-0.155340	-0.313629	-0.125143	-0.739641	-0.351383	-0.011427	-0.013384	-0.936066
11562	0.702229	0.058574	10.297569	-0.303164	0.009554	-0.156920	-0.310896	-0.120338	-0.741598	-0.354087	-0.009212	-0.007852	-0.935134
11563	0.526365	0.076152	11.318736	-0.096071	-0.057973	-0.165016	-0.309847	-0.118216	-0.744058	-0.357204	-0.009710	-0.005777	-0.933958
11564	0.116868	-0.049603	9.959337	0.104793	-0.094267	-0.162090	-0.312572	-0.125181	-0.742232	-0.360043	-0.012338	-0.007132	-0.932827
11565	0.144655	0.180494	9.691580	0.001238	-0.072415	-0.160810	-0.313994	-0.129878	-0.741448	-0.363057	-0.013792	-0.006763	-0.931640
11566	0.014888	0.093643	9.696352	-0.165329	-0.052442	-0.133998	-0.314259	-0.129198	-0.741188	-0.365437	-0.013689	-0.003377	-0.930729
11567	0.486088	0.368855	9.699808	-0.182908	-0.028640	-0.139657	-0.314392	-0.124372	-0.744283	-0.368090	-0.012997	0.000112	-0.929699
11568	0.527607	0.253290	9.650568	-0.037379	-0.041309	-0.155504	-0.313738	-0.123310	-0.745321	-0.370709	-0.013631	0.001031	-0.928649
11569	0.669075	0.417359	9.706997	-0.003064	-0.019159	-0.092611	-0.314917	-0.123691	-0.744278	-0.372434	-0.014116	0.001116	-0.927951
11570	0.837094	0.582131	9.953314	0.041723	0.084333	-0.029792	-0.314517	-0.126256	-0.744025	-0.372775	-0.013002	-0.000333	-0.927831
11571	0.287542	0.566955	10.055990	0.214617	0.167678	0.000466	-0.312139	-0.131292	-0.745853	-0.372709	-0.011669	-0.005675	-0.927858
11572	-0.246812	0.382236	9.817976	0.214389	0.209687	0.013311	-0.307542	-0.139966	-0.744861	-0.372264	-0.009516	-0.011249	-0.928010
11573	-0.269002	-0.016675	9.963399	0.105050	0.191100	-0.053646	-0.302549	-0.146377	-0.746453	-0.373199	-0.006890	-0.014746	-0.927609
11574	-0.179562	-0.579621	9.915532	0.165556	0.097808	-0.110383	-0.295454	-0.156049	-0.748064	-0.375097	-0.006417	-0.018598	-0.926777
11575	-0.127219	-0.430101	9.990129	-0.133352	0.038884	-0.154265	-0.293104	-0.156745	-0.747566	-0.377964	-0.004762	-0.016492	-0.925661
11576	-0.384736	-0.017279	9.854293	-0.362756	-0.044589	-0.168246	-0.293762	-0.150703	-0.751044	-0.380981	-0.002928	-0.009489	-0.924530
11577	-0.731545	-0.095577	9.672330	-0.287564	-0.144126	-0.152953	-0.294824	-0.142355	-0.753744	-0.383850	-0.003456	-0.003131	-0.923384
11578	-0.405931	-0.138899	9.477930	0.044846	-0.220395	-0.121602	-0.300318	-0.141202	-0.752537	-0.385927	-0.008002	-0.002310	-0.922492
11579	0.037424	-0.094877	9.429877	0.349387	-0.229109	-0.111724	-0.307489	-0.146898	-0.750158	-0.387934	-0.014985	-0.007047	-0.921539
11580	0.458888	-0.007395	9.439837	0.604848	-0.226906	-0.097501	-0.313067	-0.166723	-0.742634	-0.389280	-0.023980	-0.016501	-0.920659
11581	0.739375	-0.163846	9.958743	0.745473	-0.223165	-0.124469	-0.317989	-0.190310	-0.732793	-0.391246	-0.033928	-0.028543	-0.919218
11582	0.961266	-0.192844	9.792381	0.645822	-0.214133	-0.141588	-0.323180	-0.216287	-0.719594	-0.393386	-0.042969	-0.038870	-0.917546
11583	1.171950	0.110286	9.668978	0.279249	-0.137841	-0.190635	-0.324976	-0.234272	-0.712616	-0.396745	-0.047650	-0.042983	-0.915683
11584	0.978321	0.268275	9.549367	0.040184	-0.059560	-0.206747	-0.327572	-0.243913	-0.708468	-0.400515	-0.049021	-0.043475	-0.913944
11585	0.726496	0.511454	9.752059	-0.021534	-0.006593	-0.177633	-0.325208	-0.247180	-0.708746	-0.403789	-0.048925	-0.043055	-0.912528
11586	0.822499	0.616319	10.109682	-0.093904	0.009939	-0.110660	-0.322463	-0.246279	-0.710059	-0.405872	-0.048029	-0.041561	-0.911720
11587	1.246871	0.592641	9.974089	0.047937	0.035740	-0.116422	-0.321678	-0.245755	-0.710711	-0.407918	-0.047801	-0.042641	-0.910769
11588	1.355007	0.643999	9.452535	0.186626	0.017518	-0.174749	-0.318525	-0.253193	-0.709061	-0.410886	-0.048995	-0.046380	-0.909187
11589	1.053841	0.583744	8.891992	-0.009177	-0.012059	-0.219996	-0.315106	-0.261446	-0.707801	-0.414899	-0.049103	-0.046085	-0.907372
11590	0.532768	0.654499	8.780104	-0.382430	-0.025266	-0.196047	-0.311707	-0.257210	-0.711958	-0.418842	-0.046346	-0.039155	-0.906030
11591	-0.004465	0.605048	9.405697	-0.568027	0.028369	-0.180484	-0.310153	-0.247161	-0.717001	-0.422585	-0.041075	-0.029011	-0.904927
11592	0.128357	0.588746	10.189231	-0.406728	0.168312	-0.190961	-0.303109	-0.232766	-0.726347	-0.426251	-0.034620	-0.023256	-0.903643
11593	0.187457	0.316191	9.950724	0.096667	0.244483	-0.290953	-0.293560	-0.232910	-0.730038	-0.431316	-0.031008	-0.027037	-0.901262
11594	-0.367525	0.420553	9.836590	0.286753	0.170308	-0.401571	-0.280853	-0.241169	-0.732467	-0.438252	-0.030334	-0.033948	-0.897698
11595	-0.661747	0.470179	10.449038	0.108503	0.056698	-0.402319	-0.272459	-0.252851	-0.731249	-0.445362	-0.030056	-0.036402	-0.894105
11596	-0.135732	0.375497	10.596642	-0.183665	-0.008428	-0.396291	-0.264348	-0.259402	-0.729767	-0.452554	-0.028423	-0.033303	-0.890662
11597	0.372379	0.497231	10.723109	-0.369279	-0.022246	-0.386123	-0.259126	-0.254773	-0.733164	-0.459637	-0.025269	-0.026488	-0.887352
11598	0.317136	0.459019	10.837276	-0.332462	-0.020395	-0.385941	-0.252732	-0.246268	-0.738763	-0.466642	-0.022511	-0.020615	-0.883919
11599	0.010881	0.964080	10.265410	-0.219352	-0.045809	-0.366900	-0.250259	-0.236910	-0.744330	-0.473232	-0.021179	-0.016237	-0.880533
11600	-0.037771	1.539170	9.620118	-0.158924	-0.054758	-0.337070	-0.245566	-0.234804	-0.744367	-0.479236	-0.020671	-0.013081	-0.877345
11601	0.044852	1.904628	9.505995	-0.058064	-0.038062	-0.294145	-0.242168	-0.235922	-0.744394	-0.484426	-0.020792	-0.011684	-0.874507
11602	0.309392	2.042514	9.572807	0.076319	-0.014936	-0.256582	-0.237455	-0.240284	-0.743659	-0.488871	-0.021875	-0.012998	-0.871985
11603	0.261103	2.056720	9.534150	0.138860	0.013568	-0.213858	-0.233780	-0.247056	-0.742401	-0.492534	-0.023079	-0.015620	-0.869847
11604	0.048979	2.056637	9.632985	0.068041	0.079442	-0.140497	-0.231417	-0.251662	-0.741647	-0.494873	-0.022465	-0.017668	-0.868495
11605	0.410805	2.009109	9.594889	-0.030356	0.152588	-0.107867	-0.224873	-0.254443	-0.742733	-0.496708	-0.019661	-0.018772	-0.867492
11606	0.430454	1.932143	9.589192	0.161861	0.189448	-0.071876	-0.218982	-0.259763	-0.742008	-0.497743	-0.018096	-0.023507	-0.866817
11607	0.441915	1.539319	9.384559	0.432621	0.204561	0.001479	-0.212414	-0.273839	-0.739485	-0.497445	-0.019095	-0.033173	-0.866651
11608	0.284217	1.258952	9.801621	0.467665	0.208491	0.117015	-0.208071	-0.291094	-0.733588	-0.495048	-0.020351	-0.043322	-0.867546
11609	0.063264	1.067189	9.432013	0.334722	0.175632	0.193921	-0.205175	-0.303490	-0.728969	-0.491379	-0.021043	-0.050925	-0.869201
11610	-0.310865	0.660160	9.518828	0.191513	0.127866	0.186813	-0.205541	-0.312374	-0.727550	-0.487893	-0.021032	-0.055448	-0.870887
11611	-0.488530	0.531999	10.134671	-0.014796	0.070927	0.195078	-0.205395	-0.319234	-0.725488	-0.484424	-0.020090	-0.055908	-0.872814
11612	-0.653310	0.719985	10.327800	-0.287718	0.081498	0.169666	-0.207355	-0.314120	-0.728827	-0.481456	-0.016210	-0.051623	-0.874799
11613	-0.038530	0.225196	10.909890	-0.212822	0.072274	0.088886	-0.206317	-0.306354	-0.733480	-0.479897	-0.013177	-0.048630	-0.875877
11614	-0.034597	0.378797	10.095952	0.001154	0.083330	0.007817	-0.206047	-0.304901	-0.736193	-0.479627	-0.011875	-0.049467	-0.875997
11615	0.190987	0.569617	9.483836	-0.016529	0.066912	-0.003315	-0.202256	-0.306159	-0.736353	-0.479630	-0.010735	-0.049837	-0.875989
11616	0.309451	1.002496	9.366192	-0.081934	0.032249	0.037923	-0.201198	-0.308608	-0.737266	-0.478943	-0.009563	-0.048720	-0.876441
11617	0.044123	1.046285	9.661978	0.148914	-0.029610	0.076087	-0.202488	-0.312238	-0.737516	-0.477614	-0.011805	-0.051037	-0.877007
11618	-0.023481	1.070388	9.714493	0.421830	-0.063997	0.099668	-0.205089	-0.322673	-0.731819	-0.475790	-0.017198	-0.057817	-0.877488
11619	0.082573	1.065035	9.494573	0.497271	-0.040188	0.073256	-0.207682	-0.339013	-0.723155	-0.474360	-0.022956	-0.066128	-0.877544
11620	0.340385	1.099732	9.641488	0.353020	-0.003802	0.056786	-0.209495	-0.354286	-0.714755	-0.473190	-0.026587	-0.072278	-0.877588
11621	-0.054501	1.005579	9.775704	0.152947	-0.022444	0.026257	-0.209354	-0.365152	-0.708693	-0.472682	-0.028709	-0.074694	-0.877592
11622	-0.761403	1.111416	9.477745	0.170400	-0.037175	0.007881	-0.209336	-0.372151	-0.707147	-0.472508	-0.031126	-0.077347	-0.877374
11623	-0.682353	1.722221	9.352628	0.168239	-0.038965	0.011540	-0.209592	-0.379388	-0.702758	-0.472265	-0.033618	-0.079899	-0.877184
11624	-0.861382	1.861846	9.482535	0.150285	-0.039829	0.052042	-0.211406	-0.384349	-0.701842	-0.471301	-0.035959	-0.082144	-0.877402
11625	-0.964208	1.699169	9.810547	0.104577	-0.015151	0.088688	-0.212441	-0.389309	-0.699900	-0.469704	-0.037508	-0.083786	-0.878038
11626	-0.705902	1.633129	10.047269	0.126057	0.004909	0.053706	-0.212834	-0.394793	-0.695638	-0.468639	-0.038835	-0.086025	-0.878333
11627	-0.672327	1.666585	9.961637	0.049526	-0.022712	0.001680	-0.209702	-0.399912	-0.691534	-0.468624	-0.039811	-0.086705	-0.878230
11628	-0.701600	1.728160	9.693385	-0.118191	-0.105230	-0.036881	-0.211262	-0.398302	-0.694103	-0.469566	-0.040629	-0.083690	-0.877982
11629	-0.585358	1.612566	9.592032	-0.202882	-0.176608	-0.045494	-0.213869	-0.395201	-0.697180	-0.470836	-0.041821	-0.078540	-0.877722
11630	-0.343336	1.421369	9.822046	-0.114920	-0.172897	-0.067188	-0.217012	-0.390862	-0.698444	-0.472365	-0.043808	-0.074970	-0.877115
11631	-0.097786	1.499265	9.945450	0.151496	-0.099562	-0.105632	-0.218315	-0.393798	-0.696756	-0.474249	-0.046881	-0.076804	-0.875781
11632	0.197462	1.238396	9.469272	0.452519	-0.062819	-0.189964	-0.216606	-0.404284	-0.691352	-0.477193	-0.052117	-0.084329	-0.873189
11633	0.173731	1.145863	9.158103	0.437232	-0.098587	-0.239815	-0.213728	-0.419858	-0.680795	-0.481086	-0.057653	-0.091252	-0.870003
11634	0.062132	1.294781	9.151949	0.143453	-0.156591	-0.276295	-0.211113	-0.429937	-0.674106	-0.486018	-0.061395	-0.092574	-0.866861
11635	0.113633	1.624957	9.291481	-0.046458	-0.220790	-0.284556	-0.208900	-0.431155	-0.672059	-0.491425	-0.064279	-0.089917	-0.863878
11636	0.108035	1.801596	9.591554	-0.124210	-0.242858	-0.296003	-0.207983	-0.430500	-0.672970	-0.497132	-0.066862	-0.085777	-0.860832
11637	-0.027460	1.894185	9.308343	-0.179153	-0.166268	-0.344396	-0.206423	-0.426489	-0.674788	-0.503588	-0.067374	-0.081440	-0.857454
11638	-0.698307	2.040017	9.428946	-0.489615	-0.055351	-0.399703	-0.200412	-0.418265	-0.681933	-0.511155	-0.062877	-0.073033	-0.854068
11639	-0.479627	2.710399	9.759640	-1.344922	0.115697	-0.345262	-0.191272	-0.389181	-0.703813	-0.518394	-0.046616	-0.051665	-0.852306
11640	-0.711191	1.818202	12.109341	-1.384732	0.029782	-0.243805	-0.184517	-0.342060	-0.732121	-0.523606	-0.031630	-0.028597	-0.850893
11641	-0.606888	1.168452	11.995585	-0.273479	-0.158837	-0.141868	-0.179450	-0.318503	-0.744804	-0.526285	-0.031329	-0.022428	-0.849435
11642	0.384340	1.526171	10.497613	0.519061	-0.230612	-0.055567	-0.184936	-0.326739	-0.738179	-0.526970	-0.040825	-0.028862	-0.848412
11643	0.310263	1.804756	8.287678	0.276827	-0.219617	-0.002350	-0.192367	-0.342878	-0.728315	-0.526913	-0.047447	-0.031353	-0.848015
11644	0.430993	1.842739	10.178436	-0.217452	-0.159642	0.120548	-0.199037	-0.341576	-0.726970	-0.525172	-0.048081	-0.025878	-0.849243
11645	0.510383	1.376897	10.391079	0.042908	-0.201181	0.211475	-0.208177	-0.340668	-0.727413	-0.521649	-0.052061	-0.024430	-0.851220
11646	1.007903	1.185510	10.417042	0.026535	-0.168035	0.287969	-0.216278	-0.341770	-0.725282	-0.516790	-0.055481	-0.022839	-0.854007
11647	1.019330	0.789434	9.965123	-0.027185	-0.124112	0.320878	-0.224900	-0.339523	-0.725987	-0.511397	-0.057497	-0.020857	-0.857165
11648	0.943094	0.599359	10.004953	0.117631	-0.032680	0.280868	-0.232751	-0.338731	-0.723084	-0.506445	-0.059519	-0.022229	-0.859928
11649	0.867035	0.360198	9.760851	-0.036007	0.052936	0.230133	-0.237982	-0.336913	-0.722525	-0.502512	-0.058379	-0.021955	-0.862318
11650	0.901413	0.209655	9.336594	-0.045853	0.050944	0.156269	-0.240075	-0.334205	-0.723798	-0.499839	-0.057250	-0.021508	-0.863957
11651	0.611000	0.444586	9.260366	-0.217130	0.034154	0.109261	-0.238912	-0.327902	-0.726128	-0.498188	-0.054562	-0.018018	-0.865163
11652	0.755280	0.527139	9.397292	-0.297124	0.030292	0.057179	-0.240879	-0.319293	-0.730757	-0.497500	-0.051240	-0.013131	-0.865850
11653	0.713339	0.736961	9.572670	-0.333867	0.048489	0.046799	-0.238421	-0.306290	-0.736064	-0.497014	-0.047119	-0.007820	-0.866427
11654	0.676106	0.981321	9.995816	-0.264252	0.076051	0.086776	-0.238567	-0.294742	-0.741480	-0.495731	-0.043330	-0.003930	-0.867386
11655	0.724893	0.866453	10.145885	-0.242247	0.105534	0.172676	-0.237013	-0.285630	-0.745749	-0.492933	-0.039154	-0.000684	-0.869186
11656	0.671926	0.836177	9.765706	-0.647744	0.116326	0.269359	-0.237945	-0.270723	-0.753353	-0.488707	-0.030889	0.009624	-0.871848
11657	0.513764	0.638793	9.826272	-0.449105	0.067447	0.383037	-0.239550	-0.248939	-0.761851	-0.482288	-0.025307	0.016940	-0.875483
11658	0.394650	0.329929	9.626398	-0.241407	0.053233	0.457955	-0.242575	-0.234805	-0.768147	-0.474372	-0.022033	0.020867	-0.879801
11659	0.287782	-0.011978	9.606203	-0.021040	0.051726	0.497848	-0.248738	-0.223302	-0.771320	-0.465623	-0.020771	0.020848	-0.884494
11660	0.155967	-0.175848	9.602674	0.429373	0.041122	0.456772	-0.253182	-0.226723	-0.767671	-0.457319	-0.023993	0.013038	-0.888883
11661	0.240619	-0.228081	9.756357	0.351289	0.055500	0.393601	-0.257217	-0.236879	-0.762608	-0.450147	-0.026155	0.006351	-0.892549
11662	0.427668	-0.515314	10.075726	0.320962	0.093610	0.298348	-0.258653	-0.242755	-0.758339	-0.444637	-0.027477	-0.000088	-0.895289
11663	0.732195	-0.652009	10.729553	0.292695	0.179159	0.170724	-0.257455	-0.254327	-0.754222	-0.441412	-0.026903	-0.006896	-0.896875
11664	0.859285	-1.027849	10.499833	-0.043850	0.205922	0.045337	-0.253130	-0.259093	-0.753872	-0.440591	-0.022970	-0.007927	-0.897379
11665	0.604882	-1.274326	10.330776	-0.283969	0.115727	-0.088633	-0.247915	-0.251773	-0.757912	-0.442289	-0.018402	-0.003845	-0.896676
11666	0.438562	-1.284795	10.180254	-0.446170	0.020343	-0.145607	-0.243495	-0.238530	-0.764010	-0.445045	-0.014221	0.003899	-0.895387
11667	0.718379	-0.825863	9.848447	-0.453166	-0.007092	-0.177909	-0.242221	-0.224558	-0.768145	-0.448338	-0.010352	0.012158	-0.893722
11668	0.769430	-0.430802	9.263970	-0.253319	0.022462	-0.164032	-0.238718	-0.212504	-0.772816	-0.451317	-0.007861	0.016428	-0.892178
11669	0.295215	-0.081538	8.959595	-0.582341	0.093433	-0.131693	-0.233922	-0.196556	-0.777753	-0.453754	-0.001027	0.026096	-0.890744
11670	0.085060	0.020096	9.254306	-0.640122	0.164818	-0.048130	-0.228484	-0.172830	-0.786565	-0.454668	0.007550	0.035978	-0.889902
11671	0.298386	-0.739745	9.245641	-0.247180	0.167229	0.005584	-0.222773	-0.157832	-0.790994	-0.454640	0.012724	0.038978	-0.889731
11672	0.198412	-1.001537	9.433066	-0.095109	0.152858	0.052528	-0.218348	-0.151428	-0.793092	-0.453789	0.016207	0.039245	-0.890097
11673	-0.114397	-1.114352	9.690207	0.064681	0.163836	0.014549	-0.214168	-0.149872	-0.794674	-0.453674	0.018499	0.036731	-0.890218
11674	-0.431762	-1.271954	10.220319	0.288297	0.160069	-0.090456	-0.207373	-0.151834	-0.794471	-0.455490	0.018524	0.030157	-0.889537
11675	-1.450292	-1.011257	10.363294	0.367185	0.134108	-0.209124	-0.203434	-0.163837	-0.789860	-0.459408	0.017446	0.022586	-0.887767
11676	-1.552373	-0.330996	10.251862	0.266151	0.141068	-0.305663	-0.194524	-0.176049	-0.787097	-0.464974	0.017224	0.016650	-0.885000
11677	-0.769235	-0.267714	10.010418	-0.062760	0.138726	-0.419888	-0.186295	-0.178827	-0.785872	-0.472412	0.020179	0.016662	-0.880989
11678	-0.524116	-0.119315	9.645128	-0.307138	0.019519	-0.496612	-0.178344	-0.171928	-0.788515	-0.481015	0.023116	0.022069	-0.876130
11679	-0.857652	0.094409	10.427537	-0.641402	-0.096059	-0.479701	-0.173146	-0.157479	-0.794489	-0.489013	0.027451	0.034445	-0.871164
11680	-0.231810	0.290192	10.330506	-0.369162	-0.164892	-0.389602	-0.172662	-0.140271	-0.799650	-0.495456	0.027775	0.042685	-0.867139
11681	0.921592	0.043103	9.867331	0.113658	-0.200593	-0.337203	-0.174768	-0.136063	-0.799373	-0.501174	0.022880	0.042840	-0.863983
11682	1.214000	0.378537	9.293872	0.284198	-0.142588	-0.277362	-0.177234	-0.146507	-0.794452	-0.505950	0.017186	0.039470	-0.861488
11683	1.271753	0.389797	9.035328	0.146238	-0.058316	-0.154518	-0.177218	-0.154305	-0.791873	-0.508612	0.014470	0.037531	-0.860056
11684	1.208933	0.421078	9.073586	0.301500	-0.034953	-0.013493	-0.179407	-0.167193	-0.788246	-0.508885	0.010648	0.032692	-0.860148
11685	1.262403	0.340271	9.332193	0.395822	0.009312	0.106895	-0.179517	-0.179282	-0.783345	-0.507124	0.006646	0.025693	-0.861465
11686	1.253951	0.098044	9.559154	0.398791	0.044206	0.178851	-0.181065	-0.189077	-0.779851	-0.504037	0.003310	0.018336	-0.863481
11687	1.296384	-0.188972	10.025999	0.386051	0.058991	0.260911	-0.181299	-0.201445	-0.775981	-0.499562	0.000255	0.011019	-0.866208
11688	0.948430	-0.518548	10.234164	0.329885	0.069917	0.296603	-0.182852	-0.211630	-0.771067	-0.494402	-0.001907	0.004589	-0.869219
11689	0.640195	-0.580986	10.446446	0.252848	0.067966	0.305433	-0.188571	-0.222327	-0.768186	-0.489078	-0.003501	-0.000447	-0.872233
11690	0.022980	-0.567929	10.402463	0.066429	0.097108	0.378251	-0.191181	-0.226049	-0.765584	-0.482448	-0.002603	-0.002545	-0.875917
11691	0.167902	-0.635725	10.191631	-0.098311	0.153650	0.386570	-0.191848	-0.219855	-0.767384	-0.475661	0.000737	-0.002225	-0.879625
11692	0.010845	-0.569481	9.955857	-0.118570	0.164355	0.294155	-0.191597	-0.214750	-0.769191	-0.470455	0.004600	-0.001725	-0.882410
11693	-0.382994	-0.377507	10.041287	-0.181315	0.122096	0.258807	-0.190972	-0.205733	-0.770483	-0.465864	0.008197	0.000382	-0.884818
11694	-0.426205	0.073028	9.552725	-0.052060	0.076554	0.250285	-0.191630	-0.199824	-0.773832	-0.461408	0.009896	0.000530	-0.887133
11695	-0.389663	0.496052	9.414975	0.126094	0.031122	0.269698	-0.195033	-0.200037	-0.771997	-0.456647	0.009047	-0.002009	-0.889600
11696	-0.088740	0.588406	9.512693	0.064601	0.036638	0.293379	-0.197383	-0.201618	-0.770817	-0.451411	0.008955	-0.003567	-0.892264
11697	-0.628781	0.604846	9.709517	0.020934	0.060226	0.280177	-0.199221	-0.199166	-0.770543	-0.446410	0.009584	-0.004546	-0.894766
11698	-0.781210	0.212396	9.709791	-0.125765	0.084666	0.260952	-0.201057	-0.195380	-0.771689	-0.441669	0.012056	-0.003124	-0.897091
11699	-0.505125	-0.056690	9.655786	-0.296622	0.116355	0.200997	-0.202126	-0.185012	-0.774645	-0.437980	0.016542	0.001085	-0.898832
11700	-0.235019	-0.080335	9.619569	-0.376172	0.077692	0.109299	-0.201365	-0.171988	-0.779810	-0.435828	0.021093	0.007107	-0.899755
11701	-0.132875	-0.262421	9.781194	-0.359352	0.009872	0.027363	-0.201262	-0.158412	-0.784452	-0.435182	0.024193	0.013439	-0.899917
11702	-0.555063	-0.185364	10.047177	-0.292606	-0.074472	-0.072788	-0.201947	-0.146291	-0.787024	-0.436271	0.025236	0.019365	-0.899253
11703	-0.813678	-0.046524	9.993902	-0.352233	-0.131446	-0.157001	-0.204192	-0.134434	-0.790874	-0.438858	0.025689	0.026848	-0.897788
11704	-0.794341	-0.050755	10.152449	-0.372342	-0.140830	-0.241072	-0.209450	-0.123327	-0.792118	-0.442858	0.026155	0.034869	-0.895532
11705	-0.600699	-0.213745	10.216781	-0.238768	-0.115182	-0.283797	-0.210126	-0.114169	-0.794303	-0.447727	0.025833	0.040176	-0.892894
11706	-0.407659	-0.267541	9.850570	-0.093688	-0.050980	-0.277610	-0.210006	-0.109866	-0.795464	-0.452559	0.025395	0.042427	-0.890362
11707	-0.142896	-0.185714	9.705364	0.055530	-0.008637	-0.242764	-0.208704	-0.111480	-0.793539	-0.456902	0.024357	0.041456	-0.888217
11708	-0.127422	-0.397240	9.750549	0.300427	0.057719	-0.128101	-0.206973	-0.120669	-0.793298	-0.459340	0.022387	0.035632	-0.887263
11709	0.103301	-0.263323	9.380122	0.304928	0.061588	-0.070857	-0.204075	-0.133339	-0.789067	-0.460773	0.020440	0.029482	-0.886793
11710	-0.106822	-0.684267	9.523481	0.194028	0.081745	0.015312	-0.201699	-0.141984	-0.787669	-0.460615	0.019968	0.025260	-0.887016
11711	0.109549	-1.550079	10.183064	0.150961	0.096300	0.018806	-0.200129	-0.146695	-0.784973	-0.460391	0.020113	0.021525	-0.887227
11712	0.473077	-1.948088	10.368105	0.114009	0.097801	-0.106866	-0.196203	-0.151041	-0.783457	-0.462349	0.020609	0.018625	-0.886263
11713	0.402490	-1.819493	10.023595	-0.055267	0.029832	-0.174071	-0.193064	-0.152560	-0.783482	-0.465426	0.021394	0.019355	-0.884616
11714	-0.166766	-1.253879	9.723766	-0.409438	0.005652	-0.166645	-0.191511	-0.143714	-0.787364	-0.468172	0.025097	0.026597	-0.882881
11715	-0.167124	-1.197730	9.258877	-0.531910	-0.016445	-0.192146	-0.188943	-0.126519	-0.791508	-0.471265	0.029508	0.036234	-0.880753
11716	0.030134	-1.621005	9.187572	-0.306858	0.002823	-0.269453	-0.187545	-0.112938	-0.794225	-0.475772	0.032109	0.041753	-0.877990
11717	0.036939	-2.029063	9.455556	-0.032841	0.029439	-0.332692	-0.183898	-0.110284	-0.794511	-0.481611	0.032494	0.042323	-0.874759
11718	0.758106	-2.067874	10.349882	-0.116051	0.093242	-0.380260	-0.178799	-0.109417	-0.796488	-0.488229	0.034776	0.043685	-0.870927
11719	-0.421298	-1.476576	9.473430	-0.132100	0.120405	-0.434899	-0.170837	-0.105618	-0.798874	-0.495802	0.037610	0.045226	-0.866442
11720	-0.025232	-1.614367	9.753637	-0.307696	0.118391	-0.446841	-0.162496	-0.098720	-0.801132	-0.503381	0.042162	0.049703	-0.861603
11721	0.682574	-1.405304	9.974408	-0.164774	0.074733	-0.460801	-0.155979	-0.093685	-0.802861	-0.511240	0.044451	0.052328	-0.856691
11722	0.243117	-0.752240	9.845044	-0.009383	0.012719	-0.457197	-0.151538	-0.093337	-0.803542	-0.519050	0.044141	0.052751	-0.851972
11723	-0.172857	-0.495219	9.266275	-0.043276	-0.001893	-0.432449	-0.146716	-0.092838	-0.802160	-0.526368	0.043872	0.054004	-0.847405
11724	-0.315485	-0.403401	9.465464	-0.022920	0.009230	-0.366850	-0.144361	-0.091268	-0.804373	-0.532548	0.043728	0.054607	-0.843504
11725	-0.040600	-0.385897	10.202790	0.081613	0.017760	-0.286041	-0.140053	-0.093054	-0.802859	-0.537464	0.042596	0.053344	-0.840519
11726	-0.673893	-1.072332	9.639967	0.164777	0.050016	-0.191519	-0.136769	-0.100228	-0.801597	-0.540857	0.041316	0.050192	-0.838599
11727	-0.159664	-1.708749	10.372758	0.186172	0.042820	-0.159979	-0.134668	-0.107237	-0.798776	-0.543738	0.039633	0.046780	-0.837013
11728	0.415628	-2.045328	10.106964	0.409362	0.053943	-0.232656	-0.130736	-0.117219	-0.794423	-0.547967	0.035721	0.039517	-0.834802
11729	-0.012664	-1.241300	9.091681	0.680886	0.019273	-0.334635	-0.125985	-0.140132	-0.787370	-0.553999	0.028083	0.028260	-0.831563
11730	-0.262117	-0.496590	8.917368	0.558014	-0.006501	-0.350028	-0.122279	-0.163569	-0.779922	-0.560080	0.021449	0.019241	-0.827937
11731	-0.330295	-0.357529	8.817866	0.245655	0.035346	-0.292617	-0.119386	-0.176497	-0.774528	-0.565034	0.018948	0.014967	-0.824714
11732	-0.535347	-0.818305	9.270363	-0.037922	0.122772	-0.266493	-0.114672	-0.180860	-0.773922	-0.569425	0.021178	0.014304	-0.821646
11733	-0.517901	-0.922800	9.657922	-0.170675	0.252311	-0.293205	-0.105811	-0.175571	-0.774636	-0.574230	0.026999	0.014425	-0.818122
11734	-0.722146	-1.062675	9.678059	-0.170046	0.261267	-0.352282	-0.093814	-0.169115	-0.776536	-0.579919	0.032980	0.014396	-0.813879
11735	-0.894996	-1.211904	9.758366	-0.170511	0.182579	-0.374313	-0.083385	-0.164515	-0.776876	-0.585936	0.037684	0.015370	-0.809335
11736	-0.896257	-0.934330	10.023888	-0.130912	0.085693	-0.388745	-0.074250	-0.159924	-0.779658	-0.592136	0.040340	0.016779	-0.804653
11737	-0.627335	-0.710380	9.928722	0.052854	0.049378	-0.391450	-0.068248	-0.159716	-0.779060	-0.598482	0.040261	0.015716	-0.799970
11738	-0.555011	-0.704946	10.068696	0.019886	0.034663	-0.413742	-0.061981	-0.162063	-0.777433	-0.605105	0.040302	0.015319	-0.794977
11739	-0.579885	-0.549120	9.921825	-0.253121	0.039795	-0.439135	-0.057031	-0.155802	-0.779794	-0.611870	0.043747	0.019262	-0.789513
11740	-0.464216	-0.541866	9.865397	-0.391642	0.023275	-0.415811	-0.053150	-0.142922	-0.782272	-0.618048	0.048600	0.025530	-0.784221
11741	-0.129855	-0.892045	9.983625	-0.279455	0.052702	-0.406031	-0.046126	-0.133845	-0.784003	-0.624147	0.052539	0.029700	-0.778972
11742	-0.189978	-1.420485	10.263700	-0.075824	0.045534	-0.421580	-0.040120	-0.129361	-0.787405	-0.630644	0.053800	0.030762	-0.773594
11743	-1.071513	-1.580466	10.426057	-0.081289	0.063725	-0.397669	-0.035442	-0.125353	-0.786021	-0.636731	0.055452	0.031695	-0.768436
11744	-1.017649	-1.248569	10.364003	-0.139248	0.182447	-0.414772	-0.028797	-0.120446	-0.786976	-0.643031	0.059620	0.031982	-0.762846
11745	-0.415693	-0.619808	9.557508	0.070718	0.236616	-0.469164	-0.015631	-0.116938	-0.785530	-0.650392	0.061907	0.028444	-0.756537
11746	-0.143880	-0.504711	9.288016	0.321015	0.190332	-0.471508	-0.005174	-0.123506	-0.783163	-0.657991	0.060195	0.021706	-0.750302
11747	-0.453654	-0.755126	9.406433	0.357448	0.110039	-0.412135	0.002940	-0.132873	-0.780134	-0.664620	0.056817	0.015410	-0.744859
11748	-1.328813	-1.231675	9.857256	0.291598	0.058773	-0.351494	0.009485	-0.142083	-0.776575	-0.670194	0.053563	0.010698	-0.740173
11749	-1.998993	-1.727484	10.184902	0.246939	0.068732	-0.318518	0.013948	-0.153428	-0.773001	-0.675169	0.051136	0.006454	-0.735860
11750	-1.948340	-1.737334	10.089222	0.242781	0.076901	-0.344389	0.019967	-0.161286	-0.769695	-0.680478	0.048801	0.002212	-0.731138
11751	-1.178839	-1.352785	9.530506	0.217948	0.053051	-0.431212	0.026224	-0.164551	-0.765486	-0.686967	0.046601	-0.001293	-0.725191
11752	-0.646643	-0.731802	9.304143	0.289965	-0.014533	-0.484277	0.030415	-0.170514	-0.763586	-0.694227	0.042275	-0.004828	-0.718498
11753	-0.733556	-0.692464	9.601531	0.517915	-0.118546	-0.499583	0.034363	-0.184276	-0.759492	-0.701784	0.033439	-0.010205	-0.711532
11754	-0.861399	-1.188524	9.540572	0.663961	-0.177012	-0.543032	0.035434	-0.202817	-0.750988	-0.709895	0.021567	-0.016781	-0.703777
11755	-0.437828	-1.033393	9.633115	0.175318	-0.188623	-0.610083	0.037410	-0.214389	-0.745973	-0.718565	0.016674	-0.016269	-0.695069
11756	0.041870	-1.522149	9.947587	-0.470021	-0.152108	-0.725962	0.040670	-0.209195	-0.748967	-0.728447	0.021406	-0.007281	-0.684729
11757	-0.294725	-1.236778	9.170725	-0.816325	-0.096952	-0.816417	0.046093	-0.182091	-0.757132	-0.739096	0.032156	0.005770	-0.672808
11758	-0.340573	-0.214927	9.016601	-0.832606	0.018141	-0.842568	0.054638	-0.149376	-0.767256	-0.749699	0.044457	0.017273	-0.660058
11759	-0.237619	-0.536350	9.939601	-0.435056	0.106323	-0.814842	0.066042	-0.115329	-0.775853	-0.759971	0.052139	0.022251	-0.647480
11760	-0.560119	-0.616019	10.749203	-0.063036	0.108752	-0.694849	0.075409	-0.104924	-0.776956	-0.768888	0.054052	0.022171	-0.636709
11761	-0.418246	-0.007591	11.299145	0.073512	0.189487	-0.627865	0.085970	-0.104211	-0.774716	-0.776977	0.055050	0.019075	-0.626827
11762	-0.196890	0.063391	10.822130	0.259609	0.166045	-0.608417	0.097454	-0.107008	-0.771710	-0.784894	0.052723	0.013947	-0.617225
11763	-0.035774	-0.372708	10.539074	0.608023	-0.018059	-0.571267	0.104002	-0.117564	-0.767894	-0.792475	0.042720	0.007396	-0.608362
11764	-0.305373	-0.483630	9.918104	0.770233	-0.176746	-0.509287	0.106669	-0.141936	-0.760696	-0.799180	0.028144	0.001302	-0.600432
11765	-0.317186	-0.542012	9.737147	0.513663	-0.142054	-0.418346	0.106183	-0.159811	-0.754761	-0.804419	0.018135	-0.002289	-0.593781
11766	-0.373592	-0.340094	9.720249	0.264471	0.038692	-0.394059	0.107763	-0.169359	-0.750130	-0.809163	0.014220	-0.005864	-0.587383
11767	-0.881201	-0.089014	8.864498	0.111201	0.138219	-0.361786	0.115081	-0.172400	-0.749286	-0.813407	0.014024	-0.009253	-0.581453
11768	-0.800436	-0.874826	8.374155	0.064164	0.082481	-0.350817	0.121075	-0.171642	-0.747655	-0.817481	0.013868	-0.011196	-0.575680
11769	-0.694076	-0.921580	8.710546	-0.266411	0.014468	-0.356075	0.128634	-0.166612	-0.748746	-0.821475	0.018469	-0.008217	-0.569886
11770	-1.178033	-0.506078	9.489579	-0.920406	-0.008260	-0.340942	0.132495	-0.142178	-0.755867	-0.824878	0.033412	0.002583	-0.564317
11771	-1.095495	-0.618242	9.707211	-1.053915	-0.012133	-0.367447	0.137108	-0.108853	-0.763377	-0.828111	0.050673	0.014931	-0.558069
11772	-1.173011	-0.533740	9.839693	-0.443181	-0.029699	-0.340340	0.138870	-0.081831	-0.770351	-0.831417	0.057443	0.020762	-0.552282
11773	-1.144382	-0.465947	9.948929	0.008391	-0.033752	-0.328821	0.140412	-0.074035	-0.771393	-0.835019	0.056839	0.021562	-0.546852
11774	-0.445893	-0.326765	10.142228	0.294880	-0.028829	-0.347664	0.141703	-0.067191	-0.773466	-0.839130	0.051314	0.019263	-0.541162
11775	-0.186456	-0.131303	10.164193	0.291478	-0.005083	-0.368021	0.143808	-0.074745	-0.771162	-0.843371	0.046216	0.016508	-0.535087
11776	-0.367738	-0.519779	10.639530	0.232792	0.020474	-0.329590	0.147489	-0.086618	-0.767324	-0.847106	0.042266	0.014029	-0.529555
11777	0.048156	-0.773080	10.899100	0.245133	0.077222	-0.316669	0.152327	-0.092577	-0.764266	-0.850660	0.038806	0.010335	-0.524181
11778	0.478392	-1.044384	10.107185	0.384282	0.088210	-0.413769	0.157953	-0.099090	-0.761861	-0.855274	0.032973	0.005181	-0.517100
11779	1.052318	-1.071307	10.342600	0.553064	0.035327	-0.462648	0.163197	-0.108967	-0.758938	-0.860340	0.023761	-0.000819	-0.509166
11780	0.470619	-1.444145	9.995890	0.512583	-0.012232	-0.433247	0.168442	-0.123127	-0.752789	-0.864934	0.014691	-0.005564	-0.501639
11781	-0.045040	-1.508957	9.634912	0.233651	0.027723	-0.395973	0.171724	-0.135384	-0.747398	-0.868939	0.010948	-0.008195	-0.494730
11782	-0.276263	-1.510804	10.636086	-0.222988	0.076471	-0.396536	0.178492	-0.131133	-0.746288	-0.872772	0.015514	-0.007171	-0.487829
11783	-0.661702	-1.088049	9.961512	-0.384069	0.050581	-0.445330	0.184835	-0.115834	-0.746978	-0.876932	0.022821	-0.004077	-0.480056
11784	-1.075201	-0.832419	9.677993	-0.362915	-0.027204	-0.480197	0.189084	-0.094075	-0.751391	-0.881326	0.028834	0.000166	-0.471628
11785	-1.016898	-0.936577	9.437038	-0.301203	-0.108546	-0.516664	0.192429	-0.078484	-0.753219	-0.885957	0.033216	0.005279	-0.462546
11786	-0.988720	-0.790810	9.132096	-0.172089	-0.148513	-0.486419	0.192262	-0.066494	-0.754890	-0.890286	0.034711	0.009890	-0.453970
11787	-0.185423	-1.378335	9.923479	0.128182	-0.197522	-0.499538	0.190554	-0.062303	-0.755778	-0.894811	0.030670	0.012642	-0.445211
11788	0.833918	-0.800101	9.576243	0.309870	-0.206264	-0.493051	0.187817	-0.064290	-0.755241	-0.899278	0.023036	0.013943	-0.436548
11789	0.694659	0.104608	9.693249	0.181097	-0.209031	-0.442068	0.185200	-0.065722	-0.753026	-0.903110	0.017905	0.016424	-0.428721
11790	0.625053	-0.460162	9.907913	0.447499	-0.187741	-0.436115	0.181302	-0.072277	-0.751965	-0.906877	0.007944	0.016203	-0.421009
11791	0.959210	0.242691	9.817673	0.931956	-0.210878	-0.423494	0.180426	-0.090014	-0.746156	-0.910322	-0.010847	0.012380	-0.413573
11792	0.726939	0.407146	9.500961	1.406127	-0.210365	-0.421107	0.177498	-0.124673	-0.735303	-0.913052	-0.038398	0.004559	-0.406006
11793	0.842334	0.982199	9.452494	1.583825	-0.228274	-0.362983	0.175371	-0.169683	-0.720071	-0.914270	-0.069193	-0.004254	-0.399130
11794	0.674276	1.345138	9.451215	1.239689	-0.212018	-0.285406	0.170742	-0.214489	-0.700688	-0.914543	-0.093621	-0.010591	-0.393362
11795	0.965086	1.533437	9.470971	0.576448	-0.124844	-0.240907	0.168948	-0.237431	-0.690355	-0.915311	-0.105125	-0.013119	-0.388564
11796	1.130401	1.745066	9.350662	0.087016	-0.039464	-0.254595	0.171411	-0.241843	-0.683663	-0.917100	-0.107078	-0.013533	-0.383770
11797	0.720675	1.730279	9.485853	0.138851	-0.035644	-0.184215	0.172051	-0.240620	-0.681989	-0.918215	-0.109888	-0.014145	-0.380270
11798	0.410719	2.054658	10.250831	0.155232	-0.051858	-0.060476	0.172176	-0.243689	-0.678505	-0.918342	-0.113236	-0.014429	-0.378968
11799	0.409919	2.217767	10.109088	-0.072955	0.066797	-0.029521	0.172675	-0.237892	-0.678248	-0.918711	-0.111411	-0.014990	-0.378593
11800	0.195461	2.687269	9.638395	-0.206692	0.226605	-0.027702	0.176835	-0.232012	-0.679053	-0.919295	-0.106008	-0.017573	-0.378615
11801	-0.021214	2.655579	10.346441	-0.117262	0.152643	-0.006846	0.182165	-0.230286	-0.675867	-0.919537	-0.102743	-0.019362	-0.378841
11802	-0.350853	2.509522	10.038869	-0.060076	-0.028088	0.069398	0.180320	-0.228358	-0.673915	-0.919144	-0.101998	-0.018171	-0.380054
11803	-0.151020	2.536564	9.388209	-0.163408	-0.117481	0.151165	0.176663	-0.225368	-0.675821	-0.918360	-0.100003	-0.014364	-0.382633
11804	-0.127132	2.569170	9.060038	-0.148776	-0.079950	0.157644	0.173002	-0.216749	-0.681211	-0.917468	-0.098048	-0.011365	-0.385370
11805	-0.155741	2.488666	8.751393	-0.012081	-0.013145	0.126861	0.168299	-0.215350	-0.681560	-0.916513	-0.098049	-0.010732	-0.387654
11806	0.144159	2.284858	8.777738	0.105291	0.018106	0.131120	0.162672	-0.218877	-0.676352	-0.915283	-0.099988	-0.011547	-0.390034
11807	0.342054	2.236959	8.726105	0.128524	0.038148	0.083227	0.162935	-0.223705	-0.673258	-0.914360	-0.102183	-0.013054	-0.391579
11808	0.389536	2.401438	8.956890	0.062202	0.065424	0.058845	0.162145	-0.225558	-0.670541	-0.913766	-0.102946	-0.014539	-0.392712
11809	0.398373	2.590654	9.408498	0.118274	0.072769	0.059103	0.163443	-0.226627	-0.668099	-0.913026	-0.104711	-0.016663	-0.393880
11810	-0.040758	2.684747	9.741773	0.103709	0.072816	0.118069	0.163966	-0.232259	-0.664232	-0.911872	-0.106193	-0.018481	-0.396069
11811	-0.090408	2.979886	9.543816	-0.119390	0.078202	0.170445	0.162143	-0.232381	-0.664992	-0.910730	-0.103644	-0.018628	-0.399352
11812	0.661967	2.912472	9.091419	-0.116142	0.060130	0.194522	0.163176	-0.228889	-0.665257	-0.909401	-0.101243	-0.018314	-0.402993
11813	0.803793	2.465798	8.541593	0.218021	0.066100	0.222080	0.160567	-0.233684	-0.662140	-0.907113	-0.105006	-0.020844	-0.407045
11814	1.180570	2.325283	8.739969	0.196339	0.117503	0.304047	0.158217	-0.239282	-0.657992	-0.904169	-0.107859	-0.023857	-0.412645
11815	1.225128	2.106261	9.390217	-0.146888	0.161061	0.345622	0.156914	-0.241682	-0.656691	-0.901507	-0.104328	-0.024787	-0.419269
11816	0.676106	1.993634	9.839586	-0.314875	0.136118	0.357710	0.154420	-0.237611	-0.657057	-0.899061	-0.097806	-0.023780	-0.426096
11817	0.112697	1.871960	10.466322	-0.244477	0.096743	0.348875	0.153891	-0.230630	-0.660923	-0.896471	-0.093022	-0.022727	-0.432632
11818	0.175660	1.335919	11.265920	-0.129615	0.030908	0.309893	0.150483	-0.227219	-0.660894	-0.894028	-0.090696	-0.021507	-0.438208
11819	0.817826	0.634817	11.300487	0.008056	-0.014710	0.250731	0.144745	-0.224622	-0.663946	-0.891802	-0.091275	-0.020812	-0.442633
11820	0.830668	0.908249	9.643378	-0.068883	-0.036815	0.166399	0.140173	-0.225505	-0.662877	-0.890477	-0.090568	-0.019171	-0.445511
11821	0.543136	1.021042	9.025379	-0.231881	-0.026059	0.150781	0.137300	-0.224533	-0.663370	-0.889544	-0.086888	-0.016292	-0.448214
11822	0.322881	1.208382	9.061956	-0.289999	-0.007823	0.171667	0.133630	-0.215361	-0.667468	-0.888509	-0.081980	-0.013184	-0.451284
11823	0.428395	1.339599	9.381631	-0.218176	-0.007747	0.172948	0.131789	-0.208619	-0.669774	-0.887291	-0.078358	-0.010720	-0.454379
11824	0.404097	1.388359	9.583720	-0.029766	-0.040494	0.160104	0.126684	-0.203449	-0.671022	-0.885923	-0.078359	-0.009407	-0.457070
11825	0.647627	1.379293	9.605069	0.078175	-0.071467	0.140404	0.123301	-0.205843	-0.671513	-0.884521	-0.080561	-0.008561	-0.459413
11826	1.040983	1.290888	9.554691	0.173922	-0.093297	0.116948	0.118337	-0.210602	-0.667344	-0.883200	-0.084642	-0.008249	-0.461221
11827	1.340827	1.106993	9.775746	0.211303	-0.080544	0.074682	0.114306	-0.216079	-0.666539	-0.882150	-0.089272	-0.008536	-0.462351
11828	1.427695	1.087773	9.733080	0.293102	-0.075058	0.034485	0.111437	-0.222747	-0.662129	-0.881318	-0.095269	-0.009792	-0.462716
11829	1.157519	1.120565	9.630203	0.349174	-0.044002	0.016253	0.108181	-0.232902	-0.656169	-0.880481	-0.101964	-0.012058	-0.462830
11830	0.780874	1.239985	9.594757	0.228321	-0.007656	0.004490	0.107013	-0.241875	-0.650999	-0.879967	-0.106183	-0.013962	-0.462804
11831	0.580880	1.220399	9.611819	0.115363	0.079908	-0.003608	0.105965	-0.246274	-0.646990	-0.879726	-0.107562	-0.016279	-0.462870
11832	0.491963	1.173070	9.893571	0.013141	0.169279	-0.022726	0.109360	-0.248990	-0.644953	-0.879846	-0.106345	-0.019364	-0.462802
11833	1.255116	0.906955	10.425044	-0.120857	0.225752	-0.067755	0.112987	-0.245493	-0.641882	-0.880633	-0.102135	-0.022169	-0.462128
11834	1.435031	0.605847	10.912178	0.022022	0.163583	-0.131522	0.118453	-0.242040	-0.641149	-0.881723	-0.101079	-0.025457	-0.460108
11835	0.802702	0.721942	10.053370	-0.141639	0.088335	-0.171016	0.122616	-0.239379	-0.640148	-0.883536	-0.097654	-0.025806	-0.457342
11836	0.713309	1.270067	9.988211	-0.529517	0.053135	-0.190490	0.125344	-0.231214	-0.643394	-0.886228	-0.087834	-0.022208	-0.454304
11837	0.567330	1.572122	10.461559	-0.772145	-0.082358	-0.157388	0.127795	-0.211501	-0.652184	-0.888945	-0.074776	-0.013739	-0.451659
11838	-0.228562	1.613516	9.662586	-0.894392	-0.162905	-0.130219	0.122666	-0.188344	-0.662204	-0.891354	-0.060426	-0.002891	-0.449252
11839	-0.457620	2.138088	9.826231	-0.956399	-0.128168	-0.086325	0.118682	-0.153757	-0.674551	-0.893126	-0.044487	0.008083	-0.447528
11840	0.053236	2.187501	9.908504	-0.643870	-0.096689	-0.087543	0.116551	-0.130353	-0.683561	-0.894393	-0.033989	0.015562	-0.445717
11841	0.450017	1.869292	9.490078	0.017000	-0.139722	-0.073942	0.113149	-0.123875	-0.687017	-0.894989	-0.035621	0.018012	-0.444300
11842	0.597333	1.301561	9.416280	0.344346	-0.186770	-0.033415	0.107288	-0.131066	-0.684262	-0.894949	-0.043580	0.018339	-0.443656
11843	0.815229	1.104715	9.415553	0.200774	-0.161276	-0.021243	0.103260	-0.140968	-0.680877	-0.894885	-0.048720	0.019565	-0.443198
11844	0.957096	1.181983	9.415560	-0.132835	-0.114087	-0.019312	0.098832	-0.144286	-0.680456	-0.895134	-0.047487	0.022833	-0.442673
11845	0.968926	0.720110	9.421195	-0.360851	-0.066880	-0.044513	0.095687	-0.136061	-0.684301	-0.895808	-0.041775	0.027324	-0.441629
11846	0.942872	0.618746	9.342718	-0.399484	0.004378	-0.039276	0.094736	-0.122456	-0.687127	-0.896466	-0.034725	0.030808	-0.440675
11847	0.550910	0.921216	9.376907	-0.391156	0.037281	-0.020858	0.093928	-0.111552	-0.690215	-0.896910	-0.027552	0.033700	-0.440065
11848	-0.629656	2.809503	9.279553	-0.456732	0.057517	0.111539	0.096760	-0.097715	-0.692684	-0.896197	-0.018901	0.036817	-0.441722
11849	0.697100	1.104394	9.390442	-0.535018	0.061415	0.177718	0.096718	-0.082502	-0.695646	-0.894817	-0.008879	0.040552	-0.444499
11850	0.271387	-0.102533	9.868822	-1.061263	0.168559	0.173078	0.098612	-0.058431	-0.700815	-0.893420	0.011626	0.047057	-0.446600
11851	0.879247	-0.646490	10.851022	-1.438999	0.285187	0.191327	0.103605	-0.022544	-0.707940	-0.891263	0.039817	0.054776	-0.448402
11852	1.565103	-1.420502	10.644937	-1.199900	0.267129	0.135413	0.109354	0.017539	-0.712745	-0.889131	0.063606	0.060714	-0.449127
11853	1.453529	-2.304392	10.429868	-0.486433	0.181867	0.091209	0.112657	0.044460	-0.714566	-0.887877	0.073753	0.061822	-0.449904
11854	1.222476	-2.426182	9.422644	0.280798	0.088435	0.025108	0.118373	0.053020	-0.715383	-0.888186	0.069469	0.057749	-0.450516
11855	0.992249	-2.655596	10.007771	0.339406	0.076407	-0.026264	0.119446	0.041438	-0.712427	-0.888968	0.063877	0.053515	-0.450324
11856	-0.267786	-2.264687	11.081666	-0.145043	0.049925	-0.069364	0.120901	0.033887	-0.710506	-0.889460	0.066705	0.054089	-0.448872
11857	-0.620578	-3.133505	10.490098	-0.546251	0.021742	-0.190370	0.121770	0.047623	-0.711797	-0.890405	0.076284	0.058966	-0.444840
11858	0.281438	-3.275873	9.137904	-0.226803	0.029330	-0.307759	0.122899	0.062027	-0.713349	-0.892813	0.080093	0.060996	-0.439032
11859	0.193990	-2.174028	7.777122	0.007202	0.077056	-0.369446	0.127833	0.070729	-0.714418	-0.896131	0.080135	0.060273	-0.432314
11860	-0.486202	-1.078423	7.750134	0.061833	0.077214	-0.299109	0.129134	0.071661	-0.714169	-0.898904	0.079209	0.058899	-0.426882
11861	-0.773547	-0.441540	8.428491	0.223749	-0.001067	-0.211466	0.128490	0.066829	-0.712488	-0.901043	0.074855	0.057396	-0.423349
11862	-0.464760	-0.463038	8.997561	0.435064	-0.068242	-0.123533	0.128259	0.056597	-0.710812	-0.902662	0.066173	0.055189	-0.421635
11863	0.063129	-0.941654	9.435044	0.471973	-0.124719	-0.080767	0.124651	0.042083	-0.709499	-0.903787	0.056399	0.053568	-0.420854
11864	0.696933	-1.386291	9.897997	0.406177	-0.164999	-0.099455	0.121295	0.030264	-0.708186	-0.904948	0.047445	0.053303	-0.419496
11865	0.533750	-1.550782	9.730941	0.058277	-0.196577	-0.143618	0.115311	0.022255	-0.706464	-0.905988	0.044480	0.056521	-0.417148
11866	0.317429	-1.701569	9.381153	-0.428216	-0.144192	-0.177538	0.112428	0.028333	-0.708891	-0.906901	0.050711	0.062931	-0.413519
11867	0.203780	-2.124076	9.715021	-0.483128	-0.045826	-0.268400	0.109768	0.045329	-0.711832	-0.908514	0.058700	0.068030	-0.408078
11868	0.317740	-2.760422	9.997606	-0.045358	-0.023795	-0.412002	0.111043	0.054478	-0.712741	-0.911784	0.058649	0.069383	-0.400494
11869	0.336653	-2.701903	9.511327	0.324571	-0.014411	-0.489508	0.111419	0.057450	-0.711839	-0.915992	0.051967	0.067621	-0.392027
11870	1.157671	-1.950194	10.057614	0.368058	0.066168	-0.483886	0.112621	0.048682	-0.710562	-0.920201	0.044965	0.064095	-0.383537
11871	1.212341	-2.265170	10.783422	0.157824	0.131601	-0.520113	0.117077	0.039763	-0.707245	-0.924431	0.042460	0.060970	-0.374040
11872	1.215118	-2.360457	10.354845	-0.131288	0.123819	-0.593541	0.122017	0.044301	-0.706507	-0.928842	0.044967	0.060239	-0.362769
11873	1.103516	-1.727710	9.721775	-0.520584	0.133498	-0.590018	0.127182	0.058683	-0.705767	-0.932681	0.054979	0.062146	-0.351030
11874	1.324084	-1.435737	10.551259	-0.564923	0.035861	-0.501509	0.131809	0.083543	-0.709925	-0.935523	0.065021	0.066067	-0.340887
11875	0.778708	-1.274402	11.614201	-0.340109	-0.089804	-0.356247	0.131227	0.100538	-0.710558	-0.937328	0.070345	0.070623	-0.333886
11876	0.711315	-0.341440	10.102414	-0.724408	-0.109800	-0.193917	0.129091	0.114310	-0.711567	-0.937345	0.082793	0.077864	-0.329342
11877	0.394856	-0.717807	9.976564	-0.702510	-0.074846	-0.097872	0.128213	0.142087	-0.713484	-0.936609	0.095258	0.084105	-0.326522
11878	0.255675	-0.816099	10.862027	0.013513	-0.147149	-0.050769	0.124785	0.150492	-0.713066	-0.936723	0.093844	0.086950	-0.325858
11879	1.019980	-0.375715	9.749557	0.390254	-0.250477	0.048224	0.116997	0.141386	-0.715203	-0.936673	0.084811	0.089014	-0.327912
11880	0.764188	-0.854486	9.190769	0.576874	-0.265621	0.124890	0.109232	0.124200	-0.716052	-0.936286	0.072364	0.090068	-0.331691
11881	0.887415	-0.903965	9.424062	0.760464	-0.260760	0.160887	0.102919	0.102949	-0.717044	-0.935737	0.056441	0.089643	-0.336416
11882	0.629284	-0.855571	9.655169	0.566706	-0.187847	0.185619	0.095950	0.080911	-0.716611	-0.934719	0.044785	0.089210	-0.341082
11883	0.945562	-0.950783	9.769603	0.518253	-0.087249	0.217535	0.091823	0.064255	-0.714262	-0.933496	0.034629	0.087049	-0.346133
11884	1.216192	-1.087711	9.671793	0.520283	-0.072638	0.194468	0.086027	0.042072	-0.713451	-0.932322	0.024632	0.084744	-0.350696
11885	1.462233	-1.121077	9.620812	0.465953	-0.058017	0.201565	0.082828	0.024440	-0.713304	-0.931000	0.015623	0.082402	-0.355253
11886	1.813228	-0.915872	9.624566	0.373539	-0.047215	0.154940	0.081676	0.015438	-0.711104	-0.929906	0.008470	0.080656	-0.358744
11887	1.909330	-0.851071	9.523155	0.319508	-0.027229	0.121413	0.081191	0.002516	-0.708911	-0.929028	0.002270	0.078831	-0.361508
11888	1.745248	-0.817621	9.550898	0.135287	0.031114	0.151759	0.080690	-0.004215	-0.708136	-0.927976	0.000102	0.077346	-0.364524
11889	1.745587	-0.881990	9.722825	-0.118959	0.091253	0.194679	0.080433	-0.005291	-0.708134	-0.926689	0.003032	0.076531	-0.367942
11890	1.634214	-0.783843	9.643950	-0.262424	0.134894	0.169881	0.082506	-0.000062	-0.708923	-0.925607	0.009029	0.076028	-0.370662
11891	1.319669	-0.538942	9.682855	-0.369347	0.174926	0.161870	0.086132	0.008393	-0.709206	-0.924575	0.017166	0.075519	-0.373047
11892	1.135379	-0.313289	9.645893	-0.374498	0.182140	0.134128	0.090266	0.020482	-0.709621	-0.923689	0.025532	0.074973	-0.374869
11893	1.020576	-0.500732	9.774214	-0.351488	0.141907	0.127850	0.094415	0.029597	-0.710683	-0.922743	0.033011	0.074928	-0.376618
11894	1.489493	-0.769897	9.585186	-0.321750	0.110768	0.058865	0.098149	0.044385	-0.711352	-0.922238	0.039752	0.075342	-0.377121
11895	1.819296	-1.193716	9.277472	-0.118892	0.069811	0.013848	0.100882	0.047585	-0.712018	-0.922152	0.042196	0.074984	-0.377138
11896	1.678601	-1.021808	8.976122	0.049109	0.080006	-0.003785	0.102306	0.049334	-0.710866	-0.922347	0.041769	0.073216	-0.377055
11897	1.200370	-0.825078	9.094437	0.108362	0.129369	0.004716	0.105706	0.047010	-0.710120	-0.922598	0.040428	0.070076	-0.377185
11898	0.858000	-0.800512	9.442041	0.257074	0.164218	0.017394	0.110152	0.042395	-0.708092	-0.922895	0.036828	0.065167	-0.377706
11899	0.647295	-0.599185	9.342082	0.403809	0.160740	0.032892	0.113319	0.028367	-0.704508	-0.923128	0.030291	0.059174	-0.378701
11900	0.508050	-1.190413	10.302245	0.462082	0.098621	0.058213	0.115704	0.015285	-0.701693	-0.923047	0.022455	0.053891	-0.380232
11901	0.139954	-1.844493	10.604087	0.351084	-0.029652	0.012642	0.118992	0.005026	-0.698754	-0.923058	0.015491	0.051788	-0.380843
11902	0.182066	-2.077282	10.747638	0.173133	-0.161527	-0.013885	0.113928	-0.003542	-0.697943	-0.923047	0.010930	0.053531	-0.380788
11903	0.185260	-1.251977	10.075133	0.104389	-0.248397	-0.027052	0.107937	-0.006047	-0.698929	-0.922998	0.006913	0.057329	-0.380449
11904	0.006739	-0.234581	9.398827	0.145186	-0.277450	0.015605	0.100399	-0.013126	-0.700421	-0.922567	0.002020	0.061419	-0.380911
11905	0.163191	0.334109	9.576289	0.348714	-0.277847	0.124591	0.091812	-0.021658	-0.699969	-0.921255	-0.006551	0.063818	-0.383631
11906	0.381732	0.523247	9.883429	0.463261	-0.246380	0.225713	0.084146	-0.033294	-0.698622	-0.919089	-0.016808	0.064905	-0.388303
11907	0.838818	0.221574	10.044289	0.476560	-0.152869	0.314264	0.076097	-0.049093	-0.695983	-0.916232	-0.026540	0.064005	-0.394611
11908	1.789910	-0.056445	9.799626	0.461248	-0.043167	0.272540	0.072224	-0.065469	-0.692344	-0.913723	-0.035103	0.061372	-0.400140
11909	1.989596	-0.500333	9.327191	0.385292	-0.005074	0.167845	0.068615	-0.082392	-0.689095	-0.912071	-0.042168	0.058435	-0.403650
11910	1.812256	-0.729797	9.163893	0.217205	0.007308	0.083920	0.067589	-0.092189	-0.685347	-0.911203	-0.046095	0.056692	-0.405426
11911	0.731723	-0.082684	9.777381	-0.037551	0.015916	0.059463	0.066551	-0.095940	-0.683920	-0.910773	-0.045350	0.056715	-0.406471
11912	-0.641810	0.325272	10.274364	-0.466472	-0.094467	0.053691	0.064708	-0.085982	-0.688291	-0.910607	-0.037681	0.062347	-0.406801
11913	1.525252	-0.201787	8.959786	-0.506005	-0.086971	-0.015612	0.060620	-0.070058	-0.692124	-0.910964	-0.029279	0.067939	-0.405797
11914	0.702391	-0.537537	9.045814	0.027190	-0.008176	-0.114569	0.060481	-0.067226	-0.692380	-0.911864	-0.030118	0.067873	-0.403720
11915	0.678411	-0.540435	9.619240	0.035138	-0.059567	-0.182751	0.060492	-0.069792	-0.692640	-0.913237	-0.031515	0.068449	-0.400399
11916	1.761298	-0.155343	9.037052	-0.253758	-0.101770	-0.204422	0.059693	-0.065335	-0.693019	-0.914871	-0.028096	0.072283	-0.396229
11917	1.482383	-0.309919	9.022680	-0.100020	-0.109772	-0.165796	0.058245	-0.059003	-0.695328	-0.916077	-0.027399	0.074904	-0.392991
11918	2.174976	0.057921	9.250337	-0.065112	-0.094095	-0.161022	0.056542	-0.057366	-0.695443	-0.917231	-0.027307	0.077126	-0.389863
11919	2.136744	0.014463	9.931078	-0.003775	-0.040126	-0.146959	0.054580	-0.054793	-0.696588	-0.918313	-0.027836	0.077767	-0.387141
11920	1.717854	-0.101376	10.069567	-0.012886	0.044868	-0.114848	0.055361	-0.054796	-0.696078	-0.919279	-0.027550	0.077055	-0.385006
11921	1.834267	-0.242565	10.222298	-0.158226	0.130642	-0.107401	0.059793	-0.052825	-0.696242	-0.920384	-0.023859	0.075782	-0.382859
11922	1.159290	-0.243567	10.321601	-0.298879	0.225545	-0.063065	0.065385	-0.047220	-0.696025	-0.921324	-0.016846	0.073963	-0.381324
11923	1.244954	-0.018198	10.044717	-0.381503	0.283996	-0.058041	0.073052	-0.034918	-0.698147	-0.922274	-0.007789	0.071569	-0.379775
11924	0.264010	1.419739	8.992359	-0.608261	0.200006	0.092199	0.079797	-0.022053	-0.698970	-0.921878	0.004961	0.072584	-0.380590
11925	0.796302	0.538455	9.868308	-0.746473	0.028298	0.195182	0.081819	-0.000790	-0.701558	-0.920258	0.019086	0.077600	-0.383066
11926	1.271718	-0.071164	10.017819	-0.315211	-0.102785	0.197615	0.080212	0.014036	-0.704508	-0.918438	0.024286	0.081904	-0.386229
11927	0.343140	0.044119	10.500448	0.143641	-0.212135	0.194524	0.073431	0.013560	-0.705746	-0.916654	0.020139	0.084434	-0.390143
11928	0.469308	-0.123746	10.585685	0.431391	-0.204634	0.142454	0.067341	0.001488	-0.705832	-0.915321	0.010752	0.084833	-0.393542
11929	0.771015	0.289091	10.128616	0.531646	-0.093193	0.043113	0.060213	-0.015273	-0.703846	-0.914903	0.000129	0.082114	-0.395233
11930	0.902148	0.568501	9.447250	0.414234	-0.034847	0.007358	0.058165	-0.030460	-0.700737	-0.914750	-0.007836	0.079549	-0.396034
11931	1.250576	0.286874	9.201714	0.228537	-0.044060	0.032303	0.057531	-0.040532	-0.696993	-0.914399	-0.012593	0.078296	-0.396970
11932	1.422339	0.193776	10.018140	0.074522	-0.062450	0.068469	0.055458	-0.044288	-0.697236	-0.913729	-0.014466	0.078937	-0.398319
11933	1.801077	-0.862712	10.402921	0.099770	-0.091639	0.076086	0.053641	-0.046968	-0.697481	-0.912965	-0.017176	0.079602	-0.399829
11934	2.093317	-1.014319	9.517782	0.316339	-0.072947	0.104870	0.049215	-0.051763	-0.696415	-0.911873	-0.023490	0.078512	-0.402208
11935	2.108876	-0.240761	9.183121	0.266602	0.044025	0.106250	0.049761	-0.060384	-0.694615	-0.910960	-0.028097	0.075434	-0.404564
11936	1.703809	0.301289	9.635814	-0.104636	0.146756	0.083860	0.051211	-0.066186	-0.693209	-0.910546	-0.024999	0.073727	-0.406011
11937	1.486565	-0.154273	9.509779	-0.388195	0.169293	0.094402	0.055231	-0.057875	-0.693883	-0.910203	-0.016690	0.073674	-0.407216
11938	1.489785	-0.845621	9.250474	-0.372449	0.112751	0.132445	0.057544	-0.044307	-0.696736	-0.909379	-0.008920	0.074769	-0.409097
11939	1.197418	-0.693793	9.497113	-0.227529	0.103807	0.170087	0.060007	-0.034257	-0.700625	-0.908179	-0.003917	0.074624	-0.411858
11940	1.170394	-0.577616	9.716925	-0.241704	0.120266	0.186592	0.062994	-0.029974	-0.700647	-0.906817	0.001619	0.074516	-0.414883
11941	1.103577	-0.722106	9.714275	-0.262937	0.155026	0.212276	0.063372	-0.024864	-0.701809	-0.905266	0.007766	0.073729	-0.418326
11942	1.109764	-1.010805	9.710284	-0.263520	0.136715	0.201241	0.066210	-0.016126	-0.701570	-0.903717	0.013854	0.073497	-0.421548
11943	0.996335	-0.981950	9.772040	-0.157126	0.092830	0.157542	0.068288	-0.011976	-0.702359	-0.902483	0.017506	0.072955	-0.424141
11944	1.109440	-0.938299	9.807313	-0.083366	0.087384	0.134854	0.071675	-0.008653	-0.703418	-0.901429	0.019824	0.072108	-0.426418
11945	1.373645	-0.746457	9.471615	-0.025589	0.072841	0.115793	0.072972	-0.006776	-0.703169	-0.900545	0.020864	0.070838	-0.428446
11946	0.575211	0.812243	7.748148	0.156267	0.125244	0.146079	0.072979	-0.009067	-0.702912	-0.899522	0.019205	0.067252	-0.431240
11947	1.622075	-0.264901	9.442281	-0.258001	0.200821	0.208540	0.077025	-0.008842	-0.702815	-0.897884	0.025572	0.065650	-0.434558
11948	1.077643	-0.353042	9.311144	-0.661565	0.269967	0.285743	0.082198	0.005123	-0.703366	-0.895309	0.040043	0.066467	-0.438635
11949	0.134994	0.153927	8.963802	-1.096268	0.339056	0.367361	0.089818	0.030639	-0.705998	-0.891428	0.062782	0.069541	-0.443372
11950	0.440650	-0.270688	8.437417	-0.869027	0.420116	0.489324	0.099638	0.060187	-0.707612	-0.886377	0.082537	0.069194	-0.450262
11951	1.124245	-2.103986	8.019623	0.441001	0.529557	0.518059	0.109402	0.064820	-0.705493	-0.883070	0.079825	0.054836	-0.459138
11952	1.007138	-3.741091	10.563978	0.850399	0.534891	0.374352	0.121862	0.039128	-0.697858	-0.881379	0.069985	0.037039	-0.465727
11953	-0.048962	-2.700851	10.043027	0.535917	0.492025	0.223231	0.134576	0.015592	-0.690223	-0.880327	0.064994	0.022989	-0.469332
11954	-0.551357	-2.476432	10.533564	0.067610	0.503975	0.132207	0.146736	0.000960	-0.682968	-0.879363	0.068463	0.013373	-0.471015
11955	-1.490978	-2.598922	10.436664	-0.015983	0.555694	0.072609	0.160296	0.000577	-0.679074	-0.878757	0.073815	0.003573	-0.471512
11956	-1.642882	-2.128990	9.352063	0.051156	0.587473	-0.063704	0.173313	0.004122	-0.674141	-0.879425	0.078318	-0.007077	-0.469497
11957	-1.805961	-2.317721	9.131861	0.228917	0.483259	-0.145697	0.188963	0.001304	-0.668586	-0.881027	0.078775	-0.017606	-0.466128
11958	-1.340333	-2.914369	8.858996	0.202488	0.404401	-0.267481	0.199392	-0.004137	-0.661442	-0.883663	0.078940	-0.026132	-0.460678
11959	-1.441954	-2.811514	9.447583	0.106155	0.422109	-0.428596	0.215165	-0.005605	-0.655630	-0.887486	0.081225	-0.033964	-0.452347
11960	-1.416876	-2.466512	10.420009	-0.037842	0.428905	-0.545647	0.225954	0.000260	-0.650549	-0.892001	0.086013	-0.040279	-0.441944
11961	-1.206617	-1.535544	10.977513	-0.164648	0.385727	-0.581336	0.238823	0.008259	-0.645483	-0.896446	0.092906	-0.044726	-0.430989
11962	-1.481129	-0.565147	11.387023	-0.297886	0.297071	-0.504414	0.249857	0.023793	-0.644403	-0.899919	0.101125	-0.046475	-0.421615
