# Supplementary material for: Identification of Haptic Based Guiding Using Hard Reins
Source: PLoS One. 2015 Jul 22;10(7):e0132020. doi: 10.1371/journal.pone.0132020 (PMC4511788; doi:10.1371/journal.pone.0132020)
Supplement: S1 File — (ZIP) [file pone.0132020.s001.zip › MotionData1/Subject2/T18/sync18.txt]

// Start Time: 0
// Sample rate: 25.0Hz
// Scenario: 4.9
// Firmware Version: 2.6.1
Counter	Acc_X	Acc_Y	Acc_Z	Gyr_X	Gyr_Y	Gyr_Z	Mag_X	Mag_Y	Mag_Z	Quat_w	Quat_x	Quat_y	Quat_z
11390	-0.345570	2.716386	9.557906	0.021672	0.008591	-0.095332	-0.097811	0.005471	-1.069943	0.731187	0.085543	0.092575	0.670431
11391	-0.435788	2.607932	9.464487	0.009538	0.001921	-0.045878	-0.097149	0.006758	-1.071661	0.731651	0.085465	0.093050	0.669869
11392	-0.358838	2.633600	9.437771	0.011931	0.006142	0.000111	-0.096215	0.005883	-1.071161	0.731467	0.085581	0.093089	0.670049
11393	-0.387785	2.623362	9.415296	0.032815	0.025960	-0.003225	-0.095814	0.005332	-1.071992	0.731274	0.085608	0.094147	0.670109
11394	-0.505175	2.684350	9.461782	0.031405	0.019224	-0.019164	-0.096077	0.003838	-1.067724	0.731290	0.085797	0.094671	0.669993
11395	-0.481723	2.723615	9.462205	0.033556	0.014260	-0.033341	-0.094749	0.004649	-1.067713	0.731520	0.085937	0.095618	0.669590
11396	-0.541933	2.703102	9.450884	0.005156	0.001156	-0.016702	-0.094744	0.002576	-1.062927	0.731582	0.085990	0.095522	0.669529
11397	-0.529396	2.679053	9.432194	0.008043	0.000466	-0.023771	-0.095011	0.003052	-1.065065	0.731754	0.085959	0.095909	0.669290
11398	-0.505611	2.706190	9.461604	0.009686	0.002996	-0.017569	-0.095012	0.003314	-1.064248	0.731817	0.086051	0.095902	0.669210
11399	-0.439533	2.792347	9.443725	-0.000137	-0.002211	0.046003	-0.095547	0.004564	-1.069324	0.731072	0.086075	0.096017	0.670004
11400	-0.461443	2.658428	9.333339	-0.042333	0.004165	-0.226372	-0.094483	0.004795	-1.068250	0.734014	0.084990	0.095689	0.666966
11401	-0.360242	2.677250	9.268905	0.029215	0.011864	0.062090	-0.093289	0.006070	-1.069976	0.732979	0.085294	0.096369	0.667967
11402	-0.493389	2.825358	9.480336	0.053948	0.022068	-0.054447	-0.093014	0.003139	-1.070882	0.733422	0.085709	0.097295	0.667293
11403	-0.485788	2.946879	9.585563	-0.083656	0.006229	0.107681	-0.094344	0.002879	-1.070470	0.731978	0.084533	0.096307	0.669169
11404	-0.586271	2.619766	9.464595	-0.033724	-0.001011	0.057438	-0.094612	0.003369	-1.067081	0.731118	0.084188	0.095534	0.670263
11405	-0.540389	2.606019	9.326497	0.033888	0.011003	-0.045717	-0.094880	0.004113	-1.068672	0.731516	0.084371	0.096448	0.669674
11406	-0.658302	2.710704	9.483362	-0.054225	-0.005586	-0.052270	-0.094216	0.004695	-1.070279	0.732168	0.083577	0.095518	0.669194
11407	-0.528001	2.839280	9.351595	0.041253	0.016441	-0.119051	-0.093419	0.005256	-1.071079	0.733523	0.083656	0.096736	0.667523
11408	-0.601503	2.915649	9.579841	0.005727	-0.012297	0.060130	-0.095543	0.003604	-1.070298	0.732585	0.084044	0.096322	0.668564
11409	-0.617258	2.575497	9.348439	-0.021129	-0.017852	-0.012462	-0.093815	0.004156	-1.071649	0.732686	0.083873	0.096029	0.668517
11410	-0.410969	2.824426	9.482872	-0.015450	-0.014738	0.044098	-0.094218	0.005542	-1.070521	0.732001	0.083952	0.095322	0.669358
11411	-0.438409	2.670951	9.033069	0.058083	0.020268	0.163043	-0.096344	0.004299	-1.069188	0.729540	0.084778	0.096349	0.671789
11412	-0.403160	2.924096	9.516059	-0.001203	0.005612	0.053107	-0.096206	0.002430	-1.067363	0.728667	0.084812	0.096115	0.672766
11413	-0.677913	2.622975	9.625438	-0.024750	-0.022092	0.121885	-0.098325	-0.000894	-1.067040	0.726971	0.084923	0.095481	0.674674
11414	-0.438639	2.704947	9.174822	-0.048583	-0.002668	-0.060231	-0.098337	0.003415	-1.071485	0.727720	0.084163	0.094679	0.674075
11415	-0.475981	2.684885	9.501186	-0.013769	-0.002878	-0.219256	-0.095945	0.004771	-1.071874	0.730559	0.083527	0.095046	0.671024
11416	-0.560243	2.644508	9.421880	0.001295	-0.001729	0.026594	-0.094754	0.007027	-1.073568	0.730053	0.083644	0.094783	0.671597
11417	-0.431524	2.637139	9.464398	0.017662	0.005661	0.021359	-0.096089	0.008611	-1.074041	0.729588	0.083809	0.095291	0.672010
11418	-0.425169	2.676088	9.420972	0.020157	0.013406	-0.003339	-0.094756	0.007715	-1.073006	0.729423	0.083942	0.095553	0.672135
11419	-0.474310	2.590237	9.432147	0.013326	0.020763	-0.015677	-0.095151	0.006146	-1.071434	0.729433	0.083773	0.096280	0.672042
11420	-0.505222	2.698923	9.538696	0.013053	0.020522	-0.005955	-0.095019	0.006274	-1.071028	0.729301	0.083701	0.096554	0.672155
11421	-0.509535	2.659997	9.461832	-0.039537	0.011634	-0.060101	-0.093561	0.007876	-1.068971	0.730012	0.082798	0.096509	0.671500
11422	-0.447357	2.704821	9.482658	-0.080830	0.012386	0.003412	-0.094235	0.010844	-1.069273	0.729925	0.081484	0.095388	0.671916
11423	-0.593990	2.507955	9.383362	-0.037139	0.023797	-0.012248	-0.093171	0.011122	-1.070220	0.729964	0.080545	0.095469	0.671975
11424	-0.547095	2.605917	9.504415	-0.017798	-0.001230	0.000012	-0.092909	0.012700	-1.072059	0.729845	0.080326	0.095003	0.672197
11425	-0.558358	2.542585	9.374565	0.024320	-0.010851	-0.028200	-0.091577	0.012231	-1.071281	0.730065	0.080719	0.095428	0.671851
11426	-0.545163	2.489421	9.380185	0.040426	0.012108	-0.088121	-0.092916	0.014735	-1.069028	0.731009	0.081003	0.096080	0.670696
11427	-0.532656	2.611033	9.504819	0.046681	0.017398	-0.119905	-0.094546	0.025972	-1.068111	0.732367	0.081164	0.097361	0.669009
11428	-0.510128	2.698832	9.519290	-0.067648	0.005118	0.014029	-0.094016	0.026533	-1.068638	0.732128	0.080157	0.096299	0.669544
11429	-0.609022	2.541673	9.440415	0.005971	-0.004244	-0.014060	-0.093089	0.028224	-1.069942	0.732175	0.080217	0.096543	0.669451
11430	-0.645096	2.521594	9.400947	0.034807	0.013730	-0.012077	-0.093754	0.027922	-1.068327	0.732104	0.080544	0.097021	0.669420
11431	-0.614164	2.561002	9.468996	0.044854	0.007712	-0.052762	-0.092826	0.029172	-1.068702	0.732584	0.080934	0.098023	0.668702
11432	-0.585965	2.605207	9.469528	0.054296	0.002009	-0.070458	-0.092027	0.028830	-1.066835	0.733284	0.081589	0.098683	0.667757
11433	-0.596076	2.626871	9.473868	0.051133	0.005043	-0.086361	-0.090427	0.027984	-1.068228	0.734205	0.082037	0.099781	0.666526
11434	-0.607612	2.721334	9.487245	0.020498	0.008299	-0.084670	-0.091492	0.028002	-1.067946	0.735134	0.082083	0.100105	0.665447
11435	-0.592646	2.692471	9.439780	-0.050266	-0.006884	0.001650	-0.087200	0.016415	-1.068502	0.735070	0.081377	0.099531	0.665690
11436	-0.498745	2.883541	9.686740	-0.137527	-0.036703	0.027674	-0.088668	0.018512	-1.072866	0.734847	0.079922	0.096905	0.666500
11437	-0.789116	2.565096	9.345652	0.136637	0.009543	0.083727	-0.087735	0.017924	-1.072626	0.733351	0.081904	0.098934	0.667607
11438	-0.707341	2.627287	9.542663	-0.009334	-0.012925	-0.387230	-0.087211	0.020392	-1.070666	0.738393	0.081196	0.099042	0.662098
11439	-0.600898	2.733582	9.388669	0.031856	-0.017549	-0.042363	-0.087350	0.022668	-1.071939	0.738800	0.081749	0.099476	0.661511
11440	-0.571777	2.617599	9.436172	0.013682	-0.010994	-0.169688	-0.088154	0.024185	-1.069994	0.740894	0.081782	0.099562	0.659148
11441	-0.455022	2.719243	9.448615	0.026093	-0.010940	-0.095417	-0.086696	0.026450	-1.072365	0.741992	0.082061	0.100093	0.657796
11442	-0.380002	2.720602	9.424430	0.015131	0.015380	-0.084690	-0.085108	0.029509	-1.072824	0.742904	0.081936	0.100450	0.656726
11443	-0.375807	2.749805	9.402675	0.022073	0.029471	-0.005012	-0.084043	0.029180	-1.071769	0.742736	0.081822	0.101365	0.656791
11444	-0.439812	2.797190	9.385911	0.039244	0.034158	0.026911	-0.085103	0.027302	-1.068312	0.742103	0.082034	0.102135	0.657360
11445	-0.487401	2.878863	9.412719	0.027628	0.042161	0.058759	-0.086295	0.025337	-1.067013	0.741056	0.081983	0.103199	0.658380
11446	-0.528953	2.892671	9.387269	0.028539	0.043112	0.092372	-0.084832	0.025450	-1.067296	0.739557	0.082052	0.103852	0.659953
11447	-0.661630	2.977647	9.348858	0.014686	0.054114	0.073860	-0.084694	0.023423	-1.064667	0.738300	0.081696	0.104898	0.661238
11448	-0.808903	2.940984	9.291660	0.022055	0.037492	0.064971	-0.085356	0.022323	-1.064964	0.737179	0.081687	0.105428	0.662405
11449	-0.895359	3.007373	9.192225	0.059552	0.029441	0.007591	-0.084816	0.019733	-1.062627	0.736774	0.082180	0.106828	0.662570
11450	-0.863548	3.124475	9.262122	0.075744	0.022399	-0.061375	-0.084012	0.017448	-1.061631	0.737267	0.082893	0.108053	0.661733
11451	-0.844019	3.217057	9.124821	0.058877	0.010904	-0.105710	-0.084813	0.018068	-1.057288	0.738398	0.083383	0.109376	0.660191
11452	-0.981159	3.153873	9.039249	0.101459	0.012226	-0.216928	-0.082684	0.018004	-1.056641	0.740914	0.084270	0.111047	0.656972
11453	-1.167395	3.264588	9.085654	0.139367	0.008993	-0.289289	-0.080420	0.016777	-1.054280	0.744303	0.085560	0.113734	0.652501
11454	-1.369506	3.212386	9.214642	0.191658	0.003986	-0.428798	-0.078432	0.020044	-1.058108	0.749389	0.087407	0.116813	0.645857
11455	-1.511798	3.190393	9.292281	0.172895	-0.025427	-0.540409	-0.074184	0.023165	-1.057787	0.755942	0.089012	0.119876	0.637384
11456	-1.462344	3.249540	9.211513	0.174956	-0.030479	-0.551055	-0.069536	0.026460	-1.059353	0.762544	0.090742	0.122408	0.628736
11457	-1.281562	2.937256	9.233858	0.189219	-0.066004	-0.619339	-0.066492	0.031711	-1.058950	0.769957	0.092852	0.125186	0.618768
11458	-1.336012	3.028534	9.450541	0.201445	-0.074299	-0.675048	-0.062245	0.035535	-1.058742	0.777919	0.095195	0.127565	0.607872
11459	-1.373523	3.003605	9.692690	0.137957	-0.076154	-0.657573	-0.057871	0.041210	-1.059824	0.785654	0.096461	0.129590	0.597201
11460	-1.341007	2.931358	9.557031	0.090684	-0.091170	-0.641905	-0.055106	0.051135	-1.061156	0.793195	0.097319	0.130256	0.586860
11461	-1.216767	2.889912	9.500979	0.076157	-0.091301	-0.569481	-0.052465	0.057799	-1.060838	0.799804	0.097956	0.131082	0.577525
11462	-1.085981	2.887426	9.461684	0.035197	-0.075190	-0.515606	-0.051421	0.065125	-1.063311	0.805729	0.098043	0.131077	0.569216
11463	-0.911599	2.883302	9.404483	-0.038860	-0.070519	-0.369972	-0.048654	0.074367	-1.065474	0.810073	0.097084	0.130472	0.563324
11464	-0.932756	2.691125	9.164578	-0.028631	-0.091198	-0.249819	-0.050668	0.081331	-1.073584	0.813057	0.097003	0.128944	0.559377
11465	-1.076545	2.751642	9.289690	-0.003911	-0.083304	-0.129430	-0.051209	0.084438	-1.074018	0.814620	0.097369	0.128021	0.557247
11466	-1.262644	2.728848	9.303408	-0.009401	-0.106360	-0.062363	-0.053479	0.087144	-1.073501	0.815490	0.098248	0.126094	0.556258
11467	-1.299416	2.752456	9.318951	0.010681	-0.118218	-0.007556	-0.054277	0.087229	-1.076454	0.815750	0.099533	0.124516	0.556004
11468	-1.244896	2.811703	9.308142	-0.028461	-0.144570	0.038110	-0.058532	0.086839	-1.079652	0.815626	0.100776	0.121552	0.556617
11469	-1.315412	2.810415	9.224148	-0.006901	-0.146103	0.107144	-0.063318	0.085918	-1.083670	0.814702	0.102350	0.119091	0.558214
11470	-1.533726	2.937531	9.192419	0.034087	-0.142612	0.123252	-0.068632	0.083590	-1.086919	0.813475	0.104794	0.116682	0.560055
11471	-1.602442	2.853748	9.157244	0.018751	-0.122374	0.162252	-0.071685	0.081490	-1.090186	0.811807	0.106620	0.114800	0.562514
11472	-1.488716	2.865523	9.177494	0.028065	-0.105951	0.220710	-0.075659	0.075746	-1.092615	0.809382	0.108777	0.112710	0.566008
11473	-1.600822	3.130501	9.116693	0.081292	-0.093715	0.319103	-0.078837	0.070782	-1.093142	0.805700	0.111618	0.111688	0.570889
11474	-2.083060	3.534441	9.368439	0.179780	0.007465	0.287431	-0.083600	0.061329	-1.092041	0.801864	0.115074	0.113002	0.575329
11475	-1.770754	3.680906	9.429872	0.064221	0.094302	0.045311	-0.081185	0.054632	-1.089858	0.800899	0.114840	0.115484	0.576225
11476	-0.250558	3.196245	8.912111	-0.099983	0.096245	0.129378	-0.078659	0.055270	-1.089597	0.799292	0.112435	0.115360	0.578950
11477	0.163823	3.531448	8.724919	0.105862	0.153154	0.452092	-0.078111	0.049562	-1.085877	0.793335	0.113179	0.118306	0.586356
11478	-0.245211	3.436674	9.054884	0.071939	0.246387	0.660427	-0.075940	0.035144	-1.083129	0.784643	0.112993	0.121336	0.597366
11479	-0.315841	3.411171	9.548762	0.021542	0.304217	0.534220	-0.071131	0.027895	-1.077621	0.777309	0.110831	0.125415	0.606447
11480	-0.017402	3.518542	9.576366	-0.013855	0.226819	0.632560	-0.069769	0.016819	-1.073004	0.768901	0.109458	0.127144	0.616964
11481	0.103307	3.481852	9.200033	-0.009119	0.178414	0.649931	-0.070006	0.007142	-1.072772	0.760259	0.108681	0.128555	0.627430
11482	-0.102922	3.444175	9.651329	0.112159	0.136814	0.683676	-0.073163	-0.005496	-1.068962	0.750875	0.110440	0.130329	0.637968
11483	-0.407406	3.666844	9.794358	0.084601	0.078523	0.693880	-0.076710	-0.021070	-1.065106	0.741428	0.112477	0.131222	0.648393
11484	-0.551563	3.494233	9.098005	0.149137	-0.002711	0.691850	-0.084256	-0.034940	-1.058184	0.731916	0.116557	0.131330	0.658381
11485	-0.388793	3.545702	8.784881	0.166555	-0.015720	0.576861	-0.091789	-0.052203	-1.056224	0.723789	0.120708	0.132109	0.666413
11486	-0.332156	3.638983	8.891825	0.144031	-0.014354	0.442400	-0.098407	-0.064338	-1.052492	0.717410	0.124182	0.132529	0.672560
11487	-0.310651	3.806888	9.088596	0.098723	-0.033742	0.348405	-0.105167	-0.073179	-1.051619	0.712415	0.126994	0.132666	0.677302
11488	-0.121775	3.812741	9.079906	0.013285	-0.044287	0.242823	-0.107280	-0.078469	-1.051225	0.709059	0.128463	0.131377	0.680788
11489	-0.008928	3.746823	9.098308	-0.011234	-0.035005	0.218912	-0.112989	-0.082483	-1.053983	0.706054	0.129398	0.130310	0.683932
11490	0.073078	3.775018	9.153566	-0.060382	-0.002378	0.177395	-0.115245	-0.084406	-1.053479	0.703642	0.129077	0.128770	0.686764
11491	-0.021363	3.843667	8.842048	-0.068262	0.032198	0.142254	-0.115915	-0.083157	-1.052218	0.701636	0.128104	0.128052	0.689129
11492	0.048304	4.014864	8.963247	-0.069659	0.078621	0.134564	-0.116977	-0.084135	-1.051294	0.699609	0.126426	0.127630	0.691574
11493	-0.079987	4.141199	9.040197	-0.046538	0.082103	0.145289	-0.116169	-0.087066	-1.052745	0.697355	0.125099	0.127903	0.694036
11494	-0.240304	4.038765	9.040865	-0.065857	0.050494	0.122080	-0.116975	-0.084180	-1.055474	0.695547	0.123831	0.127168	0.696211
11495	-0.238447	3.946557	9.046432	-0.074577	0.048905	0.111436	-0.115377	-0.084485	-1.056041	0.693902	0.122497	0.126682	0.698174
11496	-0.179102	3.991316	8.937190	-0.103227	0.070046	0.109701	-0.116578	-0.083849	-1.051963	0.692293	0.120404	0.125725	0.700305
11497	-0.126510	4.011679	8.837554	-0.116133	0.115685	0.129393	-0.116319	-0.081307	-1.052963	0.690308	0.117620	0.125547	0.702765
11498	-0.071971	4.182582	8.770541	-0.097568	0.135955	0.179072	-0.114191	-0.081066	-1.053385	0.687520	0.114852	0.125413	0.705972
11499	-0.102439	4.249996	8.757062	-0.094185	0.190778	0.264309	-0.113655	-0.082184	-1.054101	0.683346	0.111680	0.126273	0.710367
11500	-0.301974	4.059078	8.822353	-0.122758	0.211180	0.294540	-0.110764	-0.082315	-1.052175	0.678728	0.107787	0.126538	0.715331
11501	-0.568266	4.054253	8.879210	-0.139193	0.211638	0.269794	-0.109428	-0.084512	-1.049430	0.674444	0.103723	0.127039	0.719881
11502	-0.859683	3.981008	8.988766	-0.108323	0.158905	0.182978	-0.107837	-0.082617	-1.048039	0.671464	0.100484	0.127029	0.723120
11503	-1.042516	3.793206	8.994201	-0.136795	0.075511	0.021501	-0.104646	-0.081555	-1.048581	0.671062	0.097768	0.126276	0.723997
11504	-0.483023	3.910152	8.870877	-0.078204	0.006145	-0.028393	-0.103460	-0.076998	-1.052763	0.671452	0.096605	0.125069	0.724001
11505	-0.649278	3.259405	8.901807	-0.027592	-0.023319	0.026372	-0.102231	-0.075822	-1.055512	0.671010	0.096796	0.124578	0.724470
11506	-1.046479	2.752139	8.838083	-0.063373	-0.027245	-0.115992	-0.103565	-0.073856	-1.060421	0.672721	0.096099	0.123306	0.723192
11507	-0.742024	3.194625	9.051094	0.066581	-0.016999	-0.196945	-0.098911	-0.072788	-1.062732	0.675312	0.096872	0.124705	0.720429
11508	-1.243391	3.321724	11.470689	0.179816	-0.116715	-0.079598	-0.098909	-0.073374	-1.061672	0.676239	0.100829	0.125661	0.718849
11509	-1.375241	2.824094	11.082862	-0.126186	-0.139282	-0.351172	-0.100780	-0.070812	-1.061434	0.681720	0.100278	0.122962	0.714200
11510	-0.318560	2.605151	8.967439	-0.159394	-0.009725	-0.495608	-0.094161	-0.058634	-1.067051	0.688953	0.097064	0.121327	0.707956
11511	0.234151	2.187922	8.693886	-0.082475	0.098482	-0.457641	-0.087670	-0.048589	-1.071253	0.695172	0.093445	0.122643	0.702113
11512	-0.182485	2.068790	9.531690	0.099551	0.065065	-0.338741	-0.079169	-0.043754	-1.070387	0.699414	0.093123	0.125364	0.697447
11513	-0.766408	2.301017	10.263021	-0.088888	0.026947	-0.300575	-0.072797	-0.038890	-1.068688	0.703545	0.090740	0.125251	0.693615
11514	-0.804869	2.205595	9.759486	-0.202942	0.036831	-0.272554	-0.067243	-0.027176	-1.071342	0.707436	0.086728	0.123235	0.690525
11515	-0.713105	1.966853	8.916820	-0.141911	0.006120	-0.269013	-0.063549	-0.016264	-1.073866	0.711228	0.083920	0.121989	0.687190
11516	-0.588157	2.177904	9.145325	0.019491	-0.047911	-0.257402	-0.063297	-0.011504	-1.073716	0.714691	0.084263	0.121796	0.683580
11517	-0.855445	2.270190	9.499892	0.007998	-0.097325	-0.240910	-0.061709	-0.008713	-1.074724	0.718062	0.085042	0.121053	0.680074
11518	-1.250447	2.146504	9.486298	0.021411	-0.130090	-0.242753	-0.061855	-0.003883	-1.077263	0.721485	0.086565	0.119678	0.676494
11519	-1.081055	2.402031	9.489568	0.063918	-0.118992	-0.316860	-0.061463	-0.000990	-1.081488	0.725802	0.088207	0.119503	0.671677
11520	-0.793915	2.557724	9.314268	0.071365	-0.097330	-0.254877	-0.059605	0.000973	-1.083334	0.729177	0.089972	0.119286	0.667815
11521	-0.707097	2.549569	9.129243	0.097593	-0.084446	-0.155710	-0.060142	0.003238	-1.089860	0.731155	0.092006	0.119754	0.665286
11522	-0.807153	2.741973	9.355799	0.147116	-0.064399	-0.086460	-0.058809	0.002348	-1.089096	0.732042	0.094837	0.120717	0.663738
11523	-1.089191	2.809693	9.488649	0.144678	-0.039238	0.009230	-0.060126	-0.002424	-1.087616	0.731620	0.097333	0.122163	0.663577
11524	-1.603013	3.324713	9.649527	0.138458	0.015671	0.014954	-0.060373	-0.009256	-1.082979	0.730969	0.099218	0.123988	0.663677
11525	-1.991692	3.608948	9.611385	-0.011751	0.049557	-0.185028	-0.056114	-0.009963	-1.080894	0.733212	0.097717	0.125104	0.661211
11526	-0.355605	2.798616	8.435290	-0.071625	-0.019834	-0.345091	-0.052544	-0.002125	-1.083785	0.737808	0.096094	0.124324	0.656467
11527	0.572074	3.228141	8.701221	0.157244	-0.007921	0.116964	-0.050814	-0.002176	-1.083267	0.735869	0.098651	0.126178	0.657909
11528	-0.357625	3.371610	9.879952	0.111761	0.071280	0.349127	-0.050381	-0.014054	-1.079474	0.730713	0.100266	0.127793	0.663080
11529	-0.849145	2.984010	9.865387	-0.075958	0.063621	0.233684	-0.051176	-0.015166	-1.079096	0.727477	0.098764	0.127359	0.666935
11530	-0.700536	2.836131	9.180238	-0.098547	0.019963	0.265150	-0.052372	-0.015693	-1.079369	0.723928	0.097770	0.125597	0.671263
11531	-0.481927	3.014453	8.930623	-0.010908	0.060850	0.226819	-0.053842	-0.021907	-1.076380	0.720623	0.097228	0.125990	0.674815
11532	-0.436271	3.355176	9.425307	0.011639	0.074381	0.191577	-0.054099	-0.025156	-1.075133	0.717675	0.096907	0.126633	0.677875
11533	-0.438204	3.326009	9.396584	-0.075345	0.035920	0.206974	-0.053425	-0.028432	-1.073628	0.714791	0.095754	0.125817	0.681230
11534	-0.400440	3.190714	8.989563	-0.038869	0.027047	0.290142	-0.054087	-0.029178	-1.077149	0.710684	0.095594	0.124904	0.685703
11535	-0.325114	3.303744	9.000649	0.023297	0.047017	0.223253	-0.055269	-0.034204	-1.077027	0.707321	0.095758	0.125547	0.689032
11536	-0.145028	3.545318	9.235261	0.038768	0.034090	0.246069	-0.056958	-0.039757	-1.077391	0.703611	0.096491	0.125879	0.692658
11537	-0.131218	3.594126	9.312343	0.030662	0.043819	0.281462	-0.059468	-0.045903	-1.075941	0.699391	0.096991	0.126443	0.696747
11538	-0.325254	3.610030	9.359223	0.039995	0.047841	0.337255	-0.062112	-0.051937	-1.073138	0.694324	0.097775	0.126800	0.701624
11539	-0.492435	3.378826	9.442492	0.043445	0.033546	0.340755	-0.064890	-0.057847	-1.069521	0.689212	0.098761	0.127274	0.706424
11540	-0.689038	3.147077	9.414137	-0.039205	-0.023918	0.190772	-0.068599	-0.063338	-1.071002	0.686495	0.099087	0.125800	0.709282
11541	-0.770647	3.106363	9.402482	-0.063951	-0.092940	0.027683	-0.070360	-0.062030	-1.071947	0.686320	0.099574	0.123636	0.709764
11542	-0.463157	3.228450	9.319528	-0.091587	-0.133007	-0.158388	-0.073032	-0.058571	-1.073288	0.688919	0.099855	0.120612	0.707724
11543	-0.110196	3.215397	8.969398	-0.065985	-0.113052	-0.236931	-0.074378	-0.052832	-1.077538	0.692525	0.099958	0.118660	0.704512
11544	0.127021	3.481872	9.032436	-0.080025	-0.064989	-0.242921	-0.072273	-0.044069	-1.082539	0.696100	0.099227	0.116904	0.701379
11545	0.140633	3.530669	9.046928	-0.077569	-0.026129	-0.159567	-0.072824	-0.037406	-1.085016	0.698402	0.098163	0.115822	0.699417
11546	-0.017826	3.722005	9.189860	-0.092756	0.002187	-0.159410	-0.070842	-0.032337	-1.087842	0.700652	0.096505	0.114654	0.697588
11547	-0.068390	3.818571	9.139269	-0.141609	0.043156	-0.109865	-0.070033	-0.026592	-1.088006	0.702200	0.093729	0.113553	0.696588
11548	0.003454	3.858712	9.121915	-0.126720	0.044785	-0.026721	-0.066995	-0.018903	-1.089951	0.702553	0.091301	0.112254	0.696766
11549	-0.009214	4.181284	8.683415	0.038951	0.067688	0.110093	-0.064470	-0.018315	-1.087535	0.700630	0.091272	0.113619	0.698482
11550	-0.807711	3.807487	8.238091	0.206280	0.148683	0.197093	-0.063654	-0.024275	-1.085309	0.696994	0.092569	0.118011	0.701216
11551	-1.983971	3.793467	8.618525	0.223474	0.149464	0.025007	-0.062304	-0.031439	-1.080028	0.695705	0.093746	0.123338	0.701423
11552	-2.153312	2.387069	9.798751	0.336926	0.010330	-0.203472	-0.057653	-0.038566	-1.074038	0.697729	0.097825	0.128374	0.697943
11553	-1.340859	3.062060	9.659723	0.350309	-0.073933	-0.384525	-0.054449	-0.042168	-1.073112	0.702418	0.102762	0.133174	0.691602
11554	-1.016895	3.114069	9.746298	0.128926	-0.082830	-0.387120	-0.052175	-0.046206	-1.070571	0.707559	0.104725	0.134371	0.685811
11555	-0.846084	2.813739	9.756212	0.056336	-0.119615	-0.506074	-0.047670	-0.038933	-1.074166	0.714532	0.105762	0.134689	0.678320
11556	-0.870060	2.825458	9.911847	-0.009064	-0.112901	-0.584035	-0.042508	-0.029633	-1.075006	0.722588	0.105622	0.133964	0.669899
11557	-0.640661	2.720369	9.755999	-0.067713	-0.108224	-0.577158	-0.040682	-0.016509	-1.080269	0.730578	0.104462	0.132859	0.661583
11558	-0.583938	2.740782	9.430225	-0.056725	-0.104333	-0.515219	-0.037785	-0.005676	-1.084540	0.737614	0.103672	0.131439	0.654142
11559	-0.544350	2.940549	9.415491	-0.063638	-0.083591	-0.421412	-0.034095	0.007263	-1.089695	0.743331	0.102619	0.130365	0.648023
11560	-0.741049	2.820450	9.294822	-0.140199	-0.100159	-0.353633	-0.030129	0.016825	-1.094693	0.748306	0.100937	0.127567	0.643099
11561	-0.982311	2.748091	9.177240	-0.108330	-0.121664	-0.336814	-0.030159	0.026766	-1.093835	0.753031	0.099895	0.125141	0.638205
11562	-1.200495	2.652299	9.315521	-0.062891	-0.134987	-0.289049	-0.030961	0.034861	-1.097542	0.757035	0.099971	0.122667	0.633921
11563	-1.289044	2.830316	9.258506	-0.038557	-0.136523	-0.290737	-0.029917	0.041918	-1.100563	0.761009	0.100235	0.120813	0.629461
11564	-1.374820	2.969530	9.067073	0.019472	-0.156900	-0.310118	-0.031401	0.049689	-1.107711	0.765105	0.101777	0.119076	0.624561
11565	-1.395426	3.027413	9.046748	0.056250	-0.190237	-0.243907	-0.033275	0.053870	-1.110790	0.768375	0.104225	0.117514	0.620425
11566	-1.473309	3.045420	9.053850	0.050006	-0.171706	-0.276503	-0.033680	0.056735	-1.119186	0.771962	0.106491	0.115855	0.615884
11567	-1.578954	2.994953	9.046175	0.094314	-0.168443	-0.249795	-0.033688	0.059725	-1.121112	0.775123	0.109189	0.115136	0.611560
11568	-1.465721	2.904764	9.033481	0.120303	-0.204566	-0.218139	-0.034758	0.061928	-1.124399	0.777859	0.113068	0.113694	0.607639
11569	-1.370121	3.731848	9.232368	0.258333	-0.157815	-0.190944	-0.037146	0.059456	-1.124316	0.779856	0.118284	0.115034	0.603822
11570	-1.799988	4.607703	9.864882	0.298165	0.032049	-0.304492	-0.033941	0.055404	-1.122056	0.782604	0.121857	0.119634	0.598640
11571	-1.427147	3.798783	9.246962	-0.112955	0.146870	-0.557927	-0.024375	0.060099	-1.122286	0.789080	0.116685	0.122215	0.590594
11572	0.064144	2.849896	8.154123	-0.176331	0.069931	-0.486386	-0.013789	0.079778	-1.122587	0.794906	0.111895	0.122147	0.583682
11573	0.650357	3.181006	8.636581	0.219439	0.060591	-0.043319	-0.006082	0.083275	-1.123777	0.794679	0.114331	0.125978	0.582703
11574	0.072268	3.437664	9.834876	0.196712	0.118907	0.107364	0.000582	0.079254	-1.120209	0.792553	0.116353	0.129698	0.584381
11575	0.548144	3.888098	9.896628	0.016654	0.067001	0.132865	0.006174	0.077826	-1.118567	0.790688	0.116021	0.130780	0.586727
11576	0.439390	4.099728	9.793006	-0.050364	0.052089	0.281103	0.006324	0.072024	-1.116463	0.787238	0.115361	0.130142	0.591617
11577	0.122586	2.972421	9.016717	-0.003755	-0.013834	0.551490	0.003679	0.066496	-1.117418	0.780600	0.116813	0.128669	0.600385
11578	-0.192754	3.199401	9.583193	0.089887	-0.026307	0.479337	0.001306	0.054879	-1.115679	0.774542	0.119777	0.127994	0.607746
11579	-0.465148	3.102199	9.426330	0.010966	-0.055090	0.464828	-0.002394	0.046025	-1.117403	0.768861	0.121737	0.126191	0.614906
11580	-0.321640	3.143605	9.088618	0.084580	-0.078772	0.333154	-0.007431	0.039280	-1.117965	0.764612	0.124863	0.124987	0.619803
11581	-0.320459	3.590289	9.215266	0.059217	-0.090713	0.268438	-0.013393	0.030428	-1.117506	0.761236	0.127513	0.123681	0.623669
11582	-0.500931	3.618551	9.031393	-0.019150	-0.118186	0.165507	-0.017376	0.027337	-1.119446	0.759379	0.129126	0.120999	0.626122
11583	-0.518236	3.499676	8.942528	-0.058360	-0.090879	0.087689	-0.022145	0.025952	-1.121654	0.758534	0.129541	0.118687	0.627501
11584	-0.361822	3.475841	9.209876	-0.123067	-0.086097	0.016751	-0.023621	0.030836	-1.125254	0.758716	0.128815	0.115572	0.628012
11585	-0.053816	3.838270	9.274363	-0.083326	-0.126511	-0.131993	-0.025906	0.038810	-1.128207	0.760759	0.128796	0.112968	0.626016
11586	0.164537	4.038834	9.086986	-0.110404	-0.123257	-0.128572	-0.029244	0.043058	-1.132751	0.762798	0.128388	0.109820	0.624176
11587	0.130951	4.001800	8.961067	-0.091524	-0.097514	-0.156627	-0.033119	0.048981	-1.136425	0.765073	0.127870	0.107609	0.621879
11588	0.072433	3.995867	8.810080	-0.094296	-0.030448	-0.209235	-0.034071	0.056178	-1.137397	0.767847	0.126372	0.106284	0.618987
11589	0.030763	4.126182	8.716350	-0.105195	0.033830	-0.295491	-0.034904	0.068031	-1.139703	0.771554	0.123757	0.106270	0.614895
11590	-0.086390	4.400777	8.652914	-0.108769	0.051530	-0.293605	-0.032268	0.076685	-1.140535	0.775184	0.120833	0.106233	0.610904
11591	-0.157974	4.554811	8.444956	-0.126488	0.090575	-0.296933	-0.030834	0.086447	-1.139565	0.778768	0.117241	0.106858	0.606923
11592	-0.086672	4.357038	8.287363	-0.144290	0.140164	-0.294907	-0.027278	0.098423	-1.139357	0.782243	0.112672	0.107761	0.603149
11593	-0.233016	4.400502	8.263288	-0.148828	0.142681	-0.326701	-0.025448	0.109578	-1.138347	0.786039	0.108090	0.109005	0.598814
11594	-0.470226	4.441965	8.609702	0.013061	0.025481	-0.275544	-0.023903	0.120947	-1.139291	0.789120	0.107400	0.109941	0.594699
11595	-1.217160	3.826465	9.152270	0.244333	-0.103347	-0.094230	-0.028295	0.121083	-1.140854	0.789777	0.112474	0.111533	0.592589
11596	-2.128688	2.829293	9.646933	0.233210	-0.101338	-0.181546	-0.031874	0.116389	-1.140558	0.791495	0.116962	0.112886	0.589162
11597	-2.193225	1.624232	10.756476	0.327960	-0.193396	-0.309108	-0.036930	0.116285	-1.143199	0.794642	0.123775	0.114578	0.583177
11598	-1.344000	2.212540	10.970662	0.369250	-0.190116	-0.712314	-0.041849	0.114764	-1.145348	0.802251	0.130221	0.117392	0.570661
11599	-0.889751	3.849898	10.151269	0.157629	0.042552	-0.702877	-0.044096	0.117391	-1.148530	0.809572	0.130568	0.121863	0.559192
11600	-0.893807	2.662689	9.040821	-0.135607	0.128365	-0.823405	-0.038287	0.132548	-1.148650	0.818601	0.124918	0.124338	0.546652
11601	-1.463033	2.069794	9.213170	-0.064856	0.054312	-0.754554	-0.031829	0.153315	-1.149408	0.826689	0.121252	0.126558	0.534665
11602	-1.133361	2.206954	10.110455	-0.083173	-0.010586	-0.723299	-0.030810	0.168885	-1.150538	0.834466	0.118150	0.127018	0.523043
11603	-0.851898	2.561535	9.394300	-0.185250	-0.085136	-0.619834	-0.030057	0.184505	-1.153551	0.841451	0.114181	0.125251	0.513065
11604	-0.618225	2.667275	8.852034	-0.131246	-0.132143	-0.423662	-0.034117	0.200972	-1.156428	0.846298	0.112259	0.122429	0.506151
11605	-0.540806	2.707542	9.065927	-0.041816	-0.122714	-0.198789	-0.038142	0.212065	-1.158992	0.848614	0.112122	0.120473	0.502761
11606	-0.822602	2.566538	9.491614	-0.069684	-0.075726	-0.023470	-0.042805	0.214384	-1.163717	0.849092	0.111637	0.118326	0.502572
11607	-1.179189	2.555193	9.307449	-0.082064	-0.025889	0.113041	-0.046809	0.218126	-1.163821	0.848119	0.110566	0.116893	0.504782
11608	-1.787816	2.529555	9.029004	0.004406	-0.007363	0.182531	-0.048130	0.214779	-1.163373	0.846180	0.111133	0.116195	0.508063
11609	-1.754809	2.821448	9.047071	-0.020979	-0.066155	0.178519	-0.049457	0.213401	-1.163132	0.844487	0.111615	0.114583	0.511130
11610	-1.713140	2.919302	9.047612	-0.048461	-0.141186	0.183244	-0.054515	0.213818	-1.164004	0.842936	0.112652	0.111079	0.514228
11611	-1.941415	2.949148	9.083710	-0.050224	-0.185446	0.174162	-0.059573	0.214952	-1.171729	0.841591	0.113812	0.107206	0.516990
11612	-2.243331	2.909693	9.151769	-0.017749	-0.166641	0.107261	-0.066095	0.215722	-1.174325	0.840771	0.115458	0.103758	0.518660
11613	-2.265800	2.931124	9.078706	-0.014190	-0.141196	-0.021635	-0.070225	0.217297	-1.177733	0.841260	0.116288	0.101523	0.518124
11614	-2.142921	3.266262	8.670579	-0.003949	-0.184382	-0.143994	-0.075122	0.218434	-1.181463	0.843025	0.117829	0.098499	0.515484
11615	-1.724780	3.266613	9.092607	0.111862	-0.131417	-0.159307	-0.080454	0.222011	-1.185331	0.844604	0.120369	0.098110	0.512377
11616	-1.009528	4.000638	10.009254	0.019829	0.083688	-0.184952	-0.079128	0.223507	-1.184624	0.846181	0.119472	0.099955	0.509621
11617	-0.113992	3.079812	9.215654	-0.402010	0.228103	-0.199635	-0.073042	0.235275	-1.184048	0.848617	0.109590	0.100475	0.507686
11618	0.851851	3.145812	8.527492	-0.083252	0.227744	-0.002571	-0.067227	0.247997	-1.181955	0.848257	0.105847	0.103287	0.508516
11619	-0.034914	3.105591	9.862977	0.243047	0.195774	0.645558	-0.063337	0.237138	-1.177091	0.840609	0.109049	0.107920	0.519460
11620	0.116254	3.979603	11.834982	0.149703	0.245445	0.300757	-0.058535	0.224226	-1.173466	0.836494	0.109653	0.112729	0.524925
11621	-0.067508	3.352170	9.537743	-0.031661	0.071170	0.666972	-0.055717	0.215900	-1.167968	0.829235	0.109703	0.112273	0.536404
11622	0.057406	1.276421	8.353704	0.077869	-0.015245	0.601427	-0.057413	0.203977	-1.166308	0.822475	0.112497	0.111314	0.546341
11623	0.115585	2.442780	9.588734	0.295180	0.055170	0.491074	-0.059363	0.188101	-1.163289	0.816178	0.117677	0.114422	0.553998
11624	-0.251673	2.678893	9.891007	0.054307	0.002933	0.435236	-0.060516	0.173250	-1.162943	0.811076	0.119524	0.113827	0.561171
11625	-0.026816	2.969737	9.267301	0.037433	-0.073198	0.413350	-0.065394	0.166558	-1.161266	0.806392	0.121751	0.112111	0.567750
11626	-0.026424	2.960041	9.329969	-0.076952	0.011582	0.397619	-0.068041	0.161325	-1.156685	0.801895	0.121271	0.110234	0.574548
11627	-0.021995	2.926100	8.983746	-0.142984	0.048590	0.316323	-0.070435	0.160669	-1.156274	0.798381	0.119000	0.108609	0.580199
11628	-0.085758	3.354617	9.149457	-0.072145	0.065645	0.226470	-0.069900	0.159633	-1.154426	0.795652	0.117584	0.108062	0.584324
11629	-0.287948	3.418924	9.222200	-0.113206	0.077998	0.215851	-0.068969	0.159929	-1.156045	0.793109	0.115257	0.107469	0.588341
11630	-0.346637	3.417447	9.042459	-0.155021	0.086133	0.234436	-0.067935	0.161062	-1.156237	0.790386	0.112294	0.106252	0.592782
11631	-0.310580	3.546751	8.999263	-0.162840	0.113725	0.194792	-0.067005	0.161223	-1.151928	0.788072	0.108739	0.105681	0.596616
11632	-0.353331	3.730450	8.900283	-0.110072	0.136826	0.177428	-0.065147	0.162671	-1.149611	0.785768	0.105755	0.105922	0.600137
11633	-0.278928	3.853149	8.680191	-0.030758	0.162383	0.177824	-0.061947	0.160431	-1.146888	0.783218	0.103709	0.107742	0.603495
11634	-0.946002	4.319214	8.348102	0.026020	0.229323	0.221002	-0.057278	0.156491	-1.144912	0.779858	0.101834	0.110974	0.607566
11635	-1.458176	4.263816	8.496484	0.174758	0.213005	0.175503	-0.053137	0.150820	-1.140288	0.776744	0.102408	0.116147	0.610485
11636	-1.085359	3.083573	8.593853	0.647564	0.133311	0.252471	-0.051089	0.132704	-1.135364	0.771820	0.111431	0.125382	0.613316
11637	-1.623111	2.736504	9.542794	0.468761	0.212708	0.287891	-0.049414	0.105543	-1.127086	0.766528	0.116783	0.133878	0.617149
11638	-1.067809	3.251519	9.839981	0.214095	0.244850	0.053751	-0.043260	0.093870	-1.119711	0.764566	0.117207	0.139929	0.618160
11639	-0.459628	2.910754	11.498014	0.349769	0.153394	0.277988	-0.043211	0.076900	-1.113784	0.759723	0.121416	0.146017	0.621898
11640	-1.892634	2.794913	11.276793	-0.009209	0.106728	0.132784	-0.042647	0.065861	-1.110099	0.757651	0.120362	0.146984	0.624398
11641	-2.059578	2.330446	9.195476	-0.205150	0.182713	-0.025489	-0.039063	0.069193	-1.112191	0.757811	0.114767	0.147342	0.625173
11642	-1.458048	1.957756	8.547583	-0.137241	0.237370	-0.198307	-0.030834	0.076546	-1.110703	0.759763	0.109160	0.149460	0.623303
11643	-1.210058	2.540079	9.412527	0.065958	0.127387	-0.281576	-0.024730	0.081934	-1.107095	0.762638	0.107536	0.152908	0.619224
11644	-1.268902	3.148359	9.969384	-0.096157	0.002376	-0.099022	-0.022077	0.084809	-1.106629	0.763937	0.105765	0.151751	0.618211
11645	-1.329634	2.700546	9.395612	-0.283488	-0.066695	-0.103542	-0.019308	0.094246	-1.111078	0.765914	0.101716	0.147503	0.617473
11646	-1.513889	2.405872	9.043158	-0.189236	-0.080201	0.006354	-0.020257	0.100341	-1.112894	0.766326	0.099851	0.143710	0.618160
11647	-1.526694	2.437195	9.023272	-0.091024	-0.104110	-0.035925	-0.022664	0.104233	-1.115033	0.767162	0.099362	0.141119	0.617798
11648	-1.557030	2.863873	9.019122	-0.025540	-0.102901	-0.062245	-0.025865	0.106750	-1.117612	0.768144	0.100090	0.139135	0.616910
11649	-1.496704	3.034913	9.250760	-0.039061	-0.113568	-0.030554	-0.028941	0.112235	-1.121311	0.768831	0.100499	0.137042	0.616456
11650	-1.614863	2.989064	9.146384	-0.038255	-0.150693	0.068258	-0.032273	0.114652	-1.125509	0.768349	0.101978	0.133902	0.617504
11651	-1.497986	2.850401	9.213600	-0.007990	-0.171986	0.077036	-0.037061	0.113832	-1.127772	0.767792	0.103847	0.131096	0.618486
11652	-1.538235	3.170094	9.231617	0.026786	-0.146248	0.126813	-0.043306	0.110500	-1.129155	0.766418	0.106420	0.128704	0.620253
11653	-2.408501	3.775717	9.130539	0.108845	-0.123325	0.124733	-0.046891	0.107982	-1.132025	0.764880	0.109566	0.128054	0.621736
11654	-2.655698	3.586782	9.466182	0.079017	-0.071998	-0.199435	-0.053004	0.105363	-1.134061	0.767236	0.111180	0.128156	0.618517
11655	-0.565679	3.289637	8.704528	-0.111648	-0.121406	-0.347535	-0.052629	0.113839	-1.137029	0.772008	0.109675	0.125877	0.613294
11656	0.557794	3.586672	7.976130	0.121112	-0.165933	0.096477	-0.056487	0.113360	-1.136730	0.770844	0.113841	0.124372	0.614306
11657	0.396211	4.079051	9.031378	0.421180	0.074632	0.323503	-0.057506	0.097612	-1.134122	0.765604	0.119930	0.130095	0.618501
11658	-0.058803	4.828272	10.109383	0.266215	0.257362	0.324229	-0.053468	0.081658	-1.127534	0.760120	0.121682	0.136328	0.623559
11659	0.182974	3.575118	8.922726	-0.066135	0.170994	0.358025	-0.049451	0.073399	-1.126228	0.755234	0.119318	0.137333	0.629702
11660	0.226895	2.998133	8.442200	0.203925	0.097439	0.547620	-0.050227	0.065511	-1.124045	0.747399	0.122692	0.139840	0.637798
11661	-0.161524	3.738886	9.835230	0.193638	0.145773	0.532005	-0.049640	0.046268	-1.117388	0.739580	0.125058	0.143231	0.645652
11662	-0.547524	3.523117	9.788907	-0.130819	0.098081	0.407006	-0.050149	0.038386	-1.115747	0.734207	0.123049	0.141751	0.652462
11663	-0.500011	3.650178	9.522223	-0.147435	-0.060037	0.395324	-0.052543	0.037861	-1.114927	0.729451	0.122644	0.138008	0.658645
11664	-0.443973	3.335589	9.165257	-0.158654	-0.114003	0.200455	-0.060785	0.034721	-1.116550	0.727365	0.122416	0.133543	0.661907
11665	0.017041	3.640081	8.970098	-0.144281	-0.069036	0.006181	-0.063455	0.038256	-1.121259	0.727708	0.121127	0.130634	0.662347
11666	0.003192	3.877738	9.155632	-0.110499	-0.071762	0.020404	-0.065329	0.041806	-1.121259	0.727752	0.120555	0.127858	0.662945
11667	0.097357	4.107606	8.964222	-0.107295	-0.134279	-0.110856	-0.070667	0.046737	-1.122927	0.729700	0.120417	0.124756	0.661418
11668	0.364459	4.158544	8.688002	-0.075652	-0.105496	-0.077031	-0.073334	0.049126	-1.126594	0.731023	0.120546	0.122182	0.660413
11669	0.557820	4.174183	8.626419	-0.180954	-0.021548	-0.163506	-0.075217	0.055810	-1.128650	0.733531	0.117789	0.119860	0.658552
11670	0.629971	4.211911	8.690931	-0.203140	0.037937	-0.131387	-0.075508	0.064712	-1.131193	0.735501	0.114021	0.117832	0.657383
11671	0.511734	4.168487	8.576906	-0.239381	0.085189	-0.113486	-0.073401	0.072289	-1.133401	0.737180	0.109201	0.116167	0.656617
11672	0.410267	4.035567	8.603681	-0.239673	0.114895	-0.164547	-0.070899	0.081360	-1.133814	0.739443	0.103801	0.114855	0.655178
11673	0.209635	4.396057	8.739228	-0.236808	0.103634	-0.139829	-0.068396	0.089860	-1.133840	0.741356	0.098789	0.113546	0.654018
11674	-0.080293	4.405396	9.074471	-0.150572	-0.001911	-0.085366	-0.064960	0.097894	-1.132813	0.742629	0.096412	0.111503	0.653279
11675	-0.930708	3.542787	9.052476	0.173225	-0.175291	0.130478	-0.070007	0.094358	-1.132599	0.740804	0.101766	0.110916	0.654638
11676	-2.101367	2.946243	9.061974	0.067263	-0.270105	0.006050	-0.074911	0.087398	-1.130068	0.741036	0.106336	0.107567	0.654208
11677	-2.826503	1.166084	10.682731	0.136549	-0.270032	-0.297662	-0.082086	0.083701	-1.132935	0.745058	0.111281	0.106070	0.649042
11678	-1.226587	2.340857	10.592981	0.255390	-0.186101	-0.626027	-0.085278	0.083215	-1.133049	0.752803	0.116186	0.107778	0.638884
11679	-0.610027	3.458926	10.309805	0.118019	0.015815	-0.638602	-0.086869	0.081643	-1.136316	0.760470	0.116337	0.111099	0.629133
11680	-0.802132	2.564435	9.054173	-0.128201	0.074309	-0.501859	-0.081841	0.091559	-1.139427	0.766747	0.112350	0.111561	0.622118
11681	-1.215285	1.729151	8.773392	-0.079830	0.090434	-0.420136	-0.076419	0.103553	-1.141802	0.771813	0.108944	0.113000	0.616171
11682	-1.351159	1.923434	9.947216	-0.030231	0.061786	-0.466143	-0.071111	0.108945	-1.143713	0.777324	0.106675	0.114377	0.609349
11683	-1.329734	2.309788	9.964215	-0.124458	-0.056313	-0.396488	-0.069275	0.117872	-1.143314	0.782427	0.104309	0.112937	0.603467
11684	-0.945298	2.345805	9.147712	-0.182892	-0.107194	-0.372309	-0.071705	0.129080	-1.140230	0.787392	0.101909	0.109611	0.598008
11685	-0.759262	2.446245	8.837337	-0.076899	-0.134719	-0.301464	-0.072530	0.138424	-1.143157	0.791340	0.101408	0.107286	0.593286
11686	-0.711278	2.262654	9.059237	-0.048605	-0.204764	-0.227569	-0.076812	0.146552	-1.144599	0.794441	0.102587	0.103714	0.589561
11687	-1.117709	2.308738	9.568750	0.048417	-0.216383	-0.156538	-0.082670	0.147441	-1.146930	0.796541	0.105304	0.101266	0.586668
11688	-1.441529	2.637856	9.633357	0.070056	-0.243717	-0.230852	-0.088528	0.148635	-1.150329	0.799457	0.108816	0.098475	0.582521
11689	-1.584460	2.824566	9.292981	0.036369	-0.279909	-0.289506	-0.096517	0.150789	-1.156774	0.803204	0.111751	0.095191	0.577333
11690	-1.337381	3.042643	9.103946	0.023598	-0.293597	-0.386942	-0.104251	0.156240	-1.160420	0.808024	0.114781	0.091391	0.570588
11691	-1.428961	3.240018	8.976887	0.086402	-0.291591	-0.446834	-0.110124	0.163015	-1.168629	0.813350	0.118312	0.088874	0.562641
11692	-1.573435	3.434017	8.961362	0.155412	-0.297636	-0.538577	-0.118651	0.166217	-1.171259	0.819395	0.123220	0.086831	0.553054
11693	-1.636072	3.537261	8.963475	0.160518	-0.338692	-0.602468	-0.126110	0.168822	-1.173381	0.826125	0.128131	0.084788	0.542136
11694	-1.634400	3.828591	9.031134	0.153239	-0.381403	-0.675272	-0.136239	0.174044	-1.176872	0.833493	0.133629	0.081648	0.529874
11695	-1.514035	4.175515	9.434189	0.100588	-0.362931	-0.792068	-0.145037	0.179400	-1.181452	0.842053	0.137402	0.079092	0.515569
11696	-0.429960	4.578776	9.945824	-0.029886	-0.193142	-0.867689	-0.152114	0.187475	-1.183942	0.851157	0.137482	0.077682	0.500595
11697	0.778939	3.430554	8.720654	-0.168367	-0.025757	-0.635612	-0.152426	0.203079	-1.185057	0.857915	0.133493	0.077593	0.490042
11698	1.636777	2.965417	8.076509	0.105696	0.112176	-0.222043	-0.150577	0.207340	-1.183054	0.859529	0.133839	0.080927	0.486568
11699	1.019531	3.206777	9.057084	0.260663	0.264614	0.065962	-0.143375	0.202252	-1.182491	0.857685	0.135566	0.088031	0.488108
11700	0.861639	3.624047	10.806245	0.110720	0.393936	0.036237	-0.134040	0.195005	-1.175551	0.856215	0.133660	0.095549	0.489797
11701	1.012251	4.139001	11.105457	-0.005496	0.239466	0.383150	-0.125110	0.190032	-1.169477	0.851914	0.131757	0.098682	0.497136
11702	0.218245	2.599971	9.325922	-0.074906	0.007868	0.659332	-0.125889	0.183151	-1.168340	0.845366	0.131677	0.096108	0.508705
11703	0.121395	2.292710	8.949596	0.249835	0.016609	0.701036	-0.127940	0.170049	-1.165283	0.837377	0.136886	0.097138	0.520217
11704	-0.198129	3.088023	9.482601	0.119962	0.113170	0.455497	-0.128963	0.155557	-1.162231	0.831946	0.138586	0.098810	0.528107
11705	-0.143847	3.016170	9.335571	0.084598	0.001794	0.345042	-0.127346	0.148750	-1.160581	0.827967	0.140483	0.098820	0.533826
11706	0.035893	3.179602	8.964354	0.074052	-0.047751	0.259783	-0.130385	0.141680	-1.161176	0.824962	0.142724	0.097867	0.538042
11707	-0.169720	3.311827	9.149611	0.045190	-0.002223	0.134480	-0.133030	0.135799	-1.158908	0.823309	0.143601	0.097961	0.540319
11708	-0.187918	3.287246	9.370687	-0.093107	0.003881	0.056286	-0.134631	0.137410	-1.160320	0.822853	0.142131	0.096635	0.541640
11709	-0.206327	3.184924	9.033906	-0.151155	-0.035395	-0.101497	-0.136244	0.143224	-1.161463	0.824366	0.139672	0.094726	0.540314
11710	0.085678	3.362567	9.003014	-0.100727	-0.065948	-0.142273	-0.135461	0.148584	-1.163592	0.826200	0.138448	0.092725	0.538171
11711	0.372379	3.593538	9.164120	-0.106040	-0.058881	-0.213047	-0.137739	0.154008	-1.165414	0.828801	0.136809	0.091200	0.534841
11712	0.423145	3.851774	9.221498	-0.127743	-0.023830	-0.271264	-0.138291	0.161254	-1.168950	0.831977	0.134442	0.089958	0.530704
11713	0.362173	3.835686	8.993656	-0.137277	-0.036783	-0.251826	-0.139027	0.170829	-1.168448	0.834976	0.132031	0.088544	0.526823
11714	0.312108	3.873588	8.727057	-0.150396	-0.005743	-0.361279	-0.139587	0.179817	-1.168289	0.839064	0.128926	0.087595	0.521226
11715	0.261218	3.952741	8.460122	-0.166492	0.015332	-0.428370	-0.137627	0.192120	-1.168457	0.843791	0.125226	0.087188	0.514523
11716	0.260113	4.013411	8.493329	-0.051513	0.024853	-0.486301	-0.137259	0.203126	-1.171614	0.848744	0.123234	0.088073	0.506646
11717	-0.203674	4.432230	8.543336	-0.124911	0.052923	-0.496877	-0.134893	0.212714	-1.169986	0.853832	0.119789	0.088905	0.498716
11718	-0.532133	4.171415	8.783152	-0.072568	-0.011045	-0.445768	-0.132261	0.222638	-1.171046	0.858345	0.117847	0.088841	0.491389
11719	-0.669474	3.748963	8.666586	0.229493	-0.206274	-0.466354	-0.131750	0.229928	-1.171358	0.862579	0.123114	0.088660	0.482638
11720	-1.470203	3.367927	9.003541	0.382634	-0.392379	-0.368748	-0.141052	0.225428	-1.173821	0.865733	0.132819	0.086268	0.474788
11721	-2.610774	1.252675	12.012580	0.572150	-0.505335	-0.411046	-0.149929	0.212971	-1.178432	0.868769	0.146776	0.084109	0.465429
11722	-1.344916	3.547666	11.441974	0.388778	-0.337777	-1.204812	-0.160829	0.208813	-1.181944	0.879036	0.154573	0.085144	0.442892
11723	-0.802781	3.518455	9.504297	-0.116546	-0.058239	-1.033168	-0.165382	0.218351	-1.183474	0.888388	0.151156	0.086371	0.424804
11724	-1.056909	2.266043	8.600893	-0.036239	-0.030588	-1.334965	-0.167029	0.235897	-1.188420	0.899508	0.148384	0.089303	0.401114
11725	-1.536891	1.985512	9.079321	0.078447	-0.152171	-1.269856	-0.169197	0.249016	-1.189458	0.909396	0.148484	0.091063	0.377703
11726	-0.597985	2.371653	10.323191	-0.071942	-0.302967	-1.331662	-0.171249	0.268070	-1.192464	0.919827	0.146947	0.088712	0.352781
11727	-0.358387	2.691527	9.943000	-0.254997	-0.358466	-1.091294	-0.181420	0.287195	-1.196587	0.928634	0.142517	0.083593	0.332174
11728	-0.005423	2.086107	8.920956	-0.246325	-0.399308	-0.947451	-0.194916	0.306116	-1.200678	0.936046	0.138931	0.077010	0.313984
11729	0.246393	2.110104	9.005527	-0.069058	-0.375304	-0.706330	-0.212791	0.320724	-1.208093	0.941119	0.138558	0.071533	0.299966
11730	-0.297719	2.474096	9.363994	-0.018226	-0.308638	-0.509383	-0.225189	0.328045	-1.209063	0.944561	0.139269	0.066811	0.289733
11731	-1.073461	2.479434	9.311265	0.012147	-0.223571	-0.417512	-0.229735	0.335172	-1.209456	0.947201	0.139863	0.063840	0.281378
11732	-1.355198	2.731615	9.170736	0.111040	-0.200619	-0.341853	-0.235067	0.338112	-1.209974	0.949002	0.142590	0.061409	0.274394
11733	-1.298988	3.079764	9.217976	0.095358	-0.198365	-0.294176	-0.243052	0.338016	-1.210020	0.950568	0.144739	0.059061	0.268298
11734	-1.602642	3.190739	8.918974	0.071160	-0.127753	-0.318485	-0.248105	0.336778	-1.212158	0.952164	0.146329	0.057726	0.261992
11735	-1.782082	3.010236	8.510444	0.119841	-0.173474	-0.395483	-0.254228	0.337209	-1.212613	0.954058	0.148664	0.056319	0.253970
11736	-1.735823	3.428556	8.152463	0.281148	-0.244517	-0.415784	-0.261415	0.337214	-1.211720	0.955520	0.154722	0.054105	0.245184
11737	-1.344648	5.033126	10.169477	0.599623	-0.035297	-0.349994	-0.267366	0.324888	-1.212721	0.955338	0.165623	0.057613	0.237865
11738	-1.352883	4.984445	10.323643	-0.099621	0.207357	-0.477941	-0.264686	0.318482	-1.211339	0.957625	0.162100	0.062470	0.229731
11739	0.233125	3.071001	7.806378	-0.226809	0.151642	-0.569082	-0.262313	0.326334	-1.213542	0.960709	0.156052	0.066331	0.219742
11740	0.549280	3.047630	8.013634	0.312202	0.125866	-0.132663	-0.259652	0.326548	-1.213296	0.960106	0.161243	0.070327	0.217375
11741	0.074848	3.495703	11.014148	0.284618	0.220864	-0.170143	-0.252977	0.319491	-1.211981	0.959587	0.165246	0.076447	0.214576
11742	0.147813	3.943659	10.858955	0.005891	0.054544	0.060401	-0.247775	0.315771	-1.214048	0.959206	0.165145	0.077110	0.216115
11743	0.194984	2.541283	9.263067	-0.107037	-0.135655	0.016480	-0.249782	0.319135	-1.211895	0.959693	0.163443	0.074019	0.216323
11744	0.107844	2.792165	9.345155	0.243017	-0.172190	0.247211	-0.255069	0.306965	-1.214246	0.958036	0.169141	0.070745	0.220346
11745	-0.528563	3.203055	9.933920	-0.022711	-0.134430	-0.076845	-0.259051	0.303392	-1.213506	0.958646	0.168909	0.068319	0.218633
11746	-0.592860	2.973674	9.611131	-0.117008	-0.306941	-0.180766	-0.264797	0.311764	-1.218024	0.960206	0.167683	0.062320	0.214485
11747	0.010179	3.236989	8.854983	-0.134812	-0.338994	-0.327909	-0.275998	0.319319	-1.218192	0.962452	0.165838	0.056295	0.207400
11748	0.451804	3.419757	8.657742	-0.165127	-0.262927	-0.393039	-0.284541	0.327961	-1.219434	0.964862	0.163221	0.051639	0.199331
11749	0.254108	3.435634	9.080012	-0.173555	-0.183603	-0.367772	-0.290957	0.337041	-1.217451	0.967052	0.159960	0.048526	0.192010
11750	0.057822	3.553442	9.058658	-0.224652	-0.127308	-0.432955	-0.295775	0.345957	-1.216031	0.969495	0.155592	0.046375	0.183628
11751	-0.026415	3.891757	9.077592	-0.199605	-0.125452	-0.427556	-0.300069	0.357036	-1.211582	0.971755	0.151576	0.044442	0.175335
11752	-0.122526	4.074486	8.957725	-0.261445	-0.112410	-0.401127	-0.304095	0.368507	-1.212246	0.973997	0.146438	0.042349	0.167607
11753	-0.193125	3.893523	8.480326	-0.254008	-0.069697	-0.400796	-0.309714	0.378307	-1.211867	0.976084	0.141265	0.041213	0.160021
11754	-0.269452	4.214918	7.828061	-0.195181	0.050513	-0.424578	-0.310144	0.388720	-1.212877	0.977903	0.136847	0.042570	0.152207
11755	-0.342810	4.720912	7.747374	-0.057739	0.129464	-0.334353	-0.309100	0.395401	-1.211596	0.978907	0.135077	0.045753	0.146291
11756	-0.331566	4.580448	8.884911	0.557890	0.063349	-0.181691	-0.308550	0.389666	-1.212865	0.977807	0.145548	0.048909	0.142539
11757	-2.512762	2.679045	9.089879	0.745532	-0.033886	-0.075083	-0.309550	0.368082	-1.212736	0.975731	0.160220	0.050549	0.140439
11758	-3.881678	2.142074	9.619989	0.342230	-0.171029	-0.566695	-0.314437	0.355876	-1.213879	0.976312	0.166701	0.049777	0.128643
11759	-1.887690	1.838605	11.404512	0.771685	-0.221732	-1.094820	-0.329420	0.337481	-1.216453	0.976410	0.181093	0.051141	0.105893
11760	-0.583181	4.299472	11.842399	0.413244	-0.129279	-1.211566	-0.340820	0.322319	-1.216807	0.977304	0.188042	0.053651	0.081480
11761	-0.105697	3.302914	9.411775	-0.122439	-0.054491	-1.149119	-0.347753	0.326246	-1.215926	0.979446	0.184320	0.056735	0.059108
11762	-0.641573	1.933792	9.102370	-0.134933	-0.065848	-0.948363	-0.351635	0.333922	-1.216444	0.980981	0.180546	0.058566	0.040603
11763	-0.010980	2.192861	9.370100	-0.106118	-0.076790	-0.817654	-0.356451	0.341997	-1.215051	0.982025	0.177291	0.059917	0.024589
11764	-0.612684	2.759705	9.655464	-0.209851	-0.119995	-0.581221	-0.362209	0.353592	-1.213265	0.983149	0.172414	0.059315	0.013171
11765	-0.691975	2.544611	9.279152	-0.153542	-0.198460	-0.410000	-0.369157	0.362861	-1.212888	0.984031	0.168639	0.056752	0.004799
11766	-0.563896	2.658580	9.118543	-0.149267	-0.268972	-0.109879	-0.377961	0.370287	-1.215918	0.984857	0.165490	0.051621	0.002075
11767	-1.323806	2.596235	9.047554	-0.092370	-0.200946	-0.003005	-0.383170	0.375932	-1.212172	0.985420	0.163325	0.047630	0.001642
11768	-1.983448	2.647397	9.214677	-0.041208	-0.153921	-0.090813	-0.388903	0.379265	-1.211055	0.985725	0.162318	0.044702	-0.000429
11769	-1.882809	2.945369	9.201076	0.001627	-0.130853	-0.073768	-0.391576	0.382387	-1.203778	0.985892	0.161918	0.042380	-0.002125
11770	-1.706182	3.152445	8.887201	0.003105	-0.148739	0.002998	-0.394772	0.382666	-1.200497	0.986030	0.161860	0.039248	-0.002363
11771	-1.753473	3.175835	8.640054	0.064554	-0.129318	0.065216	-0.401304	0.386157	-1.199365	0.985974	0.162839	0.036554	-0.001370
11772	-1.917386	3.138881	8.683444	0.116942	-0.065860	0.069359	-0.405824	0.383970	-1.197361	0.985665	0.165077	0.034837	-0.000116
11773	-1.945532	3.220908	8.730103	0.235850	-0.044546	-0.032684	-0.410601	0.379303	-1.197051	0.984955	0.169389	0.034202	-0.000911
11774	-1.905823	3.833379	9.058875	0.231352	-0.039092	0.033601	-0.416163	0.370159	-1.196470	0.984215	0.173849	0.033123	-0.000353
11775	-1.989750	4.166852	9.145252	0.129774	-0.003574	0.000802	-0.420394	0.361046	-1.198601	0.983801	0.176154	0.033250	-0.000289
11776	-2.182857	4.090499	8.904011	0.010728	0.093256	-0.073164	-0.422637	0.354820	-1.200123	0.983726	0.176199	0.035151	-0.001216
11777	-1.967990	3.259344	8.767636	-0.069962	0.183840	-0.168327	-0.419960	0.349768	-1.202742	0.983854	0.174490	0.039637	-0.003699
11778	-0.589974	3.036816	9.389294	-0.110268	0.164476	-0.114073	-0.414908	0.351662	-1.204762	0.984119	0.172125	0.043090	-0.005087
11779	1.520901	6.129128	12.088132	-0.223413	0.403517	-0.029567	-0.409319	0.352438	-1.207499	0.984514	0.167577	0.051325	-0.003927
11780	0.557426	3.222620	8.628771	-0.538405	0.113997	0.847667	-0.397381	0.365316	-1.206011	0.986092	0.157709	0.050573	0.013895
11781	0.554522	1.717589	8.943325	-0.112630	-0.120594	0.771525	-0.394735	0.370354	-1.201970	0.986252	0.156103	0.045792	0.029027
11782	-0.547008	2.188136	10.725711	0.006727	-0.086783	0.954416	-0.394600	0.369619	-1.200647	0.985591	0.157020	0.040908	0.047764
11783	-0.752342	2.257137	9.833092	-0.266130	-0.213909	0.535525	-0.399805	0.374198	-1.199361	0.986037	0.152153	0.034800	0.058049
11784	-0.353971	2.832314	9.162187	-0.115768	-0.290585	0.452307	-0.408348	0.382498	-1.197918	0.986016	0.150403	0.027365	0.066355
11785	-0.089547	2.691462	9.128036	-0.076674	-0.257282	0.342082	-0.419264	0.383581	-1.197487	0.985919	0.149164	0.021188	0.072560
11786	-0.163552	2.995974	9.104212	-0.202192	-0.185401	0.268774	-0.426866	0.388909	-1.195881	0.986186	0.145445	0.016243	0.077580
11787	-0.256450	2.911753	9.082740	-0.195506	-0.162924	0.224759	-0.433144	0.396325	-1.194896	0.986453	0.141681	0.012098	0.081797
11788	-0.187405	3.228582	9.159494	-0.098633	-0.171441	0.099439	-0.440739	0.399298	-1.194578	0.986604	0.139925	0.008080	0.083481
11789	-0.129407	3.452940	8.991087	-0.151587	-0.139048	0.065867	-0.446878	0.405020	-1.193245	0.986938	0.137002	0.004933	0.084613
11790	0.160688	3.463042	8.831419	-0.164635	-0.059992	0.029140	-0.452489	0.412318	-1.193890	0.987340	0.133741	0.003198	0.085217
11791	0.259540	3.338589	8.652454	-0.159001	0.017381	0.102135	-0.454099	0.415888	-1.188904	0.987579	0.130479	0.003023	0.087490
11792	0.424335	3.710556	8.702847	-0.061443	0.146944	0.110290	-0.453048	0.420671	-1.190515	0.987530	0.128900	0.005339	0.090230
11793	0.037785	4.036115	8.832952	0.029744	0.242969	0.284538	-0.446397	0.421937	-1.191226	0.986863	0.129095	0.009477	0.096673
11794	-0.219094	4.029021	8.786611	0.045094	0.295296	0.258457	-0.435483	0.421686	-1.191225	0.986160	0.129349	0.014531	0.102695
11795	-0.400921	4.142231	8.710373	0.019239	0.304247	0.318587	-0.425365	0.420793	-1.192989	0.985287	0.129338	0.019786	0.109958
11796	-0.693039	4.311694	8.596627	-0.065810	0.242056	0.358650	-0.414456	0.421025	-1.183400	0.984531	0.127540	0.023289	0.117852
11797	-1.458625	3.491920	8.848909	0.266325	-0.017243	0.313141	-0.404458	0.415353	-1.184641	0.983029	0.133214	0.022877	0.124038
11798	-2.168088	2.440150	9.292415	0.805075	-0.290354	0.178007	-0.407846	0.391502	-1.187254	0.980423	0.149719	0.018490	0.126541
11799	-2.856305	1.672868	10.586525	0.461425	-0.128249	-0.239167	-0.412822	0.365439	-1.195851	0.979593	0.159130	0.018102	0.121438
11800	-1.571274	3.094553	12.102794	0.036475	-0.128732	-0.646672	-0.416261	0.358063	-1.194969	0.981009	0.159806	0.017522	0.108516
11801	0.398896	1.918953	11.579981	0.115902	-0.146388	-0.656633	-0.418888	0.347162	-1.200277	0.982006	0.162150	0.017259	0.095258
11802	-0.207037	2.815519	8.774471	0.056515	0.023613	-0.688279	-0.423933	0.342571	-1.196860	0.983039	0.162854	0.019860	0.081966
11803	0.043069	2.048122	8.689246	-0.025679	0.179469	-0.546992	-0.420735	0.341203	-1.195458	0.983876	0.161766	0.025369	0.071948
11804	-0.134824	1.637185	9.616012	-0.118679	0.213031	-0.497526	-0.414633	0.346777	-1.187665	0.984819	0.158754	0.030800	0.063084
11805	-0.350567	1.793502	9.815220	-0.105249	0.070824	-0.351601	-0.412642	0.348368	-1.185615	0.985539	0.156188	0.033392	0.056601
11806	-0.162621	2.258075	9.340884	0.067469	-0.080413	-0.037344	-0.412490	0.341553	-1.182194	0.985435	0.157475	0.031806	0.055756
11807	-0.010737	2.362745	8.986104	0.046553	-0.051216	0.212943	-0.415547	0.340226	-1.182471	0.985095	0.158355	0.030347	0.059924
11808	-0.794466	2.562158	9.165151	0.044347	0.043074	0.244641	-0.415274	0.337950	-1.181334	0.984634	0.159214	0.030280	0.065042
11809	-1.721822	2.654573	9.229873	-0.012494	0.070722	0.255447	-0.415539	0.337044	-1.178259	0.984308	0.158774	0.031056	0.070456
11810	-1.520528	2.684871	8.703860	0.231169	0.077951	0.334024	-0.413136	0.334893	-1.178625	0.983030	0.163309	0.031660	0.077327
11811	-1.489753	3.394286	9.118281	0.283720	0.201079	0.407425	-0.407909	0.322466	-1.180297	0.981310	0.168581	0.034996	0.085943
11812	-1.724343	2.938480	8.690879	0.087215	0.131979	0.544364	-0.401900	0.315735	-1.180313	0.979930	0.170331	0.035700	0.097207
11813	-2.352490	4.009688	8.393932	0.395590	0.244660	0.406468	-0.398014	0.306913	-1.178753	0.977554	0.177680	0.040253	0.105821
11814	-1.915319	5.124746	10.372724	0.505819	0.527161	0.026509	-0.384098	0.281096	-1.174079	0.975178	0.186356	0.051329	0.107998
11815	-0.075265	4.017005	8.213421	-0.184241	0.224718	-0.129958	-0.374925	0.284044	-1.171124	0.975887	0.182010	0.056183	0.106586
11816	1.054341	4.479456	9.703272	0.295337	0.228305	0.037473	-0.368651	0.277187	-1.165889	0.974457	0.187231	0.060926	0.108012
11817	0.315036	4.019486	10.574668	0.009723	0.103121	0.398409	-0.363178	0.271428	-1.164923	0.973388	0.187581	0.061713	0.116274
11818	0.644294	3.365072	9.410249	0.050743	-0.098848	0.381315	-0.366107	0.271931	-1.165547	0.972408	0.189172	0.058267	0.123456
11819	0.283738	3.882813	9.010150	0.192163	-0.042533	0.488275	-0.370087	0.267370	-1.164569	0.970460	0.193485	0.056204	0.132709
11820	-0.310379	4.012817	8.937984	0.036574	-0.008651	0.321924	-0.371811	0.265441	-1.164341	0.969457	0.194486	0.054674	0.139067
11821	-0.558961	3.945182	8.834583	0.023142	-0.048628	0.279250	-0.372867	0.262536	-1.165096	0.968612	0.195304	0.052823	0.144417
11822	-0.679478	4.176043	8.963940	-0.052334	-0.067055	0.135689	-0.377402	0.266324	-1.166675	0.968492	0.194538	0.050629	0.147021
11823	-0.487577	3.951291	8.456412	-0.159839	-0.124313	0.041252	-0.383270	0.270089	-1.165947	0.969090	0.191801	0.047704	0.147650
11824	-0.281567	3.989040	8.703156	-0.136792	-0.158980	0.013643	-0.390214	0.278109	-1.166149	0.969718	0.189541	0.043952	0.147611
11825	0.009390	4.256505	8.907444	-0.260614	-0.104003	-0.093447	-0.396627	0.286403	-1.166618	0.971031	0.184693	0.041611	0.145793
11826	0.094315	4.364848	8.858685	-0.232070	-0.042125	-0.140723	-0.400781	0.295881	-1.165862	0.972320	0.180097	0.040422	0.143268
11827	0.094602	4.360004	8.918906	-0.227506	0.013803	-0.099685	-0.404542	0.307302	-1.164643	0.973366	0.175592	0.040461	0.141736
11828	-0.002668	4.596113	8.769717	-0.236569	0.022407	-0.163297	-0.408042	0.320680	-1.163365	0.974627	0.170696	0.040588	0.138989
11829	-0.200061	4.478406	8.444409	-0.226452	0.028995	-0.067686	-0.412352	0.337880	-1.162764	0.975503	0.166274	0.040808	0.138134
11830	-0.129733	4.567050	8.253334	-0.252405	0.114617	-0.159179	-0.411867	0.353181	-1.157561	0.976671	0.160807	0.042665	0.135771
11831	-0.066023	4.917772	8.389846	-0.255331	0.182750	-0.038549	-0.411243	0.366227	-1.152027	0.977353	0.155536	0.045710	0.136015
11832	-0.121946	5.205647	8.614629	-0.279640	0.172991	0.060324	-0.400907	0.380735	-1.146558	0.977880	0.149560	0.047936	0.138151
11833	-0.251964	4.712968	8.838212	-0.152936	0.060032	0.284599	-0.390022	0.389373	-1.142632	0.977382	0.147060	0.047867	0.144246
11834	-1.315686	3.348851	8.700323	0.236803	-0.125236	0.355655	-0.382563	0.387226	-1.142113	0.975738	0.152294	0.044849	0.150763
11835	-2.312482	3.010332	8.609706	0.150218	-0.163650	0.222761	-0.381337	0.378304	-1.145784	0.974643	0.156293	0.041549	0.154653
11836	-1.982243	1.943684	11.287686	0.496839	-0.243205	-0.105631	-0.388485	0.365802	-1.150147	0.973554	0.166541	0.038465	0.151581
11837	-0.864955	3.816133	11.647241	0.359754	-0.181278	-0.494991	-0.399736	0.345945	-1.153888	0.973842	0.173954	0.037844	0.141207
11838	-1.112224	3.600226	9.489371	-0.415389	-0.083826	-0.461320	-0.408778	0.343383	-1.155484	0.976576	0.165644	0.036432	0.132414
11839	-1.352612	1.750893	8.398327	-0.189658	-0.053469	-0.679514	-0.413043	0.345113	-1.153222	0.978890	0.161740	0.037365	0.119242
11840	-1.480472	1.717178	9.901477	-0.102401	-0.121343	-1.031545	-0.418093	0.343015	-1.154579	0.981564	0.159122	0.037869	0.098881
11841	-0.689841	2.457358	10.170487	-0.225632	-0.231795	-0.955050	-0.418765	0.344981	-1.153969	0.984120	0.154427	0.036167	0.079699
11842	-0.580989	2.313582	9.200054	-0.402994	-0.372377	-0.940587	-0.429837	0.353627	-1.152889	0.986911	0.146270	0.030895	0.060484
11843	-0.447074	2.063492	8.587436	-0.255996	-0.444186	-0.827428	-0.443574	0.363138	-1.150134	0.988741	0.141169	0.024488	0.043163
11844	-0.439517	2.393830	9.230268	-0.217814	-0.452122	-0.744286	-0.461420	0.367499	-1.151136	0.990075	0.136752	0.017268	0.027437
11845	-0.388728	2.632635	9.172255	-0.174698	-0.467757	-0.744271	-0.478868	0.371801	-1.149987	0.990970	0.133188	0.010191	0.011644
11846	-0.526007	2.639805	8.720275	0.013941	-0.483937	-0.529795	-0.492583	0.373873	-1.147066	0.991070	0.133331	0.001829	0.000015
11847	-0.821896	2.940324	9.007404	0.035604	-0.435659	-0.389688	-0.507485	0.372797	-1.146388	0.990936	0.133938	-0.005492	-0.008712
11848	-0.487970	3.854190	8.486018	-0.286380	-0.216717	-0.292146	-0.518671	0.374824	-1.144037	0.991604	0.128120	-0.009135	-0.014940
11849	-2.300799	2.884465	9.978224	0.227626	-0.354834	-0.287479	-0.530493	0.366742	-1.140653	0.990830	0.132551	-0.015132	-0.021365
11850	-1.712358	3.254227	8.342249	0.012807	-0.317640	-0.929862	-0.539663	0.362302	-1.139746	0.990134	0.132789	-0.019142	-0.040449
11851	-0.357596	3.885689	8.530701	0.341736	-0.305630	-0.508260	-0.545886	0.351457	-1.137729	0.988616	0.139533	-0.023678	-0.051067
11852	-0.022416	6.188564	12.574694	0.286238	0.130502	-0.323789	-0.545310	0.336545	-1.136461	0.987536	0.145332	-0.020662	-0.056792
11853	0.567064	3.521406	8.963801	-0.892534	0.312977	-0.487153	-0.536167	0.350091	-1.136807	0.989477	0.128376	-0.011637	-0.065722
11854	1.020351	1.798773	8.095280	0.016734	0.288997	-0.429650	-0.527017	0.361128	-1.137908	0.988914	0.129040	-0.005007	-0.073296
11855	1.369360	3.577604	12.439718	0.087386	0.404619	0.030779	-0.516874	0.351970	-1.140206	0.988735	0.131473	0.003081	-0.071468
11856	0.104922	-0.193621	9.507198	-0.160705	-0.143035	0.007551	-0.509574	0.358383	-1.139680	0.989199	0.127953	0.000291	-0.071507
11857	1.783405	2.065161	8.915828	0.358260	-0.244025	0.031070	-0.517553	0.356340	-1.140462	0.988306	0.134676	-0.004939	-0.071338
11858	0.983941	2.409993	9.634883	0.298554	-0.119172	0.569346	-0.520578	0.344481	-1.140268	0.988246	0.140199	-0.009429	-0.060215
11859	0.561711	2.227495	9.069680	0.018515	-0.035968	-0.016146	-0.524825	0.340543	-1.141693	0.988186	0.140481	-0.010014	-0.060446
11860	0.793769	2.634670	9.155569	-0.031696	-0.044804	0.109109	-0.528684	0.340673	-1.143532	0.988421	0.139638	-0.011347	-0.058273
11861	0.772765	2.411005	9.532113	-0.177928	0.003263	0.200907	-0.529906	0.348353	-1.140710	0.989159	0.136012	-0.011604	-0.054134
11862	0.934443	2.430921	9.440641	-0.200382	-0.001144	0.299791	-0.530465	0.357309	-1.139203	0.990026	0.131834	-0.012404	-0.048109
11863	1.039882	3.197463	9.303299	-0.145087	0.018482	0.388447	-0.531547	0.363246	-1.140079	0.990768	0.128826	-0.012970	-0.040189
11864	0.778476	3.328591	8.697338	-0.123536	0.092911	0.404970	-0.532366	0.369956	-1.138237	0.991418	0.126204	-0.012254	-0.031826
11865	0.444298	3.536126	8.550723	-0.076474	0.263601	0.492918	-0.527329	0.376412	-1.137279	0.991926	0.124759	-0.008319	-0.021180
11866	0.046051	3.616314	8.797860	-0.147230	0.375584	0.398010	-0.521903	0.387153	-1.140099	0.992478	0.121789	-0.001983	-0.012254
11867	-0.575441	3.177802	8.743585	0.066770	0.290504	-0.080878	-0.516993	0.392125	-1.141614	0.992277	0.123304	0.003883	-0.012923
11868	-0.695080	3.758168	8.290230	0.128225	0.103063	-1.001314	-0.515664	0.392992	-1.144029	0.991510	0.125645	0.008172	-0.032475
11869	0.568233	6.295935	8.447052	0.065577	0.385443	0.649602	-0.506096	0.397528	-1.143455	0.991555	0.127603	0.014041	-0.018398
11870	-1.849773	3.086826	9.812415	0.131672	0.319500	2.755896	-0.481225	0.403502	-1.147461	0.990629	0.130776	0.013096	0.037149
11871	-2.988345	1.420317	9.385663	0.515087	-0.027751	-0.475221	-0.467888	0.394146	-1.150477	0.989498	0.141146	0.014203	0.027729
11872	-2.034688	2.056599	9.207933	0.408373	0.013491	0.123883	-0.460643	0.374811	-1.152663	0.988254	0.149131	0.014152	0.030236
11873	-1.232721	2.199979	10.829747	0.459326	0.094747	-0.192159	-0.451809	0.358258	-1.155453	0.986885	0.158280	0.017000	0.026769
11874	-0.981142	2.971959	14.028217	0.717292	0.166658	-0.346651	-0.447991	0.327606	-1.156210	0.984635	0.172091	0.021570	0.020354
11875	-1.920900	2.765113	9.812659	-0.237469	0.261542	-0.490175	-0.438666	0.324555	-1.154797	0.985446	0.167162	0.028497	0.011863
11876	-1.491041	1.862372	7.473742	-0.213417	0.294194	-0.366121	-0.434028	0.329954	-1.144027	0.986051	0.162554	0.035273	0.005921
11877	-1.121615	1.352133	8.427680	0.022785	0.267897	-0.658261	-0.423787	0.332297	-1.146363	0.985761	0.162469	0.042931	-0.006048
11878	-1.577519	2.344134	9.990051	0.106595	0.083797	-0.734302	-0.419650	0.328736	-1.148142	0.985175	0.163820	0.046757	-0.020190
11879	-2.003586	2.627738	10.386445	-0.027862	-0.151207	-0.661892	-0.421392	0.333564	-1.155113	0.985059	0.162466	0.046233	-0.033552
11880	-1.243721	2.262726	9.278790	-0.192994	-0.289447	-0.700551	-0.432192	0.340581	-1.156651	0.985398	0.157686	0.042742	-0.047954
11881	-0.999240	2.094773	8.897616	-0.105546	-0.253910	-0.597534	-0.443103	0.340344	-1.159903	0.985317	0.154652	0.039995	-0.060287
11882	-0.936132	2.365386	9.104518	-0.055304	-0.228802	-0.588405	-0.451099	0.344219	-1.161843	0.984919	0.152681	0.037187	-0.072382
11883	-1.127499	2.391063	9.291018	-0.019649	-0.343904	-0.596065	-0.463078	0.344818	-1.163708	0.984320	0.151103	0.032521	-0.085000
11884	-1.317476	2.562393	9.303152	0.044684	-0.396702	-0.452946	-0.478262	0.348443	-1.159776	0.983640	0.150875	0.025824	-0.094984
11885	-1.688353	2.745042	9.656266	-0.063444	-0.368562	-0.477794	-0.491575	0.350184	-1.161184	0.983091	0.148410	0.020428	-0.105309
11886	-1.351409	2.935609	9.357064	-0.098370	-0.352747	-0.481413	-0.504743	0.348089	-1.166761	0.982483	0.145390	0.014953	-0.115611
11887	-1.281234	3.012099	9.040909	-0.060757	-0.325956	-0.401568	-0.517388	0.348942	-1.166857	0.981826	0.143070	0.010177	-0.124280
11888	-1.409865	2.990324	8.842155	0.028217	-0.283691	-0.355012	-0.528299	0.348068	-1.166759	0.980923	0.142699	0.005382	-0.131901
11889	-1.597075	2.931117	9.041456	0.081438	-0.265372	-0.322863	-0.536017	0.347609	-1.163448	0.979883	0.143342	0.001253	-0.138859
11890	-1.779837	2.893840	9.252765	0.096308	-0.292361	-0.413128	-0.545978	0.340844	-1.164359	0.978460	0.144253	-0.003726	-0.147622
11891	-1.823573	2.936765	9.486991	0.081454	-0.303615	-0.466289	-0.553809	0.333549	-1.162614	0.976817	0.144776	-0.008112	-0.157487
11892	-1.612239	2.998835	9.271558	0.026832	-0.317149	-0.512563	-0.564042	0.328088	-1.158896	0.975053	0.144223	-0.013071	-0.168230
11893	-0.968962	2.680361	9.139647	0.036849	-0.261212	-0.540589	-0.572551	0.324849	-1.155935	0.973047	0.143996	-0.016231	-0.179392
11894	-0.215339	3.203823	9.365831	0.106736	-0.163197	-0.379033	-0.576522	0.316960	-1.150479	0.971345	0.145450	-0.018858	-0.187025
11895	-0.480902	3.395626	9.361050	0.043074	-0.017190	-0.193476	-0.575444	0.312559	-1.149285	0.970538	0.146125	-0.018321	-0.190702
11896	-0.324545	3.311061	9.226875	-0.146536	0.115310	-0.079204	-0.574511	0.312283	-1.150383	0.970754	0.143591	-0.015450	-0.191782
11897	0.224038	3.202027	8.825704	-0.202638	0.160915	0.143594	-0.570541	0.319750	-1.149650	0.971968	0.140097	-0.011545	-0.188461
11898	-0.147078	3.272925	8.397360	0.074415	0.190141	0.493066	-0.565499	0.324978	-1.150215	0.973659	0.141983	-0.009668	-0.178145
11899	0.047570	3.747730	11.642058	0.315959	0.490764	0.252485	-0.554449	0.323947	-1.153073	0.973715	0.149744	-0.001602	-0.171620
11900	-0.331983	4.425294	10.840600	-0.186822	0.370366	0.525161	-0.541147	0.326227	-1.155715	0.976052	0.147196	0.004515	-0.160109
11901	-0.461847	1.373850	8.760679	-0.294757	-0.110914	0.315073	-0.539845	0.335305	-1.149103	0.977934	0.141034	0.002675	-0.154099
11902	0.779530	2.178083	9.435389	0.212449	-0.216333	0.441206	-0.546238	0.336883	-1.150326	0.978697	0.144390	-0.003619	-0.145915
11903	-0.076332	2.109171	9.633503	-0.037209	-0.166656	0.430318	-0.550492	0.335422	-1.149650	0.980049	0.143010	-0.007786	-0.137807
11904	0.028687	2.402349	9.441949	-0.037011	-0.174076	0.083682	-0.558771	0.345476	-1.157726	0.980393	0.141641	-0.011503	-0.136513
11905	0.303669	2.742347	9.650015	-0.003607	-0.153219	0.115667	-0.563824	0.344524	-1.160125	0.980724	0.140975	-0.014643	-0.134508
11906	-0.360807	2.186480	9.056125	0.003600	-0.210064	0.041247	-0.569539	0.342515	-1.164707	0.980794	0.140316	-0.019057	-0.134134
11907	0.270772	3.105818	9.203364	0.047919	-0.226289	-0.040234	-0.578187	0.341462	-1.165180	0.980504	0.140510	-0.023348	-0.135365
11908	0.120580	2.685620	9.635196	-0.040049	-0.182711	-0.142744	-0.585643	0.342973	-1.168550	0.980171	0.139141	-0.026590	-0.138552
11909	0.882411	3.082949	9.361915	-0.103805	-0.166389	-0.247338	-0.597641	0.349507	-1.166180	0.979719	0.136619	-0.028761	-0.143735
11910	0.900730	3.126969	9.301969	-0.150052	-0.100599	-0.155122	-0.610432	0.355452	-1.174066	0.979648	0.133321	-0.030045	-0.147010
11911	-0.368569	2.746864	7.070649	0.158773	-0.048292	-0.480581	-0.622554	0.360608	-1.184951	0.977781	0.136456	-0.030088	-0.156264
11912	-0.290542	2.882145	10.376915	-0.510655	-0.417352	-1.708709	-0.637167	0.353107	-1.198100	0.972966	0.125950	-0.032137	-0.190895
11913	5.524479	4.943974	8.508239	0.318083	0.672123	0.948245	-0.642253	0.364808	-1.213979	0.975981	0.133982	-0.022779	-0.170270
11914	-1.413842	1.138124	8.925810	0.507392	0.379674	0.020355	-0.634561	0.379014	-1.260262	0.974804	0.144999	-0.017334	-0.168620
11915	0.722964	2.220669	8.675108	0.516766	0.105710	-2.409558	-0.640675	0.379609	-1.286328	0.964112	0.155943	-0.010117	-0.214635
11916	4.175579	8.803578	10.156371	-0.171529	0.525860	2.128769	-0.630183	0.389221	-1.306230	0.972958	0.154152	-0.006073	-0.171907
11917	-4.666363	-1.897111	7.274686	-0.527689	0.185914	1.017527	-0.581463	0.479338	-1.345432	0.977893	0.144255	-0.003919	-0.151330
11918	-0.404447	3.137229	8.917632	0.004813	0.094794	-0.492577	-0.561303	0.502575	-1.345055	0.976357	0.144519	-0.000858	-0.160748
11919	-1.188789	2.239488	9.644117	0.031262	0.022923	0.191515	-0.535013	0.522206	-1.340416	0.976927	0.145095	-0.001174	-0.156716
11920	-1.335957	1.367802	9.715982	0.160405	-0.053134	-0.140914	-0.509780	0.540107	-1.338786	0.976032	0.147916	-0.002495	-0.159612
11921	-1.227711	1.573701	9.994562	0.015290	-0.029103	-0.298620	-0.489738	0.559237	-1.348922	0.975080	0.147929	-0.002260	-0.165318
11922	-1.275266	1.240248	9.711586	0.020604	-0.004402	-0.289574	-0.472004	0.595979	-1.378554	0.974069	0.148177	-0.001745	-0.170967
11923	-0.810722	1.552129	9.913645	0.017617	-0.017273	-0.451572	-0.454041	0.649159	-1.440290	0.972515	0.148159	-0.000778	-0.179616
11924	0.569686	0.062484	10.193504	-0.040014	0.007304	-0.850563	-0.449393	0.704346	-1.502752	0.969453	0.147249	0.001835	-0.196153
11925	-0.103520	1.361078	10.110095	0.010673	-0.086962	-0.474293	-0.443259	0.701823	-1.515172	0.967633	0.146603	0.001486	-0.205405
11926	-0.478186	1.878577	9.844360	0.071368	-0.105781	-0.053334	-0.408331	0.683197	-1.527094	0.967248	0.147394	-0.000866	-0.206653
11927	-0.256740	1.450500	9.734032	-0.045307	-0.063104	-0.056992	-0.371553	0.665714	-1.511092	0.967269	0.145692	-0.001755	-0.207751
11928	-0.746098	1.393038	9.420974	-0.088076	-0.081202	0.262912	-0.339280	0.641248	-1.491891	0.968655	0.143484	-0.003884	-0.202745
11929	-0.575792	1.342713	9.315855	-0.098728	-0.102400	0.253870	-0.312560	0.604231	-1.470332	0.970074	0.140495	-0.006189	-0.197937
11930	-0.906170	0.914355	9.424487	0.154605	-0.036996	0.283461	-0.305033	0.580780	-1.483034	0.970791	0.143155	-0.008472	-0.192352
11931	-1.240843	2.993537	10.202491	0.295745	-0.012551	0.422829	-0.308282	0.557952	-1.512176	0.971653	0.148105	-0.010997	-0.183940
11932	-1.337858	3.258807	10.317865	0.628129	0.235760	0.454642	-0.307282	0.537339	-1.531993	0.971434	0.160903	-0.010241	-0.174129
11933	-0.665433	3.224821	9.703292	-0.240047	0.027853	-0.098555	-0.329802	0.548729	-1.547411	0.971986	0.155735	-0.008449	-0.175835
11934	0.446075	2.686533	8.350180	-0.451703	-0.022883	-0.131560	-0.370615	0.580184	-1.563054	0.972924	0.146736	-0.007068	-0.178431
11935	-0.317920	1.959064	8.921953	-0.003652	0.059036	0.158763	-0.383423	0.592361	-1.573571	0.973631	0.146227	-0.006310	-0.174989
11936	-0.107387	2.470309	9.754992	0.227933	0.035338	-0.096248	-0.387273	0.592027	-1.598075	0.972660	0.150647	-0.006311	-0.176632
11937	0.034166	2.887957	9.640646	-0.013461	-0.014446	0.037011	-0.383478	0.570483	-1.610674	0.972958	0.149706	-0.006631	-0.175774
11938	-0.125640	3.035499	9.081006	0.067845	0.009803	0.233729	-0.371974	0.550359	-1.607137	0.973614	0.150875	-0.007545	-0.171045
11939	-0.532064	2.790257	9.287021	0.107192	-0.027737	-0.033286	-0.348146	0.502777	-1.599230	0.973295	0.152281	-0.008340	-0.171574
11940	-0.618185	2.628494	9.386694	0.137400	0.098883	-0.469093	-0.343884	0.502407	-1.605763	0.971285	0.155213	-0.005626	-0.180232
11941	-0.516759	2.877926	9.315713	0.135754	0.244002	-0.584899	-0.346838	0.511666	-1.608938	0.968831	0.158200	0.000450	-0.190626
11942	-0.585318	3.017462	9.206646	0.225907	0.229388	-0.323010	-0.343998	0.496667	-1.612282	0.966889	0.163291	0.004880	-0.196057
11943	-0.498914	3.596795	9.532288	0.229356	0.052154	0.122276	-0.342861	0.473052	-1.617501	0.966731	0.167398	0.004576	-0.193361
11944	-0.608287	3.526866	9.755722	0.081852	-0.071412	0.502083	-0.342500	0.442205	-1.624696	0.968405	0.168590	0.001026	-0.183762
11945	-0.947305	2.663746	8.986386	0.113642	-0.113523	0.487896	-0.346446	0.427260	-1.629713	0.969891	0.169850	-0.003244	-0.174504
11946	-0.972240	2.738406	7.702095	0.576311	-0.029800	0.063790	-0.351798	0.392914	-1.637627	0.968136	0.180757	-0.006229	-0.173207
11947	-1.240558	3.216780	9.401671	1.196660	-0.069880	0.244061	-0.352997	0.348754	-1.637680	0.964494	0.203091	-0.012578	-0.168367
11948	-0.824586	4.627410	9.605988	1.008717	-0.148166	-0.319458	-0.355050	0.322927	-1.634979	0.959109	0.221927	-0.017733	-0.174770
11949	0.010150	5.043074	9.512927	0.586940	-0.145869	-0.230789	-0.355921	0.345495	-1.621033	0.955706	0.232284	-0.021564	-0.179461
11950	-0.228767	4.941689	9.954074	-0.723768	-0.087701	-0.478486	-0.345184	0.481951	-1.519442	0.957203	0.218150	-0.018632	-0.189279
11951	-0.181750	3.478743	9.461070	-3.047218	-0.000796	-0.402051	-0.369992	0.601222	-1.237598	0.967266	0.159172	-0.005375	-0.197565
11952	-0.871472	1.031113	5.804455	0.185478	-0.059157	0.143806	-0.440327	0.474479	-1.108449	0.967305	0.162355	-0.007855	-0.194679
11953	-0.115223	3.725244	10.597383	1.143262	-0.013000	-0.415563	-0.462398	0.378194	-1.108582	0.961820	0.183943	-0.011220	-0.202338
11954	-0.123078	3.953168	9.550759	-0.638735	-0.047593	0.156833	-0.486183	0.357559	-1.041017	0.964773	0.171257	-0.010291	-0.199442
11955	-0.563676	2.537137	8.421418	0.165659	0.009083	0.078566	-0.495049	0.341330	-1.046288	0.964640	0.173992	-0.011078	-0.197672
11956	-0.226995	3.829919	9.630341	0.014873	0.049137	0.064047	-0.494796	0.307832	-1.103181	0.964903	0.174302	-0.010584	-0.196133
11957	-0.746821	3.072774	9.061664	-0.006412	0.015675	0.185044	-0.499565	0.300398	-1.104578	0.965768	0.173742	-0.010939	-0.192318
11958	-0.574106	3.459481	9.410663	0.001313	0.014419	0.095706	-0.501675	0.294498	-1.108248	0.966184	0.173646	-0.011172	-0.190292
11959	-0.615771	3.332478	9.227406	-0.052006	0.011135	0.137973	-0.509291	0.300506	-1.074935	0.967002	0.172215	-0.011271	-0.187409
11960	-0.718954	3.274770	9.186162	-0.023125	-0.023142	0.095434	-0.511016	0.299224	-1.078462	0.967481	0.171504	-0.012135	-0.185523
11961	-0.703592	3.073546	8.942632	0.170738	-0.062776	-0.464707	-0.514684	0.283131	-1.107248	0.965222	0.174258	-0.012407	-0.194493
11962	0.228772	4.886824	9.458231	-0.131915	-0.300384	-0.232303	-0.518133	0.279607	-1.109209	0.964719	0.170438	-0.017059	-0.199943
