# Supplementary material for: Identification of Haptic Based Guiding Using Hard Reins
Source: PLoS One. 2015 Jul 22;10(7):e0132020. doi: 10.1371/journal.pone.0132020 (PMC4511788; doi:10.1371/journal.pone.0132020)
Supplement: S1 File — (ZIP) [file pone.0132020.s001.zip › MotionData1/Subject2/T19/fc19.txt]

// Start Time: 0
// Sample rate: 25.0Hz
// Scenario: 4.9
// Firmware Version: 2.6.1
Counter	Acc_X	Acc_Y	Acc_Z	Gyr_X	Gyr_Y	Gyr_Z	Mag_X	Mag_Y	Mag_Z	Quat_w	Quat_x	Quat_y	Quat_z
12442	8.818383	-1.513632	4.118595	-0.004064	0.042656	0.036059	-0.589772	-0.100329	-0.530672	0.768471	0.131828	-0.519702	0.349262
12443	8.762255	-1.569759	3.968962	0.004923	0.026309	0.018537	-0.589244	-0.098932	-0.531176	0.768584	0.131579	-0.519378	0.349589
12444	8.686004	-1.682353	4.111986	0.023933	0.004175	0.027143	-0.590562	-0.100053	-0.531188	0.768367	0.131640	-0.519254	0.350226
12445	8.700968	-1.612490	4.148957	0.038337	-0.008718	0.060205	-0.590172	-0.098666	-0.531032	0.767734	0.131711	-0.519345	0.351450
12446	8.841923	-1.636070	4.196215	0.050356	-0.008795	0.056706	-0.590438	-0.098532	-0.530895	0.767106	0.131959	-0.519312	0.352776
12447	8.778566	-1.654719	4.175620	0.051206	-0.003484	0.053221	-0.590188	-0.097994	-0.529436	0.766539	0.132259	-0.519211	0.354041
12448	8.783742	-1.605951	4.151980	0.055794	0.024443	0.053283	-0.589917	-0.098538	-0.529976	0.766260	0.132392	-0.518618	0.355462
12449	8.846703	-1.650700	4.198318	0.038246	0.031799	0.037669	-0.591229	-0.099094	-0.530901	0.766201	0.132404	-0.518026	0.356447
12450	8.851590	-1.648260	4.193397	0.062724	0.078935	0.029009	-0.590957	-0.099915	-0.531447	0.766636	0.132509	-0.516480	0.357714
12451	8.793027	-1.674525	4.199219	0.064188	0.109074	0.002917	-0.586843	-0.099850	-0.533321	0.767549	0.132724	-0.514424	0.358637
12452	8.661394	-1.712263	4.201722	0.085009	0.111541	0.004591	-0.584702	-0.102298	-0.535232	0.768429	0.133184	-0.512150	0.359835
12453	8.598628	-1.624361	4.204423	0.087890	0.075866	-0.004260	-0.583894	-0.102547	-0.536825	0.768980	0.134070	-0.510410	0.360801
12454	8.630518	-1.562536	4.296582	0.075194	0.053489	-0.019988	-0.581492	-0.105833	-0.537963	0.769462	0.135047	-0.509027	0.361361
12455	8.622959	-1.597042	4.349537	0.051095	0.039511	-0.009487	-0.579884	-0.107456	-0.539721	0.769773	0.135680	-0.508095	0.361773
12456	8.642115	-1.627664	4.469731	0.029949	0.037314	-0.026870	-0.580285	-0.108303	-0.538812	0.770259	0.136149	-0.507267	0.361725
12457	8.661706	-1.608303	4.459868	0.008987	0.023549	-0.030336	-0.579214	-0.110501	-0.539391	0.770673	0.136455	-0.506824	0.361349
12458	8.696153	-1.559137	4.377443	0.012432	0.034972	-0.035548	-0.578420	-0.110074	-0.539652	0.771244	0.136757	-0.506135	0.360981
12459	8.789274	-1.448208	4.372029	0.027686	0.062327	-0.059935	-0.578141	-0.112139	-0.540486	0.772211	0.137373	-0.504878	0.360441
12460	8.616106	-1.519314	4.350802	0.028673	0.092451	-0.030215	-0.576933	-0.112238	-0.542607	0.773276	0.137458	-0.503196	0.360477
12461	8.623629	-1.466781	4.424020	0.045970	0.072919	-0.019858	-0.574136	-0.113712	-0.544371	0.774004	0.137875	-0.501752	0.360767
12462	8.652637	-1.496389	4.444721	0.054453	0.064164	-0.023388	-0.571475	-0.115053	-0.545736	0.774662	0.138490	-0.500338	0.361083
12463	8.623406	-1.482625	4.540029	0.065009	0.068333	-0.016434	-0.571840	-0.117516	-0.548420	0.775262	0.139196	-0.498835	0.361604
12464	8.565163	-1.455388	4.536919	0.068194	0.057084	-0.023466	-0.568255	-0.118294	-0.549780	0.775807	0.140075	-0.497428	0.362033
12465	8.565602	-1.375508	4.557418	0.078499	0.057037	-0.025248	-0.568621	-0.122151	-0.551700	0.776315	0.141158	-0.495973	0.362518
12466	8.488124	-1.316075	4.511625	0.053287	0.043279	-0.025233	-0.565982	-0.123945	-0.550173	0.776769	0.141928	-0.494879	0.362741
12467	8.404703	-1.399830	4.686704	0.064777	0.009554	0.000803	-0.566229	-0.127543	-0.550638	0.776655	0.142881	-0.494329	0.363361
12468	8.400743	-1.255843	4.621045	0.062093	-0.077743	-0.001198	-0.567028	-0.128395	-0.549594	0.775711	0.144425	-0.495118	0.363692
12469	8.527190	-1.269247	4.637304	0.042239	-0.096360	-0.030828	-0.568650	-0.128745	-0.545106	0.774841	0.146111	-0.496277	0.363293
12470	8.717000	-1.293816	4.516340	0.025504	-0.103719	-0.002857	-0.571565	-0.129062	-0.544299	0.773753	0.147289	-0.497727	0.363154
12471	8.683223	-1.244884	4.508132	0.032521	-0.084481	-0.006322	-0.572378	-0.131329	-0.540910	0.772844	0.148497	-0.498841	0.363068
12472	8.746646	-1.230208	4.448761	0.025535	-0.070299	-0.015849	-0.574769	-0.131789	-0.539319	0.772174	0.149566	-0.499730	0.362831
12473	8.659231	-1.200139	4.431837	0.025735	-0.063386	-0.009741	-0.576750	-0.134173	-0.538561	0.771517	0.150553	-0.500557	0.362682
12474	8.678877	-1.177977	4.388112	0.019011	-0.067001	0.000736	-0.577966	-0.132553	-0.536146	0.770778	0.151328	-0.501491	0.362639
12475	8.727283	-1.226764	4.371771	-0.012238	-0.086028	0.002530	-0.579556	-0.132853	-0.535613	0.769916	0.151775	-0.502978	0.362226
12476	8.732296	-1.218561	4.284600	-0.039596	-0.068425	0.007893	-0.581699	-0.132219	-0.532684	0.769283	0.151586	-0.504377	0.361702
12477	8.793069	-1.231150	4.278173	-0.049654	-0.052755	0.014955	-0.583432	-0.131980	-0.531084	0.768773	0.151095	-0.505661	0.361199
12478	8.829088	-1.288773	4.412122	-0.068279	-0.049411	0.030732	-0.584518	-0.128550	-0.529293	0.768251	0.150096	-0.507042	0.360792
12479	8.821541	-1.364509	4.241717	-0.036972	-0.018059	0.023757	-0.585969	-0.128560	-0.529679	0.767987	0.149459	-0.507727	0.360655
12480	8.780545	-1.291779	4.282443	0.000756	-0.026052	0.014888	-0.586118	-0.126636	-0.528584	0.767607	0.149511	-0.508202	0.360772
12481	8.775249	-1.371538	4.254794	0.014972	-0.016750	0.027092	-0.586646	-0.126361	-0.528839	0.767176	0.149628	-0.508503	0.361217
12482	8.634747	-1.270238	4.203788	0.030271	-0.043927	0.028682	-0.586923	-0.126384	-0.527255	0.766426	0.150121	-0.509080	0.361791
12483	8.858088	-1.355211	4.250691	0.035732	-0.029273	0.033985	-0.588636	-0.127506	-0.527528	0.765753	0.150578	-0.509443	0.362514
12484	8.834087	-1.287585	4.300637	0.041256	0.014429	0.030594	-0.589815	-0.129173	-0.528080	0.765547	0.150800	-0.509050	0.363408
12485	8.677731	-1.406840	4.229908	0.060363	0.003730	0.037473	-0.588099	-0.130554	-0.527065	0.765109	0.151358	-0.508738	0.364534
12486	8.753488	-1.349379	4.243505	0.072345	-0.020956	0.044352	-0.589044	-0.128086	-0.525822	0.764348	0.152168	-0.508702	0.365840
12487	8.765766	-1.325476	4.267776	0.060340	-0.006863	0.042683	-0.589039	-0.128356	-0.526355	0.763761	0.152750	-0.508565	0.367012
12488	8.789853	-1.360139	4.310312	0.070636	0.008070	0.032236	-0.589038	-0.129747	-0.525855	0.763385	0.153445	-0.508058	0.368205
12489	8.707342	-1.320590	4.310359	0.072395	-0.003392	0.039159	-0.589283	-0.132786	-0.526705	0.762820	0.154220	-0.507764	0.369455
12490	8.683039	-1.320093	4.284292	0.064074	0.003482	0.050538	-0.589551	-0.132654	-0.526437	0.762278	0.154664	-0.507429	0.370846
12491	8.729215	-1.325626	4.309783	0.065377	-0.013829	0.039154	-0.589274	-0.134026	-0.527258	0.761627	0.155408	-0.507341	0.371991
12492	8.702643	-1.293718	4.298743	0.060169	0.003838	0.030489	-0.589816	-0.131961	-0.526685	0.761249	0.155987	-0.506967	0.373031
12493	8.678794	-1.199420	4.351487	0.035127	-0.023522	0.006048	-0.589282	-0.134037	-0.526335	0.760842	0.156683	-0.507143	0.373332
12494	8.881721	-1.072837	4.162150	-0.014636	-0.022583	0.023658	-0.590093	-0.132679	-0.524851	0.760477	0.156393	-0.507706	0.373431
12495	8.635007	-1.208096	4.291839	-0.085588	-0.005180	0.009935	-0.589707	-0.131020	-0.524293	0.760604	0.155086	-0.508515	0.372615
12496	8.865351	-1.777925	4.273562	-0.049645	0.004105	0.060542	-0.589586	-0.128668	-0.523984	0.760342	0.153689	-0.509046	0.373003
12497	8.624636	-1.324194	4.261368	-0.052143	0.018785	0.024744	-0.590908	-0.126730	-0.524991	0.760495	0.152553	-0.509286	0.372831
12498	8.803672	-1.546688	4.045820	-0.022822	0.018635	0.018601	-0.589850	-0.127138	-0.524743	0.760610	0.151883	-0.509265	0.372899
12499	8.497903	-1.311141	4.496941	-0.046366	-0.029705	-0.004214	-0.589574	-0.123494	-0.527837	0.760467	0.151488	-0.510108	0.372199
12500	9.017215	-1.622994	4.194773	-0.026181	0.043157	0.011745	-0.589189	-0.121697	-0.527277	0.760898	0.150647	-0.509720	0.372189
12501	8.742174	-1.205812	4.221595	-0.035285	0.022452	0.005521	-0.588263	-0.121409	-0.527410	0.761179	0.149937	-0.509719	0.371905
12502	8.833897	-1.358260	4.105920	-0.038094	0.060738	0.015262	-0.586412	-0.121252	-0.527420	0.761791	0.148755	-0.509159	0.371892
12503	8.598674	-1.582597	4.379361	-0.012975	0.075752	0.047494	-0.585599	-0.119819	-0.530562	0.762233	0.147560	-0.508304	0.372632
12504	8.686387	-1.577725	4.309604	-0.002941	0.088240	0.026579	-0.585460	-0.119669	-0.531352	0.762933	0.146593	-0.507094	0.373227
12505	8.622256	-1.741384	4.231269	0.038565	0.079166	0.029055	-0.583313	-0.121549	-0.534306	0.763389	0.146337	-0.505747	0.374222
12506	8.578640	-1.679572	4.383286	0.051824	0.040736	0.021917	-0.582911	-0.119446	-0.535981	0.763483	0.146601	-0.504839	0.375153
12507	8.691251	-1.575498	4.324052	0.072596	0.052839	0.019280	-0.579724	-0.121763	-0.536446	0.763641	0.147153	-0.503608	0.376268
12508	8.555295	-1.518567	4.330425	0.083002	0.040438	0.027038	-0.579982	-0.121756	-0.537235	0.763596	0.147846	-0.502481	0.377592
12509	8.593962	-1.544364	4.438129	0.115588	0.019228	0.025148	-0.579048	-0.123405	-0.537539	0.763239	0.149244	-0.501452	0.379129
12510	8.579650	-1.481833	4.502307	0.120859	0.003259	0.037291	-0.579981	-0.123704	-0.536483	0.762623	0.150691	-0.500633	0.380874
12511	8.638232	-1.448501	4.515957	0.124270	-0.003800	0.039011	-0.579583	-0.125789	-0.535604	0.761897	0.152254	-0.499921	0.382637
12512	8.711526	-1.405074	4.483404	0.112389	0.004025	0.046052	-0.579305	-0.126462	-0.536938	0.761240	0.153475	-0.499176	0.384426
12513	8.634073	-1.340814	4.440101	0.093280	0.003383	0.042598	-0.580631	-0.128850	-0.535394	0.760645	0.154477	-0.498596	0.385950
12514	8.672728	-1.380506	4.487072	0.067492	0.031630	0.035786	-0.580636	-0.129414	-0.534614	0.760468	0.154912	-0.497739	0.387230
12515	8.614207	-1.404076	4.468716	0.068993	0.021252	0.029640	-0.580628	-0.129959	-0.535284	0.760224	0.155538	-0.497031	0.388366
12516	8.531425	-1.412989	4.460816	0.037271	0.011418	0.006141	-0.580629	-0.128568	-0.535784	0.760173	0.155955	-0.496625	0.388817
12517	8.749949	-1.492854	4.488531	0.028834	0.011272	0.014931	-0.579701	-0.131620	-0.534664	0.760068	0.156194	-0.496334	0.389299
12518	8.596957	-1.440394	4.473440	0.033165	0.011270	0.015761	-0.578625	-0.132974	-0.536282	0.759948	0.156460	-0.495989	0.389864
12519	8.564775	-1.514118	4.579678	0.037618	0.032266	0.011450	-0.579555	-0.131875	-0.536253	0.760050	0.156699	-0.495297	0.390448
12520	8.546201	-1.397693	4.383206	0.040580	0.006231	0.001756	-0.578873	-0.132115	-0.538636	0.759971	0.157249	-0.494929	0.390846
12521	8.506483	-1.510297	4.498750	-0.004303	-0.019869	0.014903	-0.578882	-0.132965	-0.537203	0.759661	0.157224	-0.495369	0.390904
12522	8.529195	-1.376616	4.466228	0.007177	-0.035357	-0.004375	-0.580733	-0.133262	-0.537063	0.759317	0.157658	-0.495872	0.390758
12523	8.555677	-1.404765	4.576602	-0.011857	-0.029938	-0.007785	-0.580734	-0.134935	-0.536173	0.759109	0.157822	-0.496448	0.390364
12524	8.517158	-1.324775	4.617374	-0.041279	-0.054343	0.002685	-0.582726	-0.134133	-0.535483	0.758674	0.157599	-0.497640	0.389784
12525	8.314328	-1.053399	4.601709	-0.118145	-0.101542	-0.009497	-0.584208	-0.132518	-0.532935	0.758105	0.156728	-0.500110	0.388077
12526	8.476640	-0.779355	4.500160	-0.186268	-0.145454	-0.018150	-0.586749	-0.128129	-0.531511	0.757364	0.155215	-0.503736	0.385433
12527	8.472760	-0.602458	4.531826	-0.213066	-0.176771	-0.119361	-0.589427	-0.125420	-0.528800	0.757162	0.154617	-0.507701	0.380840
12528	8.710697	-0.731237	4.357416	-0.164418	-0.163262	-0.115927	-0.591301	-0.125335	-0.526015	0.756883	0.154547	-0.511097	0.376859
12529	9.147756	-0.828881	4.726096	-0.037631	-0.116002	-0.030600	-0.595033	-0.123189	-0.523440	0.756065	0.155259	-0.513051	0.375551
12530	8.628903	-1.336698	4.730852	0.105198	-0.136817	0.059612	-0.597176	-0.123531	-0.520002	0.753880	0.157266	-0.514549	0.377057
12531	8.258043	-1.537888	4.552525	0.216190	-0.190781	0.214359	-0.600391	-0.124463	-0.514590	0.749638	0.159831	-0.516442	0.381818
12532	8.719214	-1.731960	4.621437	0.337057	-0.282818	0.327231	-0.607329	-0.122120	-0.508163	0.743095	0.163655	-0.519161	0.389229
12533	8.679263	-1.892678	4.697558	0.492526	-0.368415	0.359692	-0.615079	-0.124830	-0.497215	0.734831	0.170138	-0.521892	0.398378
12534	8.415353	-2.155621	4.312480	0.619713	-0.447415	0.435839	-0.626047	-0.125133	-0.481976	0.724466	0.178238	-0.524968	0.409621
12535	8.473022	-2.697793	4.342172	0.730462	-0.469410	0.444242	-0.637787	-0.127918	-0.468231	0.713213	0.187965	-0.527218	0.421945
12536	9.414448	-2.646705	4.919248	0.646239	-0.314139	0.478220	-0.645707	-0.125951	-0.454815	0.703331	0.194766	-0.528002	0.434287
12537	8.673024	-2.089154	4.907992	0.585151	-0.183273	0.319845	-0.651335	-0.126959	-0.445299	0.696350	0.201141	-0.526600	0.444221
12538	7.532690	-2.001733	4.473084	0.540918	-0.240312	0.218440	-0.656671	-0.130150	-0.438203	0.689649	0.208498	-0.526014	0.451910
12539	7.582069	-2.325972	4.338990	0.360388	-0.233006	0.175415	-0.661510	-0.131157	-0.428165	0.684183	0.213616	-0.526540	0.457184
12540	7.911988	-2.558843	4.066537	0.132208	-0.198258	0.076815	-0.665787	-0.134056	-0.421334	0.680817	0.216438	-0.528399	0.458734
12541	8.434305	-2.869987	3.258229	-0.135287	-0.172742	-0.078360	-0.669813	-0.134049	-0.414183	0.680387	0.216855	-0.531507	0.455574
12542	9.861944	-2.995108	3.366332	-0.356284	-0.033487	-0.285554	-0.669283	-0.134321	-0.414193	0.684146	0.215351	-0.533981	0.447697
12543	11.847141	-2.020313	4.559602	-0.278129	-0.078563	-0.697399	-0.666869	-0.142465	-0.414504	0.690759	0.219512	-0.534360	0.434886
12544	10.029422	-1.800216	3.408533	-0.132559	0.075088	-0.401135	-0.662857	-0.151412	-0.415766	0.695608	0.221313	-0.532729	0.428194
12545	8.830628	-1.761059	2.773309	-0.306144	0.183525	-0.409240	-0.658024	-0.158776	-0.421091	0.702455	0.219673	-0.530859	0.420107
12546	8.051937	-1.350429	2.685757	-0.501818	0.184354	-0.461167	-0.651877	-0.164326	-0.426389	0.710415	0.215961	-0.530437	0.409032
12547	8.154424	-0.940145	2.384130	-0.547708	0.031755	-0.508598	-0.648639	-0.167260	-0.432801	0.717254	0.213150	-0.532144	0.396152
12548	8.864615	-0.554886	2.557238	-0.505170	-0.093596	-0.514240	-0.645689	-0.170650	-0.436186	0.722412	0.212094	-0.535277	0.382904
12549	9.601262	-0.218713	2.758094	-0.480899	-0.130895	-0.448044	-0.642235	-0.172402	-0.437301	0.726458	0.210837	-0.538864	0.370718
12550	10.307887	0.025096	3.212580	-0.443323	-0.070411	-0.332755	-0.641439	-0.173646	-0.436936	0.729989	0.208493	-0.541771	0.360737
12551	10.101913	-0.157693	3.657861	-0.433113	0.036182	-0.233054	-0.640506	-0.174042	-0.437742	0.733876	0.204382	-0.543333	0.352765
12552	9.398426	-0.594492	3.750222	-0.387263	0.072837	-0.137198	-0.638623	-0.170352	-0.443221	0.737184	0.199680	-0.544447	0.346792
12553	8.706979	-0.681468	3.590613	-0.326484	0.021807	-0.025971	-0.637807	-0.167939	-0.447135	0.738946	0.194948	-0.546219	0.342927
12554	8.455691	-0.407710	3.396914	-0.246910	-0.068574	0.020573	-0.637832	-0.157946	-0.448783	0.739007	0.191539	-0.549035	0.340208
12555	8.636203	-0.313303	3.500632	-0.162040	-0.138104	0.062015	-0.640248	-0.151755	-0.447323	0.737752	0.189366	-0.552338	0.338800
12556	8.966678	-0.345776	3.766158	-0.070742	-0.114713	0.077573	-0.643076	-0.149634	-0.442118	0.736218	0.188246	-0.554834	0.338682
12557	8.775589	-0.544417	3.876709	0.022590	-0.059666	0.088789	-0.644689	-0.146346	-0.440458	0.734961	0.187969	-0.555787	0.340000
12558	8.408709	-0.104508	3.455588	0.084550	-0.043981	0.073717	-0.646565	-0.145011	-0.438044	0.733647	0.188693	-0.556168	0.341810
12559	8.668940	0.158040	2.780153	0.135159	-0.017865	0.164366	-0.646703	-0.144742	-0.437510	0.731914	0.188981	-0.556003	0.345614
12560	9.804255	0.041695	3.200237	0.076581	0.000556	0.323532	-0.647388	-0.141163	-0.436247	0.729373	0.186502	-0.556709	0.351151
12561	10.602485	-0.340882	3.370065	-0.085836	0.070664	0.369728	-0.649924	-0.132168	-0.437633	0.727973	0.180697	-0.557526	0.355766
12562	11.938710	-1.366315	4.399718	-0.224930	0.045975	0.414000	-0.649178	-0.117744	-0.438538	0.726314	0.172477	-0.559962	0.359391
12563	10.145081	-1.180854	3.288765	-0.349345	0.135179	0.292192	-0.650932	-0.102210	-0.441513	0.727015	0.163230	-0.561372	0.360093
12564	8.787994	-1.143769	2.744339	-0.357708	0.231054	0.335882	-0.648167	-0.083529	-0.448811	0.728310	0.152589	-0.561687	0.361648
12565	7.985276	-1.078883	2.768650	-0.155288	0.240579	0.261045	-0.644600	-0.067893	-0.455647	0.729688	0.145750	-0.559974	0.364338
12566	7.701649	-2.190892	2.565654	0.075456	0.067232	0.126496	-0.641281	-0.064775	-0.458642	0.729291	0.144946	-0.558845	0.367175
12567	8.031837	-3.201565	2.381399	0.230607	-0.147209	0.230261	-0.642898	-0.062888	-0.455824	0.725353	0.146871	-0.559869	0.372610
12568	9.505529	-3.402279	2.264590	0.195623	-0.229953	0.366450	-0.648262	-0.057761	-0.449221	0.719436	0.147317	-0.562834	0.379378
12569	10.702486	-3.360066	2.787208	0.241485	-0.189007	0.276776	-0.653082	-0.055116	-0.443199	0.714515	0.149134	-0.564490	0.385458
12570	9.980523	-2.701683	3.302392	0.284038	-0.084305	0.169484	-0.657620	-0.053832	-0.438789	0.711387	0.151933	-0.564033	0.390783
12571	8.670700	-1.918448	3.520567	0.313704	-0.108330	0.045186	-0.658439	-0.053044	-0.435998	0.708888	0.156753	-0.563216	0.394581
12572	7.925295	-2.089285	3.302896	0.240677	-0.186182	-0.061338	-0.659511	-0.058511	-0.431747	0.706507	0.162322	-0.563790	0.395778
12573	7.928916	-2.358166	3.027782	0.087298	-0.314460	-0.104841	-0.665111	-0.063376	-0.423890	0.703543	0.167221	-0.567144	0.394223
12574	8.903219	-2.623913	3.032970	-0.083038	-0.312462	-0.111138	-0.669397	-0.067127	-0.415494	0.701131	0.169780	-0.571845	0.390619
12575	9.146653	-2.622845	2.966825	-0.260938	-0.208045	-0.112902	-0.673563	-0.066435	-0.407801	0.700548	0.169005	-0.576361	0.385328
12576	8.708374	-2.385284	2.239371	-0.429085	-0.056070	-0.125164	-0.676907	-0.060536	-0.405945	0.702281	0.164872	-0.580040	0.378383
12577	8.909623	-2.655586	1.499597	-0.570549	0.152678	-0.213076	-0.676378	-0.056073	-0.407970	0.707506	0.158123	-0.581459	0.369240
12578	9.738604	-2.661098	2.233437	-0.567759	0.349281	-0.446155	-0.668906	-0.055336	-0.416450	0.716556	0.152689	-0.579257	0.357343
12579	10.184625	-3.234238	3.006785	-0.396863	0.457349	-0.470634	-0.660825	-0.062692	-0.430765	0.726340	0.149097	-0.574052	0.347368
12580	11.042164	-2.956882	3.603549	-0.180070	0.356988	-0.541222	-0.653303	-0.069541	-0.441770	0.734667	0.150198	-0.568489	0.338416
12581	9.270494	-0.953196	3.137866	0.194337	0.288004	-0.517703	-0.645405	-0.081157	-0.447992	0.740801	0.156904	-0.561360	0.333870
12582	8.554720	-1.074345	2.794303	0.276693	0.212884	-0.437138	-0.638421	-0.097641	-0.453382	0.745196	0.164471	-0.554990	0.331085
12583	9.051252	-1.010926	3.040408	0.141387	0.207490	-0.375628	-0.634232	-0.111393	-0.457906	0.749489	0.169307	-0.549726	0.327724
12584	8.454124	-0.778298	2.883171	-0.008513	0.134948	-0.241188	-0.628994	-0.125706	-0.460998	0.752550	0.170970	-0.546961	0.324454
12585	8.378097	-0.484877	2.751082	-0.065769	-0.032162	-0.250262	-0.627638	-0.129820	-0.463200	0.754031	0.172886	-0.547040	0.319835
12586	8.545442	-0.186363	2.627973	-0.115761	-0.151678	-0.185914	-0.628031	-0.132048	-0.462582	0.753977	0.174087	-0.549470	0.315112
12587	9.601905	0.246325	2.413591	-0.185680	-0.236715	-0.096865	-0.629792	-0.131851	-0.457686	0.752599	0.173859	-0.553915	0.310720
12588	10.457136	0.052034	2.635634	-0.216550	-0.240446	-0.084418	-0.634590	-0.131401	-0.453290	0.751190	0.173026	-0.558607	0.306160
12589	10.530060	-0.311916	3.001670	-0.138035	-0.123869	0.009940	-0.638084	-0.127899	-0.448184	0.750186	0.171670	-0.561418	0.304237
12590	9.854934	-0.894583	3.091299	-0.024527	-0.091620	0.234700	-0.639680	-0.124585	-0.448634	0.747796	0.169226	-0.563774	0.307121
12591	8.952458	-0.851694	2.986843	0.113959	-0.147786	0.307261	-0.642503	-0.116882	-0.446614	0.743806	0.168437	-0.566384	0.312396
12592	8.641897	-0.289569	2.885792	0.252263	-0.245478	0.241925	-0.645345	-0.113667	-0.440199	0.738641	0.170960	-0.569293	0.317943
12593	8.605527	0.092933	2.570026	0.415623	-0.231116	0.201317	-0.653086	-0.112880	-0.431951	0.733247	0.176372	-0.570789	0.324717
12594	8.232678	0.269991	1.774819	0.723418	-0.219898	0.240492	-0.658444	-0.115966	-0.422215	0.726530	0.185637	-0.570128	0.335630
12595	9.025231	0.095517	1.569996	1.105708	-0.132280	0.408984	-0.662177	-0.123575	-0.414954	0.717932	0.198043	-0.566084	0.353413
12596	12.215819	-3.251362	3.637623	1.204661	-0.282943	1.365126	-0.671016	-0.119377	-0.403465	0.699828	0.201755	-0.566688	0.385228
12597	6.888311	-4.195485	1.386344	1.135274	-0.043494	1.175107	-0.675748	-0.107185	-0.396463	0.685265	0.204612	-0.563125	0.414047
12598	11.675604	-4.256687	2.766490	0.699629	-0.277754	0.977600	-0.686608	-0.091362	-0.385783	0.670972	0.205438	-0.565001	0.434012
12599	9.987082	-3.153929	3.801883	0.665406	0.105197	0.364349	-0.691166	-0.080496	-0.383292	0.666104	0.209306	-0.559386	0.446748
12600	8.539842	-1.958175	2.823227	0.807538	-0.004084	0.285635	-0.691434	-0.083988	-0.381249	0.660034	0.216876	-0.553377	0.459449
12601	7.994136	-2.868207	2.999642	0.661135	-0.106546	0.106970	-0.691427	-0.092615	-0.378124	0.654870	0.225345	-0.549249	0.467644
12602	8.498015	-2.411959	3.059877	0.490924	-0.105549	-0.040784	-0.693560	-0.100467	-0.372330	0.651852	0.233202	-0.545865	0.471950
12603	8.465960	-2.902226	3.075430	0.350412	-0.118314	-0.104039	-0.693836	-0.108150	-0.367470	0.649819	0.239948	-0.543713	0.473853
12604	8.556413	-3.229561	3.189752	0.164094	-0.140497	-0.160206	-0.696351	-0.118212	-0.362377	0.649013	0.245162	-0.543241	0.472828
12605	8.664517	-3.060076	3.146082	0.018612	-0.113465	-0.144006	-0.699010	-0.122719	-0.358622	0.648972	0.247914	-0.543936	0.470646
12606	8.518180	-3.162981	2.905853	-0.095415	-0.083706	-0.196810	-0.697825	-0.125084	-0.356832	0.650383	0.249611	-0.544972	0.466586
12607	8.931427	-3.234865	2.938869	-0.079374	-0.043165	-0.232433	-0.698080	-0.131759	-0.354985	0.652383	0.251330	-0.545221	0.462562
12608	8.989490	-3.275280	3.036232	-0.037702	0.021487	-0.253291	-0.695683	-0.137701	-0.354197	0.655142	0.253409	-0.544041	0.458903
12609	8.867056	-3.437519	2.874513	0.014965	0.097831	-0.136348	-0.694310	-0.145829	-0.356611	0.657280	0.253942	-0.542050	0.457906
12610	9.803864	-3.404734	3.134226	0.037707	0.131878	-0.214677	-0.691600	-0.152669	-0.361250	0.660477	0.255565	-0.538907	0.456110
12611	10.318355	-2.288415	3.646738	0.192980	0.216737	-0.248067	-0.688092	-0.161302	-0.365799	0.663972	0.258513	-0.533123	0.456172
12612	9.698295	-1.044032	3.117004	0.351608	0.164835	-0.227974	-0.683537	-0.173427	-0.367260	0.665966	0.264108	-0.526559	0.457681
12613	9.008069	-0.947374	2.814695	0.426947	0.047995	-0.051577	-0.681383	-0.184215	-0.366831	0.664580	0.269626	-0.521835	0.461870
12614	9.330926	-0.739581	2.432450	0.332347	-0.094302	0.036418	-0.682426	-0.191865	-0.365129	0.661454	0.274537	-0.520235	0.465256
12615	9.426569	-0.217033	2.302079	0.112446	-0.151180	0.090937	-0.684061	-0.192932	-0.358808	0.658326	0.276280	-0.521810	0.466894
12616	9.359873	0.416786	2.114086	-0.092595	-0.179010	0.023341	-0.688337	-0.192486	-0.353625	0.656748	0.276498	-0.525189	0.465197
12617	9.599163	0.215912	2.531872	-0.157825	-0.132768	-0.056523	-0.690479	-0.192269	-0.350572	0.656667	0.276138	-0.528210	0.462094
12618	9.762307	-0.133318	2.813704	-0.107284	-0.087734	-0.061712	-0.692336	-0.192577	-0.349642	0.656902	0.276200	-0.530043	0.459618
12619	9.698783	-0.128261	3.064653	0.004410	-0.085904	-0.013194	-0.693426	-0.191522	-0.346316	0.656027	0.277123	-0.531163	0.459017
12620	9.034449	-0.161717	2.873701	0.010615	-0.086938	-0.047335	-0.695274	-0.193486	-0.345814	0.655482	0.278571	-0.531976	0.457978
12621	8.833439	0.005168	2.866192	-0.026379	-0.169298	-0.118162	-0.696234	-0.195778	-0.340578	0.654868	0.281004	-0.533852	0.455178
12622	8.998585	-0.049820	2.880965	-0.003844	-0.201704	-0.179346	-0.697307	-0.201108	-0.336192	0.654365	0.284707	-0.535546	0.451596
12623	9.284557	-0.279076	2.754865	0.069781	-0.203065	-0.135012	-0.699047	-0.205894	-0.331527	0.652990	0.288899	-0.536850	0.449371
12624	9.488079	-0.431471	2.767365	0.111318	-0.170861	0.008056	-0.700684	-0.208218	-0.324308	0.650437	0.291808	-0.538155	0.449632
12625	9.374535	-0.326337	2.568084	0.142139	-0.081886	0.111987	-0.704168	-0.207209	-0.319252	0.647716	0.293207	-0.538626	0.452080
12626	9.256222	-0.194972	2.415294	0.146100	0.070059	0.224022	-0.703777	-0.207215	-0.318464	0.645110	0.292612	-0.537433	0.457577
12627	9.281968	-0.349410	2.531151	0.142796	0.195873	0.329081	-0.706287	-0.201384	-0.321494	0.643363	0.289164	-0.535527	0.464413
12628	9.335877	-0.215466	2.890186	0.082594	0.323217	0.366250	-0.705757	-0.190926	-0.326565	0.642835	0.283390	-0.532676	0.471920
12629	9.530978	-0.141955	2.896412	-0.118371	0.384233	0.358309	-0.703059	-0.180506	-0.337851	0.644221	0.274490	-0.530848	0.477321
12630	10.733109	-1.221455	3.870278	-0.313881	0.502622	0.443261	-0.700883	-0.165899	-0.351950	0.646967	0.260939	-0.529769	0.482379
12631	10.317574	-2.001999	3.650834	-0.470308	0.567949	0.479680	-0.694873	-0.149585	-0.366703	0.650765	0.244328	-0.529353	0.486409
12632	9.107264	-2.275642	2.992050	-0.534456	0.553269	0.469193	-0.688987	-0.128938	-0.384534	0.654553	0.227010	-0.529586	0.489453
12633	9.029479	-2.168530	3.465132	-0.400881	0.369955	0.184780	-0.684032	-0.112488	-0.399805	0.658488	0.216235	-0.529451	0.489200
12634	8.261217	-1.719353	2.956558	-0.143070	0.214808	-0.043370	-0.679856	-0.107033	-0.411595	0.661817	0.212697	-0.527870	0.487967
12635	7.975456	-1.997713	2.445850	-0.044574	0.016216	-0.117510	-0.677727	-0.106992	-0.413192	0.663362	0.213269	-0.527585	0.485923
12636	9.302691	-2.219754	2.615429	-0.176848	-0.109687	-0.180053	-0.679196	-0.109536	-0.410331	0.664703	0.213893	-0.530019	0.481144
12637	10.627285	-2.035180	2.897402	-0.350307	-0.015069	-0.244509	-0.678796	-0.110642	-0.410224	0.668389	0.212081	-0.532559	0.473981
12638	9.702757	-1.940693	3.193728	-0.440532	0.109773	-0.237937	-0.677048	-0.110581	-0.413664	0.673643	0.207691	-0.534263	0.466512
12639	8.449488	-1.505895	3.265193	-0.508394	0.063378	-0.233749	-0.676359	-0.108301	-0.418108	0.678592	0.202866	-0.537179	0.458036
12640	8.041064	-1.861344	3.235667	-0.571364	-0.031568	-0.269624	-0.675311	-0.105100	-0.418447	0.682984	0.198292	-0.541739	0.448031
12641	8.762372	-2.080550	3.399912	-0.718310	-0.085439	-0.286657	-0.672911	-0.103096	-0.421722	0.687420	0.192448	-0.548159	0.435821
12642	9.076659	-2.026915	3.354672	-0.852253	-0.076599	-0.288815	-0.673470	-0.096460	-0.421190	0.692262	0.184543	-0.555472	0.422099
12643	8.957895	-1.947988	3.334325	-0.900052	-0.046079	-0.313912	-0.675056	-0.090065	-0.424216	0.697629	0.176036	-0.562454	0.407395
12644	8.850508	-2.069458	2.986388	-0.931250	-0.019249	-0.332941	-0.675078	-0.081460	-0.425628	0.703261	0.166921	-0.569060	0.392086
12645	8.938266	-2.114696	2.618079	-0.939018	0.041367	-0.400768	-0.673485	-0.074328	-0.429718	0.709892	0.158019	-0.574391	0.375711
12646	9.362581	-2.399037	2.536428	-0.886111	0.156504	-0.526105	-0.670940	-0.071466	-0.434954	0.718281	0.150279	-0.577074	0.358433
12647	9.630480	-2.725107	2.837963	-0.772704	0.265023	-0.491159	-0.665201	-0.070490	-0.441834	0.727067	0.142998	-0.577242	0.343098
12648	10.330763	-2.722366	3.364228	-0.647168	0.296388	-0.452944	-0.658240	-0.069732	-0.452419	0.735336	0.136768	-0.576030	0.329796
12649	9.859956	-1.634450	3.477766	-0.403455	0.307210	-0.521846	-0.653132	-0.074569	-0.460201	0.743360	0.134864	-0.572693	0.318198
12650	8.966762	-1.320530	3.004052	-0.211849	0.287755	-0.523508	-0.644029	-0.084894	-0.468913	0.750490	0.135872	-0.568340	0.308696
12651	9.097856	-1.354405	3.111928	-0.211864	0.265279	-0.435448	-0.638395	-0.089452	-0.476429	0.756742	0.136056	-0.564454	0.300370
12652	8.929358	-1.018850	3.193241	-0.304070	0.243976	-0.369881	-0.631694	-0.095934	-0.484256	0.762493	0.134158	-0.561583	0.291942
12653	8.453731	-0.837082	2.930772	-0.348784	0.118852	-0.380669	-0.627802	-0.097199	-0.490639	0.766963	0.132481	-0.560757	0.282432
12654	8.384048	-0.245148	3.020717	-0.449418	-0.040857	-0.395729	-0.625641	-0.104075	-0.492902	0.769865	0.130251	-0.562867	0.271153
12655	8.480762	0.418281	2.662291	-0.570122	-0.118603	-0.495965	-0.626568	-0.105479	-0.492131	0.772637	0.127798	-0.566426	0.256634
12656	9.653234	0.798939	2.892455	-0.724158	-0.169242	-0.552212	-0.626045	-0.106320	-0.490965	0.775261	0.123712	-0.571282	0.239380
12657	10.748692	0.541106	3.405881	-0.800976	-0.089201	-0.466077	-0.627107	-0.103132	-0.491949	0.778346	0.117210	-0.575243	0.222562
12658	10.540380	-0.065381	3.750746	-0.760819	-0.020567	-0.251390	-0.626603	-0.094805	-0.492842	0.780899	0.108335	-0.578320	0.209776
12659	9.369361	-0.563124	3.790083	-0.712453	-0.051270	-0.091253	-0.628738	-0.085521	-0.494752	0.782197	0.098657	-0.581822	0.199796
12660	8.311188	-0.137542	3.445264	-0.711227	-0.148733	0.011182	-0.631967	-0.070311	-0.495217	0.781728	0.087983	-0.586984	0.191336
12661	8.099512	0.245537	3.213463	-0.696666	-0.261181	-0.057291	-0.634553	-0.058190	-0.491925	0.780091	0.078958	-0.593506	0.181588
12662	8.780940	0.249543	3.200200	-0.641592	-0.281441	-0.135907	-0.640324	-0.048348	-0.486148	0.778163	0.071572	-0.599985	0.171344
12663	9.340273	0.149587	3.023619	-0.516980	-0.197668	-0.088835	-0.644768	-0.039877	-0.480409	0.776877	0.065503	-0.604586	0.163243
12664	9.169327	-0.024564	2.659450	-0.327285	-0.061283	-0.017487	-0.646954	-0.030533	-0.476251	0.776588	0.060824	-0.606603	0.158884
12665	9.250274	0.384681	2.028989	-0.180924	0.075853	0.134212	-0.647754	-0.024979	-0.477981	0.777384	0.056424	-0.606080	0.158610
12666	9.878439	-0.269192	2.717072	-0.121642	0.255749	0.305685	-0.645104	-0.017140	-0.482328	0.779608	0.050011	-0.602847	0.162128
12667	11.176379	-0.386208	3.511135	-0.212796	0.288184	0.471992	-0.638084	-0.003537	-0.490021	0.781811	0.040377	-0.599396	0.166929
12668	10.814151	-1.632978	3.262028	-0.281023	0.367611	0.458533	-0.633334	0.015861	-0.497714	0.784831	0.029253	-0.594940	0.170969
12669	8.578472	-2.087662	2.428217	-0.280710	0.371790	0.457364	-0.625893	0.034104	-0.510461	0.787886	0.018414	-0.590212	0.174773
12670	9.416816	-2.608586	3.004373	-0.068937	0.215153	0.408518	-0.617969	0.048102	-0.515779	0.788973	0.011748	-0.587223	0.180424
12671	8.795966	-2.266697	2.863768	0.353544	0.082299	0.230579	-0.615580	0.053573	-0.519381	0.789082	0.014563	-0.584623	0.188024
12672	8.437727	-2.410937	2.574574	0.535985	-0.059164	0.255770	-0.615026	0.050552	-0.521027	0.787201	0.020246	-0.583610	0.198250
12673	9.165370	-2.384542	2.696163	0.400859	-0.181186	0.181787	-0.617666	0.044124	-0.518630	0.784236	0.025362	-0.584885	0.205526
12674	9.848240	-2.057047	3.065217	0.272647	-0.171957	0.092420	-0.622979	0.038183	-0.513039	0.781673	0.029261	-0.586531	0.210031
12675	9.477799	-2.134888	3.147731	0.182373	-0.081075	0.031835	-0.624574	0.035505	-0.510707	0.780535	0.032280	-0.587021	0.212440
12676	8.505924	-1.878389	3.098770	0.092146	-0.024842	0.070458	-0.626034	0.035204	-0.509911	0.779867	0.032994	-0.587097	0.214562
12677	8.101139	-2.025129	3.072131	-0.021139	-0.069550	0.084570	-0.627105	0.036287	-0.508827	0.778763	0.032151	-0.588292	0.215422
12678	8.498782	-2.239453	3.265717	-0.177961	-0.147851	0.022088	-0.629659	0.040656	-0.505820	0.777019	0.029754	-0.591405	0.213531
12679	8.809659	-2.339585	3.298274	-0.301724	-0.096905	-0.048872	-0.634201	0.045974	-0.502780	0.776316	0.026206	-0.594109	0.209001
12680	8.765588	-2.424405	3.099526	-0.336262	-0.063603	-0.142880	-0.635830	0.048262	-0.498766	0.776297	0.022946	-0.596446	0.202705
12681	8.828225	-2.646720	2.518610	-0.318423	-0.012772	-0.263132	-0.637307	0.050719	-0.497124	0.777395	0.021304	-0.597743	0.194695
12682	9.402509	-2.667745	2.437243	-0.239210	0.131717	-0.380617	-0.637935	0.047979	-0.499944	0.780504	0.021616	-0.596473	0.185921
12683	9.542699	-2.776544	2.727872	-0.153385	0.372208	-0.438590	-0.631385	0.040629	-0.505017	0.786632	0.023136	-0.590963	0.177308
12684	11.576714	-2.620121	3.908362	0.056668	0.239159	-0.719265	-0.628076	0.026938	-0.515072	0.791875	0.031670	-0.586634	0.166706
12685	10.300794	-1.214581	3.144244	0.392559	0.387455	-0.510833	-0.621187	0.004243	-0.522167	0.797826	0.042643	-0.578763	0.163365
12686	9.142271	-1.339879	2.641348	0.273933	0.328931	-0.382603	-0.615100	-0.011092	-0.531483	0.802582	0.050360	-0.572290	0.160658
12687	7.741492	-0.355728	2.542433	0.069222	0.331776	-0.329112	-0.608116	-0.022141	-0.539402	0.807359	0.054238	-0.566364	0.156403
12688	7.301377	0.082652	2.316698	0.006417	0.140434	-0.342672	-0.603017	-0.030613	-0.544487	0.809977	0.057776	-0.563724	0.151046
12689	8.946985	0.290203	2.906370	0.061292	-0.107221	-0.320617	-0.602541	-0.043583	-0.548045	0.809664	0.062821	-0.564887	0.146289
12690	10.871499	-0.025252	3.816312	0.177505	-0.075394	-0.118162	-0.604797	-0.051978	-0.543185	0.808911	0.067245	-0.565468	0.146242
12691	10.355680	0.028011	4.010594	0.101086	0.016068	0.098557	-0.604548	-0.052835	-0.540962	0.808681	0.067866	-0.565042	0.148851
12692	8.788316	-0.006755	3.980928	-0.064511	-0.072237	0.150012	-0.606265	-0.049505	-0.542729	0.807486	0.065337	-0.566636	0.150405
12693	8.052887	-0.143266	3.724772	-0.220643	-0.190499	0.095077	-0.610146	-0.042928	-0.540196	0.805349	0.061427	-0.570464	0.149030
12694	8.193460	-0.262274	3.620551	-0.255104	-0.340421	0.087807	-0.616436	-0.033631	-0.535482	0.801471	0.057322	-0.576828	0.147064
12695	8.811671	-0.250353	3.599175	-0.155463	-0.376764	0.117165	-0.625791	-0.029141	-0.525566	0.796981	0.054753	-0.583393	0.146545
12696	9.148042	-0.206685	3.340196	0.006407	-0.310897	0.177983	-0.632889	-0.022384	-0.517863	0.792789	0.053682	-0.588543	0.149068
12697	8.954833	-0.028306	2.945240	0.121776	-0.160788	0.247801	-0.638505	-0.018495	-0.512206	0.790069	0.053372	-0.590936	0.154067
12698	9.140481	0.015741	2.549304	0.195519	-0.001087	0.384133	-0.640115	-0.014229	-0.511319	0.788619	0.051918	-0.590773	0.162396
12699	9.713390	-0.151291	2.940494	0.121421	0.104754	0.503386	-0.639349	-0.004788	-0.512455	0.788109	0.047787	-0.589184	0.171650
12700	10.020745	0.048237	3.318822	-0.078292	0.184681	0.350708	-0.636455	0.007896	-0.516444	0.789114	0.041780	-0.586892	0.176382
12701	10.191406	-0.652443	3.764978	-0.180300	0.335968	0.116029	-0.629286	0.016511	-0.523842	0.792845	0.036681	-0.582265	0.176122
12702	10.299135	-2.258380	3.579809	-0.358225	0.279480	0.437562	-0.623597	0.031064	-0.530979	0.794742	0.024914	-0.579405	0.179037
12703	8.838197	-3.020965	2.546951	-0.325020	0.225588	0.540082	-0.617933	0.052265	-0.538116	0.795573	0.012909	-0.577175	0.183754
12704	9.489960	-3.379024	3.248387	0.032851	0.052616	0.463678	-0.611890	0.068566	-0.540869	0.794418	0.007879	-0.576348	0.191472
12705	7.981096	-2.587132	3.057217	0.511423	-0.086543	0.445868	-0.611620	0.073175	-0.543680	0.791607	0.011356	-0.575763	0.204271
12706	7.931960	-2.770216	2.527871	0.764370	-0.333943	0.502004	-0.614949	0.073664	-0.541141	0.785374	0.019030	-0.577969	0.220856
12707	9.301941	-3.170118	2.722987	0.671139	-0.466635	0.407952	-0.624267	0.068876	-0.531409	0.777818	0.027023	-0.582401	0.234688
12708	10.524242	-3.040619	2.795874	0.608820	-0.389929	0.216632	-0.631724	0.064403	-0.523136	0.771829	0.035794	-0.585696	0.244865
12709	9.507976	-2.823688	3.067005	0.600786	-0.252365	0.105219	-0.639526	0.052202	-0.517387	0.767866	0.045156	-0.586705	0.253219
12710	8.106592	-2.366233	2.960605	0.624221	-0.194394	0.047479	-0.644416	0.040453	-0.512310	0.764702	0.055165	-0.586558	0.261032
12711	7.774719	-2.535104	2.902910	0.549737	-0.260015	0.145168	-0.647727	0.034839	-0.509101	0.760235	0.063278	-0.587800	0.269312
12712	8.271532	-2.870705	3.010149	0.390476	-0.294591	0.185772	-0.653173	0.030566	-0.504135	0.755226	0.068610	-0.590415	0.276290
12713	8.674682	-2.998733	3.078920	0.280667	-0.263896	0.168811	-0.659306	0.027920	-0.496890	0.750772	0.072315	-0.593071	0.281741
12714	8.772637	-2.876670	3.160724	0.196249	-0.161414	0.137077	-0.664477	0.025060	-0.493876	0.747777	0.074546	-0.594613	0.285846
12715	8.490243	-2.902910	3.118445	0.119052	-0.077118	0.045913	-0.667146	0.025554	-0.491209	0.746429	0.076179	-0.595143	0.287829
12716	8.763401	-2.826018	2.977629	0.046199	-0.077344	-0.121315	-0.668752	0.024393	-0.488320	0.746125	0.078751	-0.595881	0.286394
12717	8.485870	-2.902862	2.677844	0.062181	-0.132013	-0.197441	-0.671123	0.018950	-0.486960	0.745586	0.082704	-0.597162	0.284005
12718	9.517736	-2.919990	2.547220	0.052331	-0.130649	-0.290579	-0.674964	0.011378	-0.482731	0.745569	0.087683	-0.598357	0.280014
12719	10.601802	-2.155911	3.298232	-0.008537	0.125636	-0.565213	-0.674238	-0.003423	-0.483690	0.750211	0.093515	-0.595488	0.271720
12720	10.963448	-1.812006	3.750005	-0.018988	0.307062	-0.761773	-0.669613	-0.019758	-0.491697	0.757933	0.100613	-0.589516	0.260549
12721	10.553206	-2.035388	3.853159	0.106383	0.223656	-0.842663	-0.663671	-0.037898	-0.498299	0.764656	0.110875	-0.583753	0.249479
12722	9.141921	-1.453387	2.368538	0.212029	0.141251	-0.520762	-0.660503	-0.059128	-0.503755	0.768374	0.119476	-0.579377	0.244231
12723	8.968980	-1.182752	1.737126	0.164766	0.101945	-0.332389	-0.658039	-0.072350	-0.507728	0.770768	0.125256	-0.576197	0.241299
12724	8.606262	-0.781590	1.743952	0.110052	0.148829	-0.282476	-0.651830	-0.090485	-0.514596	0.773541	0.129488	-0.572684	0.238539
12725	8.530809	-0.340415	1.860942	0.181652	0.119484	-0.229618	-0.647401	-0.100092	-0.518116	0.775499	0.134283	-0.569404	0.237377
12726	9.057687	-0.066778	2.172297	0.279175	0.014054	-0.142920	-0.647630	-0.108678	-0.518417	0.775573	0.140145	-0.567505	0.238294
12727	10.059599	-0.095248	2.652406	0.317617	-0.048981	-0.013953	-0.649733	-0.116482	-0.516315	0.774141	0.145432	-0.566769	0.241512
12728	10.949475	-0.151242	3.074176	0.300040	0.025892	0.098107	-0.647609	-0.121743	-0.514852	0.773065	0.148832	-0.565227	0.246451
12729	9.707184	-0.319898	3.265131	0.185096	0.111236	0.290407	-0.648362	-0.124196	-0.518588	0.772280	0.147853	-0.563521	0.253314
12730	8.615841	-0.502903	3.319216	0.109023	0.056719	0.309514	-0.649421	-0.118913	-0.520981	0.771002	0.145758	-0.563029	0.259441
12731	8.279992	-0.500373	3.351225	0.076508	-0.059185	0.258637	-0.649721	-0.111865	-0.519915	0.768733	0.144318	-0.564346	0.264075
12732	8.489528	-0.444614	3.414979	0.102002	-0.156420	0.205978	-0.653453	-0.106931	-0.518735	0.765573	0.144365	-0.566837	0.267864
12733	9.034887	-0.382425	3.514652	0.159392	-0.219387	0.174310	-0.659451	-0.105951	-0.513397	0.761667	0.145998	-0.569868	0.271658
12734	9.108107	-0.362655	3.426070	0.221810	-0.191848	0.170726	-0.665968	-0.106073	-0.508868	0.757883	0.148463	-0.572107	0.276164
12735	8.826433	-0.331652	3.035902	0.256621	-0.118854	0.186482	-0.669178	-0.105048	-0.504868	0.754717	0.150888	-0.573050	0.281511
12736	8.793450	-0.252359	2.476018	0.248543	-0.075757	0.231094	-0.672255	-0.102208	-0.501888	0.751775	0.152406	-0.573514	0.287555
12737	9.254766	-0.445095	2.423873	0.268873	-0.023730	0.343795	-0.675458	-0.099777	-0.499443	0.748676	0.152690	-0.573382	0.295640
12738	9.440067	-0.222825	3.255734	0.241661	0.054464	0.373766	-0.675592	-0.095601	-0.501205	0.746316	0.151694	-0.572291	0.304113
12739	10.073932	-0.033555	3.209886	0.199206	0.206519	0.382250	-0.673594	-0.090961	-0.505084	0.745729	0.149134	-0.569152	0.312592
12740	10.610956	-1.286908	3.956918	0.139351	0.278618	0.521540	-0.671441	-0.080848	-0.514393	0.745163	0.143524	-0.565674	0.322717
12741	11.248920	-2.849184	4.241989	0.001347	0.232638	0.652915	-0.666806	-0.067556	-0.521284	0.743526	0.134714	-0.564027	0.333008
12742	9.145578	-2.355235	3.135319	-0.052072	0.184570	0.563576	-0.665356	-0.051245	-0.528355	0.741937	0.126345	-0.563144	0.341228
12743	8.086246	-2.082857	3.035332	0.170906	0.018058	0.405253	-0.663376	-0.041198	-0.532654	0.738929	0.124232	-0.562724	0.349129
12744	7.121860	-2.297499	2.558158	0.519398	-0.143047	0.285021	-0.664826	-0.036886	-0.535195	0.733989	0.129674	-0.561919	0.358736
12745	8.360171	-2.882487	2.029670	0.588623	-0.376198	0.387333	-0.673075	-0.040670	-0.527297	0.725356	0.136656	-0.564191	0.369963
12746	10.137912	-3.442704	2.355949	0.542372	-0.432336	0.389391	-0.682811	-0.045634	-0.514929	0.716023	0.143309	-0.567480	0.380447
12747	10.875573	-2.899565	2.719544	0.387347	-0.244668	0.299721	-0.693205	-0.044467	-0.505863	0.709770	0.147312	-0.568950	0.388358
12748	9.100148	-2.283045	2.788708	0.343343	-0.137695	0.220438	-0.696134	-0.046060	-0.502708	0.705452	0.150743	-0.568904	0.394922
12749	7.896118	-2.194463	2.737876	0.335234	-0.167417	0.139060	-0.699629	-0.047437	-0.495193	0.701371	0.155211	-0.569109	0.400129
12750	7.959268	-2.632205	2.759242	0.236808	-0.236455	0.129612	-0.703765	-0.050601	-0.489292	0.696893	0.158942	-0.570957	0.403840
12751	8.587394	-3.004239	2.766070	0.068646	-0.265500	0.155452	-0.708680	-0.051938	-0.485986	0.692324	0.160235	-0.574673	0.405911
12752	9.072657	-3.186996	3.110632	-0.097419	-0.219644	0.089001	-0.714037	-0.047219	-0.480051	0.689394	0.159625	-0.578825	0.405238
12753	8.796794	-2.894611	3.227711	-0.181218	-0.147064	0.022215	-0.718312	-0.044264	-0.476136	0.688037	0.157993	-0.582456	0.402976
12754	8.374363	-2.746310	3.096716	-0.259074	-0.141463	-0.061361	-0.723141	-0.038288	-0.470576	0.687717	0.156240	-0.586333	0.398558
12755	8.525276	-2.783969	2.872342	-0.254087	-0.180106	-0.210616	-0.727660	-0.040319	-0.466891	0.688021	0.156550	-0.590209	0.392138
12756	8.850753	-2.955429	2.537909	-0.172358	-0.197855	-0.339934	-0.730960	-0.045359	-0.465252	0.689080	0.159404	-0.593323	0.384352
12757	8.966380	-3.245297	2.097672	-0.136104	-0.123602	-0.302277	-0.733087	-0.053061	-0.460379	0.690306	0.161935	-0.595150	0.378221
12758	9.643442	-2.683353	2.344283	-0.100007	0.016322	-0.443242	-0.734114	-0.061383	-0.460273	0.694163	0.165673	-0.594265	0.370864
12759	9.993645	-2.167242	3.038496	-0.127376	0.231631	-0.674565	-0.731496	-0.081119	-0.463849	0.702227	0.170055	-0.589747	0.360773
12760	10.915039	-2.665275	3.455666	-0.055937	0.087529	-0.783143	-0.727395	-0.102606	-0.470109	0.709011	0.177849	-0.586221	0.349310
12761	9.899556	-0.956220	2.043327	0.218531	-0.104416	-0.891253	-0.722161	-0.128491	-0.467365	0.713080	0.191971	-0.582958	0.338857
12762	9.880289	-1.886087	1.408222	0.324228	-0.111665	-0.498977	-0.723153	-0.154176	-0.463384	0.713865	0.203145	-0.580433	0.335003
12763	9.061255	-0.923820	1.080048	0.148840	0.061451	-0.407491	-0.719799	-0.172181	-0.460865	0.716610	0.209478	-0.576982	0.331182
12764	8.702485	-0.276608	1.005536	0.095402	0.072521	-0.515587	-0.715367	-0.193349	-0.459340	0.720410	0.216317	-0.573146	0.325146
12765	9.479840	-0.435848	1.411485	0.261013	0.004322	-0.498678	-0.711604	-0.212725	-0.457643	0.722435	0.225699	-0.569335	0.320945
12766	10.424471	-0.281133	1.834990	0.480925	0.046681	-0.219942	-0.707468	-0.225446	-0.456080	0.722167	0.234835	-0.564584	0.323377
12767	10.550614	-0.292780	2.132169	0.591141	0.098275	0.092175	-0.707949	-0.237637	-0.456319	0.719743	0.241649	-0.559899	0.331797
12768	9.866174	0.074220	2.405036	0.597726	0.125422	0.147915	-0.707954	-0.246006	-0.451737	0.717217	0.247748	-0.554830	0.341151
12769	9.115155	0.245285	2.446614	0.431819	0.163823	0.132673	-0.707933	-0.256284	-0.449568	0.715856	0.251331	-0.550326	0.348602
12770	8.587486	0.363619	2.692947	0.346016	0.102024	0.111721	-0.707922	-0.261282	-0.448613	0.714436	0.254346	-0.547029	0.354471
12771	8.949425	0.248900	2.687795	0.302824	0.021266	0.148321	-0.707668	-0.259346	-0.448180	0.711976	0.256900	-0.545461	0.359952
12772	9.403882	0.170587	2.831154	0.285023	-0.018395	0.221610	-0.709277	-0.260233	-0.445021	0.708701	0.258664	-0.544830	0.366055
12773	9.400918	0.105954	2.970746	0.283606	-0.013352	0.232975	-0.713803	-0.260602	-0.441303	0.705294	0.260252	-0.544255	0.372310
12774	9.145546	0.114005	2.879903	0.317528	0.005029	0.273011	-0.717812	-0.260429	-0.436260	0.701636	0.261722	-0.543252	0.379587
12775	9.033382	0.071517	2.857674	0.350853	-0.030758	0.310306	-0.722363	-0.257215	-0.431151	0.697027	0.263523	-0.542722	0.387508
12776	9.028565	0.081213	2.862767	0.394213	-0.080497	0.339693	-0.725464	-0.254414	-0.425139	0.691407	0.265942	-0.542583	0.396023
12777	9.315846	0.089223	2.793287	0.441921	-0.067635	0.381502	-0.732538	-0.252495	-0.418192	0.685219	0.268475	-0.542091	0.405626
12778	9.381783	0.109215	2.690347	0.478763	-0.043683	0.395426	-0.737637	-0.250153	-0.410327	0.678912	0.271094	-0.540917	0.415927
12779	9.423211	0.118605	2.687103	0.528832	-0.006609	0.454705	-0.745382	-0.246447	-0.402812	0.672105	0.273461	-0.539088	0.427642
12780	9.660581	-0.040718	2.860959	0.549178	0.066096	0.481074	-0.750460	-0.242399	-0.398343	0.665625	0.275075	-0.536106	0.440303
12781	10.372157	-0.620117	3.335089	0.586150	0.146545	0.548534	-0.752887	-0.234694	-0.396194	0.659052	0.275765	-0.531990	0.454523
12782	11.012736	-0.867863	3.728409	0.543743	0.172447	0.572411	-0.757291	-0.227275	-0.394828	0.652600	0.275250	-0.527893	0.468699
12783	9.815563	-1.779679	3.253951	0.388320	0.131875	0.580505	-0.761578	-0.216397	-0.393130	0.646358	0.273010	-0.525710	0.480952
12784	8.586489	-1.481898	2.744180	0.245299	0.047625	0.481891	-0.765595	-0.203834	-0.392983	0.640849	0.270652	-0.525367	0.489948
12785	8.623831	-1.772670	2.666534	0.321892	-0.056334	0.392438	-0.769482	-0.195316	-0.390543	0.634644	0.271269	-0.525073	0.497935
12786	8.215260	-2.175432	2.524952	0.602576	-0.168827	0.310157	-0.775242	-0.190054	-0.384067	0.626465	0.277317	-0.522885	0.507177
12787	8.325005	-3.032526	2.234169	0.703422	-0.307197	0.387206	-0.781985	-0.188096	-0.369077	0.615316	0.285200	-0.521737	0.517530
12788	9.144790	-3.487402	2.339512	0.634280	-0.379034	0.415292	-0.791929	-0.183563	-0.352035	0.603365	0.292565	-0.522164	0.526974
12789	9.899249	-3.419439	2.632996	0.544362	-0.297625	0.380135	-0.798428	-0.182472	-0.334031	0.592950	0.298272	-0.522295	0.535399
12790	9.691120	-3.158936	2.946615	0.535233	-0.193357	0.314982	-0.806341	-0.177429	-0.322927	0.584313	0.303396	-0.520719	0.543489
12791	8.842780	-2.537019	3.125197	0.559231	-0.150373	0.254652	-0.809584	-0.173946	-0.316109	0.576485	0.308855	-0.518004	0.551313
12792	8.143729	-2.215928	3.170132	0.541568	-0.199786	0.145390	-0.812714	-0.175230	-0.304771	0.569437	0.315786	-0.515231	0.557278
12793	8.181990	-2.768872	3.091153	0.503026	-0.287911	0.154038	-0.816908	-0.174582	-0.293650	0.561494	0.323037	-0.513914	0.562373
12794	8.664149	-3.136995	3.077195	0.408060	-0.309118	0.203214	-0.822040	-0.172849	-0.281446	0.553374	0.328999	-0.514112	0.566768
12795	8.669186	-3.112498	3.053213	0.317430	-0.301473	0.205242	-0.824519	-0.171076	-0.270315	0.545790	0.333677	-0.515239	0.570352
12796	8.460675	-3.030096	2.788001	0.253366	-0.247987	0.175881	-0.829652	-0.166837	-0.259116	0.539529	0.337465	-0.516244	0.573164
12797	8.607964	-2.886188	2.391952	0.140853	-0.149515	0.085778	-0.832638	-0.165593	-0.250366	0.535997	0.339652	-0.516878	0.574614
12798	9.055353	-2.999026	2.149973	-0.006022	0.013675	-0.105148	-0.831583	-0.164472	-0.250615	0.537393	0.340536	-0.516114	0.573472
12799	9.182017	-2.902470	2.540696	-0.057465	0.149137	-0.458737	-0.827802	-0.173509	-0.255833	0.544499	0.342752	-0.512096	0.569033
12800	10.085774	-3.080127	2.977363	-0.051629	0.181251	-0.678309	-0.822133	-0.191109	-0.261631	0.554383	0.347057	-0.506040	0.562258
12801	11.852309	-2.150760	3.618104	0.138255	0.110896	-1.031271	-0.811931	-0.218917	-0.267138	0.565972	0.357511	-0.496057	0.552982
12802	9.933059	-0.952592	2.568058	0.515942	0.226320	-0.955719	-0.801469	-0.254532	-0.268449	0.574967	0.370253	-0.480868	0.548718
12803	10.478146	-1.847801	2.312683	0.407647	0.240022	-0.476319	-0.790756	-0.282363	-0.271718	0.579386	0.376677	-0.470150	0.548985
12804	8.748265	-1.444815	1.898308	0.193108	0.328657	-0.211462	-0.778730	-0.299326	-0.279000	0.583333	0.377295	-0.462641	0.550759
12805	7.895390	-0.847334	1.655316	0.070989	0.209609	-0.124416	-0.774275	-0.304713	-0.287580	0.586032	0.376799	-0.458591	0.551618
12806	8.374260	-0.475247	1.882010	0.211966	0.085165	-0.173989	-0.771604	-0.307016	-0.289623	0.587139	0.379946	-0.453967	0.552107
12807	9.945355	-0.515398	2.537677	0.433232	-0.008669	-0.125800	-0.767884	-0.315869	-0.287584	0.585057	0.386126	-0.448453	0.554532
12808	10.600450	-0.826073	2.682778	0.677482	0.041967	0.069153	-0.766714	-0.324806	-0.281045	0.579396	0.392942	-0.440973	0.561640
12809	10.022279	-0.598361	2.956050	0.850773	0.074095	0.273608	-0.771409	-0.330529	-0.270311	0.570114	0.399373	-0.432795	0.572853
12810	8.876133	-0.184670	2.877031	0.847202	0.081333	0.385938	-0.773319	-0.330362	-0.263172	0.559546	0.404704	-0.425200	0.585088
12811	8.438511	-0.067005	3.114010	0.824262	0.001594	0.363022	-0.777122	-0.325539	-0.253290	0.548486	0.410640	-0.418539	0.596124
12812	8.623509	-0.063451	3.087994	0.813064	-0.091508	0.289549	-0.781974	-0.326009	-0.241923	0.537527	0.418178	-0.412196	0.605216
12813	9.008099	-0.003714	3.314840	0.788062	-0.155138	0.284263	-0.787126	-0.324307	-0.227345	0.526099	0.426011	-0.406743	0.613429
12814	9.352851	-0.099039	3.545242	0.730074	-0.163990	0.362976	-0.792030	-0.321514	-0.211166	0.514039	0.432708	-0.402578	0.621659
12815	8.915737	0.064690	3.567357	0.619118	-0.171598	0.352726	-0.798519	-0.315389	-0.196886	0.502850	0.438204	-0.399708	0.628771
12816	8.896100	0.008152	3.426562	0.490362	-0.200515	0.365232	-0.802859	-0.309332	-0.186448	0.492338	0.442716	-0.398756	0.634507
12817	8.948113	-0.279781	3.300188	0.375597	-0.217975	0.416145	-0.809866	-0.302219	-0.173991	0.481977	0.445712	-0.399805	0.639684
12818	9.188301	-0.033908	3.051153	0.256125	-0.243837	0.343160	-0.816342	-0.292034	-0.163060	0.473351	0.448553	-0.401947	0.642789
12819	9.365055	0.171926	2.740056	0.167865	-0.234762	0.257965	-0.821882	-0.282659	-0.153075	0.466674	0.450977	-0.404291	0.644503
12820	9.618912	-0.125852	2.688787	0.094759	-0.101336	0.249032	-0.823939	-0.276802	-0.146877	0.461802	0.451167	-0.406282	0.646625
12821	10.302414	-0.926186	3.187056	0.044654	0.071009	0.399018	-0.829016	-0.266204	-0.145574	0.456862	0.447322	-0.408591	0.651333
12822	9.904749	-1.081550	3.276359	0.077028	0.248206	0.451717	-0.830606	-0.253406	-0.151111	0.452308	0.441099	-0.409363	0.658233
12823	10.885883	-1.737293	3.859404	0.045705	0.100004	0.582453	-0.834050	-0.238123	-0.157508	0.445096	0.435303	-0.412902	0.664766
12824	9.406662	-1.878043	2.806765	0.043303	0.072996	0.398985	-0.838562	-0.223562	-0.162328	0.440029	0.431426	-0.415168	0.669240
12825	8.545171	-2.027415	2.054520	0.177334	-0.002710	0.391276	-0.842301	-0.211813	-0.163386	0.433275	0.429672	-0.416137	0.674155
12826	7.714765	-2.191352	1.717839	0.375354	-0.028160	0.481226	-0.846485	-0.201117	-0.158132	0.423320	0.429286	-0.415455	0.681110
12827	8.344678	-3.095090	1.729163	0.563086	-0.170614	0.543270	-0.850685	-0.187939	-0.152037	0.409625	0.431732	-0.413854	0.688868
12828	9.735606	-4.029717	2.187384	0.623388	-0.224532	0.471734	-0.856393	-0.173744	-0.139977	0.395859	0.435990	-0.411155	0.695816
12829	10.584455	-3.600172	2.638808	0.672740	-0.166636	0.419510	-0.862088	-0.162874	-0.127850	0.382696	0.440048	-0.406794	0.703150
12830	9.657058	-3.121849	3.131959	0.706797	-0.080597	0.285137	-0.864157	-0.155643	-0.120834	0.371788	0.444244	-0.399960	0.710249
12831	8.164161	-2.034861	3.244881	0.717146	-0.096727	0.225403	-0.866607	-0.152431	-0.113895	0.361367	0.448998	-0.392514	0.716762
12832	7.687186	-2.079239	3.017966	0.613864	-0.197329	0.131143	-0.868013	-0.150067	-0.104870	0.352420	0.455218	-0.386312	0.720652
12833	7.938778	-2.774764	2.934451	0.348444	-0.281236	0.037586	-0.870105	-0.151093	-0.091161	0.346489	0.461302	-0.383655	0.721079
12834	8.742063	-3.146444	2.992931	0.063601	-0.303284	0.060325	-0.872450	-0.147644	-0.081053	0.342722	0.465670	-0.385413	0.719132
12835	8.732969	-3.089868	2.713059	-0.142376	-0.232334	0.093390	-0.873049	-0.146923	-0.072858	0.340858	0.467172	-0.389993	0.716570
12836	8.544483	-2.940442	2.298210	-0.266517	-0.105633	0.050451	-0.873767	-0.144371	-0.067131	0.341817	0.466494	-0.395020	0.713795
12837	8.814702	-3.393905	2.043367	-0.299350	0.029769	-0.095521	-0.874553	-0.144646	-0.067922	0.346123	0.464629	-0.398303	0.711107
12838	8.975040	-3.420742	2.150667	-0.099498	0.122183	-0.284221	-0.872384	-0.152903	-0.070476	0.352076	0.464484	-0.396246	0.709427
12839	9.539901	-3.716402	2.545054	0.066316	0.151401	-0.343813	-0.869365	-0.165241	-0.078128	0.357418	0.465364	-0.391188	0.708986
12840	10.244450	-2.980335	3.050183	0.214651	0.251735	-0.468656	-0.867275	-0.181497	-0.083478	0.364033	0.466990	-0.381982	0.709570
12841	11.311191	-2.324475	3.502217	0.387471	0.236238	-0.685423	-0.860831	-0.198421	-0.087290	0.371796	0.471477	-0.368466	0.709725
12842	10.209921	-1.795496	3.060586	0.483103	0.315077	-0.613311	-0.853552	-0.225443	-0.091572	0.378236	0.475075	-0.353456	0.711555
12843	9.154390	-1.840827	2.270719	0.289455	0.346144	-0.478497	-0.847610	-0.245257	-0.097284	0.384612	0.475538	-0.342310	0.713275
12844	7.929567	-0.768517	1.965593	-0.021352	0.340358	-0.489252	-0.838965	-0.267461	-0.108998	0.394122	0.473858	-0.335345	0.712510
12845	7.884689	-0.133361	1.859444	-0.143362	0.230384	-0.594826	-0.831406	-0.286652	-0.118797	0.405380	0.473295	-0.330077	0.709020
12846	9.625644	-0.259826	2.505116	-0.069698	0.086874	-0.595158	-0.823770	-0.302168	-0.123513	0.415047	0.475414	-0.324729	0.704464
12847	10.819909	-0.646889	3.212978	0.127435	0.103652	-0.246550	-0.819593	-0.318170	-0.125444	0.417889	0.476545	-0.319898	0.704229
12848	9.993557	-0.444365	3.322123	0.222288	0.120485	-0.027118	-0.817313	-0.322835	-0.127136	0.416946	0.476893	-0.315526	0.706522
12849	8.728800	-0.324392	3.333677	0.222635	0.101659	0.074672	-0.817187	-0.327302	-0.124325	0.414326	0.476783	-0.312407	0.709517
12850	8.161542	0.035934	3.240525	0.203156	0.004117	0.022862	-0.816533	-0.327724	-0.123283	0.412114	0.478282	-0.309733	0.710967
12851	8.284223	0.218844	3.288724	0.294683	-0.117222	-0.079803	-0.816705	-0.329460	-0.117645	0.409641	0.482815	-0.305874	0.711003
12852	8.795720	0.299322	3.297425	0.358073	-0.204594	-0.063592	-0.816375	-0.333601	-0.107576	0.405850	0.489050	-0.301861	0.710631
12853	9.261745	0.134945	3.531306	0.403925	-0.214589	-0.018305	-0.815932	-0.337632	-0.095263	0.400814	0.495430	-0.297775	0.710793
12854	9.049097	0.396426	3.539942	0.368781	-0.184794	0.102194	-0.816571	-0.339343	-0.081050	0.394622	0.500407	-0.295043	0.711910
12855	8.959908	0.540588	3.524683	0.257558	-0.214724	0.168695	-0.819311	-0.338263	-0.070063	0.388361	0.504449	-0.294814	0.712595
12856	9.124548	0.370649	3.397388	0.159313	-0.258194	0.198558	-0.822577	-0.332030	-0.061739	0.382425	0.508201	-0.296573	0.712409
12857	9.196714	0.573249	3.020860	0.034407	-0.285051	0.191854	-0.825333	-0.326518	-0.050796	0.377663	0.511347	-0.300233	0.711164
12858	9.600793	0.548044	2.790815	-0.003200	-0.205928	0.174807	-0.827918	-0.322895	-0.043584	0.374001	0.513215	-0.303645	0.710305
12859	9.806231	-0.068235	3.041232	0.043197	0.003030	0.295735	-0.830075	-0.319357	-0.040333	0.369408	0.511678	-0.306042	0.712785
12860	9.471370	-0.249149	3.416873	0.097660	0.185589	0.486216	-0.833788	-0.306871	-0.044805	0.362633	0.506766	-0.308270	0.718787
12861	9.431478	-0.804062	3.576973	0.170554	0.202972	0.719871	-0.840302	-0.289433	-0.048763	0.351817	0.500562	-0.311588	0.727032
12862	11.018053	-0.730499	4.035344	0.113575	0.063708	0.791410	-0.845913	-0.265332	-0.053122	0.339571	0.495456	-0.317407	0.733804
12863	10.097101	-1.472306	3.338995	-0.029025	0.004789	0.686044	-0.855010	-0.241063	-0.051651	0.329847	0.490760	-0.324538	0.738262
12864	8.179286	-1.334776	2.048620	-0.033903	-0.034260	0.554785	-0.860113	-0.214760	-0.054519	0.321774	0.487435	-0.330714	0.741280
12865	7.660194	-1.890760	2.018795	0.201050	-0.043174	0.622960	-0.865217	-0.196542	-0.053329	0.310307	0.485199	-0.334049	0.746125
12866	8.367961	-3.247481	1.881428	0.336482	-0.204827	0.706094	-0.869464	-0.175357	-0.045228	0.295145	0.485581	-0.337144	0.750623
12867	10.136118	-3.776359	2.235011	0.265913	-0.242892	0.577431	-0.873597	-0.154197	-0.035019	0.282215	0.486859	-0.340232	0.753370
12868	10.437303	-2.953312	2.651417	0.225063	-0.146567	0.419037	-0.877160	-0.138542	-0.027165	0.272729	0.487488	-0.341756	0.755762
12869	9.300419	-2.564750	2.862400	0.093826	-0.106728	0.253588	-0.878587	-0.124229	-0.021067	0.267226	0.487882	-0.343468	0.756698
12870	8.289577	-2.292140	2.923533	0.021380	-0.133365	0.117467	-0.879697	-0.120141	-0.016626	0.264348	0.489233	-0.345023	0.756128
12871	8.017705	-2.646159	2.658414	-0.060257	-0.210168	0.049443	-0.878412	-0.118375	-0.012908	0.262716	0.491746	-0.347603	0.753882
12872	8.849745	-3.109510	2.642282	-0.279666	-0.202149	-0.032581	-0.877945	-0.119582	-0.004759	0.264578	0.493565	-0.352578	0.749720
12873	8.950757	-3.305222	2.700119	-0.439671	-0.143853	-0.106054	-0.877418	-0.122924	-0.002983	0.269443	0.494110	-0.358963	0.744581
12874	8.810248	-3.201682	2.666096	-0.472089	-0.038262	-0.133605	-0.876879	-0.132655	0.000248	0.275840	0.493097	-0.364885	0.740018
12875	8.638263	-3.151533	2.215552	-0.495142	0.083080	-0.216094	-0.874982	-0.135909	-0.003786	0.284454	0.490661	-0.369714	0.735968
12876	8.553268	-3.181330	1.902303	-0.529326	0.219556	-0.418856	-0.871300	-0.145870	-0.012715	0.297430	0.487495	-0.372128	0.731713
12877	8.769309	-3.743673	1.656847	-0.323573	0.255416	-0.518701	-0.866372	-0.163397	-0.024836	0.309959	0.485629	-0.370414	0.728617
12878	9.881211	-4.135748	2.003324	-0.139532	0.333197	-0.361794	-0.862006	-0.177078	-0.034767	0.319063	0.482590	-0.366872	0.728499
12879	11.842136	-3.178539	3.049196	-0.036523	0.553828	-0.472903	-0.855953	-0.188915	-0.057728	0.330217	0.477687	-0.359471	0.730447
12880	9.716656	-1.210678	3.244966	0.381084	0.452110	-0.708709	-0.846492	-0.212747	-0.071458	0.340149	0.478638	-0.344114	0.732660
12881	9.483545	-1.598787	2.959094	0.372384	0.400302	-0.420112	-0.838542	-0.230271	-0.081359	0.345374	0.478142	-0.332058	0.736095
12882	8.175009	-0.677255	2.743349	0.087095	0.347782	-0.469449	-0.831107	-0.248338	-0.092586	0.353766	0.476732	-0.323888	0.736664
12883	7.646952	-0.358426	2.200734	-0.207299	0.202762	-0.427254	-0.823563	-0.262678	-0.102685	0.363266	0.475038	-0.321569	0.734146
12884	8.496294	-0.312135	2.404545	-0.291608	-0.001438	-0.471072	-0.815775	-0.278718	-0.109654	0.372955	0.475961	-0.321396	0.728746
12885	10.746449	-0.746989	3.101863	-0.196096	-0.040169	-0.275673	-0.809899	-0.289579	-0.111495	0.378518	0.476902	-0.322063	0.724957
12886	10.828436	-0.754677	3.734278	-0.052720	0.124209	-0.038352	-0.806961	-0.290480	-0.114568	0.380408	0.474968	-0.321550	0.725466
12887	8.970506	-0.525447	3.765933	-0.077754	0.210295	0.080280	-0.806520	-0.288595	-0.120863	0.381296	0.470863	-0.321952	0.727494
12888	7.891129	-0.336362	3.749974	-0.183755	0.099343	-0.012373	-0.805807	-0.285721	-0.128460	0.383875	0.468112	-0.323779	0.727102
12889	8.184885	-0.056185	3.650320	-0.259325	-0.076673	-0.220234	-0.806438	-0.285959	-0.132021	0.388998	0.468702	-0.326136	0.722935
12890	8.907151	-0.153927	3.586235	-0.205640	-0.142939	-0.264069	-0.803915	-0.290934	-0.130951	0.393839	0.470896	-0.327771	0.718133
12891	9.040225	-0.309173	3.471986	-0.108224	-0.173618	-0.145778	-0.801265	-0.294800	-0.129861	0.395831	0.473543	-0.329347	0.714566
12892	9.112094	-0.077188	3.512372	-0.012809	-0.138560	0.014526	-0.803283	-0.294316	-0.125880	0.394901	0.475326	-0.330819	0.713216
12893	9.028185	0.164947	3.633987	0.052272	-0.060269	0.112214	-0.806503	-0.288847	-0.122847	0.392458	0.475917	-0.331602	0.713807
12894	8.993027	-0.063098	3.428151	0.009753	-0.049817	0.135063	-0.811841	-0.284377	-0.119026	0.390179	0.475807	-0.333196	0.714387
12895	8.749870	-0.089150	3.118609	-0.115526	-0.058863	0.217357	-0.815600	-0.274053	-0.116948	0.387857	0.474364	-0.337322	0.714675
12896	9.567175	-0.151998	3.118205	-0.179879	-0.141700	0.276757	-0.821327	-0.264559	-0.116453	0.384915	0.473018	-0.343799	0.714070
12897	10.150780	-0.980225	3.582063	-0.134330	0.006170	0.385385	-0.826960	-0.249828	-0.113746	0.380810	0.469315	-0.349236	0.716074
12898	9.947162	-1.636599	3.824409	0.008956	0.199057	0.594896	-0.834541	-0.230883	-0.117270	0.373535	0.462392	-0.353137	0.722467
12899	10.300313	-1.935055	4.197011	0.108144	0.124838	0.695667	-0.842695	-0.204904	-0.118805	0.363427	0.456502	-0.356965	0.729454
12900	9.439839	-1.950933	3.226292	0.056058	0.089079	0.578695	-0.848327	-0.180559	-0.120653	0.355091	0.451481	-0.360773	0.734791
12901	8.643749	-1.658389	2.854152	0.087823	0.000969	0.414210	-0.851673	-0.165885	-0.122579	0.348303	0.449162	-0.363134	0.738290
12902	7.963874	-1.992163	1.952222	0.210900	-0.064296	0.411843	-0.857313	-0.149912	-0.119583	0.339922	0.448570	-0.364209	0.742017
12903	8.167014	-2.662291	1.804808	0.333520	-0.220453	0.390208	-0.862872	-0.136805	-0.108996	0.329583	0.451343	-0.364214	0.744992
12904	9.761749	-3.696132	2.295652	0.326083	-0.254063	0.332926	-0.863813	-0.124224	-0.097002	0.319823	0.454859	-0.364033	0.747192
12905	10.429240	-3.502085	2.670426	0.249793	-0.155893	0.282923	-0.868294	-0.113026	-0.087911	0.312208	0.456830	-0.363901	0.749272
12906	9.594600	-3.001220	3.028576	0.201274	-0.082956	0.133064	-0.869575	-0.103845	-0.081126	0.307768	0.458395	-0.362624	0.750771
12907	8.396605	-2.238335	3.243879	0.197464	-0.121012	0.025415	-0.871212	-0.102128	-0.075805	0.304724	0.461352	-0.360676	0.751140
12908	7.412890	-2.366539	3.088013	0.015212	-0.113422	-0.016914	-0.872316	-0.100957	-0.070762	0.304035	0.463301	-0.361000	0.750063
12909	7.649420	-2.747280	2.868883	-0.306112	-0.263380	-0.103553	-0.872097	-0.104090	-0.063837	0.306534	0.466211	-0.366265	0.744670
12910	8.823971	-3.299558	2.945273	-0.575183	-0.292409	-0.147968	-0.874286	-0.106455	-0.053846	0.311953	0.468112	-0.375233	0.736721
12911	9.414332	-3.494995	2.817466	-0.664582	-0.153577	-0.269318	-0.873930	-0.111113	-0.046688	0.320955	0.468269	-0.383488	0.728457
12912	8.949286	-3.355965	1.580724	-0.694603	0.044664	-0.390881	-0.873483	-0.121620	-0.047955	0.333454	0.466137	-0.389619	0.720917
12913	9.580741	-3.480811	2.063176	-0.633571	0.196253	-0.512630	-0.869804	-0.133398	-0.055601	0.348194	0.463089	-0.392728	0.714194
12914	9.402852	-3.079965	2.174693	-0.409325	0.409638	-0.624395	-0.863661	-0.155053	-0.068868	0.364082	0.459256	-0.389901	0.710286
12915	10.288256	-3.439728	2.848915	-0.237236	0.431913	-0.591507	-0.858448	-0.172961	-0.083372	0.377923	0.456022	-0.384798	0.707919
12916	10.164088	-2.126389	3.163477	-0.006559	0.410793	-0.683981	-0.852856	-0.188245	-0.097036	0.390793	0.455390	-0.375520	0.706318
12917	8.532092	-0.826283	2.551370	0.197907	0.387897	-0.520180	-0.849374	-0.208699	-0.108809	0.399166	0.455403	-0.365056	0.707112
12918	8.879674	-0.500223	2.431754	0.202644	0.218368	-0.576481	-0.843815	-0.229469	-0.115856	0.407055	0.458127	-0.355192	0.705878
12919	9.320901	-0.693980	2.927305	0.095418	0.015696	-0.487680	-0.840305	-0.247855	-0.115983	0.413123	0.462235	-0.349348	0.702584
12920	9.440415	-0.247142	2.819520	-0.024935	-0.118219	-0.470293	-0.837379	-0.261734	-0.111533	0.419136	0.466977	-0.346335	0.697359
12921	9.350968	0.179123	2.319152	-0.105341	-0.225582	-0.379711	-0.832226	-0.274507	-0.105099	0.423817	0.472001	-0.346229	0.691173
12922	9.535008	-0.021461	2.094115	-0.070453	-0.269626	-0.269986	-0.831983	-0.282480	-0.098797	0.426357	0.477008	-0.346955	0.685788
12923	10.287666	-0.310195	2.154946	0.052827	-0.222729	-0.111314	-0.830993	-0.288708	-0.087587	0.425807	0.481472	-0.347162	0.682899
12924	9.647991	0.097552	1.780833	0.206363	-0.169761	0.011232	-0.829459	-0.290446	-0.080380	0.422504	0.485484	-0.345917	0.682742
12925	9.259993	0.333929	1.781054	0.291494	-0.179469	0.037911	-0.830057	-0.291396	-0.071559	0.417885	0.490362	-0.343911	0.683112
12926	9.105667	0.594175	1.856125	0.305393	-0.185378	-0.031105	-0.831464	-0.291123	-0.061389	0.414052	0.495671	-0.340998	0.683075
12927	9.749635	0.876364	1.961496	0.255816	-0.189649	-0.077131	-0.832331	-0.295009	-0.050646	0.411268	0.501177	-0.338374	0.682043
12928	10.043314	0.770265	2.108173	0.203220	-0.106237	-0.031325	-0.831850	-0.297587	-0.043580	0.408958	0.504526	-0.336182	0.682048
12929	9.884614	0.681727	2.115422	0.131454	-0.021949	0.084246	-0.832425	-0.296549	-0.038544	0.406355	0.505647	-0.335462	0.683127
12930	9.632762	0.454418	2.011460	0.102628	0.064704	0.144745	-0.832449	-0.292685	-0.037412	0.403794	0.504645	-0.335018	0.685600
12931	9.538623	0.554215	1.840712	0.115273	0.084058	0.239813	-0.834968	-0.287843	-0.038880	0.399938	0.503156	-0.335204	0.688856
12932	9.654742	0.443489	1.884881	0.221750	0.093880	0.281429	-0.839475	-0.280938	-0.040820	0.394472	0.501757	-0.334245	0.693478
12933	10.668924	0.464096	2.527643	0.224493	0.054815	0.349507	-0.841504	-0.271555	-0.039563	0.387783	0.500793	-0.334208	0.697951
12934	9.505357	-0.048374	2.355932	0.137242	0.026642	0.314662	-0.847222	-0.260514	-0.040885	0.382210	0.499393	-0.335253	0.701518
12935	9.025994	-0.489354	2.213020	0.061674	-0.049062	0.284981	-0.848059	-0.253903	-0.038637	0.377328	0.499021	-0.337613	0.703292
12936	9.664301	-1.137221	2.569216	0.143813	-0.023650	0.386166	-0.851275	-0.246476	-0.037015	0.370314	0.497837	-0.339635	0.706876
12937	9.299206	-1.564061	2.595788	0.332044	0.010887	0.434550	-0.856372	-0.234097	-0.034095	0.360973	0.497531	-0.339199	0.712113
12938	8.856920	-1.898928	2.487429	0.475057	-0.072827	0.524575	-0.860700	-0.219940	-0.028903	0.348271	0.498413	-0.338168	0.718285
12939	8.879400	-2.228759	2.441050	0.572403	-0.155793	0.582535	-0.866412	-0.201432	-0.018339	0.333125	0.500971	-0.336866	0.724277
12940	9.451811	-2.535944	2.554210	0.601632	-0.152514	0.571242	-0.871582	-0.183734	-0.008982	0.317776	0.503294	-0.334866	0.730465
12941	9.418669	-2.761001	2.735801	0.587787	-0.085480	0.537474	-0.874475	-0.165969	-0.003201	0.303391	0.504921	-0.332311	0.736599
12942	9.314212	-2.728578	2.738676	0.581896	-0.076528	0.423232	-0.876709	-0.152381	0.004866	0.290767	0.506740	-0.328465	0.742145
12943	9.261050	-2.623584	2.944801	0.532597	-0.031951	0.285668	-0.881027	-0.141133	0.010132	0.280871	0.508670	-0.323766	0.746687
12944	9.067451	-2.439664	2.927677	0.428143	0.014758	0.154344	-0.880289	-0.132574	0.012935	0.274321	0.509862	-0.318867	0.750408
12945	8.955688	-2.400326	2.969562	0.301331	0.095447	0.089503	-0.880041	-0.128417	0.013015	0.270470	0.509742	-0.314884	0.753563
12946	8.862914	-2.452898	2.966114	0.090761	0.179608	0.064179	-0.881873	-0.126314	0.009642	0.269732	0.507146	-0.313216	0.756269
12947	8.821522	-2.852111	3.096987	-0.054761	0.285550	-0.043219	-0.882191	-0.127867	0.000778	0.272673	0.503002	-0.312233	0.758386
12948	8.670119	-2.922361	3.201185	-0.197161	0.382899	-0.157681	-0.881023	-0.131028	-0.011162	0.279453	0.497112	-0.311556	0.760078
12949	8.860212	-2.831743	3.420857	-0.296993	0.414013	-0.307308	-0.880303	-0.139780	-0.030331	0.289566	0.491211	-0.310873	0.760409
12950	10.195388	-2.405084	4.195164	-0.307229	0.195863	-0.661864	-0.877503	-0.154281	-0.042377	0.303859	0.490540	-0.307895	0.756466
12951	8.412638	-1.196767	2.999243	-0.028888	0.318387	-0.548477	-0.871672	-0.174898	-0.050346	0.314313	0.489045	-0.301166	0.755871
12952	8.851460	-1.431574	3.256965	-0.005131	0.203966	-0.518246	-0.865716	-0.194131	-0.058157	0.323433	0.489047	-0.294897	0.754493
12953	8.806017	-1.263029	3.417808	-0.009970	0.255658	-0.366336	-0.862141	-0.208653	-0.067966	0.330494	0.487419	-0.289966	0.754398
12954	8.950938	-1.022025	3.463899	-0.082684	0.182719	-0.256429	-0.859254	-0.221272	-0.075491	0.336251	0.485618	-0.287524	0.753950
12955	8.676820	-0.830238	3.676363	-0.159657	0.131192	-0.272112	-0.855452	-0.230554	-0.083220	0.342602	0.484266	-0.286551	0.752329
12956	8.311472	-0.479117	3.600209	-0.176103	0.093320	-0.291456	-0.852091	-0.234057	-0.088325	0.349246	0.483338	-0.285755	0.750170
12957	8.954249	-0.421605	3.607972	-0.145054	0.011490	-0.333553	-0.850448	-0.242454	-0.091142	0.355678	0.484190	-0.284741	0.746978
12958	9.886024	-0.422491	3.843107	-0.076565	-0.035942	-0.260471	-0.845524	-0.252389	-0.090320	0.360128	0.485682	-0.283638	0.744292
12959	10.115160	-0.358759	3.829036	0.036857	0.024380	-0.159419	-0.845096	-0.263900	-0.088838	0.362261	0.486638	-0.281466	0.743456
12960	9.200198	-0.394527	3.602676	0.087336	0.076012	-0.013021	-0.842945	-0.266194	-0.091932	0.362061	0.486235	-0.279515	0.744552
12961	8.740735	-0.345032	3.434808	0.115565	0.074215	0.091484	-0.842409	-0.264922	-0.093493	0.359977	0.485605	-0.278236	0.746451
12962	9.043372	-0.559500	3.715336	0.209512	0.053567	0.126986	-0.844673	-0.261905	-0.092889	0.356369	0.485625	-0.275978	0.749003
12963	9.002572	-0.484954	3.591425	0.381498	0.115655	0.099606	-0.844285	-0.258014	-0.093606	0.351793	0.486193	-0.270482	0.752793
12964	9.336138	-0.421749	3.763806	0.463250	0.152581	0.147493	-0.846668	-0.253164	-0.095602	0.345903	0.486357	-0.263879	0.757744
12965	9.565110	-0.315909	4.113554	0.457084	0.158952	0.181575	-0.847210	-0.248591	-0.096167	0.339530	0.486274	-0.257677	0.762797
12966	8.879333	-0.282903	3.856243	0.379908	0.148311	0.133683	-0.847480	-0.246652	-0.096390	0.334577	0.485909	-0.252190	0.767040
12967	8.688825	-0.402650	3.856518	0.248112	0.105706	0.131313	-0.849853	-0.244435	-0.098307	0.330691	0.485422	-0.249009	0.770067
12968	8.747238	-0.393855	3.894037	0.197111	0.103209	0.093083	-0.848528	-0.241073	-0.100228	0.327884	0.484692	-0.246216	0.772621
12969	8.913150	-0.271750	4.138930	0.131292	0.091375	0.095001	-0.850644	-0.238308	-0.101476	0.325612	0.483812	-0.244554	0.774659
12970	8.966482	-0.306255	4.144471	0.127932	0.106054	0.053196	-0.850883	-0.237436	-0.104886	0.324097	0.482764	-0.242419	0.776616
12971	8.982388	-0.069137	4.203173	0.068062	0.087920	0.014918	-0.849569	-0.235903	-0.104601	0.323669	0.481907	-0.240962	0.777780
12972	8.926219	-0.137133	4.029158	-0.025353	0.055075	-0.014562	-0.850724	-0.236835	-0.108435	0.324434	0.480982	-0.240883	0.778058
12973	8.922879	-0.276472	4.119267	-0.135611	0.029667	-0.066634	-0.849897	-0.237889	-0.112023	0.326963	0.480104	-0.242169	0.777142
12974	8.980600	-0.386657	4.159950	-0.192043	0.052519	-0.050683	-0.848019	-0.240058	-0.114322	0.329877	0.478298	-0.244346	0.776342
12975	8.946083	-0.475535	4.101367	-0.203923	0.059523	-0.045391	-0.846002	-0.240683	-0.118041	0.332870	0.476390	-0.246686	0.775497
12976	8.853150	-0.547951	4.136384	-0.217443	0.064709	-0.034877	-0.846253	-0.238296	-0.120761	0.335826	0.474132	-0.249317	0.774765
12977	8.998600	-0.609500	4.321020	-0.245425	0.049256	-0.042658	-0.846356	-0.239923	-0.123562	0.339108	0.472066	-0.252380	0.773604
12978	8.932365	-0.696568	4.343103	-0.268147	0.057573	-0.059142	-0.844734	-0.239852	-0.127924	0.342869	0.469673	-0.255601	0.772345
12979	8.657528	-0.683741	4.274570	-0.289576	0.022256	-0.074926	-0.844546	-0.243387	-0.133007	0.346907	0.467847	-0.259209	0.770445
12980	8.648235	-0.642797	4.091338	-0.334642	-0.003910	-0.108022	-0.843190	-0.243600	-0.136978	0.351704	0.466158	-0.263401	0.767867
12981	8.609394	-0.655379	3.941926	-0.341566	-0.042767	-0.130796	-0.843055	-0.245405	-0.136487	0.356717	0.465217	-0.267716	0.764627
12982	8.867021	-0.692682	4.041987	-0.298384	-0.044922	-0.130884	-0.841322	-0.246759	-0.137581	0.361272	0.464491	-0.271400	0.761625
12983	9.003009	-0.737825	4.067261	-0.218581	-0.038748	-0.120606	-0.839974	-0.250051	-0.139107	0.364978	0.464278	-0.273882	0.759095
12984	8.990849	-0.751432	3.989861	-0.152839	-0.048730	-0.074597	-0.839977	-0.251449	-0.138080	0.367287	0.464332	-0.275889	0.757219
12985	9.010318	-0.751594	3.989409	-0.106036	-0.065692	-0.021571	-0.839437	-0.254213	-0.138139	0.368285	0.464794	-0.277777	0.755759
12986	8.939496	-0.803867	3.941872	-0.041347	-0.063182	0.009643	-0.840106	-0.252002	-0.138222	0.368202	0.465414	-0.278984	0.754974
12987	8.823115	-0.734616	3.916490	-0.042382	-0.065431	0.042760	-0.840389	-0.252729	-0.135729	0.367633	0.465978	-0.280508	0.754338
12988	8.817820	-0.805174	3.934979	-0.003718	-0.068838	0.072301	-0.840957	-0.249452	-0.132495	0.366217	0.466606	-0.281769	0.754168
12989	8.979266	-0.663207	3.923585	0.020092	-0.067916	0.056544	-0.843104	-0.246457	-0.130046	0.364841	0.467585	-0.282495	0.753958
12990	8.964422	-0.725068	3.821346	0.035644	-0.078561	0.059960	-0.842336	-0.245095	-0.127650	0.363186	0.468714	-0.283117	0.753822
12991	9.032030	-0.799463	3.910740	0.051174	-0.078683	0.058189	-0.843420	-0.243474	-0.125237	0.361431	0.470067	-0.283466	0.753692
12992	9.032252	-0.765243	3.889429	0.075664	-0.056205	0.061667	-0.845166	-0.242698	-0.122307	0.359499	0.471135	-0.283337	0.753998
12993	8.992793	-0.857068	3.881769	0.113633	-0.049380	0.054601	-0.845191	-0.241901	-0.119654	0.357372	0.472509	-0.282496	0.754464
12994	8.964157	-0.759688	3.878974	0.118067	-0.073501	0.032698	-0.846276	-0.241258	-0.116600	0.355374	0.474300	-0.281573	0.754629
12995	8.987916	-0.861721	3.867287	0.160611	-0.073962	0.040438	-0.847113	-0.240359	-0.111697	0.352870	0.476446	-0.280059	0.755015
12996	9.078526	-0.765281	3.856881	0.171949	-0.056562	0.038713	-0.847272	-0.241515	-0.108026	0.350356	0.478318	-0.278254	0.755670
12997	9.042210	-0.740279	3.819333	0.127275	-0.030000	0.038910	-0.847560	-0.239883	-0.105882	0.348433	0.479562	-0.276912	0.756263
12998	9.068630	-0.798859	3.827574	0.103316	-0.030878	0.049455	-0.847588	-0.237698	-0.103464	0.346550	0.480499	-0.276063	0.756844
12999	9.042376	-0.715768	3.797885	0.063505	0.003798	0.032212	-0.848659	-0.236753	-0.102383	0.345525	0.480818	-0.275382	0.757358
13000	9.044600	-0.754488	3.785175	0.045942	0.012953	0.014848	-0.848141	-0.236488	-0.101062	0.344956	0.480882	-0.274763	0.757801
13001	8.959750	-0.704836	3.751520	0.043982	0.006124	0.007837	-0.849317	-0.238428	-0.101884	0.344502	0.481162	-0.274125	0.758061
13002	9.032567	-0.739343	3.742083	0.009331	0.004675	0.004460	-0.849590	-0.238164	-0.101085	0.344399	0.481156	-0.274019	0.758150
13003	9.076398	-0.734854	3.741134	-0.017124	0.009664	-0.021610	-0.849844	-0.237873	-0.102396	0.344998	0.481123	-0.273999	0.757906
13004	9.051970	-0.740120	3.797317	-0.030269	0.010779	-0.030294	-0.848772	-0.241462	-0.102475	0.345837	0.480941	-0.274117	0.757597
13005	9.056892	-0.730452	3.797340	-0.034556	0.012543	-0.029404	-0.847703	-0.241573	-0.103804	0.346739	0.480784	-0.274264	0.757231
13006	9.047282	-0.692473	3.882854	-0.073346	-0.021815	-0.047711	-0.846912	-0.240594	-0.103922	0.348074	0.480891	-0.275091	0.756250
13007	8.980741	-0.855898	3.785206	-0.050971	-0.021847	-0.054748	-0.847321	-0.240617	-0.102469	0.349327	0.481274	-0.275479	0.755287
13008	9.042585	-0.697737	3.703701	-0.039289	-0.035735	-0.065296	-0.846802	-0.240629	-0.101154	0.350519	0.481923	-0.275716	0.754233
13009	9.076316	-0.758590	3.692369	-0.041051	-0.040975	-0.065295	-0.846266	-0.242841	-0.101070	0.351728	0.482719	-0.275985	0.753062
