# Supplementary material for: Identification of Haptic Based Guiding Using Hard Reins
Source: PLoS One. 2015 Jul 22;10(7):e0132020. doi: 10.1371/journal.pone.0132020 (PMC4511788; doi:10.1371/journal.pone.0132020)
Supplement: S1 File — (ZIP) [file pone.0132020.s001.zip › MotionData1/Subject2/T19/fh19.txt]

// Start Time: 0
// Sample rate: 25.0Hz
// Scenario: 4.9
// Firmware Version: 2.6.1
Counter	Acc_X	Acc_Y	Acc_Z	Gyr_X	Gyr_Y	Gyr_Z	Mag_X	Mag_Y	Mag_Z	Quat_w	Quat_x	Quat_y	Quat_z
12442	-1.384950	0.767477	9.691401	0.040181	0.020854	-0.001868	-0.130238	0.056834	-0.695157	0.341211	0.075838	-0.007679	-0.936891
12443	-1.458000	0.685907	9.570935	0.006171	0.008640	-0.000390	-0.131015	0.056292	-0.696185	0.341195	0.075977	-0.007756	-0.936885
12444	-1.468308	0.590253	9.723726	-0.004666	0.003323	0.015353	-0.130223	0.055604	-0.697238	0.341388	0.075920	-0.007703	-0.936820
12445	-1.444566	0.536860	9.626781	0.016880	-0.003620	-0.000392	-0.130489	0.055742	-0.696199	0.341353	0.075907	-0.008055	-0.936830
12446	-1.372668	0.468293	9.409089	0.047278	-0.033339	0.001453	-0.131529	0.055064	-0.696836	0.341215	0.075520	-0.009203	-0.936901
12447	-1.362696	0.504968	9.630515	0.084690	-0.042196	0.029891	-0.131783	0.053697	-0.696587	0.341636	0.075241	-0.011121	-0.936750
12448	-1.385223	0.724642	9.839907	0.066852	-0.026464	0.017529	-0.132947	0.051788	-0.697235	0.341770	0.075113	-0.012613	-0.936692
12449	-1.298318	0.719373	9.911191	0.034643	-0.024759	0.015509	-0.133581	0.049193	-0.698544	0.341999	0.074820	-0.013454	-0.936620
12450	-1.317391	0.748824	10.055883	0.041822	-0.002029	0.013890	-0.133843	0.048236	-0.696869	0.342113	0.074979	-0.014303	-0.936554
12451	-1.205691	0.839095	9.974251	0.140407	0.025165	-0.011742	-0.134095	0.047007	-0.697523	0.341685	0.076348	-0.016747	-0.936558
12452	-1.379747	0.811507	9.946597	0.043752	0.020811	-0.007127	-0.135115	0.043045	-0.698323	0.341425	0.076954	-0.017444	-0.936591
12453	-1.123840	0.811366	9.766554	-0.002692	0.022541	-0.019869	-0.133667	0.041944	-0.699648	0.341062	0.077292	-0.017213	-0.936700
12454	-1.192028	0.734554	9.641294	-0.052785	0.013831	-0.022020	-0.134449	0.041811	-0.700026	0.340663	0.077113	-0.016127	-0.936879
12455	-1.303370	0.694744	9.709086	-0.055533	0.020816	-0.007893	-0.132890	0.042897	-0.698875	0.340605	0.077049	-0.014932	-0.936925
12456	-1.245571	0.670519	9.799629	-0.099416	0.010261	-0.004750	-0.133297	0.045635	-0.699230	0.340610	0.076480	-0.013021	-0.936999
12457	-1.426770	0.657389	9.762590	-0.197849	0.019030	0.001666	-0.132032	0.051920	-0.697377	0.340943	0.075407	-0.009179	-0.937010
12458	-1.494920	0.589814	9.512473	-0.172786	0.017353	0.005380	-0.133631	0.056579	-0.696014	0.341247	0.074468	-0.005860	-0.937001
12459	-1.590109	0.448554	9.478026	-0.085198	0.006872	0.023604	-0.131553	0.059031	-0.696280	0.341813	0.073945	-0.004231	-0.936845
12460	-1.535356	0.667815	9.749228	0.011378	-0.005435	0.026048	-0.133128	0.060134	-0.696245	0.342235	0.073835	-0.004549	-0.936698
12461	-1.336868	0.736032	9.755509	0.084729	-0.010731	0.028280	-0.133263	0.059997	-0.694693	0.342635	0.074152	-0.006239	-0.936517
12462	-1.254961	0.708987	9.771315	0.032925	-0.014221	0.006711	-0.133244	0.056439	-0.694340	0.342655	0.074026	-0.006993	-0.936514
12463	-1.293563	0.714040	9.752481	-0.103039	-0.010728	0.000459	-0.133381	0.057398	-0.694199	0.342812	0.073056	-0.005135	-0.936545
12464	-1.244712	0.790754	9.796198	-0.115503	-0.003728	-0.011943	-0.134448	0.061234	-0.694146	0.342691	0.072112	-0.003009	-0.936672
12465	-1.255564	0.626997	9.698282	-0.004526	0.003335	-0.014661	-0.135377	0.063838	-0.694494	0.342422	0.072079	-0.002892	-0.936773
12466	-1.169197	0.549320	9.684628	0.073307	-0.007162	-0.015936	-0.135513	0.065344	-0.695253	0.341979	0.072364	-0.004319	-0.936907
12467	-1.193885	0.477037	9.578271	0.031216	-0.003670	-0.003899	-0.135496	0.062198	-0.695026	0.341860	0.072435	-0.004937	-0.936942
12468	-1.281338	0.405369	9.513316	-0.026101	-0.014168	0.006232	-0.136544	0.062751	-0.695392	0.341920	0.071906	-0.004586	-0.936963
12469	-1.338840	0.463938	9.644257	-0.022561	-0.014192	0.011572	-0.137065	0.061932	-0.694617	0.342167	0.071411	-0.004280	-0.936912
12470	-1.334014	0.459472	9.769128	0.004198	-0.028237	0.022285	-0.137068	0.062616	-0.694739	0.342493	0.070824	-0.004615	-0.936836
12471	-1.328480	0.555840	9.837477	0.013153	-0.023874	0.020620	-0.136168	0.064252	-0.693056	0.342857	0.070391	-0.005054	-0.936733
12472	-1.270276	0.593631	9.760508	0.013195	-0.021236	0.014453	-0.138257	0.063442	-0.692515	0.343043	0.069998	-0.005497	-0.936692
12473	-1.284627	0.612970	9.756047	-0.024368	-0.031726	0.007982	-0.137732	0.063714	-0.693425	0.343222	0.069164	-0.005271	-0.936690
12474	-1.158443	0.698699	9.799201	-0.026064	-0.031724	-0.013200	-0.140872	0.063319	-0.692089	0.342924	0.068307	-0.005014	-0.936863
12475	-1.091273	0.637987	9.778699	-0.013556	-0.021252	-0.006054	-0.141393	0.064007	-0.693626	0.342827	0.067739	-0.004912	-0.936940
12476	-1.101396	0.573120	9.775637	-0.004566	-0.006358	-0.011231	-0.142186	0.064695	-0.692315	0.342547	0.067505	-0.004885	-0.937060
12477	-1.076786	0.637881	9.780975	0.003518	-0.007224	-0.018219	-0.140874	0.063593	-0.691699	0.342201	0.067310	-0.005000	-0.937200
12478	-1.159489	0.554238	9.744680	0.006219	-0.005434	-0.020828	-0.143231	0.064016	-0.691271	0.341716	0.067168	-0.005157	-0.937386
12479	-1.208051	0.516180	9.759081	-0.011680	0.008563	-0.016495	-0.141385	0.062502	-0.693512	0.341423	0.067163	-0.004881	-0.937494
12480	-1.244437	0.492451	9.771137	-0.002790	-0.000199	-0.006764	-0.143738	0.061282	-0.691420	0.341198	0.067057	-0.004853	-0.937584
12481	-1.237239	0.487444	9.725358	-0.001909	0.006794	-0.000566	-0.142316	0.064832	-0.692699	0.341191	0.067085	-0.004789	-0.937585
12482	-1.234752	0.497097	9.742270	0.018612	0.004143	0.011030	-0.144136	0.062653	-0.691917	0.341300	0.067205	-0.005154	-0.937535
12483	-1.159993	0.486634	9.657393	-0.001118	0.000608	0.022306	-0.143345	0.061828	-0.692455	0.341720	0.067119	-0.005175	-0.937388
12484	-1.198475	0.506323	9.706015	-0.001938	0.006770	0.006476	-0.143603	0.061556	-0.692971	0.341751	0.067148	-0.005133	-0.937374
12485	-1.173577	0.607511	9.827122	-0.008140	0.013767	-0.007632	-0.142566	0.063055	-0.693101	0.341621	0.067263	-0.004893	-0.937415
12486	-1.202411	0.627007	9.837207	-0.003714	0.008503	0.001205	-0.143480	0.062513	-0.692317	0.341569	0.067313	-0.004798	-0.937431
12487	-1.159161	0.602147	9.682746	-0.006350	0.015533	-0.003209	-0.142435	0.062507	-0.692074	0.341520	0.067473	-0.004592	-0.937438
12488	-1.125064	0.644982	9.620462	-0.011633	-0.001914	-0.025340	-0.143089	0.063058	-0.693093	0.340971	0.067276	-0.004384	-0.937653
12489	-1.198170	0.551754	9.620021	0.015140	-0.015908	-0.014619	-0.143730	0.060873	-0.693105	0.340676	0.066993	-0.004787	-0.937779
12490	-1.224317	0.607467	9.683369	0.022282	-0.010671	-0.011005	-0.143725	0.059504	-0.692084	0.340311	0.066861	-0.005297	-0.937918
12491	-1.178364	0.616846	9.721531	0.047320	-0.017687	-0.010861	-0.145175	0.061838	-0.692427	0.340044	0.066766	-0.006325	-0.938015
12492	-1.272863	0.569600	9.760254	0.092060	-0.033388	-0.017623	-0.145945	0.059243	-0.692441	0.339498	0.066683	-0.008287	-0.938204
12493	-1.193299	0.554415	9.716136	0.104630	-0.028132	-0.024588	-0.148023	0.056244	-0.691146	0.338892	0.066786	-0.010440	-0.938394
12494	-1.057391	0.649667	9.752106	0.061718	-0.024676	-0.031960	-0.147995	0.052962	-0.694024	0.338077	0.066662	-0.011756	-0.938681
12495	-1.135886	0.483791	9.575445	0.031266	-0.014153	-0.018051	-0.149048	0.053788	-0.693224	0.337693	0.066523	-0.012442	-0.938820
12496	-1.331725	0.449143	9.543093	0.045427	-0.055262	0.004866	-0.150863	0.051062	-0.692835	0.337571	0.065705	-0.013709	-0.938904
12497	-1.200764	0.844646	10.229007	0.040086	-0.049280	-0.016273	-0.151118	0.049969	-0.693101	0.337198	0.064973	-0.014793	-0.939072
12498	-1.057344	0.645848	10.076488	-0.008196	-0.042295	-0.018442	-0.153086	0.050937	-0.692545	0.336775	0.064044	-0.014930	-0.939286
12499	-0.941924	0.590864	9.692758	-0.040358	-0.041379	-0.018711	-0.157393	0.050276	-0.693004	0.336462	0.062910	-0.014443	-0.939482
12500	-0.782441	0.604333	9.785260	-0.041387	-0.049379	0.005878	-0.158579	0.051102	-0.691685	0.336503	0.061616	-0.014037	-0.939559
12501	-0.633142	0.545626	9.843376	-0.001159	-0.044190	0.013181	-0.157552	0.054380	-0.691539	0.336740	0.060658	-0.014349	-0.939532
12502	-0.683660	0.570242	9.899367	0.027404	-0.017981	0.034652	-0.160422	0.053027	-0.691121	0.337289	0.060410	-0.015056	-0.939340
12503	-0.748592	0.609026	9.833085	0.068479	-0.014488	0.056141	-0.160944	0.053030	-0.691113	0.338257	0.060447	-0.016531	-0.938965
12504	-0.846862	0.706426	9.974436	0.088113	-0.000513	0.067836	-0.160667	0.050840	-0.692173	0.339370	0.060925	-0.018300	-0.938499
12505	-0.902267	0.728182	9.869425	0.022869	0.017025	0.060398	-0.159610	0.049330	-0.692980	0.340483	0.061235	-0.018713	-0.938068
12506	-1.002628	0.880035	9.723041	-0.029804	0.029358	0.043381	-0.158827	0.049463	-0.692861	0.341286	0.061481	-0.018036	-0.937773
12507	-1.029281	0.876912	9.420437	-0.070007	0.027682	0.037809	-0.157528	0.050550	-0.692352	0.342092	0.061373	-0.016616	-0.937513
12508	-1.114360	0.784976	9.811829	-0.130032	0.017978	0.040859	-0.156243	0.054510	-0.692333	0.342956	0.060721	-0.014135	-0.937280
12509	-1.273486	0.824151	9.633415	-0.180055	-0.030013	0.013945	-0.156297	0.061759	-0.688640	0.343426	0.058800	-0.011020	-0.937272
12510	-1.124298	0.764078	9.244529	-0.176289	-0.001919	-0.008884	-0.156861	0.069149	-0.688818	0.343407	0.057470	-0.007747	-0.937395
12511	-1.088241	0.376775	10.092886	-0.352026	-0.077478	0.024699	-0.158077	0.074490	-0.686032	0.344255	0.053484	-0.001742	-0.937350
12512	-1.136530	0.381551	9.958781	-0.366439	-0.103730	0.042141	-0.160109	0.084895	-0.682537	0.345330	0.048930	0.004338	-0.937195
12513	-0.383752	0.305428	9.792803	-0.099634	-0.129992	-0.000306	-0.164857	0.091076	-0.680336	0.345433	0.045683	0.005266	-0.937316
12514	-1.385479	0.340839	10.167132	0.157863	-0.157762	0.022918	-0.170097	0.093156	-0.680237	0.345708	0.043735	0.001170	-0.937322
12515	-0.769939	0.290257	10.925446	0.415506	-0.145763	0.014053	-0.174743	0.083606	-0.681554	0.345600	0.043765	-0.007679	-0.937329
12516	-0.076956	0.315921	10.073850	0.488996	-0.138762	0.012667	-0.175953	0.068155	-0.684403	0.345347	0.044455	-0.017841	-0.937252
12517	-0.349302	0.411831	9.284260	0.326334	-0.068570	0.016261	-0.180591	0.057237	-0.685993	0.345331	0.045274	-0.024488	-0.937068
12518	-0.012250	0.243643	10.197425	0.019389	-0.021691	0.014919	-0.180297	0.052585	-0.687724	0.345541	0.044909	-0.025042	-0.936994
12519	-0.283742	0.446548	9.793563	-0.280241	0.002898	0.011194	-0.180830	0.053682	-0.686541	0.346000	0.042837	-0.019807	-0.937047
12520	-0.436834	0.312868	9.730865	-0.471687	0.015159	0.009863	-0.178562	0.066527	-0.683216	0.346548	0.039767	-0.010897	-0.937125
12521	-0.500647	0.173400	9.576010	-0.530840	0.001147	0.031405	-0.178272	0.081982	-0.678931	0.347540	0.035904	-0.000974	-0.936977
12522	-0.457207	0.164027	9.767779	-0.541650	-0.026914	0.033849	-0.179292	0.097717	-0.674236	0.348524	0.031549	0.008939	-0.936726
12523	-0.347007	0.034067	10.020070	-0.418310	-0.049749	0.048698	-0.179904	0.110850	-0.670089	0.349696	0.027501	0.016384	-0.936316
12524	-0.367103	-0.080663	10.201564	-0.225214	-0.042805	0.081831	-0.179589	0.122612	-0.666875	0.351358	0.025067	0.020231	-0.935687
12525	-0.436399	0.038474	9.660418	-0.138433	-0.021704	0.105508	-0.179232	0.128355	-0.666178	0.353408	0.023518	0.022585	-0.934901
12526	-0.238697	0.313147	10.327545	-0.019540	-0.044626	0.105392	-0.178477	0.132728	-0.664853	0.355403	0.022509	0.022560	-0.934170
12527	-0.306106	0.342411	10.287609	0.143315	-0.055917	0.100397	-0.179770	0.130273	-0.665116	0.357239	0.022312	0.019356	-0.933546
12528	-0.304687	0.548491	10.044844	0.331460	-0.033848	0.059599	-0.179468	0.123979	-0.666476	0.358204	0.023987	0.012873	-0.933247
12529	-1.020197	0.460622	9.372315	0.455221	0.015610	0.029170	-0.177014	0.108646	-0.670542	0.358515	0.027359	0.004353	-0.933113
12530	-0.618366	0.267136	9.256080	0.487279	0.011948	0.063598	-0.176914	0.093600	-0.674829	0.359400	0.030996	-0.004717	-0.932657
12531	-0.568772	0.451692	9.176065	0.345906	0.008401	0.066985	-0.177371	0.083481	-0.677249	0.360432	0.033459	-0.011274	-0.932117
12532	-0.542599	0.402871	9.007057	0.252840	-0.037080	0.060841	-0.177058	0.075546	-0.679271	0.361359	0.034492	-0.016323	-0.931646
12533	-0.822994	0.357315	9.124305	0.261660	-0.133258	0.057105	-0.178320	0.068303	-0.680358	0.362195	0.033725	-0.022307	-0.931225
12534	-0.675871	0.660253	9.467767	0.363518	-0.205981	0.059356	-0.182711	0.059845	-0.681927	0.362924	0.032410	-0.030636	-0.930751
12535	-0.600412	1.082905	9.452749	0.542466	-0.252307	0.048220	-0.190202	0.045112	-0.683769	0.363291	0.031485	-0.042701	-0.930164
12536	-0.635500	0.913844	9.131488	0.481762	-0.231204	0.031976	-0.195211	0.029818	-0.683974	0.363296	0.030568	-0.053389	-0.929640
12537	-0.438070	0.817696	9.652568	-0.003163	-0.175495	0.028554	-0.200667	0.022732	-0.682151	0.363638	0.027138	-0.054701	-0.929537
12538	0.044439	1.419084	10.138354	-0.402139	-0.118087	0.018772	-0.204383	0.031507	-0.680070	0.363890	0.021904	-0.048123	-0.929940
12539	0.544817	1.171106	9.756293	-0.348188	-0.084790	-0.021441	-0.209155	0.041380	-0.677186	0.363552	0.017679	-0.042352	-0.930443
12540	0.647415	0.678100	9.240272	-0.008235	-0.126631	-0.012186	-0.212320	0.045500	-0.675546	0.363177	0.015188	-0.043143	-0.930597
12541	0.565994	0.765953	9.448655	0.159850	-0.147645	0.003981	-0.215203	0.045652	-0.673691	0.363072	0.013424	-0.047296	-0.930463
12542	0.712566	0.978750	10.199623	0.165296	-0.133773	-0.028550	-0.220269	0.039933	-0.673413	0.362342	0.012077	-0.051362	-0.930551
12543	0.340573	0.590203	11.174047	0.118735	-0.067374	-0.030400	-0.220907	0.037201	-0.673430	0.361678	0.011514	-0.054144	-0.930658
12544	-0.087489	1.137821	12.202975	-0.031498	0.048002	-0.039671	-0.223070	0.028322	-0.675812	0.360966	0.012138	-0.053228	-0.930979
12545	0.713940	1.811725	11.261770	-0.098862	0.147001	-0.120953	-0.220986	0.029816	-0.676346	0.358893	0.014092	-0.050402	-0.931910
12546	0.797119	0.668219	9.536858	0.098512	0.174700	-0.189248	-0.216024	0.030883	-0.676668	0.355498	0.018162	-0.050957	-0.933110
12547	0.726853	-0.351141	8.694252	0.155744	0.125911	-0.179483	-0.214536	0.023763	-0.679476	0.352221	0.021547	-0.052968	-0.934169
12548	0.608630	-0.001407	8.720922	0.096607	0.092645	-0.169354	-0.213187	0.017464	-0.681498	0.349093	0.024053	-0.054073	-0.935217
12549	0.192224	0.501541	9.328682	-0.078887	0.064569	-0.163471	-0.208709	0.012242	-0.682651	0.346147	0.024596	-0.052090	-0.936410
12550	-0.597220	0.830215	10.194796	-0.180751	0.064704	-0.215035	-0.207930	0.012511	-0.681625	0.342253	0.024695	-0.048176	-0.938047
12551	-0.721007	1.063457	10.650339	-0.235937	0.126006	-0.271535	-0.207836	0.018666	-0.681178	0.337390	0.025455	-0.042742	-0.940050
12552	-0.338832	1.161056	10.508780	-0.240943	0.221405	-0.318901	-0.203150	0.022472	-0.681729	0.331678	0.028178	-0.036579	-0.942262
12553	-0.212743	0.596237	9.376521	-0.236271	0.245264	-0.327721	-0.197933	0.025728	-0.683844	0.325802	0.031231	-0.030302	-0.944436
12554	-0.113673	0.292558	8.632003	-0.282049	0.147336	-0.305574	-0.194308	0.031180	-0.682810	0.320269	0.032275	-0.023846	-0.946476
12555	-0.175552	0.422522	8.504260	-0.303781	0.021319	-0.281468	-0.193035	0.035960	-0.680972	0.315137	0.030614	-0.017756	-0.948386
12556	-0.270102	0.693870	8.911925	-0.096488	-0.095980	-0.262684	-0.195029	0.040484	-0.678441	0.310164	0.028193	-0.016392	-0.950123
12557	-0.283632	0.811009	9.432471	0.062576	-0.146829	-0.247593	-0.200761	0.036958	-0.678131	0.305372	0.025624	-0.018358	-0.951711
12558	0.003620	0.790344	9.698910	0.092757	-0.133078	-0.198075	-0.204916	0.031782	-0.677732	0.301487	0.023644	-0.020857	-0.952949
12559	0.290355	0.704097	9.753120	0.073694	-0.115826	-0.134812	-0.211541	0.024430	-0.677316	0.298835	0.021669	-0.022934	-0.953783
12560	0.256653	0.723146	9.604634	-0.025884	-0.119455	-0.073852	-0.214533	0.021162	-0.676011	0.297362	0.019184	-0.023144	-0.954291
12561	0.068518	0.737967	10.038996	-0.036926	-0.116127	-0.017475	-0.215594	0.022945	-0.674684	0.296992	0.016473	-0.023184	-0.954456
12562	-0.662203	0.503073	10.797192	0.061131	-0.076832	0.052268	-0.217414	0.021588	-0.675317	0.297922	0.015260	-0.024846	-0.954145
12563	-1.204709	0.916914	11.830376	0.098499	0.023616	0.102474	-0.216862	0.017755	-0.677431	0.299860	0.016025	-0.026660	-0.953476
12564	-0.724744	1.886465	10.799216	-0.074598	0.149710	0.067380	-0.216477	0.019121	-0.677424	0.301228	0.018311	-0.024383	-0.953065
12565	-0.796795	0.991151	8.833373	-0.238744	0.183481	0.019486	-0.209316	0.024008	-0.677483	0.301772	0.020199	-0.018823	-0.952980
12566	-1.003281	0.163406	8.171980	-0.290856	0.110090	0.059282	-0.206197	0.028233	-0.679299	0.303023	0.020434	-0.012661	-0.952680
12567	-0.190449	-0.282244	7.650374	-0.151622	-0.012610	0.110636	-0.206637	0.036032	-0.678440	0.305188	0.019107	-0.009940	-0.952048
12568	-0.879331	-0.063455	8.230784	-0.026737	-0.121085	0.147521	-0.207174	0.038361	-0.678150	0.307953	0.016524	-0.010249	-0.951203
12569	-0.035460	-0.273437	9.352978	-0.062019	-0.210887	0.173933	-0.210089	0.043847	-0.675466	0.311234	0.011964	-0.010433	-0.950201
12570	-1.054943	0.258394	11.576390	0.241062	-0.162007	0.181972	-0.215698	0.041414	-0.674889	0.314565	0.010262	-0.016088	-0.949044
12571	-0.577481	0.804472	12.837805	0.205632	-0.041509	0.106310	-0.215264	0.033751	-0.674195	0.316522	0.010653	-0.020274	-0.948309
12572	-0.220218	0.875368	10.192062	0.142045	0.023892	0.015288	-0.217445	0.028292	-0.677190	0.316719	0.011912	-0.022844	-0.948169
12573	0.326760	0.424211	8.764294	-0.136882	0.013507	-0.001987	-0.217313	0.027744	-0.676680	0.316718	0.011216	-0.020182	-0.948239
12574	-0.000629	-0.087738	8.035479	-0.069172	-0.063350	0.056395	-0.215489	0.029650	-0.678111	0.317688	0.009467	-0.019307	-0.947951
12575	0.490890	-0.229330	7.815729	-0.019637	-0.154673	0.160232	-0.219694	0.031997	-0.675568	0.320666	0.006233	-0.019939	-0.946962
12576	0.953605	0.232466	10.578276	0.004953	-0.106498	0.202776	-0.222457	0.034337	-0.673952	0.324424	0.004081	-0.020764	-0.945675
12577	1.316496	0.995368	10.881907	-0.116350	0.005412	0.147705	-0.222990	0.036255	-0.674184	0.327227	0.003184	-0.018577	-0.944758
12578	1.068550	0.759626	11.020720	-0.386073	0.173531	0.084689	-0.219386	0.045811	-0.673756	0.328877	0.003820	-0.010175	-0.944310
12579	0.538925	0.309011	10.957626	-0.401867	0.293655	0.050712	-0.214726	0.053720	-0.673619	0.329909	0.006487	-0.000732	-0.943990
12580	-0.861085	0.399328	10.182506	-0.194273	0.365065	0.090830	-0.205098	0.063520	-0.677029	0.331625	0.012011	0.005309	-0.943320
12581	-1.660039	1.425385	10.999043	0.180020	0.209297	0.161275	-0.195826	0.065523	-0.678183	0.334598	0.017040	0.003157	-0.942202
12582	-1.266247	1.808016	10.504994	0.662888	0.090772	0.008369	-0.192337	0.051963	-0.682248	0.334491	0.023100	-0.008753	-0.942075
12583	-0.740742	1.723281	9.302713	1.065899	-0.096014	-0.097903	-0.195422	0.023939	-0.689071	0.332063	0.028378	-0.029622	-0.942365
12584	-1.779568	1.314867	9.157984	0.434601	-0.144614	-0.194970	-0.199415	-0.006680	-0.693579	0.328005	0.028567	-0.038686	-0.943451
12585	-0.639539	1.698041	9.171780	-0.994963	-0.096267	-0.228388	-0.204588	0.004564	-0.690287	0.324120	0.020418	-0.020621	-0.945571
12586	-1.090556	2.110177	9.093894	-1.057203	-0.046986	-0.295411	-0.210518	0.033458	-0.685647	0.318837	0.012710	-0.000835	-0.947724
12587	-1.403236	0.920681	9.409747	0.034634	-0.023741	-0.361544	-0.212936	0.043593	-0.683443	0.311970	0.012596	-0.001809	-0.950007
12588	-0.603843	-0.067114	9.309788	0.390586	-0.065882	-0.343681	-0.218349	0.031448	-0.685550	0.305319	0.013708	-0.009577	-0.952103
12589	-0.286194	-0.275739	11.107018	0.286411	-0.110179	-0.322749	-0.223835	0.031479	-0.686760	0.299060	0.013531	-0.015823	-0.954007
12590	-0.169914	-0.236829	11.543837	-0.216550	-0.049271	-0.290103	-0.229314	0.029045	-0.685667	0.293548	0.011302	-0.011928	-0.955803
12591	0.036713	-1.007831	10.043232	0.026729	0.034874	-0.208907	-0.231222	0.020301	-0.686500	0.289553	0.012254	-0.012312	-0.957004
12592	0.365289	-0.924444	8.263019	0.109862	0.014036	-0.148499	-0.233682	0.016484	-0.687018	0.286650	0.013110	-0.014317	-0.957839
12593	0.097819	-0.517556	8.510320	0.124655	-0.043855	-0.077950	-0.232605	0.011828	-0.688632	0.285108	0.013035	-0.016990	-0.958256
12594	-0.087687	0.195347	9.154550	0.101272	-0.082460	-0.076310	-0.234357	0.019770	-0.686200	0.283565	0.011972	-0.019401	-0.958682
12595	-0.356861	0.700917	9.422225	0.013710	-0.100759	-0.112964	-0.236183	0.018000	-0.684380	0.281352	0.010193	-0.020262	-0.959336
12596	-0.533027	0.392970	8.939572	0.051571	-0.117084	-0.168260	-0.240567	0.007764	-0.684932	0.277953	0.008217	-0.021896	-0.960310
12597	-0.379169	-0.098061	10.773420	-0.031084	-0.052877	-0.128283	-0.245006	0.006694	-0.684617	0.275466	0.007131	-0.021589	-0.961042
12598	-0.009872	1.949013	9.481643	-0.098165	-0.013929	-0.271926	-0.247358	0.006980	-0.685096	0.270170	0.006353	-0.019759	-0.962589
12599	-0.141316	0.453878	9.407913	-0.178370	-0.053911	-0.361037	-0.247661	0.013411	-0.683735	0.263209	0.004551	-0.016643	-0.964584
12600	-0.267653	0.247708	12.449032	-0.164223	0.017300	-0.388063	-0.254476	0.016046	-0.682572	0.255704	0.004063	-0.013366	-0.966654
12601	-0.228705	-0.671239	10.902513	0.047296	0.155066	-0.389713	-0.250257	0.009868	-0.683214	0.248196	0.007464	-0.013472	-0.968587
12602	-0.380392	-0.537528	8.624761	-0.049125	0.159896	-0.370889	-0.250229	0.005627	-0.684161	0.241005	0.010331	-0.011688	-0.970399
12603	0.013460	-0.143196	8.025106	-0.049146	0.049675	-0.380125	-0.249421	0.002888	-0.686657	0.233640	0.011194	-0.010384	-0.972203
12604	0.549155	0.128414	8.552302	-0.015987	-0.027476	-0.427863	-0.250206	0.001797	-0.684716	0.225216	0.010586	-0.010122	-0.974199
12605	0.183577	0.630278	9.721951	0.079819	-0.017003	-0.469236	-0.253050	-0.003386	-0.685242	0.216042	0.010716	-0.011643	-0.976256
12606	0.078002	0.718211	9.894498	-0.024609	0.044310	-0.512025	-0.255617	-0.011854	-0.684898	0.205856	0.011505	-0.010877	-0.978454
12607	0.123294	0.977271	9.786540	0.187711	0.067234	-0.559699	-0.256613	-0.019509	-0.686639	0.194860	0.013705	-0.014182	-0.980633
12608	0.091241	0.888195	9.675247	0.170035	0.056878	-0.608335	-0.257582	-0.032636	-0.687271	0.182779	0.015566	-0.017140	-0.982881
12609	0.037440	1.463830	9.809696	-0.076864	0.025337	-0.628623	-0.258586	-0.039196	-0.688743	0.170440	0.015976	-0.015442	-0.985118
12610	-0.137311	1.335577	9.893840	-0.112628	-0.018336	-0.650165	-0.261441	-0.042601	-0.688992	0.157594	0.015342	-0.013087	-0.987298
12611	-0.226210	0.707556	10.353600	-0.014453	-0.037695	-0.617909	-0.264558	-0.047099	-0.687179	0.145377	0.014692	-0.012877	-0.989183
12612	-0.291067	0.064930	10.817791	0.097705	-0.017008	-0.500825	-0.266215	-0.054888	-0.686584	0.135395	0.014681	-0.014719	-0.990574
12613	-0.504182	0.316525	10.755234	0.165338	0.023106	-0.404904	-0.268523	-0.062673	-0.686885	0.127327	0.015690	-0.017936	-0.991575
12614	-0.478773	0.533718	9.488643	0.226063	0.035476	-0.339145	-0.269234	-0.074160	-0.689056	0.120502	0.017002	-0.022228	-0.992319
12615	-0.418648	0.512801	9.093765	0.129363	-0.013510	-0.327704	-0.269190	-0.081547	-0.689905	0.113944	0.017189	-0.024838	-0.993028
12616	-0.243702	0.302251	9.897297	0.127334	-0.041777	-0.306787	-0.271243	-0.088513	-0.689296	0.107746	0.016713	-0.027361	-0.993661
12617	-0.038776	-0.099113	10.510930	0.160178	-0.015810	-0.260790	-0.271981	-0.097128	-0.688594	0.102497	0.016868	-0.030568	-0.994120
12618	-0.083293	-0.252148	10.687388	0.202944	0.043558	-0.209177	-0.272720	-0.104237	-0.689945	0.098237	0.018189	-0.034448	-0.994400
12619	-0.137361	-0.366471	10.129008	0.130288	0.076772	-0.144375	-0.272417	-0.111489	-0.690280	0.095366	0.020030	-0.036829	-0.994559
12620	-0.136128	-0.180211	9.696167	0.024445	0.059177	-0.078194	-0.270838	-0.113276	-0.690321	0.093730	0.021220	-0.037176	-0.994677
12621	-0.070513	0.231465	9.212492	-0.086711	0.031973	-0.024395	-0.269787	-0.112870	-0.692531	0.093301	0.021649	-0.035321	-0.994776
12622	0.093945	0.277429	8.932836	-0.174652	0.008200	0.033002	-0.269026	-0.109043	-0.692246	0.093613	0.021362	-0.031857	-0.994870
12623	0.100340	0.494046	9.002559	-0.185726	-0.021725	0.098060	-0.268558	-0.100018	-0.691130	0.095625	0.020426	-0.028171	-0.994809
12624	0.073049	0.725518	9.125613	-0.099192	-0.035841	0.148038	-0.270166	-0.093306	-0.690523	0.096378	0.019293	-0.026372	-0.994808
12625	0.003494	1.125578	9.217326	-0.034152	-0.039469	0.207637	-0.272545	-0.089326	-0.689672	0.100499	0.018216	-0.025814	-0.994435
12626	0.084436	1.291839	9.526144	0.065906	-0.041343	0.233035	-0.270842	-0.090157	-0.689318	0.104803	0.017311	-0.027301	-0.993968
12627	0.078477	1.465598	9.706026	0.087406	-0.034359	0.225320	-0.270847	-0.089610	-0.688795	0.109231	0.016552	-0.029226	-0.993449
12628	0.097625	1.439256	9.792072	0.122374	-0.036078	0.206170	-0.271905	-0.087963	-0.687988	0.113201	0.015893	-0.031809	-0.992936
12629	0.245536	1.174829	10.210712	0.202079	-0.057100	0.170439	-0.274760	-0.091504	-0.687980	0.116484	0.014949	-0.036097	-0.992424
12630	0.523728	0.890604	10.779400	0.177243	-0.067644	0.102216	-0.276833	-0.094776	-0.687981	0.118366	0.013856	-0.039808	-0.992075
12631	0.869708	-0.045735	11.407294	0.155859	-0.055527	0.063023	-0.277997	-0.097096	-0.687727	0.119531	0.012850	-0.043110	-0.991811
12632	-0.029117	0.226620	10.879872	-0.001197	-0.041032	-0.008225	-0.278893	-0.100374	-0.687746	0.119295	0.011951	-0.043188	-0.991847
12633	-0.720827	-0.224363	9.496435	-0.169040	-0.035221	-0.051577	-0.280616	-0.096398	-0.687164	0.118282	0.010686	-0.039891	-0.992121
12634	-1.016405	-0.357326	9.305203	-0.301345	-0.021089	-0.068285	-0.280386	-0.090927	-0.687114	0.116901	0.009520	-0.033952	-0.992517
12635	-0.915070	0.305762	9.333581	-0.311799	0.000860	-0.121048	-0.281486	-0.081482	-0.687004	0.114554	0.008744	-0.027656	-0.992994
12636	-0.393507	-0.349473	8.742388	-0.162956	-0.016469	-0.183747	-0.282178	-0.075871	-0.685128	0.110808	0.008055	-0.024431	-0.993509
12637	0.008441	-1.571614	9.642877	-0.154205	-0.019404	-0.173511	-0.282836	-0.074909	-0.685238	0.107373	0.007264	-0.021190	-0.993966
12638	-0.104920	-1.263243	11.098907	-0.211886	0.043129	-0.101384	-0.282737	-0.069712	-0.684672	0.105368	0.007621	-0.016874	-0.994261
12639	-0.245982	-0.715197	10.640212	-0.244269	0.106079	-0.028971	-0.281980	-0.063969	-0.686307	0.104860	0.009073	-0.011495	-0.994379
12640	-0.147978	-0.479059	9.462131	-0.326563	0.097461	-0.002241	-0.278630	-0.055506	-0.686145	0.104876	0.010240	-0.004800	-0.994421
12641	-0.353150	-0.787169	8.852359	-0.353427	0.031149	-0.001784	-0.276726	-0.044982	-0.686976	0.104909	0.009970	0.002637	-0.994428
12642	-0.468392	-0.714652	9.464589	-0.366179	-0.040728	0.010235	-0.277057	-0.033763	-0.685309	0.105175	0.008305	0.009828	-0.994371
12643	-0.188778	-0.130190	10.189844	-0.201649	-0.055807	0.011399	-0.279471	-0.024038	-0.683496	0.105442	0.006636	0.014067	-0.994304
12644	-0.060144	0.297128	10.263338	0.137564	-0.063591	-0.014307	-0.280519	-0.023485	-0.683733	0.105152	0.005570	0.011196	-0.994378
12645	0.457796	0.475065	9.998971	0.388330	-0.042531	-0.053051	-0.282031	-0.033874	-0.683037	0.104059	0.005373	0.003665	-0.994550
12646	0.384921	0.410990	10.094990	0.426968	-0.033683	-0.089740	-0.282740	-0.046456	-0.684055	0.102213	0.005498	-0.004892	-0.994735
12647	-0.132941	0.249368	10.188919	0.133863	0.025153	-0.156749	-0.283199	-0.057397	-0.684673	0.099080	0.006118	-0.007252	-0.995034
12648	-0.069890	0.287356	10.188812	-0.326718	0.081951	-0.185465	-0.282951	-0.055210	-0.684397	0.095408	0.007041	-0.000568	-0.995413
12649	-0.245660	-0.000407	10.802229	-0.547897	0.101004	-0.158830	-0.281035	-0.046327	-0.685890	0.092316	0.007843	0.010771	-0.995641
12650	-0.623389	0.529138	10.768318	-0.551420	0.090639	-0.170126	-0.279171	-0.029237	-0.686008	0.088971	0.008506	0.021941	-0.995756
12651	-0.406755	0.468804	9.679528	-0.451016	0.053267	-0.194255	-0.277825	-0.015019	-0.682915	0.085151	0.008545	0.031193	-0.995843
12652	-0.022095	-0.427719	9.269382	-0.362440	0.043647	-0.190410	-0.276445	-0.004492	-0.683608	0.081378	0.008591	0.038515	-0.995902
12653	0.081786	-0.760204	9.341564	-0.268942	0.064395	-0.089301	-0.275447	0.003711	-0.683284	0.079594	0.009218	0.044122	-0.995808
12654	0.178422	-0.749287	9.225505	-0.208431	0.100953	-0.002397	-0.274047	0.009722	-0.682211	0.079474	0.010809	0.048432	-0.995601
12655	0.260549	-1.086294	9.336273	-0.059492	0.107709	0.100832	-0.269626	0.014624	-0.683652	0.081387	0.012775	0.049892	-0.995351
12656	0.175862	-0.788368	9.809045	0.116561	0.140821	0.145488	-0.267275	0.015432	-0.684326	0.084098	0.015827	0.047761	-0.995186
12657	-0.574162	-1.348758	10.251255	0.275535	0.193349	0.209501	-0.262274	0.011714	-0.688187	0.087990	0.020149	0.042662	-0.995003
12658	-0.915236	-1.104827	10.502124	0.312834	0.222999	0.274353	-0.254128	0.006200	-0.691596	0.093116	0.025284	0.036714	-0.994657
12659	-0.941145	-0.652349	9.757763	0.286941	0.210882	0.282167	-0.245959	-0.002871	-0.695816	0.098422	0.030065	0.031387	-0.994195
12660	-0.695485	-0.712278	8.875399	0.352315	0.144537	0.273525	-0.241474	-0.008776	-0.698010	0.103530	0.033716	0.024496	-0.993753
12661	-0.526080	-0.638579	8.240351	0.500715	0.015146	0.281166	-0.237365	-0.015909	-0.702797	0.108763	0.035040	0.014529	-0.993344
12662	-0.449524	-0.416400	8.734892	0.643640	-0.060234	0.297807	-0.236998	-0.033421	-0.704785	0.114216	0.035239	0.001397	-0.992830
12663	-0.463257	0.004307	9.429553	0.590675	-0.094551	0.309708	-0.238993	-0.049415	-0.706334	0.119938	0.034556	-0.010619	-0.992123
12664	-0.563863	0.102681	9.883347	0.541384	-0.092024	0.316447	-0.242312	-0.065405	-0.702951	0.125783	0.033871	-0.021806	-0.991240
12665	-0.168474	0.704532	9.511961	0.426861	-0.102625	0.326161	-0.243290	-0.076890	-0.703825	0.131904	0.032592	-0.030612	-0.990254
12666	-0.304441	0.586619	9.929929	0.301432	-0.153477	0.335644	-0.246008	-0.081938	-0.703316	0.138230	0.030053	-0.037211	-0.989245
12667	-0.310671	0.398355	9.694712	0.214542	-0.177993	0.356039	-0.252132	-0.086283	-0.701457	0.145005	0.026672	-0.042017	-0.988178
12668	-1.042816	0.294092	10.697140	0.071816	-0.096010	0.454163	-0.254745	-0.087091	-0.700391	0.153828	0.024512	-0.043963	-0.986815
12669	-0.370752	1.416954	10.742702	0.048501	-0.001848	0.498419	-0.258036	-0.081873	-0.702359	0.163628	0.024028	-0.045019	-0.985201
12670	0.198072	1.312595	9.525402	0.233156	0.019379	0.462667	-0.255432	-0.080520	-0.701609	0.172623	0.024667	-0.049779	-0.983420
12671	-0.484452	1.423952	9.595053	0.185965	0.005681	0.406986	-0.253589	-0.082171	-0.702558	0.180533	0.024856	-0.053508	-0.981798
12672	-0.198249	1.949899	9.291025	-0.025623	-0.004685	0.312912	-0.254649	-0.079429	-0.702903	0.186647	0.024248	-0.053187	-0.980686
12673	-0.243897	1.651375	9.076509	0.175089	-0.035903	0.243726	-0.254655	-0.078197	-0.703279	0.191300	0.023790	-0.056831	-0.979596
12674	-0.436460	1.039271	9.758437	0.259108	-0.021960	0.244306	-0.257739	-0.087346	-0.703581	0.195885	0.023983	-0.062118	-0.978364
12675	-0.310785	1.363381	10.679086	0.019299	0.061722	0.249919	-0.255909	-0.087904	-0.702579	0.200837	0.024821	-0.062325	-0.977325
12676	-0.171879	1.544746	10.569427	-0.059350	0.136913	0.256665	-0.252148	-0.081356	-0.705028	0.206005	0.026849	-0.060755	-0.976294
12677	-0.222509	1.253176	9.470672	0.112763	0.118076	0.208486	-0.249019	-0.079184	-0.706218	0.210153	0.029230	-0.062543	-0.975228
12678	-0.305411	0.810592	9.240402	0.169246	0.036031	0.162719	-0.247178	-0.081109	-0.706264	0.213239	0.030351	-0.065801	-0.974309
12679	-0.354911	0.979323	9.237963	0.123618	-0.002442	0.151723	-0.245066	-0.083171	-0.708902	0.216112	0.030496	-0.068247	-0.973503
12680	-0.458118	1.383682	9.863516	0.127311	0.008035	0.114878	-0.246355	-0.086036	-0.709428	0.218244	0.030957	-0.070775	-0.972832
12681	-0.281118	1.822537	9.900679	0.140134	0.022111	0.055139	-0.246203	-0.090004	-0.709340	0.219256	0.031795	-0.073386	-0.972384
12682	-0.161464	1.663657	10.157361	0.034700	0.053567	0.024451	-0.246445	-0.092464	-0.710912	0.219737	0.032864	-0.073857	-0.972204
12683	0.104123	1.650538	10.476942	-0.156606	0.112935	-0.004134	-0.242267	-0.090297	-0.713023	0.219922	0.034233	-0.070270	-0.972381
12684	-0.291603	1.685194	10.576881	-0.353295	0.174267	-0.021964	-0.239456	-0.079094	-0.712955	0.219936	0.036009	-0.062631	-0.972835
12685	-1.303879	1.932456	10.992188	-0.701954	0.247996	-0.073238	-0.234326	-0.061338	-0.713633	0.219298	0.037724	-0.047795	-0.973756
12686	-0.444374	1.936111	10.446507	-0.796437	0.272467	-0.130478	-0.228807	-0.042488	-0.715341	0.217547	0.039568	-0.031002	-0.974755
12687	-0.150311	0.891005	9.191925	-0.351607	0.193227	-0.157757	-0.224721	-0.024999	-0.716006	0.214860	0.041780	-0.023196	-0.975475
12688	-0.321703	0.236801	8.743702	-0.028947	0.071736	-0.110097	-0.221070	-0.023103	-0.716818	0.212755	0.043019	-0.022245	-0.975905
12689	-0.520936	0.071700	8.512819	-0.070577	-0.027226	-0.029660	-0.219256	-0.018186	-0.720159	0.212223	0.042059	-0.020947	-0.976091
12690	-1.227895	0.463800	9.095378	-0.212550	-0.096544	0.069787	-0.222433	-0.012698	-0.717471	0.213683	0.039155	-0.017281	-0.975965
12691	-1.618827	0.804036	10.039893	-0.211347	-0.088138	0.177495	-0.226510	-0.008709	-0.716854	0.217277	0.036388	-0.013656	-0.975336
12692	-1.138375	1.449313	10.716051	-0.030768	-0.006240	0.221376	-0.228645	-0.000763	-0.717131	0.221543	0.035984	-0.013261	-0.974396
12693	-0.445440	1.135421	9.718766	0.282424	0.079507	0.264253	-0.226523	-0.005151	-0.718887	0.226504	0.038655	-0.018654	-0.973064
12694	-0.450375	0.482572	8.564997	0.541845	0.112968	0.313741	-0.222034	-0.011467	-0.721603	0.232149	0.043100	-0.028945	-0.971294
12695	-0.661970	0.617878	8.229532	0.503819	0.090100	0.415695	-0.218281	-0.025438	-0.725934	0.239820	0.046883	-0.038721	-0.968911
12696	-0.798056	1.158888	8.628641	0.333528	0.065386	0.464734	-0.215993	-0.036257	-0.727238	0.248158	0.049282	-0.045339	-0.966402
12697	-0.680803	1.328196	9.239978	0.256423	0.007445	0.466592	-0.214384	-0.042147	-0.729389	0.256913	0.050221	-0.050788	-0.963792
12698	-0.541648	1.191190	9.621708	0.225051	-0.027661	0.457346	-0.213854	-0.043792	-0.728767	0.265305	0.050282	-0.055750	-0.961237
12699	-0.051225	0.891362	9.561161	0.225856	-0.076797	0.462254	-0.214117	-0.042832	-0.729917	0.273862	0.049400	-0.061025	-0.958559
12700	0.045038	0.831869	10.013844	0.204323	-0.078676	0.462039	-0.217228	-0.046919	-0.730428	0.282336	0.048354	-0.065848	-0.955831
12701	0.304329	1.228570	12.205445	0.038737	0.036255	0.450629	-0.215778	-0.048842	-0.730986	0.290949	0.048511	-0.066850	-0.953166
12702	0.171004	0.820536	12.134616	-0.282193	0.228738	0.445421	-0.210592	-0.040524	-0.732404	0.299946	0.050542	-0.060590	-0.950687
12703	-0.532124	0.452253	11.026189	-0.630200	0.349712	0.499878	-0.203119	-0.020864	-0.733487	0.310464	0.052583	-0.046966	-0.947967
12704	-0.654450	0.293191	9.033196	-0.784939	0.322050	0.534826	-0.192558	0.007124	-0.734146	0.321646	0.053216	-0.030664	-0.944866
12705	-0.985174	0.653047	8.682116	-0.752059	0.211909	0.563926	-0.182274	0.036343	-0.732462	0.333168	0.051822	-0.015607	-0.941313
12706	-1.035850	1.661911	8.929661	-0.593750	0.047485	0.527691	-0.176124	0.057650	-0.731698	0.343678	0.048504	-0.004683	-0.937823
12707	-1.248569	0.947524	9.144374	-0.217660	-0.073744	0.415355	-0.174776	0.071869	-0.728993	0.351655	0.045433	-0.001489	-0.935025
12708	-2.030843	0.253949	9.993868	-0.226483	-0.070934	0.361624	-0.176393	0.079674	-0.727599	0.358584	0.042417	0.001892	-0.932531
12709	-2.026509	0.824831	11.081815	-0.417988	0.061724	0.381067	-0.176485	0.093626	-0.723840	0.366018	0.040525	0.009843	-0.929673
12710	-1.368043	1.099803	9.875312	-0.317380	0.191341	0.366293	-0.169253	0.108498	-0.723027	0.372989	0.041747	0.016818	-0.926743
12711	-1.085048	0.881081	8.281868	-0.020100	0.149729	0.346185	-0.161708	0.114887	-0.723336	0.379364	0.044486	0.017993	-0.924002
12712	-0.848288	0.572720	7.930226	0.241175	0.014269	0.311344	-0.156725	0.113357	-0.725365	0.384853	0.046608	0.013337	-0.921704
12713	-0.609687	0.160752	8.307937	0.425354	-0.131885	0.285558	-0.158741	0.102015	-0.728550	0.389736	0.047524	0.004163	-0.919690
12714	-0.594899	0.498873	9.594983	0.387617	-0.188142	0.270136	-0.159436	0.089162	-0.733320	0.394268	0.047022	-0.004722	-0.917780
12715	-0.316359	0.923170	10.635623	0.269634	-0.169123	0.222623	-0.164352	0.080707	-0.734105	0.398074	0.045995	-0.011303	-0.916130
12716	-0.110587	0.659431	10.640429	0.159018	-0.108702	0.165525	-0.166152	0.075382	-0.734001	0.400576	0.045143	-0.015281	-0.915023
12717	-0.396278	0.566514	10.199643	0.055411	-0.062143	0.150916	-0.169273	0.072663	-0.734111	0.403268	0.044338	-0.017030	-0.913848
12718	-0.371891	0.624159	9.450310	-0.019635	-0.039270	0.153998	-0.169529	0.072802	-0.735915	0.404918	0.043305	-0.017210	-0.913165
12719	-0.319688	0.138288	9.607622	0.000029	-0.014905	0.162878	-0.170788	0.072937	-0.735507	0.407886	0.042882	-0.017562	-0.911856
12720	-0.424239	-0.019064	11.365825	-0.042352	0.068631	0.210415	-0.170023	0.075531	-0.734459	0.411546	0.043627	-0.016452	-0.910195
12721	-0.416002	0.426345	12.329733	-0.120269	0.189077	0.238548	-0.164671	0.078513	-0.737612	0.416048	0.045864	-0.012970	-0.908092
12722	-0.424626	0.610257	11.103909	-0.268379	0.211288	0.188271	-0.157398	0.086407	-0.737773	0.419721	0.047336	-0.006543	-0.906394
12723	-0.402819	0.340116	9.331894	-0.330684	0.179352	0.154194	-0.151969	0.097183	-0.738266	0.422841	0.047628	0.000751	-0.904951
12724	-0.726829	-0.008639	7.710953	-0.428395	0.107875	0.216729	-0.144333	0.111231	-0.740053	0.427123	0.045878	0.009176	-0.902982
12725	-0.552236	0.051833	9.055909	-0.700084	0.057409	0.293802	-0.140675	0.131724	-0.735511	0.433012	0.040812	0.021992	-0.900195
12726	-0.901931	0.754985	10.025868	-0.864931	0.040577	0.313915	-0.137688	0.155504	-0.731185	0.439216	0.034106	0.037618	-0.896946
12727	-1.504287	0.924370	10.400695	-0.894258	0.089753	0.275315	-0.132923	0.186385	-0.723844	0.444625	0.027946	0.054141	-0.893642
12728	-1.487336	0.588064	10.574515	-0.746401	0.056663	0.209227	-0.130235	0.213720	-0.714437	0.448627	0.022468	0.067825	-0.890858
12729	-1.351359	0.019392	10.566805	-0.296978	0.062147	0.148921	-0.126197	0.236126	-0.709882	0.451335	0.021061	0.073428	-0.889079
12730	-1.039052	-0.173472	9.639082	0.147915	0.069422	0.129166	-0.124119	0.239399	-0.711433	0.453473	0.023739	0.071335	-0.888094
12731	-0.692561	-0.322445	8.995141	0.329673	0.057294	0.114465	-0.120919	0.230493	-0.715317	0.455276	0.027872	0.065715	-0.887484
12732	-1.066693	-0.605201	8.339121	0.287627	0.034856	0.118597	-0.118015	0.222587	-0.722158	0.457143	0.031186	0.060824	-0.886763
12733	-1.031968	-0.480076	8.448402	0.188102	0.036440	0.162830	-0.115609	0.215737	-0.726270	0.459883	0.033723	0.057494	-0.885475
12734	-1.380924	-0.699210	9.828307	0.298823	0.042379	0.175143	-0.112666	0.206147	-0.730287	0.462685	0.037344	0.052435	-0.884183
12735	-1.217510	-0.793294	9.364409	0.402620	0.053801	0.189101	-0.108663	0.196006	-0.737429	0.465669	0.042196	0.045471	-0.882782
12736	-1.129998	-0.720928	9.657671	0.377438	0.017807	0.199343	-0.104565	0.189419	-0.740012	0.468817	0.046126	0.038766	-0.881238
12737	-1.000649	-0.861849	9.520358	0.327132	-0.000686	0.241141	-0.102253	0.176961	-0.745600	0.472762	0.049320	0.032608	-0.879204
12738	-1.125968	-0.833868	9.699595	0.201597	-0.044569	0.283284	-0.099715	0.170247	-0.750617	0.477460	0.050550	0.028319	-0.876741
12739	-0.945348	-0.567857	9.850091	0.099249	-0.063222	0.352079	-0.098750	0.163814	-0.754574	0.483563	0.050509	0.025502	-0.873479
12740	-0.703043	-0.469291	10.454730	0.066490	-0.060180	0.457526	-0.096520	0.163256	-0.755906	0.491284	0.050259	0.023245	-0.869237
12741	-1.219838	-0.490587	10.824224	0.071364	0.012237	0.577805	-0.091825	0.165694	-0.757116	0.501224	0.051326	0.021456	-0.863528
12742	-1.301102	0.622670	11.313548	0.094330	0.139666	0.673842	-0.082400	0.165782	-0.761265	0.512601	0.054890	0.020490	-0.856626
12743	-0.747949	1.365053	10.110925	0.084899	0.250040	0.653036	-0.069312	0.164893	-0.765091	0.523551	0.060210	0.020735	-0.849611
12744	-0.959443	1.204339	8.923741	-0.017658	0.224198	0.602907	-0.052834	0.165080	-0.768181	0.533667	0.064002	0.022613	-0.842966
12745	-1.095889	1.377841	8.686597	-0.160652	0.070422	0.529134	-0.041753	0.170903	-0.769583	0.542742	0.063643	0.025183	-0.837106
12746	-1.630756	0.860760	8.896745	-0.167527	-0.079686	0.414039	-0.038005	0.177585	-0.768281	0.549907	0.060620	0.026551	-0.832600
12747	-2.200416	0.178209	9.960815	-0.109968	-0.115336	0.305072	-0.037783	0.184287	-0.767960	0.555181	0.057632	0.026552	-0.829306
12748	-1.782983	0.420584	11.637405	-0.038159	0.009462	0.246015	-0.034656	0.186870	-0.769274	0.559288	0.057420	0.026961	-0.826543
12749	-0.982388	0.965780	11.074427	0.126941	0.135491	0.198212	-0.032180	0.188225	-0.769298	0.562351	0.061177	0.025935	-0.824224
12750	-1.200428	0.260805	8.847685	0.375963	0.136120	0.192951	-0.023361	0.178877	-0.772109	0.564977	0.067671	0.020987	-0.822059
12751	-1.566092	-0.198196	8.033295	0.556417	0.027841	0.243253	-0.017762	0.162844	-0.777522	0.568180	0.074506	0.011644	-0.819442
12752	-1.632378	-0.032321	8.626951	0.674133	-0.059839	0.287893	-0.014619	0.142584	-0.783975	0.571848	0.081169	-0.000558	-0.816334
12753	-1.661540	0.595252	9.292883	0.720476	-0.115991	0.296961	-0.016412	0.117974	-0.792206	0.575456	0.087499	-0.014254	-0.813014
12754	-1.576446	0.995600	9.873509	0.548741	-0.152856	0.260373	-0.020292	0.092007	-0.799127	0.578590	0.091172	-0.025441	-0.810107
12755	-1.452892	1.402329	9.492614	0.260677	-0.179137	0.256471	-0.023734	0.079442	-0.803854	0.582155	0.091160	-0.032303	-0.807305
12756	-1.327099	1.439401	9.352571	0.097594	-0.156589	0.320543	-0.025150	0.076715	-0.805540	0.587014	0.089483	-0.036334	-0.803796
12757	-0.402018	1.134604	9.562177	-0.099550	-0.155342	0.379567	-0.025791	0.075214	-0.806838	0.593155	0.085522	-0.037325	-0.799663
12758	-0.114472	0.815863	9.878056	-0.402112	-0.127637	0.408144	-0.028858	0.084943	-0.805274	0.600171	0.078324	-0.033158	-0.795337
12759	-0.297566	0.839806	10.949316	-0.679483	-0.033386	0.407382	-0.028994	0.107651	-0.802980	0.607617	0.069265	-0.023465	-0.790856
12760	-0.207755	0.880017	11.744450	-0.808137	0.116924	0.388447	-0.024465	0.135394	-0.797474	0.614792	0.061028	-0.009851	-0.786263
12761	-0.883974	1.189331	12.073459	-0.811542	0.201093	0.367838	-0.013388	0.161187	-0.792603	0.621506	0.054002	0.004846	-0.781531
12762	-0.091868	1.246531	10.776787	-0.712500	0.162926	0.255435	-0.003644	0.191091	-0.786766	0.626180	0.047639	0.017680	-0.778021
12763	0.205993	0.411460	9.005505	-0.410942	0.115596	0.081006	0.001456	0.210486	-0.781480	0.627776	0.044149	0.025287	-0.776730
12764	0.038711	-0.026737	9.208582	-0.346438	0.037869	0.031805	0.006965	0.226322	-0.775460	0.628548	0.040330	0.031065	-0.776103
12765	-0.394327	0.182365	9.632871	-0.463200	-0.000809	0.108521	0.009863	0.241624	-0.769146	0.630587	0.034350	0.037966	-0.774428
12766	-1.060862	0.846260	9.540515	-0.470550	0.013268	0.161726	0.009636	0.254618	-0.762550	0.633375	0.028671	0.045257	-0.771989
12767	-1.587740	1.447323	9.705772	-0.384325	0.052046	0.099329	0.013187	0.271149	-0.758304	0.635074	0.024568	0.051554	-0.770337
12768	-1.551185	1.158283	9.656474	-0.244547	0.076674	0.062477	0.017039	0.281250	-0.754642	0.636074	0.022636	0.056213	-0.769244
12769	-1.166517	0.920041	9.804218	-0.159759	0.079959	0.104354	0.019835	0.292587	-0.750176	0.637677	0.021907	0.059350	-0.767701
12770	-0.709326	0.699878	9.756889	-0.043169	0.042827	0.230014	0.024257	0.294887	-0.747634	0.641175	0.022216	0.060406	-0.764691
12771	-0.985639	0.238155	9.066662	0.267677	-0.041102	0.336839	0.028064	0.292815	-0.749134	0.646257	0.025408	0.055290	-0.760690
12772	-1.673574	0.276606	8.875979	0.641145	-0.195813	0.414119	0.028439	0.276948	-0.756148	0.652374	0.031100	0.042737	-0.756052
12773	-1.776671	0.706451	9.184608	0.934324	-0.284226	0.446888	0.027849	0.249187	-0.766756	0.658658	0.039418	0.024286	-0.751017
12774	-1.244832	0.798076	9.044094	0.968418	-0.217853	0.449882	0.027323	0.210208	-0.777605	0.664603	0.049040	0.006460	-0.745557
12775	-1.093670	0.321200	9.207932	0.674836	-0.174323	0.479476	0.025166	0.181496	-0.787164	0.671023	0.055537	-0.006698	-0.739323
12776	-0.476506	0.177565	9.426853	0.578737	-0.185237	0.549010	0.025050	0.159749	-0.793582	0.678382	0.060414	-0.018403	-0.731990
12777	-0.045081	0.391849	9.817309	0.641947	-0.129613	0.625358	0.024928	0.138275	-0.798834	0.686603	0.066995	-0.030599	-0.723293
12778	0.116440	0.667246	10.628946	0.370419	-0.070623	0.715224	0.028975	0.118693	-0.803354	0.696317	0.070545	-0.037937	-0.713251
12779	0.251877	0.695283	10.705002	0.038382	-0.000861	0.753554	0.033436	0.116481	-0.804477	0.706935	0.070409	-0.039833	-0.702637
12780	0.043570	0.605429	10.676928	-0.177985	0.021964	0.725670	0.041522	0.118762	-0.803283	0.717321	0.067549	-0.038097	-0.692413
12781	0.137086	0.850138	10.717385	-0.097245	0.064026	0.691185	0.049611	0.119812	-0.800809	0.727009	0.066355	-0.037018	-0.682410
12782	-0.558319	0.855152	10.584059	0.072956	0.104620	0.662825	0.056943	0.117994	-0.801583	0.735969	0.068282	-0.037429	-0.672522
12783	-0.758225	1.265396	10.528017	-0.016252	0.148506	0.621064	0.068853	0.115468	-0.802045	0.744404	0.069410	-0.036077	-0.663132
12784	-0.512688	1.831408	10.638145	-0.182135	0.190603	0.515188	0.080184	0.120603	-0.798803	0.751579	0.068787	-0.031598	-0.655286
12785	-0.638776	1.799536	9.331548	-0.202956	0.173678	0.402246	0.091380	0.126698	-0.796196	0.757211	0.067623	-0.027082	-0.649096
12786	-1.186703	1.512900	8.578388	-0.345793	0.195069	0.357346	0.098785	0.133634	-0.794558	0.762381	0.064660	-0.020183	-0.643573
12787	-0.645553	1.560712	8.290696	-0.457523	0.182739	0.336955	0.108627	0.146984	-0.789920	0.767333	0.059813	-0.012124	-0.638338
12788	-0.337051	1.476936	8.421648	-0.213269	0.129356	0.319043	0.116916	0.157881	-0.785671	0.771673	0.058051	-0.007860	-0.633316
12789	-0.672653	1.116569	9.266313	0.242832	0.072520	0.323933	0.124484	0.159208	-0.784220	0.775484	0.062599	-0.010383	-0.628171
12790	-0.753605	1.918797	10.287964	0.769716	0.049717	0.319044	0.128404	0.139627	-0.789772	0.778433	0.075025	-0.019743	-0.622916
12791	-0.735350	3.121106	10.265581	1.289852	0.072705	0.268526	0.133478	0.103079	-0.798871	0.779599	0.095870	-0.035291	-0.617890
12792	-0.829983	3.413405	9.659355	1.472931	0.052163	0.158860	0.136294	0.050127	-0.808355	0.778433	0.119257	-0.053025	-0.614010
12793	-0.556238	2.561302	8.548954	0.818419	0.057566	0.090434	0.137591	0.009767	-0.814719	0.777535	0.132636	-0.062622	-0.611495
12794	-0.417201	1.760280	8.069930	-0.072906	0.022317	0.125911	0.141762	-0.009953	-0.817044	0.779294	0.131558	-0.061781	-0.609571
12795	-0.269386	1.490308	8.248191	-0.599349	-0.041017	0.175493	0.141668	0.006326	-0.816624	0.782893	0.121481	-0.055784	-0.607626
12796	-0.035692	1.714422	9.032115	-0.581817	-0.106183	0.220238	0.139546	0.029730	-0.812596	0.786801	0.110768	-0.050972	-0.605042
12797	-0.011034	1.764389	9.705360	-0.345678	-0.090525	0.222004	0.137631	0.044237	-0.811520	0.790135	0.103931	-0.048920	-0.602072
12798	-0.270991	1.864067	10.179768	-0.241824	-0.020510	0.216053	0.138616	0.053805	-0.809889	0.793203	0.099592	-0.046846	-0.598930
12799	-0.375883	2.032752	10.807431	-0.247133	0.080880	0.216434	0.137898	0.064477	-0.808739	0.796350	0.096334	-0.043239	-0.595548
12800	-0.607825	2.019533	10.612222	-0.318550	0.110770	0.194944	0.142409	0.073751	-0.805743	0.799355	0.092351	-0.038121	-0.592494
12801	-1.377318	1.794214	10.469678	-0.363115	0.132959	0.166691	0.149937	0.081506	-0.803582	0.802077	0.087906	-0.032163	-0.589839
12802	-1.271303	2.434931	11.016908	-0.463414	0.100492	0.160687	0.155212	0.096806	-0.799259	0.804817	0.081494	-0.025432	-0.587351
12803	-0.670137	2.119329	10.013186	-0.177913	0.013155	0.142843	0.156840	0.107740	-0.796719	0.806783	0.078670	-0.023512	-0.585115
12804	-0.506476	1.398603	9.114320	0.315026	-0.042596	0.160156	0.157896	0.106367	-0.797395	0.808122	0.083121	-0.028204	-0.582438
12805	0.057816	1.984614	8.712458	0.484024	-0.060217	0.193004	0.156956	0.091053	-0.802962	0.809487	0.090086	-0.035300	-0.579111
12806	0.431525	2.257067	8.315845	0.468694	-0.114553	0.215559	0.155385	0.071365	-0.807657	0.811015	0.096133	-0.043036	-0.575466
12807	0.322612	3.214554	8.916565	-0.009055	-0.071030	0.208925	0.152561	0.062625	-0.808218	0.813366	0.094957	-0.044718	-0.572206
12808	-0.374402	3.973198	9.844501	-0.194826	-0.028020	0.127003	0.154625	0.066991	-0.807689	0.815156	0.091297	-0.043253	-0.570364
12809	-0.436580	4.055620	9.898853	0.185092	0.020466	0.018955	0.153209	0.065085	-0.810790	0.815035	0.094601	-0.045339	-0.569837
12810	-0.329934	3.106521	9.675545	0.484107	0.074879	-0.002682	0.153949	0.051129	-0.813007	0.814114	0.103288	-0.049696	-0.569281
12811	-0.103891	2.327819	8.852375	0.432212	0.119537	0.028615	0.156248	0.038258	-0.814202	0.813617	0.111745	-0.053015	-0.568093
12812	-0.047197	2.154030	8.792212	0.346087	0.143001	0.087059	0.161429	0.024825	-0.816481	0.813958	0.118850	-0.054881	-0.565982
12813	-0.272438	1.722738	8.745940	0.025302	0.170737	0.197592	0.168146	0.015760	-0.816412	0.816299	0.121031	-0.053138	-0.562302
12814	-0.368812	1.743556	9.016165	-0.438755	0.153685	0.314015	0.175711	0.018181	-0.815855	0.821004	0.115201	-0.046520	-0.557241
12815	-0.460146	1.784457	9.574956	-0.546628	0.105247	0.395906	0.182924	0.035378	-0.813338	0.826692	0.107032	-0.039868	-0.550941
12816	-0.351691	2.082872	9.913893	-0.522670	0.047350	0.415278	0.188551	0.055181	-0.809866	0.832350	0.098518	-0.034281	-0.544347
12817	-0.318079	1.717163	9.952656	-0.269470	-0.015546	0.395662	0.191626	0.065014	-0.808135	0.837138	0.093572	-0.032641	-0.537939
12818	-0.298893	1.365475	9.821079	-0.128195	-0.046134	0.408842	0.194213	0.068966	-0.806583	0.841716	0.090606	-0.032868	-0.531248
12819	-0.425513	1.217355	9.822872	-0.559406	0.002782	0.411172	0.197700	0.075787	-0.805793	0.847020	0.080886	-0.027858	-0.524631
12820	-0.247484	1.124708	9.865932	-0.937772	0.104982	0.415760	0.201587	0.101207	-0.799912	0.852779	0.065804	-0.016979	-0.517832
12821	-0.010911	0.435572	10.045817	-0.734736	0.148646	0.434805	0.209519	0.127701	-0.793564	0.858177	0.054549	-0.007635	-0.510391
12822	-0.116478	-0.149953	10.203412	-0.325309	0.120616	0.498397	0.220539	0.139950	-0.787791	0.863576	0.050066	-0.002860	-0.501718
12823	-0.697949	0.244770	10.390800	-0.004939	0.043915	0.461053	0.227328	0.141144	-0.787623	0.868181	0.050232	-0.002716	-0.493690
12824	-1.587050	0.170092	10.443272	0.000778	0.059215	0.387382	0.232155	0.141801	-0.786008	0.871985	0.050759	-0.002158	-0.486889
12825	-1.102284	1.110719	10.190362	-0.227941	0.149253	0.352609	0.239194	0.143951	-0.784153	0.875628	0.048088	0.002167	-0.480582
12826	-0.311917	0.931599	8.684316	-0.361822	0.189605	0.332153	0.246227	0.146648	-0.781258	0.879118	0.043538	0.008572	-0.474534
12827	-0.361330	0.793160	8.116005	-0.351169	0.147697	0.353226	0.256100	0.154800	-0.777189	0.882709	0.038705	0.014047	-0.468113
12828	-0.352628	0.645326	8.556412	-0.304814	0.075859	0.356786	0.261526	0.163524	-0.773176	0.886230	0.034086	0.017889	-0.461643
12829	-0.738793	0.634818	9.641045	-0.279008	0.030279	0.344563	0.269001	0.178254	-0.766549	0.889561	0.029438	0.020619	-0.455401
12830	-1.077064	1.218020	11.525131	-0.356834	0.056300	0.300211	0.273133	0.185892	-0.764468	0.892448	0.023679	0.024618	-0.449855
12831	-0.613229	1.589414	11.467724	-0.402739	0.140410	0.191734	0.279751	0.191599	-0.760244	0.894262	0.017818	0.030500	-0.446149
12832	-0.673194	1.026545	9.712270	-0.319806	0.155035	0.105098	0.284901	0.202102	-0.754788	0.895201	0.013500	0.036013	-0.443999
12833	-0.978501	-0.095572	8.486006	-0.183658	0.085504	0.079293	0.290065	0.211238	-0.751155	0.895892	0.011034	0.039001	-0.442419
12834	-0.877915	-0.567514	8.602208	0.032657	-0.024840	0.091751	0.293379	0.216243	-0.748825	0.896721	0.011427	0.038171	-0.440800
12835	-0.505122	-0.453317	9.145822	0.274035	-0.088026	0.102873	0.293693	0.208994	-0.752391	0.897622	0.015623	0.034010	-0.439175
12836	-0.407549	-0.004201	9.976828	0.510302	-0.102087	0.065817	0.289878	0.194384	-0.758683	0.898066	0.023886	0.027597	-0.438343
12837	-0.306519	0.602480	10.434724	0.524964	-0.098523	-0.018572	0.286611	0.176078	-0.766570	0.897661	0.032415	0.021069	-0.438987
12838	-0.665094	0.764582	10.622320	0.282171	-0.042260	-0.132791	0.284346	0.164742	-0.773111	0.896319	0.037008	0.017843	-0.441502
12839	-0.967696	1.010641	10.094259	-0.114436	0.026332	-0.241020	0.279399	0.162992	-0.775898	0.894257	0.035109	0.019345	-0.445754
12840	-1.159012	0.606916	9.711571	-0.343179	0.068524	-0.288372	0.277481	0.176952	-0.773146	0.891870	0.029424	0.023756	-0.450708
12841	-0.841312	0.107475	10.743723	-0.314748	0.052549	-0.284873	0.276772	0.191620	-0.767957	0.889434	0.024163	0.027561	-0.455592
12842	-1.260444	-0.134963	12.188850	-0.193296	0.036640	-0.279595	0.274996	0.203940	-0.765870	0.886944	0.020858	0.030034	-0.460427
12843	-0.843899	0.398263	11.451214	-0.143015	0.090927	-0.279032	0.271671	0.211891	-0.762509	0.884366	0.019008	0.032959	-0.465242
12844	-0.483203	0.254523	9.408570	-0.210834	0.141916	-0.248594	0.269890	0.224210	-0.758741	0.882020	0.016389	0.037450	-0.469435
12845	-0.391835	-0.105178	8.413546	-0.219187	0.147136	-0.155311	0.271118	0.234871	-0.753483	0.880514	0.013796	0.042019	-0.471952
12846	-0.749527	-0.487316	8.373788	-0.240159	0.112949	-0.079777	0.272249	0.241019	-0.750465	0.879725	0.010518	0.046222	-0.473114
12847	-1.705170	-0.775518	9.215018	-0.409757	0.068219	-0.008709	0.274790	0.250852	-0.745494	0.879642	0.003944	0.051202	-0.472856
12848	-2.381060	-0.090295	9.781453	-0.438754	0.036638	0.051216	0.274933	0.266716	-0.737065	0.880098	-0.003423	0.055916	-0.471475
12849	-1.853595	0.728748	9.988184	0.018692	0.043669	-0.000053	0.275932	0.274507	-0.736227	0.880058	-0.002585	0.056463	-0.471491
12850	-1.305770	0.371330	9.330496	0.292708	0.028069	-0.038870	0.277409	0.269166	-0.739017	0.879665	0.002741	0.054120	-0.472496
12851	-1.044212	-0.176038	8.745189	0.342928	-0.006806	-0.061718	0.275269	0.257278	-0.743240	0.879055	0.008779	0.050721	-0.473932
12852	-1.049614	-0.257623	8.792360	0.349038	-0.044485	-0.040678	0.273267	0.244706	-0.748376	0.878641	0.014404	0.046562	-0.474990
12853	-1.069648	-0.362807	8.949933	0.328280	-0.090939	-0.019868	0.271126	0.234325	-0.754781	0.878424	0.019421	0.041821	-0.475652
12854	-0.942441	-0.152646	9.576073	0.288551	-0.103513	0.039707	0.266135	0.219581	-0.761446	0.878769	0.023490	0.037167	-0.475218
12855	-0.536790	-0.166574	9.988159	0.290099	-0.102068	0.081886	0.263597	0.209474	-0.766937	0.879469	0.027784	0.032539	-0.474028
12856	-0.225068	-0.137372	10.108367	0.234514	-0.049787	0.118589	0.263529	0.200722	-0.770901	0.880491	0.031466	0.029300	-0.472108
12857	-0.123491	0.207251	10.596890	0.159329	0.013021	0.131515	0.262797	0.193340	-0.773678	0.881619	0.034526	0.027866	-0.469872
12858	-0.047080	0.421076	10.718847	-0.009600	0.097834	0.115629	0.266487	0.187574	-0.773144	0.882662	0.035293	0.029527	-0.467750
12859	-0.578096	0.132227	10.071255	-0.140815	0.128822	0.072604	0.271992	0.184534	-0.772610	0.883361	0.034075	0.032960	-0.466290
12860	-0.507211	-0.060640	9.313834	-0.355210	0.132535	0.018140	0.275588	0.193268	-0.768440	0.883671	0.028999	0.038526	-0.465619
12861	-0.172605	-0.533036	9.050782	-0.741624	0.113207	-0.007847	0.279377	0.211848	-0.760686	0.883848	0.016902	0.047306	-0.465070
12862	-0.647160	-0.721013	9.288225	-0.849090	-0.010925	-0.030129	0.281536	0.239190	-0.749589	0.883750	0.001715	0.054939	-0.464720
12863	-1.555418	-1.471545	10.066055	-0.527011	-0.057893	-0.063977	0.282041	0.260524	-0.741370	0.883192	-0.008286	0.058711	-0.465250
12864	-1.207178	-0.767609	11.498620	-0.276574	0.042347	-0.050326	0.278915	0.277774	-0.734947	0.882619	-0.012883	0.061949	-0.465811
12865	-0.768608	-0.825476	9.422648	-0.059662	0.132846	-0.052041	0.282409	0.282953	-0.733397	0.881956	-0.012841	0.064734	-0.466689
12866	-0.925527	-0.780070	8.141237	0.357064	0.108596	0.025011	0.286633	0.275816	-0.733789	0.882126	-0.005544	0.063247	-0.466715
12867	-1.148837	-0.609582	8.270088	0.617982	0.028961	0.075188	0.289509	0.257474	-0.741771	0.882797	0.005651	0.057904	-0.466137
12868	-1.469027	-0.523240	9.734963	0.540584	-0.031750	0.116782	0.291098	0.235582	-0.749509	0.883825	0.014986	0.052213	-0.464653
12869	-1.749951	0.309940	11.717556	0.220058	0.044764	0.136082	0.295133	0.219421	-0.756193	0.884969	0.019396	0.050851	-0.462458
12870	-1.544553	0.673500	11.585386	-0.135758	0.153188	0.110105	0.299847	0.217069	-0.754736	0.885900	0.018474	0.054701	-0.460269
12871	-1.689612	0.379452	9.434834	-0.244462	0.144143	0.065253	0.305411	0.223877	-0.749839	0.886423	0.015564	0.059425	-0.458781
12872	-1.987594	-0.717574	7.781032	-0.194285	0.016025	0.050958	0.307456	0.229335	-0.745291	0.886946	0.012279	0.061402	-0.457609
12873	-1.583581	-0.988546	9.072137	-0.098771	-0.077049	0.035251	0.309403	0.231787	-0.745425	0.887387	0.009883	0.060928	-0.456875
12874	-1.495497	-0.530721	10.367137	-0.169521	-0.063343	0.020725	0.310277	0.237390	-0.742797	0.887736	0.006268	0.061274	-0.456213
12875	-1.489344	-0.021988	10.798291	-0.138761	0.001464	-0.043931	0.308664	0.243690	-0.740125	0.887350	0.003799	0.062578	-0.456814
12876	-1.055709	-0.142590	10.216406	0.099766	0.039362	-0.133839	0.307743	0.244789	-0.740230	0.886084	0.005714	0.062300	-0.459282
12877	-1.006132	-0.286247	9.767339	0.232747	0.054607	-0.241233	0.306218	0.239601	-0.744137	0.883757	0.010080	0.061146	-0.463824
12878	-0.739990	-0.200397	9.419975	0.059489	0.025843	-0.310504	0.302832	0.237157	-0.743722	0.880841	0.010942	0.061038	-0.469333
12879	-0.489071	-0.250737	10.114147	-0.031481	0.015302	-0.397661	0.300451	0.241547	-0.742738	0.877074	0.010066	0.061643	-0.476277
12880	-1.658299	-0.706680	11.397473	-0.004458	0.086394	-0.454253	0.294933	0.246775	-0.743121	0.872621	0.010201	0.063216	-0.484182
12881	-1.440542	0.329420	12.585054	-0.213637	0.271533	-0.468204	0.294755	0.253478	-0.740208	0.867735	0.008548	0.070069	-0.491988
12882	-1.131919	-0.334212	10.277343	-0.131090	0.261453	-0.462530	0.296231	0.264683	-0.731845	0.862799	0.008148	0.075899	-0.499751
12883	-1.343441	-0.810090	8.269462	0.043170	0.141098	-0.398241	0.294231	0.268658	-0.726991	0.858574	0.009728	0.077919	-0.506641
12884	-1.161362	-0.986902	7.540104	0.122118	0.001801	-0.269594	0.295513	0.272481	-0.725939	0.855816	0.011372	0.076692	-0.511437
12885	-1.542827	-1.001204	8.182471	0.343030	-0.142902	-0.113324	0.288766	0.266500	-0.730422	0.854777	0.015612	0.070738	-0.513915
12886	-2.436117	-0.700545	9.847008	0.583994	-0.202606	-0.039235	0.280910	0.250815	-0.738604	0.854431	0.023404	0.061209	-0.515416
12887	-1.937732	0.419091	10.754361	0.473974	-0.139977	-0.046801	0.274517	0.231566	-0.748265	0.853856	0.030052	0.053967	-0.516831
12888	-1.228744	0.341498	9.209331	0.223102	-0.069789	-0.104965	0.269355	0.221883	-0.751386	0.852719	0.032975	0.050461	-0.518880
12889	-0.761759	-0.814969	7.370412	0.006550	-0.071439	-0.055777	0.267702	0.215601	-0.754526	0.852206	0.032319	0.049228	-0.519882
12890	-0.755109	-0.916649	7.955557	-0.423406	-0.091127	0.028218	0.264897	0.224233	-0.751296	0.852874	0.024127	0.051988	-0.518962
12891	-1.182412	-0.632898	9.997981	-0.618171	-0.049708	0.119613	0.263475	0.240927	-0.745163	0.854397	0.013171	0.057519	-0.516260
12892	-1.432733	-0.239939	11.280665	-0.445529	0.039286	0.126563	0.266978	0.256316	-0.737435	0.855784	0.006053	0.062683	-0.513485
12893	-1.486057	-0.570013	10.167073	0.012742	0.065918	0.126447	0.270597	0.260808	-0.733179	0.856996	0.007103	0.063696	-0.511322
12894	-1.223047	-0.895523	8.993130	0.220209	0.003068	0.162859	0.274161	0.254634	-0.733422	0.858663	0.011060	0.061402	-0.508729
12895	-0.950410	-1.254407	8.727111	0.205535	-0.089834	0.219542	0.275397	0.246013	-0.736628	0.860943	0.013905	0.057762	-0.505219
12896	-1.088673	-1.353312	9.063608	0.126401	-0.150399	0.279561	0.276261	0.235069	-0.741919	0.863951	0.014828	0.053745	-0.500480
12897	-1.226802	-0.790202	10.393008	-0.047611	-0.149969	0.341866	0.275255	0.229468	-0.744028	0.867521	0.012791	0.051586	-0.494553
12898	-0.795269	0.096762	11.331906	-0.144223	-0.096066	0.332576	0.278919	0.228628	-0.744349	0.871021	0.009622	0.051189	-0.488476
12899	-0.700167	0.592727	10.918708	-0.065131	-0.045915	0.278828	0.277781	0.228946	-0.742780	0.873790	0.008271	0.050986	-0.483552
12900	-1.146658	0.285879	10.892597	-0.049590	0.044465	0.231758	0.281578	0.227832	-0.743106	0.876036	0.008018	0.052131	-0.479353
12901	-0.607839	0.328132	11.140766	-0.084179	0.165083	0.193012	0.289685	0.225050	-0.739506	0.877717	0.008307	0.055783	-0.475848
12902	-0.817378	-0.238636	10.088282	-0.028502	0.140954	0.166866	0.296219	0.224193	-0.737544	0.879172	0.009284	0.058427	-0.472817
12903	-1.335335	-0.370657	8.851202	0.184541	0.031227	0.147029	0.302123	0.219235	-0.736129	0.880485	0.012982	0.057185	-0.470434
12904	-1.268986	-0.192409	8.323983	0.204238	-0.054397	0.134554	0.304940	0.207730	-0.738224	0.881807	0.016167	0.054198	-0.468207
12905	-1.340487	-0.400904	8.384686	-0.084014	-0.066774	0.160584	0.305229	0.203625	-0.739433	0.883405	0.014230	0.053756	-0.465300
12906	-1.321664	-0.516825	9.849117	-0.274222	-0.055073	0.238483	0.304959	0.204720	-0.738642	0.885841	0.009070	0.055193	-0.460606
12907	-1.101626	0.167683	10.893253	0.004903	-0.035143	0.226542	0.307807	0.207028	-0.734525	0.887958	0.009090	0.054483	-0.456596
12908	-1.316393	0.234519	9.393900	0.402653	-0.047617	0.157251	0.309196	0.194984	-0.738413	0.889377	0.015928	0.049856	-0.454169
12909	-1.296462	0.318697	9.445162	0.474437	-0.056251	0.108407	0.308518	0.178026	-0.741415	0.890224	0.024013	0.044513	-0.452706
12910	-1.354282	0.003681	9.312269	0.440639	-0.080593	0.058683	0.306929	0.161622	-0.746336	0.890611	0.031132	0.038985	-0.452020
12911	-1.659718	0.150251	10.061568	0.442409	-0.099864	0.037584	0.305743	0.143710	-0.752054	0.890713	0.038203	0.033214	-0.451738
12912	-1.906657	0.729853	10.214551	0.592941	-0.083067	-0.006009	0.302725	0.126630	-0.758383	0.890217	0.047961	0.026306	-0.452240
12913	-1.810520	1.362144	9.596169	0.849325	-0.081826	-0.093020	0.300404	0.101475	-0.764285	0.888461	0.062417	0.017325	-0.454357
12914	-1.869243	1.269731	9.112578	0.712051	-0.072763	-0.190907	0.296518	0.076465	-0.771066	0.885776	0.074289	0.009725	-0.458025
12915	-1.833619	0.846408	9.191516	0.207626	-0.071053	-0.240497	0.291898	0.063770	-0.775130	0.883239	0.077435	0.007047	-0.462432
12916	-1.742430	0.742257	9.970558	-0.307529	-0.047613	-0.302389	0.287316	0.065710	-0.775947	0.880901	0.071470	0.009445	-0.467777
12917	-1.364782	-0.171162	11.095897	-0.375735	-0.013885	-0.283703	0.285643	0.083503	-0.775101	0.878730	0.064782	0.013298	-0.472716
12918	-0.563772	0.797100	9.675044	-0.330829	-0.026082	-0.279907	0.283472	0.097742	-0.775187	0.876493	0.058597	0.016256	-0.477559
12919	-0.702045	1.054619	9.381206	-0.593767	0.008957	-0.285120	0.279099	0.128954	-0.771452	0.874373	0.048275	0.022573	-0.482318
12920	-0.992957	0.193394	10.140423	-0.632573	0.062986	-0.221869	0.278932	0.154944	-0.765505	0.872740	0.037669	0.029914	-0.485809
12921	-0.791367	0.701137	9.959477	-0.358077	0.094393	-0.163313	0.279764	0.166565	-0.760749	0.871329	0.032322	0.035310	-0.488358
12922	-1.060245	0.928426	9.671225	0.067029	0.063200	-0.186629	0.278963	0.169852	-0.761092	0.869419	0.033926	0.035804	-0.491608
12923	-1.438930	0.306468	9.801918	0.255896	0.017934	-0.224204	0.277167	0.164254	-0.761638	0.866998	0.038503	0.033900	-0.495665
12924	-1.011240	-0.326918	9.824592	0.128763	0.022996	-0.209510	0.275209	0.164675	-0.763285	0.864802	0.040772	0.033111	-0.499358
12925	-0.793499	-0.259622	9.578364	-0.053937	0.007088	-0.168649	0.272715	0.166193	-0.762586	0.863142	0.039858	0.034059	-0.502232
12926	-1.035454	0.009196	9.569123	-0.068321	-0.002505	-0.154562	0.269830	0.168398	-0.763556	0.861649	0.038498	0.034753	-0.504848
12927	-1.376815	-0.113494	9.474531	0.016640	0.000238	-0.143279	0.267985	0.171692	-0.764401	0.860175	0.038730	0.034863	-0.507329
12928	-1.502483	-0.135871	9.701255	0.009976	-0.003464	-0.062245	0.267196	0.171969	-0.763481	0.859545	0.038773	0.034678	-0.508406
12929	-1.731437	0.258323	9.827920	0.023909	0.013865	0.026182	0.267953	0.175521	-0.761389	0.859771	0.039394	0.034849	-0.507965
12930	-1.897612	0.652055	9.963651	0.168500	0.007617	0.101359	0.269280	0.171820	-0.761186	0.860662	0.042389	0.033116	-0.506328
12931	-1.779056	0.356879	9.690081	0.366646	-0.024043	0.204814	0.271852	0.159086	-0.766005	0.862394	0.048684	0.029042	-0.503053
12932	-0.622110	0.064361	9.787282	0.357236	-0.038618	0.297687	0.273772	0.144576	-0.768245	0.865032	0.054578	0.024418	-0.498140
12933	-0.040534	-0.315903	9.609672	-0.056465	-0.025918	0.377300	0.275916	0.135810	-0.769139	0.868828	0.053543	0.024311	-0.491610
12934	-0.121229	-0.155559	10.717665	-0.312929	-0.001944	0.480409	0.280086	0.137155	-0.767766	0.873838	0.048268	0.026765	-0.483075
12935	-0.039166	0.499433	11.195505	-0.010654	0.064401	0.522603	0.285441	0.136440	-0.765397	0.878807	0.048926	0.027620	-0.473859
12936	0.099029	0.626049	9.696198	0.229520	0.108560	0.492809	0.295143	0.131190	-0.765594	0.883145	0.054211	0.026795	-0.465186
12937	-0.484375	0.423354	9.561920	0.189299	0.124507	0.490948	0.303592	0.116370	-0.765608	0.887385	0.058883	0.026780	-0.456468
12938	-1.101641	0.541599	9.691166	0.075814	0.133453	0.458638	0.312003	0.107842	-0.765043	0.891381	0.061644	0.027841	-0.448179
12939	-1.156310	1.018868	9.115561	-0.143130	0.119627	0.414823	0.321958	0.102589	-0.762658	0.895168	0.060316	0.030826	-0.440552
12940	-1.125731	1.248947	8.930495	-0.263618	0.108394	0.351383	0.327949	0.104470	-0.759626	0.898492	0.056720	0.034590	-0.433934
12941	-1.297398	1.203459	9.347199	-0.177539	0.056914	0.284007	0.334176	0.110042	-0.755139	0.901092	0.054187	0.036906	-0.428642
12942	-1.396375	1.186873	9.963072	-0.057369	0.051781	0.204691	0.337310	0.110436	-0.755183	0.902873	0.053704	0.038033	-0.424841
12943	-1.261473	1.138149	10.103134	-0.010609	0.053605	0.149471	0.340841	0.108363	-0.752153	0.904103	0.054090	0.039000	-0.422080
12944	-1.238278	1.340233	10.182158	-0.044359	0.076434	0.099995	0.343590	0.106980	-0.751303	0.904943	0.053967	0.040572	-0.420143
12945	-1.371179	1.326813	10.173537	-0.002010	0.113363	0.045842	0.348281	0.108321	-0.749291	0.905229	0.054973	0.042646	-0.419190
12946	-1.420010	1.263523	9.800741	0.131472	0.124049	0.022191	0.352216	0.105016	-0.747831	0.905168	0.058369	0.043689	-0.418755
12947	-1.595505	1.042779	9.523355	0.147688	0.125958	0.004706	0.355375	0.100895	-0.747402	0.904908	0.062192	0.044782	-0.418650
12948	-1.451148	0.969555	9.540493	0.091326	0.108417	-0.002876	0.359055	0.097044	-0.746978	0.904679	0.064706	0.045907	-0.418642
12949	-1.347680	0.924909	9.361253	0.184350	0.078695	-0.000580	0.361962	0.090735	-0.745790	0.904346	0.068801	0.045838	-0.418717
12950	-1.709949	0.567835	9.641443	0.213769	0.055990	0.006631	0.362655	0.083891	-0.746127	0.904056	0.073098	0.044975	-0.418707
12951	-1.994541	0.591470	10.353102	0.167110	0.057635	0.016946	0.365690	0.078813	-0.746222	0.903883	0.076704	0.044668	-0.418469
12952	-1.278049	1.536104	9.641639	0.166526	0.092637	-0.016422	0.367809	0.074288	-0.746816	0.903410	0.080432	0.044898	-0.418767
12953	-1.202703	0.623453	8.674040	0.205102	0.042135	-0.032373	0.368629	0.068675	-0.747917	0.902750	0.084542	0.044051	-0.419469
12954	-1.399569	0.092437	9.121428	0.199420	-0.003488	0.007895	0.369860	0.060188	-0.749830	0.902485	0.088076	0.042226	-0.419500
12955	-1.192784	0.635333	9.438295	0.149054	-0.019499	0.055095	0.369769	0.053622	-0.750539	0.902687	0.090669	0.040584	-0.418675
12956	-1.423455	1.460439	9.694893	-0.013709	-0.003760	0.040099	0.369782	0.051981	-0.751461	0.903061	0.090380	0.040483	-0.417940
12957	-1.683820	1.524407	9.500815	-0.122518	0.013981	-0.025740	0.369362	0.056224	-0.750378	0.903043	0.088297	0.041858	-0.418289
12958	-1.869447	1.232111	9.393317	-0.129490	-0.013826	-0.073477	0.368029	0.060335	-0.749801	0.902674	0.085738	0.042746	-0.419526
12959	-1.934657	1.219219	9.730174	-0.115100	-0.009442	-0.098019	0.368409	0.062521	-0.749914	0.902040	0.083545	0.043781	-0.421220
12960	-1.703724	1.427393	9.970891	-0.122975	0.004528	-0.138592	0.366536	0.069097	-0.748140	0.901078	0.081200	0.045055	-0.423599
12961	-1.148838	1.375929	9.499300	-0.107504	0.015943	-0.180020	0.365184	0.076354	-0.746885	0.899694	0.079294	0.046601	-0.426722
12962	-1.072030	0.980314	9.306643	-0.061019	-0.003284	-0.173682	0.364377	0.080463	-0.747091	0.898315	0.077962	0.047263	-0.429789
12963	-1.254086	0.838195	9.556508	-0.025433	-0.020846	-0.141744	0.363304	0.085119	-0.746771	0.897144	0.077228	0.047362	-0.432348
12964	-1.243040	1.032850	9.534618	-0.038071	-0.033155	-0.118933	0.359869	0.091431	-0.746399	0.896212	0.076101	0.047205	-0.434493
12965	-1.507756	0.812009	9.784292	-0.005921	-0.038376	-0.115164	0.357251	0.091992	-0.746354	0.895248	0.075578	0.046767	-0.436615
12966	-1.621333	0.776591	10.496200	0.035093	-0.014027	-0.096261	0.356865	0.091584	-0.747386	0.894377	0.075949	0.046280	-0.438384
12967	-1.152407	0.858265	10.086960	0.087958	0.006932	-0.095034	0.355036	0.092142	-0.748646	0.893396	0.077497	0.045789	-0.440160
12968	-1.158326	0.722088	9.583185	0.074603	0.029777	-0.089777	0.353747	0.089413	-0.749171	0.892471	0.078965	0.045729	-0.441779
12969	-1.342728	0.607167	9.283060	0.009225	0.008843	-0.074430	0.355705	0.090498	-0.750483	0.891787	0.079113	0.045925	-0.443111
12970	-1.553559	0.498423	9.362932	-0.018588	0.002729	-0.062279	0.353989	0.092695	-0.749142	0.891274	0.078703	0.046163	-0.444190
12971	-1.715036	0.533990	9.571406	-0.043703	-0.013908	-0.058946	0.352287	0.092704	-0.748212	0.890829	0.077696	0.046414	-0.445233
12972	-1.739383	0.496595	9.864372	-0.068799	-0.006977	-0.055586	0.352792	0.096395	-0.749088	0.890459	0.076311	0.046915	-0.446160
12973	-1.768597	0.452184	10.210168	-0.061732	0.012173	-0.039612	0.351997	0.097904	-0.748544	0.890184	0.075210	0.047779	-0.446803
12974	-1.557302	0.302246	9.692346	-0.074269	0.036666	-0.016787	0.352758	0.101182	-0.747101	0.890121	0.074154	0.049046	-0.446968
12975	-1.441681	0.276041	9.282510	-0.055634	0.024378	0.024688	0.352750	0.102550	-0.747087	0.890397	0.073298	0.049985	-0.446454
12976	-1.428042	0.492616	9.356977	-0.077223	-0.003690	0.041210	0.354033	0.106100	-0.746037	0.890892	0.071886	0.050474	-0.445642
12977	-1.395777	0.604028	9.694422	-0.090786	-0.009076	0.062245	0.354022	0.107330	-0.744732	0.891583	0.070126	0.051072	-0.444470
12978	-1.370612	0.739209	9.921656	-0.103414	-0.003930	0.080692	0.354269	0.110339	-0.745482	0.892458	0.068284	0.051733	-0.442922
12979	-1.297289	0.863628	9.898421	-0.081941	0.006546	0.085296	0.353872	0.110477	-0.744182	0.893316	0.066841	0.052481	-0.441321
12980	-1.234017	0.939421	9.677656	-0.047936	0.001323	0.089051	0.354385	0.112253	-0.744431	0.894176	0.066044	0.052734	-0.439667
12981	-1.403264	0.907161	9.707583	-0.015715	0.001383	0.085805	0.356741	0.110735	-0.742929	0.894950	0.065750	0.052787	-0.438128
12982	-1.438639	0.695082	9.474748	-0.065768	0.003197	0.080132	0.357002	0.111281	-0.743704	0.895748	0.064640	0.053241	-0.436603
12983	-1.640688	0.798222	9.655510	-0.110487	0.006721	0.072847	0.357245	0.113604	-0.742262	0.896518	0.062692	0.054233	-0.435183
12984	-1.751596	0.822964	9.599075	-0.158609	0.006847	0.032003	0.357355	0.118393	-0.743898	0.896997	0.059897	0.055621	-0.434414
12985	-1.668641	0.612408	9.379655	-0.160318	0.020893	0.023166	0.358496	0.123584	-0.742312	0.897362	0.057143	0.057372	-0.433803
12986	-1.579935	0.522813	9.406697	-0.124367	0.015713	-0.015407	0.359508	0.127818	-0.739441	0.897363	0.054985	0.058676	-0.433904
12987	-1.366491	0.651519	9.569751	-0.122556	-0.009723	-0.031389	0.358435	0.131653	-0.737836	0.897234	0.052588	0.059604	-0.434342
12988	-1.123571	0.847581	9.812628	-0.149170	-0.000107	-0.084456	0.356573	0.138230	-0.739295	0.896666	0.049765	0.060911	-0.435664
12989	-1.168734	0.612034	9.745424	-0.258275	0.017409	-0.090508	0.354687	0.145626	-0.735315	0.896102	0.045107	0.063535	-0.436955
12990	-1.293676	0.353934	9.964625	-0.308486	0.027845	-0.071471	0.355009	0.156566	-0.732755	0.895721	0.039684	0.066719	-0.437788
12991	-1.150979	0.382120	10.107908	-0.260227	0.017272	-0.065910	0.354680	0.166142	-0.728907	0.895318	0.035016	0.069305	-0.438606
12992	-1.238274	0.325565	10.266620	-0.056325	-0.010699	-0.057465	0.353984	0.172438	-0.726895	0.894888	0.033788	0.069573	-0.439538
12993	-1.190392	0.271925	10.150238	0.158492	-0.008845	-0.071777	0.352563	0.170257	-0.728188	0.894164	0.036382	0.067986	-0.441051
12994	-1.055660	-0.124437	9.860947	0.220236	0.008678	-0.062567	0.351027	0.165752	-0.730278	0.893454	0.040265	0.066170	-0.442426
12995	-1.145901	-0.244523	9.684914	0.074542	0.054239	-0.077556	0.350924	0.161239	-0.730709	0.892642	0.041877	0.066440	-0.443872
12996	-1.372651	-0.205054	9.430185	-0.059550	0.057864	-0.095180	0.351842	0.161097	-0.731500	0.891812	0.041150	0.068009	-0.445369
12997	-1.734200	-0.117796	9.516015	-0.115079	0.029930	-0.092918	0.353111	0.167109	-0.730296	0.891042	0.039126	0.069553	-0.446851
12998	-1.825585	-0.066529	9.531812	0.015449	-0.002417	-0.079710	0.351650	0.169715	-0.727792	0.890351	0.039220	0.069361	-0.448247
12999	-1.878480	-0.032664	9.460563	0.142237	-0.031349	-0.027759	0.351011	0.167803	-0.728835	0.890036	0.041330	0.067481	-0.448969
13000	-1.646601	-0.024608	9.540362	0.220858	-0.048955	-0.009696	0.350529	0.162062	-0.731470	0.889852	0.044761	0.064561	-0.449435
13001	-1.602012	0.124911	9.786819	0.162623	-0.070049	-0.004898	0.347587	0.152914	-0.735007	0.889753	0.046915	0.061796	-0.449800
13002	-1.504848	0.210309	9.647579	0.034717	-0.063078	-0.007576	0.344204	0.151840	-0.737682	0.889757	0.046908	0.060296	-0.449997
13003	-1.487829	0.224783	9.705275	-0.034205	-0.068371	-0.004576	0.342109	0.152535	-0.737773	0.889834	0.045575	0.059333	-0.450109
13004	-1.296562	0.286738	10.004732	0.051693	-0.042217	-0.005669	0.339910	0.148990	-0.738551	0.889814	0.046060	0.058049	-0.450267
13005	-1.298645	0.002325	9.797212	0.068636	-0.026463	0.015607	0.339015	0.146123	-0.739600	0.889926	0.046945	0.056880	-0.450102
13006	-1.180966	0.251464	9.775029	0.004283	-0.007247	0.008174	0.337972	0.146814	-0.741388	0.890030	0.046917	0.056632	-0.449931
13007	-1.088117	0.404621	9.761570	-0.026062	-0.003749	-0.006130	0.338223	0.147906	-0.740346	0.890011	0.046289	0.056723	-0.450023
13008	-1.132026	0.346815	9.621901	0.056298	0.001578	-0.010793	0.337844	0.146815	-0.742291	0.889894	0.047245	0.056182	-0.450222
13009	-1.185009	0.340093	10.434548	0.269262	0.027771	-0.029416	0.338129	0.143805	-0.744135	0.889339	0.052123	0.054179	-0.451024
