# Supplementary material for: Identification of Haptic Based Guiding Using Hard Reins
Source: PLoS One. 2015 Jul 22;10(7):e0132020. doi: 10.1371/journal.pone.0132020 (PMC4511788; doi:10.1371/journal.pone.0132020)
Supplement: S1 File — (ZIP) [file pone.0132020.s001.zip › MotionData1/Subject2/T19/gc19.txt]

// Start Time: 0
// Sample rate: 25.0Hz
// Scenario: 4.9
// Firmware Version: 2.6.1
Counter	Acc_X	Acc_Y	Acc_Z	Gyr_X	Gyr_Y	Gyr_Z	Mag_X	Mag_Y	Mag_Z	Quat_w	Quat_x	Quat_y	Quat_z
12442	9.273076	-0.421908	-3.335981	-0.559292	0.008406	-0.006087	-0.755864	-0.214663	0.080913	-0.307224	-0.665718	0.474162	-0.487446
12443	9.292455	-0.383308	-3.326773	-0.555634	0.011963	-0.002519	-0.756700	-0.214103	0.079957	-0.311013	-0.662114	0.478786	-0.485428
12444	9.275731	-0.383339	-3.348495	-0.552066	-0.006187	0.010017	-0.755451	-0.213831	0.080642	-0.314200	-0.658598	0.483795	-0.483186
12445	9.249577	-0.344709	-3.380301	-0.552068	-0.000685	-0.000632	-0.755593	-0.213277	0.081202	-0.317759	-0.655056	0.488447	-0.480989
12446	9.254253	-0.354313	-3.365703	-0.563867	-0.002488	0.005433	-0.755873	-0.212721	0.080795	-0.321147	-0.651404	0.493434	-0.478603
12447	9.234855	-0.378354	-3.365409	-0.575625	0.008434	-0.000971	-0.756148	-0.213415	0.081205	-0.325061	-0.647560	0.498203	-0.476231
12448	9.213284	-0.349252	-3.370537	-0.562860	0.017390	-0.001762	-0.755461	-0.211613	0.081218	-0.328665	-0.643721	0.502902	-0.474017
12449	9.227661	-0.366227	-3.365535	-0.555551	0.026406	-0.006154	-0.757263	-0.212440	0.080946	-0.332502	-0.639822	0.507248	-0.471985
12450	9.244566	-0.402700	-3.384479	-0.562847	0.017384	-0.000877	-0.756988	-0.211888	0.081503	-0.336061	-0.635903	0.511905	-0.469727
12451	9.251729	-0.383293	-3.365376	-0.555563	0.015451	0.009839	-0.756155	-0.211470	0.080256	-0.339589	-0.631880	0.516480	-0.467605
12452	9.244230	-0.431513	-3.355164	-0.577351	0.017370	0.007795	-0.755320	-0.211746	0.079417	-0.343212	-0.627701	0.521327	-0.465204
12453	9.246546	-0.378125	-3.317105	-0.551935	0.022752	-0.002551	-0.756158	-0.210777	0.080402	-0.346839	-0.623698	0.525613	-0.463071
12454	9.277920	-0.397715	-3.326593	-0.540996	0.022607	0.008198	-0.756993	-0.210355	0.079444	-0.350020	-0.619649	0.530033	-0.461071
12455	9.244276	-0.424279	-3.357661	-0.530127	0.022663	-0.004069	-0.758803	-0.209517	0.078913	-0.353344	-0.615758	0.534054	-0.459104
12456	9.243951	-0.465219	-3.335459	-0.533874	0.006509	-0.009328	-0.756298	-0.210356	0.079024	-0.356393	-0.612033	0.538256	-0.456816
12457	9.272833	-0.436254	-3.311659	-0.531999	0.011813	0.001285	-0.755740	-0.210911	0.078737	-0.359531	-0.608117	0.542394	-0.454686
12458	9.248700	-0.431254	-3.309267	-0.555770	-0.013304	0.001157	-0.756298	-0.210357	0.079577	-0.362500	-0.604242	0.547014	-0.451952
12459	9.239179	-0.440995	-3.330890	-0.548407	0.008397	-0.011277	-0.756578	-0.209941	0.079584	-0.365872	-0.600321	0.551124	-0.449460
12460	9.236720	-0.472453	-3.340200	-0.553832	0.008373	-0.006037	-0.757969	-0.209520	0.079322	-0.369083	-0.596280	0.555426	-0.446911
12461	9.282355	-0.450751	-3.301846	-0.563820	0.013880	-0.011485	-0.758387	-0.209101	0.078638	-0.372653	-0.592141	0.559581	-0.444260
12462	9.263104	-0.426436	-3.297259	-0.552120	0.003115	-0.022783	-0.756583	-0.208689	0.078766	-0.375895	-0.588284	0.563651	-0.441500
12463	9.243993	-0.385268	-3.302525	-0.561102	0.010197	-0.004353	-0.757547	-0.210628	0.078339	-0.379284	-0.584059	0.567838	-0.438838
12464	9.246379	-0.407075	-3.309533	-0.566548	0.010223	-0.004418	-0.757546	-0.210905	0.078336	-0.382573	-0.579760	0.572137	-0.436091
12465	9.253546	-0.440995	-3.316413	-0.549322	0.002916	-0.002405	-0.758108	-0.209520	0.079185	-0.385677	-0.575607	0.576244	-0.433443
12466	9.287385	-0.397623	-3.302445	-0.539370	0.002954	-0.011124	-0.757277	-0.208967	0.079184	-0.388587	-0.571599	0.580226	-0.430828
12467	9.296967	-0.455797	-3.321138	-0.568519	-0.009473	-0.016701	-0.756576	-0.210636	0.079991	-0.391844	-0.567514	0.584378	-0.427656
12468	9.273001	-0.412152	-3.321593	-0.544905	-0.018758	0.001326	-0.756573	-0.211048	0.078742	-0.394421	-0.563444	0.588660	-0.424785
12469	9.248849	-0.407136	-3.316784	-0.552058	0.002946	-0.004203	-0.758662	-0.210074	0.079460	-0.397484	-0.559183	0.592658	-0.421993
12470	9.273019	-0.402471	-3.319285	-0.535717	0.001061	-0.003110	-0.756162	-0.210083	0.080547	-0.400189	-0.555016	0.596596	-0.419380
12471	9.248858	-0.414416	-3.321535	-0.544822	-0.002495	-0.004086	-0.756166	-0.208973	0.080282	-0.403060	-0.550805	0.600524	-0.416567
12472	9.263423	-0.426695	-3.338331	-0.566602	0.003065	-0.009681	-0.757279	-0.208835	0.081260	-0.406145	-0.546396	0.604571	-0.413511
12473	9.280278	-0.417076	-3.328796	-0.552101	-0.001507	-0.009479	-0.756723	-0.208975	0.081393	-0.409106	-0.542129	0.608434	-0.410531
12474	9.263461	-0.436421	-3.347887	-0.541151	0.001069	-0.001410	-0.756997	-0.209806	0.081110	-0.411781	-0.537786	0.612316	-0.407789
12475	9.234709	-0.436407	-3.374426	-0.572038	0.003073	-0.007980	-0.757005	-0.208144	0.081957	-0.414950	-0.533249	0.616262	-0.404578
12476	9.239291	-0.441087	-3.345386	-0.561147	0.001202	-0.006073	-0.757280	-0.208977	0.082504	-0.417836	-0.528741	0.620189	-0.401512
12477	9.205468	-0.445691	-3.342873	-0.548451	-0.002467	-0.005910	-0.756583	-0.209535	0.082908	-0.420618	-0.524365	0.623952	-0.398504
12478	9.224915	-0.443503	-3.359837	-0.559339	0.001224	-0.009593	-0.756308	-0.208845	0.083605	-0.423469	-0.519862	0.627761	-0.395390
12479	9.239480	-0.460630	-3.378994	-0.559231	0.008273	0.008059	-0.757975	-0.208698	0.082512	-0.426338	-0.515083	0.631604	-0.392432
12480	9.234616	-0.470265	-3.378880	-0.542987	-0.000671	-0.007622	-0.758251	-0.209394	0.083199	-0.428935	-0.510654	0.635257	-0.389480
12481	9.244410	-0.463169	-3.393469	-0.561104	0.010278	-0.013205	-0.757005	-0.208429	0.084168	-0.431963	-0.506064	0.638817	-0.386290
12482	9.254000	-0.509231	-3.407465	-0.570168	0.015791	-0.020425	-0.756447	-0.209126	0.084848	-0.435100	-0.501386	0.642341	-0.383012
12483	9.246573	-0.518728	-3.388020	-0.557549	-0.002331	-0.015747	-0.757700	-0.208708	0.085277	-0.437896	-0.496904	0.645894	-0.379677
12484	9.225002	-0.494474	-3.395510	-0.541086	0.010098	-0.004131	-0.757003	-0.209265	0.085543	-0.440502	-0.492261	0.649342	-0.376818
12485	9.244346	-0.484931	-3.395642	-0.552005	0.009284	-0.007787	-0.756450	-0.208715	0.086374	-0.443280	-0.487590	0.652771	-0.373697
12486	9.237309	-0.446270	-3.403312	-0.548338	0.016492	-0.009554	-0.757421	-0.208987	0.085549	-0.446038	-0.482857	0.656097	-0.370722
12487	9.244322	-0.407350	-3.355434	-0.546572	0.010169	-0.008606	-0.757288	-0.207599	0.085285	-0.448731	-0.478193	0.659408	-0.367632
12488	9.254043	-0.271732	-3.298973	-0.563744	0.009934	0.026597	-0.758126	-0.206770	0.086684	-0.451238	-0.472845	0.663183	-0.364678
12489	9.243771	-0.271168	-3.219234	-0.537513	-0.002754	0.020783	-0.757016	-0.206496	0.087231	-0.453414	-0.467924	0.666754	-0.361804
12490	9.197553	-0.430553	-3.248803	-0.554058	-0.035041	0.011913	-0.757300	-0.205390	0.088352	-0.455288	-0.463135	0.670655	-0.358385
12491	9.228374	-0.614512	-3.266120	-0.554295	-0.070954	-0.002040	-0.757861	-0.204565	0.091131	-0.456823	-0.458809	0.674686	-0.354409
12492	9.083610	-0.531216	-3.230614	-0.532391	-0.064067	0.020270	-0.758143	-0.204438	0.094870	-0.458003	-0.454266	0.678702	-0.351054
12493	9.326269	-0.553211	-3.411903	-0.552271	-0.049497	0.017349	-0.759271	-0.201257	0.098647	-0.459621	-0.449497	0.682631	-0.347441
12494	9.307949	-0.738100	-3.627266	-0.552308	-0.056546	-0.000318	-0.758162	-0.200985	0.099471	-0.461180	-0.444952	0.686461	-0.343659
12495	9.239870	-0.880267	-3.630421	-0.568526	-0.040280	0.001130	-0.756775	-0.200718	0.101677	-0.463117	-0.440143	0.690207	-0.339723
12496	9.114466	-0.886816	-3.644677	-0.570144	-0.016989	0.015096	-0.757618	-0.198917	0.103085	-0.465221	-0.434903	0.693851	-0.336153
12497	9.017719	-0.893304	-3.620314	-0.541639	0.029553	0.032815	-0.756780	-0.199750	0.102655	-0.467607	-0.429384	0.696977	-0.333461
12498	9.132263	-0.749979	-3.385286	-0.538875	0.060410	0.007918	-0.757892	-0.198903	0.098937	-0.470513	-0.423970	0.699555	-0.330891
12499	9.166603	-0.614909	-3.391672	-0.565779	0.109009	0.028561	-0.758308	-0.198475	0.095625	-0.474188	-0.417706	0.701981	-0.328467
12500	9.127946	-0.478895	-3.320654	-0.550784	0.168048	0.067304	-0.761225	-0.198039	0.091501	-0.478253	-0.410591	0.704028	-0.327160
12501	9.351713	-0.634893	-3.309548	-0.532543	0.178808	0.065707	-0.759975	-0.196352	0.083900	-0.482322	-0.403606	0.705785	-0.326090
12502	9.418667	-0.659055	-3.241717	-0.557814	0.204113	0.070571	-0.761920	-0.195077	0.077011	-0.486860	-0.396079	0.707455	-0.324957
12503	9.357245	-0.934103	-3.233733	-0.543315	0.213406	0.029942	-0.763590	-0.192828	0.069023	-0.491661	-0.389210	0.708558	-0.323621
12504	9.240033	-0.830456	-3.007617	-0.557628	0.231042	0.077416	-0.764139	-0.192238	0.058519	-0.496458	-0.381347	0.709898	-0.322721
12505	9.106258	-0.906331	-2.909947	-0.542891	0.256048	0.091547	-0.766367	-0.189149	0.048608	-0.501378	-0.373266	0.710936	-0.322279
12506	9.218459	-0.852729	-2.727070	-0.540123	0.261305	0.107492	-0.767207	-0.186067	0.039930	-0.506185	-0.364889	0.711958	-0.322101
12507	9.539426	-0.745683	-2.675539	-0.542771	0.255542	0.152689	-0.767211	-0.182698	0.027653	-0.510611	-0.355869	0.713309	-0.322217
12508	9.617388	-0.790876	-2.481849	-0.543416	0.300555	0.156830	-0.768605	-0.179325	0.015386	-0.515580	-0.346428	0.714162	-0.322704
12509	9.642364	-0.767475	-2.578789	-0.550347	0.225241	0.120954	-0.770695	-0.175818	0.004785	-0.519730	-0.337907	0.715502	-0.322112
12510	9.569254	-0.785830	-2.496338	-0.539746	0.158182	0.156854	-0.771825	-0.169684	-0.003996	-0.522542	-0.329353	0.717663	-0.321616
12511	9.533837	-0.798835	-2.293191	-0.556273	0.123842	0.175430	-0.773219	-0.167160	-0.011154	-0.524843	-0.320588	0.720330	-0.320762
12512	9.758217	-0.943689	-2.045431	-0.545946	0.066670	0.117532	-0.773792	-0.161583	-0.019392	-0.526545	-0.313070	0.723119	-0.319119
12513	9.817624	-0.751359	-2.144301	-0.539011	0.029039	0.093116	-0.774913	-0.158797	-0.022398	-0.527840	-0.306237	0.726029	-0.316994
12514	9.610773	-0.687593	-2.202723	-0.559037	0.007265	0.117754	-0.775492	-0.153103	-0.023995	-0.528689	-0.298919	0.729427	-0.314757
12515	9.523598	-0.711040	-2.175767	-0.559374	-0.039453	0.102091	-0.777996	-0.151981	-0.026040	-0.529001	-0.292145	0.733138	-0.311958
12516	9.494651	-0.613916	-2.130906	-0.541440	-0.057286	0.072337	-0.777588	-0.149901	-0.026021	-0.529017	-0.286048	0.736742	-0.309077
12517	9.658288	-0.677592	-2.101421	-0.548959	-0.067540	0.016604	-0.777044	-0.147691	-0.023513	-0.529348	-0.280793	0.740091	-0.305305
12518	9.672962	-0.789336	-2.179925	-0.552829	-0.083281	-0.033777	-0.777319	-0.148806	-0.021585	-0.529639	-0.276275	0.743357	-0.300956
12519	9.571161	-0.899832	-2.176140	-0.540459	-0.117160	-0.081230	-0.777311	-0.151596	-0.016910	-0.529751	-0.272840	0.746547	-0.295955
12520	9.464565	-0.903675	-2.125216	-0.518635	-0.099034	-0.105880	-0.777166	-0.153829	-0.012784	-0.530004	-0.269833	0.749310	-0.291240
12521	9.459282	-1.116569	-2.168740	-0.556692	-0.091668	-0.104628	-0.775212	-0.156622	-0.008539	-0.530697	-0.266400	0.752115	-0.285857
12522	9.391665	-1.147616	-2.177968	-0.536652	-0.108393	-0.060076	-0.775206	-0.159138	-0.002478	-0.530596	-0.262546	0.755258	-0.281287
12523	9.332430	-1.235862	-2.051265	-0.535731	-0.091969	-0.084965	-0.776034	-0.161367	0.001102	-0.531032	-0.259010	0.757969	-0.276408
12524	9.444540	-1.116265	-2.134898	-0.560243	-0.090061	-0.081683	-0.775461	-0.165536	0.002715	-0.531406	-0.255100	0.760866	-0.271320
12525	9.838762	-0.971113	-2.484967	-0.547286	-0.044863	-0.097617	-0.776286	-0.168319	0.006013	-0.532659	-0.251350	0.762991	-0.266349
12526	9.814837	-0.613872	-2.960065	-0.541445	-0.000986	-0.067677	-0.775300	-0.171652	0.006662	-0.534173	-0.246926	0.764837	-0.262126
12527	9.309752	-0.347864	-3.051754	-0.553265	0.010947	-0.090954	-0.774592	-0.174423	0.004968	-0.536228	-0.242712	0.766366	-0.257358
12528	8.754450	0.053822	-3.137641	-0.564874	0.059804	-0.112679	-0.774578	-0.177191	0.003003	-0.538973	-0.238387	0.767391	-0.252568
12529	8.845078	0.255772	-3.212499	-0.556356	0.126571	-0.125326	-0.772883	-0.183010	-0.000391	-0.542935	-0.234093	0.767456	-0.247856
12530	8.966251	0.358821	-3.228308	-0.553366	0.193588	-0.162819	-0.772026	-0.187434	-0.005423	-0.547867	-0.229977	0.766650	-0.243312
12531	10.005007	0.327187	-3.376728	-0.536552	0.265618	-0.152234	-0.770470	-0.193252	-0.009092	-0.553934	-0.225645	0.764881	-0.239164
12532	10.076687	0.257023	-3.318054	-0.558079	0.299786	-0.133231	-0.771277	-0.197661	-0.017847	-0.560287	-0.220482	0.762945	-0.235333
12533	10.186619	0.254776	-3.180457	-0.548443	0.254842	-0.148750	-0.769036	-0.200979	-0.023017	-0.566136	-0.216020	0.761255	-0.230905
12534	9.687412	0.119014	-2.980152	-0.555121	0.197073	-0.141525	-0.769287	-0.206515	-0.026531	-0.570868	-0.211461	0.760309	-0.226547
12535	9.362823	-0.008849	-2.886479	-0.548229	0.121116	-0.119834	-0.767873	-0.212204	-0.027154	-0.574471	-0.207176	0.760170	-0.221816
12536	9.280414	0.035588	-2.819213	-0.543164	0.063466	-0.124742	-0.765919	-0.214433	-0.025670	-0.576986	-0.203081	0.760688	-0.217253
12537	9.086674	0.105224	-2.698925	-0.541667	0.023935	-0.140442	-0.764785	-0.219988	-0.024353	-0.579113	-0.199618	0.761488	-0.211934
12538	8.950613	0.240131	-2.516622	-0.565245	0.034794	-0.135496	-0.764770	-0.223881	-0.021626	-0.581277	-0.195538	0.762316	-0.206775
12539	9.220070	0.297272	-2.382318	-0.547103	0.010868	-0.086426	-0.762814	-0.226944	-0.019736	-0.582954	-0.191246	0.763430	-0.201900
12540	9.486246	0.384697	-2.431972	-0.564296	-0.018553	-0.008530	-0.763644	-0.227916	-0.018633	-0.583730	-0.185433	0.765289	-0.198006
12541	9.520481	0.403510	-2.480550	-0.545040	-0.031035	0.066978	-0.763373	-0.226391	-0.018619	-0.584097	-0.178992	0.767378	-0.194738
12542	9.612659	0.477685	-2.505662	-0.564957	-0.048543	0.121730	-0.765607	-0.224173	-0.016642	-0.583835	-0.171264	0.769972	-0.192219
12543	9.627395	0.426485	-2.563098	-0.545102	-0.053736	0.088377	-0.765907	-0.219323	-0.014792	-0.583710	-0.164587	0.772303	-0.189055
12544	9.379610	0.529217	-2.614651	-0.542952	-0.029024	0.141293	-0.767590	-0.215855	-0.013774	-0.583530	-0.156708	0.774542	-0.187136
12545	9.177802	0.318409	-2.522632	-0.558684	0.037191	0.195478	-0.770669	-0.210575	-0.014250	-0.584380	-0.147881	0.776093	-0.185233
12546	9.059007	0.353531	-2.435885	-0.540248	0.089442	0.184733	-0.771242	-0.205985	-0.017656	-0.585778	-0.138892	0.776946	-0.184195
12547	9.046411	0.269204	-2.408350	-0.554100	0.188435	0.203410	-0.772797	-0.198751	-0.022689	-0.588844	-0.129443	0.776586	-0.182818
12548	9.548347	0.176377	-2.449059	-0.558881	0.291125	0.214316	-0.774344	-0.192332	-0.033540	-0.593198	-0.119004	0.775052	-0.182340
12549	9.695808	-0.714772	-2.598777	-0.561412	0.420475	0.256763	-0.775346	-0.182293	-0.048646	-0.599538	-0.107789	0.771890	-0.181992
12550	8.774346	-1.117447	-2.225801	-0.555816	0.475906	0.186343	-0.777032	-0.175025	-0.064329	-0.606654	-0.097107	0.767832	-0.181590
12551	8.803095	-1.574091	-1.797922	-0.553073	0.490479	0.164097	-0.776347	-0.169566	-0.079773	-0.614177	-0.087128	0.763321	-0.180376
12552	10.402666	-1.661873	-1.472907	-0.564174	0.512039	0.096903	-0.777190	-0.163959	-0.097001	-0.621967	-0.077553	0.758411	-0.178760
12553	11.093357	-1.673900	-1.541348	-0.560654	0.384775	0.030636	-0.774970	-0.160310	-0.111645	-0.628198	-0.069861	0.754754	-0.175595
12554	10.830000	-1.378230	-1.669933	-0.546811	0.274772	0.031464	-0.773869	-0.155418	-0.123915	-0.632452	-0.062317	0.752450	-0.173033
12555	9.566225	-1.434386	-1.488822	-0.547214	0.185111	0.065352	-0.773586	-0.154692	-0.134009	-0.635421	-0.054962	0.751161	-0.170225
12556	8.946038	-1.426124	-1.178821	-0.539864	0.150794	0.160164	-0.773616	-0.145925	-0.142634	-0.637265	-0.045993	0.750426	-0.169230
12557	9.550877	-1.269247	-0.988091	-0.554895	0.111767	0.108169	-0.772520	-0.141195	-0.147574	-0.638904	-0.038136	0.750026	-0.166760
12558	9.999647	-1.228370	-0.955322	-0.558610	0.049685	0.205913	-0.774500	-0.131736	-0.154102	-0.638998	-0.028574	0.750548	-0.165961
12559	9.968094	-0.910027	-1.089302	-0.537064	-0.006588	0.241937	-0.775099	-0.121184	-0.156617	-0.638319	-0.019345	0.751556	-0.165343
12560	9.756660	-1.156676	-1.327880	-0.551821	-0.078977	0.281069	-0.779321	-0.108689	-0.156870	-0.636106	-0.009159	0.753586	-0.165513
12561	9.746964	-1.384418	-1.431635	-0.546512	-0.122450	0.302604	-0.777966	-0.100791	-0.155139	-0.633364	0.000705	0.755963	-0.165436
12562	9.621193	-1.693646	-1.543990	-0.542551	-0.073717	0.289021	-0.780931	-0.090673	-0.150585	-0.631063	0.010910	0.757726	-0.165804
12563	9.264618	-1.813063	-1.677483	-0.556334	-0.089597	0.254374	-0.782371	-0.079440	-0.148521	-0.628843	0.020269	0.759569	-0.164925
12564	9.023572	-1.797227	-1.706331	-0.544445	-0.062386	0.225107	-0.785195	-0.069454	-0.145906	-0.626804	0.029568	0.761058	-0.164417
12565	8.997321	-1.710042	-1.702436	-0.546222	-0.024961	0.172669	-0.786761	-0.060855	-0.144422	-0.625731	0.037753	0.761971	-0.162588
12566	9.255265	-1.813246	-1.716127	-0.555181	0.008687	0.145858	-0.784984	-0.053921	-0.144918	-0.624931	0.046208	0.762531	-0.160851
12567	9.708405	-1.961085	-1.715083	-0.556136	0.021707	0.106917	-0.786955	-0.047530	-0.146773	-0.624695	0.053642	0.762841	-0.157965
12568	9.823076	-2.089330	-1.626825	-0.561929	0.058673	0.206589	-0.786974	-0.042529	-0.148935	-0.624370	0.063259	0.762608	-0.156810
12569	9.653003	-2.235188	-1.550071	-0.528735	0.108483	0.257038	-0.786191	-0.030177	-0.151304	-0.624932	0.072884	0.761440	-0.156071
12570	9.601408	-2.115357	-1.374962	-0.537663	0.091480	0.347268	-0.785402	-0.018929	-0.155621	-0.624568	0.084432	0.760359	-0.156973
12571	9.571596	-2.131448	-1.273265	-0.567116	0.085305	0.247869	-0.784752	-0.008106	-0.157036	-0.624631	0.094279	0.759449	-0.155513
12572	9.593460	-2.029902	-1.243018	-0.551260	0.031561	0.205938	-0.785072	0.002169	-0.159694	-0.623650	0.103645	0.759237	-0.154522
12573	9.602381	-2.019673	-1.144083	-0.544494	-0.020290	0.157679	-0.784834	0.011602	-0.159875	-0.622364	0.111457	0.759610	-0.152422
12574	9.685217	-1.977200	-1.224400	-0.553850	-0.027720	0.089524	-0.785145	0.019089	-0.158689	-0.620747	0.118891	0.760280	-0.150043
12575	9.414083	-2.226883	-1.235748	-0.552625	-0.089213	0.010212	-0.786143	0.024490	-0.155029	-0.618802	0.124306	0.761768	-0.146083
12576	9.520715	-2.341835	-1.348165	-0.536212	-0.093028	0.026363	-0.786431	0.026285	-0.152379	-0.616363	0.130357	0.763257	-0.143327
12577	9.637165	-2.250959	-1.383161	-0.553965	-0.152986	-0.007055	-0.787543	0.025863	-0.149608	-0.613460	0.135300	0.765489	-0.139242
12578	9.427941	-2.502784	-1.288258	-0.565673	-0.067953	-0.142259	-0.787822	0.025014	-0.144358	-0.611740	0.139189	0.767123	-0.133875
12579	9.358645	-2.310943	-1.594738	-0.542013	-0.033302	-0.198787	-0.791425	0.021819	-0.140490	-0.611203	0.141346	0.768284	-0.127247
12580	9.541553	-2.408645	-1.576979	-0.550230	-0.099075	-0.093183	-0.791138	0.018750	-0.135266	-0.608877	0.145718	0.770037	-0.122793
12581	9.399551	-2.185066	-1.518881	-0.557006	-0.152984	-0.107089	-0.791546	0.015822	-0.130451	-0.606195	0.149135	0.772344	-0.117348
12582	9.250884	-2.590154	-1.526243	-0.565011	-0.123930	-0.131328	-0.793760	0.012764	-0.127007	-0.603477	0.153024	0.774466	-0.112259
12583	9.272369	-2.430129	-1.419332	-0.555021	-0.098440	-0.164964	-0.794163	0.008588	-0.122344	-0.601751	0.155629	0.776177	-0.105948
12584	9.564624	-2.214030	-1.347234	-0.538072	-0.054475	-0.049949	-0.794009	0.005119	-0.122104	-0.599971	0.160598	0.777067	-0.102029
12585	9.860615	-1.843896	-1.371089	-0.563288	-0.047756	0.022364	-0.794855	0.007331	-0.119031	-0.598611	0.166275	0.777487	-0.097630
12586	9.708173	-1.310359	-1.992950	-0.545580	-0.046503	-0.121565	-0.796529	0.008435	-0.116102	-0.597013	0.170226	0.778462	-0.092705
12587	9.212289	-1.334901	-2.165973	-0.569318	-0.011151	-0.238044	-0.796794	0.005384	-0.116408	-0.596668	0.171927	0.779244	-0.084889
12588	9.932537	-0.937016	-2.734333	-0.555774	0.151537	-0.288199	-0.796623	-0.001964	-0.117730	-0.598362	0.173733	0.778352	-0.077125
12589	10.166107	-0.338912	-2.690581	-0.533758	0.147830	-0.183410	-0.796044	-0.006250	-0.122482	-0.600476	0.176031	0.776892	-0.069854
12590	9.599089	-0.269975	-2.671263	-0.559950	0.083114	-0.293122	-0.795597	-0.012900	-0.125460	-0.601017	0.177699	0.776745	-0.062198
12591	8.888883	-0.796221	-2.524305	-0.559739	0.120233	-0.325414	-0.795703	-0.019963	-0.128852	-0.602726	0.177974	0.776052	-0.052821
12592	9.522985	-0.282996	-2.511551	-0.543330	0.091386	-0.222232	-0.793160	-0.028834	-0.132837	-0.603311	0.180536	0.775425	-0.046243
12593	9.972714	0.028569	-2.472139	-0.541302	0.061338	-0.082121	-0.793974	-0.033550	-0.132464	-0.603878	0.184210	0.774456	-0.040195
12594	9.718976	-0.364156	-2.926481	-0.553061	-0.047640	-0.182518	-0.794794	-0.037301	-0.130145	-0.602175	0.187378	0.775299	-0.034453
12595	9.223077	0.030633	-2.896397	-0.575797	-0.136759	-0.283138	-0.796007	-0.047164	-0.124980	-0.599623	0.188135	0.777417	-0.026090
12596	9.042834	0.169321	-2.926697	-0.546672	-0.140766	-0.255366	-0.795431	-0.052728	-0.120615	-0.596488	0.190021	0.779550	-0.019911
12597	9.287812	0.309782	-3.017988	-0.547502	-0.153813	-0.203030	-0.796790	-0.060505	-0.116811	-0.593658	0.191615	0.781465	-0.012909
12598	9.395905	0.389972	-3.224398	-0.571542	-0.120144	-0.125627	-0.797472	-0.064541	-0.112421	-0.590650	0.195813	0.782770	-0.007801
12599	9.096762	0.251194	-3.304597	-0.569731	-0.118212	-0.145155	-0.797586	-0.071355	-0.107233	-0.588200	0.198525	0.783969	-0.000913
12600	9.052275	0.213539	-3.188144	-0.547731	-0.086841	-0.139802	-0.797855	-0.074141	-0.103386	-0.585759	0.202208	0.784845	0.004125
12601	8.930327	0.470321	-3.210175	-0.553722	-0.044855	-0.097659	-0.799374	-0.076639	-0.102017	-0.584465	0.205421	0.784915	0.010572
12602	8.855787	0.649935	-3.158925	-0.549481	0.032149	-0.047652	-0.799364	-0.079136	-0.102043	-0.583853	0.210538	0.783941	0.015044
12603	9.266303	0.676222	-3.179096	-0.547912	0.105455	0.020121	-0.799233	-0.076771	-0.103956	-0.584920	0.215418	0.781687	0.020722
12604	9.545382	0.311585	-3.243052	-0.543136	0.230741	0.113192	-0.797573	-0.074124	-0.108645	-0.587441	0.222876	0.777599	0.024056
12605	8.583204	-0.522999	-2.807215	-0.549900	0.326623	0.056468	-0.797302	-0.070487	-0.118294	-0.591879	0.228175	0.772462	0.030313
12606	8.668650	-0.830685	-2.460807	-0.531728	0.398850	-0.070305	-0.794382	-0.069074	-0.128401	-0.596849	0.232513	0.767063	0.036379
12607	8.822901	-1.300728	-1.730931	-0.551004	0.522352	-0.071352	-0.793529	-0.070413	-0.143777	-0.604098	0.235639	0.759944	0.045004
12608	9.840088	-0.649312	-1.261169	-0.548981	0.578091	-0.044863	-0.789485	-0.070081	-0.163449	-0.611576	0.240341	0.752013	0.051835
12609	10.804464	-0.800070	-1.212455	-0.567471	0.505820	-0.001997	-0.784887	-0.069341	-0.180908	-0.618424	0.244587	0.744419	0.059738
12610	10.549962	-1.064191	-1.197086	-0.544966	0.384261	-0.124923	-0.782374	-0.069158	-0.196282	-0.622745	0.248184	0.739031	0.066533
12611	10.034266	-0.725107	-0.820849	-0.552837	0.306847	-0.135235	-0.777077	-0.071360	-0.205614	-0.626454	0.250414	0.734334	0.074845
12612	10.054866	-0.496496	-0.567318	-0.558954	0.187560	-0.092090	-0.774855	-0.069254	-0.214740	-0.627761	0.254899	0.731077	0.080430
12613	10.043729	-0.036651	-0.466125	-0.559622	0.103043	-0.109219	-0.772619	-0.071047	-0.219756	-0.628456	0.257833	0.728636	0.087494
12614	10.258857	0.327230	-0.025906	-0.557206	-0.061643	-0.128457	-0.774548	-0.075065	-0.219783	-0.626017	0.262162	0.728609	0.092216
12615	10.106301	-0.293830	-0.567232	-0.561652	-0.084274	-0.116954	-0.775650	-0.077567	-0.217587	-0.623960	0.265277	0.728426	0.098476
12616	10.084259	-0.550355	-0.648905	-0.554129	-0.181323	-0.149920	-0.773413	-0.081465	-0.214877	-0.619698	0.269470	0.729930	0.102777
12617	10.146031	-0.803982	-0.955421	-0.578124	-0.233055	-0.194120	-0.775907	-0.084533	-0.207972	-0.615198	0.271954	0.731844	0.109441
12618	10.026770	-0.721951	-1.096312	-0.554895	-0.270548	-0.244934	-0.777823	-0.093159	-0.198916	-0.609350	0.274933	0.734853	0.114432
12619	9.675774	-0.556000	-1.189506	-0.547694	-0.299743	-0.211985	-0.780849	-0.102761	-0.187094	-0.603938	0.276939	0.737593	0.120501
12620	9.352499	-0.546774	-1.198841	-0.556431	-0.271333	-0.165441	-0.782497	-0.108745	-0.180226	-0.598174	0.281078	0.740050	0.124537
12621	9.332979	-0.582836	-1.188748	-0.543075	-0.199851	-0.107346	-0.784718	-0.110566	-0.173311	-0.594472	0.284341	0.740878	0.129818
12622	9.347846	-0.466899	-1.182814	-0.554518	-0.164201	-0.058142	-0.785550	-0.112247	-0.167512	-0.590516	0.289752	0.741356	0.133138
12623	9.451235	-0.355747	-1.080299	-0.567961	-0.157398	-0.005232	-0.787217	-0.113089	-0.163219	-0.587550	0.294712	0.740906	0.137799
12624	9.557359	-0.608444	-1.193595	-0.565132	-0.146545	-0.010579	-0.788046	-0.115045	-0.158391	-0.583865	0.300879	0.740776	0.140798
12625	9.432707	-0.396984	-1.509884	-0.547347	-0.071053	0.001567	-0.788324	-0.115890	-0.154247	-0.582302	0.305452	0.739214	0.145556
12626	9.870534	-0.218308	-1.865217	-0.549887	-0.019225	-0.041114	-0.790125	-0.117838	-0.151210	-0.580455	0.310602	0.737744	0.149437
12627	9.885542	-0.048205	-2.471166	-0.539972	0.011392	-0.140212	-0.790379	-0.123667	-0.150161	-0.579691	0.312743	0.736036	0.156208
12628	9.709003	0.705543	-2.682295	-0.558179	0.015052	-0.135069	-0.789523	-0.128661	-0.150773	-0.577974	0.316476	0.734647	0.161498
12629	9.157043	1.968859	-2.164105	-0.565955	-0.026423	-0.131343	-0.786999	-0.133655	-0.152504	-0.576446	0.319115	0.733171	0.168334
12630	9.719218	3.493365	-2.036901	-0.559679	0.087872	-0.007818	-0.787552	-0.133642	-0.156096	-0.576166	0.324455	0.730042	0.172626
12631	10.944380	2.542927	-2.081090	-0.551296	0.160311	0.158278	-0.789367	-0.130851	-0.160065	-0.578393	0.330371	0.724510	0.177209
12632	10.625459	2.043029	-1.963943	-0.541901	0.105242	0.059512	-0.789082	-0.131671	-0.164088	-0.578645	0.336392	0.720706	0.180537
12633	9.814918	1.790960	-2.126759	-0.532883	-0.014718	-0.040685	-0.789765	-0.135006	-0.161765	-0.577695	0.339738	0.718503	0.186014
12634	9.052367	1.298375	-2.059839	-0.569140	-0.090889	-0.178867	-0.790430	-0.142928	-0.156723	-0.574017	0.343331	0.718396	0.191142
12635	8.866545	1.743582	-2.156371	-0.548743	-0.153896	-0.195910	-0.790248	-0.154606	-0.148683	-0.570305	0.345114	0.718723	0.197701
12636	9.179582	1.630668	-2.121704	-0.561759	-0.184131	-0.229445	-0.791608	-0.163513	-0.138804	-0.565086	0.348228	0.719967	0.202641
12637	9.223414	1.319827	-2.321248	-0.561440	-0.206770	-0.117859	-0.790747	-0.171589	-0.130040	-0.560758	0.351465	0.720207	0.208144
12638	9.209495	1.358244	-2.374813	-0.532279	-0.230977	-0.046594	-0.793521	-0.174804	-0.120644	-0.555763	0.357044	0.720724	0.210249
12639	9.473474	1.175987	-2.271656	-0.555681	-0.203943	-0.032854	-0.795465	-0.176349	-0.113451	-0.551799	0.361407	0.720273	0.214730
12640	8.879820	0.857355	-2.426770	-0.568246	-0.196768	-0.031430	-0.795884	-0.177765	-0.104055	-0.547049	0.367425	0.720050	0.217403
12641	9.174388	0.865073	-2.441747	-0.534959	-0.150892	0.062511	-0.796446	-0.177646	-0.097686	-0.544353	0.372700	0.718320	0.220886
12642	8.986115	1.300631	-2.538168	-0.556577	-0.089120	0.017669	-0.799796	-0.174596	-0.094862	-0.541395	0.378789	0.716522	0.223621
12643	8.941602	1.493737	-2.617579	-0.538020	-0.033518	0.037026	-0.799662	-0.173910	-0.092504	-0.540188	0.383179	0.713625	0.228277
12644	8.801012	1.423366	-3.191643	-0.542576	0.096282	0.032626	-0.799250	-0.171816	-0.096913	-0.540009	0.388452	0.709686	0.232036
12645	9.347327	1.009079	-3.197415	-0.544323	0.358804	0.100054	-0.799819	-0.167491	-0.104058	-0.544518	0.391942	0.701952	0.239049
12646	9.364873	-0.302328	-2.670588	-0.535633	0.429084	0.087149	-0.799823	-0.164123	-0.116197	-0.549256	0.396264	0.693860	0.244645
12647	9.060747	-0.538856	-2.157740	-0.563584	0.461476	0.098891	-0.798566	-0.162692	-0.130441	-0.554900	0.399361	0.684703	0.252544
12648	10.813516	-0.351749	-2.159757	-0.570140	0.530955	0.213773	-0.797190	-0.156541	-0.146159	-0.561231	0.405141	0.674060	0.257921
12649	10.900858	-0.862152	-2.154179	-0.539375	0.367089	0.185014	-0.797206	-0.148990	-0.164619	-0.566067	0.409501	0.665143	0.263556
12650	10.599019	-0.399102	-2.219345	-0.565395	0.215411	0.033485	-0.796113	-0.142998	-0.173696	-0.567117	0.414344	0.659351	0.268240
12651	9.612622	-0.013330	-1.806756	-0.516331	0.109160	-0.011462	-0.794310	-0.141042	-0.179362	-0.567586	0.417155	0.654983	0.273544
12652	9.268138	-0.114408	-1.314694	-0.546478	0.047281	0.064538	-0.795022	-0.135891	-0.184561	-0.566699	0.423046	0.650850	0.276188
12653	9.876175	0.075748	-1.208904	-0.532579	-0.020800	0.022799	-0.795046	-0.129639	-0.187539	-0.565475	0.427183	0.647509	0.280149
12654	10.235986	0.347660	-1.417790	-0.533048	-0.107466	0.049099	-0.798258	-0.125886	-0.187476	-0.562564	0.433539	0.645256	0.281444
12655	10.163440	-0.005640	-1.568383	-0.557362	-0.199583	-0.015251	-0.799383	-0.123677	-0.183571	-0.558545	0.438450	0.644061	0.284561
12656	9.946977	-0.315112	-1.811085	-0.539651	-0.268720	-0.053616	-0.800220	-0.123971	-0.177757	-0.552861	0.444423	0.644387	0.285653
12657	9.399317	-0.331172	-1.839166	-0.558082	-0.289878	-0.102469	-0.804660	-0.127460	-0.168075	-0.547093	0.448738	0.644883	0.288877
12658	9.092937	-0.188744	-1.784774	-0.561986	-0.285540	-0.184860	-0.806586	-0.134149	-0.157339	-0.540167	0.453307	0.646338	0.291513
12659	9.217258	-0.416424	-1.743742	-0.547608	-0.210644	-0.105540	-0.807804	-0.143330	-0.148570	-0.535423	0.457013	0.645961	0.295290
12660	9.100381	-0.259724	-1.535132	-0.582794	-0.158161	-0.114249	-0.808906	-0.146956	-0.141958	-0.530304	0.461921	0.645192	0.298554
12661	9.272145	-0.435662	-1.673534	-0.554839	-0.084965	-0.051543	-0.808898	-0.149321	-0.139769	-0.527393	0.465655	0.642845	0.302940
12662	9.191048	-0.482450	-1.508607	-0.552871	-0.090945	0.008641	-0.811113	-0.152104	-0.135493	-0.524112	0.471383	0.640325	0.305104
12663	9.614481	-0.372575	-1.288116	-0.549153	-0.071191	0.019269	-0.812077	-0.154887	-0.132194	-0.521835	0.475867	0.637119	0.308736
12664	9.992017	-0.428182	-2.070824	-0.566832	-0.029894	0.052532	-0.812213	-0.156147	-0.128609	-0.519424	0.481878	0.633380	0.311161
12665	10.411264	-0.053168	-2.735172	-0.570729	0.047973	-0.176063	-0.810525	-0.160442	-0.131433	-0.517168	0.483362	0.630617	0.318152
12666	9.158748	0.721635	-2.981337	-0.552164	0.140032	-0.215480	-0.813136	-0.166811	-0.133415	-0.515322	0.484707	0.627713	0.324776
12667	9.850066	1.880755	-3.188485	-0.536540	0.231884	-0.005018	-0.812699	-0.170117	-0.140647	-0.516684	0.486757	0.621579	0.331278
12668	9.268184	2.172609	-2.702907	-0.562798	0.202763	-0.166255	-0.810878	-0.172038	-0.148428	-0.515764	0.488377	0.617393	0.338084
12669	10.094897	1.821149	-2.427069	-0.559225	0.241401	-0.247727	-0.807489	-0.182836	-0.157696	-0.515254	0.487491	0.613328	0.347411
12670	9.757202	1.519693	-2.283119	-0.541501	0.264172	0.106082	-0.807743	-0.187253	-0.164380	-0.517125	0.491725	0.605890	0.351688
12671	9.769755	1.009266	-1.970592	-0.529381	0.204424	0.028665	-0.806348	-0.188081	-0.166751	-0.518250	0.494103	0.599652	0.357348
12672	9.729270	0.962554	-1.752566	-0.557801	0.112401	-0.142747	-0.805490	-0.193911	-0.165988	-0.516299	0.496518	0.596030	0.362841
12673	9.689318	1.008472	-2.178262	-0.564128	0.010582	-0.235949	-0.804602	-0.206960	-0.163777	-0.512763	0.497440	0.594119	0.369664
12674	9.347307	1.196718	-2.175073	-0.573614	-0.039652	-0.258798	-0.805812	-0.217799	-0.157101	-0.507949	0.499693	0.593024	0.374990
12675	9.444799	1.003369	-2.081234	-0.519133	-0.091133	-0.173813	-0.804793	-0.229747	-0.152113	-0.504015	0.501632	0.591829	0.379569
12676	9.379134	0.861188	-2.084391	-0.546421	-0.105496	-0.166999	-0.802684	-0.236848	-0.145424	-0.499340	0.505149	0.590622	0.382948
12677	9.099686	1.129173	-2.019356	-0.553554	-0.111463	-0.104262	-0.804051	-0.242682	-0.142015	-0.495266	0.508401	0.588637	0.386971
12678	9.430899	0.469274	-2.101833	-0.566556	0.044118	0.034390	-0.805454	-0.239909	-0.140731	-0.493658	0.513285	0.583682	0.390072
12679	8.619477	1.134120	-1.711921	-0.548375	0.102158	-0.026009	-0.806572	-0.239085	-0.137393	-0.492673	0.515728	0.578786	0.395353
12680	9.505619	1.155293	-2.070930	-0.542066	0.077962	0.267230	-0.809230	-0.234073	-0.140918	-0.493502	0.522726	0.571198	0.396164
12681	9.100080	1.114309	-2.077178	-0.540326	0.090091	0.214894	-0.810781	-0.228091	-0.145133	-0.494250	0.527903	0.563948	0.398746
12682	8.380188	1.154333	-2.584047	-0.554110	0.230327	0.150060	-0.813445	-0.220847	-0.152923	-0.495658	0.532372	0.555876	0.402375
12683	9.111552	0.278023	-2.092023	-0.536756	0.561605	0.372940	-0.812360	-0.211079	-0.171369	-0.502815	0.535348	0.542196	0.408171
12684	10.330783	-0.475635	-1.589940	-0.564718	0.481307	0.311310	-0.813940	-0.194638	-0.192492	-0.508011	0.539480	0.529609	0.412796
12685	11.449748	-0.772910	-1.629194	-0.550865	0.428284	0.204065	-0.812431	-0.187099	-0.208474	-0.511994	0.541658	0.518754	0.418764
12686	10.889334	-0.890135	-1.617472	-0.547143	0.342599	0.105425	-0.810912	-0.181925	-0.222405	-0.514059	0.544418	0.509774	0.423654
12687	10.899377	-0.665098	-1.559593	-0.552413	0.176590	-0.063439	-0.809239	-0.181340	-0.232649	-0.513060	0.545897	0.504295	0.429478
12688	10.140481	-0.400055	-1.288513	-0.570689	0.001496	-0.029980	-0.809519	-0.179797	-0.237888	-0.510201	0.550342	0.500010	0.432214
12689	9.427662	0.117071	-1.235343	-0.556406	-0.100732	0.100775	-0.810090	-0.175626	-0.240469	-0.507706	0.555863	0.495500	0.433279
12690	9.532230	-0.168296	-1.164647	-0.538531	-0.147575	0.090637	-0.814566	-0.168961	-0.239121	-0.504702	0.562409	0.491619	0.432763
12691	9.473703	0.187397	-1.535788	-0.555235	-0.234437	0.142336	-0.816809	-0.165083	-0.235743	-0.501161	0.569438	0.487970	0.431814
12692	9.748986	-0.377757	-1.208506	-0.546091	-0.245568	0.172557	-0.821700	-0.160242	-0.227908	-0.497740	0.577616	0.483998	0.429372
12693	9.861977	-0.554579	-1.547358	-0.563048	-0.382838	0.219220	-0.825205	-0.155138	-0.216761	-0.493214	0.586662	0.480799	0.425912
12694	9.808726	-1.053421	-1.766420	-0.567537	-0.442463	0.039003	-0.832998	-0.155307	-0.201900	-0.486387	0.595312	0.480044	0.422599
12695	9.474934	-0.899948	-1.905404	-0.551295	-0.438578	-0.003336	-0.837172	-0.157293	-0.185426	-0.479427	0.602482	0.480002	0.420432
12696	9.306526	-1.256085	-1.833554	-0.554631	-0.424609	0.043342	-0.840238	-0.157744	-0.172403	-0.472845	0.610756	0.479003	0.417075
12697	9.301873	-1.171362	-1.815164	-0.545487	-0.388217	-0.000113	-0.843575	-0.159859	-0.159395	-0.466355	0.617391	0.478385	0.415318
12698	9.210845	-1.190724	-1.911471	-0.546822	-0.332678	0.034899	-0.846918	-0.160728	-0.145821	-0.460581	0.624621	0.476580	0.413020
12699	9.018888	-1.314018	-2.112793	-0.566402	-0.274908	0.030731	-0.849423	-0.161867	-0.135022	-0.455085	0.630732	0.474265	0.412490
12700	8.797996	-1.600022	-2.085145	-0.552677	-0.158541	0.102634	-0.852208	-0.162307	-0.125598	-0.451381	0.637121	0.469882	0.411756
12701	9.467913	-1.590866	-2.264936	-0.555596	-0.030306	0.080728	-0.852912	-0.161070	-0.121568	-0.448692	0.641535	0.464730	0.413684
12702	10.027712	-1.001966	-2.591185	-0.574136	0.038521	-0.135558	-0.853039	-0.163703	-0.122424	-0.444539	0.644196	0.461387	0.417754
12703	10.032833	-0.070536	-2.802123	-0.548939	0.040602	-0.174070	-0.853702	-0.170632	-0.124151	-0.440406	0.645542	0.458900	0.422764
12704	9.488919	0.742205	-3.223621	-0.549541	-0.032996	-0.206343	-0.850063	-0.177023	-0.123415	-0.435280	0.647875	0.457254	0.426271
12705	10.758595	1.760188	-3.391310	-0.545868	0.003199	-0.203471	-0.848642	-0.184519	-0.122950	-0.430452	0.649178	0.455538	0.431004
12706	10.469956	1.132516	-3.195463	-0.560114	-0.010185	-0.118779	-0.850563	-0.190626	-0.120646	-0.426116	0.652145	0.452415	0.434111
12707	9.731754	0.714264	-2.810477	-0.534760	-0.033931	-0.109713	-0.849421	-0.198973	-0.114100	-0.421795	0.654466	0.449909	0.437430
12708	8.942033	0.501092	-2.529187	-0.572184	-0.118769	-0.284990	-0.849395	-0.207191	-0.103671	-0.414831	0.656923	0.449724	0.440586
12709	8.431159	0.540074	-2.606255	-0.561631	-0.181977	-0.281036	-0.847404	-0.220414	-0.091372	-0.407229	0.659158	0.450434	0.443604
12710	9.069902	0.365057	-2.899923	-0.572995	-0.248228	-0.312486	-0.847082	-0.234064	-0.074361	-0.398786	0.662423	0.451594	0.445228
12711	9.114276	0.422195	-2.992433	-0.542326	-0.321055	-0.244427	-0.844826	-0.245222	-0.057201	-0.390398	0.665983	0.453047	0.445875
12712	8.994132	0.524334	-3.010325	-0.555966	-0.349381	-0.194883	-0.844666	-0.253743	-0.039167	-0.382244	0.670961	0.453512	0.445003
12713	8.903590	0.528815	-3.157637	-0.542512	-0.369980	-0.215842	-0.841459	-0.259774	-0.021131	-0.373551	0.675117	0.454888	0.444695
12714	9.075749	0.347709	-3.349136	-0.542013	-0.321710	-0.171879	-0.840890	-0.266632	-0.002530	-0.365972	0.679834	0.454870	0.443829
12715	9.024911	0.197883	-3.400551	-0.561645	-0.274855	-0.163578	-0.838928	-0.273343	0.012051	-0.358258	0.683671	0.454585	0.444520
12716	8.769405	0.189556	-3.443607	-0.557313	-0.183324	-0.128755	-0.836425	-0.276445	0.025834	-0.352063	0.687566	0.452771	0.445313
12717	8.581577	0.297060	-3.444555	-0.539093	-0.055084	-0.074507	-0.836688	-0.281321	0.032287	-0.347387	0.690033	0.449848	0.448122
12718	8.379717	0.452768	-3.479848	-0.559244	0.072110	-0.083505	-0.835022	-0.281611	0.035038	-0.343843	0.692000	0.445558	0.452091
12719	7.927587	0.490714	-3.663292	-0.552573	0.248364	-0.055395	-0.833617	-0.284236	0.030712	-0.341813	0.691933	0.440115	0.459011
12720	8.540091	0.691306	-3.816149	-0.557686	0.559465	0.025948	-0.833886	-0.283355	0.016059	-0.343541	0.690266	0.430896	0.468872
12721	10.006689	0.112525	-3.695680	-0.552821	0.718406	0.097789	-0.835408	-0.281914	0.000453	-0.346908	0.686931	0.419980	0.481038
12722	10.117690	-0.577486	-3.405442	-0.550997	0.702942	0.110211	-0.837634	-0.277406	-0.019267	-0.350598	0.684236	0.408464	0.491995
12723	9.443388	-1.205521	-3.269478	-0.544532	0.658830	0.189950	-0.837924	-0.270965	-0.037321	-0.354352	0.681813	0.396553	0.502306
12724	10.328792	-1.706303	-2.854334	-0.534608	0.607671	0.270095	-0.839609	-0.262569	-0.058665	-0.358915	0.680865	0.383479	0.510438
12725	10.745235	-1.373595	-2.559005	-0.545064	0.473788	0.142636	-0.839623	-0.255855	-0.075888	-0.360631	0.679676	0.373318	0.518286
12726	10.205398	-1.289329	-1.993850	-0.553834	0.312734	0.015124	-0.838523	-0.250825	-0.087604	-0.359969	0.679731	0.365507	0.524207
12727	9.458424	-0.868643	-1.939557	-0.555531	0.199271	0.001545	-0.837548	-0.249125	-0.099215	-0.358008	0.680286	0.359035	0.529277
12728	9.279595	-0.656445	-1.806383	-0.545918	0.094756	0.094286	-0.837702	-0.244106	-0.106909	-0.356665	0.683040	0.351739	0.531532
12729	9.656998	-0.419619	-1.811947	-0.549155	0.007220	0.117895	-0.839672	-0.236585	-0.114840	-0.354623	0.686337	0.345071	0.533020
12730	10.037206	-0.741082	-1.825781	-0.541759	-0.093148	0.058480	-0.839414	-0.231586	-0.116727	-0.351606	0.690727	0.339602	0.532860
12731	9.859783	-0.673031	-1.942277	-0.549894	-0.196972	-0.014425	-0.839703	-0.229654	-0.113247	-0.346710	0.695233	0.336141	0.532403
12732	9.748939	-0.776690	-2.013456	-0.550387	-0.272500	-0.032577	-0.842633	-0.228281	-0.106846	-0.341349	0.700890	0.333045	0.530391
12733	9.271499	-0.810349	-2.080093	-0.554468	-0.303274	-0.120113	-0.842906	-0.231648	-0.095120	-0.334506	0.705775	0.331686	0.529123
12734	9.253008	-0.646071	-2.106062	-0.565710	-0.308750	-0.205118	-0.841231	-0.235853	-0.082863	-0.326808	0.710663	0.331044	0.527793
12735	9.420628	-1.029034	-2.121342	-0.558625	-0.297131	-0.297123	-0.840378	-0.242832	-0.070214	-0.318025	0.714238	0.332027	0.527714
12736	9.417340	-1.049645	-2.328895	-0.535590	-0.279705	-0.242991	-0.840353	-0.251053	-0.058955	-0.310493	0.718256	0.331987	0.526770
12737	9.229110	-1.130872	-2.368810	-0.550454	-0.229861	-0.170978	-0.837844	-0.255822	-0.044359	-0.303572	0.721819	0.330741	0.526718
12738	9.151831	-1.154578	-2.373275	-0.565904	-0.109481	-0.125915	-0.836019	-0.262525	-0.031992	-0.297926	0.724916	0.327608	0.527646
12739	9.393004	-0.893247	-2.847657	-0.542621	0.110003	-0.093270	-0.836008	-0.266712	-0.024288	-0.294163	0.725302	0.323218	0.531916
12740	9.613666	-0.705953	-3.202796	-0.553191	0.186203	-0.139776	-0.834457	-0.271707	-0.024905	-0.290453	0.725030	0.318626	0.537071
12741	8.963958	-0.282103	-2.931218	-0.537583	0.178689	-0.320105	-0.831519	-0.276288	-0.025943	-0.284736	0.723141	0.317131	0.543526
12742	8.694466	0.300192	-2.444466	-0.537612	0.181960	-0.286513	-0.828139	-0.286415	-0.028287	-0.279617	0.721785	0.314813	0.549303
12743	9.320683	0.777630	-2.366067	-0.552325	0.247338	-0.424020	-0.822249	-0.298067	-0.032464	-0.272903	0.718453	0.314235	0.557321
12744	11.323486	1.614461	-2.554462	-0.550455	0.286341	-0.422827	-0.818270	-0.317333	-0.040164	-0.266704	0.715009	0.313098	0.565333
12745	11.732133	1.110975	-2.278785	-0.553024	0.189546	-0.475335	-0.812106	-0.328714	-0.042542	-0.258936	0.711829	0.313505	0.572684
12746	10.193206	0.680417	-1.962658	-0.562185	0.013659	-0.472093	-0.805103	-0.342761	-0.036516	-0.250249	0.711086	0.314294	0.577020
12747	8.848006	0.927724	-2.026436	-0.549169	-0.083753	-0.483083	-0.798795	-0.358919	-0.020406	-0.240665	0.710829	0.316184	0.580371
12748	8.747380	1.242864	-1.969415	-0.558398	-0.109116	-0.463556	-0.791941	-0.372862	-0.003310	-0.231309	0.711398	0.317436	0.582789
12749	9.700865	1.331663	-2.266448	-0.573536	-0.210793	-0.455811	-0.785629	-0.391543	0.021074	-0.220817	0.712766	0.319182	0.584232
12750	9.737272	1.392338	-2.574022	-0.563146	-0.295439	-0.463986	-0.775881	-0.401917	0.047730	-0.210153	0.715372	0.321152	0.583901
12751	9.020819	0.994271	-2.802985	-0.542918	-0.338078	-0.353095	-0.769486	-0.407988	0.075702	-0.200414	0.718611	0.322251	0.582741
12752	8.793867	0.860053	-2.854339	-0.566248	-0.346001	-0.265801	-0.763790	-0.412800	0.101064	-0.191644	0.722934	0.321478	0.580767
12753	9.023468	0.805007	-2.924099	-0.540441	-0.328769	-0.189483	-0.758660	-0.415392	0.127006	-0.183873	0.727006	0.320123	0.578942
12754	8.662982	0.767287	-3.135815	-0.532549	-0.269939	-0.127896	-0.754649	-0.415757	0.151182	-0.177647	0.731085	0.317401	0.577246
12755	8.884116	0.524226	-3.138231	-0.547205	-0.296915	-0.124349	-0.749107	-0.415835	0.171198	-0.170726	0.735159	0.314824	0.575568
12756	8.899134	0.930897	-3.012318	-0.548166	-0.200538	-0.020515	-0.747049	-0.412696	0.185464	-0.165920	0.739070	0.310063	0.574550
12757	8.763915	0.951202	-2.993035	-0.563593	-0.070172	0.015632	-0.746240	-0.409130	0.197392	-0.161779	0.741399	0.304414	0.575750
12758	8.390236	0.824314	-2.792997	-0.553763	0.060522	-0.001966	-0.748209	-0.404984	0.203814	-0.158690	0.742356	0.298422	0.578506
12759	8.080698	0.865562	-2.691566	-0.551067	0.210109	-0.010878	-0.750179	-0.399437	0.205546	-0.156122	0.741178	0.292362	0.583786
12760	8.940832	1.088119	-3.333056	-0.539959	0.470412	0.105545	-0.752966	-0.396922	0.201997	-0.156886	0.737816	0.283598	0.592103
12761	9.781061	-0.950577	-3.122975	-0.518072	0.617897	0.323301	-0.761213	-0.383838	0.194171	-0.161106	0.733452	0.271590	0.601940
12762	10.148939	-1.672157	-2.984945	-0.549284	0.538559	0.346401	-0.772242	-0.370334	0.186925	-0.164926	0.730332	0.258819	0.610268
12763	10.664484	-1.896720	-3.596824	-0.545502	0.447566	0.253338	-0.779120	-0.353383	0.183556	-0.167021	0.727466	0.247847	0.617631
12764	11.678499	-1.324180	-3.377454	-0.544314	0.325013	0.072139	-0.787080	-0.342798	0.175979	-0.166405	0.725304	0.239750	0.623509
12765	11.292134	-2.018138	-3.059930	-0.546503	0.069133	-0.133503	-0.788062	-0.340578	0.176424	-0.161900	0.725162	0.235514	0.626468
12766	9.569991	-1.213021	-2.796004	-0.555289	-0.108520	-0.230086	-0.784009	-0.347263	0.181858	-0.155266	0.726919	0.233059	0.627028
12767	7.879858	-0.479386	-2.338032	-0.566744	-0.179848	-0.228286	-0.780222	-0.356445	0.187544	-0.148134	0.729488	0.230670	0.626654
12768	8.510450	-0.588653	-2.173361	-0.553927	-0.181132	-0.185559	-0.777287	-0.361885	0.194521	-0.141723	0.732272	0.227778	0.625947
12769	9.508980	-0.385090	-2.621535	-0.555934	-0.235426	-0.142534	-0.774355	-0.367056	0.204268	-0.135589	0.735846	0.224364	0.624345
12770	10.163759	-1.081115	-2.745115	-0.561625	-0.278367	-0.167056	-0.770475	-0.367389	0.218622	-0.128838	0.739857	0.221347	0.622107
12771	9.701409	-1.442575	-3.047311	-0.558766	-0.296781	-0.131651	-0.765907	-0.366763	0.236163	-0.122576	0.744193	0.217801	0.619448
12772	8.439843	-1.260568	-3.035573	-0.547058	-0.311306	-0.141391	-0.760088	-0.366277	0.253278	-0.116198	0.748576	0.214636	0.616493
12773	8.706420	-1.246662	-2.862124	-0.550405	-0.286511	-0.089341	-0.757332	-0.364116	0.269604	-0.110672	0.752880	0.210447	0.613706
12774	9.082933	-1.355718	-2.919398	-0.553404	-0.244187	0.018356	-0.753043	-0.362226	0.282594	-0.106430	0.757017	0.204620	0.611333
12775	9.152002	-1.733530	-2.982926	-0.538334	-0.208899	0.092594	-0.751274	-0.355889	0.294820	-0.103707	0.761030	0.197565	0.609135
12776	8.858246	-1.824317	-3.111991	-0.561805	-0.187100	0.081504	-0.751167	-0.350091	0.303318	-0.100323	0.764632	0.190532	0.607430
12777	9.112886	-1.834199	-3.276518	-0.538912	-0.039876	0.132235	-0.751745	-0.345947	0.309176	-0.098793	0.766672	0.182420	0.607599
12778	9.690612	-1.222485	-3.414587	-0.567469	0.127253	0.008998	-0.753427	-0.342330	0.307289	-0.095596	0.766102	0.175780	0.610778
12779	9.140171	-0.791772	-3.491140	-0.518492	0.149064	-0.041926	-0.753552	-0.344813	0.303114	-0.092973	0.765126	0.170152	0.613992
12780	8.637626	-0.113834	-3.401387	-0.556705	0.179330	-0.085042	-0.755330	-0.350058	0.296157	-0.088956	0.763485	0.164964	0.618032
12781	9.856853	0.411771	-3.524857	-0.544122	0.182239	-0.095206	-0.755993	-0.355574	0.286421	-0.085370	0.761923	0.159758	0.621822
12782	9.699304	0.539833	-3.685539	-0.561007	0.141670	-0.183626	-0.755134	-0.360555	0.281936	-0.079931	0.760353	0.156062	0.625395
12783	9.873994	0.052260	-3.419392	-0.549039	0.135748	-0.133949	-0.754427	-0.363610	0.282452	-0.075614	0.759209	0.151454	0.628447
12784	9.758257	-0.196743	-3.551761	-0.560293	0.078304	-0.154124	-0.754020	-0.362099	0.286753	-0.070349	0.758448	0.147399	0.630936
12785	9.227805	-0.002294	-3.519395	-0.543580	-0.020501	-0.400221	-0.750714	-0.357849	0.300053	-0.062286	0.758445	0.147103	0.631856
12786	8.808871	0.343742	-3.479206	-0.539308	-0.025442	-0.457685	-0.743063	-0.362768	0.314193	-0.053194	0.757968	0.148047	0.633038
12787	9.188169	-0.231959	-3.188187	-0.574252	-0.106459	-0.446106	-0.734867	-0.364771	0.327113	-0.043833	0.758871	0.148126	0.632655
12788	8.961398	0.174664	-3.313227	-0.553557	-0.082960	-0.267300	-0.729178	-0.365945	0.342829	-0.036757	0.759583	0.146047	0.632734
12789	9.288459	-0.156114	-3.324470	-0.550634	-0.200899	-0.275363	-0.719179	-0.367964	0.359747	-0.029660	0.762108	0.143871	0.630566
12790	9.101427	-0.204382	-3.502475	-0.544144	-0.223174	-0.208838	-0.711137	-0.366920	0.374222	-0.023051	0.764662	0.141106	0.628371
12791	9.053432	-0.310944	-3.588202	-0.578809	-0.252748	-0.209081	-0.706018	-0.364200	0.387353	-0.016252	0.767983	0.137549	0.625315
12792	8.944051	-0.219941	-3.444103	-0.546762	-0.250044	-0.128238	-0.699917	-0.363418	0.398520	-0.010534	0.770995	0.133512	0.622600
12793	8.652670	0.161930	-3.341665	-0.560954	-0.227297	-0.048942	-0.694647	-0.362625	0.406789	-0.006108	0.774350	0.127673	0.619713
12794	8.782643	0.248644	-3.255826	-0.539336	-0.143350	0.023369	-0.692570	-0.362095	0.413142	-0.002662	0.776336	0.121356	0.618521
12795	8.807455	0.342469	-3.297980	-0.559808	-0.067463	0.012067	-0.690061	-0.364044	0.413379	0.000577	0.777796	0.114547	0.617990
12796	8.817551	0.315387	-3.367759	-0.551985	0.018966	0.015168	-0.690903	-0.362521	0.415062	0.003943	0.777671	0.108188	0.619280
12797	8.648004	0.312107	-3.290180	-0.547725	0.145449	-0.028061	-0.692561	-0.364035	0.412430	0.007011	0.776350	0.102138	0.621932
12798	9.060284	0.642361	-3.391062	-0.551390	0.301470	-0.036008	-0.693661	-0.365537	0.405783	0.010415	0.772512	0.096601	0.627523
12799	9.392841	-0.045771	-3.350003	-0.549284	0.477085	-0.028237	-0.701986	-0.365750	0.392010	0.012847	0.766936	0.090552	0.635173
12800	9.576792	-1.292217	-3.087480	-0.554857	0.452176	-0.064554	-0.709211	-0.364039	0.382676	0.016378	0.760970	0.085413	0.642932
12801	10.472368	-1.057633	-3.315995	-0.549413	0.422871	-0.001277	-0.714217	-0.361785	0.375682	0.018480	0.755973	0.078825	0.649577
12802	11.404158	-1.504858	-3.563529	-0.560960	0.326065	-0.038712	-0.719225	-0.358272	0.365243	0.021984	0.751511	0.073141	0.655285
12803	10.165774	-1.018777	-3.593873	-0.560747	0.163532	-0.211290	-0.721708	-0.361721	0.361214	0.027315	0.749508	0.069352	0.657786
12804	8.711940	-0.698518	-3.307982	-0.549523	0.062195	-0.188690	-0.719043	-0.367271	0.359615	0.032993	0.748200	0.065941	0.659363
12805	8.221712	-0.528393	-2.874322	-0.561096	0.026514	-0.031240	-0.717351	-0.372257	0.355954	0.036102	0.748216	0.059325	0.659810
12806	9.403534	-0.491668	-2.767588	-0.543504	-0.040767	-0.056918	-0.715935	-0.377798	0.352565	0.040082	0.748380	0.053946	0.659857
12807	9.873939	-0.171642	-2.899843	-0.550088	-0.092398	-0.014957	-0.714819	-0.378768	0.351717	0.042912	0.749949	0.047102	0.658420
12808	9.183388	-0.472401	-2.999456	-0.554852	-0.133742	-0.033511	-0.711767	-0.378654	0.357090	0.046848	0.751283	0.041146	0.657028
12809	9.012447	-0.587989	-3.106663	-0.546107	-0.193222	-0.038396	-0.708719	-0.378133	0.365234	0.049971	0.754113	0.034577	0.653927
12810	9.339129	-0.702741	-2.965685	-0.544736	-0.239666	-0.080512	-0.703736	-0.375402	0.375046	0.054449	0.756725	0.029363	0.650800
12811	9.422657	-0.889146	-2.934723	-0.554825	-0.250284	-0.096496	-0.698756	-0.372395	0.385415	0.058436	0.760180	0.023460	0.646654
12812	9.218840	-0.945143	-2.820268	-0.557185	-0.195423	-0.088069	-0.693487	-0.372027	0.396722	0.063177	0.762104	0.018255	0.644107
12813	9.083236	-1.079650	-2.825834	-0.564001	-0.149846	-0.046011	-0.689336	-0.369007	0.403362	0.066537	0.764194	0.011542	0.641442
12814	9.134550	-1.041705	-2.889145	-0.556158	-0.079990	-0.002982	-0.686288	-0.368058	0.408052	0.070132	0.764577	0.005207	0.640684
12815	8.874887	-1.210995	-2.785432	-0.568362	-0.016275	0.026482	-0.687408	-0.366538	0.410705	0.072541	0.764893	-0.002540	0.640055
12816	9.091471	-1.204597	-2.703645	-0.555444	0.141820	0.074358	-0.687560	-0.363065	0.409082	0.075137	0.762349	-0.009727	0.642716
12817	10.115472	-0.818065	-3.236043	-0.557105	0.304841	0.098391	-0.692989	-0.359140	0.400587	0.076446	0.758462	-0.018016	0.646968
12818	9.498243	-0.042903	-3.557962	-0.552053	0.329564	-0.050332	-0.698535	-0.359925	0.389692	0.080647	0.753420	-0.022987	0.652170
12819	8.444155	0.479126	-3.064655	-0.537472	0.270927	-0.162323	-0.701272	-0.367088	0.376220	0.085056	0.750028	-0.027137	0.655352
12820	8.436919	1.456442	-2.906422	-0.541246	0.287348	-0.179160	-0.704146	-0.374809	0.363711	0.090754	0.745505	-0.030090	0.659607
12821	10.946829	1.411441	-2.938272	-0.560201	0.292658	-0.125827	-0.703827	-0.382405	0.353116	0.095112	0.741695	-0.034985	0.663037
12822	11.364389	1.358334	-3.281327	-0.525888	0.229114	-0.084247	-0.706059	-0.379332	0.348323	0.099284	0.737810	-0.039250	0.666512
12823	9.908616	0.287944	-2.793876	-0.537265	0.098741	-0.034497	-0.707194	-0.374344	0.350874	0.101978	0.736507	-0.045549	0.667145
12824	8.572054	0.217540	-2.259755	-0.548857	0.012505	-0.076874	-0.709463	-0.364925	0.356799	0.106211	0.735393	-0.050659	0.667345
12825	8.533694	0.396941	-2.206134	-0.542916	-0.017626	-0.134993	-0.706157	-0.359688	0.364851	0.110240	0.735684	-0.055773	0.665962
12826	9.997608	0.483475	-2.351610	-0.544992	-0.170114	-0.187726	-0.703687	-0.354175	0.374158	0.115689	0.737066	-0.059588	0.663173
12827	9.910029	0.500092	-2.873561	-0.565391	-0.289558	-0.119104	-0.697038	-0.351733	0.386306	0.119532	0.740832	-0.065810	0.657684
12828	9.389877	0.395826	-3.067407	-0.525539	-0.391909	0.012806	-0.692342	-0.347623	0.399040	0.121752	0.744822	-0.072837	0.652005
12829	8.945648	0.088530	-3.191438	-0.534634	-0.419133	0.032205	-0.685134	-0.346297	0.412833	0.122951	0.750022	-0.081173	0.644796
12830	8.700418	0.498956	-3.113542	-0.545695	-0.417012	0.001099	-0.678202	-0.344682	0.423034	0.125561	0.754139	-0.088317	0.638521
12831	8.929720	0.696707	-3.333506	-0.551299	-0.420200	-0.036904	-0.672370	-0.345981	0.434596	0.127889	0.759253	-0.095765	0.630880
12832	9.132863	0.738710	-3.368073	-0.551039	-0.358617	-0.069078	-0.665424	-0.347415	0.443935	0.131556	0.762580	-0.101734	0.625152
12833	8.721397	0.973498	-3.720479	-0.546765	-0.268708	-0.053694	-0.659314	-0.348293	0.453702	0.134343	0.765695	-0.108402	0.619606
12834	7.926774	0.969822	-3.948907	-0.546894	-0.020373	-0.027064	-0.655136	-0.350802	0.454474	0.138132	0.764633	-0.114033	0.619074
12835	8.290891	0.940617	-3.615643	-0.554903	0.176290	-0.047773	-0.656518	-0.352460	0.453637	0.141997	0.762144	-0.119626	0.620212
12836	9.342304	0.958848	-3.506112	-0.569263	0.354733	-0.032902	-0.660402	-0.352992	0.449235	0.147067	0.756283	-0.124374	0.625250
12837	10.110291	0.332097	-3.258534	-0.560717	0.412445	-0.036630	-0.666383	-0.350040	0.441564	0.151481	0.750699	-0.129491	0.629870
12838	9.468303	-0.464622	-3.014421	-0.553664	0.369223	-0.055989	-0.672228	-0.346958	0.436384	0.156619	0.744607	-0.133627	0.634960
12839	8.914976	-0.972481	-2.860630	-0.550370	0.300640	-0.055714	-0.679450	-0.346361	0.428421	0.160776	0.740396	-0.138689	0.637754
12840	9.211360	-0.912915	-3.083975	-0.551897	0.303605	0.020407	-0.685274	-0.347430	0.419878	0.164722	0.734804	-0.144112	0.641998
12841	11.723143	-0.280770	-3.031570	-0.550223	0.270741	0.102608	-0.689287	-0.349049	0.408824	0.166729	0.730423	-0.151625	0.644743
12842	10.584416	-0.225386	-3.049994	-0.558533	0.145362	0.009284	-0.693837	-0.355244	0.397451	0.170433	0.726772	-0.157480	0.646495
12843	9.259871	0.226728	-3.188569	-0.544654	0.040694	0.004575	-0.695192	-0.361877	0.390476	0.172916	0.725608	-0.164254	0.645456
12844	8.116015	0.330866	-3.144710	-0.551653	-0.000384	0.151373	-0.695575	-0.368089	0.381284	0.174212	0.723312	-0.172557	0.645519
12845	9.052364	-0.238319	-2.796522	-0.540474	-0.001135	0.236535	-0.698899	-0.369592	0.376591	0.173512	0.721835	-0.182760	0.644551
12846	9.865478	0.287974	-2.832476	-0.558718	-0.001026	0.247172	-0.699587	-0.370691	0.373818	0.173657	0.719056	-0.192508	0.644781
12847	9.833091	-0.006709	-2.843642	-0.548404	-0.083628	0.208833	-0.703490	-0.367204	0.370840	0.173139	0.718582	-0.202653	0.642336
12848	8.968061	-0.007177	-3.016440	-0.554350	-0.107814	0.086663	-0.703219	-0.365541	0.371132	0.174853	0.717707	-0.210372	0.640365
12849	9.097921	-0.225771	-3.062497	-0.538061	-0.142427	0.120683	-0.704625	-0.362500	0.375324	0.175093	0.718269	-0.219277	0.636670
12850	9.088099	-0.545516	-3.194219	-0.549417	-0.167498	0.009203	-0.702408	-0.361681	0.378083	0.177453	0.718419	-0.225995	0.633491
12851	9.617174	-0.460108	-2.915610	-0.547280	-0.114502	0.032009	-0.699511	-0.358102	0.384461	0.179086	0.718887	-0.233604	0.629729
12852	9.187648	-0.399256	-2.891553	-0.565470	-0.119887	0.033517	-0.698545	-0.357568	0.390270	0.181572	0.718178	-0.240669	0.627160
12853	8.954627	-0.445177	-2.740929	-0.571452	-0.063227	0.043654	-0.696203	-0.353986	0.396099	0.183670	0.717762	-0.248507	0.623962
12854	8.901845	-0.719463	-2.602495	-0.548360	-0.010297	0.054162	-0.696633	-0.350934	0.396411	0.186177	0.715556	-0.255218	0.623042
12855	9.152815	-0.556218	-2.522504	-0.546434	0.033265	0.022139	-0.698039	-0.347326	0.397012	0.188686	0.714041	-0.262028	0.621196
12856	9.077576	-0.613570	-2.495186	-0.550016	0.058803	-0.011700	-0.697776	-0.344283	0.399532	0.192385	0.711236	-0.267526	0.620936
12857	9.439610	-0.627529	-2.816859	-0.531639	0.131590	-0.093232	-0.697356	-0.344837	0.398969	0.196660	0.709095	-0.272078	0.620067
12858	10.085055	-0.379456	-3.458347	-0.531092	0.265890	-0.186743	-0.698323	-0.345375	0.394267	0.203369	0.704666	-0.274011	0.622097
12859	9.025424	0.301212	-3.106938	-0.553040	0.289768	-0.237717	-0.701070	-0.351310	0.387033	0.210621	0.701203	-0.276084	0.622680
12860	8.755398	0.508728	-3.041241	-0.570941	0.312827	-0.191214	-0.702984	-0.356966	0.378689	0.218178	0.695942	-0.278196	0.625035
12861	10.745419	0.926898	-3.338504	-0.543092	0.391658	-0.126319	-0.706564	-0.362749	0.368143	0.224507	0.690555	-0.281144	0.627446
12862	10.512239	1.016839	-3.102416	-0.569089	0.296067	-0.106621	-0.709451	-0.367982	0.358150	0.230846	0.684917	-0.284434	0.629839
12863	9.634237	0.895035	-2.597328	-0.527465	0.220982	-0.009467	-0.710558	-0.367398	0.350003	0.234582	0.681008	-0.289448	0.630412
12864	9.024184	0.546546	-2.520140	-0.543977	0.173967	0.007264	-0.714469	-0.362251	0.348426	0.238422	0.676284	-0.294502	0.631715
12865	9.191988	0.694247	-2.304561	-0.559501	0.062077	-0.062958	-0.717261	-0.359612	0.349443	0.242386	0.674481	-0.299865	0.629607
12866	10.187314	0.822850	-2.377396	-0.552848	0.002334	-0.120676	-0.715742	-0.358386	0.355116	0.246929	0.672572	-0.304087	0.627856
12867	9.742265	0.586511	-2.362083	-0.554787	-0.033880	-0.107329	-0.711872	-0.354809	0.361487	0.250857	0.672207	-0.309166	0.624200
12868	9.229408	0.382300	-2.301131	-0.571137	-0.033752	-0.120925	-0.710780	-0.351504	0.368153	0.255414	0.670600	-0.313753	0.621786
12869	9.490355	0.453116	-2.307102	-0.531237	-0.053940	-0.097270	-0.706882	-0.354305	0.373628	0.258803	0.670474	-0.318695	0.617996
12870	9.669662	0.572592	-2.342501	-0.552851	-0.056207	-0.031992	-0.706612	-0.353207	0.377234	0.261857	0.668614	-0.324324	0.615792
12871	9.509789	0.535301	-2.283884	-0.539888	-0.049630	0.028234	-0.703293	-0.350455	0.381664	0.263877	0.667511	-0.330950	0.612593
12872	9.152279	0.683262	-2.169083	-0.559801	-0.044347	0.047371	-0.705389	-0.348098	0.383641	0.266110	0.664878	-0.337621	0.610847
12873	9.299594	0.698737	-1.865021	-0.545310	-0.057280	0.075946	-0.703995	-0.348792	0.382655	0.267619	0.663423	-0.344892	0.607700
12874	9.101974	0.927605	-1.789995	-0.569074	-0.023912	-0.016554	-0.703708	-0.351152	0.383182	0.270874	0.660858	-0.350673	0.605741
12875	9.006914	1.164074	-1.555726	-0.561353	0.007576	0.082422	-0.704531	-0.353224	0.380815	0.273048	0.658370	-0.357747	0.603333
12876	9.355889	1.284307	-1.685589	-0.538057	-0.031951	0.063568	-0.702855	-0.354607	0.378436	0.274841	0.655431	-0.364210	0.601850
12877	9.658642	1.279570	-2.137756	-0.540785	0.064747	0.137335	-0.704926	-0.357089	0.375383	0.276587	0.651869	-0.371311	0.600578
12878	9.779849	0.218685	-2.406351	-0.550598	0.190635	0.167311	-0.710622	-0.355943	0.368244	0.278910	0.645328	-0.377998	0.602394
12879	9.853420	-0.501130	-2.282444	-0.557751	0.238228	0.086350	-0.714364	-0.356178	0.357757	0.282787	0.639859	-0.383602	0.602878
12880	9.810102	-0.617296	-2.353573	-0.552356	0.205454	0.120210	-0.717131	-0.357533	0.349740	0.285771	0.633371	-0.389543	0.604511
12881	10.894049	-0.480962	-2.646480	-0.535112	0.250655	0.308815	-0.724369	-0.352771	0.340991	0.286750	0.626027	-0.397542	0.606485
12882	10.825536	-0.894242	-2.723925	-0.534527	0.104901	0.184920	-0.730219	-0.348298	0.334580	0.287878	0.620236	-0.404592	0.607239
12883	10.030330	-0.395717	-2.636611	-0.548190	0.023026	0.071926	-0.731603	-0.348133	0.327398	0.290052	0.617372	-0.411039	0.604788
12884	9.156713	-0.285973	-2.583512	-0.544796	-0.024047	0.083588	-0.734374	-0.349787	0.326019	0.291465	0.613820	-0.417641	0.603199
12885	9.100443	-0.619966	-2.335681	-0.551920	-0.039963	0.149884	-0.734927	-0.349774	0.322426	0.292221	0.610963	-0.425398	0.600306
12886	9.766332	-0.260453	-2.140045	-0.539277	-0.032729	0.150161	-0.734499	-0.351847	0.319635	0.292666	0.606902	-0.432740	0.598960
12887	9.445139	-0.243223	-2.412830	-0.564729	-0.052586	0.164089	-0.735753	-0.350448	0.316892	0.293314	0.603894	-0.440807	0.595792
12888	9.458061	-0.557144	-2.363438	-0.535234	-0.122768	0.137401	-0.734798	-0.347416	0.322450	0.293042	0.600949	-0.448405	0.593228
12889	9.414488	-0.493742	-2.315765	-0.547045	-0.230201	0.068034	-0.735103	-0.342161	0.327763	0.293042	0.600899	-0.456059	0.587416
12890	9.594044	-0.643512	-2.512456	-0.547922	-0.244783	0.089371	-0.732902	-0.338588	0.336361	0.292365	0.599651	-0.463871	0.582894
12891	9.568843	-0.809734	-2.454997	-0.543062	-0.279797	-0.027158	-0.728896	-0.335164	0.347294	0.292962	0.600960	-0.470532	0.575864
12892	9.185588	-0.989949	-2.290593	-0.543875	-0.250746	-0.057533	-0.724477	-0.331050	0.358647	0.293858	0.601077	-0.476494	0.570357
12893	9.440239	-1.126356	-2.207263	-0.557447	-0.226993	-0.084347	-0.719360	-0.327630	0.369849	0.295776	0.602104	-0.482225	0.563425
12894	9.489690	-1.190643	-2.390237	-0.562765	-0.196066	-0.112897	-0.714106	-0.323514	0.380227	0.298021	0.601936	-0.487344	0.557990
12895	9.438539	-1.184614	-2.636681	-0.553163	-0.169931	-0.019171	-0.711068	-0.320774	0.388670	0.299703	0.601588	-0.493383	0.552126
12896	8.839128	-1.303707	-2.576563	-0.538821	-0.100490	0.056508	-0.708043	-0.314702	0.396180	0.300692	0.598767	-0.499639	0.549021
12897	9.092751	-1.058262	-2.487828	-0.551616	0.043735	0.059090	-0.708197	-0.311940	0.400084	0.303610	0.595196	-0.505237	0.546167
12898	10.007156	-0.927159	-3.014813	-0.569343	0.161920	-0.033616	-0.710570	-0.308873	0.397228	0.308558	0.590152	-0.509102	0.545277
12899	9.288610	-0.069936	-2.682744	-0.529519	0.189090	-0.076718	-0.711538	-0.308429	0.389216	0.314184	0.586429	-0.511854	0.543502
12900	8.742325	0.036023	-2.518898	-0.558920	0.157042	-0.111472	-0.712914	-0.311052	0.386295	0.319774	0.582226	-0.514653	0.542116
12901	11.568227	0.378392	-3.275498	-0.548563	0.181889	-0.032997	-0.714150	-0.313393	0.381853	0.325110	0.577954	-0.518037	0.540287
12902	10.727723	0.439992	-3.159087	-0.539262	-0.009913	-0.159267	-0.713022	-0.316854	0.379042	0.329226	0.576118	-0.521098	0.536801
12903	9.938890	0.267303	-2.972479	-0.547544	-0.066406	-0.097285	-0.709948	-0.321449	0.382014	0.332704	0.575145	-0.525241	0.531638
12904	8.365541	-0.249304	-2.925951	-0.568655	-0.164465	-0.026549	-0.707181	-0.319671	0.388099	0.334096	0.573313	-0.531109	0.526891
12905	8.482759	0.614623	-2.998567	-0.555277	-0.206310	0.016465	-0.702744	-0.318871	0.394713	0.334982	0.572491	-0.537489	0.520717
12906	9.927067	0.381579	-3.258841	-0.561325	-0.272205	-0.046617	-0.699565	-0.316266	0.402048	0.335306	0.571969	-0.543693	0.514605
12907	9.741920	0.501447	-3.598188	-0.569024	-0.285527	-0.163403	-0.693301	-0.320327	0.409428	0.337359	0.573724	-0.548574	0.506060
12908	8.611870	0.271556	-3.627936	-0.564826	-0.243020	-0.100181	-0.686637	-0.320790	0.418918	0.338561	0.573364	-0.553916	0.499807
12909	8.400332	0.514601	-3.618284	-0.553262	-0.179039	-0.010218	-0.681360	-0.321377	0.425097	0.340052	0.572369	-0.559582	0.493585
12910	8.834201	0.410485	-3.600791	-0.545783	-0.159463	0.018132	-0.678593	-0.319458	0.430352	0.340752	0.569911	-0.565450	0.489240
12911	9.342609	0.384156	-3.821044	-0.545859	-0.142647	-0.040247	-0.678183	-0.318921	0.435612	0.342863	0.568870	-0.570366	0.483234
12912	8.905506	0.530639	-4.022632	-0.531902	-0.205227	-0.105224	-0.671790	-0.320200	0.440530	0.344052	0.568278	-0.574941	0.477630
12913	8.667064	0.555522	-3.761649	-0.557240	-0.181685	-0.109261	-0.668717	-0.324659	0.444334	0.346511	0.568249	-0.579361	0.470493
12914	8.757625	0.698878	-3.545919	-0.533610	-0.196655	-0.059326	-0.663576	-0.325375	0.447607	0.347355	0.566957	-0.584348	0.465233
12915	9.230512	0.538440	-3.607581	-0.556909	-0.155175	-0.045620	-0.660092	-0.328587	0.451974	0.349537	0.565854	-0.589197	0.458781
12916	9.647649	0.245242	-3.701512	-0.539542	-0.120577	-0.089809	-0.655498	-0.331246	0.455785	0.351590	0.564110	-0.593297	0.454051
12917	9.973309	-0.076648	-3.838491	-0.545366	-0.039364	-0.097422	-0.653554	-0.332241	0.461847	0.355493	0.562552	-0.596546	0.448657
12918	8.870895	-0.475315	-3.779413	-0.554312	-0.026743	-0.110268	-0.652170	-0.331703	0.465992	0.358987	0.560041	-0.599825	0.444626
12919	8.347791	-0.441449	-3.527814	-0.553279	0.072889	0.021713	-0.654689	-0.328099	0.468816	0.363237	0.555909	-0.603595	0.441245
12920	8.936386	-0.173498	-3.367296	-0.544383	0.102492	-0.059604	-0.657201	-0.325737	0.469413	0.367688	0.551661	-0.606359	0.439095
12921	9.437833	-0.241689	-3.333380	-0.548590	0.060124	-0.147765	-0.656223	-0.326988	0.469254	0.373211	0.549634	-0.608205	0.434400
12922	9.333568	-0.172288	-3.546633	-0.534159	0.016435	-0.106637	-0.655364	-0.332391	0.466563	0.376893	0.546729	-0.610931	0.431048
12923	8.902046	0.058384	-3.804739	-0.541113	0.010146	-0.009416	-0.654648	-0.336824	0.464160	0.380508	0.543427	-0.614520	0.426926
12924	8.951350	0.093593	-3.921172	-0.537138	0.036718	0.040028	-0.655306	-0.344155	0.458141	0.383184	0.538477	-0.618653	0.424831
12925	9.273761	-0.062785	-3.871536	-0.560547	0.065620	0.047582	-0.657788	-0.347460	0.452454	0.387177	0.533774	-0.622521	0.421481
12926	8.301567	-0.608579	-3.250450	-0.552917	0.104810	0.075440	-0.659724	-0.349249	0.449406	0.390533	0.527620	-0.626559	0.420149
12927	9.153129	-0.798855	-2.679261	-0.570745	0.153243	0.116635	-0.663060	-0.347836	0.443775	0.395110	0.521120	-0.630448	0.418160
12928	10.021033	-0.773582	-3.173594	-0.544202	0.069171	0.048664	-0.665556	-0.348938	0.443367	0.398098	0.515596	-0.634326	0.416305
12929	9.954407	-0.632865	-3.537493	-0.545836	-0.141516	-0.063273	-0.665694	-0.349217	0.443919	0.400151	0.513918	-0.638382	0.410165
12930	9.150785	-0.603079	-3.833933	-0.553730	-0.255980	-0.063693	-0.660271	-0.351328	0.449389	0.400000	0.512369	-0.643695	0.403899
12931	8.939568	-0.532383	-3.947997	-0.557737	-0.317207	-0.067816	-0.654574	-0.352613	0.456526	0.399896	0.511971	-0.649127	0.395731
12932	8.944227	-0.408664	-3.867235	-0.555206	-0.327771	-0.096017	-0.645689	-0.352807	0.467247	0.399035	0.511313	-0.654588	0.388387
12933	9.394483	-0.412621	-4.046587	-0.551809	-0.339875	-0.147112	-0.638760	-0.350639	0.478145	0.399125	0.512033	-0.659234	0.379384
12934	8.169330	-0.691541	-4.283447	-0.547354	-0.149280	-0.022002	-0.632103	-0.349293	0.486270	0.399928	0.509013	-0.663862	0.374500
12935	8.616876	0.301422	-4.256468	-0.535572	-0.059635	0.130845	-0.629604	-0.349167	0.488465	0.401399	0.503964	-0.668906	0.370762
12936	8.089263	0.325364	-4.050659	-0.555617	-0.063148	0.123440	-0.632112	-0.347497	0.488640	0.402294	0.498232	-0.674296	0.367762
12937	9.025064	0.339295	-3.972334	-0.534029	-0.062708	0.076109	-0.632397	-0.345832	0.488660	0.404083	0.493870	-0.678709	0.363545
12938	9.434495	0.442081	-4.126245	-0.526812	-0.047915	0.037283	-0.630740	-0.343619	0.489500	0.405490	0.489360	-0.682826	0.360351
12939	8.963222	-0.005224	-4.253510	-0.532472	-0.078221	-0.003438	-0.630469	-0.342519	0.492276	0.407605	0.486131	-0.686488	0.355344
12940	8.618453	-0.000891	-4.294171	-0.554325	-0.054134	-0.069373	-0.630352	-0.338372	0.496745	0.409927	0.482854	-0.689741	0.350812
12941	8.789390	0.034715	-4.224730	-0.554285	-0.039635	-0.076502	-0.627017	-0.338946	0.500310	0.413263	0.480107	-0.692459	0.345270
12942	8.808609	0.228569	-4.120609	-0.544971	0.003535	-0.072212	-0.624785	-0.340891	0.499581	0.416281	0.476496	-0.695074	0.341370
12943	8.929380	0.305282	-4.097465	-0.561259	0.023555	-0.083992	-0.623942	-0.343111	0.498998	0.420581	0.473292	-0.697161	0.336262
12944	8.929471	0.353685	-4.085925	-0.544976	0.018137	-0.090840	-0.625026	-0.348924	0.495627	0.423895	0.469794	-0.699408	0.332318
12945	8.886143	0.387802	-4.083831	-0.545033	0.003621	-0.080140	-0.624182	-0.351145	0.495597	0.427707	0.466740	-0.701507	0.327273
12946	8.911597	0.556243	-4.172725	-0.552434	-0.017986	-0.076524	-0.621526	-0.354754	0.494571	0.430456	0.463170	-0.704176	0.322982
12947	8.858540	0.624417	-4.144422	-0.532412	-0.023726	-0.050604	-0.620122	-0.358511	0.497012	0.433546	0.459928	-0.706624	0.318098
12948	8.921320	0.653078	-4.135161	-0.549702	-0.032734	-0.041004	-0.619568	-0.357954	0.495907	0.435798	0.455928	-0.709662	0.313990
12949	8.916854	0.580101	-4.216489	-0.546771	-0.014921	-0.019854	-0.617893	-0.359619	0.495046	0.438920	0.452010	-0.712326	0.309236
12950	8.936003	0.538902	-4.216055	-0.570445	-0.031122	-0.009417	-0.616088	-0.359348	0.495727	0.441147	0.447318	-0.715690	0.305098
12951	8.945539	0.468646	-4.234612	-0.575970	-0.043678	-0.012949	-0.616367	-0.359352	0.497113	0.444035	0.443151	-0.718762	0.299718
12952	8.864088	0.458980	-4.316544	-0.537644	-0.027811	0.005080	-0.614702	-0.359082	0.498348	0.445891	0.438470	-0.721943	0.296181
12953	8.854474	0.439619	-4.330812	-0.545598	-0.000881	0.019857	-0.614569	-0.358542	0.502779	0.448883	0.433780	-0.724662	0.291898
12954	8.890151	0.381644	-4.291554	-0.562864	-0.006268	0.026763	-0.614707	-0.358678	0.501949	0.451100	0.428382	-0.727908	0.288352
12955	8.873048	0.297088	-4.305085	-0.544855	-0.033365	0.024473	-0.614293	-0.357984	0.501538	0.453535	0.423752	-0.730872	0.283841
12956	8.822768	0.367374	-4.322715	-0.561175	-0.022397	0.015368	-0.615969	-0.356043	0.502954	0.455524	0.418578	-0.734072	0.280051
12957	8.806429	0.202211	-4.473066	-0.551997	-0.002405	-0.008551	-0.615413	-0.356323	0.503500	0.458601	0.414127	-0.736439	0.275393
12958	8.798555	0.125209	-4.428706	-0.555454	0.019125	0.002764	-0.614578	-0.356604	0.503906	0.461181	0.408912	-0.739038	0.271894
12959	8.896797	-0.049358	-4.422057	-0.541736	0.033529	-0.002475	-0.615129	-0.357710	0.503069	0.464605	0.404204	-0.740994	0.267750
12960	8.829307	0.169145	-4.327760	-0.546227	0.058928	-0.019482	-0.615671	-0.360195	0.500004	0.467775	0.399146	-0.742913	0.264480
12961	8.833270	0.179511	-4.211907	-0.560845	0.051843	-0.025805	-0.615395	-0.359496	0.498072	0.471685	0.394446	-0.744533	0.259992
12962	8.866878	0.329719	-4.116983	-0.551928	0.024664	-0.013127	-0.616769	-0.362817	0.496388	0.474315	0.389374	-0.746773	0.256405
12963	9.011620	0.294917	-4.126453	-0.560937	0.019028	0.018674	-0.618155	-0.363363	0.494733	0.477450	0.384117	-0.748965	0.252084
12964	8.924232	0.181959	-4.115411	-0.553707	-0.001021	0.038311	-0.619541	-0.363911	0.493631	0.479401	0.378344	-0.751771	0.248739
12965	8.930408	0.377162	-4.194913	-0.544623	-0.006604	0.054405	-0.619819	-0.363770	0.493082	0.481785	0.372773	-0.754314	0.244814
12966	8.905982	0.251514	-4.217640	-0.551805	0.006086	0.048916	-0.619260	-0.364184	0.491966	0.483726	0.366779	-0.757032	0.241628
12967	8.930093	0.314399	-4.184548	-0.555583	-0.011864	0.043685	-0.620090	-0.365012	0.491134	0.486098	0.361229	-0.759515	0.237401
12968	8.862876	0.348470	-4.213832	-0.562820	-0.013741	0.055104	-0.620092	-0.364598	0.491968	0.487738	0.355084	-0.762430	0.233940
12969	8.869840	0.246848	-4.227204	-0.560915	-0.006618	0.063034	-0.621471	-0.366808	0.489881	0.490066	0.349104	-0.764937	0.229857
12970	8.871696	0.169725	-4.192520	-0.566325	0.000644	0.059376	-0.623150	-0.363608	0.488405	0.491874	0.342746	-0.767659	0.226461
12971	8.874183	0.179344	-4.197463	-0.553547	0.005910	0.068342	-0.623569	-0.363049	0.487307	0.494246	0.336639	-0.769954	0.222635
12972	8.890965	0.159938	-4.192437	-0.551709	0.015008	0.057692	-0.624127	-0.362774	0.488283	0.496128	0.330343	-0.772361	0.219522
12973	8.910177	0.155044	-4.182744	-0.531751	0.014979	0.050852	-0.624545	-0.362495	0.488151	0.498500	0.324628	-0.774267	0.215927
12974	8.929464	0.159786	-4.177990	-0.552697	0.012475	0.040011	-0.626493	-0.361233	0.485550	0.500373	0.318567	-0.776498	0.212585
12975	8.871641	0.135835	-4.201807	-0.563676	0.002690	0.031082	-0.628031	-0.359011	0.485723	0.502774	0.312841	-0.778455	0.208224
12976	8.869434	0.130835	-4.230742	-0.560935	0.005397	0.029329	-0.627198	-0.359157	0.487375	0.504582	0.306855	-0.780630	0.204582
12977	8.905581	0.072478	-4.251884	-0.519211	0.004476	0.010361	-0.626913	-0.360681	0.486527	0.506747	0.301847	-0.782181	0.200722
12978	8.833406	0.096991	-4.268973	-0.560005	0.027350	-0.007960	-0.628029	-0.359708	0.486823	0.508992	0.296330	-0.783819	0.196832
12979	8.698396	0.073497	-4.297524	-0.551626	0.053342	0.000795	-0.629982	-0.358040	0.487132	0.512080	0.290906	-0.784874	0.192667
12980	8.737528	0.160088	-4.322704	-0.542279	0.098357	0.000649	-0.630545	-0.355671	0.484255	0.515250	0.285126	-0.785681	0.189542
12981	8.752530	0.208049	-4.366749	-0.558145	0.166737	0.019516	-0.633611	-0.353441	0.483057	0.519995	0.278870	-0.785619	0.186118
12982	8.953998	0.190817	-4.214611	-0.551674	0.173658	0.049659	-0.637502	-0.352728	0.479774	0.524153	0.271902	-0.785853	0.183761
12983	9.158863	-0.072512	-3.996912	-0.559130	0.161391	0.016029	-0.641966	-0.348271	0.477640	0.528734	0.265663	-0.785729	0.180259
12984	9.253228	-0.245876	-3.801814	-0.555788	0.134664	-0.019166	-0.645176	-0.344653	0.476319	0.532486	0.259838	-0.785910	0.176884
12985	9.242831	-0.361554	-3.761851	-0.546272	0.063577	-0.034560	-0.645873	-0.343813	0.474396	0.535562	0.254827	-0.786422	0.172564
12986	9.251933	-0.239976	-3.632749	-0.530106	0.051980	-0.055520	-0.645455	-0.343811	0.473563	0.537957	0.250111	-0.787125	0.168761
12987	9.304466	-0.145328	-3.515486	-0.552321	-0.001839	-0.069586	-0.644055	-0.346453	0.474355	0.540090	0.245760	-0.788110	0.163668
12988	9.308972	-0.283256	-3.540530	-0.556462	-0.077315	-0.090418	-0.643488	-0.349090	0.474462	0.540649	0.241714	-0.790048	0.158420
12989	9.122447	0.002552	-3.623202	-0.529388	-0.113685	-0.068644	-0.639162	-0.353543	0.475904	0.540842	0.237909	-0.792102	0.153178
12990	9.118948	0.074218	-3.759300	-0.553012	-0.140996	-0.024506	-0.636229	-0.357158	0.476260	0.540121	0.233030	-0.794953	0.148378
12991	8.808352	0.299068	-4.053744	-0.556451	-0.138712	0.021421	-0.633862	-0.359118	0.479957	0.539695	0.227541	-0.797712	0.143565
12992	8.545130	0.054119	-4.458983	-0.553816	-0.057306	0.081041	-0.632058	-0.358710	0.481330	0.539944	0.220700	-0.800050	0.140258
12993	8.883692	0.182302	-4.487443	-0.556930	0.010878	0.119597	-0.634835	-0.358692	0.477893	0.541518	0.213180	-0.801559	0.137168
12994	9.149899	0.257104	-4.237358	-0.544398	0.003844	0.096838	-0.635652	-0.362009	0.474683	0.542591	0.205988	-0.803176	0.134438
12995	8.986990	0.460292	-3.983298	-0.566629	-0.028056	0.047215	-0.635643	-0.363669	0.473283	0.543684	0.199602	-0.804739	0.130238
12996	8.937828	0.393458	-3.900338	-0.557544	-0.020791	0.034869	-0.635219	-0.364912	0.471192	0.544519	0.193303	-0.806305	0.126508
12997	9.063016	0.421998	-3.847670	-0.564593	-0.006729	0.078959	-0.636068	-0.361584	0.472201	0.545791	0.186348	-0.807661	0.122760
12998	9.184455	0.309112	-4.001204	-0.550237	-0.042838	0.081135	-0.636785	-0.356735	0.474470	0.546062	0.179410	-0.809527	0.119559
12999	9.112698	0.093328	-4.187158	-0.559236	-0.023611	0.050801	-0.637367	-0.351615	0.478816	0.547021	0.172986	-0.810863	0.115523
13000	8.933441	-0.072240	-4.180239	-0.555622	-0.022594	0.033086	-0.637255	-0.345800	0.482195	0.547691	0.166697	-0.812253	0.111770
13001	8.781074	-0.158269	-4.179075	-0.531906	-0.017452	0.047444	-0.637834	-0.341234	0.486259	0.548578	0.160585	-0.813371	0.108174
13002	8.675513	-0.230820	-4.294098	-0.559935	-0.010258	0.062085	-0.638413	-0.336528	0.489909	0.549338	0.153730	-0.814637	0.104698
13003	8.781459	-0.333097	-4.312428	-0.566142	0.011397	0.062774	-0.638016	-0.332235	0.491610	0.550672	0.146903	-0.815485	0.100821
13004	8.850453	-0.405448	-4.219900	-0.551493	0.043974	0.039745	-0.639569	-0.326263	0.490577	0.552271	0.140375	-0.815970	0.097388
13005	8.864458	-0.465749	-4.187836	-0.536849	0.069259	0.025600	-0.641948	-0.322657	0.492569	0.554445	0.134333	-0.815937	0.093770
13006	8.971700	-0.540470	-4.049427	-0.540458	0.060013	0.053929	-0.643490	-0.319601	0.492336	0.556190	0.127648	-0.816167	0.090714
13007	9.056717	-0.524485	-4.112538	-0.574353	0.002355	0.072486	-0.645159	-0.318758	0.490144	0.557191	0.120513	-0.816988	0.086861
13008	9.023392	-0.384065	-4.104396	-0.530020	-0.030420	0.087371	-0.644885	-0.317927	0.490427	0.557313	0.113546	-0.818190	0.084113
13009	8.972981	-0.333064	-4.114562	-0.542877	-0.057473	0.096230	-0.645163	-0.317646	0.489602	0.557124	0.106452	-0.819594	0.080915
