# Supplementary material for: Identification of Haptic Based Guiding Using Hard Reins
Source: PLoS One. 2015 Jul 22;10(7):e0132020. doi: 10.1371/journal.pone.0132020 (PMC4511788; doi:10.1371/journal.pone.0132020)
Supplement: S1 File — (ZIP) [file pone.0132020.s001.zip › MotionData1/Subject2/T19/gh19.txt]

// Start Time: 0
// Sample rate: 25.0Hz
// Scenario: 4.9
// Firmware Version: 2.6.1
Counter	Acc_X	Acc_Y	Acc_Z	Gyr_X	Gyr_Y	Gyr_Z	Mag_X	Mag_Y	Mag_Z	Quat_w	Quat_x	Quat_y	Quat_z
12442	-1.303234	0.490577	9.752028	0.021986	0.018284	-0.000333	-0.153444	0.318904	-0.680037	0.390788	0.068452	0.000860	-0.917931
12443	-1.375499	0.481004	9.808827	0.008050	0.006363	-0.004080	-0.152653	0.317274	-0.680303	0.390689	0.068571	0.000669	-0.917965
12444	-1.380254	0.466526	9.798979	-0.005977	-0.000954	-0.000448	-0.154217	0.317286	-0.680807	0.390745	0.068432	0.000654	-0.917951
12445	-1.356037	0.442434	9.774863	0.004659	-0.021070	-0.010512	-0.153825	0.317816	-0.681326	0.390533	0.068026	0.000328	-0.918072
12446	-1.293353	0.437437	9.684164	0.030673	-0.024623	0.012701	-0.152913	0.317810	-0.680946	0.390802	0.067738	-0.000562	-0.917979
12447	-1.269355	0.461626	9.708731	0.071001	-0.048348	0.009250	-0.154734	0.315540	-0.680674	0.390860	0.067352	-0.002341	-0.917980
12448	-1.264651	0.488249	9.752355	0.056743	-0.032768	0.033147	-0.156037	0.315282	-0.680922	0.391447	0.067117	-0.003802	-0.917742
12449	-1.230860	0.481231	9.790977	0.025468	-0.015497	0.008968	-0.156673	0.311775	-0.681693	0.391562	0.066979	-0.004482	-0.917700
12450	-1.255160	0.524702	9.853770	0.025475	-0.010025	0.007110	-0.157723	0.312869	-0.681297	0.391701	0.066918	-0.005157	-0.917641
12451	-1.124136	0.367965	10.376078	0.120525	0.028373	-0.020148	-0.156277	0.310557	-0.681568	0.391156	0.068326	-0.007190	-0.917756
12452	-1.291247	0.510308	9.886837	0.039659	0.031967	-0.015033	-0.157575	0.308682	-0.681687	0.390863	0.069150	-0.007767	-0.917815
12453	-1.046354	0.717319	9.776808	-0.009438	0.010021	-0.017093	-0.155737	0.307570	-0.682994	0.390548	0.069199	-0.007563	-0.917947
12454	-1.110703	0.552962	9.591474	-0.030322	0.024590	-0.030134	-0.156257	0.307036	-0.682990	0.390072	0.069343	-0.006892	-0.918144
12455	-1.221956	0.635031	9.735609	-0.042726	0.024588	-0.015441	-0.156388	0.307307	-0.682989	0.389835	0.069397	-0.005964	-0.918247
12456	-1.154436	0.640784	9.971557	-0.108339	0.013560	-0.008373	-0.155879	0.309202	-0.681830	0.389861	0.068727	-0.003977	-0.918297
12457	-1.334596	0.490070	9.622108	-0.186352	0.020792	-0.005084	-0.156165	0.315145	-0.681308	0.390008	0.067589	-0.000453	-0.918328
12458	-1.409444	0.513945	9.612142	-0.193443	0.013482	0.002271	-0.154104	0.320130	-0.679515	0.390346	0.066251	0.003082	-0.918276
12459	-1.520456	0.542896	9.700326	-0.086672	-0.001036	0.006519	-0.154635	0.322698	-0.679639	0.390566	0.065506	0.004593	-0.918230
12460	-1.452686	0.487869	9.750595	0.011183	-0.000862	0.031014	-0.153601	0.324581	-0.679001	0.391159	0.065504	0.004220	-0.917979
12461	-1.264668	0.495779	9.843675	0.109417	-0.004427	0.016757	-0.153595	0.323498	-0.679388	0.391308	0.066239	0.002087	-0.917870
12462	-1.177877	0.496077	9.880494	0.022068	-0.013690	0.001565	-0.155412	0.320551	-0.679375	0.391334	0.066085	0.001452	-0.917872
12463	-1.208800	0.399039	9.662811	-0.100479	-0.004685	-0.002755	-0.155808	0.322841	-0.680146	0.391401	0.065167	0.003195	-0.917904
12464	-1.158730	0.519699	9.741782	-0.107432	0.002599	-0.012035	-0.156606	0.325422	-0.679234	0.391346	0.064297	0.005082	-0.917980
12465	-1.153658	0.466787	9.743488	-0.020716	0.006341	-0.015290	-0.155694	0.325550	-0.678854	0.391078	0.064202	0.005453	-0.918099
12466	-1.095645	0.433164	9.726755	0.067757	-0.010925	-0.017580	-0.155965	0.326776	-0.677948	0.390717	0.064453	0.004027	-0.918243
12467	-1.109763	0.355809	9.627123	0.038729	-0.000864	-0.003895	-0.156217	0.323817	-0.677431	0.390582	0.064684	0.003231	-0.918287
12468	-1.220758	0.379841	9.684033	-0.047921	-0.008291	-0.004328	-0.157001	0.325566	-0.678715	0.390600	0.064082	0.003932	-0.918319
12469	-1.266548	0.380011	9.760421	-0.040999	-0.026541	0.008653	-0.156996	0.323548	-0.678199	0.390800	0.063221	0.004386	-0.918292
12470	-1.254423	0.365649	9.774734	-0.002551	-0.035614	0.018091	-0.158304	0.324238	-0.678059	0.391170	0.062472	0.004011	-0.918187
12471	-1.249637	0.375488	9.834927	0.025414	-0.015471	0.021892	-0.158705	0.325332	-0.677023	0.391528	0.062338	0.003319	-0.918046
12472	-1.177233	0.356231	9.789725	0.018417	-0.017293	0.021864	-0.160402	0.325350	-0.677138	0.391944	0.062090	0.002698	-0.917888
12473	-1.196569	0.365717	9.760873	-0.016443	-0.022858	0.005083	-0.159750	0.325880	-0.677402	0.392045	0.061491	0.002740	-0.917884
12474	-1.071375	0.399604	9.748115	-0.020648	-0.015581	-0.014327	-0.161572	0.325353	-0.678162	0.391841	0.060967	0.002894	-0.918006
12475	-1.006380	0.418925	9.732189	-0.005798	-0.006412	-0.013341	-0.161323	0.326445	-0.676614	0.391590	0.060745	0.002888	-0.918128
12476	-1.013545	0.404442	9.722318	0.000453	-0.008264	-0.025304	-0.162894	0.327543	-0.676472	0.391171	0.060520	0.002726	-0.918322
12477	-0.984755	0.433330	9.710990	-0.005703	-0.006435	-0.024415	-0.162889	0.326060	-0.676344	0.390717	0.060289	0.002724	-0.918530
12478	-1.071465	0.418867	9.753184	-0.003914	0.002681	-0.028115	-0.163676	0.326076	-0.675692	0.390246	0.060231	0.002731	-0.918734
12479	-1.119817	0.447608	9.743535	-0.018032	0.000855	-0.018958	-0.161316	0.325761	-0.677518	0.389907	0.060038	0.003002	-0.918890
12480	-1.148739	0.447681	9.781672	-0.009305	0.000867	-0.015223	-0.163669	0.325526	-0.676725	0.389683	0.059904	0.003078	-0.918994
12481	-1.153339	0.399422	9.742546	0.018568	0.018297	-0.002186	-0.163148	0.326460	-0.677116	0.389607	0.060321	0.002791	-0.918999
12482	-1.153294	0.389798	9.742412	0.013210	0.006442	0.010726	-0.163927	0.325390	-0.677110	0.389834	0.060467	0.002466	-0.918895
12483	-1.066398	0.365849	9.723684	-0.002508	0.004606	0.008808	-0.163925	0.325118	-0.677369	0.389986	0.060466	0.002447	-0.918830
12484	-1.112106	0.346591	9.746991	-0.013118	-0.000865	0.021682	-0.164448	0.324856	-0.677106	0.390441	0.060273	0.002535	-0.918649
12485	-1.085751	0.382881	9.790953	-0.024308	0.006384	0.001310	-0.163019	0.326461	-0.676859	0.390482	0.060133	0.002941	-0.918640
12486	-1.109843	0.380492	9.809897	-0.018098	0.017330	-0.007906	-0.162887	0.326190	-0.676860	0.390408	0.060233	0.003299	-0.918663
12487	-1.080876	0.370796	9.771626	-0.014618	0.000899	-0.004169	-0.162370	0.326730	-0.676218	0.390337	0.060065	0.003491	-0.918704
12488	-1.032720	0.382906	9.767445	-0.011027	-0.000941	-0.013376	-0.161717	0.326321	-0.675965	0.390157	0.059885	0.003583	-0.918792
12489	-1.105283	0.433235	9.753071	0.001240	-0.015568	-0.016988	-0.164710	0.325263	-0.677233	0.389833	0.059534	0.003365	-0.918953
12490	-1.139102	0.447585	9.748156	0.018717	-0.017377	-0.015053	-0.166015	0.324875	-0.676965	0.389572	0.059284	0.002784	-0.919082
12491	-1.102959	0.452569	9.777368	0.046632	-0.019143	-0.003833	-0.166278	0.325284	-0.676833	0.389436	0.059224	0.001684	-0.919146
12492	-1.211215	0.404199	9.766077	0.072990	-0.039252	-0.010130	-0.166533	0.324203	-0.677348	0.389229	0.058995	-0.000070	-0.919250
12493	-1.112205	0.365690	9.704051	0.094083	-0.020958	-0.020197	-0.167046	0.321245	-0.676958	0.388733	0.059275	-0.002031	-0.919439
12494	-0.999471	0.486215	9.706794	0.039760	-0.019172	-0.020477	-0.167811	0.317468	-0.677857	0.388352	0.059157	-0.003006	-0.919606
12495	-1.042646	0.443067	9.777797	0.025823	-0.022859	-0.022388	-0.168459	0.316395	-0.677982	0.387895	0.058868	-0.003725	-0.919814
12496	-1.254517	0.390086	9.885494	0.043161	-0.054802	0.003584	-0.170932	0.315739	-0.678866	0.387952	0.058119	-0.005068	-0.919831
12497	-1.124721	0.477487	10.041555	0.041594	-0.052095	-0.013042	-0.172493	0.313334	-0.678338	0.387645	0.057421	-0.006304	-0.919997
12498	-0.985395	0.581125	10.015505	-0.016230	-0.021071	-0.017073	-0.173152	0.313622	-0.677300	0.387380	0.056834	-0.006270	-0.920145
12499	-0.862483	0.583353	9.891863	-0.030264	-0.037505	-0.015267	-0.174859	0.315267	-0.676511	0.387116	0.055843	-0.006075	-0.920319
12500	-0.691456	0.607396	9.788179	-0.040937	-0.042930	-0.000540	-0.176426	0.316355	-0.677402	0.387182	0.054660	-0.005773	-0.920364
12501	-0.537201	0.612380	9.748882	-0.006149	-0.037326	0.021783	-0.177735	0.316511	-0.676746	0.387574	0.053833	-0.006081	-0.920245
12502	-0.580722	0.641319	9.794490	0.018144	-0.020809	0.041258	-0.179567	0.316139	-0.675569	0.388348	0.053510	-0.006741	-0.919933
12503	-0.676835	0.573693	9.773441	0.056581	-0.024410	0.051610	-0.178512	0.314768	-0.676611	0.389224	0.053389	-0.008152	-0.919559
12504	-0.768151	0.510856	9.742903	0.072105	-0.010638	0.074740	-0.180067	0.312485	-0.677374	0.390561	0.053667	-0.009761	-0.918960
12505	-0.830894	0.527850	9.824169	0.024063	0.014854	0.062455	-0.180844	0.312348	-0.678401	0.391675	0.054005	-0.010279	-0.918460
12506	-0.917680	0.519800	9.631216	-0.048509	0.035749	0.043596	-0.178893	0.312876	-0.677384	0.392576	0.054198	-0.009276	-0.918074
12507	-0.966687	0.688182	9.652323	-0.080076	0.035699	0.039735	-0.176812	0.314206	-0.676883	0.393388	0.054112	-0.007692	-0.917746
12508	-1.023691	0.536444	10.338572	-0.123414	0.018207	0.032156	-0.177609	0.316652	-0.675972	0.394148	0.053395	-0.005439	-0.917478
12509	-1.211151	0.400159	9.991656	-0.172355	-0.028484	0.022755	-0.176850	0.322851	-0.675717	0.394734	0.051416	-0.002638	-0.917352
12510	-0.802575	0.176667	10.530021	-0.230424	-0.003916	-0.001552	-0.177400	0.328267	-0.674290	0.394968	0.049450	0.001439	-0.917362
12511	-0.972355	0.934248	11.259174	-0.336550	-0.068955	0.010880	-0.177043	0.335695	-0.672869	0.395484	0.045426	0.006933	-0.917323
12512	-1.064887	0.053689	9.896949	-0.380455	-0.105446	0.027381	-0.180486	0.344666	-0.669868	0.396344	0.040410	0.012931	-0.917121
12513	-0.311038	-0.258478	11.037386	-0.113394	-0.117996	0.001097	-0.182619	0.352944	-0.667265	0.396476	0.037229	0.013959	-0.917184
12514	-1.182737	0.537264	10.670752	0.180008	-0.149735	0.008102	-0.189140	0.352600	-0.668504	0.396541	0.035837	0.009341	-0.917270
12515	-0.688515	-0.042058	9.116594	0.410938	-0.157540	0.005657	-0.190666	0.343165	-0.669529	0.396357	0.036105	0.000428	-0.917386
12516	-0.001685	0.031162	9.726526	0.481196	-0.133643	0.005992	-0.195957	0.329580	-0.671688	0.396110	0.037391	-0.009588	-0.917391
12517	-0.300103	0.398272	8.910360	0.325690	-0.075310	0.001403	-0.199547	0.315834	-0.674506	0.395861	0.038458	-0.016289	-0.917360
12518	0.092138	0.069625	9.663131	0.032697	-0.028055	0.022018	-0.199533	0.312996	-0.675024	0.396231	0.038120	-0.017251	-0.917197
12519	-0.207714	0.266453	9.706300	-0.283425	0.024548	0.014776	-0.199669	0.312204	-0.673474	0.396711	0.036152	-0.011985	-0.917153
12520	-0.366729	0.246901	9.709342	-0.471644	0.022497	0.016590	-0.199062	0.323535	-0.672699	0.397340	0.032742	-0.003290	-0.917081
12521	-0.428949	0.161081	9.976400	-0.548618	0.005959	0.027299	-0.199140	0.340291	-0.669721	0.398168	0.028311	0.006693	-0.916851
12522	-0.371203	0.193165	10.179022	-0.543401	-0.023251	0.041212	-0.198178	0.355706	-0.664815	0.399223	0.023486	0.016324	-0.916408
12523	-0.255277	0.142374	10.032968	-0.422816	-0.055932	0.065877	-0.198758	0.368679	-0.662997	0.400625	0.018921	0.023465	-0.915746
12524	-0.298656	0.116330	9.477710	-0.248113	-0.030084	0.079649	-0.199086	0.381131	-0.659116	0.402205	0.016344	0.027614	-0.914987
12525	-0.326378	-0.117783	9.978248	-0.155251	-0.019003	0.102256	-0.200154	0.385742	-0.657814	0.404129	0.014619	0.030110	-0.914089
12526	-0.184430	-0.049473	10.172561	-0.025774	-0.040749	0.117711	-0.199256	0.389646	-0.657561	0.406326	0.013662	0.030093	-0.913130
12527	-0.278526	-0.035408	10.119072	0.151189	-0.049751	0.100160	-0.198591	0.385196	-0.656665	0.408137	0.013855	0.026706	-0.912425
12528	-0.230603	0.001131	9.519937	0.329947	-0.022207	0.053039	-0.201036	0.379799	-0.659617	0.409028	0.016097	0.020364	-0.912152
12529	-0.944900	0.132695	9.011036	0.461122	0.019840	0.025001	-0.201747	0.366945	-0.664394	0.409307	0.020077	0.011898	-0.912098
12530	-0.522520	0.553608	9.438546	0.487070	-0.005602	0.057464	-0.200093	0.351491	-0.670354	0.410154	0.023901	0.002819	-0.911699
12531	-0.492069	0.228607	9.357461	0.343541	0.001590	0.069664	-0.201870	0.341369	-0.672926	0.411246	0.026605	-0.003689	-0.911129
12532	-0.482069	0.175097	9.884887	0.251234	-0.036986	0.048949	-0.201828	0.332583	-0.674738	0.412006	0.027920	-0.008722	-0.910712
12533	-0.761554	0.156509	10.239675	0.256743	-0.124794	0.045407	-0.204151	0.326129	-0.675239	0.412655	0.027619	-0.014652	-0.910351
12534	-0.603673	0.414122	10.203955	0.351266	-0.212402	0.044170	-0.209323	0.314976	-0.676881	0.413201	0.026564	-0.022949	-0.909963
12535	-0.541777	0.554103	9.594398	0.543755	-0.257874	0.028606	-0.215788	0.300867	-0.678773	0.413276	0.026231	-0.035170	-0.909548
12536	-0.586239	0.743490	8.720501	0.476913	-0.234162	0.013464	-0.223566	0.285849	-0.678588	0.413095	0.025831	-0.045910	-0.909163
12537	-0.352555	0.793461	9.126646	-0.009900	-0.161524	0.032114	-0.228236	0.279549	-0.679845	0.413522	0.022686	-0.047241	-0.908985
12538	0.120153	0.766941	9.538751	-0.419171	-0.118118	0.009685	-0.231152	0.286897	-0.676720	0.413763	0.016991	-0.040725	-0.909315
12539	0.623935	0.787879	9.740577	-0.361003	-0.072385	-0.024222	-0.235251	0.298826	-0.675390	0.413365	0.012585	-0.034911	-0.909809
12540	0.737807	0.662574	9.615063	-0.001995	-0.123156	-0.026005	-0.238156	0.303475	-0.672266	0.412867	0.010276	-0.036011	-0.910021
12541	0.634634	0.561498	9.665490	0.176450	-0.153998	-0.002903	-0.242855	0.301517	-0.671068	0.412655	0.008772	-0.040668	-0.909937
12542	0.783956	0.595811	9.763380	0.154000	-0.141287	-0.032566	-0.246089	0.296140	-0.672852	0.411953	0.007428	-0.044755	-0.910075
12543	0.437224	0.524213	10.133599	0.140056	-0.068272	-0.034610	-0.248692	0.292403	-0.671800	0.411232	0.007184	-0.048029	-0.910236
12544	-0.005804	0.444423	10.978081	-0.016359	0.050212	-0.046683	-0.252428	0.282573	-0.674357	0.410420	0.007935	-0.047437	-0.910627
12545	0.765714	0.405812	10.495062	-0.113052	0.152442	-0.114665	-0.249692	0.284828	-0.675023	0.408484	0.009692	-0.044239	-0.911641
12546	0.829705	0.095273	9.699179	0.083617	0.157102	-0.187481	-0.246565	0.286414	-0.674789	0.405193	0.013333	-0.044568	-0.913047
12547	0.781899	-0.012433	9.185941	0.169216	0.128001	-0.178687	-0.242221	0.279868	-0.677151	0.401989	0.016947	-0.046672	-0.914297
12548	0.664914	-0.247990	9.315967	0.078230	0.080393	-0.160611	-0.241399	0.272955	-0.679614	0.399098	0.019123	-0.047525	-0.915476
12549	0.219987	0.055694	9.736140	-0.082066	0.064608	-0.154052	-0.240859	0.267959	-0.679491	0.396364	0.019504	-0.045492	-0.916758
12550	-0.570081	-0.075289	9.882955	-0.189223	0.078858	-0.204479	-0.239557	0.270362	-0.680533	0.392747	0.019561	-0.041441	-0.918504
12551	-0.704185	0.231290	9.561952	-0.248498	0.129822	-0.267631	-0.237880	0.275872	-0.680673	0.388018	0.019952	-0.035720	-0.920743
12552	-0.320592	0.684758	9.682308	-0.260652	0.235776	-0.308472	-0.234770	0.280703	-0.679663	0.382593	0.022415	-0.029089	-0.923187
12553	-0.199226	0.522467	9.993215	-0.232267	0.241241	-0.324940	-0.230205	0.284679	-0.681634	0.376812	0.025027	-0.022772	-0.925671
12554	-0.073350	0.411983	9.973637	-0.300608	0.164475	-0.301162	-0.226428	0.287333	-0.681792	0.371447	0.025865	-0.015938	-0.927957
12555	-0.131559	0.494308	10.161477	-0.319060	0.020103	-0.273354	-0.226852	0.293425	-0.679979	0.366522	0.023691	-0.009700	-0.930057
12556	-0.199542	0.584651	9.886066	-0.104661	-0.096623	-0.268399	-0.228691	0.295209	-0.679059	0.361558	0.021100	-0.008456	-0.932072
12557	-0.182672	1.078951	9.497093	0.048794	-0.140224	-0.243578	-0.233894	0.291480	-0.680052	0.356959	0.018623	-0.010300	-0.933877
12558	0.088729	1.296329	9.589088	0.085021	-0.140023	-0.194483	-0.239099	0.286149	-0.679497	0.353266	0.016574	-0.012936	-0.935287
12559	0.394701	1.337963	9.626133	0.061609	-0.109680	-0.129114	-0.244572	0.281905	-0.678422	0.350793	0.014730	-0.014935	-0.936218
12560	0.346828	1.268291	9.682318	-0.042282	-0.116031	-0.061335	-0.248222	0.280327	-0.678394	0.349622	0.012198	-0.015060	-0.936690
12561	0.175967	1.213316	9.886385	-0.040914	-0.103157	-0.015210	-0.251887	0.280387	-0.676557	0.349310	0.009722	-0.015200	-0.936834
12562	-0.559034	1.164385	10.075671	0.051406	-0.081129	0.030417	-0.255538	0.280150	-0.677302	0.349849	0.008471	-0.016856	-0.936616
12563	-1.122350	1.007781	10.337060	0.097993	0.025919	0.097842	-0.255529	0.278794	-0.678078	0.351666	0.009418	-0.018738	-0.935891
12564	-0.674014	1.002430	9.918702	-0.084126	0.178381	0.072711	-0.254217	0.279972	-0.680153	0.353108	0.012058	-0.016042	-0.935367
12565	-0.758061	0.919342	9.590301	-0.258892	0.187237	0.032132	-0.248627	0.286517	-0.680324	0.353818	0.013587	-0.010110	-0.935161
12566	-0.908418	0.570302	8.916697	-0.287224	0.120598	0.066258	-0.244605	0.294422	-0.681127	0.355176	0.013716	-0.004022	-0.934690
12567	-0.100017	-0.043325	10.514289	-0.158690	-0.037252	0.117032	-0.242940	0.301160	-0.679847	0.357395	0.011772	-0.001565	-0.933878
12568	-0.833923	0.129273	9.352878	-0.047402	-0.128477	0.143554	-0.245569	0.306046	-0.679823	0.360128	0.008949	-0.001752	-0.932858
12569	0.036509	-0.344455	11.020221	-0.065916	-0.208836	0.178692	-0.250176	0.313133	-0.677718	0.363455	0.004472	-0.002244	-0.931598
12570	-1.043658	-0.344634	10.189207	0.220860	-0.178498	0.164376	-0.254220	0.309422	-0.675621	0.366514	0.002665	-0.007793	-0.930376
12571	-0.498250	-0.442479	10.807423	0.198867	-0.044294	0.104088	-0.256808	0.304049	-0.676248	0.368423	0.003221	-0.011945	-0.929576
12572	-0.167626	-0.040283	10.036025	0.120271	0.034134	0.026970	-0.256520	0.299709	-0.678319	0.368930	0.004657	-0.014053	-0.929339
12573	0.390668	0.162310	9.859247	-0.138588	0.015586	-0.006599	-0.256513	0.300366	-0.680126	0.368816	0.003855	-0.011472	-0.929424
12574	0.119658	0.854563	9.131910	-0.074977	-0.081041	0.054748	-0.257314	0.301614	-0.677537	0.369829	0.001704	-0.010802	-0.929035
12575	0.418547	0.365327	9.411083	-0.042126	-0.146558	0.147337	-0.259163	0.305425	-0.676229	0.372527	-0.001442	-0.011255	-0.927952
12576	0.964643	0.068186	8.735106	0.001146	-0.102409	0.189984	-0.262959	0.306692	-0.675165	0.376047	-0.003454	-0.012156	-0.926515
12577	1.360376	0.005356	9.126779	-0.126075	-0.003938	0.141211	-0.264401	0.309130	-0.675798	0.378644	-0.004657	-0.010011	-0.925476
12578	1.120269	-0.204938	8.977566	-0.377771	0.157378	0.082470	-0.261189	0.320710	-0.674140	0.380160	-0.004699	-0.001942	-0.924907
12579	0.623980	0.262928	9.598794	-0.381302	0.309824	0.056326	-0.253792	0.332631	-0.674194	0.381153	-0.002060	0.007280	-0.924481
12580	-0.786151	1.277465	10.209558	-0.180102	0.351963	0.101468	-0.245719	0.341287	-0.676320	0.382976	0.003012	0.013174	-0.923659
12581	-1.599460	0.547852	12.601718	0.180382	0.227920	0.166218	-0.235809	0.345752	-0.677301	0.385965	0.008553	0.011348	-0.922404
12582	-1.243231	-0.372012	12.148071	0.684191	0.072740	-0.002585	-0.231036	0.331632	-0.681219	0.385780	0.015098	-0.000834	-0.922467
12583	-0.742994	-0.178535	10.746430	1.059618	-0.093304	-0.118531	-0.234165	0.304355	-0.687791	0.383177	0.021495	-0.021243	-0.923180
12584	-1.773729	0.034742	8.989924	0.409185	-0.152717	-0.195594	-0.240693	0.276323	-0.692787	0.379300	0.021817	-0.030006	-0.924530
12585	-0.596596	0.921303	9.366199	-1.021256	-0.084696	-0.212175	-0.245461	0.288827	-0.688612	0.375679	0.012633	-0.011804	-0.926589
12586	-1.065227	1.093656	8.682535	-1.064782	-0.035590	-0.284475	-0.249131	0.317807	-0.681210	0.370573	0.003962	0.007609	-0.928764
12587	-1.280693	0.754593	8.150086	0.033528	-0.023606	-0.354594	-0.251388	0.325938	-0.679897	0.363975	0.003802	0.006686	-0.931377
12588	-0.612128	0.153493	9.974585	0.391738	-0.081730	-0.345273	-0.255121	0.314361	-0.681809	0.357575	0.005006	-0.001301	-0.933870
12589	-0.247832	-0.358447	11.315018	0.257597	-0.118431	-0.323723	-0.259829	0.315635	-0.681125	0.351480	0.004737	-0.007058	-0.936157
12590	-0.100197	-0.010036	10.399536	-0.196826	-0.033738	-0.285549	-0.264256	0.313384	-0.681866	0.346166	0.002682	-0.003703	-0.938162
12591	0.163484	0.292461	10.060584	-0.012266	0.035246	-0.218273	-0.266168	0.303005	-0.683275	0.342065	0.003354	-0.003349	-0.939664
12592	0.435919	-0.274229	8.811783	0.111237	0.024715	-0.147439	-0.266150	0.298685	-0.683665	0.339291	0.004507	-0.005380	-0.940655
12593	0.174870	-0.120120	9.003538	0.126373	-0.050087	-0.078972	-0.267694	0.293838	-0.684558	0.337780	0.004474	-0.008210	-0.941179
12594	-0.027504	-0.128658	9.438398	0.089692	-0.066618	-0.070839	-0.268512	0.300342	-0.682483	0.336496	0.003756	-0.010461	-0.941619
12595	-0.297802	-0.056238	9.667328	-0.007796	-0.094327	-0.122065	-0.272558	0.299848	-0.682451	0.334169	0.001994	-0.011034	-0.942447
12596	-0.494915	-0.192732	9.265111	0.055521	-0.103497	-0.160488	-0.276965	0.289927	-0.681387	0.331141	0.000367	-0.012884	-0.943493
12597	-0.275408	0.315059	9.888779	-0.049940	-0.066970	-0.125110	-0.279571	0.289812	-0.682270	0.328754	-0.001136	-0.012454	-0.944333
12598	-0.023757	0.105283	9.604940	-0.111655	-0.001530	-0.263011	-0.282052	0.289707	-0.682122	0.323821	-0.001917	-0.010480	-0.946058
12599	-0.137319	-0.347031	9.664748	-0.187532	-0.045725	-0.348216	-0.283792	0.296102	-0.678490	0.317199	-0.003867	-0.007282	-0.948323
12600	-0.262695	-0.308355	10.494652	-0.160729	0.038209	-0.386989	-0.285881	0.296795	-0.678989	0.309902	-0.004190	-0.004139	-0.950750
12601	-0.239858	-0.564568	10.131215	0.032416	0.164607	-0.371422	-0.285722	0.291516	-0.680671	0.302841	-0.000768	-0.003760	-0.953033
12602	-0.381475	-0.720969	9.503601	-0.042098	0.162708	-0.376401	-0.283613	0.287571	-0.681594	0.295692	0.002020	-0.002094	-0.955279
12603	0.008212	-0.552719	9.231153	-0.043791	0.050356	-0.382686	-0.282556	0.285259	-0.682378	0.288369	0.002789	-0.000885	-0.957515
12604	0.521283	-0.457194	9.429311	-0.013443	-0.021857	-0.424861	-0.284374	0.281777	-0.681848	0.280261	0.002212	-0.000844	-0.959921
12605	0.131676	-0.158398	9.091412	0.063630	-0.010936	-0.465121	-0.287480	0.275465	-0.682601	0.271310	0.002376	-0.002039	-0.962487
12606	0.038596	0.154307	9.130935	-0.037658	0.045478	-0.515576	-0.289680	0.268891	-0.681554	0.261413	0.002978	-0.001156	-0.965222
12607	0.038651	0.165820	9.683184	0.190606	0.072971	-0.567998	-0.290679	0.259710	-0.683616	0.250413	0.005391	-0.004370	-0.968114
12608	-0.020259	0.402648	10.026810	0.150718	0.052697	-0.605102	-0.290500	0.247293	-0.684139	0.238726	0.007126	-0.007069	-0.971035
12609	-0.071533	1.060232	10.289993	-0.076852	0.045048	-0.633967	-0.292162	0.238539	-0.684646	0.226405	0.007712	-0.005271	-0.973988
12610	-0.236933	1.380658	10.518579	-0.143359	-0.013566	-0.639775	-0.294232	0.235447	-0.685922	0.214017	0.006770	-0.002549	-0.976803
12611	-0.280322	1.375414	10.417285	-0.010593	-0.031630	-0.612311	-0.296315	0.231442	-0.684100	0.202033	0.006142	-0.002490	-0.979356
12612	-0.260398	1.230253	10.168196	0.089904	-0.012962	-0.509379	-0.299282	0.223103	-0.685113	0.192127	0.006179	-0.004346	-0.981341
12613	-0.481702	1.128806	10.179110	0.146706	0.034834	-0.413188	-0.298994	0.215014	-0.684344	0.183989	0.007488	-0.007212	-0.982873
12614	-0.456616	0.911477	9.929057	0.210901	0.044217	-0.351952	-0.301041	0.204779	-0.685107	0.177084	0.009084	-0.011246	-0.984090
12615	-0.377738	0.535573	9.708488	0.133725	-0.014244	-0.315313	-0.300482	0.195595	-0.685632	0.170838	0.009393	-0.014070	-0.985154
12616	-0.174646	0.410892	9.713435	0.126676	-0.037942	-0.297763	-0.301368	0.189258	-0.686403	0.164970	0.009061	-0.016742	-0.986115
12617	0.052275	0.354396	9.945197	0.142139	-0.001251	-0.258048	-0.302126	0.182120	-0.686141	0.159842	0.009624	-0.019698	-0.986899
12618	-0.000336	0.273203	10.152400	0.187112	0.061071	-0.198852	-0.302877	0.174969	-0.687172	0.155938	0.011404	-0.023259	-0.987427
12619	-0.033984	0.248854	10.086934	0.125197	0.086748	-0.138294	-0.302318	0.167259	-0.688729	0.153206	0.013589	-0.025605	-0.987769
12620	-0.025029	0.387890	9.935344	0.014141	0.075842	-0.072395	-0.300222	0.164276	-0.687972	0.151833	0.015065	-0.025733	-0.987956
12621	0.022235	0.574466	9.592747	-0.096879	0.033859	-0.015676	-0.299439	0.165071	-0.688495	0.151559	0.015445	-0.023881	-0.988039
12622	0.199198	0.867583	9.375273	-0.174542	0.004692	0.030115	-0.298930	0.169108	-0.688884	0.152244	0.014892	-0.020527	-0.988017
12623	0.214823	1.127052	9.261439	-0.185702	-0.022592	0.081772	-0.298175	0.176920	-0.689145	0.153896	0.013815	-0.017165	-0.987841
12624	0.173498	1.196494	9.190016	-0.090105	-0.036946	0.146877	-0.299512	0.183960	-0.688098	0.156881	0.012655	-0.015640	-0.987413
12625	0.109628	1.459531	9.461951	-0.017197	-0.049536	0.206312	-0.300572	0.189089	-0.688862	0.160935	0.011509	-0.015799	-0.986771
12626	0.153946	1.262187	9.416390	0.078932	-0.036567	0.230786	-0.301362	0.188845	-0.687177	0.165495	0.010867	-0.017629	-0.985993
12627	0.134976	1.210449	9.775545	0.077421	-0.028397	0.221535	-0.301236	0.190190	-0.687436	0.169827	0.010420	-0.019653	-0.985223
12628	0.156022	0.850605	10.063541	0.119859	-0.047590	0.212565	-0.303719	0.190759	-0.687287	0.173993	0.009705	-0.022323	-0.984446
12629	0.312376	0.423487	10.299048	0.185514	-0.073240	0.161279	-0.305288	0.190245	-0.686500	0.177089	0.008746	-0.026624	-0.983796
12630	0.586843	0.006872	10.723035	0.179482	-0.064250	0.104041	-0.306586	0.185693	-0.684555	0.179092	0.007962	-0.030504	-0.983327
12631	0.919266	-0.938815	11.173748	0.156206	-0.058923	0.052287	-0.307349	0.182581	-0.686358	0.180050	0.007174	-0.034071	-0.983041
12632	0.042620	-0.621485	10.910776	-0.004673	-0.037419	-0.007673	-0.308138	0.182066	-0.684802	0.179901	0.006328	-0.034216	-0.983069
12633	-0.675713	-0.695238	9.460409	-0.171964	-0.023107	-0.058386	-0.311026	0.185342	-0.684132	0.178748	0.005148	-0.031066	-0.983391
12634	-0.941189	-0.648978	9.072120	-0.297287	-0.015957	-0.064577	-0.310521	0.192334	-0.685812	0.177551	0.003712	-0.025372	-0.983777
12635	-0.887763	-0.727994	9.150723	-0.317713	0.002164	-0.118231	-0.311348	0.201800	-0.684251	0.175236	0.002592	-0.019147	-0.984337
12636	-0.344260	-0.957807	9.169374	-0.167952	-0.014240	-0.193092	-0.311508	0.208152	-0.683214	0.171597	0.001699	-0.015984	-0.985036
12637	0.049113	-1.043281	9.272662	-0.153944	0.002303	-0.181954	-0.313733	0.209796	-0.683196	0.168009	0.001175	-0.012877	-0.985701
12638	0.003497	-0.535008	10.191509	-0.213495	0.058151	-0.091936	-0.312051	0.213153	-0.682820	0.166275	0.001526	-0.008573	-0.986041
12639	-0.137815	-0.220118	10.194607	-0.257305	0.119489	-0.025825	-0.309724	0.219197	-0.682707	0.165784	0.002930	-0.003001	-0.986153
12640	-0.078446	-0.547877	9.993733	-0.345031	0.115837	0.006058	-0.307410	0.229151	-0.682850	0.165965	0.003968	0.004085	-0.986115
12641	-0.284575	-0.806220	9.844164	-0.351846	0.040857	0.003377	-0.305228	0.239510	-0.683121	0.166045	0.003506	0.011302	-0.986047
12642	-0.400463	-0.762573	10.011721	-0.386862	-0.035947	0.016231	-0.305399	0.249232	-0.682341	0.166422	0.001413	0.018707	-0.985876
12643	-0.136320	-0.537828	10.151759	-0.200365	-0.059491	0.009826	-0.307539	0.259398	-0.679737	0.166637	-0.000515	0.022619	-0.985759
12644	0.016944	-0.323555	10.108187	0.149055	-0.064637	-0.017933	-0.310017	0.259019	-0.679975	0.166351	-0.001404	0.019362	-0.985876
12645	0.512731	-0.162391	9.812626	0.388992	-0.046068	-0.044418	-0.311554	0.249469	-0.678934	0.165494	-0.001149	0.011664	-0.986141
12646	0.441518	-0.401066	9.707798	0.443959	-0.029728	-0.108758	-0.313972	0.236521	-0.681632	0.163391	-0.000394	0.002704	-0.986558
12647	-0.079402	-0.364117	9.559432	0.132569	0.035556	-0.154755	-0.313932	0.226265	-0.682025	0.160329	0.000602	0.000333	-0.987063
12648	-0.004189	0.058222	9.902110	-0.343490	0.105323	-0.186828	-0.312371	0.228671	-0.682553	0.156650	0.001476	0.007352	-0.987626
12649	-0.168526	0.183827	10.848087	-0.565842	0.105062	-0.158445	-0.312662	0.237702	-0.683450	0.153505	0.001629	0.018964	-0.987965
12650	-0.553537	0.041658	11.005727	-0.557001	0.107744	-0.158414	-0.310108	0.252915	-0.683463	0.150360	0.001883	0.030203	-0.988168
12651	-0.358053	-0.040323	10.135063	-0.453572	0.065818	-0.192873	-0.308086	0.266816	-0.680375	0.146515	0.001605	0.039428	-0.988421
12652	0.067774	0.106650	9.248158	-0.362952	0.062406	-0.186852	-0.307333	0.276239	-0.681409	0.142820	0.001522	0.046690	-0.988646
12653	0.134565	0.250656	9.109178	-0.279985	0.073725	-0.092317	-0.307108	0.283939	-0.679987	0.140930	0.001985	0.052410	-0.988629
12654	0.279392	0.209884	9.061950	-0.197030	0.096052	0.016978	-0.305564	0.289723	-0.679868	0.141254	0.003237	0.056475	-0.988356
12655	0.339569	-0.283439	8.988382	-0.055845	0.109229	0.104452	-0.301662	0.295064	-0.680929	0.143197	0.005221	0.057769	-0.987993
12656	0.249734	-0.653772	9.087967	0.108516	0.138729	0.144937	-0.300220	0.294903	-0.681974	0.146209	0.008318	0.055909	-0.987637
12657	-0.483236	-0.610272	9.571414	0.258522	0.186420	0.201883	-0.294191	0.292648	-0.684864	0.149940	0.012840	0.051169	-0.987287
12658	-0.872186	-0.913999	10.326846	0.323081	0.215770	0.261220	-0.288142	0.286604	-0.689046	0.155257	0.018211	0.045275	-0.986668
12659	-0.933208	-0.739681	10.683977	0.317634	0.199344	0.286121	-0.283131	0.278417	-0.692834	0.160599	0.023281	0.039373	-0.985959
12660	-0.670130	-0.830221	10.085068	0.347371	0.128164	0.283635	-0.276834	0.274004	-0.695469	0.166068	0.027039	0.032704	-0.985201
12661	-0.511268	-0.792588	9.741424	0.520771	0.011402	0.277319	-0.272480	0.265832	-0.698477	0.171227	0.029062	0.022197	-0.984553
12662	-0.402952	-0.248728	9.721256	0.660496	-0.068812	0.291049	-0.274762	0.250995	-0.701048	0.176766	0.029992	0.008688	-0.983758
12663	-0.413461	-0.081632	9.344242	0.607768	-0.101738	0.292675	-0.278340	0.234281	-0.703867	0.182154	0.030064	-0.003940	-0.982802
12664	-0.525695	0.228252	9.976439	0.557773	-0.096329	0.307153	-0.280102	0.217568	-0.704635	0.187937	0.030078	-0.015539	-0.981598
12665	-0.141683	0.595287	10.148396	0.411384	-0.116510	0.321204	-0.283971	0.204128	-0.704094	0.193939	0.029099	-0.024392	-0.980278
12666	-0.283251	0.466000	10.414105	0.301240	-0.164178	0.328101	-0.286696	0.199307	-0.703687	0.200170	0.026791	-0.031228	-0.978897
12667	-0.298079	1.008503	9.365408	0.204093	-0.185171	0.347930	-0.292302	0.196141	-0.702869	0.206739	0.023622	-0.036304	-0.977437
12668	-1.002620	1.142222	9.480726	0.068042	-0.112957	0.454150	-0.297269	0.198215	-0.703345	0.215567	0.021270	-0.038419	-0.975501
12669	-0.402654	1.219020	9.780250	0.058871	-0.016825	0.498270	-0.297148	0.202382	-0.704635	0.225228	0.020709	-0.040025	-0.973263
12670	0.166590	0.642715	9.767878	0.257397	0.004397	0.463300	-0.296624	0.202641	-0.705156	0.234246	0.021492	-0.045310	-0.970883
12671	-0.507888	0.530597	9.736008	0.189719	-0.009642	0.401124	-0.297405	0.201843	-0.704892	0.241923	0.021720	-0.049359	-0.968796
12672	-0.215208	0.824005	9.536421	-0.032000	-0.005465	0.316934	-0.297285	0.205075	-0.705278	0.248179	0.021059	-0.049009	-0.967245
12673	-0.143762	1.006803	9.482042	0.161310	-0.062103	0.237703	-0.298725	0.205501	-0.704750	0.252632	0.020317	-0.052677	-0.965914
12674	-0.366181	1.122799	9.059126	0.252019	-0.039143	0.242732	-0.301829	0.199988	-0.706535	0.257430	0.020502	-0.057946	-0.964340
12675	-0.227200	1.324742	9.639346	0.018975	0.060254	0.262614	-0.302861	0.198635	-0.708077	0.262539	0.021367	-0.058253	-0.962924
12676	-0.119726	1.047432	10.092533	-0.069950	0.136875	0.250060	-0.297920	0.204378	-0.708243	0.267767	0.023267	-0.056399	-0.961550
12677	-0.180460	0.638482	10.139039	0.123310	0.118677	0.206785	-0.296348	0.205420	-0.710192	0.271803	0.025881	-0.058343	-0.960234
12678	-0.198649	0.391842	9.784955	0.165717	0.040070	0.177604	-0.293968	0.201051	-0.712795	0.275334	0.027265	-0.061506	-0.958991
12679	-0.276598	0.554680	9.608883	0.120446	0.003373	0.140507	-0.292916	0.199417	-0.713192	0.277951	0.027716	-0.063926	-0.958065
12680	-0.374450	0.855182	9.600183	0.136308	0.003307	0.111036	-0.294728	0.196462	-0.713953	0.280101	0.028313	-0.066691	-0.957232
12681	-0.189790	1.065364	9.748876	0.127998	0.015069	0.060212	-0.294577	0.191331	-0.714344	0.281185	0.029136	-0.069113	-0.956718
12682	-0.043349	1.190382	9.639178	0.031109	0.050532	0.018137	-0.295995	0.188634	-0.715883	0.281622	0.030168	-0.069546	-0.956526
12683	0.201493	1.422659	9.882358	-0.158851	0.116129	0.009686	-0.292990	0.188195	-0.715908	0.282047	0.031358	-0.065880	-0.956622
12684	-0.251680	0.907145	9.950111	-0.352640	0.176067	-0.026452	-0.289870	0.195014	-0.718512	0.281996	0.032684	-0.058234	-0.957089
12685	-1.248349	1.142177	10.313766	-0.718345	0.253996	-0.067240	-0.284714	0.212760	-0.718545	0.281425	0.033475	-0.042989	-0.958035
12686	-0.380624	1.193921	10.869875	-0.810356	0.280350	-0.121250	-0.276554	0.233417	-0.720925	0.279860	0.034297	-0.025912	-0.959078
12687	-0.070231	0.783438	10.252518	-0.344257	0.181255	-0.147307	-0.272698	0.249828	-0.721077	0.277341	0.035810	-0.018198	-0.959931
12688	-0.217392	0.796829	10.032898	-0.015539	0.072050	-0.102101	-0.269952	0.250325	-0.722261	0.275466	0.037055	-0.017538	-0.960436
12689	-0.401945	1.067300	9.734921	-0.072429	-0.033842	-0.028411	-0.268398	0.253812	-0.722530	0.274950	0.035891	-0.016359	-0.960649
12690	-1.096135	1.543675	9.442277	-0.211287	-0.101421	0.079846	-0.271414	0.258424	-0.723278	0.276642	0.032665	-0.013026	-0.960330
12691	-1.506512	1.663355	9.502536	-0.200897	-0.079313	0.168439	-0.275482	0.261858	-0.721695	0.279973	0.029940	-0.009838	-0.959490
12692	-1.048730	1.719814	9.565208	-0.036017	-0.009479	0.220863	-0.276679	0.268340	-0.722199	0.284260	0.029423	-0.009444	-0.958249
12693	-0.377837	1.543402	8.944897	0.290043	0.069689	0.250120	-0.275622	0.266430	-0.723241	0.288880	0.032354	-0.014969	-0.956701
12694	-0.377421	1.441188	8.602613	0.550137	0.101236	0.316000	-0.270735	0.257964	-0.728061	0.294655	0.037286	-0.025224	-0.954543
12695	-0.638038	1.498633	8.668198	0.521201	0.088601	0.408149	-0.267022	0.244957	-0.729775	0.302065	0.041850	-0.035236	-0.951716
12696	-0.791650	1.382600	9.298837	0.331930	0.059213	0.460756	-0.265783	0.233570	-0.734051	0.310568	0.044568	-0.041695	-0.948590
12697	-0.703209	1.060229	9.952846	0.241380	0.000589	0.463168	-0.261582	0.229060	-0.735249	0.319108	0.045713	-0.046973	-0.945449
12698	-0.545788	0.916996	10.187543	0.218861	-0.034163	0.462195	-0.263400	0.226917	-0.735751	0.327603	0.045943	-0.051865	-0.942272
12699	-0.060755	0.806515	9.960084	0.233055	-0.070647	0.451276	-0.264963	0.227062	-0.736513	0.335786	0.045659	-0.057395	-0.939079
12700	0.045998	0.654501	9.766918	0.217259	-0.075188	0.458600	-0.265993	0.224368	-0.737281	0.344122	0.045097	-0.062512	-0.935756
12701	0.319977	0.856700	10.343601	0.041454	0.026947	0.444625	-0.265196	0.221387	-0.737805	0.352410	0.045254	-0.063725	-0.932576
12702	0.177083	0.995906	10.329817	-0.288803	0.219387	0.435259	-0.260385	0.230743	-0.740938	0.360978	0.046669	-0.057305	-0.929641
12703	-0.581731	0.876482	10.321061	-0.627451	0.332389	0.496103	-0.250409	0.252205	-0.741654	0.371101	0.047638	-0.043880	-0.926331
12704	-0.762801	0.400293	9.770207	-0.778436	0.321389	0.545214	-0.238246	0.282678	-0.742641	0.382166	0.047249	-0.027707	-0.922469
12705	-1.062834	0.651365	10.198195	-0.734883	0.204472	0.580656	-0.226351	0.312363	-0.741690	0.393604	0.044980	-0.013269	-0.918083
12706	-1.114106	0.296678	10.629612	-0.581503	0.045436	0.528162	-0.221229	0.336737	-0.739912	0.403835	0.041017	-0.002829	-0.913907
12707	-1.279691	-0.403921	9.874124	-0.230698	-0.087930	0.397284	-0.217115	0.352616	-0.739034	0.411253	0.037447	0.000269	-0.910752
12708	-2.025136	0.194084	9.299462	-0.223061	-0.084427	0.356659	-0.217935	0.360730	-0.737862	0.417935	0.034002	0.003247	-0.907835
12709	-1.989233	0.751806	9.153995	-0.416407	0.061675	0.379425	-0.218270	0.375874	-0.734495	0.425066	0.031694	0.011009	-0.904540
12710	-1.352951	0.781832	9.121947	-0.321937	0.175193	0.376060	-0.209717	0.391971	-0.733781	0.432008	0.032137	0.017957	-0.901118
12711	-1.095447	0.374001	9.310661	-0.010563	0.138925	0.350034	-0.202304	0.399309	-0.733579	0.438254	0.034758	0.019041	-0.897977
12712	-0.828564	0.024113	9.553084	0.248533	0.004775	0.310971	-0.197709	0.396530	-0.736587	0.443671	0.037069	0.014276	-0.895309
12713	-0.581908	-0.128695	9.750074	0.415519	-0.126713	0.278810	-0.197917	0.387324	-0.740204	0.448358	0.038636	0.005421	-0.893002
12714	-0.562667	-0.113777	9.880084	0.366801	-0.186225	0.260196	-0.199942	0.375437	-0.744196	0.452728	0.038558	-0.003128	-0.890809
12715	-0.274019	0.037288	10.268957	0.262192	-0.169965	0.223648	-0.204076	0.366026	-0.745717	0.456473	0.037922	-0.009584	-0.888877
12716	-0.092304	0.344825	10.044529	0.160061	-0.109862	0.163044	-0.205880	0.361313	-0.746995	0.459217	0.037332	-0.013684	-0.887434
12717	-0.315923	0.713343	9.596339	0.068851	-0.067986	0.134809	-0.208346	0.359437	-0.748526	0.461524	0.036727	-0.015721	-0.886228
12718	-0.312785	0.548859	9.334821	-0.007470	-0.036947	0.147306	-0.207952	0.359964	-0.749304	0.464130	0.035891	-0.016166	-0.884892
12719	-0.246427	0.271573	9.115517	0.006431	-0.020417	0.163982	-0.208616	0.362402	-0.749039	0.467006	0.035521	-0.016675	-0.883383
12720	-0.347752	0.335441	10.262849	-0.043588	0.048997	0.206054	-0.205744	0.364648	-0.750610	0.470699	0.035846	-0.015722	-0.881425
12721	-0.367168	0.422048	11.680106	-0.124042	0.164938	0.231286	-0.200133	0.366466	-0.751300	0.474896	0.037475	-0.012226	-0.879159
12722	-0.407006	-0.339094	11.438623	-0.276657	0.211306	0.200947	-0.192708	0.374048	-0.753680	0.478652	0.038448	-0.005635	-0.877144
12723	-0.313657	0.252936	10.036374	-0.338298	0.171042	0.158236	-0.186358	0.385718	-0.752950	0.481680	0.038117	0.001764	-0.875516
12724	-0.616494	1.011924	8.440738	-0.433508	0.098062	0.218748	-0.179362	0.400207	-0.753000	0.485816	0.035601	0.010003	-0.873279
12725	-0.500520	0.496485	9.605977	-0.700631	0.044933	0.315320	-0.176849	0.420722	-0.748879	0.491747	0.029578	0.022355	-0.869948
12726	-0.854685	0.457767	9.746152	-0.863467	0.052017	0.320008	-0.170842	0.446885	-0.742589	0.497685	0.022070	0.037562	-0.866263
12727	-1.470509	0.177370	9.717269	-0.910298	0.081016	0.279109	-0.166695	0.477948	-0.733828	0.502770	0.014610	0.053889	-0.862615
12728	-1.436336	-0.387568	10.525795	-0.743580	0.066345	0.213546	-0.160849	0.506181	-0.723017	0.506546	0.008446	0.067183	-0.859550
12729	-1.297662	-0.664807	10.278362	-0.304374	0.059395	0.154892	-0.156663	0.528733	-0.715680	0.509176	0.006629	0.072863	-0.857547
12730	-0.975261	-0.563419	9.488267	0.150712	0.080038	0.129495	-0.151044	0.529732	-0.717403	0.511285	0.009664	0.070943	-0.856423
12731	-0.623731	-0.481769	9.240653	0.324258	0.060113	0.099039	-0.150340	0.523332	-0.722705	0.512832	0.014200	0.065819	-0.855845
12732	-1.000598	-0.335087	8.735113	0.272042	0.037266	0.128327	-0.146896	0.514359	-0.725836	0.514898	0.017738	0.061375	-0.854868
12733	-0.962599	-0.230496	8.343272	0.183026	0.034571	0.170334	-0.145155	0.508095	-0.729855	0.517705	0.020496	0.058352	-0.853321
12734	-1.274273	-0.607535	8.018226	0.300331	0.063917	0.170893	-0.140516	0.497194	-0.735707	0.520406	0.024838	0.053684	-0.851868
12735	-1.152398	-0.812638	9.879182	0.399061	0.058454	0.184315	-0.136934	0.487404	-0.739613	0.523270	0.030270	0.047233	-0.850319
12736	-1.018295	-0.619638	9.957551	0.374412	0.020092	0.197165	-0.134147	0.479383	-0.742738	0.526361	0.034658	0.040822	-0.848573
12737	-0.953545	-0.542033	10.100866	0.311105	-0.010962	0.231959	-0.131468	0.468241	-0.747929	0.530075	0.038005	0.035107	-0.846371
12738	-1.063496	-0.231924	10.094588	0.208936	-0.051169	0.282244	-0.131168	0.460797	-0.750130	0.534699	0.039496	0.030678	-0.843561
12739	-0.881960	0.111546	9.825055	0.099416	-0.065671	0.356460	-0.129302	0.456284	-0.754278	0.540657	0.039733	0.027852	-0.839842
12740	-0.682873	0.849468	10.218923	0.059671	-0.069100	0.457749	-0.127341	0.455988	-0.754681	0.548289	0.039417	0.025602	-0.834967
12741	-1.233024	0.927842	9.537980	0.066774	0.006130	0.579474	-0.121871	0.458097	-0.753433	0.557872	0.040636	0.023875	-0.828588
12742	-1.425932	0.947422	9.747687	0.105921	0.136165	0.680978	-0.112979	0.457703	-0.755957	0.568926	0.044345	0.022947	-0.820871
12743	-0.923599	0.750659	9.605594	0.095597	0.242199	0.660489	-0.099132	0.458066	-0.758004	0.579516	0.049832	0.023289	-0.813103
12744	-1.085888	0.424849	10.103589	-0.003352	0.214490	0.613889	-0.084769	0.456833	-0.757345	0.589334	0.053515	0.025078	-0.805725
12745	-1.177284	-0.097184	10.868338	-0.168150	0.055015	0.537637	-0.074333	0.461820	-0.759492	0.598112	0.052796	0.027606	-0.799195
12746	-1.678469	-0.687575	10.173673	-0.177192	-0.087928	0.408625	-0.069284	0.469614	-0.756688	0.604843	0.049450	0.028816	-0.794285
12747	-2.213321	-0.795223	9.257428	-0.109925	-0.117385	0.301951	-0.069049	0.474885	-0.755397	0.609797	0.046545	0.028685	-0.790669
12748	-1.738634	-0.212357	9.877328	-0.035960	-0.004104	0.238453	-0.066970	0.477827	-0.755670	0.613582	0.046136	0.028843	-0.787754
12749	-0.921369	0.289579	9.848787	0.127660	0.138696	0.206767	-0.063317	0.479666	-0.756473	0.616627	0.050128	0.028201	-0.785152
12750	-1.141253	0.384345	9.548017	0.391112	0.140758	0.189631	-0.056480	0.468515	-0.757824	0.619093	0.057225	0.023465	-0.782878
12751	-1.481065	0.361899	9.513326	0.558923	0.031312	0.225708	-0.050400	0.455181	-0.762656	0.621916	0.064866	0.014703	-0.780254
12752	-1.572112	0.249112	9.650117	0.665387	-0.075380	0.283632	-0.049629	0.434455	-0.770676	0.625422	0.072002	0.002874	-0.776952
12753	-1.632256	0.222493	9.639581	0.728477	-0.105486	0.281229	-0.049629	0.410366	-0.778692	0.628648	0.079611	-0.010261	-0.773537
12754	-1.549109	0.521833	10.592705	0.552110	-0.149651	0.261000	-0.054206	0.386476	-0.785380	0.631699	0.084138	-0.021238	-0.770342
12755	-1.381240	1.690829	9.724925	0.258874	-0.171810	0.255818	-0.056757	0.375006	-0.788722	0.635081	0.084786	-0.027893	-0.767272
12756	-1.253236	2.140142	9.482781	0.088059	-0.153505	0.322282	-0.059734	0.370704	-0.790637	0.639748	0.083328	-0.031880	-0.763388
12757	-0.365507	1.517191	9.715166	-0.097528	-0.158942	0.379555	-0.062097	0.371291	-0.788552	0.645552	0.079546	-0.033151	-0.758839
12758	-0.109654	0.924528	9.322782	-0.393541	-0.117085	0.411258	-0.062263	0.380468	-0.788288	0.652268	0.072374	-0.029483	-0.753950
12759	-0.300207	0.438245	9.342988	-0.692765	-0.029709	0.411470	-0.061979	0.402634	-0.783374	0.659351	0.062711	-0.020108	-0.748945
12760	-0.189880	0.598121	10.301611	-0.799367	0.116328	0.401460	-0.056380	0.430171	-0.775014	0.666261	0.053709	-0.007246	-0.743746
12761	-0.873193	0.367569	11.520995	-0.816227	0.192824	0.376309	-0.046583	0.455881	-0.769271	0.672638	0.045672	0.006981	-0.738528
12762	-0.105663	-0.853715	11.328602	-0.718168	0.163523	0.270809	-0.036935	0.482567	-0.760556	0.677161	0.038428	0.019396	-0.734574
12763	0.176539	-1.462583	9.700040	-0.424013	0.097687	0.073115	-0.032206	0.499582	-0.753227	0.678489	0.034064	0.026836	-0.733330
12764	0.142098	0.222285	9.953784	-0.371831	0.050106	0.027222	-0.028762	0.514966	-0.748599	0.679078	0.029738	0.032808	-0.732729
12765	-0.267159	1.113351	9.756028	-0.462343	0.006280	0.095069	-0.028838	0.528774	-0.743686	0.680709	0.023514	0.039474	-0.731112
12766	-0.971650	0.698608	9.186749	-0.461270	0.006373	0.157831	-0.028784	0.540973	-0.737613	0.683160	0.017424	0.046087	-0.728605
12767	-1.529874	0.473754	9.185587	-0.400392	0.057408	0.108213	-0.025993	0.556901	-0.733367	0.684800	0.012859	0.052512	-0.726723
12768	-1.464290	0.893725	9.544945	-0.250397	0.073901	0.064626	-0.022919	0.567694	-0.729643	0.685696	0.010545	0.057004	-0.725576
12769	-1.042531	1.954515	9.952619	-0.158436	0.070508	0.109356	-0.019315	0.576324	-0.725794	0.687240	0.009596	0.060018	-0.723883
12770	-0.601664	2.028536	10.236216	-0.033470	0.039935	0.235560	-0.015151	0.580858	-0.726342	0.690594	0.009969	0.060864	-0.720608
12771	-0.915374	1.090806	10.575393	0.281467	-0.043656	0.327757	-0.011466	0.575001	-0.727923	0.695307	0.013778	0.055793	-0.716412
12772	-1.646958	0.825020	10.665654	0.638052	-0.216808	0.416566	-0.009276	0.559381	-0.736340	0.701249	0.019980	0.043373	-0.711315
12773	-1.791389	0.723893	9.318675	0.924501	-0.282150	0.445820	-0.010932	0.532820	-0.750670	0.707313	0.029550	0.025732	-0.705813
12774	-1.289817	0.649050	8.246937	0.959334	-0.218038	0.425629	-0.012820	0.499242	-0.765518	0.712693	0.040228	0.008709	-0.700267
12775	-1.102935	0.947385	9.549069	0.678209	-0.185391	0.470277	-0.014486	0.471093	-0.776751	0.718652	0.047650	-0.004145	-0.693723
12776	-0.509624	0.875208	9.203139	0.578590	-0.174247	0.539003	-0.014889	0.450647	-0.785149	0.725454	0.053474	-0.015331	-0.686018
12777	-0.144693	1.209359	9.619295	0.649594	-0.150184	0.615919	-0.014380	0.428987	-0.792393	0.733021	0.060895	-0.027427	-0.676919
12778	0.008821	1.389046	10.014510	0.377379	-0.067103	0.699310	-0.010354	0.409448	-0.799535	0.741879	0.065108	-0.034511	-0.666473
12779	0.079717	0.682807	10.286112	0.035851	0.001196	0.756574	-0.005349	0.402344	-0.802935	0.751807	0.065324	-0.036308	-0.655134
12780	-0.136584	0.032786	10.279778	-0.170169	0.017318	0.731534	0.001953	0.404959	-0.802993	0.761520	0.062439	-0.034914	-0.644182
12781	-0.024931	0.384491	10.348162	-0.093013	0.061199	0.696773	0.009522	0.407557	-0.804472	0.770561	0.061431	-0.033966	-0.633490
12782	-0.714281	0.332779	9.697701	0.071475	0.083194	0.671715	0.017375	0.404353	-0.805827	0.778943	0.063113	-0.034556	-0.622953
12783	-0.873455	0.362642	10.080696	-0.008462	0.129525	0.615852	0.027579	0.399110	-0.806170	0.786636	0.064249	-0.033449	-0.613153
12784	-0.632754	0.460975	10.554795	-0.159778	0.183048	0.522713	0.037221	0.404531	-0.806244	0.793293	0.063618	-0.029425	-0.604791
12785	-0.627547	0.334621	9.482503	-0.192077	0.180015	0.391522	0.047104	0.409854	-0.802447	0.798330	0.062564	-0.024927	-0.598443
12786	-1.239325	1.198656	8.533560	-0.326615	0.197146	0.359381	0.054518	0.415716	-0.801342	0.803062	0.059521	-0.018465	-0.592627
12787	-0.618187	1.373073	8.522599	-0.459520	0.178778	0.343986	0.064365	0.428608	-0.795992	0.807680	0.054219	-0.010711	-0.587025
12788	-0.312721	1.036581	9.142429	-0.218039	0.124136	0.319473	0.073174	0.441766	-0.792183	0.811637	0.052082	-0.006639	-0.581797
12789	-0.621416	1.083386	9.641884	0.247796	0.051462	0.325616	0.078654	0.441444	-0.791194	0.815134	0.056753	-0.009185	-0.576412
12790	-0.729719	1.567793	9.950115	0.774725	0.044657	0.311652	0.083723	0.421093	-0.797441	0.817710	0.069829	-0.017886	-0.571100
12791	-0.688710	2.075838	10.048837	1.324713	0.070708	0.255308	0.085999	0.383210	-0.806515	0.818478	0.092310	-0.032371	-0.566149
12792	-0.771606	2.267751	9.935536	1.467500	0.049553	0.141614	0.088866	0.330994	-0.818439	0.817017	0.116750	-0.048563	-0.562578
12793	-0.468186	2.304083	9.127549	0.811156	0.047916	0.096781	0.091528	0.289905	-0.823902	0.816111	0.130573	-0.057286	-0.560028
12794	-0.303928	2.221546	8.815875	-0.076724	0.036096	0.122773	0.092795	0.269894	-0.827278	0.817697	0.129585	-0.056302	-0.558041
12795	-0.182720	2.095608	9.204102	-0.621486	-0.030152	0.185648	0.093510	0.286892	-0.826243	0.821245	0.118966	-0.050501	-0.555746
12796	0.037842	1.853777	9.414002	-0.583865	-0.092158	0.220099	0.093130	0.312301	-0.821581	0.824885	0.108122	-0.046191	-0.552939
12797	0.067713	1.641016	9.089646	-0.346732	-0.077235	0.226830	0.090720	0.326370	-0.820135	0.828021	0.101378	-0.044299	-0.549673
12798	-0.205731	1.867277	9.282298	-0.240004	-0.015050	0.216176	0.090150	0.336779	-0.818447	0.830807	0.097046	-0.042496	-0.546384
12799	-0.302044	1.869250	9.915127	-0.247010	0.062599	0.228929	0.090617	0.350807	-0.817928	0.833805	0.093454	-0.039379	-0.542665
12800	-0.549910	1.277794	10.168561	-0.309485	0.127295	0.204534	0.095530	0.360621	-0.815639	0.836622	0.089514	-0.034428	-0.539319
12801	-1.302751	1.441239	10.562290	-0.361611	0.134300	0.159918	0.100442	0.369500	-0.812446	0.839043	0.084814	-0.028696	-0.536647
12802	-1.176411	2.301995	11.742126	-0.452668	0.090291	0.165012	0.106892	0.384442	-0.808230	0.841547	0.078093	-0.022749	-0.534024
12803	-0.581241	1.814162	10.852697	-0.183644	0.013910	0.146246	0.108920	0.396724	-0.805142	0.843378	0.075126	-0.020895	-0.531632
12804	-0.406979	1.607449	9.399195	0.301806	-0.043918	0.149751	0.108402	0.395383	-0.805010	0.844435	0.079691	-0.025218	-0.529097
12805	0.149258	2.237702	9.055568	0.493719	-0.076419	0.179377	0.107960	0.379028	-0.808887	0.845442	0.087180	-0.032159	-0.525921
12806	0.490581	2.431844	8.643810	0.468697	-0.101869	0.212523	0.105319	0.358776	-0.813781	0.846711	0.093898	-0.039327	-0.522224
12807	0.355288	2.502032	8.845163	0.001292	-0.073175	0.208255	0.102993	0.352865	-0.814024	0.848798	0.093050	-0.041171	-0.518834
12808	-0.299462	2.837629	9.573475	-0.178347	-0.020698	0.132459	0.102191	0.357595	-0.814015	0.850444	0.089705	-0.040064	-0.516810
12809	-0.384199	2.904002	9.333577	0.169174	0.014138	0.023414	0.103515	0.354333	-0.815060	0.850365	0.092824	-0.041828	-0.516250
12810	-0.215843	2.970296	8.923213	0.472123	0.067447	-0.009273	0.103187	0.341492	-0.818162	0.849380	0.101562	-0.045682	-0.515899
12811	0.015404	2.990939	8.493592	0.422556	0.116900	0.025482	0.105466	0.327826	-0.819865	0.848826	0.110082	-0.048346	-0.514820
12812	0.078349	2.938448	8.584658	0.337980	0.148032	0.084075	0.109307	0.315625	-0.821709	0.849038	0.117268	-0.049642	-0.512756
12813	-0.172633	3.006243	8.856910	0.018342	0.160692	0.189476	0.114434	0.307197	-0.822528	0.851050	0.119222	-0.047812	-0.509131
12814	-0.297649	2.970484	9.728980	-0.442977	0.156771	0.314492	0.120423	0.309305	-0.820767	0.855379	0.112981	-0.041525	-0.503823
12815	-0.419431	2.235765	10.226420	-0.514905	0.107480	0.395444	0.126100	0.324638	-0.818740	0.860512	0.105095	-0.035658	-0.497196
12816	-0.325623	1.779567	10.436932	-0.528654	0.061797	0.410234	0.132022	0.342142	-0.815164	0.865643	0.096322	-0.030342	-0.490371
12817	-0.271892	1.635558	10.505025	-0.265808	0.003576	0.404281	0.135101	0.351318	-0.811311	0.870059	0.091639	-0.028716	-0.483502
12818	-0.289895	1.340020	9.922220	-0.136359	-0.049226	0.416113	0.135223	0.355352	-0.812472	0.874245	0.088562	-0.029160	-0.476447
12819	-0.404743	1.112416	8.859389	-0.570843	0.011583	0.411992	0.135967	0.361846	-0.809635	0.879085	0.078540	-0.024496	-0.469512
12820	-0.250557	1.129199	8.753046	-0.957047	0.116300	0.413572	0.142238	0.386260	-0.802573	0.884311	0.062607	-0.014256	-0.462462
12821	-0.008127	0.882790	9.721606	-0.716093	0.147660	0.438749	0.147336	0.410414	-0.795889	0.889171	0.051243	-0.005820	-0.454660
12822	-0.155543	-0.013498	10.826239	-0.307685	0.096925	0.485220	0.155222	0.422126	-0.789233	0.893822	0.046613	-0.001941	-0.445989
12823	-0.747602	-0.731784	10.774634	-0.009488	0.042267	0.464678	0.160056	0.421262	-0.789272	0.897935	0.046785	-0.001753	-0.437632
12824	-1.593052	-0.409234	9.909531	-0.009377	0.052991	0.390792	0.164365	0.419473	-0.788016	0.901298	0.047088	-0.001231	-0.430630
12825	-1.144282	0.508947	9.403313	-0.228675	0.146013	0.359983	0.171008	0.420500	-0.785744	0.904577	0.044196	0.002885	-0.424004
12826	-0.330988	0.801568	8.670889	-0.363620	0.182538	0.335274	0.177506	0.421692	-0.780631	0.907634	0.039209	0.008828	-0.417834
12827	-0.343044	0.806733	8.781266	-0.349776	0.138740	0.361251	0.185550	0.429466	-0.776561	0.910850	0.034077	0.013834	-0.411095
12828	-0.351481	0.572643	9.277184	-0.316184	0.082087	0.367051	0.190992	0.435379	-0.772599	0.913973	0.029121	0.017534	-0.404349
12829	-0.723079	0.162646	9.901667	-0.289194	0.032592	0.341422	0.197200	0.445600	-0.768641	0.916853	0.024213	0.020120	-0.397983
12830	-1.065405	0.193273	10.614214	-0.353475	0.057928	0.308733	0.202915	0.450950	-0.766748	0.919370	0.018347	0.023702	-0.392251
12831	-0.602296	0.143980	10.704259	-0.399599	0.154516	0.191161	0.208095	0.456599	-0.762526	0.920902	0.012306	0.029473	-0.388483
12832	-0.636562	0.223273	9.992138	-0.327366	0.152617	0.113087	0.213516	0.466703	-0.757659	0.921702	0.007564	0.034657	-0.386273
12833	-0.914206	-0.216554	9.577715	-0.183379	0.088705	0.083475	0.218962	0.470465	-0.753052	0.922305	0.004942	0.037567	-0.384600
12834	-0.811250	-0.577235	9.573617	0.028768	-0.037163	0.089381	0.221538	0.476931	-0.751004	0.922965	0.005290	0.036510	-0.383112
12835	-0.454371	-0.600935	9.470999	0.269490	-0.093484	0.098086	0.220282	0.468012	-0.754097	0.923740	0.009607	0.032582	-0.381511
12836	-0.375749	-0.892575	9.971722	0.516248	-0.107975	0.055994	0.220253	0.451076	-0.761722	0.924028	0.018392	0.026493	-0.380963
12837	-0.257988	-0.810092	10.103599	0.530993	-0.093520	-0.019632	0.216172	0.433525	-0.767895	0.923678	0.027399	0.020591	-0.381633
12838	-0.644293	-0.691019	9.972043	0.286898	-0.042967	-0.144634	0.213899	0.418805	-0.772273	0.922355	0.032345	0.017541	-0.384587
12839	-0.943725	-0.096728	9.459101	-0.113576	0.036745	-0.255721	0.213921	0.416753	-0.775115	0.920434	0.030323	0.019145	-0.389251
12840	-1.109437	0.288575	9.664589	-0.339272	0.080243	-0.292029	0.213858	0.429196	-0.771752	0.918231	0.024624	0.023295	-0.394592
12841	-0.789976	0.090005	11.210630	-0.322737	0.061904	-0.295605	0.213908	0.445153	-0.767613	0.915990	0.018935	0.027028	-0.399840
12842	-1.179376	-0.117388	11.996214	-0.196498	0.034559	-0.274634	0.213444	0.457885	-0.762826	0.913773	0.015495	0.029193	-0.404878
12843	-0.805506	0.292630	10.673242	-0.140421	0.089633	-0.267042	0.212613	0.465218	-0.758814	0.911582	0.013401	0.031966	-0.409655
12844	-0.417856	0.836512	9.090634	-0.208064	0.151938	-0.247170	0.215156	0.478312	-0.754955	0.909453	0.010725	0.036364	-0.414076
12845	-0.316783	0.859593	8.746247	-0.223977	0.152195	-0.154954	0.217308	0.487123	-0.748125	0.908089	0.007752	0.040904	-0.416703
12846	-0.656524	0.323165	8.963590	-0.240152	0.108446	-0.071898	0.218046	0.494567	-0.744771	0.907364	0.004268	0.044743	-0.417937
12847	-1.613859	-0.097294	9.683275	-0.420633	0.064340	-0.010012	0.220981	0.505647	-0.739496	0.907226	-0.002843	0.049324	-0.417732
12848	-2.305384	-0.160277	9.959183	-0.438562	0.042395	0.041586	0.224014	0.521610	-0.731379	0.907411	-0.010370	0.053617	-0.416682
12849	-1.796947	-0.121510	9.743637	0.011777	0.020929	-0.002224	0.225546	0.526748	-0.728419	0.907373	-0.009916	0.053856	-0.416743
12850	-1.232552	-0.198738	9.344557	0.290574	0.032181	-0.052481	0.224803	0.519982	-0.731386	0.906893	-0.004399	0.051865	-0.418134
12851	-0.967136	-0.251346	9.283886	0.341538	0.006657	-0.065091	0.226031	0.510493	-0.734757	0.906350	0.001880	0.049085	-0.419663
12852	-0.977374	-0.121085	9.391234	0.361626	-0.042662	-0.057538	0.224919	0.499401	-0.739143	0.905832	0.008050	0.045135	-0.421148
12853	-0.992782	0.081195	9.456337	0.327013	-0.087371	-0.012433	0.219886	0.488097	-0.742206	0.905730	0.013340	0.040760	-0.421679
12854	-0.848567	0.178249	9.612668	0.281141	-0.110153	0.028899	0.217881	0.474431	-0.748781	0.905937	0.017555	0.036242	-0.421494
12855	-0.455585	0.174510	9.697896	0.268523	-0.102692	0.073137	0.213897	0.463238	-0.753015	0.906513	0.021724	0.032035	-0.420399
12856	-0.117947	0.135910	9.470070	0.243597	-0.062352	0.108036	0.213156	0.456202	-0.756111	0.907297	0.025713	0.028665	-0.418723
12857	-0.057500	0.102726	9.580585	0.143595	0.005221	0.127731	0.212541	0.448769	-0.758175	0.908279	0.028519	0.027395	-0.416491
12858	0.010866	-0.056378	10.150283	-0.013589	0.099102	0.108336	0.217644	0.444541	-0.757185	0.909081	0.029187	0.029102	-0.414577
12859	-0.526329	-0.657131	9.964017	-0.156586	0.123448	0.068823	0.221034	0.443173	-0.755276	0.909661	0.027422	0.032488	-0.413171
12860	-0.472993	-0.745689	9.363178	-0.371609	0.126796	0.019752	0.225160	0.449922	-0.750142	0.909846	0.021754	0.037708	-0.412656
12861	-0.103639	-0.829536	9.955942	-0.761454	0.119923	-0.004350	0.228448	0.469241	-0.743316	0.909943	0.008822	0.046039	-0.412075
12862	-0.609562	-1.381705	10.591580	-0.862114	0.005379	-0.029601	0.231167	0.493880	-0.731190	0.909637	-0.006813	0.053099	-0.411940
12863	-1.508026	-1.568941	9.829250	-0.557391	-0.063906	-0.060269	0.228421	0.516670	-0.721345	0.909072	-0.017665	0.056409	-0.412425
12864	-1.144089	-1.049125	9.664709	-0.283137	0.042522	-0.044287	0.228211	0.530484	-0.715915	0.908448	-0.022471	0.059365	-0.413151
12865	-0.695973	-0.506615	9.052401	-0.054437	0.146171	-0.041445	0.230911	0.536694	-0.712318	0.907901	-0.022412	0.062348	-0.413916
12866	-0.813691	-0.088681	8.922742	0.377131	0.109323	0.019839	0.234337	0.528696	-0.712479	0.907961	-0.014591	0.061081	-0.414323
12867	-1.059047	-0.186522	9.298340	0.628940	0.014632	0.078471	0.236915	0.510535	-0.718317	0.908705	-0.003013	0.056040	-0.413650
12868	-1.372116	-0.223006	10.067829	0.520383	-0.042160	0.114906	0.236775	0.487937	-0.725686	0.909591	0.006262	0.050830	-0.412335
12869	-1.662573	0.034679	10.313571	0.209318	0.025115	0.129812	0.238689	0.471546	-0.730615	0.910599	0.010395	0.049454	-0.410191
12870	-1.431298	0.095163	10.981483	-0.144984	0.163596	0.114881	0.243914	0.468538	-0.728850	0.911325	0.009247	0.053455	-0.408097
12871	-1.632370	-0.232088	10.377322	-0.240874	0.152418	0.069206	0.249219	0.473928	-0.723339	0.911755	0.006193	0.058117	-0.406554
12872	-1.923554	-0.882499	9.597362	-0.200155	0.031760	0.042864	0.252059	0.478512	-0.720390	0.912022	0.002888	0.060176	-0.405692
12873	-1.511872	-1.284163	9.389138	-0.108695	-0.074112	0.033377	0.251769	0.481784	-0.717158	0.912382	0.000342	0.059682	-0.404965
12874	-1.454636	-1.130675	9.917508	-0.180296	-0.054133	0.024666	0.252261	0.486793	-0.714836	0.912596	-0.003322	0.060013	-0.404422
12875	-1.452368	-1.107162	9.757033	-0.134261	0.006076	-0.043487	0.251309	0.492367	-0.711469	0.912219	-0.005803	0.061212	-0.405063
12876	-1.038482	-1.447211	9.976962	0.105068	0.057300	-0.143843	0.251321	0.491140	-0.712760	0.910956	-0.003564	0.061248	-0.407915
12877	-1.013312	-1.179076	9.577693	0.221206	0.059061	-0.234631	0.249524	0.485475	-0.714814	0.908959	0.000584	0.060510	-0.412469
12878	-0.715816	-1.367016	10.024304	0.048905	0.040425	-0.304676	0.250044	0.485072	-0.714044	0.906362	0.001467	0.060702	-0.418116
12879	-0.518234	-1.350087	9.935172	-0.034248	0.005419	-0.391787	0.246882	0.491456	-0.713112	0.903045	0.000264	0.061082	-0.425182
12880	-1.672611	-0.924822	9.738332	-0.008076	0.107534	-0.441712	0.242948	0.496890	-0.713724	0.899105	0.000521	0.062951	-0.433183
12881	-1.463624	-0.192522	11.296397	-0.228564	0.262564	-0.452343	0.244209	0.504194	-0.710245	0.894791	-0.002017	0.069653	-0.441015
12882	-1.170179	-0.057640	11.171407	-0.162068	0.271812	-0.459398	0.246999	0.515571	-0.702386	0.890290	-0.003135	0.075781	-0.449033
12883	-1.306071	0.077261	9.895028	0.036383	0.158959	-0.387152	0.246431	0.523834	-0.699537	0.886538	-0.001733	0.078228	-0.455991
12884	-1.065904	0.748992	9.200978	0.139830	0.002280	-0.265502	0.247725	0.526120	-0.698772	0.884086	0.000374	0.076840	-0.460963
12885	-1.451662	0.263463	9.555427	0.349036	-0.147098	-0.120236	0.242270	0.521170	-0.700796	0.883172	0.004993	0.070958	-0.463623
12886	-2.343359	-0.295874	9.726490	0.586833	-0.210799	-0.054340	0.236233	0.506315	-0.709405	0.882809	0.013349	0.061649	-0.465478
12887	-1.887590	-0.323643	9.783163	0.457280	-0.146900	-0.053230	0.230589	0.489578	-0.716856	0.882326	0.020023	0.054794	-0.467009
12888	-1.146450	-0.075181	8.843014	0.208693	-0.059386	-0.106279	0.226720	0.482030	-0.720702	0.881279	0.023055	0.051694	-0.469195
12889	-0.659974	-0.009985	7.926722	-0.006541	-0.073980	-0.057484	0.224940	0.473921	-0.724307	0.880812	0.022219	0.050450	-0.470246
12890	-0.661104	0.230754	7.973294	-0.432070	-0.081525	0.032650	0.223336	0.481779	-0.722612	0.881313	0.013896	0.052917	-0.469355
12891	-1.102804	-0.112241	9.236564	-0.620625	-0.041442	0.125753	0.221274	0.498341	-0.714325	0.882637	0.002743	0.057932	-0.466464
12892	-1.361330	-0.455612	10.283102	-0.451479	0.042765	0.149546	0.223268	0.513098	-0.706587	0.883870	-0.004622	0.062746	-0.463481
12893	-1.423385	-0.588121	10.263862	-0.000492	0.072447	0.132407	0.227679	0.515379	-0.702748	0.885003	-0.003734	0.064013	-0.461149
12894	-1.119972	-0.533551	9.864195	0.209266	0.007015	0.159426	0.229509	0.514552	-0.702505	0.886386	0.000270	0.062075	-0.458767
12895	-0.897611	-0.658505	9.778104	0.197502	-0.080553	0.216737	0.231127	0.503990	-0.704847	0.888456	0.003357	0.058792	-0.455168
12896	-1.030020	-0.697317	9.761922	0.126939	-0.153600	0.281092	0.231058	0.493693	-0.709499	0.891103	0.004572	0.054744	-0.450463
12897	-1.204443	-0.504095	10.084655	-0.046923	-0.151869	0.335562	0.231349	0.488009	-0.711053	0.894271	0.002784	0.052390	-0.444440
12898	-0.773030	-0.455384	10.711062	-0.155267	-0.102617	0.334945	0.232395	0.487860	-0.711320	0.897276	-0.000525	0.051772	-0.438423
12899	-0.679322	-0.411231	10.201275	-0.083256	-0.049610	0.283553	0.231863	0.488019	-0.709508	0.899797	-0.002119	0.051554	-0.433247
12900	-1.090239	-0.212640	9.417702	-0.043003	0.032548	0.228239	0.234742	0.485831	-0.709273	0.901658	-0.002343	0.052380	-0.429260
12901	-0.578792	-0.251645	10.377278	-0.089783	0.164050	0.205660	0.242426	0.484845	-0.704816	0.903235	-0.002283	0.056044	-0.425465
12902	-0.765005	-0.605520	11.124297	-0.027707	0.142012	0.172786	0.249081	0.485179	-0.704353	0.904487	-0.001349	0.058711	-0.422439
12903	-1.292395	-0.769072	10.036911	0.171917	0.031571	0.144435	0.253402	0.479483	-0.702583	0.905667	0.002240	0.057755	-0.420033
12904	-1.183753	-0.339596	8.930172	0.213581	-0.051495	0.126313	0.253315	0.470027	-0.704135	0.906729	0.005853	0.054880	-0.418087
12905	-1.254354	0.298826	8.525600	-0.077893	-0.064482	0.163590	0.253337	0.465698	-0.705429	0.908171	0.004157	0.054272	-0.415046
12906	-1.266905	-0.063436	9.533363	-0.263589	-0.062757	0.234637	0.253585	0.468534	-0.704784	0.910137	-0.000863	0.055158	-0.410618
12907	-1.066132	-0.675515	10.530012	0.011890	-0.029591	0.241544	0.255920	0.469608	-0.702607	0.912144	-0.000538	0.054460	-0.406235
12908	-1.264381	-0.587101	9.766081	0.390574	-0.036693	0.151181	0.257148	0.458645	-0.705075	0.913336	0.006487	0.050474	-0.404015
12909	-1.252858	-0.487015	9.479547	0.471487	-0.067785	0.099956	0.256564	0.445930	-0.709337	0.914105	0.014735	0.045364	-0.402662
12910	-1.284234	-0.474687	9.585044	0.431793	-0.080772	0.046244	0.255081	0.430788	-0.714496	0.914350	0.022052	0.040251	-0.402316
12911	-1.593032	-0.403618	10.144847	0.425146	-0.093713	0.024982	0.252700	0.413345	-0.721457	0.914397	0.029161	0.035091	-0.402238
12912	-1.830984	-0.058860	9.792205	0.593368	-0.093665	-0.026793	0.249257	0.398227	-0.726472	0.913811	0.039267	0.028475	-0.403233
12913	-1.759702	0.152299	9.589399	0.839018	-0.088080	-0.103086	0.247813	0.374171	-0.732798	0.912225	0.053906	0.020221	-0.405623
12914	-1.841954	0.193879	9.133142	0.709295	-0.082952	-0.196040	0.243498	0.350813	-0.740004	0.909788	0.066115	0.013021	-0.409568
12915	-1.798501	0.179384	9.090137	0.195855	-0.052536	-0.239292	0.238845	0.340863	-0.742037	0.907545	0.069255	0.010893	-0.414063
12916	-1.706919	0.210542	9.705927	-0.304068	-0.036807	-0.297227	0.235328	0.342360	-0.744720	0.905468	0.063390	0.013012	-0.419451
12917	-1.291668	0.133767	10.932920	-0.384313	-0.000311	-0.275535	0.233026	0.361158	-0.742369	0.903585	0.056378	0.016744	-0.424352
12918	-0.518236	0.684982	9.862896	-0.335991	0.007272	-0.267903	0.231656	0.375894	-0.740544	0.901642	0.050302	0.019886	-0.429087
12919	-0.655775	1.192363	9.167816	-0.596389	0.019784	-0.283106	0.229957	0.404558	-0.735482	0.899711	0.039625	0.025780	-0.433919
12920	-0.890979	0.986226	9.527589	-0.628486	0.078366	-0.208608	0.229059	0.427821	-0.730170	0.898266	0.028909	0.032664	-0.437283
12921	-0.740160	0.713356	9.846820	-0.363440	0.095215	-0.162978	0.229249	0.440411	-0.725389	0.896946	0.023158	0.037759	-0.439916
12922	-1.015581	0.343370	10.155911	0.055600	0.066277	-0.194031	0.230138	0.445807	-0.724361	0.895144	0.024615	0.038405	-0.443436
12923	-1.368476	0.027251	10.080974	0.245026	0.021600	-0.213304	0.228205	0.440958	-0.725768	0.893083	0.029093	0.036839	-0.447436
12924	-0.938874	-0.080427	10.001861	0.113761	0.006005	-0.206539	0.226893	0.444199	-0.726918	0.891144	0.031048	0.035905	-0.451230
12925	-0.726745	-0.085484	9.806938	-0.058217	0.003217	-0.168633	0.225062	0.444492	-0.726645	0.889638	0.029955	0.036697	-0.454204
12926	-0.946717	0.028571	9.518439	-0.100548	-0.001375	-0.155931	0.223754	0.445315	-0.726763	0.888269	0.028059	0.037536	-0.456928
12927	-1.282663	0.210874	9.556267	0.015503	-0.001236	-0.131370	0.220736	0.448192	-0.725705	0.887044	0.028263	0.037553	-0.459286
12928	-1.371873	0.725759	9.620264	0.010206	-0.004738	-0.064972	0.219046	0.448462	-0.727499	0.886434	0.028372	0.037269	-0.460479
12929	-1.605383	1.173430	9.811592	0.024976	0.010971	0.012568	0.220196	0.453319	-0.726086	0.886514	0.029035	0.037339	-0.460279
12930	-1.775826	1.544690	10.134459	0.156202	0.014030	0.098106	0.219818	0.449548	-0.725955	0.887299	0.032027	0.035949	-0.458675
12931	-1.654714	1.422176	10.117068	0.359270	-0.020201	0.200716	0.221716	0.437205	-0.730753	0.888876	0.038579	0.032281	-0.455377
12932	-0.547923	0.843582	9.826437	0.346504	-0.043574	0.291206	0.223621	0.421768	-0.734649	0.891243	0.044549	0.027981	-0.450465
12933	0.016818	0.691623	9.383105	-0.062097	-0.018147	0.357426	0.223528	0.414064	-0.736330	0.894488	0.043684	0.027953	-0.444074
12934	-0.099951	0.951892	10.283408	-0.302954	-0.012697	0.477992	0.228080	0.415253	-0.733654	0.898935	0.038438	0.029854	-0.435370
12935	-0.082123	0.239691	10.249582	0.003404	0.058995	0.509001	0.233427	0.414267	-0.731890	0.903271	0.039490	0.030483	-0.426161
12936	0.038207	0.251792	9.497156	0.234272	0.110469	0.497183	0.239718	0.408258	-0.732201	0.907177	0.044990	0.029943	-0.417265
12937	-0.516431	0.286645	9.458863	0.187844	0.104842	0.491396	0.249433	0.393317	-0.731769	0.910983	0.049697	0.029782	-0.408355
12938	-1.141183	-0.134916	9.663155	0.080756	0.124625	0.453901	0.255733	0.385282	-0.732340	0.914474	0.052483	0.030797	-0.400043
12939	-1.159791	0.225451	9.526413	-0.150088	0.111467	0.404745	0.263855	0.376837	-0.731505	0.917754	0.050974	0.033579	-0.392430
12940	-1.143788	0.400336	9.300979	-0.259989	0.094776	0.348836	0.271146	0.378668	-0.728980	0.920643	0.047209	0.036860	-0.385785
12941	-1.287773	0.273549	9.595504	-0.187397	0.062664	0.286493	0.273841	0.384890	-0.724221	0.922952	0.044541	0.039170	-0.380318
12942	-1.369151	0.169125	10.061354	-0.046408	0.050708	0.215237	0.278400	0.383788	-0.721418	0.924563	0.044271	0.040125	-0.376315
12943	-1.201214	0.337592	9.981271	-0.016057	0.051508	0.144326	0.281012	0.384158	-0.721955	0.925608	0.044553	0.041064	-0.373601
12944	-1.174134	0.719450	9.770844	-0.049226	0.094339	0.099777	0.282314	0.382545	-0.719900	0.926301	0.044463	0.042947	-0.371679
12945	-1.319022	0.774789	9.856682	-0.006815	0.118006	0.054725	0.285705	0.382513	-0.719282	0.926599	0.045356	0.045126	-0.370568
12946	-1.364659	0.738526	9.831743	0.116157	0.125335	0.011037	0.289092	0.380483	-0.716211	0.926443	0.048482	0.046436	-0.370400
12947	-1.519299	0.807526	9.696847	0.140670	0.108876	0.001950	0.292766	0.376924	-0.717275	0.926202	0.052015	0.047406	-0.370401
12948	-1.374725	0.822253	9.698402	0.074182	0.103336	-0.000219	0.295914	0.372442	-0.716786	0.926011	0.054188	0.048629	-0.370409
12949	-1.270813	0.769557	9.705834	0.182941	0.097941	-0.017188	0.298544	0.365815	-0.715648	0.925569	0.058413	0.049096	-0.370810
12950	-1.634415	0.687538	9.852515	0.212636	0.059568	0.000545	0.300008	0.359049	-0.716179	0.925245	0.062824	0.048479	-0.370978
12951	-1.920346	0.495094	10.024776	0.172374	0.066810	0.013246	0.301724	0.355914	-0.717485	0.925039	0.066646	0.048432	-0.370831
12952	-1.222566	0.765032	9.761430	0.163687	0.090620	-0.013581	0.303839	0.349412	-0.717892	0.924614	0.070367	0.048770	-0.371160
12953	-1.140412	0.711134	9.430188	0.211088	0.054106	-0.030810	0.306727	0.344797	-0.717530	0.924010	0.074744	0.048243	-0.371876
12954	-1.284904	0.682234	9.505247	0.189723	0.001165	0.015303	0.305976	0.339119	-0.719722	0.923818	0.078307	0.046688	-0.371818
12955	-1.113909	0.718767	9.536160	0.140420	-0.020716	0.048316	0.305220	0.332647	-0.720364	0.923958	0.080861	0.045168	-0.371110
12956	-1.372299	0.812060	9.530255	-0.013671	0.000994	0.040104	0.305369	0.328994	-0.721271	0.924262	0.080686	0.045081	-0.370402
12957	-1.617818	0.734738	9.574887	-0.130367	0.013471	-0.019577	0.304835	0.331700	-0.721007	0.924298	0.078404	0.046317	-0.370649
12958	-1.810315	0.659880	9.605646	-0.129847	-0.001305	-0.067547	0.305589	0.336436	-0.718687	0.923984	0.075965	0.047219	-0.371824
12959	-1.839269	0.667204	9.653486	-0.118082	-0.012361	-0.104388	0.304784	0.342111	-0.718549	0.923380	0.073624	0.048043	-0.373685
12960	-1.632791	0.845651	9.655516	-0.143342	0.016829	-0.128557	0.303460	0.346714	-0.718407	0.922595	0.071012	0.049472	-0.375937
12961	-1.079124	1.015226	9.675063	-0.109696	0.024152	-0.170838	0.302768	0.353359	-0.715558	0.921422	0.069027	0.050990	-0.378969
12962	-1.011738	1.039422	9.676031	-0.054598	-0.001349	-0.163135	0.302495	0.358474	-0.716974	0.920243	0.067877	0.051462	-0.381966
12963	-1.151535	1.036963	9.741902	-0.043354	-0.015942	-0.146449	0.300784	0.362001	-0.716829	0.919185	0.066831	0.051670	-0.384660
12964	-1.173228	1.034366	9.698457	-0.033060	-0.021363	-0.126085	0.298154	0.365815	-0.716032	0.918261	0.065961	0.051557	-0.387025
12965	-1.416171	0.923481	9.776248	-0.008527	-0.048778	-0.118540	0.295283	0.368255	-0.718074	0.917393	0.065333	0.050838	-0.389278
12966	-1.531041	0.755713	10.029663	0.033359	-0.010319	-0.092546	0.294492	0.369351	-0.717292	0.916620	0.065803	0.050367	-0.391077
12967	-1.063352	0.746418	9.853869	0.085777	0.020907	-0.086771	0.294505	0.367049	-0.718197	0.915797	0.067470	0.050134	-0.392747
12968	-1.072533	0.639800	9.636254	0.078669	0.030070	-0.079430	0.294518	0.365549	-0.719747	0.915015	0.069099	0.050031	-0.394296
12969	-1.257949	0.590945	9.528222	0.012137	0.024489	-0.081608	0.294256	0.366894	-0.720519	0.914323	0.069427	0.050422	-0.395791
12970	-1.457850	0.552145	9.554617	-0.016014	-0.000203	-0.063261	0.292806	0.368946	-0.719216	0.913821	0.069100	0.050489	-0.396997
12971	-1.635891	0.479788	9.604749	-0.041448	-0.015770	-0.052295	0.291367	0.368699	-0.718559	0.913472	0.068143	0.050538	-0.397958
12972	-1.659776	0.439373	9.759984	-0.066836	-0.008484	-0.045052	0.291479	0.373019	-0.718041	0.913193	0.066840	0.050833	-0.398782
12973	-1.674413	0.480646	9.878045	-0.068718	0.024434	-0.034042	0.291860	0.376784	-0.718817	0.912981	0.065708	0.051826	-0.399327
12974	-1.467153	0.485171	9.673610	-0.068990	0.039153	-0.013752	0.291457	0.377616	-0.717006	0.912902	0.064777	0.052966	-0.399510
12975	-1.337409	0.571579	9.539210	-0.071030	0.017308	0.010269	0.292615	0.380313	-0.715723	0.913051	0.063580	0.053787	-0.399252
12976	-1.318431	0.639188	9.600346	-0.080094	-0.004553	0.043478	0.293131	0.382059	-0.715855	0.913485	0.062158	0.054145	-0.398433
12977	-1.306573	0.687938	9.778768	-0.091568	-0.011850	0.058193	0.292982	0.386115	-0.715078	0.914069	0.060400	0.054525	-0.397311
12978	-1.280315	0.745980	9.851838	-0.101454	-0.009968	0.083979	0.293105	0.387333	-0.714562	0.914846	0.058589	0.054903	-0.395739
12979	-1.203398	0.794303	9.867636	-0.094486	-0.006289	0.085855	0.293492	0.389080	-0.714822	0.915637	0.056856	0.055354	-0.394096
12980	-1.140737	0.794101	9.772202	-0.045489	0.001088	0.084249	0.293875	0.389091	-0.713276	0.916327	0.056157	0.055493	-0.392570
12981	-1.333205	0.706697	9.651563	-0.017568	-0.000711	0.091775	0.294402	0.388407	-0.713668	0.917065	0.055890	0.055416	-0.390893
12982	-1.354095	0.533190	9.579323	-0.052396	-0.007176	0.080542	0.295438	0.390286	-0.713417	0.917733	0.054996	0.055459	-0.389443
12983	-1.567883	0.371593	9.584663	-0.111825	0.002769	0.076534	0.294902	0.390989	-0.711088	0.918444	0.053008	0.056202	-0.387934
12984	-1.664088	0.320579	9.496636	-0.158763	0.017238	0.039357	0.296467	0.392715	-0.712133	0.918872	0.050303	0.057565	-0.387080
12985	-1.581860	0.262830	9.446186	-0.160197	0.028138	0.007962	0.296961	0.398120	-0.710585	0.919054	0.047543	0.059236	-0.386743
12986	-1.516267	0.162415	9.591813	-0.128389	0.000715	-0.006596	0.297453	0.403396	-0.708521	0.919100	0.045214	0.060105	-0.386779
12987	-1.301648	0.153619	9.708911	-0.126311	-0.013943	-0.030550	0.297304	0.407317	-0.707743	0.918989	0.042693	0.060776	-0.387224
12988	-1.070395	0.187465	9.622729	-0.169732	0.009708	-0.071406	0.295311	0.414236	-0.705917	0.918541	0.039595	0.062187	-0.388390
12989	-1.093637	0.517285	9.701550	-0.258943	0.031475	-0.097750	0.295013	0.421006	-0.703716	0.917934	0.034904	0.064750	-0.389855
12990	-1.192598	0.554094	9.969985	-0.299304	0.018649	-0.079485	0.294576	0.430071	-0.701385	0.917456	0.029486	0.067338	-0.390986
12991	-1.046869	0.339037	10.313984	-0.266021	0.024223	-0.055318	0.295174	0.439543	-0.697641	0.917137	0.024678	0.069758	-0.391643
12992	-1.160970	0.007585	10.541107	-0.059110	-0.001192	-0.059759	0.294094	0.446053	-0.695305	0.916660	0.023538	0.070086	-0.392769
12993	-1.122581	0.025194	10.040033	0.166731	-0.021055	-0.077036	0.293065	0.444560	-0.697363	0.916005	0.026279	0.068263	-0.394442
12994	-0.991298	-0.231474	9.480771	0.206913	0.004635	-0.076848	0.291783	0.439040	-0.697872	0.915233	0.030038	0.066611	-0.396244
12995	-1.069587	-0.501285	9.421047	0.072133	0.057493	-0.073910	0.290758	0.436603	-0.699931	0.914531	0.031640	0.066959	-0.397680
12996	-1.303310	-0.515306	9.677911	-0.072949	0.060899	-0.089428	0.293891	0.436567	-0.699956	0.913745	0.030706	0.068566	-0.399282
12997	-1.646923	-0.236420	9.822638	-0.123839	0.031545	-0.087823	0.292815	0.441731	-0.697363	0.913077	0.028477	0.070019	-0.400721
12998	-1.750435	0.244811	9.902832	0.010579	0.017094	-0.072382	0.291499	0.443639	-0.696835	0.912427	0.028742	0.070143	-0.402157
12999	-1.793803	0.234705	9.787067	0.134495	-0.026535	-0.032002	0.290720	0.444175	-0.698120	0.912130	0.030876	0.068441	-0.402965
13000	-1.580429	-0.019399	9.929518	0.224694	-0.066574	-0.008392	0.289971	0.437689	-0.700053	0.911968	0.034460	0.065276	-0.403566
13001	-1.517858	-0.000338	9.839155	0.157261	-0.081250	-0.006863	0.287407	0.429592	-0.703393	0.911908	0.036605	0.062381	-0.403972
13002	-1.431423	0.066612	9.668074	0.010052	-0.069490	-0.002087	0.286377	0.428237	-0.705193	0.911941	0.036256	0.060890	-0.404155
13003	-1.407620	0.129050	9.621163	-0.027594	-0.059485	-0.007832	0.283378	0.429466	-0.706976	0.911972	0.035205	0.059890	-0.404328
13004	-1.212262	0.115436	9.747616	0.038107	-0.041115	-0.007521	0.282471	0.428660	-0.707744	0.911897	0.035591	0.058693	-0.404639
13005	-1.209086	-0.048308	9.702142	0.067851	-0.026439	-0.000001	0.279744	0.426117	-0.708756	0.911881	0.036549	0.057512	-0.404758
13006	-1.098244	-0.038559	9.674508	-0.004039	-0.008198	0.008839	0.280788	0.425170	-0.707861	0.911931	0.036451	0.057245	-0.404693
13007	-1.004989	0.122826	9.677642	-0.031098	-0.000942	-0.007925	0.278832	0.425722	-0.708878	0.911894	0.035786	0.057324	-0.404825
13008	-1.055862	0.170456	9.565018	0.046851	0.002768	-0.020460	0.280138	0.425173	-0.708373	0.911651	0.036673	0.056865	-0.405356
13009	-0.939202	-0.023728	9.697804	0.297464	0.017637	-0.032122	0.279389	0.420025	-0.711468	0.911141	0.042109	0.054621	-0.406282
