# Supplementary material for: Identification of Haptic Based Guiding Using Hard Reins
Source: PLoS One. 2015 Jul 22;10(7):e0132020. doi: 10.1371/journal.pone.0132020 (PMC4511788; doi:10.1371/journal.pone.0132020)
Supplement: S1 File — (ZIP) [file pone.0132020.s001.zip › MotionData1/Subject2/T19/sync19.txt]

// Start Time: 0
// Sample rate: 25.0Hz
// Scenario: 4.9
// Firmware Version: 2.6.1
Counter	Acc_X	Acc_Y	Acc_Z	Gyr_X	Gyr_Y	Gyr_Z	Mag_X	Mag_Y	Mag_Z	Quat_w	Quat_x	Quat_y	Quat_z
12442	0.148756	2.229762	9.538404	0.009265	-0.002629	-0.001737	-0.559848	-0.165385	-0.949602	-0.229670	-0.003958	0.108517	0.967192
12443	0.124811	2.222050	9.581054	0.000555	-0.000663	-0.012357	-0.560247	-0.165644	-0.950145	-0.229630	-0.004158	0.108540	0.967198
12444	0.175778	2.210832	9.534561	-0.013691	0.001129	-0.017704	-0.560250	-0.164682	-0.949305	-0.229514	-0.003961	0.108179	0.967267
12445	0.163062	2.244588	9.557987	0.007719	0.007335	-0.009640	-0.559447	-0.166279	-0.947747	-0.229543	-0.004342	0.108306	0.967244
12446	0.143650	2.244235	9.547766	0.004006	0.008082	-0.005221	-0.559848	-0.165522	-0.949741	-0.229681	-0.004334	0.108256	0.967217
12447	0.143714	2.241809	9.552600	0.013163	0.006534	-0.011391	-0.558516	-0.165861	-0.948554	-0.229675	-0.004730	0.108494	0.967190
12448	0.138038	2.287831	9.580963	-0.005313	0.011255	0.007145	-0.558516	-0.165861	-0.948554	-0.230060	-0.004713	0.108251	0.967126
12449	0.148771	2.229763	9.543218	-0.001258	0.006391	-0.010554	-0.558248	-0.166397	-0.949922	-0.230070	-0.005040	0.108215	0.967126
12450	0.163919	2.200910	9.553529	0.011230	0.002853	-0.007003	-0.558779	-0.166945	-0.949934	-0.230162	-0.004967	0.108329	0.967091
12451	0.172947	2.235058	9.558362	0.007629	0.013448	-0.005182	-0.557980	-0.167278	-0.948470	-0.230291	-0.005457	0.108433	0.967046
12452	0.153580	2.234707	9.562585	0.002103	0.006202	-0.001705	-0.558778	-0.167247	-0.949000	-0.230493	-0.005396	0.108355	0.967007
12453	0.149241	2.205497	9.538601	0.005422	0.005966	0.008915	-0.558513	-0.166982	-0.948590	-0.230879	-0.005700	0.108454	0.966902
12454	0.163495	2.225178	9.572589	0.001945	0.013138	0.005409	-0.558512	-0.167269	-0.948329	-0.231234	-0.005757	0.108342	0.966830
12455	0.144032	2.229681	9.576772	0.009247	0.009751	0.000994	-0.557188	-0.165367	-0.946935	-0.231474	-0.006167	0.108497	0.966752
12456	0.153386	2.244413	9.562506	-0.005192	0.006053	0.001807	-0.557980	-0.167604	-0.946459	-0.231745	-0.006062	0.108280	0.966713
12457	0.144165	2.219971	9.557592	0.001934	-0.000155	0.003561	-0.557715	-0.167049	-0.946444	-0.232014	-0.006240	0.108340	0.966640
12458	0.134102	2.239208	9.561953	0.001740	-0.001221	0.010627	-0.557851	-0.165751	-0.947884	-0.232439	-0.006007	0.108292	0.966545
12459	0.139126	2.229589	9.557365	0.001915	0.006024	0.005369	-0.559179	-0.166678	-0.948977	-0.232757	-0.006300	0.108325	0.966463
12460	0.124396	2.239032	9.556842	-0.002132	-0.003331	-0.013266	-0.558112	-0.167537	-0.949286	-0.232715	-0.006060	0.108209	0.966487
12461	0.114579	2.248566	9.578133	-0.005960	-0.016850	-0.007175	-0.556650	-0.166869	-0.949282	-0.232742	-0.005902	0.108196	0.966483
12462	0.158418	2.234795	9.560326	-0.012889	0.001048	-0.014163	-0.557314	-0.167412	-0.949426	-0.232694	-0.005699	0.107852	0.966534
12463	0.146942	2.203030	9.562620	-0.011940	0.001099	-0.015924	-0.556652	-0.166000	-0.950467	-0.232591	-0.005879	0.107639	0.966582
12464	0.167713	2.254383	9.558056	0.006135	-0.002216	-0.019432	-0.556251	-0.166875	-0.949421	-0.232433	-0.005712	0.107677	0.966617
12465	0.144089	2.219967	9.533520	0.000100	-0.008172	0.003504	-0.557316	-0.166583	-0.948860	-0.232685	-0.005726	0.107745	0.966549
12466	0.133908	2.248915	9.561873	0.004053	0.008126	-0.006988	-0.556520	-0.165903	-0.948713	-0.232789	-0.005722	0.107696	0.966529
12467	0.119693	2.234093	9.571177	-0.004860	0.001048	-0.011478	-0.556255	-0.165317	-0.950046	-0.232771	-0.005925	0.107625	0.966540
12468	0.143874	2.234530	9.557474	-0.006754	0.006258	-0.007035	-0.556521	-0.165293	-0.950851	-0.232872	-0.005835	0.107376	0.966544
12469	0.124829	2.219622	9.571445	-0.006691	-0.000767	-0.010612	-0.557852	-0.165306	-0.948948	-0.232868	-0.005992	0.107280	0.966555
12470	0.143986	2.229678	9.562328	-0.012275	0.010525	-0.001720	-0.557323	-0.164471	-0.949197	-0.233081	-0.005948	0.106904	0.966545
12471	0.143868	2.239388	9.586322	0.001153	-0.004474	-0.001775	-0.557719	-0.165244	-0.951779	-0.233239	-0.006051	0.106980	0.966498
12472	0.144359	2.210265	9.557672	-0.013361	-0.010018	0.001682	-0.557191	-0.163720	-0.951467	-0.233474	-0.005597	0.106680	0.966477
12473	0.157006	2.183793	9.558260	-0.017890	-0.001232	0.004374	-0.557857	-0.163431	-0.951180	-0.233760	-0.005659	0.106374	0.966441
12474	0.146521	2.224870	9.567256	-0.021539	0.009318	0.007967	-0.556390	-0.164592	-0.950964	-0.234158	-0.005527	0.105827	0.966406
12475	0.129741	2.214855	9.562003	0.000028	-0.002926	0.007077	-0.557192	-0.163147	-0.951988	-0.234491	-0.005635	0.105878	0.966319
12476	0.144022	2.224822	9.543109	-0.008575	0.011532	-0.005238	-0.557453	-0.165321	-0.948684	-0.234637	-0.005635	0.105569	0.966317
12477	0.158910	2.210529	9.562930	-0.002972	-0.001456	0.018563	-0.558524	-0.163310	-0.949685	-0.235195	-0.005732	0.105560	0.966182
12478	0.168772	2.200998	9.556084	0.001309	0.007230	0.028356	-0.558526	-0.162478	-0.949254	-0.235981	-0.005624	0.105467	0.966001
12479	0.156860	2.191072	9.558200	-0.014946	-0.005353	0.028227	-0.559324	-0.162432	-0.950457	-0.236719	-0.005568	0.105249	0.965845
12480	0.154588	2.186178	9.575017	0.000404	0.006332	0.028350	-0.558923	-0.162986	-0.951153	-0.237501	-0.005438	0.105142	0.965665
12481	0.135429	2.171263	9.552877	0.004911	0.007257	0.028376	-0.558660	-0.162045	-0.949643	-0.238266	-0.005719	0.105249	0.965463
12482	0.145195	2.171443	9.577247	0.001388	0.009072	0.025721	-0.558660	-0.162347	-0.948709	-0.239004	-0.005653	0.105148	0.965292
12483	0.145517	2.156885	9.586995	0.006559	0.005363	0.033671	-0.558926	-0.162487	-0.948441	-0.239867	-0.005893	0.105296	0.965061
12484	0.121178	2.161298	9.581401	0.015906	0.009302	0.021354	-0.560522	-0.162405	-0.950442	-0.240518	-0.005909	0.105473	0.964879
12485	0.125852	2.171093	9.588691	-0.000207	0.007477	0.017753	-0.560524	-0.161832	-0.950963	-0.241079	-0.006192	0.105479	0.964737
12486	0.120874	2.173428	9.562043	0.002100	0.015044	0.000129	-0.561053	-0.162981	-0.949241	-0.241334	-0.006298	0.105359	0.964685
12487	0.159127	2.200824	9.570231	-0.005434	0.014678	0.012471	-0.560387	-0.163289	-0.948719	-0.241809	-0.006706	0.105229	0.964578
12488	0.130344	2.193025	9.615141	0.003493	0.019999	0.016075	-0.559858	-0.162149	-0.950037	-0.242382	-0.006880	0.105115	0.964445
12489	0.150332	2.156972	9.577514	0.003355	0.019866	0.021376	-0.560118	-0.164246	-0.950101	-0.243038	-0.007411	0.105130	0.964274
12490	0.144247	2.215117	9.552817	0.015195	0.020096	0.016109	-0.559323	-0.163014	-0.949532	-0.243610	-0.007644	0.105242	0.964116
12491	0.094808	2.262768	9.546127	0.023349	0.021983	0.014388	-0.558522	-0.163373	-0.953058	-0.244133	-0.008329	0.105636	0.963935
12492	-0.033061	2.112374	9.543338	0.020530	0.027867	-0.081030	-0.557852	-0.165092	-0.952177	-0.242848	-0.008942	0.105796	0.964236
12493	-0.043757	2.405900	9.545609	0.016910	0.039237	-0.146400	-0.555725	-0.164607	-0.950973	-0.240305	-0.010280	0.105955	0.964843
12494	-0.033307	2.381825	9.632766	0.086287	0.041513	-0.250492	-0.554681	-0.157512	-0.949409	-0.235767	-0.011832	0.107282	0.965797
12495	-0.084286	2.257095	9.584002	-0.004013	0.035038	-0.307381	-0.550550	-0.159733	-0.948450	-0.230102	-0.013348	0.107013	0.967173
12496	0.139471	2.448060	9.512401	-0.011075	0.046639	-0.310920	-0.545765	-0.157456	-0.948567	-0.224416	-0.014672	0.106412	0.968555
12497	0.125679	2.695437	9.777295	-0.042595	-0.029263	-0.020656	-0.542306	-0.157266	-0.948061	-0.224168	-0.014151	0.105784	0.968689
12498	-0.116995	2.331762	9.673903	-0.194386	-0.074983	0.265088	-0.543612	-0.165296	-0.951405	-0.229415	-0.011072	0.102338	0.967870
12499	-0.247195	2.008946	9.378681	-0.194273	-0.113163	0.154383	-0.547612	-0.162310	-0.955307	-0.232416	-0.007877	0.099199	0.967512
12500	-0.356331	2.293428	9.613893	0.224154	-0.022342	-0.031142	-0.549733	-0.165407	-0.952685	-0.231956	-0.008357	0.103546	0.967163
12501	-0.266663	2.537801	9.624429	-0.049182	-0.023818	-0.244218	-0.549473	-0.163640	-0.950475	-0.227388	-0.008408	0.102743	0.968332
12502	-0.386641	2.336560	9.497098	0.035512	-0.026591	-0.247468	-0.545213	-0.164014	-0.950671	-0.222762	-0.008371	0.103420	0.969336
12503	-0.309581	2.600119	9.473404	0.064730	0.009368	-0.324973	-0.541475	-0.168070	-0.948822	-0.216663	-0.009781	0.104666	0.970570
12504	-0.360541	2.453529	9.292417	0.111256	0.019162	-0.345961	-0.534142	-0.172438	-0.949181	-0.210191	-0.011168	0.106582	0.971769
12505	-0.364779	2.434040	9.362238	0.115400	0.008036	-0.469790	-0.526275	-0.177563	-0.947684	-0.201237	-0.013107	0.108774	0.973396
12506	-0.493588	2.358898	9.536975	0.094927	-0.044211	-0.521438	-0.521344	-0.179905	-0.948355	-0.191189	-0.013572	0.110565	0.975212
12507	-0.472576	2.538922	9.654207	0.065713	-0.067940	-0.578277	-0.514681	-0.182869	-0.948123	-0.179921	-0.014102	0.112023	0.977180
12508	-0.413990	2.520568	9.672994	0.043526	-0.091789	-0.628020	-0.507222	-0.185026	-0.947200	-0.167654	-0.013682	0.112922	0.979262
12509	-0.281734	2.445286	9.639107	0.004237	-0.076779	-0.636913	-0.498429	-0.188383	-0.944173	-0.155183	-0.013972	0.113146	0.981285
12510	-0.091756	2.380754	9.534698	0.002055	-0.070012	-0.587405	-0.489103	-0.192002	-0.942510	-0.143724	-0.013746	0.113133	0.983034
12511	-0.048154	2.374258	9.487944	0.008264	-0.087644	-0.519433	-0.484055	-0.188513	-0.946771	-0.133496	-0.013552	0.113451	0.984441
12512	-0.085717	2.322606	9.544950	0.001677	-0.106451	-0.444418	-0.477659	-0.191029	-0.947464	-0.124739	-0.012285	0.113541	0.985595
12513	0.032714	2.489841	9.735073	-0.025689	-0.068861	-0.391256	-0.473402	-0.190266	-0.948298	-0.117068	-0.012065	0.113151	0.986583
12514	0.009233	2.411710	9.479795	-0.051560	-0.068739	-0.297609	-0.470609	-0.189772	-0.948180	-0.111289	-0.011079	0.112115	0.987381
12515	0.030696	2.259137	9.173500	0.024935	-0.072401	-0.195715	-0.468082	-0.189272	-0.948058	-0.107453	-0.010437	0.112768	0.987739
12516	-0.220002	2.227911	9.397120	0.074004	-0.058063	-0.076067	-0.467416	-0.189607	-0.946324	-0.106042	-0.009439	0.114230	0.987733
12517	-0.415691	2.355466	9.626045	0.056553	-0.049617	-0.028296	-0.467542	-0.192317	-0.944252	-0.105554	-0.008938	0.115483	0.987645
12518	-0.520417	2.489493	9.539981	0.030559	-0.070057	-0.001966	-0.470328	-0.195069	-0.943769	-0.105583	-0.007442	0.116126	0.987579
12519	-0.603951	2.519516	9.368697	0.006608	-0.038920	0.024702	-0.472190	-0.195573	-0.944438	-0.106171	-0.006948	0.116384	0.987489
12520	-0.639763	2.603819	9.304379	0.039008	-0.028859	0.060237	-0.474847	-0.196893	-0.945393	-0.107523	-0.006138	0.117115	0.987261
12521	-0.704786	2.714308	9.364133	0.077151	-0.067059	0.107861	-0.476974	-0.198180	-0.942174	-0.109672	-0.005080	0.118857	0.986823
12522	-0.797852	2.751451	9.288786	0.084340	-0.082018	0.139635	-0.480828	-0.200092	-0.940573	-0.112458	-0.003131	0.120606	0.986305
12523	-0.980141	2.660758	9.312760	0.083845	-0.099319	0.155479	-0.486143	-0.203092	-0.938989	-0.115456	-0.001388	0.122570	0.985720
12524	-1.342632	2.867805	9.405987	0.103058	-0.108723	0.074213	-0.492253	-0.207507	-0.936094	-0.116882	0.000884	0.124745	0.985280
12525	-1.162952	2.943952	9.998248	0.072233	-0.068711	-0.114877	-0.494374	-0.210262	-0.936158	-0.114612	0.001295	0.126418	0.985333
12526	-0.422644	3.773031	10.240973	-0.089396	0.048093	-0.144898	-0.491313	-0.210347	-0.935522	-0.112108	0.000371	0.124440	0.985873
12527	-0.054062	2.866889	9.195199	-0.348535	0.144992	-0.125660	-0.488661	-0.206316	-0.942704	-0.110155	-0.002520	0.117371	0.986957
12528	0.884789	2.631428	8.797328	-0.183123	0.236652	-0.034565	-0.482291	-0.199755	-0.947690	-0.110269	-0.006686	0.113121	0.987421
12529	0.889851	2.393641	8.897966	-0.094656	0.379606	0.183233	-0.476308	-0.197422	-0.951460	-0.114942	-0.013974	0.110597	0.987097
12530	0.350706	2.466402	8.989191	0.072149	0.359290	0.269495	-0.470583	-0.197795	-0.953156	-0.121266	-0.020454	0.111161	0.986164
12531	0.332297	2.925033	10.660480	0.056229	0.329391	0.180790	-0.467384	-0.200054	-0.949625	-0.125734	-0.027037	0.111737	0.985381
12532	0.697616	2.589392	10.650151	-0.022772	0.143329	0.343725	-0.465787	-0.199779	-0.950983	-0.133070	-0.028852	0.111010	0.984447
12533	0.588413	1.577481	9.580886	0.077025	-0.005441	0.495239	-0.473765	-0.202115	-0.951235	-0.142962	-0.028096	0.113002	0.982854
12534	0.721003	1.691520	9.314503	0.333095	-0.010039	0.409345	-0.481598	-0.209063	-0.946244	-0.151022	-0.027739	0.119704	0.980864
12535	0.695317	2.414460	9.585073	0.299901	0.036713	0.377683	-0.487562	-0.218345	-0.939192	-0.158551	-0.028607	0.125847	0.978880
12536	0.561901	2.620770	9.312240	0.241601	0.044401	0.405867	-0.494738	-0.222383	-0.933306	-0.166691	-0.029028	0.130567	0.976895
12537	0.349738	2.672741	9.218683	0.239439	0.045794	0.420061	-0.500843	-0.228791	-0.929127	-0.175076	-0.029701	0.135509	0.974733
12538	0.148573	2.686091	9.294250	0.099143	0.088853	0.356285	-0.506687	-0.233243	-0.924887	-0.182421	-0.030618	0.137247	0.973113
12539	0.108172	2.784895	9.402988	0.048212	0.078985	0.306556	-0.509881	-0.233186	-0.924174	-0.188779	-0.031530	0.138258	0.971727
12540	0.188771	2.997545	9.411079	0.030979	0.053011	0.272714	-0.513072	-0.234250	-0.923497	-0.194425	-0.031725	0.138741	0.970538
12541	0.151765	3.026000	9.383251	-0.032121	0.041652	0.207029	-0.516934	-0.233620	-0.922624	-0.198788	-0.031843	0.138275	0.969716
12542	-0.165275	3.141630	9.478561	-0.066377	0.052701	0.143401	-0.518533	-0.232859	-0.923659	-0.201977	-0.032006	0.136782	0.969263
12543	-0.353217	3.293550	9.245384	-0.081702	0.069958	-0.020935	-0.517474	-0.230575	-0.926430	-0.202025	-0.033108	0.135111	0.969451
12544	-0.266538	3.528133	9.015197	-0.029776	0.066390	-0.146357	-0.513483	-0.229916	-0.928612	-0.199612	-0.034472	0.134082	0.970046
12545	0.046232	3.737695	8.854719	-0.014405	0.085981	-0.213447	-0.508824	-0.230006	-0.929343	-0.195922	-0.036681	0.133581	0.970786
12546	0.006830	3.756391	8.773936	-0.003654	0.127572	-0.237892	-0.503500	-0.229900	-0.933176	-0.191873	-0.039582	0.132748	0.971595
12547	-0.172284	3.855086	8.697891	0.000211	0.166679	-0.308319	-0.494585	-0.229091	-0.934601	-0.186539	-0.043667	0.132213	0.972531
12548	-0.940938	4.030500	8.894431	0.024173	0.176321	-0.260285	-0.485405	-0.228043	-0.934404	-0.182151	-0.047679	0.131709	0.973242
12549	-1.307176	3.421838	8.786688	0.281499	0.011807	-0.352367	-0.474739	-0.235125	-0.929901	-0.175263	-0.049955	0.137202	0.973634
12550	-1.131355	2.837567	8.589483	0.601707	-0.031739	-0.351651	-0.469115	-0.248163	-0.917441	-0.167949	-0.052212	0.148578	0.973135
12551	-1.300128	2.662231	9.288488	0.279529	0.087556	-0.467685	-0.461107	-0.256480	-0.911463	-0.159009	-0.056378	0.153578	0.973628
12552	-0.666378	2.462698	10.727198	0.326714	0.033709	-0.428263	-0.451639	-0.263748	-0.903716	-0.150632	-0.059190	0.159254	0.973881
12553	-1.058854	2.829490	11.542823	0.194923	-0.007646	-0.490775	-0.441772	-0.270860	-0.897048	-0.141011	-0.061309	0.162718	0.974618
12554	-1.262116	2.835361	10.140448	-0.038401	0.082874	-0.529749	-0.431388	-0.271943	-0.896933	-0.131230	-0.064340	0.160990	0.976075
12555	-1.140694	2.405361	9.040171	-0.117984	0.155049	-0.600246	-0.418354	-0.268672	-0.899675	-0.120355	-0.069119	0.157642	0.977694
12556	-0.902217	2.317420	8.797817	0.020147	0.123905	-0.587677	-0.403457	-0.265771	-0.900429	-0.109459	-0.073245	0.156825	0.978805
12557	-1.067830	2.736881	9.651299	0.010071	0.059175	-0.561602	-0.390417	-0.264960	-0.899880	-0.098836	-0.076301	0.156139	0.979811
12558	-1.250582	2.677742	9.727977	-0.129632	-0.019065	-0.466136	-0.380847	-0.260652	-0.901605	-0.090077	-0.076933	0.152827	0.981128
12559	-1.158476	2.363799	9.285459	-0.117715	-0.083282	-0.382518	-0.373002	-0.257916	-0.906462	-0.082704	-0.076356	0.150087	0.982244
12560	-1.208474	2.554654	9.239157	-0.004950	-0.064269	-0.321921	-0.368085	-0.255028	-0.908853	-0.076436	-0.075863	0.149508	0.982878
12561	-1.435905	2.671909	9.327576	-0.019315	-0.056343	-0.288278	-0.365831	-0.252242	-0.910273	-0.070838	-0.075682	0.148746	0.983427
12562	-1.629988	2.663519	9.206145	-0.019116	0.000472	-0.285215	-0.359720	-0.248589	-0.910496	-0.065501	-0.076327	0.147839	0.983884
12563	-1.722328	2.652118	9.054160	0.002432	0.013809	-0.314213	-0.355205	-0.245184	-0.910574	-0.059561	-0.077642	0.147327	0.984235
12564	-1.707063	2.829578	8.870354	0.017267	0.035631	-0.292815	-0.349346	-0.246637	-0.908127	-0.054118	-0.079043	0.147071	0.984476
12565	-1.795375	2.898381	8.965814	-0.046157	0.079751	-0.336921	-0.341908	-0.241598	-0.908995	-0.047996	-0.081685	0.145474	0.984815
12566	-2.185396	2.813656	9.240925	-0.067631	0.079566	-0.409402	-0.335132	-0.237698	-0.908409	-0.040520	-0.084194	0.143294	0.985259
12567	-2.874970	2.403049	9.290260	0.003266	0.016969	-1.019427	-0.321574	-0.231792	-0.910399	-0.020669	-0.087632	0.141497	0.985836
12568	-2.466626	3.099871	9.475657	-0.055331	-0.059228	-0.761186	-0.304826	-0.224892	-0.909968	-0.005845	-0.088410	0.138980	0.986324
12569	-2.272585	2.826649	9.339248	0.088821	-0.109016	-0.639962	-0.294459	-0.220675	-0.908469	0.007040	-0.088274	0.139496	0.986255
12570	-2.317641	2.811290	9.554617	0.046718	-0.204519	-0.495711	-0.289941	-0.218239	-0.909118	0.017216	-0.085439	0.139401	0.986393
12571	-1.485210	2.804502	9.132498	0.023211	-0.214839	-0.695825	-0.281171	-0.212994	-0.914174	0.031379	-0.083351	0.138470	0.986354
12572	-1.547050	2.635895	9.204084	-0.133261	-0.201887	-0.697982	-0.274937	-0.205809	-0.915634	0.045225	-0.081208	0.134428	0.986554
12573	-1.563454	2.388014	9.349874	-0.195425	-0.162797	-0.789861	-0.266584	-0.194521	-0.920762	0.060715	-0.080486	0.128993	0.986507
12574	-1.903770	2.571185	9.407855	-0.227499	-0.158919	-0.598910	-0.259690	-0.185187	-0.924857	0.072313	-0.079003	0.123223	0.986583
12575	-1.481538	2.243822	9.055000	-0.030228	-0.120442	-0.361182	-0.253323	-0.177975	-0.927666	0.079473	-0.077745	0.121745	0.986315
12576	-1.723723	2.421446	8.689984	0.373965	-0.130493	0.613447	-0.258502	-0.181831	-0.925572	0.068009	-0.072917	0.129737	0.986522
12577	-1.818869	2.927129	9.381297	0.341097	-0.119254	0.292478	-0.267521	-0.193337	-0.916399	0.062833	-0.069516	0.136630	0.986180
12578	-2.484382	2.769413	9.439092	0.114578	-0.190130	0.203058	-0.276282	-0.201672	-0.911172	0.059261	-0.064901	0.138815	0.986411
12579	-2.365877	2.849205	9.100324	0.029573	-0.248215	0.006133	-0.284786	-0.206661	-0.905301	0.059665	-0.060179	0.139036	0.986655
12580	-2.681019	2.799756	8.754038	0.142851	-0.290461	-0.333189	-0.284640	-0.211156	-0.905177	0.066971	-0.055036	0.140983	0.986210
12581	-2.051566	2.641293	9.092280	0.142995	-0.362875	0.187815	-0.286772	-0.210263	-0.905259	0.064254	-0.047447	0.143456	0.986428
12582	-2.366424	2.849177	8.926998	0.010820	-0.387190	0.010494	-0.296474	-0.214523	-0.905553	0.064923	-0.039597	0.143055	0.986789
12583	-2.021884	3.025318	8.640174	0.184345	-0.407863	-0.459501	-0.300075	-0.212244	-0.903416	0.075119	-0.032979	0.145746	0.985915
12584	-1.747888	3.263409	9.426673	0.200281	-0.372130	-0.243596	-0.307386	-0.215514	-0.900335	0.080890	-0.025884	0.148841	0.985207
12585	-1.152050	4.075321	9.855252	-0.051245	-0.316184	-0.288405	-0.314850	-0.211992	-0.899596	0.087310	-0.020970	0.147167	0.985027
12586	-1.460909	3.851140	8.860572	-0.162969	-0.213939	0.210620	-0.322982	-0.206315	-0.906601	0.083479	-0.016256	0.143536	0.985984
12587	-2.950568	2.819134	8.699886	0.238607	-0.134586	-0.420240	-0.328830	-0.208583	-0.911999	0.092064	-0.014878	0.147925	0.984592
12588	-0.489521	3.378668	11.127694	0.295479	0.123226	-1.540047	-0.305148	-0.205731	-0.913260	0.121806	-0.021145	0.153303	0.980415
12589	1.735301	5.691048	10.451588	-0.433604	0.156682	-0.116667	-0.289986	-0.201368	-0.923003	0.123239	-0.025956	0.145225	0.981350
12590	0.103610	1.709313	8.070231	-0.074277	-0.025228	0.162361	-0.288792	-0.199236	-0.931577	0.119848	-0.025014	0.143653	0.982026
12591	0.222018	1.643602	9.082918	0.191860	-0.024272	0.000484	-0.285729	-0.199881	-0.930959	0.119810	-0.024315	0.147383	0.981495
12592	0.153767	2.397466	10.649353	0.027303	-0.030443	0.123646	-0.287842	-0.205801	-0.927619	0.117245	-0.023128	0.147770	0.981775
12593	0.603909	2.500188	9.574400	-0.039632	-0.199789	-0.026250	-0.289980	-0.202243	-0.933817	0.118128	-0.019503	0.146471	0.981943
12594	0.762390	2.823491	9.620152	0.186951	-0.237343	0.311889	-0.304863	-0.209747	-0.934289	0.112524	-0.013327	0.149562	0.982238
12595	0.424287	2.370687	9.430256	-0.040240	-0.161794	0.341816	-0.315763	-0.214272	-0.934039	0.106066	-0.009233	0.148420	0.983177
12596	0.208522	2.347333	9.255318	-0.039941	-0.094271	0.343186	-0.318425	-0.214233	-0.933063	0.099352	-0.006284	0.147357	0.984061
12597	-0.041749	2.517578	9.352264	0.009420	-0.081751	0.248870	-0.326272	-0.215725	-0.933559	0.094477	-0.003891	0.147302	0.984561
12598	0.015988	2.795363	9.438594	0.047343	-0.088475	0.174657	-0.331586	-0.218999	-0.932254	0.091063	-0.001382	0.147942	0.984794
12599	0.228250	3.046785	9.178434	0.013608	-0.033433	0.166896	-0.339307	-0.217909	-0.935366	0.087653	-0.000131	0.148048	0.985088
12600	0.160191	3.055259	9.166654	-0.017624	0.031117	0.134515	-0.339299	-0.220579	-0.935182	0.084670	-0.000213	0.147618	0.985414
12601	0.105422	3.127088	9.159617	0.027277	0.075561	0.078368	-0.338635	-0.220311	-0.935316	0.082676	-0.001313	0.148197	0.985495
12602	-0.164222	3.301839	9.289635	-0.022333	0.105970	0.053702	-0.337705	-0.219768	-0.935444	0.081061	-0.003115	0.147797	0.985685
12603	-0.496978	3.317633	9.149323	-0.077002	0.101202	0.011140	-0.334912	-0.218987	-0.935586	0.080309	-0.005088	0.146393	0.985948
12604	-0.588442	4.012565	8.366201	0.162905	0.096469	-0.075652	-0.330926	-0.217164	-0.933417	0.081289	-0.006787	0.149616	0.985374
12605	-0.773697	3.785853	8.126335	0.564967	0.178330	-0.085305	-0.326507	-0.227298	-0.924085	0.082280	-0.009540	0.161068	0.983461
12606	-2.526750	3.423963	8.600011	0.441344	0.319331	-0.080865	-0.319691	-0.238722	-0.909834	0.082675	-0.015189	0.170115	0.981833
12607	-2.396341	2.678734	9.119931	0.367799	0.266975	-0.504915	-0.307962	-0.245694	-0.898868	0.091582	-0.021586	0.177661	0.979583
12608	-1.442078	3.604027	10.191710	0.573058	0.106220	-0.473747	-0.293835	-0.253703	-0.887963	0.100476	-0.024130	0.188726	0.976578
12609	-1.350892	3.596018	10.623025	0.185897	0.037551	-0.345471	-0.285026	-0.263223	-0.879202	0.106976	-0.025870	0.192276	0.975150
12610	-1.377127	3.146339	9.450968	0.079765	0.082398	-0.471003	-0.276774	-0.263715	-0.878235	0.115644	-0.028946	0.193623	0.973806
12611	-0.985119	3.024779	9.268942	0.035811	0.152163	-0.430104	-0.266806	-0.259209	-0.876723	0.123259	-0.033578	0.194373	0.972573
12612	-0.916552	3.125558	9.364161	0.047073	0.128131	-0.317082	-0.256567	-0.256705	-0.873795	0.128715	-0.037019	0.195255	0.971564
12613	-1.117782	3.250560	9.357043	0.012962	0.057411	-0.130177	-0.251113	-0.256006	-0.873027	0.130840	-0.038678	0.195467	0.971173
12614	-1.291757	3.186691	9.113888	-0.082239	0.026863	-0.006853	-0.247658	-0.253774	-0.875961	0.130566	-0.039274	0.193803	0.971520
12615	-1.619686	3.090917	9.029929	-0.026859	0.020915	0.143654	-0.247125	-0.253743	-0.877854	0.127485	-0.039271	0.193324	0.972024
12616	-1.808279	3.330251	9.142690	-0.077184	-0.033435	0.130800	-0.249388	-0.253490	-0.880516	0.124774	-0.038144	0.191708	0.972741
12617	-2.370648	3.383191	9.428323	-0.113287	-0.041928	0.065325	-0.251787	-0.251674	-0.883936	0.123398	-0.037492	0.189311	0.973411
12618	-2.567925	3.301927	9.369927	-0.195081	-0.074472	0.022473	-0.254720	-0.249540	-0.888417	0.122860	-0.036270	0.185213	0.974313
12619	-2.675062	3.013497	8.921103	-0.230542	-0.102672	-0.000759	-0.256589	-0.247193	-0.891017	0.122919	-0.035069	0.180314	0.975268
12620	-2.489384	2.873603	8.513842	-0.138056	-0.133157	-0.030748	-0.259534	-0.241122	-0.895912	0.123665	-0.032756	0.177139	0.975836
12621	-2.474380	2.876320	8.677961	-0.061237	-0.207286	0.045042	-0.263265	-0.238806	-0.901457	0.123323	-0.029028	0.175301	0.976329
12622	-2.500757	2.769053	8.856083	-0.063543	-0.278482	0.118848	-0.268588	-0.238611	-0.904625	0.121704	-0.023165	0.173304	0.977045
12623	-2.395983	2.620454	8.865233	-0.087596	-0.322560	0.203345	-0.279498	-0.238967	-0.908824	0.118662	-0.016795	0.170720	0.978004
12624	-2.340511	2.747683	8.817835	-0.016064	-0.310765	0.290268	-0.293066	-0.241291	-0.910090	0.113802	-0.009598	0.169623	0.978869
12625	-2.064215	3.524656	9.133369	0.082336	-0.191972	0.195756	-0.303973	-0.243281	-0.910297	0.110507	-0.005502	0.170674	0.979096
12626	-1.927448	4.153468	9.604606	0.033041	-0.025778	0.147089	-0.308889	-0.246492	-0.906029	0.107486	-0.004256	0.171141	0.979357
12627	-1.465589	4.234692	9.801102	-0.169359	0.179613	0.043338	-0.308887	-0.246717	-0.908463	0.105883	-0.008551	0.168120	0.980026
12628	-1.126395	3.726212	9.634816	-0.255003	0.467128	-0.034708	-0.303442	-0.242872	-0.910290	0.104712	-0.018197	0.163959	0.980725
12629	1.035519	2.818627	8.598348	-0.577513	0.617150	-0.095289	-0.286829	-0.234267	-0.916813	0.104181	-0.032300	0.153785	0.982066
12630	1.794317	4.240378	9.231928	0.032125	0.399542	0.286912	-0.277258	-0.230379	-0.918552	0.097096	-0.039033	0.155295	0.982310
12631	0.288416	3.873341	10.430530	-0.039826	0.024853	1.029001	-0.284431	-0.234989	-0.918347	0.076571	-0.036670	0.155322	0.984209
12632	0.368730	3.670850	10.027729	0.179035	-0.174311	0.887845	-0.305701	-0.243234	-0.916747	0.059524	-0.030033	0.159076	0.985013
12633	0.287707	3.936296	9.070045	0.061610	-0.124324	0.982423	-0.328297	-0.253172	-0.913433	0.040397	-0.024521	0.160748	0.985864
12634	0.108423	3.124650	8.560370	0.032023	-0.022828	0.965383	-0.352756	-0.263089	-0.909154	0.021223	-0.020762	0.161679	0.986397
12635	0.138037	3.200508	9.208205	0.066967	-0.004497	0.668534	-0.367912	-0.268675	-0.907270	0.007872	-0.018544	0.163323	0.986367
12636	-0.132616	3.418931	9.294535	-0.085423	-0.012518	0.508919	-0.376303	-0.266202	-0.908846	-0.002386	-0.016467	0.161694	0.986701
12637	-0.095947	3.506972	9.184271	-0.216240	0.029408	0.494622	-0.383753	-0.266968	-0.910807	-0.012521	-0.015461	0.157661	0.987293
12638	-0.368117	3.254402	8.884164	-0.307371	0.065326	0.376177	-0.392285	-0.261593	-0.916468	-0.020474	-0.015306	0.151565	0.988117
12639	0.017402	3.591518	8.777911	-0.250384	0.034034	0.223998	-0.397886	-0.256988	-0.922053	-0.025295	-0.015203	0.146787	0.988728
12640	-0.081891	3.837319	8.816338	-0.131793	-0.014830	0.155110	-0.400552	-0.255154	-0.926008	-0.028589	-0.014208	0.144116	0.989046
12641	-0.374283	3.798031	8.831733	-0.115341	-0.019690	0.212661	-0.404423	-0.250905	-0.930007	-0.032989	-0.013139	0.142098	0.989215
12642	-0.362995	3.492390	8.940295	-0.184137	0.055277	0.105959	-0.406029	-0.247126	-0.934182	-0.035524	-0.013631	0.138327	0.989655
12643	-0.355135	3.783796	8.666340	-0.139472	0.163129	0.002460	-0.403906	-0.244867	-0.936965	-0.036282	-0.016762	0.135707	0.989943
12644	-0.698819	4.563935	7.593210	-0.028786	0.248016	-0.014262	-0.398317	-0.244393	-0.938767	-0.036917	-0.021512	0.134834	0.989947
12645	-0.699197	4.462059	8.364226	0.351804	0.243281	0.020482	-0.391921	-0.247440	-0.934625	-0.038051	-0.026572	0.142028	0.988774
12646	-1.964329	3.184233	9.451920	0.817709	0.090268	0.072545	-0.388562	-0.259702	-0.923192	-0.039545	-0.028590	0.158034	0.986227
12647	-2.984431	2.609867	9.699355	0.518239	0.020974	-0.250400	-0.384254	-0.277953	-0.908457	-0.034568	-0.030384	0.168446	0.984636
12648	-1.838781	2.623444	10.365057	0.266956	-0.148844	-0.512462	-0.375717	-0.284855	-0.903519	-0.024047	-0.029177	0.173370	0.984131
12649	0.106106	2.802121	11.925393	0.531842	-0.182629	-0.738644	-0.371020	-0.299899	-0.888281	-0.008745	-0.028583	0.183692	0.982529
12650	-0.157850	3.962306	10.108062	0.092774	0.006652	-0.706930	-0.357035	-0.304124	-0.883185	0.004938	-0.031139	0.184975	0.982237
12651	0.051291	2.868758	8.803660	-0.177497	0.133413	-0.533656	-0.339356	-0.296303	-0.887184	0.014626	-0.035885	0.181336	0.982657
12652	0.093396	2.267553	9.129626	-0.079152	0.112495	-0.445066	-0.327395	-0.290317	-0.891040	0.022668	-0.039551	0.179369	0.982725
12653	-0.538765	2.489196	9.866780	-0.056229	0.032918	-0.240284	-0.317813	-0.290211	-0.893035	0.027027	-0.041166	0.178159	0.982769
12654	-0.940040	2.795048	9.813646	-0.141215	-0.030042	-0.169267	-0.313833	-0.285412	-0.898320	0.030108	-0.041075	0.175108	0.983231
12655	-0.662565	2.554873	9.448471	-0.191664	-0.057822	-0.069744	-0.312519	-0.279151	-0.903528	0.031321	-0.040359	0.171243	0.983903
12656	-0.790638	2.853519	9.148627	-0.158344	0.014378	0.077603	-0.312387	-0.278230	-0.907140	0.029381	-0.040298	0.168079	0.984511
12657	-1.501016	2.957122	8.928669	-0.142830	0.055405	0.111666	-0.313595	-0.274503	-0.909433	0.026678	-0.041170	0.165360	0.985012
12658	-2.156229	2.721883	8.688889	-0.122318	0.023546	0.182412	-0.315198	-0.272461	-0.911237	0.022671	-0.040919	0.162993	0.985518
12659	-2.273911	2.777998	8.612642	-0.011549	-0.097531	0.226214	-0.319054	-0.273162	-0.913507	0.018331	-0.038431	0.162862	0.985730
12660	-2.289282	3.107882	8.898529	0.005565	-0.183040	0.310575	-0.326897	-0.276687	-0.910967	0.012574	-0.033631	0.163021	0.985969
12661	-2.330661	3.243071	8.927531	-0.053542	-0.266372	0.352295	-0.339268	-0.278640	-0.911291	0.006285	-0.027512	0.162098	0.986371
12662	-2.177953	3.066175	8.589342	-0.074273	-0.270978	0.387546	-0.353109	-0.278268	-0.913681	-0.000754	-0.020739	0.160685	0.986788
12663	-2.315247	2.845175	8.225738	0.005885	-0.253539	0.356130	-0.367607	-0.280694	-0.915748	-0.007120	-0.014974	0.160925	0.986827
12664	-2.272081	3.749069	9.187881	0.325624	-0.127786	0.128007	-0.381835	-0.285522	-0.911154	-0.009371	-0.011906	0.167283	0.985792
12665	-2.119432	5.703672	10.785736	0.416448	0.185325	-0.059051	-0.381800	-0.298543	-0.899977	-0.008855	-0.016336	0.175503	0.984304
12666	-0.115557	3.526041	9.234074	-0.403335	0.235365	-0.418782	-0.371414	-0.299854	-0.902161	-0.001797	-0.022182	0.167252	0.985663
12667	2.501088	4.156184	9.966740	-0.068377	0.428236	-0.329592	-0.358124	-0.293002	-0.908432	0.003075	-0.032068	0.165811	0.985631
12668	1.323523	3.991493	8.983467	-0.171572	0.501364	0.520441	-0.349069	-0.294622	-0.908050	-0.009188	-0.040051	0.162658	0.985826
12669	-0.251123	2.035543	9.070257	-0.087971	0.207548	0.308837	-0.346411	-0.293032	-0.912748	-0.016209	-0.043340	0.161204	0.985836
12670	0.348466	3.716605	10.038797	0.502740	0.042072	0.733765	-0.355702	-0.302417	-0.904043	-0.030605	-0.041778	0.171599	0.983805
12671	0.137925	3.744288	9.538681	0.050673	0.025549	0.742907	-0.372446	-0.311757	-0.895925	-0.045458	-0.039863	0.173284	0.983014
12672	0.781800	3.634499	8.613293	-0.026292	0.046404	0.664886	-0.386678	-0.314231	-0.896109	-0.058928	-0.038254	0.173131	0.982390
12673	0.064661	3.221014	9.123959	0.035989	0.074661	0.764441	-0.402367	-0.319532	-0.893940	-0.074378	-0.037115	0.174430	0.981155
12674	-0.160368	3.331025	9.159551	0.046875	0.087676	0.493190	-0.414597	-0.324508	-0.890992	-0.084541	-0.036989	0.175472	0.980150
12675	0.130263	3.831500	9.198393	-0.057340	0.084477	0.551991	-0.422313	-0.325595	-0.890937	-0.095909	-0.036562	0.174727	0.979252
12676	-0.109069	3.751872	8.878732	-0.093659	0.099754	0.567952	-0.431767	-0.323460	-0.895074	-0.107659	-0.036152	0.173003	0.978352
12677	-0.461538	4.005183	8.601229	-0.141266	0.115950	0.399120	-0.438426	-0.321578	-0.897094	-0.116184	-0.036673	0.170435	0.977808
12678	-1.038711	4.052987	8.770908	-0.116296	0.128930	0.241152	-0.440299	-0.318109	-0.899657	-0.121643	-0.037903	0.167937	0.977529
12679	-1.274033	3.961341	8.877510	-0.169087	0.084064	-0.048342	-0.441897	-0.317439	-0.902853	-0.121318	-0.039300	0.164591	0.978083
12680	-0.860384	4.109631	8.812058	-0.168577	0.008338	-0.148821	-0.435523	-0.312133	-0.908150	-0.118792	-0.039348	0.161058	0.978979
12681	-0.934367	4.540291	8.057944	-0.072882	-0.054478	-0.237314	-0.432203	-0.309365	-0.909852	-0.114234	-0.038924	0.159850	0.979736
12682	-1.100551	5.192585	7.133242	0.010940	0.053240	-0.322970	-0.426078	-0.309976	-0.913852	-0.108298	-0.040831	0.159590	0.980375
12683	-1.343589	3.804723	8.883779	0.229348	-0.005326	-0.324359	-0.416751	-0.313853	-0.913141	-0.101932	-0.042384	0.164200	0.980231
12684	-1.714390	2.482496	10.495105	0.687692	-0.137630	-0.426224	-0.411128	-0.326264	-0.903627	-0.092767	-0.042290	0.177479	0.978829
12685	-0.932803	4.120636	10.504323	0.282661	-0.141850	-0.463124	-0.403644	-0.337607	-0.893561	-0.083136	-0.041847	0.183164	0.978667
12686	0.461852	3.303685	11.104497	0.277392	0.041557	-0.471095	-0.394305	-0.346231	-0.887743	-0.074063	-0.044650	0.188018	0.978351
12687	-0.849078	2.867188	10.680028	-0.056656	0.035707	-0.496618	-0.383119	-0.348475	-0.886731	-0.064716	-0.047242	0.186580	0.979167
12688	-0.859325	2.701805	9.460582	-0.105466	0.083559	-0.544167	-0.368757	-0.344195	-0.892018	-0.054700	-0.050576	0.183779	0.980140
12689	-0.783448	2.305085	9.494788	-0.264511	0.128418	-0.578859	-0.352932	-0.339000	-0.902012	-0.044282	-0.055031	0.177918	0.981507
12690	-0.730374	2.359398	8.995338	-0.237104	0.045984	-0.472329	-0.339250	-0.329332	-0.909141	-0.035670	-0.057213	0.172589	0.982684
12691	-0.275939	2.532706	8.957427	-0.118096	-0.069929	-0.129780	-0.333535	-0.326743	-0.911551	-0.033215	-0.056261	0.170157	0.983249
12692	-0.415204	2.493784	9.119534	-0.176902	-0.102258	0.078500	-0.334880	-0.321238	-0.917830	-0.034844	-0.053679	0.166727	0.983924
12693	-1.112266	2.449579	9.112921	-0.084893	-0.111870	0.137231	-0.341804	-0.319605	-0.920934	-0.037467	-0.050993	0.165209	0.984227
12694	-1.854939	2.542935	9.344576	-0.074597	-0.065367	0.164237	-0.347653	-0.321837	-0.921746	-0.040790	-0.048921	0.163849	0.984427
12695	-1.898515	2.767886	9.245259	-0.085720	-0.121744	0.031232	-0.349784	-0.320746	-0.924383	-0.041284	-0.046451	0.162172	0.984804
12696	-1.747629	3.205124	9.140680	-0.031909	-0.181528	0.094623	-0.354048	-0.318912	-0.926702	-0.042821	-0.042357	0.161672	0.985005
12697	-1.815345	3.300980	9.022340	-0.116474	-0.176909	0.094401	-0.360567	-0.319257	-0.929604	-0.044392	-0.038634	0.159495	0.985443
12698	-2.221212	3.065402	8.698746	-0.114805	-0.161268	0.036264	-0.365895	-0.317399	-0.931909	-0.044911	-0.035052	0.157293	0.985907
12699	-2.571011	3.061451	8.408823	0.060970	-0.164899	0.026267	-0.370953	-0.317284	-0.931847	-0.045035	-0.032068	0.158555	0.985801
12700	-2.821858	3.496271	8.460429	0.075927	-0.190082	-0.101119	-0.374935	-0.320857	-0.931107	-0.042623	-0.028525	0.160046	0.985776
12701	-2.310982	4.015393	9.295403	0.132650	-0.169224	-0.203514	-0.375063	-0.322558	-0.930216	-0.038137	-0.026390	0.162622	0.985598
12702	-1.043997	4.334651	10.410235	0.051877	-0.007560	-0.256096	-0.373193	-0.325200	-0.926952	-0.033271	-0.026929	0.163401	0.985631
12703	0.281284	3.193402	9.248760	-0.308114	0.179682	-0.219112	-0.366020	-0.320041	-0.932801	-0.029857	-0.031383	0.157039	0.986642
12704	1.844189	3.095462	8.582561	-0.077719	0.262573	-0.001583	-0.358839	-0.317716	-0.937394	-0.030931	-0.036339	0.155233	0.986725
12705	1.567959	3.510680	11.213902	0.018073	0.362684	0.263678	-0.357236	-0.319777	-0.934782	-0.037434	-0.042879	0.155518	0.986192
12706	0.241974	3.455011	10.730736	0.087924	0.053682	0.698077	-0.361623	-0.321817	-0.933179	-0.051518	-0.041644	0.157686	0.985265
12707	0.228112	2.794318	9.074424	0.004767	-0.175737	0.812232	-0.381171	-0.327313	-0.930837	-0.067154	-0.035708	0.158586	0.984411
12708	-0.023221	2.930500	8.620378	0.095763	-0.072137	0.895460	-0.402849	-0.332490	-0.928055	-0.084692	-0.031382	0.161075	0.982801
12709	0.220798	2.648521	8.906805	-0.072250	0.018171	0.494975	-0.420402	-0.337617	-0.925455	-0.094724	-0.030049	0.159893	0.982120
12710	0.541654	3.101002	9.004705	-0.049185	0.057073	0.512886	-0.431583	-0.337242	-0.924505	-0.105219	-0.029241	0.159015	0.981218
12711	0.844280	3.504610	9.160185	-0.063743	0.101241	0.592603	-0.437571	-0.336883	-0.928064	-0.117415	-0.029148	0.157879	0.980020
12712	0.474137	3.575559	9.039974	-0.177682	0.149529	0.757075	-0.450221	-0.334285	-0.930800	-0.133022	-0.029071	0.154367	0.978586
12713	-0.179432	3.401051	8.936989	-0.171825	0.218089	0.753265	-0.461933	-0.333592	-0.937114	-0.148739	-0.030461	0.150878	0.976824
12714	-0.560420	3.712161	9.202169	-0.157359	0.227808	0.616404	-0.469389	-0.331941	-0.940480	-0.161754	-0.032381	0.147393	0.975224
12715	-0.739831	3.932211	9.031324	-0.171489	0.194172	0.533076	-0.476850	-0.328720	-0.945010	-0.173041	-0.033987	0.143854	0.973760
12716	-0.745925	3.946633	8.727739	-0.148419	0.158623	0.540001	-0.483914	-0.324631	-0.951134	-0.184312	-0.034808	0.140682	0.972124
12717	-0.763706	3.827339	8.482574	-0.119297	0.201522	0.468771	-0.491770	-0.322346	-0.957306	-0.194280	-0.036964	0.138119	0.970470
12718	-1.107123	3.973995	8.095428	-0.050399	0.262599	0.394310	-0.493513	-0.317731	-0.961048	-0.202902	-0.040575	0.136320	0.968814
12719	-1.634089	4.294497	7.470262	-0.003057	0.348189	0.255439	-0.492048	-0.317719	-0.963087	-0.209001	-0.046713	0.135339	0.967378
12720	-1.587639	4.373168	8.862373	0.222472	0.339993	0.162335	-0.488845	-0.321064	-0.961074	-0.213069	-0.053581	0.138288	0.965716
12721	-2.451613	3.464358	10.392864	0.354437	0.002845	0.249190	-0.490164	-0.325292	-0.958902	-0.217690	-0.054675	0.145708	0.963530
12722	-2.332407	2.286744	10.005834	0.436137	-0.225682	-0.117993	-0.495863	-0.334377	-0.948476	-0.214500	-0.052365	0.154881	0.962943
12723	-1.038223	2.504244	8.349336	0.552996	-0.144045	-0.501048	-0.494372	-0.345089	-0.935489	-0.203965	-0.053794	0.165834	0.963329
12724	-0.213080	3.349686	11.001600	0.796292	0.069247	-0.552245	-0.484740	-0.363988	-0.916118	-0.192893	-0.059993	0.180187	0.962666
12725	-0.378030	3.812905	12.340997	0.108580	0.148141	-0.740453	-0.465021	-0.372849	-0.904226	-0.179182	-0.066154	0.180938	0.964769
12726	-0.484544	3.393172	9.726829	-0.200201	0.109873	-0.668184	-0.446528	-0.370717	-0.905585	-0.167161	-0.069763	0.175701	0.967636
12727	-0.123205	2.384960	8.811584	-0.190499	0.047068	-0.498828	-0.433769	-0.364255	-0.912671	-0.158108	-0.071959	0.171220	0.969798
12728	-0.229124	1.999513	8.902710	-0.115133	0.034237	-0.457969	-0.419936	-0.360823	-0.917171	-0.149733	-0.073624	0.168131	0.971541
12729	-0.466957	2.463749	9.423869	-0.072202	0.025768	-0.316415	-0.408903	-0.355531	-0.926566	-0.143965	-0.075075	0.166157	0.972641
12730	-0.770644	2.407280	9.590692	-0.091436	-0.069177	-0.151695	-0.403721	-0.352217	-0.929486	-0.141152	-0.073771	0.164265	0.973474
12731	-1.074931	2.532797	9.183244	-0.065521	-0.103553	-0.048325	-0.403720	-0.353123	-0.926684	-0.140160	-0.071804	0.163111	0.973958
12732	-1.309648	2.620770	9.081502	-0.001520	-0.071906	-0.012508	-0.403585	-0.353509	-0.928316	-0.139910	-0.070242	0.163180	0.974096
12733	-1.230718	2.699898	9.251822	-0.027996	-0.082028	0.100481	-0.403982	-0.354351	-0.927934	-0.141828	-0.068320	0.162857	0.974010
12734	-1.116305	2.784500	9.182482	-0.077738	-0.118800	0.204384	-0.413037	-0.352091	-0.931801	-0.145750	-0.064920	0.161871	0.973828
12735	-1.515450	2.757844	9.237833	-0.123470	-0.140717	0.498587	-0.423943	-0.354323	-0.933634	-0.155342	-0.060303	0.160330	0.972896
12736	-1.869305	2.969870	9.027996	-0.024990	-0.106656	0.592016	-0.436051	-0.355518	-0.930566	-0.166751	-0.056047	0.160792	0.971184
12737	-2.236714	3.021446	8.883945	-0.021576	-0.005035	0.617513	-0.450951	-0.357426	-0.930320	-0.178909	-0.054082	0.160870	0.969117
12738	-2.847819	3.592905	8.523894	0.036337	0.049374	0.413055	-0.461995	-0.358029	-0.929672	-0.187242	-0.053635	0.161755	0.967419
12739	-2.436687	4.214571	9.116735	0.211994	0.211722	0.094478	-0.464913	-0.361657	-0.927598	-0.189667	-0.058569	0.165001	0.966111
12740	-1.501320	5.088526	10.019828	0.166162	0.379822	0.116365	-0.460636	-0.368642	-0.920860	-0.193186	-0.065948	0.166821	0.964625
12741	-0.147194	3.724400	8.143616	-0.241915	0.473693	0.424033	-0.455317	-0.366546	-0.925843	-0.203392	-0.073084	0.160794	0.963035
12742	0.334427	3.106831	7.881428	0.133989	0.704466	0.713056	-0.456248	-0.366650	-0.926510	-0.219365	-0.084681	0.161445	0.958459
12743	0.718061	3.094554	9.573420	0.052795	0.836478	0.671086	-0.455841	-0.369689	-0.922837	-0.234953	-0.098977	0.159852	0.953650
12744	-0.197299	5.049222	11.388835	-0.191089	0.587913	0.788159	-0.456121	-0.364837	-0.926183	-0.252398	-0.106542	0.154914	0.949182
12745	-0.582611	3.041894	10.217510	-0.266460	0.093661	0.970612	-0.470509	-0.358694	-0.934988	-0.271812	-0.104064	0.151426	0.944648
12746	0.220207	3.420445	8.992433	0.118098	-0.078884	1.033321	-0.488743	-0.358653	-0.930731	-0.290990	-0.099853	0.156150	0.938601
12747	0.470200	3.551145	8.406981	-0.009622	0.039458	1.525180	-0.517486	-0.359982	-0.929632	-0.319814	-0.095729	0.158777	0.929163
12748	-0.002876	3.401815	8.831676	0.068637	0.106307	1.436661	-0.551963	-0.357543	-0.928076	-0.346753	-0.093321	0.162011	0.919133
12749	-0.392819	3.892458	9.696992	-0.024435	0.075773	1.273547	-0.586041	-0.354618	-0.929745	-0.370534	-0.090330	0.163454	0.909850
12750	-0.504511	3.849128	9.354497	-0.133326	0.073665	1.105252	-0.609620	-0.346564	-0.933124	-0.391201	-0.086822	0.162401	0.901692
12751	-0.257897	3.783143	8.758390	-0.210329	0.130002	1.101797	-0.626550	-0.336876	-0.934910	-0.411949	-0.083853	0.159581	0.893197
12752	-0.219440	3.747394	8.432480	-0.121540	0.207295	1.026540	-0.647342	-0.325697	-0.942805	-0.431224	-0.083032	0.157358	0.884528
12753	-0.355913	4.084797	8.786806	-0.093847	0.291215	0.878646	-0.661476	-0.315993	-0.948128	-0.447952	-0.084541	0.154780	0.876490
12754	-0.847967	4.243384	8.984738	-0.104353	0.299190	0.767367	-0.674289	-0.302905	-0.955515	-0.462611	-0.086236	0.151524	0.869249
12755	-0.879488	4.327746	8.744836	-0.234495	0.303501	0.620239	-0.678840	-0.293023	-0.965932	-0.474846	-0.087471	0.145895	0.863473
12756	-0.844304	4.449718	8.379123	-0.185326	0.322124	0.602826	-0.682459	-0.283856	-0.970585	-0.486645	-0.089280	0.140659	0.857567
12757	-0.945489	4.612914	8.064277	-0.102389	0.352084	0.569706	-0.686211	-0.274518	-0.976444	-0.497711	-0.092817	0.136757	0.851449
12758	-1.221569	4.651630	8.366023	0.019885	0.382274	0.612770	-0.687564	-0.266700	-0.979548	-0.509281	-0.097615	0.134403	0.844417
12759	-1.961848	4.793529	8.128009	-0.275435	0.443010	0.426739	-0.686796	-0.254937	-0.991719	-0.518321	-0.101373	0.126399	0.839697
12760	-2.557952	4.736553	7.780380	-0.255980	0.353920	0.223033	-0.680979	-0.240961	-1.001450	-0.523640	-0.103875	0.118873	0.837186
12761	-2.674712	3.076671	9.430933	0.250705	-0.193354	0.092099	-0.682448	-0.238767	-1.003924	-0.524319	-0.103435	0.125587	0.835834
12762	-1.576659	2.305313	10.016849	0.637315	-0.488118	-0.149267	-0.691200	-0.251608	-0.985629	-0.519407	-0.102101	0.141027	0.836602
12763	-0.371564	2.977801	10.648111	0.140309	-0.157876	-0.222399	-0.698098	-0.260780	-0.970203	-0.515061	-0.101899	0.144750	0.838675
12764	1.372962	3.291242	12.538271	0.070571	0.065297	-0.275560	-0.696225	-0.264840	-0.966310	-0.510662	-0.104293	0.144692	0.841078
12765	0.805435	2.924011	11.606538	-0.288841	0.151332	-0.176957	-0.690096	-0.266566	-0.970616	-0.508860	-0.104581	0.138062	0.843246
12766	0.344664	2.786726	9.099721	-0.327413	0.304420	0.122887	-0.682933	-0.257184	-0.983207	-0.512616	-0.105816	0.129688	0.842145
12767	0.211029	1.565627	8.180522	-0.449492	0.330710	0.525914	-0.682298	-0.245390	-0.996588	-0.523391	-0.105489	0.119942	0.836987
12768	-0.035429	1.779630	8.226707	-0.286362	0.261174	0.876121	-0.690317	-0.233072	-1.005808	-0.539355	-0.104521	0.114241	0.827720
12769	-1.493602	0.986245	9.567193	-0.268502	0.152607	0.523940	-0.698350	-0.215853	-1.014601	-0.549072	-0.102979	0.109256	0.822179
12770	-1.491274	1.928193	10.116189	0.091168	-0.026885	-0.039292	-0.701285	-0.213519	-1.015571	-0.548343	-0.103404	0.110973	0.822382
12771	-0.990803	2.951857	9.310238	0.075163	-0.027800	-0.114628	-0.699673	-0.218804	-1.013062	-0.546409	-0.104069	0.112230	0.823414
12772	-1.331127	2.989365	9.212857	-0.299204	-0.010003	0.833889	-0.706353	-0.209918	-1.014588	-0.560815	-0.098527	0.109134	0.814781
12773	-1.991894	1.918972	8.844412	-0.135676	-0.057794	0.231352	-0.716767	-0.198204	-1.019485	-0.564878	-0.095652	0.107913	0.812476
12774	-1.777508	2.762790	9.162356	-0.032405	-0.139524	0.121437	-0.718369	-0.196694	-1.016452	-0.566770	-0.092537	0.109199	0.811347
12775	-2.459811	2.672707	8.935093	-0.029286	-0.157842	0.070212	-0.723036	-0.193964	-1.014558	-0.567762	-0.089683	0.110456	0.810804
12776	-2.695335	3.027673	8.730216	-0.007380	-0.094803	-0.099017	-0.727971	-0.190027	-1.016127	-0.566125	-0.088060	0.111239	0.812018
12777	-2.597044	3.466410	8.862310	0.236442	-0.088075	0.072375	-0.730100	-0.190912	-1.012086	-0.566802	-0.089493	0.115951	0.810729
12778	-1.704666	4.672226	10.527025	0.397782	0.125647	-0.312380	-0.729140	-0.201196	-1.005011	-0.561461	-0.096538	0.120414	0.812984
12779	0.505677	4.047129	9.728210	-0.413275	0.254447	-0.112970	-0.717163	-0.200217	-1.010781	-0.561124	-0.096686	0.110423	0.814616
12780	1.119016	2.356472	8.329991	-0.318908	0.411477	-0.175354	-0.708809	-0.188592	-1.024527	-0.559931	-0.099973	0.100268	0.816351
12781	2.279810	4.836731	10.190707	-0.108909	0.758703	0.099420	-0.689787	-0.183816	-1.037807	-0.563374	-0.111185	0.090148	0.813708
12782	-0.257733	2.202970	9.569459	-0.192971	0.323978	0.958150	-0.688758	-0.170850	-1.047650	-0.580024	-0.112318	0.085479	0.802278
12783	-0.031195	1.512816	9.415530	0.160587	-0.046492	0.528092	-0.697569	-0.161212	-1.049261	-0.588178	-0.112687	0.089746	0.795798
12784	0.408328	3.069513	9.559290	0.424821	0.027116	1.023427	-0.710069	-0.165907	-1.039964	-0.603571	-0.116035	0.098487	0.782649
12785	0.848084	2.960940	9.231800	0.070168	0.165399	0.848068	-0.723125	-0.161479	-1.036436	-0.617077	-0.117850	0.099606	0.771626
12786	0.644562	3.369944	9.525760	0.177547	0.189103	1.076670	-0.735390	-0.154997	-1.031502	-0.633640	-0.120565	0.102551	0.757264
12787	-0.066363	2.733225	9.826480	0.079812	0.095533	1.014055	-0.748193	-0.146146	-1.031475	-0.649030	-0.120911	0.105091	0.743705
12788	-0.554126	2.726774	9.573262	-0.066197	0.072686	0.951678	-0.761265	-0.136315	-1.031143	-0.663512	-0.118888	0.105480	0.731089
12789	-0.602104	2.638473	9.170477	-0.115917	0.118456	0.665397	-0.768761	-0.120998	-1.037037	-0.673863	-0.117638	0.103881	0.721996
12790	-0.180096	3.112202	9.203923	-0.121415	0.077453	0.525320	-0.774643	-0.111795	-1.040989	-0.681985	-0.115800	0.102355	0.714850
12791	-0.143216	3.549795	9.066958	-0.088175	0.061547	0.389151	-0.780251	-0.105783	-1.040596	-0.688014	-0.114647	0.101276	0.709391
12792	-0.466935	3.616742	9.042078	-0.167596	0.064912	0.297049	-0.784001	-0.097540	-1.041502	-0.692859	-0.112437	0.098727	0.705378
12793	-0.721288	3.466464	8.890984	-0.199891	0.042452	0.222607	-0.784817	-0.090938	-1.047213	-0.696671	-0.109838	0.095952	0.702409
12794	-0.766869	3.545730	8.771041	-0.173871	-0.001942	0.049134	-0.781378	-0.083286	-1.054019	-0.697873	-0.107075	0.093686	0.701948
12795	-0.508855	3.955781	8.653105	-0.162069	0.013391	0.081025	-0.782990	-0.077880	-1.055714	-0.699523	-0.104928	0.091554	0.700911
12796	-0.336271	4.259892	8.439471	-0.125194	0.104824	0.063999	-0.786999	-0.072074	-1.060201	-0.701010	-0.104311	0.088508	0.699907
12797	-0.667464	4.282972	8.072889	-0.086287	0.206257	0.109055	-0.784079	-0.068790	-1.065657	-0.703210	-0.105962	0.084855	0.697902
12798	-1.087560	4.241391	8.305833	0.075200	0.147922	0.185307	-0.780225	-0.066213	-1.071821	-0.706028	-0.108554	0.084257	0.694724
12799	-1.154256	3.126093	9.299093	0.528085	-0.107343	0.200160	-0.782196	-0.074591	-1.071527	-0.707556	-0.114419	0.093760	0.691001
12800	-1.757398	2.423438	10.316108	0.587819	-0.179071	0.207983	-0.791463	-0.092125	-1.062275	-0.708839	-0.119647	0.104931	0.687183
12801	-1.380495	3.056617	10.886148	-0.033263	-0.029417	-0.373086	-0.791576	-0.099702	-1.055910	-0.703818	-0.119807	0.104104	0.692423
12802	0.283435	2.077206	12.850986	0.288619	-0.086812	-0.309162	-0.789686	-0.108763	-1.054200	-0.698785	-0.123088	0.108626	0.696239
12803	0.368225	3.224202	10.115330	-0.112701	-0.055003	-0.368567	-0.788329	-0.117821	-1.052079	-0.693914	-0.121690	0.106992	0.701589
12804	0.291679	2.402144	8.309074	-0.274845	0.127620	-0.189229	-0.782212	-0.115276	-1.059079	-0.692327	-0.119848	0.100947	0.704365
12805	0.063922	1.582496	9.280721	-0.171573	0.148611	-0.211696	-0.775569	-0.110470	-1.067361	-0.690185	-0.120057	0.096015	0.707115
12806	-0.642161	1.569728	9.685200	-0.240584	0.097861	-0.197946	-0.770926	-0.104961	-1.073710	-0.688273	-0.118279	0.090830	0.709958
12807	-0.447755	2.024756	9.661255	-0.123605	-0.007980	-0.048024	-0.766542	-0.101894	-1.077302	-0.688019	-0.116560	0.089059	0.710713
12808	-0.093687	2.419518	9.168473	-0.092486	-0.105122	0.152056	-0.770816	-0.096625	-1.076410	-0.690333	-0.113304	0.089588	0.708926
12809	-0.488023	2.346796	8.921030	-0.087032	-0.095296	0.186710	-0.775092	-0.091104	-1.074296	-0.693155	-0.110395	0.090074	0.706566
12810	-0.834115	2.362388	9.160626	-0.055159	-0.051311	0.180089	-0.779235	-0.085379	-1.075143	-0.695846	-0.108361	0.090447	0.704184
12811	-1.206552	2.617828	9.479445	-0.019145	-0.090093	0.070391	-0.782174	-0.081667	-1.074990	-0.696865	-0.106699	0.091519	0.703291
12812	-1.483595	2.870090	9.290919	0.006683	-0.132541	0.140982	-0.786575	-0.078816	-1.072556	-0.698707	-0.104449	0.093804	0.701498
12813	-1.633560	3.032389	8.871078	0.006752	-0.141478	0.070235	-0.790974	-0.076501	-1.071217	-0.699548	-0.102504	0.095901	0.700663
12814	-1.830861	2.970557	8.928075	0.087529	-0.103943	0.017728	-0.791243	-0.076185	-1.066351	-0.699542	-0.102018	0.098660	0.700357
12815	-2.300130	3.122220	8.623684	0.126213	-0.140148	-0.088368	-0.791499	-0.080038	-1.063235	-0.697884	-0.102185	0.102003	0.701507
12816	-2.431546	3.396566	8.646466	0.294274	-0.147282	-0.317730	-0.793083	-0.084577	-1.059453	-0.692632	-0.104649	0.107575	0.705504
12817	-1.307239	5.252378	11.122166	0.520747	0.088169	-0.478567	-0.783452	-0.101764	-1.053643	-0.685005	-0.114442	0.112440	0.710653
12818	-0.036357	4.598103	10.391026	-0.383919	0.321900	-0.529651	-0.770928	-0.105884	-1.057830	-0.679153	-0.114715	0.101391	0.717852
12819	2.107783	2.833112	7.519080	-0.510065	0.381030	-0.301905	-0.751266	-0.092474	-1.075155	-0.676810	-0.114109	0.088046	0.721911
12820	2.087563	2.886157	7.590271	0.206353	0.473371	0.523127	-0.739567	-0.087215	-1.083750	-0.684796	-0.122586	0.085842	0.713203
12821	0.659599	2.892199	11.267721	0.158859	0.573257	0.423057	-0.731196	-0.081797	-1.089875	-0.691487	-0.132325	0.081266	0.705501
12822	-0.404460	3.356012	11.828522	0.114840	0.136874	0.578578	-0.726145	-0.079641	-1.091078	-0.699652	-0.134679	0.082570	0.696801
12823	-0.002788	2.751237	8.586252	0.098266	-0.300147	0.660616	-0.740274	-0.072650	-1.088129	-0.708160	-0.130837	0.089932	0.687970
12824	0.515853	3.056757	8.229175	0.309510	-0.156976	0.661192	-0.757030	-0.078120	-1.077459	-0.716214	-0.131639	0.098188	0.678283
12825	-0.035538	2.898774	9.123315	0.019035	0.034520	0.583814	-0.767831	-0.071470	-1.075234	-0.724241	-0.131242	0.099556	0.669581
12826	-0.003826	3.144613	9.974533	-0.210933	-0.012501	0.286588	-0.771059	-0.059536	-1.078589	-0.728707	-0.127225	0.097722	0.665771
12827	0.127469	3.083855	9.728685	-0.226491	-0.138755	0.173433	-0.776276	-0.050531	-1.080667	-0.731451	-0.121712	0.097257	0.663857
12828	0.373404	3.039696	9.055367	-0.272483	-0.150729	0.210307	-0.781897	-0.039731	-1.081065	-0.734711	-0.115093	0.096411	0.661557
12829	0.616594	3.194579	8.770408	-0.238868	-0.072191	0.246225	-0.786454	-0.029285	-1.079329	-0.738511	-0.110095	0.095008	0.658373
12830	0.431697	3.531105	9.132882	-0.200409	0.012777	0.167341	-0.789539	-0.021066	-1.079839	-0.741285	-0.106764	0.092604	0.656142
12831	0.050998	3.684422	9.259653	-0.247633	0.036655	0.119679	-0.792626	-0.012293	-1.080062	-0.743589	-0.103309	0.089239	0.654553
12832	-0.193781	3.757625	8.948300	-0.253351	0.062931	0.204759	-0.791721	-0.003112	-1.083688	-0.747008	-0.099781	0.085462	0.651704
12833	-0.327166	3.570671	8.502719	-0.224444	0.121531	0.145155	-0.790681	0.005794	-1.087729	-0.749685	-0.097779	0.081206	0.649474
12834	-0.279835	4.134711	8.637119	-0.118323	0.159481	0.085576	-0.785235	0.010029	-1.094397	-0.751406	-0.097723	0.077498	0.647945
12835	-0.457798	4.388762	8.372187	-0.128239	0.181649	0.191812	-0.781656	0.015245	-1.099125	-0.754546	-0.097962	0.073722	0.644693
12836	-0.578330	4.022479	8.561409	0.015509	0.198657	0.271975	-0.780209	0.021491	-1.103795	-0.758430	-0.100144	0.071510	0.640032
12837	-1.211347	3.108089	9.523741	0.256008	0.074202	0.208433	-0.778870	0.018980	-1.105779	-0.760797	-0.104864	0.074314	0.636136
12838	-1.738402	2.433403	9.488587	0.449347	-0.116883	-0.053726	-0.782299	0.008331	-1.102845	-0.759100	-0.110079	0.081752	0.636369
12839	-1.914598	1.891300	9.357289	0.210378	-0.161590	-0.413633	-0.784397	-0.002944	-1.098463	-0.753181	-0.112121	0.086086	0.642446
12840	-0.283387	2.785107	9.727961	0.130252	-0.122592	-0.646552	-0.784894	-0.015388	-1.093598	-0.744441	-0.113398	0.088207	0.652049
12841	0.197273	2.988355	12.810176	0.175474	-0.209763	-0.409338	-0.783269	-0.025263	-1.086653	-0.738416	-0.114175	0.092783	0.658102
12842	-0.051728	2.590425	11.255392	-0.279812	-0.252648	-0.415353	-0.787784	-0.029153	-1.083759	-0.733211	-0.107266	0.091932	0.665165
12843	-0.165506	2.393788	7.751113	-0.327192	-0.080420	-0.353281	-0.790726	-0.024150	-1.084913	-0.729157	-0.102189	0.088069	0.670918
12844	-0.724244	1.038872	7.965639	0.069290	0.057613	-0.480056	-0.785408	-0.021758	-1.090560	-0.722775	-0.104598	0.087223	0.677531
12845	-0.619321	1.759564	10.442692	0.059670	0.017033	-0.708551	-0.778452	-0.034045	-1.087799	-0.713141	-0.107028	0.086284	0.687408
12846	-0.267551	2.215016	10.373025	-0.198539	-0.114049	-0.600668	-0.773124	-0.035244	-1.089786	-0.705189	-0.103441	0.083935	0.696393
12847	0.686871	2.224963	9.550138	-0.142483	-0.148210	-0.277328	-0.773389	-0.035821	-1.088858	-0.701504	-0.099878	0.083455	0.700680
12848	0.592494	1.985286	8.846189	-0.063212	-0.101104	0.000871	-0.776324	-0.033539	-1.087537	-0.701600	-0.097356	0.084031	0.700870
12849	-0.188561	1.917721	8.952712	-0.024278	-0.051878	0.035075	-0.776864	-0.031354	-1.084360	-0.702206	-0.096226	0.084484	0.700364
12850	-0.837177	2.066210	9.389030	0.056747	-0.061695	0.099045	-0.778998	-0.029917	-1.083750	-0.703498	-0.095774	0.086378	0.698897
12851	-1.468578	2.457764	9.905883	0.020538	-0.042915	-0.026377	-0.780464	-0.029677	-1.080490	-0.703164	-0.095539	0.087151	0.699169
12852	-1.155388	2.842078	9.448032	-0.080653	-0.069849	-0.049927	-0.782466	-0.027635	-1.081884	-0.702616	-0.093297	0.086952	0.700047
12853	-0.802639	2.644486	8.632318	0.010907	-0.091540	-0.076350	-0.783666	-0.027093	-1.079831	-0.701508	-0.092381	0.088149	0.701129
12854	-0.693482	2.787276	8.800678	0.116632	-0.066158	0.012518	-0.784589	-0.029897	-1.078966	-0.701475	-0.092849	0.090775	0.700765
12855	-0.819895	2.867556	9.181323	0.117656	-0.044651	0.078096	-0.787111	-0.032428	-1.076187	-0.702402	-0.093851	0.093080	0.699399
12856	-1.136675	2.917614	8.944961	0.127414	-0.145563	0.134135	-0.790573	-0.032137	-1.073171	-0.703888	-0.093135	0.097198	0.697438
12857	-1.185781	3.448341	9.026105	0.247860	-0.112995	0.009168	-0.795355	-0.035619	-1.069452	-0.703447	-0.095220	0.102115	0.696899
12858	-1.226129	5.032924	10.863941	0.242539	0.206672	-0.080848	-0.791599	-0.046157	-1.066328	-0.702398	-0.101455	0.102472	0.697024
12859	0.213955	2.541614	9.133665	-0.383379	0.233248	-0.254324	-0.783360	-0.041131	-1.073543	-0.700189	-0.100067	0.093191	0.700740
12860	0.833904	2.591556	7.780288	0.187941	0.131871	-0.094152	-0.776445	-0.038670	-1.077724	-0.698868	-0.104504	0.093830	0.701326
12861	0.925740	3.030616	12.006590	0.302130	0.336672	-0.134175	-0.767639	-0.046336	-1.076453	-0.697084	-0.113846	0.093003	0.701758
12862	0.088625	3.228893	10.621825	0.014809	0.105925	0.142141	-0.762314	-0.046700	-1.078144	-0.699369	-0.115056	0.092102	0.699401
12863	0.761818	1.512578	8.830879	-0.012843	-0.223404	0.217712	-0.768445	-0.043773	-1.077305	-0.702158	-0.111418	0.095505	0.696734
12864	0.807982	2.105705	8.779680	0.318499	-0.102270	0.502398	-0.777483	-0.048851	-1.066982	-0.708324	-0.113277	0.102539	0.689152
12865	0.335676	2.626432	9.844436	0.079713	0.069619	0.337483	-0.782541	-0.049402	-1.062357	-0.713064	-0.114667	0.103406	0.683884
12866	0.439243	3.458461	9.528419	0.062868	0.051206	0.357597	-0.782291	-0.043657	-1.062311	-0.718007	-0.115297	0.104406	0.678434
12867	-0.032584	3.241100	9.152115	0.031794	0.045316	0.511413	-0.786156	-0.041865	-1.063153	-0.725072	-0.115275	0.105389	0.670728
12868	-0.163403	2.986266	9.089847	-0.010641	0.075624	0.421339	-0.788830	-0.037898	-1.062186	-0.730986	-0.115018	0.105174	0.664356
12869	-0.272626	3.120223	9.114369	-0.028915	0.118437	0.337586	-0.786178	-0.034100	-1.065330	-0.735908	-0.115443	0.103860	0.659034
12870	-0.135775	3.545078	9.091293	0.079399	0.084108	0.217424	-0.786179	-0.033462	-1.068680	-0.738862	-0.117043	0.104230	0.655378
12871	-0.170869	3.942524	8.930759	0.110645	0.046907	0.186336	-0.787909	-0.033429	-1.068390	-0.741269	-0.118919	0.105471	0.652115
12872	-0.397590	4.006376	8.906471	0.057620	0.054318	0.083712	-0.787637	-0.035215	-1.070338	-0.742448	-0.120082	0.105678	0.650526
12873	-0.568700	3.852780	9.003476	-0.025102	0.051692	-0.054439	-0.787101	-0.036342	-1.070650	-0.742033	-0.120564	0.104504	0.651100
12874	-0.411705	3.850755	8.825372	-0.128071	0.044848	-0.244029	-0.783903	-0.037807	-1.071138	-0.739365	-0.119534	0.101642	0.654768
12875	-0.152924	4.127329	8.874554	-0.191309	0.014144	-0.173767	-0.779652	-0.034590	-1.074994	-0.737688	-0.117349	0.098576	0.657517
12876	-0.435260	4.131877	8.514425	-0.288426	0.033704	-0.172108	-0.778742	-0.026940	-1.079209	-0.736278	-0.113655	0.093937	0.660419
12877	-0.458306	4.476099	7.996011	-0.240497	0.069756	-0.139897	-0.776099	-0.020002	-1.084679	-0.735215	-0.111472	0.089505	0.662587
12878	-0.596835	3.893514	8.792892	0.153449	-0.027834	-0.013711	-0.774239	-0.018929	-1.084397	-0.734773	-0.113169	0.091970	0.662452
12879	-2.133143	2.503976	10.017530	0.423477	-0.227477	-0.049139	-0.780338	-0.027492	-1.077994	-0.732817	-0.116699	0.100840	0.662716
12880	-2.659039	2.091444	9.703623	0.112103	-0.283214	-0.563982	-0.784834	-0.038237	-1.069793	-0.724587	-0.115499	0.105206	0.671241
12881	-0.583764	2.939977	10.742982	0.277948	-0.222099	-0.670560	-0.783466	-0.051322	-1.063352	-0.714492	-0.118207	0.110504	0.680674
12882	0.500260	2.930620	11.700626	0.078479	-0.164865	-0.676385	-0.781703	-0.063184	-1.055528	-0.704806	-0.118346	0.112368	0.690374
12883	0.347440	3.189769	9.455418	-0.154342	-0.103767	-0.568790	-0.780626	-0.067600	-1.053660	-0.697148	-0.116198	0.110259	0.698803
12884	0.416155	2.317070	8.819018	-0.198506	0.065048	-0.364474	-0.773833	-0.069213	-1.057430	-0.692772	-0.114917	0.105773	0.704041
12885	-0.149459	1.884517	9.613697	-0.102201	0.137519	-0.386571	-0.766912	-0.069022	-1.060470	-0.687959	-0.116376	0.101432	0.709141
12886	-0.499607	2.230172	9.886785	-0.179591	0.095389	-0.327794	-0.760925	-0.067944	-1.064550	-0.684032	-0.115698	0.096851	0.713676
12887	-0.195861	2.242920	9.462739	-0.241273	-0.030096	-0.128161	-0.756944	-0.063435	-1.069440	-0.682831	-0.112300	0.093390	0.715827
12888	-0.158502	1.748346	8.959726	-0.194513	-0.099430	0.066064	-0.760426	-0.056070	-1.069029	-0.684147	-0.107876	0.092153	0.715411
12889	-0.556028	1.796994	9.236009	-0.102407	-0.099260	0.054055	-0.761234	-0.052660	-1.070124	-0.685100	-0.105002	0.092004	0.714946
12890	-0.860490	2.133750	9.339664	-0.019630	-0.100242	0.121549	-0.764436	-0.050070	-1.069734	-0.686811	-0.102855	0.093393	0.713435
12891	-0.838384	2.376905	9.434791	-0.043463	-0.089257	0.172804	-0.768974	-0.045780	-1.068735	-0.689337	-0.100717	0.094156	0.711200
12892	-0.678783	2.588528	9.129989	-0.031054	-0.102556	0.211621	-0.772439	-0.044318	-1.067839	-0.692324	-0.098210	0.095595	0.708452
12893	-0.954406	2.797140	9.115143	0.010310	-0.111831	0.312528	-0.778833	-0.042820	-1.065560	-0.696640	-0.096255	0.097684	0.704191
12894	-1.312345	2.805240	9.392945	0.031271	-0.090278	0.238541	-0.782035	-0.040261	-1.063823	-0.699872	-0.094731	0.099880	0.700878
12895	-1.944579	2.876275	9.156374	0.030941	-0.012755	0.265700	-0.787365	-0.038215	-1.062078	-0.703626	-0.094625	0.100711	0.697004
12896	-2.068359	2.767141	8.407210	0.124819	0.012676	0.059332	-0.790295	-0.038504	-1.052616	-0.704363	-0.096217	0.102425	0.695790
12897	-1.683696	3.604357	8.886889	0.377584	0.040437	0.031881	-0.789214	-0.044816	-1.047572	-0.704246	-0.102315	0.106818	0.694377
12898	-1.497356	4.962420	10.478242	0.442472	0.252737	-0.042723	-0.784656	-0.056586	-1.040452	-0.703386	-0.111921	0.109354	0.693372
12899	-0.820680	3.688052	9.512097	-0.174492	0.344050	-0.206817	-0.772399	-0.059702	-1.051480	-0.701719	-0.115044	0.101272	0.695772
12900	0.678545	2.603301	7.770618	-0.161152	0.268509	-0.310054	-0.759767	-0.055060	-1.058623	-0.698434	-0.116924	0.094590	0.699694
12901	2.006039	3.268667	11.814087	0.376327	0.357288	-0.112835	-0.752440	-0.057255	-1.062014	-0.696717	-0.127622	0.094346	0.699569
12902	0.835370	4.296028	11.337144	-0.193443	0.165602	0.465218	-0.745113	-0.059450	-1.065404	-0.704125	-0.126140	0.090564	0.692888
12903	0.075988	1.665137	8.252653	-0.225858	-0.280818	0.199154	-0.755931	-0.046228	-1.068361	-0.707043	-0.118861	0.091710	0.691051
12904	0.689515	2.171496	8.515587	0.265752	-0.165276	0.478873	-0.764187	-0.045699	-1.058676	-0.712805	-0.119229	0.098903	0.684041
12905	0.535411	2.336339	9.869602	-0.141331	0.057460	0.322535	-0.768721	-0.042509	-1.058656	-0.717781	-0.117428	0.096787	0.679436
12906	1.233669	3.035965	9.791876	-0.158237	-0.024790	0.265194	-0.770874	-0.034396	-1.061607	-0.721802	-0.114082	0.095669	0.675895
12907	0.640979	3.331056	9.679995	-0.013783	-0.165300	0.493845	-0.778339	-0.030332	-1.060042	-0.728295	-0.110697	0.098942	0.668987
12908	0.115255	2.894243	9.267586	-0.111673	-0.157138	0.523792	-0.787413	-0.022563	-1.059419	-0.735295	-0.105701	0.100946	0.661799
12909	-0.381833	2.278348	9.117370	-0.213881	-0.090666	0.387887	-0.793962	-0.012460	-1.065221	-0.740807	-0.100558	0.100212	0.656544
12910	0.293226	2.455665	9.136746	-0.094743	-0.071996	0.107087	-0.798371	-0.006417	-1.067403	-0.742350	-0.097770	0.100306	0.655207
12911	0.560735	2.921751	9.309933	-0.058712	-0.050560	-0.027125	-0.801837	-0.004516	-1.067302	-0.742150	-0.096256	0.100202	0.655674
12912	0.745927	3.099877	9.222803	-0.176997	0.062252	-0.026820	-0.801972	-0.003294	-1.071576	-0.742348	-0.094274	0.096961	0.656225
12913	0.852862	2.713423	9.180859	-0.241369	0.182484	-0.020955	-0.796657	0.000061	-1.076383	-0.743016	-0.093060	0.091057	0.656487
12914	0.526004	2.712356	9.267119	-0.187067	0.227572	0.043227	-0.792546	0.005411	-1.081383	-0.744418	-0.092966	0.085354	0.655678
12915	0.339752	3.090106	9.460748	-0.198480	0.246303	0.000896	-0.785243	0.011823	-1.086924	-0.745357	-0.093167	0.079131	0.655363
12916	0.016360	3.023552	9.463362	-0.099891	0.223086	0.181483	-0.780603	0.019091	-1.096587	-0.748348	-0.094095	0.074890	0.652313
12917	-1.109139	2.707061	10.194251	0.060140	0.076443	0.195434	-0.780474	0.020704	-1.099773	-0.751041	-0.095665	0.074933	0.648977
12918	-1.301586	2.312614	8.920394	0.042935	-0.011762	0.087048	-0.784995	0.019252	-1.099228	-0.752161	-0.095811	0.075892	0.647545
12919	-0.404353	3.044929	8.364707	0.155802	0.087816	0.055998	-0.783654	0.015534	-1.097475	-0.752857	-0.099225	0.076706	0.646125
12920	-0.310202	2.993434	10.226234	0.065058	0.066127	0.041366	-0.781782	0.012688	-1.097588	-0.753462	-0.100780	0.076692	0.645180
12921	-0.614554	2.380999	9.740104	-0.126877	-0.120068	-0.046963	-0.783252	0.014986	-1.098441	-0.753061	-0.097419	0.076770	0.646154
12922	-0.530417	2.416429	8.981788	-0.026533	-0.118038	-0.095262	-0.787650	0.016896	-1.097790	-0.751800	-0.095425	0.078076	0.647762
12923	-0.683989	2.369968	9.169991	0.002795	-0.052836	-0.205231	-0.788846	0.016026	-1.095377	-0.749184	-0.095150	0.078488	0.650776
12924	-0.866792	2.823034	9.396854	0.086284	-0.066564	-0.268695	-0.788165	0.010800	-1.094473	-0.745511	-0.095782	0.080151	0.654687
12925	-1.460075	2.661756	9.283584	0.024461	-0.064300	-0.311171	-0.787750	0.005283	-1.092902	-0.741403	-0.095909	0.080754	0.659244
12926	-0.946578	1.513221	9.620923	0.049440	-0.092828	-0.442192	-0.786403	-0.000556	-1.090409	-0.735410	-0.095913	0.081984	0.665771
12927	0.106097	1.792114	10.146975	0.053454	-0.155779	-0.336748	-0.785320	-0.007109	-1.087126	-0.730684	-0.095248	0.084216	0.670773
12928	0.464833	1.842354	10.489778	-0.107338	-0.142302	-0.144526	-0.787974	-0.009908	-1.084758	-0.728810	-0.091796	0.084629	0.673237
12929	0.488915	1.493163	9.771033	-0.157609	-0.149351	0.122290	-0.793043	-0.005691	-1.086182	-0.730631	-0.087276	0.084793	0.671842
12930	0.036644	1.276162	9.450688	-0.087746	-0.059476	0.321234	-0.798388	0.001751	-1.087230	-0.735068	-0.084428	0.085091	0.667313
12931	-0.441445	1.170377	9.330906	0.036600	0.012472	0.329269	-0.801995	0.006181	-1.087181	-0.739554	-0.084536	0.085799	0.662233
12932	-0.905280	1.851370	9.487251	0.205134	-0.007951	0.349187	-0.804660	0.007040	-1.085235	-0.743867	-0.086640	0.089275	0.656647
12933	-2.282796	2.799891	10.540259	-0.078875	0.000562	0.265485	-0.808656	0.008096	-1.084481	-0.747615	-0.085048	0.088450	0.652698
12934	-1.772595	3.520427	10.899503	-0.193382	0.109388	-0.217036	-0.804662	0.007912	-1.086555	-0.745385	-0.083747	0.083972	0.656001
12935	0.364676	2.544201	7.766247	-0.457269	-0.083780	-0.404226	-0.800168	0.019208	-1.094335	-0.740784	-0.076613	0.078280	0.662753
12936	1.054450	2.148939	8.059985	0.247991	0.046825	0.237869	-0.801766	0.019205	-1.092564	-0.743714	-0.080317	0.081283	0.658660
12937	-0.026835	2.153828	10.241263	0.254597	0.137412	0.136101	-0.800150	0.013009	-1.093185	-0.745440	-0.085766	0.082591	0.655852
12938	0.178129	3.070275	10.336922	-0.103508	0.071544	0.017773	-0.796950	0.011002	-1.094500	-0.746061	-0.084914	0.080250	0.655548
12939	0.133849	2.695451	8.528282	0.033828	0.000570	0.092081	-0.797883	0.011889	-1.095540	-0.747344	-0.085356	0.080659	0.653976
12940	0.122379	2.729272	8.946504	0.290963	0.051387	0.210786	-0.799601	0.007722	-1.095653	-0.749762	-0.089818	0.084108	0.650165
12941	-0.285840	2.930724	9.871210	0.098875	0.058108	0.089167	-0.797987	0.001929	-1.095453	-0.750968	-0.091997	0.084522	0.648413
12942	-0.060724	3.014881	9.554937	0.063952	-0.011080	0.070888	-0.799318	0.001965	-1.095706	-0.751848	-0.092476	0.085703	0.647169
12943	-0.001823	2.967394	9.489705	0.032366	-0.029029	0.138738	-0.801978	0.001300	-1.094618	-0.753658	-0.092451	0.086677	0.644934
12944	0.075825	2.728492	9.546845	-0.021912	-0.013033	0.084733	-0.801708	0.000026	-1.094392	-0.754868	-0.091588	0.086804	0.643624
12945	0.161036	2.572244	9.451949	-0.036634	-0.024974	0.095210	-0.803843	0.001720	-1.092695	-0.756243	-0.090641	0.086762	0.642147
12946	0.154897	2.618242	9.333468	0.007137	-0.012630	0.042383	-0.805849	0.004834	-1.091898	-0.756849	-0.090295	0.087179	0.641425
12947	-0.005227	2.639619	9.410233	0.018367	-0.011205	0.060142	-0.806381	0.004880	-1.093374	-0.757695	-0.090414	0.087584	0.640354
12948	-0.035104	2.702206	9.553268	0.004839	-0.003416	0.028323	-0.807975	0.003798	-1.093525	-0.758140	-0.090175	0.087806	0.639830
12949	0.008031	2.717547	9.496706	-0.007009	-0.015216	-0.001857	-0.809034	0.002155	-1.094239	-0.758229	-0.089971	0.087841	0.639748
12950	0.070862	2.718682	9.448077	-0.019464	-0.015186	-0.007213	-0.809701	0.002731	-1.094213	-0.758244	-0.089276	0.087866	0.639825
12951	0.113630	2.768011	9.489938	-0.020038	-0.015711	0.013987	-0.809838	0.003980	-1.093498	-0.758558	-0.088841	0.087782	0.639524
12952	0.066885	2.684632	9.508389	-0.023271	-0.008324	0.001660	-0.809579	0.006345	-1.092885	-0.758705	-0.088161	0.087670	0.639459
12953	0.071691	2.679860	9.465245	-0.031186	-0.021449	0.026306	-0.811709	0.006406	-1.093398	-0.759186	-0.087463	0.087561	0.638999
12954	0.077973	2.602292	9.429917	-0.037677	-0.022627	-0.000242	-0.813311	0.008109	-1.092651	-0.759307	-0.086383	0.087479	0.639014
12955	0.138723	2.583968	9.366929	-0.012616	-0.006610	0.007885	-0.813047	0.008841	-1.094248	-0.759546	-0.086188	0.087357	0.638773
12956	0.086720	2.648571	9.422615	-0.008812	0.013977	0.003616	-0.813713	0.009298	-1.095170	-0.759730	-0.086008	0.087094	0.638614
12957	-0.057928	2.614392	9.444912	-0.007565	0.005496	0.023048	-0.813981	0.010176	-1.096487	-0.760174	-0.086023	0.086882	0.638112
12958	-0.159942	2.627106	9.451314	-0.002623	0.009480	0.007197	-0.813582	0.009862	-1.095423	-0.760387	-0.085874	0.086773	0.637893
12959	-0.171155	2.699723	9.428759	0.041713	0.010959	-0.001495	-0.813315	0.009862	-1.095696	-0.760440	-0.086768	0.087059	0.637670
12960	-0.170703	2.690031	9.510686	0.007763	0.014451	-0.010422	-0.813712	0.009018	-1.095179	-0.760420	-0.086871	0.086976	0.637691
12961	-0.103948	2.623274	9.508424	-0.013476	-0.000442	-0.026509	-0.811318	0.009515	-1.094786	-0.760228	-0.086835	0.086683	0.637964
12962	-0.084504	2.502257	9.529190	-0.013882	-0.007907	-0.012413	-0.812116	0.009262	-1.095189	-0.760185	-0.086328	0.086660	0.638088
12963	-0.079107	2.465937	9.474267	-0.034321	-0.023834	-0.058549	-0.812118	0.010097	-1.094893	-0.759579	-0.085735	0.086396	0.638925
12964	-0.085269	2.531366	9.471177	-0.018144	-0.017519	-0.056691	-0.812906	0.006464	-1.094731	-0.758959	-0.085116	0.086387	0.639745
12965	-0.057190	2.587711	9.510127	-0.024506	-0.013247	-0.087636	-0.812644	0.007872	-1.095228	-0.757980	-0.084863	0.086035	0.640986
12966	-0.085417	2.541074	9.485542	-0.011784	-0.024489	-0.060253	-0.812646	0.008426	-1.094940	-0.757290	-0.084257	0.086206	0.641857
12967	-0.066366	2.551125	9.442723	-0.025118	-0.009400	-0.063738	-0.812377	0.007616	-1.096587	-0.756621	-0.084008	0.085824	0.642729
12968	-0.104747	2.535867	9.470546	-0.011861	-0.009568	-0.088443	-0.813176	0.007927	-1.097107	-0.755594	-0.083641	0.085721	0.643999
12969	-0.268395	2.455204	9.321710	0.008257	0.015651	-0.095249	-0.812242	0.006875	-1.094995	-0.754502	-0.084284	0.085327	0.645246
12970	-0.057496	2.735786	9.581212	0.041737	-0.020084	-0.075987	-0.812635	0.004751	-1.093710	-0.753524	-0.084567	0.086092	0.646249
12971	-0.310567	2.396189	9.407515	-0.031234	-0.012910	-0.104386	-0.812496	0.002804	-1.094583	-0.752327	-0.084273	0.085595	0.647747
12972	-0.164185	2.612475	9.549984	-0.058204	-0.025571	-0.176207	-0.811163	0.001920	-1.094087	-0.750205	-0.083151	0.084979	0.650428
12973	-0.123619	2.496677	9.386015	-0.056459	-0.002715	-0.237057	-0.808898	0.001186	-1.094946	-0.747326	-0.082840	0.083771	0.653929
12974	-0.165819	2.403653	9.248219	0.032859	0.032797	-0.204706	-0.810381	0.007528	-1.094726	-0.744754	-0.083887	0.083421	0.656768
12975	-0.096946	2.642824	9.547004	0.231102	0.088269	-0.509653	-0.803968	-0.000791	-1.093179	-0.737897	-0.089506	0.084158	0.663637
12976	-0.131699	2.933491	9.587072	0.045652	0.089702	-0.271530	-0.798224	-0.008269	-1.090923	-0.734468	-0.091611	0.083002	0.667289
12977	-0.196264	2.750249	9.470935	-0.008137	0.041045	-0.084560	-0.796350	-0.011636	-1.092806	-0.733546	-0.092357	0.082020	0.668321
12978	-0.172566	2.787097	9.533967	0.006122	0.010379	0.117734	-0.794221	-0.011370	-1.094305	-0.735243	-0.092177	0.082215	0.666455
12979	-0.167578	2.782334	9.548598	-0.137636	-0.034555	0.303535	-0.795024	-0.009910	-1.096002	-0.739593	-0.089372	0.081348	0.662116
12980	-0.006502	2.624978	8.914451	-0.100290	-0.070232	0.248598	-0.796606	-0.014469	-1.097478	-0.743058	-0.086338	0.081550	0.658605
12981	-0.565914	2.340594	9.539708	0.325567	0.043224	0.227793	-0.799944	-0.011240	-1.094234	-0.745664	-0.091559	0.085489	0.654442
12982	-0.315181	2.633999	9.448906	-0.017208	0.054162	-0.079169	-0.797537	-0.015204	-1.095063	-0.744866	-0.091930	0.084363	0.655444
12983	-0.317194	2.476168	9.348938	0.143260	0.057729	0.046906	-0.796462	-0.018593	-1.095184	-0.745429	-0.094934	0.085363	0.654244
12984	-0.184337	2.633945	9.443293	0.110836	0.078604	-0.016754	-0.794048	-0.025008	-1.093126	-0.745248	-0.097428	0.085662	0.654045
12985	-0.282301	2.702575	9.550494	0.107702	0.066726	0.030917	-0.791909	-0.028135	-1.093521	-0.745672	-0.100043	0.086035	0.653118
12986	-0.255514	2.809863	9.502365	0.079058	0.048927	0.021863	-0.790981	-0.026903	-1.093087	-0.746000	-0.101608	0.086436	0.652449
12987	-0.357885	2.841991	9.518238	0.062023	0.056858	0.054592	-0.789782	-0.027473	-1.093928	-0.746798	-0.103374	0.086409	0.651260
12988	-0.348171	2.968399	9.556096	0.022342	0.055575	0.057103	-0.788313	-0.028911	-1.093857	-0.747709	-0.104117	0.086044	0.650144
12989	-0.381702	2.924080	9.401349	-0.002368	0.019503	0.032938	-0.786714	-0.029505	-1.094029	-0.748289	-0.104480	0.085694	0.649465
12990	-0.481691	2.951392	9.374004	-0.005169	0.013126	0.001967	-0.786850	-0.028651	-1.094405	-0.748468	-0.104355	0.085491	0.649305
12991	-0.505967	2.960666	9.418923	-0.015780	-0.017772	-0.010637	-0.788056	-0.025613	-1.097259	-0.748444	-0.104122	0.085429	0.649378
12992	-0.624943	2.861417	9.485826	-0.040783	-0.027549	-0.019590	-0.788456	-0.025018	-1.098314	-0.748348	-0.102973	0.085327	0.649685
12993	-0.732204	2.866735	9.318815	-0.018914	-0.041411	-0.099150	-0.789655	-0.025034	-1.096413	-0.747136	-0.102557	0.085378	0.651138
12994	-0.784826	2.846370	9.408822	0.014171	-0.042373	-0.192755	-0.790175	-0.029594	-1.092778	-0.744643	-0.102331	0.085854	0.653960
12995	-0.393871	2.918999	9.352873	0.012141	-0.037364	-0.251166	-0.788565	-0.033855	-1.092125	-0.741368	-0.102706	0.085919	0.657604
12996	-0.123976	3.004007	9.408655	0.004429	-0.035106	-0.164600	-0.786963	-0.035769	-1.089778	-0.739258	-0.102377	0.086212	0.659988
12997	-0.084240	2.927031	9.227518	-0.004208	-0.023246	-0.107971	-0.787489	-0.038003	-1.089708	-0.737911	-0.102437	0.086161	0.661491
12998	-0.028302	3.090720	9.557767	-0.011800	-0.005815	-0.023923	-0.785625	-0.038487	-1.088802	-0.737736	-0.102012	0.086094	0.661761
12999	-0.214385	2.914976	9.377667	-0.003538	-0.004594	0.072528	-0.787484	-0.039828	-1.089632	-0.738807	-0.102010	0.086164	0.660556
13000	-0.059425	2.893494	9.199648	0.040723	0.028733	0.106446	-0.786957	-0.037884	-1.089306	-0.740303	-0.102593	0.086546	0.658738
13001	-0.148821	2.904025	9.350877	0.046393	0.052161	0.167631	-0.787361	-0.036476	-1.089122	-0.742614	-0.103904	0.086651	0.655911
13002	-0.435982	2.859987	9.457936	0.012314	0.051967	0.163164	-0.788431	-0.034785	-1.088381	-0.744938	-0.104270	0.086433	0.653241
13003	-0.662183	2.768487	9.384288	0.013751	0.032913	0.106521	-0.789770	-0.031926	-1.089352	-0.746466	-0.104959	0.086258	0.651408
13004	-0.759060	2.778876	9.467892	0.008568	0.021456	0.028652	-0.787372	-0.032812	-1.089813	-0.746984	-0.105103	0.086165	0.650803
13005	-0.720596	2.801425	9.512229	-0.035886	-0.012154	-0.065426	-0.787911	-0.030277	-1.089726	-0.746292	-0.104778	0.085632	0.651718
13006	-0.476396	2.810698	9.394485	-0.054343	-0.039386	-0.120522	-0.787377	-0.031319	-1.087608	-0.744893	-0.103446	0.085313	0.653571
13007	-0.268888	2.727071	9.348528	-0.018067	-0.040586	-0.131066	-0.787640	-0.032142	-1.088171	-0.743254	-0.103124	0.085296	0.655488
13008	-0.233710	2.664596	9.350079	-0.015909	-0.024302	-0.141569	-0.787107	-0.032453	-1.087378	-0.741514	-0.102596	0.085210	0.657548
13009	-0.223807	2.766722	9.294250	0.036982	-0.016965	-0.132521	-0.784971	-0.034607	-1.087337	-0.739775	-0.103390	0.085565	0.659335
