# Supplementary material for: Identification of Haptic Based Guiding Using Hard Reins
Source: PLoS One. 2015 Jul 22;10(7):e0132020. doi: 10.1371/journal.pone.0132020 (PMC4511788; doi:10.1371/journal.pone.0132020)
Supplement: S1 File — (ZIP) [file pone.0132020.s001.zip › MotionData1/Subject2/T1/fc1.txt]

// Start Time: 0
// Sample rate: 25.0Hz
// Scenario: 4.9
// Firmware Version: 2.6.1
Counter	Acc_X	Acc_Y	Acc_Z	Gyr_X	Gyr_Y	Gyr_Z	Mag_X	Mag_Y	Mag_Z	Quat_w	Quat_x	Quat_y	Quat_z
57030	9.058692	-1.611101	3.638310	0.031988	-0.008653	0.012745	-0.614460	-0.067183	-0.506803	0.785676	0.072789	-0.562774	0.246376
57031	9.063517	-1.618422	3.638094	-0.031470	0.005541	0.028673	-0.615515	-0.067210	-0.505494	0.785634	0.071959	-0.562917	0.246425
57032	8.927383	-1.634485	3.440058	-0.033769	-0.011535	0.009420	-0.614327	-0.064564	-0.508315	0.785416	0.071557	-0.563289	0.246387
57033	8.937218	-1.583100	3.614882	-0.045942	-0.000868	0.002506	-0.614207	-0.063478	-0.507514	0.785453	0.070823	-0.563562	0.245854
57034	9.092597	-1.672584	3.464752	-0.037443	0.000934	-0.006204	-0.616964	-0.062289	-0.506299	0.785407	0.070594	-0.563720	0.245708
57035	9.141402	-1.641816	3.497959	-0.019805	0.003147	0.009456	-0.616710	-0.060784	-0.506141	0.785416	0.070173	-0.563813	0.245585
57036	9.053551	-1.693994	3.455665	-0.023831	0.030286	0.009536	-0.616709	-0.058856	-0.507145	0.785662	0.069703	-0.563481	0.245695
57037	8.980324	-1.718508	3.534483	-0.010519	0.035868	-0.016663	-0.614617	-0.059519	-0.507173	0.786155	0.069555	-0.562977	0.245316
57038	8.975479	-1.713668	3.539506	-0.011127	0.034798	-0.004454	-0.614997	-0.059505	-0.508602	0.786449	0.069539	-0.562478	0.245523
57039	8.937158	-1.620406	3.476349	-0.020092	0.041279	-0.020998	-0.614079	-0.058388	-0.509628	0.787036	0.069260	-0.561928	0.244977
57040	9.068284	-1.649236	3.567333	-0.058465	-0.006633	-0.014892	-0.613553	-0.060855	-0.508899	0.786927	0.068944	-0.562282	0.244605
57041	9.058081	-1.727024	3.585830	-0.077409	0.041888	-0.034755	-0.613432	-0.056741	-0.509601	0.787666	0.067911	-0.561981	0.243201
57042	8.941778	-1.645702	3.565463	-0.072115	0.048832	-0.032160	-0.612900	-0.057408	-0.510529	0.788338	0.067171	-0.561519	0.242295
57043	8.824709	-1.684038	3.611202	-0.046207	0.038118	-0.028791	-0.610807	-0.056557	-0.511308	0.788962	0.066575	-0.561128	0.241333
57044	8.956022	-1.690466	3.651657	-0.030979	-0.011091	-0.021103	-0.611456	-0.056695	-0.511697	0.788762	0.066856	-0.561401	0.241275
57045	9.010022	-1.608456	3.656420	-0.018967	-0.032274	-0.014221	-0.612893	-0.057810	-0.511188	0.788491	0.066864	-0.562003	0.240756
57046	9.036859	-1.603425	3.619555	-0.026196	-0.042547	-0.023820	-0.613535	-0.057937	-0.512488	0.787971	0.067340	-0.562752	0.240576
57047	9.044432	-1.568790	3.554503	-0.049607	-0.022939	-0.035911	-0.613171	-0.057564	-0.509228	0.787951	0.067065	-0.563323	0.239382
57048	9.015223	-1.577827	3.516311	-0.052046	0.005149	-0.041934	-0.613677	-0.058095	-0.510927	0.788114	0.067052	-0.563425	0.238607
57049	8.939596	-1.602000	3.566136	-0.013667	0.018692	-0.032421	-0.613147	-0.058627	-0.511723	0.788497	0.067106	-0.563169	0.237929
57050	8.951762	-1.583729	3.660538	0.019375	-0.013427	-0.008185	-0.613673	-0.057538	-0.511698	0.788253	0.067786	-0.563285	0.238269
57051	8.903308	-1.544629	3.674320	0.027921	-0.048626	0.003890	-0.613929	-0.059733	-0.511348	0.787653	0.068405	-0.563933	0.238543
57052	9.001528	-1.436099	3.441169	-0.021452	-0.082726	-0.023973	-0.616293	-0.061429	-0.508891	0.786724	0.069032	-0.565302	0.238190
57053	9.093181	-1.563808	3.505025	-0.086670	-0.076435	-0.007164	-0.617611	-0.060498	-0.507821	0.786016	0.068108	-0.566916	0.236952
57054	9.122707	-1.528848	3.393470	-0.076454	-0.047340	-0.027173	-0.618155	-0.059986	-0.505464	0.785604	0.067666	-0.567991	0.235871
57055	9.170649	-1.655391	3.385719	-0.042840	-0.000637	-0.014906	-0.619468	-0.058084	-0.505417	0.785727	0.067162	-0.568195	0.235109
57056	9.026675	-1.717772	3.431736	0.016678	0.030077	0.004182	-0.618932	-0.058469	-0.506991	0.785944	0.067405	-0.567663	0.235601
57057	8.903268	-1.581748	3.518841	0.065554	0.036381	0.024959	-0.617637	-0.056135	-0.506694	0.786155	0.067970	-0.566824	0.236751
57058	8.981574	-1.495594	3.569102	0.070586	0.009123	0.031848	-0.617622	-0.058450	-0.507521	0.785946	0.068799	-0.566408	0.238198
57059	9.063859	-1.546340	3.704483	0.035383	-0.042988	0.026589	-0.617621	-0.058587	-0.507523	0.785293	0.069250	-0.566952	0.238922
57060	9.058755	-1.631034	3.451946	-0.025686	-0.063950	0.009365	-0.616977	-0.060520	-0.506607	0.784503	0.069148	-0.568113	0.238792
57061	9.107968	-1.543649	3.413316	-0.046380	-0.014555	-0.009626	-0.619604	-0.059468	-0.505266	0.784458	0.068591	-0.568551	0.238058
57062	9.068259	-1.679169	3.407461	-0.030785	0.000298	-0.016599	-0.620009	-0.058528	-0.504202	0.784529	0.068391	-0.568692	0.237542
57063	9.049083	-1.616606	3.471744	0.021254	0.019337	0.023418	-0.619350	-0.057824	-0.505235	0.784620	0.068354	-0.568319	0.238144
57064	9.073184	-1.648810	3.511888	0.074420	0.029148	0.038999	-0.618812	-0.059172	-0.506437	0.784621	0.069008	-0.567585	0.239698
57065	8.981181	-1.567984	3.517585	0.096824	0.011434	0.044966	-0.619084	-0.059466	-0.505009	0.784413	0.069948	-0.566999	0.241487
57066	9.008497	-1.478269	3.517884	0.079148	-0.002327	0.033537	-0.619983	-0.060004	-0.505451	0.784077	0.070876	-0.566726	0.242946
57067	9.030238	-1.514372	3.473287	0.023560	-0.010488	0.024088	-0.619457	-0.060956	-0.505473	0.783823	0.071016	-0.566803	0.243541
57068	9.127158	-1.592465	3.436041	-0.007692	0.005692	0.009420	-0.619987	-0.059597	-0.505183	0.783819	0.070810	-0.566792	0.243640
57069	9.097836	-1.616329	3.421852	-0.009420	0.016284	0.004219	-0.619993	-0.059056	-0.504651	0.784011	0.070530	-0.566585	0.243586
57070	9.026988	-1.659743	3.451924	0.011342	0.017013	0.004154	-0.618683	-0.059037	-0.505181	0.784135	0.070624	-0.566296	0.243830
57071	8.961776	-1.558234	3.542035	0.037642	0.015635	0.023244	-0.618668	-0.059014	-0.507003	0.784162	0.070868	-0.565893	0.244607
57072	9.037189	-1.600354	3.341162	0.023107	-0.018907	0.005757	-0.617499	-0.061075	-0.505360	0.783853	0.071308	-0.566112	0.244964
57073	9.092896	-1.619130	3.446485	-0.026752	0.002448	0.009560	-0.618036	-0.059726	-0.505282	0.783886	0.070763	-0.566215	0.244777
57074	9.107182	-1.661201	3.508505	-0.012296	0.016591	-0.007880	-0.617894	-0.058331	-0.507339	0.784104	0.070609	-0.566034	0.244542
57075	9.019698	-1.657137	3.428266	-0.002699	0.030575	-0.010499	-0.618011	-0.058861	-0.508781	0.784519	0.070529	-0.565549	0.244354
57076	8.968940	-1.596149	3.439991	0.014726	0.044423	-0.009653	-0.616565	-0.059109	-0.509708	0.785017	0.070694	-0.564795	0.244453
57077	9.073279	-1.631850	3.514549	0.028286	0.021595	-0.011481	-0.615386	-0.059091	-0.510237	0.785291	0.071156	-0.564298	0.244586
57078	9.066232	-1.588107	3.515334	0.025380	0.031759	0.009485	-0.613687	-0.058798	-0.510374	0.785542	0.071321	-0.563719	0.245069
57079	9.025364	-1.491280	3.570921	0.019808	0.023275	-0.002751	-0.614864	-0.059362	-0.509986	0.785804	0.071546	-0.563248	0.245244
57080	8.995472	-1.632987	3.458223	0.016149	-0.000256	-0.003670	-0.614055	-0.062481	-0.511616	0.785762	0.071893	-0.563194	0.245401
57081	9.141773	-1.573908	3.489580	0.006129	0.016221	0.006018	-0.614580	-0.062353	-0.511349	0.785920	0.071840	-0.562917	0.245549
57082	9.083045	-1.622437	3.533826	0.013314	0.026541	0.013001	-0.614707	-0.061246	-0.512368	0.786108	0.071807	-0.562482	0.245952
57083	8.917517	-1.626313	3.573911	0.049597	0.022797	0.013732	-0.612880	-0.062333	-0.511621	0.786239	0.072316	-0.561896	0.246721
57084	8.952113	-1.532087	3.586559	0.049509	-0.000052	0.021513	-0.612736	-0.063686	-0.512691	0.786031	0.072891	-0.561713	0.247631
57085	9.053864	-1.608248	3.590388	0.058810	-0.018471	0.019713	-0.613407	-0.061107	-0.511593	0.785655	0.073682	-0.561736	0.248536
57086	9.024883	-1.578430	3.550323	0.032520	-0.025681	0.045929	-0.613129	-0.063280	-0.512680	0.785066	0.073829	-0.562076	0.249582
57087	8.922671	-1.580032	3.555082	0.020395	-0.021138	0.042472	-0.613804	-0.061806	-0.510693	0.784602	0.073775	-0.562363	0.250408
57088	8.902896	-1.617206	3.639749	0.016925	-0.042232	0.051147	-0.613555	-0.060584	-0.509759	0.783823	0.073700	-0.563047	0.251333
57089	8.734321	-1.287190	3.779081	0.021331	-0.055795	0.026613	-0.615781	-0.060889	-0.508967	0.783052	0.074017	-0.563838	0.251868
57090	9.022734	-1.080026	3.697892	-0.010897	-0.098825	-0.001305	-0.619071	-0.058896	-0.506821	0.781941	0.074372	-0.565470	0.251558
57091	9.468446	-1.405475	3.808863	-0.025447	-0.147560	-0.015253	-0.620940	-0.057462	-0.502612	0.780414	0.074913	-0.567858	0.250757
57092	9.318254	-1.347492	3.510517	0.030033	-0.091229	0.044899	-0.621997	-0.056803	-0.501419	0.779092	0.075334	-0.569230	0.251630
57093	8.948076	-1.473798	3.146838	0.080577	-0.093491	0.061270	-0.625163	-0.056607	-0.497746	0.777626	0.076401	-0.570353	0.253295
57094	8.917618	-1.666710	3.275536	0.094652	-0.093313	0.148472	-0.625713	-0.055417	-0.494854	0.775641	0.076663	-0.571580	0.256515
57095	9.027606	-1.557380	3.400450	0.102598	-0.083239	0.114466	-0.629376	-0.056150	-0.493800	0.773972	0.077411	-0.572498	0.259270
57096	8.783437	-1.258124	3.526564	0.075054	-0.057589	0.111934	-0.630967	-0.054551	-0.491673	0.772596	0.077600	-0.573203	0.261746
57097	9.377567	-1.197066	3.470129	0.032646	-0.153573	0.115360	-0.631921	-0.055310	-0.486472	0.770216	0.077649	-0.575554	0.263583
57098	9.221643	-1.610688	3.680901	0.034683	-0.203493	0.068131	-0.636668	-0.052536	-0.482216	0.767439	0.078477	-0.578639	0.264681
57099	8.898772	-1.591876	3.107558	0.090620	-0.204846	0.134199	-0.639847	-0.051672	-0.477228	0.764253	0.079467	-0.581472	0.267381
57100	8.568310	-1.538983	2.970676	0.151243	-0.255692	0.123353	-0.644085	-0.051941	-0.470040	0.760350	0.081715	-0.584789	0.270580
57101	9.230443	-2.273661	3.264512	0.264218	-0.382603	0.122845	-0.650690	-0.051709	-0.461002	0.754793	0.086421	-0.589313	0.274824
57102	9.215972	-2.270044	3.168052	0.389708	-0.408973	0.181715	-0.657809	-0.052707	-0.452505	0.748237	0.092404	-0.593651	0.281392
57103	9.011947	-2.274150	2.819223	0.450616	-0.436029	0.211083	-0.665224	-0.055276	-0.438958	0.741026	0.099120	-0.597936	0.289013
57104	8.962635	-2.399188	2.750790	0.460110	-0.355710	0.211288	-0.672878	-0.057675	-0.428271	0.734569	0.105468	-0.600953	0.296884
57105	9.422480	-2.772737	3.030228	0.407241	-0.246815	0.190930	-0.677656	-0.059353	-0.418242	0.729625	0.110611	-0.602481	0.304021
57106	9.612655	-2.605386	3.553601	0.321768	-0.143194	0.191490	-0.681100	-0.060976	-0.411607	0.725986	0.113877	-0.603050	0.310334
57107	8.976377	-2.368256	3.675782	0.245434	-0.108825	0.165520	-0.683992	-0.059656	-0.409998	0.723153	0.116072	-0.603377	0.315457
57108	8.296797	-2.110062	3.462727	0.158898	-0.143549	0.099247	-0.685586	-0.060265	-0.406352	0.720408	0.118081	-0.604707	0.318433
57109	8.348529	-2.448759	3.321127	0.073675	-0.211545	0.022586	-0.688118	-0.060092	-0.400340	0.717633	0.120131	-0.607194	0.319197
57110	8.658355	-2.769602	3.120556	-0.004489	-0.237066	0.012355	-0.691422	-0.061698	-0.394878	0.714668	0.121433	-0.610680	0.318706
57111	8.886793	-2.879772	2.808650	-0.084395	-0.161096	-0.002853	-0.693821	-0.060833	-0.389374	0.713039	0.121152	-0.613347	0.317338
57112	8.838508	-2.875842	2.490233	-0.170387	-0.050005	-0.073823	-0.695677	-0.059518	-0.386600	0.713292	0.119949	-0.614990	0.314030
57113	9.144030	-3.092668	2.325138	-0.190337	0.052947	-0.165863	-0.695285	-0.058550	-0.387104	0.715545	0.118756	-0.614860	0.309580
57114	9.503384	-3.224446	2.329488	-0.194083	0.044734	-0.254776	-0.692525	-0.061799	-0.387709	0.718109	0.118835	-0.614836	0.303604
57115	10.552069	-2.714695	2.830642	-0.143575	0.118363	-0.416840	-0.688540	-0.068678	-0.392561	0.722515	0.120951	-0.612829	0.296282
57116	10.852348	-2.159357	2.642765	0.004605	0.156824	-0.486957	-0.684412	-0.080076	-0.396982	0.727264	0.126052	-0.609358	0.289622
57117	9.939299	-1.948654	2.076100	0.011299	0.208136	-0.403263	-0.680289	-0.090932	-0.401001	0.732180	0.129698	-0.605077	0.284556
57118	9.050640	-1.689382	1.708096	-0.112717	0.313368	-0.352180	-0.674449	-0.102016	-0.407251	0.738224	0.130523	-0.600219	0.278793
57119	8.777526	-0.940004	1.758968	-0.237539	0.324652	-0.442619	-0.668207	-0.107576	-0.417303	0.745239	0.130307	-0.595437	0.270358
57120	8.654616	-0.317380	1.741617	-0.271232	0.219850	-0.425458	-0.659208	-0.116115	-0.427693	0.750809	0.130135	-0.592514	0.261300
57121	9.465046	-0.221464	2.097116	-0.218894	0.120171	-0.354249	-0.654703	-0.122165	-0.432663	0.754695	0.130273	-0.590823	0.253757
57122	10.005346	-0.174230	2.235418	-0.142295	0.087743	-0.234113	-0.651279	-0.126079	-0.434327	0.757267	0.130446	-0.589632	0.248726
57123	9.767466	-0.442198	2.508263	-0.046790	0.091831	-0.101803	-0.650196	-0.128350	-0.437896	0.759033	0.130393	-0.588140	0.246896
57124	9.440814	-0.484129	2.822694	-0.022558	0.069884	-0.051389	-0.647048	-0.129812	-0.438859	0.760155	0.130312	-0.587087	0.245992
57125	8.769686	-0.426265	2.720385	0.016628	0.046030	0.011121	-0.648598	-0.130627	-0.440557	0.760659	0.130145	-0.586265	0.246483
57126	8.973063	-0.175885	2.748305	0.052207	-0.047117	0.024714	-0.648471	-0.131181	-0.439917	0.759837	0.130883	-0.586819	0.247308
57127	9.310617	-0.281293	2.799535	0.067202	-0.081655	0.092673	-0.649140	-0.130662	-0.438209	0.758307	0.131194	-0.587897	0.249270
57128	9.451087	-0.371247	2.923330	0.103966	-0.105225	0.123932	-0.651515	-0.128933	-0.436075	0.756163	0.131838	-0.589326	0.252053
57129	9.384894	-0.453397	2.940637	0.134684	-0.078268	0.171019	-0.654428	-0.125995	-0.432610	0.754089	0.132254	-0.590198	0.255979
57130	8.989394	-0.256033	2.959845	0.144131	-0.081511	0.211025	-0.655261	-0.125805	-0.426610	0.751643	0.132355	-0.591270	0.260604
57131	9.026045	-0.236549	2.925380	0.175999	-0.051523	0.231954	-0.658552	-0.122023	-0.425210	0.749434	0.132560	-0.591639	0.265970
57132	9.309718	-0.395301	3.013413	0.161423	-0.045183	0.272200	-0.659236	-0.118086	-0.423304	0.746998	0.131997	-0.592199	0.271792
57133	9.537700	-0.482172	3.229653	0.049624	-0.044841	0.296997	-0.660313	-0.112779	-0.421760	0.744813	0.129530	-0.593264	0.276613
57134	9.702177	-0.653423	3.223416	-0.059623	-0.039358	0.276440	-0.663499	-0.102153	-0.420486	0.742949	0.125578	-0.594918	0.279875
57135	9.886602	-1.157643	3.241032	-0.196633	-0.096913	0.275013	-0.665640	-0.093031	-0.418469	0.740852	0.120008	-0.598010	0.281283
57136	9.627734	-0.960236	2.930233	-0.303173	0.040397	0.164001	-0.665945	-0.081541	-0.418371	0.741112	0.113326	-0.599528	0.280135
57137	10.056211	-0.938654	2.840747	-0.298630	0.054820	0.129202	-0.665968	-0.071667	-0.420130	0.741835	0.107154	-0.600539	0.278480
57138	9.728751	-1.192507	2.784169	-0.207818	0.058402	0.087054	-0.664413	-0.065064	-0.421705	0.742479	0.102700	-0.601043	0.277355
57139	9.648897	-1.623761	2.334387	-0.126169	0.035419	0.069335	-0.664421	-0.058745	-0.423665	0.742901	0.099926	-0.601235	0.276821
57140	9.327430	-1.747751	1.942984	-0.040551	0.125608	0.184439	-0.662855	-0.052812	-0.426294	0.743453	0.096410	-0.599989	0.279279
57141	8.948537	-1.706048	1.538317	0.039261	0.153122	0.184217	-0.660242	-0.047830	-0.428690	0.744276	0.094068	-0.597757	0.282652
57142	8.734357	-1.750744	1.356202	-0.021050	0.112174	0.209542	-0.658805	-0.042036	-0.431321	0.744452	0.090616	-0.596626	0.285686
57143	9.259937	-2.177290	1.328305	-0.168262	0.054008	0.139279	-0.658170	-0.035450	-0.432238	0.744660	0.086292	-0.597000	0.285703
57144	9.749907	-2.833805	1.491647	-0.172434	0.073005	0.090645	-0.656230	-0.028855	-0.432904	0.745293	0.082226	-0.597083	0.285077
57145	9.865081	-3.097882	1.577230	-0.156792	0.174049	0.045575	-0.653062	-0.024230	-0.439087	0.747378	0.078477	-0.595477	0.284034
57146	9.501284	-2.863369	1.724554	-0.090080	0.232206	-0.009486	-0.649894	-0.020156	-0.445021	0.750318	0.075925	-0.592529	0.283140
57147	9.734668	-2.812093	2.175064	-0.068579	0.231304	0.027991	-0.646224	-0.016659	-0.448234	0.752981	0.073357	-0.589546	0.282974
57148	9.231750	-2.598776	2.591624	-0.054193	0.271298	0.038432	-0.641345	-0.014475	-0.454868	0.756015	0.070558	-0.585848	0.283274
57149	8.558031	-2.489537	2.894433	-0.043168	0.205248	0.020654	-0.636461	-0.013108	-0.461779	0.758337	0.068579	-0.583081	0.283264
57150	8.327872	-2.684736	3.165715	-0.021148	0.120964	0.036038	-0.633565	-0.010154	-0.465909	0.759557	0.067155	-0.581448	0.283692
57151	8.395730	-2.713093	3.263009	-0.001877	-0.013668	0.030381	-0.634987	-0.011247	-0.467222	0.759211	0.066886	-0.581759	0.284043
57152	8.609559	-2.770425	3.233043	0.013065	-0.123627	0.012619	-0.633320	-0.008939	-0.464454	0.757668	0.067645	-0.583611	0.284186
57153	8.651805	-2.654629	3.044868	0.046223	-0.186844	0.017569	-0.636884	-0.009307	-0.459748	0.755302	0.069202	-0.586242	0.284693
57154	8.765728	-2.712465	3.138258	0.037351	-0.183776	0.044668	-0.640711	-0.008029	-0.455528	0.752820	0.070298	-0.588896	0.285520
57155	8.736580	-2.702568	3.143915	0.017723	-0.141556	0.036990	-0.644675	-0.008414	-0.449776	0.750899	0.070905	-0.591007	0.286066
57156	8.945868	-2.653486	3.372207	-0.045840	-0.106722	-0.037711	-0.647055	-0.006830	-0.446993	0.749900	0.071284	-0.592849	0.284777
57157	8.876238	-2.933274	3.265724	-0.010771	-0.167591	-0.070242	-0.648768	-0.007145	-0.445034	0.748318	0.072841	-0.595330	0.283366
57158	8.959408	-2.943636	2.820590	0.121487	-0.270019	-0.063058	-0.653386	-0.010154	-0.437897	0.745258	0.076940	-0.598614	0.283429
57159	9.402460	-2.890258	2.917646	0.219862	-0.136560	-0.049818	-0.656542	-0.013935	-0.433521	0.743550	0.081485	-0.599323	0.285142
57160	9.589214	-2.539467	3.097489	0.259100	0.041199	-0.147999	-0.658874	-0.022736	-0.431853	0.744438	0.086882	-0.597013	0.286074
57161	8.992286	-2.255138	3.091113	0.255780	0.191323	-0.285502	-0.656209	-0.032263	-0.433883	0.747888	0.092885	-0.592174	0.285247
57162	9.044379	-2.480234	3.212604	0.213683	0.200485	-0.241708	-0.652475	-0.042292	-0.438665	0.751211	0.097800	-0.587523	0.284488
57163	8.797208	-2.278108	3.344668	0.267542	0.161999	-0.365893	-0.648864	-0.055340	-0.442854	0.754654	0.105043	-0.582796	0.282509
57164	8.895486	-2.196589	2.919862	0.433836	0.068946	-0.307326	-0.645792	-0.069795	-0.444462	0.756230	0.114777	-0.578659	0.283013
57165	9.423809	-1.761987	2.717735	0.522980	-0.024226	-0.213612	-0.643374	-0.085633	-0.445311	0.755923	0.125128	-0.575518	0.285837
57166	9.817376	-1.013710	2.789509	0.618780	-0.020943	-0.248788	-0.642033	-0.103046	-0.441495	0.755479	0.137455	-0.571657	0.289079
57167	9.954913	-0.837608	2.561254	0.635287	-0.034793	-0.158160	-0.643976	-0.116667	-0.437190	0.754190	0.148933	-0.568027	0.293873
57168	9.739882	-1.011936	2.469315	0.539991	-0.025179	-0.058434	-0.643682	-0.128862	-0.435609	0.752586	0.157883	-0.565058	0.298993
57169	9.157202	-0.804477	2.379198	0.418837	-0.023526	0.013336	-0.643683	-0.136435	-0.431850	0.750883	0.164082	-0.562957	0.303861
57170	8.790843	-0.254518	2.097692	0.281468	-0.065807	0.001288	-0.644189	-0.146737	-0.429184	0.749184	0.168705	-0.562258	0.306802
57171	9.130928	-0.352159	2.102973	0.183087	-0.086376	0.016408	-0.645511	-0.149528	-0.425843	0.747461	0.171757	-0.562538	0.308791
57172	9.413293	-0.328189	2.130688	0.098757	-0.100186	0.040208	-0.647352	-0.150254	-0.424021	0.745727	0.173419	-0.563587	0.310140
57173	9.781916	-0.485040	2.420159	0.052317	-0.086710	0.083198	-0.649219	-0.150331	-0.419321	0.744005	0.173810	-0.564929	0.311612
57174	10.039028	-0.549810	2.810362	0.043778	-0.057586	0.114757	-0.651062	-0.149271	-0.417984	0.742343	0.173768	-0.565867	0.313888
57175	9.630355	-0.529365	2.815251	0.017522	-0.055260	0.098202	-0.653421	-0.149581	-0.416932	0.740991	0.173303	-0.567011	0.315273
57176	9.415321	-0.671561	2.890827	0.034757	-0.070471	0.061456	-0.655012	-0.148395	-0.414553	0.739605	0.173694	-0.568041	0.316455
57177	9.176780	-0.697948	2.828170	0.088974	-0.118160	0.071594	-0.656484	-0.145436	-0.411619	0.737453	0.174998	-0.569561	0.318025
57178	9.171843	-0.721534	2.769841	0.142509	-0.175506	0.134079	-0.658611	-0.144964	-0.407297	0.734076	0.176706	-0.571731	0.320986
57179	9.544230	-1.118324	2.804013	0.209630	-0.134020	0.175969	-0.663231	-0.143846	-0.401902	0.730617	0.178685	-0.573052	0.325396
57180	9.818214	-0.854345	2.864392	0.314840	-0.054457	0.173287	-0.666018	-0.141326	-0.397665	0.727695	0.181685	-0.572424	0.331332
57181	9.057541	-0.403421	2.186256	0.472571	0.001955	0.248702	-0.667844	-0.143817	-0.396920	0.724268	0.185775	-0.570228	0.340239
57182	8.341901	-0.638897	1.206774	0.635296	0.026066	0.319726	-0.670862	-0.147034	-0.393705	0.719938	0.191160	-0.566683	0.352161
57183	10.537719	-1.328361	3.247773	0.716191	0.039386	0.691541	-0.668792	-0.142916	-0.393118	0.712580	0.193420	-0.563720	0.370187
57184	8.142039	-2.420979	3.164077	0.911537	0.060369	0.741364	-0.673154	-0.134781	-0.390583	0.704045	0.197559	-0.558855	0.391117
57185	7.991829	-3.588599	3.071028	0.629525	-0.086604	1.092514	-0.678335	-0.122028	-0.385868	0.691770	0.194826	-0.559391	0.413012
57186	10.914943	-3.687484	4.038342	0.262273	-0.225625	0.420281	-0.685770	-0.105909	-0.378596	0.684695	0.195629	-0.561977	0.420837
57187	9.479051	-2.196019	3.293770	0.282418	-0.134833	0.132249	-0.688685	-0.104075	-0.374371	0.680898	0.199094	-0.562037	0.425270
57188	8.660658	-2.463396	2.645480	0.302091	-0.226221	-0.039135	-0.691328	-0.109241	-0.368202	0.677463	0.205573	-0.562408	0.427177
57189	8.179866	-2.298683	2.610508	0.280429	-0.232736	-0.155193	-0.694506	-0.115671	-0.359971	0.674946	0.213031	-0.562595	0.427262
57190	8.957730	-2.450026	2.522595	0.119376	-0.170498	-0.158772	-0.696078	-0.125605	-0.354685	0.673856	0.217902	-0.563220	0.425700
57191	8.969583	-2.918939	2.554383	-0.079386	-0.089241	-0.123020	-0.696990	-0.131666	-0.352193	0.674178	0.218876	-0.564652	0.422783
57192	9.018814	-3.168518	2.903523	-0.191208	-0.018974	-0.092704	-0.697686	-0.129662	-0.351026	0.675573	0.217516	-0.566143	0.419250
57193	8.904520	-3.148578	2.945185	-0.207604	0.024062	-0.150123	-0.696906	-0.130349	-0.350264	0.677931	0.216038	-0.566986	0.415047
57194	9.050270	-3.184196	2.980050	-0.161017	0.046612	-0.164124	-0.696341	-0.134132	-0.353729	0.680507	0.215336	-0.567006	0.411151
57195	9.022195	-3.012744	2.862082	-0.167226	0.086621	-0.148315	-0.695013	-0.134086	-0.356342	0.683349	0.213796	-0.566642	0.407729
57196	10.114884	-3.378121	3.008384	-0.208997	0.046376	-0.145482	-0.693154	-0.134709	-0.359755	0.685943	0.212213	-0.567114	0.403521
57197	9.155993	-2.224717	2.613571	-0.104917	0.011555	-0.178431	-0.691960	-0.138662	-0.360102	0.687872	0.212433	-0.567132	0.400082
57198	8.184070	-1.336666	1.653236	-0.018558	-0.014777	-0.084903	-0.691540	-0.141925	-0.359075	0.688459	0.213266	-0.567153	0.398596
57199	9.180888	-0.999000	1.952186	-0.007405	-0.095996	-0.161802	-0.693632	-0.145666	-0.357050	0.688595	0.215537	-0.567954	0.395990
57200	10.139589	-0.084196	2.330444	-0.048417	-0.045071	-0.226029	-0.692283	-0.157973	-0.356650	0.690071	0.217800	-0.568009	0.392086
57201	11.126247	-0.296699	2.343367	-0.165435	-0.023673	-0.056233	-0.691491	-0.160982	-0.356194	0.690872	0.216206	-0.569508	0.389375
57202	9.818871	-0.811484	2.499398	-0.335378	0.060380	0.028090	-0.691490	-0.156162	-0.358574	0.692769	0.210786	-0.571423	0.386155
57203	8.798909	-0.481386	2.413863	-0.428287	0.111628	-0.051935	-0.689371	-0.151692	-0.364231	0.696145	0.204486	-0.573059	0.381012
57204	8.769758	-0.407050	2.725845	-0.487755	0.059813	-0.057055	-0.688071	-0.146315	-0.368877	0.699220	0.197892	-0.575712	0.374814
57205	9.192207	-0.501892	3.073063	-0.436857	0.008463	-0.154964	-0.688716	-0.138736	-0.373413	0.702124	0.193444	-0.578319	0.367625
57206	9.750222	-0.755899	3.221195	-0.300787	-0.050459	-0.151924	-0.688430	-0.139245	-0.376291	0.703801	0.191348	-0.580670	0.361763
57207	9.642147	-0.906828	3.345020	-0.180408	-0.053946	-0.101694	-0.688059	-0.139274	-0.373689	0.704570	0.190346	-0.582393	0.358007
57208	9.239220	-0.784069	3.092172	-0.079662	-0.049660	-0.081119	-0.687780	-0.141860	-0.374653	0.704857	0.190545	-0.583378	0.355722
57209	9.020972	-0.665119	3.040799	-0.020790	-0.030768	-0.083901	-0.688068	-0.142592	-0.371018	0.705176	0.191433	-0.583659	0.354150
57210	9.041905	-0.456416	2.808437	0.099753	-0.043216	-0.018016	-0.689765	-0.142883	-0.371012	0.704401	0.193376	-0.583518	0.354869
57211	8.977445	-0.345617	2.276435	0.207362	-0.008606	0.064606	-0.689123	-0.144822	-0.368710	0.703052	0.195626	-0.582416	0.358106
57212	9.378284	-0.483524	2.144156	0.328857	0.105363	0.191128	-0.689755	-0.148099	-0.369812	0.701576	0.197302	-0.579328	0.365023
57213	9.927936	-0.894332	2.430674	0.344022	0.208871	0.358110	-0.688717	-0.143418	-0.371160	0.700004	0.196506	-0.575276	0.374751
57214	10.290560	-1.552845	3.313583	0.268314	0.233277	0.592298	-0.687130	-0.136214	-0.376892	0.697103	0.191718	-0.572294	0.387004
57215	8.136191	-2.274040	2.597686	0.246604	0.291864	0.583540	-0.687523	-0.124104	-0.382383	0.694941	0.186238	-0.568497	0.398978
57216	8.292277	-2.343170	1.922445	0.180275	0.045139	0.584803	-0.686618	-0.111858	-0.386838	0.690050	0.181742	-0.568595	0.409269
57217	10.403278	-3.136691	3.121374	0.334903	-0.092090	0.366320	-0.690474	-0.101400	-0.383479	0.684761	0.182958	-0.568448	0.417727
57218	9.846693	-2.642034	2.940318	0.576002	-0.056173	0.314988	-0.693123	-0.101068	-0.379285	0.679311	0.187739	-0.565537	0.428320
57219	9.089303	-2.339059	2.908861	0.561355	-0.127902	0.234430	-0.693681	-0.101543	-0.374601	0.673703	0.193804	-0.563326	0.437297
57220	9.296825	-2.561323	3.312495	0.565330	-0.163235	0.037247	-0.699348	-0.107182	-0.365943	0.669285	0.202440	-0.560713	0.443483
57221	9.011761	-2.190758	3.387304	0.444387	-0.198010	-0.018406	-0.701985	-0.115230	-0.359309	0.665415	0.210335	-0.559325	0.447368
57222	8.657772	-1.967098	3.410770	0.289057	-0.225563	-0.071318	-0.704755	-0.121218	-0.353284	0.662289	0.217007	-0.559455	0.448656
57223	8.451804	-1.860968	3.191874	0.012529	-0.212175	-0.115004	-0.706881	-0.125149	-0.347094	0.660923	0.220341	-0.561621	0.446332
57224	8.659148	-1.857830	2.746484	-0.229092	-0.171853	-0.117646	-0.709536	-0.126892	-0.341117	0.661029	0.220185	-0.565436	0.441409
57225	9.013561	-2.130363	2.092819	-0.426467	-0.067921	-0.184733	-0.709570	-0.127773	-0.336445	0.663773	0.217209	-0.569242	0.433807
57226	9.815880	-2.299160	1.807982	-0.492999	0.122563	-0.271957	-0.708485	-0.129351	-0.340652	0.669602	0.212720	-0.570694	0.425079
57227	10.710494	-3.062172	2.948281	-0.555568	0.333820	-0.153191	-0.704501	-0.126321	-0.350000	0.677030	0.204146	-0.570251	0.418054
57228	9.211547	-1.370715	3.045721	-0.499311	0.329685	-0.322994	-0.698921	-0.124469	-0.362248	0.685453	0.198315	-0.568617	0.409267
57229	7.791828	-0.429032	2.399478	-0.540720	0.257913	-0.318168	-0.693871	-0.127178	-0.371455	0.693101	0.192395	-0.568183	0.399705
57230	8.453986	-0.353423	2.511158	-0.731056	0.106746	-0.452274	-0.688303	-0.125484	-0.382143	0.700630	0.186529	-0.570752	0.385443
57231	9.647348	-1.009393	2.517836	-0.864733	-0.082174	-0.399831	-0.685652	-0.125949	-0.386600	0.705907	0.179627	-0.576960	0.369522
57232	9.940886	-1.162412	2.518561	-1.091217	-0.146460	-0.217862	-0.686734	-0.117756	-0.385911	0.709553	0.167796	-0.586189	0.353215
57233	9.506474	-0.923205	2.735376	-1.180264	-0.102805	-0.275138	-0.686114	-0.105549	-0.387499	0.714082	0.155032	-0.594871	0.334933
57234	10.309291	-0.802593	3.498152	-1.055250	-0.098852	-0.167212	-0.688622	-0.096527	-0.388607	0.717121	0.142592	-0.602724	0.319577
57235	10.086813	-1.451004	3.261632	-0.925305	-0.040394	0.045437	-0.691037	-0.075723	-0.390525	0.718930	0.129101	-0.609190	0.308805
57236	9.364162	-1.119078	2.779454	-0.864972	0.037435	0.082838	-0.691597	-0.059816	-0.393335	0.720988	0.115410	-0.614147	0.299466
57237	8.476902	-0.656167	2.213362	-0.789476	0.220669	-0.022597	-0.688476	-0.046592	-0.397657	0.725649	0.103090	-0.615488	0.289794
57238	8.498016	-0.484820	1.626980	-0.638819	0.296848	-0.043774	-0.684776	-0.037681	-0.406887	0.730789	0.092632	-0.614763	0.281839
57239	9.388577	-0.863902	1.852811	-0.476472	0.356887	0.038095	-0.679129	-0.027942	-0.415073	0.735883	0.083362	-0.612201	0.277015
57240	12.141705	-1.747680	2.812879	-0.466973	0.434379	0.312705	-0.671887	-0.014567	-0.428149	0.740160	0.070250	-0.608888	0.276556
57241	8.083887	-3.067654	1.749887	-0.451773	0.558094	0.288959	-0.664797	0.004418	-0.441244	0.745984	0.057124	-0.603414	0.275929
57242	7.885757	-3.780425	1.168088	-0.434049	0.252008	0.356986	-0.657196	0.017745	-0.450286	0.747481	0.044949	-0.602446	0.276245
57243	9.880270	-4.432335	2.822053	-0.315097	0.036558	-0.029990	-0.655132	0.029289	-0.452419	0.748401	0.040488	-0.603581	0.271931
57244	10.237430	-3.306592	2.590138	-0.113229	-0.000175	-0.014174	-0.654877	0.031348	-0.452640	0.748554	0.038963	-0.604221	0.270307
57245	9.360482	-2.652348	2.493809	-0.048190	0.001740	-0.037243	-0.654625	0.034916	-0.453223	0.748847	0.038764	-0.604420	0.269076
57246	8.829043	-2.813404	2.544951	0.012026	0.006042	-0.211923	-0.655661	0.029688	-0.451886	0.750031	0.041475	-0.604129	0.266010
57247	8.515085	-2.811484	2.615179	0.049078	-0.045787	-0.154657	-0.655779	0.024062	-0.450823	0.750286	0.044382	-0.604415	0.264167
57248	8.550632	-2.949235	2.752822	-0.008003	-0.143472	-0.035248	-0.658021	0.022355	-0.447454	0.748726	0.045453	-0.606609	0.263380
57249	8.672664	-2.891686	2.721770	-0.128728	-0.211029	-0.069965	-0.662634	0.022935	-0.442720	0.746672	0.045510	-0.610357	0.260525
57250	8.886093	-2.968809	2.945749	-0.227153	-0.165550	-0.086079	-0.666328	0.022842	-0.438266	0.745277	0.044039	-0.613957	0.256280
57251	8.819266	-2.827509	2.511080	-0.302180	-0.112433	-0.141563	-0.669376	0.024399	-0.433785	0.744904	0.041841	-0.617011	0.250329
57252	8.751395	-2.865870	2.081141	-0.336613	-0.063097	-0.198902	-0.671101	0.025303	-0.430889	0.745362	0.039603	-0.619484	0.243119
57253	9.223916	-3.246261	1.871121	-0.330327	0.033474	-0.236914	-0.671889	0.025564	-0.430488	0.747184	0.037409	-0.620364	0.235511
57254	9.401040	-3.279959	2.147401	-0.327070	0.229377	-0.255523	-0.671865	0.025327	-0.433358	0.751426	0.034618	-0.618290	0.227766
57255	9.204219	-3.193144	2.351716	-0.297099	0.398177	-0.225513	-0.664213	0.023590	-0.441654	0.757545	0.031038	-0.613452	0.220996
57256	9.612333	-3.253248	2.641653	-0.257806	0.365918	-0.309383	-0.658133	0.023485	-0.450297	0.763500	0.029311	-0.608853	0.213323
57257	9.421418	-2.156126	2.790001	-0.053071	0.360060	-0.413067	-0.651768	0.015984	-0.458305	0.769637	0.031880	-0.603285	0.206614
57258	8.555637	-1.339337	2.252662	0.061430	0.278979	-0.349308	-0.647211	0.003679	-0.466656	0.774360	0.035888	-0.598522	0.202113
57259	9.662744	-1.277387	2.595983	0.003797	0.140379	-0.309241	-0.644007	-0.005131	-0.471020	0.777274	0.039002	-0.596092	0.197482
57260	9.505380	-1.101026	2.793398	-0.137224	0.098186	-0.333414	-0.643161	-0.014939	-0.474084	0.779827	0.040465	-0.594863	0.190711
57261	9.096363	-0.354080	2.510838	-0.400451	0.006652	-0.266759	-0.643655	-0.017377	-0.476473	0.781216	0.037340	-0.596046	0.181759
57262	8.877584	-0.336521	2.409611	-0.581214	-0.062662	-0.320545	-0.643036	-0.014534	-0.473556	0.781977	0.032323	-0.598876	0.169748
57263	9.897594	-0.647820	2.551098	-0.560218	-0.137232	-0.277013	-0.644891	-0.011563	-0.471791	0.781573	0.027374	-0.602711	0.158536
57264	10.365028	-0.580404	2.676844	-0.509578	-0.012273	-0.151134	-0.648199	-0.007255	-0.468687	0.782115	0.021292	-0.604433	0.150012
57265	9.877198	-0.766546	2.767781	-0.490371	0.102938	-0.041014	-0.648076	0.000994	-0.471522	0.783654	0.013884	-0.604266	0.143377
57266	8.802919	-0.544354	2.824811	-0.536918	0.117553	-0.041027	-0.645730	0.009268	-0.474633	0.785273	0.005636	-0.603947	0.136246
57267	8.613050	-0.552694	2.848447	-0.562196	0.022438	-0.086609	-0.644319	0.018741	-0.475890	0.785809	-0.002093	-0.605083	0.127960
57268	9.312759	-0.729098	2.892723	-0.548282	-0.049447	-0.090215	-0.646847	0.026905	-0.474018	0.785350	-0.009492	-0.607261	0.119867
57269	9.417145	-0.837862	2.549806	-0.531620	-0.013386	-0.058735	-0.647938	0.035360	-0.472411	0.785207	-0.016945	-0.608724	0.112329
57270	9.482055	-0.997294	2.429823	-0.458816	0.090260	-0.020248	-0.647068	0.045761	-0.471692	0.786142	-0.024110	-0.608349	0.106353
57271	9.259688	-0.770298	2.268712	-0.397931	0.187723	0.033871	-0.644203	0.054586	-0.474666	0.788155	-0.030994	-0.606213	0.101771
57272	9.321886	-0.920833	2.444295	-0.358979	0.238638	0.051374	-0.641711	0.063025	-0.479858	0.790671	-0.037765	-0.603160	0.098041
57273	10.729088	-1.514620	3.027989	-0.353229	0.190662	0.173623	-0.636223	0.071476	-0.483770	0.792359	-0.045609	-0.600696	0.096182
57274	8.955853	-1.912196	2.603274	-0.351513	0.274079	0.124771	-0.631783	0.082531	-0.488665	0.795037	-0.053208	-0.596922	0.093648
57275	8.742643	-1.828430	2.217169	-0.277578	0.238719	0.122665	-0.626528	0.091852	-0.496596	0.797359	-0.059338	-0.593517	0.091844
57276	8.971741	-2.533556	2.589219	-0.086397	0.142689	0.127181	-0.622875	0.099177	-0.499344	0.798688	-0.062494	-0.591278	0.092640
57277	9.836172	-2.773292	2.965325	0.089721	-0.021223	0.114154	-0.620381	0.099908	-0.501171	0.798347	-0.062219	-0.591329	0.095397
57278	9.285984	-2.050850	2.593674	0.223473	-0.094164	0.145666	-0.621825	0.098920	-0.499878	0.797199	-0.060198	-0.592250	0.100448
57279	9.164263	-2.064184	2.576927	0.308796	-0.161950	0.086766	-0.623403	0.096685	-0.497565	0.795460	-0.055828	-0.594129	0.105530
57280	9.279405	-2.310183	2.783825	0.304323	-0.177022	0.044913	-0.629941	0.092206	-0.494741	0.793561	-0.051150	-0.596271	0.110020
57281	9.346239	-2.483562	3.046137	0.210881	-0.132029	0.057556	-0.631382	0.089020	-0.492839	0.792066	-0.048074	-0.597872	0.113446
57282	9.152410	-2.327268	3.110946	0.079561	-0.148876	0.029932	-0.634546	0.088808	-0.489303	0.790269	-0.046836	-0.600051	0.114981
57283	8.593760	-2.125108	3.262311	0.022509	-0.187516	-0.029431	-0.636919	0.087787	-0.486180	0.788114	-0.045588	-0.603001	0.114839
57284	8.681071	-2.167520	3.298428	0.027588	-0.256162	-0.003455	-0.642191	0.085874	-0.479667	0.785026	-0.044525	-0.607003	0.115317
57285	8.728379	-2.417081	3.221149	0.034046	-0.298076	-0.008793	-0.649557	0.082969	-0.472116	0.781475	-0.043112	-0.611587	0.115755
57286	8.903906	-2.429201	2.863438	0.032650	-0.328228	0.019063	-0.656800	0.081708	-0.464533	0.777406	-0.042073	-0.616645	0.116703
57287	9.225214	-2.522565	2.276037	0.056828	-0.255301	-0.017381	-0.661950	0.081710	-0.457853	0.774368	-0.040325	-0.620465	0.117270
57288	9.337637	-2.548742	1.701682	0.105686	-0.075485	-0.079800	-0.665635	0.078603	-0.453068	0.773678	-0.037523	-0.621480	0.117371
57289	9.304539	-2.803262	1.696402	0.094270	0.206284	-0.101624	-0.664941	0.073029	-0.455527	0.776554	-0.035270	-0.618131	0.116764
57290	10.391177	-2.784923	2.707806	0.073743	0.339112	-0.224872	-0.659753	0.069919	-0.465395	0.781276	-0.032136	-0.612862	0.113907
57291	9.537480	-0.706818	2.238988	0.253892	0.251503	-0.690914	-0.657278	0.052651	-0.472525	0.786012	-0.020242	-0.608723	0.105985
57292	9.391170	-0.857841	1.741465	0.267979	0.239121	-0.206898	-0.654162	0.039364	-0.480103	0.789423	-0.014020	-0.604491	0.105859
57293	11.367745	-1.369066	2.758670	0.124545	0.238424	-0.087485	-0.649509	0.031963	-0.486534	0.792508	-0.011440	-0.600500	0.105825
57294	9.440950	-1.366264	2.464258	0.021784	0.363917	0.011433	-0.642778	0.030620	-0.494164	0.796818	-0.011998	-0.594700	0.106156
57295	8.948414	-0.637466	2.791072	-0.055669	0.248446	0.010309	-0.638244	0.026127	-0.503403	0.799721	-0.013454	-0.590878	0.105493
57296	9.061539	-1.145669	3.444613	0.037836	0.105812	0.077744	-0.634944	0.027864	-0.508343	0.800794	-0.013989	-0.589115	0.107128
57297	9.097755	-1.600706	3.519616	0.105000	0.016432	0.218654	-0.632591	0.031882	-0.510365	0.800547	-0.014839	-0.588569	0.111761
57298	8.620458	-1.267659	3.404642	0.195020	-0.086140	0.313939	-0.634957	0.035141	-0.510154	0.798847	-0.015223	-0.589435	0.119071
57299	8.686690	-1.203508	3.258757	0.244559	-0.169504	0.208017	-0.636551	0.037562	-0.508011	0.796429	-0.013275	-0.591476	0.125221
57300	8.569083	-1.370860	3.118666	0.375842	-0.202271	0.177010	-0.643790	0.035893	-0.500697	0.793641	-0.008880	-0.593717	0.132497
57301	8.797098	-1.163769	2.651491	0.563954	-0.275683	0.198942	-0.647606	0.030857	-0.495037	0.789897	-0.001458	-0.596506	0.142272
57302	9.207053	-1.045989	2.217580	0.685664	-0.220421	0.286017	-0.652967	0.026254	-0.492353	0.786361	0.006584	-0.597991	0.154920
57303	10.003435	-0.841494	2.642742	0.755943	-0.071188	0.354378	-0.656365	0.020024	-0.489325	0.784216	0.014601	-0.596751	0.169349
57304	9.434420	-0.677287	3.161817	0.775191	0.071361	0.342414	-0.654237	0.013633	-0.491029	0.783552	0.022426	-0.593054	0.183928
57305	10.395843	-0.569905	3.460727	0.713944	0.000053	0.227393	-0.654210	0.005691	-0.490664	0.782334	0.031129	-0.590483	0.195741
57306	9.423647	-1.643929	3.443682	0.531705	-0.049677	0.159708	-0.656014	-0.000346	-0.490900	0.780727	0.037751	-0.589276	0.204435
57307	7.946202	-1.599742	1.909547	0.219863	-0.029512	0.228463	-0.655228	0.000905	-0.491793	0.779284	0.038823	-0.589028	0.210372
57308	9.197648	-2.222364	2.368109	0.125274	-0.207345	0.169184	-0.656686	0.001959	-0.489677	0.776004	0.039652	-0.591887	0.214280
57309	9.947255	-2.942842	2.846553	0.302886	-0.202832	0.219466	-0.660257	0.004885	-0.485686	0.772395	0.042791	-0.593938	0.220934
57310	9.635662	-3.019661	2.571805	0.475243	-0.279295	0.386177	-0.666315	0.003923	-0.479279	0.766881	0.046773	-0.596463	0.232245
57311	8.998824	-2.948478	2.335732	0.570452	-0.247339	0.377159	-0.670554	0.004342	-0.472337	0.761546	0.052275	-0.597963	0.244449
57312	9.021868	-3.126024	2.569942	0.645979	-0.226411	0.342132	-0.672942	0.002611	-0.467143	0.756389	0.059122	-0.598575	0.257078
57313	9.504159	-3.014995	2.691123	0.586357	-0.225068	0.227236	-0.677663	-0.000906	-0.463270	0.751735	0.066476	-0.599251	0.267157
57314	9.319686	-2.912812	2.813053	0.480824	-0.172894	0.239865	-0.680702	-0.004292	-0.457583	0.747681	0.071754	-0.599596	0.276242
57315	8.682676	-2.806487	2.911599	0.421864	-0.145086	0.179821	-0.685685	-0.007124	-0.453956	0.744279	0.076712	-0.599725	0.283716
57316	8.251362	-2.919064	2.890905	0.363696	-0.169594	0.215628	-0.686362	-0.007993	-0.450712	0.740416	0.080510	-0.600524	0.290986
57317	8.366113	-3.278930	2.858921	0.377544	-0.224257	0.236422	-0.690965	-0.008636	-0.446653	0.735678	0.084505	-0.602037	0.298644
57318	8.393747	-3.160826	2.692906	0.337825	-0.216283	0.196427	-0.694799	-0.010260	-0.440275	0.731226	0.088526	-0.603525	0.305334
57319	8.328200	-3.177263	2.473863	0.224930	-0.175988	0.191627	-0.698373	-0.009403	-0.435022	0.727490	0.090464	-0.605076	0.310575
57320	8.606699	-3.416935	2.420438	0.057340	-0.130355	0.092876	-0.701557	-0.005931	-0.430632	0.725200	0.091020	-0.606810	0.312382
57321	8.835795	-3.392383	2.216964	-0.004771	-0.072810	-0.084689	-0.704448	-0.007085	-0.428159	0.724815	0.092270	-0.607767	0.311044
57322	9.467463	-3.659255	1.714349	0.045801	-0.113218	-0.206946	-0.705220	-0.013133	-0.426709	0.724621	0.096160	-0.608767	0.308351
57323	10.584055	-3.110707	2.592529	0.090068	0.129402	-0.333515	-0.705614	-0.021363	-0.426022	0.728006	0.100535	-0.605726	0.304954
57324	10.298125	-2.009299	2.866611	0.128899	0.321094	-0.525138	-0.700777	-0.036530	-0.435344	0.734769	0.106814	-0.599194	0.299455
57325	9.834055	-1.856785	3.044138	0.199584	0.284651	-0.672074	-0.694879	-0.059376	-0.442871	0.741656	0.115912	-0.592351	0.292627
57326	9.134151	-2.196311	2.682617	0.106701	0.291993	-0.426754	-0.688464	-0.078645	-0.451374	0.747309	0.120847	-0.586404	0.288193
57327	9.211903	-2.225546	2.631982	-0.015969	0.300830	-0.271967	-0.682496	-0.085472	-0.458977	0.752379	0.121864	-0.581369	0.284755
57328	8.810452	-1.795071	2.647383	-0.038663	0.305189	-0.200471	-0.676523	-0.091328	-0.467604	0.757132	0.121877	-0.576524	0.281988
57329	8.802318	-1.495352	2.768053	-0.066899	0.226545	-0.186687	-0.671479	-0.095975	-0.475158	0.760903	0.121535	-0.573058	0.279034
57330	8.571554	-1.021599	2.688124	-0.037451	0.121947	-0.208962	-0.667226	-0.099953	-0.482041	0.763539	0.122679	-0.570929	0.275677
57331	8.689853	-0.755948	2.718227	-0.042783	-0.038654	-0.217262	-0.666410	-0.106229	-0.483082	0.764350	0.124547	-0.571277	0.271847
57332	9.523018	-0.620310	2.536276	0.001878	-0.109441	-0.194801	-0.668095	-0.111458	-0.482261	0.764135	0.127399	-0.572480	0.268578
57333	10.247399	-0.724862	2.648797	0.077421	-0.056125	-0.084841	-0.668357	-0.115593	-0.480256	0.763691	0.129736	-0.572790	0.268059
57334	10.496960	-1.239452	3.115091	0.174938	0.084719	0.114246	-0.668871	-0.117925	-0.480298	0.763574	0.130654	-0.570879	0.271997
57335	9.394758	-1.227578	3.116508	0.245872	0.129373	0.251810	-0.669139	-0.115322	-0.480636	0.762958	0.130712	-0.568298	0.279010
57336	8.532353	-0.987040	3.105956	0.299833	0.098507	0.206048	-0.668471	-0.113916	-0.483088	0.762112	0.132396	-0.565676	0.285775
57337	8.524608	-0.587240	3.395099	0.293243	0.007494	0.111565	-0.665959	-0.116598	-0.485504	0.760723	0.135459	-0.564243	0.290829
57338	8.899282	-0.604521	3.349882	0.258851	-0.054550	0.069680	-0.668310	-0.121303	-0.483365	0.758977	0.138934	-0.563778	0.294626
57339	9.098807	-0.571704	3.520062	0.146413	-0.108954	0.130941	-0.670684	-0.119982	-0.481367	0.756533	0.140252	-0.564984	0.297960
57340	9.051338	-0.397129	3.354164	0.121895	-0.138667	0.092522	-0.675424	-0.122563	-0.475782	0.754025	0.141940	-0.566627	0.300388
57341	9.103705	-0.605903	3.316087	0.050956	-0.126146	0.159085	-0.678182	-0.121235	-0.474693	0.751471	0.141631	-0.568713	0.302980
57342	9.198010	-0.694858	3.385276	-0.025365	-0.105568	0.215215	-0.681242	-0.115153	-0.470904	0.748772	0.139908	-0.570974	0.306194
57343	9.195717	-0.670570	3.385675	-0.090255	-0.077960	0.160528	-0.683876	-0.109566	-0.470906	0.747143	0.137197	-0.573165	0.307305
57344	9.239138	-0.761710	3.252633	-0.143903	-0.063389	0.149401	-0.682730	-0.101890	-0.470763	0.745863	0.133752	-0.575428	0.307705
57345	9.343279	-0.881943	3.069352	-0.110987	0.021943	0.151319	-0.686427	-0.093585	-0.470052	0.745483	0.130249	-0.576201	0.308678
57346	9.125377	-1.058018	3.357573	-0.100427	0.160644	0.212727	-0.683273	-0.086228	-0.475663	0.746253	0.125326	-0.575000	0.311086
57347	9.339538	-1.444960	3.502070	-0.035845	0.228769	0.284333	-0.680906	-0.078747	-0.480875	0.747207	0.120136	-0.572506	0.315415
57348	9.752118	-1.986214	3.838320	-0.063350	0.204125	0.296678	-0.676701	-0.069030	-0.488271	0.747791	0.114512	-0.570585	0.319575
57349	8.890940	-2.053168	3.317346	-0.116015	0.213427	0.251369	-0.672889	-0.060420	-0.495035	0.748897	0.108566	-0.568683	0.322439
57350	9.015382	-2.112968	2.701074	-0.181483	0.129747	0.061191	-0.669322	-0.051236	-0.504130	0.750360	0.104308	-0.568072	0.321517
57351	9.464115	-2.290596	3.051350	-0.051875	0.037035	-0.055369	-0.666950	-0.049806	-0.507116	0.751259	0.103945	-0.567741	0.320118
57352	9.297262	-2.527255	3.071204	0.162177	-0.027680	-0.042222	-0.666437	-0.051054	-0.505450	0.750871	0.107028	-0.567065	0.321209
57353	8.543357	-2.476009	2.973133	0.293509	-0.160467	0.015336	-0.668008	-0.054103	-0.503675	0.748311	0.112290	-0.567628	0.324376
57354	8.567241	-2.622772	2.617007	0.367239	-0.287255	0.042689	-0.673781	-0.060531	-0.497766	0.743935	0.119116	-0.569659	0.328423
57355	9.639711	-3.128206	2.713359	0.280632	-0.289771	0.109447	-0.678268	-0.068355	-0.488768	0.739200	0.123907	-0.572412	0.332528
57356	9.885571	-2.642723	2.959126	0.218324	-0.211971	0.078438	-0.684851	-0.070424	-0.481725	0.735661	0.127694	-0.574300	0.335674
57357	9.055677	-2.247268	2.962135	0.187333	-0.210344	0.008582	-0.688541	-0.071198	-0.477545	0.732669	0.131709	-0.576203	0.337401
57358	8.432764	-2.260560	2.891594	0.177925	-0.228860	-0.019452	-0.693015	-0.075420	-0.471863	0.729680	0.136076	-0.578330	0.338504
57359	8.561792	-2.635033	3.072131	0.145143	-0.267394	-0.003704	-0.698936	-0.080224	-0.464619	0.726177	0.139956	-0.581272	0.339415
57360	8.892805	-2.703492	2.639812	0.122614	-0.284787	-0.000144	-0.704075	-0.083371	-0.457869	0.722499	0.143678	-0.584595	0.340000
57361	9.131824	-2.617553	2.584671	0.027385	-0.206748	0.076269	-0.709208	-0.084993	-0.452652	0.719441	0.144463	-0.587657	0.340871
57362	9.015165	-2.675030	2.165270	0.026721	-0.092335	0.031223	-0.712267	-0.083177	-0.446992	0.718054	0.145120	-0.588924	0.341332
57363	9.184637	-2.812989	2.217499	0.039439	-0.001385	0.016657	-0.713049	-0.082356	-0.447622	0.717754	0.145348	-0.588788	0.342098
57364	9.242796	-2.797319	2.511757	0.104428	0.116525	-0.066925	-0.712239	-0.086163	-0.449005	0.719269	0.146842	-0.586236	0.342662
57365	9.161665	-2.517658	2.527297	0.154107	0.218568	-0.129624	-0.707992	-0.091529	-0.454483	0.722193	0.148896	-0.581716	0.343326
57366	9.535601	-2.635959	2.618663	0.169597	0.308182	-0.173829	-0.703584	-0.099598	-0.462490	0.726438	0.151251	-0.575598	0.343653
57367	8.689843	-1.127774	2.979259	0.193154	0.347339	-0.317995	-0.695629	-0.113663	-0.469989	0.731944	0.155140	-0.568304	0.342373
57368	7.944939	-0.034818	2.397056	0.069265	0.232003	-0.346109	-0.690019	-0.126774	-0.478886	0.736703	0.158499	-0.563372	0.338761
57369	10.797137	-0.613876	3.380967	0.023958	-0.048686	-0.313115	-0.686858	-0.134003	-0.478530	0.738138	0.162599	-0.562998	0.334285
57370	11.012269	-1.230316	3.645652	-0.012328	0.073108	-0.061353	-0.686009	-0.145048	-0.481359	0.739400	0.162628	-0.561832	0.333444
57371	9.776480	-1.270229	3.165191	-0.180187	0.168365	0.195658	-0.683389	-0.139091	-0.484909	0.740514	0.156551	-0.561244	0.334867
57372	8.832070	-1.247011	3.555348	-0.143799	0.199911	0.185029	-0.682726	-0.129017	-0.490839	0.741945	0.151011	-0.559846	0.336578
57373	8.208740	-1.369824	3.291988	-0.040369	0.130472	0.121641	-0.679173	-0.124536	-0.495988	0.742673	0.148078	-0.558601	0.338341
57374	8.378358	-1.068090	3.311735	0.052656	-0.023730	0.103482	-0.679822	-0.121369	-0.498006	0.741545	0.147864	-0.558936	0.340349
57375	8.747187	-0.809967	3.389209	0.150932	-0.137137	0.148262	-0.682723	-0.116482	-0.496977	0.738530	0.149311	-0.560413	0.343828
57376	9.180085	-0.831630	3.475746	0.241662	-0.185947	0.092105	-0.686419	-0.119605	-0.491018	0.735074	0.153118	-0.561797	0.347282
57377	9.145132	-1.000365	3.396675	0.314820	-0.200307	0.082268	-0.691545	-0.124933	-0.484963	0.731264	0.158177	-0.562815	0.351386
57378	9.336138	-0.793137	3.385529	0.302100	-0.172968	0.123386	-0.695521	-0.127401	-0.476905	0.727444	0.162460	-0.563619	0.356042
57379	9.113205	-0.663265	3.227890	0.230686	-0.116907	0.152488	-0.699218	-0.128047	-0.471940	0.724289	0.164937	-0.564174	0.360427
57380	9.038424	-0.941071	3.385457	0.158242	-0.123471	0.158806	-0.704213	-0.125663	-0.469512	0.721198	0.166356	-0.565364	0.364092
57381	9.099003	-0.572181	3.343308	0.114445	-0.076993	0.116295	-0.706316	-0.126254	-0.467684	0.719126	0.167296	-0.566016	0.366736
57382	9.162208	-0.619187	3.154752	0.125271	-0.018643	0.070213	-0.708295	-0.127680	-0.464702	0.717962	0.168459	-0.565626	0.369078
57383	9.943776	-0.928394	3.292092	0.184750	0.081622	0.094030	-0.708928	-0.129307	-0.466423	0.717606	0.169533	-0.563384	0.372691
57384	9.709515	-1.049840	3.261878	0.230580	0.213192	0.150942	-0.706019	-0.130050	-0.470367	0.718075	0.169559	-0.559135	0.378134
57385	10.493105	-1.792044	3.702912	0.124298	0.144060	0.293437	-0.703780	-0.124493	-0.475095	0.717078	0.167077	-0.557086	0.384108
57386	8.789167	-2.105802	2.667663	-0.024051	0.227584	0.258103	-0.701400	-0.119195	-0.480871	0.717687	0.162113	-0.554889	0.388256
57387	8.659559	-1.830880	2.490564	-0.059570	0.070999	0.132107	-0.699673	-0.115277	-0.486278	0.717673	0.159348	-0.554761	0.389608
57388	9.027513	-2.072058	2.943489	0.123252	-0.015662	-0.004658	-0.700447	-0.116096	-0.487070	0.717138	0.161293	-0.554043	0.390813
57389	8.811291	-2.471035	2.753955	0.260562	-0.110425	0.066204	-0.702539	-0.118321	-0.485926	0.714562	0.165254	-0.553818	0.394180
57390	8.815471	-2.569321	2.858989	0.260363	-0.184220	0.089558	-0.708028	-0.123059	-0.483635	0.710939	0.169432	-0.554717	0.397678
57391	8.659914	-2.961154	2.854583	0.273966	-0.198124	0.079901	-0.711980	-0.126451	-0.478201	0.707161	0.174071	-0.555653	0.401090
57392	9.439640	-3.168390	2.990996	0.219508	-0.226743	0.130714	-0.717665	-0.128400	-0.469208	0.702775	0.177588	-0.557560	0.404594
57393	9.517549	-3.035416	3.637532	0.191260	-0.169910	0.082115	-0.721107	-0.128366	-0.463711	0.699516	0.180739	-0.558729	0.407224
57394	8.682587	-2.286151	3.476215	0.140563	-0.158835	-0.019097	-0.725702	-0.133264	-0.458823	0.697357	0.184248	-0.559756	0.407946
57395	8.172705	-2.507978	3.518731	0.080298	-0.234528	-0.056699	-0.730713	-0.137102	-0.451436	0.694890	0.187877	-0.562175	0.407172
57396	8.615273	-2.629053	3.148457	0.005461	-0.261778	-0.069564	-0.735076	-0.141079	-0.443405	0.692461	0.190897	-0.565522	0.405266
57397	8.794908	-2.831991	2.482871	-0.004090	-0.224791	0.024816	-0.740486	-0.141902	-0.436607	0.689718	0.192303	-0.568781	0.404718
57398	9.173700	-3.095100	1.836039	-0.005426	-0.081962	0.051474	-0.744971	-0.140911	-0.431865	0.688374	0.192328	-0.570179	0.405027
57399	9.267265	-3.305767	1.937408	0.102975	0.097605	0.023793	-0.744972	-0.141463	-0.431485	0.688850	0.192575	-0.568158	0.406936
57400	9.396726	-3.118468	2.460049	0.191789	0.208480	-0.070350	-0.742045	-0.145759	-0.435890	0.691035	0.194328	-0.563476	0.408904
57401	9.977201	-1.942196	2.974246	0.283669	0.133529	-0.397084	-0.737533	-0.156898	-0.439268	0.694595	0.201500	-0.557820	0.407151
57402	8.264463	-0.335398	2.332132	0.336204	0.114931	-0.262530	-0.733800	-0.174097	-0.440284	0.696630	0.208163	-0.552438	0.407660
57403	9.797130	-1.123873	2.864156	0.188565	-0.015859	-0.242083	-0.732458	-0.183943	-0.440097	0.697584	0.213521	-0.550187	0.406300
57404	9.613452	-1.328602	2.863063	0.149761	-0.005175	-0.128553	-0.731135	-0.192304	-0.438186	0.697922	0.217075	-0.548520	0.406091
57405	10.161468	-1.162761	3.244989	0.268570	0.009447	0.084044	-0.731646	-0.200966	-0.435616	0.696122	0.219772	-0.546647	0.410234
57406	9.962896	-1.794663	3.473008	0.490768	0.027431	0.267530	-0.733488	-0.202656	-0.433291	0.692017	0.223457	-0.543409	0.419388
57407	9.169852	-1.777174	3.385046	0.638313	0.019947	0.454488	-0.735626	-0.197242	-0.430042	0.685449	0.227087	-0.539815	0.432656
57408	8.482833	-1.100242	3.284652	0.799680	-0.039347	0.281836	-0.738792	-0.200350	-0.424869	0.678859	0.235317	-0.534672	0.444863
57409	8.147874	-0.965759	3.236197	0.944906	-0.137680	0.250538	-0.743561	-0.208209	-0.413263	0.670565	0.246580	-0.529255	0.457635
57410	8.409557	-0.753464	3.150856	1.010549	-0.252686	0.304118	-0.752290	-0.214654	-0.397432	0.659964	0.259180	-0.524800	0.471019
57411	9.206179	-0.585791	3.173581	1.121368	-0.304124	0.340390	-0.758829	-0.221402	-0.377583	0.647568	0.273161	-0.519886	0.485548
57412	9.526218	-0.741489	3.396400	1.136074	-0.239643	0.389445	-0.765728	-0.228792	-0.361393	0.634885	0.286093	-0.513954	0.500922
57413	9.513483	-0.393328	3.529971	1.103251	-0.182496	0.330352	-0.772638	-0.234960	-0.344397	0.623249	0.298451	-0.506965	0.515242
57414	9.159342	-0.210121	3.480231	1.034973	-0.181238	0.292101	-0.779674	-0.239881	-0.328678	0.612058	0.310220	-0.500200	0.528156
57415	9.188272	-0.300125	3.255537	0.946979	-0.131795	0.196561	-0.784117	-0.245362	-0.309992	0.602735	0.321209	-0.492896	0.539064
57416	10.084593	-0.537749	3.415457	0.933065	-0.158285	0.203670	-0.788383	-0.251593	-0.296795	0.592867	0.332118	-0.485984	0.549569
57417	8.685304	-1.448198	3.204809	0.846629	-0.159392	0.383480	-0.794224	-0.254961	-0.283920	0.581450	0.340164	-0.480976	0.561130
57418	8.748679	-2.377169	2.655050	0.666603	-0.218966	0.423190	-0.801695	-0.246873	-0.268855	0.569981	0.346278	-0.478879	0.570865
57419	9.387164	-2.162047	2.900005	0.535846	-0.345061	0.277625	-0.808897	-0.241937	-0.253332	0.559795	0.353657	-0.478545	0.576672
57420	9.698898	-2.180370	2.558427	0.529113	-0.403070	0.193791	-0.816091	-0.245803	-0.234595	0.549896	0.362372	-0.478296	0.580976
57421	9.449365	-2.792218	2.768540	0.612996	-0.314673	0.304601	-0.822788	-0.242817	-0.215987	0.538870	0.369822	-0.476794	0.587808
57422	9.460313	-2.941451	3.085753	0.586705	-0.259658	0.262113	-0.828156	-0.233451	-0.202997	0.528901	0.376703	-0.474596	0.594236
57423	9.324499	-1.958453	3.415210	0.548205	-0.229269	0.241256	-0.832480	-0.229997	-0.187133	0.519712	0.382872	-0.472287	0.600212
57424	8.478368	-2.289752	3.301718	0.471333	-0.203513	0.264134	-0.835464	-0.224688	-0.176193	0.510972	0.387722	-0.470753	0.605781
57425	7.997790	-2.572833	2.933512	0.341916	-0.253061	0.211987	-0.840286	-0.219549	-0.164071	0.503376	0.392186	-0.470808	0.609215
57426	8.327862	-2.872816	2.146855	0.193919	-0.232955	0.226508	-0.843024	-0.211921	-0.152306	0.496891	0.394856	-0.472575	0.611441
57427	8.834423	-3.045046	0.864029	0.000014	-0.082347	0.138616	-0.846340	-0.208449	-0.147915	0.494395	0.394464	-0.474537	0.612198
57428	10.006772	-3.065966	1.187717	-0.186082	0.254470	-0.141437	-0.846829	-0.207988	-0.152332	0.499998	0.390869	-0.473191	0.610994
57429	10.824126	-1.899462	3.061821	-0.239673	0.309916	-0.535363	-0.841481	-0.214771	-0.163969	0.511259	0.389642	-0.468879	0.605760
57430	8.174278	0.815841	1.897852	-0.237502	0.377906	-0.360559	-0.832945	-0.227911	-0.179141	0.520992	0.386014	-0.465073	0.602717
57431	11.695852	-1.441792	2.701980	-0.326467	0.126638	-0.305269	-0.829985	-0.232432	-0.187459	0.528327	0.383889	-0.465380	0.597429
57432	10.118836	-1.901900	2.731856	-0.418079	0.419787	0.101233	-0.825022	-0.236177	-0.201509	0.534190	0.373516	-0.466700	0.597761
57433	9.148356	-1.406093	2.768594	-0.436700	0.420280	0.202268	-0.823618	-0.227199	-0.217629	0.538889	0.361890	-0.468975	0.598912
57434	8.648240	-1.960389	3.237112	-0.286986	0.377542	0.184249	-0.820503	-0.217360	-0.235568	0.542273	0.352552	-0.469676	0.600875
57435	8.482583	-1.972347	3.349719	-0.137700	0.288377	0.331821	-0.821500	-0.201871	-0.248807	0.541925	0.344418	-0.470582	0.605182
57436	8.265009	-1.681768	3.581625	0.038434	0.167414	0.383238	-0.821885	-0.188369	-0.255965	0.538586	0.339208	-0.470954	0.610791
57437	8.494788	-1.510785	3.525487	0.196292	0.085563	0.291848	-0.822010	-0.183543	-0.258866	0.534484	0.337467	-0.469629	0.616353
57438	8.801231	-1.533019	3.542304	0.323115	0.036483	0.343724	-0.823340	-0.176982	-0.259118	0.528391	0.337248	-0.467583	0.623244
57439	8.756780	-1.653566	3.502876	0.468552	0.007941	0.365903	-0.826010	-0.168284	-0.256192	0.520730	0.338612	-0.464094	0.631506
57440	9.015867	-1.417493	3.684259	0.528066	-0.003365	0.330824	-0.829744	-0.160174	-0.250795	0.512897	0.341088	-0.459684	0.639755
57441	8.998590	-0.976704	4.005680	0.555164	0.014324	0.304582	-0.831340	-0.155690	-0.249392	0.505362	0.343751	-0.454430	0.648027
57442	8.773509	-1.130931	4.299219	0.513050	-0.044700	0.301032	-0.831110	-0.150642	-0.247862	0.497504	0.346774	-0.450300	0.655338
57443	8.554885	-1.128009	3.984721	0.483319	-0.135664	0.168240	-0.832472	-0.148263	-0.242203	0.490797	0.351820	-0.446353	0.660386
57444	8.779108	-1.094296	3.834754	0.499193	-0.183178	0.126220	-0.835014	-0.148655	-0.234766	0.483966	0.358011	-0.442448	0.664714
57445	9.682738	-1.341074	3.938689	0.610273	-0.147643	0.129654	-0.839153	-0.144426	-0.225924	0.476658	0.364727	-0.436515	0.670243
57446	10.475225	-2.254190	4.243922	0.595884	-0.180666	0.265896	-0.839869	-0.145633	-0.217604	0.467140	0.370495	-0.432177	0.676562
57447	8.822304	-3.794570	3.466041	0.473068	-0.120629	0.364014	-0.843211	-0.140963	-0.210583	0.457750	0.373388	-0.429446	0.683097
57448	9.375951	-3.956640	3.644636	0.406859	-0.228197	0.231423	-0.845121	-0.134635	-0.203670	0.449581	0.378243	-0.427710	0.686930
57449	8.536586	-3.590833	3.262481	0.516796	-0.370466	0.031652	-0.849532	-0.134282	-0.191645	0.442114	0.387667	-0.424070	0.688777
57450	8.238486	-3.921486	2.664219	0.679820	-0.512256	0.192125	-0.852290	-0.135359	-0.173406	0.429806	0.399063	-0.420690	0.692124
57451	8.394087	-4.768460	2.750255	0.632240	-0.522990	0.222876	-0.858357	-0.133231	-0.151432	0.417235	0.409758	-0.418158	0.695095
57452	8.657001	-3.906572	2.746767	0.583932	-0.482876	0.142834	-0.860854	-0.135271	-0.132693	0.406393	0.420123	-0.415216	0.697092
57453	8.482747	-3.262857	3.057756	0.572855	-0.417236	0.090625	-0.862848	-0.133619	-0.113233	0.396800	0.429728	-0.411385	0.699032
57454	8.238755	-3.370409	3.095756	0.551888	-0.413301	0.076715	-0.867154	-0.133166	-0.098210	0.387562	0.439237	-0.407593	0.700525
57455	8.090100	-3.405761	3.115634	0.479125	-0.431940	0.076855	-0.868353	-0.133280	-0.079182	0.378690	0.448226	-0.404933	0.701225
57456	8.452649	-3.417954	3.058664	0.362766	-0.444814	0.058025	-0.869813	-0.132706	-0.060659	0.371015	0.456735	-0.403731	0.700530
57457	8.985886	-3.432787	2.668439	0.274815	-0.374408	-0.043492	-0.870707	-0.133574	-0.046729	0.366017	0.464207	-0.402332	0.699051
57458	9.175961	-3.096723	1.981231	0.199251	-0.237316	-0.158904	-0.871556	-0.140431	-0.035523	0.364489	0.470274	-0.399821	0.697232
57459	9.369137	-3.011380	1.576076	0.174677	-0.042525	-0.303057	-0.871448	-0.148176	-0.029161	0.366634	0.474417	-0.394968	0.696066
57460	9.301334	-2.915763	1.748827	0.161808	0.248502	-0.349217	-0.867767	-0.159748	-0.034087	0.371926	0.474907	-0.387584	0.697075
57461	10.175614	-3.007558	2.787784	0.080683	0.210262	-0.558277	-0.864928	-0.173071	-0.039451	0.380433	0.476729	-0.379736	0.695558
57462	6.827414	0.098940	1.471190	0.088182	0.337222	-0.557051	-0.860067	-0.195506	-0.048137	0.389888	0.476921	-0.370623	0.695106
57463	9.797731	-0.331026	2.050167	0.087140	-0.077080	-0.493165	-0.855650	-0.212518	-0.052933	0.395242	0.482211	-0.365433	0.691169
57464	11.890581	-0.790729	3.806293	0.288130	-0.011390	-0.379782	-0.848715	-0.229240	-0.046144	0.397635	0.487420	-0.357885	0.690091
57465	11.613092	-1.691296	3.586822	0.248622	0.218440	0.219403	-0.850230	-0.233304	-0.050774	0.393675	0.484698	-0.354965	0.695764
57466	8.989042	-1.006899	3.657176	0.118020	0.223678	0.216703	-0.850991	-0.225838	-0.057138	0.391118	0.480986	-0.353678	0.700422
57467	7.554427	-0.875573	3.430699	0.034799	0.108298	0.177128	-0.852287	-0.221014	-0.060683	0.389031	0.478354	-0.354126	0.703155
57468	7.792924	-0.907024	3.235894	-0.028751	-0.105486	0.134877	-0.854671	-0.216264	-0.059139	0.386683	0.478677	-0.356663	0.702948
57469	8.537604	-0.923624	3.061083	0.010468	-0.246863	0.096970	-0.854999	-0.212103	-0.052800	0.383438	0.481389	-0.359401	0.701478
57470	9.466416	-1.043290	3.064558	0.067076	-0.226096	0.068237	-0.856779	-0.210592	-0.043635	0.380227	0.484601	-0.360870	0.700259
57471	9.395162	-0.815200	2.686911	0.149668	-0.059990	0.134721	-0.858783	-0.207513	-0.039651	0.376454	0.485473	-0.360564	0.701849
57472	9.188615	-1.104557	3.113683	0.211642	0.042325	0.152277	-0.859634	-0.201151	-0.034437	0.372581	0.485390	-0.358769	0.704886
57473	8.738698	-0.653460	3.057863	0.138250	0.123231	0.163070	-0.860419	-0.197579	-0.036056	0.369844	0.483375	-0.357479	0.708359
57474	9.187481	-0.449715	3.161770	-0.001352	0.148450	0.174066	-0.862096	-0.192603	-0.041028	0.368470	0.480035	-0.358102	0.711027
57475	9.239706	-0.682784	3.125771	-0.122410	0.260369	0.117199	-0.862693	-0.188114	-0.050058	0.369891	0.474459	-0.358999	0.713574
57476	9.311280	-0.912497	3.210429	-0.147860	0.335910	0.101823	-0.862739	-0.183161	-0.062861	0.372263	0.467850	-0.359602	0.716395
57477	9.874295	-1.996061	3.303056	-0.149219	0.265676	0.215223	-0.863599	-0.180467	-0.070882	0.372535	0.461253	-0.361713	0.719463
57478	10.913445	-3.625590	3.449546	-0.135208	0.051897	0.221887	-0.864749	-0.174379	-0.076879	0.370983	0.457909	-0.365338	0.720569
57479	9.122026	-2.654662	2.422498	0.132860	-0.079592	0.059848	-0.865168	-0.170568	-0.075367	0.368337	0.459480	-0.364564	0.721318
57480	8.190328	-2.273096	2.003962	0.447024	-0.209903	0.101986	-0.866660	-0.168738	-0.069587	0.361232	0.465056	-0.360606	0.723324
57481	9.497315	-2.916246	2.739381	0.511566	-0.336254	0.181964	-0.867971	-0.165656	-0.054400	0.351375	0.472153	-0.357345	0.725198
57482	10.132545	-2.839669	3.004229	0.425472	-0.274052	0.093514	-0.869788	-0.164204	-0.040676	0.344046	0.478448	-0.353987	0.726232
57483	9.617642	-2.213755	3.213882	0.328109	-0.220939	0.051937	-0.871714	-0.163409	-0.029178	0.338552	0.483414	-0.351290	0.726835
57484	8.282887	-2.103018	2.795957	0.268600	-0.234889	-0.056312	-0.871009	-0.166279	-0.018163	0.335137	0.489054	-0.348445	0.726013
57485	8.118181	-1.982114	2.745796	0.121886	-0.361558	-0.145253	-0.870843	-0.169180	-0.005059	0.333493	0.495988	-0.347734	0.722399
57486	8.729782	-2.304964	2.492223	-0.021755	-0.347200	-0.163856	-0.870395	-0.175904	0.007316	0.333675	0.502007	-0.348750	0.717651
57487	8.935456	-2.122469	2.291537	-0.219622	-0.239692	-0.129817	-0.867568	-0.183251	0.016664	0.336015	0.504743	-0.352279	0.712901
57488	8.733976	-2.589138	1.626156	-0.331070	-0.042275	-0.069607	-0.869164	-0.187442	0.022067	0.340066	0.503624	-0.356593	0.709620
57489	9.514098	-3.049613	2.274657	-0.381104	0.078790	-0.201525	-0.866881	-0.192282	0.016742	0.347224	0.501196	-0.359563	0.706366
57490	9.344935	-2.830693	2.364000	-0.160496	0.107939	-0.319017	-0.862472	-0.206139	0.011487	0.354129	0.500859	-0.357895	0.704019
57491	9.568212	-2.952775	2.255417	-0.063324	0.096353	-0.141346	-0.861109	-0.213613	0.008072	0.357318	0.499911	-0.356873	0.703601
57492	9.524698	-2.059317	2.269141	0.048673	0.345621	-0.257947	-0.860385	-0.220108	0.002466	0.362936	0.497240	-0.351147	0.705496
57493	9.213718	-1.079203	2.556602	0.213387	0.283481	-0.584977	-0.854491	-0.237456	-0.007039	0.370906	0.498704	-0.340422	0.705575
57494	8.975148	0.466062	1.944931	0.317034	0.083258	-0.556395	-0.847590	-0.260088	-0.009358	0.376155	0.503649	-0.329777	0.704338
57495	11.181607	-0.004177	2.148754	0.214479	-0.093498	-0.425365	-0.843392	-0.276826	-0.003462	0.379265	0.509272	-0.323323	0.701614
57496	10.410422	0.439621	2.124462	-0.060716	0.141510	-0.073414	-0.839691	-0.285540	-0.004441	0.381851	0.507318	-0.322374	0.702063
57497	9.555438	0.699619	2.104332	-0.403682	0.170016	0.117658	-0.839105	-0.290669	-0.009889	0.385316	0.501032	-0.328057	0.702052
57498	9.502657	0.073804	2.546973	-0.506086	0.104711	0.198953	-0.840486	-0.285637	-0.019163	0.388280	0.494347	-0.336351	0.701233
57499	9.766131	-0.596566	2.821881	-0.520524	0.060401	0.340288	-0.841753	-0.277874	-0.027733	0.388985	0.487112	-0.346633	0.700898
57500	9.396821	-0.469056	2.992022	-0.439013	0.131811	0.321867	-0.847465	-0.261205	-0.040266	0.389663	0.479609	-0.354899	0.701559
57501	8.728230	-0.371159	2.999174	-0.377321	0.112103	0.228185	-0.850297	-0.251936	-0.049967	0.390839	0.473445	-0.361572	0.701684
57502	8.691634	-0.371763	3.082330	-0.350189	0.032155	0.083952	-0.848713	-0.247626	-0.053934	0.393219	0.469659	-0.367044	0.700056
57503	8.973395	-0.461371	3.064861	-0.319334	-0.082840	0.045209	-0.847903	-0.247028	-0.057316	0.394979	0.467962	-0.372620	0.697250
57504	9.208147	-0.674946	3.099979	-0.308880	-0.075980	0.043513	-0.847773	-0.245376	-0.057936	0.396712	0.466268	-0.377952	0.694526
57505	8.904290	-0.678862	2.811563	-0.291031	-0.000240	0.111662	-0.847869	-0.243669	-0.063114	0.397900	0.463116	-0.383034	0.693169
57506	8.943998	-0.591579	2.569774	-0.215537	0.060592	0.098526	-0.846808	-0.238676	-0.067324	0.399013	0.459820	-0.386474	0.692815
57507	9.263581	-0.797469	2.942001	-0.205761	0.090568	0.174543	-0.846678	-0.233168	-0.069693	0.399239	0.455591	-0.390175	0.693404
57508	9.551520	-0.672813	2.859648	-0.263103	0.110509	0.153864	-0.847035	-0.227194	-0.076871	0.400370	0.450772	-0.394356	0.693536
57509	9.759297	-0.938647	2.812327	-0.215982	0.203765	0.089504	-0.847244	-0.224223	-0.084630	0.402759	0.445550	-0.396463	0.694325
57510	10.835276	-2.436800	3.342376	-0.242493	0.231367	0.308053	-0.848235	-0.213541	-0.096402	0.402478	0.437946	-0.400719	0.696878
57511	8.883348	-2.636386	2.711545	-0.324410	0.320410	0.385015	-0.848968	-0.199145	-0.109406	0.402559	0.427792	-0.405969	0.700092
57512	9.630232	-3.052142	2.853012	-0.304198	0.056796	0.241318	-0.851052	-0.186622	-0.116052	0.402248	0.422599	-0.411846	0.699992
57513	8.799689	-2.359879	2.794890	-0.047767	-0.091671	0.030605	-0.851582	-0.182230	-0.117265	0.401517	0.423281	-0.413496	0.699026
57514	8.311252	-2.432541	1.841525	0.187799	-0.254594	0.121839	-0.853610	-0.180289	-0.109915	0.396141	0.427345	-0.413971	0.699340
57515	8.910106	-3.210509	1.927989	0.253413	-0.312320	0.135615	-0.854360	-0.175351	-0.100299	0.389498	0.432630	-0.414078	0.699758
57516	9.902184	-3.293931	2.116946	0.197986	-0.227617	0.093441	-0.856815	-0.173056	-0.088769	0.384600	0.436600	-0.413904	0.700105
57517	10.147360	-2.920452	2.395031	0.163087	-0.152468	0.051017	-0.856610	-0.173830	-0.081488	0.381189	0.439620	-0.413303	0.700435
57518	8.771207	-2.307041	2.428287	0.152886	-0.103355	0.120689	-0.858741	-0.172122	-0.077399	0.377316	0.441254	-0.413032	0.701664
57519	8.294276	-2.755374	2.294916	0.145148	-0.106803	0.234067	-0.860253	-0.166054	-0.071144	0.371847	0.441959	-0.413939	0.703602
57520	8.559625	-3.167167	2.232081	0.083536	-0.157422	0.201041	-0.861093	-0.159539	-0.067231	0.366992	0.443147	-0.415731	0.704347
57521	8.723923	-3.321729	2.473042	0.025294	-0.107720	0.122892	-0.862197	-0.153580	-0.062936	0.364101	0.443861	-0.417358	0.704436
57522	8.733539	-3.309119	2.642478	-0.084833	-0.026760	0.030986	-0.863032	-0.150362	-0.058175	0.364205	0.443389	-0.419041	0.703680
57523	8.558187	-3.293076	2.864660	-0.134208	-0.012007	-0.097950	-0.861858	-0.149252	-0.058422	0.366619	0.443405	-0.420262	0.701686
57524	8.699583	-3.234329	2.930022	-0.073253	-0.115903	-0.185632	-0.859346	-0.155519	-0.058955	0.368916	0.446072	-0.420514	0.698633
57525	8.699673	-3.350618	2.250446	0.122614	-0.262937	-0.254650	-0.859379	-0.162043	-0.051915	0.369089	0.452760	-0.418586	0.695390
57526	9.616426	-2.939000	2.729042	0.231571	-0.190304	-0.275592	-0.857857	-0.170778	-0.042063	0.369238	0.459431	-0.414284	0.693509
57527	9.550734	-2.497775	2.828844	0.224327	0.096896	-0.414373	-0.853916	-0.181175	-0.039690	0.373645	0.463122	-0.406753	0.693152
57528	9.609095	-2.085529	2.818838	0.113419	0.348325	-0.456982	-0.848585	-0.194322	-0.046241	0.381751	0.462853	-0.398337	0.693802
57529	8.990390	-1.751602	2.954098	-0.011973	0.449991	-0.620443	-0.842525	-0.211340	-0.060172	0.393963	0.461363	-0.389381	0.693051
57530	10.159881	-1.487425	2.959899	-0.099106	0.342496	-0.754667	-0.834325	-0.236523	-0.076364	0.407968	0.461669	-0.381063	0.689358
57531	9.734178	-0.291864	2.509788	-0.065217	0.260890	-0.734259	-0.824998	-0.261497	-0.086565	0.420608	0.463063	-0.373088	0.685176
57532	10.498158	-1.097268	2.754264	-0.143551	0.146511	-0.402692	-0.819528	-0.275180	-0.093910	0.428553	0.462853	-0.370104	0.682006
57533	9.138127	-0.676191	2.607666	-0.357903	0.229105	-0.203215	-0.816815	-0.281886	-0.102923	0.436295	0.458148	-0.371204	0.679672
57534	8.152766	-0.316074	2.194906	-0.415225	0.124428	-0.166904	-0.814368	-0.284056	-0.113538	0.443291	0.454074	-0.374240	0.676206
57535	8.960032	-0.316544	2.708903	-0.355588	-0.055290	-0.121229	-0.812759	-0.283427	-0.118750	0.447726	0.452591	-0.378494	0.671897
57536	10.057705	-0.575271	3.304519	-0.269865	-0.102888	-0.052502	-0.813294	-0.282487	-0.117685	0.450104	0.451967	-0.382583	0.668402
57537	10.369557	-0.491463	3.385670	-0.133876	-0.058247	0.139165	-0.814611	-0.278384	-0.118377	0.449015	0.450510	-0.386195	0.668042
57538	9.016179	-0.599771	3.255594	-0.110912	-0.059006	0.196465	-0.818701	-0.270494	-0.117411	0.446944	0.448801	-0.389995	0.668373
57539	8.345199	-0.519826	3.131804	-0.096490	-0.136622	0.140264	-0.822016	-0.262337	-0.115402	0.444897	0.448701	-0.393774	0.667590
57540	8.640994	-0.715852	3.068916	-0.003075	-0.190705	0.087569	-0.826808	-0.256460	-0.107433	0.442243	0.450560	-0.396302	0.666604
57541	8.866370	-0.547409	2.586723	0.135361	-0.209491	0.104570	-0.829504	-0.250829	-0.100006	0.438011	0.453755	-0.397276	0.666652
57542	8.975188	-0.352816	2.025276	0.236833	-0.084813	0.183123	-0.832454	-0.248219	-0.092114	0.432705	0.455547	-0.396505	0.669348
57543	9.675282	-0.470552	2.031640	0.347607	0.083081	0.270623	-0.835798	-0.240107	-0.086458	0.426616	0.455360	-0.393565	0.675095
57544	9.554404	-0.218816	2.628773	0.372254	0.244205	0.340750	-0.839753	-0.229731	-0.087138	0.420310	0.452680	-0.389406	0.683216
57545	10.571335	-0.637196	2.797861	0.382359	0.225584	0.333893	-0.843179	-0.218102	-0.089100	0.414099	0.450299	-0.385241	0.690899
57546	9.875840	-1.823220	2.816411	0.229589	0.252987	0.391129	-0.848024	-0.206456	-0.093528	0.408512	0.445722	-0.383461	0.698146
57547	9.655127	-3.010365	2.567337	0.169087	0.291197	0.434242	-0.848924	-0.192669	-0.101721	0.403204	0.439793	-0.382566	0.705444
57548	9.295990	-2.667551	3.454544	0.258904	0.218456	0.353442	-0.851285	-0.180310	-0.106413	0.397543	0.436133	-0.380225	0.712163
57549	8.426644	-2.437373	3.068729	0.532598	0.079538	0.404422	-0.854200	-0.169106	-0.106824	0.387742	0.436208	-0.375520	0.719974
57550	8.833061	-2.832503	3.145719	0.610576	-0.151052	0.356544	-0.857687	-0.156607	-0.101731	0.376104	0.440430	-0.370982	0.725906
57551	9.390471	-3.195502	3.272945	0.608656	-0.250518	0.232532	-0.860966	-0.145843	-0.089247	0.365479	0.446944	-0.366100	0.729819
57552	9.358438	-2.836430	3.312692	0.586971	-0.210967	0.176841	-0.863180	-0.143162	-0.075495	0.356060	0.453024	-0.360627	0.733443
57553	8.630536	-2.508013	3.152596	0.454950	-0.200472	0.144833	-0.864719	-0.137551	-0.065600	0.348340	0.458187	-0.356751	0.735834
57554	8.008042	-2.471460	2.964119	0.243616	-0.244528	0.064102	-0.866129	-0.133593	-0.054826	0.343409	0.463050	-0.355457	0.735734
57555	8.391150	-2.744351	2.760115	0.026924	-0.293935	-0.024290	-0.866493	-0.134720	-0.041684	0.341393	0.467758	-0.356950	0.732967
57556	8.755776	-2.870112	2.435154	-0.216837	-0.212840	-0.065150	-0.866837	-0.134714	-0.031517	0.342853	0.469887	-0.360976	0.728940
57557	9.080722	-3.048463	2.507428	-0.409500	-0.085389	-0.082474	-0.866730	-0.132134	-0.029773	0.347214	0.468930	-0.366885	0.724529
57558	9.300549	-3.267255	2.806721	-0.481814	-0.003949	-0.225895	-0.866052	-0.136084	-0.030898	0.354969	0.467301	-0.371771	0.719314
57559	9.182808	-3.050329	2.597047	-0.356054	0.057718	-0.309867	-0.864949	-0.143833	-0.034446	0.363075	0.466237	-0.373749	0.714920
57560	9.600713	-3.174299	2.508153	-0.210581	-0.049777	-0.327964	-0.862400	-0.154587	-0.037412	0.369364	0.467881	-0.374073	0.710441
57561	9.246204	-2.260215	2.214607	0.005624	-0.009280	-0.328633	-0.860428	-0.163226	-0.034859	0.373787	0.470515	-0.371190	0.707896
57562	9.129800	-2.172946	2.315383	0.143165	0.073883	-0.241598	-0.859084	-0.169492	-0.036426	0.376421	0.472349	-0.366352	0.707800
57563	9.101638	-2.039040	2.080668	0.238753	0.079376	-0.297706	-0.857612	-0.178101	-0.036605	0.378819	0.475209	-0.359784	0.707974
57564	9.407517	-1.270243	2.341188	0.110416	0.031565	-0.205039	-0.855086	-0.185859	-0.038340	0.380916	0.477092	-0.356052	0.707470
57565	10.090878	-0.864037	2.612039	0.037917	0.038763	-0.196019	-0.853236	-0.193523	-0.037200	0.383481	0.478269	-0.353570	0.706533
57566	9.475263	-0.439058	2.632308	-0.141909	0.104776	-0.184980	-0.851874	-0.198933	-0.041487	0.388207	0.477025	-0.353019	0.705067
57567	9.205359	-0.015140	2.479940	-0.329999	0.074970	-0.191582	-0.849490	-0.201891	-0.043908	0.394485	0.474823	-0.355438	0.701846
57568	9.379275	0.223855	2.682701	-0.392606	0.057547	-0.275181	-0.847861	-0.208530	-0.048220	0.402482	0.472877	-0.357885	0.697363
57569	9.705175	-0.202528	2.795002	-0.324333	0.056330	-0.240397	-0.846501	-0.214081	-0.052118	0.409236	0.471298	-0.359812	0.693498
57570	9.714643	-0.241811	2.828120	-0.166550	0.051685	-0.137938	-0.843565	-0.220294	-0.056692	0.413104	0.470229	-0.360416	0.691614
57571	9.499851	-0.370273	2.758619	-0.052222	0.056460	-0.052798	-0.842765	-0.220949	-0.058404	0.414698	0.469530	-0.360290	0.691201
57572	9.171883	0.082482	2.457892	0.046331	0.039916	-0.039277	-0.842750	-0.223543	-0.058977	0.415107	0.469669	-0.358969	0.691548
57573	9.080331	0.178994	2.141790	0.155571	0.079384	-0.041255	-0.841692	-0.224614	-0.060048	0.414773	0.470328	-0.355857	0.692907
57574	9.536142	0.350303	2.320128	0.272759	0.128306	0.003082	-0.840896	-0.225278	-0.061109	0.413085	0.470806	-0.351056	0.696033
57575	11.696825	-0.707232	3.429417	0.200522	-0.055379	0.213442	-0.844563	-0.221468	-0.062050	0.407836	0.471932	-0.350796	0.698493
57576	9.082018	-1.136084	2.534623	0.060894	-0.004941	0.232812	-0.847084	-0.214528	-0.060593	0.403990	0.470880	-0.352202	0.700727
57577	8.381608	-1.241759	1.658318	-0.163080	-0.068533	0.289004	-0.848319	-0.206780	-0.057044	0.400975	0.468693	-0.357850	0.701063
57578	8.320413	-0.785646	2.164979	-0.164904	0.033055	0.168001	-0.848725	-0.197991	-0.059474	0.400415	0.465722	-0.361490	0.701495
57579	10.071055	-1.298638	2.858108	-0.169865	-0.053477	0.137572	-0.850180	-0.194176	-0.059128	0.399670	0.464340	-0.365675	0.700666
57580	10.079482	-1.478518	3.095045	-0.063935	-0.064811	0.084918	-0.852834	-0.185725	-0.058161	0.398617	0.464138	-0.367899	0.700236
57581	9.141151	-1.864002	2.464787	0.021205	-0.040230	0.163132	-0.854436	-0.181111	-0.056104	0.395823	0.463889	-0.369543	0.701120
57582	8.831906	-1.517070	2.280757	0.094767	-0.080643	0.150505	-0.854998	-0.177458	-0.053031	0.392253	0.464677	-0.370269	0.702220
57583	9.624851	-1.519414	2.535997	0.086173	-0.026772	0.052244	-0.856324	-0.175297	-0.051676	0.390499	0.465568	-0.369873	0.702817
57584	9.696747	-1.681845	2.682134	0.056995	0.091232	0.006463	-0.855273	-0.174589	-0.052712	0.390570	0.464705	-0.368441	0.704100
57585	9.260339	-1.865369	2.495911	0.046341	0.184379	-0.013353	-0.856264	-0.175203	-0.059103	0.391653	0.462791	-0.366353	0.705846
57586	9.349203	-1.576412	2.856300	0.012029	0.248335	-0.064548	-0.855031	-0.176343	-0.065519	0.394286	0.459870	-0.363658	0.707680
57587	9.390381	-1.534867	3.238480	0.064562	0.289584	-0.050623	-0.853240	-0.179763	-0.075243	0.396480	0.456858	-0.360117	0.710211
57588	9.103354	-1.474210	3.463876	0.127820	0.318708	-0.094386	-0.850789	-0.183718	-0.085503	0.398958	0.454036	-0.354927	0.713239
57589	8.870409	-1.346846	3.541283	0.171874	0.293546	-0.121675	-0.849133	-0.187696	-0.094454	0.401186	0.452272	-0.349135	0.715964
57590	8.725875	-1.113885	3.438987	0.189541	0.251544	-0.121894	-0.848257	-0.192504	-0.103417	0.402984	0.451055	-0.343317	0.718531
57591	8.972732	-1.337323	3.478527	0.151136	0.234703	-0.094727	-0.844783	-0.198688	-0.109818	0.404570	0.449734	-0.338501	0.720749
57592	9.006765	-1.273436	3.808273	0.095639	0.222515	-0.015999	-0.843874	-0.199606	-0.115706	0.405462	0.447426	-0.335198	0.723224
57593	9.087157	-1.202026	4.093128	0.085656	0.244441	0.032947	-0.843545	-0.200048	-0.123798	0.405842	0.444533	-0.332366	0.726096
57594	9.017366	-1.028900	4.295738	0.063010	0.231269	-0.005431	-0.840099	-0.198702	-0.130184	0.406913	0.441739	-0.329546	0.728483
57595	8.842620	-0.968183	4.208635	0.030931	0.223498	-0.045518	-0.841582	-0.200236	-0.139979	0.408774	0.439188	-0.326948	0.730153
57596	8.818541	-0.933472	4.161263	-0.031832	0.210309	-0.063698	-0.839030	-0.201482	-0.147842	0.411375	0.436291	-0.325155	0.731229
57597	8.784291	-0.967056	4.151891	-0.053059	0.204693	-0.083715	-0.835968	-0.205361	-0.152763	0.414401	0.433550	-0.323575	0.731851
57598	8.807898	-1.079812	4.246237	-0.071525	0.196410	-0.057598	-0.833608	-0.207093	-0.162190	0.417150	0.430473	-0.322517	0.732572
57599	8.744633	-1.070112	4.296259	-0.096376	0.171799	-0.036671	-0.832506	-0.207271	-0.168978	0.419638	0.427523	-0.322231	0.733004
57600	8.630479	-1.035078	4.289711	-0.094637	0.106440	-0.045606	-0.830375	-0.209254	-0.172942	0.421818	0.425483	-0.322358	0.732884
57601	8.555486	-0.956900	4.302240	-0.114417	0.078127	-0.066583	-0.828769	-0.209042	-0.177640	0.424291	0.423929	-0.322852	0.732139
57602	8.574870	-0.985382	4.228753	-0.144821	0.021044	-0.087585	-0.827959	-0.210095	-0.180403	0.426952	0.422977	-0.324074	0.730601
57603	8.735416	-0.950401	4.453129	-0.161490	0.030066	-0.101444	-0.826626	-0.212245	-0.182540	0.430020	0.421935	-0.325350	0.728836
57604	8.715428	-1.060576	4.321630	-0.146777	0.026549	-0.099648	-0.826257	-0.214995	-0.184957	0.432897	0.420954	-0.326442	0.727210
57605	8.786174	-1.013536	4.402985	-0.103720	0.017491	-0.101537	-0.825203	-0.215523	-0.185757	0.435389	0.420576	-0.326971	0.725701
57606	8.671969	-0.985862	4.403596	-0.069779	0.035795	-0.059736	-0.824923	-0.217420	-0.187099	0.437089	0.419863	-0.327192	0.724993
57607	8.725548	-0.960601	4.492300	-0.042647	0.000736	-0.066886	-0.823451	-0.220659	-0.189780	0.438456	0.420019	-0.327260	0.724045
57608	8.677294	-0.896672	4.455586	-0.025024	-0.013728	-0.044315	-0.822278	-0.220654	-0.189267	0.439234	0.420311	-0.327395	0.723343
57609	8.793687	-0.979461	4.388770	-0.010815	-0.020294	-0.025159	-0.823185	-0.222439	-0.189557	0.439595	0.420769	-0.327528	0.722796
57610	8.760001	-0.906748	4.424479	0.026998	-0.023725	0.006982	-0.823719	-0.222187	-0.188244	0.439124	0.421327	-0.327428	0.722803
57611	8.832282	-1.038028	4.387044	0.058567	-0.026063	0.026970	-0.825693	-0.221539	-0.186914	0.438112	0.422128	-0.327042	0.723124
57612	8.825710	-0.911775	4.388994	0.065749	-0.018418	0.037424	-0.824401	-0.220722	-0.185474	0.436906	0.422750	-0.326589	0.723695
57613	8.823013	-0.950957	4.422394	0.089198	-0.000196	0.033922	-0.825061	-0.220326	-0.184809	0.435704	0.423390	-0.325585	0.724498
57614	8.784549	-0.868202	4.431724	0.080425	0.002605	0.027835	-0.824680	-0.219513	-0.183884	0.434645	0.423897	-0.324652	0.725256
57615	8.775066	-0.829053	4.410710	0.080167	-0.008641	0.021692	-0.826119	-0.220630	-0.183244	0.433646	0.424652	-0.323736	0.725821
57616	8.767940	-0.799817	4.406449	0.052141	-0.025755	0.012999	-0.826267	-0.220935	-0.180902	0.432855	0.425420	-0.323332	0.726024
57617	8.736217	-0.821074	4.377825	0.039538	-0.046386	-0.000982	-0.825230	-0.221075	-0.179870	0.432290	0.426511	-0.323129	0.725810
57618	8.653340	-0.856199	4.325974	0.034451	-0.072790	0.014649	-0.826431	-0.220712	-0.176986	0.431321	0.427797	-0.323402	0.725509
57619	8.699473	-0.889651	4.242114	0.013285	-0.112793	0.012862	-0.828019	-0.219931	-0.175004	0.430351	0.429527	-0.324265	0.724677
57620	8.906600	-0.847211	4.194353	0.009560	-0.110861	0.000694	-0.829769	-0.216997	-0.170112	0.429540	0.431240	-0.325100	0.723766
57621	8.993984	-0.891249	4.157812	-0.009784	-0.064700	-0.035735	-0.829791	-0.218960	-0.166500	0.429784	0.432388	-0.325459	0.722774
57622	8.882477	-0.801434	4.243985	-0.023404	-0.048907	-0.032188	-0.828760	-0.220350	-0.164059	0.430135	0.433132	-0.325954	0.721897
57623	8.838743	-0.844107	3.965956	-0.046276	-0.069483	-0.042651	-0.830604	-0.221079	-0.161974	0.430763	0.434077	-0.326816	0.720563
57624	8.848145	-0.884004	4.054753	-0.070695	-0.075077	-0.011188	-0.831654	-0.222198	-0.160946	0.431051	0.434650	-0.328400	0.719324
