# Supplementary material for: Identification of Haptic Based Guiding Using Hard Reins
Source: PLoS One. 2015 Jul 22;10(7):e0132020. doi: 10.1371/journal.pone.0132020 (PMC4511788; doi:10.1371/journal.pone.0132020)
Supplement: S1 File — (ZIP) [file pone.0132020.s001.zip › MotionData1/Subject2/T1/fh1.txt]

// Start Time: 0
// Sample rate: 25.0Hz
// Scenario: 4.9
// Firmware Version: 2.6.1
Counter	Acc_X	Acc_Y	Acc_Z	Gyr_X	Gyr_Y	Gyr_Z	Mag_X	Mag_Y	Mag_Z	Quat_w	Quat_x	Quat_y	Quat_z
57030	0.710362	0.737990	9.942409	0.083220	-0.021349	-0.060327	-0.305413	0.025184	-0.647379	0.322224	-0.023754	-0.047025	-0.945196
57031	0.526621	0.710169	9.813903	0.023405	-0.013354	-0.083592	-0.306450	0.023273	-0.646864	0.320639	-0.023891	-0.047645	-0.945701
57032	0.482608	0.637918	9.669261	-0.052624	-0.003708	-0.082347	-0.307233	0.022866	-0.646986	0.318812	-0.024315	-0.046730	-0.946353
57033	0.472563	0.584981	9.635095	-0.038379	-0.010726	-0.068177	-0.306712	0.022863	-0.646217	0.317490	-0.024796	-0.046140	-0.946814
57034	0.574081	0.598691	9.658408	0.047315	-0.037071	-0.032429	-0.308014	0.021364	-0.645436	0.316543	-0.025267	-0.047301	-0.947061
57035	0.627280	0.603643	9.840648	0.080335	-0.059883	-0.025241	-0.309065	0.022054	-0.645284	0.316046	-0.025956	-0.049237	-0.947110
57036	0.753811	0.741902	9.759438	0.013271	-0.040673	-0.025668	-0.311143	0.020149	-0.646436	0.315216	-0.026718	-0.049772	-0.947337
57037	0.792274	0.721977	9.633911	-0.034994	-0.026662	-0.029506	-0.311657	0.018372	-0.646317	0.314609	-0.027501	-0.049313	-0.947541
57038	0.765653	0.712653	9.662872	-0.033204	-0.005672	-0.024125	-0.311395	0.017822	-0.645550	0.313634	-0.027902	-0.048741	-0.947882
57039	0.860383	0.789053	9.720610	0.015125	-0.002193	-0.027299	-0.310742	0.018915	-0.646843	0.313120	-0.027909	-0.049077	-0.948034
57040	0.865120	0.768134	9.970258	0.034828	0.006528	-0.035947	-0.310876	0.017819	-0.644263	0.312102	-0.027634	-0.049729	-0.948344
57041	0.816824	0.785212	9.884424	-0.022373	0.010157	-0.050384	-0.310681	0.017131	-0.646972	0.311141	-0.027618	-0.049291	-0.948683
57042	0.804480	0.755653	9.624647	-0.079548	0.027718	-0.057783	-0.310819	0.017816	-0.645928	0.309657	-0.027632	-0.047652	-0.949251
57043	0.772735	0.707651	9.576305	-0.050896	0.015513	-0.064667	-0.312392	0.018235	-0.645900	0.308413	-0.027677	-0.046648	-0.949705
57044	0.681247	0.742304	9.664008	-0.009784	0.013764	-0.057292	-0.311349	0.018777	-0.645522	0.306867	-0.027529	-0.046417	-0.950221
57045	0.657243	0.757378	9.813385	-0.000922	-0.000283	-0.046697	-0.311084	0.018502	-0.646176	0.305976	-0.027572	-0.046449	-0.950506
57046	0.754080	0.790483	9.875413	-0.047399	-0.007304	-0.061184	-0.313177	0.018651	-0.646402	0.304395	-0.028047	-0.045637	-0.951039
57047	0.804787	0.775542	9.879543	-0.051017	0.003064	-0.045375	-0.311916	0.018511	-0.647217	0.303502	-0.028331	-0.044701	-0.951360
57048	0.758806	0.765840	9.735638	-0.029622	-0.000434	-0.024950	-0.311931	0.019879	-0.645133	0.302737	-0.028594	-0.044168	-0.951621
57049	0.758515	0.727169	9.672713	0.009696	-0.009182	-0.015008	-0.311661	0.018508	-0.645280	0.302445	-0.028766	-0.044449	-0.951695
57050	0.762863	0.659806	9.676707	0.029325	-0.009205	-0.003425	-0.313225	0.018518	-0.646939	0.302089	-0.028860	-0.045077	-0.951776
57051	0.823602	0.712215	9.667173	0.030101	-0.019777	0.020326	-0.313754	0.019068	-0.646149	0.302472	-0.029142	-0.045792	-0.951611
57052	0.947012	0.745288	9.786648	0.020328	-0.017175	0.002608	-0.314139	0.017152	-0.645127	0.302190	-0.029449	-0.046292	-0.951667
57053	0.927978	0.779609	9.950623	0.043530	-0.005853	0.015164	-0.314916	0.015924	-0.645386	0.302495	-0.029388	-0.047188	-0.951528
57054	0.933380	0.861195	9.903450	0.027466	0.013403	0.013370	-0.314005	0.016056	-0.644363	0.302538	-0.029075	-0.047636	-0.951502
57055	0.913598	0.798581	9.825999	0.005238	0.022232	-0.013200	-0.314127	0.015784	-0.646564	0.302306	-0.028689	-0.047660	-0.951586
57056	0.843039	0.726707	9.736864	-0.000980	0.018793	-0.022061	-0.314397	0.017017	-0.646159	0.301702	-0.028410	-0.047556	-0.951792
57057	0.859744	0.706622	9.503381	0.009737	0.021438	-0.010522	-0.315426	0.013874	-0.645916	0.301524	-0.028017	-0.047668	-0.951854
57058	0.897768	0.622086	9.482856	0.031257	-0.000397	-0.027215	-0.316208	0.014290	-0.647453	0.300679	-0.027912	-0.048292	-0.952093
57059	0.907620	0.635342	9.910688	0.033814	0.009964	-0.007783	-0.314110	0.012224	-0.645693	0.300556	-0.027604	-0.048924	-0.952109
57060	0.937653	0.779739	10.017829	-0.024402	0.020382	0.005948	-0.314890	0.011543	-0.645947	0.300324	-0.027470	-0.048345	-0.952215
57061	0.860075	0.741394	9.864255	-0.005475	0.029248	-0.017655	-0.315022	0.012366	-0.646972	0.300010	-0.027027	-0.048120	-0.952338
57062	0.801330	0.635542	9.704935	0.004352	0.038031	-0.007859	-0.312416	0.014269	-0.647122	0.299673	-0.026364	-0.047994	-0.952469
57063	0.753795	0.746095	9.557619	-0.015357	0.015311	-0.004520	-0.313450	0.012769	-0.648286	0.299590	-0.026259	-0.047653	-0.952515
57064	0.739467	0.765712	9.644483	-0.049381	0.006536	-0.003913	-0.311632	0.014265	-0.646746	0.299098	-0.026530	-0.046685	-0.952710
57065	0.824650	0.856706	9.731308	-0.029703	-0.003120	-0.007338	-0.311753	0.012896	-0.647404	0.298937	-0.026857	-0.046188	-0.952776
57066	0.918591	0.822505	9.797393	-0.008186	-0.002254	-0.018670	-0.311373	0.015085	-0.647518	0.298266	-0.027031	-0.046069	-0.952987
57067	0.918495	0.803764	9.960594	-0.008117	0.023990	-0.030918	-0.311769	0.015635	-0.647248	0.297691	-0.026697	-0.045843	-0.953187
57068	0.908516	0.760417	9.916925	-0.024197	0.020512	-0.036340	-0.313336	0.015095	-0.647100	0.296764	-0.026512	-0.045294	-0.953508
57069	0.849932	0.674085	9.849149	-0.036797	0.032742	-0.015238	-0.311508	0.015222	-0.646479	0.296480	-0.026202	-0.044463	-0.953644
57070	0.758178	0.676958	9.768266	-0.038590	0.031029	-0.012583	-0.310466	0.016723	-0.647516	0.296065	-0.025920	-0.043566	-0.953822
57071	0.779510	0.625842	9.623303	-0.022555	0.017024	0.002449	-0.309410	0.015349	-0.648063	0.296111	-0.025841	-0.043089	-0.953831
57072	0.776865	0.587917	9.798323	0.002376	-0.014534	0.014842	-0.311120	0.016453	-0.647250	0.296148	-0.026212	-0.043227	-0.953803
57073	0.840248	0.669453	9.882824	-0.015483	-0.005810	0.007690	-0.311124	0.016589	-0.646083	0.296279	-0.026535	-0.043014	-0.953763
57074	0.854493	0.633470	9.949576	-0.047764	0.013368	0.026897	-0.311515	0.017688	-0.648396	0.296582	-0.026679	-0.042025	-0.953709
57075	0.864139	0.633248	9.901427	-0.098576	0.029195	-0.008665	-0.311669	0.020425	-0.646038	0.296385	-0.026819	-0.040028	-0.953852
57076	0.928964	0.586558	9.741721	-0.122634	0.041487	-0.022920	-0.310634	0.023159	-0.647320	0.295756	-0.026827	-0.037472	-0.954151
57077	0.925652	0.457103	9.870033	-0.090423	0.023995	-0.032470	-0.309481	0.026164	-0.645367	0.295103	-0.027011	-0.035673	-0.954417
57078	0.964191	0.442489	9.907984	-0.167265	0.017891	-0.058621	-0.308187	0.028895	-0.645618	0.293786	-0.027703	-0.032424	-0.954919
57079	1.243702	0.358718	9.967092	-0.245986	0.016916	-0.064588	-0.308227	0.034096	-0.642461	0.292421	-0.028940	-0.027715	-0.955450
57080	1.233481	0.277288	10.052758	-0.237063	0.041381	-0.054757	-0.308014	0.042584	-0.642380	0.291190	-0.029591	-0.022993	-0.955931
57081	1.156028	0.253637	9.985866	-0.165449	0.072929	-0.051457	-0.305683	0.046541	-0.642118	0.290139	-0.029323	-0.019495	-0.956337
57082	1.013200	0.201915	10.010535	-0.117089	0.111478	-0.050934	-0.303084	0.049539	-0.642127	0.289094	-0.027936	-0.016658	-0.956748
57083	0.981600	0.177626	9.851918	-0.072208	0.146573	-0.068095	-0.299949	0.050755	-0.642810	0.287797	-0.025731	-0.014534	-0.957235
57084	0.730049	0.123695	9.663618	-0.061447	0.148440	-0.067941	-0.297591	0.051017	-0.644266	0.286465	-0.023308	-0.012557	-0.957725
57085	0.439506	0.017377	9.547147	-0.147336	0.141530	-0.068524	-0.292094	0.050714	-0.644610	0.285116	-0.021627	-0.009019	-0.958206
57086	0.424697	-0.034730	9.772573	-0.170757	0.134420	-0.042296	-0.289502	0.055492	-0.645379	0.284207	-0.020101	-0.005017	-0.958539
57087	0.509237	0.299584	9.991974	-0.095632	0.143974	-0.036389	-0.285989	0.059033	-0.645785	0.283483	-0.018078	-0.002450	-0.958804
57088	0.441468	-0.403974	10.186337	0.097491	0.153585	-0.012164	-0.281530	0.058463	-0.648187	0.283262	-0.014664	-0.003473	-0.958924
57089	0.518476	-0.420859	9.579878	0.249437	0.167602	0.043613	-0.275472	0.052681	-0.650406	0.284179	-0.010248	-0.007337	-0.958688
57090	0.245236	-0.139541	9.645549	0.088123	0.153494	0.097157	-0.270735	0.049782	-0.653870	0.286044	-0.006903	-0.008154	-0.958157
57091	-0.238330	-0.240489	10.006634	-0.170634	0.156921	0.127123	-0.265244	0.051534	-0.655747	0.288479	-0.005086	-0.003983	-0.957464
57092	-0.398982	0.256079	9.965665	-0.271683	0.128980	0.110575	-0.260571	0.058218	-0.656399	0.290517	-0.004276	0.001954	-0.956858
57093	-0.413025	0.331846	9.538891	-0.203588	0.081896	0.088019	-0.256962	0.066275	-0.654044	0.292179	-0.004036	0.006309	-0.956334
57094	-0.098192	-0.205264	9.299295	-0.017469	0.042566	0.076698	-0.256320	0.068873	-0.654805	0.293578	-0.003398	0.006878	-0.955904
57095	-0.005081	-0.022570	9.507266	0.011083	-0.000375	0.076755	-0.253066	0.071731	-0.654826	0.295047	-0.003468	0.006645	-0.955453
57096	0.019474	0.023950	9.839227	-0.005071	-0.007457	0.076607	-0.253077	0.072688	-0.653134	0.296438	-0.003714	0.006682	-0.955021
57097	0.322644	-0.120825	9.671531	0.008293	-0.020658	0.088876	-0.252536	0.070221	-0.654072	0.298140	-0.004191	0.006373	-0.954492
57098	0.177512	-0.175576	10.272948	-0.032141	-0.002440	0.115101	-0.251365	0.071036	-0.653564	0.300241	-0.004498	0.006961	-0.953828
57099	0.523835	0.307406	10.227449	-0.034797	0.011455	0.116890	-0.250852	0.072951	-0.653941	0.302466	-0.004630	0.007646	-0.953118
57100	0.889102	0.081424	9.616099	0.087849	0.006267	0.115860	-0.249820	0.074313	-0.651872	0.304646	-0.004045	0.005998	-0.952438
57101	0.767372	-0.070377	9.999912	0.123506	0.006191	0.133740	-0.248231	0.072115	-0.653989	0.307201	-0.003363	0.003605	-0.951632
57102	0.384028	0.348667	9.993618	0.085996	0.030800	0.128470	-0.245598	0.069225	-0.653927	0.309623	-0.002323	0.002144	-0.950854
57103	0.253649	0.369496	9.394188	0.102238	0.013513	0.110078	-0.244935	0.068127	-0.654854	0.311720	-0.001638	0.000164	-0.950173
57104	0.217589	0.065658	9.040143	0.043248	0.010978	0.103427	-0.243085	0.065379	-0.655814	0.313662	-0.001243	-0.000608	-0.949534
57105	0.363530	-0.136266	9.445102	-0.098256	-0.035569	0.107420	-0.244411	0.068124	-0.654991	0.315698	-0.002758	0.000914	-0.948855
57106	-0.197881	0.018435	9.841039	-0.138533	-0.042481	0.098482	-0.244442	0.072505	-0.653136	0.317533	-0.004521	0.003257	-0.948231
57107	-0.427810	0.280033	9.860449	-0.083697	-0.019543	0.049741	-0.243955	0.077704	-0.651151	0.318470	-0.005605	0.004602	-0.947905
57108	-0.016790	0.375805	9.194727	0.045446	-0.028121	-0.000546	-0.245386	0.076205	-0.651144	0.318444	-0.005933	0.003538	-0.947917
57109	0.316243	0.021219	8.916219	0.109983	-0.052572	-0.027647	-0.246544	0.074433	-0.653732	0.317936	-0.006410	0.000973	-0.948090
57110	0.183151	-0.020849	8.976963	0.111672	-0.094562	-0.019826	-0.248631	0.071431	-0.650625	0.317554	-0.007577	-0.001771	-0.948208
57111	-0.224978	-0.031807	9.071678	0.095546	-0.104964	-0.020744	-0.251876	0.067341	-0.651134	0.317170	-0.009124	-0.004384	-0.948315
57112	-0.241525	0.003383	9.526426	0.075816	-0.124293	-0.028886	-0.255653	0.063938	-0.650463	0.316592	-0.011082	-0.006638	-0.948474
57113	0.144032	0.213694	10.073442	0.132972	-0.126281	-0.019750	-0.258131	0.060664	-0.647094	0.316227	-0.012773	-0.010088	-0.948544
57114	0.402737	0.251122	10.388860	0.194644	-0.126421	-0.014091	-0.262153	0.055072	-0.647606	0.315950	-0.014021	-0.014606	-0.948560
57115	0.208268	0.061048	10.655105	0.123929	-0.094955	-0.006548	-0.265517	0.049752	-0.649419	0.315830	-0.015171	-0.017675	-0.948530
57116	0.055608	0.289168	11.721249	-0.108723	-0.041812	-0.014151	-0.269317	0.049771	-0.647680	0.315455	-0.016731	-0.015902	-0.948660
57117	0.494016	0.834781	11.156589	-0.388397	0.034317	-0.056455	-0.267269	0.056605	-0.645961	0.314253	-0.018623	-0.008464	-0.949119
57118	1.221401	-0.068267	10.274788	-0.408729	0.076355	-0.079745	-0.266682	0.067554	-0.644309	0.312561	-0.019812	-0.000277	-0.949691
57119	1.472710	-0.023864	9.705981	-0.267223	0.102705	-0.086603	-0.266471	0.074122	-0.640624	0.310803	-0.019706	0.005259	-0.950255
57120	1.047332	-0.078436	9.651347	-0.119376	0.141463	-0.121395	-0.261913	0.079165	-0.642843	0.308419	-0.017856	0.008337	-0.951046
57121	0.833286	-0.291289	9.496943	-0.083426	0.174874	-0.143898	-0.258638	0.079285	-0.644444	0.305617	-0.015280	0.010788	-0.951971
57122	0.755842	-0.330196	9.946558	-0.069068	0.195842	-0.159573	-0.255745	0.078313	-0.647344	0.302498	-0.012091	0.013230	-0.952982
57123	0.321105	-0.354709	10.260036	0.057083	0.223934	-0.158433	-0.250752	0.076371	-0.650415	0.299427	-0.007748	0.013296	-0.953995
57124	0.375301	-0.223463	10.847453	0.214529	0.202871	-0.174107	-0.246780	0.070053	-0.653901	0.296070	-0.002723	0.010369	-0.955106
57125	0.422297	-0.358146	9.393981	0.400866	0.151658	-0.201141	-0.243552	0.056346	-0.657061	0.292206	0.002260	0.003436	-0.956347
57126	-0.038901	-0.013728	9.166408	0.247012	0.098458	-0.217221	-0.241514	0.044151	-0.659153	0.288014	0.005488	-0.000724	-0.957610
57127	-0.601484	-0.337410	8.845514	-0.123368	0.074118	-0.226066	-0.239254	0.039074	-0.661307	0.283697	0.005978	0.001955	-0.958893
57128	-0.741761	-0.374325	9.000104	-0.300807	0.040717	-0.178104	-0.239280	0.043456	-0.660746	0.280285	0.004960	0.007955	-0.959871
57129	-0.461119	-0.312605	9.450190	-0.280438	0.017730	-0.150804	-0.239584	0.050165	-0.659640	0.277410	0.003518	0.013357	-0.960652
57130	-0.462319	-0.480897	9.467490	-0.051508	-0.003253	-0.131623	-0.240139	0.055234	-0.658806	0.274868	0.003050	0.014318	-0.961370
57131	-0.075891	-0.465017	9.353793	0.154924	-0.066379	-0.091686	-0.241028	0.050857	-0.659353	0.273115	0.002424	0.010909	-0.961917
57132	-0.085241	-0.421673	9.347162	0.178033	-0.111918	-0.070522	-0.243342	0.043476	-0.659002	0.271743	0.001143	0.006857	-0.962345
57133	-0.045272	-0.252017	9.875064	0.159904	-0.121757	-0.035432	-0.245660	0.036780	-0.658516	0.271073	-0.000511	0.003064	-0.962554
57134	0.105500	-0.112787	10.173358	0.197447	-0.098249	-0.028048	-0.250073	0.029957	-0.657223	0.270503	-0.001418	-0.001289	-0.962717
57135	-0.102255	-0.143217	10.703499	0.084611	-0.049382	-0.006619	-0.253965	0.025050	-0.658506	0.270377	-0.002082	-0.003229	-0.962747
57136	-0.255217	0.087815	10.361417	0.029175	-0.014315	0.006422	-0.253952	0.023134	-0.659302	0.270458	-0.002286	-0.003887	-0.962721
57137	-0.085152	-0.420594	9.700441	-0.046071	-0.014317	0.040980	-0.253031	0.022581	-0.659839	0.271244	-0.002968	-0.003096	-0.962501
57138	-0.275025	-0.303103	9.886071	-0.196655	-0.021467	0.093685	-0.253056	0.026003	-0.658122	0.272978	-0.004538	0.000560	-0.962010
57139	-0.916712	-0.559890	10.004007	-0.109153	-0.023108	0.128820	-0.253348	0.030797	-0.657424	0.275446	-0.005689	0.002575	-0.961296
57140	-0.689311	-0.475082	9.217182	0.048219	-0.063292	0.161510	-0.254019	0.033812	-0.657384	0.278471	-0.006716	0.001299	-0.960420
57141	-0.322037	-0.437325	9.130337	0.096262	-0.126471	0.205589	-0.255453	0.032450	-0.656600	0.282435	-0.008678	-0.001157	-0.959247
57142	0.125053	-0.066131	9.750766	0.051244	-0.137355	0.249208	-0.257676	0.032188	-0.656310	0.286955	-0.011115	-0.002889	-0.957875
57143	0.506508	-0.093691	10.362371	0.001024	-0.106151	0.266444	-0.259920	0.034801	-0.654827	0.292051	-0.013241	-0.003393	-0.956305
57144	0.528512	-0.070776	10.833467	0.040256	-0.043332	0.302192	-0.259924	0.035211	-0.654176	0.297696	-0.013940	-0.004355	-0.954549
57145	0.531787	0.058238	10.560961	0.077825	0.012669	0.329135	-0.259675	0.037949	-0.655188	0.303998	-0.013360	-0.005619	-0.952562
57146	0.595023	0.133591	10.195998	0.066988	0.033632	0.367908	-0.255748	0.037928	-0.655765	0.310959	-0.012438	-0.006613	-0.950319
57147	0.571175	0.176908	10.143832	0.083148	0.045920	0.361038	-0.252223	0.040101	-0.657479	0.317841	-0.011209	-0.007785	-0.948046
57148	0.458640	0.635867	10.510556	0.064427	0.080890	0.348811	-0.248556	0.040356	-0.659084	0.324435	-0.009404	-0.008436	-0.945824
57149	0.305960	0.901069	10.332280	0.028013	0.119554	0.307375	-0.245035	0.042116	-0.658861	0.330268	-0.007119	-0.008157	-0.943825
57150	0.347638	0.677045	9.536297	-0.013766	0.125043	0.269159	-0.238606	0.040440	-0.661821	0.335326	-0.004977	-0.007056	-0.942063
57151	0.008302	0.514482	8.991835	-0.082575	0.072790	0.249164	-0.234178	0.044387	-0.662625	0.340018	-0.004291	-0.005050	-0.940396
57152	-0.232934	0.540921	9.157636	-0.103981	0.020402	0.214527	-0.232373	0.048759	-0.662221	0.344000	-0.004720	-0.002962	-0.938953
57153	-0.506948	0.703045	9.568001	-0.034260	-0.021570	0.207059	-0.231472	0.051629	-0.662595	0.347881	-0.005424	-0.002536	-0.937520
57154	-0.424300	0.768440	9.928516	-0.075289	-0.025092	0.167956	-0.231365	0.055462	-0.661912	0.350972	-0.006510	-0.001306	-0.936362
57155	-0.250220	0.807289	9.706368	-0.170026	-0.054812	0.142446	-0.233373	0.062591	-0.660517	0.353614	-0.008737	0.001382	-0.935350
57156	0.157225	0.394096	9.328014	-0.084838	-0.070480	0.104040	-0.233672	0.068754	-0.659676	0.355518	-0.010736	0.002462	-0.934605
57157	0.100985	0.617323	9.826119	-0.137508	-0.072246	0.064930	-0.234727	0.070403	-0.659902	0.356705	-0.013053	0.004365	-0.934116
57158	0.114995	0.563110	9.436061	-0.188383	-0.063396	0.050486	-0.237265	0.077123	-0.655786	0.357576	-0.015660	0.007419	-0.933723
57159	-0.242647	0.513987	9.763011	0.170480	-0.084188	0.018750	-0.238977	0.079323	-0.656127	0.357990	-0.015971	0.003434	-0.933582
57160	-0.408145	0.328041	9.880056	0.120494	-0.077108	-0.009776	-0.241290	0.072490	-0.656936	0.357836	-0.016631	0.000603	-0.933636
57161	-0.561188	0.520765	10.381050	-0.060159	-0.092888	-0.045441	-0.246654	0.072245	-0.656340	0.356968	-0.018698	0.000833	-0.933929
57162	0.226475	0.593612	10.257337	-0.068630	-0.063129	-0.138137	-0.246275	0.072926	-0.653492	0.354350	-0.020453	0.001586	-0.934888
57163	0.657583	0.117289	9.743474	-0.057439	-0.027952	-0.216568	-0.250076	0.074315	-0.653680	0.350274	-0.021293	0.002132	-0.936403
57164	0.655714	-0.129402	9.288857	0.027064	0.010824	-0.281939	-0.253852	0.072420	-0.655454	0.344989	-0.020995	0.001556	-0.938371
57165	0.292812	-0.232036	9.406160	0.057611	-0.013493	-0.320491	-0.256192	0.069694	-0.655187	0.338991	-0.020779	0.000017	-0.940560
57166	0.363316	-0.519559	9.940558	0.131607	-0.015451	-0.278635	-0.260215	0.063965	-0.655183	0.333786	-0.020260	-0.002704	-0.942427
57167	0.594197	0.004983	10.607874	0.257651	0.028062	-0.256388	-0.261079	0.056578	-0.658089	0.329049	-0.017931	-0.007684	-0.944111
57168	0.805741	-0.135361	10.868784	0.134107	0.071615	-0.236080	-0.262204	0.048782	-0.660220	0.324631	-0.015743	-0.009853	-0.945658
57169	0.567443	-0.342742	10.082618	0.044839	0.084130	-0.256906	-0.262167	0.042895	-0.661443	0.319796	-0.013776	-0.010418	-0.947329
57170	0.415490	-0.628071	9.193876	-0.121453	0.047612	-0.273223	-0.263464	0.041533	-0.662343	0.314569	-0.013678	-0.007910	-0.949103
57171	0.356985	-0.704658	9.167066	-0.058976	-0.020629	-0.258914	-0.263998	0.043042	-0.661673	0.309630	-0.014392	-0.007110	-0.950722
57172	0.109690	-0.853432	9.434241	-0.032378	-0.067927	-0.227131	-0.267790	0.041692	-0.660076	0.305261	-0.015936	-0.007002	-0.952109
57173	-0.144367	-0.606806	10.001612	-0.082718	-0.052340	-0.185031	-0.271580	0.040891	-0.659639	0.301703	-0.017400	-0.005852	-0.953225
57174	0.038305	-0.725925	10.051536	0.041379	-0.048132	-0.126035	-0.274183	0.038989	-0.660395	0.299251	-0.018138	-0.006996	-0.953976
57175	0.206714	-0.142294	10.220208	0.097558	-0.070166	-0.092156	-0.279261	0.034635	-0.660102	0.297518	-0.018864	-0.009314	-0.954484
57176	0.144143	0.547432	10.675669	0.085053	-0.054489	-0.100852	-0.282375	0.029722	-0.659328	0.295561	-0.019464	-0.011320	-0.955059
57177	-0.020711	0.487883	9.657459	0.066483	-0.027075	-0.113165	-0.284319	0.026584	-0.659459	0.293418	-0.019519	-0.012820	-0.955699
57178	0.030557	0.573391	9.436908	0.102337	-0.033138	-0.122611	-0.286914	0.022216	-0.658427	0.291070	-0.019606	-0.015039	-0.956383
57179	-0.030052	0.544518	9.278489	-0.014722	-0.041793	-0.154321	-0.289241	0.018670	-0.660498	0.288097	-0.020371	-0.015106	-0.957265
57180	-0.088117	0.171637	9.885110	-0.100695	-0.020058	-0.149654	-0.291614	0.020324	-0.657858	0.285152	-0.021375	-0.013375	-0.958151
57181	0.020743	0.197463	9.956563	-0.043502	0.006983	-0.128020	-0.291740	0.020326	-0.659279	0.282681	-0.021354	-0.012588	-0.958894
57182	0.321318	0.710908	9.532107	0.045998	-0.021000	-0.127445	-0.292782	0.018962	-0.658500	0.280229	-0.021549	-0.013662	-0.959594
57183	0.397044	0.485202	9.846079	-0.027254	-0.033262	-0.166870	-0.294876	0.018699	-0.657695	0.277003	-0.022188	-0.013460	-0.960519
57184	0.571665	0.244351	10.178247	-0.072166	-0.007227	-0.131085	-0.296443	0.018159	-0.657677	0.274429	-0.022776	-0.012191	-0.961260
57185	0.699278	1.253758	8.696379	-0.014666	-0.043662	-0.147339	-0.298259	0.016253	-0.658962	0.271576	-0.023563	-0.012326	-0.962050
57186	0.872914	-0.132365	8.873603	-0.011324	-0.119014	-0.130304	-0.300620	0.015443	-0.655829	0.269014	-0.025968	-0.012834	-0.962701
57187	0.676283	-0.717602	12.040764	-0.044285	-0.037611	-0.031688	-0.302989	0.018194	-0.656155	0.268370	-0.026857	-0.012268	-0.962863
57188	0.997551	-0.372842	12.347159	0.206156	0.126646	0.028856	-0.301790	0.014628	-0.656466	0.269047	-0.023404	-0.015561	-0.962717
57189	1.121257	-0.191253	9.125520	0.247488	0.126307	0.080334	-0.299408	0.011056	-0.658608	0.270743	-0.019646	-0.019654	-0.962251
57190	1.475949	-0.185955	7.829612	0.102344	0.038816	0.133515	-0.295971	0.005836	-0.660264	0.273335	-0.018483	-0.021379	-0.961504
57191	1.233745	-0.300839	8.181245	-0.051773	-0.049631	0.146212	-0.297047	0.010771	-0.659940	0.276103	-0.019844	-0.020633	-0.960702
57192	1.041628	-0.185643	9.183948	-0.062680	-0.083043	0.146952	-0.296544	0.013094	-0.657855	0.278776	-0.021932	-0.019846	-0.959901
57193	0.602997	-0.088964	9.794444	-0.130562	-0.075971	0.106969	-0.299580	0.017766	-0.657634	0.280740	-0.024253	-0.017726	-0.959314
57194	0.405872	0.046046	9.398769	-0.288592	-0.070481	0.046013	-0.300548	0.025025	-0.654312	0.281263	-0.027329	-0.012577	-0.959159
57195	0.571878	0.304032	9.246500	-0.274970	-0.070408	0.007347	-0.303495	0.036678	-0.653377	0.281232	-0.030314	-0.007706	-0.959130
57196	0.550413	0.329383	9.617065	-0.221088	-0.072089	-0.046895	-0.307078	0.043815	-0.650406	0.280080	-0.033018	-0.003915	-0.959401
57197	0.593925	-0.029069	10.482519	-0.181629	-0.049427	-0.086284	-0.306452	0.047233	-0.647923	0.278299	-0.035055	-0.000791	-0.959854
57198	0.632689	0.663352	10.504564	-0.130517	-0.031903	-0.102461	-0.308955	0.049437	-0.646569	0.276155	-0.036477	0.001449	-0.960419
57199	0.780183	0.363109	10.221071	-0.083787	-0.037024	-0.142772	-0.311596	0.053010	-0.645071	0.273351	-0.037720	0.002669	-0.961171
57200	0.689581	-0.155237	10.364891	0.079942	-0.038711	-0.148716	-0.314594	0.051109	-0.645174	0.270515	-0.038120	0.000791	-0.961960
57201	0.419348	-0.496362	11.377441	0.221185	0.020661	-0.133384	-0.315207	0.043993	-0.645235	0.268114	-0.036579	-0.003521	-0.962686
57202	0.508750	-0.150706	11.385450	0.188080	0.129037	-0.099704	-0.313591	0.037277	-0.647525	0.266308	-0.033163	-0.006540	-0.963295
57203	0.829497	0.174549	10.031031	0.149948	0.167772	-0.124515	-0.310416	0.032332	-0.649692	0.264026	-0.029161	-0.008688	-0.964035
57204	0.952684	-0.468651	9.215106	0.042680	0.127677	-0.139691	-0.308939	0.027397	-0.652739	0.261349	-0.026535	-0.008935	-0.964838
57205	0.772853	-0.630654	9.260455	-0.088171	0.080363	-0.107312	-0.305644	0.024369	-0.655019	0.259245	-0.025505	-0.006901	-0.965450
57206	0.616990	-0.484560	9.448524	0.044239	0.041933	-0.120512	-0.304610	0.026280	-0.654498	0.256902	-0.024534	-0.007616	-0.966096
57207	0.773845	-0.504411	9.648809	0.072778	0.022583	-0.111618	-0.304850	0.023544	-0.656333	0.254784	-0.023808	-0.008957	-0.966663
57208	1.080963	-0.107135	9.790112	0.047769	0.024224	-0.122382	-0.305090	0.019437	-0.655852	0.252371	-0.023160	-0.009831	-0.967303
57209	1.169403	0.110453	9.599596	0.020158	0.029523	-0.141928	-0.306650	0.018351	-0.656874	0.249640	-0.022605	-0.010144	-0.968022
57210	1.128822	0.516894	9.491669	0.119682	0.050658	-0.176275	-0.305830	0.012322	-0.657205	0.246222	-0.021076	-0.012303	-0.968906
57211	1.024292	0.755857	9.507334	0.212921	0.070037	-0.210693	-0.304740	0.006568	-0.660384	0.242242	-0.018795	-0.016234	-0.969898
57212	1.073959	0.947880	9.509113	0.246174	0.073599	-0.241254	-0.304820	-0.002468	-0.660213	0.237634	-0.016182	-0.020759	-0.970998
57213	1.141740	0.964861	9.729815	0.350944	0.080614	-0.264279	-0.301864	-0.014531	-0.662964	0.232639	-0.013047	-0.027402	-0.972090
57214	1.079543	0.351543	10.348127	0.363583	0.091114	-0.306565	-0.300595	-0.029049	-0.665714	0.226787	-0.009502	-0.034141	-0.973300
57215	0.837009	0.877658	10.322623	0.252616	0.109494	-0.293027	-0.298537	-0.044667	-0.667710	0.221199	-0.006266	-0.038753	-0.974438
57216	0.777662	1.380953	9.593550	0.237016	0.094996	-0.385579	-0.297416	-0.055624	-0.671458	0.213754	-0.003153	-0.043013	-0.975935
57217	0.121654	-0.537820	9.644440	0.122263	0.049623	-0.361222	-0.296857	-0.062336	-0.670756	0.206750	-0.001600	-0.045318	-0.977342
57218	-0.203793	-0.148394	10.324614	-0.069564	0.033633	-0.304358	-0.295266	-0.065904	-0.670945	0.200795	-0.001041	-0.043841	-0.978651
57219	0.217738	0.052098	10.111802	-0.074972	0.018648	-0.293078	-0.294734	-0.066728	-0.672126	0.195073	-0.000958	-0.042333	-0.979874
57220	0.426226	-0.168474	10.083436	-0.053826	-0.012168	-0.230579	-0.297476	-0.068631	-0.670550	0.190505	-0.001299	-0.041342	-0.980814
57221	0.384406	0.062599	10.038390	-0.066515	-0.017490	-0.193621	-0.298115	-0.069447	-0.673396	0.186694	-0.001991	-0.040073	-0.981599
57222	0.152224	0.354718	9.808240	-0.030782	-0.017417	-0.172959	-0.297727	-0.069587	-0.671979	0.183251	-0.002396	-0.039552	-0.982267
57223	0.313463	0.628871	9.425492	-0.053951	0.021099	-0.170329	-0.297326	-0.070410	-0.673158	0.179922	-0.002299	-0.038371	-0.982929
57224	0.240792	0.600211	9.305631	0.078568	0.045708	-0.181592	-0.296141	-0.072471	-0.672032	0.176357	-0.001066	-0.039770	-0.983522
57225	0.189710	0.206550	9.426511	0.137532	0.095527	-0.152852	-0.293997	-0.079189	-0.675624	0.173432	0.001166	-0.042070	-0.983946
57226	-0.121281	-0.073670	9.803271	0.128248	0.099766	-0.089433	-0.291868	-0.085224	-0.676362	0.171707	0.003562	-0.044256	-0.984147
57227	-0.237937	-0.183019	9.925583	0.124434	0.092668	-0.043655	-0.287926	-0.087847	-0.676965	0.170924	0.005615	-0.046237	-0.984183
57228	-0.423034	-0.074995	10.173546	0.081194	0.115254	0.021390	-0.285551	-0.090460	-0.678709	0.171407	0.008054	-0.047454	-0.984024
57229	-0.403106	1.056805	9.116971	-0.011716	0.104924	0.022687	-0.282406	-0.090476	-0.680309	0.171957	0.009855	-0.046689	-0.983948
57230	-0.135090	0.731192	8.709585	-0.044748	0.041990	-0.002593	-0.280579	-0.089801	-0.680071	0.171903	0.010441	-0.045675	-0.983999
57231	-0.163828	0.415085	9.081095	-0.126372	0.024338	0.024882	-0.279799	-0.088162	-0.681361	0.172443	0.010272	-0.042919	-0.984030
57232	-0.515839	0.131118	9.700887	-0.108779	0.003223	0.066382	-0.278911	-0.083101	-0.681713	0.173726	0.009815	-0.040791	-0.983900
57233	-0.473039	0.704073	9.990679	-0.128704	-0.021463	0.107661	-0.278675	-0.078995	-0.681029	0.175852	0.008699	-0.038135	-0.983639
57234	-0.105845	0.721088	10.199186	-0.174400	-0.033888	0.112458	-0.279502	-0.072145	-0.680043	0.178024	0.007245	-0.034853	-0.983382
57235	-0.012877	0.884484	10.387711	-0.102089	-0.046254	0.140258	-0.280324	-0.065843	-0.679710	0.180765	0.005722	-0.032826	-0.982962
57236	0.045961	1.026597	9.821687	-0.027034	-0.060215	0.175144	-0.281931	-0.060907	-0.677049	0.184134	0.004239	-0.032543	-0.982353
57237	0.703112	1.083527	9.665272	0.082080	-0.094479	0.179157	-0.283639	-0.058843	-0.678297	0.187585	0.002400	-0.034363	-0.981644
57238	0.912167	1.283475	9.519174	0.098237	-0.105861	0.169522	-0.284674	-0.061440	-0.677142	0.190787	0.000486	-0.036709	-0.980945
57239	0.834982	1.289433	9.697742	0.112717	-0.063806	0.140722	-0.286773	-0.061567	-0.675171	0.193502	-0.000649	-0.039078	-0.980321
57240	0.295551	0.799796	10.220660	0.176346	-0.007680	0.117648	-0.287281	-0.063617	-0.676219	0.195762	-0.000296	-0.042576	-0.979727
57241	0.051496	0.440641	10.122510	0.175470	0.052759	0.131961	-0.286335	-0.068413	-0.677315	0.198396	0.001106	-0.045710	-0.979055
57242	0.400721	1.362927	9.029445	-0.020011	0.064344	0.068123	-0.283982	-0.067467	-0.678377	0.199740	0.002136	-0.045077	-0.978809
57243	-0.024833	-0.067243	9.004659	0.032669	0.013760	0.069922	-0.282023	-0.067067	-0.678014	0.201123	0.002268	-0.045563	-0.978503
57244	-1.056723	0.790870	10.145709	-0.044336	-0.007169	0.050360	-0.281898	-0.065561	-0.678907	0.202055	0.001815	-0.044739	-0.978350
57245	-1.050103	1.040968	10.153334	-0.165714	-0.024542	-0.021032	-0.281145	-0.060363	-0.678220	0.201626	0.000570	-0.041479	-0.978584
57246	-0.293460	0.834466	9.832019	-0.158246	-0.045532	-0.088285	-0.282619	-0.055427	-0.676208	0.199783	-0.000975	-0.038577	-0.979080
57247	0.203734	0.817272	9.409379	-0.254628	-0.068246	-0.138559	-0.284471	-0.052132	-0.675501	0.197009	-0.003320	-0.033759	-0.979815
57248	0.466844	0.464416	9.518405	-0.256350	-0.097148	-0.167027	-0.286871	-0.045274	-0.673586	0.193547	-0.006210	-0.029141	-0.980639
57249	0.608849	0.391959	9.780697	-0.193777	-0.077129	-0.155988	-0.289129	-0.041156	-0.670664	0.190417	-0.008505	-0.025551	-0.981334
57250	0.559375	0.556616	10.018528	-0.139967	-0.049095	-0.181005	-0.292167	-0.036211	-0.670052	0.186747	-0.009997	-0.023032	-0.982087
57251	0.459170	0.723560	10.088600	0.033697	-0.003522	-0.187442	-0.292423	-0.037031	-0.670315	0.183071	-0.009991	-0.023663	-0.982764
57252	0.526276	0.662054	9.808546	0.088434	0.031573	-0.204566	-0.293182	-0.042505	-0.668934	0.179002	-0.009038	-0.025337	-0.983481
57253	0.781007	0.496093	9.667459	0.114373	0.028030	-0.200972	-0.291190	-0.046896	-0.670301	0.175084	-0.008136	-0.027463	-0.984137
57254	0.821719	0.434622	10.118198	0.124246	0.034967	-0.218533	-0.289991	-0.050873	-0.670100	0.170771	-0.006980	-0.029831	-0.984834
57255	0.849025	0.540095	10.073515	0.043039	0.043795	-0.261375	-0.289680	-0.059089	-0.670962	0.165654	-0.006016	-0.030514	-0.985693
57256	0.291181	0.197730	9.947023	-0.104449	0.058011	-0.286971	-0.288356	-0.060738	-0.672810	0.159963	-0.005131	-0.028307	-0.986704
57257	0.059671	0.227115	10.314642	-0.104407	0.063291	-0.304507	-0.286675	-0.057187	-0.673059	0.153978	-0.004241	-0.025999	-0.987723
57258	0.349858	0.641729	9.790608	-0.094300	0.028436	-0.356540	-0.284710	-0.057471	-0.673350	0.146912	-0.003871	-0.024086	-0.988849
57259	0.606264	-0.288048	9.191333	-0.335873	-0.027545	-0.363163	-0.285904	-0.054453	-0.673561	0.139685	-0.005447	-0.017464	-0.990027
57260	0.129452	-0.802050	9.771106	-0.262892	-0.073124	-0.309900	-0.286750	-0.045276	-0.670870	0.133470	-0.007608	-0.012503	-0.990945
57261	0.003258	-0.231906	10.283416	-0.079009	-0.055866	-0.220237	-0.288594	-0.042939	-0.671078	0.129081	-0.009086	-0.010973	-0.991532
57262	0.151283	-0.123045	10.081524	-0.012839	-0.027031	-0.196758	-0.290032	-0.044164	-0.669386	0.125154	-0.009698	-0.010831	-0.992031
57263	0.119970	-0.441094	9.811385	-0.141785	-0.031432	-0.169566	-0.290837	-0.040600	-0.669339	0.121757	-0.010848	-0.007953	-0.992469
57264	0.038222	-0.737906	10.065818	-0.132942	-0.034986	-0.156339	-0.293078	-0.037713	-0.669018	0.118605	-0.011927	-0.005439	-0.992855
57265	-0.413108	-0.364674	9.848104	-0.070447	-0.016525	-0.112422	-0.294253	-0.038117	-0.669004	0.116358	-0.012587	-0.003884	-0.993120
57266	-0.063910	-0.138232	9.285351	-0.079798	-0.016762	-0.006797	-0.294792	-0.035376	-0.669099	0.116187	-0.013192	-0.002345	-0.993137
57267	0.356489	-0.096426	9.085144	0.102474	-0.012567	0.056115	-0.295594	-0.032908	-0.668027	0.117332	-0.013372	-0.004172	-0.992994
57268	0.210450	-0.265402	9.295941	0.137081	-0.012689	0.112766	-0.296105	-0.034274	-0.669327	0.119597	-0.013399	-0.006899	-0.992708
57269	-0.137427	0.375622	9.613918	0.096489	-0.014583	0.179661	-0.295715	-0.035098	-0.667400	0.123192	-0.013626	-0.008588	-0.992252
57270	-0.042036	0.208907	9.606373	0.216231	-0.012903	0.213080	-0.296356	-0.036737	-0.668442	0.127460	-0.013473	-0.012859	-0.991669
57271	0.306075	0.277220	9.238872	0.099933	0.013257	0.227224	-0.296072	-0.039750	-0.669899	0.132000	-0.013142	-0.014549	-0.991056
57272	0.454267	0.057921	9.472987	-0.199002	0.034042	0.246175	-0.295713	-0.034139	-0.669461	0.136810	-0.013150	-0.010456	-0.990455
57273	0.336181	-0.273008	10.275265	-0.170717	0.030299	0.297425	-0.293813	-0.023744	-0.668481	0.142664	-0.013214	-0.006704	-0.989660
57274	0.235927	-0.126431	10.763257	0.061621	0.026666	0.348500	-0.291750	-0.018142	-0.669104	0.149569	-0.012643	-0.007763	-0.988640
57275	1.126077	0.119022	9.931706	0.190568	0.014369	0.345672	-0.291887	-0.016360	-0.670120	0.156454	-0.012002	-0.011200	-0.987549
57276	1.184926	-0.412281	9.365150	0.228045	-0.014445	0.372162	-0.292131	-0.019371	-0.670405	0.163840	-0.011743	-0.015668	-0.986293
57277	0.765833	-0.291094	10.175223	0.208760	-0.019079	0.458492	-0.292254	-0.020465	-0.670931	0.172923	-0.011789	-0.019515	-0.984671
57278	0.602754	0.528943	10.517696	0.204016	0.034963	0.529355	-0.291201	-0.020881	-0.671987	0.183387	-0.010687	-0.023295	-0.982707
57279	0.266941	0.850557	10.231103	0.257626	0.098025	0.574206	-0.287531	-0.021174	-0.673598	0.194762	-0.008287	-0.027686	-0.980425
57280	0.608333	0.652203	9.942303	0.346086	0.138158	0.618918	-0.283190	-0.023660	-0.676793	0.207000	-0.004658	-0.033840	-0.977744
57281	0.524476	1.085373	9.813428	0.216394	0.178398	0.627046	-0.277016	-0.026430	-0.679501	0.219386	-0.000912	-0.037121	-0.974931
57282	0.180314	1.578875	9.874941	0.018138	0.196101	0.550969	-0.271920	-0.023169	-0.683299	0.230241	0.002496	-0.036616	-0.972441
57283	0.044094	1.446902	9.627071	-0.002839	0.196433	0.447740	-0.265923	-0.017997	-0.685926	0.239084	0.005786	-0.035597	-0.970329
57284	0.075726	1.158951	9.135643	-0.035481	0.184494	0.353998	-0.259931	-0.012552	-0.687516	0.246063	0.008859	-0.034083	-0.968614
57285	-0.161422	1.092904	8.954288	-0.020045	0.146240	0.297639	-0.253687	-0.005191	-0.689608	0.251928	0.011221	-0.032988	-0.967119
57286	-0.154309	0.743501	8.753150	0.065874	0.093851	0.280383	-0.248460	-0.003302	-0.691221	0.257379	0.013097	-0.033869	-0.965628
57287	-0.212251	0.728661	9.258146	-0.004090	0.086690	0.302760	-0.246890	-0.002762	-0.692145	0.263281	0.014391	-0.033391	-0.964034
57288	-0.272431	1.076912	9.733691	-0.100655	0.118112	0.286388	-0.243263	0.003790	-0.692523	0.268873	0.015861	-0.030929	-0.962548
57289	-0.190194	1.078017	10.304951	-0.184677	0.142507	0.259392	-0.240155	0.009798	-0.693417	0.274006	0.017316	-0.026687	-0.961202
57290	-0.200227	1.016451	10.595114	-0.154178	0.146015	0.234938	-0.235493	0.018810	-0.694563	0.278610	0.019067	-0.023024	-0.959939
57291	-1.134476	2.049202	10.893815	-0.119841	0.143772	0.158123	-0.232128	0.025090	-0.694293	0.281754	0.021005	-0.020040	-0.959047
57292	-0.269004	0.870999	10.043708	0.100745	0.062672	0.044403	-0.228083	0.027944	-0.696008	0.282541	0.022671	-0.021659	-0.958743
57293	0.196950	-0.147895	9.936654	0.206138	0.013551	0.067557	-0.227651	0.022193	-0.698142	0.283747	0.023963	-0.025616	-0.958257
57294	-0.515979	0.765640	10.352234	-0.099795	0.046847	0.057028	-0.228565	0.022472	-0.699031	0.284837	0.024178	-0.023487	-0.957983
57295	-0.340833	0.957976	9.990054	-0.187209	0.074939	0.016835	-0.228854	0.027403	-0.699366	0.285283	0.024449	-0.019546	-0.957932
57296	-0.077683	0.627562	9.573042	-0.038429	0.071608	-0.030694	-0.226773	0.029582	-0.699506	0.284679	0.025528	-0.018408	-0.958106
57297	-0.223352	0.522361	9.404867	0.019920	0.077040	-0.067233	-0.226256	0.032182	-0.701947	0.283410	0.027039	-0.018392	-0.958441
57298	-0.137768	0.342933	9.147329	0.063894	0.042163	-0.100580	-0.227289	0.029723	-0.701696	0.281397	0.028160	-0.019345	-0.958983
57299	-0.207084	0.103093	9.188427	0.067211	-0.020905	-0.063804	-0.228056	0.027127	-0.702746	0.280129	0.028040	-0.020773	-0.959328
57300	-0.141798	0.453689	9.177476	-0.183378	-0.052511	-0.056880	-0.231560	0.023176	-0.704285	0.279008	0.025942	-0.017539	-0.959778
57301	-0.209411	0.445347	9.423087	-0.745221	-0.059649	-0.076849	-0.235325	0.038528	-0.699936	0.277868	0.020526	-0.003585	-0.960393
57302	-0.051906	-0.161114	9.698331	-0.843124	-0.091415	-0.014410	-0.237580	0.063318	-0.693705	0.277821	0.014000	0.012086	-0.960455
57303	-0.190005	-0.579412	10.192171	-0.348608	-0.121170	0.020753	-0.241347	0.078807	-0.688708	0.278340	0.009582	0.018071	-0.960265
57304	-0.375943	-0.584819	10.309066	0.109076	-0.114231	0.112283	-0.244758	0.080879	-0.689413	0.280498	0.007952	0.015299	-0.959700
57305	-0.446297	-0.299853	10.512412	0.205392	-0.046185	0.197898	-0.249610	0.081863	-0.687389	0.284275	0.008131	0.011050	-0.958644
57306	-0.789922	-0.411891	10.749599	0.315037	0.035895	0.304810	-0.247869	0.076927	-0.691217	0.290020	0.010593	0.005144	-0.956948
57307	-0.173682	0.701246	9.829454	0.371415	0.093546	0.351313	-0.243457	0.063214	-0.696206	0.296641	0.014453	-0.001526	-0.954878
57308	-0.024874	-0.074334	9.045431	0.323033	0.091846	0.382490	-0.241178	0.055811	-0.699937	0.303766	0.018026	-0.007283	-0.952548
57309	-0.733403	0.107696	9.351630	0.360262	0.037620	0.436560	-0.236802	0.047849	-0.704222	0.311939	0.020754	-0.014089	-0.949771
57310	-1.218829	1.094099	9.794924	0.278896	0.002697	0.407981	-0.234015	0.042221	-0.706390	0.319475	0.022344	-0.019563	-0.947129
57311	-0.880541	1.129743	9.729933	-0.002688	0.011407	0.355641	-0.232046	0.041253	-0.706947	0.326208	0.022362	-0.019644	-0.944829
57312	-0.476200	0.948350	9.642651	-0.118692	0.009688	0.287663	-0.231150	0.044534	-0.706669	0.331280	0.021566	-0.017500	-0.943124
57313	-0.501574	0.771111	9.818667	-0.132806	0.013273	0.238196	-0.230926	0.050967	-0.706350	0.335830	0.020832	-0.015079	-0.941572
57314	-0.573209	0.873621	10.125667	-0.087957	0.020311	0.207743	-0.229645	0.056026	-0.706838	0.339198	0.020469	-0.013410	-0.940397
57315	-0.447910	0.847597	9.799858	-0.139626	0.035290	0.171257	-0.228382	0.063549	-0.705877	0.342483	0.020142	-0.010710	-0.939247
57316	-0.039640	0.552029	9.350754	-0.211212	0.009866	0.175757	-0.227254	0.071483	-0.704651	0.345104	0.018754	-0.006786	-0.938353
57317	0.230471	0.508793	9.271025	-0.223871	-0.025247	0.196597	-0.225581	0.076266	-0.704629	0.348870	0.016684	-0.002955	-0.937018
57318	0.269724	0.253916	9.390318	-0.186602	-0.067389	0.247757	-0.227338	0.084763	-0.702190	0.352463	0.014021	-0.000054	-0.935721
57319	0.321015	0.326529	9.671882	-0.156697	-0.141153	0.332294	-0.228313	0.092981	-0.698471	0.358717	0.010210	0.001644	-0.933389
57320	0.405979	0.379733	9.984173	-0.074792	-0.197376	0.397872	-0.230988	0.103127	-0.698331	0.366046	0.005920	0.001516	-0.930577
57321	0.269433	0.521284	10.309004	0.111182	-0.155436	0.431164	-0.232575	0.105051	-0.696476	0.374047	0.003762	-0.001929	-0.927400
57322	0.081970	0.634312	10.614721	0.257157	-0.078376	0.416719	-0.233495	0.105878	-0.696454	0.381687	0.004133	-0.007344	-0.924253
57323	-0.108871	0.267119	11.169683	0.283509	-0.008224	0.330780	-0.231362	0.100391	-0.698999	0.387763	0.006010	-0.012877	-0.921649
57324	-0.397654	0.390789	11.550895	0.103317	0.075973	0.225898	-0.228974	0.096547	-0.702567	0.391890	0.008071	-0.014249	-0.919866
57325	-0.714640	0.319035	10.872705	-0.220025	0.169050	0.149956	-0.224010	0.099534	-0.705459	0.394726	0.009364	-0.009078	-0.918706
57326	-0.526626	-0.342277	9.017841	-0.392452	0.141394	0.132587	-0.218593	0.112374	-0.704120	0.397214	0.008757	-0.000806	-0.917684
57327	-0.096197	-0.905907	8.265067	-0.237832	0.035552	0.156013	-0.217990	0.120996	-0.703527	0.400116	0.007459	0.003705	-0.916427
57328	-0.191745	-0.439447	8.768711	-0.142278	-0.049392	0.160039	-0.217370	0.126605	-0.702834	0.402948	0.005346	0.005863	-0.915188
57329	-0.240459	0.156863	9.383990	-0.067938	-0.073036	0.122728	-0.215965	0.131937	-0.701767	0.405211	0.003417	0.006409	-0.914194
57330	-0.185181	0.446186	9.759333	0.087033	-0.076477	0.072772	-0.219370	0.132777	-0.702225	0.406335	0.002653	0.004162	-0.913711
57331	-0.030639	0.436370	10.089524	0.009552	-0.049300	-0.007937	-0.223543	0.130883	-0.702699	0.406196	0.001785	0.003460	-0.913778
57332	0.074684	0.321226	9.669140	-0.176176	-0.017643	-0.070903	-0.224196	0.131709	-0.704493	0.404692	-0.000054	0.006508	-0.914430
57333	-0.089723	0.273709	10.227549	-0.181337	0.029646	-0.118325	-0.224238	0.138006	-0.702618	0.402523	-0.001034	0.009913	-0.915356
57334	-0.237204	-0.097250	10.448051	-0.023727	0.070877	-0.144380	-0.225029	0.138969	-0.702338	0.399790	-0.000036	0.010885	-0.916542
57335	-0.102840	-0.205230	10.085175	-0.021780	0.088464	-0.164624	-0.225694	0.141437	-0.703339	0.396754	0.001343	0.011847	-0.917847
57336	0.383263	-0.415432	9.436916	-0.046723	0.089348	-0.172026	-0.224505	0.140337	-0.704921	0.393503	0.002491	0.013388	-0.919222
57337	0.724905	-0.582205	9.251813	-0.089684	0.070026	-0.170780	-0.226073	0.140619	-0.705930	0.390349	0.002936	0.015459	-0.920532
57338	0.647368	-0.644208	10.013577	-0.215220	0.054024	-0.136512	-0.224652	0.142527	-0.703732	0.387738	0.002129	0.019821	-0.921554
57339	0.087373	-0.626816	10.340633	-0.231490	0.050552	-0.110043	-0.224561	0.148550	-0.702122	0.385697	0.001086	0.024357	-0.922303
57340	0.407775	-0.730368	10.327065	-0.104482	0.057471	-0.098636	-0.224706	0.152934	-0.705182	0.383814	0.001211	0.026700	-0.923024
57341	-0.030539	-0.887559	9.713827	-0.145774	0.038377	-0.058359	-0.225906	0.156226	-0.704096	0.382719	0.000600	0.029577	-0.923391
57342	-0.434410	-0.628005	9.407883	0.027525	-0.009656	-0.000694	-0.225648	0.157046	-0.704481	0.382678	0.000551	0.028966	-0.923428
57343	-0.731777	-0.344079	9.478598	0.487983	-0.059474	0.057260	-0.225592	0.148969	-0.707408	0.383749	0.003081	0.019402	-0.923229
57344	-0.764293	-0.178864	9.942187	0.642408	-0.108649	0.111110	-0.229637	0.128595	-0.714794	0.385713	0.005966	0.006670	-0.922575
57345	-0.689503	0.147833	10.005377	0.456262	-0.096521	0.123939	-0.231360	0.112178	-0.719201	0.387943	0.007627	-0.002595	-0.921648
57346	-0.533066	0.092153	9.498720	0.302457	-0.119220	0.111234	-0.234564	0.101379	-0.720682	0.389792	0.007686	-0.009143	-0.920826
57347	-0.412081	-0.194091	9.006541	0.044783	-0.110494	0.123402	-0.237017	0.097013	-0.722759	0.392035	0.005905	-0.010905	-0.919867
57348	-0.433502	-0.487417	8.981725	-0.149607	-0.103653	0.175709	-0.239008	0.101404	-0.721650	0.394614	0.002698	-0.009017	-0.918799
57349	-0.424293	-0.563211	9.386911	-0.074812	-0.067156	0.254783	-0.240869	0.106480	-0.721573	0.399282	0.000765	-0.008177	-0.916791
57350	-0.123043	-0.323453	9.910961	-0.025861	-0.020233	0.312532	-0.240377	0.112228	-0.721782	0.404705	0.000052	-0.007899	-0.914413
57351	-0.178041	-0.263807	10.399966	-0.090457	0.039059	0.355472	-0.235946	0.116038	-0.723364	0.411202	-0.000082	-0.005884	-0.911525
57352	-0.355090	0.296114	10.585766	-0.117353	0.061765	0.372263	-0.231520	0.119711	-0.723136	0.417822	-0.000047	-0.003267	-0.908523
57353	0.180477	0.251311	9.883709	-0.111767	0.046088	0.338608	-0.227896	0.126537	-0.723123	0.423968	-0.000212	-0.000820	-0.905677
57354	0.709431	-0.050085	9.409464	-0.269269	-0.030990	0.333447	-0.223496	0.134591	-0.722592	0.429837	-0.003142	0.003764	-0.902893
57355	0.761778	-0.167465	9.696045	-0.446565	-0.050400	0.349662	-0.221519	0.153884	-0.720750	0.436100	-0.007961	0.011420	-0.899791
57356	0.119417	0.124732	10.805600	-0.511083	-0.038211	0.345939	-0.220603	0.173592	-0.715264	0.442122	-0.013105	0.020306	-0.896629
57357	0.084653	0.646337	11.407885	-0.364190	0.016026	0.313825	-0.217161	0.187125	-0.711430	0.447630	-0.015985	0.027004	-0.893668
57358	0.495102	0.664914	10.664378	0.044159	0.018055	0.257667	-0.212491	0.194494	-0.712075	0.452215	-0.015207	0.026424	-0.891388
57359	0.502218	0.016092	9.287047	0.223516	-0.009444	0.193564	-0.211680	0.191479	-0.714964	0.455734	-0.013331	0.022275	-0.889737
57360	0.218945	-0.411364	8.775104	0.039398	-0.040697	0.152465	-0.210630	0.191474	-0.715756	0.458438	-0.013706	0.021208	-0.888368
57361	-0.301700	-0.291124	9.016489	-0.084090	-0.040626	0.149979	-0.209609	0.195575	-0.715213	0.461097	-0.015207	0.022235	-0.886941
57362	-0.406151	-0.053398	9.414245	0.080565	-0.045851	0.133608	-0.211442	0.197092	-0.717112	0.463443	-0.015296	0.020389	-0.885760
57363	-0.407841	-0.302292	9.812728	0.200585	-0.026568	0.099247	-0.210637	0.194076	-0.718060	0.465272	-0.013898	0.016486	-0.884905
57364	-0.459682	-0.132637	10.105910	0.256217	0.001476	0.065432	-0.209008	0.186129	-0.722303	0.466436	-0.011544	0.011948	-0.884399
57365	-0.430212	-0.049989	9.681244	0.278059	0.008718	-0.001334	-0.209205	0.177644	-0.726913	0.466471	-0.008788	0.006985	-0.884465
57366	-0.396885	-0.110929	9.500017	0.244227	0.007066	-0.034209	-0.208897	0.171072	-0.729571	0.465846	-0.006468	0.002689	-0.884838
57367	-0.350701	-0.078995	9.836431	0.151984	0.034913	-0.016290	-0.208447	0.162857	-0.732764	0.465576	-0.004400	0.000217	-0.884997
57368	0.607180	0.156489	9.850100	0.222804	0.031216	-0.046868	-0.206964	0.157375	-0.736723	0.464705	-0.001853	-0.003476	-0.885457
57369	0.950094	-0.864636	10.272780	0.315745	0.015314	-0.044807	-0.207293	0.148068	-0.739656	0.463916	0.001329	-0.009033	-0.885832
57370	-0.100961	0.013038	11.469494	0.120699	0.062584	-0.059688	-0.210650	0.141515	-0.741741	0.462778	0.003488	-0.010625	-0.886404
57371	0.376435	-0.051580	10.431267	-0.043672	0.085423	-0.082085	-0.207641	0.142596	-0.743717	0.461343	0.004573	-0.009144	-0.887163
57372	1.093645	-0.350961	9.522849	-0.018405	0.095967	-0.103267	-0.206835	0.140676	-0.746595	0.459483	0.006045	-0.007959	-0.888131
57373	1.177796	-0.060892	9.429331	-0.129247	0.097720	-0.121656	-0.205280	0.143543	-0.747108	0.457350	0.006482	-0.004857	-0.889250
57374	0.838698	0.120609	9.717918	-0.136408	0.076783	-0.133988	-0.202820	0.148322	-0.747615	0.454958	0.006533	-0.001747	-0.890487
57375	0.410610	0.022942	9.720489	-0.232989	0.083905	-0.143369	-0.203251	0.154348	-0.746255	0.452432	0.005739	0.003057	-0.891775
57376	-0.103240	0.421743	9.840053	-0.122250	0.077827	-0.100054	-0.201208	0.163099	-0.746200	0.450634	0.005935	0.005918	-0.892669
57377	-0.775321	0.309047	9.810910	0.027915	0.039522	-0.077771	-0.202107	0.161188	-0.748017	0.449239	0.006744	0.005648	-0.893368
57378	-0.543108	-0.297518	9.455876	0.041851	-0.020999	-0.005819	-0.201066	0.162141	-0.748023	0.449102	0.006665	0.004678	-0.893443
57379	-0.335287	-0.275063	9.463955	0.127140	-0.059824	0.116206	-0.203135	0.159142	-0.750092	0.451166	0.006625	0.001750	-0.892414
57380	-0.602736	-0.532682	9.477719	0.201641	-0.082793	0.252393	-0.201531	0.155027	-0.753133	0.455581	0.006895	-0.002664	-0.890164
57381	-1.097338	-0.126071	9.054089	0.029280	-0.102177	0.387008	-0.202575	0.154759	-0.753508	0.462448	0.005237	-0.004214	-0.886621
57382	-1.042512	0.109453	9.138032	0.116442	-0.116448	0.496886	-0.202589	0.156401	-0.751939	0.470596	0.004123	-0.007446	-0.882308
57383	-0.814002	0.319729	9.273055	0.431103	-0.128845	0.553738	-0.200461	0.152148	-0.755248	0.480263	0.005800	-0.016324	-0.876953
57384	-0.514631	0.299498	9.712424	0.493637	-0.088809	0.574502	-0.197891	0.140225	-0.760192	0.489989	0.008710	-0.025938	-0.871299
57385	-0.196982	0.130372	10.270083	0.481008	-0.059306	0.589354	-0.195074	0.130628	-0.764729	0.500084	0.012080	-0.034986	-0.865186
57386	-0.625369	0.995484	10.519236	0.248665	-0.004073	0.540578	-0.191879	0.122672	-0.767702	0.509210	0.014033	-0.039498	-0.859621
57387	-0.159618	0.643295	9.790215	-0.093657	-0.006620	0.477959	-0.187151	0.121553	-0.771279	0.517418	0.012617	-0.038059	-0.854793
57388	0.119692	0.532923	9.800957	-0.339740	-0.041757	0.473288	-0.184215	0.132489	-0.768368	0.525446	0.007946	-0.032841	-0.850155
57389	0.278624	0.462842	10.096773	-0.327119	-0.046165	0.442454	-0.181047	0.148626	-0.765151	0.532956	0.003451	-0.027798	-0.845679
57390	1.004345	-0.019627	9.897518	-0.178561	-0.015673	0.446860	-0.178128	0.163396	-0.763497	0.540456	0.000957	-0.025017	-0.840999
57391	1.198825	0.144223	10.493711	-0.169859	0.040014	0.501719	-0.173353	0.174596	-0.762941	0.548887	-0.000508	-0.021722	-0.835614
57392	0.774910	0.305059	10.100290	-0.118289	-0.008928	0.570818	-0.167360	0.177712	-0.761188	0.558306	-0.002281	-0.019879	-0.829394
57393	0.388067	0.900602	10.389243	-0.076436	0.013766	0.617257	-0.160997	0.186441	-0.761845	0.568502	-0.003213	-0.018449	-0.822469
57394	0.284884	1.329407	10.356612	-0.096822	0.057601	0.590952	-0.152400	0.192555	-0.761267	0.578171	-0.003659	-0.016208	-0.815747
57395	0.864402	1.014943	9.670301	-0.066140	0.082168	0.557557	-0.143033	0.200718	-0.759775	0.587250	-0.003314	-0.014230	-0.809273
57396	1.002438	0.408968	9.268023	0.145103	0.035091	0.532334	-0.132823	0.200802	-0.761998	0.595851	-0.001266	-0.016177	-0.802931
57397	0.616740	0.496386	9.344451	0.032406	-0.017284	0.506783	-0.127073	0.202825	-0.763747	0.603952	-0.001401	-0.017026	-0.796838
57398	-0.144049	0.801251	9.575611	-0.060484	-0.050272	0.456927	-0.123043	0.205951	-0.761577	0.611175	-0.003161	-0.016705	-0.791313
57399	-0.474405	0.520588	9.757876	0.003990	-0.067637	0.433580	-0.120442	0.208538	-0.761332	0.617989	-0.004360	-0.017695	-0.785975
57400	-0.170619	0.792544	9.806446	0.038138	-0.030932	0.411896	-0.117041	0.209068	-0.762154	0.624418	-0.004592	-0.018690	-0.780853
57401	-0.418127	0.940641	10.415884	0.081271	0.047848	0.378221	-0.111536	0.208218	-0.764057	0.630329	-0.002947	-0.019456	-0.776079
57402	0.110334	1.234347	10.284930	0.183514	0.110812	0.348257	-0.103952	0.208999	-0.764422	0.635761	0.000880	-0.020937	-0.771601
57403	1.343754	-0.499000	9.725663	0.527189	0.118600	0.334216	-0.097190	0.196644	-0.770469	0.640905	0.009267	-0.027723	-0.767064
57404	0.903819	0.092898	10.260156	0.226386	0.093105	0.353321	-0.089399	0.186061	-0.774184	0.646304	0.013330	-0.030119	-0.762369
57405	0.107265	0.803998	10.328073	-0.218978	0.069687	0.301910	-0.083126	0.187945	-0.775683	0.650986	0.011346	-0.026117	-0.758556
57406	0.194669	0.888231	9.782765	-0.182760	0.023628	0.209487	-0.078220	0.197364	-0.772170	0.654205	0.009145	-0.023137	-0.755908
57407	0.384318	0.407088	9.436750	-0.187802	0.041293	0.149447	-0.077474	0.204068	-0.771986	0.656508	0.007205	-0.019953	-0.754021
57408	0.855800	0.166829	9.146346	-0.173313	0.053541	0.121215	-0.073868	0.212262	-0.769113	0.658367	0.005619	-0.016707	-0.752491
57409	1.044866	0.262128	9.333258	-0.112544	0.070047	0.137537	-0.069722	0.218537	-0.767819	0.660468	0.005053	-0.014306	-0.750701
57410	0.929285	0.306384	9.353990	0.027032	0.084977	0.142177	-0.065809	0.219199	-0.765542	0.662615	0.006576	-0.013658	-0.748806
57411	0.524428	0.411229	9.574973	0.008907	0.074443	0.184441	-0.060833	0.218488	-0.765883	0.665392	0.007634	-0.013059	-0.746341
57412	-0.115985	0.675788	9.516251	-0.123715	0.046511	0.224155	-0.056672	0.222573	-0.765387	0.668757	0.006554	-0.010682	-0.743375
57413	-0.017973	0.859326	10.012569	0.186459	-0.000883	0.263250	-0.053542	0.223513	-0.764131	0.672633	0.008882	-0.013738	-0.739796
57414	-0.013853	0.749664	10.340508	0.373176	-0.049990	0.301411	-0.050191	0.213094	-0.770625	0.676981	0.013011	-0.020040	-0.735613
57415	-0.393775	0.982494	10.007615	-0.007050	-0.028936	0.310341	-0.047415	0.208972	-0.772131	0.681522	0.012303	-0.020643	-0.731403
57416	-0.611981	0.526666	9.821616	0.181642	-0.013092	0.339066	-0.045188	0.208686	-0.772685	0.686409	0.014379	-0.023617	-0.726690
57417	-0.428719	0.159195	9.666813	0.326362	0.017415	0.400024	-0.040039	0.202911	-0.776701	0.692098	0.018888	-0.028420	-0.720997
57418	0.178835	0.038128	9.376605	-0.000303	0.042507	0.433661	-0.033470	0.198083	-0.777106	0.698348	0.019183	-0.028046	-0.714952
57419	-0.133380	-0.401901	9.398272	-0.049793	0.009225	0.482529	-0.029574	0.203402	-0.777760	0.705237	0.018282	-0.027528	-0.708201
57420	-0.974260	0.506257	10.088856	-0.115396	-0.025801	0.521999	-0.022496	0.201174	-0.778147	0.712620	0.015935	-0.026504	-0.700868
57421	-0.810326	0.812347	9.932351	-0.119912	-0.036351	0.534281	-0.017171	0.206620	-0.776103	0.720082	0.013426	-0.025589	-0.693287
57422	-0.190281	0.412186	9.638826	-0.030442	-0.050444	0.536383	-0.011042	0.209736	-0.775517	0.727472	0.011949	-0.026095	-0.685537
57423	0.067178	0.626326	9.538134	-0.121810	-0.067203	0.558536	-0.005830	0.212993	-0.774916	0.735073	0.008970	-0.025601	-0.677446
57424	0.240010	1.154472	9.662873	-0.148677	-0.097912	0.554757	-0.002339	0.218724	-0.772583	0.742525	0.005110	-0.025184	-0.669325
57425	0.768602	0.798187	9.327385	-0.129769	-0.104934	0.533497	0.002475	0.222805	-0.771839	0.749577	0.001524	-0.025162	-0.661437
57426	1.181922	0.525034	9.142844	-0.287386	-0.120875	0.563837	0.005284	0.233467	-0.769447	0.756929	-0.004728	-0.023250	-0.653067
57427	0.956629	0.399152	9.873906	-0.261669	-0.089548	0.602935	0.009285	0.240426	-0.765039	0.764667	-0.010159	-0.021280	-0.643994
57428	0.745202	0.173396	11.012240	-0.129463	-0.033762	0.634053	0.018006	0.246538	-0.762521	0.772734	-0.012902	-0.020062	-0.634282
57429	0.040349	0.500298	12.300570	0.022603	0.056326	0.635737	0.028325	0.249084	-0.762263	0.780761	-0.012096	-0.019460	-0.624410
57430	-0.159494	1.961174	11.333786	-0.071383	0.139965	0.507084	0.038519	0.250946	-0.762657	0.787088	-0.011718	-0.016324	-0.616514
57431	0.595545	-0.795738	9.877704	0.022147	0.128949	0.422376	0.048069	0.250894	-0.762801	0.792310	-0.009885	-0.014619	-0.609863
57432	-0.085122	-0.420227	9.820604	-0.007351	0.103794	0.412659	0.056727	0.246878	-0.763359	0.797346	-0.008914	-0.012868	-0.603319
57433	-0.199839	-0.242503	9.446338	-0.238809	0.075979	0.354556	0.066241	0.251891	-0.761511	0.801571	-0.011862	-0.008822	-0.597717
57434	-0.234867	-0.397664	8.952206	-0.172475	0.051666	0.332912	0.070903	0.258710	-0.758797	0.805501	-0.014125	-0.005919	-0.592397
57435	0.042405	-0.444154	8.612834	-0.045399	-0.000780	0.321226	0.076896	0.261826	-0.757044	0.809278	-0.014872	-0.005384	-0.587213
57436	0.480818	-0.250627	8.524762	0.008454	-0.034900	0.277347	0.081087	0.261255	-0.757372	0.812533	-0.015231	-0.006033	-0.582686
57437	0.667063	-0.558502	8.990639	0.060391	-0.084818	0.238644	0.081749	0.259609	-0.757010	0.815311	-0.015270	-0.008136	-0.578765
57438	1.081087	-0.083672	9.598126	0.128470	-0.104220	0.201139	0.082695	0.256320	-0.760421	0.817662	-0.014469	-0.011329	-0.575406
57439	0.944583	0.058400	10.093588	0.153667	-0.098930	0.158223	0.081942	0.251396	-0.761623	0.819494	-0.013166	-0.014806	-0.572746
57440	0.729528	0.036112	10.121622	0.012393	-0.100609	0.136099	0.078447	0.247583	-0.766008	0.821026	-0.014210	-0.016629	-0.570472
57441	0.652580	-0.256698	10.123726	-0.002000	-0.098872	0.151825	0.078056	0.247586	-0.766519	0.822717	-0.015474	-0.018334	-0.567945
57442	0.726043	-0.454186	10.221755	0.148160	-0.048228	0.197096	0.080041	0.245249	-0.769161	0.824979	-0.013710	-0.020818	-0.564613
57443	0.639018	-0.467936	10.222348	0.207856	-0.001099	0.266456	0.082709	0.237843	-0.772121	0.828023	-0.010490	-0.023252	-0.560113
57444	0.291081	-0.499003	10.186542	0.153049	0.025108	0.325289	0.085495	0.232353	-0.774416	0.831692	-0.007879	-0.024550	-0.554638
57445	0.484675	-0.433747	9.998174	0.033151	0.033786	0.334099	0.091543	0.227392	-0.775203	0.835399	-0.007226	-0.024419	-0.549053
57446	0.189453	-0.535999	10.412892	-0.017082	0.024991	0.347858	0.096518	0.226954	-0.775541	0.839219	-0.007459	-0.023833	-0.543220
57447	0.412974	-0.353995	10.727872	0.018691	0.058101	0.353489	0.103322	0.226918	-0.776161	0.843067	-0.006810	-0.023095	-0.537269
57448	0.614495	0.144117	10.542009	-0.066884	0.061694	0.292123	0.107769	0.226894	-0.775970	0.846214	-0.007461	-0.021366	-0.532362
57449	0.364535	0.300560	10.728605	-0.104277	0.061820	0.247014	0.113765	0.229599	-0.774221	0.848841	-0.008791	-0.019261	-0.528224
57450	0.294397	0.645230	10.007414	-0.198484	0.041253	0.122997	0.116077	0.235609	-0.771609	0.850115	-0.011823	-0.016512	-0.526205
57451	0.757766	-0.023564	8.767704	-0.471786	0.041499	0.045858	0.118864	0.249283	-0.767893	0.850459	-0.019526	-0.010933	-0.525565
57452	0.598390	-0.024744	8.761856	-0.455763	0.031016	0.060965	0.119938	0.262964	-0.760398	0.850898	-0.027015	-0.005662	-0.524605
57453	0.252753	0.253204	9.114091	-0.080214	0.013547	0.100800	0.120529	0.271995	-0.756953	0.851910	-0.028332	-0.004649	-0.522901
57454	0.453904	0.678751	9.578657	0.170181	-0.000583	0.114927	0.123436	0.267873	-0.758590	0.853203	-0.025499	-0.006445	-0.520916
57455	0.832230	0.904647	9.698149	0.105763	0.024622	0.119765	0.123836	0.266776	-0.759125	0.854502	-0.023482	-0.007219	-0.518866
57456	0.829763	0.567256	9.468393	-0.040746	0.069339	0.087074	0.127371	0.267306	-0.760726	0.855396	-0.023521	-0.005642	-0.517409
57457	0.599691	0.127201	9.691217	-0.090895	0.100828	0.097371	0.131431	0.265640	-0.759509	0.856367	-0.024054	-0.003117	-0.515797
57458	-0.033410	0.051364	10.017834	-0.085714	0.118359	0.134649	0.134931	0.270412	-0.758091	0.857718	-0.024359	-0.000212	-0.513543
57459	-0.240274	0.150334	10.395651	-0.051949	0.132239	0.180840	0.142108	0.272289	-0.756110	0.859544	-0.023856	0.002510	-0.510499
57460	-0.238031	-0.212698	10.444328	0.039170	0.146183	0.213201	0.149417	0.275262	-0.756191	0.861722	-0.021729	0.004653	-0.506893
57461	-0.531208	-0.700163	10.732038	0.137373	0.160145	0.254483	0.157301	0.270018	-0.757784	0.864331	-0.017655	0.005999	-0.502577
57462	-0.431412	1.124441	9.927863	0.153662	0.139292	0.240788	0.166515	0.260110	-0.758020	0.866777	-0.013619	0.006875	-0.498463
57463	0.590561	-0.443243	8.735484	-0.048219	0.071132	0.171500	0.171231	0.259538	-0.759003	0.868461	-0.013633	0.008490	-0.495497
57464	-0.165817	-0.891708	9.585175	-0.157800	0.006289	0.219929	0.176190	0.260605	-0.757514	0.870590	-0.016322	0.010150	-0.491634
57465	-1.100706	0.032263	10.488232	0.029893	-0.019884	0.237513	0.179320	0.261409	-0.756000	0.872934	-0.015843	0.009480	-0.487490
57466	-0.349025	0.486758	10.025561	0.162681	-0.014578	0.173171	0.183019	0.256050	-0.757791	0.874670	-0.013160	0.007621	-0.484479
57467	1.038424	0.027372	9.623802	0.039553	0.009718	0.111940	0.183701	0.252488	-0.759906	0.875766	-0.012240	0.007299	-0.482526
57468	1.078912	-0.369210	9.022906	-0.001408	-0.000595	0.079802	0.184236	0.251117	-0.761222	0.876538	-0.012306	0.007248	-0.481121
57469	0.370982	-0.426654	8.881760	-0.087152	-0.010804	0.047622	0.184493	0.252074	-0.761346	0.876978	-0.013865	0.007733	-0.480269
57470	-0.218054	-0.746629	8.919210	-0.117624	-0.009787	0.056326	0.183815	0.254266	-0.758079	0.877489	-0.016061	0.008634	-0.479251
57471	-0.439315	-0.626693	9.037850	0.027167	-0.007162	0.089202	0.184995	0.254946	-0.759902	0.878355	-0.015584	0.008131	-0.477685
57472	-0.216652	-0.562703	9.296208	0.237385	0.012003	0.097793	0.186323	0.252886	-0.762142	0.879352	-0.011330	0.006031	-0.475999
57473	0.209124	-0.461577	9.632545	0.333206	0.053865	0.082667	0.187964	0.242200	-0.765248	0.880189	-0.004913	0.003686	-0.474584
57474	0.252718	-0.442728	9.615563	0.286895	0.032094	0.029372	0.191183	0.230410	-0.769165	0.880485	0.000398	0.001457	-0.474072
57475	-0.016751	-0.319231	9.989397	0.100999	0.000693	-0.035443	0.189170	0.220156	-0.775448	0.880147	0.002187	0.000374	-0.474696
57476	-0.006234	-0.207854	10.259743	-0.123243	-0.026346	-0.124397	0.188770	0.221939	-0.776201	0.878976	-0.000280	0.001012	-0.476864
57477	0.083608	-0.473314	10.193434	-0.247379	-0.033263	-0.177396	0.184782	0.231817	-0.773844	0.877268	-0.004970	0.002654	-0.479967
57478	-0.288698	-1.217796	10.385147	-0.206398	0.011354	-0.134684	0.180669	0.240326	-0.771110	0.875946	-0.008537	0.004748	-0.482311
57479	-0.449967	-0.136422	10.466259	-0.045389	0.041980	-0.111984	0.178538	0.246087	-0.769468	0.874852	-0.008973	0.005804	-0.484272
57480	0.256134	0.033551	9.649848	-0.036995	0.050811	-0.161396	0.177987	0.250334	-0.768642	0.873272	-0.009194	0.006949	-0.487097
57481	0.726171	-0.408714	9.361939	-0.139692	0.052553	-0.199372	0.175071	0.255413	-0.765701	0.871287	-0.011208	0.009064	-0.490562
57482	0.599350	-0.948756	10.183518	0.026567	0.064689	-0.185871	0.175720	0.257191	-0.767246	0.869455	-0.010192	0.009816	-0.493809
57483	-0.337714	-0.660283	10.896646	0.287832	0.056176	-0.206583	0.172485	0.252144	-0.769318	0.867442	-0.004769	0.007783	-0.497455
57484	-0.468879	-0.087436	10.707303	0.005329	0.099988	-0.236520	0.171334	0.248180	-0.770245	0.865066	-0.003767	0.009369	-0.501557
57485	0.109389	-0.220863	9.446322	-0.288159	0.091178	-0.201855	0.170755	0.256670	-0.768082	0.862981	-0.007965	0.013704	-0.504988
57486	-0.193383	-0.667959	8.754083	-0.161347	-0.017130	-0.164299	0.168855	0.266262	-0.764077	0.861296	-0.011017	0.014939	-0.507764
57487	-0.543915	-0.390774	8.844404	-0.144754	-0.122181	-0.106241	0.164898	0.271486	-0.763190	0.860215	-0.014875	0.014184	-0.509517
57488	-0.522611	-0.120830	9.087642	-0.179945	-0.178354	-0.062599	0.156758	0.275636	-0.761215	0.859574	-0.019855	0.012858	-0.510463
57489	-0.419583	-0.249882	9.618774	-0.015588	-0.196043	-0.022763	0.150325	0.280189	-0.762109	0.859381	-0.022187	0.009562	-0.510765
57490	-0.588744	0.383689	10.314826	0.111465	-0.156734	-0.026817	0.144054	0.280225	-0.764344	0.859177	-0.021926	0.005646	-0.511178
57491	-0.679481	0.874041	9.992011	0.163672	-0.110158	-0.070191	0.138355	0.273550	-0.770018	0.858539	-0.020208	0.001993	-0.512347
57492	-0.306787	0.326630	9.677299	0.149465	-0.117146	-0.090804	0.136171	0.268086	-0.772368	0.857675	-0.018895	-0.001659	-0.513843
57493	0.038463	-0.030679	10.112397	0.160106	-0.089366	-0.075832	0.130060	0.263603	-0.775944	0.856949	-0.016987	-0.004913	-0.515099
57494	-0.232507	0.554895	10.582876	0.140448	-0.036904	-0.075595	0.128149	0.256359	-0.778833	0.856212	-0.015003	-0.007090	-0.516358
57495	0.150691	0.123092	10.348708	0.135259	-0.000153	-0.100371	0.125051	0.250627	-0.781302	0.855213	-0.012557	-0.008561	-0.518054
57496	0.538424	-0.351849	10.176487	0.104802	0.013737	-0.086654	0.123523	0.244338	-0.783023	0.854343	-0.010657	-0.009506	-0.519514
57497	0.854254	-0.084709	10.253735	-0.027667	0.036298	-0.069956	0.123131	0.244614	-0.783661	0.853617	-0.010658	-0.008678	-0.520721
57498	0.791897	-0.022026	10.144447	0.022401	0.055561	-0.052745	0.122361	0.242565	-0.784576	0.853082	-0.009738	-0.008045	-0.521624
57499	0.350207	-0.335813	10.221552	0.156504	0.088022	-0.023386	0.125263	0.238031	-0.784146	0.852877	-0.006091	-0.008263	-0.522010
57500	0.256199	-0.306818	10.025636	0.156497	0.090697	-0.015407	0.129762	0.230341	-0.786360	0.852750	-0.002523	-0.008422	-0.522245
57501	0.342724	-0.019459	9.838343	-0.024324	0.095844	0.011528	0.132912	0.227585	-0.785141	0.852884	-0.001905	-0.006618	-0.522056
57502	0.258029	-0.366643	9.342430	-0.079890	0.087146	0.041017	0.136446	0.226333	-0.783524	0.853325	-0.002414	-0.004367	-0.521356
57503	0.260843	-0.643697	9.195030	-0.044358	0.078309	0.097584	0.141408	0.227538	-0.782939	0.854344	-0.002370	-0.002645	-0.519695
57504	0.291645	-0.738894	9.602210	0.071591	0.055350	0.159990	0.146777	0.226139	-0.782387	0.856020	-0.000630	-0.002507	-0.516937
57505	0.011672	-0.387635	9.714404	0.238050	0.013499	0.138295	0.150871	0.219272	-0.782387	0.857441	0.003533	-0.004811	-0.514548
57506	0.060765	-0.600847	9.327021	0.116579	-0.042334	0.084287	0.153012	0.212416	-0.785074	0.858323	0.005039	-0.006814	-0.513040
57507	-0.080238	-0.721243	8.920716	-0.169548	-0.073688	0.044225	0.151978	0.210779	-0.785851	0.858777	0.001279	-0.006399	-0.512307
57508	-0.505732	-0.807965	9.363172	-0.259202	-0.086859	0.067416	0.149557	0.221333	-0.783899	0.859593	-0.004119	-0.005310	-0.510936
57509	-0.722990	-0.473312	9.710144	-0.028563	-0.105261	0.099116	0.149260	0.226811	-0.782806	0.860589	-0.005785	-0.006820	-0.509222
57510	-0.448426	-0.587032	10.187103	0.219122	-0.073069	0.129119	0.146922	0.224771	-0.784344	0.861933	-0.002824	-0.010366	-0.506909
57511	-0.127608	-0.302640	10.413504	0.232423	-0.014681	0.168155	0.147768	0.216005	-0.787678	0.863634	0.000910	-0.012932	-0.503952
57512	0.431111	-0.161253	10.097896	0.101940	0.013220	0.153075	0.150826	0.208871	-0.790123	0.865221	0.002717	-0.013805	-0.501193
57513	0.179756	0.139348	10.233292	0.044767	0.020290	0.133432	0.153715	0.208035	-0.791857	0.866559	0.003558	-0.013883	-0.498868
57514	0.426255	0.846597	10.128750	0.047876	0.034422	0.050749	0.155558	0.205697	-0.791520	0.867101	0.004669	-0.013839	-0.497918
57515	0.464854	0.517903	9.701679	0.018789	0.041698	-0.034099	0.157915	0.204314	-0.790016	0.866771	0.005337	-0.013301	-0.498500
57516	0.105456	-0.104533	9.726462	-0.029430	0.073333	-0.050216	0.159863	0.206220	-0.788991	0.866337	0.005524	-0.011803	-0.499289
57517	-0.216068	0.159670	10.364308	0.027780	0.117031	-0.041574	0.163659	0.205378	-0.788151	0.865945	0.007102	-0.010036	-0.499989
57518	-0.038164	0.717086	10.635935	0.189175	0.174852	-0.104459	0.167468	0.202619	-0.788235	0.864909	0.012099	-0.008956	-0.501704
57519	0.096857	0.704932	10.151591	0.220023	0.162872	-0.188903	0.172488	0.195474	-0.790710	0.862970	0.017519	-0.008298	-0.504883
57520	0.160332	0.155750	9.255555	-0.117771	0.128150	-0.269145	0.174831	0.196829	-0.789697	0.860325	0.016776	-0.004874	-0.509446
57521	0.362169	-0.310910	8.957664	-0.491862	0.079036	-0.258099	0.175242	0.211746	-0.781662	0.857814	0.009050	0.001573	-0.513877
57522	-0.345577	-0.020552	9.298747	-0.422437	0.000320	-0.208268	0.173166	0.228595	-0.776159	0.855758	0.001749	0.005886	-0.517339
57523	-0.560083	0.029714	9.459785	-0.275164	-0.059246	-0.150945	0.170068	0.240519	-0.769913	0.854196	-0.003670	0.007731	-0.519881
57524	-0.422978	0.288815	9.598562	-0.201355	-0.071770	-0.057040	0.168181	0.248880	-0.767603	0.853643	-0.007916	0.008522	-0.520728
57525	-0.281281	0.523035	9.477470	-0.079940	-0.077153	0.005515	0.164582	0.259440	-0.765374	0.853700	-0.010116	0.008046	-0.520604
57526	-0.252181	0.533126	9.705637	0.008493	-0.091237	0.027245	0.162099	0.259591	-0.766371	0.854007	-0.010967	0.006334	-0.520107
57527	-0.097486	0.538350	10.235464	-0.005778	-0.086095	0.004192	0.160430	0.254672	-0.767429	0.854061	-0.011942	0.004919	-0.520012
57528	-0.030711	0.072377	10.604426	-0.060398	-0.038100	0.014419	0.160169	0.254536	-0.767427	0.854236	-0.013419	0.004828	-0.519690
57529	-0.206401	-0.185857	10.651037	-0.069457	0.025722	0.055117	0.161460	0.256582	-0.765873	0.854789	-0.014297	0.006001	-0.518744
57530	-0.235540	-0.533203	10.243562	-0.021387	0.057166	0.127783	0.163278	0.257255	-0.763047	0.856108	-0.014105	0.007165	-0.516556
57531	-0.364034	-0.258909	9.954637	0.069534	0.058834	0.213145	0.169042	0.255307	-0.762117	0.858314	-0.012233	0.007527	-0.512923
57532	-0.063856	-0.146354	9.775505	0.139182	0.063961	0.251498	0.174583	0.247748	-0.763439	0.860918	-0.009199	0.007187	-0.508611
57533	0.458975	-0.636900	9.563489	0.160458	0.065508	0.298108	0.181304	0.239223	-0.763883	0.863951	-0.005706	0.006736	-0.503498
57534	0.538309	0.326903	9.561869	0.013802	0.079447	0.290214	0.188014	0.232204	-0.763535	0.866876	-0.004677	0.007930	-0.498439
57535	0.190386	0.306987	9.240212	-0.049562	0.073542	0.261641	0.197058	0.228458	-0.762414	0.869457	-0.004737	0.009681	-0.493891
57536	-0.830279	0.065330	9.407252	0.017458	0.006470	0.255091	0.201002	0.224328	-0.761479	0.871999	-0.004369	0.009573	-0.489394
57537	-0.910999	0.242941	9.868998	0.060351	-0.041687	0.241181	0.202708	0.222676	-0.760356	0.874364	-0.003602	0.008268	-0.485186
57538	-0.316165	0.356462	9.970910	0.142878	-0.065356	0.185144	0.204334	0.215002	-0.764079	0.876186	-0.001755	0.005678	-0.481937
57539	0.230023	-0.231692	9.358643	0.219037	-0.089814	0.167716	0.204651	0.205964	-0.765079	0.877807	0.001315	0.001979	-0.479009
57540	0.341737	-0.141244	9.334687	0.098404	-0.117778	0.126187	0.202212	0.198859	-0.766794	0.879030	0.001873	-0.001108	-0.476762
57541	-0.092993	-0.148110	9.126879	-0.083963	-0.124582	0.095008	0.199748	0.195724	-0.768082	0.879931	-0.000738	-0.002530	-0.475094
57542	-0.364714	-0.319874	8.891737	-0.116276	-0.119278	0.124803	0.199468	0.198189	-0.766760	0.881127	-0.003971	-0.003596	-0.472850
57543	-0.230618	0.185361	9.290509	0.130447	-0.121189	0.165420	0.198041	0.196554	-0.767401	0.882683	-0.002767	-0.006962	-0.469909
57544	-0.120626	0.017728	9.806720	0.413106	-0.126502	0.165619	0.196174	0.182328	-0.771525	0.884219	0.003268	-0.013141	-0.466877
57545	-0.394381	0.196177	10.837289	0.254080	-0.105516	0.092377	0.192079	0.168935	-0.776125	0.885021	0.006829	-0.017374	-0.465177
57546	-0.719918	-0.093432	11.252518	-0.040740	-0.047615	-0.001174	0.191062	0.164012	-0.776546	0.885013	0.005620	-0.017912	-0.465188
57547	-0.655522	0.145344	10.850973	-0.283679	-0.019446	-0.075061	0.189864	0.167167	-0.775591	0.884324	0.000541	-0.015540	-0.466614
57548	-0.538882	-0.397112	9.930524	-0.337070	-0.020939	-0.117877	0.188474	0.179220	-0.771828	0.883207	-0.005625	-0.012837	-0.468774
57549	-0.657425	-0.068826	9.233593	-0.115364	-0.024347	-0.056236	0.185671	0.187038	-0.768344	0.882660	-0.007771	-0.012074	-0.469793
57550	-0.400140	0.127817	8.916415	-0.022223	-0.055788	-0.075087	0.184712	0.194025	-0.767226	0.881937	-0.008716	-0.012936	-0.471108
57551	0.008492	-0.814944	9.178416	-0.098339	-0.083951	-0.082233	0.182485	0.195133	-0.768217	0.881123	-0.011124	-0.013363	-0.472567
57552	0.319342	-0.595723	10.089059	-0.138756	-0.070283	-0.068448	0.178808	0.197069	-0.767107	0.880427	-0.014261	-0.013379	-0.473779
57553	0.532419	0.140581	10.749350	-0.022305	-0.040635	-0.103548	0.176432	0.199271	-0.764462	0.879430	-0.014934	-0.013782	-0.475594
57554	1.163556	-0.053383	10.275458	0.160635	0.000616	-0.171015	0.173055	0.196689	-0.767283	0.877845	-0.012102	-0.015424	-0.478544
57555	1.519400	-0.236911	9.366684	0.132279	-0.037687	-0.219068	0.168749	0.194933	-0.767495	0.875759	-0.010050	-0.017338	-0.482333
57556	1.337902	-0.293192	9.374813	-0.004397	-0.043678	-0.269389	0.164969	0.194407	-0.770549	0.873140	-0.010502	-0.018188	-0.487017
57557	1.281368	-0.432277	9.364089	-0.164663	-0.049001	-0.247677	0.161553	0.194971	-0.767386	0.870660	-0.013811	-0.017478	-0.491380
57558	1.122266	-0.410373	9.829526	-0.071645	-0.035026	-0.248669	0.157591	0.201016	-0.766361	0.868199	-0.015363	-0.017526	-0.495669
57559	0.656926	0.003905	10.415066	0.062481	0.042823	-0.220762	0.155616	0.203218	-0.766310	0.866035	-0.013851	-0.017483	-0.499485
57560	0.093097	0.184944	9.979827	0.075128	0.101695	-0.216716	0.154419	0.206510	-0.765742	0.863924	-0.011506	-0.016604	-0.503216
57561	-0.581288	0.434523	9.654472	0.071399	0.108849	-0.170636	0.155471	0.205409	-0.765510	0.862252	-0.009144	-0.015466	-0.506160
57562	-0.955045	0.846049	9.573510	-0.046854	0.038899	-0.153930	0.156538	0.202254	-0.766333	0.860708	-0.009559	-0.014421	-0.508806
57563	-0.904594	0.472858	9.568785	-0.143597	-0.023268	-0.149664	0.154153	0.206648	-0.764960	0.859145	-0.012154	-0.013318	-0.511414
57564	-0.928295	0.524551	9.896416	-0.101730	-0.108210	-0.142607	0.150972	0.212277	-0.762139	0.857631	-0.015020	-0.014243	-0.513849
57565	-0.798469	0.772308	10.239395	-0.038261	-0.146792	-0.149329	0.142845	0.214373	-0.760573	0.856040	-0.016980	-0.016292	-0.516374
57566	-0.526007	1.040904	10.682317	-0.023655	-0.125806	-0.217915	0.135247	0.217153	-0.761984	0.853730	-0.018663	-0.018346	-0.520058
57567	-0.249589	0.207278	10.117618	-0.050267	-0.055716	-0.237481	0.129485	0.218006	-0.761631	0.851217	-0.019780	-0.018715	-0.524107
57568	-0.038635	0.007069	9.676118	-0.075240	0.014278	-0.223406	0.125552	0.219670	-0.761814	0.848842	-0.020878	-0.017843	-0.527933
57569	0.050372	-0.378325	9.711774	-0.007383	0.033440	-0.189464	0.122148	0.220373	-0.762273	0.846852	-0.020346	-0.017106	-0.531164
57570	0.206674	-0.803154	9.607011	0.108637	0.035050	-0.123538	0.122931	0.219683	-0.760480	0.845592	-0.018143	-0.017788	-0.533225
57571	0.532492	-0.510130	10.309297	0.197760	0.045178	-0.061223	0.120620	0.214221	-0.764123	0.845025	-0.014098	-0.018977	-0.534205
57572	0.922552	-0.649383	9.809276	0.145626	0.008281	-0.006358	0.120544	0.205871	-0.766404	0.844998	-0.011598	-0.020465	-0.534252
57573	1.041159	-0.279178	10.055229	0.041658	-0.019902	0.020134	0.120566	0.202312	-0.766698	0.845218	-0.010983	-0.021096	-0.533893
57574	1.092159	0.095934	10.160035	-0.019093	0.016810	0.010190	0.121364	0.200665	-0.768020	0.845331	-0.011182	-0.020676	-0.533725
57575	0.767138	-0.779715	10.049437	-0.022701	0.058903	0.026979	0.123442	0.203392	-0.768025	0.845641	-0.010870	-0.019315	-0.533292
57576	0.310069	-0.890418	10.434212	0.053903	0.106043	0.105357	0.126455	0.202006	-0.767048	0.846814	-0.008919	-0.018144	-0.531505
57577	0.310512	0.552106	9.482311	0.005828	0.123738	0.092169	0.131947	0.201154	-0.765069	0.847838	-0.007473	-0.015976	-0.529962
57578	-0.149717	0.049469	8.314962	0.009662	0.073479	0.050662	0.136664	0.199485	-0.764638	0.848402	-0.006597	-0.014896	-0.529102
57579	-0.453623	-0.589275	8.653895	0.109613	-0.030621	0.064184	0.138762	0.198927	-0.765064	0.849086	-0.005010	-0.016417	-0.527976
57580	-0.340898	-1.081045	10.142046	0.166402	-0.059067	0.116317	0.138032	0.190580	-0.767335	0.850306	-0.002897	-0.019236	-0.525929
57581	-0.009378	0.342673	10.963020	0.098285	-0.014815	0.140826	0.138471	0.184145	-0.770252	0.851784	-0.001373	-0.020333	-0.523496
57582	0.082832	0.435365	10.050083	-0.053323	0.015234	0.065823	0.139907	0.184410	-0.769753	0.852479	-0.002199	-0.019584	-0.522391
57583	0.034510	0.111742	9.486839	-0.112212	-0.002952	0.037973	0.140144	0.187009	-0.767013	0.852869	-0.004083	-0.018278	-0.521788
57584	0.173070	-0.104959	9.759519	-0.060394	-0.026660	0.039054	0.139591	0.191940	-0.766309	0.853262	-0.005456	-0.018171	-0.521137
57585	0.353115	0.077201	10.014795	-0.030910	-0.025021	0.042777	0.141154	0.193986	-0.767866	0.853698	-0.006194	-0.018093	-0.520417
57586	0.443241	-0.140877	9.713517	-0.040688	-0.007478	0.040942	0.140752	0.195357	-0.767329	0.854117	-0.007032	-0.017863	-0.519726
57587	0.688813	-0.243616	9.775104	-0.022863	-0.003215	0.055090	0.139703	0.196048	-0.767694	0.854688	-0.007441	-0.017514	-0.518793
57588	0.875433	-0.144288	9.700137	-0.023767	0.010723	0.063911	0.139955	0.196730	-0.766138	0.855351	-0.007808	-0.017146	-0.517706
57589	0.738118	-0.082341	9.158916	-0.081893	-0.000525	0.068800	0.141510	0.199186	-0.765749	0.856051	-0.009239	-0.016172	-0.516555
57590	0.401188	-0.240634	8.443856	-0.084486	-0.063225	0.049253	0.141102	0.201652	-0.765460	0.856524	-0.011404	-0.016444	-0.515719
57591	0.158454	-0.753625	8.377570	-0.031952	-0.157679	0.076580	0.138601	0.204404	-0.765266	0.857253	-0.013632	-0.018669	-0.514376
57592	0.268328	-0.306223	10.251437	0.046391	-0.203651	0.100793	0.132866	0.201972	-0.767404	0.858218	-0.015019	-0.022682	-0.512563
57593	0.582952	0.439745	11.184924	0.046553	-0.121628	0.067644	0.128434	0.199806	-0.768394	0.858871	-0.015516	-0.025104	-0.511341
57594	0.694057	0.452513	10.924570	-0.038986	-0.042768	0.019698	0.124504	0.200922	-0.768453	0.859038	-0.016683	-0.025506	-0.511003
57595	0.811206	0.638110	10.570023	-0.069116	0.009849	-0.018211	0.122798	0.202027	-0.768675	0.858837	-0.017754	-0.024542	-0.511353
57596	0.795618	0.501884	10.025474	-0.079449	0.045119	-0.082495	0.121730	0.205592	-0.768495	0.857985	-0.018666	-0.023056	-0.512818
57597	0.763309	0.048765	9.626422	-0.068688	0.046965	-0.078959	0.123282	0.207225	-0.765785	0.857172	-0.019314	-0.021508	-0.514219
57598	0.739333	-0.261619	9.522127	-0.029361	0.039992	-0.070822	0.124574	0.210505	-0.766678	0.856450	-0.019425	-0.020619	-0.515453
57599	0.701243	-0.527836	9.668392	0.029502	0.034661	-0.036092	0.124311	0.210780	-0.766800	0.856105	-0.018564	-0.020288	-0.516069
57600	0.687579	-0.416710	9.794753	0.059714	0.032795	0.006441	0.124330	0.207220	-0.766189	0.856208	-0.017256	-0.020412	-0.515939
57601	0.527001	-0.247241	9.750023	0.063179	0.017046	0.029404	0.124614	0.204481	-0.768420	0.856541	-0.016046	-0.020712	-0.515413
57602	0.613163	-0.016993	9.761539	0.070313	0.020499	0.036538	0.126720	0.202417	-0.768601	0.856951	-0.014695	-0.021146	-0.514755
57603	0.676265	0.023805	9.893639	0.075688	0.009972	0.028595	0.127260	0.199127	-0.768124	0.857272	-0.013348	-0.021711	-0.514233
57604	0.661921	0.045409	9.843544	0.063310	0.017052	-0.000538	0.126495	0.196942	-0.770463	0.857292	-0.012136	-0.022141	-0.514211
57605	0.690860	0.044757	9.703902	0.054436	0.022345	-0.011163	0.127287	0.196117	-0.771130	0.857201	-0.011016	-0.022303	-0.514381
57606	0.671942	0.098053	9.781580	0.092028	0.045963	-0.009027	0.128360	0.191456	-0.771063	0.857150	-0.009011	-0.022535	-0.514494
57607	0.654925	0.085808	9.666233	0.097541	0.066172	-0.031818	0.130590	0.190623	-0.771622	0.856868	-0.006699	-0.022409	-0.515005
57608	0.680835	-0.003547	9.612113	0.061863	0.085460	-0.049657	0.131001	0.187609	-0.772046	0.856404	-0.004786	-0.021659	-0.515830
57609	0.536085	0.016606	9.541498	0.035070	0.094274	-0.055939	0.131138	0.187883	-0.774116	0.855869	-0.003259	-0.020422	-0.516779
57610	0.388712	0.003505	9.600295	0.015307	0.078523	-0.044645	0.134552	0.185263	-0.773546	0.855444	-0.002217	-0.019310	-0.517531
57611	0.357625	0.038155	9.841279	-0.015132	0.062740	-0.051962	0.135587	0.187037	-0.773286	0.854928	-0.001885	-0.018094	-0.518427
57612	0.246922	0.087359	9.919702	-0.011546	0.038281	-0.062557	0.137161	0.186755	-0.773830	0.854298	-0.001713	-0.017393	-0.519490
57613	0.171131	0.290307	10.028428	-0.033003	0.026042	-0.071507	0.136108	0.187856	-0.773803	0.853562	-0.002052	-0.016616	-0.520723
57614	0.220386	0.424631	10.036757	-0.010605	0.013802	-0.081069	0.136613	0.189906	-0.771979	0.852724	-0.002112	-0.016344	-0.522101
57615	0.350526	0.389919	10.028026	0.058321	0.018174	-0.086765	0.136093	0.189224	-0.771719	0.851825	-0.000953	-0.016663	-0.523560
57616	0.482733	0.309251	9.939444	0.063721	0.026038	-0.089395	0.134276	0.187729	-0.773518	0.850900	0.000384	-0.016960	-0.525053
57617	0.642756	0.067162	9.829540	0.045796	0.024245	-0.081697	0.134937	0.186356	-0.773283	0.850048	0.001380	-0.017063	-0.526426
57618	0.569908	0.007809	9.896775	0.018841	0.006706	-0.064325	0.133106	0.185818	-0.772354	0.849378	0.001742	-0.017216	-0.527501
57619	0.673022	0.240741	10.042754	0.054525	0.003104	-0.044679	0.132848	0.186368	-0.774545	0.848905	0.002629	-0.017793	-0.528240
57620	0.701268	0.141638	9.952454	0.109078	0.020601	-0.031908	0.132096	0.180896	-0.774846	0.848574	0.004660	-0.018664	-0.528727
57621	0.537010	0.133251	9.936952	0.108260	0.035556	-0.044148	0.133690	0.177602	-0.776715	0.848108	0.006781	-0.019275	-0.529429
57622	0.170346	0.188548	9.782142	0.092223	0.046207	-0.051151	0.134352	0.175955	-0.776094	0.847579	0.008804	-0.019532	-0.530237
57623	-0.013957	0.088011	9.467759	0.059938	0.027902	-0.032025	0.135141	0.174718	-0.775212	0.847239	0.010020	-0.019748	-0.530751
57624	0.053283	0.039125	9.382506	0.083996	-0.000129	-0.016119	0.134375	0.172533	-0.777292	0.847057	0.011397	-0.020709	-0.530976
