# Supplementary material for: Identification of Haptic Based Guiding Using Hard Reins
Source: PLoS One. 2015 Jul 22;10(7):e0132020. doi: 10.1371/journal.pone.0132020 (PMC4511788; doi:10.1371/journal.pone.0132020)
Supplement: S1 File — (ZIP) [file pone.0132020.s001.zip › MotionData1/Subject2/T1/gc1.txt]

// Start Time: 0
// Sample rate: 25.0Hz
// Scenario: 4.9
// Firmware Version: 2.6.1
Counter	Acc_X	Acc_Y	Acc_Z	Gyr_X	Gyr_Y	Gyr_Z	Mag_X	Mag_Y	Mag_Z	Quat_w	Quat_x	Quat_y	Quat_z
57030	8.663419	-0.010177	-4.132452	-0.553530	-0.078736	0.003557	-0.733836	-0.257709	0.144116	0.459761	0.111161	-0.841284	0.261735
57031	8.524222	-0.014767	-4.233686	-0.543247	-0.052049	0.034451	-0.732185	-0.256337	0.145080	0.460337	0.107499	-0.843567	0.254810
57032	8.692999	-0.073881	-4.242917	-0.553953	-0.019520	0.031500	-0.733575	-0.254825	0.147581	0.460199	0.101719	-0.845616	0.250606
57033	8.814384	0.026563	-4.287688	-0.545735	-0.001374	0.015601	-0.733843	-0.256335	0.145780	0.461744	0.098064	-0.847271	0.243532
57034	8.931241	0.151032	-4.359298	-0.559226	0.012967	0.033091	-0.733427	-0.256329	0.143715	0.462131	0.092029	-0.848942	0.239297
57035	8.753025	0.088850	-4.435678	-0.553406	0.043134	0.078934	-0.734678	-0.254114	0.141822	0.464152	0.086992	-0.850198	0.232721
57036	8.936638	0.009965	-4.500276	-0.545828	0.137587	-0.005568	-0.734815	-0.253831	0.139626	0.466776	0.081140	-0.850471	0.228554
57037	8.773215	-0.074855	-4.317910	-0.559340	0.023428	-0.030732	-0.735508	-0.253275	0.138812	0.468978	0.077975	-0.851601	0.220806
57038	8.761974	-0.160756	-4.155064	-0.560525	0.132509	-0.038514	-0.735504	-0.253541	0.135784	0.471658	0.072571	-0.851819	0.216047
57039	9.131782	0.010942	-4.147810	-0.553729	0.036586	0.010023	-0.737157	-0.254499	0.134550	0.473902	0.068673	-0.852705	0.208792
57040	8.929237	0.099339	-4.126781	-0.546589	0.036852	-0.025312	-0.736881	-0.253803	0.132355	0.474840	0.063577	-0.853681	0.204239
57041	8.910881	0.215026	-4.193280	-0.568408	0.022337	-0.002463	-0.737429	-0.254903	0.131798	0.476919	0.059785	-0.854596	0.196570
57042	8.970613	0.186047	-4.130220	-0.559299	0.026785	-0.000609	-0.736053	-0.253525	0.131252	0.477570	0.054175	-0.855643	0.192008
57043	8.858953	0.129110	-4.073867	-0.542964	0.029489	-0.011083	-0.736744	-0.253247	0.130847	0.479778	0.050716	-0.856233	0.184679
57044	8.846779	0.056563	-4.094786	-0.552090	0.029690	-0.028895	-0.736747	-0.252978	0.133050	0.480547	0.045637	-0.857092	0.179961
57045	8.996149	-0.038702	-4.108418	-0.559207	0.044935	-0.015783	-0.736885	-0.252694	0.130579	0.483053	0.042014	-0.857439	0.172314
57046	9.067863	-0.099197	-4.049855	-0.548332	0.047694	-0.027169	-0.734812	-0.252836	0.130562	0.484089	0.036867	-0.858010	0.167683
57047	9.079679	0.002725	-3.968864	-0.563067	0.022587	-0.032483	-0.737014	-0.254763	0.130834	0.486269	0.033532	-0.858420	0.159792
57048	9.067945	0.114021	-3.958010	-0.556068	-0.018906	-0.030366	-0.735769	-0.255038	0.129859	0.486148	0.028571	-0.859556	0.154942
57049	8.986306	0.167526	-3.985074	-0.537939	-0.029891	-0.021249	-0.735626	-0.256143	0.130122	0.487375	0.025414	-0.860261	0.147550
57050	8.885230	0.230955	-3.990478	-0.547012	-0.040894	0.003470	-0.736174	-0.257385	0.130800	0.486740	0.020013	-0.861503	0.143165
57051	8.904938	0.237777	-4.038901	-0.563152	-0.006558	0.001308	-0.737289	-0.255035	0.130008	0.488310	0.016113	-0.861926	0.135560
57052	9.020707	0.210438	-4.043583	-0.559435	0.006035	0.003064	-0.736176	-0.256552	0.129159	0.488458	0.010456	-0.862640	0.130967
57053	8.986837	0.217991	-4.029126	-0.542194	0.000494	0.008601	-0.737145	-0.255994	0.127935	0.490120	0.006576	-0.862794	0.123800
57054	9.001686	0.304852	-4.034947	-0.561307	0.002489	-0.002236	-0.736449	-0.257098	0.127506	0.490186	0.000992	-0.863440	0.119117
57055	8.986789	0.254386	-4.005372	-0.566700	0.008777	0.002075	-0.737137	-0.257367	0.126133	0.492001	-0.003074	-0.863424	0.111467
57056	8.936652	0.302740	-4.051748	-0.555712	0.022229	0.003003	-0.737270	-0.258186	0.123651	0.492362	-0.008746	-0.863753	0.106929
57057	8.987247	0.275827	-4.053932	-0.544680	0.043813	0.002122	-0.736167	-0.257497	0.122825	0.494770	-0.012707	-0.863196	0.099665
57058	9.033158	0.350622	-4.025836	-0.546516	0.043829	0.002118	-0.738239	-0.257211	0.121331	0.495475	-0.018324	-0.863187	0.095273
57059	9.011201	0.258853	-4.039279	-0.534751	0.042102	-0.012788	-0.737402	-0.258584	0.118698	0.497868	-0.021957	-0.862492	0.088048
57060	9.032599	0.283213	-3.986426	-0.548401	0.044035	-0.020032	-0.739196	-0.258570	0.115825	0.498583	-0.027215	-0.862391	0.083405
57061	9.030146	0.331735	-3.957973	-0.537493	0.051256	-0.027021	-0.738229	-0.258574	0.116230	0.501137	-0.030677	-0.861477	0.076006
57062	9.003549	0.421620	-3.908204	-0.548375	0.054862	-0.021859	-0.738915	-0.259257	0.114715	0.502009	-0.035924	-0.861166	0.071342
57063	9.058744	0.385165	-3.886127	-0.535672	0.058506	-0.032343	-0.738913	-0.259386	0.111964	0.504673	-0.039315	-0.860042	0.063937
57064	9.041615	0.283670	-3.904299	-0.542058	0.045837	-0.023509	-0.738352	-0.260899	0.110295	0.505363	-0.044461	-0.859713	0.059377
57065	9.000899	0.458183	-3.860288	-0.559335	0.047714	-0.022826	-0.738350	-0.261169	0.108642	0.507779	-0.048272	-0.858579	0.051698
57066	9.126183	0.379998	-3.871663	-0.557395	0.062978	-0.016689	-0.738344	-0.261987	0.105609	0.508707	-0.053710	-0.857980	0.046932
57067	9.072830	0.380546	-3.837774	-0.546473	0.058268	-0.000621	-0.739040	-0.260745	0.105764	0.511262	-0.057814	-0.856558	0.039726
57068	8.942528	0.383784	-3.837635	-0.549201	0.061950	-0.009548	-0.740005	-0.260735	0.103572	0.512135	-0.063290	-0.855847	0.035180
57069	9.101615	0.462910	-3.775915	-0.531853	0.087212	-0.020076	-0.739451	-0.260171	0.099173	0.515180	-0.066959	-0.854003	0.028029
57070	9.117790	0.540943	-3.646343	-0.548233	0.083614	-0.012277	-0.739719	-0.261819	0.097234	0.516388	-0.072390	-0.852967	0.023456
57071	9.076832	0.538725	-3.655927	-0.555597	0.072929	-0.022921	-0.741776	-0.264560	0.093371	0.519117	-0.076271	-0.851144	0.015929
57072	9.125250	0.618276	-3.637551	-0.566369	0.089078	-0.008973	-0.739571	-0.263042	0.091720	0.520350	-0.081943	-0.849940	0.011082
57073	9.062414	0.771439	-3.552200	-0.568335	0.072905	-0.013317	-0.740672	-0.263165	0.087878	0.523008	-0.086139	-0.847957	0.003476
57074	9.146535	0.819657	-3.485202	-0.552027	0.061896	0.001116	-0.740942	-0.263983	0.085121	0.523759	-0.091823	-0.846903	-0.000964
57075	8.954134	0.696735	-3.628534	-0.559099	0.114648	-0.052418	-0.741077	-0.264249	0.082232	0.527083	-0.095276	-0.844409	-0.008862
57076	9.374464	0.363636	-3.533571	-0.539497	0.034156	-0.025116	-0.742182	-0.263545	0.078261	0.527352	-0.100389	-0.843590	-0.013294
57077	9.308922	0.805947	-3.581907	-0.539124	0.094357	-0.005974	-0.743284	-0.263953	0.077440	0.530330	-0.104436	-0.841090	-0.020280
57078	9.042927	0.832300	-3.499701	-0.550663	0.088779	-0.183057	-0.743273	-0.265869	0.073020	0.531391	-0.106989	-0.839920	-0.026671
57079	9.106605	0.454997	-3.490744	-0.537164	0.103211	0.005404	-0.742160	-0.267243	0.070523	0.534483	-0.111218	-0.837161	-0.033463
57080	9.065405	0.562040	-3.416987	-0.540677	0.137632	-0.013424	-0.742985	-0.266668	0.063936	0.536428	-0.116475	-0.835007	-0.037974
57081	9.195709	0.692103	-3.353380	-0.569341	0.171398	0.055076	-0.743808	-0.266643	0.056792	0.540555	-0.121838	-0.831230	-0.044850
57082	9.116046	0.427969	-3.166709	-0.568995	0.183292	0.131027	-0.745326	-0.265511	0.048841	0.543249	-0.129749	-0.828074	-0.048361
57083	9.347409	0.475229	-3.104730	-0.545480	0.168750	0.135864	-0.747550	-0.260514	0.040385	0.547385	-0.136194	-0.823966	-0.053859
57084	9.452456	0.305824	-3.040164	-0.547335	0.172567	0.113700	-0.748663	-0.257178	0.032728	0.549863	-0.143568	-0.820837	-0.057143
57085	9.621294	0.464790	-2.952771	-0.549642	0.149078	0.025404	-0.751974	-0.256595	0.025334	0.553463	-0.148261	-0.817087	-0.063770
57086	9.495063	0.388629	-2.893768	-0.556199	0.123089	0.011295	-0.751702	-0.253949	0.017110	0.554923	-0.154094	-0.814659	-0.068158
57087	9.301497	0.453276	-2.797590	-0.548010	0.130266	0.007772	-0.751834	-0.254485	0.012431	0.558125	-0.158510	-0.811033	-0.074815
57088	9.241914	0.425912	-2.596676	-0.546070	0.144488	0.026259	-0.751972	-0.253223	0.005982	0.559930	-0.164424	-0.808218	-0.078914
57089	9.600843	0.370840	-2.540974	-0.537115	0.128306	0.022104	-0.752387	-0.252382	0.002144	0.563088	-0.168958	-0.804448	-0.085141
57090	9.695389	0.389287	-2.587210	-0.544717	0.072478	0.024151	-0.752116	-0.250440	-0.001688	0.563680	-0.174924	-0.802340	-0.088973
57091	9.871881	0.198862	-2.720618	-0.552589	-0.006304	-0.024978	-0.753768	-0.251816	-0.001277	0.564474	-0.179129	-0.800109	-0.095430
57092	9.797425	0.257214	-2.738082	-0.562199	-0.063462	-0.076056	-0.752525	-0.251821	-0.000736	0.562596	-0.183927	-0.799764	-0.100173
57093	9.600010	0.296862	-2.779332	-0.564402	-0.121023	-0.088146	-0.752523	-0.253494	0.005021	0.561322	-0.187520	-0.798935	-0.107039
57094	9.475178	0.350443	-2.837747	-0.568214	-0.142495	-0.103998	-0.751546	-0.256822	0.009930	0.558052	-0.192094	-0.799475	-0.111881
57095	9.265495	0.312772	-2.890199	-0.549801	-0.113904	-0.089850	-0.750292	-0.260428	0.015658	0.556867	-0.195530	-0.798516	-0.118488
57096	9.244030	0.310279	-2.923966	-0.547651	-0.092822	-0.031571	-0.751113	-0.263480	0.021682	0.554596	-0.200912	-0.798175	-0.122369
57097	9.281965	0.172436	-2.903151	-0.547448	-0.073180	-0.012238	-0.748770	-0.262803	0.023871	0.554183	-0.205509	-0.796384	-0.128144
57098	9.407111	0.210700	-2.840929	-0.558388	-0.085888	0.005432	-0.748772	-0.262953	0.027720	0.552027	-0.211574	-0.795697	-0.131790
57099	9.508764	0.219513	-2.874988	-0.562097	-0.087482	-0.014040	-0.750435	-0.262967	0.033232	0.551251	-0.216379	-0.793947	-0.137661
57100	9.603535	0.223234	-2.957300	-0.540283	-0.078425	-0.028855	-0.749603	-0.264361	0.037336	0.549155	-0.221666	-0.793282	-0.141407
57101	9.783216	0.350143	-3.347935	-0.545373	-0.013287	-0.051359	-0.749331	-0.264097	0.040911	0.549449	-0.225519	-0.790850	-0.147656
57102	9.338634	0.394596	-3.256027	-0.558187	-0.005694	-0.093223	-0.746557	-0.267144	0.043059	0.548197	-0.229765	-0.789539	-0.152694
57103	8.725075	0.401379	-3.175554	-0.557956	0.022942	-0.080256	-0.747378	-0.269075	0.043595	0.548826	-0.233220	-0.786733	-0.159529
57104	9.220348	0.992074	-3.274616	-0.553674	0.121731	-0.038168	-0.747367	-0.271552	0.042057	0.549729	-0.237866	-0.783691	-0.164459
57105	9.346880	1.077686	-3.367548	-0.517317	0.137990	-0.059033	-0.745701	-0.272647	0.038321	0.552309	-0.240835	-0.779583	-0.170889
57106	9.252025	1.023615	-3.608419	-0.576088	0.081527	-0.161121	-0.744307	-0.275824	0.038965	0.552006	-0.243927	-0.777402	-0.177301
57107	8.923875	0.928702	-3.660074	-0.574108	0.088460	-0.136448	-0.744428	-0.279821	0.038513	0.553137	-0.246490	-0.773954	-0.185143
57108	9.440838	0.958938	-3.714255	-0.567438	0.094921	-0.050487	-0.744004	-0.282448	0.040545	0.553432	-0.251131	-0.771011	-0.190234
57109	9.605224	0.836485	-3.809749	-0.561532	0.033932	-0.081868	-0.742758	-0.283142	0.040941	0.553845	-0.254621	-0.767890	-0.196898
57110	9.149924	0.641920	-3.695832	-0.538097	0.023344	-0.125884	-0.741779	-0.287024	0.046668	0.552846	-0.258032	-0.766148	-0.201985
57111	8.718546	0.539474	-3.510495	-0.559810	0.037818	-0.128107	-0.740664	-0.290070	0.049654	0.553016	-0.260808	-0.763189	-0.209033
57112	8.853564	0.664751	-3.434761	-0.556181	0.034062	-0.111193	-0.739696	-0.290769	0.052114	0.552103	-0.264583	-0.761098	-0.214264
57113	9.061378	0.687452	-3.459453	-0.548823	0.026451	-0.067666	-0.739132	-0.293949	0.054277	0.552292	-0.268232	-0.757954	-0.220299
57114	9.123970	0.701721	-3.433120	-0.548781	0.023570	-0.047288	-0.737739	-0.296571	0.053964	0.551490	-0.272922	-0.755589	-0.224628
57115	9.253960	0.759330	-3.363872	-0.541464	0.015095	-0.009080	-0.736905	-0.297254	0.051201	0.551696	-0.277446	-0.752251	-0.229726
57116	9.393335	0.880109	-3.230109	-0.549824	-0.006456	-0.010777	-0.736910	-0.296291	0.052036	0.550552	-0.282814	-0.749933	-0.233472
57117	9.345285	1.083829	-3.159838	-0.556413	-0.044388	0.002661	-0.738979	-0.296697	0.051085	0.549731	-0.287961	-0.747074	-0.238233
57118	9.306112	1.079682	-3.089675	-0.549125	-0.055508	0.031996	-0.737046	-0.296564	0.051072	0.548011	-0.294166	-0.744969	-0.241188
57119	9.254905	1.162837	-2.981814	-0.552776	-0.052778	0.030162	-0.738982	-0.296146	0.051091	0.547114	-0.299718	-0.742016	-0.245457
57120	9.145842	1.188141	-2.909470	-0.581640	-0.028504	0.049115	-0.738844	-0.295725	0.048894	0.545629	-0.306370	-0.739262	-0.248833
57121	9.121517	1.266006	-2.847490	-0.561381	0.010888	0.065920	-0.739402	-0.294063	0.047128	0.545696	-0.312209	-0.735295	-0.253146
57122	9.310715	1.370674	-2.921391	-0.554081	0.021751	0.059802	-0.738303	-0.291989	0.044391	0.545116	-0.318432	-0.731967	-0.256269
57123	9.402218	1.234532	-2.961067	-0.553544	0.064328	0.133859	-0.741486	-0.289762	0.040313	0.546252	-0.324873	-0.726962	-0.259985
57124	9.506922	0.813342	-2.973419	-0.558559	0.125632	0.131623	-0.742746	-0.284777	0.034874	0.547454	-0.331612	-0.721908	-0.263012
57125	9.286866	0.492270	-2.759350	-0.543579	0.236127	0.054944	-0.746612	-0.283361	0.026119	0.550605	-0.335869	-0.715511	-0.268458
57126	9.316131	0.547583	-2.772086	-0.538142	0.234289	0.056802	-0.748545	-0.282512	0.020643	0.553035	-0.340675	-0.709746	-0.272678
57127	9.166987	0.456041	-2.877169	-0.551975	0.188291	0.067501	-0.747586	-0.279180	0.013107	0.555380	-0.345430	-0.703664	-0.277648
57128	9.355090	0.625092	-3.089500	-0.565281	0.226909	0.091948	-0.749797	-0.277076	0.003521	0.557623	-0.351012	-0.697466	-0.281761
57129	9.350005	0.137696	-2.980167	-0.572203	0.253626	0.127020	-0.752016	-0.272757	-0.008517	0.560917	-0.356423	-0.690046	-0.286655
57130	9.753935	0.204211	-2.756760	-0.564755	0.271283	0.167773	-0.751751	-0.267476	-0.021389	0.564100	-0.362721	-0.682667	-0.290157
57131	9.974986	-0.024233	-2.742427	-0.550209	0.260273	0.183949	-0.753424	-0.261924	-0.031494	0.567799	-0.368576	-0.674777	-0.293992
57132	9.839745	0.126970	-2.656957	-0.548217	0.173304	0.134955	-0.755513	-0.255680	-0.041863	0.569468	-0.374739	-0.668698	-0.296849
57133	9.531132	-0.026899	-2.456714	-0.560604	0.089713	0.114000	-0.756211	-0.252343	-0.050073	0.570234	-0.380740	-0.663131	-0.300211
57134	9.435151	-0.012671	-2.210311	-0.535421	0.044345	0.134005	-0.758021	-0.248048	-0.054965	0.570197	-0.387453	-0.658498	-0.301887
57135	9.692722	0.025000	-2.109604	-0.544783	-0.003464	0.148396	-0.760804	-0.242656	-0.057501	0.569942	-0.394260	-0.653771	-0.303825
57136	9.701485	-0.039298	-2.336003	-0.545196	-0.058078	0.111577	-0.763028	-0.238638	-0.061705	0.568274	-0.401358	-0.650331	-0.305035
57137	9.658278	0.178919	-2.261068	-0.574662	-0.113766	0.108051	-0.764015	-0.234229	-0.060003	0.565975	-0.408615	-0.646953	-0.306850
57138	9.576900	-0.048934	-2.456530	-0.560495	-0.134633	0.016306	-0.764024	-0.232581	-0.057923	0.562535	-0.415069	-0.644974	-0.308676
57139	9.560659	0.013658	-2.510359	-0.560504	-0.158427	0.057153	-0.765415	-0.231212	-0.053636	0.559342	-0.421756	-0.642566	-0.310430
57140	9.506397	0.393995	-2.797203	-0.537970	-0.085437	0.145483	-0.766529	-0.230123	-0.048392	0.557454	-0.429260	-0.639005	-0.310892
57141	9.278394	-0.008861	-2.531474	-0.534667	-0.106502	0.076538	-0.767235	-0.226679	-0.047114	0.555138	-0.435553	-0.635995	-0.312450
57142	9.248495	-0.131522	-2.469665	-0.564225	-0.047018	0.088187	-0.768352	-0.224199	-0.045567	0.553085	-0.442320	-0.632250	-0.314181
57143	9.421121	-0.308632	-2.409935	-0.564112	-0.021635	0.072119	-0.769184	-0.223647	-0.045005	0.551454	-0.448318	-0.628117	-0.316827
57144	9.362998	-0.308100	-2.383287	-0.550266	0.008829	0.082696	-0.768919	-0.220611	-0.046076	0.550128	-0.454452	-0.623807	-0.318899
57145	9.624332	-0.281236	-2.461249	-0.551986	0.025090	0.082637	-0.769767	-0.215914	-0.047946	0.549154	-0.460111	-0.619100	-0.321626
57146	9.536650	-0.241253	-2.338361	-0.542742	0.052014	0.087869	-0.772261	-0.213556	-0.050378	0.548402	-0.465892	-0.614237	-0.323901
57147	9.293115	-0.179762	-2.024640	-0.542658	0.064429	0.105430	-0.771722	-0.209686	-0.053642	0.548048	-0.471419	-0.608901	-0.326567
57148	9.684278	-0.211495	-2.068298	-0.558690	0.129633	0.081919	-0.772965	-0.208983	-0.056925	0.547984	-0.476736	-0.603057	-0.329786
57149	9.810702	0.072944	-2.052312	-0.545193	0.144453	0.033392	-0.772420	-0.206348	-0.062127	0.548004	-0.480820	-0.597460	-0.333984
57150	9.617636	0.110525	-2.033145	-0.540838	0.130259	0.004302	-0.773802	-0.204947	-0.068015	0.547538	-0.484942	-0.592390	-0.337799
57151	9.308373	0.112777	-1.984436	-0.564080	0.067680	-0.041652	-0.774078	-0.204663	-0.070072	0.545858	-0.488790	-0.588200	-0.342263
57152	9.940964	0.499687	-2.460722	-0.560661	0.170277	-0.019040	-0.772964	-0.205614	-0.075315	0.545450	-0.492516	-0.582714	-0.346925
57153	10.091635	0.774187	-2.463986	-0.532511	0.088260	-0.126067	-0.771568	-0.208644	-0.077557	0.543619	-0.494830	-0.579346	-0.352108
57154	9.868979	0.528893	-2.499608	-0.554829	0.023942	-0.179086	-0.772100	-0.213607	-0.077603	0.540398	-0.497602	-0.577009	-0.356964
57155	9.569022	0.691329	-2.329482	-0.554854	0.023859	-0.173827	-0.768205	-0.219960	-0.077148	0.537149	-0.500002	-0.574662	-0.362260
57156	9.640831	0.888145	-2.469487	-0.540840	-0.059079	-0.173107	-0.768738	-0.225207	-0.074861	0.533109	-0.503247	-0.573202	-0.366028
57157	9.887875	1.019643	-2.831270	-0.559128	-0.128159	-0.091425	-0.767894	-0.230197	-0.067356	0.528550	-0.507688	-0.571637	-0.368942
57158	9.403940	0.432363	-2.947287	-0.524941	-0.220575	-0.060549	-0.767885	-0.233668	-0.060105	0.523600	-0.513193	-0.570811	-0.369663
57159	9.013736	0.601467	-2.960731	-0.546699	-0.215152	-0.055586	-0.767333	-0.235352	-0.051327	0.518304	-0.518511	-0.569894	-0.371116
57160	9.023121	0.841567	-2.811214	-0.535538	-0.190438	-0.004273	-0.768995	-0.235927	-0.042795	0.513948	-0.524487	-0.568023	-0.371647
57161	9.303274	0.863857	-2.828750	-0.562805	-0.177434	-0.029381	-0.769547	-0.237324	-0.037031	0.508981	-0.529927	-0.566317	-0.373365
57162	9.553148	0.708052	-2.762113	-0.543078	-0.158474	-0.140703	-0.769264	-0.240241	-0.030601	0.503835	-0.534137	-0.565437	-0.375671
57163	9.352340	0.520686	-2.786330	-0.559707	-0.190524	-0.177919	-0.767728	-0.245229	-0.024339	0.497535	-0.537898	-0.565438	-0.378687
57164	9.075747	0.764052	-2.788676	-0.548073	-0.205774	-0.193638	-0.766191	-0.250770	-0.017533	0.491348	-0.541855	-0.565493	-0.381035
57165	9.174201	1.159360	-2.846370	-0.554368	-0.217958	-0.135177	-0.765343	-0.256584	-0.011274	0.485008	-0.546178	-0.565311	-0.383248
57166	9.216536	1.196815	-2.996638	-0.572440	-0.207080	-0.131896	-0.764231	-0.259365	-0.004986	0.478952	-0.551013	-0.564450	-0.385208
57167	9.412827	1.233693	-3.084288	-0.563200	-0.185537	-0.124794	-0.762842	-0.262000	-0.001312	0.472848	-0.555208	-0.563744	-0.387752
57168	9.510668	1.212628	-3.262969	-0.583536	-0.091589	-0.139738	-0.762546	-0.267530	0.003029	0.467854	-0.559097	-0.561717	-0.391150
57169	9.153139	0.938887	-3.346412	-0.562050	0.000273	-0.152540	-0.760876	-0.270571	0.004085	0.463538	-0.561453	-0.559558	-0.395978
57170	9.188163	0.913431	-3.517712	-0.542340	0.104801	-0.163555	-0.760022	-0.276083	0.002372	0.460975	-0.563085	-0.556233	-0.401300
57171	9.250288	0.311988	-3.416860	-0.551273	0.180926	-0.012039	-0.758075	-0.278557	-0.001518	0.459842	-0.565408	-0.550880	-0.406681
57172	9.251438	0.262102	-3.278592	-0.551103	0.182246	0.040136	-0.758902	-0.277987	-0.006731	0.459631	-0.568685	-0.544405	-0.411048
57173	9.135649	0.485775	-3.177045	-0.569491	0.153485	0.040983	-0.761939	-0.277412	-0.011926	0.458343	-0.571912	-0.538507	-0.415751
57174	9.425671	0.343019	-3.301472	-0.546131	0.108389	0.038041	-0.760014	-0.273810	-0.018504	0.457316	-0.575649	-0.532701	-0.419189
57175	9.561249	0.516314	-3.274595	-0.542644	0.099529	0.022262	-0.762769	-0.274333	-0.025363	0.455518	-0.578817	-0.527703	-0.423087
57176	9.635637	0.651910	-3.155407	-0.557453	0.045276	0.052526	-0.762221	-0.272668	-0.028925	0.453769	-0.583271	-0.522145	-0.425738
57177	9.399788	0.460930	-3.020080	-0.555909	0.009381	0.031454	-0.764023	-0.270728	-0.030678	0.450871	-0.587360	-0.517719	-0.428592
57178	9.413255	0.704506	-3.083216	-0.555972	0.018646	0.004895	-0.763605	-0.270995	-0.033434	0.448406	-0.591463	-0.512912	-0.431306
57179	9.419195	0.630382	-2.951932	-0.552910	-0.031140	-0.070857	-0.764154	-0.271820	-0.033988	0.444174	-0.594760	-0.510056	-0.434526
57180	9.318110	0.533856	-3.032865	-0.566236	-0.082463	-0.168037	-0.762216	-0.273910	-0.028525	0.439014	-0.597999	-0.508062	-0.437649
57181	9.303786	0.446569	-3.094688	-0.562845	-0.134885	-0.151763	-0.760676	-0.279582	-0.024195	0.432835	-0.601406	-0.506962	-0.440403
57182	9.265947	0.383169	-3.224394	-0.548541	-0.141568	-0.217028	-0.760238	-0.286081	-0.018765	0.426809	-0.604446	-0.506173	-0.443021
57183	9.133801	0.529042	-3.230669	-0.557269	-0.116869	-0.153603	-0.757333	-0.292075	-0.014152	0.420794	-0.607567	-0.504943	-0.445900
57184	9.227282	0.461101	-3.181715	-0.553489	-0.117283	-0.109317	-0.756494	-0.295824	-0.007046	0.415870	-0.611459	-0.502542	-0.447908
57185	9.129784	0.375245	-3.098483	-0.551370	-0.091560	-0.067907	-0.756214	-0.297351	-0.004176	0.410892	-0.615113	-0.500062	-0.450269
57186	9.167230	0.414727	-2.929852	-0.553752	-0.053192	-0.025703	-0.755100	-0.299983	-0.001323	0.407319	-0.619206	-0.496053	-0.452335
57187	9.336090	0.525203	-2.868494	-0.541562	-0.016810	0.031763	-0.753853	-0.300953	-0.000793	0.404068	-0.623034	-0.491766	-0.454669
57188	9.399255	0.369349	-2.997305	-0.555956	-0.005086	0.038599	-0.756627	-0.298324	-0.001432	0.401486	-0.627277	-0.486495	-0.456788
57189	9.540980	0.623860	-3.099399	-0.542999	0.021589	0.072277	-0.757577	-0.298138	-0.001998	0.398919	-0.631092	-0.481329	-0.459248
57190	9.363423	0.837441	-3.128121	-0.551906	0.022908	0.128774	-0.758424	-0.293162	-0.004965	0.397441	-0.635838	-0.474673	-0.460907
57191	9.005528	0.881499	-3.012165	-0.544653	0.035660	0.104822	-0.759259	-0.291220	-0.007963	0.395221	-0.639766	-0.468929	-0.463255
57192	9.406920	1.098876	-3.010296	-0.544485	0.097409	0.057669	-0.760238	-0.287621	-0.011494	0.393833	-0.643008	-0.462597	-0.466306
57193	9.168966	1.082165	-2.831006	-0.560736	0.115455	0.059078	-0.761901	-0.285536	-0.015722	0.391663	-0.645796	-0.456625	-0.470150
57194	9.349042	1.506475	-2.821476	-0.551745	0.102701	0.076153	-0.762333	-0.284454	-0.021462	0.390360	-0.649127	-0.449885	-0.473135
57195	9.291372	1.463014	-2.874066	-0.546700	0.065351	0.018925	-0.763851	-0.284441	-0.024476	0.387463	-0.651815	-0.444940	-0.476486
57196	9.355906	1.478129	-3.096595	-0.557772	0.060481	-0.032458	-0.766055	-0.285813	-0.025023	0.384631	-0.654542	-0.439831	-0.479773
57197	9.525839	1.672561	-3.132816	-0.554391	0.051934	-0.081844	-0.762183	-0.286512	-0.024922	0.380472	-0.656441	-0.436231	-0.483765
57198	9.629046	1.456654	-3.164369	-0.549890	0.052126	-0.104798	-0.760925	-0.289823	-0.025516	0.376941	-0.658484	-0.432166	-0.487388
57199	9.451012	1.401118	-2.950902	-0.554806	0.001791	-0.118755	-0.762151	-0.294238	-0.024452	0.371916	-0.660474	-0.429417	-0.490972
57200	9.263971	1.614623	-3.001354	-0.541881	0.004759	-0.056705	-0.760479	-0.297551	-0.024498	0.368523	-0.663267	-0.425110	-0.493507
57201	9.055828	1.604307	-2.928480	-0.561858	-0.013515	-0.021489	-0.760204	-0.297418	-0.023262	0.364162	-0.666214	-0.421110	-0.496198
57202	9.013108	1.841519	-2.906909	-0.558269	-0.019015	-0.012546	-0.759787	-0.298109	-0.023134	0.360754	-0.669666	-0.416185	-0.498190
57203	9.157179	1.652144	-2.904989	-0.559880	-0.016745	0.036966	-0.760762	-0.296454	-0.022560	0.356901	-0.673032	-0.411435	-0.500372
57204	9.240282	1.730751	-3.002618	-0.552458	-0.025436	0.099063	-0.760758	-0.296998	-0.024766	0.354597	-0.677349	-0.405065	-0.501381
57205	9.248471	1.593730	-2.880299	-0.530531	-0.022227	0.130240	-0.762846	-0.292991	-0.025534	0.351956	-0.681229	-0.399371	-0.502551
57206	9.464952	1.466903	-2.850182	-0.556204	-0.059887	0.125775	-0.765766	-0.288430	-0.026427	0.349550	-0.686042	-0.392788	-0.502871
57207	9.572017	1.584276	-2.907203	-0.550212	-0.104737	0.103159	-0.766478	-0.283744	-0.024861	0.345643	-0.690573	-0.387817	-0.503227
57208	9.345872	1.565752	-3.005750	-0.542186	-0.125386	0.088297	-0.768150	-0.280430	-0.024814	0.342497	-0.695558	-0.382290	-0.502741
57209	9.036566	1.507447	-2.980526	-0.552885	-0.104804	0.104782	-0.769539	-0.278912	-0.024238	0.338489	-0.700021	-0.377243	-0.503073
57210	8.822675	1.383998	-2.843565	-0.551094	-0.082774	0.055061	-0.770934	-0.275876	-0.023646	0.335167	-0.704297	-0.371749	-0.503419
57211	8.763015	1.361542	-2.630625	-0.576661	-0.082378	0.022888	-0.771636	-0.273113	-0.024713	0.330108	-0.707980	-0.367427	-0.504768
57212	8.969256	1.771364	-2.577490	-0.552693	-0.025015	0.047678	-0.772058	-0.270620	-0.027434	0.327080	-0.711539	-0.361590	-0.505948
57213	9.358733	1.816614	-2.677572	-0.539397	0.066811	0.054437	-0.771236	-0.268123	-0.032641	0.323893	-0.713588	-0.356203	-0.508925
57214	9.633828	1.640382	-2.760535	-0.551605	0.144376	0.054740	-0.774280	-0.265612	-0.039193	0.322136	-0.715382	-0.349129	-0.512411
57215	9.932958	1.522245	-2.803105	-0.562525	0.178449	-0.017205	-0.773449	-0.264906	-0.044968	0.318622	-0.715819	-0.343795	-0.517580
57216	9.742037	0.897886	-2.757227	-0.534508	0.152362	-0.041608	-0.773991	-0.266123	-0.052127	0.316146	-0.716655	-0.338179	-0.521624
57217	9.413201	0.810800	-2.717159	-0.548847	0.067370	-0.105028	-0.771909	-0.267914	-0.054225	0.311134	-0.717462	-0.334917	-0.525618
57218	9.204899	0.650346	-2.695762	-0.566959	0.022472	-0.016564	-0.772461	-0.267767	-0.056419	0.307558	-0.719944	-0.329380	-0.527823
57219	9.611659	0.576411	-2.903259	-0.562250	-0.047502	0.152085	-0.774965	-0.262643	-0.061298	0.304277	-0.723662	-0.322944	-0.528617
57220	9.568122	0.788105	-3.098844	-0.561638	-0.108979	0.176383	-0.776913	-0.259186	-0.062761	0.301919	-0.728657	-0.315438	-0.527639
57221	9.641785	1.031888	-3.454400	-0.543252	-0.113259	0.244804	-0.779436	-0.250490	-0.063065	0.299403	-0.733434	-0.308208	-0.526726
57222	9.212573	0.538937	-3.114916	-0.548708	-0.124176	0.249948	-0.782372	-0.242484	-0.062960	0.297862	-0.738832	-0.299792	-0.524910
57223	8.980567	0.579452	-3.052241	-0.561482	-0.116678	0.221399	-0.786004	-0.233097	-0.062699	0.294748	-0.743485	-0.292674	-0.524114
57224	9.105167	0.484857	-2.983704	-0.556806	-0.085913	0.205352	-0.787418	-0.225650	-0.061511	0.292791	-0.748119	-0.284544	-0.523092
57225	9.554874	0.478910	-3.095376	-0.552337	-0.080182	0.173618	-0.791595	-0.218194	-0.061128	0.289472	-0.751938	-0.277967	-0.523001
57226	9.440219	0.541699	-3.216724	-0.556306	-0.114021	0.131307	-0.793282	-0.211572	-0.060497	0.286550	-0.756321	-0.271065	-0.521911
57227	9.287801	0.421788	-3.224846	-0.545725	-0.146128	0.087350	-0.795509	-0.208126	-0.058244	0.282013	-0.760214	-0.266198	-0.521232
57228	9.236879	0.436848	-3.186290	-0.535634	-0.131816	0.092678	-0.796631	-0.204403	-0.057097	0.278867	-0.764350	-0.260156	-0.519925
57229	9.173454	0.406290	-3.113383	-0.559986	-0.119370	0.122374	-0.797620	-0.200139	-0.052920	0.274568	-0.768127	-0.254415	-0.519486
57230	9.132573	0.260534	-2.891845	-0.535556	-0.100955	0.064123	-0.799012	-0.198494	-0.048630	0.271253	-0.771696	-0.248603	-0.518752
57231	9.196960	0.251053	-2.797601	-0.539126	-0.079165	0.048031	-0.800124	-0.197117	-0.047094	0.266674	-0.774464	-0.243962	-0.519204
57232	9.333732	0.134483	-2.752995	-0.559942	-0.075581	0.061931	-0.801931	-0.194911	-0.045683	0.263059	-0.777796	-0.237759	-0.518946
57233	9.469104	-0.007131	-2.850652	-0.552810	-0.081554	0.023141	-0.802767	-0.194094	-0.041680	0.257979	-0.780440	-0.233333	-0.519534
57234	9.517621	0.242475	-3.073360	-0.550781	-0.031751	-0.002743	-0.803048	-0.192991	-0.041529	0.254014	-0.782872	-0.227975	-0.520207
57235	9.682177	0.515422	-3.310979	-0.550233	0.043704	0.026073	-0.802771	-0.193129	-0.041532	0.249549	-0.784117	-0.222865	-0.522702
57236	9.008464	0.549102	-3.240389	-0.548490	0.048425	-0.007689	-0.804156	-0.192159	-0.042062	0.245911	-0.785596	-0.217176	-0.524597
57237	9.448272	1.159508	-3.334765	-0.538790	0.111537	0.090405	-0.804848	-0.191319	-0.045486	0.242550	-0.786250	-0.210839	-0.527757
57238	9.212364	1.427129	-3.281867	-0.575465	0.134500	-0.040224	-0.804569	-0.190750	-0.051121	0.238489	-0.786727	-0.204929	-0.531214
57239	9.435379	1.298885	-3.471599	-0.542932	0.067152	0.020764	-0.805676	-0.189353	-0.055774	0.234082	-0.787467	-0.199870	-0.533997
57240	9.386981	1.027846	-3.584479	-0.553931	0.066725	-0.027172	-0.805944	-0.191000	-0.058127	0.230199	-0.788525	-0.194283	-0.536183
57241	9.493446	0.954234	-3.656281	-0.539820	0.022987	-0.078031	-0.807314	-0.193614	-0.059106	0.224553	-0.789253	-0.191023	-0.538670
57242	9.372827	0.925878	-3.675131	-0.552933	-0.025313	-0.111532	-0.806756	-0.195140	-0.056650	0.219409	-0.790889	-0.187173	-0.539742
57243	8.982035	1.025173	-3.646724	-0.549561	-0.044825	-0.152134	-0.804802	-0.200114	-0.055341	0.212491	-0.792040	-0.185278	-0.541472
57244	8.826014	1.046817	-3.434147	-0.546086	-0.066507	-0.150230	-0.807134	-0.204950	-0.050972	0.206867	-0.793867	-0.182268	-0.541996
57245	8.845036	1.095399	-3.374314	-0.549815	-0.080935	-0.146639	-0.804490	-0.209651	-0.049390	0.199811	-0.795352	-0.180422	-0.543082
57246	8.942312	1.256568	-3.393155	-0.539026	-0.128375	-0.085140	-0.804754	-0.213667	-0.044203	0.194765	-0.797977	-0.176679	-0.542295
57247	8.866508	1.234090	-3.586084	-0.553283	-0.114304	-0.040286	-0.805300	-0.215881	-0.041609	0.188624	-0.800138	-0.173221	-0.542397
57248	8.823061	1.399182	-3.505723	-0.563992	-0.083733	-0.028206	-0.804194	-0.216165	-0.039970	0.183935	-0.802487	-0.168103	-0.542147
57249	9.088324	1.397661	-3.481901	-0.542066	-0.067702	-0.015610	-0.804335	-0.215614	-0.039413	0.178340	-0.804101	-0.164189	-0.542825
57250	9.253122	1.580256	-3.484159	-0.554941	-0.084684	-0.020907	-0.806959	-0.216443	-0.037201	0.173859	-0.806364	-0.159031	-0.542457
57251	9.012030	1.571899	-3.517567	-0.563927	-0.072980	-0.018479	-0.806415	-0.214795	-0.035263	0.167800	-0.808012	-0.154942	-0.543096
57252	8.779968	1.588222	-3.459455	-0.563539	-0.030108	0.019254	-0.805732	-0.212727	-0.035660	0.163772	-0.809742	-0.148835	-0.543456
57253	8.895749	1.524519	-3.483059	-0.544963	0.012693	0.059918	-0.807388	-0.212994	-0.037300	0.159077	-0.810538	-0.143396	-0.545124
57254	9.234141	1.488014	-3.570081	-0.544018	0.120095	0.142494	-0.808650	-0.208016	-0.040265	0.157129	-0.810820	-0.135001	-0.547409
57255	9.288116	1.214552	-3.195036	-0.555165	0.242859	0.120336	-0.808809	-0.201369	-0.048447	0.153530	-0.809171	-0.127748	-0.552587
57256	9.444853	0.944156	-2.998947	-0.555372	0.252602	0.039760	-0.809651	-0.196650	-0.056918	0.150607	-0.807616	-0.120457	-0.557283
57257	9.797823	0.815379	-3.142944	-0.561923	0.245958	-0.014176	-0.809652	-0.195251	-0.063093	0.145408	-0.805448	-0.115293	-0.562866
57258	9.585350	0.392187	-3.021969	-0.529266	0.213963	0.014607	-0.808261	-0.195780	-0.071223	0.142528	-0.804049	-0.108803	-0.566880
57259	9.520095	0.174548	-3.113678	-0.556778	0.166392	0.007464	-0.808677	-0.194101	-0.078078	0.137493	-0.802679	-0.103555	-0.571032
57260	9.225364	0.229986	-3.046253	-0.547797	0.120766	0.062640	-0.809645	-0.192701	-0.083832	0.134658	-0.802376	-0.096332	-0.573394
57261	9.469522	0.325051	-3.054889	-0.544396	0.068219	0.096682	-0.810492	-0.187719	-0.088451	0.130658	-0.802164	-0.090038	-0.575634
57262	9.248306	0.356832	-2.832674	-0.552086	0.017991	0.072079	-0.811053	-0.184807	-0.092955	0.127662	-0.802964	-0.082874	-0.576267
57263	9.558030	0.337240	-2.948838	-0.555612	0.014115	0.108398	-0.811627	-0.179002	-0.096466	0.123523	-0.803316	-0.076380	-0.577574
57264	9.383619	0.263738	-2.899465	-0.524257	-0.036139	0.067448	-0.812190	-0.176238	-0.097809	0.120828	-0.804565	-0.069734	-0.577247
57265	9.325873	0.545111	-2.786558	-0.561619	-0.079771	0.129222	-0.816087	-0.169607	-0.098261	0.116688	-0.805939	-0.063043	-0.576950
57266	9.514946	0.557782	-2.888425	-0.567565	-0.127807	0.067568	-0.816932	-0.166024	-0.096705	0.113167	-0.808246	-0.056100	-0.575139
57267	9.646085	0.837435	-2.860313	-0.543290	-0.265960	-0.007317	-0.818051	-0.163412	-0.093369	0.107498	-0.811448	-0.052227	-0.572074
57268	9.513290	0.846077	-3.157401	-0.553937	-0.224323	-0.023632	-0.819997	-0.162048	-0.087015	0.103020	-0.814617	-0.047120	-0.568828
57269	9.372772	0.692293	-3.160330	-0.533696	-0.247047	0.084621	-0.820284	-0.160827	-0.080674	0.098525	-0.817560	-0.041786	-0.565811
57270	9.068609	0.490703	-3.244650	-0.558329	-0.226360	-0.002572	-0.822223	-0.161545	-0.070490	0.094200	-0.820669	-0.036281	-0.562416
57271	9.149652	0.532205	-3.095428	-0.550018	-0.166398	-0.061215	-0.822496	-0.163774	-0.063359	0.087822	-0.822512	-0.032963	-0.560959
57272	9.032123	0.197423	-3.038383	-0.586289	-0.136971	-0.111429	-0.823463	-0.165031	-0.057726	0.081868	-0.824484	-0.028755	-0.559193
57273	9.084639	0.076371	-3.022607	-0.567518	-0.083708	-0.033694	-0.824012	-0.167258	-0.051144	0.075559	-0.825334	-0.024603	-0.559025
57274	9.040208	-0.084935	-2.972427	-0.563622	-0.052341	-0.018834	-0.824834	-0.169475	-0.047447	0.071055	-0.826276	-0.018976	-0.558443
57275	9.194592	-0.199773	-3.019673	-0.525200	-0.013807	-0.014179	-0.825375	-0.173072	-0.043767	0.065723	-0.826191	-0.014833	-0.559347
57276	9.514416	-0.151925	-3.160764	-0.541163	0.045724	-0.008461	-0.826477	-0.174177	-0.042395	0.061736	-0.825922	-0.009146	-0.560319
57277	9.624457	-0.226497	-3.382352	-0.544496	0.103688	-0.038026	-0.826756	-0.173348	-0.042522	0.055883	-0.824445	-0.005000	-0.563155
57278	9.411404	0.175789	-3.410716	-0.559191	0.114128	-0.089561	-0.826732	-0.178721	-0.044640	0.050701	-0.823323	-0.000363	-0.565304
57279	9.385646	0.776868	-3.533357	-0.542878	0.117631	-0.084007	-0.826720	-0.180639	-0.048648	0.044360	-0.821581	0.003027	-0.568356
57280	9.116964	1.068117	-3.599063	-0.546818	0.132144	-0.193852	-0.826413	-0.186827	-0.054489	0.038198	-0.820151	0.005828	-0.570840
57281	9.264997	1.600203	-3.759823	-0.556227	0.134776	-0.275258	-0.824995	-0.194823	-0.056508	0.029416	-0.818136	0.006229	-0.574238
57282	9.236529	1.384280	-3.926497	-0.576231	0.111279	-0.257681	-0.823710	-0.204476	-0.057992	0.022047	-0.816856	0.008310	-0.576360
57283	9.369616	1.200896	-3.750676	-0.560088	0.087021	-0.273271	-0.822287	-0.213854	-0.059474	0.013199	-0.815277	0.008760	-0.578854
57284	9.254857	1.423731	-3.782001	-0.550434	0.050264	-0.298580	-0.820028	-0.226008	-0.055903	0.005790	-0.814585	0.009858	-0.579932
57285	9.082139	1.428836	-3.912292	-0.549558	0.054073	-0.323392	-0.815144	-0.237888	-0.053449	-0.003489	-0.813288	0.009365	-0.581776
57286	8.897414	1.271103	-3.818476	-0.560413	0.035695	-0.281890	-0.813856	-0.248933	-0.050959	-0.010860	-0.812648	0.010855	-0.582552
57287	8.724414	1.506209	-3.492289	-0.557483	-0.024942	-0.354929	-0.811466	-0.259575	-0.045998	-0.020631	-0.812169	0.009976	-0.582972
57288	8.875669	1.302292	-3.490216	-0.549302	0.055049	-0.237664	-0.810747	-0.267037	-0.042092	-0.027306	-0.811185	0.012039	-0.584028
57289	9.079712	1.236913	-3.692705	-0.559664	0.008863	-0.004798	-0.811286	-0.270909	-0.038415	-0.033013	-0.810135	0.016887	-0.585069
57290	8.838063	1.427750	-3.559214	-0.561869	0.041855	-0.166947	-0.808778	-0.276161	-0.036975	-0.039061	-0.809205	0.020253	-0.585877
57291	8.876019	1.423192	-3.477070	-0.556287	0.045095	-0.129743	-0.807644	-0.283062	-0.036092	-0.046167	-0.807694	0.023030	-0.587340
57292	8.966792	1.248863	-3.441422	-0.561667	0.048647	-0.120987	-0.806401	-0.283345	-0.034866	-0.051666	-0.806574	0.027131	-0.588246
57293	8.865550	1.574183	-3.299955	-0.545277	0.061082	-0.110242	-0.805692	-0.287622	-0.035053	-0.058344	-0.804798	0.030096	-0.589907
57294	9.242684	1.490322	-2.806657	-0.568328	0.086926	0.034453	-0.805541	-0.290097	-0.037418	-0.062129	-0.803031	0.036734	-0.591551
57295	9.161300	1.526656	-2.874602	-0.546642	0.083486	0.004642	-0.808023	-0.290355	-0.041252	-0.067453	-0.800822	0.041546	-0.593639
57296	8.823991	1.649533	-2.885186	-0.561022	0.102329	0.016690	-0.806775	-0.290339	-0.047037	-0.071328	-0.798789	0.047786	-0.595454
57297	8.964646	1.691715	-2.953493	-0.544342	0.155413	0.018366	-0.805951	-0.288116	-0.052522	-0.076490	-0.795620	0.052685	-0.598633
57298	9.471921	1.397269	-3.158664	-0.543776	0.243861	0.007289	-0.809128	-0.286422	-0.062382	-0.080328	-0.791816	0.058349	-0.602636
57299	9.045877	0.935675	-3.210928	-0.543030	0.320811	0.057990	-0.808290	-0.285691	-0.075858	-0.085098	-0.786497	0.063604	-0.608388
57300	8.767261	0.717285	-2.865044	-0.546282	0.356345	0.108942	-0.807870	-0.284125	-0.091247	-0.087851	-0.781037	0.070698	-0.614219
57301	9.306265	0.861036	-2.906026	-0.541609	0.467041	0.226988	-0.808153	-0.279385	-0.106874	-0.090618	-0.773502	0.078317	-0.622375
57302	10.154988	0.705519	-2.576848	-0.555897	0.502989	0.253278	-0.809979	-0.268703	-0.124766	-0.091907	-0.765728	0.087482	-0.630524
57303	10.164562	0.448612	-2.689963	-0.554360	0.485584	0.184375	-0.810002	-0.259258	-0.145022	-0.095301	-0.757729	0.094548	-0.638612
57304	9.532924	0.490876	-2.749990	-0.545179	0.503602	0.171866	-0.810015	-0.253137	-0.161462	-0.097407	-0.749808	0.102281	-0.646404
57305	9.699439	0.408406	-1.860199	-0.555389	0.374421	0.114135	-0.810176	-0.244813	-0.176228	-0.101368	-0.743148	0.108501	-0.652444
57306	10.048755	0.243821	-1.551996	-0.555967	0.253166	0.175064	-0.811717	-0.237461	-0.188243	-0.103020	-0.738227	0.116873	-0.656314
57307	10.163661	0.479418	-1.629675	-0.551672	0.095013	0.130142	-0.811868	-0.233027	-0.194522	-0.105997	-0.735058	0.123853	-0.658115
57308	9.776256	0.439756	-1.793003	-0.554052	0.025203	0.075619	-0.813674	-0.230255	-0.197230	-0.108361	-0.733251	0.131188	-0.658324
57309	9.581351	0.149210	-1.695276	-0.547301	-0.057631	0.061971	-0.811884	-0.228604	-0.197502	-0.111717	-0.732202	0.137456	-0.657652
57310	9.447843	0.192365	-1.884028	-0.560422	-0.103108	0.016083	-0.817549	-0.229710	-0.192519	-0.114599	-0.732140	0.144270	-0.655762
57311	9.710537	-0.141537	-1.689789	-0.560250	-0.093461	0.046105	-0.817686	-0.230829	-0.187579	-0.118191	-0.731512	0.150592	-0.654403
57312	9.507942	-0.145198	-1.706389	-0.547831	-0.112851	-0.010289	-0.818510	-0.232912	-0.182781	-0.121188	-0.731601	0.156866	-0.652278
57313	9.541980	-0.305580	-1.815782	-0.545833	-0.078428	-0.031716	-0.819188	-0.237066	-0.177042	-0.125562	-0.730990	0.161866	-0.650913
57314	9.430655	-0.319164	-1.781657	-0.549491	-0.072858	-0.049512	-0.820283	-0.240526	-0.172669	-0.129207	-0.730601	0.167477	-0.649214
57315	9.498437	-0.106479	-1.706808	-0.545444	-0.011837	-0.023263	-0.821102	-0.243710	-0.168294	-0.133620	-0.729042	0.172460	-0.648768
57316	9.469067	-0.273195	-1.733901	-0.559727	-0.003210	0.025146	-0.819441	-0.245103	-0.165296	-0.136664	-0.727389	0.179098	-0.648191
57317	9.360676	-0.309508	-1.467589	-0.559993	-0.015421	-0.021708	-0.819703	-0.248835	-0.162582	-0.141180	-0.725774	0.184333	-0.647566
57318	9.738805	-0.199327	-1.628781	-0.544946	0.054591	0.005561	-0.820800	-0.251602	-0.159164	-0.144461	-0.723400	0.190312	-0.647770
57319	10.092103	-0.054015	-1.993278	-0.566313	0.145241	-0.037600	-0.820786	-0.254773	-0.159746	-0.149812	-0.719686	0.194956	-0.649308
57320	9.314285	0.410063	-1.982919	-0.551758	0.176061	-0.073989	-0.819103	-0.260708	-0.159407	-0.154668	-0.715933	0.199496	-0.650937
57321	9.433462	1.269445	-1.999915	-0.566501	0.200185	-0.137868	-0.816319	-0.264841	-0.162909	-0.161519	-0.711838	0.202510	-0.652831
57322	10.207540	1.578147	-2.088956	-0.551782	0.243502	-0.141299	-0.812425	-0.269799	-0.168078	-0.167499	-0.707373	0.205842	-0.655131
57323	10.694306	1.628961	-1.974205	-0.546895	0.197309	-0.209859	-0.810039	-0.278071	-0.170657	-0.175013	-0.703611	0.207534	-0.656683
57324	10.114270	1.453968	-1.947317	-0.554616	0.129936	-0.236217	-0.807089	-0.290086	-0.168052	-0.181782	-0.700918	0.209924	-0.656964
57325	9.657022	1.322055	-1.863088	-0.553427	0.031803	-0.251638	-0.803176	-0.301279	-0.164071	-0.189239	-0.699428	0.211672	-0.655884
57326	9.453039	1.424218	-1.960596	-0.542892	-0.051526	-0.210334	-0.799267	-0.312766	-0.154592	-0.194719	-0.698970	0.214921	-0.653708
57327	9.225738	1.309687	-1.956598	-0.536782	-0.091142	-0.219811	-0.799240	-0.321352	-0.143954	-0.200993	-0.698989	0.217352	-0.650979
57328	9.177788	1.392141	-1.957454	-0.557686	-0.124019	-0.160582	-0.796992	-0.332010	-0.133903	-0.205702	-0.699127	0.221756	-0.647868
57329	9.399276	1.396016	-1.887729	-0.533758	-0.136015	-0.039876	-0.796428	-0.336451	-0.125702	-0.209390	-0.698915	0.226837	-0.645150
57330	9.601993	1.239615	-1.963567	-0.558168	-0.141606	-0.004716	-0.799185	-0.339788	-0.115538	-0.211989	-0.698505	0.233477	-0.642371
57331	9.445512	1.220909	-2.021134	-0.564618	-0.167858	0.010377	-0.800025	-0.339406	-0.105076	-0.215288	-0.698297	0.239785	-0.639167
57332	9.160812	1.117961	-1.768339	-0.557321	-0.143323	-0.021619	-0.798644	-0.340817	-0.096300	-0.218062	-0.697907	0.246157	-0.636224
57333	9.352078	1.291236	-2.074946	-0.560760	-0.116276	-0.017326	-0.800162	-0.342486	-0.090805	-0.221889	-0.697137	0.251793	-0.633535
57334	9.312443	1.328666	-1.925517	-0.544156	-0.045684	-0.061808	-0.799471	-0.343329	-0.086418	-0.225454	-0.695690	0.256981	-0.631781
57335	9.147065	1.417994	-1.718516	-0.567662	-0.013031	-0.076470	-0.799607	-0.344441	-0.083678	-0.230639	-0.693832	0.261392	-0.630140
57336	8.813874	1.454163	-1.679817	-0.563498	0.045926	-0.027309	-0.796969	-0.347203	-0.084551	-0.234494	-0.690886	0.266858	-0.629663
57337	9.011572	1.404592	-1.679528	-0.557673	0.090696	0.002596	-0.797108	-0.347063	-0.085099	-0.239077	-0.687296	0.271718	-0.629790
57338	9.428556	0.864786	-2.183843	-0.530998	0.203064	0.120799	-0.799611	-0.341793	-0.092177	-0.241438	-0.681633	0.278028	-0.632286
57339	9.090806	0.556128	-2.034986	-0.537685	0.324319	0.059705	-0.799068	-0.338185	-0.099295	-0.246233	-0.674814	0.282281	-0.635856
57340	10.329370	0.157148	-1.991119	-0.557858	0.383062	0.163696	-0.799345	-0.335104	-0.113839	-0.249358	-0.666342	0.288560	-0.640735
57341	10.792161	-0.104189	-2.356057	-0.561851	0.264994	-0.021321	-0.799348	-0.332593	-0.122615	-0.255044	-0.660536	0.292332	-0.642796
57342	10.672604	0.293160	-2.307178	-0.546941	0.299435	0.047668	-0.798381	-0.330773	-0.131405	-0.258976	-0.653716	0.297264	-0.645926
57343	10.272501	0.057291	-2.173546	-0.566421	0.064964	0.075301	-0.799216	-0.328409	-0.136875	-0.262179	-0.649846	0.303402	-0.645685
57344	10.269109	0.588887	-1.792910	-0.567243	-0.006470	0.005893	-0.798121	-0.324809	-0.142072	-0.265054	-0.647032	0.309600	-0.644394
57345	9.507862	0.839359	-1.533757	-0.553251	-0.100564	0.032153	-0.801174	-0.321488	-0.143115	-0.267589	-0.645586	0.315862	-0.641752
57346	9.214392	0.563674	-1.477136	-0.540203	-0.114277	0.141102	-0.801751	-0.316533	-0.139484	-0.267678	-0.643370	0.323992	-0.639884
57347	9.230816	0.129632	-1.315274	-0.560179	-0.134259	0.166586	-0.804545	-0.310057	-0.135683	-0.268313	-0.641396	0.332237	-0.637368
57348	9.698017	0.031467	-1.858407	-0.554010	-0.143541	0.102245	-0.807592	-0.310359	-0.125349	-0.268845	-0.639636	0.340151	-0.634732
57349	9.662697	-0.063541	-2.016757	-0.529370	-0.237566	0.026136	-0.809540	-0.309567	-0.112949	-0.270105	-0.640023	0.346758	-0.630216
57350	9.276074	-0.126130	-1.981717	-0.546725	-0.192322	-0.091206	-0.809265	-0.311959	-0.098536	-0.272633	-0.640168	0.352320	-0.625881
57351	8.989594	-0.032780	-2.025864	-0.549398	-0.071281	-0.028331	-0.808991	-0.314071	-0.085495	-0.275951	-0.638685	0.357580	-0.622952
57352	9.280497	-0.371102	-1.737388	-0.564253	0.026124	-0.030870	-0.809256	-0.318373	-0.077148	-0.279471	-0.635509	0.362896	-0.621554
57353	9.314885	-0.539518	-1.585762	-0.568789	0.029790	-0.036276	-0.808699	-0.321580	-0.066596	-0.283796	-0.632662	0.367732	-0.619655
57354	9.427190	-0.704136	-1.521259	-0.544159	0.155189	0.032243	-0.808705	-0.321326	-0.059855	-0.287201	-0.627462	0.372821	-0.620332
57355	10.029667	-0.270055	-1.826495	-0.563768	0.238516	0.005156	-0.808008	-0.322846	-0.059601	-0.292420	-0.621685	0.376906	-0.621240
57356	9.521649	-0.091341	-1.581375	-0.528054	0.166557	-0.033001	-0.808139	-0.324499	-0.059892	-0.296478	-0.616841	0.380865	-0.621731
57357	11.455239	0.551793	-2.279703	-0.554786	0.302775	-0.106180	-0.806886	-0.326005	-0.064455	-0.303416	-0.611114	0.383024	-0.622713
57358	10.442371	0.955120	-2.174127	-0.555410	0.199827	-0.091561	-0.805351	-0.328893	-0.068072	-0.308744	-0.606051	0.386352	-0.622986
57359	9.840650	0.581016	-1.937210	-0.560016	0.103604	-0.218594	-0.804361	-0.334415	-0.067311	-0.315578	-0.603611	0.388376	-0.620667
57360	9.285188	0.866010	-1.746366	-0.549517	0.058636	-0.239512	-0.801288	-0.342287	-0.066315	-0.321551	-0.601415	0.390665	-0.618293
57361	10.149285	1.578786	-2.045397	-0.568163	0.003101	-0.249723	-0.797388	-0.351144	-0.059835	-0.328071	-0.600390	0.392997	-0.614373
57362	10.223410	0.984591	-1.932561	-0.545623	0.026803	-0.095744	-0.795997	-0.354895	-0.052182	-0.331951	-0.597420	0.397120	-0.612530
57363	9.494582	1.115253	-1.865396	-0.555965	-0.076059	-0.281143	-0.791260	-0.365691	-0.043940	-0.338050	-0.597685	0.399418	-0.607421
57364	9.195313	0.743920	-2.039637	-0.547029	-0.147839	-0.224081	-0.787782	-0.373737	-0.032085	-0.342102	-0.597786	0.403146	-0.602571
57365	9.333210	0.822276	-1.736278	-0.572270	-0.122772	-0.192659	-0.786656	-0.380667	-0.022263	-0.346909	-0.597759	0.406976	-0.597252
57366	9.557837	0.903102	-1.722984	-0.563280	-0.156492	-0.151598	-0.782916	-0.385125	-0.011061	-0.350178	-0.597190	0.411780	-0.592602
57367	9.474312	1.099193	-1.749220	-0.561738	-0.192460	-0.160196	-0.781109	-0.389576	-0.000668	-0.353872	-0.597748	0.416308	-0.586651
57368	9.324929	1.250213	-1.707217	-0.543295	-0.167736	-0.115914	-0.779165	-0.393328	0.006567	-0.356360	-0.597083	0.421330	-0.582219
57369	9.305263	1.333033	-1.621139	-0.566396	-0.112312	-0.056366	-0.777782	-0.394868	0.012729	-0.359558	-0.595748	0.426523	-0.577824
57370	9.242167	1.423391	-1.532670	-0.546357	-0.090654	-0.071309	-0.778879	-0.397356	0.014912	-0.362184	-0.593725	0.431518	-0.574548
57371	9.121717	1.360965	-1.589796	-0.555316	-0.083571	-0.054679	-0.777363	-0.396812	0.016282	-0.365477	-0.592072	0.436330	-0.570520
57372	9.250791	1.485236	-1.680748	-0.560317	-0.027983	-0.019647	-0.776244	-0.400407	0.018299	-0.368194	-0.588719	0.441593	-0.568189
57373	9.824144	1.116919	-2.039808	-0.553558	0.109808	0.089368	-0.777359	-0.397359	0.014763	-0.371515	-0.583565	0.446601	-0.567429
57374	9.552235	0.671569	-2.044139	-0.545882	0.194947	0.030436	-0.779717	-0.394164	0.009451	-0.375429	-0.577272	0.450585	-0.568140
57375	11.224998	0.724177	-2.380375	-0.548230	0.220382	-0.165772	-0.780398	-0.395388	0.004630	-0.382515	-0.573150	0.451698	-0.566702
57376	11.008334	-0.715501	-2.518646	-0.553697	0.147816	-0.117842	-0.779289	-0.396077	0.003514	-0.387731	-0.568591	0.454349	-0.565629
57377	10.049739	-0.022628	-2.426038	-0.544244	-0.028159	-0.199919	-0.777889	-0.400916	0.006342	-0.392796	-0.567586	0.456944	-0.561035
57378	9.679719	0.012338	-2.616798	-0.560847	-0.146403	-0.072061	-0.777046	-0.405347	0.010966	-0.394872	-0.565803	0.462434	-0.556865
57379	9.183603	-0.635845	-2.437365	-0.567671	-0.147411	0.032060	-0.778161	-0.404260	0.017036	-0.396418	-0.563771	0.468862	-0.552434
57380	9.735029	0.099397	-2.550195	-0.550820	-0.186924	0.020327	-0.776646	-0.403861	0.020604	-0.396931	-0.561586	0.475547	-0.548564
57381	9.592251	-0.107817	-2.598428	-0.547758	-0.200581	0.130973	-0.778738	-0.400011	0.025611	-0.396586	-0.559290	0.483268	-0.544394
57382	9.190228	-0.617948	-2.659847	-0.544721	-0.250032	0.011741	-0.781241	-0.397404	0.031433	-0.396458	-0.557851	0.490223	-0.539727
57383	8.976590	-0.047474	-2.842295	-0.539185	-0.202800	-0.032678	-0.781107	-0.397978	0.038439	-0.397686	-0.557165	0.496022	-0.534205
57384	9.351137	0.022471	-2.872569	-0.551766	-0.184800	-0.018694	-0.779730	-0.398419	0.045988	-0.398566	-0.555187	0.502129	-0.529886
57385	9.395701	-0.107652	-2.769704	-0.535175	-0.119577	-0.066684	-0.779727	-0.401496	0.059021	-0.400874	-0.553937	0.506821	-0.524963
57386	9.219388	-0.373502	-2.568389	-0.557128	-0.148359	-0.065074	-0.778627	-0.402639	0.070553	-0.402633	-0.551930	0.512120	-0.520570
57387	9.025343	-0.382642	-3.065726	-0.563457	-0.181798	0.246433	-0.777126	-0.400471	0.081565	-0.401281	-0.547819	0.521030	-0.517103
57388	9.394273	-0.749722	-2.274503	-0.545762	-0.092878	-0.029923	-0.776581	-0.400504	0.091462	-0.403062	-0.544924	0.526092	-0.513640
57389	9.274284	-0.829488	-2.399086	-0.549589	-0.132549	-0.026214	-0.776868	-0.400264	0.102744	-0.404823	-0.543154	0.531425	-0.508616
57390	9.216931	-0.848971	-2.480936	-0.552811	-0.099715	0.030153	-0.775796	-0.395069	0.116266	-0.405965	-0.539574	0.537204	-0.505434
57391	9.360857	-0.958245	-2.421925	-0.553118	-0.025306	0.072168	-0.777487	-0.389586	0.128025	-0.407852	-0.535551	0.542723	-0.502288
57392	10.109559	-0.819506	-3.052639	-0.551417	0.126678	0.015723	-0.776542	-0.386308	0.137403	-0.411531	-0.529799	0.546424	-0.501375
57393	9.450252	0.039150	-3.196634	-0.540832	0.156523	-0.105550	-0.777934	-0.384385	0.140734	-0.416982	-0.525940	0.548394	-0.498776
57394	9.016460	0.547485	-2.718522	-0.550369	0.124389	-0.139127	-0.777784	-0.388122	0.144545	-0.422133	-0.521853	0.550400	-0.496521
57395	9.982824	1.260826	-2.824415	-0.558952	0.251087	-0.180405	-0.776253	-0.389764	0.139565	-0.429532	-0.517701	0.550875	-0.493987
57396	10.096081	0.968447	-2.323605	-0.548052	0.210602	-0.095142	-0.774713	-0.394038	0.137859	-0.435123	-0.512225	0.552504	-0.492983
57397	10.257742	0.615534	-2.179755	-0.560278	0.126415	-0.342485	-0.771800	-0.397221	0.139180	-0.442720	-0.511033	0.552302	-0.487654
57398	9.642637	0.466989	-2.595245	-0.575122	-0.007987	-0.225186	-0.769727	-0.399471	0.150968	-0.447410	-0.508829	0.554697	-0.482937
57399	8.741177	0.423334	-2.755425	-0.558367	-0.089050	-0.247675	-0.766132	-0.402692	0.163559	-0.451609	-0.508654	0.557288	-0.476182
57400	9.130243	0.759759	-2.663059	-0.561655	-0.146305	-0.284398	-0.760592	-0.408261	0.175837	-0.455143	-0.508496	0.560120	-0.469619
57401	9.253028	0.870707	-2.572652	-0.557847	-0.163378	-0.190442	-0.756308	-0.410791	0.187605	-0.457918	-0.508330	0.563880	-0.462549
57402	9.291968	0.996226	-2.554777	-0.554154	-0.155374	-0.179809	-0.751057	-0.413601	0.199913	-0.460247	-0.507089	0.567715	-0.456874
57403	9.468268	0.898057	-2.619150	-0.551330	-0.132682	-0.197582	-0.747057	-0.414758	0.213623	-0.463324	-0.506724	0.570981	-0.450047
57404	9.294085	0.785592	-2.617662	-0.557530	-0.098231	-0.220917	-0.741822	-0.413990	0.228168	-0.466666	-0.505344	0.573833	-0.444484
57405	9.031706	0.490548	-2.534290	-0.557424	-0.043477	-0.302734	-0.738920	-0.417080	0.243517	-0.471707	-0.505264	0.575182	-0.437456
57406	9.172987	0.330580	-2.469878	-0.551467	0.011938	-0.256114	-0.733961	-0.416029	0.256142	-0.476523	-0.503313	0.576516	-0.432703
57407	9.078800	0.440297	-2.408160	-0.563771	0.060264	-0.214985	-0.729412	-0.415939	0.267935	-0.481991	-0.501186	0.577741	-0.427449
57408	8.916150	0.459068	-2.275271	-0.561690	0.104348	-0.211730	-0.728035	-0.416521	0.276170	-0.487546	-0.497777	0.578652	-0.423886
57409	9.212808	0.479621	-2.553739	-0.568162	0.220509	-0.196519	-0.726379	-0.416673	0.279456	-0.494682	-0.493962	0.578455	-0.420334
57410	9.666361	-0.240545	-2.882136	-0.565154	0.355103	-0.133600	-0.727631	-0.414459	0.278113	-0.502443	-0.487427	0.577605	-0.419927
57411	9.265514	-0.859229	-2.526791	-0.527071	0.336856	-0.137644	-0.729426	-0.414029	0.274281	-0.509885	-0.482265	0.576406	-0.418562
57412	10.717243	-0.367331	-2.778239	-0.550818	0.262138	-0.010588	-0.730806	-0.413741	0.271544	-0.515314	-0.475150	0.577452	-0.418608
57413	11.684885	-0.763128	-3.270401	-0.555858	0.227551	0.142779	-0.736201	-0.411089	0.265699	-0.519282	-0.467288	0.580231	-0.418712
57414	10.221611	-0.003798	-3.105378	-0.557535	0.056774	-0.016521	-0.738287	-0.407632	0.264513	-0.522369	-0.461826	0.583332	-0.416619
57415	8.953003	-0.062306	-2.919411	-0.574807	-0.087270	-0.037346	-0.736483	-0.409850	0.266539	-0.524248	-0.458435	0.587829	-0.411654
57416	8.765562	-0.428691	-2.576830	-0.549506	-0.134686	0.006487	-0.734537	-0.413171	0.268553	-0.524787	-0.454322	0.593006	-0.408087
57417	9.460453	-0.362699	-2.530176	-0.544617	-0.208340	-0.011432	-0.732605	-0.413465	0.272936	-0.524649	-0.451857	0.598723	-0.402616
57418	9.693429	-0.149516	-2.595682	-0.547402	-0.261350	0.077403	-0.730262	-0.413352	0.278970	-0.523029	-0.447877	0.605768	-0.398612
57419	9.164708	-0.492581	-2.731276	-0.546508	-0.284932	0.086259	-0.727380	-0.410213	0.287231	-0.521093	-0.444733	0.613116	-0.393402
57420	8.725096	-0.724097	-3.100171	-0.558191	-0.250139	0.025651	-0.724914	-0.407495	0.297967	-0.520036	-0.441109	0.619562	-0.388753
57421	9.389988	-0.659500	-2.920580	-0.548647	-0.312279	0.026280	-0.721068	-0.404646	0.309794	-0.518124	-0.438777	0.626608	-0.382602
57422	9.530268	-0.583079	-2.924037	-0.545070	-0.302092	-0.003780	-0.716380	-0.404697	0.322410	-0.516456	-0.435984	0.633126	-0.377283
57423	9.051592	-0.775205	-3.216006	-0.558988	-0.303494	0.151654	-0.713510	-0.399496	0.332755	-0.513681	-0.431769	0.641160	-0.372320
57424	9.038339	-0.997143	-3.170024	-0.578489	-0.246022	0.181117	-0.712020	-0.394568	0.343384	-0.511532	-0.425772	0.648827	-0.368885
57425	8.727188	-1.419925	-3.082746	-0.558679	-0.254677	0.125548	-0.708458	-0.389367	0.353312	-0.509435	-0.421400	0.656028	-0.364040
57426	9.531816	-1.398694	-3.514110	-0.572409	-0.141174	0.146994	-0.705733	-0.382232	0.362715	-0.508775	-0.415056	0.662159	-0.361139
57427	10.032356	-0.419639	-4.103132	-0.558654	0.022541	0.181790	-0.709069	-0.377817	0.364574	-0.509813	-0.407837	0.666920	-0.359134
57428	8.716560	-0.374978	-3.695979	-0.553013	0.069406	0.158285	-0.711015	-0.374492	0.361597	-0.511628	-0.399955	0.670750	-0.358284
57429	9.526058	0.499323	-3.723729	-0.565674	0.166085	0.049896	-0.713504	-0.372813	0.355858	-0.515504	-0.393355	0.672943	-0.355916
57430	8.478365	1.364207	-3.263270	-0.563305	0.106661	-0.165688	-0.714857	-0.378445	0.349622	-0.520145	-0.389400	0.673807	-0.351852
57431	9.445171	0.948744	-3.037655	-0.555637	0.197200	-0.208483	-0.714983	-0.380641	0.346300	-0.526156	-0.386160	0.673467	-0.347105
57432	9.785653	0.312882	-2.750758	-0.559794	0.098001	-0.195563	-0.711123	-0.379702	0.351918	-0.530806	-0.382654	0.674086	-0.342679
57433	9.842573	-0.025510	-3.094965	-0.557828	-0.024216	-0.230190	-0.707004	-0.375887	0.363478	-0.533940	-0.381172	0.675842	-0.335936
57434	9.373582	0.471081	-3.370472	-0.559723	-0.124180	-0.335774	-0.701644	-0.371943	0.376955	-0.536481	-0.381028	0.677671	-0.328280
57435	9.097928	0.536756	-3.578613	-0.529335	-0.198020	-0.358004	-0.692420	-0.367048	0.392337	-0.537807	-0.382696	0.680029	-0.319167
57436	8.970368	0.508202	-3.636108	-0.543951	-0.230666	-0.328808	-0.683581	-0.368765	0.405179	-0.538664	-0.383260	0.682841	-0.310937
57437	8.788724	0.480791	-3.565495	-0.563517	-0.206085	-0.250499	-0.675984	-0.370752	0.417202	-0.539358	-0.383091	0.686217	-0.302391
57438	9.187139	0.259957	-3.701277	-0.556095	-0.257692	-0.122648	-0.669217	-0.371900	0.426353	-0.538602	-0.380803	0.690871	-0.295964
57439	9.167490	0.190070	-3.690807	-0.555327	-0.182821	-0.034649	-0.665229	-0.369177	0.434464	-0.538171	-0.377553	0.695506	-0.289994
57440	8.719022	0.185316	-3.743306	-0.560632	-0.174005	-0.016277	-0.660963	-0.366589	0.441609	-0.537917	-0.373200	0.700001	-0.285246
57441	8.786802	0.417392	-3.659009	-0.564587	-0.197061	-0.053297	-0.657228	-0.368403	0.445413	-0.537379	-0.370134	0.704621	-0.278807
57442	8.767726	0.664542	-3.569933	-0.560802	-0.173817	-0.034795	-0.652388	-0.370220	0.449483	-0.537179	-0.365989	0.708883	-0.273818
57443	8.759560	0.896068	-3.649818	-0.562074	-0.111228	0.019685	-0.651262	-0.375469	0.451071	-0.537373	-0.361393	0.713008	-0.268785
57444	8.504107	0.785912	-3.747303	-0.545001	-0.008763	0.034233	-0.647928	-0.379053	0.448121	-0.538975	-0.355501	0.715827	-0.265927
57445	8.394913	0.629545	-3.745413	-0.558923	0.086798	0.032556	-0.650676	-0.381090	0.440007	-0.541843	-0.349660	0.717815	-0.262460
57446	8.865422	0.570885	-3.764716	-0.561509	0.259873	0.029783	-0.654507	-0.388227	0.431987	-0.547376	-0.342194	0.717685	-0.261172
57447	9.100445	0.209460	-3.748918	-0.568528	0.425446	0.056993	-0.661124	-0.389276	0.419787	-0.554941	-0.334071	0.716072	-0.260149
57448	10.773352	0.793214	-4.158728	-0.536626	0.490925	-0.000101	-0.670491	-0.393348	0.405927	-0.563644	-0.326026	0.712889	-0.260388
57449	9.812939	-1.437783	-3.685587	-0.548697	0.500875	0.076155	-0.679603	-0.391621	0.390062	-0.571872	-0.317369	0.710252	-0.260349
57450	9.659448	-0.424486	-3.322206	-0.557215	0.368171	0.011489	-0.688851	-0.390722	0.374739	-0.578745	-0.309474	0.708454	-0.259565
57451	9.301850	-0.499430	-3.301563	-0.552514	0.271277	-0.041023	-0.693676	-0.391509	0.365554	-0.584199	-0.303558	0.707591	-0.256670
57452	9.471675	-0.572471	-2.832268	-0.551516	0.159716	-0.058900	-0.694073	-0.394245	0.358790	-0.588360	-0.297757	0.707632	-0.253832
57453	10.008555	-0.077506	-2.741868	-0.554033	0.038648	-0.011131	-0.694309	-0.401940	0.349912	-0.590302	-0.292538	0.709596	-0.249876
57454	9.546012	-0.104311	-2.856919	-0.540185	-0.076742	-0.016546	-0.694002	-0.407989	0.343659	-0.590775	-0.287435	0.712541	-0.246274
57455	9.197815	-0.028843	-2.731663	-0.542882	-0.206331	-0.036195	-0.691210	-0.414753	0.343430	-0.589222	-0.283875	0.717128	-0.240750
57456	8.897435	0.183366	-3.103279	-0.539585	-0.217245	-0.127224	-0.686778	-0.418229	0.348862	-0.588163	-0.281021	0.721014	-0.235012
57457	9.052860	0.084648	-3.276338	-0.558110	-0.238953	-0.205128	-0.682226	-0.418265	0.356803	-0.586935	-0.279821	0.725017	-0.227063
57458	8.969689	0.151995	-3.409859	-0.541457	-0.205014	-0.181259	-0.674492	-0.419420	0.367459	-0.586251	-0.277634	0.728369	-0.220699
57459	9.158571	-0.221023	-3.362462	-0.546390	-0.171462	-0.102801	-0.669127	-0.416577	0.380099	-0.585386	-0.274734	0.732014	-0.214479
57460	9.157782	-0.516071	-3.402657	-0.572133	-0.128865	-0.019359	-0.664033	-0.414557	0.391908	-0.585218	-0.269461	0.735411	-0.209955
57461	9.072180	-0.468084	-3.543207	-0.543524	-0.093544	0.044448	-0.662689	-0.407414	0.399947	-0.584765	-0.264047	0.738865	-0.205933
57462	8.660373	-0.633883	-3.422421	-0.546518	-0.014655	0.082741	-0.662998	-0.400812	0.405656	-0.585656	-0.257065	0.741274	-0.203559
57463	9.439459	-0.562881	-3.648945	-0.558036	0.176420	0.092227	-0.666903	-0.392252	0.405773	-0.588986	-0.249618	0.741801	-0.201289
57464	9.620500	-0.066732	-3.727204	-0.553893	0.301265	0.038535	-0.671888	-0.388359	0.399800	-0.594694	-0.241890	0.740193	-0.199856
57465	8.709924	0.111259	-3.230272	-0.562935	0.341187	-0.000927	-0.678519	-0.386379	0.389144	-0.600744	-0.235070	0.738214	-0.197203
57466	8.785558	0.650120	-2.767679	-0.550379	0.340207	0.002827	-0.683471	-0.389225	0.376914	-0.607041	-0.227717	0.735804	-0.195547
57467	10.774518	0.907169	-3.324060	-0.561002	0.393731	-0.002468	-0.690092	-0.389169	0.364313	-0.613741	-0.220724	0.733021	-0.193089
57468	10.041767	1.466119	-3.167443	-0.563581	0.335059	-0.095995	-0.694650	-0.387749	0.355010	-0.620282	-0.214634	0.730133	-0.189970
57469	9.646502	1.098854	-2.788334	-0.544201	0.261459	-0.145002	-0.695618	-0.386910	0.352001	-0.625407	-0.210457	0.728160	-0.185354
57470	8.925990	0.888324	-2.403290	-0.545019	0.162824	-0.208292	-0.698660	-0.386211	0.351344	-0.629690	-0.206855	0.726757	-0.180349
57471	9.127269	1.213458	-2.373363	-0.556614	0.067529	-0.221031	-0.696872	-0.384985	0.354781	-0.632253	-0.204349	0.726849	-0.173751
57472	9.713167	1.142788	-2.651200	-0.546485	-0.062162	-0.222645	-0.692045	-0.384329	0.361764	-0.633260	-0.201715	0.728150	-0.167600
57473	9.550423	1.118487	-2.836745	-0.570150	-0.133273	-0.119895	-0.688742	-0.383126	0.371240	-0.632541	-0.198264	0.731157	-0.161221
57474	9.110119	0.744058	-2.875466	-0.549635	-0.120002	-0.011947	-0.686558	-0.378605	0.379246	-0.631967	-0.192689	0.733963	-0.157436
57475	9.235080	0.743694	-2.807981	-0.546023	-0.107168	-0.036731	-0.682977	-0.377257	0.386384	-0.631185	-0.188234	0.736823	-0.152532
57476	9.363270	0.897767	-2.771215	-0.550534	-0.081657	-0.063435	-0.681051	-0.376451	0.391603	-0.631280	-0.183270	0.738872	-0.148209
57477	9.186899	0.923283	-2.732607	-0.555000	-0.059888	-0.079580	-0.679534	-0.376185	0.393795	-0.631293	-0.179188	0.740930	-0.142772
57478	9.160899	1.066004	-2.734165	-0.556749	-0.047295	-0.076126	-0.677582	-0.380329	0.394425	-0.631903	-0.174217	0.742441	-0.138305
57479	8.609005	1.318537	-2.707252	-0.570655	0.038881	-0.040629	-0.674804	-0.383782	0.393818	-0.633265	-0.169095	0.743356	-0.133431
57480	8.743583	1.371548	-2.611373	-0.528673	0.032607	0.036886	-0.674635	-0.389755	0.387399	-0.634606	-0.162565	0.744089	-0.131074
57481	9.236938	1.597830	-2.638719	-0.567957	0.137122	0.064224	-0.677090	-0.396352	0.381298	-0.637076	-0.155679	0.744014	-0.127834
57482	10.221786	0.893386	-3.009075	-0.550055	0.279836	0.224690	-0.682740	-0.398242	0.372656	-0.641592	-0.145425	0.742123	-0.128312
57483	9.575605	0.202883	-2.792729	-0.557371	0.325983	0.094933	-0.689918	-0.397632	0.359512	-0.646626	-0.137716	0.739589	-0.126164
57484	9.375580	0.154976	-2.540661	-0.552265	0.284654	0.075725	-0.695014	-0.399239	0.348256	-0.651471	-0.129604	0.737049	-0.124688
57485	10.861719	-0.472121	-2.789334	-0.562061	0.359017	0.243470	-0.703442	-0.397526	0.336508	-0.656487	-0.119536	0.734329	-0.124490
57486	10.113254	-0.285323	-2.652704	-0.564880	0.266350	0.121791	-0.709793	-0.396649	0.325561	-0.660829	-0.110594	0.732023	-0.123355
57487	9.667088	0.153531	-2.478218	-0.531386	0.166121	0.025445	-0.711307	-0.396340	0.316498	-0.663351	-0.104593	0.731135	-0.120280
57488	9.135267	0.200772	-2.028654	-0.558944	0.088069	0.093595	-0.714880	-0.399620	0.309476	-0.665052	-0.096566	0.730991	-0.118460
57489	9.407036	-0.013960	-1.702875	-0.559417	0.030668	0.066531	-0.714588	-0.401386	0.300653	-0.665479	-0.089909	0.731967	-0.115230
57490	9.727853	0.362702	-1.813812	-0.543272	0.032884	0.019055	-0.715950	-0.405370	0.296358	-0.666446	-0.083303	0.732290	-0.112522
57491	9.529928	0.293697	-1.841769	-0.562234	-0.136117	0.083517	-0.715947	-0.405781	0.295529	-0.664333	-0.076737	0.735429	-0.109167
57492	9.531239	0.326564	-1.994347	-0.568148	-0.146668	-0.040325	-0.713596	-0.406901	0.299075	-0.662760	-0.071069	0.738022	-0.104989
57493	9.526240	0.060129	-2.100089	-0.569914	-0.174124	0.006679	-0.711398	-0.405275	0.306503	-0.660189	-0.065604	0.741461	-0.100406
57494	9.884147	0.003944	-2.223157	-0.561137	-0.231873	0.016939	-0.709209	-0.401997	0.315323	-0.657146	-0.059346	0.745142	-0.096954
57495	9.564201	-0.036533	-2.062820	-0.570061	-0.189272	-0.011814	-0.704793	-0.402453	0.325189	-0.654300	-0.054177	0.748652	-0.092070
57496	9.115922	-0.070526	-2.153650	-0.546479	-0.228629	0.038152	-0.701502	-0.398075	0.334012	-0.651166	-0.047772	0.752171	-0.089101
57497	9.028093	-0.284912	-2.134228	-0.562349	-0.163829	0.051676	-0.700689	-0.395753	0.340769	-0.648497	-0.041691	0.755289	-0.085158
57498	8.983144	-0.399746	-1.995174	-0.560481	-0.042813	0.116387	-0.699058	-0.389976	0.344805	-0.647962	-0.033593	0.756376	-0.083137
57499	9.419477	-0.634803	-2.048703	-0.562504	0.025026	0.192087	-0.702270	-0.382805	0.347929	-0.647838	-0.025045	0.757029	-0.081153
57500	9.835951	-0.524170	-2.485379	-0.545270	0.197667	0.129424	-0.707002	-0.374513	0.346675	-0.650815	-0.016550	0.754866	-0.079645
57501	9.637417	0.106298	-2.719253	-0.538028	0.281838	-0.014268	-0.712401	-0.371171	0.340698	-0.654796	-0.011038	0.751950	-0.075443
57502	8.970526	0.365673	-2.486901	-0.576531	0.294679	-0.127261	-0.714456	-0.373482	0.331612	-0.659540	-0.005854	0.748368	-0.070134
57503	10.332340	1.108763	-2.847337	-0.558246	0.345453	-0.149084	-0.716219	-0.379236	0.320562	-0.664564	-0.002084	0.744498	-0.063817
57504	10.856167	1.393268	-2.421161	-0.558776	0.266884	-0.121945	-0.717850	-0.383754	0.310900	-0.668780	0.002905	0.741123	-0.058840
57505	10.360996	1.262986	-2.114627	-0.555782	0.154009	-0.103656	-0.719473	-0.390764	0.304238	-0.670812	0.006991	0.739692	-0.053093
57506	9.628091	0.711057	-1.851390	-0.548699	0.082195	-0.050287	-0.720041	-0.387177	0.304554	-0.672142	0.012690	0.738674	-0.049235
57507	9.640760	1.076945	-2.063267	-0.550410	-0.031074	-0.074322	-0.718966	-0.381545	0.311344	-0.671350	0.016895	0.739644	-0.043947
57508	9.820705	0.754781	-2.393323	-0.553741	-0.135377	-0.093171	-0.716373	-0.375792	0.322112	-0.669446	0.021821	0.741489	-0.039493
57509	9.570285	0.792270	-2.446559	-0.562469	-0.220844	-0.105177	-0.712388	-0.373081	0.334214	-0.665784	0.025533	0.744948	-0.033630
57510	8.942613	0.781881	-2.421443	-0.547294	-0.283410	-0.077322	-0.706611	-0.369414	0.348100	-0.661598	0.030501	0.748656	-0.029539
57511	8.877688	0.971150	-2.360651	-0.549113	-0.276172	-0.080034	-0.701370	-0.369327	0.360028	-0.657000	0.034343	0.752719	-0.024175
57512	9.262189	1.031095	-2.434315	-0.555526	-0.289718	-0.067551	-0.695577	-0.368404	0.369071	-0.652618	0.039563	0.756387	-0.020080
57513	9.277602	1.088413	-2.526784	-0.548888	-0.256598	-0.046431	-0.690888	-0.368169	0.378529	-0.648208	0.043883	0.760049	-0.015073
57514	9.069520	0.995642	-2.501311	-0.561229	-0.206241	-0.032786	-0.686476	-0.367380	0.387307	-0.644989	0.049729	0.762489	-0.011260
57515	8.889910	0.893390	-2.417785	-0.548829	-0.117226	-0.022626	-0.682747	-0.367956	0.392224	-0.642628	0.054417	0.764217	-0.006373
57516	8.872005	1.318942	-2.393517	-0.543797	-0.053731	0.028402	-0.680674	-0.368241	0.393581	-0.641684	0.060997	0.764532	-0.003449
57517	8.733550	1.144092	-2.671639	-0.554281	0.015007	0.003050	-0.679696	-0.370727	0.393823	-0.641283	0.066110	0.764450	0.001402
57518	9.806525	0.825873	-3.017431	-0.540158	0.231259	0.007390	-0.682442	-0.373737	0.387899	-0.644642	0.072310	0.761041	0.004914
57519	8.888463	-0.016739	-2.668558	-0.525416	0.407855	-0.018605	-0.688515	-0.373694	0.378867	-0.650189	0.076658	0.755827	0.010138
57520	9.461112	-0.304981	-2.588795	-0.556847	0.460236	-0.010371	-0.693075	-0.371855	0.368192	-0.656870	0.082748	0.749310	0.014457
57521	12.101777	-0.421509	-2.721494	-0.567054	0.550126	0.052298	-0.700397	-0.369729	0.355615	-0.664347	0.088624	0.741894	0.019548
57522	10.557449	-0.283411	-2.672648	-0.536030	0.376750	-0.138541	-0.706192	-0.369822	0.345754	-0.669596	0.092542	0.736510	0.025099
57523	9.765825	0.104599	-2.475388	-0.538208	0.189427	-0.155230	-0.707276	-0.373799	0.339394	-0.671566	0.095078	0.734130	0.031820
57524	8.903089	0.246753	-2.251130	-0.559317	0.098342	-0.047161	-0.706986	-0.376133	0.335792	-0.672653	0.100781	0.732180	0.035959
57525	8.967720	0.146920	-1.921524	-0.546356	0.090163	0.052105	-0.710570	-0.377492	0.331679	-0.673225	0.106513	0.730643	0.039803
57526	10.083706	0.123985	-1.760888	-0.555568	0.064847	0.080679	-0.710860	-0.374177	0.330890	-0.673855	0.114046	0.728794	0.042094
57527	9.959965	-0.153420	-1.808364	-0.553799	-0.029518	-0.047936	-0.710320	-0.371706	0.334075	-0.672525	0.118512	0.729003	0.047113
57528	9.644477	-0.190726	-1.908998	-0.551036	-0.146182	-0.103869	-0.707293	-0.369520	0.338475	-0.669866	0.123470	0.730342	0.051333
57529	9.466248	-0.344998	-2.027839	-0.551673	-0.231346	-0.152944	-0.702881	-0.369290	0.349723	-0.665424	0.126588	0.733424	0.057223
57530	9.583855	-0.316140	-1.931678	-0.557475	-0.156862	-0.116291	-0.698339	-0.367265	0.360163	-0.662518	0.131442	0.734838	0.061687
57531	9.240255	-0.254581	-2.093778	-0.557413	-0.193626	-0.040040	-0.693518	-0.365235	0.369088	-0.658677	0.136276	0.737012	0.066232
57532	9.335288	-0.188535	-1.869953	-0.555369	-0.185231	0.027182	-0.689675	-0.361139	0.379417	-0.655471	0.143235	0.738324	0.068697
57533	9.198542	-0.263934	-1.699807	-0.549738	-0.161986	0.041213	-0.687631	-0.355928	0.387571	-0.652166	0.149139	0.739753	0.072133
57534	9.857419	-0.502768	-2.132907	-0.562944	-0.113289	0.052385	-0.685461	-0.347679	0.394791	-0.649961	0.156449	0.739940	0.074592
57535	10.124652	-0.311039	-2.889202	-0.570528	-0.011975	0.019057	-0.683563	-0.340254	0.401180	-0.648707	0.162091	0.739362	0.079054
57536	8.567170	-0.419674	-2.509007	-0.538969	0.062825	0.077003	-0.686347	-0.335699	0.402074	-0.649161	0.169164	0.737122	0.081394
57537	9.920183	0.826910	-2.737336	-0.547627	0.169418	0.074925	-0.689107	-0.335817	0.398105	-0.650671	0.175020	0.733965	0.085381
57538	10.196539	0.901717	-2.861758	-0.568303	0.058766	0.071896	-0.691318	-0.334690	0.392356	-0.650886	0.182385	0.731647	0.088181
57539	10.003685	1.295406	-2.699187	-0.552504	0.070036	-0.087220	-0.692824	-0.337436	0.389451	-0.650556	0.186024	0.730294	0.094037
57540	9.821170	0.354496	-2.644956	-0.549353	0.056381	0.018897	-0.694762	-0.335904	0.386042	-0.650663	0.192345	0.728139	0.097233
57541	9.733041	0.521829	-3.023604	-0.543239	-0.105930	0.230531	-0.694786	-0.330807	0.388571	-0.648332	0.200805	0.727813	0.098142
57542	9.623006	0.579908	-3.120745	-0.553150	-0.138407	0.041291	-0.693016	-0.325726	0.394249	-0.645540	0.207854	0.728017	0.100332
57543	9.241493	0.750210	-3.320249	-0.551086	-0.198879	-0.050362	-0.689151	-0.326031	0.400819	-0.641160	0.212480	0.729945	0.104628
57544	8.963376	1.067525	-3.091479	-0.550083	-0.149913	-0.088718	-0.685141	-0.327436	0.405726	-0.637883	0.217592	0.730759	0.108403
57545	8.841583	0.880159	-3.036073	-0.555097	-0.109810	-0.040419	-0.682790	-0.328135	0.407076	-0.634722	0.222181	0.731426	0.113045
57546	9.259881	0.626748	-2.951661	-0.562244	-0.118283	0.007369	-0.680023	-0.329390	0.409243	-0.632007	0.228761	0.731301	0.115906
57547	9.468636	0.600211	-3.120765	-0.565634	-0.110594	0.058638	-0.678631	-0.332299	0.411816	-0.628937	0.234902	0.731430	0.119457
57548	9.701337	0.759818	-2.866760	-0.548187	-0.238065	0.100374	-0.676700	-0.331338	0.411811	-0.624680	0.242920	0.732309	0.120369
57549	9.036075	0.603421	-3.042910	-0.562060	-0.113240	0.044450	-0.676134	-0.334650	0.412048	-0.621466	0.248768	0.732462	0.124070
57550	9.072259	0.978875	-2.861114	-0.560559	-0.127281	0.003907	-0.675555	-0.340580	0.410745	-0.618465	0.255231	0.732295	0.126895
57551	9.136217	1.003196	-2.385515	-0.558343	-0.040676	-0.010759	-0.675810	-0.344843	0.406989	-0.616143	0.259978	0.731745	0.131638
57552	8.971704	1.072432	-2.299091	-0.532986	-0.015010	-0.074343	-0.672473	-0.349259	0.405130	-0.614672	0.264641	0.730587	0.135593
57553	9.693225	1.240462	-2.524205	-0.562021	-0.040561	-0.012421	-0.671063	-0.355884	0.405051	-0.612303	0.269336	0.729942	0.140456
57554	9.537680	0.835152	-2.577459	-0.544719	0.043053	0.093343	-0.672443	-0.355874	0.402861	-0.612032	0.276397	0.727063	0.142833
57555	9.939640	0.802428	-2.768497	-0.559442	0.098716	-0.069858	-0.672697	-0.359993	0.397043	-0.611494	0.279772	0.724956	0.149135
57556	8.916644	0.954139	-2.722917	-0.538932	0.186864	-0.077428	-0.673790	-0.362187	0.393728	-0.612796	0.283820	0.721192	0.154305
57557	9.118701	0.718293	-2.751964	-0.533727	0.291403	-0.081535	-0.676818	-0.363814	0.386994	-0.615094	0.286054	0.716776	0.161449
57558	9.472416	-0.001000	-2.655019	-0.525759	0.348323	-0.003084	-0.680132	-0.363235	0.380973	-0.618952	0.290443	0.710528	0.166405
57559	9.615795	-0.223744	-2.580245	-0.553667	0.347826	0.066477	-0.686898	-0.362358	0.370580	-0.622336	0.294800	0.704359	0.172245
57560	9.494697	-0.239592	-2.531585	-0.542963	0.291494	0.111151	-0.695187	-0.360784	0.358830	-0.625567	0.301141	0.697944	0.175654
57561	9.918572	-0.384580	-2.491879	-0.565567	0.187579	0.062051	-0.698482	-0.363920	0.349745	-0.626521	0.306107	0.693633	0.180673
57562	10.040160	-0.211589	-2.527796	-0.540641	0.137493	0.011390	-0.700399	-0.366231	0.340382	-0.627183	0.311522	0.689647	0.184341
57563	9.932916	-0.134921	-2.354554	-0.555594	0.037827	0.079040	-0.703417	-0.369924	0.332802	-0.626130	0.317121	0.687053	0.188026
57564	10.001230	0.108840	-2.333205	-0.532735	-0.079412	0.081841	-0.703123	-0.372940	0.326717	-0.624057	0.324175	0.685290	0.189320
57565	9.374809	0.179839	-2.429800	-0.543412	-0.158089	0.013083	-0.702269	-0.378455	0.325140	-0.620074	0.329436	0.685542	0.192385
57566	9.474124	-0.126473	-2.624629	-0.524683	-0.208314	-0.020900	-0.698950	-0.379715	0.328541	-0.615834	0.335439	0.685999	0.193994
57567	8.970419	-0.198958	-2.743947	-0.560967	-0.178876	-0.075575	-0.695914	-0.379319	0.331961	-0.611021	0.339785	0.686954	0.198225
57568	9.670609	-0.186700	-2.783677	-0.543578	-0.184795	-0.018572	-0.692751	-0.377982	0.342817	-0.606929	0.345928	0.686939	0.200214
57569	9.531022	-0.234598	-2.855436	-0.546517	-0.203380	-0.055678	-0.688775	-0.372786	0.354394	-0.601872	0.350470	0.688031	0.203797
57570	9.556056	-0.264567	-2.985600	-0.557507	-0.217665	-0.063673	-0.684383	-0.367866	0.365690	-0.596983	0.356256	0.688579	0.206283
57571	9.536588	-0.366108	-3.013434	-0.578966	-0.199201	-0.003013	-0.681773	-0.366251	0.376141	-0.591884	0.361895	0.689015	0.209673
57572	9.426733	-0.191839	-3.078048	-0.560483	-0.156222	0.016404	-0.679162	-0.363927	0.380959	-0.588082	0.368518	0.688149	0.211670
57573	9.263062	0.531106	-2.786309	-0.560460	-0.139314	0.039346	-0.676534	-0.364766	0.382581	-0.584044	0.374245	0.687552	0.214722
57574	9.015169	0.587399	-2.535339	-0.547786	-0.103677	-0.026243	-0.674872	-0.365877	0.383657	-0.580815	0.379864	0.686358	0.217415
57575	9.203976	0.653606	-2.577403	-0.564129	-0.088963	-0.047707	-0.673890	-0.369470	0.384988	-0.577017	0.384167	0.685725	0.221920
57576	9.958410	0.657321	-2.769319	-0.557207	-0.153917	-0.031140	-0.669201	-0.368115	0.389368	-0.572955	0.390013	0.685024	0.224398
57577	9.586014	0.529884	-3.042825	-0.557690	-0.229364	-0.060839	-0.664923	-0.368287	0.396761	-0.567162	0.394638	0.686045	0.227882
57578	9.330416	0.585133	-3.352350	-0.556028	-0.249894	-0.084609	-0.662173	-0.366945	0.406383	-0.561485	0.400122	0.686770	0.230184
57579	9.007443	0.562613	-3.414483	-0.541566	-0.246983	-0.119025	-0.656368	-0.368498	0.413200	-0.555218	0.403814	0.688430	0.233948
57580	9.161386	0.469947	-3.394327	-0.570385	-0.232834	-0.073429	-0.649733	-0.370609	0.421656	-0.549644	0.409480	0.688702	0.236445
57581	9.017374	0.615648	-3.424752	-0.543037	-0.203966	-0.092758	-0.644481	-0.371462	0.425734	-0.543998	0.413316	0.689570	0.240268
57582	8.922907	0.663056	-3.666757	-0.535192	-0.119374	-0.086110	-0.643101	-0.372174	0.431631	-0.540162	0.417834	0.688787	0.243338
57583	8.962468	0.773530	-3.735691	-0.556750	-0.083299	-0.077712	-0.638671	-0.374676	0.434322	-0.536065	0.421415	0.688081	0.248167
57584	9.102128	0.860148	-3.654700	-0.527514	-0.047334	-0.082863	-0.635899	-0.376614	0.434556	-0.533261	0.425503	0.686465	0.251685
57585	9.121411	0.913365	-3.626327	-0.534790	-0.058301	-0.061640	-0.634238	-0.377450	0.435773	-0.529721	0.428911	0.685400	0.256238
57586	9.087556	1.003312	-3.574133	-0.567588	-0.063432	-0.075260	-0.631469	-0.379117	0.437523	-0.526351	0.433571	0.683619	0.260070
57587	9.102290	0.961811	-3.626842	-0.534685	-0.030210	-0.079502	-0.630085	-0.380235	0.441077	-0.523054	0.436545	0.682346	0.265041
57588	9.048848	0.889721	-3.616302	-0.558429	-0.048045	-0.088537	-0.629124	-0.379280	0.443555	-0.519863	0.440806	0.680493	0.269000
57589	9.174153	0.772740	-3.648989	-0.551024	-0.037402	-0.072580	-0.625809	-0.379573	0.446553	-0.516315	0.444047	0.679077	0.274036
57590	9.147781	0.709751	-3.701403	-0.545585	-0.025437	-0.103563	-0.625806	-0.380823	0.449016	-0.513422	0.447805	0.677125	0.278157
57591	9.124688	0.478331	-3.635973	-0.560239	-0.043297	-0.115163	-0.624144	-0.381796	0.450094	-0.509430	0.450570	0.676019	0.283663
57592	9.169650	0.867032	-3.645203	-0.564370	-0.009742	-0.035740	-0.622628	-0.381114	0.451465	-0.506925	0.455301	0.673119	0.287469
57593	8.851579	1.001960	-3.641450	-0.563265	0.004315	-0.000476	-0.620968	-0.381672	0.452272	-0.504152	0.459334	0.670398	0.292247
57594	9.154991	0.889082	-3.611605	-0.557793	0.040906	-0.060746	-0.621245	-0.381533	0.452275	-0.502196	0.463319	0.667181	0.296654
57595	9.299108	0.888718	-3.524817	-0.574388	0.001307	-0.055364	-0.621387	-0.380706	0.452560	-0.498919	0.466704	0.664847	0.302068
57596	9.082026	0.696107	-3.631098	-0.559647	0.015454	-0.036765	-0.620695	-0.380986	0.453240	-0.496708	0.471125	0.661578	0.306001
57597	9.184424	0.786719	-3.721639	-0.545267	-0.002511	-0.047950	-0.618895	-0.382236	0.454589	-0.493653	0.474312	0.659315	0.310868
57598	9.166271	0.850865	-3.529049	-0.545276	0.004722	-0.051538	-0.620276	-0.382650	0.455695	-0.491306	0.478413	0.656312	0.314634
57599	9.261142	0.752711	-3.673042	-0.559846	-0.020649	-0.026769	-0.619448	-0.382377	0.455967	-0.487968	0.482103	0.653860	0.319267
57600	9.154879	0.731634	-3.672664	-0.543298	0.004390	-0.016138	-0.616400	-0.384176	0.455650	-0.485821	0.486600	0.650466	0.322634
57601	9.068068	0.758790	-3.668019	-0.567061	-0.000606	-0.050016	-0.617774	-0.385826	0.454681	-0.482479	0.489901	0.647925	0.327727
57602	9.154737	0.758410	-3.641555	-0.526891	-0.003202	0.017719	-0.616660	-0.387476	0.452455	-0.480582	0.494675	0.644311	0.330457
57603	9.053713	0.870270	-3.630588	-0.561392	0.000535	0.019940	-0.616102	-0.388580	0.452164	-0.477722	0.498787	0.641037	0.334760
57604	9.180112	0.980227	-3.694800	-0.581428	-0.006563	0.020677	-0.618034	-0.388986	0.451074	-0.475217	0.504088	0.636988	0.338099
57605	9.001468	0.865071	-3.741596	-0.559863	-0.049930	0.020261	-0.617475	-0.390224	0.449406	-0.471678	0.508491	0.634126	0.341820
57606	9.199298	1.086844	-3.628367	-0.548956	-0.055642	0.051450	-0.616908	-0.393397	0.449094	-0.469043	0.514145	0.630371	0.343928
57607	9.154490	0.945233	-3.520422	-0.557267	-0.071715	0.038149	-0.615668	-0.392851	0.450191	-0.465327	0.518856	0.627474	0.347182
57608	9.163935	0.988968	-3.472602	-0.554566	-0.086360	0.062161	-0.615805	-0.393128	0.450464	-0.462277	0.524847	0.623776	0.348912
57609	9.167886	0.730315	-3.484218	-0.549236	-0.089613	0.019749	-0.614155	-0.391482	0.452119	-0.458249	0.529334	0.621212	0.352008
57610	9.125051	0.691321	-3.580366	-0.550192	-0.087584	-0.005053	-0.614858	-0.389004	0.454351	-0.454715	0.534396	0.618187	0.354259
57611	8.986342	0.691182	-3.742052	-0.554730	-0.074669	-0.037053	-0.612232	-0.389991	0.458997	-0.450370	0.538090	0.615976	0.358051
57612	8.828554	0.829131	-3.866597	-0.552999	-0.067108	-0.077782	-0.610581	-0.388901	0.462160	-0.446502	0.542079	0.613458	0.361186
57613	8.992431	0.917953	-3.795327	-0.567353	-0.069432	-0.010661	-0.607266	-0.389055	0.464746	-0.442227	0.546136	0.610750	0.364904
57614	9.064825	0.936887	-3.785971	-0.569205	-0.073002	-0.012413	-0.606171	-0.387273	0.467370	-0.438543	0.551055	0.607387	0.367558
57615	9.187958	0.868199	-3.826442	-0.545551	-0.071340	-0.007705	-0.604508	-0.388523	0.468995	-0.434460	0.554928	0.604748	0.370917
57616	8.881574	0.593756	-3.970347	-0.555984	0.001818	-0.026945	-0.603960	-0.387982	0.472022	-0.431681	0.558941	0.600925	0.374334
57617	8.725354	0.751767	-3.976733	-0.549395	0.040485	-0.023579	-0.602441	-0.387567	0.470364	-0.428743	0.561793	0.597398	0.379056
57618	8.777940	0.827454	-4.185425	-0.544336	0.102326	0.011517	-0.605056	-0.389484	0.467889	-0.427552	0.565345	0.592301	0.383098
57619	8.989530	1.027908	-3.989831	-0.544542	0.037674	0.089819	-0.607391	-0.391668	0.462382	-0.425453	0.569487	0.587494	0.386685
57620	9.088450	0.932298	-3.723135	-0.560628	0.076331	0.107082	-0.609886	-0.389446	0.459673	-0.424455	0.574428	0.581336	0.389767
57621	8.886196	0.879887	-3.806840	-0.531386	0.109666	0.089482	-0.613763	-0.387504	0.458897	-0.423298	0.577833	0.575952	0.393963
57622	9.102019	0.467600	-3.829105	-0.551324	0.107985	0.087482	-0.616967	-0.381425	0.458434	-0.422573	0.582139	0.569741	0.397418
57623	9.168509	0.322629	-3.759928	-0.556153	0.070343	0.068187	-0.620026	-0.377006	0.459053	-0.420472	0.585769	0.564662	0.401540
57624	9.096635	0.395373	-3.792052	-0.538937	0.050209	0.093278	-0.623067	-0.376439	0.456468	-0.419239	0.590415	0.558893	0.404088
