# Supplementary material for: Identification of Haptic Based Guiding Using Hard Reins
Source: PLoS One. 2015 Jul 22;10(7):e0132020. doi: 10.1371/journal.pone.0132020 (PMC4511788; doi:10.1371/journal.pone.0132020)
Supplement: S1 File — (ZIP) [file pone.0132020.s001.zip › MotionData1/Subject2/T1/gh1.txt]

// Start Time: 0
// Sample rate: 25.0Hz
// Scenario: 4.9
// Firmware Version: 2.6.1
Counter	Acc_X	Acc_Y	Acc_Z	Gyr_X	Gyr_Y	Gyr_Z	Mag_X	Mag_Y	Mag_Z	Quat_w	Quat_x	Quat_y	Quat_z
57030	0.818319	0.447294	9.913088	0.071619	-0.020890	-0.060769	-0.311114	0.278173	-0.640035	0.717247	-0.006073	-0.052254	-0.694831
57031	0.622613	0.530359	9.693991	0.014725	-0.011867	-0.077692	-0.311362	0.274533	-0.640035	0.716150	-0.006019	-0.052813	-0.695919
57032	0.580522	0.763552	9.668063	-0.058101	0.006334	-0.077179	-0.312267	0.273722	-0.641191	0.714819	-0.006723	-0.052064	-0.697336
57033	0.563839	0.730451	9.847472	-0.051150	-0.008258	-0.061433	-0.313058	0.274279	-0.640280	0.713941	-0.007558	-0.051640	-0.698258
57034	0.667895	0.649015	9.892909	0.050327	-0.033684	-0.044260	-0.313319	0.273746	-0.639891	0.713014	-0.007308	-0.052971	-0.699108
57035	0.730541	0.653773	9.840752	0.085208	-0.055529	-0.029281	-0.313569	0.271852	-0.640665	0.712551	-0.006882	-0.055113	-0.699419
57036	0.860566	0.677340	9.621460	0.009847	-0.050093	-0.029664	-0.314611	0.270787	-0.640398	0.711800	-0.007455	-0.056109	-0.700098
57037	0.899047	0.686204	9.377104	-0.041985	-0.015383	-0.024439	-0.316833	0.270948	-0.640251	0.711428	-0.008283	-0.055900	-0.700483
57038	0.860587	0.667256	9.486897	-0.028897	0.003827	-0.017944	-0.316573	0.270010	-0.639350	0.710721	-0.008679	-0.055582	-0.701221
57039	0.938155	0.586325	9.695320	0.013252	0.008435	-0.018656	-0.316046	0.269728	-0.640000	0.710465	-0.008395	-0.055807	-0.701466
57040	0.957960	0.486113	9.926937	0.032835	0.006566	-0.037009	-0.315009	0.270000	-0.638587	0.709513	-0.007854	-0.056320	-0.702394
57041	0.909341	0.567463	9.824408	-0.030175	0.013782	-0.048419	-0.316436	0.269459	-0.640255	0.708837	-0.008082	-0.055861	-0.703110
57042	0.901665	0.653421	9.638310	-0.087911	0.022829	-0.065340	-0.315908	0.268104	-0.640260	0.707501	-0.008991	-0.054449	-0.704555
57043	0.850923	0.677320	9.621369	-0.058226	0.011905	-0.058715	-0.315397	0.268923	-0.638714	0.706669	-0.009630	-0.053624	-0.705443
57044	0.773954	0.646380	9.764241	-0.005631	0.006455	-0.059366	-0.314610	0.269713	-0.639882	0.705350	-0.009616	-0.053602	-0.706764
57045	0.773746	0.694860	9.870536	-0.002156	0.008289	-0.055664	-0.315660	0.270271	-0.639228	0.704566	-0.009508	-0.053613	-0.707547
57046	0.852947	0.769620	9.877125	-0.044243	-0.000870	-0.050326	-0.315659	0.270268	-0.639486	0.703345	-0.010151	-0.053145	-0.708787
57047	0.917813	0.815316	9.835163	-0.063588	0.000050	-0.044887	-0.315915	0.269189	-0.639743	0.702689	-0.011030	-0.052406	-0.709479
57048	0.871921	0.831901	9.786960	-0.017301	-0.000797	-0.037270	-0.315143	0.270542	-0.638457	0.701701	-0.011303	-0.052317	-0.710458
57049	0.864821	0.802942	9.764884	0.007881	-0.008025	-0.014981	-0.315667	0.270419	-0.637936	0.701476	-0.011315	-0.052705	-0.710652
57050	0.869816	0.764284	9.713981	0.039296	-0.015270	-0.003733	-0.318143	0.270301	-0.638949	0.700913	-0.011040	-0.053614	-0.711143
57051	0.903622	0.752306	9.709327	0.030439	-0.011590	0.007293	-0.317753	0.270299	-0.638694	0.701004	-0.010804	-0.054374	-0.711000
57052	1.053254	0.716470	9.695819	0.013695	-0.010635	0.021981	-0.318008	0.268952	-0.638822	0.700821	-0.010850	-0.054849	-0.711142
57053	1.014972	0.658963	9.785870	0.035672	0.004899	0.016531	-0.318791	0.268423	-0.638558	0.701062	-0.010322	-0.055458	-0.710865
57054	1.034328	0.644599	9.795450	0.032282	0.014008	0.005426	-0.319046	0.268146	-0.639589	0.700693	-0.009738	-0.055856	-0.711206
57055	1.005604	0.598615	9.732127	0.014024	0.015783	-0.007588	-0.317334	0.265420	-0.640379	0.700598	-0.009339	-0.056015	-0.711293
57056	0.942933	0.596016	9.712303	0.007922	0.028549	-0.013178	-0.318775	0.266515	-0.640496	0.699989	-0.008868	-0.055868	-0.711909
57057	0.947726	0.600723	9.678808	0.002774	0.006589	-0.022398	-0.317730	0.265566	-0.639730	0.699671	-0.008746	-0.055997	-0.712214
57058	0.986286	0.600587	9.616756	0.030734	-0.011634	-0.016689	-0.317858	0.265160	-0.639987	0.698946	-0.008526	-0.056738	-0.712870
57059	1.007851	0.634840	9.771063	0.024492	0.003923	-0.002904	-0.319157	0.263955	-0.640494	0.698906	-0.008166	-0.057213	-0.712875
57060	1.043767	0.687941	9.800947	-0.013227	0.021262	0.001491	-0.319166	0.264776	-0.639331	0.698458	-0.008114	-0.056865	-0.713342
57061	0.947464	0.658678	9.742029	-0.013267	0.039530	0.001461	-0.318645	0.265845	-0.639852	0.698515	-0.007785	-0.056307	-0.713335
57062	0.904214	0.629835	9.774826	0.009531	0.039541	-0.000270	-0.318115	0.264486	-0.640244	0.698099	-0.007148	-0.056029	-0.713770
57063	0.882536	0.624897	9.750550	-0.025577	0.023079	0.010652	-0.314972	0.263228	-0.641045	0.698266	-0.007237	-0.055521	-0.713646
57064	0.841411	0.658809	9.841857	-0.044668	0.007474	-0.003268	-0.316035	0.265954	-0.639485	0.697788	-0.007809	-0.054918	-0.714153
57065	0.923481	0.634768	9.799079	-0.044619	-0.003486	-0.006015	-0.316288	0.265674	-0.640775	0.697685	-0.008524	-0.054509	-0.714277
57066	1.015120	0.625066	9.722985	-0.026948	-0.000753	-0.024382	-0.317077	0.266765	-0.640510	0.696914	-0.008942	-0.054277	-0.715042
57067	1.034190	0.673453	9.791053	-0.012857	0.002894	-0.033548	-0.315644	0.267023	-0.640133	0.696428	-0.009099	-0.054244	-0.715515
57068	1.007638	0.683237	9.853353	-0.032117	0.017487	-0.033670	-0.315125	0.267829	-0.639879	0.695630	-0.009311	-0.053686	-0.716331
57069	0.942467	0.702517	9.901023	-0.042745	0.029372	-0.022672	-0.314338	0.267545	-0.640402	0.695322	-0.009519	-0.052859	-0.716689
57070	0.870164	0.697485	9.878674	-0.037647	0.024836	-0.007875	-0.315641	0.266080	-0.640005	0.694924	-0.009726	-0.052115	-0.717126
57071	0.894196	0.711830	9.838293	-0.025391	-0.006212	-0.005918	-0.315645	0.268365	-0.640908	0.694821	-0.010218	-0.052030	-0.717225
57072	0.860718	0.654003	9.832369	-0.003626	0.006634	0.007094	-0.315129	0.269577	-0.640524	0.694667	-0.010226	-0.052024	-0.717375
57073	0.943017	0.581860	9.793718	-0.009907	0.006690	0.026450	-0.314340	0.267817	-0.640273	0.695044	-0.010350	-0.051976	-0.717011
57074	0.948532	0.432490	9.729265	-0.055295	0.017589	0.017906	-0.314998	0.268906	-0.640009	0.695046	-0.010930	-0.051075	-0.717065
57075	0.939342	0.336184	9.713427	-0.114656	0.043075	0.002804	-0.315402	0.272551	-0.640262	0.695097	-0.011974	-0.049020	-0.717143
57076	1.016955	0.240383	9.794420	-0.112606	0.051250	-0.019341	-0.313577	0.274547	-0.641051	0.694589	-0.012828	-0.046835	-0.717766
57077	1.012264	0.221865	10.010152	-0.098248	0.028340	-0.043230	-0.313593	0.276320	-0.639241	0.693963	-0.013827	-0.045229	-0.718456
57078	1.048666	0.168843	9.961740	-0.171720	0.028258	-0.047289	-0.313348	0.280368	-0.638983	0.693069	-0.015800	-0.042521	-0.719443
57079	1.320651	0.255711	9.879083	-0.260875	0.035472	-0.066202	-0.312320	0.285078	-0.639118	0.692049	-0.018955	-0.038494	-0.720574
57080	1.329915	0.327202	9.673738	-0.255931	0.051990	-0.048669	-0.312340	0.289805	-0.638729	0.691151	-0.021743	-0.034243	-0.721571
57081	1.229466	0.153427	9.569548	-0.181452	0.075808	-0.054783	-0.311057	0.294524	-0.637703	0.690323	-0.023250	-0.030824	-0.722470
57082	1.097700	-0.020002	9.585089	-0.128041	0.116061	-0.052726	-0.308330	0.299212	-0.638111	0.689464	-0.023340	-0.027536	-0.723420
57083	1.040028	-0.058539	9.605614	-0.071938	0.152641	-0.063573	-0.306110	0.300126	-0.638645	0.688586	-0.022238	-0.024654	-0.724394
57084	0.795944	0.071110	9.669965	-0.059605	0.158058	-0.080148	-0.303101	0.300217	-0.639702	0.687375	-0.020760	-0.021789	-0.725679
57085	0.477781	0.060958	9.700459	-0.131531	0.147000	-0.065741	-0.298914	0.300691	-0.641544	0.686422	-0.020549	-0.018118	-0.726688
57086	0.510914	0.201374	9.937975	-0.159820	0.136071	-0.034497	-0.295269	0.305900	-0.642862	0.685803	-0.020783	-0.014082	-0.727354
57087	0.588365	0.133967	9.880143	-0.114282	0.137964	-0.034263	-0.293848	0.307522	-0.640935	0.685289	-0.020467	-0.010777	-0.727904
57088	0.544970	0.128608	9.745241	0.098057	0.150157	-0.003673	-0.288994	0.306756	-0.644720	0.685204	-0.016966	-0.010289	-0.728081
57089	0.617057	0.171502	9.583289	0.231461	0.155008	0.041296	-0.285172	0.300619	-0.646820	0.685903	-0.011675	-0.011770	-0.727504
57090	0.327897	0.157550	9.892446	0.097989	0.162239	0.092277	-0.280963	0.297834	-0.650730	0.687201	-0.008022	-0.011090	-0.726338
57091	-0.143621	-0.039770	10.154121	-0.166550	0.154640	0.127853	-0.275477	0.298310	-0.651032	0.689056	-0.008204	-0.006757	-0.724631
57092	-0.331259	-0.116499	10.338525	-0.292323	0.127004	0.112487	-0.272362	0.305279	-0.652346	0.690523	-0.010435	-0.000893	-0.723234
57093	-0.350558	-0.122040	10.136634	-0.204539	0.095964	0.083449	-0.266782	0.313325	-0.651095	0.691682	-0.011951	0.003212	-0.722097
57094	-0.000785	-0.180077	9.846236	-0.025802	0.044100	0.069688	-0.266918	0.315480	-0.651609	0.692549	-0.011694	0.004070	-0.721265
57095	0.059525	-0.192264	9.765016	0.024779	-0.007863	0.094023	-0.266152	0.318988	-0.650839	0.693911	-0.011525	0.003437	-0.719961
57096	0.116590	-0.018404	9.919210	-0.007433	-0.013433	0.073557	-0.265888	0.317372	-0.650196	0.694830	-0.011843	0.003234	-0.719069
57097	0.420135	0.017650	9.732919	0.020514	-0.020651	0.075568	-0.266006	0.315742	-0.651358	0.695922	-0.011918	0.002468	-0.718014
57098	0.294580	0.071312	10.020546	-0.017513	-0.007824	0.119643	-0.266410	0.317645	-0.650450	0.697507	-0.012295	0.002498	-0.716468
57099	0.593548	0.067424	10.116897	-0.039370	0.008647	0.122286	-0.264465	0.320330	-0.649689	0.699247	-0.012788	0.002988	-0.714760
57100	0.955497	-0.019731	9.746992	0.085835	0.007014	0.114640	-0.264324	0.319506	-0.650983	0.700818	-0.011506	0.001747	-0.713245
57101	0.873363	0.018820	9.811577	0.122554	-0.000262	0.119445	-0.266137	0.318288	-0.653294	0.702546	-0.009897	-0.000248	-0.711570
57102	0.463030	0.128894	9.876502	0.090943	0.017917	0.118312	-0.262858	0.314609	-0.653192	0.704181	-0.008390	-0.001410	-0.709969
57103	0.289596	0.078717	9.374898	0.096028	0.038030	0.114617	-0.262453	0.313240	-0.654746	0.705822	-0.006612	-0.002502	-0.708354
57104	0.304406	0.011906	9.527724	0.049050	0.007769	0.098739	-0.263486	0.311352	-0.655772	0.707159	-0.005839	-0.003218	-0.707023
57105	0.435581	-0.183925	9.874259	-0.102144	-0.025292	0.104495	-0.263236	0.313246	-0.654998	0.708618	-0.007768	-0.002407	-0.705545
57106	-0.124914	-0.445425	9.711736	-0.151930	-0.021788	0.095001	-0.265090	0.318406	-0.653819	0.709865	-0.010258	-0.000700	-0.704263
57107	-0.359278	-0.337877	9.639046	-0.100949	-0.009967	0.060158	-0.265497	0.321790	-0.653297	0.710689	-0.011934	0.000343	-0.703405
57108	0.049927	-0.215021	9.447755	0.049978	-0.022638	0.014809	-0.267061	0.321935	-0.654060	0.710822	-0.011566	-0.000821	-0.703276
57109	0.406795	-0.238950	9.277922	0.102924	-0.051865	-0.025468	-0.268620	0.319658	-0.654048	0.710484	-0.010936	-0.003258	-0.703621
57110	0.276015	-0.109048	9.350534	0.097653	-0.092103	-0.024521	-0.270690	0.314150	-0.653905	0.710065	-0.010867	-0.006088	-0.704026
57111	-0.138769	-0.081097	9.323052	0.097629	-0.110447	-0.027279	-0.275507	0.310826	-0.654385	0.709684	-0.011125	-0.009270	-0.704371
57112	-0.167828	-0.046930	9.481686	0.088948	-0.124186	-0.029152	-0.277984	0.308166	-0.653333	0.709146	-0.011632	-0.012434	-0.704856
57113	0.236333	0.152947	10.006745	0.124136	-0.131444	-0.032655	-0.282295	0.305536	-0.651233	0.708675	-0.011787	-0.016269	-0.705249
57114	0.501282	0.217285	10.374979	0.185387	-0.126757	-0.017583	-0.284879	0.298009	-0.651215	0.708290	-0.010970	-0.020826	-0.705529
57115	0.304515	0.024429	10.375239	0.113672	-0.106761	-0.017975	-0.289563	0.293738	-0.651697	0.708010	-0.010924	-0.024155	-0.705704
57116	0.150141	0.053891	10.638254	-0.107934	-0.033898	-0.006300	-0.292704	0.293786	-0.650380	0.707732	-0.012957	-0.023254	-0.705979
57117	0.554813	0.127150	10.719871	-0.397282	0.042495	-0.052171	-0.291942	0.298507	-0.649738	0.706887	-0.018011	-0.017248	-0.706887
57118	1.332600	-0.230116	9.915588	-0.416384	0.071835	-0.072560	-0.291604	0.311468	-0.648701	0.705614	-0.022882	-0.010512	-0.708149
57119	1.540751	-0.431556	9.281003	-0.265741	0.106743	-0.095821	-0.290860	0.319307	-0.646637	0.704143	-0.025216	-0.005522	-0.709589
57120	1.096686	-0.329089	9.251891	-0.137893	0.139667	-0.117396	-0.286572	0.325733	-0.646927	0.702354	-0.025188	-0.001799	-0.711379
57121	0.878878	-0.666844	9.103498	-0.088479	0.181647	-0.152271	-0.284613	0.326515	-0.647459	0.700139	-0.023993	0.001676	-0.713601
57122	0.822776	-0.511607	9.506018	-0.067345	0.210853	-0.163298	-0.282371	0.323366	-0.649545	0.697704	-0.021957	0.005370	-0.716029
57123	0.364447	-0.418488	10.268770	0.047411	0.220016	-0.155379	-0.277130	0.322070	-0.651783	0.695465	-0.018328	0.007425	-0.718288
57124	0.538381	-0.458471	11.138774	0.223972	0.205485	-0.179382	-0.272384	0.315903	-0.655957	0.692883	-0.012313	0.006857	-0.720912
57125	0.480609	-0.519877	10.100405	0.399144	0.148977	-0.219002	-0.270230	0.304770	-0.660371	0.689772	-0.004849	0.002835	-0.724004
57126	0.009586	-0.344514	9.594387	0.244790	0.112223	-0.218825	-0.269638	0.290161	-0.663224	0.686568	0.000113	0.000674	-0.727065
57127	-0.524059	-0.176085	9.207706	-0.127436	0.068808	-0.222513	-0.268703	0.286895	-0.664913	0.683322	-0.000807	0.003223	-0.730110
57128	-0.645560	0.038685	9.468826	-0.323064	0.042168	-0.179182	-0.269377	0.292033	-0.664647	0.680630	-0.004646	0.008371	-0.732565
57129	-0.384277	-0.152966	9.554991	-0.288120	0.044124	-0.154994	-0.269409	0.299062	-0.663481	0.678310	-0.008080	0.012959	-0.734617
57130	-0.350096	-0.228623	9.923909	-0.069285	0.000531	-0.130745	-0.270738	0.302871	-0.661918	0.676311	-0.009074	0.013821	-0.736431
57131	0.018584	-0.194195	9.927833	0.159890	-0.052107	-0.104573	-0.271762	0.300430	-0.664236	0.674810	-0.007826	0.010530	-0.737875
57132	-0.000988	-0.141977	9.731550	0.173447	-0.108636	-0.061964	-0.275007	0.294667	-0.663954	0.673874	-0.007131	0.006353	-0.738785
57133	0.059246	-0.132018	9.794662	0.162826	-0.117743	-0.046314	-0.279171	0.288925	-0.662632	0.673222	-0.006795	0.002140	-0.739406
57134	0.201338	-0.097686	9.902087	0.194078	-0.091123	-0.019430	-0.282541	0.283150	-0.663641	0.672886	-0.005562	-0.002101	-0.739722
57135	-0.011542	0.066177	10.104032	0.087096	-0.040994	-0.010839	-0.285908	0.275631	-0.663618	0.672732	-0.005103	-0.004154	-0.739857
57136	-0.158851	0.123950	10.199482	0.011543	-0.004491	0.010862	-0.287475	0.275112	-0.663347	0.672812	-0.005047	-0.004526	-0.739783
57137	0.034596	-0.011278	9.940149	-0.032364	-0.011766	0.026357	-0.287336	0.275362	-0.665156	0.673196	-0.005749	-0.004402	-0.739428
57138	-0.172649	-0.025985	9.981215	-0.182618	-0.033742	0.087456	-0.288285	0.281602	-0.662950	0.674377	-0.008745	-0.002287	-0.738332
57139	-0.825774	-0.060618	10.082652	-0.099897	-0.022684	0.128440	-0.288310	0.286206	-0.661398	0.676252	-0.010483	-0.001255	-0.736595
57140	-0.601460	-0.099867	9.731338	0.041467	-0.073543	0.171703	-0.290805	0.290544	-0.662151	0.678647	-0.011041	-0.002965	-0.734376
57141	-0.216640	0.083204	9.574270	0.086616	-0.131830	0.205253	-0.291717	0.289613	-0.661886	0.681664	-0.011825	-0.006111	-0.731544
57142	0.207185	0.185438	9.675674	0.058303	-0.139027	0.240201	-0.295116	0.288987	-0.660825	0.684961	-0.013125	-0.008941	-0.728406
57143	0.564181	0.145579	9.772062	-0.010192	-0.113393	0.269362	-0.297751	0.293080	-0.659252	0.688851	-0.014976	-0.010420	-0.724674
57144	0.612162	0.206785	10.054214	0.036849	-0.047495	0.291644	-0.297884	0.295498	-0.660542	0.692881	-0.015248	-0.011660	-0.720796
57145	0.573128	0.308043	10.139284	0.064293	0.003827	0.339686	-0.296707	0.296554	-0.661584	0.697781	-0.014394	-0.012598	-0.716055
57146	0.645670	0.259931	10.098479	0.067544	0.031323	0.363661	-0.295154	0.299510	-0.661079	0.702861	-0.013123	-0.013164	-0.711084
57147	0.617279	0.139002	9.928492	0.064039	0.034981	0.363644	-0.291898	0.302171	-0.661233	0.708038	-0.011840	-0.013675	-0.705943
57148	0.496275	0.239971	9.976786	0.078040	0.067855	0.354425	-0.288374	0.305218	-0.662939	0.712953	-0.009900	-0.013874	-0.701005
57149	0.334600	0.278615	10.115042	0.017152	0.116994	0.309732	-0.286027	0.308414	-0.664506	0.717314	-0.008116	-0.012582	-0.696589
57150	0.371186	0.176655	9.825906	-0.005262	0.109584	0.270878	-0.281189	0.309421	-0.666353	0.721005	-0.006757	-0.011035	-0.692809
57151	0.053178	0.122244	9.577335	-0.092426	0.070967	0.228037	-0.277158	0.314771	-0.666641	0.724158	-0.007165	-0.008895	-0.689540
57152	-0.176928	0.358070	9.727320	-0.102750	0.019678	0.205892	-0.275088	0.319743	-0.666397	0.726875	-0.008440	-0.007307	-0.686679
57153	-0.430354	0.430491	9.946806	-0.034409	-0.025081	0.206292	-0.274062	0.323919	-0.665886	0.729692	-0.009279	-0.007339	-0.683673
57154	-0.352785	0.344346	10.037537	-0.084581	-0.037141	0.156226	-0.272642	0.328759	-0.666154	0.731694	-0.011065	-0.006838	-0.681510
57155	-0.188059	0.171049	9.919024	-0.189358	-0.055547	0.139128	-0.274631	0.334197	-0.664327	0.733533	-0.014538	-0.005194	-0.679479
57156	0.218358	-0.147314	9.450276	-0.115391	-0.057306	0.099858	-0.274395	0.340407	-0.663809	0.734728	-0.017040	-0.004580	-0.678132
57157	0.189004	-0.050578	9.614586	-0.157185	-0.077522	0.080289	-0.275068	0.343934	-0.662640	0.735753	-0.020333	-0.003713	-0.676935
57158	0.188351	0.086477	9.592498	-0.202557	-0.064837	0.055115	-0.275892	0.351391	-0.660047	0.736280	-0.024214	-0.002042	-0.676240
57159	-0.182353	-0.021899	9.774749	0.163793	-0.082878	0.019148	-0.277463	0.352353	-0.660034	0.736613	-0.022823	-0.005612	-0.675906
57160	-0.349254	0.108662	10.060669	0.098498	-0.093130	-0.014407	-0.280583	0.348608	-0.660269	0.736331	-0.022649	-0.008463	-0.676189
57161	-0.499401	-0.241652	10.421615	-0.071582	-0.094360	-0.044792	-0.283730	0.349738	-0.658693	0.735679	-0.024823	-0.009007	-0.676816
57162	0.262536	-0.815468	9.618947	-0.095122	-0.056075	-0.137193	-0.284518	0.350024	-0.658041	0.733658	-0.026976	-0.008753	-0.678926
57163	0.712127	-0.575362	9.218444	-0.064810	-0.015945	-0.221997	-0.287137	0.350335	-0.656857	0.730603	-0.027984	-0.008319	-0.682178
57164	0.699351	-0.926145	9.362229	0.014773	0.013215	-0.282536	-0.289738	0.347930	-0.657354	0.726557	-0.027562	-0.008622	-0.686499
57165	0.339897	-0.345661	9.770282	0.054963	0.002186	-0.295282	-0.293125	0.346342	-0.657974	0.722525	-0.026585	-0.009594	-0.690767
57166	0.422686	-0.011151	9.751741	0.138770	-0.025102	-0.287445	-0.295711	0.339355	-0.657956	0.718374	-0.024896	-0.012162	-0.695105
57167	0.690252	0.004680	10.004101	0.238311	0.014407	-0.255617	-0.296457	0.331387	-0.659375	0.714927	-0.021116	-0.015492	-0.698709
57168	0.869610	-0.181159	10.430438	0.131748	0.075511	-0.258086	-0.297724	0.323287	-0.661177	0.711202	-0.018124	-0.016502	-0.702560
57169	0.621071	-0.643791	10.366422	0.044488	0.081755	-0.265908	-0.296917	0.317875	-0.661702	0.707499	-0.016193	-0.016161	-0.706344
57170	0.480994	-0.612197	9.837472	-0.136034	0.053248	-0.264933	-0.297427	0.317855	-0.664281	0.703550	-0.017307	-0.013711	-0.710303
57171	0.415743	-0.578687	9.825331	-0.081926	-0.008794	-0.243340	-0.298873	0.318157	-0.662720	0.700055	-0.018482	-0.012839	-0.713735
57172	0.176892	-0.540831	9.778025	-0.050663	-0.058080	-0.218198	-0.301226	0.317251	-0.661539	0.696707	-0.019993	-0.013147	-0.716956
57173	-0.055964	-0.243285	9.686410	-0.089735	-0.067195	-0.183334	-0.305668	0.318107	-0.661890	0.694021	-0.022116	-0.012925	-0.719499
57174	0.131511	-0.109348	10.050096	0.037650	-0.052308	-0.134725	-0.307762	0.315859	-0.659550	0.691882	-0.022343	-0.014389	-0.721521
57175	0.309736	-0.057116	10.446156	0.096983	-0.066778	-0.099333	-0.311536	0.311322	-0.658746	0.690472	-0.021880	-0.016800	-0.722833
57176	0.214377	0.221369	10.329152	0.080891	-0.052146	-0.088378	-0.314256	0.307823	-0.660793	0.689083	-0.021518	-0.018868	-0.724117
57177	0.056953	0.343614	9.585277	0.052726	-0.043061	-0.110687	-0.314258	0.306889	-0.659760	0.687487	-0.021290	-0.020308	-0.725601
57178	0.090873	0.294464	9.263251	0.109749	-0.043027	-0.132540	-0.317249	0.303952	-0.659996	0.685477	-0.020384	-0.022688	-0.727455
57179	0.043334	0.149880	9.222374	-0.031044	-0.040465	-0.140635	-0.319717	0.300737	-0.660365	0.683399	-0.021225	-0.022869	-0.729378
57180	-0.014522	0.165513	9.606115	-0.103553	-0.023225	-0.144728	-0.321554	0.299434	-0.657768	0.681109	-0.022946	-0.021876	-0.731496
57181	0.119779	0.320314	9.770366	-0.046891	0.002486	-0.125104	-0.321558	0.299978	-0.657380	0.679259	-0.023355	-0.021217	-0.733220
57182	0.389750	0.330787	9.861847	0.042575	-0.004724	-0.136629	-0.323898	0.299178	-0.659041	0.677179	-0.022821	-0.022109	-0.735132
57183	0.486109	0.345393	9.855749	-0.034136	-0.037766	-0.164650	-0.324810	0.297309	-0.658001	0.674725	-0.023618	-0.022204	-0.737357
57184	0.673831	0.418468	10.009750	-0.085137	-0.015807	-0.140022	-0.325861	0.297734	-0.657217	0.672534	-0.024971	-0.021368	-0.739336
57185	0.778340	0.729891	9.559019	-0.032841	-0.035824	-0.148038	-0.328209	0.297084	-0.657328	0.670313	-0.025731	-0.021482	-0.741321
57186	0.986348	0.575559	9.333159	-0.017114	-0.106097	-0.133065	-0.330822	0.295910	-0.656274	0.668207	-0.027510	-0.022858	-0.743115
57187	0.805241	0.169419	10.271527	-0.031658	-0.030100	-0.031736	-0.333186	0.296231	-0.653801	0.667706	-0.028229	-0.022882	-0.743537
57188	1.124330	0.003126	10.704244	0.198984	0.127498	0.022731	-0.333168	0.293114	-0.655094	0.668127	-0.023720	-0.024265	-0.743273
57189	1.242942	0.378520	9.956892	0.241474	0.133312	0.104147	-0.328953	0.287371	-0.657972	0.669842	-0.018454	-0.026136	-0.741814
57190	1.557785	0.037012	9.105303	0.094313	0.038242	0.118354	-0.326057	0.285420	-0.660838	0.671566	-0.016720	-0.027119	-0.740259
57191	1.301484	-0.320307	8.886666	-0.038936	-0.044082	0.158424	-0.325410	0.287300	-0.661101	0.673868	-0.017937	-0.027235	-0.738131
57192	1.106879	-0.439224	9.401667	-0.070073	-0.082593	0.149089	-0.327134	0.290987	-0.658631	0.675809	-0.020219	-0.027398	-0.736290
57193	0.667480	-0.799976	9.692555	-0.137723	-0.071890	0.109965	-0.327413	0.294506	-0.657852	0.677327	-0.023195	-0.026438	-0.734841
57194	0.461600	-0.609026	9.369259	-0.300234	-0.079521	0.054690	-0.328761	0.303446	-0.656029	0.677484	-0.028504	-0.023202	-0.734619
57195	0.653924	-0.503400	9.190105	-0.285839	-0.068627	0.003068	-0.331434	0.313505	-0.651611	0.677324	-0.033393	-0.020045	-0.734654
57196	0.638591	-0.304929	9.548003	-0.211818	-0.066867	-0.045487	-0.333822	0.320570	-0.649522	0.675046	-0.037292	-0.017939	-0.736614
57197	0.691503	-0.254740	10.122894	-0.193929	-0.046831	-0.067584	-0.334108	0.324908	-0.647839	0.673886	-0.040581	-0.015872	-0.737549
57198	0.704987	-0.032111	10.493402	-0.125296	-0.034076	-0.104187	-0.335042	0.328573	-0.646667	0.671569	-0.042783	-0.014672	-0.739561
57199	0.866785	-0.099872	10.282727	-0.090023	-0.028591	-0.133537	-0.337785	0.328873	-0.646774	0.669508	-0.044372	-0.013954	-0.741347
57200	0.768306	-0.182382	10.131827	0.057231	-0.035801	-0.154928	-0.340799	0.327586	-0.643909	0.666920	-0.044132	-0.015542	-0.743659
57201	0.527382	-0.211527	10.191580	0.214504	0.021052	-0.132078	-0.340765	0.321223	-0.645979	0.665146	-0.040897	-0.018679	-0.745358
57202	0.585242	-0.206122	10.331418	0.180905	0.123441	-0.105643	-0.338640	0.314836	-0.648066	0.663580	-0.036648	-0.019953	-0.746941
57203	0.903603	-0.244647	10.137017	0.140747	0.165453	-0.123430	-0.336270	0.311558	-0.649378	0.661899	-0.032236	-0.020057	-0.748631
57204	1.039421	-0.433333	9.756377	0.042855	0.125149	-0.134919	-0.332575	0.306084	-0.652897	0.659801	-0.029778	-0.019264	-0.750603
57205	0.859545	-0.631098	9.718320	-0.084995	0.086644	-0.117046	-0.330998	0.303635	-0.653040	0.658024	-0.029560	-0.017021	-0.752224
57206	0.697864	-0.592569	9.822968	0.027040	0.044710	-0.110886	-0.329677	0.301851	-0.654602	0.656204	-0.028532	-0.017039	-0.753851
57207	0.852055	-0.573075	9.805477	0.069053	0.031990	-0.108802	-0.329418	0.301316	-0.653829	0.654613	-0.027135	-0.017820	-0.755266
57208	1.145747	-0.485967	9.780635	0.034159	0.020998	-0.121875	-0.329406	0.300221	-0.655379	0.652607	-0.026366	-0.018262	-0.757018
57209	1.260140	-0.222396	9.401337	0.014898	0.036487	-0.151533	-0.328481	0.296707	-0.654872	0.650331	-0.025635	-0.018212	-0.759000
57210	1.177138	-0.011531	9.201886	0.118104	0.053933	-0.165815	-0.330015	0.291034	-0.657187	0.647598	-0.023262	-0.019521	-0.761376
57211	1.093944	0.248126	9.199951	0.207681	0.068525	-0.213390	-0.327760	0.283707	-0.658629	0.644459	-0.019543	-0.022054	-0.764071
57212	1.131458	0.479837	9.397982	0.244638	0.073978	-0.239064	-0.328897	0.276947	-0.661207	0.640497	-0.015204	-0.025065	-0.767401
57213	1.189344	0.485743	9.684252	0.343216	0.086752	-0.284731	-0.326886	0.265571	-0.663036	0.636245	-0.009455	-0.029513	-0.770864
57214	1.125481	0.244059	10.102735	0.347112	0.097646	-0.297644	-0.325265	0.253126	-0.664347	0.631526	-0.003404	-0.033816	-0.774609
57215	0.891176	0.347484	10.231620	0.271867	0.115777	-0.307298	-0.324407	0.236225	-0.666686	0.626836	0.001882	-0.036811	-0.778279
57216	0.789480	0.433203	10.030240	0.228582	0.088163	-0.366545	-0.321743	0.226049	-0.669295	0.621026	0.006344	-0.039390	-0.782774
57217	0.173526	0.181839	10.049771	0.111360	0.051395	-0.361557	-0.320804	0.219693	-0.669564	0.615371	0.008660	-0.040659	-0.787141
57218	-0.119925	0.062591	10.525438	-0.069321	0.036649	-0.301549	-0.321183	0.216994	-0.670079	0.610534	0.008582	-0.039204	-0.790972
57219	0.283894	0.308435	10.422236	-0.087035	0.014794	-0.290525	-0.319093	0.216435	-0.669579	0.605951	0.007832	-0.037763	-0.794567
57220	0.515357	0.299066	10.361855	-0.069950	-0.001483	-0.244259	-0.322090	0.215115	-0.670073	0.601987	0.007098	-0.036771	-0.797627
57221	0.471632	0.355603	10.035787	-0.064405	-0.023275	-0.198053	-0.322216	0.215376	-0.671105	0.598813	0.005936	-0.036152	-0.800051
57222	0.235216	0.365102	9.433617	-0.044829	-0.001240	-0.170304	-0.321830	0.216588	-0.670849	0.596021	0.005455	-0.035569	-0.802162
57223	0.398555	0.472238	9.009374	-0.048596	0.024412	-0.166665	-0.322355	0.217269	-0.670844	0.593364	0.005224	-0.034628	-0.804172
57224	0.301580	0.571811	8.635405	0.066774	0.066571	-0.175379	-0.321038	0.215089	-0.671502	0.590475	0.007159	-0.035033	-0.806263
57225	0.282470	0.564595	9.350441	0.152385	0.095045	-0.134391	-0.317871	0.209901	-0.673984	0.588346	0.010428	-0.036496	-0.807718
57226	0.003634	0.411530	9.777762	0.122384	0.094141	-0.088405	-0.315764	0.206093	-0.674519	0.586828	0.013402	-0.037487	-0.808733
57227	-0.138645	0.426088	9.896658	0.134182	0.097902	-0.040368	-0.313521	0.203747	-0.677251	0.586207	0.016448	-0.038614	-0.809074
57228	-0.299919	0.377931	9.978491	0.088112	0.108938	0.018442	-0.311157	0.201016	-0.677787	0.586419	0.019177	-0.038910	-0.808845
57229	-0.324989	0.574617	9.820189	-0.025975	0.117080	0.029840	-0.307763	0.202321	-0.678460	0.586998	0.020625	-0.037204	-0.808470
57230	-0.055604	0.684110	9.320157	-0.045060	0.048514	-0.000595	-0.305023	0.205778	-0.680547	0.586912	0.020829	-0.036047	-0.808580
57231	-0.060248	0.645524	9.295568	-0.125763	0.011930	0.023050	-0.304382	0.210082	-0.681196	0.587340	0.019419	-0.033948	-0.808395
57232	-0.392624	0.606004	9.892010	-0.116336	0.002816	0.065547	-0.304276	0.213478	-0.678870	0.588293	0.018001	-0.032201	-0.807806
57233	-0.372003	0.850425	10.298896	-0.143715	-0.019096	0.094959	-0.304036	0.219141	-0.678999	0.589859	0.015860	-0.030180	-0.806786
57234	0.010716	0.976455	10.347443	-0.180748	-0.039114	0.124343	-0.303547	0.226971	-0.678095	0.591750	0.012970	-0.027905	-0.805534
57235	0.106504	1.116546	10.453518	-0.116361	-0.042596	0.161586	-0.305796	0.234286	-0.677815	0.594351	0.010749	-0.026637	-0.803693
57236	0.159611	1.089178	10.158381	-0.034198	-0.064397	0.167580	-0.305946	0.238880	-0.677424	0.596858	0.009168	-0.027029	-0.801839
57237	0.786584	1.038951	9.880282	0.065510	-0.091566	0.179232	-0.307794	0.242688	-0.676504	0.599662	0.008312	-0.029310	-0.799673
57238	0.994536	0.883552	9.342356	0.090026	-0.095151	0.170155	-0.309231	0.242035	-0.675976	0.602125	0.007718	-0.032060	-0.797721
57239	0.917259	0.901831	9.104253	0.104130	-0.058638	0.144328	-0.311203	0.245430	-0.675958	0.604366	0.007840	-0.034610	-0.795916
57240	0.378808	0.586657	9.414060	0.167637	-0.006665	0.111336	-0.311974	0.243808	-0.677116	0.605847	0.009628	-0.037519	-0.794638
57241	0.129693	0.267789	9.882540	0.152761	0.058193	0.135155	-0.310791	0.242173	-0.677384	0.608000	0.012199	-0.039414	-0.792864
57242	0.485296	0.497770	9.389803	-0.021105	0.067078	0.073359	-0.309623	0.245254	-0.678296	0.608964	0.012893	-0.038425	-0.792162
57243	0.077034	0.169967	9.448606	0.020288	0.018607	0.069951	-0.309365	0.248472	-0.680105	0.610077	0.013270	-0.038669	-0.791287
57244	-0.982785	0.016974	10.351119	-0.046714	-0.004557	0.062220	-0.308331	0.251429	-0.680112	0.610870	0.012528	-0.038144	-0.790712
57245	-0.992312	-0.001808	10.492390	-0.166560	-0.015893	-0.026968	-0.309157	0.258486	-0.677002	0.610466	0.010208	-0.035726	-0.791170
57246	-0.226331	0.113714	10.059486	-0.170468	-0.041490	-0.085062	-0.311658	0.264178	-0.677367	0.609016	0.007484	-0.033658	-0.792408
57247	0.279449	0.202836	9.796613	-0.253106	-0.067224	-0.143564	-0.313384	0.269878	-0.676059	0.606721	0.003380	-0.030442	-0.794325
57248	0.544376	0.248427	9.607694	-0.252932	-0.076368	-0.166611	-0.317338	0.276423	-0.673699	0.603955	-0.000847	-0.027478	-0.796544
57249	0.674948	0.164385	9.578928	-0.184505	-0.092745	-0.174536	-0.322327	0.281618	-0.672624	0.601111	-0.004534	-0.025672	-0.798740
57250	0.632943	0.378248	9.528728	-0.149706	-0.052488	-0.172588	-0.326000	0.284638	-0.671560	0.598226	-0.007130	-0.024065	-0.800934
57251	0.538346	0.498156	9.471916	0.027167	0.004301	-0.195784	-0.328355	0.284403	-0.670766	0.595091	-0.006730	-0.024510	-0.803256
57252	0.606059	0.460373	9.640046	0.086746	0.029953	-0.195519	-0.330566	0.280122	-0.669459	0.591872	-0.005168	-0.025711	-0.805605
57253	0.847918	0.297521	9.716831	0.104408	0.037307	-0.197270	-0.331450	0.274448	-0.671133	0.588717	-0.003336	-0.027031	-0.807880
57254	0.897478	0.024264	9.982306	0.125970	0.029928	-0.226670	-0.333905	0.269466	-0.672795	0.584978	-0.001296	-0.028867	-0.810534
57255	0.895636	-0.096037	9.980601	0.016945	0.040686	-0.261380	-0.334260	0.261361	-0.674088	0.580756	-0.000433	-0.028743	-0.813570
57256	0.343333	-0.052081	9.788833	-0.092422	0.078819	-0.287856	-0.335940	0.257193	-0.674464	0.576037	-0.000108	-0.026463	-0.816995
57257	0.088135	-0.101265	10.328250	-0.111395	0.075044	-0.296266	-0.335945	0.257738	-0.673947	0.571223	-0.000157	-0.023822	-0.820449
57258	0.401611	-0.109533	10.542294	-0.135183	0.058447	-0.355416	-0.336973	0.254770	-0.674973	0.565355	-0.000624	-0.021074	-0.824578
57259	0.632697	-0.052637	10.161186	-0.341715	-0.027645	-0.363701	-0.339070	0.255478	-0.674052	0.559313	-0.004961	-0.015794	-0.828791
57260	0.217000	0.157260	9.872203	-0.274280	-0.053043	-0.302432	-0.344052	0.259052	-0.673106	0.554199	-0.008864	-0.012007	-0.832250
57261	0.090631	0.373752	9.936470	-0.068700	-0.059918	-0.210953	-0.346397	0.258263	-0.673605	0.550656	-0.010733	-0.011608	-0.834583
57262	0.237209	-0.029689	10.066602	-0.023192	-0.039686	-0.183043	-0.349647	0.253312	-0.673064	0.547541	-0.011661	-0.011833	-0.836614
57263	0.209451	-0.280209	9.990818	-0.158939	-0.022431	-0.167133	-0.350813	0.251432	-0.673443	0.544697	-0.013894	-0.009490	-0.838464
57264	0.127404	-0.781549	9.766986	-0.126462	-0.032424	-0.155855	-0.354086	0.252287	-0.672642	0.542001	-0.015840	-0.007900	-0.840191
57265	-0.277678	0.767311	9.859340	-0.062904	-0.023172	-0.122415	-0.356156	0.247582	-0.673144	0.539920	-0.017023	-0.007150	-0.841514
57266	0.069182	0.799388	9.188517	-0.087077	-0.004517	-0.003493	-0.356160	0.249064	-0.673402	0.539779	-0.018093	-0.005868	-0.841592
57267	0.457488	0.246314	9.040360	0.107038	-0.017820	0.050159	-0.358370	0.247193	-0.674031	0.540660	-0.017358	-0.007893	-0.841025
57268	0.326122	0.506686	9.275624	0.137906	-0.018585	0.108438	-0.357311	0.242331	-0.673266	0.542442	-0.016251	-0.010510	-0.839870
57269	-0.032204	0.843771	9.562654	0.093417	-0.022200	0.170019	-0.358478	0.240318	-0.673516	0.545321	-0.015733	-0.012342	-0.837989
57270	0.022922	0.395885	9.412864	0.213977	-0.010981	0.213091	-0.358707	0.235034	-0.675842	0.548772	-0.013692	-0.016113	-0.835705
57271	0.389660	0.323848	9.240047	0.084303	0.007253	0.225346	-0.359354	0.233020	-0.675579	0.552557	-0.012787	-0.017468	-0.833194
57272	0.526968	0.353638	9.428977	-0.201280	0.021644	0.253412	-0.358333	0.237476	-0.674164	0.556464	-0.014796	-0.013941	-0.830623
57273	0.419041	0.269540	10.226120	-0.147047	0.023550	0.290590	-0.355104	0.246619	-0.673799	0.561242	-0.016189	-0.011253	-0.827417
57274	0.275240	0.117421	10.851547	0.066280	0.023856	0.347038	-0.355118	0.251469	-0.674571	0.566721	-0.015183	-0.012101	-0.823681
57275	1.182109	0.001781	10.277494	0.204657	0.013186	0.336728	-0.354064	0.251707	-0.676646	0.572315	-0.012809	-0.015344	-0.819790
57276	1.224344	0.223747	9.733712	0.231957	-0.021352	0.381216	-0.354051	0.249807	-0.677681	0.578372	-0.010675	-0.019428	-0.815472
57277	0.815067	0.617477	9.730614	0.246690	-0.026676	0.458787	-0.352076	0.246003	-0.678086	0.585863	-0.008543	-0.023831	-0.810015
57278	0.578621	1.173181	9.856220	0.228211	0.019127	0.522264	-0.351413	0.245440	-0.679641	0.594059	-0.005864	-0.027349	-0.803935
57279	0.230376	1.398028	9.678494	0.257140	0.085061	0.574891	-0.349055	0.245267	-0.680823	0.603327	-0.001837	-0.030616	-0.796904
57280	0.545307	1.066038	9.499148	0.346037	0.138343	0.623280	-0.344459	0.243024	-0.684090	0.612785	0.004095	-0.034577	-0.789483
57281	0.427408	0.512795	9.595907	0.227231	0.185713	0.626318	-0.338554	0.240226	-0.687367	0.622719	0.009299	-0.036165	-0.781554
57282	0.093046	0.368609	9.838004	0.014534	0.205317	0.546755	-0.332549	0.244853	-0.690255	0.630781	0.012227	-0.034083	-0.775116
57283	0.013955	0.272351	9.876723	-0.005369	0.186736	0.442398	-0.326810	0.248822	-0.691720	0.637734	0.014680	-0.031948	-0.769454
57284	0.095634	0.314312	9.436402	-0.036246	0.168264	0.361984	-0.320026	0.254924	-0.694613	0.642813	0.016515	-0.029503	-0.765276
57285	-0.131989	0.525295	9.355623	-0.023586	0.138868	0.306702	-0.314029	0.260506	-0.696467	0.647578	0.018091	-0.027634	-0.761283
57286	-0.113504	0.688419	9.206859	0.057070	0.095048	0.285024	-0.310632	0.262876	-0.698560	0.651150	0.020055	-0.027536	-0.758185
57287	-0.152088	0.693358	9.266578	0.000974	0.089518	0.294897	-0.308145	0.263909	-0.700387	0.655653	0.021213	-0.026670	-0.754293
57288	-0.224883	0.799582	9.416212	-0.100472	0.124079	0.279554	-0.303840	0.266417	-0.701196	0.658948	0.021552	-0.023816	-0.751503
57289	-0.118405	0.739328	10.026060	-0.181442	0.140364	0.260661	-0.299951	0.273932	-0.700965	0.662990	0.021113	-0.019512	-0.748076
57290	-0.112525	0.539163	10.584999	-0.159881	0.140283	0.236778	-0.297108	0.283070	-0.701629	0.664912	0.020930	-0.015550	-0.746466
57291	-1.086413	0.564161	11.425999	-0.112473	0.145398	0.151133	-0.291110	0.288245	-0.703613	0.667249	0.021554	-0.012131	-0.744424
57292	-0.178503	0.232301	10.940139	0.077822	0.068735	0.047985	-0.286536	0.289397	-0.704811	0.667511	0.023564	-0.012549	-0.744121
57293	0.313143	0.225428	10.051685	0.196644	0.015999	0.050544	-0.287552	0.283054	-0.705968	0.668165	0.026387	-0.015419	-0.743385
57294	-0.406265	0.440673	10.095998	-0.090937	0.050372	0.074836	-0.286362	0.280735	-0.707141	0.669062	0.025861	-0.013585	-0.742632
57295	-0.263043	0.218557	9.784569	-0.189242	0.064773	0.013425	-0.285987	0.286793	-0.708175	0.669367	0.024260	-0.010033	-0.742468
57296	0.028979	0.136187	9.447684	-0.032098	0.083152	-0.040239	-0.284033	0.288925	-0.708706	0.668563	0.025039	-0.008573	-0.743184
57297	-0.134798	0.107264	9.527364	0.024302	0.066646	-0.074080	-0.282072	0.289032	-0.709239	0.667457	0.026320	-0.008123	-0.744139
57298	-0.058181	0.228537	9.769818	0.061280	0.050189	-0.090486	-0.281654	0.285226	-0.711569	0.665862	0.027865	-0.008468	-0.745506
57299	-0.106823	0.327805	9.981991	0.061164	-0.015579	-0.068244	-0.281631	0.280760	-0.712863	0.664803	0.028394	-0.009670	-0.746416
57300	-0.054147	0.381408	9.445547	-0.199859	-0.058768	-0.067648	-0.284230	0.278218	-0.713618	0.663688	0.024838	-0.007579	-0.747559
57301	-0.098666	0.632603	9.760705	-0.769938	-0.058445	-0.046558	-0.287041	0.292849	-0.711006	0.663283	0.013676	0.003045	-0.748237
57302	0.062086	0.297082	10.045547	-0.850560	-0.080358	-0.002614	-0.288731	0.318693	-0.705814	0.663163	0.001161	0.014564	-0.748332
57303	-0.096209	0.133881	10.253015	-0.359655	-0.106281	0.032213	-0.291161	0.334145	-0.701654	0.663667	-0.005266	0.018379	-0.747784
57304	-0.261018	0.305626	9.917830	0.092829	-0.106519	0.103711	-0.294565	0.337415	-0.702400	0.665034	-0.005617	0.015447	-0.746632
57305	-0.342482	0.693959	9.552856	0.215846	-0.056790	0.190991	-0.296008	0.337441	-0.701355	0.667918	-0.003575	0.011312	-0.744140
57306	-0.682665	0.756269	9.680177	0.307302	0.038606	0.311265	-0.295965	0.330660	-0.704717	0.671978	0.001148	0.007133	-0.740536
57307	-0.123245	0.728479	9.670605	0.376926	0.101015	0.352152	-0.293428	0.320610	-0.708359	0.677134	0.007765	0.002705	-0.735814
57308	0.007973	0.507267	9.630322	0.340012	0.075482	0.383399	-0.288678	0.314035	-0.712791	0.682060	0.013469	-0.001490	-0.731170
57309	-0.714140	0.285471	9.915720	0.363420	0.024311	0.427875	-0.284980	0.307483	-0.716182	0.688174	0.018792	-0.006781	-0.725270
57310	-1.210968	0.337948	10.072645	0.278667	-0.003321	0.412699	-0.279978	0.301592	-0.719454	0.693565	0.022487	-0.011180	-0.719956
57311	-0.851623	0.299555	9.893030	-0.014900	0.003592	0.355846	-0.278933	0.302920	-0.720366	0.698673	0.022321	-0.011216	-0.715005
57312	-0.443786	0.200989	9.677019	-0.115757	-0.013060	0.290781	-0.278947	0.306697	-0.720493	0.702479	0.020419	-0.010028	-0.711341
57313	-0.449116	0.309303	9.695291	-0.138182	0.010569	0.248172	-0.277661	0.312483	-0.720759	0.706052	0.018655	-0.008134	-0.707868
57314	-0.497575	0.367489	9.854080	-0.102753	0.025106	0.205869	-0.275863	0.318685	-0.719221	0.708671	0.017498	-0.006554	-0.705292
57315	-0.343718	0.459291	9.876007	-0.144534	0.043288	0.177021	-0.274590	0.328781	-0.720260	0.711212	0.016127	-0.004073	-0.702780
57316	0.070224	0.604139	9.781085	-0.203134	0.019510	0.168465	-0.272786	0.336042	-0.720788	0.713356	0.013474	-0.001143	-0.700671
57317	0.329010	0.934054	9.723316	-0.228890	-0.024274	0.194238	-0.271636	0.340903	-0.719245	0.716124	0.009947	0.001514	-0.697900
57318	0.369511	1.053464	10.145437	-0.208348	-0.067984	0.257158	-0.271939	0.350631	-0.718334	0.719508	0.006000	0.003252	-0.694451
57319	0.400287	1.184415	10.430807	-0.149420	-0.142688	0.331395	-0.272764	0.358089	-0.715611	0.724116	0.001975	0.003016	-0.689669
57320	0.430042	0.993043	10.029936	-0.071321	-0.188087	0.402938	-0.275697	0.369623	-0.712482	0.729549	-0.001648	0.001116	-0.683926
57321	0.268600	0.449985	9.612747	0.122776	-0.164031	0.436210	-0.276237	0.373147	-0.711572	0.735489	-0.002004	-0.003204	-0.677527
57322	0.078450	-0.117790	9.723029	0.245977	-0.092762	0.394290	-0.276469	0.369208	-0.714414	0.740710	0.000312	-0.008030	-0.671777
57323	-0.082397	-0.746582	10.264800	0.288351	-0.019881	0.313195	-0.275137	0.364588	-0.716106	0.744883	0.004336	-0.012438	-0.667065
57324	-0.371433	-0.787016	10.568785	0.099218	0.087472	0.226229	-0.272103	0.361280	-0.719619	0.747781	0.006906	-0.012624	-0.663789
57325	-0.686421	-0.458729	10.368816	-0.220938	0.160056	0.164482	-0.268325	0.366080	-0.721197	0.750018	0.005753	-0.007490	-0.661350
57326	-0.453130	-0.363761	9.863443	-0.411556	0.145195	0.123865	-0.261319	0.378953	-0.721506	0.751571	0.001465	-0.000028	-0.659650
57327	-0.015548	-0.643410	9.441136	-0.239150	0.028551	0.148027	-0.258503	0.390956	-0.718939	0.753519	-0.001698	0.003413	-0.657415
57328	-0.136112	-0.636337	9.468915	-0.136746	-0.051756	0.158816	-0.257358	0.397164	-0.717654	0.755422	-0.004442	0.004292	-0.655209
57329	-0.189600	-0.537523	9.551414	-0.071633	-0.081030	0.125036	-0.255421	0.402545	-0.717150	0.757058	-0.006535	0.003900	-0.653304
57330	-0.117638	-0.460305	9.577173	0.094414	-0.073695	0.059416	-0.258945	0.403382	-0.718284	0.757612	-0.006078	0.001416	-0.652676
57331	0.050800	-0.397706	9.493209	0.006653	-0.053838	-0.013963	-0.260629	0.400964	-0.719176	0.757432	-0.006650	0.000405	-0.652880
57332	0.123095	-0.398061	9.347455	-0.182030	0.002510	-0.065761	-0.262347	0.403566	-0.717224	0.756208	-0.009388	0.002671	-0.654258
57333	-0.031749	-0.267410	9.652692	-0.197349	0.032493	-0.112045	-0.263290	0.409258	-0.715793	0.754697	-0.011933	0.005623	-0.655941
57334	-0.151558	-0.405932	10.019291	-0.039283	0.090097	-0.151020	-0.262111	0.408971	-0.716190	0.752343	-0.011372	0.007323	-0.658632
57335	-0.016314	-0.458705	9.986208	-0.025083	0.104710	-0.169421	-0.262110	0.410308	-0.717481	0.750086	-0.010376	0.009100	-0.661196
57336	0.447013	-0.569443	9.696131	-0.056616	0.093807	-0.164922	-0.260018	0.411888	-0.719047	0.747566	-0.010025	0.011082	-0.664020
57337	0.818191	-0.559570	9.553309	-0.112707	0.068244	-0.155922	-0.258559	0.409552	-0.721643	0.745452	-0.010871	0.013446	-0.666335
57338	0.740162	-0.345846	10.186881	-0.217823	0.058986	-0.136158	-0.259105	0.414559	-0.720861	0.743165	-0.013375	0.017062	-0.668756
57339	0.179311	-0.524953	10.198339	-0.246938	0.049802	-0.107694	-0.257692	0.420484	-0.720482	0.741633	-0.016479	0.020925	-0.670277
57340	0.500029	-0.538264	10.340367	-0.114817	0.057330	-0.093182	-0.258108	0.425091	-0.719056	0.740072	-0.017461	0.023145	-0.671903
57341	0.089578	-0.414716	10.124635	-0.155597	0.039053	-0.058310	-0.257335	0.430193	-0.720739	0.739214	-0.019346	0.025618	-0.672706
57342	-0.327044	-0.007378	9.884020	0.025709	-0.010019	-0.011204	-0.258126	0.431422	-0.720216	0.738875	-0.019117	0.024981	-0.673107
57343	-0.612566	0.218409	9.944531	0.499364	-0.066027	0.061399	-0.259253	0.422365	-0.723052	0.739891	-0.012625	0.017130	-0.672390
57344	-0.674811	0.137376	10.204457	0.639168	-0.096868	0.104606	-0.263067	0.403449	-0.729747	0.741215	-0.004448	0.006984	-0.671217
57345	-0.611591	0.021920	10.174623	0.448310	-0.113486	0.116594	-0.265341	0.388856	-0.734257	0.742802	0.000708	-0.000859	-0.669510
57346	-0.462081	-0.008365	9.673912	0.308108	-0.117236	0.116826	-0.267642	0.379140	-0.736955	0.744180	0.003695	-0.006873	-0.667933
57347	-0.341940	0.047346	9.010906	0.052131	-0.108280	0.127523	-0.272195	0.375806	-0.738083	0.745858	0.003044	-0.009317	-0.666033
57348	-0.342609	0.176231	8.710258	-0.139300	-0.093736	0.168981	-0.272985	0.378239	-0.738592	0.747804	-0.000334	-0.009015	-0.663858
57349	-0.342673	0.198606	8.921806	-0.061237	-0.064227	0.245005	-0.272497	0.383926	-0.736010	0.751034	-0.002083	-0.009265	-0.660196
57350	-0.072394	0.152003	9.206921	-0.011080	-0.025582	0.319040	-0.272659	0.390418	-0.734714	0.754793	-0.002668	-0.009633	-0.655887
57351	-0.134921	0.144256	9.791924	-0.083039	0.045654	0.349935	-0.269151	0.395774	-0.734998	0.759367	-0.003312	-0.007931	-0.650606
57352	-0.308247	0.119707	10.452470	-0.121448	0.080290	0.358902	-0.265252	0.401796	-0.735672	0.763717	-0.004184	-0.005250	-0.645517
57353	0.201625	-0.134194	10.482472	-0.117423	0.034601	0.333184	-0.259661	0.406338	-0.733907	0.767993	-0.005480	-0.003265	-0.640427
57354	0.772792	-0.115319	10.041595	-0.278487	-0.012994	0.328777	-0.256183	0.417512	-0.732638	0.771902	-0.009956	-0.000003	-0.635663
57355	0.791260	0.052723	9.924104	-0.439789	-0.051500	0.344625	-0.253652	0.435994	-0.730324	0.776149	-0.017349	0.004731	-0.630293
57356	0.160665	-0.149582	10.227432	-0.512433	-0.037042	0.357137	-0.251403	0.454922	-0.724134	0.780116	-0.025740	0.010606	-0.625015
57357	0.124100	-0.047227	10.631792	-0.351930	0.018771	0.326474	-0.248212	0.470436	-0.720923	0.783982	-0.030861	0.015325	-0.619827
57358	0.537593	-0.305625	10.809656	0.048331	0.032734	0.238063	-0.243940	0.477027	-0.718242	0.786797	-0.029628	0.015248	-0.616311
57359	0.538826	-0.607309	9.826077	0.227248	-0.018309	0.189238	-0.242347	0.475351	-0.722130	0.789261	-0.026169	0.012101	-0.613380
57360	0.283301	-0.644317	9.002241	0.017337	-0.035086	0.142058	-0.241163	0.475055	-0.723431	0.790874	-0.026295	0.011269	-0.611310
57361	-0.224294	-0.358856	9.054316	-0.086189	-0.059016	0.148919	-0.241187	0.478852	-0.721621	0.792662	-0.028292	0.011304	-0.608899
57362	-0.343980	-0.531750	9.218801	0.078753	-0.051621	0.123904	-0.240918	0.478164	-0.722657	0.793996	-0.027646	0.009461	-0.607221
57363	-0.318743	-0.759352	9.482288	0.203508	-0.024156	0.096816	-0.241408	0.474087	-0.726013	0.795285	-0.024616	0.006527	-0.605700
57364	-0.366877	-0.763185	9.796236	0.247853	0.006805	0.045305	-0.240460	0.466777	-0.727316	0.795697	-0.020589	0.003518	-0.605335
57365	-0.348266	-0.623883	9.716750	0.267357	0.014055	0.008472	-0.239370	0.460516	-0.731461	0.795900	-0.016077	0.000411	-0.605215
57366	-0.330477	-0.353322	8.623733	0.214596	0.019485	-0.024105	-0.239332	0.452939	-0.733531	0.795458	-0.012431	-0.002025	-0.605878
57367	-0.239981	-0.070117	9.778336	0.151821	0.024840	-0.021686	-0.239678	0.445755	-0.737149	0.795232	-0.009609	-0.003548	-0.606219
57368	0.667533	-0.286271	10.062219	0.218888	0.028622	-0.043460	-0.240034	0.438991	-0.739215	0.794536	-0.005785	-0.005899	-0.607161
57369	1.050429	-0.698448	10.314453	0.298076	0.008629	-0.044842	-0.239724	0.430318	-0.742580	0.794011	-0.000896	-0.009493	-0.607828
57370	-0.021322	-0.383630	10.836952	0.117613	0.057588	-0.047740	-0.240988	0.422481	-0.745028	0.793137	0.001671	-0.010155	-0.608957
57371	0.437498	-0.572304	10.272096	-0.051950	0.083013	-0.081829	-0.238632	0.421774	-0.745564	0.792154	0.001884	-0.008300	-0.610261
57372	1.160878	-0.635843	9.562639	-0.026540	0.106908	-0.102001	-0.238490	0.420946	-0.747244	0.790646	0.002776	-0.006425	-0.612234
57373	1.253568	-0.351476	9.649106	-0.134052	0.097596	-0.128383	-0.236148	0.423619	-0.747262	0.789086	0.001789	-0.003381	-0.614271
57374	0.897934	-0.077195	9.860868	-0.135832	0.071927	-0.133920	-0.235644	0.428204	-0.747006	0.787112	0.000531	-0.000718	-0.616809
57375	0.495337	0.421441	9.576056	-0.230930	0.079137	-0.121528	-0.234365	0.435207	-0.746883	0.785604	-0.002234	0.003188	-0.618717
57376	-0.021122	0.566954	10.216582	-0.122459	0.077350	-0.104399	-0.235173	0.439550	-0.745325	0.783911	-0.003211	0.005770	-0.620838
57377	-0.667675	0.671854	10.312836	0.025240	0.028110	-0.084225	-0.234519	0.439139	-0.745201	0.782863	-0.002531	0.005705	-0.622163
57378	-0.413385	0.921419	9.977853	0.025137	-0.019140	-0.002013	-0.234503	0.436830	-0.746752	0.782528	-0.002381	0.004948	-0.622591
57379	-0.196958	1.032283	9.909416	0.109845	-0.064429	0.107391	-0.236587	0.436038	-0.747253	0.783873	-0.001446	0.002379	-0.620915
57380	-0.491275	1.067022	9.686320	0.201126	-0.080447	0.249070	-0.237349	0.432253	-0.748798	0.786749	0.000711	-0.001519	-0.617271
57381	-1.028025	1.387463	9.431364	0.026089	-0.102260	0.393078	-0.237613	0.431994	-0.748021	0.791571	-0.000051	-0.003639	-0.611066
57382	-1.019570	1.114410	9.077157	0.123181	-0.127463	0.495145	-0.236699	0.433190	-0.748803	0.797463	0.000298	-0.007307	-0.603324
57383	-0.870059	0.600268	9.196162	0.446960	-0.132473	0.541121	-0.235358	0.428018	-0.751787	0.803884	0.005937	-0.014963	-0.594569
57384	-0.569631	0.296348	9.494752	0.495953	-0.093941	0.570865	-0.232432	0.416093	-0.753495	0.810414	0.012615	-0.022583	-0.585286
57385	-0.264443	0.007004	9.831998	0.510288	-0.071985	0.567234	-0.230797	0.406566	-0.759842	0.816786	0.019990	-0.029977	-0.575815
57386	-0.713783	0.229322	10.380611	0.249632	-0.009374	0.541787	-0.227883	0.399489	-0.762581	0.822783	0.023629	-0.033368	-0.566883
57387	-0.150173	0.325902	10.154387	-0.100036	-0.012533	0.487436	-0.223167	0.399410	-0.765202	0.828295	0.021728	-0.032741	-0.558913
57388	0.110470	0.258455	9.978246	-0.323026	-0.040191	0.468830	-0.220746	0.411423	-0.762116	0.833526	0.015619	-0.030145	-0.551437
57389	0.283967	0.273127	9.946465	-0.341148	-0.043904	0.442909	-0.217164	0.425863	-0.758004	0.838430	0.009372	-0.027317	-0.544243
57390	1.026266	0.302283	9.598543	-0.169835	-0.025261	0.460392	-0.211765	0.443921	-0.754294	0.843332	0.005999	-0.026124	-0.536724
57391	1.250769	0.763568	9.986369	-0.151092	-0.010500	0.501976	-0.207095	0.451167	-0.753165	0.848681	0.003228	-0.024857	-0.528310
57392	0.752500	1.105969	9.799291	-0.103123	0.000651	0.575076	-0.202682	0.457467	-0.752423	0.854614	0.001203	-0.023937	-0.518711
57393	0.294943	1.019728	10.173073	-0.051805	0.019003	0.619588	-0.195535	0.464156	-0.750152	0.860980	0.000401	-0.023234	-0.508107
57394	0.214268	0.734655	9.873074	-0.089141	0.067322	0.586115	-0.187842	0.469991	-0.751760	0.866842	-0.000713	-0.021316	-0.498127
57395	0.803251	0.569531	9.787440	-0.061673	0.092057	0.562252	-0.178220	0.479078	-0.749896	0.872420	-0.000911	-0.019261	-0.488376
57396	0.979343	0.043529	9.940133	0.136015	0.022747	0.533859	-0.169592	0.480305	-0.752418	0.877533	0.001492	-0.020326	-0.479083
57397	0.579720	-0.072599	9.982782	0.040107	-0.016796	0.503891	-0.164230	0.481170	-0.754398	0.882303	0.001984	-0.021207	-0.470200
57398	-0.166346	0.171397	10.008046	-0.065559	-0.050942	0.460915	-0.159289	0.484641	-0.752628	0.886519	0.000168	-0.021651	-0.462186
57399	-0.468603	0.342166	9.467533	0.016771	-0.082017	0.426296	-0.157468	0.487584	-0.753158	0.890385	-0.000294	-0.023414	-0.454605
57400	-0.155465	0.385153	9.192613	0.040374	-0.014331	0.411558	-0.155107	0.488074	-0.755502	0.894031	0.000120	-0.024177	-0.447351
57401	-0.397293	0.553828	9.411157	0.105282	0.058736	0.384067	-0.149623	0.489086	-0.756062	0.897462	0.002566	-0.024192	-0.440421
57402	0.152327	0.575483	9.795852	0.181252	0.120869	0.325306	-0.142159	0.486690	-0.757931	0.900299	0.006747	-0.023779	-0.434569
57403	1.404146	-0.066401	9.908950	0.517870	0.117760	0.331708	-0.135168	0.476966	-0.764449	0.903089	0.017131	-0.026350	-0.428302
57404	0.946727	-0.165763	10.666612	0.218608	0.106394	0.351415	-0.126742	0.465357	-0.768914	0.905990	0.021827	-0.026566	-0.421901
57405	0.151229	-0.166681	10.860807	-0.223835	0.087381	0.303026	-0.121382	0.465018	-0.769732	0.908656	0.018477	-0.023378	-0.416480
57406	0.249952	-0.179135	9.975811	-0.193477	0.028786	0.218379	-0.116987	0.474971	-0.768083	0.910479	0.015122	-0.021469	-0.412721
57407	0.440000	-0.123365	9.289454	-0.194824	0.045136	0.148220	-0.114291	0.482266	-0.764226	0.911765	0.011967	-0.019233	-0.410088
57408	0.931207	-0.017989	8.863446	-0.193026	0.054326	0.126084	-0.113407	0.489148	-0.763197	0.912753	0.008867	-0.016834	-0.408068
57409	1.136746	0.362860	8.957119	-0.110917	0.080030	0.124603	-0.109388	0.496395	-0.762709	0.913807	0.007493	-0.014682	-0.405813
57410	1.019803	0.638181	9.334350	0.030604	0.091174	0.149275	-0.106004	0.499328	-0.762477	0.914920	0.008773	-0.013432	-0.403316
57411	0.615064	0.605601	9.891808	0.012968	0.076515	0.182412	-0.100771	0.498449	-0.763552	0.916399	0.009616	-0.012397	-0.399958
57412	-0.048166	1.171882	9.840751	-0.134902	0.063584	0.225006	-0.096601	0.500431	-0.763068	0.918152	0.007624	-0.010339	-0.396019
57413	0.077132	1.218201	10.649100	0.190678	0.000030	0.267354	-0.093592	0.501459	-0.764900	0.920217	0.011173	-0.012118	-0.391061
57414	0.058951	0.982185	10.588012	0.351735	-0.039968	0.283932	-0.093140	0.491691	-0.769558	0.922257	0.017293	-0.015811	-0.385866
57415	-0.332408	1.123090	9.808609	-0.006037	-0.022025	0.304229	-0.091678	0.488411	-0.772155	0.924576	0.017070	-0.016494	-0.380257
57416	-0.548660	0.957900	9.468220	0.179105	-0.008946	0.340220	-0.087365	0.489429	-0.773480	0.927030	0.020232	-0.018281	-0.373995
57417	-0.383478	0.690994	9.413210	0.308185	0.016960	0.399919	-0.083133	0.480706	-0.777393	0.929845	0.026125	-0.020620	-0.366443
57418	0.196255	0.454635	9.607336	-0.012357	0.048770	0.440731	-0.078925	0.477524	-0.780528	0.933024	0.026102	-0.019996	-0.358308
57419	-0.132934	0.233231	9.778788	-0.037176	-0.003280	0.494210	-0.072154	0.481641	-0.779547	0.936529	0.025365	-0.020226	-0.349087
57420	-0.990560	0.637370	10.266131	-0.100613	-0.018052	0.523385	-0.066144	0.482642	-0.780628	0.940130	0.023176	-0.020269	-0.339423
57421	-0.827112	0.733445	10.124981	-0.133897	-0.025378	0.517694	-0.060426	0.488798	-0.779379	0.943633	0.020496	-0.020197	-0.329740
57422	-0.207664	0.743204	9.804445	-0.008028	-0.043367	0.533153	-0.054821	0.491569	-0.779294	0.947042	0.019879	-0.021321	-0.319782
57423	0.031130	0.714750	9.787072	-0.113366	-0.074422	0.571440	-0.050924	0.495052	-0.777515	0.950637	0.017252	-0.022341	-0.309020
57424	0.199230	0.854831	9.848215	-0.148380	-0.086324	0.569434	-0.047302	0.501509	-0.775474	0.954068	0.013683	-0.023400	-0.298361
57425	0.734715	0.777839	9.535281	-0.148056	-0.107324	0.538118	-0.042481	0.504693	-0.775511	0.957200	0.010222	-0.024836	-0.288178
57426	1.125018	0.810932	9.136122	-0.283310	-0.110952	0.572527	-0.037950	0.512224	-0.772961	0.960395	0.003918	-0.025580	-0.277437
57427	0.927715	0.739003	9.322903	-0.264237	-0.098114	0.598438	-0.035777	0.522071	-0.770907	0.963597	-0.001740	-0.026211	-0.266065
57428	0.673979	0.389810	10.071760	-0.127663	-0.043137	0.634113	-0.027446	0.527525	-0.769421	0.966839	-0.004715	-0.026475	-0.253965
57429	-0.056650	-0.041344	11.050257	0.017976	0.066519	0.638354	-0.017790	0.529043	-0.768723	0.970035	-0.004095	-0.025377	-0.241602
57430	-0.258456	-0.191141	10.981462	-0.084110	0.139169	0.509443	-0.006553	0.528641	-0.769329	0.972485	-0.005262	-0.022363	-0.231831
57431	0.588086	-0.815475	10.130868	0.041167	0.130125	0.424335	0.002582	0.530029	-0.768627	0.974474	-0.003815	-0.020118	-0.223565
57432	-0.095891	-0.956303	10.151315	0.009787	0.109855	0.414036	0.013444	0.526384	-0.770136	0.976312	-0.003247	-0.018122	-0.215582
57433	-0.192860	-0.859235	9.748506	-0.255133	0.087522	0.363812	0.020736	0.529828	-0.768384	0.977855	-0.007815	-0.015397	-0.208568
57434	-0.203164	-0.735461	9.366083	-0.175348	0.043694	0.334749	0.025906	0.537915	-0.763514	0.979182	-0.011109	-0.013890	-0.202202
57435	0.071564	-0.726186	9.104733	-0.057896	0.003623	0.316961	0.032039	0.539465	-0.763562	0.980432	-0.012191	-0.013600	-0.196007
57436	0.491604	-0.850741	9.020493	0.014376	-0.042020	0.281428	0.035563	0.538627	-0.762428	0.981473	-0.012094	-0.014541	-0.190666
57437	0.713537	-0.868489	9.329565	0.039468	-0.091431	0.243799	0.036229	0.536719	-0.763597	0.982371	-0.011674	-0.016527	-0.185842
57438	1.127561	-0.719461	9.753187	0.136312	-0.109680	0.201868	0.035722	0.534553	-0.764885	0.983038	-0.009417	-0.019270	-0.182144
57439	1.010854	-0.494713	10.115308	0.138491	-0.122620	0.159427	0.034972	0.530207	-0.768498	0.983583	-0.007186	-0.022290	-0.178928
57440	0.792071	-0.115420	10.000966	-0.003356	-0.104581	0.132814	0.031205	0.526459	-0.769761	0.983938	-0.007633	-0.024445	-0.176662
57441	0.756989	0.152891	9.687551	-0.003903	-0.071597	0.156744	0.028974	0.528648	-0.769226	0.984447	-0.008019	-0.025967	-0.173565
57442	0.824297	0.191349	9.638309	0.139167	-0.062174	0.201755	0.030155	0.527017	-0.769107	0.985059	-0.005548	-0.027770	-0.169873
57443	0.718768	0.086046	9.861485	0.203373	0.000170	0.264739	0.032289	0.519939	-0.772744	0.985955	-0.001655	-0.028591	-0.164537
57444	0.367947	-0.149902	10.013328	0.141697	0.014798	0.318850	0.034681	0.513002	-0.775608	0.986937	0.001059	-0.028885	-0.158490
57445	0.528365	-0.423609	10.082998	0.036664	0.033019	0.335844	0.039533	0.509292	-0.776811	0.987994	0.001702	-0.028508	-0.151832
57446	0.249150	-0.505203	10.304885	-0.010652	0.032947	0.350361	0.043317	0.509259	-0.775937	0.988993	0.001446	-0.027966	-0.145286
57447	0.457313	-0.672344	10.554124	0.015830	0.051254	0.346789	0.049069	0.508381	-0.776242	0.990002	0.001676	-0.027139	-0.138408
57448	0.634959	-0.518350	10.457125	-0.073097	0.063865	0.298329	0.055069	0.508598	-0.774869	0.990800	0.000301	-0.025811	-0.132852
57449	0.390877	-0.883018	10.896205	-0.110651	0.059021	0.235393	0.059489	0.510732	-0.772320	0.991440	-0.001948	-0.024472	-0.128237
57450	0.323001	-0.837829	10.080073	-0.213921	0.048591	0.111223	0.061553	0.515850	-0.771042	0.991701	-0.006057	-0.023082	-0.126335
57451	0.836180	-0.311460	8.930455	-0.472177	0.035524	0.049032	0.064217	0.528031	-0.764341	0.991735	-0.015482	-0.021303	-0.125573
57452	0.674356	0.260679	8.893762	-0.456110	0.031931	0.071235	0.065041	0.544006	-0.758270	0.991709	-0.024416	-0.019623	-0.124625
57453	0.342458	0.617089	9.188510	-0.068652	-0.006951	0.095373	0.066558	0.550649	-0.753370	0.991905	-0.025891	-0.019678	-0.122750
57454	0.552316	0.604169	9.509540	0.169335	-0.000224	0.120568	0.067623	0.547116	-0.754672	0.992222	-0.022521	-0.020152	-0.120760
57455	0.880646	0.498454	9.359897	0.080137	0.010689	0.114582	0.067371	0.545493	-0.755317	0.992533	-0.020931	-0.020237	-0.118454
57456	0.891308	0.271365	9.078366	-0.038854	0.069042	0.103752	0.069733	0.544107	-0.756369	0.992739	-0.021520	-0.018849	-0.116840
57457	0.693804	0.248040	9.407450	-0.086118	0.105511	0.109906	0.074832	0.542165	-0.755894	0.992991	-0.022958	-0.016686	-0.114733
57458	0.060966	0.527533	9.897543	-0.081157	0.110937	0.133874	0.077951	0.543901	-0.754239	0.993258	-0.024294	-0.014355	-0.112441
57459	-0.169951	0.426649	10.078803	-0.058745	0.131127	0.176403	0.084721	0.546548	-0.751838	0.993655	-0.025074	-0.011689	-0.109015
57460	-0.154111	0.143388	10.252607	0.047877	0.151430	0.213840	0.090727	0.546888	-0.751498	0.994142	-0.023774	-0.008798	-0.105065
57461	-0.446528	-0.202681	10.530672	0.163202	0.155266	0.262410	0.098854	0.540713	-0.752729	0.994778	-0.020067	-0.006053	-0.099889
57462	-0.398826	-0.091706	10.592683	0.142481	0.146028	0.230937	0.106868	0.531021	-0.754864	0.995280	-0.016897	-0.003463	-0.095503
57463	0.654004	-0.496650	9.756693	-0.052836	0.072748	0.167375	0.110143	0.526947	-0.753729	0.995583	-0.017639	-0.001982	-0.092197
57464	-0.098255	-0.458427	10.115067	-0.142590	-0.005929	0.227918	0.114175	0.528811	-0.751694	0.995925	-0.020426	-0.001878	-0.087823
57465	-1.062605	-0.430158	10.500129	0.026328	-0.013214	0.232433	0.117583	0.525803	-0.751852	0.996336	-0.019754	-0.002177	-0.083184
57466	-0.329367	-0.528929	10.035110	0.164380	-0.021317	0.166735	0.120109	0.518455	-0.755105	0.996655	-0.016449	-0.002931	-0.079998
57467	1.097760	-0.544676	9.524922	0.030889	0.001508	0.118095	0.120652	0.513452	-0.755499	0.996853	-0.015680	-0.003016	-0.077641
57468	1.140033	-0.829461	9.238077	-0.023840	0.005032	0.080916	0.121444	0.510213	-0.754732	0.996958	-0.016079	-0.002975	-0.076208
57469	0.454775	-0.711419	8.978896	-0.083300	-0.018945	0.052935	0.120928	0.509134	-0.755245	0.997010	-0.017663	-0.003358	-0.075150
57470	-0.098039	-0.559180	8.793443	-0.132585	-0.008087	0.056334	0.122222	0.509411	-0.753059	0.997025	-0.020249	-0.003418	-0.074295
57471	-0.349560	-0.391470	8.735838	0.019190	-0.006938	0.095845	0.123270	0.508858	-0.753197	0.997174	-0.019786	-0.003674	-0.072378
57472	-0.154549	-0.832635	9.062724	0.241918	0.010660	0.093280	0.126044	0.503005	-0.755159	0.997363	-0.014880	-0.003892	-0.070924
57473	0.275346	-0.979374	9.520753	0.336930	0.040895	0.071583	0.125847	0.492300	-0.759813	0.997544	-0.008056	-0.003656	-0.069479
57474	0.310220	-1.193950	10.070159	0.297423	0.030652	0.028951	0.130365	0.478570	-0.764892	0.997578	-0.002008	-0.003576	-0.069433
57475	0.026230	-1.279922	10.421560	0.097007	-0.010033	-0.043998	0.129640	0.468014	-0.768767	0.997517	-0.000123	-0.004037	-0.070303
57476	0.059292	-1.135598	10.395088	-0.120334	-0.014097	-0.115238	0.128325	0.469520	-0.768109	0.997309	-0.002462	-0.004272	-0.073146
57477	0.134641	-0.770966	10.043247	-0.254060	-0.023472	-0.167593	0.127755	0.478997	-0.765646	0.997029	-0.007657	-0.004499	-0.076507
57478	-0.203431	-0.656649	9.900072	-0.203776	0.005867	-0.137868	0.126396	0.489027	-0.762660	0.996740	-0.011626	-0.004210	-0.079729
57479	-0.382394	-0.531491	10.020177	-0.056994	0.037116	-0.118730	0.126248	0.493081	-0.762270	0.996535	-0.012821	-0.003503	-0.082107
57480	0.295516	-0.654351	9.578308	-0.054733	0.049902	-0.174074	0.126742	0.498490	-0.760592	0.996199	-0.013745	-0.002582	-0.085980
57481	0.770496	-0.673033	9.467259	-0.150789	0.062613	-0.196709	0.126705	0.504723	-0.758005	0.995807	-0.016786	-0.001258	-0.089921
57482	0.674522	-0.740667	10.147126	0.017562	0.042629	-0.194911	0.126691	0.508235	-0.757745	0.995429	-0.016282	-0.000626	-0.094106
57483	-0.283659	-0.996188	10.557069	0.265504	0.064641	-0.202025	0.125680	0.503624	-0.761098	0.995111	-0.011057	-0.000042	-0.098142
57484	-0.397491	-0.380991	10.420611	-0.010442	0.109976	-0.227521	0.126472	0.500652	-0.760589	0.994629	-0.010977	0.001994	-0.102900
57485	0.190833	0.098307	10.235991	-0.301513	0.095199	-0.205898	0.126673	0.512288	-0.757227	0.994105	-0.016951	0.004330	-0.107002
57486	-0.104996	-0.054407	10.072663	-0.168818	-0.014237	-0.156145	0.127399	0.522841	-0.753611	0.993681	-0.020280	0.004234	-0.110317
57487	-0.457588	0.066696	9.811829	-0.144751	-0.113765	-0.118970	0.123576	0.527775	-0.750349	0.993357	-0.023537	0.002125	-0.112620
57488	-0.449087	0.299367	9.603937	-0.164603	-0.176706	-0.070992	0.118584	0.533780	-0.749144	0.993082	-0.027139	-0.001167	-0.114241
57489	-0.332526	0.116423	9.506443	-0.019704	-0.198329	-0.018528	0.112689	0.537899	-0.748707	0.993015	-0.028033	-0.005165	-0.114497
57490	-0.505712	0.039469	9.616567	0.105403	-0.157994	-0.010578	0.106564	0.536333	-0.750209	0.992960	-0.026236	-0.008662	-0.115179
57491	-0.628808	0.073100	9.673498	0.180244	-0.116024	-0.061953	0.102417	0.532833	-0.754053	0.992883	-0.022905	-0.011459	-0.116311
57492	-0.222076	0.213113	9.576041	0.134212	-0.116116	-0.105551	0.097614	0.526532	-0.755309	0.992581	-0.020427	-0.014238	-0.119009
57493	0.134870	0.180176	9.586112	0.169855	-0.094019	-0.076780	0.094246	0.522229	-0.757609	0.992433	-0.017198	-0.016570	-0.120441
57494	-0.130564	0.248180	9.927844	0.154006	-0.032847	-0.069589	0.092446	0.516834	-0.759405	0.992216	-0.014140	-0.017735	-0.122445
57495	0.227812	-0.082737	10.036965	0.128227	-0.000914	-0.095582	0.089088	0.510369	-0.761965	0.992014	-0.011474	-0.018107	-0.124293
57496	0.635576	-0.153861	10.106984	0.098480	0.021060	-0.088365	0.088841	0.507395	-0.762739	0.991748	-0.009378	-0.018077	-0.126577
57497	0.969686	0.048469	9.983319	-0.027883	0.037479	-0.070568	0.089109	0.505504	-0.762613	0.991576	-0.009719	-0.017326	-0.127992
57498	0.897475	0.018959	9.838208	0.000810	0.066784	-0.059393	0.090671	0.505229	-0.761334	0.991355	-0.009455	-0.016136	-0.129864
57499	0.425696	-0.130859	9.920518	0.135341	0.092520	-0.029231	0.093030	0.502240	-0.760708	0.991329	-0.006429	-0.014736	-0.130415
57500	0.363019	-0.125722	10.052027	0.162233	0.099913	-0.001423	0.095161	0.494368	-0.762925	0.991271	-0.002894	-0.013304	-0.131138
57501	0.432248	0.013552	9.934607	-0.023518	0.088786	0.006880	0.098954	0.492306	-0.762439	0.991309	-0.003038	-0.011569	-0.131013
57502	0.362069	0.047660	9.396743	-0.097477	0.081479	0.028668	0.101165	0.492835	-0.761036	0.991293	-0.004704	-0.009821	-0.131226
57503	0.381289	0.054325	9.224188	-0.050122	0.079906	0.102744	0.105071	0.492950	-0.758613	0.991569	-0.005414	-0.008197	-0.129205
57504	0.383868	-0.457830	10.009158	0.083854	0.054541	0.159774	0.109123	0.490487	-0.757484	0.991818	-0.003578	-0.007438	-0.127391
57505	0.059231	-1.126278	10.306404	0.235187	0.008859	0.132018	0.111635	0.484105	-0.758669	0.992157	0.001126	-0.007952	-0.124736
57506	0.127355	-1.271588	9.985750	0.106254	-0.053544	0.074255	0.114802	0.477710	-0.760377	0.992207	0.003148	-0.009412	-0.124205
57507	-0.004868	-0.864932	9.380520	-0.182889	-0.073061	0.058037	0.113766	0.475159	-0.760240	0.992340	-0.000723	-0.010496	-0.123091
57508	-0.433415	-0.473548	9.406013	-0.263761	-0.097854	0.069628	0.111377	0.482226	-0.757893	0.992398	-0.006152	-0.011911	-0.122334
57509	-0.620157	-0.230318	9.585311	-0.024282	-0.099387	0.097585	0.111749	0.485476	-0.756344	0.992606	-0.006960	-0.013840	-0.120388
57510	-0.369312	-0.253542	9.683341	0.211779	-0.068859	0.130122	0.108749	0.484028	-0.756063	0.992856	-0.002897	-0.015824	-0.118231
57511	-0.031751	-0.256949	9.897678	0.230762	-0.014798	0.163369	0.110628	0.474263	-0.758924	0.993235	0.001538	-0.016646	-0.114909
57512	0.492214	-0.433979	9.885683	0.094428	0.012521	0.153437	0.113156	0.465705	-0.761790	0.993547	0.003455	-0.016747	-0.112123
57513	0.241855	-0.501153	10.086437	0.042223	0.030624	0.127294	0.115911	0.463240	-0.762330	0.993837	0.004223	-0.016238	-0.109575
57514	0.479674	-0.327864	9.968667	0.041954	0.041447	0.052524	0.117748	0.460524	-0.761958	0.993933	0.005197	-0.015638	-0.108744
57515	0.546435	-0.189671	9.536758	0.007437	0.048574	-0.022415	0.120622	0.460223	-0.761852	0.993899	0.005338	-0.014702	-0.109181
57516	0.162791	-0.128746	9.284391	-0.037096	0.077652	-0.055002	0.122834	0.461420	-0.761094	0.993778	0.004853	-0.013199	-0.110491
57517	-0.138573	-0.108859	9.646717	0.032894	0.123372	-0.048275	0.124925	0.460323	-0.760466	0.993697	0.005666	-0.010816	-0.111429
57518	0.018209	-0.101686	10.245978	0.187528	0.178249	-0.090031	0.129903	0.456624	-0.760507	0.993476	0.009878	-0.007810	-0.113343
57519	0.114219	-0.506798	10.620455	0.211652	0.167036	-0.189545	0.135146	0.451036	-0.760164	0.993011	0.014336	-0.004930	-0.117043
57520	0.177159	-0.593457	9.866104	-0.146748	0.133634	-0.257741	0.136445	0.451169	-0.758883	0.992427	0.011829	-0.001987	-0.122250
57521	0.440947	0.215898	10.004737	-0.512079	0.085757	-0.256779	0.138453	0.466981	-0.754241	0.991857	0.001701	0.001005	-0.127342
57522	-0.247403	0.499278	10.256728	-0.429460	-0.000048	-0.205512	0.137192	0.482834	-0.749057	0.991288	-0.006754	0.001978	-0.131526
57523	-0.461423	0.874854	9.755916	-0.278122	-0.070992	-0.140054	0.134769	0.495190	-0.744124	0.990863	-0.012570	0.001271	-0.134279
57524	-0.298925	1.170538	9.593552	-0.191631	-0.070641	-0.054717	0.132376	0.503872	-0.742293	0.990634	-0.016491	0.000247	-0.135543
57525	-0.177309	0.944830	9.651531	-0.079911	-0.077693	-0.004289	0.130245	0.511211	-0.739430	0.990595	-0.018277	-0.001089	-0.135598
57526	-0.160582	0.473900	9.820312	0.011250	-0.094005	0.018369	0.126841	0.512603	-0.739015	0.990594	-0.018244	-0.003097	-0.135575
57527	-0.000255	0.219457	9.895052	0.007938	-0.081204	0.016504	0.125289	0.509644	-0.739779	0.990637	-0.018240	-0.004733	-0.135215
57528	0.064713	0.248747	9.980083	-0.065556	-0.044738	0.010539	0.125296	0.508960	-0.740684	0.990587	-0.019596	-0.005560	-0.135357
57529	-0.063548	0.354489	10.021175	-0.063644	0.015713	0.069509	0.126324	0.509786	-0.737850	0.990754	-0.020700	-0.005062	-0.133990
57530	-0.121670	0.407039	9.944557	-0.026706	0.059770	0.128690	0.127354	0.511143	-0.735920	0.991044	-0.021016	-0.003873	-0.131815
57531	-0.276055	0.431049	10.020266	0.068647	0.076533	0.221428	0.133630	0.509721	-0.736229	0.991655	-0.019282	-0.002446	-0.127448
57532	0.015062	0.036407	9.825417	0.142141	0.058446	0.245856	0.137967	0.502521	-0.736138	0.992292	-0.016259	-0.001678	-0.122836
57533	0.508534	-0.334342	9.464764	0.150482	0.073307	0.299444	0.143490	0.493948	-0.737090	0.993059	-0.012905	-0.000520	-0.116908
57534	0.580175	-0.195030	9.356969	0.020039	0.091435	0.287678	0.147682	0.488384	-0.735576	0.993684	-0.012226	0.001200	-0.111540
57535	0.246370	0.058200	9.731865	-0.045278	0.083886	0.250414	0.155268	0.486539	-0.736154	0.994218	-0.012731	0.002968	-0.106580
57536	-0.765758	-0.002352	10.201649	0.023028	0.007047	0.266526	0.158284	0.481525	-0.734889	0.994747	-0.012171	0.003004	-0.101598
57537	-0.852022	-0.113232	10.189687	0.075965	-0.036859	0.234563	0.163124	0.479313	-0.734670	0.995234	-0.010501	0.002165	-0.096925
57538	-0.257817	-0.357273	10.239818	0.155421	-0.053255	0.190726	0.162622	0.473788	-0.734540	0.995607	-0.007430	0.000720	-0.093334
57539	0.283166	-0.583964	9.766410	0.199497	-0.087892	0.165199	0.162927	0.465661	-0.737258	0.995932	-0.003430	-0.001393	-0.090034
57540	0.396965	-0.694932	9.612290	0.093064	-0.109083	0.133326	0.161140	0.457027	-0.739056	0.996146	-0.001705	-0.003849	-0.087609
57541	-0.031448	-0.350821	9.181048	-0.102967	-0.117660	0.088943	0.158010	0.456516	-0.739677	0.996283	-0.003824	-0.006036	-0.085841
57542	-0.270638	0.258859	8.911322	-0.119461	-0.124922	0.117444	0.156688	0.459375	-0.738632	0.996425	-0.006362	-0.008434	-0.083820
57543	-0.164594	0.274289	9.140565	0.128720	-0.137314	0.170403	0.154605	0.458716	-0.739391	0.996691	-0.003883	-0.011372	-0.080385
57544	-0.050607	-0.358956	9.627228	0.393774	-0.135268	0.154237	0.153889	0.445196	-0.742750	0.996875	0.003783	-0.014814	-0.077496
57545	-0.346925	-0.876364	10.457343	0.231220	-0.102815	0.091533	0.150304	0.434110	-0.748926	0.996954	0.008326	-0.017203	-0.075612
57546	-0.671250	-1.096969	10.859288	-0.053950	-0.048602	-0.000445	0.147700	0.431578	-0.748648	0.996929	0.007249	-0.018216	-0.075816
57547	-0.593006	-0.828003	10.671760	-0.295100	-0.012459	-0.071870	0.148338	0.433878	-0.747360	0.996842	0.001404	-0.017904	-0.077358
57548	-0.478409	-0.612994	10.162161	-0.364954	-0.021735	-0.118354	0.146966	0.446881	-0.743985	0.996623	-0.005791	-0.017892	-0.079937
57549	-0.521497	0.323764	9.745226	-0.119325	-0.037736	-0.061754	0.144966	0.453680	-0.740995	0.996496	-0.008180	-0.018304	-0.081203
57550	-0.328307	-0.274004	9.304175	-0.029695	-0.068691	-0.073208	0.142187	0.461015	-0.739290	0.996336	-0.008784	-0.019760	-0.082745
57551	0.091165	-0.783084	9.339357	-0.101910	-0.074224	-0.081831	0.139159	0.464580	-0.737069	0.996153	-0.010905	-0.020903	-0.084398
57552	0.409226	-0.727687	9.875989	-0.128898	-0.070576	-0.076432	0.137075	0.464591	-0.738344	0.995954	-0.013489	-0.022232	-0.086020
57553	0.596768	-0.610838	10.167424	-0.021756	-0.044030	-0.109157	0.133926	0.468406	-0.738188	0.995742	-0.013983	-0.022937	-0.088184
57554	1.224443	-0.802439	10.055376	0.166239	-0.015545	-0.167279	0.130814	0.464242	-0.739715	0.995466	-0.010552	-0.023711	-0.091504
57555	1.562454	-0.923137	9.739986	0.115924	-0.022959	-0.213644	0.129243	0.465205	-0.739702	0.995079	-0.008274	-0.024344	-0.095690
57556	1.364060	-0.779805	9.557715	-0.006364	-0.043316	-0.254852	0.124289	0.464171	-0.740696	0.994545	-0.008290	-0.025361	-0.100842
57557	1.328058	-0.313947	9.323874	-0.153662	-0.038003	-0.266702	0.120364	0.465968	-0.740793	0.993942	-0.011413	-0.025848	-0.106208
57558	1.183460	-0.323896	9.312783	-0.080470	-0.030552	-0.234970	0.116415	0.473172	-0.739983	0.993382	-0.012888	-0.026462	-0.111020
57559	0.728524	0.046274	9.481756	0.044239	0.046324	-0.217882	0.114191	0.474812	-0.740481	0.992923	-0.011908	-0.025738	-0.115328
57560	0.162573	0.440131	9.606818	0.081454	0.104799	-0.206752	0.113129	0.476731	-0.738663	0.992487	-0.009877	-0.024019	-0.119563
57561	-0.489385	0.680770	10.002574	0.070591	0.109311	-0.177323	0.113260	0.474853	-0.737374	0.992120	-0.008175	-0.022054	-0.123064
57562	-0.868272	0.787672	10.528623	-0.057194	0.046060	-0.161287	0.114710	0.472802	-0.738420	0.991711	-0.009059	-0.021152	-0.126410
57563	-0.811460	0.504313	10.650000	-0.144479	-0.023486	-0.156069	0.113641	0.477952	-0.737375	0.991274	-0.011885	-0.021196	-0.129557
57564	-0.830727	0.499380	10.625747	-0.109452	-0.112990	-0.146525	0.108128	0.483290	-0.736037	0.990799	-0.014220	-0.023314	-0.132558
57565	-0.738236	0.301361	10.354989	-0.041071	-0.145798	-0.150726	0.100925	0.488364	-0.735977	0.990317	-0.015256	-0.025970	-0.135517
57566	-0.487408	0.259472	9.919871	-0.016040	-0.109321	-0.219855	0.096088	0.490838	-0.736971	0.989637	-0.015691	-0.028286	-0.139898
57567	-0.183468	0.198148	9.398562	-0.049284	-0.034395	-0.244114	0.090599	0.490235	-0.735894	0.988916	-0.016490	-0.028690	-0.144741
57568	0.053187	0.106683	9.248264	-0.082756	0.007700	-0.225875	0.088493	0.494711	-0.736004	0.988219	-0.017911	-0.028500	-0.149297
57569	0.154403	0.119353	9.376607	-0.002586	0.044445	-0.188609	0.086783	0.495960	-0.734440	0.987683	-0.017562	-0.027453	-0.153037
57570	0.323691	0.019787	9.710444	0.094807	0.035632	-0.101342	0.085999	0.495969	-0.734434	0.987413	-0.015461	-0.027204	-0.155040
57571	0.635073	-0.042795	10.223756	0.183018	0.030372	-0.053811	0.085245	0.491096	-0.736755	0.987320	-0.011552	-0.026973	-0.156010
57572	1.048585	-0.306087	10.377547	0.150422	0.017710	-0.005016	0.086320	0.485669	-0.738574	0.987334	-0.008461	-0.027223	-0.156073
57573	1.135265	-0.294802	10.109672	0.041611	-0.018876	0.017568	0.085031	0.482301	-0.739470	0.987391	-0.007563	-0.027564	-0.155700
57574	1.192470	-0.173330	9.718245	-0.023324	0.011231	0.008887	0.085029	0.482170	-0.739082	0.987410	-0.007931	-0.027398	-0.155588
57575	0.874506	-0.237389	9.462338	-0.027125	0.057845	0.023556	0.086604	0.480396	-0.739225	0.987514	-0.008176	-0.026061	-0.155147
57576	0.421830	-0.338229	9.785553	0.052626	0.116547	0.107836	0.090520	0.479688	-0.738223	0.987900	-0.006769	-0.024034	-0.153066
57577	0.372887	-0.189586	9.662360	0.010568	0.138408	0.095584	0.094830	0.478837	-0.737483	0.988258	-0.006075	-0.021214	-0.151190
57578	-0.097225	-0.196202	9.408239	0.002085	0.081596	0.060544	0.096395	0.478825	-0.736979	0.988463	-0.005750	-0.019729	-0.150061
57579	-0.364400	-0.278035	9.553423	0.091471	-0.033484	0.072241	0.098235	0.476370	-0.737511	0.988678	-0.003971	-0.020515	-0.148593
57580	-0.242892	-0.463859	10.017626	0.166553	-0.066186	0.126208	0.099849	0.469026	-0.741403	0.989020	-0.000863	-0.022438	-0.146069
57581	0.067792	-0.384994	10.386491	0.099911	-0.013184	0.144251	0.100661	0.462934	-0.742445	0.989434	0.001081	-0.022815	-0.143171
57582	0.161202	-0.265247	10.173007	-0.060697	0.013929	0.080639	0.100400	0.463339	-0.742701	0.989662	-0.000052	-0.022496	-0.141642
57583	0.131761	-0.170136	9.862016	-0.135615	-0.017334	0.030469	0.099980	0.467819	-0.740500	0.989741	-0.002747	-0.022271	-0.141100
57584	0.247307	-0.136400	9.810759	-0.074398	-0.022720	0.034483	0.101408	0.470231	-0.740639	0.989815	-0.004234	-0.022638	-0.140488
57585	0.430154	-0.059090	9.799147	-0.030789	-0.006164	0.045756	0.100749	0.470518	-0.739601	0.989941	-0.004834	-0.022494	-0.139594
57586	0.517034	-0.083335	9.694000	-0.062254	-0.011676	0.040074	0.100996	0.473357	-0.738826	0.990033	-0.006052	-0.022675	-0.138867
57587	0.777887	-0.188776	9.663751	-0.015034	0.001237	0.051383	0.101648	0.473887	-0.739090	0.990178	-0.006330	-0.022458	-0.137855
57588	0.966257	-0.260697	9.628494	-0.027441	0.017750	0.069764	0.102821	0.474146	-0.738841	0.990365	-0.006791	-0.022151	-0.136532
57589	0.812162	-0.304578	9.549628	-0.075501	0.006690	0.060306	0.101902	0.475238	-0.738574	0.990523	-0.008275	-0.021707	-0.135369
57590	0.486792	-0.324762	9.464696	-0.086747	-0.071986	0.051131	0.103446	0.478750	-0.736518	0.990604	-0.010145	-0.023017	-0.134432
57591	0.214937	-0.440624	9.510942	-0.046519	-0.161500	0.071771	0.099916	0.480939	-0.737523	0.990709	-0.011531	-0.025982	-0.132993
57592	0.349920	-0.419700	9.922961	0.053241	-0.205208	0.096339	0.095869	0.481247	-0.738265	0.990851	-0.011006	-0.030295	-0.131058
57593	0.652815	-0.228197	10.168513	0.037657	-0.139454	0.072163	0.091055	0.478452	-0.739778	0.990962	-0.010674	-0.033049	-0.129568
57594	0.761160	-0.201735	10.105084	-0.044292	-0.040943	0.022685	0.088708	0.477933	-0.740276	0.990974	-0.011607	-0.033868	-0.129185
57595	0.888318	-0.076706	10.009609	-0.072108	0.021107	-0.014467	0.088049	0.479158	-0.740012	0.990936	-0.012974	-0.033197	-0.129518
57596	0.868660	-0.005150	9.840001	-0.092650	0.062974	-0.078318	0.087384	0.482137	-0.739747	0.990738	-0.014529	-0.031856	-0.131199
57597	0.854156	-0.000688	9.746313	-0.062854	0.047461	-0.083680	0.088278	0.485247	-0.738073	0.990530	-0.015584	-0.030733	-0.132904
57598	0.844835	-0.073263	9.634790	-0.042045	0.037490	-0.062328	0.088524	0.487818	-0.737041	0.990362	-0.016214	-0.030025	-0.134236
57599	0.801951	-0.179046	9.680915	0.011989	0.028481	-0.029736	0.089047	0.486741	-0.736270	0.990304	-0.015861	-0.029487	-0.134821
57600	0.768473	-0.231634	9.799884	0.071121	0.032305	0.016702	0.088533	0.484587	-0.736267	0.990378	-0.014310	-0.029161	-0.134523
57601	0.633226	-0.173680	9.941058	0.058838	0.008516	0.023127	0.088813	0.482270	-0.738337	0.990462	-0.013111	-0.029143	-0.134028
57602	0.696010	-0.197769	9.895699	0.062273	0.014032	0.029600	0.090918	0.479805	-0.739518	0.990553	-0.011793	-0.029151	-0.133477
57603	0.734886	-0.265319	9.818301	0.073851	0.010352	0.011212	0.090926	0.477378	-0.739390	0.990606	-0.010288	-0.029155	-0.133210
57604	0.753899	-0.212777	9.694395	0.060780	0.013971	-0.002703	0.091201	0.474267	-0.739781	0.990605	-0.008980	-0.029168	-0.133304
57605	0.768028	-0.145694	9.604253	0.063388	0.030416	-0.010100	0.091999	0.473025	-0.741596	0.990606	-0.007622	-0.028769	-0.133468
57606	0.763116	-0.131696	9.479584	0.074777	0.057829	-0.020236	0.092272	0.470588	-0.742116	0.990580	-0.005910	-0.027954	-0.133920
57607	0.744205	-0.213749	9.415846	0.094316	0.057783	-0.046897	0.094502	0.469071	-0.742910	0.990494	-0.003854	-0.027120	-0.134799
57608	0.768296	-0.208774	9.449746	0.055683	0.083358	-0.036980	0.095290	0.466642	-0.742013	0.990425	-0.002442	-0.025750	-0.135604
57609	0.613542	-0.105237	9.564973	0.038273	0.096067	-0.051867	0.097124	0.466342	-0.742932	0.990332	-0.001402	-0.024024	-0.136613
57610	0.464301	-0.140642	9.851130	0.010363	0.088686	-0.050158	0.098968	0.463078	-0.743465	0.990219	-0.000866	-0.022425	-0.137703
57611	0.450018	-0.173944	9.970550	-0.008700	0.048420	-0.058499	0.100794	0.464536	-0.743995	0.990077	-0.000896	-0.021515	-0.138863
57612	0.328798	-0.019371	10.216426	-0.040204	0.042866	-0.059588	0.100134	0.464557	-0.742698	0.989912	-0.001484	-0.020684	-0.140159
57613	0.256043	0.071891	10.212226	-0.040169	0.024560	-0.066950	0.099600	0.466460	-0.741918	0.989731	-0.002195	-0.020151	-0.141500
57614	0.308158	0.259019	10.028106	-0.012217	0.009968	-0.076020	0.100636	0.467806	-0.741022	0.989501	-0.002314	-0.020051	-0.143106
57615	0.443260	0.235019	9.966620	0.068360	0.018292	-0.081155	0.099073	0.468886	-0.742817	0.989276	-0.000866	-0.019957	-0.144684
57616	0.578420	0.201626	9.972214	0.061481	0.028330	-0.091350	0.097517	0.466202	-0.743064	0.989003	0.000532	-0.019705	-0.146573
57617	0.747531	0.124928	9.958314	0.031638	0.018309	-0.075786	0.098564	0.465650	-0.743073	0.988785	0.001260	-0.019529	-0.148058
57618	0.674958	0.182918	10.073668	0.014979	-0.000906	-0.070310	0.097253	0.467014	-0.743062	0.988554	0.001643	-0.019719	-0.149566
57619	0.776203	0.175166	9.858470	0.064643	0.007444	-0.054376	0.097265	0.464580	-0.743580	0.988388	0.002988	-0.019888	-0.150614
57620	0.795721	0.119319	9.697042	0.108255	0.021243	-0.043096	0.096370	0.461739	-0.745382	0.988232	0.005271	-0.019922	-0.151569
57621	0.622278	0.095180	9.774299	0.095981	0.046790	-0.042281	0.097562	0.458077	-0.745910	0.988107	0.007345	-0.019433	-0.152360
57622	0.265504	0.097308	9.900620	0.073236	0.054011	-0.044269	0.098089	0.456990	-0.746044	0.987951	0.009036	-0.018714	-0.153364
57623	0.084282	0.180755	9.784880	0.053859	0.033876	-0.040654	0.097977	0.454143	-0.747465	0.987826	0.010236	-0.018337	-0.154141
57624	0.129890	0.221716	9.776278	0.086935	-0.008064	-0.018272	0.097737	0.451692	-0.749919	0.987720	0.011997	-0.018892	-0.154623
