# Supplementary material for: Identification of Haptic Based Guiding Using Hard Reins
Source: PLoS One. 2015 Jul 22;10(7):e0132020. doi: 10.1371/journal.pone.0132020 (PMC4511788; doi:10.1371/journal.pone.0132020)
Supplement: S1 File — (ZIP) [file pone.0132020.s001.zip › MotionData1/Subject2/T1/sync1.txt]

// Start Time: 0
// Sample rate: 25.0Hz
// Scenario: 4.9
// Firmware Version: 2.6.1
Counter	Acc_X	Acc_Y	Acc_Z	Gyr_X	Gyr_Y	Gyr_Z	Mag_X	Mag_Y	Mag_Z	Quat_w	Quat_x	Quat_y	Quat_z
57030	-0.262836	2.198688	9.504361	0.001108	0.032964	0.027483	-0.569442	-0.163876	-0.927680	0.061028	-0.001289	-0.112153	-0.991814
57031	-0.182949	2.306931	9.395275	0.029252	0.057280	-0.011192	-0.566785	-0.164899	-0.928415	0.061125	0.000057	-0.112753	-0.991741
57032	-0.219080	2.335430	9.644279	-0.069769	0.066964	-0.076862	-0.563074	-0.163431	-0.929083	0.059993	0.001267	-0.111158	-0.991989
57033	-0.372692	2.128736	9.573729	-0.098226	0.043990	-0.092967	-0.561361	-0.159224	-0.931254	0.058439	0.002392	-0.109232	-0.992294
57034	-0.490857	1.971234	9.527965	-0.025320	0.024172	-0.129963	-0.556721	-0.157482	-0.932596	0.056158	0.002922	-0.108566	-0.992497
57035	-0.298795	2.076679	9.624528	0.007613	0.032058	-0.149308	-0.554856	-0.159736	-0.933765	0.053453	0.004072	-0.108727	-0.992625
57036	-0.242520	2.179656	9.678432	-0.022222	0.002537	-0.116013	-0.552730	-0.160762	-0.933822	0.051401	0.004147	-0.108145	-0.992797
57037	0.313443	2.971356	9.636565	0.030430	0.002148	0.135074	-0.547820	-0.161190	-0.932280	0.054277	0.004090	-0.108835	-0.992568
57038	-0.143026	2.074673	9.826696	-0.202213	-0.048642	-0.192957	-0.548883	-0.160120	-0.935191	0.050599	0.003121	-0.104727	-0.993208
57039	0.136318	1.819944	9.196930	-0.097725	-0.019292	-0.121751	-0.549694	-0.154863	-0.937971	0.048343	0.003040	-0.102852	-0.993517
57040	-0.320258	1.678188	9.518561	0.194971	0.017250	0.045706	-0.548897	-0.155465	-0.936924	0.049522	0.003276	-0.106582	-0.993065
57041	0.020546	2.378636	9.829422	-0.054573	0.006006	-0.050740	-0.546766	-0.158041	-0.936493	0.048727	0.003590	-0.105530	-0.993215
57042	-0.371912	1.966114	9.560536	0.020199	0.002458	0.116672	-0.547167	-0.156676	-0.940746	0.051292	0.003210	-0.105807	-0.993058
57043	-0.304440	2.110556	9.585588	-0.010010	-0.000234	-0.000160	-0.548895	-0.155646	-0.941231	0.051485	0.003346	-0.105639	-0.993065
57044	-0.358232	2.128995	9.550100	0.040657	-0.009251	0.022055	-0.548892	-0.156658	-0.939785	0.052144	0.002955	-0.106328	-0.992958
57045	-0.359667	2.211507	9.616829	-0.005069	-0.021027	-0.020604	-0.548890	-0.157677	-0.938070	0.051884	0.002739	-0.106276	-0.992978
57046	-0.319141	2.095710	9.440829	0.034254	-0.012117	-0.008046	-0.548752	-0.159515	-0.937324	0.051940	0.002348	-0.106839	-0.992916
57047	-0.374291	2.220955	9.650007	0.151886	0.001770	-0.097763	-0.547692	-0.158858	-0.936508	0.050186	0.002924	-0.109872	-0.992674
57048	-0.329680	2.265439	9.477737	-0.028790	0.005027	-0.003720	-0.548214	-0.162225	-0.935534	0.050369	0.002800	-0.109166	-0.992743
57049	-0.342102	2.313784	9.686399	-0.022588	-0.029462	0.027018	-0.548748	-0.161120	-0.934417	0.051031	0.002318	-0.108774	-0.992753
57050	-0.520371	2.111485	9.509152	-0.098226	-0.039353	-0.174801	-0.547159	-0.159709	-0.936542	0.047723	0.001613	-0.106725	-0.993141
57051	-0.160229	2.385020	9.409824	0.013047	-0.024405	-0.093109	-0.546634	-0.157746	-0.937292	0.046009	0.001536	-0.107031	-0.993189
57052	-0.329770	2.289725	9.602715	-0.032017	-0.012454	-0.088717	-0.544510	-0.158569	-0.933982	0.044466	0.001247	-0.106272	-0.993342
57053	-0.225095	2.252777	9.519553	-0.005612	-0.003929	-0.064729	-0.543978	-0.158551	-0.935331	0.043360	0.001505	-0.106192	-0.993399
57054	-0.311873	2.241501	9.594000	-0.000280	-0.018112	-0.064785	-0.543577	-0.159678	-0.935372	0.042279	0.001081	-0.106068	-0.993459
57055	-0.332027	2.265399	9.501736	0.003193	-0.005816	-0.057618	-0.542911	-0.160200	-0.937682	0.041309	0.001303	-0.106168	-0.993489
57056	-0.296274	2.178665	9.532371	0.027891	-0.008054	-0.174258	-0.540260	-0.159437	-0.937016	0.038075	0.001335	-0.106592	-0.993573
57057	-0.303733	2.319324	9.593662	-0.049162	-0.016231	-0.121513	-0.539193	-0.160624	-0.941233	0.035813	0.001454	-0.105657	-0.993756
57058	-0.259417	2.286147	9.604900	-0.029889	-0.005151	-0.167362	-0.535483	-0.159037	-0.940957	0.032722	0.001483	-0.104928	-0.993940
57059	-0.219756	2.221313	9.476629	0.033817	0.010405	-0.055672	-0.535482	-0.159025	-0.941494	0.031824	0.002050	-0.105628	-0.993894
57060	-0.181783	2.277843	9.580868	0.016662	0.020017	-0.018546	-0.533886	-0.161134	-0.936471	0.031742	0.002297	-0.105813	-0.993877
57061	-0.234770	2.252602	9.524072	0.042467	0.010266	0.024806	-0.534675	-0.163352	-0.936533	0.032442	0.002692	-0.106694	-0.993759
57062	-0.341144	2.255537	9.621880	0.013047	0.016421	-0.018545	-0.534278	-0.163230	-0.936131	0.032352	0.002866	-0.106809	-0.993749
57063	-0.419384	2.268667	9.484588	0.037501	0.037165	0.013511	-0.532817	-0.163701	-0.935356	0.032884	0.003824	-0.107578	-0.993645
57064	-0.844949	1.799703	9.118833	0.157562	0.083189	-0.226166	-0.534307	-0.153780	-0.933409	0.028806	0.005867	-0.110503	-0.993441
57065	-0.415720	2.569728	9.477615	0.207605	0.132657	-0.409716	-0.525134	-0.159810	-0.929674	0.021114	0.009776	-0.114537	-0.993146
57066	-0.687438	2.448273	9.378729	0.277704	0.180920	-0.396743	-0.517417	-0.167034	-0.927306	0.013843	0.014195	-0.119760	-0.992605
57067	-0.567344	2.923830	9.742282	0.197136	0.117079	-0.358560	-0.506386	-0.173729	-0.920791	0.007125	0.017692	-0.123587	-0.992150
57068	-0.522377	2.873683	9.852354	-0.051909	-0.016312	-0.155098	-0.503462	-0.175491	-0.920074	0.004272	0.017544	-0.122371	-0.992320
57069	-0.647110	2.516988	9.538309	-0.272513	-0.050418	-0.290338	-0.501351	-0.170989	-0.923316	-0.001338	0.017487	-0.116917	-0.992987
57070	-0.069085	2.923129	9.442260	-0.217667	-0.068988	-0.022551	-0.498449	-0.164148	-0.931868	-0.001624	0.015977	-0.112449	-0.993528
57071	-0.280709	2.625594	9.611314	-0.167699	-0.139277	0.319350	-0.500282	-0.172115	-0.936403	0.004651	0.012718	-0.109298	-0.993917
57072	-0.500382	2.604549	8.978915	-0.186376	-0.096195	0.151656	-0.506406	-0.164778	-0.939190	0.007745	0.010259	-0.105504	-0.994336
57073	-1.142578	1.760390	9.774326	0.405817	-0.038097	0.735766	-0.520712	-0.174300	-0.930457	0.022394	0.008254	-0.113807	-0.993216
57074	-0.457701	2.593229	9.377463	-0.144960	-0.001244	-0.508916	-0.516999	-0.173248	-0.931273	0.012548	0.009121	-0.110705	-0.993732
57075	-0.327767	2.741216	9.252764	0.129614	-0.016534	0.059394	-0.514606	-0.174961	-0.932162	0.013852	0.008934	-0.113412	-0.993411
57076	-0.385474	2.749900	9.450707	0.021890	-0.021920	-0.154918	-0.515003	-0.175578	-0.929219	0.010967	0.008656	-0.113690	-0.993418
57077	-0.472430	2.728899	9.407279	0.018485	-0.021781	-0.161979	-0.512605	-0.178202	-0.933095	0.007879	0.008836	-0.114175	-0.993390
57078	-0.506014	2.704010	9.358296	0.047901	-0.034146	-0.119521	-0.509819	-0.178277	-0.932592	0.005664	0.008239	-0.114975	-0.993318
57079	-0.650289	2.660135	9.436038	0.067893	-0.018085	-0.259008	-0.506895	-0.180088	-0.929726	0.000647	0.008735	-0.116439	-0.993159
57080	-0.736119	2.821205	9.364794	0.056563	-0.031069	-0.241431	-0.504893	-0.184096	-0.927726	-0.003985	0.008483	-0.117383	-0.993043
57081	-0.951025	2.644950	9.260842	0.058310	-0.040102	-0.307733	-0.501306	-0.185742	-0.926610	-0.010025	0.008688	-0.118656	-0.992847
57082	-0.827881	2.533089	9.181220	0.111214	-0.055050	-0.404047	-0.494530	-0.188873	-0.924907	-0.017950	0.008334	-0.120641	-0.992499
57083	-0.894758	2.386249	9.329509	0.170808	-0.091656	-0.485413	-0.489216	-0.191442	-0.921824	-0.027665	0.007940	-0.124072	-0.991856
57084	-0.601397	2.687757	9.745424	0.192197	-0.084504	-0.478314	-0.483091	-0.198947	-0.917832	-0.037144	0.007148	-0.127614	-0.991102
57085	-0.517055	2.849505	9.850293	0.104013	-0.048026	-0.473081	-0.476178	-0.203612	-0.916448	-0.046493	0.007645	-0.129716	-0.990431
57086	-0.533826	2.800627	9.602227	0.018640	-0.007828	-0.402353	-0.469009	-0.204929	-0.914960	-0.054238	0.008322	-0.129868	-0.990012
57087	-0.571933	2.600860	9.318540	0.004757	-0.014379	-0.286601	-0.463700	-0.204997	-0.917308	-0.059785	0.009092	-0.130037	-0.989663
57088	-0.585970	2.323877	9.262431	0.026470	-0.032545	-0.192037	-0.459986	-0.204829	-0.916136	-0.063430	0.008723	-0.130340	-0.989400
57089	-0.662446	2.310380	9.515327	0.105335	-0.040920	-0.114033	-0.458520	-0.206683	-0.916078	-0.065647	0.008392	-0.132461	-0.988976
57090	-0.499017	2.417750	9.765045	0.048777	-0.039291	-0.018765	-0.459439	-0.210527	-0.912157	-0.065887	0.007408	-0.133223	-0.988866
57091	-0.427211	2.431168	9.567367	0.004003	-0.052645	0.038462	-0.459970	-0.210527	-0.911613	-0.065103	0.006557	-0.133319	-0.988911
57092	-0.509183	2.541347	9.629009	0.017102	-0.053625	0.154324	-0.461824	-0.211932	-0.909486	-0.061954	0.004870	-0.133459	-0.989104
57093	-0.760353	2.599888	9.500511	-0.036170	-0.044473	0.196707	-0.466071	-0.211873	-0.907822	-0.058014	0.003806	-0.132777	-0.989439
57094	-0.911530	2.623830	9.356086	0.009826	-0.057248	0.225095	-0.471381	-0.211166	-0.908948	-0.053472	0.001871	-0.132773	-0.989701
57095	-1.049507	2.723267	9.264451	0.027861	-0.049995	0.225227	-0.477485	-0.210648	-0.913297	-0.048990	0.000580	-0.133355	-0.989857
57096	-1.025290	2.718848	9.231529	0.031856	-0.055848	0.175689	-0.482790	-0.211676	-0.911924	-0.045420	-0.001221	-0.133785	-0.989968
57097	-0.928499	2.740033	9.320991	0.031688	-0.059527	0.180945	-0.486104	-0.213030	-0.910585	-0.041847	-0.002551	-0.134439	-0.990035
57098	-0.979489	2.632309	9.375600	0.050906	-0.052827	0.204049	-0.492210	-0.212387	-0.908074	-0.037707	-0.004384	-0.135244	-0.990085
57099	-1.116016	2.688099	9.467269	0.050693	-0.066358	0.175696	-0.497250	-0.213407	-0.907377	-0.034264	-0.005806	-0.136266	-0.990063
57100	-1.147278	3.090511	9.783404	0.096310	-0.060040	0.151992	-0.502811	-0.217508	-0.905965	-0.031168	-0.007673	-0.137967	-0.989917
57101	-1.120882	3.537675	10.223727	0.012468	0.033651	0.002885	-0.504660	-0.220596	-0.903623	-0.030890	-0.006561	-0.138348	-0.989880
57102	-0.636571	3.184697	9.420467	-0.212867	0.077312	-0.041819	-0.503206	-0.218663	-0.903981	-0.031294	-0.004982	-0.134040	-0.990469
57103	-0.035558	2.537673	8.416004	-0.212738	0.109328	0.029915	-0.501496	-0.213280	-0.908668	-0.030294	-0.002310	-0.130017	-0.991046
57104	0.070637	2.646464	8.967237	0.219676	0.244667	0.170897	-0.499770	-0.213580	-0.909504	-0.026018	0.001765	-0.134364	-0.990589
57105	0.851085	3.830773	10.359049	0.163041	0.348151	0.213563	-0.494447	-0.219101	-0.905843	-0.020709	0.008374	-0.137943	-0.990188
57106	0.223686	3.037654	9.257820	-0.268642	0.221183	0.522790	-0.496442	-0.217025	-0.908980	-0.009464	0.011221	-0.132652	-0.991054
57107	0.189242	1.536860	8.820385	-0.081715	0.185086	0.463108	-0.501624	-0.214316	-0.912195	0.000390	0.013974	-0.131312	-0.991243
57108	0.162657	2.594859	10.154689	0.264402	0.163887	0.433929	-0.502937	-0.219543	-0.908583	0.009587	0.015882	-0.136531	-0.990462
57109	-0.047080	2.629870	9.953022	-0.111347	0.037368	0.531008	-0.510632	-0.220086	-0.907705	0.020414	0.015383	-0.134613	-0.990569
57110	-0.002617	2.713128	9.212405	0.039581	-0.059156	0.458374	-0.522592	-0.213587	-0.910854	0.029560	0.012786	-0.135425	-0.990264
57111	-0.073032	2.857504	9.312656	0.077957	-0.024754	0.374734	-0.531077	-0.216522	-0.908565	0.037069	0.011516	-0.137220	-0.989780
57112	-0.363917	2.626485	9.358427	-0.092157	-0.000725	0.278946	-0.535054	-0.218362	-0.903604	0.042844	0.010458	-0.135328	-0.989819
57113	-0.383455	2.497469	9.262522	-0.042290	-0.015300	0.094248	-0.539570	-0.216540	-0.905375	0.044853	0.010049	-0.134653	-0.989826
57114	0.108484	2.739423	9.261349	0.032244	-0.010498	-0.001086	-0.541427	-0.216935	-0.904560	0.045035	0.009663	-0.135172	-0.989751
57115	0.275608	3.014341	9.437707	-0.014506	0.006022	-0.001179	-0.541164	-0.215598	-0.908284	0.045214	0.009915	-0.135017	-0.989762
57116	0.226117	2.935761	9.383827	-0.051485	0.017962	-0.029494	-0.540636	-0.214777	-0.907995	0.044927	0.010095	-0.133847	-0.989932
57117	0.023884	2.983062	9.333939	0.022312	0.038925	-0.025548	-0.539839	-0.215397	-0.906142	0.044710	0.011063	-0.134399	-0.989856
57118	-0.167284	3.215051	9.350393	0.032466	0.046273	-0.067873	-0.538243	-0.216573	-0.905257	0.043723	0.011982	-0.134857	-0.989827
57119	-0.267171	3.356449	9.307750	-0.018285	0.058689	-0.120097	-0.536383	-0.217441	-0.905844	0.041698	0.013555	-0.134601	-0.989929
57120	-0.248528	3.364049	9.120519	-0.026289	0.072806	-0.154510	-0.532674	-0.215100	-0.907963	0.039083	0.015182	-0.133849	-0.990114
57121	-0.289092	3.460413	9.161873	-0.040387	0.067660	-0.166961	-0.527901	-0.213370	-0.908904	0.036163	0.017036	-0.133177	-0.990286
57122	-0.343416	3.498257	9.080490	-0.083367	0.051555	-0.177795	-0.523386	-0.214584	-0.909264	0.033049	0.018263	-0.131299	-0.990623
57123	-0.370180	3.619136	9.042652	-0.018411	0.025691	-0.188364	-0.519538	-0.214674	-0.909177	0.029588	0.019352	-0.131138	-0.990733
57124	-0.187150	3.695292	9.163229	0.079752	-0.020150	-0.098220	-0.515951	-0.215864	-0.909659	0.027802	0.019052	-0.132564	-0.990601
57125	-0.644847	3.449111	9.237694	0.089739	-0.026176	-0.068059	-0.516082	-0.216724	-0.908610	0.026547	0.018858	-0.134675	-0.990355
57126	-0.956750	3.157012	9.148489	0.070078	-0.010439	-0.136896	-0.515404	-0.221847	-0.905421	0.024022	0.018851	-0.135888	-0.990254
57127	-1.169168	2.837574	8.927752	0.041722	-0.021164	-0.289050	-0.512748	-0.222913	-0.904275	0.018413	0.019380	-0.136962	-0.990215
57128	-1.132047	2.940211	9.053280	0.177124	-0.069309	-0.380893	-0.507168	-0.225325	-0.902266	0.010856	0.018910	-0.140213	-0.989881
57129	-1.101419	2.479634	9.702768	0.290109	-0.132443	-0.377410	-0.502639	-0.231997	-0.896348	0.003079	0.017601	-0.146150	-0.989101
57130	-1.176558	2.434629	10.179793	0.221016	-0.140927	-0.489068	-0.496783	-0.238392	-0.891646	-0.006841	0.016050	-0.150217	-0.988499
57131	-0.830098	2.839031	10.411223	0.103698	-0.064443	-0.600439	-0.488537	-0.244762	-0.890466	-0.018771	0.016794	-0.152293	-0.988014
57132	-0.471532	2.741091	9.768263	-0.115562	-0.014669	-0.602635	-0.479115	-0.245261	-0.890321	-0.030441	0.018178	-0.149653	-0.988103
57133	-0.450452	2.190388	9.127991	-0.024427	-0.021582	-0.508648	-0.469832	-0.243204	-0.891707	-0.040376	0.019509	-0.149135	-0.987799
57134	-0.616132	2.143710	9.315818	0.056182	-0.033550	-0.428870	-0.461863	-0.245614	-0.892145	-0.048725	0.019879	-0.149906	-0.987299
57135	-0.749979	2.359790	9.733711	0.010806	-0.067881	-0.422149	-0.452579	-0.244166	-0.891399	-0.057096	0.020013	-0.149974	-0.986837
57136	-0.624840	2.667926	9.870018	-0.090696	-0.096682	-0.334287	-0.448071	-0.242818	-0.893693	-0.063702	0.019013	-0.147793	-0.986781
57137	-0.617545	2.473819	9.419192	-0.176488	-0.102882	-0.221417	-0.446354	-0.239922	-0.893621	-0.068133	0.018069	-0.144139	-0.987044
57138	-0.872845	2.789539	8.840927	-0.138128	-0.110066	-0.242503	-0.445039	-0.235716	-0.895384	-0.072943	0.016589	-0.141028	-0.987175
57139	-1.080939	2.373166	9.376849	0.119198	-0.056501	-0.163505	-0.444638	-0.236873	-0.894081	-0.076197	0.015987	-0.143271	-0.986616
57140	-1.404657	2.352748	9.564443	-0.131697	-0.067350	-0.206729	-0.442254	-0.234502	-0.902367	-0.080182	0.015258	-0.140355	-0.986731
57141	-1.437342	2.730796	9.276564	-0.096887	-0.071597	-0.095255	-0.441734	-0.230885	-0.901989	-0.082066	0.014545	-0.138304	-0.986877
57142	-1.298319	2.772132	9.054260	-0.070618	-0.080803	-0.001546	-0.442658	-0.232186	-0.905380	-0.082058	0.012879	-0.136629	-0.987134
57143	-1.328705	2.562804	8.852719	0.159095	-0.107861	0.020239	-0.444516	-0.232180	-0.903746	-0.081834	0.010751	-0.139610	-0.986761
57144	-1.391584	2.984071	9.251987	0.214255	-0.120429	-0.027421	-0.446756	-0.238110	-0.899070	-0.082513	0.007909	-0.143485	-0.986175
57145	-1.481904	3.026131	9.309072	0.235504	-0.069335	-0.072983	-0.450857	-0.242892	-0.893798	-0.084044	0.006728	-0.148033	-0.985382
57146	-1.548298	3.066186	9.256186	0.294395	-0.041200	-0.183998	-0.449246	-0.249784	-0.887584	-0.087589	0.005773	-0.153587	-0.984229
57147	-1.388760	3.168577	9.009983	0.285116	-0.059458	-0.311485	-0.444850	-0.255811	-0.885273	-0.093807	0.005477	-0.159095	-0.982781
57148	-1.430732	3.648489	9.493693	0.341790	-0.047583	-0.412039	-0.440852	-0.262520	-0.877199	-0.101849	0.005018	-0.165518	-0.980921
57149	-1.199711	4.041109	9.928672	0.033044	0.025367	-0.230497	-0.436066	-0.266063	-0.873873	-0.106175	0.006660	-0.166262	-0.980326
57150	-0.870577	3.216837	9.189194	-0.176674	0.039370	-0.257608	-0.429170	-0.264827	-0.873644	-0.110835	0.008470	-0.162691	-0.980396
57151	-0.029594	2.940709	8.247065	-0.052627	0.023532	-0.184977	-0.423871	-0.261343	-0.878433	-0.114250	0.010065	-0.161739	-0.980146
57152	0.724989	3.444859	9.428992	0.421001	0.130857	-0.045103	-0.421341	-0.264852	-0.874273	-0.114552	0.011623	-0.170121	-0.978673
57153	0.280849	4.453958	10.216500	-0.015964	0.144131	0.275453	-0.420132	-0.270647	-0.866675	-0.108519	0.013828	-0.170284	-0.979304
57154	0.092428	2.777945	9.024681	-0.134062	-0.011000	0.465191	-0.429158	-0.268923	-0.871893	-0.099172	0.012124	-0.167603	-0.980779
57155	0.188090	2.930238	9.584889	0.248960	-0.087559	0.564878	-0.440428	-0.272370	-0.868916	-0.088280	0.008217	-0.172485	-0.981014
57156	-0.472261	3.071236	10.088287	-0.091556	-0.084641	0.509143	-0.456344	-0.274848	-0.866929	-0.078332	0.004763	-0.170463	-0.982234
57157	-0.701707	2.763549	9.154469	-0.156299	-0.115786	0.234762	-0.464715	-0.271118	-0.868730	-0.073941	0.002120	-0.167239	-0.983137
57158	0.038263	3.043960	8.900662	0.189778	-0.103157	-0.119640	-0.467369	-0.271116	-0.866145	-0.076409	0.000012	-0.170662	-0.982363
57159	0.061492	3.369673	9.105920	-0.006213	-0.052453	-0.187144	-0.466706	-0.271159	-0.864944	-0.080100	-0.000229	-0.170456	-0.982104
57160	0.134513	3.351578	9.093855	-0.024126	-0.037789	-0.390459	-0.462332	-0.269231	-0.868025	-0.087658	0.000200	-0.169768	-0.981578
57161	0.526839	3.868459	9.212715	0.100552	0.047285	0.347688	-0.462594	-0.270343	-0.868057	-0.080492	-0.000154	-0.171831	-0.981833
57162	0.283261	3.961155	9.401916	-0.079616	0.064873	0.221741	-0.466181	-0.269162	-0.867172	-0.075682	0.000287	-0.170218	-0.982496
57163	-0.295364	3.763715	9.091997	-0.258152	0.061617	0.505977	-0.473889	-0.264545	-0.871775	-0.065336	0.000196	-0.165277	-0.984081
57164	-0.406807	3.268929	9.044170	-0.271567	0.028410	0.261762	-0.479347	-0.257815	-0.879294	-0.059857	0.000045	-0.159816	-0.985330
57165	-0.419227	3.176472	9.131138	-0.191507	-0.006521	0.155705	-0.486125	-0.253486	-0.884454	-0.056617	-0.000320	-0.156084	-0.986120
57166	-0.037146	3.445553	9.044553	-0.172852	-0.001395	0.063759	-0.485871	-0.249402	-0.885940	-0.055129	-0.000550	-0.152524	-0.986761
57167	0.382780	4.290639	9.233994	-0.431827	0.060792	0.266551	-0.486158	-0.241190	-0.896159	-0.049483	0.000302	-0.144169	-0.988315
57168	-0.021299	3.814768	8.722124	-0.383856	0.096127	0.434139	-0.491364	-0.229525	-0.905674	-0.040385	0.001132	-0.136523	-0.989813
57169	-0.682245	3.632838	8.532319	0.140680	0.093962	0.339563	-0.496146	-0.227387	-0.908777	-0.033202	0.001939	-0.139581	-0.989652
57170	-1.871746	3.548179	8.867135	0.079379	0.112641	0.279630	-0.499589	-0.230141	-0.907212	-0.027117	0.003137	-0.141091	-0.989620
57171	-2.352310	2.092881	10.175178	0.192311	0.022430	0.010781	-0.500907	-0.233564	-0.903005	-0.026670	0.003573	-0.145097	-0.989051
57172	-1.138730	2.813883	9.208076	0.204903	-0.109070	-0.417305	-0.496909	-0.239440	-0.900819	-0.035012	0.002316	-0.148914	-0.988227
57173	-0.584097	2.751155	9.485522	0.129817	-0.085822	-0.230976	-0.494502	-0.245984	-0.898367	-0.039668	0.001385	-0.151568	-0.987650
57174	-0.324438	1.979170	10.096247	-0.030543	-0.059282	-0.423194	-0.488664	-0.245849	-0.897892	-0.047965	0.001320	-0.150756	-0.987406
57175	0.109006	2.355994	10.073007	-0.030591	-0.032709	-0.417830	-0.480701	-0.246306	-0.898133	-0.056137	0.002115	-0.150168	-0.987063
57176	-0.005841	2.222791	9.697404	-0.046152	0.026445	-0.227384	-0.474602	-0.244423	-0.900967	-0.060303	0.003174	-0.149128	-0.986972
57177	0.080500	1.996164	9.516424	-0.022690	0.034698	-0.193668	-0.470358	-0.243884	-0.898175	-0.063839	0.004583	-0.148693	-0.986810
57178	0.159063	2.429663	9.508344	-0.039821	0.026023	0.007758	-0.468238	-0.242771	-0.900046	-0.063364	0.004928	-0.147793	-0.986974
57179	-0.365206	2.466266	9.472725	-0.046358	0.030288	0.119274	-0.469564	-0.243173	-0.899506	-0.060728	0.005323	-0.146871	-0.987275
57180	-0.508553	2.364143	9.476317	-0.091238	0.001672	0.110145	-0.471960	-0.240079	-0.903950	-0.058299	0.004947	-0.144936	-0.987710
57181	-0.582596	2.328829	9.594662	-0.070520	-0.032501	0.204602	-0.474614	-0.239697	-0.905789	-0.054156	0.003892	-0.143428	-0.988170
57182	-0.852079	2.319061	9.374651	-0.034500	-0.016288	0.207536	-0.478600	-0.237574	-0.909036	-0.049860	0.002815	-0.142597	-0.988520
57183	-1.127831	2.515516	9.239545	0.017528	0.021044	0.153181	-0.482841	-0.239459	-0.907972	-0.046591	0.002920	-0.142857	-0.988642
57184	-1.443268	2.555926	9.364352	0.036081	-0.020017	0.057560	-0.484964	-0.239849	-0.907153	-0.045273	0.002129	-0.143409	-0.988625
57185	-1.616218	2.484825	9.398093	0.080037	-0.061457	0.022110	-0.487480	-0.241633	-0.906106	-0.044851	0.001007	-0.144807	-0.988442
57186	-1.528742	2.476705	9.422502	0.039432	-0.102770	-0.082623	-0.488405	-0.243363	-0.902924	-0.046543	-0.001018	-0.145347	-0.988285
57187	-1.356083	2.550220	9.311709	0.052126	-0.154798	-0.095331	-0.490258	-0.244877	-0.902145	-0.048725	-0.003540	-0.146083	-0.988065
57188	-1.185671	3.021814	9.469835	0.119232	-0.126261	-0.110912	-0.491045	-0.248113	-0.900491	-0.051037	-0.006025	-0.148176	-0.987625
57189	-0.988108	3.234176	9.681297	0.076546	-0.069438	-0.121349	-0.491833	-0.251554	-0.896022	-0.053493	-0.006754	-0.149495	-0.987291
57190	-0.745920	3.345364	9.572354	0.038964	0.043674	-0.177379	-0.491029	-0.254076	-0.896649	-0.056622	-0.005601	-0.150185	-0.987019
57191	-0.517359	3.196511	8.877649	-0.035494	0.084769	-0.210972	-0.487580	-0.253272	-0.898545	-0.060400	-0.002880	-0.149494	-0.986912
57192	-0.300709	3.198049	9.197194	0.103136	0.130388	-0.137806	-0.483468	-0.253442	-0.895238	-0.062484	-0.000215	-0.151545	-0.986473
57193	0.247909	3.547860	9.408762	-0.009192	0.206974	0.036355	-0.478152	-0.256214	-0.895522	-0.060997	0.004100	-0.151545	-0.986558
57194	0.025480	3.216084	9.009693	-0.042710	0.150692	0.070441	-0.476565	-0.254430	-0.895618	-0.058910	0.006715	-0.150743	-0.986793
57195	-0.004349	3.125726	8.968541	-0.003247	0.146673	0.210235	-0.476968	-0.252388	-0.898908	-0.054163	0.009256	-0.150829	-0.987032
57196	0.019725	3.330113	9.441915	0.048549	0.112164	0.150034	-0.479619	-0.253471	-0.897837	-0.050634	0.010767	-0.151791	-0.987056
57197	0.174550	3.366922	9.590808	-0.040236	0.075598	0.232586	-0.482539	-0.253487	-0.894174	-0.045637	0.011804	-0.151099	-0.987394
57198	0.067955	3.097959	9.435518	-0.022722	-0.027437	0.233788	-0.487585	-0.251771	-0.896884	-0.040861	0.010377	-0.150536	-0.987705
57199	0.070932	3.180537	9.365184	0.065799	-0.084822	0.211594	-0.495807	-0.253871	-0.894706	-0.036775	0.008163	-0.151798	-0.987693
57200	-0.036641	3.455296	9.265938	0.081340	-0.086293	0.168328	-0.502305	-0.255143	-0.893730	-0.033487	0.005686	-0.153225	-0.987607
57201	-0.243664	3.373855	9.187990	0.033393	-0.081699	0.145272	-0.507207	-0.258131	-0.892694	-0.030694	0.003726	-0.153867	-0.987608
57202	-0.305119	3.285346	9.119376	0.009457	-0.079086	0.031186	-0.511189	-0.257470	-0.893164	-0.030086	0.001859	-0.153865	-0.987632
57203	-0.430311	3.268527	9.272116	0.021169	-0.087101	-0.072241	-0.513312	-0.257720	-0.892341	-0.031605	0.000467	-0.154265	-0.987524
57204	-0.232867	3.325508	9.232012	-0.013435	-0.078224	-0.190804	-0.514637	-0.258218	-0.893686	-0.035376	-0.000683	-0.153804	-0.987468
57205	0.144245	3.380904	9.291306	-0.037098	-0.079617	-0.249323	-0.511182	-0.259706	-0.893236	-0.040365	-0.001363	-0.153067	-0.987390
57206	0.314962	3.345176	9.409942	-0.042718	-0.084269	-0.242337	-0.510123	-0.259189	-0.892425	-0.045170	-0.002452	-0.152015	-0.987342
57207	0.250325	3.426534	9.407345	-0.059176	-0.099699	-0.235404	-0.506808	-0.258107	-0.894176	-0.049936	-0.003596	-0.150831	-0.987291
57208	0.116664	3.511457	9.055996	-0.030710	-0.071583	-0.284609	-0.504421	-0.257589	-0.894725	-0.055532	-0.004319	-0.150024	-0.987112
57209	-0.010339	3.547982	8.972393	-0.022454	-0.063472	-0.322518	-0.499644	-0.257418	-0.894775	-0.061899	-0.004546	-0.149635	-0.986791
57210	-0.101425	3.735661	8.939299	-0.029056	-0.060319	-0.344607	-0.495668	-0.255782	-0.896919	-0.068639	-0.004865	-0.148865	-0.986460
57211	-0.150013	3.720201	8.803132	-0.106892	-0.034060	-0.390641	-0.488233	-0.257028	-0.898792	-0.076260	-0.004204	-0.146897	-0.986199
57212	0.048040	3.757781	8.832996	-0.197326	-0.021038	-0.372321	-0.481206	-0.254428	-0.903361	-0.083439	-0.003417	-0.142847	-0.986216
57213	0.426496	3.750093	8.919284	-0.119216	-0.058314	-0.203541	-0.476177	-0.249710	-0.906763	-0.087422	-0.003805	-0.140622	-0.986189
57214	0.433841	3.648292	9.067103	0.083560	-0.086950	0.017047	-0.475640	-0.251654	-0.907907	-0.087081	-0.005904	-0.141962	-0.986017
57215	-0.117223	3.769420	9.521050	0.162275	-0.070584	0.172218	-0.480017	-0.252796	-0.902516	-0.083656	-0.008126	-0.145279	-0.985814
57216	-1.254863	3.059459	10.049920	0.189194	-0.062506	0.211520	-0.483586	-0.258142	-0.897537	-0.079397	-0.010482	-0.148713	-0.985632
57217	-1.663599	2.425705	9.368202	-0.041076	-0.159673	-0.110613	-0.486365	-0.260480	-0.896504	-0.081873	-0.013195	-0.147904	-0.985519
57218	-0.845957	2.685669	9.025467	0.022909	-0.179625	-0.286653	-0.484769	-0.262056	-0.896439	-0.087808	-0.016117	-0.147979	-0.984953
57219	-0.847520	2.673608	9.988306	-0.031234	-0.235226	-0.428654	-0.482113	-0.262378	-0.897286	-0.096779	-0.019322	-0.147273	-0.984160
57220	-0.671324	2.608852	10.124179	-0.138544	-0.243491	-0.490084	-0.477344	-0.259638	-0.899539	-0.106949	-0.022591	-0.144096	-0.983508
57221	-0.548449	2.448397	9.652575	-0.215745	-0.201669	-0.589969	-0.472178	-0.255692	-0.906060	-0.119054	-0.024234	-0.139806	-0.982697
57222	-0.412769	2.414424	9.430737	-0.191588	-0.161823	-0.610879	-0.463561	-0.252419	-0.911028	-0.131353	-0.025433	-0.135776	-0.981664
57223	-0.402921	2.409750	9.450331	-0.133267	-0.135873	-0.633519	-0.456673	-0.248051	-0.913253	-0.144049	-0.025829	-0.133197	-0.980225
57224	-0.225566	2.024588	9.463492	-0.163334	-0.180684	-0.593255	-0.446862	-0.244820	-0.917565	-0.155991	-0.027496	-0.129603	-0.978833
57225	0.066949	2.214400	9.673223	-0.129547	-0.191347	-0.580917	-0.439177	-0.240220	-0.924631	-0.167749	-0.029120	-0.126801	-0.977207
57226	0.222229	2.188077	9.567465	-0.181761	-0.149093	-0.437620	-0.433616	-0.235781	-0.928587	-0.176535	-0.030486	-0.122825	-0.976125
57227	0.239776	2.013608	9.417680	-0.120176	-0.101992	-0.308043	-0.430043	-0.232188	-0.930261	-0.182693	-0.031099	-0.120275	-0.975290
57228	-0.153845	2.064722	9.407623	-0.037364	-0.102872	-0.173325	-0.428059	-0.230082	-0.932636	-0.186102	-0.032721	-0.119102	-0.974736
57229	-0.574749	2.251262	9.287393	0.001919	-0.079852	-0.157053	-0.427660	-0.230091	-0.932641	-0.189180	-0.033687	-0.118896	-0.974135
57230	-0.765102	2.315773	9.271438	0.039515	-0.084943	-0.082666	-0.427124	-0.231883	-0.934317	-0.190726	-0.035463	-0.119223	-0.973731
57231	-0.745248	2.321008	9.452532	0.032758	-0.132271	-0.040563	-0.428185	-0.232486	-0.931367	-0.191645	-0.037789	-0.119338	-0.973449
57232	-0.578844	2.474519	9.401118	0.033672	-0.170244	-0.014322	-0.433090	-0.233952	-0.929610	-0.192066	-0.041366	-0.119173	-0.973241
57233	-0.638131	2.502553	9.220971	0.055341	-0.169912	0.051186	-0.437464	-0.236144	-0.927210	-0.191275	-0.044687	-0.119520	-0.973207
57234	-0.926835	2.948852	9.632376	0.165865	-0.079740	0.037999	-0.442093	-0.241369	-0.926517	-0.190340	-0.047132	-0.122228	-0.972939
57235	-1.229132	3.851264	10.155458	0.254664	0.078902	-0.162261	-0.442608	-0.247083	-0.920778	-0.192929	-0.045772	-0.127672	-0.971794
57236	-0.499721	2.942054	9.785138	-0.178322	0.081177	-0.257430	-0.435303	-0.249472	-0.921477	-0.197650	-0.043018	-0.124572	-0.971373
57237	0.397042	2.725237	9.231798	-0.087951	0.121036	-0.398519	-0.427477	-0.248029	-0.925150	-0.205023	-0.038927	-0.123723	-0.970125
57238	1.754292	3.045982	9.025513	-0.020162	0.122422	-0.140453	-0.419913	-0.248185	-0.925915	-0.207223	-0.036288	-0.123762	-0.969755
57239	0.823103	2.184410	9.513721	0.040168	0.061433	0.186684	-0.418978	-0.250482	-0.924251	-0.203263	-0.035443	-0.124686	-0.970506
57240	0.892188	2.180848	9.881730	0.031724	0.029727	-0.043430	-0.417382	-0.251277	-0.927790	-0.203774	-0.035053	-0.125274	-0.970337
57241	1.125393	2.646287	9.933515	0.023271	-0.049035	0.191133	-0.419105	-0.252101	-0.926721	-0.199999	-0.036383	-0.125379	-0.971060
57242	1.130958	2.500671	9.241570	-0.014105	-0.064861	0.242212	-0.425864	-0.254768	-0.925653	-0.195232	-0.038361	-0.124489	-0.972068
57243	0.890986	2.612823	9.161151	0.104205	-0.048294	0.331147	-0.431431	-0.257061	-0.923780	-0.188647	-0.040420	-0.126047	-0.973083
57244	0.374459	2.564649	9.506714	0.014964	0.017927	0.246527	-0.436997	-0.259913	-0.921925	-0.183556	-0.040919	-0.126027	-0.974038
57245	0.196302	2.491012	9.410337	-0.069110	0.000747	0.156906	-0.441251	-0.256669	-0.924999	-0.180368	-0.040952	-0.124526	-0.974825
57246	0.429655	2.534056	9.142776	-0.085348	-0.019010	0.087724	-0.443112	-0.255472	-0.926552	-0.178538	-0.041404	-0.122544	-0.975394
57247	0.557004	2.936874	9.042551	-0.036871	-0.002859	0.026935	-0.443647	-0.254083	-0.925561	-0.177860	-0.041332	-0.121779	-0.975616
57248	0.450447	2.871869	9.420076	-0.039196	0.010822	0.048250	-0.444975	-0.253758	-0.926207	-0.176687	-0.041270	-0.120835	-0.975949
57249	0.354226	2.870146	9.633766	-0.123787	0.041891	-0.014570	-0.442328	-0.251235	-0.929114	-0.176778	-0.039938	-0.118586	-0.976264
57250	0.211036	2.959759	9.363928	-0.133599	0.042690	-0.050808	-0.440621	-0.244461	-0.933488	-0.177536	-0.038681	-0.115992	-0.976489
57251	0.208152	3.071344	9.155996	-0.091103	0.043216	-0.057743	-0.437308	-0.242792	-0.936430	-0.178437	-0.037349	-0.114461	-0.976557
57252	0.114146	3.147301	9.027375	-0.083060	0.084665	-0.149377	-0.433201	-0.240453	-0.938823	-0.180981	-0.035225	-0.113075	-0.976329
57253	0.091991	3.389625	8.914145	-0.079100	0.114194	-0.191613	-0.426709	-0.236644	-0.940658	-0.184319	-0.032254	-0.112199	-0.975909
57254	0.137021	3.400124	8.660307	0.093964	0.064748	-0.074693	-0.422465	-0.236199	-0.939886	-0.185327	-0.031336	-0.114143	-0.975522
57255	0.628042	3.452814	9.474097	0.301242	0.072297	-0.019311	-0.416875	-0.242281	-0.936381	-0.185143	-0.031018	-0.120493	-0.974803
57256	-0.797762	2.985223	10.064507	0.186115	0.089211	0.116903	-0.414473	-0.247514	-0.930123	-0.182292	-0.030419	-0.124202	-0.974894
57257	-1.149721	2.682636	9.502381	0.015454	0.047824	-0.103046	-0.410887	-0.248778	-0.927382	-0.183982	-0.029238	-0.124954	-0.974516
57258	-0.487176	2.068423	9.772858	0.100926	-0.008092	-0.112103	-0.407305	-0.248868	-0.927023	-0.185888	-0.029657	-0.126782	-0.973906
57259	-0.561345	2.372919	9.696074	0.189317	-0.000241	-0.219628	-0.403979	-0.252091	-0.923938	-0.189868	-0.029718	-0.130770	-0.972608
57260	-0.767644	2.296373	9.878067	0.023688	0.042591	-0.210988	-0.398408	-0.251382	-0.923845	-0.193605	-0.028597	-0.131341	-0.971828
57261	-1.237599	1.802370	9.877002	-0.072008	-0.008352	-0.342334	-0.390984	-0.248687	-0.926802	-0.200146	-0.027411	-0.130219	-0.970687
57262	-0.788077	1.829923	9.669144	-0.114753	-0.082847	-0.507478	-0.385418	-0.246437	-0.926795	-0.210026	-0.027405	-0.127754	-0.968926
57263	-0.394648	2.021537	9.617188	-0.021064	-0.141245	-0.521797	-0.376942	-0.240390	-0.930598	-0.220330	-0.028503	-0.127083	-0.966691
57264	-0.127071	2.220587	9.662410	-0.084855	-0.153045	-0.461139	-0.370710	-0.238522	-0.932895	-0.229432	-0.030079	-0.124845	-0.964816
57265	-0.138089	2.035901	9.610511	-0.106645	-0.168419	-0.422395	-0.367942	-0.231593	-0.939024	-0.237889	-0.031564	-0.122263	-0.963050
57266	-0.016266	2.030848	9.787590	-0.174122	-0.201536	-0.328253	-0.364901	-0.227510	-0.943230	-0.244567	-0.033973	-0.117970	-0.961829
57267	0.067222	1.840591	9.700122	-0.187619	-0.197074	-0.225722	-0.363983	-0.223201	-0.949152	-0.249322	-0.036097	-0.113491	-0.961070
57268	0.149467	1.939158	9.509342	-0.094894	-0.143775	-0.048291	-0.365063	-0.216525	-0.952556	-0.250406	-0.038433	-0.110798	-0.961012
57269	-0.157720	2.028249	9.484803	-0.036260	-0.064230	0.062092	-0.367982	-0.216440	-0.953326	-0.249207	-0.039408	-0.109647	-0.961416
57270	-0.405770	2.074725	9.500911	-0.046468	-0.031703	0.180787	-0.370635	-0.216657	-0.953437	-0.245599	-0.040337	-0.108265	-0.962462
57271	-0.627427	2.233324	9.374970	-0.007867	-0.015395	0.288915	-0.375944	-0.216257	-0.953363	-0.239902	-0.040970	-0.107726	-0.963931
57272	-0.938223	2.234947	9.189712	0.047434	-0.021525	0.374877	-0.381507	-0.219771	-0.953142	-0.232440	-0.042575	-0.108041	-0.965653
57273	-1.302825	2.058422	9.256879	0.062049	-0.023010	0.367043	-0.388931	-0.222348	-0.949241	-0.225183	-0.043773	-0.108767	-0.967236
57274	-1.473813	2.244653	9.235785	0.110524	-0.006787	0.374402	-0.396084	-0.226853	-0.946882	-0.217617	-0.045374	-0.110359	-0.968713
57275	-1.604442	2.594251	9.214698	0.213231	-0.030813	0.230480	-0.404027	-0.233793	-0.941232	-0.212884	-0.046975	-0.114146	-0.969249
57276	-1.105736	3.205359	9.851209	0.251255	0.017449	0.091957	-0.408516	-0.241759	-0.936999	-0.210588	-0.048078	-0.118819	-0.969135
57277	-0.922663	3.575264	10.306550	0.086553	0.080603	-0.000166	-0.405849	-0.247290	-0.930216	-0.210195	-0.046390	-0.120914	-0.969044
57278	-0.308572	2.833862	9.777377	-0.216477	0.193286	-0.021705	-0.402935	-0.245201	-0.932737	-0.210114	-0.041846	-0.117366	-0.969704
57279	0.977538	2.204195	9.431659	-0.123865	0.287710	-0.102394	-0.395112	-0.242600	-0.938121	-0.211390	-0.035049	-0.116326	-0.969822
57280	2.277678	3.138071	9.594485	-0.045324	0.405234	0.209473	-0.385950	-0.244296	-0.940432	-0.206172	-0.027648	-0.116828	-0.971123
57281	1.260381	3.100184	9.505788	-0.051062	0.314899	0.477864	-0.383420	-0.247611	-0.938685	-0.196005	-0.022155	-0.116958	-0.973351
57282	0.665323	2.052880	9.365452	-0.163470	0.147173	0.819638	-0.388734	-0.244701	-0.944445	-0.179517	-0.020731	-0.113798	-0.976931
57283	0.592899	2.372041	9.933686	-0.008057	0.080899	0.748964	-0.400939	-0.245695	-0.943799	-0.164504	-0.020626	-0.113689	-0.979586
57284	0.573678	2.301256	9.538883	-0.133549	-0.022941	0.949493	-0.416988	-0.247981	-0.943955	-0.145748	-0.022963	-0.110415	-0.982873
57285	0.702705	2.102092	9.236251	0.026013	-0.067628	0.797633	-0.436495	-0.247710	-0.942377	-0.129999	-0.026006	-0.110426	-0.985003
57286	0.548774	2.441582	9.445596	0.021918	0.016062	0.863592	-0.452408	-0.251328	-0.939486	-0.112689	-0.027826	-0.110267	-0.987101
57287	0.052240	2.180120	9.403448	-0.032803	0.074750	0.699478	-0.462488	-0.253258	-0.936743	-0.098529	-0.027730	-0.109474	-0.988705
57288	0.089967	2.246353	9.490758	0.079275	0.104376	0.618671	-0.470171	-0.257708	-0.936259	-0.085784	-0.027357	-0.110733	-0.989763
57289	0.217859	2.387029	9.440667	0.005466	0.076882	0.411356	-0.478127	-0.259759	-0.936502	-0.077271	-0.026680	-0.110839	-0.990471
57290	0.541737	2.926938	9.516335	0.061173	0.089623	0.347864	-0.482890	-0.264543	-0.936599	-0.069912	-0.025955	-0.111842	-0.990924
57291	0.266353	2.606359	9.300895	-0.020842	0.119585	0.257701	-0.484878	-0.264868	-0.938738	-0.064350	-0.024086	-0.111593	-0.991376
57292	0.402837	2.807879	9.286714	-0.019131	0.144328	0.264899	-0.485669	-0.266686	-0.937980	-0.058548	-0.021979	-0.111114	-0.991838
57293	0.123506	2.739712	9.415855	-0.008146	0.158526	0.125401	-0.486065	-0.267379	-0.937863	-0.055512	-0.019074	-0.111250	-0.992057
57294	-0.133271	2.970504	9.367723	0.089263	0.134741	0.113225	-0.482879	-0.267843	-0.939125	-0.052692	-0.016940	-0.112974	-0.992055
57295	-0.387956	3.065379	9.123308	0.022280	0.108887	0.056327	-0.481678	-0.270434	-0.937071	-0.051124	-0.014883	-0.113735	-0.992083
57296	-0.189515	3.272847	8.814923	0.039863	0.103128	-0.063935	-0.477828	-0.271093	-0.936598	-0.051906	-0.012922	-0.114499	-0.991982
57297	-0.344509	3.731222	8.671918	0.073698	0.116250	-0.115887	-0.474638	-0.272891	-0.934542	-0.053726	-0.010366	-0.116426	-0.991691
57298	-0.585532	3.758467	9.256436	0.187720	0.122356	-0.072133	-0.467859	-0.277001	-0.932869	-0.054591	-0.008163	-0.120145	-0.991221
57299	-1.107739	3.163961	8.956059	0.434706	0.053866	-0.096404	-0.465718	-0.283905	-0.926662	-0.056117	-0.007228	-0.129220	-0.990000
57300	-1.715924	2.696592	9.090156	0.372194	0.096000	-0.241170	-0.459719	-0.294330	-0.917117	-0.060345	-0.005314	-0.136577	-0.988775
57301	-1.398821	2.488748	9.202547	0.298893	0.143141	-0.589489	-0.448029	-0.299462	-0.912307	-0.071410	-0.001022	-0.143076	-0.987132
57302	-0.572168	2.635019	10.993541	0.506572	0.069745	-0.566552	-0.435132	-0.309263	-0.900267	-0.082133	0.001060	-0.153021	-0.984803
57303	-0.813727	3.057838	10.838519	0.249958	0.027678	-0.535760	-0.424227	-0.318337	-0.893558	-0.092444	0.003067	-0.158260	-0.983056
57304	-0.565357	2.804912	9.620483	-0.011756	0.146761	-0.551747	-0.412284	-0.318796	-0.891560	-0.102582	0.007526	-0.158105	-0.982050
57305	-0.138976	1.773684	9.208087	0.008907	0.153088	-0.512783	-0.393707	-0.318273	-0.896328	-0.112002	0.012357	-0.158709	-0.980874
57306	0.028505	2.201567	9.696211	0.185967	0.104147	-0.413590	-0.380702	-0.318744	-0.894880	-0.119586	0.015105	-0.162329	-0.979347
57307	-0.580320	2.680910	10.237149	-0.010457	0.075182	-0.209184	-0.372999	-0.321501	-0.892099	-0.123264	0.017463	-0.162351	-0.978848
57308	-0.771951	2.480755	9.679171	-0.266489	0.072698	-0.089704	-0.367965	-0.318148	-0.897024	-0.124455	0.019644	-0.157127	-0.979508
57309	-0.854615	2.146632	9.017233	-0.190394	0.007579	0.051618	-0.366913	-0.313950	-0.904296	-0.123168	0.020279	-0.153481	-0.980236
57310	-1.168903	2.337538	8.921905	-0.056642	-0.036734	0.090717	-0.366643	-0.315165	-0.906489	-0.121242	0.019232	-0.152164	-0.980702
57311	-1.368419	2.659213	9.163683	-0.004531	-0.082280	0.152499	-0.370618	-0.317309	-0.906646	-0.118326	0.017365	-0.151954	-0.981126
57312	-1.629409	2.737003	9.116575	-0.019726	-0.111601	0.109883	-0.373273	-0.316802	-0.907809	-0.116265	0.014699	-0.151187	-0.981534
57313	-1.837564	2.859459	9.200730	-0.028998	-0.151666	0.180363	-0.379900	-0.318845	-0.909680	-0.113011	0.011503	-0.150337	-0.982087
57314	-1.841766	2.822969	9.174399	0.003660	-0.141418	0.172577	-0.387324	-0.321364	-0.908330	-0.109811	0.008008	-0.149974	-0.982540
57315	-1.886403	3.130446	9.259769	0.028602	-0.103409	0.154328	-0.394219	-0.323329	-0.907238	-0.106945	0.005784	-0.150368	-0.982812
57316	-1.790630	3.163723	9.103596	-0.082338	-0.079678	0.235449	-0.401386	-0.322586	-0.908072	-0.102311	0.003496	-0.148450	-0.983607
57317	-1.820382	2.893702	8.719602	-0.120495	-0.063619	0.219545	-0.408293	-0.319789	-0.913415	-0.098036	0.002247	-0.146026	-0.984409
57318	-1.896778	3.397263	9.194857	0.068623	0.033714	0.195991	-0.413863	-0.320824	-0.911502	-0.093845	0.002013	-0.147297	-0.984628
57319	-1.888959	4.150010	10.287005	-0.024659	0.250156	0.150169	-0.414926	-0.320873	-0.908265	-0.090025	0.007026	-0.147415	-0.984944
57320	-0.640306	3.055928	8.959182	-0.282995	0.254111	0.190738	-0.416136	-0.314878	-0.912361	-0.085241	0.011787	-0.142168	-0.986095
57321	0.399977	2.841736	8.595564	0.207338	0.283550	0.033119	-0.413090	-0.312655	-0.914745	-0.083689	0.017352	-0.146892	-0.985453
57322	1.627177	4.553668	10.526643	0.144071	0.299631	0.373891	-0.408704	-0.315848	-0.907907	-0.075247	0.021724	-0.150208	-0.985547
57323	0.535082	3.125936	10.200622	-0.033005	0.042972	0.764532	-0.420112	-0.317265	-0.907955	-0.059860	0.020561	-0.150123	-0.986639
57324	0.345514	2.908803	9.421391	0.063448	-0.027510	0.985473	-0.438943	-0.321035	-0.907724	-0.040283	0.016782	-0.151574	-0.987482
57325	0.178118	2.898470	9.295984	0.036461	0.007445	0.856576	-0.460162	-0.325700	-0.902654	-0.023175	0.014441	-0.152748	-0.987888
57326	-0.129763	3.116182	9.097149	0.009197	0.042243	0.805500	-0.478736	-0.326674	-0.902606	-0.006905	0.012604	-0.153023	-0.988118
57327	-0.275502	2.805285	9.326094	0.000340	-0.004063	0.589500	-0.494535	-0.323643	-0.903133	0.004912	0.010818	-0.153348	-0.988101
57328	-0.170509	3.098454	9.127323	-0.071967	0.024937	0.470962	-0.505154	-0.322570	-0.902707	0.014540	0.009650	-0.151884	-0.988244
57329	0.047801	3.082993	9.098034	-0.169922	0.037379	0.366366	-0.511796	-0.319843	-0.905232	0.022111	0.009294	-0.148767	-0.988581
57330	0.120663	3.438712	9.095180	-0.170970	0.043298	0.270890	-0.516582	-0.316313	-0.908022	0.027857	0.009058	-0.145282	-0.988957
57331	-0.049962	3.581240	8.913158	-0.098026	0.069552	0.240380	-0.520575	-0.311792	-0.912133	0.033021	0.009721	-0.143577	-0.989040
57332	-0.220549	3.655839	9.080665	-0.109347	0.065226	0.123648	-0.524563	-0.309335	-0.911605	0.035908	0.010373	-0.141264	-0.989266
57333	-0.295855	3.780692	9.043715	-0.118973	0.036234	0.142011	-0.526828	-0.306160	-0.913628	0.039035	0.010642	-0.139205	-0.989437
57334	-0.562012	3.739438	8.910695	-0.102405	0.004806	0.123359	-0.529886	-0.303453	-0.918884	0.041746	0.010104	-0.137071	-0.989630
57335	-0.483877	3.908315	8.630200	-0.120376	0.009664	-0.079138	-0.529100	-0.299417	-0.924948	0.040418	0.010474	-0.135031	-0.989961
57336	-0.435128	4.098509	8.387156	-0.143635	0.038805	-0.079037	-0.528054	-0.293600	-0.929613	0.039226	0.011131	-0.132010	-0.990409
57337	-0.944432	4.094105	8.227141	-0.103040	0.067451	-0.110437	-0.527665	-0.289497	-0.938224	0.037424	0.012780	-0.130362	-0.990677
57338	-0.834663	3.698009	8.255161	0.165638	0.011616	-0.205441	-0.524623	-0.286199	-0.938692	0.033583	0.013463	-0.133453	-0.990395
57339	-0.671124	3.657379	9.139037	0.568798	0.031334	-0.000768	-0.524068	-0.295224	-0.929845	0.033671	0.014603	-0.145221	-0.988718
57340	-1.863247	1.189255	11.999837	0.503121	-0.137071	0.169756	-0.529215	-0.305671	-0.920441	0.036720	0.011528	-0.155174	-0.987137
57341	-0.696446	2.521086	10.822097	0.196458	-0.301448	-0.476151	-0.531716	-0.313485	-0.912596	0.026490	0.007392	-0.159516	-0.986812
57342	-0.024396	3.290596	10.567331	0.061201	-0.030910	-0.386609	-0.526666	-0.316480	-0.908986	0.018987	0.007836	-0.160547	-0.986814
57343	-0.052880	1.595791	10.791057	-0.050755	0.094165	-0.449743	-0.517109	-0.317167	-0.913017	0.010581	0.011294	-0.159677	-0.987048
57344	-0.143511	2.448553	10.500225	-0.117603	0.082818	-0.409366	-0.505169	-0.316309	-0.913530	0.003027	0.014001	-0.157106	-0.987478
57345	0.129420	1.955774	9.405102	-0.440445	0.177035	-0.195841	-0.491121	-0.308783	-0.926491	0.000015	0.018229	-0.148474	-0.988748
57346	-0.063767	1.512800	8.355474	-0.371679	0.128449	-0.079152	-0.485442	-0.298458	-0.937250	-0.000797	0.020798	-0.140958	-0.989797
57347	-0.094339	1.903103	8.813734	-0.120910	0.082221	0.294399	-0.487452	-0.291807	-0.938628	0.005504	0.021706	-0.138749	-0.990074
57348	-0.905217	2.089938	9.516762	-0.050262	0.096622	0.346143	-0.493023	-0.292507	-0.939124	0.012883	0.022447	-0.137758	-0.990128
57349	-1.216403	2.543010	8.991106	-0.056311	0.118161	0.442689	-0.495948	-0.290612	-0.939567	0.022187	0.023691	-0.136843	-0.990061
57350	-1.625472	2.334072	8.585384	0.003018	0.149547	0.486504	-0.504178	-0.289590	-0.939305	0.032460	0.025114	-0.136931	-0.989730
57351	-1.551573	2.534470	8.696861	0.191732	0.180068	0.467814	-0.509346	-0.292360	-0.935301	0.042290	0.027729	-0.140872	-0.988735
57352	-1.498576	3.142349	9.367860	0.190476	0.241076	0.590150	-0.516229	-0.298254	-0.933662	0.054762	0.030781	-0.144626	-0.987490
57353	-2.296883	3.288052	9.188217	-0.014102	0.220475	0.631987	-0.522328	-0.299988	-0.931228	0.068043	0.033579	-0.144553	-0.986583
57354	-2.333576	3.131999	8.860918	0.089481	0.206174	0.526153	-0.530034	-0.296699	-0.932781	0.079187	0.036030	-0.146265	-0.985412
57355	-2.178024	4.693286	9.662663	0.454640	0.410638	0.295091	-0.532665	-0.305416	-0.922006	0.086004	0.044374	-0.154919	-0.983176
57356	-0.780339	3.155422	9.750848	-0.280259	0.332759	0.032123	-0.528151	-0.306333	-0.923163	0.088144	0.050114	-0.148748	-0.983663
57357	1.213733	4.143222	10.531494	0.020414	0.250583	-0.059017	-0.522854	-0.302122	-0.929139	0.087867	0.055549	-0.148820	-0.983385
57358	0.641698	3.438458	9.103948	0.155433	0.133437	0.837302	-0.529217	-0.303922	-0.929661	0.104779	0.055728	-0.152442	-0.981161
57359	0.873509	2.403673	8.444909	0.105761	-0.018170	0.550626	-0.539567	-0.304284	-0.927940	0.115585	0.054051	-0.155350	-0.979584
57360	0.184326	3.371960	9.648837	0.384421	0.136888	0.991078	-0.555487	-0.306000	-0.922568	0.135209	0.054305	-0.163496	-0.975725
57361	-0.559585	3.300240	9.973159	-0.006564	0.097971	0.560099	-0.569158	-0.304910	-0.919821	0.146641	0.054431	-0.163892	-0.973998
57362	-0.073422	3.367250	9.340090	0.011174	-0.063980	0.643896	-0.581237	-0.304164	-0.915894	0.159171	0.050871	-0.164887	-0.972054
57363	-0.430054	3.224818	9.077488	-0.033314	-0.020621	0.599920	-0.595969	-0.303308	-0.914084	0.170975	0.048403	-0.165092	-0.970139
57364	-0.054618	3.289843	8.667294	-0.099261	0.029618	0.416071	-0.605006	-0.298436	-0.916244	0.179455	0.047029	-0.163368	-0.968966
57365	0.079517	3.411247	8.937670	-0.075068	0.043101	0.455092	-0.611527	-0.291281	-0.922930	0.188671	0.046083	-0.162380	-0.967426
57366	-0.044914	3.843508	9.099080	-0.130314	0.059838	0.334796	-0.617111	-0.286843	-0.927966	0.195678	0.045426	-0.159846	-0.966486
57367	-0.205162	3.806582	8.767091	-0.123825	0.095431	0.335089	-0.623222	-0.284292	-0.929428	0.202763	0.045674	-0.157622	-0.965379
57368	-0.269750	3.904945	8.887123	-0.114729	0.111437	0.266269	-0.627346	-0.280181	-0.933819	0.208575	0.046285	-0.155107	-0.964518
57369	-0.465772	4.030051	8.993294	-0.094466	0.070428	0.241351	-0.629082	-0.276118	-0.938509	0.213729	0.046470	-0.153505	-0.963637
57370	-0.624939	4.206771	8.818587	-0.092534	0.037685	0.163381	-0.631220	-0.270326	-0.945021	0.217301	0.046064	-0.151626	-0.963155
57371	-0.443891	4.287681	8.342134	-0.131398	0.040510	0.035938	-0.632425	-0.265996	-0.949708	0.218426	0.046168	-0.149322	-0.963256
57372	-0.641585	4.730737	8.392900	-0.106545	0.053639	0.016674	-0.634686	-0.263927	-0.952304	0.219231	0.046452	-0.146965	-0.963422
57373	-0.591883	4.241348	8.761573	0.049627	-0.017914	0.087433	-0.633758	-0.263620	-0.954456	0.220999	0.046115	-0.148544	-0.962792
57374	-0.250461	3.456252	9.090880	0.448330	0.016720	0.262134	-0.639044	-0.271133	-0.950871	0.225898	0.047403	-0.157251	-0.960206
57375	-1.519169	3.205254	10.916855	0.217397	0.011098	0.480871	-0.644333	-0.278130	-0.945387	0.235118	0.047154	-0.162250	-0.957168
57376	-1.159497	2.041934	12.332722	0.105087	0.033630	0.036790	-0.652284	-0.282412	-0.939786	0.236051	0.047933	-0.164057	-0.956592
57377	-1.089749	2.678929	10.053043	-0.356489	-0.026362	-0.141844	-0.650031	-0.281503	-0.938977	0.233753	0.046305	-0.157490	-0.958338
57378	-0.980317	1.389427	8.934843	-0.423427	0.006227	-0.117919	-0.649258	-0.272653	-0.947575	0.232115	0.044576	-0.149148	-0.960151
57379	-0.703740	1.520770	9.866623	-0.141406	0.018497	-0.300050	-0.643033	-0.268010	-0.955027	0.226705	0.045275	-0.146192	-0.961864
57380	-0.487514	2.427736	10.400768	-0.395022	0.007903	-0.244429	-0.634290	-0.261811	-0.965818	0.222600	0.044115	-0.138246	-0.964049
57381	-0.057395	2.090747	9.420014	-0.452844	-0.006816	-0.100657	-0.629019	-0.248417	-0.975802	0.221220	0.042326	-0.129494	-0.965661
57382	-0.000394	1.776134	8.600945	-0.396408	-0.074363	0.204115	-0.634352	-0.239393	-0.979754	0.225518	0.038376	-0.122248	-0.965777
57383	-0.287320	1.664178	9.117710	-0.120304	-0.026779	0.387461	-0.640479	-0.231208	-0.982917	0.233220	0.036420	-0.120329	-0.964263
57384	-1.166425	1.842475	9.647812	-0.101037	0.031196	0.349166	-0.646593	-0.227673	-0.984615	0.240314	0.035479	-0.118400	-0.962794
57385	-1.494074	1.666559	9.143245	-0.068583	0.051015	0.420212	-0.652193	-0.217926	-0.989348	0.248758	0.035251	-0.117053	-0.960820
57386	-1.388646	1.717013	9.083518	0.006026	0.025736	0.317708	-0.657109	-0.215560	-0.990022	0.255132	0.034801	-0.117179	-0.959148
57387	-1.215803	2.055137	9.168108	0.090468	-0.026558	0.448428	-0.663613	-0.216037	-0.980955	0.263780	0.033880	-0.119237	-0.956585
57388	-1.465928	2.198666	9.140095	0.101022	-0.028483	0.457339	-0.673706	-0.213639	-0.977805	0.272596	0.032543	-0.121545	-0.953865
57389	-1.443021	2.279194	9.229249	0.156734	-0.009647	0.362143	-0.681265	-0.215492	-0.974820	0.279537	0.032594	-0.124674	-0.951448
57390	-1.982610	2.419942	9.603970	0.052193	0.029440	0.542521	-0.692823	-0.210740	-0.975341	0.290095	0.031856	-0.125772	-0.948162
57391	-2.088205	2.539346	9.149721	0.143701	0.010882	0.281031	-0.700792	-0.208652	-0.973032	0.295499	0.032578	-0.128434	-0.946110
57392	-1.292362	3.520007	10.293216	0.437295	0.209426	0.302429	-0.702109	-0.211980	-0.972988	0.301671	0.038108	-0.135586	-0.942952
57393	0.427891	4.051200	9.728210	-0.057296	0.470810	-0.005495	-0.695463	-0.215788	-0.972111	0.303007	0.047068	-0.131550	-0.942691
57394	1.468516	3.594123	7.939091	-0.038763	0.426632	0.241655	-0.689236	-0.211541	-0.980651	0.308919	0.053999	-0.128388	-0.940835
57395	1.448610	4.251846	10.393463	0.288126	0.444799	0.736031	-0.687242	-0.213391	-0.975087	0.323697	0.062536	-0.131879	-0.934836
57396	-0.272930	2.543331	10.786785	0.063229	0.050755	0.768608	-0.696538	-0.211078	-0.975175	0.338288	0.061618	-0.133620	-0.929468
57397	0.615847	3.083625	9.418740	0.048714	-0.161233	0.636177	-0.708372	-0.202996	-0.974242	0.349749	0.057457	-0.136443	-0.925072
57398	0.130259	2.933975	8.945234	-0.020399	-0.028682	0.823473	-0.725379	-0.195818	-0.971397	0.365082	0.054284	-0.137140	-0.919218
57399	0.461562	2.804024	8.674762	-0.042971	0.080353	0.542018	-0.736285	-0.187300	-0.972074	0.375450	0.054117	-0.136430	-0.915148
57400	0.615445	2.836008	9.261734	-0.062959	0.136526	0.422031	-0.743735	-0.180185	-0.976063	0.383797	0.054742	-0.134655	-0.911905
57401	0.797872	3.174302	9.312920	-0.054377	0.184378	0.647749	-0.748003	-0.172644	-0.977386	0.396299	0.056028	-0.133069	-0.906698
57402	0.511861	3.159390	9.198349	-0.119134	0.249451	0.725827	-0.751475	-0.164437	-0.984208	0.410400	0.057420	-0.129685	-0.900809
57403	0.551745	3.567899	9.061700	-0.064612	0.294993	0.916344	-0.756683	-0.153031	-0.988489	0.427842	0.059865	-0.127320	-0.892836
57404	0.128674	3.851488	8.868462	-0.013626	0.326240	1.035257	-0.764015	-0.140996	-0.993666	0.447256	0.062673	-0.125460	-0.883343
57405	-0.285926	3.853669	8.812397	-0.012669	0.358076	1.005497	-0.772547	-0.126959	-0.999571	0.465995	0.066413	-0.123549	-0.873598
57406	-0.783235	3.631031	8.769933	-0.037467	0.357291	0.991388	-0.776835	-0.112186	-1.005233	0.484325	0.069591	-0.120831	-0.863705
57407	-0.782893	3.839781	8.662461	0.016584	0.354043	0.853615	-0.779255	-0.100283	-1.015714	0.499972	0.073918	-0.119196	-0.854609
57408	-0.926074	4.201281	8.578318	0.006093	0.329241	0.702264	-0.782727	-0.092185	-1.023884	0.512875	0.077673	-0.117019	-0.846896
57409	-1.438356	4.570628	8.302264	-0.062803	0.281905	0.578078	-0.781959	-0.081652	-1.032698	0.523518	0.080680	-0.114372	-0.840439
57410	-1.356710	3.433694	8.556452	0.275205	0.089384	0.424983	-0.785148	-0.079890	-1.033142	0.530585	0.083838	-0.118736	-0.835076
57411	-1.638511	2.266038	10.164483	0.591334	-0.036204	0.290862	-0.792145	-0.092734	-1.027154	0.534437	0.089099	-0.129830	-0.830411
57412	-1.868507	2.737712	10.909662	-0.044404	-0.079523	-0.043809	-0.793460	-0.097439	-1.021912	0.533769	0.087164	-0.129864	-0.831040
57413	-0.194157	2.171145	12.659834	0.279242	-0.114340	-0.244973	-0.794089	-0.109248	-1.018652	0.529017	0.089142	-0.135506	-0.832967
57414	-0.154684	3.261530	10.563552	-0.209999	-0.034271	-0.307884	-0.794072	-0.115152	-1.017362	0.524342	0.086927	-0.131817	-0.836740
57415	0.204724	1.944920	8.627629	-0.425677	0.081717	-0.291883	-0.790106	-0.109529	-1.022606	0.520520	0.084803	-0.123480	-0.840607
57416	0.216766	1.624752	8.883148	-0.180888	0.118252	-0.319168	-0.782950	-0.105618	-1.029553	0.515926	0.085443	-0.118658	-0.844062
57417	-0.519976	1.757114	9.697176	-0.109353	0.123085	-0.167598	-0.778040	-0.105574	-1.030281	0.513724	0.086932	-0.115327	-0.845713
57418	-0.704729	2.015910	9.612531	-0.198798	0.016760	-0.105757	-0.774861	-0.103318	-1.034278	0.512500	0.085167	-0.111601	-0.847134
57419	-0.169276	2.316865	9.183805	-0.132728	-0.096143	0.096946	-0.774609	-0.098854	-1.034004	0.514313	0.082072	-0.110526	-0.846481
57420	-0.566520	2.037772	9.010045	-0.104772	-0.112690	0.127089	-0.781254	-0.095492	-1.033686	0.516566	0.078556	-0.110112	-0.845496
57421	-1.142159	2.037074	9.353436	0.008613	-0.130410	0.090318	-0.787101	-0.092881	-1.031922	0.517952	0.076353	-0.111708	-0.844640
57422	-1.440362	2.463774	9.702115	-0.018573	-0.171608	0.021051	-0.790560	-0.089585	-1.031911	0.518131	0.072965	-0.113195	-0.844632
57423	-1.548274	2.469059	9.328088	-0.017542	-0.213910	0.077397	-0.797868	-0.086996	-1.027711	0.519126	0.069168	-0.115120	-0.844080
57424	-1.506265	2.295041	9.253666	-0.077758	-0.146241	0.052887	-0.803451	-0.083874	-1.024052	0.519965	0.065519	-0.115388	-0.843818
57425	-1.439809	2.468496	8.373438	0.040436	-0.172534	0.005348	-0.805568	-0.086412	-1.021016	0.519744	0.063261	-0.117701	-0.843808
57426	-1.754343	3.200732	8.550822	0.450036	-0.095629	-0.088321	-0.809799	-0.092032	-1.015636	0.517619	0.066279	-0.126161	-0.843659
57427	-2.082031	4.843251	11.079786	0.884986	0.221708	-0.221132	-0.806035	-0.109216	-1.008028	0.513288	0.080113	-0.138302	-0.843202
57428	0.132034	3.875954	10.086317	-0.540376	0.291411	-0.754258	-0.790476	-0.120396	-1.011791	0.502329	0.081296	-0.124959	-0.851729
57429	2.702841	3.635997	8.482118	-0.187829	0.377541	-0.660289	-0.769648	-0.117223	-1.024700	0.492401	0.087763	-0.116798	-0.858019
57430	3.172199	4.532940	8.537893	0.202822	0.439670	0.629296	-0.752634	-0.127115	-1.025078	0.503997	0.095575	-0.117028	-0.850386
57431	0.546540	1.941497	9.415602	-0.039881	0.194399	0.749631	-0.757972	-0.116268	-1.029241	0.517372	0.096837	-0.115869	-0.842332
57432	0.806723	2.621110	10.154997	0.288851	-0.009525	0.768704	-0.762374	-0.108122	-1.032425	0.529846	0.097619	-0.122305	-0.833531
57433	0.323382	3.461879	9.743892	-0.030893	-0.044972	0.940835	-0.776468	-0.098950	-1.027936	0.545547	0.094257	-0.124188	-0.823451
57434	0.883988	3.185543	9.029046	-0.109407	0.032764	0.863193	-0.788191	-0.083237	-1.030525	0.560128	0.091190	-0.123644	-0.814035
57435	0.567332	3.514780	9.057764	-0.097753	0.113428	0.912425	-0.798852	-0.068202	-1.028981	0.575510	0.089642	-0.122604	-0.803568
57436	0.150634	3.283911	9.167069	-0.139500	0.200923	0.738789	-0.805661	-0.053657	-1.034353	0.588211	0.089187	-0.119372	-0.794861
57437	-0.414364	3.264006	9.689049	-0.178054	0.144904	0.688914	-0.804644	-0.037697	-1.042189	0.599927	0.087714	-0.116249	-0.786690
57438	-0.553789	2.790529	9.356177	-0.184723	-0.037314	0.503897	-0.808536	-0.022419	-1.045823	0.608217	0.083481	-0.114685	-0.780993
57439	-0.053158	3.042323	9.100057	-0.220320	-0.115857	0.001895	-0.814796	-0.014426	-1.046571	0.608501	0.078972	-0.112838	-0.781510
57440	0.502987	3.542714	8.810066	-0.159060	-0.081590	0.004823	-0.816270	-0.009501	-1.046397	0.608803	0.075498	-0.111369	-0.781829
57441	0.458735	3.503107	9.126730	-0.196602	-0.018897	-0.062080	-0.818408	-0.004573	-1.045677	0.608242	0.072939	-0.108671	-0.782887
57442	0.273699	3.422071	9.107222	-0.240314	0.012886	-0.104405	-0.816440	0.003004	-1.048684	0.607144	0.070193	-0.104613	-0.784542
57443	-0.035405	3.348483	8.982757	-0.185554	0.007139	0.001893	-0.815393	0.008364	-1.051751	0.607603	0.068070	-0.101894	-0.784731
57444	-0.177038	3.583754	8.591517	-0.165233	0.039414	-0.146331	-0.814346	0.013731	-1.055087	0.605776	0.066729	-0.098634	-0.786673
57445	-0.070350	4.027447	8.345931	-0.062303	0.137984	-0.141877	-0.808645	0.015936	-1.059384	0.604048	0.068515	-0.096129	-0.788156
57446	-0.565215	4.118034	8.753694	0.020819	0.195641	-0.144689	-0.803732	0.015398	-1.065238	0.602284	0.071881	-0.093906	-0.789473
57447	-0.731687	3.869870	8.952644	0.180242	0.091688	-0.201393	-0.798283	0.012975	-1.068739	0.599153	0.076059	-0.095738	-0.791242
57448	-1.530061	3.838497	9.934505	0.237401	-0.164736	-0.096612	-0.798652	0.003257	-1.071599	0.597120	0.076235	-0.101332	-0.792065
57449	-1.303048	0.257555	11.619680	0.650927	-0.339928	-0.276730	-0.806166	-0.014103	-1.063329	0.591113	0.079388	-0.115516	-0.794317
57450	0.057222	3.277395	9.472347	0.347474	-0.161793	-0.713650	-0.807954	-0.038571	-1.055756	0.578958	0.082313	-0.121811	-0.801994
57451	0.169835	2.529403	9.712516	-0.135027	0.092174	-0.326310	-0.804747	-0.046045	-1.056301	0.574288	0.083207	-0.118263	-0.805781
57452	0.080464	1.673431	10.534608	-0.089405	0.058872	-0.761312	-0.797033	-0.051765	-1.058589	0.562422	0.084669	-0.114875	-0.814443
57453	0.478845	2.105448	10.500247	-0.224880	-0.067938	-0.496545	-0.789589	-0.055792	-1.061223	0.554679	0.082276	-0.111276	-0.820475
57454	0.510300	1.610743	9.662498	-0.400064	-0.014750	-0.191713	-0.787745	-0.051005	-1.064452	0.552318	0.077770	-0.104558	-0.823386
57455	0.567708	1.381084	8.741707	-0.383155	-0.020597	0.121286	-0.788330	-0.031794	-1.072166	0.555023	0.072959	-0.098767	-0.822722
57456	0.071396	1.391520	8.952657	-0.088916	-0.038180	0.356480	-0.792341	-0.021311	-1.073936	0.561101	0.070390	-0.098246	-0.818877
57457	-0.734772	2.039622	9.457382	-0.063292	-0.020736	0.341781	-0.799391	-0.015929	-1.069784	0.566908	0.068667	-0.097979	-0.815046
57458	-1.126471	1.988817	9.412049	-0.134878	-0.050993	0.389193	-0.803663	-0.007459	-1.068926	0.573480	0.065293	-0.096892	-0.810845
57459	-1.462274	1.798231	9.302089	-0.015094	-0.094379	0.277981	-0.811122	0.001758	-1.066933	0.577981	0.063101	-0.098068	-0.807675
57460	-1.592829	2.283776	9.395514	0.084625	-0.114092	0.246347	-0.815649	0.006722	-1.065378	0.581784	0.061503	-0.101067	-0.804692
57461	-1.481267	2.462959	9.022095	0.091147	-0.044068	0.149544	-0.819109	0.009799	-1.061879	0.584137	0.061691	-0.103139	-0.802708
57462	-1.613191	2.708124	8.698475	0.195241	-0.034859	0.027953	-0.821099	0.008886	-1.056642	0.584434	0.063105	-0.106720	-0.801914
57463	-1.561928	3.743257	9.984793	0.441485	0.041126	-0.153878	-0.819610	-0.001278	-1.054027	0.581601	0.069501	-0.112994	-0.802585
57464	-1.164387	4.872031	11.016261	0.147067	0.227860	-0.324393	-0.812673	-0.013476	-1.053556	0.576856	0.075349	-0.112257	-0.805579
57465	0.028283	2.701441	8.180843	-0.255873	0.209195	-0.427549	-0.798863	-0.015839	-1.061990	0.570912	0.077022	-0.104969	-0.810622
57466	0.868765	2.000537	7.465753	0.173239	0.160752	-0.190603	-0.789297	-0.019397	-1.068936	0.568063	0.081757	-0.105653	-0.812070
57467	2.042538	3.595232	11.687531	0.707738	0.266799	-0.117063	-0.782088	-0.034321	-1.065732	0.565640	0.094550	-0.113899	-0.811258
57468	0.829778	3.980921	10.699055	-0.036890	0.084656	0.373911	-0.778096	-0.037887	-1.066698	0.572125	0.094400	-0.113057	-0.806833
57469	0.976248	2.366707	8.515737	-0.032720	-0.125662	0.392115	-0.784889	-0.029341	-1.066616	0.578360	0.091205	-0.114768	-0.802502
57470	0.958615	2.555746	8.730399	0.269226	0.007114	0.735157	-0.791122	-0.031279	-1.061229	0.589777	0.092481	-0.120347	-0.793175
57471	-0.092216	2.896027	9.619872	0.005560	0.188535	0.426259	-0.795251	-0.025862	-1.061546	0.597109	0.094546	-0.119087	-0.787617
57472	-0.287353	2.771154	9.961433	-0.177692	0.054312	0.254238	-0.795153	-0.013753	-1.065193	0.601724	0.092417	-0.116138	-0.784792
57473	0.183295	3.129168	9.323286	-0.137952	-0.040937	0.165242	-0.796511	-0.003370	-1.065249	0.604627	0.089751	-0.114862	-0.783056
57474	0.546583	3.096893	9.055467	-0.196884	-0.011676	0.220870	-0.798662	0.006207	-1.065993	0.608562	0.086425	-0.112334	-0.780746
57475	0.431173	3.320563	9.221134	-0.172648	0.032699	0.196488	-0.797749	0.011492	-1.065566	0.612154	0.084385	-0.109717	-0.778530
57476	0.012101	3.436758	9.236282	-0.167650	0.049940	0.147192	-0.798708	0.021595	-1.066039	0.614991	0.082534	-0.106763	-0.776902
57477	-0.041400	3.649369	8.985117	-0.144786	0.028164	0.028667	-0.798330	0.028475	-1.067571	0.615892	0.081144	-0.104392	-0.776656
57478	-0.214619	3.801560	8.810164	-0.161512	0.034596	0.049909	-0.799411	0.035074	-1.067617	0.617161	0.079337	-0.101557	-0.776212
57479	-0.490524	3.517389	8.659423	-0.167719	0.039779	-0.018959	-0.798633	0.041365	-1.068231	0.617365	0.077988	-0.098644	-0.776562
57480	-0.517141	3.635847	8.652898	-0.116671	0.034350	-0.213330	-0.795453	0.043153	-1.070093	0.614463	0.077253	-0.096093	-0.779252
57481	-0.675282	4.224833	8.335676	-0.083838	0.034956	-0.296228	-0.793909	0.043590	-1.072176	0.610181	0.077477	-0.094147	-0.782824
57482	-0.477918	3.723627	9.346824	0.201996	-0.019439	-0.226768	-0.791644	0.040445	-1.071496	0.606447	0.079818	-0.097210	-0.785112
57483	-1.139677	2.502852	10.009686	0.477686	-0.123925	-0.187493	-0.793594	0.026235	-1.066012	0.602605	0.084210	-0.106133	-0.786455
57484	-1.520737	2.350253	9.621245	0.220810	-0.142829	-0.411108	-0.795544	0.012050	-1.061602	0.595614	0.085245	-0.110647	-0.791034
57485	-1.070879	2.144967	11.116900	0.307235	-0.090562	-0.407092	-0.796828	-0.002667	-1.059099	0.588547	0.088579	-0.115993	-0.795181
57486	-0.282007	2.761717	11.593608	0.123243	-0.053949	-0.727763	-0.795541	-0.018449	-1.055122	0.576745	0.090599	-0.117300	-0.803366
57487	-0.023091	2.858379	9.018123	-0.250629	0.021286	-0.592305	-0.788232	-0.021634	-1.057728	0.567822	0.089613	-0.112013	-0.810556
57488	0.134972	1.618429	9.032326	-0.094844	0.059076	-0.485469	-0.783854	-0.021101	-1.060987	0.560409	0.090327	-0.108938	-0.816036
57489	-0.042406	1.865300	9.672502	-0.154785	0.043965	-0.469827	-0.776550	-0.022946	-1.060996	0.553242	0.090449	-0.105081	-0.821402
57490	-0.318868	2.134588	9.772709	-0.115435	-0.015706	-0.201278	-0.772440	-0.021589	-1.063286	0.550286	0.089087	-0.102998	-0.823796
57491	-0.327533	2.051879	9.575693	-0.148060	-0.106300	-0.072874	-0.772843	-0.020207	-1.062161	0.549287	0.085941	-0.101576	-0.824973
57492	-0.480291	1.981089	9.099771	-0.162457	-0.127621	-0.007586	-0.778303	-0.014025	-1.057868	0.549353	0.081817	-0.100287	-0.825506
57493	-1.072863	2.079592	9.311915	-0.080714	-0.159805	0.026181	-0.782431	-0.009223	-1.055785	0.549754	0.078326	-0.100681	-0.825530
57494	-1.264399	2.219342	9.396450	-0.090484	-0.157271	-0.079889	-0.786815	-0.007604	-1.054876	0.548430	0.074647	-0.100791	-0.826737
57495	-1.181959	2.560657	9.266427	-0.046122	-0.109559	0.019543	-0.789743	-0.004870	-1.055293	0.548754	0.072419	-0.101136	-0.826678
57496	-1.379627	2.683248	8.835807	-0.054048	-0.089101	0.051525	-0.793471	-0.000770	-1.053506	0.549677	0.070001	-0.101294	-0.826254
57497	-1.569229	2.704075	8.781692	0.083664	-0.072950	0.020275	-0.794933	-0.000409	-1.049444	0.549888	0.069876	-0.103345	-0.825869
57498	-1.662017	2.765522	8.946871	0.093657	-0.100265	-0.022290	-0.796916	-0.002752	-1.048959	0.549358	0.069048	-0.105961	-0.825960
57499	-1.931419	3.372319	8.811270	0.177931	-0.162923	-0.156770	-0.800754	-0.006665	-1.045275	0.546294	0.068941	-0.110270	-0.827436
57500	-1.625025	4.004278	10.069946	0.264416	-0.113240	-0.156304	-0.804183	-0.014086	-1.041440	0.543266	0.070050	-0.115662	-0.828600
57501	-0.984039	4.117896	10.413701	-0.181637	0.097435	-0.268787	-0.802043	-0.019835	-1.042993	0.539390	0.070687	-0.111016	-0.831708
57502	0.543544	2.322369	7.804767	-0.285943	0.188384	-0.314703	-0.795287	-0.015080	-1.049775	0.535139	0.071183	-0.103773	-0.835339
57503	2.019305	2.730439	9.611295	0.440928	0.417743	-0.202599	-0.782394	-0.021827	-1.055113	0.532080	0.083569	-0.106254	-0.835833
57504	1.598664	4.393019	11.225007	0.041371	0.438704	0.468168	-0.767913	-0.027241	-1.059217	0.540907	0.090093	-0.103049	-0.829870
57505	-0.106514	1.240332	9.978530	-0.044749	-0.018817	0.523854	-0.766621	-0.014833	-1.064884	0.549757	0.088393	-0.103399	-0.824174
57506	0.726120	1.784533	9.273063	0.208692	-0.089241	0.727348	-0.775659	-0.010220	-1.061810	0.561302	0.087453	-0.109097	-0.815714
57507	0.054156	2.102491	9.519628	0.073556	0.002996	0.545523	-0.784300	-0.005048	-1.059125	0.570195	0.087236	-0.111175	-0.809264
57508	0.203155	2.692650	9.784517	0.021926	-0.083916	0.304272	-0.789228	0.000903	-1.057534	0.575047	0.085197	-0.113025	-0.805784
57509	0.423867	2.769452	9.564453	-0.035494	-0.162137	0.284095	-0.798667	0.006355	-1.054025	0.579461	0.081590	-0.114789	-0.802740
57510	0.599520	2.612365	8.945210	-0.166962	-0.060669	0.306417	-0.804799	0.015675	-1.051774	0.584658	0.077722	-0.113320	-0.799558
57511	0.334259	2.539581	8.896701	-0.142788	0.030517	0.293877	-0.807749	0.026097	-1.051945	0.589796	0.075890	-0.111152	-0.796258
57512	0.085468	3.161368	9.243018	-0.072809	0.091877	0.209639	-0.808698	0.032675	-1.051186	0.593598	0.075775	-0.109238	-0.793705
57513	-0.020111	3.591524	9.222092	-0.100405	0.064443	0.158990	-0.808323	0.040512	-1.051746	0.596569	0.075288	-0.107177	-0.791802
57514	-0.216932	3.704443	8.998571	-0.111143	0.036987	0.186231	-0.807941	0.045833	-1.052387	0.599919	0.073897	-0.105268	-0.789655
57515	-0.248476	3.529061	8.645099	-0.123959	0.077249	0.135194	-0.806905	0.054798	-1.053995	0.602550	0.073413	-0.102683	-0.788036
57516	-0.392250	3.681799	8.588988	-0.038666	0.078495	0.041784	-0.805326	0.059277	-1.055752	0.603590	0.073849	-0.101203	-0.787390
57517	-0.707703	4.406700	8.429420	0.009917	0.115860	-0.086857	-0.803738	0.060949	-1.057061	0.602587	0.076107	-0.099983	-0.788099
57518	-1.036614	4.170157	8.676253	0.103712	0.052400	0.029806	-0.801876	0.059844	-1.059538	0.603174	0.077875	-0.101045	-0.787341
57519	-0.564990	2.649473	8.755151	0.683127	-0.081909	0.014807	-0.802633	0.046355	-1.056062	0.602253	0.084983	-0.112960	-0.785690
57520	-1.271868	2.869849	10.373365	0.705271	-0.063305	0.061075	-0.806011	0.021579	-1.051840	0.601986	0.092085	-0.124913	-0.783282
57521	-1.097988	2.523701	12.600557	0.367408	-0.024737	0.042504	-0.809166	0.011359	-1.048232	0.602010	0.096225	-0.131095	-0.781754
57522	0.031481	2.345036	11.543789	-0.020560	0.044700	-0.379306	-0.806209	-0.001950	-1.044121	0.596386	0.097411	-0.129523	-0.786167
57523	-0.153173	2.389917	8.606070	-0.211641	0.156066	-0.205804	-0.801567	-0.000684	-1.049108	0.594077	0.098039	-0.123926	-0.788735
57524	-0.374921	1.509629	8.793651	0.005168	0.302838	-0.243004	-0.791609	-0.002079	-1.053166	0.591133	0.103222	-0.119950	-0.790897
57525	-0.694350	2.037983	9.968917	-0.091787	0.248303	-0.299334	-0.779927	-0.003369	-1.057374	0.587296	0.106916	-0.114858	-0.794015
57526	-0.430123	2.142292	9.889586	-0.211669	0.078429	-0.086026	-0.773432	-0.000313	-1.062998	0.586723	0.105619	-0.110411	-0.795242
57527	-0.152870	2.239498	9.285985	-0.149057	-0.021924	0.182238	-0.774771	0.003792	-1.063792	0.590023	0.103211	-0.108569	-0.793369
57528	-0.083225	2.099544	8.966810	-0.152520	-0.007439	0.316779	-0.778430	0.014678	-1.065211	0.595490	0.100351	-0.106909	-0.789868
57529	-0.764507	2.225535	8.887187	-0.031010	0.022910	0.423590	-0.781640	0.022847	-1.064375	0.602415	0.099505	-0.106862	-0.784713
57530	-1.418489	2.240390	9.076417	0.022938	0.000368	0.489176	-0.785657	0.034334	-1.061004	0.610168	0.098484	-0.108210	-0.778644
57531	-1.630628	2.455024	9.248813	0.088031	-0.014630	0.542362	-0.792316	0.041674	-1.057197	0.618503	0.098271	-0.110624	-0.771725
57532	-1.358290	2.649301	9.236448	0.070381	-0.007339	0.529909	-0.795119	0.046901	-1.056594	0.626637	0.097596	-0.112864	-0.764894
57533	-1.575903	2.810769	8.876962	0.090495	-0.083097	0.504702	-0.800540	0.055829	-1.050406	0.634075	0.096494	-0.116023	-0.758404
57534	-2.025740	3.559995	9.288359	0.328897	-0.085822	0.336631	-0.806917	0.057507	-1.043961	0.638467	0.098322	-0.122776	-0.753405
57535	-3.118793	4.627771	10.611527	0.342093	0.119892	0.075581	-0.812216	0.054129	-1.037689	0.639287	0.104638	-0.126221	-0.751286
57536	-1.123121	2.780196	9.333972	-0.416342	0.251440	-0.682175	-0.802385	0.050297	-1.039001	0.630610	0.104544	-0.115343	-0.760327
57537	1.871095	2.781091	9.040723	-0.237556	0.285600	-0.700612	-0.791106	0.050751	-1.045703	0.621130	0.107755	-0.106343	-0.768946
57538	2.073286	5.767707	9.823689	0.178722	0.387294	0.439932	-0.779320	0.044741	-1.051333	0.628446	0.114736	-0.105252	-0.762111
57539	-1.219034	1.792567	9.552873	-0.203945	0.060273	0.434882	-0.778297	0.057926	-1.053881	0.635748	0.112385	-0.102176	-0.756806
57540	-0.022789	2.115293	9.786924	-0.028674	-0.217760	0.020506	-0.777263	0.067460	-1.055874	0.635830	0.108431	-0.104592	-0.756983
57541	0.225713	2.275144	9.682622	-0.093393	-0.230391	0.150123	-0.786829	0.070004	-1.047346	0.637935	0.103581	-0.106234	-0.755662
57542	0.781632	2.469630	8.923161	-0.064855	-0.233270	0.025427	-0.796396	0.072690	-1.038948	0.638097	0.098920	-0.108316	-0.755853
57543	0.671480	3.448739	9.391216	0.055854	-0.174449	0.095032	-0.800064	0.071710	-1.029606	0.639175	0.096864	-0.111442	-0.754753
57544	0.636990	3.249078	9.485537	-0.170075	-0.097654	0.076262	-0.800735	0.073225	-1.021752	0.640577	0.092791	-0.110303	-0.754244
57545	-0.072296	2.585656	9.362869	-0.165073	-0.096217	0.161345	-0.798890	0.077334	-1.019761	0.643239	0.088911	-0.109241	-0.752599
57546	-0.013080	2.489606	9.091014	-0.096155	-0.090083	0.008652	-0.797830	0.077169	-1.013594	0.643485	0.086045	-0.108999	-0.752757
57547	0.351029	2.976856	9.295884	-0.038799	-0.081103	-0.117639	-0.797289	0.073249	-1.007811	0.641747	0.084607	-0.109167	-0.754377
57548	0.509571	3.271006	9.178181	-0.079432	-0.038330	-0.206829	-0.799149	0.073156	-1.001878	0.638813	0.083206	-0.108140	-0.757166
57549	0.834270	3.005015	9.026475	-0.127653	0.059806	-0.811119	-0.791938	0.057214	-0.996959	0.626943	0.084220	-0.104042	-0.767480
57550	0.012206	2.885703	8.857731	-0.104376	0.046992	-0.503279	-0.785280	0.049692	-0.998889	0.619609	0.084424	-0.101024	-0.773791
57551	0.506677	3.911789	9.240654	-0.108279	-0.050840	0.433047	-0.784490	0.052096	-1.000838	0.626526	0.081411	-0.100721	-0.768566
57552	-0.526014	2.713342	9.222821	-0.154598	-0.001590	0.292041	-0.788510	0.065000	-0.998363	0.631392	0.078608	-0.098863	-0.765109
57553	0.598012	3.947428	9.228745	-0.220715	0.061982	-0.427699	-0.783072	0.066111	-1.003498	0.625449	0.077618	-0.094083	-0.770673
57554	0.334216	3.559111	9.185068	-0.104157	0.056382	0.196866	-0.782293	0.072645	-1.008675	0.628896	0.076565	-0.092099	-0.768209
57555	0.091647	3.797436	9.079548	0.118072	0.069314	-0.034821	-0.781640	0.076289	-1.009642	0.628468	0.079200	-0.093115	-0.768170
57556	-0.976540	3.865420	8.892211	0.230110	0.117017	0.228643	-0.780838	0.073992	-1.007843	0.631974	0.083214	-0.095563	-0.764560
57557	-2.085270	3.080678	8.895401	0.173790	0.082167	0.177243	-0.776318	0.071237	-1.008117	0.634686	0.086450	-0.097575	-0.761695
57558	-2.115416	1.791269	9.619079	0.341355	-0.092202	-0.264460	-0.778161	0.066009	-1.003961	0.630025	0.089643	-0.103512	-0.764407
57559	-0.947730	2.577109	9.875237	0.346757	-0.134792	-0.478074	-0.779442	0.049818	-0.998011	0.621898	0.093105	-0.109640	-0.769775
57560	-0.551036	2.402275	10.076474	0.113080	-0.109759	-0.418614	-0.783113	0.034803	-0.998314	0.615141	0.093485	-0.111988	-0.774804
57561	-0.265956	2.140393	9.682823	-0.001442	-0.063261	-0.468226	-0.782818	0.024730	-0.998505	0.607850	0.093678	-0.111804	-0.780540
57562	-0.419207	2.375553	10.215512	0.014170	0.016885	-0.467653	-0.776284	0.014413	-1.000389	0.600700	0.094904	-0.110962	-0.786028
57563	0.013684	2.072715	10.327359	-0.124421	0.021065	-0.467262	-0.772282	0.007708	-1.004816	0.593749	0.094880	-0.107756	-0.791738
57564	0.135308	1.741931	9.914942	-0.137739	-0.016686	-0.309218	-0.768869	0.006425	-1.007231	0.589226	0.093394	-0.105203	-0.795627
57565	0.161142	1.832164	9.457725	-0.162723	0.036810	-0.036656	-0.766758	0.010784	-1.010343	0.589174	0.092182	-0.101982	-0.796226
57566	-0.427656	1.687960	9.332431	-0.110430	0.048101	0.098099	-0.767035	0.014711	-1.010484	0.591186	0.091195	-0.099855	-0.795117
57567	-1.725050	0.050136	8.662309	0.243781	0.010866	-0.293191	-0.767701	0.015896	-1.012724	0.586234	0.094871	-0.102827	-0.797970
57568	0.590024	4.388786	10.250721	-0.121758	-0.050761	0.429487	-0.768352	0.011370	-1.009903	0.593338	0.091494	-0.102308	-0.793166
57569	-1.821916	0.611586	9.160570	-0.273363	-0.122015	0.445182	-0.776113	0.032911	-1.014234	0.600766	0.085437	-0.099980	-0.788533
57570	-0.940737	2.433601	9.645635	0.127925	-0.166831	0.097545	-0.781153	0.031240	-1.009524	0.601890	0.083895	-0.104187	-0.787296
57571	-1.319737	2.761729	9.877044	-0.016097	-0.105877	0.243421	-0.787791	0.031935	-1.008753	0.605662	0.081605	-0.105328	-0.784487
57572	-0.628063	3.318014	9.884443	-0.146867	0.036260	-0.297311	-0.786462	0.031546	-1.011469	0.601446	0.080767	-0.102116	-0.788233
57573	0.328141	3.199316	8.821903	-0.215992	0.005204	-0.070698	-0.785137	0.032720	-1.015212	0.600830	0.078481	-0.098284	-0.789420
57574	-0.388859	1.632715	8.224413	0.102254	0.070259	-0.007162	-0.783554	0.036064	-1.016199	0.600842	0.080583	-0.099060	-0.789102
57575	0.070260	2.825799	9.976979	0.249046	0.044983	-0.225423	-0.778213	0.025112	-1.013653	0.597105	0.084800	-0.101838	-0.791141
57576	-0.034899	3.362855	10.764010	-0.179788	-0.066096	0.309140	-0.778481	0.025780	-1.012015	0.602299	0.080724	-0.100322	-0.787817
57577	-0.141314	2.503893	9.241189	-0.358328	-0.143160	0.449635	-0.781951	0.032168	-1.012577	0.609782	0.073306	-0.096904	-0.783200
57578	0.075444	2.388843	8.858775	-0.158882	-0.093348	0.337383	-0.786220	0.040197	-1.016843	0.615241	0.069000	-0.096063	-0.779416
57579	-0.278168	2.484448	9.521162	-0.148767	-0.037414	0.236162	-0.789686	0.045345	-1.018252	0.619197	0.066194	-0.094329	-0.776733
57580	-0.176362	2.729431	9.546337	-0.160530	-0.044829	0.134294	-0.791266	0.057183	-1.020896	0.621546	0.063006	-0.092585	-0.775331
57581	-0.297901	2.445609	9.169258	-0.065709	-0.073947	0.084944	-0.794068	0.062613	-1.023109	0.622958	0.060967	-0.092404	-0.774382
57582	-0.181386	2.719617	9.428314	-0.000688	-0.067831	0.076303	-0.795384	0.058674	-1.020800	0.624158	0.059517	-0.093347	-0.773415
57583	-0.026147	2.474845	9.463808	-0.030015	-0.061481	0.097445	-0.797921	0.063711	-1.018325	0.625734	0.058105	-0.093594	-0.772218
57584	0.338022	2.442616	9.475225	-0.033074	-0.061189	-0.058240	-0.800978	0.065601	-1.018364	0.624902	0.056606	-0.093797	-0.772978
57585	0.356120	2.277891	9.561268	-0.038838	-0.057820	0.091174	-0.806302	0.071035	-1.018263	0.626397	0.055136	-0.093874	-0.771864
57586	0.297641	2.291393	9.544930	-0.154818	-0.026099	-0.008875	-0.808170	0.074447	-1.018805	0.626519	0.052560	-0.091816	-0.772193
57587	0.252365	2.110931	9.414925	-0.036517	-0.014858	0.079996	-0.808581	0.078643	-1.018397	0.627919	0.051798	-0.091388	-0.771157
57588	0.220875	2.493899	9.536233	-0.047926	0.002220	0.104812	-0.809378	0.079245	-1.019444	0.629728	0.050789	-0.090744	-0.769824
57589	0.020550	2.058169	9.340814	0.128581	0.044363	0.042048	-0.809649	0.080901	-1.018178	0.630476	0.053092	-0.092084	-0.768897
57590	0.047715	2.451936	9.687691	0.104074	0.089633	-0.214152	-0.807779	0.076997	-1.020610	0.627372	0.055927	-0.092342	-0.771200
57591	0.472431	2.823776	9.938617	-0.075807	-0.025928	0.299848	-0.806184	0.076116	-1.020387	0.632174	0.054098	-0.091737	-0.767473
57592	-0.144609	2.234824	9.570298	-0.294991	-0.065534	0.314105	-0.808993	0.084120	-1.025073	0.637309	0.048535	-0.088390	-0.763982
57593	-0.110789	1.776595	8.944161	0.432192	0.017882	-0.006627	-0.810324	0.085383	-1.023942	0.636946	0.054417	-0.094649	-0.763138
57594	-0.049683	3.098372	10.553563	-0.104600	-0.008131	-0.070469	-0.809503	0.076905	-1.020996	0.636110	0.052845	-0.093098	-0.764136
57595	0.225854	1.899212	8.890985	-0.211887	0.014435	-0.086546	-0.811928	0.089491	-1.024599	0.635182	0.050629	-0.089485	-0.765489
57596	0.142513	2.317723	9.698833	0.033297	0.008102	-0.105286	-0.812452	0.087145	-1.025474	0.633693	0.051116	-0.089801	-0.766653
57597	0.423953	2.774315	9.622187	-0.078762	0.015170	0.182539	-0.809660	0.085235	-1.024223	0.636745	0.050123	-0.088514	-0.764335
57598	-0.332949	1.881894	9.856021	0.333755	0.101141	-0.961186	-0.807811	0.088426	-1.024949	0.621919	0.057363	-0.091362	-0.775616
57599	-0.064983	2.605223	9.500145	-0.038484	0.164940	-0.288357	-0.799560	0.080607	-1.027714	0.617928	0.060082	-0.088286	-0.778949
57600	-0.040077	2.748928	9.853653	-0.001512	0.002896	-0.050597	-0.797560	0.077493	-1.028105	0.617299	0.059951	-0.088181	-0.779469
57601	-0.148025	2.424110	9.684301	-0.193667	-0.066049	0.226002	-0.800366	0.084013	-1.029075	0.621078	0.056254	-0.086166	-0.776964
57602	-0.086779	2.085345	9.289176	-0.043543	-0.090403	0.398722	-0.802234	0.087714	-1.030010	0.627294	0.053373	-0.087071	-0.772057
57603	-0.469366	1.845386	9.399596	0.068343	-0.075845	0.458491	-0.804742	0.083319	-1.031063	0.634288	0.052394	-0.089472	-0.766113
57604	-0.187207	1.821315	8.816316	0.642865	0.028992	0.262882	-0.804996	0.079028	-1.026626	0.637779	0.060269	-0.099237	-0.761418
57605	-0.333067	2.957289	10.473722	0.001538	-0.005669	-0.134588	-0.807360	0.070142	-1.020968	0.635852	0.060623	-0.099070	-0.763022
57606	-0.021485	2.309832	9.130625	-0.010902	-0.003108	-0.135505	-0.805766	0.070052	-1.024753	0.633938	0.060455	-0.098798	-0.764661
57607	-0.074672	2.503110	9.623374	0.076529	-0.004797	-0.108727	-0.803491	0.062342	-1.014003	0.632308	0.061726	-0.099791	-0.765780
57608	0.012774	2.475557	9.515544	0.002769	-0.009814	-0.110774	-0.802154	0.058991	-1.015604	0.630738	0.061581	-0.099839	-0.767078
57609	0.103517	2.550030	9.561092	0.008990	-0.010650	-0.074537	-0.801081	0.055357	-1.016808	0.629699	0.061839	-0.099916	-0.767901
57610	0.079429	2.535023	9.512326	-0.016636	-0.013871	-0.025122	-0.802406	0.056224	-1.028998	0.629458	0.061216	-0.099822	-0.768161
57611	0.116535	2.615403	9.488959	-0.020592	-0.009705	0.023586	-0.802319	0.055126	-1.029626	0.629964	0.060919	-0.099563	-0.767803
57612	-0.059743	2.449561	9.405371	-0.034926	-0.020423	0.019984	-0.802046	0.053486	-1.037749	0.630424	0.059876	-0.099326	-0.767538
57613	-0.053757	2.651153	9.505128	-0.008364	-0.018810	0.035979	-0.802176	0.052340	-1.036439	0.631085	0.059577	-0.099385	-0.767010
57614	-0.139465	2.564633	9.442975	-0.020543	0.000827	-0.043477	-0.804036	0.052972	-1.037742	0.630596	0.059168	-0.099025	-0.767491
57615	-0.097129	2.638229	9.501487	0.011303	-0.005546	0.009613	-0.805101	0.053731	-1.033134	0.630854	0.059388	-0.099186	-0.767241
57616	-0.125316	2.594420	9.510410	-0.040032	-0.020223	0.007517	-0.804652	0.053331	-1.034845	0.631130	0.058308	-0.098854	-0.767140
57617	-0.156878	2.720072	9.518122	-0.039685	-0.035828	-0.008493	-0.805716	0.054337	-1.034935	0.631108	0.057474	-0.098593	-0.767254
57618	-0.228392	2.874106	9.331834	-0.070155	-0.009422	-0.008406	-0.806248	0.054647	-1.035725	0.631195	0.056211	-0.097643	-0.767397
57619	-0.710845	2.321649	9.607630	-0.078971	-0.014688	-0.015418	-0.808110	0.056214	-1.035116	0.631148	0.055255	-0.096485	-0.767652
57620	0.217177	2.352987	9.010052	0.042611	0.015498	-0.114051	-0.804402	0.058953	-1.036281	0.629536	0.056002	-0.096833	-0.768877
57621	-0.061321	2.338303	9.740562	0.128226	0.020849	-0.085414	-0.803857	0.054021	-1.035235	0.628246	0.058335	-0.098336	-0.769568
57622	0.078072	2.583533	9.389162	0.020752	0.036464	-0.034407	-0.803580	0.050290	-1.037508	0.627921	0.058976	-0.098173	-0.769804
57623	-0.111536	2.388341	9.502759	0.072119	0.050274	-0.000515	-0.800782	0.046295	-1.036862	0.628054	0.060891	-0.098544	-0.769499
57624	-0.132663	2.463198	9.424522	0.065092	0.067191	-0.003962	-0.798261	0.046241	-1.037027	0.628205	0.062502	-0.098713	-0.769226
