# Supplementary material for: Identification of Haptic Based Guiding Using Hard Reins
Source: PLoS One. 2015 Jul 22;10(7):e0132020. doi: 10.1371/journal.pone.0132020 (PMC4511788; doi:10.1371/journal.pone.0132020)
Supplement: S1 File — (ZIP) [file pone.0132020.s001.zip › MotionData1/Subject2/T20/fc20.txt]

// Start Time: 0
// Sample rate: 25.0Hz
// Scenario: 4.9
// Firmware Version: 2.6.1
Counter	Acc_X	Acc_Y	Acc_Z	Gyr_X	Gyr_Y	Gyr_Z	Mag_X	Mag_Y	Mag_Z	Quat_w	Quat_x	Quat_y	Quat_z
13446	8.072996	-0.949920	3.332656	-0.049298	-0.090963	0.126345	-0.636693	0.461271	-0.377138	-0.693943	0.374195	0.432850	0.437106
13447	9.893638	-1.700345	3.483314	-0.155394	-0.141147	0.112919	-0.634357	0.465405	-0.373644	-0.692395	0.378613	0.432765	0.435839
13448	10.497284	-1.437614	4.722575	-0.085324	-0.235301	0.049722	-0.637081	0.469435	-0.365896	-0.690096	0.382298	0.434922	0.434119
13449	8.379410	-1.785220	3.553408	0.260127	-0.537046	0.005687	-0.643498	0.469820	-0.357665	-0.687294	0.383427	0.444648	0.427667
13450	7.595760	-1.127646	2.651039	0.397608	-0.769571	0.236448	-0.648743	0.467401	-0.345807	-0.685370	0.386610	0.456765	0.414930
13451	9.007696	-1.139182	2.158183	0.348358	-0.814620	0.376241	-0.654823	0.473132	-0.332857	-0.683489	0.391995	0.467961	0.400244
13452	10.269775	-1.736542	2.072093	0.260967	-0.680526	0.422492	-0.659061	0.479283	-0.318857	-0.682409	0.397797	0.475997	0.386655
13453	9.888783	-2.058494	1.625922	0.230064	-0.468021	0.485958	-0.655887	0.489419	-0.307469	-0.683327	0.402923	0.480397	0.374081
13454	9.867805	-2.359473	1.418720	0.243450	-0.304812	0.543978	-0.650132	0.493976	-0.301882	-0.686325	0.407092	0.481982	0.361840
13455	9.497272	-2.442782	1.556852	0.257225	-0.215644	0.538910	-0.643290	0.504024	-0.302391	-0.690029	0.410375	0.482529	0.350169
13456	9.609522	-2.367330	1.671562	0.234882	-0.151604	0.478109	-0.635140	0.516430	-0.302204	-0.693757	0.412808	0.482339	0.340059
13457	9.403285	-2.249695	1.731273	0.242423	-0.105025	0.408395	-0.627351	0.523175	-0.303709	-0.697331	0.414175	0.482205	0.331160
13458	9.627561	-2.605880	1.716178	0.234513	-0.019253	0.398266	-0.620457	0.529263	-0.308649	-0.701654	0.414878	0.480735	0.323190
13459	9.301499	-2.981599	1.919341	0.252199	0.030382	0.349500	-0.610810	0.541751	-0.313746	-0.706117	0.414591	0.479170	0.316086
13460	9.435671	-2.958974	1.744641	0.240479	0.085405	0.302605	-0.602304	0.545664	-0.320719	-0.710778	0.413566	0.476987	0.310228
13461	9.177739	-2.924359	1.874930	0.227933	0.147584	0.255768	-0.596296	0.544124	-0.327565	-0.715485	0.411948	0.474321	0.305612
13462	8.827341	-2.907439	1.934116	0.137649	0.144692	0.160019	-0.589905	0.548434	-0.334648	-0.718920	0.410629	0.471797	0.303225
13463	9.055720	-2.981676	1.884197	0.039425	0.172432	0.003421	-0.585911	0.549768	-0.338344	-0.720737	0.409158	0.469671	0.304199
13464	8.374639	-3.308294	2.093839	0.005250	0.135187	-0.045501	-0.583991	0.547106	-0.345402	-0.721730	0.407853	0.468155	0.305930
13465	8.814948	-3.373091	1.903558	-0.137495	0.160297	-0.024878	-0.582931	0.547956	-0.346052	-0.721806	0.408748	0.465332	0.308849
13466	8.994855	-3.348618	2.185481	-0.193579	0.118945	-0.039633	-0.582927	0.547963	-0.346579	-0.721038	0.410457	0.462768	0.312210
13467	9.238819	-3.216446	2.350883	-0.143954	0.115216	-0.059047	-0.580698	0.549788	-0.344928	-0.720410	0.411396	0.460814	0.315299
13468	9.278065	-3.161055	2.360451	-0.047118	0.072170	-0.036772	-0.580427	0.549244	-0.345468	-0.720414	0.411304	0.459807	0.316877
13469	9.249969	-2.989740	2.256996	0.055092	0.016184	-0.077376	-0.581478	0.548826	-0.346128	-0.720388	0.409826	0.460680	0.317580
13470	9.298678	-2.982891	2.258390	0.075012	0.061105	-0.056366	-0.582242	0.546635	-0.348672	-0.721165	0.407861	0.460766	0.318221
13471	9.298189	-3.056345	2.315470	0.049739	0.135629	-0.061306	-0.582080	0.544174	-0.351095	-0.722293	0.405845	0.459745	0.319714
13472	8.932788	-3.111955	2.359441	-0.052633	0.219135	-0.039887	-0.580972	0.543705	-0.356915	-0.723578	0.404857	0.456591	0.322570
13473	8.747403	-3.155696	2.494204	-0.133634	0.232015	-0.034309	-0.579370	0.544697	-0.359333	-0.724257	0.405111	0.452752	0.326118
13474	8.684307	-3.112202	2.561660	-0.223547	0.267936	-0.051404	-0.573689	0.548369	-0.360357	-0.724478	0.406151	0.447847	0.331069
13475	8.878190	-3.229179	2.671745	-0.271021	0.281172	-0.094797	-0.572617	0.549514	-0.362452	-0.724027	0.407495	0.442832	0.337095
13476	9.107137	-3.176410	2.771330	-0.313043	0.322298	-0.136395	-0.570514	0.549934	-0.361140	-0.723338	0.408654	0.437175	0.344473
13477	9.530178	-3.178930	3.110210	-0.275185	0.284975	-0.125203	-0.568668	0.549943	-0.360362	-0.722584	0.409703	0.432253	0.350960
13478	8.591587	-2.668461	2.899437	-0.138188	0.208970	-0.222840	-0.570238	0.548701	-0.361958	-0.721637	0.408323	0.430107	0.357099
13479	8.626162	-3.054356	2.657918	0.016608	0.112013	-0.142498	-0.573384	0.545253	-0.363797	-0.721610	0.406195	0.429852	0.359876
13480	8.925921	-3.378580	2.767449	0.105496	0.064952	-0.091346	-0.572675	0.541433	-0.367834	-0.722324	0.403444	0.430442	0.360833
13481	9.081971	-3.317307	2.813145	0.157084	0.102573	0.037722	-0.570510	0.538048	-0.372269	-0.724643	0.400918	0.429857	0.359695
13482	9.072688	-3.205077	2.989301	0.102420	0.104212	0.068404	-0.567953	0.535774	-0.376553	-0.726808	0.399296	0.428560	0.358676
13483	8.719121	-2.894413	3.050321	0.068532	0.098258	0.027403	-0.566454	0.534883	-0.381593	-0.728299	0.397997	0.427464	0.358403
13484	8.519831	-2.888079	2.851614	0.075261	0.062777	-0.044276	-0.565240	0.533818	-0.383997	-0.729076	0.396098	0.427468	0.358922
13485	8.932989	-2.999836	2.758149	0.068169	0.023694	-0.114072	-0.567594	0.531744	-0.386131	-0.728904	0.394138	0.428574	0.360110
13486	9.310249	-2.960830	2.876251	0.070431	0.079099	-0.190529	-0.568622	0.527013	-0.387462	-0.728717	0.390932	0.429452	0.362924
13487	9.401272	-2.722745	3.228648	0.085342	0.145586	-0.206092	-0.570147	0.523749	-0.393452	-0.729033	0.387043	0.429619	0.366246
13488	9.067513	-2.347058	3.321615	0.062835	0.185187	-0.260085	-0.572462	0.516025	-0.397941	-0.729150	0.382555	0.429410	0.370944
13489	9.679290	-2.593142	3.366937	0.030522	0.162000	-0.227662	-0.576349	0.506077	-0.403123	-0.728980	0.379128	0.429076	0.375159
13490	8.635872	-1.961821	3.944856	0.120805	0.051888	-0.464842	-0.581587	0.498164	-0.405880	-0.726779	0.372998	0.432757	0.381295
13491	8.544826	-1.892650	3.027793	0.308538	-0.010868	-0.233577	-0.584938	0.488372	-0.411986	-0.727099	0.366726	0.437060	0.381862
13492	8.250145	-1.511537	3.051787	0.414094	-0.078076	-0.233384	-0.592118	0.475520	-0.417137	-0.727597	0.359271	0.443074	0.381067
13493	8.667947	-1.646086	3.040220	0.502628	-0.088139	-0.094902	-0.596510	0.463654	-0.424199	-0.729579	0.351923	0.448914	0.377281
13494	8.651517	-1.539260	3.051806	0.537743	-0.137677	0.032191	-0.598801	0.453878	-0.430574	-0.732285	0.345410	0.454752	0.371013
13495	9.043715	-1.439975	3.208818	0.587577	-0.134024	0.098399	-0.601752	0.445210	-0.437451	-0.735712	0.338817	0.460436	0.363220
13496	8.983050	-0.985691	3.226373	0.618264	-0.108900	0.152404	-0.599961	0.440464	-0.444020	-0.739905	0.331914	0.465483	0.354542
13497	9.792002	-1.611504	3.431234	0.724047	-0.046303	0.211780	-0.598797	0.433396	-0.453664	-0.745605	0.323599	0.469927	0.344276
13498	9.951164	-1.750196	3.982863	0.811172	0.066693	0.311423	-0.594022	0.423734	-0.467417	-0.753473	0.313949	0.472456	0.332415
13499	9.218757	-1.339496	3.853079	0.792192	0.110797	0.414372	-0.586434	0.412803	-0.484310	-0.762046	0.305263	0.473447	0.319295
13500	8.557532	-1.203587	3.930825	0.735588	0.073630	0.373319	-0.577569	0.407249	-0.498203	-0.769476	0.297099	0.474706	0.307071
13501	8.353646	-1.146459	3.752318	0.587330	-0.031991	0.281825	-0.571644	0.402315	-0.508632	-0.774261	0.291003	0.477151	0.296926
13502	8.693107	-1.358240	3.760833	0.512010	-0.111516	0.152800	-0.570121	0.395468	-0.513792	-0.777002	0.285201	0.481029	0.289033
13503	9.072836	-1.351239	3.710995	0.434855	-0.120761	0.107699	-0.571510	0.388867	-0.518661	-0.778846	0.280244	0.484844	0.282469
13504	9.287060	-1.315552	3.830049	0.309005	-0.064912	0.059409	-0.573045	0.381128	-0.521442	-0.780232	0.276390	0.487288	0.278202
13505	9.204714	-1.233117	3.903347	0.187384	-0.010697	0.007561	-0.573801	0.378114	-0.524662	-0.781139	0.273657	0.488512	0.276205
13506	9.077570	-1.329547	3.941233	0.055316	0.004975	-0.033015	-0.572844	0.373852	-0.526469	-0.781273	0.272464	0.488951	0.276231
13507	8.935542	-1.492798	3.886496	0.001010	0.016580	-0.073825	-0.572446	0.372464	-0.525971	-0.780977	0.271681	0.489152	0.277479
13508	8.935748	-1.472500	3.806872	-0.092383	0.006781	-0.071839	-0.572704	0.371914	-0.526508	-0.780106	0.272404	0.488952	0.279565
13509	8.789615	-1.504595	3.749255	-0.142977	0.007581	-0.094387	-0.577097	0.372941	-0.523554	-0.778818	0.273711	0.488592	0.282493
13510	8.714951	-1.391119	3.643630	-0.193518	-0.004901	-0.106512	-0.578573	0.373450	-0.521159	-0.777066	0.275732	0.488182	0.286038
13511	8.795278	-1.386987	3.646677	-0.209887	-0.005067	-0.143087	-0.579796	0.375896	-0.518331	-0.774983	0.277661	0.487886	0.290299
13512	8.941701	-1.315444	3.649155	-0.210186	-0.001374	-0.157016	-0.581935	0.375979	-0.515676	-0.772844	0.279412	0.487582	0.294796
13513	8.971258	-1.275625	3.537653	-0.171368	-0.019215	-0.151947	-0.583032	0.377022	-0.511426	-0.770746	0.280722	0.487756	0.298728
13514	9.151037	-1.312066	3.620153	-0.082298	-0.026386	-0.185341	-0.589133	0.375124	-0.508518	-0.768875	0.280364	0.488735	0.302267
13515	9.162986	-1.346360	3.638760	-0.014953	0.018269	-0.169704	-0.591788	0.373270	-0.506425	-0.767890	0.278854	0.489357	0.305148
13516	9.112310	-1.270748	3.645850	0.038720	0.031451	-0.092208	-0.592019	0.370254	-0.509121	-0.767812	0.277189	0.489650	0.306388
13517	9.081553	-1.113018	3.675443	0.044649	0.028179	-0.054748	-0.592385	0.365838	-0.510789	-0.767951	0.275821	0.489837	0.306975
13518	9.212423	-1.183434	3.794911	0.028410	0.043308	-0.014506	-0.592781	0.365000	-0.510539	-0.768407	0.274999	0.489454	0.307182
13519	8.917686	-1.229576	3.805906	0.023689	0.033402	0.009862	-0.591174	0.365465	-0.513180	-0.768881	0.274550	0.489068	0.307012
13520	8.821085	-1.111651	3.754123	-0.065518	0.020388	0.047565	-0.588789	0.367027	-0.514353	-0.768979	0.275915	0.488121	0.307051
13521	8.958068	-0.986764	3.769687	-0.115221	-0.013523	0.005754	-0.591335	0.369739	-0.511643	-0.768205	0.277839	0.487621	0.308047
13522	8.962468	-1.076126	3.724726	-0.191520	-0.062482	-0.063062	-0.591365	0.371644	-0.508967	-0.766101	0.280569	0.487776	0.310554
13523	9.132644	-1.122752	3.637802	-0.303057	-0.052163	-0.109779	-0.595113	0.374882	-0.505050	-0.763155	0.284466	0.487331	0.314933
13524	9.153858	-1.234981	3.672036	-0.329835	-0.063633	-0.144608	-0.597033	0.379773	-0.499003	-0.759692	0.288504	0.487064	0.320003
13525	9.161123	-1.244563	3.654782	-0.334955	-0.046035	-0.149775	-0.602668	0.381264	-0.489963	-0.756294	0.292426	0.486499	0.325308
13526	9.141340	-1.325426	3.518486	-0.319670	-0.045900	-0.163771	-0.604702	0.382003	-0.484262	-0.752857	0.295979	0.486087	0.330639
13527	9.118101	-1.142764	3.482880	-0.293052	-0.047978	-0.207490	-0.609643	0.383413	-0.479185	-0.749227	0.298690	0.486114	0.336359
13528	9.078682	-1.252590	3.346626	-0.248059	-0.031579	-0.214549	-0.614845	0.383294	-0.473874	-0.745940	0.300551	0.486216	0.341813
13529	9.074311	-1.186070	3.274683	-0.198118	-0.058306	-0.211384	-0.617649	0.380900	-0.468417	-0.742685	0.301856	0.487022	0.346572
13530	9.283658	-1.177998	3.260277	-0.134006	-0.067779	-0.199355	-0.622436	0.379000	-0.464332	-0.739787	0.302393	0.488324	0.350447
13531	9.291803	-1.064543	3.092203	-0.065526	-0.042691	-0.161116	-0.625757	0.378386	-0.462210	-0.737795	0.302106	0.489502	0.353241
13532	9.095041	-0.981556	3.204473	-0.039947	-0.017499	-0.108822	-0.628942	0.376665	-0.460111	-0.736571	0.301779	0.490158	0.355159
13533	9.164564	-0.734962	3.242700	0.027322	-0.003890	-0.117717	-0.630251	0.373886	-0.460420	-0.735811	0.300267	0.491157	0.356633
13534	9.189101	-0.668969	3.402888	0.055395	0.021939	-0.109005	-0.632863	0.368059	-0.461704	-0.735542	0.298246	0.491909	0.357844
13535	9.364548	-0.562576	3.744195	0.071863	0.021643	-0.103801	-0.632576	0.365868	-0.463464	-0.735394	0.296013	0.492757	0.358834
13536	9.219656	-0.348697	3.821157	-0.007755	0.021297	-0.143643	-0.635741	0.361348	-0.464001	-0.734487	0.294580	0.493263	0.361170
13537	8.918737	-0.232774	3.669944	-0.094024	-0.031336	-0.190703	-0.637462	0.358262	-0.462335	-0.732202	0.294277	0.494188	0.364773
13538	8.981632	-0.280431	3.759827	-0.160017	-0.116892	-0.166314	-0.641051	0.356246	-0.459184	-0.728852	0.295837	0.495737	0.368103
13539	9.136311	-0.440931	3.884727	-0.118647	-0.100865	-0.101801	-0.647698	0.355291	-0.454670	-0.726370	0.297247	0.496942	0.370242
13540	8.999749	-0.483804	3.916329	-0.010058	-0.113290	-0.032388	-0.650630	0.353695	-0.451251	-0.724907	0.297929	0.498732	0.370155
13541	8.849782	-0.336281	3.863779	0.086344	-0.150218	0.046562	-0.652381	0.355998	-0.448554	-0.724255	0.298179	0.501253	0.367816
13542	8.797989	-0.066959	3.696887	0.129834	-0.184211	0.077702	-0.654252	0.354835	-0.445662	-0.723710	0.298449	0.504435	0.364304
13543	9.003367	0.059763	3.492966	0.121376	-0.193133	0.091675	-0.656126	0.353387	-0.442247	-0.723146	0.298913	0.507539	0.360715
13544	9.116316	0.274918	3.706508	-0.002289	-0.136103	0.183781	-0.658277	0.357632	-0.440037	-0.723036	0.301804	0.508417	0.357274
13545	9.200111	0.022540	3.633178	-0.069703	-0.064676	0.226088	-0.655934	0.362892	-0.437839	-0.723576	0.305419	0.507453	0.354469
13546	9.211196	-0.185169	3.528264	-0.152010	0.046874	0.280747	-0.652418	0.372040	-0.435440	-0.725061	0.310150	0.503998	0.352249
13547	8.943071	-0.251352	3.574681	-0.198016	0.189865	0.323121	-0.648349	0.382484	-0.436449	-0.728022	0.314744	0.497788	0.350896
13548	9.123525	-0.203429	3.491286	-0.314220	0.258360	0.353333	-0.637548	0.397156	-0.437819	-0.731014	0.321029	0.489594	0.350510
13549	9.717367	-0.955858	3.897873	-0.329504	0.282797	0.346644	-0.624354	0.412568	-0.441038	-0.734088	0.327022	0.480849	0.350650
13550	10.279350	-2.277120	3.740163	-0.358070	0.148687	0.426818	-0.614629	0.429012	-0.441046	-0.736084	0.335341	0.473360	0.348795
13551	9.497009	-2.210809	2.960102	-0.298211	0.117389	0.408974	-0.607438	0.441915	-0.436884	-0.738049	0.342587	0.466734	0.346522
13552	9.341613	-2.146568	2.979135	-0.030470	0.027027	0.364293	-0.598223	0.453088	-0.436729	-0.740558	0.346266	0.463642	0.341628
13553	8.080939	-2.238318	2.595305	0.335531	-0.064762	0.381093	-0.592927	0.458723	-0.439953	-0.744880	0.345108	0.464191	0.332538
13554	8.190163	-2.742268	2.420948	0.518495	-0.282880	0.382626	-0.586954	0.459096	-0.442759	-0.748263	0.342810	0.469193	0.320065
13555	9.846773	-2.825901	2.550989	0.352722	-0.308645	0.404238	-0.586311	0.461582	-0.441659	-0.750331	0.343182	0.473240	0.308663
13556	10.939587	-2.704722	3.038395	0.211945	-0.145226	0.339854	-0.584323	0.464395	-0.443465	-0.752448	0.344119	0.474412	0.300562
13557	9.456602	-2.419405	3.195367	0.190123	-0.036717	0.203895	-0.580088	0.467089	-0.445025	-0.754625	0.343332	0.474691	0.295521
13558	8.050369	-2.351865	3.228815	0.205631	-0.054460	0.129432	-0.579006	0.468112	-0.448310	-0.756237	0.341800	0.475862	0.291263
13559	7.927807	-3.355332	3.183459	0.136604	-0.102215	0.141795	-0.577962	0.470749	-0.447869	-0.757037	0.341619	0.477196	0.287185
13560	8.184478	-3.569198	3.225334	-0.005969	-0.222047	-0.001117	-0.580096	0.470839	-0.445742	-0.754832	0.342981	0.480566	0.285742
13561	8.201154	-3.230752	3.120803	-0.128228	-0.283582	-0.026265	-0.582807	0.471407	-0.438060	-0.751100	0.346260	0.484217	0.285457
13562	8.190914	-3.015190	2.513903	-0.300592	-0.281699	-0.160986	-0.590963	0.472304	-0.427826	-0.745326	0.350796	0.487885	0.288790
13563	8.444633	-3.011369	1.970534	-0.442302	-0.221206	-0.266783	-0.600468	0.474679	-0.415047	-0.738508	0.356067	0.490401	0.295516
13564	9.242763	-3.330582	2.557757	-0.401914	-0.144846	-0.430505	-0.609851	0.476762	-0.400956	-0.731576	0.358650	0.493210	0.304812
13565	9.498780	-3.761836	2.061413	-0.110245	-0.145308	-0.378941	-0.620999	0.469066	-0.392850	-0.727045	0.357480	0.497287	0.310353
13566	10.067956	-3.342090	2.298807	0.068098	0.016344	-0.312664	-0.626931	0.462766	-0.392273	-0.725694	0.353301	0.499720	0.314366
13567	10.146156	-1.960205	2.624199	0.227614	0.259346	-0.497488	-0.633307	0.450881	-0.399585	-0.726737	0.343474	0.500791	0.321071
13568	9.553578	-1.305955	2.753748	0.440570	0.379824	-0.684589	-0.637213	0.431075	-0.413932	-0.729005	0.327759	0.502739	0.329210
13569	8.846614	-1.155866	2.462271	0.516797	0.347658	-0.662352	-0.642763	0.403566	-0.433960	-0.731426	0.311314	0.505268	0.335864
13570	10.029135	-1.222258	2.279035	0.394452	0.190460	-0.416276	-0.648661	0.382892	-0.446991	-0.732924	0.300050	0.507717	0.339140
13571	10.440637	-0.743689	2.368358	0.125027	0.221206	-0.255765	-0.648005	0.370414	-0.456609	-0.734157	0.294218	0.506819	0.342903
13572	9.272418	0.102411	2.499407	-0.173533	0.260729	-0.164337	-0.646891	0.367445	-0.461952	-0.734602	0.293318	0.502787	0.348611
13573	8.353767	0.341792	2.640267	-0.303539	0.221711	-0.161618	-0.645431	0.369838	-0.463762	-0.733868	0.294670	0.498354	0.355318
13574	8.843063	0.018009	3.002100	-0.295056	0.142838	-0.057083	-0.640826	0.378068	-0.464555	-0.733093	0.297433	0.494511	0.359954
13575	9.669063	-0.176333	3.251453	-0.144696	0.118134	0.031530	-0.638987	0.381412	-0.464634	-0.733579	0.299062	0.491574	0.361634
13576	9.663366	-0.275887	3.477784	0.023847	0.142140	0.138406	-0.636064	0.383831	-0.467377	-0.736071	0.299073	0.488851	0.360249
13577	8.853435	-0.554332	3.821847	0.083071	0.071144	0.186784	-0.631015	0.388098	-0.472078	-0.738564	0.299183	0.487305	0.357137
13578	8.531904	-0.628041	3.711995	0.062994	-0.010517	0.173484	-0.627176	0.391764	-0.474143	-0.740053	0.300014	0.486911	0.353878
13579	8.872996	-0.562814	3.695359	0.028844	-0.103139	0.079163	-0.626543	0.395628	-0.472488	-0.739750	0.301085	0.488179	0.351850
13580	9.039553	-0.370399	3.728151	0.044967	-0.131521	0.042406	-0.629745	0.397365	-0.469924	-0.738981	0.301801	0.490199	0.350042
13581	8.849904	-0.348920	3.689252	0.065619	-0.113946	0.030152	-0.630555	0.398168	-0.468319	-0.738445	0.301886	0.492168	0.348332
13582	8.708730	-0.398576	3.459347	0.116732	-0.070747	0.092910	-0.629776	0.399128	-0.466987	-0.739049	0.301604	0.493481	0.345424
13583	8.780643	-0.207528	3.249740	0.148588	-0.039650	0.153952	-0.629497	0.400269	-0.469340	-0.740587	0.301131	0.494175	0.341530
13584	9.094590	-0.223663	3.147821	0.124946	-0.045670	0.260469	-0.628305	0.400562	-0.469607	-0.742621	0.302178	0.494158	0.336171
13585	9.562488	-0.088120	3.260014	0.017179	0.028714	0.241865	-0.623421	0.406171	-0.471114	-0.744591	0.304017	0.492416	0.332692
13586	9.763787	-0.555189	3.631303	0.070261	0.195693	0.256223	-0.617886	0.413860	-0.472189	-0.748590	0.304218	0.488422	0.329406
13587	10.370359	-1.554830	4.431193	0.112566	0.292785	0.474646	-0.604612	0.420198	-0.480865	-0.755189	0.305101	0.481891	0.323085
13588	10.526721	-2.261785	4.577331	0.096822	0.200239	0.577455	-0.590307	0.432357	-0.488905	-0.761346	0.307909	0.475961	0.314650
13589	8.312240	-1.642267	3.397527	0.001203	0.110153	0.515128	-0.576557	0.445308	-0.494287	-0.765592	0.311974	0.471107	0.307570
13590	8.532007	-1.536018	3.277733	-0.043873	-0.043537	0.423259	-0.566840	0.458116	-0.491597	-0.767446	0.316914	0.468875	0.301245
13591	8.519518	-1.612408	3.170390	0.075236	-0.112753	0.328516	-0.562531	0.464901	-0.487932	-0.768810	0.319402	0.468992	0.294890
13592	8.260191	-1.958416	2.609678	0.242103	-0.256014	0.311041	-0.559119	0.466427	-0.485421	-0.769716	0.320121	0.472375	0.286220
13593	8.545963	-2.724391	2.064295	0.254227	-0.371290	0.352667	-0.560213	0.469564	-0.482449	-0.769764	0.321578	0.477314	0.276084
13594	9.539651	-3.392740	2.240068	0.160666	-0.409351	0.353057	-0.562401	0.474448	-0.476004	-0.768752	0.324739	0.482230	0.266492
13595	10.311028	-3.706983	2.837665	0.149954	-0.298383	0.286398	-0.562719	0.478962	-0.471691	-0.768280	0.326781	0.485813	0.258740
13596	10.032294	-3.051455	3.047154	0.150057	-0.105297	0.291197	-0.559700	0.480906	-0.469696	-0.769686	0.327869	0.486320	0.252145
13597	9.029040	-2.330939	2.990995	0.079243	-0.109271	0.107114	-0.558924	0.482699	-0.468479	-0.769608	0.328255	0.487778	0.249048
13598	8.187230	-2.384301	2.542342	-0.014723	-0.134598	0.007749	-0.559212	0.484053	-0.466208	-0.768196	0.329251	0.489753	0.248216
13599	8.209292	-2.786919	2.492514	-0.269053	-0.140551	-0.045561	-0.561938	0.485293	-0.456930	-0.764731	0.333661	0.490950	0.250651
13600	8.666612	-3.262910	2.373471	-0.465703	-0.064330	-0.028951	-0.564421	0.493752	-0.448566	-0.760778	0.340822	0.489805	0.255241
13601	8.841981	-3.354775	1.762750	-0.654029	0.054431	-0.042861	-0.565492	0.505640	-0.436450	-0.756475	0.350124	0.485979	0.262646
13602	9.022421	-3.793591	1.350373	-0.786409	0.160637	-0.065654	-0.563645	0.517709	-0.425408	-0.752049	0.360515	0.479846	0.272396
13603	9.896876	-3.891560	2.287671	-0.815247	0.218523	-0.299017	-0.563116	0.526845	-0.413491	-0.746397	0.368800	0.474306	0.286202
13604	9.762494	-3.560448	2.305176	-0.692186	0.251611	-0.451110	-0.566035	0.531893	-0.398728	-0.740942	0.373387	0.469870	0.301346
13605	9.324446	-2.772085	2.040789	-0.475760	0.302542	-0.448260	-0.570449	0.531075	-0.392381	-0.737315	0.374530	0.465945	0.314625
13606	8.930248	-2.718023	2.287967	-0.318311	0.330758	-0.531568	-0.575863	0.527411	-0.391755	-0.734553	0.372181	0.463025	0.327904
13607	8.588714	-1.919789	2.813305	-0.493899	0.319041	-0.795516	-0.584024	0.518193	-0.392274	-0.728331	0.370067	0.461066	0.346414
13608	9.232239	-0.872894	2.917467	-0.814683	0.171308	-0.915380	-0.596771	0.509766	-0.382324	-0.717280	0.372215	0.459589	0.368433
13609	9.186156	-0.446466	2.808373	-0.942300	0.043473	-0.995671	-0.616687	0.498997	-0.368148	-0.702910	0.376220	0.459428	0.391538
13610	9.800312	-0.344271	2.529281	-0.856610	-0.023646	-0.839895	-0.633990	0.489737	-0.350795	-0.689430	0.380645	0.459265	0.410939
13611	10.084346	-0.059319	2.444447	-0.565779	-0.016155	-0.583392	-0.649425	0.479544	-0.334793	-0.679905	0.383227	0.459430	0.424016
13612	9.778073	0.026848	2.573822	-0.313428	0.047625	-0.219399	-0.654514	0.477026	-0.325969	-0.676014	0.385087	0.457813	0.430256
13613	9.454564	0.485349	2.633831	-0.078725	0.093710	0.062561	-0.656773	0.476709	-0.324640	-0.676594	0.385926	0.455633	0.430905
13614	9.302102	0.258242	2.873843	0.074696	0.108337	0.269755	-0.651062	0.479590	-0.328845	-0.680427	0.386461	0.452743	0.427424
13615	9.054225	0.304799	2.807589	0.211096	0.078892	0.354711	-0.644154	0.485002	-0.334987	-0.685563	0.386071	0.450992	0.421377
13616	9.070219	0.551919	2.839795	0.309897	0.027245	0.315874	-0.637518	0.489703	-0.339954	-0.690794	0.384454	0.450796	0.414466
13617	9.186336	0.842804	2.787982	0.253756	-0.012267	0.300212	-0.633653	0.492295	-0.344679	-0.694863	0.383640	0.451066	0.408074
13618	9.416361	0.639484	2.774931	0.183850	-0.021748	0.267300	-0.629922	0.493768	-0.348634	-0.698202	0.383693	0.450832	0.402546
13619	9.501731	0.675074	2.783151	0.091381	-0.018239	0.148962	-0.627653	0.494659	-0.351535	-0.699671	0.383736	0.451047	0.399706
13620	11.089561	-0.175914	3.867593	0.048486	-0.152054	0.140330	-0.627541	0.495187	-0.349415	-0.699745	0.385562	0.452506	0.396154
13621	10.077667	-2.830498	2.787735	-0.109265	0.007859	0.279172	-0.624687	0.497775	-0.343712	-0.700913	0.389374	0.449736	0.393504
13622	8.941853	-3.960437	2.892322	-0.352575	-0.045964	0.382598	-0.618541	0.506786	-0.339357	-0.700685	0.398124	0.444627	0.390953
13623	10.086645	-4.694524	2.528528	-0.372807	-0.115961	-0.042080	-0.617079	0.516500	-0.328622	-0.696106	0.403787	0.443965	0.394065
13624	9.900859	-4.046827	2.275683	-0.113664	-0.094709	0.146406	-0.618221	0.517753	-0.319092	-0.695452	0.407439	0.443226	0.392288
13625	8.897044	-3.457850	2.040899	-0.031821	0.008776	0.210788	-0.614802	0.522773	-0.319017	-0.696697	0.409675	0.441410	0.389791
13626	7.922268	-2.838477	2.108557	-0.078631	0.147611	0.148300	-0.612567	0.525701	-0.318711	-0.698463	0.410952	0.437546	0.389644
13627	7.711973	-3.424669	2.155920	-0.314573	0.163427	0.093238	-0.608093	0.531006	-0.318374	-0.697812	0.414920	0.432278	0.392474
13628	8.299381	-4.123047	2.069449	-0.449299	0.137058	0.100698	-0.604719	0.536932	-0.313269	-0.695985	0.420992	0.426009	0.396089
13629	8.748919	-4.665470	2.036812	-0.434634	0.180522	0.151495	-0.598683	0.541516	-0.309528	-0.694842	0.427009	0.418958	0.399165
13630	8.822219	-4.592121	2.152393	-0.374850	0.308416	0.101970	-0.593440	0.549855	-0.307554	-0.694963	0.430617	0.410814	0.403520
13631	9.106834	-4.143278	2.394353	-0.253314	0.420400	-0.073391	-0.590160	0.554167	-0.306305	-0.695433	0.430317	0.403706	0.410150
13632	8.476115	-3.752025	2.627582	-0.032014	0.442485	-0.232861	-0.587968	0.552077	-0.314541	-0.696740	0.425261	0.399296	0.417455
13633	10.347756	-3.893223	3.846331	-0.018971	0.170159	-0.453165	-0.592116	0.542133	-0.320248	-0.693968	0.420688	0.400737	0.425252
13634	8.292878	-1.659492	3.213699	0.385251	0.140254	-0.739343	-0.604665	0.525514	-0.330512	-0.691904	0.408193	0.408254	0.433562
13635	7.772804	-1.536173	3.222626	0.539651	0.015540	-0.656504	-0.618095	0.502685	-0.343399	-0.690506	0.395361	0.418149	0.438226
13636	8.071970	-1.464289	3.734929	0.503710	0.011826	-0.635432	-0.628923	0.479258	-0.350776	-0.688885	0.382966	0.427391	0.442844
13637	9.622984	-1.204845	4.315419	0.552822	-0.101471	-0.386212	-0.639230	0.460145	-0.359259	-0.688656	0.373059	0.436709	0.442567
13638	9.630980	-0.686554	4.199120	0.602533	-0.077812	-0.252016	-0.647556	0.442439	-0.367861	-0.690139	0.363245	0.444978	0.440177
13639	9.278412	-1.052712	4.216580	0.567503	-0.014904	0.084939	-0.649795	0.428561	-0.378673	-0.694741	0.356382	0.449616	0.433788
13640	8.773167	-0.856199	4.400551	0.438425	0.009988	0.336499	-0.646022	0.428289	-0.387015	-0.700792	0.353234	0.450879	0.425234
13641	8.516597	-0.629903	4.332214	0.475165	-0.070257	0.316910	-0.639511	0.430072	-0.391380	-0.706104	0.350066	0.453681	0.415986
13642	8.521972	-0.565504	4.211934	0.556785	-0.127950	0.282484	-0.638529	0.427940	-0.397233	-0.711090	0.345833	0.458126	0.406043
13643	8.710242	-0.448508	4.022799	0.601864	-0.154846	0.302353	-0.634639	0.426112	-0.402970	-0.716180	0.341277	0.463106	0.395156
13644	8.779849	-0.224101	3.871835	0.561422	-0.144793	0.347843	-0.630613	0.425964	-0.409993	-0.721313	0.337598	0.467224	0.383974
13645	8.885449	-0.078226	3.769771	0.486495	-0.116941	0.388265	-0.627006	0.428007	-0.415255	-0.726394	0.335032	0.470017	0.373082
13646	9.079835	-0.137697	3.728112	0.349853	-0.059530	0.357461	-0.624869	0.427643	-0.417652	-0.730767	0.333766	0.471096	0.364210
13647	9.117421	-0.352700	3.823462	0.198585	0.019116	0.318031	-0.619572	0.432304	-0.420499	-0.734535	0.333611	0.470164	0.357921
13648	8.933146	-0.271435	3.642425	0.105106	0.091086	0.239965	-0.615056	0.435304	-0.424166	-0.737759	0.333694	0.467995	0.354036
13649	10.986499	-0.981711	4.812551	0.000050	0.000652	0.217740	-0.610552	0.436336	-0.425497	-0.739274	0.335573	0.466567	0.350971
13650	9.346081	-2.097490	3.587514	-0.197510	0.063317	0.143331	-0.606787	0.443789	-0.420364	-0.739496	0.339408	0.463302	0.351140
13651	7.527221	-1.139819	2.914311	-0.417811	-0.010496	0.148608	-0.606995	0.451056	-0.414546	-0.737557	0.346880	0.459529	0.352869
13652	8.401576	-1.897610	2.708979	-0.486804	-0.143544	0.127711	-0.607396	0.461849	-0.402985	-0.733682	0.356253	0.457327	0.354465
13653	9.459497	-2.780013	3.093308	-0.276979	-0.193880	0.094071	-0.608979	0.468881	-0.390699	-0.730561	0.362435	0.457559	0.354346
13654	10.048702	-3.599177	2.951804	0.133227	-0.224696	0.279627	-0.610147	0.477480	-0.381418	-0.731384	0.364664	0.459766	0.347439
13655	9.294821	-2.706883	2.754308	0.397307	-0.266359	0.370113	-0.608454	0.479546	-0.379147	-0.734323	0.364024	0.463719	0.336484
13656	8.621024	-2.703264	2.510830	0.546464	-0.282174	0.319807	-0.606705	0.475707	-0.380951	-0.737722	0.360860	0.469190	0.324665
13657	8.597447	-3.008066	2.431970	0.637615	-0.339013	0.281028	-0.608659	0.472389	-0.382981	-0.740847	0.356233	0.476274	0.312102
13658	9.113272	-2.971721	2.696616	0.583749	-0.368300	0.323049	-0.608776	0.470181	-0.383815	-0.743383	0.352952	0.483039	0.299134
13659	9.208209	-3.357774	2.848742	0.427215	-0.258513	0.302940	-0.607575	0.471882	-0.385901	-0.745635	0.351068	0.487280	0.288682
13660	8.984038	-3.753365	3.233299	0.248459	-0.196682	0.237355	-0.607590	0.472973	-0.384560	-0.746764	0.350836	0.489986	0.281374
13661	8.519505	-3.315555	3.078341	0.173147	-0.189535	0.272366	-0.606030	0.476432	-0.382920	-0.747630	0.352022	0.491840	0.274267
13662	8.117530	-3.417453	2.945732	0.148433	-0.197144	0.328188	-0.602378	0.482242	-0.379401	-0.748457	0.354151	0.493284	0.266569
13663	8.261781	-3.724428	2.933186	0.121948	-0.215873	0.307332	-0.600041	0.487632	-0.376541	-0.748828	0.356570	0.494907	0.259195
13664	8.485369	-3.839267	2.606755	0.102101	-0.185147	0.253441	-0.596675	0.494380	-0.370760	-0.748967	0.358552	0.496400	0.253131
13665	8.460147	-4.054030	2.289491	0.039999	-0.059662	0.198170	-0.593667	0.499096	-0.368841	-0.749689	0.360333	0.495978	0.249263
13666	8.440113	-4.298004	1.535831	-0.027264	0.083536	0.134241	-0.590387	0.502850	-0.367339	-0.750943	0.361687	0.493643	0.248161
13667	8.885875	-4.646487	1.530257	0.015969	0.278089	-0.035317	-0.587331	0.506108	-0.370595	-0.753627	0.359905	0.489701	0.250413
13668	10.661180	-4.589189	2.875130	0.161599	0.362525	-0.280325	-0.581681	0.503386	-0.380846	-0.756859	0.352921	0.487066	0.255690
13669	9.717879	-2.713829	3.054381	0.552820	0.415955	-0.606135	-0.584650	0.485139	-0.397280	-0.761599	0.336669	0.487698	0.262243
13670	8.553569	-2.177571	2.442386	0.688091	0.298553	-0.411720	-0.586768	0.464065	-0.419447	-0.766832	0.320587	0.489487	0.263808
13671	9.751388	-1.948208	3.163787	0.556242	0.224544	-0.549194	-0.590682	0.446755	-0.434008	-0.769607	0.305645	0.492359	0.268084
13672	8.915233	-1.762299	3.246287	0.299062	0.393484	-0.490544	-0.594586	0.426953	-0.448619	-0.772565	0.294102	0.490883	0.275103
13673	7.579842	-1.298079	2.915685	0.031370	0.265226	-0.458985	-0.594844	0.414345	-0.459684	-0.772795	0.287811	0.489561	0.283343
13674	8.250888	-0.912179	3.281002	-0.131541	0.093019	-0.549646	-0.599007	0.403540	-0.463034	-0.769746	0.283940	0.490538	0.293668
13675	10.109112	-0.918212	4.141190	-0.120060	0.044727	-0.471017	-0.606923	0.395409	-0.461687	-0.766709	0.281033	0.491738	0.302277
13676	10.269980	-1.247578	4.384615	0.004131	0.126287	-0.287912	-0.609678	0.391653	-0.462665	-0.766174	0.277405	0.491456	0.307400
13677	9.017346	-1.130400	4.420063	0.088903	0.094689	-0.192507	-0.610170	0.387247	-0.465123	-0.766429	0.273682	0.491540	0.309955
13678	7.986170	-0.615616	4.330142	0.094217	-0.023175	-0.128525	-0.611320	0.382002	-0.467594	-0.765874	0.271150	0.493203	0.310911
13679	7.675300	-0.538392	4.173764	0.074918	-0.195039	-0.181350	-0.616732	0.378899	-0.467484	-0.763265	0.269494	0.497528	0.311874
13680	8.273248	-0.276776	3.979646	0.102534	-0.373022	-0.215890	-0.627086	0.372885	-0.460274	-0.758684	0.268133	0.505026	0.312172
13681	8.974236	-0.269784	3.900594	0.127361	-0.378707	-0.105094	-0.634012	0.367584	-0.451887	-0.754918	0.267523	0.512003	0.310455
13682	9.207074	-0.040385	3.610329	0.120358	-0.286184	0.008592	-0.639352	0.365225	-0.444904	-0.752621	0.267609	0.517031	0.307613
13683	9.111565	0.193353	3.182424	0.103810	-0.201585	0.083852	-0.642312	0.368184	-0.440207	-0.751652	0.268138	0.520153	0.304241
13684	8.811301	0.421029	3.023100	0.002500	-0.100434	0.148909	-0.642101	0.370193	-0.434629	-0.751457	0.270328	0.520879	0.301531
13685	9.377799	0.003086	3.498038	-0.178187	0.024299	0.282509	-0.638180	0.377823	-0.432395	-0.752480	0.275736	0.517818	0.299347
13686	9.801578	-0.373538	3.419929	-0.322155	0.090675	0.342536	-0.631243	0.393527	-0.430814	-0.753609	0.283619	0.512628	0.298072
13687	9.882506	-1.079812	3.562976	-0.331860	0.241526	0.412861	-0.620350	0.408416	-0.427432	-0.756660	0.291313	0.504556	0.296692
13688	10.547887	-2.089961	3.949712	-0.459060	0.174113	0.620850	-0.606025	0.430157	-0.426312	-0.759285	0.303491	0.495537	0.292955
13689	9.213162	-2.441195	3.159516	-0.440760	0.245993	0.624312	-0.587384	0.455627	-0.420929	-0.762661	0.314834	0.485280	0.289364
13690	9.178308	-2.606697	3.005414	-0.333315	0.109667	0.578265	-0.571096	0.476658	-0.416937	-0.764852	0.324913	0.478006	0.284505
13691	8.622147	-2.433277	2.902080	-0.075496	0.022885	0.434983	-0.559556	0.492368	-0.412223	-0.767071	0.330054	0.474302	0.278753
13692	7.924891	-2.308765	2.501049	0.157849	-0.120388	0.342184	-0.552433	0.499795	-0.413315	-0.768796	0.331602	0.474758	0.271291
13693	8.306885	-2.783086	2.289334	0.122874	-0.301596	0.320945	-0.546902	0.504969	-0.412725	-0.768486	0.334382	0.477853	0.263202
13694	9.894823	-3.383007	2.401503	-0.027389	-0.330654	0.216940	-0.546461	0.512083	-0.405332	-0.766206	0.338661	0.481332	0.257985
13695	10.355043	-3.705371	2.657484	-0.059154	-0.220238	0.095338	-0.547845	0.516155	-0.399833	-0.764171	0.341665	0.483716	0.255593
13696	9.481715	-3.181188	2.912739	0.018979	-0.134060	0.039342	-0.547761	0.518729	-0.395165	-0.763150	0.342489	0.485602	0.253958
13697	8.299814	-2.652264	2.758700	0.093512	-0.161589	-0.051909	-0.550152	0.517016	-0.393072	-0.761953	0.341431	0.488861	0.252722
13698	7.889330	-2.988139	2.497041	0.092686	-0.223229	-0.067813	-0.554933	0.515823	-0.390159	-0.759999	0.340529	0.493199	0.251389
13699	8.342514	-3.321773	2.460028	0.010528	-0.274339	-0.011789	-0.558125	0.512977	-0.386763	-0.757296	0.341710	0.497451	0.249558
13700	8.813214	-3.540811	2.584059	-0.052022	-0.211667	0.021814	-0.562663	0.513147	-0.381846	-0.754895	0.343796	0.500269	0.248331
13701	8.829479	-3.219974	2.755331	-0.122052	-0.106225	0.017055	-0.565879	0.515140	-0.377694	-0.753082	0.346441	0.501089	0.248507
13702	8.556579	-3.260005	2.855502	-0.188637	0.014098	-0.040016	-0.567635	0.517575	-0.374467	-0.751670	0.348838	0.500237	0.251133
13703	8.434395	-3.305084	3.075613	-0.227500	0.073781	-0.144417	-0.569908	0.518907	-0.372050	-0.750112	0.350553	0.498897	0.256022
13704	8.190049	-3.551200	2.690322	-0.074078	-0.065121	-0.262156	-0.576018	0.520201	-0.369605	-0.747545	0.349407	0.501348	0.260270
13705	8.957942	-3.824978	2.264302	0.008576	-0.140210	-0.206642	-0.583680	0.514006	-0.367826	-0.745152	0.348087	0.504818	0.262188
13706	9.760349	-3.057337	2.472204	-0.002670	0.093629	-0.300103	-0.592000	0.507672	-0.366440	-0.744449	0.344625	0.505515	0.267366
13707	10.146505	-2.677548	2.952981	-0.071394	0.438185	-0.508242	-0.596657	0.498729	-0.375026	-0.745639	0.338335	0.501958	0.278550
13708	10.276223	-2.481074	3.306313	-0.108161	0.557491	-0.736325	-0.604048	0.483138	-0.385835	-0.746231	0.329420	0.497964	0.294370
13709	10.433928	-2.140260	3.317208	0.010136	0.372100	-0.887235	-0.616058	0.465425	-0.396783	-0.744684	0.318336	0.498115	0.309820
13710	9.446118	-1.790687	2.766279	0.128088	0.297985	-0.559143	-0.623986	0.447726	-0.405651	-0.744900	0.309014	0.498014	0.318774
13711	8.756002	-1.266094	2.402258	0.064039	0.239322	-0.453745	-0.628902	0.435166	-0.413252	-0.744776	0.302161	0.497545	0.326275
13712	8.088927	-0.946674	2.134064	-0.056066	0.248108	-0.493634	-0.634215	0.422044	-0.420465	-0.743598	0.296474	0.496461	0.335695
13713	7.905394	-0.302974	2.021554	-0.051737	0.093303	-0.532562	-0.640246	0.411754	-0.422208	-0.740603	0.291475	0.497804	0.344587
13714	9.377966	-0.183701	2.386351	0.114989	-0.051698	-0.425080	-0.647853	0.396169	-0.422727	-0.737758	0.285915	0.501843	0.349457
13715	10.712541	0.094937	2.935793	0.307480	0.010552	-0.181049	-0.655190	0.385055	-0.426060	-0.738310	0.279627	0.504858	0.349034
13716	10.618937	-0.029653	3.299399	0.400678	0.081058	0.054390	-0.655094	0.375311	-0.433245	-0.741680	0.273717	0.506158	0.344665
13717	9.356839	-0.235729	3.596823	0.371721	0.082870	0.186019	-0.653426	0.371271	-0.441120	-0.745775	0.269630	0.506467	0.338541
13718	8.432711	-0.162758	3.423073	0.283720	0.002734	0.227763	-0.649682	0.371373	-0.446158	-0.748813	0.267711	0.507127	0.332314
13719	8.232078	0.039789	3.263512	0.178375	-0.097284	0.200693	-0.646218	0.375626	-0.451110	-0.750073	0.267810	0.508695	0.326953
13720	8.819603	0.237657	3.354458	0.088822	-0.208896	0.113483	-0.647172	0.377107	-0.448436	-0.749112	0.269027	0.511817	0.323264
13721	9.398119	0.162443	3.560374	0.056404	-0.169127	0.037031	-0.650786	0.376029	-0.442759	-0.747886	0.269700	0.514529	0.321231
13722	9.169623	0.194248	3.495883	0.010518	-0.116705	0.009362	-0.653445	0.375980	-0.441026	-0.746736	0.270452	0.516295	0.320439
13723	8.863085	0.192963	3.410932	-0.075820	-0.085848	0.037565	-0.655851	0.376754	-0.438355	-0.745647	0.272523	0.516904	0.320239
13724	8.777160	0.028181	3.231383	-0.161369	-0.067283	0.065782	-0.657888	0.377627	-0.432387	-0.744346	0.276227	0.516449	0.320824
13725	8.959234	-0.071568	3.109527	-0.227729	-0.012127	0.087104	-0.656491	0.383265	-0.427933	-0.743481	0.280559	0.514702	0.321876
13726	9.216757	-0.100659	3.345309	-0.324157	0.044554	0.078869	-0.656827	0.391094	-0.422894	-0.742093	0.286676	0.511102	0.325406
13727	9.189117	0.187446	3.437222	-0.424661	0.112353	0.040941	-0.654379	0.399240	-0.418793	-0.741014	0.292580	0.506440	0.329868
13728	9.234881	-0.264908	3.696083	-0.549777	0.174593	0.133999	-0.652323	0.408504	-0.415722	-0.740334	0.300974	0.499409	0.334532
13729	9.841734	-1.326257	3.928469	-0.593163	0.227435	0.324635	-0.644758	0.425417	-0.410692	-0.741118	0.311350	0.490075	0.337093
13730	10.059229	-1.581086	3.973089	-0.703209	0.265689	0.487365	-0.634273	0.444883	-0.408007	-0.742463	0.324742	0.478303	0.338405
13731	10.117903	-1.602023	3.625168	-0.910913	0.232785	0.566389	-0.621350	0.471084	-0.399270	-0.742426	0.341933	0.464889	0.340242
13732	9.112892	-1.373282	2.598311	-1.122759	0.226330	0.444683	-0.609401	0.497342	-0.384854	-0.739613	0.361117	0.450736	0.345548
13733	9.504873	-1.778714	2.515682	-1.082515	0.239454	0.259787	-0.599593	0.523540	-0.367389	-0.735533	0.377635	0.437759	0.353200
13734	8.680404	-2.109281	2.534865	-0.806964	0.263711	0.157777	-0.591063	0.543104	-0.352157	-0.732680	0.389031	0.426917	0.359969
13735	8.169379	-3.043752	2.039390	-0.666597	0.147884	0.132630	-0.583259	0.555520	-0.341942	-0.729596	0.398783	0.418933	0.364907
13736	9.203767	-3.390530	2.301131	-0.671142	-0.014433	-0.001946	-0.584044	0.560336	-0.329046	-0.723992	0.408667	0.414240	0.370449
13737	10.210509	-3.444670	2.683907	-0.630064	-0.014401	-0.253110	-0.589357	0.563667	-0.311926	-0.716712	0.415767	0.411887	0.379225
13738	9.565178	-3.064897	2.868880	-0.591992	0.000756	-0.331820	-0.593839	0.564416	-0.298028	-0.709148	0.421527	0.410108	0.388891
13739	8.509140	-2.238154	2.687117	-0.549065	-0.093371	-0.450219	-0.605055	0.564279	-0.285155	-0.700099	0.426316	0.411000	0.398992
13740	8.383575	-2.081018	2.624454	-0.633681	-0.156598	-0.494674	-0.617862	0.558127	-0.268960	-0.689315	0.432353	0.412312	0.409774
13741	8.863027	-2.465473	2.772563	-0.826824	-0.141480	-0.485229	-0.630835	0.554152	-0.249819	-0.676811	0.440832	0.411691	0.422024
13742	9.129571	-2.616107	3.016091	-0.989290	-0.032500	-0.456474	-0.642233	0.550869	-0.229356	-0.663763	0.450663	0.407729	0.435980
13743	8.853104	-2.451074	3.015142	-1.047255	0.062458	-0.461330	-0.651918	0.546480	-0.207741	-0.650572	0.460132	0.401883	0.451136
13744	8.522876	-2.370353	2.776932	-1.040921	0.099948	-0.504917	-0.663047	0.539164	-0.185910	-0.636969	0.468664	0.395698	0.466955
13745	8.416592	-2.706335	2.508244	-1.010740	0.136229	-0.490929	-0.673108	0.533271	-0.166168	-0.623780	0.476254	0.389059	0.482403
13746	8.880200	-2.937151	2.385283	-0.795358	0.156151	-0.533274	-0.682436	0.525403	-0.153990	-0.611645	0.480821	0.384013	0.497227
13747	9.360694	-3.201660	2.222708	-0.526786	0.166318	-0.432745	-0.692658	0.516603	-0.145385	-0.603462	0.482265	0.380867	0.508129
13748	9.239058	-3.149761	2.453873	-0.312605	0.279471	-0.293510	-0.697660	0.506557	-0.143702	-0.599335	0.481098	0.376980	0.516941
13749	9.837012	-2.325667	2.984512	-0.208298	0.399936	-0.345796	-0.702618	0.500203	-0.149068	-0.596720	0.476861	0.373309	0.526468
13750	11.338503	-1.812231	3.465641	0.018880	0.268838	-0.789753	-0.712798	0.482057	-0.157269	-0.590436	0.467894	0.377773	0.538283
13751	11.028089	-0.456934	2.983604	0.157001	0.248939	-0.692714	-0.725496	0.463042	-0.164413	-0.586233	0.458094	0.382957	0.547562
13752	9.483960	-0.288805	2.808581	-0.014884	0.199379	-0.549562	-0.733293	0.445481	-0.173148	-0.581506	0.451885	0.385472	0.555934
13753	7.750933	0.325494	1.946898	-0.312086	0.176187	-0.454027	-0.741822	0.431007	-0.174692	-0.574901	0.450027	0.384063	0.565208
13754	7.522879	0.758463	1.386868	-0.599608	0.037629	-0.492919	-0.750656	0.411173	-0.168955	-0.564090	0.452697	0.381246	0.575777
13755	9.636711	0.271431	1.858978	-0.748017	-0.110817	-0.415765	-0.760236	0.399560	-0.156585	-0.551495	0.459180	0.377689	0.585113
13756	11.295296	-0.179090	2.676284	-0.641397	-0.051444	-0.232422	-0.762859	0.400758	-0.143880	-0.542391	0.465093	0.372859	0.592011
13757	10.442496	-0.292289	3.038219	-0.514566	0.095240	0.042269	-0.764638	0.402180	-0.137243	-0.538659	0.469846	0.365442	0.596274
13758	9.006582	-0.313961	3.039603	-0.522561	0.091718	0.069973	-0.761515	0.405755	-0.132710	-0.535166	0.474903	0.357552	0.600185
13759	8.603586	-0.195985	2.781811	-0.569317	0.052648	-0.073129	-0.764897	0.405604	-0.123456	-0.529096	0.479800	0.350950	0.605544
13760	8.741297	0.036735	2.704457	-0.535364	-0.026010	-0.140619	-0.766163	0.403801	-0.113458	-0.521983	0.484801	0.346075	0.610520
13761	9.256952	-0.011170	2.684599	-0.414990	-0.044206	-0.160126	-0.765940	0.405551	-0.109204	-0.515535	0.488520	0.343154	0.614668
13762	9.431828	-0.015755	2.963803	-0.295368	-0.011160	-0.157734	-0.769821	0.402097	-0.102121	-0.510572	0.490641	0.341183	0.618208
13763	9.152642	0.086942	2.894228	-0.231966	0.058193	-0.095846	-0.770094	0.398736	-0.099548	-0.507349	0.491581	0.338819	0.621408
13764	9.283765	0.055627	2.990033	-0.217828	0.094998	-0.059124	-0.772598	0.393708	-0.098311	-0.505056	0.492239	0.335733	0.624421
13765	9.062244	0.013147	2.832308	-0.231814	0.106344	0.005465	-0.772999	0.393698	-0.097780	-0.503388	0.493214	0.331883	0.627052
13766	8.731073	-0.015969	2.868602	-0.301321	0.076666	0.040425	-0.771414	0.395521	-0.098283	-0.501372	0.495578	0.326938	0.629397
13767	9.548558	-0.061079	2.800645	-0.275733	0.061768	0.071841	-0.770115	0.398007	-0.096660	-0.499766	0.497944	0.322324	0.631183
13768	10.031911	-0.544131	3.300792	-0.231516	0.255541	0.260800	-0.764969	0.405146	-0.098403	-0.502330	0.498729	0.314248	0.632599
13769	10.129196	-1.293601	3.825436	-0.198848	0.419665	0.562197	-0.756912	0.420120	-0.103967	-0.509888	0.498806	0.302059	0.632430
13770	9.355657	-1.180928	4.116112	-0.152956	0.464978	0.664117	-0.745650	0.439078	-0.115148	-0.519448	0.498464	0.288727	0.631144
13771	9.562714	-1.534095	4.280644	-0.292943	0.178120	0.634125	-0.731246	0.458295	-0.122521	-0.525380	0.502752	0.276988	0.628087
13772	8.568053	-1.237686	3.053532	-0.444290	0.018257	0.464698	-0.718376	0.475839	-0.119364	-0.526765	0.509756	0.266537	0.625800
13773	8.553977	-1.168377	2.943457	-0.519588	-0.048882	0.333878	-0.712431	0.488922	-0.108595	-0.525212	0.517467	0.257303	0.624640
13774	8.167247	-1.631595	2.543835	-0.384763	-0.058446	0.329953	-0.703040	0.502608	-0.098894	-0.524978	0.523945	0.249696	0.622521
13775	8.106101	-2.272165	1.683777	-0.289961	-0.211193	0.336271	-0.696286	0.513632	-0.088963	-0.524900	0.531195	0.244958	0.618309
13776	9.937394	-3.656667	2.089099	-0.401285	-0.308129	0.294886	-0.692445	0.520301	-0.076592	-0.522693	0.540661	0.240096	0.613867
13777	11.661622	-3.667615	3.058856	-0.508693	-0.063100	0.179289	-0.688616	0.526813	-0.062772	-0.518908	0.547560	0.232741	0.613795
13778	10.133529	-3.194573	3.178379	-0.494410	0.205707	0.003529	-0.685516	0.531466	-0.055843	-0.514418	0.550186	0.224499	0.618280
13779	8.197722	-2.156831	3.039315	-0.475752	0.185977	-0.150510	-0.686366	0.533738	-0.049988	-0.507983	0.552042	0.218524	0.624059
13780	7.453163	-2.227914	2.580899	-0.571034	0.008462	-0.240691	-0.689322	0.527505	-0.041517	-0.498629	0.556678	0.213967	0.629044
13781	8.261786	-2.957849	2.542140	-0.740813	-0.115509	-0.289192	-0.696415	0.522567	-0.029165	-0.486050	0.564176	0.209152	0.633811
13782	9.246348	-3.521698	2.714769	-0.902130	-0.057282	-0.268281	-0.701832	0.514512	-0.010028	-0.472103	0.572482	0.201280	0.639430
13783	8.819042	-3.320605	2.863105	-0.928491	0.107496	-0.281779	-0.707516	0.508402	0.008359	-0.458102	0.578598	0.191704	0.647006
13784	8.433190	-3.114469	2.962125	-0.859962	0.159658	-0.291506	-0.713713	0.500639	0.025661	-0.444864	0.583230	0.182464	0.654710
13785	8.318578	-3.203021	2.716524	-0.771404	0.150168	-0.388622	-0.721699	0.489471	0.036972	-0.431178	0.586576	0.175615	0.662702
13786	8.885902	-3.594895	2.588874	-0.531262	0.007477	-0.490781	-0.727269	0.478661	0.043789	-0.418382	0.589306	0.174264	0.668810
13787	9.143120	-3.902442	1.660823	-0.253259	-0.010549	-0.423543	-0.737595	0.465444	0.050987	-0.409621	0.590044	0.175983	0.673119
13788	9.669893	-3.645847	1.976782	-0.089852	0.276681	-0.231250	-0.743105	0.456818	0.049537	-0.406344	0.586265	0.175224	0.678582
13789	10.430569	-2.853678	2.633965	-0.058423	0.529890	-0.356187	-0.748012	0.448174	0.039112	-0.402607	0.578257	0.174299	0.687856
13790	9.594857	-2.137979	2.883813	0.268378	0.522501	-0.573683	-0.758376	0.434054	0.019254	-0.399536	0.566868	0.180400	0.697486
13791	9.155064	-1.678231	2.481608	0.444767	0.331078	-0.478912	-0.765589	0.422717	0.000878	-0.398997	0.556917	0.189390	0.703404
13792	9.504683	-1.367372	2.637773	0.286236	0.275846	-0.347745	-0.772158	0.412056	-0.015642	-0.398276	0.549438	0.195091	0.708120
13793	8.963175	-0.365034	2.422409	-0.042241	0.362935	-0.378132	-0.777843	0.401617	-0.027152	-0.393768	0.543149	0.195808	0.715259
13794	8.100804	0.294484	2.284641	-0.314686	0.360029	-0.536301	-0.785489	0.384505	-0.038384	-0.384006	0.538355	0.194288	0.724545
13795	8.458445	-0.099414	2.503230	-0.441138	0.210340	-0.681054	-0.794539	0.365858	-0.038953	-0.370026	0.535995	0.193708	0.733667
13796	10.303568	-0.683334	3.384550	-0.268437	0.188730	-0.601015	-0.802397	0.348481	-0.040428	-0.358982	0.532869	0.194804	0.741103
13797	10.697051	-0.725672	3.834932	-0.089032	0.254420	-0.174748	-0.805363	0.338813	-0.045084	-0.356288	0.529073	0.193657	0.745411
13798	9.709466	-0.649323	3.844305	-0.023793	0.271740	0.031674	-0.807416	0.338055	-0.052470	-0.357502	0.525344	0.191028	0.748141
13799	8.402172	-0.308174	3.864834	-0.063686	0.251346	0.036727	-0.809597	0.336467	-0.060005	-0.358198	0.522186	0.188037	0.750772
13800	7.697140	-0.190329	3.853741	-0.102596	0.077751	-0.003025	-0.808643	0.338052	-0.064069	-0.357324	0.521777	0.185974	0.751985
13801	8.340395	-0.018133	4.027785	-0.112449	-0.069852	-0.065262	-0.806812	0.341383	-0.063093	-0.354761	0.523371	0.185622	0.752178
13802	9.192290	0.049902	4.239111	-0.037263	-0.202116	-0.041307	-0.808180	0.341717	-0.057800	-0.352953	0.526552	0.186933	0.750482
13803	9.256194	0.151740	4.200342	-0.042425	-0.187359	0.072143	-0.808528	0.342280	-0.047894	-0.352721	0.529888	0.187045	0.748212
13804	9.021747	-0.053891	3.878356	-0.008050	-0.183559	0.096459	-0.811517	0.342964	-0.038625	-0.353339	0.533084	0.187197	0.745607
13805	8.832944	0.055847	3.540434	0.059437	-0.198116	0.106644	-0.811077	0.347568	-0.029963	-0.354633	0.535957	0.188559	0.742584
13806	8.944412	-0.050541	3.415272	0.129908	-0.187328	0.160576	-0.807956	0.351558	-0.025290	-0.357650	0.538451	0.190096	0.738932
13807	9.398022	0.106410	3.358598	0.136838	-0.164202	0.232200	-0.805114	0.359007	-0.020546	-0.361716	0.540713	0.191038	0.735048
13808	9.365172	0.288008	3.206970	0.144495	-0.083830	0.231509	-0.802799	0.365895	-0.015677	-0.366307	0.541811	0.191266	0.731900
13809	9.412664	0.056152	3.062128	0.155155	0.017384	0.234412	-0.800438	0.369233	-0.014837	-0.371238	0.541254	0.191165	0.729851
13810	9.860966	-0.557496	3.764626	0.121767	0.162513	0.334499	-0.795163	0.377065	-0.016566	-0.377999	0.539276	0.188113	0.728637
13811	10.698388	-1.224822	4.408942	0.068774	0.146826	0.441230	-0.788425	0.392172	-0.022646	-0.385467	0.538190	0.183544	0.726690
13812	8.884127	-1.174026	3.637970	-0.147142	0.141088	0.288032	-0.783024	0.403342	-0.025233	-0.388531	0.538354	0.177219	0.726507
13813	8.610093	-0.671675	3.205906	-0.280583	0.025540	0.055101	-0.780685	0.406923	-0.021749	-0.386153	0.540283	0.172662	0.727439
13814	8.676661	-1.008402	2.870257	-0.326158	-0.015584	-0.078296	-0.779146	0.407561	-0.016208	-0.381381	0.542782	0.168885	0.728981
13815	8.686876	-1.802684	2.684368	-0.300008	-0.068599	-0.055761	-0.781312	0.404117	-0.008610	-0.376827	0.545827	0.165951	0.729750
13816	8.862973	-2.534867	2.461630	-0.338387	-0.104441	0.012388	-0.782174	0.403305	0.000085	-0.372910	0.549965	0.161665	0.729617
13817	9.357965	-2.782085	2.480576	-0.411962	-0.104553	0.044106	-0.780524	0.400287	0.009906	-0.368444	0.554688	0.156216	0.729498
13818	9.961473	-3.103729	2.999616	-0.432643	-0.041282	0.016566	-0.780081	0.402108	0.019568	-0.363696	0.558545	0.150024	0.730236
13819	9.576713	-2.699106	3.149867	-0.410830	0.027726	-0.039227	-0.780932	0.399084	0.027956	-0.358406	0.561020	0.144482	0.732070
13820	8.941211	-2.329999	3.194018	-0.365164	0.040575	-0.086563	-0.780950	0.394317	0.032346	-0.353101	0.562813	0.139817	0.734175
13821	8.360189	-2.239352	3.131244	-0.414555	-0.054960	-0.088535	-0.782452	0.391720	0.039296	-0.346791	0.566306	0.135303	0.735341
13822	8.521423	-2.604368	2.865649	-0.462235	-0.101301	-0.118995	-0.783316	0.387699	0.049774	-0.339469	0.570689	0.130554	0.736227
13823	9.056822	-2.537328	3.193238	-0.460628	-0.127862	-0.109402	-0.783379	0.380911	0.060588	-0.332100	0.575415	0.126036	0.736697
13824	8.955150	-2.458008	3.124073	-0.432035	-0.109393	-0.074567	-0.785824	0.374097	0.071550	-0.325691	0.579721	0.121252	0.736985
13825	8.930691	-2.493411	3.051490	-0.414378	-0.093057	-0.065850	-0.785081	0.369009	0.080017	-0.319551	0.583636	0.116629	0.737329
13826	8.980338	-2.342322	2.960479	-0.358549	-0.063542	-0.132230	-0.786315	0.363773	0.087704	-0.313210	0.586575	0.113290	0.738238
13827	8.884109	-2.234712	2.523530	-0.294162	-0.031272	-0.205626	-0.788715	0.357307	0.093133	-0.306532	0.588425	0.111649	0.739816
13828	9.088065	-2.389954	2.134020	-0.325511	0.014961	-0.240249	-0.790326	0.348056	0.100347	-0.299122	0.589679	0.109567	0.742159
13829	9.310821	-2.459709	2.781672	-0.263461	0.160117	-0.390870	-0.794252	0.336375	0.100671	-0.290452	0.588033	0.109375	0.746921
13830	8.995403	-2.260029	2.970989	-0.225814	0.291302	-0.464818	-0.800767	0.319739	0.096431	-0.281421	0.583972	0.109769	0.753479
13831	9.956205	-2.602421	3.772054	-0.159654	0.288725	-0.520651	-0.806866	0.304531	0.089182	-0.272257	0.579358	0.111842	0.760074
13832	10.502444	-1.944378	3.991578	0.119286	0.143126	-0.727712	-0.814944	0.282203	0.084708	-0.262820	0.574875	0.121296	0.765331
13833	9.415167	-1.182598	3.121919	0.513484	0.036775	-0.472976	-0.821434	0.264074	0.078063	-0.261492	0.570425	0.134404	0.766925
13834	9.424487	-1.351900	2.618053	0.635049	-0.008223	-0.234445	-0.825034	0.252631	0.070871	-0.265034	0.566585	0.146840	0.766274
13835	9.060757	-1.212801	2.175625	0.550373	0.084578	-0.197375	-0.827323	0.246898	0.062332	-0.268425	0.561796	0.157057	0.766594
13836	8.878024	-0.010717	2.058939	0.488411	0.057857	-0.235804	-0.827674	0.241530	0.059326	-0.270408	0.557549	0.166870	0.766925
13837	8.787309	0.268237	1.929405	0.478434	0.045087	-0.248068	-0.830494	0.231887	0.052823	-0.271989	0.553485	0.176769	0.767092
13838	9.551040	0.230743	2.092837	0.455532	-0.008558	-0.124168	-0.832152	0.226390	0.047978	-0.275027	0.550710	0.185165	0.766023
13839	10.243719	0.235301	2.900193	0.409108	0.048299	0.139664	-0.831442	0.227589	0.041401	-0.281733	0.548319	0.189706	0.764189
13840	10.022848	0.359644	3.023295	0.442392	0.086690	0.183243	-0.829033	0.233231	0.035428	-0.289645	0.545207	0.193956	0.762389
13841	9.402358	-0.031783	3.119228	0.385038	0.058122	0.253927	-0.827853	0.241171	0.032940	-0.297807	0.543161	0.196815	0.759968
13842	9.083346	-0.444344	3.355605	0.362046	-0.019959	0.338377	-0.829459	0.252832	0.029886	-0.306734	0.542650	0.198748	0.756271
13843	8.801651	-0.344642	3.339317	0.369123	-0.042074	0.356557	-0.824860	0.263284	0.028609	-0.315838	0.542513	0.200795	0.752069
13844	8.724280	-0.238270	3.439477	0.421589	-0.147279	0.355211	-0.821854	0.277334	0.026492	-0.325091	0.543491	0.204199	0.746482
13845	8.821149	-0.298586	3.550189	0.468323	-0.252050	0.326887	-0.817269	0.288041	0.026936	-0.333901	0.545585	0.209341	0.739610
13846	9.253886	-0.388822	3.471107	0.469823	-0.280155	0.328624	-0.812047	0.298997	0.030149	-0.342636	0.547958	0.214560	0.732329
13847	9.211923	-0.127873	3.175531	0.493130	-0.253881	0.318127	-0.808134	0.306754	0.033309	-0.351473	0.549687	0.220101	0.725166
13848	9.114751	-0.166850	2.823690	0.495585	-0.172253	0.351483	-0.803415	0.318302	0.033108	-0.361177	0.550241	0.224618	0.718563
13849	9.291494	0.015916	2.403298	0.462205	-0.106001	0.377069	-0.797086	0.329345	0.030380	-0.371051	0.550151	0.227971	0.712520
13850	9.835936	-0.022318	2.804244	0.452427	0.031173	0.422064	-0.791011	0.343050	0.025068	-0.382103	0.548268	0.229528	0.707613
13851	10.069796	0.138794	3.421027	0.426317	0.149254	0.364931	-0.785931	0.351267	0.014774	-0.392449	0.544597	0.230550	0.704446
13852	10.325898	-0.954843	3.772443	0.267099	0.107759	0.400325	-0.779290	0.361829	0.006494	-0.401424	0.542837	0.229101	0.701213
13853	8.305902	-1.187963	2.711607	0.071032	0.127611	0.385826	-0.774263	0.374145	0.000635	-0.408037	0.542279	0.225011	0.699149
13854	8.529542	-1.265571	2.530991	-0.114583	0.059091	0.385342	-0.766593	0.385089	-0.004215	-0.412386	0.544139	0.218747	0.697137
13855	9.106887	-1.503270	2.942866	-0.187080	-0.029120	0.350530	-0.759776	0.396630	-0.002189	-0.414960	0.547666	0.212687	0.694719
13856	9.564936	-2.296027	2.710331	-0.150074	-0.062889	0.465617	-0.753796	0.412137	0.003220	-0.419448	0.551775	0.206021	0.690770
13857	9.363598	-2.646369	2.496907	-0.037031	-0.090522	0.503592	-0.745944	0.426438	0.006877	-0.425479	0.555473	0.200804	0.685636
13858	9.385201	-2.672291	2.629218	0.066133	-0.116906	0.412508	-0.735943	0.437748	0.007820	-0.431335	0.558185	0.198122	0.680535
13859	9.165218	-2.450112	2.465541	0.126601	-0.057002	0.307772	-0.729384	0.449853	0.008805	-0.436586	0.559188	0.196983	0.676682
13860	9.138594	-2.834110	2.526067	0.147564	-0.088103	0.169843	-0.725962	0.456830	0.007599	-0.440135	0.559791	0.197857	0.673623
13861	9.200084	-3.103861	2.724208	0.116680	-0.060760	0.164816	-0.721590	0.457999	0.006272	-0.443320	0.560359	0.198174	0.670963
13862	9.181041	-2.971121	3.029219	0.025272	-0.073495	0.182478	-0.717654	0.463563	0.007541	-0.445707	0.561877	0.197126	0.668417
13863	8.517095	-3.372739	2.762794	0.058009	-0.119578	0.112407	-0.715030	0.467738	0.008132	-0.447319	0.563529	0.197719	0.665768
13864	8.692911	-3.276688	2.721357	0.163979	-0.177188	0.164287	-0.713745	0.470200	0.011601	-0.450593	0.565099	0.199638	0.661644
13865	8.956203	-3.207851	2.658139	0.217136	-0.174681	0.301989	-0.706913	0.478559	0.013301	-0.456288	0.566777	0.200644	0.655978
13866	8.708924	-3.017913	2.797315	0.213078	-0.133236	0.336952	-0.701394	0.487198	0.013696	-0.462517	0.567951	0.200832	0.650520
13867	8.697307	-2.966759	2.570695	0.197902	-0.158472	0.287197	-0.695729	0.495025	0.012755	-0.467826	0.569451	0.201559	0.645165
13868	8.805051	-3.287245	2.490999	0.165732	-0.138022	0.225468	-0.690485	0.502530	0.014977	-0.472004	0.570617	0.202424	0.640807
13869	8.757388	-3.176415	2.164361	0.143497	-0.071526	0.128007	-0.685972	0.505526	0.011706	-0.474972	0.570835	0.203414	0.638100
13870	8.917361	-3.303106	2.081376	0.062267	-0.009756	0.020296	-0.685729	0.508979	0.012696	-0.475852	0.570487	0.204079	0.637543
13871	9.097669	-3.224383	2.286576	-0.115364	0.259248	-0.002824	-0.684644	0.506245	0.010655	-0.475534	0.568419	0.200102	0.640879
13872	9.033503	-3.347026	2.450970	-0.252129	0.348918	-0.133005	-0.687098	0.502410	0.005321	-0.472287	0.565827	0.195063	0.647098
13873	9.500410	-3.183949	3.587852	-0.466372	0.495550	-0.306350	-0.689414	0.496356	0.000205	-0.464921	0.562716	0.187709	0.657240
13874	9.769980	-2.819505	3.790215	-0.515343	0.618308	-0.420991	-0.700157	0.486653	-0.007824	-0.455787	0.557744	0.179905	0.669936
13875	8.811636	-2.720064	3.883992	-0.358123	0.539692	-0.584943	-0.708767	0.472817	-0.015950	-0.445837	0.551714	0.176592	0.682390
13876	8.146809	-2.517237	3.180646	-0.271977	0.438534	-0.513215	-0.717659	0.456163	-0.020570	-0.437279	0.546322	0.174616	0.692696
13877	8.505550	-2.691873	3.547618	-0.307645	0.185970	-0.449204	-0.726170	0.441997	-0.024483	-0.428336	0.544949	0.173514	0.699608
13878	9.315343	-2.384868	3.475168	-0.352557	0.170168	-0.435068	-0.732478	0.429733	-0.023757	-0.418918	0.544079	0.171860	0.706364
13879	9.047702	-2.474112	2.971575	-0.232335	0.172692	-0.317694	-0.739959	0.414140	-0.023617	-0.412498	0.542604	0.170473	0.711594
13880	8.999453	-2.306726	3.459363	-0.164763	0.172401	-0.228070	-0.743875	0.406098	-0.026123	-0.407978	0.540761	0.169170	0.715900
13881	8.799693	-1.955940	3.284942	-0.152311	0.117040	-0.261478	-0.746632	0.401783	-0.026716	-0.402991	0.539566	0.168751	0.719715
13882	8.847137	-1.756743	3.235832	-0.191376	0.072763	-0.207424	-0.750568	0.393153	-0.026595	-0.398126	0.539390	0.167648	0.722806
13883	8.617843	-1.475432	3.000568	-0.223153	0.027796	-0.214504	-0.754130	0.386442	-0.024592	-0.392705	0.540178	0.166425	0.725461
13884	8.835277	-1.276353	3.269582	-0.278480	-0.093199	-0.273984	-0.757434	0.379445	-0.021674	-0.385351	0.542824	0.166076	0.727506
13885	9.308262	-1.134206	3.219514	-0.230522	-0.142030	-0.308223	-0.760114	0.370445	-0.013259	-0.377856	0.545770	0.167108	0.728995
13886	9.468102	-1.324158	2.929807	-0.142321	-0.153262	-0.304108	-0.765290	0.359076	-0.005797	-0.371291	0.548087	0.169506	0.730076
13887	9.673029	-1.176374	3.237123	-0.034863	-0.068379	-0.208213	-0.769267	0.351775	-0.001297	-0.367588	0.548788	0.171768	0.730894
13888	9.347031	-1.170536	3.181780	0.046978	-0.040077	-0.155216	-0.770852	0.346747	0.000725	-0.365638	0.548531	0.174451	0.731430
13889	9.172713	-0.960938	3.462415	0.134889	-0.000537	-0.102199	-0.773460	0.341204	-0.001213	-0.365561	0.547340	0.177552	0.731614
13890	8.962395	-0.776232	3.167222	0.133422	-0.013842	-0.083097	-0.774501	0.337876	-0.001799	-0.365698	0.546307	0.180513	0.731593
13891	9.081816	-0.715830	3.320296	0.128367	-0.009121	0.000681	-0.774616	0.338180	-0.004035	-0.367001	0.545641	0.182480	0.730950
13892	9.401346	-0.582943	3.348706	0.126905	-0.019118	0.019883	-0.774340	0.337504	-0.005105	-0.368552	0.545097	0.184258	0.730128
13893	9.472267	-0.502185	3.454762	0.111638	-0.017515	0.033892	-0.773397	0.338236	-0.007472	-0.370101	0.544780	0.185712	0.729212
13894	8.995827	-0.438226	3.309285	0.133359	0.006385	0.066960	-0.772993	0.339645	-0.009030	-0.372500	0.543983	0.186881	0.728286
13895	8.941582	-0.504089	3.600174	0.141727	-0.099786	0.141649	-0.768906	0.342313	-0.008611	-0.375614	0.545013	0.188238	0.725563
13896	9.126440	-0.524806	3.573815	0.175963	-0.146269	0.186806	-0.767590	0.346358	-0.009727	-0.379634	0.546544	0.189854	0.721889
13897	8.957426	-0.272146	3.687861	0.280215	-0.259314	0.109370	-0.765250	0.349662	-0.006249	-0.383147	0.548639	0.194786	0.717113
13898	9.039875	-0.376581	3.408424	0.338776	-0.297636	0.075966	-0.763701	0.352127	-0.002781	-0.386729	0.550621	0.201089	0.711914
13899	9.459790	-0.204379	3.096073	0.365018	-0.308959	0.058457	-0.762030	0.356527	0.001119	-0.390161	0.552470	0.208180	0.706550
13900	9.590928	-0.203398	3.344888	0.355331	-0.181394	0.111205	-0.761389	0.360126	0.001845	-0.394841	0.552740	0.213386	0.702172
13901	9.450542	-0.548591	3.057485	0.366180	-0.082183	0.238817	-0.757840	0.365562	0.002060	-0.401696	0.552048	0.216718	0.697794
13902	9.795317	-0.253558	3.111836	0.298202	0.120213	0.283225	-0.751985	0.372086	-0.005240	-0.409395	0.549218	0.216784	0.695528
13903	10.187249	-0.530820	3.733254	0.166068	0.150693	0.390208	-0.746667	0.384726	-0.014524	-0.417084	0.547461	0.213788	0.693269
13904	8.887452	-1.528334	3.184881	0.010104	0.226791	0.319251	-0.739237	0.394313	-0.021774	-0.422531	0.545616	0.208542	0.693023
13905	8.117691	-1.701449	2.972582	-0.054064	0.191621	0.163973	-0.734982	0.403030	-0.028491	-0.424825	0.544116	0.204586	0.693978
13906	8.479156	-2.343958	2.838854	-0.051090	0.059498	0.114865	-0.731934	0.405717	-0.030438	-0.426059	0.544228	0.202130	0.693854
13907	9.184422	-2.475694	2.568855	0.010745	-0.100171	0.011427	-0.730627	0.408354	-0.029736	-0.425764	0.545618	0.203183	0.692635
13908	9.639700	-3.244007	2.762908	0.149488	-0.104233	0.182126	-0.728254	0.411014	-0.030096	-0.429442	0.546557	0.204160	0.689328
13909	9.228256	-2.434428	2.754882	0.158420	-0.148098	0.303943	-0.724585	0.419079	-0.029566	-0.434603	0.548541	0.204427	0.684421
13910	8.892677	-3.274000	2.542436	0.248805	-0.112365	0.219205	-0.718785	0.425379	-0.030143	-0.439815	0.548836	0.206408	0.680249
13911	9.670632	-3.305940	3.071257	0.188072	-0.082971	0.354795	-0.713531	0.435130	-0.030251	-0.446237	0.549859	0.205881	0.675381
13912	9.060804	-2.671926	3.288088	0.078493	-0.026557	0.384772	-0.706551	0.446302	-0.031794	-0.452126	0.551121	0.202950	0.671312
13913	8.415718	-2.725950	3.185991	-0.031617	-0.036476	0.253258	-0.701018	0.454685	-0.032987	-0.454938	0.553013	0.200112	0.668703
13914	8.537973	-3.051999	3.159153	-0.169921	-0.036256	0.247609	-0.697617	0.459956	-0.030797	-0.456171	0.556060	0.195439	0.666715
13915	7.998919	-3.646873	3.368959	-0.262300	-0.090232	0.071510	-0.693445	0.464363	-0.025463	-0.453806	0.560011	0.191957	0.666034
13916	8.265899	-3.786565	3.280895	-0.376995	-0.157619	-0.084426	-0.693657	0.464934	-0.016085	-0.447804	0.565220	0.189326	0.666448
13917	8.223412	-3.668304	2.716941	-0.491035	-0.211939	-0.175858	-0.694945	0.461284	-0.002431	-0.439083	0.571823	0.186583	0.667391
13918	8.816031	-4.062928	1.719366	-0.377587	-0.112546	-0.217651	-0.699259	0.455400	0.010147	-0.431374	0.575841	0.185023	0.669395
13919	9.005424	-4.203914	1.369138	-0.164540	0.070615	-0.243879	-0.703366	0.446151	0.015269	-0.426492	0.575543	0.184902	0.672805
13920	10.689181	-4.049983	2.388185	0.097560	0.229465	-0.335525	-0.706875	0.437572	0.011694	-0.423882	0.570399	0.188118	0.677924
13921	10.431953	-2.149753	2.859465	0.437311	0.412163	-0.542956	-0.713614	0.426850	-0.000209	-0.423028	0.559150	0.196604	0.685380
13922	7.605839	-1.117441	2.365566	0.623029	0.491046	-0.379841	-0.721030	0.412123	-0.024454	-0.426602	0.545606	0.205212	0.691529
13923	9.184863	-1.493756	2.900036	0.498701	0.137926	-0.449972	-0.726929	0.398972	-0.040765	-0.426355	0.537707	0.215730	0.694660
13924	9.742944	-2.101191	3.394264	0.408298	0.110688	-0.467076	-0.737065	0.380478	-0.054249	-0.424654	0.530666	0.225473	0.698015
13925	8.980613	-1.518106	2.625941	0.412395	0.087609	-0.109714	-0.739871	0.370855	-0.062334	-0.427889	0.525597	0.231548	0.697886
13926	8.846839	-1.052707	2.793051	0.424610	0.029711	0.006900	-0.739959	0.366881	-0.065842	-0.432516	0.521600	0.237142	0.696152
13927	9.591165	-1.029739	3.212045	0.511269	0.056312	0.087088	-0.738317	0.368655	-0.073337	-0.439302	0.516956	0.242776	0.693419
13928	9.865921	-0.570496	3.619040	0.643658	0.114148	0.115648	-0.736895	0.369103	-0.085606	-0.448025	0.510271	0.249488	0.690401
13929	9.353185	-0.848529	3.694726	0.747109	0.136201	0.167695	-0.732302	0.371668	-0.098515	-0.458576	0.502635	0.256785	0.686388
13930	8.843927	-0.533766	3.725501	0.716132	0.109562	0.110901	-0.730730	0.370054	-0.112012	-0.467758	0.495116	0.264474	0.682727
13931	8.595685	-0.541139	3.706917	0.679331	0.067394	0.145741	-0.727987	0.369397	-0.123521	-0.476767	0.488703	0.271604	0.678302
13932	8.738329	-0.289471	3.668461	0.597906	-0.012681	0.216399	-0.725135	0.370516	-0.133016	-0.485387	0.484348	0.277705	0.672820
13933	9.097970	-0.347790	3.833667	0.517241	-0.033754	0.252401	-0.721656	0.372983	-0.139060	-0.493544	0.481269	0.282505	0.667072
13934	9.094535	-0.067997	3.999967	0.365663	-0.050908	0.249277	-0.718183	0.380874	-0.146843	-0.500034	0.479764	0.285485	0.662036
13935	9.138563	-0.020328	4.045637	0.267800	-0.071618	0.171875	-0.715003	0.383146	-0.148667	-0.504414	0.479092	0.288094	0.658057
13936	8.914637	-0.037265	3.994875	0.182560	-0.095579	0.078690	-0.711974	0.385943	-0.148370	-0.506592	0.478994	0.290712	0.655298
13937	8.830337	0.068026	3.758598	0.093341	-0.176134	0.028104	-0.712788	0.385624	-0.145732	-0.506765	0.480571	0.293479	0.652772
13938	8.833522	0.148504	3.502996	0.025676	-0.168576	-0.025767	-0.712013	0.385602	-0.143364	-0.505637	0.482391	0.295781	0.651263
13939	9.003476	0.044697	3.318405	0.059183	-0.163171	0.000354	-0.714961	0.383005	-0.137590	-0.505157	0.483954	0.298267	0.649340
13940	9.280560	0.011712	3.451979	0.141416	-0.143071	0.115357	-0.713663	0.384373	-0.135199	-0.507107	0.485105	0.300433	0.645953
13941	9.236664	-0.000272	3.472194	0.216339	-0.108419	0.205074	-0.710382	0.388686	-0.134081	-0.511085	0.485553	0.302436	0.641532
13942	9.296633	0.289423	3.571791	0.183606	-0.048025	0.265507	-0.705483	0.392924	-0.136671	-0.515922	0.485924	0.302707	0.637237
13943	9.433537	-0.017919	3.598153	0.085443	-0.090248	0.218625	-0.702595	0.399608	-0.137087	-0.518854	0.487503	0.302739	0.633625
13944	10.611698	-1.125990	4.099985	-0.105408	-0.181355	0.294240	-0.697890	0.407512	-0.133930	-0.520398	0.492697	0.300423	0.629430
13945	8.879374	-1.319917	2.783653	-0.333070	-0.121102	0.279114	-0.692704	0.415623	-0.124969	-0.519749	0.499341	0.294869	0.627353
13946	8.411230	-1.540431	2.452325	-0.403614	-0.176907	0.313999	-0.688452	0.424131	-0.115202	-0.518536	0.507612	0.288504	0.624672
13947	9.298691	-2.078290	2.545238	-0.332418	-0.174818	0.244212	-0.683295	0.434287	-0.103694	-0.517048	0.514658	0.283812	0.622286
13948	10.023177	-3.041044	2.551115	-0.072884	-0.175084	0.126785	-0.680730	0.438787	-0.095973	-0.516828	0.518339	0.283420	0.619586
13949	9.371465	-3.086436	1.892361	0.078866	-0.145690	0.250184	-0.677088	0.446532	-0.092152	-0.519781	0.520821	0.283422	0.615016
13950	9.050263	-3.106562	1.766315	0.111461	-0.151992	0.358182	-0.672108	0.454315	-0.090187	-0.524420	0.523580	0.282645	0.609064
13951	9.445781	-3.244508	2.079689	-0.020176	-0.111548	0.288107	-0.665672	0.459326	-0.086968	-0.526954	0.526909	0.280644	0.604918
13952	9.438053	-3.253014	2.416327	-0.113915	0.035537	0.204191	-0.661742	0.466414	-0.085669	-0.528369	0.528854	0.276750	0.603778
13953	8.812790	-3.696351	2.160522	-0.214056	0.121688	0.122683	-0.658457	0.470455	-0.084953	-0.528146	0.530495	0.271640	0.604854
13954	8.273952	-3.940388	1.815963	-0.236749	0.106451	0.113922	-0.652696	0.476832	-0.080779	-0.527535	0.532353	0.266453	0.606062
13955	8.133257	-4.366553	1.386971	-0.087745	0.095560	0.127431	-0.649654	0.479371	-0.081938	-0.528566	0.533038	0.263035	0.606053
13956	8.644454	-4.321043	1.484774	-0.038778	0.189422	0.073551	-0.650299	0.481062	-0.084669	-0.529988	0.531569	0.259791	0.607499
13957	9.732487	-4.035941	2.739803	-0.023083	0.185467	-0.143548	-0.647877	0.480174	-0.089189	-0.528889	0.529104	0.259043	0.610919
13958	9.556036	-1.929875	3.853832	-0.013121	-0.057691	-0.764681	-0.657748	0.467052	-0.089115	-0.519002	0.525958	0.267569	0.618395
13959	8.607663	-0.331996	2.784624	0.213062	-0.016316	-0.699255	-0.673125	0.446983	-0.091776	-0.512376	0.520402	0.277711	0.624123
13960	9.343207	-1.897456	2.842201	0.243559	-0.179745	-0.516355	-0.682843	0.431663	-0.093065	-0.507384	0.517279	0.287960	0.626150
13961	9.858676	-1.125446	2.877606	0.301768	-0.071731	-0.265008	-0.690994	0.419673	-0.093508	-0.506675	0.513816	0.295225	0.626191
13962	9.767294	-0.871064	3.215078	0.556327	-0.025214	-0.024913	-0.693315	0.416957	-0.099613	-0.511849	0.508350	0.302697	0.622868
13963	9.028513	-0.685645	3.266263	0.821577	-0.012668	0.163495	-0.690165	0.413532	-0.111047	-0.522005	0.501231	0.311392	0.615885
13964	8.725626	-0.836095	3.496313	1.015795	-0.068222	0.372083	-0.685530	0.413793	-0.127959	-0.536172	0.493702	0.320824	0.604856
13965	8.819716	-0.550789	3.527259	1.293961	-0.080447	0.454959	-0.677999	0.418940	-0.145455	-0.553654	0.483705	0.332752	0.590570
13966	8.701988	0.143836	3.588298	1.387399	-0.153942	0.580865	-0.670735	0.423521	-0.162300	-0.572601	0.473844	0.345080	0.573167
13967	8.797595	0.622408	3.263586	1.418530	-0.238324	0.547351	-0.662416	0.431035	-0.180150	-0.590307	0.463996	0.358776	0.554550
13968	9.067217	0.546650	3.319237	1.316737	-0.259347	0.486581	-0.655929	0.432151	-0.197454	-0.605769	0.454666	0.371792	0.536744
13969	9.492281	0.374917	3.151999	1.142894	-0.241914	0.509898	-0.647604	0.436888	-0.214832	-0.619522	0.447115	0.382340	0.519708
13970	9.501290	0.225692	3.028594	0.992460	-0.219550	0.494716	-0.639586	0.440719	-0.226553	-0.631655	0.440800	0.390873	0.503909
13971	9.503788	-0.145509	3.226653	0.809755	-0.309642	0.475844	-0.635172	0.442930	-0.233532	-0.640910	0.437337	0.398821	0.488787
13972	11.200542	-1.576725	4.009743	0.565075	-0.599700	0.549424	-0.629370	0.449231	-0.234241	-0.646271	0.440280	0.407170	0.471911
13973	8.428928	-2.624480	2.780327	0.469167	-0.265660	0.414248	-0.626493	0.454924	-0.232961	-0.651970	0.440065	0.411474	0.460399
13974	8.064820	-4.249340	2.257099	0.444336	-0.462540	0.606639	-0.618450	0.461654	-0.233018	-0.657513	0.443482	0.416215	0.444708
13975	9.604794	-4.715980	2.427968	0.620966	-0.570681	0.275521	-0.615313	0.464693	-0.229815	-0.660529	0.442704	0.426798	0.430764
13976	10.446282	-4.041469	2.025857	0.878408	-0.469838	0.391996	-0.614626	0.463346	-0.232353	-0.667475	0.438422	0.437024	0.413852
13977	9.052553	-3.511849	1.973580	0.965530	-0.273264	0.535078	-0.607688	0.466993	-0.241300	-0.677728	0.432503	0.443898	0.395703
13978	8.345839	-2.868217	1.834411	0.941124	-0.144276	0.474278	-0.600449	0.470003	-0.254483	-0.688141	0.425031	0.449121	0.379605
13979	8.481455	-3.357514	2.071299	0.900553	-0.140936	0.390744	-0.594778	0.470519	-0.268760	-0.697294	0.417305	0.454506	0.364777
13980	8.923562	-3.914866	2.077365	0.807398	-0.043114	0.426311	-0.587773	0.468834	-0.283353	-0.706591	0.410192	0.457390	0.351093
13981	8.948714	-3.769658	2.098223	0.666710	0.105019	0.408813	-0.579467	0.470616	-0.297096	-0.715747	0.403937	0.457168	0.339910
13982	8.925138	-3.583241	2.382310	0.619171	0.207619	0.247854	-0.570341	0.470493	-0.312993	-0.724221	0.395916	0.456385	0.332367
13983	8.644419	-3.309083	2.395120	0.642642	0.217878	-0.061036	-0.567795	0.463390	-0.329773	-0.730779	0.384805	0.457916	0.328938
13984	8.722970	-3.514409	2.901308	0.600993	0.135691	-0.150080	-0.566813	0.451706	-0.347160	-0.735561	0.373749	0.461033	0.326667
13985	8.698097	-3.014221	3.790412	0.505971	-0.110399	-0.340702	-0.571171	0.437943	-0.357690	-0.736027	0.364096	0.468412	0.326018
13986	9.577833	-1.596000	3.499707	0.434852	-0.548606	-0.760437	-0.584195	0.418551	-0.357321	-0.728901	0.354096	0.484785	0.329094
13987	8.885585	-0.820824	1.989115	0.514010	-0.453944	-0.736178	-0.604241	0.393217	-0.352667	-0.723132	0.342581	0.499862	0.331447
13988	10.289584	-0.806093	2.201457	0.446246	-0.286791	-0.745754	-0.619496	0.367278	-0.351225	-0.718217	0.330541	0.512018	0.335775
13989	9.852247	0.163442	2.237472	0.458360	0.067441	-0.500721	-0.634977	0.340980	-0.354405	-0.718472	0.318504	0.517394	0.338611
13990	10.209707	-0.199976	2.773709	0.647917	0.272354	-0.151691	-0.635086	0.324636	-0.365677	-0.724274	0.305773	0.518805	0.335813
13991	9.590087	-0.282431	3.687628	0.934917	0.438776	0.168856	-0.627351	0.314428	-0.384799	-0.735491	0.291082	0.517582	0.326240
13992	8.489422	0.050379	3.863080	1.256523	0.461631	0.558550	-0.615736	0.306973	-0.410489	-0.750874	0.275279	0.515547	0.307606
13993	8.071090	0.505858	3.830800	1.444526	0.406001	0.727821	-0.600265	0.297080	-0.437442	-0.767063	0.258482	0.514019	0.283878
13994	8.278472	0.646928	4.084692	1.503022	0.317372	0.719568	-0.585061	0.290664	-0.465776	-0.781695	0.240904	0.513696	0.258909
13995	8.220731	1.172354	4.032970	1.381981	0.140196	0.608577	-0.572011	0.277479	-0.486314	-0.792592	0.224650	0.515464	0.235852
13996	8.564880	0.940501	4.096784	1.152537	0.045986	0.433733	-0.564974	0.263721	-0.499301	-0.800016	0.210588	0.518097	0.217260
13997	9.811928	1.197629	4.463912	0.864300	0.024924	0.391071	-0.561154	0.253209	-0.508508	-0.805481	0.200490	0.519701	0.202276
13998	9.785715	0.943781	4.828963	0.442548	-0.048485	0.264769	-0.556321	0.246818	-0.514210	-0.807751	0.196308	0.521217	0.193221
13999	9.521283	-0.251310	4.440310	0.040186	-0.212848	0.141695	-0.558441	0.244979	-0.512912	-0.806246	0.197708	0.524235	0.189883
14000	9.372375	-1.636184	4.220631	-0.276319	-0.282598	0.065782	-0.565146	0.252296	-0.505199	-0.802385	0.203934	0.527498	0.190619
14001	8.269893	-3.048869	3.523765	-0.406325	-0.092416	0.213210	-0.564335	0.264390	-0.496918	-0.800563	0.212859	0.526504	0.191267
14002	8.800151	-3.581207	3.174619	-0.231690	-0.210668	0.144464	-0.564966	0.276071	-0.489955	-0.797857	0.218917	0.528391	0.190534
14003	9.585236	-3.738821	3.207510	0.202254	-0.258929	0.209492	-0.568726	0.278733	-0.484334	-0.796810	0.218808	0.532315	0.184005
14004	9.449499	-2.892638	2.748090	0.562212	-0.229425	0.382864	-0.569550	0.278816	-0.480633	-0.798117	0.214780	0.536335	0.170949
14005	8.649285	-2.372636	2.885366	0.496803	-0.166486	0.529595	-0.568757	0.279939	-0.481145	-0.800206	0.213058	0.538321	0.156484
14006	8.372608	-2.248597	2.859623	0.414874	-0.101240	0.430526	-0.565554	0.280015	-0.484596	-0.802141	0.211372	0.539398	0.144715
14007	8.548909	-2.907676	2.831638	0.293656	-0.027242	0.338726	-0.562233	0.281882	-0.487221	-0.804050	0.210411	0.539195	0.136010
14008	8.594553	-3.416278	2.908093	0.253074	0.047271	0.339117	-0.558380	0.284177	-0.490369	-0.806487	0.209881	0.537709	0.128056
14009	8.724214	-3.681688	3.099878	0.288205	0.158345	0.311467	-0.550681	0.286804	-0.494857	-0.810174	0.208269	0.534517	0.120557
14010	8.589367	-3.361784	3.473186	0.380267	0.179648	0.249278	-0.547180	0.287075	-0.502528	-0.814209	0.204349	0.531491	0.113232
14011	8.530416	-2.937186	3.979412	0.446680	0.133516	0.153828	-0.541269	0.281006	-0.510870	-0.817786	0.198539	0.529600	0.106456
14012	8.272524	-2.475446	4.134809	0.435936	-0.034342	-0.094425	-0.539738	0.271104	-0.515430	-0.818889	0.190492	0.531477	0.103277
14013	9.306269	-2.057095	4.576961	0.408230	-0.485340	-0.353692	-0.547504	0.258821	-0.514299	-0.814515	0.181161	0.541458	0.102809
14014	10.221231	0.177203	3.122658	0.519205	-0.692023	-0.686165	-0.568668	0.235613	-0.503395	-0.807264	0.166673	0.556181	0.105869
14015	9.120690	-0.840753	2.731628	0.561856	-0.517398	-0.259327	-0.583467	0.214723	-0.495524	-0.802760	0.155861	0.566452	0.102057
14016	9.883599	-0.229609	2.633112	0.543192	-0.276580	-0.029132	-0.595371	0.200807	-0.489119	-0.801171	0.147378	0.572081	0.095535
14017	9.433117	-0.545201	3.423575	0.671385	-0.005648	0.328859	-0.594517	0.191850	-0.492206	-0.803653	0.140399	0.572373	0.082583
14018	9.410028	-0.643338	3.974802	0.856814	0.139528	0.442135	-0.590739	0.187126	-0.499054	-0.808204	0.131449	0.570228	0.066086
14019	8.609644	-0.556419	4.200352	1.029475	0.193363	0.605638	-0.582001	0.180743	-0.513226	-0.813735	0.121395	0.566625	0.045107
14020	8.105583	-0.197287	4.166259	1.122439	0.194136	0.631420	-0.571962	0.172387	-0.523754	-0.818926	0.110086	0.562788	0.022614
14021	8.142261	0.281470	4.310251	1.073131	0.138288	0.544137	-0.565884	0.162053	-0.534292	-0.822938	0.098429	0.559536	0.002035
14022	8.518134	0.509238	4.496106	0.926810	0.075131	0.408348	-0.561548	0.150968	-0.541667	-0.825425	0.087737	0.557453	-0.014867
14023	8.998076	0.606781	4.522729	0.709879	0.044029	0.267651	-0.557227	0.140836	-0.547703	-0.827100	0.078780	0.555854	-0.026940
14024	9.068154	0.541887	4.629151	0.444922	-0.019651	0.116489	-0.554771	0.129269	-0.551381	-0.827462	0.072713	0.555767	-0.033805
14025	11.010120	-0.199051	5.145202	0.165846	-0.264399	0.108269	-0.557153	0.125064	-0.549336	-0.824807	0.070674	0.559720	-0.037583
14026	8.697268	-1.479688	3.763850	-0.220245	-0.224592	0.034256	-0.562375	0.127282	-0.542659	-0.821916	0.074531	0.563566	-0.035961
14027	7.806961	-1.583873	2.899105	-0.578586	-0.263681	0.099602	-0.566723	0.139742	-0.534466	-0.818078	0.084671	0.567981	-0.031238
14028	8.812931	-2.671267	2.981456	-0.471421	-0.192012	-0.024097	-0.569739	0.151949	-0.527210	-0.815047	0.091997	0.571463	-0.025773
14029	9.787662	-4.151762	2.853109	-0.092463	-0.235721	-0.004086	-0.574863	0.160805	-0.519478	-0.812290	0.093138	0.575230	-0.024918
14030	10.148905	-4.045884	2.437046	0.209471	-0.248617	0.213103	-0.578364	0.161649	-0.512313	-0.809665	0.092074	0.578785	-0.031209
14031	9.284930	-2.850656	2.151970	0.398827	-0.196301	0.364210	-0.582615	0.162135	-0.510294	-0.807923	0.089594	0.580923	-0.041975
14032	9.247175	-2.563730	2.578259	0.346562	-0.082382	0.259983	-0.583143	0.161574	-0.510170	-0.807313	0.086953	0.581510	-0.050308
14033	8.841712	-2.794861	2.719936	0.218390	0.058467	0.258974	-0.581809	0.161047	-0.511245	-0.808153	0.086429	0.579816	-0.056848
14034	8.495514	-2.926590	2.607407	0.013479	0.091732	0.354701	-0.577835	0.166392	-0.514465	-0.808792	0.090434	0.577725	-0.062541
14035	8.336236	-3.514010	2.726217	-0.181639	0.094502	0.275940	-0.572305	0.175329	-0.515647	-0.809235	0.096677	0.575852	-0.064705
14036	8.407058	-3.913912	2.612344	-0.253399	0.118681	0.218701	-0.570336	0.183407	-0.517479	-0.809785	0.103456	0.573858	-0.065059
14037	8.702922	-4.065986	2.743788	-0.229428	0.185486	0.177015	-0.564141	0.193470	-0.519566	-0.811211	0.109534	0.570721	-0.064942
14038	8.674566	-3.883315	2.931074	-0.118831	0.263375	0.065243	-0.559254	0.200476	-0.521969	-0.813834	0.112559	0.566485	-0.064024
14039	8.942303	-3.839113	3.116812	0.020091	0.210169	-0.114960	-0.555761	0.200038	-0.528334	-0.816404	0.111359	0.563242	-0.061987
14040	9.763084	-3.079518	4.258855	0.204194	-0.110811	-0.462636	-0.558099	0.191998	-0.529796	-0.816117	0.102684	0.565834	-0.056933
14041	8.145258	-1.168571	2.839088	0.495789	-0.123273	-0.696878	-0.561190	0.171471	-0.530446	-0.816427	0.086694	0.568578	-0.051479
14042	8.053464	-1.909647	2.750750	0.576496	-0.188002	-0.623965	-0.569672	0.145783	-0.532477	-0.815785	0.069995	0.572084	-0.048120
14043	9.358000	-1.725826	3.556209	0.536817	-0.264003	-0.421510	-0.579248	0.122397	-0.531290	-0.813854	0.056295	0.576357	-0.047810
14044	10.100536	-1.173473	3.960988	0.641236	-0.116906	-0.131747	-0.588186	0.099818	-0.527585	-0.813259	0.044230	0.577779	-0.053148
14045	9.435269	-0.097957	3.810061	0.653509	-0.039628	-0.145737	-0.590757	0.080954	-0.527809	-0.813498	0.031960	0.577746	-0.058381
14046	8.864152	-0.368409	3.904154	0.754407	0.041659	0.077438	-0.588573	0.068817	-0.530441	-0.814256	0.020638	0.576106	-0.068281
14047	8.815360	-0.398995	3.853995	0.851038	0.005011	0.242777	-0.588240	0.054990	-0.532301	-0.814266	0.009624	0.574588	-0.082016
14048	9.178068	-0.387132	3.816728	0.973317	0.028106	0.369890	-0.587388	0.042546	-0.533610	-0.813974	-0.001921	0.572373	-0.099156
14049	8.889873	-0.146705	3.812280	1.056614	0.098141	0.434323	-0.585988	0.029720	-0.537041	-0.814056	-0.013959	0.568450	-0.118252
14050	8.607027	0.167081	3.755481	1.044768	0.184801	0.488606	-0.582590	0.017214	-0.542326	-0.814470	-0.024963	0.562988	-0.138057
14051	8.634244	0.276688	3.921072	1.013419	0.247887	0.490615	-0.576048	0.009849	-0.546346	-0.815273	-0.035336	0.556140	-0.157450
14052	9.161023	0.595341	4.552702	0.850785	0.230204	0.459692	-0.571861	-0.002101	-0.551230	-0.815609	-0.043355	0.549959	-0.174494
14053	10.217156	-0.143233	5.103779	0.547447	0.155410	0.448399	-0.567842	-0.007555	-0.554929	-0.815303	-0.046970	0.545714	-0.187805
14054	8.165388	0.058723	4.238745	0.079001	0.087956	0.238139	-0.564116	-0.006787	-0.557975	-0.815269	-0.045323	0.544236	-0.192589
14055	8.352287	-0.516605	3.872704	-0.325530	-0.039984	0.127393	-0.564420	0.001651	-0.557145	-0.814741	-0.038989	0.546103	-0.190917
14056	8.869321	-1.189589	3.739792	-0.469921	-0.056705	-0.072703	-0.565399	0.009781	-0.554470	-0.814713	-0.032336	0.548775	-0.184505
14057	9.074816	-1.888036	3.516855	-0.383602	-0.039122	-0.016977	-0.568083	0.018613	-0.553880	-0.814682	-0.026609	0.550678	-0.179831
14058	9.017765	-2.554207	3.213272	-0.305477	0.005134	0.125157	-0.565877	0.027767	-0.552922	-0.814418	-0.020228	0.551784	-0.178462
14059	8.898705	-2.969250	3.079354	-0.254902	-0.107681	0.268635	-0.567402	0.039349	-0.549779	-0.812432	-0.013618	0.554453	-0.179864
14060	9.160531	-3.109279	3.245656	-0.084673	-0.164729	0.253205	-0.570375	0.050092	-0.547170	-0.809686	-0.010020	0.557529	-0.182947
14061	8.988182	-2.653978	3.038190	0.131705	-0.163541	0.194060	-0.574254	0.052913	-0.543260	-0.807166	-0.010650	0.559673	-0.187447
14062	8.788113	-2.739878	3.058539	0.239390	-0.125952	0.199065	-0.574278	0.055384	-0.541496	-0.804926	-0.012750	0.560875	-0.193262
14063	8.978070	-2.666597	3.309446	0.187361	-0.052904	0.238699	-0.578395	0.055316	-0.539357	-0.803380	-0.013312	0.561023	-0.199141
14064	8.610883	-2.615101	3.328348	0.009463	0.034261	0.126882	-0.579066	0.055575	-0.538424	-0.803237	-0.011903	0.560503	-0.201257
14065	8.768944	-3.452926	3.453212	-0.205370	0.020055	0.021166	-0.578431	0.060138	-0.537282	-0.803436	-0.008245	0.560987	-0.199288
14066	8.862030	-3.406643	3.146617	-0.275310	0.036862	0.094694	-0.577261	0.068202	-0.538581	-0.803488	-0.002607	0.561535	-0.197681
14067	8.638909	-3.335694	2.830729	-0.285653	0.120887	0.096663	-0.575040	0.076543	-0.539091	-0.804449	0.003656	0.560721	-0.196061
14068	8.586557	-3.551306	2.831290	-0.246265	0.198381	0.041830	-0.571731	0.085080	-0.543298	-0.806460	0.008871	0.558518	-0.193911
14069	9.296108	-3.612711	3.443601	-0.199897	0.275405	-0.004194	-0.566683	0.088370	-0.547490	-0.809458	0.013294	0.554869	-0.191628
14070	9.401368	-2.542701	4.071453	-0.128181	0.195908	-0.304776	-0.564270	0.087888	-0.551211	-0.812726	0.012743	0.552291	-0.185171
14071	8.815636	-1.998395	4.039462	-0.026950	0.201069	-0.334861	-0.557096	0.086475	-0.554325	-0.816119	0.010394	0.549221	-0.179438
14072	8.704375	-1.857921	4.155418	0.089593	0.092616	-0.485568	-0.555953	0.075051	-0.559309	-0.818842	0.003943	0.547498	-0.172417
14073	8.541784	-2.203469	4.137305	0.144111	-0.012722	-0.479037	-0.556967	0.061871	-0.558640	-0.820300	-0.003541	0.547239	-0.166205
14074	8.270299	-2.064958	3.896139	0.146986	-0.134534	-0.292787	-0.558511	0.049101	-0.557960	-0.819754	-0.009597	0.548960	-0.162954
14075	8.676456	-1.276431	3.839869	0.068731	-0.179601	-0.282240	-0.563517	0.038210	-0.555238	-0.818649	-0.014244	0.551631	-0.159106
14076	9.069623	-1.028026	3.902123	0.051337	-0.150081	-0.374529	-0.566821	0.030517	-0.552069	-0.818127	-0.019687	0.553836	-0.153449
14077	8.964818	-1.106790	3.641906	0.041415	-0.163881	-0.271623	-0.571835	0.020730	-0.548930	-0.817094	-0.023742	0.556293	-0.149438
14078	8.680650	-0.672397	3.216373	0.110787	-0.146438	-0.186388	-0.575677	0.014828	-0.545458	-0.815941	-0.028057	0.558294	-0.147512
14079	8.958505	-0.206977	3.061609	0.339813	-0.078552	-0.171169	-0.578053	0.005057	-0.541546	-0.815329	-0.035665	0.558501	-0.148470
14080	9.579281	-0.526600	3.384141	0.593509	0.031896	-0.005734	-0.579060	-0.009089	-0.541160	-0.815206	-0.045302	0.556211	-0.154974
14081	9.431646	-0.797751	3.432120	0.934874	0.230793	0.174399	-0.576479	-0.022617	-0.543031	-0.816197	-0.057828	0.549661	-0.168378
14082	9.262264	-0.543923	3.880351	1.208255	0.371929	0.284730	-0.569206	-0.042688	-0.549550	-0.817644	-0.073134	0.539705	-0.186625
14083	10.273820	-1.257181	5.251268	1.168161	0.202645	0.577689	-0.563303	-0.058387	-0.552412	-0.815663	-0.085165	0.532734	-0.208889
14084	8.370543	-0.613033	4.456901	0.966991	0.162376	0.607447	-0.561516	-0.070110	-0.555164	-0.812979	-0.093765	0.526975	-0.229281
14085	8.162424	-0.446592	4.275205	0.603363	-0.014125	0.463161	-0.561505	-0.074414	-0.554458	-0.809479	-0.098709	0.525267	-0.243094
14086	8.319241	-0.208226	4.551022	0.337339	-0.010425	0.198782	-0.562831	-0.078752	-0.552029	-0.807702	-0.102128	0.524208	-0.249787
14087	8.846530	-0.837386	4.178772	0.212251	-0.050139	0.061362	-0.563366	-0.083087	-0.549341	-0.806435	-0.105146	0.524087	-0.252863
14088	8.988006	-0.801007	4.071899	0.118288	-0.104435	0.058010	-0.567099	-0.084424	-0.545120	-0.804783	-0.106973	0.525328	-0.254777
14089	8.797708	-0.927978	3.846872	0.014471	-0.156684	0.152350	-0.570164	-0.083097	-0.542960	-0.802323	-0.106397	0.528118	-0.257001
14090	8.861309	-0.874895	3.826787	-0.101076	-0.179365	0.096802	-0.574428	-0.080819	-0.540246	-0.800126	-0.104673	0.531752	-0.257063
14091	9.143619	-0.890794	3.728023	-0.151149	-0.126495	0.036085	-0.578040	-0.074926	-0.537992	-0.798898	-0.102530	0.534660	-0.255714
14092	9.099195	-1.017943	3.625538	-0.217036	-0.075607	0.001537	-0.579672	-0.071667	-0.534090	-0.798507	-0.099431	0.537010	-0.253220
14093	9.200788	-1.123266	3.631378	-0.294327	-0.050981	-0.027798	-0.580488	-0.065856	-0.534101	-0.798651	-0.095305	0.539304	-0.249448
14094	8.947696	-1.135026	3.574099	-0.384277	-0.010542	-0.050138	-0.582102	-0.058109	-0.534463	-0.799486	-0.089755	0.541313	-0.244431
14095	8.942614	-1.155363	3.661099	-0.449700	0.003381	-0.123175	-0.580927	-0.050318	-0.536163	-0.800870	-0.083902	0.543278	-0.237524
14096	9.195347	-1.206654	3.712645	-0.477988	0.012802	-0.156167	-0.581213	-0.042968	-0.536938	-0.802503	-0.077869	0.545090	-0.229786
14097	9.024399	-1.311920	3.705410	-0.497460	0.020410	-0.182272	-0.578842	-0.037245	-0.538424	-0.804260	-0.071800	0.546807	-0.221390
14098	8.979151	-1.159934	3.606918	-0.502428	0.034373	-0.177008	-0.578324	-0.030150	-0.540397	-0.806083	-0.065493	0.548229	-0.213040
14099	9.115170	-1.193316	3.666259	-0.540631	0.047077	-0.190791	-0.579393	-0.021815	-0.542994	-0.808028	-0.058697	0.549567	-0.204013
14100	9.074016	-1.174886	3.568192	-0.522108	0.040291	-0.210064	-0.577832	-0.014453	-0.543254	-0.809880	-0.052385	0.550801	-0.194855
14101	9.084115	-1.102662	3.614995	-0.535969	0.050960	-0.215232	-0.576125	-0.009300	-0.544088	-0.811743	-0.045916	0.551889	-0.185426
14102	9.092701	-1.299471	3.624101	-0.515282	0.070241	-0.229172	-0.574552	-0.002756	-0.545420	-0.813772	-0.039821	0.552448	-0.176042
14103	9.063733	-1.232738	3.758901	-0.497427	0.057320	-0.196125	-0.572578	0.002684	-0.546777	-0.815398	-0.033732	0.553168	-0.167310
14104	9.068101	-1.336182	3.670155	-0.438353	0.046109	-0.178873	-0.571279	0.008792	-0.546665	-0.816750	-0.028404	0.553773	-0.159528
14105	9.131580	-1.270460	3.824597	-0.372400	0.065162	-0.095270	-0.571292	0.014904	-0.547994	-0.817915	-0.023209	0.553915	-0.153800
14106	9.029045	-1.339273	3.760607	-0.281809	0.056946	-0.060677	-0.570113	0.021588	-0.549717	-0.818839	-0.019064	0.553849	-0.149631
14107	8.829399	-1.354627	3.767421	-0.227285	0.017800	-0.040042	-0.569723	0.026598	-0.551203	-0.819188	-0.015768	0.554304	-0.146387
14108	8.936032	-1.446894	3.686158	-0.115817	-0.034092	-0.018682	-0.569342	0.029921	-0.550744	-0.818895	-0.014123	0.555231	-0.144673
14109	9.067291	-1.449377	3.809006	-0.008340	-0.098590	0.025328	-0.571854	0.030735	-0.551369	-0.817681	-0.014018	0.556962	-0.144897
14110	9.144789	-1.618873	3.269662	0.129419	-0.150196	0.021316	-0.574664	0.030099	-0.547140	-0.815900	-0.016272	0.559082	-0.146523
14111	9.350473	-1.369868	3.423428	0.168950	-0.090148	0.066736	-0.577191	0.026568	-0.543763	-0.814577	-0.018569	0.560177	-0.149403
14112	9.155046	-1.490055	3.467396	0.204993	-0.008720	0.094757	-0.578113	0.024474	-0.543270	-0.814090	-0.020886	0.559771	-0.153224
14113	9.077751	-1.387576	3.480327	0.231135	0.042431	0.161095	-0.579160	0.021136	-0.543065	-0.813900	-0.022732	0.558538	-0.158385
