# Supplementary material for: Identification of Haptic Based Guiding Using Hard Reins
Source: PLoS One. 2015 Jul 22;10(7):e0132020. doi: 10.1371/journal.pone.0132020 (PMC4511788; doi:10.1371/journal.pone.0132020)
Supplement: S1 File — (ZIP) [file pone.0132020.s001.zip › MotionData1/Subject2/T20/fh20.txt]

// Start Time: 0
// Sample rate: 25.0Hz
// Scenario: 4.9
// Firmware Version: 2.6.1
Counter	Acc_X	Acc_Y	Acc_Z	Gyr_X	Gyr_Y	Gyr_Z	Mag_X	Mag_Y	Mag_Z	Quat_w	Quat_x	Quat_y	Quat_z
13446	-0.595214	0.777697	9.583706	-0.126256	0.015250	0.007195	-0.169261	-0.517794	-0.737714	0.505084	-0.003828	0.053749	0.861387
13447	-0.343855	0.835912	8.813197	0.056255	-0.038007	0.016216	-0.170318	-0.516558	-0.736394	0.504854	-0.002545	0.054292	0.861492
13448	-0.557282	0.359654	9.035460	0.200912	-0.100154	0.053135	-0.172923	-0.519555	-0.734057	0.504268	0.001352	0.056696	0.861683
13449	-0.849791	0.584590	11.064025	0.198673	-0.067381	0.107078	-0.177076	-0.526099	-0.731474	0.502495	0.004664	0.059370	0.862527
13450	-0.123289	2.264067	10.019677	0.211614	-0.002569	0.073189	-0.178628	-0.531016	-0.727879	0.501301	0.007000	0.062939	0.862953
13451	0.393039	2.273096	7.996676	0.416105	-0.077309	-0.001480	-0.182120	-0.541122	-0.721721	0.501351	0.012594	0.069323	0.862371
13452	0.343482	1.404462	8.520618	0.475030	-0.154341	-0.015603	-0.183756	-0.557531	-0.713067	0.501786	0.020077	0.075918	0.861420
13453	0.114004	1.006753	10.007982	0.218916	-0.117939	0.000241	-0.189212	-0.567354	-0.706101	0.501870	0.024430	0.078447	0.861032
13454	0.077239	1.240541	10.864107	-0.001342	-0.023768	0.039550	-0.189465	-0.568994	-0.705854	0.501337	0.024969	0.078114	0.861357
13455	0.104860	1.734934	10.593189	0.005851	0.070701	0.070003	-0.189987	-0.568854	-0.706233	0.500019	0.024063	0.078795	0.862087
13456	-0.263073	1.625458	10.032766	0.120481	0.079723	0.064804	-0.187898	-0.569276	-0.705105	0.498757	0.024071	0.081589	0.862558
13457	-0.590091	1.487726	9.774464	0.123081	0.066703	0.085999	-0.187229	-0.573111	-0.703214	0.497105	0.024425	0.084242	0.863246
13458	-0.770745	1.555865	9.574941	0.057746	0.057137	0.093492	-0.187874	-0.574885	-0.702834	0.495433	0.024248	0.085712	0.864067
13459	-0.901017	1.575787	9.465749	0.069339	0.048430	0.102402	-0.187736	-0.576391	-0.702334	0.493550	0.024380	0.087263	0.864985
13460	-0.895188	1.710862	9.609037	0.104161	0.041380	0.113227	-0.188907	-0.577890	-0.701296	0.491605	0.024975	0.089367	0.865860
13461	-0.848392	1.840277	9.578880	0.172991	0.018618	0.122471	-0.190603	-0.580344	-0.698193	0.489367	0.026653	0.092432	0.866756
13462	-0.743494	1.984285	9.750255	0.165899	0.027334	0.106584	-0.192277	-0.585944	-0.696154	0.487574	0.028093	0.095464	0.867392
13463	-0.518620	2.371589	9.567724	0.056051	0.022113	0.067009	-0.193328	-0.586624	-0.693301	0.486344	0.028459	0.096589	0.867946
13464	-0.282533	2.953391	10.098667	-0.065328	0.034313	-0.007814	-0.192796	-0.586899	-0.695639	0.486527	0.027293	0.095744	0.867974
13465	-0.114828	2.782464	9.684316	-0.115867	0.055540	-0.092774	-0.191114	-0.583762	-0.695892	0.488096	0.025133	0.094339	0.867313
13466	-0.426932	1.700956	9.136269	-0.086126	0.024387	-0.140368	-0.187704	-0.584052	-0.699048	0.490556	0.023679	0.093105	0.866098
13467	-0.765390	0.950159	9.707314	-0.143725	0.015491	-0.088895	-0.185633	-0.580234	-0.699688	0.492138	0.021925	0.090800	0.865491
13468	-0.943823	0.980799	9.834169	-0.138677	0.024104	-0.019158	-0.184076	-0.576684	-0.702391	0.492568	0.020188	0.088595	0.865517
13469	-0.944198	0.932317	9.708652	-0.037822	0.013530	0.036164	-0.182763	-0.575869	-0.705506	0.491942	0.019693	0.088021	0.865943
13470	-0.886405	0.912433	9.645442	0.034358	0.011642	0.101870	-0.184077	-0.575042	-0.704702	0.490296	0.020095	0.088640	0.866804
13471	-0.514265	1.293988	9.531267	0.059201	-0.013046	0.145989	-0.186829	-0.573933	-0.704391	0.487774	0.021187	0.089416	0.868120
13472	-0.320670	1.687266	9.649469	0.034136	-0.013145	0.147588	-0.189836	-0.574464	-0.702800	0.485365	0.022098	0.089767	0.869410
13473	-0.250472	2.047617	9.696263	-0.022991	-0.011380	0.119032	-0.191807	-0.572813	-0.702496	0.483335	0.022329	0.089141	0.870599
13474	-0.268551	2.220898	9.688799	-0.103260	0.007968	0.069212	-0.193515	-0.570888	-0.702968	0.482379	0.021409	0.087337	0.871335
13475	-0.304107	1.980267	9.556569	-0.167440	0.011610	0.019377	-0.194191	-0.566234	-0.704205	0.482098	0.019688	0.084475	0.871813
13476	-0.352619	1.938412	9.902560	-0.226364	0.013373	-0.018057	-0.193689	-0.560216	-0.708032	0.482641	0.017328	0.080613	0.871928
13477	-0.513006	1.805581	10.056287	-0.228086	0.036259	-0.035547	-0.192463	-0.552681	-0.712755	0.483283	0.014507	0.076962	0.871954
13478	-0.723447	1.413118	10.161733	-0.163598	0.052108	-0.050900	-0.190393	-0.547082	-0.715834	0.484187	0.012016	0.074579	0.871697
13479	-0.486597	1.466776	9.436954	-0.093786	0.080155	-0.027424	-0.187791	-0.543948	-0.717652	0.484573	0.009733	0.073696	0.871586
13480	-0.274983	1.371213	8.612150	0.009984	0.040014	-0.012779	-0.185461	-0.540131	-0.717391	0.484814	0.009192	0.074212	0.871415
13481	-0.284228	1.420225	8.886754	0.008927	-0.009074	0.001141	-0.185583	-0.541635	-0.717275	0.484811	0.009519	0.074248	0.871410
13482	-0.315289	1.783191	9.530435	-0.069873	-0.041577	-0.010056	-0.185855	-0.539992	-0.717125	0.485356	0.009648	0.072579	0.871245
13483	-0.417843	2.262127	10.207239	-0.110006	-0.007594	-0.040116	-0.187248	-0.537540	-0.718506	0.486089	0.008759	0.070595	0.871009
13484	-0.560772	2.528374	10.396576	-0.102540	0.020553	-0.103311	-0.187393	-0.533846	-0.720277	0.487890	0.007331	0.068979	0.870145
13485	-0.663545	2.354467	9.890800	0.013134	0.013830	-0.148306	-0.183996	-0.533727	-0.720586	0.490447	0.007136	0.069428	0.868672
13486	-0.642630	1.906613	9.774926	0.091096	-0.016665	-0.183191	-0.181768	-0.535107	-0.720116	0.493645	0.008137	0.070825	0.866736
13487	-0.531674	1.200124	10.251285	0.103506	-0.009808	-0.172690	-0.177957	-0.539916	-0.718410	0.496631	0.009207	0.072624	0.864869
13488	-0.509881	0.866127	10.405865	0.056731	0.015389	-0.116623	-0.178714	-0.545520	-0.716903	0.498628	0.009408	0.073731	0.863623
13489	-0.657059	0.558130	9.980639	0.049448	0.032051	-0.074329	-0.174524	-0.548280	-0.714795	0.499856	0.009343	0.074946	0.862809
13490	-0.819473	0.129163	10.068428	0.052729	0.059052	-0.005517	-0.171640	-0.550073	-0.714727	0.499883	0.008917	0.076399	0.862671
13491	-0.900641	0.933152	10.092791	-0.051189	0.090430	0.036324	-0.171130	-0.548025	-0.714326	0.499132	0.006970	0.076397	0.863124
13492	-0.128095	1.297971	8.672458	-0.023988	0.052122	-0.013088	-0.170082	-0.547756	-0.715632	0.499304	0.005884	0.076457	0.863027
13493	-0.379926	0.870897	8.364520	0.052896	-0.038692	-0.019911	-0.169824	-0.547074	-0.715629	0.499705	0.007135	0.076947	0.862741
13494	-0.636678	0.746588	8.742601	0.042063	-0.098180	-0.027211	-0.171895	-0.551577	-0.714091	0.500501	0.009295	0.076645	0.862286
13495	-0.397343	1.104930	9.350251	-0.117273	-0.124663	-0.033767	-0.175821	-0.550461	-0.714280	0.501300	0.010300	0.073319	0.862100
13496	-0.262559	1.710760	9.615594	-0.265559	-0.108937	-0.085821	-0.177158	-0.543477	-0.716906	0.503313	0.009486	0.067612	0.861403
13497	-0.229177	1.976281	10.017282	-0.351070	-0.084357	-0.172675	-0.178508	-0.533620	-0.720538	0.506456	0.007280	0.060702	0.860096
13498	-0.106972	1.836622	10.274163	-0.393679	-0.035298	-0.240729	-0.176070	-0.522688	-0.725509	0.510690	0.003679	0.053557	0.858088
13499	-0.420312	1.237984	10.332466	-0.290561	-0.019315	-0.290175	-0.174154	-0.510932	-0.732144	0.515696	0.000863	0.048364	0.855405
13500	-0.343004	0.577546	10.052650	-0.160807	0.007874	-0.282234	-0.170914	-0.505204	-0.733946	0.520484	-0.001134	0.045649	0.852650
13501	-0.292438	0.236508	9.550840	0.007189	-0.003488	-0.226492	-0.166981	-0.507003	-0.734540	0.524346	-0.001079	0.045671	0.850279
13502	-0.419956	-0.034523	9.467117	0.091820	-0.010592	-0.146611	-0.164743	-0.510298	-0.734089	0.526871	0.000002	0.047068	0.848641
13503	-0.360809	0.124524	9.720767	0.048484	-0.024854	-0.071189	-0.164074	-0.513996	-0.732325	0.528105	0.000981	0.047527	0.847847
13504	-0.374847	0.174007	10.137202	-0.045795	-0.033854	-0.011984	-0.164967	-0.517957	-0.732092	0.528426	0.001134	0.046342	0.847713
13505	-0.546227	0.508313	10.488579	-0.101430	0.008006	0.028408	-0.166554	-0.513845	-0.733579	0.527942	0.000053	0.044578	0.848109
13506	-0.614963	0.691346	10.395149	-0.106754	0.041282	0.032074	-0.164094	-0.509070	-0.734604	0.527388	-0.001674	0.043152	0.848526
13507	-0.684896	0.719299	9.920250	-0.083372	0.050183	0.021740	-0.163324	-0.505244	-0.736905	0.526977	-0.003298	0.042148	0.848828
13508	-0.700411	0.588339	9.524760	-0.075998	0.039871	-0.018790	-0.162808	-0.503878	-0.737157	0.527277	-0.004721	0.041227	0.848680
13509	-0.701127	0.491802	9.413112	-0.112598	0.003200	-0.045642	-0.160738	-0.498828	-0.739466	0.528041	-0.005928	0.039235	0.848291
13510	-0.590229	0.466942	9.431094	-0.184959	-0.035268	-0.082475	-0.159580	-0.495140	-0.740481	0.529504	-0.007275	0.035664	0.847526
13511	-0.491595	0.409094	9.641056	-0.283305	-0.042310	-0.107055	-0.160514	-0.488430	-0.745831	0.531302	-0.009568	0.030288	0.846587
13512	-0.422600	0.259951	9.806968	-0.329791	-0.042341	-0.121548	-0.159774	-0.479269	-0.748079	0.533347	-0.012358	0.024180	0.845461
13513	-0.400535	-0.033396	9.885112	-0.299412	-0.042364	-0.116108	-0.160074	-0.470649	-0.751092	0.535249	-0.014828	0.018513	0.844361
13514	-0.432239	0.242696	10.431672	-0.172561	-0.018031	-0.078032	-0.161813	-0.462021	-0.753825	0.536503	-0.016330	0.015331	0.843601
13515	-0.320195	1.063401	10.122924	-0.072209	-0.019691	-0.096552	-0.160913	-0.458743	-0.754840	0.538115	-0.016720	0.013776	0.842593
13516	-0.351568	0.744620	9.612465	-0.012993	0.008483	-0.111924	-0.159615	-0.457246	-0.754716	0.539995	-0.016964	0.013560	0.841388
13517	-0.311453	0.284230	9.378526	-0.034500	-0.000247	-0.103401	-0.157117	-0.458899	-0.756321	0.541724	-0.017263	0.012872	0.840281
13518	-0.158942	0.001608	9.364348	-0.088405	-0.007404	-0.058103	-0.157387	-0.457804	-0.755789	0.542714	-0.018042	0.011236	0.839648
13519	-0.154946	-0.127124	9.747339	-0.113701	-0.019831	-0.019596	-0.156872	-0.454796	-0.758353	0.543007	-0.018839	0.009019	0.839468
13520	-0.086541	-0.021319	9.916186	-0.151464	-0.012990	0.018922	-0.157151	-0.450691	-0.760247	0.542677	-0.020193	0.006292	0.839675
13521	-0.179376	-0.174315	9.982516	-0.194550	-0.013051	0.046800	-0.157956	-0.445761	-0.762126	0.541811	-0.021957	0.002805	0.840209
13522	-0.248218	-0.351307	10.127668	-0.323545	0.023563	0.086508	-0.156957	-0.435644	-0.765402	0.540243	-0.025784	-0.002389	0.841110
13523	-0.180883	-0.390249	10.148268	-0.495397	0.077674	0.115382	-0.157812	-0.420865	-0.769123	0.538024	-0.032320	-0.009933	0.842251
13524	-0.026302	-0.718790	10.066257	-0.567079	0.105559	0.146571	-0.158158	-0.402532	-0.774884	0.535179	-0.040157	-0.018305	0.843585
13525	-0.349728	-1.031889	9.882808	-0.440106	0.109181	0.168695	-0.156145	-0.385033	-0.780947	0.531998	-0.046636	-0.024558	0.845104
13526	-0.282994	-1.150600	9.770322	-0.273741	0.081218	0.175051	-0.155559	-0.370398	-0.785595	0.528815	-0.050936	-0.028207	0.846738
13527	-0.611762	-1.201190	9.690869	-0.268196	0.027208	0.122116	-0.154039	-0.360695	-0.787591	0.526483	-0.054172	-0.032482	0.847836
13528	-0.666875	-1.142955	9.718449	-0.581185	0.038587	0.088182	-0.154768	-0.345370	-0.790791	0.524365	-0.060930	-0.041881	0.848277
13529	-0.657975	-1.244474	9.575418	-0.633039	0.008013	0.073575	-0.154103	-0.321025	-0.796508	0.522312	-0.067640	-0.052578	0.848440
13530	-0.695528	-1.431691	9.602428	-0.237489	-0.044290	0.039231	-0.156524	-0.306512	-0.800207	0.521266	-0.069340	-0.057066	0.848656
13531	-0.366886	-1.391411	9.455867	0.259951	-0.094962	0.035537	-0.158902	-0.302943	-0.798714	0.520907	-0.064933	-0.053716	0.849443
13532	-0.045072	-1.643282	9.704929	0.456772	-0.089796	0.033311	-0.161961	-0.317973	-0.796360	0.520807	-0.058612	-0.046896	0.850368
13533	-0.056680	-1.252460	10.069996	0.401220	-0.068929	0.048918	-0.165028	-0.333278	-0.791293	0.520366	-0.053154	-0.040870	0.851307
13534	-0.320867	-1.044464	9.776675	0.352916	-0.047837	0.061989	-0.169131	-0.349398	-0.787383	0.519642	-0.048646	-0.035341	0.852265
13535	-0.311306	-0.726512	9.960485	0.345714	-0.024293	0.075297	-0.170641	-0.361701	-0.783991	0.518668	-0.044530	-0.029750	0.853297
13536	-0.255171	-0.649362	10.165155	0.273998	0.000050	0.107460	-0.170747	-0.366762	-0.782746	0.517076	-0.041681	-0.025027	0.854558
13537	-0.143822	-0.611649	10.198272	0.302443	0.021782	0.154421	-0.170569	-0.375791	-0.781803	0.514691	-0.038823	-0.019618	0.856272
13538	0.009903	-0.714822	9.883349	0.370287	0.011233	0.193589	-0.172869	-0.386996	-0.778259	0.511658	-0.035208	-0.013059	0.858368
13539	0.059463	-0.537275	9.870544	0.382563	0.023330	0.253663	-0.176723	-0.401886	-0.773177	0.507561	-0.031556	-0.006208	0.861015
13540	-0.062896	-0.075886	9.434724	0.275221	0.019902	0.261821	-0.178771	-0.411451	-0.769750	0.503225	-0.029065	-0.001149	0.863666
13541	-0.076163	0.105934	9.086068	0.112350	0.005903	0.274731	-0.180319	-0.415957	-0.768219	0.498540	-0.027816	0.000884	0.866420
13542	-0.052012	0.110217	8.975364	0.046137	-0.008097	0.274194	-0.183203	-0.414848	-0.767390	0.493820	-0.027139	0.001708	0.869139
13543	-0.134433	0.045370	9.580924	0.087269	-0.025650	0.257686	-0.187118	-0.415374	-0.767853	0.489385	-0.025576	0.002991	0.871688
13544	-0.192312	0.064226	9.307680	0.210981	-0.004452	0.219039	-0.189710	-0.419737	-0.767081	0.485673	-0.023348	0.006690	0.873803
13545	-0.140324	-0.090454	9.192506	0.313197	0.021051	0.181060	-0.191507	-0.427389	-0.763768	0.482642	-0.020394	0.012331	0.875493
13546	-0.271391	-0.211952	10.023731	0.320251	0.035783	0.184686	-0.193169	-0.435588	-0.760851	0.479524	-0.017810	0.018312	0.877157
13547	-0.273437	0.186410	9.732740	0.308707	-0.006113	0.163390	-0.194951	-0.445290	-0.758722	0.476759	-0.014426	0.023594	0.878599
13548	-0.511438	0.328181	9.871000	0.381396	-0.054903	0.098634	-0.197766	-0.458271	-0.754670	0.475158	-0.009705	0.029754	0.879344
13549	-0.858100	0.151474	9.400941	0.453171	-0.128054	0.046101	-0.202144	-0.473296	-0.748806	0.474490	-0.002888	0.036392	0.879504
13550	-1.106227	-0.121601	9.914217	0.388649	-0.182330	0.036630	-0.207305	-0.488590	-0.742673	0.474000	0.004108	0.041452	0.879539
13551	-0.950565	0.031520	10.049212	0.163049	-0.152798	0.070321	-0.214471	-0.495119	-0.737847	0.472872	0.008569	0.042733	0.880053
13552	-0.528746	0.611841	9.783091	-0.038962	-0.074158	0.060319	-0.218249	-0.497835	-0.736912	0.471902	0.009631	0.041289	0.880631
13553	-0.371090	0.718118	9.547443	-0.181120	-0.040930	0.054096	-0.220493	-0.493446	-0.737611	0.471016	0.008836	0.037575	0.881280
13554	-0.284188	0.728185	9.128660	-0.144337	-0.065316	0.036638	-0.223390	-0.486589	-0.742412	0.470461	0.008729	0.034364	0.881708
13555	-0.142661	0.597231	9.135547	0.005865	-0.168549	0.030240	-0.226791	-0.486023	-0.742356	0.470041	0.011919	0.032756	0.881956
13556	0.096085	0.526001	10.045867	-0.028077	-0.194961	-0.016030	-0.230334	-0.484638	-0.740350	0.470480	0.015158	0.030385	0.881757
13557	0.154115	0.469466	12.154686	-0.176660	-0.113165	-0.038041	-0.236489	-0.481595	-0.741262	0.471269	0.015612	0.026077	0.881466
13558	0.446721	0.879740	11.791598	-0.360385	0.035689	-0.111974	-0.236137	-0.472294	-0.745054	0.473332	0.011601	0.020049	0.880580
13559	0.488956	0.770075	9.855433	-0.436646	0.090511	-0.194272	-0.233559	-0.462731	-0.750686	0.476796	0.005966	0.013121	0.878896
13560	0.525244	-0.185559	8.846890	-0.239682	0.029678	-0.221394	-0.229735	-0.453959	-0.755187	0.480702	0.003174	0.009171	0.876830
13561	0.627379	-0.091883	9.068177	-0.016111	-0.031592	-0.220003	-0.226343	-0.451924	-0.756769	0.484562	0.003727	0.008417	0.874709
13562	0.770837	0.365761	9.658571	0.073374	-0.021212	-0.233374	-0.223975	-0.454673	-0.756702	0.488641	0.004843	0.009466	0.872420
13563	0.841091	0.722405	10.065796	0.091450	0.008523	-0.273626	-0.221721	-0.461526	-0.754864	0.493395	0.005780	0.010983	0.869717
13564	0.518105	0.117405	10.378844	0.206113	0.041919	-0.306187	-0.218652	-0.473856	-0.752704	0.498677	0.007090	0.014969	0.866630
13565	0.109045	0.322092	10.206893	0.122113	0.098923	-0.306424	-0.212584	-0.484286	-0.751863	0.503928	0.006756	0.017917	0.863533
13566	-0.110509	0.699901	9.718080	-0.142479	0.124462	-0.338066	-0.204338	-0.484603	-0.754576	0.509731	0.003120	0.016707	0.860166
13567	-0.150722	0.451204	10.124037	-0.228303	0.127843	-0.360801	-0.194749	-0.481263	-0.758173	0.515889	-0.001278	0.013932	0.856541
13568	-0.416581	0.392955	10.846607	-0.124711	0.125994	-0.337971	-0.187812	-0.480203	-0.763179	0.521628	-0.004746	0.013037	0.853060
13569	-0.720883	0.396580	10.469576	-0.038930	0.140093	-0.298423	-0.177862	-0.482992	-0.764132	0.526669	-0.007398	0.013668	0.849928
13570	-0.664917	0.491431	9.383957	0.007494	0.127952	-0.248757	-0.170521	-0.485629	-0.766595	0.530860	-0.009491	0.015056	0.847273
13571	-0.589170	-0.048820	9.079102	0.032234	0.073626	-0.190742	-0.165149	-0.487709	-0.767213	0.534073	-0.010258	0.016237	0.845220
13572	-0.393918	0.212271	10.017650	0.028099	0.057395	-0.097453	-0.160544	-0.493205	-0.767336	0.535714	-0.010890	0.017255	0.844153
13573	-0.317387	0.768725	10.504017	0.071024	0.109746	-0.087178	-0.157646	-0.496228	-0.769219	0.537162	-0.011814	0.019521	0.843170
13574	-0.728779	0.670578	9.605255	0.241097	0.138066	-0.070733	-0.153945	-0.505003	-0.767034	0.538352	-0.011509	0.025002	0.842270
13575	-1.247052	0.475421	8.956227	0.431502	0.092814	-0.028845	-0.150476	-0.518974	-0.764638	0.538870	-0.008275	0.033222	0.841693
13576	-1.613776	0.514588	9.031937	0.470702	0.063103	-0.002116	-0.146885	-0.534179	-0.757990	0.538930	-0.004196	0.041772	0.841304
13577	-1.528576	0.935978	9.415744	0.290677	0.020895	0.017620	-0.147867	-0.548128	-0.753200	0.538631	-0.001298	0.046913	0.841234
13578	-1.064949	1.269714	9.627059	-0.005251	0.006766	-0.041059	-0.147054	-0.554425	-0.751206	0.539340	-0.001437	0.046845	0.840783
13579	-0.508053	0.821654	9.237405	-0.238550	-0.024749	-0.092469	-0.148606	-0.556193	-0.753009	0.540905	-0.003589	0.042615	0.839996
13580	-0.254233	0.184901	9.287973	-0.209945	-0.054546	-0.100506	-0.149405	-0.550168	-0.758626	0.542637	-0.004960	0.038439	0.839073
13581	0.082158	0.279583	9.649036	-0.117033	-0.077481	-0.085903	-0.148777	-0.543330	-0.762576	0.544124	-0.004892	0.035631	0.838234
13582	0.090034	0.370651	9.563502	-0.104553	-0.046016	-0.063651	-0.149176	-0.541139	-0.764100	0.545227	-0.005234	0.033320	0.837609
13583	-0.048924	0.525416	9.484773	-0.147542	-0.040756	-0.049771	-0.148914	-0.540045	-0.766161	0.546071	-0.006065	0.030376	0.837166
13584	-0.145854	0.477999	9.461032	-0.165473	-0.027630	-0.037498	-0.150229	-0.538396	-0.766384	0.546710	-0.007363	0.027247	0.836846
13585	-0.100741	0.021805	9.825484	-0.113803	-0.013795	0.003347	-0.151020	-0.535655	-0.768930	0.546645	-0.008236	0.025146	0.836946
13586	0.102285	0.018382	10.796971	-0.070264	-0.008022	0.045018	-0.152327	-0.533868	-0.771996	0.545896	-0.008778	0.023838	0.837468
13587	-0.085418	0.119697	10.417654	0.002258	0.041096	0.059908	-0.152976	-0.533179	-0.774306	0.544874	-0.009259	0.024253	0.838116
13588	-0.872747	-0.572215	10.224239	0.045060	-0.000658	0.081316	-0.153620	-0.534543	-0.774827	0.543532	-0.008648	0.024965	0.838973
13589	-1.074553	0.224993	10.869578	0.100324	-0.039285	0.102937	-0.157262	-0.538491	-0.773131	0.541841	-0.006741	0.026157	0.840047
13590	-0.936766	0.624132	9.616128	0.211597	-0.070431	0.058763	-0.159079	-0.542723	-0.769655	0.540932	-0.003164	0.028905	0.840563
13591	-1.011467	0.327072	9.019778	0.458661	-0.129643	0.030364	-0.162679	-0.556521	-0.764177	0.540503	0.004066	0.035169	0.840597
13592	-1.138493	0.116915	9.181872	0.592580	-0.206683	0.066300	-0.168895	-0.572907	-0.753515	0.539488	0.014063	0.042836	0.840785
13593	-0.981981	0.722545	9.437412	0.778494	-0.254924	0.090461	-0.177563	-0.597214	-0.738499	0.537900	0.026840	0.053122	0.840905
13594	-0.784642	1.301031	9.572131	0.730181	-0.279514	0.082146	-0.188161	-0.627530	-0.722737	0.536602	0.039566	0.062281	0.840603
13595	-0.768088	1.248371	9.696347	0.334762	-0.223654	0.082972	-0.196201	-0.644726	-0.712056	0.535216	0.046998	0.065452	0.840863
13596	-0.554999	1.302497	10.637167	-0.293341	-0.111232	0.090184	-0.203284	-0.641681	-0.709334	0.534543	0.045945	0.059168	0.841815
13597	0.062762	1.258344	10.357370	-0.626098	-0.020480	0.105522	-0.204790	-0.624160	-0.718318	0.533336	0.039670	0.048313	0.843591
13598	0.144274	1.180375	10.235613	-0.228679	0.012931	0.083829	-0.207589	-0.609369	-0.726792	0.532151	0.037167	0.044471	0.844663
13599	-0.035140	0.778885	9.040581	0.105903	-0.026984	0.113437	-0.207611	-0.604855	-0.727781	0.530189	0.038799	0.045886	0.845748
13600	-0.172391	0.839396	8.816564	0.057433	-0.061981	0.143856	-0.212302	-0.607839	-0.726965	0.527942	0.040668	0.046030	0.847056
13601	-0.113600	0.961185	8.682880	0.009042	-0.098758	0.153955	-0.215966	-0.608778	-0.723816	0.525427	0.042512	0.045017	0.848583
13602	0.121746	0.772597	8.957448	0.154571	-0.139205	0.202337	-0.222247	-0.608883	-0.721008	0.522162	0.046760	0.045944	0.850323
13603	0.160218	1.076385	9.301856	0.334093	-0.168248	0.256453	-0.230595	-0.614448	-0.716155	0.517636	0.053274	0.049621	0.852498
13604	-0.116519	0.477765	11.032439	0.584090	-0.102156	0.341267	-0.240111	-0.623155	-0.708729	0.511315	0.061470	0.058099	0.855221
13605	0.378482	0.828645	10.638085	0.668023	0.019219	0.427723	-0.248033	-0.638574	-0.697256	0.503114	0.068358	0.069141	0.858734
13606	0.067440	1.597630	9.640285	0.653799	0.048332	0.448264	-0.253337	-0.655787	-0.684418	0.494457	0.074794	0.080179	0.862259
13607	-0.126354	1.490407	10.260737	0.530213	0.045586	0.454426	-0.258932	-0.666705	-0.673583	0.485737	0.079838	0.089039	0.865885
13608	0.422336	2.246058	10.240660	0.090188	0.012154	0.408792	-0.267171	-0.667483	-0.670106	0.478521	0.081304	0.090013	0.869658
13609	0.559025	2.429850	10.919283	-0.086478	-0.007022	0.277003	-0.273081	-0.661432	-0.671509	0.473879	0.080964	0.087940	0.872439
13610	0.651656	2.239204	10.156895	-0.260436	0.007278	0.187620	-0.278219	-0.651554	-0.675730	0.471030	0.078771	0.083111	0.874653
13611	0.643255	2.097833	9.520909	-0.309187	0.005854	0.102655	-0.279058	-0.638279	-0.681662	0.469729	0.075804	0.077537	0.876126
13612	0.560002	1.948228	9.147419	-0.280239	-0.013127	0.036713	-0.280159	-0.626509	-0.684891	0.469544	0.073532	0.072400	0.876858
13613	0.606604	1.718738	8.935304	-0.287208	-0.046232	-0.010216	-0.280212	-0.615291	-0.688141	0.470227	0.071518	0.066882	0.877097
13614	0.702196	1.578640	8.980932	-0.126239	-0.062001	0.001415	-0.277888	-0.606821	-0.693781	0.470489	0.071495	0.064035	0.877170
13615	0.804883	1.738309	9.549026	0.016703	-0.049951	0.037737	-0.278426	-0.604082	-0.693746	0.469887	0.072482	0.063733	0.877434
13616	0.861667	1.904597	9.805182	0.101549	-0.003725	0.079068	-0.277119	-0.606143	-0.690425	0.468390	0.073678	0.065317	0.878018
13617	1.013183	1.821505	9.759663	0.190055	0.061805	0.115135	-0.277113	-0.609017	-0.687480	0.466021	0.074452	0.068986	0.878933
13618	0.959682	1.760177	10.016557	0.411750	0.080978	0.157352	-0.276442	-0.615041	-0.682766	0.462543	0.077156	0.076694	0.879897
13619	0.795800	1.800264	10.124170	0.622677	0.079198	0.204758	-0.276913	-0.629816	-0.673209	0.457837	0.081773	0.087961	0.880887
13620	0.590657	2.144101	10.360596	0.459707	0.105334	0.236395	-0.276222	-0.642956	-0.662489	0.452750	0.084615	0.096585	0.882343
13621	0.389620	2.382493	10.730350	0.164437	0.131478	0.237083	-0.276487	-0.645830	-0.656696	0.448050	0.084173	0.100168	0.884383
13622	0.668604	3.254363	10.276561	0.122914	0.163176	0.147120	-0.275564	-0.646929	-0.657238	0.444935	0.082758	0.103510	0.885703
13623	0.599339	2.717882	9.261666	0.032951	0.146060	0.077605	-0.272571	-0.646126	-0.655078	0.443225	0.080573	0.105184	0.886564
13624	0.286848	2.899724	9.730262	-0.095638	0.156665	0.013382	-0.266311	-0.640959	-0.660033	0.442836	0.077051	0.104810	0.887116
13625	0.331584	3.411958	9.831890	-0.104151	0.210180	-0.066583	-0.260309	-0.637707	-0.662806	0.443756	0.072215	0.104887	0.887053
13626	0.300644	3.503281	8.944040	-0.114359	0.218457	-0.155578	-0.251043	-0.634611	-0.664595	0.446239	0.067073	0.104975	0.886201
13627	0.234459	3.031970	8.799809	-0.083745	0.179273	-0.208440	-0.240321	-0.633572	-0.668236	0.449684	0.062687	0.105390	0.884730
13628	0.335921	2.371468	8.560638	-0.209035	0.157391	-0.206068	-0.232230	-0.629510	-0.671808	0.453285	0.057663	0.103317	0.883478
13629	0.243297	2.249575	8.574455	-0.293403	0.099553	-0.166356	-0.222847	-0.621625	-0.677301	0.456364	0.052894	0.099245	0.882658
13630	0.206496	2.498296	8.808334	-0.243623	0.029417	-0.120370	-0.219212	-0.614529	-0.682198	0.458752	0.049992	0.095290	0.882025
13631	0.250571	2.577886	8.993913	-0.073806	-0.016142	-0.098150	-0.217655	-0.610980	-0.684902	0.460600	0.049434	0.093977	0.881233
13632	-0.123210	2.302352	9.169399	0.091477	-0.035367	-0.056429	-0.216742	-0.611670	-0.683112	0.461662	0.050876	0.095269	0.880457
13633	-0.463303	2.678953	9.551556	0.076046	-0.028459	-0.014050	-0.216469	-0.614955	-0.681080	0.461901	0.052067	0.096434	0.880135
13634	-0.844534	2.361457	10.142370	-0.099585	-0.000628	0.034153	-0.218309	-0.612757	-0.681548	0.461471	0.051304	0.094591	0.880605
13635	-0.170729	3.049323	10.295864	-0.144352	0.041074	0.052417	-0.218850	-0.608239	-0.683952	0.460633	0.049342	0.092490	0.881379
13636	0.697391	1.913548	9.167463	0.034712	0.034136	0.048823	-0.217689	-0.605099	-0.684714	0.459714	0.049228	0.093322	0.881777
13637	0.625755	1.014490	9.124102	0.073689	0.006019	0.122862	-0.218730	-0.605914	-0.684448	0.457475	0.050057	0.094606	0.882758
13638	0.278310	1.695869	10.057743	-0.146864	0.030153	0.207039	-0.220823	-0.604534	-0.686213	0.454033	0.048658	0.092030	0.884882
13639	0.693498	3.027506	10.083889	-0.205687	0.094794	0.182318	-0.222182	-0.594131	-0.688158	0.450834	0.045510	0.089110	0.886982
13640	0.645008	2.690863	9.193673	-0.029924	0.104819	0.121038	-0.221681	-0.588661	-0.690956	0.448585	0.043676	0.089367	0.888188
13641	0.487216	2.591717	8.614735	0.113447	0.065755	0.077923	-0.221275	-0.590714	-0.691629	0.446986	0.043777	0.091965	0.888724
13642	0.126133	2.743923	8.706113	0.176229	0.011726	0.027214	-0.221530	-0.592902	-0.689837	0.446379	0.045274	0.095132	0.888620
13643	0.225536	2.461850	8.735657	0.274725	-0.035449	-0.005811	-0.221495	-0.601659	-0.685528	0.446295	0.048482	0.099795	0.887981
13644	0.253187	1.922127	9.267520	0.297681	-0.101250	0.024828	-0.223544	-0.613414	-0.678244	0.445824	0.053067	0.104105	0.887461
13645	0.070771	1.722935	9.728209	0.130980	-0.109318	0.070290	-0.226914	-0.621058	-0.673744	0.444665	0.056459	0.105435	0.887676
13646	-0.012336	1.553150	10.620948	-0.102710	-0.055357	0.096951	-0.229138	-0.620636	-0.673448	0.443310	0.056822	0.102957	0.888621
13647	-0.067410	1.297044	10.096994	-0.205718	-0.055342	0.134947	-0.234651	-0.615271	-0.675122	0.441259	0.056368	0.098646	0.890158
13648	0.135548	0.649980	9.792217	-0.263050	-0.040523	0.159069	-0.236781	-0.605957	-0.679136	0.439218	0.055199	0.093356	0.891810
13649	0.021983	0.295491	9.978971	-0.395557	0.000509	0.182882	-0.240749	-0.593622	-0.685677	0.436383	0.052127	0.085984	0.894125
13650	-0.577788	-0.530217	10.553813	-0.750280	0.073766	0.273965	-0.242666	-0.571721	-0.696292	0.432174	0.044806	0.072869	0.897724
13651	0.214051	0.822534	9.793524	-1.213795	0.113679	0.323657	-0.244104	-0.539974	-0.710437	0.427157	0.032754	0.051547	0.902113
13652	1.229673	0.713965	9.125049	-1.151764	0.089170	0.269075	-0.244293	-0.495648	-0.728743	0.422889	0.021653	0.031300	0.905382
13653	0.804955	-0.257314	8.944520	-0.649827	0.005542	0.245929	-0.245218	-0.463083	-0.741595	0.418674	0.016269	0.019197	0.907788
13654	0.083756	-0.181323	9.934505	-0.109608	-0.059057	0.244555	-0.248465	-0.439674	-0.747780	0.414290	0.016593	0.016591	0.909842
13655	-0.064409	1.370019	10.374170	0.100927	-0.029200	0.190155	-0.251088	-0.437882	-0.747981	0.410802	0.018074	0.017875	0.911370
13656	0.456341	2.270211	10.360802	0.088298	0.042726	0.042314	-0.251462	-0.443079	-0.744795	0.410015	0.018113	0.019779	0.911684
13657	0.484778	1.867408	10.053128	-0.016654	0.118268	-0.067526	-0.247950	-0.440363	-0.744433	0.411205	0.015889	0.020325	0.911178
13658	0.478861	1.724663	9.760756	-0.154176	0.174378	-0.102712	-0.240374	-0.437392	-0.748654	0.413124	0.011479	0.018940	0.910406
13659	0.262965	1.582346	9.859512	-0.219375	0.184966	-0.128669	-0.235295	-0.431946	-0.752555	0.415439	0.006380	0.016430	0.909450
13660	-0.105295	1.407425	9.918354	-0.069899	0.209622	-0.136228	-0.225638	-0.427893	-0.755505	0.417954	0.002020	0.016876	0.908309
13661	-0.268764	1.514014	9.752769	0.239886	0.183650	-0.184217	-0.218034	-0.431490	-0.756947	0.421218	0.000767	0.022784	0.906673
13662	-0.109599	1.488490	9.676604	0.170475	0.131329	-0.281011	-0.210920	-0.442471	-0.755481	0.426300	-0.000229	0.026944	0.904180
13663	-0.129778	1.044761	9.231900	-0.421378	0.063291	-0.393148	-0.204135	-0.439223	-0.758007	0.433345	-0.005023	0.019916	0.900994
13664	0.086434	0.548115	9.387739	-0.582991	-0.020591	-0.498777	-0.196860	-0.427770	-0.764597	0.442298	-0.009826	0.009140	0.896767
13665	-0.004436	-0.006434	9.487887	-0.313389	-0.088543	-0.587907	-0.193761	-0.418209	-0.769462	0.452757	-0.010949	0.002666	0.891563
13666	0.229779	-0.347094	9.578076	-0.005555	-0.125231	-0.613255	-0.190255	-0.413577	-0.770761	0.463657	-0.008724	0.001254	0.885971
13667	0.300926	-0.536773	9.863661	-0.002032	-0.118321	-0.607983	-0.187742	-0.419062	-0.770336	0.474396	-0.006481	0.000014	0.880287
13668	0.222566	-0.705410	10.357448	-0.215255	-0.059109	-0.544138	-0.183678	-0.420998	-0.770933	0.483949	-0.007410	-0.004452	0.875053
13669	-0.058820	-0.903549	10.910323	-0.326734	0.024534	-0.418609	-0.178569	-0.421845	-0.773216	0.491202	-0.010794	-0.010047	0.870921
13670	0.237546	-0.318827	10.976971	-0.150962	0.097661	-0.287502	-0.172453	-0.415859	-0.775705	0.496216	-0.013848	-0.011826	0.868008
13671	0.414333	-0.895090	10.163764	0.062576	0.097648	-0.201507	-0.166465	-0.411103	-0.776782	0.499751	-0.014690	-0.009915	0.865988
13672	0.228701	-1.178677	9.758375	0.049459	0.058990	-0.073085	-0.161876	-0.414137	-0.776493	0.501059	-0.015131	-0.008537	0.865239
13673	0.391945	-0.306227	9.985683	-0.088641	0.084915	0.001907	-0.157958	-0.413337	-0.777061	0.501014	-0.017293	-0.009353	0.865216
13674	-0.112516	0.419383	9.253400	-0.113639	0.114899	0.023298	-0.154170	-0.412537	-0.777886	0.500619	-0.020352	-0.010208	0.865368
13675	-0.742947	0.053721	9.187346	-0.104784	0.081832	0.033933	-0.149887	-0.407089	-0.778414	0.500005	-0.022634	-0.011273	0.865653
13676	-1.122088	-0.296292	9.374040	-0.036794	0.064452	0.023830	-0.148868	-0.401212	-0.780569	0.499619	-0.024052	-0.011302	0.865838
13677	-1.068739	-0.296102	10.358874	0.133154	0.062562	0.007400	-0.145974	-0.403688	-0.782059	0.499567	-0.023667	-0.008405	0.865911
13678	-0.406210	0.533287	9.574459	0.174831	0.090718	-0.072393	-0.141506	-0.409458	-0.779856	0.500961	-0.023407	-0.004552	0.865141
13679	-0.169628	-0.133774	9.108150	0.162553	0.062883	-0.126532	-0.138185	-0.420145	-0.777942	0.503228	-0.022704	-0.001177	0.863855
13680	0.090357	-0.241883	9.022957	0.022952	0.039165	-0.126852	-0.135412	-0.425358	-0.777777	0.505489	-0.023075	-0.000491	0.862524
13681	0.009291	-0.132161	10.091918	-0.213502	0.065943	-0.094089	-0.130333	-0.420870	-0.780136	0.507009	-0.026197	-0.003577	0.861535
13682	-0.284332	0.004573	10.014317	-0.247397	0.092313	-0.106459	-0.127753	-0.413497	-0.782558	0.508749	-0.030217	-0.007007	0.860356
13683	-0.464556	-0.219304	10.272838	-0.086267	0.129142	-0.121010	-0.121751	-0.410245	-0.785460	0.510794	-0.033122	-0.007264	0.859034
13684	0.337779	-0.113511	9.949916	-0.051240	0.125532	-0.142128	-0.115740	-0.410278	-0.785163	0.513241	-0.035711	-0.007004	0.857473
13685	0.422954	-0.352798	9.778210	-0.102134	0.083611	-0.174444	-0.111306	-0.408523	-0.785600	0.516170	-0.037937	-0.008063	0.855608
13686	0.230413	-1.279448	9.841312	-0.143441	0.041628	-0.160931	-0.107519	-0.406901	-0.787580	0.518833	-0.040033	-0.010259	0.853876
13687	-0.154831	-1.470624	10.046706	-0.065074	0.041547	-0.086270	-0.104783	-0.404727	-0.788634	0.520267	-0.041161	-0.011125	0.852938
13688	-0.180536	-0.998106	9.564520	0.056589	0.052125	-0.062320	-0.103341	-0.405282	-0.789049	0.521399	-0.041377	-0.009717	0.852254
13689	-0.650106	-1.144696	9.191994	0.101196	0.080247	-0.015953	-0.101493	-0.409533	-0.787438	0.521775	-0.041460	-0.007317	0.852044
13690	-0.226431	-0.656822	9.371780	0.024278	0.101935	-0.018229	-0.098863	-0.412419	-0.787764	0.522135	-0.042871	-0.005904	0.851764
13691	-1.100946	-0.695286	8.720418	0.189081	0.096301	-0.039689	-0.095832	-0.416949	-0.787596	0.522986	-0.042322	-0.001859	0.851288
13692	-1.001361	-0.299392	9.454669	0.350212	0.085743	-0.078171	-0.092513	-0.428321	-0.784138	0.524618	-0.040045	0.004885	0.850381
13693	-1.027227	0.133843	9.495920	0.402428	0.074544	-0.150872	-0.091263	-0.442690	-0.781842	0.527482	-0.036913	0.012280	0.848675
13694	-0.995726	-0.190823	9.580833	0.284413	0.063180	-0.178286	-0.086506	-0.454207	-0.778019	0.530710	-0.034957	0.017593	0.846650
13695	-1.279133	-0.687991	10.651772	-0.043236	0.050699	-0.175472	-0.083734	-0.459146	-0.778109	0.533633	-0.036181	0.017169	0.844768
13696	-1.606266	-0.547446	11.735227	-0.361919	0.120414	-0.149242	-0.078268	-0.454798	-0.778665	0.535880	-0.042057	0.012183	0.843158
13697	-1.702333	0.225307	10.944689	-0.415332	0.204601	-0.157934	-0.071926	-0.441152	-0.783668	0.538121	-0.049887	0.007171	0.841360
13698	-1.610283	0.324850	9.125851	-0.246759	0.199825	-0.188412	-0.063622	-0.428064	-0.788059	0.541021	-0.055861	0.004932	0.839137
13699	-1.232251	0.199447	8.405008	-0.040051	0.100214	-0.204132	-0.058959	-0.418513	-0.791655	0.544384	-0.057907	0.005115	0.836819
13700	-1.003721	0.081978	8.324785	0.116396	0.023192	-0.196312	-0.055028	-0.420175	-0.792248	0.547817	-0.056978	0.007038	0.834626
13701	-1.056818	0.060693	9.094007	0.116316	-0.024163	-0.214113	-0.054858	-0.428794	-0.789362	0.551517	-0.055236	0.008503	0.832289
13702	-1.072247	0.241218	9.889257	0.048450	-0.013738	-0.261247	-0.053527	-0.432905	-0.789681	0.555940	-0.054447	0.008818	0.829391
13703	-1.035912	0.231391	10.701097	0.000475	0.030014	-0.346062	-0.049607	-0.432926	-0.789481	0.561657	-0.054890	0.008850	0.825500
13704	-1.072857	0.141574	10.335104	0.086873	0.068837	-0.436051	-0.045641	-0.440059	-0.791033	0.568920	-0.055058	0.010526	0.820480
13705	-1.126957	0.365830	9.602783	0.189461	0.022069	-0.557877	-0.038561	-0.445432	-0.789123	0.578232	-0.053258	0.013374	0.814022
13706	-0.852621	0.233991	9.658980	0.195131	-0.019828	-0.639166	-0.030428	-0.453411	-0.785058	0.588801	-0.050778	0.015585	0.806531
13707	-0.460487	-0.342757	10.809690	0.220459	0.001040	-0.729046	-0.022553	-0.460977	-0.782794	0.600710	-0.048277	0.018505	0.797794
13708	-0.489673	-1.080145	11.834822	0.188382	0.079674	-0.767931	-0.010229	-0.469115	-0.781120	0.613035	-0.047498	0.021667	0.788329
13709	-0.747887	-1.400088	11.939110	0.206555	0.197934	-0.799082	0.001568	-0.478345	-0.776476	0.625654	-0.048285	0.026597	0.778151
13710	-1.132625	-1.153916	11.238731	0.287395	0.297131	-0.818220	0.021208	-0.487890	-0.772211	0.638394	-0.049677	0.033933	0.767355
13711	-0.909903	-0.334396	9.251613	0.091955	0.365744	-0.850092	0.041200	-0.490326	-0.767752	0.651172	-0.054560	0.039134	0.755954
13712	-0.625622	-0.390368	8.188725	-0.250607	0.334311	-0.857182	0.061932	-0.482505	-0.767728	0.663468	-0.063477	0.038695	0.744502
13713	-0.642950	-0.787092	8.179508	-0.467269	0.253758	-0.852960	0.082622	-0.466340	-0.768914	0.675249	-0.073970	0.033937	0.733087
13714	-1.355481	-1.160983	8.359190	-0.392489	0.187324	-0.796127	0.101861	-0.445514	-0.774169	0.686098	-0.082484	0.029466	0.722217
13715	-1.908128	-1.463831	8.583970	-0.301709	0.080563	-0.728784	0.115106	-0.428624	-0.777563	0.695997	-0.088126	0.024912	0.712180
13716	-2.412630	-1.808327	9.468723	-0.205732	0.040931	-0.622426	0.122112	-0.418265	-0.780152	0.704354	-0.091819	0.021380	0.703561
13717	-2.179246	-1.623881	10.607925	-0.396808	0.072733	-0.533881	0.129880	-0.403534	-0.783226	0.711043	-0.098640	0.015749	0.696017
13718	-1.874684	-1.547503	9.620882	-0.449803	0.093652	-0.454941	0.136854	-0.386746	-0.786915	0.716325	-0.106420	0.009844	0.689534
13719	-1.657807	-1.580721	8.748688	-0.258585	0.016693	-0.397484	0.141215	-0.370765	-0.789538	0.721217	-0.110443	0.005580	0.683826
13720	-1.470016	-1.322231	8.817327	-0.026363	-0.079710	-0.336226	0.143269	-0.363527	-0.790790	0.725618	-0.109715	0.003240	0.679287
13721	-1.669353	-1.193548	9.493410	0.246000	-0.141163	-0.255087	0.143789	-0.362845	-0.791309	0.729607	-0.104251	0.003895	0.675863
13722	-1.651414	-0.743279	10.498144	0.689403	-0.169390	-0.203429	0.140198	-0.376916	-0.787644	0.733628	-0.091855	0.010237	0.673236
13723	-1.321263	-0.491434	10.329969	0.978647	-0.151777	-0.246241	0.136811	-0.406856	-0.779226	0.738617	-0.075459	0.020680	0.669569
13724	-1.068644	-0.272992	10.051536	0.533530	-0.104482	-0.325120	0.133677	-0.437072	-0.768100	0.743662	-0.066258	0.025711	0.664767
13725	-0.983576	-0.506988	9.250264	-0.233785	-0.037947	-0.365773	0.135907	-0.438452	-0.768406	0.748207	-0.069361	0.021499	0.659479
13726	-1.000444	-0.830054	8.948705	-0.523611	-0.013448	-0.366970	0.139339	-0.419731	-0.771117	0.752188	-0.077120	0.013804	0.654274
13727	-0.862040	-1.079388	9.559852	-0.223228	-0.048593	-0.341222	0.141882	-0.404971	-0.775147	0.756298	-0.079875	0.009553	0.649263
13728	-0.742691	-1.288075	10.044264	0.274080	-0.062633	-0.323639	0.142403	-0.404152	-0.776052	0.760850	-0.074925	0.011569	0.644484
13729	-0.463326	-1.386767	9.942189	0.631861	-0.059161	-0.295567	0.144783	-0.411006	-0.772664	0.765549	-0.064533	0.018254	0.639873
13730	-0.385629	-1.314036	9.543432	0.682704	-0.060943	-0.250263	0.144492	-0.433440	-0.765124	0.769529	-0.053338	0.025658	0.635863
13731	-0.358898	-1.290194	9.543475	0.443722	-0.055815	-0.229079	0.147987	-0.455347	-0.757377	0.772913	-0.045836	0.030021	0.632142
13732	-0.356490	-1.303468	9.927807	0.135964	-0.045447	-0.243633	0.147232	-0.463141	-0.752918	0.776105	-0.043257	0.030741	0.628366
13733	-0.844909	-1.409106	10.315310	-0.107376	-0.040163	-0.259369	0.148783	-0.460277	-0.752784	0.779294	-0.044525	0.028315	0.624433
13734	-1.036423	-1.187802	10.627110	-0.328972	0.029884	-0.311742	0.151071	-0.446063	-0.757332	0.782830	-0.050152	0.024321	0.619734
13735	-0.928116	-0.847279	9.005559	-0.723771	0.121257	-0.386472	0.158147	-0.423393	-0.762645	0.786737	-0.063141	0.016618	0.613826
13736	-0.972670	-1.007346	9.242015	-0.714676	0.156295	-0.416263	0.166520	-0.398679	-0.768216	0.790766	-0.076385	0.009703	0.607257
13737	-1.313723	-1.432341	9.386664	-0.221888	0.084711	-0.397057	0.172451	-0.382023	-0.772407	0.795205	-0.080993	0.007507	0.600860
13738	-1.716127	-1.712149	11.237348	0.036253	0.135123	-0.338576	0.179730	-0.376729	-0.769879	0.799280	-0.082043	0.009469	0.595257
13739	-1.953594	-1.156849	11.332294	-0.087378	0.243469	-0.271052	0.188813	-0.365973	-0.769005	0.802298	-0.086413	0.011679	0.590520
13740	-2.122063	-0.673817	9.205299	-0.192999	0.240269	-0.201143	0.198311	-0.358365	-0.769590	0.804253	-0.092346	0.012833	0.586928
13741	-2.200410	-0.793979	8.248138	-0.369357	0.123173	-0.188734	0.203903	-0.354156	-0.768728	0.805720	-0.099833	0.010011	0.583737
13742	-2.267938	-1.135869	8.739840	-0.466984	0.046107	-0.204764	0.207078	-0.336664	-0.770930	0.807092	-0.107887	0.004813	0.580465
13743	-2.298932	-1.093498	9.146728	-0.258639	0.004075	-0.199865	0.208973	-0.323406	-0.773931	0.808822	-0.112214	0.001398	0.577246
13744	-2.247493	-0.979564	8.784718	0.017868	-0.044763	-0.211228	0.212578	-0.312345	-0.776333	0.811285	-0.111368	0.000331	0.573946
13745	-1.897394	-0.982303	8.781666	0.197815	-0.109466	-0.253434	0.209191	-0.314790	-0.775401	0.814598	-0.106996	0.000280	0.570073
13746	-1.578056	-1.248071	9.198811	0.291989	-0.132203	-0.323483	0.207270	-0.322713	-0.773640	0.818839	-0.100685	0.000682	0.565124
13747	-1.327341	-1.305292	9.215215	0.379059	-0.151346	-0.391736	0.205217	-0.330362	-0.772004	0.823962	-0.092857	0.001737	0.558983
13748	-0.852547	-1.103425	9.588331	0.441943	-0.147901	-0.455700	0.203168	-0.339927	-0.768577	0.829777	-0.083886	0.003315	0.551744
13749	-0.310040	-0.889798	10.047513	0.218753	-0.093727	-0.560357	0.203473	-0.347041	-0.769427	0.836262	-0.079295	0.003247	0.542557
13750	-0.438563	-1.670113	10.938431	-0.078973	0.007664	-0.608121	0.206588	-0.343228	-0.769436	0.842560	-0.080692	0.001462	0.532522
13751	-0.955076	-2.346158	11.905990	-0.270333	0.175581	-0.614199	0.215281	-0.332333	-0.769330	0.848569	-0.087177	0.000526	0.521853
13752	-0.696723	-1.667986	11.762562	-0.176961	0.320843	-0.634076	0.228275	-0.319546	-0.769141	0.854739	-0.093486	0.002934	0.510561
13753	-0.209012	-1.617067	9.995024	-0.006494	0.335237	-0.683987	0.243372	-0.309781	-0.767592	0.861587	-0.097067	0.007255	0.498191
13754	-0.097585	-2.199267	8.646409	0.155765	0.270922	-0.737793	0.259109	-0.299474	-0.762944	0.869069	-0.097140	0.011960	0.484912
13755	-0.171680	-2.066558	7.812276	0.077773	0.201014	-0.701537	0.271757	-0.295713	-0.761287	0.875880	-0.097920	0.014715	0.472260
13756	-0.559705	-2.671403	8.796367	0.134310	0.144681	-0.588568	0.277612	-0.293422	-0.757474	0.881545	-0.097066	0.017276	0.461690
13757	-1.161744	-3.162931	10.112839	0.650522	0.060389	-0.444073	0.285499	-0.303314	-0.754845	0.886775	-0.086389	0.023311	0.453458
13758	-1.689521	-2.028809	10.781685	0.984557	0.016474	-0.337444	0.288221	-0.326584	-0.747876	0.891328	-0.069186	0.031861	0.446915
13759	-1.710932	-0.941966	9.864344	1.006109	0.016628	-0.322939	0.289139	-0.354084	-0.741438	0.895398	-0.051716	0.040544	0.440392
13760	-1.440360	-0.900539	9.158361	0.630432	0.018357	-0.327490	0.292381	-0.377494	-0.733701	0.898813	-0.040819	0.046001	0.433995
13761	-1.248844	-1.115231	8.649578	-0.021253	-0.016934	-0.254914	0.295817	-0.386131	-0.730735	0.901016	-0.041451	0.045159	0.429433
13762	-1.020487	-0.930956	8.933299	-0.343759	-0.069805	-0.188762	0.296025	-0.375463	-0.732702	0.902377	-0.047186	0.040709	0.426419
13763	-0.840106	-0.709568	9.434144	-0.283320	-0.099859	-0.121482	0.294789	-0.362734	-0.736178	0.903208	-0.051719	0.036219	0.424534
13764	-1.017870	-0.587348	9.624529	-0.129647	-0.120897	-0.083355	0.291711	-0.347260	-0.740634	0.903861	-0.053064	0.032766	0.423256
13765	-0.641735	-0.334540	9.888537	-0.038428	-0.089574	-0.070307	0.288564	-0.343822	-0.743138	0.904472	-0.053189	0.030583	0.422098
13766	-0.412400	-0.345602	10.001782	0.059281	-0.049315	-0.102126	0.288977	-0.347928	-0.742667	0.905416	-0.051733	0.030001	0.420292
13767	-0.364387	-0.380082	9.859186	0.083663	-0.012460	-0.137080	0.287682	-0.349835	-0.742796	0.906661	-0.050283	0.030147	0.417766
13768	-0.565852	-0.520989	9.669455	0.048030	0.013933	-0.159238	0.288984	-0.349432	-0.742294	0.908017	-0.049595	0.030558	0.414865
13769	-0.645678	-0.539737	9.626672	0.035592	0.027995	-0.173355	0.291081	-0.349580	-0.743620	0.909472	-0.049349	0.030986	0.411661
13770	-0.853053	-0.506283	9.813888	-0.000277	0.032349	-0.159437	0.292771	-0.348358	-0.743246	0.910750	-0.049690	0.031332	0.408758
13771	-0.567810	-0.447355	9.362715	-0.046906	0.042757	-0.121032	0.295230	-0.344679	-0.742342	0.911669	-0.051009	0.031398	0.406536
13772	-0.768698	-0.893875	10.690662	-0.026749	0.027556	-0.071654	0.297573	-0.342776	-0.742875	0.912199	-0.051738	0.031528	0.405243
13773	-0.602150	-0.572187	10.923626	0.099370	0.053709	-0.060056	0.299525	-0.341419	-0.742633	0.912760	-0.050417	0.033025	0.404026
13774	-0.702951	-0.795395	10.030359	0.092284	0.118616	-0.033433	0.301609	-0.340473	-0.742396	0.913036	-0.049685	0.035820	0.403253
13775	-0.740988	-1.039014	9.701058	-0.052954	0.055539	0.019881	0.304087	-0.340351	-0.741139	0.912792	-0.051110	0.036187	0.403595
13776	-0.952511	-0.913809	9.995104	0.061227	0.022180	0.078833	0.306460	-0.344056	-0.740953	0.912197	-0.050086	0.037085	0.404984
13777	-1.228193	-0.976194	10.126535	0.168196	-0.003291	0.155368	0.305181	-0.349795	-0.739568	0.911109	-0.046917	0.038305	0.407690
13778	-1.591596	-1.188146	11.458582	0.166984	0.086522	0.213878	0.305480	-0.357731	-0.737453	0.909440	-0.044387	0.041361	0.411386
13779	-1.720825	-0.372206	12.122735	0.119618	0.252584	0.237235	0.306552	-0.363756	-0.735460	0.907370	-0.044157	0.046937	0.415363
13780	-1.964106	0.136017	9.391080	0.227623	0.263018	0.178378	0.314696	-0.373923	-0.730770	0.905814	-0.042013	0.053675	0.418156
13781	-2.304519	-0.131879	7.429963	0.069638	0.138535	0.109897	0.317851	-0.380646	-0.725195	0.904805	-0.041875	0.056717	0.419949
13782	-1.949694	-0.485861	7.403607	-0.069012	-0.053063	0.044571	0.318386	-0.381742	-0.727024	0.904427	-0.042598	0.055133	0.420901
13783	-2.062201	-0.741834	9.136712	-0.079962	-0.148699	0.014128	0.314728	-0.380626	-0.729155	0.904401	-0.042911	0.051685	0.421362
13784	-1.817430	-0.292728	9.553106	-0.054933	-0.128740	0.016154	0.311452	-0.378146	-0.730504	0.904342	-0.042774	0.048826	0.421843
13785	-1.784275	-0.371127	9.167415	0.281569	-0.141673	0.004444	0.306641	-0.382086	-0.730987	0.904666	-0.036631	0.048579	0.421755
13786	-1.560622	-0.161138	9.196736	0.290514	-0.174974	-0.004448	0.303045	-0.392872	-0.731556	0.905060	-0.029873	0.047778	0.421533
13787	-1.474989	-0.357529	9.683984	0.276199	-0.215290	-0.031210	0.296940	-0.398856	-0.732170	0.905673	-0.023250	0.046147	0.420816
13788	-0.840985	0.501691	9.931110	0.333571	-0.239949	-0.064386	0.289933	-0.407435	-0.732537	0.906554	-0.015218	0.044496	0.419463
13789	-0.183406	0.612191	9.991592	0.453655	-0.222536	-0.102396	0.282948	-0.421624	-0.729727	0.907705	-0.005316	0.044169	0.417245
13790	-0.188920	0.469960	11.441511	0.407167	-0.072343	-0.107537	0.281710	-0.433790	-0.729828	0.908662	0.002612	0.046159	0.414965
13791	-0.178380	0.581608	11.800774	0.215902	0.076298	-0.118955	0.282241	-0.438583	-0.724325	0.909563	0.005739	0.049234	0.412600
13792	-0.091040	0.680443	10.525081	0.286196	0.167672	-0.167436	0.286965	-0.444081	-0.720959	0.910715	0.009424	0.054583	0.409305
13793	-0.259592	0.112620	9.231916	0.256115	0.154981	-0.213558	0.294051	-0.451370	-0.717388	0.912231	0.012554	0.059390	0.405154
13794	-0.454661	-0.159406	9.437143	0.174672	0.115636	-0.227513	0.304016	-0.459770	-0.713484	0.913871	0.014561	0.062890	0.400840
13795	-0.877220	-0.484416	9.038129	0.105665	0.066786	-0.207857	0.310026	-0.461719	-0.709974	0.915427	0.015610	0.064838	0.396920
13796	-1.712013	-0.426476	10.127417	0.012372	0.080708	-0.180050	0.312875	-0.457495	-0.709458	0.916740	0.014990	0.066388	0.393644
13797	-2.366331	0.593413	10.082304	0.085786	0.084416	-0.181739	0.316786	-0.457791	-0.706158	0.918041	0.015494	0.068530	0.390211
13798	-2.623157	0.512115	8.795494	0.314974	0.035850	-0.190730	0.320827	-0.458088	-0.702861	0.919359	0.020762	0.071621	0.386287
13799	-1.870732	0.416337	7.706482	0.350555	-0.091963	-0.153265	0.321753	-0.463294	-0.697497	0.920519	0.027478	0.072634	0.382902
13800	-1.631979	0.356171	8.302116	0.556763	-0.219968	-0.102977	0.317363	-0.475035	-0.693668	0.921256	0.039287	0.072818	0.380055
13801	-1.048267	0.558227	9.801375	0.444325	-0.245187	-0.019463	0.311152	-0.487860	-0.690210	0.921390	0.049046	0.071631	0.378820
13802	-0.378571	1.670719	10.382741	0.337415	-0.217777	0.075037	0.301529	-0.497931	-0.687191	0.920773	0.057045	0.070016	0.379500
13803	-0.534429	2.136065	11.156041	0.159367	-0.154951	0.074091	0.296065	-0.503921	-0.684453	0.920262	0.061049	0.068200	0.380448
13804	-0.417774	2.254182	10.755066	0.120418	-0.105758	0.007896	0.289552	-0.507990	-0.683620	0.920194	0.064106	0.067079	0.380307
13805	-0.057637	1.989473	10.049598	0.020590	-0.070606	-0.048365	0.287721	-0.508528	-0.682305	0.920651	0.064805	0.065882	0.379290
13806	0.068037	1.683931	9.549952	0.051288	-0.038056	-0.087765	0.289157	-0.509494	-0.680397	0.921299	0.065948	0.065602	0.377565
13807	-0.126247	1.194454	9.430649	0.188998	-0.020482	-0.064708	0.288508	-0.511681	-0.677953	0.921581	0.069368	0.066580	0.376091
13808	-0.495287	0.902452	9.738080	0.020606	-0.000440	-0.028809	0.288244	-0.512501	-0.675759	0.921770	0.069738	0.066685	0.375538
13809	-0.720987	1.407835	10.055843	-0.086924	0.006446	0.003200	0.288477	-0.508126	-0.674685	0.921883	0.067929	0.065977	0.375717
13810	-0.970955	1.222993	10.317819	-0.002979	0.021291	0.034738	0.287290	-0.506752	-0.673879	0.921601	0.067786	0.066218	0.376394
13811	-1.254711	0.710591	10.338408	0.155852	0.030824	0.129314	0.287951	-0.510725	-0.669662	0.920399	0.070373	0.067626	0.378603
13812	-1.398906	0.820921	9.872305	-0.046733	0.070905	0.237324	0.285870	-0.515093	-0.665278	0.918564	0.069322	0.068161	0.383130
13813	-1.071283	1.381825	10.094614	-0.097102	0.104710	0.302297	0.284556	-0.513992	-0.664989	0.916254	0.066868	0.068786	0.388941
13814	-1.160128	1.154920	8.809487	0.053965	0.076045	0.359698	0.280130	-0.517799	-0.663409	0.913259	0.067786	0.070035	0.395548
13815	-1.065866	1.144391	9.539112	-0.145839	0.105442	0.409409	0.275431	-0.521332	-0.659236	0.910071	0.064548	0.070138	0.403342
13816	-0.768096	1.261450	9.254316	-0.215879	0.084259	0.466920	0.270187	-0.517473	-0.660671	0.906420	0.060619	0.069243	0.412230
13817	-0.419393	1.400661	9.264925	-0.205271	0.057857	0.487973	0.266399	-0.517179	-0.661386	0.902549	0.056788	0.067888	0.421393
13818	-0.504003	1.708294	9.766644	-0.232085	0.063052	0.471132	0.260379	-0.515642	-0.661410	0.898711	0.052735	0.066451	0.430259
13819	-0.439194	1.982830	10.050410	-0.264077	0.070081	0.418965	0.254361	-0.512735	-0.664265	0.895274	0.047681	0.064872	0.438181
13820	-0.592300	2.172575	10.363919	0.000982	0.085997	0.368162	0.250183	-0.513260	-0.664207	0.891914	0.047453	0.065987	0.444842
13821	-0.756858	2.807727	10.016973	0.294890	0.081134	0.284119	0.247602	-0.522002	-0.659342	0.888991	0.052191	0.069683	0.449573
13822	-0.893499	2.642088	8.982892	0.331232	0.057144	0.182993	0.245293	-0.533483	-0.652956	0.886897	0.057852	0.073405	0.452414
13823	-0.851649	2.424551	8.734908	0.327846	0.024048	0.136094	0.243897	-0.545379	-0.645296	0.885248	0.063545	0.076568	0.454353
13824	-0.635409	2.265010	9.021991	0.261807	0.018772	0.087907	0.242773	-0.558781	-0.638171	0.884073	0.068175	0.079088	0.455535
13825	-0.608375	1.988695	9.177189	0.027344	0.024784	0.093201	0.241738	-0.562607	-0.635091	0.883162	0.068513	0.079579	0.457162
13826	-0.542699	1.712209	9.375309	-0.124871	0.016777	0.107844	0.239236	-0.559174	-0.635020	0.882315	0.066357	0.078508	0.459296
13827	-0.618654	1.878020	9.923387	-0.160783	0.007897	0.118168	0.238167	-0.554517	-0.635992	0.881440	0.063573	0.076930	0.461632
13828	-0.386608	1.918850	9.710376	0.034287	-0.003446	0.116849	0.235038	-0.555047	-0.636984	0.880321	0.064422	0.076959	0.463641
13829	-0.396434	1.894919	9.724605	0.125542	0.009692	0.121965	0.232695	-0.557634	-0.635423	0.879022	0.066696	0.078034	0.465599
13830	-0.200697	1.912967	9.833669	0.043332	0.055118	0.109136	0.231396	-0.561048	-0.631947	0.877858	0.067148	0.079183	0.467533
13831	-0.469926	1.764060	9.214266	-0.237638	0.070943	0.135408	0.229824	-0.560082	-0.632431	0.876798	0.062511	0.077898	0.470372
13832	-1.293443	1.405175	9.298952	-0.227068	0.044868	0.160235	0.228490	-0.553919	-0.634677	0.875489	0.058390	0.076270	0.473595
13833	-1.352944	2.501099	10.467981	-0.076729	0.049978	0.130725	0.227175	-0.551585	-0.636186	0.874272	0.056747	0.076178	0.476051
13834	-0.865799	2.446327	9.528322	0.041853	0.045008	0.049485	0.226118	-0.549117	-0.636922	0.873683	0.057159	0.077230	0.476914
13835	-1.013733	2.032525	9.106692	0.055556	0.008552	-0.014022	0.226645	-0.551858	-0.633595	0.873748	0.058034	0.077862	0.476586
13836	-0.991099	1.811959	9.392340	-0.091979	-0.021209	-0.053153	0.225589	-0.550348	-0.633048	0.874383	0.056579	0.076600	0.475800
13837	-0.752161	1.791378	9.563068	-0.015064	-0.030043	-0.053586	0.225584	-0.549253	-0.633424	0.874964	0.056531	0.075937	0.474844
13838	-0.937651	1.855083	9.474082	0.171118	-0.049124	-0.073375	0.224809	-0.551986	-0.631371	0.875526	0.059913	0.076708	0.473266
13839	-1.197197	2.023427	9.596010	0.203351	-0.043804	-0.079180	0.224556	-0.554721	-0.629326	0.876097	0.063780	0.077927	0.471501
13840	-0.993091	2.193424	9.867761	0.099718	-0.029867	-0.116045	0.225097	-0.558828	-0.627823	0.877095	0.065660	0.078415	0.469302
13841	-0.838030	2.286534	9.252286	-0.057367	-0.029666	-0.184172	0.227455	-0.560620	-0.626713	0.878944	0.064676	0.077582	0.466107
13842	-0.622467	2.022151	9.857788	-0.176943	-0.026181	-0.271517	0.231619	-0.555306	-0.630472	0.881705	0.061417	0.075747	0.461614
13843	-0.582955	1.479779	9.553221	-0.183977	-0.041808	-0.298176	0.234072	-0.548205	-0.633542	0.884730	0.058141	0.073646	0.456563
13844	-0.383388	1.028092	9.426148	-0.164210	-0.075011	-0.325618	0.236256	-0.538366	-0.638907	0.887961	0.055468	0.071119	0.450989
13845	-0.268876	0.834713	9.398906	-0.137430	-0.075060	-0.312279	0.238961	-0.529488	-0.641963	0.891023	0.053269	0.068820	0.445539
13846	-0.171412	0.954501	9.495568	-0.146379	-0.033139	-0.301625	0.241411	-0.523072	-0.643230	0.893878	0.050569	0.067168	0.440356
13847	-0.431524	0.706727	9.600703	-0.049929	0.003585	-0.254943	0.243998	-0.518436	-0.642964	0.896167	0.049288	0.066937	0.435860
13848	-0.491268	0.784981	9.871271	0.200220	-0.008808	-0.182644	0.248687	-0.517643	-0.639924	0.897556	0.052739	0.068625	0.432321
13849	-0.686418	1.183308	9.863115	0.484464	-0.084027	-0.140171	0.248195	-0.524754	-0.637143	0.898340	0.061929	0.071317	0.429027
13850	-0.831968	1.094914	9.685521	0.232089	-0.133020	-0.136871	0.245749	-0.534592	-0.631515	0.899396	0.067073	0.071008	0.426082
13851	-0.943945	0.963949	9.829171	-0.358662	-0.145522	-0.095397	0.244304	-0.532942	-0.631994	0.900886	0.061636	0.065324	0.424663
13852	-1.047981	1.252824	10.438984	-0.554012	-0.142300	-0.043862	0.239544	-0.518140	-0.640438	0.902064	0.052832	0.058026	0.424408
13853	-0.958185	1.642809	10.788747	-0.285753	-0.110923	-0.006501	0.236630	-0.506768	-0.647781	0.902548	0.048500	0.053487	0.424492
13854	-0.435229	1.880072	9.489260	-0.313346	-0.075849	0.009206	0.231896	-0.497575	-0.654212	0.902835	0.043527	0.049367	0.424921
13855	-0.250831	1.347740	8.904792	-0.560298	-0.058382	0.028466	0.229232	-0.485111	-0.659996	0.903091	0.033864	0.043406	0.425906
13856	-0.245759	1.035843	9.165509	-0.718834	-0.049798	0.058993	0.226158	-0.468814	-0.667029	0.903017	0.021384	0.036260	0.427538
13857	-0.559398	0.722040	9.563532	-0.633275	-0.055152	0.118656	0.222959	-0.451694	-0.677025	0.902243	0.010449	0.029679	0.430078
13858	-0.751752	0.825545	9.888404	-0.481416	-0.048238	0.166562	0.218450	-0.436211	-0.683269	0.900886	0.002307	0.024550	0.433354
13859	-0.594373	0.873562	10.262490	-0.099636	-0.034387	0.220457	0.213161	-0.423187	-0.686681	0.898989	0.000891	0.022967	0.437367
13860	-0.566328	0.747865	10.126226	0.262726	-0.003673	0.233751	0.209534	-0.429597	-0.685397	0.896915	0.005786	0.025114	0.441451
13861	-0.412999	0.917370	10.107627	0.289559	0.024262	0.245492	0.206323	-0.443260	-0.679149	0.894678	0.010899	0.028004	0.445699
13862	-0.267640	0.985879	10.073517	0.143032	0.044402	0.206578	0.204917	-0.450366	-0.676483	0.892753	0.013210	0.029948	0.449357
13863	-0.471098	0.891824	10.256830	0.066369	0.071669	0.146237	0.202578	-0.454185	-0.674158	0.891374	0.013882	0.031720	0.451943
13864	-0.574130	1.012034	9.980335	0.004075	0.085009	0.084211	0.205210	-0.457482	-0.673972	0.890536	0.013271	0.033169	0.453508
13865	-0.586586	0.976725	9.412892	-0.040314	0.081767	0.022203	0.204678	-0.457207	-0.671763	0.890291	0.011894	0.034207	0.453950
13866	-0.584786	0.890186	9.431107	-0.228023	0.027601	-0.035775	0.206216	-0.450649	-0.673790	0.890610	0.007589	0.032557	0.453537
13867	-0.517050	0.563258	9.655064	-0.515913	0.010103	-0.096186	0.207203	-0.436973	-0.679359	0.891507	-0.001674	0.028032	0.452137
13868	-0.552524	-0.010950	9.759314	-0.537495	-0.038911	-0.093105	0.207372	-0.418371	-0.683315	0.892265	-0.010926	0.022392	0.450823
13869	-1.273194	0.168084	9.842087	-0.012473	-0.112121	-0.074312	0.206279	-0.407147	-0.687842	0.892980	-0.010112	0.020247	0.449527
13870	-0.919309	0.364250	9.615393	0.457100	-0.119149	-0.033087	0.202397	-0.416429	-0.683609	0.893363	-0.000858	0.022141	0.448789
13871	-0.789165	0.338372	9.349626	0.340712	-0.098231	-0.003938	0.199571	-0.427221	-0.680053	0.893425	0.006165	0.023457	0.448557
13872	-0.619775	0.385546	9.478477	-0.024519	-0.080130	0.037480	0.197110	-0.430763	-0.680568	0.893095	0.006494	0.021721	0.449296
13873	-0.658501	0.371536	9.517100	0.058447	-0.089846	0.087403	0.193178	-0.428554	-0.680746	0.892338	0.008431	0.020660	0.450816
13874	-0.843855	0.108893	9.669482	0.241649	-0.098613	0.127477	0.188923	-0.440842	-0.677313	0.891151	0.013717	0.020977	0.453013
13875	-0.908277	0.534579	10.290139	0.227207	-0.095271	0.141575	0.182560	-0.448742	-0.675873	0.889833	0.018708	0.021359	0.455403
13876	-0.453842	0.589967	10.685779	0.187856	-0.046500	0.141331	0.180219	-0.451602	-0.674185	0.888473	0.022567	0.022110	0.457841
13877	0.289905	0.624751	9.800208	0.213229	-0.027179	0.100855	0.175553	-0.459785	-0.671998	0.887456	0.026677	0.023580	0.459515
13878	0.378869	0.230070	9.943898	0.199016	-0.042904	0.067099	0.174268	-0.464429	-0.670473	0.886728	0.030668	0.024533	0.460620
13879	0.423370	0.374118	9.974009	0.052493	-0.030614	0.023795	0.172592	-0.471261	-0.665861	0.886493	0.031918	0.024455	0.460992
13880	0.388503	0.894469	10.167738	-0.034055	-0.011311	-0.025998	0.171931	-0.469342	-0.666866	0.886735	0.031439	0.023880	0.460590
13881	0.065895	1.022501	10.316182	-0.064916	0.029205	-0.117598	0.172705	-0.467295	-0.667375	0.887843	0.030013	0.023847	0.458547
13882	-0.037237	0.795933	9.891512	-0.094117	0.045204	-0.174154	0.175688	-0.462934	-0.668023	0.889443	0.027876	0.023813	0.455573
13883	-0.114927	0.743040	9.699322	-0.094815	0.055851	-0.209350	0.180241	-0.459128	-0.668184	0.891368	0.025637	0.024026	0.451917
13884	-0.188068	0.644988	9.694019	-0.121557	0.071659	-0.227109	0.185310	-0.453137	-0.670140	0.893412	0.022745	0.024242	0.448007
13885	-0.381200	0.640239	10.008040	-0.006981	0.069978	-0.247378	0.189074	-0.448233	-0.670795	0.895587	0.021924	0.025512	0.443613
13886	-0.454586	0.501874	10.189723	-0.087516	0.083940	-0.247044	0.194550	-0.445800	-0.671241	0.897739	0.019516	0.026268	0.439311
13887	-0.479568	0.395275	9.871496	-0.108939	0.096259	-0.246281	0.199230	-0.441175	-0.672041	0.899882	0.016616	0.027109	0.434974
13888	-0.364383	0.289121	10.056728	-0.146564	0.074308	-0.248458	0.204284	-0.433269	-0.672557	0.902019	0.013227	0.027173	0.430638
13889	-0.257777	0.336698	10.157289	-0.042787	0.052423	-0.254855	0.208842	-0.431105	-0.671699	0.904186	0.011885	0.027782	0.426069
13890	-0.098305	0.367609	9.661218	-0.128545	0.045501	-0.273159	0.212990	-0.424836	-0.672217	0.906486	0.009050	0.027493	0.421243
13891	-0.150569	0.496983	9.365165	-0.154451	0.087540	-0.260810	0.217253	-0.415147	-0.673995	0.908647	0.005400	0.027771	0.416606
13892	-0.285999	0.469019	9.313143	0.059306	0.127824	-0.229111	0.222716	-0.411621	-0.672491	0.910446	0.005314	0.030532	0.412465
13893	-0.289391	0.325415	9.532611	0.162874	0.143450	-0.182512	0.229778	-0.413575	-0.670807	0.911834	0.007027	0.034442	0.409051
13894	-0.580814	0.415602	9.968730	0.246832	0.122430	-0.167781	0.232912	-0.415646	-0.666737	0.913045	0.010438	0.038636	0.405890
13895	-0.526590	0.569149	9.984447	0.244956	0.069898	-0.163564	0.238676	-0.421014	-0.662223	0.914254	0.014261	0.041866	0.402721
13896	-0.511690	0.294379	9.827357	0.185889	0.020937	-0.172160	0.240913	-0.425678	-0.658812	0.915535	0.017373	0.043714	0.399479
13897	-0.772618	-0.051137	9.426712	0.108716	-0.020150	-0.125271	0.242216	-0.424590	-0.659597	0.916514	0.019425	0.044180	0.397079
13898	-0.676822	-0.153636	9.184392	0.047430	-0.070225	-0.036064	0.242096	-0.428011	-0.657043	0.916826	0.020847	0.043203	0.396394
13899	-0.436698	-0.331912	8.911118	-0.055045	-0.103749	0.065181	0.240134	-0.427453	-0.657525	0.916426	0.020668	0.040741	0.397589
13900	-0.329540	-0.222727	9.497818	-0.062804	-0.118172	0.177839	0.234397	-0.427967	-0.660288	0.915114	0.020628	0.037921	0.400877
13901	-0.265427	-0.051069	9.955837	0.020777	-0.085285	0.291362	0.230610	-0.429178	-0.659080	0.912826	0.021823	0.036281	0.406149
13902	-0.258078	0.625903	10.352868	0.084801	-0.033092	0.387311	0.224623	-0.433112	-0.659545	0.909634	0.023948	0.036115	0.413144
13903	-0.160073	1.163699	10.298126	0.114315	0.040321	0.416071	0.218908	-0.440468	-0.657463	0.906086	0.025933	0.037458	0.420633
13904	-0.537305	1.067451	10.893853	0.140223	0.117278	0.430718	0.213465	-0.450015	-0.654890	0.902254	0.027837	0.040457	0.428400
13905	-0.387468	1.439882	10.375358	0.068825	0.196067	0.430526	0.212836	-0.455073	-0.653638	0.898335	0.027717	0.044218	0.436201
13906	-0.473896	1.215165	9.025350	0.115646	0.166734	0.392880	0.213774	-0.461371	-0.650094	0.894655	0.028717	0.047923	0.443250
13907	-0.986170	1.170336	8.788939	0.162078	0.108301	0.402850	0.211979	-0.469570	-0.646399	0.890859	0.031032	0.050963	0.450345
13908	-1.085731	1.413155	9.292445	0.067039	0.084513	0.426812	0.208875	-0.476530	-0.644352	0.886840	0.031930	0.052727	0.457947
13909	-1.262001	1.737967	9.672592	0.056294	0.089737	0.421577	0.205770	-0.483080	-0.642560	0.882820	0.032558	0.054512	0.465400
13910	-0.769639	1.705444	9.730453	0.070560	0.070327	0.424979	0.201742	-0.488120	-0.640739	0.878691	0.033643	0.056054	0.472894
13911	-0.547474	1.708502	9.723764	0.000898	0.037084	0.387276	0.196911	-0.489872	-0.639262	0.874962	0.033791	0.056414	0.479705
13912	-0.532357	1.795100	9.767887	-0.092013	0.005641	0.345964	0.192207	-0.490121	-0.638677	0.871651	0.032548	0.055318	0.485907
13913	-0.669177	1.570192	9.800126	-0.125930	-0.022264	0.317412	0.187766	-0.489549	-0.640156	0.868653	0.031009	0.053470	0.491550
13914	-0.574906	1.579531	9.948416	-0.147319	-0.017029	0.296098	0.182784	-0.484596	-0.643652	0.865807	0.028966	0.051465	0.496881
13915	-0.347867	1.246333	10.101234	-0.088131	0.019702	0.270968	0.179648	-0.484579	-0.643863	0.863131	0.027640	0.050741	0.501664
13916	-0.211261	0.777524	9.719774	-0.152499	0.040728	0.273091	0.176122	-0.483465	-0.646255	0.860381	0.024909	0.049686	0.506611
13917	-0.208627	0.810911	9.633622	-0.143597	0.033723	0.283712	0.174804	-0.480995	-0.646987	0.857527	0.022500	0.048608	0.511643
13918	-0.309599	1.215261	9.475727	-0.076454	0.023308	0.278993	0.171406	-0.479882	-0.648735	0.854632	0.021256	0.048024	0.516572
13919	-0.589651	1.219968	9.514244	-0.018276	-0.020309	0.260839	0.169182	-0.479596	-0.648440	0.851952	0.021551	0.047317	0.521033
13920	-0.845617	1.212813	9.667769	-0.006491	-0.055149	0.212406	0.164358	-0.481485	-0.648386	0.849740	0.022251	0.046143	0.524707
13921	-1.749988	0.999166	10.639183	-0.019771	-0.028721	0.161504	0.161353	-0.481880	-0.647957	0.848075	0.022488	0.045364	0.527451
13922	-1.805184	2.046957	11.021791	-0.033760	0.046568	0.107265	0.159525	-0.481048	-0.649861	0.846902	0.021560	0.045674	0.529345
13923	-0.800090	1.520836	9.055710	0.183526	0.070640	-0.002458	0.160841	-0.483792	-0.647839	0.846774	0.024056	0.048871	0.529157
13924	-0.968345	-0.379479	8.516233	0.221071	0.019232	-0.006221	0.162972	-0.492284	-0.645627	0.846697	0.027629	0.051463	0.528859
13925	-0.600919	-0.009658	9.271906	0.011324	-0.020598	0.046687	0.162985	-0.495020	-0.644879	0.846219	0.028144	0.051246	0.529619
13926	0.311197	0.916510	9.313135	0.140292	-0.068890	0.008595	0.159191	-0.495001	-0.643529	0.846096	0.031295	0.051486	0.529615
13927	0.208517	1.069541	9.546483	0.451696	-0.126505	-0.021891	0.158190	-0.505256	-0.639478	0.846137	0.040348	0.054125	0.528672
13928	-0.806810	1.216832	10.294703	0.576898	-0.122823	-0.026814	0.154975	-0.518509	-0.632838	0.846001	0.051414	0.058091	0.527508
13929	-1.252700	2.022022	9.781516	0.852506	-0.103316	-0.008564	0.149960	-0.537909	-0.624421	0.845210	0.066987	0.065357	0.526176
13930	-1.023440	1.992483	10.144478	0.554598	-0.016058	-0.001691	0.148463	-0.557603	-0.612441	0.844433	0.076560	0.070847	0.525406
13931	-0.357423	1.302538	8.794647	-0.094062	0.024899	0.038359	0.150580	-0.564045	-0.609562	0.844141	0.074814	0.070249	0.526208
13932	-0.353146	0.890950	8.698559	-0.109668	-0.012882	0.114687	0.147434	-0.561839	-0.610269	0.843091	0.073296	0.068633	0.528313
13933	-0.195272	1.002070	9.260812	0.017876	-0.076143	0.169982	0.143234	-0.558534	-0.610432	0.841376	0.074639	0.067284	0.531026
13934	-0.239406	1.562372	9.911679	-0.052107	-0.092101	0.193320	0.139454	-0.557690	-0.614504	0.839510	0.075039	0.064818	0.534220
13935	0.149108	1.849563	10.440323	-0.196844	-0.064252	0.142069	0.134212	-0.553557	-0.616970	0.838369	0.072606	0.061389	0.536746
13936	0.165106	2.054461	10.634793	-0.298402	0.021598	0.065892	0.132640	-0.552180	-0.618096	0.838017	0.067487	0.058380	0.538298
13937	0.523121	1.482906	10.250242	-0.183464	0.084767	0.000655	0.132617	-0.545887	-0.621912	0.838158	0.063525	0.057748	0.538628
13938	-0.041012	0.944926	9.842791	0.144166	0.092173	-0.023297	0.134569	-0.545351	-0.620385	0.838086	0.064958	0.060804	0.538234
13939	-0.277861	0.594022	9.314509	0.203048	0.045917	0.013104	0.138096	-0.545918	-0.619022	0.837629	0.067864	0.063633	0.538258
13940	-0.793571	0.409429	8.980394	-0.134644	-0.019742	0.085429	0.136525	-0.545636	-0.618607	0.836907	0.065969	0.061663	0.539845
13941	-0.916212	0.814698	9.067819	0.053392	-0.109256	0.224936	0.133534	-0.548492	-0.618073	0.834550	0.068219	0.060012	0.543389
13942	-0.946063	0.685680	9.270862	0.111834	-0.155040	0.339727	0.126104	-0.553652	-0.614910	0.830869	0.072217	0.058099	0.548695
13943	-0.744430	1.163218	10.223858	-0.006914	-0.127638	0.465865	0.114759	-0.557967	-0.614782	0.825901	0.073871	0.055144	0.556228
13944	-0.687745	1.645305	10.721558	0.040928	-0.096498	0.568612	0.101175	-0.557619	-0.617160	0.819568	0.076285	0.053087	0.565394
13945	-0.415062	1.956139	10.821308	-0.011223	0.008177	0.654945	0.089177	-0.561384	-0.617793	0.812128	0.076504	0.052038	0.576097
13946	0.049417	2.790704	9.651752	0.134883	0.085310	0.656346	0.080315	-0.568040	-0.613717	0.804200	0.078432	0.053895	0.586691
13947	-0.135757	2.254961	8.582593	0.225373	0.058520	0.648066	0.070423	-0.576605	-0.611068	0.796127	0.081921	0.056439	0.596896
13948	-0.350633	2.239223	9.180248	0.151894	0.026940	0.646584	0.060256	-0.583391	-0.607104	0.788064	0.084786	0.057545	0.607005
13949	-0.223625	2.420612	9.834896	0.103577	0.019792	0.627686	0.050593	-0.585939	-0.604915	0.780207	0.086767	0.058063	0.616748
13950	0.180900	2.934812	9.923831	0.049262	0.040751	0.576239	0.040417	-0.589578	-0.603764	0.772919	0.087745	0.058231	0.625704
13951	0.454733	2.748551	9.484357	-0.015814	0.043471	0.535130	0.031149	-0.591443	-0.603384	0.766175	0.087506	0.057797	0.634018
13952	0.520699	2.504131	9.944786	-0.046192	0.032913	0.508356	0.022909	-0.590304	-0.603250	0.759736	0.087014	0.056753	0.641879
13953	0.554339	2.473351	10.189264	-0.010409	0.034623	0.503314	0.015589	-0.589991	-0.603137	0.753230	0.086952	0.056294	0.649550
13954	0.650851	2.473972	9.851997	-0.063124	0.048659	0.500316	0.005659	-0.589116	-0.604789	0.746751	0.085979	0.055265	0.657203
13955	0.598567	2.616278	9.065849	-0.067377	0.050648	0.474800	0.000692	-0.587721	-0.606769	0.740545	0.084854	0.054342	0.664409
13956	0.583964	2.610583	8.739080	-0.074317	0.021082	0.427070	-0.008329	-0.587399	-0.605984	0.734952	0.083987	0.052871	0.670818
13957	0.622109	2.534099	8.992607	-0.129552	-0.022575	0.354221	-0.014354	-0.583398	-0.608310	0.730425	0.082839	0.050238	0.676087
13958	0.212993	2.003072	10.467972	-0.186867	-0.027945	0.320281	-0.020905	-0.578985	-0.610754	0.726417	0.080861	0.046704	0.680881
13959	0.148772	3.104755	11.935100	-0.284911	0.082163	0.235585	-0.027462	-0.571835	-0.615756	0.723577	0.075906	0.043696	0.684664
13960	0.250110	2.488839	9.759499	-0.257237	0.149363	0.128419	-0.025533	-0.563773	-0.619843	0.722063	0.070303	0.042073	0.686958
13961	-0.327691	0.741178	8.547622	-0.287677	0.113023	0.145532	-0.026607	-0.556653	-0.623247	0.720362	0.064784	0.039628	0.689428
13962	0.117799	0.228373	8.722926	-0.225609	0.102116	0.258492	-0.026373	-0.549266	-0.627573	0.716994	0.060384	0.037586	0.693441
13963	0.638412	0.754991	9.236361	0.085190	0.105159	0.373498	-0.030956	-0.547326	-0.628002	0.711616	0.060467	0.039859	0.698826
13964	0.735958	1.558111	9.432198	0.183520	0.114675	0.395527	-0.032396	-0.548277	-0.625663	0.705754	0.061845	0.043510	0.704410
13965	0.695371	1.286533	9.390975	0.140533	0.066578	0.389710	-0.037338	-0.552627	-0.625502	0.700011	0.063299	0.045953	0.709835
13966	0.638590	0.776915	9.327930	0.007112	0.005323	0.393718	-0.042429	-0.554653	-0.623636	0.694400	0.063740	0.045563	0.715311
13967	0.747487	0.798819	9.690120	-0.088733	-0.050805	0.391017	-0.049242	-0.552018	-0.622603	0.688946	0.063659	0.043040	0.720728
13968	0.944708	1.010550	10.221950	-0.133525	-0.038747	0.393350	-0.056447	-0.547738	-0.624521	0.683482	0.062773	0.040013	0.726162
13969	0.869890	0.674742	10.324473	-0.136187	0.006749	0.396972	-0.063124	-0.543871	-0.627097	0.677860	0.061205	0.037520	0.731678
13970	0.601060	0.233436	10.038147	-0.076379	0.038305	0.442459	-0.068893	-0.539462	-0.628777	0.671451	0.059998	0.036313	0.737723
13971	0.292647	0.327067	9.984208	-0.038961	0.068056	0.488773	-0.073360	-0.535882	-0.627641	0.664207	0.058860	0.035911	0.744362
13972	-0.113461	0.249801	10.421794	0.006462	0.093375	0.529826	-0.078066	-0.534899	-0.628724	0.656232	0.057994	0.036558	0.751438
13973	-0.132295	0.634309	11.063213	0.029501	0.146501	0.579602	-0.083956	-0.533226	-0.628748	0.647341	0.056572	0.038090	0.759143
13974	0.407494	1.887513	9.352304	-0.006679	0.166044	0.528433	-0.088281	-0.531562	-0.627762	0.639174	0.054425	0.039477	0.766118
13975	-0.215159	0.951360	8.356814	-0.056800	0.082439	0.529545	-0.092999	-0.527979	-0.629595	0.631028	0.052823	0.038955	0.772979
13976	-0.224267	1.671192	9.357671	-0.039180	0.034044	0.552536	-0.101255	-0.524105	-0.629304	0.622482	0.052294	0.038132	0.779953
13977	0.376591	2.943504	10.119302	0.154150	0.034678	0.524050	-0.108572	-0.524476	-0.628681	0.614091	0.054065	0.040361	0.786346
13978	0.640882	3.106486	9.823307	0.244136	0.073401	0.431403	-0.113538	-0.526503	-0.625265	0.606974	0.056319	0.044574	0.791470
13979	0.479949	2.897522	9.502674	0.287549	0.061513	0.332998	-0.118751	-0.531127	-0.621612	0.601306	0.059196	0.049510	0.795284
13980	0.705604	2.713005	9.510621	0.363037	0.015301	0.245158	-0.122255	-0.538908	-0.615948	0.596954	0.063624	0.055119	0.797847
13981	0.842727	2.303172	9.540774	0.134325	-0.024839	0.155103	-0.125493	-0.546005	-0.612479	0.594333	0.065914	0.056804	0.799498
13982	0.819005	2.354614	9.786692	-0.065879	0.023278	0.115059	-0.127599	-0.544079	-0.611394	0.592567	0.064956	0.055819	0.800955
13983	0.686723	2.080016	10.097087	0.052340	0.081080	0.096721	-0.128118	-0.544076	-0.612421	0.590857	0.064538	0.057530	0.802130
13984	0.221665	1.870245	10.310164	0.084557	0.110932	0.097156	-0.129423	-0.545985	-0.609834	0.589067	0.063935	0.060016	0.803312
13985	0.202284	1.863020	10.257380	0.088130	0.122310	0.103397	-0.127587	-0.546952	-0.610130	0.587143	0.063276	0.062785	0.804560
13986	-0.063373	1.168804	10.641002	0.190785	0.138870	0.146431	-0.123002	-0.549987	-0.608290	0.584377	0.063531	0.067243	0.806192
13987	0.050942	2.276219	11.291986	-0.127022	0.259194	0.209054	-0.122609	-0.550126	-0.608555	0.580808	0.058263	0.067998	0.809101
13988	0.656734	2.631664	9.526930	-0.131953	0.306707	0.177397	-0.118715	-0.543854	-0.611267	0.577667	0.052074	0.069162	0.811668
13989	0.400116	1.225562	8.361868	0.059358	0.275488	0.227839	-0.113485	-0.542375	-0.614563	0.573510	0.048751	0.073099	0.814473
13990	0.230995	0.217443	7.796609	0.006866	0.180896	0.341523	-0.113356	-0.542239	-0.614305	0.567680	0.046449	0.074896	0.818518
13991	0.230978	0.525465	8.641254	-0.274923	0.082321	0.476620	-0.116391	-0.536204	-0.615493	0.559976	0.042827	0.070839	0.824363
13992	0.277171	1.561252	9.289599	-0.439915	0.027737	0.528273	-0.123763	-0.523031	-0.621716	0.551626	0.038260	0.063382	0.830799
13993	0.194898	1.548717	8.912869	-0.488273	-0.047415	0.525917	-0.130610	-0.508901	-0.629748	0.543265	0.034478	0.054284	0.837095
13994	0.251471	0.688941	8.671795	-0.498529	-0.130651	0.594084	-0.141155	-0.489009	-0.635987	0.533841	0.031964	0.044047	0.843832
13995	0.749480	0.754152	9.245005	-0.317542	-0.215982	0.695399	-0.156653	-0.473057	-0.639605	0.522431	0.032996	0.035837	0.851289
13996	1.080477	1.090939	10.115963	-0.029902	-0.230370	0.771411	-0.167419	-0.464246	-0.639357	0.509541	0.037229	0.032352	0.859032
13997	1.405759	1.311605	10.750127	0.080741	-0.129264	0.851822	-0.184565	-0.459367	-0.639181	0.494849	0.041041	0.031653	0.867432
13998	1.328572	0.967576	11.304370	0.283758	0.026336	0.899627	-0.195043	-0.457261	-0.635642	0.478952	0.044028	0.036042	0.875995
13999	1.068205	0.683771	11.423511	0.459177	0.218840	0.940391	-0.206004	-0.462949	-0.630879	0.461799	0.045508	0.045163	0.884664
14000	0.886923	0.993221	11.486308	0.395831	0.353605	0.940534	-0.210172	-0.467579	-0.627113	0.444402	0.043822	0.054517	0.893093
14001	0.202075	1.173761	9.792858	0.360578	0.431262	0.893255	-0.209647	-0.468266	-0.626740	0.427557	0.040528	0.063791	0.900824
14002	-0.129509	1.105117	8.521257	0.234604	0.351166	0.863963	-0.209912	-0.468265	-0.625573	0.411314	0.037380	0.070264	0.908013
14003	-0.403575	0.947377	8.146916	0.167421	0.221840	0.852490	-0.215281	-0.466595	-0.624958	0.395327	0.036123	0.074283	0.914819
14004	-0.441945	1.633201	8.962592	-0.083274	0.156850	0.852323	-0.219090	-0.462881	-0.625382	0.379595	0.033939	0.073330	0.921617
14005	-0.336723	2.824411	9.465622	-0.240515	0.148043	0.791427	-0.223995	-0.448218	-0.629301	0.364900	0.030717	0.069349	0.927952
14006	-0.280900	2.869215	9.316660	-0.150498	0.153598	0.677546	-0.229678	-0.434918	-0.632446	0.352237	0.027788	0.067216	0.933080
14007	-0.111842	1.862509	9.289209	-0.352524	0.153624	0.631760	-0.234195	-0.419847	-0.635979	0.340400	0.023453	0.061315	0.937986
14008	-0.154881	1.579497	9.435323	-0.613820	0.225235	0.654740	-0.234930	-0.400827	-0.643408	0.328148	0.015932	0.050982	0.943115
14009	-0.309643	1.542711	9.594843	-0.862435	0.193776	0.614078	-0.235466	-0.370182	-0.652148	0.316570	0.007400	0.035773	0.947865
14010	-0.630746	1.532321	10.097350	-0.635125	0.137921	0.573319	-0.237313	-0.339667	-0.659318	0.305687	0.001255	0.024485	0.951816
14011	-0.376883	1.919596	9.979454	-0.103393	0.092663	0.508305	-0.237513	-0.324344	-0.664594	0.295952	-0.000746	0.023152	0.954922
14012	-0.006469	1.710652	10.233397	0.286086	0.068285	0.433353	-0.238566	-0.324066	-0.662766	0.287647	-0.000075	0.028994	0.957297
14013	0.160567	1.452536	9.618587	0.362317	0.061453	0.407359	-0.240631	-0.329664	-0.661109	0.279795	0.001239	0.036431	0.959368
14014	-0.453177	1.372605	10.228559	0.403349	0.050999	0.414824	-0.243467	-0.337719	-0.658948	0.271788	0.002902	0.044413	0.961327
14015	-0.215982	2.788540	10.627295	0.344664	0.107835	0.347843	-0.244477	-0.345922	-0.655911	0.264968	0.003183	0.051836	0.962858
14016	1.143269	1.772972	9.950235	0.413122	0.140176	0.268552	-0.242881	-0.351676	-0.654311	0.259624	0.003034	0.060486	0.963809
14017	0.344058	0.768663	9.811007	0.398615	0.191947	0.324186	-0.241265	-0.361534	-0.651976	0.253097	0.002023	0.069348	0.964950
14018	-0.626709	0.774451	9.228273	0.214993	0.187791	0.383939	-0.239927	-0.367833	-0.650765	0.245425	0.000103	0.074401	0.966556
14019	-0.997878	1.555541	8.889594	-0.226180	0.167659	0.407365	-0.237326	-0.364016	-0.653481	0.237284	-0.003445	0.071044	0.968833
14020	-0.670609	1.425431	8.073009	-0.181559	0.012876	0.408785	-0.237779	-0.351292	-0.656840	0.229343	-0.003891	0.067587	0.970988
14021	-0.400632	1.334481	8.905931	0.784510	-0.134084	0.395789	-0.243907	-0.355364	-0.654073	0.221859	0.003033	0.082432	0.971583
14022	-0.712862	0.876684	9.408025	1.140485	-0.167249	0.398253	-0.253461	-0.382673	-0.642693	0.214274	0.012080	0.103772	0.971170
14023	-0.549762	0.699736	10.159174	0.751797	-0.123981	0.471256	-0.259774	-0.404255	-0.632985	0.205163	0.018845	0.117835	0.971426
14024	0.001486	0.785765	10.597589	0.359501	-0.047578	0.570731	-0.270190	-0.415830	-0.624928	0.194080	0.022676	0.124374	0.972805
14025	-0.039463	0.448300	11.031436	0.181802	0.067471	0.709892	-0.277139	-0.414290	-0.620672	0.180001	0.023981	0.127799	0.975034
14026	-0.457212	0.770228	11.425649	0.079141	0.203559	0.886934	-0.279397	-0.407713	-0.620832	0.162193	0.022652	0.129605	0.977948
14027	0.752604	1.836767	10.153801	-0.126621	0.308244	0.952665	-0.282993	-0.394562	-0.622846	0.142793	0.018820	0.127516	0.981323
14028	0.624324	1.494982	8.951804	-0.121381	0.303158	1.010837	-0.284888	-0.379777	-0.628102	0.122261	0.015189	0.125572	0.984405
14029	-0.407459	1.742244	8.530980	-0.248676	0.252640	1.062967	-0.285760	-0.359936	-0.635521	0.100753	0.012409	0.120741	0.987480
14030	-0.775614	2.246535	8.914845	-0.783655	0.205351	1.025617	-0.289034	-0.331602	-0.642174	0.080257	0.009341	0.105373	0.991145
14031	-0.499940	2.958219	9.550276	-1.343327	0.172000	0.906915	-0.290922	-0.292743	-0.651201	0.062143	0.005778	0.078664	0.994946
14032	0.274070	3.113841	10.506649	-1.138782	0.150980	0.754784	-0.291822	-0.245411	-0.657444	0.047100	0.002636	0.056072	0.997312
14033	0.400038	2.142715	10.994254	-0.774935	0.177533	0.614535	-0.289125	-0.210408	-0.663605	0.034681	-0.000832	0.040696	0.998569
14034	0.482548	1.202699	10.533346	-0.611599	0.179654	0.513311	-0.286951	-0.175129	-0.669754	0.024276	-0.004339	0.028603	0.999287
14035	0.507545	0.671062	9.770025	-0.757815	0.174759	0.415200	-0.282644	-0.149437	-0.672669	0.015811	-0.007817	0.013550	0.999753
14036	0.695815	0.332101	9.512173	-0.908093	0.139756	0.401521	-0.276758	-0.126627	-0.673955	0.007642	-0.010701	-0.004505	0.999903
14037	0.298989	0.547436	9.707921	-0.319537	0.075199	0.418072	-0.274540	-0.102292	-0.675042	-0.000780	-0.012110	-0.010791	0.999868
14038	-0.022857	1.113737	10.039230	0.455437	0.028289	0.369123	-0.272571	-0.103396	-0.675858	-0.008045	-0.012675	-0.001600	0.999886
14039	-0.081195	1.056735	10.125592	0.623992	0.054750	0.298195	-0.270045	-0.110248	-0.677256	-0.013849	-0.013688	0.011043	0.999749
14040	-0.540047	0.695967	10.524326	0.477429	0.111721	0.263904	-0.267617	-0.122980	-0.678193	-0.019007	-0.015908	0.020625	0.999480
14041	-1.047784	0.953574	10.103907	0.334484	0.188065	0.252779	-0.264523	-0.137768	-0.679549	-0.024032	-0.019531	0.027451	0.999143
14042	-0.447352	1.542774	9.264397	0.355378	0.167179	0.203469	-0.263818	-0.145156	-0.682605	-0.028027	-0.022842	0.034547	0.998749
14043	-0.255942	-0.020312	8.240257	0.737556	0.029339	0.154293	-0.261634	-0.161170	-0.683312	-0.030793	-0.023575	0.049469	0.998022
14044	-1.127015	-0.627628	8.757468	0.649710	-0.089487	0.137488	-0.263108	-0.177711	-0.683194	-0.033117	-0.021963	0.062550	0.997250
14045	-1.118053	0.596755	9.639006	-0.352553	-0.030554	0.172921	-0.264790	-0.180985	-0.682684	-0.036679	-0.020791	0.055658	0.997559
14046	-0.638130	1.871833	9.423627	-0.980606	0.038231	0.195149	-0.266072	-0.162788	-0.681969	-0.040915	-0.020523	0.036140	0.998298
14047	-0.681545	1.557906	8.896505	-0.427505	0.035063	0.172694	-0.265422	-0.138582	-0.682775	-0.044561	-0.020655	0.027755	0.998407
14048	-0.891253	0.947360	8.470743	0.231031	-0.059917	0.150662	-0.265695	-0.136666	-0.682752	-0.047434	-0.019493	0.032482	0.998156
14049	-0.700504	0.934966	8.836637	0.257635	-0.119600	0.175244	-0.266781	-0.129000	-0.683436	-0.050751	-0.017172	0.037941	0.997843
14050	-0.175963	1.340806	9.187638	-0.010890	-0.149673	0.181908	-0.271479	-0.131164	-0.681835	-0.054256	-0.013948	0.037937	0.997709
14051	0.193450	1.318136	9.794592	-0.048759	-0.143035	0.230872	-0.275899	-0.136339	-0.679881	-0.058765	-0.010786	0.037358	0.997514
14052	0.091452	0.880560	10.367199	0.300604	-0.143229	0.317939	-0.278778	-0.136871	-0.677774	-0.064906	-0.007955	0.043591	0.996907
14053	-0.534801	-0.302733	11.911436	0.576557	-0.082224	0.401150	-0.282386	-0.147796	-0.674467	-0.072729	-0.006634	0.055367	0.995792
14054	-0.588858	-0.102112	12.101655	0.481262	0.064393	0.540264	-0.285768	-0.149965	-0.675471	-0.083459	-0.007929	0.064924	0.994362
14055	-0.022462	0.138945	10.580747	0.264813	0.162356	0.595349	-0.282350	-0.153403	-0.675815	-0.095453	-0.010756	0.070012	0.992911
14056	-0.048594	-0.784737	9.678782	0.318016	0.150050	0.717133	-0.279674	-0.164085	-0.676348	-0.109737	-0.013243	0.076189	0.990948
14057	-0.065935	-0.844840	9.642194	0.122415	0.144480	0.837282	-0.276284	-0.161367	-0.678570	-0.126493	-0.015018	0.078340	0.988755
14058	0.112019	0.067537	9.593472	-0.344811	0.184412	0.894075	-0.271927	-0.145798	-0.679387	-0.144480	-0.016298	0.071317	0.986800
14059	0.252633	0.489253	9.438498	-0.894300	0.158812	0.919985	-0.267286	-0.109713	-0.682334	-0.163094	-0.015434	0.053246	0.985052
14060	0.118292	0.951837	9.363268	-1.289302	0.119637	0.809599	-0.262050	-0.065427	-0.681977	-0.179458	-0.012630	0.027702	0.983294
14061	0.404498	1.105907	10.141192	-1.469724	0.042602	0.696906	-0.258123	-0.022777	-0.678386	-0.193452	-0.007688	-0.001383	0.981079
14062	0.365030	1.651022	10.556335	-0.907101	0.008089	0.517712	-0.254987	0.020424	-0.673613	-0.203691	-0.004265	-0.019118	0.978839
14063	0.555879	1.327213	10.541354	-0.070626	-0.000937	0.338607	-0.253117	0.036006	-0.672971	-0.210322	-0.003953	-0.020519	0.977409
14064	0.534563	1.057132	10.252458	0.223569	0.040669	0.198109	-0.249645	0.045013	-0.671642	-0.214170	-0.005683	-0.016291	0.976644
14065	0.295806	0.756315	10.368814	0.214935	0.091604	0.139200	-0.248559	0.039264	-0.673783	-0.216833	-0.008281	-0.012409	0.976095
14066	-0.235428	0.759869	10.176379	0.323421	0.114666	0.102349	-0.245069	0.025023	-0.677207	-0.218718	-0.011861	-0.006562	0.975694
14067	-0.498797	1.085401	9.783470	0.360490	0.114999	0.030519	-0.240696	0.015426	-0.679048	-0.219209	-0.015552	0.000113	0.975554
14068	-0.528409	1.001012	9.638566	0.290940	0.101147	-0.022914	-0.238535	0.005843	-0.683699	-0.218650	-0.018714	0.005353	0.975609
14069	-0.602535	0.768031	9.550014	0.249157	0.073337	-0.089430	-0.234576	0.000079	-0.685495	-0.216820	-0.021140	0.010042	0.975931
14070	-0.968630	0.207162	10.027355	0.268028	0.048955	-0.130811	-0.233997	-0.008540	-0.687657	-0.214145	-0.023197	0.015020	0.976411
14071	-1.232421	-0.242594	10.923240	0.176701	0.116183	-0.124216	-0.231978	-0.019083	-0.687532	-0.211671	-0.026201	0.018045	0.976823
14072	-0.932162	-0.439469	10.226278	0.049720	0.195776	-0.098533	-0.228815	-0.022107	-0.690454	-0.209762	-0.030184	0.018149	0.977118
14073	-0.776447	-0.560997	8.632649	0.030032	0.155740	-0.066255	-0.225140	-0.023767	-0.692335	-0.208503	-0.033334	0.018086	0.977286
14074	-0.793517	-0.234914	8.261653	0.113802	0.055960	-0.009531	-0.221075	-0.025429	-0.693576	-0.208226	-0.034818	0.020084	0.977254
14075	-0.766401	0.845647	8.559816	0.129954	-0.049022	-0.052764	-0.221446	-0.029120	-0.693736	-0.207081	-0.034394	0.022817	0.977453
14076	-1.017302	0.836920	9.785087	0.121064	-0.132168	-0.123577	-0.225470	-0.034159	-0.693337	-0.204455	-0.032280	0.025661	0.978007
14077	-1.032981	0.646881	10.518402	-0.037900	-0.091059	-0.198655	-0.228063	-0.037975	-0.692818	-0.200541	-0.030449	0.025189	0.978888
14078	-0.559470	0.699209	9.962193	-0.161071	-0.039406	-0.234732	-0.233042	-0.036308	-0.691822	-0.195948	-0.029061	0.022065	0.979935
14079	-0.325625	0.668851	9.282137	-0.146633	-0.052421	-0.247072	-0.237502	-0.034644	-0.689541	-0.191162	-0.027566	0.019285	0.980982
14080	-0.272657	0.312274	9.210293	-0.003791	-0.082268	-0.186307	-0.240367	-0.036543	-0.689129	-0.187402	-0.025921	0.019436	0.981749
14081	-0.099387	0.224907	9.395240	0.135479	-0.105199	-0.130816	-0.243762	-0.037346	-0.688698	-0.184718	-0.024390	0.022443	0.982232
14082	0.476260	0.690136	9.635938	0.126406	-0.126470	-0.113419	-0.246341	-0.044308	-0.687177	-0.182304	-0.022335	0.025350	0.982661
14083	1.097463	0.733109	11.116221	0.092427	-0.074406	-0.143649	-0.248797	-0.048672	-0.687829	-0.179400	-0.021175	0.027422	0.983166
14084	0.862238	0.579807	11.505800	0.041485	0.020059	-0.140122	-0.253880	-0.051106	-0.687647	-0.176600	-0.021707	0.028118	0.983642
14085	0.274225	1.095082	10.988102	-0.225546	0.128897	-0.199538	-0.252718	-0.048377	-0.688026	-0.172842	-0.023388	0.023210	0.984398
14086	-0.012086	0.274952	9.467156	-0.100945	0.125887	-0.214550	-0.247757	-0.046625	-0.689505	-0.168700	-0.025529	0.020697	0.985119
14087	-0.192188	0.078906	9.389556	0.078733	0.087449	-0.188691	-0.244867	-0.048965	-0.689959	-0.164979	-0.027407	0.021905	0.985673
14088	-0.332306	-0.273095	9.535713	0.114256	0.070738	-0.140943	-0.242225	-0.053492	-0.690948	-0.162148	-0.029152	0.023857	0.986047
14089	-0.795801	0.074919	9.692708	0.080813	0.057540	-0.072296	-0.240626	-0.058014	-0.692439	-0.160702	-0.030399	0.025217	0.986212
14090	-1.093229	0.351488	9.717679	0.024367	0.048815	-0.056733	-0.239052	-0.059390	-0.691959	-0.159563	-0.031381	0.025516	0.986359
14091	-1.267580	0.280787	9.747209	0.060018	0.027817	-0.033601	-0.238774	-0.061990	-0.692506	-0.158875	-0.032004	0.026557	0.986422
14092	-1.213349	0.425640	10.065622	0.077800	0.018953	-0.019399	-0.239022	-0.063903	-0.693296	-0.158414	-0.032547	0.028029	0.986438
14093	-1.145078	0.523231	9.907547	0.063442	-0.000309	-0.010759	-0.236910	-0.067196	-0.694007	-0.158157	-0.032659	0.029221	0.986441
14094	-1.147025	0.597004	9.646468	0.075944	-0.002030	0.001684	-0.237940	-0.069516	-0.694661	-0.158094	-0.032770	0.030737	0.986401
14095	-1.143223	0.798291	9.415643	0.113488	-0.010755	0.014308	-0.238716	-0.071016	-0.694405	-0.158289	-0.032864	0.032964	0.986295
14096	-0.946671	0.594856	9.454865	0.179556	-0.024858	0.039309	-0.237649	-0.075536	-0.693431	-0.158879	-0.032827	0.036620	0.986072
14097	-0.860776	0.445566	9.615823	0.305516	-0.044206	0.071819	-0.238649	-0.082505	-0.694907	-0.160052	-0.032852	0.042756	0.985635
14098	-0.711775	1.021644	9.625966	0.177528	-0.021591	0.090427	-0.240174	-0.090841	-0.693673	-0.161623	-0.032827	0.046395	0.985215
14099	-0.498596	1.120785	9.557979	0.027351	0.016857	0.073568	-0.240164	-0.092071	-0.694719	-0.163061	-0.033166	0.046865	0.984944
14100	-0.344084	1.110617	9.772813	0.032795	0.034309	0.055995	-0.239376	-0.092759	-0.694738	-0.164097	-0.033806	0.047448	0.984722
14101	-0.231371	1.333970	9.957047	0.136694	0.066679	0.037491	-0.237659	-0.095230	-0.695952	-0.164798	-0.035501	0.049906	0.984424
14102	-0.221487	1.369580	9.830005	0.235344	0.093944	-0.001337	-0.235790	-0.101942	-0.696433	-0.164632	-0.038037	0.054240	0.984128
14103	-0.359537	1.312797	9.784883	0.274968	0.106377	-0.052961	-0.232872	-0.109206	-0.696936	-0.163485	-0.041043	0.059243	0.983910
14104	-0.458164	1.366335	9.738286	0.153571	0.139753	-0.104791	-0.227852	-0.117986	-0.698391	-0.161389	-0.044328	0.061733	0.983960
14105	-0.854886	1.268115	9.639647	-0.005390	0.166231	-0.161266	-0.223783	-0.120743	-0.698996	-0.158415	-0.047731	0.060931	0.984334
14106	-1.149344	1.293684	9.385344	-0.121399	0.161234	-0.222831	-0.221430	-0.120071	-0.700317	-0.154252	-0.050699	0.057829	0.985034
14107	-0.995645	1.172629	9.514799	-0.099746	0.124548	-0.277512	-0.216459	-0.119549	-0.702972	-0.149018	-0.053137	0.055175	0.985863
14108	-1.188716	1.183981	9.588690	0.004338	0.079306	-0.357926	-0.214367	-0.120382	-0.701849	-0.141966	-0.055016	0.054654	0.986829
14109	-1.194541	1.048957	9.462224	0.026122	0.023536	-0.439941	-0.213169	-0.123396	-0.703447	-0.133265	-0.056024	0.054584	0.987989
14110	-1.125835	1.193543	9.730043	-0.193789	0.002528	-0.495368	-0.211718	-0.125181	-0.704392	-0.123596	-0.056004	0.050201	0.989478
14111	-0.988659	1.127730	9.792989	-0.489912	0.022529	-0.499272	-0.211476	-0.121353	-0.704875	-0.114267	-0.055727	0.039852	0.991085
14112	-0.943822	0.985198	9.699644	-0.738090	0.039780	-0.418229	-0.211831	-0.105212	-0.704323	-0.106686	-0.055064	0.024673	0.992460
14113	-0.978929	1.489460	9.350077	-0.572540	0.026306	-0.217806	-0.211931	-0.087705	-0.704020	-0.102996	-0.054458	0.013016	0.993105
