# Supplementary material for: Identification of Haptic Based Guiding Using Hard Reins
Source: PLoS One. 2015 Jul 22;10(7):e0132020. doi: 10.1371/journal.pone.0132020 (PMC4511788; doi:10.1371/journal.pone.0132020)
Supplement: S1 File — (ZIP) [file pone.0132020.s001.zip › MotionData1/Subject2/T20/gc20.txt]

// Start Time: 0
// Sample rate: 25.0Hz
// Scenario: 4.9
// Firmware Version: 2.6.1
Counter	Acc_X	Acc_Y	Acc_Z	Gyr_X	Gyr_Y	Gyr_Z	Mag_X	Mag_Y	Mag_Z	Quat_w	Quat_x	Quat_y	Quat_z
13446	8.945896	1.074308	-3.990094	-0.560470	-0.005799	-0.023550	-0.842118	0.199458	0.084327	-0.559442	-0.292672	0.741999	-0.225399
13447	8.941060	1.091313	-3.980613	-0.568568	0.003178	-0.015738	-0.842261	0.200569	0.084063	-0.560611	-0.288445	0.744447	-0.219803
13448	8.935747	1.062653	-3.931964	-0.531233	0.017387	-0.012741	-0.842396	0.199738	0.083778	-0.562398	-0.283056	0.746105	-0.216596
13449	9.012918	1.008886	-3.950796	-0.535003	-0.000510	-0.023281	-0.841556	0.198071	0.084031	-0.563328	-0.279300	0.748313	-0.211378
13450	8.931270	1.035738	-3.989644	-0.555957	-0.005727	-0.034122	-0.841546	0.195853	0.083455	-0.564960	-0.274030	0.750140	-0.207407
13451	8.927110	1.170960	-4.010477	-0.537761	0.005052	-0.039265	-0.841828	0.196683	0.084573	-0.566030	-0.270431	0.752118	-0.201978
13452	8.965371	1.074049	-4.011863	-0.552269	0.001430	-0.029686	-0.843217	0.196406	0.085134	-0.567690	-0.265084	0.753792	-0.198129
13453	8.863798	1.091831	-3.975683	-0.564975	-0.000397	-0.021882	-0.843769	0.195156	0.086232	-0.568723	-0.260908	0.755942	-0.192440
13454	8.859202	1.142573	-3.981076	-0.568545	0.001263	-0.004236	-0.843765	0.194325	0.085670	-0.570322	-0.254969	0.757727	-0.188610
13455	8.909583	1.103715	-3.961380	-0.542973	0.022753	-0.002295	-0.844325	0.195295	0.086514	-0.571484	-0.250631	0.759533	-0.183576
13456	8.888042	1.101283	-3.985486	-0.551979	0.034507	-0.002476	-0.843493	0.195428	0.087754	-0.573450	-0.244707	0.760799	-0.180163
13457	8.965153	1.120279	-3.961640	-0.559137	0.044300	0.015090	-0.842514	0.194604	0.084280	-0.574923	-0.239815	0.762408	-0.175174
13458	8.940660	1.026195	-3.960557	-0.557304	0.044285	0.015095	-0.844466	0.196276	0.083344	-0.576952	-0.233507	0.763576	-0.171907
13459	8.964727	1.186068	-3.875393	-0.552777	0.051526	0.009817	-0.842933	0.195723	0.081666	-0.578487	-0.228719	0.764958	-0.166973
13460	9.022538	1.256081	-3.827929	-0.540922	0.058620	0.017007	-0.844466	0.197262	0.078927	-0.580607	-0.222501	0.765823	-0.164024
13461	9.106512	1.146875	-3.817158	-0.553815	0.046379	-0.016682	-0.843910	0.197685	0.076298	-0.582120	-0.218103	0.767055	-0.158727
13462	9.132515	1.122910	-3.758939	-0.528680	0.010412	-0.037399	-0.842798	0.197402	0.077394	-0.583580	-0.213000	0.768120	-0.155105
13463	9.024377	0.982642	-3.885283	-0.545111	-0.019401	-0.021519	-0.843905	0.196716	0.075735	-0.584027	-0.208959	0.769981	-0.149594
13464	8.911278	1.043688	-3.897894	-0.556061	-0.020148	-0.034042	-0.845015	0.195880	0.077672	-0.585080	-0.203564	0.771421	-0.145442
13465	8.921001	0.963584	-3.945335	-0.534217	-0.005660	-0.053343	-0.843339	0.193795	0.077637	-0.585747	-0.200075	0.772874	-0.139774
13466	8.979283	1.156829	-3.899247	-0.545128	-0.009343	-0.037490	-0.843896	0.193791	0.079440	-0.586891	-0.194814	0.774061	-0.135779
13467	9.003457	1.265715	-3.852172	-0.563204	-0.005905	-0.009398	-0.843056	0.192119	0.081076	-0.587509	-0.190287	0.775681	-0.130163
13468	8.993720	1.244029	-3.851917	-0.530631	-0.018532	-0.024867	-0.844170	0.192115	0.083022	-0.588377	-0.185010	0.776907	-0.126491
13469	8.945550	1.234561	-3.868660	-0.556075	-0.018367	-0.030484	-0.845278	0.191427	0.082193	-0.588788	-0.180908	0.778485	-0.120675
13470	8.926841	1.287522	-3.919964	-0.571516	-0.020126	-0.027110	-0.844998	0.190727	0.083844	-0.589742	-0.175172	0.779737	-0.116319
13471	8.989416	1.292111	-3.895938	-0.561548	-0.022870	-0.026964	-0.844579	0.190031	0.084387	-0.590049	-0.170944	0.781298	-0.110428
13472	8.938763	1.180915	-3.952616	-0.543379	-0.029304	-0.023196	-0.844719	0.190026	0.085910	-0.590706	-0.165485	0.782519	-0.106511
13473	8.830861	1.166492	-4.048956	-0.548725	-0.013022	-0.028685	-0.844294	0.188083	0.086163	-0.591079	-0.161395	0.783844	-0.100823
13474	8.778104	1.215031	-4.068756	-0.534118	0.001353	-0.032145	-0.844019	0.188355	0.087547	-0.592163	-0.156109	0.784575	-0.097033
13475	8.807895	1.432316	-4.071220	-0.553954	0.015618	-0.004122	-0.844857	0.189469	0.086873	-0.592905	-0.151504	0.785566	-0.091634
13476	8.932762	1.480506	-3.968032	-0.532073	0.015221	0.029779	-0.844723	0.190576	0.087437	-0.594040	-0.145233	0.786236	-0.088641
13477	9.024077	1.392987	-3.959929	-0.552023	0.022588	0.023315	-0.842911	0.189466	0.086305	-0.594788	-0.140199	0.787136	-0.083603
13478	8.917401	1.314071	-3.934745	-0.563117	0.012198	-0.019246	-0.845004	0.191691	0.086067	-0.595998	-0.134324	0.787667	-0.079519
13479	8.869151	1.229530	-3.977227	-0.552138	0.039466	-0.052036	-0.844163	0.190309	0.083833	-0.597087	-0.130438	0.788069	-0.073622
13480	8.792060	1.195975	-4.010575	-0.564878	0.046033	-0.075244	-0.844150	0.187681	0.081592	-0.598873	-0.125363	0.787962	-0.068924
13481	8.785230	1.234468	-4.044821	-0.559179	0.082885	-0.068322	-0.842336	0.186294	0.080319	-0.600632	-0.121582	0.787725	-0.062836
13482	8.975095	1.481132	-3.825544	-0.563667	0.086221	-0.033834	-0.843293	0.183536	0.075871	-0.602944	-0.115807	0.787144	-0.058747
13483	9.189703	1.266144	-3.596317	-0.561224	0.064971	-0.075247	-0.843565	0.182575	0.072820	-0.604383	-0.112126	0.787014	-0.052506
13484	9.194036	1.373162	-3.481543	-0.541854	-0.014160	-0.101949	-0.846328	0.179258	0.071146	-0.605094	-0.107791	0.787380	-0.047706
13485	9.189479	1.414179	-3.496491	-0.552870	-0.081592	-0.012310	-0.846186	0.178002	0.073484	-0.604112	-0.103352	0.789050	-0.042039
13486	9.323483	1.431697	-3.651498	-0.561445	-0.184822	0.051954	-0.844384	0.178263	0.077070	-0.601980	-0.096495	0.791728	-0.038423
13487	9.105019	1.446695	-3.791508	-0.539060	-0.259104	0.082714	-0.843426	0.180034	0.086488	-0.598025	-0.090831	0.795598	-0.033750
13488	9.372701	1.603187	-4.001399	-0.556052	-0.409299	0.166679	-0.840265	0.185813	0.098698	-0.592135	-0.082352	0.801014	-0.031159
13489	8.269507	1.388374	-4.683705	-0.544450	-0.350404	0.210464	-0.836144	0.194364	0.111205	-0.586520	-0.074597	0.806016	-0.027708
13490	8.497462	1.419499	-4.500731	-0.553183	-0.292790	0.222435	-0.833406	0.201811	0.122605	-0.582322	-0.065160	0.809926	-0.025981
13491	7.443289	0.878501	-5.126308	-0.542598	-0.052750	0.160673	-0.829687	0.209007	0.125279	-0.581410	-0.058035	0.811230	-0.022358
13492	8.516556	0.723917	-4.807092	-0.545965	-0.015072	0.192434	-0.826657	0.214820	0.127253	-0.581632	-0.049013	0.811709	-0.020744
13493	8.825258	0.710010	-4.788021	-0.570145	0.031738	0.213156	-0.824879	0.222038	0.124547	-0.582009	-0.040652	0.811980	-0.017390
13494	8.544088	0.596432	-4.684900	-0.558235	0.042387	0.220230	-0.822825	0.229250	0.123499	-0.583078	-0.031008	0.811668	-0.015946
13495	8.542933	0.628880	-4.520964	-0.532804	0.071495	0.176112	-0.822567	0.234529	0.121061	-0.583997	-0.023649	0.811310	-0.012813
13496	8.677449	0.587332	-4.460278	-0.570754	0.111428	0.164827	-0.820091	0.240770	0.119585	-0.586123	-0.014738	0.810019	-0.010550
13497	8.778399	0.504615	-4.447409	-0.565298	0.113245	0.161350	-0.818577	0.244658	0.117261	-0.587659	-0.007215	0.809048	-0.006762
13498	8.734906	0.313452	-4.532198	-0.557772	0.162086	0.135455	-0.817351	0.251329	0.112479	-0.590522	0.001071	0.807009	-0.004367
13499	8.908091	0.448554	-4.393802	-0.558728	0.158435	0.143474	-0.815690	0.253982	0.106130	-0.592705	0.008242	0.805377	-0.000516
13500	8.945471	0.342663	-4.286361	-0.541680	0.136935	0.120794	-0.815148	0.257735	0.103397	-0.595083	0.016093	0.803501	0.001793
13501	8.848671	0.450138	-4.200450	-0.550976	0.115490	0.104883	-0.813913	0.262042	0.100250	-0.596500	0.022558	0.802274	0.005936
13502	8.664425	0.350175	-4.141102	-0.541727	0.131491	0.120763	-0.813367	0.264965	0.096956	-0.598720	0.030399	0.800339	0.008247
13503	8.790088	0.434077	-4.122877	-0.537778	0.169959	0.150686	-0.813097	0.267610	0.093938	-0.600947	0.037434	0.798327	0.011634
13504	9.016361	0.464622	-4.034124	-0.559467	0.174287	0.184068	-0.810898	0.274564	0.086799	-0.603764	0.046479	0.795692	0.013495
13505	9.048994	0.285984	-3.971771	-0.553861	0.195863	0.185751	-0.809801	0.279016	0.081856	-0.606310	0.054252	0.793200	0.016713
13506	8.907685	0.103745	-3.887401	-0.550872	0.218974	0.215666	-0.808294	0.284713	0.077891	-0.609749	0.063664	0.789827	0.018098
13507	9.078514	-0.200372	-3.657120	-0.537346	0.222858	0.177746	-0.806646	0.290697	0.071023	-0.612638	0.071104	0.786875	0.021140
13508	9.106977	-0.389210	-3.684045	-0.550200	0.203231	0.162660	-0.804436	0.294871	0.065515	-0.615700	0.079657	0.783602	0.023134
13509	9.110315	-0.424387	-3.509696	-0.557463	0.201352	0.174075	-0.803898	0.299594	0.063070	-0.618127	0.087304	0.780767	0.026448
13510	9.157369	-0.387350	-3.336211	-0.566671	0.181486	0.183826	-0.800858	0.304034	0.060741	-0.620727	0.096379	0.777562	0.028398
13511	9.425919	-0.537920	-3.185091	-0.572267	0.165411	0.173272	-0.798796	0.309582	0.059260	-0.622476	0.104223	0.775015	0.031838
13512	9.397890	-0.570003	-3.319999	-0.573058	0.179832	0.173171	-0.796313	0.314161	0.057352	-0.624922	0.113185	0.771689	0.034015
13513	9.468035	-0.582693	-3.346528	-0.552308	0.158149	0.170022	-0.795780	0.319712	0.056298	-0.626508	0.120739	0.769111	0.037120
13514	9.494219	-0.485614	-3.253418	-0.561608	0.149541	0.131056	-0.793570	0.322899	0.055622	-0.628381	0.128905	0.766129	0.039574
13515	9.412335	-0.465842	-3.265609	-0.547476	0.115758	0.073029	-0.793165	0.325671	0.056063	-0.629174	0.134939	0.764215	0.043678
13516	9.310302	-0.450111	-3.171419	-0.566969	0.070223	0.035902	-0.791366	0.327330	0.056481	-0.629664	0.141761	0.762365	0.047197
13517	9.390022	-0.576718	-3.242597	-0.551627	0.065925	0.006034	-0.789560	0.327324	0.057020	-0.629557	0.146870	0.761169	0.052039
13518	9.223791	-0.634071	-3.306970	-0.573141	0.094615	0.030338	-0.789559	0.327047	0.057018	-0.630333	0.153637	0.758923	0.055791
13519	9.083196	-0.821737	-3.316769	-0.560291	0.105261	0.039217	-0.791240	0.330381	0.056788	-0.630760	0.159328	0.757038	0.060415
13520	8.990788	-0.650920	-3.144590	-0.538431	0.117664	0.050007	-0.790829	0.331770	0.055969	-0.631949	0.165904	0.754380	0.063461
13521	9.196815	-0.747951	-2.996400	-0.548335	0.122939	0.071112	-0.789447	0.333146	0.058186	-0.632651	0.171910	0.752092	0.067512
13522	9.478368	-0.450475	-3.060499	-0.544266	0.109468	-0.029507	-0.789446	0.332869	0.058184	-0.633523	0.177350	0.749711	0.071619
13523	9.564576	-0.242031	-2.874482	-0.553450	0.087626	0.000633	-0.789165	0.331752	0.060383	-0.633522	0.182393	0.748019	0.076493
13524	9.564129	-0.280449	-2.835395	-0.524209	0.097998	0.033636	-0.790273	0.330640	0.061764	-0.634330	0.188516	0.745502	0.079454
13525	9.451825	-0.302936	-2.680362	-0.562900	0.161241	0.031877	-0.790830	0.330918	0.062048	-0.635379	0.194009	0.742659	0.084330
13526	9.438845	-0.384527	-2.602118	-0.552622	0.211704	0.024593	-0.789167	0.332728	0.058595	-0.637686	0.200141	0.738587	0.088256
13527	9.648093	-0.501620	-2.567266	-0.565553	0.155585	0.061968	-0.788341	0.335236	0.054741	-0.638626	0.206100	0.735582	0.092728
13528	9.747746	-0.425257	-2.621406	-0.546091	0.072633	0.060968	-0.788072	0.337598	0.053380	-0.638899	0.212904	0.733046	0.095518
13529	9.739702	-0.477883	-2.543492	-0.552922	0.009814	0.036492	-0.788220	0.339681	0.052711	-0.637638	0.218582	0.731942	0.099499
13530	9.540276	-0.365836	-2.602463	-0.548906	-0.043751	-0.021542	-0.787803	0.338833	0.057264	-0.635971	0.224415	0.731161	0.102876
13531	9.427229	-0.384817	-2.660087	-0.567256	-0.076103	-0.022465	-0.787258	0.340621	0.061567	-0.633211	0.229572	0.731300	0.107427
13532	9.417665	-0.321810	-2.641448	-0.547183	-0.070986	-0.001025	-0.786152	0.341161	0.065438	-0.631141	0.235715	0.730694	0.110392
13533	9.453627	-0.423645	-2.659689	-0.570658	-0.047390	-0.007642	-0.784484	0.340878	0.065975	-0.628754	0.241055	0.730310	0.114927
13534	9.416840	-0.301748	-2.525697	-0.561525	-0.038525	0.003028	-0.784770	0.342398	0.067930	-0.627042	0.247337	0.729159	0.118199
13535	9.395919	-0.591172	-2.457204	-0.556025	-0.027611	-0.012943	-0.785056	0.344202	0.067951	-0.624949	0.252354	0.728497	0.122670
13536	9.573605	-0.669131	-2.379256	-0.548855	-0.038378	-0.019847	-0.783811	0.345867	0.066990	-0.623192	0.258118	0.727408	0.126036
13537	9.797360	-0.526513	-2.533362	-0.541456	-0.019519	-0.012728	-0.783822	0.348785	0.065360	-0.621251	0.262922	0.726593	0.130316
13538	9.901571	-0.253156	-2.768500	-0.559712	-0.012771	-0.048301	-0.784932	0.348656	0.063154	-0.619682	0.268315	0.725231	0.134318
13539	9.478024	-0.338700	-2.962684	-0.569158	-0.048249	-0.110207	-0.784514	0.349082	0.059835	-0.616860	0.272104	0.725142	0.140043
13540	9.126651	-0.138509	-2.991025	-0.556560	-0.037063	-0.161482	-0.785755	0.346586	0.060649	-0.614592	0.275851	0.724625	0.145261
13541	9.013580	0.230338	-2.859687	-0.554645	-0.017399	-0.145639	-0.787410	0.343956	0.060081	-0.612132	0.278829	0.724317	0.151371
13542	9.107693	0.317006	-2.817290	-0.545382	0.029647	-0.170561	-0.788929	0.342022	0.058689	-0.610813	0.282080	0.722994	0.156898
13543	9.244250	0.499214	-2.911318	-0.559899	0.057127	-0.209768	-0.792938	0.338446	0.052042	-0.609140	0.283918	0.722045	0.164285
13544	9.119654	0.458074	-3.045995	-0.543548	0.079112	-0.259276	-0.795266	0.332379	0.042314	-0.608206	0.285672	0.720549	0.171133
13545	9.794538	0.583907	-3.497701	-0.553929	0.154867	-0.250841	-0.799132	0.328678	0.031238	-0.607752	0.286461	0.718588	0.179468
13546	10.182735	0.691282	-3.712038	-0.559115	0.161563	-0.185376	-0.802442	0.325255	0.019884	-0.608113	0.289140	0.715519	0.186091
13547	9.891662	0.708855	-3.513722	-0.555438	0.169565	-0.180141	-0.804641	0.321970	0.007693	-0.608012	0.290856	0.712902	0.193637
13548	9.492949	0.425303	-3.273245	-0.563021	0.107252	-0.167591	-0.807394	0.317567	-0.001462	-0.607580	0.294005	0.710284	0.199761
13549	9.202849	0.294232	-3.271394	-0.574171	0.049409	-0.146211	-0.807226	0.312463	-0.010370	-0.605705	0.296880	0.708789	0.206403
13550	9.275518	0.453526	-3.229778	-0.560652	0.018402	-0.110444	-0.809571	0.309292	-0.014535	-0.604204	0.301134	0.706843	0.211258
13551	9.260176	0.464014	-3.113901	-0.541855	-0.028626	-0.101096	-0.810119	0.308194	-0.018001	-0.601527	0.304569	0.706103	0.216383
13552	9.008256	0.662689	-2.898330	-0.554699	-0.043059	-0.095886	-0.809266	0.304036	-0.019434	-0.599207	0.309187	0.704765	0.220592
13553	8.989358	0.749737	-2.908940	-0.552740	-0.048070	-0.040977	-0.809955	0.302369	-0.018339	-0.596388	0.313664	0.703782	0.225004
13554	9.288982	0.827527	-2.919873	-0.567514	-0.073929	-0.058612	-0.811062	0.300978	-0.016408	-0.593664	0.319066	0.702452	0.228737
13555	9.346685	0.662518	-2.971264	-0.542566	-0.067787	0.046022	-0.812457	0.301806	-0.014175	-0.590966	0.324708	0.701128	0.231827
13556	9.293363	0.444897	-3.046081	-0.541567	-0.082573	0.085014	-0.810807	0.305403	-0.012214	-0.588888	0.331821	0.699016	0.233417
13557	9.056623	0.698660	-2.893964	-0.530606	-0.068314	0.093878	-0.808181	0.308020	-0.008334	-0.586410	0.337976	0.697368	0.235740
13558	9.089077	0.537133	-2.800392	-0.559524	-0.063065	0.125336	-0.806955	0.312717	-0.003314	-0.584605	0.345727	0.694578	0.237216
13559	9.123904	0.848746	-2.784587	-0.549386	-0.036164	0.135951	-0.805596	0.318660	0.002547	-0.582574	0.352496	0.692091	0.239509
13560	9.172881	0.867254	-2.867007	-0.551688	0.023186	0.150615	-0.803669	0.322670	0.005064	-0.582063	0.360042	0.688051	0.241159
13561	9.081188	0.826617	-2.888176	-0.553137	0.071683	0.167085	-0.800776	0.327643	0.009382	-0.581564	0.366708	0.683977	0.243892
13562	9.186720	0.591368	-2.917102	-0.555334	0.141815	0.184314	-0.799133	0.333326	0.009566	-0.582732	0.374119	0.678180	0.246030
13563	9.456366	0.313870	-2.967521	-0.531918	0.255332	0.175066	-0.796643	0.336099	0.008469	-0.584835	0.379680	0.671909	0.249698
13564	9.299227	-0.182275	-2.860297	-0.544102	0.347523	0.144179	-0.793338	0.343873	0.004235	-0.588552	0.385317	0.663926	0.253652
13565	8.920051	-0.720636	-2.771635	-0.569418	0.380477	0.092221	-0.791956	0.347226	-0.003903	-0.591505	0.389520	0.656493	0.259639
13566	9.613470	-0.927317	-2.663947	-0.546324	0.440723	0.101077	-0.789457	0.349185	-0.011096	-0.596076	0.394015	0.647559	0.264788
13567	10.087078	-1.275930	-2.288608	-0.541591	0.446553	0.154210	-0.786269	0.352813	-0.019799	-0.600302	0.398268	0.638822	0.270050
13568	10.661523	-1.192366	-2.258899	-0.567634	0.382342	0.103117	-0.786001	0.356862	-0.028198	-0.603801	0.403245	0.630274	0.274906
13569	9.996134	-0.810598	-2.163208	-0.533276	0.278624	-0.009169	-0.784751	0.358128	-0.034282	-0.604950	0.406169	0.624771	0.280575
13570	9.541764	-0.787798	-2.066209	-0.540117	0.159910	0.063926	-0.785453	0.360076	-0.035640	-0.605574	0.411468	0.619261	0.283706
13571	9.607658	-0.665671	-1.792222	-0.545769	0.097094	0.138571	-0.783109	0.363384	-0.030781	-0.605120	0.417369	0.614594	0.286194
13572	9.747252	-0.642010	-1.732270	-0.556777	0.039691	0.216672	-0.778697	0.370711	-0.026313	-0.604907	0.425371	0.609081	0.286647
13573	9.849161	-0.788526	-1.873323	-0.553538	-0.029658	0.213606	-0.776242	0.379835	-0.018214	-0.603175	0.432965	0.605175	0.287200
13574	9.705895	-0.653123	-2.005112	-0.567642	-0.079570	0.160663	-0.774882	0.385217	-0.010560	-0.600997	0.441028	0.601416	0.287395
13575	9.521741	-0.709532	-1.936585	-0.561668	-0.135359	0.146874	-0.770463	0.389895	-0.001830	-0.597436	0.448472	0.599221	0.287883
13576	9.559538	-0.893323	-1.920088	-0.558235	-0.158580	0.122270	-0.767563	0.393340	0.003164	-0.594079	0.456344	0.596704	0.287688
13577	9.543487	-1.007819	-2.083086	-0.544187	-0.225901	0.087452	-0.766476	0.397473	0.011084	-0.589156	0.463348	0.596127	0.287812
13578	9.651390	-1.170335	-2.071752	-0.542049	-0.200162	0.129782	-0.764834	0.401744	0.018862	-0.585404	0.471284	0.594026	0.286927
13579	9.535720	-0.968564	-1.996533	-0.567572	-0.209075	0.131306	-0.763202	0.407948	0.029566	-0.580620	0.478932	0.592600	0.286932
13580	9.491894	-1.251562	-2.082713	-0.540355	-0.208961	0.103275	-0.761555	0.411246	0.038027	-0.576536	0.486509	0.590759	0.286215
13581	9.463402	-1.212978	-2.124179	-0.535026	-0.193991	0.039552	-0.757957	0.413298	0.044522	-0.571635	0.492553	0.590127	0.287010
13582	9.323337	-1.173236	-2.093026	-0.554922	-0.161187	0.007246	-0.756716	0.414101	0.052545	-0.567347	0.498823	0.588510	0.288009
13583	9.215775	-1.183566	-1.921222	-0.540301	-0.126765	-0.022904	-0.757694	0.414366	0.056982	-0.562778	0.503751	0.587608	0.290228
13584	9.412722	-1.293121	-1.852612	-0.556502	-0.092272	-0.040975	-0.758526	0.413105	0.061403	-0.558947	0.509017	0.585617	0.292458
13585	9.549136	-1.227139	-1.984001	-0.530975	-0.077954	-0.040722	-0.759636	0.411847	0.065272	-0.554916	0.513291	0.584315	0.295255
13586	9.839924	-1.162070	-2.105922	-0.556424	-0.088748	-0.024956	-0.758532	0.413083	0.068319	-0.551171	0.518672	0.582058	0.297318
13587	9.834186	-0.915538	-2.490413	-0.557229	-0.039471	-0.090683	-0.760609	0.410857	0.071633	-0.546982	0.522365	0.580625	0.301364
13588	9.470620	-0.540176	-2.728479	-0.564132	0.005335	-0.062745	-0.762827	0.409051	0.074121	-0.543979	0.526772	0.577616	0.304891
13589	8.844443	-0.416542	-2.523650	-0.574003	0.015893	-0.038278	-0.762543	0.407381	0.075485	-0.540513	0.530857	0.574872	0.309126
13590	8.814431	-0.104777	-2.548833	-0.546916	0.028918	-0.096392	-0.764197	0.403490	0.079055	-0.537705	0.534491	0.572012	0.313042
13591	10.162868	0.453370	-3.134319	-0.537570	0.099676	-0.131727	-0.765851	0.399880	0.080967	-0.534934	0.536509	0.569556	0.318762
13592	11.000289	0.681719	-3.645373	-0.539248	0.107711	-0.108571	-0.768329	0.395744	0.074856	-0.532993	0.539370	0.565969	0.323540
13593	9.692547	0.526890	-3.443774	-0.541426	0.096757	-0.209675	-0.770809	0.392166	0.067921	-0.529539	0.540489	0.564356	0.330095
13594	8.898894	-0.306007	-2.955026	-0.559271	0.099722	-0.146500	-0.771198	0.388185	0.055432	-0.527006	0.543120	0.561069	0.335391
13595	8.642607	-0.085860	-2.788011	-0.559642	0.074919	-0.195924	-0.775759	0.384204	0.045742	-0.523122	0.544675	0.559372	0.341725
13596	9.648365	0.182630	-2.893830	-0.563725	0.017488	-0.204220	-0.777392	0.378416	0.035043	-0.519181	0.547200	0.557482	0.346752
13597	9.963770	-0.004923	-3.199007	-0.546002	-0.028797	-0.270906	-0.781242	0.370407	0.026412	-0.513689	0.548419	0.557735	0.352552
13598	9.447821	-0.035998	-3.277701	-0.547220	-0.068205	-0.302631	-0.785515	0.363499	0.020840	-0.508234	0.550210	0.557856	0.357441
13599	8.970102	-0.170753	-3.666970	-0.545745	-0.032878	-0.230387	-0.788662	0.353261	0.014672	-0.502892	0.551858	0.557660	0.362723
13600	9.204664	-0.159028	-3.102042	-0.560000	-0.033848	-0.115522	-0.789750	0.348560	0.010758	-0.498983	0.555557	0.555214	0.366211
13601	9.313165	-0.120853	-3.071204	-0.545633	-0.055480	-0.120503	-0.791828	0.347605	0.007167	-0.494127	0.558551	0.553978	0.370093
13602	9.287590	-0.058456	-3.166095	-0.521047	-0.059407	-0.097184	-0.791534	0.344844	0.002986	-0.490464	0.562201	0.551816	0.372659
13603	9.176991	0.128543	-3.129375	-0.560193	-0.050829	-0.129542	-0.794847	0.339581	0.002680	-0.485367	0.565162	0.550481	0.376804
13604	9.142271	0.238587	-2.956596	-0.540089	-0.037641	-0.104619	-0.796231	0.338477	0.002126	-0.481639	0.568700	0.547995	0.379875
13605	9.233458	0.417791	-2.804086	-0.563580	-0.019698	-0.082854	-0.797052	0.335988	0.000170	-0.477149	0.571909	0.545750	0.383935
13606	9.544730	0.435250	-2.790200	-0.543606	-0.010617	-0.096765	-0.798423	0.331836	-0.001799	-0.473698	0.575307	0.542836	0.387249
13607	9.730535	0.242612	-2.880112	-0.541890	-0.023053	-0.115228	-0.799104	0.329350	-0.004586	-0.469130	0.577917	0.541105	0.391323
13608	9.550831	0.024082	-2.841192	-0.549098	-0.026775	-0.102087	-0.800897	0.326306	-0.005987	-0.465364	0.581379	0.538310	0.394534
13609	9.434287	-0.066718	-2.794116	-0.560923	-0.037654	-0.090696	-0.801989	0.322436	-0.009339	-0.460582	0.584490	0.536213	0.398385
13610	9.396032	0.233788	-2.695941	-0.574377	0.002082	-0.093725	-0.802527	0.318839	-0.012139	-0.456856	0.587985	0.532799	0.402096
13611	9.356541	0.200812	-2.598875	-0.552345	0.037951	-0.087512	-0.803910	0.317881	-0.015182	-0.452983	0.590376	0.529971	0.406687
13612	9.429479	0.272632	-2.633600	-0.553836	0.070037	-0.047007	-0.804724	0.314717	-0.022679	-0.450561	0.593565	0.525496	0.410522
13613	9.405130	0.103292	-2.687248	-0.544367	0.094682	0.011314	-0.804857	0.314318	-0.027939	-0.448167	0.596393	0.520983	0.414776
13614	9.457998	0.088597	-2.665410	-0.541267	0.115620	0.085539	-0.803186	0.315173	-0.036105	-0.447424	0.600407	0.514564	0.417790
13615	9.419047	0.113354	-2.610063	-0.560449	0.099480	0.086291	-0.802220	0.317825	-0.041757	-0.445481	0.604039	0.508903	0.421546
13616	9.543377	0.060181	-2.486414	-0.558892	0.081823	0.046622	-0.800419	0.319775	-0.045348	-0.443801	0.608014	0.503038	0.424632
13617	9.455975	0.061156	-2.418657	-0.548180	0.062097	0.029155	-0.800693	0.319788	-0.049219	-0.441122	0.611191	0.498431	0.428280
13618	9.770015	0.102549	-2.438868	-0.557229	0.054715	0.057473	-0.800554	0.319932	-0.050879	-0.439240	0.615412	0.492625	0.430880
13619	9.923914	-0.120968	-2.475238	-0.548140	0.040105	0.075366	-0.797925	0.322699	-0.050594	-0.436718	0.619157	0.487573	0.433814
13620	9.633838	-0.167225	-2.435675	-0.537299	0.012728	0.103903	-0.797241	0.325335	-0.051125	-0.435026	0.623943	0.481671	0.435247
13621	9.399152	-0.499748	-2.518631	-0.557201	0.003615	0.121332	-0.795030	0.328104	-0.050975	-0.432411	0.628458	0.476208	0.437364
13622	9.368150	-0.737385	-2.680235	-0.548101	0.009195	0.096605	-0.793096	0.330592	-0.049858	-0.430437	0.633215	0.470272	0.438871
13623	9.362764	-0.804767	-2.640818	-0.549764	0.033526	0.096425	-0.793945	0.333497	-0.046501	-0.427955	0.637103	0.464845	0.441444
13624	9.157879	-1.036834	-2.473658	-0.563153	0.050363	0.129701	-0.791745	0.338057	-0.042874	-0.426418	0.641847	0.457935	0.443278
13625	9.214367	-1.120871	-2.330244	-0.547403	0.086053	0.159738	-0.789541	0.342206	-0.040358	-0.424996	0.645758	0.451174	0.445889
13626	9.376375	-1.231699	-2.114190	-0.543776	0.115308	0.111839	-0.787060	0.346493	-0.038119	-0.424081	0.649501	0.444045	0.448472
13627	10.043426	-1.154292	-2.202926	-0.545861	0.092251	0.082029	-0.785133	0.350365	-0.035881	-0.422039	0.652557	0.438154	0.451744
13628	10.034687	-1.072565	-2.281142	-0.553635	0.036881	0.032751	-0.785971	0.350914	-0.033378	-0.419547	0.656307	0.432571	0.454008
13629	9.756153	-0.999706	-2.117286	-0.555907	-0.024267	0.017121	-0.784867	0.351588	-0.028123	-0.415764	0.659862	0.428340	0.456341
13630	9.605581	-0.847237	-2.232344	-0.549841	-0.056482	-0.010925	-0.785985	0.351989	-0.022576	-0.412080	0.663982	0.424099	0.457666
13631	9.552334	-0.744975	-2.163346	-0.571977	-0.110498	-0.004660	-0.784601	0.352104	-0.016360	-0.407130	0.668201	0.420651	0.459134
13632	9.548290	-0.677715	-2.231743	-0.556853	-0.160997	-0.006816	-0.785157	0.351400	-0.012628	-0.402467	0.673296	0.417095	0.459048
13633	9.509182	-0.846735	-2.249133	-0.554248	-0.191751	0.003990	-0.786272	0.350968	-0.006952	-0.397125	0.678111	0.414275	0.459166
13634	9.427136	-0.943175	-2.296270	-0.566289	-0.205655	-0.047401	-0.784734	0.348460	-0.004776	-0.391541	0.683269	0.411483	0.458826
13635	9.370103	-0.996852	-2.435730	-0.560934	-0.198002	-0.099591	-0.787653	0.348042	-0.001991	-0.385079	0.687261	0.409974	0.459682
13636	9.379443	-1.088763	-2.439549	-0.569935	-0.182572	-0.107763	-0.786949	0.345255	0.001433	-0.379035	0.691651	0.407738	0.460110
13637	9.331381	-1.035300	-2.440081	-0.555325	-0.170964	-0.104127	-0.788191	0.343035	0.002250	-0.372813	0.695239	0.406047	0.461280
13638	9.447986	-1.031807	-2.536921	-0.560729	-0.171017	-0.093546	-0.790534	0.338322	0.003049	-0.367080	0.699488	0.403558	0.461638
13639	9.492239	-0.848533	-2.553522	-0.575188	-0.134573	-0.129291	-0.793573	0.333884	0.004687	-0.360629	0.702605	0.401686	0.463617
13640	9.812291	-0.761602	-3.013984	-0.544069	-0.074715	-0.182274	-0.794109	0.329168	0.005196	-0.355048	0.705054	0.399846	0.465793
13641	9.347717	-0.517249	-3.049914	-0.541726	0.020857	-0.196166	-0.796309	0.324187	0.002533	-0.349668	0.705883	0.398053	0.470124
13642	8.583791	-0.458033	-2.851431	-0.543132	0.030607	-0.089359	-0.797958	0.319611	0.003328	-0.345788	0.708015	0.394122	0.473090
13643	9.854215	-0.289469	-3.212598	-0.519012	0.131832	-0.117708	-0.799460	0.314077	-0.000038	-0.342318	0.708202	0.390620	0.478210
13644	9.809415	0.678021	-3.503603	-0.548590	0.085487	-0.153026	-0.803188	0.309101	-0.003104	-0.338165	0.709286	0.387115	0.482390
13645	9.729914	0.013811	-3.529912	-0.554425	-0.015754	-0.117187	-0.802065	0.306322	-0.002311	-0.332998	0.711072	0.384244	0.485639
13646	9.104006	-0.141512	-3.493515	-0.546465	0.022661	0.004600	-0.804148	0.306190	-0.003126	-0.329887	0.713889	0.378908	0.487818
13647	9.305408	-0.051565	-3.591433	-0.549356	-0.006175	0.010109	-0.804144	0.305643	-0.005346	-0.326063	0.716476	0.374171	0.490246
13648	9.430285	-0.173049	-3.570916	-0.523374	-0.033674	-0.049565	-0.803865	0.305645	-0.006316	-0.322301	0.719218	0.370167	0.491756
13649	9.130011	-0.184868	-3.444744	-0.545445	-0.047543	-0.102885	-0.804962	0.302180	-0.006205	-0.317080	0.721299	0.367321	0.494231
13650	8.839111	-0.111689	-3.242217	-0.552786	-0.055680	-0.100327	-0.807456	0.300521	-0.006203	-0.312209	0.724005	0.363862	0.495930
13651	9.178042	0.108298	-3.274118	-0.525385	-0.059043	-0.036193	-0.807024	0.296773	-0.005692	-0.307823	0.726508	0.360282	0.497623
13652	9.285718	0.419088	-3.316388	-0.552589	-0.072883	0.016716	-0.807306	0.296896	-0.000708	-0.303968	0.730161	0.355196	0.498302
13653	9.227709	0.366203	-3.330217	-0.555757	-0.081444	0.166218	-0.806076	0.301186	0.001540	-0.300948	0.734441	0.348463	0.498597
13654	9.181373	0.308714	-3.295688	-0.551813	-0.089637	0.271567	-0.802632	0.307127	0.006556	-0.299483	0.739933	0.339696	0.497409
13655	9.029261	0.329125	-3.276383	-0.540533	-0.062348	0.334312	-0.797813	0.316532	0.011596	-0.298424	0.744949	0.330463	0.496779
13656	9.004610	0.213356	-3.265394	-0.557066	-0.044322	0.241985	-0.794371	0.323309	0.015236	-0.296831	0.749665	0.321741	0.496363
13657	9.072457	0.295114	-3.261565	-0.542565	-0.033343	0.217341	-0.792318	0.329669	0.020543	-0.294703	0.753491	0.314005	0.496791
13658	9.048398	0.166745	-3.332584	-0.551430	0.010159	0.193067	-0.789984	0.335759	0.023078	-0.293004	0.757185	0.305693	0.497364
13659	8.884565	0.218461	-3.342606	-0.544183	0.037645	0.137224	-0.786671	0.340461	0.025038	-0.290438	0.759704	0.298700	0.499274
13660	8.919292	0.479255	-3.338314	-0.555119	0.046850	0.122926	-0.784603	0.343214	0.030031	-0.288170	0.762510	0.291152	0.500766
13661	8.823801	0.668076	-3.381367	-0.555561	0.111481	0.149070	-0.783091	0.345966	0.036135	-0.285910	0.764311	0.283424	0.503740
13662	8.711986	0.635496	-3.293874	-0.557595	0.223165	0.151867	-0.782275	0.349560	0.039348	-0.284864	0.765397	0.274349	0.507694
13663	9.217609	0.303608	-3.302928	-0.539048	0.386422	0.226337	-0.779925	0.352468	0.039221	-0.285089	0.764574	0.264013	0.514244
13664	9.590392	-0.471389	-3.200550	-0.570032	0.493646	0.242096	-0.777575	0.356787	0.031777	-0.286157	0.763220	0.251807	0.521730
13665	9.612953	-1.387421	-2.818276	-0.548043	0.510611	0.242118	-0.773698	0.361804	0.021839	-0.286989	0.760947	0.240341	0.529937
13666	9.730742	-2.625369	-2.422873	-0.547754	0.558683	0.200980	-0.771915	0.369462	0.011805	-0.288173	0.758253	0.228521	0.538319
13667	9.924057	-2.008721	-2.159407	-0.544624	0.514781	0.176622	-0.768867	0.373653	0.000619	-0.288364	0.755281	0.217935	0.546719
13668	9.942909	-1.950303	-2.073104	-0.554260	0.408173	0.214326	-0.764998	0.379904	-0.004880	-0.288837	0.754019	0.206629	0.552570
13669	9.902750	-1.960922	-1.879642	-0.542087	0.360043	0.149282	-0.765298	0.384755	-0.003306	-0.288067	0.752369	0.197290	0.558601
13670	9.690099	-1.433385	-1.590477	-0.565976	0.290927	0.230825	-0.760317	0.388891	0.001126	-0.288015	0.752316	0.186227	0.562484
13671	9.833509	-1.481649	-1.435498	-0.553482	0.243783	0.257815	-0.755074	0.395646	0.010424	-0.287804	0.752242	0.175747	0.566051
13672	9.728374	-1.275807	-1.471480	-0.544832	0.180733	0.251233	-0.750242	0.401717	0.016813	-0.287839	0.753193	0.165205	0.567941
13673	9.752189	-1.299939	-1.442249	-0.549353	0.051260	0.224552	-0.746109	0.408055	0.027361	-0.286617	0.754993	0.156354	0.568674
13674	9.641416	-1.345484	-1.494747	-0.559835	-0.046244	0.250657	-0.743093	0.414938	0.041520	-0.285637	0.758448	0.146919	0.567083
13675	9.551866	-1.288485	-1.744124	-0.552054	-0.120227	0.258280	-0.738408	0.421262	0.055660	-0.284178	0.762170	0.138490	0.564942
13676	9.538187	-1.192092	-1.800752	-0.552667	-0.172607	0.173682	-0.734541	0.424262	0.068942	-0.282023	0.766650	0.130999	0.561738
13677	9.582237	-1.071672	-1.821484	-0.558342	-0.168338	0.104613	-0.731779	0.425458	0.083183	-0.278529	0.770411	0.125116	0.559673
13678	9.542820	-1.090165	-1.726996	-0.570872	-0.140428	0.112242	-0.729152	0.426387	0.094240	-0.275443	0.774348	0.118158	0.557275
13679	9.223347	-0.929382	-1.841920	-0.560088	-0.131014	0.059193	-0.728745	0.426632	0.103923	-0.271440	0.777486	0.112756	0.555987
13680	9.615486	-1.197487	-1.812876	-0.554548	-0.092713	0.009527	-0.727369	0.428550	0.110296	-0.267540	0.780462	0.107294	0.554788
13681	9.635020	-1.083875	-1.787592	-0.555005	-0.100678	-0.104531	-0.727912	0.424932	0.114136	-0.261809	0.782786	0.104342	0.554811
13682	9.407485	-1.016443	-1.667234	-0.537065	-0.102064	-0.162742	-0.731235	0.421039	0.119379	-0.256228	0.785329	0.101800	0.554295
13683	9.347282	-1.397183	-1.556596	-0.552806	-0.024770	-0.136928	-0.732324	0.414644	0.124302	-0.250283	0.786640	0.098989	0.555659
13684	10.196845	-1.198058	-2.091502	-0.562685	0.119244	-0.102318	-0.735628	0.406732	0.128396	-0.245392	0.786899	0.094080	0.558321
13685	9.981215	-0.154765	-2.412118	-0.544327	0.118364	-0.011760	-0.736721	0.401024	0.135401	-0.241189	0.786724	0.088705	0.561270
13686	9.290171	-0.243773	-2.656645	-0.559028	0.098890	-0.050877	-0.738093	0.395454	0.142824	-0.236870	0.787202	0.083112	0.563291
13687	8.956558	-0.117108	-2.831573	-0.536644	0.176000	-0.024594	-0.739054	0.391697	0.147358	-0.232649	0.786242	0.077790	0.567138
13688	9.233358	-0.229764	-2.792028	-0.541800	0.191739	0.033676	-0.740703	0.386554	0.151606	-0.229691	0.785624	0.070610	0.570132
13689	10.555480	-0.288240	-3.083079	-0.536055	0.225889	0.058580	-0.740282	0.385441	0.152422	-0.226401	0.784126	0.063801	0.574299
13690	10.629816	-0.291228	-2.713479	-0.556647	0.179838	-0.019229	-0.740826	0.382528	0.152672	-0.222567	0.783530	0.057322	0.577286
13691	9.826586	-0.269988	-2.444451	-0.546341	0.085997	-0.020476	-0.743872	0.379898	0.153084	-0.217950	0.783492	0.052309	0.579570
13692	9.393559	-0.542724	-2.440829	-0.556663	0.043081	-0.058496	-0.741651	0.380447	0.153211	-0.213490	0.784345	0.047040	0.580528
13693	9.736973	-0.106290	-2.634615	-0.561254	-0.036804	-0.180888	-0.745244	0.376019	0.152501	-0.206573	0.785572	0.044929	0.581538
13694	10.012697	-0.144878	-2.731199	-0.550931	-0.126822	-0.190774	-0.748549	0.368530	0.154247	-0.200492	0.788167	0.042504	0.580335
13695	9.888925	0.142950	-2.813977	-0.525637	-0.157786	-0.167272	-0.751315	0.365201	0.156309	-0.194076	0.790602	0.041119	0.579304
13696	9.090264	-0.247679	-2.709488	-0.560706	-0.159406	-0.082966	-0.751450	0.363385	0.160027	-0.189040	0.793616	0.036996	0.577122
13697	8.819300	-0.177556	-2.589102	-0.562120	-0.106539	-0.054166	-0.750886	0.361156	0.162628	-0.183310	0.795620	0.033214	0.576440
13698	9.171995	0.096246	-2.503232	-0.531110	-0.085198	-0.033485	-0.751161	0.359479	0.166625	-0.179353	0.797618	0.028358	0.575182
13699	9.610422	0.069878	-2.414129	-0.545123	-0.048110	0.061747	-0.751712	0.357522	0.171589	-0.175181	0.798877	0.022741	0.574970
13700	9.292150	0.234533	-2.681313	-0.545285	-0.051268	0.010424	-0.751712	0.356395	0.177111	-0.171508	0.800479	0.016893	0.574050
13701	9.245659	0.245036	-2.594388	-0.552693	-0.063719	-0.004637	-0.750036	0.353322	0.182462	-0.166360	0.801837	0.012338	0.573785
13702	9.117423	0.326099	-2.512973	-0.538848	-0.051636	0.044970	-0.750038	0.352467	0.189232	-0.163171	0.803342	0.006005	0.572696
13703	9.364592	0.500182	-2.249472	-0.545073	-0.052167	0.109540	-0.748513	0.351325	0.198339	-0.159369	0.804472	-0.000293	0.572212
13704	9.418427	0.940377	-2.133650	-0.557433	-0.107629	0.074412	-0.747254	0.348249	0.204800	-0.156204	0.806582	-0.007138	0.570065
13705	9.357174	1.227993	-2.187516	-0.572616	-0.093697	0.136101	-0.744763	0.348487	0.215298	-0.152138	0.808152	-0.013983	0.568814
13706	9.233100	0.972656	-2.182085	-0.557407	-0.007572	0.165769	-0.741157	0.348311	0.224260	-0.149971	0.808981	-0.022613	0.567932
13707	9.270148	0.889328	-2.331004	-0.558411	0.034289	0.319431	-0.737697	0.349519	0.234207	-0.148064	0.808828	-0.032583	0.568167
13708	9.685774	0.447081	-2.302464	-0.552112	0.151194	0.343583	-0.734246	0.353793	0.239758	-0.147884	0.807559	-0.044496	0.569209
13709	9.668958	-0.321700	-2.371180	-0.555244	0.271108	0.233016	-0.732600	0.358502	0.241039	-0.144787	0.804561	-0.053665	0.573444
13710	9.127912	-0.955847	-2.305393	-0.554411	0.304510	0.115854	-0.731771	0.360032	0.238973	-0.141804	0.801562	-0.062369	0.577495
13711	9.214470	-1.103987	-2.335265	-0.527749	0.345722	0.128297	-0.733154	0.359213	0.236070	-0.137850	0.797530	-0.069703	0.583168
13712	9.919439	-1.737394	-2.056119	-0.565667	0.367381	0.149002	-0.732871	0.358670	0.232189	-0.134977	0.793584	-0.079224	0.587987
13713	10.688268	-1.324058	-2.037599	-0.544078	0.345697	0.156674	-0.733140	0.356731	0.231341	-0.131096	0.789320	-0.087144	0.593460
13714	10.293468	-1.179352	-2.094256	-0.551159	0.278052	0.064945	-0.736454	0.352165	0.229936	-0.127594	0.786338	-0.094907	0.596980
13715	9.366651	-0.974657	-1.981742	-0.572869	0.173984	0.015622	-0.738660	0.347021	0.235157	-0.121872	0.784273	-0.100449	0.599978
13716	9.295738	-0.932735	-1.532716	-0.556962	0.101595	0.039223	-0.737113	0.340884	0.244351	-0.118308	0.783335	-0.107420	0.600708
13717	9.694946	-0.827480	-1.302477	-0.544229	0.057364	0.145884	-0.738195	0.331693	0.256023	-0.114811	0.782194	-0.114334	0.601596
13718	10.087514	-0.613117	-1.406871	-0.570913	-0.022220	0.199252	-0.736513	0.325541	0.269920	-0.113222	0.782303	-0.123678	0.599905
13719	10.128998	-0.324836	-1.637259	-0.552447	-0.099432	0.162844	-0.732335	0.320208	0.285880	-0.110103	0.782900	-0.130534	0.598253
13720	9.702808	-0.356856	-1.776466	-0.562048	-0.174843	0.133032	-0.728992	0.315438	0.300055	-0.108235	0.784852	-0.138379	0.594259
13721	9.732960	-0.122420	-2.127044	-0.553972	-0.346110	0.141309	-0.723428	0.311216	0.314771	-0.105400	0.788324	-0.144330	0.588732
13722	9.698793	-0.024945	-2.031441	-0.559070	-0.334312	0.233180	-0.718279	0.306015	0.332109	-0.105172	0.791701	-0.153356	0.581919
13723	9.780131	-0.015187	-1.935014	-0.568151	-0.272029	0.126548	-0.713282	0.303870	0.348373	-0.101592	0.794233	-0.159327	0.577484
13724	9.379684	-0.100045	-1.996351	-0.533167	-0.238602	0.192125	-0.706451	0.295337	0.365387	-0.100973	0.796393	-0.167589	0.572256
13725	9.383334	-0.181529	-1.884305	-0.544164	-0.213570	0.119287	-0.701585	0.292233	0.378045	-0.097393	0.798102	-0.173225	0.568806
13726	9.601995	-0.504511	-1.917235	-0.554823	-0.194793	0.142053	-0.695892	0.291359	0.387123	-0.095690	0.799830	-0.181009	0.564226
13727	9.436425	-0.477567	-2.026040	-0.549235	-0.164924	0.122447	-0.692142	0.289510	0.398281	-0.091800	0.800859	-0.186796	0.561520
13728	9.267361	-0.718773	-2.124599	-0.534350	-0.126422	0.138248	-0.686580	0.287112	0.406652	-0.090119	0.801664	-0.194401	0.558051
13729	9.077738	-0.716459	-1.945578	-0.530363	-0.050545	0.111242	-0.684630	0.285293	0.410354	-0.085904	0.801306	-0.199960	0.557266
13730	9.345889	-0.784295	-1.703568	-0.528171	0.014288	0.116212	-0.682686	0.284580	0.414759	-0.083517	0.800508	-0.207373	0.556065
13731	9.844639	-0.856610	-1.945041	-0.547805	0.086865	0.078486	-0.681715	0.284569	0.417518	-0.078044	0.798657	-0.212768	0.557482
13732	10.095903	-0.396943	-2.380576	-0.555012	0.139897	0.003897	-0.682120	0.281795	0.417631	-0.073452	0.796867	-0.218866	0.558305
13733	9.439665	-0.073000	-2.248009	-0.541495	0.143592	-0.020836	-0.685162	0.278195	0.417894	-0.066643	0.794673	-0.222604	0.560804
13734	8.952103	0.213726	-2.100757	-0.559710	0.123468	0.016159	-0.688054	0.272239	0.417024	-0.062193	0.792906	-0.228904	0.561280
13735	10.232006	0.287841	-2.485044	-0.555141	0.125368	0.021798	-0.687490	0.270718	0.415344	-0.055624	0.790619	-0.233351	0.563360
13736	10.645683	0.037192	-2.734077	-0.533566	0.091293	-0.001561	-0.688186	0.270857	0.415489	-0.051544	0.789159	-0.239016	0.563420
13737	10.404828	0.309796	-2.664313	-0.539843	-0.005499	-0.056790	-0.689853	0.270722	0.415777	-0.044835	0.788600	-0.241822	0.563580
13738	9.584496	-0.160243	-2.914080	-0.560140	-0.077524	-0.063878	-0.689289	0.269058	0.414926	-0.040445	0.789279	-0.246626	0.560873
13739	9.281833	-0.006769	-3.021696	-0.545829	-0.098068	-0.093699	-0.687219	0.272382	0.415221	-0.033584	0.789863	-0.248805	0.559540
13740	9.488102	0.507282	-2.921399	-0.547193	-0.156618	-0.089714	-0.685138	0.272507	0.417973	-0.029499	0.791455	-0.252989	0.555630
13741	9.292430	0.091301	-2.786025	-0.554465	-0.154633	-0.111142	-0.683610	0.272219	0.420172	-0.022475	0.792673	-0.254921	0.553335
13742	8.950708	0.058268	-2.616071	-0.556957	-0.142505	-0.061788	-0.681394	0.273175	0.423208	-0.018466	0.793875	-0.259655	0.549546
13743	9.033072	0.144753	-2.614730	-0.540469	-0.150326	-0.001364	-0.677790	0.274821	0.426241	-0.012772	0.794369	-0.263160	0.547322
13744	9.569695	-0.111414	-2.849369	-0.545754	-0.183511	0.090869	-0.672516	0.275774	0.428286	-0.010830	0.795114	-0.270169	0.542849
13745	9.379566	0.105564	-3.122142	-0.542564	-0.222579	0.025684	-0.669469	0.276996	0.434224	-0.005716	0.796151	-0.274089	0.539431
13746	9.114533	0.194148	-3.134856	-0.553468	-0.229875	0.037944	-0.664887	0.275984	0.443724	-0.003325	0.797566	-0.280312	0.534137
13747	9.015449	0.350010	-3.042234	-0.543418	-0.202708	0.016659	-0.659873	0.271789	0.450282	0.002092	0.798330	-0.284085	0.530999
13748	9.081142	0.494593	-3.041519	-0.545936	-0.146523	-0.016415	-0.655690	0.267323	0.455738	0.005413	0.799055	-0.289344	0.527031
13749	8.804631	0.791223	-3.029962	-0.548932	-0.034782	-0.019810	-0.653179	0.264112	0.460389	0.012359	0.798146	-0.292550	0.526522
13750	8.901011	0.790736	-3.010756	-0.552433	-0.002158	-0.037725	-0.653164	0.260221	0.462286	0.016839	0.797378	-0.297499	0.524785
13751	8.872005	0.712918	-2.731995	-0.559199	0.139315	-0.137782	-0.654960	0.258290	0.460204	0.026290	0.795209	-0.298823	0.526931
13752	9.403113	0.488849	-2.863093	-0.554665	0.246917	-0.077263	-0.660212	0.252490	0.455758	0.032692	0.791937	-0.303025	0.529097
13753	9.922819	-0.099731	-2.944201	-0.539976	0.361476	0.003626	-0.665758	0.251139	0.448593	0.041691	0.786376	-0.306161	0.534921
13754	9.315089	-0.468032	-2.555115	-0.557155	0.423594	-0.092687	-0.673238	0.248711	0.432854	0.049347	0.781134	-0.309956	0.539743
13755	9.003318	-0.887918	-2.388132	-0.551482	0.402889	-0.005040	-0.681573	0.250712	0.420488	0.058771	0.774885	-0.312920	0.546059
13756	10.532663	-1.086080	-2.395216	-0.560878	0.427048	0.136532	-0.685326	0.253254	0.409199	0.063975	0.767937	-0.320216	0.551036
13757	10.730326	-1.402240	-2.517591	-0.559011	0.304985	0.086000	-0.689215	0.254260	0.401215	0.071777	0.761901	-0.324682	0.555821
13758	10.296634	-1.104362	-2.464764	-0.539629	0.203786	0.103603	-0.691428	0.252894	0.396238	0.075539	0.757469	-0.331455	0.557379
13759	9.240614	-0.710693	-2.404924	-0.561971	0.138306	0.070844	-0.693909	0.248463	0.395381	0.082366	0.753201	-0.335912	0.559525
13760	8.693443	-0.955945	-1.985882	-0.541903	0.085653	0.193319	-0.693891	0.243741	0.397269	0.084340	0.749346	-0.344192	0.559373
13761	9.853063	-1.010796	-1.861183	-0.538456	0.050386	0.220339	-0.691930	0.239285	0.401220	0.088445	0.744931	-0.350740	0.560568
13762	9.927548	-0.780262	-2.018487	-0.544438	-0.044335	0.239481	-0.688443	0.235095	0.407237	0.088996	0.742066	-0.359906	0.558467
13763	9.861825	-0.631062	-2.184361	-0.560407	-0.101428	0.185695	-0.685664	0.233540	0.414531	0.092681	0.739419	-0.366407	0.557150
13764	9.660723	-0.621399	-2.387153	-0.528227	-0.173356	0.151098	-0.680797	0.231144	0.422632	0.093012	0.738531	-0.374265	0.553033
13765	9.690985	-0.772916	-2.627115	-0.545045	-0.101012	0.130993	-0.676909	0.230276	0.430893	0.097051	0.736207	-0.379769	0.551684
13766	9.567336	-0.706710	-2.212116	-0.571697	-0.233360	0.032378	-0.671621	0.226911	0.438012	0.098845	0.736681	-0.386437	0.546075
13767	9.598362	-0.980995	-1.989230	-0.545974	-0.192133	0.041233	-0.666895	0.225355	0.443908	0.103178	0.735926	-0.390800	0.543179
13768	9.454531	-1.116600	-2.178398	-0.562544	-0.185811	-0.052809	-0.662447	0.223941	0.449117	0.106112	0.736458	-0.395986	0.538113
13769	9.261662	-1.202796	-2.244829	-0.571215	-0.164844	0.021223	-0.659119	0.224187	0.456564	0.111215	0.735389	-0.400287	0.535355
13770	9.405385	-1.454914	-2.227712	-0.552872	-0.128677	-0.001789	-0.654953	0.224306	0.459577	0.113894	0.734828	-0.405965	0.531270
13771	9.328021	-1.308885	-2.139841	-0.569134	-0.112452	0.004997	-0.652031	0.222343	0.463961	0.119503	0.733214	-0.409899	0.529244
13772	9.259439	-1.341570	-2.025827	-0.570828	-0.105491	0.031450	-0.649944	0.220940	0.467528	0.122262	0.731996	-0.416170	0.525391
13773	9.298407	-1.337256	-2.069417	-0.539524	-0.044478	0.043837	-0.647726	0.221616	0.471253	0.127527	0.729297	-0.420195	0.524690
13774	9.502286	-1.368566	-2.233637	-0.568182	0.037083	0.009430	-0.646740	0.218986	0.468866	0.131644	0.726680	-0.425724	0.522844
13775	9.766223	-1.115970	-2.536408	-0.548960	0.088852	-0.040102	-0.648122	0.217188	0.468028	0.138986	0.723148	-0.428265	0.523764
13776	9.389953	-0.667777	-2.347616	-0.552460	0.139532	-0.067022	-0.648664	0.214422	0.466067	0.144522	0.720056	-0.432204	0.523291
13777	8.907933	-0.272592	-2.240238	-0.555059	0.152725	-0.035340	-0.652535	0.209995	0.464944	0.152401	0.715665	-0.434659	0.525041
13778	9.053540	0.125765	-2.153066	-0.566269	0.160756	-0.116830	-0.656118	0.204055	0.459930	0.158809	0.712638	-0.437922	0.524549
13779	9.930124	0.585630	-2.314002	-0.570024	0.180241	-0.162749	-0.661223	0.196453	0.455187	0.168473	0.708880	-0.438563	0.526088
13780	10.403111	1.010205	-2.727697	-0.557681	0.121689	-0.160305	-0.665504	0.191346	0.450049	0.174840	0.706560	-0.441201	0.524925
13781	10.303688	0.445992	-2.627039	-0.537995	0.103610	0.030136	-0.667595	0.193725	0.445109	0.181360	0.701896	-0.444430	0.526244
13782	9.910382	0.448426	-2.633789	-0.554271	0.038182	-0.103313	-0.668856	0.197213	0.439898	0.186307	0.699879	-0.448107	0.524080
13783	9.887630	0.144002	-2.647274	-0.547682	-0.025827	-0.202850	-0.669151	0.202363	0.434696	0.194232	0.698524	-0.448629	0.522562
13784	9.510923	0.044769	-2.664992	-0.554561	-0.084786	-0.260158	-0.669861	0.206819	0.430182	0.199701	0.699111	-0.450553	0.518041
13785	9.284047	0.225584	-2.574893	-0.539393	-0.133696	-0.242015	-0.669590	0.208765	0.428540	0.206924	0.699163	-0.450887	0.514834
13786	9.240759	0.220888	-2.596528	-0.550208	-0.141195	-0.204949	-0.668891	0.207371	0.430319	0.211235	0.699762	-0.453736	0.509742
13787	9.183380	0.298377	-2.628726	-0.568252	-0.151537	-0.148480	-0.666666	0.206948	0.430712	0.217708	0.698936	-0.455776	0.506320
13788	9.375805	-0.046504	-2.712115	-0.573559	-0.178288	-0.075839	-0.663331	0.206518	0.432757	0.220672	0.698542	-0.460796	0.501008
13789	9.242046	0.336185	-2.706542	-0.555346	-0.174997	-0.050855	-0.660553	0.205942	0.437157	0.225706	0.697028	-0.464197	0.497725
13790	9.088526	0.496376	-2.749198	-0.509557	-0.124979	-0.027634	-0.659719	0.205098	0.440186	0.227763	0.695858	-0.468978	0.493928
13791	9.207581	0.424208	-2.577007	-0.554815	-0.088605	-0.040765	-0.657083	0.205498	0.443490	0.233442	0.693325	-0.472133	0.491828
13792	9.222085	0.632544	-2.480290	-0.571218	-0.079349	-0.058682	-0.655676	0.201329	0.444543	0.237062	0.691634	-0.476850	0.487912
13793	9.501725	0.606784	-2.453800	-0.563746	-0.056129	-0.036568	-0.655389	0.198826	0.446313	0.243091	0.688610	-0.479990	0.486141
13794	9.347286	0.758026	-2.382797	-0.541871	-0.047375	-0.021343	-0.652878	0.196322	0.446683	0.246215	0.686309	-0.484747	0.483093
13795	9.259857	0.569964	-2.402327	-0.570660	-0.016765	-0.005985	-0.654254	0.192712	0.448870	0.252373	0.682485	-0.488164	0.481890
13796	9.099453	0.630057	-2.228822	-0.559482	0.046438	-0.029277	-0.654515	0.189109	0.447728	0.256694	0.679187	-0.492473	0.479880
13797	9.176380	0.734035	-2.140688	-0.546327	0.114716	-0.013594	-0.656021	0.183704	0.447407	0.263821	0.674193	-0.494847	0.480612
13798	9.659327	0.527154	-2.276745	-0.532729	0.233316	0.021301	-0.659058	0.180119	0.442690	0.269095	0.668643	-0.498550	0.481615
13799	9.905173	0.155009	-2.415473	-0.543137	0.303695	0.017218	-0.663900	0.176689	0.434667	0.277651	0.661405	-0.500230	0.484999
13800	9.403794	0.014696	-2.558204	-0.566821	0.287627	0.006310	-0.669871	0.177002	0.427799	0.283994	0.655157	-0.503679	0.486235
13801	9.176000	-0.281232	-2.578758	-0.557679	0.269228	0.039178	-0.671957	0.179536	0.417743	0.292008	0.647800	-0.505906	0.489026
13802	10.758712	-0.163901	-3.089571	-0.565849	0.389738	0.090899	-0.677654	0.181243	0.408812	0.298467	0.639551	-0.509739	0.491994
13803	10.825711	-0.481381	-3.168266	-0.553613	0.332528	0.034753	-0.683490	0.183513	0.397397	0.306910	0.631484	-0.511416	0.495467
13804	9.637440	-0.289397	-2.646936	-0.569933	0.213747	0.010279	-0.686272	0.186048	0.387761	0.312329	0.625616	-0.515220	0.495584
13805	8.861815	-0.271609	-2.515626	-0.539775	0.200201	0.086631	-0.687661	0.186898	0.383077	0.318544	0.618303	-0.518173	0.497722
13806	8.736683	-0.662298	-2.129352	-0.545103	0.172380	0.171571	-0.689471	0.188298	0.380338	0.321551	0.611220	-0.523909	0.498533
13807	10.124267	-0.574058	-2.079038	-0.538261	0.130399	0.146547	-0.691137	0.189013	0.374963	0.326240	0.603894	-0.527987	0.500109
13808	9.947999	-0.480762	-2.021857	-0.551140	0.089614	0.177582	-0.690593	0.191930	0.373605	0.328315	0.597419	-0.534298	0.499825
13809	9.450742	-0.589022	-2.058641	-0.560804	0.036343	0.089219	-0.691992	0.194432	0.372950	0.332691	0.591422	-0.538495	0.499559
13810	9.485926	-0.549644	-1.909328	-0.551983	-0.005210	0.096660	-0.689770	0.194422	0.374317	0.334509	0.586662	-0.544400	0.497554
13811	9.806477	-0.531941	-1.847135	-0.557653	-0.050421	0.121706	-0.687687	0.194413	0.375822	0.337456	0.581137	-0.549503	0.496436
13812	9.694986	-0.666585	-1.850316	-0.528638	-0.077850	0.148713	-0.686034	0.197598	0.376257	0.337634	0.576602	-0.556202	0.494139
13813	9.534312	-0.805026	-1.737414	-0.555808	-0.072439	0.158921	-0.682436	0.200351	0.380270	0.339820	0.570838	-0.561835	0.492958
13814	9.522803	-0.975547	-1.580865	-0.561269	-0.068727	0.148187	-0.679954	0.204220	0.383196	0.340416	0.565908	-0.568709	0.490342
13815	9.703155	-1.036760	-1.527268	-0.541289	-0.054156	0.122704	-0.679128	0.205881	0.383622	0.342880	0.560402	-0.573621	0.489225
13816	9.680861	-0.847100	-1.362642	-0.570479	-0.070324	0.132205	-0.676082	0.208087	0.385697	0.343654	0.555518	-0.580337	0.486324
13817	9.602526	-1.078396	-1.330963	-0.565031	-0.062937	0.107406	-0.674149	0.210715	0.386816	0.346332	0.550042	-0.585320	0.484674
13818	9.607563	-1.161007	-1.397699	-0.533996	-0.016716	0.061477	-0.672214	0.212785	0.388621	0.347959	0.545636	-0.590457	0.482252
13819	9.782393	-0.939985	-1.429393	-0.538493	0.028000	0.004599	-0.671103	0.212779	0.389580	0.352320	0.540614	-0.593387	0.481144
13820	10.079934	-0.779559	-1.752926	-0.559239	0.091922	-0.072903	-0.671651	0.211682	0.386253	0.356755	0.536512	-0.596491	0.478622
13821	9.419713	-0.470815	-1.736158	-0.551982	0.110099	-0.101335	-0.674287	0.211703	0.381431	0.363180	0.531814	-0.597797	0.477402
13822	8.895692	-0.375130	-1.647128	-0.553714	0.118951	-0.090008	-0.676502	0.210332	0.378114	0.367997	0.527627	-0.600412	0.475072
13823	9.033579	-0.269619	-1.638825	-0.530133	0.148205	-0.146487	-0.678713	0.208973	0.370923	0.374996	0.523221	-0.600724	0.474076
13824	9.895129	-0.107341	-1.871320	-0.537481	0.190656	-0.240398	-0.685502	0.205261	0.365680	0.381881	0.520208	-0.601010	0.471527
13825	10.515403	0.340004	-1.973787	-0.563986	0.169117	-0.225348	-0.687982	0.201823	0.358055	0.390166	0.516237	-0.600613	0.469610
13826	10.297952	0.244630	-1.986929	-0.541498	0.133013	-0.232881	-0.691863	0.201024	0.350606	0.396275	0.513566	-0.601391	0.466417
13827	9.805065	0.400905	-1.838213	-0.542668	0.094201	-0.230974	-0.694069	0.198273	0.344784	0.403425	0.510485	-0.601288	0.463795
13828	9.681933	-0.047157	-1.736404	-0.574449	0.075219	-0.211855	-0.697949	0.196913	0.339128	0.408932	0.507764	-0.602987	0.459735
13829	9.748191	0.392672	-1.666500	-0.543762	0.042418	-0.184689	-0.700032	0.198052	0.331823	0.414972	0.504557	-0.603761	0.456829
13830	9.970923	0.405237	-1.751503	-0.542015	0.016986	-0.159691	-0.700729	0.199173	0.328658	0.418926	0.501945	-0.606118	0.452961
13831	9.803376	0.416821	-1.613689	-0.560664	-0.054965	-0.166584	-0.700733	0.200147	0.327700	0.423731	0.499237	-0.608024	0.448911
13832	9.531821	0.308060	-1.503387	-0.562518	-0.082348	-0.131126	-0.700730	0.199875	0.326175	0.426386	0.496946	-0.611635	0.444006
13833	9.678228	0.235070	-1.435117	-0.561571	-0.104448	-0.077884	-0.700458	0.201263	0.325773	0.429745	0.493559	-0.614830	0.440117
13834	9.768624	0.248151	-1.570686	-0.546238	-0.146304	-0.038497	-0.697962	0.201943	0.328251	0.430588	0.490777	-0.619709	0.435537
13835	9.777104	0.218013	-1.744322	-0.557371	-0.185825	-0.045455	-0.696864	0.204705	0.331314	0.432545	0.487713	-0.623861	0.431090
13836	9.587735	0.475099	-1.785596	-0.582972	-0.216476	-0.031416	-0.693254	0.204405	0.335572	0.432759	0.485068	-0.629663	0.425385
13837	9.385204	0.553790	-1.771706	-0.561165	-0.229464	-0.003689	-0.689926	0.204795	0.341361	0.433778	0.481788	-0.634590	0.420729
13838	9.335061	0.703951	-1.768482	-0.560978	-0.187899	-0.017203	-0.685900	0.204346	0.348519	0.433959	0.478844	-0.640017	0.415651
13839	9.468501	0.741318	-1.841561	-0.589791	-0.167364	0.020408	-0.684231	0.203220	0.352368	0.435781	0.474453	-0.644820	0.411335
13840	9.437882	0.677884	-1.968867	-0.560333	-0.101612	0.007071	-0.682292	0.203755	0.357063	0.436805	0.470425	-0.649649	0.407257
13841	9.357892	0.605958	-1.958293	-0.562089	-0.088922	-0.001900	-0.681196	0.206514	0.361233	0.439495	0.465892	-0.653279	0.403752
13842	9.332973	0.592207	-1.863877	-0.546825	-0.006753	0.068534	-0.680227	0.206777	0.364825	0.441083	0.460353	-0.657667	0.401242
13843	9.689712	0.469109	-1.867813	-0.546243	0.118126	0.012099	-0.680784	0.207480	0.362485	0.446161	0.454083	-0.659417	0.399898
13844	9.729858	0.001291	-1.669357	-0.553099	0.197748	-0.023917	-0.683289	0.209586	0.356439	0.451179	0.448002	-0.661115	0.398319
13845	9.598063	-0.365105	-1.655428	-0.563994	0.203424	-0.051578	-0.686486	0.211282	0.349010	0.457960	0.441669	-0.661582	0.396876
13846	9.212225	-0.416226	-1.717160	-0.555225	0.178640	-0.109792	-0.688986	0.212138	0.343366	0.463358	0.436788	-0.662620	0.394272
13847	9.444137	-0.311231	-1.696897	-0.562465	0.169390	-0.076143	-0.691745	0.208839	0.335883	0.469765	0.431002	-0.663094	0.392257
13848	11.086848	-0.553213	-2.027404	-0.555849	0.176248	-0.019170	-0.694233	0.206637	0.332282	0.474361	0.424868	-0.664858	0.390427
13849	10.817403	-0.321930	-2.024792	-0.544591	0.087825	-0.013213	-0.696446	0.204849	0.329237	0.478936	0.419004	-0.666438	0.388480
13850	9.716878	-0.305236	-2.009009	-0.534092	-0.017418	0.047487	-0.694351	0.202208	0.329471	0.480192	0.413644	-0.670364	0.385910
13851	9.110526	-0.237893	-1.897807	-0.570460	-0.057540	0.110882	-0.693656	0.202065	0.330294	0.481975	0.406974	-0.674523	0.383526
13852	9.272375	-0.828506	-1.891434	-0.566928	-0.082693	0.100419	-0.692272	0.202041	0.336647	0.482148	0.401032	-0.679681	0.380447
13853	9.698138	-0.405906	-1.510139	-0.537693	-0.054334	0.143173	-0.688381	0.201467	0.339655	0.483361	0.394172	-0.683746	0.378791
13854	9.511830	-0.491119	-1.798874	-0.534434	-0.115448	0.123204	-0.685620	0.203931	0.347959	0.482578	0.388424	-0.689064	0.376079
13855	9.333198	-0.572361	-1.831554	-0.561498	-0.163416	0.257602	-0.680917	0.207786	0.353773	0.481509	0.380539	-0.695164	0.374281
13856	9.497890	-0.418752	-1.833488	-0.563652	-0.169872	0.178937	-0.676608	0.206228	0.360503	0.479682	0.374084	-0.701540	0.371226
13857	9.497924	0.183282	-2.168799	-0.555882	-0.214423	0.421785	-0.671899	0.208695	0.366441	0.476508	0.364272	-0.709161	0.370590
13858	9.686248	-0.594553	-1.933256	-0.564654	-0.180483	0.159549	-0.668032	0.212687	0.373231	0.474549	0.358099	-0.715364	0.367182
13859	9.623010	-0.811899	-1.974236	-0.560259	-0.187325	0.115372	-0.659429	0.214732	0.378028	0.473942	0.352340	-0.720396	0.363681
13860	9.610888	-0.678469	-1.903225	-0.540418	-0.168795	0.049153	-0.658046	0.214985	0.384522	0.472710	0.347839	-0.725419	0.359611
13861	9.531404	-0.874420	-2.016906	-0.552693	-0.118511	0.072550	-0.655280	0.217187	0.388121	0.473292	0.342239	-0.729360	0.356234
13862	9.571847	-0.769504	-2.201756	-0.549819	-0.093232	0.067151	-0.651950	0.217723	0.391559	0.473032	0.336798	-0.733772	0.352685
13863	9.232832	-0.843995	-2.089330	-0.530634	-0.071667	0.058313	-0.648618	0.217985	0.394027	0.474185	0.331258	-0.736944	0.349758
13864	9.066869	-1.093524	-1.970350	-0.584481	0.012961	0.088938	-0.648476	0.216867	0.396366	0.475506	0.324376	-0.740648	0.346577
13865	9.569210	-1.208494	-2.073632	-0.558492	0.161657	-0.021273	-0.649454	0.218261	0.394866	0.480769	0.318090	-0.741195	0.343962
13866	9.629612	-0.711573	-2.154158	-0.541804	0.257596	-0.074666	-0.651653	0.213424	0.390959	0.486501	0.312299	-0.741108	0.341387
13867	9.243213	-0.308985	-1.926185	-0.550770	0.277198	-0.050160	-0.654824	0.208592	0.386092	0.493547	0.305687	-0.740184	0.339256
13868	10.659706	0.144119	-2.624147	-0.542424	0.444763	-0.029479	-0.662014	0.201415	0.379848	0.501650	0.297886	-0.738396	0.338205
13869	9.594302	0.803771	-2.161355	-0.542327	0.284073	-0.205574	-0.668914	0.191746	0.372054	0.509692	0.293581	-0.736280	0.334539
13870	9.662980	0.540196	-2.119848	-0.544490	0.219159	-0.199914	-0.674298	0.184563	0.366625	0.515536	0.289735	-0.735625	0.330352
13871	9.998687	0.265923	-1.974685	-0.573906	0.132352	-0.147505	-0.675401	0.183469	0.362611	0.521070	0.285251	-0.735505	0.325808
13872	10.430102	0.467732	-2.115233	-0.554583	0.031452	-0.150961	-0.677904	0.184596	0.358906	0.523826	0.281771	-0.737060	0.320864
13873	10.108004	0.085769	-2.463294	-0.558222	-0.101292	-0.219289	-0.676521	0.186543	0.356564	0.526231	0.280022	-0.738811	0.314367
13874	9.290293	0.083342	-2.515327	-0.568354	-0.130154	-0.221164	-0.675972	0.188772	0.353263	0.527077	0.278425	-0.741678	0.307544
13875	9.221790	0.125730	-2.375574	-0.544794	-0.144855	-0.203121	-0.676257	0.190153	0.355216	0.528587	0.276842	-0.743846	0.301078
13876	9.389431	0.438861	-2.369627	-0.537640	-0.165781	-0.180718	-0.674874	0.191394	0.356601	0.528432	0.275146	-0.747048	0.294911
13877	9.490981	0.341112	-2.441156	-0.557110	-0.133120	-0.095325	-0.674325	0.192917	0.357166	0.529486	0.271754	-0.749705	0.289372
13878	9.374408	0.109755	-2.457748	-0.555390	-0.174903	-0.061485	-0.671853	0.199285	0.359426	0.528537	0.268100	-0.753685	0.284129
13879	9.393478	0.294035	-2.339023	-0.553291	-0.126350	-0.051121	-0.670614	0.202057	0.359169	0.529357	0.264039	-0.756426	0.279078
13880	9.553612	0.369895	-2.412568	-0.542322	-0.124752	-0.031495	-0.667431	0.204822	0.359865	0.528872	0.259750	-0.759883	0.274595
13881	9.582923	0.446989	-2.420716	-0.531333	-0.114083	-0.020800	-0.666614	0.208562	0.361004	0.529544	0.255389	-0.762467	0.270193
13882	9.437627	0.508904	-2.326983	-0.556618	-0.092452	-0.010639	-0.663714	0.212434	0.362682	0.529458	0.250424	-0.765690	0.265857
13883	9.388690	0.432191	-2.277739	-0.560002	-0.052803	-0.010944	-0.663588	0.215484	0.362989	0.531113	0.245275	-0.767755	0.261366
13884	9.349129	0.479258	-2.133244	-0.556005	0.008390	-0.005974	-0.662617	0.216181	0.361328	0.532492	0.239681	-0.769846	0.257568
13885	9.309913	0.538164	-2.027540	-0.584835	0.044449	0.005846	-0.662904	0.218543	0.360248	0.535628	0.233494	-0.770992	0.253287
13886	9.265722	0.563286	-1.919035	-0.561002	0.070247	0.028956	-0.662214	0.220218	0.356525	0.537747	0.226960	-0.772521	0.250058
13887	9.724133	0.507161	-1.931103	-0.553398	0.105048	0.067843	-0.660833	0.222719	0.354327	0.541311	0.219837	-0.773028	0.247149
13888	10.104461	0.064410	-2.018484	-0.552757	0.191459	0.079729	-0.665001	0.223296	0.350491	0.544940	0.211971	-0.773325	0.245108
13889	9.735032	-0.488631	-1.949000	-0.557932	0.239474	0.045608	-0.668620	0.226097	0.344737	0.550629	0.204454	-0.772160	0.242437
13890	9.096984	-0.648665	-1.905286	-0.552365	0.256572	0.035684	-0.671401	0.228073	0.336340	0.555386	0.196917	-0.771422	0.240163
13891	8.811899	-0.646610	-1.863854	-0.543336	0.278640	-0.021907	-0.672514	0.229762	0.329587	0.561830	0.190377	-0.769341	0.237105
13892	9.428921	-0.548075	-1.715979	-0.534288	0.291411	-0.035902	-0.676811	0.228686	0.322277	0.567302	0.183944	-0.767712	0.234417
13893	10.488549	-0.550074	-1.741536	-0.557937	0.283388	-0.019104	-0.680819	0.224830	0.316319	0.573752	0.177143	-0.765504	0.231158
13894	10.920689	-0.637764	-1.803955	-0.547348	0.232038	-0.019469	-0.684971	0.222366	0.309132	0.578191	0.170552	-0.764543	0.228214
13895	10.118955	-0.712268	-1.773057	-0.558636	0.141555	0.017934	-0.686360	0.223075	0.305415	0.582200	0.163801	-0.763971	0.224857
13896	9.325670	-0.890079	-1.637125	-0.546243	0.076422	0.028903	-0.685801	0.222525	0.303744	0.583963	0.157165	-0.764869	0.221948
13897	9.495469	-0.807496	-1.399078	-0.561006	0.040330	0.044025	-0.687745	0.222534	0.302099	0.586229	0.150415	-0.765478	0.218528
13898	10.196739	-0.779131	-1.567045	-0.548024	0.089085	0.036071	-0.686762	0.220033	0.302619	0.588093	0.143573	-0.766166	0.215693
13899	10.025229	-0.472515	-1.398692	-0.545261	-0.057163	0.065306	-0.685660	0.221405	0.306637	0.588652	0.137087	-0.767822	0.212472
13900	9.759706	-0.645303	-1.473725	-0.545605	-0.089094	0.006155	-0.683994	0.221395	0.308699	0.587840	0.131479	-0.770429	0.208797
13901	9.474982	-0.706560	-1.508902	-0.560986	-0.090978	0.019192	-0.682754	0.223608	0.309819	0.588050	0.125645	-0.772345	0.204681
13902	9.511760	-0.658782	-1.560223	-0.554922	-0.121343	-0.012382	-0.681367	0.223593	0.313267	0.586777	0.120327	-0.775238	0.200549
13903	9.799258	-0.685091	-1.613469	-0.531466	-0.144798	-0.017213	-0.679706	0.224692	0.315479	0.586166	0.115607	-0.777501	0.196308
13904	9.676455	-0.878443	-1.741618	-0.556754	-0.106458	-0.061136	-0.677776	0.227872	0.317434	0.585261	0.110950	-0.780033	0.191593
13905	9.489741	-1.002584	-1.686828	-0.553183	-0.101702	-0.093911	-0.676673	0.229950	0.317447	0.585604	0.106980	-0.781634	0.186202
13906	9.561021	-1.113627	-1.596288	-0.546738	-0.082731	-0.102803	-0.676674	0.230087	0.318002	0.585153	0.102984	-0.783683	0.181195
13907	9.621064	-0.997430	-1.503436	-0.556543	-0.052138	-0.092467	-0.676676	0.230786	0.316349	0.586218	0.098743	-0.784645	0.175870
13908	9.624956	-1.054873	-1.410987	-0.558407	-0.074008	-0.064942	-0.675848	0.232029	0.317324	0.585739	0.093966	-0.786635	0.171131
13909	9.699573	-0.938843	-1.330234	-0.554657	-0.063436	-0.039282	-0.674731	0.230780	0.316887	0.586390	0.088924	-0.787742	0.166437
13910	9.847332	-1.042018	-1.450086	-0.563565	-0.058276	-0.005779	-0.674181	0.232164	0.317451	0.585912	0.083087	-0.789590	0.162330
13911	9.893783	-0.756306	-1.699781	-0.547182	-0.043783	-0.019773	-0.673639	0.235212	0.318170	0.586741	0.077743	-0.790395	0.158012
13912	9.492364	-0.473901	-1.770047	-0.561372	0.010231	-0.011466	-0.673503	0.236046	0.317624	0.587301	0.071789	-0.791339	0.153971
13913	9.032662	-0.307655	-1.539339	-0.562787	0.080411	-0.006690	-0.675166	0.235222	0.315968	0.590013	0.065669	-0.790668	0.149719
13914	9.329811	0.139099	-1.675192	-0.553756	0.070322	0.014833	-0.676832	0.235232	0.314182	0.591370	0.059191	-0.790827	0.146187
13915	9.768641	0.282071	-1.556568	-0.541380	0.081160	-0.087604	-0.677664	0.235805	0.309353	0.594242	0.054626	-0.789898	0.141259
13916	10.084400	0.448107	-1.737636	-0.559655	0.063246	-0.084075	-0.680024	0.236101	0.305085	0.595723	0.049649	-0.789956	0.136450
13917	10.095481	0.732896	-1.784319	-0.563844	0.002398	-0.126172	-0.680294	0.234723	0.302583	0.597426	0.045680	-0.789907	0.130546
13918	10.512505	0.449485	-1.859031	-0.556526	-0.008617	-0.102965	-0.679458	0.234730	0.299810	0.597767	0.041221	-0.790714	0.125484
13919	10.475580	0.338807	-1.819089	-0.541778	-0.029405	-0.005378	-0.681277	0.238631	0.295714	0.598593	0.035717	-0.791013	0.121278
13920	10.019753	0.470395	-2.102633	-0.539241	-0.134438	-0.151616	-0.681701	0.240297	0.295734	0.596986	0.032532	-0.793182	0.115809
13921	9.464509	0.423151	-2.101363	-0.561210	-0.163168	-0.158894	-0.680885	0.244740	0.293837	0.596012	0.029572	-0.794953	0.109296
13922	9.386889	0.276106	-2.121363	-0.565129	-0.180621	-0.220791	-0.680895	0.247241	0.292618	0.593778	0.027270	-0.797601	0.102554
13923	9.344571	0.362727	-2.223751	-0.558130	-0.220216	-0.229305	-0.678945	0.246405	0.292456	0.591962	0.025592	-0.799920	0.095158
13924	9.244466	0.449606	-2.342976	-0.561613	-0.220589	-0.186884	-0.679221	0.245568	0.293971	0.588951	0.022856	-0.802946	0.088839
13925	9.196599	0.372025	-2.431443	-0.579763	-0.247956	-0.140943	-0.676583	0.245272	0.297960	0.586445	0.019559	-0.805583	0.082069
13926	9.539291	0.381977	-2.427180	-0.563608	-0.274073	-0.145830	-0.676167	0.244423	0.302790	0.582423	0.016217	-0.809147	0.076171
13927	9.731029	0.617901	-2.763494	-0.561803	-0.296884	-0.110198	-0.673674	0.245228	0.309281	0.578981	0.012713	-0.812233	0.069975
13928	9.422788	0.614467	-2.850024	-0.554138	-0.253995	-0.078584	-0.670342	0.244929	0.313818	0.575105	0.008352	-0.815450	0.065007
13929	9.243281	0.698753	-2.691260	-0.557948	-0.157151	-0.028833	-0.666459	0.246017	0.317534	0.573745	0.003392	-0.816842	0.059788
13930	9.035290	0.552575	-2.703847	-0.565771	-0.092054	-0.053270	-0.664252	0.249899	0.316866	0.572414	-0.001727	-0.818120	0.054941
13931	9.069311	0.692752	-2.666799	-0.569319	-0.041042	-0.111988	-0.666205	0.251846	0.316486	0.572979	-0.005579	-0.818112	0.048546
13932	9.397061	0.601371	-2.651721	-0.541422	0.056939	-0.098054	-0.667181	0.253529	0.311530	0.574087	-0.009845	-0.817575	0.043572
13933	9.701037	0.308675	-2.779333	-0.555430	0.131786	-0.095109	-0.667040	0.254385	0.304344	0.577400	-0.013963	-0.815478	0.037548
13934	9.492879	-0.028849	-2.862268	-0.583729	0.214280	-0.041181	-0.670387	0.259420	0.293908	0.580958	-0.019774	-0.813044	0.032503
13935	8.843458	-0.298920	-2.650599	-0.536113	0.271637	-0.042923	-0.674284	0.263352	0.281804	0.586413	-0.024617	-0.809175	0.027370
13936	9.105542	-0.050144	-2.407281	-0.525016	0.360606	-0.119345	-0.676788	0.265888	0.271612	0.592316	-0.028562	-0.804890	0.022299
13937	9.969966	-0.544119	-2.083998	-0.562132	0.388889	-0.131354	-0.682058	0.266081	0.258789	0.599568	-0.032345	-0.799516	0.015678
13938	10.314917	-0.604347	-2.093452	-0.535949	0.313191	-0.039402	-0.685802	0.266683	0.246788	0.604565	-0.037676	-0.795583	0.011426
13939	9.968571	-0.469793	-2.179054	-0.536555	0.210400	-0.033520	-0.689822	0.266730	0.235198	0.608835	-0.042677	-0.792121	0.006560
13940	9.509806	-0.604860	-2.213175	-0.558700	0.147393	-0.035270	-0.690242	0.268974	0.227754	0.611094	-0.048315	-0.790079	0.002136
13941	9.737989	-0.756186	-1.837293	-0.526652	0.071948	-0.076885	-0.692052	0.270516	0.224049	0.613101	-0.052519	-0.788252	-0.002924
13942	10.395125	-0.278099	-2.010219	-0.561122	0.031575	0.032858	-0.693156	0.269421	0.220587	0.613473	-0.059258	-0.787463	-0.006427
13943	9.765239	-0.325008	-2.030598	-0.548387	-0.028059	0.135858	-0.692200	0.273583	0.219516	0.613824	-0.067096	-0.786534	-0.009075
13944	9.725108	-0.342921	-1.844303	-0.545765	-0.120662	0.012589	-0.690681	0.275520	0.220078	0.611738	-0.073348	-0.787555	-0.012381
13945	9.566429	-0.594478	-2.041822	-0.569012	-0.103043	0.066116	-0.690143	0.279679	0.220532	0.610790	-0.080366	-0.787539	-0.016075
13946	9.572141	-0.663095	-2.188447	-0.563993	-0.135685	-0.012358	-0.687655	0.283148	0.218473	0.608359	-0.086450	-0.788687	-0.019935
13947	9.660934	-0.808682	-2.194190	-0.550272	-0.146944	0.030334	-0.686006	0.287582	0.218645	0.606659	-0.092712	-0.789183	-0.023653
13948	9.527779	-0.904452	-2.185695	-0.535029	-0.161099	-0.008365	-0.684355	0.290902	0.220326	0.603812	-0.098512	-0.790557	-0.026952
13949	9.544418	-1.069172	-2.232202	-0.560713	-0.182185	-0.054552	-0.682142	0.293111	0.222269	0.601412	-0.103605	-0.791556	-0.031739
13950	9.583660	-0.924498	-2.243533	-0.558865	-0.187830	-0.027930	-0.680904	0.296161	0.221738	0.598021	-0.109395	-0.793181	-0.035590
13951	9.688828	-0.933559	-2.427198	-0.550555	-0.178986	-0.011934	-0.678700	0.300315	0.222594	0.595643	-0.115064	-0.793975	-0.039662
13952	10.113684	-0.705116	-2.952198	-0.554240	-0.067551	0.029942	-0.677877	0.302807	0.223443	0.594149	-0.121615	-0.793943	-0.043015
13953	9.015007	-0.591504	-2.507429	-0.566945	-0.078782	0.066786	-0.675946	0.305990	0.224568	0.593297	-0.128656	-0.793268	-0.046600
13954	9.130683	-0.555746	-2.469325	-0.543219	-0.042584	0.038559	-0.674290	0.308621	0.224582	0.592168	-0.135178	-0.792837	-0.049729
13955	9.228020	-0.079519	-2.344298	-0.561504	-0.013108	-0.020147	-0.673734	0.308200	0.225957	0.592205	-0.140701	-0.791540	-0.054412
13956	9.580956	-0.230080	-2.492890	-0.552516	-0.027413	-0.032279	-0.674009	0.307648	0.225262	0.591163	-0.146187	-0.791029	-0.058556
13957	9.590178	-0.411577	-2.524703	-0.536151	-0.025614	-0.040965	-0.673739	0.310012	0.223071	0.590982	-0.151082	-0.789899	-0.063037
13958	9.479164	-0.490859	-2.562328	-0.547178	-0.014169	-0.106659	-0.675963	0.310859	0.220191	0.590020	-0.155304	-0.789387	-0.068004
13959	9.424814	-0.365410	-2.650635	-0.552725	-0.015718	-0.131475	-0.676093	0.309343	0.217271	0.589757	-0.158949	-0.788334	-0.073828
13960	9.484841	-0.287981	-2.574264	-0.565398	-0.001185	-0.137002	-0.677897	0.309500	0.212860	0.588848	-0.162879	-0.787663	-0.079472
13961	9.498871	-0.292554	-2.518661	-0.561893	-0.011870	-0.152819	-0.679558	0.308962	0.208717	0.588510	-0.166285	-0.786551	-0.085690
13962	9.392635	-0.202162	-2.468789	-0.563805	-0.011663	-0.175855	-0.682047	0.306619	0.205945	0.587321	-0.169592	-0.786054	-0.091720
13963	9.424351	-0.137195	-2.481637	-0.536353	0.002291	-0.138450	-0.683710	0.306641	0.200424	0.587249	-0.172889	-0.784704	-0.097404
13964	9.509452	-0.123702	-2.556801	-0.564437	0.024240	-0.158353	-0.686483	0.306106	0.196013	0.586598	-0.176400	-0.783648	-0.103349
13965	9.552409	-0.230233	-2.546005	-0.556332	0.015272	-0.167054	-0.687577	0.302936	0.190732	0.586532	-0.179454	-0.782139	-0.109706
13966	9.542348	-0.297706	-2.525910	-0.574563	0.004559	-0.168983	-0.689096	0.301566	0.186302	0.585458	-0.182947	-0.781248	-0.115850
13967	9.485404	0.026657	-2.495627	-0.541728	0.011213	-0.124379	-0.690758	0.300743	0.184646	0.585407	-0.186502	-0.779595	-0.121439
13968	9.533803	-0.007689	-2.529134	-0.570633	0.012772	-0.082257	-0.692984	0.302150	0.180113	0.584625	-0.191270	-0.778217	-0.126521
13969	9.586869	0.103492	-2.472459	-0.559860	-0.000745	-0.086449	-0.694505	0.301616	0.174723	0.584341	-0.195648	-0.776450	-0.131881
13970	9.531868	0.156757	-2.511638	-0.541708	-0.001712	-0.088887	-0.694364	0.301345	0.172783	0.583375	-0.199997	-0.775266	-0.136518
13971	9.393684	0.131472	-2.443519	-0.547025	0.016249	-0.082017	-0.695332	0.301084	0.168499	0.583347	-0.204234	-0.773254	-0.141675
13972	9.476189	0.244505	-2.447307	-0.552229	0.037543	-0.041484	-0.695743	0.300401	0.165451	0.583029	-0.209316	-0.771316	-0.146064
13973	9.640388	0.194916	-2.483215	-0.561181	0.037267	-0.004403	-0.695745	0.301097	0.164628	0.583417	-0.214838	-0.768628	-0.150597
13974	9.684626	0.315183	-2.528106	-0.557755	-0.009847	0.024261	-0.697831	0.301662	0.163129	0.582482	-0.221119	-0.766864	-0.154080
13975	9.521482	0.281506	-2.667648	-0.543231	-0.024469	0.037759	-0.696310	0.304025	0.160513	0.582045	-0.227240	-0.764698	-0.157553
13976	9.343161	0.321201	-2.682349	-0.539815	-0.053216	0.024676	-0.694789	0.305545	0.161070	0.580467	-0.233433	-0.763410	-0.160538
13977	9.207683	0.273849	-2.662310	-0.549823	-0.044868	0.001472	-0.695492	0.307487	0.161649	0.579485	-0.239114	-0.761570	-0.164416
13978	9.435034	0.315638	-2.706571	-0.541587	-0.029496	-0.005549	-0.694800	0.307759	0.163030	0.578108	-0.244769	-0.760064	-0.167871
13979	9.813409	0.013109	-2.785850	-0.543273	-0.033346	0.026344	-0.693680	0.305812	0.163693	0.577338	-0.250693	-0.757932	-0.171386
13980	9.553697	-1.284169	-2.597066	-0.556872	0.029636	0.131726	-0.693142	0.310253	0.162489	0.577187	-0.258378	-0.754920	-0.173760
13981	8.927343	-1.301450	-2.127307	-0.537115	0.025354	0.086715	-0.689681	0.313440	0.161389	0.577467	-0.264968	-0.751738	-0.176673
13982	9.082929	-1.162766	-2.206379	-0.551106	0.138435	0.046101	-0.688992	0.315390	0.158360	0.578607	-0.270879	-0.747837	-0.180496
13983	10.194482	-1.196138	-1.787089	-0.557344	0.075396	-0.040076	-0.688441	0.317204	0.154778	0.579019	-0.275635	-0.744584	-0.185358
13984	10.496700	-1.155856	-2.768888	-0.544960	0.025405	-0.089050	-0.691496	0.317640	0.150656	0.577951	-0.279843	-0.742668	-0.190013
13985	9.845052	-1.234581	-2.489284	-0.552368	-0.003595	-0.076731	-0.692328	0.317650	0.148034	0.577010	-0.284311	-0.740484	-0.194707
13986	9.008318	-1.285594	-2.601152	-0.559469	0.014379	-0.078866	-0.694536	0.314470	0.146496	0.575682	-0.288855	-0.738513	-0.199377
13987	9.027942	-1.046494	-2.217267	-0.545034	0.017959	-0.084010	-0.694111	0.312247	0.147300	0.575001	-0.293069	-0.736094	-0.204086
13988	9.576087	-1.001743	-2.237829	-0.542418	0.047554	-0.161891	-0.694787	0.308232	0.145465	0.573870	-0.296036	-0.734227	-0.209632
13989	9.677261	-1.079796	-2.251590	-0.555887	0.023413	-0.075194	-0.696440	0.305472	0.141991	0.573189	-0.300492	-0.731578	-0.214365
13990	9.388070	-1.342490	-2.429481	-0.570316	0.001402	-0.029311	-0.697543	0.304095	0.139771	0.571721	-0.305894	-0.729261	-0.218500
13991	9.237530	-1.527435	-2.400639	-0.559293	-0.009923	0.018602	-0.696716	0.305762	0.138399	0.570863	-0.311927	-0.726343	-0.221908
13992	9.414677	-1.687367	-2.292782	-0.551978	-0.024733	0.059483	-0.697282	0.308543	0.136772	0.569454	-0.318495	-0.723776	-0.224571
13993	9.423521	-1.652837	-2.172373	-0.545032	-0.089922	0.090927	-0.695352	0.312286	0.136104	0.567776	-0.325790	-0.721293	-0.226336
13994	9.744474	-1.681035	-2.493832	-0.561382	-0.102498	0.100622	-0.692322	0.318519	0.136837	0.565292	-0.333369	-0.719212	-0.228134
13995	10.712188	-1.324071	-3.559788	-0.551297	0.083808	0.036196	-0.690950	0.322962	0.134659	0.565717	-0.339160	-0.715029	-0.231665
13996	8.543677	-0.442027	-2.651017	-0.546762	-0.040944	0.051680	-0.690819	0.325044	0.134264	0.563932	-0.345556	-0.712556	-0.234169
13997	9.195349	-0.582897	-2.109106	-0.537422	0.018569	0.047090	-0.692217	0.327415	0.131256	0.563474	-0.351609	-0.709044	-0.236905
13998	9.346258	0.171343	-1.912354	-0.552379	0.039557	-0.068983	-0.693332	0.328674	0.128925	0.562163	-0.355945	-0.706409	-0.241378
13999	9.935441	0.021921	-2.027449	-0.552486	0.054628	-0.133549	-0.694432	0.327590	0.121729	0.561183	-0.359367	-0.703633	-0.246635
14000	10.201137	-0.173849	-2.151258	-0.542370	0.052549	-0.105074	-0.696231	0.327059	0.115650	0.559903	-0.362986	-0.701090	-0.251440
14001	9.902669	-0.322871	-2.323157	-0.560213	-0.007004	-0.189030	-0.698862	0.326538	0.107088	0.557655	-0.365982	-0.699316	-0.256974
14002	9.996684	-0.388346	-2.651145	-0.557227	-0.051783	-0.316966	-0.701206	0.323231	0.101814	0.553669	-0.367297	-0.699340	-0.263567
14003	9.743332	-0.020308	-2.790215	-0.550535	-0.121781	-0.351841	-0.705199	0.315343	0.098858	0.548947	-0.368469	-0.700028	-0.269904
14004	9.586119	0.155958	-2.970765	-0.548898	-0.168919	-0.321456	-0.708640	0.307725	0.097561	0.543290	-0.370208	-0.701329	-0.275536
14005	9.418628	0.109803	-3.177812	-0.562836	-0.126391	-0.236985	-0.710698	0.301624	0.098206	0.538927	-0.373104	-0.701106	-0.280717
14006	9.026760	0.222564	-3.316265	-0.544757	-0.151870	-0.222522	-0.714014	0.296911	0.099704	0.534023	-0.376055	-0.701428	-0.285307
14007	8.757741	0.378363	-3.404624	-0.560750	-0.116146	-0.182266	-0.716778	0.293028	0.101069	0.530014	-0.379605	-0.700674	-0.289899
14008	8.788870	0.201424	-3.458262	-0.534583	-0.025657	-0.140067	-0.718154	0.289419	0.102979	0.527379	-0.382842	-0.699024	-0.294395
14009	8.992202	0.381430	-3.450878	-0.546549	0.044645	-0.034418	-0.717867	0.287197	0.103507	0.526489	-0.387351	-0.695505	-0.298398
14010	9.466552	-0.137453	-3.252433	-0.559679	0.061791	0.071501	-0.718146	0.288037	0.101166	0.526082	-0.393249	-0.691085	-0.301653
14011	9.074845	-0.018030	-3.098610	-0.554839	0.073651	0.146607	-0.718013	0.289567	0.099936	0.526510	-0.400149	-0.685739	-0.304023
14012	9.313044	-0.237576	-2.801712	-0.558733	0.015700	0.181424	-0.714418	0.294000	0.099124	0.526062	-0.407773	-0.680834	-0.305689
14013	9.157706	-0.281933	-2.709196	-0.546143	0.011377	0.152363	-0.712212	0.297877	0.099977	0.525633	-0.414986	-0.676059	-0.307313
14014	9.581031	-0.554932	-2.658394	-0.535307	-0.024139	0.192566	-0.712238	0.303417	0.102525	0.524823	-0.422691	-0.671512	-0.308163
14015	9.346291	-0.696408	-2.332741	-0.544577	-0.036513	0.165913	-0.709061	0.307568	0.103650	0.523753	-0.430307	-0.667037	-0.309160
14016	9.362545	-0.261655	-2.352111	-0.572704	-0.112928	0.065265	-0.707130	0.310188	0.107121	0.520569	-0.437188	-0.664179	-0.311032
14017	9.764577	-0.342904	-2.574025	-0.561389	-0.104161	-0.106194	-0.705876	0.308787	0.110417	0.516687	-0.441711	-0.662592	-0.314480
14018	10.241783	-0.803513	-2.714492	-0.545722	-0.058789	-0.145168	-0.706841	0.306140	0.114547	0.513090	-0.445132	-0.661117	-0.318625
14019	9.501058	-0.840644	-2.442480	-0.554215	0.001809	-0.078577	-0.708908	0.301838	0.116456	0.510808	-0.449238	-0.658171	-0.322599
14020	9.013105	-0.931716	-2.426314	-0.544520	0.051418	0.002506	-0.708216	0.302672	0.115629	0.509575	-0.453848	-0.654193	-0.326171
14021	9.976931	-0.745595	-1.835315	-0.561784	-0.003153	-0.119248	-0.710007	0.299072	0.114914	0.506858	-0.457497	-0.651544	-0.330577
14022	9.959211	-0.464166	-2.833874	-0.555591	0.125240	-0.167654	-0.710412	0.296861	0.112404	0.505318	-0.459459	-0.648232	-0.336670
14023	9.848351	-1.045781	-2.822403	-0.581289	0.062192	-0.160588	-0.712887	0.291752	0.106836	0.502941	-0.462309	-0.645102	-0.342292
14024	8.760977	-0.804630	-2.838136	-0.575955	0.047729	-0.171243	-0.715928	0.289140	0.101852	0.500128	-0.464905	-0.642400	-0.347933
14025	9.163433	-1.131985	-2.612739	-0.538037	0.117176	-0.096887	-0.720086	0.287923	0.094955	0.499238	-0.467737	-0.638368	-0.352803
14026	9.296762	-0.908372	-2.272323	-0.546223	0.120654	-0.077503	-0.719804	0.288220	0.088868	0.498240	-0.470684	-0.634205	-0.357767
14027	9.366950	-1.280300	-2.166789	-0.560906	0.066268	-0.034916	-0.720070	0.287138	0.080420	0.496890	-0.474868	-0.629857	-0.361775
14028	9.437502	-1.349068	-2.272426	-0.537542	0.043110	-0.075183	-0.722295	0.289254	0.071190	0.494955	-0.478273	-0.626449	-0.365837
14029	8.903857	-1.604800	-2.355839	-0.555556	0.028259	-0.025901	-0.722015	0.291374	0.058759	0.493208	-0.482779	-0.622353	-0.369253
14030	9.465364	-1.733268	-2.625762	-0.541915	0.144945	0.023193	-0.722153	0.293212	0.048265	0.493169	-0.486654	-0.616901	-0.373344
14031	9.515683	-0.295497	-2.199722	-0.545607	0.190141	0.014200	-0.722984	0.294918	0.036253	0.493758	-0.490324	-0.610817	-0.377740
14032	10.257545	0.831426	-2.094899	-0.541214	0.207432	0.007359	-0.721461	0.298421	0.024242	0.494308	-0.493467	-0.604827	-0.382537
14033	10.174314	1.114064	-1.808007	-0.555399	0.226185	-0.166305	-0.724079	0.295410	0.013440	0.493764	-0.494657	-0.600030	-0.389198
14034	10.005361	1.221796	-1.753412	-0.552327	0.183661	-0.249188	-0.727930	0.289510	-0.003607	0.491877	-0.494935	-0.596642	-0.396375
14035	10.189522	0.866153	-2.020296	-0.565471	0.077069	-0.209758	-0.729560	0.283595	-0.017905	0.489029	-0.496770	-0.593613	-0.402112
14036	9.878807	0.605859	-2.222346	-0.556846	0.016187	-0.260679	-0.732443	0.277672	-0.028873	0.484949	-0.498238	-0.591883	-0.407748
14037	9.573155	0.323528	-2.465231	-0.546106	-0.038164	-0.238191	-0.735875	0.269383	-0.036818	0.480616	-0.500420	-0.590385	-0.412351
14038	9.318080	0.496638	-2.476486	-0.560469	-0.040459	-0.179104	-0.738346	0.263582	-0.042946	0.476452	-0.503299	-0.588301	-0.416637
14039	9.198998	0.279916	-2.473908	-0.549587	-0.043124	-0.191397	-0.739978	0.256252	-0.048543	0.472330	-0.506066	-0.586333	-0.420733
14040	8.514308	0.469841	-2.161016	-0.535459	-0.068883	-0.248706	-0.741886	0.248929	-0.056074	0.467455	-0.508083	-0.585377	-0.425055
14041	8.482115	0.618081	-1.674570	-0.555334	-0.058386	-0.205666	-0.744628	0.241040	-0.059731	0.462914	-0.510803	-0.583612	-0.429171
14042	9.952024	0.411822	-1.490610	-0.540107	-0.042034	-0.012472	-0.749346	0.239666	-0.060401	0.460285	-0.515345	-0.579902	-0.431590
14043	11.063532	-1.247891	-1.845661	-0.527934	0.050549	0.112752	-0.748801	0.242723	-0.062449	0.460009	-0.520527	-0.574018	-0.433527
14044	10.545556	-0.886129	-2.095449	-0.553373	0.149598	-0.070437	-0.747960	0.242189	-0.069378	0.458890	-0.522823	-0.568979	-0.438564
14045	9.247927	-0.838271	-1.545787	-0.548620	0.046753	-0.077112	-0.749326	0.237909	-0.074807	0.456688	-0.526020	-0.564838	-0.442376
14046	8.842099	-0.585738	-1.374100	-0.546958	0.052477	-0.117880	-0.749173	0.235569	-0.080504	0.454065	-0.528522	-0.561191	-0.446715
14047	9.674796	-0.302173	-1.562004	-0.556328	0.045961	-0.176120	-0.750807	0.228934	-0.086509	0.450867	-0.530637	-0.557963	-0.451465
14048	10.582777	-0.827071	-1.888371	-0.558153	0.084843	-0.278864	-0.752980	0.218979	-0.095172	0.446992	-0.531095	-0.555575	-0.457682
14049	10.127315	-1.040916	-1.764569	-0.544240	0.044357	-0.398890	-0.755686	0.203195	-0.102232	0.441850	-0.530604	-0.554744	-0.464205
14050	9.210172	-0.904167	-1.687552	-0.536944	0.036816	-0.377701	-0.759375	0.190051	-0.110363	0.436704	-0.530145	-0.553956	-0.470499
14051	9.007796	-1.179957	-1.553733	-0.556896	0.007557	-0.324759	-0.760983	0.177595	-0.117811	0.431683	-0.530896	-0.552443	-0.476032
14052	9.297495	-1.032071	-1.186104	-0.539432	0.028657	-0.273315	-0.762867	0.164581	-0.124571	0.427354	-0.531628	-0.550533	-0.481304
14053	9.908845	-1.247915	-1.080621	-0.531136	0.002677	-0.188041	-0.763785	0.153230	-0.131322	0.423871	-0.533686	-0.547750	-0.485265
14054	10.093316	-1.463230	-1.320077	-0.565030	-0.027322	-0.237771	-0.767477	0.140215	-0.136132	0.418951	-0.535522	-0.545643	-0.489867
14055	10.140001	-1.175284	-1.598791	-0.567843	-0.049034	-0.223457	-0.767976	0.127467	-0.139995	0.414173	-0.537996	-0.543217	-0.493899
14056	9.969499	-0.677527	-1.778077	-0.543458	-0.060793	-0.230139	-0.769875	0.117638	-0.144785	0.409151	-0.540013	-0.541467	-0.497791
14057	9.508413	-0.220767	-1.850208	-0.565200	-0.065581	-0.191472	-0.771213	0.106136	-0.147660	0.404512	-0.542951	-0.538793	-0.501275
14058	9.417603	0.210523	-1.758254	-0.555427	-0.043261	-0.272849	-0.773796	0.093250	-0.150125	0.399075	-0.544380	-0.537195	-0.505778
14059	9.976149	0.904666	-1.873057	-0.571819	-0.010311	-0.310190	-0.774840	0.077723	-0.152353	0.393710	-0.545484	-0.535253	-0.510826
14060	9.847922	1.560641	-1.827050	-0.564822	-0.027302	-0.326756	-0.777285	0.064691	-0.152883	0.387746	-0.546187	-0.533956	-0.515968
14061	9.352409	1.355958	-1.824103	-0.557273	-0.020703	-0.271104	-0.777790	0.053324	-0.155072	0.382755	-0.547627	-0.531786	-0.520391
14062	9.934883	1.099502	-2.058801	-0.562042	0.048217	-0.211330	-0.779675	0.039463	-0.157137	0.378776	-0.548694	-0.528619	-0.525382
14063	10.231328	0.561805	-1.956553	-0.557108	-0.043666	-0.214260	-0.780172	0.026294	-0.159483	0.374089	-0.550945	-0.525954	-0.529045
14064	9.876569	0.814179	-2.144936	-0.554291	-0.151391	-0.261367	-0.780119	0.013106	-0.156576	0.367521	-0.553476	-0.524869	-0.532076
14065	9.463283	0.492493	-2.220525	-0.554603	-0.212668	-0.266424	-0.781174	-0.001339	-0.150215	0.360480	-0.556912	-0.524016	-0.534145
14066	9.249600	0.475988	-2.369855	-0.562692	-0.268931	-0.418369	-0.783200	-0.016057	-0.144402	0.350853	-0.559027	-0.525369	-0.537008
14067	9.328906	0.636204	-2.560206	-0.566398	-0.318155	-0.350832	-0.786206	-0.030234	-0.133735	0.341603	-0.562719	-0.525996	-0.538501
14068	9.315748	0.814584	-2.644327	-0.564295	-0.345548	-0.211727	-0.788956	-0.039140	-0.123291	0.333304	-0.567728	-0.525441	-0.538985
14069	9.195738	0.553043	-2.853867	-0.547798	-0.355901	-0.173479	-0.790582	-0.051246	-0.110538	0.325708	-0.573489	-0.524444	-0.538501
14070	9.201763	0.581124	-2.994323	-0.543933	-0.330845	-0.155883	-0.791130	-0.055163	-0.099922	0.318336	-0.578688	-0.523288	-0.538471
14071	8.994856	0.649784	-3.043135	-0.539960	-0.317143	-0.081643	-0.792243	-0.056997	-0.089833	0.312166	-0.584878	-0.520991	-0.537623
14072	9.036891	1.017124	-2.996552	-0.549830	-0.293781	-0.067694	-0.793069	-0.060913	-0.079353	0.306009	-0.590544	-0.518437	-0.537437
14073	9.290446	1.398835	-3.143701	-0.549002	-0.286317	-0.090623	-0.793486	-0.062889	-0.068441	0.299893	-0.596290	-0.515902	-0.536981
14074	9.308549	1.390474	-3.303096	-0.539716	-0.272179	-0.064052	-0.794464	-0.063473	-0.059032	0.294071	-0.601611	-0.513207	-0.536846
14075	9.417255	1.123081	-3.445225	-0.555981	-0.268489	-0.064270	-0.795153	-0.066833	-0.048963	0.288275	-0.607405	-0.510125	-0.536404
14076	9.216118	0.679043	-3.551143	-0.562678	-0.200163	-0.048938	-0.794868	-0.069767	-0.042631	0.283030	-0.612157	-0.506517	-0.537214
14077	9.166833	0.314180	-3.595329	-0.540357	-0.102587	-0.092678	-0.796260	-0.070617	-0.036266	0.278771	-0.615752	-0.502946	-0.538685
14078	9.372778	0.180859	-3.453982	-0.556796	-0.089454	-0.139818	-0.796111	-0.073684	-0.031595	0.273708	-0.618301	-0.499843	-0.541244
14079	9.084732	0.055390	-3.713137	-0.556862	-0.105589	-0.152168	-0.793870	-0.079258	-0.025306	0.268566	-0.621405	-0.496786	-0.543077
14080	8.969863	0.181372	-3.777209	-0.547778	-0.089163	-0.180475	-0.794404	-0.084816	-0.022315	0.263146	-0.623437	-0.494242	-0.545716
14081	8.871474	0.307583	-3.788150	-0.556772	-0.039941	-0.239272	-0.793967	-0.090520	-0.017536	0.257687	-0.624946	-0.491877	-0.548723
14082	9.249646	0.276687	-3.710995	-0.559984	-0.080494	-0.033755	-0.794232	-0.093852	-0.016323	0.253788	-0.628329	-0.487270	-0.550784
14083	9.289231	0.471981	-3.742221	-0.547461	-0.062681	-0.115070	-0.792556	-0.096644	-0.012076	0.249566	-0.631245	-0.483526	-0.552674
14084	9.175533	0.203877	-3.835722	-0.567281	-0.062881	-0.085276	-0.794212	-0.100119	-0.008917	0.245150	-0.633906	-0.479352	-0.555235
14085	8.998702	0.159473	-3.772171	-0.554237	-0.034538	-0.041110	-0.794069	-0.101373	-0.007271	0.241921	-0.637238	-0.474406	-0.557082
14086	9.018469	0.132315	-3.844378	-0.545234	-0.059966	-0.023152	-0.793514	-0.101803	-0.003406	0.238477	-0.640293	-0.469629	-0.559108
14087	9.018645	0.326077	-3.774056	-0.563320	-0.074869	0.040443	-0.793799	-0.100702	-0.000349	0.235641	-0.644860	-0.463677	-0.560029
14088	8.947205	0.311213	-3.904265	-0.545893	-0.064354	0.063573	-0.793394	-0.098068	-0.000048	0.233084	-0.648707	-0.457752	-0.561528
14089	9.001135	0.402301	-3.968173	-0.546657	-0.060171	0.100719	-0.794520	-0.095162	0.002757	0.231239	-0.653543	-0.451078	-0.562084
14090	8.856635	0.155745	-4.124693	-0.559082	-0.035998	0.121603	-0.794956	-0.090863	0.003497	0.229379	-0.657576	-0.444062	-0.563727
14091	8.972451	0.188965	-4.105889	-0.547956	0.012778	0.103767	-0.796360	-0.087954	0.005751	0.228159	-0.661578	-0.436935	-0.565107
14092	9.014936	0.136142	-4.008712	-0.529606	0.028650	0.132190	-0.795686	-0.083102	0.006211	0.227340	-0.664750	-0.429757	-0.567215
14093	8.936979	0.151767	-3.907305	-0.551264	0.061290	0.119333	-0.796675	-0.079070	0.004185	0.226623	-0.668302	-0.422101	-0.569074
14094	9.104094	-0.087781	-3.788882	-0.556804	0.039618	0.128245	-0.796969	-0.074620	0.000913	0.225454	-0.671347	-0.414556	-0.571496
14095	9.075450	0.123016	-3.728376	-0.565859	0.052294	0.126310	-0.795873	-0.070736	0.000114	0.224496	-0.675060	-0.406610	-0.573205
14096	9.372075	-0.308180	-3.598323	-0.562558	0.036813	0.045057	-0.796862	-0.066706	-0.001220	0.222232	-0.677391	-0.400078	-0.575926
14097	9.385657	-0.351170	-3.503633	-0.553674	0.011635	0.034692	-0.797562	-0.065597	-0.000650	0.220035	-0.680718	-0.393621	-0.577296
14098	9.238041	-0.442016	-3.495173	-0.550498	-0.031070	-0.028744	-0.797984	-0.064488	-0.000082	0.216512	-0.683123	-0.388491	-0.579258
14099	9.030511	-0.515377	-3.841999	-0.541565	-0.041497	-0.077266	-0.797973	-0.066986	0.000169	0.212753	-0.686100	-0.383883	-0.580204
14100	9.113794	-0.419943	-3.954317	-0.525212	-0.015920	-0.122314	-0.798240	-0.070044	0.002215	0.208581	-0.687440	-0.380236	-0.582529
14101	8.801918	0.036209	-3.973486	-0.545140	-0.032639	-0.058755	-0.797253	-0.073376	0.002588	0.205035	-0.690445	-0.375265	-0.583458
14102	9.153591	0.480509	-3.674483	-0.544999	0.010624	-0.055366	-0.797111	-0.074350	0.003269	0.201543	-0.692008	-0.370332	-0.585968
14103	8.825597	0.429084	-3.726625	-0.543056	0.041459	-0.083027	-0.796409	-0.076017	0.003661	0.198250	-0.693915	-0.365407	-0.587926
14104	9.108805	0.118306	-3.675214	-0.541394	0.058469	-0.168907	-0.795552	-0.081567	0.003320	0.193801	-0.694011	-0.361872	-0.591471
14105	9.166079	0.234808	-3.536455	-0.549420	0.089131	-0.167400	-0.795669	-0.086279	0.002166	0.189746	-0.694725	-0.357834	-0.594398
14106	9.128316	0.457351	-3.538888	-0.556202	0.114316	-0.059687	-0.795802	-0.087807	0.002705	0.186768	-0.694933	-0.352363	-0.598353
14107	9.140883	0.439423	-3.301924	-0.556449	0.075494	-0.051501	-0.796069	-0.090161	0.001576	0.183862	-0.696614	-0.346657	-0.600627
14108	9.241202	0.078480	-3.341522	-0.532129	0.070606	-0.121096	-0.796483	-0.090994	0.002124	0.180146	-0.696766	-0.342465	-0.603973
14109	9.157883	-0.203558	-3.314102	-0.572309	0.042169	-0.146216	-0.797163	-0.094600	0.002368	0.175636	-0.698209	-0.337970	-0.606162
14110	9.062501	-0.386147	-3.239453	-0.548733	0.034875	-0.151250	-0.797150	-0.097934	0.003994	0.171056	-0.698585	-0.334102	-0.609176
14111	9.200885	-0.426467	-3.364827	-0.566496	0.078823	-0.118082	-0.795471	-0.100996	0.006025	0.167213	-0.699709	-0.329115	-0.611662
14112	9.288962	-0.427990	-3.519559	-0.556442	0.081429	-0.110878	-0.796293	-0.104050	0.007106	0.163304	-0.699748	-0.324404	-0.615180
14113	9.201939	-0.485495	-3.528466	-0.549715	0.039842	-0.199033	-0.795443	-0.107940	0.008443	0.158445	-0.700742	-0.320839	-0.617186
