# Supplementary material for: Identification of Haptic Based Guiding Using Hard Reins
Source: PLoS One. 2015 Jul 22;10(7):e0132020. doi: 10.1371/journal.pone.0132020 (PMC4511788; doi:10.1371/journal.pone.0132020)
Supplement: S1 File — (ZIP) [file pone.0132020.s001.zip › MotionData1/Subject2/T20/gh20.txt]

// Start Time: 0
// Sample rate: 25.0Hz
// Scenario: 4.9
// Firmware Version: 2.6.1
Counter	Acc_X	Acc_Y	Acc_Z	Gyr_X	Gyr_Y	Gyr_Z	Mag_X	Mag_Y	Mag_Z	Quat_w	Quat_x	Quat_y	Quat_z
13446	-0.499349	0.766608	9.801806	-0.118200	0.010051	0.010061	-0.210661	-0.240239	-0.749683	0.453734	-0.006266	0.044012	0.890027
13447	-0.258461	0.795096	9.550014	0.051478	-0.037205	0.022079	-0.210407	-0.239157	-0.749039	0.453391	-0.005000	0.044635	0.890179
13448	-0.451350	0.799337	9.495465	0.189671	-0.105584	0.037644	-0.214315	-0.245289	-0.746171	0.452684	-0.001233	0.047080	0.890426
13449	-0.748202	0.894605	10.089325	0.203129	-0.069847	0.102237	-0.217445	-0.249010	-0.744081	0.450940	0.002058	0.050118	0.891144
13450	-0.043306	1.193814	9.939274	0.218964	-0.007641	0.071780	-0.220581	-0.252988	-0.740701	0.449509	0.004373	0.053971	0.891633
13451	0.433215	1.334337	9.247181	0.396456	-0.073354	-0.016721	-0.223440	-0.264093	-0.734873	0.449847	0.009382	0.060428	0.891010
13452	0.428505	1.297122	8.920164	0.466762	-0.153753	-0.044844	-0.226036	-0.278689	-0.727113	0.450525	0.016392	0.067394	0.890065
13453	0.206068	1.444223	9.150587	0.216734	-0.115561	0.004571	-0.229939	-0.290721	-0.720760	0.450531	0.020606	0.070242	0.889755
13454	0.193765	1.520736	9.722836	0.003712	-0.018864	0.041170	-0.231233	-0.293944	-0.720751	0.449714	0.021164	0.070146	0.890162
13455	0.200457	1.649446	10.070358	-0.017611	0.068895	0.067680	-0.233059	-0.293793	-0.721253	0.448425	0.020099	0.070447	0.890813
13456	-0.163412	1.620036	10.124159	0.113659	0.081777	0.068312	-0.230068	-0.292865	-0.719469	0.446946	0.019890	0.073203	0.891339
13457	-0.493365	1.544047	9.903980	0.131769	0.063541	0.090575	-0.231098	-0.297836	-0.718689	0.445190	0.020288	0.076116	0.891965
13458	-0.666945	1.540896	9.787098	0.057178	0.065303	0.103109	-0.231480	-0.300395	-0.718687	0.443146	0.019923	0.077700	0.892853
13459	-0.811759	1.574057	9.719001	0.058749	0.045220	0.117908	-0.229659	-0.301876	-0.716378	0.440954	0.020011	0.079154	0.893809
13460	-0.797421	1.605773	9.839598	0.106062	0.030643	0.118168	-0.231225	-0.304136	-0.714817	0.438662	0.020718	0.081298	0.894728
13461	-0.758635	1.554867	9.704824	0.158614	0.018825	0.114767	-0.232263	-0.306680	-0.714164	0.436519	0.022122	0.084320	0.895462
13462	-0.664871	1.607921	9.687241	0.151805	0.017863	0.092585	-0.235397	-0.311061	-0.710655	0.434626	0.023410	0.087181	0.896075
13463	-0.445584	1.625066	9.648722	0.052306	0.023197	0.062549	-0.235916	-0.314677	-0.708587	0.433452	0.023705	0.088359	0.896521
13464	-0.214637	1.737019	9.890084	-0.051984	0.048503	-0.011849	-0.235647	-0.314830	-0.710138	0.433494	0.022492	0.087881	0.896579
13465	-0.048614	1.802158	9.846940	-0.125589	0.051890	-0.097130	-0.232521	-0.311905	-0.710808	0.435210	0.020462	0.086178	0.895961
13466	-0.339722	1.665894	9.566269	-0.080700	0.035390	-0.126411	-0.230559	-0.309523	-0.713275	0.437333	0.019036	0.085119	0.895060
13467	-0.657534	1.583713	9.638962	-0.146836	0.020782	-0.071359	-0.228473	-0.307399	-0.714324	0.438641	0.017409	0.082755	0.894675
13468	-0.816501	1.559817	9.778766	-0.144739	0.031863	-0.014153	-0.226645	-0.303404	-0.717436	0.438792	0.015676	0.080475	0.894840
13469	-0.840394	1.516634	9.828345	-0.033218	0.028467	0.043637	-0.225861	-0.300200	-0.719893	0.437989	0.015071	0.080184	0.895270
13470	-0.772418	1.415698	9.820363	0.038158	0.019537	0.092011	-0.226123	-0.300196	-0.719762	0.436199	0.015334	0.081037	0.896063
13471	-0.432372	1.382267	9.695848	0.065756	-0.016809	0.140214	-0.229129	-0.300958	-0.718447	0.433706	0.016548	0.082088	0.897155
13472	-0.251784	1.425766	9.647735	0.027178	-0.010414	0.143705	-0.232013	-0.299430	-0.717262	0.431016	0.017335	0.082464	0.898401
13473	-0.155454	1.445069	9.608098	-0.028632	-0.000466	0.119415	-0.234104	-0.298332	-0.717632	0.428894	0.017416	0.081948	0.899462
13474	-0.203546	1.421060	9.650519	-0.108711	0.021253	0.072830	-0.236200	-0.296152	-0.717872	0.427438	0.016347	0.080177	0.900334
13475	-0.220384	1.413874	9.669465	-0.175633	0.017400	0.025429	-0.236208	-0.292121	-0.719420	0.427022	0.014704	0.077182	0.900822
13476	-0.266318	1.450625	9.890387	-0.232214	0.020903	-0.001633	-0.235308	-0.284338	-0.722393	0.426928	0.012468	0.073204	0.901232
13477	-0.430181	1.435777	9.864645	-0.228327	0.035398	-0.045017	-0.235050	-0.279247	-0.725621	0.427753	0.009948	0.069425	0.901171
13478	-0.613276	1.406207	9.766506	-0.174186	0.053732	-0.038315	-0.232708	-0.272561	-0.728864	0.428261	0.007566	0.066779	0.901152
13479	-0.384396	1.425047	9.514466	-0.102658	0.072179	-0.023204	-0.230103	-0.268295	-0.730949	0.428610	0.005487	0.065587	0.901089
13480	-0.193880	1.400551	9.275863	0.014526	0.043130	-0.013326	-0.228278	-0.266034	-0.732124	0.428590	0.004942	0.066247	0.901053
13481	-0.193626	1.350323	9.361574	0.000564	-0.014446	-0.004077	-0.226592	-0.265226	-0.730330	0.428695	0.005353	0.066173	0.901007
13482	-0.232591	1.445011	9.636182	-0.070976	-0.035612	-0.021028	-0.227907	-0.263454	-0.729931	0.428894	0.005482	0.064618	0.901024
13483	-0.329770	1.614100	9.892087	-0.107488	0.000795	-0.052663	-0.228690	-0.261035	-0.731731	0.429863	0.004646	0.062746	0.900699
13484	-0.475029	1.754155	10.127933	-0.107157	0.018944	-0.089620	-0.227519	-0.257827	-0.733289	0.431333	0.003402	0.061013	0.900121
13485	-0.599893	1.653133	10.206964	0.005496	0.017074	-0.144421	-0.225424	-0.258665	-0.733822	0.433919	0.003139	0.061356	0.898855
13486	-0.584920	1.536973	9.999042	0.074228	-0.010365	-0.188321	-0.222555	-0.259226	-0.732812	0.437254	0.003875	0.062637	0.897146
13487	-0.410808	1.424361	10.032692	0.089920	-0.006631	-0.172546	-0.220058	-0.265446	-0.731544	0.440356	0.004742	0.064310	0.895504
13488	-0.395768	1.306846	10.132001	0.052781	0.029991	-0.128487	-0.218876	-0.269222	-0.730135	0.442587	0.004643	0.065555	0.894314
13489	-0.543999	1.036294	9.896386	0.057555	0.036518	-0.075857	-0.217047	-0.271387	-0.728730	0.443898	0.004576	0.067011	0.893556
13490	-0.702300	0.862501	9.820460	0.044898	0.051220	-0.031642	-0.216248	-0.274505	-0.729384	0.444361	0.004155	0.068294	0.893231
13491	-0.805412	0.746833	9.825077	-0.052899	0.084165	0.034261	-0.214166	-0.272908	-0.729271	0.443648	0.002379	0.068169	0.893602
13492	-0.060658	0.766411	9.489048	-0.030689	0.059558	-0.000626	-0.212078	-0.271858	-0.729803	0.443538	0.001179	0.068172	0.893658
13493	-0.306123	0.671772	9.394216	0.063233	-0.022667	-0.017562	-0.212076	-0.272398	-0.729804	0.443892	0.002284	0.069129	0.893407
13494	-0.575649	0.572699	9.423916	0.038002	-0.094032	-0.020354	-0.214164	-0.276125	-0.727206	0.444302	0.004408	0.068998	0.893205
13495	-0.344699	0.674215	9.427495	-0.115885	-0.117970	-0.037704	-0.216779	-0.273946	-0.728088	0.445159	0.005587	0.065871	0.893008
13496	-0.215169	0.814250	9.497878	-0.281729	-0.110956	-0.090240	-0.219798	-0.268928	-0.728707	0.446789	0.005072	0.059884	0.892619
13497	-0.198827	0.932633	9.634112	-0.365179	-0.078316	-0.155322	-0.221381	-0.258435	-0.733338	0.449690	0.003184	0.052643	0.891626
13498	-0.063667	0.921649	9.870335	-0.395611	-0.036489	-0.241408	-0.218195	-0.247019	-0.739289	0.453858	0.000154	0.045296	0.889922
13499	-0.374436	0.883068	10.025318	-0.293683	-0.007289	-0.280633	-0.215352	-0.234811	-0.742533	0.458856	-0.002462	0.039962	0.887608
13500	-0.272922	0.825366	9.977448	-0.171209	0.023951	-0.274516	-0.211698	-0.229764	-0.746175	0.463539	-0.004542	0.037149	0.885286
13501	-0.219772	0.790962	9.735024	0.026122	-0.001280	-0.227327	-0.207387	-0.230356	-0.746596	0.467572	-0.004259	0.037544	0.883147
13502	-0.296921	0.790674	9.695894	0.111099	-0.014698	-0.145664	-0.206339	-0.233586	-0.744799	0.470058	-0.002933	0.039375	0.881752
13503	-0.238930	0.767118	9.808923	0.051020	-0.024653	-0.081348	-0.204246	-0.237368	-0.743010	0.471523	-0.001885	0.040009	0.880944
13504	-0.272451	0.714908	10.028835	-0.046018	-0.015505	-0.013520	-0.204564	-0.240096	-0.741985	0.471720	-0.001917	0.039070	0.880880
13505	-0.450331	0.608918	10.092899	-0.107635	0.006428	0.024893	-0.205866	-0.237813	-0.744427	0.471281	-0.002830	0.037205	0.881194
13506	-0.534099	0.478681	10.047084	-0.114688	0.046634	0.029413	-0.205610	-0.232986	-0.747009	0.470645	-0.004572	0.035643	0.881591
13507	-0.593387	0.266429	9.923535	-0.097874	0.046619	0.017510	-0.204447	-0.229895	-0.746888	0.470303	-0.006123	0.034322	0.881816
13508	-0.628628	0.068809	9.843622	-0.083417	0.035571	-0.019306	-0.203007	-0.226705	-0.749997	0.470540	-0.007409	0.033201	0.881723
13509	-0.635520	-0.003407	9.835344	-0.110188	0.006219	-0.048926	-0.201703	-0.224575	-0.751297	0.471392	-0.008434	0.031255	0.881329
13510	-0.529118	-0.075559	9.780117	-0.197320	-0.010398	-0.084403	-0.201712	-0.220541	-0.752586	0.472794	-0.010024	0.027683	0.880681
13511	-0.423371	-0.008078	9.753245	-0.295147	-0.029736	-0.107017	-0.201469	-0.212876	-0.754651	0.474638	-0.012210	0.022103	0.879819
13512	-0.351577	0.107913	9.861159	-0.337053	-0.041686	-0.118289	-0.200441	-0.202679	-0.758915	0.476596	-0.014587	0.015765	0.878860
13513	-0.332511	0.156218	9.905221	-0.295106	-0.037970	-0.112547	-0.199947	-0.193390	-0.760206	0.478500	-0.016624	0.010102	0.877872
13514	-0.321184	0.315492	10.041982	-0.171189	-0.028616	-0.078719	-0.201004	-0.184652	-0.764325	0.479767	-0.017634	0.006813	0.877192
13515	-0.235294	0.497941	9.877316	-0.066170	0.006209	-0.096702	-0.199186	-0.181440	-0.764855	0.481447	-0.018232	0.005623	0.876268
13516	-0.276553	0.545040	9.603948	-0.006617	0.004419	-0.113011	-0.197493	-0.181451	-0.763964	0.483363	-0.018244	0.005524	0.875212
13517	-0.233108	0.530397	9.517734	-0.040813	-0.006559	-0.107626	-0.196055	-0.181471	-0.764363	0.485240	-0.018356	0.004690	0.874176
13518	-0.063693	0.391310	9.550970	-0.099772	-0.013802	-0.063602	-0.196184	-0.179731	-0.765911	0.486243	-0.018947	0.002803	0.873614
13519	-0.033880	0.214120	9.779200	-0.119383	-0.015526	-0.008318	-0.195404	-0.177189	-0.767078	0.486350	-0.019631	0.000559	0.873543
13520	0.009923	0.132851	9.908089	-0.142397	-0.006327	0.026626	-0.196452	-0.173958	-0.768875	0.485776	-0.020763	-0.001965	0.873835
13521	-0.139313	0.073961	9.658631	-0.186365	-0.020966	0.041192	-0.197505	-0.168841	-0.770930	0.484982	-0.021982	-0.005404	0.874231
13522	-0.177815	0.059456	9.660469	-0.314700	0.017401	0.091241	-0.197657	-0.159961	-0.773378	0.483197	-0.025205	-0.010682	0.875084
13523	-0.099822	-0.118261	9.706712	-0.491738	0.068467	0.119809	-0.198206	-0.145977	-0.778403	0.480851	-0.030939	-0.018548	0.876060
13524	0.027697	-0.569891	9.826388	-0.561018	0.095917	0.160971	-0.196156	-0.125304	-0.786028	0.477644	-0.037927	-0.027338	0.877309
13525	-0.288612	-0.974857	9.779351	-0.441202	0.116169	0.186473	-0.195545	-0.106485	-0.791834	0.474089	-0.044031	-0.033823	0.878725
13526	-0.242548	-1.516631	10.319469	-0.297027	0.072402	0.180832	-0.192056	-0.093867	-0.794051	0.470643	-0.048097	-0.038181	0.880184
13527	-0.587289	-2.043331	9.867196	-0.292869	0.028378	0.128334	-0.193898	-0.084848	-0.797906	0.468127	-0.051219	-0.042986	0.881128
13528	-0.604167	-1.530714	9.929436	-0.588682	0.048076	0.093555	-0.194204	-0.067618	-0.801769	0.465844	-0.057509	-0.052794	0.881416
13529	-0.631737	-1.817001	9.946768	-0.649478	0.009547	0.066555	-0.193218	-0.046495	-0.806028	0.463907	-0.063581	-0.064124	0.881270
13530	-0.632197	-1.720863	9.919307	-0.236111	-0.050371	0.046588	-0.195222	-0.031520	-0.808071	0.462671	-0.064797	-0.068676	0.881488
13531	-0.308880	-1.788232	9.729349	0.252607	-0.093706	0.024230	-0.195878	-0.030168	-0.808452	0.462445	-0.060628	-0.065107	0.882173
13532	0.022747	-1.576760	9.466567	0.452054	-0.087949	0.018776	-0.200932	-0.043976	-0.805578	0.462481	-0.054772	-0.057902	0.883040
13533	-0.007168	-1.356962	9.738213	0.393071	-0.076990	0.048901	-0.204029	-0.059946	-0.800912	0.461954	-0.049595	-0.051674	0.884007
13534	-0.264893	-0.898279	9.646225	0.361215	-0.049633	0.047743	-0.206977	-0.079034	-0.797669	0.461386	-0.045285	-0.045679	0.884865
13535	-0.251871	-0.590031	9.727482	0.324871	-0.027663	0.077043	-0.209552	-0.092198	-0.795072	0.460292	-0.041616	-0.040139	0.885883
13536	-0.166017	-0.387300	9.865547	0.270330	0.003403	0.095168	-0.210984	-0.096340	-0.792739	0.458796	-0.039120	-0.035219	0.886981
13537	-0.084566	-0.271011	10.055168	0.308387	0.010876	0.142412	-0.211474	-0.106572	-0.791448	0.456519	-0.036307	-0.029524	0.888482
13538	0.076200	-0.111911	10.054099	0.362210	0.000095	0.182384	-0.213015	-0.117853	-0.788213	0.453511	-0.032965	-0.022933	0.890346
13539	0.117145	-0.117757	9.727947	0.389464	0.007630	0.247119	-0.217157	-0.133675	-0.783410	0.449362	-0.029369	-0.015731	0.892728
13540	-0.012944	-0.147778	9.467071	0.261276	0.002085	0.277856	-0.220000	-0.143477	-0.782101	0.444534	-0.027002	-0.010862	0.895289
13541	-0.030354	-0.039981	9.341200	0.103608	0.007404	0.277045	-0.222999	-0.147064	-0.780013	0.439633	-0.025942	-0.008747	0.897760
13542	-0.003568	-0.097760	9.314236	0.051239	-0.018262	0.267595	-0.227689	-0.149174	-0.780493	0.434838	-0.025068	-0.007825	0.900126
13543	-0.060278	-0.335683	9.420787	0.097071	-0.023753	0.253077	-0.230297	-0.151026	-0.779698	0.430331	-0.023491	-0.006120	0.902345
13544	-0.165966	-0.428258	9.144859	0.209438	-0.005455	0.211168	-0.233931	-0.157454	-0.779156	0.426603	-0.021474	-0.002263	0.904181
13545	-0.098942	-0.321786	9.286200	0.300679	0.014692	0.187600	-0.236781	-0.166303	-0.777071	0.423339	-0.018837	0.003401	0.905769
13546	-0.180485	-0.387395	9.846208	0.311434	0.029263	0.183934	-0.239628	-0.176632	-0.774471	0.420104	-0.016577	0.009386	0.907276
13547	-0.213161	-0.576848	10.745789	0.308677	-0.007439	0.157210	-0.241035	-0.186847	-0.772527	0.417352	-0.013482	0.014961	0.908522
13548	-0.434197	-0.741366	10.604597	0.347869	-0.068806	0.097516	-0.245314	-0.199444	-0.769013	0.415680	-0.009158	0.020760	0.909228
13549	-0.850388	-0.425536	10.338700	0.435803	-0.142938	0.033445	-0.250248	-0.216311	-0.761751	0.415200	-0.002627	0.027445	0.909312
13550	-1.040540	-0.002017	9.773975	0.361966	-0.172275	0.021098	-0.256880	-0.231285	-0.755895	0.414913	0.003664	0.032625	0.909269
13551	-0.910683	0.073429	9.951472	0.184677	-0.141265	0.069065	-0.262479	-0.241026	-0.751594	0.413737	0.008042	0.034750	0.909698
13552	-0.483205	0.384271	9.143692	-0.046820	-0.071958	0.058567	-0.266273	-0.242441	-0.748982	0.412720	0.009144	0.033321	0.910202
13553	-0.293193	0.489161	9.454185	-0.199020	-0.032838	0.050351	-0.269146	-0.237721	-0.752314	0.411865	0.008339	0.029363	0.910733
13554	-0.227623	0.406646	9.909712	-0.149607	-0.070313	0.037740	-0.270981	-0.234741	-0.753072	0.411224	0.008550	0.026081	0.911121
13555	-0.052353	0.056458	10.117670	0.005066	-0.143313	0.014663	-0.274897	-0.233895	-0.753815	0.411035	0.011403	0.024922	0.911207
13556	0.150773	-0.072814	10.187364	-0.041640	-0.203755	-0.022383	-0.280384	-0.233292	-0.753642	0.411532	0.014903	0.022522	0.910995
13557	0.218683	-0.148804	10.438972	-0.160428	-0.118042	-0.045263	-0.283662	-0.231756	-0.752066	0.412459	0.015898	0.018527	0.910649
13558	0.503455	-0.215775	10.387882	-0.364825	0.046135	-0.105603	-0.283542	-0.223702	-0.755807	0.414460	0.012149	0.012324	0.909903
13559	0.522864	-0.255331	10.065857	-0.451704	0.086071	-0.187312	-0.280544	-0.213819	-0.762282	0.417941	0.006987	0.004699	0.908435
13560	0.557244	-0.405841	9.651202	-0.251715	0.029553	-0.228652	-0.275732	-0.204865	-0.765286	0.422111	0.004466	0.000433	0.906533
13561	0.676968	-0.247958	9.318480	-0.029552	-0.019504	-0.224681	-0.271416	-0.202652	-0.768418	0.426187	0.004786	-0.000450	0.904622
13562	0.815972	-0.074401	9.336614	0.058066	-0.012119	-0.241787	-0.268263	-0.207947	-0.768317	0.430547	0.005644	0.000547	0.902550
13563	0.863597	0.061347	9.607804	0.098671	0.013416	-0.276699	-0.264328	-0.213114	-0.768093	0.435526	0.006509	0.002252	0.900150
13564	0.548856	-0.149894	9.928356	0.200597	0.060914	-0.302103	-0.259595	-0.226086	-0.765038	0.440923	0.007287	0.006458	0.897492
13565	0.131495	-0.098907	9.603525	0.128673	0.108294	-0.313630	-0.251210	-0.236413	-0.763302	0.446512	0.006705	0.009532	0.894702
13566	-0.101590	0.257191	9.750367	-0.153226	0.144460	-0.331754	-0.241933	-0.236263	-0.764796	0.452431	0.002830	0.008147	0.891758
13567	-0.140379	0.326376	10.305463	-0.245593	0.131458	-0.356208	-0.231353	-0.232374	-0.768752	0.458764	-0.001536	0.004766	0.888544
13568	-0.367723	0.492820	10.567317	-0.126671	0.135218	-0.346403	-0.221686	-0.230084	-0.771669	0.464891	-0.004992	0.003765	0.885346
13569	-0.644173	0.828385	10.363010	-0.038203	0.157356	-0.296177	-0.212779	-0.232381	-0.775614	0.470117	-0.007912	0.004379	0.882558
13570	-0.587048	0.964078	9.909374	-0.000317	0.144752	-0.254435	-0.203630	-0.235449	-0.775431	0.474589	-0.010349	0.005714	0.880128
13571	-0.509042	0.770875	9.648151	0.048066	0.068257	-0.177456	-0.197482	-0.237416	-0.776385	0.477719	-0.010876	0.007105	0.878416
13572	-0.293927	0.656146	9.742166	0.021302	0.072068	-0.113905	-0.192239	-0.242334	-0.776687	0.479716	-0.011812	0.008161	0.877306
13573	-0.219724	0.769481	9.775652	0.054076	0.116083	-0.074125	-0.187135	-0.244826	-0.777374	0.481016	-0.013092	0.010186	0.876555
13574	-0.625334	0.893392	9.663187	0.230649	0.141830	-0.068677	-0.181632	-0.253495	-0.774840	0.482245	-0.013231	0.015593	0.875798
13575	-1.160019	0.783650	9.541440	0.435088	0.090907	-0.026969	-0.177290	-0.268337	-0.770492	0.482791	-0.010405	0.024135	0.875341
13576	-1.516245	0.670279	9.661345	0.466502	0.040671	-0.003670	-0.174523	-0.284083	-0.763807	0.482914	-0.006472	0.032710	0.875032
13577	-1.433885	0.591444	9.776226	0.305533	0.006695	0.001110	-0.172534	-0.299562	-0.758278	0.482928	-0.003472	0.038232	0.874818
13578	-0.996544	0.380655	9.791754	0.015599	-0.007395	-0.048300	-0.173692	-0.305740	-0.756981	0.483789	-0.003086	0.038447	0.874334
13579	-0.429494	0.266103	9.733029	-0.253480	-0.017759	-0.089303	-0.173157	-0.307111	-0.758535	0.485350	-0.005157	0.033936	0.873646
13580	-0.140008	0.223316	9.715928	-0.219183	-0.039634	-0.097388	-0.172645	-0.299332	-0.762409	0.487054	-0.006515	0.029728	0.872841
13581	0.139207	0.304943	9.503645	-0.115200	-0.057713	-0.085749	-0.171341	-0.295057	-0.765129	0.488576	-0.006522	0.027208	0.872073
13582	0.186701	0.451308	9.362118	-0.101608	-0.047555	-0.058013	-0.171348	-0.291697	-0.766289	0.489595	-0.006575	0.024979	0.871567
13583	0.046457	0.540002	9.350051	-0.162948	-0.033936	-0.060200	-0.169910	-0.289441	-0.768365	0.490645	-0.007420	0.021848	0.871054
13584	-0.064972	0.655434	9.401037	-0.170199	-0.026604	-0.041800	-0.170036	-0.287841	-0.770429	0.491364	-0.008502	0.018631	0.870713
13585	-0.011022	0.478868	9.797528	-0.124853	-0.022814	0.000883	-0.169763	-0.285190	-0.774820	0.491342	-0.009119	0.016286	0.870767
13586	0.217207	0.166649	10.524995	-0.087255	-0.020838	0.052767	-0.168721	-0.283323	-0.775731	0.490420	-0.009454	0.014587	0.871313
13587	-0.052641	0.129637	10.411540	-0.002544	0.017632	0.062359	-0.168591	-0.281716	-0.776765	0.489335	-0.009535	0.014758	0.871919
13588	-0.774468	-0.154950	10.626449	0.042908	-0.011624	0.088458	-0.167799	-0.285224	-0.775998	0.487809	-0.008744	0.015425	0.872770
13589	-0.986266	-0.211790	11.012536	0.119058	-0.035316	0.107328	-0.171446	-0.289751	-0.774163	0.485972	-0.006747	0.017209	0.873779
13590	-0.871487	-0.045738	10.257416	0.214702	-0.077318	0.052509	-0.173547	-0.292918	-0.769500	0.485105	-0.003149	0.020233	0.874216
13591	-0.949751	0.168798	9.722009	0.472014	-0.144691	0.031760	-0.175107	-0.302688	-0.763553	0.484621	0.004113	0.027130	0.874294
13592	-1.048252	0.611684	9.842519	0.634469	-0.215757	0.055738	-0.180057	-0.320329	-0.752676	0.483671	0.014207	0.036141	0.874388
13593	-0.942477	0.669213	9.719493	0.784698	-0.248390	0.087008	-0.188011	-0.343824	-0.737129	0.482050	0.026289	0.047513	0.874459
13594	-0.698583	1.072284	9.254547	0.737205	-0.266675	0.074794	-0.197534	-0.371447	-0.717957	0.480561	0.038270	0.057805	0.874217
13595	-0.702185	0.804398	9.010718	0.330905	-0.212233	0.088357	-0.204834	-0.389463	-0.706804	0.479009	0.045303	0.061583	0.874474
13596	-0.448384	1.178388	9.181558	-0.304958	-0.115983	0.101589	-0.210601	-0.385606	-0.705206	0.477691	0.044679	0.055060	0.875662
13597	0.154354	1.196513	9.909951	-0.619976	-0.011164	0.110920	-0.212457	-0.367321	-0.713188	0.476292	0.039091	0.044093	0.877310
13598	0.276454	0.856768	9.685492	-0.217974	0.006634	0.098186	-0.214293	-0.354431	-0.721173	0.474696	0.037125	0.040275	0.878444
13599	0.055192	0.743013	9.614620	0.099905	-0.015008	0.088753	-0.216399	-0.347144	-0.723218	0.473087	0.038423	0.041905	0.879179
13600	-0.112752	1.063557	9.175879	0.058902	-0.058797	0.132895	-0.218356	-0.350337	-0.721009	0.470711	0.040265	0.042303	0.880352
13601	-0.028793	1.150225	9.144273	-0.000783	-0.109979	0.151129	-0.223065	-0.351874	-0.718132	0.468156	0.042325	0.041233	0.881668
13602	0.192786	1.199202	9.267046	0.159886	-0.142558	0.199988	-0.229608	-0.351638	-0.715368	0.464589	0.046641	0.042568	0.883272
13603	0.220699	1.415956	9.318354	0.330909	-0.169662	0.248877	-0.237705	-0.358371	-0.709754	0.460026	0.052929	0.046723	0.885094
13604	-0.011648	1.623513	9.645548	0.577787	-0.110764	0.324767	-0.246062	-0.368717	-0.701687	0.453688	0.060643	0.055607	0.887354
13605	0.432219	1.561888	9.658428	0.644075	0.015763	0.431060	-0.255727	-0.385473	-0.688448	0.445207	0.066679	0.066792	0.890440
13606	0.070694	1.557430	9.971842	0.619501	0.041279	0.441953	-0.262649	-0.400923	-0.676522	0.436396	0.072182	0.077618	0.893489
13607	-0.101662	1.323173	10.514235	0.518292	0.044750	0.439588	-0.270230	-0.414076	-0.664976	0.427715	0.076541	0.086761	0.896479
13608	0.406528	0.931057	10.931144	0.081467	0.009489	0.402394	-0.276643	-0.416785	-0.659762	0.420361	0.077904	0.087709	0.899741
13609	0.579730	1.005695	10.847394	-0.107448	-0.011064	0.294418	-0.285930	-0.410221	-0.661234	0.415274	0.077642	0.085267	0.902357
13610	0.670614	1.125904	10.067404	-0.256564	0.017846	0.197644	-0.290126	-0.400364	-0.664940	0.412065	0.075664	0.080505	0.904432
13611	0.709777	0.985150	9.688935	-0.327491	0.017565	0.105008	-0.291190	-0.388533	-0.669962	0.410650	0.072731	0.074541	0.905826
13612	0.639204	1.114016	9.423642	-0.293735	-0.013625	0.040619	-0.292518	-0.375352	-0.675239	0.410355	0.070764	0.069076	0.906548
13613	0.664233	1.421418	9.250559	-0.311093	-0.028340	0.003626	-0.292404	-0.363003	-0.681173	0.410783	0.068644	0.063142	0.906950
13614	0.788171	1.714617	9.087800	-0.122168	-0.048215	-0.000008	-0.291242	-0.354422	-0.685052	0.411009	0.068654	0.060558	0.907023
13615	0.897742	1.991290	9.025493	0.013097	-0.050720	0.025590	-0.292304	-0.349287	-0.685299	0.410608	0.069655	0.060305	0.907145
13616	0.971406	2.222867	9.163849	0.097359	0.000688	0.077610	-0.295974	-0.348816	-0.682817	0.409051	0.070675	0.061999	0.907655
13617	1.123496	2.182701	9.289524	0.183652	0.040197	0.118599	-0.297030	-0.349853	-0.679710	0.406603	0.071576	0.065487	0.908439
13618	1.065843	2.160217	9.783150	0.413570	0.069764	0.164010	-0.297545	-0.356021	-0.676610	0.402906	0.074021	0.073362	0.909289
13619	0.892492	2.127308	10.109922	0.612798	0.088324	0.209280	-0.298984	-0.370459	-0.665243	0.398049	0.077660	0.084907	0.910119
13620	0.680614	2.079459	10.311306	0.463844	0.099137	0.230650	-0.300682	-0.381283	-0.656971	0.392936	0.080073	0.093807	0.911257
13621	0.468937	1.982975	10.360786	0.148857	0.121577	0.218864	-0.301078	-0.385420	-0.652968	0.388499	0.079430	0.097118	0.912868
13622	0.738996	1.963682	10.190208	0.124820	0.168070	0.162388	-0.299788	-0.384601	-0.650524	0.385006	0.077784	0.100475	0.914125
13623	0.647767	1.855338	9.515731	0.006463	0.156782	0.073217	-0.297953	-0.384368	-0.652217	0.383366	0.075106	0.101648	0.914908
13624	0.338498	1.998757	9.423642	-0.104311	0.174757	0.015391	-0.293916	-0.378769	-0.654313	0.382883	0.071277	0.101088	0.915479
13625	0.385585	2.234411	9.362576	-0.098524	0.212974	-0.059402	-0.288031	-0.374838	-0.659264	0.383704	0.066486	0.100956	0.915510
13626	0.346060	2.425976	9.122455	-0.109317	0.227391	-0.141624	-0.279945	-0.369690	-0.661392	0.385974	0.061334	0.100919	0.914919
13627	0.297359	2.532001	9.200299	-0.084212	0.185216	-0.200505	-0.271319	-0.367661	-0.664688	0.389394	0.056883	0.101032	0.913745
13628	0.408393	2.503453	9.229740	-0.220694	0.152183	-0.199294	-0.262697	-0.363752	-0.668758	0.392973	0.052117	0.098440	0.912779
13629	0.326002	2.600049	9.383950	-0.292764	0.095512	-0.162665	-0.254592	-0.354757	-0.677469	0.396075	0.047768	0.094014	0.912143
13630	0.310738	2.768367	9.366965	-0.242451	0.031707	-0.118021	-0.249249	-0.345426	-0.682543	0.398388	0.045184	0.089985	0.911673
13631	0.354063	2.788154	9.499668	-0.079853	-0.013734	-0.085750	-0.247683	-0.343433	-0.683846	0.400068	0.044695	0.088542	0.911103
13632	0.004234	2.834638	9.225812	0.098222	-0.035414	-0.049757	-0.247295	-0.343833	-0.682945	0.400922	0.046174	0.090124	0.910498
13633	-0.340747	2.897332	9.468310	0.076824	-0.029918	-0.009286	-0.247816	-0.346239	-0.681264	0.401095	0.047375	0.091408	0.910232
13634	-0.716395	2.815428	9.655686	-0.102166	0.008318	0.035880	-0.249134	-0.344325	-0.680219	0.400511	0.046607	0.089612	0.910708
13635	-0.055303	2.714640	10.049304	-0.151012	0.037595	0.042996	-0.249521	-0.339778	-0.684604	0.399821	0.044832	0.087300	0.911324
13636	0.815205	2.134912	9.564422	0.030426	0.032464	0.043991	-0.248359	-0.337355	-0.683708	0.398920	0.044697	0.088106	0.911648
13637	0.738724	1.979530	9.196671	0.055113	0.008002	0.112457	-0.249397	-0.339767	-0.683314	0.396823	0.045281	0.089232	0.912425
13638	0.371522	2.152852	9.440514	-0.140228	0.036294	0.207379	-0.251762	-0.335292	-0.683551	0.393085	0.044013	0.086804	0.914337
13639	0.742932	2.130446	9.707707	-0.196031	0.087414	0.194109	-0.252692	-0.325744	-0.687542	0.389564	0.041336	0.083885	0.916239
13640	0.646848	2.042407	9.345519	-0.044062	0.111181	0.126553	-0.252431	-0.322131	-0.690124	0.387034	0.039300	0.083873	0.917402
13641	0.555622	1.960290	9.305110	0.106139	0.069176	0.081235	-0.251517	-0.323080	-0.689616	0.385352	0.039152	0.086434	0.917878
13642	0.203753	1.945620	9.440842	0.169789	0.028827	0.024386	-0.252567	-0.326270	-0.685994	0.384651	0.040105	0.089789	0.917809
13643	0.317764	2.312060	9.595869	0.266406	-0.055231	-0.011926	-0.252810	-0.333534	-0.684317	0.384759	0.043325	0.094409	0.917153
13644	0.366556	2.192043	9.647449	0.279331	-0.098993	0.024207	-0.255022	-0.346911	-0.675654	0.384255	0.047474	0.098781	0.916699
13645	0.152979	1.995114	9.873131	0.115444	-0.095472	0.061209	-0.258808	-0.353297	-0.670979	0.383219	0.050420	0.100238	0.916817
13646	0.085441	1.478926	9.519607	-0.087788	-0.077334	0.089711	-0.262213	-0.351363	-0.670305	0.381806	0.051481	0.097978	0.917591
13647	0.009963	1.145927	9.975105	-0.215730	-0.044505	0.135165	-0.266148	-0.344857	-0.671562	0.379641	0.051077	0.093612	0.918967
13648	0.243230	0.753936	9.885371	-0.256052	-0.029827	0.160808	-0.270072	-0.335962	-0.676691	0.376850	0.050105	0.088555	0.920669
13649	0.108849	0.608094	9.526815	-0.400015	0.001173	0.191415	-0.273483	-0.323306	-0.682856	0.373721	0.047540	0.080987	0.922775
13650	-0.488639	0.540424	9.784332	-0.761574	0.063055	0.283601	-0.275196	-0.303440	-0.694453	0.369041	0.041275	0.067160	0.926064
13651	0.201108	0.500038	10.236673	-1.207400	0.115771	0.332967	-0.277073	-0.272394	-0.707852	0.363612	0.030744	0.045283	0.929941
13652	1.249829	-0.053866	9.460970	-1.141002	0.093961	0.274348	-0.278192	-0.227517	-0.726543	0.359007	0.021079	0.024606	0.932772
13653	0.851125	-0.362319	9.544138	-0.645117	0.003906	0.256694	-0.280986	-0.199265	-0.737095	0.354458	0.016621	0.012320	0.934843
13654	0.118991	-0.502225	9.861794	-0.098700	-0.051390	0.253984	-0.282208	-0.177470	-0.744048	0.349717	0.017083	0.010064	0.936646
13655	-0.027634	-0.094417	9.602103	0.103671	-0.033026	0.199584	-0.286010	-0.173916	-0.743629	0.345948	0.018564	0.011513	0.937999
13656	0.469237	0.364042	9.709186	0.084804	0.036093	0.045254	-0.286276	-0.178856	-0.738851	0.345048	0.018623	0.013376	0.938305
13657	0.550768	0.949972	9.343704	-0.030300	0.128061	-0.057933	-0.283793	-0.179960	-0.738614	0.346114	0.016115	0.013545	0.937956
13658	0.544834	1.191045	9.491053	-0.156092	0.167115	-0.097406	-0.279220	-0.176002	-0.742263	0.347928	0.012011	0.011844	0.937370
13659	0.332959	1.137998	9.579545	-0.218927	0.192551	-0.116228	-0.269950	-0.169947	-0.746854	0.350112	0.007001	0.009002	0.936639
13660	-0.056847	0.998931	9.943616	-0.060872	0.212652	-0.152387	-0.264597	-0.165187	-0.750509	0.352888	0.002702	0.009410	0.935614
13661	-0.225999	0.585739	10.219487	0.223316	0.183603	-0.175810	-0.257008	-0.168652	-0.751217	0.356130	0.000960	0.014841	0.934318
13662	-0.101006	0.152908	10.209783	0.150982	0.135784	-0.265598	-0.250449	-0.179230	-0.749596	0.360992	-0.000443	0.018672	0.932382
13663	-0.161752	-0.251024	10.316369	-0.434102	0.078187	-0.373665	-0.243665	-0.174475	-0.752101	0.367910	-0.005030	0.011063	0.929782
13664	0.019742	-0.899708	10.469791	-0.590047	-0.000854	-0.483198	-0.238725	-0.161366	-0.757557	0.376790	-0.009322	0.000071	0.926252
13665	-0.124532	-0.997878	9.986992	-0.317717	-0.064789	-0.588770	-0.234033	-0.152299	-0.762755	0.387610	-0.010379	-0.006556	0.921742
13666	0.127159	-0.704684	9.748614	-0.009475	-0.106512	-0.618525	-0.230655	-0.146815	-0.763684	0.398945	-0.008267	-0.007652	0.916906
13667	0.190323	-0.305846	9.557965	-0.006277	-0.106474	-0.616678	-0.227499	-0.153320	-0.763195	0.410209	-0.006116	-0.008886	0.911928
13668	0.192112	0.334019	9.533351	-0.222772	-0.040709	-0.544075	-0.223317	-0.153644	-0.763874	0.420068	-0.006963	-0.013320	0.907368
13669	-0.002505	0.724954	9.995489	-0.336375	0.039897	-0.402681	-0.219928	-0.149787	-0.765578	0.427321	-0.010227	-0.019257	0.903837
13670	0.316366	0.606969	10.484088	-0.172802	0.097059	-0.280107	-0.214069	-0.143261	-0.767300	0.432359	-0.013208	-0.021582	0.901347
13671	0.487603	0.077732	10.396651	0.079659	0.099389	-0.199430	-0.208194	-0.139712	-0.770057	0.436019	-0.014001	-0.019408	0.899619
13672	0.352667	0.041970	9.866806	0.047616	0.074106	-0.072191	-0.206624	-0.143484	-0.767747	0.437331	-0.014749	-0.017901	0.899001
13673	0.478070	0.027377	9.747753	-0.087992	0.085152	0.006481	-0.202578	-0.141117	-0.769328	0.437226	-0.016790	-0.018789	0.898999
13674	-0.035038	0.438616	9.297461	-0.121973	0.121693	0.028367	-0.200866	-0.142371	-0.771408	0.436708	-0.019913	-0.019884	0.899163
13675	-0.655355	0.080530	9.065814	-0.111423	0.081424	0.033094	-0.199059	-0.137128	-0.771162	0.436108	-0.022104	-0.021156	0.899374
13676	-1.143025	-0.754819	9.896882	-0.048441	0.064871	0.023298	-0.198292	-0.129875	-0.773360	0.435623	-0.023560	-0.021429	0.899566
13677	-0.991925	-1.095770	10.006329	0.106833	0.072334	0.013019	-0.196981	-0.130434	-0.773887	0.435475	-0.023742	-0.018850	0.899690
13678	-0.400577	-0.743753	9.887164	0.163393	0.096067	-0.062401	-0.193322	-0.134768	-0.771465	0.436604	-0.023881	-0.015082	0.899210
13679	-0.096117	-0.403072	9.433910	0.156671	0.077714	-0.121471	-0.190420	-0.144498	-0.770072	0.438889	-0.023682	-0.011629	0.898154
13680	0.155919	-0.181990	9.213727	0.004156	0.051117	-0.114818	-0.188577	-0.147761	-0.770605	0.440914	-0.024395	-0.011138	0.897149
13681	0.086477	-0.265007	9.600776	-0.187513	0.064613	-0.101046	-0.186385	-0.141305	-0.769974	0.442654	-0.026965	-0.013973	0.896178
13682	-0.204938	-0.325826	9.573199	-0.242612	0.106524	-0.112473	-0.182216	-0.133168	-0.774393	0.444491	-0.030847	-0.017418	0.895083
13683	-0.369496	-0.196535	9.487063	-0.121931	0.137700	-0.117459	-0.179091	-0.127831	-0.776740	0.446571	-0.034129	-0.018427	0.893907
13684	0.384421	-0.533615	10.377513	-0.068519	0.138638	-0.146687	-0.172567	-0.126557	-0.776921	0.449140	-0.037022	-0.018493	0.892502
13685	0.467534	-0.768587	10.562222	-0.125841	0.093740	-0.165353	-0.169441	-0.122426	-0.778493	0.452041	-0.039485	-0.020032	0.890898
13686	0.301934	-0.938420	10.241446	-0.157445	0.048034	-0.154362	-0.164220	-0.120206	-0.779954	0.454672	-0.041559	-0.022503	0.889404
13687	-0.062481	-0.875921	9.734841	-0.068897	0.051891	-0.106864	-0.161893	-0.114697	-0.779454	0.456552	-0.042751	-0.023393	0.888361
13688	-0.095620	-1.024326	9.271578	0.060189	0.053981	-0.069286	-0.160071	-0.114036	-0.778693	0.457843	-0.042986	-0.021869	0.887724
13689	-0.573970	-0.829846	8.732156	0.120520	0.087060	-0.014603	-0.158244	-0.115126	-0.777805	0.458257	-0.043115	-0.019008	0.887570
13690	-0.191153	-1.214653	9.248814	0.036906	0.101608	-0.013175	-0.155102	-0.116784	-0.778218	0.458549	-0.044433	-0.017413	0.887387
13691	-1.066679	-1.143497	8.756764	0.187527	0.103407	-0.053054	-0.152091	-0.120717	-0.776953	0.459703	-0.044249	-0.013272	0.886870
13692	-0.949100	-1.001565	9.388752	0.350853	0.081541	-0.085427	-0.149589	-0.130696	-0.773878	0.461525	-0.042303	-0.006355	0.886095
13693	-0.978652	-0.856152	9.716967	0.394459	0.074078	-0.153501	-0.144731	-0.144727	-0.768759	0.464585	-0.039709	0.001097	0.884637
13694	-0.943771	-0.576239	9.942053	0.282650	0.053771	-0.181737	-0.143012	-0.156036	-0.764646	0.468007	-0.037895	0.006472	0.882888
13695	-1.216807	-0.426128	10.378479	-0.068342	0.060637	-0.179857	-0.139215	-0.159313	-0.764420	0.471133	-0.039414	0.005610	0.881163
13696	-1.524715	-0.550537	10.760322	-0.378592	0.139855	-0.133571	-0.134797	-0.153430	-0.764582	0.473155	-0.045317	0.000169	0.879813
13697	-1.641352	-0.369014	10.442529	-0.422530	0.213804	-0.149607	-0.126467	-0.139280	-0.770065	0.475393	-0.052914	-0.005432	0.878164
13698	-1.546408	-0.082345	9.794532	-0.242237	0.199354	-0.184667	-0.118138	-0.128342	-0.772967	0.478348	-0.058554	-0.007972	0.876180
13699	-1.167986	-0.082697	9.471606	-0.039087	0.111907	-0.188098	-0.111639	-0.118451	-0.774692	0.481622	-0.060712	-0.007803	0.874239
13700	-0.948220	-0.179672	9.126643	0.115218	0.024346	-0.206545	-0.109540	-0.120904	-0.774840	0.485240	-0.059852	-0.005798	0.872311
13701	-1.004954	-0.410181	9.290907	0.117357	-0.023238	-0.221220	-0.108229	-0.126953	-0.771367	0.489240	-0.058130	-0.004213	0.870200
13702	-1.047960	-0.473733	9.726484	0.032163	-0.005200	-0.264136	-0.105996	-0.129951	-0.771902	0.493780	-0.057559	-0.004002	0.867671
13703	-1.050212	-1.004413	10.021468	-0.000888	0.042066	-0.340032	-0.102470	-0.131598	-0.770769	0.499680	-0.058127	-0.003970	0.864248
13704	-1.114275	-1.210565	10.277221	0.068634	0.058285	-0.448601	-0.098283	-0.134342	-0.770675	0.507379	-0.058267	-0.002717	0.859746
13705	-1.242775	-1.062167	10.129279	0.187559	0.037160	-0.538421	-0.091488	-0.139516	-0.767891	0.516833	-0.056851	0.000257	0.854196
13706	-1.006943	-0.985686	9.844507	0.162307	-0.009699	-0.647369	-0.084292	-0.147125	-0.765370	0.528001	-0.054863	0.002202	0.847467
13707	-0.653480	-1.286870	10.208440	0.183478	0.026710	-0.722971	-0.077224	-0.154468	-0.763364	0.540406	-0.053290	0.004755	0.839702
13708	-0.688581	-1.497579	10.522007	0.183236	0.106973	-0.774773	-0.067161	-0.160223	-0.761123	0.553522	-0.053030	0.008168	0.831105
13709	-0.988609	-1.772215	10.587367	0.206290	0.212886	-0.804352	-0.054483	-0.167086	-0.758774	0.567007	-0.054313	0.012977	0.821818
13710	-1.423741	-1.544260	9.962404	0.272254	0.315309	-0.802351	-0.036970	-0.177359	-0.754787	0.580319	-0.056464	0.020154	0.812180
13711	-1.224183	-0.970375	8.820132	0.089861	0.388220	-0.852308	-0.016996	-0.180393	-0.752495	0.594023	-0.062004	0.024994	0.801665
13712	-0.946985	-0.444633	9.031724	-0.256887	0.342178	-0.853087	0.003080	-0.173996	-0.751232	0.607113	-0.070812	0.023876	0.791094
13713	-0.926627	-0.660214	9.295333	-0.460624	0.281639	-0.844788	0.022623	-0.157666	-0.755384	0.619592	-0.081170	0.018625	0.780493
13714	-1.591715	-0.708946	9.502076	-0.414546	0.192128	-0.798297	0.038493	-0.138048	-0.758600	0.631218	-0.089446	0.013230	0.770317
13715	-2.045921	-0.495392	9.601648	-0.312007	0.110102	-0.724772	0.049941	-0.124572	-0.760493	0.641736	-0.095188	0.008363	0.760949
13716	-2.487577	-0.892589	9.788788	-0.228639	0.055525	-0.625516	0.058657	-0.111754	-0.763785	0.650769	-0.098921	0.004394	0.752792
13717	-2.232265	-0.854342	9.568471	-0.389043	0.095869	-0.526707	0.064748	-0.097006	-0.765893	0.657875	-0.105424	-0.001350	0.745711
13718	-1.867874	-0.909418	10.135189	-0.459636	0.105159	-0.441240	0.073054	-0.080398	-0.768275	0.663447	-0.112877	-0.007767	0.739619
13719	-1.662287	-1.063951	9.851695	-0.276191	0.020538	-0.391248	0.077719	-0.065654	-0.772438	0.668592	-0.116721	-0.012520	0.734305
13720	-1.441909	-0.775566	9.632161	-0.033474	-0.064006	-0.338208	0.080050	-0.059484	-0.773228	0.673465	-0.116000	-0.014673	0.729913
13721	-1.595207	-0.459451	10.000021	0.235484	-0.138524	-0.268463	0.079266	-0.060143	-0.772577	0.677878	-0.110615	-0.013728	0.726676
13722	-1.616827	-0.975997	10.218211	0.688820	-0.169004	-0.218107	0.074993	-0.075160	-0.768418	0.682461	-0.098608	-0.006509	0.724211
13723	-1.299269	-1.356280	9.985405	0.964120	-0.152276	-0.249007	0.074016	-0.103131	-0.760934	0.687817	-0.083067	0.004899	0.721099
13724	-1.085021	-1.322271	9.253366	0.525210	-0.096223	-0.335284	0.070688	-0.132413	-0.752399	0.693493	-0.074340	0.010572	0.716540
13725	-0.988416	-0.858454	9.049538	-0.253159	-0.023974	-0.357812	0.072258	-0.131766	-0.753444	0.698232	-0.077455	0.006076	0.711643
13726	-0.981731	-0.737734	9.171312	-0.542788	-0.027982	-0.370355	0.075866	-0.115245	-0.756306	0.702630	-0.084533	-0.002634	0.706511
13727	-0.843395	-0.916528	9.570959	-0.245293	-0.037622	-0.330062	0.078574	-0.099946	-0.761098	0.706864	-0.087281	-0.007195	0.701907
13728	-0.719253	-1.158389	9.827967	0.257228	-0.054397	-0.310866	0.080005	-0.099149	-0.760722	0.711677	-0.082693	-0.004917	0.697606
13729	-0.417660	-1.215875	9.726759	0.624571	-0.052035	-0.277615	0.080805	-0.105751	-0.759053	0.716522	-0.072864	0.002561	0.693743
13730	-0.332865	-1.312589	9.536564	0.668082	-0.057380	-0.251535	0.081503	-0.127136	-0.752096	0.720935	-0.062360	0.010616	0.690110
13731	-0.300986	-1.425513	9.561682	0.428275	-0.058542	-0.247204	0.081686	-0.148663	-0.746426	0.724872	-0.055234	0.015278	0.686496
13732	-0.324232	-1.590140	9.976823	0.130017	-0.052504	-0.246876	0.084826	-0.154737	-0.743356	0.728427	-0.052562	0.016002	0.682917
13733	-0.814984	-1.807517	10.012401	-0.135951	-0.037354	-0.254715	0.084298	-0.151372	-0.744641	0.731779	-0.053951	0.013172	0.679275
13734	-1.034648	-2.276353	9.523700	-0.360565	0.032672	-0.293780	0.088967	-0.139580	-0.747255	0.735353	-0.059606	0.008406	0.675005
13735	-0.976543	-1.824365	9.400960	-0.766504	0.154550	-0.361568	0.094407	-0.118000	-0.754777	0.739201	-0.072921	-0.000303	0.669525
13736	-1.019003	-1.506409	9.539444	-0.725944	0.152645	-0.404754	0.103203	-0.091694	-0.758063	0.743469	-0.085544	-0.008387	0.663223
13737	-1.319028	-1.276145	9.511069	-0.246482	0.100150	-0.393038	0.108119	-0.074121	-0.762226	0.748258	-0.090389	-0.011031	0.657129
13738	-1.662840	-0.938121	10.064689	0.027656	0.144396	-0.328075	0.116468	-0.071523	-0.762808	0.752647	-0.091659	-0.009132	0.651950
13739	-1.905683	-0.547505	10.461562	-0.095832	0.248575	-0.255986	0.124257	-0.060678	-0.762091	0.755844	-0.096211	-0.007224	0.647604
13740	-2.092613	-0.281629	10.228310	-0.207020	0.244046	-0.190111	0.133885	-0.052419	-0.761648	0.757941	-0.102333	-0.006615	0.644212
13741	-2.163546	-1.116835	9.452614	-0.388922	0.138815	-0.176057	0.139351	-0.047492	-0.761947	0.759407	-0.109914	-0.009908	0.641188
13742	-2.203020	-1.431762	9.543844	-0.474197	0.060054	-0.196658	0.143348	-0.030031	-0.764812	0.760882	-0.117703	-0.015542	0.637936
13743	-2.287388	-1.431810	9.579062	-0.264021	0.008167	-0.199208	0.145140	-0.016058	-0.768306	0.762785	-0.121715	-0.019211	0.634803
13744	-2.229379	-1.470754	9.413430	0.000561	-0.038189	-0.219940	0.147069	-0.004774	-0.770769	0.765602	-0.121000	-0.020351	0.631505
13745	-1.885084	-1.894019	9.259483	0.200887	-0.092872	-0.266795	0.145125	-0.007458	-0.771659	0.769392	-0.116620	-0.019782	0.627729
13746	-1.608629	-2.237368	9.298055	0.289329	-0.133117	-0.329938	0.143969	-0.015917	-0.769071	0.774157	-0.110225	-0.019001	0.623034
13747	-1.377351	-2.208259	9.233411	0.367030	-0.140480	-0.398742	0.141391	-0.025058	-0.768796	0.779821	-0.102647	-0.017378	0.617285
13748	-0.947787	-2.314040	9.005500	0.413294	-0.133230	-0.473249	0.139982	-0.034735	-0.766982	0.786429	-0.094248	-0.015361	0.610255
13749	-0.428494	-2.006954	9.156275	0.198576	-0.075094	-0.549177	0.139491	-0.041487	-0.768272	0.793419	-0.090057	-0.015092	0.601788
13750	-0.572055	-2.217463	9.591252	-0.104493	0.039531	-0.606263	0.142873	-0.038019	-0.768427	0.800498	-0.091865	-0.016854	0.592013
13751	-1.071695	-2.577867	10.018405	-0.273387	0.189139	-0.599974	0.151050	-0.027037	-0.767067	0.807077	-0.098325	-0.018140	0.581920
13752	-0.870109	-2.364079	10.508161	-0.177056	0.331777	-0.614481	0.163271	-0.014217	-0.766255	0.813936	-0.104676	-0.016096	0.571219
13753	-0.441653	-2.239189	10.197061	-0.026090	0.368433	-0.674670	0.176804	-0.004909	-0.764422	0.821601	-0.109131	-0.011823	0.559394
13754	-0.339497	-2.431523	10.176114	0.153252	0.282588	-0.730835	0.190587	0.005759	-0.761171	0.830100	-0.109454	-0.007106	0.546720
13755	-0.371164	-1.386150	9.153515	0.105628	0.209602	-0.694087	0.202569	0.009432	-0.758166	0.837859	-0.109891	-0.004056	0.534696
13756	-0.648878	-1.270036	9.500607	0.126559	0.156825	-0.586865	0.210901	0.009652	-0.753714	0.844392	-0.109259	-0.001414	0.524465
13757	-1.138063	-1.767097	10.763672	0.645929	0.066183	-0.445670	0.216657	0.002069	-0.750277	0.850378	-0.098987	0.005428	0.516748
13758	-1.649828	-1.626641	10.626445	0.972177	0.022864	-0.344303	0.220118	-0.021131	-0.746313	0.855707	-0.082578	0.015126	0.510605
13759	-1.695441	-1.189044	9.873635	1.006597	0.030282	-0.338617	0.221745	-0.048580	-0.737817	0.860628	-0.065728	0.025311	0.504339
13760	-1.408647	-0.679877	9.453785	0.615677	0.022659	-0.325827	0.225720	-0.073909	-0.730372	0.864648	-0.055388	0.031422	0.498327
13761	-1.164413	-0.333300	9.352907	-0.027537	-0.016229	-0.268120	0.225991	-0.080762	-0.727407	0.867293	-0.055845	0.030537	0.493713
13762	-0.926001	-0.274583	9.499978	-0.348657	-0.052892	-0.182010	0.227255	-0.068911	-0.727928	0.868726	-0.061350	0.025914	0.490795
13763	-0.780672	-0.408102	9.768305	-0.288531	-0.089252	-0.129958	0.226715	-0.057624	-0.732825	0.869682	-0.065492	0.021333	0.488784
13764	-0.937510	-0.387504	9.551096	-0.127160	-0.114547	-0.080193	0.223546	-0.043862	-0.736021	0.870378	-0.066487	0.017934	0.487545
13765	-0.598893	-0.630410	9.378022	-0.047357	-0.103448	-0.085316	0.220527	-0.039510	-0.735866	0.871188	-0.066238	0.015516	0.486213
13766	-0.347058	-0.865550	9.415481	0.044860	-0.047620	-0.106141	0.220141	-0.043134	-0.734445	0.872326	-0.064896	0.014924	0.484368
13767	-0.341233	-1.077211	9.426969	0.080096	-0.006498	-0.121705	0.220016	-0.043947	-0.734960	0.873617	-0.063353	0.015355	0.482228
13768	-0.519978	-1.000385	9.483988	0.045417	0.025314	-0.164395	0.221172	-0.042583	-0.732129	0.875286	-0.062724	0.015968	0.479254
13769	-0.578663	-0.819567	9.629998	0.019298	0.029787	-0.184850	0.223379	-0.039102	-0.732274	0.877078	-0.062598	0.016352	0.475972
13770	-0.740588	-0.225786	9.591208	0.001114	0.035319	-0.153607	0.226113	-0.036706	-0.732424	0.878573	-0.062835	0.016732	0.473161
13771	-0.530659	-0.268808	9.551757	-0.070970	0.049980	-0.120760	0.227134	-0.034797	-0.729203	0.879620	-0.064414	0.016697	0.471000
13772	-0.605932	-0.605823	10.943349	-0.033876	0.035379	-0.081791	0.229339	-0.031580	-0.728703	0.880370	-0.065241	0.016834	0.469477
13773	-0.574674	-0.643975	9.618095	0.080969	0.101446	-0.066527	0.230512	-0.032126	-0.728067	0.881079	-0.064574	0.019193	0.468148
13774	-0.595122	-0.346224	10.870278	0.096779	0.091386	-0.040620	0.233358	-0.029963	-0.724344	0.881574	-0.063611	0.021595	0.467241
13775	-0.555781	-0.473158	11.718600	-0.064476	0.057499	0.023216	0.235179	-0.030238	-0.722810	0.881269	-0.065002	0.021919	0.467609
13776	-0.899396	-0.333167	8.534452	0.059730	0.040601	0.081108	0.237003	-0.031857	-0.720888	0.880588	-0.064165	0.023236	0.468943
13777	-1.120572	-0.429563	9.318361	0.169747	0.005152	0.146309	0.236221	-0.033994	-0.719592	0.879442	-0.060867	0.025007	0.471435
13778	-1.512073	-0.707126	9.987722	0.176345	0.076509	0.214517	0.237801	-0.041402	-0.716767	0.877604	-0.058250	0.028213	0.474997
13779	-1.716568	-0.773083	10.517773	0.135810	0.240972	0.241733	0.239508	-0.047733	-0.713944	0.875323	-0.057758	0.033949	0.478876
13780	-2.003827	-1.196679	10.633971	0.229340	0.285655	0.184926	0.244593	-0.054201	-0.707661	0.873611	-0.056223	0.041297	0.481599
13781	-2.270136	-1.040364	8.660565	0.061409	0.145540	0.103083	0.250987	-0.060426	-0.702421	0.872572	-0.056284	0.044529	0.483185
13782	-1.907698	-1.181163	9.487704	-0.070273	-0.048545	0.032588	0.250467	-0.059621	-0.703449	0.872248	-0.056883	0.042979	0.483840
13783	-1.995234	-1.022548	9.489112	-0.078756	-0.152814	0.008700	0.246015	-0.058207	-0.701993	0.872208	-0.056655	0.039569	0.484230
13784	-1.766109	-0.551887	9.099388	-0.054726	-0.117975	0.014296	0.243398	-0.054418	-0.703649	0.872129	-0.056325	0.036938	0.484617
13785	-1.702976	-0.616547	9.852790	0.278398	-0.154250	0.001269	0.238447	-0.058398	-0.702578	0.872532	-0.049881	0.036984	0.484596
13786	-1.572471	-0.741137	8.520049	0.278016	-0.146834	-0.002409	0.234812	-0.065094	-0.701777	0.872958	-0.043476	0.037054	0.484439
13787	-1.428071	-0.661564	9.192219	0.295346	-0.223710	-0.040970	0.228572	-0.072040	-0.701989	0.873756	-0.036129	0.036030	0.483680
13788	-0.691508	-0.356116	10.847636	0.346093	-0.252070	-0.070207	0.222076	-0.081669	-0.701038	0.874866	-0.027562	0.034860	0.482322
13789	-0.178677	0.250212	9.864768	0.440308	-0.216263	-0.107622	0.214542	-0.096254	-0.697756	0.876258	-0.017755	0.035286	0.480220
13790	-0.073209	0.406769	10.559258	0.421085	-0.099334	-0.107912	0.211174	-0.107113	-0.694894	0.877503	-0.009367	0.037487	0.478013
13791	-0.100799	0.099157	9.968993	0.228379	0.064965	-0.121119	0.211696	-0.111403	-0.691672	0.878648	-0.005938	0.040768	0.475689
13792	-0.062523	0.109384	8.716496	0.299962	0.176533	-0.163367	0.215599	-0.116509	-0.685250	0.880099	-0.002349	0.046640	0.472489
13793	-0.216278	-0.027662	8.127446	0.242374	0.178227	-0.198723	0.220295	-0.121373	-0.680771	0.881807	0.000188	0.052000	0.468736
13794	-0.424563	-0.312664	8.625585	0.178245	0.123183	-0.224804	0.229673	-0.122505	-0.675553	0.883868	0.002082	0.055779	0.464393
13795	-0.767943	-0.510636	10.731938	0.137159	0.060784	-0.224944	0.232398	-0.123573	-0.671443	0.885882	0.003789	0.058042	0.460249
13796	-1.680390	-0.273078	10.378699	0.026075	0.069805	-0.183110	0.236684	-0.121569	-0.668507	0.887525	0.003528	0.059466	0.456893
13797	-2.287949	0.218893	9.671817	0.099737	0.100954	-0.173595	0.237191	-0.122080	-0.665025	0.888987	0.004188	0.062131	0.453679
13798	-2.505634	0.827613	8.406120	0.294178	0.035435	-0.172533	0.238613	-0.124479	-0.660519	0.890495	0.009012	0.065376	0.450181
13799	-1.794694	0.461607	10.711987	0.362778	-0.112584	-0.159017	0.240327	-0.131761	-0.658470	0.891990	0.016253	0.066673	0.446816
13800	-1.508735	1.059857	8.202647	0.540633	-0.219871	-0.108103	0.237738	-0.144361	-0.653420	0.893043	0.027846	0.067543	0.444000
13801	-0.879695	1.680995	10.075123	0.455410	-0.249044	-0.029148	0.230455	-0.155180	-0.650913	0.893347	0.038147	0.067178	0.442676
13802	-0.335806	1.863713	9.722704	0.339589	-0.225052	0.068071	0.223694	-0.167343	-0.647379	0.892786	0.046426	0.066039	0.443189
13803	-0.443066	1.640189	10.551500	0.156024	-0.146717	0.074400	0.218230	-0.174015	-0.646305	0.892175	0.050656	0.064735	0.444147
13804	-0.363796	1.177335	10.231298	0.106010	-0.088429	0.004869	0.211716	-0.180397	-0.644319	0.892156	0.053467	0.064025	0.443960
13805	0.033238	1.305857	9.593505	0.003070	-0.059356	-0.061206	0.209371	-0.181986	-0.644043	0.892780	0.054027	0.063022	0.442778
13806	0.162482	1.498132	9.462986	0.052126	-0.044699	-0.081287	0.209233	-0.179828	-0.644170	0.893541	0.055382	0.062701	0.441118
13807	-0.024758	1.324084	9.329177	0.165790	-0.026283	-0.067816	0.208965	-0.182624	-0.640813	0.893991	0.058577	0.063692	0.439649
13808	-0.395634	1.256970	9.617621	0.032354	0.004685	-0.022410	0.208970	-0.184507	-0.640297	0.894190	0.059217	0.064013	0.439112
13809	-0.609006	1.526840	9.864253	-0.094102	0.021945	0.008277	0.208959	-0.181273	-0.640554	0.894209	0.057432	0.063482	0.439389
13810	-0.879906	1.713693	9.787534	0.003385	0.037652	0.045644	0.207385	-0.181776	-0.638734	0.893793	0.057350	0.064061	0.440160
13811	-1.048702	1.738667	10.153566	0.184842	0.008747	0.122273	0.207382	-0.185251	-0.635507	0.892494	0.060809	0.065637	0.442095
13812	-1.309657	1.836914	9.487604	-0.056563	0.076424	0.239069	0.205822	-0.189532	-0.633689	0.890374	0.059567	0.066138	0.446443
13813	-0.995659	1.728436	9.945085	-0.086702	0.093015	0.302582	0.202944	-0.189756	-0.632375	0.887643	0.057658	0.066626	0.452024
13814	-1.160457	1.868944	8.918155	0.033179	0.069557	0.350292	0.200740	-0.192172	-0.633650	0.884357	0.058214	0.067685	0.458194
13815	-1.048504	1.669035	9.490087	-0.172916	0.080457	0.423070	0.197992	-0.194271	-0.630789	0.880544	0.055054	0.067028	0.465960
13816	-0.751802	1.631206	9.511528	-0.216155	0.078730	0.465320	0.193693	-0.193839	-0.632949	0.876317	0.051264	0.065819	0.474456
13817	-0.453989	1.352285	9.383176	-0.207478	0.066054	0.489406	0.188994	-0.192986	-0.633815	0.871758	0.047716	0.064500	0.483324
13818	-0.511163	1.220911	9.692849	-0.228059	0.058626	0.465318	0.183258	-0.191599	-0.636480	0.867380	0.043901	0.062807	0.491711
13819	-0.457808	1.156288	9.759652	-0.259079	0.080411	0.418987	0.177913	-0.189949	-0.639277	0.863352	0.039214	0.061268	0.499330
13820	-0.597605	1.172182	10.267450	0.011172	0.080522	0.369584	0.175424	-0.189102	-0.638353	0.859561	0.039187	0.062417	0.505692
13821	-0.734046	1.464428	9.977429	0.293548	0.069662	0.288877	0.172563	-0.195384	-0.635750	0.856301	0.043967	0.066339	0.510308
13822	-0.855376	1.611659	9.483884	0.329392	0.063953	0.176469	0.171271	-0.207447	-0.629548	0.854134	0.049322	0.070579	0.512876
13823	-0.788149	1.653820	9.110642	0.331562	0.025472	0.123016	0.169715	-0.216153	-0.625150	0.852496	0.054984	0.074289	0.514499
13824	-0.531472	1.921298	9.087985	0.254666	0.008919	0.098655	0.166868	-0.230764	-0.619195	0.851197	0.059513	0.076894	0.515761
13825	-0.514342	1.871120	9.178656	0.025411	0.030587	0.093770	0.165564	-0.234770	-0.616604	0.850158	0.059884	0.077559	0.517330
13826	-0.405284	2.292715	9.987312	-0.160220	0.017594	0.109437	0.165684	-0.230200	-0.618023	0.849247	0.057286	0.076006	0.519347
13827	-0.513186	1.646591	9.650793	-0.165457	0.010331	0.131602	0.162546	-0.227210	-0.619287	0.848052	0.054701	0.074294	0.521820
13828	-0.282508	1.811120	9.789674	0.034230	0.005061	0.119700	0.160458	-0.226117	-0.620303	0.846839	0.055549	0.074542	0.523661
13829	-0.294348	1.757476	9.587179	0.118225	0.008816	0.118279	0.157592	-0.228775	-0.619507	0.845456	0.057792	0.075758	0.525477
13830	-0.113980	1.843978	9.450853	0.037631	0.043481	0.112284	0.156292	-0.231718	-0.618465	0.844272	0.058288	0.076693	0.527187
13831	-0.389481	1.982571	9.335008	-0.228806	0.068790	0.127491	0.156409	-0.231558	-0.615883	0.843079	0.054080	0.075235	0.529747
13832	-1.197128	1.495894	9.599090	-0.218225	0.038558	0.151576	0.156139	-0.224575	-0.619235	0.841759	0.050366	0.073343	0.532472
13833	-1.283863	1.509768	10.188969	-0.081400	0.047769	0.143015	0.152745	-0.222263	-0.621144	0.840248	0.048846	0.073106	0.535026
13834	-0.786761	1.394369	9.923146	0.031563	0.050491	0.051321	0.153261	-0.220246	-0.621276	0.839689	0.049055	0.074181	0.535736
13835	-0.933778	1.371170	9.556591	0.044280	0.002844	-0.003914	0.152610	-0.222117	-0.620239	0.839690	0.049891	0.074680	0.535588
13836	-0.912236	1.404987	9.583671	-0.094558	-0.008358	-0.037825	0.151690	-0.222764	-0.618553	0.840253	0.048474	0.073507	0.534997
13837	-0.647480	1.497144	9.645043	-0.014704	-0.022904	-0.055851	0.152207	-0.220083	-0.619589	0.840906	0.048509	0.072993	0.534038
13838	-0.848062	1.594881	9.498118	0.163898	-0.018202	-0.073423	0.151158	-0.220598	-0.618290	0.841646	0.051496	0.074446	0.532389
13839	-1.117731	1.540281	9.869296	0.188657	-0.037458	-0.082509	0.151033	-0.223821	-0.616999	0.842387	0.055050	0.075896	0.530654
13840	-0.922206	1.477416	9.663806	0.096048	-0.030258	-0.103279	0.151692	-0.227857	-0.615199	0.843469	0.056970	0.076461	0.528647
13841	-0.921323	1.331584	10.636324	-0.077889	-0.010599	-0.176181	0.154044	-0.229226	-0.614572	0.845442	0.055571	0.075646	0.525755
13842	-0.606094	0.910913	9.850842	-0.183891	-0.016308	-0.257881	0.159014	-0.225550	-0.619129	0.848397	0.052376	0.073664	0.521586
13843	-0.544436	1.127636	9.873660	-0.195840	-0.040171	-0.296675	0.160303	-0.216694	-0.622363	0.851748	0.049077	0.071209	0.516764
13844	-0.344876	0.712808	9.456840	-0.176222	-0.052955	-0.321441	0.163673	-0.208383	-0.623678	0.855325	0.046297	0.068741	0.511419
13845	-0.244443	0.875809	9.224825	-0.162479	-0.055622	-0.311217	0.164840	-0.201016	-0.627557	0.858729	0.043684	0.066333	0.506237
13846	-0.158615	1.072809	9.093967	-0.152320	-0.021730	-0.295533	0.166529	-0.197940	-0.628344	0.861883	0.041027	0.064616	0.501297
13847	-0.356868	1.203067	9.309978	-0.053029	0.018659	-0.251734	0.169899	-0.191369	-0.628368	0.864430	0.039642	0.064503	0.497020
13848	-0.393793	1.406084	10.306238	0.216309	-0.019361	-0.194037	0.172125	-0.192611	-0.628644	0.866225	0.043455	0.066409	0.493310
13849	-0.626675	1.221868	10.743152	0.471828	-0.086679	-0.152960	0.170699	-0.200649	-0.624763	0.867410	0.052328	0.069566	0.489920
13850	-0.741793	1.075637	10.259951	0.226619	-0.130783	-0.146742	0.169011	-0.209618	-0.619848	0.868793	0.057466	0.069608	0.486880
13851	-0.888244	1.450025	10.076604	-0.355363	-0.140432	-0.098014	0.166665	-0.208528	-0.621378	0.870340	0.052543	0.063692	0.485480
13852	-0.956676	1.652428	10.208425	-0.562452	-0.136906	-0.053861	0.163385	-0.193732	-0.629221	0.871580	0.044140	0.055839	0.485059
13853	-0.842059	1.883539	10.186331	-0.270808	-0.099868	0.002003	0.159065	-0.183353	-0.634733	0.871909	0.040422	0.051368	0.485285
13854	-0.326129	1.843418	9.410460	-0.325393	-0.054086	0.007224	0.158534	-0.170877	-0.642212	0.872158	0.035409	0.047198	0.485654
13855	-0.161148	1.606804	9.067827	-0.577668	-0.056089	0.028121	0.156682	-0.158759	-0.646452	0.872296	0.025988	0.040488	0.486605
13856	-0.164373	1.275265	9.204770	-0.725807	-0.043360	0.071665	0.154828	-0.144361	-0.651983	0.871936	0.013934	0.032566	0.488337
13857	-0.473224	1.347960	9.536560	-0.648270	-0.048719	0.114499	0.152176	-0.125908	-0.657634	0.870961	0.003311	0.025263	0.490691
13858	-0.665895	1.314363	9.673513	-0.489573	-0.053895	0.182675	0.147975	-0.110419	-0.664565	0.869249	-0.004464	0.019446	0.493971
13859	-0.501045	1.127691	9.864464	-0.095859	-0.025953	0.217863	0.145609	-0.100051	-0.669061	0.867094	-0.005606	0.018014	0.497787
13860	-0.509253	0.819314	9.742444	0.261182	-0.014542	0.239050	0.141972	-0.105671	-0.668647	0.864844	-0.000711	0.020329	0.501628
13861	-0.367702	0.459146	9.865934	0.275484	0.029325	0.229848	0.140427	-0.117478	-0.664121	0.862512	0.004060	0.023566	0.505472
13862	-0.217212	0.248204	10.003602	0.134139	0.047382	0.199586	0.139138	-0.125263	-0.661661	0.860479	0.006121	0.025664	0.508802
13863	-0.428371	0.040950	10.022729	0.062932	0.076383	0.147500	0.138883	-0.128217	-0.660627	0.858930	0.006697	0.027557	0.511307
13864	-0.505711	0.073754	9.811234	0.010829	0.087159	0.092766	0.138368	-0.131840	-0.659334	0.857959	0.006175	0.029094	0.512857
13865	-0.515853	0.174389	9.697332	-0.046338	0.083268	0.021416	0.140452	-0.131451	-0.658576	0.857700	0.004709	0.030001	0.513253
13866	-0.539159	0.021725	10.093437	-0.248489	0.039893	-0.044141	0.142915	-0.125688	-0.659496	0.858213	0.000145	0.028081	0.512525
13867	-0.456928	-0.030719	10.187083	-0.540396	0.007504	-0.078789	0.143413	-0.111856	-0.665046	0.858974	-0.009102	0.022618	0.511439
13868	-0.468352	0.368051	10.723053	-0.536819	-0.029098	-0.084278	0.144941	-0.094658	-0.670086	0.859742	-0.017932	0.016554	0.510144
13869	-1.200362	0.162355	10.094039	-0.012805	-0.092519	-0.064925	0.144662	-0.086051	-0.672920	0.860434	-0.017081	0.014784	0.509060
13870	-0.804887	0.620486	9.460853	0.449614	-0.117438	-0.042240	0.141557	-0.094373	-0.672383	0.861054	-0.008029	0.017267	0.508157
13871	-0.653567	0.730865	9.288586	0.336252	-0.104647	-0.009607	0.137527	-0.104673	-0.668224	0.861224	-0.001004	0.018890	0.507873
13872	-0.547176	0.663755	9.300639	-0.011757	-0.081113	0.043975	0.135188	-0.108150	-0.667819	0.860824	-0.000235	0.017316	0.508608
13873	-0.551361	0.544715	9.668589	0.063361	-0.083707	0.081276	0.133629	-0.108682	-0.668840	0.860027	0.001921	0.016551	0.509977
13874	-0.736752	0.501559	9.819878	0.248711	-0.105399	0.112697	0.127394	-0.119654	-0.666987	0.858902	0.007442	0.017212	0.511797
13875	-0.801761	0.492461	10.011174	0.225693	-0.109931	0.146730	0.124022	-0.128498	-0.664899	0.857392	0.012668	0.017675	0.514205
13876	-0.366542	0.224213	10.109889	0.190825	-0.036803	0.146469	0.121421	-0.130897	-0.665008	0.855853	0.016502	0.018912	0.516609
13877	0.329494	-0.155346	9.868624	0.196690	-0.038617	0.105020	0.119346	-0.137730	-0.662670	0.854712	0.020463	0.020289	0.518303
13878	0.436316	-0.313922	9.867396	0.198989	-0.042371	0.059827	0.116740	-0.143335	-0.659554	0.854034	0.024460	0.021545	0.519194
13879	0.479603	-0.294874	9.784055	0.059138	-0.011509	0.031386	0.114941	-0.150602	-0.659930	0.853687	0.025735	0.021929	0.519688
13880	0.464623	-0.173598	10.080862	-0.015509	-0.004457	-0.029924	0.114803	-0.150853	-0.658250	0.854025	0.025635	0.021650	0.519149
13881	0.111566	0.046147	9.821408	-0.072868	0.037304	-0.104132	0.115845	-0.148851	-0.659162	0.855128	0.024067	0.021524	0.517410
13882	0.019597	0.117745	9.706336	-0.085472	0.062708	-0.170689	0.118579	-0.144849	-0.660602	0.856932	0.022015	0.021736	0.514501
13883	-0.067531	0.184475	9.572037	-0.095749	0.057129	-0.203038	0.122345	-0.139765	-0.660501	0.859034	0.019787	0.021741	0.511073
13884	-0.145418	0.343224	9.607141	-0.129744	0.086258	-0.230031	0.126250	-0.135769	-0.661175	0.861422	0.016708	0.021929	0.507142
13885	-0.321424	0.358125	9.845746	-0.021079	0.088144	-0.236877	0.132637	-0.132874	-0.661225	0.863787	0.015425	0.023233	0.503084
13886	-0.400454	0.247292	9.843454	-0.077053	0.093552	-0.237166	0.135494	-0.130198	-0.660214	0.866174	0.013174	0.024087	0.498988
13887	-0.419927	0.296127	10.064793	-0.127733	0.095297	-0.241123	0.139782	-0.124314	-0.660504	0.868560	0.009956	0.024449	0.494880
13888	-0.320366	0.155347	10.346992	-0.153731	0.071489	-0.244902	0.144986	-0.117642	-0.661833	0.870991	0.006589	0.024158	0.490660
13889	-0.220415	-0.077678	10.387864	-0.062476	0.060616	-0.249946	0.148625	-0.112831	-0.662248	0.873418	0.004833	0.024542	0.486329
13890	-0.081713	0.121638	9.496612	-0.132779	0.060589	-0.265062	0.151882	-0.109907	-0.662918	0.875981	0.001924	0.024273	0.481731
13891	-0.084115	0.605684	8.934487	-0.152701	0.108173	-0.252333	0.157471	-0.102424	-0.663734	0.878355	-0.001846	0.024600	0.477372
13892	-0.219817	0.754626	8.949712	0.058664	0.137717	-0.218097	0.161374	-0.099761	-0.662860	0.880396	-0.002107	0.027508	0.473436
13893	-0.233274	0.563948	9.479796	0.154844	0.141538	-0.177006	0.167110	-0.100345	-0.660840	0.881995	-0.000708	0.031349	0.470214
13894	-0.526717	0.460549	10.368549	0.226893	0.130564	-0.167412	0.170373	-0.104128	-0.657769	0.883533	0.002093	0.035719	0.467000
13895	-0.448562	0.259676	10.678512	0.234251	0.079363	-0.172823	0.175984	-0.109273	-0.653427	0.885073	0.005485	0.039201	0.463766
13896	-0.438853	0.234733	10.414210	0.165895	0.022664	-0.165694	0.178727	-0.113457	-0.650610	0.886597	0.008212	0.041093	0.460640
13897	-0.676516	0.511567	9.897392	0.107446	-0.006550	-0.130891	0.180697	-0.116447	-0.650627	0.887794	0.010184	0.041866	0.458219
13898	-0.581468	0.794952	9.695821	0.039906	-0.063030	-0.042556	0.180038	-0.115891	-0.649718	0.888257	0.011563	0.041055	0.457362
13899	-0.302230	0.866528	9.358577	-0.052291	-0.102996	0.067797	0.177953	-0.116412	-0.650218	0.887738	0.011771	0.038608	0.458577
13900	-0.225532	0.963118	9.418257	-0.063819	-0.111877	0.171114	0.174183	-0.115866	-0.653803	0.886297	0.011925	0.035929	0.461567
13901	-0.187497	1.078876	9.477844	0.013763	-0.098698	0.287767	0.167270	-0.118212	-0.653361	0.883698	0.013469	0.034107	0.466620
13902	-0.209843	1.218572	9.537204	0.098373	-0.036196	0.393300	0.163891	-0.123426	-0.652562	0.880031	0.015943	0.034213	0.473415
13903	-0.154180	1.175591	9.599530	0.131477	0.022370	0.407224	0.158429	-0.128896	-0.652650	0.876089	0.018553	0.035592	0.480476
13904	-0.529583	1.045898	9.882254	0.118949	0.107352	0.437473	0.155448	-0.139350	-0.649274	0.871738	0.020045	0.038389	0.488054
13905	-0.413224	0.911549	9.924663	0.065713	0.186777	0.421402	0.155074	-0.144736	-0.648757	0.867421	0.019931	0.041998	0.495399
13906	-0.480965	0.954045	9.727795	0.121022	0.180377	0.394926	0.156768	-0.149434	-0.644512	0.863297	0.020705	0.046107	0.502159
13907	-0.974600	1.337405	9.555737	0.157419	0.111850	0.407178	0.154435	-0.157608	-0.641786	0.859007	0.022923	0.049353	0.509064
13908	-1.104819	1.352094	9.705952	0.064437	0.067924	0.436300	0.151569	-0.165087	-0.637505	0.854449	0.023899	0.050916	0.516481
13909	-1.259166	1.366341	9.740717	0.048619	0.077944	0.439889	0.149366	-0.169111	-0.637748	0.849770	0.024614	0.052489	0.523956
13910	-0.769307	1.271669	9.911987	0.062877	0.051502	0.435409	0.145725	-0.174188	-0.636946	0.845109	0.025732	0.053750	0.531262
13911	-0.549087	1.104635	10.185343	0.000474	0.044031	0.395434	0.143121	-0.176985	-0.636281	0.840834	0.025943	0.054252	0.537942
13912	-0.520170	1.114958	10.372988	-0.089954	-0.000071	0.346129	0.137649	-0.180159	-0.636110	0.837148	0.024939	0.053048	0.543827
13913	-0.626642	1.180565	9.921642	-0.133562	-0.036742	0.312739	0.134782	-0.178798	-0.638152	0.833834	0.023686	0.050780	0.549164
13914	-0.529909	1.107893	9.719894	-0.145652	-0.027640	0.292369	0.130085	-0.176877	-0.640180	0.830717	0.021990	0.048528	0.554140
13915	-0.293055	0.978271	9.667479	-0.089338	0.003466	0.266781	0.126427	-0.176565	-0.640021	0.827785	0.020987	0.047430	0.558643
13916	-0.161848	0.756846	9.564781	-0.153284	0.036349	0.277499	0.124087	-0.175620	-0.642584	0.824709	0.018441	0.046151	0.563369
13917	-0.161459	0.680333	9.702934	-0.147290	0.051021	0.298735	0.121726	-0.171689	-0.643338	0.821335	0.015979	0.045150	0.568432
13918	-0.256936	0.990652	9.749602	-0.084374	0.023653	0.296308	0.119641	-0.171004	-0.644612	0.817970	0.014727	0.044435	0.573352
13919	-0.547080	0.670800	9.953642	-0.026052	-0.011150	0.267126	0.116510	-0.170974	-0.645104	0.814916	0.014938	0.043797	0.577729
13920	-0.806350	0.439176	9.909568	-0.004211	-0.033286	0.193441	0.111298	-0.172811	-0.645838	0.812715	0.015558	0.043101	0.580856
13921	-1.693657	0.478760	10.041064	-0.012695	-0.020733	0.156425	0.110516	-0.174145	-0.645186	0.810920	0.015941	0.042526	0.583392
13922	-1.750088	0.693307	10.199572	-0.038706	0.057712	0.113705	0.108169	-0.172785	-0.646716	0.809568	0.014873	0.042928	0.585266
13923	-0.736510	0.432756	9.398849	0.165564	0.068783	-0.012576	0.109735	-0.175747	-0.644406	0.809606	0.016901	0.045981	0.584925
13924	-0.872803	0.186264	9.156483	0.225129	0.015848	-0.006645	0.111828	-0.180867	-0.641456	0.809615	0.020491	0.048826	0.584568
13925	-0.486541	0.092581	9.677256	0.021885	-0.015300	0.044069	0.111056	-0.184226	-0.641064	0.809113	0.021187	0.048803	0.585240
13926	0.373803	0.162457	9.911901	0.151875	-0.057152	0.019901	0.108834	-0.184866	-0.640142	0.808907	0.024471	0.049600	0.585330
13927	0.254386	0.436590	9.943435	0.460451	-0.117291	-0.034758	0.106238	-0.195444	-0.635220	0.809175	0.033388	0.053025	0.584217
13928	-0.709118	1.288648	9.917587	0.582358	-0.117273	-0.030528	0.102875	-0.209528	-0.631068	0.809241	0.044285	0.057900	0.582936
13929	-1.254854	1.950686	8.956826	0.853649	-0.095011	-0.018155	0.100156	-0.229357	-0.620727	0.808694	0.059301	0.066284	0.581467
13930	-0.920742	2.153082	8.852365	0.554735	-0.009315	0.002352	0.098748	-0.248944	-0.611686	0.808006	0.068519	0.072528	0.580664
13931	-0.235059	1.948773	9.211156	-0.103701	0.034028	0.048819	0.098739	-0.254149	-0.606137	0.807536	0.066648	0.071792	0.581627
13932	-0.262438	1.632038	9.470500	-0.105657	-0.018869	0.104276	0.096914	-0.250920	-0.608961	0.806565	0.065454	0.070065	0.583318
13933	-0.121476	1.402274	9.737435	0.012176	-0.078893	0.171427	0.093384	-0.250336	-0.608545	0.804661	0.066933	0.068675	0.585939
13934	-0.169100	1.287514	9.975420	-0.060466	-0.083531	0.185834	0.088433	-0.247222	-0.612894	0.802996	0.067364	0.066291	0.588443
13935	0.198875	0.953210	9.791737	-0.208765	-0.059052	0.147239	0.084646	-0.244366	-0.614799	0.801621	0.065002	0.062613	0.590981
13936	0.234551	1.046342	9.567740	-0.312440	0.019270	0.073684	0.081778	-0.241262	-0.617874	0.801117	0.059991	0.059088	0.592555
13937	0.576165	0.691349	9.681168	-0.184581	0.096019	-0.003282	0.083326	-0.233477	-0.619948	0.801267	0.055987	0.058311	0.592821
13938	0.050725	0.692028	10.185154	0.137870	0.094376	-0.023822	0.086451	-0.233228	-0.618553	0.801297	0.057185	0.061439	0.592350
13939	-0.170501	1.078557	10.078093	0.205764	0.043294	-0.006813	0.086194	-0.235109	-0.618035	0.801094	0.060033	0.064415	0.592026
13940	-0.648312	1.685864	9.957331	-0.136893	-0.010816	0.085624	0.085664	-0.235086	-0.616353	0.800265	0.058213	0.062474	0.593535
13941	-0.780071	2.004305	9.586108	0.063017	-0.102581	0.208584	0.082928	-0.237344	-0.615944	0.797847	0.060761	0.061208	0.596658
13942	-0.729434	2.595945	11.611197	0.132245	-0.151655	0.340011	0.075900	-0.244271	-0.615117	0.793803	0.065231	0.059907	0.601692
13943	-0.662547	2.684123	10.624102	0.002816	-0.166014	0.466747	0.065984	-0.246315	-0.614780	0.788353	0.067904	0.056618	0.608838
13944	-0.715395	2.603692	9.647925	0.041698	-0.101680	0.566530	0.053730	-0.249160	-0.616362	0.781464	0.070572	0.054708	0.617528
13945	-0.483470	2.498235	9.629408	0.004149	-0.004619	0.641881	0.044078	-0.251213	-0.616673	0.773480	0.071477	0.053764	0.627478
13946	-0.049131	2.402071	9.396875	0.136965	0.061451	0.659088	0.035339	-0.257827	-0.613379	0.764876	0.073664	0.055449	0.637546
13947	-0.216612	2.121667	9.105735	0.228335	0.030400	0.631923	0.025945	-0.264160	-0.609820	0.756387	0.077569	0.057909	0.646922
13948	-0.452162	1.987634	9.444912	0.147028	0.020219	0.640749	0.017868	-0.272272	-0.607306	0.747778	0.080404	0.059085	0.656409
13949	-0.321993	2.003441	9.770399	0.100895	0.017389	0.627600	0.007950	-0.274713	-0.606195	0.739307	0.082506	0.059710	0.665622
13950	0.108991	2.120067	9.855269	0.059419	0.034626	0.571999	-0.000788	-0.280526	-0.603804	0.731499	0.083739	0.060036	0.674012
13951	0.429281	2.187809	9.779996	-0.011972	0.024445	0.531056	-0.007832	-0.282736	-0.603361	0.724300	0.083965	0.059396	0.681771
13952	0.476772	2.352453	10.058792	-0.044940	0.020672	0.503199	-0.015659	-0.283329	-0.604074	0.717451	0.083765	0.058208	0.689100
13953	0.544615	2.275206	9.943124	-0.013424	0.022551	0.503363	-0.023754	-0.283373	-0.604009	0.710481	0.083967	0.057554	0.696314
13954	0.641541	2.159006	9.675957	-0.078253	0.049930	0.503005	-0.031586	-0.280745	-0.606269	0.703510	0.082874	0.056302	0.703588
13955	0.569958	1.989354	9.353659	-0.060638	0.051750	0.488335	-0.037206	-0.279063	-0.606224	0.696651	0.081986	0.055408	0.710553
13956	0.570705	1.827863	9.264987	-0.063462	0.019613	0.429314	-0.044126	-0.278450	-0.606685	0.690603	0.081436	0.054053	0.716599
13957	0.624840	1.605001	9.490403	-0.136056	-0.031827	0.362588	-0.049998	-0.277452	-0.607928	0.685646	0.080558	0.051097	0.721657
13958	0.263764	1.509431	9.893758	-0.191418	-0.038496	0.312467	-0.054967	-0.271892	-0.610468	0.681464	0.078947	0.047283	0.726043
13959	0.181198	1.655138	10.339101	-0.283682	0.089153	0.249953	-0.059281	-0.264201	-0.615078	0.678183	0.074151	0.044013	0.729816
13960	0.278069	1.537904	9.769470	-0.261819	0.157497	0.140150	-0.058641	-0.256686	-0.618179	0.676366	0.068564	0.042101	0.732158
13961	-0.242492	1.461102	8.719370	-0.283204	0.120006	0.141941	-0.058375	-0.250539	-0.623730	0.674567	0.063202	0.039434	0.734445
13962	0.205253	1.593955	8.614994	-0.219596	0.105819	0.256736	-0.059300	-0.243544	-0.626689	0.670967	0.059028	0.037294	0.738192
13963	0.706847	1.574531	8.974659	0.087523	0.122043	0.377336	-0.062048	-0.242030	-0.626666	0.665186	0.058810	0.039835	0.743291
13964	0.741912	1.329501	9.763676	0.189233	0.102978	0.406494	-0.062178	-0.245109	-0.624472	0.658799	0.060259	0.043524	0.748638
13965	0.714666	0.991672	10.185951	0.133779	0.062620	0.388751	-0.065561	-0.250448	-0.622640	0.652745	0.061567	0.045905	0.753675
13966	0.643346	0.779806	10.182315	0.000889	-0.008814	0.392811	-0.072088	-0.252117	-0.621555	0.646793	0.062211	0.045307	0.758773
13967	0.749804	0.692989	10.059671	-0.091047	-0.050907	0.402572	-0.077314	-0.250715	-0.622029	0.640825	0.062309	0.042735	0.763960
13968	0.956721	0.769641	9.841842	-0.128736	-0.052741	0.397776	-0.084377	-0.246325	-0.622616	0.634919	0.061944	0.039586	0.769073
13969	0.898885	0.759449	9.709139	-0.155230	0.000269	0.409558	-0.090905	-0.241433	-0.626306	0.628789	0.060441	0.036611	0.774358
13970	0.614774	0.681647	9.635785	-0.083837	0.036950	0.442157	-0.096662	-0.236255	-0.627549	0.621972	0.059277	0.035235	0.779997
13971	0.262922	0.662058	9.740244	-0.042392	0.064495	0.497684	-0.102287	-0.234565	-0.626729	0.614184	0.058220	0.034683	0.786248
13972	-0.146620	0.614064	10.014193	0.006294	0.088328	0.536639	-0.107775	-0.232351	-0.627329	0.605627	0.057419	0.035236	0.792892
13973	-0.200290	0.761834	10.342216	0.046152	0.134137	0.575518	-0.111434	-0.231769	-0.627171	0.596317	0.056324	0.036844	0.799922
13974	0.338277	1.042536	9.801492	-0.004575	0.156045	0.538325	-0.115350	-0.230119	-0.628430	0.587551	0.054309	0.038022	0.806467
13975	-0.270045	1.198726	9.397141	-0.051919	0.075477	0.525263	-0.120062	-0.227768	-0.627875	0.579054	0.052927	0.037439	0.812708
13976	-0.262656	1.685568	9.646476	-0.031353	0.011604	0.560510	-0.126858	-0.223528	-0.629626	0.569924	0.052934	0.036470	0.819179
13977	0.319795	1.889163	9.748382	0.159823	0.020022	0.522715	-0.133784	-0.224508	-0.627505	0.561153	0.054850	0.038761	0.824982
13978	0.623509	1.891739	9.621632	0.249852	0.061091	0.440060	-0.140174	-0.229004	-0.625649	0.553525	0.057126	0.043089	0.829753
13979	0.491731	1.731195	9.886993	0.301821	0.048049	0.336979	-0.145663	-0.233751	-0.620959	0.547535	0.060025	0.048269	0.833230
13980	0.747528	1.187258	10.376230	0.365488	0.009478	0.239565	-0.148270	-0.242166	-0.615519	0.543060	0.064240	0.054181	0.835478
13981	0.900832	1.360376	9.554358	0.126944	-0.009176	0.159947	-0.150482	-0.248717	-0.612148	0.540239	0.066030	0.055993	0.837046
13982	0.888651	1.878505	9.115040	-0.070960	0.023440	0.117343	-0.153880	-0.246395	-0.613152	0.538328	0.065143	0.054911	0.838418
13983	0.787596	1.855768	9.560249	0.053615	0.087453	0.097564	-0.153353	-0.246545	-0.614060	0.536531	0.064475	0.056621	0.839506
13984	0.329789	1.827664	10.050060	0.080016	0.116615	0.093938	-0.152441	-0.248292	-0.612390	0.534697	0.063623	0.059104	0.840570
13985	0.315978	1.698455	10.264154	0.097448	0.128550	0.115238	-0.152308	-0.249503	-0.611875	0.532489	0.062748	0.061977	0.841830
13986	0.040317	1.870714	10.143978	0.187960	0.136933	0.149813	-0.150215	-0.252613	-0.610344	0.529543	0.062771	0.066421	0.843346
13987	0.120423	2.255118	9.943684	-0.103628	0.255601	0.205359	-0.148251	-0.253318	-0.611135	0.525869	0.057732	0.067158	0.845942
13988	0.681793	2.307803	9.546398	-0.143895	0.314113	0.186630	-0.144479	-0.246368	-0.613357	0.522432	0.051295	0.067821	0.848430
13989	0.468489	2.026938	9.146806	0.057117	0.270548	0.222796	-0.139125	-0.245493	-0.614303	0.518223	0.047735	0.071435	0.850919
13990	0.301018	1.759821	9.223110	0.005335	0.183053	0.353725	-0.138075	-0.246186	-0.614957	0.511915	0.045320	0.073095	0.854720
13991	0.241776	1.558933	9.608602	-0.266831	0.080665	0.475253	-0.140044	-0.240118	-0.617392	0.503894	0.042049	0.068963	0.859981
13992	0.273056	1.584074	9.906893	-0.422929	0.029417	0.521606	-0.147249	-0.227939	-0.621460	0.495182	0.038138	0.061555	0.865766
13993	0.171492	1.643450	9.741152	-0.486031	-0.047406	0.528783	-0.154588	-0.213611	-0.626689	0.486413	0.034952	0.052298	0.871462
13994	0.218981	1.787106	9.510773	-0.498878	-0.133163	0.584222	-0.165837	-0.197377	-0.634596	0.476640	0.033168	0.041911	0.877472
13995	0.628096	1.952833	9.896174	-0.318629	-0.214889	0.701549	-0.178146	-0.181368	-0.639139	0.464667	0.034674	0.033869	0.884158
13996	0.927575	1.822352	9.556286	-0.045508	-0.232580	0.789734	-0.189662	-0.174224	-0.639043	0.450814	0.039034	0.030372	0.891246
13997	1.183337	1.761637	9.240972	0.086951	-0.140874	0.832733	-0.204823	-0.170544	-0.638662	0.435929	0.043072	0.030089	0.898446
13998	1.079213	1.350046	9.243829	0.292967	0.016674	0.891691	-0.214630	-0.169869	-0.636130	0.419552	0.045995	0.034750	0.905899
13999	0.755753	0.946576	9.638415	0.476489	0.199680	0.932024	-0.225082	-0.175628	-0.630239	0.401998	0.047279	0.044276	0.913347
14000	0.590166	0.808422	10.139012	0.415062	0.356797	0.951768	-0.229776	-0.179872	-0.628267	0.383793	0.045069	0.053845	0.920746
14001	-0.137402	0.721356	10.428649	0.368214	0.396726	0.910834	-0.227550	-0.183391	-0.626996	0.366180	0.041801	0.062893	0.927475
14002	-0.503264	0.574044	9.775065	0.251298	0.341623	0.858646	-0.229118	-0.183504	-0.626596	0.349537	0.038515	0.069362	0.933557
14003	-0.690899	0.991722	9.611146	0.184646	0.209930	0.856640	-0.233562	-0.183714	-0.625527	0.333063	0.037248	0.073650	0.939286
14004	-0.709591	1.366220	9.385787	-0.061544	0.147537	0.857320	-0.239320	-0.178668	-0.626512	0.316716	0.035459	0.072868	0.945052
14005	-0.619052	1.584735	9.212069	-0.237048	0.141735	0.795524	-0.243925	-0.164623	-0.629955	0.301611	0.032564	0.068786	0.950389
14006	-0.435239	1.481101	9.754816	-0.186772	0.139694	0.696115	-0.249048	-0.153258	-0.632233	0.288212	0.029867	0.065665	0.954845
14007	-0.238601	1.661065	8.799023	-0.358160	0.151329	0.632482	-0.252731	-0.140979	-0.635942	0.276132	0.025845	0.059420	0.958933
14008	-0.277663	1.764408	8.790506	-0.610629	0.216912	0.655091	-0.254603	-0.120654	-0.642244	0.263529	0.019220	0.048610	0.963234
14009	-0.432532	0.921569	10.051843	-0.838876	0.189996	0.641076	-0.254659	-0.092427	-0.652173	0.251272	0.011842	0.033337	0.967270
14010	-0.729552	0.529796	10.334023	-0.624418	0.116916	0.590597	-0.254985	-0.063910	-0.660420	0.239825	0.006968	0.021754	0.970547
14011	-0.476697	0.585503	10.296357	-0.098436	0.082604	0.513953	-0.258421	-0.050133	-0.662452	0.229823	0.005168	0.020321	0.973007
14012	-0.027672	0.972188	10.548409	0.285747	0.049962	0.431039	-0.258689	-0.049046	-0.661933	0.221334	0.005816	0.026121	0.974831
14013	0.191740	1.446756	9.899407	0.371304	0.061040	0.403761	-0.261026	-0.054401	-0.660497	0.213385	0.006545	0.033785	0.976362
14014	-0.453798	1.324432	9.680434	0.428908	0.050079	0.413282	-0.264143	-0.064307	-0.656474	0.205199	0.007808	0.042374	0.977771
14015	-0.192682	1.176827	9.983249	0.349227	0.080908	0.345473	-0.265692	-0.071823	-0.654399	0.198324	0.008008	0.049721	0.978842
14016	1.212641	1.708511	9.869399	0.396257	0.132134	0.256142	-0.265155	-0.077481	-0.653115	0.193099	0.007377	0.058018	0.979435
14017	0.391612	1.989856	9.604041	0.406540	0.190714	0.324355	-0.263559	-0.087731	-0.651196	0.186465	0.005700	0.066942	0.980162
14018	-0.578974	1.296146	9.923708	0.224160	0.194176	0.395404	-0.262112	-0.092053	-0.650176	0.178422	0.003388	0.072072	0.981305
14019	-0.904460	1.804805	9.711770	-0.224573	0.153507	0.417155	-0.261717	-0.089923	-0.652502	0.170036	0.000261	0.068471	0.983056
14020	-0.693296	1.002457	9.937726	-0.176475	0.000001	0.409374	-0.263059	-0.075911	-0.655584	0.161985	0.000350	0.065060	0.984646
14021	-0.375098	1.002821	9.859087	0.788579	-0.137881	0.384033	-0.268930	-0.080940	-0.652570	0.154588	0.006191	0.080390	0.984684
14022	-0.689848	1.280533	9.644011	1.125220	-0.170408	0.397762	-0.277113	-0.107174	-0.641413	0.146840	0.013787	0.102008	0.983790
14023	-0.537282	1.646756	9.712980	0.734635	-0.137686	0.485242	-0.284660	-0.127224	-0.631549	0.137376	0.019686	0.116143	0.983489
14024	-0.008075	1.893460	9.788589	0.354457	-0.046372	0.586547	-0.295222	-0.139315	-0.625014	0.125812	0.023059	0.122812	0.984153
14025	-0.105500	2.105067	9.814651	0.178758	0.055197	0.714690	-0.301512	-0.137460	-0.621865	0.111545	0.024216	0.126327	0.985400
14026	-0.675285	2.292120	9.970383	0.127842	0.193470	0.878461	-0.306230	-0.131749	-0.622599	0.093675	0.023027	0.128902	0.986954
14027	0.390431	2.234872	9.494648	-0.139145	0.301402	0.952669	-0.308351	-0.118272	-0.626191	0.074174	0.019295	0.126437	0.989009
14028	0.230809	2.340140	9.415422	-0.104811	0.281472	1.013774	-0.310211	-0.103728	-0.630559	0.053445	0.016252	0.124437	0.990654
14029	-0.880166	1.745486	9.235889	-0.239968	0.244748	1.068508	-0.312613	-0.085525	-0.633889	0.031770	0.013804	0.119727	0.992202
14030	-1.229804	1.259275	9.369831	-0.779315	0.191899	1.028951	-0.316340	-0.057896	-0.640302	0.011114	0.012079	0.104144	0.994427
14031	-0.867881	1.192608	9.362672	-1.344618	0.160938	0.934787	-0.317354	-0.018592	-0.649701	-0.007454	0.010454	0.077270	0.996928
14032	0.024912	1.039792	9.884942	-1.144810	0.148040	0.773425	-0.316188	0.027728	-0.656403	-0.022852	0.008980	0.054324	0.998221
14033	0.273472	0.495758	10.350107	-0.772674	0.177321	0.630401	-0.314730	0.063539	-0.661563	-0.035467	0.006410	0.038760	0.998598
14034	0.395055	-0.230167	10.463481	-0.617891	0.186328	0.513079	-0.312485	0.099470	-0.667375	-0.045790	0.003638	0.026306	0.998598
14035	0.483385	-0.070746	9.895250	-0.757409	0.169575	0.431186	-0.308910	0.124626	-0.670104	-0.054419	0.001127	0.010998	0.998457
14036	0.708389	0.263739	9.786822	-0.914139	0.152965	0.417491	-0.303382	0.148431	-0.670782	-0.062757	-0.000728	-0.007340	0.998002
14037	0.296412	0.225750	10.173707	-0.317842	0.069450	0.420622	-0.300602	0.172146	-0.670148	-0.071141	-0.001790	-0.013729	0.997370
14038	-0.042899	0.094840	10.079890	0.449515	0.022583	0.369201	-0.300077	0.171599	-0.670282	-0.078504	-0.002869	-0.004688	0.996899
14039	-0.062638	0.175354	9.715978	0.613064	0.048129	0.272163	-0.298341	0.163201	-0.671849	-0.083878	-0.004827	0.007542	0.996436
14040	-0.469080	0.477482	9.658813	0.490355	0.092694	0.258522	-0.296067	0.151288	-0.673680	-0.089003	-0.007348	0.017276	0.995854
14041	-1.005638	0.764797	9.566620	0.330643	0.182939	0.261232	-0.292619	0.138023	-0.674488	-0.094205	-0.011537	0.023669	0.995205
14042	-0.416406	0.567741	9.991822	0.355971	0.159140	0.215279	-0.290996	0.129860	-0.679669	-0.098476	-0.015164	0.030598	0.994553
14043	-0.174609	-0.582387	10.510834	0.725199	0.029597	0.158344	-0.288979	0.114726	-0.680080	-0.101396	-0.017127	0.045058	0.993678
14044	-1.095371	-0.639501	9.822132	0.648263	-0.102245	0.132292	-0.289702	0.097211	-0.678920	-0.103702	-0.016181	0.058284	0.992767
14045	-1.038240	0.992506	8.635761	-0.353274	-0.048248	0.182447	-0.292571	0.097236	-0.679672	-0.107355	-0.014367	0.051411	0.992787
14046	-0.568260	1.540825	9.005493	-0.973450	0.046230	0.203142	-0.293552	0.114249	-0.679011	-0.111676	-0.012875	0.032132	0.993142
14047	-0.617185	1.190183	9.211353	-0.419656	0.039413	0.171823	-0.291814	0.137167	-0.678239	-0.115203	-0.012722	0.023786	0.992976
14048	-0.793964	0.861232	9.502737	0.228558	-0.046781	0.163247	-0.293124	0.139869	-0.679261	-0.118370	-0.012136	0.028571	0.992484
14049	-0.649609	0.924242	9.552976	0.263640	-0.129882	0.167247	-0.293929	0.145678	-0.679251	-0.121532	-0.010227	0.034214	0.991945
14050	-0.108095	1.617718	9.414130	-0.001280	-0.151946	0.189924	-0.300211	0.146582	-0.676877	-0.125196	-0.006974	0.034695	0.991501
14051	0.261912	1.893784	9.726303	-0.037611	-0.153661	0.235884	-0.303714	0.138275	-0.675174	-0.129753	-0.003797	0.034521	0.990938
14052	0.152685	1.550246	9.934100	0.285002	-0.160490	0.302141	-0.306069	0.138044	-0.673994	-0.135598	-0.001042	0.040705	0.989927
14053	-0.471649	1.057954	10.559871	0.580220	-0.092427	0.403196	-0.310743	0.127870	-0.671508	-0.143456	-0.000594	0.052642	0.988256
14054	-0.567678	0.970949	10.500145	0.493046	0.063149	0.526183	-0.312177	0.128550	-0.672529	-0.153896	-0.002599	0.062305	0.986117
14055	-0.075212	0.822350	10.377837	0.261290	0.160018	0.591335	-0.310731	0.127042	-0.673316	-0.165700	-0.005978	0.067159	0.983869
14056	-0.151482	0.626380	10.100734	0.308364	0.143906	0.702356	-0.306519	0.118225	-0.673612	-0.179642	-0.008786	0.072928	0.980986
14057	-0.276087	0.449017	9.665015	0.131019	0.133105	0.838995	-0.305342	0.119816	-0.675040	-0.196212	-0.010804	0.075261	0.977609
14058	-0.198064	0.245648	9.245225	-0.347689	0.173015	0.909435	-0.300825	0.134461	-0.675716	-0.214272	-0.011352	0.068073	0.974333
14059	-0.061871	0.016860	9.800176	-0.883210	0.152353	0.928914	-0.293783	0.174153	-0.677690	-0.232679	-0.009425	0.050423	0.971200
14060	-0.184672	-0.527424	9.704983	-1.300382	0.105943	0.834606	-0.287281	0.216429	-0.678111	-0.249117	-0.004493	0.024926	0.968142
14061	0.202234	-0.755706	10.262280	-1.466845	0.046986	0.717590	-0.283032	0.259733	-0.672702	-0.263021	0.002123	-0.003713	0.964781
14062	0.255557	-0.813069	10.341187	-0.908178	0.021523	0.528500	-0.280080	0.301028	-0.667284	-0.273121	0.006536	-0.021256	0.961723
14063	0.549858	-0.866448	10.038336	-0.071270	0.000081	0.338982	-0.277546	0.317217	-0.664069	-0.279629	0.006680	-0.022758	0.959815
14064	0.565964	-0.210977	9.644415	0.223627	0.038479	0.201955	-0.276271	0.325429	-0.664205	-0.283528	0.004689	-0.018593	0.958772
14065	0.372297	-0.030119	9.880381	0.227760	0.096740	0.126190	-0.273899	0.322147	-0.666033	-0.285928	0.001428	-0.014824	0.958135
14066	-0.177908	0.094387	10.025816	0.340022	0.113141	0.093480	-0.270693	0.307911	-0.669809	-0.287691	-0.002623	-0.008844	0.957679
14067	-0.462442	0.102959	9.884059	0.345784	0.109306	0.032594	-0.267250	0.297734	-0.672036	-0.288266	-0.006793	-0.002859	0.957522
14068	-0.457709	0.122265	9.898776	0.290390	0.105427	-0.031361	-0.267452	0.287045	-0.675655	-0.287614	-0.010396	0.002204	0.957687
14069	-0.550848	-0.060510	9.972156	0.249156	0.075953	-0.095200	-0.263253	0.284009	-0.677755	-0.285729	-0.013384	0.006505	0.958195
14070	-0.895110	-0.162436	9.914705	0.264447	0.061196	-0.135714	-0.263072	0.273868	-0.680085	-0.283063	-0.015997	0.011301	0.958901
14071	-1.167382	-0.189221	9.978999	0.168881	0.106770	-0.125204	-0.261597	0.264670	-0.681005	-0.280615	-0.019162	0.013835	0.959529
14072	-0.832439	-0.157218	9.996976	0.047814	0.196300	-0.106564	-0.256991	0.259727	-0.684530	-0.278599	-0.023137	0.013724	0.960031
14073	-0.697734	-0.115314	9.509143	0.029624	0.167228	-0.052151	-0.254507	0.259024	-0.684680	-0.277611	-0.026671	0.013237	0.960232
14074	-0.707237	-0.138900	9.652746	0.117072	0.047665	-0.021069	-0.251625	0.257767	-0.685736	-0.277153	-0.028152	0.015322	0.960291
14075	-0.716635	-0.186709	9.748003	0.135126	-0.057518	-0.056807	-0.250821	0.253299	-0.686519	-0.275947	-0.027954	0.018066	0.960596
14076	-0.981721	-0.196015	9.995039	0.097483	-0.114470	-0.131676	-0.253150	0.248194	-0.687019	-0.273315	-0.026250	0.020610	0.961345
14077	-0.977503	-0.071111	9.934420	-0.045501	-0.096517	-0.201651	-0.257840	0.245282	-0.686725	-0.269399	-0.024383	0.019968	0.962513
14078	-0.521087	0.266165	9.804187	-0.168970	-0.041787	-0.222661	-0.260862	0.247228	-0.684376	-0.265168	-0.022666	0.016944	0.963787
14079	-0.253211	0.708854	9.654470	-0.161225	-0.036275	-0.237406	-0.265303	0.248085	-0.684598	-0.260632	-0.021334	0.013748	0.965105
14080	-0.181717	0.876839	9.489467	-0.009368	-0.072551	-0.201515	-0.267011	0.248125	-0.682519	-0.256720	-0.019848	0.013971	0.966181
14081	0.002602	0.651728	9.684861	0.135632	-0.092349	-0.145360	-0.268961	0.245186	-0.681859	-0.253814	-0.018920	0.016884	0.966921
14082	0.543442	0.480029	9.814721	0.127761	-0.105029	-0.123203	-0.272461	0.239283	-0.682608	-0.251343	-0.017486	0.019952	0.967535
14083	1.176007	0.289794	10.098801	0.085362	-0.081306	-0.147419	-0.277283	0.235036	-0.681022	-0.248412	-0.016428	0.021868	0.968268
14084	0.935312	0.212515	10.153080	0.053743	0.002710	-0.144024	-0.279219	0.228052	-0.680235	-0.245602	-0.016717	0.022959	0.968955
14085	0.322627	0.293464	10.261315	-0.240090	0.131937	-0.197423	-0.278436	0.230453	-0.682048	-0.241899	-0.018140	0.017507	0.969974
14086	0.043121	0.248304	9.881213	-0.108891	0.146672	-0.204169	-0.274793	0.234588	-0.682592	-0.238026	-0.020436	0.014720	0.970932
14087	-0.116617	0.374945	9.720674	0.072935	0.093894	-0.187488	-0.272557	0.230781	-0.683128	-0.234369	-0.022593	0.015537	0.971761
14088	-0.232191	0.343278	9.673543	0.120556	0.072136	-0.132765	-0.270837	0.226432	-0.684435	-0.231757	-0.024507	0.017591	0.972306
14089	-0.709673	0.381186	9.780037	0.080704	0.052026	-0.086812	-0.268595	0.223017	-0.686262	-0.230033	-0.025857	0.018803	0.972658
14090	-1.015918	0.405152	9.931139	0.021756	0.053814	-0.055750	-0.269376	0.222351	-0.686256	-0.228957	-0.026930	0.019059	0.972877
14091	-1.177369	0.392976	9.982269	0.053989	0.036504	-0.037108	-0.266614	0.217193	-0.686409	-0.228204	-0.027880	0.019839	0.973012
14092	-1.134044	0.410119	10.045324	0.060834	0.019200	-0.016743	-0.268428	0.215044	-0.687558	-0.227848	-0.028443	0.021034	0.973054
14093	-1.047285	0.415040	10.027000	0.059061	0.015564	-0.013974	-0.267371	0.212865	-0.688471	-0.227531	-0.029038	0.022010	0.973089
14094	-1.048542	0.669114	9.752108	0.072753	0.006485	-0.005594	-0.265277	0.211091	-0.688230	-0.227379	-0.029403	0.023502	0.973079
14095	-1.044696	0.870842	9.644555	0.111791	-0.008027	0.016767	-0.266578	0.209357	-0.687704	-0.227616	-0.029804	0.025645	0.972957
14096	-0.856037	0.741500	9.702110	0.196564	-0.027949	0.044927	-0.267603	0.203839	-0.687570	-0.228352	-0.030036	0.029732	0.972661
14097	-0.764067	0.659424	9.567396	0.297863	-0.044198	0.072238	-0.267576	0.197627	-0.688347	-0.229526	-0.030570	0.035700	0.972167
14098	-0.624921	0.793731	9.364146	0.175082	-0.010464	0.078026	-0.269638	0.191305	-0.688850	-0.230919	-0.031020	0.039308	0.971684
14099	-0.412960	0.835299	9.436318	0.024603	0.012226	0.069851	-0.268714	0.187928	-0.688343	-0.232248	-0.031393	0.039710	0.971339
14100	-0.258450	0.790062	9.485133	0.052752	0.036009	0.058889	-0.269880	0.186585	-0.689109	-0.233378	-0.032196	0.040714	0.971000
14101	-0.123684	0.843585	9.580756	0.129965	0.062560	0.038937	-0.267007	0.186416	-0.689261	-0.234077	-0.034037	0.042916	0.970674
14102	-0.137510	0.708858	9.588340	0.217841	0.105522	0.006098	-0.265019	0.179642	-0.690054	-0.234129	-0.037006	0.046764	0.970375
14103	-0.303627	0.660289	9.552503	0.234047	0.116363	-0.041831	-0.262631	0.171239	-0.691368	-0.233225	-0.040420	0.050666	0.970260
14104	-0.409178	0.544082	9.401065	0.141895	0.145328	-0.110634	-0.259855	0.164447	-0.693072	-0.231099	-0.043920	0.052760	0.970505
14105	-0.816188	0.466935	9.590615	-0.011631	0.181510	-0.163163	-0.256317	0.161704	-0.693618	-0.228102	-0.047569	0.051446	0.971113
14106	-1.120064	0.495365	9.638586	-0.140743	0.171151	-0.209960	-0.251868	0.162572	-0.696235	-0.224320	-0.050372	0.047839	0.972036
14107	-0.957398	0.271031	10.073827	-0.104904	0.144548	-0.259561	-0.248338	0.163593	-0.698071	-0.219482	-0.052969	0.044727	0.973150
14108	-1.208867	-0.075635	10.153032	-0.013676	0.093209	-0.342074	-0.244546	0.161800	-0.697844	-0.212908	-0.054932	0.043796	0.974543
14109	-1.238767	0.120868	9.944275	0.001990	0.036342	-0.434204	-0.243614	0.157737	-0.698369	-0.204431	-0.056035	0.042962	0.976331
14110	-1.144996	0.681531	9.921808	-0.211354	0.026856	-0.488821	-0.243732	0.156107	-0.699660	-0.195123	-0.056014	0.038280	0.978429
14111	-1.002435	1.116890	9.811625	-0.500403	0.019249	-0.495825	-0.243100	0.160828	-0.699018	-0.185943	-0.054815	0.027620	0.980641
14112	-0.890177	2.863508	9.745954	-0.728293	0.057700	-0.391909	-0.241595	0.176729	-0.698764	-0.179053	-0.053348	0.012794	0.982309
14113	-0.828437	3.066059	9.845386	-0.591829	0.036384	-0.208460	-0.242188	0.192943	-0.696686	-0.175566	-0.052007	0.000781	0.983093
