# Supplementary material for: Identification of Haptic Based Guiding Using Hard Reins
Source: PLoS One. 2015 Jul 22;10(7):e0132020. doi: 10.1371/journal.pone.0132020 (PMC4511788; doi:10.1371/journal.pone.0132020)
Supplement: S1 File — (ZIP) [file pone.0132020.s001.zip › MotionData1/Subject2/T20/sync20.txt]

// Start Time: 0
// Sample rate: 25.0Hz
// Scenario: 4.9
// Firmware Version: 2.6.1
Counter	Acc_X	Acc_Y	Acc_Z	Gyr_X	Gyr_Y	Gyr_Z	Mag_X	Mag_Y	Mag_Z	Quat_w	Quat_x	Quat_y	Quat_z
13446	-0.163398	2.563935	9.492605	0.000448	0.013390	-0.006027	-0.088528	0.011353	-1.121966	-0.479237	-0.064933	-0.103789	-0.869105
13447	-0.167990	2.549285	9.480539	-0.004997	0.007987	-0.005193	-0.087860	0.010307	-1.119850	-0.479146	-0.064619	-0.103980	-0.869156
13448	-0.114860	2.564818	9.520565	-0.014633	-0.006837	0.015887	-0.089460	0.011350	-1.120877	-0.478689	-0.064715	-0.103447	-0.869464
13449	-0.113638	2.501726	9.509044	-0.041840	-0.001951	0.024676	-0.088794	0.011048	-1.120625	-0.478146	-0.064284	-0.102862	-0.869864
13450	-0.040662	2.498202	9.573893	-0.057673	-0.015791	0.075797	-0.089861	0.012218	-1.121653	-0.476720	-0.064248	-0.101418	-0.870818
13451	-0.237471	2.140212	9.450201	0.014049	-0.015706	-0.047688	-0.089730	0.012785	-1.122041	-0.477393	-0.064437	-0.101757	-0.870396
13452	-0.004123	2.607704	9.555102	-0.015250	-0.009231	-0.028281	-0.090828	0.013375	-1.122218	-0.477710	-0.064479	-0.101248	-0.870278
13453	0.042602	2.562423	9.484666	0.018212	-0.027342	-0.003544	-0.089763	0.013370	-1.123040	-0.477631	-0.065010	-0.101491	-0.870254
13454	0.119359	2.609942	9.534803	-0.019804	-0.024200	0.072368	-0.091758	0.012903	-1.125189	-0.476233	-0.065473	-0.100628	-0.871085
13455	0.261435	2.648927	9.495543	-0.030470	-0.015303	0.068823	-0.093750	0.011235	-1.123871	-0.474930	-0.065496	-0.100040	-0.871863
13456	0.238262	2.592674	9.475999	-0.046321	-0.016679	0.190775	-0.093215	0.010205	-1.122292	-0.471481	-0.065812	-0.098631	-0.873869
13457	-0.029163	2.386339	9.435651	-0.041682	0.021462	0.159275	-0.094542	0.009000	-1.123529	-0.468530	-0.065277	-0.098070	-0.875557
13458	-0.167125	2.267326	9.504527	-0.016042	0.006032	0.072651	-0.094538	0.007751	-1.124108	-0.467053	-0.065249	-0.097558	-0.876405
13459	-0.180338	2.563233	9.492261	-0.004270	0.004443	0.069132	-0.096395	0.005580	-1.125505	-0.465661	-0.065177	-0.097616	-0.877145
13460	-0.269660	2.309162	9.529950	-0.052966	0.012669	0.007176	-0.095330	0.005532	-1.124440	-0.465366	-0.064561	-0.096604	-0.877459
13461	-0.244538	2.265925	9.538268	-0.024500	0.002809	-0.015788	-0.095735	0.007193	-1.123034	-0.465494	-0.064146	-0.096404	-0.877443
13462	0.000413	2.382430	9.571213	0.026202	-0.012535	-0.098971	-0.095968	0.007512	-1.124430	-0.467007	-0.064504	-0.096683	-0.876582
13463	0.101334	2.539612	9.524982	-0.012233	-0.003588	-0.006234	-0.095702	0.007490	-1.123760	-0.466963	-0.064337	-0.096625	-0.876624
13464	0.069057	2.330263	9.491873	0.001913	-0.014399	-0.031880	-0.094906	0.008530	-1.127106	-0.467335	-0.064632	-0.096373	-0.876432
13465	0.066357	2.466151	9.495579	0.012385	0.007580	0.017797	-0.094508	0.008740	-1.124407	-0.466816	-0.064550	-0.096816	-0.876666
13466	-0.042066	2.313683	9.498216	-0.007791	-0.005351	0.030058	-0.095170	0.007829	-1.126856	-0.466097	-0.064715	-0.096399	-0.877082
13467	-0.076783	2.361212	9.545104	0.013799	-0.014089	-0.037919	-0.095471	0.008242	-1.126240	-0.466596	-0.064914	-0.096734	-0.876765
13468	0.004122	2.433074	9.527788	-0.001148	-0.014712	-0.017656	-0.095471	0.008528	-1.126500	-0.466723	-0.065213	-0.096407	-0.876711
13469	-0.021141	2.352503	9.460223	-0.015056	-0.001993	-0.033522	-0.094412	0.010321	-1.126185	-0.467158	-0.064938	-0.096342	-0.876507
13470	0.097594	2.602261	9.500495	-0.019066	0.015328	-0.015779	-0.094812	0.010598	-1.125632	-0.467218	-0.064546	-0.095980	-0.876544
13471	0.126771	2.369766	9.597020	-0.043320	0.012561	0.015955	-0.094950	0.012455	-1.126920	-0.466793	-0.063856	-0.095490	-0.876874
13472	-0.120151	2.353541	9.579766	-0.007014	-0.000975	0.069001	-0.095184	0.012443	-1.126168	-0.465381	-0.064025	-0.095078	-0.877657
13473	-0.223754	2.203589	9.589753	0.008426	-0.012295	0.028338	-0.095581	0.011745	-1.125917	-0.464720	-0.064265	-0.095248	-0.877971
13474	0.205535	3.014847	9.457197	0.062378	0.012767	-0.102300	-0.095707	0.009689	-1.127869	-0.466198	-0.064512	-0.096402	-0.877043
13475	-0.109145	2.283342	9.551749	0.032672	-0.022751	0.028320	-0.096773	0.009993	-1.127846	-0.465527	-0.065171	-0.096912	-0.877294
13476	0.073144	2.366748	9.482095	0.001209	-0.012451	-0.038945	-0.095174	0.009213	-1.126002	-0.466022	-0.065411	-0.096676	-0.877040
13477	-0.000649	2.304726	9.511590	-0.008377	0.008165	-0.013186	-0.096642	0.010349	-1.125140	-0.466073	-0.065066	-0.096800	-0.877025
13478	0.125785	2.413439	9.560555	0.066375	0.004430	-0.049176	-0.094280	0.010589	-1.125774	-0.466628	-0.065597	-0.097878	-0.876570
13479	0.263250	2.566433	9.549175	0.042961	0.000805	0.017881	-0.096939	0.009177	-1.122687	-0.466080	-0.065933	-0.098787	-0.876734
13480	0.336138	3.028960	9.461268	-0.023105	0.025662	0.069077	-0.097198	0.006808	-1.123164	-0.464637	-0.065490	-0.098338	-0.877584
13481	0.224991	2.512316	9.370287	0.012116	0.034042	0.101116	-0.098127	0.005808	-1.121432	-0.462599	-0.065143	-0.098914	-0.878621
13482	-0.054384	2.201401	9.489227	-0.018389	0.018011	0.162874	-0.099455	0.004710	-1.121182	-0.459511	-0.065066	-0.098353	-0.880308
13483	0.042092	2.475031	9.538265	0.038111	0.024371	0.069346	-0.101042	0.000759	-1.118593	-0.458012	-0.065061	-0.099332	-0.880980
13484	0.054398	2.586917	9.537798	0.030617	0.031232	0.148926	-0.101033	-0.002177	-1.119092	-0.455072	-0.065175	-0.099772	-0.882444
13485	-0.090221	2.540594	9.492790	0.013454	0.026529	0.117050	-0.102886	-0.005661	-1.118238	-0.452754	-0.065003	-0.100280	-0.883591
13486	-0.240965	2.358252	9.718211	0.040406	-0.036093	0.141524	-0.103552	-0.006877	-1.107347	-0.450059	-0.066379	-0.100292	-0.884863
13487	0.095410	2.694453	9.391415	-0.057492	-0.022655	0.068728	-0.104881	-0.007529	-1.108161	-0.448785	-0.066337	-0.099166	-0.885640
13488	-0.112193	2.424070	9.475975	0.004726	-0.012405	0.031832	-0.107767	-0.009710	-1.107857	-0.448027	-0.066752	-0.098905	-0.886021
13489	-0.044813	2.444710	9.456223	0.020210	-0.021058	-0.044221	-0.108305	-0.006956	-1.117335	-0.448647	-0.067146	-0.099324	-0.885631
13490	0.216724	2.468886	9.550720	0.042996	-0.006404	-0.052958	-0.106705	-0.007840	-1.117113	-0.449328	-0.067630	-0.099908	-0.885183
13491	0.320899	2.718378	9.583326	-0.018265	-0.017573	-0.053255	-0.106973	-0.007291	-1.116283	-0.450152	-0.067609	-0.099684	-0.884791
13492	0.427146	2.589206	9.414253	-0.086009	-0.005885	0.026160	-0.106447	-0.005164	-1.117839	-0.449605	-0.067081	-0.097882	-0.885311
13493	0.306734	2.320011	9.487207	-0.031157	-0.007257	0.028128	-0.108046	-0.004069	-1.121156	-0.448981	-0.066939	-0.097399	-0.885691
13494	0.110420	2.442676	9.487479	0.020352	0.008465	0.056718	-0.108315	-0.003287	-1.118296	-0.447720	-0.067172	-0.097569	-0.886293
13495	0.036897	2.485036	9.494532	0.006141	0.008516	0.049616	-0.109377	-0.004381	-1.118454	-0.446634	-0.067127	-0.097861	-0.886812
13496	-0.016920	2.522907	9.574435	-0.032725	-0.014252	-0.049660	-0.110574	-0.004112	-1.122881	-0.447374	-0.067080	-0.097028	-0.886534
13497	0.041400	2.504539	9.508965	-0.066153	-0.012053	-0.078052	-0.109786	-0.000458	-1.123986	-0.448688	-0.066498	-0.096032	-0.886022
13498	0.016604	2.402130	9.451208	-0.039881	-0.016165	-0.118653	-0.109792	0.001832	-1.125935	-0.450662	-0.066288	-0.095147	-0.885131
13499	0.100035	2.476471	9.482092	-0.028822	0.003552	-0.192777	-0.110071	0.005799	-1.121221	-0.453922	-0.065541	-0.095105	-0.883524
13500	0.258764	2.542468	9.515349	-0.005298	0.001284	-0.164465	-0.108751	0.009264	-1.120720	-0.456619	-0.065245	-0.095047	-0.882161
13501	0.336646	2.519603	9.476992	-0.008602	0.013094	-0.139661	-0.107030	0.012526	-1.124006	-0.458885	-0.064624	-0.095375	-0.880995
13502	0.304788	2.523870	9.391735	0.000116	0.030708	-0.058177	-0.104774	0.015013	-1.124627	-0.459640	-0.064060	-0.095543	-0.880624
13503	0.160244	2.618356	9.492497	0.032892	0.020818	-0.006835	-0.105436	0.013620	-1.124394	-0.459495	-0.063952	-0.096503	-0.880603
13504	-0.006810	2.726589	9.455434	0.016474	0.034674	0.004809	-0.104404	0.012680	-1.121139	-0.459111	-0.063589	-0.096914	-0.880784
13505	-0.288683	2.502991	9.335339	0.043183	0.076968	-0.043387	-0.104268	0.011839	-1.121303	-0.459488	-0.062508	-0.098638	-0.880474
13506	-0.736623	2.188970	9.006230	0.057487	0.193748	-0.591489	-0.098028	0.016958	-1.118244	-0.469203	-0.058540	-0.101971	-0.875228
13507	-0.410336	3.034837	9.472017	0.280799	0.173783	-0.568932	-0.085797	0.021178	-1.112587	-0.478257	-0.056896	-0.109404	-0.869519
13508	-0.259968	3.309464	9.710452	-0.031107	0.082949	-0.094023	-0.079947	0.023401	-1.111369	-0.479538	-0.055037	-0.109573	-0.868912
13509	-0.696325	2.631913	9.220591	0.156542	0.057710	0.123058	-0.078318	0.022483	-1.109728	-0.476917	-0.055731	-0.112969	-0.869875
13510	-0.683758	2.646731	9.456757	0.071531	0.051198	-0.504956	-0.074866	0.025159	-1.107525	-0.485276	-0.054467	-0.115069	-0.865043
13511	-0.663433	2.569402	9.265399	0.029250	0.018136	-0.477006	-0.071417	0.029086	-1.110945	-0.493256	-0.053236	-0.116531	-0.860398
13512	-0.560456	2.551879	9.533467	0.075960	-0.016931	-0.480648	-0.065581	0.035663	-1.109993	-0.501260	-0.053240	-0.117986	-0.855560
13513	-0.384716	2.758992	9.705791	0.063235	-0.009921	-0.408200	-0.064270	0.042393	-1.111140	-0.508010	-0.052969	-0.119652	-0.851354
13514	-0.792039	2.528278	9.719104	-0.039036	-0.000226	-0.620539	-0.059246	0.053493	-1.110843	-0.518379	-0.051170	-0.119442	-0.845221
13515	-0.586449	2.325607	9.081850	0.160130	0.080599	-0.513330	-0.052619	0.062940	-1.113448	-0.526497	-0.050105	-0.123738	-0.839630
13516	-0.784605	2.610925	9.526144	0.107865	0.087947	-0.612442	-0.048507	0.067430	-1.111464	-0.536218	-0.048324	-0.126888	-0.833087
13517	-0.620277	2.808055	9.091615	0.138542	0.096496	-0.444350	-0.046432	0.085261	-1.108086	-0.543048	-0.046933	-0.130881	-0.828110
13518	-1.053212	3.200775	9.537522	0.388862	0.132710	-0.241695	-0.038965	0.079913	-1.102546	-0.546120	-0.048401	-0.138792	-0.824710
13519	-1.131589	3.555841	9.980324	-0.136887	-0.049447	-0.099447	-0.035797	0.081822	-1.102726	-0.547858	-0.047308	-0.136340	-0.824030
13520	-1.422619	2.181366	8.898583	-0.438558	-0.112350	0.037267	-0.033669	0.083348	-1.110254	-0.547752	-0.044533	-0.127648	-0.825645
13521	-1.307192	2.382452	8.351798	0.263566	-0.065716	-0.026559	-0.036341	0.086320	-1.108644	-0.547950	-0.048262	-0.131558	-0.824690
13522	-1.666809	2.385771	9.602039	0.140754	-0.069564	-0.487525	-0.036593	0.081406	-1.108259	-0.555819	-0.049744	-0.133389	-0.819023
13523	-1.230874	2.767510	9.626979	0.066439	-0.061858	-0.535562	-0.034093	0.091475	-1.109314	-0.564500	-0.049844	-0.134568	-0.812863
13524	-1.002126	2.844486	9.647860	-0.001233	-0.037720	-0.491469	-0.032265	0.104237	-1.117017	-0.572379	-0.049192	-0.134412	-0.807401
13525	-0.721379	2.834997	9.473609	0.010995	-0.042167	-0.342991	-0.028554	0.109926	-1.117957	-0.577850	-0.048856	-0.134676	-0.803471
13526	-0.957575	2.621933	9.304288	0.046779	-0.068460	-0.203298	-0.029497	0.114093	-1.121318	-0.581065	-0.050020	-0.134640	-0.801082
13527	-1.146940	2.535976	9.419479	0.104729	-0.095880	-0.153741	-0.029104	0.116221	-1.122738	-0.583524	-0.052131	-0.135575	-0.799000
13528	-1.150922	2.652447	9.661592	0.068928	-0.120757	-0.166399	-0.030703	0.117011	-1.124987	-0.586251	-0.054483	-0.135244	-0.796901
13529	-1.060476	2.595818	9.551662	-0.017828	-0.135990	-0.155290	-0.034965	0.117967	-1.125716	-0.588961	-0.055779	-0.133736	-0.795065
13530	-1.079320	2.539625	9.368571	-0.042050	-0.128177	-0.156190	-0.035643	0.122567	-1.129876	-0.591647	-0.056972	-0.131534	-0.793351
13531	-1.215847	2.566267	9.277527	-0.010565	-0.132370	-0.156087	-0.039116	0.127085	-1.133736	-0.594336	-0.058273	-0.130172	-0.791470
13532	-1.301027	2.703084	9.259439	0.029312	-0.143233	-0.134800	-0.039391	0.130250	-1.136868	-0.596623	-0.060604	-0.128892	-0.789782
13533	-1.389747	2.788870	9.333095	0.059523	-0.176036	-0.092465	-0.043521	0.131810	-1.139602	-0.598323	-0.063565	-0.128055	-0.788398
13534	-1.399495	2.786262	9.299116	0.034977	-0.200377	-0.087390	-0.048313	0.132288	-1.143442	-0.599984	-0.066984	-0.126120	-0.787163
13535	-1.329889	2.678277	9.172086	0.040172	-0.228811	-0.050432	-0.052709	0.133718	-1.146312	-0.601165	-0.070616	-0.124306	-0.786232
13536	-1.272470	2.727876	9.250499	0.060135	-0.226706	-0.056561	-0.056703	0.134169	-1.149758	-0.602349	-0.074826	-0.122403	-0.785235
13537	-1.262800	3.291270	9.732773	0.098526	-0.179720	-0.072975	-0.059899	0.135016	-1.152930	-0.603662	-0.078304	-0.122157	-0.783925
13538	-1.081846	3.716943	9.867502	0.024379	-0.070944	-0.109703	-0.060697	0.135108	-1.156154	-0.605338	-0.079504	-0.121651	-0.782589
13539	-0.523372	3.333773	9.331498	-0.157321	0.017994	-0.028462	-0.060179	0.140495	-1.159089	-0.605866	-0.076904	-0.119746	-0.782735
13540	-0.009685	3.027481	8.911486	-0.163724	0.108344	0.127603	-0.056471	0.147174	-1.160401	-0.603676	-0.073590	-0.118096	-0.784993
13541	0.103377	2.946999	8.905934	-0.094585	0.193205	0.351130	-0.051681	0.147456	-1.159099	-0.597691	-0.069953	-0.118700	-0.789799
13542	-0.191473	2.708645	9.187532	-0.092029	0.271249	0.539130	-0.044613	0.142893	-1.156900	-0.588433	-0.065906	-0.119525	-0.796942
13543	-0.205071	2.914738	9.252958	-0.071065	0.288668	0.633012	-0.036608	0.136139	-1.151815	-0.577543	-0.061736	-0.121209	-0.804948
13544	-0.021239	3.085506	8.689244	0.008922	0.235371	0.730137	-0.029259	0.126272	-1.144934	-0.564953	-0.059881	-0.122958	-0.813710
13545	-0.141468	3.227066	9.883033	0.151335	0.256208	0.653713	-0.026262	0.108963	-1.140457	-0.553286	-0.058854	-0.127783	-0.821025
13546	-0.394249	3.229820	10.428879	0.066041	0.229981	0.606464	-0.020645	0.098314	-1.128189	-0.542424	-0.057429	-0.130492	-0.827919
13547	-0.420770	2.639404	9.811498	0.055464	-0.002049	0.492713	-0.019152	0.088126	-1.125837	-0.534016	-0.059214	-0.131058	-0.833153
13548	0.243862	2.289725	9.338676	0.222067	-0.135117	0.466626	-0.024040	0.075873	-1.124959	-0.526109	-0.065137	-0.132560	-0.837493
13549	0.680783	2.982191	9.337232	0.239748	-0.051239	0.390178	-0.029180	0.059547	-1.129737	-0.519207	-0.069483	-0.135696	-0.840942
13550	0.603826	3.043887	9.146654	0.185609	-0.007581	0.403568	-0.033003	0.047249	-1.127930	-0.511967	-0.072714	-0.137977	-0.844728
13551	0.326988	3.324915	9.201200	0.207536	0.044186	0.333370	-0.034993	0.038484	-1.128937	-0.505722	-0.075006	-0.141582	-0.847688
13552	-0.212276	3.179215	9.409608	0.104419	0.041029	0.352596	-0.036828	0.028305	-1.123713	-0.499262	-0.076451	-0.143038	-0.851136
13553	-0.273585	3.187794	9.234353	-0.018074	0.040507	0.187787	-0.038409	0.022720	-1.123334	-0.495800	-0.076123	-0.142973	-0.853198
13554	-0.206468	3.218136	9.192857	0.005069	0.016513	0.159401	-0.038937	0.020836	-1.120152	-0.492827	-0.076437	-0.142784	-0.854922
13555	0.044704	3.513994	9.256102	-0.017510	-0.022038	-0.014265	-0.040003	0.020991	-1.119730	-0.492984	-0.076620	-0.142412	-0.854877
13556	0.021741	3.649484	8.979970	-0.030577	-0.034994	0.001530	-0.041208	0.023533	-1.119230	-0.492908	-0.077012	-0.141346	-0.855062
13557	-0.178397	3.471072	8.936662	-0.076442	0.002526	-0.093802	-0.042150	0.026913	-1.118841	-0.494443	-0.075984	-0.140342	-0.854433
13558	-0.185893	3.616592	9.017174	-0.097360	0.032989	-0.182087	-0.040969	0.032830	-1.121093	-0.497410	-0.074036	-0.139085	-0.853087
13559	-0.070621	3.909975	9.004055	-0.151995	0.058419	-0.221916	-0.039128	0.040745	-1.125445	-0.501069	-0.070959	-0.137561	-0.851453
13560	-0.084325	3.963112	8.837147	-0.158693	0.088080	-0.201409	-0.038089	0.049402	-1.124641	-0.504278	-0.067402	-0.135830	-0.850124
13561	-0.069947	4.082311	8.771698	-0.127115	0.108677	-0.268374	-0.034789	0.059060	-1.126931	-0.508518	-0.063622	-0.135330	-0.847967
13562	-0.372594	4.297707	8.683760	-0.062811	0.114937	-0.248623	-0.032417	0.067147	-1.127104	-0.512299	-0.060446	-0.135554	-0.845885
13563	-0.760155	4.174162	8.725755	0.024048	0.070022	-0.273303	-0.029504	0.072116	-1.126439	-0.516501	-0.058861	-0.137288	-0.843157
13564	-1.128568	3.694127	8.742142	0.267864	-0.000703	-0.315327	-0.028450	0.075689	-1.124179	-0.521293	-0.060857	-0.141972	-0.839282
13565	-1.765948	2.862097	8.844399	0.321381	-0.010639	-0.364559	-0.027642	0.072287	-1.123489	-0.526841	-0.063389	-0.148023	-0.834572
13566	-1.766247	2.706785	9.302904	0.253775	-0.001909	-0.596348	-0.026977	0.072183	-1.119589	-0.536245	-0.064410	-0.152788	-0.827616
13567	-0.654626	2.360565	10.730909	0.426875	-0.085778	-0.593070	-0.027510	0.072005	-1.117431	-0.545543	-0.068564	-0.159966	-0.819813
13568	-0.661483	3.423654	10.672131	0.334868	-0.071584	-0.550873	-0.026706	0.070274	-1.116147	-0.554116	-0.071707	-0.165221	-0.812721
13569	-0.860587	3.046111	9.698823	0.045628	0.053946	-0.478399	-0.026196	0.077718	-1.116993	-0.561457	-0.069709	-0.167472	-0.807378
13570	-1.310293	2.183435	9.181233	0.006961	0.103916	-0.501040	-0.020096	0.085407	-1.115739	-0.568981	-0.066510	-0.169244	-0.801993
13571	-1.350190	2.425499	9.587384	0.014626	0.035301	-0.599599	-0.015864	0.094873	-1.116698	-0.578264	-0.063970	-0.170842	-0.795193
13572	-1.240853	2.684813	9.781348	-0.050248	-0.014740	-0.539160	-0.014571	0.107462	-1.116310	-0.586743	-0.061857	-0.170356	-0.789231
13573	-1.028917	2.688616	9.388250	-0.145751	-0.024514	-0.536023	-0.011954	0.123180	-1.119072	-0.595282	-0.058567	-0.168540	-0.783457
13574	-0.860177	2.677075	9.032455	-0.098026	-0.059251	-0.373453	-0.009598	0.136611	-1.119748	-0.601256	-0.057143	-0.166535	-0.779418
13575	-1.165932	2.710375	9.111883	-0.034897	-0.064601	-0.244150	-0.010949	0.143421	-1.121672	-0.605161	-0.056773	-0.165565	-0.776624
13576	-1.477464	2.811552	9.325418	-0.048415	-0.098321	-0.216059	-0.013365	0.150737	-1.126264	-0.608716	-0.057070	-0.163671	-0.774222
13577	-1.821899	2.710635	9.354123	-0.067785	-0.136187	-0.238385	-0.013654	0.158987	-1.130851	-0.612779	-0.057391	-0.161297	-0.771486
13578	-1.723243	2.743981	9.342456	-0.073135	-0.193667	-0.216690	-0.018729	0.164812	-1.135056	-0.616648	-0.058852	-0.157844	-0.769004
13579	-1.473567	2.816449	9.055909	-0.078320	-0.238608	-0.198479	-0.024874	0.172291	-1.136902	-0.620397	-0.060714	-0.153988	-0.766622
13580	-1.389195	2.949054	8.985286	-0.020366	-0.227938	-0.142554	-0.031541	0.176741	-1.140728	-0.623129	-0.063582	-0.150820	-0.764801
13581	-1.585974	3.110560	9.083941	0.029799	-0.189556	-0.059898	-0.036472	0.179213	-1.145716	-0.624442	-0.066437	-0.149065	-0.763831
13582	-1.748397	3.224123	9.015516	0.011355	-0.168890	-0.039457	-0.041267	0.180505	-1.148316	-0.625358	-0.069104	-0.146981	-0.763249
13583	-1.774769	3.068274	8.888308	0.008854	-0.181976	-0.014779	-0.048325	0.181873	-1.151967	-0.625977	-0.071678	-0.144978	-0.762887
13584	-1.866310	3.061773	9.020344	0.022818	-0.214128	-0.004315	-0.054309	0.180119	-1.155190	-0.626454	-0.075279	-0.142449	-0.762625
13585	-2.010471	3.267934	9.180452	0.033769	-0.249292	-0.016863	-0.059894	0.178650	-1.158948	-0.627247	-0.079133	-0.140037	-0.762029
13586	-1.956170	3.244663	9.345974	0.006631	-0.244425	-0.078818	-0.066430	0.183633	-1.161680	-0.628945	-0.082781	-0.136992	-0.760795
13587	-1.638191	3.905897	9.851413	0.016895	-0.148435	-0.179950	-0.072294	0.186369	-1.165030	-0.631948	-0.084392	-0.135910	-0.758319
13588	-0.987741	3.534110	9.351844	-0.162053	-0.038326	-0.198488	-0.075378	0.194057	-1.166771	-0.635160	-0.082443	-0.133096	-0.756347
13589	0.027946	2.989260	8.308756	-0.155515	0.037210	-0.157492	-0.076336	0.203251	-1.169027	-0.637580	-0.079143	-0.131699	-0.754907
13590	0.305927	2.911777	8.363605	0.023787	0.141223	0.156641	-0.075801	0.202117	-1.169070	-0.634629	-0.077782	-0.133406	-0.757231
13591	0.788389	2.923221	10.804643	0.056263	0.338266	0.113635	-0.070875	0.201349	-1.164971	-0.631774	-0.073416	-0.138515	-0.759134
13592	0.494316	5.306512	11.013533	-0.089268	0.352014	0.371378	-0.063284	0.199487	-1.158646	-0.625083	-0.068027	-0.140853	-0.764724
13593	-0.716822	2.009674	8.772298	-0.254837	0.024875	0.664505	-0.061140	0.194622	-1.156669	-0.614991	-0.066144	-0.136472	-0.773813
13594	0.219538	1.725665	8.812801	0.202908	-0.082444	0.489127	-0.063906	0.184516	-1.153724	-0.607164	-0.071309	-0.137743	-0.779291
13595	0.305249	2.960489	9.990392	0.102412	0.004259	0.689954	-0.067712	0.166076	-1.153462	-0.596045	-0.074254	-0.138433	-0.787434
13596	0.419285	2.491567	9.373999	-0.099127	0.002324	0.554939	-0.072357	0.161246	-1.152350	-0.587225	-0.074634	-0.135866	-0.794441
13597	0.395537	2.770333	9.753890	0.032802	0.002420	0.668500	-0.076586	0.150915	-1.150339	-0.576338	-0.076721	-0.135373	-0.802261
13598	0.058015	2.635522	9.455703	-0.092631	-0.010470	0.714083	-0.078949	0.139742	-1.150265	-0.564803	-0.077817	-0.132456	-0.810800
13599	-0.130862	2.578658	9.142232	0.016020	-0.016081	0.689685	-0.082916	0.130523	-1.148088	-0.553421	-0.080028	-0.131380	-0.818572
13600	-0.120292	2.802191	9.297329	0.067076	-0.006375	0.530758	-0.088470	0.118262	-1.146259	-0.544415	-0.082339	-0.131351	-0.824366
13601	0.014810	3.083804	9.349898	0.049349	-0.017853	0.450135	-0.089782	0.111845	-1.146584	-0.536771	-0.084316	-0.131146	-0.829197
13602	0.148745	3.166336	9.310059	0.010651	0.011775	0.353807	-0.094423	0.105424	-1.143365	-0.530645	-0.085239	-0.130649	-0.833115
13603	0.110955	3.087952	9.126554	-0.017136	0.069995	0.326701	-0.095343	0.101528	-1.143884	-0.524866	-0.084729	-0.130465	-0.836849
13604	0.146065	3.044906	9.229052	-0.004623	0.132779	0.273205	-0.092133	0.096047	-1.140590	-0.519747	-0.083250	-0.131116	-0.840084
13605	0.212022	3.162636	9.372205	-0.039968	0.172277	0.390023	-0.091322	0.091480	-1.138049	-0.512615	-0.080966	-0.131495	-0.844618
13606	0.201769	3.181863	9.316382	-0.080502	0.208035	0.296415	-0.086390	0.088750	-1.134013	-0.506975	-0.077487	-0.131586	-0.848326
13607	0.011244	3.270658	9.401335	-0.044596	0.208355	0.367292	-0.081455	0.085065	-1.131222	-0.500065	-0.074489	-0.132286	-0.852577
13608	-0.108562	3.185940	9.297201	-0.029555	0.175409	0.337986	-0.077841	0.078032	-1.127983	-0.493663	-0.072180	-0.132834	-0.856412
13609	-0.024878	3.347658	9.192637	-0.020769	0.196539	0.349619	-0.076358	0.071143	-1.122692	-0.486982	-0.069576	-0.133843	-0.860287
13610	-0.253280	3.367781	9.127708	-0.008781	0.225316	0.411777	-0.072217	0.065921	-1.119401	-0.479077	-0.066802	-0.135115	-0.864735
13611	-0.785073	3.110569	9.462355	-0.035915	0.216912	0.381699	-0.070738	0.060632	-1.116621	-0.471732	-0.063769	-0.136023	-0.868850
13612	-0.976582	3.228462	9.419482	-0.050866	0.150539	0.255727	-0.069132	0.057416	-1.112562	-0.466726	-0.061461	-0.136040	-0.871713
13613	-0.748321	3.159749	9.133344	-0.056869	0.088676	0.166864	-0.069798	0.057120	-1.111215	-0.463456	-0.059846	-0.135679	-0.873623
13614	-0.467049	3.276518	9.155536	0.011272	0.080919	0.073248	-0.069919	0.053148	-1.109184	-0.461732	-0.058830	-0.136349	-0.874501
13615	-0.325368	3.366493	9.313256	-0.012313	0.076934	0.011224	-0.070451	0.052568	-1.107848	-0.461153	-0.057415	-0.136865	-0.874820
13616	-0.295999	3.347604	9.285416	-0.071614	0.067563	-0.061521	-0.069789	0.053458	-1.104455	-0.461915	-0.055499	-0.136117	-0.874658
13617	-0.163283	3.243197	9.213249	-0.099690	0.079503	-0.086310	-0.067269	0.056656	-1.105731	-0.463127	-0.052980	-0.135252	-0.874307
13618	-0.309298	3.303681	9.400878	-0.105180	0.074849	-0.151754	-0.064885	0.060342	-1.103617	-0.465476	-0.050381	-0.134078	-0.873394
13619	-0.555002	2.995798	9.458244	-0.035613	-0.016314	-0.109618	-0.063826	0.062589	-1.104771	-0.467277	-0.050072	-0.133476	-0.872542
13620	-0.603038	3.172100	9.173814	0.056803	-0.067269	-0.175066	-0.063826	0.062924	-1.107188	-0.470241	-0.051403	-0.133825	-0.870817
13621	-0.643830	3.234447	8.928979	0.055715	-0.098619	-0.274274	-0.065292	0.063848	-1.109299	-0.475026	-0.052935	-0.134237	-0.868060
13622	-0.833968	3.279538	8.860221	0.112233	-0.094064	-0.367739	-0.067692	0.065335	-1.110572	-0.481322	-0.054738	-0.135489	-0.864278
13623	-1.141423	3.179314	9.092249	0.146849	-0.102358	-0.452489	-0.067167	0.067573	-1.110776	-0.489053	-0.056689	-0.137662	-0.859455
13624	-1.291687	2.836759	9.225018	0.137628	-0.120473	-0.514475	-0.066638	0.068988	-1.111816	-0.497840	-0.058776	-0.139234	-0.853999
13625	-1.133386	2.676994	9.231080	0.149068	-0.156962	-0.544760	-0.069049	0.074133	-1.113511	-0.507199	-0.061364	-0.140990	-0.848001
13626	-0.917053	2.588721	9.647585	0.156173	-0.171102	-0.544882	-0.070518	0.075488	-1.109944	-0.516497	-0.064396	-0.142370	-0.841911
13627	-0.846188	2.895928	10.239580	0.063901	-0.120785	-0.452948	-0.071862	0.079750	-1.110871	-0.524199	-0.065705	-0.142893	-0.836947
13628	-0.732951	2.815455	10.289395	-0.139465	-0.055180	-0.442579	-0.071347	0.086112	-1.113505	-0.531731	-0.063983	-0.140360	-0.832747
13629	-0.631830	2.234617	9.480886	-0.256350	-0.011792	-0.368384	-0.072181	0.098809	-1.121853	-0.538045	-0.060297	-0.136508	-0.829601
13630	-0.647610	2.137207	9.240430	-0.172757	-0.020794	-0.263845	-0.071015	0.109775	-1.123943	-0.542481	-0.058141	-0.133539	-0.827346
13631	-0.604589	2.305493	9.346392	-0.105321	-0.013796	-0.092097	-0.070237	0.116301	-1.121720	-0.544001	-0.056845	-0.131793	-0.826718
13632	-0.630837	2.273452	9.273616	-0.065808	-0.038129	0.042261	-0.071843	0.119126	-1.120937	-0.543280	-0.056948	-0.130047	-0.827461
13633	-0.578263	2.429760	9.259607	-0.002469	-0.059966	0.227958	-0.074765	0.117275	-1.122985	-0.539499	-0.058365	-0.129111	-0.829979
13634	-0.745363	2.688907	9.396949	0.024669	-0.057718	0.289966	-0.079799	0.109599	-1.125870	-0.534597	-0.060415	-0.128363	-0.833114
13635	-0.981073	2.704038	9.288506	-0.014789	-0.073779	0.349911	-0.082977	0.103795	-1.126558	-0.528800	-0.062231	-0.126932	-0.836891
13636	-1.020252	2.708171	9.186175	0.036934	-0.075566	0.367754	-0.086824	0.099527	-1.126246	-0.522576	-0.064898	-0.126095	-0.840716
13637	-1.078686	2.840618	9.168941	0.084555	-0.102627	0.399565	-0.092121	0.090396	-1.126612	-0.515832	-0.068335	-0.125985	-0.844616
13638	-1.142255	3.011828	9.305308	0.066571	-0.095664	0.399557	-0.098620	0.082451	-1.128545	-0.509014	-0.071724	-0.125377	-0.848552
13639	-1.226799	3.175398	9.657725	0.020066	-0.086895	0.388861	-0.102987	0.073864	-1.129039	-0.502438	-0.074165	-0.124389	-0.852398
13640	-1.644746	4.070816	9.585190	-0.024435	-0.016296	0.178819	-0.107764	0.068900	-1.128064	-0.499263	-0.074726	-0.123347	-0.854364
13641	-1.588211	3.064456	9.618587	-0.119276	0.069805	-0.027773	-0.106701	0.069916	-1.130606	-0.499600	-0.072001	-0.122262	-0.854557
13642	0.194666	2.414559	8.359127	-0.121148	-0.015370	-0.104690	-0.105526	0.077771	-1.131716	-0.501399	-0.070881	-0.119992	-0.853919
13643	0.732360	3.118703	9.646058	0.349819	0.096239	-0.067314	-0.105110	0.071836	-1.130293	-0.501661	-0.072355	-0.127202	-0.852597
13644	0.307797	4.358789	10.422821	0.063852	0.190078	0.139288	-0.100172	0.066937	-1.123495	-0.498502	-0.070193	-0.129800	-0.854237
13645	0.173395	1.686041	9.297912	-0.231754	-0.060954	0.119240	-0.098845	0.068175	-1.123740	-0.496787	-0.069046	-0.125210	-0.856013
13646	0.873799	2.300763	9.362907	0.271502	-0.054682	0.111837	-0.101899	0.065559	-1.122845	-0.494424	-0.073044	-0.128964	-0.856492
13647	0.411523	2.955119	9.844455	0.042711	-0.007118	0.159227	-0.103737	0.056572	-1.120684	-0.491490	-0.073862	-0.129474	-0.858031
13648	0.627551	2.820595	9.105909	0.097722	-0.026032	0.187545	-0.105320	0.051505	-1.118401	-0.487988	-0.075842	-0.130422	-0.859713
13649	0.472580	3.198905	9.233095	0.128422	-0.008785	0.219594	-0.109032	0.046871	-1.120664	-0.483870	-0.077731	-0.132262	-0.861588
13650	0.315440	2.941175	9.259103	0.061448	0.003502	0.202709	-0.112743	0.041640	-1.121328	-0.480062	-0.078891	-0.132843	-0.863521
13651	-0.111029	2.836352	9.376788	0.034363	0.018264	0.242598	-0.113392	0.035760	-1.121240	-0.475598	-0.079475	-0.133261	-0.865871
13652	-0.290344	2.716583	9.391446	0.069194	-0.022648	0.110761	-0.115503	0.029315	-1.119534	-0.473424	-0.080912	-0.133873	-0.866834
13653	-0.006533	3.306744	9.371633	0.089791	-0.081098	0.001624	-0.117893	0.027449	-1.121454	-0.473302	-0.083095	-0.134690	-0.866567
13654	0.176012	3.589184	9.105512	0.025275	-0.069969	-0.074584	-0.121084	0.025747	-1.117426	-0.474536	-0.084438	-0.134394	-0.865808
13655	0.108744	3.437461	9.099778	0.033870	-0.068729	-0.193878	-0.122956	0.028899	-1.118382	-0.477853	-0.085366	-0.134701	-0.863843
13656	0.378379	3.643828	9.072796	-0.001254	-0.050689	-0.359263	-0.123492	0.029675	-1.114980	-0.483983	-0.085351	-0.134609	-0.860440
13657	0.541208	3.870112	9.114598	-0.067513	-0.033302	-0.437205	-0.121921	0.038796	-1.116593	-0.491525	-0.084061	-0.133924	-0.856389
13658	0.649541	3.976424	8.792168	-0.124396	0.005818	-0.456603	-0.118888	0.048420	-1.117129	-0.499315	-0.081600	-0.132416	-0.852345
13659	0.711441	4.006659	8.632565	-0.173955	0.011481	-0.486792	-0.115459	0.059383	-1.121403	-0.507664	-0.078398	-0.130430	-0.848009
13660	0.628431	4.005130	8.427836	-0.171567	0.070447	-0.497877	-0.110574	0.072867	-1.120757	-0.515964	-0.074243	-0.128813	-0.843609
13661	0.398169	4.158757	8.616991	-0.166592	0.133737	-0.538968	-0.105412	0.083248	-1.125878	-0.524740	-0.068953	-0.128287	-0.838711
13662	0.059855	4.368670	8.710938	-0.145413	0.102693	-0.427643	-0.098390	0.094259	-1.123584	-0.531629	-0.064685	-0.127315	-0.834852
13663	-0.531456	4.197778	9.161052	-0.045287	-0.021045	-0.424458	-0.095887	0.102926	-1.124684	-0.538618	-0.063578	-0.127063	-0.830484
13664	-1.076867	3.559147	8.913241	0.168798	-0.158496	-0.475791	-0.096969	0.108522	-1.122874	-0.546483	-0.066893	-0.128562	-0.824835
13665	-2.029195	3.010298	9.297360	0.283846	-0.202116	-0.544445	-0.099626	0.107083	-1.124777	-0.555381	-0.071960	-0.132007	-0.817893
13666	-2.286495	1.379357	10.368097	0.353852	-0.248187	-0.814950	-0.103883	0.106388	-1.126907	-0.568574	-0.077861	-0.135990	-0.807569
13667	-1.193578	2.554625	10.115955	0.320081	-0.227003	-1.032687	-0.104689	0.109269	-1.129368	-0.585078	-0.082248	-0.140381	-0.794489
13668	-0.627875	3.307657	9.838786	0.171108	-0.085373	-1.092514	-0.104713	0.117292	-1.130459	-0.602071	-0.082589	-0.143662	-0.781057
13669	-0.686662	3.068682	9.665477	0.100260	-0.015005	-1.122317	-0.100224	0.129675	-1.130384	-0.619181	-0.080663	-0.147066	-0.767125
13670	-1.153031	2.390243	9.639434	0.041652	-0.074840	-1.025504	-0.098405	0.144795	-1.130729	-0.634765	-0.079358	-0.148199	-0.754197
13671	-1.366718	2.332991	9.907715	0.051313	-0.134343	-1.061175	-0.096180	0.156859	-1.126728	-0.650811	-0.078675	-0.149078	-0.740291
13672	-0.791727	2.610406	9.567020	-0.100852	-0.205537	-1.037483	-0.097431	0.175247	-1.131922	-0.666634	-0.077352	-0.146306	-0.726781
13673	-0.475676	2.344203	8.974553	-0.123073	-0.296428	-0.893189	-0.104006	0.193472	-1.136926	-0.680430	-0.077175	-0.142017	-0.714766
13674	-0.295111	2.289226	9.019022	0.003165	-0.392186	-0.716629	-0.111768	0.208488	-1.147682	-0.691538	-0.080826	-0.137609	-0.704490
13675	-0.569225	2.429902	9.052876	0.036179	-0.406968	-0.539750	-0.125370	0.217345	-1.153175	-0.700024	-0.085348	-0.133383	-0.696341
13676	-1.112524	2.488036	9.271659	0.103649	-0.371765	-0.431344	-0.133769	0.222413	-1.157770	-0.706648	-0.090860	-0.130142	-0.689533
13677	-1.225088	2.786998	9.280392	0.119710	-0.341649	-0.421364	-0.143889	0.224174	-1.163260	-0.712983	-0.095902	-0.127752	-0.682743
13678	-1.036154	3.023453	9.212193	0.147674	-0.312787	-0.284109	-0.153743	0.225602	-1.166741	-0.717203	-0.101585	-0.125638	-0.677876
13679	-0.581383	3.284143	9.065315	0.099559	-0.301035	-0.199420	-0.164513	0.221808	-1.167952	-0.720343	-0.106325	-0.123105	-0.674275
13680	-0.394986	3.539981	9.083548	0.150907	-0.246361	-0.091104	-0.173695	0.221115	-1.171374	-0.721698	-0.111628	-0.121570	-0.672243
13681	-0.681639	3.952309	9.165517	0.126343	-0.167023	-0.000453	-0.177945	0.218356	-1.175324	-0.721726	-0.115455	-0.120909	-0.671687
13682	-1.691306	4.237395	8.939819	-0.008990	-0.196064	-0.025602	-0.183399	0.217548	-1.177444	-0.722415	-0.117927	-0.117802	-0.671069
13683	-2.804940	4.117619	8.533455	-0.062695	-0.366789	-0.334263	-0.191526	0.220165	-1.179424	-0.727794	-0.120850	-0.112630	-0.665602
13684	-1.830889	4.193764	10.505270	0.114575	-0.309856	-0.701384	-0.202713	0.222156	-1.181658	-0.737326	-0.125076	-0.111111	-0.654493
13685	0.006343	3.945442	9.810109	-0.466730	-0.214559	-0.687061	-0.209677	0.236568	-1.185161	-0.747778	-0.119129	-0.103761	-0.644880
13686	1.047018	2.859632	7.890883	-0.151207	-0.120274	-0.616648	-0.213453	0.253122	-1.187418	-0.756144	-0.117150	-0.101257	-0.635822
13687	0.465840	2.953545	8.618531	0.142783	0.078178	-0.200600	-0.213328	0.255905	-1.186522	-0.758106	-0.117636	-0.104880	-0.632801
13688	0.299215	2.868116	9.798338	0.041498	0.257030	-0.491508	-0.206937	0.255160	-1.184866	-0.763510	-0.113992	-0.110238	-0.626024
13689	0.594944	3.674676	11.081886	-0.019133	0.186736	-0.327838	-0.201895	0.260284	-1.180850	-0.767132	-0.110405	-0.113686	-0.621607
13690	0.923511	3.408714	10.617376	-0.108991	-0.016792	0.105495	-0.199782	0.265527	-1.179088	-0.765962	-0.109197	-0.111627	-0.623632
13691	0.401554	1.816344	8.702164	0.013288	-0.139814	0.299815	-0.202170	0.262883	-1.177662	-0.762388	-0.111627	-0.108999	-0.628031
13692	0.615850	1.829987	9.117837	0.165915	-0.093768	0.252790	-0.204142	0.254161	-1.174682	-0.758895	-0.115900	-0.108874	-0.631500
13693	0.211034	2.815554	9.935638	0.081777	-0.044375	0.240494	-0.206926	0.250293	-1.174504	-0.755652	-0.118054	-0.108610	-0.635026
13694	0.053794	2.552960	9.899096	0.003177	-0.105602	0.208075	-0.209839	0.245391	-1.178134	-0.753084	-0.119912	-0.106347	-0.638104
13695	0.089471	2.966201	9.227909	0.061329	-0.081618	0.192489	-0.211963	0.243623	-1.178435	-0.750543	-0.122120	-0.105343	-0.640840
13696	0.090164	2.869073	8.833904	0.051420	-0.006557	0.173501	-0.212088	0.240470	-1.175433	-0.748062	-0.123359	-0.105263	-0.643510
13697	0.066920	3.074993	8.913478	0.154577	0.054215	0.196310	-0.211537	0.233953	-1.173221	-0.744924	-0.125236	-0.107472	-0.646416
13698	-0.033786	3.328091	9.317679	0.179084	0.033305	0.115804	-0.209655	0.227539	-1.170752	-0.742759	-0.127742	-0.109776	-0.648028
13699	-0.095954	3.540586	9.391195	0.020583	0.001680	0.046150	-0.208580	0.223637	-1.166844	-0.741997	-0.127992	-0.109847	-0.648839
13700	-0.075886	3.468100	9.149244	-0.038011	-0.007267	-0.187484	-0.207250	0.224174	-1.167112	-0.744399	-0.127132	-0.109508	-0.646309
13701	-0.072831	3.371014	8.736055	0.019966	-0.008243	-0.200556	-0.205656	0.224768	-1.164009	-0.746844	-0.126974	-0.110056	-0.643420
13702	-0.088777	3.584354	8.871160	0.032192	-0.024609	-0.325286	-0.204330	0.226554	-1.163698	-0.750852	-0.127074	-0.110710	-0.638606
13703	-0.100982	3.768658	9.240082	-0.009714	0.008980	-0.403016	-0.200876	0.228878	-1.164472	-0.755870	-0.125816	-0.111655	-0.632744
13704	-0.118137	3.887283	9.161634	-0.158173	0.016508	-0.470622	-0.201561	0.235996	-1.168282	-0.762018	-0.122179	-0.110865	-0.626187
13705	0.022585	3.819400	8.786149	-0.214562	0.068471	-0.505849	-0.199597	0.246729	-1.167151	-0.768564	-0.116857	-0.110373	-0.619251
13706	-0.059806	4.169875	8.699137	-0.186789	0.086247	-0.532165	-0.195499	0.256677	-1.170656	-0.775223	-0.111751	-0.110407	-0.611843
13707	-0.452496	4.281684	8.604403	-0.153812	0.056037	-0.558693	-0.192073	0.268383	-1.170590	-0.782103	-0.107432	-0.110588	-0.603774
13708	-0.698010	4.126762	8.920585	-0.042527	-0.047673	-0.497954	-0.193690	0.275187	-1.171972	-0.788150	-0.106248	-0.110181	-0.596147
13709	-0.771817	4.038019	8.776973	0.215196	-0.114274	-0.521418	-0.194775	0.281771	-1.170399	-0.793982	-0.109874	-0.112043	-0.587338
13710	-1.372032	3.429920	8.250438	0.330734	-0.159992	-0.505265	-0.197421	0.276350	-1.170003	-0.799373	-0.115874	-0.114276	-0.578374
13711	-1.596719	3.304492	8.441869	0.357681	-0.217633	-0.682316	-0.204061	0.271368	-1.172513	-0.806716	-0.122528	-0.116558	-0.566225
13712	-1.344559	1.969371	10.789716	0.571434	-0.340018	-0.691326	-0.213621	0.263465	-1.173195	-0.813685	-0.133969	-0.118999	-0.553000
13713	-0.997146	3.609416	11.452353	0.362473	-0.349141	-0.894653	-0.224519	0.257867	-1.175137	-0.823179	-0.141464	-0.119743	-0.536681
13714	-0.780387	3.720021	10.192055	-0.104238	-0.160764	-0.906427	-0.236515	0.262925	-1.175645	-0.833351	-0.139280	-0.118302	-0.521662
13715	-0.910781	2.467346	8.565515	-0.126186	-0.078401	-0.939444	-0.240284	0.277544	-1.179178	-0.843464	-0.135588	-0.118310	-0.506149
13716	-1.017120	2.489716	8.797975	0.075109	-0.113424	-1.036269	-0.242174	0.286750	-1.181019	-0.853750	-0.135517	-0.119723	-0.488276
13717	-1.257273	2.519437	9.676181	0.104028	-0.229033	-1.097005	-0.250443	0.292183	-1.183311	-0.864457	-0.136629	-0.119798	-0.468717
13718	-0.783540	2.877621	10.010562	0.012592	-0.348001	-1.133543	-0.261787	0.302174	-1.185422	-0.875565	-0.137343	-0.116747	-0.448211
13719	-0.396233	3.066656	9.534794	-0.188886	-0.399677	-0.910031	-0.275264	0.313477	-1.187601	-0.884952	-0.135195	-0.110513	-0.431704
13720	-0.372183	2.865554	8.973796	-0.091426	-0.362327	-0.877643	-0.288344	0.325641	-1.190970	-0.893351	-0.134719	-0.105450	-0.415518
13721	-0.527139	2.794813	9.337855	-0.076622	-0.324418	-0.751786	-0.300880	0.333527	-1.191921	-0.900332	-0.134160	-0.100973	-0.401506
13722	-0.878719	2.560253	9.328836	-0.085968	-0.303510	-0.666723	-0.313684	0.342014	-1.194332	-0.906372	-0.133657	-0.096382	-0.389021
13723	-1.185517	2.734303	9.200164	0.027744	-0.268435	-0.537003	-0.323681	0.346926	-1.196622	-0.910902	-0.134881	-0.093103	-0.378678
13724	-1.147248	2.982583	9.074297	0.027075	-0.278013	-0.581286	-0.332602	0.347848	-1.197298	-0.915617	-0.136348	-0.089592	-0.367461
13725	-0.993836	3.087333	9.203382	0.048443	-0.276916	-0.438032	-0.342724	0.349819	-1.199680	-0.919131	-0.138145	-0.086018	-0.358768
13726	-1.097160	3.172852	9.254929	0.025952	-0.275273	-0.404479	-0.354052	0.354093	-1.197254	-0.922339	-0.139851	-0.082046	-0.350716
13727	-1.248908	3.206482	8.992463	0.043382	-0.261417	-0.312354	-0.363101	0.353500	-1.199056	-0.924791	-0.141629	-0.078374	-0.344327
13728	-1.521200	3.233086	8.882810	0.067657	-0.228460	-0.271338	-0.370820	0.353188	-1.202213	-0.926751	-0.143976	-0.075169	-0.338753
13729	-1.527792	3.296063	8.728081	0.085846	-0.208667	-0.274688	-0.379075	0.353973	-1.203711	-0.928644	-0.146217	-0.072696	-0.333102
13730	-1.577654	3.620444	8.801129	0.144580	-0.235322	-0.255229	-0.387582	0.350149	-1.205893	-0.930189	-0.150043	-0.069821	-0.327660
13731	-1.388053	4.221133	9.709879	0.144489	-0.170643	-0.244294	-0.395161	0.347715	-1.208445	-0.931564	-0.153179	-0.068401	-0.322562
13732	-1.440555	4.632906	10.266007	-0.091576	-0.010910	-0.275858	-0.399284	0.346727	-1.210182	-0.933577	-0.151108	-0.068239	-0.317717
13733	-0.504804	2.814587	8.861794	-0.340100	0.088311	-0.382189	-0.398913	0.356296	-1.211768	-0.936847	-0.143356	-0.068978	-0.311461
13734	0.870965	2.926826	7.817576	-0.043132	0.077648	-0.314418	-0.397472	0.363786	-1.209387	-0.938759	-0.141570	-0.070855	-0.306055
13735	0.584289	3.565140	10.085861	0.263662	0.186301	0.072680	-0.396122	0.357567	-1.208792	-0.937258	-0.145238	-0.075788	-0.307748
13736	0.455568	3.594455	10.948233	-0.059394	0.108382	0.021667	-0.390938	0.359967	-1.208506	-0.937086	-0.143433	-0.077182	-0.308770
13737	0.027991	2.770974	10.012198	-0.154143	-0.179389	0.154059	-0.392676	0.362195	-1.205987	-0.936811	-0.141664	-0.072396	-0.311569
13738	0.274703	2.153920	9.035120	-0.096817	-0.221599	0.261821	-0.399617	0.368344	-1.204091	-0.935704	-0.141549	-0.066689	-0.316188
13739	0.396884	2.894122	9.428044	0.061933	-0.144647	0.225613	-0.403322	0.360680	-1.202676	-0.934251	-0.143699	-0.063654	-0.320117
13740	0.089325	2.961335	9.150915	-0.007225	-0.110570	0.261049	-0.404917	0.359838	-1.201066	-0.932675	-0.144544	-0.060581	-0.324890
13741	0.320848	3.004366	9.068634	0.105449	-0.138815	0.148009	-0.407985	0.361653	-1.197601	-0.931532	-0.147394	-0.058139	-0.327326
13742	0.324855	3.108862	9.462727	-0.005518	-0.132767	0.225484	-0.411567	0.357510	-1.196883	-0.930164	-0.148363	-0.054752	-0.331340
13743	0.267874	2.896619	9.262794	-0.128286	-0.110438	0.143048	-0.412639	0.359442	-1.194382	-0.929669	-0.146682	-0.051287	-0.334022
13744	0.252731	2.813816	9.315908	-0.122884	-0.102530	0.076815	-0.415318	0.365080	-1.192822	-0.929563	-0.145101	-0.048121	-0.335473
13745	0.510930	3.202016	9.118710	-0.082259	-0.080851	0.041650	-0.417462	0.369634	-1.193460	-0.929552	-0.143994	-0.045790	-0.336307
13746	0.357335	3.364292	9.083887	-0.100535	-0.058250	0.055911	-0.421065	0.372309	-1.190231	-0.929463	-0.142507	-0.043657	-0.337466
13747	0.179606	3.263955	8.956430	-0.106694	0.022303	0.031699	-0.421071	0.374574	-1.191102	-0.929478	-0.140284	-0.043101	-0.338428
13748	0.137155	3.457387	9.013845	-0.103827	0.126019	0.009385	-0.418953	0.378272	-1.189255	-0.929539	-0.137448	-0.044503	-0.339241
13749	0.078147	3.733038	8.952186	-0.116524	0.205504	0.026654	-0.414302	0.381331	-1.192717	-0.929422	-0.133854	-0.047308	-0.340617
13750	0.041305	3.878015	8.945148	-0.135361	0.250610	0.065786	-0.407526	0.385353	-1.191318	-0.929029	-0.129632	-0.050658	-0.342834
13751	-0.153951	3.655969	8.637541	-0.128452	0.298145	0.086505	-0.399017	0.389119	-1.192779	-0.928370	-0.125312	-0.054956	-0.345552
13752	-0.376204	4.084006	8.492697	-0.045115	0.274551	0.061896	-0.392101	0.390885	-1.191050	-0.927683	-0.122587	-0.059378	-0.347636
13753	-0.538631	3.828676	9.161209	0.282934	0.217783	0.168681	-0.384635	0.386784	-1.190998	-0.925440	-0.126632	-0.064866	-0.351166
13754	-1.874336	2.605345	9.733624	0.410906	0.063181	0.204670	-0.379001	0.372284	-1.188426	-0.922789	-0.134002	-0.068190	-0.354758
13755	-2.334172	2.223100	9.043606	0.189769	0.020172	-0.147144	-0.379243	0.363865	-1.188154	-0.923211	-0.137179	-0.070287	-0.352027
13756	-1.233387	2.374279	10.183493	0.311746	-0.018246	-0.345317	-0.381625	0.359286	-1.188003	-0.924726	-0.142524	-0.072876	-0.345336
13757	-0.702863	2.408361	11.872424	0.294842	-0.097057	-0.540530	-0.385185	0.347872	-1.188463	-0.927635	-0.147765	-0.074645	-0.334795
13758	-1.054766	3.263539	10.206336	-0.016928	-0.038198	-0.512759	-0.391296	0.343808	-1.188657	-0.931085	-0.146883	-0.075120	-0.325367
13759	-1.158368	2.273533	8.747130	-0.256229	0.017987	-0.567864	-0.395049	0.352281	-1.187263	-0.935391	-0.140989	-0.075467	-0.315391
13760	-0.999799	1.611289	8.732922	0.069262	-0.006454	-0.762388	-0.397987	0.355560	-1.186585	-0.939868	-0.141106	-0.077712	-0.301160
13761	-0.970196	2.476106	9.757529	0.136231	-0.110744	-0.799159	-0.403040	0.353739	-1.187798	-0.944320	-0.142847	-0.078716	-0.285760
13762	-0.684898	2.801739	10.071931	-0.148656	-0.186899	-0.728129	-0.411033	0.355585	-1.186837	-0.949060	-0.139887	-0.076198	-0.271865
13763	-0.385626	2.593454	9.136709	-0.167466	-0.207250	-0.631104	-0.422641	0.364831	-1.186811	-0.953171	-0.136607	-0.073107	-0.259729
13764	-0.312306	2.327771	9.189105	-0.053016	-0.190727	-0.397249	-0.431304	0.368053	-1.184046	-0.955595	-0.135937	-0.070072	-0.251893
13765	-0.359442	2.419184	9.420454	-0.035266	-0.129541	-0.276566	-0.439028	0.369033	-1.182307	-0.957238	-0.135246	-0.068134	-0.246500
13766	-0.811026	2.471683	9.485634	0.003362	-0.075982	-0.129250	-0.441164	0.370653	-1.177375	-0.957939	-0.135440	-0.066841	-0.244012
13767	-1.242110	2.427428	9.292211	-0.010930	-0.070644	-0.063737	-0.441962	0.370416	-1.178452	-0.958367	-0.135180	-0.065583	-0.242811
13768	-1.415376	2.589337	9.165318	0.016610	-0.078676	-0.017696	-0.444626	0.370698	-1.175850	-0.958483	-0.135787	-0.064000	-0.242439
13769	-1.622102	2.736079	9.090470	0.081533	-0.092195	-0.024610	-0.448075	0.366561	-1.175539	-0.958494	-0.137436	-0.062717	-0.241801
13770	-1.735978	2.874817	9.206283	0.078466	-0.098695	0.021327	-0.450990	0.361811	-1.173499	-0.958267	-0.139372	-0.060943	-0.242045
13771	-1.958017	2.827093	9.192609	0.051450	-0.125519	0.017585	-0.456713	0.361144	-1.169274	-0.958189	-0.140640	-0.058827	-0.242145
13772	-1.976544	2.715047	8.757207	0.082305	-0.157934	-0.063841	-0.460568	0.358939	-1.167143	-0.958416	-0.142833	-0.056174	-0.240585
13773	-2.019824	2.947301	8.797454	0.208718	-0.185685	-0.084841	-0.467600	0.350893	-1.164083	-0.958428	-0.147263	-0.054030	-0.238349
13774	-1.997356	3.617748	9.404480	0.269030	-0.129451	-0.179820	-0.474359	0.340939	-1.163784	-0.958582	-0.152765	-0.053154	-0.234431
13775	-2.007523	4.212345	9.941272	0.196536	-0.033267	-0.282021	-0.478189	0.330625	-1.162991	-0.959325	-0.156042	-0.054552	-0.228847
13776	-1.060058	3.501231	9.265625	-0.091207	0.067104	-0.339024	-0.479384	0.329665	-1.162739	-0.961039	-0.153536	-0.056273	-0.222854
13777	0.074132	3.101759	8.297289	-0.049972	0.150607	-0.248394	-0.477928	0.332097	-1.160115	-0.962116	-0.151308	-0.059951	-0.218736
13778	0.527111	3.338230	8.964127	0.190333	0.303789	0.113035	-0.473920	0.327221	-1.159509	-0.960631	-0.153696	-0.066082	-0.221807
13779	0.938668	4.392050	10.119382	-0.028374	0.475660	0.138041	-0.460199	0.323856	-1.161124	-0.959416	-0.150994	-0.074824	-0.226106
13780	0.041875	3.480004	9.679914	-0.132127	0.252752	0.483978	-0.447558	0.325221	-1.159878	-0.957161	-0.147959	-0.077407	-0.236559
13781	0.092046	2.403116	9.554783	-0.035173	0.010032	0.587971	-0.442373	0.327459	-1.158653	-0.954381	-0.147933	-0.075778	-0.248054
13782	0.012122	3.299853	9.863297	0.259847	-0.047605	0.683097	-0.441022	0.320689	-1.158481	-0.950161	-0.154080	-0.073925	-0.260745
13783	0.016702	3.469799	9.318160	0.003434	-0.033071	0.582490	-0.442076	0.316713	-1.155360	-0.947070	-0.155003	-0.071552	-0.271869
13784	-0.047017	3.492908	9.239004	0.076532	-0.035824	0.574760	-0.442346	0.318134	-1.155850	-0.943657	-0.157395	-0.069295	-0.282729
13785	-0.223491	3.353772	9.263523	0.050257	-0.053209	0.477361	-0.444468	0.315063	-1.154441	-0.940795	-0.159165	-0.067077	-0.291671
13786	-0.324767	3.308227	9.135592	-0.031562	-0.026564	0.378285	-0.441929	0.312114	-1.156857	-0.938656	-0.159167	-0.064975	-0.298947
13787	-0.237589	3.304949	9.094965	-0.080590	0.004393	0.332340	-0.440868	0.313644	-1.157360	-0.936858	-0.157934	-0.063514	-0.305482
13788	-0.081671	3.472821	8.881846	-0.029736	0.003370	0.247585	-0.440074	0.315138	-1.155973	-0.935380	-0.157609	-0.062400	-0.310370
13789	0.051445	3.870927	9.041795	-0.059836	-0.023036	0.155328	-0.439817	0.317570	-1.152122	-0.934579	-0.156749	-0.061092	-0.313463
13790	-0.224985	3.744530	8.957240	-0.113120	-0.020262	0.096013	-0.440485	0.318451	-1.153165	-0.934309	-0.154819	-0.059489	-0.315530
13791	-0.283814	3.648787	8.908015	-0.132294	-0.003094	0.042152	-0.438891	0.319518	-1.152340	-0.934396	-0.152378	-0.058458	-0.316651
13792	-0.261110	3.741453	9.009109	-0.169709	0.034039	-0.033770	-0.438775	0.325392	-1.151613	-0.935037	-0.148891	-0.057909	-0.316517
13793	-0.231635	3.950739	8.921782	-0.157571	0.047885	-0.014207	-0.435990	0.328656	-1.149923	-0.935470	-0.145637	-0.057854	-0.316762
13794	-0.300108	3.961620	8.794431	-0.148946	0.077694	0.005479	-0.433341	0.332784	-1.149012	-0.935730	-0.142305	-0.058137	-0.317458
13795	-0.343391	3.929267	8.697064	-0.135658	0.092592	-0.017357	-0.427753	0.333456	-1.147167	-0.936036	-0.139239	-0.059083	-0.317740
13796	-0.399146	4.044768	8.653562	-0.154335	0.153670	-0.048843	-0.424171	0.337431	-1.146677	-0.936540	-0.135256	-0.060905	-0.317632
13797	-0.627608	4.324636	8.675732	-0.162760	0.140071	-0.005599	-0.418724	0.341249	-1.147292	-0.936745	-0.131479	-0.062569	-0.318288
13798	-0.777680	4.101035	8.853343	-0.068823	0.041289	0.065712	-0.416075	0.345358	-1.145573	-0.936408	-0.129951	-0.062523	-0.319912
13799	-1.491726	3.291933	9.379126	0.212064	-0.162539	0.061046	-0.417672	0.345416	-1.146496	-0.935558	-0.135241	-0.060793	-0.320539
13800	-1.996416	2.365211	9.462098	0.120358	-0.156451	-0.074319	-0.421108	0.337261	-1.148471	-0.935848	-0.138347	-0.058627	-0.318767
13801	-0.904702	2.622796	8.403255	0.099026	-0.010052	-0.462670	-0.423771	0.337453	-1.148029	-0.938408	-0.139849	-0.060524	-0.310111
13802	-0.161959	3.010403	11.229758	0.472063	-0.047325	-0.225052	-0.423476	0.327921	-1.148743	-0.938453	-0.148663	-0.062977	-0.305350
13803	-0.733546	2.529204	12.128126	0.322703	-0.054849	-0.296171	-0.427698	0.315417	-1.149904	-0.939267	-0.154721	-0.064947	-0.299369
13804	-0.787855	2.845900	9.211524	-0.085981	0.074880	-0.363744	-0.429550	0.311545	-1.150546	-0.941550	-0.152122	-0.066749	-0.293066
13805	-0.430239	1.762355	8.176377	-0.109818	0.191833	-0.356007	-0.425302	0.315646	-1.150059	-0.943624	-0.148427	-0.070943	-0.287245
13806	-0.532254	1.619855	9.503021	0.158978	0.133517	-0.493457	-0.421175	0.315107	-1.149045	-0.945714	-0.149893	-0.075625	-0.278276
13807	-0.644577	3.176357	10.626374	0.048085	0.037088	-0.441443	-0.419303	0.311903	-1.145798	-0.947892	-0.149822	-0.078030	-0.270122
13808	-0.581339	2.653076	9.695914	-0.254962	-0.011227	-0.354265	-0.419981	0.316122	-1.145520	-0.950523	-0.144430	-0.077288	-0.263955
13809	-0.558528	2.337825	8.789123	-0.138602	-0.047021	-0.198501	-0.421602	0.324028	-1.146057	-0.951999	-0.141590	-0.076323	-0.260433
13810	-0.949441	2.165688	8.997468	-0.024001	-0.051944	-0.176867	-0.422672	0.325711	-1.144912	-0.953034	-0.141069	-0.075502	-0.257147
13811	-1.302754	2.445758	9.388901	0.039075	-0.077045	-0.219209	-0.425465	0.324725	-1.141945	-0.954134	-0.141676	-0.074945	-0.252864
13812	-1.405205	2.822566	9.255340	0.089762	-0.094055	-0.233294	-0.428255	0.322514	-1.140635	-0.955162	-0.143448	-0.074058	-0.248202
13813	-1.497081	3.019925	9.034396	0.089595	-0.111934	-0.229856	-0.431843	0.320303	-1.138507	-0.956179	-0.145152	-0.073149	-0.243521
13814	-1.398976	3.201334	9.016782	0.154720	-0.120750	-0.210287	-0.435420	0.314492	-1.138517	-0.956892	-0.148322	-0.071996	-0.239114
13815	-1.289756	3.348986	9.235655	0.161222	-0.133695	-0.187398	-0.439400	0.310087	-1.138207	-0.957470	-0.151559	-0.070920	-0.235055
13816	-1.323959	3.338639	9.083038	0.119256	-0.139796	-0.099150	-0.442850	0.306330	-1.136130	-0.957743	-0.154289	-0.068897	-0.232757
13817	-1.380934	3.255056	8.930276	0.131011	-0.158208	-0.070036	-0.448701	0.304042	-1.134517	-0.957860	-0.157224	-0.066881	-0.230895
13818	-1.383938	3.429794	9.082917	0.120731	-0.145289	-0.020488	-0.454281	0.300182	-1.131879	-0.957740	-0.160108	-0.064512	-0.230081
13819	-1.561443	4.125717	9.452537	0.114190	-0.100197	0.095596	-0.457459	0.294353	-1.131490	-0.957041	-0.162686	-0.063049	-0.231581
13820	-1.745890	4.187944	9.759326	0.014291	0.041347	0.018420	-0.459052	0.292669	-1.129907	-0.956833	-0.162719	-0.063639	-0.232256
13821	-1.064103	3.377301	8.736882	-0.133039	0.110877	-0.110764	-0.457997	0.295839	-1.128469	-0.957610	-0.159341	-0.065787	-0.230794
13822	-0.001175	3.377055	7.676693	0.040643	0.105453	0.025686	-0.457199	0.296236	-1.128196	-0.957197	-0.159594	-0.067705	-0.231775
13823	-0.145146	3.685248	8.541307	0.225596	0.182311	0.289327	-0.453589	0.290515	-1.127073	-0.954824	-0.163342	-0.071558	-0.237720
13824	-0.268666	3.760821	9.807877	0.097906	0.252162	0.226598	-0.445191	0.286844	-1.128367	-0.953017	-0.164264	-0.075889	-0.242934
13825	0.110261	4.238646	10.037350	0.093709	0.193230	0.236708	-0.441457	0.284168	-1.125529	-0.951204	-0.165401	-0.079433	-0.248081
13826	0.025029	3.916609	9.406513	-0.090993	0.143079	0.474557	-0.435991	0.281715	-1.128098	-0.948846	-0.163640	-0.079921	-0.257927
13827	-0.337533	2.958431	9.022300	0.115809	0.054217	0.469460	-0.433328	0.281362	-1.127601	-0.945866	-0.166253	-0.080138	-0.266974
13828	-0.245429	3.496603	9.358055	0.132263	0.047688	0.524233	-0.429985	0.276202	-1.126186	-0.942463	-0.169269	-0.079787	-0.277029
13829	-0.193871	3.543632	9.099319	0.050436	0.070012	0.492285	-0.426788	0.274937	-1.123163	-0.939355	-0.170577	-0.079800	-0.286615
13830	-0.202983	3.776515	9.220043	0.045991	0.054168	0.520450	-0.423979	0.270045	-1.120655	-0.936039	-0.171892	-0.079088	-0.296698
13831	-0.419584	3.957079	9.301096	0.002642	0.024342	0.452971	-0.420647	0.268726	-1.121545	-0.933206	-0.172501	-0.078058	-0.305412
13832	-0.463698	3.706229	9.094627	-0.035158	-0.024706	0.445491	-0.419310	0.266674	-1.119064	-0.930566	-0.172628	-0.075627	-0.313891
13833	-0.422159	3.551616	8.993565	-0.084730	-0.054474	0.409782	-0.419048	0.268055	-1.118348	-0.928274	-0.172005	-0.072714	-0.321612
13834	-0.199519	3.820254	9.058546	-0.109237	-0.015365	0.187105	-0.417055	0.268973	-1.117533	-0.927416	-0.170292	-0.070864	-0.325391
13835	-0.085841	3.948541	9.032183	-0.176264	-0.005687	0.204609	-0.417197	0.271889	-1.116089	-0.926612	-0.167371	-0.068952	-0.329581
13836	-0.253862	3.853240	8.941092	-0.188004	0.037367	0.112947	-0.415075	0.274179	-1.114018	-0.926388	-0.163740	-0.067810	-0.332260
13837	-0.350616	3.836914	8.894918	-0.201204	0.061368	0.072414	-0.411895	0.279459	-1.114964	-0.926400	-0.159751	-0.067417	-0.334243
13838	-0.402424	4.010755	8.935344	-0.218707	0.090018	0.058401	-0.408450	0.284684	-1.113758	-0.926527	-0.155121	-0.067220	-0.336105
13839	-0.391861	4.195422	8.842807	-0.210476	0.076986	0.084858	-0.403412	0.291611	-1.114942	-0.926412	-0.150917	-0.067034	-0.338367
13840	-0.338749	4.181805	8.692894	-0.194793	0.106730	0.109844	-0.399967	0.297007	-1.115079	-0.926051	-0.146678	-0.067148	-0.341185
13841	-0.349792	4.118484	8.632856	-0.186547	0.190973	0.085661	-0.396788	0.302471	-1.117908	-0.925645	-0.142206	-0.069247	-0.343749
13842	-0.553366	4.493479	8.695992	-0.176111	0.240311	0.107255	-0.390686	0.309953	-1.119896	-0.925002	-0.137388	-0.071968	-0.346866
13843	-0.750650	4.310275	8.758718	-0.128929	0.152725	0.212981	-0.385113	0.315691	-1.118698	-0.923530	-0.134510	-0.073439	-0.351576
13844	-0.712475	3.730807	8.745006	0.192311	0.022717	0.294508	-0.380857	0.316722	-1.118984	-0.920830	-0.138282	-0.074207	-0.356993
13845	-1.070382	3.673323	8.618917	0.308714	-0.048607	0.305110	-0.381634	0.309735	-1.119468	-0.917712	-0.145061	-0.074828	-0.362164
13846	-1.723182	2.894423	8.778070	0.193435	-0.009340	0.114210	-0.380819	0.303748	-1.116163	-0.916271	-0.148802	-0.075513	-0.364146
13847	-1.136515	3.215842	9.342458	0.126823	-0.008551	-0.225636	-0.381873	0.300108	-1.115459	-0.917424	-0.151088	-0.077162	-0.359933
13848	-1.045562	3.120621	11.449741	0.249863	-0.105446	-0.002264	-0.382393	0.296079	-1.116661	-0.916782	-0.156381	-0.076816	-0.359380
13849	-1.082769	2.714505	10.914887	0.060616	-0.146835	-0.335499	-0.390895	0.290615	-1.120783	-0.919112	-0.158159	-0.075819	-0.352804
13850	-0.768712	2.962753	9.105319	-0.114413	-0.027447	-0.226578	-0.391970	0.293968	-1.119045	-0.921052	-0.155856	-0.075006	-0.348922
13851	-0.626885	2.137546	8.899261	-0.141293	0.042989	-0.351743	-0.393047	0.298251	-1.121188	-0.923777	-0.152475	-0.076113	-0.342920
13852	-0.873123	2.720618	9.811619	-0.012705	-0.018058	-0.463116	-0.394652	0.300475	-1.118670	-0.926934	-0.151604	-0.076886	-0.334512
13853	-1.093014	3.092909	10.062025	-0.208577	-0.047712	-0.481575	-0.398136	0.307799	-1.116373	-0.930745	-0.147290	-0.076276	-0.325887
13854	-0.983209	2.667573	9.149105	-0.251921	-0.089036	-0.480191	-0.400832	0.319031	-1.113959	-0.934653	-0.142388	-0.074174	-0.317249
13855	-0.777418	2.634866	8.881262	-0.182760	-0.112438	-0.444799	-0.407508	0.325576	-1.111244	-0.938061	-0.138949	-0.072393	-0.309021
13856	-0.733299	2.640543	9.075137	-0.093555	-0.149473	-0.354594	-0.413907	0.328339	-1.109059	-0.940659	-0.137543	-0.069785	-0.302280
13857	-0.875981	2.759334	9.151703	-0.100553	-0.197149	-0.370810	-0.420840	0.331843	-1.108057	-0.943368	-0.136219	-0.066702	-0.295045
13858	-0.950293	2.825944	9.062266	-0.023318	-0.203636	-0.298099	-0.428437	0.335045	-1.105439	-0.945400	-0.136519	-0.063325	-0.289088
13859	-0.945991	2.981383	9.104552	0.002422	-0.185200	-0.315591	-0.435217	0.331803	-1.104116	-0.947383	-0.137116	-0.060930	-0.282757
13860	-0.789532	3.047345	9.185883	0.027278	-0.192258	-0.236914	-0.441336	0.330259	-1.104095	-0.948828	-0.138364	-0.057883	-0.277904
13861	-0.788611	3.241555	9.170003	0.026610	-0.178600	-0.142240	-0.446669	0.333141	-1.102053	-0.949700	-0.139587	-0.055280	-0.274826
13862	-1.191531	3.226930	8.873716	0.130535	-0.101984	-0.042311	-0.452384	0.330217	-1.103429	-0.949639	-0.142512	-0.053972	-0.273794
13863	-1.628638	3.284548	8.951337	0.163001	-0.011485	-0.096351	-0.453707	0.327303	-1.103507	-0.949667	-0.145462	-0.055227	-0.271889
13864	-2.019717	3.466802	9.043873	0.127938	-0.093367	-0.213607	-0.456624	0.323916	-1.105874	-0.950511	-0.148093	-0.054563	-0.267619
13865	-1.993938	4.054751	9.410916	0.222428	-0.089903	-0.248691	-0.463137	0.320873	-1.107380	-0.951220	-0.152433	-0.055188	-0.262487
13866	-2.024372	4.296979	9.745144	0.024795	0.021807	-0.446641	-0.468173	0.313779	-1.111190	-0.953395	-0.152221	-0.056885	-0.254226
13867	-0.673278	3.204750	8.625010	-0.190029	0.064193	-0.614359	-0.468714	0.317264	-1.115792	-0.956903	-0.147473	-0.059468	-0.243007
13868	1.060579	4.071467	10.631024	0.153898	0.343606	-0.714511	-0.467509	0.315528	-1.120851	-0.959364	-0.147809	-0.068685	-0.230339
13869	1.162158	3.689591	8.923193	-0.174955	0.248597	0.064527	-0.460194	0.318280	-1.125837	-0.959168	-0.143379	-0.072783	-0.232685
13870	0.826519	1.472119	9.107745	-0.150027	0.098954	0.153985	-0.455947	0.322707	-1.127362	-0.958699	-0.140193	-0.073339	-0.236354
13871	0.608433	2.354284	10.081294	0.188450	0.076816	0.446639	-0.451416	0.320778	-1.127342	-0.955854	-0.144029	-0.074632	-0.245007
13872	0.355192	2.917722	10.187219	-0.116045	-0.002035	0.510631	-0.449944	0.318221	-1.127441	-0.953605	-0.142507	-0.072346	-0.255139
13873	0.294505	2.659215	9.289472	-0.039394	-0.049883	0.600787	-0.449424	0.322443	-1.128525	-0.950606	-0.142811	-0.069564	-0.266671
13874	0.113233	2.753021	9.266353	-0.006230	-0.047139	0.572654	-0.450619	0.321327	-1.127603	-0.947535	-0.143665	-0.066790	-0.277629
13875	0.028362	2.770911	9.362303	-0.079192	0.002598	0.549773	-0.449296	0.324272	-1.128873	-0.944597	-0.142820	-0.064843	-0.288331
13876	-0.378411	2.872764	9.349052	-0.092936	0.029722	0.597730	-0.444915	0.328053	-1.126779	-0.941263	-0.141593	-0.062950	-0.300021
13877	-0.255171	2.993932	9.236381	-0.093040	0.040150	0.535881	-0.441464	0.331669	-1.128861	-0.938149	-0.140217	-0.061636	-0.310511
13878	-0.027610	3.250517	9.248650	-0.102397	0.043319	0.549072	-0.438414	0.335224	-1.127838	-0.934862	-0.138634	-0.060062	-0.321256
13879	-0.272548	3.146553	9.302094	-0.149263	0.083562	0.558964	-0.433765	0.338577	-1.125762	-0.931456	-0.135947	-0.059108	-0.332286
13880	-0.418329	3.151181	9.210932	-0.124435	0.129228	0.446206	-0.430318	0.342821	-1.124587	-0.928574	-0.133234	-0.059265	-0.341302
13881	-0.526954	3.362818	9.148232	-0.076583	0.135861	0.373921	-0.424338	0.346145	-1.122527	-0.925961	-0.131331	-0.060280	-0.348876
13882	-0.427495	3.600084	9.144680	-0.072671	0.136152	0.327931	-0.419824	0.349623	-1.119636	-0.923614	-0.129373	-0.061224	-0.355601
13883	-0.387476	3.756150	8.990679	-0.061871	0.148530	0.262611	-0.415043	0.353099	-1.116883	-0.921622	-0.127565	-0.062883	-0.361091
13884	-0.484717	3.766520	8.958732	-0.041247	0.163619	0.234503	-0.408123	0.353758	-1.115863	-0.919748	-0.125864	-0.064794	-0.366092
13885	-0.505917	3.622921	9.012120	-0.042241	0.154559	0.169030	-0.402003	0.354701	-1.114150	-0.918310	-0.124308	-0.066964	-0.369823
13886	-0.603134	3.878465	9.002396	-0.077831	0.187239	0.057744	-0.396814	0.355421	-1.114053	-0.917753	-0.121522	-0.069476	-0.371666
13887	-0.891415	4.001894	9.045573	-0.114663	0.138339	0.080359	-0.391101	0.358913	-1.112928	-0.917127	-0.118705	-0.071073	-0.373813
13888	-0.989216	3.572898	9.130056	0.028612	0.031628	0.021813	-0.387380	0.360785	-1.112641	-0.916786	-0.118978	-0.071609	-0.374459
13889	-0.930431	3.476823	8.720977	0.355529	-0.074179	0.097309	-0.388959	0.355302	-1.116709	-0.915177	-0.126432	-0.072828	-0.375716
13890	-1.232336	3.281989	8.578387	0.374066	-0.028429	0.086245	-0.391321	0.344185	-1.119061	-0.913535	-0.133569	-0.074689	-0.376875
13891	-1.375096	2.920146	8.663390	0.232789	0.029313	-0.140109	-0.390766	0.337278	-1.124413	-0.913798	-0.137618	-0.077554	-0.374192
13892	-0.917127	3.093638	9.744870	0.239576	0.055594	-0.191330	-0.389676	0.329183	-1.127382	-0.914408	-0.141237	-0.080676	-0.370677
13893	-1.253775	2.556056	11.014339	0.147407	-0.005669	-0.190177	-0.388858	0.322425	-1.127204	-0.915299	-0.143816	-0.082409	-0.367088
13894	-1.545180	2.509450	10.529151	0.060451	-0.042616	-0.309075	-0.390839	0.317413	-1.126937	-0.917391	-0.144680	-0.082747	-0.361407
13895	-1.097466	2.750504	9.558989	0.016288	0.037424	-0.324700	-0.391499	0.315148	-1.125384	-0.919525	-0.144221	-0.084713	-0.355666
13896	-0.658121	2.510821	9.039910	-0.057084	0.084981	-0.330888	-0.390569	0.315794	-1.123891	-0.921825	-0.141958	-0.086610	-0.350123
13897	-0.686970	2.558887	9.416571	-0.005763	0.049226	-0.305322	-0.389242	0.316861	-1.122793	-0.923801	-0.140971	-0.088540	-0.344788
13898	-0.813326	2.794549	10.029531	-0.082194	0.029388	-0.211973	-0.388184	0.319081	-1.122734	-0.925384	-0.138828	-0.088902	-0.341304
13899	-0.992804	2.626190	9.685898	-0.219413	0.037627	-0.125656	-0.389805	0.327137	-1.123671	-0.926706	-0.134228	-0.088626	-0.339625
13900	-0.894088	2.443432	9.095761	-0.175684	0.038535	-0.076005	-0.389291	0.333419	-1.122801	-0.927567	-0.130527	-0.088143	-0.338842
13901	-0.696395	2.614511	9.086095	-0.095400	0.026397	0.083253	-0.390366	0.336641	-1.121472	-0.927139	-0.128638	-0.087926	-0.340785
13902	-0.830970	2.451869	9.184289	-0.071951	0.011790	0.214111	-0.388509	0.338509	-1.119141	-0.925779	-0.127551	-0.086896	-0.345127
13903	-1.108142	2.507533	9.247576	-0.032231	0.005299	0.309732	-0.387318	0.340512	-1.115854	-0.923636	-0.127340	-0.086128	-0.351089
13904	-1.479372	2.641581	9.182218	0.021868	0.007535	0.272862	-0.383191	0.340107	-1.114566	-0.921579	-0.128112	-0.085518	-0.356324
13905	-1.512692	2.852163	9.169978	0.051506	0.006019	0.308307	-0.379994	0.338827	-1.110868	-0.919162	-0.129406	-0.085386	-0.362082
13906	-1.636953	3.024696	9.280403	0.021058	-0.020646	0.297449	-0.379586	0.335470	-1.105587	-0.916910	-0.130404	-0.084180	-0.367675
13907	-1.822533	2.846549	9.244761	0.021176	-0.029420	0.292138	-0.379583	0.334280	-1.102658	-0.914683	-0.131338	-0.083269	-0.373056
13908	-1.839818	2.732139	9.187324	-0.009667	-0.070642	0.294440	-0.378245	0.331683	-1.100869	-0.912547	-0.132132	-0.080921	-0.378486
13909	-1.973607	2.863210	9.088354	0.042128	-0.079552	0.240643	-0.380896	0.327317	-1.097472	-0.910679	-0.133691	-0.079453	-0.382723
13910	-2.183420	3.444434	9.246025	0.138573	-0.061804	0.203062	-0.382082	0.323253	-1.096510	-0.908773	-0.136966	-0.078635	-0.386250
13911	-2.167564	3.915681	9.570317	0.120787	0.038908	0.008238	-0.383540	0.321027	-1.095890	-0.908265	-0.138670	-0.080656	-0.386421
13912	-1.610820	3.639301	9.161029	-0.074136	0.094881	-0.163628	-0.384475	0.322201	-1.097190	-0.909508	-0.136283	-0.082048	-0.384045
13913	-0.500590	3.270981	8.475757	-0.064469	0.097361	-0.186780	-0.388342	0.324541	-1.097475	-0.910894	-0.133871	-0.084258	-0.381119
13914	0.135649	3.503461	8.828108	0.099306	0.171844	0.095190	-0.385671	0.321686	-1.098002	-0.909537	-0.134488	-0.087681	-0.383363
13915	-0.325572	3.390774	9.402128	0.047899	0.264431	0.215948	-0.384734	0.320324	-1.100753	-0.907199	-0.133582	-0.092650	-0.388022
13916	0.113200	3.801728	9.742260	-0.090570	0.291808	0.213799	-0.377818	0.322270	-1.100771	-0.905146	-0.130028	-0.096459	-0.393065
13917	0.165575	3.572048	9.528964	-0.205449	0.140819	0.311493	-0.373035	0.325545	-1.101530	-0.902847	-0.125750	-0.096883	-0.399585
13918	0.210042	2.793640	9.483245	-0.117610	0.026412	0.509094	-0.371706	0.326070	-1.101259	-0.898897	-0.124358	-0.094926	-0.409278
13919	0.189976	3.351614	9.723941	0.102416	-0.011897	0.551950	-0.369040	0.324546	-1.098642	-0.893999	-0.127334	-0.094388	-0.419097
13920	0.277265	3.280328	9.289071	0.018879	-0.016650	0.715207	-0.367166	0.320796	-1.096087	-0.887814	-0.129115	-0.092208	-0.431988
13921	0.292928	3.435947	9.093406	0.054849	0.027671	0.589174	-0.366756	0.316964	-1.094596	-0.882366	-0.130991	-0.091789	-0.442544
13922	-0.058391	3.344635	9.304765	-0.025712	0.027485	0.640273	-0.363824	0.315742	-1.093186	-0.876553	-0.131429	-0.090151	-0.454152
13923	-0.256644	3.076445	9.291076	-0.097534	0.028565	0.499541	-0.361164	0.316554	-1.094539	-0.872067	-0.130443	-0.088556	-0.463295
13924	-0.063594	3.104213	9.207728	-0.150773	0.023519	0.470126	-0.359303	0.317325	-1.093322	-0.867923	-0.128396	-0.086127	-0.472024
13925	0.186245	2.953378	9.096180	-0.194485	0.052778	0.494884	-0.353986	0.319869	-1.093302	-0.863496	-0.125478	-0.083999	-0.481222
13926	0.152887	2.967366	9.364642	-0.247922	0.108590	0.449102	-0.350539	0.324716	-1.093996	-0.859462	-0.120875	-0.082145	-0.489864
13927	-0.049628	3.162745	9.395467	-0.245394	0.168542	0.398252	-0.344297	0.329302	-1.092168	-0.855712	-0.115788	-0.081710	-0.497667
13928	-0.252208	3.348405	9.344522	-0.202955	0.168185	0.426712	-0.336990	0.333207	-1.086194	-0.851506	-0.111311	-0.081367	-0.505892
13929	-0.409600	3.420771	9.074370	-0.152792	0.146116	0.364880	-0.330204	0.333637	-1.081135	-0.847756	-0.107995	-0.081545	-0.512833
13930	-0.242800	3.552444	9.008691	-0.123134	0.148168	0.400309	-0.322620	0.334843	-1.080105	-0.843526	-0.105018	-0.081718	-0.520344
13931	-0.140303	3.510606	8.971231	-0.086041	0.200949	0.436106	-0.315963	0.334271	-1.080200	-0.838657	-0.102421	-0.083356	-0.528409
13932	-0.316869	3.638500	9.118900	-0.138148	0.254603	0.441621	-0.306110	0.333487	-1.080339	-0.833680	-0.098129	-0.085049	-0.536764
13933	-0.828703	3.532108	9.053449	-0.029689	0.237401	0.489710	-0.297445	0.329389	-1.081650	-0.827874	-0.096204	-0.087818	-0.545580
13934	-1.118025	3.148132	8.631045	0.225618	0.178892	0.424803	-0.286905	0.321963	-1.086595	-0.822323	-0.098719	-0.092213	-0.552753
13935	-1.103415	3.352278	8.408504	0.448698	0.220443	0.402776	-0.281012	0.309790	-1.087862	-0.816348	-0.104702	-0.100144	-0.559092
13936	-1.482754	3.214423	9.428127	0.288626	0.271334	0.303648	-0.273253	0.296662	-1.086080	-0.811640	-0.106981	-0.106952	-0.564231
13937	-1.473709	2.127239	10.794190	0.145492	0.155903	0.249426	-0.265638	0.287626	-1.085109	-0.808008	-0.108349	-0.110755	-0.568434
13938	-1.191091	2.190556	10.138035	0.131654	0.106590	0.153537	-0.264958	0.282526	-1.083663	-0.805608	-0.109606	-0.113431	-0.571065
13939	-1.097048	2.731093	9.568776	0.024553	0.159621	0.129641	-0.264006	0.275258	-1.079726	-0.803559	-0.108635	-0.116152	-0.573586
13940	-0.891206	2.358564	9.471992	-0.053950	0.178958	0.040199	-0.259490	0.278182	-1.077122	-0.802667	-0.105812	-0.118111	-0.574961
13941	-0.847920	2.172463	9.725059	-0.058597	0.104543	0.099818	-0.254838	0.279590	-1.069714	-0.801253	-0.104007	-0.119023	-0.577069
13942	-0.861261	2.366425	9.795398	-0.109461	0.062040	0.075510	-0.253517	0.282555	-1.065724	-0.800331	-0.101722	-0.118387	-0.578884
13943	-0.906441	2.409275	9.572239	-0.133971	0.078490	0.120640	-0.251658	0.284016	-1.063946	-0.798883	-0.099009	-0.117934	-0.581442
13944	-0.784351	2.552245	9.233103	-0.098194	0.066286	0.194912	-0.249007	0.287729	-1.063318	-0.796515	-0.097134	-0.117256	-0.585133
13945	-0.888156	2.424144	9.317538	-0.106804	0.045424	0.244286	-0.245018	0.288832	-1.060362	-0.793614	-0.095502	-0.116321	-0.589513
13946	-1.206640	2.374685	9.447748	-0.083873	0.015066	0.256610	-0.242749	0.286653	-1.059379	-0.790567	-0.094596	-0.114872	-0.594020
13947	-1.339763	2.248472	9.468686	-0.074063	-0.016822	0.254702	-0.242210	0.284239	-1.058654	-0.787583	-0.094185	-0.113310	-0.598333
13948	-1.192734	2.394348	9.371001	-0.047190	-0.042426	0.220992	-0.240344	0.283660	-1.059773	-0.784978	-0.094458	-0.111453	-0.602051
13949	-1.122874	2.543695	9.415345	-0.044596	-0.095546	0.248928	-0.242730	0.280374	-1.060929	-0.782145	-0.095400	-0.109017	-0.606023
13950	-1.326500	2.804601	9.508225	-0.038780	-0.084430	0.268499	-0.242981	0.275466	-1.060814	-0.778995	-0.096410	-0.106504	-0.610351
13951	-1.872343	2.717022	9.535463	-0.053081	-0.073161	0.166096	-0.244448	0.276219	-1.061582	-0.777104	-0.096719	-0.104516	-0.613051
13952	-1.838955	3.591588	10.285708	-0.039619	0.044307	-0.119614	-0.247115	0.277950	-1.060956	-0.778412	-0.095320	-0.104742	-0.611571
13953	-0.281819	3.061381	8.898066	-0.240245	-0.006919	-0.127930	-0.247802	0.284988	-1.061262	-0.780320	-0.091286	-0.102094	-0.610201
13954	0.162605	2.816940	8.422506	0.013477	-0.012462	0.111455	-0.249814	0.289690	-1.056233	-0.778818	-0.091885	-0.101654	-0.612100
13955	-0.397871	2.607802	9.186774	0.068696	0.101111	0.354706	-0.247678	0.287032	-1.052567	-0.773998	-0.092365	-0.103544	-0.617798
13956	-0.585233	2.866633	9.812130	0.001463	0.081991	0.170500	-0.244344	0.284810	-1.050789	-0.771567	-0.091737	-0.104308	-0.620797
13957	-0.278368	2.983830	9.500523	-0.064790	0.035935	0.284863	-0.244080	0.285145	-1.047276	-0.767932	-0.090836	-0.103649	-0.625528
13958	-0.319219	2.759706	8.961778	-0.019621	0.040052	0.348716	-0.243013	0.284395	-1.046233	-0.763353	-0.090766	-0.103177	-0.631196
13959	-0.344507	2.992322	9.329934	0.034353	0.101615	0.358991	-0.239535	0.278195	-1.042426	-0.758393	-0.090728	-0.104611	-0.636918
13960	-0.600980	2.880881	9.520285	-0.025246	0.115027	0.335076	-0.236606	0.277304	-1.037095	-0.753756	-0.089594	-0.105217	-0.642460
13961	-0.470826	2.873504	9.249928	-0.016159	0.098403	0.363267	-0.235013	0.277375	-1.023356	-0.748750	-0.088844	-0.105942	-0.648272
13962	-0.411840	2.952251	9.241516	0.032460	0.071504	0.425117	-0.233676	0.275071	-1.022097	-0.742841	-0.089318	-0.106468	-0.654885
13963	-0.454591	3.053444	9.388679	-0.000462	0.085703	0.379134	-0.233399	0.271690	-1.021804	-0.737527	-0.089016	-0.107155	-0.660793
13964	-0.536366	3.022831	9.391214	-0.014999	0.096068	0.386247	-0.229110	0.263177	-1.034263	-0.732057	-0.088372	-0.107477	-0.666883
13965	-0.461917	2.917362	9.278756	-0.018398	0.085591	0.377319	-0.227231	0.258462	-1.038616	-0.726702	-0.087808	-0.107916	-0.672717
13966	-0.345537	3.040850	9.310280	0.020383	0.086014	0.373876	-0.224557	0.254973	-1.042130	-0.721262	-0.087776	-0.108575	-0.678445
13967	-0.338471	3.057975	9.353695	0.009120	0.079247	0.356112	-0.221078	0.248993	-1.041823	-0.716069	-0.087668	-0.109311	-0.683820
13968	-0.392456	3.083692	9.303703	0.022753	0.098900	0.320929	-0.217343	0.245750	-1.038734	-0.711239	-0.087369	-0.110268	-0.688728
13969	-0.369068	3.137527	9.376226	0.050732	0.077089	0.313796	-0.214933	0.240482	-1.031648	-0.706485	-0.087805	-0.111611	-0.693334
13970	-0.419413	3.219139	9.297040	0.036264	0.060131	0.347247	-0.210919	0.233325	-1.029497	-0.701284	-0.088288	-0.112145	-0.698448
13971	-0.342377	3.249669	9.328058	0.024738	0.060931	0.239339	-0.207573	0.227235	-1.030405	-0.697589	-0.088429	-0.113024	-0.701980
13972	-0.435120	3.308690	9.493261	-0.033744	0.004638	0.194605	-0.207286	0.220225	-1.030903	-0.694730	-0.088366	-0.112064	-0.704970
13973	-0.312841	3.002619	9.446367	-0.060306	-0.057270	0.100400	-0.207810	0.217606	-1.032464	-0.693383	-0.088681	-0.110343	-0.706527
13974	-0.027537	3.126720	9.256806	-0.098910	-0.044372	-0.002255	-0.208345	0.218594	-1.032156	-0.693517	-0.087967	-0.108128	-0.706827
13975	0.217254	3.119020	9.218642	-0.069115	-0.002354	0.035187	-0.208346	0.219024	-1.032547	-0.692976	-0.087271	-0.107141	-0.707593
13976	0.298952	3.169062	9.314647	-0.056051	0.046010	0.025790	-0.207689	0.222012	-1.035021	-0.692438	-0.085932	-0.106735	-0.708345
13977	0.226692	3.145903	9.307790	-0.134273	0.106551	0.067501	-0.206632	0.224838	-1.036966	-0.691305	-0.082904	-0.106253	-0.709883
13978	0.046866	2.926596	9.299112	-0.187805	0.124100	-0.013842	-0.203187	0.230436	-1.039793	-0.691368	-0.078549	-0.105120	-0.710486
13979	-0.817519	3.711950	9.127054	-0.140656	0.063692	-0.037789	-0.199466	0.232937	-1.042453	-0.691810	-0.075835	-0.104148	-0.710494
13980	-0.983249	2.327745	9.291277	0.280478	-0.126772	-0.066772	-0.201327	0.232498	-1.045951	-0.692413	-0.081411	-0.106275	-0.708973
13981	-1.025839	2.615739	8.368299	0.310668	-0.103065	-0.045288	-0.205174	0.228099	-1.046048	-0.692581	-0.087246	-0.109436	-0.707632
13982	-1.022666	3.263977	8.864176	0.283142	0.083309	0.139667	-0.203826	0.222093	-1.042480	-0.689743	-0.090327	-0.114145	-0.709272
13983	-1.428154	2.069834	11.043948	-0.038217	0.015637	-0.109229	-0.203028	0.222411	-1.044906	-0.691162	-0.089432	-0.114148	-0.708003
13984	-1.026138	2.722769	10.483292	0.033625	-0.088449	-0.189339	-0.207022	0.222831	-1.047004	-0.693811	-0.090753	-0.113533	-0.705337
13985	-0.617401	2.691214	9.261249	-0.166684	0.058036	-0.141349	-0.209694	0.226635	-1.051167	-0.695812	-0.087358	-0.112375	-0.703978
13986	-0.313846	2.458779	8.762019	-0.064631	0.184175	-0.029757	-0.206387	0.233549	-1.050040	-0.695753	-0.083833	-0.113874	-0.704225
13987	-0.626641	2.467751	9.527428	0.028547	0.177746	0.118185	-0.202923	0.232318	-1.048771	-0.693472	-0.082039	-0.116664	-0.706226
13988	-1.443382	2.156816	9.841701	-0.047308	0.114945	0.184920	-0.200528	0.232458	-1.045018	-0.690488	-0.080226	-0.117082	-0.709283
13989	-1.746625	2.012923	9.597589	-0.084337	0.053317	0.146473	-0.197326	0.229722	-1.045143	-0.688268	-0.078606	-0.116517	-0.711711
13990	-1.734926	1.845597	9.175567	-0.044422	-0.015156	0.124073	-0.198396	0.231541	-1.043858	-0.686430	-0.078536	-0.115278	-0.713693
13991	-1.581964	1.850813	9.300574	0.002800	-0.058605	0.100036	-0.198406	0.234567	-1.041199	-0.684993	-0.079511	-0.114506	-0.715088
13992	-1.155840	1.768744	9.427401	0.062054	-0.103291	0.130785	-0.198679	0.236658	-1.040320	-0.683082	-0.082175	-0.113566	-0.716763
13993	-1.031299	1.812249	9.235922	0.113677	-0.120053	0.251050	-0.198417	0.237187	-1.033024	-0.679428	-0.085828	-0.113276	-0.719847
13994	-1.610506	2.440170	9.357836	0.252706	-0.077761	0.241246	-0.197087	0.236552	-1.024969	-0.675506	-0.090965	-0.115236	-0.722591
13995	-2.112512	4.776144	10.951984	0.411743	0.253211	-0.070895	-0.189915	0.240599	-1.012785	-0.675049	-0.092460	-0.124955	-0.721212
13996	-0.597763	2.895458	9.096630	-0.533018	0.292996	-0.132162	-0.182896	0.251271	-1.001736	-0.676983	-0.080743	-0.121251	-0.721438
13997	0.343413	2.392918	7.747647	-0.063937	0.275186	0.029943	-0.178291	0.269207	-0.999192	-0.675846	-0.075769	-0.124196	-0.722542
13998	0.369673	3.539335	9.492146	0.241409	0.387704	0.404607	-0.162307	0.265558	-0.996797	-0.668440	-0.074470	-0.132101	-0.728143
13999	-0.458553	3.597189	10.034363	-0.048362	0.300170	0.320202	-0.147632	0.255623	-1.006590	-0.662886	-0.070168	-0.135094	-0.733081
14000	0.203527	3.856748	9.532795	-0.119976	0.114360	0.476010	-0.141452	0.238093	-1.019360	-0.655551	-0.068230	-0.133976	-0.740032
14001	0.254760	3.857607	8.879640	0.002287	0.029602	0.636758	-0.141775	0.214456	-1.034678	-0.645831	-0.069506	-0.133659	-0.748470
14002	-0.062034	3.247446	9.071900	0.029702	0.034544	0.589226	-0.144919	0.198436	-1.042706	-0.636641	-0.070993	-0.133521	-0.756188
14003	0.149051	3.202788	9.637154	0.085504	0.037636	0.520404	-0.146467	0.181982	-1.045643	-0.628343	-0.072947	-0.134649	-0.762715
14004	-0.053942	3.390855	9.470639	-0.021780	-0.027256	0.482562	-0.154141	0.166635	-1.047934	-0.620863	-0.074440	-0.133064	-0.768949
14005	0.246430	2.969032	9.069024	0.094233	-0.044046	0.518143	-0.159963	0.155655	-1.052804	-0.612659	-0.077766	-0.133251	-0.775143
14006	-0.052451	3.274336	9.206787	0.224192	-0.038291	0.437301	-0.161253	0.142134	-1.055380	-0.605407	-0.082327	-0.135370	-0.779987
14007	-0.322210	3.157756	8.994789	0.060789	0.031361	0.368346	-0.166013	0.131448	-1.055802	-0.599278	-0.083696	-0.136137	-0.784428
14008	-0.629850	3.040519	9.060852	0.115981	0.059247	0.193720	-0.169450	0.123434	-1.057772	-0.595676	-0.084745	-0.138140	-0.786705
14009	-1.171394	3.055021	9.559237	0.065332	0.027178	-0.073529	-0.170502	0.118754	-1.054538	-0.596471	-0.084987	-0.139680	-0.785805
14010	-0.932596	2.870014	9.572774	0.021605	-0.045589	-0.201485	-0.170505	0.119888	-1.055042	-0.599528	-0.085461	-0.139616	-0.783434
14011	-0.478786	2.569947	9.415654	-0.033173	-0.068436	-0.445892	-0.170649	0.123851	-1.056396	-0.606570	-0.084942	-0.139077	-0.778149
14012	0.106762	2.835438	9.272754	-0.016168	-0.076240	-0.410662	-0.169874	0.131725	-1.057906	-0.612989	-0.084849	-0.138392	-0.773235
14013	-0.168491	2.791609	9.315187	0.040811	-0.138432	-0.465632	-0.170681	0.134871	-1.059684	-0.620307	-0.086257	-0.138110	-0.767271
14014	-0.076058	3.036043	9.434125	-0.141865	-0.248755	-0.452799	-0.175758	0.141840	-1.064796	-0.627965	-0.087117	-0.133419	-0.761754
14015	1.127375	3.339388	8.741831	0.015082	-0.268082	-0.334224	-0.179502	0.147906	-1.068603	-0.633551	-0.090602	-0.130807	-0.757161
14016	1.102352	4.091431	8.639107	0.052253	-0.230708	-0.035073	-0.186949	0.145808	-1.073709	-0.634399	-0.094719	-0.128533	-0.756337
14017	-0.118769	4.079066	9.405689	0.094261	-0.255855	0.274576	-0.193989	0.141069	-1.074184	-0.630525	-0.100662	-0.126132	-0.759208
14018	-0.948151	4.119937	10.241660	0.090478	-0.194504	0.020502	-0.201691	0.134847	-1.076586	-0.630331	-0.104861	-0.124805	-0.759020
14019	-0.946776	3.617352	9.037148	-0.127511	-0.076372	-0.014739	-0.210337	0.132632	-1.075344	-0.630838	-0.104508	-0.121944	-0.759112
14020	-0.875377	2.647627	8.637453	-0.124584	-0.037894	0.155293	-0.211810	0.135927	-1.076839	-0.628639	-0.103941	-0.119042	-0.761471
14021	-0.953551	3.214429	10.484218	0.011742	0.073680	0.186443	-0.212073	0.134522	-1.076477	-0.625432	-0.103478	-0.119798	-0.764052
14022	-1.007038	3.218310	10.453662	-0.166961	0.125381	0.012062	-0.210886	0.138246	-1.074888	-0.625095	-0.099554	-0.118582	-0.765038
14023	-0.417863	2.794376	9.406202	-0.256365	0.164270	0.134831	-0.207038	0.142390	-1.075878	-0.622981	-0.094174	-0.116502	-0.767759
14024	-0.601675	2.014153	8.429180	-0.053221	0.218092	0.326869	-0.203852	0.145399	-1.075684	-0.617336	-0.090973	-0.117579	-0.772525
14025	-0.867663	1.871050	9.242907	0.041581	0.295457	0.394897	-0.197974	0.137886	-1.072082	-0.610279	-0.087813	-0.121198	-0.777920
14026	-1.068801	2.051927	9.618093	0.073629	0.291110	0.473680	-0.191438	0.132664	-1.065043	-0.601830	-0.085381	-0.124856	-0.784170
14027	-1.397581	1.798382	9.802483	-0.045902	0.198426	0.620432	-0.185819	0.122658	-1.062597	-0.591482	-0.083154	-0.125509	-0.792138
14028	-1.606182	1.949884	9.164288	-0.002150	0.174555	0.664675	-0.184068	0.115564	-1.060957	-0.580251	-0.082084	-0.126223	-0.800399
14029	-1.590244	2.192883	8.840397	0.133912	0.254578	0.639086	-0.178826	0.098717	-1.059669	-0.568960	-0.080987	-0.130350	-0.807920
14030	-1.284836	3.446242	9.872944	0.206999	0.441990	0.422887	-0.168940	0.085702	-1.052649	-0.560378	-0.077363	-0.137829	-0.813016
14031	-1.070046	4.814354	9.794595	0.069931	0.693551	0.271903	-0.154014	0.079303	-1.045475	-0.553729	-0.067426	-0.146476	-0.816935
14032	-0.381647	3.962597	9.071140	-0.441237	0.602658	0.393391	-0.136454	0.082442	-1.040858	-0.545839	-0.053911	-0.145195	-0.823452
14033	1.201087	4.508329	8.773787	-0.034771	0.445233	0.646142	-0.122881	0.083261	-1.035056	-0.533702	-0.047996	-0.148948	-0.831067
14034	1.308844	4.527328	9.251143	0.115380	0.293532	0.792363	-0.113252	0.067313	-1.028396	-0.519256	-0.046782	-0.153026	-0.839504
14035	0.812208	4.629972	9.179766	0.025158	0.298044	0.937205	-0.111083	0.053821	-1.023460	-0.502288	-0.044990	-0.155794	-0.849359
14036	-0.072802	3.511820	8.867382	-0.061546	0.273625	0.813254	-0.112782	0.043042	-1.022841	-0.487383	-0.042339	-0.156555	-0.857995
14037	0.140543	3.064216	9.137268	0.062152	0.180170	0.680397	-0.111413	0.030019	-1.019229	-0.474833	-0.042139	-0.158908	-0.864585
14038	0.721088	3.802953	8.865477	0.100840	0.131919	0.704812	-0.113504	0.016502	-1.015053	-0.461872	-0.043146	-0.161108	-0.871124
14039	0.718271	4.137856	8.554759	0.109754	0.185023	0.717551	-0.115055	0.000119	-1.008818	-0.448402	-0.043509	-0.164188	-0.877545
14040	0.071676	3.796022	8.835973	-0.002003	0.178464	0.655423	-0.117677	-0.013837	-1.003301	-0.436056	-0.042610	-0.164985	-0.883640
14041	-0.844971	3.614343	9.025851	-0.206238	0.219058	0.559766	-0.119388	-0.020861	-1.001214	-0.425349	-0.039079	-0.162861	-0.889397
14042	-1.682435	3.761756	8.743893	-0.277331	0.164990	0.382566	-0.117127	-0.019735	-1.003631	-0.417982	-0.035137	-0.158843	-0.893770
14043	-1.597909	4.071693	9.841769	0.173021	-0.075301	0.187885	-0.119380	-0.023046	-1.003846	-0.414504	-0.038778	-0.161345	-0.894791
14044	-1.044517	4.819720	10.238237	0.243188	0.120367	0.355402	-0.124928	-0.038232	-0.996852	-0.407327	-0.039894	-0.166233	-0.897140
14045	-0.876942	3.317480	7.770623	-0.363058	0.230457	0.439161	-0.123591	-0.040085	-0.996927	-0.398710	-0.034510	-0.161454	-0.902093
14046	-0.351190	2.540574	8.197003	-0.060933	0.271747	0.456193	-0.124644	-0.043944	-0.998926	-0.389398	-0.030705	-0.162020	-0.906188
14047	-0.677562	3.612614	9.844589	-0.033249	0.387891	0.444634	-0.121960	-0.051693	-0.994081	-0.379838	-0.025120	-0.164352	-0.909989
14048	-1.374739	3.398531	10.262897	-0.094801	0.370775	0.826405	-0.120079	-0.058296	-0.989460	-0.363340	-0.020481	-0.164826	-0.916732
14049	-1.250446	3.140981	9.625968	-0.165315	0.390239	0.877584	-0.122324	-0.064500	-0.985857	-0.345724	-0.015268	-0.164431	-0.923690
14050	-1.516589	2.667513	8.304708	-0.094673	0.437316	1.009060	-0.123898	-0.072963	-0.982334	-0.325363	-0.009973	-0.165189	-0.930995
14051	-1.948474	2.239751	8.504098	-0.055394	0.394812	1.014324	-0.128914	-0.088580	-0.969291	-0.304870	-0.005829	-0.166667	-0.937679
14052	-2.064397	2.572709	9.198484	0.136297	0.287555	0.959421	-0.133401	-0.102238	-0.962665	-0.285613	-0.004596	-0.170668	-0.943015
14053	-2.090732	2.773774	9.802739	-0.121520	0.072697	1.003193	-0.144013	-0.115410	-0.958919	-0.266167	-0.006126	-0.168830	-0.949007
14054	-2.097731	3.086761	9.564271	-0.100976	0.095740	1.013124	-0.155701	-0.123617	-0.962553	-0.246344	-0.007329	-0.167105	-0.954640
14055	-1.709934	3.292825	9.350760	0.066354	0.237822	1.006512	-0.164178	-0.137940	-0.959677	-0.226046	-0.006608	-0.169538	-0.959227
14056	-1.328995	3.416272	9.513163	0.027412	0.399280	1.009099	-0.171329	-0.151407	-0.952609	-0.205048	-0.002639	-0.171541	-0.963599
14057	-1.116932	3.871564	8.943354	-0.210050	0.556744	1.032296	-0.175291	-0.162377	-0.947521	-0.182972	0.005281	-0.169882	-0.968315
14058	-0.598756	4.065404	8.500450	-0.042690	0.614690	0.976499	-0.175264	-0.172004	-0.943784	-0.161696	0.013867	-0.171215	-0.971775
14059	0.403513	4.790104	9.693164	-0.021992	0.752272	0.961252	-0.173097	-0.186132	-0.929428	-0.140139	0.025066	-0.173711	-0.974452
14060	-0.165658	4.488372	8.654973	-0.153151	0.652176	1.006335	-0.170942	-0.195314	-0.922735	-0.117924	0.034537	-0.172872	-0.977249
14061	-0.059456	3.769341	8.581816	-0.195899	0.351408	1.073243	-0.178107	-0.203180	-0.921286	-0.095304	0.037880	-0.170896	-0.979937
14062	-0.437681	4.165531	9.491533	-0.009416	0.214293	1.072995	-0.188456	-0.214937	-0.918307	-0.073290	0.038253	-0.171764	-0.981663
14063	-0.169989	3.427623	9.789348	0.008282	0.122207	1.136080	-0.203733	-0.225548	-0.917526	-0.050283	0.036398	-0.173256	-0.982919
14064	0.368234	3.762572	8.912723	-0.053440	0.087229	0.948126	-0.221935	-0.237252	-0.915128	-0.031071	0.034699	-0.172829	-0.983850
14065	0.827747	4.300096	8.946839	-0.056285	0.112981	1.057784	-0.237886	-0.244897	-0.914514	-0.009541	0.032871	-0.172839	-0.984355
14066	-0.096663	3.535690	9.136062	-0.063333	0.080974	0.980872	-0.254237	-0.252729	-0.911474	0.010313	0.030899	-0.172101	-0.984540
14067	-0.222801	3.766424	9.019725	-0.161752	0.104255	0.760598	-0.268865	-0.257426	-0.912265	0.026030	0.029838	-0.169692	-0.984701
14068	-0.488017	3.465470	9.081255	-0.196354	0.143286	0.715720	-0.280309	-0.258221	-0.915125	0.040948	0.029941	-0.166045	-0.984813
14069	-0.320884	3.376279	9.260365	-0.182911	0.073064	0.468618	-0.290826	-0.257591	-0.919837	0.050809	0.029206	-0.162988	-0.984886
14070	-0.172381	3.471221	9.307532	-0.233624	-0.005535	0.466150	-0.301083	-0.254761	-0.922864	0.060334	0.027153	-0.158546	-0.985132
14071	0.051160	3.412144	9.122272	-0.322029	0.016332	0.343083	-0.306555	-0.249491	-0.926947	0.067596	0.025518	-0.152693	-0.985629
14072	0.183756	3.293156	8.920232	-0.298312	0.036287	0.335309	-0.312429	-0.243062	-0.932202	0.074695	0.024620	-0.146820	-0.986032
14073	0.069547	3.227998	9.177181	-0.334472	0.160615	0.328940	-0.315108	-0.236541	-0.938570	0.082092	0.025825	-0.140478	-0.986337
14074	-0.040085	2.944460	9.503317	-0.292478	0.233177	0.285360	-0.315129	-0.228651	-0.946138	0.088755	0.028958	-0.134360	-0.986525
14075	-0.083100	3.259234	9.381677	-0.193280	0.195356	0.338474	-0.316204	-0.224901	-0.949512	0.096347	0.031057	-0.130734	-0.986236
14076	-0.033943	3.274642	8.930541	-0.064390	0.232933	0.372713	-0.317143	-0.222307	-0.951575	0.104577	0.034369	-0.129139	-0.985498
14077	-0.888280	2.851410	9.675371	-0.002936	0.180965	0.623839	-0.319135	-0.224295	-0.948514	0.117614	0.035822	-0.129473	-0.983931
14078	-0.919921	2.826540	9.474802	-0.114730	0.097946	0.347137	-0.326586	-0.225242	-0.948728	0.125008	0.036394	-0.127131	-0.983304
14079	-0.051118	2.827700	9.109101	-0.058508	0.107707	0.333048	-0.330051	-0.224060	-0.947841	0.132150	0.037035	-0.126298	-0.982453
14080	-0.117782	2.705158	9.478667	-0.026343	0.102471	0.340199	-0.332174	-0.226249	-0.948156	0.139342	0.037933	-0.125663	-0.981506
14081	-0.409457	2.719265	9.291489	-0.014952	0.152327	0.124906	-0.332713	-0.224329	-0.945661	0.142467	0.040084	-0.125377	-0.981008
14082	-0.828164	2.595167	9.443256	-0.041363	0.179071	0.040217	-0.329386	-0.224146	-0.944750	0.143972	0.043191	-0.123993	-0.980832
14083	-0.826620	2.816130	9.793068	-0.289320	0.063549	0.204889	-0.329403	-0.218170	-0.948334	0.148671	0.042643	-0.118629	-0.980819
14084	-1.034705	2.219994	9.199042	-0.180795	0.021356	0.113100	-0.331679	-0.213201	-0.954756	0.151327	0.042070	-0.115022	-0.980867
14085	-0.620470	2.615917	9.348376	0.052798	0.007412	0.326695	-0.335004	-0.213646	-0.956485	0.157978	0.041200	-0.116605	-0.979668
14086	-0.909520	2.316973	9.548770	-0.017645	-0.011245	0.265424	-0.340328	-0.213775	-0.957776	0.163398	0.040118	-0.116420	-0.978845
14087	-0.728304	2.453763	9.476273	-0.045271	-0.017670	0.084901	-0.342458	-0.213553	-0.959228	0.165323	0.039033	-0.115929	-0.978624
14088	-1.000625	2.276487	9.604049	-0.029867	-0.013200	-0.019280	-0.343128	-0.211825	-0.960513	0.165173	0.038534	-0.115283	-0.978746
14089	-0.781068	2.557192	9.536457	-0.091298	-0.031608	-0.014344	-0.345652	-0.213932	-0.957854	0.165151	0.037293	-0.113833	-0.978967
14090	-0.829066	2.391241	9.403848	-0.073413	-0.031483	0.058228	-0.346193	-0.210770	-0.960579	0.166507	0.036115	-0.112452	-0.978941
14091	-0.724774	2.524226	9.504734	-0.064310	0.003701	-0.210309	-0.345010	-0.205527	-0.964065	0.162701	0.036129	-0.111260	-0.979716
14092	-0.790486	2.411368	9.469870	-0.026864	0.000240	-0.129743	-0.342615	-0.204995	-0.965155	0.160415	0.036150	-0.110547	-0.980173
14093	-0.671166	2.496060	9.419937	-0.037248	0.004088	-0.144808	-0.338225	-0.203836	-0.965034	0.157868	0.036147	-0.109923	-0.980657
14094	-0.611601	2.205864	9.565970	0.010816	0.002655	0.145307	-0.339163	-0.202017	-0.963886	0.160951	0.035729	-0.110139	-0.980147
14095	-0.463175	2.548405	9.618489	-0.024956	0.005612	-0.201394	-0.337034	-0.201766	-0.964711	0.157286	0.035936	-0.109701	-0.980783
14096	-0.882227	2.006649	8.557831	0.012405	0.124512	0.178010	-0.340122	-0.193016	-0.963856	0.161278	0.037843	-0.109586	-0.980076
14097	0.017144	2.848469	10.136448	-0.007958	0.012021	-0.165183	-0.333993	-0.195530	-0.958209	0.158326	0.038159	-0.109481	-0.980556
14098	-0.840254	1.973513	9.360921	-0.145028	0.016342	-0.318287	-0.331879	-0.189865	-0.962637	0.152464	0.038532	-0.106248	-0.981826
14099	-0.502715	2.295200	9.311082	0.178455	0.074254	-0.391251	-0.324971	-0.184916	-0.965120	0.145050	0.041134	-0.109413	-0.982495
14100	-0.371008	3.123017	10.204307	0.024912	-0.015394	-0.052905	-0.318579	-0.186004	-0.960779	0.144201	0.040838	-0.109810	-0.982589
14101	-0.669454	2.233973	9.840796	-0.272265	-0.152002	0.406006	-0.317623	-0.193806	-0.964142	0.152311	0.035946	-0.105424	-0.982036
14102	-0.267901	2.245932	8.153641	0.270637	0.021792	0.466237	-0.323756	-0.190253	-0.966114	0.161544	0.036030	-0.110908	-0.979951
14103	-0.931301	2.399168	10.077035	0.087834	0.042608	0.030039	-0.329977	-0.202906	-0.958761	0.162412	0.036872	-0.112711	-0.979571
14104	-0.264124	2.746193	9.440168	0.040578	0.032283	0.180857	-0.331433	-0.205338	-0.961385	0.166226	0.037042	-0.113443	-0.978840
14105	-0.411677	2.493491	9.464025	0.012153	0.045803	0.271073	-0.334352	-0.208948	-0.960118	0.171873	0.037154	-0.113936	-0.977803
14106	-0.424719	2.539376	9.460872	0.032083	0.059637	0.437432	-0.335687	-0.207715	-0.957501	0.180761	0.037244	-0.114589	-0.976119
14107	-0.653214	2.574069	9.458412	0.018809	0.065966	0.464002	-0.342596	-0.212380	-0.955143	0.190193	0.037337	-0.115267	-0.974241
14108	-0.614766	2.584472	9.421000	0.026241	0.073433	0.524182	-0.349778	-0.214488	-0.953914	0.200768	0.037466	-0.115797	-0.972049
14109	-0.506618	2.751501	9.423059	0.013363	0.066004	0.532905	-0.359609	-0.221273	-0.954152	0.211500	0.037384	-0.116400	-0.969702
14110	-0.618456	2.773748	9.448344	-0.011259	0.084030	0.514400	-0.367588	-0.223615	-0.954135	0.221886	0.037573	-0.116121	-0.967404
14111	-0.682656	2.830840	9.431501	-0.048312	0.076437	0.485073	-0.370918	-0.222942	-0.955693	0.231711	0.037553	-0.115434	-0.965181
14112	-0.775010	2.933605	9.995959	-0.143147	0.119375	0.334759	-0.375709	-0.223260	-0.955378	0.238767	0.038225	-0.112286	-0.963806
14113	-0.301064	2.871732	9.279222	-0.021909	0.016603	0.361804	-0.378380	-0.219755	-0.958741	0.246023	0.037496	-0.112305	-0.962005
