# Supplementary material for: Identification of Haptic Based Guiding Using Hard Reins
Source: PLoS One. 2015 Jul 22;10(7):e0132020. doi: 10.1371/journal.pone.0132020 (PMC4511788; doi:10.1371/journal.pone.0132020)
Supplement: S1 File — (ZIP) [file pone.0132020.s001.zip › MotionData1/Subject2/T2/fc2.txt]

// Start Time: 0
// Sample rate: 25.0Hz
// Scenario: 4.9
// Firmware Version: 2.6.1
Counter	Acc_X	Acc_Y	Acc_Z	Gyr_X	Gyr_Y	Gyr_Z	Mag_X	Mag_Y	Mag_Z	Quat_w	Quat_x	Quat_y	Quat_z
58430	8.953412	-0.809252	3.733115	-0.155004	0.023639	0.007272	-0.585448	-0.104973	-0.510415	-0.800711	-0.107155	0.544848	-0.224768
58431	9.038327	-0.862790	3.679547	-0.145035	0.043228	-0.020595	-0.583879	-0.101789	-0.511668	-0.801562	-0.104907	0.544813	-0.222872
58432	8.903935	-0.931229	3.826947	-0.124255	0.014896	-0.006793	-0.584539	-0.099322	-0.512137	-0.801999	-0.102927	0.545143	-0.221411
58433	8.939403	-1.101890	3.867279	-0.081553	0.013206	-0.031321	-0.583509	-0.097683	-0.510807	-0.802431	-0.101925	0.545274	-0.219983
58434	9.214376	-1.145352	3.632719	0.016558	0.043976	-0.143124	-0.582179	-0.098740	-0.512925	-0.803492	-0.103553	0.544234	-0.217915
58435	9.223116	-0.861026	3.815731	0.051200	0.088039	-0.076835	-0.579284	-0.101444	-0.513652	-0.804654	-0.104837	0.542488	-0.217365
58436	8.873939	-0.653935	3.797691	0.091201	0.087164	-0.141577	-0.576899	-0.106892	-0.514690	-0.806002	-0.107471	0.540418	-0.216238
58437	9.265031	-0.378866	3.642461	0.018680	0.091502	-0.057586	-0.575321	-0.108243	-0.514988	-0.807174	-0.108015	0.538794	-0.215649
58438	9.146894	-0.583294	3.782707	-0.030746	0.086112	-0.026052	-0.573205	-0.109981	-0.516865	-0.808262	-0.107439	0.537509	-0.215066
58439	9.258628	-0.625081	3.743214	-0.047073	0.096057	0.012425	-0.572149	-0.108577	-0.518671	-0.809312	-0.106148	0.536249	-0.214906
58440	8.946872	-0.650544	3.873532	-0.060301	0.102819	0.035989	-0.569766	-0.107683	-0.522455	-0.810371	-0.104349	0.534949	-0.215033
58441	9.146828	-0.549456	4.015623	-0.080533	0.047453	0.008000	-0.568200	-0.105744	-0.522820	-0.810981	-0.102770	0.534608	-0.214341
58442	8.980785	-0.654537	3.988908	-0.071997	0.040499	0.004451	-0.568607	-0.104944	-0.521366	-0.811526	-0.101390	0.534299	-0.213705
58443	8.816591	-0.455359	3.884162	-0.077774	-0.011793	0.003400	-0.568338	-0.103964	-0.522784	-0.811512	-0.100161	0.534895	-0.212844
58444	9.005373	-0.631696	3.879713	-0.076017	-0.036501	0.013840	-0.568355	-0.100957	-0.522072	-0.811202	-0.098934	0.535870	-0.212148
58445	8.844920	-0.633637	3.740542	-0.065750	-0.052272	0.015484	-0.571391	-0.098683	-0.519918	-0.810671	-0.097945	0.537099	-0.211527
58446	8.827620	-0.681924	3.730570	-0.062865	-0.051619	0.027691	-0.573102	-0.096921	-0.519610	-0.810108	-0.096849	0.538287	-0.211170
58447	8.751719	-0.763754	3.726315	-0.018581	-0.056477	0.038012	-0.573646	-0.095581	-0.517622	-0.809338	-0.096396	0.539429	-0.211414
58448	8.712789	-0.772603	3.678665	-0.013093	-0.046163	0.046742	-0.575225	-0.094229	-0.517323	-0.808654	-0.095876	0.540353	-0.211908
58449	8.887712	-0.771986	3.926435	-0.026632	-0.020848	0.049500	-0.577594	-0.093447	-0.515986	-0.808233	-0.095012	0.540973	-0.212322
58450	9.334558	-0.871085	4.200401	-0.038942	-0.016360	0.038291	-0.576825	-0.090706	-0.515285	-0.807953	-0.094041	0.541507	-0.212459
58451	9.505155	-0.759755	4.537010	-0.088851	-0.055463	-0.009631	-0.577496	-0.088809	-0.514069	-0.807530	-0.092953	0.542824	-0.211183
58452	9.057742	-0.826687	3.912045	-0.055134	-0.146363	-0.010927	-0.580008	-0.088459	-0.511173	-0.806071	-0.092803	0.545429	-0.210106
58453	8.616464	-0.693540	3.188097	-0.015833	-0.255230	0.016473	-0.584485	-0.088270	-0.507875	-0.803203	-0.093449	0.549702	-0.209667
58454	9.215641	-0.653905	2.869753	0.030866	-0.200702	0.072402	-0.590029	-0.086469	-0.502841	-0.800615	-0.093989	0.552959	-0.210756
58455	9.520649	-0.861782	3.213240	0.049044	-0.018962	0.107827	-0.593204	-0.087380	-0.498269	-0.799804	-0.093685	0.553354	-0.212922
58456	9.417574	-0.938008	3.601923	0.050312	0.091835	0.115111	-0.591628	-0.083770	-0.500689	-0.800219	-0.092827	0.551916	-0.215458
58457	9.173918	-0.964332	3.757289	-0.003945	0.031186	0.111575	-0.590197	-0.080047	-0.501278	-0.800036	-0.091416	0.551736	-0.217194
58458	9.198113	-0.993363	3.729684	-0.048781	-0.049334	0.034725	-0.592046	-0.075953	-0.501185	-0.799418	-0.090462	0.552833	-0.217078
58459	9.135656	-0.914133	3.417502	-0.041729	-0.077597	0.053793	-0.592586	-0.075846	-0.499221	-0.798347	-0.089555	0.554450	-0.217272
58460	9.019313	-0.881395	3.180960	-0.022892	-0.025371	0.060841	-0.593875	-0.078035	-0.500560	-0.797827	-0.088629	0.555095	-0.217914
58461	8.959541	-1.104976	3.251792	-0.015777	0.037846	0.038335	-0.594414	-0.077788	-0.498855	-0.798046	-0.087807	0.554738	-0.218351
58462	8.814268	-0.936287	3.475455	-0.047266	0.092266	0.038543	-0.593376	-0.073379	-0.499819	-0.798970	-0.086221	0.553571	-0.218567
58463	8.978499	-1.128238	3.585145	-0.087032	0.103758	-0.008363	-0.592177	-0.072231	-0.502937	-0.800243	-0.084487	0.552387	-0.217584
58464	9.450245	-1.102841	3.995894	-0.122372	0.074459	-0.027459	-0.588375	-0.069701	-0.504872	-0.801376	-0.082505	0.551712	-0.215879
58465	9.360370	-1.063903	4.056632	-0.084025	0.058088	-0.004956	-0.588231	-0.067473	-0.507569	-0.802122	-0.080976	0.551233	-0.214908
58466	8.759535	-1.080228	3.803949	-0.055513	-0.027510	-0.007993	-0.587567	-0.067175	-0.508873	-0.801930	-0.080289	0.551933	-0.214084
58467	8.765024	-1.056100	3.373198	-0.059694	-0.111362	-0.003863	-0.590610	-0.065465	-0.505556	-0.800758	-0.079861	0.554063	-0.213126
58468	9.193411	-1.049212	3.295608	-0.059736	-0.102639	-0.009006	-0.591806	-0.064402	-0.503830	-0.799740	-0.079439	0.555979	-0.212117
58469	9.382662	-1.115546	3.440404	-0.017939	-0.021827	0.046963	-0.593789	-0.062521	-0.502343	-0.799265	-0.078737	0.556587	-0.212572
58470	9.263210	-1.121222	3.607723	0.022052	0.044595	0.027829	-0.592344	-0.062774	-0.502880	-0.799595	-0.078589	0.555856	-0.213295
58471	8.978307	-1.148400	3.652655	0.050256	0.044045	0.052128	-0.592339	-0.062904	-0.503405	-0.799724	-0.078636	0.555125	-0.214697
58472	8.915188	-1.118965	3.673902	0.090298	0.027688	0.072886	-0.591019	-0.063149	-0.504724	-0.799561	-0.079151	0.554440	-0.216870
58473	9.031493	-1.188796	3.752541	0.126831	0.004307	0.093673	-0.590353	-0.064366	-0.505536	-0.798944	-0.080127	0.554066	-0.219725
58474	9.026267	-1.238040	3.819753	0.150399	0.007469	0.102341	-0.591672	-0.064395	-0.504222	-0.798318	-0.081362	0.553479	-0.223001
58475	8.951375	-1.154312	3.769409	0.142228	-0.022084	0.098771	-0.592470	-0.063871	-0.502901	-0.797348	-0.082637	0.553446	-0.226065
58476	8.853985	-1.167849	3.752097	0.139033	-0.063824	0.089925	-0.593794	-0.063908	-0.501065	-0.795988	-0.084144	0.554014	-0.228892
58477	8.977797	-1.231232	3.680542	0.153693	-0.095613	0.102029	-0.594985	-0.065181	-0.498864	-0.794151	-0.085892	0.555084	-0.232010
58478	8.948489	-1.252670	3.666387	0.178423	-0.108513	0.131575	-0.597615	-0.067296	-0.496277	-0.792006	-0.087770	0.556231	-0.235858
58479	9.019872	-1.126062	3.562778	0.183180	-0.122250	0.121148	-0.600789	-0.067661	-0.492688	-0.789701	-0.089894	0.557590	-0.239551
58480	9.095470	-1.099862	3.549299	0.182924	-0.125601	0.111554	-0.603324	-0.065829	-0.487674	-0.787416	-0.092138	0.558924	-0.243084
58481	9.156515	-1.066233	3.533840	0.170577	-0.093650	0.086391	-0.607521	-0.067815	-0.485725	-0.785588	-0.094317	0.559803	-0.246125
58482	9.144279	-1.094345	3.451403	0.154768	-0.089793	0.072492	-0.606895	-0.067990	-0.482209	-0.783916	-0.096379	0.560617	-0.248788
58483	9.134860	-1.008662	3.612638	0.089249	-0.089459	0.081398	-0.609644	-0.070224	-0.481189	-0.782296	-0.097324	0.561804	-0.250832
58484	9.148376	-1.220954	3.483402	0.079090	-0.081562	0.084090	-0.611896	-0.067529	-0.479162	-0.780789	-0.098028	0.562878	-0.252841
58485	9.149010	-1.114014	3.470383	0.057874	-0.085460	0.065812	-0.612439	-0.068669	-0.476179	-0.779345	-0.098642	0.564117	-0.254290
58486	9.061869	-1.049333	3.395839	0.055421	-0.081996	0.071041	-0.615867	-0.068190	-0.473404	-0.777933	-0.099127	0.565284	-0.255829
58487	9.176141	-1.060313	3.422097	0.040021	-0.102507	0.048368	-0.617453	-0.066849	-0.472192	-0.776416	-0.099759	0.566834	-0.256760
58488	9.080811	-1.134754	3.423239	0.024910	-0.099167	0.065860	-0.620351	-0.067045	-0.469826	-0.774889	-0.099912	0.568408	-0.257831
58489	9.153570	-1.181204	3.396686	0.035890	-0.106762	0.096351	-0.621952	-0.064763	-0.467159	-0.773080	-0.099961	0.570126	-0.259443
58490	9.066796	-1.039613	3.391021	0.069478	-0.154462	0.114407	-0.624609	-0.062090	-0.463694	-0.770569	-0.100532	0.572411	-0.261654
58491	9.079146	-1.437304	3.346335	0.169107	-0.195824	0.138466	-0.628049	-0.062595	-0.458981	-0.767233	-0.102617	0.574862	-0.265249
58492	8.959250	-1.584904	3.177521	0.271299	-0.239577	0.204330	-0.632931	-0.061601	-0.454619	-0.762800	-0.105700	0.577531	-0.270964
58493	8.771084	-2.155504	3.120478	0.433834	-0.293712	0.340677	-0.638235	-0.061897	-0.446103	-0.756570	-0.109979	0.580379	-0.280476
58494	8.757650	-2.837487	2.902858	0.491120	-0.297239	0.421688	-0.644338	-0.060154	-0.436889	-0.749582	-0.114185	0.583020	-0.291849
58495	9.485276	-3.590839	3.296611	0.560178	-0.303144	0.412942	-0.650423	-0.061416	-0.428518	-0.742249	-0.119444	0.585209	-0.303857
58496	9.394713	-3.264636	3.281556	0.565336	-0.257869	0.317059	-0.657303	-0.061598	-0.419466	-0.735870	-0.125690	0.586334	-0.314501
58497	9.324174	-2.855335	3.199429	0.514329	-0.211528	0.182957	-0.661411	-0.064337	-0.412051	-0.730875	-0.132289	0.586653	-0.322737
58498	8.986282	-2.431774	2.913038	0.466350	-0.106671	0.001866	-0.663655	-0.070596	-0.406807	-0.728335	-0.139770	0.585213	-0.327899
58499	8.711624	-2.463453	2.478277	0.354323	0.017346	-0.041984	-0.665753	-0.077519	-0.403144	-0.727784	-0.145128	0.582524	-0.331564
58500	8.644753	-2.717263	2.214721	0.169964	0.189196	-0.097641	-0.664125	-0.087621	-0.405442	-0.730121	-0.147492	0.578382	-0.332632
58501	9.766066	-3.067753	2.968292	-0.058185	0.289306	-0.260459	-0.657492	-0.092108	-0.414192	-0.735312	-0.147498	0.573795	-0.329120
58502	9.610854	-1.581276	3.661284	-0.074700	0.234528	-0.531140	-0.651925	-0.098289	-0.419835	-0.741663	-0.150941	0.569265	-0.321077
58503	8.775521	-0.952452	3.198032	0.041762	0.190265	-0.318974	-0.647921	-0.109164	-0.424254	-0.745713	-0.153749	0.565215	-0.317499
58504	8.519461	0.191754	3.091914	0.078647	0.118106	-0.401439	-0.643126	-0.119195	-0.429707	-0.749321	-0.158706	0.561732	-0.312710
58505	10.015325	-0.613264	3.830362	0.147954	0.003026	-0.269061	-0.640729	-0.131108	-0.429175	-0.750558	-0.163760	0.559899	-0.310417
58506	9.389943	-0.730107	3.247535	0.090495	-0.026686	-0.122529	-0.640442	-0.138653	-0.428673	-0.750711	-0.166661	0.559364	-0.309465
58507	9.085969	-0.748851	2.983117	0.007818	-0.057595	-0.057876	-0.640970	-0.142803	-0.426271	-0.750403	-0.167640	0.559990	-0.308550
58508	9.055442	-0.494870	3.307034	0.117359	-0.076394	0.023715	-0.642820	-0.144780	-0.423165	-0.748994	-0.169614	0.560520	-0.309928
58509	9.264011	-0.571928	3.528709	0.194893	-0.134987	0.039066	-0.644937	-0.147456	-0.419156	-0.746588	-0.172808	0.561447	-0.312283
58510	9.071291	-0.249113	3.460279	0.259067	-0.144005	-0.021397	-0.646514	-0.151758	-0.416358	-0.744189	-0.177816	0.561927	-0.314329
58511	9.046926	-0.258404	3.441340	0.325268	-0.151507	-0.073078	-0.649420	-0.157620	-0.410449	-0.741808	-0.184331	0.561826	-0.316377
58512	9.034282	-0.313268	3.583701	0.341389	-0.180238	-0.034822	-0.651680	-0.163489	-0.403501	-0.738714	-0.190928	0.562225	-0.318985
58513	8.945857	-0.065621	3.427050	0.302185	-0.176823	-0.008571	-0.654733	-0.169931	-0.395253	-0.735672	-0.196536	0.562797	-0.321590
58514	8.955128	-0.177946	3.260597	0.270167	-0.187716	0.031627	-0.656339	-0.172483	-0.389810	-0.732268	-0.201368	0.563962	-0.324317
58515	9.093421	-0.276998	3.110722	0.176168	-0.101079	0.117659	-0.660955	-0.176169	-0.383846	-0.729727	-0.203214	0.564682	-0.327622
58516	9.161042	-0.036883	2.635606	0.060491	-0.011786	0.163588	-0.662312	-0.172947	-0.379465	-0.728255	-0.202348	0.565144	-0.330624
58517	9.302282	0.015808	2.809839	0.007126	0.131431	0.188591	-0.664420	-0.167058	-0.380509	-0.728540	-0.199430	0.563853	-0.333957
58518	9.538526	-0.284683	3.240759	-0.058011	0.252469	0.234554	-0.662045	-0.162040	-0.385126	-0.730021	-0.194266	0.561510	-0.337695
58519	9.993154	-0.700577	3.621410	-0.087895	0.327792	0.330921	-0.659909	-0.153264	-0.394365	-0.731870	-0.187037	0.558474	-0.342769
58520	10.611177	-1.529790	3.716388	-0.165204	0.267682	0.448042	-0.656486	-0.138717	-0.403501	-0.732355	-0.177777	0.557361	-0.348425
58521	9.831264	-1.840596	3.233637	-0.187440	0.175594	0.336103	-0.654898	-0.124743	-0.412112	-0.732697	-0.170028	0.557171	-0.351860
58522	9.135587	-1.823463	3.102259	0.009031	0.141507	0.206229	-0.653980	-0.118800	-0.415134	-0.732777	-0.166869	0.555761	-0.355418
58523	7.988747	-1.692864	2.278354	0.240916	0.008618	0.236377	-0.654500	-0.116594	-0.416523	-0.730442	-0.167669	0.554620	-0.361577
58524	8.579203	-2.254030	2.300308	0.321712	-0.236917	0.242574	-0.658349	-0.114921	-0.410850	-0.724944	-0.171389	0.556576	-0.367838
58525	10.189637	-2.594459	3.081462	0.252026	-0.293782	0.087646	-0.663518	-0.115070	-0.402985	-0.720186	-0.176163	0.559221	-0.370905
58526	10.292849	-1.956908	3.296376	0.200004	-0.164919	0.031418	-0.668281	-0.116300	-0.396188	-0.717386	-0.179923	0.560247	-0.372972
58527	8.940353	-1.909848	3.163647	0.206990	-0.118836	0.011250	-0.669734	-0.122543	-0.391602	-0.715258	-0.183581	0.560402	-0.375037
58528	8.060999	-1.718788	2.811396	0.179960	-0.244263	0.017792	-0.673435	-0.125393	-0.385889	-0.711704	-0.187796	0.562632	-0.376371
58529	8.465170	-1.701429	2.683670	0.092510	-0.345485	-0.060684	-0.678860	-0.128020	-0.377549	-0.707946	-0.192309	0.566572	-0.375267
58530	9.090560	-2.156042	2.481164	-0.047575	-0.305693	-0.087932	-0.682190	-0.131178	-0.368973	-0.705303	-0.194932	0.570938	-0.372263
58531	9.538450	-2.139796	2.420205	-0.200126	-0.155975	-0.096590	-0.685642	-0.131288	-0.362947	-0.705032	-0.194269	0.574226	-0.368041
58532	9.303470	-2.380425	2.412522	-0.285935	0.018623	-0.151680	-0.686956	-0.130894	-0.362538	-0.707448	-0.191852	0.575495	-0.362650
58533	9.245748	-2.268011	2.388823	-0.330653	0.064573	-0.161035	-0.685901	-0.129216	-0.364340	-0.710612	-0.188420	0.576347	-0.356865
58534	9.414417	-2.496142	2.694011	-0.286750	0.154316	-0.172195	-0.684012	-0.131592	-0.370143	-0.714673	-0.185231	0.575567	-0.351646
58535	10.195944	-2.787489	2.972037	-0.197377	0.234345	-0.154628	-0.679480	-0.132248	-0.379846	-0.719164	-0.182351	0.573030	-0.348121
58536	9.299983	-1.609980	2.985284	-0.027854	0.227927	-0.248735	-0.675751	-0.136940	-0.385447	-0.723587	-0.183214	0.569057	-0.345004
58537	8.513633	-0.974011	2.276464	0.075592	0.165774	-0.109847	-0.673494	-0.141972	-0.386998	-0.725939	-0.184232	0.565744	-0.344969
58538	8.852706	-0.468559	1.961074	0.015061	0.058285	-0.134401	-0.673190	-0.147007	-0.389840	-0.727461	-0.185575	0.564328	-0.343362
58539	10.125729	-0.309769	2.418165	-0.171609	-0.038270	-0.044976	-0.673183	-0.148098	-0.390253	-0.727948	-0.183733	0.565934	-0.340666
58540	10.445014	-0.211032	2.460619	-0.357105	0.044226	0.012536	-0.673671	-0.149704	-0.393805	-0.729645	-0.178099	0.567783	-0.336929
58541	9.035054	-0.384162	2.529462	-0.464481	0.086558	-0.099753	-0.672091	-0.143881	-0.397617	-0.732893	-0.171811	0.569324	-0.330483
58542	9.220218	-0.264075	2.940915	-0.439597	0.030438	-0.157534	-0.672087	-0.138495	-0.400643	-0.735748	-0.166964	0.571246	-0.323226
58543	9.368052	-0.339745	3.084115	-0.353433	-0.035874	-0.100372	-0.670249	-0.135985	-0.402565	-0.737133	-0.163131	0.573751	-0.317543
58544	9.812697	-0.413701	3.281013	-0.259262	-0.066001	-0.126821	-0.672871	-0.133811	-0.403025	-0.737995	-0.161203	0.575973	-0.312460
58545	9.098639	-0.624841	3.173442	-0.186575	-0.032451	-0.064225	-0.673392	-0.131604	-0.404414	-0.738621	-0.159410	0.577429	-0.309198
58546	8.599705	-0.252348	3.020787	-0.158581	-0.089601	-0.097733	-0.674589	-0.130818	-0.402432	-0.738654	-0.158804	0.579434	-0.305659
58547	8.979568	-0.241453	2.837843	-0.119652	-0.121043	-0.120558	-0.676307	-0.133620	-0.399081	-0.738381	-0.159227	0.581570	-0.302021
58548	9.366948	0.209750	2.561726	-0.130611	-0.097315	-0.073346	-0.677367	-0.135029	-0.396883	-0.738043	-0.158841	0.583563	-0.299192
58549	9.637425	0.215693	2.252915	-0.122513	-0.003223	-0.062597	-0.679737	-0.134523	-0.395420	-0.738788	-0.157906	0.584150	-0.296691
58550	9.950787	0.171418	2.501692	-0.161484	0.141169	-0.013171	-0.677085	-0.137202	-0.398363	-0.740997	-0.154865	0.583000	-0.295045
58551	10.319512	0.065978	2.971067	-0.268436	0.231886	0.034572	-0.674429	-0.132979	-0.404955	-0.744339	-0.149298	0.581244	-0.292958
58552	10.091465	-0.618762	3.169965	-0.468223	0.214304	0.026420	-0.670991	-0.126960	-0.412040	-0.748021	-0.140767	0.580875	-0.288501
58553	8.520838	-0.552694	2.364615	-0.758358	0.206143	-0.002672	-0.669910	-0.115586	-0.421482	-0.752511	-0.128453	0.582086	-0.280004
58554	9.142951	-0.257872	2.439184	-0.911710	0.151186	-0.263991	-0.664638	-0.103477	-0.431592	-0.757942	-0.116939	0.584162	-0.265716
58555	9.436321	-0.444655	2.420063	-0.818197	0.099661	-0.313192	-0.661992	-0.094028	-0.439386	-0.762602	-0.107897	0.586178	-0.251380
58556	9.275871	-1.337032	2.026098	-0.789512	0.029852	-0.170358	-0.659611	-0.087621	-0.445411	-0.765401	-0.097690	0.589279	-0.239517
58557	9.107499	-1.420465	2.019115	-0.791327	0.044535	-0.104037	-0.659761	-0.077860	-0.447568	-0.767890	-0.086817	0.592135	-0.228436
58558	9.457709	-1.372214	2.432997	-0.790312	0.051919	-0.137112	-0.657284	-0.067506	-0.451167	-0.770390	-0.076058	0.594665	-0.216996
58559	10.231040	-1.740738	3.112029	-0.830089	0.053706	-0.140315	-0.656114	-0.055920	-0.455645	-0.772808	-0.064915	0.597167	-0.204806
58560	9.983694	-1.556263	3.304378	-0.811101	0.070538	-0.107233	-0.656256	-0.041319	-0.460969	-0.775024	-0.053362	0.599211	-0.193487
58561	9.047052	-1.133906	3.152859	-0.837455	0.049486	-0.231268	-0.655498	-0.029629	-0.463094	-0.777321	-0.043163	0.601348	-0.179694
58562	8.941099	-0.929776	3.213900	-0.878361	0.025124	-0.269634	-0.653680	-0.019427	-0.466039	-0.779203	-0.032651	0.603811	-0.164892
58563	8.935293	-1.064786	3.354961	-0.975062	-0.007661	-0.251986	-0.654510	-0.009160	-0.465309	-0.780478	-0.020730	0.606824	-0.148958
58564	9.133046	-1.365426	3.389695	-1.039598	-0.043713	-0.265794	-0.653379	0.003329	-0.465332	-0.780972	-0.007853	0.610385	-0.132105
58565	9.093688	-1.545904	2.838427	-1.051364	-0.008517	-0.270885	-0.656448	0.018658	-0.465400	-0.781642	0.005051	0.613045	-0.114833
58566	9.272453	-1.869496	2.328508	-0.894748	0.054279	-0.335653	-0.657022	0.029608	-0.464267	-0.782825	0.015051	0.614204	-0.098551
58567	9.210816	-2.092356	1.895789	-0.746727	0.181432	-0.269422	-0.654938	0.037888	-0.466860	-0.785321	0.023645	0.612777	-0.084949
58568	9.021756	-2.322494	2.221318	-0.657387	0.397770	-0.237670	-0.650325	0.044879	-0.473933	-0.790165	0.031735	0.607712	-0.072924
58569	10.996187	-2.399902	3.080129	-0.624164	0.463369	-0.401243	-0.641468	0.048689	-0.486451	-0.795920	0.037311	0.601403	-0.058596
58570	9.718554	0.135783	3.271641	-0.374327	0.307434	-0.568605	-0.634947	0.042022	-0.496418	-0.799895	0.036794	0.597336	-0.044769
58571	10.002926	-0.863348	2.747243	-0.392692	0.095379	-0.261974	-0.632293	0.041553	-0.500623	-0.801001	0.039908	0.596265	-0.035684
58572	9.152102	-0.784378	2.412107	-0.490430	0.144474	-0.211103	-0.631239	0.044194	-0.502666	-0.802412	0.045354	0.594463	-0.026303
58573	8.658991	-0.297381	1.997040	-0.562599	0.154524	-0.191805	-0.628612	0.052649	-0.507739	-0.803823	0.052042	0.592365	-0.016252
58574	9.241931	-0.360152	2.612187	-0.485687	0.031078	-0.173088	-0.627715	0.058559	-0.508152	-0.803676	0.057817	0.592202	-0.007645
58575	9.759363	-0.861244	2.965963	-0.277719	0.018833	-0.068922	-0.629701	0.062642	-0.507274	-0.803615	0.061316	0.591974	-0.003073
58576	9.745538	-0.741381	2.892932	-0.009458	0.035035	0.097800	-0.629307	0.065958	-0.508908	-0.803987	0.062637	0.591321	-0.004454
58577	8.892256	-0.187547	2.859997	0.102789	0.044330	0.133943	-0.627465	0.068197	-0.511096	-0.804662	0.062398	0.590396	-0.007598
58578	8.746760	-0.087526	2.927732	0.114018	-0.014291	0.083120	-0.627314	0.068506	-0.513701	-0.804597	0.061553	0.590533	-0.010262
58579	9.043645	-0.069065	3.003457	0.127495	-0.079374	0.097770	-0.627848	0.069450	-0.512896	-0.803835	0.060419	0.591628	-0.013235
58580	9.151634	-0.290687	3.206029	0.182342	-0.090036	0.079304	-0.630231	0.072282	-0.510996	-0.802938	0.058413	0.592957	-0.016736
58581	9.140043	-0.202553	3.147022	0.254203	-0.087816	0.124447	-0.633641	0.070858	-0.509433	-0.802190	0.055517	0.594089	-0.021619
58582	8.961596	0.098724	3.259544	0.302401	-0.059884	0.106882	-0.633886	0.067157	-0.509765	-0.801729	0.051919	0.594818	-0.026955
58583	9.200580	0.188903	3.260149	0.370957	-0.088875	0.134540	-0.635967	0.062193	-0.509195	-0.801022	0.047202	0.595840	-0.033339
58584	9.124891	0.145795	3.266127	0.365418	-0.064542	0.145957	-0.636878	0.058881	-0.508210	-0.800453	0.043053	0.596504	-0.040053
58585	9.445469	-0.009552	3.016814	0.394701	-0.041169	0.089305	-0.639602	0.053651	-0.508815	-0.800274	0.037391	0.596705	-0.045908
58586	9.360870	0.090576	3.027457	0.458439	-0.003861	0.024655	-0.637748	0.048186	-0.508936	-0.800493	0.030353	0.596333	-0.051734
58587	9.899390	-0.156741	3.243930	0.604591	-0.002792	-0.012292	-0.637451	0.039141	-0.509116	-0.800849	0.020101	0.595674	-0.058394
58588	11.663884	-2.040302	4.067350	0.675038	-0.204464	0.275254	-0.639393	0.029362	-0.507206	-0.798251	0.012337	0.598012	-0.070878
58589	9.050344	-2.461623	2.049194	0.645255	-0.098381	0.270028	-0.640961	0.023833	-0.504955	-0.796825	0.004788	0.598515	-0.082630
58590	9.527276	-1.574998	2.278391	0.868044	-0.275482	0.199079	-0.644087	0.010860	-0.500750	-0.793124	-0.007108	0.601378	-0.096162
58591	8.204165	-1.902786	2.217124	1.178985	-0.267772	0.297460	-0.649718	-0.002301	-0.494443	-0.788948	-0.023019	0.603214	-0.114733
58592	8.779076	-3.044179	2.260230	1.154073	-0.404518	0.586943	-0.656564	-0.010569	-0.485681	-0.781885	-0.035056	0.607027	-0.137638
58593	9.524232	-2.911762	2.438597	0.930072	-0.388680	0.458650	-0.664216	-0.015980	-0.475814	-0.775072	-0.045248	0.610735	-0.155626
58594	9.767284	-2.067194	2.701652	0.864067	-0.323513	0.349075	-0.672913	-0.022500	-0.465699	-0.769086	-0.055370	0.613289	-0.171223
58595	9.147997	-2.275713	2.722672	0.863002	-0.235763	0.335297	-0.677658	-0.032528	-0.457118	-0.763962	-0.065422	0.614232	-0.186553
58596	8.924691	-2.628954	2.572689	0.836382	-0.210659	0.365103	-0.682143	-0.037040	-0.450780	-0.758769	-0.074488	0.614732	-0.202055
58597	8.757727	-2.618903	1.792227	0.677368	-0.081161	0.382474	-0.686487	-0.040982	-0.445997	-0.755126	-0.080398	0.613736	-0.215984
58598	8.721625	-3.131331	0.964987	0.476476	0.142325	0.332271	-0.686737	-0.040691	-0.447556	-0.754600	-0.082904	0.610050	-0.227034
58599	9.009443	-3.778875	1.351035	0.298455	0.317897	0.089173	-0.681977	-0.041812	-0.452832	-0.757508	-0.084789	0.604078	-0.232556
58600	11.639489	-3.032188	3.346809	0.251989	0.202721	-0.376456	-0.677285	-0.050284	-0.462430	-0.761242	-0.092177	0.599204	-0.230150
58601	9.475497	0.433968	2.395349	0.475746	0.197119	-0.297584	-0.672715	-0.071431	-0.467316	-0.764007	-0.102007	0.593479	-0.231668
58602	9.851605	-1.795867	2.684197	0.316425	0.148634	-0.161763	-0.668856	-0.081088	-0.470536	-0.765835	-0.108085	0.589424	-0.233226
58603	8.944668	-0.386724	2.831739	0.151804	0.154374	-0.204295	-0.666691	-0.091991	-0.474159	-0.768234	-0.112036	0.585954	-0.232213
58604	8.486077	-0.522127	3.140630	0.098104	0.075094	-0.136381	-0.663511	-0.097141	-0.476502	-0.769504	-0.114806	0.584064	-0.231413
58605	9.237519	-0.940894	3.550702	0.255106	-0.091604	-0.076962	-0.664936	-0.103753	-0.475186	-0.768181	-0.119994	0.584135	-0.232992
58606	9.292456	-1.506404	3.722970	0.385509	-0.132261	0.204350	-0.668081	-0.108480	-0.472516	-0.764709	-0.124156	0.584865	-0.240288
58607	8.862720	-0.920148	3.721873	0.402378	-0.142160	0.275670	-0.670200	-0.110194	-0.468749	-0.760698	-0.127671	0.585750	-0.248870
58608	8.417271	-0.550822	3.594571	0.488750	-0.187609	0.140853	-0.675077	-0.112916	-0.463286	-0.756497	-0.134381	0.586528	-0.256200
58609	8.679777	-0.629146	3.449385	0.536034	-0.239101	0.112704	-0.679833	-0.119926	-0.454776	-0.751668	-0.142296	0.587609	-0.263558
58610	8.987781	-0.526669	2.722219	0.550973	-0.230343	0.158946	-0.687736	-0.127944	-0.444958	-0.746484	-0.149923	0.588605	-0.271715
58611	9.315384	-0.354220	2.237714	0.557396	-0.084782	0.229149	-0.692501	-0.130969	-0.437153	-0.742563	-0.155943	0.587437	-0.281424
58612	9.685556	-0.257885	2.458125	0.543045	0.069632	0.295098	-0.692879	-0.135916	-0.436595	-0.739957	-0.160147	0.584250	-0.292350
58613	10.201793	-0.074846	3.066207	0.557441	0.172666	0.279714	-0.691546	-0.137796	-0.438729	-0.738547	-0.164102	0.579232	-0.303495
58614	9.670888	-1.855602	2.958693	0.373506	0.101407	0.449369	-0.693632	-0.136011	-0.440506	-0.735706	-0.163793	0.576932	-0.314734
58615	9.511139	-1.855586	2.202133	0.236233	0.053442	0.357143	-0.693110	-0.128973	-0.443635	-0.733315	-0.162776	0.575772	-0.322863
58616	10.028158	-1.513686	2.931096	0.490293	0.015255	0.106879	-0.694023	-0.130632	-0.443269	-0.731165	-0.168625	0.572735	-0.330058
58617	8.922593	-1.746839	2.483606	0.756002	-0.089579	0.321975	-0.695599	-0.135208	-0.440476	-0.725398	-0.176520	0.570037	-0.343068
58618	9.331846	-2.489371	2.584641	0.633732	-0.163596	0.406000	-0.700895	-0.137285	-0.432126	-0.718416	-0.182195	0.569459	-0.355527
58619	10.073460	-2.105753	2.878040	0.440742	-0.118505	0.185215	-0.705129	-0.139329	-0.425611	-0.714129	-0.187180	0.568664	-0.362773
58620	9.656656	-1.760197	3.122599	0.343571	-0.075210	0.153249	-0.708281	-0.145444	-0.421532	-0.710835	-0.190912	0.567827	-0.368563
58621	8.768111	-1.836990	3.074237	0.316961	-0.128782	0.143450	-0.710794	-0.147027	-0.417629	-0.707111	-0.194640	0.567831	-0.373733
58622	8.554539	-2.171940	3.018714	0.237184	-0.171401	0.223810	-0.715832	-0.142211	-0.412017	-0.702544	-0.196735	0.569370	-0.378873
58623	8.452156	-2.232530	2.870104	0.079104	-0.206501	0.202354	-0.719803	-0.139835	-0.407765	-0.698365	-0.196966	0.572424	-0.381867
58624	8.704919	-2.333840	2.615863	-0.139947	-0.230294	0.154127	-0.725629	-0.134480	-0.402006	-0.695077	-0.195019	0.577333	-0.381473
58625	8.712814	-2.640393	2.674267	-0.269205	-0.085641	0.023237	-0.729334	-0.129889	-0.399279	-0.694971	-0.191479	0.580625	-0.378451
58626	9.022636	-2.823540	3.192320	-0.242169	0.009080	-0.126529	-0.730906	-0.127423	-0.400263	-0.696943	-0.189522	0.581869	-0.373873
58627	9.168221	-3.668506	3.542525	-0.206980	-0.051479	-0.081332	-0.731041	-0.127707	-0.399615	-0.697756	-0.187698	0.583763	-0.370307
58628	12.817011	-3.032106	3.522990	-0.304227	-0.118590	-0.682597	-0.731259	-0.133986	-0.402086	-0.702485	-0.192281	0.585074	-0.356696
58629	7.790630	4.265190	-2.973366	-1.438763	-0.580624	0.038283	-0.739438	-0.127268	-0.397458	-0.700591	-0.175592	0.603389	-0.338026
58630	10.877687	2.573412	-2.301244	-1.719860	-0.801145	-0.082977	-0.744056	-0.107712	-0.386077	-0.697003	-0.157822	0.625525	-0.313047
58631	12.111791	-1.230495	-0.594654	-1.941700	-0.337092	0.968046	-0.757552	-0.062895	-0.373091	-0.692087	-0.120768	0.644981	-0.300718
58632	10.350546	-1.952737	1.774603	-1.726412	0.626809	0.333228	-0.756198	-0.013773	-0.385446	-0.701834	-0.088753	0.647072	-0.284342
58633	7.350513	-1.368769	0.242131	-0.564545	0.594097	0.203602	-0.746965	0.010427	-0.405266	-0.709173	-0.074959	0.642382	-0.280712
58634	7.641557	-3.835516	1.389089	0.173364	0.388349	-0.289029	-0.736363	0.010183	-0.421139	-0.715479	-0.078940	0.635468	-0.279355
58635	9.984125	-1.253996	2.308725	0.503107	0.013795	-0.015318	-0.729943	0.004942	-0.435514	-0.714824	-0.086381	0.632558	-0.285368
58636	10.616487	-1.397400	1.834475	0.738254	0.238641	0.433084	-0.727301	0.002798	-0.437403	-0.713974	-0.090080	0.625616	-0.301218
58637	11.756350	-2.752685	2.563628	0.846871	0.362438	0.899230	-0.723331	0.000284	-0.441526	-0.711257	-0.088868	0.616916	-0.325010
58638	9.438520	-3.301666	3.083902	0.621162	0.405133	0.352805	-0.714485	0.008352	-0.454613	-0.712751	-0.090712	0.607694	-0.338328
58639	8.162758	-3.371429	3.359337	0.440720	0.222420	-0.068676	-0.707988	0.001786	-0.461706	-0.715033	-0.096419	0.601506	-0.342960
58640	7.740472	-1.480295	3.444438	0.555121	-0.008723	-0.237402	-0.705801	-0.001772	-0.471450	-0.715433	-0.107256	0.597358	-0.346143
58641	7.538015	-2.024930	3.245245	0.679522	-0.312314	-0.424394	-0.708522	-0.023825	-0.464555	-0.713063	-0.124289	0.596189	-0.347350
58642	8.928873	-1.891726	2.617330	0.842125	-0.487325	-0.492235	-0.714823	-0.055467	-0.451370	-0.708406	-0.145517	0.595958	-0.349027
58643	9.665290	-2.996127	2.042252	0.863740	-0.438772	-0.490191	-0.721657	-0.083719	-0.435037	-0.703894	-0.166703	0.594649	-0.350908
58644	9.145135	-2.109877	1.761815	0.795874	-0.387001	-0.406285	-0.727944	-0.112205	-0.421454	-0.699350	-0.185424	0.593077	-0.353252
58645	9.079475	-1.200144	2.078930	0.610949	-0.446317	-0.325770	-0.732844	-0.134690	-0.404107	-0.693964	-0.201042	0.593794	-0.354126
58646	8.979213	-1.337157	1.815387	0.648975	-0.502388	-0.224861	-0.738825	-0.151444	-0.385335	-0.686876	-0.216252	0.595211	-0.356596
58647	9.927075	-1.135186	1.692257	0.505632	-0.403939	-0.102795	-0.745148	-0.166328	-0.373703	-0.680514	-0.227369	0.596744	-0.359306
58648	10.235926	-1.557036	1.846179	0.322725	-0.213086	0.055380	-0.748107	-0.171171	-0.361768	-0.676079	-0.232632	0.597588	-0.362888
58649	9.948173	-1.248471	1.823322	0.151668	-0.223209	0.223246	-0.754450	-0.170496	-0.354921	-0.671027	-0.233703	0.600615	-0.366562
58650	10.038732	-1.611448	1.651422	0.058233	-0.102581	0.472505	-0.757949	-0.159365	-0.348541	-0.666021	-0.229561	0.603773	-0.373065
58651	9.819813	-1.620423	1.535292	-0.170879	0.085741	0.499841	-0.760883	-0.143199	-0.349377	-0.664028	-0.220659	0.606256	-0.377930
58652	9.382834	-2.256724	1.686440	-0.293341	0.094585	0.341473	-0.761292	-0.129156	-0.353927	-0.663854	-0.211909	0.608727	-0.379268
58653	9.343230	-2.349928	1.804666	-0.403231	0.055888	0.195149	-0.763534	-0.115960	-0.358090	-0.664689	-0.203777	0.611932	-0.377098
58654	9.323977	-2.469494	0.997155	-0.325810	0.156556	0.207423	-0.761302	-0.104063	-0.364399	-0.666342	-0.195725	0.613164	-0.376445
58655	9.154262	-2.602172	1.933763	-0.337142	0.163654	0.200493	-0.761555	-0.088737	-0.372711	-0.668076	-0.187537	0.614379	-0.375557
58656	9.461837	-2.829508	2.059008	-0.359798	0.002773	0.105972	-0.759726	-0.080586	-0.375958	-0.668645	-0.181399	0.617458	-0.372497
58657	9.599319	-2.596524	2.175366	-0.367427	-0.025354	0.011708	-0.760418	-0.073339	-0.374766	-0.669507	-0.176493	0.620639	-0.367992
58658	9.554528	-2.876381	1.615544	-0.296786	0.048844	0.040515	-0.759109	-0.068912	-0.376777	-0.670843	-0.171661	0.622332	-0.364973
58659	9.224772	-2.552734	2.237907	-0.314957	0.002041	0.027271	-0.758198	-0.062566	-0.379008	-0.671688	-0.167017	0.624753	-0.361421
58660	9.475639	-2.956465	2.114990	-0.335313	-0.086558	0.000992	-0.760706	-0.058069	-0.378641	-0.671699	-0.163123	0.628360	-0.356897
58661	9.277513	-2.386313	1.633762	-0.369134	-0.013780	-0.148826	-0.760584	-0.054082	-0.379346	-0.673725	-0.160045	0.630731	-0.350227
58662	9.080902	-2.315866	1.561829	-0.465579	0.170303	-0.137594	-0.759504	-0.054572	-0.383149	-0.678281	-0.154316	0.631254	-0.342986
58663	8.609830	-2.174217	1.410086	-0.458200	0.153286	-0.265103	-0.757368	-0.052831	-0.389005	-0.683361	-0.150299	0.631518	-0.334086
58664	9.271818	-2.951742	1.625844	-0.364686	0.268535	-0.318070	-0.752575	-0.056659	-0.397078	-0.689926	-0.147529	0.629322	-0.325871
58665	10.420802	-2.720212	2.406433	-0.185659	0.235054	-0.406624	-0.746444	-0.064018	-0.406927	-0.696005	-0.148424	0.626103	-0.318658
58666	9.552497	-1.979863	1.541192	0.249368	0.249649	-0.196984	-0.742687	-0.075152	-0.412916	-0.699616	-0.152766	0.620466	-0.319720
58667	9.660392	-2.179407	1.942618	0.302637	0.398683	0.112104	-0.736974	-0.079106	-0.421259	-0.702844	-0.152925	0.613311	-0.326303
58668	9.252842	-2.604832	2.977399	0.304840	0.354265	-0.006665	-0.730862	-0.082906	-0.430516	-0.706261	-0.154979	0.606326	-0.330976
58669	9.234982	-1.487973	2.964657	0.215749	0.258183	-0.068728	-0.724480	-0.091245	-0.438559	-0.709149	-0.156993	0.601035	-0.333495
58670	9.272624	-0.174095	2.212556	-0.129901	0.179248	-0.093378	-0.722435	-0.093307	-0.447491	-0.712319	-0.155079	0.599091	-0.331124
58671	8.655990	-0.784465	2.133369	-0.215078	0.021207	-0.210494	-0.718866	-0.093908	-0.451444	-0.714620	-0.154303	0.599557	-0.325639
58672	9.530371	-1.091325	1.985323	-0.214932	-0.137532	-0.134892	-0.719669	-0.095736	-0.448472	-0.714505	-0.153723	0.602533	-0.320634
58673	9.863693	-0.704295	1.847547	-0.133824	-0.122347	-0.142053	-0.722564	-0.095788	-0.446625	-0.714340	-0.154265	0.604719	-0.316602
58674	10.269591	-0.753258	2.009379	-0.068128	-0.012285	-0.072954	-0.723615	-0.098564	-0.444844	-0.714852	-0.154259	0.605130	-0.314658
58675	9.665406	-1.223301	2.401611	-0.067644	0.051820	0.070235	-0.724931	-0.098035	-0.444302	-0.715242	-0.152111	0.605052	-0.314963
58676	9.338446	-1.316276	2.722593	0.024100	0.021794	0.049782	-0.727108	-0.097290	-0.450668	-0.715109	-0.151723	0.604771	-0.315994
58677	9.377550	-1.319585	2.552160	0.181220	0.006662	0.048414	-0.726438	-0.096294	-0.453003	-0.714343	-0.153687	0.603676	-0.318856
58678	9.115325	-1.314428	2.069212	0.315976	0.042823	0.027144	-0.726149	-0.101768	-0.453766	-0.713706	-0.157578	0.601158	-0.323113
58679	8.971305	-1.095029	1.436470	0.475706	0.166192	0.004299	-0.726120	-0.109172	-0.453912	-0.714148	-0.163259	0.595713	-0.329341
58680	9.493684	-0.698070	2.011138	0.597191	0.224847	-0.069986	-0.721857	-0.119638	-0.458064	-0.715275	-0.171125	0.588325	-0.336112
58681	9.450931	-1.192616	2.867026	0.493118	0.153244	0.020009	-0.718114	-0.133140	-0.461229	-0.715231	-0.176956	0.582870	-0.342627
58682	9.234446	-1.736403	2.162143	0.518076	0.072665	0.080783	-0.717026	-0.139136	-0.463443	-0.713649	-0.182915	0.578568	-0.350009
58683	9.580619	-0.746301	2.354673	0.482750	0.122465	-0.117896	-0.713837	-0.150344	-0.463948	-0.714094	-0.190368	0.573006	-0.354252
58684	9.762582	-1.188808	2.719453	0.652018	0.089531	-0.113171	-0.709979	-0.164284	-0.464903	-0.713378	-0.200318	0.566662	-0.360358
58685	9.483155	-1.499400	2.927287	0.898064	-0.034183	-0.034001	-0.712453	-0.184291	-0.457316	-0.709529	-0.213787	0.560477	-0.369769
58686	9.404426	-1.685934	2.735176	0.873819	-0.065960	0.210217	-0.715217	-0.197448	-0.449331	-0.703379	-0.224291	0.555789	-0.382165
58687	9.368320	-1.911328	3.391363	0.733452	-0.117055	0.294242	-0.716032	-0.204399	-0.442543	-0.696457	-0.232221	0.553101	-0.393827
58688	9.581369	-1.211804	3.623992	0.719328	-0.179906	0.241731	-0.719242	-0.209917	-0.431663	-0.689148	-0.240945	0.551035	-0.404204
58689	9.502617	-1.412337	3.380838	0.656988	-0.142694	0.294360	-0.725842	-0.214480	-0.422959	-0.681983	-0.247876	0.549045	-0.414737
58690	8.494708	-1.468700	3.553430	0.551051	-0.163666	0.357263	-0.734049	-0.212908	-0.412687	-0.674428	-0.252811	0.548458	-0.424768
58691	8.693995	-1.486365	3.679319	0.441093	-0.177494	0.394213	-0.740935	-0.211579	-0.403735	-0.666905	-0.255874	0.549009	-0.433999
58692	8.801929	-1.749854	3.716656	0.423176	-0.299259	0.260509	-0.745996	-0.210521	-0.393756	-0.659153	-0.261240	0.550657	-0.440508
58693	8.976454	-1.523592	3.313930	0.343418	-0.305974	0.176113	-0.753422	-0.211844	-0.381589	-0.652485	-0.266422	0.552475	-0.445033
58694	9.030198	-1.522062	3.133543	0.226232	-0.245922	0.085917	-0.759909	-0.213952	-0.371793	-0.647782	-0.270618	0.554145	-0.447290
58695	8.548865	-1.449537	3.094848	0.092308	-0.207163	0.030511	-0.766027	-0.210574	-0.361631	-0.644807	-0.273215	0.556050	-0.447646
58696	8.962061	-1.539921	3.045278	0.032356	-0.158373	-0.045861	-0.767647	-0.213149	-0.354490	-0.643275	-0.275569	0.557578	-0.446504
58697	9.251493	-1.649132	2.598804	0.040567	-0.137418	-0.155678	-0.768835	-0.220626	-0.349799	-0.643015	-0.278921	0.557993	-0.444273
58698	9.516121	-1.808467	2.314408	0.144438	0.001862	-0.174720	-0.769875	-0.227384	-0.347574	-0.643777	-0.282719	0.555734	-0.443600
58699	9.914118	-1.853778	3.030925	0.146971	0.081321	-0.132560	-0.769470	-0.234398	-0.345757	-0.645133	-0.285206	0.552497	-0.444080
58700	9.984927	-1.439009	2.783391	0.178261	0.087917	-0.279207	-0.765778	-0.244254	-0.344411	-0.647552	-0.289815	0.548203	-0.442896
58701	10.262182	0.062762	1.975164	0.064498	0.083954	-0.244117	-0.763247	-0.256025	-0.344270	-0.650369	-0.292452	0.544993	-0.440994
58702	10.720440	-0.693105	1.706858	-0.068605	0.207438	0.002746	-0.762017	-0.259245	-0.349041	-0.652999	-0.289710	0.542938	-0.441451
58703	9.727779	-0.667769	1.722884	-0.288577	0.298681	0.095949	-0.758552	-0.256080	-0.358011	-0.657134	-0.282170	0.542027	-0.441318
58704	8.307686	-0.569228	1.376964	-0.511539	0.258587	0.111952	-0.756784	-0.246855	-0.370374	-0.661788	-0.271946	0.543765	-0.438636
58705	9.282658	-0.226491	1.674076	-0.599176	0.131221	-0.034575	-0.754362	-0.240106	-0.381616	-0.666795	-0.263190	0.546994	-0.432335
58706	10.153662	-0.936831	2.457362	-0.577320	0.093611	-0.011850	-0.753147	-0.231346	-0.390198	-0.670913	-0.254803	0.550667	-0.426282
58707	10.193343	-1.540469	3.016829	-0.400932	0.090230	0.104583	-0.751300	-0.221787	-0.396289	-0.673097	-0.247468	0.553332	-0.423702
58708	8.786796	-1.201828	2.678857	-0.345490	0.078912	0.155595	-0.751815	-0.212674	-0.401589	-0.674339	-0.240430	0.555980	-0.422311
58709	8.342022	-1.126753	2.600615	-0.276362	-0.021172	0.161137	-0.754439	-0.204015	-0.405055	-0.674124	-0.235059	0.559302	-0.421291
58710	8.982047	-1.103789	2.661215	-0.164239	-0.150154	0.132630	-0.758282	-0.197366	-0.402416	-0.672088	-0.232632	0.563356	-0.420488
58711	9.410995	-1.431288	2.530428	0.015905	-0.161999	0.072857	-0.762795	-0.191987	-0.397448	-0.669640	-0.233371	0.565673	-0.420873
58712	9.487792	-0.836174	2.212688	0.164072	-0.100758	0.109181	-0.766253	-0.190037	-0.391641	-0.666806	-0.235188	0.566176	-0.423675
58713	9.321374	-1.004460	2.194767	0.302062	-0.088733	0.166373	-0.769433	-0.190678	-0.386800	-0.663022	-0.238101	0.565513	-0.428841
58714	9.746000	-0.734640	2.489026	0.397997	-0.016405	0.178551	-0.772091	-0.190767	-0.381823	-0.659382	-0.241502	0.563175	-0.435575
58715	9.862392	-0.803671	2.495040	0.424303	0.073327	0.232834	-0.773949	-0.189995	-0.379183	-0.656176	-0.243890	0.559551	-0.443682
58716	9.696796	-0.780588	2.731627	0.448315	0.200046	0.167678	-0.775515	-0.190278	-0.379700	-0.654702	-0.246121	0.553766	-0.451811
58717	9.391618	-1.338433	2.929271	0.513288	0.244704	0.185946	-0.772870	-0.192005	-0.382102	-0.653247	-0.248642	0.546729	-0.461013
58718	9.310923	-1.878561	2.666800	0.484159	0.193843	0.212096	-0.772323	-0.194446	-0.383851	-0.650962	-0.250856	0.540783	-0.469971
58719	9.173994	-1.952528	2.877132	0.308437	0.140379	0.144408	-0.770477	-0.195788	-0.384805	-0.649640	-0.252065	0.536703	-0.475794
58720	10.026024	-2.212892	3.371878	0.350392	0.045185	0.051721	-0.770722	-0.196867	-0.386391	-0.647852	-0.255636	0.533061	-0.480400
58721	9.109126	-2.233325	2.857685	0.521597	-0.046710	0.054305	-0.771518	-0.204342	-0.381572	-0.644204	-0.262315	0.528847	-0.486325
58722	8.738998	-2.343019	2.528128	0.618658	-0.219995	0.141579	-0.775255	-0.208491	-0.370922	-0.637200	-0.270914	0.526391	-0.493451
58723	8.751940	-2.657131	2.387771	0.593480	-0.246247	0.261111	-0.780980	-0.212834	-0.357260	-0.628805	-0.278175	0.525012	-0.501583
58724	9.412846	-2.744869	2.785278	0.429040	-0.294394	0.116774	-0.787772	-0.211975	-0.343618	-0.622117	-0.285299	0.525058	-0.505855
58725	9.225037	-2.398707	2.796966	0.376147	-0.246558	0.052452	-0.793893	-0.217708	-0.328805	-0.616859	-0.291928	0.524592	-0.508985
58726	8.783193	-2.220287	2.809712	0.431905	-0.263068	0.081812	-0.798428	-0.220366	-0.317337	-0.610701	-0.299089	0.523912	-0.512939
58727	8.734495	-2.197216	2.956436	0.468938	-0.299135	0.132184	-0.800895	-0.218493	-0.304620	-0.603398	-0.306468	0.523504	-0.517621
58728	9.084451	-2.300619	2.816137	0.455134	-0.234819	0.259820	-0.806486	-0.218692	-0.293227	-0.595420	-0.311669	0.523210	-0.524012
58729	9.367874	-2.209435	2.251595	0.284250	-0.030768	0.256566	-0.810761	-0.212521	-0.285634	-0.590642	-0.312656	0.522184	-0.529823
58730	8.908927	-2.550253	1.819110	0.130628	0.289635	0.192464	-0.810793	-0.206223	-0.284726	-0.590717	-0.309205	0.518550	-0.535305
58731	8.792974	-3.131046	2.409131	0.087864	0.495632	0.112974	-0.806240	-0.202710	-0.298788	-0.594065	-0.303700	0.512463	-0.540587
58732	10.426352	-3.246102	3.425400	0.070856	0.457018	-0.008927	-0.801540	-0.198204	-0.315312	-0.598386	-0.299702	0.506216	-0.543929
58733	7.552063	-0.538431	2.692610	0.255511	0.358556	-0.418698	-0.793820	-0.210623	-0.325011	-0.604992	-0.303022	0.496631	-0.543617
58734	8.761310	-1.820644	2.685163	0.089384	0.123521	-0.101057	-0.788504	-0.217346	-0.331578	-0.606776	-0.303777	0.493578	-0.543988
58735	10.566813	-2.491618	3.573325	0.009004	0.048902	-0.344908	-0.784240	-0.227398	-0.335984	-0.610928	-0.306695	0.490830	-0.540177
58736	9.771515	-2.095979	3.093721	-0.073662	0.102833	-0.274902	-0.779993	-0.235267	-0.339433	-0.615350	-0.307393	0.488702	-0.536679
58737	9.864176	-1.158521	3.414838	0.123032	0.126904	-0.130694	-0.776815	-0.241251	-0.341009	-0.617212	-0.308772	0.485072	-0.537043
58738	9.335292	-1.667140	3.724883	0.310872	0.136247	0.067633	-0.773906	-0.246282	-0.342173	-0.615869	-0.310503	0.480482	-0.541692
58739	9.035556	-1.278687	3.950401	0.447274	0.077199	0.093151	-0.773506	-0.248060	-0.342211	-0.612791	-0.314205	0.475287	-0.547599
58740	8.614403	-0.937455	3.710763	0.561182	0.043119	0.103958	-0.773886	-0.254114	-0.341022	-0.608505	-0.319612	0.469267	-0.554398
58741	8.213358	-0.858800	3.713882	0.659690	-0.104097	0.091843	-0.775365	-0.259709	-0.333550	-0.602252	-0.327840	0.463780	-0.561000
58742	8.382918	-0.571407	3.714057	0.703559	-0.262172	0.119175	-0.778348	-0.264451	-0.318741	-0.593812	-0.338123	0.459804	-0.567134
58743	8.797437	-0.805343	3.914216	0.779030	-0.342960	0.206042	-0.782002	-0.267430	-0.302847	-0.583001	-0.349256	0.456348	-0.574349
58744	9.152248	-0.482020	3.813776	0.756757	-0.332063	0.293384	-0.789873	-0.268701	-0.284279	-0.571238	-0.359174	0.453538	-0.582224
58745	9.026118	-0.385389	3.953651	0.715399	-0.354736	0.310857	-0.797369	-0.268618	-0.264120	-0.559247	-0.368553	0.451372	-0.589640
58746	8.924092	-0.373762	3.859326	0.625363	-0.371492	0.311054	-0.804613	-0.264545	-0.244668	-0.547555	-0.377091	0.450415	-0.595914
58747	9.147290	-0.519580	3.701981	0.484724	-0.348371	0.348213	-0.809609	-0.259450	-0.228475	-0.536659	-0.383332	0.450938	-0.601422
58748	9.326279	-0.329258	3.472965	0.361258	-0.278474	0.245851	-0.816409	-0.254742	-0.215540	-0.528404	-0.388337	0.451470	-0.605110
58749	9.134691	-0.278075	3.163366	0.291610	-0.223755	0.197325	-0.819664	-0.250811	-0.203560	-0.521842	-0.392306	0.451689	-0.608074
58750	9.066473	-0.312762	3.060337	0.273495	-0.096383	0.218666	-0.821844	-0.244894	-0.195857	-0.516164	-0.394365	0.451099	-0.612014
58751	9.758336	-0.967109	3.308634	0.331223	-0.100549	0.323335	-0.827024	-0.237749	-0.190066	-0.508814	-0.396071	0.450455	-0.617517
58752	9.507916	-2.262065	2.952175	0.260899	-0.140096	0.424703	-0.830630	-0.229203	-0.185433	-0.500227	-0.396625	0.452026	-0.623004
58753	8.719411	-2.885676	2.007564	0.266521	-0.159769	0.361762	-0.834386	-0.218620	-0.179193	-0.492255	-0.397971	0.453038	-0.627743
58754	10.291472	-3.268840	2.072329	0.467229	-0.320143	0.167366	-0.838158	-0.214682	-0.168123	-0.483516	-0.405062	0.451653	-0.630989
58755	10.083111	-3.130127	1.982269	0.775657	-0.360213	0.182006	-0.842243	-0.209175	-0.151276	-0.471673	-0.415380	0.446709	-0.636738
58756	9.570713	-2.547127	1.900715	0.982645	-0.405416	0.189855	-0.846606	-0.210315	-0.129467	-0.457378	-0.428036	0.439521	-0.643748
58757	9.631433	-2.950268	2.092110	1.061788	-0.310656	0.125400	-0.848974	-0.212905	-0.110834	-0.443863	-0.440514	0.429662	-0.651402
58758	9.022549	-2.895397	2.872050	1.020187	-0.276322	0.184838	-0.850162	-0.212308	-0.093843	-0.430012	-0.451496	0.420382	-0.659181
58759	8.779067	-2.070959	2.918465	0.880876	-0.246590	0.253241	-0.854379	-0.208181	-0.076370	-0.416594	-0.460051	0.413108	-0.666441
58760	8.442278	-2.288759	2.681025	0.754211	-0.282699	0.282261	-0.857296	-0.202400	-0.058482	-0.403512	-0.467727	0.407969	-0.672288
58761	8.746938	-2.635386	2.620630	0.631497	-0.238881	0.219151	-0.858999	-0.195724	-0.045414	-0.392681	-0.474108	0.403429	-0.676955
58762	8.931741	-2.693194	2.436371	0.502504	-0.126370	0.235581	-0.862755	-0.190245	-0.036925	-0.383701	-0.477857	0.399848	-0.681578
58763	8.225277	-2.598796	1.471033	0.304484	0.071020	0.138025	-0.864128	-0.183460	-0.032213	-0.379452	-0.478005	0.396510	-0.685789
58764	9.133356	-3.391350	1.317715	0.111309	0.166441	-0.170570	-0.862526	-0.184224	-0.035633	-0.382053	-0.477941	0.392101	-0.686924
58765	10.868799	-2.666231	2.445277	0.045803	0.261425	-0.423732	-0.859000	-0.198347	-0.044030	-0.389412	-0.477893	0.385507	-0.686557
58766	9.975640	-0.590242	2.422827	0.334103	0.150847	-0.715705	-0.853253	-0.223216	-0.046911	-0.397176	-0.483902	0.372877	-0.684874
58767	10.889493	-0.112177	1.503001	0.314073	0.159848	-0.093617	-0.849656	-0.234674	-0.049120	-0.396569	-0.484839	0.366474	-0.688012
58768	9.887177	-0.843307	1.888607	0.011199	0.431116	0.029204	-0.849851	-0.235124	-0.057091	-0.399218	-0.478789	0.363189	-0.692445
58769	8.614368	-0.407864	2.132428	-0.365947	0.448388	0.127804	-0.848940	-0.231332	-0.074254	-0.404156	-0.468675	0.365957	-0.695038
58770	9.017252	0.329493	2.528272	-0.496272	0.268642	-0.045044	-0.847248	-0.230714	-0.089396	-0.411384	-0.461256	0.370255	-0.693482
58771	9.872004	-1.500143	3.351686	-0.419275	0.197281	0.087443	-0.846110	-0.229870	-0.101006	-0.415477	-0.454397	0.375294	-0.692861
58772	9.872480	-1.837597	3.356555	-0.321495	0.241623	0.107382	-0.846426	-0.224375	-0.112905	-0.418730	-0.447577	0.378728	-0.693473
58773	8.652682	-0.310598	3.186142	-0.245287	0.273196	0.196741	-0.846224	-0.219158	-0.124031	-0.420261	-0.440225	0.381628	-0.695660
58774	8.414380	-1.117237	3.221323	-0.098072	0.233776	0.294812	-0.847884	-0.209036	-0.134002	-0.418810	-0.433908	0.383635	-0.699390
58775	8.504739	-0.667403	3.080369	-0.132101	0.122634	0.375682	-0.850762	-0.200371	-0.138249	-0.415657	-0.428193	0.387714	-0.702537
58776	8.997879	-1.179413	3.342546	-0.106865	0.076230	0.516915	-0.853662	-0.184012	-0.143519	-0.409898	-0.422221	0.393014	-0.706578
58777	9.416910	-0.999002	3.824515	-0.081183	0.215511	0.526008	-0.855360	-0.168708	-0.151169	-0.404872	-0.414367	0.396786	-0.711997
58778	8.436522	-1.355999	3.943768	-0.059041	0.245395	0.412521	-0.855863	-0.152816	-0.161034	-0.401434	-0.407125	0.399065	-0.716831
58779	8.441374	-1.695768	4.374631	-0.050611	0.163574	0.279721	-0.857422	-0.142742	-0.167221	-0.399216	-0.402139	0.400673	-0.719980
58780	8.731539	-1.646599	4.092614	-0.109854	0.124704	0.119326	-0.859652	-0.131734	-0.171819	-0.399391	-0.398532	0.402240	-0.721014
58781	8.577095	-1.894854	3.833581	-0.080072	0.091716	-0.009077	-0.860259	-0.130423	-0.178316	-0.401002	-0.396651	0.402481	-0.721023
58782	9.148075	-2.820813	4.153439	0.040576	0.054924	0.138067	-0.857739	-0.130625	-0.182123	-0.399151	-0.395092	0.402578	-0.722850
58783	8.629457	-3.393451	3.658502	0.040858	0.014109	0.080356	-0.859324	-0.126798	-0.182298	-0.397874	-0.394559	0.402413	-0.723936
58784	9.694205	-3.953480	3.868053	0.147554	-0.062312	0.088777	-0.860515	-0.125726	-0.181224	-0.394938	-0.395941	0.401497	-0.725296
58785	9.472284	-3.983802	4.148763	0.323496	-0.261452	0.005677	-0.862002	-0.128850	-0.173964	-0.390247	-0.402198	0.398842	-0.725858
58786	8.381476	-3.453727	3.154924	0.568512	-0.566957	0.009096	-0.864988	-0.134561	-0.158390	-0.380998	-0.414758	0.395068	-0.725767
58787	8.404696	-3.767433	2.530099	0.689416	-0.661608	0.080903	-0.869624	-0.137930	-0.134143	-0.368840	-0.428858	0.390695	-0.726219
58788	8.974696	-3.667662	2.503826	0.631997	-0.585361	0.031646	-0.872169	-0.141007	-0.109643	-0.358358	-0.441730	0.386077	-0.726222
58789	8.500243	-3.192917	2.744292	0.560939	-0.456994	0.128044	-0.874949	-0.142389	-0.089156	-0.347974	-0.451307	0.382335	-0.727362
58790	8.329699	-3.198114	2.907956	0.513137	-0.390158	0.124860	-0.878825	-0.138339	-0.065290	-0.338524	-0.459590	0.378697	-0.728538
58791	8.296465	-3.001769	3.177849	0.488399	-0.396026	0.067323	-0.881054	-0.137467	-0.049200	-0.330009	-0.468049	0.374907	-0.729019
58792	8.449994	-3.333571	3.431067	0.411539	-0.484454	-0.050398	-0.879731	-0.137223	-0.034846	-0.323258	-0.478191	0.371628	-0.727139
58793	8.934804	-2.889150	3.033963	0.217307	-0.425641	-0.139482	-0.880384	-0.142120	-0.016792	-0.319998	-0.486695	0.369931	-0.723796
58794	8.770426	-2.069903	1.950207	-0.029433	-0.196662	-0.333619	-0.879390	-0.151576	-0.005759	-0.323667	-0.491834	0.368375	-0.719471
58795	9.315526	-2.982800	1.546915	-0.149358	0.064082	-0.416089	-0.874518	-0.169418	-0.000924	-0.331532	-0.492905	0.366097	-0.716313
58796	9.607171	-3.020597	1.665541	-0.183979	0.323539	-0.457070	-0.870588	-0.186280	-0.009377	-0.342255	-0.490390	0.362074	-0.715040
58797	10.857358	-2.902516	2.749668	-0.233870	0.461832	-0.266188	-0.868843	-0.199098	-0.024785	-0.351597	-0.483998	0.359763	-0.716029
58798	9.606135	-0.808526	3.121059	-0.084077	0.373521	-0.459086	-0.864663	-0.214822	-0.039858	-0.361669	-0.481350	0.353893	-0.715722
58799	9.523510	-0.572905	2.070684	-0.011824	0.277941	-0.196193	-0.860599	-0.224231	-0.052085	-0.366501	-0.478611	0.350266	-0.716883
58800	9.942029	-1.287741	2.733615	-0.154447	0.230280	-0.221934	-0.857620	-0.228602	-0.062115	-0.372790	-0.475742	0.348684	-0.716322
58801	8.585200	-1.194288	2.359527	-0.428666	0.310285	-0.154840	-0.855110	-0.236757	-0.077048	-0.381182	-0.469120	0.351130	-0.715077
58802	8.232374	-0.805861	2.189197	-0.586882	0.169201	-0.207212	-0.852670	-0.240882	-0.085242	-0.390826	-0.463666	0.356281	-0.710867
58803	9.528457	-1.258269	2.804118	-0.510322	0.055137	-0.134235	-0.849312	-0.245547	-0.093453	-0.397795	-0.459817	0.361952	-0.706624
58804	10.265342	-1.651290	3.311742	-0.315659	0.038964	-0.002105	-0.847948	-0.246829	-0.099495	-0.401031	-0.456778	0.366107	-0.704623
58805	9.462626	-1.573292	3.466980	-0.123717	0.082555	0.138633	-0.848426	-0.241795	-0.107487	-0.400769	-0.453595	0.368560	-0.705550
58806	8.717390	-0.898629	3.179044	-0.065632	0.110955	0.101720	-0.849453	-0.237909	-0.111843	-0.400772	-0.450769	0.369546	-0.706842
58807	8.556375	-0.924177	3.419677	-0.015646	0.070846	0.074401	-0.849073	-0.235856	-0.111152	-0.400366	-0.449084	0.369946	-0.707934
58808	8.272116	-1.202249	3.763671	0.036713	-0.054214	0.111388	-0.849334	-0.234477	-0.111907	-0.398082	-0.449339	0.370887	-0.708568
58809	8.477683	-1.004712	3.739944	0.082850	-0.128652	0.045634	-0.849896	-0.232472	-0.108207	-0.395742	-0.451457	0.371183	-0.708378
58810	8.690510	-1.225283	3.765785	0.144031	-0.130773	0.035911	-0.852019	-0.234330	-0.103920	-0.392988	-0.454197	0.370529	-0.708501
58811	8.868820	-0.798146	3.193925	0.163557	-0.056277	0.069189	-0.852051	-0.234519	-0.099876	-0.390134	-0.455738	0.369282	-0.709739
58812	9.212016	-1.183237	3.289469	0.200295	0.084810	0.177737	-0.851561	-0.228633	-0.098458	-0.386424	-0.454801	0.367415	-0.713330
58813	9.357843	-0.793607	3.281963	0.144905	0.134932	0.235592	-0.854173	-0.222990	-0.101984	-0.382782	-0.452242	0.366416	-0.717422
58814	9.470918	-1.375796	3.600344	0.233433	0.176887	0.187560	-0.854565	-0.216783	-0.104992	-0.379288	-0.450129	0.363425	-0.722113
58815	10.202413	-2.391121	3.535097	0.339672	0.119359	0.433283	-0.855721	-0.210411	-0.110734	-0.370870	-0.447791	0.361464	-0.728891
58816	10.071809	-3.938528	3.525769	0.337948	-0.018100	0.395532	-0.858547	-0.195378	-0.108459	-0.361963	-0.447694	0.360228	-0.734022
58817	9.257813	-2.603741	2.861429	0.448366	-0.187721	0.164181	-0.860855	-0.187938	-0.101898	-0.354183	-0.452466	0.356480	-0.736716
58818	8.014356	-1.910195	2.130087	0.691397	-0.348229	0.171467	-0.862827	-0.186242	-0.085660	-0.342907	-0.461234	0.350298	-0.739574
58819	9.137047	-2.562236	2.274040	0.757948	-0.445817	0.209619	-0.866137	-0.180601	-0.067768	-0.329634	-0.471481	0.344080	-0.742062
58820	10.047956	-3.158223	2.782018	0.655979	-0.309293	0.221852	-0.866070	-0.177040	-0.045502	-0.318014	-0.478839	0.338460	-0.745000
58821	9.658794	-2.145899	3.512406	0.467799	-0.229000	0.211129	-0.869861	-0.169683	-0.033579	-0.308800	-0.483763	0.335025	-0.747244
58822	8.363873	-1.852326	3.212372	0.326732	-0.226735	0.162466	-0.869434	-0.164447	-0.024208	-0.301708	-0.488087	0.333126	-0.748178
58823	8.111786	-2.150921	2.971825	0.145776	-0.335649	0.073704	-0.870860	-0.160227	-0.011842	-0.296920	-0.493466	0.333752	-0.746284
58824	8.412100	-2.426063	2.815700	-0.067159	-0.401141	0.006177	-0.870715	-0.157647	0.001265	-0.294827	-0.499023	0.337207	-0.741853
58825	8.837240	-2.550764	2.787156	-0.273800	-0.312222	0.000133	-0.870910	-0.157749	0.009229	-0.295411	-0.501989	0.343184	-0.736861
58826	8.561354	-2.731657	2.677158	-0.412133	-0.199649	-0.135242	-0.869265	-0.158650	0.016642	-0.300178	-0.503429	0.349081	-0.731160
58827	8.871459	-2.953520	2.744314	-0.425529	-0.092573	-0.323234	-0.867439	-0.165543	0.020802	-0.308472	-0.504398	0.352689	-0.725285
58828	8.780150	-3.217291	2.522340	-0.324960	-0.161727	-0.517354	-0.863459	-0.179636	0.021018	-0.318109	-0.508374	0.353172	-0.718075
58829	9.735388	-3.519639	1.902780	-0.054235	-0.331323	-0.434713	-0.859268	-0.196291	0.028755	-0.322448	-0.515751	0.351774	-0.711536
58830	10.354866	-2.428088	1.928222	0.067119	0.078220	-0.430433	-0.852941	-0.210515	0.030257	-0.328443	-0.518102	0.345882	-0.709972
58831	10.510653	-1.451105	2.577726	0.146484	0.363677	-0.668053	-0.850190	-0.226013	0.021315	-0.338791	-0.518390	0.334614	-0.710299
58832	8.905433	-0.485359	2.536548	0.290325	0.371611	-0.762132	-0.842851	-0.246012	0.013818	-0.349058	-0.520121	0.320036	-0.710781
58833	9.346266	0.653017	1.537779	0.144772	0.155680	-0.471046	-0.836436	-0.264515	0.006618	-0.355167	-0.521870	0.312104	-0.710000
58834	11.156473	-0.074668	2.282177	-0.058390	0.009523	-0.294308	-0.832710	-0.274045	0.003792	-0.360039	-0.523167	0.309813	-0.707591
58835	9.857352	-0.121334	1.803071	-0.245000	0.114881	0.048258	-0.829724	-0.280062	-0.006271	-0.362576	-0.519475	0.313073	-0.707579
58836	8.752954	-0.123116	1.504117	-0.433001	0.072379	0.082530	-0.830745	-0.273822	-0.012408	-0.366378	-0.514792	0.319548	-0.706149
58837	9.259448	0.036938	2.003145	-0.409811	0.053327	0.050201	-0.833367	-0.266814	-0.015385	-0.370176	-0.510740	0.325561	-0.704361
58838	9.781365	-0.493029	2.550103	-0.271359	0.085878	0.117195	-0.833867	-0.259882	-0.021512	-0.371858	-0.506777	0.329951	-0.704295
58839	9.137235	0.032824	2.470778	-0.183022	0.134928	0.187574	-0.836063	-0.252682	-0.028536	-0.371932	-0.502326	0.333511	-0.705766
58840	9.024676	-0.008838	2.814172	-0.153305	0.061789	0.157613	-0.840864	-0.247279	-0.036490	-0.371692	-0.499272	0.336826	-0.706485
58841	9.064318	-0.314589	2.775007	-0.159885	0.011006	0.113040	-0.841924	-0.239995	-0.038428	-0.371767	-0.497227	0.340184	-0.706278
58842	9.226326	-0.463239	2.921684	-0.231148	-0.037497	0.115769	-0.843269	-0.234819	-0.036489	-0.372080	-0.495321	0.344817	-0.705205
58843	9.269507	-0.561210	2.967715	-0.268635	-0.005507	0.046206	-0.843796	-0.231104	-0.037848	-0.374073	-0.493138	0.349124	-0.703560
58844	9.074463	-0.609087	3.058702	-0.259179	0.077907	-0.033857	-0.843381	-0.228720	-0.041591	-0.376678	-0.490848	0.351180	-0.702747
58845	9.014491	-0.439824	3.164186	-0.218341	0.141886	-0.011142	-0.844661	-0.226617	-0.046240	-0.380023	-0.487338	0.353054	-0.702451
58846	9.022490	-0.309371	3.214283	-0.219215	0.175770	0.053492	-0.846730	-0.220801	-0.052117	-0.382561	-0.482891	0.355265	-0.703029
58847	8.955886	-0.078706	3.039937	-0.324675	0.142047	0.030989	-0.846823	-0.217706	-0.058323	-0.386348	-0.478237	0.358976	-0.702254
58848	9.397361	-0.373102	2.759218	-0.337896	0.149358	0.011956	-0.847305	-0.216267	-0.064036	-0.390477	-0.473461	0.362683	-0.701301
58849	9.972425	-0.996666	3.168029	-0.156290	0.253180	0.081660	-0.847915	-0.213030	-0.071019	-0.392744	-0.468159	0.363585	-0.703125
58850	11.148893	-1.931332	3.805480	-0.068134	0.241690	0.392180	-0.850105	-0.202507	-0.080458	-0.389622	-0.461379	0.366320	-0.707908
58851	10.323814	-2.334859	4.060913	-0.094655	0.129932	0.409301	-0.854851	-0.186458	-0.084025	-0.385734	-0.455832	0.370336	-0.711532
58852	8.781964	-1.575342	2.862849	0.009887	-0.014059	0.123902	-0.856855	-0.175778	-0.084061	-0.383783	-0.455218	0.371448	-0.712399
58853	7.191867	-1.548124	1.854013	0.245196	-0.188819	0.050936	-0.857052	-0.172018	-0.077719	-0.379502	-0.459458	0.369801	-0.712828
58854	8.222075	-2.699921	1.605597	0.316296	-0.416254	0.228302	-0.861778	-0.168423	-0.061946	-0.370251	-0.466101	0.370544	-0.712995
58855	10.478055	-3.341815	2.367552	0.187381	-0.402004	0.174191	-0.862616	-0.161265	-0.042736	-0.363062	-0.471968	0.372468	-0.711829
58856	10.597987	-2.367719	2.427073	0.171637	-0.235131	0.182478	-0.864314	-0.155683	-0.029818	-0.356955	-0.475293	0.373368	-0.712233
58857	8.887963	-2.231172	2.601682	0.130761	-0.184227	0.107449	-0.864936	-0.149494	-0.020682	-0.352823	-0.478102	0.373870	-0.712148
58858	8.157282	-1.958652	2.450535	0.079623	-0.242734	0.089843	-0.867645	-0.145522	-0.011445	-0.348765	-0.481582	0.375176	-0.711115
58859	8.578371	-2.383164	2.318548	-0.004652	-0.316832	0.058586	-0.867485	-0.142367	-0.000416	-0.345603	-0.485652	0.378052	-0.708362
58860	8.985507	-2.672934	2.305018	-0.172443	-0.253902	0.020968	-0.866648	-0.143310	0.009743	-0.344805	-0.488060	0.382281	-0.704817
58861	8.922000	-2.796382	1.883441	-0.373468	-0.034852	-0.026671	-0.866687	-0.141440	0.013698	-0.348535	-0.486200	0.387588	-0.701362
58862	8.930402	-3.077544	1.620177	-0.438369	0.097390	-0.173489	-0.867851	-0.146534	0.014259	-0.355904	-0.483172	0.391314	-0.697675
58863	9.535726	-3.119931	1.910661	-0.402053	0.206228	-0.338042	-0.865276	-0.154514	0.007293	-0.366044	-0.480072	0.392284	-0.694014
58864	9.622076	-2.873054	2.127667	-0.291820	0.240783	-0.367060	-0.863058	-0.167411	-0.001724	-0.375809	-0.477482	0.391034	-0.691282
58865	10.863418	-2.285340	2.673918	-0.179255	0.185013	-0.554946	-0.860018	-0.181484	-0.014688	-0.386544	-0.477899	0.386932	-0.687373
58866	10.188075	-0.929149	2.161637	0.059297	0.166939	-0.608280	-0.853616	-0.202214	-0.019321	-0.395613	-0.480756	0.379000	-0.684634
58867	9.707234	-0.425183	1.739262	0.095258	0.136271	-0.448107	-0.850153	-0.217406	-0.019384	-0.401798	-0.483076	0.372413	-0.683011
58868	9.222525	-0.476250	1.904687	-0.166156	0.161386	-0.361861	-0.846144	-0.229247	-0.023693	-0.409531	-0.482247	0.369883	-0.680374
58869	8.543243	-0.185271	1.580711	-0.426549	0.116697	-0.273270	-0.842374	-0.239951	-0.031373	-0.418167	-0.479255	0.372185	-0.675965
58870	9.242537	0.432916	1.767054	-0.591486	-0.058351	-0.295046	-0.839271	-0.250542	-0.037610	-0.427366	-0.477276	0.377826	-0.668441
58871	10.445327	-0.219343	2.088321	-0.509498	-0.017139	-0.206812	-0.835799	-0.258958	-0.041979	-0.434821	-0.474823	0.382874	-0.662481
58872	10.481137	-0.719516	2.293438	-0.264945	0.036339	0.036046	-0.835253	-0.260160	-0.044096	-0.437143	-0.471779	0.386423	-0.661066
58873	9.647751	-0.505991	2.289095	-0.067274	0.077730	0.203781	-0.836693	-0.253549	-0.047350	-0.435669	-0.468739	0.388634	-0.662903
58874	8.793455	0.208097	1.812966	0.031597	0.118731	0.129255	-0.837726	-0.251052	-0.050297	-0.434592	-0.466455	0.388410	-0.665347
58875	8.986963	0.039582	1.975580	0.137215	-0.035693	0.009931	-0.838671	-0.246691	-0.048768	-0.432911	-0.468236	0.387045	-0.665987
58876	9.094023	-0.048615	1.526353	0.297750	0.024733	0.088160	-0.839489	-0.246060	-0.045094	-0.429147	-0.469815	0.383704	-0.669237
58877	11.848104	0.003103	2.175303	0.445703	-0.003623	0.313119	-0.839401	-0.240330	-0.042501	-0.420737	-0.471502	0.380742	-0.675057
58878	9.494295	-1.265773	2.850802	0.430754	0.036914	0.537220	-0.844744	-0.225366	-0.036684	-0.409683	-0.470514	0.379669	-0.683102
58879	9.111935	-0.256156	1.842582	0.102075	-0.192697	0.325394	-0.849299	-0.211220	-0.030627	-0.402832	-0.471749	0.382953	-0.684490
58880	8.456663	0.329865	1.159073	-0.073973	-0.241131	-0.028535	-0.849913	-0.206124	-0.021905	-0.402086	-0.474689	0.385656	-0.681372
58881	9.294034	-0.036590	1.161147	-0.030571	-0.300542	0.042863	-0.849714	-0.207874	-0.013454	-0.399516	-0.478509	0.388922	-0.678348
58882	10.206136	-0.414777	1.727886	0.290054	-0.173410	0.218671	-0.850860	-0.203762	-0.003181	-0.392432	-0.481484	0.388476	-0.680630
58883	10.054757	-0.413741	2.191423	0.769510	-0.073034	0.479216	-0.854761	-0.194025	0.004873	-0.377936	-0.485054	0.383145	-0.689265
58884	8.971589	-0.913094	2.093117	1.108666	-0.109582	0.542553	-0.859100	-0.176361	0.014914	-0.358774	-0.490658	0.373862	-0.700544
58885	8.857896	-0.878346	1.672530	1.264472	-0.178203	0.505245	-0.861792	-0.157111	0.030981	-0.337897	-0.498615	0.362271	-0.711315
58886	9.839278	-0.700132	1.916308	1.423610	-0.333523	0.350958	-0.864736	-0.143781	0.048630	-0.316172	-0.510231	0.347637	-0.720312
58887	12.682442	-2.572110	2.170214	1.287992	-0.473267	0.515582	-0.865601	-0.128661	0.067344	-0.292243	-0.521755	0.337239	-0.727073
58888	7.526216	-4.348261	1.724105	1.070387	-0.184137	0.591431	-0.868718	-0.105325	0.085452	-0.271174	-0.526565	0.328842	-0.735566
58889	9.539420	-3.837924	1.423380	0.862788	-0.345097	0.195832	-0.869523	-0.088594	0.096102	-0.256863	-0.535262	0.320179	-0.738242
58890	9.266278	-2.914182	2.391946	1.029450	-0.183503	-0.142762	-0.868997	-0.088099	0.111646	-0.246745	-0.544080	0.304344	-0.741936
58891	10.355289	-3.061994	2.621333	1.109901	-0.072891	0.086036	-0.867767	-0.084347	0.119675	-0.232824	-0.550262	0.289288	-0.747876
58892	8.953941	-2.947333	2.999143	1.020260	0.118556	0.245365	-0.868215	-0.075054	0.122081	-0.218592	-0.551723	0.276132	-0.756023
58893	8.643230	-2.403003	2.965646	0.909272	0.169405	0.134078	-0.868891	-0.065711	0.120442	-0.207341	-0.552524	0.263288	-0.763155
58894	8.742440	-2.489360	3.015391	0.749953	0.196123	0.068352	-0.869535	-0.060181	0.116508	-0.199048	-0.552242	0.251770	-0.769429
58895	8.650390	-2.390585	3.154510	0.543147	0.219003	0.048062	-0.872532	-0.049837	0.109813	-0.193294	-0.550930	0.243282	-0.774550
58896	8.766927	-2.384789	3.418231	0.357659	0.222047	-0.055167	-0.874441	-0.049908	0.103036	-0.191310	-0.549150	0.236282	-0.778464
58897	8.670094	-2.344905	3.178917	0.236114	0.211561	-0.154301	-0.873603	-0.052578	0.097885	-0.191994	-0.547608	0.230339	-0.781158
58898	11.898526	-2.619590	4.441772	0.185759	-0.116573	-0.479896	-0.871844	-0.060752	0.094708	-0.196938	-0.552350	0.222632	-0.778819
58899	7.703559	0.356857	2.377763	0.569802	-0.114203	-0.283116	-0.869480	-0.076863	0.101425	-0.194427	-0.557706	0.211273	-0.778797
58900	8.332552	-1.055163	2.706310	0.409526	-0.187684	-0.010465	-0.869126	-0.079819	0.107631	-0.189256	-0.562270	0.205517	-0.778330
58901	8.663733	-1.034849	2.587575	0.211520	-0.160879	-0.065587	-0.869316	-0.080739	0.115188	-0.187135	-0.565945	0.202297	-0.777022
58902	9.826562	-1.035554	2.846405	0.057080	-0.139362	0.057223	-0.868313	-0.080800	0.120794	-0.185067	-0.568117	0.202594	-0.775854
58903	9.422931	-0.556699	2.879494	-0.107811	-0.109187	-0.099329	-0.868088	-0.080992	0.125358	-0.187305	-0.569915	0.203723	-0.773700
58904	9.204043	-0.113253	2.898126	-0.130127	-0.101908	-0.207484	-0.868359	-0.087356	0.129413	-0.191610	-0.571869	0.203764	-0.771188
58905	9.436658	-0.259797	3.018990	-0.163269	-0.062307	-0.161865	-0.865703	-0.095552	0.128710	-0.195666	-0.572954	0.204803	-0.769087
58906	9.692643	-0.576260	3.122368	-0.143287	-0.029328	-0.057957	-0.867270	-0.100391	0.130454	-0.198110	-0.573105	0.206473	-0.767901
58907	9.685617	-0.527716	3.128063	-0.058265	-0.023615	0.033392	-0.865599	-0.099457	0.133855	-0.198136	-0.573177	0.207951	-0.767442
58908	9.472860	-0.710392	3.130377	0.058294	-0.002517	0.133408	-0.866398	-0.094518	0.133175	-0.195437	-0.572916	0.208608	-0.768150
58909	9.409149	-0.796696	3.082196	0.132832	0.004292	0.216945	-0.867220	-0.088649	0.134863	-0.190580	-0.572513	0.209120	-0.769530
58910	9.335195	-0.529705	3.140972	0.150949	-0.021159	0.269989	-0.867761	-0.081091	0.133449	-0.184636	-0.572301	0.209981	-0.770902
58911	9.003122	-0.317474	3.083870	0.157933	0.011804	0.181890	-0.868853	-0.072341	0.134935	-0.180083	-0.571969	0.209629	-0.772319
58912	9.504409	-0.289169	3.208281	0.127453	-0.063016	0.167886	-0.867986	-0.064682	0.137430	-0.175783	-0.572724	0.209811	-0.772701
58913	9.498508	-0.482473	3.133029	0.127977	-0.042240	0.179302	-0.867770	-0.057437	0.139660	-0.171412	-0.573092	0.210035	-0.773349
58914	9.453821	-0.646545	3.078460	0.108176	-0.004016	0.202156	-0.868866	-0.049383	0.141915	-0.167030	-0.572705	0.210685	-0.774417
58915	9.297825	-0.735010	2.858054	0.138470	0.024644	0.149797	-0.869679	-0.043775	0.142554	-0.163295	-0.572164	0.210140	-0.775761
58916	8.983049	-0.483718	2.767213	0.180947	0.162267	0.056656	-0.869670	-0.037828	0.138754	-0.160988	-0.570039	0.207413	-0.778536
58917	10.647786	-0.333204	3.229667	0.178655	0.100031	-0.012175	-0.870432	-0.037246	0.135506	-0.159658	-0.569116	0.204089	-0.780361
58918	8.817308	-1.329478	2.991435	0.075742	0.115512	0.076957	-0.870302	-0.034763	0.134510	-0.158051	-0.567279	0.203395	-0.782205
58919	8.772144	-1.704673	2.272886	-0.185433	0.064580	0.006075	-0.871334	-0.031713	0.131182	-0.160415	-0.565661	0.206093	-0.782189
58920	8.852112	-1.345858	2.249514	-0.209617	0.039116	-0.133514	-0.871415	-0.038535	0.128176	-0.164985	-0.564970	0.207690	-0.781316
58921	9.371321	-1.561733	2.491094	-0.207886	0.063161	-0.067053	-0.870340	-0.041518	0.126282	-0.168726	-0.563585	0.209917	-0.780921
58922	9.729926	-1.753391	2.862630	-0.203723	0.070375	-0.039054	-0.871220	-0.041745	0.121844	-0.171878	-0.562007	0.212377	-0.780706
58923	9.233307	-1.834111	2.645360	-0.075855	0.069177	-0.121493	-0.871452	-0.046255	0.120321	-0.174988	-0.561192	0.211925	-0.780725
58924	9.311103	-1.853774	2.606965	0.016764	0.009143	-0.127153	-0.871965	-0.048865	0.120143	-0.176770	-0.561695	0.210158	-0.780439
58925	9.291274	-1.434716	2.920880	0.102299	-0.025721	-0.066487	-0.871157	-0.052961	0.119273	-0.176604	-0.562744	0.207890	-0.780328
58926	8.786753	-1.592183	2.845551	0.137589	-0.049232	-0.026596	-0.871957	-0.051474	0.120353	-0.175235	-0.564151	0.205588	-0.780231
58927	8.652262	-2.076911	3.103245	0.020128	-0.148216	0.093869	-0.869644	-0.052072	0.126069	-0.172967	-0.566131	0.206861	-0.778965
58928	9.571095	-2.150717	3.577314	-0.074200	-0.181427	0.066293	-0.869566	-0.048427	0.130841	-0.172012	-0.568461	0.209378	-0.776804
58929	10.146173	-1.966345	3.799089	-0.136444	-0.174140	0.066567	-0.869629	-0.045352	0.137169	-0.171815	-0.570361	0.212878	-0.774500
58930	9.126322	-1.630395	3.624049	-0.182403	-0.169449	-0.018962	-0.870098	-0.043544	0.145695	-0.173453	-0.572472	0.216049	-0.771694
58931	8.844261	-1.635401	3.417428	-0.279311	-0.113270	-0.090091	-0.866838	-0.046292	0.148620	-0.177564	-0.573538	0.219740	-0.768921
58932	8.381491	-1.879180	2.553020	-0.401228	-0.026338	-0.100010	-0.866828	-0.051107	0.149701	-0.183592	-0.572971	0.224848	-0.766447
58933	8.133194	-2.167456	1.155204	-0.567529	0.037215	-0.154317	-0.865480	-0.056968	0.147748	-0.192595	-0.570884	0.231694	-0.763751
58934	9.637598	-2.876069	1.289534	-0.834249	0.291066	-0.299921	-0.867721	-0.069504	0.139291	-0.208027	-0.564549	0.239853	-0.761892
58935	11.466304	-2.295600	3.134399	-0.918205	0.315151	-0.808767	-0.866057	-0.092874	0.122759	-0.232092	-0.559554	0.243454	-0.757471
58936	8.028089	1.670743	1.841783	-0.653625	0.282775	-0.901306	-0.862138	-0.130804	0.109450	-0.254387	-0.556507	0.241901	-0.753041
58937	11.779805	0.080201	2.720324	-0.597467	0.006967	-0.592716	-0.857923	-0.155358	0.101755	-0.269956	-0.556119	0.244292	-0.747112
58938	10.484556	-0.838668	2.969596	-0.564610	0.182458	-0.215601	-0.855438	-0.171555	0.093584	-0.280352	-0.551379	0.249341	-0.745126
58939	9.097884	-0.884178	2.453789	-0.638993	0.172622	0.016393	-0.856003	-0.174319	0.083872	-0.287979	-0.545061	0.258124	-0.743874
58940	8.984191	-0.321518	2.585485	-0.593443	0.121521	-0.081653	-0.857102	-0.175586	0.074715	-0.296276	-0.540248	0.265347	-0.741582
58941	9.146898	-0.761914	2.773995	-0.483087	0.110764	-0.015641	-0.854930	-0.178206	0.066553	-0.302296	-0.535767	0.271735	-0.740088
58942	9.085675	-0.397897	2.829015	-0.291392	0.068452	0.079581	-0.855804	-0.177043	0.060706	-0.304619	-0.532579	0.276490	-0.739676
58943	9.004035	-0.198743	2.882160	-0.115472	-0.025502	0.029050	-0.856445	-0.175372	0.058263	-0.305291	-0.532060	0.278698	-0.738943
58944	9.174047	-0.239845	2.955126	-0.027496	-0.101801	0.055648	-0.855679	-0.174292	0.060237	-0.304187	-0.533121	0.280313	-0.738022
58945	9.257463	-0.133113	2.896610	0.038617	-0.108825	0.079860	-0.857037	-0.172863	0.065498	-0.302025	-0.534485	0.281255	-0.737565
58946	9.414699	-0.280841	2.963510	0.094036	-0.104962	0.081494	-0.856823	-0.169348	0.069744	-0.299093	-0.536225	0.281275	-0.737490
58947	9.312351	0.127096	3.029790	0.125385	-0.083879	0.009880	-0.857372	-0.169530	0.072878	-0.297203	-0.538127	0.279987	-0.737358
58948	9.186342	0.183516	2.854337	0.144286	-0.064285	0.035148	-0.856102	-0.167371	0.076698	-0.294559	-0.539847	0.278464	-0.737738
58949	9.086808	0.186483	2.662983	0.192566	-0.071541	0.032353	-0.856398	-0.165771	0.080126	-0.291714	-0.541834	0.276298	-0.738227
58950	9.867212	0.079570	2.725755	0.195556	-0.012655	0.102425	-0.856965	-0.161705	0.083605	-0.287982	-0.542635	0.274570	-0.739746
58951	10.697885	-0.522067	3.148343	0.236261	0.050809	0.189908	-0.857783	-0.155140	0.084523	-0.283019	-0.542182	0.272712	-0.742676
58952	9.517810	-1.388412	2.947782	0.103091	0.035722	0.334954	-0.858744	-0.144455	0.085002	-0.277117	-0.540428	0.274605	-0.745477
58953	8.800227	-1.084354	2.128534	-0.052199	0.020715	0.275900	-0.861010	-0.133499	0.084712	-0.273801	-0.538296	0.278137	-0.746934
58954	9.350376	-1.036238	2.179462	-0.104416	-0.034278	0.129438	-0.862990	-0.128438	0.084303	-0.272785	-0.537554	0.281265	-0.746669
58955	9.762544	-1.273994	2.287616	-0.018280	-0.066962	0.050680	-0.861185	-0.125014	0.086185	-0.271963	-0.538177	0.282351	-0.746110
58956	9.771133	-1.489101	2.197192	0.091963	-0.092112	0.041588	-0.861997	-0.123408	0.088704	-0.269822	-0.539854	0.281919	-0.745839
58957	9.157300	-1.614081	2.122429	0.088585	-0.049221	0.100950	-0.862023	-0.121931	0.091214	-0.267176	-0.540516	0.281883	-0.746325
58958	8.952742	-2.513568	1.966656	0.096759	-0.010804	0.205767	-0.862720	-0.116759	0.093932	-0.262960	-0.540078	0.282692	-0.747832
58959	9.410973	-2.762458	2.168014	0.028389	-0.030814	0.169374	-0.862746	-0.109900	0.093937	-0.259985	-0.539746	0.284260	-0.748518
58960	9.638885	-2.418565	2.501770	-0.073247	-0.017739	0.106907	-0.863034	-0.105252	0.094944	-0.258974	-0.539095	0.286530	-0.748472
58961	9.143866	-2.119243	2.817692	-0.099434	0.015262	0.084293	-0.864083	-0.102229	0.093706	-0.258885	-0.537869	0.288882	-0.748480
58962	8.942924	-2.339731	2.937833	-0.182077	-0.000122	0.102801	-0.863312	-0.098933	0.094026	-0.259258	-0.536383	0.292680	-0.747942
58963	9.040366	-2.277501	3.161639	-0.207562	-0.030728	0.060058	-0.863702	-0.097828	0.093137	-0.260400	-0.535378	0.296638	-0.746705
58964	8.942879	-2.395277	2.692503	-0.310878	-0.037595	-0.000725	-0.863450	-0.097703	0.094312	-0.263506	-0.534353	0.301459	-0.744416
58965	8.969272	-2.210948	1.805942	-0.456262	0.022739	-0.193794	-0.863411	-0.102196	0.091612	-0.271360	-0.532716	0.306132	-0.740851
58966	8.691491	-2.441919	0.956812	-0.588416	0.292686	-0.279895	-0.861220	-0.112235	0.084479	-0.283536	-0.526884	0.310246	-0.738748
58967	10.915379	-2.975175	2.663243	-0.729711	0.360152	-0.482887	-0.861371	-0.125796	0.069761	-0.300464	-0.520309	0.313991	-0.735125
58968	9.165050	-0.909651	3.156788	-0.612694	0.333029	-0.820480	-0.856156	-0.152289	0.053008	-0.320929	-0.516795	0.312396	-0.729614
58969	8.686018	0.219453	2.174290	-0.612806	0.202111	-0.597755	-0.852955	-0.175704	0.040770	-0.337158	-0.513562	0.313919	-0.723902
58970	10.243263	0.261201	2.458511	-0.503211	0.080025	-0.741231	-0.847378	-0.203069	0.028176	-0.353521	-0.513606	0.313017	-0.716416
58971	9.983742	-0.770581	2.895317	-0.397422	0.115725	-0.362807	-0.842792	-0.222691	0.020966	-0.363489	-0.511395	0.314226	-0.712470
58972	9.742284	-0.470985	2.769572	-0.314860	0.052118	-0.035329	-0.838698	-0.227015	0.018892	-0.367541	-0.508604	0.317976	-0.710723
58973	9.643022	-0.726998	3.170139	-0.141107	0.068620	0.152634	-0.840127	-0.224112	0.016087	-0.367234	-0.505630	0.321092	-0.711602
58974	8.846765	-0.817631	3.204189	0.003631	0.044818	0.375328	-0.843537	-0.214906	0.012374	-0.362140	-0.502625	0.324507	-0.714786
58975	8.837773	-0.691221	3.194091	0.264514	-0.056600	0.260871	-0.846223	-0.200406	0.013724	-0.355384	-0.503638	0.323790	-0.717782
58976	8.723475	-0.703441	3.070655	0.549085	-0.130419	0.265048	-0.849171	-0.192809	0.018335	-0.345159	-0.507699	0.319472	-0.721835
58977	8.898644	-0.723514	2.993687	0.814391	-0.228189	0.347762	-0.849571	-0.182400	0.030427	-0.330385	-0.514294	0.312782	-0.726990
58978	8.928577	-0.597508	2.989947	0.998661	-0.233060	0.399538	-0.851966	-0.168884	0.044815	-0.312701	-0.521719	0.303792	-0.733306
58979	9.282900	-0.375202	2.805759	1.118002	-0.248221	0.413133	-0.854375	-0.153458	0.060024	-0.293439	-0.529675	0.293149	-0.739866
58980	9.491371	-0.076853	2.882669	1.179767	-0.183758	0.446284	-0.856153	-0.134198	0.076349	-0.272767	-0.536714	0.281116	-0.747335
58981	9.568807	-0.164173	2.816686	1.157767	-0.139926	0.446493	-0.857102	-0.114862	0.087314	-0.252900	-0.542449	0.269206	-0.754532
58982	9.630594	-0.013388	2.742349	1.121711	-0.046555	0.417200	-0.858926	-0.099058	0.094822	-0.234106	-0.546462	0.256957	-0.761936
58983	11.667378	-0.731169	3.292803	1.067405	-0.182193	0.363290	-0.858805	-0.082162	0.104295	-0.216050	-0.552254	0.245326	-0.766911
58984	8.367173	-1.873976	2.299545	0.841663	-0.111821	0.493712	-0.861420	-0.063615	0.111209	-0.198608	-0.555109	0.238313	-0.771762
58985	9.751207	-2.447855	1.976125	0.757905	-0.317726	0.388101	-0.859487	-0.039832	0.120021	-0.182759	-0.561122	0.232076	-0.773228
58986	9.715925	-2.651798	2.007934	0.738377	-0.331033	0.250319	-0.858204	-0.025159	0.132577	-0.169001	-0.567746	0.224609	-0.773728
58987	9.494689	-2.235103	1.813175	0.778139	-0.371151	0.234309	-0.857172	-0.016544	0.146582	-0.154905	-0.575033	0.216438	-0.773625
58988	9.303253	-2.476155	2.029651	0.784681	-0.342240	0.279727	-0.854315	-0.002957	0.159366	-0.140053	-0.581490	0.208534	-0.773801
58989	9.102106	-2.762858	1.991477	0.619239	-0.266382	0.419984	-0.853139	0.012581	0.168544	-0.125237	-0.585580	0.204605	-0.774306
58990	9.198641	-2.532536	1.721352	0.436106	-0.207422	0.321237	-0.849855	0.023879	0.178277	-0.114317	-0.588563	0.202122	-0.774385
58991	9.409782	-3.007634	1.937304	0.238090	-0.080200	0.214100	-0.849411	0.036871	0.182055	-0.107840	-0.589531	0.201239	-0.774808
58992	9.080041	-3.225526	1.922449	0.080717	0.005707	0.167672	-0.848002	0.046360	0.181448	-0.104325	-0.588972	0.201948	-0.775529
58993	8.850123	-3.457475	1.784028	0.016621	0.066297	0.129639	-0.848149	0.052129	0.180779	-0.102294	-0.587505	0.203259	-0.776569
58994	9.331963	-3.433434	1.870088	-0.083010	0.111746	0.060351	-0.849577	0.056829	0.176964	-0.102811	-0.585383	0.205034	-0.777636
58995	9.341863	-2.376138	2.834020	-0.065998	-0.001731	-0.275068	-0.849525	0.047524	0.174952	-0.107731	-0.586433	0.203057	-0.776697
58996	8.916491	-2.088535	1.739033	-0.001364	0.031050	0.054444	-0.850805	0.043970	0.172933	-0.107060	-0.585756	0.203663	-0.777142
58997	8.904629	-2.415999	1.947710	0.105283	-0.058940	-0.049887	-0.849251	0.045200	0.174513	-0.106227	-0.587144	0.201803	-0.776694
58998	9.505749	-2.766520	2.229063	0.129620	0.017212	0.075996	-0.849662	0.047652	0.175609	-0.103623	-0.586873	0.200655	-0.777547
58999	8.982221	-3.252242	2.219714	0.068784	0.106909	0.286611	-0.848637	0.056735	0.174213	-0.098614	-0.584224	0.203005	-0.779581
59000	8.710921	-3.851149	2.372411	-0.039500	0.091130	0.234569	-0.852561	0.063882	0.170203	-0.095820	-0.581795	0.206191	-0.780908
59001	8.977553	-3.619795	2.316279	-0.072788	0.058562	-0.002664	-0.852042	0.068297	0.168719	-0.096721	-0.580761	0.207538	-0.781210
59002	9.100986	-2.899592	2.284942	-0.183316	0.078517	-0.154114	-0.851358	0.063380	0.167442	-0.101613	-0.579843	0.208469	-0.781024
59003	9.004669	-2.744663	2.177997	-0.342564	0.104547	-0.331549	-0.853128	0.054628	0.163756	-0.110948	-0.578879	0.210131	-0.780022
59004	8.786132	-3.062109	2.299586	-0.557161	0.158844	-0.451140	-0.854344	0.037647	0.160166	-0.125122	-0.577029	0.213237	-0.778404
59005	8.687908	-3.253335	2.107858	-0.793974	0.213574	-0.479948	-0.855779	0.012865	0.154856	-0.142356	-0.573674	0.219914	-0.776061
59006	8.747743	-3.458333	1.941337	-0.981424	0.240741	-0.452255	-0.857986	-0.009834	0.146981	-0.161687	-0.569021	0.229231	-0.772998
59007	8.920813	-3.408675	1.925941	-1.112856	0.264171	-0.543371	-0.858892	-0.027427	0.137761	-0.183564	-0.563682	0.239826	-0.768798
59008	9.505226	-3.223509	2.508270	-1.214673	0.291798	-0.542919	-0.858452	-0.051713	0.127224	-0.206958	-0.557161	0.251234	-0.763952
59009	9.264884	-1.472181	2.364428	-1.304009	0.286552	-0.649311	-0.858367	-0.076908	0.112362	-0.232398	-0.550460	0.263142	-0.757457
59010	12.507713	-0.206848	3.077476	-1.398152	0.079673	-0.722515	-0.857495	-0.106927	0.099750	-0.259055	-0.546311	0.275879	-0.747211
59011	11.217556	2.153459	2.676010	-0.962070	0.057127	-0.425118	-0.854198	-0.135777	0.094326	-0.275933	-0.542817	0.285635	-0.740016
59012	9.625699	-0.484116	2.510589	-0.947096	0.114379	-0.125787	-0.853320	-0.143768	0.086718	-0.288705	-0.536541	0.297619	-0.734980
59013	8.730721	-0.332253	2.862707	-0.974168	0.340521	-0.357239	-0.851853	-0.153723	0.072146	-0.306174	-0.528036	0.306386	-0.730455
59014	8.530737	0.491313	3.174436	-0.789577	0.514842	-0.518765	-0.850829	-0.171560	0.051153	-0.325194	-0.518763	0.309237	-0.727672
59015	8.653262	0.695829	3.462640	-0.478971	0.481703	-0.562505	-0.847028	-0.193194	0.028760	-0.341173	-0.512155	0.307398	-0.725814
59016	8.961208	0.660254	4.246750	-0.221083	0.398510	-0.310480	-0.845278	-0.206701	0.013201	-0.350398	-0.506762	0.304711	-0.726337
59017	8.988256	0.637395	3.877779	-0.077872	0.294482	-0.158544	-0.841741	-0.216261	0.001495	-0.355254	-0.502983	0.302261	-0.727627
59018	11.853021	-1.088323	5.157434	-0.021020	0.009778	0.222296	-0.841434	-0.215222	-0.004494	-0.352314	-0.501364	0.304756	-0.729132
59019	6.308078	-0.202777	2.692918	-0.368960	0.168850	0.276866	-0.845722	-0.210518	-0.010900	-0.352993	-0.494645	0.311766	-0.730428
59020	8.570985	-0.084080	3.373538	-0.421352	-0.017636	-0.086025	-0.846661	-0.197589	-0.014165	-0.358304	-0.492475	0.317195	-0.726962
59021	8.425088	0.349505	3.349184	-0.259300	-0.067221	-0.116363	-0.846621	-0.203322	-0.016498	-0.362166	-0.492376	0.320291	-0.723751
59022	10.288630	-0.073059	3.677829	-0.054864	-0.063518	-0.097422	-0.843191	-0.209047	-0.016766	-0.363729	-0.493544	0.320605	-0.722030
59023	9.787569	0.387327	3.700799	0.116771	0.020035	0.011221	-0.842929	-0.210701	-0.016017	-0.362637	-0.494087	0.318815	-0.723000
59024	9.158381	-0.313802	3.497128	0.161891	0.073825	0.022555	-0.843454	-0.210431	-0.016008	-0.361186	-0.494077	0.316170	-0.724893
59025	8.669559	-0.738733	3.231196	0.109357	0.015603	0.088801	-0.845834	-0.208006	-0.014376	-0.359029	-0.494124	0.315253	-0.726330
59026	8.857594	-1.016202	3.373017	0.180783	-0.038642	0.214103	-0.845337	-0.202246	-0.013744	-0.353888	-0.494656	0.315025	-0.728586
59027	8.668635	-1.302793	3.315193	0.320034	-0.104129	0.361795	-0.847870	-0.196957	-0.010748	-0.344889	-0.496164	0.314567	-0.732066
59028	9.371182	-2.265021	3.299793	0.307241	-0.249672	0.384308	-0.851402	-0.184215	-0.001200	-0.334648	-0.499514	0.315607	-0.734090
59029	9.661493	-2.643658	2.851882	0.213625	-0.226249	0.276568	-0.853885	-0.172012	0.008461	-0.327084	-0.502515	0.316697	-0.734981
59030	9.980762	-2.111353	2.977988	0.047524	-0.087742	0.214638	-0.856093	-0.160339	0.016804	-0.322848	-0.502805	0.318701	-0.735790
59031	9.385716	-1.508486	2.920416	0.011386	0.081907	-0.083243	-0.856737	-0.159777	0.015253	-0.324536	-0.502212	0.317146	-0.736124
59032	8.547070	-1.867825	2.481909	-0.108805	0.271445	-0.062389	-0.854838	-0.161588	0.008020	-0.328241	-0.497940	0.316343	-0.737726
59033	9.575454	-2.401070	2.712052	-0.343390	0.298564	-0.135553	-0.855111	-0.164580	-0.005227	-0.335558	-0.492124	0.318109	-0.737578
59034	9.799235	-1.448894	3.357212	-0.452091	0.227764	-0.353560	-0.852108	-0.173470	-0.016002	-0.346648	-0.487976	0.319753	-0.734488
59035	9.521674	-0.654141	3.261142	-0.381473	0.353937	-0.294222	-0.849306	-0.187237	-0.031964	-0.356966	-0.481990	0.320017	-0.733382
59036	9.030254	-0.621566	3.331065	-0.243589	0.418450	-0.341622	-0.847838	-0.197741	-0.046547	-0.366982	-0.476298	0.317298	-0.733340
59037	8.838600	-0.899101	3.554291	-0.179862	0.415131	-0.275524	-0.843379	-0.205353	-0.059658	-0.375399	-0.470620	0.314234	-0.734063
59038	8.711284	-0.976564	3.853936	-0.166560	0.333328	-0.301972	-0.838903	-0.215557	-0.073865	-0.383461	-0.466391	0.311319	-0.733837
59039	8.847034	-0.624510	3.959924	-0.215651	0.216802	-0.314386	-0.834207	-0.223204	-0.083975	-0.391482	-0.463491	0.309846	-0.732061
59040	9.008939	-0.813161	3.992237	-0.159808	0.177220	-0.274492	-0.831710	-0.237455	-0.094460	-0.398067	-0.461366	0.308254	-0.730523
59041	8.853186	-0.862610	3.755433	-0.078801	0.108669	-0.177251	-0.829681	-0.244926	-0.098801	-0.402112	-0.460228	0.306869	-0.729608
59042	9.187818	-1.087473	3.635548	0.067139	0.047547	-0.039959	-0.829005	-0.247095	-0.100416	-0.402342	-0.460360	0.305132	-0.730126
59043	9.273538	-0.548208	3.752620	0.182297	0.169406	0.040257	-0.826626	-0.248418	-0.102418	-0.401159	-0.459100	0.301453	-0.733093
59044	8.974263	-0.146253	3.634511	0.140239	0.186954	0.167689	-0.828159	-0.245337	-0.108615	-0.398519	-0.456502	0.299433	-0.736973
59045	8.982172	-0.390676	4.001291	0.070260	0.140105	0.070097	-0.828165	-0.240101	-0.110340	-0.397745	-0.454586	0.297885	-0.739199
59046	8.841944	-0.211170	4.120882	-0.016351	0.165089	-0.025567	-0.827842	-0.241384	-0.117158	-0.399201	-0.452217	0.296559	-0.740399
59047	8.729668	-0.261682	4.166338	-0.128243	0.085950	-0.048156	-0.825458	-0.241319	-0.120439	-0.401661	-0.450219	0.297277	-0.739999
59048	8.830699	-0.452521	4.224238	-0.227569	0.030968	-0.061942	-0.824631	-0.241937	-0.125159	-0.404767	-0.448342	0.299823	-0.738416
59049	8.945912	-0.759885	4.052560	-0.227577	0.002857	-0.054123	-0.823040	-0.243961	-0.126647	-0.407701	-0.446795	0.302611	-0.736601
59050	8.968817	-0.966291	4.262157	-0.182599	0.015253	0.018205	-0.824081	-0.240924	-0.128930	-0.409108	-0.445018	0.305322	-0.735778
59051	8.871164	-1.037377	4.181081	-0.063853	-0.000595	0.078864	-0.825380	-0.238160	-0.131478	-0.408586	-0.444032	0.306915	-0.736000
