# Supplementary material for: Identification of Haptic Based Guiding Using Hard Reins
Source: PLoS One. 2015 Jul 22;10(7):e0132020. doi: 10.1371/journal.pone.0132020 (PMC4511788; doi:10.1371/journal.pone.0132020)
Supplement: S1 File — (ZIP) [file pone.0132020.s001.zip › MotionData1/Subject2/T2/fh2.txt]

// Start Time: 0
// Sample rate: 25.0Hz
// Scenario: 4.9
// Firmware Version: 2.6.1
Counter	Acc_X	Acc_Y	Acc_Z	Gyr_X	Gyr_Y	Gyr_Z	Mag_X	Mag_Y	Mag_Z	Quat_w	Quat_x	Quat_y	Quat_z
58430	0.947977	2.240271	9.474590	-0.105088	-0.025158	0.051323	-0.309052	-0.133747	-0.658334	-0.285864	0.008650	0.125395	0.949991
58431	1.026150	2.364896	9.530622	-0.072857	-0.018179	0.048059	-0.309331	-0.130459	-0.658557	-0.286719	0.009678	0.124051	0.949900
58432	0.990147	2.391942	9.632177	-0.028107	-0.004175	0.046688	-0.310125	-0.128949	-0.658400	-0.287539	0.010124	0.123551	0.949713
58433	1.055465	2.412725	9.516500	-0.005703	0.006339	0.045114	-0.309095	-0.126627	-0.657487	-0.288411	0.010297	0.123359	0.949471
58434	1.035401	2.309365	9.484243	0.045336	0.036116	0.045579	-0.308040	-0.127865	-0.657903	-0.289322	0.009552	0.124022	0.949116
58435	1.018731	2.340858	9.515991	0.023840	0.048339	0.053408	-0.306727	-0.128419	-0.658446	-0.290460	0.008783	0.124158	0.948757
58436	1.128404	2.486361	9.401365	0.052413	0.048297	0.070358	-0.306985	-0.128966	-0.658577	-0.291861	0.007828	0.124879	0.948241
58437	1.009607	2.754467	9.472761	0.070376	0.044856	0.053823	-0.305408	-0.129658	-0.659643	-0.293003	0.006858	0.125951	0.947754
58438	0.923227	2.823214	9.712211	0.063328	0.073753	0.031882	-0.303565	-0.130762	-0.661234	-0.293731	0.005262	0.126735	0.947435
58439	0.778588	2.853501	9.809934	0.088546	0.086988	-0.003086	-0.300273	-0.134340	-0.661578	-0.293898	0.003230	0.127942	0.947230
58440	0.719513	2.704117	9.570812	0.083333	0.090621	-0.030435	-0.298284	-0.137909	-0.663455	-0.293462	0.001041	0.129011	0.947225
58441	0.669755	2.502195	9.477599	0.063660	0.069671	-0.037727	-0.294081	-0.140670	-0.663804	-0.292922	-0.000619	0.129861	0.947276
58442	0.436971	2.364592	9.502057	0.006365	0.046100	-0.039070	-0.293535	-0.143410	-0.666039	-0.292192	-0.001534	0.129732	0.947518
58443	0.381137	2.326231	9.398761	-0.016948	0.034733	-0.028696	-0.290922	-0.142876	-0.665814	-0.291731	-0.002059	0.129246	0.947726
58444	0.291085	2.223815	9.496891	0.006251	0.022480	-0.021518	-0.289880	-0.142335	-0.665436	-0.291280	-0.002481	0.129253	0.947863
58445	0.371315	2.306750	9.295285	-0.004529	-0.007270	-0.014658	-0.291436	-0.143968	-0.666723	-0.290973	-0.002270	0.129228	0.947961
58446	0.479890	2.298377	9.193319	-0.004613	-0.031813	-0.000680	-0.290660	-0.143152	-0.665562	-0.290752	-0.001542	0.129347	0.948014
58447	0.612627	2.285621	9.292961	-0.027903	-0.055494	-0.004505	-0.292765	-0.141635	-0.664480	-0.290513	-0.000263	0.129152	0.948115
58448	0.765319	2.370527	9.134009	-0.027925	-0.070394	0.000703	-0.292118	-0.140543	-0.664479	-0.290217	0.001336	0.129052	0.948218
58449	0.870990	2.283762	9.343580	-0.026137	-0.073951	-0.006401	-0.294611	-0.141079	-0.661341	-0.289894	0.002957	0.128999	0.948321
58450	0.923581	2.202266	9.568089	-0.015518	-0.055693	0.018378	-0.296064	-0.138059	-0.662066	-0.289959	0.004252	0.129046	0.948290
58451	0.998647	2.545486	10.316371	-0.105804	-0.021717	-0.008561	-0.297121	-0.136959	-0.661004	-0.289722	0.005349	0.127174	0.948609
58452	1.024963	2.861539	9.920850	-0.108308	0.034376	-0.018885	-0.295840	-0.132585	-0.660333	-0.289324	0.005375	0.124942	0.949027
58453	0.755382	3.001236	9.299956	-0.086440	0.041747	-0.085544	-0.296499	-0.131623	-0.660443	-0.287784	0.004955	0.123121	0.949735
58454	0.491235	2.540575	8.989332	-0.093634	-0.012348	-0.087563	-0.297168	-0.129155	-0.660021	-0.285868	0.005623	0.121441	0.950526
58455	0.646732	1.980798	9.582350	0.026097	-0.035249	-0.078136	-0.297419	-0.130522	-0.661066	-0.284288	0.006026	0.122197	0.950901
58456	0.896370	1.765552	9.827652	0.134148	-0.014447	-0.033339	-0.299368	-0.134072	-0.659001	-0.283452	0.005563	0.124853	0.950808
58457	0.975386	2.008029	9.887434	0.127741	0.016916	0.007286	-0.298954	-0.137086	-0.660072	-0.283637	0.004624	0.127202	0.950446
58458	0.840860	2.107442	9.808029	0.061503	0.044911	0.024591	-0.297624	-0.140379	-0.661030	-0.284116	0.003582	0.128134	0.950183
58459	0.800503	2.549540	9.563530	-0.045741	0.050227	0.008075	-0.296059	-0.140114	-0.660145	-0.284386	0.002998	0.126991	0.950257
58460	0.675660	2.655769	9.378380	-0.116376	0.029308	-0.003026	-0.296076	-0.137102	-0.660115	-0.284277	0.003194	0.124632	0.950602
58461	0.670057	2.549781	9.309921	-0.142442	0.013517	0.019619	-0.295049	-0.133273	-0.660870	-0.284663	0.003876	0.121879	0.950840
58462	0.789570	2.380406	9.280508	-0.131858	0.001174	0.049541	-0.295074	-0.128207	-0.661855	-0.285452	0.004826	0.119379	0.950917
58463	0.918173	2.129390	9.317367	-0.139270	0.010623	0.105825	-0.294834	-0.123963	-0.662593	-0.287465	0.005758	0.116700	0.950638
58464	1.173073	1.965492	9.851595	-0.230847	0.042640	0.168596	-0.295400	-0.116567	-0.662512	-0.290560	0.006772	0.112064	0.950248
58465	0.900678	2.021308	10.106920	-0.385895	0.089721	0.232931	-0.292347	-0.100701	-0.663437	-0.295116	0.007937	0.104205	0.949729
58466	0.828794	2.444396	9.857668	-0.098696	0.093336	0.245725	-0.289271	-0.090038	-0.662602	-0.299895	0.007349	0.101759	0.948501
58467	0.628617	2.829396	9.409620	0.135930	0.095367	0.215869	-0.286134	-0.088548	-0.664317	-0.304191	0.005254	0.103818	0.946923
58468	0.519912	2.816425	9.609873	0.164872	0.102533	0.143875	-0.282196	-0.090760	-0.664656	-0.307054	0.002700	0.106322	0.945730
58469	0.633056	2.758750	9.913437	0.142063	0.136786	0.045090	-0.278777	-0.093790	-0.664996	-0.308189	-0.000600	0.108304	0.945140
58470	0.812562	2.201523	9.828581	0.194347	0.157089	-0.035689	-0.274525	-0.102847	-0.669291	-0.307763	-0.004751	0.111030	0.944951
58471	1.011207	1.628819	9.450193	0.113127	0.186041	-0.064542	-0.269785	-0.107527	-0.670443	-0.306932	-0.009020	0.112145	0.945058
58472	1.174524	1.511581	9.279215	0.031690	0.199981	-0.052818	-0.265057	-0.108920	-0.673504	-0.306278	-0.013018	0.111529	0.945297
58473	0.918049	1.427979	9.600088	-0.025763	0.174541	-0.027722	-0.260600	-0.110039	-0.674618	-0.306145	-0.016082	0.110057	0.945465
58474	0.630353	1.714184	9.653924	-0.079653	0.158748	0.013387	-0.255378	-0.107328	-0.675964	-0.306684	-0.018474	0.107606	0.945529
58475	0.298853	1.957034	9.575465	-0.231837	0.137782	0.028214	-0.251223	-0.101052	-0.677258	-0.307594	-0.019445	0.102456	0.945786
58476	0.252401	2.214703	9.564409	-0.147796	0.133407	0.042976	-0.245370	-0.094922	-0.677674	-0.308665	-0.020881	0.098880	0.945787
58477	0.253159	2.322723	9.498355	-0.015433	0.157027	0.065197	-0.241983	-0.091516	-0.679245	-0.310212	-0.023483	0.097734	0.945339
58478	0.159506	2.397758	9.415915	0.158968	0.157949	0.084140	-0.237399	-0.092088	-0.679837	-0.311968	-0.027201	0.099822	0.944443
58479	0.016412	2.292284	9.951845	0.288630	0.139550	0.079741	-0.233814	-0.099773	-0.682554	-0.313586	-0.031347	0.104554	0.943265
58480	0.048756	2.098628	9.624910	0.204557	0.134342	0.079068	-0.229836	-0.107734	-0.685281	-0.315141	-0.034906	0.107644	0.942274
58481	-0.079427	1.738280	9.432023	0.034429	0.118568	0.105937	-0.226680	-0.110489	-0.685355	-0.317365	-0.037000	0.107704	0.941441
58482	-0.071294	1.524247	9.458330	-0.189694	0.107788	0.197622	-0.221996	-0.105996	-0.685640	-0.321343	-0.037304	0.103620	0.940537
58483	-0.050582	1.714532	9.604530	0.137509	0.097211	0.251106	-0.218868	-0.102726	-0.687467	-0.326157	-0.039360	0.105810	0.938550
58484	0.070375	1.747155	9.570217	0.285673	0.076922	0.326101	-0.215832	-0.107123	-0.688332	-0.332153	-0.041887	0.110948	0.935740
58485	0.088627	2.267095	9.763485	0.231987	0.070737	0.322259	-0.216325	-0.112049	-0.688891	-0.338136	-0.043889	0.115112	0.932999
58486	0.163123	2.550686	9.886261	0.249973	0.061996	0.297719	-0.213043	-0.115080	-0.687417	-0.343543	-0.045960	0.119642	0.930350
58487	0.336550	2.830539	9.825500	0.301305	0.067378	0.229388	-0.211816	-0.122342	-0.689966	-0.347686	-0.048575	0.125037	0.927966
58488	0.575819	2.864451	9.727698	0.311510	0.090245	0.158988	-0.209410	-0.130843	-0.690862	-0.350503	-0.051928	0.130370	0.925989
58489	0.645843	2.872730	9.467646	0.272556	0.135933	0.088363	-0.205444	-0.136887	-0.692793	-0.352211	-0.055930	0.134627	0.924497
58490	0.073976	2.929985	9.429980	0.027618	0.155388	0.047180	-0.202024	-0.139917	-0.693392	-0.353427	-0.058783	0.134124	0.923929
58491	-0.009829	3.035790	9.210828	0.067232	0.146835	-0.002737	-0.198613	-0.140756	-0.695004	-0.353697	-0.061784	0.134411	0.923588
58492	-0.042099	2.924319	8.854155	-0.093589	0.134735	-0.048017	-0.193898	-0.140918	-0.696241	-0.353241	-0.063652	0.131698	0.924026
58493	0.153574	2.600397	8.815098	-0.263489	0.099724	-0.081228	-0.191836	-0.134767	-0.697377	-0.352341	-0.063643	0.126115	0.925149
58494	0.395848	2.716118	8.737436	-0.243809	0.050699	-0.091883	-0.189903	-0.128753	-0.699029	-0.351028	-0.063006	0.121156	0.926353
58495	0.268173	2.416849	8.857659	-0.201709	0.026281	-0.114601	-0.187600	-0.119866	-0.698458	-0.349232	-0.062117	0.117205	0.927600
58496	-0.005357	2.313949	9.115976	-0.250950	0.004438	-0.122033	-0.187896	-0.114251	-0.697881	-0.347253	-0.060646	0.112393	0.929034
58497	-0.291227	2.491972	9.976020	-0.467365	-0.020970	-0.176469	-0.187821	-0.104942	-0.697014	-0.344489	-0.057161	0.103744	0.931288
58498	-0.408116	2.699008	9.743897	-0.361536	0.000236	-0.217834	-0.188411	-0.092890	-0.697405	-0.340800	-0.055038	0.096783	0.933520
58499	-0.468341	2.705539	10.153032	-0.203859	0.021325	-0.267706	-0.187393	-0.087419	-0.698142	-0.336070	-0.054343	0.092666	0.935691
58500	-0.385633	2.133242	9.612234	-0.105316	0.012745	-0.285653	-0.187948	-0.081665	-0.698336	-0.330831	-0.054317	0.090323	0.937786
58501	-0.243332	1.773719	9.592454	-0.074983	-0.003059	-0.272388	-0.189921	-0.080971	-0.696359	-0.325803	-0.054034	0.088761	0.939710
58502	-0.957373	1.842079	10.464543	0.012532	0.024935	-0.250291	-0.187693	-0.081805	-0.696271	-0.321096	-0.054942	0.088588	0.941292
58503	-1.060714	2.940332	9.920524	0.054003	0.026934	-0.297298	-0.188188	-0.085909	-0.697857	-0.315487	-0.056151	0.089225	0.943056
58504	-0.237673	2.584679	8.969693	0.104542	0.001725	-0.376625	-0.188142	-0.093027	-0.699480	-0.308220	-0.057427	0.090786	0.945230
58505	-0.225528	1.570740	9.325618	0.163543	-0.025416	-0.388848	-0.189555	-0.097675	-0.699117	-0.300631	-0.058480	0.093718	0.947321
58506	-0.466690	1.593690	9.923950	0.186608	-0.051762	-0.369326	-0.191206	-0.106428	-0.699307	-0.293273	-0.059225	0.097153	0.949234
58507	-0.127347	1.791465	9.399404	0.111560	-0.048256	-0.376959	-0.193391	-0.112988	-0.699727	-0.285890	-0.059497	0.099207	0.951254
58508	-0.171193	2.084368	9.119575	0.072247	-0.076173	-0.387842	-0.193885	-0.119011	-0.698226	-0.278227	-0.059141	0.100575	0.953403
58509	-0.455387	1.850755	9.076083	0.078464	-0.095335	-0.383421	-0.197777	-0.125151	-0.697452	-0.270632	-0.058323	0.102240	0.955460
58510	-0.552112	1.818994	9.453851	-0.020966	-0.090201	-0.367371	-0.199840	-0.130754	-0.696829	-0.263397	-0.057147	0.101918	0.957585
58511	-0.420579	1.972489	9.649138	-0.096993	-0.093778	-0.378524	-0.203113	-0.129914	-0.697677	-0.256067	-0.055401	0.100188	0.959856
58512	-0.156260	1.794625	9.572718	-0.092569	-0.083370	-0.363589	-0.205082	-0.129357	-0.696348	-0.248980	-0.053966	0.098451	0.961979
58513	-0.310343	1.862719	9.425833	-0.128417	-0.086843	-0.347057	-0.207436	-0.130577	-0.694772	-0.242273	-0.052111	0.096088	0.964031
58514	-0.316839	1.968479	9.388654	-0.050756	-0.103525	-0.310399	-0.209276	-0.129061	-0.694729	-0.236104	-0.050376	0.095304	0.965730
58515	-0.054114	1.910392	9.152612	-0.082173	-0.132480	-0.290551	-0.213476	-0.127259	-0.693613	-0.230328	-0.047741	0.094102	0.967375
58516	-0.395679	2.082482	9.503594	-0.152095	-0.141269	-0.272458	-0.215837	-0.126837	-0.692279	-0.224902	-0.044731	0.091564	0.969038
58517	-0.423988	2.172039	9.617817	-0.109251	-0.151814	-0.255418	-0.220030	-0.126815	-0.690404	-0.219777	-0.041530	0.089965	0.970505
58518	-0.654005	2.089196	9.467449	-0.150368	-0.158707	-0.262736	-0.224486	-0.125696	-0.689679	-0.214477	-0.038172	0.087540	0.972049
58519	-0.752252	1.854504	9.544904	-0.139826	-0.172770	-0.227484	-0.229871	-0.122930	-0.687889	-0.209861	-0.034409	0.085454	0.973382
58520	-0.359391	1.748479	9.694098	0.060431	-0.166814	-0.194424	-0.234978	-0.122903	-0.686517	-0.205716	-0.031659	0.087210	0.974204
58521	-0.283040	1.620402	9.689565	0.088868	-0.153809	-0.148397	-0.239925	-0.127258	-0.686227	-0.202503	-0.029092	0.089535	0.974746
58522	-0.279670	2.074181	10.230660	0.066386	-0.131234	-0.129014	-0.242273	-0.129848	-0.683758	-0.199675	-0.026945	0.091299	0.975227
58523	-0.152904	2.259202	9.712607	0.035288	-0.080383	-0.146669	-0.247749	-0.133379	-0.683193	-0.196651	-0.025603	0.092301	0.975783
58524	-0.139019	2.179313	9.576992	-0.066531	-0.054067	-0.175531	-0.248798	-0.133510	-0.682143	-0.193115	-0.024520	0.091138	0.976626
58525	-0.048590	1.328687	9.270842	-0.027261	-0.064555	-0.153447	-0.250887	-0.134184	-0.682378	-0.190016	-0.023253	0.090844	0.977293
58526	0.292572	1.077023	9.637498	-0.000649	-0.080551	-0.119108	-0.253498	-0.135539	-0.681575	-0.187502	-0.021804	0.091094	0.977788
58527	-0.012010	1.678364	10.459312	-0.143927	-0.048351	-0.102216	-0.254168	-0.134168	-0.679352	-0.185481	-0.020306	0.088442	0.978449
58528	0.105475	1.916364	9.939546	-0.381745	0.017292	-0.107211	-0.253956	-0.124995	-0.679912	-0.183524	-0.019329	0.080874	0.979492
58529	0.046313	1.770307	9.215020	-0.202742	0.052473	-0.089914	-0.254001	-0.117191	-0.679834	-0.181928	-0.019557	0.076714	0.980120
58530	0.212076	1.316653	9.145892	0.001015	0.015655	-0.048170	-0.252964	-0.114731	-0.680990	-0.180985	-0.019854	0.076669	0.980292
58531	0.208990	1.211894	9.485966	0.031318	-0.038655	-0.048174	-0.252702	-0.115829	-0.679323	-0.179974	-0.019064	0.077431	0.980434
58532	0.340502	1.693128	9.894097	-0.002807	-0.056330	-0.034338	-0.255051	-0.116364	-0.680198	-0.179188	-0.017915	0.077577	0.980588
58533	0.071590	1.902455	10.023789	-0.088469	0.013770	-0.067191	-0.255062	-0.115132	-0.678763	-0.177929	-0.017742	0.075813	0.980958
58534	0.147746	1.743458	10.131850	-0.011268	0.036622	-0.120354	-0.252961	-0.115279	-0.681125	-0.175603	-0.018515	0.075430	0.981392
58535	-0.056761	1.509325	10.121310	-0.025169	0.021163	-0.217426	-0.253754	-0.115002	-0.679040	-0.171382	-0.018938	0.074829	0.982176
58536	0.233683	0.593130	10.117885	-0.203672	-0.017185	-0.331930	-0.252575	-0.114186	-0.680861	-0.164885	-0.018311	0.070770	0.983600
58537	0.298269	0.519383	9.760809	-0.586080	-0.032713	-0.445827	-0.251443	-0.106251	-0.680930	-0.156273	-0.016102	0.059161	0.985809
58538	-0.181667	0.622022	9.069208	-0.834859	-0.099891	-0.436248	-0.253911	-0.086796	-0.679925	-0.147773	-0.011950	0.042874	0.988019
58539	-0.065928	-0.410879	8.993853	-0.598701	-0.111211	-0.432169	-0.257679	-0.069800	-0.677372	-0.139269	-0.008092	0.031185	0.989730
58540	-0.303205	-1.195968	9.621313	-0.611652	-0.104438	-0.358323	-0.260125	-0.054728	-0.675634	-0.132186	-0.004457	0.019316	0.991027
58541	-0.219008	-0.266916	10.852081	-0.542162	-0.048849	-0.304608	-0.264673	-0.039097	-0.672176	-0.126169	-0.001922	0.008496	0.991971
58542	0.069651	-0.398689	10.179993	-0.207306	0.014332	-0.317899	-0.264333	-0.031707	-0.669262	-0.119864	-0.001650	0.004341	0.992779
58543	-0.211616	-0.888224	9.821121	0.099477	-0.002105	-0.291057	-0.264974	-0.034031	-0.669275	-0.114081	-0.001624	0.006087	0.993451
58544	-0.133882	-0.491441	10.002848	0.082347	-0.006610	-0.266472	-0.265204	-0.039095	-0.670098	-0.108775	-0.001626	0.007734	0.994035
58545	-0.073888	-0.207913	10.068071	0.014337	-0.009293	-0.265176	-0.267143	-0.042918	-0.670365	-0.103500	-0.001274	0.007780	0.994598
58546	0.095833	-0.099648	9.726601	-0.110842	-0.013658	-0.274938	-0.267276	-0.043603	-0.668558	-0.098021	-0.000729	0.005600	0.995168
58547	0.418098	-0.262613	9.164411	-0.214497	-0.043352	-0.298829	-0.269515	-0.040852	-0.668885	-0.092070	0.000777	0.001154	0.995752
58548	0.412424	-0.378250	9.086228	-0.762018	-0.031213	-0.306320	-0.272321	-0.031665	-0.666682	-0.085934	0.002881	-0.013955	0.996199
58549	-0.008279	-0.461074	9.242709	-1.500208	-0.034825	-0.304557	-0.273850	0.003800	-0.661134	-0.079747	0.006501	-0.044011	0.995822
58550	0.142032	-0.408685	10.241735	-0.560003	-0.069822	-0.306700	-0.276772	0.031744	-0.656415	-0.073627	0.009140	-0.055006	0.995726
58551	0.583261	-0.507549	10.496336	0.338215	-0.069792	-0.293263	-0.278844	0.027510	-0.655391	-0.067920	0.010630	-0.048314	0.996464
58552	0.445442	-1.228485	11.121272	0.432865	-0.024427	-0.259044	-0.281807	0.019037	-0.654653	-0.062876	0.010865	-0.039596	0.997176
58553	0.722336	0.010452	11.149949	0.539535	0.070013	-0.268330	-0.282486	0.002339	-0.657913	-0.057581	0.009298	-0.029019	0.997876
58554	0.482197	-0.771270	9.725160	0.539021	0.147459	-0.294544	-0.281325	-0.014916	-0.662759	-0.051712	0.005991	-0.018375	0.998475
58555	0.015660	-1.163679	9.195974	0.358066	0.140529	-0.235897	-0.278296	-0.038752	-0.667439	-0.046991	0.003200	-0.011527	0.998824
58556	0.240971	-0.720565	9.175093	0.350612	0.080839	-0.185036	-0.276392	-0.050125	-0.669909	-0.043288	0.001385	-0.004588	0.999051
58557	0.237099	-0.594718	9.421697	0.210766	0.035157	-0.145666	-0.275068	-0.052733	-0.670213	-0.040381	0.000820	-0.000617	0.999184
58558	0.075865	-0.860015	9.554616	0.031575	-0.003455	-0.108349	-0.275831	-0.056426	-0.670497	-0.038213	0.000951	0.000017	0.999269
58559	-0.262474	-0.905067	9.689192	-0.235364	-0.054320	-0.059281	-0.277812	-0.052444	-0.671592	-0.037023	0.002507	-0.004916	0.999299
58560	-0.503659	-0.869221	9.785408	-0.362664	-0.066668	-0.010830	-0.282295	-0.046670	-0.670562	-0.036789	0.004195	-0.012115	0.999241
58561	-0.297725	-0.437687	9.860688	-0.402173	-0.054595	0.024197	-0.285383	-0.033784	-0.668836	-0.037250	0.005824	-0.020411	0.999081
58562	-0.163385	-0.554728	9.680348	-0.155335	-0.045849	0.055046	-0.286898	-0.021044	-0.667782	-0.038352	0.006919	-0.023488	0.998964
58563	0.291941	-0.361187	9.640195	0.177308	-0.052990	0.098763	-0.290414	-0.023489	-0.668401	-0.040376	0.008031	-0.020202	0.998948
58564	0.170729	-0.108443	10.187263	0.316675	-0.011144	0.144064	-0.292593	-0.031144	-0.668702	-0.043306	0.008026	-0.013890	0.998933
58565	-0.000188	0.310558	9.921996	0.418620	0.013414	0.173237	-0.294612	-0.042221	-0.671886	-0.046831	0.007569	-0.005799	0.998857
58566	-0.055682	0.320252	9.804831	0.448969	0.027408	0.196440	-0.294540	-0.053721	-0.673812	-0.050811	0.006664	0.003114	0.998681
58567	0.153936	0.619257	9.020621	0.456039	-0.010188	0.228093	-0.294882	-0.063030	-0.673381	-0.055427	0.006623	0.012022	0.998368
58568	0.229926	0.447273	8.813719	0.477229	-0.044416	0.285346	-0.297298	-0.074517	-0.674622	-0.061164	0.007136	0.021561	0.997869
58569	0.116908	0.482334	9.766754	0.253166	-0.053525	0.340095	-0.299082	-0.082859	-0.674419	-0.067966	0.008239	0.026470	0.997302
58570	-0.587478	0.898342	10.308716	0.081898	-0.034415	0.415862	-0.300772	-0.084219	-0.675442	-0.076236	0.009122	0.028082	0.996653
58571	-0.126566	1.202058	10.132799	-0.067511	-0.003090	0.428913	-0.302110	-0.078872	-0.675369	-0.084769	0.009673	0.026548	0.996000
58572	0.538747	0.376142	9.934923	0.060996	-0.001619	0.503509	-0.302015	-0.072985	-0.674795	-0.094791	0.009955	0.027669	0.995063
58573	0.795777	1.203713	9.879737	0.042959	0.026190	0.549392	-0.302428	-0.068601	-0.675911	-0.105743	0.009827	0.028281	0.993943
58574	0.470361	1.615485	10.002630	0.053824	0.054304	0.528604	-0.301656	-0.065318	-0.677572	-0.116269	0.009019	0.029135	0.992749
58575	0.141629	1.574133	9.798318	0.078967	0.068475	0.518359	-0.300640	-0.059984	-0.677665	-0.126608	0.007940	0.030453	0.991453
58576	0.152782	1.789854	9.586819	0.121219	0.045002	0.474569	-0.298828	-0.054790	-0.680488	-0.136044	0.007116	0.032672	0.990138
58577	0.466659	1.124743	9.170328	0.147414	0.012775	0.418028	-0.299744	-0.055059	-0.680088	-0.144346	0.006893	0.035572	0.988864
58578	0.431402	0.916301	9.341265	0.129594	-0.007310	0.389592	-0.299739	-0.054373	-0.682541	-0.152035	0.007027	0.038108	0.987615
58579	0.588612	0.612288	9.422928	0.067063	0.002295	0.366149	-0.300549	-0.049713	-0.683130	-0.159275	0.007232	0.039457	0.986419
58580	0.332586	0.595638	9.617199	0.000972	0.042606	0.346497	-0.300165	-0.047524	-0.684149	-0.166120	0.006749	0.039298	0.985299
58581	0.313830	0.672852	9.651894	0.027973	0.038322	0.309690	-0.299009	-0.044245	-0.683487	-0.172254	0.006321	0.039753	0.984230
58582	0.461429	0.369502	9.925901	0.083533	0.016448	0.274657	-0.299561	-0.039313	-0.683301	-0.177667	0.006015	0.041315	0.983205
58583	0.473736	0.061827	10.013578	0.126522	0.005982	0.258121	-0.298261	-0.036854	-0.684849	-0.182762	0.005855	0.043779	0.982165
58584	0.163371	-0.111974	9.800375	0.140798	-0.007898	0.267930	-0.300338	-0.039581	-0.685104	-0.188016	0.005817	0.046552	0.981045
58585	0.063596	-0.219505	9.773565	0.074341	-0.002760	0.323868	-0.301879	-0.043680	-0.686674	-0.194375	0.006083	0.047929	0.979737
58586	0.018965	-0.043728	9.727907	-0.025129	0.009389	0.363771	-0.300848	-0.041769	-0.685376	-0.201482	0.006432	0.047366	0.978325
58587	0.079140	0.270544	9.622858	0.020323	0.025035	0.412672	-0.300599	-0.038758	-0.686645	-0.209578	0.006427	0.047495	0.976617
58588	-0.254061	0.246780	10.440136	0.046985	0.066897	0.442174	-0.297475	-0.035077	-0.688208	-0.218261	0.005429	0.048087	0.974690
58589	-0.281750	1.103064	10.397349	-0.024595	0.128072	0.466731	-0.294221	-0.031534	-0.689258	-0.227470	0.003616	0.046857	0.972650
58590	0.147716	1.758472	9.536036	-0.083208	0.135259	0.399384	-0.289276	-0.025809	-0.691346	-0.235332	0.001823	0.044608	0.970889
58591	0.069523	1.637990	9.261363	-0.142950	0.089948	0.347682	-0.285790	-0.017476	-0.691705	-0.242150	0.001158	0.041330	0.969357
58592	0.279875	1.355805	8.751637	-0.138360	0.020081	0.313868	-0.283600	-0.011738	-0.691164	-0.248220	0.001784	0.038558	0.967934
58593	0.493727	0.872986	8.705791	0.010871	-0.077947	0.325013	-0.284536	-0.008173	-0.691115	-0.254445	0.003593	0.039122	0.966289
58594	0.683181	1.670713	9.729871	-0.049198	-0.096620	0.322829	-0.287696	-0.005966	-0.688975	-0.260571	0.006049	0.038656	0.964661
58595	1.177125	2.502208	10.775743	-0.059641	-0.041709	0.249813	-0.289844	0.002533	-0.687047	-0.265346	0.007481	0.037788	0.963383
58596	1.171589	2.401427	10.837115	0.164590	0.049565	0.153948	-0.290370	0.003083	-0.687163	-0.268348	0.005854	0.040691	0.962444
58597	1.123820	1.826806	9.989810	0.320809	0.090262	0.067913	-0.286910	-0.004874	-0.691046	-0.269759	0.002604	0.046586	0.961797
58598	1.277469	1.377131	9.618032	0.215433	0.084241	0.029103	-0.286198	-0.013091	-0.694244	-0.270380	-0.000066	0.050292	0.961439
58599	1.074052	0.946826	9.951284	0.088369	0.039631	0.006834	-0.284872	-0.015288	-0.695838	-0.270551	-0.001088	0.052018	0.961299
58600	0.237494	0.776963	10.470829	-0.058552	0.027428	0.028835	-0.285506	-0.018296	-0.696894	-0.271112	-0.001183	0.050763	0.961207
58601	-0.910857	2.230212	11.670193	-0.242974	0.093890	0.047733	-0.282921	-0.012011	-0.698165	-0.272125	-0.001471	0.045829	0.961169
58602	-0.227653	1.911062	10.502298	-0.033058	0.143177	-0.028347	-0.281775	-0.006404	-0.698386	-0.271693	-0.003984	0.044432	0.961349
58603	0.052127	0.890487	9.370675	0.290895	0.111935	-0.025486	-0.279642	-0.011342	-0.701831	-0.271272	-0.007624	0.049679	0.961189
58604	0.195296	0.994657	9.195206	0.099365	0.090849	-0.013758	-0.278553	-0.017097	-0.704492	-0.271060	-0.009838	0.051114	0.961154
58605	-0.051587	0.916778	9.052250	-0.111915	0.059347	0.007560	-0.276841	-0.016967	-0.708140	-0.271285	-0.010253	0.048895	0.961202
58606	-0.345718	0.983680	8.945010	-0.151397	0.041889	0.031105	-0.276993	-0.012447	-0.709388	-0.271922	-0.010120	0.045782	0.961176
58607	-0.211149	0.891364	8.986045	0.047127	0.034850	0.050970	-0.278316	-0.009291	-0.710243	-0.272921	-0.010916	0.046747	0.960838
58608	-0.044364	0.916464	8.968073	0.127632	0.043558	0.058593	-0.277379	-0.012170	-0.711708	-0.274029	-0.012308	0.048994	0.960394
58609	-0.065291	1.025219	9.087259	0.172300	0.049640	0.073066	-0.277484	-0.016139	-0.712781	-0.275434	-0.014058	0.052279	0.959794
58610	-0.016317	1.120983	9.068712	0.133768	0.031223	0.081535	-0.276935	-0.019701	-0.714377	-0.276957	-0.015222	0.054717	0.959202
58611	0.094411	1.063305	9.365088	0.046778	0.003041	0.108945	-0.277181	-0.021616	-0.715687	-0.279032	-0.015342	0.055855	0.958533
58612	0.163721	1.303063	9.297554	-0.049008	0.013465	0.125938	-0.277456	-0.019013	-0.716175	-0.281442	-0.015100	0.054899	0.957888
58613	-0.074203	1.104627	9.864474	-0.161032	0.002840	0.146249	-0.278140	-0.013943	-0.715985	-0.284289	-0.014008	0.052062	0.957222
58614	-0.020823	0.447001	10.445232	-0.088895	-0.000892	0.199468	-0.277914	-0.007647	-0.715926	-0.288096	-0.013191	0.050441	0.956181
58615	0.112247	1.157970	10.481095	-0.090116	-0.001127	0.274462	-0.280572	-0.000239	-0.715814	-0.293359	-0.012285	0.048984	0.954667
58616	-0.195293	1.037449	10.395849	-0.213755	0.012850	0.316859	-0.278398	0.009060	-0.716790	-0.299427	-0.010879	0.044925	0.952999
58617	-0.454790	1.210803	10.582722	-0.204990	0.016299	0.354054	-0.276222	0.017400	-0.716741	-0.306221	-0.009585	0.041174	0.951021
58618	-0.157771	0.909473	9.538524	-0.152823	-0.020194	0.310116	-0.275610	0.025338	-0.717448	-0.312075	-0.007923	0.038471	0.949245
58619	0.373930	0.310464	9.272313	-0.342402	-0.059636	0.279236	-0.276991	0.037941	-0.717174	-0.317369	-0.004370	0.032546	0.947734
58620	0.041162	0.344670	10.171962	-0.192108	-0.098990	0.247673	-0.278138	0.052732	-0.712223	-0.321976	-0.001028	0.029577	0.946285
58621	0.074761	0.971559	10.772464	0.006913	-0.056882	0.161264	-0.280124	0.056575	-0.711638	-0.324989	0.000161	0.030230	0.945234
58622	0.049611	0.871707	9.514671	0.014698	0.013590	0.077879	-0.279599	0.056025	-0.711393	-0.326420	-0.000059	0.030443	0.944734
58623	0.047082	0.548926	8.556921	-0.022609	0.052345	0.053912	-0.280648	0.056852	-0.711886	-0.327467	-0.000818	0.029831	0.944391
58624	0.011379	0.623529	8.481185	0.163350	0.046218	0.086995	-0.279458	0.055204	-0.712956	-0.329078	-0.002623	0.032639	0.943735
58625	-0.229659	0.656761	9.295920	0.370591	0.011949	0.128976	-0.276509	0.045881	-0.718268	-0.331486	-0.005173	0.039710	0.942610
58626	-0.277848	0.990752	9.857713	0.366886	-0.012679	0.135980	-0.274215	0.034094	-0.719195	-0.333941	-0.007172	0.046748	0.941407
58627	1.776311	5.200907	12.378083	0.213728	0.051261	-0.053288	-0.275087	0.027254	-0.720802	-0.332944	-0.009592	0.050738	0.941532
58628	4.019091	-4.621751	11.669048	-0.914121	0.155847	-0.151911	-0.273697	0.036009	-0.720996	-0.330325	-0.006508	0.032477	0.943286
58629	0.789141	1.176025	13.392920	-1.926358	0.359251	-0.237501	-0.269698	0.086778	-0.712274	-0.326072	-0.000461	-0.006104	0.945325
58630	-0.870661	-2.952884	11.706387	-0.239865	0.379763	-0.190197	-0.262928	0.114808	-0.711065	-0.322416	-0.005970	-0.013093	0.946489
58631	-3.539636	0.659835	11.299923	0.436551	0.478603	-0.126966	-0.253550	0.103535	-0.718823	-0.319810	-0.017693	-0.007904	0.947283
58632	-3.952703	0.381078	8.748108	0.540497	0.472222	-0.094386	-0.240245	0.092789	-0.728058	-0.317718	-0.029995	-0.000694	0.947711
58633	-2.441164	-0.246386	7.180209	0.327352	0.319729	-0.056506	-0.230720	0.078366	-0.735331	-0.316430	-0.038221	0.003396	0.947840
58634	-1.329032	-0.057204	7.389075	0.171492	0.156600	-0.070869	-0.226352	0.071773	-0.739344	-0.314919	-0.042195	0.005627	0.948163
58635	-0.339850	-0.820191	6.573915	0.385991	-0.025480	-0.054539	-0.222004	0.047931	-0.747149	-0.313539	-0.044233	0.012957	0.948456
58636	-0.148039	-1.724638	7.801902	0.317068	-0.199312	0.058612	-0.226647	0.036318	-0.747453	-0.314232	-0.042339	0.020299	0.948184
58637	-0.007675	-1.087764	10.367395	0.289296	-0.273687	0.174486	-0.233579	0.034574	-0.744648	-0.317162	-0.038887	0.027425	0.947177
58638	-0.204228	-0.963365	12.795326	0.168776	-0.153683	0.281576	-0.236691	0.029936	-0.744906	-0.322257	-0.036807	0.031839	0.945400
58639	0.372741	0.723634	12.252206	-0.038643	0.017581	0.321401	-0.236951	0.028704	-0.743490	-0.328358	-0.036599	0.030955	0.943336
58640	0.875451	0.857484	10.115387	-0.084566	0.110728	0.275506	-0.236943	0.029117	-0.746463	-0.333658	-0.037877	0.028859	0.941491
58641	1.000679	0.165813	9.183535	-0.111200	0.104830	0.249579	-0.232261	0.033883	-0.746486	-0.338492	-0.038774	0.026015	0.939810
58642	0.197418	-0.058774	9.195092	-0.189118	0.065663	0.253470	-0.226818	0.044398	-0.749053	-0.343421	-0.038512	0.022237	0.938128
58643	-0.395146	0.129784	9.572462	-0.259997	0.039424	0.279502	-0.223732	0.053828	-0.749007	-0.348867	-0.037114	0.017044	0.936282
58644	-0.308009	0.836015	9.514943	-0.432797	0.055017	0.315428	-0.220940	0.067914	-0.747357	-0.355083	-0.034932	0.008815	0.934140
58645	-0.322751	1.134676	9.619437	-0.464104	0.082972	0.320651	-0.216710	0.083226	-0.747270	-0.361383	-0.032908	-0.000421	0.931836
58646	-1.021063	1.070082	9.523786	-0.364734	0.076253	0.309213	-0.210916	0.098665	-0.745911	-0.367360	-0.031612	-0.007538	0.929511
58647	-1.685937	1.306834	8.960287	-0.342460	0.017022	0.329688	-0.207613	0.114665	-0.743733	-0.373682	-0.029332	-0.013956	0.926988
58648	-1.920128	1.291276	9.567730	-0.169186	-0.058306	0.358048	-0.204534	0.125328	-0.743674	-0.380412	-0.027004	-0.016418	0.924277
58649	-1.531166	1.304193	10.064383	0.127652	-0.056774	0.391814	-0.202989	0.129289	-0.743141	-0.387592	-0.027041	-0.013475	0.921336
58650	-1.426277	0.450924	9.717224	0.245916	-0.016392	0.373238	-0.201118	0.123119	-0.744524	-0.394280	-0.028663	-0.008584	0.918503
58651	-1.160795	-0.234852	9.497973	0.204648	-0.035720	0.393801	-0.198854	0.118454	-0.748486	-0.401385	-0.029725	-0.004387	0.915416
58652	-1.237761	0.458296	10.249187	0.060643	-0.048085	0.362895	-0.195977	0.119398	-0.749814	-0.407944	-0.029281	-0.002643	0.912534
58653	-0.945479	0.136170	10.257381	-0.047566	-0.084888	0.338027	-0.193633	0.121576	-0.750216	-0.414133	-0.027432	-0.002691	0.909799
58654	-0.375850	0.448603	10.063806	-0.161835	-0.077939	0.290415	-0.194984	0.128154	-0.748708	-0.419462	-0.024608	-0.004798	0.907427
58655	-0.441668	0.380011	9.486822	-0.267219	-0.070765	0.265019	-0.196091	0.137743	-0.746785	-0.424398	-0.021172	-0.008963	0.905184
58656	-0.256855	-0.116541	9.594872	-0.232415	-0.070857	0.279211	-0.195371	0.147321	-0.743984	-0.429504	-0.017886	-0.012417	0.902802
58657	-0.000156	-0.017048	9.752411	-0.190486	-0.126097	0.286306	-0.194645	0.156901	-0.742477	-0.434764	-0.014080	-0.014697	0.900315
58658	0.134980	0.628184	10.318603	-0.245771	-0.118287	0.234902	-0.194965	0.165663	-0.739927	-0.439036	-0.009803	-0.017993	0.898236
58659	0.587095	0.361102	10.645673	-0.171969	-0.084989	0.138434	-0.197648	0.174849	-0.735656	-0.441587	-0.006817	-0.020255	0.896964
58660	0.367923	0.107343	10.471618	-0.167971	-0.042704	0.061973	-0.198736	0.180740	-0.733252	-0.442659	-0.004514	-0.022848	0.896388
58661	0.072282	-0.024169	9.967990	-0.325001	0.017105	-0.004970	-0.198405	0.190870	-0.732122	-0.442588	-0.001915	-0.028727	0.896263
58662	0.034508	-0.572804	9.779366	-0.322967	0.055760	-0.045445	-0.198601	0.201275	-0.730334	-0.441671	0.000048	-0.034977	0.896495
58663	-0.224582	-1.010976	9.757339	-0.224542	0.122334	-0.028637	-0.196175	0.210297	-0.727953	-0.441073	-0.000092	-0.039998	0.896580
58664	-0.427301	-0.995018	9.740047	-0.115488	0.174834	0.010302	-0.192676	0.215343	-0.726661	-0.441052	-0.002140	-0.043576	0.896421
58665	-0.861856	-0.977790	9.546933	0.016836	0.167980	0.035172	-0.186422	0.220376	-0.727871	-0.441540	-0.005289	-0.044700	0.896112
58666	-1.355884	0.184000	9.122367	0.067143	0.119303	-0.004776	-0.181435	0.218707	-0.729903	-0.441289	-0.007939	-0.044516	0.896225
58667	-0.536392	-0.339124	8.450812	0.242776	0.023182	-0.076439	-0.180101	0.214867	-0.731126	-0.439864	-0.010435	-0.040307	0.897099
58668	0.158652	-0.757800	9.372436	0.396506	-0.034896	-0.085536	-0.181837	0.201462	-0.736667	-0.437594	-0.013172	-0.032859	0.898475
58669	0.198492	-0.609473	10.003429	0.204930	0.008608	-0.066503	-0.182548	0.191063	-0.740900	-0.436342	-0.015027	-0.029182	0.899182
58670	-0.544519	-0.529860	10.549067	0.025870	0.083832	-0.033824	-0.183567	0.186688	-0.741704	-0.434933	-0.016684	-0.029412	0.899828
58671	-0.560367	-0.717557	10.474950	0.029358	0.132773	0.001593	-0.181196	0.184759	-0.743311	-0.434877	-0.019271	-0.029968	0.899785
58672	-0.069887	-0.994777	9.943639	0.100866	0.132699	0.030119	-0.174007	0.186090	-0.743924	-0.435219	-0.022477	-0.029260	0.899568
58673	-0.639742	-0.988546	9.741954	-0.003134	0.132758	0.082409	-0.171108	0.184433	-0.747348	-0.436627	-0.024791	-0.030401	0.898787
58674	-0.724125	-0.649594	10.260858	-0.132148	0.120331	0.104417	-0.165379	0.189879	-0.748546	-0.438429	-0.025785	-0.033740	0.897762
58675	-0.670000	-0.510431	10.290829	-0.064132	0.134323	0.104975	-0.161733	0.193420	-0.749471	-0.440257	-0.027601	-0.035993	0.896726
58676	-0.407163	-0.888563	9.998237	0.053988	0.146582	0.111017	-0.158596	0.196281	-0.753632	-0.442077	-0.030706	-0.036219	0.895719
58677	-0.274471	-0.899656	9.855177	0.191590	0.098415	0.141767	-0.153210	0.194063	-0.756452	-0.444424	-0.034115	-0.033563	0.894538
58678	-0.792683	-0.761648	9.620916	0.220150	0.055722	0.152583	-0.148195	0.189109	-0.761235	-0.446949	-0.037091	-0.029980	0.893287
58679	-1.115828	-0.356041	9.306341	0.058283	0.050602	0.144523	-0.146861	0.185269	-0.762457	-0.449455	-0.038454	-0.029300	0.891994
58680	-0.783611	0.166826	9.684381	-0.132304	0.067865	0.144076	-0.141637	0.188529	-0.765351	-0.452056	-0.038481	-0.032123	0.890580
58681	-0.565905	-0.136021	10.301445	-0.198665	0.104347	0.169138	-0.138144	0.194945	-0.764693	-0.455148	-0.038493	-0.036462	0.888836
58682	-1.028804	-0.036268	10.282554	-0.195057	0.128981	0.171175	-0.132711	0.204772	-0.762996	-0.458222	-0.039056	-0.040935	0.887035
58683	-1.497360	-0.043141	9.986119	-0.302297	0.134445	0.152936	-0.125573	0.214317	-0.762233	-0.461052	-0.038664	-0.047383	0.885263
58684	-1.753980	-0.128497	9.732615	-0.345321	0.080298	0.160422	-0.122401	0.228536	-0.757223	-0.464053	-0.036974	-0.054075	0.883382
58685	-1.825926	-0.034168	8.936466	-0.130606	0.000912	0.164402	-0.116832	0.237816	-0.756310	-0.467055	-0.035887	-0.056242	0.881708
58686	-1.119173	0.209614	8.664016	0.144067	-0.091003	0.148291	-0.115387	0.236987	-0.756728	-0.469668	-0.035715	-0.052708	0.880544
58687	-0.903391	-0.008214	8.765389	0.251496	-0.118994	0.122425	-0.118101	0.231799	-0.757644	-0.471770	-0.036060	-0.047003	0.879729
58688	-1.155848	-0.202710	9.010455	0.168222	-0.112010	0.130686	-0.119630	0.225784	-0.759751	-0.473454	-0.035749	-0.042830	0.879050
58689	-1.095958	0.070757	8.931375	0.180733	-0.112029	0.137866	-0.121167	0.221687	-0.762356	-0.475847	-0.035578	-0.038409	0.877969
58690	-0.564990	0.024413	9.286737	0.313054	-0.131488	0.143870	-0.124498	0.210890	-0.765130	-0.477784	-0.036295	-0.031501	0.877162
58691	-0.427965	0.273754	9.379743	0.336311	-0.143787	0.140478	-0.128076	0.198453	-0.769210	-0.480088	-0.037025	-0.023999	0.876110
58692	-0.793553	0.460698	9.808004	0.280766	-0.131560	0.149068	-0.129342	0.191888	-0.770679	-0.482433	-0.037410	-0.017663	0.874955
58693	-0.971397	0.586349	9.546635	0.364980	-0.122650	0.135700	-0.130843	0.181767	-0.773862	-0.484569	-0.038801	-0.009839	0.873837
58694	-0.606972	0.891943	9.739258	0.355889	-0.122872	0.163779	-0.134555	0.169466	-0.777162	-0.487099	-0.040055	-0.002260	0.872425
58695	-0.148560	0.833700	9.950919	0.277080	-0.097737	0.180765	-0.137210	0.154558	-0.779469	-0.490030	-0.041015	0.003871	0.870731
58696	0.020218	0.798766	9.968287	0.153469	-0.056796	0.222250	-0.137950	0.148540	-0.782623	-0.493705	-0.041433	0.007324	0.868611
58697	-0.060465	0.329631	9.713659	0.052956	-0.025426	0.302633	-0.135986	0.148256	-0.782655	-0.498912	-0.041387	0.008968	0.865617
58698	-0.104780	0.209794	9.736695	-0.117452	-0.025670	0.391258	-0.133128	0.151663	-0.782406	-0.505735	-0.039621	0.007555	0.861746
58699	-0.368586	0.120801	9.848495	-0.136672	-0.018839	0.484605	-0.127413	0.157792	-0.780749	-0.514173	-0.037719	0.005979	0.856836
58700	-0.678491	0.331096	10.190030	-0.046644	-0.022454	0.550583	-0.123272	0.164889	-0.779318	-0.523596	-0.036709	0.005866	0.851155
58701	-0.720484	0.538105	10.139903	-0.032238	0.007338	0.542040	-0.117797	0.167734	-0.778596	-0.532822	-0.036317	0.005826	0.845427
58702	-0.684262	0.192319	10.409577	0.094799	0.049295	0.548317	-0.110615	0.170023	-0.778682	-0.541979	-0.038017	0.007344	0.839499
58703	-0.974275	0.484116	10.713428	0.375820	0.093160	0.538328	-0.102462	0.163819	-0.780806	-0.550702	-0.043467	0.013210	0.833464
58704	-0.776812	0.755875	10.426467	0.624864	0.112599	0.485583	-0.095024	0.148037	-0.787673	-0.558193	-0.052015	0.022850	0.827764
58705	-1.081409	0.731790	9.638173	0.541216	0.092033	0.400411	-0.086513	0.127732	-0.794472	-0.564252	-0.059305	0.031327	0.822874
58706	-1.674122	0.922918	9.282604	0.058339	0.053794	0.338822	-0.080694	0.118392	-0.797498	-0.569692	-0.060557	0.032133	0.818994
58707	-1.643916	1.095756	9.253089	-0.269020	-0.007453	0.297469	-0.077715	0.123305	-0.797106	-0.574864	-0.057152	0.028240	0.815762
58708	-0.790726	0.877135	9.147088	-0.189254	-0.084534	0.246365	-0.077905	0.132889	-0.795456	-0.578377	-0.053361	0.026495	0.813592
58709	-0.006280	0.504660	8.888512	-0.089975	-0.126675	0.246630	-0.078728	0.138095	-0.793063	-0.582407	-0.050082	0.026818	0.810910
58710	0.186226	0.402990	9.164450	-0.118672	-0.154791	0.244472	-0.081661	0.147283	-0.792152	-0.586355	-0.045982	0.026989	0.808297
58711	-0.009886	0.649119	9.716896	-0.226101	-0.144391	0.247348	-0.083542	0.154000	-0.788952	-0.590468	-0.040769	0.025316	0.805633
58712	0.218235	0.795370	10.149180	-0.260143	-0.144556	0.245289	-0.086592	0.160451	-0.787549	-0.594490	-0.035168	0.023080	0.803002
58713	0.560908	0.761893	10.299643	-0.097224	-0.085136	0.241292	-0.087947	0.167029	-0.784616	-0.598387	-0.032394	0.022793	0.800227
58714	0.447177	0.722424	10.473199	-0.088210	-0.029130	0.238058	-0.086918	0.169213	-0.783316	-0.602207	-0.030690	0.021933	0.797448
58715	-0.411803	0.478452	10.295163	-0.111536	0.006965	0.266428	-0.086736	0.181532	-0.780351	-0.606520	-0.029184	0.020328	0.794273
58716	-0.785517	0.890499	10.384832	-0.091063	0.024487	0.295033	-0.082058	0.186161	-0.778823	-0.611240	-0.028275	0.018805	0.790717
58717	-0.341068	0.246432	10.104438	-0.065182	0.034010	0.316145	-0.078258	0.186005	-0.780564	-0.616278	-0.027762	0.017606	0.786843
58718	0.485697	-0.298354	10.232830	-0.070819	0.040621	0.370397	-0.073306	0.188168	-0.778546	-0.622123	-0.027324	0.016246	0.782274
58719	0.656755	0.316648	10.442695	-0.179362	0.082317	0.442083	-0.066020	0.194700	-0.777815	-0.629138	-0.026035	0.012733	0.776753
58720	0.307077	0.366257	10.830790	-0.200967	0.133001	0.475700	-0.058507	0.206707	-0.776257	-0.636625	-0.025378	0.008235	0.770711
58721	-0.241182	1.363443	10.707600	-0.240250	0.183896	0.481256	-0.046793	0.216227	-0.774657	-0.644158	-0.024874	0.002542	0.764484
58722	0.293692	1.217996	10.124550	-0.107521	0.168286	0.423832	-0.035971	0.220548	-0.771671	-0.650672	-0.025969	-0.001007	0.758914
58723	0.662681	0.842381	9.352839	-0.042995	0.135149	0.409913	-0.025253	0.221859	-0.771302	-0.656895	-0.027251	-0.003023	0.753483
58724	0.089083	0.659018	9.273972	-0.269358	0.110792	0.403025	-0.016922	0.228659	-0.770584	-0.663077	-0.025336	-0.008264	0.748076
58725	-0.885583	1.100833	9.700806	-0.355290	0.090847	0.396532	-0.007860	0.242299	-0.765668	-0.669142	-0.021860	-0.014376	0.742674
58726	-1.119955	1.415467	9.749701	-0.038276	0.078013	0.331961	0.000210	0.248415	-0.763918	-0.674057	-0.022533	-0.015789	0.738166
58727	-0.784415	1.083950	9.156621	0.133932	0.031933	0.240371	0.005045	0.248662	-0.762823	-0.677533	-0.024776	-0.013905	0.734943
58728	-0.647747	0.624655	8.741621	-0.075265	-0.019588	0.196238	0.007157	0.246461	-0.764688	-0.680457	-0.023455	-0.014593	0.732267
58729	-0.773420	0.265455	8.930830	-0.241723	-0.075593	0.180683	0.007371	0.252619	-0.761007	-0.683232	-0.019029	-0.016796	0.729760
58730	-1.133783	0.157724	9.747377	-0.318756	-0.096655	0.170421	0.006549	0.258784	-0.760417	-0.685854	-0.013253	-0.020007	0.727343
58731	-1.201825	0.076097	10.407900	-0.310048	-0.077615	0.210195	0.008042	0.269316	-0.755418	-0.689011	-0.007919	-0.023212	0.724336
58732	-1.262002	-0.233798	10.371212	-0.145566	-0.056630	0.248435	0.008881	0.280262	-0.751182	-0.692651	-0.005141	-0.024445	0.720840
58733	-1.427353	0.292928	9.955734	-0.135951	-0.047907	0.315672	0.010685	0.284359	-0.750004	-0.697229	-0.002746	-0.025568	0.716387
58734	0.220499	-1.218356	9.140709	-0.104968	-0.104345	0.385400	0.012886	0.287084	-0.748069	-0.702786	0.000082	-0.025538	0.710943
58735	-0.252696	-1.233868	9.940064	-0.175662	-0.134540	0.554082	0.016912	0.292265	-0.748079	-0.710687	0.004217	-0.026025	0.703014
58736	-0.756677	0.175570	11.039641	-0.421160	-0.049152	0.632322	0.023894	0.302903	-0.741867	-0.719493	0.010629	-0.031240	0.693716
58737	0.035994	0.948266	10.921527	-0.086224	0.064528	0.606018	0.033121	0.312025	-0.739199	-0.727795	0.010585	-0.033329	0.684902
58738	0.376736	0.669548	10.304976	0.485817	0.054348	0.550966	0.044451	0.301425	-0.745038	-0.735335	0.002465	-0.027520	0.677141
58739	0.195138	0.625222	9.503373	0.254567	0.009242	0.452252	0.052385	0.288925	-0.749162	-0.741436	-0.001672	-0.023989	0.670593
58740	0.214307	0.282117	9.033047	-0.221027	0.011145	0.374710	0.061654	0.290654	-0.746697	-0.746443	0.001339	-0.027044	0.664898
58741	0.500563	-0.206034	9.000934	0.028676	-0.036030	0.342689	0.065950	0.293642	-0.745696	-0.751012	0.001214	-0.025848	0.659781
58742	0.374683	-0.270498	9.621298	0.362305	-0.085013	0.334380	0.069142	0.286918	-0.749822	-0.755444	-0.003217	-0.019735	0.654908
58743	-0.335302	-0.279638	9.540804	0.054680	-0.104029	0.295273	0.069721	0.279113	-0.753272	-0.759341	-0.002762	-0.017133	0.650462
58744	-0.389930	-0.475423	9.082420	-0.238644	-0.086454	0.279087	0.071132	0.282801	-0.751187	-0.762997	0.001952	-0.018846	0.646124
58745	-0.518249	-0.861581	9.100717	-0.018613	-0.054908	0.301912	0.073487	0.283062	-0.751608	-0.766910	0.002880	-0.018005	0.641496
58746	-0.377494	-0.772744	9.410534	0.199523	-0.055032	0.333430	0.077706	0.278249	-0.753401	-0.771201	0.000466	-0.014557	0.636425
58747	-0.365321	-0.765036	9.602772	0.165248	-0.030732	0.395825	0.080873	0.274810	-0.755553	-0.776225	-0.001738	-0.011765	0.630344
58748	-0.800003	-0.780097	9.861085	0.168530	-0.022052	0.456803	0.086536	0.269852	-0.758534	-0.781950	-0.004124	-0.009217	0.623259
58749	-0.645911	-0.511295	10.069519	0.235560	-0.020408	0.469638	0.091440	0.261340	-0.763091	-0.787748	-0.007572	-0.005761	0.615924
58750	-0.169628	-0.758521	9.872717	0.254411	-0.041458	0.453649	0.099126	0.247062	-0.768524	-0.793277	-0.011063	-0.001840	0.608758
58751	0.038465	-0.697623	9.869219	0.099689	-0.050271	0.436578	0.102444	0.240474	-0.771485	-0.798542	-0.011935	0.000405	0.601821
58752	0.107120	-0.551461	9.865500	-0.105052	-0.015297	0.414074	0.107674	0.240583	-0.770786	-0.803534	-0.010012	-0.000450	0.595174
58753	0.129321	-0.480039	9.683488	-0.378666	0.024959	0.392852	0.113373	0.248765	-0.767945	-0.808239	-0.004069	-0.005153	0.588818
58754	-0.181152	-0.342526	9.817519	-0.561181	0.020610	0.386338	0.119021	0.263791	-0.761411	-0.812768	0.004775	-0.011995	0.582444
58755	-0.519143	-0.007032	10.131899	-0.525110	0.033923	0.321605	0.125437	0.282100	-0.755375	-0.816394	0.012982	-0.018584	0.577050
58756	0.315998	0.282561	10.224150	-0.313585	0.042647	0.241917	0.130438	0.295486	-0.748201	-0.819072	0.017575	-0.022894	0.572965
58757	0.724782	0.697546	10.910299	0.030280	0.040906	0.161534	0.136284	0.301066	-0.745516	-0.820912	0.016658	-0.023100	0.570344
58758	0.449801	0.724946	11.304705	0.245491	0.055221	0.050444	0.138683	0.294346	-0.747430	-0.821539	0.012028	-0.021154	0.569633
58759	0.293876	0.559854	10.400558	0.172512	0.083566	-0.002823	0.142782	0.288849	-0.751169	-0.821511	0.008329	-0.020328	0.569769
58760	0.066711	0.222384	9.571945	0.118859	0.064531	0.005547	0.142836	0.280361	-0.752806	-0.821571	0.005693	-0.019966	0.569728
58761	-0.429077	0.132883	8.926335	0.168900	-0.012191	0.014590	0.143661	0.275430	-0.756361	-0.821761	0.003111	-0.017603	0.569551
58762	-0.587415	-0.054125	8.714072	0.034518	-0.059449	0.043414	0.142615	0.276806	-0.758791	-0.822283	0.003261	-0.016167	0.568840
58763	-0.876048	-0.580233	8.960444	-0.089193	-0.070034	0.082981	0.141827	0.277084	-0.758259	-0.823245	0.005537	-0.015837	0.567439
58764	-1.058462	-0.792565	9.843946	-0.113857	-0.038895	0.178073	0.141546	0.279549	-0.756807	-0.825264	0.007851	-0.016439	0.564453
58765	-1.004866	-0.756432	10.785944	-0.127605	0.031602	0.245167	0.141776	0.284750	-0.756112	-0.827992	0.009543	-0.018308	0.560359
58766	-1.218523	-0.262466	11.331778	-0.063354	0.049860	0.275814	0.147514	0.287046	-0.754623	-0.831042	0.009985	-0.019827	0.555767
58767	0.233480	0.227535	10.108877	0.123308	-0.006021	0.172685	0.152107	0.284694	-0.754974	-0.832985	0.007925	-0.018268	0.552937
58768	0.316152	-1.038523	9.992676	0.119726	-0.025228	0.163497	0.153578	0.280032	-0.756594	-0.834824	0.006203	-0.016480	0.550236
58769	0.090749	-0.164189	10.629498	-0.290083	0.028807	0.171512	0.155123	0.283034	-0.754518	-0.836650	0.010702	-0.020035	0.547266
58770	-0.607198	-0.510614	10.391218	-0.463368	0.115725	0.137224	0.157805	0.291506	-0.749686	-0.837972	0.017186	-0.027002	0.544774
58771	-0.682558	-0.896933	9.704926	-0.266527	0.147391	0.163405	0.165952	0.304054	-0.742827	-0.839566	0.019980	-0.032324	0.541927
58772	-0.568082	-0.408415	9.305820	-0.030465	0.078312	0.189622	0.170872	0.310597	-0.738954	-0.841555	0.019572	-0.033975	0.538746
58773	-0.281224	-0.136650	9.248794	0.191391	-0.003923	0.176813	0.172473	0.304838	-0.738517	-0.843533	0.016271	-0.031807	0.535888
58774	-0.201286	-0.435762	9.162957	0.311121	-0.103656	0.184290	0.172149	0.296354	-0.744290	-0.845657	0.012067	-0.026713	0.532920
58775	-0.336734	-0.459533	8.909116	0.311900	-0.154352	0.201777	0.171736	0.280752	-0.750649	-0.847943	0.008329	-0.020715	0.529617
58776	-0.909042	-0.801513	8.871671	0.176880	-0.133176	0.188636	0.170634	0.270218	-0.755136	-0.850037	0.006714	-0.016543	0.526420
58777	-1.130938	-1.094144	8.562614	0.012242	-0.126109	0.198931	0.168824	0.268039	-0.757718	-0.852168	0.007767	-0.014248	0.523017
58778	-0.244108	-1.052896	10.155953	0.000371	-0.142471	0.202898	0.167514	0.268045	-0.757439	-0.854378	0.009245	-0.011775	0.519437
58779	-0.280791	-1.447750	9.923429	0.409293	-0.137042	0.202309	0.164966	0.259163	-0.762406	-0.856549	0.003676	-0.005196	0.516026
58780	0.376911	-0.990257	10.201782	0.620459	-0.131981	0.196706	0.161983	0.237141	-0.771637	-0.858579	-0.005561	0.003525	0.512640
58781	0.892628	-0.473231	10.710347	0.305799	-0.065707	0.141722	0.160397	0.221272	-0.778757	-0.859974	-0.010007	0.007853	0.510180
58782	0.842361	-1.075210	10.348190	-0.051967	0.023535	0.146387	0.162522	0.216606	-0.780388	-0.861492	-0.009281	0.007019	0.507638
58783	0.752834	-0.748836	9.886498	-0.175431	0.086546	0.177542	0.165112	0.219603	-0.777809	-0.863328	-0.006893	0.003849	0.504581
58784	0.311434	-0.678406	9.770957	-0.161262	0.139081	0.229093	0.170040	0.225325	-0.774721	-0.865658	-0.005446	-0.000077	0.500606
58785	-0.249060	-0.387383	9.918523	-0.150582	0.207389	0.259602	0.181754	0.234297	-0.772479	-0.868251	-0.004666	-0.005088	0.496078
58786	-0.697892	0.343386	9.440548	-0.198765	0.237352	0.257011	0.192443	0.238618	-0.768715	-0.870772	-0.003547	-0.011085	0.491550
58787	-0.492256	0.421348	8.718718	-0.152824	0.188603	0.194576	0.201315	0.239799	-0.763919	-0.872637	-0.002588	-0.015818	0.488107
58788	-0.478357	0.676206	8.728737	-0.080231	0.122218	0.149973	0.208883	0.242496	-0.762583	-0.874070	-0.002381	-0.018653	0.485435
58789	-0.372688	0.904233	9.636444	-0.081713	0.076737	0.044933	0.214094	0.245616	-0.761596	-0.874480	-0.001586	-0.020736	0.484615
58790	-0.941147	0.753139	9.899155	-0.215478	-0.010375	-0.086636	0.213779	0.252872	-0.758025	-0.873665	0.002367	-0.022572	0.485999
58791	-1.089543	0.948000	9.537392	-0.483452	-0.104559	-0.201627	0.211334	0.266575	-0.754360	-0.871682	0.011954	-0.025400	0.489268
58792	-0.344760	0.418382	9.697906	-0.417160	-0.160684	-0.243979	0.205461	0.283855	-0.748796	-0.869355	0.020976	-0.026542	0.493029
58793	-0.524101	-0.345343	9.594547	-0.159612	-0.209559	-0.230043	0.195973	0.295543	-0.747762	-0.867114	0.025933	-0.024340	0.496839
58794	-0.577009	-0.663770	9.932593	0.042186	-0.235973	-0.158231	0.184985	0.296150	-0.748885	-0.865680	0.027672	-0.019672	0.499445
58795	-0.019809	-0.753840	10.212729	0.197391	-0.203153	-0.051432	0.175046	0.298260	-0.753114	-0.865345	0.026294	-0.014128	0.500287
58796	0.463645	-0.682783	10.300696	0.340165	-0.156252	0.044811	0.168581	0.288304	-0.758550	-0.865811	0.022003	-0.007979	0.499823
58797	1.010433	-0.541776	10.617222	0.320325	-0.065614	0.097723	0.167899	0.274483	-0.765923	-0.866921	0.017126	-0.003617	0.498138
58798	0.025601	0.488449	11.533947	0.080575	0.055127	0.105711	0.172135	0.267480	-0.768903	-0.868039	0.015221	-0.003733	0.496249
58799	-0.020940	0.410445	11.074445	-0.058428	0.118425	0.009769	0.176188	0.267046	-0.767415	-0.868108	0.015038	-0.006295	0.496107
58800	0.167628	-0.554555	10.581089	0.099226	0.146589	-0.013896	0.179197	0.265522	-0.765146	-0.867984	0.011911	-0.007778	0.496388
58801	0.307614	-0.893090	10.340478	0.027568	0.165770	0.013742	0.184697	0.264123	-0.764466	-0.868098	0.009801	-0.010304	0.496188
58802	0.066538	-0.807617	9.363045	-0.074467	0.211404	0.062621	0.191499	0.262716	-0.761994	-0.868662	0.009031	-0.014652	0.495106
58803	-0.545950	-0.670224	8.687407	-0.044239	0.195848	0.120288	0.198802	0.265139	-0.759491	-0.869781	0.007865	-0.018449	0.493031
58804	-1.123980	-0.463641	8.704381	0.053929	0.146939	0.162457	0.207703	0.263448	-0.758348	-0.871349	0.005467	-0.020426	0.490207
58805	-1.080993	0.135740	8.984862	0.045008	0.075178	0.131394	0.215041	0.259847	-0.756164	-0.872610	0.003885	-0.021289	0.487938
58806	-0.690288	0.068024	9.072034	-0.034669	-0.000188	0.116309	0.217403	0.259013	-0.756984	-0.873932	0.004498	-0.021559	0.485549
58807	0.147420	-0.320685	9.932692	-0.077012	-0.061916	0.135694	0.217538	0.257917	-0.756479	-0.875267	0.006377	-0.021208	0.483132
58808	0.064034	0.162120	10.306647	-0.080735	-0.084771	0.153323	0.219625	0.258590	-0.755857	-0.876942	0.008598	-0.020448	0.480084
58809	-0.311422	0.353182	9.696870	-0.091159	-0.054689	0.111225	0.217517	0.261066	-0.755413	-0.878016	0.010642	-0.020331	0.478081
58810	0.199150	-0.154912	9.220407	0.126370	-0.063382	0.094909	0.218448	0.257911	-0.754681	-0.879019	0.009039	-0.017956	0.476362
58811	0.649160	-0.365510	9.137202	0.374182	-0.094920	0.092899	0.218265	0.247510	-0.760475	-0.879981	0.003327	-0.012648	0.474828
58812	0.512261	-0.608940	9.404740	0.313486	-0.077366	0.057259	0.216511	0.236706	-0.764955	-0.880585	-0.001423	-0.008239	0.473814
58813	-0.086754	-0.642075	9.625813	0.021940	-0.007280	0.041458	0.216559	0.230136	-0.768126	-0.880980	-0.001702	-0.007799	0.473087
58814	-0.432432	-0.373409	10.088488	-0.001340	0.078419	0.059370	0.219436	0.229983	-0.767653	-0.881581	-0.002382	-0.009117	0.471939
58815	-0.240316	-0.506163	9.635910	0.179524	0.127514	0.057267	0.222122	0.218057	-0.768328	-0.882082	-0.006701	-0.009583	0.470950
58816	-0.707818	-1.042043	9.376643	0.256281	0.146864	0.109041	0.227933	0.209538	-0.770311	-0.883084	-0.012578	-0.009673	0.468947
58817	-1.233012	0.455089	9.999180	0.112960	0.139761	0.134856	0.235687	0.202924	-0.769846	-0.884285	-0.015860	-0.011010	0.466548
58818	-0.578003	0.887259	9.854306	0.075594	0.111697	0.085912	0.240414	0.199476	-0.769433	-0.885202	-0.018208	-0.012185	0.464691
58819	-0.339770	0.451045	9.381020	0.152605	0.068046	0.069423	0.244639	0.192881	-0.769820	-0.885770	-0.021544	-0.011905	0.463471
58820	-0.928826	0.445641	10.044510	0.082724	0.041823	0.063693	0.247051	0.184107	-0.772013	-0.886536	-0.023361	-0.011788	0.461918
58821	-1.574596	0.613785	10.688856	0.000479	0.032307	0.028908	0.248889	0.182317	-0.771023	-0.886794	-0.023707	-0.012342	0.461391
58822	-1.266415	1.173302	10.406651	0.077766	0.008830	-0.041961	0.250466	0.180802	-0.770803	-0.886433	-0.025110	-0.011730	0.462026
58823	-0.440119	0.596461	9.489297	0.106858	-0.025988	-0.132100	0.249582	0.175467	-0.771231	-0.885157	-0.026814	-0.010358	0.464403
58824	-0.125140	0.083071	9.141829	0.035429	-0.048689	-0.165498	0.246452	0.174115	-0.771585	-0.883665	-0.026908	-0.009185	0.467256
58825	-0.265112	0.082812	9.486689	-0.004801	-0.025959	-0.175367	0.243051	0.175230	-0.773594	-0.882026	-0.026595	-0.008864	0.470366
58826	-0.098013	0.133688	10.033756	0.166292	0.010783	-0.223385	0.240973	0.171955	-0.772559	-0.879886	-0.029543	-0.007539	0.474205
58827	-0.005399	-0.096695	10.434042	0.463311	0.038748	-0.220322	0.238807	0.164028	-0.776099	-0.877470	-0.038028	-0.003940	0.478106
58828	-0.036599	0.255787	10.794034	0.474357	0.000382	-0.307542	0.237467	0.149114	-0.780237	-0.874208	-0.046282	0.000420	0.483341
58829	-0.367261	0.649348	9.667111	-0.042201	-0.018434	-0.411623	0.233439	0.144892	-0.781253	-0.870237	-0.045336	-0.000018	0.490543
58830	-0.580697	0.201546	8.971690	-0.530532	-0.020036	-0.438111	0.229692	0.157506	-0.777708	-0.866570	-0.035852	-0.005215	0.497739
58831	-0.155756	0.149805	10.438173	-0.580286	-0.025915	-0.361122	0.223004	0.179718	-0.771436	-0.863313	-0.025431	-0.010777	0.503912
58832	-0.588323	0.743159	11.467673	-0.325359	0.023038	-0.355334	0.221966	0.197656	-0.765291	-0.859885	-0.019918	-0.014562	0.509891
58833	-0.360575	0.891456	10.208149	-0.228561	0.072230	-0.342124	0.217963	0.208902	-0.761109	-0.856437	-0.016586	-0.018234	0.515662
58834	-0.221899	-0.622643	9.343628	-0.172540	0.102803	-0.241484	0.217903	0.217115	-0.757015	-0.853971	-0.014552	-0.021783	0.519661
58835	-0.739998	-0.157467	9.922998	-0.132936	0.126133	-0.102530	0.221515	0.223117	-0.752352	-0.852883	-0.013483	-0.025320	0.521313
58836	-0.813441	0.361675	10.407832	-0.016880	0.122467	-0.056640	0.224112	0.225567	-0.750685	-0.852262	-0.014391	-0.027529	0.522192
58837	-1.041807	0.179510	10.028007	0.034860	0.064820	-0.029997	0.228686	0.224856	-0.748302	-0.851904	-0.015614	-0.028260	0.522702
58838	-1.369844	0.238830	9.714299	-0.024201	-0.040860	-0.050078	0.226200	0.225143	-0.748650	-0.851441	-0.014695	-0.027762	0.523508
58839	-1.447958	0.132491	9.346065	-0.024096	-0.121168	-0.087367	0.223314	0.225432	-0.746792	-0.850598	-0.012984	-0.025996	0.525014
58840	-0.900125	-0.238045	9.118389	-0.018774	-0.188632	-0.093095	0.218625	0.223542	-0.749328	-0.849754	-0.010583	-0.022938	0.526574
58841	-0.374586	-0.698700	9.250347	0.019573	-0.188846	-0.071923	0.212874	0.223300	-0.750409	-0.849072	-0.008890	-0.019571	0.527839
58842	-0.285639	-0.761216	9.481969	0.059705	-0.185464	-0.048753	0.204103	0.224579	-0.750652	-0.848636	-0.007876	-0.015729	0.528685
58843	-0.403880	-0.418277	9.645541	0.129426	-0.129520	-0.019743	0.199938	0.222138	-0.752684	-0.848442	-0.008658	-0.012205	0.529077
58844	-0.134083	0.162112	9.798882	0.471154	-0.072743	0.009423	0.197656	0.211748	-0.756635	-0.848461	-0.015833	-0.005913	0.528988
58845	0.445550	0.185807	9.587481	0.610824	-0.017712	0.011356	0.197020	0.190123	-0.764344	-0.848327	-0.025953	0.000847	0.528836
58846	0.459079	0.055485	9.475321	0.474711	0.003195	0.044777	0.196635	0.169044	-0.769721	-0.848572	-0.033989	0.005903	0.527954
58847	-0.038672	0.006614	9.527117	0.259811	0.031172	0.087509	0.198552	0.156028	-0.772984	-0.849312	-0.038610	0.008189	0.526414
58848	-0.429720	0.015277	9.790133	0.050073	0.036245	0.163656	0.202246	0.150258	-0.772579	-0.851038	-0.039765	0.008295	0.523530
58849	-0.327555	0.459267	9.741486	0.090157	0.009896	0.199160	0.204365	0.146825	-0.774715	-0.853047	-0.041245	0.009225	0.520119
58850	-0.291020	0.163398	9.819477	0.044364	-0.042675	0.215305	0.207653	0.142698	-0.772993	-0.855259	-0.041468	0.010661	0.516429
58851	-1.550082	-0.002769	10.470077	-0.179362	-0.080079	0.195365	0.207523	0.142836	-0.773249	-0.857397	-0.037400	0.010284	0.513192
58852	-1.465688	1.648340	11.091528	-0.599434	-0.028538	0.102909	0.208376	0.152140	-0.770582	-0.858849	-0.026755	0.004769	0.511507
58853	-0.863344	1.168326	9.807129	-0.580759	-0.009740	-0.031075	0.208229	0.172947	-0.762093	-0.858782	-0.016642	-0.001111	0.512070
58854	-0.033620	0.083940	8.086056	-0.319044	-0.087210	-0.112711	0.206032	0.188701	-0.757764	-0.857725	-0.010216	-0.002846	0.513999
58855	0.193206	-0.608411	7.977609	-0.272491	-0.171153	-0.144605	0.199678	0.200509	-0.755481	-0.856282	-0.003698	-0.002819	0.516487
58856	-0.305968	-0.568352	9.580488	-0.229742	-0.211557	-0.156653	0.191243	0.210548	-0.753703	-0.854681	0.002481	-0.001509	0.519146
58857	-0.762966	-0.013414	10.568904	-0.222648	-0.159155	-0.150896	0.185193	0.215509	-0.752398	-0.853092	0.008013	-0.001200	0.521698
58858	-0.331417	0.248468	10.008251	-0.088262	-0.104868	-0.156833	0.178866	0.223210	-0.751063	-0.851444	0.010668	-0.000235	0.524338
58859	0.053362	-0.296698	9.671832	0.072930	-0.076818	-0.173400	0.174423	0.222412	-0.751004	-0.849636	0.010285	0.001767	0.527267
58860	0.083608	-0.431599	8.891392	-0.086480	-0.136284	-0.137787	0.167609	0.225462	-0.752813	-0.848159	0.013237	0.003270	0.529566
58861	0.040152	-0.442167	9.256927	-0.398013	-0.167972	-0.120784	0.161780	0.236171	-0.748996	-0.846731	0.021825	0.001824	0.531570
58862	0.003633	-0.493869	9.559448	-0.274695	-0.168051	-0.095219	0.155691	0.247429	-0.746723	-0.845580	0.028311	0.001862	0.533094
58863	0.039426	-0.578353	10.336798	0.261860	-0.192659	-0.061483	0.149803	0.247461	-0.746246	-0.845051	0.025994	0.007825	0.533996
58864	-0.050643	-0.350787	10.594928	0.417539	-0.154165	-0.054855	0.143755	0.234354	-0.753790	-0.844628	0.020626	0.014988	0.534746
58865	-0.154685	-0.706984	10.248076	0.420880	-0.161190	0.003268	0.137280	0.225629	-0.758696	-0.844758	0.015288	0.022058	0.534474
58866	-0.668110	-0.281056	11.374879	0.252296	-0.143970	0.062237	0.131093	0.213070	-0.764680	-0.845424	0.012643	0.027239	0.533251
58867	-0.425016	-0.025804	10.524992	-0.019716	-0.124768	0.095569	0.128521	0.206376	-0.766389	-0.846372	0.014361	0.028901	0.531613
58868	0.179931	-0.168952	10.085555	-0.049419	-0.140713	0.140914	0.123944	0.207360	-0.768381	-0.847769	0.016826	0.030787	0.529203
58869	0.884103	0.057441	9.625480	-0.003914	-0.161896	0.176261	0.121719	0.207372	-0.768089	-0.849532	0.018718	0.033223	0.526157
58870	1.089484	0.092788	9.124253	-0.020779	-0.193296	0.151308	0.117509	0.211776	-0.768500	-0.850978	0.021256	0.036302	0.523514
58871	0.717702	0.441860	9.073797	-0.051928	-0.203606	0.115100	0.111616	0.213452	-0.769301	-0.852012	0.024355	0.038996	0.521500
58872	0.136012	0.431307	10.431683	-0.051897	-0.138916	0.089923	0.106405	0.210468	-0.770675	-0.852811	0.026809	0.040849	0.519929
58873	-0.036830	0.248583	10.010517	0.118188	-0.054767	0.106471	0.104853	0.207054	-0.770168	-0.853942	0.025388	0.042744	0.517987
58874	0.067118	-0.052349	9.390948	0.141175	-0.016360	0.193934	0.105020	0.202536	-0.773191	-0.855998	0.023362	0.044459	0.514534
58875	0.463902	0.059758	9.311912	0.296437	-0.027136	0.286574	0.107411	0.197596	-0.775476	-0.859043	0.018732	0.047604	0.509341
58876	0.785715	-0.174579	9.003641	0.449809	-0.092110	0.389534	0.109733	0.183073	-0.780312	-0.863028	0.012362	0.053690	0.502143
58877	0.560992	0.117912	9.701057	0.519009	-0.134412	0.489569	0.110788	0.162808	-0.787257	-0.867846	0.005194	0.060857	0.493064
58878	0.797521	0.060063	11.048937	0.599827	-0.133219	0.585216	0.112763	0.140758	-0.792680	-0.873390	-0.003142	0.069086	0.482087
58879	1.973529	0.400452	11.319070	0.675666	-0.112717	0.632255	0.113458	0.115567	-0.800962	-0.879143	-0.013036	0.077373	0.470055
58880	2.473207	0.758193	10.033173	0.337895	-0.105555	0.575139	0.113497	0.089694	-0.807817	-0.884215	-0.017047	0.082622	0.459398
58881	2.192469	0.360720	9.108205	-0.061705	-0.120992	0.517561	0.113143	0.083398	-0.808520	-0.888748	-0.013969	0.084216	0.450377
58882	1.647849	-0.155220	8.881074	-0.015978	-0.101485	0.505692	0.113663	0.084080	-0.808780	-0.893086	-0.011874	0.086087	0.441412
58883	1.369067	0.355445	9.216182	0.204182	-0.068154	0.497024	0.113692	0.078603	-0.808317	-0.897266	-0.013987	0.089079	0.432184
58884	1.262469	0.972744	9.469321	0.238422	-0.019081	0.455308	0.118076	0.068449	-0.811071	-0.901049	-0.017246	0.091680	0.423565
58885	1.502707	1.147992	9.190495	0.257486	0.005514	0.410566	0.122968	0.059661	-0.811619	-0.904416	-0.021115	0.093769	0.415685
58886	1.795675	1.247833	9.554399	0.211304	0.016029	0.328243	0.126438	0.048142	-0.812690	-0.907055	-0.024413	0.095447	0.409323
58887	1.660812	1.270701	10.396936	0.180191	0.051015	0.270894	0.131356	0.035520	-0.814441	-0.909270	-0.027517	0.096017	0.404044
58888	1.821004	1.363047	11.117569	0.291286	0.114795	0.237523	0.134275	0.027837	-0.813784	-0.911218	-0.033245	0.096487	0.399082
58889	1.930089	2.480992	9.689978	0.181095	0.145903	0.126033	0.139586	0.014665	-0.814770	-0.912376	-0.037428	0.095278	0.396347
58890	1.332024	1.578618	9.581427	-0.220411	0.123398	0.066628	0.145307	0.020384	-0.814282	-0.913291	-0.034217	0.091405	0.395443
58891	1.194995	2.304421	10.633931	-0.484268	0.140723	0.027044	0.149660	0.034049	-0.809296	-0.914047	-0.026436	0.084944	0.395732
58892	1.144866	2.073841	9.819440	-0.777125	0.209305	-0.067379	0.156217	0.052221	-0.805980	-0.914160	-0.013960	0.074998	0.398110
58893	1.439078	1.360723	9.383341	-0.651579	0.157023	-0.137371	0.162050	0.080801	-0.799575	-0.913398	-0.003549	0.066839	0.401527
58894	1.800322	0.556655	9.262837	-0.179007	0.094211	-0.190820	0.164843	0.093791	-0.796254	-0.911988	-0.001250	0.063743	0.405233
58895	1.984563	-0.006140	8.942366	0.067831	0.047016	-0.175256	0.166080	0.104462	-0.793191	-0.910618	-0.003084	0.063423	0.408342
58896	1.763546	0.136521	9.414532	0.097931	0.034608	-0.120364	0.164521	0.103102	-0.794087	-0.909666	-0.005261	0.063662	0.410399
58897	1.626398	-0.142860	9.722512	0.131663	0.085196	-0.056514	0.167713	0.094459	-0.795126	-0.909290	-0.008355	0.063209	0.411249
58898	0.980171	-0.710920	10.281497	-0.015656	0.167171	0.077594	0.170986	0.093894	-0.794922	-0.910140	-0.009307	0.060129	0.409808
58899	1.042373	0.521124	11.441440	0.039250	0.282083	0.211675	0.181593	0.090138	-0.792013	-0.912186	-0.011960	0.055358	0.405844
58900	1.735240	1.584202	9.289631	0.141886	0.300009	0.142050	0.192850	0.088160	-0.790907	-0.913616	-0.016785	0.051145	0.403000
58901	1.160832	0.314771	7.967859	0.050904	0.178993	0.073923	0.202424	0.082768	-0.789292	-0.914370	-0.018964	0.048362	0.401533
58902	0.620558	-0.303678	8.835360	-0.187446	0.050263	0.085835	0.205415	0.084667	-0.787119	-0.915182	-0.015817	0.046046	0.400088
58903	0.728848	-0.055586	10.019640	-0.155411	0.025484	0.085971	0.207211	0.089448	-0.784899	-0.915939	-0.012928	0.044403	0.398645
58904	0.735891	0.921506	10.247098	-0.167716	0.037771	0.040297	0.208744	0.094641	-0.782541	-0.916337	-0.010082	0.042461	0.398023
58905	0.837696	0.982626	10.045056	-0.283553	0.037984	-0.059251	0.207236	0.106150	-0.781629	-0.915938	-0.005098	0.039545	0.399333
58906	0.984401	0.565198	9.976509	-0.284088	0.052141	-0.135112	0.208607	0.116272	-0.778444	-0.914917	-0.000378	0.036384	0.402000
58907	0.890159	0.554013	10.010838	-0.170251	0.062793	-0.178277	0.211431	0.124745	-0.776721	-0.913517	0.002234	0.033935	0.405377
58908	0.746705	0.758999	9.826984	-0.046567	0.052505	-0.221382	0.211915	0.129669	-0.773574	-0.911756	0.002549	0.032685	0.409423
58909	0.676672	0.765983	9.572932	0.043102	0.063180	-0.254146	0.210597	0.131045	-0.772893	-0.909703	0.001175	0.031984	0.414024
58910	0.642743	0.751539	9.481738	0.092318	0.066718	-0.252003	0.208890	0.132423	-0.773372	-0.907658	-0.001178	0.031616	0.418516
58911	0.410882	0.752493	9.202578	0.205907	0.077328	-0.231675	0.209043	0.128863	-0.773797	-0.905743	-0.005650	0.032023	0.422579
58912	0.260605	0.680758	8.955523	0.236357	0.072188	-0.233198	0.209477	0.122427	-0.775291	-0.903794	-0.010650	0.032761	0.426579
58913	0.258314	0.349895	9.288183	0.291427	0.042228	-0.164248	0.209130	0.115310	-0.776908	-0.902335	-0.016343	0.034530	0.429338
58914	0.554716	0.589464	9.737774	0.274045	0.013885	-0.099321	0.209450	0.105999	-0.778428	-0.901413	-0.021435	0.036674	0.430871
58915	0.608942	0.393090	10.150798	0.290816	-0.030892	-0.074754	0.206381	0.094927	-0.780691	-0.900603	-0.026410	0.039788	0.432011
58916	0.741910	0.416086	10.145109	0.258493	-0.063350	-0.059281	0.204347	0.086588	-0.784107	-0.899917	-0.030525	0.043205	0.432840
58917	0.694713	0.574666	9.974311	0.199402	-0.089584	-0.052707	0.202424	0.080301	-0.785175	-0.899252	-0.033294	0.046600	0.433666
58918	0.418908	-0.178111	10.059357	0.162358	-0.082693	0.021875	0.200514	0.072783	-0.787809	-0.899271	-0.035435	0.049583	0.433125
58919	1.043193	0.686989	9.842824	0.107669	-0.059333	0.063851	0.197538	0.068556	-0.790394	-0.899687	-0.036651	0.051711	0.431909
58920	1.137202	0.334398	9.607254	0.091449	-0.032273	0.101626	0.195854	0.065005	-0.789368	-0.900471	-0.037871	0.053231	0.429981
58921	0.985146	0.008283	9.537528	0.082284	-0.003469	0.158038	0.196534	0.061031	-0.790323	-0.901764	-0.038940	0.054212	0.427043
58922	0.718869	0.576808	9.950095	0.039082	0.026991	0.215297	0.198122	0.057462	-0.789735	-0.903600	-0.039600	0.054301	0.423073
58923	0.699807	1.282148	10.116978	-0.025339	0.042671	0.219436	0.201016	0.054845	-0.790063	-0.905520	-0.039040	0.053577	0.419093
58924	0.751823	1.805738	10.016809	-0.114636	0.051465	0.188951	0.204271	0.056059	-0.787771	-0.907248	-0.037152	0.051906	0.415724
58925	0.901107	1.751231	9.875510	-0.194991	0.027903	0.147694	0.206348	0.058649	-0.787259	-0.908641	-0.033513	0.049996	0.413217
58926	1.128383	1.805964	9.477654	-0.287795	0.023625	0.102895	0.207610	0.065623	-0.785398	-0.909708	-0.028336	0.047331	0.411567
58927	1.025843	1.656861	9.219685	-0.271425	0.036079	0.054601	0.209003	0.073146	-0.784568	-0.910330	-0.023506	0.044621	0.410799
58928	0.576451	1.282667	9.185616	-0.090602	0.034572	0.033944	0.210006	0.078615	-0.780906	-0.910715	-0.022073	0.043337	0.410162
58929	0.114814	1.540501	9.742889	0.077551	0.043377	0.035380	0.211581	0.077511	-0.780423	-0.911004	-0.023733	0.043342	0.409427
58930	-0.000336	1.955319	10.611392	0.152810	0.008367	-0.018730	0.211335	0.074774	-0.780705	-0.910853	-0.026569	0.044504	0.409463
58931	0.423907	1.866541	10.188559	0.008358	-0.070169	-0.140043	0.208737	0.072324	-0.781725	-0.909628	-0.026281	0.045911	0.412042
58932	0.908891	0.826450	9.489916	-0.129101	-0.112013	-0.212033	0.205964	0.076309	-0.780997	-0.907937	-0.023174	0.046843	0.415834
58933	0.705536	0.427642	9.112189	-0.073638	-0.122368	-0.204629	0.199398	0.081274	-0.781756	-0.906137	-0.021001	0.048499	0.419670
58934	0.636706	-0.077193	9.010853	0.019219	-0.113650	-0.159061	0.195204	0.083351	-0.782837	-0.904842	-0.020527	0.050721	0.422216
58935	0.445152	-0.571628	10.424695	-0.011780	-0.072998	-0.061404	0.188903	0.087081	-0.782447	-0.904249	-0.019683	0.052025	0.423367
58936	0.570150	1.357859	10.950466	-0.062007	0.055285	-0.000160	0.188631	0.089411	-0.783325	-0.904353	-0.018990	0.050575	0.423351
58937	1.308335	1.273929	10.553818	0.035219	0.069454	-0.116826	0.190459	0.088715	-0.781289	-0.903413	-0.020284	0.049693	0.425399
58938	0.920895	-0.219940	10.244396	0.189149	0.057478	-0.128266	0.192463	0.082407	-0.782934	-0.902322	-0.024279	0.050286	0.427431
58939	0.810357	0.544348	9.792727	-0.108701	0.041784	-0.137344	0.191529	0.085013	-0.781859	-0.901234	-0.022715	0.048651	0.429993
58940	0.743288	0.302456	9.168101	-0.181047	0.045447	-0.148447	0.192250	0.094592	-0.779188	-0.900092	-0.019945	0.046282	0.432776
58941	0.700735	0.097823	8.993087	0.028161	-0.001751	-0.123327	0.192495	0.097328	-0.778906	-0.899008	-0.020417	0.046617	0.434966
58942	0.387643	0.549886	8.952922	0.181050	-0.048900	-0.108979	0.188592	0.094338	-0.780041	-0.897948	-0.023307	0.049101	0.436733
58943	0.127106	0.922213	8.925805	0.188081	-0.111850	-0.096664	0.186024	0.087234	-0.782402	-0.896895	-0.025688	0.052794	0.438329
58944	0.434336	0.992860	9.217155	0.295458	-0.139932	-0.114572	0.180322	0.079325	-0.784982	-0.895598	-0.029842	0.057907	0.440069
58945	0.833243	1.055295	9.416298	0.393022	-0.139159	-0.128068	0.173874	0.065397	-0.788905	-0.894039	-0.035702	0.063865	0.441973
58946	1.036656	1.129020	9.662917	0.226801	-0.094606	-0.165298	0.168175	0.056803	-0.791103	-0.892307	-0.039092	0.067514	0.444637
58947	1.104045	1.095122	9.760476	0.150074	-0.068315	-0.208968	0.164393	0.055455	-0.792483	-0.890225	-0.041328	0.070000	0.448209
58948	1.411416	0.861442	9.630173	0.173560	-0.012296	-0.239572	0.163250	0.050534	-0.794326	-0.887921	-0.044602	0.071648	0.452188
58949	1.734675	0.820335	9.595671	0.264922	0.029662	-0.248552	0.159111	0.042341	-0.794345	-0.885458	-0.049754	0.073421	0.456177
58950	1.526423	0.735548	9.651766	0.157460	0.038383	-0.227231	0.159935	0.037136	-0.796996	-0.883280	-0.053183	0.074024	0.459902
58951	1.051554	0.504273	9.886312	-0.064534	0.038383	-0.212897	0.158101	0.037008	-0.796064	-0.881446	-0.052463	0.072658	0.463703
58952	1.101345	0.689018	10.654619	-0.068458	0.045940	-0.154735	0.158471	0.040839	-0.795903	-0.880147	-0.051861	0.071123	0.466469
58953	1.185296	1.643622	10.016011	-0.064659	0.039974	-0.181862	0.158460	0.042756	-0.796013	-0.878578	-0.051073	0.069767	0.469707
58954	0.756632	1.138492	9.687071	-0.114591	0.021003	-0.219271	0.158693	0.047136	-0.794938	-0.876656	-0.049517	0.068169	0.473682
58955	0.034544	1.440285	9.840893	-0.225729	0.002602	-0.180264	0.155984	0.058234	-0.791670	-0.875171	-0.045560	0.065917	0.477132
58956	-0.165987	1.759501	9.901566	-0.356506	0.003405	-0.147606	0.155535	0.068229	-0.791694	-0.874068	-0.039499	0.062392	0.480159
58957	0.067023	1.935004	9.687691	-0.378052	0.015562	-0.121313	0.154803	0.080277	-0.788848	-0.873197	-0.032996	0.058467	0.482722
58958	0.238321	1.586509	9.415455	-0.288731	0.010262	-0.083789	0.153539	0.093423	-0.785336	-0.872579	-0.028104	0.055517	0.484493
58959	0.236124	1.291924	9.027579	-0.185193	-0.026497	-0.030348	0.152961	0.101638	-0.782917	-0.872355	-0.024507	0.054227	0.485238
58960	0.000185	1.376698	9.407887	-0.117620	-0.059915	0.044121	0.151472	0.110954	-0.783450	-0.872779	-0.021779	0.054225	0.484604
58961	-0.105596	1.431394	9.721841	-0.019591	-0.070600	0.118851	0.148729	0.110696	-0.784059	-0.873859	-0.020551	0.055347	0.482582
58962	-0.035156	1.825417	9.769020	0.114499	-0.058425	0.149891	0.147712	0.105911	-0.784737	-0.875203	-0.021777	0.057607	0.479820
58963	-0.019401	1.675220	9.454745	0.237916	-0.080234	0.163900	0.145804	0.098257	-0.787889	-0.876559	-0.024999	0.061368	0.476711
58964	0.198774	1.454918	9.539248	0.268314	-0.105664	0.157749	0.142466	0.088146	-0.789103	-0.877796	-0.028457	0.065928	0.473622
58965	0.623712	1.440471	9.831006	0.296853	-0.128604	0.163024	0.140701	0.078028	-0.791634	-0.878971	-0.032292	0.071080	0.470442
58966	1.133015	1.738459	10.265012	0.325611	-0.123507	0.126141	0.136619	0.062447	-0.796125	-0.879770	-0.036632	0.076465	0.467778
58967	1.993405	1.162717	10.580205	0.254055	-0.102809	0.114737	0.133534	0.054252	-0.798229	-0.880475	-0.039998	0.080764	0.465448
58968	1.546235	1.423773	11.399406	0.175196	-0.018863	0.141116	0.133607	0.045495	-0.800789	-0.881635	-0.042639	0.082910	0.462630
58969	1.483222	2.775082	10.343668	-0.096230	0.079422	0.080774	0.134397	0.044395	-0.800424	-0.882580	-0.041587	0.080752	0.461304
58970	1.639388	1.347049	9.355021	-0.108446	0.114699	0.041724	0.136723	0.049174	-0.800023	-0.883256	-0.040621	0.077833	0.460599
58971	1.704814	0.699996	9.491208	0.022121	0.158401	0.061184	0.140896	0.050246	-0.798005	-0.884034	-0.042363	0.075386	0.459355
58972	1.433303	1.230685	9.314607	-0.029715	0.198727	0.068195	0.146909	0.049801	-0.796029	-0.885009	-0.043520	0.071727	0.457951
58973	0.822763	1.296525	8.839995	-0.059233	0.205965	0.082312	0.154220	0.051404	-0.794441	-0.886094	-0.044209	0.067724	0.456396
58974	0.315022	1.535153	8.546658	-0.024354	0.153599	0.084302	0.158371	0.052883	-0.792535	-0.887207	-0.045037	0.064916	0.454556
58975	0.242714	1.554821	8.501847	-0.022602	0.083657	0.073514	0.165700	0.051611	-0.791881	-0.887993	-0.045307	0.063388	0.453208
58976	0.052500	1.956634	8.858971	0.004153	0.020655	0.066563	0.167016	0.050783	-0.792685	-0.888769	-0.045461	0.063178	0.451698
58977	-0.112205	1.881333	8.982087	0.061474	-0.029982	0.035107	0.166360	0.050649	-0.791901	-0.888979	-0.046313	0.064368	0.451031
58978	-0.141580	1.819588	9.164272	0.138444	-0.089423	0.007248	0.163517	0.046012	-0.794362	-0.888816	-0.047917	0.067285	0.450759
58979	-0.072994	1.956144	9.165251	0.111675	-0.164614	-0.030221	0.157531	0.041665	-0.795867	-0.888190	-0.048594	0.071222	0.451314
58980	0.149454	0.608929	10.392687	0.012953	-0.194729	-0.014677	0.149184	0.037877	-0.796297	-0.887770	-0.047045	0.074857	0.451717
58981	0.545623	1.313877	10.661791	-0.072969	-0.175619	-0.010764	0.142667	0.037914	-0.798153	-0.887458	-0.044287	0.077293	0.452197
58982	1.015732	0.859311	11.070662	-0.184038	-0.119935	0.018344	0.139379	0.040807	-0.797687	-0.887605	-0.039865	0.077846	0.452225
58983	1.116230	0.064109	10.825142	-0.311192	-0.062281	0.059735	0.136978	0.049172	-0.797957	-0.888273	-0.033714	0.076148	0.451704
58984	1.199423	-0.464967	11.049047	-0.230975	0.021480	0.143315	0.137715	0.056834	-0.796728	-0.889748	-0.029542	0.073849	0.449468
58985	1.599672	0.145986	10.519112	0.033727	0.084377	0.210695	0.138884	0.057786	-0.795959	-0.891740	-0.030509	0.072729	0.445622
58986	1.996290	-0.386728	8.779279	0.012304	0.107289	0.250966	0.146097	0.054598	-0.795970	-0.894115	-0.031276	0.071152	0.441041
58987	1.910073	1.020932	9.618025	0.130298	0.117525	0.267974	0.150139	0.053614	-0.795897	-0.896552	-0.034092	0.070369	0.435982
58988	1.311828	1.780487	9.521373	0.216525	0.135373	0.207322	0.155687	0.044550	-0.796846	-0.898387	-0.038820	0.070044	0.431843
58989	0.304071	2.666804	9.722897	0.005787	0.170745	0.125326	0.161467	0.039864	-0.796591	-0.899696	-0.040131	0.067143	0.429451
58990	-0.108162	1.753173	9.552534	-0.043851	0.134423	0.011103	0.168656	0.040373	-0.796047	-0.900019	-0.040441	0.064430	0.429160
58991	0.090577	1.183808	9.479388	-0.144041	0.078416	-0.011152	0.172169	0.042817	-0.795041	-0.900135	-0.038493	0.061751	0.429490
58992	0.456899	1.736437	10.239580	-0.183349	0.048471	-0.051214	0.174226	0.049103	-0.794880	-0.899900	-0.035630	0.059338	0.430569
58993	0.677936	1.939580	9.595959	-0.399566	0.030234	-0.105736	0.174678	0.060461	-0.792964	-0.899276	-0.028831	0.055259	0.432919
58994	0.522804	1.873360	9.524508	-0.322482	0.006865	-0.145713	0.174346	0.074842	-0.789725	-0.898195	-0.023209	0.052333	0.435853
58995	0.415428	1.365486	9.904103	-0.043532	0.017317	-0.110238	0.170905	0.081158	-0.788446	-0.897265	-0.022752	0.051577	0.437879
58996	0.195964	1.724648	10.395568	0.220175	0.067085	-0.054256	0.174310	0.080044	-0.787732	-0.896751	-0.027303	0.052352	0.438580
58997	0.489323	1.575899	9.689599	0.426022	0.115284	-0.034180	0.177001	0.068530	-0.790344	-0.896294	-0.036105	0.053983	0.438679
58998	0.711127	1.539419	9.336402	0.232144	0.083887	-0.095692	0.179162	0.057429	-0.792039	-0.895372	-0.041063	0.054521	0.440057
58999	1.033743	2.071835	9.666572	-0.109248	0.045367	-0.200531	0.180993	0.057967	-0.792579	-0.893723	-0.039863	0.052599	0.443738
59000	1.033154	1.325247	9.331161	-0.307346	0.021179	-0.320284	0.179642	0.064820	-0.791585	-0.891127	-0.034851	0.049309	0.449718
59001	1.008921	0.642025	9.208164	-0.490628	-0.010231	-0.360634	0.177975	0.079887	-0.788177	-0.888140	-0.026472	0.044870	0.456610
59002	0.698842	-0.505691	9.039035	-0.617093	-0.033881	-0.301860	0.172838	0.105788	-0.782409	-0.885611	-0.015427	0.039747	0.462467
59003	0.649105	-0.396918	9.877020	-0.651744	-0.063193	-0.189410	0.169428	0.127984	-0.778516	-0.883924	-0.003464	0.034805	0.466320
59004	0.754241	-0.538503	9.461139	-0.755985	-0.117631	-0.095252	0.164691	0.152240	-0.772512	-0.882924	0.010975	0.029899	0.468435
59005	1.658156	-0.407326	9.046309	-0.545067	-0.217584	-0.059947	0.157602	0.175961	-0.766220	-0.882049	0.022661	0.028700	0.469736
59006	2.456669	-0.170742	9.013302	-0.505634	-0.280731	-0.090920	0.147793	0.195727	-0.761348	-0.880766	0.034209	0.029017	0.471422
59007	2.358899	-0.353535	9.547952	0.113678	-0.292769	-0.144627	0.136633	0.202221	-0.759952	-0.879282	0.035016	0.035500	0.473685
59008	1.869565	0.089124	9.915336	0.994103	-0.210261	-0.128871	0.125917	0.182157	-0.768141	-0.878412	0.019478	0.048768	0.475010
59009	0.430319	-0.267492	9.959701	1.251487	-0.096252	-0.031939	0.119521	0.140851	-0.779969	-0.878220	-0.001489	0.062501	0.474152
59010	0.105878	0.596113	10.767879	1.036244	0.001308	0.091347	0.115343	0.100628	-0.791949	-0.878916	-0.019545	0.072364	0.471050
59011	-0.185478	0.372317	10.770223	0.713761	0.056202	0.189691	0.117627	0.070772	-0.798230	-0.880407	-0.032239	0.078238	0.466608
59012	0.376601	1.953536	11.776064	0.625970	0.177301	0.230155	0.125746	0.047454	-0.800393	-0.882375	-0.044512	0.081169	0.461351
59013	1.510071	2.114430	10.696249	0.227532	0.257687	0.153196	0.133661	0.033035	-0.799992	-0.883975	-0.050592	0.078922	0.458039
59014	1.907181	1.950828	10.116585	-0.093946	0.278883	0.036237	0.143081	0.032163	-0.799625	-0.884844	-0.051386	0.073238	0.457217
59015	1.513001	2.518940	10.854677	-0.170466	0.259835	-0.080485	0.153751	0.039769	-0.796347	-0.884640	-0.050801	0.067122	0.458613
59016	0.445715	2.220246	9.553125	-0.092786	0.274738	-0.202940	0.162597	0.047386	-0.795370	-0.883226	-0.051907	0.061276	0.462021
59017	-0.302541	1.621275	8.394366	-0.158820	0.217510	-0.229936	0.168971	0.052141	-0.792960	-0.881502	-0.051389	0.055828	0.466043
59018	-0.184866	0.510085	8.676167	-0.132429	0.136800	-0.168623	0.173094	0.061289	-0.790086	-0.880224	-0.050473	0.052080	0.468983
59019	0.278431	1.147215	8.960731	-0.012968	0.105023	-0.091176	0.177544	0.063871	-0.788457	-0.879483	-0.051309	0.050086	0.470498
59020	0.946785	2.089633	8.973008	0.085727	0.064743	-0.158461	0.178049	0.065921	-0.786633	-0.877998	-0.053542	0.049660	0.473061
59021	0.335204	0.978779	9.078464	0.198445	0.012499	-0.179022	0.177692	0.061269	-0.789261	-0.876086	-0.057309	0.051218	0.475990
59022	-0.156753	1.055796	9.415232	0.012096	-0.034802	-0.147792	0.176399	0.058263	-0.788624	-0.874733	-0.057306	0.051833	0.478405
59023	-0.076249	0.811870	10.075009	-0.045431	-0.038565	-0.110423	0.175083	0.060188	-0.789621	-0.873681	-0.056228	0.051997	0.480433
59024	0.825256	0.597556	9.927787	0.090507	-0.024805	-0.090309	0.172467	0.060339	-0.789839	-0.872716	-0.057621	0.053267	0.481881
59025	1.332255	0.599636	9.541332	0.145859	-0.000461	-0.045902	0.170678	0.053367	-0.790528	-0.872103	-0.060097	0.054701	0.482528
59026	0.939982	1.122838	9.009951	0.072431	-0.009168	-0.012793	0.170410	0.051175	-0.791698	-0.871914	-0.061242	0.055614	0.482620
59027	0.314142	1.401487	8.876766	0.040945	-0.026558	0.025053	0.169501	0.051181	-0.793366	-0.872079	-0.061538	0.056589	0.482171
59028	0.321414	1.734161	9.149683	0.089997	-0.056408	0.045629	0.168468	0.048311	-0.792732	-0.872372	-0.062468	0.058566	0.481284
59029	0.258237	1.668311	9.476302	0.061258	-0.054751	0.060404	0.165880	0.044767	-0.794798	-0.872813	-0.062823	0.060269	0.480228
59030	0.280915	2.110860	10.327111	0.005768	-0.005955	0.057598	0.164584	0.042310	-0.794285	-0.873390	-0.062755	0.060569	0.479149
59031	0.365035	2.374199	10.930206	-0.029795	0.065730	0.013555	0.165620	0.044632	-0.795183	-0.873634	-0.062770	0.059235	0.478868
59032	0.613764	2.722653	10.686942	-0.011499	0.125352	-0.048657	0.169410	0.044063	-0.793434	-0.873388	-0.063787	0.056938	0.479461
59033	1.009829	1.421829	9.438147	-0.054178	0.125588	-0.081047	0.173329	0.044315	-0.792326	-0.872816	-0.064066	0.054235	0.480776
59034	0.220216	0.399190	9.623053	-0.294278	0.105487	-0.029094	0.175632	0.052515	-0.791116	-0.873072	-0.059933	0.049591	0.481346
59035	-0.036879	1.562938	10.443712	-0.427029	0.094706	0.024829	0.178691	0.065502	-0.789223	-0.873883	-0.053263	0.043939	0.481207
59036	0.051825	1.821073	10.143115	-0.294463	0.080837	-0.001538	0.182526	0.079031	-0.785783	-0.874266	-0.048850	0.039760	0.481343
59037	0.255424	0.596069	9.603384	0.095687	0.064411	-0.008747	0.183802	0.083540	-0.784076	-0.874138	-0.051054	0.039623	0.481358
59038	0.236456	0.653147	9.344662	0.489107	0.018956	0.043324	0.184147	0.070398	-0.786540	-0.874039	-0.059704	0.044114	0.480150
59039	-0.246435	1.330554	9.419097	0.477426	-0.007195	0.048713	0.184260	0.052605	-0.790210	-0.873893	-0.067830	0.048938	0.478869
59040	0.179455	1.124838	9.297706	0.206326	-0.005618	0.050101	0.184348	0.039054	-0.793320	-0.874112	-0.071289	0.051148	0.477734
59041	0.629551	0.937255	8.875917	-0.019276	0.006433	0.092394	0.184237	0.035359	-0.793096	-0.875032	-0.070777	0.051042	0.476134
59042	0.548657	1.106167	8.852122	-0.103684	-0.012961	0.155212	0.184612	0.038506	-0.793329	-0.876656	-0.068636	0.050571	0.473504
59043	0.486820	1.227877	9.171274	-0.109279	-0.041092	0.188591	0.184211	0.039876	-0.792922	-0.878549	-0.065965	0.050583	0.470363
59044	0.460984	1.648307	9.743479	0.019437	-0.063072	0.196579	0.184081	0.040014	-0.793436	-0.880315	-0.065470	0.052205	0.466941
59045	0.486525	2.164349	10.253857	0.059015	-0.034197	0.147713	0.182118	0.040162	-0.793405	-0.881583	-0.065876	0.053635	0.464323
59046	0.369704	2.367823	10.430232	0.034453	0.013268	0.049969	0.181745	0.037975	-0.795232	-0.882029	-0.066509	0.053858	0.463358
59047	0.242400	2.136736	10.039360	0.031262	0.059037	-0.012452	0.182280	0.034548	-0.793204	-0.881938	-0.067502	0.053182	0.463467
59048	0.016436	1.617613	9.583546	0.079798	0.073303	-0.047321	0.185168	0.033849	-0.795066	-0.881497	-0.069597	0.052634	0.464057
59049	0.025412	1.521411	9.606394	0.170921	0.040026	-0.027415	0.185715	0.029055	-0.794086	-0.881044	-0.072902	0.053549	0.464306
59050	0.474213	1.479197	9.529942	0.238766	0.003122	-0.002523	0.187320	0.023160	-0.794685	-0.880691	-0.077097	0.055776	0.464035
59051	0.725894	1.550088	9.759290	0.176797	-0.014611	0.037429	0.186329	0.014954	-0.797339	-0.880749	-0.079897	0.057819	0.463201
