# Supplementary material for: Identification of Haptic Based Guiding Using Hard Reins
Source: PLoS One. 2015 Jul 22;10(7):e0132020. doi: 10.1371/journal.pone.0132020 (PMC4511788; doi:10.1371/journal.pone.0132020)
Supplement: S1 File — (ZIP) [file pone.0132020.s001.zip › MotionData1/Subject2/T2/gc2.txt]

// Start Time: 0
// Sample rate: 25.0Hz
// Scenario: 4.9
// Firmware Version: 2.6.1
Counter	Acc_X	Acc_Y	Acc_Z	Gyr_X	Gyr_Y	Gyr_Z	Mag_X	Mag_Y	Mag_Z	Quat_w	Quat_x	Quat_y	Quat_z
58430	9.259786	1.471486	-3.159174	-0.541762	-0.016361	-0.005308	-0.755741	-0.289300	-0.030014	-0.638534	0.096124	0.761555	0.055392
58431	9.201810	1.505831	-3.135319	-0.581530	0.007997	0.010877	-0.756020	-0.289028	-0.028633	-0.638276	0.101026	0.760677	0.061383
58432	9.181893	1.380417	-3.116981	-0.564139	0.022250	0.018933	-0.755605	-0.288889	-0.029047	-0.638343	0.107628	0.759427	0.064839
58433	9.215215	1.283632	-3.103866	-0.530644	0.016932	-0.008072	-0.755332	-0.288481	-0.027394	-0.638233	0.111572	0.758466	0.070287
58434	9.280072	1.264075	-3.074742	-0.557857	0.026118	-0.012861	-0.755887	-0.288208	-0.026148	-0.638281	0.117592	0.757156	0.074056
58435	9.229021	1.240461	-3.038169	-0.561445	0.029667	-0.005862	-0.755060	-0.287378	-0.027247	-0.638232	0.121935	0.755911	0.079936
58436	9.272422	1.235370	-3.035755	-0.552517	0.004401	-0.005595	-0.754783	-0.287797	-0.026014	-0.637927	0.128018	0.754780	0.083469
58437	9.308366	1.242619	-2.999643	-0.554499	-0.015312	-0.016106	-0.754923	-0.287663	-0.024635	-0.637132	0.132186	0.754074	0.089226
58438	9.200249	1.274425	-3.045758	-0.547259	-0.020762	-0.016004	-0.756034	-0.286697	-0.023654	-0.636398	0.138074	0.753215	0.092741
58439	9.171515	1.293815	-3.065264	-0.552616	-0.006331	-0.015273	-0.755476	-0.287804	-0.023394	-0.635677	0.142211	0.752329	0.098450
58440	9.292264	1.355997	-3.046791	-0.552558	0.000805	-0.005553	-0.754375	-0.286702	-0.023391	-0.635227	0.148267	0.751071	0.101964
58441	9.308862	1.259182	-3.055398	-0.552568	-0.013782	0.013105	-0.753271	-0.286433	-0.022020	-0.634385	0.152842	0.750128	0.107251
58442	9.258718	1.280881	-3.113557	-0.550836	-0.024532	0.005225	-0.753281	-0.284367	-0.020485	-0.633533	0.159075	0.749077	0.110518
58443	9.234690	1.273678	-3.130357	-0.547275	-0.039000	0.008889	-0.753971	-0.284923	-0.018971	-0.632253	0.163575	0.748413	0.115661
58444	9.191478	1.259226	-3.166378	-0.561680	-0.024600	0.017469	-0.753559	-0.284233	-0.019105	-0.631342	0.170111	0.747212	0.118928
58445	9.234835	1.263778	-3.151999	-0.545461	-0.035358	0.001818	-0.756585	-0.284466	-0.017454	-0.630035	0.174475	0.746467	0.124102
58446	9.201162	1.263900	-3.166452	-0.557386	-0.042303	-0.021285	-0.754510	-0.284748	-0.017198	-0.628731	0.180403	0.745546	0.127723
58447	9.187108	1.375136	-3.167674	-0.539995	-0.020808	-0.015895	-0.754787	-0.284749	-0.016645	-0.627548	0.184397	0.744633	0.133053
58448	9.216052	1.302254	-3.200724	-0.556457	-0.038699	-0.021287	-0.755476	-0.285301	-0.016095	-0.626254	0.190286	0.743587	0.136661
58449	9.206567	1.316721	-3.215369	-0.552669	-0.010738	-0.026722	-0.756307	-0.285446	-0.013476	-0.625074	0.194249	0.742494	0.142312
58450	9.197370	1.326194	-3.271023	-0.552743	-0.009560	-0.055044	-0.753137	-0.287013	-0.013356	-0.624086	0.199491	0.741142	0.146387
58451	9.178064	1.326316	-3.270998	-0.556299	0.003069	-0.055167	-0.753689	-0.287287	-0.013630	-0.622941	0.203036	0.739918	0.152454
58452	9.216450	1.331103	-3.239695	-0.563569	-0.006064	-0.037496	-0.752719	-0.288403	-0.010896	-0.621969	0.208642	0.738336	0.156472
58453	9.211478	1.401538	-3.187321	-0.576249	-0.000661	-0.030595	-0.751331	-0.289509	-0.011193	-0.620688	0.212805	0.736931	0.162461
58454	9.195040	1.505495	-3.195707	-0.525305	0.009837	-0.022092	-0.752850	-0.289918	-0.011599	-0.620115	0.218090	0.735127	0.165778
58455	9.185701	1.573164	-3.203698	-0.557062	0.011705	-0.012736	-0.752848	-0.290613	-0.010230	-0.619083	0.222228	0.733497	0.171271
58456	9.230938	1.403628	-3.204291	-0.554472	0.001102	-0.039185	-0.751585	-0.291125	-0.010405	-0.618151	0.227630	0.731702	0.175175
58457	9.144223	1.224692	-3.310900	-0.538196	0.001349	-0.076186	-0.751582	-0.292373	-0.008491	-0.616759	0.230644	0.730497	0.181070
58458	9.018956	1.007172	-3.443603	-0.545262	0.022972	-0.074680	-0.750879	-0.295134	-0.008662	-0.616021	0.235311	0.728551	0.185366
58459	9.165923	0.904642	-3.461984	-0.530532	0.048980	-0.067572	-0.750875	-0.295960	-0.009359	-0.615313	0.238206	0.726705	0.191178
58460	9.172796	1.084248	-3.328699	-0.548640	0.047855	-0.033258	-0.750167	-0.299124	-0.012975	-0.615036	0.243398	0.724167	0.195114
58461	9.173574	1.553812	-3.203474	-0.568455	0.069226	0.006242	-0.749059	-0.298699	-0.017107	-0.614646	0.247752	0.721520	0.200595
58462	9.182913	1.573484	-3.155377	-0.555688	0.077276	0.008105	-0.748100	-0.299422	-0.021367	-0.614871	0.253483	0.718305	0.204248
58463	9.390165	1.606338	-3.102868	-0.545259	0.022594	-0.025009	-0.749906	-0.296924	-0.024356	-0.613722	0.257278	0.716428	0.209485
58464	9.201878	1.789348	-3.008017	-0.561670	0.022719	-0.032298	-0.749203	-0.299406	-0.025763	-0.612917	0.262695	0.713984	0.213426
58465	9.264134	1.622113	-3.025563	-0.550646	0.023319	-0.004757	-0.748093	-0.300095	-0.026880	-0.611766	0.266826	0.711917	0.218449
58466	9.239710	1.486776	-3.053012	-0.564302	0.029950	-0.034172	-0.749204	-0.299131	-0.025210	-0.610990	0.272187	0.709304	0.222470
58467	9.317924	1.529110	-3.159895	-0.568801	0.029889	-0.023582	-0.748093	-0.300234	-0.026331	-0.609675	0.276236	0.707126	0.227954
58468	9.249681	1.481608	-3.096457	-0.564444	0.008377	-0.039345	-0.746984	-0.301070	-0.024696	-0.608518	0.281592	0.704723	0.231900
58469	9.202345	1.655665	-3.132160	-0.553471	0.039219	-0.067700	-0.746701	-0.302728	-0.024440	-0.607136	0.284778	0.702700	0.237697
58470	8.925286	1.501925	-3.265371	-0.559383	0.111438	-0.084207	-0.746969	-0.304939	-0.023772	-0.607197	0.288922	0.699243	0.242682
58471	8.959976	1.313873	-3.161846	-0.544445	0.174413	-0.082671	-0.745848	-0.307693	-0.026424	-0.607602	0.291134	0.695663	0.249224
58472	9.111797	0.961172	-2.993824	-0.546066	0.177613	-0.037616	-0.744879	-0.307129	-0.030831	-0.608841	0.295401	0.691109	0.253810
58473	9.156090	1.100778	-3.036513	-0.556754	0.184377	0.017979	-0.744036	-0.308762	-0.038562	-0.609729	0.299109	0.686700	0.259246
58474	9.249988	1.284562	-2.920304	-0.532794	0.197849	0.111101	-0.743904	-0.305419	-0.048163	-0.612020	0.305107	0.680983	0.261922
58475	9.588340	1.526338	-2.558634	-0.543938	0.167151	0.128050	-0.744474	-0.299031	-0.059655	-0.613227	0.310233	0.676124	0.265640
58476	9.657573	1.846434	-2.308615	-0.552508	0.151532	0.067934	-0.746272	-0.297063	-0.069255	-0.614458	0.316080	0.671034	0.268790
58477	9.441578	1.853626	-2.148948	-0.559194	0.134060	0.007757	-0.744482	-0.294568	-0.073786	-0.614401	0.319894	0.667188	0.273934
58478	9.378927	1.878184	-2.149138	-0.546590	0.130631	-0.018624	-0.745438	-0.295924	-0.080674	-0.614860	0.324575	0.662848	0.277905
58479	9.456077	1.848672	-2.153744	-0.548283	0.137646	0.004326	-0.744887	-0.294389	-0.086168	-0.614831	0.328139	0.658986	0.282922
58480	9.486271	1.771873	-2.039374	-0.567520	0.127163	-0.022383	-0.744042	-0.297000	-0.090331	-0.615025	0.333005	0.654515	0.287161
58481	9.473047	1.685636	-1.932089	-0.552325	0.105763	-0.055709	-0.743209	-0.297129	-0.093642	-0.614140	0.335968	0.651366	0.292710
58482	9.477180	1.686170	-1.842707	-0.554300	0.095167	-0.078671	-0.742514	-0.297396	-0.096953	-0.613624	0.340077	0.647665	0.297226
58483	9.574080	1.724037	-1.872252	-0.559972	0.073817	-0.104234	-0.741672	-0.300297	-0.096989	-0.611922	0.342654	0.645140	0.303207
58484	9.637664	1.785975	-1.950341	-0.554642	0.042985	-0.083611	-0.739444	-0.303891	-0.097043	-0.610652	0.346976	0.642038	0.307406
58485	9.493216	1.689661	-2.040882	-0.552838	0.017442	-0.051624	-0.739709	-0.306792	-0.096245	-0.608525	0.350458	0.639843	0.312214
58486	9.624665	1.799406	-2.134092	-0.554773	-0.016120	-0.023086	-0.739984	-0.307346	-0.095285	-0.606825	0.355887	0.636971	0.315240
58487	9.600798	1.770259	-2.182055	-0.560603	-0.074563	-0.033418	-0.738457	-0.309289	-0.093115	-0.603502	0.360257	0.635684	0.319228
58488	9.365200	1.843732	-2.262289	-0.557109	-0.098012	-0.035037	-0.739568	-0.308745	-0.089797	-0.600615	0.366042	0.633803	0.321820
58489	9.284279	1.809402	-2.423672	-0.550649	-0.088152	-0.033266	-0.740393	-0.310408	-0.087330	-0.597102	0.370366	0.632712	0.325537
58490	9.132969	1.654657	-2.590865	-0.543950	-0.044085	-0.029963	-0.739006	-0.311797	-0.085428	-0.594978	0.375669	0.630165	0.328278
58491	9.179950	1.900667	-2.617833	-0.538862	0.025767	0.015711	-0.739835	-0.312213	-0.084325	-0.593220	0.379719	0.627408	0.332057
58492	9.294701	1.803869	-2.525097	-0.552369	0.043825	0.018988	-0.739150	-0.309717	-0.088434	-0.592413	0.385118	0.623325	0.334958
58493	9.361573	1.867025	-2.405090	-0.560489	0.060120	0.015270	-0.739709	-0.308192	-0.089928	-0.590830	0.389167	0.619999	0.339220
58494	9.372336	2.008582	-2.169913	-0.550473	0.065332	0.031288	-0.739574	-0.306381	-0.095141	-0.590336	0.394503	0.615505	0.342087
58495	9.437503	2.158433	-2.099191	-0.548688	0.061650	0.040207	-0.741928	-0.304145	-0.101982	-0.588956	0.398663	0.612017	0.345882
58496	9.506660	2.158662	-1.992981	-0.554089	0.050498	0.080915	-0.742764	-0.301640	-0.107731	-0.588537	0.404701	0.607204	0.348058
58497	9.621977	2.017777	-1.993979	-0.543355	0.025307	0.072354	-0.742218	-0.299564	-0.109778	-0.586902	0.409393	0.603891	0.351083
58498	9.554419	1.986686	-2.010454	-0.543744	-0.032235	0.058532	-0.744166	-0.296101	-0.112343	-0.585352	0.415567	0.600231	0.352689
58499	9.460145	1.984985	-1.990981	-0.550353	-0.079164	0.069338	-0.744319	-0.292788	-0.112032	-0.582299	0.420995	0.598084	0.354945
58500	9.361496	2.116251	-1.965737	-0.546011	-0.106190	0.066012	-0.747101	-0.288776	-0.112796	-0.579838	0.427758	0.595135	0.355844
58501	9.267994	2.222989	-1.993379	-0.558814	-0.102257	0.035756	-0.748358	-0.285737	-0.112755	-0.576109	0.432996	0.593445	0.358381
58502	9.160105	2.349133	-2.023634	-0.576924	-0.093199	0.039023	-0.749059	-0.283530	-0.111763	-0.573283	0.439647	0.590277	0.360042
58503	9.268771	2.401711	-2.007454	-0.547738	-0.079037	0.053460	-0.750862	-0.282702	-0.110365	-0.569965	0.444736	0.588207	0.362440
58504	9.198450	2.416970	-1.956794	-0.538524	-0.059317	0.058739	-0.750876	-0.279110	-0.111429	-0.567962	0.450883	0.584680	0.363693
58505	9.128978	2.334589	-2.062087	-0.556503	-0.032176	0.054804	-0.752271	-0.276208	-0.111388	-0.565042	0.455683	0.581971	0.366593
58506	9.331240	2.285201	-2.027982	-0.559907	-0.003468	0.072314	-0.753950	-0.271648	-0.111604	-0.563543	0.461767	0.577460	0.368417
58507	9.507055	2.134104	-2.055524	-0.554194	0.039833	0.065056	-0.755201	-0.269568	-0.113638	-0.561477	0.466062	0.573828	0.371821
58508	9.422240	2.086450	-2.033134	-0.550234	0.093893	0.061207	-0.755218	-0.265144	-0.115794	-0.561050	0.471127	0.568323	0.374529
58509	9.189878	1.783088	-2.089839	-0.561062	0.115885	0.021937	-0.754253	-0.263753	-0.119917	-0.559395	0.474375	0.564158	0.379171
58510	9.003414	1.319436	-2.229378	-0.560962	0.130523	-0.006551	-0.755095	-0.260149	-0.123727	-0.558718	0.478451	0.558729	0.383068
58511	9.242698	1.288540	-2.292171	-0.552830	0.241755	0.045987	-0.753706	-0.260690	-0.128148	-0.558662	0.480859	0.552950	0.388482
58512	9.587441	0.978356	-2.086225	-0.579432	0.304266	0.123161	-0.753719	-0.255552	-0.137867	-0.560665	0.485152	0.544097	0.392737
58513	10.138635	1.034203	-1.874974	-0.559824	0.253775	0.123811	-0.752762	-0.250965	-0.148288	-0.561196	0.488318	0.537308	0.397372
58514	10.054228	1.049232	-1.875029	-0.551409	0.177687	0.064206	-0.754575	-0.246107	-0.155106	-0.561547	0.492562	0.530569	0.400681
58515	9.755314	0.987840	-1.946425	-0.551980	0.103274	0.020359	-0.754030	-0.242492	-0.163744	-0.559644	0.495677	0.526503	0.404842
58516	9.508831	0.979971	-1.907351	-0.546505	0.068351	0.089586	-0.753496	-0.236676	-0.169883	-0.559039	0.500939	0.520706	0.406696
58517	9.773695	1.080570	-1.783194	-0.546538	0.029865	0.164192	-0.755593	-0.230866	-0.172009	-0.557514	0.506054	0.516038	0.408403
58518	9.810725	0.868326	-1.681819	-0.563927	-0.004467	0.182753	-0.757138	-0.224641	-0.175237	-0.556664	0.512995	0.509897	0.408615
58519	9.988590	0.843542	-1.602051	-0.528828	-0.049579	0.173739	-0.758139	-0.216488	-0.177072	-0.554501	0.518609	0.506108	0.409179
58520	9.974842	0.847886	-1.693890	-0.549331	-0.106645	0.119004	-0.763427	-0.208471	-0.176950	-0.552167	0.525500	0.501803	0.408846
58521	9.807573	0.932436	-1.866148	-0.553403	-0.145684	0.053718	-0.763724	-0.203919	-0.175800	-0.547707	0.530919	0.500083	0.409950
58522	9.552230	0.994270	-1.895489	-0.554307	-0.160364	0.080294	-0.766090	-0.200886	-0.172860	-0.544398	0.537844	0.496659	0.409493
58523	9.479204	0.864359	-1.877029	-0.553253	-0.147898	0.094351	-0.768459	-0.197163	-0.169776	-0.540153	0.543636	0.494481	0.410101
58524	9.507162	0.656551	-1.848172	-0.564094	-0.136944	0.083519	-0.769857	-0.194411	-0.166158	-0.536927	0.550433	0.490613	0.409918
58525	9.544301	0.492693	-1.737672	-0.560394	-0.109648	0.051529	-0.770843	-0.190551	-0.163909	-0.532551	0.555514	0.488369	0.411449
58526	9.550776	0.420557	-1.674059	-0.551152	-0.086311	0.055906	-0.771680	-0.189314	-0.161825	-0.529677	0.561414	0.484300	0.411960
58527	9.567456	0.512723	-1.602628	-0.540001	-0.054142	0.079736	-0.773632	-0.185725	-0.160397	-0.526245	0.566037	0.481257	0.413595
58528	9.488551	0.427324	-1.427616	-0.558202	-0.024696	0.019152	-0.775150	-0.186553	-0.159293	-0.523529	0.571083	0.476837	0.415221
58529	9.861395	0.564572	-1.516623	-0.552486	-0.007141	0.073172	-0.774880	-0.185313	-0.158731	-0.520315	0.575310	0.473208	0.417571
58530	10.061405	0.573714	-1.785172	-0.559740	0.013144	0.029670	-0.777375	-0.183789	-0.158697	-0.517977	0.580091	0.468204	0.419498
58531	9.875725	0.754607	-2.026129	-0.552302	0.045659	0.016284	-0.778755	-0.184056	-0.160616	-0.514730	0.583269	0.464647	0.423029
58532	9.038836	0.921396	-1.700706	-0.555920	0.069223	-0.008838	-0.777786	-0.184053	-0.162275	-0.512591	0.587111	0.459490	0.425935
58533	9.383909	1.586228	-1.689258	-0.548170	0.131720	0.057372	-0.777368	-0.184043	-0.165444	-0.510483	0.589800	0.454576	0.430004
58534	9.345695	1.670977	-1.699816	-0.564072	0.189170	0.088683	-0.779177	-0.179734	-0.173506	-0.510124	0.593507	0.446913	0.433350
58535	9.890432	2.085418	-1.726914	-0.568451	0.137948	-0.013505	-0.779448	-0.179710	-0.180936	-0.507145	0.595600	0.442594	0.438378
58536	10.095101	1.975427	-1.721128	-0.573978	0.101584	0.027374	-0.779173	-0.178594	-0.184643	-0.505307	0.599527	0.436397	0.441350
58537	10.292780	1.763483	-1.796341	-0.552074	0.082994	0.080840	-0.781105	-0.178994	-0.187523	-0.502794	0.602654	0.431651	0.444617
58538	10.102767	1.790356	-1.554783	-0.582275	-0.033894	-0.032076	-0.780001	-0.178587	-0.186151	-0.499103	0.607279	0.427405	0.446579
58539	9.589211	1.725363	-1.645180	-0.573862	-0.124561	-0.079300	-0.782758	-0.181213	-0.183129	-0.493039	0.610998	0.426465	0.449135
58540	9.245400	1.687721	-1.827918	-0.591971	-0.133688	-0.060945	-0.783017	-0.186334	-0.178775	-0.488067	0.616287	0.423416	0.450222
58541	9.274963	1.767030	-1.867499	-0.568347	-0.135668	-0.052677	-0.784677	-0.187457	-0.171892	-0.482121	0.620193	0.422277	0.452330
58542	9.263163	1.718416	-1.924926	-0.542968	-0.148420	-0.050538	-0.786047	-0.191332	-0.167654	-0.477675	0.625154	0.419624	0.452686
58543	9.318851	1.594307	-2.008177	-0.557474	-0.183147	0.011429	-0.787164	-0.190109	-0.161164	-0.471954	0.629847	0.418204	0.453495
58544	9.358028	1.707518	-2.026405	-0.546287	-0.195016	0.123121	-0.789941	-0.188465	-0.155208	-0.468594	0.636636	0.413719	0.451609
58545	9.274528	1.782404	-2.114105	-0.547943	-0.193604	0.166437	-0.793839	-0.183507	-0.148933	-0.464204	0.642536	0.410481	0.450740
58546	9.290394	1.691030	-2.026130	-0.553746	-0.190782	0.056644	-0.795515	-0.180762	-0.142974	-0.460117	0.648714	0.406672	0.449533
58547	9.221764	1.551744	-1.956835	-0.560894	-0.189219	0.084824	-0.797892	-0.175945	-0.136712	-0.454768	0.653927	0.404272	0.449589
58548	9.500720	1.550772	-1.831564	-0.550888	-0.180205	0.082283	-0.800122	-0.172643	-0.131706	-0.450975	0.660099	0.399990	0.448217
58549	9.395452	1.504649	-1.971038	-0.555490	-0.190923	0.073427	-0.800697	-0.168515	-0.127255	-0.445503	0.665082	0.397748	0.448319
58550	9.396147	1.312612	-2.152515	-0.568419	-0.213935	0.034478	-0.803197	-0.167151	-0.120615	-0.440721	0.671238	0.394176	0.447023
58551	9.670983	1.307205	-2.739918	-0.562117	-0.093249	0.041855	-0.805832	-0.165914	-0.117004	-0.435563	0.675065	0.391379	0.448770
58552	9.354642	0.666612	-2.710603	-0.523487	-0.038625	0.051554	-0.805997	-0.160263	-0.114192	-0.432875	0.679310	0.386383	0.449294
58553	8.852628	0.395954	-2.832545	-0.574360	0.001197	-0.048496	-0.808481	-0.161642	-0.113086	-0.427427	0.681633	0.383828	0.453165
58554	8.550903	0.235529	-2.900416	-0.558907	0.116878	-0.001335	-0.808212	-0.159426	-0.115543	-0.424948	0.684287	0.377848	0.456511
58555	8.651371	0.427560	-3.004166	-0.546969	0.209230	0.143368	-0.808496	-0.155526	-0.125961	-0.423172	0.685861	0.371087	0.461318
58556	10.039426	0.314216	-3.115896	-0.551323	0.304383	0.301358	-0.807287	-0.145283	-0.135638	-0.424918	0.688849	0.359366	0.464530
58557	10.643563	-0.156095	-3.138033	-0.546221	0.299102	0.191819	-0.808416	-0.138212	-0.144640	-0.424198	0.689801	0.351125	0.470044
58558	10.071380	-0.378164	-2.902851	-0.544979	0.215442	0.167421	-0.809830	-0.128649	-0.155267	-0.424081	0.692431	0.341978	0.473019
58559	9.238238	-0.380188	-2.519981	-0.552565	0.157533	0.186077	-0.809853	-0.122142	-0.161256	-0.422206	0.694601	0.334887	0.476573
58560	9.402062	-0.286954	-2.129843	-0.551065	0.117858	0.189903	-0.809888	-0.112598	-0.167490	-0.421499	0.698225	0.326134	0.477972
58561	9.872212	0.061860	-1.907257	-0.537237	0.073671	0.094926	-0.811017	-0.106370	-0.171546	-0.418392	0.700355	0.321112	0.480976
58562	10.114161	0.057405	-1.989676	-0.552410	0.007744	0.024435	-0.811719	-0.103881	-0.172341	-0.415326	0.703875	0.315536	0.482183
58563	9.899180	-0.122852	-2.050195	-0.558263	-0.038660	-0.024952	-0.811996	-0.103603	-0.173024	-0.410029	0.706414	0.312885	0.484726
58564	9.780891	-0.192359	-2.078253	-0.553924	-0.076562	-0.022046	-0.813366	-0.107060	-0.170159	-0.405932	0.710391	0.308603	0.485107
58565	9.587312	-0.224649	-2.026897	-0.554950	-0.122052	0.024176	-0.815029	-0.107069	-0.166155	-0.400610	0.713941	0.305904	0.486027
58566	9.620625	-0.185700	-1.947647	-0.554184	-0.149204	0.037629	-0.816280	-0.106392	-0.161183	-0.396603	0.718910	0.301312	0.484856
58567	9.504505	-0.402869	-2.015134	-0.546068	-0.169116	0.041337	-0.817942	-0.106957	-0.156084	-0.391259	0.722872	0.298753	0.484891
58568	9.431646	-0.661372	-2.079801	-0.547806	-0.169189	0.048349	-0.820718	-0.105169	-0.151915	-0.387283	0.727959	0.294177	0.483268
58569	9.354156	-0.750346	-2.088368	-0.540211	-0.149930	0.104910	-0.821288	-0.102148	-0.146649	-0.382730	0.731987	0.290513	0.483026
58570	9.329222	-0.798015	-2.008074	-0.538199	-0.133086	0.133123	-0.824625	-0.099122	-0.140812	-0.379880	0.737050	0.284466	0.481173
58571	9.299244	-0.857597	-1.905896	-0.541924	-0.141090	0.122494	-0.826856	-0.095262	-0.137727	-0.375516	0.741019	0.280373	0.480905
58572	9.183493	-0.968423	-1.969737	-0.562492	-0.164965	-0.017407	-0.827290	-0.091267	-0.134930	-0.370636	0.745627	0.276513	0.479801
58573	9.495586	-0.866809	-2.022025	-0.554446	-0.093862	0.090255	-0.829096	-0.089752	-0.132699	-0.366030	0.748959	0.272333	0.480539
58574	10.300648	-0.831385	-2.501872	-0.570496	-0.052241	0.091773	-0.830900	-0.088789	-0.130473	-0.362660	0.753049	0.265892	0.480309
58575	9.898723	-0.841840	-2.646179	-0.537853	-0.011862	-0.010788	-0.831452	-0.088644	-0.132119	-0.357762	0.754845	0.262730	0.482895
58576	9.189563	-0.546785	-2.547049	-0.567136	-0.042448	-0.009285	-0.832415	-0.090164	-0.131026	-0.353498	0.758192	0.257731	0.483486
58577	9.369988	0.158785	-2.755694	-0.552020	0.072962	-0.020296	-0.833239	-0.090984	-0.133092	-0.348700	0.759140	0.253936	0.487474
58578	9.306652	0.778183	-2.692455	-0.572602	0.052432	-0.128273	-0.835990	-0.093869	-0.135166	-0.343660	0.760915	0.249981	0.490321
58579	9.645646	0.908426	-2.776507	-0.539991	0.072661	-0.184542	-0.835956	-0.101173	-0.138957	-0.337374	0.760853	0.248792	0.495362
58580	9.715134	0.876879	-2.727927	-0.581897	0.060365	-0.197334	-0.833564	-0.110838	-0.139900	-0.331528	0.762175	0.245703	0.498807
58581	9.756536	0.827840	-2.799917	-0.556399	0.060120	-0.182874	-0.834221	-0.118981	-0.139704	-0.324880	0.762245	0.244389	0.503696
58582	9.943467	0.585338	-2.749140	-0.549496	0.011685	-0.209031	-0.833493	-0.127541	-0.139935	-0.319145	0.763696	0.242083	0.506271
58583	9.639966	0.596493	-2.816507	-0.564797	-0.071312	-0.291913	-0.835227	-0.143428	-0.134717	-0.310564	0.764512	0.243150	0.509851
58584	9.568244	0.615792	-2.893940	-0.550336	-0.108713	-0.249060	-0.834631	-0.155187	-0.126997	-0.303796	0.766903	0.242164	0.510808
58585	9.350112	0.409490	-2.872018	-0.554147	-0.170432	-0.201027	-0.834591	-0.166117	-0.119264	-0.295756	0.769008	0.242488	0.512206
58586	9.041131	0.377580	-2.876080	-0.552310	-0.190638	-0.163794	-0.834281	-0.175670	-0.110831	-0.289398	0.772569	0.240621	0.511359
58587	9.068462	0.296313	-2.706088	-0.565411	-0.283015	-0.105007	-0.835372	-0.181363	-0.099732	-0.281570	0.776265	0.239916	0.510462
58588	9.181879	0.463315	-2.935210	-0.548346	-0.184239	-0.074396	-0.837298	-0.185248	-0.092049	-0.276180	0.780068	0.236635	0.509140
58589	9.235933	0.641550	-2.973511	-0.568157	-0.146191	-0.085441	-0.837567	-0.188585	-0.084374	-0.269113	0.782389	0.234756	0.510230
58590	9.128331	0.580358	-2.820475	-0.529780	-0.103075	-0.093256	-0.837549	-0.193848	-0.078922	-0.264180	0.785092	0.231476	0.510154
58591	9.174696	0.344075	-2.689851	-0.557518	-0.049092	-0.071823	-0.838231	-0.196897	-0.074682	-0.257855	0.786344	0.228909	0.512615
58592	9.300066	0.411242	-2.642447	-0.556513	-0.034754	-0.062136	-0.838220	-0.200222	-0.071000	-0.253119	0.788555	0.224476	0.513539
58593	9.282938	0.385358	-2.934475	-0.562008	-0.054606	-0.054995	-0.839875	-0.201743	-0.069076	-0.246870	0.789875	0.221561	0.515813
58594	8.936111	0.396695	-3.016283	-0.557710	0.029701	-0.019258	-0.840695	-0.204090	-0.068130	-0.242826	0.791532	0.216089	0.517512
58595	9.255839	0.321012	-3.204317	-0.559979	0.212987	0.042464	-0.841247	-0.203523	-0.072524	-0.238787	0.790402	0.210291	0.523472
58596	9.396920	-0.188285	-2.971716	-0.536537	0.335551	0.025130	-0.840963	-0.202932	-0.084770	-0.236824	0.788837	0.202827	0.529633
58597	9.113933	-0.676048	-2.813685	-0.537570	0.332352	-0.025415	-0.840529	-0.205525	-0.094160	-0.232967	0.785903	0.197693	0.537587
58598	10.515679	-0.631303	-2.748411	-0.555086	0.398406	0.069805	-0.840799	-0.204236	-0.108459	-0.231423	0.783738	0.188998	0.544498
58599	10.341600	-0.680360	-3.039970	-0.555443	0.329920	0.070193	-0.840108	-0.201433	-0.122199	-0.228357	0.781092	0.182107	0.551892
58600	10.026581	-0.407815	-3.052254	-0.551430	0.263450	0.043196	-0.839273	-0.200012	-0.135129	-0.226049	0.780108	0.174449	0.556687
58601	9.480349	-0.421131	-2.640649	-0.563737	0.220703	-0.014320	-0.841064	-0.199420	-0.146258	-0.221552	0.778265	0.169221	0.562656
58602	9.777408	-0.392164	-2.346614	-0.563314	0.132099	0.022550	-0.839830	-0.195535	-0.153385	-0.218368	0.778601	0.162312	0.565466
58603	9.674559	0.252448	-2.155555	-0.561141	0.043467	0.059442	-0.840255	-0.191645	-0.160774	-0.214174	0.778881	0.156695	0.568261
58604	9.358453	0.033866	-2.263830	-0.554112	-0.029067	0.101460	-0.840132	-0.187774	-0.162662	-0.211501	0.781150	0.149333	0.568131
58605	9.389668	0.082747	-2.530181	-0.535836	-0.047665	0.157546	-0.844168	-0.181133	-0.164490	-0.208535	0.782578	0.142817	0.568936
58606	9.530762	-0.176920	-2.179564	-0.553895	-0.016791	0.139431	-0.845281	-0.179754	-0.163229	-0.206312	0.784711	0.134788	0.568768
58607	9.409521	-0.515006	-2.267438	-0.548972	-0.101308	0.115174	-0.846693	-0.174249	-0.157243	-0.202533	0.786600	0.128952	0.568869
58608	9.208299	-0.750034	-2.571383	-0.541820	-0.102619	0.055054	-0.848909	-0.173980	-0.153369	-0.199292	0.789334	0.122716	0.567605
58609	9.480569	-1.078610	-2.674386	-0.561513	-0.071072	0.066148	-0.848922	-0.172067	-0.147569	-0.194851	0.790740	0.117316	0.568330
58610	9.399127	-0.974845	-2.392759	-0.553727	-0.105950	0.031936	-0.850300	-0.174288	-0.142626	-0.191143	0.793410	0.111298	0.567078
58611	9.223494	-1.161268	-2.240650	-0.552876	-0.092972	-0.012433	-0.853071	-0.174024	-0.136821	-0.185923	0.794783	0.107256	0.567670
58612	9.424266	-1.088261	-1.956642	-0.554568	-0.069651	0.001595	-0.851964	-0.174864	-0.134223	-0.181924	0.796887	0.101551	0.567064
58613	9.449177	-0.943625	-1.987282	-0.561154	-0.102021	-0.000912	-0.854173	-0.177230	-0.126523	-0.176721	0.798337	0.097196	0.567434
58614	9.424626	-1.161265	-2.037973	-0.553095	-0.119953	-0.015777	-0.854443	-0.179730	-0.121592	-0.172436	0.800884	0.091946	0.566036
58615	9.362417	-1.306725	-2.176397	-0.553544	-0.071610	0.017513	-0.853614	-0.181137	-0.113905	-0.167657	0.801917	0.087207	0.566759
58616	9.659126	-1.179570	-2.410151	-0.553039	0.016847	0.004678	-0.854718	-0.182532	-0.108680	-0.163838	0.802865	0.081148	0.567433
58617	9.480457	-0.510896	-2.697633	-0.552166	0.066277	-0.079593	-0.853606	-0.184195	-0.107467	-0.158233	0.802097	0.077474	0.570615
58618	9.097292	0.252609	-2.710471	-0.530686	0.033764	-0.083545	-0.852355	-0.185997	-0.105843	-0.153797	0.802557	0.073013	0.571767
58619	10.524238	0.272576	-3.104000	-0.548887	0.068949	-0.157971	-0.851915	-0.192072	-0.105909	-0.147308	0.801568	0.070615	0.575155
58620	10.139595	0.649489	-3.112523	-0.542352	-0.019008	-0.201616	-0.849809	-0.199812	-0.104353	-0.141251	0.802422	0.068051	0.575791
58621	9.970779	0.184159	-2.730204	-0.558076	0.014166	-0.082690	-0.849098	-0.205491	-0.098636	-0.135355	0.802122	0.064488	0.578032
58622	9.446180	0.464522	-2.476531	-0.542137	-0.056481	-0.056498	-0.848534	-0.209237	-0.093173	-0.130923	0.803527	0.059681	0.577617
58623	9.888922	0.441433	-2.631492	-0.575201	-0.132192	-0.029786	-0.847980	-0.211198	-0.084664	-0.125145	0.804958	0.055443	0.577327
58624	9.371016	0.345054	-3.108098	-0.556006	-0.224217	-0.129940	-0.850874	-0.215647	-0.072851	-0.119442	0.808167	0.052070	0.574359
58625	9.282876	0.477508	-2.882351	-0.538643	-0.278149	-0.253267	-0.847121	-0.222456	-0.061663	-0.111465	0.810876	0.052179	0.572131
58626	8.963576	0.438929	-2.804180	-0.554846	-0.274831	-0.218165	-0.846266	-0.231198	-0.047995	-0.104692	0.814449	0.050341	0.568487
58627	9.228539	0.318892	-2.798363	-0.547602	-0.288499	-0.202035	-0.843762	-0.237598	-0.034041	-0.097090	0.817246	0.049484	0.565892
58628	9.388515	0.423957	-2.838406	-0.564055	-0.307398	-0.193217	-0.844020	-0.244541	-0.021172	-0.090399	0.821103	0.047176	0.561598
58629	9.285550	0.339130	-2.982284	-0.545403	-0.286725	-0.099379	-0.841523	-0.249009	-0.007335	-0.083950	0.823865	0.044603	0.558757
58630	9.223677	-0.034908	-2.963531	-0.556176	-0.277719	-0.096083	-0.841662	-0.251537	0.006266	-0.078493	0.827341	0.040715	0.554696
58631	9.024066	0.116067	-2.979445	-0.561780	-0.293815	-0.108455	-0.841793	-0.255858	0.019436	-0.071662	0.830095	0.038057	0.551687
58632	8.915158	0.034601	-2.978390	-0.546820	-0.231813	-0.099848	-0.839309	-0.257285	0.032065	-0.066342	0.832929	0.034249	0.548320
58633	8.706903	0.410221	-3.016127	-0.540836	-0.139079	-0.096801	-0.840280	-0.257574	0.036749	-0.060096	0.833867	0.031364	0.547787
58634	8.670752	0.422530	-3.016216	-0.543974	-0.070801	-0.074263	-0.838061	-0.260080	0.041662	-0.055207	0.834860	0.026942	0.547024
58635	9.180771	0.583454	-3.045270	-0.554596	0.012724	-0.131391	-0.836521	-0.264499	0.041329	-0.048441	0.834054	0.024278	0.549016
58636	9.874365	0.069295	-3.419778	-0.553485	0.066872	0.064773	-0.836104	-0.264773	0.040222	-0.044994	0.833521	0.017277	0.550381
58637	9.258589	-0.180503	-3.797900	-0.555609	0.161708	0.032179	-0.837906	-0.263243	0.037774	-0.040109	0.831059	0.011698	0.554613
58638	9.006310	-0.618973	-3.840991	-0.550587	0.194461	0.088548	-0.838888	-0.259224	0.033831	-0.037025	0.828993	0.004221	0.558016
58639	8.905738	-0.569028	-3.297807	-0.550522	0.212321	0.102553	-0.839312	-0.255331	0.025478	-0.033097	0.825851	-0.002554	0.562911
58640	8.956193	-0.685027	-3.634824	-0.547855	0.274974	-0.049947	-0.841262	-0.250049	0.015225	-0.028506	0.822741	-0.007768	0.567649
58641	10.010606	-0.489903	-3.829279	-0.547132	0.541694	-0.038942	-0.839854	-0.251920	-0.004625	-0.023075	0.815692	-0.012394	0.577893
58642	10.837227	-0.714300	-4.103309	-0.550456	0.344521	-0.140234	-0.839279	-0.254501	-0.017870	-0.017413	0.811626	-0.016221	0.583692
58643	9.315907	0.420695	-3.432616	-0.559062	0.250328	-0.297420	-0.835363	-0.262758	-0.028582	-0.008904	0.807845	-0.016684	0.589091
58644	8.894728	0.341022	-2.687026	-0.558967	0.191103	-0.134413	-0.833810	-0.268531	-0.037187	-0.003244	0.805426	-0.020652	0.592328
58645	8.609865	-0.413291	-3.035801	-0.538917	0.185800	-0.161708	-0.832539	-0.273062	-0.045777	0.003280	0.802248	-0.023098	0.596534
58646	9.849745	-0.129856	-2.832844	-0.545244	0.048779	-0.133237	-0.831272	-0.277887	-0.048451	0.008629	0.801421	-0.026931	0.597431
58647	10.468531	0.119920	-2.841291	-0.560124	-0.025416	-0.081487	-0.829055	-0.279137	-0.047793	0.014388	0.800646	-0.030975	0.598163
58648	9.263041	-0.441477	-2.635299	-0.554220	-0.121187	-0.074081	-0.829601	-0.281915	-0.041899	0.019068	0.801737	-0.035907	0.596293
58649	9.166017	-0.462279	-2.581785	-0.553466	-0.091472	-0.173359	-0.827790	-0.286076	-0.037138	0.025710	0.801757	-0.038477	0.595855
58650	9.254279	-0.296719	-2.680392	-0.547392	-0.107232	-0.224456	-0.824449	-0.292731	-0.030488	0.032078	0.802712	-0.040919	0.594096
58651	9.775442	-0.244188	-2.643018	-0.544773	-0.160124	-0.148795	-0.823465	-0.297443	-0.025176	0.038178	0.803463	-0.043882	0.592506
58652	9.509624	-0.387639	-2.665223	-0.573903	-0.231200	-0.049691	-0.820283	-0.299828	-0.015590	0.042786	0.805626	-0.049537	0.588797
58653	8.777463	-0.714773	-2.389997	-0.537284	-0.212008	-0.011546	-0.821395	-0.300689	-0.004579	0.047014	0.806795	-0.054725	0.586410
58654	8.955656	-0.885246	-2.422158	-0.562368	-0.137637	-0.051204	-0.822506	-0.300847	0.002310	0.051543	0.807773	-0.060132	0.584149
58655	9.676092	-0.831712	-3.182353	-0.540298	-0.039193	-0.175210	-0.820288	-0.303357	0.008599	0.057830	0.807043	-0.062612	0.584309
58656	10.244970	0.419701	-3.429016	-0.554403	0.041770	-0.140198	-0.817501	-0.308331	0.007976	0.063481	0.805957	-0.066294	0.584815
58657	9.620683	1.067751	-3.213137	-0.549244	-0.064098	0.000230	-0.816802	-0.309846	0.006578	0.067809	0.805224	-0.071767	0.584692
58658	8.758217	1.125332	-3.374499	-0.534380	-0.041206	0.040796	-0.818056	-0.308756	0.011692	0.070901	0.804809	-0.078233	0.584068
58659	9.201570	1.662099	-3.649261	-0.580645	0.212795	-0.116830	-0.816796	-0.311508	0.008213	0.077549	0.800927	-0.081791	0.588059
58660	9.236165	0.748961	-3.571470	-0.539258	0.202103	-0.254397	-0.814980	-0.315366	0.004719	0.084543	0.798025	-0.083217	0.590833
58661	9.659048	1.191793	-3.432015	-0.545200	0.169339	-0.307207	-0.811902	-0.323936	0.006259	0.092780	0.794931	-0.083392	0.593737
58662	9.212023	0.923628	-3.486409	-0.533906	0.197654	-0.263140	-0.808967	-0.332098	0.009456	0.099767	0.791988	-0.084609	0.596358
58663	9.187789	1.049894	-3.412889	-0.572798	0.078859	-0.257550	-0.806721	-0.340954	0.014853	0.107673	0.789756	-0.086107	0.597726
58664	9.469104	1.434797	-3.405480	-0.551589	-0.000402	-0.265555	-0.802002	-0.346790	0.023291	0.114618	0.789049	-0.087898	0.597108
58665	8.827925	0.584151	-3.288825	-0.542929	0.046150	-0.250061	-0.800048	-0.353039	0.033397	0.121877	0.787208	-0.089248	0.597901
58666	9.019711	0.659101	-3.089387	-0.560201	0.075460	-0.291982	-0.795317	-0.361633	0.041118	0.129391	0.785530	-0.090544	0.598333
58667	9.478100	0.610257	-3.096704	-0.553439	0.061524	-0.143995	-0.792533	-0.367322	0.048333	0.135506	0.783226	-0.093689	0.599514
58668	9.540838	0.687424	-3.058992	-0.553106	-0.023067	-0.154066	-0.792527	-0.370105	0.055187	0.141058	0.782415	-0.097326	0.598713
58669	9.271767	0.886890	-3.118843	-0.554189	-0.070273	-0.116661	-0.789201	-0.373171	0.062012	0.146541	0.781596	-0.101308	0.597804
58670	9.171336	0.814067	-3.272522	-0.531641	-0.099157	-0.123319	-0.786153	-0.375819	0.067742	0.151223	0.781626	-0.105383	0.595892
58671	9.085975	0.795941	-3.165900	-0.537146	-0.121011	-0.096735	-0.786142	-0.379567	0.074035	0.156032	0.781393	-0.109664	0.594183
58672	9.019356	1.112621	-2.826268	-0.555210	-0.076607	-0.116671	-0.781567	-0.383178	0.077679	0.161037	0.780998	-0.114044	0.592540
58673	9.072028	0.894493	-2.877057	-0.555089	-0.099728	-0.051079	-0.782532	-0.384288	0.080153	0.165576	0.780305	-0.119213	0.591183
58674	9.244581	1.160977	-2.595170	-0.547840	-0.063316	-0.093624	-0.780863	-0.387339	0.083274	0.170207	0.779653	-0.123812	0.589780
58675	9.314915	0.927576	-2.752118	-0.569037	0.023254	-0.090873	-0.779319	-0.392306	0.081697	0.175684	0.777501	-0.128127	0.590094
58676	9.769438	1.067509	-3.102196	-0.552620	0.181857	-0.095066	-0.782611	-0.397525	0.075613	0.181007	0.773863	-0.131899	0.592432
58677	9.765598	0.338671	-2.958761	-0.536243	0.313193	-0.085167	-0.782606	-0.397787	0.071206	0.186567	0.768310	-0.134911	0.597237
58678	9.393726	0.278193	-2.957588	-0.540291	0.283224	-0.161193	-0.782314	-0.400252	0.065122	0.192722	0.763573	-0.137136	0.600839
58679	9.063063	0.265780	-2.957007	-0.554664	0.257204	-0.071037	-0.782712	-0.403554	0.062063	0.198111	0.758491	-0.140831	0.604657
58680	10.041281	0.404332	-3.000935	-0.550466	0.263856	0.100811	-0.783392	-0.403791	0.050229	0.201172	0.753088	-0.147215	0.608864
58681	10.047051	0.292044	-3.176060	-0.551492	0.122969	0.039734	-0.786440	-0.401560	0.045595	0.204652	0.749269	-0.153141	0.610951
58682	9.618037	0.287046	-3.247911	-0.554215	0.026559	-0.062408	-0.786162	-0.401836	0.045178	0.209021	0.747134	-0.158061	0.610834
58683	8.625344	0.119019	-2.908880	-0.524637	0.054228	0.034837	-0.787679	-0.402378	0.043257	0.211838	0.744254	-0.163913	0.611836
58684	9.246563	-0.065557	-2.818258	-0.559477	0.016841	0.009989	-0.786848	-0.401812	0.038439	0.215342	0.741912	-0.170008	0.611794
58685	9.523425	0.510545	-2.767072	-0.559746	-0.013827	0.020033	-0.787129	-0.400426	0.036941	0.218534	0.739733	-0.176402	0.611490
58686	9.537291	0.418852	-2.732243	-0.553287	-0.031519	0.079477	-0.789635	-0.396559	0.038101	0.220902	0.737682	-0.183640	0.610987
58687	9.248031	0.338009	-2.813099	-0.541946	-0.089771	0.035670	-0.789087	-0.396158	0.041542	0.223275	0.736424	-0.190410	0.609567
58688	9.223694	-0.015533	-2.956499	-0.542023	-0.118662	0.041111	-0.789930	-0.394384	0.048724	0.225595	0.735542	-0.197310	0.607580
58689	9.460190	-0.060653	-2.978057	-0.547756	-0.128825	-0.024313	-0.790222	-0.392340	0.057005	0.228527	0.734944	-0.203482	0.605168
58690	9.528806	-0.203459	-2.560998	-0.556822	-0.114314	-0.031610	-0.791057	-0.393061	0.067190	0.231942	0.734152	-0.209449	0.602789
58691	9.395137	-0.320139	-2.805952	-0.542440	-0.133959	-0.059660	-0.789678	-0.393781	0.075430	0.235097	0.733751	-0.215098	0.600060
58692	9.239517	-0.429701	-2.707880	-0.572923	-0.083609	-0.035606	-0.789269	-0.394365	0.084918	0.238906	0.732455	-0.221030	0.597980
58693	9.190825	-0.501761	-2.687683	-0.530903	-0.063369	-0.005181	-0.788176	-0.392734	0.092084	0.241440	0.730989	-0.227044	0.596501
58694	9.335823	-0.478603	-2.702631	-0.553447	-0.049969	0.021045	-0.787223	-0.390269	0.097470	0.244412	0.729057	-0.233387	0.595205
58695	9.223493	-0.622250	-2.601821	-0.557802	-0.033962	0.043850	-0.788339	-0.389463	0.105057	0.246787	0.726841	-0.240326	0.594173
58696	9.203856	-0.743045	-2.617359	-0.559155	0.010638	0.093081	-0.788910	-0.386164	0.110050	0.249247	0.723733	-0.247458	0.594012
58697	9.455260	-0.735282	-2.668519	-0.544524	0.052464	0.047049	-0.791560	-0.381476	0.113284	0.251706	0.720489	-0.253888	0.594206
58698	9.869431	-0.561706	-3.088983	-0.567654	0.166807	-0.023683	-0.791019	-0.379839	0.119077	0.256432	0.715982	-0.258621	0.595590
58699	9.498693	-0.453447	-3.152512	-0.545982	0.192691	-0.111227	-0.790736	-0.380940	0.117825	0.261417	0.711838	-0.262112	0.596863
58700	8.848086	-0.244581	-2.866464	-0.576834	0.231003	-0.156175	-0.789475	-0.384523	0.115164	0.268154	0.707112	-0.264696	0.598349
58701	9.104239	0.445708	-3.509925	-0.552929	0.302504	-0.195087	-0.788769	-0.386997	0.111279	0.274751	0.702025	-0.266501	0.600542
58702	9.749951	0.961135	-3.129975	-0.543826	0.337746	-0.202094	-0.787781	-0.390991	0.107652	0.282096	0.696326	-0.267420	0.603356
58703	10.290393	1.311680	-2.946159	-0.562217	0.272261	-0.116835	-0.784312	-0.393477	0.105673	0.287685	0.691078	-0.270565	0.605345
58704	10.236076	0.594641	-2.512865	-0.573193	0.214888	-0.049502	-0.787069	-0.395961	0.107595	0.292891	0.685767	-0.274614	0.607063
58705	9.730749	0.057644	-2.337075	-0.561635	0.061478	-0.137069	-0.788055	-0.393222	0.114788	0.297515	0.683150	-0.278698	0.605903
58706	9.776315	0.230148	-2.527511	-0.534016	-0.107814	-0.257745	-0.783900	-0.397135	0.126828	0.302894	0.683067	-0.281295	0.602120
58707	9.744088	0.519938	-2.588686	-0.548193	-0.213508	-0.218304	-0.778512	-0.398989	0.141496	0.306727	0.684284	-0.285741	0.596679
58708	9.540508	0.347418	-2.559912	-0.575203	-0.321426	-0.229523	-0.774638	-0.403200	0.160417	0.311074	0.686265	-0.290474	0.589828
58709	9.333780	0.338375	-2.668256	-0.564566	-0.359179	-0.246898	-0.765785	-0.407699	0.179435	0.314546	0.689208	-0.295578	0.581968
58710	9.131999	0.503711	-2.708487	-0.559207	-0.404809	-0.187302	-0.758724	-0.414135	0.201199	0.317631	0.691879	-0.301161	0.574208
58711	9.166429	0.396332	-2.842633	-0.571920	-0.393658	-0.217597	-0.752649	-0.415870	0.221093	0.320557	0.694899	-0.306900	0.565837
58712	9.238936	0.405479	-2.852496	-0.539214	-0.371844	-0.254487	-0.745192	-0.417329	0.240290	0.324260	0.697588	-0.311043	0.558102
58713	9.157230	0.318465	-2.938393	-0.533802	-0.373520	-0.272130	-0.737179	-0.420039	0.261673	0.327292	0.700848	-0.315397	0.549743
58714	9.041593	0.331154	-2.957708	-0.555462	-0.340816	-0.292067	-0.728343	-0.420816	0.282243	0.331769	0.703191	-0.318917	0.541982
58715	8.772187	0.277871	-2.475963	-0.572084	-0.320050	-0.393323	-0.720461	-0.424341	0.299765	0.336894	0.706257	-0.321558	0.533202
58716	8.936199	-0.026056	-2.610505	-0.547648	-0.225115	-0.342310	-0.711200	-0.426480	0.314262	0.342485	0.707597	-0.323440	0.526685
58717	8.875647	0.569746	-3.225911	-0.555827	-0.133134	-0.243798	-0.703171	-0.431094	0.326953	0.346910	0.707728	-0.326696	0.521579
58718	8.640347	0.400129	-3.151223	-0.544551	-0.087467	-0.222789	-0.696806	-0.433897	0.335410	0.352055	0.706790	-0.329247	0.517785
58719	8.674432	0.409367	-3.185196	-0.552653	0.008840	-0.108463	-0.694309	-0.436678	0.339766	0.355897	0.704534	-0.333368	0.515593
58720	8.970081	0.329424	-3.692066	-0.570224	0.022233	0.018712	-0.692373	-0.436403	0.338929	0.359601	0.700614	-0.338783	0.514834
58721	9.148674	0.166376	-4.081883	-0.550671	0.154182	0.165014	-0.694313	-0.435571	0.338952	0.361483	0.694990	-0.345685	0.516546
58722	9.058861	-0.162258	-4.172321	-0.570321	0.268055	0.034871	-0.698885	-0.432367	0.333377	0.366653	0.688331	-0.349517	0.519234
58723	9.388027	-0.249945	-4.338490	-0.557450	0.244787	0.114846	-0.704011	-0.429027	0.328357	0.369631	0.681994	-0.355141	0.521663
58724	9.557887	-0.074841	-4.374495	-0.558842	0.255489	0.229826	-0.709412	-0.425540	0.321277	0.372460	0.674038	-0.361545	0.525578
58725	10.087148	-0.093340	-4.481302	-0.561049	0.274036	0.081178	-0.714952	-0.421772	0.312412	0.375916	0.667538	-0.366555	0.527938
58726	9.278790	-0.743650	-4.183041	-0.568672	0.273328	-0.050096	-0.719378	-0.420222	0.305855	0.381889	0.661227	-0.369104	0.529813
58727	9.206250	-0.261718	-3.313718	-0.562152	0.201436	-0.076112	-0.719788	-0.420486	0.302139	0.386369	0.656586	-0.372589	0.529897
58728	9.408944	-0.593084	-3.160498	-0.544722	0.034865	0.002955	-0.720204	-0.419927	0.300496	0.389651	0.652509	-0.377366	0.529149
58729	9.309334	-0.541020	-3.049808	-0.554608	-0.041751	-0.088711	-0.720071	-0.419104	0.301880	0.392261	0.650562	-0.382497	0.525924
58730	9.272776	-0.625328	-3.043986	-0.549544	-0.113976	-0.075842	-0.717974	-0.424635	0.303459	0.395277	0.648556	-0.387419	0.522530
58731	9.187275	-0.660307	-2.927512	-0.569696	-0.128119	-0.097249	-0.713687	-0.425766	0.308645	0.397427	0.647417	-0.393259	0.517929
58732	9.148078	-0.639720	-3.152380	-0.550632	-0.161059	-0.050818	-0.710657	-0.424413	0.315105	0.399793	0.645630	-0.398842	0.514054
58733	8.994352	-0.860365	-3.040991	-0.538261	-0.144303	0.078316	-0.709010	-0.422642	0.321166	0.399513	0.643451	-0.406729	0.510815
58734	8.904446	-0.868995	-2.965878	-0.550131	-0.184419	0.135018	-0.708065	-0.418526	0.328083	0.399724	0.640331	-0.414832	0.508046
58735	8.780459	-0.964425	-2.894582	-0.542774	-0.227755	0.237947	-0.707685	-0.411926	0.335994	0.397094	0.637528	-0.425425	0.504865
58736	9.000185	-1.331889	-3.086475	-0.546157	-0.221768	0.276802	-0.708567	-0.401743	0.346428	0.395426	0.633495	-0.435503	0.502653
58737	10.348034	-1.650219	-4.331398	-0.539345	-0.119698	0.166853	-0.708488	-0.389906	0.356872	0.394261	0.630109	-0.444252	0.500162
58738	9.235848	-0.359879	-4.682551	-0.549296	-0.032175	0.051151	-0.708240	-0.384546	0.363944	0.396500	0.626029	-0.449935	0.498432
58739	8.549047	-0.083880	-3.744876	-0.559771	-0.100996	0.083148	-0.707425	-0.381799	0.367683	0.396523	0.622987	-0.457643	0.495197
58740	10.273004	0.831309	-4.042486	-0.553716	-0.016129	-0.109669	-0.705237	-0.376567	0.370335	0.400526	0.620124	-0.461183	0.492276
58741	9.719378	1.095422	-4.097845	-0.560613	-0.062341	-0.182083	-0.701365	-0.377559	0.375525	0.403532	0.619104	-0.465214	0.487286
58742	9.694507	-0.262053	-4.034345	-0.562343	-0.120684	-0.112925	-0.698611	-0.376489	0.384049	0.406676	0.617169	-0.469585	0.482914
58743	8.304438	0.241198	-3.786832	-0.577659	-0.190254	-0.199603	-0.692695	-0.372125	0.396573	0.408814	0.617388	-0.474531	0.475945
58744	8.596235	0.223031	-4.079360	-0.561575	-0.222433	-0.230993	-0.685946	-0.368599	0.411010	0.412076	0.617481	-0.478197	0.469296
58745	8.877684	0.573894	-4.105396	-0.550052	-0.367759	-0.300633	-0.675320	-0.366739	0.426088	0.413061	0.620500	-0.482979	0.459446
58746	8.913233	0.232930	-4.495452	-0.570687	-0.501132	-0.285919	-0.662068	-0.365315	0.445822	0.414184	0.623503	-0.488226	0.448699
58747	8.698970	-0.278010	-4.496712	-0.553591	-0.595840	-0.188821	-0.649366	-0.364438	0.464590	0.411829	0.627310	-0.496130	0.436732
58748	8.521091	-0.044778	-4.474916	-0.565885	-0.599791	-0.046521	-0.634859	-0.365220	0.482640	0.409664	0.628657	-0.504948	0.426606
58749	8.072469	-0.058625	-4.822070	-0.558633	-0.511407	0.034330	-0.625207	-0.361700	0.497467	0.406115	0.629244	-0.514780	0.417283
58750	7.742368	-0.229035	-4.969521	-0.554163	-0.337688	-0.053461	-0.613605	-0.361215	0.510046	0.406408	0.628384	-0.521109	0.410379
58751	7.994716	-0.127994	-4.787367	-0.550209	-0.265423	-0.073265	-0.607241	-0.362903	0.515210	0.406088	0.627977	-0.527383	0.403243
58752	8.099183	0.260999	-4.690374	-0.565448	-0.214806	-0.080765	-0.601423	-0.366382	0.519672	0.407976	0.626221	-0.532372	0.397471
58753	8.124763	0.502040	-4.760746	-0.556828	-0.164826	-0.031392	-0.596157	-0.369437	0.521803	0.408440	0.624428	-0.538295	0.391797
58754	7.477893	0.215381	-4.882316	-0.561725	-0.066290	-0.074680	-0.593667	-0.370000	0.523430	0.411779	0.621407	-0.542048	0.387913
58755	7.448245	0.300953	-4.752766	-0.540768	0.096662	-0.072783	-0.591446	-0.371937	0.523118	0.415169	0.618106	-0.545108	0.385276
58756	9.285086	0.197433	-5.159962	-0.551579	0.358337	0.013444	-0.596976	-0.371637	0.519584	0.422276	0.610858	-0.546284	0.387439
58757	9.858760	-0.676231	-5.182390	-0.552834	0.390153	0.085781	-0.605174	-0.361252	0.515487	0.427733	0.603351	-0.548855	0.389576
58758	10.020057	-0.579031	-5.705553	-0.557787	0.247426	-0.063719	-0.611842	-0.353917	0.514237	0.434223	0.597646	-0.549999	0.389578
58759	10.005581	-0.432565	-6.255606	-0.547820	0.175934	-0.229433	-0.613261	-0.345918	0.517358	0.439627	0.595247	-0.550534	0.386422
58760	9.470572	-0.956673	-5.980863	-0.542802	0.118538	-0.271674	-0.615211	-0.342602	0.517820	0.446088	0.592898	-0.550129	0.383191
58761	8.245582	-0.599208	-5.309140	-0.568029	-0.008152	-0.214811	-0.613422	-0.341234	0.520298	0.449492	0.591538	-0.552586	0.377741
58762	7.680153	-0.234395	-4.730191	-0.571619	-0.048078	-0.090855	-0.607886	-0.342913	0.523541	0.453045	0.588157	-0.555966	0.373796
58763	8.012476	-0.258218	-4.341389	-0.545398	-0.092940	-0.022993	-0.604995	-0.340863	0.527945	0.453747	0.585461	-0.561217	0.369302
58764	8.305258	-0.632000	-4.311033	-0.545764	-0.126611	-0.082936	-0.599609	-0.340201	0.532865	0.456016	0.582766	-0.565150	0.364746
58765	8.316226	-0.681604	-4.503777	-0.540120	-0.103237	-0.079470	-0.598804	-0.335248	0.537314	0.456909	0.580755	-0.569729	0.359676
58766	8.627672	-0.462648	-4.726496	-0.552916	-0.102937	-0.099865	-0.593978	-0.333065	0.541842	0.459611	0.577967	-0.573239	0.355117
58767	8.196782	-0.523812	-4.894359	-0.545384	-0.099014	-0.045042	-0.589153	-0.331032	0.549809	0.460313	0.575420	-0.578154	0.350343
58768	7.883955	-0.753287	-4.809235	-0.559102	-0.028759	0.057771	-0.588623	-0.326629	0.553979	0.462792	0.570187	-0.582776	0.347970
58769	7.769227	-0.938612	-4.420448	-0.558437	0.059082	0.103175	-0.588924	-0.320831	0.553904	0.464379	0.564615	-0.587963	0.346209
58770	7.733807	-1.136291	-3.995390	-0.537101	0.151079	0.078037	-0.592267	-0.314464	0.551104	0.468521	0.558035	-0.590920	0.346263
58771	9.375752	-0.746079	-4.859632	-0.531372	0.356947	0.052496	-0.600862	-0.308916	0.548749	0.473609	0.551142	-0.592500	0.347678
58772	9.428425	0.343122	-4.903264	-0.538896	0.393911	-0.039669	-0.608199	-0.305284	0.540860	0.481379	0.544158	-0.591782	0.349229
58773	8.748178	0.305986	-4.957508	-0.554549	0.325897	0.008195	-0.615937	-0.305244	0.533762	0.486587	0.537696	-0.593236	0.349552
58774	8.411769	0.389352	-5.102950	-0.543658	0.366472	0.193796	-0.623680	-0.303403	0.524756	0.492359	0.527979	-0.595201	0.352925
58775	9.042895	0.483233	-4.911559	-0.564377	0.264024	0.183699	-0.634060	-0.299486	0.516066	0.495603	0.519678	-0.599119	0.354074
58776	9.388750	-0.277193	-4.444492	-0.530668	0.189202	0.071271	-0.639198	-0.293526	0.512313	0.499898	0.512702	-0.601340	0.354440
58777	9.290101	-0.880786	-4.461785	-0.561109	0.024798	-0.067945	-0.638835	-0.282501	0.517516	0.501944	0.509066	-0.604956	0.350617
58778	9.090788	-0.424188	-4.679224	-0.553619	-0.137689	-0.234912	-0.634719	-0.276182	0.524019	0.504641	0.507812	-0.607417	0.344252
58779	8.598507	-0.762835	-4.843909	-0.575847	-0.201242	-0.276496	-0.627151	-0.269888	0.536138	0.505463	0.508085	-0.611209	0.335827
58780	8.518476	-0.628230	-5.038586	-0.551628	-0.262775	-0.259017	-0.618067	-0.262500	0.549908	0.506714	0.507935	-0.614581	0.327921
58781	8.504238	-0.594404	-5.053441	-0.546740	-0.270167	-0.142140	-0.608830	-0.258418	0.561716	0.505386	0.507254	-0.620140	0.320476
58782	8.354174	-0.660961	-5.028337	-0.546942	-0.320901	-0.113563	-0.601385	-0.255152	0.570915	0.504846	0.505667	-0.625442	0.313453
58783	8.007516	-0.334681	-4.980777	-0.550239	-0.270660	-0.091825	-0.594211	-0.253127	0.579965	0.503115	0.504261	-0.631428	0.306421
58784	7.688895	0.164728	-5.041492	-0.540267	-0.134068	-0.059814	-0.587160	-0.253988	0.585132	0.504461	0.500853	-0.635254	0.301857
58785	7.797620	0.474169	-4.909792	-0.539358	0.018990	-0.046534	-0.584255	-0.254551	0.586481	0.505951	0.497187	-0.638631	0.298276
58786	7.839779	0.375563	-4.792778	-0.561561	0.127631	-0.093472	-0.584251	-0.255378	0.586197	0.510999	0.492384	-0.639543	0.295675
58787	8.056101	0.275526	-4.729135	-0.560515	0.172148	-0.132629	-0.587005	-0.257575	0.584406	0.515126	0.488663	-0.640573	0.292438
58788	8.627099	0.246494	-4.932522	-0.568690	0.297154	-0.095330	-0.591412	-0.260720	0.578351	0.522368	0.482763	-0.639679	0.291347
58789	9.486440	-0.889517	-4.887172	-0.563175	0.526946	0.001546	-0.599975	-0.261222	0.568915	0.530185	0.475141	-0.638244	0.292898
58790	8.942263	-0.878321	-4.417859	-0.547455	0.521029	-0.157601	-0.611994	-0.261294	0.556893	0.540318	0.468827	-0.634136	0.293476
58791	8.700509	-0.942365	-4.083408	-0.556393	0.496718	-0.060319	-0.622077	-0.262067	0.546915	0.547899	0.462097	-0.632244	0.294178
58792	9.329367	-1.787034	-4.050665	-0.519118	0.534599	0.118600	-0.631765	-0.257730	0.535885	0.556159	0.452383	-0.630192	0.298151
58793	9.709872	-0.864897	-3.817444	-0.557046	0.357275	0.029197	-0.641445	-0.255466	0.525521	0.561308	0.445168	-0.630579	0.298545
58794	8.943482	-1.307795	-3.540881	-0.561280	0.223394	0.077514	-0.648363	-0.253360	0.519540	0.566148	0.437259	-0.631732	0.298659
58795	8.966398	-1.345738	-3.402775	-0.552775	0.096630	0.142079	-0.653615	-0.252497	0.512569	0.567203	0.430108	-0.635955	0.298077
58796	9.285357	-1.091172	-3.333561	-0.566278	0.004355	0.096581	-0.654159	-0.254145	0.510354	0.569115	0.423150	-0.639697	0.296377
58797	9.234084	-1.068078	-3.556025	-0.551890	-0.047438	0.137764	-0.654284	-0.256899	0.508400	0.568275	0.416823	-0.645436	0.294507
58798	9.153763	-1.098048	-3.792354	-0.543163	-0.112337	0.136487	-0.654292	-0.255384	0.509241	0.568180	0.410251	-0.650614	0.292518
58799	8.990139	-1.179804	-3.892696	-0.555969	-0.135769	0.141749	-0.651249	-0.256090	0.511964	0.566101	0.404257	-0.657331	0.289865
58800	8.858778	-1.216910	-3.776137	-0.532297	-0.118672	0.129499	-0.649862	-0.257201	0.513043	0.565796	0.397881	-0.662362	0.287825
58801	8.813695	-1.302553	-3.605999	-0.541999	-0.094732	0.175211	-0.648761	-0.256380	0.514694	0.563854	0.391272	-0.668705	0.286021
58802	8.850630	-1.180249	-3.331985	-0.557711	-0.112421	0.146838	-0.648755	-0.257901	0.515367	0.563645	0.384288	-0.673846	0.283827
58803	8.795355	-1.347799	-3.131928	-0.559499	-0.086867	0.109463	-0.647378	-0.256663	0.515920	0.562246	0.378224	-0.679579	0.281068
58804	8.892666	-1.271485	-3.195726	-0.557777	-0.070126	0.052796	-0.645989	-0.258466	0.517542	0.563064	0.372226	-0.683431	0.278081
58805	8.826425	-1.533898	-3.492297	-0.555816	-0.035470	0.004803	-0.645163	-0.257640	0.517544	0.562863	0.367269	-0.687688	0.274561
58806	9.344968	-1.524332	-3.758861	-0.568336	-0.004672	0.001049	-0.644605	-0.258745	0.517529	0.564885	0.361465	-0.690399	0.271287
58807	9.784045	-1.067008	-4.762372	-0.550830	0.195760	-0.042244	-0.645851	-0.257626	0.513558	0.568024	0.355914	-0.691619	0.268957
58808	8.826891	-0.116925	-4.112116	-0.547860	0.184030	-0.151937	-0.648867	-0.262428	0.506650	0.573267	0.351398	-0.690916	0.265554
58809	9.265101	-0.008780	-4.553620	-0.532899	0.162843	0.000642	-0.651456	-0.269204	0.500400	0.575545	0.345635	-0.692647	0.263676
58810	9.621782	0.209910	-4.387415	-0.543760	0.195601	-0.024363	-0.656132	-0.273725	0.492955	0.580179	0.339310	-0.692609	0.261827
58811	9.816998	0.288388	-4.006818	-0.551419	0.130536	0.002518	-0.656949	-0.275637	0.487160	0.582076	0.333472	-0.694756	0.259421
58812	9.432949	-0.254720	-3.913267	-0.537208	0.071060	-0.011257	-0.659435	-0.276321	0.486759	0.584811	0.327662	-0.696145	0.256935
58813	8.933461	-0.110555	-4.160643	-0.567224	-0.047982	-0.087028	-0.657529	-0.270124	0.490387	0.584731	0.323800	-0.699805	0.252023
58814	8.715569	-0.401881	-4.210254	-0.563973	-0.091700	-0.139879	-0.653965	-0.263941	0.497169	0.585975	0.320282	-0.702325	0.246561
58815	8.778007	-0.314775	-4.129164	-0.549808	-0.142135	-0.148230	-0.650826	-0.255693	0.506178	0.584698	0.317949	-0.706531	0.240522
58816	8.651155	-0.533432	-4.058906	-0.571716	-0.181073	-0.118227	-0.646014	-0.251042	0.516101	0.584567	0.314449	-0.710189	0.234597
58817	8.665830	-0.521564	-4.078386	-0.560645	-0.182507	-0.065004	-0.640510	-0.245831	0.523272	0.582313	0.310985	-0.715348	0.229078
58818	8.766717	-0.546060	-4.029927	-0.551464	-0.197488	-0.006404	-0.635833	-0.241168	0.529616	0.581233	0.306173	-0.719708	0.224604
58819	8.897344	-0.464731	-4.031009	-0.546055	-0.215757	0.020348	-0.631977	-0.238437	0.536085	0.577943	0.301772	-0.725605	0.220031
58820	8.800163	-0.536303	-3.981760	-0.561317	-0.203343	0.048370	-0.625360	-0.234745	0.542681	0.576517	0.296047	-0.730304	0.215965
58821	8.700716	-0.549811	-3.923491	-0.554677	-0.167526	0.067665	-0.621497	-0.233529	0.548033	0.573699	0.290602	-0.735838	0.212046
58822	8.804467	-0.574688	-3.933017	-0.552589	-0.105967	0.035483	-0.617906	-0.232994	0.550764	0.573628	0.284720	-0.739202	0.208484
58823	8.790996	-0.330622	-3.945386	-0.559851	-0.063899	-0.028525	-0.618176	-0.234372	0.550201	0.572719	0.280166	-0.742907	0.203934
58824	8.362752	-0.174337	-3.729114	-0.546730	0.022708	-0.053751	-0.616085	-0.238382	0.550695	0.574839	0.275123	-0.744188	0.200128
58825	8.294750	-0.159018	-3.666377	-0.556168	0.113728	-0.052667	-0.618965	-0.243193	0.545987	0.576627	0.270237	-0.745612	0.196303
58826	9.073681	-0.110261	-3.571330	-0.550951	0.254670	-0.090457	-0.622953	-0.249476	0.538380	0.582313	0.264756	-0.743958	0.193242
58827	9.962935	-0.378591	-3.852201	-0.543251	0.318741	-0.094138	-0.624855	-0.255934	0.530620	0.587219	0.259811	-0.742626	0.190205
58828	9.537219	-1.024657	-4.035289	-0.569869	0.296153	-0.180282	-0.632297	-0.259891	0.521552	0.593875	0.255247	-0.739978	0.185994
58829	8.733682	-0.953721	-4.320097	-0.565808	0.235259	-0.232196	-0.635589	-0.264831	0.514920	0.598100	0.252362	-0.738908	0.180568
58830	8.728688	-0.815404	-4.232241	-0.559638	0.275302	-0.081084	-0.639708	-0.270041	0.506915	0.603953	0.246511	-0.736848	0.177559
58831	10.271535	-1.189817	-4.203551	-0.568624	0.265150	-0.031321	-0.644938	-0.274423	0.499477	0.607826	0.240479	-0.736351	0.174656
58832	9.922647	-0.713878	-3.797669	-0.562600	0.161862	-0.173072	-0.645610	-0.277855	0.494217	0.612260	0.236317	-0.735137	0.169899
58833	8.825610	-0.553106	-3.537064	-0.552151	0.082230	-0.154984	-0.648216	-0.281973	0.488964	0.613740	0.232913	-0.736136	0.164857
58834	8.477711	-0.458491	-3.441013	-0.526795	0.009860	-0.041073	-0.646952	-0.286392	0.488634	0.615279	0.227745	-0.737210	0.161510
58835	9.181479	-0.719125	-3.451127	-0.559783	-0.077025	0.027303	-0.646934	-0.290670	0.488315	0.613803	0.222055	-0.740959	0.157852
58836	9.379205	-0.914141	-3.524112	-0.552370	-0.112157	0.124050	-0.646665	-0.289019	0.489706	0.613064	0.214504	-0.744270	0.155574
58837	9.153225	-0.787295	-3.575954	-0.556083	-0.170545	0.205716	-0.643355	-0.286037	0.491354	0.609535	0.206444	-0.749812	0.153721
58838	8.902122	-0.814692	-3.572896	-0.548883	-0.188711	0.214704	-0.643376	-0.282051	0.496902	0.607246	0.197784	-0.754294	0.152231
58839	8.905638	-0.842741	-3.417962	-0.559638	-0.162553	0.216176	-0.643121	-0.277642	0.499699	0.603706	0.189431	-0.759624	0.150422
58840	8.949018	-0.847817	-3.413131	-0.561764	-0.202005	0.196939	-0.639817	-0.274482	0.502184	0.601193	0.180888	-0.764079	0.148425
58841	9.018627	-1.172730	-3.520737	-0.548776	-0.176059	0.210179	-0.636527	-0.268989	0.508824	0.597322	0.172728	-0.769337	0.146601
58842	8.765116	-1.267978	-3.550743	-0.552335	-0.145047	0.166537	-0.635164	-0.264860	0.511884	0.595622	0.164567	-0.772827	0.144538
58843	8.431464	-1.330889	-3.498866	-0.533544	-0.036949	0.151868	-0.634782	-0.259310	0.514557	0.593935	0.157022	-0.776033	0.142682
58844	8.453835	-1.516235	-3.361530	-0.559347	0.060649	0.131479	-0.637017	-0.254061	0.514904	0.595453	0.148710	-0.776865	0.140715
58845	9.637647	-1.633369	-3.898166	-0.554147	0.221286	0.017572	-0.641045	-0.249209	0.511406	0.598164	0.142225	-0.776535	0.137714
58846	9.089898	-0.325050	-3.897535	-0.552427	0.298880	-0.096063	-0.646144	-0.251377	0.502338	0.603911	0.136848	-0.773731	0.133806
58847	9.133059	-0.068186	-3.738585	-0.572585	0.304770	-0.137878	-0.651656	-0.254374	0.493954	0.608332	0.132337	-0.771895	0.128834
58848	9.309531	-0.137327	-3.812939	-0.558130	0.286695	-0.134921	-0.657012	-0.260444	0.485389	0.613916	0.127514	-0.769022	0.124308
58849	9.746758	0.092240	-3.758100	-0.560677	0.158502	-0.098662	-0.659339	-0.264834	0.478203	0.615895	0.122935	-0.768936	0.119572
58850	9.701056	-0.332219	-3.671158	-0.542836	0.098973	-0.103463	-0.662500	-0.268538	0.473233	0.618408	0.118272	-0.768322	0.115171
58851	9.301421	-0.315928	-3.786775	-0.553010	-0.047273	-0.169991	-0.661140	-0.263719	0.476438	0.617325	0.115378	-0.770510	0.109146
58852	9.317839	-0.118851	-3.941206	-0.528258	-0.125232	-0.227572	-0.657428	-0.260025	0.484020	0.616580	0.113311	-0.772271	0.102893
58853	9.048564	-0.282774	-4.149211	-0.558589	-0.173418	-0.266622	-0.651488	-0.259506	0.490175	0.613698	0.112131	-0.775710	0.095269
58854	8.859612	-0.125884	-3.981587	-0.554409	-0.278861	-0.168641	-0.643616	-0.259005	0.500445	0.610450	0.109123	-0.779441	0.088970
58855	8.613281	-0.177504	-3.983097	-0.561412	-0.289606	-0.076712	-0.636165	-0.256846	0.510873	0.605321	0.105184	-0.784589	0.083331
58856	8.613615	-0.114759	-3.995878	-0.561358	-0.297101	-0.044809	-0.630083	-0.257434	0.517428	0.601490	0.100181	-0.788691	0.078367
58857	8.532194	-0.107481	-4.073163	-0.554080	-0.288888	-0.060710	-0.623724	-0.258162	0.524806	0.596228	0.096076	-0.793696	0.072996
58858	8.663717	0.208219	-4.076862	-0.543238	-0.285243	-0.067615	-0.619153	-0.260812	0.529700	0.592490	0.091623	-0.797453	0.068044
58859	8.766223	0.500391	-4.394343	-0.561056	-0.214619	-0.092954	-0.612359	-0.266096	0.536477	0.588384	0.087862	-0.801379	0.062258
58860	8.605445	0.403726	-4.557340	-0.553670	-0.185550	-0.124931	-0.606947	-0.271088	0.539276	0.586258	0.084067	-0.803759	0.056625
58861	8.160068	0.359146	-4.406453	-0.555107	-0.102357	-0.164487	-0.602367	-0.275246	0.541263	0.583963	0.081416	-0.806123	0.050243
58862	9.155602	0.012508	-4.737329	-0.533712	0.099192	-0.133452	-0.602768	-0.278563	0.542609	0.586349	0.077695	-0.805052	0.045287
58863	9.491696	-0.448700	-4.732633	-0.558126	0.229541	-0.086759	-0.604270	-0.282271	0.537351	0.589288	0.073433	-0.803568	0.040305
58864	8.873672	-0.739309	-3.911944	-0.555004	0.222395	-0.207192	-0.607580	-0.283353	0.532684	0.593679	0.070534	-0.800870	0.034314
58865	9.364194	-1.465182	-4.341804	-0.550045	0.340175	-0.078672	-0.614610	-0.287174	0.523888	0.598340	0.066129	-0.797953	0.029787
58866	9.179762	-1.019652	-3.996203	-0.538235	0.215828	-0.084844	-0.619312	-0.286037	0.517052	0.602440	0.061463	-0.795385	0.025508
58867	8.861553	-1.117288	-4.086497	-0.553563	0.124716	-0.167693	-0.620815	-0.289893	0.515235	0.603666	0.058508	-0.794845	0.019639
58868	8.735265	-0.883170	-3.871497	-0.543214	0.013291	-0.107623	-0.620790	-0.295130	0.512152	0.604514	0.054240	-0.794609	0.014759
58869	9.260575	-0.810250	-4.046968	-0.548694	-0.079068	0.053125	-0.618281	-0.299829	0.511809	0.602384	0.047865	-0.796688	0.011451
58870	8.989001	-0.673711	-4.125442	-0.553960	-0.187009	0.034230	-0.617429	-0.305079	0.512575	0.599945	0.041267	-0.798937	0.007898
58871	8.516876	-0.661736	-4.231249	-0.542213	-0.197849	0.025497	-0.612167	-0.307311	0.515953	0.595847	0.035399	-0.802306	0.004271
58872	8.483919	-0.710669	-4.361125	-0.538736	-0.192774	-0.039079	-0.610377	-0.305803	0.517882	0.593235	0.030160	-0.804464	0.000068
58873	8.836133	-0.593559	-4.599674	-0.562526	-0.176540	-0.121630	-0.605392	-0.308598	0.524699	0.589419	0.026387	-0.807377	-0.005593
58874	8.974124	-0.706272	-4.709739	-0.558224	-0.199625	-0.159458	-0.599302	-0.310280	0.528215	0.586635	0.022859	-0.809447	-0.011546
58875	8.713649	-0.724141	-4.738183	-0.543342	-0.167653	-0.119726	-0.591018	-0.308667	0.535877	0.582882	0.019258	-0.812154	-0.016828
58876	8.455189	-0.768841	-4.418422	-0.560442	-0.149820	-0.095339	-0.587154	-0.307870	0.542877	0.580858	0.014686	-0.813573	-0.022053
58877	8.933417	-0.801274	-4.486349	-0.558355	-0.113877	-0.079515	-0.583162	-0.304302	0.546875	0.577947	0.010244	-0.815562	-0.027042
58878	9.479896	-0.387768	-5.047382	-0.545343	-0.052344	-0.104319	-0.579996	-0.301983	0.553483	0.577444	0.006050	-0.815776	-0.032107
58879	8.958253	-0.122405	-4.870858	-0.552055	0.022929	-0.062479	-0.578914	-0.297165	0.557104	0.576725	0.001471	-0.816110	-0.036744
58880	7.939211	-0.402394	-4.301019	-0.529463	0.088272	0.054770	-0.580186	-0.290395	0.556495	0.578577	-0.005033	-0.814645	-0.039709
58881	8.711568	-0.254676	-4.245715	-0.536291	0.175886	0.044595	-0.585441	-0.289959	0.553373	0.580387	-0.011085	-0.813138	-0.042831
58882	8.480838	0.385880	-4.059271	-0.531511	0.167270	-0.101236	-0.586968	-0.288293	0.551474	0.583328	-0.015006	-0.810699	-0.047652
58883	8.672742	0.358938	-3.923929	-0.546117	0.205962	-0.185655	-0.590568	-0.286898	0.549589	0.585383	-0.017394	-0.808795	-0.053620
58884	8.759630	0.460176	-3.876854	-0.551665	0.220852	-0.233554	-0.592237	-0.284403	0.547837	0.588987	-0.019344	-0.805656	-0.060329
58885	9.214694	0.562836	-4.004242	-0.575910	0.169576	-0.321874	-0.592933	-0.283295	0.547166	0.590241	-0.019909	-0.804082	-0.068348
58886	9.283170	0.622267	-4.091975	-0.546380	0.101962	-0.330818	-0.592530	-0.280818	0.549529	0.591734	-0.020368	-0.802279	-0.076063
58887	9.236223	0.543942	-4.298817	-0.562160	0.034389	-0.322636	-0.590331	-0.278489	0.553666	0.590763	-0.020935	-0.802211	-0.083780
58888	9.101711	0.556402	-4.373673	-0.539549	0.005259	-0.302753	-0.586475	-0.275476	0.558348	0.590684	-0.021901	-0.801455	-0.091007
58889	9.014453	0.688141	-4.261472	-0.562530	-0.032466	-0.304565	-0.584140	-0.272737	0.563590	0.588611	-0.022870	-0.802074	-0.098443
58890	8.855818	0.708017	-4.333963	-0.560705	-0.045297	-0.283260	-0.578762	-0.270283	0.569631	0.587685	-0.024478	-0.801776	-0.105749
58891	8.639131	0.643540	-4.429595	-0.547007	-0.054654	-0.254782	-0.575049	-0.266166	0.574463	0.585302	-0.026102	-0.802578	-0.112289
58892	8.674750	0.867241	-4.557773	-0.562369	-0.043831	-0.246140	-0.570780	-0.262879	0.579696	0.584418	-0.028306	-0.802154	-0.119180
58893	8.558393	0.672076	-4.584432	-0.524337	-0.076582	-0.233157	-0.567609	-0.261243	0.583818	0.581683	-0.030066	-0.803186	-0.125034
58894	8.592129	0.717954	-4.555996	-0.566016	-0.089523	-0.175167	-0.563201	-0.258233	0.589322	0.580183	-0.033548	-0.803162	-0.131124
58895	8.721994	0.669021	-4.521800	-0.540251	-0.090551	-0.073992	-0.561421	-0.255078	0.594297	0.577566	-0.038100	-0.804149	-0.135317
58896	8.690312	0.834283	-4.402799	-0.543609	-0.068510	-0.019310	-0.557697	-0.253023	0.596768	0.576777	-0.043758	-0.803755	-0.139254
58897	8.672710	0.786492	-4.334594	-0.554324	-0.038748	-0.017862	-0.554529	-0.250833	0.600345	0.575080	-0.049250	-0.803991	-0.143023
58898	8.706099	0.839923	-4.257921	-0.563138	-0.004690	0.006606	-0.555650	-0.247519	0.600939	0.575314	-0.055358	-0.802702	-0.147031
58899	8.854417	0.774596	-4.122093	-0.532090	0.023987	0.008577	-0.554823	-0.246831	0.601215	0.574679	-0.060857	-0.802179	-0.150163
58900	8.965186	0.839530	-4.060149	-0.548441	0.038672	-0.011138	-0.556483	-0.246408	0.599717	0.575513	-0.066372	-0.800379	-0.154185
58901	9.003506	1.018877	-3.936567	-0.538413	0.038390	0.015545	-0.556904	-0.245027	0.599873	0.575088	-0.072026	-0.799584	-0.157324
58902	8.959929	1.150144	-3.855829	-0.548992	0.074115	0.055015	-0.558570	-0.243224	0.598390	0.576633	-0.078482	-0.797201	-0.160638
58903	8.951443	0.981543	-3.776623	-0.559009	0.065102	0.059349	-0.560364	-0.243626	0.595921	0.576697	-0.084997	-0.795880	-0.163621
58904	8.873198	1.089982	-3.903362	-0.544345	0.090341	0.050523	-0.564228	-0.245267	0.593731	0.578425	-0.091260	-0.793240	-0.166933
58905	8.917049	1.060287	-3.970738	-0.549456	0.131625	0.071449	-0.568501	-0.247308	0.587548	0.579543	-0.097640	-0.791070	-0.169720
58906	9.032840	1.008695	-3.989646	-0.554503	0.169053	0.120718	-0.572360	-0.249911	0.583971	0.582656	-0.104850	-0.787246	-0.172517
58907	9.182190	0.789837	-4.059885	-0.556063	0.203294	0.122265	-0.577601	-0.252227	0.578068	0.584982	-0.111876	-0.784015	-0.174930
58908	8.992414	0.297844	-4.097630	-0.563134	0.219497	0.122867	-0.584216	-0.256049	0.569268	0.588775	-0.119025	-0.779436	-0.177926
58909	9.195543	0.150802	-4.221895	-0.551804	0.284346	0.121745	-0.592501	-0.257245	0.560508	0.592268	-0.125739	-0.775156	-0.180395
58910	9.195169	-0.392760	-3.814768	-0.556657	0.330396	0.208011	-0.601323	-0.262019	0.548963	0.597979	-0.133707	-0.768914	-0.182525
58911	9.428859	-0.379853	-3.447987	-0.562823	0.246092	0.170449	-0.610170	-0.261420	0.540501	0.600909	-0.141504	-0.764779	-0.184385
58912	9.119147	-0.602643	-3.449919	-0.554607	0.162398	0.051542	-0.615285	-0.260416	0.532703	0.603347	-0.147640	-0.760840	-0.187876
58913	9.173300	-0.482655	-3.528643	-0.551297	0.127531	0.021747	-0.619137	-0.264261	0.528839	0.603865	-0.153516	-0.758504	-0.190925
58914	9.337772	-0.474299	-3.572445	-0.563703	0.125842	0.117190	-0.621054	-0.267547	0.521798	0.605889	-0.160869	-0.754668	-0.193638
58915	9.790606	-0.413454	-3.433600	-0.562180	0.069750	0.147724	-0.626851	-0.269455	0.518106	0.605892	-0.169050	-0.752505	-0.195072
58916	9.688968	-0.368958	-3.375976	-0.548229	-0.025875	0.152880	-0.627120	-0.270828	0.515891	0.605722	-0.177316	-0.750339	-0.196600
58917	9.345278	-0.632579	-3.372574	-0.563305	-0.123155	0.152312	-0.627254	-0.271792	0.515194	0.602731	-0.186363	-0.750380	-0.197265
58918	9.229675	-0.423599	-3.302270	-0.544137	-0.216412	0.092953	-0.625597	-0.271245	0.515738	0.599377	-0.194400	-0.750637	-0.198745
58919	9.110198	-0.438341	-3.461404	-0.551716	-0.263075	0.075440	-0.621299	-0.274582	0.519801	0.593904	-0.202705	-0.752566	-0.199580
58920	8.927222	-0.384212	-3.490756	-0.565464	-0.313983	0.130410	-0.616461	-0.275725	0.528288	0.589031	-0.211906	-0.753610	-0.200525
58921	8.802707	-0.311499	-3.580794	-0.562622	-0.306974	0.149851	-0.609270	-0.276306	0.532357	0.582995	-0.221607	-0.755540	-0.200415
58922	8.806929	-0.395867	-3.543617	-0.557029	-0.294551	0.167521	-0.606097	-0.275644	0.538810	0.578456	-0.231135	-0.756058	-0.200851
58923	8.985128	-0.515448	-3.552186	-0.557117	-0.305250	0.156991	-0.601000	-0.272085	0.544589	0.572343	-0.240834	-0.757765	-0.200536
58924	9.112802	-0.544676	-3.846787	-0.558128	-0.310304	0.121661	-0.594653	-0.269914	0.551997	0.567237	-0.249684	-0.758508	-0.201410
58925	8.862750	-0.425081	-3.908188	-0.553418	-0.272330	0.101988	-0.589145	-0.265949	0.559980	0.561276	-0.258326	-0.759945	-0.201794
58926	8.856622	-0.398800	-4.348191	-0.538818	-0.239401	0.041824	-0.585288	-0.263632	0.566583	0.556909	-0.265408	-0.760233	-0.203608
58927	8.931764	-0.264293	-4.016379	-0.567737	-0.142773	-0.067016	-0.579491	-0.261867	0.571926	0.552050	-0.271064	-0.760931	-0.206758
58928	8.924555	-0.200777	-4.299755	-0.569015	-0.032366	-0.118998	-0.578394	-0.260503	0.576337	0.549942	-0.275146	-0.759573	-0.211914
58929	9.521968	-0.302104	-4.830951	-0.544295	0.184663	-0.210141	-0.580052	-0.260635	0.575660	0.549524	-0.276953	-0.757479	-0.218052
58930	8.931630	-0.083396	-4.842266	-0.548577	0.270000	-0.286002	-0.580862	-0.264623	0.571220	0.551333	-0.276941	-0.753716	-0.226378
58931	8.115982	0.219372	-4.390337	-0.547972	0.239334	-0.293917	-0.585827	-0.266803	0.565728	0.551273	-0.277235	-0.751398	-0.233750
58932	9.733653	0.723289	-4.871668	-0.560159	0.360742	-0.336850	-0.588975	-0.273686	0.561689	0.554048	-0.276098	-0.746738	-0.243277
58933	8.746888	0.789435	-4.561833	-0.568034	0.300882	-0.402246	-0.593107	-0.276557	0.555909	0.554172	-0.274624	-0.744142	-0.252443
58934	9.141887	0.219461	-4.116283	-0.547742	0.308202	-0.325103	-0.595586	-0.278196	0.552057	0.556182	-0.273702	-0.739909	-0.261311
58935	8.948395	0.460979	-3.944765	-0.564378	0.219103	-0.230111	-0.600001	-0.280107	0.548354	0.555917	-0.275110	-0.737188	-0.267999
58936	9.264551	0.575779	-4.202569	-0.566914	0.103903	-0.236419	-0.600276	-0.280242	0.547666	0.555187	-0.276748	-0.734539	-0.275009
58937	9.165285	0.620772	-4.449373	-0.543678	0.029812	-0.225079	-0.599874	-0.277765	0.549891	0.552206	-0.278987	-0.733961	-0.280245
58938	8.484352	0.424228	-4.492174	-0.563738	-0.037576	-0.145445	-0.596835	-0.277787	0.554549	0.549868	-0.282670	-0.732320	-0.285394
58939	8.473983	0.645427	-4.294097	-0.549689	-0.064640	0.049523	-0.594901	-0.277522	0.556464	0.546942	-0.289510	-0.731166	-0.287115
58940	8.591841	0.720133	-4.208111	-0.548680	-0.101636	0.155948	-0.591315	-0.275603	0.558384	0.545403	-0.297767	-0.728510	-0.288346
58941	8.330047	0.719823	-3.748711	-0.540758	-0.021243	0.222704	-0.595467	-0.274763	0.557598	0.544042	-0.306746	-0.725820	-0.288289
58942	8.954007	0.856329	-4.475879	-0.546832	-0.118143	0.193330	-0.594925	-0.272279	0.557757	0.542390	-0.315569	-0.723011	-0.288936
58943	8.573628	1.056739	-4.496934	-0.557455	-0.111596	0.267424	-0.595476	-0.272832	0.558444	0.539713	-0.325837	-0.720805	-0.288063
58944	8.935383	1.059488	-4.466041	-0.531323	-0.123987	0.234263	-0.594919	-0.273380	0.556644	0.538195	-0.335053	-0.717749	-0.287961
58945	8.612153	1.250462	-4.392842	-0.552462	-0.136148	0.191582	-0.593806	-0.275321	0.558268	0.534596	-0.344233	-0.716209	-0.287672
58946	8.480616	1.344379	-4.190767	-0.564280	-0.130705	0.191386	-0.592971	-0.276427	0.558112	0.532401	-0.353160	-0.713190	-0.288423
58947	8.110278	1.316585	-4.371164	-0.534168	-0.087156	0.138322	-0.592257	-0.281253	0.555717	0.529185	-0.361005	-0.711498	-0.288807
58948	8.229914	1.200319	-4.295130	-0.544646	-0.021374	0.143109	-0.593606	-0.288133	0.549599	0.528316	-0.368343	-0.707664	-0.290546
58949	9.290030	1.477106	-4.562984	-0.545750	0.100380	0.146152	-0.595759	-0.300527	0.541228	0.527610	-0.375245	-0.703784	-0.292417
58950	9.594055	0.492666	-4.409861	-0.554341	0.159862	0.147384	-0.602627	-0.309170	0.528940	0.529167	-0.381630	-0.697843	-0.295561
58951	9.971134	0.317706	-4.572704	-0.565686	0.185107	-0.042154	-0.606445	-0.319756	0.517571	0.528301	-0.385551	-0.694295	-0.300338
58952	9.415336	-1.073240	-4.213363	-0.552156	0.210684	0.095542	-0.611949	-0.324825	0.509439	0.530211	-0.390812	-0.688118	-0.304361
58953	9.609597	-1.262539	-4.148695	-0.543246	0.092068	0.256507	-0.618186	-0.320652	0.504298	0.529979	-0.399178	-0.683252	-0.304871
58954	9.166576	-1.183001	-4.240798	-0.536027	0.106830	0.209539	-0.623737	-0.315099	0.498616	0.531170	-0.406398	-0.677263	-0.306616
58955	8.633946	-0.848628	-3.859667	-0.541691	0.111700	0.165126	-0.628422	-0.317829	0.492291	0.530564	-0.413356	-0.672802	-0.308181
58956	8.598984	-0.857631	-3.402889	-0.543470	0.086653	0.243078	-0.633952	-0.317246	0.486832	0.531533	-0.421153	-0.666584	-0.309467
58957	9.350127	-1.030116	-3.566260	-0.555955	0.113718	0.255289	-0.641022	-0.312239	0.480467	0.531302	-0.429403	-0.661111	-0.310263
58958	9.190626	-1.104060	-3.572470	-0.541532	0.084667	0.269749	-0.643799	-0.308628	0.475845	0.532310	-0.437456	-0.654560	-0.311173
58959	8.843565	-1.414885	-3.778732	-0.539888	0.070696	0.214906	-0.650472	-0.300187	0.474606	0.531298	-0.445220	-0.649843	-0.311779
58960	9.080810	-1.269140	-3.804836	-0.555777	0.015153	0.192129	-0.652717	-0.292725	0.474286	0.530685	-0.452760	-0.644505	-0.313043
58961	9.026113	-1.206907	-3.568686	-0.551914	-0.063764	0.148412	-0.655768	-0.290785	0.474192	0.527323	-0.460573	-0.641607	-0.313279
58962	8.714004	-0.904740	-4.250546	-0.541918	-0.041632	0.087361	-0.655780	-0.287888	0.474910	0.525360	-0.466903	-0.637822	-0.314930
58963	8.864337	-0.882505	-4.021472	-0.535710	-0.087176	0.139929	-0.656077	-0.283474	0.476335	0.521707	-0.474524	-0.635252	-0.314809
58964	8.919164	-1.010761	-3.995954	-0.541948	-0.042547	0.090036	-0.656653	-0.278511	0.478868	0.519668	-0.480831	-0.631377	-0.316401
58965	9.101826	-1.166432	-3.975133	-0.538934	0.015335	0.065847	-0.656400	-0.273830	0.482906	0.516744	-0.486839	-0.628331	-0.318063
58966	9.625879	-1.407572	-4.139850	-0.540971	-0.014105	0.041318	-0.657531	-0.268307	0.483660	0.514702	-0.492284	-0.624568	-0.320395
58967	9.699068	-1.066452	-4.387774	-0.547782	0.073525	0.022193	-0.658355	-0.269408	0.483242	0.512082	-0.497406	-0.621218	-0.323183
58968	8.862696	-0.716359	-3.730983	-0.552625	-0.093086	0.005310	-0.656681	-0.272444	0.481546	0.508659	-0.502978	-0.618479	-0.325213
58969	8.114880	-0.901396	-3.546715	-0.549008	0.001545	0.087741	-0.656106	-0.277410	0.479839	0.505504	-0.509305	-0.615118	-0.326655
58970	8.819589	-0.862255	-3.533599	-0.553284	0.068613	0.055581	-0.659959	-0.281255	0.475974	0.504329	-0.514388	-0.610161	-0.329789
58971	9.599260	-0.791724	-3.835017	-0.548471	0.015489	-0.037625	-0.661324	-0.285111	0.474017	0.500491	-0.519001	-0.607861	-0.332644
58972	9.137366	-0.574265	-3.916555	-0.566935	-0.012059	-0.074889	-0.658132	-0.287182	0.471769	0.497272	-0.523104	-0.604911	-0.336401
58973	8.942823	-0.542277	-4.020541	-0.545103	-0.013131	-0.069350	-0.658951	-0.289944	0.472435	0.492867	-0.527405	-0.603190	-0.339246
58974	9.026448	-0.333691	-3.812785	-0.552550	-0.020116	-0.088823	-0.656452	-0.292159	0.472394	0.489558	-0.531195	-0.600510	-0.342859
58975	9.128742	-0.369025	-3.950242	-0.575349	-0.025172	-0.113805	-0.654773	-0.296578	0.471785	0.484344	-0.535247	-0.599111	-0.346393
58976	9.171898	-0.354527	-3.906972	-0.568198	-0.043238	-0.111833	-0.651166	-0.299631	0.473791	0.480384	-0.539011	-0.596737	-0.350147
58977	8.930261	-0.376985	-3.877406	-0.559951	-0.056308	-0.069247	-0.651447	-0.298668	0.475179	0.475235	-0.543568	-0.595196	-0.352743
58978	8.933033	-0.420919	-3.944569	-0.538069	-0.056589	-0.049529	-0.648664	-0.302818	0.475804	0.471830	-0.547821	-0.592434	-0.355374
58979	8.989812	-0.264764	-4.033364	-0.567136	-0.063794	-0.032981	-0.648108	-0.303932	0.478129	0.466730	-0.552842	-0.590445	-0.357635
58980	8.941955	-0.325383	-4.114769	-0.532531	-0.069636	-0.003361	-0.643950	-0.306153	0.478900	0.463514	-0.557623	-0.587281	-0.359601
58981	8.912998	-0.363982	-4.133628	-0.552671	-0.092906	-0.010541	-0.644224	-0.306984	0.479857	0.458346	-0.562899	-0.585344	-0.361159
58982	8.922910	-0.296389	-4.134395	-0.552376	-0.049768	0.001593	-0.643110	-0.308922	0.480792	0.455124	-0.567713	-0.581741	-0.363512
58983	8.856011	-0.238340	-4.192938	-0.516031	-0.044474	-0.005094	-0.640615	-0.310307	0.480484	0.450938	-0.572286	-0.579494	-0.365145
58984	9.039221	-0.285389	-4.190242	-0.545170	-0.038620	-0.037287	-0.640610	-0.311833	0.482671	0.447596	-0.576442	-0.576233	-0.367868
58985	8.890512	-0.120373	-4.228125	-0.539787	-0.025687	-0.076235	-0.640185	-0.313900	0.480994	0.442802	-0.580189	-0.574399	-0.370638
58986	8.852240	0.017747	-4.205455	-0.554058	0.016656	-0.068691	-0.639203	-0.317217	0.481366	0.439720	-0.583593	-0.570893	-0.374361
58987	8.918982	0.047077	-4.085070	-0.541266	0.030058	-0.062420	-0.637815	-0.318181	0.479831	0.435622	-0.587009	-0.568338	-0.377685
58988	8.961557	0.032961	-3.981079	-0.555644	0.057141	-0.060983	-0.638086	-0.319282	0.478720	0.432998	-0.590148	-0.564325	-0.381806
58989	9.069321	-0.180334	-3.976428	-0.565022	0.039757	-0.125570	-0.636138	-0.321769	0.478129	0.428233	-0.592891	-0.562182	-0.386067
58990	9.024267	-0.035271	-4.009395	-0.543051	0.061125	-0.108625	-0.636694	-0.321215	0.477864	0.425398	-0.595287	-0.558746	-0.390479
58991	9.077148	0.013039	-3.959268	-0.541294	0.048412	-0.097897	-0.636954	-0.324800	0.476452	0.421214	-0.597982	-0.556319	-0.394342
58992	8.942303	0.129990	-3.941064	-0.554027	0.048461	-0.098059	-0.636674	-0.325487	0.475479	0.418151	-0.600626	-0.552730	-0.398607
58993	9.019317	0.168452	-3.895691	-0.526694	0.060889	-0.090720	-0.634595	-0.326737	0.476277	0.414325	-0.603092	-0.550170	-0.402403
58994	9.080929	-0.044310	-3.852327	-0.570364	0.052198	-0.103579	-0.635276	-0.329223	0.476807	0.411023	-0.605718	-0.546435	-0.406908
58995	9.076633	0.173422	-3.816094	-0.526823	0.049293	-0.103027	-0.635826	-0.329910	0.476254	0.406964	-0.608060	-0.544054	-0.410669
58996	9.134664	0.153575	-3.840111	-0.564144	0.041466	-0.114021	-0.635273	-0.329773	0.476113	0.403496	-0.610544	-0.540536	-0.415028
58997	9.105953	0.238385	-3.831355	-0.559769	0.027206	-0.133339	-0.634858	-0.330053	0.477208	0.398537	-0.612920	-0.538366	-0.419118
58998	9.125242	0.199498	-3.847859	-0.559821	0.031036	-0.158133	-0.631951	-0.331032	0.478828	0.394603	-0.614912	-0.535458	-0.423623
58999	9.040987	0.199863	-3.874326	-0.536205	0.034599	-0.166741	-0.631537	-0.331179	0.481301	0.389723	-0.616595	-0.533771	-0.427802
59000	9.042794	0.130052	-3.830061	-0.548979	0.028413	-0.173941	-0.629611	-0.329257	0.483509	0.385725	-0.618292	-0.531123	-0.432250
59001	9.030911	0.207538	-3.816414	-0.542690	0.025786	-0.185344	-0.627960	-0.327891	0.486815	0.380509	-0.619825	-0.529610	-0.436512
59002	9.088493	0.163818	-3.794259	-0.538156	0.016630	-0.171076	-0.625474	-0.327489	0.488865	0.376513	-0.621508	-0.527065	-0.440645
59003	9.103236	0.148971	-3.835185	-0.558159	0.006729	-0.161515	-0.623269	-0.326541	0.492988	0.371114	-0.623502	-0.525191	-0.444627
59004	9.153599	0.076196	-3.829609	-0.540026	-0.019806	-0.125754	-0.623000	-0.325169	0.495615	0.367082	-0.625937	-0.522292	-0.447955
59005	9.066480	0.072094	-3.800454	-0.549169	-0.048928	-0.090316	-0.619538	-0.326426	0.497366	0.361852	-0.629040	-0.519940	-0.450593
59006	9.206856	0.109657	-3.834885	-0.554625	-0.078197	-0.037086	-0.616353	-0.327960	0.500079	0.357792	-0.632966	-0.516176	-0.452660
59007	9.082501	0.160427	-3.956087	-0.561758	-0.100478	0.038148	-0.616898	-0.330171	0.500886	0.353024	-0.637884	-0.512371	-0.453822
59008	8.948267	0.388371	-3.963283	-0.524472	-0.104532	0.067804	-0.615085	-0.333625	0.500562	0.349985	-0.642839	-0.507678	-0.454457
59009	8.949117	0.453121	-4.041320	-0.547310	-0.126042	0.067681	-0.612580	-0.336940	0.499132	0.345383	-0.648108	-0.503720	-0.454898
59010	8.949589	0.394568	-4.130060	-0.560098	-0.136711	0.058748	-0.613126	-0.339154	0.500903	0.341431	-0.653429	-0.498981	-0.455494
59011	8.896655	0.440826	-4.128089	-0.570780	-0.107961	0.072595	-0.612562	-0.341359	0.499499	0.336715	-0.658652	-0.494531	-0.456333
59012	8.863381	0.525453	-4.153150	-0.545235	-0.086427	0.069229	-0.610469	-0.345644	0.499439	0.333508	-0.663428	-0.489382	-0.457320
59013	8.787756	0.786402	-4.233273	-0.547060	-0.086462	0.074537	-0.608244	-0.348127	0.497194	0.329298	-0.668224	-0.484901	-0.458160
59014	8.864367	0.665227	-4.212695	-0.564145	-0.059330	0.072401	-0.609199	-0.350883	0.496072	0.326088	-0.672821	-0.479296	-0.459623
59015	8.883867	0.548610	-4.293565	-0.566958	-0.055326	0.029873	-0.609319	-0.355019	0.494516	0.321470	-0.676943	-0.474955	-0.461328
59016	8.850244	0.669876	-4.256217	-0.557955	-0.046054	-0.003688	-0.609724	-0.357088	0.494085	0.317729	-0.680567	-0.470293	-0.463358
59017	8.879375	0.596842	-4.313426	-0.548749	-0.024391	-0.012560	-0.607791	-0.356683	0.495589	0.313233	-0.683801	-0.466436	-0.465551
59018	8.796728	0.573609	-4.247823	-0.564060	-0.006375	-0.005796	-0.608336	-0.358472	0.494335	0.309728	-0.687000	-0.461446	-0.468153
59019	8.845309	0.592436	-4.279507	-0.560348	0.009889	-0.012031	-0.607356	-0.361098	0.494439	0.305376	-0.689912	-0.457201	-0.470887
59020	8.821383	0.611811	-4.296603	-0.568425	0.024318	-0.009562	-0.608598	-0.361365	0.492518	0.302025	-0.692734	-0.451984	-0.473931
59021	8.892903	0.515118	-4.230387	-0.542942	0.027730	-0.001324	-0.609156	-0.360119	0.491709	0.298162	-0.695390	-0.447588	-0.476651
59022	8.926001	0.403973	-4.195366	-0.542123	0.015174	-0.008323	-0.609570	-0.360395	0.491985	0.295075	-0.698078	-0.442613	-0.479281
59023	8.873006	0.370298	-4.223912	-0.543100	0.009895	-0.022470	-0.609986	-0.360118	0.491991	0.290842	-0.700647	-0.438557	-0.481843
59024	8.929272	0.490515	-4.263986	-0.552191	0.000773	-0.003914	-0.609982	-0.361222	0.491979	0.287503	-0.703497	-0.433465	-0.484295
59025	8.816524	0.529462	-4.331918	-0.550336	0.015332	-0.021690	-0.609569	-0.360810	0.492256	0.283208	-0.705992	-0.429243	-0.486949
59026	8.773453	0.350084	-4.465157	-0.549982	0.071297	-0.034440	-0.609977	-0.362326	0.491693	0.280182	-0.707804	-0.424160	-0.490510
59027	8.325064	0.396161	-4.503727	-0.554792	0.159344	-0.010351	-0.612748	-0.360797	0.490353	0.277147	-0.708944	-0.418869	-0.495113
59028	8.672060	0.370144	-4.450749	-0.535874	0.260702	0.033545	-0.616352	-0.357871	0.484904	0.276554	-0.709287	-0.411857	-0.500804
59029	9.176346	0.390783	-4.120657	-0.559755	0.243971	0.008688	-0.621198	-0.355497	0.480009	0.274327	-0.709678	-0.405708	-0.506461
59030	9.366998	0.296995	-3.856518	-0.542124	0.155485	0.021838	-0.627701	-0.354088	0.475668	0.272635	-0.710908	-0.399322	-0.510707
59031	9.312159	0.051533	-3.749816	-0.539106	0.080248	-0.030791	-0.629083	-0.354081	0.474577	0.268982	-0.712445	-0.394770	-0.514031
59032	9.132602	-0.179220	-3.734921	-0.519160	0.073010	-0.041196	-0.628389	-0.354352	0.472366	0.266288	-0.713815	-0.389926	-0.517219
59033	9.460747	-0.177358	-3.107212	-0.560991	0.087698	-0.047930	-0.630302	-0.359030	0.468754	0.262232	-0.715184	-0.385278	-0.520872
59034	9.430249	0.377636	-3.263158	-0.545708	0.021949	0.043842	-0.631120	-0.360945	0.463922	0.259627	-0.717806	-0.379174	-0.523044
59035	9.476243	0.908499	-3.336792	-0.538001	-0.079590	0.112754	-0.632915	-0.361213	0.462694	0.256293	-0.721934	-0.373275	-0.523250
59036	9.591131	1.578436	-3.513543	-0.540565	-0.246280	0.220022	-0.631404	-0.359571	0.466141	0.253551	-0.728550	-0.366012	-0.520541
59037	9.134809	1.405044	-3.878235	-0.544693	-0.427883	0.372264	-0.630191	-0.353381	0.472252	0.250160	-0.738071	-0.357966	-0.514326
59038	8.927712	0.310482	-4.460089	-0.555742	-0.483498	0.345783	-0.625936	-0.348044	0.483977	0.246679	-0.747873	-0.349775	-0.507438
59039	8.504473	-0.037060	-4.818050	-0.560565	-0.413424	0.364644	-0.621695	-0.338413	0.491339	0.242941	-0.756986	-0.341426	-0.501379
59040	8.485988	0.350187	-4.737785	-0.565475	-0.317964	0.372888	-0.618835	-0.330170	0.502140	0.240624	-0.765046	-0.331771	-0.496722
59041	8.131290	-0.169186	-4.683195	-0.552811	-0.278309	0.258533	-0.617910	-0.321497	0.509106	0.236764	-0.771821	-0.324328	-0.492998
59042	8.248163	0.023136	-4.724154	-0.549662	-0.152201	0.163189	-0.617932	-0.317091	0.513006	0.233627	-0.776584	-0.317172	-0.491669
59043	8.676859	-0.434533	-4.833175	-0.559221	-0.092637	0.160977	-0.616157	-0.312135	0.516072	0.229855	-0.780790	-0.310215	-0.491223
59044	8.874347	-0.740847	-4.929079	-0.548242	-0.087236	0.157539	-0.615626	-0.307591	0.519418	0.227057	-0.784743	-0.302805	-0.490849
59045	8.521605	-0.394123	-4.710200	-0.559238	-0.114652	0.201773	-0.614536	-0.304429	0.523022	0.223529	-0.789290	-0.295232	-0.489790
59046	8.387812	-0.321654	-4.848544	-0.550271	-0.121669	0.175370	-0.614969	-0.300568	0.524717	0.220626	-0.793562	-0.287625	-0.488729
59047	8.369454	-0.506505	-5.059067	-0.546563	-0.132710	0.198464	-0.614572	-0.296710	0.526681	0.217122	-0.798077	-0.280237	-0.487236
59048	8.259094	-0.818988	-5.292204	-0.551851	-0.074257	0.112182	-0.615283	-0.292854	0.530305	0.213803	-0.801406	-0.273371	-0.487139
59049	8.341131	-0.783140	-5.273386	-0.553261	-0.011258	0.121530	-0.613357	-0.290512	0.530590	0.210090	-0.804233	-0.266558	-0.487871
59050	8.455411	-0.511153	-4.943161	-0.543857	0.044346	0.146111	-0.616272	-0.287601	0.528990	0.207842	-0.806437	-0.258685	-0.489431
59051	8.542115	-0.635171	-4.980550	-0.558163	0.093332	0.117338	-0.619613	-0.282062	0.526319	0.204535	-0.808131	-0.251406	-0.491818
