# Supplementary material for: Identification of Haptic Based Guiding Using Hard Reins
Source: PLoS One. 2015 Jul 22;10(7):e0132020. doi: 10.1371/journal.pone.0132020 (PMC4511788; doi:10.1371/journal.pone.0132020)
Supplement: S1 File — (ZIP) [file pone.0132020.s001.zip › MotionData1/Subject2/T2/gh2.txt]

// Start Time: 0
// Sample rate: 25.0Hz
// Scenario: 4.9
// Firmware Version: 2.6.1
Counter	Acc_X	Acc_Y	Acc_Z	Gyr_X	Gyr_Y	Gyr_Z	Mag_X	Mag_Y	Mag_Z	Quat_w	Quat_x	Quat_y	Quat_z
58430	1.074910	2.243406	9.460593	-0.100502	-0.020676	0.058263	-0.334415	0.141697	-0.657866	-0.580464	-0.027055	0.124659	0.804233
58431	1.142112	2.303427	9.385249	-0.085671	-0.024299	0.058344	-0.334426	0.144666	-0.657864	-0.581373	-0.025441	0.123707	0.803775
58432	1.103324	2.346434	9.320680	-0.047024	-0.000551	0.036351	-0.335618	0.147525	-0.656691	-0.581876	-0.024736	0.123116	0.803524
58433	1.160835	2.418647	9.298225	0.000980	0.017811	0.043948	-0.333785	0.147094	-0.657222	-0.582612	-0.024842	0.123076	0.802994
58434	1.151056	2.447498	9.298539	0.034174	0.028823	0.047789	-0.333517	0.146273	-0.658000	-0.583301	-0.025522	0.123453	0.802414
58435	1.151003	2.462229	9.385159	0.022680	0.052594	0.058767	-0.332226	0.146824	-0.655427	-0.584347	-0.026401	0.123383	0.801634
58436	1.242566	2.472071	9.395753	0.046234	0.050829	0.068121	-0.331171	0.147596	-0.658018	-0.585354	-0.027516	0.123709	0.800812
58437	1.126573	2.529464	9.361870	0.069010	0.054475	0.059918	-0.329338	0.145825	-0.657646	-0.586394	-0.028962	0.124381	0.799896
58438	1.025574	2.484204	9.552324	0.058852	0.068984	0.031230	-0.327760	0.143913	-0.658176	-0.586764	-0.030594	0.124678	0.799517
58439	0.871190	2.510866	9.700081	0.080127	0.074393	0.005479	-0.325915	0.141984	-0.660129	-0.586970	-0.032631	0.125265	0.799193
58440	0.827793	2.510688	9.673269	0.076970	0.077033	-0.031458	-0.324076	0.140605	-0.661049	-0.586347	-0.034761	0.125718	0.799490
58441	0.779766	2.472195	9.701086	0.057743	0.059642	-0.029683	-0.321188	0.137328	-0.661590	-0.585963	-0.036399	0.126091	0.799640
58442	0.567638	2.466815	9.658224	0.003412	0.051338	-0.026261	-0.318434	0.134061	-0.661355	-0.585460	-0.037251	0.125671	0.800035
58443	0.500251	2.442603	9.652455	-0.026207	0.028420	-0.037452	-0.317005	0.137275	-0.662269	-0.584931	-0.037447	0.125042	0.800511
58444	0.399299	2.377258	9.597788	-0.003687	0.019359	-0.011483	-0.315308	0.136723	-0.661508	-0.584650	-0.037677	0.124891	0.800729
58445	0.476452	2.374983	9.591275	-0.005508	0.010253	-0.002246	-0.316741	0.136062	-0.661755	-0.584622	-0.037758	0.124808	0.800759
58446	0.585132	2.331773	9.555677	-0.012436	-0.029950	-0.002212	-0.316339	0.135100	-0.663051	-0.584389	-0.037076	0.125100	0.800915
58447	0.729992	2.283750	9.498747	-0.038628	-0.050065	-0.004151	-0.318571	0.136353	-0.661741	-0.584203	-0.035816	0.125176	0.801096
58448	0.891346	2.312421	9.347030	-0.045632	-0.076547	-0.005984	-0.319101	0.138382	-0.661865	-0.583831	-0.034010	0.125476	0.801399
58449	0.978135	2.307424	9.242152	-0.024667	-0.084722	-0.003092	-0.320935	0.138147	-0.660429	-0.583563	-0.032350	0.126185	0.801552
58450	1.031183	2.307777	9.314664	-0.005302	-0.066445	-0.013173	-0.321856	0.138706	-0.659517	-0.583052	-0.031192	0.127009	0.801839
58451	1.117846	2.347548	9.637683	-0.112160	-0.024499	-0.000861	-0.322391	0.139807	-0.657963	-0.583024	-0.029462	0.125618	0.802144
58452	1.122105	2.462745	9.552924	-0.101663	0.033970	-0.017514	-0.323051	0.142106	-0.658215	-0.582724	-0.028797	0.123723	0.802681
58453	0.851867	2.510121	9.493457	-0.094167	0.037450	-0.076559	-0.322530	0.143173	-0.658864	-0.581620	-0.028462	0.121864	0.803777
58454	0.582321	2.413306	9.479982	-0.113149	0.013568	-0.099696	-0.323325	0.145885	-0.658469	-0.579954	-0.027539	0.119972	0.805296
58455	0.797056	2.375245	9.481452	0.014654	-0.035587	-0.088811	-0.324631	0.146970	-0.659362	-0.578407	-0.027337	0.120700	0.806306
58456	1.031265	2.298827	9.511371	0.122709	-0.020674	-0.032901	-0.325139	0.141857	-0.658456	-0.577605	-0.028435	0.123041	0.806489
58457	1.108607	2.255578	9.482681	0.106584	0.017795	0.002033	-0.325256	0.139153	-0.659102	-0.577597	-0.029927	0.124693	0.806187
58458	0.959229	2.241169	9.577101	0.068795	0.043352	0.016563	-0.325248	0.136994	-0.659104	-0.577745	-0.031306	0.125455	0.805910
58459	0.900608	2.404851	9.636459	-0.040777	0.052380	0.023366	-0.324338	0.137260	-0.658465	-0.578256	-0.031599	0.124342	0.805705
58460	0.803484	2.548765	9.565559	-0.119583	0.040386	0.015592	-0.321720	0.138826	-0.660810	-0.578521	-0.030759	0.122100	0.805890
58461	0.806770	2.873581	9.572545	-0.155660	0.006551	0.020984	-0.321612	0.143961	-0.660034	-0.578944	-0.029005	0.119675	0.806015
58462	0.951159	2.913649	9.245602	-0.132566	0.003988	0.063565	-0.321890	0.148951	-0.660546	-0.579887	-0.027313	0.117671	0.805691
58463	1.061989	2.925788	9.213201	-0.138375	0.011452	0.118902	-0.321124	0.154203	-0.660808	-0.581876	-0.025615	0.115563	0.804617
58464	1.290288	2.578176	9.440893	-0.245537	0.034363	0.184795	-0.321283	0.161626	-0.660803	-0.584843	-0.022811	0.111447	0.803130
58465	1.025133	2.578092	9.570439	-0.371272	0.081837	0.237601	-0.318719	0.173749	-0.660172	-0.588963	-0.019250	0.104856	0.801098
58466	0.905789	2.327773	9.606622	-0.093807	0.107736	0.250048	-0.316786	0.184225	-0.662896	-0.593063	-0.019283	0.102319	0.798395
58467	0.709087	2.115193	9.467382	0.141216	0.091423	0.212506	-0.313262	0.184995	-0.662923	-0.596555	-0.021994	0.103805	0.795527
58468	0.594407	1.893385	9.395991	0.156068	0.102190	0.133203	-0.309854	0.183326	-0.664114	-0.598685	-0.025146	0.105268	0.793638
58469	0.720700	1.704261	9.596150	0.148237	0.127575	0.055613	-0.307615	0.179782	-0.665167	-0.599732	-0.028847	0.106338	0.792579
58470	0.895595	1.422972	9.550631	0.171946	0.160311	-0.029203	-0.303268	0.172830	-0.667271	-0.599342	-0.033449	0.107267	0.792568
58471	1.087573	1.595454	9.223587	0.107264	0.178494	-0.060934	-0.298672	0.166970	-0.667827	-0.598658	-0.037686	0.106990	0.792932
58472	1.291659	1.779490	9.453710	0.031843	0.198566	-0.048430	-0.291995	0.167401	-0.671239	-0.597972	-0.041236	0.105233	0.793508
58473	1.038078	1.890915	9.822566	-0.019229	0.182093	-0.010844	-0.287940	0.167747	-0.672563	-0.598176	-0.043870	0.102956	0.793512
58474	0.748057	2.049417	9.908496	-0.060774	0.152847	0.024963	-0.285197	0.169590	-0.674134	-0.598378	-0.045405	0.100353	0.793607
58475	0.412096	2.226218	9.744614	-0.221243	0.139869	0.035226	-0.279719	0.174368	-0.675984	-0.599393	-0.044854	0.095412	0.793482
58476	0.355649	2.422110	9.372373	-0.151686	0.136368	0.057725	-0.275825	0.181471	-0.676529	-0.600349	-0.045007	0.091578	0.793202
58477	0.364819	2.518038	9.277788	-0.013605	0.151181	0.069473	-0.272184	0.185078	-0.676039	-0.601718	-0.047079	0.089841	0.792242
58478	0.274094	2.345809	9.620182	0.170285	0.156858	0.083317	-0.267453	0.183094	-0.680212	-0.602904	-0.051393	0.090883	0.790953
58479	0.115459	2.260041	9.958355	0.289583	0.132245	0.076570	-0.264429	0.177128	-0.679722	-0.604025	-0.056814	0.094180	0.789339
58480	0.170608	2.317452	9.830053	0.198530	0.134891	0.070569	-0.261127	0.169517	-0.681431	-0.604976	-0.061145	0.095914	0.788077
58481	0.047339	2.379248	9.680945	0.032612	0.123839	0.110347	-0.256671	0.167026	-0.682630	-0.606888	-0.063267	0.095294	0.786514
58482	0.049468	2.436831	9.633765	-0.178366	0.101907	0.199754	-0.253815	0.171986	-0.682780	-0.610295	-0.062266	0.091651	0.784387
58483	0.061278	2.489916	9.673026	0.147576	0.076820	0.258660	-0.249506	0.174350	-0.684363	-0.614275	-0.064795	0.093581	0.780839
58484	0.149645	2.158273	9.726809	0.301213	0.080811	0.323130	-0.246605	0.168907	-0.685681	-0.618942	-0.069097	0.097854	0.776248
58485	0.171799	2.067368	9.864964	0.243682	0.067914	0.310865	-0.245813	0.167409	-0.686204	-0.623522	-0.072547	0.101442	0.771795
58486	0.236667	2.115733	9.899853	0.259640	0.074280	0.288786	-0.243831	0.161983	-0.686739	-0.627592	-0.076287	0.105091	0.767636
58487	0.415621	1.985172	9.606844	0.281271	0.069615	0.224317	-0.240534	0.155588	-0.688319	-0.630714	-0.080379	0.109080	0.764094
58488	0.667929	2.148489	9.378652	0.294035	0.095097	0.154207	-0.239208	0.149374	-0.687557	-0.632612	-0.085142	0.112776	0.761469
58489	0.761623	2.215938	9.349266	0.254300	0.133296	0.091191	-0.236302	0.142581	-0.688875	-0.633840	-0.090104	0.115328	0.759491
58490	0.164943	2.479714	9.443413	0.016538	0.152915	0.036391	-0.232623	0.138211	-0.689940	-0.634458	-0.092481	0.113874	0.758909
58491	0.066144	2.464561	9.291054	0.061499	0.138245	-0.000275	-0.227392	0.137872	-0.691015	-0.634637	-0.095272	0.113249	0.758507
58492	0.056221	2.522152	9.253363	-0.108868	0.137966	-0.038056	-0.224778	0.138508	-0.691940	-0.634272	-0.095991	0.109948	0.759208
58493	0.254445	2.407043	9.246397	-0.265993	0.095705	-0.068306	-0.221260	0.141700	-0.692612	-0.633933	-0.094114	0.104752	0.760459
58494	0.490673	2.401871	9.003689	-0.255314	0.053681	-0.086632	-0.217757	0.150282	-0.694187	-0.632908	-0.091801	0.100196	0.762208
58495	0.351389	2.299038	9.264990	-0.209380	0.031691	-0.112210	-0.218177	0.158110	-0.694438	-0.631631	-0.089719	0.096603	0.763977
58496	0.087507	2.037325	9.570908	-0.248371	-0.001352	-0.125278	-0.216762	0.163628	-0.694318	-0.629945	-0.086742	0.092759	0.766186
58497	-0.146153	2.019264	10.053352	-0.472755	-0.007255	-0.167027	-0.216151	0.173347	-0.693285	-0.628156	-0.080824	0.085499	0.769140
58498	-0.464461	2.032563	9.906546	-0.366426	-0.001826	-0.220036	-0.215415	0.185222	-0.692510	-0.625217	-0.076517	0.079676	0.772593
58499	-0.369441	2.325902	9.801128	-0.237597	0.005560	-0.256320	-0.215313	0.191705	-0.691733	-0.621608	-0.073898	0.075709	0.776151
58500	-0.298781	2.161989	9.667467	-0.109585	0.014810	-0.274131	-0.216509	0.198323	-0.692495	-0.617404	-0.073130	0.073567	0.779777
58501	-0.144197	2.097169	9.617593	-0.079823	-0.001568	-0.268408	-0.214946	0.199788	-0.692766	-0.613316	-0.072379	0.072117	0.783201
58502	-0.861224	1.830599	10.173655	0.013045	0.028581	-0.253240	-0.213901	0.197363	-0.691096	-0.609261	-0.073302	0.071751	0.786308
58503	-1.011676	2.037025	10.122336	0.030041	0.034846	-0.306706	-0.213488	0.194773	-0.693296	-0.604421	-0.074557	0.071473	0.789942
58504	-0.220880	1.993009	9.454590	0.087446	0.014807	-0.369101	-0.214392	0.190878	-0.692516	-0.598363	-0.076323	0.072270	0.794301
58505	-0.200538	1.777115	9.626981	0.170157	-0.023551	-0.388917	-0.213841	0.184654	-0.693556	-0.591859	-0.078439	0.074786	0.798723
58506	-0.435729	1.571240	10.063570	0.178181	-0.056476	-0.374063	-0.215634	0.175228	-0.693546	-0.585424	-0.080152	0.077855	0.802990
58507	-0.099151	1.743226	9.507432	0.100143	-0.069293	-0.385502	-0.216790	0.169980	-0.693410	-0.578936	-0.080686	0.079765	0.807440
58508	-0.129751	2.083756	9.204672	0.073681	-0.078461	-0.394865	-0.219515	0.165420	-0.693649	-0.572231	-0.080848	0.081365	0.812032
58509	-0.423667	2.039584	9.122097	0.057827	-0.089465	-0.387553	-0.220543	0.159772	-0.692868	-0.565669	-0.080557	0.082813	0.816499
58510	-0.502902	1.987783	9.497492	-0.028774	-0.099623	-0.375984	-0.224982	0.156871	-0.691026	-0.559315	-0.079170	0.083004	0.820980
58511	-0.360335	1.923644	9.653949	-0.129412	-0.092392	-0.368192	-0.226285	0.156880	-0.691661	-0.553293	-0.076686	0.081427	0.825443
58512	-0.109782	1.955165	9.579916	-0.113708	-0.085928	-0.365344	-0.228121	0.158522	-0.691387	-0.547222	-0.074547	0.080077	0.829806
58513	-0.240833	2.137620	9.542846	-0.133299	-0.089565	-0.344225	-0.229697	0.159762	-0.690599	-0.541540	-0.072012	0.078436	0.833904
58514	-0.251323	2.318151	9.576485	-0.067123	-0.100390	-0.316196	-0.232708	0.161417	-0.690445	-0.536137	-0.070048	0.078085	0.837588
58515	0.035548	2.316046	9.497519	-0.098914	-0.131366	-0.283073	-0.235715	0.161591	-0.689904	-0.531309	-0.067083	0.077573	0.840948
58516	-0.304025	2.253577	9.719110	-0.146184	-0.146082	-0.273150	-0.238215	0.165003	-0.688850	-0.526616	-0.063437	0.076435	0.844280
58517	-0.347588	2.286975	9.661563	-0.115781	-0.147829	-0.253615	-0.243065	0.167904	-0.687518	-0.522236	-0.059974	0.075862	0.847300
58518	-0.564112	2.195260	9.701464	-0.144451	-0.157078	-0.270363	-0.247001	0.171465	-0.686710	-0.517509	-0.056152	0.074866	0.850545
58519	-0.656771	2.413701	9.612448	-0.137928	-0.166129	-0.237105	-0.251984	0.175309	-0.685764	-0.513360	-0.052152	0.074122	0.853374
58520	-0.255646	2.209612	9.498110	0.045572	-0.169407	-0.191844	-0.256564	0.175377	-0.684048	-0.509689	-0.049948	0.076576	0.855487
58521	-0.163278	2.051196	9.551959	0.094218	-0.154602	-0.143620	-0.261397	0.174093	-0.682977	-0.506883	-0.048397	0.079783	0.856949
58522	-0.186956	1.964904	9.658545	0.052000	-0.127177	-0.118033	-0.264005	0.170362	-0.681149	-0.504469	-0.046862	0.081988	0.858250
58523	-0.080458	1.863101	9.374866	0.022418	-0.081549	-0.145928	-0.266223	0.170383	-0.681519	-0.501792	-0.045852	0.083220	0.859754
58524	-0.077859	1.824726	9.407957	-0.085825	-0.057983	-0.176044	-0.268198	0.173918	-0.681114	-0.498588	-0.044213	0.082304	0.861790
58525	0.068764	1.921736	9.549909	-0.040470	-0.076148	-0.155483	-0.269504	0.173665	-0.680845	-0.495801	-0.042682	0.082388	0.863465
58526	0.403493	1.489393	9.561372	-0.008931	-0.074179	-0.129451	-0.271344	0.174912	-0.679668	-0.493277	-0.041450	0.082998	0.864911
58527	0.093547	1.787776	9.759496	-0.172193	-0.050573	-0.099888	-0.272148	0.178846	-0.678497	-0.491591	-0.038959	0.080591	0.866213
58528	0.217678	2.026962	9.279130	-0.384444	0.018721	-0.096457	-0.272439	0.189355	-0.680427	-0.490044	-0.035582	0.073808	0.867838
58529	0.165125	1.923269	9.238779	-0.202558	0.042723	-0.077111	-0.270660	0.200952	-0.679274	-0.488896	-0.034370	0.069998	0.868849
58530	0.316153	1.607157	9.576611	0.000676	0.006433	-0.055705	-0.269379	0.208222	-0.679539	-0.487913	-0.034504	0.070040	0.869394
58531	0.322397	1.327399	10.076827	0.032392	-0.028254	-0.037025	-0.268081	0.210901	-0.680065	-0.487196	-0.034286	0.071037	0.869723
58532	0.436906	1.556482	9.461808	0.002361	-0.041031	-0.042694	-0.269925	0.214301	-0.679403	-0.486335	-0.033591	0.071582	0.870188
58533	0.153526	1.319536	9.283012	-0.101620	0.014516	-0.065453	-0.269028	0.221023	-0.680957	-0.485273	-0.032844	0.069814	0.870952
58534	0.225056	1.004314	9.927364	-0.015815	0.050076	-0.118591	-0.269698	0.226689	-0.681853	-0.483251	-0.033664	0.069107	0.872101
58535	-0.004785	0.185642	10.561844	-0.028144	0.022299	-0.218260	-0.271278	0.231017	-0.682613	-0.479481	-0.033963	0.068381	0.874225
58536	0.250070	-0.689637	10.542345	-0.226174	-0.001914	-0.320691	-0.272858	0.236150	-0.683890	-0.473993	-0.032134	0.064356	0.877585
58537	0.317687	-0.206030	10.513753	-0.591286	-0.031800	-0.424033	-0.273948	0.246296	-0.682585	-0.466834	-0.026349	0.054025	0.882300
58538	-0.176298	0.728044	9.574088	-0.865207	-0.086019	-0.428158	-0.281086	0.266903	-0.680969	-0.459542	-0.017147	0.039458	0.887113
58539	-0.071356	-0.072117	9.095770	-0.604139	-0.096645	-0.420311	-0.289249	0.281453	-0.678959	-0.452161	-0.010044	0.029465	0.891393
58540	-0.251955	-0.100080	9.465753	-0.623851	-0.090173	-0.361365	-0.297157	0.296416	-0.675918	-0.445733	-0.002940	0.019213	0.894955
58541	-0.152591	-0.189564	9.974308	-0.559476	-0.036968	-0.302054	-0.305193	0.308695	-0.671457	-0.440306	0.002752	0.009450	0.897794
58542	0.118537	-0.424552	10.045554	-0.199470	0.020085	-0.315065	-0.306646	0.311155	-0.670023	-0.434621	0.004158	0.005837	0.900585
58543	-0.173058	-0.449447	9.970472	0.097793	-0.008788	-0.280299	-0.311969	0.303649	-0.670888	-0.429570	0.003593	0.007609	0.902994
58544	-0.079785	-0.290352	10.007179	0.091379	-0.018773	-0.256326	-0.316761	0.293577	-0.671371	-0.424925	0.003179	0.009566	0.905172
58545	-0.002689	-0.280589	10.003235	-0.001503	-0.008787	-0.247580	-0.320638	0.283760	-0.672378	-0.420434	0.003459	0.009517	0.907267
58546	0.142413	-0.381690	9.902355	-0.127323	-0.012601	-0.266658	-0.323618	0.277317	-0.672357	-0.415562	0.004780	0.007458	0.909522
58547	0.475952	-0.590160	9.249638	-0.216483	-0.018141	-0.287373	-0.326223	0.275323	-0.672208	-0.410298	0.007042	0.003568	0.911917
58548	0.460638	-0.401821	9.458570	-0.790733	-0.024261	-0.286593	-0.330687	0.279301	-0.670750	-0.404887	0.014024	-0.010487	0.914199
58549	0.030486	-0.165578	9.846732	-1.508567	-0.023295	-0.284725	-0.333175	0.307325	-0.664388	-0.399071	0.026896	-0.037905	0.915741
58550	0.181808	-0.549525	10.046793	-0.571506	-0.060687	-0.294666	-0.336708	0.332815	-0.656210	-0.393383	0.032864	-0.047600	0.917553
58551	0.629259	-0.346259	10.130631	0.351139	-0.080654	-0.299185	-0.341632	0.323283	-0.656821	-0.388185	0.032052	-0.040387	0.920138
58552	0.524861	-0.697499	10.194343	0.427959	-0.026584	-0.263797	-0.344967	0.309003	-0.658222	-0.383609	0.029506	-0.032010	0.922469
58553	0.756109	-0.674228	9.829568	0.531112	0.066783	-0.274482	-0.347479	0.287536	-0.662216	-0.378789	0.024577	-0.022585	0.924881
58554	0.523447	-0.435903	9.305053	0.529122	0.147158	-0.296780	-0.345003	0.263018	-0.668834	-0.373453	0.018056	-0.013642	0.927373
58555	0.094872	-0.547294	9.342698	0.369280	0.136098	-0.238519	-0.344870	0.235030	-0.674273	-0.369110	0.013044	-0.007740	0.929262
58556	0.324128	-0.058450	10.047807	0.335740	0.083137	-0.201714	-0.341923	0.218778	-0.676887	-0.365402	0.009130	-0.001939	0.930803
58557	0.343918	-0.158959	10.193006	0.207573	0.039259	-0.146918	-0.341640	0.214312	-0.677796	-0.362698	0.007099	0.001665	0.931878
58558	0.190111	-0.255064	10.319843	0.019967	-0.006564	-0.103501	-0.340944	0.205380	-0.679614	-0.360758	0.007152	0.002222	0.932629
58559	-0.156793	-0.319395	10.001253	-0.251907	-0.039676	-0.058688	-0.343954	0.206363	-0.679202	-0.359618	0.009910	-0.002199	0.933044
58560	-0.407980	-0.234488	9.649642	-0.361197	-0.065246	-0.000147	-0.345780	0.207450	-0.680479	-0.359516	0.013805	-0.008349	0.933000
58561	-0.210397	-0.209684	9.752650	-0.415742	-0.051495	0.030939	-0.346344	0.216109	-0.678791	-0.359973	0.017922	-0.015775	0.932657
58562	-0.029623	-0.204638	9.716002	-0.164014	-0.052009	0.069138	-0.347433	0.225718	-0.677228	-0.361207	0.020131	-0.018363	0.932087
58563	0.374187	0.035803	9.439897	0.182239	-0.056983	0.089364	-0.349249	0.222499	-0.677344	-0.362965	0.020006	-0.014591	0.931474
58564	0.278434	0.411674	9.660309	0.338997	-0.010983	0.150973	-0.348690	0.211973	-0.676707	-0.365886	0.017784	-0.008135	0.930454
58565	0.151775	0.717063	10.393128	0.410608	-0.014562	0.177154	-0.349409	0.198459	-0.679549	-0.369317	0.015165	-0.000386	0.929180
58566	0.035948	0.701597	9.455679	0.446805	0.011166	0.195763	-0.348056	0.186834	-0.680082	-0.373028	0.011735	0.007897	0.927712
58567	0.241220	1.148161	9.771107	0.453523	-0.007039	0.216111	-0.348540	0.177923	-0.681116	-0.377122	0.008636	0.016440	0.925977
58568	0.261524	0.905358	9.110185	0.484394	-0.043365	0.275409	-0.349795	0.165648	-0.682015	-0.382184	0.005956	0.025811	0.923707
58569	0.197173	1.292962	9.928752	0.252774	-0.065448	0.340688	-0.350557	0.158649	-0.681108	-0.388455	0.005514	0.031116	0.920926
58570	-0.546500	1.541865	9.980512	0.089123	-0.032681	0.400678	-0.352372	0.154489	-0.680837	-0.395514	0.005760	0.033088	0.917846
58571	-0.083736	1.562024	9.977912	-0.054799	-0.003426	0.438682	-0.352654	0.160828	-0.681478	-0.403535	0.006596	0.032273	0.914371
58572	0.561416	1.235060	9.669697	0.067282	0.016162	0.498380	-0.353331	0.165706	-0.680179	-0.411972	0.006178	0.033426	0.910562
58573	0.772873	1.379778	9.654496	0.059893	0.037286	0.528767	-0.352811	0.169723	-0.682764	-0.421602	0.005415	0.034417	0.906111
58574	0.434815	1.499606	9.715432	0.066747	0.051876	0.533374	-0.353085	0.173500	-0.683148	-0.430976	0.004363	0.035254	0.901664
58575	0.107672	1.352560	9.820735	0.087979	0.053632	0.518705	-0.351011	0.180876	-0.685486	-0.440342	0.003040	0.036650	0.897077
58576	0.155121	1.008952	9.917175	0.123737	0.048051	0.467230	-0.349709	0.184755	-0.687432	-0.448606	0.001505	0.038544	0.892897
58577	0.498301	0.810946	9.504734	0.124274	0.022407	0.415619	-0.350762	0.186390	-0.687036	-0.456022	0.000341	0.040875	0.889030
58578	0.436352	0.651635	9.386703	0.122886	-0.005090	0.386128	-0.351803	0.187062	-0.688448	-0.462707	-0.000299	0.043232	0.885457
58579	0.611133	0.386547	9.154180	0.074024	0.009494	0.376652	-0.353368	0.189487	-0.690630	-0.469360	-0.000782	0.044770	0.881871
58580	0.351483	0.249984	9.471493	0.004490	0.036678	0.339335	-0.352334	0.191907	-0.690379	-0.475149	-0.001091	0.044639	0.878772
58581	0.332644	0.171880	9.859085	0.025974	0.034767	0.309912	-0.352604	0.196750	-0.692183	-0.480607	-0.001619	0.045041	0.875777
58582	0.497070	0.076779	10.094524	0.082580	0.010969	0.269637	-0.351693	0.198220	-0.692577	-0.484953	-0.002279	0.046522	0.873299
58583	0.521429	0.023914	10.098811	0.122973	0.007337	0.260621	-0.351950	0.199419	-0.694383	-0.489489	-0.003283	0.048830	0.870635
58584	0.250105	0.297150	9.956087	0.133109	-0.003607	0.275434	-0.352606	0.199298	-0.693732	-0.493717	-0.004161	0.051335	0.868096
58585	0.140796	0.462151	9.726944	0.069385	-0.019986	0.329578	-0.352982	0.196862	-0.694893	-0.499392	-0.004090	0.052939	0.864747
58586	0.080282	0.507167	9.558983	-0.016926	0.018409	0.368763	-0.352348	0.200911	-0.694121	-0.505036	-0.003744	0.052626	0.861484
58587	0.108625	0.627209	9.469716	0.000206	0.023081	0.396526	-0.351310	0.205331	-0.696194	-0.511868	-0.003670	0.052563	0.857447
58588	-0.224597	0.747308	9.607513	0.051391	0.062471	0.432696	-0.349762	0.209907	-0.695687	-0.518687	-0.004715	0.052971	0.853308
58589	-0.273898	0.994010	10.018579	-0.035746	0.142868	0.471796	-0.345721	0.213896	-0.697139	-0.526858	-0.006270	0.051024	0.848397
58590	0.164474	1.071640	9.951747	-0.077193	0.139087	0.412541	-0.340383	0.221907	-0.699632	-0.533357	-0.007303	0.048438	0.844471
58591	0.097039	1.051763	9.806816	-0.153724	0.095008	0.362385	-0.338055	0.231034	-0.701972	-0.539564	-0.006925	0.044981	0.840713
58592	0.333237	1.061733	9.770754	-0.146086	0.014492	0.309030	-0.333512	0.238407	-0.701746	-0.544194	-0.005230	0.042549	0.837864
58593	0.540826	0.999081	9.620587	0.021950	-0.080294	0.324807	-0.333803	0.244229	-0.700062	-0.549544	-0.003856	0.043947	0.834299
58594	0.708375	1.249300	9.527245	-0.035828	-0.109596	0.313480	-0.336169	0.247498	-0.699654	-0.553385	-0.001237	0.044714	0.831724
58595	1.227444	1.601928	9.628249	-0.054606	-0.036602	0.244980	-0.337886	0.252511	-0.699638	-0.557411	0.000201	0.044406	0.829048
58596	1.238857	1.242243	9.968967	0.161783	0.036505	0.161070	-0.337232	0.253305	-0.700418	-0.558112	-0.001901	0.046821	0.828442
58597	1.168079	0.909572	9.814817	0.306209	0.094936	0.076820	-0.335500	0.247594	-0.702889	-0.559440	-0.006779	0.051075	0.827268
58598	1.379048	1.165651	10.002807	0.217505	0.087388	0.013620	-0.333889	0.239453	-0.705489	-0.559303	-0.010567	0.053839	0.827146
58599	1.177163	1.051039	10.373776	0.091782	0.046955	0.003810	-0.332034	0.234826	-0.707314	-0.559386	-0.012281	0.055113	0.826982
58600	0.357137	1.126011	10.261558	-0.045227	0.035805	0.033555	-0.332792	0.231839	-0.710022	-0.559798	-0.012267	0.054112	0.826770
58601	-0.807850	1.779435	10.658314	-0.222588	0.098512	0.044475	-0.331764	0.237219	-0.710673	-0.560676	-0.011321	0.049598	0.826471
58602	-0.145413	1.360662	10.226553	-0.053631	0.148875	-0.037756	-0.329304	0.243797	-0.711336	-0.560051	-0.013159	0.047172	0.827010
58603	0.149419	1.191496	9.833268	0.275246	0.112816	-0.009247	-0.325861	0.236968	-0.715629	-0.559910	-0.018111	0.050712	0.826802
58604	0.289429	1.142921	9.617859	0.096635	0.096214	-0.006424	-0.323469	0.229495	-0.718106	-0.559730	-0.020732	0.051370	0.826821
58605	0.048444	1.117849	9.461633	-0.104854	0.068586	0.006436	-0.320851	0.230928	-0.720322	-0.559936	-0.020686	0.049122	0.826820
58606	-0.226843	1.202864	9.155407	-0.147277	0.032033	0.033030	-0.320870	0.237260	-0.721352	-0.560420	-0.019475	0.046481	0.826674
58607	-0.125278	1.125151	8.884021	0.038126	0.043263	0.044115	-0.320476	0.237786	-0.722259	-0.561161	-0.020603	0.046884	0.826121
58608	0.034295	1.026814	8.879330	0.108058	0.043405	0.061092	-0.318895	0.236671	-0.724081	-0.561989	-0.022415	0.048349	0.825426
58609	0.048098	1.179467	9.188849	0.169242	0.050793	0.072454	-0.320703	0.232900	-0.725360	-0.563140	-0.025121	0.050843	0.824413
58610	0.081633	1.233122	9.381946	0.120199	0.036132	0.081454	-0.317542	0.228528	-0.727195	-0.564296	-0.026927	0.052600	0.823455
58611	0.197103	1.291640	9.542270	0.041329	-0.000459	0.099569	-0.317395	0.226082	-0.728748	-0.565896	-0.027318	0.053582	0.822280
58612	0.205677	1.517832	9.550323	-0.046443	0.008616	0.110174	-0.317008	0.227294	-0.728621	-0.567610	-0.026758	0.052922	0.821159
58613	0.032157	1.518450	9.831958	-0.149254	-0.007862	0.161351	-0.316762	0.232947	-0.729783	-0.570310	-0.024809	0.050902	0.819475
58614	0.104907	1.448061	10.311728	-0.083818	-0.005876	0.205979	-0.315740	0.239944	-0.730563	-0.573617	-0.023492	0.049837	0.817269
58615	0.205308	1.628791	10.339204	-0.094969	0.014375	0.261259	-0.315381	0.246970	-0.729271	-0.577921	-0.022430	0.048512	0.814340
58616	-0.103411	1.664700	10.466447	-0.230307	0.007002	0.315944	-0.314496	0.256127	-0.730178	-0.583077	-0.019523	0.044960	0.810937
58617	-0.381202	1.279763	10.626484	-0.211112	0.003388	0.347431	-0.311918	0.265005	-0.730065	-0.588762	-0.016891	0.041896	0.807043
58618	-0.121254	0.325780	10.101847	-0.163217	-0.017579	0.323773	-0.309863	0.275632	-0.731110	-0.593949	-0.014365	0.039716	0.803393
58619	0.395981	0.032447	9.852920	-0.346493	-0.064391	0.287885	-0.310174	0.287521	-0.730069	-0.598587	-0.009053	0.035216	0.800232
58620	0.077011	-0.309118	10.056387	-0.197144	-0.117367	0.262884	-0.312085	0.304047	-0.725913	-0.602635	-0.004581	0.033652	0.797294
58621	0.117929	-0.305004	9.828790	-0.011710	-0.044266	0.169579	-0.312230	0.308362	-0.726297	-0.605297	-0.003666	0.034175	0.795257
58622	0.113177	0.153979	8.973442	-0.011421	0.017707	0.073491	-0.313409	0.308651	-0.725771	-0.606284	-0.003707	0.033924	0.794516
58623	0.146224	0.784533	8.317686	-0.025026	0.041479	0.058598	-0.311973	0.310778	-0.727332	-0.607235	-0.004074	0.033177	0.793819
58624	0.106451	1.057917	8.786824	0.153267	0.037145	0.089019	-0.310003	0.310468	-0.729156	-0.608488	-0.006416	0.035307	0.792751
58625	-0.105025	0.952120	9.630705	0.379988	-0.005556	0.128982	-0.309165	0.301244	-0.733042	-0.610449	-0.010940	0.041571	0.790888
58626	-0.199934	0.647787	10.038418	0.349536	-0.020224	0.143623	-0.308589	0.288942	-0.734602	-0.612488	-0.014718	0.047518	0.788913
58627	1.774681	1.140191	10.769466	0.237906	0.034214	-0.060942	-0.308168	0.282316	-0.735513	-0.611468	-0.018278	0.051012	0.789412
58628	4.188914	-1.636030	10.801070	-0.846784	0.167482	-0.143013	-0.307665	0.289984	-0.737322	-0.609350	-0.010658	0.035679	0.792027
58629	0.734423	-1.116053	11.496241	-1.953226	0.376672	-0.213710	-0.299404	0.342982	-0.731422	-0.606159	0.007176	0.000275	0.795311
58630	-0.836138	-1.405361	10.824620	-0.208286	0.358336	-0.190117	-0.292211	0.371269	-0.728366	-0.603001	0.004043	-0.007216	0.797698
58631	-3.476024	2.188455	10.811977	0.451251	0.479523	-0.127253	-0.282335	0.360288	-0.735942	-0.600882	-0.009025	-0.005707	0.799266
58632	-3.972842	1.163310	9.616774	0.492164	0.463198	-0.094675	-0.270515	0.351724	-0.742499	-0.599115	-0.022288	-0.003283	0.800346
58633	-2.404250	-0.210833	9.285687	0.302070	0.320723	-0.065753	-0.261026	0.338726	-0.749685	-0.597871	-0.031208	-0.002366	0.800981
58634	-1.247278	-0.180264	9.109683	0.164137	0.148912	-0.075370	-0.254711	0.331065	-0.753097	-0.596516	-0.035508	-0.001425	0.801814
58635	-0.264058	-0.119377	8.754854	0.361976	-0.035272	-0.057431	-0.251063	0.307880	-0.759983	-0.595306	-0.039418	0.004686	0.802518
58636	-0.049210	-0.152708	9.435702	0.325565	-0.201398	0.047853	-0.256241	0.296730	-0.760851	-0.595742	-0.040011	0.012486	0.802082
58637	0.091824	0.139451	10.365266	0.283437	-0.277924	0.178789	-0.263570	0.297377	-0.758338	-0.598274	-0.038983	0.020422	0.800083
58638	-0.115368	0.130977	10.821688	0.180852	-0.159018	0.285129	-0.268384	0.292572	-0.758431	-0.602562	-0.038439	0.025581	0.796735
58639	0.418408	0.414848	10.506598	-0.040517	0.029203	0.318797	-0.268388	0.294186	-0.758946	-0.607660	-0.038299	0.024772	0.792886
58640	0.929934	0.293433	9.880766	-0.082254	0.113230	0.268652	-0.268368	0.293343	-0.762305	-0.611955	-0.038916	0.022439	0.789616
58641	1.022329	0.109307	9.451777	-0.117200	0.111378	0.257421	-0.263810	0.297604	-0.762857	-0.616140	-0.039075	0.019418	0.786427
58642	0.270159	0.122994	9.670586	-0.196015	0.072799	0.264432	-0.258377	0.310908	-0.762248	-0.620394	-0.037658	0.015787	0.783227
58643	-0.315159	0.525755	9.596360	-0.268289	0.043457	0.286220	-0.255013	0.320712	-0.763175	-0.625065	-0.034840	0.011260	0.779714
58644	-0.246238	1.232197	9.302061	-0.423281	0.052581	0.329691	-0.253247	0.336620	-0.762665	-0.630381	-0.030252	0.004375	0.775684
58645	-0.278785	0.977052	9.283776	-0.468600	0.087225	0.318345	-0.247442	0.353577	-0.760766	-0.635563	-0.025606	-0.003760	0.771616
58646	-0.978255	1.073601	9.782684	-0.360173	0.083593	0.335474	-0.242945	0.371085	-0.759115	-0.640736	-0.022305	-0.010063	0.767371
58647	-1.632082	1.698275	9.917365	-0.330730	0.023215	0.337505	-0.238960	0.385364	-0.757074	-0.646026	-0.018521	-0.015228	0.762939
58648	-1.859021	1.770183	9.971464	-0.162102	-0.058795	0.375389	-0.236400	0.396556	-0.755022	-0.651716	-0.015609	-0.016659	0.758119
58649	-1.504363	1.187530	9.635349	0.117256	-0.049258	0.386064	-0.234853	0.400330	-0.753741	-0.657525	-0.016669	-0.014052	0.753117
58650	-1.392717	0.518921	9.631815	0.227305	-0.020874	0.357081	-0.232987	0.394342	-0.756730	-0.662760	-0.019410	-0.010092	0.748512
58651	-1.122683	0.015255	9.929721	0.216023	-0.035411	0.392148	-0.230616	0.391330	-0.758429	-0.668520	-0.022021	-0.006198	0.743342
58652	-1.228306	-0.049878	10.643138	0.081739	-0.040253	0.369317	-0.228262	0.391031	-0.758707	-0.673924	-0.022529	-0.004139	0.738445
58653	-0.918986	-0.213333	10.504510	-0.042059	-0.069680	0.329995	-0.226707	0.394117	-0.758718	-0.678798	-0.021174	-0.003676	0.734010
58654	-0.341691	0.028452	9.817175	-0.162813	-0.066113	0.292481	-0.226735	0.399531	-0.757036	-0.683119	-0.017985	-0.004901	0.730069
58655	-0.379190	0.299245	9.527775	-0.279241	-0.048013	0.264166	-0.226001	0.408729	-0.754067	-0.687055	-0.013699	-0.008222	0.726430
58656	-0.207300	0.163990	9.976356	-0.223989	-0.069849	0.282945	-0.225006	0.420335	-0.752778	-0.691190	-0.009625	-0.010296	0.722536
58657	0.054496	-0.130681	10.188301	-0.193949	-0.117308	0.288730	-0.224931	0.429820	-0.748770	-0.695403	-0.005490	-0.011393	0.718509
58658	0.167022	-0.482246	10.030795	-0.240612	-0.117454	0.242373	-0.224456	0.439015	-0.746315	-0.698890	-0.000484	-0.013047	0.715110
58659	0.653654	-0.408920	10.084373	-0.180058	-0.077378	0.135576	-0.225549	0.447294	-0.742815	-0.700844	0.002978	-0.014480	0.713161
58660	0.404580	-0.766323	9.836997	-0.177566	-0.030063	0.061695	-0.229242	0.452896	-0.739941	-0.701673	0.005902	-0.016452	0.712285
58661	0.124787	-0.748758	9.508180	-0.322539	0.011661	0.005515	-0.229286	0.462091	-0.738128	-0.701697	0.010184	-0.021143	0.712088
58662	0.114558	-0.639288	9.163963	-0.335464	0.064561	-0.041702	-0.227515	0.473704	-0.735296	-0.700939	0.014013	-0.026675	0.712585
58663	-0.150684	-0.630529	9.065595	-0.219360	0.115881	-0.023668	-0.226257	0.482090	-0.731943	-0.700474	0.015392	-0.031345	0.712823
58664	-0.355743	-0.589188	9.313902	-0.116438	0.180007	0.009965	-0.221962	0.484483	-0.730685	-0.700389	0.014472	-0.035388	0.712736
58665	-0.776475	-0.812214	9.767722	0.018417	0.167313	0.030961	-0.215835	0.488589	-0.731507	-0.700719	0.011738	-0.037421	0.712359
58666	-1.316813	-0.730584	10.032668	0.060926	0.125105	-0.014931	-0.212159	0.486236	-0.733346	-0.700376	0.009136	-0.038160	0.712695
58667	-0.482220	-0.855994	9.457804	0.249787	0.015653	-0.072825	-0.211742	0.482564	-0.735676	-0.699366	0.005380	-0.034777	0.713897
58668	0.249692	-0.657441	9.405008	0.398029	-0.026191	-0.103369	-0.213497	0.470116	-0.741093	-0.697879	0.000283	-0.028572	0.715646
58669	0.318302	-0.377852	9.515187	0.210219	0.010255	-0.069319	-0.213705	0.459030	-0.743421	-0.696876	-0.002801	-0.025637	0.716728
58670	-0.444602	-0.125342	9.929276	0.045236	0.086772	-0.044478	-0.215508	0.454981	-0.745475	-0.696104	-0.004629	-0.026057	0.717453
58671	-0.480074	-0.261797	10.147867	0.037940	0.125229	-0.003965	-0.212371	0.454407	-0.745371	-0.695977	-0.006997	-0.027181	0.717516
58672	0.032118	-0.506914	9.930775	0.095601	0.130919	0.018502	-0.207784	0.453120	-0.747475	-0.696070	-0.010193	-0.027484	0.717376
58673	-0.536990	-0.469528	9.937989	-0.000461	0.138187	0.075200	-0.203074	0.451711	-0.748159	-0.697069	-0.012230	-0.029314	0.716300
58674	-0.638274	-0.454641	10.129285	-0.146848	0.117966	0.104015	-0.198510	0.455694	-0.749615	-0.698426	-0.011912	-0.032892	0.714827
58675	-0.604122	-0.541333	10.085180	-0.075111	0.132689	0.109899	-0.193174	0.458888	-0.748106	-0.699922	-0.012842	-0.035713	0.713210
58676	-0.329315	-0.530563	10.260724	0.057946	0.123747	0.119824	-0.191328	0.461511	-0.753545	-0.701425	-0.015483	-0.036443	0.711642
58677	-0.169422	-0.688375	10.452034	0.191073	0.098343	0.133470	-0.186082	0.460204	-0.756946	-0.703185	-0.019631	-0.034961	0.709876
58678	-0.723730	-0.744199	9.927594	0.218795	0.052664	0.145666	-0.184350	0.452618	-0.757996	-0.705026	-0.023537	-0.032391	0.708050
58679	-1.053641	-0.338115	9.270103	0.072127	0.041542	0.144915	-0.182246	0.450691	-0.759435	-0.707011	-0.025202	-0.031806	0.706037
58680	-0.706440	0.179010	9.734269	-0.133672	0.057794	0.144754	-0.177790	0.450746	-0.762441	-0.708981	-0.024200	-0.034291	0.703977
58681	-0.472181	0.103544	10.042647	-0.208154	0.110782	0.164607	-0.175470	0.458014	-0.761682	-0.711311	-0.022886	-0.038606	0.701443
58682	-0.956162	-0.017665	10.055634	-0.200302	0.135395	0.165519	-0.168987	0.466743	-0.758629	-0.713495	-0.022047	-0.043119	0.698985
58683	-1.421270	-0.041810	10.300594	-0.308656	0.137896	0.151103	-0.162362	0.475045	-0.757645	-0.715605	-0.019690	-0.049233	0.696490
58684	-1.676664	-0.065844	10.456300	-0.341904	0.088482	0.160230	-0.157999	0.487874	-0.751733	-0.717798	-0.016170	-0.055052	0.693884
58685	-1.759064	0.004378	9.933230	-0.141623	0.010136	0.163210	-0.153731	0.497553	-0.750600	-0.720093	-0.014503	-0.057029	0.691378
58686	-1.058858	-0.251240	9.350486	0.141422	-0.095475	0.146396	-0.155165	0.496761	-0.750460	-0.722131	-0.015369	-0.053511	0.689513
58687	-0.842925	-0.055365	8.815160	0.258728	-0.124586	0.120276	-0.157616	0.490699	-0.752122	-0.723831	-0.017575	-0.048012	0.688080
58688	-1.098898	0.040676	8.907733	0.162295	-0.108263	0.128053	-0.158889	0.484352	-0.754052	-0.725571	-0.018540	-0.044020	0.686488
58689	-1.036079	0.025111	9.244156	0.171055	-0.117370	0.142877	-0.162002	0.480729	-0.755579	-0.727564	-0.019619	-0.039817	0.684602
58690	-0.496382	0.093863	9.336571	0.310327	-0.150045	0.143649	-0.165335	0.469123	-0.759433	-0.729436	-0.022177	-0.033181	0.682884
58691	-0.381011	0.168861	9.391508	0.335805	-0.144548	0.132695	-0.169464	0.459425	-0.762246	-0.731173	-0.025261	-0.026297	0.681217
58692	-0.729153	0.387779	9.590561	0.272787	-0.131912	0.121255	-0.170215	0.452137	-0.763276	-0.732660	-0.027499	-0.020443	0.679731
58693	-0.881037	0.905250	9.742825	0.348669	-0.117231	0.121584	-0.172514	0.442415	-0.766492	-0.734144	-0.031159	-0.013775	0.678139
58694	-0.510880	1.131729	9.624635	0.350965	-0.128073	0.143767	-0.175851	0.431354	-0.769828	-0.735821	-0.034596	-0.006897	0.676256
58695	-0.044213	1.344198	9.574361	0.264678	-0.106055	0.183911	-0.179712	0.420031	-0.772903	-0.738117	-0.037190	-0.001439	0.673645
58696	0.114337	1.465045	9.644746	0.153863	-0.063999	0.229429	-0.179683	0.414081	-0.774197	-0.741025	-0.038587	0.001897	0.670365
58697	0.032568	1.421392	9.590562	0.051624	-0.040185	0.297168	-0.178505	0.413394	-0.774078	-0.744948	-0.038908	0.003664	0.665976
58698	-0.044017	1.305966	9.650639	-0.113856	-0.012715	0.395039	-0.175383	0.417938	-0.775005	-0.750225	-0.036996	0.002791	0.660141
58699	-0.346411	1.029559	9.903182	-0.128551	-0.021701	0.488190	-0.170977	0.426128	-0.774132	-0.756720	-0.034860	0.002060	0.652805
58700	-0.711143	0.672973	9.961988	-0.032671	-0.006890	0.545874	-0.166818	0.430542	-0.773388	-0.763780	-0.034237	0.002265	0.644564
58701	-0.758364	0.458388	9.852921	-0.016888	0.015064	0.547776	-0.160693	0.435724	-0.774598	-0.770802	-0.034268	0.002450	0.636147
58702	-0.728261	0.208067	9.801683	0.105827	0.046253	0.539134	-0.155218	0.438766	-0.774640	-0.777498	-0.036448	0.003600	0.627818
58703	-1.034346	0.208861	10.211705	0.405356	0.095827	0.527637	-0.146033	0.432286	-0.778075	-0.783755	-0.044039	0.007801	0.619458
58704	-0.811807	0.066301	10.605447	0.630206	0.110558	0.473391	-0.139150	0.417296	-0.785112	-0.788928	-0.055197	0.014441	0.611831
58705	-1.117440	-0.060641	10.245557	0.539793	0.095635	0.401891	-0.131729	0.397582	-0.791509	-0.793190	-0.064869	0.020142	0.605175
58706	-1.664119	0.322515	10.044195	0.055182	0.058328	0.337624	-0.126977	0.389126	-0.795168	-0.797150	-0.066305	0.020472	0.599781
58707	-1.607437	0.572994	10.091444	-0.291085	0.006673	0.295332	-0.123994	0.394493	-0.794931	-0.801035	-0.061747	0.017342	0.595171
58708	-0.735119	0.636105	9.747613	-0.194277	-0.069963	0.246139	-0.121958	0.404219	-0.791584	-0.804111	-0.057710	0.016604	0.591438
58709	0.063409	0.496704	9.323441	-0.078591	-0.117234	0.239458	-0.125635	0.408719	-0.791036	-0.806968	-0.055070	0.017909	0.587749
58710	0.244096	0.526318	9.435960	-0.131079	-0.146504	0.244779	-0.127125	0.420761	-0.789469	-0.809843	-0.051139	0.019154	0.584100
58711	0.012009	0.675888	9.690333	-0.215261	-0.152093	0.259108	-0.128343	0.426753	-0.785323	-0.812998	-0.045820	0.019460	0.580134
58712	0.267163	0.758320	9.727476	-0.272970	-0.130210	0.249559	-0.130722	0.432861	-0.784397	-0.815974	-0.039769	0.018789	0.576413
58713	0.633700	0.732283	9.639317	-0.090839	-0.087935	0.240280	-0.133899	0.440615	-0.781785	-0.818764	-0.037185	0.019497	0.572593
58714	0.517505	0.835652	9.682889	-0.075182	-0.018489	0.235628	-0.132866	0.443439	-0.781533	-0.821352	-0.035646	0.019268	0.568980
58715	-0.341401	0.991205	9.941097	-0.105345	0.012479	0.263070	-0.131347	0.452894	-0.778958	-0.824406	-0.033956	0.018193	0.564686
58716	-0.708034	1.041630	10.125613	-0.096875	0.033508	0.288903	-0.127718	0.458132	-0.777305	-0.827609	-0.032630	0.016894	0.560101
58717	-0.282495	0.777869	10.135488	-0.072441	0.036405	0.316738	-0.123406	0.460089	-0.779147	-0.831192	-0.031762	0.015809	0.554852
58718	0.562069	0.595772	9.862370	-0.049263	0.045851	0.372259	-0.117941	0.463017	-0.777123	-0.835241	-0.031334	0.014887	0.548789
58719	0.701055	0.774224	9.904576	-0.176810	0.089731	0.423224	-0.113537	0.471077	-0.775863	-0.839982	-0.029232	0.011876	0.541696
58720	0.310563	0.771636	10.078525	-0.182657	0.146459	0.478463	-0.105086	0.479900	-0.774635	-0.845126	-0.027640	0.007868	0.533795
58721	-0.274088	1.053313	10.475483	-0.247629	0.184681	0.485417	-0.094936	0.489238	-0.774066	-0.850414	-0.025352	0.002549	0.525496
58722	0.281532	0.801089	10.265897	-0.105208	0.179320	0.436346	-0.083739	0.495209	-0.771569	-0.854932	-0.025433	-0.001236	0.518115
58723	0.667372	0.754448	9.769563	-0.027974	0.141041	0.409133	-0.074478	0.498748	-0.771641	-0.859149	-0.026414	-0.003507	0.511031
58724	0.093689	0.728359	9.509401	-0.253938	0.104180	0.411719	-0.065487	0.504047	-0.771453	-0.863366	-0.023156	-0.007526	0.503991
58725	-0.873185	0.778063	9.832329	-0.351868	0.105703	0.398257	-0.057336	0.518307	-0.766603	-0.867476	-0.018220	-0.012491	0.496988
58726	-1.110228	0.443849	10.027062	-0.037597	0.063790	0.335315	-0.049941	0.526093	-0.762396	-0.870717	-0.018301	-0.013702	0.491253
58727	-0.757392	0.246109	9.686727	0.126272	0.043674	0.232839	-0.044695	0.523582	-0.764764	-0.872933	-0.021043	-0.012945	0.487213
58728	-0.569605	0.288974	9.449041	-0.090532	-0.024220	0.204168	-0.043383	0.523286	-0.765808	-0.874896	-0.019296	-0.013172	0.483746
58729	-0.699699	0.274588	9.538840	-0.240867	-0.073796	0.190557	-0.043941	0.529792	-0.763605	-0.876834	-0.014483	-0.013959	0.480372
58730	-1.061916	0.411717	9.748617	-0.321394	-0.084925	0.187375	-0.044237	0.536024	-0.761404	-0.878666	-0.008101	-0.015357	0.477121
58731	-1.124974	0.501397	9.979724	-0.300600	-0.058369	0.208656	-0.043519	0.548336	-0.757400	-0.880701	-0.002446	-0.017023	0.473361
58732	-1.178151	0.535318	10.080520	-0.148841	-0.049851	0.264780	-0.041624	0.559423	-0.753018	-0.883168	0.000538	-0.017396	0.468734
58733	-1.377423	0.882216	10.330766	-0.136426	-0.040590	0.323866	-0.038639	0.562911	-0.751749	-0.886198	0.003005	-0.017856	0.462954
58734	0.287874	0.460288	9.800302	-0.113217	-0.105899	0.399853	-0.036717	0.568990	-0.748920	-0.889869	0.005829	-0.016907	0.455865
58735	-0.271059	0.381939	9.726776	-0.162069	-0.134868	0.560217	-0.033201	0.569640	-0.747397	-0.894945	0.009524	-0.015913	0.445792
58736	-0.834180	0.671033	9.466332	-0.410149	-0.049079	0.641856	-0.025687	0.581466	-0.743835	-0.900479	0.017074	-0.018669	0.434164
58737	-0.058672	0.339817	9.949003	-0.062841	0.062776	0.604721	-0.015825	0.591530	-0.738485	-0.905626	0.017147	-0.020410	0.423238
58738	0.305342	-0.130314	10.853154	0.500450	0.055881	0.535625	-0.004907	0.579737	-0.745036	-0.910192	0.007364	-0.017225	0.413763
58739	0.147709	-0.477555	10.006678	0.231619	0.018841	0.447589	0.002346	0.567731	-0.750007	-0.913881	0.002576	-0.015544	0.405676
58740	0.199052	-0.152986	9.209978	-0.223443	0.005476	0.389927	0.012261	0.569118	-0.748665	-0.916980	0.006465	-0.017334	0.398504
58741	0.508907	-0.411167	9.511698	0.020623	-0.043687	0.352499	0.015374	0.573814	-0.747784	-0.919789	0.006092	-0.016207	0.392031
58742	0.379822	-0.616171	10.141321	0.357290	-0.090952	0.337662	0.018297	0.564977	-0.751170	-0.922442	0.000092	-0.011631	0.385960
58743	-0.314696	-0.585262	9.734408	0.047707	-0.101548	0.284405	0.018082	0.556317	-0.753755	-0.924646	-0.000244	-0.009174	0.380718
58744	-0.349402	-0.430408	8.605672	-0.246885	-0.084437	0.279200	0.019620	0.561715	-0.751957	-0.926739	0.004880	-0.009350	0.375557
58745	-0.474292	-0.521429	8.795261	-0.028128	-0.048554	0.293170	0.021169	0.564815	-0.750676	-0.928933	0.005558	-0.008494	0.370109
58746	-0.338151	-0.230643	9.326295	0.206127	-0.052782	0.333109	0.024612	0.558388	-0.755227	-0.931370	0.002028	-0.005883	0.364020
58747	-0.298017	-0.042152	9.547749	0.164415	-0.028937	0.386379	0.028814	0.554278	-0.756684	-0.934160	-0.001024	-0.003980	0.356830
58748	-0.793973	-0.169765	9.805373	0.175258	-0.027938	0.451942	0.033292	0.547192	-0.758660	-0.937307	-0.004171	-0.002057	0.348473
58749	-0.652306	-0.546111	10.123070	0.241965	-0.023263	0.467981	0.037785	0.538199	-0.762317	-0.940495	-0.008712	0.000250	0.339696
58750	-0.173424	-0.872088	10.199780	0.263326	-0.035994	0.460760	0.043355	0.523236	-0.768052	-0.943487	-0.013455	0.002938	0.331124
58751	0.019897	-0.983504	9.868768	0.093707	-0.056288	0.439645	0.047849	0.515045	-0.772483	-0.946328	-0.014891	0.004873	0.322828
58752	0.091268	-0.802118	9.401502	-0.118141	-0.016336	0.408977	0.051096	0.515715	-0.769279	-0.948899	-0.012549	0.004683	0.315296
58753	0.133124	-0.479867	9.339200	-0.380898	0.032720	0.398328	0.056542	0.524305	-0.767769	-0.951450	-0.005490	0.001891	0.307749
58754	-0.189034	-0.642168	9.905210	-0.570607	0.043393	0.399186	0.062986	0.538735	-0.761356	-0.953763	0.005072	-0.002267	0.300507
58755	-0.525144	-0.936339	9.907550	-0.533870	0.028573	0.327410	0.068631	0.556553	-0.754417	-0.955600	0.015107	-0.005949	0.294220
58756	0.370309	-0.650431	9.977526	-0.317672	0.036016	0.235301	0.074695	0.568019	-0.748002	-0.956691	0.020888	-0.008451	0.290231
58757	0.779374	-0.456842	10.771386	0.028257	0.045322	0.151207	0.079495	0.572315	-0.744810	-0.957568	0.020122	-0.009082	0.287362
58758	0.508232	-0.203781	11.060452	0.253056	0.063580	0.069230	0.081368	0.564706	-0.747928	-0.957925	0.014848	-0.008742	0.286499
58759	0.400158	0.182757	10.186320	0.149869	0.079798	0.000376	0.083504	0.557226	-0.751436	-0.957953	0.011562	-0.009246	0.286543
58760	0.179313	0.490032	10.118958	0.111999	0.059637	0.003884	0.084846	0.549772	-0.753129	-0.957928	0.009026	-0.009612	0.286706
58761	-0.323299	0.221276	9.911265	0.149560	-0.011624	0.022639	0.085399	0.544617	-0.755203	-0.958083	0.006219	-0.008364	0.286301
58762	-0.495525	0.410480	9.057773	0.040433	-0.064656	0.044312	0.085407	0.543662	-0.756237	-0.958295	0.005760	-0.006763	0.285643
58763	-0.757424	0.224546	9.009514	-0.096503	-0.070210	0.089771	0.083837	0.543820	-0.755707	-0.958803	0.007943	-0.005833	0.283902
58764	-0.944790	0.090059	9.188309	-0.102542	-0.040789	0.178290	0.085652	0.545166	-0.754042	-0.959735	0.010072	-0.005526	0.280672
58765	-0.925056	0.035640	10.147886	-0.130939	0.028749	0.248170	0.087752	0.543248	-0.754576	-0.961085	0.012297	-0.006763	0.275897
58766	-1.158133	-0.581096	11.442874	-0.062175	0.054347	0.276171	0.092440	0.545098	-0.753192	-0.962527	0.013106	-0.008084	0.270750
58767	0.274936	-0.840356	10.775702	0.122872	-0.018589	0.167473	0.097656	0.543984	-0.750780	-0.963461	0.010733	-0.007026	0.267540
58768	0.409276	-0.731990	10.024754	0.115656	-0.040476	0.159173	0.096801	0.534502	-0.755428	-0.964298	0.008649	-0.005527	0.264622
58769	0.161773	-0.411696	9.558859	-0.284131	0.032248	0.175474	0.099916	0.537185	-0.753514	-0.965153	0.013895	-0.007586	0.261208
58770	-0.531811	-0.567595	9.398975	-0.462673	0.132441	0.154094	0.106374	0.548240	-0.747231	-0.965718	0.022058	-0.012469	0.258353
58771	-0.599726	-0.460261	9.870323	-0.264815	0.161868	0.157806	0.112828	0.558766	-0.739915	-0.966356	0.026248	-0.016962	0.255304
58772	-0.477363	-0.313769	10.425610	-0.026814	0.083594	0.191424	0.119201	0.561292	-0.736478	-0.967241	0.026220	-0.018684	0.251812
58773	-0.208878	-0.511228	10.216512	0.167930	-0.011253	0.167662	0.124707	0.557441	-0.737557	-0.968169	0.022898	-0.017641	0.248622
58774	-0.105845	0.126118	10.099191	0.314633	-0.106086	0.176832	0.124650	0.544037	-0.742213	-0.969174	0.017217	-0.013969	0.245378
58775	-0.281045	-0.587075	9.185007	0.315269	-0.144356	0.210157	0.123040	0.527941	-0.747761	-0.970324	0.011671	-0.009624	0.241335
58776	-0.839784	-0.729875	8.556089	0.153199	-0.134542	0.200085	0.122189	0.515905	-0.751377	-0.971304	0.009256	-0.006186	0.237580
58777	-1.099488	-0.854351	8.890375	0.013202	-0.102754	0.206702	0.121281	0.515770	-0.752403	-0.972291	0.009400	-0.004146	0.233546
58778	-0.172639	-1.045971	10.005318	0.013893	-0.152054	0.206814	0.120368	0.513902	-0.751363	-0.973216	0.009769	-0.001030	0.229684
58779	-0.225619	-1.581313	9.670862	0.385376	-0.145292	0.188409	0.119773	0.505088	-0.756271	-0.974119	0.002948	0.003534	0.225989
58780	0.448268	-1.333642	9.944668	0.625362	-0.134925	0.176699	0.117159	0.483834	-0.766076	-0.974810	-0.008665	0.009114	0.222680
58781	0.955413	-1.015296	9.877052	0.284024	-0.068565	0.149031	0.117242	0.467864	-0.770734	-0.975392	-0.013749	0.011771	0.219734
58782	0.939517	-0.727864	9.516076	-0.054245	0.017915	0.147174	0.118433	0.463803	-0.770616	-0.976012	-0.012789	0.011359	0.217046
58783	0.822133	-0.387460	9.226907	-0.162594	0.087339	0.176033	0.122074	0.467277	-0.769998	-0.976825	-0.009764	0.009059	0.213625
58784	0.381849	-0.071373	9.049602	-0.155491	0.138588	0.218412	0.128310	0.472496	-0.767333	-0.977749	-0.007334	0.005865	0.209568
58785	-0.196387	-0.139596	9.134463	-0.145473	0.208069	0.258943	0.137661	0.479328	-0.761850	-0.978854	-0.005134	0.001286	0.204489
58786	-0.669304	-0.030511	9.650064	-0.185606	0.235314	0.249439	0.148330	0.485184	-0.758058	-0.979830	-0.002515	-0.003920	0.199779
58787	-0.461255	-0.191945	9.457710	-0.155306	0.185925	0.205388	0.157068	0.486317	-0.756319	-0.980623	-0.000047	-0.008146	0.195735
58788	-0.446923	-0.162963	9.482255	-0.070643	0.123726	0.148692	0.163846	0.487207	-0.754177	-0.981149	0.000770	-0.010716	0.192952
58789	-0.343592	-0.569005	10.284056	-0.086492	0.052105	0.043527	0.170094	0.491198	-0.752933	-0.981301	0.002447	-0.012059	0.192087
58790	-0.887441	-0.740441	11.121513	-0.239833	-0.001520	-0.077165	0.170048	0.498521	-0.749313	-0.980960	0.007117	-0.012815	0.193656
58791	-1.045731	0.077332	10.449794	-0.502036	-0.089764	-0.179913	0.166183	0.512915	-0.744625	-0.980153	0.017537	-0.012998	0.197036
58792	-0.308689	0.205696	10.271242	-0.427033	-0.155510	-0.237549	0.161007	0.529073	-0.740443	-0.979039	0.026522	-0.011419	0.201614
58793	-0.492416	0.310972	10.208593	-0.141855	-0.211845	-0.222186	0.152856	0.538644	-0.737015	-0.978091	0.030310	-0.007751	0.205812
58794	-0.492669	0.348120	9.815448	0.023640	-0.231567	-0.153020	0.143443	0.541981	-0.737714	-0.977472	0.030766	-0.002903	0.208788
58795	0.114454	0.420860	9.627703	0.197727	-0.209103	-0.059862	0.135232	0.543110	-0.742039	-0.977340	0.027796	0.002023	0.209833
58796	0.583076	0.214239	9.437147	0.335168	-0.141017	0.029357	0.129933	0.532878	-0.745618	-0.977581	0.021781	0.006299	0.209335
58797	1.124090	-0.001390	9.383964	0.310101	-0.056724	0.091889	0.128715	0.517717	-0.751815	-0.978073	0.015955	0.008695	0.207468
58798	0.098072	-0.161197	10.385112	0.080990	0.039675	0.090535	0.129671	0.508516	-0.753248	-0.978437	0.014166	0.008356	0.205892
58799	0.055882	-0.398041	10.799064	-0.065121	0.127012	0.011219	0.135798	0.509543	-0.751617	-0.978482	0.014901	0.005621	0.205717
58800	0.249083	-0.490735	10.314689	0.087395	0.138122	-0.022155	0.140118	0.506796	-0.751524	-0.978392	0.012563	0.003415	0.206350
58801	0.397953	-0.386330	9.803859	0.021990	0.171106	0.014385	0.144563	0.503524	-0.749882	-0.978462	0.011426	0.000189	0.206109
58802	0.131437	-0.126461	9.267328	-0.096204	0.211318	0.062621	0.150165	0.504830	-0.747989	-0.978650	0.012379	-0.004226	0.205115
58803	-0.442286	-0.137605	9.156200	-0.040796	0.191335	0.117363	0.158767	0.503967	-0.743666	-0.979096	0.012368	-0.008139	0.202861
58804	-1.049312	-0.229469	9.379684	0.051780	0.145718	0.151105	0.164777	0.501888	-0.742423	-0.979653	0.010678	-0.010688	0.200131
58805	-1.006241	-0.146365	9.736509	0.044219	0.081679	0.136393	0.170793	0.498991	-0.741956	-0.980185	0.009415	-0.012165	0.197486
58806	-0.618607	-0.029046	10.049023	-0.024554	0.004822	0.117711	0.174201	0.495314	-0.741468	-0.980619	0.009789	-0.012247	0.195297
58807	0.246216	0.120795	10.448058	-0.073560	-0.057219	0.141576	0.174721	0.495179	-0.740956	-0.981166	0.011356	-0.011454	0.192492
58808	0.143120	-0.010270	10.171614	-0.082488	-0.066327	0.156317	0.174197	0.495454	-0.740952	-0.981732	0.013133	-0.010375	0.189529
58809	-0.239938	-0.087640	9.578857	-0.099808	-0.059157	0.113761	0.174448	0.495473	-0.738758	-0.982146	0.015213	-0.009620	0.187259
58810	0.286063	-0.190493	9.447903	0.113960	-0.072574	0.103816	0.172620	0.494956	-0.738614	-0.982547	0.013165	-0.007670	0.185392
58811	0.705802	-0.767915	9.196482	0.364781	-0.095123	0.086711	0.173475	0.482215	-0.743277	-0.982950	0.006281	-0.004426	0.183714
58812	0.563891	-0.848624	8.893976	0.287940	-0.078832	0.056766	0.171573	0.470740	-0.745979	-0.983128	0.000844	-0.001694	0.182909
58813	-0.013733	-0.541955	8.856881	0.020658	-0.013404	0.053428	0.171085	0.464114	-0.747916	-0.983323	0.000483	-0.001292	0.181862
58814	-0.323172	-0.346689	9.151979	-0.024160	0.084278	0.054871	0.173440	0.463812	-0.748452	-0.983463	0.000589	-0.002907	0.181083
58815	-0.145055	-0.288644	9.137653	0.180527	0.131156	0.061377	0.178156	0.457837	-0.746942	-0.983669	-0.003426	-0.004784	0.179890
58816	-0.610310	-0.278860	9.455101	0.275561	0.156862	0.102403	0.181591	0.448614	-0.747749	-0.983939	-0.009483	-0.006738	0.178126
58817	-1.147585	0.199369	10.316133	0.127362	0.136534	0.131163	0.188666	0.442197	-0.747292	-0.984352	-0.012484	-0.008946	0.175542
58818	-0.497486	0.363925	10.218890	0.083970	0.116382	0.090385	0.193511	0.437832	-0.746557	-0.984593	-0.014625	-0.010786	0.173917
58819	-0.256416	0.353902	9.961758	0.143871	0.067051	0.052016	0.196271	0.432678	-0.746065	-0.984710	-0.017710	-0.011593	0.172912
58820	-0.834824	0.329610	10.229663	0.082613	0.035824	0.059113	0.197750	0.424275	-0.748147	-0.984847	-0.019538	-0.011858	0.171911
58821	-1.484956	0.190640	10.773737	0.011326	0.031880	0.030123	0.200369	0.422088	-0.747911	-0.984936	-0.019895	-0.012491	0.171319
58822	-1.187505	-0.008657	10.713708	0.068151	0.014452	-0.036911	0.201800	0.422485	-0.747147	-0.984759	-0.021341	-0.012423	0.172161
58823	-0.374821	-0.098826	9.903895	0.102306	-0.026719	-0.138147	0.200898	0.418453	-0.746496	-0.984238	-0.023221	-0.011686	0.174930
58824	-0.080448	-0.182291	9.245365	0.037553	-0.041366	-0.155041	0.199465	0.417792	-0.746743	-0.983666	-0.023841	-0.010680	0.178095
58825	-0.210987	-0.110738	9.139533	-0.002610	-0.030507	-0.176495	0.195938	0.418502	-0.747231	-0.983037	-0.023593	-0.010242	0.181593
58826	-0.051601	-0.157582	9.418809	0.146478	0.022613	-0.197044	0.193596	0.417438	-0.748246	-0.982218	-0.026576	-0.010114	0.185577
58827	0.075377	-0.459562	10.385516	0.448451	0.031939	-0.230591	0.192978	0.409742	-0.749407	-0.981068	-0.035344	-0.009244	0.190187
58828	-0.004216	-0.931262	11.088674	0.463681	0.013428	-0.300613	0.191483	0.395954	-0.753535	-0.979517	-0.044495	-0.007821	0.196227
58829	-0.398092	-0.266525	10.124562	-0.062176	-0.007477	-0.399261	0.188376	0.392719	-0.756612	-0.977980	-0.042968	-0.008314	0.204060
58830	-0.560800	0.461883	9.353132	-0.551966	-0.029952	-0.420198	0.185169	0.407631	-0.753350	-0.976639	-0.032034	-0.010207	0.212239
58831	-0.085239	0.864635	10.066533	-0.583904	-0.017037	-0.368707	0.180609	0.431758	-0.747748	-0.975359	-0.020273	-0.012616	0.219328
58832	-0.535610	0.801130	10.752752	-0.328331	0.036181	-0.349059	0.176595	0.449807	-0.742025	-0.973892	-0.013994	-0.014769	0.226097
58833	-0.318330	1.199698	9.689795	-0.252127	0.076641	-0.330277	0.174575	0.460932	-0.738258	-0.972410	-0.009192	-0.017506	0.232437
58834	-0.096625	1.188141	8.995589	-0.193791	0.119977	-0.237742	0.174517	0.471493	-0.734765	-0.971259	-0.005953	-0.020648	0.237054
58835	-0.604340	1.016269	9.684554	-0.129198	0.124837	-0.100853	0.175663	0.475557	-0.731930	-0.970735	-0.003941	-0.023684	0.238951
58836	-0.715154	0.533634	10.725721	-0.024826	0.120395	-0.056012	0.179167	0.479178	-0.730148	-0.970382	-0.004064	-0.026010	0.240136
58837	-0.940961	0.385791	11.242425	0.031292	0.051900	-0.031634	0.181635	0.479178	-0.727456	-0.970198	-0.004901	-0.026861	0.240769
58838	-1.274153	-0.035075	10.777339	-0.029684	-0.040535	-0.047476	0.182025	0.479043	-0.726942	-0.969976	-0.004159	-0.026087	0.241763
58839	-1.389352	-0.167093	10.229525	-0.024166	-0.127409	-0.077761	0.178621	0.481106	-0.726914	-0.969661	-0.003044	-0.023780	0.243275
58840	-0.841971	-0.223450	9.612142	-0.025708	-0.174883	-0.106274	0.173013	0.480884	-0.728419	-0.969207	-0.001698	-0.020385	0.245395
58841	-0.320209	-0.462045	9.186396	0.017848	-0.202077	-0.077365	0.165835	0.481489	-0.729912	-0.968898	-0.001014	-0.016432	0.246913
58842	-0.209890	-0.346862	9.035415	0.054299	-0.183683	-0.058750	0.159303	0.482771	-0.730505	-0.968642	-0.001192	-0.012470	0.248143
58843	-0.329847	0.037632	8.977278	0.142827	-0.130472	-0.014108	0.155399	0.480911	-0.732024	-0.968593	-0.003295	-0.009276	0.248459
58844	-0.028768	0.096229	9.052921	0.462998	-0.087998	0.004068	0.151938	0.469836	-0.736910	-0.968533	-0.011879	-0.005134	0.248547
58845	0.555222	0.482490	9.102194	0.602911	-0.020146	-0.003631	0.151528	0.448056	-0.742859	-0.968302	-0.023452	-0.001748	0.248675
58846	0.571841	0.545834	9.324074	0.473013	0.005384	0.033505	0.151761	0.429099	-0.749069	-0.968174	-0.032690	0.000655	0.248133
58847	0.084703	0.583492	9.363262	0.253590	0.028963	0.084018	0.152337	0.420013	-0.752953	-0.968409	-0.037736	0.001448	0.246491
58848	-0.288418	1.000788	9.898520	0.043568	0.034321	0.158583	0.154829	0.414206	-0.750650	-0.969116	-0.038796	0.001258	0.243531
58849	-0.245232	0.549791	10.252656	0.079389	0.007043	0.208662	0.156812	0.410252	-0.752476	-0.970058	-0.040365	0.001708	0.239488
58850	-0.197460	0.141519	10.434607	0.043042	-0.040549	0.203034	0.157220	0.404455	-0.751449	-0.970953	-0.041050	0.003004	0.235704
58851	-1.492262	-0.310368	10.603415	-0.175636	-0.062920	0.206545	0.158781	0.405791	-0.751073	-0.972050	-0.037279	0.003544	0.231766
58852	-1.412949	0.247740	10.544772	-0.602361	-0.027011	0.124013	0.158468	0.415539	-0.748225	-0.972984	-0.025486	0.001505	0.229458
58853	-0.812730	-0.272520	10.019793	-0.592127	0.005667	-0.014365	0.160184	0.436904	-0.741770	-0.973150	-0.013915	-0.001429	0.229747
58854	0.027365	-0.547562	9.303658	-0.327638	-0.085503	-0.106965	0.156190	0.451028	-0.737211	-0.972715	-0.007196	-0.001166	0.231889
58855	0.230912	-0.789452	8.802884	-0.275608	-0.169545	-0.137924	0.151943	0.465674	-0.734716	-0.972094	-0.000906	0.000748	0.234590
58856	-0.240329	-0.523880	9.349500	-0.236907	-0.204374	-0.152478	0.144309	0.478331	-0.732583	-0.971344	0.004603	0.003742	0.237603
58857	-0.693487	-0.011017	9.736526	-0.233664	-0.162413	-0.151651	0.138289	0.478823	-0.730597	-0.970569	0.010041	0.005686	0.240547
58858	-0.339426	0.046661	9.512602	-0.116537	-0.085448	-0.152086	0.133039	0.486299	-0.731068	-0.969787	0.012644	0.006949	0.243527
58859	0.155768	-0.151021	9.809699	0.057141	-0.087061	-0.160408	0.129124	0.486738	-0.732070	-0.969001	0.012053	0.008839	0.246604
58860	0.180373	-0.246404	10.043829	-0.105589	-0.118300	-0.150106	0.121527	0.491418	-0.731361	-0.968195	0.014605	0.010781	0.249538
58861	0.097816	-0.147689	9.410740	-0.416129	-0.140432	-0.109192	0.115471	0.501493	-0.729242	-0.967459	0.023444	0.011344	0.251685
58862	0.113266	-0.349182	9.576086	-0.274337	-0.169479	-0.086271	0.109926	0.512654	-0.725834	-0.966826	0.029535	0.013417	0.253366
58863	0.099284	-0.423983	10.223012	0.254588	-0.187212	-0.078032	0.105234	0.512419	-0.727605	-0.966513	0.025627	0.018257	0.254681
58864	0.059721	-0.220018	10.091081	0.403042	-0.154106	-0.063498	0.099696	0.499735	-0.733766	-0.966291	0.018547	0.023455	0.255709
58865	-0.037147	-0.105345	10.615070	0.411424	-0.166811	-0.011769	0.092307	0.490198	-0.737716	-0.966272	0.011500	0.028648	0.255667
58866	-0.555184	0.361559	10.967240	0.249563	-0.144996	0.047318	0.087676	0.477383	-0.742464	-0.966460	0.007396	0.032851	0.254601
58867	-0.333772	0.428338	10.667794	-0.036447	-0.130496	0.099384	0.084838	0.472926	-0.746060	-0.966877	0.008824	0.034974	0.252683
58868	0.284026	0.274235	10.270534	-0.056144	-0.144902	0.147333	0.082087	0.474579	-0.745779	-0.967490	0.010695	0.037601	0.249868
58869	0.943191	0.038373	9.860510	-0.012483	-0.160221	0.166078	0.080652	0.475128	-0.746542	-0.968196	0.011834	0.040415	0.246625
58870	1.144443	-0.222301	9.496274	-0.028040	-0.175761	0.151282	0.075682	0.477073	-0.746502	-0.968770	0.013316	0.043778	0.243701
58871	0.711591	0.037297	8.977390	-0.061278	-0.199679	0.112365	0.072549	0.476836	-0.746735	-0.969125	0.015551	0.047153	0.241518
58872	0.230090	0.419624	9.199095	-0.035157	-0.139444	0.099444	0.065768	0.475282	-0.747844	-0.969445	0.016949	0.049789	0.239603
58873	0.059385	0.838388	9.342597	0.109576	-0.051511	0.125853	0.065517	0.473926	-0.748747	-0.970040	0.015099	0.051075	0.237034
58874	0.184023	0.992784	9.393933	0.133322	-0.020221	0.194216	0.066061	0.468252	-0.748754	-0.970957	0.012755	0.052175	0.233146
58875	0.590826	1.128897	9.562865	0.288202	-0.028890	0.293771	0.068968	0.463331	-0.751879	-0.972349	0.007404	0.053798	0.227132
58876	0.849653	0.954723	9.836482	0.453906	-0.094259	0.387939	0.069054	0.446686	-0.756537	-0.973992	-0.000630	0.057766	0.219095
58877	0.593313	1.140809	10.230364	0.523201	-0.137908	0.469548	0.069280	0.427475	-0.761198	-0.975789	-0.009942	0.062546	0.209343
58878	0.825859	0.939615	11.060247	0.626033	-0.155865	0.564241	0.072013	0.405911	-0.768980	-0.977674	-0.020853	0.068444	0.197573
58879	1.888989	0.439629	11.269590	0.674872	-0.121704	0.627255	0.072663	0.379936	-0.774939	-0.979534	-0.032975	0.073563	0.184431
58880	2.378906	-0.226951	10.232647	0.346321	-0.099220	0.570246	0.072767	0.357227	-0.778696	-0.981157	-0.038610	0.077286	0.172822
58881	2.132448	-0.146378	9.314528	-0.059632	-0.112579	0.509143	0.074101	0.351263	-0.779871	-0.982734	-0.036426	0.079572	0.163021
58882	1.615860	-0.032117	8.555186	0.003006	-0.108880	0.506670	0.074112	0.349233	-0.780518	-0.984140	-0.035382	0.082217	0.153159
58883	1.325973	0.100075	8.686357	0.202534	-0.061208	0.499281	0.074149	0.342998	-0.783234	-0.985369	-0.038458	0.084302	0.143049
58884	1.232966	0.411534	9.064317	0.222090	-0.019285	0.458685	0.077323	0.331902	-0.782748	-0.986407	-0.042066	0.085796	0.133678
58885	1.503008	0.405010	9.109953	0.269973	0.006239	0.397987	0.078399	0.325131	-0.783922	-0.987212	-0.046787	0.086636	0.125366
58886	1.807524	0.260226	9.509229	0.218350	0.022477	0.331266	0.082757	0.314274	-0.785253	-0.987827	-0.050643	0.087176	0.118460
58887	1.690001	0.655630	9.825728	0.176770	0.058800	0.270061	0.085550	0.303965	-0.787476	-0.988374	-0.053814	0.086633	0.112765
58888	1.886844	0.849915	10.243157	0.290894	0.104539	0.237337	0.088585	0.295029	-0.786988	-0.988728	-0.059453	0.085604	0.107491
58889	1.981536	1.205200	9.960977	0.149860	0.143437	0.123960	0.094116	0.284832	-0.788458	-0.989054	-0.062500	0.083193	0.104621
58890	1.407430	1.290521	9.927888	-0.236325	0.123617	0.059211	0.098140	0.289049	-0.787306	-0.989646	-0.058052	0.080453	0.103724
58891	1.265133	1.304718	9.941161	-0.493450	0.141525	0.032034	0.101332	0.303082	-0.783451	-0.990464	-0.048514	0.076614	0.103722
58892	1.215474	1.087000	9.620793	-0.783272	0.197663	-0.056260	0.108158	0.323549	-0.779752	-0.991265	-0.033557	0.071136	0.105866
58893	1.498355	0.420135	10.026948	-0.668089	0.163769	-0.136801	0.112473	0.348656	-0.773576	-0.991562	-0.020828	0.066336	0.109409
58894	1.874911	0.309517	9.822477	-0.186009	0.088370	-0.189594	0.113963	0.363521	-0.769449	-0.991312	-0.017650	0.064223	0.113424
58895	2.058605	0.185297	9.270361	0.074673	0.035742	-0.177098	0.115495	0.371609	-0.768424	-0.990922	-0.019390	0.063644	0.116821
58896	1.874622	0.850843	9.124353	0.089575	0.028549	-0.134596	0.116025	0.370516	-0.769204	-0.990587	-0.021468	0.063364	0.119425
58897	1.770113	1.003479	8.784784	0.123247	0.094585	-0.047742	0.115543	0.362236	-0.769606	-0.990530	-0.024179	0.061849	0.120170
58898	1.133562	1.052282	9.355621	-0.005701	0.171382	0.070505	0.120654	0.359199	-0.770682	-0.990890	-0.024455	0.058603	0.118765
58899	1.124351	0.994890	10.166062	0.061423	0.275018	0.208189	0.127699	0.357797	-0.768026	-0.991647	-0.026101	0.053492	0.114430
58900	1.739341	0.430631	10.132684	0.134209	0.299684	0.140277	0.138143	0.355280	-0.765140	-0.992174	-0.029362	0.048057	0.111443
58901	1.235072	-0.004714	9.754612	0.036896	0.165959	0.088315	0.146388	0.350334	-0.764691	-0.992496	-0.030362	0.045027	0.109555
58902	0.717433	-0.139983	9.896708	-0.185252	0.052309	0.091042	0.150559	0.350974	-0.763433	-0.992830	-0.026783	0.043766	0.107962
58903	0.830976	-0.190278	9.897063	-0.140481	0.010323	0.087649	0.152101	0.356632	-0.762667	-0.993095	-0.023862	0.043424	0.106335
58904	0.794190	-0.052771	10.028269	-0.177689	0.044868	0.035715	0.153126	0.359070	-0.760608	-0.993273	-0.020464	0.042299	0.105832
58905	0.912546	-0.100585	10.047906	-0.281810	0.046371	-0.053405	0.150972	0.373285	-0.758388	-0.993295	-0.014892	0.040878	0.107105
58906	1.069681	-0.199436	9.894361	-0.295036	0.058983	-0.132848	0.151443	0.382890	-0.755417	-0.993112	-0.009333	0.039161	0.110037
58907	0.945694	0.019155	9.867465	-0.180903	0.057141	-0.182118	0.155328	0.388940	-0.753249	-0.992772	-0.005866	0.037729	0.113777
58908	0.809705	0.222975	9.749035	-0.070426	0.062642	-0.219420	0.154131	0.393550	-0.752463	-0.992305	-0.004842	0.036426	0.118242
58909	0.747376	0.647813	9.495170	0.015428	0.058077	-0.260528	0.152425	0.395461	-0.752190	-0.991711	-0.005363	0.035430	0.123388
58910	0.724845	0.815460	9.286076	0.093762	0.070124	-0.234316	0.152157	0.396816	-0.751929	-0.991143	-0.007627	0.034373	0.128045
58911	0.483485	0.867181	9.073315	0.202255	0.068373	-0.243002	0.150866	0.393854	-0.752695	-0.990512	-0.011926	0.033648	0.132706
58912	0.352258	1.093484	9.195283	0.221254	0.066584	-0.226308	0.151543	0.388576	-0.753477	-0.989862	-0.016701	0.032992	0.137134
58913	0.381083	1.133499	9.623383	0.276850	0.039356	-0.165080	0.150795	0.381281	-0.755154	-0.989317	-0.022413	0.033058	0.140203
58914	0.661190	1.058964	10.177041	0.264393	0.006576	-0.111556	0.150572	0.373305	-0.756835	-0.988848	-0.027798	0.033751	0.142367
58915	0.718464	0.687358	10.522820	0.285659	-0.028120	-0.098458	0.148274	0.364655	-0.760825	-0.988365	-0.033470	0.035215	0.144136
58916	0.861207	0.579371	10.520238	0.269631	-0.073709	-0.056928	0.145964	0.356294	-0.762877	-0.987923	-0.038687	0.037544	0.145262
58917	0.807419	0.722296	10.135278	0.181905	-0.077446	-0.060139	0.144426	0.349959	-0.763901	-0.987534	-0.042121	0.039718	0.146373
58918	0.560882	0.845922	9.846664	0.160822	-0.073634	0.015413	0.141063	0.343234	-0.765427	-0.987351	-0.045129	0.041790	0.146135
58919	1.148534	0.954440	9.580026	0.092780	-0.049704	0.068580	0.139781	0.339986	-0.767872	-0.987414	-0.046774	0.043278	0.144748
58920	1.255179	0.821336	9.288707	0.087169	-0.025833	0.099907	0.138371	0.334725	-0.769284	-0.987563	-0.048392	0.044270	0.142890
58921	1.103330	0.811052	9.183929	0.086540	0.001710	0.155231	0.137471	0.330823	-0.769150	-0.987909	-0.049967	0.044840	0.139742
58922	0.822689	1.040609	9.640603	0.028226	0.023646	0.208402	0.139834	0.327425	-0.768912	-0.988438	-0.050460	0.044798	0.135781
58923	0.766617	1.188547	10.019016	-0.043651	0.045500	0.220911	0.140360	0.326475	-0.768916	-0.989104	-0.049524	0.044207	0.131404
58924	0.848417	1.232766	10.238835	-0.122074	0.047163	0.190977	0.143752	0.327381	-0.768943	-0.989722	-0.047122	0.043280	0.127893
58925	1.002663	1.232331	10.021832	-0.193457	0.032388	0.146348	0.147127	0.329930	-0.766644	-0.990285	-0.043264	0.042495	0.125130
58926	1.205092	1.223560	9.449905	-0.280827	0.019484	0.112716	0.147871	0.336830	-0.763934	-0.990771	-0.037712	0.041639	0.123358
58927	1.094272	1.190630	9.030742	-0.284836	0.039459	0.057294	0.149002	0.346951	-0.762647	-0.991132	-0.032159	0.040444	0.122426
58928	0.665121	1.199419	9.036462	-0.092943	0.050504	0.030544	0.149227	0.353450	-0.760192	-0.991224	-0.030460	0.039381	0.122460
58929	0.203652	1.446487	9.794144	0.087442	0.046932	0.033270	0.150807	0.351264	-0.761109	-0.991275	-0.032379	0.038913	0.121703
58930	0.078800	0.893247	11.302266	0.127401	0.006485	-0.021834	0.151874	0.346655	-0.762024	-0.991075	-0.034987	0.039224	0.122509
58931	0.467238	0.305997	11.009608	-0.000617	-0.074313	-0.140441	0.148747	0.346138	-0.763291	-0.990657	-0.034984	0.040779	0.125346
58932	0.975496	0.856712	9.946700	-0.152801	-0.114715	-0.213129	0.145462	0.350099	-0.762230	-0.990085	-0.031901	0.042653	0.129982
58933	0.774475	0.506829	9.056574	-0.084705	-0.128310	-0.209052	0.139179	0.353945	-0.762436	-0.989462	-0.030141	0.045032	0.134274
58934	0.734522	0.789926	8.848937	0.009140	-0.118027	-0.164307	0.135777	0.355603	-0.762408	-0.988847	-0.030204	0.047431	0.137913
58935	0.580684	0.711574	9.242467	-0.004856	-0.070317	-0.064786	0.131586	0.359825	-0.763277	-0.988591	-0.030056	0.048951	0.139242
58936	0.667134	0.818103	10.092105	-0.062154	0.057654	-0.013603	0.129230	0.360530	-0.762870	-0.988581	-0.029048	0.047770	0.139939
58937	1.373970	0.227095	10.625700	0.025200	0.073086	-0.113731	0.130930	0.360106	-0.762884	-0.988303	-0.029920	0.046515	0.142119
58938	1.008777	-0.041219	10.467305	0.179564	0.042991	-0.135974	0.132654	0.354946	-0.764192	-0.987795	-0.033772	0.046231	0.144854
58939	0.915501	0.288740	9.923773	-0.095752	0.047308	-0.130005	0.133166	0.356567	-0.763420	-0.987513	-0.032145	0.045116	0.147476
58940	0.823658	0.315553	9.376002	-0.185096	0.046281	-0.147066	0.132592	0.367927	-0.761602	-0.987190	-0.028814	0.043696	0.150718
58941	0.808336	0.498521	9.421633	0.031686	-0.006421	-0.118210	0.131932	0.371161	-0.762758	-0.986800	-0.029511	0.044036	0.153025
58942	0.475408	0.556026	9.546553	0.190000	-0.050135	-0.102592	0.129206	0.366739	-0.762738	-0.986278	-0.033252	0.045682	0.155124
58943	0.208867	0.844258	9.564910	0.189916	-0.108670	-0.105295	0.126228	0.361899	-0.764266	-0.985707	-0.036751	0.048496	0.157096
58944	0.522363	0.815396	9.385001	0.290596	-0.143227	-0.103793	0.121309	0.354366	-0.767460	-0.984964	-0.042183	0.052293	0.159158
58945	0.898707	0.747920	9.133126	0.376644	-0.135824	-0.132880	0.114333	0.339826	-0.771932	-0.984039	-0.049299	0.056195	0.161489
58946	1.091837	0.690568	9.134124	0.197539	-0.110483	-0.165195	0.109144	0.332715	-0.773702	-0.983130	-0.053067	0.058983	0.164805
58947	1.188730	0.594707	9.186493	0.132296	-0.055811	-0.205286	0.104469	0.328963	-0.776249	-0.982228	-0.055682	0.060453	0.168739
58948	1.472985	0.638506	9.165756	0.155368	-0.011056	-0.243068	0.103050	0.324256	-0.776240	-0.981165	-0.059042	0.061063	0.173494
58949	1.790260	0.841558	9.262779	0.262123	0.010115	-0.246250	0.101382	0.319660	-0.778941	-0.979983	-0.064431	0.061684	0.177980
58950	1.601674	0.972296	9.613310	0.137751	0.030057	-0.237700	0.099845	0.312252	-0.779320	-0.978945	-0.067583	0.061417	0.182557
58951	1.167881	0.955629	9.916278	-0.063811	0.035313	-0.207370	0.098534	0.313616	-0.779309	-0.978305	-0.066588	0.060437	0.186635
58952	1.206723	0.921507	10.468251	-0.078148	0.042717	-0.151161	0.099178	0.316038	-0.779313	-0.977860	-0.065455	0.059245	0.189727
58953	1.244830	1.024349	10.277894	-0.074181	0.042673	-0.192713	0.098250	0.318138	-0.778900	-0.977267	-0.064223	0.058109	0.193512
58954	0.853394	1.197877	9.892613	-0.111002	0.020620	-0.213188	0.096655	0.323835	-0.777593	-0.976569	-0.062434	0.057139	0.197862
58955	0.155772	1.906562	9.996858	-0.236113	0.007692	-0.173257	0.096084	0.334917	-0.776292	-0.976170	-0.057904	0.056039	0.201493
58956	-0.033076	2.071665	9.843786	-0.370529	0.007615	-0.140727	0.094741	0.344380	-0.775890	-0.975978	-0.050909	0.054369	0.204740
58957	0.188119	2.192014	9.732320	-0.394419	0.016813	-0.124246	0.094163	0.355478	-0.773039	-0.975851	-0.043356	0.052452	0.207567
58958	0.376636	2.086173	9.626978	-0.307252	0.007911	-0.081324	0.092666	0.369004	-0.771213	-0.975723	-0.037525	0.051090	0.209633
58959	0.376560	2.095222	9.459077	-0.206321	-0.026545	-0.021693	0.091973	0.376590	-0.768880	-0.975742	-0.033453	0.050865	0.210287
58960	0.144347	2.268636	9.651373	-0.108995	-0.066513	0.050828	0.090896	0.384165	-0.768093	-0.975872	-0.031032	0.051882	0.209807
58961	0.005145	2.138517	9.672253	-0.020312	-0.073578	0.119583	0.088539	0.386347	-0.768331	-0.976294	-0.030367	0.053409	0.207547
58962	0.075685	2.003787	9.630215	0.121243	-0.071503	0.151685	0.087118	0.383386	-0.769225	-0.976684	-0.032313	0.055544	0.204840
58963	0.067257	1.754136	9.797062	0.222059	-0.080535	0.157756	0.085592	0.375020	-0.771154	-0.977065	-0.036401	0.058185	0.201577
58964	0.312214	1.444414	9.838212	0.279123	-0.115150	0.167352	0.083816	0.365295	-0.774243	-0.977335	-0.041243	0.061820	0.198226
58965	0.703683	1.255793	10.031251	0.296090	-0.133394	0.158259	0.079692	0.354521	-0.777056	-0.977508	-0.046586	0.065759	0.194893
58966	1.229188	1.266799	10.129925	0.302608	-0.126085	0.126921	0.076353	0.342393	-0.779360	-0.977493	-0.051892	0.069659	0.192256
58967	2.091753	1.369748	10.185025	0.251916	-0.105920	0.122970	0.073920	0.333488	-0.782185	-0.977515	-0.056503	0.072897	0.189628
58968	1.662733	1.349551	10.156734	0.167618	-0.018308	0.133466	0.074221	0.325370	-0.784129	-0.977751	-0.059562	0.074182	0.186954
58969	1.561604	1.814537	9.706239	-0.102140	0.081850	0.091317	0.075530	0.322939	-0.782978	-0.978304	-0.057997	0.072415	0.185239
58970	1.715829	1.293148	9.109871	-0.123510	0.118320	0.043200	0.078637	0.329387	-0.782225	-0.978722	-0.056001	0.069834	0.184633
58971	1.796799	0.984597	8.885464	0.001473	0.162408	0.066858	0.083593	0.331217	-0.782522	-0.979162	-0.056766	0.066893	0.183151
58972	1.509099	1.147784	8.923594	-0.025214	0.204362	0.074985	0.088550	0.331387	-0.781159	-0.979630	-0.056950	0.063041	0.181957
58973	0.898193	1.363625	9.079346	-0.070932	0.215195	0.080238	0.094542	0.331620	-0.778106	-0.980238	-0.056461	0.058832	0.180236
58974	0.403140	1.550855	9.242978	-0.018466	0.147550	0.084270	0.100277	0.333989	-0.777634	-0.980630	-0.056564	0.056126	0.178929
58975	0.347545	1.584631	9.302943	-0.027127	0.087205	0.082469	0.106289	0.332307	-0.777167	-0.981026	-0.056495	0.054551	0.177256
58976	0.152547	1.539534	9.595738	0.008197	0.021359	0.070743	0.107461	0.332569	-0.776659	-0.981233	-0.056701	0.054386	0.176093
58977	-0.007195	1.676612	9.672983	0.052392	-0.035393	0.027665	0.107463	0.331495	-0.776143	-0.981208	-0.057847	0.055382	0.175551
58978	-0.038009	1.571157	9.808039	0.122835	-0.097539	0.004125	0.104342	0.327752	-0.776120	-0.980929	-0.059962	0.057871	0.175594
58979	0.013099	1.480779	10.083293	0.116370	-0.168008	-0.025328	0.098883	0.322937	-0.777887	-0.980474	-0.061970	0.061565	0.176181
58980	0.231409	1.213110	10.477641	-0.000696	-0.190953	-0.012948	0.092377	0.319344	-0.780161	-0.980158	-0.061354	0.065427	0.176763
58981	0.655594	1.233017	10.424270	-0.062877	-0.176323	-0.009578	0.086372	0.319539	-0.780888	-0.979945	-0.059770	0.068623	0.177276
58982	1.123520	1.170505	10.163716	-0.186662	-0.112325	0.018330	0.083347	0.324839	-0.780603	-0.980042	-0.055743	0.070319	0.177388
58983	1.245415	0.879305	10.064754	-0.304318	-0.048349	0.061031	0.081217	0.332977	-0.778774	-0.980496	-0.049738	0.070231	0.176694
58984	1.326472	0.568627	9.931411	-0.229721	0.036098	0.151701	0.080394	0.341558	-0.777326	-0.981267	-0.045202	0.068996	0.174099
58985	1.690868	0.482183	9.767972	0.037693	0.088650	0.192679	0.083378	0.345045	-0.776057	-0.982007	-0.046140	0.067563	0.170201
58986	2.062987	0.268741	9.045936	0.038677	0.104458	0.258218	0.088744	0.341212	-0.775585	-0.982940	-0.046958	0.066017	0.165122
58987	1.979945	0.499806	9.125214	0.141636	0.117404	0.279008	0.091245	0.336460	-0.775865	-0.983851	-0.049848	0.064510	0.159345
58988	1.379551	1.037718	9.184764	0.212006	0.126354	0.207315	0.097680	0.327477	-0.776438	-0.984389	-0.054200	0.063049	0.155131
58989	0.356656	1.225827	9.912374	-0.032264	0.169541	0.121970	0.104091	0.324971	-0.777007	-0.984997	-0.054023	0.059803	0.152595
58990	-0.032715	0.973025	10.073344	-0.042602	0.147217	0.015855	0.107222	0.324223	-0.774853	-0.985227	-0.053669	0.056927	0.152338
58991	0.170685	0.788630	10.204678	-0.158542	0.083075	-0.006767	0.111115	0.329455	-0.773590	-0.985460	-0.050872	0.054789	0.152576
58992	0.533612	1.025597	10.343410	-0.205254	0.044545	-0.062317	0.113311	0.334301	-0.772313	-0.985491	-0.047089	0.053354	0.154086
58993	0.784999	1.381182	10.057895	-0.402940	0.047027	-0.104856	0.112469	0.347685	-0.770751	-0.985560	-0.039476	0.051061	0.156546
58994	0.595186	1.735120	9.547403	-0.318974	0.009586	-0.134847	0.113052	0.360674	-0.766616	-0.985350	-0.033414	0.049898	0.159620
58995	0.537899	2.119577	9.441843	-0.028909	0.009980	-0.105711	0.112637	0.367155	-0.766739	-0.985033	-0.033141	0.049515	0.161739
58996	0.318176	2.191180	9.402390	0.220693	0.067040	-0.045482	0.111869	0.363650	-0.767251	-0.984771	-0.037808	0.049010	0.162466
58997	0.579777	1.422055	9.466057	0.417158	0.118462	-0.042674	0.114265	0.353622	-0.768825	-0.984382	-0.046685	0.047967	0.162822
58998	0.764750	0.562909	9.983820	0.243328	0.080649	-0.093289	0.116406	0.342246	-0.770526	-0.983892	-0.051886	0.047218	0.164422
58999	1.092923	0.501396	10.096438	-0.128217	0.049815	-0.215085	0.115623	0.342254	-0.770520	-0.983341	-0.049905	0.045572	0.168741
59000	1.083265	0.493230	9.824989	-0.316268	0.023758	-0.325818	0.116514	0.348719	-0.770782	-0.982516	-0.044119	0.043844	0.175482
59001	1.044160	0.595777	9.583623	-0.506967	-0.007571	-0.349811	0.113568	0.364566	-0.768168	-0.981647	-0.034555	0.041911	0.182806
59002	0.783233	0.715539	9.580467	-0.630224	-0.034077	-0.283962	0.110709	0.388132	-0.762710	-0.980894	-0.022349	0.040209	0.189025
59003	0.783139	0.775490	10.236490	-0.646554	-0.056696	-0.182543	0.106943	0.409984	-0.758395	-0.980355	-0.009714	0.038815	0.193141
59004	0.890323	0.539876	10.219784	-0.738120	-0.110513	-0.107230	0.103149	0.435071	-0.749830	-0.979859	0.005047	0.038237	0.195933
59005	1.723477	-0.284299	10.033572	-0.543711	-0.198697	-0.054352	0.096522	0.455559	-0.745635	-0.979371	0.016341	0.040073	0.197381
59006	2.445142	-0.996762	9.514233	-0.507122	-0.273549	-0.086284	0.088595	0.472969	-0.740398	-0.978535	0.027234	0.043581	0.199570
59007	2.363090	-0.501602	8.730684	0.107379	-0.285773	-0.145005	0.079811	0.479965	-0.738646	-0.977736	0.026116	0.049863	0.202149
59008	1.942659	0.199047	8.434137	0.983005	-0.220887	-0.149946	0.072106	0.457966	-0.748150	-0.976952	0.007653	0.058346	0.205185
59009	0.558252	1.362355	8.905728	1.219021	-0.123715	-0.034538	0.065263	0.419824	-0.761686	-0.976545	-0.015788	0.065964	0.204353
59010	0.262393	1.779446	10.039400	1.030575	-0.023210	0.082437	0.062085	0.377371	-0.773434	-0.976184	-0.035719	0.070794	0.201932
59011	-0.037941	1.577677	10.307412	0.712735	0.064384	0.187743	0.065092	0.349616	-0.779284	-0.976397	-0.049802	0.072679	0.197198
59012	0.432753	1.469490	10.759160	0.644261	0.181412	0.221380	0.070296	0.325634	-0.783211	-0.976746	-0.062816	0.072033	0.191916
59013	1.558745	0.907577	10.411331	0.230526	0.255839	0.124187	0.077663	0.311652	-0.783276	-0.977255	-0.068276	0.068186	0.188843
59014	1.945489	0.676223	10.070841	-0.087286	0.280956	0.043200	0.087071	0.309931	-0.782836	-0.977854	-0.067618	0.062567	0.187923
59015	1.539825	0.839935	10.350073	-0.175298	0.295146	-0.073620	0.094728	0.318704	-0.780163	-0.978145	-0.065462	0.056187	0.189183
59016	0.491399	1.268420	9.626182	-0.106443	0.294814	-0.196991	0.103975	0.322666	-0.778298	-0.977776	-0.064759	0.049907	0.193055
59017	-0.258699	1.843441	9.368004	-0.183586	0.218716	-0.226851	0.108903	0.330179	-0.777043	-0.977317	-0.062330	0.044731	0.197396
59018	-0.073934	1.506196	9.134562	-0.127827	0.135775	-0.176578	0.112786	0.336765	-0.775134	-0.976836	-0.060575	0.041496	0.201000
59019	0.356804	1.176197	9.470008	0.006618	0.109645	-0.100150	0.116423	0.339977	-0.773611	-0.976500	-0.061327	0.039335	0.202829
59020	1.021946	1.223320	9.496079	0.074679	0.063064	-0.155084	0.116148	0.341212	-0.771801	-0.975764	-0.063211	0.038363	0.205957
59021	0.438500	1.242062	9.687729	0.194796	0.011880	-0.169188	0.115651	0.335811	-0.772832	-0.974805	-0.067275	0.038814	0.209102
59022	-0.058741	1.369180	9.853021	0.008828	-0.035912	-0.147894	0.115685	0.333425	-0.776337	-0.974088	-0.067460	0.039498	0.212231
59023	0.031162	1.225449	9.981464	-0.047399	-0.034055	-0.113103	0.113700	0.337516	-0.774253	-0.973631	-0.066557	0.039866	0.214531
59024	0.936918	0.846025	9.658144	0.082116	-0.026395	-0.090252	0.110183	0.337268	-0.776033	-0.973056	-0.068163	0.040759	0.216460
59025	1.466123	1.076931	9.335067	0.137516	0.001292	-0.049394	0.109168	0.330792	-0.777061	-0.972643	-0.070910	0.041370	0.217315
59026	1.063714	1.542443	9.213019	0.070255	0.006757	-0.011018	0.108403	0.327549	-0.778348	-0.972412	-0.072356	0.041687	0.217813
59027	0.426008	1.815792	9.316519	0.038122	-0.022498	0.036816	0.107226	0.326493	-0.777306	-0.972487	-0.073006	0.042478	0.217104
59028	0.423892	1.762518	9.226816	0.076766	-0.042502	0.044389	0.106458	0.323037	-0.778963	-0.972412	-0.074310	0.043872	0.216720
59029	0.392170	1.844330	9.249271	0.059018	-0.054351	0.066461	0.105168	0.321681	-0.781020	-0.972550	-0.075226	0.045416	0.215464
59030	0.387464	1.838630	9.695619	-0.002000	-0.007879	0.051309	0.104120	0.320360	-0.779463	-0.972654	-0.075140	0.045806	0.214940
59031	0.469693	1.794011	9.967004	-0.029632	0.057801	0.017845	0.105042	0.318728	-0.779729	-0.972814	-0.074872	0.044706	0.214542
59032	0.686255	1.886457	10.140749	-0.024551	0.130744	-0.059763	0.108031	0.320999	-0.778589	-0.972602	-0.075046	0.042133	0.215958
59033	1.101977	1.648223	9.882046	-0.058362	0.141685	-0.085761	0.111168	0.320556	-0.778873	-0.972419	-0.074670	0.039149	0.217468
59034	0.389588	1.407011	10.112053	-0.303967	0.104916	-0.014981	0.115302	0.329035	-0.776319	-0.972741	-0.069261	0.035934	0.218375
59035	0.070942	1.516121	10.545079	-0.416425	0.086568	0.036137	0.117585	0.342534	-0.772974	-0.973492	-0.061574	0.032615	0.217851
59036	0.166237	1.231190	10.184316	-0.303965	0.081146	-0.002025	0.120522	0.355488	-0.769376	-0.973802	-0.056054	0.029862	0.218347
59037	0.376786	1.042622	9.794773	0.091753	0.059684	-0.007349	0.121678	0.359531	-0.768479	-0.973692	-0.058160	0.029218	0.218375
59038	0.338584	0.960415	9.697248	0.493186	0.021839	0.033508	0.121738	0.346958	-0.771068	-0.973138	-0.067880	0.031143	0.217772
59039	-0.145178	1.298378	9.611060	0.465729	-0.020266	0.043552	0.122345	0.329509	-0.774955	-0.972631	-0.076868	0.033732	0.216662
59040	0.299876	1.478343	9.214473	0.188862	-0.007662	0.048603	0.121367	0.316267	-0.778182	-0.972471	-0.080522	0.034928	0.215862
59041	0.732944	1.651682	8.997709	-0.014947	0.014283	0.107536	0.122542	0.314913	-0.777288	-0.972957	-0.080258	0.034884	0.213767
59042	0.668389	1.546323	9.180459	-0.109818	-0.016790	0.157863	0.121493	0.315738	-0.776892	-0.973667	-0.077976	0.035168	0.211318
59043	0.586577	1.528059	9.515493	-0.097798	-0.047784	0.198573	0.122001	0.318706	-0.776378	-0.974606	-0.075761	0.036141	0.207599
59044	0.539630	1.268846	9.722653	0.025077	-0.069633	0.190009	0.122398	0.318156	-0.776898	-0.975122	-0.075849	0.038083	0.204778
59045	0.587375	1.370156	9.772528	0.065786	-0.040471	0.137561	0.121095	0.317896	-0.777404	-0.975542	-0.076870	0.039503	0.202111
59046	0.457017	1.408421	9.781449	0.019223	0.014085	0.055097	0.120060	0.316015	-0.777784	-0.975567	-0.077283	0.039587	0.201816
59047	0.321814	1.431699	9.622211	0.031893	0.057732	-0.020548	0.121377	0.315666	-0.778070	-0.975473	-0.078151	0.038701	0.202109
59048	0.113688	1.607404	9.766756	0.074159	0.075929	-0.055451	0.123476	0.312409	-0.777571	-0.975055	-0.079983	0.037612	0.203605
59049	0.156502	1.740713	10.030667	0.171984	0.034060	-0.025366	0.124010	0.309167	-0.777319	-0.974690	-0.083496	0.037729	0.203924
59050	0.604273	1.871399	9.995872	0.224476	-0.000532	-0.021343	0.123002	0.302408	-0.779639	-0.974103	-0.087923	0.038794	0.204665
59051	0.854731	1.914243	9.715565	0.175747	-0.027810	0.031991	0.124088	0.293742	-0.781460	-0.973889	-0.091211	0.040259	0.203960
