# Supplementary material for: Identification of Haptic Based Guiding Using Hard Reins
Source: PLoS One. 2015 Jul 22;10(7):e0132020. doi: 10.1371/journal.pone.0132020 (PMC4511788; doi:10.1371/journal.pone.0132020)
Supplement: S1 File — (ZIP) [file pone.0132020.s001.zip › MotionData1/Subject2/T2/sync2.txt]

// Start Time: 0
// Sample rate: 25.0Hz
// Scenario: 4.9
// Firmware Version: 2.6.1
Counter	Acc_X	Acc_Y	Acc_Z	Gyr_X	Gyr_Y	Gyr_Z	Mag_X	Mag_Y	Mag_Z	Quat_w	Quat_x	Quat_y	Quat_z
58430	0.013076	2.916932	9.327056	-0.024619	-0.015452	0.038580	-0.487708	-0.248800	-0.900714	-0.066256	0.005069	0.144634	0.987252
58431	-0.011791	2.950465	9.338075	-0.001759	-0.003363	0.060835	-0.489301	-0.248909	-0.900430	-0.067600	0.005059	0.144661	0.987156
58432	0.006890	2.989645	9.362422	0.005145	-0.005343	0.071447	-0.489703	-0.247329	-0.901854	-0.069229	0.005577	0.144635	0.987045
58433	-0.002176	2.962782	9.391231	-0.020829	-0.008154	0.032450	-0.491831	-0.246205	-0.899911	-0.069996	0.005609	0.144299	0.987039
58434	0.061133	2.937223	9.325971	0.003965	0.000530	0.049370	-0.493693	-0.244893	-0.900385	-0.071206	0.005948	0.144244	0.986959
58435	0.070563	2.951959	9.335776	-0.058790	-0.001648	-0.027759	-0.492635	-0.243683	-0.899283	-0.070801	0.005738	0.143158	0.987148
58436	-0.001361	2.916673	9.357905	0.014662	0.004062	0.053860	-0.494096	-0.243072	-0.900053	-0.072111	0.006004	0.143308	0.987029
58437	0.006316	2.904681	9.411185	-0.023044	0.003836	0.050202	-0.493962	-0.242984	-0.904086	-0.073265	0.005860	0.142911	0.987003
58438	-0.026532	2.969623	9.395246	-0.002886	-0.009827	0.034269	-0.495027	-0.242148	-0.902837	-0.074146	0.006369	0.142737	0.986959
58439	-0.040180	2.925683	9.399972	-0.023533	-0.010789	0.066030	-0.498479	-0.241754	-0.904398	-0.075570	0.006557	0.142352	0.986905
58440	0.004918	2.848823	9.382680	-0.040726	-0.013838	-0.032183	-0.498748	-0.240840	-0.901273	-0.075123	0.007013	0.141447	0.987066
58441	0.023826	2.875870	9.402312	-0.036008	-0.023276	-0.008364	-0.499284	-0.239010	-0.901208	-0.075042	0.007254	0.140841	0.987158
58442	0.034229	2.839647	9.398090	-0.024063	-0.021179	-0.017155	-0.499950	-0.238141	-0.901845	-0.074874	0.007873	0.140273	0.987246
58443	0.033719	2.859053	9.359417	-0.020644	-0.029341	-0.045486	-0.500220	-0.236451	-0.902057	-0.074046	0.008105	0.139983	0.987348
58444	0.011785	2.999452	9.439523	-0.033887	-0.033574	-0.022572	-0.500480	-0.238256	-0.902380	-0.073734	0.008968	0.139240	0.987469
58445	0.065008	2.879046	9.417994	-0.056545	-0.044540	-0.018299	-0.502075	-0.237290	-0.906365	-0.073395	0.009628	0.138263	0.987625
58446	0.158305	2.691399	9.383760	-0.041867	-0.031771	-0.026140	-0.503013	-0.234175	-0.907061	-0.073017	0.010456	0.137360	0.987771
58447	0.221286	2.692542	9.383277	-0.028022	-0.027789	-0.038462	-0.501822	-0.232779	-0.908106	-0.072333	0.010697	0.136917	0.987880
58448	0.167087	2.752253	9.479851	-0.060956	0.013834	-0.078959	-0.499699	-0.232374	-0.909597	-0.071032	0.010507	0.135581	0.988161
58449	0.211894	2.677807	9.385507	-0.001909	-0.004487	-0.001097	-0.500498	-0.231654	-0.909699	-0.071159	0.010360	0.135607	0.988150
58450	0.215121	2.760398	9.394611	0.022965	-0.001916	0.011370	-0.501288	-0.233627	-0.908274	-0.071617	0.010607	0.135933	0.988069
58451	0.144727	2.632888	9.318796	0.086171	0.023468	-0.058973	-0.501289	-0.233348	-0.908265	-0.070695	0.009632	0.137667	0.987906
58452	0.231732	2.930637	9.591210	-0.031691	0.012980	0.037801	-0.499037	-0.232010	-0.907845	-0.071706	0.009735	0.136887	0.987940
58453	0.119482	2.690692	9.363318	-0.035096	-0.002848	0.028889	-0.500493	-0.233210	-0.908942	-0.072426	0.009701	0.136246	0.987976
58454	0.064691	2.769805	9.394738	0.017618	0.007034	0.078634	-0.500894	-0.232378	-0.908238	-0.074235	0.009962	0.136440	0.987813
58455	-0.196798	2.495607	9.268434	0.027357	0.057217	-0.006699	-0.505040	-0.221985	-0.905842	-0.074426	0.008543	0.136942	0.987742
58456	-0.018393	2.807137	9.411163	0.187799	0.106118	-0.346309	-0.499453	-0.226801	-0.902699	-0.068143	0.005429	0.140422	0.987729
58457	-0.102929	2.914836	9.412571	0.127407	0.166446	-0.433622	-0.490294	-0.227473	-0.900809	-0.060215	0.000511	0.142795	0.987919
58458	-0.140347	2.977275	9.468719	0.043594	0.146995	-0.466716	-0.476483	-0.230345	-0.899178	-0.051650	-0.003569	0.143350	0.988317
58459	-0.062223	3.359824	9.766698	-0.119917	0.001073	-0.301996	-0.469321	-0.228221	-0.901344	-0.045854	-0.004569	0.141003	0.988936
58460	-0.298821	2.836075	9.806715	-0.384412	-0.097750	0.151032	-0.466677	-0.223941	-0.907691	-0.048834	-0.001648	0.133369	0.989861
58461	0.779699	2.697528	6.682876	-0.459760	0.033301	0.577604	-0.472383	-0.222776	-0.922378	-0.060542	-0.000518	0.124317	0.990394
58462	-0.836198	1.857813	9.951653	0.823692	-0.002970	0.899977	-0.491070	-0.233168	-0.907974	-0.078563	0.000988	0.140476	0.986962
58463	-0.024987	3.081357	9.822895	-0.288734	-0.016369	-0.589076	-0.490271	-0.234335	-0.906676	-0.067043	-0.000109	0.134856	0.988594
58464	0.268640	2.703080	9.098218	0.126846	-0.018206	0.130056	-0.487884	-0.233204	-0.909625	-0.069802	0.000642	0.137262	0.988072
58465	0.055845	2.762386	9.615966	-0.013726	0.007552	-0.096512	-0.491048	-0.241272	-0.902317	-0.068084	0.000048	0.137032	0.988224
58466	0.122146	2.799973	9.362576	0.042612	0.014140	0.087585	-0.491314	-0.241418	-0.901781	-0.070087	0.000162	0.137729	0.987987
58467	0.057734	2.883772	9.446619	0.005326	0.002853	0.099782	-0.489736	-0.235950	-0.903910	-0.072237	0.000189	0.137886	0.987810
58468	-0.185922	2.952173	9.457882	0.048840	-0.000879	0.121163	-0.491725	-0.236756	-0.903375	-0.074864	0.000681	0.138726	0.987497
58469	-0.278898	2.999036	9.471525	0.000083	-0.015604	0.124470	-0.494909	-0.237237	-0.903622	-0.077447	0.001139	0.138817	0.987284
58470	-0.317421	2.969196	9.362253	-0.000992	-0.027459	0.028038	-0.497819	-0.240398	-0.903152	-0.078157	0.001973	0.138715	0.987242
58471	-0.265233	3.237134	9.164459	-0.025609	-0.027232	-0.061347	-0.497023	-0.240581	-0.902091	-0.077033	0.002163	0.138343	0.987382
58472	-0.306913	3.003339	9.068665	0.057356	-0.003388	-0.062681	-0.496369	-0.236906	-0.904402	-0.076024	0.002180	0.139359	0.987317
58473	-0.256077	2.783383	9.197047	0.125772	0.016471	-0.194957	-0.494236	-0.240364	-0.902117	-0.072384	0.000884	0.141918	0.987228
58474	-0.293263	2.950200	9.218718	0.163500	-0.003789	-0.297521	-0.489185	-0.243652	-0.897977	-0.066737	0.000089	0.145028	0.987174
58475	-0.413578	2.945615	9.458167	0.170519	-0.021751	-0.395726	-0.484125	-0.249462	-0.893650	-0.059011	-0.001115	0.148505	0.987149
58476	-0.284173	3.008641	9.396674	0.177978	-0.051592	-0.444547	-0.478800	-0.255585	-0.888125	-0.050312	-0.001415	0.151936	0.987108
58477	0.127780	3.244285	9.349769	0.166239	-0.047201	-0.409292	-0.472023	-0.258574	-0.886551	-0.042232	-0.002148	0.155325	0.986958
58478	0.316119	3.383625	9.248589	0.102913	-0.017815	-0.324475	-0.465114	-0.261296	-0.884566	-0.036004	-0.002680	0.157225	0.986903
58479	0.340644	3.483588	9.205261	0.135757	0.003504	-0.168646	-0.462189	-0.263514	-0.882251	-0.032833	-0.003588	0.159985	0.986567
58480	0.177564	3.521897	9.219225	0.110014	0.034857	-0.007590	-0.459789	-0.267419	-0.879042	-0.033021	-0.004162	0.162001	0.986229
58481	0.118289	3.457710	9.227518	0.083644	0.054012	0.107395	-0.460977	-0.269961	-0.876824	-0.035466	-0.005112	0.163734	0.985854
58482	0.080960	3.389068	9.250960	0.055099	0.039058	0.162918	-0.461108	-0.270824	-0.875640	-0.039032	-0.005175	0.164678	0.985561
58483	-0.402461	3.130307	9.541360	0.025967	0.040350	0.243396	-0.464817	-0.273281	-0.874600	-0.044118	-0.005356	0.165286	0.985244
58484	-0.496726	3.194105	9.253961	-0.056998	0.004834	0.176627	-0.467343	-0.271528	-0.875321	-0.047850	-0.004602	0.164048	0.985280
58485	-0.362780	3.410150	9.294953	-0.039217	0.007466	0.184617	-0.472650	-0.272234	-0.875821	-0.051672	-0.004287	0.163386	0.985199
58486	-0.245814	3.269065	9.376631	-0.065921	-0.029765	0.099402	-0.475304	-0.272150	-0.876863	-0.053769	-0.003093	0.161999	0.985320
58487	-0.160674	3.348269	9.212563	-0.043765	-0.032608	0.078217	-0.478896	-0.269422	-0.876331	-0.055363	-0.002331	0.161278	0.985352
58488	-0.113762	3.424368	9.201393	-0.073262	-0.017665	0.039308	-0.480493	-0.267653	-0.878676	-0.056316	-0.001561	0.159728	0.985552
58489	-0.232773	3.553283	9.163071	-0.107991	-0.018560	-0.008525	-0.480494	-0.267203	-0.880006	-0.056249	-0.001287	0.157740	0.985877
58490	-0.218071	3.376319	8.863982	-0.056831	-0.012151	-0.034835	-0.481559	-0.265832	-0.883849	-0.055757	-0.000879	0.156504	0.986102
58491	-0.059698	3.590384	8.953879	0.081237	-0.006183	-0.048555	-0.481024	-0.266975	-0.883354	-0.054935	-0.001190	0.158258	0.985868
58492	-0.060969	3.687479	9.164924	0.120281	0.013082	-0.058927	-0.479428	-0.269492	-0.872697	-0.054044	-0.001552	0.160486	0.985556
58493	-0.111719	3.570052	9.234055	0.094853	-0.005161	-0.120995	-0.477826	-0.272628	-0.871740	-0.051794	-0.002129	0.162528	0.985341
58494	-0.020144	3.595987	9.236669	0.105111	0.003181	-0.166903	-0.475958	-0.276674	-0.867991	-0.048743	-0.002629	0.164460	0.985175
58495	-0.043890	3.454771	9.265889	0.065142	0.002493	-0.152877	-0.472231	-0.279782	-0.870419	-0.045889	-0.003424	0.165910	0.985067
58496	0.015831	3.514123	9.368368	0.053822	-0.024729	-0.206149	-0.468245	-0.281282	-0.869976	-0.041975	-0.003456	0.166849	0.985083
58497	0.005076	3.552756	9.276281	0.043041	-0.063762	-0.213502	-0.464530	-0.280925	-0.870948	-0.037708	-0.003115	0.167912	0.985076
58498	0.001015	3.506558	9.233179	0.037865	-0.099017	-0.227886	-0.462400	-0.283222	-0.870508	-0.033117	-0.001744	0.168587	0.985129
58499	0.169741	3.529023	9.088953	-0.003251	-0.089414	-0.270424	-0.460279	-0.282441	-0.870104	-0.027645	-0.001041	0.168747	0.985271
58500	0.284060	3.625763	9.067661	-0.002352	-0.077885	-0.268607	-0.455763	-0.283698	-0.868583	-0.022322	-0.000199	0.168604	0.985431
58501	0.228318	3.750978	9.089076	-0.017421	-0.042330	-0.237478	-0.452313	-0.283484	-0.869154	-0.017664	-0.000278	0.168466	0.985549
58502	0.117440	3.722265	9.095518	-0.058968	0.011229	-0.188616	-0.446743	-0.281449	-0.871977	-0.014217	-0.000903	0.167164	0.985826
58503	0.014261	3.771354	8.962005	-0.091045	0.036963	-0.162005	-0.444093	-0.279779	-0.874240	-0.011318	-0.002251	0.165565	0.986131
58504	-0.017994	3.930976	8.964624	-0.104604	0.066069	-0.121194	-0.438392	-0.277623	-0.876388	-0.009384	-0.003722	0.163346	0.986517
58505	-0.042456	3.949957	9.011870	-0.124863	0.079642	-0.101717	-0.434686	-0.273722	-0.879399	-0.007823	-0.005693	0.161111	0.986889
58506	-0.036818	3.896647	8.925794	-0.106691	0.064008	-0.110598	-0.430577	-0.271505	-0.882602	-0.006093	-0.007088	0.158848	0.987259
58507	-0.006807	4.057375	8.701652	-0.027715	0.080501	-0.031569	-0.426473	-0.268072	-0.883884	-0.005913	-0.008845	0.158593	0.987287
58508	-0.342437	4.133827	8.799091	0.105046	0.063602	0.049258	-0.423814	-0.269530	-0.883962	-0.007305	-0.009751	0.160534	0.986955
58509	-0.899716	3.880972	8.759829	0.165767	0.017462	-0.007294	-0.423278	-0.271585	-0.880269	-0.007364	-0.010234	0.164164	0.986353
58510	-1.401086	3.478621	8.598246	0.135156	-0.032679	-0.149033	-0.417956	-0.276563	-0.875918	-0.004524	-0.009890	0.166670	0.985953
58511	-1.127182	3.367086	8.684516	0.068864	-0.031477	-0.363238	-0.413442	-0.277419	-0.873577	0.002593	-0.010650	0.168316	0.985672
58512	-0.867449	3.061231	9.960873	0.261412	-0.082892	-0.373647	-0.405597	-0.282188	-0.874761	0.010057	-0.010052	0.173244	0.984776
58513	-0.572747	3.270506	10.218664	0.229933	-0.147542	-0.285831	-0.402271	-0.285486	-0.868451	0.016089	-0.008276	0.177974	0.983869
58514	-0.587791	3.117269	9.858309	0.123464	-0.062756	-0.191892	-0.398813	-0.288430	-0.865492	0.019875	-0.007477	0.180213	0.983398
58515	-0.919716	2.827212	9.580729	-0.064101	0.047361	-0.359659	-0.391120	-0.286988	-0.862846	0.026620	-0.009940	0.179128	0.983415
58516	-1.003256	2.616925	9.423297	-0.101231	0.035132	-0.453535	-0.380512	-0.283520	-0.866085	0.035159	-0.012103	0.176920	0.983523
58517	-0.907640	2.686629	9.447368	-0.032084	-0.036171	-0.494467	-0.371097	-0.280106	-0.871866	0.044858	-0.013409	0.176262	0.983229
58518	-0.719922	2.767722	9.548796	-0.037516	-0.094538	-0.436555	-0.363141	-0.277478	-0.872411	0.053527	-0.012920	0.175175	0.982996
58519	-0.516590	3.014145	9.500222	-0.131315	-0.137979	-0.437181	-0.355985	-0.273366	-0.875858	0.062421	-0.012124	0.172383	0.982975
58520	-0.397957	3.161955	9.632726	-0.159068	-0.094508	-0.334472	-0.350021	-0.270036	-0.880661	0.069046	-0.011418	0.168909	0.983144
58521	-0.602018	2.915494	9.450206	-0.212982	-0.064728	-0.263664	-0.346454	-0.263850	-0.885614	0.074244	-0.011562	0.164582	0.983497
58522	-0.680161	2.656742	9.160920	-0.117803	-0.048137	-0.183658	-0.342883	-0.259247	-0.888601	0.077750	-0.011199	0.162004	0.983659
58523	-1.055778	2.518836	9.054155	-0.023758	-0.027400	-0.128326	-0.340761	-0.258690	-0.890624	0.080203	-0.011360	0.161433	0.983554
58524	-1.293127	2.762128	9.097991	0.025806	-0.041920	-0.099932	-0.340235	-0.257045	-0.889637	0.082072	-0.010622	0.161704	0.983363
58525	-1.455950	2.909673	9.115952	0.042008	-0.056783	-0.069005	-0.338769	-0.258707	-0.891858	0.083477	-0.009956	0.162373	0.983142
58526	-1.525189	2.990956	9.190238	0.045845	-0.050274	-0.043303	-0.338365	-0.261124	-0.890595	0.084264	-0.008838	0.163034	0.982976
58527	-1.453472	3.021373	9.071859	0.066802	-0.091312	0.041358	-0.340085	-0.263097	-0.888218	0.083627	-0.007146	0.164146	0.982859
58528	-1.366107	2.998673	8.968803	0.095117	-0.117144	0.089006	-0.344722	-0.266092	-0.887185	0.082041	-0.004197	0.165683	0.982752
58529	-1.408857	3.221233	9.115047	0.100069	-0.161651	0.164764	-0.351081	-0.270203	-0.884554	0.079225	-0.000708	0.167345	0.982710
58530	-1.488342	4.001461	9.592935	0.268275	-0.057539	0.183613	-0.357430	-0.277676	-0.881761	0.075578	0.001659	0.172376	0.982126
58531	-1.962351	4.342420	9.746715	0.197747	0.127252	0.092716	-0.359796	-0.286181	-0.874476	0.073213	-0.000692	0.176456	0.981582
58532	-1.083045	3.610644	8.852523	-0.067833	0.229753	-0.186971	-0.353285	-0.289189	-0.871824	0.075841	-0.005762	0.175307	0.981571
58533	0.038280	3.436741	8.315376	-0.085177	0.133190	-0.025199	-0.348248	-0.286704	-0.875433	0.075752	-0.009042	0.173861	0.981811
58534	0.913329	4.423674	9.256661	0.276227	0.199843	-0.004445	-0.343722	-0.291983	-0.869334	0.074960	-0.012365	0.179436	0.980832
58535	0.517710	4.100942	9.321573	-0.056201	0.130766	0.300945	-0.340653	-0.297684	-0.867804	0.068440	-0.014245	0.178678	0.981421
58536	0.450151	3.483163	9.348230	-0.055053	0.034628	0.377288	-0.344231	-0.298936	-0.870626	0.060664	-0.013450	0.177603	0.982139
58537	0.214982	3.789641	9.714194	0.092828	-0.018612	0.423413	-0.353243	-0.303665	-0.868925	0.052286	-0.011679	0.179588	0.982282
58538	0.076740	3.869632	9.415695	-0.047979	-0.052190	0.366210	-0.363586	-0.306780	-0.869174	0.045037	-0.009185	0.178529	0.982860
58539	-0.116289	3.504394	8.907059	-0.016796	-0.115109	0.403106	-0.373134	-0.309342	-0.869953	0.037360	-0.005652	0.178252	0.983259
58540	-0.097944	3.798440	8.900589	0.009513	-0.080414	0.231883	-0.382822	-0.309570	-0.868638	0.032859	-0.003031	0.178262	0.983430
58541	-0.021404	3.867808	9.020357	-0.084847	-0.076793	0.125499	-0.386537	-0.309701	-0.871423	0.030494	-0.001247	0.176662	0.983798
58542	0.177641	3.609263	9.028415	-0.095852	-0.081552	0.098878	-0.391318	-0.308593	-0.872274	0.028605	0.000854	0.174586	0.984226
58543	0.344469	3.738507	8.957942	-0.128236	-0.035760	0.106102	-0.394239	-0.307590	-0.876511	0.026469	0.001785	0.172164	0.984711
58544	0.453243	3.861842	8.883326	-0.153817	0.016745	0.095721	-0.393983	-0.304180	-0.879094	0.024302	0.001909	0.168997	0.985315
58545	0.271944	3.970218	8.941934	-0.088587	0.029305	0.149085	-0.394923	-0.299842	-0.884322	0.021083	0.001771	0.167423	0.985658
58546	-0.018500	3.960098	8.988460	-0.134449	0.053612	0.084622	-0.395592	-0.297809	-0.886939	0.019008	0.001146	0.164650	0.986168
58547	-0.054850	3.828353	8.923348	-0.159565	0.054292	0.048315	-0.396801	-0.292529	-0.890252	0.017689	0.000167	0.161728	0.986677
58548	0.041582	3.864093	8.991027	-0.188972	0.069328	0.005859	-0.394154	-0.289410	-0.894754	0.017117	-0.001044	0.157882	0.987309
58549	0.186812	3.859437	8.908867	-0.214335	0.065321	-0.056161	-0.391252	-0.283239	-0.898356	0.017816	-0.002566	0.153921	0.987919
58550	0.096198	4.127218	8.764461	-0.154743	0.083703	-0.060265	-0.385957	-0.277596	-0.905766	0.018505	-0.004258	0.150750	0.988390
58551	-0.069452	4.289272	8.746120	-0.070494	0.011596	0.007642	-0.383320	-0.271455	-0.907751	0.018107	-0.004452	0.149697	0.988556
58552	-0.820443	4.071770	8.977451	0.267039	-0.065768	0.229394	-0.383974	-0.275304	-0.903968	0.013554	-0.002167	0.154830	0.987846
58553	-1.742826	2.729707	9.219228	0.188310	-0.039687	0.151767	-0.388733	-0.282129	-0.900500	0.010499	-0.000899	0.158894	0.987239
58554	-1.515289	2.714398	9.043394	-0.071852	0.004290	-0.276707	-0.383156	-0.282826	-0.900049	0.015713	-0.001673	0.157331	0.987420
58555	-0.799620	2.805066	9.103182	-0.033653	0.061501	-0.417836	-0.376265	-0.279298	-0.902167	0.023593	-0.004328	0.156970	0.987312
58556	-1.095147	2.571705	10.732631	-0.013867	-0.055090	-0.441470	-0.368042	-0.276931	-0.903800	0.032243	-0.004431	0.156486	0.987144
58557	-1.011855	2.602396	11.211540	0.007499	-0.106525	-0.510722	-0.355574	-0.274031	-0.908557	0.042490	-0.004097	0.156714	0.986721
58558	-0.417516	2.676117	9.578022	-0.138231	0.048129	-0.414803	-0.347759	-0.268415	-0.911157	0.050273	-0.006265	0.153844	0.986795
58559	0.224031	2.168178	8.475065	-0.038049	0.165184	-0.367861	-0.336615	-0.266338	-0.915253	0.056842	-0.010850	0.153349	0.986476
58560	0.287684	2.198504	8.871537	0.088966	0.197552	-0.266496	-0.324136	-0.267946	-0.912490	0.061272	-0.015267	0.155124	0.985875
58561	-0.441568	2.265509	10.109921	0.118685	0.172469	-0.105533	-0.317893	-0.269972	-0.909669	0.062669	-0.018963	0.157706	0.985313
58562	-0.784872	2.725348	10.199419	-0.142491	0.150736	-0.035710	-0.311927	-0.267712	-0.910473	0.062605	-0.022028	0.154930	0.985694
58563	-0.984956	2.194898	9.482403	-0.129999	0.106467	0.031319	-0.307028	-0.263273	-0.913749	0.061414	-0.024313	0.152519	0.986091
58564	-0.922475	2.409604	9.138500	0.021817	0.074771	0.070477	-0.308220	-0.264057	-0.914970	0.059567	-0.025350	0.152935	0.986114
58565	-1.216763	2.831487	9.162393	0.061572	0.080671	0.132572	-0.309145	-0.265471	-0.913391	0.056554	-0.026599	0.154296	0.986046
58566	-1.758543	2.802253	9.304851	0.002211	0.076627	0.130708	-0.309803	-0.267766	-0.910230	0.053503	-0.027508	0.154356	0.986182
58567	-2.050826	2.622170	9.229845	-0.028703	0.024579	0.066698	-0.309805	-0.266693	-0.914364	0.051926	-0.028030	0.153821	0.986335
58568	-1.953850	2.830235	9.024249	0.023040	-0.021545	0.008191	-0.308998	-0.270231	-0.913410	0.051605	-0.027359	0.154120	0.986324
58569	-1.905951	2.862663	9.049544	0.041828	-0.059602	-0.028253	-0.309132	-0.270130	-0.911523	0.052213	-0.026515	0.154834	0.986203
58570	-1.843919	2.888047	8.902022	0.062756	-0.099058	-0.043481	-0.312976	-0.271569	-0.912063	0.053171	-0.024433	0.155806	0.986053
58571	-1.632998	2.758365	8.880589	0.154255	-0.178071	0.055277	-0.314821	-0.276354	-0.908967	0.052569	-0.020932	0.158645	0.985713
58572	-1.606001	2.887523	9.036898	0.122456	-0.201502	0.129275	-0.320386	-0.279592	-0.908603	0.050473	-0.016222	0.160759	0.985569
58573	-1.962054	3.250030	9.078598	0.160262	-0.195039	0.095902	-0.327274	-0.284524	-0.906261	0.049138	-0.012321	0.163716	0.985206
58574	-2.035373	3.632300	9.761866	0.201431	-0.140255	-0.091059	-0.330708	-0.290537	-0.902918	0.051205	-0.009458	0.167380	0.984516
58575	-1.537786	4.316221	10.503701	0.029012	-0.042373	-0.294467	-0.331082	-0.299014	-0.898882	0.057046	-0.010064	0.167842	0.984111
58576	-0.313101	3.318790	9.102200	-0.393120	0.013422	-0.177161	-0.325398	-0.290432	-0.906740	0.060174	-0.011171	0.159935	0.985229
58577	0.772044	2.935504	8.830293	-0.132437	0.155253	-0.140289	-0.318642	-0.285275	-0.912704	0.062282	-0.015241	0.157463	0.985441
58578	1.141161	4.238430	8.867895	-0.000732	0.306023	0.209280	-0.313859	-0.287076	-0.912145	0.056956	-0.020417	0.157746	0.985624
58579	0.132683	3.195796	9.061445	-0.124139	0.265440	0.546612	-0.313988	-0.288477	-0.911919	0.045132	-0.024338	0.155854	0.986448
58580	0.021731	2.494732	9.400309	-0.013376	0.126593	0.554073	-0.323682	-0.286364	-0.915101	0.033562	-0.024919	0.155825	0.986900
58581	0.155868	3.128333	9.837718	0.133539	0.045227	0.731647	-0.335606	-0.293416	-0.912903	0.018874	-0.023625	0.158863	0.986837
58582	0.312981	3.461273	9.512676	0.051655	-0.019913	0.821109	-0.349920	-0.300940	-0.905986	0.002525	-0.020397	0.160107	0.986886
58583	0.046654	3.194275	9.434309	0.045696	-0.034692	0.840517	-0.370206	-0.307756	-0.905701	-0.014113	-0.017118	0.161371	0.986644
58584	-0.100861	3.400339	9.298250	-0.073760	-0.010081	0.667047	-0.386394	-0.309362	-0.904894	-0.027494	-0.014534	0.160001	0.986627
58585	-0.065529	3.075702	9.227166	-0.086625	-0.007962	0.576851	-0.402453	-0.308920	-0.908190	-0.039058	-0.012547	0.158508	0.986505
58586	0.142651	3.166837	8.965690	-0.088572	0.032502	0.522248	-0.414270	-0.307549	-0.907337	-0.049712	-0.011250	0.156730	0.986325
58587	0.332464	3.388759	9.085376	-0.095598	0.090029	0.423523	-0.421838	-0.306518	-0.908158	-0.058560	-0.011621	0.154920	0.986121
58588	-0.032663	3.712258	9.076546	-0.134095	0.113833	0.453681	-0.429805	-0.304903	-0.909628	-0.068116	-0.012089	0.152116	0.985939
58589	-0.290074	3.736714	9.058835	-0.175153	0.149863	0.312386	-0.433796	-0.301068	-0.914300	-0.074966	-0.013869	0.148661	0.985945
58590	-0.527714	3.499371	9.043706	-0.150354	0.132738	0.257603	-0.437259	-0.297039	-0.915745	-0.080710	-0.015280	0.145444	0.985950
58591	-0.650107	3.268943	8.733593	-0.082881	0.063027	0.078829	-0.435673	-0.294491	-0.918640	-0.082665	-0.016205	0.143900	0.986000
58592	-0.372966	3.740050	8.921474	0.253981	0.063989	-0.203099	-0.432746	-0.297129	-0.916338	-0.078997	-0.018257	0.148615	0.985566
58593	-0.271975	4.072040	9.234979	0.002420	0.066082	-0.085451	-0.430875	-0.301234	-0.916087	-0.077697	-0.019874	0.148761	0.985616
58594	-0.440697	4.933084	8.823745	-0.111775	0.068968	0.045948	-0.426635	-0.299072	-0.917008	-0.079086	-0.020708	0.146349	0.985849
58595	-0.892689	4.468505	8.558239	-0.536349	0.121501	0.758530	-0.431958	-0.292799	-0.929116	-0.094791	-0.020118	0.136236	0.985926
58596	-1.677713	2.958961	8.266327	0.305670	0.026759	-0.050779	-0.435143	-0.292340	-0.933771	-0.093972	-0.021149	0.142074	0.985158
58597	-2.010703	2.894831	9.845210	0.376648	-0.060228	-0.031625	-0.435788	-0.298988	-0.929942	-0.093180	-0.020964	0.149940	0.984071
58598	-1.879643	2.256448	10.479866	0.029060	-0.159449	-0.379927	-0.432719	-0.304379	-0.929746	-0.085446	-0.018802	0.150529	0.984727
58599	0.132125	2.700738	10.360126	0.260171	-0.146235	-0.542245	-0.425405	-0.309672	-0.925832	-0.074378	-0.018236	0.155937	0.984794
58600	0.401728	3.560015	9.846820	0.133387	-0.004693	-0.555965	-0.413169	-0.319395	-0.916603	-0.063597	-0.019859	0.158239	0.985150
58601	0.123558	2.598602	10.071795	-0.128676	0.097503	-0.428730	-0.402286	-0.319356	-0.916996	-0.055672	-0.023159	0.155610	0.985977
58602	-0.093461	2.036350	9.929771	-0.181826	0.128758	-0.453377	-0.391023	-0.312440	-0.924838	-0.047451	-0.026692	0.151543	0.986950
58603	-0.307566	2.275172	9.632561	-0.091732	0.152910	-0.249557	-0.380812	-0.308926	-0.929684	-0.043215	-0.030536	0.149564	0.987335
58604	-0.747883	1.674847	9.137365	-0.182449	0.087725	-0.163485	-0.375516	-0.304518	-0.932024	-0.040598	-0.032390	0.145662	0.987970
58605	-0.570111	1.702312	8.820075	-0.058917	-0.009243	-0.154910	-0.367029	-0.301536	-0.936330	-0.037731	-0.032762	0.144423	0.988253
58606	-0.700713	2.277730	9.466430	-0.005077	-0.067953	-0.026936	-0.368092	-0.301245	-0.935770	-0.037245	-0.031285	0.144234	0.988347
58607	-1.069419	2.324461	9.644917	-0.126127	-0.101274	-0.015961	-0.370887	-0.298042	-0.938459	-0.036898	-0.029395	0.141773	0.988774
58608	-1.389983	2.459419	9.511306	-0.067863	-0.101918	-0.006874	-0.374076	-0.296508	-0.941197	-0.036751	-0.027142	0.140378	0.989043
58609	-1.234259	2.367536	9.131658	-0.042399	-0.107630	0.017018	-0.375938	-0.295332	-0.941810	-0.036983	-0.025142	0.139562	0.989203
58610	-1.323113	2.547962	8.992779	-0.017441	-0.059954	-0.032975	-0.378858	-0.295461	-0.939360	-0.036410	-0.023828	0.139120	0.989319
58611	-1.317017	2.518967	9.205000	0.088307	-0.041649	0.054108	-0.379912	-0.298129	-0.937820	-0.037488	-0.023177	0.140844	0.989050
58612	-1.293915	2.621368	9.493775	0.048906	-0.046967	0.112283	-0.382297	-0.299483	-0.937432	-0.039792	-0.021761	0.141774	0.988860
58613	-1.374144	2.721839	9.278740	-0.011567	-0.092648	0.212605	-0.386671	-0.301964	-0.934638	-0.043894	-0.019628	0.141622	0.988752
58614	-1.732187	2.387604	8.892377	-0.050495	-0.094108	0.256779	-0.393440	-0.301492	-0.936292	-0.048960	-0.016786	0.140680	0.988701
58615	-1.869434	2.974985	9.045003	-0.094740	-0.019595	0.105058	-0.399012	-0.302503	-0.935454	-0.051155	-0.016416	0.138773	0.988866
58616	-1.447743	3.337117	9.811007	-0.122710	0.084804	0.190384	-0.401943	-0.298455	-0.938249	-0.055430	-0.017230	0.136196	0.988980
58617	-1.189680	3.516569	9.788689	0.086760	0.261679	0.229240	-0.401413	-0.298388	-0.935563	-0.060780	-0.022339	0.137658	0.988361
58618	-0.236155	2.926911	8.739247	-0.135256	0.194559	0.243868	-0.401813	-0.297838	-0.934734	-0.066431	-0.025139	0.134733	0.988333
58619	1.000863	3.760213	9.762600	0.707133	0.260702	-0.088464	-0.399011	-0.303628	-0.929036	-0.065166	-0.031840	0.148323	0.986276
58620	0.515083	4.324359	10.667725	0.465770	0.045308	0.484998	-0.400813	-0.324897	-0.908585	-0.074801	-0.031686	0.157628	0.984152
58621	0.149933	2.363537	9.265627	-0.052749	-0.172146	0.324810	-0.413286	-0.325584	-0.908866	-0.080833	-0.027466	0.157087	0.983888
58622	0.589970	3.106995	9.042449	0.391040	-0.071489	0.506192	-0.425080	-0.332615	-0.901560	-0.090578	-0.024881	0.165045	0.981803
58623	0.895650	3.598034	9.185324	-0.069979	-0.008447	0.389244	-0.434227	-0.336712	-0.896745	-0.098387	-0.023466	0.163938	0.981271
58624	0.765847	2.789769	9.016541	0.208476	-0.042865	0.473066	-0.445228	-0.342086	-0.895445	-0.107653	-0.021261	0.168213	0.979624
58625	0.469864	2.755234	8.689996	0.508072	-0.029726	0.007370	-0.452638	-0.350356	-0.887287	-0.107647	-0.021826	0.178267	0.977833
58626	0.782427	4.202847	9.381882	0.257825	0.060986	-0.148577	-0.446903	-0.361251	-0.875332	-0.105071	-0.023878	0.182998	0.977191
58627	0.643860	4.617863	9.562244	-0.685132	0.133095	1.070734	-0.452749	-0.358812	-0.878279	-0.126953	-0.021115	0.169882	0.977025
58628	-0.420976	2.709943	8.696701	-0.255703	0.065409	0.858034	-0.473607	-0.350194	-0.891746	-0.144238	-0.018597	0.164945	0.975522
58629	-0.827238	3.455101	9.068547	-0.068355	-0.050449	-0.217111	-0.478914	-0.350961	-0.889558	-0.140040	-0.018171	0.163760	0.976341
58630	-0.720497	3.748362	9.423438	-0.668039	-0.341242	-1.676975	-0.457963	-0.342254	-0.912110	-0.106579	-0.014894	0.150854	0.982681
58631	1.227576	4.936526	7.647341	0.078194	-0.301077	-1.101045	-0.424149	-0.330068	-0.928380	-0.084173	-0.012506	0.152827	0.984582
58632	-1.160753	3.021813	8.917162	-0.044520	0.171511	-0.125345	-0.413507	-0.339448	-0.920332	-0.082477	-0.015976	0.151510	0.984879
58633	-0.612713	5.337792	9.089811	-0.487769	0.148226	1.098230	-0.419763	-0.332425	-0.927565	-0.104864	-0.014859	0.142207	0.984154
58634	-0.375121	3.769085	8.422941	-0.299504	0.163237	1.740786	-0.450182	-0.322533	-0.938192	-0.139813	-0.012267	0.136284	0.980678
58635	-1.327400	3.261545	9.073915	0.012685	0.124869	1.096357	-0.486294	-0.318696	-0.935233	-0.161786	-0.011897	0.136733	0.977235
58636	-1.119521	3.566337	9.299438	-0.129271	-0.008805	0.522109	-0.500650	-0.311004	-0.939124	-0.172211	-0.009655	0.134245	0.975822
58637	-1.126612	3.240888	8.834719	-0.051720	-0.126208	-0.312944	-0.502392	-0.305019	-0.942140	-0.165927	-0.008082	0.133951	0.976965
58638	-0.886445	2.390898	9.686134	0.114541	-0.152260	-0.208306	-0.501863	-0.304034	-0.942921	-0.161662	-0.005824	0.136553	0.977336
58639	-0.693450	2.389515	9.403228	0.011362	-0.090362	-0.445202	-0.498678	-0.303933	-0.944433	-0.152851	-0.005600	0.137288	0.978651
58640	0.813258	1.931458	10.165386	-0.004123	-0.086326	-0.609110	-0.486207	-0.301865	-0.949486	-0.140918	-0.005349	0.137284	0.980442
58641	0.821937	4.198979	11.891212	0.195527	-0.025729	-0.399590	-0.475054	-0.303218	-0.950465	-0.133141	-0.006725	0.141389	0.980937
58642	0.069130	2.990914	10.661693	-0.180780	-0.056421	0.348977	-0.481684	-0.305168	-0.950316	-0.140079	-0.003930	0.137923	0.980479
58643	0.531862	1.275605	8.231289	-0.334517	0.149914	0.219883	-0.486620	-0.295463	-0.959899	-0.144991	-0.005520	0.131145	0.980688
58644	0.659323	1.015798	8.583767	0.043335	0.290889	0.114087	-0.482107	-0.295051	-0.964106	-0.148214	-0.010832	0.131051	0.980174
58645	-0.361688	1.859127	9.816970	0.117505	0.286516	0.027811	-0.477324	-0.297680	-0.957926	-0.149659	-0.016888	0.132610	0.979659
58646	-0.543804	2.516092	10.013428	-0.076505	0.133225	0.119943	-0.472548	-0.296797	-0.958490	-0.152617	-0.018731	0.130645	0.979433
58647	0.154891	2.225258	9.194613	-0.130632	0.042285	0.651285	-0.477465	-0.294701	-0.959577	-0.165700	-0.017612	0.128268	0.977640
58648	-0.466672	0.694429	9.117285	-0.074048	0.059408	0.155805	-0.485963	-0.293034	-0.962787	-0.169151	-0.017907	0.126574	0.977265
58649	-0.569524	2.037385	9.587805	0.091256	0.044286	-0.109925	-0.481983	-0.292584	-0.962012	-0.167262	-0.019524	0.128152	0.977353
58650	-0.674102	2.671468	9.637580	0.029820	-0.056700	0.285299	-0.487819	-0.293871	-0.961044	-0.172910	-0.017563	0.128931	0.976305
58651	-0.943067	2.292761	9.552752	-0.156648	-0.102731	0.859148	-0.504283	-0.291526	-0.961452	-0.189620	-0.013006	0.126481	0.973590
58652	-1.416048	1.628731	9.054629	-0.109104	-0.109704	0.292701	-0.512660	-0.286285	-0.961994	-0.195290	-0.009492	0.124746	0.972733
58653	-0.963966	2.297188	9.101970	0.000372	-0.121387	0.300798	-0.521428	-0.283589	-0.961000	-0.200998	-0.006667	0.125209	0.971534
58654	-0.842195	3.197502	8.843774	-0.108845	-0.207956	0.600431	-0.536563	-0.281782	-0.963726	-0.212365	-0.000461	0.123900	0.969304
58655	-2.055245	2.170551	8.814299	0.266010	-0.183294	0.590581	-0.560730	-0.277220	-0.967738	-0.223480	0.003022	0.129775	0.966026
58656	-1.622034	4.324510	11.502364	0.469111	0.060777	-0.718559	-0.561757	-0.290342	-0.955641	-0.209981	-0.001887	0.138493	0.967845
58657	1.110841	3.283969	9.350750	-0.588776	0.085119	-0.119284	-0.549548	-0.288918	-0.962863	-0.208047	-0.001844	0.126715	0.969874
58658	1.904642	1.800457	7.325911	0.098421	0.208084	-0.075739	-0.544651	-0.283223	-0.972149	-0.207327	-0.006257	0.127655	0.969887
58659	2.277966	4.099094	11.147148	0.575164	0.475653	0.167669	-0.536379	-0.299045	-0.961456	-0.211848	-0.017736	0.136901	0.967504
58660	0.866440	3.316061	10.430971	-0.355162	0.188803	0.585866	-0.533468	-0.295636	-0.966624	-0.224026	-0.018050	0.129328	0.965795
58661	1.087632	2.135309	8.557174	-0.055090	-0.026838	0.777317	-0.545169	-0.287676	-0.972689	-0.239128	-0.015479	0.128735	0.962292
58662	0.898712	2.151314	8.688455	0.219906	0.072595	0.876986	-0.564676	-0.289302	-0.967675	-0.256302	-0.015437	0.132780	0.957309
58663	0.949712	2.853823	9.324981	0.142402	0.223900	0.701724	-0.576884	-0.290221	-0.964202	-0.270428	-0.018717	0.134672	0.953091
58664	0.841993	3.213591	9.716116	0.008342	0.230982	0.801249	-0.586175	-0.290287	-0.964232	-0.286492	-0.020770	0.133780	0.948469
58665	0.682553	2.419343	9.459666	0.096205	0.144568	0.801046	-0.599455	-0.287777	-0.962788	-0.302169	-0.021989	0.135230	0.943357
58666	0.301854	3.062991	9.611619	0.073004	0.131137	0.688663	-0.611003	-0.287267	-0.961294	-0.315662	-0.022802	0.136029	0.938794
58667	0.395014	2.690812	9.135886	-0.079549	0.116870	0.637707	-0.620843	-0.281006	-0.962191	-0.328137	-0.022813	0.134235	0.934766
58668	0.375952	2.918642	9.143210	0.045731	0.108210	0.527529	-0.630674	-0.277665	-0.963853	-0.338456	-0.023479	0.134544	0.931018
58669	0.147216	3.249498	9.398466	0.005172	0.110279	0.393949	-0.636519	-0.275855	-0.963727	-0.346246	-0.024566	0.134261	0.928162
58670	-0.055623	3.187542	9.233848	-0.072100	0.104236	0.287630	-0.640509	-0.272957	-0.964127	-0.352101	-0.024988	0.132275	0.926231
58671	0.060700	3.145932	8.972961	-0.075701	0.103144	0.186809	-0.642646	-0.267942	-0.967169	-0.356036	-0.025961	0.130453	0.924957
58672	0.249634	3.270729	8.968189	-0.080883	0.130609	0.081716	-0.642519	-0.265939	-0.969257	-0.358139	-0.027347	0.128007	0.924447
58673	0.416784	3.511642	8.937802	-0.083474	0.172376	0.118177	-0.639473	-0.263141	-0.972296	-0.360974	-0.029735	0.125562	0.923606
58674	0.414343	3.742191	8.854151	-0.094652	0.246302	0.145130	-0.637756	-0.259979	-0.977727	-0.364535	-0.032997	0.122060	0.922565
58675	0.053497	3.985672	8.927894	-0.071341	0.276506	0.153421	-0.632056	-0.256953	-0.981192	-0.368248	-0.037331	0.119190	0.921300
58676	-0.490669	3.869033	9.297195	0.042305	0.159258	0.258348	-0.631512	-0.261050	-0.986170	-0.373563	-0.039722	0.118931	0.919091
58677	-0.939814	3.108426	9.597246	0.338294	-0.037537	0.262560	-0.634026	-0.263506	-0.986354	-0.378172	-0.041127	0.126030	0.916194
58678	-1.735380	2.397318	9.477106	0.334343	-0.043438	0.209672	-0.640237	-0.273675	-0.975850	-0.381832	-0.042090	0.132600	0.913701
58679	-0.882338	2.308360	8.931087	0.048593	0.030079	-0.198485	-0.639556	-0.279879	-0.974443	-0.378379	-0.043801	0.133405	0.914939
58680	-0.133240	1.822168	11.326223	0.308080	-0.020320	-0.224718	-0.637410	-0.288535	-0.965064	-0.374147	-0.046117	0.138943	0.915741
58681	-0.072291	2.891320	11.291144	0.076267	-0.047579	-0.279605	-0.632871	-0.297993	-0.959771	-0.368959	-0.046826	0.140648	0.917548
58682	-0.053178	2.459372	9.244229	-0.257090	0.039463	-0.176593	-0.625176	-0.296696	-0.963045	-0.366275	-0.045905	0.135417	0.919455
58683	0.332723	1.650739	8.930005	-0.132605	0.094683	-0.209488	-0.619611	-0.292754	-0.969706	-0.362952	-0.047433	0.132236	0.921156
58684	0.115286	1.964852	9.587702	-0.021211	0.104454	-0.134795	-0.613906	-0.292008	-0.971362	-0.360978	-0.049319	0.130904	0.922023
58685	-0.182052	2.391598	10.210806	-0.122441	0.080348	-0.057435	-0.610059	-0.290879	-0.975673	-0.360414	-0.050224	0.128092	0.922590
58686	-0.121093	2.132894	9.463645	-0.309996	0.020972	0.049470	-0.609806	-0.285985	-0.981973	-0.361896	-0.048009	0.122214	0.922925
58687	-0.054050	1.595168	8.880045	-0.131227	-0.020186	0.192126	-0.610619	-0.279921	-0.983249	-0.365691	-0.046341	0.120148	0.921785
58688	-0.232657	1.897843	9.483658	0.004797	-0.002096	0.154665	-0.613678	-0.277858	-0.984761	-0.368743	-0.045727	0.120340	0.920574
58689	-0.440445	2.379568	9.651766	-0.041806	0.029695	0.219282	-0.618190	-0.277920	-0.983636	-0.373063	-0.045556	0.119539	0.918944
58690	-0.720985	2.311338	9.398159	-0.024630	0.033505	0.285736	-0.625374	-0.271637	-0.988192	-0.378618	-0.045065	0.119042	0.916759
58691	-0.850717	2.248295	9.356141	0.022034	0.032923	0.324811	-0.630956	-0.268976	-0.988850	-0.384796	-0.045213	0.119442	0.914123
58692	-0.936224	2.419098	9.448509	0.005254	0.032256	0.345981	-0.634807	-0.268670	-0.986106	-0.391389	-0.044776	0.119550	0.911327
58693	-1.136348	2.366918	9.437948	-0.013149	-0.008078	0.388148	-0.641843	-0.267958	-0.985733	-0.398607	-0.043802	0.119640	0.908229
58694	-1.313432	2.334548	9.175210	-0.002375	-0.039923	0.384488	-0.651282	-0.263198	-0.982514	-0.405689	-0.041895	0.120201	0.905104
58695	-1.398903	2.468917	9.048817	0.118677	-0.053491	0.398942	-0.662702	-0.260928	-0.984730	-0.412817	-0.041215	0.123000	0.901529
58696	-1.562709	2.701427	9.292364	0.088686	-0.016915	0.347826	-0.670395	-0.262796	-0.980936	-0.419166	-0.040543	0.124977	0.898352
58697	-1.367855	3.178331	9.549887	0.137204	0.065555	0.194607	-0.675437	-0.263573	-0.978617	-0.422840	-0.042770	0.126919	0.896253
58698	-1.287184	3.743026	10.270202	0.100175	0.159903	0.179123	-0.675429	-0.266679	-0.977372	-0.426568	-0.045784	0.127472	0.894256
58699	-0.630686	3.415039	9.667001	-0.186009	0.265274	0.063853	-0.672514	-0.264435	-0.980561	-0.428667	-0.049238	0.121832	0.893855
58700	0.370096	2.530020	7.903953	-0.136316	0.332190	0.107616	-0.665901	-0.256062	-0.986286	-0.431727	-0.053501	0.116611	0.892833
58701	1.529309	2.327792	8.441704	0.462205	0.522590	0.238644	-0.660051	-0.259568	-0.985659	-0.436796	-0.066630	0.120546	0.888954
58702	1.206354	4.526232	10.610390	0.423428	0.605310	0.550175	-0.652726	-0.268782	-0.981600	-0.447600	-0.079507	0.123467	0.882093
58703	0.200956	2.896179	10.370392	-0.052986	0.290423	0.748531	-0.655785	-0.266451	-0.982566	-0.461684	-0.082584	0.121161	0.874841
58704	0.404336	2.491953	9.296535	0.323171	0.022877	0.908899	-0.670399	-0.261681	-0.980766	-0.477218	-0.083504	0.128060	0.865385
58705	0.640877	2.797251	9.392955	0.325430	0.071281	0.966614	-0.689754	-0.270766	-0.967791	-0.493624	-0.085540	0.134686	0.854914
58706	0.840017	3.004756	9.306034	0.040363	0.204398	0.879882	-0.703574	-0.265169	-0.966242	-0.509251	-0.086797	0.134830	0.845548
58707	0.528131	2.921471	9.773678	-0.036120	0.121501	0.897738	-0.716617	-0.252656	-0.968112	-0.524885	-0.086146	0.134641	0.836030
58708	0.810561	3.072221	9.612717	-0.030486	0.111160	0.887016	-0.730448	-0.242776	-0.970326	-0.540161	-0.085030	0.134467	0.826387
58709	0.581234	3.223380	9.313293	-0.271932	0.172807	1.043187	-0.746154	-0.227352	-0.974492	-0.558352	-0.082151	0.130012	0.815225
58710	0.425082	2.841827	8.868493	-0.230715	0.204778	1.057727	-0.757629	-0.205757	-0.983620	-0.576538	-0.079890	0.125675	0.803385
58711	0.219334	3.357583	9.130280	-0.129938	0.189498	0.919162	-0.769628	-0.186916	-0.987989	-0.592040	-0.079116	0.123045	0.792521
58712	-0.001936	3.700727	9.525277	-0.131002	0.131779	0.879915	-0.781077	-0.174303	-0.995924	-0.606587	-0.077223	0.120792	0.781983
58713	-0.183155	3.665876	9.471839	-0.262075	0.078719	0.858873	-0.794663	-0.157550	-0.999131	-0.620659	-0.073225	0.117279	0.771794
58714	-0.621085	3.507348	8.686952	-0.303079	0.008148	0.496826	-0.803213	-0.138523	-1.002862	-0.628913	-0.068168	0.113237	0.766158
58715	0.043002	3.801013	9.042093	-0.331918	0.044521	0.097198	-0.803904	-0.128971	-1.003893	-0.631078	-0.064560	0.107984	0.765449
58716	-0.401450	2.875394	9.018589	-0.320433	0.077130	0.147087	-0.805395	-0.117357	-1.014799	-0.634062	-0.061130	0.102310	0.764043
58717	-0.454333	3.447288	8.930815	0.085710	0.090705	0.240382	-0.805678	-0.110971	-1.018491	-0.637939	-0.063282	0.103024	0.760536
58718	-0.358499	4.813283	9.539641	-0.121705	0.146334	0.869460	-0.809412	-0.104686	-1.020398	-0.651684	-0.061907	0.100408	0.749262
58719	-1.205867	3.181177	8.683504	-0.296140	0.092067	1.130527	-0.822487	-0.080970	-1.028901	-0.669106	-0.057420	0.096452	0.734640
58720	-1.312906	3.091774	7.987679	-0.116132	0.042096	0.515497	-0.829436	-0.064505	-1.032329	-0.677020	-0.055243	0.094795	0.727740
58721	-1.443917	2.994823	8.860537	0.212747	-0.144746	0.094523	-0.836340	-0.063461	-1.034367	-0.677973	-0.056238	0.100223	0.726048
58722	-1.486867	1.991699	10.407263	0.231773	-0.338532	-0.115287	-0.844819	-0.069157	-1.027594	-0.675501	-0.054449	0.108073	0.727361
58723	-0.150709	2.506244	10.117029	0.113262	-0.273952	-0.318891	-0.851961	-0.078344	-1.022427	-0.670208	-0.053118	0.113231	0.731559
58724	1.454866	1.938231	10.030975	-0.076625	-0.095006	-0.389395	-0.853003	-0.085055	-1.021554	-0.664520	-0.051333	0.112991	0.736892
58725	1.751294	2.463123	10.527138	0.258770	0.112982	-0.378270	-0.850828	-0.102987	-1.016505	-0.659005	-0.057627	0.115077	0.741046
58726	0.914457	2.370337	11.219445	0.198281	0.270075	-0.209309	-0.842558	-0.116753	-1.016233	-0.656441	-0.064474	0.114235	0.742885
58727	0.368218	1.743740	10.013541	-0.110883	0.291409	-0.317825	-0.830615	-0.115658	-1.021042	-0.652614	-0.068347	0.108466	0.746766
58728	0.103152	1.297059	9.200027	0.001882	0.275093	-0.124750	-0.822112	-0.117989	-1.025517	-0.651500	-0.072502	0.104756	0.747875
58729	-0.253953	1.365845	9.354632	0.079557	0.213189	-0.112453	-0.814667	-0.122005	-1.028690	-0.650265	-0.077188	0.103039	0.748719
58730	-0.270954	2.130186	9.567382	0.050496	0.122575	-0.053040	-0.805887	-0.128560	-1.032227	-0.649810	-0.079543	0.102146	0.748990
58731	-0.628349	2.060584	9.523242	0.001171	0.064897	0.032274	-0.804824	-0.128840	-1.033324	-0.650549	-0.080681	0.101354	0.748334
58732	-1.150806	1.939395	9.065238	0.023236	0.037087	0.011963	-0.805357	-0.128022	-1.031813	-0.650931	-0.081268	0.101267	0.747950
58733	-1.760813	1.933200	9.234313	0.091653	0.011084	0.006837	-0.805491	-0.127585	-1.032470	-0.651025	-0.082872	0.102384	0.747540
58734	-1.915338	2.127000	9.102945	0.111597	-0.059558	-0.078395	-0.806273	-0.132627	-1.031412	-0.649709	-0.083348	0.104727	0.748307
58735	-1.721747	2.351383	8.900191	0.121621	-0.107877	0.009688	-0.808653	-0.135999	-1.028399	-0.649529	-0.083624	0.107740	0.748005
58736	-1.606972	2.664166	8.853214	0.191751	-0.149819	0.004298	-0.810503	-0.139100	-1.025519	-0.649109	-0.083616	0.112590	0.747656
58737	-1.504899	3.729287	9.536712	0.594939	-0.047560	-0.252018	-0.810340	-0.149887	-1.018874	-0.644269	-0.091603	0.121395	0.749526
58738	-1.221288	5.154682	11.662446	0.409980	0.286533	-0.590119	-0.796866	-0.174165	-1.010662	-0.635463	-0.102351	0.122784	0.755404
58739	2.165812	3.371083	9.401720	-0.953676	0.304842	-0.640866	-0.774843	-0.169732	-1.024758	-0.628397	-0.096766	0.102945	0.764955
58740	4.098580	3.660861	7.846153	-0.028237	0.416714	-0.494427	-0.752300	-0.161031	-1.042488	-0.621871	-0.103551	0.096338	0.770242
58741	1.751863	4.060303	10.055371	0.389787	0.197894	1.337743	-0.751765	-0.162758	-1.040936	-0.641922	-0.109039	0.102639	0.752005
58742	-0.681413	1.598443	9.751358	0.158611	-0.105566	0.578948	-0.763347	-0.151057	-1.039353	-0.650186	-0.108045	0.107668	0.744306
58743	0.561779	4.058035	9.193272	0.304136	-0.115113	0.515328	-0.771840	-0.152151	-1.031895	-0.657024	-0.109336	0.114847	0.737004
58744	0.433625	3.679465	9.192195	-0.172341	-0.105976	0.701361	-0.785141	-0.142794	-1.030098	-0.667585	-0.103638	0.115260	0.728220
58745	0.844150	2.888213	8.344242	-0.169190	-0.083758	0.522892	-0.806151	-0.129698	-1.025000	-0.675440	-0.099066	0.115106	0.721607
58746	0.381317	2.637154	9.063661	-0.008470	0.004637	0.382604	-0.813349	-0.119160	-1.025925	-0.681123	-0.097885	0.115718	0.716310
58747	0.444955	2.958798	9.761216	-0.084948	0.031120	0.113729	-0.810188	-0.109940	-1.034675	-0.683117	-0.096986	0.114422	0.714740
58748	0.451003	3.298684	9.219670	-0.230077	-0.082672	0.170893	-0.812868	-0.101296	-1.036788	-0.685960	-0.092019	0.112635	0.712955
58749	0.359380	3.571269	8.786358	-0.106791	-0.169371	0.123003	-0.817938	-0.092247	-1.035903	-0.687650	-0.087934	0.113822	0.711653
58750	0.028567	4.014344	8.888400	-0.138819	-0.197620	0.103324	-0.827504	-0.089685	-1.028181	-0.689061	-0.082727	0.114785	0.710757
58751	-0.070799	3.866880	8.720381	-0.318557	-0.136181	0.037764	-0.831782	-0.079179	-1.030619	-0.689915	-0.076442	0.112383	0.711016
58752	-0.210182	3.383687	8.339444	-0.297920	-0.035273	0.026157	-0.833146	-0.066320	-1.034899	-0.690807	-0.071521	0.108709	0.711234
58753	-0.287622	3.850759	8.254113	-0.091635	0.047993	-0.034549	-0.833423	-0.061858	-1.040131	-0.690662	-0.071214	0.106893	0.711680
58754	-0.308949	4.211984	7.620101	0.051552	0.126316	0.010610	-0.831704	-0.059362	-1.040878	-0.691166	-0.073455	0.105933	0.711106
58755	-0.281147	4.042578	7.680000	0.088298	0.280521	0.043538	-0.824924	-0.062745	-1.046577	-0.692338	-0.078869	0.103618	0.709726
58756	-1.108747	3.765585	9.365662	0.052425	0.076789	-0.000161	-0.820938	-0.063251	-1.052959	-0.692574	-0.080440	0.103338	0.709360
58757	-0.301579	1.727018	12.667287	0.733568	-0.339465	0.027430	-0.822497	-0.075190	-1.049288	-0.691080	-0.086034	0.118645	0.707764
58758	0.642183	3.943329	12.441234	0.005291	-0.215394	0.085764	-0.830959	-0.087278	-1.038283	-0.691928	-0.082605	0.121884	0.706793
58759	1.542081	2.298980	9.234214	-0.505242	0.136471	0.134102	-0.833654	-0.072805	-1.044512	-0.695050	-0.077454	0.113258	0.705747
58760	0.984568	1.738039	11.009736	0.346659	0.278245	-0.201703	-0.831390	-0.075682	-1.043285	-0.692420	-0.086405	0.114006	0.707171
58761	0.697813	3.769362	10.542727	-0.132312	0.334401	-0.119752	-0.818491	-0.083754	-1.045843	-0.691810	-0.089758	0.107481	0.708372
58762	0.159221	1.467873	8.083612	-0.384898	0.301526	0.111147	-0.808840	-0.069928	-1.054522	-0.694847	-0.088214	0.098093	0.706954
58763	0.169517	1.171903	7.939334	0.007620	0.258886	0.099741	-0.802756	-0.062056	-1.062273	-0.696869	-0.091911	0.094924	0.704922
58764	-0.012855	2.214907	8.958471	0.261590	0.181763	0.142453	-0.797968	-0.065237	-1.062565	-0.698883	-0.097603	0.096384	0.701959
58765	-0.671032	2.797773	9.872607	0.112964	0.041518	0.153565	-0.796906	-0.065243	-1.063384	-0.701019	-0.099589	0.097812	0.699348
58766	-1.136523	2.512568	9.535531	-0.049217	-0.034474	0.149156	-0.799040	-0.061985	-1.062986	-0.703288	-0.097880	0.097953	0.697288
58767	-1.342068	2.414119	9.050974	-0.038185	-0.044859	0.140344	-0.800770	-0.060603	-1.060502	-0.705347	-0.096603	0.098372	0.695324
58768	-1.166901	2.720704	8.904802	0.038053	0.028670	-0.073825	-0.800248	-0.057493	-1.062425	-0.704458	-0.097440	0.098403	0.696105
58769	-1.015397	3.271965	8.183194	0.092746	-0.004721	-0.071254	-0.798382	-0.060089	-1.060916	-0.703382	-0.099043	0.099626	0.696792
58770	-1.492682	3.423454	7.637867	0.171113	-0.108226	0.112329	-0.800508	-0.059488	-1.060604	-0.704543	-0.099472	0.103804	0.694946
58771	-1.807851	4.092751	9.517453	0.524736	0.135357	-0.051213	-0.800750	-0.067986	-1.055763	-0.703108	-0.109182	0.109042	0.694139
58772	-1.431527	5.857321	12.449817	0.157550	0.413352	-0.554737	-0.784639	-0.085650	-1.051942	-0.696055	-0.118089	0.104248	0.700496
58773	0.614295	2.898708	9.290280	-0.842986	0.099480	-0.572511	-0.770335	-0.074198	-1.065456	-0.690176	-0.109270	0.089650	0.709704
58774	2.663012	2.467386	9.199944	-0.018601	0.184907	-0.288673	-0.760002	-0.066727	-1.072193	-0.686603	-0.111912	0.086249	0.713171
58775	1.338642	2.377878	9.768950	0.045560	0.263865	0.492073	-0.752038	-0.066837	-1.075381	-0.694054	-0.115626	0.084459	0.705539
58776	1.270509	2.449502	10.132183	-0.015986	0.131043	0.413234	-0.751532	-0.057922	-1.080346	-0.700278	-0.116311	0.083419	0.699373
58777	0.487443	2.804238	9.961060	0.113696	-0.004642	0.656940	-0.757524	-0.051392	-1.078455	-0.709270	-0.116802	0.086756	0.689759
58778	0.006007	2.547845	9.360914	-0.203484	-0.023935	0.535718	-0.766053	-0.039559	-1.079592	-0.717200	-0.112407	0.085592	0.682395
58779	0.420948	2.375732	9.218490	-0.194157	-0.059997	0.416085	-0.771134	-0.026506	-1.082477	-0.723325	-0.108097	0.084920	0.676687
58780	0.578935	2.480553	9.263466	-0.032150	-0.078906	0.445607	-0.778860	-0.017114	-1.081685	-0.729410	-0.105563	0.086645	0.670307
58781	0.575609	2.936873	9.558389	-0.145974	-0.046777	0.330500	-0.783929	-0.008581	-1.082698	-0.734196	-0.102186	0.086294	0.665633
58782	0.300353	2.698805	9.137735	-0.193122	-0.010393	0.351883	-0.789008	0.003624	-1.085208	-0.739378	-0.098361	0.084653	0.660666
58783	0.167306	3.031356	9.010795	-0.096007	-0.002679	0.288602	-0.794340	0.011914	-1.087570	-0.743510	-0.096359	0.084243	0.656362
58784	-0.095694	3.429509	8.816790	-0.097888	-0.039189	0.217682	-0.797281	0.019295	-1.089317	-0.746625	-0.093782	0.084021	0.653221
58785	-0.261433	3.475048	8.801732	-0.001570	-0.084460	0.175293	-0.801017	0.025485	-1.087059	-0.748909	-0.092350	0.085861	0.650565
58786	-0.140545	3.705398	8.635214	-0.016160	-0.051216	0.120615	-0.806072	0.029502	-1.086335	-0.750562	-0.090995	0.086702	0.648737
58787	-0.026252	3.760843	8.344649	-0.079227	0.077320	0.078784	-0.808603	0.032358	-1.086349	-0.751989	-0.090722	0.084956	0.647352
58788	-0.476356	3.990572	8.459084	-0.029553	0.193805	0.058553	-0.806226	0.036857	-1.089728	-0.753269	-0.092448	0.081826	0.646021
58789	-0.051315	3.294480	9.738642	0.307874	0.083493	0.106551	-0.800383	0.036218	-1.092102	-0.754318	-0.098095	0.085052	0.643543
58790	-0.933265	2.885297	10.261055	0.800318	-0.035888	0.282577	-0.804312	0.017189	-1.081908	-0.756363	-0.108972	0.096500	0.637752
58791	-2.092001	3.121557	10.088925	0.207631	0.017652	0.176989	-0.806669	0.005471	-1.074860	-0.758290	-0.112166	0.099488	0.634442
58792	-1.232491	1.433192	10.693679	0.133943	0.035221	-0.160982	-0.805998	0.003387	-1.076145	-0.756154	-0.114722	0.100364	0.636393
58793	-0.264606	3.115963	10.898430	0.279166	-0.001486	-0.420968	-0.801446	-0.010508	-1.072608	-0.750216	-0.119912	0.103102	0.642002
58794	-0.022941	2.799778	9.459219	-0.271277	-0.007496	-0.295430	-0.797985	-0.013942	-1.072757	-0.747180	-0.116108	0.099091	0.646856
58795	0.167241	1.939029	8.994963	-0.204640	-0.031659	-0.230833	-0.797214	-0.004610	-1.077846	-0.744706	-0.113196	0.096490	0.650607
58796	0.194466	2.111922	9.499963	-0.159881	-0.102160	-0.168400	-0.796956	-0.002057	-1.079650	-0.742814	-0.109566	0.095617	0.653514
58797	-0.359490	2.376213	9.943114	-0.160096	-0.134116	-0.099546	-0.799482	-0.001104	-1.075960	-0.741723	-0.105682	0.095377	0.655424
58798	-0.784859	2.256793	9.545844	-0.289440	-0.140472	-0.175916	-0.803080	0.004023	-1.076293	-0.739883	-0.099637	0.093357	0.658734
58799	-0.687847	2.035168	8.939116	-0.166202	-0.138825	-0.272765	-0.804565	0.012469	-1.077081	-0.736469	-0.095920	0.092689	0.663190
58800	-0.613986	2.483161	9.067980	0.001656	-0.129854	-0.289901	-0.805218	0.008684	-1.076119	-0.732508	-0.094516	0.094126	0.667563
58801	-0.457845	2.689906	9.172305	0.013202	-0.112989	-0.248250	-0.806539	0.006581	-1.074558	-0.729069	-0.093751	0.095463	0.671235
58802	-0.464186	2.650958	9.220545	-0.010788	-0.136647	-0.162719	-0.809453	0.004243	-1.073389	-0.726779	-0.091826	0.097062	0.673750
58803	-0.553108	2.838668	9.105679	-0.005640	-0.196830	-0.028694	-0.813300	0.003098	-1.068406	-0.726136	-0.089257	0.099741	0.674398
58804	-0.998427	2.990753	8.710562	0.051730	-0.194642	0.116590	-0.819671	0.003023	-1.064839	-0.727362	-0.086904	0.103526	0.672811
58805	-2.053998	2.733740	8.930438	0.044313	-0.172083	0.062136	-0.825519	0.004814	-1.057722	-0.727863	-0.085309	0.106601	0.671992
58806	-1.800878	3.063616	9.060881	0.165310	-0.206476	-0.230408	-0.830816	0.000350	-1.052964	-0.724170	-0.085183	0.111486	0.675198
58807	-0.545271	5.555270	11.100081	0.518579	0.041202	-0.554368	-0.826121	-0.017293	-1.044707	-0.715890	-0.094793	0.116758	0.681823
58808	1.605150	3.305088	9.471666	-0.457732	0.064281	-0.380806	-0.820267	-0.021990	-1.047076	-0.711812	-0.089750	0.108919	0.688044
58809	2.230188	2.845363	8.050116	0.051075	0.085737	-0.283677	-0.814970	-0.017563	-1.050223	-0.708094	-0.092487	0.107821	0.691681
58810	1.987764	3.258753	10.629486	0.044228	0.202189	0.256309	-0.806974	-0.028484	-1.051740	-0.712127	-0.095109	0.106091	0.687440
58811	0.724769	2.036686	10.433867	-0.010185	0.015127	0.175707	-0.806726	-0.022286	-1.053830	-0.714708	-0.094912	0.106059	0.684788
58812	1.038121	2.620017	9.753089	0.075604	-0.185087	0.535323	-0.814046	-0.015541	-1.053934	-0.721599	-0.092069	0.110802	0.677156
58813	0.725751	2.172516	9.301585	0.028506	-0.147950	0.454176	-0.825746	-0.009077	-1.049559	-0.727460	-0.089513	0.114178	0.670636
58814	0.925888	2.821827	9.252281	-0.063179	-0.058586	0.261661	-0.830679	-0.001866	-1.047927	-0.731071	-0.086959	0.114705	0.666945
58815	0.802311	2.705501	9.287879	-0.120770	-0.085638	0.256918	-0.839595	0.005781	-1.043008	-0.734626	-0.083471	0.114844	0.663452
58816	0.917299	2.472092	8.927305	-0.060723	-0.058011	0.238710	-0.844397	0.013730	-1.043236	-0.737881	-0.081010	0.115344	0.660049
58817	0.843967	2.655263	9.116233	-0.040122	-0.000416	0.217930	-0.847464	0.018388	-1.041976	-0.740944	-0.079889	0.115246	0.656763
58818	0.848242	3.087442	9.363431	-0.063795	0.020428	0.230341	-0.849475	0.025138	-1.041469	-0.744236	-0.078430	0.114529	0.653333
58819	0.575982	3.106760	9.215325	-0.095785	0.015081	0.147166	-0.850288	0.030894	-1.041544	-0.746467	-0.076848	0.113377	0.651173
58820	0.318784	3.111795	9.142406	-0.114512	0.020312	0.108299	-0.851640	0.039173	-1.041264	-0.748222	-0.074908	0.111806	0.649655
58821	0.212964	3.197264	9.169806	-0.115891	-0.008632	0.019720	-0.851922	0.045106	-1.043491	-0.748754	-0.073039	0.110549	0.649470
58822	0.289116	3.589426	8.904414	-0.110885	-0.051549	-0.040682	-0.850476	0.049504	-1.041485	-0.748402	-0.070551	0.109878	0.650265
58823	0.388677	3.649455	8.582072	-0.049859	0.014193	-0.089595	-0.851667	0.048437	-1.042581	-0.747452	-0.070264	0.108997	0.651535
58824	0.423114	3.856401	8.516579	-0.024461	0.120941	-0.011048	-0.848489	0.051200	-1.044277	-0.747738	-0.071252	0.106910	0.651446
58825	0.149158	3.744627	8.537900	-0.101531	0.215077	-0.141467	-0.843179	0.051197	-1.049448	-0.746597	-0.072980	0.102299	0.653301
58826	-0.069292	3.750448	9.229181	-0.067843	0.163642	-0.099224	-0.836681	0.054011	-1.056694	-0.745867	-0.074063	0.098879	0.654538
58827	-0.348997	3.158003	9.764235	0.158653	-0.061882	0.108759	-0.834958	0.054318	-1.053477	-0.747029	-0.075611	0.102157	0.652529
58828	-0.192438	2.641329	9.267467	0.524108	-0.205146	-0.085510	-0.839166	0.040408	-1.046612	-0.744796	-0.080689	0.111981	0.652861
58829	-0.727640	2.199585	9.653939	0.363585	0.006462	-0.069503	-0.841518	0.027152	-1.039614	-0.743385	-0.086575	0.116574	0.652912
58830	0.131719	2.860868	9.709018	0.011655	0.189685	-0.477213	-0.837107	0.016753	-1.042014	-0.737677	-0.090085	0.113133	0.659483
58831	0.634622	1.981842	12.234355	0.420023	0.055576	-0.160424	-0.832429	0.006187	-1.043481	-0.734995	-0.097564	0.117579	0.660635
58832	0.621197	3.530123	10.859904	0.067251	0.064095	-0.158852	-0.827093	-0.003721	-1.037674	-0.733052	-0.099523	0.117275	0.662553
58833	0.362645	2.005620	8.369823	-0.312285	0.166557	0.129887	-0.826977	0.002550	-1.042853	-0.735867	-0.096998	0.110971	0.660891
58834	-0.148051	1.146783	8.509866	-0.006613	0.204623	-0.119845	-0.819823	0.007531	-1.047617	-0.734878	-0.099622	0.107699	0.662141
58835	-0.486218	1.854487	10.256071	-0.032312	0.110954	-0.258438	-0.814762	0.001399	-1.047603	-0.731858	-0.101292	0.105075	0.665645
58836	-0.434498	2.399145	10.123571	-0.177627	-0.052692	-0.305944	-0.811845	0.002616	-1.048673	-0.728153	-0.098384	0.102920	0.670463
58837	-0.084554	2.220927	9.312461	-0.183282	-0.116559	-0.170272	-0.811985	0.005504	-1.052478	-0.726097	-0.094606	0.101733	0.673412
58838	-0.120932	2.283337	8.930569	-0.067667	-0.133718	-0.120496	-0.813185	0.007184	-1.051335	-0.724462	-0.091821	0.102592	0.675425
58839	-0.578038	2.493516	9.006423	-0.030717	-0.113957	-0.152875	-0.817300	0.006936	-1.048607	-0.722332	-0.090260	0.103425	0.677786
58840	-0.840902	2.568862	9.118139	0.048029	-0.111949	-0.135766	-0.823008	0.006949	-1.043431	-0.720303	-0.089469	0.105502	0.679726
58841	-1.286049	2.927342	9.313591	0.123444	-0.104401	-0.128330	-0.826980	0.003331	-1.040274	-0.718219	-0.090266	0.108269	0.681389
58842	-1.440506	3.254660	9.279905	0.055804	-0.081248	-0.153127	-0.826306	-0.000672	-1.037182	-0.715991	-0.090044	0.109972	0.683488
58843	-1.583197	3.174350	8.862130	-0.001193	-0.061753	-0.170818	-0.826955	-0.005693	-1.037201	-0.713609	-0.089822	0.110272	0.685955
58844	-1.480908	3.074205	8.391846	0.054042	-0.107991	-0.223992	-0.828275	-0.008207	-1.036056	-0.710337	-0.089356	0.112202	0.689092
58845	-0.468227	4.384170	10.449356	0.441539	0.131376	-0.345343	-0.826374	-0.022881	-1.032513	-0.705112	-0.098545	0.115503	0.692651
58846	-0.428343	5.071854	10.541672	-0.088339	0.351295	-0.214793	-0.816247	-0.036232	-1.033863	-0.703245	-0.102409	0.108949	0.695046
58847	0.885249	2.053945	8.414378	-0.426270	0.337984	-0.224007	-0.804322	-0.028423	-1.044777	-0.701774	-0.101917	0.097549	0.698291
58848	2.623261	4.459631	9.965968	0.069720	0.464147	-0.115190	-0.789052	-0.030035	-1.050786	-0.701048	-0.109353	0.091821	0.698672
58849	0.311483	1.567868	9.353610	-0.102590	0.140182	0.765151	-0.785491	-0.021867	-1.056751	-0.712236	-0.108672	0.089950	0.687619
58850	1.176418	2.025403	9.886982	0.123449	0.004464	0.293555	-0.787380	-0.011135	-1.059210	-0.716143	-0.109719	0.092277	0.683071
58851	0.710076	3.080157	10.071717	0.189815	0.030381	0.777575	-0.794817	-0.009940	-1.055052	-0.726426	-0.111523	0.096072	0.671295
58852	0.337363	2.723789	9.504546	-0.262990	-0.005325	0.339301	-0.800144	-0.003772	-1.056407	-0.731665	-0.106730	0.093435	0.666742
58853	0.333199	2.408128	9.261286	-0.082048	-0.098259	0.491356	-0.807080	0.007858	-1.056359	-0.738292	-0.103369	0.094798	0.659737
58854	0.246343	2.411422	9.403015	-0.077795	-0.118507	0.125246	-0.812538	0.013257	-1.054510	-0.740005	-0.100174	0.095844	0.658157
58855	0.828662	2.834625	9.239573	-0.245201	-0.081585	0.266269	-0.817090	0.026866	-1.057787	-0.743953	-0.094987	0.094363	0.654681
58856	0.512769	2.741498	9.143931	-0.228702	-0.079548	0.188610	-0.821234	0.036618	-1.057966	-0.746818	-0.089940	0.092972	0.652326
58857	0.475381	3.032103	9.116522	-0.239908	-0.060637	0.139184	-0.826161	0.042331	-1.058130	-0.749072	-0.085321	0.091040	0.650633
58858	0.688529	3.079692	9.385066	-0.327936	-0.018680	0.139121	-0.830309	0.053639	-1.059065	-0.751513	-0.079666	0.087349	0.649039
58859	0.667207	3.132678	9.107207	-0.301446	-0.011764	0.227666	-0.831268	0.064383	-1.063013	-0.755040	-0.074594	0.084063	0.645975
58860	0.318888	3.150583	8.653497	-0.138714	0.041562	0.210922	-0.832633	0.077038	-1.064476	-0.758157	-0.072440	0.082017	0.642824
58861	0.150077	3.662088	8.307479	-0.083791	0.102955	0.119567	-0.832648	0.082415	-1.067127	-0.760109	-0.072356	0.079680	0.640820
58862	-0.488101	3.728283	9.221312	0.019985	0.147766	0.283850	-0.829205	0.085462	-1.069221	-0.764067	-0.073862	0.078159	0.636111
58863	-0.678132	2.904444	9.833073	0.362455	0.045734	0.248085	-0.828535	0.083076	-1.069574	-0.766845	-0.079732	0.082552	0.631488
58864	-1.013437	2.893468	9.481073	0.426948	0.045046	0.260742	-0.829563	0.071429	-1.066976	-0.769624	-0.086175	0.087730	0.626543
58865	-1.606882	0.894890	11.514258	0.306127	-0.007402	0.326498	-0.828486	0.066372	-1.067150	-0.773245	-0.090397	0.092262	0.620813
58866	-0.298698	1.935570	10.294911	0.246648	-0.026469	-0.214284	-0.828990	0.057400	-1.065817	-0.770201	-0.094035	0.095415	0.623573
58867	-0.082352	2.424915	9.763505	-0.123491	0.064960	-0.154798	-0.825788	0.051258	-1.063496	-0.768722	-0.093400	0.092570	0.625918
58868	-0.389045	0.890081	9.611625	-0.212322	0.010162	-0.271991	-0.820483	0.053196	-1.067932	-0.765842	-0.090523	0.089316	0.630328
58869	-0.251049	1.154753	9.707736	-0.059635	-0.076443	-0.276530	-0.821543	0.052661	-1.067937	-0.762428	-0.089250	0.089152	0.634658
58870	0.039295	1.679493	9.811373	-0.094962	-0.069642	-0.167059	-0.818879	0.049568	-1.069949	-0.760471	-0.086974	0.088777	0.637368
58871	-0.002042	1.722378	9.270615	-0.134273	-0.071317	-0.041634	-0.820611	0.051856	-1.070394	-0.760163	-0.084171	0.087970	0.638223
58872	0.285931	1.620798	9.270589	-0.100542	-0.131432	0.100365	-0.825003	0.055665	-1.067398	-0.761495	-0.080545	0.088919	0.636970
58873	-0.202969	1.650806	9.650108	-0.013866	-0.139197	0.155497	-0.829788	0.057819	-1.064988	-0.763369	-0.078329	0.090984	0.634709
58874	-0.682643	1.661533	9.760472	-0.020666	-0.092882	0.148802	-0.835107	0.060826	-1.062679	-0.765228	-0.076320	0.092437	0.632500
58875	-0.713297	1.821157	9.503186	0.027146	-0.099526	0.110016	-0.838032	0.062594	-1.063665	-0.766511	-0.075341	0.094279	0.630790
58876	-0.492914	1.679494	9.332899	0.037241	-0.104419	0.203690	-0.841489	0.064584	-1.061544	-0.768930	-0.073965	0.096721	0.627631
58877	-0.537180	2.076783	9.335765	0.204830	-0.095725	0.197192	-0.844408	0.064060	-1.060183	-0.771019	-0.075623	0.100813	0.624218
58878	-1.319246	3.290954	10.306326	0.480149	0.068469	0.123173	-0.846771	0.054913	-1.055473	-0.772039	-0.083383	0.106001	0.621101
58879	-1.955621	3.677546	10.746026	0.035565	0.163355	-0.199305	-0.841967	0.045985	-1.055276	-0.769931	-0.086608	0.103256	0.623734
58880	0.221934	2.498252	8.361790	-0.395694	0.141119	-0.595472	-0.831618	0.047688	-1.060585	-0.763520	-0.083252	0.095175	0.633284
58881	1.684121	2.806354	8.308052	0.378836	0.157893	-0.142388	-0.825493	0.041313	-1.063279	-0.761456	-0.091488	0.097046	0.634347
58882	0.985198	3.738029	9.266446	0.296616	0.288028	0.462989	-0.820428	0.034072	-1.063704	-0.767406	-0.098508	0.097332	0.626028
58883	0.188673	2.585117	9.120725	0.009398	0.270129	0.366720	-0.814332	0.037673	-1.068230	-0.772567	-0.101489	0.093811	0.619709
58884	0.649608	2.729447	9.427432	0.135289	0.213733	0.426757	-0.810091	0.040154	-1.070889	-0.778061	-0.105179	0.093124	0.612280
58885	0.786020	3.054762	9.405094	0.106490	0.194150	0.490152	-0.811151	0.039327	-1.070365	-0.784251	-0.108429	0.092285	0.603884
58886	0.780875	2.969724	9.540370	0.043857	0.179024	0.541137	-0.809184	0.047738	-1.073077	-0.791081	-0.110031	0.091258	0.594775
58887	0.590490	3.194468	9.759089	0.036633	0.134801	0.600976	-0.808276	0.055516	-1.077680	-0.798432	-0.111210	0.090791	0.584718
58888	0.418943	3.016562	9.562609	-0.053459	0.079908	0.595971	-0.810427	0.064974	-1.079235	-0.805713	-0.109960	0.090298	0.574962
58889	0.289570	2.919531	9.419765	0.015505	0.019897	0.564897	-0.813903	0.073502	-1.081612	-0.812256	-0.109498	0.091343	0.565603
58890	0.366122	2.971897	9.436161	0.027101	0.000327	0.497598	-0.817908	0.080752	-1.076493	-0.817887	-0.108787	0.092823	0.557325
58891	0.559450	3.213270	9.257340	0.017664	0.009544	0.481666	-0.822178	0.088726	-1.078341	-0.823291	-0.108361	0.093894	0.549212
58892	0.490080	3.289687	9.259450	-0.026926	0.058236	0.474777	-0.822861	0.095281	-1.076779	-0.828734	-0.107421	0.093762	0.541174
58893	0.094140	2.962081	9.192003	-0.023032	0.087586	0.402585	-0.823147	0.102305	-1.077761	-0.833367	-0.107316	0.092929	0.534179
58894	0.245469	2.899282	9.139353	-0.077780	0.104656	0.197387	-0.822369	0.108795	-1.080924	-0.835924	-0.106532	0.090877	0.530682
58895	0.565338	3.179405	9.373312	0.002607	0.095044	0.183345	-0.819988	0.111939	-1.086229	-0.838119	-0.107339	0.089730	0.527241
58896	0.257047	3.314591	9.290623	-0.025437	0.093709	0.155022	-0.818937	0.115750	-1.088809	-0.840068	-0.107386	0.088326	0.524360
58897	0.102155	3.282637	9.151320	-0.030467	0.111578	0.077360	-0.817884	0.118960	-1.089525	-0.841223	-0.108023	0.086332	0.522706
58898	0.133643	3.421581	9.257146	-0.020373	0.096762	0.033078	-0.815893	0.119259	-1.092362	-0.841877	-0.108400	0.084666	0.521847
58899	0.216280	3.643967	9.205050	-0.031143	0.084321	0.029402	-0.811784	0.121139	-1.093022	-0.842472	-0.108857	0.083035	0.521052
58900	0.276113	3.780971	9.066246	-0.002554	0.058694	0.032848	-0.809533	0.122942	-1.094604	-0.843020	-0.109139	0.082194	0.520240
58901	0.175807	3.701471	9.030070	-0.019907	0.084802	0.013537	-0.808871	0.123641	-1.095261	-0.843417	-0.109856	0.080660	0.519686
58902	-0.019251	3.775618	9.119805	-0.030223	0.099323	-0.002278	-0.806089	0.125547	-1.095770	-0.843724	-0.110151	0.078769	0.519415
58903	-0.123953	3.904785	9.009710	-0.046098	0.078124	-0.085547	-0.802502	0.124403	-1.098268	-0.843124	-0.110570	0.076868	0.520583
58904	-0.173092	3.937876	9.005547	-0.062200	0.039017	-0.163637	-0.799979	0.124234	-1.099513	-0.841724	-0.109950	0.075302	0.523202
58905	-0.028067	3.945355	8.935323	-0.074644	0.012398	-0.241675	-0.800111	0.124112	-1.100188	-0.839429	-0.109497	0.073875	0.527173
58906	0.119357	3.846081	8.950223	-0.037409	-0.005613	-0.291211	-0.796919	0.121791	-1.099761	-0.836535	-0.109010	0.073036	0.531970
58907	-0.049331	3.697391	9.076147	-0.004870	-0.047716	-0.303715	-0.795716	0.119120	-1.100398	-0.833287	-0.109214	0.073229	0.536975
58908	-0.301756	3.547134	8.766253	0.153197	-0.133612	-0.372658	-0.796488	0.110372	-1.096366	-0.828847	-0.110645	0.076382	0.543080
58909	-0.948639	3.195576	8.888661	0.173230	-0.159854	-0.384987	-0.799112	0.099697	-1.091836	-0.824054	-0.112764	0.080140	0.549360
58910	-1.232173	1.826382	10.209324	0.331059	-0.171533	-0.433988	-0.801986	0.083420	-1.086810	-0.818336	-0.116793	0.085715	0.556183
58911	-0.588922	2.609954	10.131685	0.251358	-0.105610	-0.608151	-0.801410	0.067904	-1.081800	-0.810779	-0.121142	0.088814	0.565752
58912	0.221997	3.182914	9.637148	0.023431	-0.011031	-0.482028	-0.799382	0.054750	-1.077538	-0.805338	-0.122013	0.088179	0.573383
58913	0.072858	2.602463	9.389030	0.015553	0.018410	-0.381900	-0.796176	0.047657	-1.076457	-0.800987	-0.123479	0.087129	0.579294
58914	-0.444668	2.418377	10.094231	-0.037740	0.043730	-0.202333	-0.792452	0.045044	-1.076046	-0.798933	-0.123497	0.085581	0.582349
58915	-0.742876	1.859550	10.354065	-0.185743	0.011865	-0.259500	-0.789269	0.046170	-1.079542	-0.796442	-0.121396	0.082537	0.586626
58916	-0.504056	1.973073	9.960976	-0.193874	-0.026255	-0.230642	-0.788476	0.047617	-1.082463	-0.794276	-0.118144	0.080208	0.590537
58917	-0.276695	2.193206	9.682266	-0.253052	-0.049453	-0.175331	-0.788225	0.052647	-1.082440	-0.792790	-0.114056	0.077510	0.593690
58918	-0.342699	2.293925	9.368979	-0.262361	-0.133063	-0.177646	-0.789564	0.056464	-1.082840	-0.791180	-0.108355	0.076183	0.597067
58919	-0.535861	2.237003	9.231096	-0.257600	-0.176034	-0.092986	-0.793561	0.061600	-1.083168	-0.790433	-0.102532	0.075587	0.599157
58920	-0.704953	2.190228	9.105910	-0.196983	-0.169115	-0.136914	-0.799554	0.068542	-1.080994	-0.789052	-0.097362	0.075699	0.601820
58921	-0.713107	2.340568	9.008246	-0.143980	-0.229895	-0.177806	-0.802886	0.073104	-1.081348	-0.786920	-0.092816	0.077107	0.605141
58922	-0.574695	2.466889	9.129483	-0.028857	-0.304990	-0.121383	-0.810312	0.070511	-1.076774	-0.785144	-0.088621	0.081407	0.607510
58923	-0.560334	2.746318	9.303527	-0.044628	-0.362183	-0.114745	-0.819869	0.070490	-1.072362	-0.783307	-0.083954	0.086182	0.609880
58924	-0.597019	2.621842	9.178177	-0.054718	-0.376630	-0.109548	-0.828497	0.069967	-1.065287	-0.781516	-0.078450	0.091300	0.612162
58925	-0.580230	2.770229	9.293108	0.068265	-0.366178	-0.130326	-0.838708	0.066106	-1.057494	-0.779207	-0.075560	0.097452	0.614516
58926	-0.314805	3.080903	9.361491	0.022740	-0.298054	-0.167237	-0.847187	0.060596	-1.052732	-0.776645	-0.072334	0.102188	0.617371
58927	-0.109089	3.174421	9.102328	0.072940	-0.253338	-0.016543	-0.854878	0.057390	-1.045485	-0.775887	-0.070708	0.106784	0.617735
58928	-0.487531	3.708881	9.279243	0.114328	-0.176743	0.063701	-0.859660	0.058102	-1.041239	-0.776255	-0.069918	0.111093	0.616602
58929	-0.940671	4.438668	10.056550	0.202259	-0.004534	0.033302	-0.863633	0.054733	-1.036729	-0.776426	-0.073383	0.113460	0.615553
58930	0.143107	3.625784	10.473835	-0.151275	0.221634	-0.169912	-0.860162	0.048255	-1.038321	-0.775172	-0.073901	0.107971	0.618053
58931	2.185809	2.905258	8.187908	-0.291087	0.288414	-0.039443	-0.851952	0.055406	-1.047330	-0.775777	-0.073470	0.099655	0.618741
58932	2.632806	3.056560	7.962190	0.605505	0.456182	0.386932	-0.846380	0.057272	-1.054999	-0.780600	-0.087483	0.100691	0.610632
58933	0.450862	4.027057	10.706509	0.548230	0.617210	0.936286	-0.833069	0.044106	-1.055439	-0.792126	-0.102061	0.099297	0.593515
58934	0.079352	0.942333	10.164770	-0.200068	0.248362	0.456167	-0.828320	0.055123	-1.064822	-0.798518	-0.100687	0.093993	0.586001
58935	1.078591	2.285767	9.713526	0.322835	0.100128	0.663468	-0.828332	0.059181	-1.064827	-0.805807	-0.106062	0.097462	0.574393
58936	0.702072	2.577506	9.733470	0.143780	0.085417	0.692942	-0.830190	0.059083	-1.064808	-0.813665	-0.107760	0.099284	0.562566
58937	0.422692	2.385539	9.832253	0.038377	0.031907	0.519056	-0.833138	0.067692	-1.058987	-0.819507	-0.107957	0.100298	0.553799
58938	0.274095	2.460461	9.292775	-0.043911	0.024331	0.364962	-0.836343	0.074514	-1.060480	-0.823783	-0.106533	0.100291	0.547698
58939	0.575023	2.397927	9.037711	-0.029242	0.045631	0.156444	-0.838745	0.079082	-1.062054	-0.825717	-0.106450	0.099549	0.544931
58940	0.460164	2.650775	9.561819	-0.009787	0.024177	0.096253	-0.838491	0.083666	-1.067020	-0.826943	-0.106121	0.099343	0.543171
58941	0.541760	2.904684	9.379476	-0.118428	-0.014829	-0.089134	-0.837700	0.085338	-1.067513	-0.826268	-0.104366	0.098119	0.544758
58942	0.936309	3.239505	9.052076	-0.116295	-0.048226	-0.175189	-0.837167	0.084952	-1.069548	-0.824611	-0.102024	0.097377	0.547837
58943	1.092222	3.458383	9.161118	-0.049739	-0.051207	-0.175046	-0.839820	0.084453	-1.069534	-0.822769	-0.101156	0.097370	0.550761
58944	1.048558	3.467304	9.203036	-0.101447	0.007134	-0.250857	-0.838752	0.082170	-1.068678	-0.820325	-0.099814	0.095719	0.554925
58945	1.146989	3.583142	8.875424	-0.191128	0.013525	-0.396105	-0.835562	0.080722	-1.069702	-0.816391	-0.097749	0.092684	0.561570
58946	1.432513	3.755750	8.297983	-0.104621	0.028501	-0.396678	-0.832767	0.078142	-1.069817	-0.812282	-0.096856	0.090354	0.568025
58947	1.271789	4.027122	8.228423	-0.085092	0.074446	-0.378616	-0.828647	0.076597	-1.073679	-0.808347	-0.097174	0.087627	0.573981
58948	1.118711	3.750094	8.649446	-0.114168	0.119989	-0.360699	-0.821070	0.073119	-1.076028	-0.804735	-0.097099	0.083758	0.579618
58949	0.435379	3.863998	9.378602	-0.167779	0.052629	-0.388576	-0.817087	0.072652	-1.077972	-0.800712	-0.095851	0.080444	0.585834
58950	0.009778	3.635424	9.752387	0.033813	-0.138311	-0.185734	-0.815484	0.069401	-1.078094	-0.798368	-0.094835	0.082779	0.588865
58951	-1.851171	2.477821	10.151718	0.088558	-0.195307	0.083281	-0.819315	0.062673	-1.073693	-0.798935	-0.094064	0.087273	0.587570
58952	-2.410880	0.552555	11.054097	0.016421	-0.214470	-0.318259	-0.821439	0.062365	-1.070317	-0.794894	-0.092123	0.090371	0.592865
58953	-0.921621	1.875674	9.871874	0.304177	-0.024909	-0.547242	-0.820069	0.047707	-1.066902	-0.787820	-0.097908	0.093375	0.600861
58954	-0.345455	3.080458	10.395562	0.036727	0.154296	-0.548007	-0.813924	0.034098	-1.065257	-0.781529	-0.101119	0.090385	0.608948
58955	-0.750117	2.417602	9.285741	-0.297145	0.171949	-0.371983	-0.808344	0.032675	-1.069804	-0.777955	-0.099514	0.083290	0.614773
58956	-1.113077	1.483716	8.925413	-0.227698	0.180889	-0.136416	-0.799602	0.039176	-1.075344	-0.777149	-0.098184	0.077477	0.616763
58957	-1.355820	1.158992	9.811003	-0.070062	0.175146	-0.245538	-0.792167	0.039486	-1.084159	-0.774603	-0.099907	0.073279	0.620193
58958	-1.067768	1.790490	9.863218	-0.080737	0.094786	-0.198436	-0.786326	0.039111	-1.085852	-0.772568	-0.099888	0.070485	0.623052
58959	-0.681965	1.804717	9.345409	-0.151075	0.014375	-0.206317	-0.784467	0.039270	-1.088558	-0.770401	-0.098283	0.067788	0.626281
58960	-0.263176	1.938533	9.285041	-0.056699	0.007396	-0.034650	-0.783679	0.041561	-1.085536	-0.770223	-0.097316	0.066968	0.626739
58961	-0.290632	1.857932	9.289620	-0.042153	-0.015264	0.023609	-0.785540	0.042746	-1.086552	-0.770679	-0.096669	0.066540	0.626324
58962	-0.489208	1.844615	9.247522	0.060743	-0.015701	0.147745	-0.786073	0.043652	-1.088937	-0.772519	-0.096978	0.067900	0.623858
58963	-1.229828	1.755898	8.972732	0.323700	-0.020727	0.007258	-0.786331	0.040780	-1.085396	-0.772032	-0.101932	0.072059	0.623204
58964	-1.164083	2.397955	9.292443	0.308092	-0.069599	0.109400	-0.787895	0.030643	-1.080996	-0.772783	-0.105426	0.077269	0.621065
58965	-1.162815	2.361668	10.231484	0.075293	-0.114314	0.256888	-0.797184	0.029637	-1.076618	-0.775710	-0.105016	0.080259	0.617093
58966	-1.130316	2.765182	10.027249	0.012850	-0.051216	-0.158440	-0.798773	0.028560	-1.076903	-0.773772	-0.104600	0.080955	0.619501
58967	-0.970382	3.972144	10.745151	-0.048944	0.096381	-0.249736	-0.795050	0.025759	-1.074346	-0.771003	-0.105731	0.078054	0.623124
58968	-0.767893	2.135649	8.781854	-0.377510	0.023276	-0.284750	-0.791352	0.032325	-1.077675	-0.768390	-0.100405	0.072459	0.627890
58969	0.317074	1.589691	8.193445	-0.043846	-0.040565	-0.319677	-0.790024	0.032350	-1.080110	-0.764479	-0.099934	0.071603	0.632818
58970	0.009988	2.484898	10.223215	0.233957	-0.013467	0.263073	-0.789215	0.028150	-1.080791	-0.767438	-0.102727	0.075364	0.628336
58971	-0.864593	2.624401	10.407143	-0.217935	-0.077214	-0.047998	-0.790953	0.032347	-1.079023	-0.767249	-0.098719	0.073431	0.629438
58972	-0.232937	2.378447	9.362081	-0.267008	-0.119572	0.066404	-0.797213	0.039609	-1.078316	-0.768556	-0.092782	0.072105	0.628899
58973	-0.011642	2.166390	9.035898	-0.124017	-0.124739	0.036729	-0.800691	0.048613	-1.077047	-0.769163	-0.089468	0.072266	0.628619
58974	-0.049408	2.177884	9.426993	-0.040126	-0.075076	0.070903	-0.803756	0.052405	-1.074604	-0.770147	-0.087569	0.073111	0.627583
58975	-0.286477	2.212458	9.775694	-0.096918	-0.019801	0.117093	-0.809216	0.058868	-1.076486	-0.771856	-0.085855	0.072148	0.625829
58976	-0.320007	2.148707	9.498341	-0.077821	-0.023864	0.143666	-0.809764	0.064448	-1.075226	-0.773878	-0.083912	0.071857	0.623625
58977	-0.277445	2.198025	9.475205	-0.000208	-0.031860	0.134123	-0.811502	0.068456	-1.071313	-0.775605	-0.083515	0.072317	0.621475
58978	-0.399731	2.278354	9.627301	-0.032306	-0.039031	0.053545	-0.813234	0.070257	-1.068815	-0.776396	-0.082216	0.072679	0.620619
58979	-0.419623	2.292549	9.556781	-0.044571	-0.037169	-0.026043	-0.815101	0.073034	-1.066016	-0.776194	-0.081307	0.072398	0.621024
58980	-0.318234	2.304093	9.506851	-0.034262	-0.050863	-0.043802	-0.815106	0.074588	-1.066638	-0.775760	-0.079972	0.072759	0.621697
58981	-0.580452	1.789548	9.165708	0.109197	0.005162	-0.248013	-0.813905	0.072588	-1.066044	-0.772600	-0.082300	0.073360	0.625247
58982	-0.012536	2.571827	9.778981	-0.019418	-0.042557	-0.229444	-0.814150	0.065446	-1.065463	-0.769823	-0.081568	0.073464	0.628747
58983	0.080524	2.486104	9.546597	-0.105277	-0.058523	-0.116664	-0.814947	0.065710	-1.063966	-0.768543	-0.079584	0.072592	0.630665
58984	-0.009815	2.125192	9.353989	0.026157	-0.034412	-0.112522	-0.813885	0.065716	-1.065323	-0.767162	-0.079480	0.073336	0.632272
58985	0.254141	2.654320	9.569912	-0.021660	-0.024844	0.060584	-0.814942	0.063898	-1.064293	-0.768033	-0.078934	0.073306	0.631285
58986	-0.011871	2.212529	9.254580	-0.026410	0.020113	0.181176	-0.817346	0.068852	-1.064376	-0.770515	-0.078280	0.073014	0.628369
58987	-0.032704	2.333554	9.561123	0.223648	0.033584	0.153748	-0.818942	0.069948	-1.061768	-0.772242	-0.082109	0.075331	0.625481
58988	-0.083299	2.454014	9.647721	0.010026	0.025136	0.062852	-0.820137	0.069817	-1.060951	-0.773175	-0.082247	0.075239	0.624319
58989	-0.073538	2.420187	9.455716	0.063313	0.031159	0.124947	-0.820537	0.070020	-1.057175	-0.774780	-0.083614	0.075553	0.622106
58990	-0.188861	2.495774	9.480491	0.066266	0.035841	0.116167	-0.818280	0.069647	-1.055331	-0.776294	-0.084675	0.076084	0.620008
58991	-0.271034	2.615659	9.539647	0.056473	0.040289	0.112640	-0.818814	0.070455	-1.053417	-0.777755	-0.086079	0.076157	0.617971
58992	-0.265636	2.572053	9.439048	0.045675	0.038417	0.112597	-0.818276	0.068048	-1.052693	-0.779251	-0.086856	0.076388	0.615945
58993	-0.140246	2.608315	9.471506	0.065372	0.038505	0.116166	-0.819740	0.069509	-1.053974	-0.780723	-0.088382	0.076613	0.613833
58994	0.078897	2.937573	9.581655	-0.048249	0.035832	0.258065	-0.822267	0.071244	-1.053889	-0.784146	-0.087436	0.075988	0.609669
58995	0.043131	2.407743	9.488274	-0.135911	0.050028	0.444454	-0.822422	0.078839	-1.055527	-0.789943	-0.085445	0.074168	0.602652
58996	-0.232351	1.863852	9.365981	0.155271	0.039107	0.121810	-0.822037	0.083633	-1.057530	-0.791321	-0.087954	0.075704	0.600287
58997	-0.194480	2.665596	9.541619	0.221111	0.059850	-0.118367	-0.820298	0.078645	-1.055289	-0.789686	-0.092558	0.077048	0.601575
58998	0.243598	3.054642	9.528057	0.035355	0.060936	0.063066	-0.818959	0.074865	-1.056501	-0.790597	-0.093517	0.076704	0.600273
58999	-0.056662	2.546718	9.460093	0.038517	0.065186	0.250617	-0.817769	0.076735	-1.059951	-0.793717	-0.094728	0.076478	0.595979
59000	0.003954	2.664331	9.446624	0.041582	0.062958	0.270044	-0.817097	0.073942	-1.060854	-0.797064	-0.095490	0.076563	0.591362
59001	-0.069750	2.840196	9.471920	0.017532	0.085283	0.365600	-0.817106	0.077322	-1.061822	-0.801554	-0.096424	0.076004	0.585182
59002	-0.194181	2.631605	9.421535	0.011252	0.086938	0.332033	-0.818192	0.085798	-1.064362	-0.805651	-0.096881	0.075463	0.579523
59003	-0.431397	2.408859	9.632566	0.002230	0.062818	0.261181	-0.817407	0.089567	-1.064789	-0.808845	-0.097464	0.074879	0.575033
59004	-0.604084	2.541645	9.503510	0.024128	0.032946	0.109916	-0.818743	0.092744	-1.067764	-0.810228	-0.097835	0.074923	0.573014
59005	-0.479491	2.849752	9.466496	0.138626	0.016364	0.065042	-0.819269	0.091549	-1.070082	-0.810806	-0.100410	0.076257	0.571573
59006	-0.487241	2.757374	9.498246	-0.016437	-0.000455	-0.062855	-0.820860	0.090558	-1.067944	-0.810239	-0.100001	0.076037	0.572477
59007	-0.502313	2.786231	9.512008	-0.029763	-0.042173	-0.178092	-0.821132	0.093284	-1.070677	-0.808271	-0.099564	0.075892	0.575348
59008	-0.442693	2.962089	9.551023	-0.126930	-0.078248	-0.118531	-0.823521	0.092864	-1.068243	-0.807158	-0.096558	0.075545	0.577465
59009	-0.304169	3.547173	9.536417	-0.642335	-0.107690	0.033440	-0.827141	0.105081	-1.066601	-0.808636	-0.085181	0.069793	0.577911
59010	-0.341027	1.170029	8.937028	-0.060886	-0.088366	-0.263311	-0.828894	0.114028	-1.064547	-0.805684	-0.083310	0.070149	0.582247
59011	-0.184088	1.636557	9.400467	0.491896	-0.134489	-0.652701	-0.829114	0.098064	-1.057525	-0.797055	-0.090827	0.076779	0.592080
59012	0.187695	3.104631	9.790734	0.478821	-0.140297	-0.707744	-0.827065	0.077393	-1.048797	-0.787599	-0.097636	0.083467	0.602651
59013	0.452033	4.036669	9.604069	-0.234516	-0.137160	-0.214968	-0.826773	0.068403	-1.047474	-0.785306	-0.092904	0.082252	0.606546
59014	0.122615	2.256223	9.145248	-0.099772	-0.071034	-0.256402	-0.824657	0.070853	-1.046614	-0.782383	-0.090659	0.081754	0.610716
59015	0.311467	2.791276	9.404555	-0.023040	-0.061971	-0.164229	-0.825950	0.058598	-1.041612	-0.780407	-0.090045	0.082029	0.613293
59016	0.228753	3.071366	9.537104	-0.243386	-0.012941	0.006909	-0.827289	0.062688	-1.041735	-0.781028	-0.085838	0.079329	0.613461
59017	-0.066421	2.298942	9.408710	-0.268611	-0.004197	0.146670	-0.829726	0.079207	-1.045885	-0.783366	-0.081590	0.076249	0.611446
59018	-0.127978	1.965261	9.293801	-0.035638	0.023131	0.055661	-0.828279	0.083654	-1.046028	-0.784266	-0.080994	0.075613	0.610450
59019	-0.235799	2.009414	9.193880	0.201003	0.059426	-0.037052	-0.831883	0.090744	-1.046567	-0.783670	-0.085152	0.076962	0.610481
59020	-0.139701	2.851082	9.642995	0.120346	0.061820	-0.052386	-0.828410	0.082800	-1.045247	-0.783044	-0.087638	0.077445	0.610872
59021	-0.064482	2.468911	9.561534	0.002913	0.046238	-0.037823	-0.827876	0.082119	-1.046620	-0.782745	-0.088537	0.076585	0.611234
59022	-0.154963	2.239076	9.384781	0.096289	0.047561	-0.095838	-0.826404	0.078178	-1.047032	-0.781600	-0.090537	0.076921	0.612362
59023	-0.139722	2.443250	9.362045	0.215072	0.092717	-0.155305	-0.822407	0.072781	-1.047519	-0.779536	-0.095493	0.077716	0.614138
59024	-0.389817	2.732440	9.496610	0.112457	0.167554	-0.412375	-0.815740	0.062875	-1.049257	-0.774614	-0.099706	0.075769	0.619911
59025	-0.093377	2.961156	9.660435	-0.005300	0.204973	-0.310915	-0.806960	0.056365	-1.054810	-0.771157	-0.102858	0.071802	0.624165
59026	-0.127704	3.259126	9.880984	-0.114938	-0.012696	0.184192	-0.805902	0.058052	-1.056248	-0.773800	-0.100427	0.071015	0.621373
59027	-0.484141	2.466217	10.174497	-0.261158	-0.178502	0.509886	-0.808059	0.069309	-1.056939	-0.780451	-0.093660	0.071464	0.614017
59028	-1.100546	1.362506	8.291265	0.372048	0.037342	0.299531	-0.811898	0.065688	-1.053783	-0.783580	-0.099259	0.076081	0.608574
59029	-0.470714	2.160530	9.426231	0.186581	0.062622	-0.171417	-0.809618	0.057522	-1.053802	-0.781301	-0.103425	0.076904	0.610703
59030	-0.393525	2.562462	9.550732	0.394372	0.070570	-0.133620	-0.809067	0.050422	-1.049732	-0.779063	-0.110416	0.080417	0.611884
59031	-0.290268	3.139656	9.828757	0.191907	0.052195	-0.106135	-0.806779	0.039417	-1.047959	-0.777506	-0.114431	0.081594	0.612971
59032	-0.379445	2.936526	9.466504	-0.022318	0.015004	-0.042471	-0.799992	0.033240	-1.047697	-0.777193	-0.114101	0.081070	0.613498
59033	-0.552449	2.833844	9.283853	0.014378	-0.007099	-0.071625	-0.798654	0.029873	-1.048627	-0.776358	-0.114570	0.081068	0.614468
59034	-0.633051	2.764429	9.411880	0.055971	-0.038545	-0.152130	-0.797052	0.026448	-1.047275	-0.774426	-0.114975	0.082084	0.616691
59035	-0.492279	2.779138	9.574951	-0.015016	-0.068279	-0.195898	-0.799974	0.026881	-1.044942	-0.772015	-0.114434	0.082366	0.619769
59036	-0.325625	2.920517	9.526044	-0.042416	-0.057919	0.023293	-0.801033	0.025927	-1.044960	-0.772437	-0.112786	0.082866	0.619479
59037	-0.131797	2.921606	9.522356	-0.153716	-0.014301	0.019644	-0.801566	0.026449	-1.042786	-0.773093	-0.110403	0.081097	0.619324
59038	-0.275272	2.843767	9.638890	-0.294627	-0.005347	0.040510	-0.800521	0.032346	-1.044761	-0.774354	-0.105477	0.077695	0.619043
59039	-0.309110	2.580984	9.541147	-0.359017	-0.046263	0.018849	-0.802407	0.042263	-1.048322	-0.775352	-0.099505	0.073877	0.619249
59040	-0.322153	2.240899	9.401299	-0.271723	-0.081916	-0.019985	-0.807486	0.054833	-1.054584	-0.775641	-0.094070	0.071815	0.619979
59041	-0.160207	2.394343	9.472507	-0.158470	-0.105959	-0.087017	-0.809627	0.061090	-1.056914	-0.774808	-0.090602	0.071199	0.621606
59042	-0.092288	2.388291	9.455381	-0.076966	-0.104907	-0.173409	-0.808954	0.058033	-1.058499	-0.772766	-0.088117	0.071624	0.624450
59043	0.060966	2.480886	9.459385	-0.056839	-0.100980	-0.252926	-0.810408	0.055802	-1.057343	-0.769663	-0.086505	0.071910	0.628463
59044	0.065483	2.476098	9.324768	0.015892	-0.080226	-0.276432	-0.809600	0.051513	-1.054128	-0.766165	-0.085902	0.072933	0.632687
59045	0.087129	2.614858	9.382154	0.013987	-0.064388	-0.270160	-0.809054	0.045796	-1.049342	-0.762731	-0.085850	0.073530	0.636761
59046	0.103190	2.539901	9.390432	0.024050	-0.034887	-0.237230	-0.808376	0.041155	-1.048961	-0.759742	-0.085885	0.074026	0.640263
59047	-0.018586	2.561960	9.335983	0.081954	-0.016320	-0.177669	-0.807174	0.038140	-1.046785	-0.757413	-0.087332	0.074933	0.642716
59048	-0.272199	2.649604	9.385307	0.147503	0.022308	-0.064003	-0.805296	0.031691	-1.048088	-0.756495	-0.089712	0.076443	0.643291
59049	-0.510824	2.727820	9.517001	0.115155	0.038121	0.004117	-0.803159	0.027291	-1.047447	-0.756510	-0.092103	0.077269	0.642836
59050	-0.675466	2.732122	9.588941	0.001349	0.044743	0.020634	-0.801294	0.025219	-1.050493	-0.756976	-0.092430	0.076713	0.642308
59051	-0.638120	2.545881	9.495212	-0.063578	0.021929	0.022054	-0.799972	0.027195	-1.052596	-0.757519	-0.091906	0.075502	0.641886
