# Supplementary material for: Identification of Haptic Based Guiding Using Hard Reins
Source: PLoS One. 2015 Jul 22;10(7):e0132020. doi: 10.1371/journal.pone.0132020 (PMC4511788; doi:10.1371/journal.pone.0132020)
Supplement: S1 File — (ZIP) [file pone.0132020.s001.zip › MotionData1/Subject2/T3/fc3.txt]

// Start Time: 0
// Sample rate: 25.0Hz
// Scenario: 4.9
// Firmware Version: 2.6.1
Counter	Acc_X	Acc_Y	Acc_Z	Gyr_X	Gyr_Y	Gyr_Z	Mag_X	Mag_Y	Mag_Z	Quat_w	Quat_x	Quat_y	Quat_z
59580	9.130269	-0.927042	3.620836	-0.021896	0.015028	-0.020339	-0.619584	0.390037	-0.478268	0.733192	-0.311860	-0.471750	-0.377658
59581	9.091378	-0.940104	3.515015	-0.026329	0.006378	-0.022100	-0.619057	0.390185	-0.478661	0.732869	-0.311995	-0.471639	-0.378310
59582	9.086653	-0.920382	3.491193	-0.005069	0.004946	0.002254	-0.619319	0.390184	-0.478790	0.732874	-0.312067	-0.471545	-0.378359
59583	9.166748	-0.945906	3.542246	-0.023770	0.022429	0.008479	-0.618264	0.390065	-0.479453	0.732949	-0.312331	-0.471028	-0.378639
59584	9.140083	-0.912589	3.623236	-0.011598	0.029310	0.009329	-0.618519	0.389798	-0.480240	0.733197	-0.312378	-0.470484	-0.378796
59585	9.071266	-1.037817	3.586725	-0.006969	0.021168	0.024995	-0.616676	0.387895	-0.480291	0.733492	-0.312559	-0.470007	-0.378668
59586	9.117996	-0.946302	3.616003	-0.006347	0.021312	0.015396	-0.617985	0.388990	-0.481044	0.733743	-0.312648	-0.469582	-0.378637
59587	9.086082	-1.001482	3.582057	-0.011192	0.028159	0.026770	-0.614579	0.392750	-0.482563	0.734091	-0.312853	-0.468958	-0.378567
59588	9.085983	-1.013884	3.606095	-0.004511	0.022119	0.018884	-0.614189	0.391920	-0.481798	0.734384	-0.312944	-0.468510	-0.378476
59589	9.061669	-1.008907	3.613991	-0.011010	0.038586	0.030285	-0.614595	0.394521	-0.481482	0.734858	-0.313100	-0.467710	-0.378417
59590	9.066481	-1.018655	3.613741	-0.017234	0.024681	0.028521	-0.615248	0.394931	-0.481862	0.735164	-0.313453	-0.467065	-0.378328
59591	9.069267	-0.964858	3.575704	-0.006159	0.025595	0.021508	-0.612888	0.396061	-0.482510	0.735479	-0.313552	-0.466548	-0.378271
59592	9.076076	-1.040685	3.622891	-0.020138	0.016134	0.018042	-0.611570	0.394981	-0.482933	0.735615	-0.313904	-0.466078	-0.378292
59593	9.066369	-1.040363	3.601329	-0.015497	0.007715	-0.002931	-0.612087	0.394435	-0.483593	0.735520	-0.314049	-0.465906	-0.378570
59594	9.063657	-1.077387	3.658973	-0.026640	0.000685	0.004063	-0.611708	0.395522	-0.482398	0.735362	-0.314487	-0.465700	-0.378766
59595	8.959729	-0.998773	3.434900	-0.038718	-0.019654	-0.024770	-0.611320	0.397450	-0.482625	0.734698	-0.314978	-0.465893	-0.379409
59596	9.056281	-1.110180	3.556986	-0.052026	-0.019977	-0.002026	-0.611862	0.397693	-0.480525	0.734142	-0.315888	-0.465836	-0.379800
59597	9.090712	-1.047366	3.557085	-0.038487	0.001244	-0.023813	-0.611741	0.399198	-0.479973	0.733679	-0.316227	-0.465718	-0.380556
59598	9.056602	-1.061269	3.523778	-0.042114	-0.012666	-0.025590	-0.613063	0.398616	-0.478407	0.733070	-0.316719	-0.465774	-0.381251
59599	9.046963	-1.041934	3.538803	-0.036022	-0.026832	-0.016929	-0.613735	0.399687	-0.476813	0.732411	-0.317301	-0.466044	-0.381703
59600	9.115156	-1.028154	3.556794	-0.031945	-0.019663	-0.030867	-0.614519	0.398578	-0.476568	0.731762	-0.317644	-0.466315	-0.382330
59601	9.127329	-1.032788	3.527392	-0.045697	-0.012569	-0.030805	-0.614920	0.397734	-0.475275	0.731067	-0.318129	-0.466390	-0.383165
59602	9.115218	-1.022980	3.527812	-0.040550	-0.016099	-0.030833	-0.617557	0.398788	-0.473798	0.730391	-0.318575	-0.466539	-0.383901
59603	9.061329	-1.090165	3.499045	-0.026932	-0.033617	-0.033541	-0.618882	0.399028	-0.472084	0.729596	-0.318923	-0.467081	-0.384465
59604	9.127727	-0.964783	3.523509	-0.015928	-0.038854	-0.039696	-0.618351	0.396283	-0.471750	0.728800	-0.319094	-0.467812	-0.384943
59605	9.115354	-1.003351	3.508718	-0.030602	-0.019376	-0.048319	-0.620992	0.395949	-0.469124	0.727998	-0.319246	-0.468212	-0.385847
59606	9.164089	-0.993916	3.495621	-0.021874	-0.037127	-0.036176	-0.622829	0.395928	-0.468850	0.727200	-0.319530	-0.468842	-0.386353
59607	9.200687	-0.984112	3.458597	-0.021217	-0.005944	-0.020385	-0.622700	0.394269	-0.467838	0.726796	-0.319703	-0.468942	-0.386847
59608	9.147293	-0.964011	3.438325	-0.024862	-0.011040	-0.026505	-0.624152	0.393409	-0.466146	0.726299	-0.319917	-0.469108	-0.387402
59609	9.144867	-0.954737	3.479674	-0.022838	-0.006005	-0.015158	-0.624805	0.393821	-0.466656	0.725924	-0.320163	-0.469164	-0.387835
59610	9.159442	-0.961979	3.464707	-0.015144	0.004563	-0.023870	-0.624800	0.393414	-0.467056	0.725657	-0.320137	-0.469164	-0.388355
59611	9.174118	-0.954500	3.435420	-0.015594	-0.005657	-0.039597	-0.625337	0.394080	-0.465863	0.725141	-0.320046	-0.469427	-0.389076
59612	9.120760	-0.924878	3.432232	-0.010626	0.009672	-0.016901	-0.627171	0.393096	-0.465477	0.724999	-0.319986	-0.469339	-0.389496
59613	9.174241	-0.930391	3.450288	-0.021405	-0.004040	-0.029111	-0.627702	0.394323	-0.465187	0.724540	-0.320066	-0.469467	-0.390129
59614	9.208740	-0.834776	3.557385	-0.042726	0.001142	-0.016826	-0.629021	0.393192	-0.463632	0.724114	-0.320537	-0.469251	-0.390793
59615	9.186205	-0.964522	3.454368	-0.040526	0.003231	-0.037752	-0.629405	0.393894	-0.465184	0.723532	-0.320753	-0.469179	-0.391778
59616	9.184505	-0.838252	3.451362	-0.040679	0.003327	-0.042998	-0.630334	0.394280	-0.463863	0.722934	-0.320929	-0.469116	-0.392811
59617	9.135836	-0.847074	3.408779	-0.032048	0.001533	-0.043035	-0.630352	0.392871	-0.461015	0.722346	-0.320984	-0.469171	-0.393782
59618	9.140848	-0.822792	3.404167	-0.034542	0.012036	-0.043000	-0.631920	0.390792	-0.460653	0.721865	-0.321005	-0.469027	-0.394818
59619	9.189585	-0.799570	3.461481	-0.047425	-0.005561	-0.030795	-0.631143	0.391337	-0.459733	0.721205	-0.321450	-0.468985	-0.395711
59620	9.160509	-0.779805	3.452749	-0.032267	-0.015932	-0.043959	-0.631934	0.390770	-0.458954	0.720468	-0.321647	-0.469269	-0.396555
59621	9.097267	-0.783651	3.410573	-0.035211	-0.005707	-0.025614	-0.633649	0.391150	-0.457758	0.719923	-0.321962	-0.469293	-0.397260
59622	9.165401	-0.777312	3.442986	-0.035579	-0.007214	-0.041308	-0.635091	0.391965	-0.458124	0.719264	-0.322165	-0.469405	-0.398156
59623	9.189996	-0.745218	3.375081	-0.031839	-0.010977	-0.026501	-0.634448	0.393056	-0.457062	0.718681	-0.322462	-0.469539	-0.398809
59624	9.204353	-0.779743	3.412997	-0.035017	-0.016451	-0.011673	-0.634199	0.392486	-0.455245	0.718174	-0.323008	-0.469597	-0.399214
59625	9.160540	-0.777218	3.438258	-0.012396	0.002636	-0.013436	-0.636026	0.392618	-0.456275	0.717947	-0.323038	-0.469607	-0.399585
59626	9.170335	-0.769832	3.421188	-0.003877	-0.011421	-0.012628	-0.636281	0.390279	-0.456058	0.717682	-0.323084	-0.469849	-0.399738
59627	9.223938	-0.760437	3.407978	0.001688	0.005840	-0.002993	-0.636688	0.390806	-0.454607	0.717659	-0.322982	-0.469860	-0.399849
59628	9.170265	-0.784259	3.408878	-0.006999	0.004199	-0.004723	-0.637487	0.391883	-0.453534	0.717577	-0.323030	-0.469797	-0.400032
59629	9.160857	-0.726041	3.419609	-0.003458	-0.004703	0.003957	-0.636957	0.391344	-0.453941	0.717477	-0.323150	-0.469874	-0.400024
59630	9.184893	-0.774941	3.432885	0.010572	-0.004964	0.012647	-0.636930	0.383239	-0.453578	0.717571	-0.323172	-0.469977	-0.399716
59631	9.179721	-0.828264	3.429824	0.028073	0.003553	0.017858	-0.637857	0.385286	-0.453270	0.717863	-0.322903	-0.470098	-0.399267
59632	9.167718	-0.789894	3.481493	0.034853	-0.014016	0.020400	-0.636550	0.387917	-0.454011	0.718082	-0.322731	-0.470469	-0.398575
59633	9.092424	-0.804064	3.284491	0.031341	-0.035012	0.026444	-0.636533	0.387391	-0.455851	0.718099	-0.322803	-0.471115	-0.397722
59634	9.167507	-0.837790	3.422707	0.024963	-0.017806	0.043101	-0.637855	0.387914	-0.454786	0.718402	-0.323011	-0.471317	-0.396765
59635	9.170208	-0.800873	3.374746	0.044927	-0.023530	0.010749	-0.636286	0.390132	-0.455276	0.718490	-0.322648	-0.472005	-0.396083
59636	9.121284	-0.855698	3.321829	0.034915	-0.024571	0.026474	-0.636688	0.389562	-0.453978	0.718657	-0.322613	-0.472488	-0.395232
59637	9.209269	-0.793116	3.301318	0.017349	-0.019857	0.012589	-0.636949	0.389148	-0.453984	0.718613	-0.322636	-0.472895	-0.394806
59638	9.262687	-0.803803	3.348356	-0.003823	-0.016751	-0.008265	-0.636941	0.388746	-0.454776	0.718332	-0.322764	-0.473185	-0.394865
59639	9.199384	-0.817410	3.310885	-0.022052	0.001082	-0.020381	-0.636945	0.389153	-0.454376	0.717970	-0.322875	-0.473195	-0.395421
59640	9.228988	-0.738102	3.359755	-0.048938	-0.005715	-0.020325	-0.638800	0.389933	-0.452387	0.717402	-0.323454	-0.473044	-0.396158
59641	9.170087	-0.834155	3.311324	-0.068239	-0.014991	-0.030762	-0.638537	0.388694	-0.451891	0.716504	-0.324255	-0.472986	-0.397195
59642	9.262952	-0.769186	3.290734	-0.073531	-0.015785	-0.034230	-0.639611	0.390577	-0.449624	0.715571	-0.325131	-0.472875	-0.398294
59643	9.267276	-0.866141	3.274726	-0.066253	-0.005533	-0.023745	-0.640129	0.390167	-0.450151	0.714826	-0.325895	-0.472651	-0.399270
59644	9.209165	-0.812451	3.293782	-0.045084	0.008071	-0.009826	-0.640663	0.390286	-0.449100	0.714496	-0.326402	-0.472265	-0.399903
59645	9.219095	-0.785436	3.257618	-0.044900	0.007929	-0.001106	-0.642002	0.393818	-0.447191	0.714195	-0.326967	-0.471873	-0.400441
59646	9.287028	-0.822299	3.245840	-0.034744	0.000961	-0.008119	-0.641749	0.395325	-0.446771	0.713874	-0.327404	-0.471656	-0.400912
59647	9.252914	-0.824763	3.275647	-0.049668	0.021728	0.011168	-0.641363	0.396009	-0.446238	0.713767	-0.328044	-0.470950	-0.401408
59648	9.238308	-0.836188	3.222555	-0.034255	0.018214	0.005878	-0.641491	0.396289	-0.446754	0.713726	-0.328464	-0.470401	-0.401783
59649	9.272116	-0.861835	3.320679	-0.027149	0.025913	0.011121	-0.640320	0.396977	-0.445965	0.713804	-0.328750	-0.469818	-0.402093
59650	9.213865	-0.837000	3.315114	-0.009794	0.056551	0.000679	-0.639783	0.397969	-0.448040	0.714240	-0.328465	-0.468951	-0.402564
59651	9.213693	-0.854682	3.377818	-0.006289	0.045916	0.007619	-0.638065	0.397594	-0.449628	0.714613	-0.328258	-0.468272	-0.402859
59652	9.209075	-0.804105	3.417384	0.016489	0.051657	0.019775	-0.637413	0.398009	-0.449363	0.715328	-0.327815	-0.467560	-0.402780
59653	9.121248	-0.851432	3.375157	0.034832	0.057574	0.024963	-0.635818	0.397923	-0.452121	0.716219	-0.327087	-0.466930	-0.402518
59654	9.111691	-0.794602	3.511775	0.029505	0.015436	0.038808	-0.633985	0.398490	-0.452123	0.716833	-0.326925	-0.466716	-0.401805
59655	9.213022	-0.959678	3.434448	0.058580	0.023610	0.057969	-0.633950	0.395920	-0.455179	0.717827	-0.326436	-0.466544	-0.400625
59656	9.213277	-0.911381	3.456920	0.089047	0.018572	0.031693	-0.632374	0.397184	-0.456211	0.718799	-0.325326	-0.466808	-0.399476
59657	8.979949	-0.870205	3.426578	0.103994	0.028896	0.038616	-0.631834	0.395003	-0.457042	0.719980	-0.323960	-0.467044	-0.398182
59658	8.967456	-0.914481	3.489188	0.085598	-0.000707	0.040333	-0.630642	0.395587	-0.458869	0.720812	-0.323132	-0.467498	-0.396814
59659	9.251262	-1.067504	3.497402	0.115993	-0.040948	0.024490	-0.630742	0.391768	-0.460903	0.721301	-0.322016	-0.468918	-0.395154
59660	9.185120	-1.153762	3.446856	0.149398	-0.022219	0.040145	-0.631781	0.390668	-0.461571	0.722335	-0.320432	-0.470183	-0.393044
59661	8.992843	-1.143415	3.538609	0.135922	-0.008260	0.049788	-0.630836	0.388924	-0.464095	0.723452	-0.319012	-0.471111	-0.391028
59662	8.944934	-0.979801	3.706687	0.121216	-0.007530	0.012303	-0.630284	0.386902	-0.466622	0.724217	-0.317450	-0.472115	-0.389670
59663	8.720533	-1.093196	3.598880	0.107209	-0.045914	0.019189	-0.631071	0.385927	-0.466113	0.724558	-0.316445	-0.473539	-0.388124
59664	9.082801	-1.133366	3.657734	0.083898	-0.048733	-0.017325	-0.632356	0.382224	-0.467483	0.724461	-0.315459	-0.475033	-0.387279
59665	9.038689	-1.170366	3.745390	0.051115	-0.013312	-0.031087	-0.632615	0.380983	-0.467244	0.724373	-0.314538	-0.475847	-0.387194
59666	9.041861	-1.055576	3.679157	0.019048	0.001730	-0.079809	-0.633785	0.377811	-0.467037	0.723861	-0.313504	-0.476500	-0.388185
59667	9.108341	-0.901700	3.747954	0.027259	-0.044639	-0.074640	-0.636017	0.376638	-0.467511	0.722993	-0.312754	-0.477840	-0.388760
59668	9.242625	-0.820515	3.765378	0.015997	-0.074746	-0.099976	-0.638109	0.373863	-0.466897	0.721580	-0.312149	-0.479707	-0.389572
59669	9.038819	-0.732938	3.686590	0.031154	-0.114993	-0.099303	-0.640727	0.370252	-0.465773	0.719869	-0.311644	-0.482230	-0.390026
59670	8.815443	-0.689814	3.472033	-0.034899	-0.157244	-0.097527	-0.645983	0.365208	-0.461913	0.717364	-0.312414	-0.484874	-0.390746
59671	8.893327	-0.304756	3.272334	-0.102837	-0.229896	-0.162112	-0.651270	0.364259	-0.456142	0.713190	-0.314101	-0.488374	-0.392673
59672	9.053037	-0.006907	3.432685	-0.169528	-0.270127	-0.184716	-0.657499	0.363816	-0.447610	0.707996	-0.316829	-0.492079	-0.395245
59673	9.190459	0.195654	3.446922	-0.204755	-0.279123	-0.207317	-0.666237	0.364976	-0.437590	0.702267	-0.319844	-0.495711	-0.398485
59674	9.871167	0.106211	3.543722	-0.157788	-0.267586	-0.198583	-0.675209	0.360516	-0.428464	0.696970	-0.322232	-0.499495	-0.401129
59675	9.547885	-0.174662	3.951534	-0.076751	-0.177942	-0.055531	-0.683150	0.360044	-0.419005	0.694235	-0.324100	-0.501699	-0.401615
59676	8.925319	-0.173069	3.631809	0.020456	-0.158277	-0.008757	-0.685012	0.360123	-0.415853	0.692667	-0.325021	-0.504137	-0.400524
59677	8.611984	0.293766	3.364832	0.048934	-0.177767	0.003216	-0.687930	0.361698	-0.412402	0.691220	-0.325688	-0.506934	-0.398950
59678	8.845722	0.297742	3.262641	0.060380	-0.163980	0.006746	-0.691512	0.361873	-0.407276	0.689961	-0.326251	-0.509656	-0.397196
59679	9.128675	0.435027	3.359751	0.060558	-0.132551	0.003376	-0.693354	0.359910	-0.405471	0.689043	-0.326351	-0.511900	-0.395820
59680	9.155854	0.475396	3.199897	0.073317	-0.055214	0.076827	-0.694159	0.359597	-0.403119	0.689523	-0.326586	-0.512760	-0.393671
59681	9.230597	0.321372	3.021651	0.054435	0.001661	0.132894	-0.693119	0.362909	-0.403584	0.690957	-0.326996	-0.512251	-0.391473
59682	9.337751	0.293762	2.800873	0.021643	0.067483	0.182913	-0.692074	0.366782	-0.404953	0.693177	-0.328063	-0.510309	-0.389185
59683	10.138295	-0.075519	3.087039	0.032238	0.108607	0.211077	-0.688132	0.372084	-0.408537	0.696148	-0.328711	-0.507627	-0.386836
59684	11.473859	-0.498009	3.379460	0.039407	0.113065	0.336056	-0.681829	0.377136	-0.412142	0.700098	-0.330714	-0.504158	-0.382512
59685	10.601324	-0.793332	3.104864	0.002126	0.142168	0.193089	-0.674875	0.387989	-0.417991	0.703031	-0.331330	-0.500868	-0.380918
59686	9.160623	-0.925575	2.572117	0.245901	0.151377	0.185212	-0.668675	0.391288	-0.424245	0.707532	-0.328592	-0.499396	-0.376869
59687	8.036897	-1.352658	2.115014	0.483594	0.061808	0.335031	-0.663762	0.390605	-0.431614	0.713813	-0.324424	-0.499905	-0.367851
59688	8.479552	-1.805762	2.137078	0.551119	-0.121948	0.418166	-0.659527	0.390984	-0.436604	0.719137	-0.321626	-0.502960	-0.355568
59689	10.006163	-2.009203	2.447574	0.454903	-0.225146	0.335550	-0.657658	0.393266	-0.441800	0.722135	-0.319910	-0.507222	-0.344825
59690	10.421280	-1.675243	2.876137	0.332710	-0.139062	0.248959	-0.656048	0.391129	-0.445383	0.724507	-0.318597	-0.509938	-0.336971
59691	9.249602	-1.459432	2.928065	0.318944	-0.140266	0.135398	-0.655910	0.390727	-0.446046	0.726006	-0.316186	-0.513225	-0.330972
59692	8.262572	-1.318978	2.846331	0.302374	-0.220729	0.164705	-0.656443	0.390156	-0.444746	0.726681	-0.314959	-0.517397	-0.324093
59693	8.395116	-1.552537	2.791520	0.231017	-0.311353	0.180401	-0.659860	0.389280	-0.443301	0.726077	-0.315376	-0.522228	-0.317220
59694	8.864381	-1.692986	2.396128	0.081822	-0.327674	0.121561	-0.662783	0.390571	-0.439072	0.723889	-0.317544	-0.526752	-0.312542
59695	9.194896	-1.782254	2.309744	-0.120850	-0.221761	0.091983	-0.666020	0.395095	-0.430071	0.721372	-0.321571	-0.528575	-0.311164
59696	9.194124	-2.115544	1.278421	-0.223995	-0.036288	0.025672	-0.667134	0.400784	-0.424723	0.719663	-0.325317	-0.527559	-0.312947
59697	9.981445	-2.278978	1.398339	-0.285261	0.205503	-0.158241	-0.668224	0.406234	-0.422124	0.718962	-0.326444	-0.523811	-0.319611
59698	9.674294	-2.235685	2.113045	-0.232758	0.487784	-0.293711	-0.665018	0.404426	-0.428718	0.720574	-0.323605	-0.517204	-0.329473
59699	11.484427	-2.069168	3.211575	-0.135119	0.413392	-0.525954	-0.661521	0.399902	-0.437459	0.720444	-0.317377	-0.513684	-0.341118
59700	9.097742	-0.030992	2.501563	0.076360	0.463118	-0.303722	-0.660035	0.386099	-0.452512	0.723535	-0.309994	-0.509455	-0.347644
59701	10.162218	-0.286233	2.366807	0.015532	0.300963	-0.207865	-0.656240	0.378870	-0.464315	0.725213	-0.305549	-0.506483	-0.352393
59702	9.002547	-0.519538	2.414485	-0.206749	0.383495	-0.219350	-0.654890	0.376735	-0.468157	0.726221	-0.303625	-0.500808	-0.360010
59703	8.576408	-0.601595	2.263360	-0.401690	0.288034	-0.161542	-0.649759	0.380267	-0.472046	0.725427	-0.305756	-0.494708	-0.368148
59704	8.614927	-0.206459	2.500532	-0.497562	0.140909	-0.203582	-0.648210	0.384803	-0.471183	0.722209	-0.309912	-0.490247	-0.376864
59705	9.828951	-0.539508	3.140846	-0.411714	0.098468	-0.132199	-0.647609	0.391494	-0.467658	0.719547	-0.313809	-0.486562	-0.383448
59706	10.082423	-0.409184	3.451605	-0.260774	0.093667	-0.022719	-0.648701	0.396526	-0.464675	0.718600	-0.316641	-0.483372	-0.386916
59707	9.181189	-0.564124	3.455689	-0.159999	0.080472	0.002993	-0.645837	0.399148	-0.463467	0.718331	-0.318332	-0.480999	-0.388979
59708	8.517455	-0.473064	3.419050	-0.117465	-0.005874	-0.067269	-0.645838	0.399423	-0.463462	0.716967	-0.319436	-0.480622	-0.391051
59709	8.477445	-0.239634	3.413613	-0.070138	-0.128040	-0.096569	-0.647973	0.400725	-0.459500	0.714483	-0.320478	-0.482559	-0.392357
59710	8.832850	-0.213685	3.425143	-0.060136	-0.254056	-0.094287	-0.651166	0.402278	-0.454479	0.710859	-0.322438	-0.486339	-0.392667
59711	9.119659	-0.283334	3.354574	0.016783	-0.260638	-0.052610	-0.658564	0.401563	-0.447120	0.707966	-0.323671	-0.490542	-0.391650
59712	8.979342	-0.182734	3.146181	0.063332	-0.244540	0.013557	-0.662680	0.401165	-0.440563	0.706035	-0.324843	-0.494428	-0.389271
59713	9.217588	-0.267096	2.907040	0.116436	-0.207168	0.051931	-0.665858	0.400255	-0.436245	0.705092	-0.325248	-0.497956	-0.386133
59714	9.477236	0.024645	2.883405	0.127417	-0.147977	0.057311	-0.668498	0.401030	-0.434380	0.704845	-0.325185	-0.500672	-0.383113
59715	9.526253	0.073444	2.822437	0.160618	-0.055404	0.149938	-0.666916	0.401887	-0.435813	0.706420	-0.324746	-0.501758	-0.379142
59716	9.415104	0.219453	2.875507	0.139350	0.043546	0.200840	-0.663767	0.405377	-0.437858	0.709238	-0.324483	-0.500911	-0.375208
59717	9.660890	-0.147233	3.138207	0.131928	0.125821	0.293633	-0.657989	0.409732	-0.441081	0.713480	-0.324475	-0.498266	-0.370666
59718	10.355844	-0.641681	3.630834	0.081822	0.175725	0.346420	-0.648789	0.416904	-0.447281	0.718269	-0.325471	-0.494124	-0.366060
59719	9.932330	-1.114395	3.464402	-0.021973	0.145131	0.348363	-0.639884	0.426095	-0.450431	0.722040	-0.328021	-0.489656	-0.362350
59720	9.264935	-1.390717	2.628458	-0.145670	-0.042073	0.224249	-0.631915	0.437735	-0.452482	0.722250	-0.332644	-0.487753	-0.360278
59721	9.265658	-1.321987	2.338874	-0.107502	-0.132471	0.075588	-0.630802	0.444548	-0.447388	0.720722	-0.335777	-0.488458	-0.359476
59722	9.736209	-1.587965	2.319376	0.059736	-0.128433	0.169417	-0.631913	0.448585	-0.441680	0.721040	-0.337516	-0.489619	-0.355609
59723	8.790922	-1.894170	1.767866	0.115043	-0.290841	0.156463	-0.632747	0.450159	-0.436546	0.719984	-0.339385	-0.493655	-0.350350
59724	9.574237	-1.989845	1.469970	0.136278	-0.340630	0.083119	-0.636216	0.452793	-0.430326	0.718070	-0.340644	-0.498960	-0.345508
59725	10.435200	-2.037665	1.614045	0.094154	-0.307754	0.001483	-0.641534	0.452901	-0.421266	0.715523	-0.341420	-0.504135	-0.342500
59726	10.120116	-1.784614	1.804096	0.025611	-0.178041	0.012445	-0.644980	0.452533	-0.416543	0.713944	-0.342420	-0.506793	-0.340870
59727	9.252691	-1.214803	1.435165	-0.072769	-0.065149	0.011982	-0.646337	0.456592	-0.412793	0.712729	-0.344047	-0.507296	-0.341028
59728	8.911176	-1.456483	0.945685	-0.270439	-0.033658	0.003021	-0.645589	0.460268	-0.409720	0.710498	-0.348179	-0.505927	-0.343513
59729	9.376461	-1.799626	0.884049	-0.490888	0.086846	-0.058689	-0.646454	0.466078	-0.402802	0.707347	-0.354014	-0.501894	-0.349910
59730	9.894570	-2.138319	1.477406	-0.703531	0.308589	-0.123610	-0.643635	0.472912	-0.398113	0.704474	-0.360545	-0.493444	-0.360883
59731	10.893856	-2.447699	2.779166	-0.817108	0.338916	-0.348036	-0.641358	0.481369	-0.391820	0.699112	-0.366210	-0.485386	-0.376210
59732	8.873046	-1.124869	1.939143	-0.821324	0.236176	-0.324352	-0.643274	0.484264	-0.383253	0.692793	-0.372729	-0.478222	-0.390403
59733	8.667817	-1.314644	1.699060	-0.582665	0.076146	-0.367385	-0.648098	0.486264	-0.371415	0.686054	-0.376761	-0.475519	-0.401576
59734	9.566213	-1.551289	2.207607	-0.311302	0.123057	-0.388808	-0.653648	0.483377	-0.364635	0.681677	-0.376353	-0.474256	-0.410800
59735	9.663133	-1.565119	2.505402	-0.115920	0.174707	-0.329899	-0.658604	0.476323	-0.364477	0.679543	-0.373472	-0.473596	-0.417669
59736	9.286194	-1.059575	2.739215	-0.091972	0.054122	-0.122823	-0.661451	0.472070	-0.367023	0.678298	-0.373129	-0.473028	-0.420630
59737	9.072127	-1.052618	2.715204	-0.057396	-0.022238	-0.166788	-0.661971	0.470414	-0.366791	0.676074	-0.372620	-0.474283	-0.423242
59738	9.260862	-0.426214	2.555120	-0.043183	-0.066133	-0.160013	-0.664729	0.467479	-0.364868	0.673726	-0.372268	-0.476023	-0.425338
59739	9.052930	-0.210000	2.480680	-0.111308	-0.118959	-0.205378	-0.670919	0.463229	-0.359417	0.669825	-0.372900	-0.478403	-0.428264
59740	9.224916	0.029056	2.240410	-0.176798	-0.147275	-0.259347	-0.677359	0.458167	-0.355027	0.664819	-0.374063	-0.480806	-0.432340
59741	10.287524	0.343762	2.370461	-0.112537	-0.114513	-0.331706	-0.685397	0.453464	-0.347742	0.659788	-0.373399	-0.484050	-0.436976
59742	10.291151	0.219651	2.835904	0.096694	0.011001	-0.149640	-0.690230	0.446260	-0.346542	0.659262	-0.370602	-0.485883	-0.438115
59743	9.583212	0.169498	2.432673	0.263867	0.039920	0.046976	-0.690436	0.440130	-0.350582	0.661801	-0.367243	-0.487548	-0.435257
59744	9.321309	-0.058567	2.626752	0.356550	0.044671	0.247324	-0.687245	0.440646	-0.356346	0.666942	-0.364558	-0.488245	-0.428839
59745	9.366928	0.251972	2.605907	0.383727	0.071625	0.296142	-0.682204	0.439683	-0.363198	0.672742	-0.361695	-0.488635	-0.421699
59746	9.260441	0.350098	2.595236	0.440760	0.073852	0.295955	-0.676373	0.440667	-0.371325	0.679068	-0.358039	-0.489210	-0.413942
59747	9.076187	0.477354	2.644886	0.500132	0.034660	0.264228	-0.671319	0.443039	-0.381249	0.684923	-0.353482	-0.491206	-0.405768
59748	9.028811	0.707936	2.683160	0.527193	0.017264	0.248368	-0.667041	0.440311	-0.390222	0.690748	-0.348561	-0.493480	-0.397303
59749	9.336984	0.977297	2.670191	0.562324	0.000791	0.167990	-0.664852	0.437850	-0.400220	0.695743	-0.342328	-0.497005	-0.389539
59750	9.664207	1.164543	2.604768	0.571132	0.022261	0.129677	-0.663958	0.432087	-0.410796	0.700796	-0.335498	-0.500244	-0.382206
59751	9.707124	1.038833	2.744839	0.596150	0.057298	0.110535	-0.661493	0.425645	-0.420744	0.705922	-0.327635	-0.503526	-0.375221
59752	9.354527	1.101322	2.855564	0.567661	0.069009	0.107102	-0.659424	0.415465	-0.428541	0.711053	-0.320184	-0.506098	-0.368444
59753	10.017381	0.896436	3.089143	0.498081	-0.032672	0.093187	-0.658808	0.407187	-0.435897	0.714311	-0.314060	-0.509938	-0.362063
59754	10.671835	-1.097280	3.757479	0.246492	-0.136687	0.346896	-0.659329	0.406497	-0.436038	0.716909	-0.315078	-0.511499	-0.353745
59755	8.198253	-2.512703	1.968869	0.033759	-0.083447	0.443363	-0.654639	0.413957	-0.435925	0.719146	-0.319548	-0.510419	-0.346685
59756	9.418500	-2.663214	2.340461	-0.001760	-0.239608	0.158877	-0.655504	0.419351	-0.428754	0.717740	-0.322875	-0.512852	-0.342905
59757	9.688387	-3.085065	2.524340	0.129086	-0.239802	0.209173	-0.657400	0.423658	-0.423296	0.717319	-0.324729	-0.516081	-0.337143
59758	9.788815	-3.020021	2.271140	0.223695	-0.249827	0.350181	-0.658109	0.427298	-0.418514	0.718482	-0.326826	-0.518898	-0.328197
59759	9.214298	-2.595402	2.513208	0.219527	-0.147947	0.434088	-0.653950	0.433223	-0.416859	0.720999	-0.329124	-0.519831	-0.318767
59760	8.629253	-2.761139	2.589735	0.217273	-0.073402	0.373175	-0.651733	0.435437	-0.416439	0.723979	-0.330349	-0.519823	-0.310657
59761	8.789643	-2.785066	2.653483	0.195831	-0.058680	0.334928	-0.645446	0.440324	-0.417957	0.726559	-0.331388	-0.519844	-0.303407
59762	8.922215	-2.988517	2.729846	0.141651	-0.005016	0.281201	-0.640628	0.449025	-0.418081	0.729100	-0.332300	-0.518927	-0.297834
59763	8.996078	-2.820314	2.827383	0.080386	-0.000971	0.168864	-0.638129	0.451273	-0.420146	0.730494	-0.332957	-0.518431	-0.294531
59764	8.831554	-3.122229	2.599291	0.005763	0.020641	0.061860	-0.636311	0.451817	-0.418319	0.731072	-0.333414	-0.517776	-0.293729
59765	9.052883	-2.767035	2.354692	-0.087211	0.078186	-0.099951	-0.637617	0.451121	-0.418585	0.730598	-0.333302	-0.516889	-0.296583
59766	10.523144	-2.581163	2.843939	-0.205667	0.127613	-0.313827	-0.638387	0.448515	-0.419415	0.728624	-0.332318	-0.515905	-0.304161
59767	9.685658	-0.962654	2.883904	-0.187263	0.137094	-0.560130	-0.643068	0.440239	-0.420197	0.725233	-0.328503	-0.516548	-0.315122
59768	8.920983	-1.194058	2.232439	-0.111682	0.121447	-0.424423	-0.649321	0.430570	-0.420604	0.723010	-0.324982	-0.516873	-0.323241
59769	9.125044	-1.637231	2.419956	-0.133705	0.196109	-0.286250	-0.651891	0.422889	-0.423351	0.722200	-0.322773	-0.515112	-0.330006
59770	9.184832	-1.778365	2.624790	-0.174884	0.230945	-0.210991	-0.656305	0.416834	-0.425791	0.722001	-0.321614	-0.511996	-0.336361
59771	9.186470	-1.462263	2.793895	-0.169304	0.162309	-0.078651	-0.654047	0.415245	-0.428715	0.721950	-0.322260	-0.509090	-0.340241
59772	9.280278	-1.629361	2.905568	-0.151866	0.116266	-0.052631	-0.650924	0.421041	-0.428492	0.721753	-0.323146	-0.506737	-0.343318
59773	9.201379	-1.418167	2.745754	-0.123317	0.122432	-0.012609	-0.650268	0.422706	-0.429379	0.722029	-0.324065	-0.504264	-0.345504
59774	9.230411	-1.415373	2.909766	-0.082648	0.104211	-0.040686	-0.647629	0.423174	-0.431742	0.722223	-0.324149	-0.502474	-0.347622
59775	8.939047	-1.283066	3.024913	-0.020447	0.083096	-0.109021	-0.648664	0.423599	-0.433556	0.722099	-0.322876	-0.501885	-0.349906
59776	9.418955	-1.226811	2.833037	-0.017645	0.027997	-0.112608	-0.649692	0.420859	-0.434909	0.721438	-0.321827	-0.502107	-0.351914
59777	9.398499	-0.935303	3.048306	-0.061616	-0.010792	-0.124833	-0.651391	0.418087	-0.434168	0.719990	-0.321636	-0.502676	-0.354234
59778	9.223290	-0.950031	2.979507	-0.132743	-0.031112	-0.128199	-0.652712	0.418335	-0.433108	0.717873	-0.322498	-0.503029	-0.357233
59779	8.792551	-0.565965	2.825439	-0.215950	-0.069393	-0.196209	-0.657487	0.417786	-0.426026	0.714308	-0.324196	-0.503782	-0.361752
59780	9.172504	-0.487682	2.914626	-0.220746	-0.081464	-0.210134	-0.663561	0.415862	-0.419746	0.710482	-0.325840	-0.504722	-0.366468
59781	9.843116	-0.552862	3.459929	-0.173230	-0.051720	-0.143781	-0.667543	0.416299	-0.413957	0.707718	-0.327278	-0.505155	-0.369923
59782	10.157956	-0.757650	3.735445	-0.079521	0.014984	-0.001614	-0.667571	0.417498	-0.411058	0.707294	-0.328302	-0.504385	-0.370875
59783	9.515714	-0.792297	3.415659	-0.022676	0.022450	0.061817	-0.667842	0.420382	-0.411260	0.707797	-0.329106	-0.503505	-0.370398
59784	8.889623	-0.560006	3.089616	-0.018496	0.014582	0.020662	-0.666401	0.422191	-0.412019	0.707936	-0.329492	-0.503048	-0.370412
59785	8.584140	-0.434584	2.740118	0.039973	-0.018301	-0.017172	-0.664432	0.421109	-0.411794	0.707861	-0.328893	-0.503722	-0.370171
59786	8.817974	-0.441193	2.497343	0.092574	-0.028745	0.060310	-0.666011	0.422466	-0.411755	0.708585	-0.328427	-0.504438	-0.368220
59787	9.359912	-0.197455	2.205012	0.170777	0.032920	0.094332	-0.664569	0.423309	-0.412141	0.710687	-0.326705	-0.504633	-0.365423
59788	9.545767	0.059949	2.710418	0.152842	0.161675	0.129646	-0.662166	0.423953	-0.417766	0.714214	-0.324683	-0.502618	-0.363118
59789	11.440530	-0.320915	3.634557	0.068506	0.142011	0.156346	-0.655576	0.425730	-0.422877	0.717167	-0.324198	-0.500109	-0.361191
59790	9.390147	-0.665151	3.209724	-0.142969	0.196534	0.054777	-0.651637	0.427989	-0.424690	0.718554	-0.325396	-0.495918	-0.363129
59791	8.947378	-0.791540	2.469996	-0.423207	0.081376	-0.025915	-0.648012	0.434586	-0.422234	0.716343	-0.330566	-0.491871	-0.368296
59792	9.197882	-0.331177	2.790364	-0.484429	0.058836	-0.119138	-0.648870	0.437781	-0.414976	0.712767	-0.335908	-0.488246	-0.375160
59793	9.237091	-1.095389	2.943222	-0.366606	0.082915	-0.048673	-0.649723	0.444161	-0.409746	0.710676	-0.339966	-0.484676	-0.380068
59794	8.758425	-1.461306	2.600414	-0.306717	0.031931	0.057384	-0.648874	0.449312	-0.403769	0.709282	-0.344658	-0.481513	-0.382460
59795	9.530848	-1.677930	2.712655	-0.240027	-0.051645	0.100709	-0.649108	0.458818	-0.395476	0.707838	-0.349388	-0.479756	-0.383050
59796	9.553063	-1.225335	2.595103	-0.172805	-0.064402	0.103921	-0.648400	0.465058	-0.388823	0.706760	-0.353350	-0.478634	-0.382811
59797	9.101558	-1.078271	2.377610	-0.121597	-0.064154	0.074900	-0.648429	0.467775	-0.386547	0.705792	-0.356250	-0.478141	-0.382524
59798	8.821749	-1.525592	2.217905	-0.092046	-0.097766	0.090421	-0.647432	0.470191	-0.381278	0.704850	-0.359185	-0.478193	-0.381451
59799	9.330744	-1.828595	2.443956	-0.036262	-0.157242	0.057929	-0.648675	0.473948	-0.375313	0.703452	-0.361448	-0.479782	-0.379895
59800	9.471412	-1.925936	2.356999	0.045925	-0.176200	0.108258	-0.651335	0.475520	-0.371342	0.702868	-0.363203	-0.481844	-0.376678
59801	9.479945	-2.139287	2.327131	0.164296	-0.179454	0.144562	-0.651374	0.477116	-0.367258	0.703335	-0.363665	-0.484614	-0.371774
59802	9.660074	-2.085052	2.551337	0.238956	-0.164537	0.154878	-0.651781	0.480544	-0.367188	0.704572	-0.363049	-0.487589	-0.366102
59803	9.548388	-1.999157	2.773049	0.251637	-0.110520	0.158459	-0.650462	0.480294	-0.368117	0.706400	-0.361899	-0.489884	-0.360613
59804	9.403931	-1.673574	3.076409	0.187031	-0.103017	0.052199	-0.650183	0.478251	-0.369205	0.707074	-0.360533	-0.492328	-0.357318
59805	9.048935	-1.590079	3.264968	0.106434	-0.136737	0.019130	-0.652678	0.477529	-0.368417	0.706581	-0.360223	-0.494911	-0.355029
59806	8.806314	-1.489616	3.148521	-0.010666	-0.193996	-0.052265	-0.655719	0.476629	-0.364753	0.704168	-0.361255	-0.497972	-0.354495
59807	9.039037	-1.727039	2.706367	-0.171852	-0.177189	-0.044712	-0.657479	0.477216	-0.358193	0.700809	-0.364501	-0.499572	-0.355575
59808	9.170979	-1.837885	1.650934	-0.288697	-0.111499	-0.047651	-0.661119	0.479787	-0.347137	0.697195	-0.368884	-0.499440	-0.358334
59809	9.608562	-2.065805	0.848265	-0.411129	0.080072	-0.165293	-0.664336	0.483788	-0.340238	0.693696	-0.372438	-0.496609	-0.365315
59810	10.594484	-2.216567	1.864468	-0.533830	0.357596	-0.326209	-0.663606	0.485918	-0.334319	0.690767	-0.373989	-0.490139	-0.377806
59811	10.661040	-1.465345	2.805793	-0.534855	0.423591	-0.624391	-0.667787	0.481478	-0.333984	0.686025	-0.372067	-0.484871	-0.394761
59812	8.701281	-0.503552	2.080280	-0.425557	0.446342	-0.530853	-0.672050	0.474075	-0.338282	0.682859	-0.369215	-0.479291	-0.409467
59813	8.757989	-0.740247	2.368568	-0.374897	0.303769	-0.601150	-0.676747	0.464669	-0.336604	0.677932	-0.366102	-0.476507	-0.423461
59814	9.503118	-0.605882	2.590548	-0.404322	0.281305	-0.510310	-0.682590	0.455305	-0.339099	0.673219	-0.364330	-0.472975	-0.436274
59815	9.783136	-0.106078	2.833317	-0.430406	0.241369	-0.412661	-0.689751	0.445918	-0.340801	0.668633	-0.364132	-0.469003	-0.447631
59816	9.207217	-0.362517	2.983400	-0.526425	0.197687	-0.361975	-0.694359	0.442526	-0.336782	0.663312	-0.366000	-0.464260	-0.458829
59817	8.896155	-0.291918	2.986748	-0.542965	0.146273	-0.304559	-0.696124	0.443658	-0.329950	0.657772	-0.369033	-0.459593	-0.468962
59818	9.044126	-0.334173	3.181268	-0.462252	0.062381	-0.133169	-0.698553	0.446979	-0.322940	0.653608	-0.373318	-0.455413	-0.475425
59819	9.742867	-0.221532	3.428223	-0.283865	-0.025334	0.004850	-0.699405	0.448802	-0.315709	0.651223	-0.377322	-0.453059	-0.477781
59820	9.824754	-0.347219	3.535918	-0.079665	0.010331	0.076780	-0.700360	0.450116	-0.311755	0.651400	-0.378987	-0.451597	-0.477605
59821	9.216746	-0.302495	3.475541	0.051991	0.074884	0.138410	-0.698524	0.453174	-0.313276	0.653727	-0.378835	-0.450114	-0.475943
59822	8.672904	-0.114419	3.352772	0.114093	0.067613	0.137230	-0.694456	0.455846	-0.315083	0.656455	-0.377964	-0.449288	-0.473655
59823	8.732049	0.043611	3.503771	0.136961	-0.056629	0.135933	-0.693140	0.458630	-0.316998	0.658209	-0.377879	-0.450340	-0.470279
59824	9.180385	0.153517	3.533719	0.147541	-0.122166	0.177643	-0.691718	0.459994	-0.315152	0.659842	-0.378710	-0.452004	-0.465704
59825	9.270111	0.101696	3.540593	0.162903	-0.108071	0.161957	-0.690147	0.463184	-0.316407	0.661545	-0.378944	-0.453759	-0.461370
59826	9.073000	0.084831	3.462585	0.192658	-0.099699	0.174076	-0.689493	0.464154	-0.316654	0.663653	-0.378917	-0.455548	-0.456577
59827	8.965629	0.027746	3.440040	0.203986	-0.079337	0.207236	-0.687294	0.467997	-0.314764	0.666306	-0.378693	-0.456931	-0.451488
59828	8.959916	0.302094	3.439235	0.181657	-0.097151	0.186286	-0.685844	0.468438	-0.315943	0.668423	-0.378875	-0.458465	-0.446625
59829	9.327609	0.335971	3.382800	0.151383	-0.111090	0.192494	-0.684046	0.472405	-0.313263	0.670208	-0.379432	-0.459894	-0.441984
59830	9.746125	0.277285	3.096278	0.078703	-0.089404	0.178008	-0.682210	0.473253	-0.313783	0.671508	-0.380829	-0.460452	-0.438212
59831	10.446515	-0.590556	3.326815	0.053706	-0.068890	0.201019	-0.680660	0.476547	-0.312422	0.672978	-0.382362	-0.460386	-0.434678
59832	10.015514	-1.159104	2.832328	0.034950	-0.035598	0.265704	-0.678868	0.482024	-0.309713	0.675175	-0.384670	-0.459150	-0.430523
59833	9.055455	-1.485163	2.331722	-0.011893	0.005820	0.230948	-0.673923	0.485882	-0.306927	0.677054	-0.386723	-0.457267	-0.427727
59834	9.524089	-1.645275	2.398518	0.041542	-0.033786	0.162734	-0.671329	0.491115	-0.306059	0.678412	-0.387963	-0.456838	-0.424901
59835	9.486874	-1.741193	2.540863	0.267400	-0.003385	0.122043	-0.667787	0.492259	-0.306846	0.681413	-0.385329	-0.458285	-0.420919
59836	9.135855	-1.907163	2.236693	0.465173	-0.049267	0.171887	-0.665241	0.489607	-0.312406	0.685916	-0.380989	-0.461544	-0.413936
59837	9.054635	-2.080426	2.163466	0.559115	-0.111338	0.185398	-0.664265	0.488603	-0.319099	0.690559	-0.375828	-0.466340	-0.405472
59838	9.123971	-2.271590	2.275361	0.611613	-0.103431	0.208850	-0.661187	0.484725	-0.324949	0.695783	-0.370164	-0.471138	-0.396097
59839	9.350605	-2.598430	2.461592	0.613794	-0.104489	0.265609	-0.656255	0.481310	-0.333417	0.701311	-0.364875	-0.475521	-0.385888
59840	9.564743	-2.510561	2.910664	0.559758	-0.112700	0.251815	-0.653821	0.480344	-0.342081	0.706171	-0.360288	-0.479568	-0.376205
59841	9.372756	-1.981091	3.251922	0.470630	-0.118197	0.257211	-0.649834	0.480744	-0.348898	0.710266	-0.356953	-0.482947	-0.367245
59842	8.934602	-2.018005	3.198565	0.437897	-0.135716	0.229279	-0.646278	0.479562	-0.350385	0.713685	-0.353955	-0.486449	-0.358800
59843	8.642594	-2.038666	3.098483	0.376872	-0.145306	0.208452	-0.643366	0.480187	-0.354054	0.716373	-0.351616	-0.489752	-0.351167
59844	8.646234	-2.247629	3.114794	0.295381	-0.184955	0.212088	-0.641515	0.481058	-0.356403	0.718062	-0.350778	-0.492989	-0.343953
59845	8.569648	-2.042164	3.032324	0.146063	-0.197392	0.189776	-0.639687	0.483966	-0.356881	0.718423	-0.351895	-0.495477	-0.338439
59846	8.789101	-2.083368	2.416522	-0.075143	-0.180284	0.103277	-0.639350	0.487610	-0.351584	0.716757	-0.355243	-0.496848	-0.336457
59847	9.033750	-2.290976	2.342542	-0.284356	-0.062036	-0.034408	-0.640334	0.490123	-0.344730	0.713871	-0.359403	-0.496042	-0.339354
59848	9.347231	-2.322546	2.526473	-0.381318	0.125836	-0.203532	-0.641825	0.490433	-0.340578	0.710919	-0.361995	-0.493115	-0.346975
59849	9.077944	-2.535245	2.873479	-0.347644	0.261417	-0.386436	-0.644720	0.488867	-0.338496	0.708257	-0.361323	-0.489710	-0.357773
59850	9.627606	-2.569803	2.937769	-0.278939	0.201193	-0.377995	-0.650761	0.484511	-0.335401	0.705368	-0.360221	-0.487531	-0.367438
59851	10.723896	-2.203866	3.677919	-0.160171	0.181196	-0.460252	-0.656225	0.475958	-0.336707	0.702586	-0.356690	-0.487019	-0.376773
59852	10.422329	-1.359910	3.541942	0.055469	0.189520	-0.472333	-0.661002	0.466493	-0.341435	0.701167	-0.349919	-0.488118	-0.384269
59853	9.543820	-1.085048	2.854309	0.117189	0.141384	-0.316686	-0.666666	0.456515	-0.349696	0.700945	-0.344125	-0.489164	-0.388552
59854	8.861221	-1.382937	2.444543	0.011467	0.120304	-0.248480	-0.670010	0.448431	-0.353884	0.700210	-0.340630	-0.489283	-0.392784
59855	8.318794	-0.981881	2.157708	-0.187328	0.086769	-0.230680	-0.674433	0.440981	-0.354784	0.697980	-0.340364	-0.488092	-0.398426
59856	8.251010	-0.124349	1.929360	-0.329342	-0.055082	-0.246471	-0.678000	0.438140	-0.350107	0.693166	-0.343014	-0.487913	-0.404725
59857	9.346341	-0.070477	1.914510	-0.339178	-0.166004	-0.208213	-0.684342	0.438693	-0.344429	0.687500	-0.347068	-0.488855	-0.409767
59858	10.814772	-0.200230	2.411413	-0.302510	-0.148356	-0.157433	-0.690194	0.437401	-0.333692	0.682585	-0.350937	-0.489502	-0.413895
59859	11.028410	-0.266287	2.512071	-0.205926	-0.012533	-0.071807	-0.694437	0.436733	-0.327660	0.680378	-0.353194	-0.488481	-0.416804
59860	10.050296	-1.042352	2.770581	-0.126549	0.074513	0.027577	-0.696964	0.439140	-0.324457	0.680381	-0.354608	-0.486221	-0.418239
59861	8.926662	-0.949834	2.739743	-0.088945	0.084123	0.081390	-0.694210	0.442483	-0.325980	0.681213	-0.355961	-0.483759	-0.418590
59862	8.264566	-0.616165	2.493453	-0.032406	-0.028421	0.112167	-0.691726	0.445261	-0.326466	0.681596	-0.357759	-0.483089	-0.417206
59863	8.540259	-0.441698	2.746218	0.030413	-0.121085	0.028011	-0.691227	0.447160	-0.324210	0.680844	-0.358667	-0.484797	-0.415670
59864	9.033587	-0.538941	2.815760	0.074960	-0.122150	0.010521	-0.694120	0.445461	-0.322392	0.680226	-0.358805	-0.487013	-0.413968
59865	9.153984	-0.349945	2.752718	0.176178	-0.080575	0.038254	-0.696748	0.444319	-0.321088	0.680986	-0.357469	-0.489296	-0.411173
59866	9.139939	-0.275763	2.640301	0.262949	-0.017226	0.025959	-0.695916	0.441359	-0.325336	0.682846	-0.354322	-0.491508	-0.408164
59867	9.364700	-0.080948	2.848529	0.301899	0.052515	0.118519	-0.694943	0.439245	-0.331137	0.686420	-0.350925	-0.492419	-0.403984
59868	9.328223	0.360209	2.933131	0.155817	0.091645	0.145172	-0.691884	0.440446	-0.336888	0.689535	-0.349504	-0.491412	-0.401128
59869	9.415968	0.337882	2.688664	-0.000530	0.079371	0.114206	-0.689377	0.442706	-0.339868	0.691180	-0.349950	-0.489547	-0.400187
59870	9.886678	-0.665535	3.065429	0.023545	0.249166	0.176729	-0.683826	0.443936	-0.345898	0.695142	-0.349383	-0.485063	-0.399277
59871	10.758093	-1.358387	3.582632	-0.005131	0.352542	0.469525	-0.673691	0.452939	-0.354815	0.702191	-0.351120	-0.476833	-0.395314
59872	9.702773	-1.613528	3.768020	0.015769	0.288750	0.422045	-0.662003	0.463721	-0.362008	0.708312	-0.352652	-0.469933	-0.391272
59873	8.926426	-1.819544	2.804846	0.073677	0.145466	0.362049	-0.652014	0.472423	-0.368968	0.712988	-0.353823	-0.465888	-0.386531
59874	9.209262	-1.706314	2.882246	0.166956	-0.030095	0.206050	-0.645447	0.478308	-0.373083	0.715430	-0.353619	-0.466163	-0.381845
59875	8.957916	-1.483836	2.494139	0.405622	-0.109174	0.131794	-0.643302	0.478680	-0.379105	0.718228	-0.349845	-0.469891	-0.375445
59876	8.519213	-1.672837	2.145663	0.583176	-0.225028	0.197187	-0.642718	0.475738	-0.384920	0.721569	-0.345014	-0.476100	-0.365559
59877	9.077360	-1.944160	2.102274	0.589075	-0.340158	0.278950	-0.644907	0.468319	-0.386488	0.724308	-0.341636	-0.483375	-0.353569
59878	10.005333	-2.159176	2.387694	0.475433	-0.324949	0.291706	-0.644884	0.466420	-0.388356	0.726377	-0.339866	-0.489432	-0.342525
59879	10.329303	-2.076000	2.516983	0.300232	-0.220936	0.257664	-0.644610	0.466164	-0.389671	0.727928	-0.339578	-0.492979	-0.334335
59880	9.569420	-1.727393	2.752566	0.134220	-0.153696	0.188406	-0.643570	0.471135	-0.390888	0.728532	-0.340530	-0.494849	-0.329248
59881	8.628682	-1.582150	2.640776	0.034844	-0.151367	0.109165	-0.642825	0.473012	-0.386672	0.727924	-0.342148	-0.496587	-0.326286
59882	8.506246	-2.157574	2.528878	-0.079014	-0.181545	0.085028	-0.646538	0.474982	-0.382423	0.726086	-0.345353	-0.498149	-0.324619
59883	9.020118	-2.483498	2.628587	-0.197439	-0.176563	0.039273	-0.646877	0.478038	-0.374516	0.723156	-0.349824	-0.499186	-0.324780
59884	9.074189	-2.405430	2.550970	-0.307846	-0.123082	0.025790	-0.649071	0.482841	-0.364993	0.719879	-0.355360	-0.498791	-0.326652
59885	8.777911	-2.434282	1.877040	-0.422279	-0.054820	-0.024323	-0.652035	0.486142	-0.356801	0.716094	-0.361639	-0.497002	-0.330781
59886	9.422938	-2.818663	1.892986	-0.558410	-0.045876	-0.091796	-0.652544	0.492174	-0.345435	0.710904	-0.369030	-0.494618	-0.337320
59887	9.799324	-2.434295	2.403063	-0.546555	0.065712	-0.302577	-0.658545	0.493892	-0.333853	0.705368	-0.373459	-0.492214	-0.347431
59888	9.583658	-2.775226	2.010953	-0.490484	0.142826	-0.230998	-0.662275	0.494317	-0.326888	0.701408	-0.377130	-0.488496	-0.356611
59889	9.903829	-2.890769	2.333620	-0.412909	0.189789	-0.261555	-0.663495	0.493689	-0.321662	0.698192	-0.379152	-0.484849	-0.365642
59890	9.718372	-2.086329	2.608427	-0.237135	0.267484	-0.387563	-0.670955	0.487834	-0.320678	0.696063	-0.376766	-0.482303	-0.375403
59891	8.946681	-1.752656	2.446990	-0.101309	0.288324	-0.427308	-0.674046	0.479048	-0.323444	0.694789	-0.372030	-0.480729	-0.384398
59892	8.634624	-1.858949	2.423630	-0.022995	0.210854	-0.370225	-0.678030	0.470015	-0.329084	0.693724	-0.367192	-0.480373	-0.391355
59893	8.972676	-1.445716	2.547608	-0.067468	0.153427	-0.316168	-0.682940	0.460685	-0.333677	0.692171	-0.364047	-0.480027	-0.397421
59894	9.444234	-0.703921	2.489167	-0.244621	0.065373	-0.303694	-0.687125	0.455963	-0.332825	0.688539	-0.364014	-0.479393	-0.404462
59895	9.747497	-0.411960	2.631592	-0.473212	0.011138	-0.411324	-0.696062	0.448381	-0.326765	0.681768	-0.366613	-0.478391	-0.414644
59896	9.541008	0.035874	2.463566	-0.656308	-0.006256	-0.431854	-0.702682	0.442965	-0.316365	0.673190	-0.371461	-0.476162	-0.426733
59897	9.371311	0.141942	2.442363	-0.733708	-0.042891	-0.396880	-0.710265	0.442030	-0.302602	0.663776	-0.377984	-0.473415	-0.438643
59898	9.900213	-0.051485	2.841421	-0.709583	-0.043643	-0.321832	-0.716665	0.439867	-0.288609	0.655047	-0.384724	-0.470160	-0.449277
59899	9.956639	-0.345918	3.082890	-0.580253	-0.011812	-0.196472	-0.721738	0.439814	-0.277461	0.648579	-0.390633	-0.466639	-0.457165
59900	9.479096	-0.430381	3.189568	-0.462084	0.005883	-0.099138	-0.725495	0.438401	-0.266349	0.644034	-0.395668	-0.463100	-0.462823
59901	8.770473	-0.135823	3.004326	-0.386997	-0.000807	-0.137898	-0.727654	0.439389	-0.259254	0.639598	-0.399411	-0.460654	-0.468170
59902	8.659976	0.085155	2.862329	-0.396274	-0.062309	-0.214845	-0.730723	0.439691	-0.252951	0.633772	-0.403099	-0.459452	-0.474077
59903	8.953286	0.310848	2.858768	-0.422053	-0.089212	-0.270649	-0.736022	0.436237	-0.244614	0.626882	-0.406785	-0.458792	-0.480683
59904	9.163697	0.466774	2.643059	-0.442726	-0.070669	-0.274011	-0.741990	0.431651	-0.234202	0.619916	-0.410508	-0.457640	-0.487600
59905	9.499009	0.344664	2.449563	-0.429698	0.025773	-0.198698	-0.746253	0.427361	-0.224058	0.614577	-0.413709	-0.454809	-0.494255
59906	9.519285	0.443899	2.239861	-0.445815	0.162381	-0.049988	-0.748907	0.428390	-0.220620	0.611794	-0.417142	-0.448812	-0.500269
59907	9.433940	0.075779	2.669990	-0.391594	0.268914	0.083641	-0.746169	0.431986	-0.220438	0.611657	-0.419914	-0.440970	-0.505067
59908	10.081508	-0.275474	2.761408	-0.434137	0.296781	0.254944	-0.740153	0.440864	-0.222660	0.613116	-0.424476	-0.430798	-0.508254
59909	9.840937	-0.935864	3.401608	-0.438755	0.410689	0.339055	-0.732053	0.452780	-0.224575	0.616237	-0.428489	-0.418461	-0.511409
59910	9.661724	-1.734246	2.861712	-0.399965	0.346956	0.428655	-0.718427	0.466024	-0.229380	0.619994	-0.433447	-0.406398	-0.512417
59911	9.999866	-2.160131	2.918054	-0.387017	0.225127	0.438836	-0.707728	0.481660	-0.230195	0.622854	-0.439429	-0.395861	-0.512103
59912	9.417938	-1.406065	2.787273	-0.226889	0.200192	0.195640	-0.700282	0.490532	-0.230858	0.624387	-0.441773	-0.389329	-0.513225
59913	8.490242	-0.775391	2.229324	-0.079763	0.099686	0.098762	-0.697150	0.495376	-0.231309	0.625393	-0.442477	-0.386465	-0.513558
59914	9.275120	-1.338219	2.469516	-0.115171	-0.026805	0.034143	-0.695845	0.497590	-0.231536	0.624471	-0.444486	-0.385330	-0.513798
59915	10.649424	-1.689357	3.304411	-0.313533	-0.012930	-0.109777	-0.697731	0.498875	-0.226006	0.620357	-0.447654	-0.383324	-0.517519
59916	10.042779	-1.411468	3.230374	-0.495132	0.045674	-0.178113	-0.701459	0.497369	-0.218426	0.614351	-0.451964	-0.379222	-0.523919
59917	8.715167	-1.272015	3.064486	-0.696484	0.015000	-0.321758	-0.704426	0.495690	-0.207456	0.604641	-0.457837	-0.374689	-0.533294
59918	8.263879	-1.104548	2.757693	-0.868776	-0.109397	-0.318210	-0.711633	0.493075	-0.190852	0.592327	-0.467072	-0.369613	-0.542566
59919	8.502555	-1.513037	2.634988	-1.080666	-0.166850	-0.343844	-0.719402	0.489288	-0.168906	0.577034	-0.478981	-0.363056	-0.552991
59920	9.183359	-1.601599	2.651898	-1.258118	-0.136648	-0.409418	-0.727744	0.484176	-0.140446	0.559220	-0.491893	-0.354531	-0.565351
59921	9.339689	-1.925422	2.619465	-1.320642	-0.038645	-0.393199	-0.735554	0.479083	-0.113036	0.541228	-0.504092	-0.343829	-0.578571
59922	9.207217	-2.129542	2.522770	-1.288234	0.044728	-0.375611	-0.744360	0.471436	-0.090767	0.523964	-0.514782	-0.332116	-0.591743
59923	9.420949	-2.199331	2.521682	-1.143589	0.034078	-0.435336	-0.750796	0.464520	-0.070200	0.507058	-0.523300	-0.322640	-0.604113
59924	9.781133	-2.201796	2.464903	-0.939703	0.042394	-0.402706	-0.759410	0.452134	-0.053256	0.492477	-0.529641	-0.315013	-0.614584
59925	9.877737	-2.333390	2.436585	-0.774846	0.155987	-0.269380	-0.765780	0.444767	-0.040412	0.481839	-0.533590	-0.306762	-0.623706
59926	9.827309	-2.611195	2.574226	-0.638096	0.285566	-0.244093	-0.770642	0.436966	-0.035562	0.473616	-0.534662	-0.298614	-0.632972
59927	9.812666	-1.734781	2.792845	-0.479134	0.355484	-0.422391	-0.774276	0.428421	-0.036097	0.465207	-0.532140	-0.293633	-0.643576
59928	8.521943	-0.350454	2.191059	-0.281476	0.389833	-0.552314	-0.783217	0.411642	-0.041331	0.457283	-0.526478	-0.292229	-0.654459
59929	8.901731	0.520307	2.175313	-0.345584	0.310100	-0.353511	-0.789142	0.398486	-0.048346	0.450754	-0.523488	-0.288580	-0.662950
59930	9.613866	0.887691	2.643496	-0.507916	0.244871	-0.152528	-0.794564	0.387511	-0.053622	0.444747	-0.523936	-0.281222	-0.669780
59931	9.575727	0.613226	2.688894	-0.774625	0.140411	-0.054330	-0.793544	0.386372	-0.049599	0.436549	-0.528563	-0.270202	-0.676045
59932	9.107927	0.049082	2.483443	-0.994396	0.035587	-0.106338	-0.796004	0.388679	-0.038423	0.424664	-0.536112	-0.257529	-0.682586
59933	9.295190	-0.371093	2.579669	-1.079166	-0.037228	-0.160304	-0.797708	0.387215	-0.021705	0.410504	-0.544816	-0.244872	-0.688984
59934	10.229589	-0.231729	3.300963	-0.947367	0.031424	-0.165590	-0.800929	0.379469	-0.009022	0.397933	-0.551280	-0.233327	-0.695197
59935	9.876943	-0.559828	3.611933	-0.775317	0.104335	-0.160668	-0.803242	0.373788	0.003956	0.387470	-0.555136	-0.223573	-0.701218
59936	8.897626	-0.305323	3.747133	-0.629644	0.092943	-0.210150	-0.805641	0.369006	0.010939	0.377865	-0.557755	-0.216340	-0.706629
59937	8.274461	0.005036	3.383393	-0.603705	0.018538	-0.252437	-0.808807	0.361346	0.016825	0.367491	-0.560824	-0.210587	-0.711393
59938	8.561858	0.041901	3.338540	-0.525411	-0.101822	-0.252095	-0.811333	0.352149	0.025290	0.357511	-0.565065	-0.206679	-0.714263
59939	9.211931	0.072229	3.164155	-0.455712	-0.119666	-0.217362	-0.814804	0.344558	0.036409	0.348606	-0.568978	-0.203612	-0.716435
59940	9.361542	0.173835	2.639162	-0.359718	-0.013215	-0.144934	-0.816793	0.336213	0.043057	0.342324	-0.571100	-0.200196	-0.718735
59941	9.511210	-0.022264	2.695864	-0.286729	0.143508	-0.043476	-0.818506	0.335630	0.044366	0.338831	-0.570680	-0.195760	-0.721939
59942	9.334392	-0.215040	3.145130	-0.244146	0.310514	0.085965	-0.818218	0.337608	0.040219	0.338443	-0.568201	-0.189147	-0.725829
59943	10.233803	-0.302152	3.520195	-0.302926	0.230118	0.202070	-0.817417	0.344823	0.035126	0.338626	-0.567498	-0.181082	-0.728346
59944	9.398052	-0.982949	3.173888	-0.340038	0.183258	0.213323	-0.812311	0.350940	0.033249	0.338478	-0.567915	-0.172463	-0.730179
59945	9.002251	-1.414914	2.373035	-0.379883	0.172757	0.243915	-0.809559	0.358150	0.030102	0.338148	-0.568632	-0.163155	-0.731911
59946	9.641079	-1.956339	2.767021	-0.252340	0.060975	0.273042	-0.805670	0.367238	0.031299	0.339419	-0.570354	-0.155943	-0.731555
59947	9.308963	-1.707733	2.933190	0.012187	0.025477	0.295645	-0.802035	0.373710	0.032839	0.343814	-0.570683	-0.152744	-0.729919
59948	9.175377	-1.747974	2.504726	0.154260	-0.036474	0.336903	-0.797607	0.384761	0.031325	0.350326	-0.571203	-0.151400	-0.726689
59949	9.401733	-2.109565	2.760684	0.167357	-0.033432	0.298569	-0.792379	0.394735	0.028738	0.356330	-0.571305	-0.150815	-0.723806
59950	10.009694	-2.485144	3.327229	0.118246	-0.010306	0.175056	-0.789121	0.404960	0.026432	0.360136	-0.571168	-0.150603	-0.722072
59951	9.614555	-2.210780	3.408056	0.098385	-0.010794	0.061630	-0.786640	0.409804	0.025464	0.361995	-0.570701	-0.151539	-0.721316
59952	8.569755	-1.999671	3.127701	0.007004	-0.034166	0.004074	-0.784812	0.409811	0.026366	0.361986	-0.571189	-0.151845	-0.720869
59953	8.091530	-2.209903	3.193864	-0.098906	-0.108993	-0.065662	-0.787193	0.407681	0.030002	0.359474	-0.573168	-0.152073	-0.720507
59954	8.402868	-2.222819	3.242176	-0.224705	-0.174014	-0.096831	-0.788156	0.406910	0.035877	0.354923	-0.577020	-0.151198	-0.719873
59955	8.789152	-2.341943	3.178291	-0.289082	-0.153919	-0.126171	-0.789924	0.402926	0.045486	0.349219	-0.580777	-0.149661	-0.719962
59956	8.537300	-2.645205	2.700389	-0.315995	-0.068897	-0.176454	-0.791811	0.397440	0.054281	0.342747	-0.583466	-0.147642	-0.721314
59957	8.951522	-2.700830	1.920080	-0.346494	0.000222	-0.221462	-0.794721	0.391015	0.060451	0.335444	-0.585073	-0.145262	-0.723923
59958	9.874626	-2.890552	2.336719	-0.183417	0.203737	-0.364243	-0.799686	0.380908	0.062902	0.328557	-0.582305	-0.145500	-0.729247
59959	9.516528	-2.469072	2.694804	0.007018	0.336731	-0.247635	-0.805100	0.371880	0.055704	0.325962	-0.576541	-0.146274	-0.734816
59960	9.944950	-2.374664	3.044593	0.125329	0.343383	-0.290642	-0.809143	0.362821	0.041173	0.324079	-0.569836	-0.149224	-0.740265
59961	9.982159	-0.894851	3.534518	0.337515	0.312217	-0.351680	-0.815033	0.353587	0.028222	0.323595	-0.561871	-0.156197	-0.745111
59962	9.493200	-0.568322	2.920943	0.409495	0.283542	-0.168913	-0.818175	0.348104	0.014017	0.326501	-0.554471	-0.162356	-0.748064
59963	9.494819	-1.085474	3.150823	0.298468	0.256798	-0.142441	-0.820158	0.344947	0.001418	0.328450	-0.548140	-0.166742	-0.750906
59964	8.490356	-0.659497	2.724900	0.013180	0.238246	0.021246	-0.821129	0.342847	-0.007114	0.329658	-0.544574	-0.165141	-0.753321
59965	7.888312	-0.049118	2.432738	-0.303300	0.078915	-0.064797	-0.822565	0.344224	-0.008515	0.325557	-0.545116	-0.160809	-0.755647
59966	9.232287	-0.266134	2.795684	-0.346880	-0.086423	-0.162597	-0.824299	0.339187	-0.002588	0.318987	-0.548174	-0.157900	-0.756849
59967	10.595612	-0.824009	3.676315	-0.236177	-0.056536	-0.096266	-0.825159	0.342381	0.004933	0.314660	-0.550196	-0.155825	-0.757623
59968	10.390218	-0.951013	3.906846	-0.050861	0.073453	0.095443	-0.824382	0.343755	0.005478	0.315729	-0.549732	-0.153543	-0.757980
59969	8.881530	-0.952688	3.912616	0.051398	0.057489	0.033807	-0.824121	0.345690	0.004730	0.316886	-0.548600	-0.153673	-0.758291
59970	8.095069	-0.675589	3.610284	0.031461	-0.062018	0.047328	-0.825956	0.344153	0.005366	0.317712	-0.549520	-0.154024	-0.757208
59971	8.450058	-0.727005	3.594089	0.010574	-0.179827	-0.062789	-0.825210	0.344789	0.009949	0.316223	-0.551921	-0.156106	-0.755657
59972	8.961843	-0.576877	3.669147	0.059793	-0.239567	-0.073505	-0.824745	0.343181	0.018020	0.314976	-0.554960	-0.159336	-0.753274
59973	8.916380	-0.491254	3.424452	0.081882	-0.200216	-0.029863	-0.826365	0.341572	0.024537	0.314685	-0.557291	-0.162264	-0.751046
59974	8.807750	-0.417957	3.026082	0.155956	-0.139530	-0.029935	-0.826932	0.341363	0.029766	0.315472	-0.558337	-0.165818	-0.749161
59975	9.255881	-0.390347	2.815162	0.228884	-0.110705	0.090371	-0.826180	0.338277	0.035452	0.318882	-0.558780	-0.169063	-0.746657
59976	9.790351	-0.469351	3.179402	0.221185	0.012120	0.157128	-0.824224	0.342148	0.034992	0.323688	-0.557746	-0.170529	-0.745027
59977	9.760965	-0.440977	3.490401	0.173376	0.147775	0.162881	-0.821562	0.346380	0.028257	0.328406	-0.554905	-0.170488	-0.745094
59978	9.700098	-0.817138	3.750365	0.103862	0.228075	0.144155	-0.819554	0.349918	0.021514	0.332432	-0.551340	-0.168937	-0.746307
59979	9.640756	-1.394691	3.782253	0.001637	0.162250	0.154784	-0.816518	0.355507	0.016373	0.335172	-0.549352	-0.166317	-0.747135
59980	8.504827	-1.473220	2.984158	-0.005800	0.082217	0.161382	-0.814027	0.361610	0.013599	0.337746	-0.548730	-0.163907	-0.746966
59981	9.142684	-1.404206	3.052728	0.080549	-0.056830	0.066624	-0.812593	0.364098	0.013507	0.339313	-0.549195	-0.164893	-0.745695
59982	9.144222	-1.144158	3.022498	0.237498	-0.116360	0.003168	-0.813136	0.362407	0.016485	0.341534	-0.549356	-0.169189	-0.743597
59983	8.871312	-1.257973	2.770532	0.341140	-0.216850	0.121174	-0.810791	0.363787	0.017802	0.346210	-0.550606	-0.174538	-0.739262
59984	9.322447	-1.562376	2.508813	0.298685	-0.280964	0.102026	-0.810328	0.366321	0.024124	0.349967	-0.553063	-0.179772	-0.734389
59985	10.292471	-1.642741	2.877500	0.170269	-0.228886	0.057354	-0.809051	0.365176	0.028799	0.351734	-0.555429	-0.183363	-0.730862
59986	10.208722	-1.357852	3.082031	-0.009660	-0.131926	0.088641	-0.807263	0.365533	0.034546	0.352388	-0.557782	-0.183166	-0.728802
59987	9.146580	-1.140286	3.109663	-0.135933	-0.114777	0.077531	-0.804836	0.370432	0.040116	0.351449	-0.560698	-0.181252	-0.727495
59988	8.377373	-1.200872	3.039404	-0.263124	-0.199057	0.067082	-0.803346	0.373355	0.049053	0.348699	-0.565707	-0.178071	-0.725724
59989	8.747839	-1.528718	2.985018	-0.379182	-0.214324	-0.019757	-0.802512	0.369641	0.061001	0.343228	-0.571367	-0.174386	-0.724792
59990	9.125819	-1.547181	2.164916	-0.539775	-0.074512	0.000351	-0.802353	0.370312	0.073303	0.336738	-0.576153	-0.167061	-0.725773
59991	9.096430	-2.168487	1.299637	-0.684652	0.095222	0.004797	-0.801372	0.368280	0.082668	0.329089	-0.579380	-0.156510	-0.729057
59992	9.979604	-2.571579	1.505935	-0.743139	0.280085	-0.069341	-0.802957	0.362306	0.086876	0.320254	-0.579931	-0.144616	-0.734986
59993	10.328994	-2.572351	2.403390	-0.727235	0.482799	0.014987	-0.803712	0.357927	0.084965	0.313285	-0.577531	-0.130712	-0.742445
59994	9.695444	-0.962107	2.813817	-0.596745	0.433598	-0.332955	-0.806529	0.349991	0.080384	0.302496	-0.573920	-0.122965	-0.750994
59995	7.968477	-0.927735	2.362690	-0.375706	0.406531	0.018440	-0.811149	0.341811	0.071889	0.299320	-0.570185	-0.114745	-0.756393
59996	9.247984	-1.685628	3.177036	-0.381427	0.279792	-0.110712	-0.813194	0.337729	0.067248	0.293872	-0.567990	-0.108553	-0.761080
59997	9.063939	-2.332076	3.389994	-0.368719	0.229611	-0.147485	-0.813670	0.332686	0.063753	0.287818	-0.566402	-0.103343	-0.765290
59998	8.573367	-1.763649	3.293199	-0.412551	0.057944	-0.091284	-0.815903	0.328100	0.066293	0.281811	-0.567715	-0.097724	-0.767289
59999	8.707290	-1.727162	3.402001	-0.431993	-0.081642	-0.203255	-0.816956	0.320760	0.070209	0.273519	-0.571052	-0.093925	-0.768287
60000	10.024045	-1.964256	4.065522	-0.312732	-0.112952	-0.187756	-0.819484	0.309900	0.079818	0.266793	-0.574164	-0.091876	-0.768580
60001	10.136011	-1.891375	4.412629	-0.004172	-0.072929	-0.006227	-0.820549	0.305721	0.083666	0.266434	-0.575341	-0.092322	-0.767771
60002	8.973799	-1.822794	3.941680	0.229411	-0.095597	0.012025	-0.819526	0.308731	0.085417	0.269028	-0.575637	-0.096209	-0.766166
60003	8.315429	-1.297981	3.528539	0.270842	-0.135758	-0.045939	-0.819133	0.307904	0.085921	0.271108	-0.576177	-0.101654	-0.764321
60004	7.995473	-1.123022	3.320511	0.373661	-0.201788	-0.055219	-0.817832	0.306519	0.087845	0.274102	-0.577137	-0.109090	-0.761499
60005	8.503771	-0.725768	3.440329	0.494791	-0.256327	-0.095812	-0.817550	0.302132	0.087365	0.277703	-0.578074	-0.119177	-0.757963
60006	9.036141	-0.468933	3.068505	0.592855	-0.213698	0.024447	-0.816506	0.302411	0.087886	0.284346	-0.578068	-0.129056	-0.753877
60007	9.496601	-0.733583	3.376123	0.624988	-0.125928	0.186072	-0.814805	0.303942	0.087642	0.293931	-0.576822	-0.137110	-0.749721
60008	9.633101	-0.645248	3.623614	0.504686	-0.007224	0.244343	-0.810321	0.313008	0.080206	0.303328	-0.574632	-0.141890	-0.746764
60009	9.655914	-0.148058	3.204030	0.342450	-0.057693	0.205369	-0.807947	0.319960	0.075357	0.310036	-0.573946	-0.145107	-0.743914
60010	9.502371	-0.725211	2.613424	0.221539	0.007685	0.169303	-0.802562	0.329424	0.069753	0.315071	-0.572974	-0.146412	-0.742291
60011	10.298624	-1.793564	3.122175	0.082623	0.058404	0.262552	-0.799019	0.337061	0.065956	0.319952	-0.572324	-0.144388	-0.741099
60012	9.448593	-1.567008	2.830277	0.059106	0.142842	0.255723	-0.794820	0.342772	0.062900	0.324778	-0.570592	-0.141421	-0.740908
60013	9.261591	-1.520750	2.743249	0.052463	0.036210	0.159457	-0.791538	0.348615	0.059592	0.327710	-0.570154	-0.140272	-0.740171
60014	9.115671	-1.482066	2.870652	0.173437	-0.081790	0.055817	-0.789954	0.350581	0.057397	0.330237	-0.570415	-0.142740	-0.738374
60015	8.629905	-1.859840	2.288138	0.400866	-0.143819	0.121229	-0.786935	0.355590	0.054729	0.336047	-0.570225	-0.148346	-0.734785
60016	8.886484	-2.535660	2.180583	0.471315	-0.251373	0.141762	-0.783268	0.358382	0.053973	0.342692	-0.571171	-0.155338	-0.729517
60017	9.842001	-2.578302	2.661519	0.383660	-0.230773	0.079431	-0.781321	0.359338	0.055939	0.347394	-0.572174	-0.161693	-0.725114
60018	10.193834	-2.264668	3.001671	0.261359	-0.162827	0.034648	-0.779896	0.360984	0.057268	0.350305	-0.572855	-0.166216	-0.722147
60019	9.247836	-1.716857	3.147540	0.115329	-0.105238	0.015844	-0.778201	0.360986	0.058433	0.351409	-0.573657	-0.168506	-0.720441
60020	8.227176	-1.565153	2.732614	-0.015718	-0.166851	0.017618	-0.777034	0.361944	0.059620	0.350872	-0.576261	-0.169253	-0.718446
60021	8.270247	-1.687128	2.754094	-0.168453	-0.258743	-0.010090	-0.777637	0.363058	0.068798	0.347823	-0.581146	-0.168813	-0.716094
60022	8.837316	-2.117662	2.613805	-0.297792	-0.257167	-0.002599	-0.773513	0.358843	0.079536	0.343398	-0.586908	-0.166365	-0.714101
60023	9.041709	-2.211257	2.138034	-0.400533	-0.128548	-0.019342	-0.774116	0.356781	0.090089	0.337920	-0.591446	-0.161771	-0.714025
60024	9.069402	-2.618241	1.383443	-0.459115	0.097769	-0.042912	-0.774014	0.353420	0.095252	0.332125	-0.593022	-0.155053	-0.716922
60025	9.553648	-2.885874	2.162608	-0.380610	0.242478	-0.232772	-0.773206	0.347383	0.095389	0.324971	-0.591391	-0.150723	-0.722449
60026	9.351377	-2.939876	2.154405	-0.218186	0.302544	-0.185127	-0.778116	0.337774	0.091051	0.320549	-0.587897	-0.147774	-0.727866
60027	10.076735	-2.390526	2.620031	-0.140914	0.298620	-0.313526	-0.780899	0.330583	0.081909	0.315188	-0.583587	-0.147433	-0.733720
60028	10.676766	-0.825892	2.904465	0.087889	0.283507	-0.567258	-0.787461	0.315099	0.073807	0.308660	-0.577185	-0.153550	-0.740276
60029	10.609872	-0.253734	2.580027	0.155850	0.269377	-0.372184	-0.792684	0.299398	0.062291	0.305710	-0.571159	-0.158487	-0.745118
60030	9.372241	-0.551566	2.376780	-0.057138	0.299718	-0.293137	-0.799117	0.288887	0.052064	0.301569	-0.566128	-0.159137	-0.750487
60031	8.203628	-0.726886	2.016304	-0.366987	0.249197	-0.139898	-0.799558	0.282241	0.045007	0.296020	-0.564243	-0.153735	-0.755227
60032	8.886744	-0.316243	2.546303	-0.421839	0.135765	-0.137375	-0.801481	0.277732	0.041664	0.289544	-0.564276	-0.148105	-0.758829
60033	9.724275	-0.956596	3.171570	-0.291758	0.084885	-0.099317	-0.802654	0.273310	0.042892	0.284899	-0.564488	-0.144357	-0.761148
60034	9.945843	-0.851505	3.594083	-0.155735	0.074427	0.041589	-0.801332	0.272097	0.042074	0.283933	-0.564394	-0.141085	-0.762192
60035	9.088888	-0.518030	3.516934	-0.073226	0.035621	0.041070	-0.800282	0.274733	0.040811	0.283736	-0.564481	-0.139367	-0.762517
60036	8.495665	-0.467105	3.323137	-0.053299	-0.062757	-0.030892	-0.799767	0.273342	0.042611	0.282441	-0.565687	-0.139258	-0.762124
60037	8.554349	-0.393747	3.448730	-0.060742	-0.150382	-0.013671	-0.799121	0.271813	0.044537	0.281020	-0.568356	-0.139415	-0.760633
60038	8.779539	-0.591941	3.416494	-0.074815	-0.210855	0.000210	-0.797605	0.272292	0.051334	0.279536	-0.572012	-0.139458	-0.758428
60039	8.967069	-0.591952	3.271731	0.034226	-0.188058	-0.003504	-0.796983	0.271831	0.055634	0.279236	-0.574714	-0.141156	-0.756178
60040	8.810833	-0.306288	3.022758	0.149633	-0.119476	0.028571	-0.795845	0.269566	0.061857	0.280997	-0.575796	-0.143753	-0.754211
60041	9.431118	-0.430472	2.575684	0.211216	-0.051728	0.123765	-0.793107	0.273852	0.061791	0.285011	-0.575791	-0.145920	-0.752290
60042	9.927938	-0.267413	3.017223	0.218777	0.028988	0.200891	-0.791304	0.277127	0.058613	0.290583	-0.574717	-0.146728	-0.750821
60043	9.773013	-0.125411	3.027666	0.215496	0.113406	0.172317	-0.787867	0.282731	0.052683	0.295813	-0.572308	-0.147482	-0.750471
60044	9.761077	-0.490321	3.109911	0.174378	0.247751	0.201640	-0.784414	0.289189	0.044416	0.301511	-0.568171	-0.146322	-0.751573
60045	10.659415	-1.576676	3.630576	0.013978	0.260461	0.435294	-0.781227	0.300889	0.034163	0.308796	-0.565465	-0.140174	-0.751828
60046	8.666646	-1.669409	3.026398	-0.076546	0.293593	0.305380	-0.775290	0.313442	0.023906	0.313289	-0.562393	-0.133753	-0.753442
60047	9.275403	-2.019217	3.017041	-0.013523	0.040577	0.138881	-0.772408	0.321895	0.020391	0.315194	-0.562292	-0.131870	-0.753054
60048	8.999855	-1.708054	2.969727	0.212884	-0.057074	0.028835	-0.770701	0.323434	0.019493	0.317825	-0.561914	-0.135114	-0.751654
60049	8.574201	-1.778692	2.443462	0.353187	-0.223623	0.114244	-0.770054	0.325085	0.019783	0.322759	-0.563393	-0.140681	-0.747411
60050	8.919987	-2.180767	2.315953	0.370905	-0.283953	0.155984	-0.765902	0.330032	0.022989	0.328409	-0.565689	-0.146295	-0.742119
60051	9.876285	-2.548866	2.593698	0.266537	-0.260043	0.112933	-0.762804	0.335513	0.026474	0.332211	-0.568220	-0.150770	-0.737584
60052	9.887013	-2.310027	2.938243	0.142354	-0.197788	0.101240	-0.760603	0.337564	0.028983	0.334676	-0.570523	-0.153035	-0.734218
60053	9.173936	-1.873769	3.113463	0.043745	-0.199083	0.024610	-0.758553	0.340272	0.033729	0.334824	-0.573335	-0.154793	-0.731587
60054	8.501398	-1.631574	3.025912	-0.033247	-0.235465	0.000177	-0.757949	0.339368	0.040507	0.333668	-0.577030	-0.155884	-0.728973
60055	8.471987	-2.131362	2.806408	-0.124474	-0.299182	0.038688	-0.757095	0.337620	0.049097	0.331779	-0.582428	-0.155650	-0.725585
60056	8.894769	-2.216364	2.921336	-0.236137	-0.311759	-0.002815	-0.756014	0.338028	0.061128	0.327960	-0.588526	-0.154323	-0.722679
60057	9.000511	-2.117326	2.443321	-0.330817	-0.216218	-0.028434	-0.754919	0.338736	0.071203	0.322926	-0.593804	-0.151289	-0.721268
60058	8.914567	-2.433908	1.503785	-0.385170	-0.107114	-0.041910	-0.754050	0.335627	0.078719	0.317373	-0.597722	-0.146926	-0.721398
60059	10.044285	-2.733037	1.555752	-0.467892	0.012304	-0.164983	-0.755539	0.331534	0.086234	0.309384	-0.600127	-0.142037	-0.723847
60060	9.867547	-2.516558	1.872834	-0.435220	0.262137	-0.282172	-0.757881	0.321036	0.088921	0.300747	-0.598217	-0.137489	-0.729921
60061	10.489843	-2.559729	2.221029	-0.461342	0.355524	-0.488451	-0.763312	0.308251	0.085308	0.289022	-0.594540	-0.134393	-0.738192
60062	9.146696	-0.849977	2.305450	-0.437265	0.330387	-0.696577	-0.771704	0.287784	0.078558	0.274350	-0.590255	-0.134301	-0.747191
60063	8.914620	0.593700	1.881016	-0.455054	0.184876	-0.752953	-0.778934	0.262185	0.076536	0.258112	-0.588027	-0.135370	-0.754505
60064	10.141116	0.302393	2.468371	-0.536971	0.057723	-0.765061	-0.785672	0.237924	0.077806	0.240325	-0.587784	-0.135946	-0.760442
60065	10.124908	-0.405723	2.419925	-0.577806	0.057282	-0.510173	-0.794090	0.208156	0.078588	0.225795	-0.588392	-0.132935	-0.764944
60066	9.838551	-0.747241	2.135973	-0.535519	0.008615	-0.222600	-0.796315	0.196533	0.083475	0.216038	-0.590080	-0.127304	-0.767415
60067	9.770877	-0.627574	2.342623	-0.407332	0.018857	-0.055493	-0.796609	0.193993	0.088527	0.210309	-0.591561	-0.121695	-0.768775
60068	9.352379	-0.596274	2.471375	-0.145964	0.106922	-0.000248	-0.796604	0.192620	0.088499	0.208788	-0.590559	-0.118999	-0.770381
60069	8.984927	-0.203320	2.342605	0.084916	0.079373	-0.016799	-0.796041	0.192408	0.083914	0.209603	-0.589112	-0.120257	-0.771072
60070	9.117633	0.032831	2.396169	0.250069	-0.000611	-0.012278	-0.794988	0.196847	0.081379	0.212313	-0.588068	-0.124259	-0.770493
60071	9.517556	0.175332	2.369590	0.404068	-0.048249	0.097962	-0.794982	0.199758	0.079344	0.218305	-0.587495	-0.129651	-0.768364
60072	9.545281	0.326429	2.293621	0.529501	-0.054371	0.147285	-0.792229	0.201857	0.078450	0.226586	-0.586397	-0.136282	-0.765653
60073	9.455691	0.409372	2.325926	0.633670	-0.047585	0.166168	-0.791691	0.207550	0.074113	0.236234	-0.584842	-0.144403	-0.762431
60074	9.485455	0.520017	2.394608	0.718712	-0.058220	0.188562	-0.791165	0.215986	0.070091	0.247274	-0.582846	-0.153414	-0.758690
60075	9.437338	0.649550	2.571892	0.798378	-0.056346	0.197038	-0.787749	0.226393	0.064517	0.259148	-0.580465	-0.163700	-0.754390
60076	9.301918	0.800936	2.596545	0.861201	-0.057268	0.226473	-0.784576	0.234757	0.057467	0.272286	-0.577547	-0.174334	-0.749605
60077	9.244114	0.862071	2.380841	0.903059	-0.092154	0.259380	-0.782185	0.240770	0.050900	0.285979	-0.574998	-0.185612	-0.743734
60078	9.264731	1.033392	2.237530	0.941389	-0.103248	0.280155	-0.777975	0.249400	0.045286	0.300483	-0.572111	-0.196946	-0.737301
60079	9.376575	0.990298	2.096323	0.993736	-0.109300	0.304429	-0.772981	0.262180	0.038048	0.315539	-0.569022	-0.209058	-0.730030
60080	10.158949	0.826130	2.286560	1.107175	-0.180343	0.307526	-0.771645	0.275498	0.028886	0.331739	-0.565832	-0.222804	-0.721208
60081	10.742739	-1.502957	3.484427	1.146715	-0.234346	0.569280	-0.765880	0.291300	0.022225	0.351468	-0.564152	-0.234694	-0.709311
60082	8.714030	-2.122685	1.832450	0.981279	-0.130981	0.566302	-0.758788	0.305896	0.014223	0.369815	-0.561656	-0.243087	-0.699062
60083	9.229184	-1.821498	1.853893	0.911436	-0.252738	0.398735	-0.754072	0.320582	0.008071	0.384071	-0.560506	-0.253413	-0.688553
60084	10.005553	-2.147802	2.223552	0.968539	-0.206156	0.339545	-0.747776	0.330873	0.003129	0.398425	-0.557535	-0.264476	-0.678575
60085	10.402737	-2.471739	2.233978	0.964440	-0.095186	0.491741	-0.740923	0.348405	-0.009128	0.415056	-0.553875	-0.272949	-0.668169
60086	9.452049	-2.310044	2.398672	0.801376	0.046261	0.480243	-0.734844	0.362634	-0.021445	0.430482	-0.549162	-0.277914	-0.660205
60087	8.935364	-2.001411	2.548168	0.633253	0.130255	0.346532	-0.729256	0.370551	-0.034798	0.442548	-0.544121	-0.281421	-0.654894
60088	8.713175	-2.142138	2.495609	0.498739	0.165907	0.263269	-0.724856	0.378722	-0.047484	0.452280	-0.539010	-0.283610	-0.651519
60089	8.897332	-2.694863	2.507698	0.384834	0.214218	0.242018	-0.720723	0.385501	-0.058888	0.460683	-0.534351	-0.284099	-0.649252
60090	8.973513	-2.954628	2.671726	0.238221	0.275608	0.185964	-0.718013	0.393127	-0.073141	0.467149	-0.529648	-0.282666	-0.649111
60091	8.973288	-2.548231	2.798578	0.067985	0.311101	0.019918	-0.714526	0.395769	-0.083837	0.469837	-0.525350	-0.280392	-0.651645
60092	9.518145	-2.008346	3.602369	-0.047480	0.235756	-0.350633	-0.716425	0.388808	-0.088929	0.466028	-0.520770	-0.281242	-0.657662
60093	9.609534	-0.412700	4.112062	-0.008891	-0.088310	-0.742585	-0.725014	0.373763	-0.090079	0.455606	-0.518008	-0.289596	-0.663495
60094	7.667819	0.120089	2.435743	0.149398	-0.186703	-0.419219	-0.735201	0.357008	-0.087590	0.450444	-0.516702	-0.297619	-0.664486
60095	9.274950	-0.866847	2.854287	0.092751	-0.329556	-0.345832	-0.740736	0.344473	-0.078382	0.444804	-0.518375	-0.305340	-0.663480
60096	9.603417	-0.080409	2.601246	0.100620	-0.153559	-0.214551	-0.746252	0.334872	-0.073039	0.442007	-0.518230	-0.310267	-0.663175
60097	10.767306	0.100848	2.867489	0.203386	-0.043541	-0.066090	-0.747568	0.333193	-0.071625	0.442925	-0.516795	-0.314020	-0.661915
60098	9.849412	0.525709	3.354773	0.380645	0.064981	0.012021	-0.748962	0.331044	-0.076626	0.447365	-0.512655	-0.318356	-0.660075
60099	9.346390	0.228686	3.386376	0.541831	0.090504	0.250576	-0.746672	0.334200	-0.085472	0.456730	-0.508324	-0.322100	-0.655176
60100	8.868265	0.056135	3.557186	0.611894	0.103948	0.362004	-0.742653	0.340730	-0.098972	0.468269	-0.503684	-0.325463	-0.648923
60101	8.714396	0.382498	3.577493	0.581400	-0.003043	0.403599	-0.736581	0.350247	-0.108113	0.479266	-0.500951	-0.328920	-0.641220
60102	8.901960	0.814274	3.458246	0.507385	-0.060719	0.332109	-0.731445	0.357655	-0.114150	0.488129	-0.499044	-0.332669	-0.634048
60103	9.056756	0.611364	3.248398	0.408799	-0.074429	0.253898	-0.725800	0.364906	-0.118232	0.494867	-0.497704	-0.336034	-0.628076
60104	9.193720	0.720079	3.188673	0.288764	-0.041289	0.205505	-0.722765	0.368282	-0.122110	0.499989	-0.496762	-0.338029	-0.623678
60105	9.330136	0.718066	3.045062	0.189049	-0.015646	0.178849	-0.720666	0.373003	-0.124386	0.503919	-0.496266	-0.338803	-0.620482
60106	9.148643	0.880507	2.983773	0.117140	0.040958	0.068397	-0.718811	0.375538	-0.127880	0.506162	-0.495069	-0.339176	-0.619408
60107	9.876159	0.920020	3.236286	0.030179	0.023698	-0.023747	-0.717097	0.376399	-0.129445	0.506230	-0.494261	-0.339631	-0.619748
60108	10.795314	-0.755041	3.857045	-0.060301	-0.002065	0.176515	-0.715137	0.378341	-0.129421	0.507759	-0.496123	-0.337170	-0.618352
60109	8.011125	-1.962317	2.364269	-0.219556	0.088271	0.333050	-0.709794	0.386632	-0.129034	0.510207	-0.499443	-0.330296	-0.617373
60110	8.370939	-2.041721	2.241030	-0.304493	-0.083103	0.163656	-0.705662	0.391825	-0.123600	0.508581	-0.504674	-0.325755	-0.616873
60111	9.926225	-2.275600	2.867612	-0.196710	-0.225376	0.022776	-0.704703	0.396115	-0.114500	0.505353	-0.509578	-0.325403	-0.615680
60112	10.290744	-2.365741	2.833696	0.012124	-0.208759	0.078977	-0.704908	0.399868	-0.107232	0.505042	-0.512564	-0.326868	-0.612673
60113	9.424303	-2.438368	2.610554	0.100239	-0.072394	0.208072	-0.702314	0.403166	-0.105225	0.508122	-0.513800	-0.326668	-0.609187
60114	8.918557	-2.283641	3.060260	0.082554	-0.028132	0.133145	-0.698661	0.408007	-0.105025	0.510358	-0.514203	-0.326601	-0.607010
60115	8.948610	-2.115179	3.168498	0.004185	-0.088768	0.136678	-0.697366	0.409930	-0.103950	0.511502	-0.516126	-0.326075	-0.604694
60116	9.200852	-2.205298	3.439829	-0.080847	-0.172482	0.159418	-0.695325	0.413040	-0.098411	0.511429	-0.520097	-0.325233	-0.601799
60117	8.924862	-2.026861	3.102509	-0.190893	-0.144249	0.095208	-0.692897	0.417800	-0.092712	0.509710	-0.524378	-0.323292	-0.600588
60118	8.572694	-2.359674	2.960632	-0.322402	-0.114779	0.069486	-0.691146	0.421141	-0.083898	0.506378	-0.529502	-0.319879	-0.600738
60119	8.750791	-2.691815	3.005057	-0.338645	-0.115900	0.034702	-0.690176	0.422685	-0.074851	0.502566	-0.534504	-0.316427	-0.601338
60120	8.897254	-2.732331	2.383684	-0.353926	-0.074111	-0.052339	-0.691699	0.423928	-0.065662	0.497625	-0.538637	-0.313480	-0.603299
60121	9.400124	-2.960057	1.952375	-0.303040	0.089938	-0.174039	-0.693172	0.420686	-0.060354	0.492948	-0.539463	-0.310578	-0.607884
60122	9.660876	-2.848354	2.185222	-0.207517	0.280171	-0.315053	-0.695639	0.417246	-0.061843	0.488551	-0.536153	-0.308690	-0.615280
60123	9.809969	-2.613768	2.807374	-0.093627	0.427131	-0.384744	-0.699863	0.405342	-0.068977	0.485574	-0.529422	-0.307213	-0.624139
60124	9.335461	-1.760827	2.871638	0.055762	0.343491	-0.615856	-0.706828	0.391499	-0.076915	0.480492	-0.520789	-0.311073	-0.633357
60125	8.444728	-0.217274	2.267720	0.155587	0.302696	-0.442116	-0.715160	0.372231	-0.091619	0.478512	-0.512697	-0.314473	-0.639746
60126	10.681591	-0.022984	2.717590	0.028010	0.112045	-0.410553	-0.720198	0.358757	-0.094725	0.474186	-0.508426	-0.317967	-0.644630
60127	10.369345	-0.530348	2.964544	-0.090252	0.222385	-0.265093	-0.724057	0.349162	-0.099463	0.471367	-0.504739	-0.317174	-0.649963
60128	9.443771	-0.786153	2.449613	-0.284880	0.205304	-0.076288	-0.724418	0.346447	-0.102260	0.468742	-0.504291	-0.312306	-0.654551
60129	9.219808	-0.321622	2.761631	-0.355670	0.159057	-0.044892	-0.725071	0.345201	-0.102018	0.465642	-0.505284	-0.306414	-0.658769
60130	9.253601	-0.705377	3.196051	-0.250823	0.103674	0.027963	-0.724563	0.345595	-0.100184	0.464056	-0.506450	-0.301864	-0.661089
60131	9.102967	-0.669824	3.170982	-0.143423	0.032299	0.071033	-0.722737	0.347807	-0.099892	0.463829	-0.507810	-0.298761	-0.661615
60132	8.741209	-0.140605	3.007701	-0.073452	0.010908	-0.032271	-0.723141	0.349168	-0.099208	0.462675	-0.508184	-0.298024	-0.662467
60133	8.733699	-0.156281	3.114186	-0.027289	-0.061713	-0.100646	-0.723551	0.347481	-0.096492	0.460774	-0.508666	-0.299093	-0.662940
60134	9.055004	-0.132661	3.143419	-0.067021	-0.109068	-0.077066	-0.724611	0.344966	-0.093919	0.458371	-0.510298	-0.300002	-0.662941
60135	9.106490	-0.067482	3.135894	-0.081717	-0.141775	-0.100666	-0.726475	0.340483	-0.088502	0.455412	-0.512315	-0.301103	-0.662925
60136	9.189707	-0.045284	2.819528	-0.117977	-0.106938	-0.076030	-0.727298	0.337930	-0.082793	0.452498	-0.514380	-0.301295	-0.663235
60137	9.140912	-0.137947	2.456152	-0.075603	-0.029263	-0.034066	-0.727989	0.336347	-0.077719	0.451132	-0.515243	-0.300799	-0.663721
60138	9.657685	0.031636	2.524108	-0.038586	0.084606	0.029015	-0.728257	0.335508	-0.076687	0.451553	-0.514685	-0.299211	-0.664584
60139	9.507290	0.202606	2.985207	0.046016	0.171560	0.067357	-0.725991	0.337660	-0.082153	0.453957	-0.512380	-0.297508	-0.665491
60140	9.812740	0.056196	3.256929	0.135238	0.242592	0.161568	-0.723586	0.341622	-0.089416	0.458847	-0.508922	-0.295426	-0.665719
60141	10.694111	-0.974283	4.006377	0.070771	0.164050	0.320535	-0.720012	0.349448	-0.097133	0.464800	-0.507943	-0.291529	-0.664052
60142	9.533466	-1.483016	3.498117	0.004988	0.100896	0.333500	-0.713437	0.354653	-0.101655	0.469809	-0.508522	-0.287269	-0.661938
60143	9.058986	-0.795169	2.685968	-0.038927	0.019616	0.266080	-0.711093	0.363633	-0.103848	0.473053	-0.510131	-0.283792	-0.659886
60144	8.518888	-0.762241	2.761864	0.130371	0.037874	0.096334	-0.707692	0.367660	-0.104578	0.475821	-0.508974	-0.284179	-0.658621
60145	8.069104	-1.163501	2.519576	0.180166	-0.133209	0.230001	-0.704575	0.372619	-0.103195	0.479923	-0.510302	-0.285416	-0.654067
60146	9.024630	-1.745477	2.382685	0.214010	-0.307823	0.191235	-0.702010	0.378911	-0.099036	0.482794	-0.513378	-0.289221	-0.647846
60147	9.840447	-2.060419	2.352093	0.107713	-0.324148	0.156768	-0.701406	0.379113	-0.092760	0.484046	-0.517462	-0.292071	-0.642361
60148	10.675084	-1.996010	2.684808	-0.083021	-0.314211	0.050191	-0.701621	0.382988	-0.084313	0.481942	-0.522615	-0.293533	-0.639096
60149	10.062899	-1.377848	2.794914	-0.198645	-0.197018	-0.104560	-0.701562	0.379835	-0.073914	0.477364	-0.526476	-0.293927	-0.639182
60150	8.905008	-0.928835	2.600457	-0.317614	-0.147192	-0.188910	-0.705567	0.378581	-0.064756	0.470676	-0.530295	-0.293260	-0.641288
60151	8.294723	-1.339342	2.221314	-0.487146	-0.216545	-0.132843	-0.708533	0.374832	-0.053040	0.462504	-0.536899	-0.290392	-0.643041
60152	9.030011	-1.747617	1.912812	-0.734383	-0.186529	-0.154561	-0.710730	0.370927	-0.039240	0.451451	-0.545157	-0.284312	-0.646655
60153	9.630311	-2.005087	1.241549	-0.873760	-0.027498	-0.202436	-0.714507	0.368100	-0.025015	0.439070	-0.552256	-0.275374	-0.652993
60154	9.980865	-2.421897	1.125826	-0.974195	0.205365	-0.243253	-0.717715	0.360650	-0.014154	0.426125	-0.556704	-0.263486	-0.662626
60155	11.061708	-2.082116	2.488217	-1.072067	0.340066	-0.498885	-0.722221	0.350996	-0.003851	0.409237	-0.558674	-0.251803	-0.676021
60156	8.783009	-0.233371	2.143458	-1.089282	0.311912	-0.698340	-0.729275	0.331762	0.001574	0.389010	-0.559688	-0.242247	-0.690461
60157	8.235036	0.849799	1.638867	-1.048654	0.193880	-0.906594	-0.740758	0.309351	0.004877	0.365493	-0.560689	-0.236320	-0.704411
60158	10.666993	0.401725	2.736079	-0.934591	0.093582	-0.859674	-0.749903	0.281401	0.013546	0.343190	-0.561987	-0.232043	-0.715924
60159	10.730029	-0.039286	2.837300	-0.711980	0.165796	-0.365492	-0.756688	0.263698	0.017561	0.330595	-0.562847	-0.224836	-0.723435
60160	9.734269	-1.027593	2.545999	-0.581967	0.134711	-0.115675	-0.760628	0.253425	0.023010	0.322891	-0.564219	-0.216804	-0.728282
60161	8.931525	-0.135059	2.577248	-0.481932	0.141685	-0.039406	-0.760358	0.250399	0.023471	0.317397	-0.565185	-0.209344	-0.732120
60162	8.712845	-0.040724	2.777341	-0.358623	0.137243	0.069212	-0.759436	0.253592	0.021566	0.314875	-0.565756	-0.202436	-0.734707
60163	9.092072	-0.093224	2.840470	-0.161450	0.054090	0.034448	-0.759702	0.255519	0.021083	0.313683	-0.566214	-0.199385	-0.735698
60164	9.355694	0.068439	2.943217	0.032669	0.004094	0.005853	-0.758389	0.255811	0.020687	0.314108	-0.566004	-0.199776	-0.735571
60165	9.367852	0.061377	2.913780	0.238075	-0.002084	0.074147	-0.759164	0.254164	0.020006	0.317779	-0.564911	-0.202524	-0.734082
60166	9.414155	0.073126	2.912878	0.342081	-0.021149	0.174977	-0.758115	0.258596	0.017994	0.324060	-0.563775	-0.205692	-0.731323
60167	9.215679	0.245363	2.856963	0.469783	-0.050097	0.180579	-0.755891	0.267592	0.014493	0.331655	-0.562246	-0.210940	-0.727592
60168	9.148426	0.401090	2.875261	0.557731	-0.055679	0.215171	-0.753262	0.273155	0.011184	0.340750	-0.560256	-0.216992	-0.723130
60169	9.196039	0.652404	2.940691	0.606831	-0.040156	0.204586	-0.752466	0.279533	0.007120	0.350159	-0.557592	-0.223868	-0.718584
60170	9.335278	0.761923	3.026198	0.628875	0.017594	0.239587	-0.748239	0.288190	-0.000586	0.360613	-0.553990	-0.230093	-0.714220
60171	9.573814	0.801964	3.171374	0.630952	0.070906	0.232789	-0.745842	0.295733	-0.008562	0.371043	-0.549470	-0.236177	-0.710373
60172	9.272296	0.820214	3.072064	0.661192	0.151119	0.234623	-0.742234	0.300986	-0.019207	0.382268	-0.543502	-0.241849	-0.707096
60173	9.233276	0.808243	3.087323	0.744498	0.154413	0.209089	-0.738748	0.306529	-0.031154	0.393807	-0.536570	-0.249124	-0.703524
60174	11.293623	0.351254	3.522312	0.712108	-0.038848	0.355546	-0.735272	0.314681	-0.043048	0.406160	-0.533245	-0.255607	-0.696670
60175	9.564317	-1.252010	3.217410	0.645681	0.034399	0.418647	-0.729732	0.323354	-0.051025	0.418796	-0.529598	-0.260064	-0.690292
60176	9.353934	-1.953963	2.761928	0.602786	-0.034359	0.374128	-0.724194	0.334235	-0.059742	0.430077	-0.526949	-0.264690	-0.683591
60177	8.839429	-1.684448	2.935029	0.747350	-0.107551	0.303612	-0.720002	0.345739	-0.064515	0.441298	-0.523554	-0.272788	-0.675821
60178	9.063201	-2.563862	2.825334	0.958001	-0.251033	0.424832	-0.716303	0.353833	-0.071574	0.455549	-0.520721	-0.283446	-0.664065
60179	9.144569	-3.199318	2.935469	0.970904	-0.300516	0.553828	-0.709216	0.364689	-0.077165	0.471062	-0.518929	-0.293344	-0.650202
60180	9.290020	-2.817794	3.223245	0.898186	-0.291230	0.550563	-0.702391	0.377755	-0.083887	0.485673	-0.517393	-0.301991	-0.636576
60181	9.150107	-2.589401	3.312050	0.858381	-0.297066	0.554107	-0.696639	0.391326	-0.087976	0.499631	-0.516138	-0.310040	-0.622773
60182	8.651367	-2.175965	3.189026	0.778183	-0.249180	0.505508	-0.687471	0.401072	-0.090989	0.512267	-0.514540	-0.316951	-0.610223
60183	8.389107	-2.535956	3.020473	0.608292	-0.190996	0.450339	-0.682482	0.412185	-0.096821	0.522721	-0.513496	-0.321641	-0.599693
60184	8.232374	-2.860913	2.234989	0.324642	-0.125292	0.365875	-0.676714	0.420806	-0.100485	0.529566	-0.513963	-0.323085	-0.592468
60185	8.862037	-3.514117	1.547729	0.033351	-0.002183	0.180570	-0.670432	0.428862	-0.102594	0.532028	-0.514912	-0.321586	-0.590249
60186	9.462646	-3.575796	1.610457	-0.152666	0.222750	-0.243810	-0.671599	0.428043	-0.103910	0.528952	-0.512356	-0.319930	-0.596109
60187	11.885511	-3.329139	3.548251	-0.156002	0.209153	-0.688322	-0.676259	0.418280	-0.106815	0.520448	-0.507213	-0.322783	-0.606367
60188	8.540064	0.341489	2.590654	0.142228	0.392445	-0.687840	-0.688691	0.394082	-0.115048	0.515968	-0.496500	-0.327369	-0.616518
60189	8.284076	-0.271564	2.033378	0.120920	0.137842	-0.491351	-0.696428	0.380252	-0.124680	0.511973	-0.490451	-0.332251	-0.622054
60190	9.984907	0.292350	2.839863	0.048582	0.026730	-0.533111	-0.706550	0.360282	-0.128662	0.505922	-0.486080	-0.337804	-0.627421
60191	9.957336	-0.692667	2.816792	-0.009441	0.124985	-0.322350	-0.712124	0.347890	-0.130827	0.502586	-0.482554	-0.339530	-0.631877
60192	9.595158	-0.630975	2.787297	-0.128264	0.064720	-0.157381	-0.712777	0.345954	-0.130338	0.499746	-0.481984	-0.338783	-0.634958
60193	9.469049	-0.515756	3.002497	-0.103733	0.090694	0.004831	-0.713034	0.343610	-0.129859	0.499384	-0.482038	-0.336500	-0.636414
60194	9.157299	-0.525032	3.205685	-0.042958	0.063013	0.069077	-0.712244	0.345696	-0.131262	0.500224	-0.482161	-0.334665	-0.636628
60195	8.909044	-0.546486	3.143320	0.045694	-0.026433	0.052827	-0.711852	0.346665	-0.131507	0.501129	-0.482519	-0.334984	-0.635477
60196	9.100067	-0.320769	3.217179	0.206969	-0.106090	0.038181	-0.710409	0.347095	-0.131771	0.502849	-0.482075	-0.338315	-0.632684
60197	9.075399	-0.401771	3.097955	0.294275	-0.153153	0.097982	-0.711209	0.348725	-0.130948	0.505848	-0.481815	-0.342609	-0.628165
60198	9.285298	-0.278172	3.172346	0.351180	-0.178231	0.105616	-0.709373	0.350678	-0.131838	0.509275	-0.481240	-0.347805	-0.622960
60199	9.281316	-0.122919	3.184333	0.321909	-0.162276	0.105730	-0.708728	0.349699	-0.130031	0.512516	-0.480793	-0.352428	-0.618029
60200	9.440047	-0.056949	3.021805	0.245839	-0.147626	0.099031	-0.709913	0.351476	-0.130249	0.515004	-0.480819	-0.356030	-0.613862
60201	9.336597	0.127166	2.915439	0.172617	-0.102562	0.052234	-0.709143	0.352839	-0.128790	0.516529	-0.480735	-0.358702	-0.611084
60202	9.438916	0.090690	2.622009	0.152257	-0.090340	0.062813	-0.707183	0.354368	-0.128643	0.518061	-0.480745	-0.360900	-0.608480
60203	9.502968	0.212307	2.549624	0.180005	-0.018237	0.075145	-0.707834	0.355199	-0.129668	0.520510	-0.479696	-0.362584	-0.606213
60204	9.846384	-0.062840	3.019598	0.202408	0.072423	0.225451	-0.705068	0.360358	-0.133509	0.525646	-0.478372	-0.362119	-0.603097
60205	9.876402	-0.757634	3.047753	0.157358	0.142979	0.414268	-0.700067	0.366929	-0.138646	0.533100	-0.478016	-0.358566	-0.598945
60206	8.788058	-0.910904	2.826167	-0.014542	0.175654	0.437386	-0.694051	0.379815	-0.142620	0.539378	-0.479220	-0.352325	-0.596059
60207	7.831053	-1.164575	2.142506	0.027236	0.102932	0.397678	-0.685777	0.389589	-0.148633	0.545032	-0.480536	-0.347740	-0.592539
60208	9.763524	-2.615359	2.987594	0.041047	-0.126513	0.487288	-0.677703	0.401741	-0.147275	0.550253	-0.484980	-0.344922	-0.585700
60209	9.816525	-2.740186	2.819950	0.065061	-0.229539	0.366574	-0.673190	0.411892	-0.142531	0.553544	-0.489548	-0.344625	-0.578934
60210	9.597889	-2.372436	2.220086	0.042811	-0.220618	0.375309	-0.668547	0.423977	-0.138534	0.556722	-0.494227	-0.343890	-0.572311
60211	9.563869	-2.750365	2.399505	-0.022095	-0.104072	0.117677	-0.665456	0.430276	-0.134509	0.557110	-0.496593	-0.343598	-0.570056
60212	9.206111	-2.722720	2.592175	-0.050848	-0.049942	-0.074039	-0.665617	0.430365	-0.130845	0.555371	-0.497250	-0.344323	-0.570743
60213	9.194180	-2.688269	2.559044	-0.127694	-0.057782	-0.145368	-0.666280	0.427307	-0.128546	0.552037	-0.498467	-0.344887	-0.572572
60214	9.009941	-2.599919	2.395072	-0.247370	-0.052541	-0.244481	-0.671421	0.422380	-0.123114	0.546350	-0.500131	-0.345078	-0.576447
60215	8.744830	-2.635655	2.100455	-0.362182	-0.010025	-0.220515	-0.676412	0.410848	-0.116767	0.540111	-0.502836	-0.343117	-0.581125
60216	9.086426	-2.909680	2.030554	-0.480402	0.026564	-0.271448	-0.681030	0.406338	-0.111331	0.532229	-0.505853	-0.339969	-0.587593
60217	9.441453	-2.946820	2.027011	-0.590083	0.126145	-0.272435	-0.684251	0.403686	-0.103903	0.523899	-0.508972	-0.334304	-0.595582
60218	9.379495	-2.667714	2.298751	-0.729445	0.275861	-0.228027	-0.687945	0.399884	-0.099504	0.515487	-0.511768	-0.325016	-0.605584
60219	9.496683	-2.550228	2.559210	-0.807050	0.235921	-0.316876	-0.689297	0.395385	-0.092520	0.504885	-0.515334	-0.315861	-0.616242
60220	9.152834	-1.374842	2.777585	-0.830405	0.147490	-0.339912	-0.694319	0.389887	-0.085399	0.492941	-0.519699	-0.307601	-0.626342
60221	8.672390	-0.472379	1.879041	-0.646325	0.055347	-0.328676	-0.698556	0.379970	-0.076016	0.482420	-0.523544	-0.302230	-0.633900
60222	9.306344	-0.600778	2.242703	-0.601493	-0.030534	-0.294045	-0.702419	0.375417	-0.066661	0.472121	-0.527941	-0.297961	-0.640000
60223	10.289487	-0.146803	2.352360	-0.562188	-0.006662	-0.238161	-0.707583	0.366998	-0.056849	0.463052	-0.532113	-0.293257	-0.645321
60224	10.945100	-0.257084	3.049563	-0.476822	0.090836	-0.172691	-0.709948	0.364360	-0.051667	0.456209	-0.534347	-0.288093	-0.650653
60225	9.884369	-0.216671	3.072219	-0.451879	0.198233	-0.110697	-0.714685	0.359312	-0.047286	0.451025	-0.535431	-0.281543	-0.656220
60226	9.123881	-0.367139	3.441143	-0.417611	0.237568	-0.066300	-0.714149	0.357954	-0.048101	0.446951	-0.535714	-0.274623	-0.661685
60227	8.692874	-0.407823	3.503787	-0.318188	0.166682	-0.151462	-0.715304	0.353560	-0.049226	0.442405	-0.535660	-0.270513	-0.666460
60228	8.694025	-0.231754	3.385205	-0.204261	0.042227	-0.178334	-0.715829	0.348993	-0.046958	0.438015	-0.535963	-0.269331	-0.669587
60229	9.085926	-0.215335	3.352174	-0.029965	-0.011166	-0.205103	-0.720273	0.343860	-0.046504	0.434844	-0.535377	-0.271214	-0.671361
60230	9.268225	-0.273818	3.230912	0.128790	0.017079	-0.191496	-0.724175	0.336410	-0.047015	0.433690	-0.533016	-0.274848	-0.672507
60231	9.219694	-0.258370	3.188670	0.281791	-0.000137	-0.064651	-0.724399	0.331491	-0.049334	0.435770	-0.530289	-0.279326	-0.671472
60232	8.999393	-0.080670	3.094598	0.430348	-0.015886	-0.020697	-0.725692	0.331232	-0.051552	0.439898	-0.526652	-0.285456	-0.669061
60233	8.888432	0.044116	2.871342	0.560533	-0.014146	0.082694	-0.725769	0.331176	-0.058091	0.446741	-0.522401	-0.292213	-0.664929
60234	9.176624	0.216992	2.818722	0.564412	-0.019655	0.146368	-0.723094	0.333633	-0.065647	0.454388	-0.518474	-0.298350	-0.660079
60235	10.309937	0.160606	3.087130	0.508677	-0.013550	0.205174	-0.720541	0.337899	-0.075127	0.462182	-0.515257	-0.303097	-0.655004
60236	10.577224	-0.593204	3.878914	0.344527	0.016185	0.265178	-0.717897	0.343348	-0.080269	0.469239	-0.513481	-0.304725	-0.650611
60237	8.404167	-0.413533	2.706527	0.029737	0.035420	0.241360	-0.714484	0.348085	-0.082816	0.472819	-0.514219	-0.302349	-0.648542
60238	8.251137	-0.012758	2.362268	-0.220920	-0.085447	0.063739	-0.712432	0.351074	-0.078587	0.470804	-0.517827	-0.299642	-0.648393
60239	9.593860	-0.044245	2.631036	-0.344499	-0.100143	0.034615	-0.712753	0.352637	-0.072016	0.466974	-0.522568	-0.295836	-0.649107
60240	10.345740	-0.445282	2.753233	-0.409057	-0.046553	-0.020709	-0.712556	0.353367	-0.064418	0.462090	-0.526884	-0.291174	-0.651217
60241	9.541384	-0.720053	2.542727	-0.386024	0.021180	0.007230	-0.712102	0.356440	-0.057169	0.458112	-0.530206	-0.285969	-0.653634
60242	8.402224	-0.874692	2.032092	-0.331253	-0.073358	0.020689	-0.712438	0.355751	-0.051412	0.454389	-0.534339	-0.282090	-0.654551
60243	8.746929	-1.422331	2.118025	-0.356417	-0.060334	0.081969	-0.710394	0.361491	-0.047389	0.451185	-0.538835	-0.277191	-0.655175
60244	9.775431	-1.557608	2.138345	-0.318086	-0.191877	0.077297	-0.711008	0.364111	-0.037655	0.447650	-0.544663	-0.273925	-0.654154
60245	10.281164	-1.627483	2.137774	-0.270575	-0.197442	-0.038782	-0.708464	0.365394	-0.028492	0.442985	-0.549487	-0.272669	-0.653819
60246	9.755751	-1.660489	1.798362	-0.275591	-0.090765	0.074848	-0.706689	0.369601	-0.022929	0.440389	-0.553544	-0.269054	-0.653649
60247	9.453733	-1.633100	2.190704	-0.376336	-0.036597	-0.088736	-0.707931	0.367005	-0.014208	0.434736	-0.556906	-0.265525	-0.656016
60248	9.931767	-1.449937	2.158057	-0.456400	0.008933	-0.170310	-0.710067	0.362502	-0.007480	0.427396	-0.559858	-0.261351	-0.659991
60249	9.600348	-1.568868	1.975164	-0.545818	0.071038	-0.180381	-0.713771	0.358409	-0.001779	0.419129	-0.562678	-0.255635	-0.665112
60250	9.459474	-1.629609	1.430354	-0.697573	0.138987	-0.198083	-0.715094	0.351468	0.002802	0.409264	-0.565634	-0.247401	-0.671829
60251	9.080236	-1.579482	1.362349	-0.871864	0.221203	-0.222702	-0.717739	0.343806	0.008949	0.397311	-0.568703	-0.236450	-0.680303
60252	10.032807	-2.425529	2.500177	-1.025945	0.244648	-0.329227	-0.721327	0.341624	0.015733	0.382182	-0.571861	-0.224246	-0.690381
60253	10.048079	-1.411796	2.790277	-1.032087	0.135519	-0.700330	-0.727889	0.324415	0.024073	0.361098	-0.574658	-0.216972	-0.701641
60254	9.199817	-0.523692	2.159097	-0.823307	0.073707	-0.523404	-0.736813	0.305799	0.033188	0.344499	-0.577219	-0.210868	-0.709700
60255	8.180129	-0.640482	1.658002	-0.606534	-0.081238	-0.426061	-0.743915	0.290911	0.042362	0.330953	-0.580791	-0.207802	-0.714123
60256	9.943655	-0.371823	1.456447	-0.397223	-0.163622	-0.531332	-0.748136	0.276456	0.052048	0.317993	-0.583525	-0.209368	-0.717317
60257	10.045933	0.472611	1.403154	-0.177802	-0.132366	-0.459559	-0.753381	0.260235	0.059352	0.308599	-0.584720	-0.213146	-0.719332
60258	10.558144	0.743812	1.724471	0.125554	-0.008357	-0.234995	-0.755862	0.251521	0.061945	0.306597	-0.583087	-0.217750	-0.720134
60259	10.190022	1.077718	1.887844	0.390927	0.111333	-0.086363	-0.756065	0.247740	0.056509	0.310185	-0.578812	-0.223891	-0.720163
60260	9.788668	0.733569	2.151288	0.562047	0.133978	0.212362	-0.757841	0.249200	0.048311	0.320276	-0.574335	-0.228681	-0.717822
60261	9.107073	0.690786	2.159159	0.675175	0.165759	0.309714	-0.754640	0.258022	0.037737	0.332973	-0.569097	-0.233955	-0.714509
60262	9.098637	0.870593	1.929476	0.814651	0.144438	0.375516	-0.751568	0.269471	0.025777	0.348181	-0.563304	-0.240324	-0.709721
60263	8.852061	1.135777	1.846940	0.911724	0.083671	0.418607	-0.747069	0.282709	0.014757	0.364462	-0.557786	-0.248194	-0.703165
60264	8.847404	1.140060	1.682464	1.022319	0.042387	0.435610	-0.741225	0.296009	-0.000195	0.382061	-0.551796	-0.257344	-0.695215
60265	9.381914	1.017776	1.789438	1.118500	0.023049	0.494685	-0.735895	0.310014	-0.016961	0.400976	-0.545447	-0.267519	-0.685667
60266	10.248963	0.458196	2.550766	1.150283	-0.040731	0.511184	-0.730196	0.324536	-0.030841	0.420137	-0.539376	-0.277962	-0.674755
60267	10.019824	-0.328549	3.193748	1.133635	-0.107250	0.521563	-0.722943	0.338213	-0.041872	0.438359	-0.534163	-0.288793	-0.662654
60268	10.725499	-2.739291	3.777490	1.002656	-0.253876	0.653607	-0.713766	0.354745	-0.048937	0.456084	-0.532385	-0.297244	-0.648229
60269	7.955965	-2.220283	2.454223	0.799458	-0.087793	0.375052	-0.710454	0.365334	-0.057907	0.468615	-0.528522	-0.304629	-0.638956
60270	10.132457	-2.397588	2.750081	0.819140	-0.233084	0.238869	-0.704265	0.375107	-0.065345	0.478785	-0.525228	-0.314718	-0.629169
60271	10.116735	-1.664412	3.191861	0.822145	-0.021450	0.330101	-0.701316	0.378414	-0.074588	0.491154	-0.519774	-0.321959	-0.620439
60272	9.685963	-1.654665	3.303643	0.697301	0.170952	0.381535	-0.697558	0.383144	-0.087209	0.504124	-0.513224	-0.324934	-0.613904
60273	8.447899	-1.963357	3.424695	0.476266	0.296996	0.327426	-0.688929	0.391406	-0.103588	0.514758	-0.506994	-0.324551	-0.610448
60274	7.930768	-2.205159	3.302452	0.222141	0.265931	0.217246	-0.683081	0.398219	-0.116183	0.521327	-0.502885	-0.322325	-0.609452
60275	8.509526	-2.185828	3.739707	0.048377	0.283082	0.092288	-0.680637	0.403623	-0.128781	0.524646	-0.499630	-0.319114	-0.610968
60276	8.422679	-2.081648	3.605186	-0.146313	0.292901	-0.039725	-0.679283	0.405085	-0.134648	0.524513	-0.497353	-0.314657	-0.615238
60277	8.604982	-2.149277	3.432947	-0.233137	0.320918	-0.110884	-0.678065	0.402391	-0.137979	0.522763	-0.495236	-0.309549	-0.620999
60278	12.351366	-3.285681	4.952456	-0.238233	0.045870	-0.299343	-0.679219	0.399517	-0.139859	0.516911	-0.495320	-0.309079	-0.626044
60279	7.902018	0.406409	3.349981	0.113327	0.106352	-0.376303	-0.687024	0.386549	-0.141889	0.513911	-0.490548	-0.313131	-0.630243
60280	8.680374	-1.333289	3.338710	0.221711	0.001713	-0.139359	-0.690898	0.381353	-0.146934	0.514287	-0.487401	-0.317280	-0.630303
60281	8.544043	-0.887539	3.524955	0.298328	0.095700	-0.149848	-0.693201	0.375617	-0.151477	0.515863	-0.482222	-0.321507	-0.630857
60282	9.561416	-1.253903	3.597930	0.329778	0.132180	0.042257	-0.691304	0.374624	-0.158443	0.520365	-0.477445	-0.323897	-0.629569
60283	9.116254	-0.789950	3.694719	0.255577	0.124536	0.017912	-0.690447	0.372252	-0.165820	0.523801	-0.473373	-0.325627	-0.628902
60284	8.928178	-0.450824	3.904854	0.261024	0.111930	0.040476	-0.689860	0.370974	-0.172912	0.527455	-0.469519	-0.327359	-0.627836
60285	8.795438	-0.671216	3.962892	0.250440	0.102782	0.071013	-0.688471	0.369173	-0.181590	0.531344	-0.466062	-0.328723	-0.626419
60286	8.892419	-0.730405	3.971915	0.175038	0.018338	0.138178	-0.686082	0.368963	-0.184881	0.534778	-0.464908	-0.329442	-0.623972
60287	9.068702	-0.556408	3.904947	0.134252	0.041592	0.122671	-0.684496	0.371624	-0.187587	0.537815	-0.463752	-0.329497	-0.622190
60288	9.077950	-0.652870	3.840408	0.115037	0.075369	0.096666	-0.681854	0.373476	-0.190709	0.540530	-0.462246	-0.329228	-0.621100
60289	9.135218	-0.847613	3.845998	0.108014	0.070239	0.091468	-0.680264	0.375865	-0.193681	0.543116	-0.460786	-0.328927	-0.620087
60290	9.062958	-0.716114	3.864066	0.095314	0.083109	0.060115	-0.677604	0.378713	-0.199530	0.545249	-0.459141	-0.328670	-0.619572
60291	8.844075	-0.708635	3.796592	0.008448	0.071857	0.044601	-0.676544	0.377772	-0.200341	0.546344	-0.458418	-0.327544	-0.619739
60292	8.891887	-0.873159	3.710823	-0.046272	0.048517	0.001105	-0.675217	0.378916	-0.202813	0.546211	-0.458359	-0.326445	-0.620480
60293	9.115550	-0.886067	3.826535	-0.101734	0.072736	-0.016073	-0.674700	0.378355	-0.201520	0.545547	-0.458423	-0.324495	-0.622038
60294	9.038053	-0.808506	3.897223	-0.123176	0.074306	-0.047427	-0.674700	0.378908	-0.201771	0.544246	-0.458573	-0.322584	-0.624056
60295	9.028224	-0.827680	3.882650	-0.173721	0.069736	-0.064737	-0.676282	0.379709	-0.201220	0.542286	-0.459126	-0.320207	-0.626575
60296	8.983885	-0.919616	3.889629	-0.180145	0.075377	-0.085634	-0.676541	0.378883	-0.201235	0.540004	-0.459609	-0.317936	-0.629342
60297	8.942196	-0.968210	3.926219	-0.165353	0.061118	-0.075251	-0.676669	0.376952	-0.200749	0.537922	-0.460092	-0.315837	-0.631825
60298	8.959107	-1.001633	3.862400	-0.149726	0.059197	-0.071808	-0.678244	0.376520	-0.200484	0.535969	-0.460528	-0.313983	-0.634087
60299	8.933008	-0.889561	3.845229	-0.138135	0.034837	-0.082394	-0.677989	0.375129	-0.198944	0.533869	-0.460994	-0.312565	-0.636217
60300	8.945078	-0.899743	3.878702	-0.140115	0.017428	-0.085923	-0.680106	0.377015	-0.197583	0.531567	-0.461751	-0.311412	-0.638158
60301	8.940585	-0.845697	3.823887	-0.124725	-0.005448	-0.082551	-0.681160	0.373956	-0.195543	0.529327	-0.462575	-0.310588	-0.639822
60302	8.972521	-0.815583	3.709780	-0.124533	-0.031996	-0.061692	-0.681179	0.375447	-0.193944	0.527214	-0.463915	-0.309967	-0.640897
60303	9.067082	-0.847072	3.850001	-0.108911	-0.005806	-0.070366	-0.681974	0.373630	-0.192143	0.525264	-0.464645	-0.309236	-0.642321
60304	9.057152	-0.887874	3.815752	-0.068444	0.019773	-0.050347	-0.683821	0.372074	-0.190068	0.523987	-0.464864	-0.308576	-0.643521
60305	9.091539	-0.777219	4.099817	-0.067495	0.026007	-0.007595	-0.682770	0.371259	-0.189961	0.523424	-0.465130	-0.307455	-0.644324
60306	9.199645	-0.630629	3.929920	-0.112893	0.064100	0.034514	-0.683035	0.371667	-0.189820	0.523151	-0.465736	-0.305006	-0.645271
60307	9.205924	-0.791772	4.009803	-0.137302	0.086463	0.012860	-0.681203	0.372782	-0.189681	0.522561	-0.466067	-0.302163	-0.646846
60308	8.968005	-1.101353	4.093214	-0.088354	0.118351	0.018910	-0.679876	0.374202	-0.192278	0.522656	-0.465602	-0.299619	-0.648286
60309	8.714159	-1.219070	4.179723	-0.026626	0.091927	0.006417	-0.679085	0.375322	-0.193308	0.523051	-0.464654	-0.298192	-0.649304
60310	8.456801	-1.140406	4.070569	0.027618	-0.034357	0.015446	-0.680388	0.375875	-0.194596	0.523261	-0.464935	-0.298778	-0.648664
60311	8.559902	-1.013431	3.922300	0.064425	-0.134973	0.007204	-0.680149	0.376947	-0.192222	0.523162	-0.465977	-0.300887	-0.647020
60312	8.916701	-0.790795	3.706580	0.070625	-0.195323	0.005301	-0.681489	0.377444	-0.189063	0.522680	-0.467819	-0.303814	-0.644708
60313	9.144331	-0.968289	3.776275	0.090661	-0.160434	-0.005071	-0.684658	0.376273	-0.185925	0.522497	-0.468833	-0.306641	-0.642778
60314	9.225465	-0.827986	3.757028	0.060092	-0.145919	-0.024133	-0.683632	0.375279	-0.182551	0.521809	-0.469963	-0.309174	-0.641297
60315	9.108353	-0.878164	3.775968	0.059775	-0.116360	-0.013594	-0.685737	0.372070	-0.180376	0.521485	-0.470672	-0.311222	-0.640048
60316	9.076637	-0.903929	3.715803	0.085166	-0.109735	-0.002312	-0.685755	0.369968	-0.177147	0.521516	-0.471211	-0.313479	-0.638524
60317	9.003891	-0.864224	3.693836	0.100764	-0.125712	0.007176	-0.687316	0.369559	-0.178583	0.521777	-0.471733	-0.315948	-0.636706
60318	9.040565	-0.858312	3.569590	0.133542	-0.139987	0.010533	-0.688768	0.368839	-0.177148	0.522250	-0.472210	-0.319028	-0.634423
60319	9.073069	-0.728750	3.461728	0.141646	-0.153738	-0.006112	-0.689975	0.368510	-0.173745	0.522533	-0.472564	-0.322431	-0.632203
60320	9.200076	-0.667957	3.353126	0.125503	-0.160894	0.010500	-0.690901	0.366139	-0.171692	0.522762	-0.473384	-0.325606	-0.629768
60321	9.302129	-0.706917	3.284841	0.113157	-0.108460	0.014193	-0.691559	0.364055	-0.170421	0.523304	-0.473586	-0.327985	-0.627929
60322	9.258225	-0.725887	3.278321	0.092933	-0.088434	0.028260	-0.691838	0.366515	-0.169585	0.523914	-0.473938	-0.329822	-0.626190
60323	9.273118	-0.681951	3.244705	0.074458	-0.049093	0.035401	-0.690798	0.365128	-0.167789	0.524733	-0.473938	-0.330897	-0.624936
60324	9.292431	-0.697315	3.302150	0.060866	-0.010449	0.028578	-0.691968	0.364718	-0.168835	0.525545	-0.473654	-0.331501	-0.624148
60325	9.226385	-0.755120	3.312537	0.037152	-0.014128	0.051311	-0.692101	0.366234	-0.169327	0.526434	-0.473714	-0.331596	-0.623303
60326	9.204649	-0.718962	3.352294	0.038864	-0.010615	0.049565	-0.691977	0.366639	-0.168666	0.527300	-0.473799	-0.331730	-0.622434
60327	9.311960	-0.676223	3.355266	0.018608	0.027865	0.054979	-0.690389	0.365847	-0.170001	0.528333	-0.473552	-0.331121	-0.622070
60328	9.174974	-0.789738	3.410081	0.015461	0.043550	0.060257	-0.689863	0.367789	-0.171013	0.529469	-0.473279	-0.330291	-0.621754
60329	9.145794	-0.777842	3.454507	-0.011967	0.043585	0.070799	-0.688279	0.370585	-0.173585	0.530512	-0.473259	-0.328984	-0.621573
60330	9.169827	-0.833649	3.433788	-0.018939	0.043689	0.067340	-0.687235	0.373628	-0.174318	0.531416	-0.473388	-0.327662	-0.621400
60331	9.162090	-0.906554	3.447456	-0.042928	0.050767	0.072670	-0.685527	0.375169	-0.175346	0.532233	-0.473616	-0.325875	-0.621467
60332	9.127905	-0.930352	3.430958	-0.036185	0.071109	0.055260	-0.684734	0.375187	-0.176136	0.532992	-0.473510	-0.324153	-0.621798
60333	9.217424	-1.018549	3.434898	-0.037084	0.061447	0.057003	-0.683173	0.378084	-0.175829	0.533737	-0.473438	-0.322471	-0.622089
60334	9.178496	-1.013585	3.455238	-0.048355	0.080933	0.046617	-0.681068	0.379221	-0.177129	0.534332	-0.473280	-0.320573	-0.622679
60335	9.134123	-1.092055	3.561680	-0.049348	0.112081	0.065028	-0.680021	0.381992	-0.178129	0.535382	-0.472756	-0.318116	-0.623435
60336	9.153208	-1.137103	3.669553	-0.028465	0.150530	0.053746	-0.678162	0.383980	-0.181765	0.536689	-0.471557	-0.315648	-0.624471
60337	9.058663	-1.082494	3.633775	-0.007906	0.137332	0.051883	-0.675661	0.388579	-0.184962	0.538121	-0.470180	-0.313554	-0.625333
60338	8.968144	-1.145991	3.739075	-0.011587	0.140188	0.039684	-0.674983	0.389865	-0.188342	0.539340	-0.468831	-0.311536	-0.626303
60339	8.953932	-1.071064	3.779210	-0.020560	0.130807	0.030079	-0.672341	0.390196	-0.190709	0.540333	-0.467525	-0.309550	-0.627408
60340	8.977781	-1.156153	3.772605	-0.024100	0.135307	0.023137	-0.672414	0.386278	-0.196018	0.541187	-0.466262	-0.307578	-0.628579
60341	8.940744	-1.215964	3.942095	-0.032452	0.119295	0.043179	-0.670292	0.386059	-0.198784	0.542159	-0.465301	-0.305436	-0.629498
60342	9.055233	-1.197394	3.930030	-0.013355	0.103861	0.015183	-0.668727	0.388825	-0.199002	0.542811	-0.464264	-0.304008	-0.630391
60343	8.987102	-1.217494	3.824783	-0.020512	0.133419	0.029235	-0.668581	0.390232	-0.201461	0.543798	-0.462905	-0.301988	-0.631510
60344	8.875638	-1.141008	3.799392	0.005236	0.140424	0.018687	-0.666722	0.392911	-0.205476	0.544883	-0.461220	-0.300363	-0.632583
60345	8.846529	-1.093990	3.960535	-0.027667	0.107894	-0.007485	-0.665371	0.393676	-0.210571	0.545177	-0.460035	-0.298867	-0.633898
60346	8.923363	-1.260414	4.024186	-0.029374	0.126598	0.022260	-0.663139	0.395084	-0.211475	0.545901	-0.458915	-0.296921	-0.635001
60347	8.889956	-1.143747	4.036303	-0.016086	0.133934	-0.003943	-0.663241	0.394990	-0.215008	0.546494	-0.457291	-0.295252	-0.636440
60348	8.801350	-1.276418	4.249530	-0.007334	0.124764	-0.035394	-0.661389	0.395309	-0.217108	0.546666	-0.455607	-0.294127	-0.638018
60349	8.748333	-1.229832	4.028664	0.003795	0.129211	-0.042407	-0.660307	0.393850	-0.220414	0.546917	-0.453593	-0.293107	-0.639706
60350	8.638442	-1.255539	4.243905	-0.010689	0.083158	-0.051231	-0.662356	0.391281	-0.225289	0.546608	-0.452378	-0.292536	-0.641090
60351	8.831078	-1.202841	4.157884	-0.004299	0.059688	-0.063504	-0.661696	0.390741	-0.225566	0.546104	-0.451216	-0.292358	-0.642419
60352	8.801805	-1.198678	4.243362	-0.000462	0.038890	-0.075790	-0.662456	0.387321	-0.227329	0.545308	-0.450312	-0.292621	-0.643608
60353	8.899248	-1.207648	4.100552	0.001350	0.025382	-0.105475	-0.662692	0.384041	-0.228961	0.544109	-0.449286	-0.293265	-0.645044
60354	8.987232	-1.135892	4.128596	-0.000116	0.019869	-0.089780	-0.664526	0.382921	-0.228708	0.543022	-0.448538	-0.293864	-0.646208
60355	9.022474	-0.950692	4.035991	-0.006994	0.051559	-0.100152	-0.665686	0.379625	-0.229811	0.541960	-0.447301	-0.294074	-0.647859
60356	8.842388	-0.937912	4.117812	-0.019622	0.039114	-0.079245	-0.666600	0.378792	-0.229821	0.540941	-0.446575	-0.294114	-0.649192
60357	8.930105	-0.919174	4.111210	-0.037688	0.031012	-0.110605	-0.668025	0.374383	-0.230029	0.539336	-0.445879	-0.294246	-0.650944
60358	8.823960	-0.755842	4.130515	-0.049470	0.023165	-0.051312	-0.669584	0.373285	-0.231347	0.538319	-0.445843	-0.293819	-0.652003
60359	8.858089	-0.755538	4.076463	-0.092523	-0.007437	-0.030335	-0.668938	0.371895	-0.229548	0.537033	-0.446711	-0.292944	-0.652862
60360	8.814313	-0.754960	4.058113	-0.107848	-0.015401	-0.016364	-0.672251	0.374020	-0.226343	0.535716	-0.448009	-0.291853	-0.653542
60361	8.493685	-0.664330	4.013542	-0.122852	-0.060738	-0.009530	-0.672003	0.373172	-0.224269	0.534107	-0.450018	-0.290975	-0.653871
60362	8.099074	-0.756786	3.900280	-0.101725	-0.086791	-0.021930	-0.671639	0.375064	-0.221487	0.532359	-0.452142	-0.290782	-0.653917
60363	8.202676	-0.948685	3.832202	-0.083063	-0.100737	-0.034200	-0.673370	0.374455	-0.218086	0.530544	-0.454101	-0.291070	-0.653906
60364	8.957819	-1.128451	4.356977	-0.075128	-0.139286	-0.048148	-0.674861	0.375332	-0.212565	0.528375	-0.456471	-0.292012	-0.653593
60365	9.561130	-1.109587	4.597539	-0.000196	-0.184558	0.002190	-0.675418	0.370577	-0.206377	0.527296	-0.458850	-0.293924	-0.651938
60366	9.269046	-1.130942	4.560400	0.099326	-0.251116	0.076682	-0.678879	0.373505	-0.201585	0.527675	-0.461556	-0.297166	-0.648242
