# Supplementary material for: Identification of Haptic Based Guiding Using Hard Reins
Source: PLoS One. 2015 Jul 22;10(7):e0132020. doi: 10.1371/journal.pone.0132020 (PMC4511788; doi:10.1371/journal.pone.0132020)
Supplement: S1 File — (ZIP) [file pone.0132020.s001.zip › MotionData1/Subject2/T3/fh3.txt]

// Start Time: 0
// Sample rate: 25.0Hz
// Scenario: 4.9
// Firmware Version: 2.6.1
Counter	Acc_X	Acc_Y	Acc_Z	Gyr_X	Gyr_Y	Gyr_Z	Mag_X	Mag_Y	Mag_Z	Quat_w	Quat_x	Quat_y	Quat_z
59580	0.657675	0.788370	9.808797	0.005921	-0.004120	0.030798	-0.292666	-0.503630	-0.720845	-0.468918	-0.052816	-0.021068	-0.881409
59581	0.711040	0.823875	9.758279	0.011283	-0.002382	0.034361	-0.293980	-0.502939	-0.720042	-0.468301	-0.053056	-0.021136	-0.881721
59582	0.764196	0.832705	9.635360	-0.015573	-0.006766	0.039425	-0.294900	-0.502249	-0.719892	-0.467747	-0.053122	-0.020704	-0.882022
59583	0.778955	0.868828	9.688518	-0.047738	-0.011136	0.026840	-0.295299	-0.500741	-0.720518	-0.467328	-0.052965	-0.019657	-0.882277
59584	0.803538	0.926660	9.787500	-0.033433	-0.011162	0.026946	-0.296885	-0.497447	-0.720979	-0.467004	-0.052936	-0.018883	-0.882467
59585	0.745482	0.912632	9.771018	-0.027077	-0.002348	0.009416	-0.297150	-0.497035	-0.720712	-0.466867	-0.052813	-0.018307	-0.882559
59586	0.728290	0.874094	9.708241	-0.029756	0.020403	0.016527	-0.296631	-0.495394	-0.722257	-0.466743	-0.052257	-0.017901	-0.882666
59587	0.639089	0.891804	9.766890	0.011378	0.011675	0.017705	-0.296890	-0.496077	-0.722001	-0.466414	-0.052246	-0.018136	-0.882836
59588	0.658247	0.872163	9.684791	0.041751	-0.004074	0.025792	-0.297425	-0.494981	-0.720170	-0.466073	-0.052793	-0.018754	-0.882971
59589	0.687183	0.864890	9.739731	0.025687	-0.004073	0.015090	-0.297939	-0.497169	-0.719149	-0.465781	-0.053190	-0.019105	-0.883093
59590	0.711604	0.901004	9.814433	0.034621	-0.007594	0.015141	-0.298830	-0.499763	-0.722008	-0.465741	-0.053732	-0.019569	-0.883072
59591	0.745183	0.871659	9.741711	0.047203	-0.007560	0.004644	-0.299238	-0.499215	-0.718374	-0.465612	-0.054386	-0.020284	-0.883084
59592	0.817148	0.806099	9.721111	0.041702	-0.005897	0.034535	-0.299891	-0.499486	-0.718237	-0.465144	-0.054970	-0.020872	-0.883280
59593	0.826774	0.799058	9.802655	0.025617	0.010707	0.032709	-0.301595	-0.499203	-0.717691	-0.464534	-0.055115	-0.021338	-0.883581
59594	0.837199	0.904920	9.842233	0.022033	0.020310	0.036260	-0.301851	-0.500160	-0.717697	-0.464013	-0.055053	-0.021822	-0.883847
59595	0.846681	0.882935	9.755384	0.025652	0.013347	0.027444	-0.301848	-0.500844	-0.717445	-0.463494	-0.055153	-0.022317	-0.884100
59596	0.793809	0.919286	9.710598	0.012279	0.025630	0.022129	-0.302370	-0.500841	-0.717696	-0.463225	-0.054901	-0.022694	-0.884247
59597	0.728416	0.891002	9.732466	-0.002997	0.015117	0.032567	-0.300413	-0.500853	-0.716302	-0.462646	-0.054707	-0.022694	-0.884562
59598	0.735782	0.905610	9.809471	-0.008328	0.013372	0.021947	-0.301588	-0.500572	-0.717317	-0.462451	-0.054482	-0.022591	-0.884681
59599	0.738044	0.886168	9.749149	-0.002972	0.008130	0.024607	-0.301841	-0.501802	-0.717842	-0.462015	-0.054408	-0.022537	-0.884915
59600	0.720684	0.823631	9.702920	-0.001117	0.015173	0.013184	-0.299742	-0.503046	-0.717627	-0.462027	-0.054215	-0.022583	-0.884919
59601	0.648415	0.845975	9.747057	-0.001222	0.002891	0.031669	-0.299754	-0.500718	-0.718122	-0.461467	-0.054247	-0.022503	-0.885211
59602	0.725935	0.881423	9.739586	-0.013663	0.008155	0.014839	-0.300796	-0.501397	-0.718242	-0.461404	-0.054062	-0.022265	-0.885262
59603	0.726070	0.900626	9.727790	-0.004715	0.010782	0.015799	-0.300023	-0.500718	-0.715918	-0.461125	-0.053914	-0.022215	-0.885417
59604	0.699669	0.924722	9.675425	-0.010102	0.006414	0.020164	-0.300819	-0.497564	-0.717687	-0.460959	-0.053795	-0.022019	-0.885516
59605	0.687964	0.973196	9.767404	-0.015404	-0.002308	0.000719	-0.300308	-0.496199	-0.716646	-0.460965	-0.053773	-0.021682	-0.885522
59606	0.658968	0.970959	9.748403	-0.022553	-0.004043	-0.001093	-0.303176	-0.496045	-0.719448	-0.461202	-0.053714	-0.021191	-0.885414
59607	0.648963	0.920706	9.805588	-0.002846	-0.004030	-0.008007	-0.301606	-0.496190	-0.719343	-0.461350	-0.053831	-0.021079	-0.885333
59608	0.726082	0.900773	9.775855	0.001646	-0.004037	-0.011525	-0.300964	-0.494552	-0.718561	-0.461871	-0.053994	-0.021020	-0.885052
59609	0.769167	0.847567	9.789290	-0.022491	-0.011041	-0.018800	-0.302274	-0.494545	-0.718023	-0.462235	-0.054050	-0.020508	-0.884871
59610	0.798001	0.828071	9.779205	-0.009962	0.002948	-0.015146	-0.303193	-0.493307	-0.719032	-0.462680	-0.053976	-0.020320	-0.884647
59611	0.802578	0.794231	9.735519	0.002565	0.006455	-0.013287	-0.302532	-0.493721	-0.720599	-0.462911	-0.053958	-0.020403	-0.884526
59612	0.783421	0.816071	9.750355	0.011439	0.006423	0.002648	-0.303460	-0.492074	-0.719404	-0.463024	-0.054029	-0.020607	-0.884458
59613	0.817840	0.900151	9.806297	0.041838	0.006399	0.006400	-0.301619	-0.493726	-0.719836	-0.462864	-0.054386	-0.021360	-0.884502
59614	0.822818	0.919492	9.852138	0.040039	-0.005857	0.003701	-0.302531	-0.494817	-0.719057	-0.462977	-0.054941	-0.021952	-0.884393
59615	0.687492	0.903789	9.877156	0.004316	-0.014540	-0.014178	-0.302787	-0.496596	-0.717518	-0.463231	-0.055312	-0.021872	-0.884239
59616	0.643886	0.886985	9.776405	-0.041374	-0.018052	0.000468	-0.304750	-0.496585	-0.717359	-0.463460	-0.055326	-0.020917	-0.884141
59617	0.740250	0.857267	9.741589	-0.022592	-0.007580	0.005896	-0.304106	-0.494672	-0.717609	-0.463386	-0.055328	-0.020406	-0.884192
59618	0.850788	0.784101	9.691730	0.029211	-0.005887	0.027381	-0.304763	-0.493847	-0.717979	-0.463049	-0.055792	-0.020782	-0.884331
59619	0.928504	0.841687	9.845525	0.086354	-0.021720	0.045348	-0.306977	-0.496437	-0.716548	-0.462159	-0.057075	-0.022014	-0.884685
59620	0.702387	0.959137	9.925727	0.114992	-0.053136	0.033197	-0.307744	-0.499992	-0.715795	-0.461645	-0.059171	-0.023463	-0.884778
59621	0.668820	0.997397	9.767847	0.070400	-0.069655	0.001111	-0.309566	-0.502858	-0.713726	-0.461576	-0.061128	-0.024029	-0.884666
59622	0.912125	0.918441	9.736002	-0.013644	-0.087197	-0.017276	-0.311932	-0.502573	-0.710582	-0.462107	-0.062614	-0.022948	-0.884314
59623	0.971843	0.824497	9.840147	-0.038745	-0.070646	-0.005103	-0.314283	-0.502834	-0.710938	-0.462278	-0.063579	-0.021571	-0.884190
59624	1.025349	0.883692	9.672144	0.005935	-0.098635	0.003933	-0.318214	-0.502540	-0.709452	-0.462363	-0.065456	-0.020706	-0.884029
59625	1.091096	0.960201	9.691681	0.034506	-0.070703	0.025386	-0.319791	-0.501985	-0.708129	-0.461898	-0.067119	-0.020577	-0.884150
59626	1.097101	1.128161	9.578208	0.009404	-0.040997	0.049137	-0.322667	-0.502791	-0.707059	-0.461161	-0.068028	-0.020244	-0.884473
59627	1.114344	1.176099	9.568997	0.009285	-0.014832	0.083601	-0.324241	-0.501687	-0.707671	-0.459675	-0.068504	-0.020113	-0.885213
59628	1.259724	1.242658	9.683861	0.065663	0.030594	0.092075	-0.325282	-0.502503	-0.707664	-0.458058	-0.068680	-0.021377	-0.886007
59629	1.250053	1.238173	9.765601	0.100619	0.046365	0.080932	-0.325285	-0.504011	-0.704315	-0.456464	-0.068928	-0.023435	-0.886758
59630	1.000905	1.177486	9.733408	0.075690	0.034260	0.050809	-0.324750	-0.505519	-0.705373	-0.455527	-0.069111	-0.024969	-0.887184
59631	0.911074	1.110698	9.685351	0.061426	0.039565	0.041927	-0.325793	-0.506609	-0.704591	-0.454678	-0.069103	-0.026330	-0.887581
59632	0.886543	1.053491	9.790646	0.099102	0.046614	0.019311	-0.322636	-0.510596	-0.703125	-0.454275	-0.069263	-0.028435	-0.887710
59633	0.678586	1.011810	9.787154	0.199424	0.034520	-0.009027	-0.322619	-0.515526	-0.700069	-0.454136	-0.070555	-0.032273	-0.887547
59634	0.545214	0.939980	9.551968	0.178068	0.013665	-0.034781	-0.322985	-0.521822	-0.697279	-0.454588	-0.071985	-0.035556	-0.887076
59635	0.415680	0.737507	9.074929	-0.063553	0.000577	-0.017196	-0.322321	-0.522920	-0.698335	-0.454987	-0.071450	-0.034426	-0.886959
59636	0.968727	0.734752	9.584406	-0.156761	-0.016379	-0.002253	-0.322331	-0.519908	-0.700504	-0.456247	-0.070420	-0.031377	-0.886507
59637	0.609442	0.798221	9.761263	-0.139059	-0.049623	0.026070	-0.322481	-0.515389	-0.702269	-0.456013	-0.070095	-0.028368	-0.886755
59638	0.702203	0.941524	9.670790	-0.038881	-0.046133	0.037390	-0.324592	-0.511818	-0.702849	-0.455913	-0.070669	-0.027123	-0.886800
59639	0.703371	1.098451	9.869644	0.034503	-0.053135	0.027353	-0.326685	-0.511807	-0.702688	-0.455411	-0.071971	-0.027163	-0.886952
59640	1.347594	1.367684	9.896019	0.070436	-0.042759	-0.000684	-0.330882	-0.510416	-0.701447	-0.455476	-0.073448	-0.027970	-0.886772
59641	2.019014	1.373551	10.380542	0.167166	-0.077050	-0.046136	-0.332569	-0.514926	-0.697973	-0.456089	-0.076384	-0.030238	-0.886134
59642	1.251660	1.464111	9.724927	0.165743	-0.100152	-0.114697	-0.333975	-0.522997	-0.694020	-0.458035	-0.079678	-0.032383	-0.884764
59643	1.203014	1.416242	9.676733	0.121259	-0.094764	-0.167866	-0.335523	-0.528740	-0.690689	-0.460869	-0.082442	-0.033872	-0.882981
59644	1.452780	1.226717	9.682013	-0.037866	-0.105296	-0.202662	-0.334593	-0.532305	-0.689186	-0.464653	-0.083891	-0.032515	-0.880910
59645	1.440977	0.926241	9.702691	-0.279233	-0.073765	-0.242256	-0.333148	-0.532311	-0.691019	-0.469422	-0.082533	-0.027231	-0.878686
59646	1.423059	0.788862	9.561883	-0.442196	-0.044113	-0.203703	-0.332394	-0.524922	-0.694322	-0.473793	-0.079116	-0.019331	-0.876862
59647	1.565429	0.771339	9.699837	-0.441450	-0.000532	-0.162174	-0.330356	-0.511925	-0.699788	-0.477310	-0.074984	-0.011721	-0.875452
59648	1.619196	0.860055	9.748456	-0.267155	0.016885	-0.118544	-0.328304	-0.502626	-0.703479	-0.479779	-0.072181	-0.007336	-0.874384
59649	1.579743	1.090529	9.513533	-0.021899	0.055514	-0.120958	-0.324649	-0.500181	-0.705580	-0.481909	-0.071117	-0.007534	-0.873298
59650	1.559248	1.250648	9.914476	0.210795	0.062547	-0.142999	-0.321751	-0.503481	-0.706045	-0.484090	-0.072106	-0.011976	-0.871960
59651	1.458299	1.311912	10.029001	0.285320	0.069708	-0.201428	-0.316990	-0.514733	-0.702863	-0.487155	-0.073763	-0.017805	-0.870013
59652	1.396001	1.390681	9.674774	0.091211	0.111719	-0.189430	-0.312629	-0.524478	-0.699790	-0.490285	-0.072712	-0.020712	-0.868277
59653	1.376426	1.352558	9.741794	0.057307	0.157224	-0.199209	-0.303968	-0.529726	-0.699713	-0.493582	-0.070643	-0.023437	-0.866509
59654	1.079017	1.283818	10.099238	0.189719	0.134557	-0.214119	-0.295562	-0.536068	-0.699642	-0.496965	-0.070154	-0.028307	-0.864467
59655	0.347540	1.317256	9.731039	0.171587	0.057752	-0.173761	-0.290272	-0.547322	-0.698280	-0.499684	-0.070927	-0.032013	-0.862705
59656	0.827291	1.216769	9.552716	0.054298	0.034835	-0.158998	-0.286337	-0.549808	-0.697329	-0.502345	-0.070839	-0.033475	-0.861110
59657	1.071466	1.244998	9.969087	0.012192	-0.003810	-0.170096	-0.283312	-0.553110	-0.696889	-0.505252	-0.071076	-0.033807	-0.859375
59658	0.885627	1.258360	9.932392	0.072980	-0.010758	-0.159045	-0.279905	-0.555456	-0.694893	-0.507900	-0.071962	-0.035130	-0.857686
59659	0.819760	1.178198	9.504274	0.124883	0.024321	-0.139141	-0.278305	-0.562174	-0.692654	-0.510082	-0.072872	-0.037637	-0.856207
59660	0.656202	1.270550	9.401008	0.091478	0.020719	-0.070596	-0.276454	-0.566017	-0.692202	-0.511155	-0.073468	-0.039468	-0.855433
59661	1.116731	1.512520	9.481524	-0.058181	0.039638	-0.013552	-0.275651	-0.568758	-0.693018	-0.511436	-0.072341	-0.038817	-0.855391
59662	1.174869	1.534138	9.620655	-0.183576	0.079720	0.023554	-0.273047	-0.565623	-0.694837	-0.511259	-0.069189	-0.036407	-0.855863
59663	1.184548	1.536511	9.635018	-0.172751	0.090255	0.006926	-0.271754	-0.560700	-0.698561	-0.511304	-0.066062	-0.034279	-0.856171
59664	0.961879	1.457081	9.833086	-0.061821	0.076325	0.000681	-0.270720	-0.557145	-0.701129	-0.511330	-0.064194	-0.033951	-0.856311
59665	0.661877	1.381803	9.618524	0.011491	0.046708	0.009999	-0.270483	-0.551670	-0.702890	-0.511106	-0.063700	-0.034539	-0.856458
59666	0.613658	1.391815	9.623860	0.018658	0.017874	-0.000611	-0.269171	-0.552224	-0.703174	-0.511088	-0.063655	-0.034993	-0.856453
59667	0.744106	1.395987	9.747748	0.004307	-0.021552	-0.007948	-0.269421	-0.555098	-0.701775	-0.511230	-0.064241	-0.034797	-0.856333
59668	0.989537	1.273979	9.799501	-0.013589	-0.033874	-0.013510	-0.269552	-0.554687	-0.702287	-0.511518	-0.064744	-0.034186	-0.856148
59669	1.225645	1.197837	9.883103	-0.090487	-0.037446	-0.028271	-0.269815	-0.554000	-0.703052	-0.512138	-0.064634	-0.032214	-0.855862
59670	1.393809	1.078589	9.853847	-0.181724	-0.027006	-0.030734	-0.272844	-0.547685	-0.707344	-0.512919	-0.063285	-0.028818	-0.855616
59671	1.479125	0.856385	9.764042	-0.239036	-0.027052	-0.018885	-0.273787	-0.541656	-0.709340	-0.513546	-0.061506	-0.024357	-0.855508
59672	1.362551	0.761209	9.802404	-0.224842	-0.004346	0.013037	-0.273932	-0.536999	-0.712915	-0.513605	-0.059348	-0.020400	-0.855729
59673	1.231095	0.613045	9.777803	-0.160579	0.007878	0.051450	-0.275267	-0.530693	-0.715421	-0.512898	-0.057820	-0.017518	-0.856321
59674	1.091757	0.710503	9.832995	-0.134829	0.041039	0.103807	-0.274883	-0.527134	-0.719014	-0.511266	-0.055841	-0.015461	-0.857467
59675	1.001197	0.875010	9.917376	-0.091051	0.059389	0.121875	-0.277004	-0.520825	-0.720990	-0.509246	-0.054169	-0.014208	-0.858797
59676	0.967912	0.965005	9.375581	-0.062366	0.077873	0.131003	-0.277928	-0.517533	-0.724049	-0.507042	-0.052304	-0.013739	-0.860223
59677	0.908815	0.821933	8.840941	0.011046	0.046538	0.126138	-0.278591	-0.515749	-0.724410	-0.504835	-0.051899	-0.014112	-0.861539
59678	0.726457	0.651993	8.643501	0.105844	0.027393	0.134715	-0.278584	-0.517530	-0.723392	-0.502401	-0.052604	-0.016024	-0.862884
59679	0.768630	0.797117	9.019700	0.161181	0.022019	0.153612	-0.279623	-0.519989	-0.721590	-0.499557	-0.054137	-0.018712	-0.864385
59680	0.756545	1.116277	9.542559	0.161229	0.058684	0.141466	-0.281813	-0.525726	-0.721613	-0.496919	-0.054858	-0.021884	-0.865785
59681	0.814798	1.152471	9.729919	0.191768	0.081441	0.117084	-0.281263	-0.531616	-0.719868	-0.494629	-0.055649	-0.025751	-0.866938
59682	0.910154	0.978747	9.789582	0.261641	0.083221	0.096386	-0.281111	-0.536135	-0.718491	-0.492623	-0.056915	-0.030955	-0.867828
59683	0.811305	0.659872	9.863671	0.219622	0.065767	0.080118	-0.280552	-0.544627	-0.714831	-0.490925	-0.058228	-0.035173	-0.868542
59684	0.281818	0.554319	10.174631	0.059457	0.069329	0.073808	-0.282359	-0.548998	-0.714718	-0.489534	-0.057731	-0.036753	-0.869295
59685	0.008160	0.427905	10.608110	-0.005938	0.093773	0.085803	-0.281294	-0.550919	-0.717082	-0.487970	-0.056289	-0.037303	-0.870244
59686	0.489528	0.899033	10.176803	-0.027272	0.142713	0.084023	-0.279989	-0.549008	-0.719411	-0.486441	-0.053674	-0.038079	-0.871231
59687	0.954881	1.167256	9.416469	0.083163	0.167391	0.029335	-0.277236	-0.549022	-0.721264	-0.485702	-0.051770	-0.040951	-0.871628
59688	0.841842	0.915787	8.688795	0.235461	0.120464	-0.008497	-0.273278	-0.555614	-0.720353	-0.485509	-0.052022	-0.046187	-0.871459
59689	0.381536	0.702875	8.673496	0.276630	0.083900	-0.022333	-0.271926	-0.564931	-0.717878	-0.485517	-0.053405	-0.051653	-0.871064
59690	0.213254	0.778969	9.533755	0.050839	0.059986	0.017397	-0.268231	-0.571523	-0.716445	-0.485112	-0.052944	-0.053056	-0.871234
59691	0.115607	1.603617	10.764890	-0.196209	0.090292	0.019402	-0.267967	-0.569605	-0.720571	-0.484877	-0.049641	-0.050302	-0.871722
59692	0.447345	2.420114	10.425358	-0.193931	0.127196	-0.063204	-0.264582	-0.564145	-0.725096	-0.486049	-0.045551	-0.048170	-0.871413
59693	0.442339	1.757619	9.264262	-0.016374	0.113654	-0.127273	-0.259212	-0.562529	-0.730078	-0.488165	-0.043460	-0.048967	-0.870292
59694	0.235314	1.181066	8.951814	0.025563	0.063016	-0.111339	-0.255922	-0.566243	-0.729646	-0.490027	-0.042576	-0.050077	-0.869225
59695	0.325472	1.286980	9.211796	-0.055230	0.014698	-0.073342	-0.252134	-0.563935	-0.732268	-0.491330	-0.041875	-0.049191	-0.868574
59696	0.194960	1.596851	9.540913	-0.027645	0.010235	-0.048389	-0.252656	-0.563109	-0.734063	-0.492194	-0.041451	-0.048805	-0.868127
59697	0.065132	1.659501	10.035403	0.133362	0.001475	-0.054256	-0.252376	-0.567493	-0.731911	-0.493019	-0.042852	-0.051080	-0.867460
59698	0.133175	1.697221	10.746589	0.228234	0.020626	-0.074672	-0.249978	-0.576815	-0.729451	-0.494105	-0.044740	-0.055259	-0.866490
59699	-0.040424	1.719113	11.171296	0.215969	0.106434	-0.118462	-0.247303	-0.588329	-0.727793	-0.495838	-0.045052	-0.060085	-0.865162
59700	-0.422956	1.914458	11.157617	-0.075299	0.196739	-0.181784	-0.243211	-0.592729	-0.731521	-0.498816	-0.040754	-0.060849	-0.863608
59701	0.339766	1.927332	9.447336	-0.198159	0.175192	-0.276350	-0.234969	-0.591129	-0.734864	-0.503522	-0.035561	-0.059356	-0.861207
59702	0.222874	0.769648	9.656127	-0.044986	0.122899	-0.342598	-0.225652	-0.594326	-0.738658	-0.509303	-0.032655	-0.060013	-0.857871
59703	0.611940	0.469021	9.863196	0.007807	0.073815	-0.365485	-0.219468	-0.600244	-0.739715	-0.515465	-0.031181	-0.061033	-0.854165
59704	0.368108	0.825647	9.463264	-0.111914	0.053881	-0.396234	-0.211983	-0.604801	-0.740907	-0.522226	-0.028692	-0.059873	-0.850219
59705	-0.437210	0.986119	9.551361	-0.375654	0.039269	-0.447282	-0.202031	-0.602798	-0.747894	-0.529965	-0.023708	-0.054023	-0.845965
59706	-0.724759	0.600544	10.140590	-0.571668	0.049683	-0.447796	-0.196303	-0.591872	-0.758482	-0.537707	-0.016392	-0.045035	-0.841769
59707	-0.599740	0.514024	10.479767	-0.383912	0.023347	-0.435131	-0.188626	-0.580410	-0.765860	-0.545103	-0.011577	-0.038834	-0.837389
59708	-0.209029	0.811693	9.720416	0.084933	-0.027249	-0.428413	-0.183112	-0.583999	-0.766237	-0.552254	-0.012695	-0.040006	-0.832619
59709	-0.132862	0.340214	9.099127	0.142120	-0.063913	-0.407967	-0.177837	-0.593611	-0.762917	-0.559043	-0.015098	-0.041632	-0.827955
59710	-0.476894	0.185896	8.879229	-0.164180	-0.065762	-0.336992	-0.172490	-0.590902	-0.763100	-0.564716	-0.014138	-0.038226	-0.824278
59711	-0.770573	0.313173	8.854387	-0.229158	-0.076474	-0.215789	-0.169483	-0.588178	-0.767259	-0.568388	-0.012701	-0.033507	-0.821980
59712	-1.019550	0.606715	9.047358	0.005626	-0.085394	-0.104714	-0.169206	-0.590233	-0.768318	-0.570180	-0.014167	-0.032602	-0.820751
59713	-1.078516	0.799822	9.126987	0.256643	-0.132751	-0.030745	-0.172568	-0.598840	-0.765247	-0.570693	-0.019256	-0.035225	-0.820182
59714	-0.790081	0.936246	9.645153	0.405773	-0.187237	0.003559	-0.176965	-0.611825	-0.758322	-0.570618	-0.027029	-0.039687	-0.819811
59715	-0.629455	1.097544	10.107030	0.386837	-0.239901	0.008491	-0.184767	-0.623832	-0.751595	-0.570444	-0.035355	-0.043243	-0.819435
59716	-0.203640	1.207937	10.328121	0.022806	-0.243592	-0.026007	-0.193635	-0.630357	-0.748162	-0.571098	-0.039653	-0.040800	-0.818908
59717	-0.168289	0.768126	9.733982	-0.108573	-0.238215	-0.042894	-0.199122	-0.632245	-0.746545	-0.572082	-0.042234	-0.036300	-0.818304
59718	-0.063795	0.530914	9.504456	0.059608	-0.236425	-0.031162	-0.205133	-0.632896	-0.746979	-0.572767	-0.046831	-0.034539	-0.817650
59719	-0.300701	0.135426	10.126778	0.269606	-0.201540	0.018054	-0.212183	-0.637926	-0.742265	-0.572357	-0.053137	-0.036572	-0.817464
59720	-0.384874	0.835660	10.818055	0.238010	-0.126595	0.086980	-0.219905	-0.638844	-0.739052	-0.570760	-0.058061	-0.038868	-0.818139
59721	0.162774	1.127658	10.177444	0.110884	-0.063787	0.140822	-0.226566	-0.640588	-0.738970	-0.568388	-0.060352	-0.039753	-0.819581
59722	0.377279	0.745006	9.856379	0.125008	-0.032408	0.199060	-0.228766	-0.647560	-0.734218	-0.565016	-0.062530	-0.041138	-0.821678
59723	0.340165	0.961369	9.731817	0.081860	-0.013264	0.253506	-0.232442	-0.646720	-0.731308	-0.560768	-0.063740	-0.041963	-0.824449
59724	0.614437	1.502298	9.577061	-0.006002	-0.036188	0.293348	-0.236254	-0.643415	-0.731089	-0.555986	-0.064584	-0.041029	-0.827662
59725	1.581535	3.015777	9.912948	0.055143	-0.050384	0.221497	-0.241245	-0.637637	-0.734450	-0.552297	-0.066135	-0.041066	-0.830004
59726	1.331072	2.431060	9.966063	0.084135	-0.015132	0.147773	-0.245041	-0.639809	-0.730016	-0.549777	-0.067507	-0.042046	-0.831517
59727	1.211706	2.300573	9.460926	0.010934	0.021772	0.135057	-0.247003	-0.640758	-0.728313	-0.547506	-0.067371	-0.042276	-0.833013
59728	0.952971	1.589237	8.983959	0.055675	-0.011272	0.133444	-0.249744	-0.642934	-0.726482	-0.545349	-0.068356	-0.042837	-0.834318
59729	0.655323	1.161047	8.981605	0.119898	-0.054975	0.161953	-0.254969	-0.645919	-0.723328	-0.542534	-0.070729	-0.043999	-0.835894
59730	0.659084	0.996518	9.455508	0.176778	-0.083203	0.223902	-0.259010	-0.648635	-0.722776	-0.538935	-0.074321	-0.045654	-0.837820
59731	0.785845	1.133183	10.426867	0.240842	-0.062570	0.282569	-0.266312	-0.655717	-0.717302	-0.533893	-0.078222	-0.048550	-0.840525
59732	0.490361	1.670551	10.800877	0.194326	0.023126	0.298592	-0.272457	-0.659794	-0.711039	-0.528640	-0.080271	-0.051535	-0.843469
59733	0.174903	1.486981	9.739285	0.047927	0.056742	0.262480	-0.277955	-0.660039	-0.709277	-0.524082	-0.080062	-0.052493	-0.846270
59734	0.325751	1.664467	9.177683	0.062389	0.035870	0.240484	-0.280042	-0.662219	-0.707327	-0.519957	-0.080435	-0.053481	-0.848713
59735	0.451297	1.648030	9.628207	0.024971	0.014855	0.186333	-0.283726	-0.658641	-0.706719	-0.516751	-0.080597	-0.053749	-0.850637
59736	0.376652	1.323103	10.144200	0.118143	0.006154	0.141105	-0.285172	-0.658360	-0.705141	-0.514198	-0.081937	-0.055542	-0.851940
59737	0.614378	1.497180	9.476069	0.034350	0.009813	0.092903	-0.287006	-0.659858	-0.701765	-0.512564	-0.082161	-0.056059	-0.852868
59738	0.454106	1.381907	9.122860	-0.065776	-0.014550	0.076256	-0.288323	-0.656975	-0.703657	-0.511431	-0.081894	-0.054610	-0.853668
59739	0.571117	1.517524	9.726606	-0.038934	-0.026038	0.057004	-0.287170	-0.653423	-0.702605	-0.510568	-0.081922	-0.053566	-0.854248
59740	0.948429	1.603738	9.782019	0.056034	-0.026942	0.027636	-0.288344	-0.653690	-0.702978	-0.510070	-0.083056	-0.054152	-0.854399
59741	1.069550	1.649341	10.060266	-0.079972	-0.034055	0.019537	-0.289789	-0.652587	-0.703075	-0.509922	-0.082776	-0.052369	-0.854626
59742	1.116960	1.519695	10.255426	-0.115705	-0.004345	0.009646	-0.290084	-0.646289	-0.703655	-0.509977	-0.081752	-0.050280	-0.854817
59743	1.078569	1.571233	9.708426	-0.079800	0.034287	0.010963	-0.290110	-0.640538	-0.705668	-0.509898	-0.080309	-0.049189	-0.855064
59744	0.982639	1.348506	8.985742	-0.017082	0.022249	0.006970	-0.289319	-0.640541	-0.707362	-0.509807	-0.079833	-0.049063	-0.855171
59745	0.997850	1.112640	8.968480	0.111572	0.003830	0.042154	-0.285151	-0.639197	-0.704565	-0.508914	-0.080904	-0.050859	-0.855497
59746	1.162780	1.212630	9.054721	0.206271	-0.011147	0.067431	-0.286435	-0.644940	-0.702015	-0.507471	-0.083335	-0.054114	-0.855921
59747	1.098484	1.661796	9.488204	0.204425	-0.018230	0.068375	-0.286956	-0.648363	-0.696995	-0.505985	-0.085771	-0.057207	-0.856359
59748	1.160554	1.897271	9.574487	0.238614	-0.000674	0.030825	-0.286018	-0.654393	-0.693575	-0.505079	-0.088305	-0.061182	-0.856361
59749	1.131807	1.592022	9.564016	0.292408	-0.011076	0.002047	-0.285855	-0.663431	-0.688102	-0.504542	-0.091444	-0.065950	-0.855994
59750	1.126120	1.465255	9.778893	0.277229	0.010770	-0.005063	-0.286879	-0.670547	-0.682723	-0.504125	-0.094122	-0.070763	-0.855565
59751	1.396832	1.497397	9.969181	0.328174	0.015019	0.003176	-0.285794	-0.680411	-0.677790	-0.503428	-0.097181	-0.076351	-0.855153
59752	1.619537	1.568492	10.191572	0.331929	0.041242	-0.033768	-0.283277	-0.689874	-0.671581	-0.503308	-0.099836	-0.082457	-0.854350
59753	1.596834	1.775048	10.042743	0.201434	0.020314	-0.064703	-0.280104	-0.699065	-0.666156	-0.503976	-0.101440	-0.085991	-0.853419
59754	1.171860	1.751731	10.771899	-0.065154	0.055257	-0.084036	-0.273305	-0.699239	-0.665613	-0.505467	-0.099768	-0.085556	-0.852778
59755	1.241204	2.341852	10.451253	-0.147105	0.135874	-0.128293	-0.268066	-0.699677	-0.666990	-0.507711	-0.095778	-0.084394	-0.852017
59756	1.163262	2.635864	8.874019	-0.178831	0.134613	-0.190092	-0.257619	-0.695215	-0.669949	-0.511072	-0.091417	-0.083027	-0.850620
59757	0.523020	2.237707	9.168152	-0.452611	0.115464	-0.207913	-0.249542	-0.684028	-0.679147	-0.515219	-0.084527	-0.076618	-0.849432
59758	0.525800	2.277269	9.529058	-0.558408	0.102151	-0.173486	-0.240047	-0.668743	-0.689102	-0.518933	-0.076838	-0.068423	-0.848601
59759	0.729975	2.806825	9.408420	-0.405482	0.059252	-0.163666	-0.233423	-0.654810	-0.698768	-0.522232	-0.071462	-0.062179	-0.847526
59760	0.655773	2.564134	9.290917	-0.315148	0.034823	-0.161358	-0.225751	-0.642802	-0.705752	-0.525377	-0.067449	-0.057380	-0.846249
59761	0.447227	2.440639	9.272072	-0.248227	0.006833	-0.129212	-0.221844	-0.636660	-0.711185	-0.527882	-0.064662	-0.053252	-0.845177
59762	0.304744	2.437017	9.297291	-0.157954	-0.012390	-0.114483	-0.218986	-0.631335	-0.714280	-0.530055	-0.063152	-0.050548	-0.844096
59763	0.104885	2.506675	9.544940	-0.012281	-0.005423	-0.081606	-0.215858	-0.629709	-0.714052	-0.531454	-0.063121	-0.050289	-0.843234
59764	0.053662	2.762887	9.831902	-0.229693	0.011975	-0.084828	-0.213778	-0.626708	-0.715348	-0.533213	-0.060464	-0.046595	-0.842530
59765	0.039617	2.484295	9.924947	-0.265443	0.024226	-0.093911	-0.211177	-0.620422	-0.721406	-0.535089	-0.057224	-0.042486	-0.841784
59766	0.085993	1.877941	9.951221	-0.143854	0.036453	-0.073733	-0.209897	-0.613035	-0.725364	-0.536516	-0.055080	-0.040484	-0.841117
59767	-0.056456	1.520401	10.640452	0.074219	0.048579	-0.037780	-0.205196	-0.611554	-0.725937	-0.537035	-0.055093	-0.042328	-0.840694
59768	0.184244	2.099524	10.306187	0.162052	0.094109	-0.044852	-0.203075	-0.618412	-0.722932	-0.537566	-0.055284	-0.046060	-0.840146
59769	0.647804	1.793987	9.097089	0.189118	0.076796	-0.067803	-0.199908	-0.625138	-0.719940	-0.538426	-0.056042	-0.050202	-0.839307
59770	0.483455	0.782941	8.375545	0.235440	0.013934	-0.027300	-0.196993	-0.634875	-0.714646	-0.538675	-0.058390	-0.054279	-0.838733
59771	0.700557	0.721707	9.353461	0.113296	0.001216	0.043039	-0.196969	-0.641722	-0.710444	-0.537823	-0.059714	-0.056157	-0.839063
59772	0.681804	1.468129	9.585699	-0.041692	-0.021715	0.078107	-0.198670	-0.640891	-0.711574	-0.536811	-0.059802	-0.055064	-0.839777
59773	0.654778	1.737951	9.665936	-0.128458	-0.021738	0.072249	-0.200515	-0.637321	-0.713323	-0.535776	-0.058962	-0.052588	-0.840656
59774	0.532962	1.578516	9.912681	-0.088945	-0.005910	0.037347	-0.201444	-0.634030	-0.714829	-0.535399	-0.058226	-0.050925	-0.841049
59775	0.305231	1.476517	9.795717	0.013059	0.002951	0.041697	-0.202627	-0.632517	-0.715573	-0.534683	-0.058453	-0.051129	-0.841477
59776	0.278625	1.489334	9.200108	0.048942	-0.000394	0.036683	-0.202886	-0.633749	-0.714287	-0.534153	-0.059098	-0.051846	-0.841724
59777	-0.260668	1.368883	9.333147	0.131168	-0.030005	0.043478	-0.202351	-0.636627	-0.713030	-0.533301	-0.061121	-0.053702	-0.842004
59778	-0.965396	1.419800	9.243685	0.191904	-0.079665	0.055420	-0.207434	-0.642899	-0.707840	-0.532687	-0.064669	-0.055929	-0.841982
59779	-0.917428	1.382576	8.990510	0.147114	-0.192475	0.040570	-0.211345	-0.648083	-0.702915	-0.532037	-0.069512	-0.056382	-0.841977
59780	0.538620	1.709322	9.445517	0.144048	-0.329579	0.073155	-0.221524	-0.653368	-0.700485	-0.531138	-0.076756	-0.055132	-0.841998
59781	0.436997	1.659203	10.099481	0.221840	-0.350634	0.059553	-0.232510	-0.658104	-0.692604	-0.530181	-0.085065	-0.055127	-0.841804
59782	-0.250216	1.798679	9.914759	0.424018	-0.353869	0.071827	-0.243225	-0.665306	-0.683586	-0.528673	-0.095666	-0.058331	-0.841398
59783	-0.097038	1.968534	9.223276	0.467179	-0.308228	0.058212	-0.254824	-0.679076	-0.672679	-0.527156	-0.105784	-0.062942	-0.840806
59784	0.629209	1.573715	8.587647	0.569126	-0.338063	0.076186	-0.264997	-0.693129	-0.657397	-0.525084	-0.117626	-0.068727	-0.840076
59785	1.282177	1.706610	8.881536	0.515320	-0.357615	0.089646	-0.277247	-0.710046	-0.642112	-0.522850	-0.129082	-0.073509	-0.839382
59786	1.619435	2.245198	9.694686	0.110876	-0.336986	0.081477	-0.289004	-0.718749	-0.631671	-0.521721	-0.136087	-0.071579	-0.839145
59787	2.133574	2.558602	9.677032	-0.187454	-0.291493	-0.015789	-0.297660	-0.715829	-0.629571	-0.522932	-0.138945	-0.065489	-0.838420
59788	2.142855	1.832076	9.634954	-0.215717	-0.221334	-0.079335	-0.302907	-0.711281	-0.632553	-0.525179	-0.140365	-0.059721	-0.837208
59789	2.329286	1.561594	9.745589	-0.106459	-0.150490	-0.085446	-0.308159	-0.706872	-0.633595	-0.527105	-0.141628	-0.056576	-0.836003
59790	2.546235	2.154485	10.706996	0.040288	-0.016889	-0.071521	-0.308559	-0.703583	-0.636920	-0.528220	-0.142324	-0.057222	-0.835137
59791	2.873700	2.715646	10.225182	0.012068	0.140662	-0.099327	-0.303449	-0.704431	-0.638170	-0.529691	-0.139995	-0.059118	-0.834467
59792	2.881809	2.199673	9.036819	-0.107443	0.216213	-0.131728	-0.296774	-0.705151	-0.638407	-0.531963	-0.135162	-0.059928	-0.833760
59793	2.818131	1.729470	9.262668	-0.302434	0.279147	-0.135647	-0.285527	-0.700553	-0.646035	-0.534684	-0.127195	-0.058063	-0.833404
59794	2.720466	1.930840	8.799609	-0.230809	0.302015	-0.125268	-0.275861	-0.692524	-0.655934	-0.537019	-0.119614	-0.057709	-0.833050
59795	2.195255	1.757057	8.830980	-0.230810	0.270691	-0.135834	-0.261359	-0.684794	-0.664357	-0.539493	-0.112597	-0.056874	-0.832487
59796	1.547820	1.696351	9.350147	-0.451085	0.234808	-0.123300	-0.250269	-0.674035	-0.674251	-0.542294	-0.103745	-0.052118	-0.832128
59797	1.346510	1.905091	9.460023	-0.359842	0.204256	-0.129694	-0.242444	-0.664352	-0.683977	-0.544953	-0.096444	-0.048377	-0.831495
59798	1.265961	2.122125	9.443988	-0.137920	0.176369	-0.142208	-0.233049	-0.656460	-0.690898	-0.547422	-0.091938	-0.048226	-0.830392
59799	1.034567	1.842476	9.423544	-0.107552	0.146701	-0.140319	-0.225994	-0.653073	-0.694334	-0.549791	-0.088338	-0.048082	-0.829225
59800	0.934182	1.644098	9.573529	-0.241039	0.122107	-0.114959	-0.217772	-0.646407	-0.700085	-0.552018	-0.083620	-0.045576	-0.828376
59801	0.856589	1.596786	9.633734	-0.308275	0.076569	-0.101503	-0.214136	-0.637662	-0.707041	-0.554123	-0.078998	-0.041267	-0.827650
59802	0.721819	1.655901	9.746122	-0.312902	0.042408	-0.080462	-0.208676	-0.628928	-0.711953	-0.555925	-0.074830	-0.036630	-0.827047
59803	0.505747	1.830673	9.721157	-0.220783	0.015369	-0.078025	-0.206088	-0.621137	-0.716832	-0.557521	-0.072197	-0.033083	-0.826356
59804	0.387760	2.198647	10.207040	-0.155511	-0.007419	-0.086344	-0.204804	-0.615256	-0.719640	-0.559198	-0.070597	-0.030500	-0.825459
59805	0.602520	2.514606	10.261689	-0.066838	-0.007427	-0.106847	-0.203790	-0.607320	-0.723200	-0.561055	-0.070041	-0.029358	-0.824287
59806	0.831174	2.096988	9.553189	-0.014785	-0.014275	-0.126898	-0.200383	-0.609529	-0.721461	-0.563213	-0.070104	-0.029076	-0.822819
59807	1.003449	1.546564	9.314671	-0.021987	-0.026539	-0.117461	-0.197892	-0.611186	-0.720739	-0.565186	-0.070378	-0.028502	-0.821462
59808	1.097372	1.512143	9.308659	0.048536	-0.044116	-0.087086	-0.198143	-0.613375	-0.720239	-0.566620	-0.071670	-0.028866	-0.820348
59809	1.000423	1.455707	9.481874	0.018906	-0.038927	-0.067883	-0.196429	-0.615300	-0.721060	-0.567723	-0.072653	-0.028758	-0.819503
59810	1.013464	1.231624	10.166493	0.069730	-0.011122	-0.041042	-0.197339	-0.616939	-0.719769	-0.568341	-0.073672	-0.029777	-0.818947
59811	0.891384	1.027251	10.660251	0.102776	0.050032	-0.024735	-0.196024	-0.618589	-0.719287	-0.568558	-0.074166	-0.031978	-0.818669
59812	0.691057	1.370906	10.848570	-0.045730	0.091118	-0.020255	-0.192219	-0.621895	-0.717436	-0.568934	-0.072209	-0.032239	-0.818572
59813	1.028026	0.919792	9.686954	-0.380056	0.051925	-0.069703	-0.188195	-0.613975	-0.721688	-0.570569	-0.067136	-0.026608	-0.818068
59814	1.082964	-0.489875	8.939711	-0.269280	-0.000458	-0.035008	-0.187578	-0.603846	-0.727679	-0.571524	-0.064118	-0.022188	-0.817776
59815	0.548726	-0.268641	9.927357	0.040517	-0.000720	0.088153	-0.187601	-0.598095	-0.730339	-0.570023	-0.064743	-0.022555	-0.818763
59816	0.439494	0.667415	9.809289	0.001639	0.053293	0.201963	-0.189447	-0.596717	-0.728228	-0.566709	-0.064047	-0.022873	-0.821106
59817	0.514365	1.012662	9.646793	-0.027191	0.055797	0.252921	-0.192462	-0.594373	-0.730230	-0.562553	-0.063020	-0.022570	-0.824047
59818	0.884742	0.807630	9.607596	0.062134	0.042533	0.281569	-0.194972	-0.590527	-0.729119	-0.557836	-0.063213	-0.023662	-0.827202
59819	0.785431	1.097412	9.739153	-0.113288	0.028468	0.287375	-0.197351	-0.586271	-0.728912	-0.553196	-0.061695	-0.021574	-0.830483
59820	0.811998	1.429686	9.930191	-0.173992	0.012738	0.249041	-0.201832	-0.578305	-0.732001	-0.549294	-0.059734	-0.018463	-0.833287
59821	1.361436	1.621845	9.677730	-0.177294	-0.008235	0.189783	-0.205270	-0.569661	-0.735487	-0.546333	-0.058104	-0.015043	-0.835415
59822	1.589953	1.508597	9.405301	-0.105426	-0.010712	0.132054	-0.206098	-0.560895	-0.737329	-0.544279	-0.057240	-0.012958	-0.836849
59823	1.363913	1.640155	9.379926	0.048618	-0.000909	0.103348	-0.208861	-0.558827	-0.735973	-0.542485	-0.057978	-0.013506	-0.837954
59824	0.920040	1.705500	9.168221	0.158003	0.030874	0.069165	-0.209237	-0.563207	-0.733423	-0.541156	-0.059262	-0.016356	-0.838672
59825	0.897413	1.917358	9.180465	0.431961	0.024039	0.030653	-0.207894	-0.571978	-0.729130	-0.540095	-0.063735	-0.023738	-0.838852
59826	0.768050	2.062517	9.130380	0.312382	0.034703	-0.033554	-0.205743	-0.586229	-0.722575	-0.540267	-0.066580	-0.029343	-0.838342
59827	0.734993	1.829492	9.132792	0.189010	0.027743	-0.059189	-0.205975	-0.594444	-0.717736	-0.540982	-0.068328	-0.032854	-0.837610
59828	1.090912	1.277166	9.527104	0.018898	0.017001	-0.051885	-0.204645	-0.599928	-0.715093	-0.541841	-0.068284	-0.033372	-0.837038
59829	1.180383	0.941334	10.041557	-0.161151	0.037739	-0.016219	-0.202822	-0.597199	-0.717163	-0.542297	-0.066111	-0.031042	-0.837006
59830	1.118120	1.005163	10.307178	0.154522	0.039464	0.014311	-0.203588	-0.600480	-0.717313	-0.541848	-0.067205	-0.033985	-0.837096
59831	0.950696	0.547680	10.495616	0.240176	0.079619	0.071428	-0.201730	-0.606377	-0.715459	-0.540259	-0.068732	-0.038669	-0.837796
59832	0.870356	0.789204	10.624051	0.220405	0.147767	0.108610	-0.199883	-0.611454	-0.711784	-0.538038	-0.068790	-0.043756	-0.838969
59833	1.011582	0.967206	10.206727	0.143377	0.168705	0.145137	-0.197768	-0.616942	-0.709282	-0.535240	-0.067828	-0.047633	-0.840624
59834	0.961572	0.742465	9.728746	0.061066	0.189762	0.162216	-0.194887	-0.618327	-0.708045	-0.532268	-0.065515	-0.050418	-0.842530
59835	0.454806	0.787126	9.671149	-0.066117	0.193313	0.194068	-0.191743	-0.618618	-0.708872	-0.528872	-0.061931	-0.050922	-0.844906
59836	0.376684	1.345449	9.586922	-0.244965	0.196831	0.178818	-0.190984	-0.612186	-0.712184	-0.525967	-0.056266	-0.048590	-0.847250
59837	0.480948	1.074700	9.400269	-0.045361	0.184690	0.161642	-0.188005	-0.604123	-0.716937	-0.523087	-0.052986	-0.049395	-0.849195
59838	0.483744	0.799633	9.115911	0.051323	0.181295	0.155234	-0.184870	-0.603867	-0.716464	-0.520233	-0.050668	-0.051948	-0.850936
59839	0.446275	0.958995	9.226209	-0.101743	0.182958	0.168265	-0.183965	-0.601133	-0.717744	-0.517269	-0.046833	-0.051740	-0.852972
59840	0.358428	0.827650	9.307164	-0.133931	0.167240	0.155635	-0.181496	-0.596354	-0.721098	-0.514582	-0.042826	-0.050989	-0.854852
59841	-0.221272	0.800933	9.316665	-0.157252	0.177865	0.171533	-0.179688	-0.590064	-0.724686	-0.511592	-0.038480	-0.049765	-0.856923
59842	-0.440411	1.221127	9.318580	-0.284497	0.148053	0.207658	-0.178935	-0.581031	-0.730431	-0.508114	-0.033310	-0.046194	-0.859405
59843	-0.187636	1.454632	9.246988	-0.227178	0.120047	0.190324	-0.178457	-0.569669	-0.736019	-0.504873	-0.029227	-0.043207	-0.861616
59844	-0.160130	1.247722	9.292436	-0.116180	0.093863	0.168958	-0.177956	-0.563372	-0.740105	-0.501970	-0.026655	-0.042005	-0.863453
59845	-0.395825	1.377185	9.344021	-0.089343	0.065945	0.161218	-0.178767	-0.557343	-0.742363	-0.499175	-0.024854	-0.040905	-0.865178
59846	-0.524716	1.587367	9.323518	-0.080326	0.064269	0.147261	-0.180616	-0.552678	-0.744877	-0.496644	-0.023134	-0.040036	-0.866722
59847	-0.761929	1.489794	9.843527	-0.031874	0.087082	0.108965	-0.180759	-0.550213	-0.745368	-0.494700	-0.021468	-0.040237	-0.867866
59848	-0.822282	1.822763	10.040130	0.067629	0.134400	0.078221	-0.179975	-0.549395	-0.746665	-0.493260	-0.019942	-0.042659	-0.868606
59849	-0.471188	1.613887	10.267807	0.184220	0.157178	0.016437	-0.177339	-0.554887	-0.743395	-0.492765	-0.019096	-0.047415	-0.868660
59850	-0.289606	1.356376	9.888385	0.238258	0.125909	-0.061805	-0.174161	-0.561200	-0.744281	-0.493779	-0.019280	-0.052768	-0.867771
59851	-0.621731	0.839017	9.738709	0.107022	0.059706	-0.144071	-0.169813	-0.568891	-0.741058	-0.496177	-0.019187	-0.055296	-0.866246
59852	-0.881036	1.021289	10.483219	-0.237415	0.021119	-0.182750	-0.165760	-0.567543	-0.742917	-0.500044	-0.016373	-0.051403	-0.864318
59853	-0.245359	1.442443	10.619557	-0.381240	0.015732	-0.235915	-0.162139	-0.556882	-0.748560	-0.504216	-0.012067	-0.045085	-0.862316
59854	0.436685	0.942328	10.043179	-0.216359	0.019304	-0.277291	-0.157718	-0.549785	-0.752955	-0.509761	-0.009409	-0.041559	-0.859260
59855	0.955721	0.609317	9.429273	-0.078449	0.050831	-0.279907	-0.153153	-0.544057	-0.758660	-0.514537	-0.007580	-0.040767	-0.856465
59856	1.163886	0.340895	9.482067	0.057462	0.069998	-0.257818	-0.147787	-0.544360	-0.759262	-0.518903	-0.006834	-0.042461	-0.853751
59857	0.731569	0.323013	9.610557	0.247023	0.078837	-0.231608	-0.143036	-0.554380	-0.755291	-0.522745	-0.007994	-0.047429	-0.851131
59858	-0.016806	0.323695	10.285102	0.228979	0.113850	-0.206730	-0.136187	-0.564275	-0.752904	-0.526134	-0.008325	-0.052500	-0.848739
59859	-0.636839	0.708621	11.102343	0.042859	0.185539	-0.202292	-0.128833	-0.570064	-0.752036	-0.529360	-0.005544	-0.055086	-0.846589
59860	-0.740330	1.100748	10.872232	-0.057184	0.238113	-0.215051	-0.120204	-0.569563	-0.752161	-0.532754	-0.000741	-0.056612	-0.844374
59861	-1.195080	1.039357	9.298969	-0.012241	0.189634	-0.231483	-0.110131	-0.569480	-0.753088	-0.536443	0.002750	-0.058330	-0.841914
59862	-0.489421	0.792529	9.030501	-0.107089	0.086269	-0.254834	-0.102428	-0.566098	-0.754982	-0.540647	0.005577	-0.057387	-0.839271
59863	-0.688164	1.047030	8.381478	-0.193669	-0.011431	-0.310325	-0.098524	-0.560642	-0.758092	-0.545837	0.007729	-0.053886	-0.836121
59864	-0.891585	0.949046	8.853128	-0.203643	-0.041238	-0.303426	-0.094626	-0.555187	-0.759649	-0.550936	0.009519	-0.049932	-0.832998
59865	-1.176663	0.909703	9.417479	-0.062526	-0.034333	-0.261773	-0.089937	-0.550009	-0.762774	-0.555314	0.009811	-0.048403	-0.830173
59866	-1.113036	1.020562	9.653714	0.221788	-0.067649	-0.230745	-0.088742	-0.554945	-0.759735	-0.559273	0.006378	-0.051236	-0.827374
59867	-0.954741	0.879061	9.400792	0.314683	-0.132413	-0.209225	-0.087649	-0.565082	-0.756746	-0.562896	0.000811	-0.054906	-0.824702
59868	-0.744148	0.612981	9.439174	0.207089	-0.155352	-0.168796	-0.091286	-0.572457	-0.751848	-0.565893	-0.003968	-0.056516	-0.822530
59869	-0.578864	0.752405	9.838277	0.156824	-0.169549	-0.148096	-0.093361	-0.578198	-0.747215	-0.568504	-0.008424	-0.057151	-0.820650
59870	-0.456080	1.026821	10.229687	0.257032	-0.122409	-0.142778	-0.099320	-0.591720	-0.741566	-0.570972	-0.013262	-0.059947	-0.818670
59871	-0.387091	1.236331	9.707608	0.316290	-0.090759	-0.163346	-0.099403	-0.603358	-0.736245	-0.573661	-0.018228	-0.064092	-0.816378
59872	-0.809192	0.945470	10.253427	0.173268	-0.059198	-0.200347	-0.098344	-0.607198	-0.733711	-0.576981	-0.020995	-0.066259	-0.813794
59873	-0.901015	1.612271	10.216224	-0.057253	-0.013615	-0.252805	-0.097809	-0.608844	-0.734253	-0.581136	-0.020260	-0.065253	-0.810933
59874	-1.133619	1.507589	9.995935	-0.155304	-0.009850	-0.327471	-0.094279	-0.606122	-0.738419	-0.586454	-0.018249	-0.062698	-0.807346
59875	-0.923876	1.117007	10.215533	-0.112304	-0.006395	-0.346678	-0.087089	-0.605340	-0.739037	-0.592092	-0.016606	-0.060940	-0.803391
59876	-0.128289	1.296898	9.725297	-0.156915	-0.040609	-0.370229	-0.081354	-0.601400	-0.739861	-0.598393	-0.015033	-0.057998	-0.798959
59877	-0.075024	0.992222	9.324812	-0.224740	-0.151530	-0.431995	-0.076791	-0.595399	-0.745563	-0.605513	-0.014291	-0.052706	-0.793959
59878	-0.137097	0.400168	9.818400	-0.142386	-0.270440	-0.492739	-0.076814	-0.590470	-0.746808	-0.613614	-0.016405	-0.047252	-0.788020
59879	-0.170479	0.442881	10.331056	-0.146888	-0.244291	-0.492670	-0.077217	-0.587455	-0.748843	-0.621622	-0.018011	-0.042041	-0.781981
59880	-0.268946	0.839534	10.807487	-0.188921	-0.156909	-0.481986	-0.075010	-0.584181	-0.749620	-0.629284	-0.017772	-0.037250	-0.776079
59881	-0.258602	0.940028	10.664362	-0.033173	-0.132336	-0.484266	-0.071893	-0.579954	-0.750143	-0.636882	-0.019071	-0.035181	-0.769922
59882	-0.026504	1.016599	9.555378	0.077961	-0.179333	-0.508329	-0.067708	-0.580799	-0.748661	-0.644742	-0.022527	-0.034232	-0.763301
59883	0.580571	0.841411	8.868029	0.044114	-0.240540	-0.542484	-0.064953	-0.582868	-0.747688	-0.653124	-0.026448	-0.031972	-0.756113
59884	0.609691	0.860527	8.901642	0.099631	-0.264124	-0.559794	-0.064816	-0.586293	-0.743842	-0.661613	-0.031443	-0.030264	-0.748575
59885	0.711305	1.212190	9.332573	0.350333	-0.226471	-0.597452	-0.060057	-0.598094	-0.739113	-0.670403	-0.039201	-0.032787	-0.740236
59886	0.429498	1.288628	10.015980	0.622591	-0.187813	-0.661330	-0.054247	-0.614832	-0.727591	-0.679684	-0.049945	-0.039938	-0.730712
59887	0.433155	1.103078	10.693913	0.588858	-0.179035	-0.737378	-0.047385	-0.632533	-0.716353	-0.689886	-0.060077	-0.046729	-0.719906
59888	0.809765	1.431908	10.651187	0.260237	-0.147429	-0.866592	-0.035709	-0.644785	-0.706687	-0.702040	-0.065025	-0.049414	-0.707439
59889	0.758674	1.392466	10.206588	-0.050518	-0.113889	-0.979746	-0.021572	-0.647189	-0.706147	-0.715937	-0.065077	-0.048220	-0.693450
59890	0.453410	1.261455	9.842433	-0.157368	-0.071533	-1.071940	-0.003137	-0.647152	-0.704612	-0.730882	-0.062820	-0.046335	-0.678026
59891	0.232382	1.417150	9.858146	-0.255584	-0.017185	-1.100558	0.017750	-0.638365	-0.708074	-0.745950	-0.058410	-0.043832	-0.661986
59892	0.099568	1.756960	9.747846	-0.292984	-0.014435	-1.134193	0.036406	-0.626142	-0.714703	-0.761087	-0.053271	-0.040986	-0.645158
59893	0.500449	1.444321	9.202482	-0.294678	-0.036273	-1.148556	0.055832	-0.612830	-0.719134	-0.776029	-0.048445	-0.037691	-0.627703
59894	0.446429	0.978426	9.288913	-0.422971	-0.084560	-1.091589	0.073811	-0.597182	-0.724814	-0.789967	-0.042155	-0.032048	-0.610858
59895	0.099642	1.079917	10.134182	-0.226907	-0.112040	-0.950929	0.088128	-0.581651	-0.730569	-0.801690	-0.039474	-0.028137	-0.595772
59896	0.240133	1.112840	11.034538	0.616314	-0.068533	-0.849515	0.100300	-0.586374	-0.725235	-0.811173	-0.049729	-0.034974	-0.581637
59897	-0.137839	1.271932	10.974742	0.657259	-0.019552	-0.785448	0.113543	-0.599867	-0.712887	-0.819493	-0.060204	-0.042914	-0.568300
59898	-0.174965	1.168944	10.233702	0.109591	0.005733	-0.738233	0.125054	-0.603491	-0.707403	-0.827644	-0.061338	-0.045066	-0.556069
59899	-0.497159	0.698750	9.803311	-0.062429	-0.011748	-0.683145	0.137058	-0.598902	-0.706762	-0.835250	-0.059910	-0.044859	-0.544754
59900	-0.321749	0.931626	9.328647	-0.152209	-0.035528	-0.608100	0.148567	-0.600061	-0.704876	-0.842009	-0.057245	-0.043259	-0.534670
59901	-0.084121	1.082550	8.953437	-0.206147	-0.037441	-0.541563	0.157396	-0.587788	-0.706441	-0.848013	-0.053772	-0.040892	-0.525652
59902	-0.016354	1.105938	8.909864	-0.120464	-0.060274	-0.500503	0.163341	-0.572212	-0.711682	-0.853397	-0.051989	-0.039065	-0.517190
59903	-0.007332	1.010309	9.120166	-0.067834	-0.067368	-0.473736	0.170630	-0.565132	-0.713015	-0.858382	-0.051222	-0.037549	-0.509065
59904	-0.019071	0.712811	9.328326	-0.088464	-0.056926	-0.466861	0.175313	-0.559818	-0.714457	-0.863211	-0.049967	-0.036073	-0.501068
59905	-0.061945	0.794935	9.334447	-0.157273	-0.055142	-0.484950	0.182091	-0.555611	-0.714776	-0.868225	-0.047496	-0.033864	-0.492730
59906	0.072806	0.735592	9.147557	-0.229777	-0.048193	-0.471403	0.187541	-0.545645	-0.718771	-0.873051	-0.043695	-0.031134	-0.484669
59907	0.040316	0.586309	9.009141	-0.328331	-0.046505	-0.438649	0.191516	-0.527731	-0.725382	-0.877568	-0.038168	-0.027344	-0.477147
59908	-0.011620	0.415833	8.969178	-0.360689	-0.069298	-0.412550	0.196675	-0.512288	-0.729966	-0.881751	-0.032306	-0.022922	-0.470050
59909	-0.100460	0.140673	9.207099	-0.185396	-0.081531	-0.407827	0.200026	-0.499983	-0.735847	-0.885708	-0.029619	-0.019821	-0.462873
59910	-0.240438	0.470527	9.755216	-0.132556	-0.069299	-0.428449	0.200509	-0.492182	-0.737071	-0.889728	-0.027775	-0.017541	-0.455308
59911	-0.277551	0.336953	10.023155	-0.229948	-0.081522	-0.469758	0.203467	-0.481382	-0.740373	-0.894114	-0.024240	-0.014083	-0.446960
59912	-0.223398	0.126516	10.556176	-0.345310	-0.118335	-0.509575	0.207590	-0.468399	-0.743672	-0.898782	-0.019010	-0.009047	-0.437891
59913	0.487721	-0.046798	10.747512	-0.764832	-0.164091	-0.553585	0.208788	-0.444309	-0.751474	-0.903784	-0.006557	0.000578	-0.427937
59914	0.639408	-0.431665	10.328433	-0.825459	-0.216429	-0.607201	0.207986	-0.410897	-0.763684	-0.908872	0.006471	0.011553	-0.416865
59915	0.894487	-1.225229	10.225789	-0.465035	-0.282025	-0.594475	0.205371	-0.381994	-0.773452	-0.913578	0.012492	0.020864	-0.405935
59916	0.922147	-1.434643	11.025803	-0.242660	-0.249946	-0.517026	0.200578	-0.365130	-0.776837	-0.917532	0.014650	0.027609	-0.396431
59917	0.987334	-1.094036	10.894578	-0.271439	-0.097024	-0.433800	0.201443	-0.353085	-0.782036	-0.920778	0.018701	0.031940	-0.388328
59918	0.485085	-0.718638	9.682416	0.129297	-0.010092	-0.349242	0.204013	-0.345571	-0.780966	-0.923500	0.015990	0.031333	-0.381982
59919	0.401699	-0.533081	8.803304	0.617655	-0.071979	-0.305291	0.202255	-0.359525	-0.779266	-0.925886	0.003919	0.028307	-0.376720
59920	0.628455	-0.559318	8.666469	0.765936	-0.090472	-0.253240	0.203928	-0.382672	-0.771238	-0.927673	-0.011115	0.024310	-0.372435
59921	0.558137	-0.278310	9.148537	0.688750	-0.100294	-0.214999	0.201954	-0.407305	-0.764981	-0.928968	-0.024654	0.021264	-0.368726
59922	0.335300	0.289610	9.474207	0.264581	-0.073337	-0.198431	0.201352	-0.419213	-0.760431	-0.930239	-0.030220	0.020658	-0.365123
59923	0.148979	0.563627	9.733701	-0.052063	-0.031397	-0.211936	0.202930	-0.420591	-0.760469	-0.931791	-0.029479	0.021741	-0.361142
59924	0.052239	0.531696	10.056193	-0.153975	0.000080	-0.231054	0.203940	-0.413066	-0.762480	-0.933528	-0.026735	0.022797	-0.356780
59925	0.128362	0.709081	10.057576	-0.173384	0.035164	-0.280400	0.206515	-0.405003	-0.763992	-0.935612	-0.023290	0.023436	-0.351481
59926	0.469485	0.802514	10.022062	-0.139201	0.017683	-0.324356	0.208567	-0.397348	-0.764724	-0.937931	-0.020737	0.024015	-0.345367
59927	0.884874	0.798256	10.475033	-0.070992	0.024616	-0.381245	0.214280	-0.389576	-0.765510	-0.940572	-0.019379	0.024087	-0.338184
59928	1.317656	1.211267	10.576981	-0.024242	0.036832	-0.427610	0.218832	-0.384672	-0.766306	-0.943448	-0.018902	0.023474	-0.330149
59929	1.478967	1.501668	10.002166	-0.007580	0.035403	-0.533210	0.224025	-0.378678	-0.765031	-0.946927	-0.018847	0.022883	-0.320079
59930	1.387571	0.234239	8.993470	-0.217595	0.037438	-0.566665	0.231301	-0.369408	-0.766343	-0.950575	-0.014766	0.023435	-0.309258
59931	0.893900	-1.276281	9.259132	-0.600150	0.045970	-0.469135	0.235377	-0.347800	-0.770332	-0.953557	-0.003335	0.026396	-0.300035
59932	0.368875	-1.115423	10.188329	-0.389848	0.057838	-0.301729	0.239730	-0.329068	-0.774095	-0.955370	0.004268	0.027695	-0.294079
59933	-0.021170	-0.962827	10.332832	0.055211	0.098000	-0.178356	0.244527	-0.321428	-0.774480	-0.956462	0.003722	0.025759	-0.290693
59934	-0.125950	-0.746662	9.970940	0.282024	0.111896	-0.063780	0.248609	-0.328296	-0.771245	-0.956888	-0.001074	0.022068	-0.289615
59935	-0.244934	-0.504982	10.051645	0.238623	0.115163	0.036452	0.251516	-0.335158	-0.768510	-0.956704	-0.004876	0.018691	-0.290419
59936	-0.043113	0.040693	9.690895	-0.038862	0.074784	0.063421	0.252702	-0.337903	-0.766485	-0.956358	-0.003694	0.017576	-0.291644
59937	0.479064	0.145495	9.115641	-0.306425	-0.007571	0.063694	0.254389	-0.335585	-0.766617	-0.955983	0.002218	0.019708	-0.292750
59938	0.723784	-0.070786	9.010110	-0.241237	-0.089860	0.069043	0.251728	-0.326535	-0.768299	-0.955511	0.006312	0.022920	-0.293996
59939	0.680819	-0.011727	9.337991	-0.112656	-0.109234	0.112223	0.248307	-0.322135	-0.769627	-0.954773	0.007921	0.025865	-0.296102
59940	0.597198	0.444071	9.531400	-0.009866	-0.091791	0.137822	0.242017	-0.317719	-0.773112	-0.953896	0.007617	0.027738	-0.298756
59941	0.684841	0.544386	9.526990	0.097496	-0.065561	0.147506	0.238110	-0.320573	-0.773340	-0.952980	0.005429	0.028591	-0.301632
59942	0.964738	0.522397	9.341681	0.162891	-0.027084	0.146275	0.236328	-0.330420	-0.771340	-0.952082	0.002225	0.028192	-0.304534
59943	0.975303	-0.030411	9.484232	0.203931	-0.018397	0.167634	0.234535	-0.337803	-0.770092	-0.951040	-0.001742	0.027517	-0.307837
59944	0.498303	-0.238473	10.226132	0.169566	0.002427	0.232750	0.232615	-0.346280	-0.768335	-0.949579	-0.004845	0.026518	-0.312368
59945	0.906809	0.505512	9.964409	0.029190	0.037311	0.232770	0.229883	-0.349552	-0.767033	-0.948124	-0.005127	0.025875	-0.316803
59946	0.874886	-0.231385	9.571705	-0.002130	0.031270	0.238555	0.229765	-0.352152	-0.766668	-0.946611	-0.004787	0.025403	-0.321340
59947	0.487856	-0.001238	9.916537	0.033331	0.011054	0.297053	0.227307	-0.357341	-0.765906	-0.944681	-0.005277	0.025239	-0.326975
59948	0.484897	0.599833	9.846571	0.088734	-0.025699	0.307142	0.225895	-0.362261	-0.765545	-0.942624	-0.006989	0.025259	-0.332826
59949	0.822743	0.231845	9.916327	0.147773	-0.032782	0.303844	0.221611	-0.369358	-0.762833	-0.940536	-0.009953	0.025163	-0.338615
59950	0.536920	0.082445	10.666865	0.233531	-0.008369	0.319576	0.216159	-0.377542	-0.761279	-0.938284	-0.014265	0.023884	-0.344744
59951	0.262029	0.793278	11.191688	0.111990	0.084337	0.305143	0.213845	-0.386018	-0.759128	-0.936161	-0.015766	0.021822	-0.350538
59952	0.349527	0.898414	10.403901	0.087400	0.132747	0.239946	0.215701	-0.391231	-0.757655	-0.934486	-0.016392	0.018881	-0.355120
59953	0.499863	0.343420	9.401311	0.177163	0.100690	0.191002	0.216114	-0.397669	-0.752937	-0.933089	-0.019066	0.015994	-0.358782
59954	0.593338	-0.070544	8.756501	0.256139	0.079930	0.147345	0.217075	-0.407806	-0.749558	-0.931935	-0.023250	0.012802	-0.361651
59955	0.222354	0.050254	8.775510	0.198938	0.015344	0.115108	0.220385	-0.415079	-0.749162	-0.930999	-0.026944	0.011323	-0.363851
59956	0.001929	0.283548	9.001185	0.091526	-0.031025	0.106336	0.218183	-0.420407	-0.746593	-0.930158	-0.028875	0.011373	-0.365847
59957	0.152194	0.355143	9.202579	0.148690	-0.065237	0.112762	0.214535	-0.424359	-0.744249	-0.929219	-0.032198	0.011734	-0.367937
59958	0.201979	0.542007	9.877185	0.191553	-0.049651	0.118426	0.211696	-0.432284	-0.742214	-0.928194	-0.036121	0.011405	-0.370163
59959	0.587134	1.042504	10.153578	0.188008	-0.025320	0.113182	0.209366	-0.437611	-0.740420	-0.927199	-0.039886	0.010723	-0.372284
59960	0.699219	1.185759	10.096581	0.215160	0.008045	0.057102	0.205720	-0.441699	-0.738464	-0.926587	-0.043830	0.009099	-0.373407
59961	0.373225	1.513650	10.314643	0.190447	0.015261	-0.019553	0.207973	-0.448283	-0.736105	-0.926554	-0.047401	0.007522	-0.373087
59962	0.618805	2.086769	10.388804	0.171324	0.045174	-0.133213	0.208908	-0.453765	-0.732679	-0.927374	-0.050285	0.005361	-0.370702
59963	0.731170	0.921459	10.261490	0.248668	0.046296	-0.223675	0.212979	-0.457758	-0.730968	-0.928756	-0.054770	0.002576	-0.366614
59964	0.947631	0.471727	10.030957	0.198655	0.050687	-0.239155	0.216652	-0.462709	-0.726026	-0.930269	-0.058125	-0.000003	-0.362245
59965	1.034845	0.527305	9.552612	-0.096415	0.045504	-0.269526	0.224757	-0.461931	-0.726140	-0.932308	-0.056169	-0.000285	-0.357276
59966	0.503077	0.112957	9.547630	-0.278888	0.057892	-0.279548	0.228362	-0.451136	-0.727512	-0.934582	-0.050576	0.000395	-0.352135
59967	-0.237326	-0.115528	10.017607	-0.250388	0.053614	-0.265973	0.234191	-0.440078	-0.729302	-0.936679	-0.045604	0.001063	-0.347206
59968	-0.434207	0.031225	10.316583	-0.203107	0.056187	-0.241744	0.237802	-0.430926	-0.729784	-0.938516	-0.041437	0.001282	-0.342737
59969	0.271847	0.169899	10.276037	-0.189507	0.070068	-0.275262	0.243241	-0.421785	-0.728999	-0.940539	-0.037421	0.001195	-0.337616
59970	1.216277	-0.099552	9.510196	-0.158890	0.031550	-0.310748	0.248141	-0.407162	-0.732940	-0.942728	-0.034249	0.001524	-0.331796
59971	1.519982	-0.497737	9.056008	-0.269794	-0.013060	-0.323335	0.252011	-0.398012	-0.732520	-0.945023	-0.029244	0.003577	-0.325674
59972	0.986755	-0.445095	9.181373	-0.470283	-0.026130	-0.314983	0.253122	-0.385149	-0.734610	-0.947280	-0.020569	0.007032	-0.319668
59973	0.437874	-0.223450	9.479440	-0.631492	0.014077	-0.275274	0.255618	-0.361068	-0.739586	-0.949209	-0.008503	0.010961	-0.314341
59974	0.283380	-0.217438	9.478438	-0.411683	0.010531	-0.211075	0.258137	-0.341916	-0.742929	-0.950563	-0.000688	0.013396	-0.310242
59975	0.307621	-0.198901	9.310221	-0.208004	-0.035030	-0.148954	0.257795	-0.327404	-0.743428	-0.951463	0.003069	0.015622	-0.307351
59976	0.205773	-0.269318	9.617895	-0.210179	-0.065846	-0.082103	0.255660	-0.320274	-0.742937	-0.951919	0.006618	0.018255	-0.305733
59977	-0.052717	0.032646	10.181133	-0.271395	-0.049460	-0.008345	0.254313	-0.313560	-0.742592	-0.951895	0.011537	0.021106	-0.305478
59978	-0.129770	0.053372	10.470417	-0.219804	-0.035633	0.054665	0.251788	-0.305058	-0.744929	-0.951479	0.015506	0.023199	-0.306445
59979	-0.170213	-0.192312	10.246849	-0.085751	-0.026008	0.097059	0.249803	-0.301763	-0.743832	-0.950836	0.017068	0.024395	-0.308261
59980	0.072527	0.005940	9.631823	0.019889	-0.026808	0.101331	0.246650	-0.299556	-0.743245	-0.950196	0.016553	0.024831	-0.310221
59981	0.176735	-0.261087	9.089542	0.014459	-0.065256	0.116940	0.244707	-0.303105	-0.742733	-0.949434	0.015956	0.026125	-0.312472
59982	-0.020864	-0.217485	9.473853	-0.071630	-0.075872	0.146293	0.240914	-0.303495	-0.742163	-0.948441	0.016897	0.028051	-0.315258
59983	0.034876	0.138943	9.773060	-0.080479	-0.065403	0.121644	0.238419	-0.301976	-0.741722	-0.947600	0.018082	0.029904	-0.317543
59984	0.177804	-0.131720	9.713443	0.003762	-0.045224	0.097561	0.236335	-0.303471	-0.741705	-0.946941	0.017760	0.030786	-0.319437
59985	0.156537	-0.416581	10.097261	0.017863	-0.032257	0.136422	0.230054	-0.303300	-0.740833	-0.946048	0.017292	0.031356	-0.322043
59986	-0.069047	-0.239957	10.653968	-0.149600	-0.002672	0.163597	0.228478	-0.302060	-0.741056	-0.944915	0.020185	0.032397	-0.325083
59987	0.194076	0.074307	11.063850	-0.164917	0.052208	0.193620	0.230424	-0.299607	-0.740543	-0.943608	0.023733	0.032487	-0.328612
59988	0.849392	-0.099655	10.114153	0.200277	0.046214	0.185475	0.230039	-0.301796	-0.739136	-0.942487	0.020355	0.030294	-0.332244
59989	0.641554	-0.428361	9.054771	0.526791	-0.021705	0.207013	0.227372	-0.317936	-0.735373	-0.941250	0.010339	0.027213	-0.336454
59990	0.786040	-0.141286	8.922248	0.402328	-0.041930	0.227198	0.225491	-0.333806	-0.732655	-0.939727	0.002583	0.025330	-0.340975
59991	0.769050	0.155021	9.824587	0.468423	-0.065717	0.222353	0.221772	-0.349119	-0.728997	-0.938147	-0.006653	0.023472	-0.345375
59992	0.595972	0.231557	10.817067	0.566834	-0.044809	0.203806	0.219903	-0.368961	-0.723213	-0.936564	-0.017525	0.020505	-0.349458
59993	0.302085	0.312400	11.337214	0.341534	0.012935	0.168982	0.215669	-0.385092	-0.720202	-0.935237	-0.023864	0.018037	-0.352755
59994	-0.436468	0.361104	11.223987	0.116412	0.079739	0.114947	0.216733	-0.390850	-0.715876	-0.934379	-0.025462	0.015861	-0.355016
59995	-0.200120	0.719082	9.344379	-0.010096	0.092425	0.052433	0.217522	-0.391949	-0.715510	-0.934037	-0.024687	0.014278	-0.356036
59996	0.364635	-0.972091	8.286701	0.260112	0.020841	0.051008	0.218200	-0.397704	-0.712990	-0.933522	-0.029408	0.012142	-0.357106
59997	0.085944	-0.799303	9.026463	0.127155	-0.034591	0.133652	0.217187	-0.405914	-0.709044	-0.932478	-0.031986	0.012019	-0.359608
59998	0.017317	0.373436	10.121964	-0.119922	-0.018289	0.143601	0.215221	-0.404945	-0.709393	-0.931478	-0.029872	0.013395	-0.362321
59999	0.390987	0.647591	9.494664	-0.076673	-0.032137	0.091835	0.211285	-0.401774	-0.711114	-0.930848	-0.028639	0.014649	-0.363989
60000	0.499289	0.266181	9.309107	-0.056694	-0.066947	0.019492	0.207908	-0.406137	-0.710459	-0.930668	-0.028092	0.016398	-0.364415
60001	0.505944	0.507921	9.729980	-0.205891	-0.059949	-0.037926	0.205790	-0.400101	-0.713215	-0.931032	-0.024699	0.019042	-0.363603
60002	0.633094	0.737143	9.510427	-0.143764	-0.054496	-0.114983	0.204047	-0.391192	-0.715430	-0.931871	-0.022489	0.021125	-0.361476
60003	1.175141	0.240844	9.038636	0.012172	-0.070136	-0.165265	0.203776	-0.388589	-0.716953	-0.933022	-0.023312	0.022341	-0.358367
60004	1.657781	0.203190	8.966751	0.092761	-0.056221	-0.173590	0.201942	-0.388991	-0.715506	-0.934167	-0.025550	0.022725	-0.355194
60005	1.500548	0.498133	9.065222	-0.047721	-0.038753	-0.167396	0.201529	-0.386115	-0.714178	-0.935352	-0.025068	0.023841	-0.352022
60006	1.162803	0.530571	9.373712	-0.164981	-0.020397	-0.159271	0.201366	-0.380776	-0.713735	-0.936522	-0.022226	0.025386	-0.348981
60007	1.158243	0.564616	9.484688	-0.019021	0.006794	-0.180132	0.201877	-0.378177	-0.714364	-0.937779	-0.022009	0.025477	-0.345596
60008	1.239586	0.440691	10.064129	0.128616	0.020721	-0.194048	0.203435	-0.378187	-0.711023	-0.939054	-0.024401	0.024196	-0.342048
60009	1.014050	0.278911	10.852455	0.071452	0.020711	-0.238506	0.204487	-0.380110	-0.709505	-0.940642	-0.025829	0.023391	-0.337607
60010	0.885371	0.176850	10.967745	-0.123392	0.083745	-0.269642	0.205384	-0.376693	-0.709873	-0.942535	-0.023091	0.022592	-0.332542
60011	0.913251	-0.307388	10.769683	-0.008809	0.071600	-0.283053	0.209406	-0.370828	-0.710005	-0.944431	-0.022663	0.021377	-0.327229
60012	0.294769	-0.679000	10.362207	0.042844	0.028023	-0.233370	0.213970	-0.370307	-0.707093	-0.945932	-0.023410	0.020544	-0.322866
60013	0.002810	-0.291465	9.722729	-0.119399	-0.013976	-0.160505	0.214732	-0.366205	-0.707064	-0.947006	-0.021321	0.021694	-0.319772
60014	-0.098569	-0.277145	9.428178	-0.118948	-0.024625	-0.057404	0.213398	-0.361269	-0.707642	-0.947399	-0.019273	0.022980	-0.318647
60015	0.020183	0.125562	9.292398	-0.060215	-0.040540	0.014391	0.211421	-0.357973	-0.708745	-0.947307	-0.018359	0.024291	-0.318878
60016	0.511279	-0.078273	9.165660	-0.083796	-0.065312	0.079149	0.208671	-0.357410	-0.708698	-0.946784	-0.017171	0.026175	-0.320342
60017	0.553842	-0.210301	9.356029	0.044634	-0.108371	0.151260	0.203705	-0.357657	-0.709273	-0.945732	-0.018586	0.028147	-0.323193
60018	0.188207	0.623277	10.464612	0.046044	-0.104277	0.210579	0.198238	-0.362556	-0.708851	-0.944270	-0.020035	0.029982	-0.327191
60019	0.006984	1.598236	11.087790	0.026422	-0.041364	0.203855	0.192494	-0.364989	-0.707753	-0.942889	-0.020690	0.030765	-0.331037
60020	0.326202	1.702892	9.947136	0.069007	0.016703	0.135595	0.188599	-0.370992	-0.706201	-0.941940	-0.021821	0.030130	-0.333714
60021	0.514417	0.711640	8.732530	0.115710	-0.007520	0.117111	0.188874	-0.373595	-0.705713	-0.941096	-0.024056	0.029607	-0.335981
60022	0.609871	0.552286	8.773131	0.173643	-0.084595	0.141864	0.185485	-0.376315	-0.704525	-0.939978	-0.027832	0.030182	-0.338756
60023	0.222676	0.430469	8.847167	0.159168	-0.126545	0.161964	0.180022	-0.383405	-0.701536	-0.938701	-0.031667	0.031611	-0.341816
60024	0.230998	0.557705	9.579123	0.148271	-0.130243	0.176858	0.174159	-0.388028	-0.700329	-0.937272	-0.035254	0.033234	-0.345216
60025	0.685796	0.656999	10.177133	0.155460	-0.072740	0.170821	0.169245	-0.397858	-0.700352	-0.935922	-0.038641	0.033656	-0.348459
60026	1.084119	0.976670	10.340787	0.107338	-0.020341	0.140642	0.162846	-0.400425	-0.698858	-0.934797	-0.040724	0.033475	-0.351249
60027	1.269058	0.507995	10.127131	0.057360	-0.039533	0.110102	0.160742	-0.399593	-0.697007	-0.933944	-0.042106	0.033928	-0.353304
60028	1.005528	0.767911	11.084048	-0.228995	-0.027462	0.097596	0.158768	-0.396844	-0.697856	-0.933387	-0.037983	0.036220	-0.355014
60029	1.252251	1.145498	11.711085	-0.271824	0.052854	0.079941	0.158072	-0.388079	-0.700088	-0.933046	-0.032605	0.037249	-0.356335
60030	1.523514	0.272822	10.946520	-0.008472	0.145825	0.057281	0.158431	-0.382331	-0.700037	-0.932733	-0.031391	0.034707	-0.357517
60031	1.841969	-0.393181	9.462972	0.206177	0.181834	0.123983	0.163947	-0.387016	-0.698872	-0.931822	-0.033970	0.030005	-0.360075
60032	1.480644	-0.252679	8.871717	0.209589	0.160077	0.171662	0.165418	-0.394691	-0.695735	-0.930509	-0.036645	0.025710	-0.363524
60033	0.288756	0.537380	9.371717	0.098492	0.154099	0.194250	0.167394	-0.398536	-0.693474	-0.929085	-0.037358	0.022371	-0.367293
60034	-0.637419	1.346572	9.727858	0.158632	0.137795	0.142195	0.170683	-0.403209	-0.691240	-0.927956	-0.039255	0.018832	-0.370137
60035	-0.166793	0.988328	9.390445	0.099080	0.108178	0.053330	0.173435	-0.406786	-0.687047	-0.927518	-0.040381	0.016154	-0.371240
60036	0.212540	0.356665	9.067497	0.203065	0.064544	0.002586	0.175153	-0.411313	-0.684659	-0.927320	-0.043694	0.013530	-0.371464
60037	0.217489	0.045467	8.770690	0.274618	0.006893	-0.002447	0.174393	-0.417334	-0.681860	-0.927085	-0.048802	0.011372	-0.371486
60038	0.212028	-0.047820	8.923468	0.202826	-0.049215	0.023241	0.174939	-0.423636	-0.678308	-0.926633	-0.052950	0.010874	-0.372061
60039	0.147010	0.306949	9.158812	0.130100	-0.087864	0.063192	0.171566	-0.429368	-0.676761	-0.926003	-0.056008	0.011608	-0.373159
60040	0.250362	0.575707	9.223493	0.109449	-0.129925	0.066436	0.167152	-0.435641	-0.675980	-0.925230	-0.059019	0.013335	-0.374550
60041	0.555613	0.717538	9.193651	0.094061	-0.166834	0.096088	0.163636	-0.438497	-0.675696	-0.924350	-0.061966	0.015834	-0.376146
60042	0.831320	0.764829	9.631598	0.084134	-0.154786	0.106550	0.158403	-0.438332	-0.675228	-0.923341	-0.064680	0.018268	-0.378053
60043	0.988895	1.160779	10.531173	0.051897	-0.098165	0.106534	0.151092	-0.440756	-0.675142	-0.922432	-0.066325	0.019842	-0.379904
60044	1.117532	1.246967	10.730517	0.146961	-0.013279	0.077549	0.149005	-0.442251	-0.674349	-0.921496	-0.069140	0.019129	-0.381705
60045	1.190767	0.692353	10.442338	0.347567	0.031503	0.054371	0.145907	-0.451956	-0.669999	-0.920593	-0.075261	0.016008	-0.382869
60046	0.957668	0.843780	10.604699	0.392406	0.073577	0.040849	0.147272	-0.465655	-0.664203	-0.919546	-0.081938	0.011762	-0.384165
60047	0.916227	1.154112	9.738676	0.230731	0.090417	0.011629	0.148734	-0.471825	-0.660533	-0.919094	-0.085441	0.008397	-0.384571
60048	0.552516	0.945027	9.648089	0.167261	0.048585	-0.011826	0.150982	-0.477725	-0.658167	-0.918821	-0.088171	0.006260	-0.384649
60049	0.628445	1.439273	9.451250	0.285609	0.031246	-0.062052	0.152043	-0.482798	-0.653963	-0.918791	-0.093121	0.003427	-0.383587
60050	0.961206	1.050643	9.049791	0.191065	0.024353	-0.121094	0.153522	-0.491979	-0.650452	-0.919276	-0.096479	0.001350	-0.381604
60051	1.170181	0.890886	9.248018	-0.072002	0.010199	-0.128449	0.155354	-0.492948	-0.649196	-0.920401	-0.094989	0.001551	-0.379257
60052	0.574426	1.305773	9.700111	-0.068509	-0.014232	-0.126496	0.158082	-0.489951	-0.648948	-0.921449	-0.093866	0.002165	-0.376984
60053	-0.239661	2.240705	10.563800	-0.052460	-0.035161	-0.138374	0.158202	-0.488173	-0.648674	-0.922597	-0.093063	0.002998	-0.374359
60054	0.170439	2.869313	10.327171	-0.088083	-0.059671	-0.172196	0.159093	-0.482701	-0.650704	-0.923973	-0.091921	0.004503	-0.371219
60055	-0.088611	1.812967	8.707136	0.035433	-0.102987	-0.155694	0.158429	-0.479274	-0.653248	-0.925060	-0.093281	0.005848	-0.368142
60056	0.243532	0.996610	8.425731	-0.309646	-0.145394	-0.031735	0.157494	-0.474339	-0.655773	-0.925742	-0.088652	0.010818	-0.367458
60057	0.412339	1.290023	8.855412	-0.345240	-0.210590	0.092895	0.149883	-0.467726	-0.659346	-0.925607	-0.083685	0.017395	-0.368709
60058	0.315792	1.597213	9.967639	0.019101	-0.231990	0.214498	0.142022	-0.463438	-0.662420	-0.923858	-0.085700	0.021981	-0.372370
60059	0.427914	1.076143	9.737186	0.201104	-0.214706	0.338235	0.132114	-0.469408	-0.661553	-0.920879	-0.090746	0.024971	-0.378316
60060	0.626901	1.187750	10.563444	0.382999	-0.132974	0.479026	0.118942	-0.477003	-0.659748	-0.916401	-0.098586	0.025467	-0.387093
60061	0.957139	1.103863	10.713433	0.464916	-0.023102	0.594453	0.108936	-0.491873	-0.654051	-0.910791	-0.106814	0.023385	-0.398125
60062	0.968381	1.972261	11.586059	0.391301	0.096382	0.664997	0.102985	-0.507998	-0.646228	-0.904581	-0.112879	0.020010	-0.410598
60063	1.345438	2.407528	10.172341	0.109035	0.163961	0.622658	0.096352	-0.516725	-0.642591	-0.899237	-0.113109	0.017458	-0.422226
60064	1.602790	1.618810	9.300718	0.037607	0.123875	0.597100	0.089568	-0.520248	-0.641618	-0.894070	-0.112553	0.016338	-0.433249
60065	1.390732	2.323244	10.252689	-0.141310	0.128114	0.569563	0.083819	-0.520490	-0.642828	-0.889452	-0.108613	0.016476	-0.443630
60066	1.571873	3.024591	9.624752	-0.222265	0.144964	0.493356	0.078829	-0.516630	-0.643362	-0.885532	-0.103237	0.017016	-0.452643
60067	1.618665	2.834736	9.004550	-0.217359	0.133031	0.410480	0.075415	-0.511819	-0.647274	-0.882280	-0.098040	0.017395	-0.460074
60068	1.804916	2.881272	8.967431	-0.124024	0.091182	0.336945	0.073045	-0.507972	-0.649012	-0.879409	-0.094927	0.017662	-0.466172
60069	2.201018	2.564888	8.758510	-0.149696	0.070256	0.273940	0.069640	-0.506310	-0.650497	-0.877146	-0.091668	0.018292	-0.471038
60070	2.087160	2.167320	9.014464	0.010567	0.052874	0.236221	0.070138	-0.500973	-0.652005	-0.874894	-0.091303	0.017774	-0.475298
60071	2.001981	1.726433	9.334559	0.141217	0.063403	0.223922	0.068977	-0.504664	-0.650601	-0.872508	-0.093291	0.015731	-0.479352
60072	1.679110	1.479376	9.514742	0.126882	0.103686	0.233699	0.067178	-0.512048	-0.647670	-0.870029	-0.094472	0.013215	-0.483684
60073	1.252943	1.301030	9.879248	0.162668	0.124755	0.229713	0.067050	-0.514239	-0.644843	-0.867505	-0.096234	0.009933	-0.487930
60074	0.964525	1.151645	9.841568	0.087486	0.128315	0.236285	0.066682	-0.518891	-0.644237	-0.865024	-0.096488	0.007382	-0.492311
60075	0.164511	0.705776	9.855359	-0.070990	0.112723	0.252846	0.066956	-0.521905	-0.642847	-0.862669	-0.094240	0.006637	-0.496866
60076	-0.310150	0.523118	9.472847	0.038780	0.062093	0.309971	0.063409	-0.518874	-0.643282	-0.859465	-0.094287	0.005834	-0.502389
60077	-0.193897	0.570473	9.525258	0.328373	-0.002731	0.355879	0.059761	-0.523922	-0.639007	-0.855238	-0.099927	0.003222	-0.508501
60078	0.028643	0.626382	9.499949	0.336125	-0.064153	0.405003	0.051564	-0.535517	-0.632270	-0.850367	-0.106335	0.001782	-0.515331
60079	0.665997	1.276533	9.809531	0.154286	-0.094291	0.436988	0.043878	-0.542458	-0.629376	-0.845510	-0.109851	0.002676	-0.522530
60080	1.367211	2.075479	10.177949	0.118557	-0.120785	0.410141	0.032934	-0.551983	-0.625812	-0.840892	-0.113132	0.004450	-0.529228
60081	1.595315	1.871579	10.933039	0.129444	-0.082403	0.366174	0.022479	-0.554392	-0.624255	-0.836705	-0.116100	0.005260	-0.535181
60082	2.129200	2.608076	10.115015	0.042271	-0.007024	0.302376	0.017512	-0.555186	-0.623671	-0.833334	-0.116889	0.005698	-0.540240
60083	2.131424	2.275557	9.130679	-0.023436	0.007363	0.220834	0.012810	-0.555297	-0.625154	-0.831001	-0.116423	0.006346	-0.543914
60084	1.768889	1.549932	9.221592	-0.059028	0.020685	0.174761	0.010183	-0.553640	-0.624839	-0.829198	-0.115236	0.007119	-0.546901
60085	1.874786	1.833431	9.394563	-0.082161	0.063526	0.155384	0.009923	-0.552543	-0.626895	-0.827692	-0.113206	0.007361	-0.549596
60086	1.953582	2.374873	9.695698	-0.038860	0.089867	0.080095	0.009647	-0.550626	-0.625837	-0.826869	-0.111606	0.006548	-0.551171
60087	1.852239	2.378659	9.888869	-0.041961	0.118969	-0.022011	0.010824	-0.549947	-0.627142	-0.827213	-0.109711	0.005048	-0.551050
60088	1.561498	2.241385	9.872977	-0.054103	0.126250	-0.104843	0.016183	-0.548058	-0.629274	-0.828469	-0.107477	0.003395	-0.549615
60089	1.105560	1.974526	9.530189	-0.119946	0.132735	-0.175703	0.022454	-0.546175	-0.630514	-0.830651	-0.104170	0.002184	-0.546958
60090	0.774509	1.615141	9.134793	-0.175332	0.094459	-0.197359	0.029886	-0.541286	-0.631871	-0.833142	-0.100273	0.002192	-0.543889
60091	0.728415	1.245331	9.203034	-0.118172	0.055963	-0.190095	0.033005	-0.536100	-0.634843	-0.835438	-0.097803	0.002197	-0.540808
60092	0.900554	0.986111	9.813782	-0.050504	0.039065	-0.140436	0.036783	-0.533108	-0.635388	-0.837012	-0.096584	0.001884	-0.538589
60093	0.739931	1.443501	11.118138	-0.054349	0.085109	-0.101413	0.042009	-0.531356	-0.636743	-0.838211	-0.094813	0.000880	-0.537040
60094	1.488946	2.887734	10.275154	-0.097785	0.120142	-0.149097	0.046447	-0.529326	-0.637566	-0.839974	-0.091926	-0.000295	-0.534783
60095	2.154350	1.417920	9.505130	0.030583	0.098500	-0.235959	0.051414	-0.528668	-0.637893	-0.842425	-0.091506	-0.002646	-0.530981
60096	1.666647	0.750674	9.492053	-0.101995	0.105543	-0.202524	0.057812	-0.527197	-0.637328	-0.844728	-0.088695	-0.003639	-0.527784
60097	1.169163	1.398354	10.032489	-0.280986	0.118633	-0.199986	0.063802	-0.520795	-0.640201	-0.847300	-0.082792	-0.002921	-0.524615
60098	0.543819	1.735743	10.234016	-0.323690	0.138126	-0.251082	0.070037	-0.511244	-0.643694	-0.850413	-0.075879	-0.002207	-0.520610
60099	0.781363	1.225264	9.067770	-0.354667	0.123546	-0.300856	0.078633	-0.501157	-0.650064	-0.854034	-0.068656	-0.000974	-0.515666
60100	0.858302	0.520819	8.554341	-0.273453	0.064078	-0.262745	0.083832	-0.492970	-0.653943	-0.857071	-0.063356	0.000465	-0.511288
60101	0.889874	0.207986	8.576907	-0.312433	-0.000026	-0.172575	0.090063	-0.482324	-0.658073	-0.859205	-0.058084	0.003574	-0.508311
60102	0.688434	0.388798	8.991666	-0.210020	-0.017742	-0.081925	0.090285	-0.474111	-0.660195	-0.860236	-0.054700	0.005992	-0.506918
60103	0.605893	0.318120	9.263124	-0.155079	-0.032006	0.023287	0.089475	-0.468219	-0.662453	-0.860158	-0.052406	0.008287	-0.507261
60104	0.690638	0.674689	9.682241	0.005639	-0.021741	0.090622	0.088166	-0.466979	-0.664104	-0.859178	-0.052747	0.008771	-0.508875
60105	0.550509	0.652748	10.014835	0.125294	-0.007849	0.138276	0.085036	-0.469701	-0.662272	-0.857628	-0.054996	0.007920	-0.511261
60106	0.639897	0.663662	9.879612	0.136688	0.027000	0.204551	0.083754	-0.475307	-0.660496	-0.855326	-0.057071	0.006355	-0.514898
60107	0.720475	0.788158	9.899573	0.241263	0.070661	0.241600	0.083380	-0.480783	-0.656922	-0.852548	-0.060469	0.003080	-0.519129
60108	0.394508	0.434033	10.451044	0.248233	0.117807	0.279726	0.082629	-0.489542	-0.652080	-0.849296	-0.063498	-0.001094	-0.524084
60109	0.694808	1.254558	9.775386	0.157035	0.151028	0.298659	0.081087	-0.496243	-0.649018	-0.845939	-0.064599	-0.004790	-0.529331
60110	1.016113	0.967939	8.884952	0.097242	0.096927	0.271457	0.081384	-0.503227	-0.647926	-0.842879	-0.065283	-0.007037	-0.534082
60111	0.176862	1.096342	9.410350	-0.075606	0.051491	0.280874	0.077201	-0.503478	-0.648125	-0.839955	-0.063511	-0.006594	-0.538886
60112	-0.383578	1.720382	9.924622	-0.276020	0.034022	0.263774	0.075210	-0.497169	-0.649844	-0.837365	-0.058581	-0.003787	-0.543482
60113	0.377306	1.768829	9.618218	-0.189082	-0.008027	0.227034	0.072830	-0.491543	-0.651823	-0.835106	-0.055546	-0.001253	-0.547276
60114	1.244196	1.430748	9.806315	-0.062880	-0.025728	0.204645	0.069953	-0.489883	-0.654610	-0.832835	-0.054824	0.000158	-0.550800
60115	1.352123	1.324474	9.933934	-0.075340	0.002236	0.194025	0.064433	-0.484651	-0.655252	-0.830770	-0.053633	0.001270	-0.554025
60116	1.120881	1.394435	10.201082	-0.075369	0.034599	0.203031	0.062603	-0.483819	-0.657028	-0.828552	-0.052034	0.001819	-0.557486
60117	1.224986	1.773353	10.113220	-0.066297	0.040757	0.182020	0.062470	-0.483408	-0.656892	-0.826581	-0.050626	0.002189	-0.560532
60118	1.405420	1.356965	9.683918	-0.051633	0.045337	0.115926	0.061421	-0.482991	-0.656872	-0.825318	-0.049302	0.002209	-0.562508
60119	1.257839	0.991378	9.301288	-0.137343	0.077871	0.093368	0.061139	-0.479842	-0.656061	-0.824392	-0.046360	0.002709	-0.564110
60120	0.861703	0.979356	9.078669	-0.146118	0.090348	0.065273	0.062555	-0.472729	-0.661188	-0.823780	-0.042971	0.003001	-0.565271
60121	0.457862	0.554739	9.187817	-0.009205	0.107997	0.061080	0.065558	-0.471375	-0.662125	-0.823094	-0.041805	0.001528	-0.566363
60122	-0.208185	0.590575	9.770737	-0.005629	0.123843	0.050784	0.068049	-0.473306	-0.660629	-0.822512	-0.040352	-0.000331	-0.567315
60123	-0.218932	0.773655	9.840222	-0.011843	0.122106	0.038435	0.071437	-0.472230	-0.658858	-0.822077	-0.038941	-0.002070	-0.568039
60124	-0.201984	0.782879	9.753668	0.024051	0.109061	0.013975	0.073276	-0.473609	-0.658899	-0.821873	-0.038142	-0.004053	-0.568379
60125	0.016224	0.926107	9.171865	-0.093927	0.047031	-0.015330	0.075501	-0.473347	-0.659965	-0.822110	-0.036215	-0.003702	-0.568164
60126	0.208284	0.094957	9.201507	-0.165699	-0.058048	-0.009412	0.074554	-0.467318	-0.660668	-0.822312	-0.034193	-0.000799	-0.568009
60127	-0.575468	0.532943	10.436518	-0.226902	-0.073082	0.034443	0.073481	-0.461425	-0.662534	-0.822066	-0.031396	0.003049	-0.568518
60128	-0.363266	1.164186	10.557297	-0.269812	-0.040822	0.036072	0.072410	-0.454847	-0.666335	-0.821779	-0.027466	0.006883	-0.569102
60129	0.310098	0.812177	9.629429	-0.058489	-0.026738	0.026836	0.068206	-0.450032	-0.668553	-0.821501	-0.026915	0.008006	-0.569515
60130	0.133760	0.471410	9.425166	0.034653	-0.042313	0.006298	0.065196	-0.450290	-0.667735	-0.821368	-0.028010	0.008382	-0.569649
60131	0.018463	0.571814	8.932261	-0.067200	-0.073640	-0.020927	0.064542	-0.448916	-0.669911	-0.821630	-0.027849	0.010327	-0.569246
60132	0.095594	0.206468	9.201358	0.176120	-0.119117	-0.033521	0.061796	-0.449997	-0.668198	-0.821863	-0.032150	0.010334	-0.568684
60133	0.132267	0.264426	9.372333	0.503513	-0.171570	-0.035734	0.057265	-0.460652	-0.664224	-0.821864	-0.042456	0.007372	-0.568051
60134	0.294336	-0.034866	9.437185	0.404936	-0.192710	-0.011086	0.052875	-0.474047	-0.658597	-0.821563	-0.051345	0.006002	-0.567770
60135	0.429937	0.017126	9.482274	0.302701	-0.203399	0.036564	0.045736	-0.486057	-0.654467	-0.820794	-0.058646	0.005923	-0.568175
60136	0.768271	0.048937	9.736860	0.223734	-0.226411	0.073694	0.036468	-0.492032	-0.649729	-0.819603	-0.064926	0.007252	-0.569195
60137	1.240311	0.532933	10.343951	0.311460	-0.228357	0.049597	0.032709	-0.499268	-0.647544	-0.818580	-0.072620	0.007528	-0.569733
60138	1.564288	0.597184	10.159254	0.367241	-0.216011	-0.009070	0.024902	-0.509359	-0.642609	-0.818003	-0.081137	0.006928	-0.569421
60139	1.029319	1.067265	10.726810	0.218986	-0.175632	-0.069679	0.021270	-0.516733	-0.639005	-0.818407	-0.086720	0.007238	-0.568011
60140	1.438479	0.573102	9.828424	0.013688	-0.129938	-0.142589	0.015777	-0.517799	-0.637121	-0.818968	-0.088499	0.008878	-0.566905
60141	1.456786	-0.240219	9.739612	-0.308341	-0.133451	-0.162742	0.014710	-0.512042	-0.640671	-0.821315	-0.084937	0.014370	-0.563933
60142	0.771599	-0.180145	10.334991	-0.265625	-0.119458	-0.123403	0.014042	-0.507383	-0.644238	-0.823055	-0.082000	0.019185	-0.561683
60143	0.706005	0.121505	9.714200	-0.144893	-0.103615	-0.087124	0.011403	-0.502166	-0.646217	-0.824231	-0.080676	0.022479	-0.560026
60144	0.933731	0.238811	9.331479	0.043825	-0.133343	-0.069150	0.009037	-0.500237	-0.645904	-0.824854	-0.082967	0.024147	-0.558704
60145	0.850164	0.706245	9.397654	0.130494	-0.131633	-0.041077	0.005900	-0.499945	-0.646889	-0.825034	-0.086437	0.024891	-0.557877
60146	0.864553	1.024154	9.579019	0.142004	-0.145723	-0.021602	0.002514	-0.503761	-0.644806	-0.824939	-0.090459	0.025746	-0.557342
60147	1.290494	1.147065	9.961265	0.254669	-0.138919	-0.013818	-0.001511	-0.512092	-0.639522	-0.824558	-0.096035	0.025256	-0.556995
60148	2.218023	1.511771	10.471734	0.242020	-0.111363	0.008885	-0.004218	-0.520977	-0.636205	-0.823911	-0.101304	0.024485	-0.557053
60149	2.864672	2.100330	11.112165	0.087525	-0.097565	-0.066298	-0.006950	-0.525071	-0.633617	-0.824426	-0.103756	0.025107	-0.555812
60150	2.250387	1.974347	10.818024	-0.287876	-0.044777	-0.128597	-0.006696	-0.522607	-0.635666	-0.826392	-0.099613	0.028849	-0.553463
60151	1.612736	1.652977	9.488473	-0.455711	-0.005763	-0.164770	-0.003869	-0.510847	-0.640510	-0.829081	-0.092168	0.033788	-0.550444
60152	1.329166	0.854384	8.727142	-0.316301	0.006648	-0.107375	-0.002728	-0.501405	-0.645480	-0.830811	-0.086964	0.037033	-0.548470
60153	1.502603	0.782210	9.162193	-0.102826	0.013399	-0.037141	-0.000399	-0.495119	-0.648688	-0.831403	-0.085064	0.038005	-0.547804
60154	1.735001	0.855847	9.454222	0.045284	0.042840	0.055626	-0.000132	-0.496764	-0.647414	-0.830731	-0.085347	0.036964	-0.548849
60155	1.534993	1.223145	10.296474	0.055665	0.070562	0.121125	0.000395	-0.497040	-0.648201	-0.829352	-0.085346	0.035518	-0.551026
60156	1.268334	1.732124	10.898210	-0.103765	0.117623	0.158195	0.001441	-0.496772	-0.648473	-0.827845	-0.082259	0.035053	-0.553784
60157	1.622704	2.041752	9.238120	-0.142774	0.095196	0.119932	0.002869	-0.495137	-0.648220	-0.826809	-0.078741	0.035355	-0.555821
60158	1.546005	0.752610	9.817545	-0.108988	0.061844	0.133903	0.002077	-0.492531	-0.650382	-0.825506	-0.076200	0.035826	-0.558077
60159	1.555355	1.367455	10.350827	-0.248687	0.096619	0.159557	0.002192	-0.488424	-0.652413	-0.824154	-0.070900	0.037346	-0.560668
60160	1.438704	1.958076	9.719379	-0.319892	0.137123	0.110009	0.003059	-0.477064	-0.657231	-0.823431	-0.064050	0.038900	-0.562446
60161	1.477774	1.372987	8.815933	-0.133695	0.104135	0.101442	0.004734	-0.470364	-0.660813	-0.822532	-0.060661	0.038896	-0.564136
60162	1.688103	1.072965	8.765009	-0.037224	0.055943	0.122114	0.005388	-0.470093	-0.661338	-0.821207	-0.059367	0.038615	-0.566219
60163	1.735408	1.270037	8.838962	0.082513	0.027883	0.147583	0.004477	-0.471731	-0.660046	-0.819447	-0.060417	0.037489	-0.568727
60164	1.708424	1.877150	9.110523	0.205939	0.014725	0.150323	0.003183	-0.475011	-0.658506	-0.817460	-0.063557	0.035157	-0.571388
60165	1.844501	1.987626	9.406209	0.257833	0.035637	0.148990	0.001525	-0.484586	-0.654953	-0.815430	-0.067478	0.031903	-0.574024
60166	1.821907	1.528532	9.437174	0.377747	0.028701	0.139177	0.001167	-0.493073	-0.651149	-0.813301	-0.073262	0.027358	-0.576564
60167	1.592272	1.153075	9.550191	0.404390	0.005934	0.171000	-0.002319	-0.504145	-0.645772	-0.810693	-0.079937	0.022946	-0.579534
60168	1.555721	0.768613	9.570118	0.330026	0.009379	0.191551	-0.002544	-0.513318	-0.641201	-0.807918	-0.085134	0.019346	-0.582791
60169	1.659364	0.402486	9.651529	0.334343	0.026755	0.226784	-0.006956	-0.523153	-0.635280	-0.804672	-0.090377	0.015533	-0.586595
60170	1.476979	0.553634	9.851900	0.341279	0.044149	0.276325	-0.010966	-0.534360	-0.629637	-0.800783	-0.095307	0.011388	-0.591214
60171	1.537473	0.563545	10.101422	0.185666	0.093054	0.268297	-0.013423	-0.542015	-0.624888	-0.797241	-0.097319	0.008374	-0.595705
60172	1.100847	0.624479	10.038601	0.146278	0.145631	0.290374	-0.015506	-0.545016	-0.622687	-0.793489	-0.097912	0.004945	-0.600637
60173	0.865584	0.822879	9.826626	0.166108	0.138810	0.263294	-0.014702	-0.550224	-0.619904	-0.789983	-0.098993	0.001423	-0.605083
60174	0.842226	0.596861	9.785778	0.017644	0.128330	0.246274	-0.015992	-0.553776	-0.619143	-0.786946	-0.097758	-0.000261	-0.609228
60175	0.429273	0.570626	10.377816	-0.214307	0.143054	0.281752	-0.015226	-0.549673	-0.620408	-0.783903	-0.092699	0.000800	-0.613923
60176	1.055612	2.395549	10.234783	-0.309772	0.189293	0.249690	-0.016554	-0.542818	-0.625884	-0.781367	-0.085559	0.002167	-0.618176
60177	0.626840	1.873739	9.956119	-0.151961	0.184446	0.178595	-0.015015	-0.536803	-0.627142	-0.779409	-0.080969	0.001576	-0.621259
60178	0.521541	2.013325	9.718314	-0.101590	0.203895	0.133277	-0.012396	-0.534899	-0.631044	-0.777893	-0.076896	-0.000057	-0.623675
60179	0.852461	1.710736	9.135220	-0.176451	0.198780	0.080575	-0.008239	-0.529719	-0.631573	-0.777145	-0.071762	-0.000756	-0.625217
60180	0.915955	1.150808	8.657213	-0.188837	0.164818	0.049398	-0.004601	-0.523303	-0.635317	-0.776754	-0.066815	-0.000818	-0.626249
60181	1.017669	1.184477	8.916265	-0.115382	0.119346	0.010087	-0.002520	-0.519617	-0.638029	-0.776773	-0.063637	-0.001139	-0.626557
60182	0.967476	1.576163	9.464318	-0.086502	0.108037	-0.061035	0.001133	-0.517583	-0.638710	-0.777597	-0.060987	-0.001745	-0.625796
60183	0.579705	1.705072	9.733495	-0.036828	0.150330	-0.157312	0.006615	-0.515833	-0.638258	-0.779594	-0.058667	-0.003758	-0.623520
60184	-0.748648	1.334483	9.423475	0.007098	0.107111	-0.181491	0.012630	-0.515180	-0.639118	-0.781800	-0.057476	-0.005662	-0.620848
60185	-1.504164	1.050191	8.907640	0.019411	0.023369	-0.146277	0.018118	-0.514800	-0.638421	-0.783592	-0.057530	-0.006489	-0.618572
60186	-0.449085	0.680377	9.422984	-0.132936	-0.047120	-0.130423	0.017852	-0.513840	-0.638666	-0.785338	-0.056060	-0.004187	-0.616510
60187	0.742982	-0.144838	10.797052	-0.201095	-0.049495	-0.139416	0.018351	-0.507955	-0.641462	-0.787283	-0.053498	-0.001138	-0.614266
60188	0.971006	-0.037078	12.012329	0.110449	-0.028584	-0.204993	0.019650	-0.506182	-0.641852	-0.789634	-0.055631	-0.002197	-0.611047
60189	1.445637	1.538414	10.923291	0.186493	0.018210	-0.347697	0.024123	-0.512779	-0.638621	-0.793655	-0.058348	-0.005161	-0.605542
60190	1.204277	0.253567	9.341331	0.020833	0.032017	-0.475016	0.029636	-0.516368	-0.638480	-0.799281	-0.058286	-0.006410	-0.598090
60191	1.133464	-0.199898	9.516967	-0.215382	0.056442	-0.474081	0.036940	-0.511067	-0.641384	-0.805155	-0.054103	-0.005233	-0.590569
60192	1.300467	0.180005	9.911611	-0.181229	0.128111	-0.495583	0.046334	-0.506189	-0.642900	-0.811049	-0.049662	-0.005627	-0.582839
60193	0.893322	0.662703	9.425618	-0.030422	0.163556	-0.576954	0.057837	-0.504882	-0.643449	-0.817729	-0.047202	-0.008395	-0.573604
60194	0.182739	0.567232	9.425845	-0.264477	0.176133	-0.654201	0.070759	-0.499475	-0.644754	-0.825255	-0.040784	-0.008792	-0.563217
60195	0.094714	0.422753	9.143772	-0.693981	0.169078	-0.642374	0.085575	-0.478470	-0.652533	-0.832875	-0.027293	-0.004189	-0.552771
60196	-0.342970	0.669273	9.208058	-0.681595	0.109662	-0.629100	0.097628	-0.454439	-0.660112	-0.839918	-0.014715	0.001247	-0.542513
60197	-0.352199	0.047127	9.434093	-0.549600	0.029898	-0.568637	0.105924	-0.437232	-0.666924	-0.846143	-0.005133	0.006610	-0.532889
60198	-0.239005	0.331223	9.820890	-0.530543	-0.062330	-0.466601	0.110556	-0.420006	-0.673164	-0.850911	0.003075	0.013346	-0.525131
60199	0.105528	0.542134	10.459586	-0.169590	-0.123908	-0.386725	0.112331	-0.408242	-0.676310	-0.854894	0.004576	0.017306	-0.518494
60200	0.234529	0.348663	10.439427	0.139001	-0.099419	-0.359792	0.110482	-0.404672	-0.677153	-0.858384	0.000998	0.017674	-0.512703
60201	0.336179	0.385931	10.301998	0.181878	-0.044368	-0.324054	0.111669	-0.406869	-0.676416	-0.861669	-0.002710	0.016614	-0.507192
60202	0.288127	0.428732	10.019330	0.079167	0.016086	-0.338653	0.117182	-0.411965	-0.673702	-0.864964	-0.004065	0.015591	-0.501575
60203	-0.014710	-0.041128	9.747386	-0.085471	0.019678	-0.331027	0.120837	-0.410616	-0.674003	-0.868276	-0.002516	0.016105	-0.495813
60204	-0.332644	-0.269328	9.814795	-0.035587	0.016170	-0.286570	0.123947	-0.405979	-0.673228	-0.871024	-0.001870	0.016239	-0.490968
60205	-0.574808	-0.350795	9.296862	0.112865	-0.023900	-0.267942	0.127352	-0.405722	-0.675088	-0.873628	-0.004135	0.015527	-0.486330
60206	-0.659591	-0.393012	9.431685	0.067942	-0.088706	-0.249986	0.127869	-0.405863	-0.673027	-0.875972	-0.006300	0.016472	-0.482039
60207	-0.397211	-0.182186	9.833176	-0.103952	-0.116929	-0.245217	0.128003	-0.406412	-0.673163	-0.878296	-0.005615	0.019444	-0.477689
60208	0.139714	-0.384762	9.448916	-0.177218	-0.146719	-0.267202	0.127054	-0.398465	-0.676435	-0.880760	-0.004044	0.023761	-0.472949
60209	0.485522	-1.653391	9.162193	-0.029134	-0.195892	-0.183827	0.123387	-0.395980	-0.678943	-0.882394	-0.005346	0.027443	-0.469680
60210	0.505476	-0.560793	9.443737	0.194043	-0.192677	-0.072713	0.118177	-0.400059	-0.678387	-0.882912	-0.010656	0.029091	-0.468515
60211	0.885513	-0.114280	10.142511	0.409275	-0.147585	0.011810	0.113257	-0.410437	-0.675828	-0.882596	-0.019134	0.027852	-0.468917
60212	1.175419	-0.092556	10.121035	0.445837	-0.077770	0.059830	0.110815	-0.420419	-0.671749	-0.881761	-0.027735	0.025142	-0.470208
60213	1.638397	0.823377	10.387113	0.347456	0.005961	0.073557	0.109041	-0.432457	-0.668606	-0.880859	-0.033696	0.021839	-0.471673
60214	1.625207	1.028088	9.659016	0.247388	0.044585	0.074792	0.108819	-0.441218	-0.665584	-0.879925	-0.037638	0.018843	-0.473244
60215	1.569696	1.374348	9.495254	0.145490	0.066499	0.065408	0.108322	-0.448062	-0.661762	-0.879215	-0.039566	0.016415	-0.474495
60216	1.630320	1.420977	9.168435	0.032936	0.084954	0.039980	0.110157	-0.449716	-0.660253	-0.878214	-0.039380	0.014667	-0.476418
60217	1.680467	1.339148	9.277608	0.020512	0.074483	0.010739	0.111071	-0.449721	-0.660008	-0.878111	-0.039148	0.013286	-0.476667
60218	1.532304	0.869870	9.590710	0.052868	0.093815	-0.026904	0.111588	-0.449313	-0.658718	-0.878266	-0.039227	0.011185	-0.476430
60219	1.161715	0.363645	9.838017	0.070875	0.109704	-0.056672	0.115253	-0.450977	-0.656849	-0.878764	-0.039594	0.008693	-0.475532
60220	0.466737	0.413404	10.181028	-0.124081	0.160566	-0.071796	0.118768	-0.448806	-0.655716	-0.879508	-0.035934	0.007069	-0.474474
60221	0.076293	0.490876	10.925465	-0.234139	0.174525	-0.086529	0.123574	-0.441987	-0.657533	-0.880501	-0.030298	0.006297	-0.473033
60222	-0.660006	0.878783	10.061522	-0.155984	0.154053	-0.135060	0.129556	-0.435037	-0.659107	-0.881816	-0.026146	0.005053	-0.470841
60223	-0.888398	0.683129	9.989148	-0.023441	0.077290	-0.183687	0.133468	-0.433690	-0.657988	-0.883557	-0.025113	0.003880	-0.467634
60224	-1.045233	0.346679	10.460058	0.142989	0.009125	-0.220643	0.136340	-0.433432	-0.656864	-0.885479	-0.027606	0.002346	-0.463852
60225	-0.735172	0.477263	10.696798	0.212771	0.010760	-0.224606	0.138705	-0.435362	-0.656660	-0.887430	-0.031313	0.000056	-0.459878
60226	-0.312582	0.833361	10.250257	0.150377	0.021289	-0.259433	0.140812	-0.438659	-0.655430	-0.889681	-0.033820	-0.001790	-0.455325
60227	-0.237949	0.488977	9.503073	0.052217	0.004009	-0.303464	0.143685	-0.439634	-0.652636	-0.892395	-0.034710	-0.002572	-0.449912
60228	-0.024972	-0.105477	9.126717	0.028801	-0.024045	-0.271311	0.146816	-0.438831	-0.651640	-0.894779	-0.035459	-0.002513	-0.445092
60229	0.230468	-0.174996	9.066037	0.012473	-0.061826	-0.232003	0.146288	-0.438006	-0.651624	-0.896832	-0.036178	-0.001702	-0.440886
60230	0.409651	-0.113085	9.319940	-0.012851	-0.093542	-0.188291	0.147050	-0.432808	-0.653655	-0.898466	-0.036798	0.000030	-0.437498
60231	0.815851	-0.043506	9.514295	0.004868	-0.112140	-0.160144	0.146520	-0.430614	-0.655178	-0.899861	-0.037798	0.001900	-0.434531
60232	1.196390	0.157968	9.518134	-0.000515	-0.105272	-0.154063	0.144567	-0.432383	-0.654907	-0.901134	-0.038741	0.003758	-0.431789
60233	1.325692	0.342262	9.555185	-0.014758	-0.084302	-0.163786	0.143242	-0.428953	-0.655630	-0.902550	-0.039165	0.005354	-0.428767
60234	1.342713	0.361142	9.480757	0.028258	-0.059767	-0.169552	0.143508	-0.428954	-0.656928	-0.903879	-0.040238	0.006129	-0.425848
60235	1.304499	0.423614	9.364050	0.074694	-0.063272	-0.147170	0.144294	-0.428958	-0.657198	-0.905058	-0.042121	0.006650	-0.423144
60236	1.348369	0.122222	10.013869	0.087057	-0.049462	-0.126852	0.143511	-0.429501	-0.656933	-0.905997	-0.044164	0.006777	-0.420920
60237	1.315139	0.838135	11.243197	0.163966	-0.000689	-0.133916	0.144833	-0.432795	-0.655433	-0.906969	-0.047151	0.005471	-0.418514
60238	1.235180	1.178698	9.940476	-0.097555	0.041744	-0.223663	0.146664	-0.433353	-0.654690	-0.908891	-0.045087	0.005396	-0.414555
60239	-0.359076	-0.910386	9.317406	-1.023407	0.015986	-0.269209	0.149197	-0.414472	-0.661787	-0.911841	-0.026328	0.013529	-0.409475
60240	-1.464561	-0.512399	9.235391	-0.263421	-0.067291	0.027229	0.150937	-0.394492	-0.668345	-0.911707	-0.022097	0.017008	-0.409893
60241	-0.980038	-1.304736	9.332648	0.387854	-0.149948	0.212887	0.144433	-0.401302	-0.667279	-0.909701	-0.030139	0.016759	-0.413829
60242	-0.857706	0.582196	10.093462	0.448227	-0.186229	0.295477	0.137022	-0.410161	-0.665314	-0.906858	-0.039763	0.016694	-0.419224
60243	-0.284861	-0.009359	10.009624	0.518018	-0.170607	0.298394	0.128739	-0.426817	-0.663283	-0.903827	-0.050251	0.015718	-0.424647
60244	0.717871	0.429328	9.736861	0.539273	-0.181473	0.352936	0.118614	-0.443192	-0.658376	-0.900141	-0.061455	0.014852	-0.430986
60245	1.766786	1.238919	9.753942	0.684392	-0.182553	0.318593	0.105932	-0.470778	-0.651987	-0.896404	-0.075047	0.012694	-0.436653
60246	2.482974	2.109556	10.010105	0.294661	-0.138147	0.247140	0.096072	-0.487701	-0.647089	-0.893718	-0.081503	0.013044	-0.440971
60247	2.569174	2.003497	10.152332	0.125170	-0.104747	0.140234	0.092664	-0.486588	-0.646897	-0.892244	-0.084551	0.014184	-0.443340
60248	1.666830	1.450596	9.509711	0.120110	-0.079731	0.094640	0.088749	-0.488484	-0.646081	-0.891160	-0.087407	0.014779	-0.444943
60249	1.457706	1.232246	9.929560	-0.069637	-0.027346	0.111079	0.087452	-0.490393	-0.646080	-0.890282	-0.086326	0.016253	-0.446858
60250	0.717490	1.045560	9.912171	-0.108952	-0.028853	0.098635	0.084587	-0.492842	-0.645673	-0.889554	-0.084645	0.017987	-0.448559
60251	0.931183	1.221192	9.691255	-0.073165	-0.035875	0.104134	0.081683	-0.487076	-0.647255	-0.888728	-0.083558	0.019616	-0.450329
60252	0.793639	0.884290	10.063463	-0.027434	-0.035816	0.070066	0.079593	-0.487338	-0.647743	-0.888114	-0.083399	0.020694	-0.451521
60253	0.417867	0.684214	9.742380	-0.019379	-0.039146	0.076360	0.076458	-0.487458	-0.648603	-0.887443	-0.083258	0.021827	-0.452810
60254	-0.099638	1.546083	11.064078	-0.044560	-0.025300	0.077411	0.076965	-0.483764	-0.649868	-0.886793	-0.082696	0.022886	-0.454131
60255	0.294126	1.294323	9.173700	-0.069347	-0.026747	0.069166	0.073822	-0.483473	-0.649301	-0.886275	-0.081529	0.024174	-0.455286
60256	0.459079	0.736410	8.827016	-0.001558	-0.070536	0.108998	0.071472	-0.483460	-0.650559	-0.885236	-0.082125	0.025694	-0.457114
60257	1.413538	1.131774	9.993671	0.157283	-0.088661	0.166253	0.067283	-0.481657	-0.652160	-0.883412	-0.085473	0.026161	-0.459992
60258	2.469379	1.569928	9.681993	0.325591	-0.032881	0.171867	0.061561	-0.490116	-0.647629	-0.881223	-0.091470	0.024117	-0.463138
60259	2.723105	1.605558	9.396640	0.337333	0.020483	0.171202	0.058211	-0.501050	-0.644322	-0.879007	-0.097066	0.021080	-0.466348
60260	2.275260	1.445586	9.422696	0.273840	0.058213	0.173620	0.055261	-0.512534	-0.642191	-0.876844	-0.101297	0.017914	-0.469640
60261	2.175238	1.647680	9.190372	0.330270	0.068810	0.170622	0.055674	-0.520480	-0.635160	-0.874568	-0.106357	0.014141	-0.472883
60262	1.736547	1.761183	9.010417	0.250665	0.079446	0.173764	0.057273	-0.528842	-0.629832	-0.872386	-0.109974	0.010826	-0.476164
60263	1.306277	1.683921	9.388136	0.218562	0.100550	0.145514	0.058619	-0.538433	-0.625288	-0.870522	-0.112795	0.007514	-0.478970
60264	1.083771	1.630615	9.478360	0.220371	0.094494	0.136748	0.060204	-0.544194	-0.620064	-0.868703	-0.115740	0.004142	-0.481603
60265	1.040833	1.698794	9.642930	-0.003314	0.102288	0.135169	0.064408	-0.550517	-0.615144	-0.867411	-0.114667	0.002905	-0.484192
60266	1.159773	1.436821	10.004174	-0.109861	0.149357	0.153851	0.066477	-0.546421	-0.615134	-0.866161	-0.111340	0.001806	-0.487201
60267	0.780295	1.023457	10.709229	-0.241689	0.222634	0.220139	0.071304	-0.544120	-0.615573	-0.864539	-0.104898	0.000989	-0.491495
60268	0.935492	1.118213	10.632077	-0.536150	0.292419	0.264041	0.073486	-0.533725	-0.620549	-0.862991	-0.092777	0.001833	-0.496625
60269	1.763820	2.172304	9.819971	-0.586051	0.300225	0.249591	0.078139	-0.519236	-0.628498	-0.861526	-0.079599	0.003143	-0.501426
60270	1.486783	1.933179	9.564876	-0.341117	0.268412	0.097977	0.082266	-0.505840	-0.633863	-0.861063	-0.071058	0.002171	-0.503504
60271	1.076308	1.245122	10.021915	-0.120041	0.191640	0.042007	0.087868	-0.500394	-0.636481	-0.860808	-0.067040	0.000363	-0.504495
60272	1.035921	1.678068	9.931114	-0.163569	0.205792	-0.018076	0.094523	-0.497692	-0.636554	-0.861193	-0.062185	-0.001477	-0.504457
60273	0.713646	1.526088	9.744700	-0.258180	0.226997	-0.058271	0.101293	-0.490883	-0.638918	-0.862071	-0.055468	-0.002635	-0.503735
60274	0.467925	1.285836	9.200941	0.019362	0.188849	-0.094240	0.107298	-0.487903	-0.640532	-0.862974	-0.053932	-0.006114	-0.502325
60275	1.047371	0.952933	8.776366	0.498864	0.094410	-0.095726	0.113100	-0.499984	-0.634398	-0.863336	-0.061630	-0.012631	-0.500693
60276	0.832953	0.999865	9.420403	0.019158	0.069698	-0.092203	0.117180	-0.507400	-0.629745	-0.864206	-0.061277	-0.014064	-0.499195
60277	0.727583	1.123234	9.384279	-0.397852	0.084449	-0.072220	0.119886	-0.499063	-0.631774	-0.865358	-0.053601	-0.011393	-0.498150
60278	-0.002915	0.243879	10.173519	-0.160444	0.139418	0.047808	0.122991	-0.490865	-0.635233	-0.865006	-0.049482	-0.012080	-0.499169
60279	-0.576512	1.044501	10.985525	0.089456	0.193397	0.184081	0.126669	-0.494170	-0.634674	-0.863020	-0.049152	-0.015925	-0.502520
60280	0.586350	2.287856	9.999680	0.091886	0.210109	0.081870	0.128493	-0.493222	-0.634174	-0.862024	-0.048690	-0.020318	-0.504114
60281	0.385197	0.543725	8.546670	0.190614	0.129304	0.020351	0.133218	-0.498589	-0.630158	-0.861571	-0.050732	-0.024236	-0.504513
60282	-0.353369	0.570310	9.065224	-0.080020	0.064446	0.080923	0.134412	-0.503114	-0.627633	-0.860793	-0.048779	-0.024381	-0.506026
60283	-0.989686	1.376497	9.964348	-0.112411	0.053880	0.097727	0.135184	-0.499969	-0.629037	-0.859886	-0.046357	-0.023912	-0.507815
60284	-1.042280	1.799118	9.611588	0.054241	0.046230	0.056727	0.134407	-0.501060	-0.629424	-0.859222	-0.046885	-0.025129	-0.508829
60285	-0.497519	1.341581	9.238750	0.149240	-0.003593	0.014694	0.134138	-0.500374	-0.628637	-0.858934	-0.049501	-0.026475	-0.509000
60286	-0.136848	1.127254	9.281238	0.088529	-0.061356	-0.033694	0.133367	-0.503245	-0.627877	-0.859197	-0.051665	-0.026281	-0.508351
60287	0.105121	1.188776	9.568237	0.002529	-0.117509	-0.034590	0.132076	-0.507620	-0.625442	-0.859609	-0.052895	-0.024232	-0.507630
60288	0.149239	1.273287	9.789921	-0.070897	-0.119355	-0.028084	0.130766	-0.506243	-0.626962	-0.859988	-0.052911	-0.021417	-0.507111
60289	0.255287	1.237218	10.062552	-0.027209	-0.102005	0.003093	0.126312	-0.504576	-0.627655	-0.860030	-0.053500	-0.019292	-0.507065
60290	0.501273	1.196612	9.995078	0.051584	-0.035563	0.011758	0.123055	-0.505378	-0.629943	-0.859827	-0.054789	-0.019118	-0.507278
60291	0.827733	0.938063	9.645636	0.111575	0.001164	0.020996	0.122536	-0.506745	-0.628913	-0.859489	-0.056744	-0.020129	-0.507595
60292	0.861563	0.940321	9.683821	0.204628	0.031777	0.028824	0.123461	-0.510448	-0.625600	-0.858923	-0.059987	-0.022646	-0.508075
60293	0.543874	1.076030	9.995728	0.192190	0.076455	0.014913	0.124015	-0.517845	-0.622317	-0.858499	-0.062567	-0.025745	-0.508333
60294	0.359980	1.026579	9.871780	0.063473	0.115031	0.001826	0.125452	-0.519223	-0.619635	-0.858316	-0.062525	-0.028289	-0.508511
60295	0.383767	0.980313	9.746078	-0.034915	0.150009	0.008271	0.128471	-0.520881	-0.620085	-0.858188	-0.060444	-0.030334	-0.508861
60296	0.383518	0.950939	9.577520	-0.115361	0.202518	0.010516	0.133698	-0.520362	-0.619641	-0.858073	-0.056446	-0.032548	-0.509377
60297	0.006001	0.851245	9.046127	-0.248555	0.263943	0.016041	0.140990	-0.513556	-0.621753	-0.858000	-0.049525	-0.034349	-0.510102
60298	0.106334	0.683673	9.557614	-0.414302	0.277674	0.053579	0.145658	-0.504271	-0.625225	-0.857619	-0.039656	-0.034757	-0.511575
60299	-0.171164	0.705453	9.680417	-0.480617	0.286408	0.076123	0.151622	-0.492666	-0.629212	-0.856973	-0.028540	-0.034502	-0.513412
60300	-0.535477	0.740195	9.888229	-0.423564	0.232178	0.101127	0.158094	-0.478051	-0.633823	-0.855970	-0.019004	-0.033996	-0.515557
60301	-0.597458	0.849168	9.974128	-0.298596	0.151619	0.140556	0.160939	-0.470399	-0.637155	-0.854514	-0.012424	-0.033292	-0.518212
60302	-0.399526	0.838160	10.025164	-0.137949	0.041217	0.195897	0.161968	-0.466160	-0.639199	-0.852476	-0.009809	-0.032441	-0.521667
60303	-0.343349	0.928984	9.982466	-0.000229	-0.037489	0.189569	0.158572	-0.466689	-0.639670	-0.850520	-0.010345	-0.031603	-0.524891
60304	-0.335345	1.034791	9.998032	0.094721	-0.062772	0.158466	0.154143	-0.469676	-0.639633	-0.848859	-0.012754	-0.031421	-0.527531
60305	-0.334875	1.101984	9.950737	0.098527	-0.030297	0.119855	0.148398	-0.472932	-0.637250	-0.847586	-0.014882	-0.031770	-0.529496
60306	-0.233993	1.035507	9.703979	0.040603	0.020531	0.089618	0.148150	-0.474847	-0.637912	-0.846588	-0.015449	-0.032446	-0.531034
60307	-0.170114	0.521978	9.457207	-0.112363	0.059013	0.097336	0.147887	-0.474846	-0.637390	-0.845549	-0.013062	-0.032075	-0.532773
60308	-0.513434	0.448773	9.810190	-0.205363	0.064312	0.077372	0.147868	-0.470601	-0.639030	-0.844705	-0.008992	-0.030879	-0.534265
60309	-0.553880	0.203046	9.572204	-0.219706	0.031996	0.078880	0.149144	-0.463625	-0.641310	-0.843876	-0.005047	-0.028918	-0.535735
60310	-0.224323	0.027444	9.615405	-0.144469	-0.031869	0.040290	0.147950	-0.458552	-0.644606	-0.843460	-0.003014	-0.026752	-0.536517
60311	-0.263270	-0.011218	9.456687	-0.054918	-0.076362	0.014353	0.145713	-0.455528	-0.645836	-0.843352	-0.002962	-0.024719	-0.536785
60312	-0.318332	0.052025	9.549210	-0.083552	-0.098230	0.006163	0.143091	-0.453323	-0.647457	-0.843323	-0.002651	-0.022089	-0.536947
60313	-0.368413	0.130263	9.838922	-0.139098	-0.083449	0.019053	0.140215	-0.452211	-0.649603	-0.843160	-0.001246	-0.019031	-0.537324
60314	-0.319370	0.226879	10.099153	-0.141893	-0.059954	0.043790	0.135869	-0.446849	-0.649873	-0.842694	0.000446	-0.016418	-0.538142
60315	-0.225289	0.216331	10.035737	-0.076583	-0.031977	0.054912	0.136118	-0.443016	-0.652427	-0.842113	0.001336	-0.014902	-0.539094
60316	0.031300	0.310103	9.895217	-0.005831	-0.017990	0.048374	0.133630	-0.441770	-0.653671	-0.841584	0.001185	-0.014462	-0.539932
60317	0.174253	0.044140	9.799605	0.000509	-0.017968	0.032464	0.133375	-0.443000	-0.653550	-0.841240	0.000915	-0.013997	-0.540480
60318	0.019837	0.059875	9.832360	-0.012909	-0.024925	0.028866	0.132185	-0.440530	-0.653896	-0.840923	0.000813	-0.013363	-0.540990
60319	-0.017957	0.171372	10.019012	-0.067393	-0.011795	0.007398	0.130366	-0.441340	-0.655946	-0.840845	0.001750	-0.012257	-0.541134
60320	0.078418	0.141786	10.027453	-0.091499	-0.002186	-0.001590	0.129306	-0.439418	-0.655265	-0.840843	0.003224	-0.011154	-0.541155
60321	-0.050270	0.041807	10.037026	-0.061996	0.008342	0.005731	0.129561	-0.436955	-0.657185	-0.840775	0.004278	-0.010436	-0.541266
60322	-0.158896	0.047364	10.004383	-0.008309	-0.003847	0.002588	0.129945	-0.435177	-0.657950	-0.840738	0.004335	-0.010207	-0.541329
60323	-0.246176	0.004166	9.812386	0.044551	0.003254	-0.005791	0.127594	-0.435986	-0.657405	-0.840805	0.003547	-0.010560	-0.541224
60324	-0.256459	-0.082411	9.787448	0.059704	-0.009877	0.003069	0.128642	-0.437087	-0.656137	-0.840765	0.002394	-0.010965	-0.541284
60325	-0.236524	0.004018	9.788269	0.041836	-0.003756	-0.000552	0.128651	-0.438730	-0.655895	-0.840774	0.001585	-0.011177	-0.541268
60326	-0.246078	0.018523	9.788519	0.034717	0.006756	-0.005847	0.129706	-0.440378	-0.655927	-0.840826	0.001034	-0.011591	-0.541180
60327	-0.323527	-0.005084	9.736046	0.054383	0.006783	-0.000397	0.128791	-0.441470	-0.654242	-0.840830	0.000139	-0.012124	-0.541163
60328	-0.303824	0.047778	9.770127	0.088413	0.008544	-0.007188	0.128800	-0.442427	-0.655287	-0.840893	-0.001295	-0.013149	-0.541040
60329	-0.357443	-0.019367	9.697723	0.074084	-0.007176	-0.007345	0.129852	-0.445309	-0.651967	-0.840972	-0.002657	-0.013669	-0.540899
60330	-0.272333	0.064154	9.700353	0.022153	-0.013358	-0.000705	0.127524	-0.449677	-0.652492	-0.840967	-0.003215	-0.013609	-0.540905
60331	-0.158570	0.099628	9.793502	-0.038738	-0.019568	0.005849	0.127522	-0.449403	-0.652360	-0.840913	-0.002809	-0.012703	-0.541014
60332	-0.124041	0.198218	9.876045	-0.056616	-0.019590	0.000440	0.125933	-0.444876	-0.653974	-0.840904	-0.002110	-0.011685	-0.541054
60333	-0.119428	0.167018	9.909291	-0.042264	-0.017824	-0.008270	0.126451	-0.443510	-0.654744	-0.841000	-0.001627	-0.010772	-0.540926
60334	-0.139105	0.118863	9.841619	-0.022598	-0.012564	-0.001060	0.126186	-0.442687	-0.655250	-0.841004	-0.001424	-0.010241	-0.540931
60335	-0.047294	0.123264	9.941811	-0.026221	-0.024871	0.002365	0.124350	-0.442130	-0.654699	-0.840984	-0.001291	-0.009382	-0.540977
60336	0.088792	0.242632	9.999685	0.026599	-0.009154	-0.000736	0.124478	-0.441994	-0.654182	-0.840981	-0.001878	-0.009440	-0.540980
60337	0.093944	0.288246	9.985746	0.043641	-0.003008	-0.007631	0.124887	-0.444597	-0.654602	-0.841062	-0.002701	-0.009699	-0.540845
60338	0.078475	0.155643	9.840165	0.056246	0.015428	-0.016303	0.124628	-0.445417	-0.654089	-0.841220	-0.003518	-0.010493	-0.540580
60339	0.086616	0.280683	9.853548	0.065145	-0.003839	-0.010998	0.123322	-0.445958	-0.653557	-0.841334	-0.004723	-0.010964	-0.540383
60340	-0.032380	0.185431	9.860689	0.063471	0.004126	-0.034757	0.126224	-0.450902	-0.652614	-0.841691	-0.005780	-0.011647	-0.539803
60341	-0.022952	0.156216	9.768951	0.065255	0.006758	-0.030335	0.125186	-0.452950	-0.651842	-0.842009	-0.006869	-0.012297	-0.539280
60342	-0.089910	0.245863	9.813816	0.041970	-0.001993	-0.028737	0.125580	-0.453637	-0.651208	-0.842301	-0.007631	-0.012645	-0.538805
60343	-0.167389	0.215305	9.847778	0.034817	-0.000225	-0.030529	0.126239	-0.455147	-0.649939	-0.842625	-0.008281	-0.012854	-0.538284
60344	-0.075132	0.286620	9.809351	0.042019	0.010269	-0.035738	0.127945	-0.456388	-0.649718	-0.842989	-0.008910	-0.013410	-0.537690
60345	-0.060114	0.358832	9.867728	0.051884	0.013766	-0.040931	0.126897	-0.455287	-0.650985	-0.843416	-0.009697	-0.014042	-0.536991
60346	-0.132660	0.344874	9.836952	0.054620	0.013819	-0.051465	0.127415	-0.455701	-0.648927	-0.843940	-0.010496	-0.014796	-0.536130
60347	-0.094404	0.293883	9.775956	0.074305	0.010327	-0.051355	0.128479	-0.458993	-0.648458	-0.844472	-0.011695	-0.015617	-0.535245
60348	-0.166345	0.359737	9.892687	0.029590	0.017323	-0.056910	0.128997	-0.458448	-0.647943	-0.845055	-0.012032	-0.016164	-0.534299
60349	-0.108276	0.378333	9.829917	-0.033072	0.022528	-0.046786	0.129517	-0.458177	-0.647430	-0.845556	-0.011286	-0.016045	-0.533526
60350	-0.074903	0.320143	9.761671	0.019625	0.015502	-0.027062	0.132404	-0.459836	-0.647490	-0.845824	-0.011484	-0.016448	-0.533085
60351	-0.108841	0.301197	9.771358	0.050894	0.011998	-0.018029	0.132401	-0.459562	-0.647229	-0.846001	-0.012279	-0.017040	-0.532768
60352	-0.209950	0.340764	9.868813	0.054476	0.017261	-0.019710	0.133315	-0.459978	-0.646082	-0.846180	-0.013050	-0.017842	-0.532438
60353	-0.267522	0.391898	9.927573	0.040164	0.012019	-0.023332	0.132024	-0.462983	-0.646092	-0.846415	-0.013654	-0.018329	-0.532034
60354	-0.300915	0.447639	9.981372	0.009742	0.020754	-0.021739	0.132800	-0.461755	-0.645574	-0.846621	-0.013630	-0.018715	-0.531692
60355	-0.276514	0.485695	9.904697	-0.004574	0.024251	-0.018304	0.134118	-0.463405	-0.645610	-0.846809	-0.013343	-0.018944	-0.531392
60356	-0.324623	0.510226	9.939039	0.011531	0.039128	-0.014589	0.136207	-0.463828	-0.643964	-0.846933	-0.013157	-0.019658	-0.531173
60357	-0.285610	0.562863	9.948920	0.047328	0.036504	-0.016983	0.137511	-0.462739	-0.644620	-0.847087	-0.013619	-0.020659	-0.530878
60358	-0.307617	0.524539	9.943863	0.083121	0.031277	-0.019385	0.138314	-0.466029	-0.644535	-0.847242	-0.014727	-0.022001	-0.530547
60359	-0.327144	0.500170	9.789948	0.026843	0.054072	-0.028521	0.138572	-0.466305	-0.642989	-0.847513	-0.014647	-0.023096	-0.530069
60360	-0.402062	0.491135	9.790491	0.020559	0.038342	-0.028603	0.139886	-0.467407	-0.643019	-0.847774	-0.014615	-0.023897	-0.529618
60361	-0.385202	0.488304	9.694186	0.068817	0.034837	-0.014168	0.141994	-0.470156	-0.643078	-0.847888	-0.015449	-0.025117	-0.529355
60362	-0.325395	0.421796	9.332430	0.079650	0.029682	-0.027349	0.142385	-0.471392	-0.640508	-0.848117	-0.016511	-0.026396	-0.528893
60363	-0.107796	0.471992	8.999492	0.081364	-0.014091	-0.014326	0.144228	-0.474140	-0.639657	-0.848250	-0.018075	-0.026918	-0.528602
60364	-0.055843	0.299312	9.290245	0.081254	-0.042181	-0.007436	0.141624	-0.477002	-0.638223	-0.848300	-0.019934	-0.026989	-0.528452
60365	-0.441230	0.410270	9.986959	0.062203	-0.056305	0.027744	0.139682	-0.480139	-0.638872	-0.848013	-0.021628	-0.026571	-0.528866
60366	-0.721739	0.682545	10.223214	0.027269	-0.045804	0.034711	0.138246	-0.481775	-0.636926	-0.847637	-0.022632	-0.025992	-0.529457
