# Supplementary material for: Identification of Haptic Based Guiding Using Hard Reins
Source: PLoS One. 2015 Jul 22;10(7):e0132020. doi: 10.1371/journal.pone.0132020 (PMC4511788; doi:10.1371/journal.pone.0132020)
Supplement: S1 File — (ZIP) [file pone.0132020.s001.zip › MotionData1/Subject2/T3/gc3.txt]

// Start Time: 0
// Sample rate: 25.0Hz
// Scenario: 4.9
// Firmware Version: 2.6.1
Counter	Acc_X	Acc_Y	Acc_Z	Gyr_X	Gyr_Y	Gyr_Z	Mag_X	Mag_Y	Mag_Z	Quat_w	Quat_x	Quat_y	Quat_z
59580	8.363345	0.074874	-5.237079	-0.559186	0.004397	-0.005918	-0.857381	0.165714	0.059331	0.127781	0.809129	-0.062259	0.570181
59581	8.348799	0.091985	-5.220338	-0.555551	0.002528	-0.000558	-0.857098	0.164333	0.059177	0.131235	0.808921	-0.068561	0.568967
59582	8.339183	0.106558	-5.218072	-0.551859	0.011503	0.001199	-0.855579	0.164883	0.058758	0.135198	0.807518	-0.074385	0.569301
59583	8.339164	0.116269	-5.210932	-0.546444	0.005154	0.003072	-0.856134	0.165159	0.059316	0.138418	0.807247	-0.080650	0.568056
59584	8.349023	0.111193	-5.239882	-0.540952	0.015106	-0.004000	-0.855033	0.166257	0.060696	0.142267	0.805764	-0.086241	0.568390
59585	8.318044	0.135309	-5.278766	-0.559157	0.004315	0.002929	-0.855024	0.164605	0.059027	0.145645	0.805416	-0.092665	0.567015
59586	8.329924	0.106299	-5.268794	-0.548158	0.018654	0.005622	-0.855443	0.165014	0.060962	0.149505	0.803777	-0.098466	0.567359
59587	8.334715	0.082061	-5.275778	-0.553646	0.009638	0.009150	-0.854346	0.167360	0.060840	0.152684	0.803321	-0.104924	0.565998
59588	8.365657	0.043433	-5.239148	-0.553744	-0.006587	0.010133	-0.854345	0.167503	0.059189	0.156528	0.801861	-0.110920	0.565875
59589	8.363082	0.009732	-5.236347	-0.553665	0.000572	0.017154	-0.855352	0.167831	0.059651	0.159549	0.801435	-0.117544	0.564296
59590	8.343542	0.002772	-5.209666	-0.551922	-0.004741	0.005701	-0.855080	0.168657	0.060346	0.163414	0.799890	-0.123424	0.564126
59591	8.339042	0.038894	-5.234224	-0.546378	0.013295	0.001237	-0.855911	0.169078	0.058979	0.166481	0.799328	-0.129677	0.562621
59592	8.336741	0.038817	-5.248716	-0.542796	0.007928	-0.004881	-0.854521	0.167274	0.060603	0.170345	0.797621	-0.135225	0.562581
59593	8.320091	0.053269	-5.273015	-0.553650	0.017022	-0.008603	-0.855767	0.167833	0.059378	0.173604	0.796970	-0.141395	0.560988
59594	8.358421	0.048406	-5.239188	-0.528242	0.011457	-0.003842	-0.855764	0.167005	0.059232	0.177229	0.795198	-0.146764	0.560990
59595	8.384930	0.048269	-5.234390	-0.551842	0.011525	0.001194	-0.855216	0.168387	0.058691	0.180289	0.794538	-0.153092	0.559257
59596	8.377362	0.041310	-5.195645	-0.539154	0.012443	-0.007514	-0.854105	0.167554	0.058950	0.184127	0.792656	-0.158500	0.559170
59597	8.343585	0.073025	-5.181458	-0.561083	-0.002692	-0.016527	-0.855626	0.167283	0.058683	0.187445	0.792124	-0.164700	0.557026
59598	8.382401	0.092005	-5.198634	-0.544628	0.015263	-0.017319	-0.855213	0.168116	0.057036	0.191485	0.790150	-0.169979	0.556870
59599	8.401557	0.087158	-5.181693	-0.526545	0.002572	-0.017911	-0.854800	0.168387	0.058413	0.194248	0.789645	-0.175750	0.554834
59600	8.372973	0.091883	-5.227612	-0.533807	-0.002881	-0.009119	-0.856177	0.166733	0.058131	0.197958	0.787818	-0.181084	0.554404
59601	8.296057	0.157562	-5.235490	-0.544727	0.001782	-0.021668	-0.855346	0.166451	0.059223	0.201010	0.787220	-0.186994	0.552189
59602	8.373498	0.105999	-5.288172	-0.559300	-0.009900	-0.016447	-0.855760	0.166038	0.059222	0.205169	0.785325	-0.192497	0.551466
59603	8.402324	0.130162	-5.259487	-0.548341	-0.006474	-0.002178	-0.854237	0.165754	0.060585	0.207995	0.784678	-0.198775	0.549097
59604	8.339504	0.140313	-5.245020	-0.555677	-0.011756	-0.012859	-0.855756	0.164930	0.060037	0.212042	0.782731	-0.204274	0.548309
59605	8.315316	0.145359	-5.235380	-0.555646	-0.004519	-0.016446	-0.853681	0.164640	0.063048	0.215113	0.782033	-0.210384	0.545792
59606	8.334454	0.130831	-5.220747	-0.564734	-0.009044	-0.009446	-0.855345	0.165615	0.061556	0.219266	0.779928	-0.215994	0.544960
59607	8.327279	0.138095	-5.225651	-0.556584	-0.013596	-0.008439	-0.854230	0.163536	0.063041	0.222192	0.779234	-0.222260	0.542242
59608	8.329740	0.130770	-5.235237	-0.559239	-0.006439	-0.001437	-0.854227	0.162706	0.063308	0.226175	0.777012	-0.227891	0.541445
59609	8.327533	0.135466	-5.259447	-0.551941	0.004443	-0.012917	-0.854786	0.163809	0.064288	0.229125	0.776106	-0.233936	0.538921
59610	8.315598	0.130587	-5.278705	-0.559236	0.006400	-0.026286	-0.855057	0.162427	0.064964	0.233426	0.773787	-0.239090	0.538147
59611	8.325168	0.118476	-5.273750	-0.566458	0.008148	-0.016650	-0.855052	0.161325	0.063851	0.236625	0.772735	-0.245193	0.535509
59612	8.346970	0.130390	-5.278744	-0.551827	0.022466	-0.013022	-0.855748	0.162012	0.065516	0.240737	0.770141	-0.250363	0.535020
59613	8.421234	0.144903	-5.201692	-0.549112	0.031598	-0.027187	-0.854226	0.162568	0.063307	0.243865	0.768919	-0.255982	0.532698
59614	8.341125	0.218501	-5.105764	-0.541018	0.011550	-0.007519	-0.854635	0.161049	0.063432	0.247687	0.766396	-0.261142	0.532066
59615	8.335837	0.097721	-5.104410	-0.541927	-0.013132	0.031529	-0.855738	0.160225	0.063019	0.249823	0.765320	-0.267778	0.529310
59616	8.414574	0.083407	-4.995634	-0.534882	-0.033675	0.008746	-0.855610	0.162431	0.063867	0.253128	0.763154	-0.273314	0.528035
59617	8.371609	0.020281	-5.086681	-0.563111	-0.039690	-0.009252	-0.854920	0.162562	0.065791	0.255848	0.762402	-0.279654	0.524479
59618	8.516920	0.130437	-5.100185	-0.541430	-0.060575	0.000021	-0.853951	0.162140	0.067432	0.259185	0.760461	-0.285226	0.522655
59619	8.374072	0.226718	-5.304016	-0.546200	-0.092849	-0.015768	-0.855615	0.162272	0.070476	0.261387	0.760320	-0.291525	0.518270
59620	8.317248	0.454024	-5.335468	-0.557946	-0.087545	0.001774	-0.854517	0.163639	0.074200	0.264791	0.758488	-0.297394	0.515886
59621	8.134446	0.435302	-5.421992	-0.538763	-0.084220	0.020520	-0.853965	0.163351	0.077499	0.266540	0.758011	-0.304074	0.511776
59622	8.192989	0.461088	-5.490007	-0.552006	-0.048533	0.067050	-0.853835	0.164581	0.081229	0.269406	0.755335	-0.310620	0.510298
59623	8.030251	0.473137	-5.659047	-0.545231	-0.011153	0.112877	-0.850812	0.169265	0.082906	0.270743	0.753434	-0.318327	0.507645
59624	7.358935	0.570784	-6.176271	-0.570427	0.143610	0.141609	-0.849857	0.172580	0.082107	0.274325	0.748136	-0.325094	0.509266
59625	7.920637	0.375756	-5.884922	-0.558852	0.223180	0.208564	-0.850846	0.178121	0.078040	0.276374	0.743075	-0.333059	0.510420
59626	7.725195	0.207305	-5.969759	-0.570715	0.344685	0.225315	-0.851425	0.185883	0.069998	0.280395	0.735014	-0.339896	0.515367
59627	8.106305	0.236075	-5.622679	-0.529287	0.442649	0.234109	-0.849094	0.192397	0.061508	0.283184	0.727543	-0.346653	0.519923
59628	8.350117	0.406081	-5.240752	-0.533546	0.484700	0.271009	-0.849118	0.200445	0.050022	0.287074	0.717689	-0.352873	0.527249
59629	8.406076	0.528492	-4.930523	-0.537200	0.488241	0.279803	-0.845823	0.209044	0.036588	0.289797	0.709152	-0.360011	0.532460
59630	8.365748	0.690095	-4.632683	-0.557124	0.502622	0.292750	-0.845287	0.215994	0.022607	0.293833	0.698535	-0.366547	0.539773
59631	8.798570	0.683774	-4.435076	-0.552001	0.485079	0.242572	-0.843936	0.226256	0.008929	0.297146	0.689976	-0.373200	0.544389
59632	9.071080	0.485404	-4.196455	-0.548711	0.445660	0.218101	-0.840215	0.232226	-0.003158	0.301366	0.680319	-0.378804	0.550320
59633	9.372273	0.194975	-3.966510	-0.551296	0.332354	0.197549	-0.839131	0.239438	-0.013008	0.304019	0.673577	-0.385622	0.552415
59634	9.245004	-0.113021	-3.885590	-0.546484	0.237969	0.168038	-0.838592	0.244433	-0.020398	0.307122	0.666434	-0.391679	0.555094
59635	9.137828	-0.097001	-3.750327	-0.554213	0.168660	0.163039	-0.836674	0.249973	-0.026416	0.308943	0.661618	-0.398975	0.554648
59636	9.131177	-0.328164	-3.626936	-0.543481	0.161772	0.120708	-0.835302	0.253573	-0.030108	0.311903	0.655602	-0.404766	0.555938
59637	9.135109	-0.429264	-3.560580	-0.552810	0.144177	0.078229	-0.833379	0.257728	-0.035176	0.314468	0.651638	-0.411004	0.554575
59638	8.962605	-0.254674	-3.637195	-0.556534	0.144409	0.053405	-0.833103	0.258567	-0.038475	0.318182	0.646193	-0.416104	0.555024
59639	9.049906	-0.163467	-3.647994	-0.543961	0.137381	0.028855	-0.832827	0.259685	-0.042735	0.321146	0.642686	-0.421567	0.553264
59640	9.156178	-0.101193	-3.629502	-0.559634	0.128894	-0.019018	-0.832552	0.260801	-0.046307	0.325550	0.637928	-0.425808	0.552949
59641	9.117216	-0.202461	-3.633152	-0.533304	0.116017	-0.004497	-0.832822	0.259985	-0.049894	0.328589	0.634939	-0.430782	0.550735
59642	9.160490	-0.289855	-3.653980	-0.560433	0.103036	0.050111	-0.831579	0.260817	-0.051961	0.331998	0.629799	-0.436022	0.550468
59643	9.072479	-0.443503	-3.582082	-0.554698	0.107753	0.120879	-0.831176	0.264278	-0.054683	0.333870	0.625591	-0.442795	0.548725
59644	8.988962	-0.669622	-3.502134	-0.550698	0.139762	0.163142	-0.828701	0.268285	-0.056727	0.336209	0.619032	-0.449032	0.549666
59645	9.033582	-0.785249	-3.399430	-0.552370	0.146701	0.193147	-0.827892	0.274239	-0.061905	0.337606	0.613650	-0.456337	0.548829
59646	9.161257	-0.785872	-3.370601	-0.541276	0.179082	0.194872	-0.825152	0.281145	-0.063921	0.339800	0.606326	-0.462511	0.550444
59647	9.208753	-0.947940	-3.349528	-0.539168	0.209479	0.219468	-0.821443	0.288196	-0.068560	0.341322	0.599966	-0.469472	0.550577
59648	9.340030	-1.022735	-3.199075	-0.567959	0.232640	0.264116	-0.817885	0.298142	-0.071515	0.343523	0.591094	-0.476304	0.552933
59649	9.380491	-1.012841	-3.121926	-0.546930	0.252275	0.273978	-0.814319	0.306016	-0.074491	0.344940	0.583533	-0.483587	0.553759
59650	9.339036	-1.026775	-3.073394	-0.536784	0.283851	0.263274	-0.810762	0.316380	-0.078268	0.347211	0.574165	-0.489584	0.556854
59651	9.437040	-1.046027	-2.962173	-0.546008	0.264997	0.261525	-0.807488	0.327986	-0.082030	0.348871	0.566428	-0.496489	0.557626
59652	9.512894	-1.355636	-2.934659	-0.549794	0.237144	0.254549	-0.802126	0.336405	-0.083638	0.350862	0.557431	-0.502727	0.559850
59653	9.473092	-1.213850	-2.713912	-0.542776	0.246788	0.180262	-0.798285	0.344410	-0.084686	0.353216	0.550585	-0.508682	0.559765
59654	9.475383	-1.148804	-2.357066	-0.566661	0.217207	0.174849	-0.796099	0.351316	-0.086147	0.356027	0.542377	-0.514247	0.560912
59655	9.526309	-1.379578	-2.499522	-0.557727	0.208575	0.128993	-0.791972	0.357112	-0.087359	0.358750	0.536252	-0.519947	0.559810
59656	9.577374	-1.120875	-2.425164	-0.545102	0.208624	0.118564	-0.788670	0.361526	-0.088027	0.361827	0.528778	-0.524620	0.560578
59657	9.634578	-1.106118	-2.326347	-0.533602	0.176378	0.092367	-0.786472	0.365669	-0.089379	0.364395	0.523471	-0.529766	0.559054
59658	9.657732	-1.066697	-2.181855	-0.545815	0.120662	0.082838	-0.783173	0.370775	-0.090316	0.366914	0.517278	-0.534626	0.558546
59659	9.769078	-1.082214	-2.232568	-0.544470	0.057849	0.055839	-0.783184	0.373399	-0.090151	0.368782	0.513518	-0.540261	0.555354
59660	9.695777	-0.998616	-2.076360	-0.544844	0.005630	0.050836	-0.781804	0.373943	-0.088503	0.370385	0.508895	-0.545554	0.553364
59661	9.733708	-1.250373	-2.109843	-0.554307	-0.035309	-0.000355	-0.782372	0.376558	-0.085167	0.372006	0.506621	-0.551296	0.548653
59662	9.694929	-1.106995	-2.019581	-0.552960	-0.083602	-0.040730	-0.780716	0.377236	-0.082555	0.373697	0.503871	-0.556345	0.544926
59663	9.642729	-1.090417	-2.126002	-0.573008	-0.097940	-0.039111	-0.780712	0.375848	-0.080228	0.375276	0.502478	-0.562240	0.539045
59664	9.496813	-1.117676	-1.995036	-0.558644	-0.143403	-0.003318	-0.781272	0.376528	-0.076774	0.375922	0.499853	-0.568106	0.534870
59665	9.559592	-1.404098	-2.136887	-0.568819	-0.179313	-0.012080	-0.784451	0.375002	-0.072358	0.376271	0.498950	-0.574706	0.528378
59666	9.511705	-1.442880	-2.204039	-0.544414	-0.199208	-0.016991	-0.785014	0.376089	-0.066283	0.376248	0.497113	-0.580625	0.523632
59667	9.564631	-1.525488	-2.222517	-0.557264	-0.228056	-0.008117	-0.782536	0.377861	-0.060912	0.375887	0.496635	-0.587375	0.516772
59668	9.601557	-1.458443	-2.283715	-0.547639	-0.271067	-0.037799	-0.782961	0.378385	-0.051813	0.375231	0.495690	-0.593574	0.511041
59669	9.595812	-1.348120	-2.422653	-0.541506	-0.299775	-0.053455	-0.783387	0.378905	-0.041475	0.374338	0.496461	-0.600104	0.503261
59670	9.606523	-1.169687	-2.472979	-0.547247	-0.342969	-0.054998	-0.785064	0.379966	-0.026439	0.372944	0.496364	-0.606565	0.496603
59671	9.695952	-1.072938	-2.754439	-0.548255	-0.350839	-0.077918	-0.784791	0.378408	-0.014751	0.371746	0.497742	-0.613134	0.487980
59672	9.822363	-0.727410	-3.016980	-0.562016	-0.379728	-0.060126	-0.784943	0.378917	-0.001109	0.370041	0.497851	-0.619840	0.480636
59673	9.442602	-0.585193	-3.455362	-0.551314	-0.409318	-0.083743	-0.784118	0.377489	0.012642	0.368195	0.499692	-0.626635	0.471242
59674	8.850185	-0.485504	-3.566820	-0.555747	-0.402255	-0.072441	-0.784403	0.376615	0.026959	0.366200	0.500098	-0.633185	0.463549
59675	8.822796	-0.370258	-3.713032	-0.541944	-0.406449	-0.013852	-0.782484	0.377663	0.043207	0.363619	0.500936	-0.640390	0.454691
59676	8.727769	-0.390259	-3.915629	-0.563575	-0.387461	-0.010695	-0.781114	0.378450	0.055049	0.361252	0.500247	-0.647376	0.447387
59677	8.560722	-0.587040	-4.251455	-0.558968	-0.362688	-0.063915	-0.778909	0.378549	0.065500	0.359823	0.501059	-0.653747	0.438270
59678	8.639645	-0.467723	-4.412351	-0.550559	-0.304707	-0.101289	-0.778364	0.378519	0.074586	0.359147	0.500803	-0.658983	0.431219
59679	8.534113	-0.413782	-4.780050	-0.554237	-0.273264	-0.188217	-0.778913	0.376007	0.082828	0.359892	0.502384	-0.663283	0.422071
59680	8.639565	-0.338245	-4.959821	-0.535719	-0.210131	-0.202502	-0.779734	0.372955	0.087623	0.361143	0.502685	-0.666596	0.415372
59681	8.737669	-0.359524	-5.172327	-0.540922	-0.183186	-0.188547	-0.780687	0.368246	0.092127	0.362926	0.503520	-0.670014	0.407228
59682	8.830841	-0.320093	-5.342014	-0.544231	-0.141850	-0.172884	-0.783448	0.365890	0.096807	0.364896	0.502742	-0.673116	0.401268
59683	8.738885	-0.297495	-5.298655	-0.544215	-0.125435	-0.196003	-0.784124	0.361600	0.099660	0.367519	0.503112	-0.675965	0.393548
59684	8.409845	-0.299588	-5.191885	-0.553535	-0.144032	-0.231456	-0.786453	0.355798	0.101684	0.369984	0.503014	-0.678488	0.386967
59685	8.144633	-0.254484	-5.201698	-0.553335	-0.110701	-0.234360	-0.786846	0.350691	0.100671	0.373163	0.503644	-0.680805	0.378942
59686	8.140361	-0.099786	-5.198586	-0.562363	-0.083389	-0.260270	-0.789313	0.345310	0.100634	0.376722	0.503347	-0.682567	0.372592
59687	8.333878	0.048894	-5.186008	-0.556715	-0.047380	-0.256828	-0.793438	0.338961	0.102253	0.380930	0.503704	-0.684095	0.364951
59688	8.288195	0.206587	-5.132137	-0.549447	-0.043844	-0.253218	-0.797559	0.332350	0.099462	0.384809	0.503059	-0.685448	0.359187
59689	8.174146	0.205388	-5.052242	-0.540119	-0.029939	-0.203682	-0.800023	0.326559	0.097907	0.388676	0.502617	-0.687147	0.352330
59690	8.121665	0.207652	-5.129510	-0.530834	-0.012176	-0.180688	-0.800831	0.321593	0.096622	0.392253	0.500848	-0.688779	0.347667
59691	8.230025	0.204734	-5.100630	-0.548863	-0.005152	-0.149960	-0.802750	0.318019	0.092606	0.396145	0.499359	-0.690791	0.341346
59692	8.330161	0.295240	-5.210496	-0.575857	0.009872	-0.101675	-0.804683	0.317196	0.092337	0.399904	0.495946	-0.693275	0.336875
59693	8.325557	0.358107	-5.208775	-0.546387	0.044325	-0.041380	-0.806049	0.313337	0.090517	0.403696	0.492573	-0.695860	0.331933
59694	8.348880	0.402239	-5.083664	-0.562418	0.087424	-0.017058	-0.805774	0.314591	0.086947	0.407798	0.487524	-0.698385	0.329060
59695	8.337409	0.379540	-4.861120	-0.551217	0.137752	-0.010175	-0.806323	0.315032	0.079243	0.412715	0.482990	-0.700444	0.325216
59696	8.635447	0.373781	-4.709244	-0.529235	0.155399	0.022759	-0.808259	0.315602	0.074994	0.417146	0.477156	-0.702489	0.323761
59697	8.664070	0.330244	-4.687052	-0.547324	0.166274	0.025133	-0.807707	0.317001	0.069220	0.422177	0.471897	-0.704507	0.320546
59698	8.762498	0.351373	-4.300853	-0.547277	0.180607	0.033897	-0.807844	0.317567	0.065233	0.427019	0.465535	-0.706461	0.319131
59699	8.881983	0.240077	-4.203129	-0.576524	0.155589	0.026637	-0.808950	0.318415	0.060016	0.432146	0.459986	-0.708635	0.315435
59700	8.740314	0.169631	-4.018534	-0.553254	0.121551	-0.010083	-0.811718	0.319259	0.057154	0.436440	0.454512	-0.710625	0.312972
59701	8.861584	0.022953	-4.166855	-0.562385	0.123692	-0.041153	-0.812127	0.317881	0.056317	0.441389	0.450159	-0.712240	0.308621
59702	8.963164	0.012436	-4.200698	-0.558454	0.127460	0.039393	-0.812119	0.316088	0.055609	0.445467	0.443845	-0.714557	0.306544
59703	9.059737	-0.429324	-4.418174	-0.530862	0.144996	0.078506	-0.812410	0.319965	0.052759	0.449662	0.437847	-0.716746	0.303925
59704	8.807887	-0.519132	-4.349185	-0.568901	0.162285	0.075234	-0.812138	0.321768	0.050297	0.454054	0.430653	-0.719024	0.302286
59705	9.088525	-0.720214	-4.535769	-0.559872	0.185467	0.001813	-0.812544	0.320262	0.046703	0.459480	0.425157	-0.720246	0.298940
59706	9.245797	-1.165556	-4.492353	-0.536162	0.191667	0.001141	-0.813642	0.318894	0.043392	0.464407	0.419094	-0.721312	0.297313
59707	9.205946	-1.440608	-4.465071	-0.544907	0.154237	0.156920	-0.813932	0.322354	0.041364	0.468243	0.411580	-0.723931	0.295423
59708	8.840231	-1.201660	-4.491408	-0.553517	0.163892	0.284990	-0.811747	0.328978	0.041415	0.471157	0.401346	-0.727579	0.295908
59709	8.626632	-1.066013	-4.267944	-0.554497	0.182250	0.245020	-0.809280	0.334637	0.041179	0.474838	0.392180	-0.730568	0.294946
59710	8.647545	-1.332581	-3.982321	-0.546334	0.185877	0.236203	-0.805303	0.343054	0.040822	0.478205	0.382504	-0.733399	0.295187
59711	8.906363	-1.531500	-3.845149	-0.560872	0.174983	0.254698	-0.802560	0.349130	0.039349	0.481655	0.373048	-0.736404	0.294197
59712	8.965559	-1.208604	-3.544410	-0.550074	0.154780	0.292143	-0.798994	0.355881	0.042007	0.484163	0.362610	-0.739796	0.294622
59713	9.101959	-1.125651	-3.666320	-0.542797	0.145582	0.311791	-0.794194	0.365672	0.043449	0.486603	0.352533	-0.743210	0.294238
59714	9.152565	-1.184081	-3.685064	-0.562128	0.137248	0.247926	-0.789943	0.374499	0.044333	0.489085	0.342652	-0.746347	0.293858
59715	9.128767	-1.121184	-3.697814	-0.543620	0.094716	0.159943	-0.787198	0.379460	0.046016	0.491571	0.335026	-0.749046	0.291628
59716	9.118991	-1.251903	-3.744663	-0.556908	0.026797	0.105341	-0.786942	0.384153	0.046888	0.493122	0.327914	-0.752134	0.289133
59717	8.859025	-1.318660	-3.861957	-0.540566	0.028653	0.087772	-0.784744	0.387459	0.048007	0.494945	0.321711	-0.754881	0.285808
59718	8.978186	-1.337592	-3.678286	-0.551904	-0.058120	0.125340	-0.781853	0.390343	0.051183	0.495009	0.314787	-0.758804	0.283005
59719	9.017357	-1.289816	-3.727192	-0.557587	-0.079436	0.095343	-0.779931	0.393229	0.054228	0.495190	0.308845	-0.762669	0.278814
59720	8.992426	-1.410200	-3.682327	-0.554020	-0.071916	0.058162	-0.779250	0.395570	0.055899	0.495378	0.302957	-0.766217	0.275189
59721	8.919825	-1.443510	-3.672194	-0.557721	-0.062545	0.019117	-0.778711	0.398745	0.056203	0.496176	0.298013	-0.769353	0.270359
59722	9.010789	-1.499234	-3.604045	-0.566735	-0.042545	0.004743	-0.778854	0.399848	0.056766	0.497132	0.292622	-0.772265	0.266155
59723	8.962071	-1.440392	-3.517658	-0.554105	-0.044270	-0.011029	-0.777607	0.399290	0.057578	0.498297	0.288011	-0.774931	0.261213
59724	9.038688	-1.491284	-3.464040	-0.563944	-0.022658	-0.004193	-0.778165	0.400118	0.058417	0.499544	0.282649	-0.777490	0.257050
59725	9.328908	-1.449999	-3.525290	-0.556548	-0.015704	0.024227	-0.776508	0.400663	0.059374	0.500937	0.277251	-0.779988	0.252613
59726	9.397234	-1.247448	-3.525226	-0.564947	-0.027956	-0.009373	-0.777205	0.401765	0.060905	0.502079	0.271955	-0.782490	0.248327
59727	9.212846	-1.295912	-3.732218	-0.553828	0.017314	-0.041402	-0.776099	0.401480	0.062822	0.504256	0.267390	-0.784189	0.243468
59728	9.101161	-1.160879	-3.890618	-0.542828	0.023422	-0.025385	-0.778032	0.400516	0.063378	0.506118	0.262284	-0.785896	0.239624
59729	8.920017	-1.201295	-3.580671	-0.546644	-0.001847	-0.022677	-0.777484	0.401195	0.066411	0.507811	0.257542	-0.787772	0.234980
59730	9.427276	-1.109402	-4.217794	-0.539180	0.051903	-0.082045	-0.780106	0.398842	0.069712	0.510326	0.253209	-0.788804	0.230741
59731	9.076527	-0.388623	-4.075572	-0.546951	0.074945	-0.236191	-0.782986	0.392913	0.068847	0.514160	0.251442	-0.788738	0.224296
59732	8.768503	-0.445549	-4.214655	-0.556293	0.053799	-0.287543	-0.786413	0.385602	0.068247	0.517682	0.250137	-0.788705	0.217674
59733	8.593358	-0.341525	-3.986058	-0.576193	0.068172	-0.275512	-0.789701	0.378015	0.067643	0.521650	0.248692	-0.788547	0.210302
59734	9.161447	-0.248473	-4.376839	-0.552479	0.064283	-0.246756	-0.793540	0.370438	0.064152	0.525084	0.246708	-0.788497	0.204192
59735	9.317559	-0.064176	-4.502323	-0.568285	0.003049	-0.238542	-0.797923	0.360932	0.059818	0.527744	0.245006	-0.789087	0.196979
59736	9.080194	-0.384331	-4.544337	-0.543873	-0.022263	-0.246150	-0.803152	0.355019	0.055390	0.529714	0.243427	-0.789831	0.190563
59737	8.799290	-0.439945	-4.446699	-0.560367	-0.025481	-0.284432	-0.804646	0.349093	0.052173	0.531965	0.242613	-0.790394	0.182840
59738	8.817922	-0.311063	-4.298368	-0.573390	-0.050356	-0.316265	-0.809583	0.339728	0.047156	0.533837	0.241903	-0.791111	0.175055
59739	8.790625	-0.281200	-4.187527	-0.546256	-0.072220	-0.304320	-0.813418	0.331185	0.043792	0.535257	0.241680	-0.791937	0.167114
59740	8.706878	-0.014641	-4.151732	-0.547056	-0.090961	-0.224581	-0.816555	0.320419	0.043568	0.535989	0.239910	-0.793344	0.160511
59741	8.789238	0.115469	-4.129134	-0.549548	-0.098979	-0.132527	-0.821103	0.316005	0.045072	0.536361	0.236982	-0.795217	0.154226
59742	8.925742	0.195915	-4.265512	-0.560543	-0.130695	-0.104107	-0.820678	0.313232	0.047795	0.536093	0.233254	-0.797588	0.148496
59743	8.665787	0.264876	-4.319087	-0.567697	-0.111733	-0.107888	-0.821498	0.310468	0.048875	0.536196	0.229750	-0.799694	0.142118
59744	8.648955	0.192222	-4.361742	-0.545457	-0.048869	-0.097409	-0.822594	0.307983	0.049409	0.537097	0.225816	-0.801092	0.137064
59745	8.900356	0.253309	-4.386920	-0.548915	-0.027356	-0.079828	-0.823419	0.306883	0.048302	0.538315	0.221799	-0.802299	0.131675
59746	8.787654	0.471574	-4.374709	-0.543361	-0.000278	-0.088772	-0.823955	0.303302	0.045790	0.539916	0.217599	-0.803134	0.126953
59747	8.393872	0.697862	-4.521669	-0.553636	0.089647	-0.068257	-0.826158	0.301383	0.042757	0.542932	0.213031	-0.803076	0.122114
59748	8.561417	0.729427	-4.328962	-0.553112	0.155898	-0.020859	-0.826702	0.300440	0.035590	0.546862	0.207223	-0.802450	0.118632
59749	8.543380	0.725616	-4.183933	-0.550979	0.189764	0.017871	-0.826969	0.299636	0.028146	0.551184	0.201044	-0.801567	0.115181
59750	8.645071	0.639395	-3.958415	-0.552723	0.191334	0.044379	-0.825303	0.300214	0.019050	0.555457	0.194085	-0.800707	0.112553
59751	8.888934	0.576683	-3.694693	-0.555239	0.223653	0.060104	-0.827795	0.302038	0.012063	0.560157	0.187082	-0.799504	0.109625
59752	9.268919	0.386288	-3.618180	-0.546837	0.241354	0.094644	-0.826273	0.303018	0.006966	0.565009	0.179244	-0.798129	0.107827
59753	9.648238	0.046164	-3.527915	-0.543068	0.252055	0.107922	-0.826831	0.305249	0.000933	0.569922	0.171511	-0.796612	0.105747
59754	9.475711	-0.565467	-3.358985	-0.561511	0.213671	0.072435	-0.824620	0.307198	-0.005399	0.574331	0.163889	-0.795363	0.103350
59755	9.150021	-1.278961	-3.403741	-0.535826	0.217747	0.099094	-0.824900	0.309152	-0.011437	0.578596	0.156389	-0.794054	0.101233
59756	8.901763	-1.425965	-3.203653	-0.566360	0.252627	0.138252	-0.820754	0.311652	-0.018880	0.583402	0.147557	-0.792430	0.099624
59757	9.030988	-1.425903	-3.063696	-0.536801	0.308785	0.190466	-0.820216	0.316784	-0.025856	0.588806	0.138335	-0.790183	0.098906
59758	9.402240	-1.311597	-2.959163	-0.532881	0.326211	0.258608	-0.816645	0.323837	-0.030906	0.594297	0.127810	-0.787775	0.099429
59759	9.737055	-1.179425	-3.125376	-0.538614	0.316049	0.195887	-0.813342	0.329235	-0.036936	0.599644	0.118389	-0.785269	0.098813
59760	9.681749	-1.453593	-2.972449	-0.534987	0.297763	0.220758	-0.809924	0.339599	-0.040850	0.604614	0.108461	-0.782895	0.098759
59761	9.573582	-1.480394	-2.730401	-0.544370	0.234393	0.256386	-0.805936	0.345814	-0.043433	0.608412	0.098113	-0.781330	0.098652
59762	9.373468	-1.511267	-2.459192	-0.539067	0.170523	0.338169	-0.802099	0.354924	-0.044333	0.611013	0.086526	-0.780540	0.099671
59763	9.566480	-1.701497	-2.544305	-0.543200	0.129887	0.253464	-0.796196	0.365684	-0.044268	0.613019	0.076377	-0.780062	0.099387
59764	9.540956	-1.642045	-2.337154	-0.536568	0.069174	0.188444	-0.793033	0.370094	-0.043558	0.614199	0.067340	-0.780088	0.098426
59765	9.579508	-1.579223	-2.299250	-0.541704	-0.004341	0.151695	-0.792509	0.376716	-0.041428	0.614200	0.059015	-0.780969	0.096759
59766	9.580378	-1.376338	-2.313596	-0.562472	-0.101107	0.104303	-0.788659	0.381108	-0.035628	0.612825	0.051295	-0.782913	0.094132
59767	9.359481	-1.264357	-2.403943	-0.545395	-0.180398	0.193427	-0.785362	0.385780	-0.030509	0.609906	0.042578	-0.785877	0.092735
59768	9.219417	-1.496070	-2.502644	-0.534654	-0.237588	0.232774	-0.783181	0.391825	-0.021925	0.606009	0.033431	-0.789416	0.091967
59769	9.118297	-1.670130	-2.616536	-0.542948	-0.253588	0.211507	-0.779344	0.398974	-0.014168	0.601761	0.024568	-0.793120	0.090782
59770	9.167975	-1.912009	-2.604240	-0.538209	-0.246729	0.246884	-0.777163	0.405018	-0.005584	0.597562	0.015162	-0.796600	0.090098
59771	9.300673	-2.053397	-2.668073	-0.561763	-0.243032	0.250136	-0.772218	0.411887	0.002437	0.593270	0.005410	-0.800039	0.089101
59772	9.339960	-2.059037	-2.757456	-0.543858	-0.253351	0.187611	-0.766858	0.418757	0.009904	0.588934	-0.003107	-0.803413	0.087603
59773	9.205739	-1.896543	-2.797746	-0.528500	-0.203773	0.076902	-0.766320	0.420381	0.019833	0.585458	-0.009775	-0.806165	0.085101
59774	9.129256	-1.879691	-2.884809	-0.545772	-0.161477	-0.008494	-0.764940	0.419519	0.029179	0.582848	-0.015316	-0.808365	0.081242
59775	8.981540	-1.696092	-3.041287	-0.564412	-0.059974	-0.065067	-0.765916	0.419772	0.036902	0.581853	-0.020356	-0.809435	0.076467
59776	9.276419	-1.794320	-3.767814	-0.562609	0.106528	-0.139412	-0.768254	0.415061	0.043207	0.583718	-0.024393	-0.808504	0.070704
59777	9.183823	-1.370334	-4.069594	-0.561694	0.309201	-0.232598	-0.772375	0.407884	0.044404	0.588839	-0.027227	-0.805265	0.063846
59778	8.398551	-0.557020	-3.865007	-0.565061	0.337370	-0.165645	-0.776219	0.401132	0.042436	0.594379	-0.031182	-0.801512	0.057618
59779	8.467335	-0.781413	-4.128360	-0.557570	0.342436	-0.131089	-0.779516	0.395474	0.042954	0.599752	-0.035607	-0.797702	0.051960
59780	10.786133	-0.792891	-4.401931	-0.524047	0.484918	-0.131086	-0.783077	0.389164	0.032174	0.607507	-0.039770	-0.791943	0.046680
59781	9.989201	0.194198	-3.856189	-0.562502	0.230067	-0.231767	-0.786362	0.382852	0.021667	0.611034	-0.042521	-0.789461	0.039753
59782	9.044715	-0.871821	-3.321166	-0.588064	0.172994	-0.203762	-0.789652	0.377363	0.012821	0.613761	-0.046020	-0.787466	0.032821
59783	8.733422	-1.044374	-3.405801	-0.539955	0.104907	-0.374483	-0.792655	0.369387	0.003948	0.615308	-0.046139	-0.786550	0.024598
59784	9.257561	-0.696143	-3.608503	-0.540357	0.055582	-0.389946	-0.799093	0.355896	-0.005232	0.616264	-0.046043	-0.786025	0.016235
59785	9.545259	-0.470074	-3.877175	-0.540612	0.037085	-0.430428	-0.806491	0.340191	-0.012774	0.616633	-0.045233	-0.785916	0.007362
59786	8.797825	-0.361675	-3.911209	-0.549124	0.072174	-0.330917	-0.811827	0.327801	-0.021675	0.617749	-0.046160	-0.785019	-0.000425
59787	8.812669	-0.444947	-3.688024	-0.556166	0.099003	-0.306412	-0.816077	0.319820	-0.027922	0.618931	-0.047472	-0.783968	-0.008070
59788	9.102307	-0.235953	-3.594102	-0.563070	0.103411	-0.188782	-0.819633	0.311844	-0.036240	0.620469	-0.050794	-0.782453	-0.014348
59789	9.140028	-0.090050	-3.409745	-0.544722	0.111838	-0.133754	-0.820434	0.306345	-0.043728	0.621797	-0.054643	-0.781022	-0.019694
59790	9.091232	0.022177	-3.287714	-0.559341	0.104710	-0.135652	-0.822345	0.301676	-0.050648	0.623310	-0.058742	-0.779357	-0.025254
59791	9.110826	0.215718	-3.231915	-0.538654	0.084910	-0.147647	-0.822594	0.296449	-0.057310	0.624132	-0.062282	-0.778229	-0.030667
59792	9.183660	0.290042	-3.252170	-0.553412	0.045268	-0.138704	-0.824925	0.292323	-0.061053	0.624666	-0.066285	-0.777236	-0.036098
59793	9.162187	0.408740	-3.226889	-0.552367	0.030173	-0.064280	-0.824913	0.289284	-0.061085	0.624596	-0.071292	-0.776625	-0.040639
59794	9.183279	0.377604	-3.161337	-0.548535	0.044248	-0.028939	-0.824490	0.287067	-0.059045	0.625145	-0.076930	-0.775425	-0.044622
59795	9.420801	0.328749	-3.006483	-0.544419	0.075832	0.064722	-0.825462	0.287335	-0.055867	0.625826	-0.083767	-0.773994	-0.047521
59796	9.629993	0.186988	-2.666935	-0.543752	0.165510	0.111073	-0.823264	0.290920	-0.055571	0.628312	-0.091391	-0.770963	-0.049875
59797	9.585702	-0.076708	-2.374008	-0.565481	0.180043	0.106250	-0.821350	0.296862	-0.057729	0.630518	-0.099009	-0.768023	-0.052772
59798	9.679136	-0.394732	-2.128981	-0.562509	0.197684	0.145067	-0.816800	0.300724	-0.059101	0.633395	-0.107339	-0.764369	-0.055044
59799	9.658048	-0.693702	-2.043471	-0.556150	0.166584	0.191287	-0.815298	0.305696	-0.060301	0.635410	-0.116144	-0.761283	-0.056681
59800	9.840320	-0.912073	-2.002622	-0.558092	0.128529	0.217160	-0.814234	0.315353	-0.057318	0.637198	-0.125573	-0.758201	-0.057809
59801	9.988990	-0.875889	-1.863094	-0.540302	0.048776	0.261233	-0.810396	0.322505	-0.050663	0.637437	-0.135365	-0.756297	-0.058010
59802	9.954596	-0.887300	-1.790440	-0.573640	-0.037295	0.231282	-0.806152	0.331164	-0.040552	0.636555	-0.145372	-0.755124	-0.058753
59803	9.790196	-0.866631	-1.742129	-0.555398	-0.061440	0.298843	-0.804817	0.340099	-0.028075	0.635023	-0.156027	-0.754315	-0.058401
59804	9.771378	-1.162597	-1.946581	-0.551793	-0.050169	0.245706	-0.799874	0.346541	-0.016340	0.633889	-0.165957	-0.753134	-0.058585
59805	9.636262	-1.106020	-1.922872	-0.539238	-0.077306	0.249536	-0.795217	0.355470	-0.004439	0.631997	-0.175655	-0.752526	-0.058559
59806	9.685806	-1.017686	-2.044726	-0.548394	-0.084367	0.239769	-0.791800	0.363024	0.006492	0.630225	-0.185460	-0.751653	-0.058646
59807	9.590274	-0.894278	-2.113624	-0.554174	-0.116434	0.201858	-0.788370	0.367815	0.017258	0.627525	-0.194630	-0.751540	-0.059320
59808	9.556950	-0.916253	-2.183399	-0.554376	-0.143320	0.186091	-0.785504	0.374956	0.028052	0.624664	-0.203735	-0.751461	-0.059940
59809	9.494831	-1.023009	-2.315007	-0.552768	-0.164637	0.150835	-0.782623	0.378785	0.037986	0.621083	-0.212125	-0.752017	-0.061066
59810	9.419857	-1.085420	-2.323875	-0.556727	-0.193011	0.101401	-0.781264	0.382338	0.048755	0.617257	-0.220011	-0.752778	-0.062563
59811	9.316621	-1.196688	-2.445713	-0.560474	-0.199908	0.067754	-0.777956	0.383963	0.056596	0.612920	-0.227240	-0.753992	-0.064704
59812	9.343371	-1.187328	-2.467598	-0.545757	-0.172992	0.073076	-0.775631	0.388907	0.063653	0.609320	-0.234506	-0.754531	-0.066471
59813	9.408924	-1.221992	-2.534948	-0.560388	-0.187265	0.065927	-0.773003	0.387355	0.071881	0.605094	-0.241641	-0.755480	-0.068712
59814	9.549650	-1.068374	-2.558595	-0.542167	-0.200376	0.114041	-0.771091	0.391463	0.081687	0.601069	-0.249482	-0.756045	-0.069791
59815	9.499414	-0.927839	-2.548015	-0.563988	-0.202107	0.117342	-0.768897	0.394750	0.088590	0.596593	-0.257389	-0.756786	-0.071434
59816	9.418735	-1.185825	-2.537781	-0.569408	-0.183744	0.079961	-0.766285	0.396925	0.097545	0.592538	-0.264976	-0.757164	-0.073409
59817	9.356656	-1.173851	-2.617561	-0.543846	-0.147540	0.048184	-0.765607	0.398274	0.107195	0.588832	-0.271454	-0.757516	-0.075891
59818	9.429082	-1.038604	-2.556350	-0.542068	-0.138366	0.030485	-0.763397	0.396994	0.117081	0.585460	-0.277867	-0.757562	-0.078272
59819	9.400399	-0.946545	-2.547674	-0.545718	-0.149338	0.049977	-0.761743	0.396965	0.124918	0.581684	-0.284330	-0.757807	-0.080802
59820	9.528694	-0.862364	-2.867703	-0.558389	-0.136456	0.030340	-0.760910	0.395005	0.132191	0.578179	-0.290891	-0.757714	-0.083435
59821	9.510487	-0.712864	-2.936996	-0.547788	-0.124723	-0.075746	-0.760631	0.392768	0.140430	0.574515	-0.295357	-0.758297	-0.087652
59822	9.396533	-0.476138	-3.065119	-0.545895	-0.112149	-0.072250	-0.759793	0.389428	0.147551	0.571222	-0.300147	-0.758458	-0.091418
59823	9.208673	-0.387998	-3.070683	-0.543915	-0.092484	-0.058220	-0.761447	0.386788	0.153734	0.568068	-0.304699	-0.758493	-0.095637
59824	9.050338	-0.368365	-3.181828	-0.574803	-0.099606	-0.053254	-0.762544	0.383599	0.158117	0.564771	-0.310052	-0.758263	-0.099691
59825	8.915955	-0.484467	-3.334979	-0.557455	-0.085159	-0.067329	-0.762536	0.381526	0.158509	0.561583	-0.314534	-0.758163	-0.104317
59826	9.164843	-0.527025	-3.706908	-0.535466	-0.037944	-0.114185	-0.762803	0.379036	0.160000	0.559290	-0.318363	-0.757624	-0.108839
59827	9.118215	-0.448067	-3.879266	-0.559746	0.011023	-0.135992	-0.763492	0.378768	0.157937	0.557345	-0.321564	-0.756807	-0.114914
59828	9.245519	-0.411555	-4.094871	-0.571583	0.003920	-0.138700	-0.766238	0.374646	0.153233	0.555353	-0.325302	-0.755803	-0.120514
59829	9.176881	-0.167413	-4.150656	-0.552710	0.007059	-0.195980	-0.769953	0.370239	0.151839	0.553182	-0.327465	-0.755373	-0.127152
59830	9.076672	-0.301487	-4.052384	-0.549827	0.024023	-0.182823	-0.771442	0.363352	0.146821	0.551481	-0.330210	-0.754409	-0.133033
59831	9.405229	-0.366865	-4.129408	-0.545218	-0.001767	-0.118855	-0.774475	0.361576	0.142970	0.549367	-0.333426	-0.753522	-0.138664
59832	9.483116	-0.360621	-4.211727	-0.540199	-0.048212	-0.164491	-0.776538	0.359241	0.140345	0.546640	-0.336509	-0.753190	-0.143705
59833	9.033847	-0.505302	-4.228840	-0.553177	-0.060195	-0.233681	-0.778179	0.355391	0.136324	0.543202	-0.338205	-0.753626	-0.150323
59834	8.776452	-0.822324	-4.176638	-0.555140	-0.059684	-0.293958	-0.783126	0.347953	0.133255	0.539769	-0.339498	-0.754169	-0.156910
59835	8.770098	-0.561237	-4.165046	-0.551580	-0.090760	-0.245923	-0.786408	0.338843	0.133738	0.535772	-0.341062	-0.754935	-0.163398
59836	8.821166	-0.518248	-4.194587	-0.549615	-0.105836	-0.173250	-0.788328	0.334140	0.137147	0.532012	-0.344227	-0.755085	-0.168276
59837	8.754601	-0.225369	-4.183269	-0.534837	-0.084714	-0.125413	-0.789414	0.328185	0.143016	0.528555	-0.347383	-0.754945	-0.173242
59838	8.782623	0.022906	-4.253726	-0.554511	-0.052554	-0.083337	-0.790370	0.324027	0.148077	0.525827	-0.351743	-0.753818	-0.177596
59839	8.592415	0.275820	-4.188644	-0.545158	-0.013162	-0.062248	-0.791052	0.320415	0.154931	0.523539	-0.355671	-0.752384	-0.182549
59840	8.785378	0.427373	-4.103616	-0.557527	0.031651	-0.027228	-0.790760	0.315840	0.160116	0.522215	-0.360569	-0.749890	-0.186941
59841	8.956948	0.772695	-3.967568	-0.555407	0.087403	-0.013318	-0.790745	0.311266	0.165027	0.521491	-0.364902	-0.746943	-0.192276
59842	9.043571	0.922623	-3.863051	-0.538942	0.099726	0.011600	-0.792533	0.308362	0.167352	0.521420	-0.369888	-0.743443	-0.196458
59843	9.009471	0.860075	-3.852643	-0.555869	0.117241	0.074973	-0.792801	0.306150	0.168158	0.521429	-0.375339	-0.739447	-0.201125
59844	9.003592	0.904588	-3.696090	-0.546015	0.115644	0.046787	-0.793356	0.306709	0.166653	0.521620	-0.380811	-0.735400	-0.205139
59845	8.954616	0.890928	-3.611310	-0.522219	0.157144	0.027333	-0.793360	0.308096	0.164601	0.522225	-0.384953	-0.731393	-0.210136
59846	9.018648	0.881736	-3.471163	-0.538681	0.157466	0.000604	-0.795430	0.307839	0.160345	0.522838	-0.389452	-0.727201	-0.214817
59847	9.039910	1.088464	-3.623292	-0.553464	0.141721	-0.041897	-0.795140	0.305222	0.157837	0.522631	-0.392886	-0.723674	-0.220894
59848	9.155320	1.024584	-3.289320	-0.559298	0.144498	-0.146370	-0.796373	0.303307	0.152868	0.522196	-0.395474	-0.720592	-0.227285
59849	9.096521	0.872972	-3.248893	-0.544758	0.131623	-0.126692	-0.799400	0.300573	0.146252	0.521497	-0.397546	-0.717783	-0.234062
59850	9.204420	0.906785	-3.143109	-0.533980	0.133674	-0.158404	-0.802975	0.296177	0.141276	0.520998	-0.399702	-0.714948	-0.240104
59851	9.283475	1.107444	-2.662245	-0.568680	0.132198	-0.176474	-0.805438	0.291797	0.130783	0.519849	-0.401217	-0.712316	-0.247766
59852	9.322593	1.101942	-2.729885	-0.539590	0.172337	-0.245372	-0.808169	0.285062	0.122471	0.519375	-0.401948	-0.709665	-0.255075
59853	9.699309	1.206004	-2.712222	-0.559998	0.133240	-0.289513	-0.812290	0.279854	0.112808	0.517705	-0.401665	-0.707851	-0.263807
59854	9.441378	1.527333	-2.594660	-0.560290	0.078886	-0.259122	-0.816404	0.272564	0.106429	0.515613	-0.402845	-0.706076	-0.270769
59855	9.491466	1.767918	-2.713382	-0.550384	0.062544	-0.248243	-0.821061	0.263072	0.097828	0.513192	-0.403322	-0.704603	-0.278390
59856	9.249543	1.789317	-2.626319	-0.567420	0.089448	-0.229197	-0.823939	0.258131	0.090087	0.511302	-0.404887	-0.702352	-0.285198
59857	9.295223	1.350476	-2.814767	-0.558335	0.071347	-0.225479	-0.825713	0.253599	0.083168	0.509021	-0.405640	-0.700459	-0.292765
59858	9.085784	1.460452	-2.827794	-0.543747	0.063760	-0.193443	-0.829420	0.248664	0.074193	0.507121	-0.407567	-0.698236	-0.298638
59859	9.298861	1.099823	-3.092236	-0.556217	0.077162	-0.172429	-0.830635	0.242887	0.067808	0.505201	-0.408955	-0.695779	-0.305647
59860	10.041795	1.461868	-3.184248	-0.568674	0.139625	-0.186910	-0.833645	0.237128	0.056891	0.504144	-0.410718	-0.692505	-0.312389
59861	9.477739	0.014575	-3.341299	-0.545674	0.316444	-0.237560	-0.836105	0.232759	0.042679	0.505159	-0.409569	-0.688130	-0.321782
59862	9.245649	0.181191	-3.207549	-0.538883	0.268109	-0.278795	-0.839105	0.224934	0.029951	0.505471	-0.408893	-0.684383	-0.330039
59863	8.742826	0.002811	-2.871472	-0.562653	0.233737	-0.260426	-0.841829	0.217388	0.016397	0.504982	-0.408108	-0.680788	-0.339070
59864	9.189298	-0.169686	-2.957123	-0.544893	0.147849	-0.231309	-0.843456	0.211765	0.005058	0.503852	-0.408881	-0.677722	-0.345895
59865	10.088669	-0.093330	-3.751640	-0.567758	0.001909	-0.304758	-0.845892	0.200748	-0.003300	0.499791	-0.409155	-0.676695	-0.353391
59866	9.718885	0.433933	-4.046953	-0.564353	-0.056185	-0.260123	-0.849732	0.192748	-0.004179	0.495488	-0.411102	-0.675693	-0.359063
59867	8.876756	0.351923	-4.098064	-0.558098	-0.019889	-0.104757	-0.851649	0.188058	-0.004488	0.492544	-0.414171	-0.673266	-0.364111
59868	7.938969	0.039084	-4.061910	-0.551877	0.029375	0.008898	-0.852196	0.187241	-0.007798	0.491395	-0.418962	-0.669217	-0.367628
59869	8.612175	-0.011625	-3.765072	-0.563114	0.004581	-0.025465	-0.851085	0.186694	-0.010291	0.489232	-0.423023	-0.665824	-0.371998
59870	9.036104	0.112377	-3.602732	-0.540703	0.072299	0.051439	-0.852754	0.189189	-0.011905	0.489021	-0.427900	-0.661004	-0.375279
59871	9.142900	0.188767	-3.644800	-0.576871	0.039032	0.163603	-0.850553	0.192505	-0.013816	0.488539	-0.434368	-0.655497	-0.378125
59872	9.105558	0.284927	-3.761793	-0.533790	-0.005544	0.090082	-0.849332	0.198445	-0.014866	0.487589	-0.440219	-0.651075	-0.380217
59873	9.043544	0.333205	-3.832314	-0.546188	-0.071647	0.033723	-0.847402	0.199116	-0.010192	0.484852	-0.445542	-0.647964	-0.382822
59874	8.887768	0.640648	-3.514202	-0.556760	-0.092274	-0.072438	-0.848508	0.197859	-0.004962	0.481280	-0.450119	-0.645581	-0.385988
59875	9.264447	0.735045	-3.496431	-0.562556	-0.133484	-0.089858	-0.847954	0.195750	0.006030	0.476573	-0.454474	-0.644000	-0.389352
59876	11.157703	1.498127	-3.604121	-0.538654	-0.072329	-0.061155	-0.847954	0.193644	0.016475	0.473464	-0.458820	-0.641400	-0.392329
59877	10.705726	1.682368	-2.805862	-0.576706	-0.010585	-0.102780	-0.848087	0.190719	0.024159	0.470047	-0.462135	-0.638604	-0.397080
59878	9.618206	1.500489	-2.072732	-0.556421	-0.028286	0.031751	-0.847682	0.191802	0.030778	0.468038	-0.467441	-0.634519	-0.399781
59879	9.501359	1.516585	-1.935041	-0.561240	-0.171669	-0.052378	-0.848231	0.189012	0.039568	0.463085	-0.472474	-0.632805	-0.402341
59880	9.734020	0.884152	-2.365600	-0.566869	-0.113363	0.278039	-0.846452	0.192158	0.047850	0.461817	-0.481597	-0.627008	-0.402057
59881	10.156125	1.139049	-2.526051	-0.559767	-0.139274	0.555300	-0.841952	0.205513	0.058007	0.462084	-0.493891	-0.619031	-0.399186
59882	9.678622	1.415687	-2.434273	-0.558436	-0.082880	0.589403	-0.837604	0.222040	0.069575	0.463582	-0.506388	-0.609749	-0.396066
59883	9.273046	1.396558	-2.423853	-0.545776	-0.087366	0.575339	-0.831177	0.237877	0.079605	0.464581	-0.518132	-0.600917	-0.393195
59884	8.839155	1.241359	-2.561671	-0.557023	-0.137539	0.544451	-0.823237	0.254939	0.094181	0.464860	-0.530258	-0.592323	-0.389724
59885	8.727386	1.455965	-2.360969	-0.522535	-0.158881	0.593636	-0.816126	0.271725	0.109173	0.465170	-0.542296	-0.583872	-0.385519
59886	8.862630	1.581060	-2.314224	-0.551557	-0.169013	0.634978	-0.807771	0.287945	0.127456	0.465599	-0.555410	-0.574346	-0.380610
59887	8.939871	1.427865	-2.389932	-0.564002	-0.154941	0.679862	-0.798564	0.298908	0.148019	0.465896	-0.568464	-0.564294	-0.375983
59888	9.272670	1.239321	-2.451091	-0.543705	-0.120975	0.702938	-0.787574	0.313459	0.167917	0.467197	-0.581574	-0.553263	-0.370673
59889	9.124583	1.030581	-2.748152	-0.552354	-0.074257	0.720200	-0.776704	0.322886	0.192446	0.468525	-0.593975	-0.541762	-0.366294
59890	9.093954	0.736428	-2.674764	-0.546246	0.019271	0.733804	-0.764735	0.334248	0.215334	0.471256	-0.606030	-0.528675	-0.362144
59891	10.500464	-0.404476	-2.859616	-0.550973	0.103987	0.747533	-0.755933	0.342724	0.236288	0.474406	-0.616986	-0.514849	-0.359441
59892	10.071544	-1.607821	-2.898768	-0.554139	0.040407	0.398214	-0.747782	0.341958	0.253847	0.474598	-0.625142	-0.505340	-0.358589
59893	10.134571	-1.814463	-3.034261	-0.544376	0.111938	0.453614	-0.742810	0.341206	0.269227	0.475624	-0.632686	-0.494885	-0.358579
59894	10.001169	-0.901284	-2.819580	-0.564603	0.099401	0.457072	-0.736451	0.339485	0.284448	0.476544	-0.640888	-0.483827	-0.357883
59895	9.994239	-0.846222	-2.523012	-0.559795	0.018520	0.431078	-0.732567	0.333479	0.302399	0.476153	-0.648776	-0.474284	-0.356962
59896	9.744206	-0.263714	-2.364886	-0.553630	-0.118056	0.386004	-0.727009	0.322748	0.328139	0.474474	-0.657529	-0.466128	-0.353913
59897	8.934386	-0.699077	-2.085932	-0.537423	-0.174505	0.428768	-0.717435	0.311599	0.352191	0.472394	-0.666309	-0.458477	-0.350249
59898	8.888296	-0.996232	-2.507778	-0.530701	-0.135554	0.699279	-0.706924	0.307486	0.377961	0.472862	-0.677581	-0.446294	-0.343666
59899	9.735600	-0.359028	-2.545014	-0.539267	-0.242123	0.547932	-0.695849	0.301585	0.400954	0.470778	-0.687601	-0.437519	-0.337861
59900	9.596313	0.174998	-2.686085	-0.546717	-0.298534	0.613702	-0.683663	0.294577	0.423927	0.468738	-0.698995	-0.427668	-0.329834
59901	9.456238	0.375191	-2.886246	-0.555232	-0.377510	0.385857	-0.670919	0.286463	0.446746	0.463933	-0.708316	-0.422187	-0.323748
59902	9.352467	0.109239	-3.013606	-0.539065	-0.387911	0.330329	-0.658192	0.282915	0.466996	0.459181	-0.717511	-0.417003	-0.316923
59903	9.063687	0.115257	-3.114761	-0.562119	-0.401467	0.244279	-0.648633	0.276760	0.484489	0.452959	-0.725591	-0.413632	-0.311855
59904	8.890602	-0.144004	-3.014995	-0.553169	-0.319295	0.314576	-0.635766	0.273782	0.499234	0.448321	-0.734124	-0.407809	-0.306207
59905	8.726295	-0.394864	-3.108617	-0.576923	-0.271021	0.167091	-0.627465	0.271932	0.510307	0.442331	-0.740677	-0.404238	-0.303863
59906	8.745330	-0.583816	-3.164520	-0.562148	-0.189200	0.078280	-0.621099	0.270238	0.516990	0.437080	-0.746414	-0.400584	-0.302257
59907	9.055243	-0.608408	-3.307206	-0.570463	-0.073920	0.091696	-0.615987	0.270761	0.522465	0.432223	-0.750954	-0.396399	-0.303512
59908	8.723150	-0.308948	-3.283527	-0.551862	0.034598	0.034599	-0.614746	0.271864	0.522192	0.428595	-0.754801	-0.391459	-0.305519
59909	8.781421	-0.251430	-3.301159	-0.536391	0.182185	0.046278	-0.616411	0.273674	0.518918	0.425921	-0.756987	-0.385951	-0.310811
59910	9.266021	-0.071862	-3.465686	-0.550628	0.329863	-0.128054	-0.621243	0.273306	0.507933	0.423544	-0.757636	-0.380897	-0.318615
59911	8.845413	0.397670	-3.769951	-0.564573	0.452864	-0.174985	-0.630771	0.271156	0.496277	0.421016	-0.756441	-0.376247	-0.330122
59912	10.018399	0.251989	-3.859289	-0.542685	0.503931	-0.238511	-0.640445	0.270802	0.484365	0.419264	-0.754851	-0.371345	-0.341350
59913	10.690092	0.157416	-4.008927	-0.542879	0.460604	-0.220422	-0.653428	0.268952	0.467642	0.416658	-0.752776	-0.367417	-0.353170
59914	10.786821	0.468825	-3.575227	-0.541005	0.194823	-0.220498	-0.660871	0.264308	0.456909	0.412688	-0.753274	-0.364737	-0.359492
59915	9.942205	0.100414	-3.444352	-0.544854	0.091992	-0.119289	-0.667503	0.263799	0.448140	0.407965	-0.754376	-0.362329	-0.364964
59916	9.382875	0.110781	-3.508953	-0.547080	-0.027781	-0.031995	-0.666411	0.268510	0.442671	0.403616	-0.757824	-0.358544	-0.366393
59917	9.145173	0.025042	-2.775617	-0.565924	-0.176399	0.065913	-0.661603	0.276651	0.441891	0.397922	-0.762283	-0.355343	-0.366489
59918	9.118021	-0.178878	-3.725226	-0.571092	-0.172939	0.087076	-0.656096	0.282289	0.445764	0.392995	-0.767740	-0.350689	-0.364894
59919	8.408667	0.351436	-3.488590	-0.538641	-0.202062	0.094623	-0.651145	0.288758	0.449098	0.387651	-0.772266	-0.347418	-0.364188
59920	8.876299	0.268932	-3.459303	-0.545952	-0.205548	0.091105	-0.643698	0.294263	0.449924	0.382860	-0.777680	-0.343079	-0.361841
59921	8.795556	0.375031	-3.576348	-0.553455	-0.218594	0.043329	-0.638471	0.300871	0.452981	0.376703	-0.781971	-0.340595	-0.361400
59922	8.829630	0.243703	-3.676402	-0.546160	-0.190204	-0.010728	-0.635301	0.303062	0.456698	0.371231	-0.786476	-0.337670	-0.360032
59923	8.469905	0.057048	-3.746320	-0.551349	-0.150478	-0.022627	-0.631994	0.306369	0.456707	0.365005	-0.789710	-0.335691	-0.361165
59924	8.443473	0.195275	-3.694674	-0.562136	-0.080277	-0.108100	-0.630334	0.306084	0.458482	0.359283	-0.792799	-0.333330	-0.362321
59925	8.603538	0.263914	-3.763303	-0.567219	-0.014375	-0.117366	-0.631973	0.301115	0.458581	0.352959	-0.794427	-0.331716	-0.366429
59926	8.653992	0.664167	-3.852398	-0.546889	0.075154	-0.161844	-0.633058	0.295588	0.459910	0.348091	-0.795835	-0.329171	-0.370306
59927	9.026606	0.678472	-4.280695	-0.552496	0.306284	-0.106614	-0.637042	0.289529	0.457123	0.344112	-0.794922	-0.325235	-0.379353
59928	9.086381	-0.611828	-4.208394	-0.548055	0.592719	0.091450	-0.646982	0.286548	0.446288	0.344462	-0.793915	-0.314997	-0.389642
59929	8.774438	-0.741662	-3.259439	-0.556657	0.659744	0.147429	-0.655832	0.288697	0.428612	0.344570	-0.791595	-0.304447	-0.402444
59930	9.656698	-1.142459	-2.705290	-0.550929	0.678094	0.214719	-0.666356	0.294864	0.408372	0.346244	-0.790273	-0.291495	-0.413056
59931	10.433308	-1.096099	-2.624701	-0.556808	0.648093	0.158378	-0.675775	0.301165	0.388400	0.346299	-0.787596	-0.280701	-0.425413
59932	10.164860	-1.031400	-2.209504	-0.543625	0.492095	0.062114	-0.683395	0.307178	0.371029	0.345621	-0.786527	-0.271374	-0.433909
59933	9.719503	-0.799694	-1.928817	-0.542807	0.333357	0.074524	-0.687254	0.305843	0.359614	0.343425	-0.785620	-0.264109	-0.441709
59934	9.524978	-1.544743	-1.478108	-0.540004	0.194616	0.064637	-0.689609	0.307803	0.352903	0.341176	-0.786954	-0.256761	-0.445395
59935	9.774603	-1.469616	-1.578338	-0.560323	0.115035	0.111839	-0.691959	0.307816	0.350718	0.337942	-0.788095	-0.250178	-0.449568
59936	9.990274	-1.408682	-1.663868	-0.544665	-0.020545	0.155374	-0.690312	0.310989	0.350738	0.335315	-0.791726	-0.242775	-0.449214
59937	9.987332	-1.230828	-1.820475	-0.545644	-0.122293	0.051630	-0.686447	0.312631	0.352653	0.330621	-0.794472	-0.238823	-0.449964
59938	9.785305	-1.041055	-1.817490	-0.553914	-0.218525	-0.063780	-0.682848	0.311224	0.358120	0.324893	-0.798790	-0.236091	-0.447928
59939	9.410195	-1.039779	-1.990957	-0.568643	-0.274636	-0.032714	-0.679941	0.309961	0.362355	0.318333	-0.802536	-0.234209	-0.446929
59940	9.294566	-1.014978	-2.005576	-0.547554	-0.291771	0.056082	-0.676510	0.315460	0.367756	0.313392	-0.807920	-0.230035	-0.442871
59941	9.274027	-1.406496	-2.035004	-0.548342	-0.288260	0.064844	-0.670726	0.321657	0.369428	0.307949	-0.811987	-0.226776	-0.440928
59942	9.531232	-1.795098	-2.091413	-0.558636	-0.333003	0.038465	-0.664945	0.327986	0.372892	0.302442	-0.817588	-0.222992	-0.436294
59943	9.568832	-1.728602	-2.239584	-0.548860	-0.336078	-0.023303	-0.658612	0.334587	0.377319	0.296006	-0.821544	-0.221368	-0.434099
59944	9.130310	-1.675489	-2.302407	-0.554273	-0.321491	-0.044767	-0.652126	0.337879	0.380058	0.289847	-0.826514	-0.218862	-0.430074
59945	9.127997	-1.782198	-2.366447	-0.550539	-0.305220	-0.052796	-0.647298	0.340618	0.383905	0.283266	-0.829955	-0.217433	-0.428553
59946	9.855988	-1.770167	-3.186593	-0.553137	-0.098770	-0.152100	-0.645228	0.341857	0.383627	0.277138	-0.832432	-0.215406	-0.428780
59947	8.957403	-0.778817	-3.220613	-0.546995	0.034500	-0.154671	-0.646872	0.338273	0.382638	0.271200	-0.832402	-0.213724	-0.433450
59948	9.093701	-1.027829	-3.488613	-0.568076	0.063096	-0.017081	-0.647280	0.337175	0.380564	0.266673	-0.834059	-0.208390	-0.435666
59949	10.227069	-0.415293	-3.704744	-0.544102	0.126909	0.006128	-0.649076	0.336771	0.378783	0.262547	-0.833784	-0.203521	-0.440968
59950	9.253583	0.285279	-3.556632	-0.556286	-0.053100	-0.017795	-0.649600	0.330008	0.377616	0.257729	-0.836307	-0.198872	-0.441153
59951	9.487394	-0.329654	-3.506594	-0.556661	-0.012190	0.041187	-0.649035	0.326401	0.381982	0.253091	-0.837364	-0.194017	-0.443987
59952	9.243225	0.150185	-3.530950	-0.544095	-0.005347	0.272195	-0.646154	0.331774	0.384357	0.251220	-0.840420	-0.184337	-0.443398
59953	9.538413	-0.073337	-3.427377	-0.541344	-0.014550	0.294427	-0.640385	0.342127	0.382215	0.249042	-0.842244	-0.175367	-0.444804
59954	9.364625	-0.821617	-3.471948	-0.562585	-0.057142	0.227963	-0.635443	0.352074	0.377872	0.246255	-0.845525	-0.166485	-0.443541
59955	8.789874	-0.900071	-3.458224	-0.563520	-0.066203	0.226110	-0.630506	0.362982	0.375468	0.242916	-0.847524	-0.158683	-0.444427
59956	8.354078	-1.017366	-3.333114	-0.552938	-0.033073	0.335615	-0.625699	0.371118	0.376341	0.241297	-0.850710	-0.147903	-0.442936
59957	8.551923	-0.999193	-3.319085	-0.564863	0.008776	0.498034	-0.617840	0.377729	0.376349	0.240577	-0.852665	-0.135059	-0.443672
59958	8.616448	-0.700496	-3.404649	-0.557014	0.062033	0.584549	-0.609711	0.384879	0.380629	0.241305	-0.855412	-0.119492	-0.442452
59959	8.946766	-1.012974	-3.208313	-0.554678	0.121131	0.627571	-0.602408	0.394475	0.385324	0.242159	-0.856260	-0.103951	-0.444267
59960	9.473113	-1.361153	-3.098826	-0.567526	0.134470	0.559279	-0.593309	0.401484	0.390285	0.242568	-0.857929	-0.088319	-0.444204
59961	9.281367	-1.742003	-3.140225	-0.556496	0.161716	0.525539	-0.586006	0.408226	0.393743	0.242546	-0.857797	-0.074292	-0.447032
59962	9.335677	-2.020110	-3.120282	-0.576028	0.126520	0.442345	-0.581037	0.410411	0.398135	0.241697	-0.859016	-0.060591	-0.447217
59963	9.688083	-2.313718	-2.960435	-0.551773	0.097870	0.412754	-0.574963	0.413146	0.402387	0.240670	-0.858936	-0.048839	-0.449356
59964	9.605436	-2.308346	-2.571401	-0.552154	0.106052	0.302969	-0.570267	0.414504	0.406360	0.238911	-0.859806	-0.037825	-0.449694
59965	9.337014	-2.357184	-2.522186	-0.557853	0.139701	0.166406	-0.567518	0.413001	0.410482	0.235623	-0.858931	-0.030047	-0.453670
59966	9.149339	-2.220720	-2.528289	-0.548184	0.155140	0.046978	-0.569855	0.408851	0.414176	0.231638	-0.859000	-0.023220	-0.455987
59967	9.197414	-2.201481	-2.494744	-0.543734	0.175501	-0.014125	-0.569824	0.400547	0.419462	0.226982	-0.857476	-0.018492	-0.461381
59968	9.318127	-2.129573	-2.466715	-0.574791	0.176083	-0.060460	-0.573782	0.386448	0.425407	0.221554	-0.857309	-0.013151	-0.464503
59969	9.213644	-1.989708	-2.617930	-0.552126	0.190768	-0.101860	-0.577880	0.372902	0.431359	0.215937	-0.855502	-0.009764	-0.470524
59970	9.397403	-1.976611	-2.656979	-0.545409	0.217251	-0.042632	-0.581699	0.359365	0.434555	0.211179	-0.854698	-0.004197	-0.474212
59971	9.063104	-2.169317	-2.895986	-0.537781	0.275049	-0.065980	-0.586916	0.349708	0.434771	0.206143	-0.851885	0.000048	-0.481453
59972	9.822190	-1.661355	-2.822940	-0.541566	0.341205	-0.193601	-0.593119	0.344897	0.431739	0.199991	-0.849728	0.003536	-0.487804
59973	10.237369	-2.626750	-2.989095	-0.539868	0.336499	-0.269662	-0.603031	0.334445	0.424959	0.192914	-0.846122	0.004609	-0.496830
59974	9.444930	-2.361687	-2.746972	-0.560540	0.235650	-0.275617	-0.610458	0.324807	0.420510	0.185624	-0.844911	0.006503	-0.501625
59975	8.912039	-2.233117	-2.431192	-0.544292	0.208159	-0.240865	-0.619807	0.311581	0.416727	0.178759	-0.842407	0.007665	-0.508268
59976	8.725368	-2.098346	-1.949227	-0.562236	0.176234	-0.091426	-0.624599	0.302003	0.416641	0.173299	-0.841640	0.012485	-0.511326
59977	9.585261	-1.828100	-1.919568	-0.551794	0.072882	-0.013497	-0.625681	0.295642	0.419339	0.168666	-0.840363	0.017113	-0.514829
59978	9.943561	-1.826434	-2.065029	-0.554094	-0.009992	-0.008511	-0.626356	0.291216	0.421227	0.164244	-0.841360	0.022618	-0.514418
59979	9.597349	-1.767123	-2.202942	-0.555071	-0.124537	-0.097224	-0.624816	0.286648	0.423097	0.158773	-0.842074	0.025234	-0.514846
59980	9.274718	-1.581483	-2.209414	-0.554168	-0.244871	-0.144287	-0.623146	0.283590	0.427461	0.153058	-0.845466	0.027709	-0.510875
59981	9.115633	-1.658271	-2.268755	-0.555325	-0.288135	-0.145835	-0.619832	0.281835	0.432260	0.147135	-0.847805	0.029026	-0.508661
59982	8.850859	-1.715318	-2.383734	-0.559921	-0.319034	-0.117447	-0.615278	0.283745	0.436514	0.141618	-0.851840	0.031805	-0.503291
59983	9.142508	-1.947606	-2.139929	-0.557576	-0.234399	-0.110844	-0.610048	0.290224	0.436541	0.135962	-0.853530	0.033928	-0.501846
59984	9.040293	-2.304977	-2.201037	-0.556209	-0.297130	-0.151200	-0.605789	0.297398	0.436306	0.130144	-0.857242	0.036174	-0.496881
59985	9.161454	-2.209196	-2.219181	-0.557927	-0.278182	-0.151298	-0.602094	0.307338	0.435141	0.124121	-0.859297	0.037538	-0.494767
59986	8.955440	-2.252751	-2.435863	-0.537849	-0.257348	-0.175999	-0.596859	0.312855	0.433642	0.118330	-0.862475	0.039290	-0.490501
59987	9.118176	-2.239524	-2.875939	-0.568194	-0.141169	-0.248675	-0.595756	0.318055	0.430774	0.111080	-0.863186	0.039458	-0.490932
59988	9.340825	-1.597241	-3.888478	-0.545019	0.117196	-0.326778	-0.601848	0.320585	0.421479	0.103378	-0.862721	0.039545	-0.493418
59989	8.964507	-0.346770	-3.307580	-0.556600	0.148819	-0.233281	-0.605993	0.320621	0.413246	0.096198	-0.860433	0.040545	-0.498755
59990	10.043067	-1.128562	-3.971961	-0.539981	0.256096	-0.136283	-0.609312	0.322042	0.403643	0.090354	-0.858302	0.044148	-0.503194
59991	10.191685	-0.367645	-3.478112	-0.554862	0.232755	-0.134440	-0.614287	0.322082	0.394589	0.084082	-0.854949	0.047019	-0.509688
59992	9.996832	-0.876852	-3.182244	-0.570002	0.121869	-0.125209	-0.619127	0.322527	0.388570	0.077964	-0.854096	0.050897	-0.511714
59993	9.182498	-1.287725	-3.241803	-0.560458	-0.000437	-0.067946	-0.619823	0.324621	0.382397	0.072507	-0.852956	0.054616	-0.514030
59994	9.008831	-1.121886	-3.173356	-0.560639	-0.030274	-0.058051	-0.619828	0.326425	0.379936	0.067399	-0.853489	0.059321	-0.513318
59995	9.328778	-1.176410	-3.069286	-0.545689	-0.081245	-0.104395	-0.619830	0.327260	0.378016	0.061927	-0.853137	0.062191	-0.514251
59996	9.335604	-0.827104	-2.848500	-0.542257	-0.075463	-0.146818	-0.620245	0.327120	0.378707	0.056277	-0.854142	0.065142	-0.512865
59997	9.203891	-0.846481	-2.988239	-0.546068	-0.126185	-0.116496	-0.620099	0.325045	0.379649	0.050722	-0.854204	0.067792	-0.512998
59998	9.111024	-0.696631	-3.076764	-0.544410	-0.156925	-0.105667	-0.617602	0.323375	0.381541	0.045569	-0.855916	0.071388	-0.510133
59999	9.266687	-0.684052	-3.226907	-0.549917	-0.178659	-0.087865	-0.616488	0.320733	0.386189	0.040300	-0.856420	0.074546	-0.509277
60000	9.113246	-0.538472	-3.286312	-0.546108	-0.167280	-0.054284	-0.615934	0.319610	0.391133	0.035659	-0.858079	0.079037	-0.506144
60001	8.870014	-0.464632	-3.315803	-0.544159	-0.139271	-0.066857	-0.612882	0.317386	0.393291	0.030627	-0.858094	0.082552	-0.505887
60002	8.905309	-0.405956	-3.171542	-0.545684	-0.103512	-0.035240	-0.609558	0.316123	0.397109	0.026088	-0.858992	0.087414	-0.503796
60003	9.031792	-0.126406	-3.165166	-0.546466	-0.061827	-0.058444	-0.608442	0.313067	0.401478	0.020952	-0.858154	0.091158	-0.504800
60004	8.983705	0.057957	-3.099509	-0.559773	-0.005942	-0.054509	-0.610092	0.310441	0.402841	0.015811	-0.858027	0.095882	-0.504327
60005	8.815814	0.014555	-3.253427	-0.568486	0.040815	-0.041661	-0.608699	0.308368	0.402258	0.010246	-0.856054	0.100187	-0.506980
60006	8.724469	0.000301	-3.306299	-0.551884	0.095044	-0.070127	-0.610059	0.302707	0.402210	0.004896	-0.854845	0.104593	-0.508208
60007	9.600827	-0.379247	-3.223507	-0.556378	0.211662	-0.002652	-0.612548	0.302438	0.401675	-0.000420	-0.850944	0.109475	-0.513722
60008	10.214635	-1.220942	-3.115879	-0.537008	0.338654	0.095002	-0.617094	0.298601	0.395196	-0.004332	-0.846748	0.116548	-0.519053
60009	9.700558	-1.511398	-2.937995	-0.530242	0.314368	-0.020808	-0.621660	0.299738	0.388630	-0.009539	-0.841643	0.120874	-0.526246
60010	10.685381	-1.663217	-3.039093	-0.546840	0.329902	-0.122644	-0.626608	0.293139	0.382264	-0.015851	-0.837874	0.124363	-0.531271
60011	9.964222	-2.020598	-2.951995	-0.550558	0.306431	-0.127164	-0.634329	0.287652	0.375516	-0.022399	-0.832910	0.127151	-0.538137
60012	9.482492	-1.276640	-2.713215	-0.565839	0.156057	-0.033547	-0.637351	0.282970	0.373012	-0.027611	-0.830621	0.132396	-0.540165
60013	9.065524	-1.248246	-2.456872	-0.547832	0.066490	0.090970	-0.637742	0.277167	0.373644	-0.031064	-0.827547	0.138927	-0.543047
60014	9.081600	-1.502657	-2.164130	-0.590122	0.025902	0.016372	-0.637868	0.273285	0.377875	-0.035768	-0.826418	0.145337	-0.542799
60015	9.754288	-1.425954	-2.359169	-0.555749	-0.050757	0.116481	-0.637023	0.268567	0.383882	-0.038648	-0.824428	0.152477	-0.543669
60016	10.021872	-1.313021	-2.578232	-0.548706	-0.138063	0.207412	-0.633276	0.264663	0.392078	-0.040078	-0.824422	0.161699	-0.540903
60017	9.400873	-1.257082	-2.759228	-0.535399	-0.197657	0.207822	-0.627466	0.263378	0.400975	-0.041091	-0.823652	0.170237	-0.539377
60018	9.018517	-1.139417	-2.876000	-0.545706	-0.237047	0.181347	-0.621105	0.262500	0.411524	-0.042397	-0.824657	0.179050	-0.534868
60019	9.069061	-1.120239	-2.849705	-0.564246	-0.252447	0.101619	-0.615285	0.258587	0.421496	-0.044777	-0.824728	0.186181	-0.532124
60020	9.136445	-1.144751	-2.837441	-0.549943	-0.237224	0.006162	-0.608369	0.257573	0.431075	-0.047999	-0.826241	0.192127	-0.527361
60021	9.031919	-1.050901	-3.005056	-0.553622	-0.226043	-0.032875	-0.604357	0.256575	0.437647	-0.051704	-0.826475	0.196903	-0.524876
60022	9.333079	-1.586100	-2.888349	-0.545658	-0.172863	0.060650	-0.599941	0.258484	0.442454	-0.054520	-0.826997	0.203625	-0.521192
60023	9.199767	-1.244988	-2.959626	-0.557752	-0.177624	-0.004021	-0.596344	0.258190	0.445454	-0.058132	-0.826542	0.208877	-0.519441
60024	9.373878	-1.457239	-3.107286	-0.578515	-0.155730	-0.021191	-0.592755	0.259690	0.448886	-0.062397	-0.827086	0.214552	-0.515754
60025	9.532880	-1.656769	-3.168089	-0.540282	-0.150534	-0.016342	-0.588748	0.260359	0.452857	-0.065915	-0.826356	0.219401	-0.514446
60026	8.991540	-1.463677	-2.976236	-0.543966	-0.170708	0.017260	-0.586540	0.260893	0.456978	-0.069128	-0.826840	0.225362	-0.510656
60027	8.933327	-1.530936	-2.970575	-0.552522	-0.104292	0.048578	-0.582942	0.260604	0.458463	-0.072343	-0.825266	0.231350	-0.510078
60028	8.881545	-1.454105	-3.101830	-0.566454	0.015087	0.006109	-0.582126	0.263916	0.458766	-0.076869	-0.823785	0.237075	-0.509180
60029	9.017605	-1.164859	-3.081079	-0.548930	0.092017	-0.038327	-0.582396	0.262539	0.457652	-0.081790	-0.820546	0.241308	-0.511649
60030	8.844251	-0.897478	-3.004101	-0.547759	0.137869	-0.029753	-0.586132	0.263392	0.452730	-0.086938	-0.817919	0.246044	-0.512751
60031	9.245267	-0.397681	-3.437854	-0.550508	0.261894	0.014736	-0.587918	0.260918	0.450101	-0.092174	-0.812573	0.250859	-0.517976
60032	9.497259	-0.014720	-3.384479	-0.543849	0.189141	-0.008526	-0.592341	0.260528	0.445861	-0.097259	-0.809205	0.255798	-0.519899
60033	9.451188	-0.516439	-3.287009	-0.563070	0.181546	-0.058322	-0.596076	0.260966	0.441210	-0.103077	-0.804922	0.259684	-0.523488
60034	9.481462	-0.546774	-3.470331	-0.544493	0.098638	-0.064662	-0.598984	0.262507	0.436427	-0.108264	-0.802684	0.263886	-0.523776
60035	9.507157	-0.679078	-3.734654	-0.544883	0.043091	-0.097941	-0.600240	0.266262	0.429725	-0.113482	-0.800031	0.267237	-0.525031
60036	9.319035	-0.581030	-3.701672	-0.560035	-0.001006	-0.196954	-0.602186	0.269044	0.425222	-0.119757	-0.799430	0.269691	-0.523295
60037	9.209663	-0.458529	-3.543433	-0.527635	-0.031615	-0.217632	-0.604685	0.271826	0.421275	-0.125567	-0.798201	0.271131	-0.523064
60038	9.023074	-0.403408	-3.418164	-0.558847	-0.087449	-0.207076	-0.605939	0.274324	0.418418	-0.131446	-0.798485	0.273612	-0.519885
60039	8.941322	-0.512200	-3.508651	-0.550860	-0.129942	-0.196132	-0.605524	0.274604	0.417177	-0.136873	-0.798067	0.275903	-0.517911
60040	8.999406	-0.473921	-3.511572	-0.562358	-0.118841	-0.122008	-0.604425	0.277098	0.414164	-0.141739	-0.798119	0.279846	-0.514395
60041	8.975012	-0.330557	-3.409249	-0.534807	-0.074100	-0.102490	-0.603879	0.278751	0.415279	-0.146248	-0.796614	0.283316	-0.513566
60042	8.964856	-0.393104	-3.374713	-0.527643	-0.084839	-0.114737	-0.602649	0.282481	0.414344	-0.150654	-0.796308	0.286909	-0.510765
60043	9.013444	-0.141604	-3.295438	-0.518767	-0.101859	-0.128645	-0.601131	0.283583	0.414068	-0.155019	-0.795249	0.289882	-0.509428
60044	9.159494	-0.010235	-3.393741	-0.543839	-0.048682	-0.115059	-0.601963	0.284142	0.412840	-0.159879	-0.794463	0.293507	-0.507070
60045	9.217281	-0.039579	-3.391075	-0.552546	0.001644	-0.096000	-0.601966	0.285252	0.411474	-0.165064	-0.792011	0.297012	-0.507203
60046	9.105870	-0.031280	-3.335450	-0.548688	0.026630	-0.073132	-0.601137	0.286087	0.408997	-0.169998	-0.790127	0.301094	-0.506106
60047	9.101553	-0.080138	-3.424292	-0.551924	0.089748	-0.077099	-0.602532	0.289419	0.404633	-0.175502	-0.786613	0.304588	-0.507607
60048	9.040421	-0.256515	-3.096076	-0.556803	0.186144	-0.076914	-0.605308	0.292484	0.398900	-0.181542	-0.783019	0.308117	-0.508908
60049	9.204801	-0.687255	-3.028673	-0.579865	0.276491	-0.092803	-0.609736	0.294181	0.389860	-0.188743	-0.777492	0.310970	-0.513010
60050	8.937426	-0.628752	-2.444285	-0.558087	0.331104	-0.170807	-0.617356	0.298939	0.376329	-0.196623	-0.772860	0.312473	-0.516128
60051	10.172451	-1.472764	-2.467929	-0.569833	0.375325	-0.259534	-0.624135	0.301209	0.362766	-0.205919	-0.767199	0.312236	-0.521068
60052	10.291989	-1.426084	-2.611156	-0.558466	0.298659	-0.253585	-0.630359	0.303062	0.349333	-0.214409	-0.763249	0.312550	-0.523251
60053	9.510552	-1.467566	-2.689377	-0.566039	0.237287	-0.248150	-0.637546	0.303956	0.334382	-0.222549	-0.758799	0.313031	-0.526030
60054	9.166112	-1.754818	-2.601150	-0.533804	0.147782	-0.236719	-0.643076	0.304554	0.324098	-0.229506	-0.756313	0.313969	-0.526062
60055	9.300384	-1.505322	-2.369757	-0.541261	0.075755	-0.137236	-0.647483	0.300436	0.319268	-0.234963	-0.752884	0.316631	-0.526975
60056	9.600777	-1.477116	-2.194102	-0.570322	-0.002084	0.019540	-0.647216	0.303484	0.316129	-0.238797	-0.750108	0.322494	-0.525653
60057	9.771926	-1.773736	-2.311824	-0.539491	-0.053214	0.079488	-0.643906	0.305960	0.317094	-0.240991	-0.746592	0.329028	-0.525608
60058	9.727861	-1.532527	-2.425594	-0.570980	-0.110992	0.010500	-0.642807	0.308173	0.315730	-0.244176	-0.744938	0.335257	-0.522541
60059	9.581677	-1.382160	-2.485062	-0.533538	-0.171564	-0.086008	-0.641289	0.308436	0.318752	-0.247110	-0.743735	0.339845	-0.519904
60060	9.347932	-1.242327	-2.771402	-0.572242	-0.221083	-0.170213	-0.639783	0.311738	0.321805	-0.251419	-0.744360	0.343906	-0.514242
60061	9.298224	-1.255392	-2.592403	-0.554245	-0.264759	-0.133485	-0.638111	0.308688	0.323965	-0.254420	-0.744290	0.348478	-0.509771
60062	9.225247	-1.416852	-2.595336	-0.543160	-0.250596	-0.113131	-0.637295	0.311299	0.327567	-0.257469	-0.744882	0.353199	-0.504094
60063	9.047809	-1.596485	-2.518197	-0.564633	-0.190890	-0.132389	-0.634404	0.314607	0.328130	-0.261020	-0.743948	0.357516	-0.500593
60064	9.300943	-1.777233	-2.572088	-0.553685	-0.200136	-0.109173	-0.632341	0.317638	0.328972	-0.264506	-0.743865	0.362110	-0.495559
60065	9.142733	-1.631668	-2.638733	-0.558895	-0.175143	-0.081974	-0.630824	0.319020	0.327735	-0.267469	-0.742384	0.367044	-0.492550
60066	9.346792	-1.629195	-2.810573	-0.562121	-0.131270	-0.046845	-0.627941	0.324540	0.327632	-0.270930	-0.741045	0.372247	-0.488755
60067	9.580430	-1.489257	-2.996067	-0.529060	-0.061841	-0.065388	-0.628365	0.326895	0.325869	-0.274016	-0.738445	0.376534	-0.487685
60068	9.225864	-1.336415	-3.255815	-0.539031	0.062148	-0.025613	-0.628922	0.328287	0.323132	-0.278346	-0.735117	0.380742	-0.486993
60069	8.811486	-1.228675	-2.674195	-0.558843	0.085265	0.011069	-0.629201	0.329964	0.317366	-0.282139	-0.730287	0.385646	-0.488217
60070	9.661367	-1.029832	-3.252570	-0.565689	0.146648	0.016147	-0.631426	0.333299	0.313009	-0.287060	-0.725583	0.390217	-0.488730
60071	9.116266	0.309321	-2.957529	-0.539678	0.072273	-0.143166	-0.634312	0.329170	0.310233	-0.291926	-0.722131	0.392759	-0.488924
60072	9.564205	0.067767	-3.264687	-0.559727	0.039818	-0.124548	-0.635118	0.324070	0.307294	-0.297264	-0.719528	0.395816	-0.487076
60073	9.682253	-0.049154	-3.294949	-0.570840	-0.010783	-0.101356	-0.636644	0.325044	0.306214	-0.301490	-0.716340	0.399745	-0.485969
60074	9.921706	-0.395271	-3.530596	-0.554982	-0.068806	-0.166262	-0.637614	0.325742	0.304575	-0.306266	-0.715092	0.402782	-0.482298
60075	9.440576	-0.257729	-3.659537	-0.562210	-0.075286	-0.148688	-0.638716	0.324922	0.302647	-0.310255	-0.712940	0.406336	-0.479948
60076	9.073118	-0.471077	-3.369155	-0.558616	-0.089910	-0.134519	-0.637878	0.323824	0.299736	-0.314572	-0.711553	0.409963	-0.476096
60077	9.137537	-0.369093	-3.225417	-0.560761	-0.109266	-0.183945	-0.639677	0.323831	0.298923	-0.318538	-0.710001	0.413209	-0.472960
60078	9.233961	-0.190261	-3.126067	-0.544145	-0.106530	-0.095266	-0.640775	0.321622	0.299185	-0.322111	-0.708474	0.417328	-0.469198
60079	9.291600	-0.253417	-3.120608	-0.540396	-0.128828	-0.022541	-0.638286	0.321747	0.301647	-0.324057	-0.705864	0.422778	-0.466907
60080	9.200169	-0.369397	-3.211001	-0.534921	-0.150820	0.013899	-0.636616	0.318551	0.306009	-0.326064	-0.703832	0.428603	-0.463252
60081	9.314692	-0.307991	-3.322977	-0.565909	-0.165011	0.007468	-0.634259	0.316736	0.310243	-0.327715	-0.701099	0.434917	-0.460337
60082	9.245732	-0.167806	-3.387266	-0.549871	-0.188080	-0.039967	-0.632881	0.317414	0.313408	-0.330058	-0.699704	0.440323	-0.455623
60083	9.159637	-0.051554	-3.431937	-0.553687	-0.189417	-0.089543	-0.631216	0.315040	0.319983	-0.332160	-0.698086	0.445286	-0.451737
60084	9.107899	0.233680	-3.468875	-0.544577	-0.169479	-0.106340	-0.630654	0.312119	0.325734	-0.335156	-0.697074	0.449548	-0.446840
60085	9.269974	0.305056	-3.484385	-0.568170	-0.156625	-0.118152	-0.629813	0.308791	0.329000	-0.337983	-0.695286	0.453981	-0.442997
60086	9.200085	0.300573	-3.498738	-0.553662	-0.167611	-0.107313	-0.629249	0.305740	0.332270	-0.341090	-0.694136	0.458255	-0.437990
60087	9.026924	0.298765	-3.575799	-0.553377	-0.146368	-0.067664	-0.628556	0.304758	0.336388	-0.343334	-0.691862	0.463145	-0.434678
60088	9.007700	0.349718	-3.561846	-0.558595	-0.126851	-0.031572	-0.627732	0.305715	0.338871	-0.346181	-0.689557	0.468190	-0.430661
60089	9.021657	0.301577	-3.517838	-0.571284	-0.104879	-0.063708	-0.625663	0.307087	0.340246	-0.348992	-0.686726	0.472960	-0.427692
60090	8.876307	0.205994	-3.492417	-0.545723	-0.073263	-0.088417	-0.624141	0.307084	0.340235	-0.352614	-0.684521	0.476696	-0.424094
60091	9.080585	0.329475	-3.634199	-0.547292	-0.045515	-0.063771	-0.624963	0.304590	0.343108	-0.355634	-0.681315	0.480808	-0.422089
60092	9.194369	0.364820	-3.663738	-0.547199	-0.042105	-0.040761	-0.623989	0.302925	0.344461	-0.359133	-0.678321	0.484950	-0.419200
60093	9.300562	0.337481	-3.678071	-0.545286	-0.026785	-0.040814	-0.624253	0.299883	0.345672	-0.362088	-0.674712	0.489186	-0.417555
60094	9.181973	0.100981	-3.747755	-0.552305	0.019420	-0.067770	-0.623130	0.295729	0.347687	-0.366443	-0.671373	0.492522	-0.415210
60095	8.977756	-0.095262	-3.648650	-0.544911	0.041054	-0.076735	-0.625614	0.293936	0.348514	-0.370314	-0.667514	0.495752	-0.414153
60096	9.360159	-0.268232	-3.874340	-0.555786	0.137673	0.009306	-0.627124	0.291041	0.347669	-0.375208	-0.662339	0.499228	-0.413881
60097	9.413256	-0.799844	-3.820159	-0.531138	0.105343	0.082273	-0.628510	0.291877	0.346449	-0.378133	-0.656405	0.503958	-0.414938
60098	8.945839	-1.144569	-3.772198	-0.555521	0.078617	0.152781	-0.626850	0.292153	0.345337	-0.381181	-0.650193	0.509709	-0.414906
60099	8.903096	-1.164249	-3.870979	-0.544512	0.080155	0.175895	-0.626301	0.292975	0.347270	-0.383119	-0.643335	0.515928	-0.416122
60100	9.039438	-0.875232	-3.886467	-0.560238	0.049753	0.161809	-0.625467	0.291583	0.349866	-0.385783	-0.637131	0.521978	-0.415661
60101	9.228265	-0.818734	-3.935671	-0.541222	0.010431	0.218938	-0.622691	0.288519	0.355462	-0.386475	-0.630342	0.529195	-0.416243
60102	9.027270	-0.744193	-3.810599	-0.569497	-0.021268	0.248842	-0.620070	0.289322	0.361649	-0.387702	-0.623629	0.536883	-0.415368
60103	8.995234	-0.937353	-3.818065	-0.564184	-0.050153	0.250820	-0.615648	0.289850	0.366304	-0.387642	-0.616726	0.545073	-0.415064
60104	9.009338	-0.927444	-3.765042	-0.553296	-0.033713	0.220770	-0.611356	0.288163	0.372315	-0.388682	-0.610425	0.552268	-0.413895
60105	9.091965	-0.860566	-3.806971	-0.538152	-0.071453	0.203514	-0.609298	0.291178	0.378116	-0.388344	-0.604327	0.559736	-0.413126
60106	9.103658	-0.894271	-3.775202	-0.532358	-0.123072	0.130470	-0.604874	0.291711	0.381118	-0.388806	-0.599836	0.566268	-0.410326
60107	9.004747	-0.949419	-3.805863	-0.552789	-0.171183	0.080077	-0.601840	0.292649	0.388130	-0.388453	-0.595773	0.573067	-0.407128
60108	8.937524	-1.085002	-3.915398	-0.561920	-0.180062	0.069383	-0.598796	0.291794	0.393884	-0.389060	-0.592134	0.579471	-0.402770
60109	8.889029	-1.140255	-3.912301	-0.550085	-0.190247	0.092567	-0.595205	0.292601	0.398135	-0.388272	-0.588044	0.586466	-0.399383
60110	8.949471	-1.150422	-3.931597	-0.549220	-0.187372	0.073994	-0.589121	0.292286	0.405938	-0.388541	-0.584432	0.592795	-0.395056
60111	9.024247	-1.209035	-3.955203	-0.542798	-0.180211	0.076688	-0.584829	0.290600	0.411398	-0.387837	-0.580447	0.599384	-0.391665
60112	8.961781	-1.136153	-3.955933	-0.543876	-0.190765	0.048429	-0.581927	0.290295	0.418260	-0.388142	-0.577136	0.605318	-0.387104
60113	8.740525	-0.980253	-3.979121	-0.560058	-0.156389	0.039158	-0.577905	0.287092	0.423431	-0.388162	-0.573232	0.611338	-0.383407
60114	8.783916	-0.820524	-3.896399	-0.563741	-0.149010	0.023171	-0.574998	0.285544	0.430143	-0.389340	-0.569683	0.616733	-0.378835
60115	9.186323	-0.742117	-4.091096	-0.559698	-0.078629	0.015811	-0.570702	0.283590	0.433121	-0.390456	-0.565431	0.621796	-0.375768
60116	9.358538	-0.551957	-4.422031	-0.552206	-0.013237	-0.041045	-0.571383	0.280404	0.436537	-0.393620	-0.561687	0.625252	-0.372332
60117	8.490041	-0.158896	-4.268211	-0.551996	0.048243	-0.075171	-0.570957	0.277776	0.437058	-0.396894	-0.557656	0.628175	-0.369988
60118	8.424138	0.074797	-4.060535	-0.534725	0.033271	-0.023561	-0.572743	0.274459	0.438691	-0.400276	-0.553434	0.631275	-0.367398
60119	8.715276	0.144421	-4.225992	-0.542807	0.075250	-0.073377	-0.573704	0.272666	0.438680	-0.403772	-0.549242	0.633877	-0.365379
60120	8.679196	0.147455	-4.549728	-0.548750	0.049301	-0.188282	-0.577841	0.269786	0.434824	-0.408677	-0.546826	0.635087	-0.361426
60121	8.824426	0.054086	-4.650354	-0.546915	0.052994	-0.197107	-0.578674	0.271462	0.429889	-0.412821	-0.544326	0.636488	-0.358009
60122	8.753965	-0.277134	-4.748038	-0.584899	0.056569	-0.176394	-0.581732	0.275491	0.425132	-0.418088	-0.541359	0.637968	-0.353738
60123	8.937682	-0.334289	-4.815296	-0.588590	0.071459	-0.224266	-0.584640	0.277455	0.417736	-0.423063	-0.538711	0.639168	-0.349674
60124	8.883803	-0.333315	-4.713761	-0.557880	0.053411	-0.237965	-0.588375	0.278031	0.413362	-0.428384	-0.536722	0.639753	-0.345156
60125	8.764585	-0.394797	-4.618690	-0.547018	0.013132	-0.175703	-0.592934	0.276950	0.408978	-0.431782	-0.534189	0.641632	-0.341343
60126	8.705871	-0.233818	-4.439204	-0.555878	0.012411	-0.092646	-0.593480	0.275715	0.406765	-0.435519	-0.530592	0.644053	-0.337626
60127	8.771950	0.021935	-4.434897	-0.559364	0.024746	-0.058216	-0.594437	0.272814	0.407431	-0.438362	-0.526344	0.647116	-0.334726
60128	8.713969	0.148385	-4.366166	-0.545074	0.001440	-0.079136	-0.595255	0.269633	0.409058	-0.441708	-0.522697	0.649649	-0.331116
60129	8.670859	0.313205	-4.329290	-0.559683	0.003465	-0.096117	-0.597173	0.264938	0.409851	-0.444502	-0.519063	0.652446	-0.327576
60130	8.594557	0.613485	-4.303546	-0.568681	0.003140	-0.055505	-0.597990	0.261062	0.412848	-0.447921	-0.514842	0.655305	-0.323853
60131	8.647444	0.569689	-4.298296	-0.548547	0.017303	-0.037659	-0.597424	0.258160	0.412538	-0.450376	-0.510439	0.658445	-0.321035
60132	8.733049	0.473225	-4.181364	-0.559337	0.033526	-0.032577	-0.597973	0.257195	0.412533	-0.453904	-0.505757	0.661144	-0.317915
60133	8.800151	0.458637	-4.128138	-0.552002	0.031453	-0.005930	-0.598524	0.256784	0.411568	-0.456356	-0.500786	0.664432	-0.315408
60134	8.877674	0.457906	-4.166890	-0.546551	0.022283	0.010131	-0.599351	0.255955	0.412255	-0.459287	-0.495679	0.667517	-0.312696
60135	8.909967	0.628565	-3.893408	-0.544811	0.013120	0.026147	-0.600184	0.256790	0.411168	-0.461203	-0.490430	0.671172	-0.310321
60136	8.786015	0.695974	-4.058286	-0.563631	0.047378	0.032784	-0.599629	0.256515	0.410334	-0.464447	-0.484657	0.674284	-0.307794
60137	8.867504	0.647437	-4.009532	-0.558971	0.065350	0.036275	-0.598941	0.257621	0.409514	-0.467116	-0.478785	0.677558	-0.305749
60138	8.939689	0.739254	-3.938172	-0.553603	0.065478	0.020437	-0.600329	0.259013	0.407197	-0.470527	-0.473108	0.680247	-0.303377
60139	8.958447	0.783203	-3.846878	-0.555473	0.067402	0.008023	-0.600889	0.260955	0.405155	-0.473345	-0.467605	0.683124	-0.301052
60140	8.986604	0.710961	-3.778460	-0.537391	0.056550	0.002987	-0.602000	0.262066	0.404073	-0.476538	-0.462325	0.685563	-0.298616
60141	9.000896	0.691632	-3.763767	-0.551901	0.058390	0.006344	-0.604777	0.264845	0.401092	-0.479193	-0.456900	0.688405	-0.296167
60142	8.965785	0.615364	-3.629987	-0.549299	0.044021	-0.001522	-0.602431	0.266780	0.399303	-0.482301	-0.451597	0.690925	-0.293375
60143	9.083652	0.806879	-3.798989	-0.553688	0.060119	0.016962	-0.603539	0.266921	0.399037	-0.484919	-0.445966	0.693770	-0.290949
60144	9.198430	0.579177	-3.772441	-0.558928	0.099961	-0.001929	-0.604787	0.268175	0.396856	-0.488837	-0.440204	0.695728	-0.288483
60145	8.923325	0.580912	-3.772092	-0.562402	0.117861	0.009365	-0.607142	0.268735	0.396053	-0.492348	-0.434222	0.697905	-0.286309
60146	8.974934	0.261850	-3.734777	-0.558436	0.173840	-0.006888	-0.609349	0.268064	0.391655	-0.497261	-0.428058	0.699008	-0.284404
60147	9.353991	-0.087756	-3.615413	-0.549723	0.140086	-0.061399	-0.610600	0.269731	0.389753	-0.501333	-0.423013	0.700202	-0.281856
60148	10.743119	-0.708048	-4.417310	-0.543010	0.224274	0.108255	-0.615304	0.270592	0.382910	-0.506109	-0.415053	0.701587	-0.281709
60149	9.493386	-1.122624	-4.348195	-0.541263	0.116220	-0.016991	-0.617803	0.273372	0.379514	-0.509428	-0.409543	0.703301	-0.279508
60150	8.533183	-1.415372	-4.213177	-0.558394	0.108674	0.014461	-0.618925	0.278093	0.372821	-0.513175	-0.403341	0.705073	-0.277199
60151	8.228686	-1.068936	-3.991943	-0.563889	0.137888	-0.028273	-0.620581	0.277413	0.370622	-0.516943	-0.397592	0.706554	-0.274723
60152	8.994917	-0.951637	-3.784081	-0.548724	0.105451	-0.025966	-0.622099	0.276450	0.370624	-0.520730	-0.392033	0.707901	-0.272078
60153	9.138471	-0.927305	-3.613005	-0.555098	0.062374	0.059174	-0.624299	0.273140	0.370331	-0.522809	-0.385496	0.710739	-0.270027
60154	9.133917	-0.949310	-3.658658	-0.551371	0.061214	0.085762	-0.623333	0.273409	0.371980	-0.525321	-0.378523	0.713349	-0.268124
60155	9.037959	-0.922505	-3.719230	-0.549620	0.052244	0.079632	-0.622919	0.273404	0.373354	-0.527019	-0.371753	0.716348	-0.266263
60156	9.283937	-0.904528	-3.688351	-0.551935	-0.017858	0.065048	-0.625131	0.272434	0.375703	-0.528448	-0.365447	0.719552	-0.263506
60157	9.332994	-0.667952	-3.676560	-0.554428	-0.109541	0.044390	-0.623466	0.270902	0.378292	-0.527968	-0.359943	0.723947	-0.259981
60158	9.248440	-0.715820	-3.687993	-0.558262	-0.147424	0.049863	-0.620563	0.270882	0.382540	-0.527590	-0.354427	0.728353	-0.255992
60159	9.014746	-0.765558	-3.762023	-0.542815	-0.162118	0.069546	-0.615593	0.272651	0.387204	-0.526056	-0.348910	0.733333	-0.252487
60160	8.966311	-0.888724	-3.799241	-0.561745	-0.160524	0.101137	-0.612142	0.273872	0.391736	-0.525175	-0.342630	0.738152	-0.248852
60161	9.096674	-0.778095	-3.752329	-0.547134	-0.151710	0.117216	-0.606760	0.276467	0.397094	-0.523497	-0.336265	0.743270	-0.245818
60162	8.946887	-0.781862	-3.732758	-0.545235	-0.142792	0.124229	-0.604280	0.277964	0.402325	-0.522571	-0.329681	0.747867	-0.242745
60163	8.849014	-0.724416	-3.532736	-0.554252	-0.141221	0.152400	-0.600691	0.279607	0.404518	-0.520845	-0.322612	0.753023	-0.239995
60164	9.325128	-0.594208	-3.870656	-0.559332	-0.072470	0.132586	-0.597386	0.282764	0.408383	-0.520944	-0.315372	0.756895	-0.237209
60165	9.540122	-0.556483	-4.190283	-0.552794	-0.032545	0.102404	-0.595186	0.285793	0.410050	-0.521013	-0.308515	0.760479	-0.234597
60166	8.920068	-0.487725	-3.866470	-0.558967	-0.003894	0.116176	-0.592980	0.287303	0.411702	-0.522155	-0.301161	0.763424	-0.232033
60167	8.473469	-0.511924	-3.549101	-0.567984	-0.007843	0.151371	-0.590633	0.288400	0.412522	-0.522399	-0.293249	0.767007	-0.229794
60168	8.816099	-0.373471	-3.476207	-0.535116	0.020763	0.164049	-0.589948	0.289633	0.415146	-0.523479	-0.285256	0.769756	-0.228199
60169	9.189248	-0.294638	-3.632212	-0.585320	0.016229	0.099890	-0.589124	0.291152	0.414880	-0.524365	-0.277810	0.772746	-0.225224
60170	9.312344	-0.244056	-3.920451	-0.551887	-0.007153	0.081008	-0.587474	0.293633	0.415306	-0.525418	-0.271010	0.775286	-0.222309
60171	8.852761	-0.817138	-4.058404	-0.545112	-0.027530	-0.067568	-0.587209	0.296678	0.413407	-0.526095	-0.266759	0.777550	-0.217899
60172	8.783647	-0.174640	-4.171787	-0.568769	-0.000945	-0.103320	-0.587476	0.294330	0.413385	-0.528098	-0.262592	0.779024	-0.212790
60173	8.846672	-0.194655	-4.217553	-0.553721	0.031501	-0.012213	-0.588993	0.293371	0.412009	-0.529461	-0.257139	0.780919	-0.209082
60174	8.930006	-0.036250	-4.306409	-0.544551	0.036697	0.008251	-0.588996	0.293920	0.413117	-0.531399	-0.251307	0.782398	-0.205700
60175	9.007326	-0.099833	-4.349292	-0.558992	0.032897	0.038192	-0.588145	0.288941	0.414161	-0.532547	-0.245008	0.784479	-0.202381
60176	8.956764	-0.472860	-4.543178	-0.537009	0.028869	0.072042	-0.587593	0.288936	0.415534	-0.534007	-0.238264	0.786240	-0.199731
60177	9.030904	-0.077721	-4.267425	-0.562928	0.024534	-0.030800	-0.587463	0.290729	0.416378	-0.535251	-0.233041	0.788020	-0.195507
60178	8.847354	0.013231	-4.205377	-0.546679	-0.002819	-0.005701	-0.586625	0.288791	0.416765	-0.536518	-0.227518	0.789705	-0.191703
60179	9.026194	0.011892	-4.239426	-0.566694	-0.015444	0.008335	-0.587450	0.287128	0.418959	-0.536946	-0.221800	0.792026	-0.187585
60180	9.017257	0.115591	-4.281644	-0.566523	-0.025094	0.079180	-0.586887	0.284633	0.421133	-0.537572	-0.214783	0.794314	-0.184252
60181	8.770914	0.100336	-4.264232	-0.548194	-0.027464	0.128896	-0.585364	0.283790	0.424419	-0.537220	-0.207401	0.797123	-0.181591
60182	8.809155	0.180376	-4.178198	-0.533414	0.002863	0.155436	-0.582049	0.284183	0.428943	-0.537799	-0.199398	0.799202	-0.179689
60183	8.329082	0.334025	-4.435371	-0.565632	0.031076	0.235321	-0.579974	0.283612	0.432916	-0.537987	-0.189920	0.801751	-0.178035
60184	8.685619	0.213035	-4.103500	-0.570782	0.105289	0.203884	-0.578590	0.282907	0.436480	-0.540082	-0.180342	0.802912	-0.176410
60185	8.892035	0.564555	-4.100450	-0.546963	0.140208	0.219959	-0.579422	0.283042	0.437866	-0.541925	-0.170925	0.803997	-0.175187
60186	8.852170	0.507647	-3.966879	-0.554006	0.164324	0.245361	-0.578036	0.282627	0.437300	-0.544653	-0.160620	0.804440	-0.174446
60187	8.738792	0.306680	-3.759121	-0.560803	0.152710	0.135599	-0.576928	0.282485	0.437565	-0.546958	-0.152371	0.805005	-0.172011
60188	8.808491	0.364640	-3.694628	-0.552673	0.155487	0.124196	-0.577891	0.280823	0.439484	-0.549867	-0.144035	0.805004	-0.169906
60189	8.856599	0.466258	-3.625761	-0.541865	0.180348	0.060495	-0.581064	0.277781	0.442783	-0.552766	-0.137129	0.804847	-0.166930
60190	9.053236	0.711297	-3.657751	-0.558302	0.175087	0.056870	-0.582702	0.272536	0.442329	-0.556157	-0.129730	0.804336	-0.164022
60191	9.259521	0.471058	-3.611857	-0.534742	0.181616	0.021729	-0.585457	0.269505	0.441905	-0.559148	-0.123557	0.803919	-0.160628
60192	9.587937	-0.193343	-3.648372	-0.545346	0.238862	-0.024764	-0.586825	0.266059	0.440365	-0.563722	-0.117395	0.802334	-0.157151
60193	8.610710	-0.204247	-3.671103	-0.544966	0.281800	-0.003992	-0.594010	0.263592	0.439430	-0.568375	-0.111216	0.800638	-0.153489
60194	9.482813	-0.771811	-3.131992	-0.545490	0.284389	0.114607	-0.597865	0.259885	0.434876	-0.573159	-0.102663	0.798715	-0.151671
60195	9.436358	-1.467116	-3.078266	-0.544866	0.322981	-0.071498	-0.604910	0.257845	0.429950	-0.578601	-0.097413	0.796264	-0.147292
60196	10.078388	-1.519731	-3.117195	-0.557972	0.224298	-0.003686	-0.608630	0.254545	0.427740	-0.582721	-0.090769	0.794684	-0.143786
60197	9.920580	-1.539306	-3.314882	-0.580428	0.131944	-0.042331	-0.610834	0.252485	0.425394	-0.585038	-0.085169	0.794485	-0.138819
60198	9.208200	-1.344898	-3.470724	-0.559337	0.081558	-0.167507	-0.614124	0.244749	0.427544	-0.587283	-0.081511	0.794190	-0.133102
60199	8.923984	-0.684293	-3.224030	-0.551707	0.050823	0.036253	-0.615759	0.237974	0.430517	-0.588009	-0.075215	0.794891	-0.129370
60200	8.893344	-0.636694	-2.985332	-0.566148	0.030352	0.114046	-0.615730	0.230080	0.436497	-0.588641	-0.067134	0.795568	-0.126755
60201	9.375887	-0.705096	-3.004543	-0.553540	-0.007849	0.153443	-0.613514	0.228960	0.439499	-0.588079	-0.059099	0.797014	-0.124252
60202	9.324618	-0.602022	-3.189244	-0.557299	-0.036755	0.164204	-0.611723	0.230188	0.442942	-0.587418	-0.050482	0.798401	-0.122257
60203	9.184631	-0.882274	-3.321228	-0.539203	-0.016318	0.084615	-0.610351	0.232807	0.444061	-0.586806	-0.043735	0.799723	-0.119118
60204	9.343104	-1.013510	-3.281319	-0.556026	-0.090028	0.076038	-0.607733	0.234864	0.446817	-0.585431	-0.036662	0.801536	-0.116044
60205	9.320168	-0.936770	-3.398114	-0.558326	-0.127146	-0.001599	-0.604280	0.236232	0.448457	-0.583203	-0.031331	0.804033	-0.111467
60206	9.168858	-0.981970	-3.822632	-0.548492	-0.155852	-0.020786	-0.600131	0.235931	0.453382	-0.580925	-0.026045	0.806431	-0.107317
60207	8.889803	-1.132146	-3.388110	-0.545282	-0.135360	0.095801	-0.598189	0.233838	0.458167	-0.578282	-0.019309	0.808945	-0.104046
60208	8.900959	-1.177055	-3.602653	-0.532685	-0.173448	0.117420	-0.594601	0.235056	0.463662	-0.575344	-0.012009	0.811471	-0.101735
60209	9.124125	-0.985493	-3.658242	-0.559628	-0.143059	0.162108	-0.588241	0.235158	0.470227	-0.572366	-0.004045	0.813996	-0.098955
60210	9.187803	-0.928478	-3.750773	-0.570619	-0.136325	0.122154	-0.583817	0.234990	0.476253	-0.569937	0.003843	0.816044	-0.096069
60211	9.225711	-0.748794	-3.574041	-0.549139	-0.145786	0.062330	-0.579390	0.234413	0.480897	-0.567040	0.010049	0.818444	-0.092272
60212	9.385910	-0.576044	-3.610007	-0.546064	-0.203873	0.011471	-0.576065	0.232312	0.487462	-0.563643	0.015723	0.821111	-0.088523
60213	9.466788	-0.230486	-3.913561	-0.573443	-0.213457	-0.006408	-0.571897	0.226890	0.495089	-0.559704	0.020927	0.824211	-0.083491
60214	9.271529	-0.311832	-3.980041	-0.538167	-0.100212	0.002993	-0.568851	0.225762	0.499737	-0.557968	0.026546	0.825598	-0.079717
60215	8.719438	-0.459053	-4.120206	-0.561431	-0.020324	-0.058935	-0.567865	0.221053	0.502988	-0.557251	0.031037	0.826445	-0.074146
60216	8.855563	-0.735063	-4.068988	-0.559471	-0.005978	-0.051933	-0.567980	0.214968	0.504855	-0.557098	0.036131	0.826757	-0.069345
60217	8.891021	-0.589267	-3.903955	-0.544801	0.019087	-0.041282	-0.568788	0.209296	0.507833	-0.556980	0.040765	0.827038	-0.064183
60218	9.123029	-0.309852	-3.813158	-0.556050	-0.014869	-0.062357	-0.568747	0.198643	0.512545	-0.556646	0.045633	0.827371	-0.059324
60219	9.032822	0.106390	-3.805601	-0.553036	-0.070161	-0.125642	-0.568698	0.186193	0.517651	-0.555121	0.048819	0.828636	-0.053103
60220	9.039437	0.293956	-3.945417	-0.570949	-0.062532	-0.062172	-0.568647	0.173194	0.521650	-0.553941	0.053793	0.829426	-0.048032
60221	9.048736	0.274794	-3.908975	-0.551242	-0.099439	-0.075871	-0.568047	0.161294	0.527309	-0.551848	0.057713	0.830867	-0.042350
60222	8.926233	0.435070	-3.905767	-0.518244	-0.093153	0.007627	-0.564280	0.152977	0.533118	-0.550112	0.063229	0.831782	-0.038949
60223	8.774985	0.498408	-3.976337	-0.552777	-0.105760	0.023205	-0.561197	0.142728	0.539050	-0.547796	0.068764	0.833077	-0.034261
60224	8.704016	0.378465	-3.907254	-0.545200	-0.075483	0.056690	-0.558977	0.140501	0.542592	-0.546233	0.075399	0.833660	-0.030917
60225	8.628310	0.516349	-4.345996	-0.546925	-0.049003	0.020260	-0.554808	0.135784	0.545818	-0.544831	0.080816	0.834233	-0.026139
60226	9.301291	1.004845	-4.381340	-0.563929	-0.172814	0.082064	-0.553691	0.133011	0.548260	-0.541546	0.088020	0.835737	-0.022912
60227	8.933661	0.624878	-4.458754	-0.566969	-0.003837	-0.076595	-0.553141	0.133415	0.550878	-0.540864	0.091990	0.835901	-0.016561
60228	8.984642	0.475987	-4.259045	-0.557678	-0.117431	-0.074038	-0.550639	0.130364	0.552756	-0.538532	0.096546	0.836975	-0.011654
60229	8.714970	0.360859	-4.392698	-0.556653	-0.102987	-0.081255	-0.548142	0.128694	0.554924	-0.536177	0.100255	0.838113	-0.005546
60230	8.507497	0.565709	-4.302896	-0.576341	-0.058024	-0.064089	-0.547028	0.126615	0.556271	-0.534753	0.105177	0.838437	-0.000310
60231	8.843579	0.407951	-4.461045	-0.552494	-0.049466	-0.022229	-0.545377	0.128677	0.558209	-0.533266	0.109802	0.838775	0.005258
60232	9.067820	0.426079	-4.427722	-0.552754	-0.059768	-0.075200	-0.544277	0.130052	0.559454	-0.531811	0.114276	0.839055	0.010214
60233	8.835920	0.682217	-4.275643	-0.556737	-0.069965	-0.143323	-0.543304	0.129083	0.559437	-0.529925	0.116884	0.839776	0.017151
60234	8.676750	0.385021	-4.431573	-0.556150	-0.012747	-0.097730	-0.542062	0.129629	0.560535	-0.529208	0.120987	0.839520	0.022516
60235	8.647015	0.521563	-4.266350	-0.557706	0.037712	-0.098054	-0.542616	0.130051	0.558615	-0.529112	0.124296	0.838888	0.029276
60236	8.801707	0.467067	-4.323934	-0.552482	-0.012943	-0.076423	-0.541788	0.130181	0.560538	-0.528371	0.128712	0.838497	0.034348
60237	8.900558	0.427738	-4.330875	-0.552483	-0.018419	-0.067528	-0.541779	0.128110	0.560104	-0.527341	0.132487	0.838279	0.040579
60238	9.031650	0.156773	-4.250714	-0.545427	-0.045288	-0.088523	-0.542177	0.123681	0.562816	-0.526024	0.136638	0.838184	0.045574
60239	8.910254	0.731084	-4.500980	-0.545144	0.012457	-0.095891	-0.543118	0.116911	0.563581	-0.525484	0.139812	0.837620	0.052081
60240	8.990843	0.707517	-4.324454	-0.559615	0.004950	-0.055316	-0.543358	0.108207	0.564182	-0.524964	0.144608	0.836804	0.057097
60241	9.061710	0.701031	-4.131193	-0.548549	0.006185	0.001427	-0.543057	0.102403	0.564258	-0.524399	0.149426	0.835914	0.062643
60242	8.715324	0.857433	-4.200123	-0.552220	0.026427	-0.046558	-0.542759	0.097286	0.565856	-0.524221	0.154250	0.834771	0.067502
60243	8.759701	0.846702	-4.325697	-0.553963	0.026300	-0.030641	-0.544953	0.092316	0.566373	-0.523911	0.158535	0.833651	0.073554
60244	8.769787	0.969898	-4.322253	-0.546506	0.055923	-0.021871	-0.544381	0.087893	0.566598	-0.524233	0.163650	0.832041	0.078146
60245	8.827093	1.154232	-4.155264	-0.544494	0.094616	-0.016750	-0.546304	0.085004	0.564104	-0.525085	0.167925	0.830065	0.084137
60246	8.980496	1.018377	-4.086304	-0.566457	0.087861	-0.054110	-0.549332	0.081426	0.562161	-0.525770	0.172645	0.828101	0.089493
60247	8.985567	1.003605	-4.124803	-0.556716	0.059209	-0.078589	-0.550300	0.081429	0.561756	-0.525860	0.176049	0.826570	0.096227
60248	8.821952	1.091502	-4.144893	-0.553880	0.064361	-0.053838	-0.552918	0.079092	0.560236	-0.526156	0.180661	0.824781	0.101282
60249	8.888809	1.086807	-4.055536	-0.557443	0.067810	-0.034430	-0.551948	0.078816	0.559400	-0.526441	0.184752	0.822891	0.107599
60250	8.916822	0.893495	-4.026840	-0.553655	0.069266	0.000970	-0.553902	0.083388	0.556706	-0.526888	0.190234	0.820755	0.112079
60251	9.003498	0.776771	-4.057062	-0.551976	0.051374	-0.013050	-0.555423	0.083256	0.555890	-0.526937	0.194634	0.818859	0.118002
60252	9.003851	0.844349	-4.069897	-0.560974	0.051163	0.015163	-0.556940	0.082017	0.555613	-0.527046	0.200442	0.816744	0.122370
60253	8.989253	0.951180	-4.003420	-0.564595	0.040078	0.047044	-0.556666	0.082708	0.555343	-0.526971	0.205962	0.814584	0.127802
60254	8.975002	0.892917	-4.060736	-0.548334	0.031134	0.031358	-0.557219	0.082852	0.553971	-0.526793	0.211926	0.812547	0.131696
60255	8.931364	0.791557	-4.083707	-0.551969	0.031207	0.024217	-0.556120	0.084643	0.554670	-0.526528	0.216945	0.810498	0.137097
60256	8.854321	0.917931	-4.046358	-0.537339	0.054622	0.017166	-0.557223	0.084240	0.551781	-0.526693	0.222474	0.808211	0.141051
60257	8.957328	0.787015	-4.011210	-0.546497	0.056739	-0.012145	-0.558892	0.086038	0.552364	-0.526725	0.226758	0.805968	0.146826
60258	9.008997	1.154295	-3.962224	-0.542131	0.035040	-0.003944	-0.557926	0.087146	0.550852	-0.526450	0.232030	0.803878	0.150975
60259	8.941050	1.031418	-3.972842	-0.563159	0.026408	-0.036013	-0.558767	0.089636	0.550609	-0.525803	0.236170	0.801917	0.157110
60260	9.017672	0.888420	-3.964101	-0.541292	0.037167	-0.041134	-0.560429	0.090476	0.548150	-0.525410	0.240803	0.799895	0.161632
60261	8.925477	0.651874	-4.014492	-0.534146	0.022923	-0.065779	-0.561004	0.095449	0.548757	-0.524711	0.244165	0.798115	0.167553
60262	8.916202	0.770390	-4.006137	-0.557712	0.024680	-0.048360	-0.561163	0.100707	0.546195	-0.523976	0.248872	0.796123	0.172338
60263	9.017416	0.757747	-3.994051	-0.553951	0.031640	-0.021801	-0.559655	0.104300	0.544843	-0.523426	0.253106	0.793878	0.178105
60264	9.026825	0.767579	-3.957933	-0.539399	0.038827	-0.026982	-0.562576	0.108180	0.543390	-0.523037	0.257885	0.791610	0.182428
60265	8.992802	0.675885	-3.971361	-0.568549	0.030078	-0.041441	-0.561769	0.113707	0.542476	-0.522271	0.261961	0.789337	0.188563
60266	9.011850	0.574175	-3.987164	-0.563259	0.012216	-0.061624	-0.563449	0.118829	0.540337	-0.521166	0.266514	0.787354	0.193467
60267	8.949014	0.569799	-3.977366	-0.547007	0.019732	-0.104842	-0.563047	0.122007	0.539816	-0.520059	0.269407	0.785519	0.199796
60268	8.991647	0.373858	-3.967989	-0.559872	-0.001713	-0.118147	-0.564038	0.127680	0.537953	-0.518489	0.273066	0.783914	0.205142
60269	9.026315	0.515927	-4.013110	-0.574722	-0.022796	-0.168588	-0.565014	0.129622	0.536052	-0.516254	0.275432	0.782668	0.212251
60270	9.084661	0.549145	-4.052215	-0.554782	-0.037426	-0.154093	-0.563912	0.130582	0.537431	-0.513961	0.278596	0.781566	0.217674
60271	8.931947	0.771694	-4.168048	-0.533225	-0.075376	-0.153605	-0.562812	0.132378	0.536614	-0.511140	0.281009	0.780878	0.223606
60272	8.796463	0.559538	-4.225901	-0.543843	-0.037506	-0.154014	-0.563096	0.134037	0.536634	-0.508866	0.284034	0.779751	0.228840
60273	8.593651	0.711170	-4.140344	-0.541723	-0.005471	-0.113518	-0.563652	0.134869	0.535820	-0.507214	0.286861	0.778020	0.234798
60274	8.981880	0.454951	-4.534235	-0.559474	0.002935	-0.032326	-0.564217	0.137634	0.535853	-0.506006	0.291728	0.775637	0.239249
60275	8.852815	0.810566	-4.214281	-0.556074	0.001425	-0.067658	-0.565601	0.137779	0.534625	-0.504529	0.295400	0.773443	0.244899
60276	8.713772	0.470900	-4.186144	-0.555891	-0.006281	-0.016373	-0.564508	0.141513	0.532726	-0.503237	0.300491	0.770992	0.249056
60277	8.853426	0.516322	-4.124021	-0.550346	-0.008448	0.022661	-0.562993	0.143307	0.532182	-0.502032	0.305567	0.768317	0.253540
60278	9.043640	0.481537	-4.085230	-0.555264	-0.010801	0.187193	-0.562596	0.147307	0.533873	-0.501648	0.313766	0.764577	0.255584
60279	8.929958	0.448531	-4.067798	-0.543421	0.005279	-0.102957	-0.561908	0.147994	0.534564	-0.499983	0.316796	0.762518	0.261197
60280	8.831850	0.637528	-4.084271	-0.555841	0.011788	-0.019981	-0.562723	0.144404	0.534396	-0.498837	0.321678	0.759752	0.265444
60281	8.864476	0.670243	-4.229643	-0.562883	0.036915	-0.004277	-0.562997	0.143571	0.536042	-0.497985	0.326245	0.756584	0.270472
60282	8.792166	0.811205	-4.173134	-0.537324	0.045525	0.026048	-0.563132	0.143162	0.534248	-0.497673	0.331424	0.753200	0.274171
60283	8.986876	0.645777	-4.154636	-0.573704	0.025731	0.043454	-0.563546	0.142888	0.533973	-0.496771	0.336879	0.749700	0.278712
60284	8.916816	0.694756	-4.121264	-0.563930	0.015251	0.001161	-0.564644	0.140679	0.534234	-0.495635	0.342078	0.746551	0.282825
60285	8.945423	0.597910	-4.122638	-0.573990	0.017358	-0.027285	-0.563802	0.138054	0.533650	-0.494140	0.346520	0.743541	0.287917
60286	8.916404	0.685396	-4.072838	-0.555636	0.024026	0.022432	-0.564894	0.134324	0.534446	-0.493267	0.351862	0.740119	0.291728
60287	9.007645	0.544617	-4.081054	-0.552965	0.018725	0.010111	-0.563777	0.131832	0.535376	-0.492087	0.356644	0.736892	0.296049
60288	8.921445	0.859699	-4.016805	-0.554281	-0.002297	-0.055218	-0.564320	0.129205	0.536456	-0.490329	0.360945	0.734210	0.300387
60289	9.180512	0.902950	-3.795358	-0.549749	-0.009744	-0.028532	-0.564876	0.129621	0.536189	-0.488469	0.365282	0.731496	0.304764
60290	8.698256	0.811631	-4.199590	-0.552091	0.017847	0.004796	-0.564882	0.131284	0.534828	-0.487339	0.370281	0.728119	0.308601
60291	8.892912	0.951636	-4.027457	-0.552908	0.023874	0.038415	-0.565157	0.131149	0.534002	-0.486284	0.375410	0.724513	0.312531
60292	8.736374	0.928128	-4.080138	-0.546949	-0.031825	0.015794	-0.563365	0.132801	0.534557	-0.484490	0.380790	0.721492	0.315779
60293	9.047744	0.751604	-4.172811	-0.574046	-0.027414	0.043804	-0.564080	0.138052	0.534616	-0.482490	0.386507	0.718152	0.319489
60294	8.687645	0.955948	-4.317156	-0.537331	0.027230	0.056242	-0.563131	0.143166	0.533008	-0.481825	0.391956	0.714230	0.322631
60295	8.833389	1.036669	-4.400397	-0.570490	0.083886	0.087397	-0.565096	0.150508	0.528415	-0.481630	0.397525	0.709446	0.326640
60296	8.784804	0.746387	-4.498567	-0.554460	0.154733	0.113646	-0.567352	0.161026	0.524270	-0.482955	0.403071	0.703632	0.330439
60297	9.213672	0.050096	-4.124133	-0.545479	0.173395	0.039307	-0.569044	0.170035	0.516248	-0.483811	0.407120	0.698465	0.335151
60298	9.276604	-0.799709	-3.935948	-0.545915	0.152857	-0.083641	-0.573498	0.176967	0.511945	-0.483802	0.409777	0.694231	0.340677
60299	9.229126	-0.990050	-3.508536	-0.543416	0.038557	-0.200621	-0.575008	0.174492	0.509452	-0.481144	0.411406	0.692261	0.346440
60300	9.394830	-0.226494	-3.348154	-0.547580	-0.086779	-0.083004	-0.576099	0.170904	0.508734	-0.477771	0.415688	0.690251	0.349988
60301	9.135298	0.240091	-3.575289	-0.554507	-0.126232	0.097641	-0.574687	0.163425	0.513744	-0.474779	0.422686	0.687241	0.351598
60302	9.029716	0.674596	-3.753952	-0.541750	-0.144816	0.154564	-0.570944	0.160633	0.520161	-0.472257	0.430539	0.683750	0.352271
60303	8.937684	0.801954	-3.960613	-0.561799	-0.157316	0.152644	-0.566233	0.158118	0.525609	-0.469061	0.438533	0.680432	0.353105
60304	8.796396	0.729252	-4.135984	-0.565353	-0.151906	0.152540	-0.562627	0.155052	0.531198	-0.466143	0.446557	0.676742	0.354002
60305	8.844288	0.700167	-4.101899	-0.566855	-0.138107	0.221444	-0.557096	0.155020	0.537079	-0.463530	0.455334	0.672500	0.354337
60306	8.912824	0.534143	-4.305502	-0.552426	-0.137724	0.172957	-0.551830	0.152228	0.542520	-0.460977	0.463332	0.668466	0.354932
60307	8.917269	0.488372	-4.278421	-0.545375	-0.142660	0.117332	-0.548645	0.150965	0.546202	-0.457646	0.470489	0.665285	0.355803
60308	8.909015	0.351090	-4.214061	-0.559923	-0.116872	0.062133	-0.542278	0.150254	0.548075	-0.454441	0.476858	0.661942	0.357663
60309	8.973706	0.283193	-4.186814	-0.552792	-0.121102	0.028630	-0.542276	0.149279	0.550544	-0.450612	0.482710	0.659280	0.359569
60310	8.891712	0.298208	-4.186872	-0.541820	-0.107616	0.025122	-0.538408	0.150225	0.554382	-0.447383	0.488299	0.656258	0.361576
60311	8.892383	0.380069	-4.233691	-0.543658	-0.105728	0.017140	-0.535361	0.149105	0.556551	-0.443691	0.493767	0.653578	0.363549
60312	8.787297	0.411357	-4.359534	-0.545353	-0.089517	0.017894	-0.533567	0.149783	0.559299	-0.440562	0.499107	0.650369	0.365810
60313	8.705391	0.380250	-4.392901	-0.530634	-0.055254	0.006336	-0.532195	0.152261	0.561105	-0.437504	0.503914	0.647401	0.368147
60314	8.676385	0.230201	-4.458838	-0.559477	-0.029983	0.015552	-0.531094	0.153638	0.561800	-0.434943	0.508857	0.643521	0.371174
60315	8.642895	0.150191	-4.535214	-0.557415	-0.003112	0.031321	-0.531101	0.155579	0.559616	-0.432402	0.513802	0.639600	0.374096
60316	8.718033	0.147029	-4.578768	-0.551908	0.004056	0.034013	-0.531934	0.156412	0.558942	-0.430443	0.518604	0.635223	0.377174
60317	8.797703	0.209516	-4.552995	-0.533670	0.023890	0.024396	-0.531388	0.157926	0.560331	-0.428368	0.523019	0.631273	0.380061
60318	8.801668	0.185948	-4.453680	-0.559090	0.033098	0.015189	-0.531106	0.156821	0.559904	-0.426512	0.527368	0.626720	0.383656
60319	8.781669	0.172091	-4.371353	-0.551766	0.040200	0.022298	-0.532760	0.155586	0.558664	-0.424374	0.531747	0.622465	0.386897
60320	8.815043	0.133432	-4.337142	-0.557226	0.033840	0.031120	-0.533031	0.154346	0.557827	-0.422621	0.536212	0.617684	0.390302
60321	8.863559	0.169279	-4.352102	-0.542647	0.023562	0.064985	-0.535793	0.152972	0.557421	-0.420644	0.541127	0.613128	0.392829
60322	8.837430	0.268481	-4.358006	-0.562600	0.030866	0.064715	-0.534546	0.152692	0.557684	-0.419004	0.546009	0.607897	0.395942
60323	8.854319	0.326546	-4.329684	-0.564413	0.028996	0.073561	-0.533166	0.153518	0.557406	-0.416854	0.551112	0.602973	0.398662
60324	8.781811	0.317399	-4.319821	-0.524508	0.027138	0.058099	-0.533854	0.152411	0.558502	-0.415482	0.555559	0.598078	0.401286
60325	8.776638	0.295897	-4.285750	-0.544389	0.047101	0.052431	-0.534411	0.153521	0.557416	-0.413530	0.560042	0.593347	0.404087
60326	8.868106	0.302781	-4.252124	-0.557272	0.025613	0.045353	-0.536079	0.155744	0.554696	-0.411626	0.564557	0.588277	0.407148
60327	8.945452	0.275533	-4.280916	-0.566404	0.031313	0.018686	-0.534974	0.156294	0.554831	-0.408898	0.568892	0.583826	0.410258
60328	8.867899	0.140559	-4.303467	-0.548298	0.018631	0.015405	-0.536656	0.161271	0.554895	-0.406723	0.572974	0.579161	0.413340
60329	8.867891	0.109057	-4.317612	-0.560976	0.029599	0.004570	-0.536236	0.160586	0.552681	-0.403857	0.577063	0.574881	0.416425
60330	8.780968	-0.021237	-4.374027	-0.555522	0.029640	-0.004245	-0.537212	0.162247	0.552430	-0.401520	0.580821	0.570233	0.419837
60331	8.858130	0.060733	-4.326724	-0.542919	0.018843	-0.011084	-0.536391	0.164596	0.551897	-0.398554	0.584629	0.566326	0.422657
60332	8.841361	0.024383	-4.360120	-0.557350	0.029657	-0.004249	-0.537232	0.167224	0.551517	-0.396152	0.588338	0.561607	0.426052
60333	8.901245	-0.043499	-4.335282	-0.545519	0.027722	0.004750	-0.537796	0.169995	0.549345	-0.393338	0.592225	0.557375	0.428821
60334	8.886701	-0.045779	-4.327990	-0.559116	0.029538	0.009884	-0.538352	0.170829	0.547981	-0.390990	0.596042	0.552418	0.432082
60335	8.879498	-0.055459	-4.337536	-0.556370	0.029476	0.015222	-0.537801	0.171379	0.548533	-0.388104	0.600066	0.547906	0.434850
60336	8.910758	-0.050717	-4.320718	-0.551843	0.025821	0.018843	-0.539463	0.171798	0.548275	-0.385834	0.603890	0.542876	0.437875
60337	8.944009	-0.062615	-4.257813	-0.553570	0.040215	0.022275	-0.537666	0.172067	0.549228	-0.383108	0.607823	0.538168	0.440630
60338	8.943323	-0.049940	-4.163728	-0.546372	0.029325	0.026846	-0.539048	0.171938	0.547584	-0.380970	0.611593	0.533005	0.443532
60339	8.933503	-0.069132	-4.151420	-0.544583	0.022066	0.031330	-0.538771	0.171797	0.547994	-0.378191	0.615659	0.528352	0.445848
60340	8.943269	-0.078980	-4.170652	-0.541003	0.011214	0.034094	-0.538765	0.170137	0.548666	-0.375948	0.619559	0.523230	0.448374
60341	8.943308	-0.108097	-4.189655	-0.555516	0.002088	0.054324	-0.539042	0.170416	0.548119	-0.372981	0.624070	0.518291	0.450330
60342	8.890235	-0.083539	-4.180194	-0.535653	-0.014182	0.049340	-0.538215	0.170965	0.548808	-0.370634	0.628247	0.513163	0.452327
60343	8.880939	-0.103158	-4.235532	-0.559286	-0.013989	0.040215	-0.537943	0.172067	0.549643	-0.367272	0.632724	0.508432	0.454168
60344	8.895473	-0.083905	-4.233350	-0.550172	-0.006798	0.037628	-0.537662	0.170958	0.550456	-0.364667	0.636749	0.503212	0.456449
60345	8.866570	-0.064377	-4.231113	-0.542944	-0.010399	0.033308	-0.537109	0.170956	0.550728	-0.361434	0.640942	0.498640	0.458167
60346	8.827931	-0.076230	-4.233346	-0.560080	0.000345	0.048956	-0.536547	0.168601	0.552352	-0.358834	0.645013	0.493078	0.460511
60347	8.835049	-0.068905	-4.214108	-0.535655	-0.010503	0.040464	-0.535856	0.168737	0.552624	-0.355710	0.649163	0.488433	0.462051
60348	8.823295	-0.100590	-4.269308	-0.551858	0.012115	0.038362	-0.535443	0.169289	0.552489	-0.353188	0.652887	0.482949	0.464497
60349	8.832981	-0.195203	-4.319002	-0.553560	0.032942	0.027591	-0.535442	0.168732	0.553860	-0.350084	0.656576	0.477949	0.466812
60350	8.866542	-0.224319	-4.304226	-0.549866	0.038260	0.035565	-0.535445	0.169840	0.552770	-0.347772	0.659939	0.472284	0.469556
60351	8.965594	-0.195949	-4.304675	-0.567086	0.045556	0.036228	-0.535163	0.168740	0.551103	-0.344642	0.663621	0.466906	0.472046
60352	8.924252	-0.200279	-4.265915	-0.553526	0.036490	0.034662	-0.536829	0.169986	0.551404	-0.342215	0.666939	0.461179	0.474758
60353	8.875697	-0.207010	-4.231950	-0.540835	0.034653	0.031271	-0.537657	0.169154	0.552917	-0.339238	0.670430	0.456142	0.476839
60354	8.909546	-0.180614	-4.227458	-0.568083	0.031103	0.039830	-0.538484	0.168467	0.552366	-0.336574	0.673867	0.450194	0.479528
60355	8.987045	-0.098919	-4.223641	-0.546321	0.029234	0.037468	-0.538895	0.167500	0.552634	-0.333485	0.677434	0.445012	0.481493
60356	9.005999	-0.161771	-4.208468	-0.553725	0.016839	0.017106	-0.539588	0.167639	0.552779	-0.330627	0.680629	0.439557	0.483962
60357	8.943285	-0.197756	-4.229728	-0.553715	0.013171	0.023305	-0.539032	0.167224	0.552770	-0.327114	0.684205	0.434557	0.485818
60358	8.926084	-0.194974	-4.188663	-0.542825	0.015874	0.017218	-0.536402	0.166941	0.553023	-0.324359	0.687265	0.429169	0.488132
60359	8.952666	-0.195172	-4.193528	-0.548444	-0.002872	0.001350	-0.538341	0.167080	0.554003	-0.320524	0.690706	0.424584	0.489814
60360	8.851672	-0.272385	-4.277093	-0.537605	-0.010015	-0.012660	-0.537094	0.166522	0.554677	-0.317292	0.693658	0.419786	0.491877
60361	8.937563	-0.427250	-4.224743	-0.546841	-0.023258	-0.037462	-0.536399	0.165829	0.554940	-0.312892	0.696903	0.415842	0.493458
60362	9.019440	-0.374306	-4.177123	-0.581553	-0.051915	-0.037670	-0.535146	0.163750	0.556287	-0.308418	0.700262	0.411184	0.495418
60363	8.910011	-0.117975	-4.257150	-0.539785	-0.060384	-0.019423	-0.534032	0.162088	0.556536	-0.303952	0.703910	0.407245	0.496262
60364	8.781481	0.181939	-4.342470	-0.574259	-0.049423	-0.018108	-0.532921	0.160694	0.559682	-0.299756	0.707280	0.402329	0.498029
60365	8.777920	0.345753	-4.426438	-0.550472	-0.030791	0.002427	-0.530714	0.162207	0.560369	-0.295539	0.710800	0.397770	0.499198
60366	8.796480	0.263831	-4.369980	-0.563883	-0.013901	0.034004	-0.532813	0.167600	0.560165	-0.292258	0.714088	0.391967	0.501024
