# Supplementary material for: Identification of Haptic Based Guiding Using Hard Reins
Source: PLoS One. 2015 Jul 22;10(7):e0132020. doi: 10.1371/journal.pone.0132020 (PMC4511788; doi:10.1371/journal.pone.0132020)
Supplement: S1 File — (ZIP) [file pone.0132020.s001.zip › MotionData1/Subject2/T3/gh3.txt]

// Start Time: 0
// Sample rate: 25.0Hz
// Scenario: 4.9
// Firmware Version: 2.6.1
Counter	Acc_X	Acc_Y	Acc_Z	Gyr_X	Gyr_Y	Gyr_Z	Mag_X	Mag_Y	Mag_Z	Quat_w	Quat_x	Quat_y	Quat_z
59580	0.768836	0.726078	9.866005	0.007616	0.014050	0.034778	-0.339969	-0.246422	-0.725935	-0.259105	-0.050385	-0.028701	-0.964107
59581	0.826632	0.735531	9.782663	0.021677	-0.010610	0.029353	-0.342197	-0.245846	-0.724754	-0.258524	-0.050863	-0.029058	-0.964227
59582	0.850676	0.744883	9.689404	-0.032592	-0.010669	0.025388	-0.341679	-0.244504	-0.724887	-0.258092	-0.051051	-0.028399	-0.964353
59583	0.881937	0.761804	9.694734	-0.062490	-0.004267	0.038148	-0.341542	-0.244251	-0.726438	-0.257423	-0.050979	-0.027153	-0.964571
59584	0.913061	0.807596	9.700467	-0.051848	-0.000637	0.021583	-0.342991	-0.240728	-0.726554	-0.257084	-0.050871	-0.026178	-0.964694
59585	0.860004	0.809714	9.647193	-0.025626	0.006700	0.021703	-0.342990	-0.240865	-0.726683	-0.256688	-0.050773	-0.025720	-0.964817
59586	0.821278	0.846021	9.733754	-0.032660	0.008518	0.025352	-0.342739	-0.238301	-0.726425	-0.256256	-0.050590	-0.025158	-0.964956
59587	0.749043	0.831784	9.833697	0.013021	0.006689	0.012662	-0.343384	-0.238042	-0.728228	-0.255996	-0.050682	-0.025466	-0.965012
59588	0.778123	0.798020	9.792688	0.028829	-0.000608	0.009065	-0.343918	-0.238550	-0.725641	-0.255811	-0.050982	-0.026061	-0.965030
59589	0.792429	0.831740	9.795695	0.021703	-0.022512	0.022905	-0.344691	-0.240704	-0.726023	-0.255360	-0.051684	-0.026383	-0.965103
59590	0.811813	0.810052	9.773969	0.032146	-0.019738	0.029416	-0.345857	-0.242718	-0.726402	-0.254825	-0.052381	-0.026922	-0.965192
59591	0.852616	0.846068	9.729247	0.044523	-0.013360	0.012857	-0.345999	-0.243096	-0.723819	-0.254539	-0.053017	-0.027747	-0.965209
59592	0.917786	0.826755	9.671975	0.035583	0.003137	0.029403	-0.346519	-0.243496	-0.723944	-0.253960	-0.053290	-0.028470	-0.965326
59593	0.958900	0.800496	9.707996	0.014613	-0.000539	0.029305	-0.347310	-0.242668	-0.723033	-0.253381	-0.053540	-0.028766	-0.965455
59594	0.956412	0.817390	9.725013	-0.000257	0.017712	0.025508	-0.347306	-0.244819	-0.722259	-0.252928	-0.053348	-0.028873	-0.965582
59595	0.956462	0.807848	9.748883	0.011116	0.019556	0.027409	-0.348604	-0.245624	-0.723282	-0.252377	-0.053197	-0.029204	-0.965724
59596	0.898544	0.819687	9.726905	0.011123	0.025023	0.023707	-0.347036	-0.245108	-0.723811	-0.251931	-0.052920	-0.029570	-0.965845
59597	0.850460	0.793215	9.752489	-0.009917	0.023177	0.029139	-0.346650	-0.245102	-0.722781	-0.251366	-0.052593	-0.029510	-0.966011
59598	0.845581	0.807838	9.810258	0.002383	0.018609	0.026438	-0.346646	-0.245644	-0.723040	-0.250894	-0.052398	-0.029672	-0.966140
59599	0.845527	0.817297	9.762383	-0.002701	0.017644	0.007034	-0.346650	-0.243494	-0.723943	-0.250752	-0.052200	-0.029747	-0.966185
59600	0.831147	0.800517	9.788417	-0.006221	0.017645	0.010707	-0.347963	-0.242661	-0.723028	-0.250545	-0.051969	-0.029756	-0.966251
59601	0.744453	0.781102	9.789737	-0.002753	0.015817	0.014417	-0.347182	-0.241059	-0.723808	-0.250262	-0.051805	-0.029812	-0.966331
59602	0.840751	0.807664	9.762203	-0.011471	0.006676	0.010698	-0.346657	-0.243078	-0.722780	-0.250113	-0.051761	-0.029663	-0.966377
59603	0.855099	0.831703	9.748272	-0.020345	0.003042	0.021733	-0.346791	-0.240660	-0.723940	-0.249714	-0.051760	-0.029307	-0.966491
59604	0.804520	0.821993	9.752464	-0.023798	0.008500	0.016168	-0.346782	-0.241214	-0.725361	-0.249456	-0.051622	-0.028924	-0.966577
59605	0.782758	0.836434	9.766866	-0.020159	-0.004328	0.003284	-0.347830	-0.239855	-0.725611	-0.249418	-0.051751	-0.028558	-0.966591
59606	0.758769	0.812408	9.790309	-0.031488	0.000214	-0.000472	-0.348226	-0.238771	-0.725607	-0.249480	-0.051724	-0.028002	-0.966592
59607	0.756343	0.817363	9.833563	-0.012940	-0.007118	-0.015134	-0.347721	-0.236868	-0.723544	-0.249793	-0.051926	-0.027784	-0.966507
59608	0.823878	0.807662	9.771646	-0.007701	-0.004356	-0.015108	-0.348109	-0.235532	-0.725348	-0.250100	-0.052098	-0.027682	-0.966421
59609	0.888949	0.810085	9.738683	-0.026977	-0.008016	-0.013351	-0.349278	-0.235799	-0.726372	-0.250393	-0.052248	-0.027188	-0.966351
59610	0.903420	0.807626	9.714780	-0.009541	-0.000668	-0.007736	-0.348499	-0.236067	-0.725345	-0.250596	-0.052345	-0.027059	-0.966297
59611	0.908261	0.802758	9.695554	-0.002542	-0.000658	-0.007700	-0.349029	-0.234707	-0.724824	-0.250750	-0.052482	-0.027070	-0.966249
59612	0.871928	0.841352	9.746163	0.011234	0.003061	0.014510	-0.348369	-0.235398	-0.725733	-0.250483	-0.052623	-0.027339	-0.966303
59613	0.932265	0.829683	9.816175	0.041171	0.008543	-0.000111	-0.347973	-0.237821	-0.724705	-0.250439	-0.052808	-0.028236	-0.966279
59614	0.932348	0.818146	9.960036	0.035984	0.003957	-0.000132	-0.348624	-0.238086	-0.724958	-0.250433	-0.053048	-0.029002	-0.966244
59615	0.782938	0.808376	10.004112	-0.004260	-0.007993	-0.000323	-0.350320	-0.238606	-0.724944	-0.250451	-0.053323	-0.028939	-0.966226
59616	0.743936	0.889286	9.767245	-0.020141	-0.017137	-0.000392	-0.350457	-0.237520	-0.724426	-0.250512	-0.053688	-0.028516	-0.966203
59617	0.844822	0.961241	9.644376	-0.027298	-0.009790	0.006946	-0.350197	-0.236985	-0.724557	-0.250416	-0.053883	-0.028001	-0.966232
59618	0.965566	0.918244	9.664103	0.017129	-0.006004	0.033012	-0.351372	-0.238177	-0.723644	-0.249807	-0.054239	-0.028316	-0.966361
59619	1.052541	0.898408	10.144712	0.088123	-0.024195	0.046319	-0.352027	-0.239504	-0.722219	-0.248833	-0.055320	-0.029921	-0.966502
59620	0.817759	0.592808	10.263056	0.112995	-0.049843	0.031723	-0.352673	-0.242458	-0.721440	-0.248147	-0.057000	-0.031874	-0.966519
59621	0.754832	0.635150	10.018224	0.052762	-0.073728	0.005612	-0.355153	-0.246183	-0.718969	-0.248028	-0.058821	-0.032576	-0.966417
59622	1.024372	0.726627	9.877998	-0.016183	-0.075650	-0.022413	-0.357373	-0.247764	-0.717660	-0.248562	-0.060324	-0.031965	-0.966207
59623	1.090719	0.961828	9.673082	-0.030396	-0.082944	-0.020634	-0.359605	-0.246109	-0.716609	-0.249052	-0.061897	-0.031038	-0.966012
59624	1.133701	1.048504	9.667499	0.002519	-0.088304	0.010917	-0.364056	-0.246172	-0.714378	-0.248902	-0.063757	-0.030685	-0.965941
59625	1.209956	1.223224	9.358610	0.028292	-0.079030	0.038718	-0.366673	-0.247471	-0.712291	-0.248167	-0.065599	-0.030853	-0.966001
59626	1.204087	1.436683	9.169518	-0.001031	-0.039695	0.058804	-0.368764	-0.247177	-0.712274	-0.247092	-0.066532	-0.030610	-0.966221
59627	1.214244	1.325850	9.115251	0.013620	0.003336	0.080967	-0.370209	-0.246340	-0.711100	-0.245510	-0.066754	-0.030882	-0.966600
59628	1.359973	1.108173	9.396803	0.073248	0.038151	0.090457	-0.371518	-0.246587	-0.710315	-0.243660	-0.066567	-0.032417	-0.967030
59629	1.332021	0.914271	9.696271	0.105107	0.047259	0.075843	-0.373078	-0.249797	-0.709271	-0.242024	-0.066401	-0.034679	-0.967374
59630	1.105466	0.904305	9.727623	0.079117	0.034332	0.048959	-0.372553	-0.250077	-0.709662	-0.240973	-0.066289	-0.036363	-0.967582
59631	1.013904	0.894479	9.721829	0.058137	0.043423	0.044221	-0.372812	-0.251684	-0.708757	-0.240010	-0.065941	-0.037731	-0.967793
59632	0.990924	0.653626	9.655828	0.102210	0.041590	0.024155	-0.372287	-0.253840	-0.707858	-0.239411	-0.065780	-0.039929	-0.967864
59633	0.764074	0.716707	9.942641	0.188343	0.025106	-0.004931	-0.371752	-0.259494	-0.706057	-0.239239	-0.066350	-0.043767	-0.967702
59634	0.619562	0.682198	9.784783	0.181538	0.010404	-0.028940	-0.370962	-0.265408	-0.702967	-0.239602	-0.067128	-0.047419	-0.967386
59635	0.482994	0.993010	9.295789	-0.079775	0.008338	-0.019201	-0.369507	-0.270014	-0.703239	-0.240077	-0.066683	-0.045993	-0.967368
59636	1.071992	0.857021	9.990689	-0.170581	-0.008128	0.000690	-0.371479	-0.263806	-0.705287	-0.240437	-0.066162	-0.042697	-0.967466
59637	0.767221	1.072972	10.000475	-0.144727	-0.037312	0.030376	-0.370314	-0.259648	-0.706327	-0.240075	-0.066317	-0.039714	-0.967672
59638	0.811273	0.928270	9.871636	-0.053747	-0.046312	0.041013	-0.373982	-0.255298	-0.707200	-0.239412	-0.067122	-0.038450	-0.967832
59639	0.801745	0.888483	9.498930	0.032170	-0.054481	0.016549	-0.374505	-0.255827	-0.706679	-0.239094	-0.068427	-0.038823	-0.967804
59640	1.438066	0.908737	9.423539	0.088227	-0.042444	0.014993	-0.377524	-0.254423	-0.704588	-0.238710	-0.069815	-0.040362	-0.967737
59641	2.125591	0.353929	10.703980	0.158010	-0.080909	-0.045467	-0.377662	-0.256282	-0.701747	-0.239431	-0.072219	-0.043081	-0.967265
59642	1.313668	0.722178	9.815825	0.151039	-0.103063	-0.110109	-0.379604	-0.265267	-0.698507	-0.241447	-0.074976	-0.045721	-0.966432
59643	1.257984	0.772598	9.818414	0.116435	-0.108705	-0.154579	-0.379343	-0.271429	-0.693863	-0.244354	-0.077618	-0.047630	-0.965401
59644	1.501662	0.724397	9.651984	-0.056494	-0.112602	-0.194197	-0.380120	-0.275718	-0.691921	-0.248321	-0.079465	-0.046341	-0.964300
59645	1.510844	0.812680	9.432473	-0.301349	-0.080054	-0.236096	-0.378817	-0.274388	-0.692319	-0.253412	-0.079425	-0.040419	-0.963245
59646	1.518340	1.249146	9.020997	-0.466732	-0.038058	-0.198253	-0.376477	-0.265287	-0.696982	-0.258016	-0.077764	-0.031598	-0.962487
59647	1.672785	1.231508	9.401452	-0.442567	-0.005014	-0.150189	-0.373748	-0.254711	-0.702165	-0.261578	-0.075642	-0.023214	-0.961934
59648	1.736750	0.962403	9.465486	-0.267609	0.009870	-0.122547	-0.371143	-0.244951	-0.708122	-0.264336	-0.074129	-0.018353	-0.961402
59649	1.679043	0.923184	9.286769	-0.019167	0.044888	-0.116727	-0.368799	-0.243223	-0.708140	-0.266582	-0.073319	-0.018334	-0.960845
59650	1.660520	0.775054	9.598969	0.212357	0.061495	-0.143264	-0.364585	-0.249500	-0.710501	-0.268997	-0.073352	-0.023003	-0.960068
59651	1.553483	0.981986	9.670483	0.280939	0.079719	-0.187259	-0.360384	-0.261643	-0.705891	-0.272126	-0.073465	-0.029045	-0.959013
59652	1.474576	1.336394	9.233046	0.096830	0.123378	-0.201194	-0.355931	-0.268816	-0.703089	-0.275786	-0.071644	-0.031917	-0.958014
59653	1.461247	1.106202	9.464931	0.058655	0.152517	-0.218037	-0.349119	-0.272953	-0.704436	-0.279769	-0.069149	-0.034160	-0.956964
59654	1.161764	1.278553	10.791966	0.192013	0.132438	-0.209983	-0.342303	-0.280042	-0.704107	-0.283436	-0.067681	-0.038913	-0.955808
59655	0.470629	1.609889	10.295684	0.175460	0.064842	-0.165701	-0.336016	-0.286980	-0.702869	-0.286307	-0.067525	-0.042859	-0.954794
59656	0.937917	1.164151	9.830519	0.044228	0.033748	-0.155197	-0.333257	-0.292400	-0.702118	-0.289209	-0.067138	-0.044152	-0.953888
59657	1.177619	0.966783	10.367675	0.006157	0.008090	-0.162721	-0.328673	-0.297566	-0.700866	-0.292291	-0.067087	-0.044523	-0.952934
59658	0.992669	1.308405	9.770643	0.084657	-0.000979	-0.177092	-0.327102	-0.300537	-0.699459	-0.295573	-0.067579	-0.046414	-0.951796
59659	0.947706	1.619361	9.270504	0.126796	0.018388	-0.140004	-0.325004	-0.305801	-0.697283	-0.298044	-0.068061	-0.049135	-0.950854
59660	0.795894	2.122468	9.444169	0.095206	0.030391	-0.068229	-0.321861	-0.309737	-0.696148	-0.299207	-0.068121	-0.051264	-0.950372
59661	1.226254	1.866577	9.641429	-0.060877	0.034060	-0.013625	-0.322119	-0.310275	-0.696275	-0.299513	-0.067320	-0.050390	-0.950379
59662	1.294195	1.751886	9.129172	-0.194463	0.068787	0.024421	-0.321333	-0.308548	-0.698088	-0.299277	-0.065010	-0.047115	-0.950782
59663	1.281596	1.378235	9.620694	-0.181925	0.094366	0.031840	-0.318853	-0.302816	-0.702238	-0.298816	-0.062408	-0.044252	-0.951239
59664	1.059859	1.389168	10.132461	-0.066030	0.079754	0.013976	-0.316761	-0.299363	-0.705353	-0.298576	-0.060646	-0.043500	-0.951463
59665	0.766329	1.263170	10.041540	0.012817	0.046894	0.011653	-0.317143	-0.298038	-0.708190	-0.298297	-0.060087	-0.044089	-0.951559
59666	0.727268	1.366538	10.040225	0.006640	0.008507	0.015366	-0.317275	-0.298301	-0.707673	-0.298001	-0.060116	-0.044293	-0.951641
59667	0.863097	1.188536	9.969385	-0.004421	-0.029001	-0.003075	-0.317008	-0.302066	-0.706127	-0.298090	-0.060874	-0.044125	-0.951572
59668	1.109462	1.087902	9.946269	-0.009510	-0.032647	-0.011386	-0.319347	-0.303669	-0.707142	-0.298375	-0.061567	-0.043807	-0.951453
59669	1.312241	1.030685	9.980965	-0.091550	-0.037323	-0.028396	-0.319880	-0.302036	-0.706362	-0.299058	-0.061954	-0.041941	-0.951297
59670	1.500347	1.006184	9.742338	-0.198379	-0.037398	-0.029849	-0.320668	-0.297196	-0.708936	-0.299916	-0.061591	-0.038024	-0.951215
59671	1.601364	1.051789	9.652706	-0.244098	-0.020940	-0.016260	-0.323804	-0.292605	-0.712009	-0.300535	-0.060797	-0.033315	-0.951248
59672	1.494552	1.207943	9.649098	-0.218323	-0.004381	0.020749	-0.322499	-0.288332	-0.714987	-0.300420	-0.059719	-0.029154	-0.951489
59673	1.360126	1.082218	9.545264	-0.173272	0.003088	0.068959	-0.324069	-0.282819	-0.718588	-0.299306	-0.058975	-0.025836	-0.951982
59674	1.206015	1.038025	9.375179	-0.133415	0.037016	0.100485	-0.326688	-0.279695	-0.719470	-0.297539	-0.057660	-0.023444	-0.952679
59675	1.124376	0.981103	9.661665	-0.098526	0.069976	0.121833	-0.327335	-0.275548	-0.723724	-0.295292	-0.056125	-0.021897	-0.953506
59676	1.062200	0.864671	9.419414	-0.081125	0.077330	0.128376	-0.328377	-0.274203	-0.725265	-0.292909	-0.054364	-0.020708	-0.954369
59677	0.995141	0.757541	9.086032	0.009911	0.060064	0.123333	-0.329034	-0.272849	-0.725517	-0.290514	-0.053658	-0.021174	-0.955130
59678	0.801978	0.809031	8.777702	0.110370	0.036424	0.130332	-0.332937	-0.277922	-0.724585	-0.287899	-0.053795	-0.023401	-0.955862
59679	0.871647	0.862266	8.827106	0.156586	0.021909	0.149969	-0.334886	-0.282740	-0.722892	-0.284846	-0.054674	-0.026429	-0.956648
59680	0.852040	0.945260	9.188146	0.160172	0.051121	0.146241	-0.335794	-0.287564	-0.720563	-0.281858	-0.054822	-0.029672	-0.957429
59681	0.888805	0.830950	9.508537	0.193765	0.078509	0.127915	-0.338636	-0.295091	-0.720931	-0.279142	-0.054807	-0.033759	-0.958090
59682	0.995823	0.649859	9.958268	0.276746	0.072989	0.085898	-0.339404	-0.302880	-0.718216	-0.277151	-0.055147	-0.039423	-0.958432
59683	0.900162	0.496425	10.171259	0.207007	0.054574	0.074500	-0.341469	-0.313619	-0.715105	-0.275443	-0.055614	-0.043648	-0.958714
59684	0.401099	0.499785	10.037027	0.052769	0.058015	0.081078	-0.341709	-0.318479	-0.715751	-0.273804	-0.055000	-0.044937	-0.959160
59685	0.123765	0.523497	10.097182	0.003750	0.098111	0.073372	-0.343510	-0.323735	-0.717160	-0.272299	-0.053451	-0.045468	-0.959650
59686	0.557480	0.557055	9.808853	-0.029718	0.145702	0.080531	-0.341418	-0.322827	-0.718468	-0.270681	-0.050703	-0.045653	-0.960248
59687	1.040000	0.455109	9.264639	0.065157	0.162249	0.034871	-0.338656	-0.325306	-0.720428	-0.269791	-0.048206	-0.047706	-0.960527
59688	0.930759	0.618754	9.342727	0.240596	0.131241	-0.006658	-0.335628	-0.331816	-0.720455	-0.269576	-0.047113	-0.053091	-0.960360
59689	0.493230	0.867955	9.303732	0.268475	0.072723	-0.006455	-0.333245	-0.344763	-0.717381	-0.269361	-0.047385	-0.058575	-0.960088
59690	0.321361	1.027188	9.534799	0.062632	0.057872	0.007274	-0.331129	-0.352874	-0.716626	-0.269133	-0.046758	-0.060131	-0.960086
59691	0.236546	1.147124	10.183793	-0.188600	0.090477	0.020701	-0.330335	-0.352233	-0.719086	-0.268799	-0.044228	-0.056898	-0.960497
59692	0.520253	1.303771	10.097423	-0.198454	0.137834	-0.060632	-0.324965	-0.349110	-0.724551	-0.270015	-0.040581	-0.053928	-0.960488
59693	0.531778	1.403891	9.820490	-0.022954	0.108660	-0.116919	-0.321677	-0.350532	-0.728194	-0.272161	-0.038440	-0.054101	-0.959960
59694	0.379246	1.532682	9.580833	0.018919	0.064839	-0.114803	-0.316437	-0.354374	-0.728755	-0.274312	-0.037311	-0.054954	-0.959344
59695	0.438801	1.681839	9.545075	-0.069160	0.021935	-0.062582	-0.312094	-0.355292	-0.734730	-0.275541	-0.036642	-0.053762	-0.959085
59696	0.321101	1.595267	9.624375	-0.030708	-0.000856	-0.046664	-0.311038	-0.357468	-0.735256	-0.276507	-0.036578	-0.053250	-0.958838
59697	0.177136	1.461015	9.846786	0.149801	-0.004367	-0.051283	-0.311536	-0.365011	-0.734610	-0.277386	-0.037627	-0.056137	-0.958379
59698	0.240437	1.341848	10.138552	0.242993	0.035862	-0.079479	-0.308505	-0.376079	-0.731798	-0.278740	-0.038338	-0.061099	-0.957654
59699	0.048209	1.211802	10.211746	0.211871	0.096011	-0.119416	-0.305207	-0.388233	-0.729247	-0.280747	-0.037702	-0.065785	-0.956782
59700	-0.346102	1.010599	10.699724	-0.065876	0.190536	-0.168970	-0.298908	-0.395329	-0.730205	-0.283863	-0.033605	-0.065767	-0.956016
59701	0.359103	0.716431	10.097283	-0.210953	0.179278	-0.277617	-0.286608	-0.396050	-0.734565	-0.289075	-0.028747	-0.062898	-0.954805
59702	0.245507	0.273961	10.222039	-0.055071	0.124423	-0.338561	-0.276654	-0.398495	-0.738649	-0.295464	-0.025766	-0.062805	-0.952939
59703	0.631792	0.154503	10.240771	0.011913	0.082434	-0.367669	-0.265012	-0.402951	-0.739390	-0.302360	-0.023936	-0.063576	-0.950770
59704	0.365619	0.347450	9.832928	-0.117656	0.052981	-0.391367	-0.254156	-0.406587	-0.740124	-0.309816	-0.021858	-0.061889	-0.948528
59705	-0.416224	0.496392	9.520471	-0.384444	0.034206	-0.437945	-0.240031	-0.401430	-0.748241	-0.318238	-0.018399	-0.054811	-0.946246
59706	-0.701819	0.773195	10.429033	-0.591749	0.055804	-0.440909	-0.228277	-0.390449	-0.756724	-0.326738	-0.013231	-0.044167	-0.943990
59707	-0.575740	0.637708	10.836375	-0.371183	0.030515	-0.411137	-0.215748	-0.377719	-0.764825	-0.334560	-0.009935	-0.037277	-0.941584
59708	-0.218597	0.532495	10.113317	0.071862	-0.038412	-0.431831	-0.206603	-0.375954	-0.766964	-0.342711	-0.010956	-0.038498	-0.938588
59709	-0.104992	0.948926	9.409702	0.129072	-0.060180	-0.420441	-0.197203	-0.381143	-0.762650	-0.350617	-0.012717	-0.040421	-0.935560
59710	-0.391849	1.432571	8.895325	-0.183032	-0.056637	-0.332534	-0.189381	-0.379062	-0.761679	-0.356953	-0.012364	-0.036720	-0.933319
59711	-0.638761	1.653927	9.044949	-0.232473	-0.078350	-0.207260	-0.183245	-0.372297	-0.766374	-0.360937	-0.012077	-0.031777	-0.931970
59712	-0.898295	1.490719	9.309081	0.001331	-0.084307	-0.110091	-0.181678	-0.371646	-0.766903	-0.363095	-0.013729	-0.031255	-0.931126
59713	-0.943708	1.419360	9.574100	0.251213	-0.130503	-0.043230	-0.182207	-0.376180	-0.762252	-0.363917	-0.017978	-0.034995	-0.930600
59714	-0.703830	1.196487	10.391744	0.416847	-0.196065	-0.008132	-0.185592	-0.388751	-0.754869	-0.364130	-0.024798	-0.041362	-0.930099
59715	-0.523769	0.850955	10.551805	0.374187	-0.239946	0.001894	-0.193681	-0.400458	-0.747449	-0.364108	-0.031967	-0.046603	-0.929641
59716	-0.139566	0.653838	10.374997	0.004171	-0.238496	-0.014722	-0.198908	-0.406554	-0.742244	-0.364667	-0.036561	-0.044986	-0.929332
59717	-0.084169	0.642536	9.852072	-0.107000	-0.231308	-0.033746	-0.201924	-0.407031	-0.739379	-0.365590	-0.039998	-0.041345	-0.928997
59718	0.005337	0.533268	8.802406	0.039610	-0.227373	-0.020990	-0.208473	-0.405580	-0.736485	-0.366181	-0.044636	-0.040468	-0.928591
59719	-0.143801	1.009891	9.671837	0.263385	-0.210672	0.012379	-0.213044	-0.411956	-0.731673	-0.365894	-0.050405	-0.043817	-0.928257
59720	-0.280149	1.285550	9.455996	0.225386	-0.117267	0.100624	-0.219194	-0.412934	-0.728396	-0.363927	-0.054460	-0.047075	-0.928641
59721	0.302050	1.549860	9.724378	0.114711	-0.066050	0.135061	-0.224814	-0.415542	-0.725640	-0.361374	-0.056543	-0.048628	-0.929434
59722	0.471420	1.412539	9.570408	0.142211	-0.032953	0.186846	-0.229129	-0.422177	-0.719410	-0.357810	-0.058506	-0.050855	-0.930571
59723	0.456405	1.538397	9.800069	0.075053	-0.020085	0.251079	-0.235280	-0.422216	-0.716778	-0.353087	-0.059568	-0.051885	-0.932250
59724	0.697379	1.558025	9.771388	-0.013761	-0.034655	0.294959	-0.240002	-0.419845	-0.714286	-0.347673	-0.060563	-0.051067	-0.934263
59725	1.657752	1.869723	9.607094	0.077078	-0.041916	0.214240	-0.245356	-0.416438	-0.716824	-0.343635	-0.062047	-0.052041	-0.935605
59726	1.433433	1.901007	9.739861	0.077527	0.007264	0.162472	-0.246928	-0.418287	-0.714617	-0.340545	-0.062754	-0.053375	-0.936612
59727	1.317379	1.967744	9.624495	0.021766	0.029945	0.123387	-0.251630	-0.421044	-0.712256	-0.338189	-0.062481	-0.053938	-0.937451
59728	1.086522	1.841775	9.505355	0.043750	-0.022162	0.119886	-0.253852	-0.422353	-0.710819	-0.336023	-0.063467	-0.054491	-0.938132
59729	0.773703	1.715690	9.399852	0.124696	-0.065850	0.172041	-0.257126	-0.424174	-0.707694	-0.332721	-0.065761	-0.056298	-0.939043
59730	0.773481	1.774384	9.679117	0.162728	-0.087612	0.231326	-0.261693	-0.428416	-0.705206	-0.328419	-0.068897	-0.058495	-0.940198
59731	0.876303	1.445242	9.752274	0.237591	-0.058125	0.292590	-0.267968	-0.434358	-0.699347	-0.322666	-0.071930	-0.062310	-0.941717
59732	0.568189	1.356273	9.944982	0.204355	0.016711	0.288604	-0.274378	-0.439621	-0.693228	-0.317044	-0.073439	-0.065881	-0.943265
59733	0.241028	1.201008	9.757321	0.053839	0.058522	0.276700	-0.278560	-0.441175	-0.691388	-0.311684	-0.073039	-0.066980	-0.945004
59734	0.395409	1.176916	9.657608	0.071796	0.041094	0.232527	-0.281699	-0.441532	-0.690071	-0.307205	-0.073163	-0.068290	-0.946366
59735	0.531194	1.019056	9.848693	0.026951	0.007115	0.186218	-0.284842	-0.439070	-0.690304	-0.303652	-0.073409	-0.068657	-0.947467
59736	0.478925	0.865693	10.057288	0.109801	0.007073	0.144188	-0.287720	-0.440902	-0.687828	-0.300790	-0.074279	-0.070610	-0.948168
59737	0.712154	0.975195	9.580923	0.017203	0.010595	0.103116	-0.289944	-0.442209	-0.686132	-0.298817	-0.074257	-0.070880	-0.948773
59738	0.549821	1.142937	9.480945	-0.064014	-0.024313	0.073212	-0.290866	-0.438164	-0.687414	-0.297591	-0.074578	-0.069455	-0.949238
59739	0.689014	1.283354	9.657041	-0.041987	-0.021575	0.058550	-0.291136	-0.434663	-0.688314	-0.296594	-0.074726	-0.068448	-0.949612
59740	1.060193	1.308984	9.900902	0.063331	-0.022378	0.042483	-0.294417	-0.433255	-0.686092	-0.295747	-0.075723	-0.069499	-0.949721
59741	1.189765	1.444570	10.076840	-0.071206	-0.022584	0.015957	-0.294956	-0.430003	-0.685311	-0.295602	-0.075671	-0.067965	-0.949881
59742	1.252109	1.501280	9.739763	-0.126445	-0.000696	0.007341	-0.295616	-0.424625	-0.687886	-0.295678	-0.075084	-0.065592	-0.950071
59743	1.184466	1.519414	9.453741	-0.087322	0.032285	0.017640	-0.294585	-0.419520	-0.688925	-0.295447	-0.073917	-0.064060	-0.950339
59744	1.092755	1.530363	9.191397	-0.020927	0.036022	0.018892	-0.293545	-0.415505	-0.690998	-0.295094	-0.073271	-0.063892	-0.950510
59745	1.136559	1.441243	9.135346	0.094420	0.014289	0.045358	-0.291193	-0.414998	-0.691662	-0.294089	-0.073575	-0.065664	-0.950677
59746	1.281554	1.369572	9.198105	0.194189	-0.003834	0.057897	-0.292646	-0.415485	-0.688035	-0.292728	-0.075003	-0.069292	-0.950728
59747	1.204344	1.394362	9.456973	0.206401	-0.012957	0.070886	-0.294353	-0.419332	-0.683374	-0.291098	-0.076539	-0.072973	-0.950831
59748	1.281178	1.462064	9.511448	0.224226	-0.000223	0.035886	-0.295537	-0.423587	-0.678459	-0.290095	-0.078038	-0.077225	-0.950679
59749	1.247910	1.361030	9.533725	0.271858	-0.005739	0.005683	-0.295795	-0.429215	-0.674844	-0.289579	-0.079734	-0.082258	-0.950274
59750	1.216547	1.368365	9.586344	0.266773	-0.000312	-0.010965	-0.296068	-0.434813	-0.668387	-0.289381	-0.081403	-0.087388	-0.949734
59751	1.494039	1.318820	9.710658	0.296603	0.014379	-0.008979	-0.295025	-0.441115	-0.663233	-0.289047	-0.082848	-0.092974	-0.949181
59752	1.730819	1.219243	10.001918	0.323172	0.041798	-0.024566	-0.292032	-0.447289	-0.656673	-0.288914	-0.084013	-0.099434	-0.948464
59753	1.711015	1.335213	10.156984	0.186974	0.030580	-0.060316	-0.289423	-0.451328	-0.652951	-0.289684	-0.084442	-0.103026	-0.947807
59754	1.286456	1.392073	10.146618	-0.049097	0.059407	-0.100337	-0.286038	-0.449204	-0.652590	-0.291563	-0.082961	-0.102654	-0.947402
59755	1.319050	1.627140	9.922182	-0.148982	0.137866	-0.122198	-0.280297	-0.444169	-0.655345	-0.293839	-0.079286	-0.100538	-0.947241
59756	1.245086	1.947168	9.277876	-0.192448	0.130363	-0.195326	-0.272193	-0.437580	-0.661864	-0.297592	-0.075427	-0.098011	-0.946649
59757	0.621061	2.389190	9.451079	-0.456897	0.115320	-0.209611	-0.264366	-0.425732	-0.669024	-0.302008	-0.070178	-0.090068	-0.946443
59758	0.629693	2.621712	9.903293	-0.563941	0.100633	-0.177845	-0.258105	-0.408246	-0.680818	-0.305978	-0.064679	-0.080290	-0.946440
59759	0.846403	2.675023	9.889260	-0.422177	0.069765	-0.170613	-0.252500	-0.393155	-0.690025	-0.309629	-0.060582	-0.072713	-0.946135
59760	0.783133	2.789518	9.638235	-0.328788	0.037015	-0.155328	-0.244669	-0.379841	-0.698992	-0.312918	-0.057755	-0.066951	-0.945655
59761	0.573632	2.733167	9.462662	-0.238012	0.006083	-0.130829	-0.242468	-0.369116	-0.703266	-0.315656	-0.056084	-0.062502	-0.945150
59762	0.410062	2.653121	9.366398	-0.179606	0.000707	-0.106531	-0.239597	-0.362716	-0.707677	-0.317884	-0.054941	-0.059273	-0.944679
59763	0.224628	2.619646	9.534625	-0.023873	-0.011919	-0.090964	-0.238835	-0.358664	-0.706390	-0.319647	-0.055019	-0.058816	-0.944108
59764	0.151889	2.711212	9.619244	-0.228980	0.008007	-0.068046	-0.236752	-0.353988	-0.708600	-0.321201	-0.053462	-0.054659	-0.943919
59765	0.153620	2.350769	9.743826	-0.281213	0.035334	-0.075720	-0.235055	-0.345838	-0.714679	-0.322896	-0.051007	-0.049727	-0.943750
59766	0.198520	2.038614	9.893492	-0.153139	0.040935	-0.080602	-0.232579	-0.339962	-0.717925	-0.324571	-0.049305	-0.047223	-0.943394
59767	0.064197	1.909596	10.233684	0.074331	0.054004	-0.051787	-0.227759	-0.337716	-0.717317	-0.325435	-0.048804	-0.049161	-0.943024
59768	0.305417	1.876212	10.180258	0.149600	0.094334	-0.053302	-0.227225	-0.342299	-0.716290	-0.326228	-0.048085	-0.052689	-0.942596
59769	0.759733	1.614924	9.489523	0.179456	0.074340	-0.066002	-0.223823	-0.347440	-0.713866	-0.327231	-0.047877	-0.056784	-0.942021
59770	0.592377	1.326400	9.637539	0.231897	0.004079	-0.028706	-0.220939	-0.357938	-0.708082	-0.327602	-0.049427	-0.061245	-0.941532
59771	0.832767	1.460797	9.401628	0.111981	-0.009510	0.048236	-0.222252	-0.362999	-0.703038	-0.326606	-0.050508	-0.063397	-0.941679
59772	0.779518	1.519548	9.728408	-0.024749	-0.027895	0.077096	-0.221861	-0.363136	-0.702782	-0.325294	-0.051112	-0.062708	-0.942146
59773	0.750874	1.456722	9.664849	-0.119211	-0.026188	0.070157	-0.224738	-0.359077	-0.704824	-0.324136	-0.051044	-0.060359	-0.942702
59774	0.635474	1.389041	9.638820	-0.094476	-0.022577	0.048127	-0.226844	-0.353665	-0.705709	-0.323406	-0.051057	-0.058422	-0.943074
59775	0.413961	1.325596	9.506242	0.000078	0.006723	0.038404	-0.227631	-0.352041	-0.706089	-0.322684	-0.051099	-0.058560	-0.943310
59776	0.383875	1.576245	9.653500	0.036841	0.007643	0.029345	-0.227899	-0.353499	-0.703763	-0.322153	-0.051369	-0.059313	-0.943430
59777	-0.174759	1.440630	9.718395	0.129500	-0.040726	0.052023	-0.227897	-0.354708	-0.703247	-0.321099	-0.053128	-0.061588	-0.943546
59778	-0.882430	1.228890	10.121688	0.206739	-0.091948	0.056163	-0.230767	-0.361780	-0.698578	-0.319977	-0.056401	-0.064878	-0.943517
59779	-0.810797	1.389025	10.475059	0.151102	-0.196261	0.035730	-0.236257	-0.365457	-0.694662	-0.319406	-0.061107	-0.066595	-0.943298
59780	0.614135	1.858655	10.494943	0.132523	-0.322119	0.063549	-0.244880	-0.370174	-0.690333	-0.318492	-0.068253	-0.066999	-0.943088
59781	0.471202	1.481809	10.128266	0.217664	-0.349481	0.049274	-0.255348	-0.375371	-0.682116	-0.317749	-0.076272	-0.068968	-0.942583
59782	-0.185490	1.671643	9.740738	0.439453	-0.356558	0.072527	-0.265285	-0.383807	-0.673388	-0.316197	-0.086019	-0.074912	-0.941811
59783	-0.017624	1.833533	9.144479	0.448138	-0.318163	0.044831	-0.274702	-0.396664	-0.660921	-0.315078	-0.094818	-0.081440	-0.940799
59784	0.712609	1.867690	8.858926	0.566985	-0.339791	0.063954	-0.283592	-0.411811	-0.647556	-0.313341	-0.105017	-0.089879	-0.939527
59785	1.318556	1.691204	8.958121	0.500424	-0.359822	0.091365	-0.296544	-0.428761	-0.630155	-0.311241	-0.114973	-0.096987	-0.938352
59786	1.670519	1.712871	9.460990	0.099967	-0.334720	0.064387	-0.307007	-0.435843	-0.621551	-0.310465	-0.122136	-0.096670	-0.937736
59787	2.168507	1.414999	9.303035	-0.191590	-0.278478	-0.008204	-0.314742	-0.433152	-0.617485	-0.311653	-0.126071	-0.091442	-0.937346
59788	2.197272	1.432942	8.905090	-0.234954	-0.230213	-0.071250	-0.319585	-0.426380	-0.620284	-0.314011	-0.128927	-0.085821	-0.936702
59789	2.418174	1.605417	8.559114	-0.110743	-0.152389	-0.092886	-0.322462	-0.423931	-0.621422	-0.316315	-0.130886	-0.083031	-0.935906
59790	2.666705	2.078369	8.827309	0.035791	-0.024197	-0.070209	-0.323117	-0.421107	-0.623095	-0.317586	-0.131586	-0.083772	-0.935311
59791	2.974995	2.131347	8.662902	0.011381	0.125629	-0.105623	-0.319069	-0.420481	-0.623385	-0.319327	-0.129167	-0.085027	-0.934942
59792	2.941458	2.077659	8.460203	-0.098778	0.214093	-0.135847	-0.313570	-0.422312	-0.624980	-0.321775	-0.124438	-0.084936	-0.934752
59793	2.884617	1.866085	8.533518	-0.296713	0.287929	-0.120344	-0.304926	-0.417101	-0.633828	-0.324256	-0.117060	-0.081459	-0.935157
59794	2.775178	1.573580	8.890853	-0.219515	0.303528	-0.110743	-0.294473	-0.408392	-0.641656	-0.326359	-0.109915	-0.079618	-0.935452
59795	2.282827	1.713878	9.399508	-0.234130	0.278682	-0.129268	-0.283483	-0.401324	-0.651039	-0.328824	-0.103146	-0.077200	-0.935562
59796	1.636322	1.819681	9.759816	-0.466204	0.244534	-0.113813	-0.274068	-0.389937	-0.662086	-0.331540	-0.095462	-0.070355	-0.935959
59797	1.453371	1.761363	9.697282	-0.354147	0.205340	-0.111343	-0.268062	-0.381834	-0.668070	-0.333986	-0.089298	-0.065145	-0.936075
59798	1.356833	1.782699	9.660674	-0.170027	0.176206	-0.141748	-0.259698	-0.374306	-0.674849	-0.336725	-0.084816	-0.063430	-0.935628
59799	1.120177	1.876741	9.861417	-0.134975	0.139640	-0.141530	-0.253681	-0.370644	-0.679674	-0.339410	-0.081304	-0.061944	-0.935069
59800	1.052608	1.896271	9.983479	-0.259393	0.117597	-0.123673	-0.248188	-0.363221	-0.686817	-0.342012	-0.077328	-0.058129	-0.934703
59801	0.963985	1.781108	10.127460	-0.303142	0.075520	-0.109063	-0.244278	-0.352804	-0.693042	-0.344415	-0.073899	-0.053028	-0.934401
59802	0.831516	1.754277	10.097044	-0.311312	0.054553	-0.077697	-0.239850	-0.345466	-0.696303	-0.346286	-0.070791	-0.047737	-0.934236
59803	0.623826	1.833384	10.134621	-0.230864	0.017157	-0.069861	-0.236975	-0.338538	-0.701876	-0.347892	-0.068973	-0.043561	-0.933979
59804	0.497834	1.973125	10.267426	-0.163173	-0.006636	-0.100873	-0.235548	-0.332374	-0.704467	-0.350030	-0.068013	-0.040643	-0.933382
59805	0.704664	2.069115	10.076271	-0.062458	-0.001038	-0.116978	-0.236083	-0.325648	-0.707043	-0.352298	-0.067655	-0.039620	-0.932598
59806	0.940992	2.039638	9.761212	-0.035144	0.006292	-0.143601	-0.234113	-0.326228	-0.708867	-0.355039	-0.067316	-0.039239	-0.931599
59807	1.115679	1.791112	9.447308	-0.047621	-0.011881	-0.114080	-0.233207	-0.326355	-0.707066	-0.357237	-0.067284	-0.038464	-0.930793
59808	1.224618	1.692517	9.396533	0.039727	-0.037288	-0.086825	-0.231642	-0.328377	-0.705142	-0.358913	-0.068338	-0.039085	-0.930045
59809	1.116341	1.648999	9.397313	0.015100	-0.033644	-0.074037	-0.231901	-0.329183	-0.705011	-0.360296	-0.069214	-0.039298	-0.929436
59810	1.155517	1.532058	9.650479	0.060510	-0.007957	-0.049848	-0.230201	-0.330546	-0.704509	-0.361291	-0.069905	-0.040460	-0.928949
59811	1.002438	1.289834	9.962504	0.091965	0.047834	-0.027623	-0.230064	-0.334310	-0.702962	-0.361636	-0.069864	-0.042633	-0.928720
59812	0.773090	0.888343	10.881283	-0.037295	0.090592	-0.008040	-0.227321	-0.336350	-0.701564	-0.361857	-0.068048	-0.042636	-0.928769
59813	1.133716	0.570142	10.486523	-0.402568	0.068203	-0.060581	-0.225766	-0.329113	-0.704673	-0.363461	-0.063995	-0.035766	-0.928721
59814	1.241850	0.610974	9.700778	-0.252488	-0.004604	-0.032932	-0.224207	-0.317865	-0.711396	-0.364430	-0.062362	-0.031118	-0.928619
59815	0.693910	1.261185	9.503150	0.052039	-0.000327	0.103295	-0.226042	-0.314750	-0.712283	-0.362444	-0.062992	-0.031977	-0.929324
59816	0.557693	1.518361	9.510286	0.015801	0.043748	0.206390	-0.226569	-0.315406	-0.710988	-0.358599	-0.062566	-0.032361	-0.930830
59817	0.626019	1.345403	9.546905	-0.030074	0.063926	0.252281	-0.230238	-0.312259	-0.710699	-0.353896	-0.061491	-0.032008	-0.932712
59818	0.941172	0.980913	9.712761	0.062788	0.045841	0.277726	-0.233378	-0.310339	-0.711061	-0.348647	-0.061397	-0.033196	-0.934652
59819	0.873959	0.931164	9.977880	-0.091164	0.038338	0.279723	-0.237318	-0.306501	-0.709478	-0.343501	-0.060394	-0.031474	-0.936680
59820	0.878874	0.917206	10.114552	-0.166029	0.004351	0.248017	-0.241508	-0.299200	-0.712540	-0.339089	-0.059467	-0.028130	-0.938452
59821	1.431541	0.775322	9.810470	-0.196869	-0.007625	0.184232	-0.245699	-0.290292	-0.716893	-0.335865	-0.058553	-0.024206	-0.939777
59822	1.669482	0.908992	9.363293	-0.128278	-0.018581	0.131999	-0.248072	-0.283658	-0.717259	-0.333568	-0.058243	-0.021554	-0.940678
59823	1.436569	1.210700	9.082105	0.050307	-0.003860	0.097791	-0.251089	-0.280921	-0.716717	-0.331668	-0.058917	-0.022405	-0.941288
59824	1.020876	1.425884	8.932419	0.159769	0.021724	0.066902	-0.252255	-0.284407	-0.715934	-0.330247	-0.059737	-0.025516	-0.941657
59825	0.988689	1.114625	9.388628	0.402826	0.014571	0.042312	-0.251216	-0.291907	-0.709231	-0.328949	-0.062379	-0.033224	-0.941699
59826	0.827478	1.551554	9.210821	0.291132	0.019752	-0.027504	-0.250808	-0.302790	-0.704203	-0.329217	-0.064047	-0.038903	-0.941276
59827	0.846865	1.537766	9.388437	0.182853	0.019576	-0.046511	-0.249490	-0.309659	-0.701633	-0.329841	-0.065083	-0.042647	-0.940824
59828	1.232327	1.596698	9.512880	-0.006128	0.007533	-0.048362	-0.250006	-0.313416	-0.700081	-0.330982	-0.065008	-0.042670	-0.940427
59829	1.293960	1.318596	9.761596	-0.156789	0.024808	-0.014069	-0.248704	-0.309941	-0.701898	-0.331429	-0.063750	-0.040021	-0.940473
59830	1.234060	1.252037	10.031347	0.144195	0.026086	0.012370	-0.248185	-0.309939	-0.701127	-0.331061	-0.064367	-0.042926	-0.940432
59831	1.089571	1.212708	9.871021	0.217122	0.076547	0.061573	-0.248441	-0.315304	-0.698287	-0.329552	-0.064685	-0.047545	-0.940718
59832	0.973713	1.251675	10.076920	0.218309	0.138800	0.115001	-0.245174	-0.320969	-0.694441	-0.327037	-0.063763	-0.052454	-0.941398
59833	1.104209	1.179334	9.952303	0.141880	0.166227	0.140423	-0.245174	-0.324719	-0.691731	-0.324031	-0.061976	-0.056121	-0.942345
59834	1.057136	0.928225	9.715505	0.061956	0.189983	0.169527	-0.242033	-0.326374	-0.691757	-0.320600	-0.059127	-0.058348	-0.943565
59835	0.541067	0.970998	9.860112	-0.047688	0.191656	0.189249	-0.239940	-0.326540	-0.692548	-0.316854	-0.055679	-0.058500	-0.945030
59836	0.444518	0.984245	9.568951	-0.239495	0.198759	0.186420	-0.237334	-0.318923	-0.696957	-0.313433	-0.050763	-0.055063	-0.946652
59837	0.541918	0.772161	9.403659	-0.043073	0.186133	0.159763	-0.235521	-0.310611	-0.700196	-0.310242	-0.047374	-0.055269	-0.947866
59838	0.563233	0.843643	9.188826	0.056620	0.178946	0.158434	-0.233293	-0.309981	-0.702150	-0.307008	-0.044647	-0.057345	-0.948928
59839	0.524550	0.872896	9.323297	-0.101058	0.179712	0.173319	-0.230959	-0.306628	-0.701522	-0.303599	-0.041035	-0.056363	-0.950246
59840	0.440473	0.807586	9.268787	-0.128904	0.176890	0.157493	-0.227437	-0.300633	-0.705163	-0.300563	-0.037207	-0.054900	-0.951453
59841	-0.158712	1.098396	9.531317	-0.167701	0.180439	0.172017	-0.226007	-0.293672	-0.709046	-0.297214	-0.033149	-0.052643	-0.952782
59842	-0.357019	1.235494	9.637006	-0.281976	0.145671	0.219467	-0.223803	-0.286301	-0.711514	-0.293130	-0.029067	-0.048033	-0.954423
59843	-0.096141	1.122697	9.565846	-0.213345	0.116477	0.194035	-0.223812	-0.276105	-0.717191	-0.289438	-0.025937	-0.044531	-0.955808
59844	-0.086199	1.060228	9.584267	-0.127329	0.105556	0.176033	-0.223435	-0.267242	-0.720935	-0.286069	-0.023476	-0.042663	-0.956971
59845	-0.306002	1.151283	9.605096	-0.092291	0.073561	0.170709	-0.222929	-0.261590	-0.721841	-0.282787	-0.021818	-0.041265	-0.958046
59846	-0.443220	1.102222	9.408696	-0.074529	0.065269	0.139433	-0.224242	-0.257544	-0.723378	-0.280158	-0.020399	-0.040192	-0.958895
59847	-0.670519	1.245938	9.355782	-0.035869	0.078004	0.110061	-0.223853	-0.254597	-0.725058	-0.278007	-0.018880	-0.039969	-0.959561
59848	-0.761951	1.217597	9.563364	0.078277	0.116401	0.077351	-0.223073	-0.254063	-0.724806	-0.276430	-0.017280	-0.042138	-0.959954
59849	-0.400436	0.748448	10.052238	0.177300	0.145625	0.022465	-0.219415	-0.256920	-0.723029	-0.275824	-0.015529	-0.046436	-0.959960
59850	-0.178535	0.235751	10.551199	0.219054	0.125302	-0.076014	-0.216004	-0.261810	-0.722542	-0.277114	-0.014398	-0.051405	-0.959353
59851	-0.559143	0.182675	10.729332	0.099882	0.064622	-0.139295	-0.213124	-0.268819	-0.718694	-0.279705	-0.013579	-0.053757	-0.958484
59852	-0.792112	0.512162	10.832595	-0.249047	0.023877	-0.185324	-0.209334	-0.267931	-0.720015	-0.283335	-0.011667	-0.049214	-0.957686
59853	-0.180291	0.611434	10.662068	-0.400878	0.023680	-0.238677	-0.204783	-0.256828	-0.724437	-0.287979	-0.008685	-0.041728	-0.956688
59854	0.497197	0.561876	9.846765	-0.230747	0.028458	-0.291312	-0.201391	-0.248556	-0.729884	-0.293574	-0.006706	-0.037573	-0.955174
59855	1.034126	0.671097	9.111588	-0.082296	0.047962	-0.285029	-0.196170	-0.244056	-0.732765	-0.298999	-0.005134	-0.036291	-0.953549
59856	1.246161	0.700947	9.274811	0.057592	0.070121	-0.264046	-0.190423	-0.244124	-0.733069	-0.303983	-0.004087	-0.037881	-0.951915
59857	0.817736	0.560931	9.384068	0.257835	0.066683	-0.235351	-0.184665	-0.251309	-0.730148	-0.308393	-0.004332	-0.043151	-0.950270
59858	0.089233	0.671150	9.676462	0.235541	0.125101	-0.205136	-0.179163	-0.260913	-0.726452	-0.312183	-0.003369	-0.048460	-0.948779
59859	-0.546947	0.648318	10.404723	0.032513	0.192383	-0.197994	-0.171846	-0.263546	-0.725220	-0.315758	0.000149	-0.050215	-0.947510
59860	-0.679769	0.701308	10.500242	-0.047964	0.245245	-0.211413	-0.164002	-0.264992	-0.726058	-0.319536	0.005173	-0.050897	-0.946192
59861	-1.163509	0.574122	11.578918	-0.007135	0.210381	-0.222252	-0.153677	-0.265391	-0.727432	-0.323536	0.009344	-0.051997	-0.944740
59862	-0.425401	0.434386	10.388455	-0.110182	0.091555	-0.259457	-0.144932	-0.262534	-0.728792	-0.328338	0.011918	-0.050500	-0.943134
59863	-0.643464	0.614998	9.159956	-0.210058	-0.007292	-0.296728	-0.140628	-0.258018	-0.731020	-0.333899	0.013380	-0.046312	-0.941375
59864	-0.838980	1.161940	8.810544	-0.217386	-0.025601	-0.307842	-0.136987	-0.252137	-0.732467	-0.339671	0.014495	-0.042006	-0.939494
59865	-1.073907	1.423950	9.584950	-0.063692	-0.025397	-0.259104	-0.132550	-0.248162	-0.734696	-0.344551	0.014601	-0.040518	-0.937779
59866	-1.026872	1.200942	10.475205	0.212246	-0.079912	-0.226242	-0.132157	-0.251918	-0.732118	-0.348929	0.011684	-0.043920	-0.936047
59867	-0.874468	1.064481	9.879418	0.300302	-0.132684	-0.196162	-0.131622	-0.260520	-0.728252	-0.352791	0.007223	-0.048570	-0.934413
59868	-0.649667	0.929596	9.701996	0.180401	-0.172052	-0.189308	-0.132657	-0.268429	-0.724373	-0.356544	0.002778	-0.050737	-0.932896
59869	-0.471303	0.932050	9.612480	0.152911	-0.172875	-0.154368	-0.134219	-0.274179	-0.721006	-0.359616	-0.001432	-0.052358	-0.931629
59870	-0.355394	0.886178	9.497701	0.254247	-0.112389	-0.141943	-0.138131	-0.284324	-0.714522	-0.362393	-0.005347	-0.056326	-0.930307
59871	-0.335672	0.800097	9.640700	0.314145	-0.094131	-0.172120	-0.137597	-0.295067	-0.708849	-0.365672	-0.009232	-0.061506	-0.928663
59872	-0.744012	0.497003	9.889480	0.160505	-0.065198	-0.196942	-0.136543	-0.299650	-0.707310	-0.369400	-0.011515	-0.064081	-0.926987
59873	-0.846265	0.718971	10.134077	-0.080604	-0.030908	-0.255453	-0.134453	-0.301550	-0.706036	-0.374207	-0.011172	-0.062388	-0.925177
59874	-1.088907	1.039989	9.877073	-0.176547	-0.009264	-0.324288	-0.130678	-0.297418	-0.706839	-0.380269	-0.009758	-0.059157	-0.922930
59875	-0.870039	0.662314	10.464314	-0.132124	-0.000149	-0.346207	-0.125314	-0.297094	-0.708948	-0.386695	-0.008305	-0.056750	-0.920422
59876	-0.098772	0.700158	10.529652	-0.173618	-0.022124	-0.386963	-0.119446	-0.293395	-0.710156	-0.393876	-0.007071	-0.053478	-0.917579
59877	-0.101753	0.339164	11.199070	-0.242582	-0.146666	-0.433255	-0.114889	-0.285116	-0.713675	-0.402014	-0.007358	-0.047842	-0.914353
59878	-0.191361	-0.113365	10.478972	-0.154474	-0.265465	-0.478743	-0.115406	-0.282174	-0.716898	-0.411032	-0.010653	-0.042981	-0.910545
59879	-0.180286	0.559128	9.437139	-0.169189	-0.232515	-0.488117	-0.115671	-0.279218	-0.718315	-0.420144	-0.013042	-0.037955	-0.906570
59880	-0.287907	0.917517	10.180479	-0.200816	-0.163132	-0.479186	-0.112550	-0.273333	-0.720016	-0.428994	-0.014090	-0.033094	-0.902591
59881	-0.277138	0.700291	10.672012	-0.063913	-0.119179	-0.489630	-0.110984	-0.270135	-0.722223	-0.437918	-0.015333	-0.030931	-0.898352
59882	-0.059096	0.456402	10.281765	0.050190	-0.168410	-0.512946	-0.106929	-0.272470	-0.721869	-0.447205	-0.018622	-0.030538	-0.893716
59883	0.524023	0.483890	9.538671	0.031035	-0.230502	-0.537836	-0.105232	-0.275703	-0.719430	-0.456925	-0.022675	-0.029085	-0.888740
59884	0.509010	0.567862	8.776387	0.090503	-0.257863	-0.562406	-0.105487	-0.277586	-0.719171	-0.467003	-0.027899	-0.028612	-0.883353
59885	0.594932	0.729947	8.284983	0.344384	-0.230204	-0.596232	-0.101028	-0.287852	-0.715337	-0.477431	-0.034861	-0.032719	-0.877368
59886	0.283576	0.348433	9.464917	0.597683	-0.177229	-0.663332	-0.096561	-0.306704	-0.706729	-0.488699	-0.043380	-0.041988	-0.870361
59887	0.242769	-0.163686	10.285487	0.565848	-0.184865	-0.748374	-0.090419	-0.321110	-0.696840	-0.501306	-0.051495	-0.050459	-0.862261
59888	0.498106	-0.119740	10.324492	0.244812	-0.144342	-0.862648	-0.081783	-0.335972	-0.689297	-0.516000	-0.055702	-0.054127	-0.853060
59889	0.362084	0.080827	9.958776	-0.072895	-0.105696	-0.987996	-0.068722	-0.337996	-0.688240	-0.532956	-0.055650	-0.052578	-0.842672
59890	-0.001876	0.544092	9.157747	-0.161844	-0.067650	-1.088205	-0.052517	-0.339809	-0.689403	-0.551422	-0.054052	-0.050336	-0.830950
59891	-0.221538	1.147882	9.968294	-0.275725	-0.007549	-1.093536	-0.034895	-0.333161	-0.692899	-0.569767	-0.049976	-0.046526	-0.818964
59892	-0.396506	1.451382	10.177351	-0.315748	-0.007721	-1.129756	-0.017032	-0.317907	-0.698975	-0.588441	-0.045584	-0.042386	-0.806141
59893	0.009109	1.309192	9.869493	-0.320851	-0.043313	-1.138929	-0.000200	-0.306819	-0.704658	-0.606973	-0.041481	-0.037445	-0.792755
59894	0.010329	2.077237	10.041101	-0.447641	-0.082639	-1.095251	0.016232	-0.293031	-0.710465	-0.624605	-0.036670	-0.030241	-0.779493
59895	-0.175307	2.576245	9.739118	-0.234102	-0.085701	-0.953913	0.030560	-0.274505	-0.717157	-0.639582	-0.034505	-0.026018	-0.767507
59896	0.083304	1.932471	9.876526	0.616962	-0.068035	-0.846226	0.039967	-0.280245	-0.713877	-0.652046	-0.043135	-0.035184	-0.756133
59897	-0.282429	1.813816	10.567560	0.631494	-0.015885	-0.789030	0.051323	-0.293752	-0.702739	-0.663318	-0.051081	-0.045066	-0.745231
59898	-0.305324	1.548362	10.342788	0.093535	0.001045	-0.733624	0.061903	-0.300036	-0.698694	-0.674093	-0.051783	-0.047203	-0.735316
59899	-0.570394	1.518413	10.181469	-0.073362	0.001881	-0.681872	0.074424	-0.294522	-0.699825	-0.684142	-0.050133	-0.046755	-0.726120
59900	-0.354239	1.660833	9.491772	-0.174186	-0.034501	-0.602948	0.083036	-0.297014	-0.696537	-0.693063	-0.047826	-0.044335	-0.717921
59901	-0.103549	1.655665	9.241999	-0.202767	-0.029776	-0.551406	0.091367	-0.286611	-0.699182	-0.701163	-0.044975	-0.041473	-0.710371
59902	-0.035755	1.585357	9.044814	-0.131423	-0.067942	-0.504832	0.096178	-0.271624	-0.706187	-0.708484	-0.043819	-0.039082	-0.703280
59903	-0.018804	1.066252	9.196117	-0.075358	-0.058683	-0.475006	0.102173	-0.266311	-0.707782	-0.715253	-0.043239	-0.037555	-0.696515
59904	-0.036246	0.681694	9.315382	-0.096095	-0.069691	-0.475077	0.107644	-0.261524	-0.708599	-0.721987	-0.042619	-0.035603	-0.689674
59905	-0.079521	0.655010	9.276197	-0.176747	-0.060616	-0.464425	0.111285	-0.257518	-0.708626	-0.728560	-0.040587	-0.032620	-0.683000
59906	0.088158	0.881490	9.276137	-0.250480	-0.051506	-0.455588	0.117803	-0.247389	-0.713839	-0.734995	-0.037483	-0.028788	-0.676424
59907	0.054738	0.809015	9.207599	-0.355680	-0.040613	-0.439522	0.122334	-0.231158	-0.718130	-0.741191	-0.032570	-0.023638	-0.670087
59908	-0.006785	0.563403	9.179576	-0.364463	-0.051559	-0.422928	0.125570	-0.216007	-0.723831	-0.747088	-0.027797	-0.018233	-0.663893
59909	-0.072518	0.193020	9.250581	-0.202360	-0.082451	-0.412816	0.127511	-0.204610	-0.728748	-0.752685	-0.025723	-0.014466	-0.657719
59910	-0.245400	0.064162	9.660027	-0.134672	-0.058702	-0.424513	0.131268	-0.194950	-0.729936	-0.758339	-0.024484	-0.011995	-0.651290
59911	-0.277835	-0.181037	10.438810	-0.237266	-0.079050	-0.449917	0.133592	-0.184478	-0.732404	-0.764299	-0.021768	-0.007844	-0.644446
59912	-0.251694	-0.582866	11.110328	-0.370996	-0.101328	-0.507767	0.138271	-0.173640	-0.736181	-0.770969	-0.017462	-0.001699	-0.636631
59913	0.409491	-0.695044	11.691017	-0.807819	-0.156695	-0.550477	0.138986	-0.148069	-0.741599	-0.778113	-0.006893	0.010929	-0.627991
59914	0.525505	-0.780872	11.148410	-0.861687	-0.210743	-0.598641	0.138934	-0.116897	-0.754499	-0.785532	0.003600	0.024982	-0.618307
59915	0.800025	-0.744056	10.498583	-0.476871	-0.265942	-0.580901	0.137288	-0.087529	-0.760671	-0.792437	0.007597	0.035260	-0.608886
59916	0.886183	-0.635163	9.929623	-0.257170	-0.232595	-0.521693	0.133076	-0.073489	-0.764505	-0.798529	0.008335	0.042195	-0.600418
59917	1.017899	0.026430	9.148003	-0.302651	-0.085186	-0.431726	0.132907	-0.060556	-0.766564	-0.803532	0.011813	0.047442	-0.593251
59918	0.532065	-0.204815	9.346659	0.130796	-0.019713	-0.352119	0.135234	-0.054377	-0.766580	-0.807703	0.009007	0.046333	-0.587698
59919	0.469166	-0.167186	9.130566	0.620423	-0.066565	-0.299732	0.135916	-0.066493	-0.763233	-0.811187	-0.002075	0.040322	-0.583391
59920	0.695546	-0.129071	8.888373	0.754879	-0.093709	-0.269467	0.136370	-0.092200	-0.756533	-0.814122	-0.015766	0.033066	-0.579538
59921	0.622528	0.020113	8.937792	0.672218	-0.106522	-0.236652	0.134334	-0.115181	-0.749941	-0.816490	-0.028120	0.027079	-0.576038
59922	0.395570	0.107369	9.258549	0.269240	-0.072202	-0.203693	0.133957	-0.126454	-0.744390	-0.818629	-0.033594	0.025089	-0.572790
59923	0.211569	0.275593	9.311999	-0.054677	-0.030569	-0.214643	0.134081	-0.125773	-0.743616	-0.821096	-0.033163	0.026190	-0.569223
59924	0.129565	0.298263	9.657207	-0.157694	-0.001525	-0.235521	0.137065	-0.121215	-0.743121	-0.823873	-0.030848	0.027903	-0.565246
59925	0.197579	0.200644	9.915714	-0.193028	0.036696	-0.280977	0.138339	-0.110454	-0.744935	-0.827166	-0.027394	0.029385	-0.560520
59926	0.512023	-0.009490	10.194147	-0.144244	0.024795	-0.318531	0.142754	-0.102687	-0.745741	-0.830816	-0.025051	0.030467	-0.555147
59927	0.906710	0.135926	10.276682	-0.092906	0.027497	-0.377333	0.145871	-0.097599	-0.746151	-0.835040	-0.023417	0.030927	-0.548821
59928	1.286608	0.353786	10.446508	-0.032945	0.046678	-0.425970	0.150541	-0.091833	-0.744378	-0.839735	-0.022751	0.030361	-0.541670
59929	1.422446	0.165478	10.176292	-0.026677	0.046463	-0.527439	0.157188	-0.087059	-0.745204	-0.845436	-0.022151	0.029734	-0.532788
59930	1.326815	0.459810	9.065749	-0.233374	0.035226	-0.573695	0.163423	-0.079029	-0.744733	-0.851615	-0.018302	0.031423	-0.522904
59931	0.933221	0.604011	9.251328	-0.597787	0.067021	-0.466713	0.167271	-0.057776	-0.746692	-0.856652	-0.007802	0.036479	-0.514543
59932	0.481418	0.328338	9.804935	-0.389939	0.072135	-0.297712	0.171659	-0.039511	-0.750076	-0.859797	-0.000727	0.039265	-0.509123
59933	0.110287	0.306230	9.887576	0.048276	0.090221	-0.177404	0.175276	-0.031305	-0.748422	-0.861663	-0.000890	0.037299	-0.506108
59934	0.014196	0.233776	9.861659	0.279969	0.116343	-0.061833	0.178680	-0.038189	-0.744966	-0.862370	-0.004713	0.032518	-0.505211
59935	-0.111100	0.232052	10.134109	0.247734	0.100034	0.022928	0.181049	-0.045483	-0.743180	-0.862166	-0.008074	0.028316	-0.505770
59936	0.057890	0.197602	10.514464	-0.032543	0.072408	0.062162	0.184180	-0.048726	-0.740107	-0.861600	-0.006876	0.027465	-0.506797
59937	0.574207	0.099231	10.292267	-0.303815	-0.011863	0.068329	0.184687	-0.044684	-0.740110	-0.860926	-0.001845	0.030761	-0.507796
59938	0.829411	0.138053	9.536672	-0.241081	-0.084787	0.079851	0.181789	-0.035094	-0.742278	-0.860079	0.001364	0.034730	-0.508975
59939	0.823612	0.337109	9.356980	-0.099800	-0.117419	0.119371	0.178912	-0.031036	-0.744448	-0.858774	0.001800	0.037771	-0.510958
59940	0.668802	0.439586	9.162541	-0.017924	-0.088034	0.141881	0.173677	-0.027206	-0.745050	-0.857284	0.001186	0.039519	-0.513324
59941	0.776711	0.560044	9.148435	0.094207	-0.066005	0.123955	0.171084	-0.030159	-0.746451	-0.855957	-0.001234	0.039678	-0.515520
59942	1.063667	0.541195	9.098040	0.156128	-0.025627	0.144523	0.167972	-0.039008	-0.744364	-0.854477	-0.004185	0.038567	-0.518039
59943	1.069496	0.340078	9.378519	0.192082	-0.021917	0.159472	0.167207	-0.047338	-0.741779	-0.852782	-0.007857	0.036971	-0.520898
59944	0.587883	0.249485	9.900839	0.174127	-0.005437	0.222092	0.164345	-0.054023	-0.738918	-0.850466	-0.010848	0.035341	-0.524730
59945	0.971335	0.213777	9.788698	0.018247	0.038336	0.225867	0.163058	-0.056992	-0.740459	-0.848110	-0.010904	0.034549	-0.528580
59946	0.969209	0.153625	9.787835	0.002362	0.031051	0.243336	0.161618	-0.058041	-0.739027	-0.845582	-0.010578	0.034106	-0.532651
59947	0.568096	0.371023	10.276819	0.035034	-0.007221	0.309977	0.161757	-0.062344	-0.737481	-0.842252	-0.011364	0.033918	-0.537897
59948	0.556057	0.360800	10.108536	0.113945	-0.016310	0.291935	0.157983	-0.068354	-0.735645	-0.839085	-0.013392	0.033087	-0.542827
59949	0.891144	0.356206	9.977178	0.124334	-0.031744	0.304947	0.154605	-0.073840	-0.734846	-0.835703	-0.015969	0.032342	-0.547997
59950	0.612867	0.066915	9.965722	0.217068	-0.010628	0.320153	0.148753	-0.082663	-0.733254	-0.832111	-0.019639	0.030294	-0.553433
59951	0.303977	0.144126	10.211163	0.124409	0.073233	0.297386	0.147587	-0.089094	-0.730148	-0.828796	-0.021052	0.027789	-0.558464
59952	0.419839	0.115711	10.276655	0.085604	0.126055	0.236202	0.148111	-0.092988	-0.727700	-0.826198	-0.021065	0.024894	-0.562435
59953	0.566037	-0.237263	9.687376	0.178123	0.116920	0.174881	0.149689	-0.098919	-0.725391	-0.824200	-0.022914	0.021002	-0.565445
59954	0.668502	-0.507621	9.362889	0.260901	0.076726	0.133853	0.149443	-0.106179	-0.723068	-0.822612	-0.026425	0.016898	-0.567738
59955	0.281676	-0.267333	9.501871	0.178697	0.018049	0.120579	0.151273	-0.111558	-0.719340	-0.821144	-0.029385	0.014621	-0.569776
59956	0.101368	0.136417	9.481847	0.096317	-0.029608	0.110980	0.149712	-0.115303	-0.717779	-0.819867	-0.031405	0.014127	-0.571517
59957	0.257117	0.333755	9.409255	0.162862	-0.055122	0.100279	0.145547	-0.121577	-0.715812	-0.818595	-0.034913	0.013201	-0.573157
59958	0.311592	0.548765	9.638415	0.188077	-0.058718	0.115167	0.143344	-0.128550	-0.713989	-0.817189	-0.038769	0.012139	-0.574936
59959	0.687788	0.528316	9.771260	0.175088	-0.029460	0.107687	0.139696	-0.133614	-0.711767	-0.815799	-0.042173	0.010654	-0.576698
59960	0.789966	0.331137	9.740644	0.205567	0.003320	0.041356	0.137744	-0.138962	-0.709171	-0.815212	-0.045614	0.008317	-0.577304
59961	0.451884	0.471460	10.166725	0.178094	0.039628	-0.014237	0.137360	-0.143661	-0.707233	-0.815212	-0.048275	0.005572	-0.577120
59962	0.668465	0.559020	10.318798	0.167057	0.047554	-0.136125	0.140099	-0.148104	-0.703254	-0.816695	-0.050600	0.002791	-0.574840
59963	0.804503	0.337785	10.268957	0.231132	0.046489	-0.230841	0.143102	-0.154030	-0.698889	-0.819097	-0.054047	-0.000870	-0.571103
59964	1.017419	0.164134	10.018869	0.192769	0.043721	-0.243009	0.147410	-0.158093	-0.695568	-0.821710	-0.056836	-0.003996	-0.567050
59965	1.084992	0.134201	9.668624	-0.088091	0.046133	-0.266576	0.150532	-0.154488	-0.695850	-0.824813	-0.055016	-0.004018	-0.562708
59966	0.545525	0.017363	9.585138	-0.286701	0.065911	-0.281470	0.155460	-0.143896	-0.696917	-0.828313	-0.049656	-0.002134	-0.558057
59967	-0.149131	0.108518	9.911187	-0.255426	0.064052	-0.258272	0.158176	-0.134903	-0.698485	-0.831423	-0.044809	-0.000556	-0.553830
59968	-0.365626	0.022567	10.229612	-0.204820	0.073266	-0.228505	0.163370	-0.125528	-0.699555	-0.834163	-0.040722	0.000344	-0.550013
59969	0.325542	-0.331712	10.348714	-0.205850	0.073249	-0.269075	0.168435	-0.116958	-0.700366	-0.837273	-0.036522	0.001207	-0.545563
59970	1.271799	-0.610013	10.024789	-0.187819	0.045919	-0.303957	0.169838	-0.107266	-0.700890	-0.840726	-0.033017	0.002319	-0.540448
59971	1.546767	-0.653864	9.705089	-0.287449	-0.009001	-0.319126	0.173987	-0.097344	-0.702468	-0.844334	-0.028323	0.005498	-0.535040
59972	1.050182	-0.175816	9.083058	-0.475412	-0.019252	-0.309023	0.175127	-0.086843	-0.703377	-0.847865	-0.020666	0.010790	-0.529700
59973	0.514899	0.357400	9.138349	-0.632024	0.023564	-0.267477	0.176778	-0.067486	-0.708547	-0.850882	-0.009799	0.017134	-0.524986
59974	0.394314	0.392900	9.740218	-0.429286	0.018379	-0.212928	0.178420	-0.047976	-0.711908	-0.853182	-0.002506	0.021342	-0.521170
59975	0.418356	0.407442	9.757449	-0.190028	-0.028716	-0.147040	0.179423	-0.035450	-0.712944	-0.854699	0.000298	0.023952	-0.518571
59976	0.330747	0.585648	9.859946	-0.211847	-0.057802	-0.067750	0.176270	-0.029219	-0.713949	-0.855381	0.003156	0.027194	-0.517275
59977	0.089339	0.665287	10.072445	-0.272877	-0.052271	-0.003481	0.175996	-0.024236	-0.715107	-0.855356	0.007159	0.031021	-0.517062
59978	-0.016059	0.528388	10.201563	-0.211268	-0.040185	0.061416	0.172310	-0.016369	-0.715074	-0.854682	0.010266	0.033941	-0.517939
59979	-0.048223	0.191361	10.158130	-0.097735	-0.006153	0.100715	0.169824	-0.013653	-0.716086	-0.853611	0.011794	0.035097	-0.519594
59980	0.150526	-0.047459	9.854187	0.024731	-0.026040	0.116155	0.168905	-0.012026	-0.716336	-0.852431	0.011054	0.035313	-0.521529
59981	0.267048	-0.233778	9.473400	0.008980	-0.062568	0.117996	0.163957	-0.014945	-0.716944	-0.851155	0.010175	0.036295	-0.523559
59982	0.064501	-0.221977	9.524485	-0.059530	-0.069927	0.141647	0.162130	-0.016132	-0.716284	-0.849661	0.010431	0.038134	-0.525845
59983	0.112566	-0.190619	9.520572	-0.082115	-0.066337	0.122146	0.158341	-0.015550	-0.716253	-0.848305	0.011067	0.040103	-0.527871
59984	0.257714	-0.296105	9.544451	-0.001332	-0.051657	0.103163	0.155843	-0.013480	-0.714424	-0.847283	0.010503	0.041024	-0.529450
59985	0.228069	-0.131478	9.863334	0.023031	-0.033339	0.118011	0.151685	-0.015216	-0.717362	-0.846010	0.009696	0.041299	-0.531477
59986	0.007437	0.153586	10.335748	-0.136833	0.001284	0.168802	0.150631	-0.014382	-0.716062	-0.844269	0.012038	0.042752	-0.534076
59987	0.308964	0.121054	10.496531	-0.156277	0.052535	0.192631	0.150616	-0.011272	-0.715415	-0.842212	0.015222	0.043425	-0.537180
59988	0.946615	-0.132358	10.594943	0.195834	0.045697	0.196306	0.149834	-0.012473	-0.714892	-0.840229	0.012454	0.040543	-0.540570
59989	0.739883	-0.289374	9.825089	0.517872	-0.024314	0.191594	0.149086	-0.026460	-0.711406	-0.838219	0.003423	0.035250	-0.544183
59990	0.868295	0.065419	9.379991	0.408706	-0.050799	0.223376	0.145467	-0.040288	-0.708671	-0.835774	-0.003956	0.031690	-0.548145
59991	0.856956	-0.067882	9.802884	0.471903	-0.065368	0.231103	0.142500	-0.054521	-0.705167	-0.833116	-0.012665	0.027589	-0.552265
59992	0.656059	-0.373489	10.603252	0.572481	-0.058133	0.194683	0.138634	-0.073863	-0.701013	-0.830750	-0.022870	0.022334	-0.555726
59993	0.378446	-0.286911	10.755501	0.335630	0.014549	0.145364	0.136842	-0.088379	-0.697518	-0.828965	-0.028441	0.018395	-0.558275
59994	-0.359771	-0.185908	10.469183	0.118539	0.089083	0.110895	0.136848	-0.094148	-0.694292	-0.827701	-0.029505	0.015709	-0.560173
59995	-0.119831	0.026480	9.823896	-0.023936	0.101666	0.054787	0.138412	-0.094562	-0.693401	-0.827133	-0.028107	0.014256	-0.561123
59996	0.465378	-0.394025	8.930517	0.247525	0.014362	0.052659	0.138422	-0.098599	-0.692370	-0.826421	-0.032160	0.011321	-0.562019
59997	0.191585	-0.085239	9.335557	0.132139	-0.029511	0.125943	0.137260	-0.105710	-0.689781	-0.824910	-0.034764	0.010344	-0.564100
59998	0.111553	0.039223	9.898246	-0.122690	-0.018813	0.148616	0.134906	-0.105811	-0.688987	-0.823341	-0.033055	0.012193	-0.566453
59999	0.459746	-0.183973	9.855158	-0.076432	-0.029829	0.089827	0.133475	-0.103126	-0.691945	-0.822366	-0.032192	0.013550	-0.567885
60000	0.566974	-0.434474	9.706223	-0.051210	-0.073793	0.032821	0.129161	-0.104410	-0.690232	-0.822036	-0.032313	0.015417	-0.568309
60001	0.557105	-0.391581	9.591514	-0.213442	-0.072302	-0.033529	0.127460	-0.099562	-0.693058	-0.822526	-0.029678	0.018974	-0.567635
60002	0.715403	-0.228323	9.400849	-0.149712	-0.052314	-0.122758	0.125877	-0.092816	-0.694850	-0.824018	-0.027990	0.021512	-0.565463
60003	1.244825	-0.048319	8.966643	-0.005842	-0.063142	-0.173678	0.124823	-0.088503	-0.696389	-0.825952	-0.028729	0.022521	-0.562557
60004	1.742563	0.214211	8.763736	0.079696	-0.044664	-0.167727	0.125084	-0.090111	-0.694971	-0.827837	-0.030755	0.022319	-0.559680
60005	1.584510	0.508015	8.941609	-0.054333	-0.022004	-0.172155	0.124038	-0.088221	-0.696124	-0.829779	-0.030290	0.023246	-0.556785
60006	1.259646	0.395158	9.193836	-0.190062	-0.011211	-0.156257	0.124152	-0.082300	-0.697414	-0.831701	-0.027464	0.025508	-0.553958
60007	1.243340	0.272209	9.129550	-0.041079	0.006275	-0.172135	0.125045	-0.077580	-0.696644	-0.833623	-0.026947	0.025855	-0.551069
60008	1.331358	0.044061	9.900096	0.132893	0.015493	-0.197104	0.125822	-0.077576	-0.695359	-0.835781	-0.029225	0.024080	-0.547755
60009	1.082694	-0.363282	10.525764	0.067154	0.035341	-0.236226	0.127910	-0.080275	-0.693052	-0.838331	-0.030226	0.022740	-0.543848
60010	0.951801	-0.209321	10.598713	-0.128717	0.080715	-0.270526	0.130244	-0.075982	-0.692940	-0.841403	-0.027445	0.022677	-0.539235
60011	0.995279	-0.207623	11.069618	-0.007647	0.086276	-0.281000	0.133873	-0.070881	-0.691417	-0.844456	-0.026649	0.021299	-0.534538
60012	0.391193	0.084286	10.952856	0.031993	0.031516	-0.238298	0.138969	-0.070809	-0.691974	-0.847014	-0.027086	0.020353	-0.530489
60013	0.157088	0.615088	10.127582	-0.131338	-0.015023	-0.154172	0.138686	-0.066211	-0.691195	-0.848703	-0.025205	0.022035	-0.527808
60014	0.040517	0.766418	9.422903	-0.117716	-0.033011	-0.059944	0.138674	-0.061633	-0.692097	-0.849404	-0.023714	0.023864	-0.526669
60015	0.131765	0.848914	9.573735	-0.055370	-0.033672	0.011434	0.138937	-0.060568	-0.693261	-0.849290	-0.023255	0.025095	-0.526817
60016	0.648517	0.664406	9.489556	-0.087323	-0.071852	0.075041	0.137101	-0.058122	-0.693503	-0.848554	-0.022620	0.027328	-0.527918
60017	0.668030	0.626804	9.738852	0.057241	-0.108034	0.167195	0.133316	-0.059022	-0.693344	-0.846693	-0.024803	0.028691	-0.530728
60018	0.281260	0.865540	10.127453	0.061999	-0.109818	0.214258	0.128880	-0.061390	-0.692277	-0.844377	-0.027024	0.030056	-0.534223
60019	0.082737	1.045731	10.171333	0.025152	-0.027667	0.201007	0.124460	-0.063389	-0.694825	-0.842190	-0.027800	0.030367	-0.537607
60020	0.406041	0.970224	9.712418	0.053710	0.010651	0.130974	0.123165	-0.068351	-0.693267	-0.840790	-0.028642	0.029739	-0.539785
60021	0.619248	0.728682	9.307755	0.095965	-0.000270	0.109080	0.121989	-0.070076	-0.691709	-0.839553	-0.030394	0.028744	-0.541665
60022	0.750769	0.450295	9.432300	0.166854	-0.064081	0.140933	0.120432	-0.073561	-0.691182	-0.837924	-0.033940	0.028154	-0.544002
60023	0.311076	0.643869	9.308491	0.153420	-0.128076	0.159397	0.116531	-0.079979	-0.689733	-0.836002	-0.038018	0.028696	-0.546655
60024	0.316250	0.574534	9.432387	0.128079	-0.137239	0.164823	0.111325	-0.085043	-0.689306	-0.834048	-0.041696	0.029770	-0.549307
60025	0.774713	0.483953	9.411391	0.137838	-0.093316	0.155598	0.106261	-0.092543	-0.689527	-0.832159	-0.045123	0.029879	-0.551889
60026	1.170517	0.417198	10.062253	0.097969	-0.034896	0.140550	0.102477	-0.095721	-0.687690	-0.830519	-0.047187	0.029559	-0.554200
60027	1.369223	0.219483	10.522208	0.053125	-0.038703	0.103425	0.100398	-0.099201	-0.687288	-0.829296	-0.048635	0.029668	-0.555898
60028	1.102708	0.505571	10.617349	-0.223594	-0.018956	0.096430	0.098695	-0.096760	-0.687919	-0.828445	-0.045213	0.032615	-0.557288
60029	1.364739	0.657305	10.513905	-0.279595	0.065056	0.073871	0.098931	-0.087339	-0.689983	-0.827901	-0.040014	0.034686	-0.558368
60030	1.615869	0.545119	9.924180	-0.017126	0.158610	0.062157	0.100487	-0.083050	-0.691026	-0.827344	-0.038049	0.032353	-0.559471
60031	1.932603	0.314388	9.102968	0.194029	0.175527	0.114916	0.105071	-0.087412	-0.690419	-0.826005	-0.039476	0.027378	-0.561611
60032	1.561436	0.302084	9.238554	0.198612	0.157372	0.186937	0.106908	-0.094012	-0.687209	-0.823838	-0.041020	0.022746	-0.564881
60033	0.361119	0.269654	9.598957	0.110051	0.146152	0.204915	0.110180	-0.100089	-0.684138	-0.821482	-0.041341	0.019287	-0.568407
60034	-0.602675	0.164243	9.586084	0.148312	0.134912	0.136800	0.112269	-0.104129	-0.681057	-0.819875	-0.042325	0.015548	-0.570764
60035	-0.081842	0.157084	10.003711	0.094172	0.116423	0.059047	0.113850	-0.110602	-0.679007	-0.819152	-0.042698	0.012585	-0.571847
60036	0.294920	-0.002063	9.678542	0.199718	0.066236	0.015386	0.116596	-0.114390	-0.676964	-0.818860	-0.045342	0.009280	-0.572125
60037	0.328133	0.097937	9.353803	0.275962	0.014205	-0.004451	0.118169	-0.118571	-0.675041	-0.818650	-0.049830	0.005853	-0.572096
60038	0.327441	0.252589	9.552796	0.200502	-0.042491	0.020163	0.117397	-0.125816	-0.671939	-0.818299	-0.053731	0.004331	-0.572259
60039	0.239589	0.478634	9.574349	0.128377	-0.088205	0.048464	0.114014	-0.131964	-0.669849	-0.817597	-0.056930	0.004317	-0.572954
60040	0.330208	0.690802	9.654984	0.101893	-0.128385	0.068688	0.110905	-0.138005	-0.670343	-0.816753	-0.060195	0.005383	-0.573814
60041	0.657206	0.874429	9.694216	0.075356	-0.161197	0.096294	0.105173	-0.141717	-0.670299	-0.815536	-0.063344	0.007220	-0.575184
60042	0.920037	0.844709	9.292987	0.068169	-0.166598	0.105511	0.100205	-0.140713	-0.669871	-0.814288	-0.066491	0.009344	-0.576565
60043	1.071866	0.865118	9.544330	0.036710	-0.100835	0.101561	0.095642	-0.142819	-0.669707	-0.813047	-0.068320	0.010665	-0.578077
60044	1.206990	0.846775	9.730164	0.136759	-0.022191	0.074263	0.093168	-0.147224	-0.667752	-0.812096	-0.070918	0.009606	-0.579118
60045	1.314315	0.585009	9.804306	0.334811	0.038319	0.062268	0.091880	-0.156219	-0.664775	-0.810888	-0.075991	0.005189	-0.580223
60046	1.061157	0.607439	10.179119	0.396231	0.067545	0.053289	0.092676	-0.166964	-0.659105	-0.809820	-0.081761	-0.000352	-0.580953
60047	1.011055	0.501888	10.297191	0.220019	0.072686	0.000709	0.095564	-0.175330	-0.656032	-0.809445	-0.084540	-0.004065	-0.581065
60048	0.667258	0.803552	10.067776	0.165657	0.043309	-0.016159	0.096222	-0.179632	-0.653715	-0.809419	-0.086853	-0.006661	-0.580734
60049	0.697121	0.585387	9.570516	0.288696	0.032374	-0.070875	0.096357	-0.185535	-0.650232	-0.809728	-0.091157	-0.010634	-0.579585
60050	1.073042	0.625249	9.752211	0.198298	0.017558	-0.124827	0.098457	-0.194150	-0.645991	-0.810831	-0.094274	-0.013392	-0.577482
60051	1.283841	0.904320	9.628471	-0.068767	0.000844	-0.131695	0.100804	-0.195241	-0.644460	-0.812484	-0.093111	-0.012791	-0.575357
60052	0.664832	1.318589	10.125383	-0.057459	-0.023031	-0.133496	0.101443	-0.191068	-0.644722	-0.814151	-0.092544	-0.011953	-0.573107
60053	-0.109387	1.929963	10.662018	-0.051497	-0.026839	-0.139987	0.102225	-0.189334	-0.645760	-0.815863	-0.091945	-0.011148	-0.570780
60054	0.226701	2.192289	9.790293	-0.106705	-0.036013	-0.176234	0.102610	-0.185174	-0.647570	-0.818087	-0.090711	-0.009615	-0.567814
60055	0.013134	2.479453	9.465875	0.004807	-0.076036	-0.147939	0.101435	-0.182750	-0.649367	-0.819779	-0.091599	-0.008714	-0.565239
60056	0.393255	2.638643	9.363637	-0.323698	-0.150060	-0.031350	0.098685	-0.178954	-0.650635	-0.820749	-0.088116	-0.002600	-0.564447
60057	0.566314	2.734171	9.056942	-0.351362	-0.212755	0.105201	0.093064	-0.171516	-0.655106	-0.820170	-0.084780	0.004976	-0.565781
60058	0.483689	2.878762	9.175817	0.010014	-0.248676	0.208593	0.086009	-0.168750	-0.656340	-0.817772	-0.087870	0.009348	-0.568718
60059	0.516135	2.648129	9.252099	0.189141	-0.202454	0.340492	0.077935	-0.174061	-0.656795	-0.813506	-0.093283	0.010977	-0.573921
60060	0.690425	2.499568	9.326054	0.376080	-0.141574	0.474254	0.065952	-0.182827	-0.656444	-0.807272	-0.101050	0.009897	-0.581380
60061	0.954556	2.221843	9.567063	0.465384	-0.038841	0.576087	0.056310	-0.196287	-0.650562	-0.799546	-0.109008	0.006105	-0.590598
60062	0.902313	2.079451	10.169476	0.389446	0.103796	0.654848	0.050076	-0.215302	-0.643289	-0.790878	-0.114052	0.001317	-0.601251
60063	1.270031	1.811025	10.255557	0.122894	0.169279	0.625736	0.044863	-0.223968	-0.638861	-0.783021	-0.114049	-0.001600	-0.611448
60064	1.556034	1.468532	9.835755	0.048963	0.125307	0.590392	0.039916	-0.227290	-0.639339	-0.775626	-0.113432	-0.002773	-0.620911
60065	1.328037	1.764165	9.885781	-0.119123	0.119572	0.575683	0.035477	-0.228717	-0.638529	-0.768696	-0.110240	-0.002015	-0.630040
60066	1.525017	1.900773	9.618292	-0.229706	0.163165	0.494768	0.031556	-0.226389	-0.639530	-0.762910	-0.104804	-0.000500	-0.637953
60067	1.611992	1.846861	9.279894	-0.215812	0.128279	0.412765	0.029988	-0.222219	-0.642486	-0.758066	-0.100023	0.001004	-0.644461
60068	1.838308	1.909987	9.316496	-0.118717	0.097144	0.334864	0.027111	-0.217893	-0.644915	-0.753970	-0.097100	0.001767	-0.649690
60069	2.238785	1.832575	8.959090	-0.144299	0.073259	0.264655	0.024108	-0.216253	-0.646181	-0.750800	-0.094179	0.002933	-0.653775
60070	2.147082	1.856794	9.059390	0.001341	0.042250	0.235902	0.024103	-0.213297	-0.647342	-0.747709	-0.093771	0.002759	-0.657366
60071	2.075710	1.654428	9.019880	0.134587	0.067938	0.221778	0.020979	-0.218370	-0.645512	-0.744526	-0.095162	0.000317	-0.660776
60072	1.782172	1.538769	9.137938	0.125823	0.098961	0.226293	0.019140	-0.220070	-0.642140	-0.741285	-0.095865	-0.002357	-0.664305
60073	1.339575	1.357060	9.726555	0.152303	0.113509	0.229158	0.020068	-0.224392	-0.641633	-0.737918	-0.096926	-0.005674	-0.667870
60074	1.041693	1.145573	9.965649	0.073591	0.140795	0.236096	0.019934	-0.228402	-0.638018	-0.734598	-0.096297	-0.008245	-0.671584
60075	0.251036	1.139771	10.135817	-0.070180	0.124114	0.257511	0.019160	-0.229885	-0.638787	-0.731235	-0.093887	-0.008696	-0.675578
60076	-0.221242	1.098442	10.284454	0.034466	0.049338	0.309821	0.016536	-0.228092	-0.637732	-0.726965	-0.093917	-0.009271	-0.680158
60077	-0.132364	1.142404	9.721810	0.325426	-0.006857	0.348305	0.013926	-0.231950	-0.635259	-0.721588	-0.098959	-0.013068	-0.685089
60078	0.087074	1.149294	10.201632	0.335729	-0.061563	0.396435	0.006373	-0.243959	-0.630426	-0.715472	-0.104886	-0.015966	-0.690538
60079	0.688914	1.328631	10.233767	0.155963	-0.085345	0.430645	-0.003289	-0.249344	-0.626606	-0.709206	-0.108524	-0.016145	-0.696412
60080	1.401891	1.455164	10.237394	0.110738	-0.116423	0.406491	-0.013728	-0.255940	-0.623297	-0.703313	-0.111984	-0.015129	-0.701842
60081	1.657489	1.435908	10.085885	0.119856	-0.074437	0.362186	-0.022728	-0.260279	-0.622065	-0.697972	-0.114915	-0.015074	-0.706684
60082	2.158567	1.493226	9.671298	0.023899	-0.003292	0.306237	-0.027289	-0.261719	-0.622804	-0.693577	-0.115527	-0.014638	-0.710908
60083	2.187908	1.380535	9.062694	-0.027814	0.007412	0.206300	-0.031206	-0.261944	-0.622773	-0.690702	-0.115227	-0.013929	-0.713764
60084	1.855524	1.312021	8.919409	-0.072323	0.032858	0.183878	-0.034867	-0.260822	-0.622614	-0.688233	-0.113951	-0.012904	-0.716368
60085	1.947372	1.264350	8.996409	-0.081573	0.071146	0.146861	-0.034339	-0.259768	-0.624555	-0.686289	-0.111999	-0.012392	-0.718548
60086	2.000859	1.183864	9.348637	-0.039570	0.089268	0.075062	-0.035519	-0.258140	-0.624932	-0.685295	-0.110333	-0.012857	-0.719744
60087	1.902079	1.184772	9.671780	-0.025416	0.121899	-0.022751	-0.033168	-0.256426	-0.626242	-0.685637	-0.108392	-0.014174	-0.719689
60088	1.634116	1.266271	9.740033	-0.061427	0.138054	-0.106957	-0.030561	-0.255643	-0.626004	-0.687304	-0.105674	-0.015389	-0.718477
60089	1.165872	1.385662	9.749339	-0.127371	0.137733	-0.178377	-0.023777	-0.251553	-0.627606	-0.690077	-0.102046	-0.015775	-0.716332
60090	0.840041	1.461600	9.632145	-0.185075	0.102865	-0.193397	-0.017122	-0.247601	-0.629723	-0.693270	-0.098100	-0.014905	-0.713814
60091	0.810677	1.552900	9.613948	-0.141379	0.051750	-0.185719	-0.013600	-0.244418	-0.631300	-0.696171	-0.095479	-0.013933	-0.711361
60092	1.030270	1.515530	9.814705	-0.048008	0.030048	-0.140905	-0.010610	-0.240810	-0.631322	-0.698320	-0.094486	-0.013907	-0.709385
60093	0.875662	1.603482	10.296973	-0.052707	0.086744	-0.104117	-0.006821	-0.238311	-0.633547	-0.699868	-0.092612	-0.014545	-0.708093
60094	1.550783	1.580951	10.350965	-0.106512	0.115924	-0.144093	-0.003038	-0.237006	-0.633705	-0.702094	-0.089579	-0.014900	-0.706270
60095	2.240151	1.060002	9.572369	0.009979	0.094049	-0.229237	0.001397	-0.235707	-0.633740	-0.705271	-0.088483	-0.016697	-0.703196
60096	1.750736	1.063464	9.462233	-0.110218	0.094815	-0.211407	0.008181	-0.233225	-0.634310	-0.708437	-0.085665	-0.016830	-0.700354
60097	1.234786	1.087532	9.765004	-0.278308	0.115565	-0.207700	0.012479	-0.228297	-0.635892	-0.711756	-0.080209	-0.014810	-0.697675
60098	0.600889	1.078006	10.162220	-0.331285	0.155497	-0.247744	0.019385	-0.220042	-0.639043	-0.715700	-0.073389	-0.012770	-0.694424
60099	0.853893	1.081490	9.626944	-0.374846	0.131674	-0.282981	0.026018	-0.208011	-0.642706	-0.720106	-0.066280	-0.009753	-0.690622
60100	0.945104	1.152834	9.331147	-0.296285	0.064208	-0.265863	0.031490	-0.198672	-0.647136	-0.724175	-0.061213	-0.006908	-0.686860
60101	1.002291	1.287058	9.151134	-0.314830	0.007800	-0.166200	0.036314	-0.189871	-0.652078	-0.726817	-0.056706	-0.002785	-0.684480
60102	0.825753	1.407244	9.223184	-0.226418	-0.026641	-0.078960	0.037211	-0.182482	-0.654148	-0.728223	-0.053915	0.000645	-0.683216
60103	0.746727	1.296494	9.244897	-0.165933	-0.030024	0.008105	0.036151	-0.176548	-0.655558	-0.728279	-0.052117	0.003455	-0.683287
60104	0.818911	1.333353	9.428516	0.010206	-0.027817	0.082824	0.035896	-0.175755	-0.657492	-0.727202	-0.052781	0.003840	-0.684380
60105	0.684004	1.321724	9.623926	0.132177	-0.000145	0.144303	0.030284	-0.178376	-0.656028	-0.725075	-0.054924	0.002257	-0.686473
60106	0.742275	1.230071	9.522368	0.145541	0.036601	0.207079	0.028328	-0.182914	-0.653303	-0.722083	-0.056663	-0.000015	-0.689482
60107	0.805503	1.114780	9.540545	0.246808	0.066044	0.238932	0.028218	-0.189916	-0.652143	-0.718483	-0.059556	-0.004045	-0.692978
60108	0.493083	0.917585	9.746098	0.248272	0.109949	0.277628	0.026918	-0.197949	-0.647358	-0.714335	-0.061762	-0.008707	-0.697019
60109	0.753360	0.942819	9.938511	0.158916	0.146463	0.289124	0.027968	-0.203863	-0.644011	-0.710058	-0.062268	-0.012609	-0.701272
60110	1.067402	0.793243	9.634495	0.103180	0.108023	0.265851	0.024712	-0.209066	-0.641792	-0.706180	-0.062426	-0.015233	-0.705110
60111	0.246312	1.107549	9.861677	-0.072157	0.058387	0.280680	0.023546	-0.210143	-0.642816	-0.702277	-0.060888	-0.014641	-0.709144
60112	-0.328671	1.384449	10.263459	-0.271610	0.032429	0.263980	0.022623	-0.207169	-0.643324	-0.698871	-0.056831	-0.010897	-0.712903
60113	0.438239	1.313131	10.067984	-0.215252	-0.004002	0.240362	0.018953	-0.200405	-0.645616	-0.695674	-0.054123	-0.007498	-0.716277
60114	1.306593	1.193275	9.690345	-0.068641	-0.025721	0.202421	0.015682	-0.196606	-0.647138	-0.692864	-0.053708	-0.005915	-0.719041
60115	1.431437	1.299175	9.630586	-0.064423	0.003567	0.207934	0.011514	-0.196045	-0.649687	-0.689931	-0.053032	-0.004790	-0.721914
60116	1.195218	1.301875	9.854055	-0.071373	0.032745	0.204151	0.009947	-0.194956	-0.650449	-0.687059	-0.051736	-0.003974	-0.724746
60117	1.321351	1.151673	10.179578	-0.081400	0.036314	0.177339	0.009019	-0.193179	-0.649150	-0.684558	-0.050389	-0.003071	-0.727208
60118	1.462796	0.779031	9.469959	-0.059794	0.047203	0.111015	0.007975	-0.191561	-0.650432	-0.683006	-0.049033	-0.002717	-0.728760
60119	1.318270	0.728535	8.858204	-0.131716	0.080020	0.099529	0.008491	-0.189946	-0.650306	-0.681667	-0.046394	-0.001716	-0.730188
60120	0.930101	0.742630	8.984400	-0.169076	0.105421	0.066982	0.009527	-0.184184	-0.653024	-0.680842	-0.042694	-0.000604	-0.731184
60121	0.533828	0.429320	9.053121	-0.017458	0.102769	0.064062	0.009520	-0.181626	-0.653539	-0.679910	-0.041277	-0.001613	-0.732131
60122	-0.136764	0.535444	9.521226	-0.000703	0.131869	0.051144	0.011999	-0.182987	-0.652010	-0.679161	-0.039481	-0.003335	-0.732919
60123	-0.148374	0.454678	9.829635	-0.010074	0.131808	0.040945	0.014606	-0.181133	-0.652546	-0.678553	-0.037686	-0.004904	-0.733567
60124	-0.138330	0.386273	10.222432	0.004335	0.108898	0.021672	0.016692	-0.182221	-0.651014	-0.678231	-0.036292	-0.006411	-0.733924
60125	0.109313	0.531548	10.349200	-0.100124	0.042881	-0.029513	0.019821	-0.180907	-0.651038	-0.678728	-0.034534	-0.005528	-0.733556
60126	0.294799	0.547672	10.031906	-0.170417	-0.047553	-0.001110	0.019286	-0.176859	-0.651549	-0.678884	-0.033061	-0.002364	-0.733497
60127	-0.449576	0.951005	10.217846	-0.199848	-0.064981	0.031942	0.017838	-0.170927	-0.653601	-0.678545	-0.031508	0.001450	-0.733881
60128	-0.273661	0.965829	10.229297	-0.279700	-0.022961	0.048090	0.014044	-0.163638	-0.657570	-0.678014	-0.028190	0.005915	-0.734484
60129	0.388897	0.517924	9.720317	-0.055251	-0.022648	0.025285	0.012339	-0.160257	-0.658588	-0.677672	-0.027961	0.006990	-0.734799
60130	0.231028	0.252689	9.638312	0.029101	-0.042735	0.005447	0.011165	-0.158775	-0.660128	-0.677579	-0.029126	0.007163	-0.734838
60131	0.087066	0.102754	9.495644	-0.068634	-0.081301	-0.018980	0.008287	-0.157928	-0.659588	-0.677887	-0.029560	0.009193	-0.734514
60132	0.169160	0.084412	9.712187	0.166362	-0.131379	-0.043552	0.005416	-0.160177	-0.658404	-0.678409	-0.033896	0.008523	-0.733853
60133	0.225979	0.306037	9.763833	0.479700	-0.166679	-0.045611	0.002561	-0.170357	-0.654253	-0.678692	-0.042998	0.003631	-0.733155
60134	0.379429	0.479278	9.681281	0.414612	-0.203211	-0.020045	-0.003027	-0.183472	-0.649824	-0.678598	-0.051748	0.000311	-0.732685
60135	0.534239	0.374173	9.810872	0.291688	-0.215994	0.032890	-0.009927	-0.194686	-0.645770	-0.677798	-0.058993	-0.001082	-0.732877
60136	0.853615	0.129463	9.824823	0.232049	-0.223249	0.064002	-0.016190	-0.201321	-0.641720	-0.676589	-0.065553	-0.001362	-0.733436
60137	1.317078	0.016056	10.161212	0.311175	-0.222235	0.053346	-0.021918	-0.210131	-0.638708	-0.675386	-0.073134	-0.002888	-0.733823
60138	1.602018	-0.115891	9.401098	0.353716	-0.204916	-0.020271	-0.027517	-0.219610	-0.634922	-0.675202	-0.081058	-0.005319	-0.733146
60139	0.997110	-0.712898	8.239697	0.243679	-0.150341	-0.070729	-0.033257	-0.225984	-0.631264	-0.675847	-0.086633	-0.006941	-0.731900
60140	1.499965	0.086255	10.180706	-0.009217	-0.136213	-0.135754	-0.036511	-0.231996	-0.628916	-0.677968	-0.088626	-0.005170	-0.729711
60141	1.541698	-0.085565	9.861835	-0.325970	-0.123775	-0.151207	-0.038480	-0.225928	-0.631480	-0.680740	-0.086064	0.001097	-0.727451
60142	0.868065	0.139691	9.993129	-0.274801	-0.116432	-0.119620	-0.038876	-0.220156	-0.634832	-0.682966	-0.084160	0.006496	-0.725556
60143	0.806581	0.383929	9.691132	-0.151801	-0.103447	-0.104261	-0.040316	-0.215311	-0.637659	-0.684709	-0.083623	0.010040	-0.723933
60144	1.046816	0.557321	9.602190	0.022876	-0.125066	-0.071963	-0.041759	-0.215283	-0.636485	-0.685697	-0.085903	0.011322	-0.722712
60145	0.936629	0.912782	9.490928	0.144928	-0.137663	-0.045504	-0.045930	-0.217260	-0.636453	-0.686064	-0.089892	0.011127	-0.721881
60146	0.974137	1.139131	9.528058	0.139378	-0.152232	-0.024293	-0.050363	-0.222180	-0.634224	-0.686128	-0.094149	0.011180	-0.721276
60147	1.397985	1.233966	9.576550	0.251326	-0.133749	-0.015438	-0.051784	-0.230095	-0.631376	-0.685833	-0.099528	0.009430	-0.720859
60148	2.333899	1.149441	10.345021	0.239390	-0.108069	-0.006277	-0.054253	-0.238126	-0.627744	-0.685427	-0.104511	0.007470	-0.720563
60149	2.960691	1.171819	10.896072	0.063477	-0.091929	-0.073625	-0.057909	-0.243444	-0.623972	-0.686329	-0.106766	0.007788	-0.719370
60150	2.354204	1.437693	10.202829	-0.309424	-0.054117	-0.126359	-0.059991	-0.241291	-0.626924	-0.688784	-0.103457	0.012733	-0.717434
60151	1.704442	1.666422	9.225417	-0.471007	0.002321	-0.138365	-0.056218	-0.230460	-0.632373	-0.691697	-0.097049	0.019307	-0.715377
60152	1.462958	1.728891	8.638346	-0.312286	0.011718	-0.108048	-0.055570	-0.220949	-0.638444	-0.693855	-0.092742	0.023427	-0.713734
60153	1.646137	1.739098	8.702608	-0.101272	0.030465	-0.023019	-0.055837	-0.217452	-0.639861	-0.694370	-0.091031	0.024513	-0.713417
60154	1.873047	1.698089	9.241838	0.066293	0.043624	0.051645	-0.054000	-0.219767	-0.639876	-0.693581	-0.091444	0.023084	-0.714178
60155	1.665564	1.762745	9.977726	0.043040	0.080244	0.118822	-0.054912	-0.220296	-0.639869	-0.691826	-0.090994	0.021656	-0.715980
60156	1.362010	1.739616	10.425841	-0.086850	0.131314	0.161445	-0.052431	-0.217914	-0.641696	-0.689856	-0.087979	0.021415	-0.718262
60157	1.695765	1.493317	9.967028	-0.149452	0.105635	0.122437	-0.052046	-0.217234	-0.640795	-0.688388	-0.084513	0.022370	-0.720055
60158	1.668044	1.227771	9.718206	-0.102994	0.065493	0.126440	-0.053091	-0.214677	-0.642593	-0.686820	-0.082235	0.023191	-0.721788
60159	1.660539	1.285506	9.721346	-0.210959	0.094680	0.149840	-0.053746	-0.211452	-0.644653	-0.685028	-0.078090	0.025224	-0.723881
60160	1.541853	1.400464	9.637837	-0.293066	0.131054	0.116135	-0.051151	-0.199396	-0.650350	-0.683883	-0.072258	0.027875	-0.725469
60161	1.575728	1.360970	9.325549	-0.133589	0.094642	0.094856	-0.050637	-0.194698	-0.652160	-0.682740	-0.069223	0.028677	-0.726810
60162	1.802079	1.409004	9.169909	-0.039232	0.058276	0.112011	-0.049197	-0.193651	-0.653721	-0.681209	-0.067918	0.028627	-0.728369
60163	1.844724	1.557461	8.939552	0.107339	0.022000	0.149722	-0.051021	-0.195244	-0.653191	-0.678881	-0.069251	0.026983	-0.730477
60164	1.809798	1.807764	8.988344	0.219239	0.031257	0.150261	-0.052590	-0.198705	-0.650339	-0.676388	-0.071831	0.023581	-0.732655
60165	1.925294	1.866758	9.287897	0.259592	0.033125	0.150460	-0.053098	-0.207433	-0.646722	-0.673802	-0.075127	0.019547	-0.734823
60166	1.912122	1.610709	9.697049	0.377244	0.034114	0.143678	-0.054529	-0.215329	-0.641936	-0.671112	-0.079794	0.013776	-0.736921
60167	1.698295	1.458875	9.743333	0.387705	0.000315	0.160394	-0.056210	-0.225788	-0.637408	-0.668090	-0.085325	0.008312	-0.739125
60168	1.668209	1.181089	9.434307	0.320880	0.011307	0.193279	-0.058813	-0.235284	-0.631967	-0.664665	-0.089554	0.003764	-0.741745
60169	1.765980	0.900006	9.493688	0.322521	0.018701	0.222825	-0.060118	-0.241698	-0.627311	-0.660743	-0.093934	-0.000848	-0.744711
60170	1.573147	0.900060	9.621510	0.337753	0.051713	0.274524	-0.065064	-0.252524	-0.622627	-0.655990	-0.097771	-0.006032	-0.748386
60171	1.597905	0.749924	9.321988	0.186923	0.102800	0.293074	-0.066105	-0.258680	-0.618748	-0.651185	-0.099097	-0.009553	-0.752361
60172	1.151344	0.385225	9.869595	0.141848	0.148298	0.278003	-0.066896	-0.260530	-0.615772	-0.646675	-0.098906	-0.013054	-0.756214
60173	0.905184	0.447807	10.021800	0.154283	0.135426	0.260536	-0.069247	-0.264386	-0.612785	-0.642359	-0.099240	-0.016552	-0.759772
60174	0.899340	0.659115	9.907090	-0.012025	0.138868	0.243068	-0.067938	-0.266549	-0.611763	-0.638634	-0.097197	-0.017659	-0.763143
60175	0.511899	1.029314	10.045487	-0.213102	0.138698	0.286314	-0.068979	-0.263868	-0.614594	-0.634596	-0.092717	-0.015557	-0.767104
60176	1.088853	1.366883	9.930786	-0.320751	0.186141	0.261707	-0.067431	-0.255009	-0.617444	-0.631097	-0.086011	-0.012503	-0.770820
60177	0.698715	1.279235	9.853905	-0.169516	0.197034	0.188615	-0.068352	-0.249629	-0.620146	-0.628409	-0.081116	-0.012008	-0.773549
60178	0.578055	1.292359	9.540913	-0.127119	0.200606	0.135295	-0.064568	-0.245647	-0.622370	-0.626467	-0.076590	-0.012334	-0.775578
60179	0.911425	1.138388	9.347433	-0.200156	0.200474	0.090649	-0.061443	-0.240978	-0.624201	-0.625301	-0.071211	-0.011579	-0.777042
60180	0.975682	0.801400	9.259294	-0.196928	0.167483	0.050129	-0.055831	-0.234472	-0.628375	-0.624766	-0.066300	-0.010533	-0.777921
60181	1.102839	0.426816	9.396850	-0.120050	0.124512	0.009999	-0.055312	-0.230721	-0.630444	-0.624733	-0.063080	-0.010163	-0.778220
60182	1.018468	0.426719	9.417665	-0.089406	0.110598	-0.078426	-0.051661	-0.228474	-0.630988	-0.626047	-0.060369	-0.010245	-0.777378
60183	0.648425	0.681017	9.422578	-0.043359	0.145131	-0.155796	-0.046177	-0.227998	-0.631290	-0.628480	-0.057743	-0.011517	-0.775594
60184	-0.653125	1.676750	10.098904	0.005468	0.119309	-0.179611	-0.041605	-0.228857	-0.631069	-0.631241	-0.056063	-0.013300	-0.773444
60185	-1.413295	1.349255	10.452075	0.014172	0.035194	-0.140693	-0.038350	-0.228070	-0.629674	-0.633393	-0.055777	-0.014185	-0.771687
60186	-0.354740	0.772714	10.086610	-0.131739	-0.047922	-0.125541	-0.037961	-0.226462	-0.630322	-0.635517	-0.054956	-0.011674	-0.770040
60187	0.814025	-0.637477	10.701840	-0.203132	-0.052492	-0.135940	-0.036533	-0.221238	-0.632527	-0.637843	-0.053218	-0.008078	-0.768283
60188	0.976160	-1.245670	11.450946	0.113297	-0.024955	-0.208185	-0.034446	-0.221258	-0.632156	-0.641009	-0.055157	-0.009705	-0.765487
60189	1.426544	-0.695378	10.298679	0.184038	0.027910	-0.357413	-0.032343	-0.226798	-0.630626	-0.646253	-0.057066	-0.013221	-0.760872
60190	1.164496	-0.381888	9.258863	0.005905	0.045765	-0.464488	-0.024502	-0.228504	-0.630560	-0.653292	-0.056464	-0.014419	-0.754860
60191	1.095091	0.017045	9.172596	-0.220233	0.078423	-0.464782	-0.020853	-0.224111	-0.632395	-0.660499	-0.052320	-0.012518	-0.748897
60192	1.304550	-0.445358	8.908824	-0.174384	0.131468	-0.486748	-0.010413	-0.219794	-0.634155	-0.667909	-0.048066	-0.012137	-0.742590
60193	0.784266	-0.516929	9.387842	-0.047340	0.163253	-0.576620	0.000547	-0.217489	-0.634242	-0.676428	-0.044919	-0.013968	-0.735005
60194	0.048814	0.035327	9.499142	-0.285093	0.183722	-0.649898	0.013865	-0.212812	-0.637316	-0.686121	-0.038319	-0.012828	-0.726364
60195	0.021316	0.767956	9.883619	-0.719752	0.176892	-0.626289	0.026758	-0.194943	-0.643739	-0.695595	-0.025737	-0.005090	-0.717955
60196	-0.421270	0.583841	10.472202	-0.705579	0.113783	-0.607677	0.038201	-0.171137	-0.651827	-0.704560	-0.014365	0.003167	-0.709492
60197	-0.351528	1.140689	10.754307	-0.569611	0.028148	-0.557047	0.048623	-0.157278	-0.657327	-0.712538	-0.005990	0.010822	-0.701525
60198	-0.188721	1.381923	10.850424	-0.558263	-0.061140	-0.460877	0.053814	-0.138925	-0.664463	-0.719003	0.000866	0.019494	-0.694733
60199	0.164132	1.184528	10.610909	-0.177179	-0.110748	-0.390550	0.053525	-0.127886	-0.667168	-0.724353	0.001667	0.023622	-0.689022
60200	0.262696	0.700914	9.836925	0.127090	-0.094734	-0.357619	0.054056	-0.125765	-0.670400	-0.729249	-0.001789	0.023282	-0.683850
60201	0.394161	0.416228	9.526910	0.158355	-0.033370	-0.334461	0.056415	-0.129559	-0.669387	-0.733780	-0.004801	0.021633	-0.679025
60202	0.341548	0.334977	9.717310	0.067343	0.016780	-0.332231	0.060199	-0.133077	-0.666191	-0.738349	-0.005844	0.020470	-0.674083
60203	0.052726	0.238320	9.761267	-0.084892	0.022040	-0.336709	0.063450	-0.130141	-0.665699	-0.742888	-0.004532	0.021270	-0.669062
60204	-0.262884	0.199385	9.815384	-0.031049	0.018505	-0.292142	0.066973	-0.126692	-0.667662	-0.746904	-0.004084	0.021415	-0.664574
60205	-0.495207	-0.118405	9.885571	0.101949	-0.019707	-0.263717	0.069578	-0.127512	-0.665746	-0.750381	-0.006052	0.020307	-0.660666
60206	-0.571717	-0.242896	10.108748	0.056511	-0.081896	-0.249085	0.069588	-0.129406	-0.666264	-0.753676	-0.008221	0.020792	-0.656865
60207	-0.348511	-0.535361	10.284358	-0.099008	-0.118605	-0.247949	0.070366	-0.128064	-0.666140	-0.756888	-0.008406	0.023777	-0.653057
60208	0.195109	-0.310568	9.572469	-0.176233	-0.145996	-0.257508	0.069180	-0.121333	-0.668969	-0.760223	-0.007906	0.028279	-0.648998
60209	0.585007	-0.182890	9.395469	-0.036841	-0.179429	-0.194905	0.066299	-0.118875	-0.669203	-0.762646	-0.009800	0.031396	-0.645979
60210	0.581564	0.540952	9.307172	0.194342	-0.196203	-0.068229	0.062134	-0.118721	-0.672011	-0.763389	-0.015479	0.031900	-0.644965
60211	1.001271	0.488746	9.274351	0.408905	-0.151837	0.011254	0.058508	-0.129321	-0.670179	-0.762992	-0.023733	0.028885	-0.645326
60212	1.305779	0.335940	9.438275	0.457731	-0.073085	0.039083	0.054740	-0.140966	-0.665246	-0.762240	-0.031775	0.024148	-0.646063
60213	1.737840	0.734006	9.510301	0.346836	0.007377	0.075310	0.053579	-0.151695	-0.660076	-0.761030	-0.037056	0.019578	-0.647361
60214	1.717520	0.952921	9.517982	0.240695	0.036525	0.082099	0.051516	-0.161635	-0.657998	-0.759839	-0.040352	0.016004	-0.648660
60215	1.649270	1.101113	9.274584	0.143527	0.072929	0.059394	0.053095	-0.170246	-0.653882	-0.758969	-0.041775	0.013097	-0.649654
60216	1.711979	1.091337	9.193419	0.031588	0.081928	0.045896	0.053479	-0.169967	-0.652594	-0.758385	-0.041318	0.011517	-0.650394
60217	1.747396	0.740258	9.222431	0.009323	0.087309	0.016261	0.055690	-0.170109	-0.650804	-0.758179	-0.040600	0.010147	-0.650703
60218	1.614150	0.374730	9.345682	0.043268	0.089023	-0.029704	0.058315	-0.171502	-0.652246	-0.758558	-0.040243	0.008245	-0.650310
60219	1.263487	0.115527	9.732438	0.061356	0.108972	-0.066564	0.060649	-0.172032	-0.648649	-0.759380	-0.040076	0.005851	-0.649385
60220	0.544567	0.250859	10.327723	-0.125907	0.159786	-0.073170	0.063257	-0.172321	-0.647637	-0.760451	-0.036236	0.005036	-0.648365
60221	0.161163	0.284852	10.641472	-0.235961	0.174158	-0.094073	0.068205	-0.166456	-0.649223	-0.761840	-0.030673	0.005477	-0.647016
60222	-0.602608	0.191718	10.585031	-0.165624	0.152103	-0.128777	0.075365	-0.159394	-0.650052	-0.763637	-0.026335	0.005260	-0.645087
60223	-0.821763	0.158726	10.913775	-0.014229	0.075278	-0.192505	0.079927	-0.157420	-0.649829	-0.766129	-0.025360	0.004226	-0.642173
60224	-0.968766	0.138409	10.686482	0.131230	0.020550	-0.210144	0.082140	-0.157297	-0.648556	-0.768792	-0.027264	0.002156	-0.638914
60225	-0.645800	0.148242	10.560014	0.189174	0.014226	-0.228285	0.084220	-0.157838	-0.646377	-0.771595	-0.030114	-0.000632	-0.635401
60226	-0.246448	0.306429	10.153092	0.126184	0.024240	-0.252602	0.087368	-0.162989	-0.645242	-0.774740	-0.031889	-0.002724	-0.631469
60227	-0.171582	0.267198	9.894000	0.038040	0.009469	-0.284396	0.091805	-0.164506	-0.643600	-0.778298	-0.032417	-0.003582	-0.627047
60228	0.052641	0.249808	9.603002	0.021272	-0.023369	-0.273343	0.093370	-0.165056	-0.642838	-0.781725	-0.033160	-0.003623	-0.622731
60229	0.308217	0.238007	9.521208	-0.008797	-0.059822	-0.236511	0.094410	-0.163184	-0.643362	-0.784676	-0.033806	-0.002780	-0.618978
60230	0.496202	0.247921	9.496696	-0.022334	-0.088936	-0.190383	0.096496	-0.159583	-0.645185	-0.787082	-0.034684	-0.001194	-0.615872
60231	0.882499	0.128667	9.575441	-0.016387	-0.107070	-0.155235	0.095443	-0.156878	-0.645691	-0.789005	-0.035803	0.000573	-0.613343
60232	1.268735	0.013528	9.450212	-0.014512	-0.097884	-0.162601	0.093359	-0.158606	-0.645417	-0.791056	-0.036914	0.002223	-0.610625
60233	1.410040	0.205984	9.365415	-0.021590	-0.085083	-0.169120	0.092185	-0.157256	-0.646699	-0.793127	-0.037715	0.003760	-0.607876
60234	1.421015	0.431984	9.315878	0.020113	-0.059403	-0.155115	0.092182	-0.156179	-0.646957	-0.795120	-0.038904	0.004391	-0.605187
60235	1.401063	0.568753	9.221595	0.055005	-0.068493	-0.153084	0.092826	-0.156169	-0.645154	-0.796915	-0.040768	0.004800	-0.602695
60236	1.444757	0.522102	9.624613	0.093315	-0.037312	-0.117870	0.092448	-0.157530	-0.646830	-0.798321	-0.042853	0.004221	-0.600690
60237	1.398740	0.104847	10.751313	0.169300	-0.004451	-0.128605	0.093488	-0.160346	-0.643869	-0.799707	-0.045797	0.002304	-0.598637
60238	1.265290	-0.248791	10.130610	-0.111768	0.044383	-0.220528	0.095844	-0.161990	-0.643760	-0.802457	-0.043624	0.002775	-0.595106
60239	-0.282777	-0.162342	10.280602	-1.037691	0.033913	-0.255723	0.099977	-0.141589	-0.649724	-0.806220	-0.026704	0.014521	-0.590835
60240	-1.195331	2.137158	9.973080	-0.273262	-0.052363	0.022238	0.100725	-0.122243	-0.657082	-0.806108	-0.023045	0.018652	-0.591026
60241	-0.849922	0.499819	10.774273	0.382852	-0.156327	0.203001	0.096833	-0.130018	-0.656409	-0.803437	-0.031082	0.016787	-0.594341
60242	-0.764270	0.719712	10.302880	0.448287	-0.195283	0.290143	0.090587	-0.139232	-0.653910	-0.799628	-0.040643	0.014822	-0.598936
60243	-0.199653	0.599472	9.989613	0.526987	-0.164006	0.296062	0.082262	-0.154871	-0.648685	-0.795544	-0.050991	0.011346	-0.603640
60244	0.757944	0.480667	9.867262	0.526716	-0.187509	0.340440	0.073412	-0.168892	-0.644100	-0.790798	-0.061689	0.008361	-0.608904
60245	1.787128	0.523746	9.906276	0.674209	-0.178148	0.306140	0.063289	-0.199437	-0.633960	-0.786118	-0.074527	0.003350	-0.613558
60246	2.547646	0.792292	9.902737	0.292270	-0.143896	0.235875	0.055232	-0.213619	-0.631061	-0.782754	-0.081007	0.002418	-0.617032
60247	2.655014	1.028307	9.911850	0.117948	-0.116881	0.144499	0.051692	-0.214088	-0.627934	-0.780757	-0.084431	0.003128	-0.619096
60248	1.651374	0.684817	9.950475	0.125442	-0.093378	0.100179	0.048054	-0.217164	-0.629327	-0.779302	-0.087677	0.003243	-0.620476
60249	1.602052	1.415004	9.633802	-0.066926	-0.033224	0.106461	0.044397	-0.217523	-0.628910	-0.778081	-0.087197	0.004911	-0.622063
60250	0.848660	1.160210	9.433567	-0.101841	-0.026083	0.093338	0.042572	-0.218045	-0.629154	-0.777096	-0.086066	0.006786	-0.623433
60251	1.018126	1.040404	10.179989	-0.068293	-0.037022	0.102758	0.039434	-0.215324	-0.630419	-0.775914	-0.085589	0.008509	-0.624948
60252	0.900631	0.897445	9.951251	-0.040047	-0.038887	0.077068	0.038133	-0.214113	-0.632216	-0.775016	-0.085579	0.009785	-0.626043
60253	0.440511	0.805681	9.415185	-0.032325	-0.032525	0.071553	0.037085	-0.213024	-0.632466	-0.774161	-0.085566	0.010909	-0.627084
60254	-0.046106	0.740468	9.623363	-0.053375	0.003022	0.076910	0.035783	-0.211677	-0.634133	-0.773294	-0.084823	0.011703	-0.628239
60255	0.393228	1.646791	9.875411	-0.058077	-0.009723	0.075030	0.034215	-0.211926	-0.633734	-0.772446	-0.084071	0.012741	-0.629362
60256	0.596840	1.403497	9.667466	-0.010885	-0.079025	0.100317	0.031602	-0.210020	-0.635003	-0.771186	-0.085010	0.014307	-0.630746
60257	1.512745	1.423216	9.273026	0.161774	-0.083999	0.163072	0.026655	-0.213075	-0.635740	-0.768821	-0.088568	0.013852	-0.633150
60258	2.558956	1.424657	9.085979	0.338503	-0.036095	0.171319	0.023268	-0.221088	-0.631326	-0.766030	-0.094318	0.010463	-0.635762
60259	2.824099	1.429775	9.021314	0.326383	0.018720	0.150880	0.021450	-0.230060	-0.626666	-0.763468	-0.099191	0.006398	-0.638151
60260	2.365304	1.592697	9.091329	0.278762	0.047895	0.170871	0.018984	-0.240107	-0.622260	-0.760734	-0.102951	0.002486	-0.640842
60261	2.254698	1.524500	8.911712	0.316270	0.081759	0.175624	0.017556	-0.249078	-0.617087	-0.757795	-0.106911	-0.002311	-0.643670
60262	1.811458	1.461707	9.098725	0.241923	0.087993	0.174298	0.018862	-0.253915	-0.613613	-0.755026	-0.109590	-0.006349	-0.646441
60263	1.382221	1.500303	9.378506	0.208911	0.087818	0.151960	0.017828	-0.261290	-0.610251	-0.752560	-0.111843	-0.009888	-0.648881
60264	1.179305	1.591614	9.464307	0.214155	0.102398	0.146414	0.017837	-0.268138	-0.606896	-0.750156	-0.113904	-0.013845	-0.651230
60265	1.127925	1.750220	9.442047	-0.020540	0.113104	0.145199	0.018631	-0.272453	-0.605871	-0.748257	-0.112363	-0.014798	-0.653657
60266	1.263215	1.693079	9.538525	-0.121325	0.164223	0.159383	0.018358	-0.269615	-0.605610	-0.746396	-0.108586	-0.015276	-0.656406
60267	0.884490	1.755854	9.823916	-0.244450	0.224470	0.213096	0.021229	-0.266295	-0.607697	-0.744023	-0.102237	-0.014820	-0.660120
60268	0.997655	1.285308	10.048810	-0.541548	0.295589	0.277031	0.024082	-0.254771	-0.612364	-0.741330	-0.090490	-0.011468	-0.664914
60269	1.784768	1.026935	10.016527	-0.576087	0.313873	0.249184	0.028508	-0.240597	-0.620141	-0.738902	-0.078003	-0.007850	-0.669236
60270	1.521888	0.550858	10.249836	-0.339860	0.244290	0.124062	0.031889	-0.226948	-0.627523	-0.737713	-0.069869	-0.006686	-0.671457
60271	1.150736	0.525737	10.154805	-0.123738	0.211364	0.041212	0.035800	-0.222691	-0.629231	-0.737284	-0.065384	-0.007889	-0.672365
60272	1.096308	0.808591	9.884620	-0.165541	0.207557	-0.006997	0.040613	-0.217889	-0.629268	-0.737556	-0.060291	-0.008703	-0.672533
60273	0.791059	1.115128	9.650832	-0.254513	0.232862	-0.072113	0.046872	-0.211377	-0.632156	-0.738765	-0.053573	-0.008599	-0.671775
60274	0.562647	0.995044	9.843848	0.031151	0.183737	-0.085362	0.054045	-0.207556	-0.633244	-0.739848	-0.051691	-0.011793	-0.670682
60275	1.129850	0.844049	9.681397	0.488430	0.087414	-0.099478	0.059145	-0.218608	-0.626446	-0.740610	-0.057917	-0.019529	-0.669150
60276	0.916104	1.177631	9.564062	0.018857	0.072304	-0.083398	0.062417	-0.226293	-0.622214	-0.741681	-0.057336	-0.020918	-0.667970
60277	0.829118	1.210359	9.335672	-0.389323	0.086525	-0.068877	0.064109	-0.220274	-0.625582	-0.742979	-0.050597	-0.016857	-0.667186
60278	0.152738	2.501856	8.901001	-0.137577	0.134556	0.041141	0.068003	-0.211968	-0.627030	-0.742526	-0.046911	-0.016948	-0.667957
60279	-0.487552	1.349090	10.568729	0.094802	0.209005	0.199106	0.070096	-0.213607	-0.626660	-0.739688	-0.045816	-0.020978	-0.671061
60280	0.614476	0.761042	10.330729	0.078773	0.191510	0.088379	0.072703	-0.213626	-0.625648	-0.738350	-0.044589	-0.024757	-0.672486
60281	0.494089	0.695486	9.522157	0.192932	0.123900	0.031850	0.075974	-0.218094	-0.623610	-0.737676	-0.046011	-0.028984	-0.672961
60282	-0.231302	1.156074	9.555451	-0.073960	0.068810	0.085907	0.077670	-0.222395	-0.620009	-0.736557	-0.044184	-0.028895	-0.674312
60283	-0.903739	1.131345	9.750462	-0.081095	0.065071	0.100615	0.077676	-0.221336	-0.622075	-0.735230	-0.042352	-0.028555	-0.675890
60284	-0.963152	0.958671	9.944318	0.057851	0.050454	0.053355	0.077155	-0.222137	-0.621813	-0.734445	-0.042692	-0.030004	-0.676659
60285	-0.412768	0.800828	9.899233	0.150528	0.006618	-0.005144	0.076897	-0.222407	-0.622069	-0.734382	-0.044939	-0.032075	-0.676487
60286	-0.027504	0.903197	10.062689	0.084414	-0.048319	-0.034918	0.076374	-0.224811	-0.620258	-0.734829	-0.046951	-0.032508	-0.675844
60287	0.214964	1.115163	9.995913	-0.002312	-0.110509	-0.031569	0.075200	-0.228014	-0.618055	-0.735330	-0.048512	-0.030816	-0.675268
60288	0.259346	1.405541	9.757960	-0.072552	-0.125183	-0.032835	0.072199	-0.225843	-0.620226	-0.735938	-0.049257	-0.027996	-0.674674
60289	0.384658	1.402329	9.449435	-0.035294	-0.095792	-0.007765	0.069460	-0.225550	-0.620978	-0.736131	-0.050165	-0.026056	-0.674475
60290	0.602769	1.157119	9.376020	0.047828	-0.036238	0.001814	0.067119	-0.224471	-0.623671	-0.736096	-0.051500	-0.026135	-0.674409
60291	0.919147	1.029710	9.221161	0.112474	0.003220	0.015021	0.066592	-0.226735	-0.621214	-0.735772	-0.053289	-0.027600	-0.674565
60292	0.941560	0.883428	9.346539	0.198300	0.039873	0.019097	0.066071	-0.230881	-0.618242	-0.735292	-0.055820	-0.030810	-0.674745
60293	0.637690	0.917220	9.555411	0.186083	0.070860	0.013434	0.067908	-0.236277	-0.616063	-0.734850	-0.057794	-0.034232	-0.674895
60294	0.449639	0.916544	9.467233	0.060085	0.107220	-0.002033	0.068956	-0.240313	-0.613749	-0.734746	-0.057369	-0.036590	-0.674921
60295	0.473328	0.997803	9.295766	-0.038217	0.164730	0.006608	0.071173	-0.241136	-0.612605	-0.734574	-0.054772	-0.038354	-0.675226
60296	0.473297	0.999839	9.187777	-0.124170	0.198482	0.015351	0.075468	-0.237405	-0.612508	-0.734355	-0.050420	-0.039546	-0.675734
60297	0.077454	1.078961	8.635504	-0.259401	0.265962	0.020086	0.081070	-0.233023	-0.613197	-0.734115	-0.043215	-0.039785	-0.676480
60298	0.184221	0.969119	9.518302	-0.420493	0.284121	0.061695	0.087061	-0.223683	-0.616857	-0.733393	-0.033386	-0.038183	-0.677910
60299	-0.104264	0.813284	9.844677	-0.474788	0.271254	0.083582	0.093048	-0.212462	-0.621290	-0.732329	-0.022988	-0.035521	-0.679635
60300	-0.452294	1.031693	10.598213	-0.410938	0.242028	0.104221	0.097980	-0.199333	-0.625069	-0.730911	-0.013894	-0.033402	-0.681513
60301	-0.458945	1.440039	11.117560	-0.295832	0.141726	0.158461	0.100456	-0.191183	-0.630250	-0.728725	-0.007926	-0.031281	-0.684045
60302	-0.288565	1.099004	11.191179	-0.132129	0.039649	0.194540	0.100827	-0.187397	-0.628960	-0.726071	-0.005722	-0.029992	-0.686941
60303	-0.243116	0.645220	10.729167	-0.005843	-0.040619	0.189795	0.099263	-0.186313	-0.630239	-0.723489	-0.006507	-0.029192	-0.689688
60304	-0.266687	0.503296	10.045247	0.083632	-0.062500	0.155227	0.094053	-0.189227	-0.630715	-0.721381	-0.008811	-0.029394	-0.691858
60305	-0.264737	0.573245	9.393341	0.104697	-0.044243	0.118394	0.089620	-0.194013	-0.628615	-0.719751	-0.011201	-0.030080	-0.693490
60306	-0.147581	0.770095	9.200364	0.034717	0.017787	0.088408	0.088453	-0.196427	-0.628478	-0.718518	-0.011650	-0.030771	-0.694730
60307	-0.070557	0.809928	9.547297	-0.128087	0.065133	0.093044	0.089614	-0.192795	-0.628227	-0.717215	-0.009173	-0.029805	-0.696154
60308	-0.419596	0.209250	9.977286	-0.220430	0.063116	0.094436	0.088822	-0.188484	-0.629769	-0.715910	-0.005330	-0.027598	-0.697627
60309	-0.476665	0.045786	10.048873	-0.227135	0.030154	0.079692	0.088290	-0.182567	-0.632215	-0.714803	-0.001888	-0.024751	-0.698885
60310	-0.150939	-0.510755	10.329754	-0.146656	-0.022827	0.048839	0.087112	-0.178264	-0.635045	-0.714147	-0.000277	-0.022348	-0.699638
60311	-0.190562	-0.310543	9.804108	-0.040549	-0.066661	0.003295	0.085409	-0.176090	-0.635418	-0.714136	-0.000799	-0.020699	-0.699700
60312	-0.233514	0.097705	9.612600	-0.090620	-0.092315	-0.006167	0.083464	-0.175962	-0.638243	-0.714273	-0.000936	-0.018088	-0.699633
60313	-0.266025	0.345451	9.615771	-0.139161	-0.074030	0.017541	0.081100	-0.171223	-0.639255	-0.714058	-0.000153	-0.014957	-0.699927
60314	-0.218050	0.401311	9.741822	-0.150745	-0.052058	0.037749	0.078483	-0.166764	-0.641428	-0.713554	0.001117	-0.012078	-0.700496
60315	-0.135292	0.238252	9.850725	-0.090428	-0.036402	0.058344	0.076916	-0.165139	-0.642577	-0.712746	0.001716	-0.010176	-0.701347
60316	0.123118	0.137479	9.779713	-0.023762	-0.017123	0.047593	0.074043	-0.163902	-0.643587	-0.712091	0.001663	-0.009575	-0.702020
60317	0.266351	-0.068715	9.902977	-0.014743	-0.015300	0.038421	0.075079	-0.162289	-0.642948	-0.711558	0.001468	-0.009017	-0.702568
60318	0.112733	-0.213677	9.813097	-0.024252	-0.015352	0.029146	0.072866	-0.162144	-0.644480	-0.711160	0.001450	-0.008434	-0.702978
60319	0.054415	-0.112433	9.905188	-0.067028	-0.013622	0.014152	0.072075	-0.160111	-0.644473	-0.710965	0.002025	-0.007148	-0.703188
60320	0.179207	0.008198	9.932047	-0.098409	-0.006374	-0.004477	0.071949	-0.160120	-0.645505	-0.711033	0.003193	-0.005649	-0.703129
60321	0.053813	0.017732	9.979018	-0.058176	0.015583	-0.004313	0.071420	-0.157556	-0.646016	-0.711092	0.004047	-0.004893	-0.703070
60322	-0.061646	-0.035349	10.001201	0.004840	0.002849	0.000638	0.071944	-0.156628	-0.647053	-0.711092	0.003876	-0.004978	-0.703071
60323	-0.158006	-0.055219	9.875202	0.045174	-0.004451	-0.010223	0.069718	-0.157394	-0.645228	-0.711243	0.002983	-0.005394	-0.702919
60324	-0.172393	-0.074758	9.797982	0.064280	-0.008047	0.003724	0.070377	-0.158620	-0.645621	-0.711203	0.001813	-0.006160	-0.702958
60325	-0.128992	-0.079745	9.721504	0.053804	-0.017196	-0.000003	0.070906	-0.160378	-0.645497	-0.711210	0.000626	-0.006522	-0.702949
60326	-0.162632	-0.103954	9.696847	0.038164	0.006508	-0.014885	0.069860	-0.161436	-0.644456	-0.711427	0.000034	-0.007126	-0.702723
60327	-0.239908	-0.075174	9.715733	0.066164	0.013834	-0.016605	0.070901	-0.161307	-0.643948	-0.711662	-0.000876	-0.008110	-0.702475
60328	-0.206317	-0.036176	9.843814	0.094232	0.019335	-0.020165	0.070387	-0.163191	-0.644074	-0.711948	-0.002084	-0.009685	-0.702163
60329	-0.250081	0.045825	9.928569	0.066973	0.002876	-0.007364	0.071434	-0.166959	-0.641888	-0.712051	-0.003148	-0.010531	-0.702042
60330	-0.173060	0.069892	9.886418	0.011616	-0.015393	0.014536	0.070394	-0.167759	-0.642139	-0.711859	-0.003675	-0.010450	-0.702236
60331	-0.059609	0.036225	9.824594	-0.039081	-0.020926	0.008757	0.069353	-0.166282	-0.643938	-0.711746	-0.003560	-0.009469	-0.702364
60332	-0.033135	0.045935	9.834579	-0.059930	-0.015504	-0.007969	0.068300	-0.166121	-0.642509	-0.711873	-0.003065	-0.008383	-0.702251
60333	-0.018752	0.065392	9.887795	-0.053054	-0.000844	0.004040	0.068037	-0.164774	-0.643022	-0.711823	-0.002466	-0.007491	-0.702315
60334	-0.043081	0.108321	9.792154	-0.037243	-0.015472	-0.006011	0.068043	-0.163982	-0.644830	-0.711920	-0.002294	-0.006724	-0.702225
60335	0.046371	0.060925	9.950750	-0.024948	-0.014529	-0.000409	0.067516	-0.162897	-0.644825	-0.711932	-0.002288	-0.006032	-0.702219
60336	0.181209	0.094832	9.938082	0.024982	-0.008070	-0.005700	0.065942	-0.162464	-0.643779	-0.712019	-0.002898	-0.006244	-0.702126
60337	0.173591	0.171396	9.819065	0.031077	0.004722	-0.013074	0.066866	-0.164769	-0.643917	-0.712203	-0.003431	-0.006607	-0.701934
60338	0.178771	0.094318	9.789227	0.043381	0.019351	-0.016722	0.065564	-0.165834	-0.643907	-0.712439	-0.003917	-0.007469	-0.701683
60339	0.171597	0.084909	9.856240	0.040032	0.008346	-0.027797	0.067258	-0.166648	-0.642500	-0.712827	-0.004533	-0.008001	-0.701279
60340	0.077674	0.065538	9.874294	0.068052	0.004705	-0.027653	0.067919	-0.169887	-0.641861	-0.713216	-0.005575	-0.009001	-0.700864
60341	0.082235	0.118297	9.822268	0.068097	0.002859	-0.036880	0.067532	-0.170695	-0.642117	-0.713727	-0.006668	-0.009846	-0.700323
60342	0.007161	0.190307	9.817778	0.042657	0.007392	-0.037022	0.067134	-0.171213	-0.640435	-0.714245	-0.007308	-0.010529	-0.699779
60343	-0.067568	0.190213	9.833881	0.040020	0.013774	-0.037049	0.068441	-0.172302	-0.639930	-0.714757	-0.007846	-0.011141	-0.699240
60344	0.033743	0.175843	9.793818	0.027772	-0.000840	-0.035237	0.068184	-0.173646	-0.639670	-0.715253	-0.008389	-0.011498	-0.698721
60345	0.018911	0.252745	9.777956	0.042590	0.008316	-0.035181	0.070271	-0.174736	-0.638396	-0.715738	-0.009041	-0.012068	-0.698206
60346	-0.024468	0.252912	9.851965	0.052371	0.019244	-0.049917	0.071315	-0.176085	-0.637242	-0.716429	-0.009651	-0.013059	-0.697471
60347	0.000306	0.113549	9.888648	0.080576	0.024730	-0.060850	0.070927	-0.176625	-0.637627	-0.717257	-0.010608	-0.014399	-0.696579
60348	-0.054271	0.435522	9.801439	0.026016	0.011901	-0.051894	0.073019	-0.177992	-0.637128	-0.717979	-0.010942	-0.014918	-0.695819
60349	-0.006185	0.462019	9.783057	-0.024987	0.028357	-0.031873	0.072495	-0.178653	-0.636349	-0.718422	-0.010346	-0.014842	-0.695372
60350	0.037631	0.373137	9.796621	0.008299	0.033888	-0.028939	0.073157	-0.178009	-0.638678	-0.718820	-0.010127	-0.015425	-0.694952
60351	-0.005231	0.262509	9.833076	0.039851	0.021128	-0.024142	0.074325	-0.178007	-0.637138	-0.719144	-0.010567	-0.016144	-0.694594
60352	-0.106444	0.257755	9.908877	0.041588	0.003759	-0.018573	0.075891	-0.179227	-0.635989	-0.719400	-0.011249	-0.016754	-0.694302
60353	-0.159768	0.317730	9.890018	0.038111	0.019263	-0.027848	0.075770	-0.181789	-0.635989	-0.719775	-0.011681	-0.017430	-0.693890
60354	-0.218112	0.421100	9.900524	0.010026	0.017402	-0.026149	0.076159	-0.182860	-0.634701	-0.720138	-0.011716	-0.017799	-0.693504
60355	-0.165219	0.449980	9.872619	0.002939	0.024730	-0.020658	0.076686	-0.182875	-0.635610	-0.720418	-0.011563	-0.018076	-0.693208
60356	-0.223070	0.449961	9.900883	0.013485	0.030203	-0.025230	0.077724	-0.182605	-0.634455	-0.720763	-0.011471	-0.018678	-0.692835
60357	-0.184664	0.483623	9.872909	0.050168	0.037574	-0.020441	0.079157	-0.182882	-0.633563	-0.721023	-0.011815	-0.019806	-0.692527
60358	-0.215826	0.444975	9.845672	0.067777	0.033911	-0.029574	0.080468	-0.184648	-0.633316	-0.721413	-0.012452	-0.021215	-0.692069
60359	-0.232593	0.420759	9.809170	0.025726	0.046665	-0.027960	0.081119	-0.184920	-0.632805	-0.721777	-0.012308	-0.022147	-0.691662
60360	-0.300270	0.459207	9.835482	0.027547	0.047546	-0.037186	0.081642	-0.187070	-0.631260	-0.722272	-0.012173	-0.023197	-0.691112
60361	-0.285999	0.497526	9.776143	0.066788	0.044882	-0.025909	0.083345	-0.189644	-0.630500	-0.722597	-0.012639	-0.024683	-0.690713
60362	-0.237629	0.458636	9.632026	0.081432	0.024870	-0.001804	0.085297	-0.188848	-0.629611	-0.722600	-0.013614	-0.026141	-0.690638
60363	-0.001265	0.429832	9.513808	0.067555	-0.004372	-0.011046	0.084784	-0.191808	-0.629350	-0.722741	-0.014779	-0.026919	-0.690437
60364	0.042198	0.420756	9.648508	0.081617	-0.044559	-0.005374	0.085567	-0.193690	-0.627808	-0.722825	-0.016713	-0.027376	-0.690286
60365	-0.334542	0.575074	9.968808	0.070948	-0.051916	0.011169	0.081398	-0.196608	-0.627518	-0.722679	-0.018594	-0.027505	-0.690385
60366	-0.614759	0.702565	10.126407	0.018238	-0.050159	0.025647	0.080228	-0.197812	-0.627767	-0.722355	-0.019706	-0.026996	-0.690714
