# Supplementary material for: Identification of Haptic Based Guiding Using Hard Reins
Source: PLoS One. 2015 Jul 22;10(7):e0132020. doi: 10.1371/journal.pone.0132020 (PMC4511788; doi:10.1371/journal.pone.0132020)
Supplement: S1 File — (ZIP) [file pone.0132020.s001.zip › MotionData1/Subject2/T3/sync3.txt]

// Start Time: 0
// Sample rate: 25.0Hz
// Scenario: 4.9
// Firmware Version: 2.6.1
Counter	Acc_X	Acc_Y	Acc_Z	Gyr_X	Gyr_Y	Gyr_Z	Mag_X	Mag_Y	Mag_Z	Quat_w	Quat_x	Quat_y	Quat_z
59580	0.318159	3.854552	9.033283	0.000561	0.005939	-0.025840	-0.117326	-0.266655	-1.011375	-0.292241	-0.091031	-0.174366	-0.935898
59581	0.342796	3.835581	9.041404	-0.014162	-0.003335	-0.015342	-0.117864	-0.264391	-1.011969	-0.292460	-0.090779	-0.174270	-0.935872
59582	0.357452	3.830993	9.049109	-0.010397	0.002163	-0.020602	-0.117199	-0.264327	-1.015470	-0.292651	-0.090765	-0.173924	-0.935878
59583	0.336184	3.801477	9.034237	-0.026468	-0.012023	-0.027810	-0.117202	-0.263165	-1.017316	-0.293154	-0.090558	-0.173564	-0.935807
59584	0.343161	3.816168	9.034340	-0.012282	-0.006788	-0.018893	-0.117864	-0.263728	-1.016519	-0.293347	-0.090706	-0.173127	-0.935813
59585	0.347904	3.825966	9.063295	-0.007036	-0.019276	-0.015423	-0.118403	-0.261267	-1.013476	-0.293609	-0.090790	-0.173061	-0.935735
59586	0.319374	3.791461	9.019355	-0.019573	-0.001627	-0.014456	-0.117607	-0.261431	-1.013222	-0.293714	-0.090814	-0.172510	-0.935802
59587	0.329325	3.777076	9.010140	-0.005648	-0.006429	-0.031242	-0.117215	-0.259206	-1.013021	-0.294225	-0.090608	-0.172570	-0.935650
59588	0.331497	3.796539	9.053387	-0.015677	-0.003086	-0.025950	-0.117217	-0.258817	-1.011664	-0.294543	-0.090642	-0.172104	-0.935633
59589	0.367291	3.821460	9.035041	0.016483	-0.003033	-0.017016	-0.115884	-0.260348	-1.013342	-0.294736	-0.090551	-0.172569	-0.935495
59590	0.367418	3.816609	9.044709	0.000308	0.002165	-0.017034	-0.116150	-0.259703	-1.016814	-0.294840	-0.090612	-0.172417	-0.935485
59591	0.343289	3.811316	9.044008	-0.007032	0.001971	-0.011748	-0.116687	-0.258215	-1.014071	-0.294959	-0.090307	-0.172459	-0.935469
59592	0.343355	3.806462	9.034419	-0.006811	-0.001365	-0.020609	-0.116687	-0.257895	-1.015809	-0.295155	-0.090379	-0.172160	-0.935455
59593	0.328735	3.813480	9.053174	0.005633	-0.004059	-0.015280	-0.116822	-0.257351	-1.014983	-0.295338	-0.090248	-0.172407	-0.935364
59594	0.342755	3.838008	9.043791	0.001737	-0.001708	-0.003788	-0.115894	-0.256767	-1.016992	-0.295205	-0.090435	-0.172235	-0.935420
59595	0.319925	3.762341	9.009963	0.007175	0.000134	-0.004635	-0.115087	-0.260144	-1.016975	-0.295171	-0.090270	-0.172515	-0.935395
59596	0.343286	3.813745	9.058433	0.008858	0.007132	0.000711	-0.116153	-0.258849	-1.017459	-0.294911	-0.090349	-0.172520	-0.935468
59597	0.345902	3.804083	9.058585	0.008882	0.012466	0.000745	-0.115356	-0.258852	-1.018140	-0.294731	-0.089983	-0.172893	-0.935492
59598	0.309384	3.813130	9.062211	0.005069	-0.003701	0.005942	-0.115620	-0.259433	-1.016946	-0.294418	-0.090260	-0.172754	-0.935589
59599	0.314901	3.771960	9.014550	-0.013075	-0.004932	-0.022412	-0.115622	-0.258560	-1.018397	-0.294771	-0.090007	-0.172652	-0.935521
59600	0.306845	3.815509	9.040452	0.002883	0.006438	-0.045276	-0.114032	-0.258396	-1.014914	-0.295385	-0.089906	-0.172624	-0.935343
59601	0.284894	3.829680	9.085404	-0.018230	0.010255	-0.062996	-0.114565	-0.257533	-1.015418	-0.296454	-0.089194	-0.172586	-0.935079
59602	0.288505	3.756915	9.001820	-0.026550	0.007260	-0.088675	-0.112713	-0.255502	-1.014299	-0.297928	-0.088752	-0.172089	-0.934745
59603	0.246929	3.785296	9.060504	-0.024187	0.002492	-0.110794	-0.110330	-0.253438	-1.015202	-0.299926	-0.087981	-0.171975	-0.934199
59604	0.091566	3.534476	8.920600	-0.012335	0.048662	-0.173986	-0.111204	-0.239342	-1.015196	-0.302822	-0.086555	-0.172140	-0.933367
59605	0.392538	4.025435	9.106656	0.031677	0.029549	-0.175829	-0.106032	-0.237474	-1.016406	-0.305839	-0.085386	-0.173338	-0.932269
59606	0.212259	3.832829	9.121834	0.000691	0.010474	-0.062839	-0.105373	-0.236093	-1.016235	-0.306767	-0.085134	-0.173320	-0.931991
59607	0.223200	3.752912	9.012050	0.008542	0.010296	-0.053087	-0.101927	-0.234393	-1.014472	-0.307598	-0.084607	-0.173753	-0.931684
59608	0.188151	3.822679	9.097100	0.004082	0.014784	-0.020359	-0.102191	-0.234928	-1.015293	-0.307713	-0.084442	-0.173753	-0.931661
59609	0.197326	3.847119	9.087569	-0.025357	-0.012613	-0.001180	-0.102989	-0.234360	-1.014862	-0.307714	-0.084315	-0.173325	-0.931752
59610	0.189180	3.762007	9.039822	-0.041595	-0.012796	0.000543	-0.103791	-0.232053	-1.017066	-0.307612	-0.084455	-0.172268	-0.931969
59611	0.189002	3.771714	9.044557	-0.033086	0.006193	-0.045281	-0.102732	-0.230934	-1.018118	-0.308381	-0.083778	-0.171883	-0.931847
59612	0.200821	3.788922	9.059232	-0.021192	-0.003208	-0.020554	-0.102335	-0.230861	-1.015565	-0.308604	-0.083792	-0.171301	-0.931879
59613	0.245558	3.867419	9.141850	-0.017594	-0.024304	0.042961	-0.102865	-0.231238	-1.016916	-0.307806	-0.084085	-0.170870	-0.932196
59614	0.586966	4.262007	9.245629	-0.125235	-0.109166	0.418605	-0.106275	-0.244669	-1.019726	-0.300367	-0.086932	-0.166950	-0.935067
59615	0.243857	3.394391	8.687867	0.049989	-0.033455	0.073123	-0.112336	-0.247490	-1.022518	-0.298910	-0.087922	-0.167682	-0.935310
59616	-0.156724	3.404178	9.282065	0.022439	-0.048127	0.225078	-0.116840	-0.250531	-1.019605	-0.294611	-0.089866	-0.167215	-0.936572
59617	0.245874	3.867828	9.247595	-0.091698	-0.092737	-0.093941	-0.118033	-0.250716	-1.022555	-0.296736	-0.090547	-0.165242	-0.936186
59618	0.251434	3.542627	8.954158	-0.052422	-0.069628	-0.008779	-0.120161	-0.248762	-1.026368	-0.297018	-0.091666	-0.163661	-0.936265
59619	0.287122	3.732635	9.177670	-0.022572	-0.057852	-0.114721	-0.118310	-0.246397	-1.027658	-0.299289	-0.092027	-0.163226	-0.935582
59620	0.286051	3.792912	9.215865	-0.057494	-0.076471	-0.090117	-0.118357	-0.243060	-1.029084	-0.301123	-0.092975	-0.161655	-0.935173
59621	0.345198	3.723578	9.090631	-0.089269	-0.077058	-0.113214	-0.117040	-0.239125	-1.031125	-0.303548	-0.093292	-0.159858	-0.934666
59622	0.323897	3.822716	9.110893	-0.100123	-0.075530	-0.178660	-0.117183	-0.235410	-1.034367	-0.307106	-0.093677	-0.157656	-0.933839
59623	0.290344	3.809975	9.148472	-0.136330	-0.088527	-0.240735	-0.114280	-0.229226	-1.038506	-0.312028	-0.093503	-0.155155	-0.932643
59624	0.211102	3.886207	9.092511	-0.132512	-0.111424	-0.320421	-0.111386	-0.219661	-1.043613	-0.318382	-0.093908	-0.152378	-0.930911
59625	0.176447	3.915094	9.047734	-0.131295	-0.127263	-0.437291	-0.105801	-0.210387	-1.048837	-0.327042	-0.093859	-0.150104	-0.928279
59626	0.176732	3.645651	8.970345	-0.087214	-0.142142	-0.539788	-0.101054	-0.199468	-1.053921	-0.337426	-0.094447	-0.148352	-0.924778
59627	0.387932	3.778155	9.158757	-0.050852	-0.168120	-0.626536	-0.094579	-0.189807	-1.054628	-0.349481	-0.095087	-0.147622	-0.920342
59628	0.773818	3.590941	8.928904	-0.098432	-0.137373	-0.591197	-0.086116	-0.178674	-1.060555	-0.360724	-0.095316	-0.145754	-0.916269
59629	0.974464	3.492631	8.921360	-0.011815	-0.048626	-0.482540	-0.078185	-0.167618	-1.062579	-0.369608	-0.094479	-0.146258	-0.912728
59630	0.917667	3.598441	9.253391	0.003423	0.015324	-0.402515	-0.069713	-0.159923	-1.064986	-0.376689	-0.093182	-0.146978	-0.909846
59631	0.616717	3.476450	9.103065	-0.103864	0.038153	-0.356659	-0.061773	-0.151976	-1.065630	-0.383136	-0.090449	-0.146178	-0.907556
59632	0.590635	3.179818	8.945641	-0.028621	0.071958	-0.403925	-0.054895	-0.143664	-1.068940	-0.390094	-0.087874	-0.146723	-0.904752
59633	0.498342	3.100489	9.145595	0.081292	0.111948	-0.401538	-0.045889	-0.137617	-1.067102	-0.396754	-0.085111	-0.149878	-0.901598
59634	0.465965	3.272250	9.186631	0.068668	0.117249	-0.332586	-0.037671	-0.134387	-1.063598	-0.402071	-0.082675	-0.152397	-0.899043
59635	0.505312	3.469571	9.080442	0.026183	0.124852	-0.223059	-0.029993	-0.127893	-1.061597	-0.405525	-0.079797	-0.154326	-0.897422
59636	0.235488	3.677923	9.359601	0.060526	0.080395	-0.101108	-0.026030	-0.128039	-1.060498	-0.406793	-0.078664	-0.156014	-0.896656
59637	0.172684	3.623351	9.078874	0.007451	0.034059	-0.007836	-0.025505	-0.125972	-1.059631	-0.406682	-0.077951	-0.156524	-0.896679
59638	0.153379	3.831735	8.886556	0.022379	0.086120	0.049125	-0.023909	-0.127145	-1.058880	-0.405295	-0.076874	-0.157338	-0.897257
59639	-0.157840	3.665898	9.044340	0.013587	0.139438	0.118469	-0.024167	-0.129699	-1.057076	-0.402570	-0.074737	-0.158634	-0.898436
59640	-0.394086	3.627644	9.193835	-0.008428	0.133441	0.065366	-0.025761	-0.129706	-1.055175	-0.400781	-0.072612	-0.159249	-0.899301
59641	-0.731677	3.425294	9.213717	-0.001531	0.122406	0.006969	-0.022827	-0.128841	-1.051760	-0.400132	-0.070283	-0.160312	-0.899586
59642	-0.897865	3.364015	9.148905	0.016266	0.079639	-0.127588	-0.019914	-0.126229	-1.052652	-0.401946	-0.068705	-0.161212	-0.898738
59643	-0.876075	3.483350	9.129417	0.050927	0.039535	-0.219689	-0.015141	-0.124666	-1.052388	-0.405566	-0.067518	-0.162879	-0.896899
59644	-0.946085	3.574308	9.020675	0.059359	0.019488	-0.269286	-0.013558	-0.121523	-1.050692	-0.410046	-0.066905	-0.164255	-0.894654
59645	-0.924337	3.691212	8.972321	0.108256	-0.004714	-0.352399	-0.009326	-0.116744	-1.049782	-0.416091	-0.066508	-0.166777	-0.891420
59646	-0.969537	3.789928	9.095352	0.136322	-0.016704	-0.361226	-0.004822	-0.114087	-1.048135	-0.422195	-0.066866	-0.169335	-0.888035
59647	-1.093800	3.727006	9.250876	0.067231	-0.031365	-0.439309	0.000864	-0.107478	-1.043015	-0.429886	-0.066257	-0.171019	-0.884059
59648	-1.061891	3.577081	9.200032	0.029448	-0.060115	-0.512105	0.007604	-0.097808	-1.044397	-0.438889	-0.065949	-0.171483	-0.879557
59649	-1.070549	3.513804	9.128034	0.041415	-0.064259	-0.556292	0.013547	-0.087534	-1.046961	-0.448709	-0.065249	-0.172541	-0.874432
59650	-1.140922	3.629035	9.057610	0.066082	-0.075278	-0.605781	0.020949	-0.076346	-1.054218	-0.459251	-0.065190	-0.173587	-0.868739
59651	-1.277178	3.648403	9.005142	0.096908	-0.057120	-0.610843	0.026624	-0.065692	-1.054750	-0.469805	-0.064629	-0.175704	-0.862690
59652	-1.264437	3.753021	9.096210	0.112193	-0.056156	-0.644393	0.033231	-0.055593	-1.056386	-0.480746	-0.064505	-0.177717	-0.856236
59653	-1.225481	3.756164	9.174406	0.079609	-0.044197	-0.635588	0.041955	-0.043436	-1.058384	-0.491556	-0.063417	-0.179637	-0.849754
59654	-1.153121	3.623952	8.999506	0.067897	-0.046927	-0.601169	0.048023	-0.030837	-1.058724	-0.501634	-0.062836	-0.180864	-0.843625
59655	-1.115000	3.532401	8.982110	0.086597	-0.046020	-0.559557	0.053827	-0.019073	-1.058952	-0.511015	-0.062094	-0.182716	-0.837629
59656	-0.903500	3.414895	9.220558	0.111862	-0.019047	-0.490395	0.060172	-0.010251	-1.059551	-0.518954	-0.061876	-0.184779	-0.832295
59657	-0.795775	3.628050	9.381117	0.062295	0.008999	-0.382549	0.064927	-0.002180	-1.062440	-0.525110	-0.060610	-0.186495	-0.828134
59658	-0.861504	3.600127	9.109727	-0.014483	-0.002298	-0.204256	0.068361	0.003492	-1.063105	-0.528336	-0.059845	-0.186261	-0.826188
59659	-1.034565	3.519304	9.047258	-0.009889	0.002388	-0.105152	0.070340	0.007200	-1.062068	-0.529985	-0.058980	-0.186340	-0.825176
59660	-1.345156	3.426287	9.096198	-0.015967	-0.015086	-0.048631	0.070992	0.011066	-1.060473	-0.530683	-0.058989	-0.185757	-0.824858
59661	-1.402277	3.624301	9.141091	0.012068	-0.046476	0.007840	0.070460	0.011656	-1.061255	-0.530622	-0.059579	-0.185538	-0.824904
59662	-1.369675	3.682752	9.088867	-0.010983	-0.081610	0.057124	0.071259	0.011669	-1.062669	-0.529815	-0.061131	-0.184205	-0.825607
59663	-1.345748	3.685605	9.010148	-0.050179	-0.090319	0.108219	0.066219	0.010294	-1.064807	-0.528330	-0.062158	-0.182376	-0.826887
59664	-1.383631	3.629080	8.934795	-0.077702	-0.125575	0.122065	0.062770	0.010050	-1.069078	-0.526682	-0.063969	-0.179393	-0.828452
59665	-1.437409	3.674239	9.072411	-0.063583	-0.179706	0.122653	0.058793	0.008548	-1.072846	-0.525281	-0.066378	-0.176391	-0.829795
59666	-1.517963	3.830562	9.107272	-0.115822	-0.224442	0.116025	0.052020	0.010234	-1.078631	-0.524112	-0.069403	-0.171736	-0.831262
59667	-1.573249	3.649907	8.875866	-0.134229	-0.277350	0.055537	0.047765	0.013234	-1.083193	-0.524232	-0.072437	-0.166653	-0.831962
59668	-1.469243	3.525561	8.795751	-0.093470	-0.314007	0.005906	0.040851	0.017468	-1.090106	-0.525122	-0.076807	-0.161573	-0.832011
59669	-1.316154	3.528355	8.947254	-0.034442	-0.316586	-0.048776	0.034602	0.021990	-1.098093	-0.526921	-0.081166	-0.157911	-0.831162
59670	-1.229026	3.685309	9.136489	-0.046795	-0.310177	-0.024050	0.027821	0.026866	-1.108752	-0.528184	-0.085856	-0.153678	-0.830683
59671	-1.157128	3.769175	9.412461	-0.043263	-0.276585	-0.050372	0.022768	0.030511	-1.116243	-0.529868	-0.089424	-0.150318	-0.829848
59672	-1.140860	3.997694	9.868567	-0.120109	-0.238650	-0.099903	0.021294	0.036007	-1.122640	-0.532268	-0.091912	-0.145746	-0.828855
59673	-0.971725	3.709428	9.425821	-0.258890	-0.207333	-0.119602	0.018604	0.048882	-1.132283	-0.535254	-0.091803	-0.139694	-0.827986
59674	-0.594410	3.196770	9.029670	-0.310137	-0.165257	-0.112473	0.017234	0.063601	-1.138252	-0.537950	-0.091000	-0.132766	-0.827467
59675	-0.135962	3.268182	8.855452	-0.193717	-0.108956	-0.047309	0.020248	0.077474	-1.142147	-0.539298	-0.090156	-0.128704	-0.827324
59676	-0.034230	3.260312	8.791237	-0.150749	-0.073287	0.035253	0.021950	0.086087	-1.147271	-0.538987	-0.089927	-0.125128	-0.828099
59677	0.219335	3.236213	9.131195	-0.085988	-0.032042	0.041764	0.023795	0.093022	-1.147126	-0.538448	-0.089236	-0.123512	-0.828767
59678	0.631510	3.287427	9.523762	-0.134115	0.018739	0.166492	0.026968	0.097339	-1.149445	-0.535690	-0.087985	-0.120966	-0.831061
59679	0.539485	3.237178	9.225257	-0.196142	0.066208	0.274488	0.030540	0.101501	-1.151505	-0.531201	-0.085112	-0.118138	-0.834640
59680	0.428240	2.773979	9.439560	-0.127361	0.098940	0.232516	0.034383	0.103815	-1.152551	-0.527105	-0.082749	-0.116441	-0.837708
59681	0.510903	2.797350	9.672992	-0.107795	0.029921	0.262169	0.036235	0.105590	-1.152516	-0.522700	-0.081433	-0.114689	-0.840833
59682	0.596745	2.922348	10.016647	-0.103498	-0.045337	0.290041	0.036356	0.108022	-1.154133	-0.517893	-0.081872	-0.111776	-0.844151
59683	0.688973	2.846298	9.581978	-0.017468	-0.147469	0.422262	0.032118	0.104790	-1.155398	-0.510978	-0.084890	-0.109401	-0.848367
59684	0.777389	2.478895	9.168644	0.059926	-0.159161	0.489626	0.023117	0.096680	-1.158915	-0.502694	-0.089366	-0.107730	-0.853057
59685	0.862852	2.560544	9.122510	0.112574	-0.089242	0.484913	0.014655	0.085266	-1.159182	-0.494255	-0.092880	-0.107985	-0.857569
59686	0.919173	2.675669	9.267790	0.154650	-0.043972	0.466748	0.009380	0.073460	-1.157750	-0.485837	-0.096267	-0.109106	-0.861853
59687	0.937508	2.991576	9.395947	0.200579	-0.026651	0.501462	0.003309	0.061923	-1.161142	-0.476700	-0.099636	-0.111412	-0.866266
59688	0.573951	2.751951	9.396228	0.148168	-0.006921	0.547486	-0.002226	0.047849	-1.158166	-0.466706	-0.102486	-0.112591	-0.871209
59689	0.447400	2.739918	9.149328	0.126873	0.016889	0.439748	-0.009882	0.033133	-1.155589	-0.458589	-0.104246	-0.114124	-0.875103
59690	0.595309	2.863976	9.193850	0.120490	0.067085	0.349834	-0.014628	0.021072	-1.149599	-0.451850	-0.105082	-0.115892	-0.878270
59691	0.686222	3.176339	9.261680	0.072842	0.106442	0.252653	-0.018324	0.013796	-1.145889	-0.446866	-0.104356	-0.117672	-0.880667
59692	0.703057	3.285865	9.145834	0.039233	0.142113	0.236857	-0.017515	0.008743	-1.139874	-0.442071	-0.102872	-0.118914	-0.883091
59693	0.715374	3.395319	9.133350	0.048400	0.161721	0.166278	-0.017774	0.006441	-1.136851	-0.438502	-0.100764	-0.120943	-0.884836
59694	0.555417	3.387556	9.077954	0.075234	0.186562	0.177167	-0.016431	0.000413	-1.131545	-0.434557	-0.098665	-0.123331	-0.886688
59695	0.593684	3.529036	9.044363	0.031331	0.236790	0.144626	-0.015356	-0.004147	-1.129014	-0.431192	-0.095042	-0.125770	-0.888382
59696	0.580417	3.591910	9.077180	0.015046	0.255170	0.150881	-0.012694	-0.007133	-1.123492	-0.427631	-0.091134	-0.127730	-0.890231
59697	0.528943	3.729329	8.992725	0.001878	0.266818	0.106718	-0.009501	-0.009758	-1.121999	-0.424885	-0.086650	-0.129993	-0.891665
59698	0.635211	3.738533	8.938148	-0.027504	0.332326	0.072543	-0.006446	-0.010938	-1.116289	-0.422561	-0.080798	-0.131982	-0.893025
59699	0.520334	3.916080	8.981424	-0.070948	0.338714	0.014999	-0.000475	-0.010618	-1.111775	-0.421338	-0.074210	-0.133729	-0.893915
59700	0.230466	3.901132	9.179645	-0.126400	0.290754	-0.006640	0.005886	-0.007707	-1.104628	-0.420653	-0.068051	-0.133715	-0.894729
59701	-0.217971	3.732752	8.842210	-0.112957	0.220849	0.018707	0.007728	-0.002634	-1.101932	-0.419703	-0.063241	-0.133752	-0.895523
59702	-0.581789	3.153294	8.914848	-0.053211	0.132093	-0.076168	0.006791	-0.000099	-1.101705	-0.420571	-0.060348	-0.133794	-0.895308
59703	-0.491282	3.392847	9.161333	0.144359	0.022751	-0.080704	0.004530	0.001293	-1.099079	-0.421607	-0.060966	-0.136924	-0.894306
59704	-0.562233	3.566344	9.275790	0.222211	-0.004381	-0.035540	0.000431	-0.004509	-1.098276	-0.421772	-0.062944	-0.140695	-0.893505
59705	-1.243117	3.466620	9.431360	0.039012	-0.042173	-0.225399	-0.003950	-0.004084	-1.100229	-0.425702	-0.063384	-0.141615	-0.891462
59706	-1.815824	1.956203	10.373540	0.061514	-0.171286	-0.247207	-0.009269	-0.000811	-1.103426	-0.430304	-0.066384	-0.141355	-0.889073
59707	-1.052570	2.207857	9.636856	0.167301	-0.170461	-0.602430	-0.012607	0.005350	-1.100231	-0.441097	-0.069031	-0.143896	-0.883155
59708	-0.547604	3.115141	9.522750	0.272557	-0.011836	-0.507518	-0.011554	0.008715	-1.101615	-0.449489	-0.070300	-0.149085	-0.877947
59709	-0.627314	3.157426	9.871407	0.088783	0.034284	-0.493647	-0.008915	0.013783	-1.099467	-0.457772	-0.068875	-0.151863	-0.873292
59710	-0.789341	2.829169	9.438058	-0.069475	0.001240	-0.435062	-0.008156	0.026877	-1.103764	-0.465248	-0.067012	-0.151040	-0.869621
59711	-0.885827	2.560403	9.415462	-0.098921	-0.024528	-0.482142	-0.007392	0.037961	-1.105839	-0.473688	-0.064867	-0.149918	-0.865411
59712	-0.959761	2.389151	9.477067	-0.056756	-0.053575	-0.515769	-0.004769	0.048513	-1.104860	-0.482628	-0.063822	-0.148875	-0.860717
59713	-0.860010	2.488055	9.460126	-0.101242	-0.106579	-0.544564	-0.005603	0.061749	-1.107655	-0.492293	-0.062814	-0.146928	-0.855637
59714	-0.417521	2.695154	9.693585	-0.077732	-0.066208	-0.441790	-0.005898	0.071912	-1.111226	-0.499932	-0.061991	-0.145280	-0.851539
59715	-0.186093	2.704173	9.368452	-0.169740	-0.059060	-0.330682	-0.007002	0.086769	-1.117329	-0.505803	-0.060100	-0.142290	-0.848708
59716	-0.321452	2.405550	9.125852	-0.077824	-0.034893	-0.126853	-0.006761	0.095366	-1.120284	-0.507953	-0.059650	-0.140552	-0.847745
59717	-0.827628	2.299290	9.313310	0.005823	-0.020051	-0.088369	-0.007832	0.098004	-1.118305	-0.509371	-0.059553	-0.140596	-0.846893
59718	-1.078133	2.479235	9.395732	0.064203	-0.051383	0.011560	-0.010222	0.098326	-1.117729	-0.509048	-0.061215	-0.140930	-0.846913
59719	-1.125948	2.674976	9.303729	0.074113	-0.078788	-0.027479	-0.013666	0.096066	-1.119510	-0.509522	-0.062948	-0.141456	-0.846413
59720	-1.006170	2.868915	9.322790	0.058499	-0.103974	-0.020652	-0.016579	0.093661	-1.121570	-0.509898	-0.065350	-0.141195	-0.846048
59721	-0.953793	3.010636	9.154839	0.038687	-0.106864	-0.054341	-0.020693	0.093688	-1.124749	-0.510951	-0.067103	-0.140881	-0.845328
59722	-0.943735	3.224422	9.086138	0.099086	-0.135416	-0.029589	-0.023613	0.094323	-1.131285	-0.511504	-0.070425	-0.140993	-0.844704
59723	-1.192725	3.185915	9.035462	0.127333	-0.155194	-0.011888	-0.026128	0.092204	-1.134014	-0.511852	-0.074000	-0.141655	-0.844077
59724	-1.205833	3.268230	9.241442	0.101616	-0.170136	-0.063346	-0.031965	0.091297	-1.137472	-0.513058	-0.077836	-0.141501	-0.843025
59725	-1.121162	3.454287	9.603685	0.079615	-0.186682	-0.120137	-0.037003	0.088882	-1.136953	-0.515386	-0.081112	-0.141231	-0.841340
59726	-1.128561	3.823115	9.591048	-0.035919	-0.155191	-0.102630	-0.041789	0.091733	-1.140572	-0.517417	-0.083165	-0.138970	-0.840268
59727	-1.114623	3.580609	9.403152	-0.059800	-0.119678	-0.144902	-0.044720	0.095949	-1.144572	-0.520192	-0.083777	-0.137134	-0.838794
59728	-0.500035	3.358714	9.243159	-0.110739	-0.104753	-0.189292	-0.044608	0.103333	-1.149448	-0.523646	-0.083963	-0.134279	-0.837087
59729	0.062824	3.213497	8.534612	-0.083643	-0.097165	-0.054879	-0.047281	0.109613	-1.152175	-0.524872	-0.084206	-0.132123	-0.836638
59730	-0.038343	3.765172	9.143538	0.176404	0.035361	0.068772	-0.050067	0.109291	-1.153633	-0.523137	-0.085746	-0.135106	-0.837091
59731	0.386832	4.212338	10.014917	-0.039877	0.188291	0.068940	-0.047938	0.107367	-1.151164	-0.521437	-0.082058	-0.136476	-0.838299
59732	0.378900	3.243562	9.056775	-0.158175	0.171053	0.220585	-0.043426	0.107793	-1.149857	-0.517330	-0.078242	-0.135020	-0.841437
59733	0.655094	2.229039	8.767214	-0.086237	0.167272	0.325980	-0.042493	0.106343	-1.148569	-0.511394	-0.075166	-0.134921	-0.845353
59734	0.533427	2.916330	9.879958	0.133278	0.169396	0.460150	-0.039550	0.098075	-1.144833	-0.502737	-0.075005	-0.137987	-0.850052
59735	0.137768	2.569305	9.778970	-0.031650	0.086280	0.455668	-0.039787	0.087878	-1.139239	-0.494649	-0.074273	-0.137706	-0.854893
59736	0.477914	2.963828	9.483149	0.178668	-0.033408	0.478464	-0.042674	0.076423	-1.137151	-0.486073	-0.078032	-0.139494	-0.859177
59737	0.226079	2.934971	9.360103	0.104351	-0.023873	0.534048	-0.049801	0.062611	-1.137914	-0.476636	-0.080787	-0.140256	-0.864072
59738	0.045412	2.737487	9.221257	0.084200	0.016987	0.420251	-0.054278	0.050370	-1.136639	-0.468975	-0.082583	-0.140970	-0.867969
59739	0.090646	2.927663	9.399328	0.100213	0.006145	0.289366	-0.058500	0.041316	-1.134190	-0.463622	-0.084090	-0.142301	-0.870479
59740	0.473308	3.162768	9.281726	0.012134	0.002009	0.283668	-0.062462	0.034250	-1.133295	-0.458452	-0.085089	-0.141833	-0.873193
59741	0.503106	3.260413	9.358927	0.011039	0.001888	0.324319	-0.065499	0.028717	-1.133033	-0.452609	-0.085972	-0.141479	-0.876206
59742	0.432154	3.288250	9.320436	-0.026119	0.011066	0.335770	-0.068539	0.024286	-1.132064	-0.446528	-0.086607	-0.140323	-0.879444
59743	0.373275	3.311447	9.239022	-0.107131	0.043894	0.274738	-0.071975	0.019038	-1.131654	-0.441598	-0.085573	-0.138334	-0.882344
59744	0.470382	3.291355	9.167537	-0.116939	0.042126	0.271141	-0.074364	0.018795	-1.130827	-0.436687	-0.084665	-0.135960	-0.885241
59745	0.523125	3.552035	9.099792	-0.014767	0.040837	0.286462	-0.075670	0.011559	-1.131312	-0.431362	-0.084548	-0.135555	-0.887921
59746	0.393941	3.690466	8.969621	0.000275	0.064454	0.199162	-0.078580	0.007941	-1.129243	-0.427442	-0.084066	-0.135563	-0.889859
59747	0.366755	3.821040	8.859487	0.041091	0.094246	0.158816	-0.078704	0.004539	-1.127198	-0.424124	-0.083159	-0.136856	-0.891332
59748	0.394736	3.850659	8.698853	0.031850	0.156630	0.077848	-0.079222	-0.000128	-1.124517	-0.422047	-0.080972	-0.138408	-0.892280
59749	0.512737	3.993578	8.600301	0.037559	0.242793	0.047445	-0.075231	-0.003386	-1.120633	-0.420292	-0.077115	-0.141119	-0.893025
59750	0.607093	4.145804	8.746468	-0.006529	0.309585	-0.043357	-0.066998	-0.005160	-1.112447	-0.419989	-0.071532	-0.143457	-0.893260
59751	0.451603	4.220696	9.092554	-0.089005	0.311867	-0.055955	-0.060366	-0.004001	-1.108586	-0.420030	-0.065133	-0.144677	-0.893533
59752	0.126035	4.006023	9.002345	-0.118199	0.188930	-0.129246	-0.052674	-0.002273	-1.100013	-0.421735	-0.060514	-0.144109	-0.893146
59753	-0.107939	4.016304	8.643666	0.075561	0.032448	-0.064158	-0.052281	-0.000927	-1.098091	-0.422507	-0.060496	-0.145973	-0.892479
59754	-0.872658	3.269380	8.856908	0.271638	-0.063377	-0.007381	-0.055304	-0.011273	-1.095428	-0.422282	-0.064026	-0.150085	-0.891658
59755	-1.789516	3.145990	9.339990	0.355864	-0.211109	-0.154625	-0.059397	-0.018408	-1.097492	-0.425030	-0.070374	-0.155037	-0.889022
59756	-1.943676	3.016995	9.586560	0.231878	-0.271697	-0.443578	-0.066417	-0.023551	-1.098113	-0.433203	-0.075923	-0.157255	-0.884218
59757	-1.195882	3.292710	9.477448	0.095179	-0.285292	-0.585719	-0.070536	-0.021980	-1.101512	-0.444131	-0.079890	-0.157552	-0.878375
59758	-1.033362	3.188871	9.639673	0.097681	-0.224506	-0.669345	-0.070691	-0.014079	-1.104216	-0.456198	-0.082707	-0.158113	-0.871805
59759	-0.694442	3.726643	9.860239	0.085090	-0.093392	-0.581124	-0.070178	-0.007898	-1.105773	-0.466322	-0.083156	-0.159896	-0.866061
59760	-0.925029	3.142316	9.886456	-0.104595	0.028929	-0.667502	-0.066904	0.006852	-1.105474	-0.477729	-0.079657	-0.159233	-0.860276
59761	-1.010964	2.490147	9.248476	-0.077832	0.084602	-0.645782	-0.058974	0.018729	-1.106531	-0.488530	-0.075213	-0.159881	-0.854470
59762	-0.807863	2.789997	9.464262	0.013395	0.074170	-0.695134	-0.051034	0.027033	-1.104340	-0.499914	-0.071961	-0.161648	-0.847808
59763	-0.972979	3.051588	9.476479	-0.093067	0.055431	-0.621300	-0.045496	0.039476	-1.103333	-0.510245	-0.067853	-0.161633	-0.841975
59764	-0.619211	3.055582	9.492118	-0.149060	0.031902	-0.550978	-0.039960	0.052817	-1.104854	-0.519400	-0.064118	-0.159968	-0.836972
59765	-0.505277	2.877985	9.150345	-0.193700	-0.005976	-0.401076	-0.035490	0.067757	-1.107924	-0.526238	-0.060693	-0.157255	-0.833463
59766	-0.734093	2.679637	9.106308	-0.094579	-0.027814	-0.239943	-0.035518	0.077430	-1.108691	-0.530244	-0.059510	-0.155457	-0.831344
59767	-1.240917	2.580631	9.134830	-0.060680	-0.067586	-0.167482	-0.035134	0.082011	-1.107473	-0.533186	-0.059220	-0.153984	-0.829756
59768	-1.603609	2.493915	8.840329	-0.010371	-0.104492	-0.169238	-0.037531	0.084592	-1.107766	-0.536136	-0.060424	-0.152679	-0.828007
59769	-1.447638	2.797730	8.736915	0.114781	-0.169813	-0.217048	-0.040987	0.086728	-1.112096	-0.539989	-0.063507	-0.153080	-0.825194
59770	-1.107404	3.284560	9.051778	0.184812	-0.266670	-0.229928	-0.047882	0.084490	-1.117468	-0.544162	-0.069297	-0.153318	-0.821936
59771	-1.042176	3.819796	9.300070	0.145584	-0.323147	-0.188019	-0.055577	0.083668	-1.122784	-0.547921	-0.075315	-0.152532	-0.819051
59772	-1.064711	3.979597	9.312615	0.047928	-0.351829	-0.176133	-0.064074	0.084508	-1.126559	-0.551607	-0.081162	-0.149500	-0.816574
59773	-1.128459	3.939549	8.824747	-0.025766	-0.359489	-0.179922	-0.072842	0.087206	-1.131751	-0.555548	-0.085901	-0.145530	-0.814131
59774	-1.406162	3.759732	8.764628	0.011100	-0.338057	-0.207890	-0.081344	0.090378	-1.139621	-0.559699	-0.091015	-0.142081	-0.811336
59775	-1.583789	4.169171	8.818671	0.004180	-0.342374	-0.287486	-0.092637	0.093929	-1.142874	-0.565225	-0.095448	-0.139042	-0.807513
59776	-1.769271	4.864909	8.961780	0.073854	-0.318544	-0.400269	-0.100743	0.097183	-1.148593	-0.572226	-0.100399	-0.137162	-0.802287
59777	-1.516145	4.432728	10.417007	-0.051531	-0.065145	-0.584770	-0.102749	0.102591	-1.150549	-0.581786	-0.098842	-0.137064	-0.795593
59778	0.761105	3.226189	8.734061	-0.474055	0.062718	-0.575078	-0.098830	0.124426	-1.154738	-0.591462	-0.090827	-0.131142	-0.790396
59779	1.379773	2.659583	7.688611	0.128515	0.056356	-0.219685	-0.096075	0.135133	-1.154562	-0.594455	-0.090558	-0.134463	-0.787618
59780	3.111377	4.584897	12.613431	0.321176	0.408193	-0.348251	-0.087695	0.129070	-1.148666	-0.598040	-0.087084	-0.144765	-0.783458
59781	0.272320	2.343627	10.290271	-0.066655	0.174347	0.838011	-0.079837	0.119188	-1.140466	-0.584318	-0.085776	-0.144406	-0.793953
59782	1.100425	0.722376	8.281960	0.066733	-0.023508	0.398594	-0.082736	0.112463	-1.143337	-0.577745	-0.088163	-0.144275	-0.798513
59783	0.655837	2.802001	9.552411	0.420969	0.165795	0.775747	-0.082274	0.090338	-1.136922	-0.563917	-0.092462	-0.151470	-0.806539
59784	-0.347497	2.827503	9.682700	-0.007455	0.147382	0.436783	-0.082897	0.075825	-1.131865	-0.556234	-0.091413	-0.151970	-0.811882
59785	-0.020668	2.920789	9.405592	0.022897	0.122630	0.441955	-0.084472	0.069470	-1.127746	-0.548491	-0.090881	-0.152801	-0.817037
59786	0.013275	2.860680	9.031595	0.094582	0.137074	0.457306	-0.083911	0.059043	-1.125127	-0.540218	-0.091169	-0.154785	-0.822128
59787	0.167273	2.929023	9.117643	0.124230	0.154175	0.495485	-0.081892	0.049254	-1.121294	-0.531202	-0.091392	-0.157451	-0.827454
59788	0.161929	3.205655	9.173161	0.168453	0.175099	0.527573	-0.081589	0.036097	-1.115263	-0.521390	-0.092040	-0.160898	-0.832942
59789	0.194852	3.478106	9.042137	0.219541	0.133573	0.426667	-0.080221	0.021663	-1.109554	-0.513283	-0.093393	-0.164999	-0.837015
59790	0.374045	3.714377	8.959202	0.214992	0.146738	0.396631	-0.083104	0.008462	-1.104563	-0.505546	-0.094556	-0.169133	-0.840760
59791	0.249861	3.755825	9.032103	0.113501	0.205226	0.297694	-0.082401	-0.005391	-1.099097	-0.499470	-0.093221	-0.172377	-0.843876
59792	0.189252	3.740149	8.924453	0.032670	0.200930	0.155977	-0.078147	-0.008808	-1.088496	-0.495888	-0.090806	-0.174420	-0.845829
59793	0.127286	3.938076	8.969198	0.066165	0.198588	0.046445	-0.074153	-0.012896	-1.085042	-0.494131	-0.088260	-0.177242	-0.846540
59794	-0.140805	4.299776	9.235048	0.027154	0.170392	-0.049300	-0.068837	-0.015638	-1.080619	-0.494121	-0.085583	-0.179251	-0.846398
59795	-0.355258	4.878398	8.672900	-0.052444	0.057662	-0.120961	-0.063931	-0.013171	-1.083286	-0.495890	-0.083679	-0.179000	-0.845606
59796	-0.947208	4.777835	8.592913	0.053454	0.006972	-0.050091	-0.064070	-0.011076	-1.082948	-0.496433	-0.084027	-0.179837	-0.845076
59797	-1.951161	3.463465	9.270053	0.046913	-0.102568	-0.227369	-0.064465	-0.012514	-1.080838	-0.500412	-0.085380	-0.179914	-0.842573
59798	-1.496146	3.661008	8.805938	0.127427	-0.232111	-0.569297	-0.065675	-0.007109	-1.083475	-0.510398	-0.088626	-0.180476	-0.836103
59799	-0.928299	4.069378	8.569954	0.141560	-0.251874	-0.698591	-0.066488	-0.000993	-1.087036	-0.522546	-0.091678	-0.181445	-0.828021
59800	-0.933564	4.205294	9.295681	0.136265	-0.255394	-0.772915	-0.066508	0.005929	-1.089908	-0.535771	-0.094624	-0.182202	-0.819023
59801	-1.317998	4.086690	9.588061	-0.067235	-0.262425	-0.702789	-0.067996	0.015560	-1.093483	-0.548185	-0.095516	-0.179569	-0.811249
59802	-2.034069	3.466800	9.127877	-0.168591	-0.236602	-0.741647	-0.067380	0.031976	-1.096058	-0.561146	-0.094934	-0.175408	-0.803327
59803	-1.800007	3.369079	8.962493	-0.071581	-0.191022	-0.861330	-0.066365	0.048767	-1.103199	-0.575602	-0.093949	-0.173721	-0.793522
59804	-1.166274	3.827242	9.185484	0.025733	-0.188219	-0.867359	-0.065080	0.063511	-1.106777	-0.589712	-0.094299	-0.173337	-0.783136
59805	-1.272237	3.645674	9.015112	-0.084479	-0.166337	-0.711931	-0.065923	0.079630	-1.113246	-0.601444	-0.093176	-0.171380	-0.774733
59806	-1.322100	3.382632	9.212940	-0.094551	-0.086802	-0.623913	-0.064639	0.094778	-1.116138	-0.611371	-0.091326	-0.169791	-0.767500
59807	-1.163579	3.118516	9.397915	-0.134871	-0.051336	-0.489461	-0.063342	0.105446	-1.118905	-0.619190	-0.088502	-0.167968	-0.761944
59808	-1.103654	2.988496	9.135964	-0.113957	-0.064108	-0.397534	-0.063378	0.117847	-1.122678	-0.625480	-0.086811	-0.165905	-0.757439
59809	-1.136014	3.133539	9.013528	-0.065465	-0.070673	-0.259504	-0.063931	0.125453	-1.124311	-0.629669	-0.085880	-0.164449	-0.754386
59810	-1.261502	3.223499	8.980115	-0.059194	-0.074091	-0.191407	-0.065012	0.131921	-1.124630	-0.632734	-0.085701	-0.162720	-0.752214
59811	-1.487271	3.238818	8.949001	-0.002170	-0.113948	-0.142809	-0.067415	0.136794	-1.127270	-0.635175	-0.086578	-0.161471	-0.750322
59812	-1.825342	3.324942	9.101654	0.008919	-0.131303	-0.156964	-0.069143	0.137715	-1.129104	-0.637772	-0.088230	-0.159977	-0.748244
59813	-1.681131	3.504757	9.095095	-0.005756	-0.167176	-0.220932	-0.073401	0.141523	-1.132295	-0.641546	-0.089566	-0.158163	-0.745239
59814	-1.385840	3.507678	9.003039	0.002281	-0.171522	-0.185634	-0.076333	0.145569	-1.134956	-0.644683	-0.091637	-0.156095	-0.742712
59815	-1.414089	3.480474	9.093843	0.010130	-0.211468	-0.149613	-0.084569	0.147768	-1.137211	-0.647475	-0.094036	-0.153832	-0.740452
59816	-1.540829	3.626236	9.016645	-0.003426	-0.228517	-0.184220	-0.089487	0.150214	-1.141380	-0.650742	-0.096879	-0.150933	-0.737813
59817	-1.620131	3.581096	8.942343	0.004167	-0.258206	-0.203815	-0.095865	0.153007	-1.147000	-0.654452	-0.099692	-0.148108	-0.734723
59818	-1.514851	3.641259	8.896979	0.035116	-0.284172	-0.221590	-0.102909	0.156508	-1.152321	-0.658306	-0.103736	-0.145108	-0.731311
59819	-1.232694	3.641560	9.232986	-0.008038	-0.257879	-0.219859	-0.110882	0.159418	-1.155363	-0.662225	-0.106303	-0.142166	-0.727974
59820	-1.211163	3.666232	9.300858	-0.039658	-0.243145	-0.179203	-0.118589	0.162128	-1.155995	-0.665443	-0.108870	-0.138510	-0.725361
59821	-0.947403	3.700157	9.395347	-0.040781	-0.196352	-0.129461	-0.123377	0.165690	-1.160129	-0.667904	-0.110343	-0.135727	-0.723400
59822	-0.836245	3.469142	9.371616	-0.140199	-0.126762	-0.101051	-0.127909	0.172264	-1.161615	-0.669858	-0.110090	-0.131989	-0.722322
59823	-0.595178	3.252992	9.144588	-0.153481	-0.092043	-0.001973	-0.131863	0.176571	-1.163904	-0.670419	-0.108880	-0.128689	-0.722581
59824	-0.478120	3.155552	8.763796	-0.104568	-0.082412	0.056579	-0.135327	0.181177	-1.166137	-0.669881	-0.108873	-0.125711	-0.723604
59825	-0.727123	3.369499	8.768983	-0.019188	-0.054314	0.099508	-0.137851	0.182092	-1.166886	-0.668570	-0.109183	-0.124650	-0.724952
59826	-0.791976	3.404777	9.173510	0.033725	0.017649	0.084224	-0.139566	0.178660	-1.168051	-0.667072	-0.109646	-0.124952	-0.726209
59827	-0.005803	3.455522	9.820662	-0.045920	0.069710	0.039913	-0.138239	0.178615	-1.167396	-0.666366	-0.107669	-0.125290	-0.727094
59828	0.679863	3.768528	9.454391	-0.066647	0.141358	0.087973	-0.138288	0.180679	-1.164319	-0.664712	-0.105004	-0.125777	-0.728911
59829	0.418483	2.933557	8.889431	-0.076560	0.108858	0.390194	-0.134303	0.179592	-1.163593	-0.658818	-0.103002	-0.125403	-0.734591
59830	0.185065	2.380824	9.752958	0.108025	0.064541	0.411761	-0.133221	0.172788	-1.160864	-0.652196	-0.104567	-0.126751	-0.740027
59831	0.073640	3.177461	10.196046	0.062516	-0.002630	0.416474	-0.135054	0.164133	-1.159909	-0.645808	-0.106126	-0.126834	-0.745374
59832	0.162665	2.972670	9.468595	0.010843	-0.069827	0.454788	-0.137690	0.157770	-1.160486	-0.638990	-0.108521	-0.124887	-0.751212
59833	0.414948	3.171418	9.272649	0.096127	-0.070335	0.361280	-0.142450	0.151135	-1.159298	-0.633426	-0.111400	-0.124678	-0.755524
59834	0.206646	3.060844	9.372999	0.022117	-0.065080	0.302781	-0.147208	0.144255	-1.159598	-0.628783	-0.113484	-0.123274	-0.759313
59835	-0.000044	2.833760	9.248020	-0.014602	-0.093861	0.123071	-0.150527	0.144345	-1.160229	-0.627089	-0.114737	-0.121602	-0.760794
59836	0.099751	2.908376	9.091657	0.025571	-0.137364	0.026533	-0.155170	0.143377	-1.162223	-0.626790	-0.117280	-0.119969	-0.760912
59837	0.220917	3.148457	9.074307	0.053149	-0.169488	-0.102698	-0.159411	0.141385	-1.162642	-0.628542	-0.119997	-0.118886	-0.759211
59838	0.257780	3.479245	9.024803	0.083549	-0.165962	-0.162718	-0.165517	0.141280	-1.164188	-0.631032	-0.123247	-0.118218	-0.756725
59839	0.131513	3.370149	9.021752	0.067430	-0.137819	-0.227978	-0.170563	0.141978	-1.165184	-0.634546	-0.125376	-0.118052	-0.753456
59840	0.105645	3.345416	9.115018	0.106012	-0.107604	-0.286009	-0.173753	0.143190	-1.166049	-0.638667	-0.127731	-0.118758	-0.749457
59841	0.132707	3.457574	9.184805	0.104574	-0.089453	-0.229328	-0.175881	0.144622	-1.165307	-0.641958	-0.129596	-0.119759	-0.746159
59842	0.137325	3.457650	9.112737	0.114338	-0.056801	-0.252074	-0.176412	0.144655	-1.166241	-0.645388	-0.131370	-0.121145	-0.742658
59843	0.404464	3.661536	9.049592	0.151905	-0.021257	-0.237649	-0.178535	0.144247	-1.164616	-0.648478	-0.132818	-0.123737	-0.739273
59844	0.469491	3.793789	8.990415	0.130111	0.017446	-0.156153	-0.177734	0.142663	-1.163465	-0.650233	-0.133923	-0.126058	-0.737137
59845	0.611430	3.701681	8.848639	0.104837	0.079234	-0.074525	-0.177196	0.139449	-1.158060	-0.650761	-0.133717	-0.128808	-0.736232
59846	0.582365	3.708441	8.895836	0.109655	0.126651	0.023047	-0.172938	0.135629	-1.154331	-0.649640	-0.133401	-0.131766	-0.736756
59847	0.567244	3.747011	8.955256	0.119037	0.198124	0.156146	-0.169874	0.131175	-1.146171	-0.646394	-0.132266	-0.135630	-0.739111
59848	0.495289	3.939888	8.874569	0.083877	0.225267	0.196887	-0.162031	0.126656	-1.139951	-0.642478	-0.130617	-0.139017	-0.742183
59849	0.506553	4.338179	8.818955	0.130426	0.243366	0.343888	-0.155372	0.118820	-1.134361	-0.636224	-0.129515	-0.143129	-0.746967
59850	0.355125	4.393686	8.794635	0.118209	0.260638	0.467763	-0.150024	0.105442	-1.129874	-0.627982	-0.128527	-0.146750	-0.753382
59851	0.496752	4.835620	8.858229	0.100426	0.313073	0.535182	-0.141768	0.096163	-1.123945	-0.618570	-0.126581	-0.150775	-0.760668
59852	0.150371	4.783267	9.341430	-0.039202	0.348135	0.579239	-0.137095	0.086737	-1.120266	-0.608583	-0.122611	-0.152767	-0.768932
59853	0.214589	4.410567	8.905731	-0.156914	0.396001	0.616319	-0.130708	0.081278	-1.114328	-0.598077	-0.116479	-0.153631	-0.777904
59854	-0.032392	4.362366	8.662630	-0.097400	0.416091	0.650291	-0.121401	0.075315	-1.107633	-0.586661	-0.110907	-0.155324	-0.787022
59855	-0.517442	4.436133	9.003426	-0.153851	0.400788	0.637735	-0.113942	0.066477	-1.101815	-0.575505	-0.104786	-0.156198	-0.795874
59856	-0.776216	3.810031	9.048348	-0.211966	0.323417	0.509831	-0.105967	0.062569	-1.097997	-0.566597	-0.098872	-0.155234	-0.803178
59857	-0.386231	4.113201	8.610326	-0.231944	0.296324	0.376896	-0.101185	0.060825	-1.093805	-0.559898	-0.092675	-0.154176	-0.808799
59858	0.312230	4.400136	8.297427	-0.201412	0.356768	0.389598	-0.093877	0.058668	-1.092479	-0.552648	-0.085937	-0.153954	-0.814551
59859	0.266724	4.741575	8.322339	-0.114065	0.443601	0.503585	-0.086166	0.053873	-1.086266	-0.543053	-0.079095	-0.156213	-0.821240
59860	-0.302200	5.073593	9.058176	-0.077852	0.458520	0.631195	-0.077381	0.045460	-1.082064	-0.531118	-0.072779	-0.158674	-0.829120
59861	-1.314662	3.047978	10.987246	0.123120	0.287400	0.894446	-0.075476	0.029019	-1.074811	-0.514924	-0.072258	-0.162554	-0.838575
59862	-1.422637	2.608910	9.321600	-0.156744	0.202952	0.580145	-0.073845	0.015924	-1.072828	-0.504525	-0.069227	-0.160945	-0.845434
59863	-0.255739	2.673699	8.608340	-0.227614	0.327591	0.695409	-0.073031	0.009670	-1.069406	-0.491786	-0.063715	-0.159508	-0.853607
59864	0.168382	1.555235	9.996967	-0.204080	0.354784	0.828189	-0.071419	0.003171	-1.068287	-0.476490	-0.058393	-0.158216	-0.862853
59865	-0.315418	2.595165	10.698785	-0.217529	0.359284	0.857396	-0.073907	-0.008902	-1.064072	-0.460538	-0.052930	-0.156831	-0.872071
59866	-1.250175	2.170300	9.749019	-0.404614	0.398548	0.999643	-0.074819	-0.014796	-1.062367	-0.441953	-0.045494	-0.152136	-0.882872
59867	-1.353068	1.813919	8.679842	-0.306842	0.375603	0.808905	-0.072942	-0.021350	-1.059102	-0.426540	-0.038664	-0.149223	-0.891236
59868	-1.458554	1.816818	8.291464	-0.054083	0.306527	0.667835	-0.073182	-0.030215	-1.056693	-0.413501	-0.034853	-0.150138	-0.897363
59869	-1.246864	2.131443	9.017686	0.077762	0.159111	0.419686	-0.073418	-0.040686	-1.051376	-0.405232	-0.033918	-0.152487	-0.900769
59870	-1.075114	2.362799	9.615740	-0.011744	0.022351	0.239885	-0.077114	-0.047703	-1.052903	-0.400627	-0.034281	-0.152093	-0.902879
59871	-0.481707	1.956016	9.254304	-0.048260	-0.100609	0.238879	-0.085067	-0.051547	-1.054278	-0.396459	-0.036447	-0.150138	-0.904959
59872	0.607491	2.203914	8.881479	0.208759	-0.153707	0.175451	-0.089698	-0.056646	-1.053043	-0.393364	-0.041540	-0.152367	-0.905717
59873	0.496255	3.007848	9.430426	0.308807	-0.043479	0.355032	-0.096432	-0.069137	-1.050810	-0.386595	-0.045905	-0.157141	-0.907603
59874	-0.065657	2.526752	9.551604	0.049963	-0.001247	0.283020	-0.102644	-0.078711	-1.048085	-0.381187	-0.047337	-0.157576	-0.909739
59875	0.073472	3.216317	10.388308	-0.057190	0.014593	0.182805	-0.107949	-0.079901	-1.051962	-0.377667	-0.047300	-0.156249	-0.911437
59876	-1.395496	5.410880	11.828647	-0.140046	0.233316	0.081589	-0.108353	-0.077965	-1.050551	-0.375351	-0.042379	-0.155179	-0.912817
59877	-1.767137	3.132007	10.965507	-0.474485	0.251394	-0.191444	-0.098825	-0.067812	-1.051277	-0.378252	-0.033666	-0.148406	-0.913109
59878	-1.668322	3.398053	7.873537	-0.176456	0.058384	-0.053786	-0.095941	-0.055511	-1.053607	-0.378953	-0.031239	-0.145464	-0.913378
59879	-2.458481	3.109301	6.763505	-0.036972	0.037896	-0.187648	-0.094626	-0.051042	-1.054555	-0.382108	-0.029679	-0.145164	-0.912162
59880	-3.082102	3.889651	9.891653	0.524084	-0.061497	-0.971557	-0.085612	-0.047106	-1.052113	-0.399378	-0.032110	-0.154599	-0.903087
59881	-2.147764	4.518368	10.461969	-0.022761	-0.348232	-1.173386	-0.079012	-0.034349	-1.053664	-0.421377	-0.034441	-0.152200	-0.893359
59882	-0.964853	3.830909	9.299952	0.077438	-0.650541	-1.065583	-0.080642	-0.021182	-1.058738	-0.441994	-0.043587	-0.148588	-0.883552
59883	-0.233787	3.931437	8.159045	0.120735	-0.618357	-1.129033	-0.087323	-0.005734	-1.066775	-0.463371	-0.052073	-0.146306	-0.872451
59884	-0.738148	3.931985	8.061727	0.212699	-0.449705	-1.375095	-0.090284	0.008791	-1.074883	-0.488046	-0.057958	-0.147010	-0.858394
59885	-0.838602	4.231242	8.836255	0.078351	-0.338929	-1.585227	-0.087573	0.036515	-1.090704	-0.515755	-0.059696	-0.146971	-0.841922
59886	-0.471131	4.004862	8.666306	0.074582	-0.437647	-1.764521	-0.084591	0.061210	-1.096674	-0.546111	-0.062710	-0.145508	-0.822592
59887	0.218069	4.415442	8.503832	0.137784	-0.510387	-1.819766	-0.083720	0.081307	-1.101421	-0.576812	-0.067136	-0.144551	-0.801178
59888	0.153426	4.690958	8.191674	0.099599	-0.580029	-1.749595	-0.088837	0.106694	-1.111175	-0.605802	-0.072560	-0.141487	-0.779565
59889	-0.444591	5.432542	7.674294	0.274656	-0.627547	-1.639611	-0.096592	0.126671	-1.120399	-0.632208	-0.080899	-0.140679	-0.757613
59890	-0.932227	4.520809	8.643452	0.058859	-0.677102	-1.723587	-0.107818	0.153190	-1.130718	-0.659522	-0.087067	-0.135476	-0.734231
59891	-1.596193	4.785499	8.784758	0.429836	-0.956804	-1.577324	-0.125405	0.175989	-1.143369	-0.683924	-0.102326	-0.132109	-0.710158
59892	-1.846686	1.450589	8.917765	0.721470	-1.082322	-1.797159	-0.146498	0.172179	-1.151451	-0.709996	-0.122756	-0.130863	-0.680964
59893	-0.657611	3.729757	10.032243	0.637012	-0.789174	-2.097401	-0.164029	0.176145	-1.160536	-0.738199	-0.136670	-0.133588	-0.646945
59894	-0.407775	4.661700	11.390427	0.550117	-0.472590	-1.623676	-0.173864	0.180326	-1.162172	-0.758371	-0.146517	-0.137833	-0.620007
59895	-1.754130	3.025396	10.574369	0.025133	-0.353450	-2.023780	-0.184521	0.192927	-1.164067	-0.783676	-0.145234	-0.138815	-0.587783
59896	-1.583608	2.858407	9.035567	-0.121225	-0.362318	-1.932346	-0.188718	0.221140	-1.169841	-0.807026	-0.142144	-0.136969	-0.556546
59897	-0.934832	2.714788	8.685880	0.006131	-0.476510	-1.800193	-0.192906	0.245902	-1.171556	-0.827773	-0.142062	-0.134551	-0.525838
59898	-0.806377	3.095804	8.797669	0.045888	-0.603358	-1.762027	-0.208501	0.267652	-1.177002	-0.847129	-0.144335	-0.129714	-0.494687
59899	-0.277802	3.289936	9.351592	-0.069336	-0.669328	-1.504797	-0.227410	0.288067	-1.181914	-0.863493	-0.145309	-0.122071	-0.467294
59900	-0.124886	3.037837	9.372627	-0.178280	-0.661843	-1.197455	-0.252436	0.311839	-1.186782	-0.876413	-0.145428	-0.112166	-0.445162
59901	-0.283950	3.197559	9.123435	-0.190943	-0.578606	-1.044866	-0.272410	0.332941	-1.190046	-0.887322	-0.144347	-0.103364	-0.425604
59902	-0.628276	2.950990	9.030484	-0.094954	-0.460023	-0.774958	-0.289173	0.345692	-1.192404	-0.894931	-0.144927	-0.096369	-0.410862
59903	-0.833286	3.027376	9.052502	-0.053109	-0.372405	-0.708803	-0.304335	0.355294	-1.193267	-0.901529	-0.145133	-0.091319	-0.397294
59904	-0.880083	3.380893	8.745117	0.067470	-0.371098	-0.505075	-0.318956	0.361823	-1.194907	-0.905891	-0.148329	-0.086380	-0.387168
59905	-1.048846	3.579303	8.738441	0.025749	-0.368829	-0.323926	-0.335301	0.367035	-1.192265	-0.908935	-0.150582	-0.080875	-0.380292
59906	-1.283876	3.698835	8.735142	-0.044486	-0.395089	-0.293325	-0.350580	0.371457	-1.192889	-0.911834	-0.152254	-0.073991	-0.374036
59907	-1.393945	3.857036	8.643919	-0.016029	-0.341950	-0.203584	-0.365866	0.378101	-1.192769	-0.913901	-0.153728	-0.068322	-0.369439
59908	-1.474290	3.972076	8.484131	0.026075	-0.254201	-0.214367	-0.382066	0.379921	-1.194945	-0.915672	-0.155739	-0.064283	-0.364909
59909	-1.516311	4.403406	8.645671	0.055439	-0.186007	-0.157270	-0.394537	0.377851	-1.195943	-0.916889	-0.157461	-0.061912	-0.361507
59910	-1.274418	4.927350	9.515661	0.104439	0.061021	-0.132645	-0.402744	0.370085	-1.196903	-0.917379	-0.158718	-0.063960	-0.359351
59911	-1.265458	4.143486	9.702374	-0.209228	0.305469	-0.273491	-0.399545	0.365866	-1.199227	-0.919584	-0.151926	-0.069129	-0.355675
59912	0.659452	2.663734	9.823149	-0.253110	0.373293	-0.437998	-0.391592	0.369881	-1.199190	-0.922824	-0.143947	-0.075278	-0.349298
59913	3.724786	4.945414	11.156449	-0.154830	0.436388	-0.141035	-0.379395	0.375198	-1.199161	-0.923532	-0.137541	-0.082701	-0.348328
59914	-0.552247	0.512950	10.028451	-0.190162	0.145619	0.947329	-0.369426	0.370741	-1.197805	-0.916976	-0.134504	-0.081208	-0.366699
59915	-0.310565	0.818269	9.451070	0.160074	-0.101193	0.190025	-0.366251	0.374311	-1.197996	-0.915299	-0.138077	-0.080022	-0.369809
59916	-0.455216	2.604797	10.997705	0.123951	-0.125946	0.317865	-0.370200	0.363220	-1.198574	-0.912720	-0.141737	-0.077514	-0.375292
59917	0.042686	2.159728	9.312183	-0.177541	-0.244864	0.133104	-0.376979	0.365805	-1.194648	-0.912584	-0.140095	-0.071305	-0.377464
59918	0.593750	2.630872	8.762300	0.086395	-0.313159	0.145744	-0.387332	0.365368	-1.195753	-0.911600	-0.144194	-0.065591	-0.379331
59919	0.834402	2.814934	9.394116	-0.032691	-0.217949	0.103469	-0.395288	0.362508	-1.197366	-0.911177	-0.144980	-0.060980	-0.380812
59920	0.896098	2.854874	9.232032	-0.164028	-0.141103	0.115030	-0.400883	0.369231	-1.198162	-0.910870	-0.143156	-0.056584	-0.382910
59921	0.601244	3.145642	9.016196	-0.097635	-0.110556	0.195943	-0.405408	0.372948	-1.197050	-0.909744	-0.142087	-0.053124	-0.386466
59922	0.342417	3.337545	8.840724	-0.088315	-0.094487	0.052023	-0.408464	0.373013	-1.190692	-0.909619	-0.141216	-0.050333	-0.387451
59923	0.296450	3.790614	8.657778	-0.151581	-0.012045	0.076218	-0.410734	0.377526	-1.189983	-0.909428	-0.138345	-0.048584	-0.389154
59924	0.286569	3.625336	8.321741	-0.201576	0.079935	0.078435	-0.408496	0.383616	-1.189277	-0.909216	-0.134081	-0.048011	-0.391209
59925	0.436888	3.632926	8.393692	-0.033082	0.182427	0.054830	-0.402136	0.387983	-1.190824	-0.908641	-0.131913	-0.050784	-0.392926
59926	-0.244159	4.620660	8.461623	0.065472	0.304137	0.091388	-0.394031	0.385532	-1.189651	-0.907350	-0.130755	-0.056344	-0.395530
59927	-1.782339	4.716550	8.490726	-0.007436	0.304325	0.126857	-0.382214	0.384395	-1.188479	-0.905935	-0.128270	-0.061426	-0.398817
59928	-1.743657	3.137101	9.225927	0.442466	0.082936	-0.042853	-0.374223	0.375657	-1.187640	-0.904934	-0.135523	-0.066326	-0.397906
59929	-1.975494	2.259042	9.302462	0.820131	0.006181	0.025116	-0.373088	0.350852	-1.187101	-0.902330	-0.150182	-0.072925	-0.397401
59930	-1.877825	2.588596	10.082841	0.571076	0.049076	-0.283104	-0.371153	0.325028	-1.185663	-0.902657	-0.159633	-0.078948	-0.391785
59931	-0.381533	3.334385	11.314592	0.479070	0.158689	-0.498796	-0.367391	0.309960	-1.185247	-0.904669	-0.166001	-0.087208	-0.382638
59932	0.093105	3.204619	11.159239	-0.004578	0.205541	-0.544312	-0.361790	0.301453	-1.185987	-0.908376	-0.163346	-0.092446	-0.373665
59933	-1.096733	2.143882	9.060711	-0.144305	0.176713	-0.295268	-0.357826	0.307503	-1.185301	-0.910692	-0.158544	-0.095567	-0.369284
59934	-0.769037	1.970184	8.905993	0.048378	0.178315	-0.365441	-0.350930	0.309523	-1.182626	-0.912814	-0.157365	-0.100083	-0.363304
59935	-0.959123	2.389184	9.679275	0.041430	0.093584	-0.392522	-0.345099	0.312695	-1.180306	-0.915327	-0.156258	-0.103332	-0.356487
59936	-0.535647	3.100862	10.149044	-0.163655	0.010071	-0.211712	-0.344446	0.315692	-1.177394	-0.917264	-0.152710	-0.102767	-0.353193
59937	-0.308867	2.830628	9.657385	-0.281951	-0.079387	0.093209	-0.347246	0.319917	-1.175747	-0.917621	-0.147874	-0.098994	-0.355395
59938	-0.589991	2.259887	9.113896	-0.277493	-0.110217	0.261099	-0.349664	0.329504	-1.176489	-0.916719	-0.144034	-0.093984	-0.360622
59939	-1.268586	2.220844	8.843040	-0.158443	-0.103650	0.321789	-0.353128	0.333765	-1.175774	-0.915033	-0.142015	-0.089970	-0.366676
59940	-1.602741	2.467240	8.946465	-0.041825	-0.149164	0.260039	-0.354468	0.338033	-1.177505	-0.913436	-0.142765	-0.085954	-0.371301
59941	-1.584513	2.916657	9.116938	-0.015144	-0.221782	0.257863	-0.362172	0.339636	-1.178710	-0.911939	-0.144075	-0.081058	-0.375553
59942	-1.520154	3.238257	9.275349	-0.037814	-0.277703	0.354651	-0.368264	0.335069	-1.180937	-0.909732	-0.145996	-0.074443	-0.381487
59943	-1.427522	3.434116	9.151549	-0.069707	-0.243855	0.341481	-0.377299	0.337790	-1.180746	-0.907673	-0.146588	-0.068542	-0.387226
59944	-1.494007	3.093055	8.964336	-0.073783	-0.172719	0.339305	-0.382610	0.338190	-1.180672	-0.905401	-0.147002	-0.063597	-0.393186
59945	-1.690522	2.924387	8.593715	-0.014217	-0.194310	0.296976	-0.390581	0.340002	-1.178505	-0.903348	-0.148121	-0.059238	-0.398136
59946	-2.488215	4.439275	9.585599	0.386566	-0.017972	0.278232	-0.394805	0.331690	-1.177915	-0.899896	-0.155526	-0.060921	-0.402850
59947	-1.784349	4.000622	10.236326	-0.057972	0.144115	-0.169621	-0.391463	0.323556	-1.174313	-0.901281	-0.152588	-0.063846	-0.400415
59948	0.525044	3.280083	7.989869	-0.229698	-0.002004	-0.500395	-0.394011	0.332118	-1.172934	-0.905868	-0.147773	-0.063249	-0.391874
59949	2.519053	5.268151	10.462313	0.578844	0.225028	-0.047875	-0.390528	0.321230	-1.171440	-0.904176	-0.156046	-0.072175	-0.391033
59950	0.127255	2.277767	9.212794	-0.223297	0.033911	0.277944	-0.385725	0.313121	-1.170410	-0.902557	-0.152097	-0.069929	-0.396695
59951	1.202002	2.049644	8.929769	0.024234	-0.025159	0.164960	-0.386277	0.320118	-1.169911	-0.901201	-0.152573	-0.069263	-0.399701
59952	0.058653	3.344695	10.343558	0.357340	-0.020047	0.358930	-0.387705	0.309207	-1.168629	-0.897153	-0.159621	-0.070415	-0.405808
59953	-0.061879	3.055984	9.487553	-0.009486	-0.122485	0.060133	-0.391146	0.305817	-1.169908	-0.896863	-0.160143	-0.068023	-0.406651
59954	0.293457	3.392508	9.031366	0.128488	-0.175059	0.040698	-0.398576	0.304286	-1.168930	-0.896279	-0.163885	-0.065550	-0.406853
59955	0.084658	3.398419	8.943077	-0.021022	-0.127141	-0.115014	-0.404403	0.299360	-1.167944	-0.897440	-0.164031	-0.063532	-0.404547
59956	0.163140	3.120701	9.019791	-0.068168	-0.065272	-0.259763	-0.409054	0.301015	-1.168376	-0.899766	-0.162962	-0.062412	-0.399961
59957	0.065516	3.427228	9.202229	-0.120124	-0.078792	-0.305980	-0.412393	0.308283	-1.170794	-0.902676	-0.160691	-0.061069	-0.394492
59958	0.026534	3.407081	9.008624	-0.152938	-0.141551	-0.368356	-0.419046	0.313480	-1.171089	-0.906149	-0.158547	-0.058241	-0.387768
59959	0.174790	3.754464	9.039437	-0.126606	-0.133268	-0.477894	-0.423580	0.319959	-1.168409	-0.910352	-0.156397	-0.056389	-0.378971
59960	0.106369	3.818786	9.265517	-0.252407	-0.098717	-0.479828	-0.428903	0.324256	-1.167404	-0.914773	-0.151950	-0.053931	-0.370396
59961	-0.003928	3.736665	9.118333	-0.307379	-0.062361	-0.638871	-0.434384	0.336757	-1.163982	-0.920393	-0.145802	-0.052483	-0.358977
59962	0.416425	3.991850	8.785105	-0.259722	-0.065783	-0.806814	-0.439591	0.346927	-1.162925	-0.926822	-0.140572	-0.051511	-0.344364
59963	0.491325	4.129146	8.815251	-0.110287	-0.097898	-0.679266	-0.446515	0.353783	-1.162088	-0.931786	-0.138302	-0.050857	-0.331755
59964	0.148578	3.877801	9.191751	-0.124323	-0.110085	-0.695225	-0.452099	0.356706	-1.161930	-0.936711	-0.135934	-0.049660	-0.318792
59965	0.053412	3.793546	9.218349	-0.203883	-0.104018	-0.680382	-0.457699	0.364785	-1.160800	-0.941566	-0.131972	-0.048268	-0.306117
59966	0.220018	3.619313	8.695236	-0.220669	-0.114432	-0.624822	-0.462632	0.371869	-1.159710	-0.945956	-0.127835	-0.046172	-0.294438
59967	0.160723	3.812439	8.788240	-0.150261	-0.050615	-0.520752	-0.468093	0.377382	-1.156646	-0.949344	-0.124770	-0.045662	-0.284770
59968	-0.142148	3.588492	8.920242	-0.081191	-0.047457	-0.409933	-0.470499	0.383014	-1.155766	-0.951853	-0.123048	-0.045088	-0.277134
59969	-0.656157	3.142253	9.083547	0.072965	-0.101482	-0.259374	-0.472091	0.382479	-1.155227	-0.953128	-0.124781	-0.044222	-0.272069
59970	-0.542031	3.134617	9.108769	0.201045	-0.181575	-0.284265	-0.478979	0.377741	-1.155299	-0.954270	-0.129271	-0.042331	-0.266208
59971	-0.610873	3.055687	9.063927	0.379539	-0.149498	-0.154405	-0.482406	0.369584	-1.156192	-0.954142	-0.137212	-0.041942	-0.262728
59972	-1.430709	2.812775	10.354825	0.257127	-0.109787	-0.149071	-0.485553	0.356356	-1.155906	-0.954261	-0.142490	-0.041372	-0.259558
59973	-1.160811	2.320167	11.368134	0.134898	-0.075587	-0.421595	-0.486464	0.350224	-1.156092	-0.956049	-0.145050	-0.041927	-0.251342
59974	-0.622930	2.521494	9.544172	0.059093	-0.010185	-0.432106	-0.486984	0.346576	-1.155127	-0.957994	-0.145784	-0.043047	-0.243190
59975	-0.338261	2.329949	8.697460	0.053454	0.048741	-0.444158	-0.485782	0.343722	-1.153887	-0.959888	-0.146082	-0.045636	-0.234931
59976	-0.335635	1.946546	9.408092	0.119419	0.040840	-0.389190	-0.487622	0.337742	-1.153653	-0.961275	-0.147741	-0.047883	-0.227664
59977	-0.253834	2.132618	10.396068	0.028533	-0.057077	-0.342411	-0.488680	0.336407	-1.155432	-0.962767	-0.148033	-0.048006	-0.221047
59978	-0.001350	2.341093	10.325218	-0.262420	-0.081607	-0.168495	-0.492009	0.339829	-1.154881	-0.964324	-0.143092	-0.045541	-0.218015
59979	-0.136511	2.141905	9.239424	-0.336005	-0.073815	0.064785	-0.495491	0.349939	-1.152904	-0.965038	-0.136750	-0.042514	-0.219531
59980	-0.316923	1.895853	8.874694	-0.095500	-0.047491	0.231973	-0.495776	0.355984	-1.147731	-0.964280	-0.135224	-0.040315	-0.224172
59981	-0.670110	1.933184	9.304056	-0.117562	-0.054131	0.348626	-0.496589	0.361614	-1.148349	-0.963047	-0.133190	-0.037851	-0.231015
59982	-1.116748	1.968771	9.290082	-0.031373	-0.081859	0.419542	-0.499393	0.366176	-1.143060	-0.961185	-0.133190	-0.034783	-0.239112
59983	-1.099379	2.405997	9.111606	0.048088	-0.105616	0.472666	-0.500850	0.365218	-1.142536	-0.958823	-0.134621	-0.031822	-0.248040
59984	-1.058645	2.707757	9.336838	0.025874	-0.132781	0.557268	-0.504301	0.365010	-1.142234	-0.955969	-0.136036	-0.027673	-0.258556
59985	-1.090289	2.818831	9.226714	-0.051434	-0.073156	0.564484	-0.506297	0.366587	-1.141892	-0.953165	-0.135418	-0.024634	-0.269316
59986	-1.351208	2.828612	8.773338	-0.041397	-0.066546	0.730833	-0.506970	0.369381	-1.140988	-0.949221	-0.135250	-0.020930	-0.283281
59987	-1.641177	3.600090	8.537177	0.350415	0.029846	0.633699	-0.504438	0.366253	-1.141386	-0.944565	-0.141707	-0.022035	-0.295346
59988	-1.529279	4.949593	11.057781	0.573321	0.459518	0.237402	-0.493095	0.346740	-1.143889	-0.941174	-0.149834	-0.033191	-0.301064
59989	0.509684	3.690119	8.785428	-0.435289	0.287006	-0.032430	-0.481956	0.351024	-1.146570	-0.942410	-0.139697	-0.036384	-0.301702
59990	1.160740	3.515124	9.726200	0.212520	0.251927	0.100063	-0.472921	0.347998	-1.145695	-0.940957	-0.142180	-0.041900	-0.304350
59991	1.062840	3.134796	10.852541	0.050952	0.156064	0.470266	-0.465076	0.343906	-1.145916	-0.937737	-0.142448	-0.044042	-0.313717
59992	0.774637	2.190026	9.541416	-0.021849	-0.020997	0.339963	-0.461366	0.345873	-1.143879	-0.935609	-0.142399	-0.042305	-0.320264
59993	0.588013	2.436579	8.787661	0.111147	0.018925	0.423788	-0.459370	0.344448	-1.144755	-0.932488	-0.144580	-0.042331	-0.328285
59994	0.494859	2.803900	9.234547	0.110399	0.070975	0.188948	-0.457632	0.340205	-1.144507	-0.930803	-0.146266	-0.043594	-0.332133
59995	0.651312	3.282549	9.620857	0.019145	0.003506	0.154572	-0.457755	0.337177	-1.146619	-0.929668	-0.146632	-0.043457	-0.335153
59996	0.657812	3.156414	9.347610	-0.044630	-0.052563	0.242432	-0.457624	0.338032	-1.147401	-0.928151	-0.146300	-0.041229	-0.339753
59997	0.586636	2.800699	9.117037	-0.070948	-0.006063	0.293959	-0.456176	0.342033	-1.146348	-0.926298	-0.145187	-0.039854	-0.345403
59998	0.526259	2.673382	9.145029	-0.089382	0.033986	0.249971	-0.454193	0.344787	-1.146417	-0.924730	-0.143432	-0.038900	-0.350412
59999	0.528303	3.090953	9.360979	-0.083271	0.028490	0.187163	-0.453270	0.347013	-1.146760	-0.923571	-0.141775	-0.038356	-0.354182
60000	0.578703	3.184072	9.027249	-0.132862	0.026089	0.123331	-0.452753	0.351457	-1.145817	-0.922985	-0.139170	-0.037307	-0.356845
60001	0.517632	3.318891	8.956963	-0.075619	0.068733	0.144127	-0.450907	0.355632	-1.146647	-0.922044	-0.137378	-0.037665	-0.359922
60002	0.281909	3.503970	9.148114	-0.078400	0.087181	0.115985	-0.447725	0.356897	-1.143953	-0.921289	-0.135332	-0.038151	-0.362568
60003	0.090129	3.592698	8.833465	-0.171837	0.102329	0.045993	-0.444551	0.361050	-1.145202	-0.921259	-0.131506	-0.038708	-0.363990
60004	0.079904	3.587636	8.633408	-0.074425	0.113013	0.006590	-0.440179	0.364052	-1.146232	-0.921252	-0.129259	-0.039992	-0.364675
60005	-0.045643	3.784388	8.488465	-0.067577	0.173658	-0.070776	-0.435273	0.365892	-1.145961	-0.921710	-0.126814	-0.042950	-0.364039
60006	-0.373659	3.875482	8.020383	-0.064136	0.237106	-0.119788	-0.430769	0.369028	-1.146854	-0.922464	-0.123744	-0.046920	-0.362693
60007	-0.548235	3.913685	8.996794	0.057259	0.201763	-0.158520	-0.422673	0.369988	-1.147993	-0.923173	-0.123391	-0.051572	-0.360371
60008	-0.284134	3.333575	9.923934	0.360227	-0.046285	-0.090255	-0.419735	0.363760	-1.147822	-0.922899	-0.130224	-0.053298	-0.358410
60009	-0.919145	3.074445	9.786054	0.670635	-0.070231	0.011504	-0.421269	0.344371	-1.148962	-0.920963	-0.143307	-0.056920	-0.357841
60010	-1.576648	3.397604	10.808079	0.048554	0.032142	-0.134674	-0.421899	0.332572	-1.146374	-0.921691	-0.143764	-0.058004	-0.355603
60011	-0.770828	1.713108	11.317285	0.148099	0.031307	-0.424465	-0.421231	0.330843	-1.144823	-0.924133	-0.145857	-0.061033	-0.347820
60012	-0.509284	2.407037	9.510011	0.022210	0.024824	-0.493902	-0.420825	0.327994	-1.143036	-0.927379	-0.145432	-0.062842	-0.338922
60013	-0.459456	2.196662	8.612909	0.006831	0.052025	-0.449553	-0.422421	0.329140	-1.142577	-0.930239	-0.144648	-0.065329	-0.330854
60014	-0.798467	2.066799	9.405017	0.096259	0.025730	-0.434351	-0.421354	0.327435	-1.142510	-0.932720	-0.145639	-0.067459	-0.322912
60015	-1.189079	2.288021	10.655038	-0.035238	-0.104838	-0.592034	-0.425340	0.328984	-1.145104	-0.936675	-0.144753	-0.067172	-0.311727
60016	-0.805405	2.299790	10.214206	-0.311225	-0.215723	-0.588379	-0.432004	0.337765	-1.142998	-0.941403	-0.139403	-0.062648	-0.300671
60017	-0.215904	2.191410	8.967030	-0.287354	-0.204428	-0.533514	-0.441453	0.345486	-1.140759	-0.945559	-0.134371	-0.058709	-0.290543
60018	0.169535	2.283347	8.824115	-0.106630	-0.172566	-0.285286	-0.449039	0.352136	-1.142476	-0.947644	-0.132952	-0.055356	-0.285008
60019	-0.126259	2.345984	9.170802	-0.085179	-0.162561	-0.143648	-0.456750	0.355803	-1.142136	-0.948831	-0.131912	-0.052283	-0.282108
60020	-0.522481	2.537847	9.227000	-0.007982	-0.145967	0.001767	-0.464203	0.362236	-1.140634	-0.948951	-0.132514	-0.049230	-0.281972
60021	-0.997002	2.665190	9.404039	0.018684	-0.090968	0.158779	-0.468724	0.364576	-1.140507	-0.948064	-0.133329	-0.047316	-0.284883
60022	-1.182077	2.812316	9.279307	0.011874	-0.126095	0.138237	-0.472569	0.363137	-1.141046	-0.947314	-0.134330	-0.044391	-0.287368
60023	-1.181021	3.021104	9.398115	-0.042498	-0.153433	0.146721	-0.478949	0.365804	-1.141156	-0.946689	-0.134325	-0.041030	-0.289919
60024	-1.485463	2.947593	9.216023	-0.069428	-0.162604	0.075925	-0.482941	0.369110	-1.141005	-0.946516	-0.133941	-0.037111	-0.291188
60025	-1.559636	3.014209	9.169919	0.019993	-0.098756	0.041266	-0.486930	0.370985	-1.139419	-0.946274	-0.134705	-0.035518	-0.291820
60026	-1.515939	2.951850	8.801052	0.052850	-0.105279	-0.043543	-0.489583	0.370178	-1.138204	-0.946411	-0.136214	-0.033718	-0.290886
60027	-1.537226	3.262151	8.624754	0.251352	-0.113761	-0.064196	-0.491814	0.361727	-1.139659	-0.946147	-0.141375	-0.033562	-0.289296
60028	-1.505574	3.772582	9.594303	0.308651	0.019149	-0.168423	-0.493369	0.349190	-1.140580	-0.946169	-0.146914	-0.035951	-0.286161
60029	-1.331641	3.829160	9.779738	0.022097	0.085170	-0.346644	-0.491487	0.341305	-1.140315	-0.947989	-0.146399	-0.039152	-0.279914
60030	-0.157369	2.918273	9.074065	-0.074356	0.125857	-0.297381	-0.486968	0.339227	-1.139627	-0.949711	-0.143973	-0.041757	-0.274912
60031	1.604069	4.486920	10.452166	0.091962	0.448460	-0.479169	-0.478462	0.335940	-1.139023	-0.951594	-0.142710	-0.052533	-0.267102
60032	0.998052	3.174687	9.006490	-0.154934	0.274691	0.454523	-0.468382	0.338973	-1.141060	-0.949221	-0.138689	-0.055400	-0.276904
60033	0.547088	1.401818	9.241912	-0.040327	0.089748	0.312413	-0.462553	0.342897	-1.141002	-0.947448	-0.137640	-0.056287	-0.283249
60034	0.287026	2.644853	9.944248	0.263588	0.095925	0.454847	-0.460146	0.337097	-1.140677	-0.943940	-0.142525	-0.058109	-0.292039
60035	0.167379	3.018903	9.718719	-0.110436	0.066492	0.402226	-0.455631	0.336089	-1.137803	-0.941756	-0.140398	-0.057781	-0.300076
60036	0.413036	2.802434	9.405352	0.071263	-0.002751	0.496027	-0.453774	0.336606	-1.137808	-0.938486	-0.142256	-0.056527	-0.309535
60037	0.440860	2.880626	9.501895	0.067167	-0.047491	0.506326	-0.455495	0.335265	-1.138638	-0.935121	-0.144281	-0.054750	-0.318959
60038	0.278790	2.741750	9.483528	-0.001082	-0.049723	0.500835	-0.455492	0.334280	-1.138400	-0.931882	-0.145055	-0.052128	-0.328386
60039	0.150352	2.802490	9.098823	-0.052427	-0.003376	0.478019	-0.456297	0.336797	-1.137504	-0.928808	-0.144503	-0.050432	-0.337479
60040	0.269879	3.129930	9.114462	-0.038317	0.022959	0.425147	-0.456163	0.336477	-1.135901	-0.925932	-0.143998	-0.049132	-0.345689
60041	0.430376	3.606196	9.231330	-0.117037	0.041383	0.409047	-0.456574	0.340675	-1.135494	-0.923307	-0.141903	-0.047982	-0.353645
60042	0.223494	3.527191	9.213543	-0.189245	0.086538	0.391477	-0.452745	0.347406	-1.133843	-0.920891	-0.138108	-0.046890	-0.361506
60043	0.026490	3.164340	8.996012	-0.218018	0.126044	0.365180	-0.449851	0.355974	-1.131989	-0.918629	-0.133525	-0.046693	-0.368932
60044	0.014000	3.440846	9.089823	-0.166034	0.138596	0.307064	-0.444960	0.362793	-1.129138	-0.916582	-0.129679	-0.046955	-0.375309
60045	0.005842	3.955294	8.989412	-0.136142	0.155814	0.268351	-0.440203	0.369938	-1.128157	-0.914670	-0.126343	-0.048177	-0.380913
60046	-0.020909	3.792141	8.696168	-0.045486	0.148400	0.311043	-0.432782	0.374202	-1.126224	-0.912178	-0.124625	-0.049521	-0.387231
60047	-0.401775	3.661414	8.507349	0.065216	0.228953	0.326145	-0.427081	0.375774	-1.121129	-0.909137	-0.124523	-0.053502	-0.393829
60048	-0.703477	3.874425	8.701080	0.068471	0.318699	0.185329	-0.418047	0.373278	-1.118893	-0.907064	-0.123404	-0.059136	-0.398132
60049	-0.195210	3.808415	8.854373	0.325187	0.231922	0.295976	-0.409797	0.366805	-1.119464	-0.903476	-0.128038	-0.065351	-0.403816
60050	-0.336792	4.089842	8.770882	0.552341	0.233545	0.451434	-0.397797	0.349225	-1.121509	-0.897934	-0.136665	-0.072629	-0.412022
60051	-1.724283	1.924005	11.531952	0.451774	0.168043	0.834719	-0.391110	0.332581	-1.122387	-0.889302	-0.144781	-0.077244	-0.426866
60052	-1.168188	2.404963	11.102499	0.253046	0.143206	0.046974	-0.384699	0.319517	-1.120458	-0.887852	-0.148095	-0.081571	-0.427939
60053	-0.966136	3.583328	9.631539	0.008879	0.269374	0.182222	-0.379775	0.314876	-1.118242	-0.885710	-0.146370	-0.086075	-0.432071
60054	-1.049382	1.688374	8.899517	-0.322119	0.261880	0.010623	-0.370894	0.319109	-1.116461	-0.885999	-0.138384	-0.087653	-0.433788
60055	-1.140670	1.987780	9.508242	0.000168	0.123159	0.014275	-0.365585	0.319892	-1.119322	-0.885573	-0.137354	-0.089980	-0.434508
60056	-0.688334	2.350440	10.005600	-0.210134	0.046517	-0.012639	-0.363466	0.321510	-1.118756	-0.886090	-0.133175	-0.088769	-0.435004
60057	-0.502829	2.591651	9.650829	-0.210220	0.007589	0.051607	-0.362287	0.326648	-1.118202	-0.886103	-0.129426	-0.087089	-0.436446
60058	-0.423096	2.682883	9.385410	-0.204638	-0.000848	0.178863	-0.363098	0.331579	-1.118842	-0.884977	-0.126087	-0.084584	-0.440185
60059	-0.387636	2.346108	9.278317	-0.173008	0.007746	0.345233	-0.360719	0.335133	-1.117546	-0.882259	-0.123466	-0.082448	-0.446742
60060	-0.746783	2.368718	9.262313	-0.155012	0.022239	0.483377	-0.361000	0.340145	-1.116172	-0.878149	-0.121294	-0.080020	-0.455783
60061	-1.219580	2.248471	9.188537	-0.100363	0.037409	0.462538	-0.357822	0.342563	-1.114921	-0.874004	-0.119810	-0.078772	-0.464282
60062	-1.503435	2.379250	9.142735	0.008645	-0.008564	0.416672	-0.355693	0.341314	-1.117541	-0.870001	-0.120667	-0.077463	-0.471738
60063	-1.394961	2.779315	9.186372	0.016066	-0.079082	0.394984	-0.355290	0.339609	-1.116793	-0.866262	-0.122145	-0.075474	-0.478512
60064	-1.507996	2.864655	9.230400	0.011717	-0.118764	0.415955	-0.357808	0.338280	-1.117344	-0.862300	-0.124085	-0.072269	-0.485611
60065	-1.592846	2.746602	9.240722	-0.028587	-0.127064	0.306173	-0.361784	0.335828	-1.116301	-0.859502	-0.125071	-0.069301	-0.490724
60066	-1.622617	2.804334	9.386200	0.039723	-0.125724	0.275453	-0.365493	0.333122	-1.116614	-0.856755	-0.127346	-0.066598	-0.495296
60067	-2.146468	3.593467	9.633757	0.135718	-0.046539	0.197655	-0.366800	0.326781	-1.119491	-0.854456	-0.130159	-0.067010	-0.498472
60068	-2.219317	3.594568	9.593001	0.020623	0.078585	-0.155521	-0.366780	0.320093	-1.120781	-0.855740	-0.129499	-0.068720	-0.496202
60069	-0.326173	2.820504	8.718201	-0.067087	0.099263	-0.370858	-0.365585	0.320069	-1.120930	-0.859388	-0.126591	-0.071145	-0.490270
60070	2.069901	4.281641	9.334311	0.286376	0.204144	-0.384709	-0.362907	0.312114	-1.118391	-0.862003	-0.128937	-0.078190	-0.483955
60071	1.222016	4.025946	9.336699	-0.000930	0.251562	0.544942	-0.353459	0.304319	-1.117404	-0.856203	-0.127232	-0.081435	-0.494062
60072	0.549001	1.731937	8.863989	-0.186402	0.137820	0.331708	-0.348962	0.309311	-1.113800	-0.853042	-0.123196	-0.080865	-0.500602
60073	0.709596	3.104028	10.066880	0.260468	0.073508	0.498783	-0.345490	0.302192	-1.111916	-0.847153	-0.127625	-0.083730	-0.508953
60074	0.342792	3.228423	9.804358	0.082769	-0.012566	0.465930	-0.346139	0.297310	-1.111930	-0.842074	-0.129916	-0.082925	-0.516872
60075	0.159914	3.569740	9.300330	0.115411	-0.046635	0.451708	-0.346259	0.292975	-1.111933	-0.837057	-0.133059	-0.082354	-0.524260
60076	0.068970	3.446676	8.884464	0.102807	-0.012380	0.391805	-0.347835	0.286955	-1.110224	-0.832556	-0.135541	-0.081936	-0.530815
60077	0.160507	3.283310	9.213450	0.071983	0.015190	0.201786	-0.349411	0.281273	-1.111060	-0.830093	-0.136918	-0.082586	-0.534209
60078	-0.110182	3.297852	9.532387	0.011869	-0.049817	0.149072	-0.348342	0.278963	-1.108994	-0.828434	-0.137885	-0.081232	-0.536737
60079	0.056869	3.126071	9.165723	-0.001528	-0.136729	0.063582	-0.352319	0.277157	-1.111696	-0.827881	-0.139442	-0.078942	-0.537529
60080	0.664835	3.340975	8.901138	0.001081	-0.101445	0.005330	-0.353912	0.277187	-1.111407	-0.827869	-0.140552	-0.077013	-0.537539
60081	0.821277	3.703111	9.314803	-0.024095	-0.064379	0.008966	-0.355893	0.273748	-1.112032	-0.827837	-0.140920	-0.075789	-0.537665
60082	0.703054	3.535890	9.189680	-0.134354	-0.048893	0.063568	-0.357487	0.273857	-1.109052	-0.827489	-0.139309	-0.073109	-0.538990
60083	0.782887	3.391675	9.003065	-0.115233	0.004677	0.132922	-0.357497	0.277517	-1.110011	-0.826255	-0.137651	-0.071666	-0.541497
60084	0.729304	3.565502	9.248031	-0.101673	0.062579	0.241191	-0.356305	0.278341	-1.110536	-0.823704	-0.135628	-0.070688	-0.546004
60085	0.483838	3.609601	9.300341	-0.146193	0.092838	0.296109	-0.354593	0.283406	-1.113487	-0.820596	-0.132775	-0.069890	-0.551460
60086	0.294323	3.620717	9.212604	-0.151860	0.083667	0.304916	-0.351680	0.285873	-1.114114	-0.817376	-0.129776	-0.068533	-0.557098
60087	0.205909	3.529280	9.030056	-0.163147	0.072361	0.254444	-0.348643	0.291412	-1.114645	-0.814723	-0.126840	-0.067321	-0.561789
60088	0.273838	3.615450	8.831709	-0.157431	0.100916	0.180368	-0.347859	0.295562	-1.113311	-0.812822	-0.123378	-0.066495	-0.565400
60089	0.327506	3.732948	8.919122	-0.138561	0.124917	0.151387	-0.342559	0.298484	-1.111799	-0.811142	-0.120157	-0.066686	-0.568476
60090	0.303694	3.608731	9.034863	-0.179788	0.122853	0.076990	-0.339651	0.302562	-1.109416	-0.810398	-0.115942	-0.066208	-0.570464
60091	0.119234	3.622375	9.029100	-0.236292	0.123373	0.036188	-0.334357	0.307895	-1.109307	-0.810217	-0.111042	-0.065549	-0.571771
60092	0.206516	3.485589	8.946158	-0.122788	0.120879	0.032096	-0.330121	0.312012	-1.110031	-0.809830	-0.107709	-0.065792	-0.572927
60093	0.059576	3.694112	9.007473	-0.053528	0.132056	0.035059	-0.325219	0.315239	-1.109178	-0.809219	-0.105717	-0.067389	-0.573975
60094	-0.318214	3.461525	9.149277	-0.015165	0.100058	-0.025053	-0.319374	0.313687	-1.108353	-0.809273	-0.104288	-0.068648	-0.574010
60095	-0.269999	3.425957	8.845335	0.087496	0.009611	-0.143778	-0.315920	0.312742	-1.107213	-0.810574	-0.105762	-0.070295	-0.571702
60096	-1.188221	2.945758	9.711372	0.167889	-0.132672	-0.045219	-0.317772	0.310535	-1.106724	-0.810790	-0.109935	-0.069920	-0.570653
60097	-1.762608	1.733860	10.473130	0.095491	-0.291710	-0.327443	-0.321211	0.306454	-1.108429	-0.814562	-0.114598	-0.067244	-0.564654
60098	-0.761816	2.421867	9.441976	0.049828	-0.287010	-0.638975	-0.329440	0.306115	-1.109824	-0.821853	-0.117778	-0.064346	-0.553665
60099	0.002994	2.479444	9.505928	-0.041320	-0.149882	-0.640324	-0.335288	0.308634	-1.110079	-0.829046	-0.118104	-0.063183	-0.542902
60100	-0.015271	2.124759	9.922047	-0.023349	-0.119747	-0.701952	-0.339811	0.312013	-1.112609	-0.836680	-0.118108	-0.062353	-0.531159
60101	-0.223029	1.965632	9.887988	-0.083717	-0.110507	-0.629534	-0.343805	0.316012	-1.112166	-0.843529	-0.117183	-0.061329	-0.520544
60102	-0.171238	1.791795	9.842749	-0.066165	-0.055010	-0.602605	-0.344615	0.320362	-1.111883	-0.849859	-0.115877	-0.060878	-0.510497
60103	-0.254816	1.809670	9.580093	-0.066554	-0.052695	-0.553059	-0.348080	0.324912	-1.111563	-0.855578	-0.114614	-0.060789	-0.501154
60104	-0.191214	2.073016	9.897782	-0.078417	-0.066120	-0.516967	-0.351277	0.328611	-1.111005	-0.860872	-0.113279	-0.059813	-0.492433
60105	0.101355	2.192388	9.679602	-0.200840	-0.084656	-0.384038	-0.355553	0.338246	-1.111992	-0.865090	-0.110155	-0.057428	-0.485991
60106	0.181021	1.781135	9.287993	-0.181942	-0.070069	-0.177002	-0.358491	0.343906	-1.111777	-0.867180	-0.107457	-0.054598	-0.483188
60107	-0.156878	1.709463	9.266130	-0.055101	-0.084918	-0.109431	-0.360895	0.348328	-1.106901	-0.868362	-0.107123	-0.052978	-0.481316
60108	-0.590215	1.813262	9.290563	0.031720	-0.106735	-0.061468	-0.364881	0.349558	-1.107757	-0.868896	-0.108608	-0.051324	-0.480198
60109	-0.775889	2.149740	9.405085	0.089985	-0.140193	-0.126897	-0.369127	0.348976	-1.108668	-0.869982	-0.111255	-0.050196	-0.477739
60110	-0.644767	2.390011	9.472284	0.065410	-0.207903	-0.129216	-0.375485	0.344564	-1.111291	-0.871170	-0.114219	-0.047252	-0.475168
60111	-0.496309	2.480091	9.476160	0.105990	-0.238505	-0.171757	-0.382378	0.341370	-1.111583	-0.872704	-0.118006	-0.044689	-0.471662
60112	-0.454727	2.694450	9.418051	0.112408	-0.253327	-0.145326	-0.390074	0.339817	-1.109392	-0.873923	-0.122193	-0.041430	-0.468627
60113	-0.438095	2.694740	9.315058	0.126437	-0.232313	-0.127467	-0.396167	0.335530	-1.111610	-0.874931	-0.126296	-0.039087	-0.465852
60114	-0.506609	2.722622	9.281454	0.115210	-0.220310	-0.041655	-0.403853	0.331381	-1.112192	-0.875094	-0.130295	-0.036168	-0.464678
60115	-0.752285	3.208548	9.756464	0.150579	-0.139309	-0.140904	-0.409144	0.324935	-1.112606	-0.876056	-0.133925	-0.035768	-0.461855
60116	-0.858477	4.075736	10.767232	0.032433	-0.021929	-0.216591	-0.411521	0.320633	-1.111775	-0.877884	-0.134503	-0.036020	-0.458183
60117	0.288289	4.120784	10.460286	-0.407783	0.118197	-0.457791	-0.409279	0.325297	-1.109903	-0.882975	-0.125753	-0.035911	-0.450834
60118	1.734109	1.860089	7.411860	-0.367346	0.067689	0.087339	-0.409198	0.342581	-1.107065	-0.882942	-0.118675	-0.033334	-0.453011
60119	1.750813	2.574109	8.003922	0.496696	0.259692	0.385628	-0.402541	0.335990	-1.106949	-0.877947	-0.125251	-0.041724	-0.460195
60120	0.080593	2.369284	10.361218	0.345655	0.356217	0.527543	-0.391621	0.323942	-1.105040	-0.871738	-0.128432	-0.049593	-0.470232
60121	0.087276	2.990807	10.265268	-0.000316	0.232157	0.248923	-0.381260	0.321421	-1.103088	-0.869078	-0.126397	-0.053209	-0.475285
60122	0.562498	3.081867	9.388574	-0.041037	0.054005	0.464168	-0.378192	0.316437	-1.102342	-0.864571	-0.125629	-0.052342	-0.483730
60123	0.324012	2.611457	9.168174	0.061592	-0.028495	0.382703	-0.376728	0.315166	-1.103341	-0.860640	-0.127313	-0.051666	-0.490328
60124	0.294111	2.708048	9.517950	0.101961	-0.002831	0.222086	-0.377117	0.311743	-1.100083	-0.858091	-0.129297	-0.051809	-0.494246
60125	0.295051	2.899826	9.492462	0.031302	-0.037697	0.097863	-0.379508	0.312719	-1.103656	-0.857000	-0.130265	-0.051386	-0.495925
60126	0.550514	2.814625	9.277093	0.063148	-0.109704	0.072700	-0.382159	0.311058	-1.101795	-0.856120	-0.132485	-0.049699	-0.497028
60127	0.717087	2.846776	9.279554	0.107726	-0.137197	0.049640	-0.384530	0.305096	-1.101824	-0.855389	-0.135720	-0.048425	-0.497539
60128	0.672313	3.185824	9.521137	0.129325	-0.098024	0.055253	-0.387043	0.301803	-1.102169	-0.854475	-0.138935	-0.047640	-0.498296
60129	0.372746	2.859948	9.288145	-0.040437	-0.061200	0.017026	-0.389699	0.301969	-1.100654	-0.854392	-0.138863	-0.046264	-0.498589
60130	0.436067	2.691158	9.089173	0.074311	-0.030679	-0.027510	-0.392626	0.304303	-1.101890	-0.854384	-0.140388	-0.046312	-0.498171
60131	0.704722	3.215509	9.228253	0.085848	-0.035143	-0.057645	-0.393950	0.303063	-1.101377	-0.854663	-0.142155	-0.046835	-0.497142
60132	0.687158	3.118091	9.189938	0.053373	-0.012480	-0.050520	-0.393278	0.300403	-1.102008	-0.854923	-0.143118	-0.047049	-0.496397
60133	0.631156	3.155930	9.344389	0.030566	0.015384	-0.034493	-0.393543	0.300744	-1.104414	-0.855075	-0.143478	-0.047805	-0.495959
60134	0.612840	3.204132	9.220706	-0.012796	0.022878	0.006976	-0.392484	0.301549	-1.103997	-0.854919	-0.143014	-0.047803	-0.496362
60135	0.710318	3.400078	9.097054	0.007105	0.062101	0.009915	-0.390621	0.300081	-1.102855	-0.854647	-0.142580	-0.048987	-0.496839
60136	0.626670	3.476246	9.180566	-0.000021	0.078156	0.077199	-0.387973	0.302240	-1.102010	-0.853699	-0.141854	-0.049856	-0.498588
60137	0.510511	3.469284	9.186682	-0.036930	0.117610	0.050838	-0.385323	0.303828	-1.100645	-0.853076	-0.140189	-0.051429	-0.499963
60138	0.360425	3.444703	9.081168	-0.081835	0.124376	0.049009	-0.381085	0.306917	-1.099250	-0.852580	-0.137575	-0.052350	-0.501439
60139	0.607552	3.446760	9.079107	-0.091548	0.167814	0.015607	-0.377905	0.309110	-1.100427	-0.852386	-0.134471	-0.054327	-0.502398
60140	0.706183	3.618476	9.167490	-0.092875	0.159522	0.063260	-0.371809	0.312626	-1.101192	-0.851715	-0.131330	-0.055699	-0.504214
60141	0.593915	3.660133	9.178173	-0.151086	0.158459	0.086079	-0.366511	0.316741	-1.102870	-0.850940	-0.127437	-0.056716	-0.506402
60142	0.307150	3.664615	8.947896	-0.214780	0.169413	-0.020072	-0.361350	0.322062	-1.102087	-0.851379	-0.122020	-0.057232	-0.506942
60143	-0.139497	3.695343	8.900261	-0.204816	0.161494	-0.057125	-0.357522	0.329386	-1.101897	-0.852137	-0.117060	-0.058137	-0.506734
60144	-0.284615	3.454837	9.003531	-0.205634	0.139253	-0.165088	-0.350371	0.335225	-1.101255	-0.854008	-0.111930	-0.058572	-0.504690
60145	-0.125849	3.613056	8.865195	-0.165471	0.129500	-0.188048	-0.345354	0.344644	-1.102088	-0.855983	-0.107841	-0.059663	-0.502099
60146	0.037606	3.552906	8.832153	-0.090238	0.066277	-0.050333	-0.341783	0.349363	-1.103996	-0.856496	-0.105549	-0.059762	-0.501699
60147	-0.705298	3.418083	9.077552	-0.009091	0.019349	0.003713	-0.336076	0.349836	-1.105929	-0.856323	-0.105509	-0.060158	-0.501956
60148	-1.998016	1.093743	11.688678	0.214503	-0.202739	0.286216	-0.335538	0.347617	-1.107351	-0.853106	-0.111537	-0.057996	-0.506366
60149	-0.989431	1.381366	10.595794	0.161117	-0.228470	-0.415398	-0.341100	0.343318	-1.109576	-0.857069	-0.116239	-0.056851	-0.498688
60150	0.110662	2.789593	8.727024	0.147148	-0.038412	-0.194346	-0.345065	0.337218	-1.108112	-0.858597	-0.118900	-0.057871	-0.495303
60151	0.102933	1.748122	8.907948	0.057189	0.090070	-0.171663	-0.343338	0.337197	-1.108939	-0.859947	-0.118897	-0.060568	-0.492632
60152	-0.525961	1.824188	9.754596	0.182109	0.091819	-0.200320	-0.339881	0.335168	-1.109313	-0.861263	-0.120857	-0.064176	-0.489388
60153	-1.283530	1.752249	10.357714	0.032638	0.062979	-0.237066	-0.337219	0.332910	-1.111164	-0.863325	-0.120493	-0.066345	-0.485540
60154	-1.140893	1.604310	10.083994	-0.077083	-0.030073	-0.322895	-0.336165	0.335816	-1.110814	-0.866572	-0.119000	-0.065613	-0.480195
60155	-0.257656	1.974696	9.723182	-0.021374	-0.076593	-0.362119	-0.338568	0.340348	-1.110776	-0.870103	-0.118787	-0.065132	-0.473887
60156	0.014113	1.921346	9.500851	-0.062525	-0.104720	-0.173287	-0.342022	0.341107	-1.109905	-0.871929	-0.118439	-0.062888	-0.470910
60157	-0.073217	1.927044	9.507756	-0.035007	-0.077244	-0.052771	-0.345084	0.344338	-1.113532	-0.872536	-0.118347	-0.061492	-0.469994
60158	-0.498079	1.853802	9.562668	-0.066676	-0.043232	-0.073776	-0.348009	0.345778	-1.112376	-0.873344	-0.117470	-0.060046	-0.468899
60159	-0.857687	1.988041	9.338805	0.066314	-0.095464	-0.074498	-0.349072	0.346256	-1.113828	-0.873938	-0.119227	-0.059340	-0.467435
60160	-1.084712	2.221826	9.522635	0.120161	-0.128780	-0.075391	-0.353311	0.343083	-1.111594	-0.874410	-0.122412	-0.058152	-0.465876
60161	-0.891903	2.623406	9.424428	0.059662	-0.151734	-0.173917	-0.356753	0.339988	-1.113536	-0.876004	-0.124408	-0.056680	-0.462523
60162	-0.777406	2.445839	9.260791	0.084436	-0.160787	-0.158881	-0.360995	0.338130	-1.113681	-0.877345	-0.127163	-0.054797	-0.459448
60163	-0.869162	2.444184	9.354268	0.098808	-0.178291	-0.093509	-0.365368	0.335438	-1.113986	-0.878103	-0.130130	-0.053043	-0.457370
60164	-0.902804	2.841698	9.653520	0.253856	-0.129004	-0.163450	-0.371860	0.331743	-1.117257	-0.878968	-0.135559	-0.053282	-0.454094
60165	-0.984512	4.039440	10.530160	0.221135	-0.012785	-0.270719	-0.375424	0.324492	-1.114758	-0.880793	-0.138956	-0.056078	-0.449166
60166	-0.282446	3.433089	9.552557	-0.271558	-0.000822	-0.419050	-0.374770	0.327507	-1.112651	-0.885184	-0.133669	-0.054543	-0.442275
60167	0.762727	2.784353	7.991273	-0.167400	-0.041655	-0.277698	-0.377985	0.337362	-1.112031	-0.888080	-0.130488	-0.053324	-0.437543
60168	0.396031	2.782609	8.499947	0.257959	-0.009341	0.178328	-0.379036	0.333610	-1.112138	-0.885754	-0.135301	-0.054708	-0.440614
60169	-0.233961	3.281106	10.132872	0.094127	0.028113	0.046405	-0.379551	0.328010	-1.111504	-0.885020	-0.136519	-0.056156	-0.441529
60170	0.107307	3.214417	9.580608	-0.045979	-0.048959	0.023312	-0.379828	0.332406	-1.113781	-0.884909	-0.136127	-0.054577	-0.442072
60171	0.553169	3.261294	9.102907	-0.008907	-0.020992	0.056229	-0.381424	0.333148	-1.114008	-0.884414	-0.136007	-0.054195	-0.443145
60172	0.322016	3.155128	8.901649	0.007406	0.014616	0.059221	-0.383540	0.330368	-1.112728	-0.883765	-0.136036	-0.054116	-0.444438
60173	0.153894	3.181275	9.543776	-0.022683	0.010508	0.071497	-0.384873	0.332201	-1.111981	-0.883129	-0.135445	-0.054112	-0.445882
60174	0.079108	2.903183	9.428042	-0.067959	-0.035367	0.041034	-0.386740	0.335167	-1.111327	-0.882896	-0.134568	-0.052528	-0.446797
60175	0.447006	3.050650	9.452662	0.007730	-0.091366	-0.040510	-0.390201	0.338353	-1.112530	-0.883277	-0.135322	-0.051279	-0.445959
60176	0.689372	3.292932	9.460677	0.007270	-0.095299	-0.024686	-0.395386	0.340683	-1.111320	-0.883487	-0.136239	-0.049484	-0.445467
60177	0.706974	3.123323	9.358995	0.020909	-0.079085	0.007293	-0.399762	0.339231	-1.110778	-0.883381	-0.137210	-0.048404	-0.445497
60178	0.351393	2.971229	9.368488	-0.046419	-0.058448	-0.096140	-0.403750	0.340981	-1.109869	-0.884332	-0.136780	-0.046978	-0.443893
60179	0.229463	2.760257	9.327826	0.025984	-0.080508	-0.114583	-0.407075	0.343020	-1.110034	-0.885289	-0.137741	-0.046235	-0.441761
60180	0.440072	3.133040	9.312221	0.047829	-0.120993	-0.266896	-0.414117	0.345113	-1.108810	-0.887528	-0.139369	-0.045006	-0.436857
60181	0.663066	3.112800	9.201273	0.021476	-0.127586	-0.224631	-0.421551	0.344986	-1.108056	-0.889471	-0.140583	-0.043669	-0.432633
60182	0.738050	3.237956	9.180966	0.022126	-0.102179	-0.244821	-0.428856	0.346096	-1.106457	-0.891522	-0.141604	-0.042487	-0.428173
60183	-0.975428	2.051356	8.521149	0.124398	-0.123790	-0.635845	-0.436304	0.350684	-1.103804	-0.896587	-0.144223	-0.043268	-0.416485
60184	1.298303	4.648792	9.803707	-0.510916	-0.483812	-2.536245	-0.455970	0.357026	-1.104450	-0.918275	-0.136665	-0.037354	-0.369728
60185	0.876391	2.796208	8.760098	0.163925	-0.073648	-1.709116	-0.471920	0.363168	-1.100035	-0.929918	-0.138801	-0.041949	-0.337976
60186	0.587248	4.431890	8.873679	0.413081	0.039868	-1.180704	-0.477207	0.355445	-1.099683	-0.936384	-0.145118	-0.048504	-0.315870
60187	0.481277	6.405905	9.274354	0.252194	0.053463	-0.346618	-0.477986	0.350077	-1.102804	-0.937680	-0.149271	-0.052185	-0.309438
60188	2.361870	6.828372	8.914868	-1.125648	-0.025276	1.866291	-0.473009	0.372397	-1.098652	-0.928569	-0.130074	-0.038900	-0.345438
60189	-2.119436	-0.792580	7.366581	0.190161	0.201121	3.785466	-0.448093	0.384909	-1.089394	-0.899078	-0.134942	-0.034044	-0.415079
60190	-0.214104	3.402769	9.516371	0.048750	0.235969	-2.333228	-0.441712	0.382141	-1.091036	-0.917076	-0.132079	-0.044699	-0.373534
60191	1.490433	5.870774	9.302135	-0.042975	0.210834	-0.049686	-0.442531	0.389257	-1.089320	-0.917252	-0.129959	-0.048424	-0.373382
60192	-0.487456	2.951127	9.116642	-0.013497	0.097138	-0.086893	-0.443347	0.395142	-1.082667	-0.917772	-0.128848	-0.050094	-0.372268
60193	-0.780441	3.722530	8.692643	0.459972	-0.063126	-0.455936	-0.444670	0.392794	-1.076540	-0.919854	-0.137588	-0.053622	-0.363404
60194	-0.905828	3.545549	9.306323	0.121296	-0.142641	-0.088826	-0.450763	0.388086	-1.072586	-0.920252	-0.140706	-0.051883	-0.361450
60195	-1.953940	1.373568	10.532558	0.303161	-0.085435	-0.113237	-0.452883	0.386766	-1.073949	-0.920192	-0.146968	-0.052973	-0.358943
60196	-0.976036	1.738474	10.954560	0.199011	-0.064070	-0.290483	-0.454316	0.377868	-1.075023	-0.921681	-0.150725	-0.053833	-0.353395
60197	0.402582	3.389716	9.804976	0.448822	0.068624	0.184672	-0.452038	0.370499	-1.073268	-0.918825	-0.158809	-0.057853	-0.356642
60198	-0.660714	2.535416	9.944877	0.223864	0.126615	0.060832	-0.446426	0.358378	-1.075065	-0.917464	-0.162035	-0.061339	-0.358109
60199	-1.234625	2.432706	9.424978	-0.393901	0.080937	-0.606082	-0.444317	0.363398	-1.076408	-0.922824	-0.153469	-0.062127	-0.347827
60200	-0.390230	2.171247	8.887216	-0.245660	0.115758	-0.487974	-0.440895	0.373774	-1.080823	-0.926720	-0.147460	-0.063806	-0.339667
60201	-1.046331	1.887550	9.588917	-0.098237	0.091370	-0.351380	-0.440652	0.381624	-1.081651	-0.929208	-0.144465	-0.066039	-0.333677
60202	-0.402319	2.646872	9.598136	-0.127999	0.010339	-0.534285	-0.441603	0.389266	-1.084489	-0.933027	-0.141248	-0.066678	-0.324135
60203	-0.573377	2.427698	9.296073	-0.080661	-0.017556	-0.254008	-0.441879	0.392439	-1.082232	-0.934873	-0.139368	-0.066704	-0.319592
60204	-0.482704	2.281290	9.458821	-0.064185	-0.005692	-0.296334	-0.445077	0.396582	-1.082735	-0.936891	-0.137748	-0.066775	-0.314327
60205	-0.610846	2.400343	9.535830	-0.172938	-0.033543	-0.070508	-0.444420	0.398293	-1.078654	-0.937817	-0.134427	-0.065399	-0.313291
60206	-0.813989	2.629691	9.580820	-0.213489	-0.093705	0.190702	-0.445103	0.404741	-1.078440	-0.937252	-0.131195	-0.061555	-0.317108
60207	-1.602474	1.933196	8.726650	-0.164710	-0.122907	-0.053116	-0.447516	0.412635	-1.078563	-0.938138	-0.128573	-0.058520	-0.316136
60208	-0.426860	3.695101	9.984223	-0.316213	-0.226086	0.405109	-0.452300	0.415151	-1.085959	-0.936540	-0.124473	-0.051001	-0.323725
60209	-2.059316	0.742741	8.478506	0.042107	-0.220830	-0.195275	-0.458428	0.422954	-1.090614	-0.937888	-0.126195	-0.047835	-0.319613
60210	-0.872624	2.177139	9.640203	0.019441	-0.265970	-0.170344	-0.465321	0.420783	-1.098942	-0.939113	-0.128029	-0.043165	-0.315931
60211	-0.450249	2.374133	9.579467	0.163823	-0.257803	-0.521802	-0.474334	0.416647	-1.104888	-0.942136	-0.131939	-0.040909	-0.305448
60212	-0.264942	2.858156	9.928109	0.170402	-0.222512	-0.291764	-0.481354	0.411982	-1.108049	-0.943574	-0.136197	-0.038291	-0.299419
60213	-0.375123	3.072219	10.154186	-0.169782	-0.161500	-0.214632	-0.486263	0.410944	-1.106681	-0.945422	-0.133457	-0.035028	-0.295194
60214	-0.505598	2.982417	9.707972	-0.219072	-0.123767	-0.248097	-0.490126	0.415056	-1.105160	-0.947487	-0.129795	-0.031822	-0.290532
60215	0.074976	2.934627	9.085885	-0.225435	-0.106909	-0.140262	-0.490931	0.417669	-1.102377	-0.948930	-0.125738	-0.029072	-0.287882
60216	0.287743	2.659300	8.728626	-0.160369	-0.102284	0.054442	-0.491075	0.421259	-1.100109	-0.949023	-0.123237	-0.025840	-0.288964
60217	0.345961	2.883748	9.397865	0.028905	-0.079776	0.180681	-0.489888	0.423375	-1.095886	-0.947924	-0.124071	-0.024249	-0.292333
60218	-0.010231	2.658833	9.521018	-0.091427	-0.077923	0.171559	-0.487239	0.425099	-1.094382	-0.947126	-0.122798	-0.021581	-0.295649
60219	-0.071520	2.310591	9.399007	-0.116682	-0.092602	0.037037	-0.487246	0.426950	-1.089616	-0.947209	-0.120892	-0.019248	-0.296326
60220	0.251418	2.197536	9.655283	-0.064377	-0.126544	0.026302	-0.485376	0.422645	-1.086817	-0.947200	-0.120353	-0.016176	-0.296758
60221	0.124739	2.236507	9.689614	-0.102423	-0.119963	0.070455	-0.485379	0.423435	-1.084640	-0.947043	-0.118882	-0.013319	-0.297993
60222	-0.022391	2.279928	9.415188	-0.061160	-0.106764	-0.090197	-0.484195	0.426904	-1.084542	-0.947696	-0.118256	-0.010917	-0.296258
60223	-0.062168	2.339898	9.476097	-0.066163	-0.090498	-0.102481	-0.483796	0.426712	-1.082670	-0.948457	-0.117248	-0.009256	-0.294273
60224	-0.029993	2.197274	9.555184	-0.058501	-0.111358	-0.191001	-0.486320	0.427061	-1.083168	-0.949676	-0.116676	-0.007018	-0.290608
60225	0.231726	2.197168	9.555995	-0.086727	-0.134945	-0.216936	-0.492435	0.429808	-1.080858	-0.951129	-0.115507	-0.004667	-0.286340
60226	0.409362	2.268349	9.471849	-0.076661	-0.114279	-0.185870	-0.498549	0.432183	-1.080711	-0.952319	-0.114600	-0.002255	-0.282755
60227	0.541851	2.319309	9.542927	-0.054433	-0.068234	-0.134262	-0.502933	0.433717	-1.082226	-0.953184	-0.113681	-0.001153	-0.280206
60228	0.678376	2.278093	9.542612	-0.028024	-0.064900	-0.044010	-0.506389	0.435200	-1.082407	-0.953443	-0.113423	0.000368	-0.279432
60229	0.677011	2.326602	9.417041	-0.028194	-0.022468	0.037598	-0.508782	0.436376	-1.082476	-0.953275	-0.112774	0.000862	-0.280265
60230	0.741091	2.386017	9.365604	-0.011743	0.026438	-0.064606	-0.510908	0.437315	-1.084708	-0.953611	-0.112315	0.000504	-0.279305
60231	0.378183	2.151283	9.601754	0.012300	0.015544	-0.191824	-0.511434	0.435692	-1.086637	-0.954625	-0.112247	-0.000457	-0.275848
60232	0.252192	2.122276	9.424803	0.166568	0.038724	0.001570	-0.510372	0.435473	-1.084235	-0.954187	-0.115125	-0.001885	-0.276172
60233	0.524191	2.891887	9.870232	-0.028487	0.001597	0.287060	-0.510368	0.434202	-1.083738	-0.952624	-0.114394	-0.001263	-0.281816
60234	0.158857	2.156975	9.248373	-0.000157	0.031879	0.077058	-0.508909	0.434439	-1.083344	-0.952134	-0.114127	-0.001467	-0.283573
60235	0.575152	2.713149	9.531349	0.068815	0.014250	0.455426	-0.504649	0.430735	-1.084722	-0.949321	-0.115207	-0.001256	-0.292429
60236	0.034952	2.086783	9.471358	0.021151	0.020958	-0.049344	-0.500260	0.427806	-1.083387	-0.949505	-0.115401	-0.001663	-0.291755
60237	0.322034	2.766812	9.523178	0.061289	0.014218	0.130114	-0.499192	0.425374	-1.082132	-0.948566	-0.116344	-0.002171	-0.294416
60238	-0.089956	2.536024	9.589301	-0.006134	0.018827	0.027478	-0.497995	0.424787	-1.082165	-0.948362	-0.116035	-0.002200	-0.295195
60239	-0.286432	2.588236	9.091850	0.121276	0.017393	-0.159504	-0.496653	0.419641	-1.078713	-0.948982	-0.118097	-0.003834	-0.292356
60240	-0.051620	2.893609	10.175088	-0.073877	0.001876	0.402853	-0.495037	0.411771	-1.078849	-0.946711	-0.116627	-0.002258	-0.300220
60241	-0.548050	2.061658	9.631777	-0.057502	-0.077258	-0.492133	-0.497444	0.417677	-1.077691	-0.949726	-0.115838	-0.001858	-0.290857
60242	0.748594	2.963860	9.253160	-0.034938	-0.064993	-0.258016	-0.502088	0.417147	-1.080479	-0.951245	-0.115457	-0.000789	-0.286010
60243	0.287263	2.300107	9.376397	-0.037179	-0.007380	-0.432577	-0.507140	0.419842	-1.083158	-0.953739	-0.114674	-0.001688	-0.277903
60244	0.415299	2.219913	9.510909	0.035776	-0.007313	-0.266168	-0.511658	0.421963	-1.085728	-0.955074	-0.115300	-0.002130	-0.273012
60245	0.527961	2.673470	9.684249	-0.003391	0.010623	-0.213179	-0.515641	0.422096	-1.087561	-0.956205	-0.115072	-0.003049	-0.269113
60246	0.357203	2.204286	9.432220	0.026788	0.037299	0.011705	-0.516445	0.425285	-1.091619	-0.956029	-0.115296	-0.003654	-0.269633
60247	0.339432	2.388460	9.572299	0.007191	0.033802	0.002773	-0.515247	0.424130	-1.091266	-0.955962	-0.115163	-0.004569	-0.269915
60248	0.197939	2.436869	9.579627	0.012262	0.042492	0.084209	-0.513391	0.424793	-1.091535	-0.955424	-0.115088	-0.005028	-0.271836
60249	0.009409	2.411601	9.574033	0.014911	0.041510	0.052427	-0.512863	0.425760	-1.091510	-0.955064	-0.115074	-0.006027	-0.273081
60250	-0.072610	2.390692	9.559638	0.004408	0.043456	0.041817	-0.512601	0.426824	-1.089327	-0.954770	-0.114839	-0.006559	-0.274195
60251	-0.032564	2.435103	9.476287	0.013290	0.027486	0.043502	-0.513661	0.426289	-1.089332	-0.954461	-0.114876	-0.007319	-0.275234
60252	-0.123101	2.486868	9.526073	0.046630	0.023324	0.007349	-0.511405	0.426362	-1.088684	-0.954260	-0.115553	-0.007778	-0.275636
60253	-0.214121	2.441529	9.576576	0.005540	0.012634	-0.006089	-0.513660	0.425854	-1.088674	-0.954243	-0.115521	-0.008349	-0.275690
60254	-0.102142	2.399857	9.474419	0.003171	0.009217	-0.120185	-0.514986	0.425653	-1.090817	-0.954845	-0.115424	-0.008594	-0.273632
60255	0.095539	2.456850	9.508938	0.025602	0.011191	-0.083901	-0.517371	0.424519	-1.093919	-0.955206	-0.115774	-0.009437	-0.272191
60256	0.218300	2.366830	9.445988	0.021015	0.021694	-0.078566	-0.517638	0.425282	-1.096446	-0.955532	-0.115956	-0.009921	-0.270951
60257	0.305339	2.509205	9.514980	0.027578	0.030037	-0.053764	-0.517628	0.422635	-1.103121	-0.955716	-0.116257	-0.011056	-0.270129
60258	0.164249	2.424120	9.573875	0.031862	0.021114	0.020488	-0.517630	0.423514	-1.104841	-0.955478	-0.116670	-0.011358	-0.270778
60259	0.237438	2.386601	9.492159	-0.002841	0.032747	0.041659	-0.516031	0.421700	-1.106666	-0.955212	-0.116403	-0.012149	-0.271794
60260	0.227737	2.400999	9.580812	-0.005082	0.049255	0.128397	-0.513382	0.423452	-1.106371	-0.954462	-0.115984	-0.012537	-0.274579
60261	0.193559	2.402799	9.512354	-0.002474	0.058089	0.167370	-0.511524	0.423838	-1.106784	-0.953486	-0.115624	-0.013513	-0.278052
60262	0.003975	2.421199	9.448629	-0.002861	0.054166	0.181531	-0.509539	0.425863	-1.105532	-0.952411	-0.115232	-0.013884	-0.281856
60263	-0.165987	2.454537	9.553885	-0.018766	0.047218	0.169093	-0.506355	0.426475	-1.104876	-0.951438	-0.114628	-0.014566	-0.285332
60264	-0.109094	2.390025	9.512791	0.002924	0.045711	0.165607	-0.503176	0.428443	-1.102295	-0.950414	-0.114389	-0.014846	-0.288804
60265	-0.003565	2.445343	9.515612	0.001441	0.033611	0.151354	-0.501315	0.427187	-1.098188	-0.949476	-0.114247	-0.015432	-0.291897
60266	0.104975	2.466729	9.489897	0.018934	0.036840	0.170855	-0.497463	0.426556	-1.098925	-0.948364	-0.114363	-0.015624	-0.295438
60267	0.196625	2.480523	9.439651	0.018084	0.046674	0.204491	-0.494280	0.427100	-1.095313	-0.947042	-0.114492	-0.016427	-0.299556
60268	0.143174	2.486835	9.435556	0.026416	0.070910	0.233858	-0.490032	0.426700	-1.094299	-0.945488	-0.114564	-0.017165	-0.304355
60269	0.037746	2.562608	9.525623	0.022201	0.066768	0.255938	-0.486050	0.426853	-1.092726	-0.943790	-0.114681	-0.018252	-0.309476
60270	-0.034723	2.430215	9.529212	0.019943	0.057459	0.271806	-0.481931	0.425650	-1.093216	-0.941966	-0.114723	-0.018608	-0.314947
60271	0.032343	2.450838	9.410764	0.035225	0.051424	0.305398	-0.478342	0.423839	-1.091029	-0.939868	-0.115203	-0.019376	-0.320938
60272	-0.070998	2.521780	9.363732	0.042102	0.065232	0.252484	-0.474226	0.422745	-1.083983	-0.938049	-0.115599	-0.020061	-0.326034
60273	-0.154011	2.588264	9.586942	0.057731	0.057771	0.271945	-0.471166	0.420116	-1.082220	-0.936045	-0.116454	-0.021181	-0.331376
60274	-0.277911	2.595720	9.534944	0.007006	0.037444	0.213335	-0.465447	0.416284	-1.079450	-0.934525	-0.116355	-0.021200	-0.335672
60275	-0.100698	2.443573	9.440434	-0.019911	0.031980	0.209649	-0.462528	0.416802	-1.080543	-0.933081	-0.115902	-0.021480	-0.339801
60276	-0.133546	2.520659	9.501428	-0.017464	0.030835	0.184898	-0.459071	0.414693	-1.077423	-0.931778	-0.115376	-0.021277	-0.343548
60277	-0.276629	2.406404	9.512341	0.011670	0.010957	0.135389	-0.455612	0.412079	-1.076739	-0.930752	-0.115619	-0.021569	-0.346218
60278	0.156917	1.564683	9.495889	0.570508	0.131293	-0.583557	-0.455029	0.394451	-1.077444	-0.933229	-0.124995	-0.029076	-0.335582
60279	0.094869	3.199606	9.385371	-0.369838	-0.051266	0.221207	-0.453706	0.396111	-1.077944	-0.932604	-0.118592	-0.025389	-0.339913
60280	-0.289420	2.775116	9.326235	-0.003906	-0.049625	0.134945	-0.451586	0.397105	-1.074574	-0.931651	-0.118857	-0.023885	-0.342534
60281	-0.046615	2.764966	9.413193	0.004318	-0.016197	-0.134515	-0.450788	0.396546	-1.075408	-0.932507	-0.119029	-0.024255	-0.340111
60282	-0.041039	2.706795	9.276604	-0.013725	0.001354	-0.095555	-0.449728	0.397188	-1.073921	-0.933123	-0.118649	-0.024182	-0.338553
60283	-0.469127	2.402873	9.155039	0.229226	0.113741	-0.208011	-0.451613	0.405900	-1.073621	-0.933854	-0.122094	-0.028691	-0.334944
60284	-0.067336	3.065580	9.354928	0.509345	0.193371	-0.238570	-0.449465	0.398021	-1.073897	-0.933974	-0.130099	-0.036061	-0.330856
60285	-0.258286	3.261229	9.978228	0.227544	0.165756	0.062743	-0.447834	0.385454	-1.076738	-0.932768	-0.133360	-0.040846	-0.332401
60286	-0.092663	2.880641	9.374803	0.107979	0.036281	-0.064005	-0.447563	0.383813	-1.078677	-0.932815	-0.135016	-0.042177	-0.331433
60287	0.088475	3.573344	9.721743	-0.171064	-0.066629	0.120041	-0.449422	0.384314	-1.080388	-0.932462	-0.132456	-0.039809	-0.333746
60288	0.091969	3.180187	9.878864	-0.569690	-0.166785	0.438199	-0.451711	0.395288	-1.080683	-0.931012	-0.123216	-0.031497	-0.342114
60289	-0.037268	1.993185	9.031775	-0.558013	-0.259933	0.359938	-0.453844	0.398127	-1.080299	-0.929928	-0.114904	-0.022268	-0.348618
60290	-0.457776	1.631114	8.641296	0.131547	0.013368	-0.677480	-0.458783	0.407187	-1.079952	-0.934191	-0.116878	-0.024756	-0.336174
60291	0.465064	3.706443	10.105379	0.062311	-0.022664	0.149247	-0.463022	0.404523	-1.081602	-0.932983	-0.118357	-0.024726	-0.339002
60292	-0.244363	2.212776	9.298162	0.022191	-0.026848	-0.130037	-0.462355	0.403727	-1.084190	-0.933758	-0.118821	-0.024451	-0.336718
60293	0.200532	2.769453	9.432777	0.025954	-0.016575	0.032587	-0.461286	0.401509	-1.086156	-0.933421	-0.119517	-0.024561	-0.337399
60294	0.088432	2.544089	9.344386	0.000627	0.014824	-0.023837	-0.460626	0.402892	-1.086120	-0.933509	-0.119349	-0.024667	-0.337206
60295	0.060901	2.728084	9.462503	0.043007	0.027051	0.143461	-0.458887	0.398689	-1.087619	-0.932355	-0.120132	-0.025437	-0.340051
60296	0.040412	2.523800	9.357508	0.045576	0.052548	0.119777	-0.454632	0.396075	-1.087752	-0.931336	-0.120617	-0.026207	-0.342606
60297	-0.044361	2.386319	9.269291	0.171537	0.096045	0.129318	-0.448378	0.391323	-1.088110	-0.929908	-0.123310	-0.029170	-0.345276
60298	0.005043	3.013527	9.692115	0.175404	0.119318	0.053401	-0.444372	0.383724	-1.090282	-0.928963	-0.125713	-0.032235	-0.346676
60299	-0.379077	2.656976	9.348445	0.090641	0.076915	0.155525	-0.439447	0.379169	-1.091829	-0.927531	-0.127059	-0.034221	-0.349816
60300	-0.315298	2.796451	8.940160	0.830858	-0.045422	-0.253160	-0.438593	0.360517	-1.097008	-0.927022	-0.142533	-0.039593	-0.344596
60301	-0.710783	3.357401	10.026199	0.222782	-0.115563	-0.213042	-0.440535	0.344402	-1.100190	-0.927862	-0.147374	-0.039936	-0.340232
60302	-0.704276	3.199688	9.555817	-0.013131	-0.151567	-0.348376	-0.444906	0.341486	-1.102923	-0.930310	-0.147817	-0.037820	-0.333532
60303	-0.393679	3.409216	9.477115	-0.117963	-0.161778	-0.401890	-0.450757	0.344977	-1.102878	-0.933367	-0.146455	-0.035586	-0.325745
60304	-0.097252	3.351470	9.361482	-0.183278	-0.163679	-0.382717	-0.456346	0.349301	-1.102810	-0.936422	-0.143755	-0.032218	-0.318449
60305	0.117156	3.132014	9.109760	-0.162713	-0.137037	-0.338310	-0.462610	0.357182	-1.098451	-0.939049	-0.141421	-0.029962	-0.311912
60306	0.189853	3.016822	9.148965	-0.066840	-0.084334	-0.279335	-0.466205	0.360734	-1.097220	-0.940963	-0.140451	-0.028514	-0.306673
60307	0.151532	2.977277	9.042179	0.123394	-0.090455	-0.326505	-0.470180	0.358003	-1.096186	-0.942593	-0.143201	-0.028847	-0.300298
60308	0.166170	3.254292	9.288460	0.087993	-0.070470	-0.211579	-0.472956	0.354175	-1.097352	-0.943594	-0.145086	-0.028417	-0.296264
60309	0.159585	3.470215	9.334768	0.033312	-0.043162	-0.147930	-0.475209	0.352813	-1.096697	-0.944339	-0.145970	-0.028580	-0.293428
60310	0.054380	3.264396	9.251255	0.020673	-0.023912	-0.176104	-0.477331	0.352658	-1.100040	-0.945273	-0.146324	-0.028528	-0.290231
60311	0.011079	3.508789	9.361212	-0.047770	-0.012008	-0.105519	-0.476668	0.352910	-1.099501	-0.945973	-0.145532	-0.028681	-0.288329
60312	-0.235482	3.217871	9.252340	-0.032867	0.008116	-0.052230	-0.477201	0.353612	-1.099069	-0.946318	-0.144757	-0.028562	-0.287598
60313	-0.278108	3.158834	9.193709	-0.005993	0.008320	0.020363	-0.476937	0.353858	-1.097854	-0.946156	-0.144713	-0.028988	-0.288110
60314	-0.232963	3.200917	9.175521	-0.002566	0.010071	0.094637	-0.477469	0.354001	-1.097440	-0.945563	-0.144584	-0.028656	-0.290148
60315	-0.165213	3.088061	9.197707	-0.023024	0.009291	0.119311	-0.475875	0.353837	-1.098001	-0.944870	-0.144275	-0.028721	-0.292541
60316	-0.160988	3.124552	9.231259	-0.014441	0.014189	0.068090	-0.475079	0.354151	-1.100287	-0.944456	-0.143882	-0.028474	-0.294093
60317	-0.204535	3.123764	9.249186	0.043390	0.027176	-0.005899	-0.474544	0.352704	-1.098725	-0.944290	-0.144654	-0.029633	-0.294132
60318	-0.183392	3.289218	9.315982	0.042270	0.024273	-0.032457	-0.472683	0.351829	-1.099044	-0.944296	-0.145215	-0.030199	-0.293779
60319	-0.213443	3.218279	9.327630	0.039328	0.023080	-0.057219	-0.472809	0.349582	-1.098576	-0.944442	-0.145910	-0.031414	-0.292836
60320	-0.219443	3.155059	9.330330	0.054461	-0.013301	-0.090995	-0.473466	0.347676	-1.100243	-0.944775	-0.146884	-0.031512	-0.291259
60321	-0.234915	3.200898	9.324696	0.053876	-0.025460	-0.138814	-0.474119	0.344074	-1.101158	-0.945378	-0.148080	-0.032140	-0.288617
60322	-0.202487	3.271878	9.298677	0.031027	-0.028680	-0.160133	-0.473987	0.344022	-1.099009	-0.946179	-0.148653	-0.032015	-0.285697
60323	-0.135512	3.311929	9.273953	0.018075	-0.038847	-0.148762	-0.475842	0.342927	-1.098216	-0.946937	-0.149240	-0.032215	-0.282844
60324	-0.066279	3.235503	9.228515	0.007077	-0.037356	-0.140841	-0.475842	0.342799	-1.098758	-0.947689	-0.149417	-0.031733	-0.280274
60325	-0.080419	3.208541	9.184958	0.020496	-0.025763	-0.101820	-0.478358	0.340771	-1.099332	-0.948154	-0.150005	-0.032047	-0.278344
60326	-0.043650	3.313589	9.214178	0.025684	0.002427	-0.089259	-0.478361	0.341923	-1.100774	-0.948528	-0.150344	-0.032269	-0.276857
60327	-0.031824	3.338084	9.276938	0.002630	0.015061	-0.032675	-0.477562	0.341258	-1.103091	-0.948631	-0.150418	-0.033043	-0.276373
60328	-0.095515	3.244683	9.237177	0.014386	0.014365	-0.000797	-0.477959	0.341006	-1.103901	-0.948540	-0.150533	-0.033163	-0.276607
60329	-0.149734	3.289820	9.235172	0.012421	0.030128	0.008149	-0.477294	0.340693	-1.103112	-0.948376	-0.150741	-0.034149	-0.276938
60330	-0.189093	3.318233	9.228936	-0.011686	0.039892	0.036434	-0.477558	0.339848	-1.102598	-0.948139	-0.150246	-0.034497	-0.277974
60331	-0.250298	3.229738	9.239760	-0.014404	0.033699	0.069998	-0.474641	0.341344	-1.103660	-0.947705	-0.149971	-0.035216	-0.279506
60332	-0.241812	3.290577	9.241969	0.019094	0.038543	0.029462	-0.472780	0.340783	-1.105448	-0.947413	-0.150061	-0.035730	-0.280383
60333	-0.254013	3.300069	9.275221	0.019403	0.034407	0.017061	-0.472510	0.339217	-1.104559	-0.947169	-0.150390	-0.036812	-0.280889
60334	-0.309300	3.279648	9.288121	0.016258	0.040994	0.001192	-0.471447	0.338962	-1.106732	-0.947040	-0.150393	-0.037441	-0.281239
60335	-0.315128	3.332947	9.314017	0.030952	0.034312	-0.011183	-0.470121	0.339135	-1.103379	-0.946918	-0.150920	-0.038674	-0.281200
60336	-0.354635	3.371070	9.322145	0.002104	0.023401	-0.011337	-0.468526	0.338254	-1.103157	-0.946915	-0.150744	-0.038928	-0.281271
60337	-0.421122	3.304325	9.332644	-0.005551	-0.010735	-0.000069	-0.469987	0.338552	-1.102458	-0.946875	-0.150842	-0.039077	-0.281332
60338	-0.378714	3.234694	9.276702	0.011584	-0.018584	-0.036318	-0.469983	0.337448	-1.103166	-0.947016	-0.151062	-0.038664	-0.280796
60339	-0.303749	3.236050	9.235666	-0.004157	-0.032454	-0.055921	-0.470514	0.337184	-1.103303	-0.947303	-0.151258	-0.038581	-0.279731
60340	-0.284843	3.265525	9.269722	0.014929	-0.041020	-0.098358	-0.470650	0.338616	-1.104600	-0.947796	-0.151618	-0.037949	-0.277947
60341	-0.241475	3.276021	9.256532	-0.035362	-0.043997	-0.102965	-0.473972	0.339676	-1.104797	-0.948444	-0.151245	-0.037615	-0.275978
60342	-0.231024	3.237371	9.252330	-0.005924	-0.053783	-0.128574	-0.474100	0.338186	-1.106860	-0.949168	-0.151256	-0.036716	-0.273596
60343	-0.226718	3.269009	9.281107	-0.045722	-0.056068	-0.121644	-0.475962	0.339469	-1.105991	-0.949948	-0.150730	-0.036151	-0.271241
60344	-0.221813	3.256954	9.223580	-0.064346	-0.044414	-0.095988	-0.476496	0.340453	-1.105684	-0.950652	-0.149601	-0.035013	-0.269545
60345	-0.226097	3.232605	9.247703	-0.066619	-0.039559	-0.077398	-0.477562	0.341724	-1.105093	-0.951234	-0.148617	-0.034514	-0.268095
60346	-0.184881	3.257645	9.412455	-0.121290	-0.036140	-0.018328	-0.478367	0.344557	-1.105800	-0.951674	-0.146410	-0.032997	-0.267939
60347	-0.305444	3.046661	9.037262	-0.118207	-0.034261	-0.165903	-0.479440	0.348530	-1.107140	-0.952866	-0.144353	-0.032578	-0.264854
60348	-0.318428	3.133842	9.313010	-0.052779	-0.025909	-0.121448	-0.480773	0.350259	-1.108011	-0.953635	-0.143325	-0.031923	-0.262715
60349	-0.352808	3.031265	9.288659	-0.017057	-0.015253	-0.108878	-0.481304	0.350414	-1.108135	-0.954207	-0.143122	-0.032242	-0.260703
60350	-0.323756	3.041507	9.344834	-0.012127	-0.003243	-0.089344	-0.481436	0.349992	-1.107877	-0.954669	-0.142768	-0.032141	-0.259214
60351	-0.309912	3.080600	9.371442	-0.017180	-0.009156	-0.103549	-0.482367	0.350858	-1.108108	-0.955203	-0.142526	-0.032563	-0.257319
60352	-0.261632	3.086328	9.348810	-0.020917	0.002197	-0.096425	-0.481573	0.351353	-1.106084	-0.955717	-0.141970	-0.032541	-0.255715
60353	-0.268242	3.057082	9.372897	-0.013725	0.000479	-0.096412	-0.482502	0.351234	-1.106077	-0.956192	-0.141745	-0.033143	-0.253982
60354	-0.279528	3.013183	9.358440	0.000283	-0.003311	-0.082242	-0.482766	0.350864	-1.107969	-0.956572	-0.141630	-0.033083	-0.252617
60355	-0.288979	3.003303	9.372667	0.018135	-0.009494	-0.077803	-0.484756	0.350784	-1.108621	-0.956865	-0.142070	-0.033599	-0.251191
60356	-0.255690	3.033035	9.359022	-0.027600	-0.000818	-0.048725	-0.483695	0.351061	-1.109566	-0.957151	-0.141430	-0.033353	-0.250493
60357	-0.254310	2.965094	9.366798	-0.017286	0.005898	-0.029197	-0.484626	0.351450	-1.107256	-0.957288	-0.141143	-0.033841	-0.250065
60358	-0.278722	2.974360	9.368386	-0.020831	-0.002935	-0.032796	-0.484103	0.354113	-1.107984	-0.957476	-0.140653	-0.033543	-0.249662
60359	-0.247139	2.970078	9.366981	-0.020919	-0.011867	-0.031092	-0.485163	0.353736	-1.108791	-0.957645	-0.140379	-0.033672	-0.249152
60360	-0.205971	2.965967	9.332170	-0.013393	-0.003481	-0.008037	-0.485699	0.355280	-1.108466	-0.957688	-0.140051	-0.033331	-0.249217
60361	-0.232477	2.960633	9.345839	-0.027232	-0.016307	0.002452	-0.484637	0.355110	-1.108215	-0.957709	-0.139698	-0.033240	-0.249344
60362	-0.309660	2.939811	9.329185	0.007120	-0.003492	-0.000876	-0.485568	0.355477	-1.104965	-0.957659	-0.139768	-0.032981	-0.249532
60363	-0.376324	3.021146	9.451691	-0.010410	-0.022672	-0.022263	-0.485566	0.354939	-1.105923	-0.957761	-0.139749	-0.032921	-0.249157
60364	-0.318785	3.031886	9.323397	-0.015662	-0.021753	-0.061184	-0.487161	0.355541	-1.106155	-0.958087	-0.139434	-0.032368	-0.248154
60365	-0.232944	3.115984	9.412048	-0.067615	-0.009442	-0.001175	-0.487964	0.358131	-1.108483	-0.958234	-0.138271	-0.032216	-0.248257
60366	-0.076020	3.036309	9.489675	-0.173064	0.003923	0.141768	-0.486638	0.358681	-1.109423	-0.957957	-0.134941	-0.030811	-0.251315
