# Supplementary material for: Identification of Haptic Based Guiding Using Hard Reins
Source: PLoS One. 2015 Jul 22;10(7):e0132020. doi: 10.1371/journal.pone.0132020 (PMC4511788; doi:10.1371/journal.pone.0132020)
Supplement: S1 File — (ZIP) [file pone.0132020.s001.zip › MotionData1/Subject2/T4/fc4.txt]

// Start Time: 0
// Sample rate: 25.0Hz
// Scenario: 4.9
// Firmware Version: 2.6.1
Counter	Acc_X	Acc_Y	Acc_Z	Gyr_X	Gyr_Y	Gyr_Z	Mag_X	Mag_Y	Mag_Z	Quat_w	Quat_x	Quat_y	Quat_z
61313	9.028770	-0.803441	3.381104	-0.146266	0.161074	-0.071062	-0.640656	0.407909	-0.425169	-0.720658	0.324045	0.463973	0.400471
61314	9.040619	-0.866214	3.341196	-0.127774	0.116674	-0.036343	-0.639072	0.408491	-0.426478	-0.720578	0.324640	0.461522	0.402957
61315	9.089005	-0.910571	3.363659	-0.124687	0.118907	-0.015400	-0.637868	0.409368	-0.429612	-0.720642	0.325367	0.459005	0.405125
61316	9.206258	-0.833830	3.357201	-0.130382	0.107192	0.007273	-0.634597	0.409243	-0.428067	-0.720794	0.326469	0.456375	0.406935
61317	9.330622	-0.781872	3.391387	-0.117423	0.118715	0.042172	-0.631861	0.414910	-0.428106	-0.721347	0.327614	0.453546	0.408195
61318	9.320218	-0.868415	3.542934	-0.122655	0.141013	0.068427	-0.630269	0.417995	-0.431461	-0.722336	0.328879	0.450079	0.409266
61319	9.261261	-0.925937	3.742021	-0.146321	0.131978	0.096381	-0.626610	0.421878	-0.431148	-0.723239	0.330810	0.446456	0.410081
61320	9.202462	-1.062365	3.392775	-0.151977	0.154718	0.100826	-0.622660	0.424978	-0.433865	-0.724395	0.332664	0.442321	0.411021
61321	9.259207	-0.943059	3.315682	-0.182706	0.205695	0.096694	-0.618223	0.431896	-0.433630	-0.725667	0.334512	0.437326	0.412621
61322	9.182628	-1.134529	3.348623	-0.167582	0.233246	0.061847	-0.613489	0.435829	-0.436336	-0.727044	0.335584	0.432157	0.414767
61323	8.833557	-1.321062	3.366137	-0.115436	0.267091	0.056522	-0.607428	0.439518	-0.440497	-0.728909	0.335587	0.427082	0.416743
61324	8.456736	-1.218261	3.582112	-0.092612	0.271103	0.072100	-0.601241	0.443339	-0.444133	-0.731152	0.335317	0.421887	0.418319
61325	8.330188	-1.212754	3.621433	-0.048534	0.281131	0.028368	-0.594396	0.445094	-0.447028	-0.733298	0.333971	0.417331	0.420205
61326	8.144412	-1.329307	3.769340	-0.074391	0.299809	0.021503	-0.590008	0.447021	-0.454616	-0.735431	0.332746	0.412178	0.422529
61327	8.546109	-1.592307	4.412478	-0.129740	0.303358	-0.021843	-0.583271	0.447426	-0.459632	-0.736749	0.331969	0.406905	0.425941
61328	8.574425	-1.596189	5.181730	-0.158245	0.328940	-0.030399	-0.576152	0.451692	-0.465098	-0.738059	0.331272	0.400922	0.429870
61329	11.398816	-2.043870	5.717851	-0.348064	0.177402	-0.181557	-0.575633	0.452933	-0.464947	-0.735482	0.333478	0.396629	0.436513
61330	8.132442	-1.097707	4.787422	-0.152430	0.199989	-0.095453	-0.576948	0.455546	-0.465933	-0.735169	0.333244	0.393008	0.440476
61331	7.544963	-1.488415	3.696178	-0.047498	0.009878	-0.042278	-0.575236	0.455570	-0.466469	-0.734457	0.333580	0.392849	0.441551
61332	7.544274	-1.584400	3.815890	0.032743	-0.060408	-0.056657	-0.575390	0.454288	-0.463089	-0.733661	0.333218	0.394423	0.441744
61333	8.578566	-1.887764	4.325200	0.159184	-0.107694	-0.023817	-0.578385	0.450424	-0.464453	-0.733557	0.331723	0.397682	0.440117
61334	8.904800	-1.797036	4.648247	0.232728	-0.071719	0.084274	-0.579149	0.447686	-0.466072	-0.735224	0.329637	0.400239	0.436571
61335	8.925287	-1.590194	4.805679	0.281657	-0.003451	0.159323	-0.578313	0.445278	-0.470840	-0.738336	0.326883	0.401794	0.431936
61336	8.334979	-1.433680	4.719851	0.287774	-0.027379	0.134705	-0.577214	0.443427	-0.475860	-0.741108	0.323977	0.403816	0.427470
61337	8.589118	-1.278811	4.566067	0.251043	-0.046665	0.047553	-0.574558	0.439763	-0.477784	-0.742669	0.321118	0.406435	0.424426
61338	8.737255	-1.342505	4.503628	0.234266	0.005875	0.046036	-0.573984	0.436939	-0.482427	-0.744565	0.317990	0.408057	0.421895
61339	8.723654	-1.181514	4.443281	0.187815	0.056455	0.074208	-0.573151	0.435082	-0.487183	-0.746754	0.315403	0.408421	0.419609
61340	8.474324	-1.341545	4.621093	0.187210	0.054571	0.084651	-0.571537	0.430452	-0.489643	-0.749046	0.312869	0.408660	0.417181
61341	8.507641	-1.436080	4.802993	0.211109	0.061630	0.067173	-0.569378	0.427242	-0.495221	-0.751345	0.309820	0.409158	0.414828
61342	8.481701	-1.278884	4.876047	0.187011	0.065225	0.072467	-0.566334	0.429385	-0.499129	-0.753593	0.307091	0.409298	0.412636
61343	8.566916	-1.263059	4.915465	0.178327	0.035358	0.084631	-0.563798	0.426153	-0.502615	-0.755600	0.304877	0.409786	0.410115
61344	8.251862	-1.060217	4.816674	0.151759	0.006192	0.070598	-0.561262	0.424859	-0.507111	-0.757115	0.303139	0.410527	0.407862
61345	8.674789	-1.127831	4.895528	0.162586	-0.028268	0.028674	-0.562680	0.422119	-0.509119	-0.758034	0.301204	0.412171	0.405927
61346	8.412943	-0.960613	4.903958	0.168097	-0.070109	0.024992	-0.563040	0.419400	-0.511920	-0.758629	0.299459	0.414467	0.403761
61347	8.334259	-1.121445	4.801793	0.226205	-0.047749	0.021401	-0.563552	0.415541	-0.511730	-0.759694	0.296636	0.416944	0.401286
61348	8.417775	-0.997721	4.743515	0.245323	-0.018080	0.014451	-0.561940	0.411740	-0.514436	-0.761066	0.293204	0.419116	0.398939
61349	8.481066	-0.970461	4.863503	0.272007	-0.017141	0.049274	-0.563467	0.405988	-0.517680	-0.762844	0.289648	0.421305	0.395823
61350	8.649654	-0.859795	4.822445	0.211868	-0.001169	0.059976	-0.562100	0.400829	-0.521982	-0.764493	0.286956	0.422670	0.393137
61351	8.759950	-0.724694	4.812135	0.118237	0.025241	0.036776	-0.563114	0.398939	-0.525547	-0.765616	0.285286	0.423057	0.391748
61352	8.466010	-0.634980	4.829887	0.010083	0.044487	-0.016117	-0.560864	0.397604	-0.527030	-0.765888	0.284676	0.422569	0.392187
61353	8.531814	-0.639152	4.716930	-0.102276	0.032802	-0.050703	-0.560474	0.398710	-0.527142	-0.765128	0.285564	0.421610	0.394053
61354	8.628507	-0.758454	4.674258	-0.163617	0.038536	-0.053970	-0.561541	0.400749	-0.526047	-0.764052	0.287336	0.420059	0.396501
61355	8.472198	-0.865859	4.630335	-0.226036	0.073790	-0.041489	-0.559881	0.403043	-0.521300	-0.762977	0.289855	0.417436	0.399496
61356	8.568841	-0.955774	4.784205	-0.252429	0.073648	-0.023942	-0.559128	0.407425	-0.519124	-0.761889	0.292945	0.414449	0.402417
61357	8.650862	-1.071035	4.826673	-0.235937	0.072348	-0.060603	-0.557978	0.411814	-0.517212	-0.760552	0.295452	0.411860	0.405759
61358	8.563156	-1.091961	4.811452	-0.276306	0.074913	-0.090147	-0.556829	0.416203	-0.515301	-0.758754	0.298329	0.409026	0.409865
61359	8.587323	-1.130459	4.761921	-0.258815	0.071112	-0.079734	-0.559370	0.419150	-0.511034	-0.757069	0.301017	0.406357	0.413654
61360	8.441113	-1.186314	4.657968	-0.260184	0.065641	-0.062318	-0.558354	0.423258	-0.508735	-0.755471	0.303934	0.403600	0.417127
61361	8.625788	-1.227005	4.682178	-0.237146	0.055075	-0.071105	-0.558655	0.426792	-0.505651	-0.753811	0.306486	0.401282	0.420485
61362	8.488960	-1.313772	4.732528	-0.198118	0.077606	-0.076400	-0.556964	0.428168	-0.504327	-0.752532	0.308234	0.398932	0.423722
61363	8.442938	-1.297651	4.627285	-0.158076	0.052467	-0.052174	-0.556860	0.431585	-0.502558	-0.751469	0.309765	0.397188	0.426124
61364	8.533196	-1.250370	4.671877	-0.153070	0.013789	-0.041822	-0.557410	0.434585	-0.500924	-0.750232	0.311646	0.395954	0.428077
61365	8.576703	-1.308580	4.633725	-0.088689	0.058754	-0.043614	-0.558220	0.437586	-0.499549	-0.749704	0.312149	0.394656	0.429830
61366	8.455220	-1.264523	4.695269	-0.074206	0.077530	-0.021820	-0.558237	0.438668	-0.498088	-0.749622	0.312457	0.393009	0.431255
61367	8.591194	-1.309716	4.725382	-0.058582	0.070280	-0.015754	-0.556280	0.441295	-0.497657	-0.749604	0.312633	0.391624	0.432418
61368	8.557677	-1.205557	4.771222	-0.076074	0.052948	-0.015768	-0.555224	0.442144	-0.498695	-0.749367	0.313224	0.390290	0.433605
61369	8.606285	-1.217990	4.760237	-0.097235	0.037571	-0.027953	-0.555367	0.442680	-0.497636	-0.748735	0.314167	0.389141	0.435044
61370	8.625775	-1.222525	4.716139	-0.086278	0.066977	-0.014814	-0.553913	0.442154	-0.498443	-0.748547	0.314792	0.387501	0.436379
61371	8.202574	-1.185022	4.726449	-0.113677	0.047742	0.005203	-0.554066	0.445856	-0.497583	-0.748169	0.316149	0.385849	0.437508
61372	8.250628	-1.282984	4.767527	-0.051844	0.012351	0.002324	-0.553689	0.446386	-0.495742	-0.747918	0.316868	0.385215	0.437976
61373	8.450522	-1.207786	4.836618	-0.066065	-0.013737	-0.002046	-0.552915	0.447756	-0.494673	-0.747298	0.317993	0.384946	0.438455
61374	8.313534	-1.328210	4.857438	-0.093821	-0.043321	0.004920	-0.553199	0.450487	-0.493308	-0.746373	0.319844	0.384759	0.438849
61375	8.442639	-1.300428	4.879064	-0.116282	-0.067852	0.017145	-0.554025	0.451942	-0.489345	-0.745178	0.322338	0.384731	0.439079
61376	8.444723	-1.363414	4.866013	-0.075004	-0.078562	0.011768	-0.555892	0.453678	-0.486679	-0.744154	0.324267	0.385187	0.438996
61377	8.517484	-1.398400	4.900153	-0.060136	-0.095783	-0.011860	-0.557777	0.455800	-0.481910	-0.742844	0.325941	0.386248	0.439041
61378	8.458968	-1.431142	4.833243	-0.046147	-0.110060	0.001136	-0.560161	0.456851	-0.479908	-0.741663	0.327633	0.387490	0.438685
61379	8.381524	-1.334699	4.952625	-0.042735	-0.164646	0.025373	-0.561777	0.457881	-0.475555	-0.740253	0.329931	0.389470	0.437589
61380	8.624568	-1.422091	4.764173	-0.032672	-0.161870	0.008824	-0.566543	0.459156	-0.471305	-0.738811	0.331930	0.391541	0.436665
61381	8.499056	-1.273741	4.616644	-0.039942	-0.169429	-0.002552	-0.570774	0.458792	-0.467616	-0.737120	0.333999	0.393792	0.435921
61382	8.591743	-1.258668	4.498497	-0.040157	-0.175434	-0.009534	-0.571857	0.458178	-0.463430	-0.735345	0.336072	0.396111	0.435222
61383	8.669239	-1.317883	4.524920	-0.054049	-0.183220	-0.009498	-0.576364	0.460143	-0.459169	-0.733368	0.338401	0.398482	0.434591
61384	8.702742	-1.445136	4.372216	-0.040496	-0.186596	-0.022613	-0.580345	0.459347	-0.453657	-0.731366	0.340464	0.401037	0.434001
61385	8.649656	-1.403776	4.185173	-0.000373	-0.186256	-0.006171	-0.583800	0.460356	-0.449160	-0.729733	0.342054	0.403886	0.432857
61386	8.746172	-1.566067	4.078939	0.007149	-0.178830	0.015666	-0.586054	0.459747	-0.446275	-0.728430	0.343652	0.406470	0.431365
61387	8.839314	-1.822059	4.327376	0.002539	-0.159894	0.030605	-0.589369	0.460079	-0.442448	-0.727330	0.345272	0.408693	0.429824
61388	8.595076	-1.599108	4.111014	-0.023314	-0.194236	0.012202	-0.592556	0.459853	-0.437977	-0.725642	0.347407	0.411252	0.428513
61389	8.749501	-1.773332	4.380991	-0.072631	-0.237246	-0.011282	-0.595892	0.460706	-0.431913	-0.723009	0.350432	0.414218	0.427644
61390	8.867513	-1.616046	4.114165	-0.175825	-0.215533	-0.113847	-0.602397	0.462746	-0.424232	-0.718966	0.353897	0.416643	0.429248
61391	7.862656	-0.438615	3.563352	-0.350205	-0.287245	-0.216752	-0.608538	0.463220	-0.412132	-0.712123	0.359591	0.419356	0.433262
61392	8.161343	0.716689	3.563215	-0.328922	-0.425484	-0.426623	-0.620597	0.462931	-0.398695	-0.702388	0.364377	0.425616	0.439012
61393	9.786362	0.717438	3.990571	-0.011875	-0.424618	-0.388909	-0.636686	0.454086	-0.386184	-0.695128	0.364879	0.434401	0.441540
61394	10.596984	-0.401539	4.454695	0.347769	-0.193803	-0.108189	-0.644704	0.445276	-0.381063	-0.694960	0.360834	0.440959	0.438618
61395	9.221527	-0.992772	4.110019	0.487239	-0.017294	0.324390	-0.644000	0.440238	-0.384571	-0.701029	0.356961	0.443215	0.429765
61396	7.964473	-0.440725	3.895104	0.432662	-0.011354	0.594711	-0.636725	0.444820	-0.393175	-0.709012	0.356254	0.442820	0.417488
61397	8.093377	-0.047660	3.810557	0.386838	0.033133	0.461494	-0.625639	0.451243	-0.402949	-0.715784	0.354418	0.442367	0.407864
61398	8.822936	-0.089960	3.996488	0.356156	0.071503	0.308294	-0.618234	0.455824	-0.411292	-0.721384	0.351476	0.442065	0.400810
61399	10.038919	-0.088024	4.634274	0.217964	-0.027914	0.283314	-0.613194	0.456228	-0.417605	-0.724845	0.350853	0.442332	0.394771
61400	9.295038	-1.787252	3.898466	0.074292	-0.083224	0.271420	-0.608481	0.462064	-0.418571	-0.726722	0.352855	0.442236	0.389609
61401	9.053034	-2.107879	3.226381	-0.146943	-0.184964	0.193263	-0.605381	0.469210	-0.415572	-0.725469	0.357962	0.442520	0.386954
61402	9.293926	-2.109939	3.225630	-0.082739	-0.185087	0.009067	-0.607139	0.471881	-0.410662	-0.723265	0.360698	0.444520	0.386247
61403	9.031715	-2.423507	3.249014	0.071404	-0.181087	0.016471	-0.609525	0.472514	-0.408145	-0.722219	0.361070	0.447674	0.384209
61404	8.646994	-2.943730	2.957522	0.104208	-0.231199	0.185444	-0.611925	0.472987	-0.403928	-0.722273	0.363021	0.450490	0.378942
61405	9.264100	-3.097880	3.028238	0.097896	-0.268747	0.229081	-0.610679	0.478568	-0.398328	-0.722213	0.365621	0.453522	0.372891
61406	9.624728	-2.944684	3.382857	0.106730	-0.204472	0.134205	-0.611249	0.481676	-0.394334	-0.722089	0.366844	0.456307	0.368507
61407	9.353034	-2.801414	3.369381	0.177654	-0.208519	0.140035	-0.612564	0.482905	-0.394693	-0.722454	0.367042	0.459650	0.363402
61408	8.601378	-2.756160	3.372860	0.165141	-0.203922	0.196660	-0.612190	0.485230	-0.393341	-0.723167	0.367963	0.462368	0.357558
61409	8.298715	-2.934569	3.278040	0.111432	-0.218670	0.272631	-0.611823	0.487681	-0.391069	-0.723868	0.370406	0.464327	0.351019
61410	8.070931	-3.183055	3.316083	0.075650	-0.234983	0.221217	-0.611208	0.490115	-0.387228	-0.723748	0.373028	0.466639	0.345380
61411	8.251949	-3.040193	3.207400	0.002952	-0.273595	0.157657	-0.611270	0.493339	-0.381141	-0.722295	0.376342	0.469405	0.341051
61412	8.714045	-3.140395	2.909591	-0.096743	-0.265650	-0.018146	-0.613964	0.496665	-0.374378	-0.718906	0.379389	0.472746	0.340220
61413	8.744305	-3.043502	2.464759	-0.183965	-0.148353	-0.146662	-0.619275	0.495138	-0.366514	-0.715114	0.381685	0.474680	0.342939
61414	9.474801	-2.976028	2.381051	-0.317300	-0.003906	-0.377778	-0.625098	0.491551	-0.359341	-0.709981	0.382681	0.475436	0.351345
61415	9.389977	-2.843525	2.757771	-0.289787	0.082589	-0.655887	-0.637044	0.479400	-0.354127	-0.703886	0.380002	0.477132	0.363988
61416	10.103305	-2.758791	2.882932	-0.218045	0.090788	-0.773724	-0.648292	0.464414	-0.352639	-0.697312	0.375026	0.480089	0.377658
61417	9.772670	-1.862789	2.893641	0.068830	0.144464	-0.867013	-0.661087	0.446414	-0.353295	-0.692589	0.364670	0.484944	0.390085
61418	9.148236	-1.396787	2.285172	0.343974	0.263424	-0.667882	-0.670623	0.421834	-0.364055	-0.692264	0.351413	0.488767	0.397977
61419	9.435237	-0.989600	2.337607	0.442226	0.279468	-0.524198	-0.675820	0.399381	-0.376506	-0.693876	0.337992	0.491981	0.402804
61420	9.635745	-0.736445	2.777249	0.413301	0.271259	-0.337465	-0.680468	0.376417	-0.391591	-0.696542	0.326738	0.493823	0.405228
61421	9.853420	-0.574044	2.629257	0.316480	0.123213	-0.112545	-0.677853	0.364730	-0.400875	-0.698908	0.320305	0.495341	0.404437
61422	9.343904	-0.349311	2.457789	0.195823	0.067684	-0.070587	-0.678177	0.357641	-0.406119	-0.700236	0.316319	0.496462	0.403903
61423	8.762589	0.020423	1.960752	0.136979	0.038463	-0.058420	-0.678127	0.354122	-0.410640	-0.700997	0.313608	0.497376	0.403573
61424	9.128342	0.143822	1.932269	0.170195	0.000830	-0.021945	-0.677578	0.349460	-0.411391	-0.701856	0.311014	0.498897	0.402206
61425	9.908303	0.016525	2.302263	0.292360	0.055072	0.007647	-0.677806	0.346604	-0.414195	-0.704230	0.306642	0.500443	0.399485
61426	10.158840	0.057183	2.602134	0.467313	0.140036	0.066729	-0.676144	0.339975	-0.421670	-0.708949	0.299631	0.501785	0.394747
61427	9.671502	-0.002454	2.886144	0.524211	0.200577	0.188784	-0.670516	0.335364	-0.433324	-0.715484	0.292590	0.501961	0.387956
61428	9.078392	0.118502	2.945149	0.477955	0.154986	0.228809	-0.663973	0.330617	-0.444464	-0.721531	0.286850	0.502104	0.380790
61429	8.823731	0.257043	2.907001	0.477010	0.113513	0.205961	-0.660200	0.327207	-0.454640	-0.726868	0.281239	0.502950	0.373643
61430	8.947937	0.312119	3.098616	0.415856	0.026365	0.217247	-0.654996	0.322959	-0.462749	-0.731030	0.277189	0.504455	0.366452
61431	9.360771	0.213673	3.339490	0.372031	0.009407	0.197341	-0.652053	0.321136	-0.468567	-0.734534	0.273723	0.506003	0.359856
61432	9.258255	0.181720	3.455202	0.317737	-0.018450	0.216598	-0.649930	0.320499	-0.470952	-0.737587	0.271395	0.507383	0.353372
61433	8.977535	0.033396	3.476524	0.261994	-0.067542	0.255845	-0.646882	0.321956	-0.475004	-0.740041	0.270632	0.508898	0.346585
61434	9.262094	0.018249	3.527845	0.196572	-0.113560	0.210594	-0.646100	0.323339	-0.474983	-0.741360	0.270668	0.510817	0.340867
61435	9.262200	0.042198	3.557239	0.127517	-0.121909	0.218620	-0.646251	0.328565	-0.475009	-0.742216	0.271845	0.512370	0.335698
61436	9.207913	-0.102169	3.483800	0.068669	-0.135430	0.218759	-0.646553	0.331544	-0.471544	-0.742623	0.273996	0.513669	0.331031
61437	9.110358	-0.149362	3.436956	0.025999	-0.141203	0.166521	-0.646448	0.334410	-0.469655	-0.742347	0.276235	0.515084	0.327573
61438	9.171387	-0.129679	3.365610	0.012277	-0.122701	0.163131	-0.645963	0.337672	-0.466190	-0.742178	0.278555	0.516106	0.324366
61439	9.190147	-0.253533	3.356149	-0.001175	-0.102618	0.169349	-0.645865	0.341635	-0.464017	-0.742147	0.280940	0.516734	0.321368
61440	9.211297	-0.359460	3.480058	0.000497	-0.047568	0.219235	-0.645636	0.345320	-0.461590	-0.743024	0.283522	0.516231	0.317863
61441	9.337379	-0.429002	3.524581	0.046034	0.018501	0.215828	-0.642766	0.351131	-0.462019	-0.744792	0.284875	0.515070	0.314379
61442	9.637438	-0.669862	3.780560	0.061840	-0.003030	0.234984	-0.638833	0.355311	-0.463144	-0.746546	0.286413	0.514183	0.310247
61443	9.466751	-0.811836	3.361182	0.001924	0.046438	0.235284	-0.635153	0.359226	-0.465319	-0.748449	0.288422	0.512187	0.307086
61444	9.635463	-1.055708	3.552356	-0.110061	-0.059116	0.218792	-0.630996	0.366669	-0.463238	-0.748508	0.292690	0.511154	0.304615
61445	8.760181	-1.076215	2.792637	-0.242284	-0.053531	0.172823	-0.628812	0.374642	-0.461132	-0.747550	0.298310	0.509493	0.304297
61446	9.046901	-1.201867	2.517886	-0.297430	-0.091552	0.117106	-0.627459	0.383367	-0.453899	-0.745503	0.304521	0.508369	0.305046
61447	9.508384	-1.337625	2.582774	-0.253245	-0.099366	0.085641	-0.628980	0.390568	-0.447985	-0.743418	0.309687	0.507825	0.305839
61448	9.681510	-1.705172	2.539644	-0.092591	-0.103140	0.078248	-0.630361	0.394322	-0.441354	-0.742234	0.312510	0.508330	0.305001
61449	9.652052	-1.764746	2.461996	0.076586	-0.080013	0.135391	-0.628019	0.398186	-0.440509	-0.742666	0.313178	0.509198	0.301801
61450	9.428724	-1.670606	2.463653	0.225684	-0.044015	0.218750	-0.625922	0.399307	-0.440502	-0.744900	0.312336	0.509858	0.295998
61451	8.995256	-1.761991	2.283506	0.339434	-0.024635	0.270750	-0.622992	0.400231	-0.446005	-0.748279	0.310136	0.510598	0.288415
61452	8.861473	-2.162029	2.343854	0.402907	-0.077021	0.345452	-0.619144	0.402406	-0.451882	-0.751906	0.308082	0.511930	0.278660
61453	9.080961	-2.469052	2.499059	0.435828	-0.156600	0.381832	-0.615196	0.404673	-0.453960	-0.754995	0.306287	0.514397	0.267522
61454	9.217326	-2.845605	2.640666	0.519256	-0.169910	0.404292	-0.612268	0.404486	-0.458699	-0.758485	0.303507	0.517244	0.255035
61455	9.298573	-3.085198	2.732229	0.548794	-0.168491	0.407737	-0.607754	0.405161	-0.465003	-0.762016	0.300274	0.520129	0.242141
61456	9.456825	-2.975473	3.224072	0.548514	-0.116073	0.296255	-0.605086	0.402761	-0.468998	-0.765441	0.295555	0.522761	0.231230
61457	8.930324	-2.672062	3.414885	0.521994	-0.113168	0.193303	-0.602671	0.398852	-0.473413	-0.768150	0.290149	0.525754	0.222129
61458	8.336747	-2.674875	3.251804	0.494772	-0.135089	0.221139	-0.602878	0.393402	-0.477709	-0.770501	0.285474	0.528741	0.212756
61459	8.257650	-2.878593	3.296735	0.435253	-0.197397	0.212422	-0.602968	0.389592	-0.481057	-0.771752	0.281911	0.532374	0.203724
61460	8.387543	-3.173899	3.120042	0.337039	-0.234261	0.160318	-0.607405	0.384332	-0.481914	-0.771764	0.279331	0.536492	0.196292
61461	8.413377	-2.916691	3.108579	0.194864	-0.211768	0.133733	-0.607674	0.381553	-0.479872	-0.771105	0.278681	0.539712	0.190908
61462	8.184990	-3.026409	2.230954	0.035025	-0.107564	0.044621	-0.609521	0.380830	-0.478564	-0.770279	0.279034	0.541292	0.189245
61463	9.020708	-3.303110	2.018852	-0.203944	-0.015580	-0.137438	-0.611773	0.381883	-0.476563	-0.768450	0.280887	0.541463	0.193402
61464	9.764154	-3.421063	2.450354	-0.123452	0.080212	-0.487917	-0.617022	0.376164	-0.474412	-0.766663	0.277196	0.542493	0.202709
61465	11.034719	-3.267422	2.936499	-0.037279	0.071101	-0.528132	-0.623417	0.366752	-0.474813	-0.765050	0.271918	0.544088	0.211487
61466	11.158870	-1.950621	3.175134	0.233859	0.143950	-0.513132	-0.628835	0.351768	-0.479784	-0.765630	0.262152	0.545655	0.217595
61467	9.171585	-1.518685	2.534708	0.405161	0.220658	-0.225928	-0.629638	0.335475	-0.486384	-0.769148	0.252680	0.545139	0.217687
61468	8.447636	-1.809113	2.140524	0.308931	0.198417	-0.197012	-0.627287	0.324752	-0.495909	-0.771954	0.244927	0.544436	0.218374
61469	8.424933	-1.972571	2.012816	0.110616	0.129871	-0.187021	-0.627703	0.315648	-0.505120	-0.773083	0.240813	0.543778	0.220583
61470	8.792513	-0.675262	2.068799	-0.046037	0.014242	-0.204416	-0.627248	0.306061	-0.508062	-0.772077	0.239247	0.544366	0.224328
61471	9.472409	-0.458020	2.310419	-0.057965	-0.049462	-0.162608	-0.629352	0.302438	-0.506024	-0.770505	0.238769	0.545635	0.227145
61472	10.170528	-0.484480	2.405294	0.070193	-0.108947	-0.122915	-0.634233	0.301524	-0.502864	-0.769053	0.236860	0.548243	0.227782
61473	9.818145	-0.706739	3.022848	0.198961	-0.097549	0.026744	-0.636713	0.296127	-0.502167	-0.769006	0.234683	0.550529	0.224659
61474	9.420671	-1.227723	3.249790	0.283523	-0.162842	0.082132	-0.638281	0.293079	-0.501692	-0.768863	0.231969	0.553938	0.219530
61475	8.648283	-1.058882	2.848736	0.284857	-0.267913	0.111345	-0.642738	0.289449	-0.500946	-0.767658	0.230127	0.558769	0.213353
61476	8.811004	-0.739625	2.607396	0.259665	-0.342732	0.104218	-0.648808	0.286575	-0.495983	-0.765407	0.228769	0.564668	0.207284
61477	9.352525	-0.649118	1.903696	0.257590	-0.231581	0.038316	-0.652259	0.284132	-0.490377	-0.764080	0.226330	0.569102	0.202679
61478	9.568555	-0.486259	1.056004	0.240154	-0.040218	0.101722	-0.655537	0.281617	-0.489879	-0.765077	0.223997	0.570248	0.198240
61479	10.006038	-0.448768	1.717121	0.133998	0.147095	0.223005	-0.652604	0.281991	-0.495392	-0.768158	0.224006	0.567580	0.193925
61480	9.971441	-0.501639	1.915711	0.120535	0.379752	0.212367	-0.643628	0.285058	-0.502467	-0.773769	0.223098	0.561268	0.191014
61481	10.038215	-0.955513	2.958534	0.101995	0.482871	0.419505	-0.630147	0.289064	-0.515055	-0.781106	0.224446	0.552344	0.185508
61482	9.113248	-2.176155	3.427404	0.115608	0.381214	0.438355	-0.616550	0.297473	-0.527688	-0.787378	0.226062	0.544844	0.179099
61483	9.056005	-2.761423	3.715788	0.213664	0.151102	0.357223	-0.606390	0.303738	-0.536541	-0.791189	0.226149	0.541631	0.171790
61484	7.695365	-2.485534	3.310476	0.699971	-0.062394	0.285175	-0.601989	0.299736	-0.542937	-0.794536	0.218371	0.543700	0.159427
61485	7.652115	-3.384323	2.523876	0.859817	-0.431224	0.435515	-0.602965	0.292371	-0.548705	-0.794780	0.210938	0.551273	0.141166
61486	9.982324	-3.448979	3.050232	0.685740	-0.619486	0.235243	-0.613495	0.284756	-0.542102	-0.791333	0.204358	0.561992	0.127258
61487	11.548100	-1.931838	3.369796	0.636090	-0.457229	-0.065866	-0.624122	0.270966	-0.536798	-0.788497	0.194876	0.571046	0.119171
61488	9.596929	-1.926085	3.046918	0.606106	-0.250124	-0.074220	-0.631946	0.254094	-0.535765	-0.787727	0.185065	0.576705	0.112466
61489	8.379910	-2.089238	2.501290	0.506969	-0.180604	0.016804	-0.637400	0.241404	-0.537285	-0.787493	0.177860	0.580581	0.105575
61490	7.957212	-1.753376	1.431111	0.204732	-0.130227	0.084010	-0.642778	0.232228	-0.533761	-0.786848	0.175893	0.582789	0.101436
61491	9.003289	-2.251009	1.278799	-0.126069	0.019183	0.059444	-0.642664	0.235800	-0.533299	-0.786697	0.178755	0.582039	0.101912
61492	10.027246	-2.626488	1.951966	-0.375027	0.227599	-0.195478	-0.641215	0.241494	-0.536470	-0.787541	0.181922	0.578395	0.110194
61493	10.240338	-1.788806	2.864522	-0.338936	0.209893	-0.417233	-0.639230	0.242922	-0.539075	-0.787703	0.182206	0.575856	0.121304
61494	8.526900	-1.181546	1.961191	-0.119161	0.186414	-0.118222	-0.637480	0.239132	-0.542567	-0.789089	0.182282	0.573083	0.125249
61495	9.554375	-1.519403	1.862430	-0.032935	-0.013491	-0.078723	-0.636945	0.240536	-0.544376	-0.788536	0.182181	0.573560	0.126686
61496	9.539448	-1.123013	2.028222	-0.163414	-0.062130	-0.088990	-0.638270	0.241888	-0.543554	-0.786967	0.183908	0.574475	0.129768
61497	9.627357	-0.241857	1.958834	-0.327641	-0.072498	-0.229925	-0.642115	0.240271	-0.538321	-0.784203	0.186819	0.575689	0.136773
61498	9.728079	0.406669	2.282926	-0.440269	-0.001664	-0.342839	-0.647661	0.240721	-0.534737	-0.781522	0.189783	0.575785	0.147234
61499	10.676863	-0.300771	3.180701	-0.399314	0.064144	-0.244849	-0.648736	0.242332	-0.532471	-0.779882	0.193143	0.574623	0.155847
61500	9.903094	-0.642864	3.547209	-0.302893	0.157274	0.004519	-0.647851	0.251421	-0.532560	-0.780484	0.197441	0.571224	0.159892
61501	8.593164	-0.396287	3.338852	-0.282259	0.120610	0.016335	-0.645382	0.258876	-0.532824	-0.780704	0.201728	0.568448	0.163324
61502	8.290872	0.280203	2.982592	-0.364511	0.044124	-0.065756	-0.641190	0.263053	-0.533557	-0.779468	0.206532	0.566848	0.168691
61503	8.874711	0.250909	2.983216	-0.470913	-0.009079	-0.084692	-0.642426	0.269597	-0.529884	-0.777032	0.212938	0.565801	0.175352
61504	9.541261	0.183966	2.811905	-0.538762	0.026827	-0.120918	-0.644072	0.277498	-0.525002	-0.774541	0.219840	0.564007	0.183446
61505	9.449117	0.162623	2.385512	-0.543393	0.118640	-0.059506	-0.644297	0.289887	-0.521177	-0.773152	0.227071	0.560493	0.191107
61506	9.430130	0.220073	2.253599	-0.540219	0.267191	-0.060848	-0.641199	0.300905	-0.519672	-0.773371	0.233723	0.554560	0.199335
61507	9.650135	-0.313801	2.947926	-0.454393	0.376948	0.014324	-0.634513	0.309531	-0.522038	-0.775356	0.239268	0.546918	0.206044
61508	11.343369	-1.476387	3.817185	-0.475079	0.267473	0.213340	-0.625740	0.324524	-0.525735	-0.776803	0.247864	0.539784	0.209221
61509	8.721851	-1.065522	2.280712	-0.657525	0.374681	0.156144	-0.617510	0.340314	-0.527709	-0.778079	0.258034	0.530481	0.215874
61510	8.876854	-1.216005	2.158768	-0.766363	0.266063	0.009652	-0.607224	0.357713	-0.524689	-0.776854	0.268894	0.522943	0.225220
61511	9.455852	-1.568716	2.667863	-0.731766	0.192853	-0.037723	-0.603503	0.373581	-0.520649	-0.774595	0.278840	0.516919	0.234618
61512	9.042961	-1.899959	2.430558	-0.643131	0.126669	-0.031223	-0.601502	0.386866	-0.514510	-0.772071	0.287880	0.512098	0.242460
61513	8.924557	-2.226266	2.176836	-0.705865	0.049981	-0.064390	-0.601363	0.400788	-0.505856	-0.768032	0.297753	0.508363	0.251073
61514	9.779981	-2.317177	2.710251	-0.771777	0.029392	-0.180991	-0.601496	0.413863	-0.495646	-0.762695	0.307601	0.505078	0.261865
61515	9.712693	-2.111235	3.017395	-0.765768	0.054604	-0.229813	-0.605830	0.420534	-0.482651	-0.757133	0.316553	0.501725	0.273524
61516	8.921012	-1.906176	2.648779	-0.801772	0.034451	-0.246486	-0.608583	0.430549	-0.471828	-0.750913	0.326006	0.498336	0.285501
61517	8.897860	-1.633008	2.975577	-0.908023	-0.001569	-0.339543	-0.611900	0.441431	-0.457521	-0.742801	0.336117	0.495429	0.299704
61518	9.130919	-1.724962	2.988254	-0.973378	-0.036158	-0.388251	-0.621002	0.450210	-0.440781	-0.733374	0.346892	0.492661	0.314825
61519	9.066336	-1.874483	3.389548	-1.019955	-0.033262	-0.386354	-0.627496	0.458986	-0.421702	-0.723285	0.358063	0.489397	0.330363
61520	8.916940	-1.659736	3.182984	-1.029568	-0.064100	-0.414373	-0.637556	0.469631	-0.400989	-0.712332	0.369255	0.486394	0.345911
61521	8.858158	-1.791417	2.843490	-0.979462	-0.030457	-0.355108	-0.645745	0.474810	-0.381707	-0.702136	0.379759	0.482645	0.360336
61522	9.092897	-2.094792	2.436661	-0.868602	0.038346	-0.341216	-0.651822	0.480719	-0.364129	-0.693289	0.388342	0.478379	0.373757
61523	9.269688	-2.278660	2.243522	-0.725044	0.160890	-0.316818	-0.657577	0.485201	-0.353129	-0.686688	0.394008	0.473187	0.386408
61524	9.253441	-2.541899	2.353949	-0.664193	0.355410	-0.274549	-0.658947	0.486067	-0.346553	-0.682566	0.397759	0.465299	0.399235
61525	9.955175	-2.286385	2.849843	-0.609590	0.416350	-0.406159	-0.657387	0.488272	-0.345604	-0.678214	0.398843	0.457949	0.413803
61526	11.201841	-1.203585	3.403038	-0.439470	0.282596	-0.763703	-0.666044	0.480039	-0.343216	-0.670819	0.395429	0.456514	0.430387
61527	10.318610	-0.036712	2.834736	-0.206447	0.157589	-0.473668	-0.675059	0.469368	-0.344147	-0.666459	0.392381	0.456391	0.439973
61528	9.419086	-0.843296	2.277455	-0.449487	0.129114	-0.209678	-0.677848	0.469153	-0.340203	-0.662190	0.395326	0.452358	0.447877
61529	7.922201	0.234863	1.647006	-0.679483	0.116360	-0.198928	-0.679751	0.472218	-0.333842	-0.655946	0.401326	0.446339	0.457660
61530	8.956107	-0.124934	2.211211	-0.733921	-0.054156	-0.240046	-0.685891	0.469512	-0.320493	-0.647258	0.409282	0.442228	0.466883
61531	10.354168	-0.628826	2.791587	-0.650791	-0.068099	-0.150210	-0.689976	0.472569	-0.304295	-0.639776	0.416851	0.438327	0.474122
61532	10.490503	-1.010261	2.935547	-0.494849	0.025095	0.055515	-0.688665	0.484275	-0.293334	-0.636321	0.423438	0.432847	0.477953
61533	9.001508	-0.610460	2.619708	-0.484930	0.094907	0.083320	-0.684956	0.492875	-0.285071	-0.633709	0.429267	0.426384	0.482016
61534	8.495987	-0.483434	2.720359	-0.453752	0.016356	-0.033967	-0.685843	0.500047	-0.276280	-0.629556	0.434580	0.422095	0.486451
61535	8.812794	-0.373714	2.869564	-0.402671	-0.065910	-0.107580	-0.686726	0.502382	-0.265750	-0.624341	0.439203	0.420035	0.490784
61536	9.197397	-0.375634	2.744432	-0.284127	-0.067239	-0.139272	-0.690223	0.503466	-0.256274	-0.619857	0.442259	0.419319	0.494324
61537	9.025859	-0.252522	2.280421	-0.109822	-0.016736	-0.096068	-0.692110	0.502957	-0.250115	-0.617690	0.442792	0.419414	0.496473
61538	9.320745	-0.214008	2.080457	0.005642	0.076805	0.003338	-0.693417	0.502816	-0.250895	-0.618372	0.442016	0.418508	0.497080
61539	9.499913	-0.242241	2.739343	0.102786	0.162348	0.060904	-0.690241	0.502468	-0.253544	-0.621119	0.439435	0.417135	0.497099
61540	9.666994	0.076862	2.948256	0.152542	0.229459	0.097578	-0.687940	0.501767	-0.261563	-0.625289	0.436094	0.414954	0.496638
61541	11.334823	-0.859239	3.770479	0.066599	0.130247	0.235728	-0.684751	0.506285	-0.268176	-0.629159	0.435680	0.412092	0.494491
61542	9.724878	-1.739265	2.722519	-0.102563	0.111064	0.236000	-0.676224	0.512304	-0.269690	-0.631462	0.437839	0.407636	0.493342
61543	9.193378	-1.193890	2.108189	-0.075415	0.058122	0.006222	-0.673750	0.515479	-0.268598	-0.631206	0.438060	0.406278	0.494592
61544	8.759527	-1.261280	2.393275	0.266034	0.008665	-0.008056	-0.675439	0.513415	-0.269936	-0.633475	0.434573	0.408883	0.492616
61545	8.489609	-2.111097	2.184026	0.518553	-0.159462	0.219307	-0.672762	0.511720	-0.275227	-0.638661	0.431166	0.414253	0.484358
61546	8.867181	-2.906780	2.064704	0.521977	-0.295830	0.425776	-0.668288	0.515099	-0.277812	-0.644723	0.430874	0.419390	0.472009
61547	10.062093	-2.798222	2.515637	0.406532	-0.340603	0.311026	-0.665662	0.517477	-0.278832	-0.648129	0.431323	0.425063	0.461747
61548	10.093934	-2.296180	2.749648	0.362483	-0.255722	0.163938	-0.664755	0.520096	-0.278525	-0.650524	0.430388	0.430312	0.454330
61549	8.983278	-2.026094	2.895370	0.378250	-0.250919	0.094798	-0.665408	0.518157	-0.278034	-0.652340	0.428460	0.436313	0.447778
61550	8.272500	-2.095967	2.741305	0.309347	-0.316342	0.132215	-0.665700	0.519631	-0.275122	-0.653344	0.428420	0.442079	0.440641
61551	8.629333	-2.240214	2.777012	0.174678	-0.325654	0.063744	-0.667589	0.520780	-0.269585	-0.652419	0.429481	0.447410	0.435569
61552	8.860750	-2.382191	1.825352	0.020133	-0.258207	0.074896	-0.669731	0.520280	-0.264341	-0.650882	0.432158	0.450325	0.432203
61553	8.740647	-2.440117	0.129994	-0.124573	-0.069605	0.005173	-0.672027	0.522650	-0.257730	-0.649113	0.434418	0.450217	0.432710
61554	9.961912	-3.246790	0.569709	-0.439081	0.288294	-0.121710	-0.671017	0.525365	-0.254016	-0.646758	0.436529	0.443725	0.440742
61555	12.341907	-2.934017	2.049426	-0.696687	0.410238	-0.558136	-0.673144	0.522537	-0.249604	-0.639145	0.436955	0.437188	0.457635
61556	9.501790	1.597553	1.874467	-0.416856	0.308974	-1.052110	-0.691232	0.500548	-0.243883	-0.628356	0.430167	0.438515	0.477316
61557	10.603637	-0.570848	1.963419	-0.433963	0.041934	-0.401715	-0.698815	0.488625	-0.242623	-0.620940	0.431688	0.437455	0.486531
61558	9.985292	-0.157510	2.162761	-0.526684	0.202033	-0.362749	-0.708162	0.480194	-0.236043	-0.614531	0.433077	0.432932	0.497358
61559	9.218474	-1.127281	1.772002	-0.508253	0.135047	-0.218219	-0.712142	0.477463	-0.229913	-0.608902	0.436084	0.428282	0.505612
61560	9.074517	-0.744190	1.923635	-0.522939	-0.043595	-0.131518	-0.716306	0.477694	-0.218746	-0.602558	0.441768	0.424664	0.511297
61561	9.675211	-1.215956	1.973260	-0.345152	-0.005911	-0.125681	-0.718757	0.477950	-0.208247	-0.597964	0.444944	0.422513	0.515700
61562	9.654417	-0.553533	2.232562	-0.015159	0.066802	-0.076788	-0.719035	0.478201	-0.206537	-0.597554	0.443816	0.422256	0.517355
61563	8.902178	-0.201669	2.167782	0.223727	0.028793	-0.040240	-0.721631	0.475732	-0.209186	-0.599160	0.440526	0.424799	0.516226
61564	9.181925	0.185340	2.074821	0.346972	-0.117948	-0.101199	-0.723951	0.470242	-0.212028	-0.600108	0.436742	0.430689	0.513453
61565	9.688579	0.243399	1.918669	0.458207	-0.217981	-0.026722	-0.725461	0.459257	-0.214984	-0.601701	0.433241	0.438473	0.507936
61566	9.672683	0.396520	1.693617	0.551670	-0.209512	0.055001	-0.727521	0.455149	-0.218063	-0.605116	0.429211	0.446107	0.500601
61567	9.544529	0.499314	1.497075	0.631643	-0.199851	0.072208	-0.729330	0.451995	-0.220338	-0.609162	0.424182	0.454484	0.492378
61568	9.506205	0.617835	1.565022	0.723778	-0.133618	0.146252	-0.729903	0.447690	-0.228539	-0.615414	0.417990	0.461964	0.482846
61569	9.220942	0.929298	1.498565	0.782854	-0.090898	0.183630	-0.727699	0.443859	-0.239369	-0.622514	0.410869	0.469384	0.472590
61570	9.575990	0.915135	1.625753	0.832967	-0.049797	0.204593	-0.725746	0.441011	-0.252012	-0.630688	0.402857	0.476144	0.461764
61571	9.789830	1.309942	1.757183	0.843296	0.040242	0.246679	-0.721412	0.436137	-0.265760	-0.639716	0.394102	0.481747	0.450961
61572	10.478615	1.388316	2.037782	0.853671	0.124397	0.212099	-0.719429	0.431537	-0.281188	-0.649411	0.384068	0.486125	0.440953
61573	9.561648	1.429510	1.877955	0.873394	0.256499	0.261115	-0.713209	0.426063	-0.300461	-0.660440	0.372857	0.488838	0.431083
61574	9.746188	1.043370	2.410559	0.856345	0.130909	0.246926	-0.706708	0.418130	-0.320833	-0.670084	0.362798	0.492591	0.420379
61575	11.501429	-1.517733	3.701567	0.869066	-0.136220	0.603436	-0.705254	0.414212	-0.336244	-0.679625	0.358077	0.497654	0.402780
61576	8.533864	-4.064745	2.552277	0.471305	0.030082	0.708662	-0.693134	0.422277	-0.344423	-0.688867	0.358454	0.495916	0.388638
61577	9.401966	-2.110806	2.327601	0.433652	-0.200555	0.191669	-0.688272	0.424959	-0.345976	-0.691142	0.355924	0.501008	0.380304
61578	9.152174	-3.161046	2.667081	0.510740	-0.135912	0.312945	-0.686526	0.422268	-0.349447	-0.695703	0.353032	0.504527	0.369888
61579	9.961237	-2.931541	2.796936	0.450493	-0.155738	0.416966	-0.682432	0.424972	-0.353352	-0.700086	0.352164	0.507336	0.358427
61580	8.717111	-2.656976	2.640724	0.362049	-0.014956	0.419145	-0.678071	0.426303	-0.357286	-0.705406	0.351457	0.507181	0.348781
61581	8.520911	-2.931433	2.588081	0.184608	0.075401	0.322223	-0.671877	0.431933	-0.362458	-0.709483	0.351698	0.505360	0.342862
61582	8.176910	-3.079364	2.622977	-0.025520	0.146529	0.242753	-0.665044	0.437541	-0.365409	-0.712398	0.353526	0.501414	0.340724
61583	8.649659	-3.407346	2.500851	-0.228306	0.138725	0.060254	-0.662032	0.444616	-0.367649	-0.712400	0.356596	0.497624	0.343067
61584	10.533617	-3.201902	3.094629	-0.322347	-0.111693	-0.320210	-0.664321	0.445475	-0.361198	-0.706722	0.358776	0.499290	0.350049
61585	9.142029	-1.618062	2.311565	-0.111767	0.020157	-0.219657	-0.670915	0.442047	-0.356372	-0.704418	0.358191	0.499944	0.354331
61586	9.396429	-1.414841	2.175412	-0.005050	-0.013427	-0.300294	-0.676679	0.436199	-0.355398	-0.702066	0.355373	0.502262	0.358534
61587	9.156618	-2.421505	2.517704	0.020743	0.187872	-0.018860	-0.677814	0.431002	-0.358767	-0.703816	0.353727	0.500039	0.359835
61588	9.325372	-2.658097	2.708981	-0.052183	0.212200	0.070445	-0.674762	0.430527	-0.362334	-0.706028	0.353659	0.496196	0.360886
61589	8.679116	-2.487142	2.677917	-0.073492	0.178855	0.099951	-0.669884	0.436694	-0.367486	-0.707881	0.354607	0.492525	0.361355
61590	8.861609	-2.084815	2.592264	-0.052994	0.171279	0.019607	-0.663821	0.439001	-0.371152	-0.709289	0.354335	0.489598	0.362835
61591	8.264647	-1.329980	2.844399	-0.037854	0.112470	-0.119462	-0.663387	0.437960	-0.375497	-0.709152	0.353092	0.488646	0.365587
61592	8.865244	-0.528924	3.035632	-0.100897	-0.042167	-0.151980	-0.664710	0.436825	-0.373807	-0.706872	0.353368	0.489600	0.368451
61593	10.389823	-0.953629	4.040355	-0.132253	-0.179208	-0.179027	-0.669230	0.435312	-0.366471	-0.702770	0.354951	0.492476	0.370934
61594	9.934054	-1.186359	3.488257	-0.093385	-0.092913	-0.068170	-0.674004	0.434639	-0.360556	-0.700642	0.356305	0.493593	0.372175
61595	9.651817	-1.523348	3.889488	-0.023643	-0.089206	-0.007310	-0.678500	0.435102	-0.357109	-0.699485	0.357346	0.494742	0.371826
61596	8.889283	-1.247811	3.930395	0.013848	-0.060295	0.036129	-0.679051	0.435887	-0.354340	-0.699214	0.357983	0.495451	0.370777
61597	8.356922	-0.841357	3.367375	0.055056	-0.143861	-0.092581	-0.679870	0.436661	-0.350914	-0.697477	0.357431	0.498513	0.370477
61598	8.513529	-0.733467	3.147380	0.147915	-0.237995	-0.148932	-0.683835	0.433539	-0.346494	-0.695000	0.355668	0.504003	0.369400
61599	9.097574	-0.781531	2.869286	0.268137	-0.221261	-0.113379	-0.689617	0.427386	-0.343168	-0.693823	0.352457	0.509818	0.366699
61600	9.404034	-0.448081	2.549769	0.355640	-0.123333	0.052382	-0.692483	0.421306	-0.343268	-0.695391	0.348981	0.513772	0.361499
61601	9.521464	0.029631	2.282676	0.357691	0.013691	0.167869	-0.692203	0.420228	-0.344863	-0.699215	0.345618	0.514961	0.355614
61602	9.436852	0.106696	2.184034	0.288894	0.188083	0.222623	-0.688339	0.420906	-0.351949	-0.704664	0.342553	0.512847	0.350848
61603	10.006530	-0.129408	2.898736	0.250029	0.236087	0.280561	-0.679628	0.424934	-0.359005	-0.710724	0.340189	0.509333	0.346010
61604	10.562376	-0.736879	3.182327	0.133030	0.343201	0.289209	-0.670111	0.430934	-0.369170	-0.717052	0.338883	0.503406	0.342895
61605	12.235421	-2.108117	3.618097	-0.066197	0.252975	0.412929	-0.656818	0.442734	-0.377939	-0.721940	0.342177	0.496498	0.339422
61606	9.321254	-1.714669	2.567546	-0.093300	0.280110	0.108164	-0.648412	0.451952	-0.382270	-0.724762	0.342716	0.491093	0.340725
61607	8.110530	-1.598132	2.187979	0.051894	0.223726	0.092549	-0.643286	0.455607	-0.384461	-0.727925	0.341298	0.487563	0.340475
61608	8.055435	-1.908486	1.979025	0.150280	0.017856	0.135312	-0.639205	0.458845	-0.387046	-0.729997	0.340337	0.487418	0.337193
61609	8.864013	-2.587778	2.195225	0.170316	-0.133333	0.164680	-0.636846	0.459553	-0.386787	-0.730935	0.340348	0.489391	0.332256
61610	10.259965	-2.668650	2.498383	0.044138	-0.143845	0.093721	-0.636361	0.464615	-0.384203	-0.730404	0.341602	0.491167	0.329504
61611	10.061695	-2.375046	2.882439	-0.017302	-0.093432	0.032927	-0.636009	0.466215	-0.379852	-0.729556	0.342826	0.492200	0.328569
61612	8.840424	-1.866699	3.080112	0.004101	-0.099596	-0.007518	-0.635666	0.470704	-0.375575	-0.728509	0.343378	0.493749	0.327992
61613	7.817410	-1.578569	3.282176	-0.064210	-0.243199	0.058378	-0.638474	0.473091	-0.370662	-0.726033	0.346499	0.496446	0.326123
61614	8.996138	-2.368539	2.681968	-0.220847	-0.271220	0.011914	-0.639901	0.477883	-0.359032	-0.721826	0.351615	0.498869	0.326288
61615	8.894114	-2.356858	2.582798	-0.340642	-0.216388	-0.076569	-0.644468	0.479617	-0.347440	-0.716750	0.357206	0.500258	0.329264
61616	8.825295	-2.610704	1.883449	-0.356209	-0.161488	-0.107760	-0.646170	0.484940	-0.334488	-0.711806	0.362325	0.500993	0.333254
61617	8.826080	-2.589626	1.292942	-0.269986	0.007128	-0.194766	-0.650316	0.487136	-0.326426	-0.708598	0.364246	0.500465	0.338744
61618	9.423317	-2.791008	1.479666	-0.173579	0.148462	-0.238143	-0.653095	0.486799	-0.323663	-0.707137	0.363353	0.498918	0.344983
61619	9.245179	-2.867723	1.531114	-0.026329	0.303636	-0.177093	-0.654083	0.481766	-0.328993	-0.708714	0.359997	0.495696	0.349874
61620	9.865725	-2.753022	2.092252	0.036032	0.450182	-0.311097	-0.652919	0.476971	-0.340621	-0.711171	0.353263	0.491796	0.357181
61621	10.486592	-1.230691	3.116515	0.234767	0.451068	-0.679820	-0.656678	0.463515	-0.356575	-0.712286	0.340121	0.491770	0.367598
61622	9.773480	0.758962	2.645585	0.394266	0.330832	-0.539644	-0.659116	0.445240	-0.371193	-0.714128	0.326763	0.493588	0.373655
61623	10.664692	0.050499	2.801349	0.176302	0.200670	-0.300166	-0.664097	0.431571	-0.382166	-0.714947	0.319877	0.494012	0.377467
61624	9.016663	-0.077498	2.704426	-0.226156	0.244151	-0.077559	-0.662341	0.429172	-0.386941	-0.715271	0.320520	0.489320	0.382389
61625	8.504549	0.136561	2.622452	-0.493432	0.141510	-0.078918	-0.661693	0.430272	-0.386400	-0.712788	0.325785	0.484051	0.389221
61626	9.209941	-0.232128	3.148116	-0.541005	0.034918	-0.073696	-0.662171	0.437472	-0.379444	-0.708945	0.332518	0.479814	0.395736
61627	9.889924	-0.821912	3.492044	-0.505804	0.004532	0.041424	-0.660323	0.449202	-0.369928	-0.705851	0.340094	0.475499	0.400013
61628	9.320664	-0.820474	3.364781	-0.388075	0.036279	0.191109	-0.656093	0.458216	-0.361399	-0.705014	0.347118	0.470582	0.401269
61629	8.602943	-0.386592	3.319741	-0.361712	-0.005507	0.077363	-0.654727	0.468349	-0.356494	-0.702992	0.353017	0.467255	0.403550
61630	8.527994	-0.317156	3.244981	-0.373571	-0.090989	-0.029280	-0.655874	0.474000	-0.347338	-0.699203	0.358750	0.465731	0.406826
61631	8.845578	-0.482390	3.453206	-0.359683	-0.188529	-0.061803	-0.661226	0.477392	-0.336886	-0.694284	0.364725	0.465915	0.409718
61632	9.068994	-0.603277	3.235674	-0.297441	-0.169654	-0.071480	-0.662121	0.482060	-0.325917	-0.689886	0.369601	0.466361	0.412263
61633	9.059437	-0.573993	3.229048	-0.272623	-0.164577	0.033129	-0.663783	0.483849	-0.316310	-0.686542	0.374989	0.466174	0.413189
61634	9.084507	-0.528291	2.807819	-0.158791	-0.117205	0.078284	-0.665963	0.489241	-0.309247	-0.684854	0.378895	0.465897	0.412739
61635	9.496362	-0.771366	3.177405	-0.152119	-0.037543	0.108240	-0.666286	0.492188	-0.303162	-0.684187	0.382238	0.464382	0.412470
61636	9.488146	-0.550460	2.962826	-0.161560	0.018169	0.127589	-0.662642	0.496324	-0.301011	-0.684122	0.385510	0.461840	0.412386
61637	9.689960	-1.003406	2.937188	-0.101762	0.079231	0.101499	-0.659261	0.502809	-0.299860	-0.684847	0.387106	0.459191	0.412647
61638	9.741478	-1.344125	2.977151	-0.035445	0.176673	0.199319	-0.654787	0.507158	-0.302949	-0.687785	0.387989	0.454947	0.411631
61639	9.885510	-1.689774	2.951954	-0.014647	0.152754	0.364978	-0.646127	0.516087	-0.305979	-0.691990	0.390164	0.449938	0.408016
61640	9.775495	-2.304267	2.410647	-0.021050	0.065937	0.338625	-0.638229	0.522420	-0.311018	-0.695124	0.392983	0.446222	0.404046
61641	10.066403	-2.450050	2.636715	0.136413	-0.009042	0.144374	-0.633237	0.527868	-0.313697	-0.697215	0.392404	0.446377	0.400821
61642	8.705400	-1.835626	2.129695	0.341537	-0.050281	0.141634	-0.631238	0.528626	-0.317625	-0.700518	0.389329	0.448711	0.395418
61643	8.634466	-1.990032	1.659409	0.429194	-0.116886	0.224055	-0.628060	0.528974	-0.320916	-0.704467	0.386224	0.452063	0.387552
61644	9.670904	-2.812551	1.919153	0.319293	-0.095679	0.238641	-0.625633	0.528819	-0.328532	-0.707852	0.384640	0.454048	0.380576
61645	10.362138	-2.683529	2.447386	0.191996	-0.044240	0.130225	-0.623504	0.528883	-0.331951	-0.709813	0.383479	0.455229	0.376665
61646	9.522844	-2.160498	2.776878	0.136488	0.031024	0.054531	-0.621882	0.526480	-0.336463	-0.711508	0.381830	0.455418	0.374908
61647	8.487231	-1.970460	2.859195	0.054141	0.034962	0.081643	-0.618328	0.532201	-0.340043	-0.712758	0.381586	0.454796	0.373536
61648	8.326087	-2.091319	2.718342	-0.048951	-0.009090	0.048659	-0.616512	0.533291	-0.337808	-0.712622	0.382823	0.454209	0.373244
61649	8.483598	-2.601401	2.845454	-0.137115	-0.023129	0.087334	-0.617572	0.535066	-0.337503	-0.711927	0.385798	0.452920	0.373072
61650	8.521887	-2.674322	3.044496	-0.212660	-0.042567	0.079664	-0.619446	0.536514	-0.333794	-0.710447	0.389887	0.451344	0.373552
61651	8.777064	-2.771310	2.836256	-0.304734	0.031531	0.023494	-0.617537	0.541282	-0.328606	-0.708450	0.394258	0.448478	0.376200
61652	8.944919	-2.777722	2.846814	-0.386292	0.091750	-0.096442	-0.615765	0.545209	-0.322255	-0.705435	0.398192	0.445037	0.381768
61653	9.012218	-2.854943	3.192823	-0.388275	0.072718	-0.216840	-0.621862	0.545339	-0.315530	-0.701253	0.401253	0.442783	0.388825
61654	8.793111	-2.991922	2.578511	-0.309495	-0.037387	-0.243575	-0.627414	0.543014	-0.310035	-0.696478	0.403745	0.442861	0.394694
61655	9.195155	-2.914404	2.500111	-0.218468	-0.054711	-0.299660	-0.635066	0.534029	-0.301776	-0.691795	0.404668	0.444319	0.400304
61656	10.245392	-2.560340	3.032940	-0.138325	0.173253	-0.404659	-0.641077	0.526682	-0.302139	-0.688899	0.401615	0.444087	0.408546
61657	9.957502	-1.791625	3.326559	-0.020715	0.376394	-0.639185	-0.649670	0.514949	-0.305845	-0.686735	0.393213	0.443826	0.420472
61658	9.228039	-1.691002	3.354527	0.013156	0.255605	-0.576948	-0.658738	0.499278	-0.313946	-0.684149	0.385769	0.444940	0.430292
61659	9.205759	-1.054199	2.637728	0.004333	0.129533	-0.443029	-0.666374	0.482772	-0.320241	-0.681451	0.380736	0.446616	0.437263
61660	9.859033	-0.865265	2.605957	-0.119852	0.088488	-0.290929	-0.675110	0.473373	-0.323638	-0.678729	0.379015	0.446589	0.442981
61661	9.437071	-1.036389	2.603583	-0.250610	0.136744	-0.131708	-0.677594	0.470183	-0.323552	-0.676809	0.380125	0.443540	0.448002
61662	8.749113	-0.537808	2.391710	-0.304965	0.087723	-0.139700	-0.679334	0.470393	-0.319737	-0.673957	0.382249	0.440689	0.453278
61663	8.336785	-0.356554	2.125369	-0.321719	-0.012335	-0.147870	-0.680291	0.467972	-0.314016	-0.669946	0.385483	0.439130	0.457974
61664	9.266340	-0.320429	2.307797	-0.328644	-0.118223	-0.097418	-0.685089	0.467815	-0.305341	-0.665421	0.390132	0.438462	0.461263
61665	10.170424	-0.432493	2.740516	-0.294357	-0.177353	-0.042577	-0.688837	0.468775	-0.297175	-0.661046	0.395392	0.438539	0.462998
61666	10.357375	-0.864787	3.054493	-0.194087	-0.118511	0.044600	-0.691021	0.471117	-0.288207	-0.658834	0.399471	0.437969	0.463189
61667	9.426835	-1.054769	2.957062	-0.175803	-0.102127	0.116865	-0.690845	0.476520	-0.280113	-0.657491	0.403834	0.436865	0.462356
61668	8.859710	-0.688975	2.805882	-0.197620	-0.126770	0.043462	-0.690657	0.480557	-0.272832	-0.655136	0.408010	0.436365	0.462503
61669	8.799596	-0.548563	2.886750	-0.213927	-0.177611	-0.043884	-0.693343	0.481684	-0.266111	-0.651303	0.412122	0.437187	0.463496
61670	8.982651	-0.498981	2.650786	-0.177552	-0.243559	-0.088641	-0.695513	0.482524	-0.258090	-0.646832	0.415936	0.439455	0.464203
61671	9.415869	-0.575282	2.189337	-0.124094	-0.265026	-0.086170	-0.699271	0.480702	-0.247491	-0.642523	0.419274	0.442580	0.464217
61672	9.781316	-0.652237	1.400152	-0.000534	-0.162221	-0.019017	-0.705765	0.478609	-0.239366	-0.640856	0.420646	0.444834	0.463123
61673	10.267118	-0.710250	1.879621	0.146986	0.016461	0.085817	-0.705753	0.478351	-0.240680	-0.642862	0.419418	0.445440	0.460869
61674	10.041671	-0.470776	2.350700	0.273935	0.219980	0.189767	-0.700038	0.478651	-0.249097	-0.648803	0.415575	0.443549	0.457839
61675	10.498180	-0.979249	2.759059	0.230831	0.234441	0.379341	-0.693261	0.482853	-0.260588	-0.656066	0.413812	0.439643	0.452825
61676	8.870670	-1.398172	2.393602	0.111229	0.357511	0.415590	-0.680194	0.492771	-0.273059	-0.663810	0.412772	0.432512	0.449344
61677	8.143254	-1.744117	2.633079	0.075233	0.266437	0.347325	-0.669514	0.500967	-0.281880	-0.669667	0.412410	0.426952	0.446291
61678	7.817855	-2.503966	2.453025	0.078174	0.164300	0.397645	-0.659758	0.509702	-0.290422	-0.675196	0.413305	0.422174	0.441654
61679	9.383065	-3.137962	3.034951	-0.114556	-0.058534	0.298452	-0.651652	0.519136	-0.290294	-0.676235	0.417960	0.419626	0.438097
61680	10.297386	-2.816252	3.086206	-0.240129	-0.066774	0.100901	-0.648574	0.529292	-0.285925	-0.674501	0.422661	0.417597	0.438200
61681	9.948454	-2.560828	3.088218	-0.311960	-0.013076	-0.042740	-0.649159	0.531961	-0.279844	-0.671232	0.426713	0.415528	0.441249
61682	8.994821	-2.514000	3.106071	-0.267561	0.034347	-0.168493	-0.650395	0.531450	-0.273035	-0.667690	0.428622	0.414155	0.446037
61683	8.314576	-2.323666	3.105124	-0.273724	0.008892	-0.200075	-0.655681	0.529687	-0.268317	-0.663504	0.430624	0.413405	0.451024
61684	8.619536	-2.621661	3.035726	-0.436980	-0.024510	-0.224039	-0.659674	0.526244	-0.260236	-0.657442	0.434798	0.411718	0.457393
61685	8.732083	-2.502050	3.107467	-0.595656	-0.059293	-0.269026	-0.667116	0.523820	-0.248444	-0.649167	0.441015	0.409424	0.465253
61686	8.947002	-2.423021	2.817918	-0.801079	-0.090093	-0.320828	-0.675399	0.521030	-0.230104	-0.638239	0.449587	0.405928	0.475126
61687	8.993338	-2.833252	2.781953	-0.900606	-0.065623	-0.383221	-0.683819	0.518505	-0.211103	-0.625773	0.458613	0.401618	0.486605
61688	9.112061	-2.575181	2.400324	-0.991594	0.001494	-0.382777	-0.692248	0.515137	-0.190679	-0.612782	0.467857	0.395389	0.499275
61689	9.203300	-2.817038	2.249497	-1.104531	0.071958	-0.366509	-0.699369	0.512188	-0.169732	-0.599131	0.477778	0.386823	0.512970
61690	9.427382	-2.812286	2.084585	-1.240667	0.190605	-0.401505	-0.706492	0.508128	-0.148020	-0.584380	0.487444	0.375531	0.529032
61691	9.661164	-2.729855	2.351540	-1.461867	0.334730	-0.462351	-0.714517	0.502288	-0.127647	-0.567418	0.497430	0.360484	0.548318
61692	10.102676	-2.030190	2.835556	-1.696264	0.266947	-0.702603	-0.724909	0.495312	-0.106363	-0.544344	0.508364	0.345623	0.570790
61693	8.674238	-0.091324	2.024499	-1.695462	0.257317	-0.718766	-0.739620	0.478077	-0.082238	-0.520249	0.518699	0.330573	0.592464
61694	8.980496	0.205803	1.697206	-1.738392	0.060140	-0.769778	-0.752151	0.463272	-0.052711	-0.493089	0.530630	0.317118	0.612152
61695	10.317693	0.519126	2.179244	-1.652038	0.056807	-0.684378	-0.767282	0.438795	-0.022047	-0.467114	0.541651	0.303500	0.629529
61696	10.629204	0.177353	2.552163	-1.609009	0.175379	-0.592493	-0.778456	0.419089	0.004361	-0.442973	0.550583	0.287857	0.646353
61697	9.788129	-0.096748	2.528949	-1.553426	0.179025	-0.509010	-0.786160	0.406284	0.020927	-0.419937	0.558870	0.271786	0.661400
61698	9.412262	-0.241992	2.784954	-1.394450	0.138775	-0.416297	-0.794138	0.391383	0.039811	-0.399381	0.566271	0.256727	0.673738
61699	9.062703	-0.056712	2.984525	-1.226100	0.150662	-0.309539	-0.799212	0.377640	0.056340	-0.381815	0.572283	0.242578	0.684007
61700	8.964225	-0.254880	2.981558	-1.090321	0.154249	-0.270667	-0.803846	0.364804	0.066859	-0.366237	0.577069	0.229529	0.692949
61701	9.004849	0.017757	2.880386	-0.967158	0.126527	-0.234493	-0.808079	0.353230	0.075829	-0.352174	0.581182	0.218018	0.700478
61702	9.127495	0.097052	2.418642	-0.776789	0.109088	-0.215902	-0.812185	0.343585	0.084573	-0.340502	0.584138	0.208853	0.706556
61703	9.718835	-0.336654	2.326169	-0.512331	0.164234	-0.089030	-0.814036	0.336767	0.089167	-0.333748	0.584858	0.201702	0.711245
61704	10.811659	-0.591062	2.972837	-0.283292	0.158381	0.189610	-0.814023	0.336371	0.087849	-0.333711	0.585277	0.194394	0.712951
61705	9.918762	-1.812472	3.046290	-0.121098	0.128371	0.407106	-0.808006	0.346912	0.085918	-0.338425	0.585760	0.187201	0.712256
61706	7.648839	-1.569951	1.753532	-0.020161	0.159647	0.418723	-0.803807	0.359265	0.080631	-0.344689	0.585200	0.180924	0.711335
61707	8.489821	-1.714393	1.870061	0.029610	-0.028437	0.448720	-0.797029	0.374474	0.079966	-0.351159	0.586968	0.176426	0.707835
61708	9.716785	-2.308958	2.661327	0.212300	-0.114147	0.342660	-0.792630	0.388946	0.081399	-0.358040	0.588314	0.176209	0.703309
61709	10.107409	-2.079699	2.699151	0.426998	-0.063408	0.340471	-0.786362	0.400024	0.080655	-0.367484	0.587288	0.178773	0.698634
61710	9.310039	-1.930479	2.775383	0.516331	-0.050701	0.388954	-0.780295	0.409949	0.072950	-0.378721	0.585577	0.181780	0.693272
61711	9.213203	-1.874513	2.618613	0.537254	-0.079800	0.292840	-0.775028	0.422340	0.065560	-0.388639	0.583605	0.186501	0.688173
61712	9.716772	-2.201144	3.229439	0.534460	-0.099654	0.212662	-0.770010	0.430182	0.058607	-0.397360	0.581609	0.192143	0.683313
61713	9.499971	-2.169369	3.598089	0.435592	-0.032629	0.167749	-0.765378	0.437755	0.050865	-0.404483	0.579158	0.196486	0.679973
61714	8.886325	-2.200589	3.824891	0.276393	-0.015290	0.150727	-0.763514	0.443348	0.045200	-0.409620	0.577744	0.198626	0.677474
61715	8.186591	-2.010307	3.843763	0.108074	-0.105343	0.084542	-0.761811	0.447511	0.043698	-0.411536	0.578515	0.200030	0.675239
61716	8.178521	-2.164393	3.735220	-0.014450	-0.263867	0.005960	-0.759744	0.448861	0.047377	-0.410344	0.582245	0.201944	0.672181
61717	8.757635	-2.224498	3.452227	-0.099073	-0.311826	-0.126419	-0.759825	0.446658	0.058335	-0.406197	0.586582	0.204657	0.670105
61718	8.971450	-2.435942	2.650102	-0.194296	-0.216666	-0.181647	-0.761988	0.440452	0.068705	-0.400541	0.590339	0.205947	0.669815
61719	9.220239	-2.483042	1.885829	-0.314580	-0.022117	-0.318524	-0.766606	0.432347	0.074995	-0.392446	0.591686	0.205655	0.673498
61720	9.448758	-2.519084	1.894564	-0.365899	0.176297	-0.462566	-0.772651	0.418164	0.082093	-0.382533	0.590268	0.204808	0.680665
61721	9.848064	-2.460457	1.990290	-0.379444	0.342413	-0.523057	-0.781069	0.398061	0.076780	-0.372301	0.586196	0.203141	0.690290
61722	10.804147	-2.002203	2.393608	-0.346381	0.359133	-0.667796	-0.791346	0.384273	0.071082	-0.360384	0.581054	0.203493	0.700778
61723	9.557117	0.271480	2.115806	-0.030851	0.258299	-0.707816	-0.801695	0.361443	0.062324	-0.351094	0.574608	0.209391	0.709023
61724	10.857576	-0.401768	2.061654	-0.026229	0.034895	-0.325270	-0.810017	0.345991	0.059198	-0.346270	0.572955	0.212511	0.711799
61725	9.967913	-0.644875	2.127169	-0.168563	0.175411	-0.185880	-0.813888	0.335542	0.055615	-0.342382	0.570744	0.211042	0.715882
61726	8.624243	-0.378888	1.726166	-0.376044	0.167359	-0.107035	-0.816199	0.331174	0.051093	-0.337203	0.570482	0.205730	0.720083
61727	8.775264	-0.341956	1.781314	-0.454132	0.069533	-0.075663	-0.817669	0.331673	0.053994	-0.331133	0.572148	0.199619	0.723291
61728	9.770647	-0.624115	2.378990	-0.368390	0.005656	-0.077650	-0.817151	0.327653	0.056792	-0.325762	0.574211	0.195140	0.725314
61729	9.886470	-0.776571	2.466153	-0.192396	0.015996	0.058846	-0.817850	0.327304	0.062029	-0.324387	0.575409	0.191622	0.725919
61730	9.435098	-0.566019	2.421812	-0.080190	0.022479	0.052435	-0.818818	0.328475	0.061182	-0.324262	0.575836	0.189710	0.726138
61731	9.093728	-0.278358	2.356312	-0.047437	0.009581	-0.021051	-0.817507	0.329868	0.060807	-0.323352	0.575880	0.189276	0.726622
61732	9.038735	-0.144809	2.175467	-0.065665	-0.051159	-0.035150	-0.818035	0.328613	0.061703	-0.321845	0.576947	0.189061	0.726502
61733	9.268131	-0.447992	2.194906	-0.143771	-0.118999	-0.022836	-0.818854	0.327173	0.066134	-0.319286	0.579475	0.188102	0.725867
61734	9.643962	-0.642702	2.389261	-0.145273	-0.114871	-0.015761	-0.819299	0.325982	0.072925	-0.316892	0.582039	0.186910	0.725172
61735	9.648357	-0.697657	2.526390	-0.100478	-0.082097	0.040905	-0.820273	0.327272	0.078983	-0.315884	0.583985	0.185607	0.724382
61736	9.628391	-0.775637	2.569324	-0.011916	-0.071627	0.053766	-0.819661	0.329976	0.083224	-0.316209	0.585329	0.185261	0.723243
61737	9.156294	-0.794959	2.487945	0.063087	-0.066164	0.119783	-0.817029	0.330425	0.082428	-0.318309	0.586293	0.185301	0.721528
61738	9.357038	-0.601614	2.408580	0.107104	-0.067413	0.120533	-0.815358	0.336199	0.084233	-0.321005	0.587060	0.185864	0.719563
61739	9.577716	-0.695471	2.603112	0.192275	0.012477	0.105729	-0.812222	0.341325	0.083918	-0.324696	0.585994	0.187430	0.718369
61740	9.322940	-0.560290	2.649662	0.220052	0.016618	0.110840	-0.812601	0.344529	0.080578	-0.328878	0.584767	0.189186	0.717005
61741	9.773893	-0.795260	2.914346	0.243782	0.016222	0.166691	-0.810888	0.352444	0.076269	-0.334039	0.583499	0.190753	0.715234
61742	9.970603	-1.257264	3.053344	0.234335	0.007669	0.206898	-0.808254	0.357879	0.072951	-0.339709	0.582635	0.191639	0.713028
61743	9.699233	-1.094894	2.848852	0.118816	0.001607	0.262982	-0.804061	0.365932	0.070591	-0.344718	0.582740	0.190378	0.710873
61744	8.984769	-1.002147	2.479273	-0.016901	0.021844	0.172596	-0.801986	0.372278	0.070963	-0.347009	0.583232	0.187979	0.709993
61745	9.164500	-1.071066	2.425714	-0.074413	0.005429	0.079420	-0.798846	0.378104	0.069746	-0.347161	0.583905	0.186083	0.709865
61746	9.490338	-1.085093	2.563264	-0.057903	-0.017999	0.055808	-0.798341	0.379461	0.071603	-0.347163	0.584801	0.184740	0.709476
61747	9.567563	-1.227219	2.404496	-0.001733	0.009125	0.080170	-0.797976	0.384126	0.073002	-0.348183	0.584917	0.183845	0.709113
61748	9.581812	-1.283427	2.427579	0.030916	0.000219	0.074824	-0.796024	0.386330	0.074341	-0.349559	0.585006	0.183411	0.708475
61749	9.425313	-1.422463	2.390474	0.108733	-0.037295	0.091054	-0.795369	0.389657	0.072961	-0.351852	0.585049	0.184278	0.707078
61750	9.026769	-1.372944	2.172786	0.220201	-0.043916	0.131637	-0.794054	0.391609	0.071943	-0.356076	0.584631	0.186163	0.704812
61751	8.567619	-1.710924	1.921926	0.265170	-0.089360	0.225542	-0.789339	0.399939	0.069846	-0.361885	0.584786	0.188020	0.701222
61752	8.890419	-2.267669	1.969496	0.299176	-0.214201	0.249621	-0.787153	0.407640	0.071947	-0.368019	0.586573	0.190845	0.695753
61753	9.890340	-2.676970	2.206911	0.332065	-0.265813	0.272258	-0.781826	0.416737	0.074970	-0.374563	0.588821	0.194310	0.689373
61754	10.616920	-2.770299	2.619785	0.357202	-0.180724	0.277786	-0.775045	0.426415	0.076684	-0.381832	0.589722	0.197314	0.683739
61755	10.256544	-2.324307	2.958909	0.319552	-0.071601	0.251938	-0.771524	0.436377	0.075153	-0.388671	0.589218	0.199313	0.679729
61756	8.908272	-1.947847	2.888877	0.289388	-0.031049	0.161176	-0.768509	0.443318	0.072779	-0.394092	0.588053	0.201591	0.676939
61757	8.176014	-1.976864	2.568822	0.156405	-0.097845	0.154283	-0.764839	0.449432	0.070908	-0.397565	0.588722	0.202699	0.673989
61758	8.301475	-2.235938	2.191781	-0.017048	-0.119326	0.053589	-0.763033	0.451337	0.074077	-0.397556	0.590714	0.202795	0.672221
61759	8.913008	-2.660756	1.498493	-0.228458	-0.015172	-0.024741	-0.763076	0.451268	0.079446	-0.394418	0.592605	0.200147	0.673197
61760	8.842883	-3.243694	0.266651	-0.406426	0.279198	-0.088766	-0.763864	0.446832	0.081460	-0.389455	0.591700	0.193520	0.678797
61761	10.066519	-3.812146	1.992978	-0.421483	0.420470	-0.365435	-0.770385	0.439366	0.079133	-0.381080	0.587840	0.188798	0.688170
61762	10.710840	-2.892732	2.862842	-0.233687	0.406179	-0.605010	-0.776713	0.425631	0.072096	-0.371458	0.581708	0.189591	0.698348
61763	8.894298	-0.748545	2.005561	0.153926	0.401033	-0.481064	-0.789677	0.407222	0.059513	-0.367999	0.573132	0.194312	0.705931
61764	10.213312	-0.680060	2.252093	0.253734	0.119803	-0.290929	-0.795471	0.397519	0.049670	-0.367199	0.568460	0.200340	0.708437
61765	9.723345	-1.152274	2.750627	0.223258	0.248208	-0.326260	-0.803588	0.384259	0.036368	-0.366049	0.562019	0.205381	0.712714
61766	8.445611	-0.896085	2.086463	0.001563	0.218609	-0.099142	-0.805859	0.377185	0.028123	-0.365494	0.558512	0.204915	0.715883
61767	8.107327	-0.494433	2.027358	-0.173735	0.029938	-0.120196	-0.808214	0.373577	0.028593	-0.361890	0.558915	0.203571	0.717780
61768	9.875884	-0.894516	2.590969	-0.164558	-0.040411	-0.025024	-0.809009	0.371620	0.030394	-0.359479	0.560614	0.201784	0.718171
61769	10.630398	-0.752128	3.178464	-0.034270	0.023338	0.059493	-0.810344	0.371574	0.033022	-0.359965	0.560829	0.200499	0.718120
61770	10.003626	-0.962116	3.337651	0.033212	0.089663	0.146636	-0.807468	0.376287	0.032571	-0.362748	0.559922	0.198684	0.717932
61771	8.842147	-0.675226	3.320139	-0.020718	0.077855	0.059324	-0.806535	0.380470	0.028979	-0.363598	0.559232	0.197204	0.718448
61772	8.494721	-0.602986	3.203287	-0.092809	-0.044251	-0.019379	-0.804556	0.379672	0.028294	-0.362063	0.560497	0.196416	0.718453
61773	8.670494	-0.537102	3.035518	-0.191313	-0.163718	-0.042090	-0.805141	0.379020	0.035883	-0.358580	0.564083	0.195381	0.717675
61774	9.226109	-0.797958	3.144876	-0.218580	-0.237233	-0.032510	-0.805855	0.376432	0.044089	-0.354667	0.568949	0.194312	0.716066
61775	9.253034	-0.803592	2.974685	-0.203041	-0.213319	-0.005444	-0.806877	0.374049	0.057672	-0.351352	0.573418	0.193044	0.714477
61776	9.209217	-0.805681	2.978088	-0.172534	-0.198997	-0.039517	-0.806422	0.370067	0.068201	-0.347985	0.577347	0.192428	0.713126
61777	9.172333	-0.506095	2.695074	-0.097884	-0.199146	-0.060709	-0.805839	0.369682	0.077358	-0.345117	0.580617	0.193199	0.711654
61778	9.454522	-0.568875	2.445535	-0.060759	-0.161121	-0.002220	-0.805354	0.367961	0.083216	-0.343708	0.583350	0.193475	0.710025
61779	9.621089	-0.362501	2.531791	-0.093205	-0.087756	0.064380	-0.803168	0.368601	0.088714	-0.343070	0.585466	0.192114	0.708960
61780	9.677293	-0.351577	2.378108	-0.119630	-0.023334	0.090814	-0.803329	0.367308	0.092881	-0.342816	0.586997	0.189516	0.708516
61781	10.133360	-0.949152	2.722256	-0.074159	0.082563	0.099841	-0.801502	0.369800	0.093179	-0.343532	0.586687	0.186860	0.709132
61782	9.897908	-1.274492	2.691587	-0.123220	0.232166	0.271368	-0.798206	0.376080	0.088826	-0.346744	0.585271	0.180331	0.710427
61783	9.819087	-1.383778	2.977562	-0.173560	0.273647	0.320481	-0.793989	0.384724	0.083202	-0.350107	0.583684	0.172340	0.712065
61784	9.239645	-1.496668	2.660047	-0.237267	0.301259	0.276179	-0.789912	0.392524	0.079004	-0.352245	0.582015	0.163624	0.714429
61785	8.673370	-1.850370	2.377539	-0.231190	0.241161	0.219240	-0.786597	0.400356	0.071668	-0.353342	0.580865	0.156186	0.716485
61786	9.323463	-2.180236	2.507945	-0.154268	0.119133	0.154259	-0.782913	0.404969	0.068851	-0.354084	0.580757	0.151345	0.717245
61787	9.541805	-2.312205	2.418699	0.034046	0.027497	0.111629	-0.780419	0.407344	0.067963	-0.356050	0.580444	0.150450	0.716713
61788	9.216378	-2.223159	2.301578	0.214963	-0.012506	0.182452	-0.777266	0.411528	0.066058	-0.361070	0.579667	0.151503	0.714606
61789	8.772994	-2.346013	2.121212	0.363266	-0.029914	0.171445	-0.774632	0.417518	0.062358	-0.367521	0.577984	0.155014	0.711922
61790	9.042790	-2.814703	2.149468	0.437325	-0.095849	0.261848	-0.769636	0.426016	0.058036	-0.375940	0.576950	0.158914	0.707491
61791	9.850082	-2.868108	2.401242	0.407996	-0.083593	0.417364	-0.763323	0.436611	0.052174	-0.386167	0.576395	0.160559	0.702043
61792	9.950659	-2.654710	2.782097	0.328506	0.015451	0.377749	-0.755863	0.448131	0.050252	-0.395238	0.574860	0.160691	0.698213
61793	9.226480	-2.419319	3.131469	0.274124	0.102844	0.304752	-0.747806	0.457691	0.040558	-0.402877	0.572261	0.160256	0.696078
61794	8.527006	-2.596055	3.193536	0.279652	0.079428	0.248755	-0.744768	0.465637	0.034799	-0.409736	0.569718	0.160662	0.694064
61795	8.102354	-2.799403	3.253718	0.230993	-0.023300	0.201460	-0.739896	0.473040	0.029932	-0.415027	0.568813	0.161786	0.691397
61796	8.372954	-3.090665	3.480606	0.158151	-0.048613	0.120555	-0.737510	0.474758	0.026543	-0.418286	0.568593	0.163010	0.689323
61797	8.396617	-3.216533	3.429842	0.083840	-0.076655	0.053544	-0.733174	0.477432	0.025254	-0.419710	0.569128	0.164173	0.687738
61798	8.491808	-3.168678	3.418639	-0.036278	-0.038156	-0.001811	-0.733454	0.477956	0.027101	-0.419102	0.569986	0.164023	0.687434
61799	8.208054	-3.028905	3.291592	-0.165872	0.005991	-0.175819	-0.736211	0.473641	0.028869	-0.414827	0.570700	0.163626	0.689526
61800	8.545734	-2.798311	2.810084	-0.266524	-0.015675	-0.299424	-0.741614	0.465947	0.034520	-0.407546	0.572164	0.163500	0.692678
61801	8.558584	-3.214331	2.225181	-0.089697	-0.103308	-0.361206	-0.746083	0.454549	0.040091	-0.401198	0.573134	0.167135	0.694711
61802	9.693052	-3.140700	2.149177	-0.091323	-0.021813	-0.233452	-0.750538	0.442755	0.044213	-0.396751	0.573425	0.168694	0.696645
61803	11.040643	-3.000173	3.323421	-0.055234	0.403935	-0.349026	-0.754532	0.434532	0.038447	-0.392631	0.567057	0.168607	0.704173
61804	10.204277	-1.937730	3.822750	0.095136	0.590234	-0.575960	-0.764970	0.417581	0.021421	-0.387467	0.556019	0.171809	0.714979
61805	9.252619	-1.635935	3.391409	0.053659	0.413040	-0.494533	-0.774236	0.400901	0.005570	-0.382408	0.547970	0.174761	0.723154
61806	9.076913	-1.763205	3.183006	-0.103937	0.210814	-0.341146	-0.779647	0.387170	-0.001080	-0.377001	0.544542	0.175374	0.728415
61807	9.130509	-1.781437	3.033810	-0.201550	0.314759	-0.347535	-0.784816	0.377977	-0.007250	-0.370853	0.540262	0.173741	0.735119
61808	8.152476	-1.326504	3.043509	-0.310757	0.344632	-0.449386	-0.790082	0.364823	-0.015855	-0.362008	0.535928	0.171460	0.743191
61809	7.657473	-0.712551	2.785238	-0.349436	0.143471	-0.459582	-0.794737	0.348281	-0.017196	-0.351911	0.534753	0.170057	0.749185
61810	9.142909	-0.491855	2.967139	-0.339888	-0.058076	-0.398915	-0.800362	0.330683	-0.012001	-0.341990	0.536674	0.169599	0.752503
61811	10.739325	-0.382027	3.430608	-0.194400	-0.007144	-0.245436	-0.804173	0.318600	-0.006187	-0.336152	0.537331	0.169325	0.754723
61812	10.771139	-0.724802	3.671963	-0.075887	0.146629	-0.039450	-0.805190	0.313660	-0.008111	-0.335147	0.535535	0.167588	0.756830
61813	9.377202	-1.086177	3.628800	0.018630	0.193915	-0.015347	-0.805783	0.313753	-0.015964	-0.335721	0.532494	0.166724	0.758910
61814	8.269380	-0.798585	3.505945	0.073581	0.169421	-0.019269	-0.806122	0.312727	-0.022139	-0.336717	0.529398	0.166901	0.760594
61815	7.998784	-0.461349	3.512154	0.131937	0.099766	-0.002269	-0.804250	0.315012	-0.027216	-0.338363	0.527046	0.168261	0.761197
61816	8.247969	-0.178650	4.096371	0.123481	-0.051526	0.002574	-0.804237	0.314756	-0.028793	-0.339481	0.527037	0.170461	0.760216
61817	9.031137	-0.206942	4.290949	0.135707	-0.121094	-0.036784	-0.803295	0.310093	-0.029284	-0.339876	0.527865	0.173758	0.758717
61818	8.847356	-0.033916	4.152381	0.138927	-0.148831	0.005820	-0.802270	0.310617	-0.026400	-0.340860	0.529230	0.176812	0.756616
61819	8.808619	-0.040949	3.940104	0.153278	-0.157859	0.072037	-0.801893	0.310732	-0.024304	-0.342930	0.530837	0.179499	0.753917
61820	8.633769	-0.054605	3.554124	0.235297	-0.136941	0.096251	-0.799695	0.313607	-0.021382	-0.346331	0.531660	0.182959	0.750945
61821	8.703605	-0.163045	3.647818	0.264602	-0.151181	0.254899	-0.796459	0.319931	-0.018398	-0.352308	0.533018	0.185350	0.746603
61822	9.032706	-0.061424	3.641662	0.268824	-0.089832	0.342328	-0.793321	0.328106	-0.020355	-0.359887	0.533749	0.186339	0.742207
61823	9.174644	0.016080	3.327143	0.258186	-0.023950	0.379192	-0.788876	0.337530	-0.022166	-0.368039	0.533638	0.186418	0.738259
61824	9.962503	-0.757391	4.174432	0.299656	0.048122	0.417865	-0.782828	0.349502	-0.028261	-0.377517	0.532287	0.186019	0.734540
61825	10.874848	-1.496156	4.859536	0.234339	0.033335	0.474064	-0.775475	0.364243	-0.034704	-0.386955	0.531748	0.184281	0.730445
61826	9.271788	-1.698582	3.334385	0.161170	0.130421	0.432443	-0.767337	0.377877	-0.040126	-0.395403	0.530200	0.181023	0.727856
61827	9.582153	-1.904342	3.261334	0.145685	0.057579	0.348614	-0.761019	0.388204	-0.046517	-0.402099	0.529470	0.179109	0.725188
61828	8.885971	-1.065492	3.456426	0.252267	0.101017	0.274090	-0.754166	0.395642	-0.052577	-0.409050	0.526978	0.179052	0.723127
61829	8.536894	-1.734062	3.161997	0.377682	0.114571	0.300816	-0.749911	0.403377	-0.062410	-0.417643	0.523309	0.180533	0.720507
61830	7.950865	-2.138514	2.874381	0.400378	0.011306	0.310872	-0.742102	0.410882	-0.073060	-0.426287	0.520933	0.182950	0.716545
61831	8.929888	-2.804424	3.065042	0.292829	-0.109500	0.302344	-0.737770	0.419501	-0.076588	-0.433139	0.521156	0.185033	0.711723
61832	9.575366	-2.980324	3.764324	0.186163	-0.096605	0.241758	-0.731476	0.424667	-0.077580	-0.438108	0.521838	0.186001	0.707919
61833	9.495875	-2.444193	3.635781	0.090612	-0.015450	0.189862	-0.728339	0.429105	-0.077777	-0.441579	0.522051	0.185521	0.705729
61834	8.514956	-2.032501	3.826526	-0.044808	-0.083324	0.197721	-0.725215	0.434350	-0.076648	-0.443541	0.524388	0.183562	0.703274
61835	7.832534	-2.252845	3.647872	-0.162367	-0.137169	0.137640	-0.722412	0.440886	-0.068942	-0.443178	0.528333	0.181112	0.701182
61836	7.816269	-2.548405	3.607721	-0.257718	-0.291999	0.033708	-0.720399	0.442706	-0.058965	-0.439813	0.534853	0.179732	0.698708
61837	8.230153	-2.946843	3.536798	-0.314512	-0.343955	0.024237	-0.721941	0.447108	-0.049174	-0.435474	0.542560	0.178115	0.695892
61838	8.706521	-3.086986	3.327676	-0.389046	-0.304119	0.073501	-0.720759	0.447468	-0.033194	-0.431129	0.550450	0.174553	0.693299
61839	8.829802	-3.297741	2.973165	-0.477511	-0.212245	0.053124	-0.720366	0.450035	-0.018213	-0.425810	0.557748	0.169149	0.692093
61840	8.957158	-3.153341	2.986807	-0.517967	-0.189038	-0.065315	-0.719442	0.445970	-0.000747	-0.418388	0.564562	0.164291	0.692264
61841	8.700899	-2.974846	2.409320	-0.454888	-0.221301	-0.247084	-0.723459	0.440275	0.011220	-0.409055	0.570684	0.162583	0.693225
61842	9.283643	-3.227945	2.234872	-0.324542	-0.270916	-0.273657	-0.725772	0.432931	0.024322	-0.400627	0.576207	0.163437	0.693377
61843	9.555632	-3.239877	2.664249	-0.179027	0.071787	-0.255616	-0.728563	0.424270	0.032293	-0.395235	0.575921	0.163259	0.696743
61844	9.874157	-2.806420	2.951193	-0.165225	0.390140	-0.393435	-0.735041	0.415764	0.025229	-0.389020	0.570510	0.162374	0.704852
61845	9.251239	-1.873852	3.395318	-0.168539	0.372988	-0.719016	-0.746470	0.396061	0.018242	-0.378113	0.564266	0.165212	0.715080
61846	9.122812	-1.436281	2.997741	-0.230989	0.182424	-0.677576	-0.756610	0.373840	0.015519	-0.366319	0.561141	0.168151	0.722950
61847	8.787613	-0.574151	2.562558	-0.253053	0.034429	-0.582130	-0.765072	0.359064	0.012930	-0.355114	0.560610	0.170734	0.728327
61848	9.702829	-0.503340	2.692544	-0.311530	-0.021990	-0.540115	-0.771091	0.341046	0.018382	-0.343618	0.561285	0.172408	0.732913
61849	9.754963	-0.725809	2.794709	-0.292819	0.022141	-0.419640	-0.776038	0.324180	0.020704	-0.334168	0.561620	0.172690	0.736948
61850	9.661101	-0.963090	2.812869	-0.121938	-0.025744	-0.137653	-0.780775	0.313600	0.026555	-0.330607	0.562374	0.172593	0.738001
61851	9.605311	-0.956381	2.688347	0.146562	-0.117758	-0.030547	-0.782220	0.308603	0.028825	-0.331311	0.563166	0.175920	0.736294
61852	9.314436	-0.388002	2.441661	0.413894	-0.128979	0.111585	-0.779847	0.309608	0.027387	-0.337090	0.562730	0.181598	0.732617
61853	9.079775	0.251116	2.339959	0.583037	-0.115565	0.180806	-0.777475	0.315456	0.023817	-0.345730	0.561248	0.188967	0.727848
61854	9.250576	0.345919	2.414844	0.637982	-0.155175	0.223291	-0.774458	0.321986	0.021304	-0.355471	0.559920	0.196802	0.722080
61855	9.571470	0.331213	2.617873	0.645023	-0.153694	0.229434	-0.770650	0.330189	0.017640	-0.365193	0.558547	0.204784	0.716047
61856	9.665343	0.586973	2.684720	0.598123	-0.126384	0.288950	-0.766968	0.339090	0.013074	-0.375413	0.557154	0.211029	0.710008
61857	9.625885	0.485955	2.630925	0.566911	-0.096102	0.269069	-0.763148	0.348279	0.007595	-0.384889	0.555494	0.217020	0.704407
61858	9.357237	0.253980	2.304536	0.615302	-0.062835	0.248940	-0.759840	0.355824	0.001170	-0.394877	0.552707	0.223391	0.699059
61859	9.511824	0.081250	2.438939	0.720855	-0.025690	0.274949	-0.754541	0.365358	-0.008635	-0.406260	0.548685	0.230897	0.693242
61860	9.921581	0.337090	2.912528	0.702946	-0.090477	0.281836	-0.749092	0.372847	-0.019792	-0.417369	0.545499	0.238265	0.686632
61861	10.544468	-1.286453	3.272114	0.648580	-0.246131	0.296651	-0.745542	0.381746	-0.024357	-0.427015	0.544961	0.246273	0.678252
61862	8.401712	-2.562796	2.257450	0.492302	-0.067495	0.275599	-0.741830	0.388480	-0.031587	-0.435713	0.543027	0.250515	0.672694
61863	8.475815	-2.346451	2.391989	0.422280	-0.176640	0.249316	-0.736698	0.393389	-0.034933	-0.442505	0.543110	0.255263	0.666379
61864	8.960339	-2.646034	2.766356	0.496809	-0.271288	0.221028	-0.733296	0.401015	-0.036771	-0.449383	0.543450	0.261875	0.658892
61865	10.086777	-3.102470	2.777421	0.543893	-0.347921	0.270615	-0.729653	0.407640	-0.035488	-0.456803	0.544692	0.269378	0.649675
61866	9.751361	-3.013426	2.888130	0.554888	-0.293383	0.353541	-0.723785	0.418705	-0.035312	-0.465766	0.545315	0.275398	0.640195
61867	8.919530	-2.553226	2.746829	0.590548	-0.237750	0.264446	-0.719437	0.423059	-0.038925	-0.474098	0.544446	0.282370	0.631726
61868	8.990399	-2.505062	2.726507	0.517798	-0.227193	0.292606	-0.715761	0.431259	-0.042458	-0.482064	0.544047	0.287868	0.623506
61869	8.882482	-2.707306	2.440411	0.455923	-0.197389	0.212626	-0.711814	0.435737	-0.045280	-0.488413	0.543485	0.293178	0.616542
61870	9.089231	-3.157359	2.368695	0.384343	-0.102510	0.209693	-0.707862	0.443406	-0.050134	-0.494510	0.542233	0.296640	0.611104
61871	9.099377	-3.038766	2.612277	0.238999	0.032019	0.222702	-0.703237	0.448755	-0.055957	-0.499951	0.540973	0.296812	0.607701
61872	8.808569	-2.864474	2.442302	0.058616	0.193737	0.200943	-0.700976	0.451589	-0.060633	-0.504121	0.539248	0.293420	0.607436
61873	8.666711	-2.966510	2.560347	-0.171889	0.246602	0.069172	-0.697278	0.455393	-0.064776	-0.504529	0.538568	0.288033	0.610272
61874	9.749326	-2.835157	3.452450	-0.185924	0.077231	-0.484117	-0.700149	0.450412	-0.064854	-0.496993	0.536713	0.290199	0.617026
61875	9.282331	-1.670465	2.758280	-0.025867	0.154773	-0.263011	-0.707716	0.443220	-0.067954	-0.494367	0.533690	0.291074	0.621331
61876	8.414715	-1.150483	2.286942	-0.010489	0.046971	-0.335952	-0.714377	0.434909	-0.068856	-0.490295	0.531274	0.294069	0.625205
61877	9.091665	-2.289842	2.502054	-0.099373	0.097482	-0.248970	-0.717632	0.427862	-0.069102	-0.486704	0.529724	0.294422	0.629148
61878	9.587223	-1.957608	2.805259	-0.101185	-0.018700	-0.311180	-0.722862	0.418851	-0.067933	-0.481549	0.529132	0.296633	0.632565
61879	9.082764	-1.731124	2.471473	-0.100579	-0.074648	-0.139611	-0.726541	0.413969	-0.065645	-0.478296	0.530380	0.297453	0.633602
61880	8.930296	-1.212545	2.230566	-0.126041	-0.085595	-0.146626	-0.727375	0.408214	-0.057369	-0.474538	0.531826	0.298236	0.634846
61881	9.255278	-0.516302	2.455728	-0.143794	-0.088886	-0.155326	-0.728699	0.402925	-0.053665	-0.470510	0.533548	0.298823	0.636123
61882	10.141155	-0.368448	3.105641	-0.106449	-0.008279	-0.099254	-0.731748	0.399253	-0.048607	-0.468010	0.534092	0.298613	0.637607
61883	10.335265	-0.815900	3.467663	0.014065	0.064206	-0.001626	-0.731478	0.397605	-0.048641	-0.468527	0.533252	0.298141	0.638151
61884	9.665866	-0.860730	3.431640	0.128095	0.082099	0.142787	-0.731454	0.400135	-0.052783	-0.472147	0.531885	0.297486	0.636928
61885	9.004597	-0.769287	3.358630	0.142814	0.042121	0.240210	-0.727488	0.404643	-0.057962	-0.476985	0.531497	0.296270	0.634209
61886	8.618977	-0.620951	2.974983	0.143953	0.001119	0.192910	-0.723278	0.409677	-0.061037	-0.480916	0.531278	0.296042	0.631524
61887	8.670441	-0.581237	2.855717	0.146244	0.004197	0.217338	-0.719337	0.411515	-0.061815	-0.485244	0.531139	0.295468	0.628592
61888	9.228370	-0.042284	2.855344	0.072911	-0.049068	0.295062	-0.714635	0.418857	-0.061966	-0.489354	0.532827	0.293708	0.624791
61889	9.357739	-0.521602	2.196631	0.098486	0.071345	0.294521	-0.709659	0.426355	-0.063426	-0.494473	0.532714	0.291074	0.622083
61890	10.259048	-1.066007	2.875072	0.144055	0.126106	0.216244	-0.705186	0.433469	-0.067510	-0.499349	0.531016	0.289298	0.620467
61891	10.568114	-2.270819	3.148597	0.046557	0.113363	0.174800	-0.701220	0.436594	-0.072061	-0.502641	0.530168	0.286869	0.619661
61892	8.139880	-1.601400	2.008425	0.053219	0.029813	0.201998	-0.696743	0.441360	-0.075536	-0.505827	0.530451	0.285094	0.617642
61893	8.748854	-2.330234	2.029986	0.158018	-0.184696	0.222189	-0.693890	0.447560	-0.073863	-0.509157	0.532430	0.286537	0.612515
61894	10.342706	-2.712770	2.239535	0.474340	-0.120406	0.388340	-0.688127	0.453127	-0.074318	-0.518165	0.531303	0.289407	0.604538
61895	9.958143	-2.336415	2.089129	0.829519	-0.065775	0.523431	-0.678883	0.463261	-0.084926	-0.532788	0.526504	0.294490	0.593469
61896	8.573297	-2.396407	2.004044	0.947068	-0.110459	0.657952	-0.667254	0.475249	-0.098921	-0.549714	0.521498	0.299902	0.579580
61897	8.309354	-3.024647	1.947928	1.066098	-0.088559	0.549531	-0.657709	0.487106	-0.114998	-0.566476	0.514055	0.307393	0.566005
61898	8.874494	-3.230092	2.527582	0.925810	-0.182187	0.343936	-0.649215	0.494245	-0.128804	-0.578603	0.507675	0.316350	0.554443
61899	9.055551	-2.978934	2.943434	0.580180	-0.059206	0.139446	-0.645300	0.493895	-0.141545	-0.585609	0.502579	0.321983	0.548456
61900	9.373135	-2.382286	2.741205	0.214311	0.023274	-0.138391	-0.645474	0.491262	-0.151158	-0.586349	0.498944	0.325470	0.548926
61901	9.198118	-2.700351	3.103911	-0.073618	0.060824	-0.165348	-0.647029	0.488512	-0.152511	-0.584179	0.498174	0.325545	0.551885
61902	9.012598	-2.048031	2.647756	-0.413281	-0.053196	-0.185716	-0.651279	0.485075	-0.145213	-0.577599	0.502390	0.323460	0.556200
61903	8.888441	-3.266144	2.923835	-0.456522	0.016468	-0.156497	-0.654740	0.480679	-0.137677	-0.571347	0.506567	0.319686	0.561029
61904	8.636808	-3.147347	2.253383	-0.519761	-0.025464	-0.223653	-0.658102	0.478034	-0.126964	-0.563327	0.511360	0.316406	0.566622
61905	9.042166	-2.958314	1.965843	-0.555850	0.011981	-0.150131	-0.662016	0.476172	-0.113349	-0.555977	0.516663	0.311414	0.571814
61906	9.322933	-3.190504	2.111013	-0.623237	0.108358	-0.194949	-0.664723	0.474636	-0.102881	-0.547886	0.521127	0.305081	0.578942
61907	9.678258	-3.091861	2.573936	-0.596486	0.018812	-0.348750	-0.669510	0.470899	-0.094013	-0.537694	0.525457	0.301491	0.586416
61908	9.225742	-2.784456	1.905967	-0.512046	0.120935	-0.209253	-0.675840	0.463878	-0.087818	-0.530509	0.528281	0.296379	0.592992
61909	9.607202	-2.393665	2.270752	-0.415365	0.113191	-0.321185	-0.680742	0.459058	-0.080542	-0.522943	0.529627	0.293551	0.599878
61910	9.438470	-2.535507	2.277473	-0.337403	0.161374	-0.415490	-0.688755	0.451228	-0.076971	-0.515252	0.528780	0.292211	0.607882
61911	9.244517	-2.410114	2.283739	-0.306185	0.217003	-0.356153	-0.693188	0.441270	-0.076481	-0.508916	0.527422	0.289925	0.615447
61912	9.138125	-2.274330	2.380138	-0.255272	0.131928	-0.358318	-0.698678	0.433368	-0.076204	-0.502510	0.526328	0.289219	0.621944
61913	9.101857	-1.845000	2.217599	-0.213578	0.155413	-0.314812	-0.704023	0.422997	-0.076370	-0.497217	0.524951	0.288230	0.627793
61914	8.960920	-1.777688	2.386459	-0.191704	0.119830	-0.285347	-0.709389	0.417299	-0.076182	-0.492253	0.523727	0.287630	0.632982
61915	9.278640	-1.487231	2.654438	-0.202416	0.132299	-0.300960	-0.713818	0.407071	-0.076090	-0.487055	0.522549	0.286842	0.638312
61916	9.250042	-1.382631	2.656587	-0.137693	0.092027	-0.324829	-0.719424	0.398499	-0.077267	-0.481937	0.520871	0.287585	0.643215
61917	9.162886	-1.334134	2.509172	-0.074342	0.026904	-0.322602	-0.723726	0.388265	-0.076652	-0.477137	0.519626	0.289667	0.646855
61918	9.421065	-0.897923	2.373827	0.006582	-0.066911	-0.288220	-0.727925	0.381033	-0.073882	-0.473034	0.518783	0.293390	0.648865
61919	9.425685	-0.498652	2.483520	0.003126	0.009181	-0.238316	-0.732754	0.371898	-0.073504	-0.469983	0.517481	0.295787	0.651029
61920	9.615811	-0.380066	2.807688	-0.039166	0.097578	-0.233560	-0.737054	0.364850	-0.074529	-0.467059	0.515223	0.296782	0.654463
61921	9.423977	-0.282885	2.949094	-0.111996	0.157302	-0.269852	-0.740415	0.357288	-0.077667	-0.463242	0.512830	0.296620	0.659112
61922	9.170785	-0.300326	2.966801	-0.114306	0.109418	-0.275252	-0.742213	0.352351	-0.080371	-0.459035	0.510835	0.296926	0.663453
61923	9.860752	0.004923	3.364403	-0.207470	0.056848	-0.236672	-0.747058	0.344023	-0.078536	-0.454037	0.510777	0.296083	0.667302
61924	9.393003	-0.124902	3.174816	-0.202736	0.042839	-0.175728	-0.749798	0.340148	-0.078985	-0.449820	0.511030	0.294787	0.670530
61925	9.450311	-0.365222	2.910994	-0.213468	0.089498	-0.138898	-0.752001	0.331315	-0.078620	-0.446223	0.511114	0.292568	0.673833
61926	9.067019	-0.130612	3.066043	-0.212480	0.060617	-0.078007	-0.755034	0.329882	-0.076530	-0.443300	0.511764	0.289964	0.676390
61927	9.146008	0.026171	2.875170	-0.108363	0.109675	-0.079922	-0.753854	0.327814	-0.075270	-0.441657	0.510948	0.288393	0.678749
61928	9.239972	0.324121	3.078207	-0.044863	0.096666	-0.011250	-0.754358	0.327288	-0.077634	-0.441553	0.509999	0.287050	0.680098
61929	9.541070	-0.186972	3.185039	0.055996	0.107741	0.005161	-0.752741	0.325153	-0.081618	-0.442713	0.508223	0.286878	0.680746
61930	9.653120	0.329628	3.577209	0.046791	0.104972	0.067949	-0.753759	0.328239	-0.087051	-0.444667	0.506800	0.285901	0.680945
61931	8.988475	-0.186801	3.379402	0.173931	0.131769	0.090282	-0.752422	0.330780	-0.091072	-0.448302	0.504097	0.286263	0.680415
61932	9.042768	-0.065341	3.329030	0.205795	0.133997	0.046578	-0.751060	0.330870	-0.097105	-0.451723	0.500723	0.287394	0.680167
61933	9.121308	0.073490	3.445413	0.188398	0.101149	0.137249	-0.748520	0.332901	-0.103371	-0.455940	0.498535	0.287761	0.678805
61934	10.235936	-0.645646	3.954214	0.239528	-0.015192	0.150979	-0.745750	0.336129	-0.106209	-0.460235	0.497451	0.289648	0.675892
61935	9.214461	-0.646033	3.464494	0.266861	-0.024418	0.293760	-0.743245	0.343505	-0.110797	-0.466600	0.497107	0.290634	0.671342
61936	8.654143	-0.847251	2.997582	0.200507	-0.126534	0.382564	-0.738951	0.353450	-0.110370	-0.472928	0.499172	0.290699	0.665327
61937	8.968187	-0.400974	3.006367	0.170025	-0.144556	0.426217	-0.734015	0.364348	-0.108618	-0.479327	0.502040	0.290150	0.658799
61938	9.500246	-0.525773	3.123048	0.183851	-0.122384	0.337366	-0.729331	0.375398	-0.108172	-0.484845	0.503864	0.290357	0.653253
61939	9.368270	-1.046484	3.118684	0.177691	-0.058090	0.256481	-0.725412	0.382047	-0.108593	-0.489525	0.504476	0.290748	0.649103
61940	9.045702	-1.226498	3.404439	0.079253	-0.045461	0.173910	-0.720708	0.388144	-0.108245	-0.492267	0.505331	0.290474	0.646482
61941	8.937461	-1.346772	3.828950	-0.119868	-0.067049	0.088948	-0.720212	0.392533	-0.106721	-0.491718	0.507968	0.288758	0.645601
61942	9.175222	-1.548238	3.423501	-0.099541	-0.079827	0.111585	-0.718279	0.394986	-0.103281	-0.491638	0.510652	0.287133	0.644268
61943	9.112075	-2.053853	2.877818	0.140476	-0.077944	0.208622	-0.715418	0.399122	-0.101648	-0.495226	0.511546	0.287626	0.640580
61944	8.985840	-1.625453	2.649548	0.327015	-0.159789	0.322917	-0.712292	0.406585	-0.101785	-0.501716	0.512223	0.290088	0.633844
