# Supplementary material for: Identification of Haptic Based Guiding Using Hard Reins
Source: PLoS One. 2015 Jul 22;10(7):e0132020. doi: 10.1371/journal.pone.0132020 (PMC4511788; doi:10.1371/journal.pone.0132020)
Supplement: S1 File — (ZIP) [file pone.0132020.s001.zip › MotionData1/Subject2/T4/fh4.txt]

// Start Time: 0
// Sample rate: 25.0Hz
// Scenario: 4.9
// Firmware Version: 2.6.1
Counter	Acc_X	Acc_Y	Acc_Z	Gyr_X	Gyr_Y	Gyr_Z	Mag_X	Mag_Y	Mag_Z	Quat_w	Quat_x	Quat_y	Quat_z
61313	2.066632	-0.066924	9.805967	-0.040971	0.052039	0.126946	-0.381161	-0.428068	-0.678934	0.449348	0.090140	-0.046653	0.887573
61314	1.913016	0.068333	9.602176	0.009286	0.055700	0.100968	-0.380916	-0.425332	-0.678652	0.447618	0.089212	-0.046217	0.888562
61315	1.861208	0.255949	9.477411	-0.024505	0.052329	0.058470	-0.380929	-0.422184	-0.679914	0.446661	0.088093	-0.046386	0.889147
61316	1.818086	0.295540	9.730571	-0.053040	0.026988	0.022939	-0.379371	-0.420687	-0.679147	0.446409	0.087189	-0.047176	0.889321
61317	1.905486	0.357757	9.850691	-0.048455	0.042740	0.000103	-0.377935	-0.419736	-0.680194	0.446525	0.086081	-0.047723	0.889341
61318	1.794163	0.311598	10.201983	-0.006178	0.072579	-0.050572	-0.376632	-0.418785	-0.680463	0.447542	0.084855	-0.047145	0.888979
61319	1.949548	0.089434	10.303828	0.049298	0.107516	-0.044849	-0.374255	-0.421534	-0.682724	0.448351	0.083507	-0.045271	0.888796
61320	2.002702	-0.229753	9.876742	0.111947	0.100605	-0.040964	-0.371491	-0.424148	-0.683697	0.449012	0.082831	-0.042357	0.888669
61321	1.761500	-0.185352	9.624598	0.102925	0.100670	-0.017151	-0.366887	-0.429648	-0.682527	0.449225	0.082058	-0.039648	0.888758
61322	1.661072	-0.054072	9.828839	0.024116	0.105853	-0.004437	-0.364387	-0.431303	-0.684262	0.449395	0.080468	-0.038309	0.888877
61323	1.655411	0.495224	10.123583	-0.026964	0.145960	0.020117	-0.361249	-0.430635	-0.685467	0.449187	0.077688	-0.037544	0.889261
61324	1.464892	0.197817	9.905522	-0.056280	0.168892	-0.015260	-0.357193	-0.429013	-0.688746	0.449700	0.074262	-0.037050	0.889316
61325	1.474208	0.156247	9.705502	-0.005343	0.170650	0.004497	-0.352599	-0.430678	-0.691160	0.449751	0.071238	-0.035633	0.889595
61326	1.426259	0.202496	9.764123	0.083255	0.174185	-0.000109	-0.348147	-0.430838	-0.692910	0.449791	0.068960	-0.032631	0.889870
61327	1.405805	0.048279	9.615933	0.138783	0.156773	-0.013888	-0.341982	-0.433745	-0.693548	0.449944	0.067486	-0.028739	0.890039
61328	1.351845	-0.071320	9.691925	0.147664	0.128770	-0.010410	-0.339475	-0.437042	-0.694912	0.450040	0.066601	-0.024984	0.890171
61329	1.336843	-0.143342	9.696033	0.140546	0.106061	-0.026416	-0.335396	-0.442129	-0.693730	0.450373	0.066043	-0.021513	0.890135
61330	1.243219	-0.435472	10.664362	0.163647	0.135606	-0.010332	-0.331977	-0.446665	-0.692015	0.450431	0.065180	-0.017411	0.890258
61331	1.390614	0.590425	10.694110	0.042030	0.208976	0.001548	-0.326199	-0.450801	-0.692401	0.450417	0.061878	-0.014811	0.890548
61332	1.276482	0.215872	9.037409	0.012052	0.205988	-0.053319	-0.320033	-0.452064	-0.696257	0.451437	0.058407	-0.012720	0.890298
61333	1.211521	-0.078074	8.698147	0.092411	0.133428	-0.030119	-0.316365	-0.452631	-0.697353	0.451895	0.056923	-0.009884	0.890198
61334	1.305251	0.186815	9.046439	0.136998	0.055457	-0.028296	-0.312943	-0.457029	-0.696542	0.452297	0.057253	-0.006958	0.890001
61335	1.166149	0.300317	9.630511	0.142212	0.055329	-0.009702	-0.309253	-0.462113	-0.696518	0.452310	0.057617	-0.003979	0.889989
61336	1.141280	0.855470	10.218675	0.095818	0.129610	-0.029930	-0.306885	-0.465000	-0.696065	0.452794	0.056252	-0.001113	0.889838
61337	1.107433	0.863974	9.767268	0.078162	0.157785	-0.061656	-0.303856	-0.468711	-0.696017	0.453803	0.054228	0.001734	0.889449
61338	0.874777	0.738896	9.955285	0.096119	0.195465	-0.070161	-0.296510	-0.472583	-0.696683	0.454979	0.051694	0.005247	0.888985
61339	0.726984	0.681153	9.571389	0.056872	0.178131	-0.091616	-0.290733	-0.475760	-0.698353	0.456527	0.049107	0.007946	0.888318
61340	0.803854	0.953257	9.876654	-0.089862	0.164026	-0.103285	-0.283913	-0.477712	-0.701062	0.458482	0.045430	0.007902	0.887507
61341	0.642275	0.659597	9.384425	-0.180995	0.146710	-0.125161	-0.276861	-0.473504	-0.705654	0.460839	0.041222	0.006136	0.886505
61342	0.479486	0.182161	9.351502	-0.136418	0.083751	-0.110132	-0.274124	-0.471055	-0.707094	0.462957	0.038540	0.004532	0.885531
61343	0.503039	0.093530	9.528115	-0.065123	0.055614	-0.061279	-0.270992	-0.468333	-0.709572	0.464087	0.037008	0.003914	0.885008
61344	0.553214	0.357600	9.497074	-0.088463	0.031067	-0.049162	-0.268373	-0.468073	-0.711161	0.465155	0.035707	0.002623	0.884505
61345	0.533477	0.291160	9.741603	-0.083042	0.041560	-0.064958	-0.266556	-0.464249	-0.713738	0.466360	0.034254	0.001557	0.883930
61346	0.542471	0.206160	9.495425	-0.079461	0.045096	-0.057885	-0.264077	-0.462346	-0.715309	0.467570	0.032788	0.000562	0.883347
61347	0.698357	0.386149	9.765305	-0.143850	0.053748	-0.068913	-0.263045	-0.460162	-0.714785	0.468879	0.030554	-0.001466	0.882733
61348	0.885086	0.836764	9.740036	-0.186486	0.083561	-0.125474	-0.259397	-0.455800	-0.718031	0.471325	0.027406	-0.003947	0.881525
61349	0.726029	0.198831	9.926328	-0.143374	0.106430	-0.163935	-0.254183	-0.451173	-0.720910	0.474296	0.024276	-0.005411	0.880014
61350	0.382552	0.119318	9.788993	-0.087783	0.127614	-0.180105	-0.248434	-0.448465	-0.724333	0.477582	0.021289	-0.005705	0.878311
61351	0.566109	0.127341	9.734632	-0.100262	0.109227	-0.194414	-0.244247	-0.448213	-0.725558	0.481046	0.018520	-0.006372	0.876477
61352	0.527516	-0.204265	9.731153	-0.046630	0.125850	-0.179920	-0.237702	-0.448111	-0.727725	0.484303	0.015960	-0.005959	0.874734
61353	0.300904	-0.499891	10.003671	0.023873	0.127560	-0.148558	-0.231667	-0.451427	-0.728365	0.486904	0.014057	-0.004319	0.873331
61354	0.410707	-0.333038	9.793162	0.056890	0.141507	-0.118301	-0.226941	-0.454052	-0.729497	0.489034	0.012222	-0.001961	0.872177
61355	0.191176	-0.302694	9.718504	0.182107	0.162576	-0.099615	-0.220252	-0.457510	-0.729631	0.490725	0.011243	0.002745	0.871238
61356	0.188076	-0.068651	9.956732	0.267819	0.153720	-0.067257	-0.215627	-0.467253	-0.727727	0.491873	0.011262	0.008887	0.870549
61357	0.479180	0.127933	9.706551	0.098688	0.157105	-0.052658	-0.211414	-0.473298	-0.726039	0.492736	0.009568	0.012060	0.870043
61358	0.044233	0.083292	9.729015	-0.242383	0.150051	-0.016277	-0.204756	-0.470048	-0.728435	0.493098	0.004637	0.009277	0.869912
61359	0.082733	0.059424	9.887018	-0.414215	0.141205	-0.014056	-0.201401	-0.458567	-0.734323	0.493335	-0.001829	0.003351	0.869831
61360	-0.057491	0.040722	9.705372	-0.394540	0.148269	-0.005033	-0.196488	-0.444630	-0.741245	0.493424	-0.008229	-0.002096	0.869748
61361	-0.391946	-0.134428	9.775935	-0.126173	0.136165	0.000467	-0.193121	-0.436708	-0.744840	0.493396	-0.011773	-0.003051	0.869720
61362	-0.443704	0.053790	9.848238	0.181586	0.106503	-0.002632	-0.188144	-0.437556	-0.745699	0.493524	-0.011762	0.001112	0.869652
61363	-0.350522	0.248340	10.001070	0.308756	0.082059	-0.038795	-0.185757	-0.445508	-0.742191	0.494258	-0.010078	0.007208	0.869227
61364	-0.461763	0.236104	9.648623	0.277708	0.063038	-0.093684	-0.182834	-0.454968	-0.740258	0.495997	-0.008370	0.012593	0.868193
61365	-0.129246	0.132987	9.807984	0.167611	0.001661	-0.107169	-0.181329	-0.468801	-0.736795	0.497882	-0.006699	0.015437	0.867082
61366	0.077027	-0.065378	9.957727	0.009311	-0.023780	-0.134956	-0.179601	-0.474559	-0.735584	0.500369	-0.006161	0.015297	0.865655
61367	0.480457	-0.376391	9.950671	-0.107752	-0.012476	-0.165913	-0.178193	-0.468271	-0.737096	0.503229	-0.006987	0.013172	0.864024
61368	0.242963	-0.490567	9.759154	0.067781	-0.013991	-0.198071	-0.177016	-0.468551	-0.736599	0.506670	-0.006044	0.014127	0.862003
61369	0.523480	-0.432552	9.783836	0.450884	-0.023512	-0.235920	-0.174742	-0.480199	-0.732349	0.510772	-0.001028	0.021456	0.859448
61370	-0.346970	0.076872	9.777977	0.672672	-0.048624	-0.216406	-0.174387	-0.500870	-0.725185	0.514481	0.006657	0.032466	0.856861
61371	-0.353720	0.822361	9.736138	0.565283	-0.031191	-0.201109	-0.171943	-0.522923	-0.715219	0.517837	0.012975	0.041690	0.854364
61372	-0.429988	0.977792	9.248338	0.174379	-0.036405	-0.209198	-0.169668	-0.536352	-0.708271	0.521424	0.015301	0.044297	0.852010
61373	-0.572953	0.913414	9.066190	-0.183589	-0.111666	-0.210283	-0.169007	-0.536902	-0.709321	0.525156	0.015185	0.039930	0.849933
61374	0.095689	0.534202	9.454988	-0.519536	-0.189161	-0.153380	-0.171931	-0.525935	-0.713826	0.528076	0.012891	0.029106	0.848600
61375	-0.066649	0.108358	9.778323	-0.528749	-0.182293	-0.104122	-0.175026	-0.507303	-0.719029	0.530052	0.010419	0.018071	0.847709
61376	0.136315	0.130512	9.675894	-0.480724	-0.174605	-0.035067	-0.179663	-0.492767	-0.725284	0.530798	0.008340	0.008026	0.847419
61377	0.000581	0.054948	9.786742	-0.454160	-0.179088	0.021528	-0.183259	-0.478238	-0.730391	0.530511	0.006633	-0.001746	0.847650
61378	-0.275779	-0.090316	9.554349	-0.178818	-0.152785	0.087133	-0.191811	-0.467104	-0.733387	0.529057	0.007392	-0.006460	0.848530
61379	0.086784	-0.064249	10.351776	-0.009081	-0.090143	0.141345	-0.196409	-0.464481	-0.731222	0.526641	0.008864	-0.007746	0.850006
61380	0.204333	0.174522	10.084352	0.108930	-0.042945	0.184692	-0.201905	-0.464041	-0.730747	0.523487	0.010783	-0.006429	0.851941
61381	0.427548	0.335259	9.735815	0.221750	-0.013162	0.185595	-0.205548	-0.468127	-0.729310	0.520263	0.013373	-0.002966	0.853896
61382	0.247819	0.187664	9.774119	0.284386	-0.020086	0.180763	-0.208797	-0.474408	-0.724666	0.517114	0.016735	0.001583	0.855752
61383	0.273420	0.372054	10.364794	0.291463	-0.025472	0.181693	-0.210335	-0.482340	-0.720711	0.513893	0.020262	0.006122	0.857593
61384	0.462858	0.542155	9.846031	0.270228	-0.027962	0.143628	-0.214883	-0.490256	-0.715934	0.511355	0.023607	0.010362	0.858983
61385	0.235651	0.492636	10.376119	0.309519	-0.034122	0.143939	-0.219160	-0.498720	-0.712978	0.508729	0.027465	0.015147	0.860355
61386	1.154647	0.049612	9.411443	0.426799	-0.042911	0.149703	-0.223179	-0.509377	-0.705391	0.505938	0.032662	0.021922	0.861672
61387	1.277587	0.347886	9.740643	0.291505	-0.043139	0.183980	-0.226933	-0.518940	-0.700642	0.502580	0.036555	0.026213	0.863359
61388	0.705722	0.741918	9.726074	0.069602	-0.058786	0.184321	-0.230718	-0.522480	-0.696739	0.499402	0.038438	0.026640	0.865107
61389	0.609514	0.808662	9.285488	-0.069844	-0.083146	0.160358	-0.236487	-0.519986	-0.696369	0.496718	0.039398	0.024295	0.866677
61390	0.607532	0.512293	9.887696	-0.149621	-0.078076	0.175583	-0.242117	-0.518861	-0.695886	0.493846	0.039422	0.020739	0.868407
61391	1.044633	0.833439	10.632600	-0.234672	-0.048644	0.176750	-0.246998	-0.510348	-0.697410	0.490967	0.038169	0.015845	0.870197
61392	1.148755	0.552189	10.157447	-0.112804	0.005744	0.163658	-0.250704	-0.500610	-0.700493	0.488209	0.037085	0.013765	0.871830
61393	0.520539	-0.143882	9.010957	-0.185413	-0.006213	0.217790	-0.253624	-0.492108	-0.702047	0.484536	0.035596	0.010080	0.873989
61394	0.429979	-0.018897	10.327708	-0.224419	0.002949	0.302155	-0.257718	-0.482914	-0.705388	0.479413	0.033502	0.005924	0.876930
61395	0.505573	0.427344	10.161561	-0.047451	0.029993	0.359128	-0.262072	-0.474815	-0.707312	0.473123	0.032699	0.004905	0.880376
61396	0.495944	0.471694	8.910103	0.129691	-0.003008	0.387656	-0.266272	-0.472192	-0.706965	0.466209	0.034089	0.006860	0.883991
61397	0.306642	1.016330	8.785824	0.465917	-0.067664	0.418240	-0.273338	-0.474073	-0.702349	0.458463	0.039818	0.013984	0.887711
61398	0.487875	1.366649	8.980540	0.634215	-0.081656	0.391231	-0.280208	-0.490464	-0.692706	0.451004	0.047262	0.024135	0.890943
61399	0.505938	1.179995	9.333908	-0.128086	-0.050429	0.386619	-0.287662	-0.491794	-0.690408	0.444241	0.047328	0.020883	0.894413
61400	0.151114	1.485696	10.873705	0.199251	0.009788	0.393763	-0.295272	-0.488196	-0.688706	0.437019	0.049161	0.024116	0.897784
61401	0.861647	1.912943	10.834036	0.843665	0.084175	0.373931	-0.298883	-0.502415	-0.679736	0.429357	0.055331	0.039543	0.900571
61402	1.153893	1.268988	10.201691	0.303379	0.094619	0.361014	-0.301201	-0.511437	-0.675263	0.422466	0.056592	0.045374	0.903472
61403	1.467531	1.224028	10.455607	-0.164606	0.041882	0.346730	-0.303467	-0.504172	-0.674640	0.416332	0.054927	0.042251	0.906568
61404	2.023628	1.001996	10.049332	-0.271831	-0.013255	0.308536	-0.309791	-0.492776	-0.679478	0.411059	0.053240	0.036830	0.909307
61405	1.894985	0.920140	9.693831	-0.073868	-0.050590	0.257003	-0.315041	-0.489737	-0.678722	0.406484	0.053979	0.034626	0.911404
61406	1.278152	1.094171	9.977518	0.072190	-0.041562	0.205445	-0.319892	-0.488069	-0.677727	0.402701	0.055542	0.035341	0.912961
61407	0.698107	1.690687	10.092715	0.091421	0.035751	0.131259	-0.321627	-0.481490	-0.678542	0.400164	0.055967	0.036999	0.913984
61408	0.312241	1.773864	9.568304	0.063286	0.132369	0.065461	-0.320968	-0.482726	-0.677788	0.398805	0.054179	0.039102	0.914598
61409	0.406601	1.495810	8.540544	-0.029482	0.132623	0.029476	-0.318351	-0.481781	-0.680147	0.398185	0.051774	0.039491	0.914991
61410	0.618718	0.781115	8.165216	-0.201412	0.057323	0.044491	-0.314952	-0.481799	-0.679680	0.397555	0.049234	0.036175	0.915542
61411	0.651363	0.608675	8.484977	-0.330739	-0.040945	0.112753	-0.315252	-0.471804	-0.685011	0.395829	0.047663	0.029569	0.916610
61412	0.272117	0.565641	9.175059	-0.328585	-0.104163	0.191935	-0.320024	-0.457679	-0.689586	0.392692	0.047160	0.022498	0.918184
61413	0.130916	1.054904	9.941303	-0.081125	-0.132360	0.249276	-0.325969	-0.446835	-0.689778	0.388239	0.049260	0.019640	0.920032
61414	0.468471	1.308632	10.407523	0.116512	-0.106302	0.267493	-0.333959	-0.444329	-0.689892	0.383252	0.052302	0.020656	0.921931
61415	0.529053	1.324007	10.870988	0.169380	-0.046876	0.254850	-0.343239	-0.448114	-0.684745	0.378385	0.054747	0.023109	0.923739
61416	0.820594	1.244027	10.627237	0.186582	0.009147	0.233051	-0.344807	-0.450023	-0.681765	0.373893	0.056175	0.026331	0.925395
61417	0.873733	1.265819	10.023834	0.101897	0.021601	0.184016	-0.345729	-0.449745	-0.680196	0.370356	0.056810	0.028152	0.926723
61418	1.130312	1.372640	9.431669	0.005704	0.023559	0.104856	-0.347829	-0.448365	-0.680151	0.368419	0.056553	0.028275	0.927507
61419	1.368194	0.888239	8.928995	0.043622	-0.035694	0.023691	-0.349533	-0.447535	-0.680376	0.367948	0.057755	0.028776	0.927605
61420	1.156670	0.333307	9.383446	0.130449	-0.044383	-0.003084	-0.349385	-0.451094	-0.679637	0.367899	0.059614	0.030835	0.927440
61421	1.018386	0.566545	9.800665	0.006140	-0.016434	-0.017907	-0.350160	-0.453280	-0.678612	0.368229	0.060159	0.030788	0.927276
61422	0.985543	1.355227	10.446855	-0.033023	0.036014	-0.061023	-0.348985	-0.453424	-0.677985	0.369399	0.059288	0.030476	0.926877
61423	1.055953	1.751097	10.311415	-0.016396	0.086989	-0.154940	-0.347409	-0.454116	-0.678791	0.372232	0.057672	0.030969	0.925829
61424	0.982344	1.603446	9.815299	-0.107228	0.097779	-0.233984	-0.342295	-0.455648	-0.680435	0.376636	0.054996	0.029943	0.924243
61425	0.743050	1.228043	9.921191	-0.168742	0.090948	-0.289978	-0.335359	-0.453630	-0.685565	0.382116	0.052084	0.027827	0.922226
61426	0.757651	0.901323	10.078321	-0.230339	0.092735	-0.326623	-0.330000	-0.451878	-0.687827	0.388328	0.048507	0.024588	0.919915
61427	0.699581	0.545950	10.117993	-0.296506	0.110249	-0.334147	-0.323722	-0.449172	-0.692810	0.394691	0.044215	0.020301	0.917525
61428	0.492467	0.296306	9.746822	-0.264331	0.105116	-0.318932	-0.316933	-0.445375	-0.696109	0.400733	0.040145	0.016522	0.915166
61429	0.375312	0.469363	9.413380	-0.288573	0.099898	-0.291733	-0.309629	-0.438842	-0.701717	0.406255	0.036090	0.012251	0.912964
61430	0.443229	0.516537	9.283565	-0.133063	0.085858	-0.253649	-0.304919	-0.435853	-0.707450	0.410964	0.033455	0.010662	0.910975
61431	0.417801	0.347422	8.969428	0.053801	0.057917	-0.224211	-0.300332	-0.437794	-0.707279	0.414995	0.032968	0.012245	0.909144
61432	0.058892	0.124794	9.181444	-0.068282	0.019286	-0.154690	-0.297309	-0.439999	-0.708251	0.417865	0.032089	0.011224	0.907873
61433	0.496831	0.570309	9.701872	-0.023913	0.031131	-0.082120	-0.294435	-0.438919	-0.709319	0.419363	0.031461	0.011079	0.907206
61434	0.396675	0.412031	9.595177	0.147537	-0.007420	-0.016684	-0.294673	-0.443846	-0.707811	0.419595	0.032905	0.013663	0.907012
61435	0.310098	0.788805	9.893441	0.118604	-0.012861	0.042220	-0.295182	-0.447128	-0.706672	0.418753	0.034293	0.015667	0.907317
61436	0.485483	0.999415	10.002492	0.241888	-0.007753	0.083658	-0.297254	-0.452045	-0.704231	0.417091	0.036561	0.019892	0.907911
61437	0.219967	1.024390	9.627772	0.304385	0.031674	0.135458	-0.298667	-0.458198	-0.701554	0.414387	0.038722	0.025602	0.908916
61438	0.887450	1.159724	9.969626	0.189718	0.079412	0.171623	-0.297864	-0.463405	-0.698383	0.411105	0.039015	0.029534	0.910274
61439	0.847095	0.919512	9.962406	0.423023	0.063642	0.214645	-0.298620	-0.469697	-0.696106	0.406809	0.041629	0.037603	0.911789
61440	0.679998	1.198844	9.649841	0.638594	0.025283	0.226765	-0.302207	-0.487474	-0.688336	0.402110	0.046607	0.049220	0.913079
61441	0.902817	1.284494	9.913252	0.411141	0.040755	0.266523	-0.305816	-0.500871	-0.681428	0.396798	0.049617	0.056810	0.914802
61442	0.808349	0.920618	9.438863	-0.088216	0.033685	0.296307	-0.308314	-0.499216	-0.680339	0.391455	0.048715	0.055128	0.917252
61443	1.033101	0.608723	9.474192	-0.404292	0.008935	0.337841	-0.310728	-0.486062	-0.684313	0.385616	0.045958	0.047395	0.920295
61444	1.368644	0.248710	9.786779	-0.482478	-0.047357	0.386231	-0.316835	-0.466866	-0.689207	0.378992	0.043550	0.037752	0.923603
61445	1.333039	0.634932	10.945047	-0.505841	-0.021356	0.386219	-0.324005	-0.442736	-0.697399	0.372278	0.040631	0.027774	0.926815
61446	1.298388	1.206213	10.490506	-0.404351	0.036638	0.334436	-0.327758	-0.423004	-0.703229	0.366375	0.037203	0.020242	0.929503
61447	0.882409	0.802841	9.650752	-0.238351	0.037186	0.251116	-0.330950	-0.412037	-0.705531	0.361854	0.035128	0.015767	0.931439
61448	0.619538	0.848168	9.646331	-0.404627	0.044286	0.221821	-0.332060	-0.397795	-0.710548	0.357987	0.031522	0.008357	0.933157
61449	0.653117	0.821038	9.511152	-0.352366	0.062863	0.150001	-0.332657	-0.381640	-0.715555	0.355385	0.028116	0.002034	0.934295
61450	0.296237	0.875572	9.918591	0.057663	0.086749	0.093265	-0.329287	-0.375909	-0.716584	0.353609	0.026987	0.003640	0.934997
61451	0.528344	0.925919	9.672044	0.255536	0.092086	0.071762	-0.328082	-0.381117	-0.716136	0.352113	0.027341	0.008982	0.935515
61452	0.596187	0.967799	9.383559	0.372846	0.081698	0.054951	-0.327648	-0.389879	-0.713900	0.350863	0.028526	0.016467	0.935847
61453	0.278105	1.052606	9.565113	0.333436	0.083478	0.060066	-0.325769	-0.400156	-0.710795	0.349509	0.029588	0.023252	0.936177
61454	0.202387	1.287182	9.006122	-0.094208	0.086978	0.069382	-0.322358	-0.401679	-0.711638	0.348239	0.027412	0.022019	0.936746
61455	0.028683	1.281448	9.834244	-0.287546	0.097308	0.066280	-0.321325	-0.397029	-0.715488	0.347105	0.023870	0.017321	0.937363
61456	-0.032724	0.809479	9.488098	-0.022633	0.080012	0.052217	-0.320036	-0.392655	-0.717534	0.346120	0.022310	0.017393	0.937764
61457	-0.323837	0.619376	9.498037	0.120468	0.024151	0.046938	-0.318991	-0.390059	-0.721405	0.345175	0.022929	0.019876	0.938048
61458	-0.429144	0.754476	9.365921	0.045358	-0.062362	0.015299	-0.319648	-0.390467	-0.719718	0.344902	0.024497	0.020254	0.938100
61459	-0.201972	0.781604	9.378693	-0.133525	-0.154256	-0.026053	-0.323835	-0.390444	-0.719008	0.345518	0.026642	0.016808	0.937883
61460	0.017161	0.343780	9.902868	-0.203364	-0.217384	-0.050749	-0.328955	-0.388091	-0.716838	0.346667	0.029376	0.011482	0.937458
61461	0.433479	0.480365	10.013796	-0.010031	-0.229679	-0.072395	-0.334594	-0.386146	-0.715441	0.348082	0.033760	0.009850	0.936804
61462	0.758295	0.655811	10.015414	0.170901	-0.201650	-0.106284	-0.339706	-0.385983	-0.711999	0.349997	0.038786	0.011685	0.935874
61463	0.947428	0.765107	10.060699	0.165784	-0.150872	-0.147587	-0.343345	-0.392261	-0.707996	0.352665	0.042914	0.013955	0.934661
61464	1.261000	1.397300	9.964329	0.028298	-0.082649	-0.187958	-0.345409	-0.398136	-0.706600	0.356185	0.044685	0.014026	0.933241
61465	0.788371	1.450134	11.093696	0.010786	-0.014284	-0.282876	-0.345116	-0.404297	-0.705500	0.361458	0.045152	0.014528	0.931181
61466	0.482727	1.253017	11.132517	0.140074	0.068263	-0.359127	-0.340869	-0.414994	-0.706187	0.367996	0.044866	0.017918	0.928571
61467	0.402092	1.455826	11.183608	0.036668	0.154131	-0.418544	-0.331829	-0.418328	-0.705838	0.375672	0.042305	0.020307	0.925564
61468	0.702571	1.309921	9.852789	-0.063066	0.156212	-0.487204	-0.323936	-0.425075	-0.708481	0.384664	0.038817	0.020687	0.922008
61469	0.816449	0.717157	8.989465	-0.107664	0.123158	-0.507171	-0.315796	-0.427716	-0.713803	0.394031	0.035698	0.020247	0.918180
61470	1.030591	0.283986	8.663016	-0.241941	0.046140	-0.508574	-0.305287	-0.435025	-0.715844	0.403507	0.032813	0.016491	0.914239
61471	1.221773	-0.013836	9.282766	-0.081080	-0.020505	-0.505131	-0.301207	-0.437508	-0.719422	0.412784	0.032583	0.015313	0.910117
61472	0.530205	-0.837174	9.613308	0.119188	-0.020351	-0.485134	-0.296224	-0.440547	-0.718621	0.421522	0.033863	0.017590	0.906015
61473	0.048242	-0.714450	9.979352	0.172627	0.014594	-0.429824	-0.292239	-0.451791	-0.718275	0.429170	0.035072	0.021180	0.902294
61474	0.332838	-0.090842	10.147481	0.133025	0.065050	-0.364685	-0.285904	-0.462911	-0.716927	0.435626	0.034960	0.024352	0.899119
61475	0.673840	0.346675	9.378152	0.190430	0.098365	-0.362380	-0.280334	-0.478408	-0.714058	0.441945	0.034829	0.028889	0.895900
61476	0.830616	0.669238	9.084918	0.274647	0.066956	-0.386528	-0.272418	-0.490493	-0.714813	0.448631	0.035907	0.034626	0.892324
61477	0.798195	0.846594	9.587096	0.360548	0.021445	-0.414229	-0.266760	-0.499148	-0.710844	0.455720	0.038651	0.041526	0.888314
61478	0.585505	0.814895	9.689499	0.263778	-0.003087	-0.393820	-0.262631	-0.515597	-0.705764	0.462499	0.040855	0.046442	0.884460
61479	0.402231	0.845433	9.770736	-0.002187	-0.031217	-0.353504	-0.256312	-0.523295	-0.705418	0.468768	0.041238	0.046353	0.881140
61480	0.199906	0.903502	10.155252	0.006445	-0.052362	-0.300583	-0.252092	-0.529887	-0.705028	0.474117	0.042015	0.046177	0.878246
61481	0.361358	1.184639	10.483923	-0.055294	-0.041992	-0.304519	-0.251432	-0.530985	-0.704920	0.479539	0.042114	0.045002	0.875353
61482	0.474110	0.415711	10.209762	-0.187607	-0.023579	-0.319700	-0.247378	-0.528678	-0.708839	0.485307	0.040512	0.041713	0.872408
61483	0.589344	0.325519	10.109201	-0.269996	-0.040268	-0.306313	-0.243471	-0.524319	-0.711571	0.490885	0.038493	0.036739	0.869598
61484	0.727499	0.414312	9.611574	-0.230557	-0.089156	-0.322076	-0.241380	-0.520905	-0.716872	0.496721	0.037614	0.032053	0.866502
61485	0.587283	1.091216	8.822714	-0.071319	-0.113472	-0.297895	-0.240204	-0.520638	-0.717146	0.501995	0.038850	0.029773	0.863484
61486	0.448627	1.302366	8.307253	-0.015989	-0.213100	-0.280133	-0.240724	-0.522415	-0.715086	0.506966	0.042274	0.027526	0.860488
61487	0.754565	0.827312	9.462286	-0.204245	-0.239814	-0.243045	-0.245173	-0.522118	-0.714628	0.511432	0.044381	0.021655	0.857904
61488	1.405117	0.590502	10.756468	-0.251199	-0.189708	-0.171222	-0.247935	-0.517174	-0.718031	0.514668	0.045063	0.015507	0.856064
61489	1.666866	1.381580	11.364096	-0.014846	-0.032372	-0.168861	-0.249774	-0.514700	-0.719790	0.517571	0.045651	0.014915	0.854292
61490	1.400880	1.376693	9.873967	0.332690	0.073140	-0.179933	-0.247511	-0.523336	-0.717063	0.520302	0.047860	0.021471	0.852370
61491	1.357712	1.435476	9.324690	0.327465	0.122270	-0.181518	-0.242345	-0.538284	-0.711596	0.523002	0.049401	0.028351	0.850426
61492	1.015785	0.887890	9.489567	0.214657	0.152024	-0.164622	-0.236410	-0.547349	-0.711645	0.525497	0.049036	0.033704	0.848712
61493	0.459806	-0.220373	9.796437	0.221499	0.169502	-0.104656	-0.227987	-0.557385	-0.710835	0.526920	0.048696	0.039155	0.847615
61494	-0.131898	0.418591	10.392858	0.192395	0.151828	-0.018282	-0.223243	-0.565761	-0.707884	0.526925	0.048205	0.043984	0.847403
61495	-0.384935	0.868621	9.054440	0.060066	0.082147	-0.019301	-0.221372	-0.572203	-0.709010	0.527113	0.047644	0.045699	0.847227
61496	-0.682021	0.554854	7.933520	0.070516	-0.065507	0.029636	-0.220564	-0.576587	-0.708548	0.526615	0.049595	0.046125	0.847402
61497	-1.185882	0.944421	9.778365	-0.141038	-0.149846	0.043840	-0.225155	-0.573961	-0.708712	0.526143	0.050808	0.041966	0.847839
61498	-0.710641	1.862578	10.803764	-0.041630	-0.112492	0.011238	-0.228833	-0.570109	-0.710171	0.526102	0.052358	0.040014	0.847865
61499	-0.707020	1.702937	10.515921	0.210057	-0.077265	-0.030005	-0.232476	-0.575429	-0.706547	0.526450	0.055911	0.042735	0.847288
61500	-0.619133	1.511164	10.159692	0.188674	-0.054457	-0.034542	-0.236885	-0.583481	-0.703973	0.526875	0.058861	0.045347	0.846689
61501	-0.096168	1.726551	9.571283	0.018877	-0.049225	-0.060533	-0.237126	-0.588682	-0.701433	0.527930	0.059851	0.045216	0.845969
61502	0.437263	1.704939	9.369373	-0.052582	-0.087780	-0.093076	-0.236980	-0.591009	-0.701976	0.529690	0.060769	0.043458	0.844894
61503	0.962188	1.159994	9.461916	-0.031039	-0.124613	-0.125046	-0.237238	-0.592103	-0.701206	0.531953	0.062466	0.041757	0.843433
61504	1.015825	0.883991	9.787515	0.017322	-0.098400	-0.137896	-0.238275	-0.594150	-0.700435	0.534363	0.064266	0.041122	0.841805
61505	0.876074	1.251722	10.139004	0.026321	-0.059921	-0.145512	-0.241145	-0.594956	-0.701046	0.536831	0.065477	0.041068	0.840142
61506	1.028384	1.290272	9.763239	0.035505	-0.031806	-0.178857	-0.242031	-0.600289	-0.700697	0.539807	0.066314	0.041507	0.838145
61507	1.076744	1.295130	9.902261	0.149288	0.008490	-0.204334	-0.236908	-0.605929	-0.698113	0.543023	0.067677	0.044302	0.835813
61508	0.664860	0.420869	10.023131	0.263741	0.032220	-0.189373	-0.233207	-0.615120	-0.694637	0.545804	0.069903	0.049264	0.833537
61509	0.658714	0.902788	10.305089	0.244791	0.073174	-0.146972	-0.228586	-0.626371	-0.688996	0.547835	0.071246	0.054227	0.831782
61510	1.096638	1.381059	9.739662	0.241435	0.085470	-0.174290	-0.223578	-0.633652	-0.688497	0.550299	0.072348	0.059375	0.829706
61511	0.646322	0.549046	9.421570	0.304062	0.066452	-0.174811	-0.219216	-0.645585	-0.682470	0.552671	0.074419	0.065229	0.827504
61512	0.000038	0.673595	9.178648	-0.079025	0.045512	-0.142207	-0.216957	-0.653126	-0.680379	0.555096	0.072676	0.064582	0.826085
61513	0.606514	1.068073	9.168338	-0.108607	-0.029909	-0.149846	-0.212776	-0.651505	-0.682237	0.557770	0.071773	0.062463	0.824524
61514	0.659482	0.685145	9.918074	-0.027442	-0.094838	-0.135502	-0.211327	-0.653018	-0.682791	0.560178	0.072930	0.061093	0.822891
61515	0.736709	0.990129	10.752410	-0.185020	-0.056617	-0.122392	-0.211724	-0.650277	-0.685863	0.562531	0.071623	0.057320	0.821671
61516	0.885733	1.579656	10.440683	-0.186635	-0.049548	-0.146969	-0.210434	-0.645492	-0.688681	0.565270	0.070236	0.053852	0.820144
61517	0.898369	1.346247	9.647248	-0.112150	-0.035303	-0.171081	-0.208481	-0.642764	-0.690883	0.568269	0.069364	0.051561	0.818291
61518	0.748088	1.274468	9.385775	-0.159661	-0.049267	-0.148531	-0.207563	-0.641399	-0.693858	0.570972	0.068270	0.048540	0.816685
61519	0.704163	1.546650	9.408508	-0.165133	-0.016095	-0.114898	-0.204693	-0.638950	-0.695947	0.573085	0.066549	0.045518	0.815520
61520	0.914005	1.509416	9.564878	-0.012280	0.037999	-0.071367	-0.201826	-0.636227	-0.697645	0.574238	0.065790	0.045794	0.814755
61521	1.115006	1.922173	9.779368	0.140677	0.076388	-0.054233	-0.198667	-0.639802	-0.697986	0.574860	0.066164	0.048741	0.814114
61522	0.940245	1.793795	9.822658	0.149649	0.071206	-0.062972	-0.194854	-0.645710	-0.694350	0.575623	0.066730	0.052025	0.813326
61523	0.447876	2.171819	9.494807	-0.066799	0.025900	-0.082105	-0.192359	-0.647914	-0.693633	0.577016	0.065533	0.051078	0.812495
61524	0.142198	1.644097	9.169353	-0.141976	-0.005454	-0.081013	-0.190399	-0.646006	-0.696490	0.578531	0.063967	0.048760	0.811685
61525	0.221330	1.231995	9.096644	-0.126997	-0.016062	-0.033465	-0.188306	-0.645744	-0.697295	0.579249	0.062788	0.046311	0.811408
61526	-0.293108	1.201221	9.518880	-0.031577	-0.007367	0.027320	-0.188962	-0.643412	-0.700366	0.578865	0.062634	0.045624	0.811733
61527	-0.556498	1.834749	9.961005	0.051371	0.001256	0.079263	-0.190543	-0.642172	-0.699037	0.577516	0.063292	0.046189	0.812611
61528	0.280504	2.053945	9.845758	0.097044	0.013297	0.077673	-0.190659	-0.644361	-0.699574	0.576134	0.064336	0.047766	0.813418
61529	0.838803	1.796377	9.621696	0.168666	0.016714	0.073586	-0.191554	-0.649695	-0.696767	0.574703	0.066108	0.050450	0.814126
61530	0.648997	1.602047	9.294269	0.048846	0.021202	0.066585	-0.192061	-0.654621	-0.693186	0.573556	0.066460	0.051346	0.814850
61531	-0.143408	1.541241	9.410952	-0.070262	0.002968	0.081735	-0.192713	-0.654344	-0.694209	0.572318	0.065711	0.049989	0.815865
61532	-0.565360	1.954289	9.705317	-0.112485	-0.025919	0.105319	-0.194159	-0.650775	-0.697903	0.570814	0.065020	0.047662	0.817112
61533	0.018992	1.950283	9.885274	-0.087409	-0.047957	0.088500	-0.197575	-0.647198	-0.699110	0.569534	0.064881	0.045500	0.818139
61534	0.701508	1.502031	9.754074	-0.026514	-0.069939	0.070947	-0.199665	-0.647186	-0.699855	0.568537	0.065858	0.044119	0.818830
61535	0.800684	1.190847	9.701577	0.066369	-0.077008	0.105871	-0.203317	-0.649357	-0.698657	0.566788	0.067971	0.044105	0.819870
61536	0.744370	1.087367	9.537458	0.139575	-0.063038	0.149632	-0.209321	-0.652884	-0.696144	0.564244	0.070788	0.045418	0.821313
61537	0.859092	1.264052	9.408729	0.098221	-0.058798	0.198696	-0.213646	-0.653822	-0.691561	0.560894	0.073052	0.045979	0.823375
61538	1.173520	1.329700	9.656700	0.158795	-0.050307	0.253714	-0.218864	-0.656805	-0.690347	0.556573	0.075964	0.047601	0.825948
61539	1.333473	1.401587	9.978171	0.337566	-0.022465	0.292086	-0.223567	-0.661711	-0.683469	0.551237	0.080406	0.052338	0.828814
61540	1.202592	1.999833	10.231301	0.341178	0.038741	0.299540	-0.230721	-0.670981	-0.679055	0.545695	0.083906	0.057881	0.831761
61541	0.853065	1.751817	10.029599	0.454013	0.089676	0.297080	-0.233687	-0.682191	-0.672394	0.539856	0.087761	0.065761	0.834583
61542	0.500221	1.697868	10.363660	0.429005	0.161447	0.299008	-0.235235	-0.691631	-0.663020	0.533905	0.090158	0.074082	0.837454
61543	1.040159	2.259558	9.810328	0.214624	0.205198	0.251748	-0.234292	-0.698892	-0.658967	0.528986	0.089432	0.079257	0.840175
61544	0.821630	1.769055	9.294700	0.076212	0.161737	0.190639	-0.232844	-0.701364	-0.657719	0.525421	0.087894	0.081853	0.842323
61545	0.219667	1.683320	8.823080	-0.040809	0.107840	0.145707	-0.230759	-0.700418	-0.657353	0.522864	0.085921	0.081875	0.844113
61546	0.651515	1.306029	8.449735	-0.198449	-0.007766	0.156277	-0.231427	-0.695759	-0.660790	0.520615	0.084305	0.078121	0.846020
61547	-0.190865	1.018724	8.299897	-0.309761	-0.084654	0.217067	-0.235123	-0.686156	-0.666590	0.517589	0.082849	0.071441	0.848607
61548	0.029796	1.798626	9.080779	-0.329756	-0.158471	0.246689	-0.242761	-0.672836	-0.672812	0.514190	0.082547	0.063741	0.851312
61549	0.035516	2.544461	10.757102	-0.256547	-0.095850	0.258138	-0.249608	-0.660889	-0.678672	0.510336	0.081834	0.057820	0.854118
61550	0.230342	2.804753	9.859630	-0.055821	-0.083329	0.220889	-0.257099	-0.652498	-0.681452	0.506782	0.083015	0.055602	0.856265
61551	0.330473	1.641963	8.951419	-0.089833	-0.114682	0.232616	-0.263922	-0.647534	-0.682853	0.503080	0.084278	0.052433	0.858521
61552	0.555151	1.322588	8.900149	-0.018484	-0.176036	0.264504	-0.270621	-0.642708	-0.681928	0.498804	0.087465	0.049844	0.860849
61553	0.835591	1.355513	9.371532	0.025885	-0.246317	0.312068	-0.281112	-0.638547	-0.679919	0.493628	0.092213	0.047200	0.863482
61554	1.135823	1.459946	9.682554	0.079677	-0.244634	0.280669	-0.293302	-0.635198	-0.676728	0.488894	0.097560	0.045590	0.865671
61555	0.960106	1.175034	10.442599	-0.020630	-0.194049	0.294197	-0.306013	-0.631025	-0.675590	0.484017	0.100912	0.042660	0.868173
61556	0.374736	1.664549	11.731762	0.024233	-0.099573	0.261629	-0.315195	-0.626048	-0.675403	0.479530	0.103170	0.041539	0.870449
61557	0.701954	2.552914	10.501521	0.079593	0.014573	0.162103	-0.317186	-0.623029	-0.671722	0.476549	0.103693	0.042689	0.871967
61558	0.673721	0.323279	9.591766	0.062864	-0.002568	0.109503	-0.318748	-0.623567	-0.672738	0.474535	0.104504	0.043485	0.872928
61559	1.368299	1.532338	10.354268	0.050336	0.005819	0.098009	-0.320342	-0.620275	-0.671130	0.472734	0.104814	0.044142	0.873835
61560	1.746774	1.821534	9.152744	0.006098	0.002624	0.021866	-0.318791	-0.617273	-0.670606	0.472355	0.104919	0.044181	0.874025
61561	1.537423	2.249821	9.467079	-0.117092	-0.013000	-0.051201	-0.318546	-0.613167	-0.672639	0.473524	0.103879	0.042055	0.873622
61562	1.428899	2.619738	9.039698	-0.156113	-0.004004	-0.111255	-0.318428	-0.609334	-0.675190	0.475813	0.102449	0.039473	0.872667
61563	1.567695	2.443224	9.084535	-0.155965	0.006523	-0.143016	-0.315177	-0.603875	-0.679066	0.478636	0.100660	0.037091	0.871435
61564	1.915317	2.083198	9.423452	0.003246	0.025635	-0.137566	-0.309949	-0.602808	-0.680169	0.481047	0.100216	0.037620	0.870135
61565	2.288728	1.951560	9.798418	0.084629	0.034221	-0.137971	-0.305360	-0.605571	-0.679230	0.483262	0.100311	0.039673	0.868805
61566	2.492555	2.089603	9.843907	0.006628	0.028801	-0.105108	-0.302609	-0.606133	-0.679924	0.485121	0.099866	0.040224	0.867794
61567	2.250281	1.978259	9.779832	0.002024	0.007832	-0.081375	-0.299466	-0.606697	-0.680365	0.486527	0.099734	0.040446	0.867011
61568	1.959579	1.852429	9.574221	-0.002739	-0.007939	-0.017075	-0.298687	-0.606154	-0.679595	0.486914	0.099907	0.040300	0.866781
61569	1.634367	2.301799	9.409164	-0.033282	-0.010528	0.016371	-0.297391	-0.603697	-0.680367	0.486707	0.099868	0.039541	0.866937
61570	1.185684	1.689463	9.362739	0.097099	-0.007842	0.070211	-0.296087	-0.603157	-0.680122	0.485408	0.101081	0.040949	0.867459
61571	1.021122	1.309858	9.071414	0.208576	-0.017516	0.153797	-0.298950	-0.607111	-0.677790	0.482329	0.103611	0.044042	0.868725
61572	0.874280	1.025708	9.367407	0.312814	-0.046564	0.233736	-0.302589	-0.614211	-0.672501	0.477818	0.107722	0.048475	0.870481
61573	1.006541	1.601696	10.091434	0.362659	-0.015371	0.283620	-0.307684	-0.619389	-0.665232	0.472100	0.111766	0.053977	0.872764
61574	1.355414	2.436269	10.201356	0.336886	0.044026	0.264325	-0.311723	-0.625666	-0.658894	0.466794	0.114541	0.059618	0.874888
61575	1.160412	2.171648	10.469151	0.352279	0.098362	0.231148	-0.315104	-0.632357	-0.653218	0.461819	0.116409	0.066137	0.876811
61576	1.443136	2.541937	10.374842	0.153847	0.198010	0.221243	-0.313792	-0.635651	-0.649001	0.457383	0.114726	0.070093	0.879048
61577	1.747734	2.968693	9.139488	-0.187480	0.213975	0.160679	-0.311187	-0.631968	-0.652367	0.454690	0.109522	0.068374	0.881242
61578	1.522490	2.537363	9.081201	-0.296395	0.173937	0.094515	-0.307035	-0.622133	-0.659059	0.453519	0.103968	0.064468	0.882811
61579	1.536226	2.094733	9.083202	-0.282032	0.133753	0.069707	-0.303667	-0.613115	-0.664972	0.452700	0.099212	0.060548	0.884055
61580	1.585255	2.199963	9.014297	-0.423220	0.112816	0.026314	-0.300835	-0.598891	-0.675481	0.453031	0.093494	0.053977	0.884934
61581	1.720739	2.228573	9.277806	-0.548332	0.090921	-0.020538	-0.297882	-0.582889	-0.685976	0.454297	0.087004	0.045126	0.885442
61582	1.656119	1.960732	9.611728	-0.184898	0.094584	-0.068146	-0.294916	-0.572090	-0.691735	0.455798	0.083663	0.042780	0.885110
61583	1.555911	2.129817	9.595311	0.167722	0.106121	-0.083974	-0.287586	-0.573772	-0.691344	0.456908	0.083393	0.046858	0.884356
61584	1.187545	1.931659	9.920639	0.139107	0.134167	-0.089305	-0.282852	-0.579546	-0.689402	0.458184	0.082283	0.050644	0.883591
61585	0.655589	2.485837	10.469909	-0.270749	0.198783	-0.067124	-0.277614	-0.577929	-0.694381	0.459606	0.076369	0.047827	0.883540
61586	1.173841	2.707064	10.206036	-0.444106	0.206601	-0.105473	-0.269810	-0.565101	-0.703685	0.461963	0.068607	0.041991	0.883244
61587	1.265020	1.973141	9.526327	-0.086110	0.139520	-0.133229	-0.264330	-0.561160	-0.706834	0.464315	0.065416	0.042013	0.882251
61588	1.191707	1.184089	9.275169	0.058789	0.080159	-0.137808	-0.258568	-0.563245	-0.705906	0.466621	0.064505	0.043928	0.881007
61589	0.950438	1.223283	8.893194	-0.086251	0.059212	-0.112417	-0.254366	-0.565182	-0.707928	0.468658	0.062756	0.043152	0.880091
61590	0.816129	1.362670	8.516254	-0.174053	0.008504	-0.090253	-0.250327	-0.561371	-0.709892	0.470492	0.060971	0.040234	0.879376
61591	0.790557	1.147893	8.999446	-0.057997	-0.047616	-0.064103	-0.249935	-0.560003	-0.712213	0.471725	0.061415	0.038883	0.878744
61592	1.008341	1.204728	9.264973	-0.033011	-0.094965	-0.070321	-0.250325	-0.560960	-0.711311	0.473111	0.062792	0.037445	0.877964
61593	0.678414	0.295233	9.870171	-0.247987	-0.116096	-0.045629	-0.251923	-0.554518	-0.713293	0.474301	0.062645	0.032050	0.877546
61594	0.453486	0.569860	10.230937	-0.121293	-0.112745	0.025916	-0.255340	-0.549981	-0.715784	0.474115	0.063564	0.028770	0.877694
61595	0.965020	1.197981	10.094361	0.320776	-0.058527	0.033717	-0.259514	-0.554341	-0.711625	0.473136	0.067829	0.033791	0.877724
61596	1.043939	1.441468	9.697554	0.822120	-0.033730	-0.010969	-0.261003	-0.574730	-0.701196	0.472199	0.076257	0.047864	0.876882
61597	1.058913	1.530717	9.035176	0.692513	-0.009125	-0.013558	-0.259755	-0.595410	-0.687836	0.471338	0.083124	0.059925	0.875979
61598	0.980523	2.061623	8.635820	0.246162	-0.024856	-0.030826	-0.258129	-0.609931	-0.680371	0.471553	0.085919	0.064003	0.875305
61599	0.881349	2.366246	8.902123	0.006386	-0.031929	-0.041324	-0.257864	-0.611027	-0.679610	0.472302	0.086685	0.063896	0.874834
61600	0.919676	1.979352	9.104017	0.047583	-0.035424	-0.058755	-0.257319	-0.617054	-0.675926	0.473336	0.087755	0.064446	0.874127
61601	0.807373	1.461531	9.363382	0.009876	-0.007510	-0.032572	-0.256774	-0.620341	-0.677001	0.473894	0.088129	0.064607	0.873776
61602	1.237397	1.483114	9.653107	0.027733	0.030779	-0.020979	-0.255483	-0.616789	-0.678150	0.474211	0.087902	0.065371	0.873570
61603	1.496593	1.937951	9.620052	0.174521	0.034258	-0.027811	-0.254143	-0.622407	-0.678225	0.474334	0.089129	0.068760	0.873118
61604	1.007577	1.750417	9.965768	0.185294	0.025634	-0.048811	-0.252034	-0.628032	-0.673914	0.474856	0.090447	0.072276	0.872415
61605	0.701392	1.461091	10.522618	0.025921	0.044786	-0.035784	-0.250164	-0.635433	-0.672980	0.475361	0.090044	0.073154	0.872108
61606	0.648854	2.199207	11.098704	-0.170927	0.105844	-0.028032	-0.247296	-0.632300	-0.675579	0.476056	0.086608	0.071178	0.872240
61607	1.178133	2.623644	10.464581	-0.243898	0.136558	-0.086668	-0.240638	-0.626173	-0.682863	0.477783	0.081957	0.068315	0.871975
61608	1.246287	2.061623	9.313624	-0.138026	0.106302	-0.131937	-0.234646	-0.620181	-0.685999	0.480194	0.078678	0.067091	0.871046
61609	1.128162	1.763150	8.931512	-0.107654	0.020696	-0.137329	-0.231245	-0.618419	-0.689266	0.482717	0.077303	0.065559	0.869891
61610	1.251628	1.475503	8.773337	-0.034429	-0.040568	-0.121249	-0.226023	-0.616667	-0.689845	0.484967	0.077591	0.064706	0.868677
61611	0.983717	1.797986	9.731010	-0.079222	-0.054673	-0.137362	-0.226025	-0.616942	-0.688942	0.487533	0.077815	0.062915	0.867351
61612	0.539198	2.408253	10.755998	-0.089932	0.008253	-0.149313	-0.224187	-0.617361	-0.690397	0.490277	0.076680	0.061619	0.865997
61613	0.676397	2.710221	9.970046	-0.101922	0.046192	-0.232936	-0.219216	-0.617662	-0.690475	0.494396	0.074808	0.060613	0.863888
61614	0.847732	1.386989	8.684484	-0.182019	0.022090	-0.307038	-0.213717	-0.617142	-0.693398	0.499958	0.072325	0.058096	0.861067
61615	0.918575	0.830482	8.557316	-0.278750	-0.033059	-0.301025	-0.205885	-0.612803	-0.696707	0.505557	0.069971	0.053312	0.858297
61616	0.971537	1.129803	9.050547	-0.264504	-0.062917	-0.306282	-0.203282	-0.607888	-0.701225	0.511261	0.068121	0.048513	0.855347
61617	0.684987	1.218311	9.736536	-0.359408	-0.078734	-0.315754	-0.199639	-0.602568	-0.704720	0.517196	0.065696	0.041878	0.852314
61618	0.517538	1.423107	10.216162	-0.579629	-0.052650	-0.294272	-0.196412	-0.590537	-0.712412	0.522998	0.060418	0.031786	0.849596
61619	0.602360	1.133416	10.077522	-0.558087	-0.031619	-0.301170	-0.192551	-0.574952	-0.720336	0.528761	0.055118	0.022233	0.846687
61620	0.720186	1.073904	9.792248	-0.376518	-0.036839	-0.281402	-0.190763	-0.562366	-0.728777	0.533947	0.051703	0.015727	0.843789
61621	0.729012	1.277527	10.337628	0.020650	-0.026377	-0.271394	-0.189462	-0.559497	-0.731614	0.538500	0.052480	0.015992	0.840837
61622	0.509257	1.593618	10.900693	0.298925	0.034883	-0.269907	-0.183940	-0.567604	-0.727120	0.542706	0.055095	0.021625	0.837835
61623	0.327951	1.251193	10.141323	0.315091	0.082310	-0.250230	-0.179443	-0.579949	-0.721617	0.546493	0.057209	0.028036	0.835037
61624	0.392840	0.888277	9.600685	0.350653	0.084898	-0.186599	-0.174161	-0.592571	-0.715870	0.549158	0.059586	0.034980	0.832857
61625	0.621144	1.093856	8.985868	0.314615	0.056797	-0.121770	-0.170160	-0.610662	-0.708606	0.550755	0.062179	0.040949	0.831340
61626	0.209496	1.281096	8.607064	0.207062	0.032360	-0.076652	-0.168298	-0.619160	-0.703802	0.551772	0.063928	0.044789	0.830334
61627	-0.494562	1.071429	9.031282	0.159302	-0.012271	-0.027656	-0.167774	-0.620396	-0.702140	0.552036	0.065990	0.047322	0.829857
61628	-0.667265	1.883167	9.782280	0.032884	-0.005530	0.015706	-0.169212	-0.622169	-0.699290	0.551780	0.066530	0.047731	0.829960
61629	-0.238348	2.433102	9.820950	-0.044673	0.025925	-0.035870	-0.169589	-0.623260	-0.701753	0.552417	0.065651	0.047395	0.829626
61630	0.334993	1.578877	9.568269	0.092278	0.028511	-0.045778	-0.169584	-0.624630	-0.700861	0.553060	0.066224	0.049247	0.829044
61631	0.733194	1.210336	9.611064	0.128063	0.018789	-0.051035	-0.167863	-0.630663	-0.697066	0.553723	0.067354	0.051706	0.828360
61632	0.974608	1.197061	9.817904	0.042097	0.013382	-0.042950	-0.167739	-0.629158	-0.697829	0.554408	0.067624	0.052554	0.827826
61633	0.959813	1.153899	9.822342	0.002613	-0.007669	-0.023932	-0.166158	-0.631630	-0.697101	0.554814	0.067844	0.052555	0.827537
61634	0.923332	1.461402	9.617116	-0.072430	-0.014593	-0.043812	-0.165909	-0.629168	-0.697468	0.555713	0.067308	0.051196	0.827062
61635	1.057281	1.291304	9.388107	-0.095697	-0.009356	-0.036102	-0.165914	-0.628347	-0.697331	0.556448	0.066473	0.049532	0.826736
61636	1.106869	1.132413	9.462754	0.058226	-0.025059	-0.050066	-0.167224	-0.626696	-0.699365	0.557259	0.067556	0.050228	0.826060
61637	0.739209	1.035067	9.724349	0.127922	-0.049499	-0.044274	-0.167220	-0.629572	-0.695900	0.557864	0.069874	0.051780	0.825363
61638	0.500028	1.347774	9.917455	-0.026093	-0.035581	-0.017017	-0.168127	-0.631073	-0.695901	0.558270	0.070224	0.050919	0.825113
61639	0.227957	1.475582	9.334898	-0.188998	0.017841	0.029693	-0.168413	-0.626007	-0.696882	0.558024	0.067949	0.047890	0.825651
61640	-0.106795	1.589689	9.617865	-0.121231	0.055390	0.085073	-0.170917	-0.620106	-0.700926	0.556786	0.065834	0.046333	0.826746
61641	-0.032232	1.541708	9.847374	0.141761	0.093848	0.102952	-0.170786	-0.619696	-0.701700	0.554810	0.066019	0.049555	0.827872
61642	0.289890	1.997868	10.407374	0.258058	0.139147	0.107472	-0.168561	-0.621488	-0.699552	0.552632	0.066758	0.055169	0.828914
61643	0.642331	2.000798	9.904509	0.211864	0.155017	0.052467	-0.166704	-0.628069	-0.696152	0.551306	0.066655	0.060314	0.829446
61644	0.703475	1.448265	9.479478	0.129773	0.105332	-0.003066	-0.163411	-0.633289	-0.694571	0.551141	0.066409	0.063573	0.829332
61645	0.341874	1.191531	9.542129	-0.018674	0.045105	-0.041320	-0.162221	-0.637676	-0.691398	0.551799	0.065469	0.063777	0.828954
61646	-0.241888	1.583403	10.363940	-0.025905	0.041605	-0.046435	-0.159610	-0.636047	-0.692715	0.552693	0.064513	0.063805	0.828430
61647	-0.353091	2.592929	9.886259	0.238395	0.062916	-0.098814	-0.155952	-0.636615	-0.690965	0.553945	0.066012	0.068585	0.827094
61648	-0.208508	1.919160	8.565136	0.255852	0.024857	-0.178282	-0.152517	-0.645258	-0.686962	0.556591	0.068264	0.073268	0.824729
61649	0.115916	1.365795	8.539154	0.114479	-0.034715	-0.197361	-0.150404	-0.651842	-0.682143	0.559747	0.069836	0.075057	0.822297
61650	0.527866	1.554135	9.047236	0.096578	-0.085638	-0.224208	-0.146068	-0.657889	-0.678128	0.563610	0.072073	0.075930	0.819380
61651	0.396104	2.018708	9.628071	0.035759	-0.111936	-0.250178	-0.143962	-0.661460	-0.676384	0.567832	0.073951	0.075611	0.816322
61652	0.457611	2.163901	10.076199	-0.010683	-0.082265	-0.271556	-0.141867	-0.661060	-0.677834	0.572514	0.074838	0.074839	0.813035
61653	0.401115	2.025271	10.214477	-0.035508	-0.024444	-0.309432	-0.137945	-0.660944	-0.678021	0.577635	0.074389	0.074431	0.809484
61654	0.333552	2.050478	9.633782	-0.006496	0.021333	-0.363649	-0.131398	-0.662348	-0.678263	0.583559	0.073499	0.075051	0.805248
61655	0.192317	1.903107	9.056546	0.031267	0.000584	-0.395146	-0.124061	-0.664988	-0.678140	0.589869	0.073282	0.076126	0.800556
61656	0.384511	1.758118	9.322376	0.034971	-0.064146	-0.450079	-0.116195	-0.668999	-0.677522	0.597187	0.074107	0.076523	0.794997
61657	0.349799	1.598015	10.359004	0.015355	-0.069500	-0.496108	-0.109001	-0.670545	-0.675705	0.605140	0.074650	0.076624	0.788899
61658	0.640882	2.091597	11.280177	-0.064952	0.009049	-0.543999	-0.098788	-0.672241	-0.676910	0.613736	0.072944	0.076464	0.782407
61659	0.456989	2.072893	10.200123	-0.093141	0.047957	-0.600383	-0.086504	-0.670391	-0.678111	0.623156	0.070157	0.076392	0.775189
61660	0.423237	1.776527	9.149226	-0.302504	-0.011381	-0.591577	-0.073670	-0.671279	-0.682452	0.632719	0.065716	0.072326	0.768191
61661	-0.018648	1.775174	9.153023	-0.525638	-0.048215	-0.526235	-0.063400	-0.656276	-0.689703	0.641502	0.059071	0.064240	0.762141
61662	-0.271819	2.485704	9.634396	-0.369515	-0.060668	-0.438577	-0.057045	-0.641798	-0.698452	0.648630	0.054747	0.058287	0.756891
61663	-0.281760	2.442812	9.739728	-0.060013	-0.027409	-0.415061	-0.049877	-0.635950	-0.701348	0.654994	0.053938	0.057446	0.751514
61664	-0.377724	1.865325	9.404683	0.075904	-0.034315	-0.393029	-0.044510	-0.637485	-0.700668	0.660803	0.055052	0.058502	0.746248
61665	-0.434102	1.402347	9.652180	0.050686	-0.076383	-0.378468	-0.041497	-0.638870	-0.699950	0.666474	0.056434	0.058661	0.741071
61666	-0.647126	1.307299	10.272942	-0.056848	-0.074775	-0.358948	-0.036535	-0.637254	-0.700527	0.671888	0.056419	0.057167	0.736285
61667	-0.925891	1.496742	10.166979	-0.235757	-0.039737	-0.352951	-0.030132	-0.636878	-0.700231	0.677385	0.053390	0.053585	0.731729
61668	-0.567507	1.655915	9.651439	-0.265136	-0.041452	-0.370859	-0.024275	-0.628558	-0.705929	0.683109	0.050064	0.049475	0.726916
61669	-0.317708	1.475569	9.512633	-0.294544	-0.034450	-0.392305	-0.020774	-0.620089	-0.711331	0.689121	0.046090	0.045167	0.721767
61670	0.035988	0.976096	9.095302	-0.174855	-0.053787	-0.344118	-0.015586	-0.609302	-0.716995	0.694255	0.044201	0.042155	0.717133
61671	0.094131	0.991203	9.465061	-0.030324	-0.069773	-0.267365	-0.012326	-0.607677	-0.717028	0.698175	0.044493	0.041023	0.713365
61672	0.129980	1.266122	9.799550	-0.068211	-0.042031	-0.198771	-0.008278	-0.607426	-0.715922	0.701102	0.044034	0.039576	0.710599
61673	0.300598	1.481918	10.019247	-0.038002	-0.033477	-0.154474	-0.006196	-0.604699	-0.717479	0.703363	0.043813	0.038730	0.708421
61674	0.209134	1.516856	10.200675	0.115765	-0.028257	-0.129512	-0.006712	-0.607435	-0.714911	0.705101	0.045797	0.040023	0.706494
61675	0.278518	1.416356	10.544977	0.071128	-0.028285	-0.161609	-0.005403	-0.608949	-0.712875	0.707345	0.047051	0.040798	0.704119
61676	0.387685	1.815643	10.839409	-0.009237	0.015408	-0.190191	-0.002252	-0.610470	-0.714231	0.710005	0.046604	0.041000	0.701455
61677	0.301366	2.265815	9.972980	-0.004189	0.054318	-0.278875	0.004537	-0.608728	-0.714057	0.713871	0.045580	0.042001	0.697529
61678	0.296216	1.588392	8.648300	0.217232	0.039074	-0.343512	0.012124	-0.610960	-0.711089	0.718403	0.047901	0.045836	0.692461
61679	0.320873	0.980164	8.792495	-0.172649	-0.039620	-0.423434	0.021545	-0.612928	-0.709956	0.724442	0.045628	0.043292	0.686460
61680	-0.055246	-0.306913	9.283205	-0.346077	-0.100718	-0.495574	0.026469	-0.602003	-0.714838	0.731569	0.041618	0.037466	0.679464
61681	-0.516803	-0.067898	10.765480	-0.095705	-0.044861	-0.484580	0.031671	-0.596008	-0.716668	0.738238	0.040438	0.035886	0.672370
61682	-0.537605	0.396720	10.857514	-0.043511	0.074201	-0.515392	0.041605	-0.594967	-0.717196	0.745060	0.038476	0.036747	0.664872
61683	-0.571282	0.466575	9.234067	0.028546	0.131550	-0.558657	0.053102	-0.593249	-0.717351	0.752330	0.036661	0.039491	0.656579
61684	-0.046252	0.638169	8.486527	0.073449	0.045036	-0.599283	0.065646	-0.592360	-0.716367	0.760012	0.036747	0.041504	0.647540
61685	0.688910	0.441491	8.963365	0.008307	-0.084580	-0.690378	0.078070	-0.593659	-0.714755	0.768952	0.037325	0.040762	0.636912
61686	0.752057	0.471843	9.612023	-0.364637	-0.135427	-0.758514	0.088222	-0.583174	-0.718427	0.778814	0.032865	0.034530	0.625440
61687	0.395589	0.581898	10.087385	-0.341239	-0.131822	-0.799626	0.095743	-0.568019	-0.725247	0.789016	0.028597	0.028601	0.613040
61688	0.278391	0.745658	9.859574	-0.346442	-0.071344	-0.810826	0.104437	-0.554653	-0.727962	0.798963	0.023581	0.023621	0.600454
61689	0.366916	0.651660	9.232906	-0.226799	-0.061753	-0.735934	0.114965	-0.538692	-0.735984	0.807844	0.020330	0.020102	0.588703
61690	0.676630	0.738506	9.322554	0.003671	-0.137186	-0.678210	0.121600	-0.531062	-0.738854	0.815747	0.021773	0.018132	0.577715
61691	0.707964	0.704668	10.134165	-0.166877	-0.188357	-0.595080	0.125360	-0.523965	-0.741299	0.822695	0.021042	0.013199	0.567940
61692	0.684528	-0.226591	10.695615	-0.057316	-0.195623	-0.509911	0.126517	-0.520550	-0.741153	0.828467	0.022228	0.009471	0.559516
61693	0.071828	-0.162061	11.360111	0.028776	-0.127680	-0.353769	0.127943	-0.517135	-0.743211	0.832413	0.024078	0.007613	0.553579
61694	-0.576962	0.965138	11.027804	0.171757	0.028111	-0.253040	0.130816	-0.518384	-0.740162	0.835093	0.026629	0.010031	0.549373
61695	-0.855967	0.484703	9.717364	0.175245	0.052837	-0.192109	0.133697	-0.520042	-0.738539	0.837090	0.028917	0.012780	0.546152
61696	-1.014152	0.638522	10.066554	0.157166	0.036989	-0.164911	0.138147	-0.523216	-0.734498	0.838762	0.031143	0.015137	0.543396
61697	-0.837234	0.730805	10.022831	0.264556	0.026489	-0.171249	0.141187	-0.531721	-0.730100	0.840439	0.035175	0.018464	0.540448
61698	-0.606896	0.881227	9.465038	-0.064581	0.011610	-0.186945	0.145505	-0.533250	-0.728240	0.842471	0.033935	0.018019	0.537370
61699	-0.148329	0.866608	8.999506	-0.529752	-0.013891	-0.202014	0.147811	-0.522312	-0.732565	0.844957	0.025009	0.012157	0.534112
61700	0.221067	0.172363	9.420908	-0.342040	-0.057802	-0.190493	0.148777	-0.503152	-0.741058	0.847122	0.019840	0.007546	0.530974
61701	0.522323	0.079816	9.811365	-0.267228	-0.042364	-0.121278	0.148740	-0.493569	-0.746137	0.848509	0.015672	0.003942	0.528934
61702	0.571053	0.133097	10.056680	-0.194053	-0.007521	-0.074807	0.149476	-0.483992	-0.747606	0.849333	0.012492	0.001709	0.527707
61703	0.530898	0.262825	9.907119	-0.029545	0.029214	-0.032019	0.151681	-0.480445	-0.748510	0.849677	0.011632	0.001778	0.527172
61704	0.696919	0.184224	9.794237	0.070582	0.053651	-0.003948	0.152211	-0.481543	-0.748529	0.849680	0.012306	0.003359	0.527145
61705	0.399397	-0.231449	9.953037	0.034513	0.069312	0.055767	0.152220	-0.483459	-0.747901	0.849078	0.012130	0.004734	0.528108
61706	0.727653	1.113895	9.518682	-0.056528	0.071077	0.027098	0.152868	-0.483189	-0.746744	0.848772	0.010462	0.005262	0.528630
61707	1.394444	1.190316	8.682312	-0.000766	0.029198	-0.025684	0.154433	-0.482103	-0.747533	0.849039	0.010207	0.005565	0.528202
61708	0.648434	0.523391	8.902173	0.124368	-0.037956	-0.026694	0.155497	-0.485256	-0.747321	0.849278	0.012757	0.006164	0.527756
61709	-0.108491	0.986372	10.514535	0.143930	-0.052909	-0.045705	0.156818	-0.488823	-0.745565	0.849724	0.015861	0.006609	0.526947
61710	-0.301675	1.643556	11.006793	0.079995	0.008494	-0.144458	0.153949	-0.491820	-0.742576	0.851178	0.017152	0.007567	0.524543
61711	-0.617578	0.721739	9.977575	0.007052	0.024706	-0.210208	0.158393	-0.491844	-0.742255	0.853367	0.017103	0.007998	0.520968
61712	-0.622605	0.034847	9.489088	-0.021575	-0.024171	-0.216009	0.160337	-0.488159	-0.743154	0.855574	0.016990	0.007360	0.517350
61713	-0.344517	-0.246280	9.497876	0.092842	-0.073235	-0.208445	0.161902	-0.488168	-0.742142	0.857699	0.019372	0.007027	0.513739
61714	-0.035074	-0.186873	9.265185	0.146469	-0.138012	-0.208364	0.160880	-0.493090	-0.741011	0.859702	0.023311	0.006172	0.510227
61715	0.134483	-0.111331	9.233350	0.134833	-0.167793	-0.214760	0.161675	-0.495010	-0.740654	0.861835	0.027346	0.004645	0.506430
61716	0.789701	0.340966	9.379490	0.314615	-0.181993	-0.207440	0.156996	-0.501556	-0.738061	0.863686	0.034629	0.004736	0.502817
61717	1.036032	0.348475	9.317372	0.210050	-0.157540	-0.224927	0.155069	-0.508937	-0.735906	0.865794	0.039873	0.004123	0.498792
61718	1.060278	0.353912	9.583977	0.210168	-0.136540	-0.252179	0.153902	-0.512491	-0.732818	0.868093	0.044890	0.003983	0.494351
61719	0.950883	0.581496	9.799016	0.356136	-0.076110	-0.266682	0.155245	-0.520437	-0.730071	0.870377	0.051869	0.006224	0.489607
61720	0.580141	0.724990	10.161936	0.368835	-0.034872	-0.301555	0.156334	-0.531258	-0.724761	0.872885	0.058627	0.009466	0.484299
61721	0.457814	1.177994	10.129748	0.191863	-0.019058	-0.334379	0.160536	-0.536894	-0.720740	0.875872	0.062161	0.011183	0.478392
61722	-0.421019	1.189739	10.156691	-0.171010	-0.030944	-0.424036	0.165106	-0.536509	-0.719382	0.880072	0.059399	0.009459	0.471016
61723	-0.900280	1.031867	10.002805	-0.585793	-0.076164	-0.516106	0.169479	-0.519010	-0.727037	0.885535	0.049712	0.003076	0.461894
61724	-1.067568	1.267149	10.228045	-0.926481	-0.139097	-0.584811	0.174572	-0.488513	-0.737421	0.891566	0.034580	-0.007436	0.451507
61725	-0.273188	0.255178	10.074980	-1.099238	-0.141982	-0.571543	0.175959	-0.446495	-0.753974	0.897187	0.016303	-0.019566	0.440917
61726	1.373021	0.170718	10.247253	-0.715716	-0.167904	-0.514725	0.178158	-0.412560	-0.765186	0.901703	0.005177	-0.028798	0.431365
61727	2.183139	0.023052	9.640179	-0.507369	-0.173302	-0.472953	0.175831	-0.389277	-0.773072	0.905638	-0.002181	-0.036391	0.422482
61728	1.642847	-0.558307	9.265665	-0.327145	-0.182031	-0.355305	0.174451	-0.373802	-0.777814	0.908414	-0.006276	-0.042547	0.415853
61729	0.964732	-0.178971	9.679608	0.055026	-0.152473	-0.184718	0.171020	-0.366254	-0.781052	0.909809	-0.003798	-0.045059	0.412557
61730	0.443325	0.504531	10.076471	0.668312	-0.038824	-0.047374	0.168086	-0.381980	-0.776505	0.910116	0.008756	-0.040332	0.412292
61731	0.207189	0.586918	9.675723	1.337301	0.019050	0.041519	0.167622	-0.421809	-0.765765	0.909222	0.032981	-0.029091	0.413981
61732	0.353428	0.773698	9.782349	1.249565	0.041670	0.057695	0.166746	-0.460406	-0.751515	0.907634	0.055339	-0.018097	0.415705
61733	0.273294	1.033099	10.252236	0.438151	0.029212	0.018319	0.169217	-0.487935	-0.740310	0.906967	0.063122	-0.014046	0.416207
61734	0.040812	0.617272	9.739990	-0.442820	-0.003920	-0.055194	0.169723	-0.483694	-0.742216	0.907877	0.055169	-0.017804	0.415210
61735	0.209273	0.197800	9.844260	-0.441099	-0.049474	-0.059010	0.169691	-0.475206	-0.746918	0.908798	0.047609	-0.022372	0.413907
61736	1.191484	-0.200868	9.389020	-0.482287	-0.035718	-0.038479	0.169494	-0.459599	-0.753618	0.909461	0.039187	-0.027052	0.413054
61737	1.828407	-0.277814	9.445124	-0.325188	-0.044805	0.039087	0.168878	-0.438241	-0.761807	0.909345	0.033620	-0.030709	0.413544
61738	2.485404	-0.244693	9.367741	-0.103528	-0.039801	0.094283	0.165457	-0.433980	-0.762489	0.908594	0.032039	-0.032432	0.415186
61739	2.385644	-0.032822	9.974233	-0.159340	-0.026067	0.157430	0.164134	-0.430002	-0.764759	0.907353	0.029294	-0.034549	0.417922
61740	2.154547	0.049877	10.474632	-0.270272	0.028113	0.156893	0.160976	-0.427797	-0.762491	0.906186	0.024076	-0.036469	0.420615
61741	1.768520	0.104737	10.127731	-0.325707	0.076371	0.172659	0.160943	-0.419720	-0.766162	0.904908	0.017475	-0.038182	0.423530
61742	1.263649	-0.246425	9.618578	-0.300624	0.112476	0.188925	0.163098	-0.405770	-0.769550	0.903466	0.010968	-0.038838	0.426756
61743	0.820372	-0.105776	9.652857	-0.254293	0.154479	0.244208	0.164102	-0.397289	-0.771293	0.901520	0.004934	-0.038552	0.430989
61744	0.566583	0.190194	9.841090	-0.059313	0.165024	0.259899	0.167215	-0.392790	-0.771554	0.899387	0.002274	-0.036192	0.435646
61745	0.057070	0.525882	9.782056	0.298526	0.119772	0.262566	0.169873	-0.402523	-0.767809	0.897133	0.006497	-0.031690	0.440574
61746	-0.324602	0.491496	10.147832	0.262721	0.076094	0.242861	0.169530	-0.414020	-0.763260	0.894973	0.010419	-0.028120	0.445111
61747	-0.376314	0.693454	9.994394	-0.045007	0.077822	0.235398	0.169545	-0.417716	-0.761485	0.892914	0.008875	-0.027345	0.449308
61748	0.080253	0.386644	9.924445	-0.027998	0.047989	0.224641	0.169797	-0.415664	-0.761986	0.890900	0.007854	-0.026858	0.453336
61749	-0.010287	0.210218	10.199563	0.193869	-0.007060	0.205777	0.167988	-0.420582	-0.760326	0.888982	0.011347	-0.025386	0.457098
61750	-0.248823	0.625186	10.016541	-0.047569	-0.032326	0.175008	0.163842	-0.428773	-0.757757	0.887336	0.010743	-0.026514	0.460235
61751	-0.298176	0.822058	9.778913	-0.058933	-0.026027	0.125663	0.162395	-0.426301	-0.759263	0.886173	0.009963	-0.027610	0.462424
61752	0.120432	0.629118	9.097794	0.104185	-0.027604	0.081756	0.159786	-0.427382	-0.759364	0.885345	0.012055	-0.027230	0.463980
61753	0.382811	0.179557	9.039895	0.111533	-0.040674	0.034891	0.158759	-0.431893	-0.757453	0.884968	0.014494	-0.026965	0.464645
61754	0.367700	0.075466	9.567526	0.041746	-0.082732	0.006885	0.157590	-0.433804	-0.756419	0.884790	0.016035	-0.028120	0.464865
61755	0.406559	0.088907	10.129686	-0.045767	-0.068772	-0.042188	0.154591	-0.434197	-0.758448	0.885155	0.015984	-0.029776	0.464067
61756	0.558326	0.019844	10.740391	-0.129731	-0.013769	-0.074396	0.154307	-0.429131	-0.760075	0.885811	0.013898	-0.031277	0.462782
61757	1.009271	-0.038852	9.998054	0.028070	0.036262	-0.111967	0.156262	-0.428457	-0.759322	0.886858	0.014226	-0.030378	0.460822
61758	1.470063	-0.729350	8.731686	0.040631	-0.019603	-0.105280	0.156000	-0.428730	-0.758803	0.887744	0.015229	-0.030398	0.459079
61759	1.744914	-1.125839	8.758401	-0.043723	-0.096772	-0.076379	0.155462	-0.426538	-0.758256	0.888393	0.015469	-0.032604	0.457663
61760	1.637865	-1.244671	8.950212	0.026704	-0.130105	-0.035449	0.153087	-0.421597	-0.759983	0.888596	0.017193	-0.034739	0.457050
61761	1.512275	-1.252912	9.080972	0.208996	-0.126661	0.013509	0.149582	-0.426505	-0.759202	0.888294	0.022097	-0.035266	0.457386
61762	1.035541	-1.101215	10.283607	0.225839	-0.067323	0.033380	0.145548	-0.432508	-0.755061	0.887815	0.026735	-0.034489	0.458127
61763	0.311642	0.285528	11.267060	0.213591	0.039515	-0.015189	0.144786	-0.438801	-0.751360	0.887852	0.030174	-0.031995	0.458023
61764	0.453360	0.566133	9.798326	-0.016458	0.083748	-0.134735	0.147802	-0.441008	-0.750004	0.889115	0.029236	-0.030655	0.455719
61765	0.691952	-0.171762	9.768559	-0.209417	0.029598	-0.221151	0.152352	-0.437201	-0.748742	0.891249	0.025364	-0.032065	0.451668
61766	0.970012	0.535162	10.425545	-0.300467	0.034730	-0.280788	0.155559	-0.424900	-0.750997	0.893900	0.019909	-0.034094	0.446525
61767	0.973817	0.430450	9.225128	-0.293824	0.056092	-0.325598	0.158120	-0.413279	-0.754285	0.896921	0.014397	-0.035743	0.440508
61768	0.442388	0.405305	9.085234	-0.300101	0.032652	-0.325571	0.161844	-0.400160	-0.756282	0.899826	0.008993	-0.037785	0.434516
61769	0.441981	0.308136	10.340977	0.003720	0.054210	-0.268694	0.166904	-0.393207	-0.756289	0.902183	0.008829	-0.036858	0.429686
61770	0.281535	0.457248	11.504805	0.182451	0.090742	-0.241652	0.170292	-0.393502	-0.752333	0.904244	0.011552	-0.033689	0.425529
61771	0.135482	0.649023	10.926703	-0.037568	0.106587	-0.238696	0.175660	-0.395173	-0.751783	0.906340	0.010181	-0.032106	0.421205
61772	0.483983	0.131971	9.466239	-0.127046	0.018378	-0.226629	0.180857	-0.390686	-0.749489	0.908232	0.007902	-0.032876	0.417098
61773	0.754959	-0.444746	8.745934	-0.087076	-0.069155	-0.171324	0.180828	-0.385212	-0.749952	0.909619	0.007060	-0.034914	0.413914
61774	0.733007	-0.823571	9.073405	0.040419	-0.121847	-0.098408	0.178995	-0.384380	-0.750693	0.910282	0.008907	-0.036862	0.412248
61775	0.918142	-0.616297	9.689402	0.142044	-0.112546	-0.028929	0.176121	-0.385460	-0.749625	0.910401	0.012458	-0.037835	0.411804
61776	1.053113	-0.651017	9.690242	0.170555	-0.081162	0.006591	0.174310	-0.390105	-0.747574	0.910197	0.016260	-0.037989	0.412109
61777	0.829488	-0.182709	9.685538	0.055839	-0.049761	0.060664	0.171456	-0.394880	-0.746284	0.909634	0.017639	-0.038569	0.413240
61778	1.024664	0.099408	9.634229	-0.020360	-0.021936	0.104268	0.169489	-0.394459	-0.745475	0.908713	0.017403	-0.039252	0.415208
61779	1.038497	0.007897	9.630653	0.034190	0.020034	0.122419	0.168182	-0.395822	-0.743399	0.907691	0.017775	-0.038771	0.417466
61780	0.857352	0.327813	9.969934	0.004649	0.034001	0.122366	0.167273	-0.397323	-0.742624	0.906649	0.017514	-0.038237	0.419785
61781	0.615849	0.311476	10.303468	-0.023968	0.051510	0.115234	0.166880	-0.398554	-0.740560	0.905721	0.016588	-0.037654	0.421872
61782	0.654597	0.334541	10.079904	0.034174	0.062031	0.128030	0.167540	-0.399926	-0.740066	0.904623	0.016621	-0.036363	0.424332
61783	0.789698	0.323371	9.917598	0.005434	0.054957	0.154190	0.167539	-0.400748	-0.738393	0.903344	0.016189	-0.035470	0.427141
61784	0.804117	0.304855	10.191221	-0.027709	0.063628	0.157491	0.167668	-0.401571	-0.736592	0.902004	0.015067	-0.034687	0.430068
61785	0.964376	0.433162	10.087977	-0.087634	0.079327	0.160616	0.167280	-0.401706	-0.737363	0.900693	0.012769	-0.034153	0.432924
61786	0.883217	-0.101046	9.786947	-0.071485	0.075941	0.155356	0.168312	-0.399933	-0.736326	0.899377	0.010751	-0.033523	0.435754
61787	0.642582	-0.661817	9.830640	-0.019822	0.044439	0.192585	0.167392	-0.400339	-0.734247	0.897721	0.009936	-0.033041	0.439210
61788	0.510895	-0.169979	9.890300	-0.064652	0.040896	0.213532	0.166620	-0.402525	-0.734386	0.895841	0.008309	-0.032996	0.443071
61789	0.849195	-0.129796	9.736444	-0.061030	0.040842	0.208181	0.165821	-0.400194	-0.733834	0.894020	0.006772	-0.032943	0.446762
61790	0.921389	-0.483244	9.164610	0.078532	0.032201	0.223184	0.164006	-0.403470	-0.733063	0.891998	0.007776	-0.031774	0.450853
61791	0.779039	-0.126516	9.056990	0.015876	-0.010626	0.220928	0.161153	-0.408519	-0.731517	0.889984	0.008070	-0.031976	0.454798
61792	0.321799	0.399112	9.898473	-0.171841	-0.042070	0.152704	0.158265	-0.406998	-0.730812	0.888531	0.005334	-0.034391	0.457494
61793	0.055376	0.259357	10.706630	-0.245092	-0.002719	0.115337	0.154836	-0.400683	-0.732768	0.887484	0.000991	-0.036773	0.459367
61794	0.046592	0.384243	10.626433	-0.120454	0.055173	0.075951	0.154942	-0.395482	-0.734012	0.886778	-0.001673	-0.036981	0.460710
61795	0.044817	0.173823	9.448880	-0.133670	0.057205	0.062628	0.155298	-0.389189	-0.733956	0.886234	-0.004538	-0.037226	0.461718
61796	0.283381	-0.205662	8.651817	-0.160555	0.001275	0.075315	0.155544	-0.385905	-0.734703	0.885465	-0.007414	-0.038759	0.463028
61797	0.514578	-0.293740	8.752147	-0.171471	-0.068851	0.090753	0.152651	-0.382604	-0.735533	0.884537	-0.009802	-0.041573	0.464510
61798	0.678942	-0.290658	9.392410	-0.130354	-0.077747	0.079503	0.147912	-0.376283	-0.736564	0.883608	-0.011409	-0.044224	0.465995
61799	1.001910	-0.385788	9.780247	0.039667	-0.069969	0.065665	0.145037	-0.376541	-0.736652	0.882940	-0.010013	-0.045107	0.467206
61800	1.026039	-0.394943	9.993814	0.195403	-0.035837	0.058098	0.141382	-0.378575	-0.735324	0.882342	-0.006241	-0.043981	0.468507
61801	0.882708	-0.173108	9.814960	0.174107	0.001034	0.036140	0.139841	-0.384452	-0.733547	0.882020	-0.003084	-0.042369	0.469294
61802	0.797147	0.024165	9.616100	0.108972	0.001157	0.003132	0.139207	-0.389377	-0.731129	0.881947	-0.001136	-0.041404	0.469526
61803	1.078649	-0.121860	9.770602	0.070775	-0.002308	-0.064245	0.140005	-0.392530	-0.729878	0.882548	0.000341	-0.040830	0.468447
61804	1.038440	-0.714653	10.864785	0.024406	0.027358	-0.123647	0.141044	-0.393222	-0.726796	0.883687	0.000654	-0.040196	0.466348
61805	0.623600	-0.006008	11.890648	-0.100658	0.149788	-0.155591	0.142579	-0.387482	-0.726245	0.885250	-0.002245	-0.038534	0.463511
61806	0.559358	-0.161673	10.370610	-0.168956	0.225522	-0.223643	0.150658	-0.382188	-0.727091	0.887441	-0.007118	-0.036196	0.459443
61807	0.715390	-0.911179	8.692849	-0.228756	0.190832	-0.224368	0.156634	-0.374829	-0.727884	0.889584	-0.012631	-0.034996	0.455255
61808	1.080768	-1.140193	8.663033	-0.196770	0.108438	-0.199916	0.162856	-0.365146	-0.728141	0.891383	-0.016943	-0.034988	0.451581
61809	1.306798	-0.622463	9.450467	-0.136124	0.029461	-0.198858	0.165437	-0.359960	-0.726577	0.893142	-0.019355	-0.035866	0.447924
61810	0.768137	-0.334791	10.131309	-0.139685	0.013778	-0.224289	0.167486	-0.350115	-0.730391	0.895070	-0.021778	-0.037038	0.443851
61811	-0.048975	-0.815861	10.387564	-0.274821	0.047168	-0.217081	0.171359	-0.342199	-0.728949	0.896890	-0.026816	-0.038820	0.439729
61812	-0.009956	-0.771933	10.695337	-0.386798	0.118708	-0.174470	0.173253	-0.329892	-0.729632	0.898244	-0.034627	-0.040266	0.436276
61813	0.148821	-0.854876	10.717046	-0.089888	0.155392	-0.133467	0.177635	-0.318693	-0.729588	0.899464	-0.037364	-0.038416	0.433697
61814	-0.029608	-0.780256	9.496230	0.012351	0.098065	-0.168962	0.181290	-0.318440	-0.728347	0.900990	-0.037830	-0.036752	0.430623
61815	0.057997	-0.988647	8.423669	-0.307971	0.014173	-0.163715	0.184125	-0.309969	-0.730117	0.902156	-0.043271	-0.039318	0.427430
61816	0.063747	-1.202279	8.574966	-0.263594	-0.062964	-0.112612	0.183545	-0.298331	-0.732840	0.902793	-0.047366	-0.042887	0.425302
61817	-0.053570	-1.422863	9.284781	0.115233	-0.103425	-0.026312	0.180257	-0.294892	-0.732886	0.903032	-0.044308	-0.043833	0.425028
61818	-0.066397	-1.218116	10.142773	0.304612	-0.073932	0.027191	0.176636	-0.303222	-0.730844	0.902945	-0.038167	-0.042637	0.425929
61819	0.168140	-0.830834	9.976979	0.191941	-0.007531	0.038959	0.173403	-0.310459	-0.729314	0.902745	-0.034605	-0.041119	0.426805
61820	0.434251	-0.740990	9.362909	0.072116	-0.005769	0.041568	0.173547	-0.314567	-0.726511	0.902377	-0.033252	-0.040663	0.427734
61821	0.685473	-0.712996	8.933299	-0.065740	-0.049571	0.055325	0.171320	-0.313323	-0.727241	0.901818	-0.033980	-0.042103	0.428716
61822	0.819729	-0.850823	9.033893	-0.219715	-0.081182	0.060186	0.169606	-0.310713	-0.727449	0.901023	-0.037261	-0.045494	0.429767
61823	0.721121	-1.144810	9.382227	-0.194718	-0.126685	0.047829	0.165764	-0.301249	-0.728592	0.900341	-0.039638	-0.049457	0.430545
61824	0.113440	-1.056048	10.119053	0.005442	-0.147684	0.079356	0.160139	-0.299301	-0.731075	0.899478	-0.038312	-0.052089	0.432155
61825	-0.143853	-1.259377	10.609180	0.144724	-0.121559	0.137766	0.152177	-0.301721	-0.731238	0.898261	-0.034740	-0.052925	0.434879
61826	0.193653	-1.360593	11.402957	0.133706	-0.039728	0.201287	0.146576	-0.306619	-0.729132	0.896501	-0.032168	-0.052419	0.438753
61827	0.920448	-1.002728	10.737527	0.051739	0.058235	0.173597	0.147000	-0.312096	-0.729580	0.895064	-0.031878	-0.050808	0.441886
61828	0.781691	-1.466352	9.776934	-0.114560	0.033967	0.163454	0.147509	-0.310594	-0.727762	0.893540	-0.034360	-0.051190	0.444730
61829	0.840292	-1.371039	9.635736	-0.053645	-0.027185	0.133722	0.145935	-0.309079	-0.729017	0.892279	-0.035176	-0.052084	0.447088
61830	0.713934	-1.467673	9.171905	0.139748	-0.068927	0.105049	0.143582	-0.309889	-0.727696	0.891327	-0.032139	-0.052072	0.449212
61831	0.027187	-1.593441	8.763039	0.211132	-0.105467	0.147922	0.139684	-0.314521	-0.727425	0.890005	-0.027587	-0.051986	0.452137
61832	0.336421	-1.567322	8.654931	0.362990	-0.154594	0.191062	0.133592	-0.325575	-0.724725	0.888150	-0.019879	-0.051432	0.456234
61833	0.185165	-1.144281	9.761750	0.602493	-0.177543	0.219267	0.126869	-0.341965	-0.719741	0.886122	-0.007834	-0.049013	0.460786
61834	0.259828	-0.185110	10.594017	0.627606	-0.137458	0.200365	0.120446	-0.364925	-0.715213	0.884064	0.004401	-0.045708	0.465104
61835	0.483536	0.056274	9.878717	0.482983	-0.112814	0.157102	0.112958	-0.383498	-0.712567	0.882409	0.013806	-0.043202	0.468292
61836	0.504234	-0.389842	8.758341	0.134152	-0.168637	0.143711	0.107251	-0.393049	-0.709988	0.880782	0.017671	-0.045036	0.471045
61837	0.735705	-0.430664	8.582847	0.193922	-0.243949	0.164947	0.100867	-0.397394	-0.709676	0.878918	0.023176	-0.047544	0.474031
61838	0.859567	-0.004823	8.947148	0.233801	-0.301948	0.224989	0.089400	-0.405408	-0.707901	0.876323	0.029971	-0.050814	0.478098
61839	1.140308	0.401476	9.612672	0.417888	-0.293465	0.261592	0.077679	-0.415885	-0.704206	0.873218	0.039790	-0.052092	0.482902
61840	1.871092	0.943149	10.078809	0.684582	-0.235951	0.254813	0.065085	-0.434433	-0.699542	0.869828	0.053792	-0.049873	0.487872
61841	2.108617	1.046725	10.736418	0.720672	-0.155513	0.194502	0.056693	-0.458205	-0.691630	0.866900	0.067673	-0.045751	0.491744
61842	2.963793	1.111365	10.460629	0.350869	-0.090801	0.085182	0.052046	-0.474472	-0.682277	0.865370	0.074616	-0.044050	0.493585
61843	1.680431	0.633027	9.634706	0.204987	-0.049667	-0.070511	0.049468	-0.483082	-0.678701	0.865705	0.078784	-0.042832	0.492457
61844	1.558351	0.437437	9.854602	-0.003842	-0.042440	-0.194498	0.050000	-0.485275	-0.677825	0.867386	0.079356	-0.043344	0.489353
61845	1.388514	-0.365557	10.303437	-0.155904	-0.061687	-0.226640	0.052987	-0.481322	-0.678478	0.869782	0.077457	-0.045650	0.485176
61846	1.690292	0.609070	11.263693	-0.430299	0.022068	-0.286406	0.054916	-0.472707	-0.683079	0.873045	0.070067	-0.049050	0.480081
61847	1.767887	0.700333	9.846204	-0.550537	0.118685	-0.339776	0.060069	-0.456173	-0.688038	0.877116	0.059640	-0.051866	0.473731
61848	1.552842	0.026565	9.181845	-0.309062	0.153854	-0.292126	0.065758	-0.441282	-0.693928	0.880285	0.053106	-0.051813	0.468608
61849	1.560950	0.124853	9.884630	-0.100132	0.150078	-0.215716	0.073317	-0.436533	-0.694512	0.882550	0.050139	-0.049982	0.464859
61850	1.230389	0.506450	9.565038	-0.164743	0.132606	-0.167601	0.079804	-0.426028	-0.697093	0.884337	0.046205	-0.049078	0.461957
61851	0.300091	1.768612	9.392917	-0.039879	0.071486	-0.085304	0.083053	-0.421802	-0.698394	0.885227	0.044932	-0.048159	0.460472
61852	0.299199	1.967199	9.839794	0.189025	0.046043	-0.071360	0.086081	-0.426610	-0.696288	0.885695	0.047962	-0.045612	0.459525
61853	0.705435	1.731189	9.199140	0.364353	0.024193	-0.052695	0.084809	-0.435090	-0.692730	0.885829	0.054314	-0.041764	0.458926
61854	1.095668	1.266071	9.099106	0.367698	0.001254	-0.008024	0.087081	-0.447423	-0.686677	0.885451	0.060858	-0.038433	0.459125
61855	1.114815	0.896347	9.361442	0.614271	-0.016392	0.059710	0.087006	-0.460017	-0.682013	0.884075	0.071935	-0.033125	0.460585
61856	1.114192	1.139909	9.573322	0.819692	-0.020063	0.135257	0.085805	-0.484650	-0.672277	0.881502	0.086546	-0.026197	0.463442
61857	1.415493	1.395680	9.828400	0.527651	0.035500	0.224928	0.083009	-0.503937	-0.663887	0.878463	0.095504	-0.021045	0.467695
61858	1.495389	1.747659	10.307584	0.194594	0.084159	0.275584	0.080042	-0.514873	-0.657482	0.875503	0.098053	-0.018346	0.472805
61859	1.598088	1.264653	9.916638	-0.080841	0.121799	0.263018	0.079782	-0.515967	-0.656195	0.873201	0.095501	-0.017491	0.477592
61860	1.435296	0.789373	9.802033	0.005100	0.097443	0.245887	0.079545	-0.519524	-0.657520	0.870840	0.094608	-0.016284	0.482101
61861	1.077382	0.706191	10.001225	-0.032444	0.124634	0.240511	0.077320	-0.519649	-0.656712	0.868610	0.092829	-0.014903	0.486494
61862	1.186087	1.714119	10.348317	-0.085215	0.156868	0.242171	0.079005	-0.517058	-0.656583	0.866415	0.089786	-0.013529	0.490999
61863	1.696479	2.222967	8.955927	-0.012256	0.179038	0.182845	0.079652	-0.515966	-0.656582	0.864675	0.087878	-0.010907	0.494465
61864	1.398301	1.051111	8.786418	0.034119	0.126658	0.198708	0.080048	-0.517338	-0.655178	0.862643	0.087209	-0.008801	0.498161
61865	1.368691	1.270582	9.697594	0.155491	0.105412	0.237440	0.081903	-0.523097	-0.652805	0.860003	0.088916	-0.005910	0.502448
61866	1.655395	2.511305	10.336611	0.065125	0.156761	0.241526	0.081641	-0.523781	-0.651643	0.857450	0.088469	-0.003063	0.506896
61867	1.542119	2.873409	10.488344	0.032422	0.189311	0.160443	0.084278	-0.528175	-0.650821	0.855755	0.087301	0.000159	0.509963
61868	1.331639	2.502432	9.755332	0.004011	0.178232	0.126715	0.087676	-0.528194	-0.650096	0.854440	0.085590	0.002954	0.512444
61869	1.111091	2.062872	9.377288	0.066762	0.146092	0.098843	0.090023	-0.528756	-0.647291	0.853282	0.085502	0.005894	0.514359
61870	0.817836	2.258982	9.055242	0.113536	0.130621	0.049918	0.093304	-0.530963	-0.647103	0.852549	0.086140	0.009129	0.515418
61871	0.418920	1.853055	8.996340	0.201405	0.105521	0.001160	0.096076	-0.537412	-0.644104	0.852144	0.088771	0.012952	0.515560
61872	-0.004629	1.379903	8.912847	0.169023	0.085464	0.032606	0.098429	-0.539480	-0.640667	0.851476	0.090817	0.016018	0.516221
61873	-0.121120	1.963679	9.189718	0.161674	0.039871	0.057209	0.098840	-0.543314	-0.639676	0.850559	0.093425	0.018255	0.517192
61874	-0.065644	1.603812	9.622478	0.175916	0.008290	0.050049	0.100051	-0.551261	-0.636409	0.849701	0.096388	0.020046	0.517992
61875	-0.563085	1.585049	10.083157	0.116666	0.009999	0.081481	0.100076	-0.557284	-0.633881	0.848617	0.098480	0.021310	0.519323
61876	-0.406262	2.586130	9.886640	0.059573	0.008274	0.054785	0.098645	-0.558919	-0.633229	0.847923	0.099467	0.021886	0.520245
61877	0.032798	1.884805	8.956779	0.041978	-0.009033	0.004994	0.098126	-0.560148	-0.632457	0.847787	0.100434	0.022255	0.520264
61878	0.389519	1.095482	9.713641	0.091887	-0.026800	0.017345	0.096039	-0.561917	-0.630891	0.847429	0.102318	0.022647	0.520464
61879	0.425520	2.076553	9.743834	0.111603	-0.005838	0.021278	0.096051	-0.564655	-0.629883	0.846979	0.104400	0.023760	0.520732
61880	0.419885	2.654713	9.253074	0.081498	-0.012622	-0.033468	0.095022	-0.569030	-0.627582	0.847158	0.105935	0.024390	0.520102
61881	0.394340	2.464415	9.090095	0.106637	-0.049257	-0.059880	0.095680	-0.570814	-0.625928	0.847575	0.108367	0.024907	0.518896
61882	0.256673	2.784204	9.498691	0.072854	-0.035194	-0.112848	0.095020	-0.570674	-0.624494	0.848600	0.109949	0.025236	0.516868
61883	0.089389	3.012947	9.944946	0.189335	-0.026357	-0.157700	0.096730	-0.573696	-0.622221	0.849815	0.113510	0.027251	0.513991
61884	0.361673	2.605836	9.637521	0.183283	-0.021025	-0.196655	0.097924	-0.579453	-0.617898	0.851418	0.116771	0.029148	0.510493
61885	0.678994	2.415173	9.442741	0.034088	-0.043741	-0.249062	0.100543	-0.580288	-0.617686	0.853893	0.117809	0.029498	0.506080
61886	1.136115	2.196327	9.039760	-0.169774	-0.078768	-0.279927	0.104448	-0.576476	-0.618742	0.857152	0.115577	0.027018	0.501201
61887	1.022497	1.843405	8.952571	-0.286077	-0.118957	-0.294173	0.107043	-0.569645	-0.624018	0.860792	0.111864	0.022916	0.495983
61888	0.658208	1.539456	9.298276	-0.195057	-0.159214	-0.263656	0.106363	-0.561426	-0.630136	0.863890	0.109999	0.018753	0.491164
61889	0.662341	1.421166	9.950542	-0.030837	-0.133245	-0.183981	0.107395	-0.558694	-0.630642	0.865807	0.110819	0.016658	0.487667
61890	0.716357	1.539256	10.167719	-0.091137	-0.089776	-0.098787	0.105542	-0.552934	-0.633403	0.866995	0.110119	0.014357	0.485785
61891	0.488376	0.694791	11.063568	-0.249010	-0.041099	-0.025867	0.105524	-0.547869	-0.636716	0.867804	0.106224	0.011369	0.485286
61892	0.895074	1.536202	10.411265	-0.391459	-0.039534	0.038372	0.103550	-0.542654	-0.641680	0.868237	0.099855	0.006726	0.485951
61893	0.730744	1.557689	9.153669	-0.462926	-0.088227	0.034231	0.099845	-0.530587	-0.648879	0.868811	0.092686	0.000699	0.486390
61894	0.290208	0.746849	8.705966	-0.237718	-0.189512	0.070729	0.094575	-0.519606	-0.655289	0.868543	0.090435	-0.005115	0.487266
61895	0.956965	1.432726	9.763089	-0.070037	-0.214594	0.154607	0.086851	-0.515182	-0.660045	0.867140	0.091273	-0.009733	0.489534
61896	1.775997	2.511069	9.780436	-0.053758	-0.137830	0.144403	0.078879	-0.514864	-0.661733	0.865781	0.091698	-0.012990	0.491778
61897	1.489171	2.237480	10.027291	0.041449	-0.065860	0.076651	0.074834	-0.516896	-0.660658	0.864937	0.093103	-0.013810	0.492976
61898	1.164719	2.114760	9.966198	0.352933	-0.021889	0.065055	0.072760	-0.521539	-0.658344	0.863603	0.099441	-0.010906	0.494148
61899	1.633320	2.161722	9.215309	0.285324	0.006246	0.008155	0.071765	-0.533170	-0.653916	0.862943	0.104412	-0.007949	0.494332
61900	1.583147	2.208096	10.095835	0.172795	0.049926	-0.048897	0.073620	-0.539340	-0.651029	0.863060	0.106944	-0.005352	0.493622
61901	1.235112	1.828072	9.986326	0.174847	0.081669	-0.096320	0.076906	-0.543601	-0.648792	0.863635	0.109292	-0.001978	0.492124
61902	0.701046	1.430535	9.967138	0.076337	0.090511	-0.075779	0.080707	-0.547319	-0.645264	0.864207	0.109759	0.000426	0.491018
61903	0.567912	1.073126	9.149504	0.011707	0.062576	-0.017327	0.084504	-0.548161	-0.645329	0.864354	0.109414	0.001699	0.490833
61904	0.671321	1.360154	8.897176	0.024035	0.013510	0.020508	0.084112	-0.548980	-0.644038	0.864093	0.109734	0.002048	0.491220
61905	0.704037	1.201755	9.089729	0.148125	-0.046091	0.058159	0.083087	-0.552533	-0.644445	0.863201	0.112776	0.002616	0.492096
61906	1.065700	2.134984	9.248737	0.047736	-0.083967	0.087329	0.080360	-0.556351	-0.643536	0.862229	0.114467	0.001364	0.493414
61907	1.382212	2.128533	10.305729	0.058472	-0.074595	0.060886	0.077212	-0.556198	-0.641030	0.861500	0.116255	0.000542	0.494270
61908	1.519519	3.092188	10.404540	0.081058	-0.015103	0.033222	0.074995	-0.558103	-0.639463	0.860974	0.117839	0.000931	0.494810
61909	1.323572	2.723855	9.786785	0.097427	0.018424	-0.000024	0.074351	-0.560701	-0.638185	0.860743	0.119433	0.002239	0.494826
61910	1.353278	2.829140	9.686807	0.076180	0.044769	-0.038840	0.074079	-0.560427	-0.635333	0.860935	0.120336	0.003781	0.494262
61911	1.168091	2.599285	9.551185	0.112985	0.056290	-0.059667	0.076189	-0.563587	-0.635395	0.861242	0.121858	0.006040	0.493333
61912	0.996725	2.277794	9.371132	0.131841	0.041552	-0.075454	0.079862	-0.567577	-0.632385	0.861651	0.123746	0.008164	0.492115
61913	0.889778	2.182161	9.284442	0.028066	0.013598	-0.085109	0.080654	-0.569772	-0.630737	0.862412	0.124217	0.008918	0.490648
61914	0.846691	2.235352	9.266199	-0.013111	-0.010892	-0.087235	0.082223	-0.570054	-0.630375	0.863296	0.124119	0.008743	0.489120
61915	0.863017	2.153567	9.303569	0.020950	-0.019603	-0.104665	0.084560	-0.566919	-0.630638	0.864267	0.124780	0.008908	0.487230
61916	0.890279	2.240953	9.635976	0.003015	-0.020563	-0.104796	0.085088	-0.567606	-0.630912	0.865278	0.125050	0.008767	0.485365
61917	0.813604	2.318973	9.786530	0.013798	-0.003051	-0.113430	0.084691	-0.567194	-0.630255	0.866343	0.125411	0.009179	0.483362
61918	0.719217	2.290658	9.724537	0.024557	0.003122	-0.115068	0.087575	-0.568578	-0.630053	0.867386	0.125820	0.009683	0.481371
61919	0.716477	2.249396	9.594315	-0.023716	0.010147	-0.118924	0.088621	-0.568036	-0.630969	0.868588	0.125382	0.009990	0.479307
61920	0.950503	1.888848	9.472799	-0.066691	0.008334	-0.112336	0.091218	-0.565176	-0.630592	0.869823	0.124157	0.009700	0.477389
61921	1.148168	1.839463	9.557040	-0.023896	-0.003169	-0.084820	0.093052	-0.563678	-0.633968	0.870694	0.123826	0.009671	0.475883
61922	1.115164	1.941663	9.861299	0.009944	0.002839	-0.055449	0.094618	-0.563687	-0.633086	0.871192	0.123997	0.009875	0.474923
61923	1.220806	1.863321	9.679249	-0.019612	0.022051	-0.038897	0.094489	-0.564234	-0.632702	0.871610	0.123493	0.010190	0.474281
61924	1.169132	2.065749	9.679619	-0.075950	0.048291	-0.036512	0.094607	-0.561497	-0.633453	0.872124	0.121738	0.010325	0.473785
61925	1.074090	2.282807	9.634871	-0.075805	0.071128	-0.059265	0.097086	-0.559594	-0.635023	0.872856	0.119787	0.010998	0.472919
61926	0.910866	2.095132	9.191938	-0.057837	0.064294	-0.066187	0.100083	-0.557694	-0.635308	0.873598	0.118189	0.011655	0.471934
61927	0.824085	2.110697	9.341863	-0.030970	0.055574	-0.078334	0.102429	-0.555790	-0.636101	0.874399	0.117161	0.012522	0.470684
61928	0.785477	1.778900	9.275899	-0.038201	0.027585	-0.070612	0.104896	-0.552792	-0.636109	0.875138	0.116250	0.012734	0.469528
61929	0.906796	1.518674	9.428066	-0.054560	0.011661	-0.025061	0.106730	-0.552391	-0.637685	0.875502	0.115209	0.012473	0.469114
61930	1.016991	1.729809	9.542492	-0.052853	0.016810	-0.007399	0.105428	-0.552520	-0.639089	0.875677	0.114158	0.012213	0.469051
61931	1.047135	1.884339	9.817969	0.001680	0.027239	-0.000779	0.105824	-0.552795	-0.639745	0.875679	0.113952	0.012677	0.469085
61932	0.974041	1.797842	9.658997	0.052666	0.053525	0.013794	0.107777	-0.551574	-0.639244	0.875405	0.114410	0.014002	0.469448
61933	0.954994	1.842983	9.428976	0.081309	0.051827	0.017541	0.108695	-0.553497	-0.636949	0.875043	0.115363	0.015585	0.469838
61934	1.125023	1.983555	9.429125	0.095579	0.051754	0.028197	0.109739	-0.554599	-0.634388	0.874525	0.116592	0.017249	0.470440
61935	1.368105	2.203528	9.626616	0.069739	0.085796	0.010476	0.111596	-0.560632	-0.632147	0.874235	0.117038	0.019305	0.470790
61936	1.331231	2.790330	9.523135	-0.052395	0.132342	-0.067655	0.114986	-0.559693	-0.630895	0.874916	0.114883	0.021212	0.469973
61937	1.228562	2.291905	9.071301	-0.075256	0.164134	-0.137380	0.119147	-0.554924	-0.632204	0.876298	0.112042	0.023591	0.467965
61938	1.152820	1.828483	9.124304	-0.135978	0.203555	-0.156258	0.127498	-0.551274	-0.633199	0.877932	0.107712	0.026163	0.465778
61939	1.133245	1.774987	9.669376	-0.132417	0.267303	-0.148969	0.136623	-0.546122	-0.633415	0.879442	0.102901	0.029803	0.463795
61940	0.900729	2.010346	9.753392	-0.046439	0.360102	-0.140841	0.147842	-0.541804	-0.632895	0.880577	0.098689	0.035923	0.462120
61941	0.050466	1.636253	9.516110	-0.001705	0.383141	-0.128792	0.159069	-0.540223	-0.630461	0.881466	0.095095	0.042759	0.460594
61942	-0.435444	1.890511	9.628965	0.002516	0.339410	-0.087309	0.171085	-0.539743	-0.627144	0.881921	0.091966	0.048859	0.459751
61943	-0.771782	2.135466	9.440026	-0.005738	0.272970	-0.055732	0.179169	-0.536776	-0.625555	0.882167	0.089342	0.053616	0.459265
61944	-1.070756	2.189055	9.685942	-0.034634	0.190683	-0.027948	0.184404	-0.538174	-0.624483	0.882249	0.086979	0.056639	0.459199
