# Supplementary material for: Identification of Haptic Based Guiding Using Hard Reins
Source: PLoS One. 2015 Jul 22;10(7):e0132020. doi: 10.1371/journal.pone.0132020 (PMC4511788; doi:10.1371/journal.pone.0132020)
Supplement: S1 File — (ZIP) [file pone.0132020.s001.zip › MotionData1/Subject2/T4/gc4.txt]

// Start Time: 0
// Sample rate: 25.0Hz
// Scenario: 4.9
// Firmware Version: 2.6.1
Counter	Acc_X	Acc_Y	Acc_Z	Gyr_X	Gyr_Y	Gyr_Z	Mag_X	Mag_Y	Mag_Z	Quat_w	Quat_x	Quat_y	Quat_z
61313	9.062216	0.227210	-3.806973	-0.546942	-0.041700	0.015803	-0.829915	0.220953	0.031036	-0.131607	0.780833	0.233882	0.564163
61314	9.076952	0.314164	-3.798299	-0.554331	-0.053276	0.005185	-0.830194	0.220943	0.034070	-0.127692	0.782731	0.228085	0.564804
61315	9.069863	0.304392	-3.822341	-0.543486	-0.064157	0.007147	-0.829642	0.220794	0.037096	-0.124066	0.784638	0.222293	0.565275
61316	9.034041	0.284925	-3.880061	-0.534540	-0.082110	-0.005030	-0.829787	0.221615	0.039862	-0.120204	0.786689	0.216930	0.565343
61317	8.991536	0.371695	-3.958286	-0.527303	-0.082062	-0.013786	-0.829233	0.221193	0.041783	-0.116499	0.788617	0.211676	0.565424
61318	8.968000	0.439227	-4.002497	-0.559978	-0.074648	-0.019516	-0.830066	0.220904	0.046197	-0.112093	0.790506	0.206215	0.565695
61319	9.099170	0.229270	-4.212943	-0.558066	-0.067402	-0.023067	-0.829239	0.221451	0.047298	-0.107839	0.792249	0.200709	0.566063
61320	9.030141	0.172712	-4.052760	-0.545395	-0.047239	-0.069072	-0.830201	0.219651	0.048941	-0.103202	0.793518	0.196117	0.566759
61321	8.947876	0.161285	-4.030777	-0.545567	-0.068761	-0.081346	-0.828668	0.216739	0.051104	-0.098475	0.794970	0.191656	0.567092
61322	8.915556	0.441460	-4.084598	-0.538100	-0.041033	-0.061935	-0.829497	0.215344	0.055644	-0.094049	0.796110	0.187007	0.567795
61323	8.930155	0.482475	-4.080243	-0.530905	-0.059213	-0.047577	-0.830603	0.214787	0.057576	-0.089958	0.797509	0.182144	0.568075
61324	8.887480	0.583925	-4.129639	-0.552558	-0.045787	-0.026675	-0.830879	0.213949	0.060464	-0.085673	0.798789	0.176762	0.568640
61325	8.897320	0.593407	-4.149086	-0.556305	-0.074767	-0.007960	-0.830595	0.212011	0.061407	-0.081548	0.800499	0.170996	0.568604
61326	8.875696	0.578925	-4.168224	-0.529089	-0.071127	-0.026246	-0.830050	0.213380	0.064862	-0.077545	0.801954	0.165902	0.568624
61327	8.916275	0.491774	-4.152810	-0.549901	-0.067551	-0.012361	-0.829912	0.213236	0.066789	-0.073475	0.803499	0.160259	0.568601
61328	8.969464	0.418648	-4.200386	-0.567226	-0.083722	-0.008037	-0.828530	0.213504	0.068435	-0.069019	0.805134	0.154442	0.568458
61329	8.859779	0.243764	-4.454390	-0.548937	-0.063796	-0.030095	-0.829910	0.211418	0.073110	-0.064763	0.806523	0.149076	0.568421
61330	8.792695	0.430422	-4.427390	-0.541424	-0.012380	-0.040929	-0.831285	0.209071	0.073372	-0.060555	0.807132	0.143973	0.569336
61331	8.743949	0.501406	-4.331474	-0.553857	0.026223	-0.020086	-0.830455	0.209067	0.074192	-0.056581	0.807481	0.138267	0.570663
61332	8.533912	0.811092	-4.482028	-0.531738	0.043511	0.048188	-0.828932	0.208922	0.075006	-0.053698	0.807611	0.131757	0.572295
61333	8.788908	0.781049	-4.392640	-0.552331	0.075741	0.084063	-0.830599	0.210728	0.073383	-0.051035	0.807612	0.124334	0.574195
61334	8.873292	0.523665	-4.505852	-0.553015	0.099110	0.090978	-0.829498	0.212808	0.070364	-0.048433	0.807137	0.116815	0.576661
61335	8.798349	0.548482	-4.477036	-0.547450	0.120731	0.087358	-0.828125	0.216131	0.067632	-0.045968	0.806544	0.109341	0.579153
61336	8.853648	0.419363	-4.202655	-0.558732	0.085106	0.046734	-0.829379	0.218492	0.064909	-0.042726	0.806031	0.102467	0.581368
61337	8.886797	0.409973	-4.125281	-0.537004	0.086998	0.025747	-0.828830	0.219739	0.063678	-0.039621	0.805611	0.096132	0.583249
61338	8.828376	0.362272	-4.083597	-0.551410	0.101376	0.036086	-0.828839	0.222934	0.058749	-0.036397	0.804785	0.089491	0.585651
61339	8.915103	0.342456	-4.073828	-0.540432	0.104776	0.053901	-0.826073	0.223899	0.057360	-0.033583	0.804141	0.082643	0.587707
61340	8.943837	0.332761	-4.049598	-0.556674	0.121041	0.057153	-0.827874	0.225021	0.053526	-0.030547	0.803024	0.075578	0.590345
61341	9.001531	0.308340	-4.032490	-0.565777	0.108315	0.074825	-0.826218	0.226967	0.049124	-0.027562	0.802304	0.068086	0.592378
61342	9.015494	0.306244	-3.967252	-0.551340	0.086492	0.089282	-0.826787	0.231124	0.046001	-0.024936	0.801530	0.060579	0.594355
61343	8.986169	0.318843	-3.914200	-0.565941	0.086718	0.071410	-0.825268	0.232789	0.043112	-0.021857	0.800975	0.053149	0.595933
61344	9.004426	0.290489	-3.793106	-0.544106	0.082805	0.093799	-0.823341	0.235834	0.040373	-0.019390	0.800136	0.045652	0.597764
61345	9.038203	0.110927	-3.878125	-0.542244	0.095611	0.071615	-0.822942	0.239983	0.039172	-0.016683	0.799383	0.038495	0.599355
61346	9.085320	-0.140512	-3.851222	-0.556621	0.113663	0.074850	-0.822400	0.243309	0.036032	-0.013809	0.798057	0.031136	0.601619
61347	9.145461	-0.121349	-3.817692	-0.548573	0.095627	0.073299	-0.821846	0.244008	0.033003	-0.011022	0.797224	0.023864	0.603111
61348	9.003506	0.000390	-3.814028	-0.545962	0.108699	0.020157	-0.820874	0.244300	0.027486	-0.007647	0.795826	0.017505	0.605224
61349	9.659946	0.165875	-3.739439	-0.571229	0.102771	0.099668	-0.821714	0.247355	0.023803	-0.004809	0.794831	0.009540	0.606737
61350	8.776082	0.002292	-3.738847	-0.553120	0.139546	-0.003166	-0.820476	0.250134	0.018310	-0.001034	0.792961	0.003463	0.609261
61351	9.070122	-0.052584	-3.716884	-0.556513	0.151742	0.048080	-0.820472	0.249868	0.014861	0.002198	0.791272	-0.003505	0.611451
61352	9.009496	0.028020	-3.640388	-0.537981	0.145741	-0.094983	-0.819502	0.250993	0.008250	0.006862	0.789243	-0.007945	0.613991
61353	9.228175	-0.057445	-3.562414	-0.545744	0.138236	0.043006	-0.820334	0.252533	0.002760	0.009989	0.787636	-0.014691	0.615885
61354	9.188871	-0.080876	-3.484786	-0.537370	0.151365	0.080163	-0.819781	0.254074	-0.004119	0.012497	0.785408	-0.021883	0.618466
61355	9.237949	-0.302878	-3.385732	-0.552891	0.144369	0.064078	-0.818402	0.256578	-0.010030	0.015482	0.783632	-0.029051	0.620352
61356	9.131836	-0.195621	-3.343298	-0.529226	0.147722	0.078478	-0.817575	0.258251	-0.015118	0.017886	0.781344	-0.036108	0.622799
61357	9.181918	-0.273016	-3.303845	-0.541027	0.155100	0.065909	-0.816339	0.262282	-0.022942	0.020675	0.779352	-0.043153	0.624756
61358	9.280342	-0.389557	-3.293012	-0.554566	0.165967	0.067457	-0.814953	0.263129	-0.029559	0.023628	0.776727	-0.050340	0.627378
61359	9.283022	-0.152264	-3.213517	-0.550664	0.201722	0.097388	-0.812747	0.266321	-0.035055	0.026227	0.774020	-0.057967	0.629957
61360	9.445931	-0.021451	-2.997750	-0.555290	0.165174	0.157754	-0.812205	0.271048	-0.044106	0.028051	0.771178	-0.066554	0.632509
61361	9.401730	-0.093268	-2.934072	-0.547385	0.136559	0.128808	-0.810000	0.274517	-0.050014	0.030151	0.769146	-0.074640	0.633983
61362	9.388009	-0.353610	-2.846587	-0.536760	0.108006	0.091028	-0.807522	0.279091	-0.056049	0.032455	0.767013	-0.081984	0.635544
61363	9.436778	-0.740175	-2.786770	-0.551413	0.093874	0.066131	-0.807804	0.281322	-0.061675	0.035352	0.765521	-0.089178	0.636220
61364	9.396338	-1.228039	-2.786105	-0.551451	0.084100	0.048427	-0.805320	0.284376	-0.067864	0.038384	0.763657	-0.096060	0.637281
61365	9.414083	-1.054330	-2.812227	-0.524257	0.072154	0.061230	-0.806413	0.282186	-0.073391	0.040863	0.762386	-0.102860	0.637587
61366	9.328218	-0.838891	-2.838676	-0.547907	0.074117	0.055645	-0.804200	0.283297	-0.076704	0.043731	0.760550	-0.109803	0.638431
61367	9.431572	-0.987056	-2.856490	-0.556765	0.097431	0.073094	-0.802821	0.285520	-0.081377	0.046602	0.758822	-0.117175	0.638974
61368	9.464455	-0.947756	-2.721673	-0.556779	0.101052	0.071308	-0.802271	0.287052	-0.085224	0.049464	0.756501	-0.124427	0.640139
61369	9.384153	-1.126070	-2.721992	-0.547672	0.093687	0.082036	-0.798677	0.289408	-0.089776	0.052065	0.754715	-0.131818	0.640561
61370	9.347075	-0.996669	-2.547015	-0.534985	0.105478	0.066189	-0.798410	0.292319	-0.092917	0.054676	0.752277	-0.138691	0.641759
61371	9.476943	-1.217687	-2.595460	-0.536983	0.097854	0.014904	-0.797028	0.293573	-0.096774	0.057980	0.750547	-0.144924	0.642117
61372	9.505583	-1.060069	-2.478870	-0.555428	0.091254	-0.041867	-0.797441	0.293723	-0.100215	0.062244	0.748492	-0.150433	0.642849
61373	9.467169	-1.076952	-2.512455	-0.564585	0.080530	-0.047225	-0.797441	0.294002	-0.100901	0.066705	0.747058	-0.156095	0.642720
61374	9.490822	-1.212443	-2.515807	-0.562951	0.055428	-0.062103	-0.797709	0.292214	-0.103398	0.071229	0.745438	-0.161426	0.642799
61375	9.555235	-0.903958	-2.582153	-0.552944	0.036924	-0.011392	-0.798259	0.291527	-0.104365	0.074913	0.744392	-0.167517	0.642033
61376	9.371777	-0.946386	-2.595930	-0.544719	0.023943	0.022358	-0.798536	0.290965	-0.101337	0.077975	0.742849	-0.173898	0.641759
61377	9.355032	-0.907620	-2.596340	-0.553688	0.034652	0.038112	-0.796884	0.293171	-0.100914	0.081033	0.741592	-0.180718	0.640950
61378	9.385139	-1.081298	-2.517129	-0.566464	0.027580	0.029140	-0.796888	0.293858	-0.099666	0.084339	0.739861	-0.187451	0.640590
61379	9.420848	-1.052044	-2.440189	-0.537260	0.047168	0.039984	-0.795517	0.297176	-0.100883	0.087179	0.738381	-0.194047	0.639952
61380	9.399349	-0.964831	-2.426637	-0.555508	0.036444	0.039843	-0.794972	0.298824	-0.098114	0.090214	0.736431	-0.200759	0.639709
61381	9.433393	-0.907085	-2.432159	-0.571912	0.029321	0.039709	-0.794156	0.301997	-0.096985	0.093510	0.735036	-0.207793	0.638592
61382	9.462725	-0.868791	-2.461618	-0.530123	0.022691	0.054406	-0.794025	0.303653	-0.096280	0.095924	0.733162	-0.214394	0.638206
61383	9.545056	-1.051318	-2.585327	-0.542826	-0.000056	0.086243	-0.792514	0.306274	-0.095713	0.098087	0.731917	-0.221763	0.636787
61384	9.656287	-1.180656	-2.675843	-0.556213	0.028771	0.094766	-0.791283	0.309725	-0.095412	0.100395	0.729653	-0.229247	0.636375
61385	9.516373	-1.254951	-2.718315	-0.542547	0.037803	0.083334	-0.788940	0.312488	-0.096504	0.102763	0.727854	-0.236468	0.635414
61386	9.449645	-1.173281	-2.477532	-0.562645	0.016993	0.101790	-0.789092	0.315808	-0.097571	0.105012	0.725596	-0.244128	0.634732
61387	9.400910	-1.158053	-2.409987	-0.522678	0.014928	0.109336	-0.786617	0.319388	-0.095072	0.106667	0.723910	-0.251482	0.633509
61388	9.339988	-1.292920	-2.398737	-0.557070	0.040452	0.092823	-0.785251	0.323809	-0.095589	0.109058	0.721318	-0.258857	0.633088
61389	9.468381	-1.481231	-2.242180	-0.531682	0.050533	0.061206	-0.784421	0.324227	-0.097107	0.111643	0.719313	-0.265515	0.632160
61390	9.529619	-1.550692	-2.082027	-0.522679	0.045163	0.052494	-0.784153	0.326300	-0.097363	0.114066	0.716863	-0.271832	0.631826
61391	9.569585	-1.571904	-1.956209	-0.542229	-0.002964	0.004790	-0.783052	0.328239	-0.099281	0.117234	0.715724	-0.277895	0.629897
61392	9.802306	-1.603304	-2.105966	-0.554369	-0.034892	-0.041107	-0.782774	0.327821	-0.098598	0.120846	0.714654	-0.283425	0.627962
61393	9.680393	-1.421692	-2.168230	-0.556581	-0.081481	-0.069154	-0.783596	0.325606	-0.096823	0.124719	0.714796	-0.288752	0.624607
61394	9.569179	-1.573519	-2.214708	-0.562413	-0.135290	-0.095470	-0.786224	0.324360	-0.094197	0.128546	0.715200	-0.293821	0.620994
61395	9.395594	-1.524084	-2.212612	-0.554487	-0.162151	-0.120012	-0.788424	0.320206	-0.090364	0.132554	0.716556	-0.298553	0.616315
61396	9.357194	-1.458572	-2.208459	-0.535298	-0.164417	-0.079080	-0.788961	0.315777	-0.088063	0.135611	0.717214	-0.303562	0.612425
61397	9.376867	-1.500197	-2.275671	-0.567668	-0.154122	-0.005210	-0.790483	0.314522	-0.083516	0.138450	0.717640	-0.310029	0.608035
61398	9.343365	-1.357213	-2.243396	-0.564211	-0.162891	-0.033414	-0.791039	0.314796	-0.082407	0.141356	0.717839	-0.316006	0.604041
61399	9.377432	-1.520044	-2.357596	-0.544148	-0.164916	-0.019022	-0.792835	0.313690	-0.081026	0.143965	0.718435	-0.321964	0.599553
61400	9.581326	-1.565912	-2.531313	-0.560485	-0.128125	-0.090166	-0.793103	0.311616	-0.080494	0.147711	0.718511	-0.326941	0.595847
61401	9.578056	-1.470115	-2.686995	-0.545714	-0.077472	-0.116832	-0.796576	0.308528	-0.081181	0.152081	0.718595	-0.331209	0.592278
61402	9.598634	-1.413100	-2.822958	-0.534663	-0.028426	-0.164756	-0.798490	0.303287	-0.083701	0.156986	0.717988	-0.334474	0.589895
61403	9.282944	-1.108500	-2.734124	-0.542741	-0.001338	-0.170355	-0.799862	0.300251	-0.084135	0.162458	0.717460	-0.337654	0.587237
61404	8.927015	-1.194979	-2.623960	-0.543600	0.020498	-0.198897	-0.802877	0.293353	-0.086389	0.168210	0.716416	-0.340347	0.585336
61405	9.422965	-1.123491	-3.057896	-0.553966	0.121875	-0.236664	-0.806162	0.285358	-0.091132	0.175452	0.714781	-0.342246	0.584100
61406	9.558018	-0.340535	-3.289099	-0.546565	0.133141	-0.186960	-0.807625	0.279231	-0.099183	0.181858	0.712249	-0.344720	0.583778
61407	9.140346	-0.209295	-3.203026	-0.570699	0.104344	-0.282679	-0.809393	0.272898	-0.105574	0.189773	0.711006	-0.346152	0.581924
61408	8.933522	-0.308417	-3.032520	-0.556281	0.128366	-0.359685	-0.813210	0.260632	-0.113526	0.198276	0.709598	-0.346245	0.580751
61409	9.622072	-0.245525	-3.101792	-0.561393	0.149466	-0.289836	-0.817440	0.247958	-0.123134	0.206453	0.707818	-0.347209	0.579497
61410	10.250277	-0.669887	-3.093066	-0.555919	0.089081	-0.184940	-0.818908	0.237217	-0.133982	0.212626	0.705560	-0.349888	0.578405
61411	9.869751	-0.866848	-3.286059	-0.549706	0.030988	-0.145680	-0.820120	0.230610	-0.141621	0.218114	0.704121	-0.353209	0.576093
61412	8.989762	-0.973944	-3.136307	-0.560094	-0.022879	-0.173980	-0.821468	0.222745	-0.144723	0.223413	0.702994	-0.356536	0.573382
61413	9.005180	-0.516714	-3.037539	-0.520241	-0.010166	-0.203612	-0.823236	0.215849	-0.147812	0.228827	0.702511	-0.358858	0.570384
61414	9.241992	-0.154903	-2.904178	-0.550006	-0.025463	-0.087006	-0.824188	0.211702	-0.146745	0.232956	0.700768	-0.363268	0.568060
61415	9.240961	-0.168608	-2.778389	-0.543372	-0.042796	0.031712	-0.824875	0.210598	-0.147027	0.235778	0.698782	-0.369258	0.565474
61416	9.109872	-0.380444	-2.780682	-0.530286	-0.029126	0.104267	-0.824891	0.213910	-0.145339	0.237417	0.695700	-0.376097	0.564080
61417	9.341434	-0.367191	-2.761802	-0.559194	-0.003747	0.107352	-0.824799	0.217565	-0.145308	0.239885	0.692543	-0.383083	0.562215
61418	9.578414	-0.330296	-2.806020	-0.557478	-0.025461	0.119946	-0.823992	0.222810	-0.143468	0.241724	0.689075	-0.390377	0.560670
61419	9.491474	-0.193967	-2.732527	-0.557697	-0.059761	0.126343	-0.821667	0.228872	-0.139013	0.243523	0.686299	-0.397806	0.558068
61420	9.406670	-0.130140	-2.658228	-0.527794	-0.060687	0.112531	-0.822112	0.234942	-0.134674	0.244734	0.683332	-0.404780	0.556161
61421	9.399568	-0.064765	-2.644452	-0.563287	-0.059446	0.093537	-0.821581	0.239489	-0.130634	0.246991	0.680684	-0.411739	0.553295
61422	9.511183	-0.034450	-2.707757	-0.572470	-0.042621	0.033201	-0.819657	0.242098	-0.126624	0.249812	0.677858	-0.417985	0.550810
61423	9.347997	0.067639	-2.776327	-0.559781	-0.029791	0.001406	-0.821889	0.245130	-0.122303	0.253307	0.675569	-0.423423	0.547865
61424	9.478286	0.178330	-2.719751	-0.557685	0.013337	0.015358	-0.819957	0.245945	-0.119001	0.256573	0.672272	-0.428930	0.546113
61425	9.477491	-0.029466	-2.717432	-0.553528	0.079757	0.039742	-0.819406	0.246775	-0.119686	0.260523	0.668405	-0.434172	0.544846
61426	9.704760	-0.363771	-2.622195	-0.545890	0.137427	0.035938	-0.819417	0.249542	-0.120346	0.264450	0.663558	-0.439132	0.544904
61427	9.657006	-0.866073	-2.618943	-0.561754	0.188593	0.061903	-0.818320	0.252589	-0.122942	0.269205	0.658161	-0.444106	0.545089
61428	9.201172	-1.302585	-2.553061	-0.545256	0.205656	0.051223	-0.815279	0.254811	-0.128319	0.273524	0.652344	-0.448831	0.546061
61429	9.116100	-1.571070	-2.293849	-0.554553	0.178785	0.035292	-0.814735	0.258003	-0.132563	0.278325	0.647211	-0.453367	0.545996
61430	9.633021	-1.494742	-2.319553	-0.561750	0.166705	0.086707	-0.812256	0.261880	-0.136126	0.282082	0.641307	-0.458873	0.546434
61431	9.941449	-1.736261	-2.375257	-0.547366	0.127777	0.103073	-0.811165	0.266166	-0.137193	0.285528	0.636034	-0.464424	0.546119
61432	9.870086	-1.445797	-2.368738	-0.540499	0.110394	0.029857	-0.810074	0.269611	-0.134685	0.289079	0.631304	-0.469227	0.545633
61433	9.701450	-1.428001	-2.397703	-0.562814	0.062448	-0.038257	-0.807860	0.270162	-0.135799	0.293608	0.627877	-0.473472	0.543497
61434	9.465260	-1.356470	-2.403018	-0.555961	-0.017099	-0.015611	-0.810646	0.272914	-0.129684	0.296620	0.624801	-0.478559	0.540945
61435	9.417555	-1.303299	-2.449452	-0.526928	-0.042797	0.021156	-0.810242	0.274695	-0.125120	0.299018	0.622083	-0.483735	0.538147
61436	9.335299	-1.283223	-2.413325	-0.548641	-0.068607	0.095354	-0.809298	0.279374	-0.119152	0.300217	0.618468	-0.490378	0.535628
61437	9.339691	-1.239274	-2.336508	-0.537754	-0.087001	0.130983	-0.807520	0.283640	-0.114573	0.301104	0.614999	-0.497240	0.532790
61438	9.325235	-1.331304	-2.383782	-0.543403	-0.104693	0.097396	-0.808656	0.288874	-0.107756	0.301821	0.611699	-0.504005	0.529818
61439	9.413405	-1.328055	-2.548229	-0.539925	-0.122528	0.077226	-0.808115	0.291348	-0.104013	0.302914	0.609035	-0.510379	0.526149
61440	9.432027	-1.487587	-2.536809	-0.532863	-0.147593	0.055330	-0.806199	0.295193	-0.097234	0.303477	0.606599	-0.516714	0.522443
61441	9.325861	-1.433608	-2.513109	-0.541862	-0.143233	0.074644	-0.807606	0.299323	-0.091116	0.304376	0.604070	-0.523137	0.518442
61442	9.412288	-1.453181	-2.464685	-0.560142	-0.160257	0.074547	-0.805548	0.302619	-0.085722	0.304899	0.601318	-0.529998	0.514349
61443	9.311017	-1.455034	-2.476609	-0.540202	-0.167556	0.073036	-0.805565	0.304940	-0.076738	0.305511	0.598962	-0.536455	0.510024
61444	9.281900	-1.491080	-2.473752	-0.549115	-0.134986	0.062105	-0.806282	0.309343	-0.070070	0.306262	0.596069	-0.542827	0.506206
61445	9.372859	-1.592850	-2.426833	-0.523662	-0.105828	0.013572	-0.806861	0.313744	-0.062715	0.307923	0.593732	-0.547952	0.502408
61446	9.393146	-1.375633	-2.448612	-0.557232	-0.083863	-0.005500	-0.805210	0.315104	-0.056924	0.309978	0.590942	-0.553225	0.498640
61447	9.330523	-1.358370	-2.455969	-0.559725	-0.059756	0.019082	-0.805218	0.315635	-0.050027	0.312512	0.587772	-0.558413	0.495010
61448	9.262754	-1.331122	-2.417526	-0.563181	-0.020860	0.002867	-0.804950	0.316861	-0.044778	0.315222	0.584161	-0.563391	0.491917
61449	9.340002	-1.113493	-2.316167	-0.550302	0.015141	0.001951	-0.806216	0.320161	-0.038394	0.318652	0.580414	-0.567728	0.489148
61450	9.640752	-0.971183	-2.441376	-0.552035	0.055233	-0.041577	-0.805536	0.322219	-0.033967	0.322495	0.576569	-0.571537	0.486735
61451	9.918279	-0.564795	-2.866676	-0.531931	0.117146	-0.115903	-0.806088	0.321665	-0.033141	0.328035	0.573221	-0.573588	0.484569
61452	9.359753	0.027090	-3.065817	-0.538951	0.147505	-0.086123	-0.805673	0.321524	-0.032732	0.333186	0.569011	-0.576097	0.483038
61453	8.726895	0.087304	-2.961752	-0.562391	0.189196	-0.109780	-0.806773	0.320152	-0.035219	0.339842	0.564648	-0.577952	0.481302
61454	8.486194	0.236169	-2.970339	-0.533289	0.245701	-0.198280	-0.809106	0.316867	-0.043506	0.347103	0.560754	-0.578400	0.480133
61455	9.806721	0.172177	-3.372458	-0.563667	0.363788	-0.269851	-0.811138	0.309455	-0.058591	0.357299	0.556483	-0.577148	0.479128
61456	10.698963	0.451129	-3.463742	-0.558371	0.376947	-0.319187	-0.814135	0.301085	-0.075609	0.367443	0.552433	-0.575444	0.478191
61457	10.346364	0.460362	-3.115461	-0.576404	0.292864	-0.382663	-0.818366	0.289251	-0.089345	0.377986	0.549936	-0.573418	0.475278
61458	9.496933	-0.102410	-2.769797	-0.558927	0.257425	-0.274577	-0.819148	0.280588	-0.103074	0.386260	0.546392	-0.572959	0.473261
61459	9.280291	0.160278	-2.714453	-0.554301	0.144093	-0.299495	-0.820897	0.270532	-0.112676	0.393995	0.544428	-0.572667	0.469487
61460	9.539537	0.300811	-2.779185	-0.542122	0.040129	-0.262369	-0.824577	0.258405	-0.121732	0.399430	0.542848	-0.573794	0.465330
61461	9.537412	0.356339	-2.789466	-0.542568	-0.023709	-0.276130	-0.826475	0.249294	-0.124154	0.404853	0.542228	-0.574906	0.459963
61462	9.194668	0.537909	-2.694391	-0.553353	-0.065317	-0.157510	-0.827568	0.245840	-0.124044	0.408196	0.540268	-0.578061	0.455337
61463	9.107805	0.620852	-2.656543	-0.554883	-0.057901	-0.081504	-0.827566	0.245005	-0.122398	0.411546	0.537578	-0.581611	0.450963
61464	9.330616	0.817553	-2.663868	-0.552754	-0.029527	-0.028504	-0.830463	0.242525	-0.122677	0.414091	0.533750	-0.585800	0.447747
61465	9.475117	0.700539	-2.682085	-0.561951	-0.056597	-0.017814	-0.830327	0.241954	-0.117170	0.416935	0.530203	-0.590023	0.443761
61466	9.323045	0.730614	-2.662888	-0.552989	-0.081064	-0.008740	-0.831580	0.242772	-0.112741	0.418661	0.526542	-0.594790	0.440116
61467	9.194901	0.874618	-2.562849	-0.553876	-0.074814	-0.003494	-0.830060	0.243177	-0.110819	0.421056	0.523007	-0.599173	0.436082
61468	9.228395	0.877065	-2.524264	-0.560088	-0.064211	0.022913	-0.831183	0.245792	-0.106648	0.422740	0.518699	-0.604126	0.432752
61469	9.262465	0.961451	-2.520419	-0.547352	-0.064362	0.033696	-0.829952	0.248258	-0.100705	0.424854	0.514630	-0.608672	0.429154
61470	9.431627	0.933533	-2.563823	-0.552142	0.001681	0.107577	-0.830246	0.251144	-0.095022	0.426483	0.508731	-0.613796	0.427271
61471	9.905138	0.697451	-2.743027	-0.566269	0.157739	0.198531	-0.827787	0.258314	-0.091383	0.430066	0.500520	-0.618192	0.427038
61472	9.163599	0.379840	-2.499301	-0.533098	0.258898	0.141476	-0.825734	0.264820	-0.095329	0.434307	0.492082	-0.621187	0.428206
61473	8.619574	-0.025972	-2.250023	-0.537771	0.281307	0.047337	-0.823674	0.269529	-0.099570	0.440349	0.484844	-0.622643	0.428177
61474	8.970009	-0.341739	-2.157575	-0.531830	0.358806	0.045188	-0.820080	0.272166	-0.105359	0.446563	0.476664	-0.623675	0.429420
61475	9.753802	-0.518837	-1.866721	-0.546919	0.392661	0.103314	-0.818434	0.278144	-0.117165	0.453499	0.467580	-0.624601	0.430792
61476	10.756478	-0.618698	-1.755810	-0.516984	0.368800	0.148229	-0.815684	0.283962	-0.122916	0.458703	0.458049	-0.626231	0.433148
61477	10.827989	-0.278634	-1.788692	-0.574039	0.270203	0.124342	-0.812245	0.289906	-0.125224	0.464068	0.449390	-0.628531	0.433171
61478	10.077375	-0.285938	-1.780358	-0.544515	0.130863	-0.033846	-0.810184	0.293774	-0.126027	0.468031	0.443868	-0.630825	0.431263
61479	9.506157	-0.239763	-1.540920	-0.546176	0.086334	0.099866	-0.809098	0.298185	-0.122682	0.470991	0.437294	-0.634254	0.429725
61480	9.595808	-0.289573	-1.301294	-0.540870	0.049963	0.133768	-0.807330	0.304942	-0.119042	0.472396	0.430326	-0.638674	0.428670
61481	9.816256	-0.568428	-1.233244	-0.548089	0.005974	0.220655	-0.806264	0.313909	-0.114134	0.473260	0.422808	-0.643809	0.427515
61482	9.883570	-0.680137	-1.253832	-0.548281	-0.032837	0.228853	-0.802429	0.322731	-0.109110	0.472773	0.415187	-0.649777	0.426491
61483	9.807066	-0.476642	-1.248752	-0.550559	-0.094859	0.214179	-0.799427	0.331262	-0.098983	0.472344	0.408504	-0.655701	0.424349
61484	9.783532	-0.447891	-1.311859	-0.554653	-0.161352	0.196848	-0.797261	0.341041	-0.089525	0.470420	0.402254	-0.662552	0.421808
61485	9.944231	-0.459749	-1.500394	-0.561354	-0.222579	0.198956	-0.793297	0.351088	-0.078563	0.468466	0.396665	-0.669509	0.418274
61486	9.876810	-0.449749	-1.514912	-0.564480	-0.285593	0.193986	-0.790988	0.358779	-0.064717	0.464895	0.391316	-0.677446	0.414501
61487	9.678400	-0.738921	-1.586318	-0.546414	-0.294416	0.160561	-0.788950	0.365224	-0.050193	0.462113	0.386890	-0.684497	0.410161
61488	9.499494	-0.902343	-1.622912	-0.561766	-0.262440	0.116782	-0.786625	0.370023	-0.039685	0.459381	0.382341	-0.691454	0.405803
61489	9.344164	-0.861871	-1.490272	-0.548140	-0.223197	0.052089	-0.785270	0.374123	-0.025869	0.458426	0.378725	-0.696897	0.400934
61490	9.358835	-0.939678	-1.552241	-0.547100	-0.218004	0.075066	-0.783920	0.380167	-0.015065	0.456470	0.374458	-0.702898	0.396675
61491	9.696808	-1.111569	-1.649834	-0.549658	-0.192678	0.069625	-0.783664	0.382755	-0.003462	0.455781	0.370266	-0.708091	0.392140
61492	10.184734	-1.007412	-2.277408	-0.560078	-0.080079	-0.012433	-0.781050	0.385072	0.004951	0.456501	0.365980	-0.712192	0.387876
61493	9.773489	-0.082040	-2.325840	-0.550013	-0.012892	-0.075500	-0.782446	0.386433	0.012419	0.459480	0.362402	-0.714590	0.383280
61494	9.232008	0.261437	-2.043853	-0.571795	-0.042429	0.006618	-0.782173	0.385434	0.022055	0.460634	0.357396	-0.718497	0.379270
61495	9.820867	0.367722	-2.616016	-0.546296	-0.002184	-0.062172	-0.781077	0.386228	0.032118	0.463632	0.353572	-0.720782	0.374840
61496	9.437338	0.889157	-2.698635	-0.547487	-0.008909	-0.117000	-0.781356	0.385379	0.038590	0.465984	0.350274	-0.723246	0.370247
61497	9.641068	0.751321	-2.895486	-0.553123	-0.014633	-0.175383	-0.783146	0.382189	0.042982	0.469685	0.348117	-0.724826	0.364469
61498	9.553452	0.597352	-2.874323	-0.545762	-0.012127	-0.159428	-0.785626	0.379013	0.043795	0.472255	0.345434	-0.726942	0.359453
61499	9.707767	0.596485	-2.857607	-0.562318	-0.031643	-0.182471	-0.787138	0.376111	0.044466	0.475802	0.343407	-0.728624	0.353257
61500	9.805090	0.789129	-2.867135	-0.554615	-0.083597	-0.217403	-0.789461	0.369352	0.041795	0.477762	0.341952	-0.731010	0.347040
61501	9.908076	0.801707	-3.070362	-0.558477	-0.119502	-0.227811	-0.792204	0.363275	0.042030	0.480296	0.341223	-0.733107	0.339760
61502	8.967326	0.613412	-3.214382	-0.555887	-0.153817	-0.233087	-0.793855	0.360513	0.042427	0.481295	0.340421	-0.735985	0.332858
61503	9.152131	0.193280	-2.975584	-0.555609	-0.207657	-0.059391	-0.793714	0.359678	0.043934	0.481343	0.337794	-0.739977	0.326554
61504	9.163957	0.717404	-3.003192	-0.555497	-0.208165	-0.000930	-0.794956	0.358010	0.047786	0.479947	0.333884	-0.744862	0.321485
61505	9.200088	0.753587	-2.977067	-0.557265	-0.196406	-0.004551	-0.792741	0.357442	0.050796	0.479780	0.330319	-0.749032	0.315676
61506	9.213199	0.839916	-3.069859	-0.542600	-0.157435	-0.036447	-0.793301	0.358260	0.054668	0.479229	0.326694	-0.753019	0.310761
61507	9.058661	0.797336	-3.078841	-0.531657	-0.139262	-0.061237	-0.792752	0.358384	0.058800	0.480082	0.323835	-0.756022	0.305093
61508	9.082865	0.874686	-3.050744	-0.549623	-0.120532	-0.030587	-0.792609	0.357136	0.059889	0.480057	0.319784	-0.759657	0.300341
61509	8.948899	0.871681	-2.893487	-0.542093	-0.084718	-0.012177	-0.792477	0.358233	0.062518	0.481491	0.315725	-0.762430	0.295272
61510	8.878406	0.940401	-2.795101	-0.552862	-0.063116	-0.005368	-0.794683	0.355464	0.065402	0.482165	0.310876	-0.765612	0.291052
61511	9.012440	0.945296	-2.650372	-0.567250	-0.044277	0.012061	-0.795250	0.358226	0.066537	0.484222	0.305935	-0.768192	0.286032
61512	9.192220	1.229194	-2.668276	-0.532523	-0.023139	0.051336	-0.792766	0.359591	0.070116	0.485014	0.300142	-0.771133	0.282895
61513	9.350827	1.049374	-2.668898	-0.552023	0.032506	0.086161	-0.791248	0.359990	0.073968	0.487733	0.293745	-0.773214	0.279234
61514	9.866501	0.814054	-2.683875	-0.558883	0.101156	0.076004	-0.792501	0.362075	0.071242	0.490406	0.286577	-0.775142	0.276641
61515	9.948576	0.377244	-2.896556	-0.572975	0.157093	0.074582	-0.790568	0.364298	0.066426	0.495214	0.279422	-0.775907	0.273229
61516	9.696426	-0.056491	-2.954197	-0.554395	0.201881	0.088574	-0.790291	0.365702	0.059684	0.499286	0.271504	-0.776761	0.271370
61517	9.153719	-0.545780	-2.914186	-0.564958	0.245159	0.080932	-0.790295	0.368636	0.050065	0.505302	0.263795	-0.776483	0.268621
61518	8.757118	-0.731659	-2.897085	-0.545035	0.252619	0.036781	-0.790161	0.371290	0.041407	0.510308	0.256453	-0.776357	0.266623
61519	9.125033	-0.829874	-2.775679	-0.550469	0.269075	0.017212	-0.789184	0.370754	0.035467	0.516853	0.249693	-0.775269	0.263581
61520	10.273842	-0.795528	-3.082022	-0.535413	0.322681	0.075699	-0.789744	0.373963	0.026682	0.522605	0.241432	-0.774412	0.262452
61521	10.496284	-0.705172	-3.092993	-0.568105	0.291638	0.141028	-0.786701	0.375770	0.021439	0.528813	0.232394	-0.773611	0.260529
61522	9.515738	-0.676549	-2.980861	-0.546752	0.201076	0.168171	-0.786446	0.381025	0.020527	0.532146	0.223169	-0.774361	0.259580
61523	8.989891	-1.205176	-2.645675	-0.546985	0.158706	0.160275	-0.783699	0.386552	0.019322	0.535971	0.214695	-0.774788	0.257574
61524	9.158654	-1.112062	-2.270035	-0.569115	0.151251	0.100820	-0.781081	0.389305	0.021260	0.538885	0.206493	-0.775748	0.255302
61525	9.667352	-1.047008	-2.174799	-0.552670	0.117863	0.203943	-0.780138	0.394824	0.023791	0.541788	0.197437	-0.776666	0.253523
61526	9.745112	-0.946135	-2.195357	-0.548255	0.087013	0.227215	-0.774348	0.400329	0.027111	0.542880	0.187786	-0.778581	0.252645
61527	9.677578	-0.906958	-2.181208	-0.542126	0.041782	0.243478	-0.771051	0.405980	0.029901	0.544263	0.178573	-0.780262	0.251159
61528	9.746703	-0.559631	-2.214169	-0.555567	0.029045	0.068301	-0.769684	0.409559	0.033511	0.545184	0.171580	-0.782137	0.248189
61529	9.658790	-0.623681	-2.111862	-0.534726	-0.093044	0.007339	-0.768313	0.411612	0.039035	0.545557	0.166780	-0.784305	0.243757
61530	9.648958	-0.611356	-2.082994	-0.539339	-0.128573	0.052618	-0.767495	0.413810	0.042636	0.543982	0.160961	-0.787670	0.240312
61531	9.466540	-0.904751	-2.040819	-0.550474	-0.161675	0.028729	-0.766125	0.416840	0.045138	0.543178	0.155957	-0.790643	0.235623
61532	9.310585	-1.072212	-1.927603	-0.536824	-0.167296	0.042134	-0.764332	0.418071	0.048031	0.540977	0.150488	-0.794287	0.231958
61533	9.490688	-1.285920	-1.915795	-0.554966	-0.170857	0.048145	-0.763233	0.420002	0.048456	0.539902	0.145124	-0.797335	0.227381
61534	9.486115	-1.288519	-1.949585	-0.555100	-0.186961	0.035858	-0.762141	0.423172	0.050548	0.537407	0.139620	-0.801154	0.223277
61535	9.380684	-1.288460	-2.046087	-0.546048	-0.192371	0.030672	-0.759657	0.424960	0.051650	0.535994	0.134680	-0.804231	0.218596
61536	9.526466	-1.360464	-2.207354	-0.562206	-0.156065	0.011711	-0.759113	0.426888	0.053596	0.534057	0.129328	-0.807580	0.214179
61537	9.897558	-1.162663	-2.661860	-0.537991	-0.019345	-0.067455	-0.759807	0.427446	0.052642	0.535791	0.125273	-0.808419	0.209028
61538	9.508930	-0.791247	-2.781456	-0.544721	0.075314	-0.073450	-0.761312	0.423867	0.049033	0.537862	0.120482	-0.808915	0.204560
61539	9.203327	-0.855468	-2.925293	-0.534141	0.130546	-0.013574	-0.762971	0.424301	0.044087	0.541730	0.114961	-0.808178	0.200400
61540	9.550381	-0.270272	-2.896046	-0.556354	0.209665	0.022980	-0.763386	0.424726	0.041338	0.545546	0.107923	-0.807397	0.197084
61541	9.311514	0.121420	-2.714061	-0.559337	0.111853	-0.119773	-0.766007	0.423083	0.038033	0.549512	0.103917	-0.806632	0.191266
61542	9.767717	-0.070591	-2.818835	-0.572331	0.085321	-0.162151	-0.767510	0.418668	0.036483	0.552015	0.100161	-0.806771	0.185386
61543	9.985887	-0.150316	-2.982530	-0.552599	-0.003750	-0.083482	-0.769713	0.416195	0.033442	0.553909	0.096078	-0.807236	0.179787
61544	9.865865	-0.489396	-3.227440	-0.565634	-0.075851	-0.076171	-0.772333	0.414557	0.028758	0.553427	0.091580	-0.809218	0.174635
61545	9.537429	-0.574388	-3.238132	-0.542401	-0.100524	-0.153674	-0.774795	0.408639	0.022513	0.553910	0.089080	-0.810528	0.168205
61546	9.178400	-0.633633	-3.026794	-0.569798	-0.125722	-0.148623	-0.777821	0.404228	0.020699	0.552829	0.085861	-0.812858	0.162079
61547	9.241107	-0.314065	-2.868567	-0.564607	-0.134405	-0.185617	-0.778775	0.401058	0.018468	0.552833	0.083723	-0.814487	0.154842
61548	9.251610	-0.101529	-2.875785	-0.540993	-0.154748	-0.139185	-0.780139	0.396084	0.018841	0.551152	0.080739	-0.816973	0.149226
61549	9.146336	-0.227631	-3.053025	-0.571539	-0.144396	-0.074172	-0.781652	0.392895	0.022817	0.550600	0.076722	-0.818835	0.143049
61550	9.103147	-0.309966	-3.124531	-0.553102	-0.145158	-0.000543	-0.784005	0.392199	0.025861	0.548636	0.071290	-0.821377	0.138767
61551	9.291966	-0.117732	-3.107600	-0.541939	-0.135938	0.073019	-0.782909	0.393979	0.030557	0.547695	0.065146	-0.823193	0.134679
61552	9.176727	-0.044774	-3.149333	-0.541775	-0.120824	0.094147	-0.781396	0.395343	0.035109	0.545792	0.058200	-0.825465	0.131646
61553	9.190647	0.069505	-3.022575	-0.552519	-0.093821	0.102713	-0.780170	0.399055	0.040651	0.545414	0.051336	-0.826786	0.127726
61554	9.271676	0.038308	-2.906365	-0.534251	-0.083237	0.118792	-0.777134	0.400691	0.045331	0.543995	0.043954	-0.828542	0.125120
61555	9.223070	0.106754	-2.829750	-0.535187	-0.053908	0.063749	-0.775764	0.403722	0.047558	0.544306	0.037827	-0.829243	0.121065
61556	9.252660	0.212703	-2.859964	-0.561479	-0.017299	0.015467	-0.774391	0.405924	0.049500	0.544199	0.031689	-0.830163	0.116930
61557	9.199058	0.148013	-2.825346	-0.574258	0.008591	-0.052095	-0.774110	0.405797	0.046050	0.545805	0.026918	-0.830095	0.110968
61558	9.532239	0.172446	-2.833313	-0.561543	0.047008	-0.117574	-0.776029	0.401381	0.045054	0.547017	0.022833	-0.830144	0.105413
61559	9.822642	0.152991	-2.947039	-0.555787	0.100258	-0.126617	-0.778502	0.397530	0.040623	0.550256	0.019309	-0.828888	0.098945
61560	9.853535	-0.249635	-2.768631	-0.546526	0.139195	-0.155110	-0.781522	0.393142	0.031779	0.553012	0.015814	-0.827786	0.093261
61561	9.544264	-0.346753	-2.767134	-0.546335	0.182683	-0.186413	-0.784535	0.387236	0.022230	0.557669	0.013221	-0.825458	0.086305
61562	9.345139	-0.754107	-2.803395	-0.554909	0.262126	-0.203901	-0.786034	0.383398	0.013104	0.562476	0.010215	-0.822873	0.079971
61563	9.474115	-0.981673	-2.740627	-0.560089	0.272468	-0.149183	-0.788763	0.376537	-0.000454	0.568459	0.006680	-0.819417	0.073257
61564	9.604307	-1.295056	-2.875020	-0.556168	0.249868	-0.042849	-0.790823	0.374641	-0.011347	0.572732	0.001030	-0.816857	0.068720
61565	9.377551	-1.167662	-2.825401	-0.555156	0.244008	0.004052	-0.789972	0.371906	-0.021169	0.577911	-0.004944	-0.813580	0.063889
61566	9.335740	-1.353392	-2.813608	-0.543858	0.261253	0.081893	-0.789553	0.373183	-0.031635	0.582113	-0.012500	-0.810722	0.060985
61567	9.371746	-1.375756	-2.489655	-0.545073	0.217978	0.084788	-0.788182	0.377343	-0.036427	0.586646	-0.019667	-0.807572	0.057332
61568	9.624132	-1.255353	-2.302884	-0.545184	0.166843	0.163007	-0.785698	0.380114	-0.040278	0.589127	-0.028434	-0.805638	0.055391
61569	9.487610	-1.340632	-2.166451	-0.562301	0.129863	0.272684	-0.782689	0.388955	-0.040485	0.591901	-0.038750	-0.803281	0.053776
61570	9.600539	-1.282778	-2.075437	-0.550711	0.102854	0.265934	-0.778290	0.395849	-0.037967	0.593113	-0.049161	-0.801867	0.053003
61571	9.572997	-1.395716	-2.001658	-0.560093	0.074410	0.227052	-0.774724	0.403296	-0.035161	0.594919	-0.058665	-0.800018	0.050989
61572	9.608894	-1.209072	-1.873322	-0.542489	0.013434	0.186964	-0.770323	0.409772	-0.031820	0.594681	-0.067612	-0.799582	0.049511
61573	9.543511	-1.198783	-1.839524	-0.537401	-0.033258	0.166065	-0.767297	0.413899	-0.027803	0.594765	-0.075759	-0.798923	0.047302
61574	9.596294	-1.378223	-1.885914	-0.546838	-0.070628	0.119289	-0.766206	0.416925	-0.023783	0.593156	-0.083586	-0.799467	0.045074
61575	9.635451	-1.407995	-1.970196	-0.542584	-0.108282	0.097462	-0.764841	0.420777	-0.019067	0.592026	-0.090633	-0.799698	0.042118
61576	9.610071	-1.561948	-1.883882	-0.543690	-0.129704	0.074551	-0.762917	0.423246	-0.014507	0.589445	-0.097649	-0.800911	0.039515
61577	9.586333	-1.557268	-1.932224	-0.542938	-0.143916	0.051645	-0.761268	0.425300	-0.009399	0.587722	-0.103945	-0.801545	0.036109
61578	9.572267	-1.557512	-1.985356	-0.565592	-0.136599	0.051334	-0.761271	0.424866	-0.003614	0.584933	-0.110834	-0.802799	0.032896
61579	9.641155	-1.340874	-2.050683	-0.553095	-0.126954	-0.022843	-0.761554	0.425125	0.002181	0.583453	-0.116069	-0.803307	0.028437
61580	9.549419	-1.088201	-1.925328	-0.555107	-0.142146	-0.036036	-0.762523	0.423726	0.007963	0.580593	-0.121424	-0.804720	0.024388
61581	9.380154	-1.043232	-1.860370	-0.572427	-0.123622	-0.085039	-0.764040	0.421784	0.010987	0.579107	-0.125877	-0.805254	0.018877
61582	9.312381	-1.105659	-1.864415	-0.558778	-0.091664	-0.139945	-0.764998	0.418038	0.016056	0.577038	-0.129618	-0.806254	0.013441
61583	9.447534	-0.999876	-1.815039	-0.576134	-0.069392	-0.200401	-0.768304	0.413335	0.019066	0.576411	-0.132271	-0.806358	0.006389
61584	9.535008	-0.981521	-1.883010	-0.529696	-0.047912	-0.207044	-0.770492	0.406422	0.021079	0.575087	-0.134601	-0.806943	0.000536
61585	9.851549	-0.973673	-2.241098	-0.543092	0.019489	-0.274764	-0.777094	0.395929	0.021711	0.575939	-0.135676	-0.806124	-0.007091
61586	9.375659	-0.732277	-2.373621	-0.531076	0.070127	-0.305957	-0.782315	0.386124	0.022615	0.576454	-0.136415	-0.805533	-0.014421
61587	9.186726	-0.585096	-2.213135	-0.545448	0.053127	-0.214930	-0.785189	0.377689	0.025307	0.577791	-0.138473	-0.804065	-0.021502
61588	9.426406	-0.211073	-2.442322	-0.547273	0.020140	-0.147409	-0.787519	0.371606	0.027330	0.577457	-0.141964	-0.803526	-0.027119
61589	9.797238	-0.061535	-2.886626	-0.552803	0.009550	-0.161446	-0.790965	0.367181	0.030206	0.578021	-0.144967	-0.802339	-0.033608
61590	10.325799	-0.120188	-3.232175	-0.559695	0.067384	-0.168842	-0.792593	0.359446	0.029449	0.578344	-0.148218	-0.801228	-0.039802
61591	10.631272	-0.152334	-3.427925	-0.557694	0.071560	-0.128968	-0.794231	0.354203	0.027478	0.579823	-0.151733	-0.799155	-0.046194
61592	9.858988	0.153122	-3.275672	-0.553002	-0.028277	-0.159389	-0.795873	0.350346	0.024556	0.578586	-0.155140	-0.799049	-0.051872
61593	9.350255	-0.065078	-3.130010	-0.553474	-0.046209	-0.276195	-0.799864	0.344551	0.023838	0.577948	-0.156347	-0.798739	-0.059558
61594	9.419291	-0.200477	-3.073022	-0.559284	-0.090056	-0.306077	-0.804391	0.334611	0.023081	0.575486	-0.157546	-0.799705	-0.066833
61595	9.301654	-0.069347	-3.088824	-0.546686	-0.124652	-0.273877	-0.807120	0.325219	0.022592	0.573518	-0.158812	-0.800225	-0.074136
61596	9.046223	0.019220	-3.094303	-0.579811	-0.104778	-0.166501	-0.809586	0.319142	0.022549	0.570893	-0.162487	-0.800791	-0.080083
61597	8.834725	0.276770	-3.082397	-0.542422	-0.091730	-0.136077	-0.812070	0.316372	0.025985	0.569578	-0.165857	-0.800440	-0.085838
61598	8.960639	0.377430	-3.088521	-0.560575	-0.080724	-0.146049	-0.812882	0.311949	0.026359	0.567379	-0.169592	-0.800614	-0.091310
61599	9.062109	0.328222	-3.126764	-0.547689	-0.061056	-0.134503	-0.815078	0.306974	0.027566	0.566457	-0.172982	-0.799843	-0.097232
61600	9.104921	0.449644	-2.988045	-0.545388	-0.002047	-0.085281	-0.816172	0.303658	0.027816	0.565637	-0.177358	-0.798867	-0.102030
61601	9.345219	0.475615	-2.843693	-0.541354	0.033403	-0.019943	-0.814508	0.303100	0.028349	0.566405	-0.182301	-0.796572	-0.106882
61602	9.499896	0.525352	-2.849287	-0.528721	0.017065	-0.010810	-0.815742	0.300059	0.029154	0.566055	-0.187627	-0.795073	-0.110622
61603	9.355133	0.661970	-2.787800	-0.552320	0.011548	0.011934	-0.815322	0.298672	0.030239	0.566435	-0.193217	-0.792809	-0.115207
61604	9.283442	0.778192	-2.822826	-0.559425	0.022102	0.043634	-0.816018	0.299500	0.031080	0.566117	-0.199726	-0.790887	-0.118819
61605	9.178458	0.716816	-2.696366	-0.556661	0.025609	0.050687	-0.816021	0.299910	0.032463	0.566714	-0.205906	-0.788217	-0.123091
61606	9.155553	0.800324	-2.503982	-0.564981	0.013093	0.043586	-0.814095	0.301684	0.038393	0.566168	-0.212479	-0.786286	-0.126732
61607	9.304969	1.071004	-2.347743	-0.559502	-0.012847	0.121716	-0.813545	0.302088	0.041150	0.566257	-0.219848	-0.783641	-0.130097
61608	9.508710	1.250669	-2.393509	-0.550731	-0.087204	0.173651	-0.812186	0.307043	0.046980	0.564458	-0.228533	-0.782207	-0.131577
61609	9.543979	1.372861	-2.525387	-0.548679	-0.102500	0.271108	-0.808753	0.311704	0.056651	0.563494	-0.238265	-0.779801	-0.132718
61610	9.566967	1.053706	-2.531520	-0.552316	-0.127077	0.299489	-0.803946	0.319124	0.067029	0.561287	-0.248992	-0.778064	-0.132577
61611	9.595070	0.603404	-2.637672	-0.537400	-0.095898	0.329503	-0.799838	0.327650	0.077975	0.560519	-0.259394	-0.775155	-0.132920
61612	9.575932	0.322238	-2.793969	-0.575254	-0.037706	0.289746	-0.795855	0.333694	0.086828	0.559424	-0.269930	-0.772217	-0.133656
61613	9.342772	-0.184075	-2.845993	-0.558560	0.021964	0.253195	-0.791594	0.339884	0.093200	0.560047	-0.278997	-0.768164	-0.135763
61614	9.069841	-0.283960	-2.863842	-0.540296	0.068379	0.188477	-0.788983	0.343875	0.097081	0.560398	-0.287241	-0.764528	-0.137636
61615	9.881249	-0.682176	-3.126251	-0.528847	0.144983	0.190037	-0.786513	0.348280	0.100967	0.562796	-0.294615	-0.759398	-0.140632
61616	9.492811	-1.026871	-2.993834	-0.557895	0.135983	0.196700	-0.784314	0.351583	0.104016	0.564005	-0.302942	-0.754763	-0.143030
61617	9.659594	-0.843937	-2.940529	-0.531967	0.180211	0.276404	-0.781833	0.353779	0.106915	0.567045	-0.311498	-0.748556	-0.145233
61618	9.552201	-0.992556	-2.856581	-0.544768	0.164032	0.276308	-0.777847	0.359696	0.112597	0.568861	-0.320726	-0.742983	-0.146654
61619	9.589986	-0.963042	-2.736158	-0.527415	0.104725	0.151263	-0.775788	0.361873	0.121977	0.570312	-0.327519	-0.738294	-0.149656
61620	9.763891	-0.702499	-2.630575	-0.562468	0.055823	0.100793	-0.775099	0.360592	0.132986	0.569798	-0.334612	-0.734900	-0.152600
61621	9.704373	-0.584494	-2.368462	-0.559059	-0.011547	0.174662	-0.773577	0.357914	0.147834	0.569320	-0.342394	-0.731173	-0.155005
61622	9.390343	-0.545908	-2.310487	-0.548530	-0.105902	0.237227	-0.769845	0.356612	0.162954	0.566862	-0.351771	-0.728616	-0.155059
61623	9.527174	-0.429370	-2.471430	-0.552838	-0.164469	0.143815	-0.766121	0.356968	0.178506	0.564003	-0.359429	-0.726756	-0.156645
61624	9.461891	-0.421108	-2.761362	-0.557237	-0.273980	0.101975	-0.761287	0.356767	0.194595	0.558525	-0.367400	-0.726897	-0.157122
61625	9.378263	-0.156589	-3.051712	-0.544130	-0.309235	0.010374	-0.758516	0.353113	0.211077	0.553099	-0.373402	-0.727573	-0.159030
61626	9.331074	0.060978	-3.085485	-0.557434	-0.277141	0.055157	-0.756579	0.350855	0.223858	0.547339	-0.380647	-0.727964	-0.159989
61627	8.985752	-0.154795	-3.159930	-0.550024	-0.240805	0.013348	-0.753816	0.350682	0.232795	0.542769	-0.386467	-0.727768	-0.162475
61628	8.885330	-0.492291	-3.131869	-0.562648	-0.171250	-0.102295	-0.752288	0.348027	0.240476	0.537930	-0.391087	-0.728095	-0.166012
61629	8.741164	-0.627616	-3.277546	-0.556394	-0.054263	-0.092365	-0.753527	0.345669	0.243769	0.535603	-0.394787	-0.726615	-0.171181
61630	8.891958	-0.513175	-3.373250	-0.556580	0.034456	-0.037130	-0.753112	0.346651	0.239089	0.533977	-0.399562	-0.724161	-0.175525
61631	9.506894	-0.353833	-3.549808	-0.548826	0.127469	-0.055148	-0.755323	0.346814	0.233043	0.534392	-0.403046	-0.720412	-0.181617
61632	9.957991	0.269743	-3.847296	-0.571011	0.268952	-0.136593	-0.757941	0.344765	0.227390	0.535616	-0.405654	-0.716105	-0.189088
61633	8.564502	0.588665	-2.940552	-0.529517	0.352595	-0.063483	-0.762344	0.340106	0.217727	0.539281	-0.407867	-0.709988	-0.196817
61634	9.457448	0.597534	-2.941846	-0.553360	0.440622	-0.010156	-0.765932	0.339741	0.204793	0.543473	-0.411343	-0.702715	-0.204024
61635	10.492264	1.260805	-2.873317	-0.570618	0.354950	-0.075002	-0.772832	0.337317	0.189934	0.546639	-0.413676	-0.696351	-0.212492
61636	10.427614	0.654393	-2.919618	-0.558502	0.217556	-0.035181	-0.774491	0.338740	0.178658	0.547466	-0.417693	-0.691539	-0.218147
61637	9.557762	0.122689	-3.035740	-0.558546	0.162974	0.009145	-0.775600	0.341125	0.168629	0.548311	-0.421778	-0.686526	-0.223920
61638	9.055518	0.196381	-2.963409	-0.557488	0.067870	-0.041664	-0.777267	0.344339	0.159025	0.546988	-0.426308	-0.683320	-0.228340
61639	9.416184	-0.066594	-2.919884	-0.572595	0.027460	-0.144172	-0.779471	0.342986	0.151309	0.545063	-0.429005	-0.680975	-0.234806
61640	9.324222	0.377739	-2.673449	-0.578514	-0.002674	-0.196224	-0.780973	0.339277	0.145217	0.541832	-0.431940	-0.679685	-0.240571
61641	9.121546	0.585005	-2.578848	-0.562111	-0.012192	-0.150876	-0.784967	0.334732	0.142858	0.539346	-0.434560	-0.677819	-0.246628
61642	9.324623	0.566463	-2.634482	-0.556329	-0.009426	-0.058781	-0.785519	0.334321	0.142031	0.536839	-0.439112	-0.675442	-0.250523
61643	9.692594	0.597140	-2.768200	-0.547464	-0.032636	-0.081450	-0.786893	0.332117	0.140778	0.534469	-0.442563	-0.673221	-0.255450
61644	9.788152	0.619612	-2.942535	-0.552876	-0.061954	-0.022917	-0.787170	0.332119	0.140367	0.531426	-0.447788	-0.671035	-0.258427
61645	9.456808	0.646529	-2.836085	-0.562323	-0.082964	-0.090200	-0.785785	0.332116	0.140356	0.528117	-0.451488	-0.669316	-0.263186
61646	9.399029	0.850375	-2.756136	-0.542333	-0.092361	-0.058051	-0.786483	0.333220	0.141338	0.524539	-0.456248	-0.667749	-0.266098
61647	9.277385	0.977968	-2.568945	-0.549699	-0.092197	-0.074079	-0.787302	0.330597	0.140766	0.521232	-0.460019	-0.666005	-0.270439
61648	9.276650	1.036735	-2.446381	-0.549640	-0.079618	-0.070615	-0.787573	0.329496	0.139654	0.517648	-0.464580	-0.664312	-0.273671
61649	9.319866	0.983319	-2.443426	-0.544314	-0.120507	-0.034915	-0.788963	0.330325	0.140775	0.514168	-0.468906	-0.662474	-0.277284
61650	9.418568	0.919874	-2.442851	-0.549729	-0.119636	-0.027894	-0.787587	0.332251	0.142439	0.510242	-0.474213	-0.660724	-0.279676
61651	9.349490	0.989867	-2.525685	-0.546219	-0.121135	-0.063231	-0.788005	0.333226	0.140522	0.506519	-0.478124	-0.659094	-0.283604
61652	9.113259	1.109905	-2.502548	-0.557223	-0.115363	-0.100584	-0.787449	0.332252	0.142162	0.502125	-0.482479	-0.657879	-0.286846
61653	9.084921	1.405279	-2.440572	-0.573412	-0.084725	-0.092086	-0.789107	0.331425	0.142580	0.498392	-0.486005	-0.655945	-0.291788
61654	9.278970	1.618969	-2.464961	-0.553486	-0.084740	-0.097092	-0.788547	0.329764	0.142972	0.494415	-0.490150	-0.654337	-0.295211
61655	9.391589	1.473959	-2.741340	-0.560719	-0.080939	-0.113106	-0.789655	0.330046	0.141881	0.490663	-0.493178	-0.652591	-0.300250
61656	9.262302	1.236421	-2.987370	-0.550570	-0.057384	-0.134408	-0.790210	0.330887	0.138861	0.486811	-0.496600	-0.651030	-0.304244
61657	8.712584	0.631131	-3.342289	-0.552931	-0.021312	-0.145446	-0.791999	0.328967	0.135271	0.483637	-0.498732	-0.649022	-0.310051
61658	10.797060	-0.064584	-3.912338	-0.555220	0.199121	-0.183618	-0.793924	0.327476	0.127551	0.482722	-0.499926	-0.645365	-0.317108
61659	9.542613	-2.303307	-3.803534	-0.560279	0.167771	-0.129185	-0.795030	0.329455	0.114761	0.481972	-0.501169	-0.641226	-0.324596
61660	10.141229	-1.239794	-3.929756	-0.551177	0.163647	-0.063326	-0.796686	0.330465	0.102929	0.481359	-0.504032	-0.636646	-0.330041
61661	8.993116	-1.318333	-3.734059	-0.552221	0.096814	-0.259571	-0.798046	0.326768	0.092977	0.478840	-0.504023	-0.634478	-0.337804
61662	8.270870	-1.097986	-3.230595	-0.559238	0.132471	-0.224630	-0.802593	0.322935	0.084564	0.476634	-0.505050	-0.631687	-0.344551
61663	9.236167	-0.629028	-3.005178	-0.556009	0.133271	-0.300429	-0.804767	0.314389	0.078289	0.474177	-0.504313	-0.629466	-0.352982
61664	9.477500	-0.499677	-2.944127	-0.546854	0.114628	-0.232912	-0.808606	0.306395	0.073964	0.471769	-0.505178	-0.626928	-0.359430
61665	9.407344	-0.426383	-2.886865	-0.560884	0.161813	-0.164372	-0.812722	0.298683	0.067575	0.470525	-0.505968	-0.622938	-0.366811
61666	9.128551	-0.457531	-2.738765	-0.562976	0.110298	-0.149994	-0.813258	0.295663	0.061483	0.468451	-0.508003	-0.619406	-0.372590
61667	9.340221	-0.644935	-2.739373	-0.555319	0.083619	0.007744	-0.813672	0.296515	0.054878	0.467523	-0.511438	-0.614361	-0.377378
61668	9.514410	-0.580944	-2.764481	-0.539110	0.040857	0.048050	-0.813676	0.298184	0.051725	0.466270	-0.516162	-0.609570	-0.380255
61669	9.770793	-0.430334	-2.766505	-0.544466	0.021331	0.121604	-0.812580	0.300946	0.051745	0.465507	-0.521342	-0.603941	-0.383094
61670	9.641068	-0.393635	-2.824726	-0.549033	-0.011546	0.171274	-0.809828	0.304667	0.053279	0.464401	-0.527985	-0.598200	-0.384343
61671	9.440550	-0.460058	-2.828548	-0.546422	-0.029540	0.164288	-0.806814	0.311418	0.058287	0.463267	-0.534050	-0.592503	-0.386154
61672	9.514806	-0.300113	-2.680637	-0.547928	-0.007617	0.232282	-0.803793	0.316652	0.061764	0.462619	-0.541288	-0.585982	-0.386803
61673	9.799533	0.098034	-2.484927	-0.566521	-0.040510	0.197865	-0.801614	0.323672	0.069539	0.461323	-0.547950	-0.579782	-0.388311
61674	9.218863	0.216817	-2.236622	-0.558500	0.037831	0.289365	-0.798315	0.328348	0.074800	0.461446	-0.555482	-0.572014	-0.388982
61675	9.377773	0.308209	-2.146044	-0.547501	0.037427	0.330229	-0.794196	0.335228	0.081731	0.462194	-0.562764	-0.563671	-0.389805
61676	9.472372	0.642176	-2.357678	-0.552766	0.044242	0.379738	-0.788161	0.347634	0.088153	0.463044	-0.571072	-0.554728	-0.389542
61677	9.489717	1.199638	-2.458148	-0.541469	-0.011388	0.351983	-0.782799	0.355201	0.095358	0.463341	-0.578752	-0.546534	-0.389437
61678	10.067229	0.817288	-2.737333	-0.567632	-0.002294	0.363204	-0.776471	0.363315	0.103939	0.463251	-0.587214	-0.537938	-0.388845
61679	9.930261	0.764358	-2.838033	-0.543975	-0.006114	0.373205	-0.770702	0.372392	0.114189	0.463583	-0.594929	-0.529332	-0.388532
61680	9.591945	0.694154	-2.812637	-0.544370	-0.037080	0.306079	-0.765208	0.380216	0.127460	0.462836	-0.602680	-0.521776	-0.387697
61681	8.919939	0.481166	-2.770704	-0.562879	-0.086379	0.277690	-0.760254	0.384579	0.142768	0.461202	-0.610039	-0.514838	-0.387411
61682	8.484432	0.848381	-2.450467	-0.553527	-0.054487	0.327086	-0.754191	0.388243	0.159576	0.460222	-0.618080	-0.506987	-0.386183
61683	8.816798	1.186138	-2.203410	-0.542713	-0.045396	0.317525	-0.748380	0.385400	0.179627	0.459414	-0.625177	-0.499280	-0.385762
61684	9.600219	0.449939	-2.442682	-0.539691	0.100117	0.372476	-0.741765	0.388773	0.200564	0.460391	-0.632191	-0.489414	-0.385809
61685	10.089546	0.636353	-2.281125	-0.545301	0.164560	0.230589	-0.738433	0.383180	0.217849	0.460820	-0.636657	-0.480788	-0.388787
61686	10.521930	-0.508765	-2.573350	-0.559789	0.150454	0.205692	-0.736483	0.378160	0.230050	0.460652	-0.641691	-0.472300	-0.391108
61687	9.756229	-2.451055	-2.485420	-0.557982	0.109070	0.179018	-0.733569	0.374944	0.239368	0.459914	-0.646089	-0.464657	-0.393882
61688	9.829958	-1.979966	-2.430373	-0.557020	0.214315	0.298767	-0.729692	0.373107	0.248969	0.461014	-0.651315	-0.454298	-0.396066
61689	9.957813	-1.110139	-2.317031	-0.550669	0.084466	0.313040	-0.723738	0.369722	0.265430	0.461127	-0.656928	-0.445106	-0.397100
61690	9.524126	-0.911640	-2.311417	-0.553460	0.076593	0.581038	-0.719726	0.366887	0.284392	0.463127	-0.665518	-0.432193	-0.394726
61691	9.645656	-0.699819	-2.321192	-0.559314	0.113375	0.405638	-0.712239	0.360724	0.304121	0.463928	-0.671585	-0.421352	-0.395230
61692	9.006859	-0.684720	-2.095812	-0.550015	0.082389	0.529647	-0.703659	0.358714	0.320990	0.465454	-0.679357	-0.408910	-0.393216
61693	8.968616	-0.873827	-2.233782	-0.540766	0.067375	0.589977	-0.697038	0.361271	0.337782	0.467369	-0.686860	-0.396035	-0.391083
61694	9.427426	-0.867265	-2.268294	-0.572662	0.026345	0.368793	-0.688193	0.363010	0.349587	0.466693	-0.693728	-0.385986	-0.389812
61695	9.768276	-0.637209	-2.232660	-0.547880	-0.047221	0.327169	-0.685122	0.355790	0.357208	0.465386	-0.699879	-0.377675	-0.388519
61696	9.891910	-0.895354	-2.428062	-0.553661	-0.058912	0.229865	-0.678766	0.357125	0.367236	0.463130	-0.706006	-0.370415	-0.387116
61697	9.349719	-0.924555	-2.233726	-0.563527	-0.120938	0.112350	-0.673515	0.357494	0.377814	0.459264	-0.711123	-0.365673	-0.386865
61698	9.484309	-0.823163	-2.114234	-0.554747	-0.149563	0.087008	-0.669635	0.355529	0.384380	0.455154	-0.716796	-0.361200	-0.385451
61699	9.506507	-0.893499	-2.519377	-0.573602	-0.233477	0.013009	-0.665493	0.357438	0.389330	0.449452	-0.722040	-0.358828	-0.384569
61700	9.378267	-1.287964	-2.355344	-0.530936	-0.148074	0.106670	-0.660511	0.357554	0.392877	0.445784	-0.727528	-0.354184	-0.382796
61701	9.257488	-1.405392	-2.706617	-0.550004	-0.136790	0.063892	-0.654989	0.360988	0.395490	0.441415	-0.732084	-0.350382	-0.382673
61702	8.955585	-1.272404	-2.611054	-0.539843	-0.076940	0.012285	-0.653610	0.361666	0.398794	0.437348	-0.736355	-0.346371	-0.382799
61703	9.215911	-1.096870	-2.487726	-0.551935	0.073352	-0.058596	-0.653473	0.362081	0.398522	0.433397	-0.738375	-0.342507	-0.386857
61704	9.785539	-0.823287	-2.989249	-0.539002	0.179102	-0.190730	-0.657474	0.359900	0.391913	0.429504	-0.739196	-0.339226	-0.392481
61705	8.995189	-0.399955	-2.939762	-0.547873	0.244324	-0.233807	-0.663267	0.356348	0.383099	0.425307	-0.738538	-0.336514	-0.400542
61706	8.586366	-0.588533	-2.594030	-0.545227	0.335389	-0.151303	-0.670994	0.351695	0.373737	0.422641	-0.738314	-0.331210	-0.408125
61707	11.063178	-0.506927	-3.279583	-0.551308	0.417425	-0.216792	-0.677754	0.348156	0.361622	0.419541	-0.736226	-0.326738	-0.418569
61708	9.822663	0.434127	-2.814876	-0.559134	0.246805	-0.288531	-0.685473	0.341566	0.353067	0.414883	-0.735806	-0.324005	-0.426008
61709	9.576584	-0.454843	-2.630672	-0.558596	0.240102	-0.154192	-0.691265	0.337598	0.344525	0.410921	-0.735489	-0.320037	-0.433332
61710	9.566980	-0.028246	-2.432470	-0.553543	0.185930	-0.143141	-0.695963	0.338210	0.329680	0.407144	-0.736374	-0.315661	-0.438572
61711	9.954823	0.081831	-2.600925	-0.545138	0.065027	-0.121852	-0.699002	0.337405	0.324181	0.402449	-0.737561	-0.312777	-0.442955
61712	9.896255	-0.162071	-2.634366	-0.550909	-0.014570	-0.086087	-0.698585	0.337832	0.320047	0.397919	-0.740470	-0.309170	-0.444723
61713	9.431878	-0.357052	-2.595329	-0.539147	-0.091396	0.026750	-0.699010	0.340044	0.320486	0.393578	-0.743839	-0.305402	-0.445566
61714	9.045247	-0.179690	-2.444579	-0.549969	-0.115522	0.104556	-0.695561	0.342794	0.322418	0.390099	-0.748730	-0.299736	-0.444279
61715	9.486405	0.097108	-2.561812	-0.567286	-0.129989	0.126690	-0.690588	0.344704	0.326811	0.385902	-0.753170	-0.294531	-0.443922
61716	9.579771	0.192127	-2.729705	-0.572964	-0.149449	0.092281	-0.686995	0.345509	0.331754	0.381719	-0.758360	-0.289058	-0.442297
61717	9.242605	0.516057	-2.662803	-0.557671	-0.136455	0.039272	-0.684095	0.346316	0.336702	0.376742	-0.762163	-0.285319	-0.442456
61718	9.121932	0.567726	-2.636641	-0.565559	-0.093263	0.047741	-0.679939	0.344908	0.341618	0.372555	-0.766440	-0.280116	-0.441936
61719	9.183476	0.224135	-2.647386	-0.574903	-0.110682	-0.014217	-0.678270	0.342404	0.345439	0.366892	-0.769742	-0.276856	-0.442988
61720	9.223123	0.484813	-2.655180	-0.563789	-0.063787	-0.023179	-0.676870	0.337680	0.351721	0.362231	-0.773259	-0.272501	-0.443399
61721	9.881338	-0.374912	-2.680293	-0.538775	0.145170	-0.024145	-0.678234	0.332428	0.352504	0.358362	-0.773864	-0.267858	-0.448288
61722	9.504325	-0.785082	-2.187168	-0.551414	0.251212	-0.194947	-0.679458	0.327739	0.349984	0.354028	-0.773467	-0.263958	-0.454686
61723	9.780889	-2.055100	-1.743309	-0.554991	0.269697	-0.248308	-0.687451	0.320458	0.341424	0.348550	-0.771697	-0.261692	-0.463157
61724	9.950459	-1.848247	-1.726516	-0.551778	0.190123	-0.214990	-0.693240	0.315658	0.333838	0.343669	-0.771630	-0.258476	-0.468689
61725	10.449595	-1.134637	-2.261846	-0.552466	0.030749	-0.113836	-0.699012	0.305865	0.331162	0.338241	-0.772612	-0.255749	-0.472500
61726	9.819373	-0.744513	-2.337838	-0.527148	-0.056213	0.017845	-0.698979	0.296998	0.337412	0.334637	-0.775806	-0.250819	-0.472476
61727	9.500410	-0.654911	-2.241768	-0.541673	-0.090146	0.086827	-0.696057	0.291849	0.346021	0.330629	-0.778782	-0.245877	-0.472998
61728	9.176711	-0.822267	-2.280541	-0.543061	-0.122377	0.258543	-0.692459	0.290566	0.355353	0.328690	-0.783792	-0.237450	-0.470372
61729	9.086456	-0.971191	-2.228021	-0.548392	-0.106152	0.258341	-0.686655	0.291771	0.363316	0.326087	-0.787665	-0.229833	-0.469498
61730	9.350122	-0.769764	-2.211293	-0.559318	-0.111612	0.274249	-0.680307	0.295467	0.370198	0.324036	-0.792587	-0.220881	-0.466924
61731	9.636497	-0.792260	-2.428870	-0.549163	-0.162639	0.138513	-0.676855	0.297108	0.373221	0.320006	-0.796306	-0.215486	-0.465896
61732	9.614061	-0.943758	-2.719493	-0.550340	-0.176356	0.062495	-0.673826	0.300123	0.379156	0.315793	-0.800715	-0.210354	-0.463553
61733	9.363486	-1.049145	-2.821872	-0.560336	-0.170707	0.037513	-0.671485	0.302455	0.383159	0.310565	-0.804043	-0.206484	-0.463065
61734	9.143484	-1.379966	-2.619770	-0.545814	-0.141396	-0.028057	-0.668871	0.305616	0.386756	0.305700	-0.807626	-0.202594	-0.461783
61735	9.020367	-1.382056	-2.305494	-0.554849	-0.112322	-0.053152	-0.666519	0.306025	0.386880	0.299946	-0.809910	-0.199828	-0.462760
61736	9.313788	-1.269192	-2.123526	-0.553242	-0.121050	-0.081322	-0.666523	0.306430	0.390054	0.294528	-0.813054	-0.196575	-0.462120
61737	9.547171	-0.920604	-2.176049	-0.554941	-0.119647	-0.031716	-0.662227	0.305307	0.392078	0.288932	-0.815380	-0.193464	-0.462867
61738	9.823665	-1.061617	-2.421283	-0.556731	-0.114035	-0.049414	-0.662920	0.304885	0.394973	0.283756	-0.818521	-0.189589	-0.462127
61739	9.557539	-0.860174	-2.548810	-0.556593	-0.102526	-0.029159	-0.661951	0.304741	0.396205	0.278205	-0.820600	-0.186289	-0.463156
61740	9.433212	-0.921398	-2.417493	-0.547095	-0.077180	0.049490	-0.659048	0.305701	0.396468	0.274219	-0.823629	-0.180644	-0.462392
61741	9.142045	-1.146118	-2.322786	-0.559426	-0.015836	0.041799	-0.657390	0.306525	0.396740	0.269594	-0.825073	-0.175642	-0.464462
61742	9.193596	-1.106422	-2.105853	-0.538491	0.000314	0.038411	-0.655320	0.308317	0.396880	0.265908	-0.827205	-0.169807	-0.464962
61743	9.716084	-1.190693	-2.303728	-0.566305	0.038113	0.064498	-0.654634	0.309840	0.395788	0.261581	-0.828132	-0.164046	-0.467826
61744	9.971100	-0.868355	-2.667659	-0.540693	0.113587	-0.018711	-0.655877	0.309852	0.392765	0.257684	-0.828938	-0.158515	-0.470461
61745	9.457352	-0.518260	-2.844834	-0.560676	0.140189	-0.065161	-0.658081	0.307936	0.388627	0.252549	-0.828329	-0.154405	-0.475656
61746	8.688136	-0.313204	-2.515093	-0.531505	0.164250	-0.061576	-0.660569	0.307400	0.385057	0.248544	-0.828374	-0.149389	-0.479277
61747	9.165932	-0.262876	-2.487301	-0.551706	0.131018	-0.056197	-0.663737	0.304099	0.382152	0.243589	-0.827709	-0.145245	-0.484218
61748	11.240704	0.056064	-3.493884	-0.554670	0.232176	-0.049263	-0.666632	0.302189	0.376365	0.239496	-0.827137	-0.139448	-0.488918
61749	10.199481	0.970489	-3.222431	-0.555438	0.145828	-0.075389	-0.670356	0.299724	0.371682	0.234257	-0.826162	-0.135526	-0.494179
61750	9.160316	-0.200656	-2.976031	-0.527011	0.113239	0.006156	-0.672006	0.297808	0.366988	0.230828	-0.826666	-0.129628	-0.496526
61751	8.825112	-0.286463	-2.737852	-0.552158	0.071008	-0.098357	-0.673118	0.300040	0.361506	0.225179	-0.826264	-0.126450	-0.500593
61752	9.483507	0.153741	-2.782301	-0.567397	-0.025165	-0.104829	-0.674778	0.299772	0.359999	0.219615	-0.827959	-0.122590	-0.501223
61753	9.841752	0.140910	-2.927601	-0.576511	-0.051525	-0.069309	-0.674909	0.297973	0.360809	0.213491	-0.828867	-0.119226	-0.503176
61754	9.242696	0.091830	-2.877931	-0.556787	-0.092143	-0.079576	-0.674629	0.297282	0.360524	0.208181	-0.831167	-0.115319	-0.502517
61755	8.993497	-0.073322	-2.875754	-0.540217	-0.083602	-0.040583	-0.673252	0.298513	0.363559	0.202825	-0.832231	-0.111959	-0.503705
61756	9.199074	0.186779	-2.808866	-0.558544	-0.099700	-0.040626	-0.673247	0.297408	0.363272	0.197851	-0.834621	-0.107393	-0.502722
61757	9.590927	0.152066	-2.941886	-0.529520	-0.105139	-0.046364	-0.670483	0.297943	0.366840	0.192520	-0.835770	-0.104309	-0.503532
61758	9.514600	0.229384	-3.019961	-0.542232	-0.108749	-0.039415	-0.669231	0.296276	0.368467	0.187800	-0.838108	-0.099900	-0.502320
61759	9.345819	0.327281	-2.991834	-0.545892	-0.127034	-0.010176	-0.667571	0.296126	0.370934	0.182464	-0.839537	-0.096114	-0.502640
61760	9.152318	0.527604	-2.839183	-0.536390	-0.093570	0.067557	-0.665346	0.293064	0.375848	0.178935	-0.841821	-0.089893	-0.501238
61761	9.150922	0.349382	-2.745382	-0.552490	-0.042847	0.044913	-0.663967	0.293743	0.378601	0.174153	-0.842443	-0.084805	-0.502761
61762	9.106820	0.471381	-2.601721	-0.548797	-0.010169	0.015563	-0.662726	0.294705	0.379704	0.170034	-0.843749	-0.079021	-0.502924
61763	9.117045	0.621127	-2.603405	-0.545107	0.022579	-0.019960	-0.663271	0.292772	0.379137	0.164793	-0.843479	-0.074873	-0.505747
61764	9.382097	0.445272	-2.635623	-0.534890	0.074218	-0.053740	-0.664083	0.288210	0.379924	0.160334	-0.843694	-0.070100	-0.507503
61765	9.704752	0.039053	-2.737829	-0.548669	0.171377	-0.027940	-0.667396	0.286570	0.376348	0.155143	-0.841796	-0.065562	-0.512846
61766	9.505391	-0.198449	-2.662430	-0.581729	0.269949	-0.055546	-0.669724	0.281477	0.371351	0.150136	-0.840040	-0.059705	-0.517906
61767	9.054084	-0.343902	-2.418597	-0.556197	0.306137	-0.092747	-0.675525	0.279021	0.365443	0.144329	-0.836515	-0.055746	-0.525646
61768	8.993366	-0.554549	-2.160064	-0.532252	0.337146	-0.050247	-0.680764	0.275188	0.357725	0.140282	-0.833748	-0.050103	-0.531672
61769	10.473516	-1.042516	-2.190425	-0.535448	0.375579	0.002800	-0.687118	0.273156	0.349206	0.135948	-0.829303	-0.044540	-0.540177
61770	10.620262	-0.926253	-2.385203	-0.536038	0.289300	-0.016970	-0.690962	0.267111	0.340351	0.132145	-0.826923	-0.038415	-0.545216
61771	9.779306	-0.774117	-2.475169	-0.565421	0.231654	-0.013569	-0.694822	0.263816	0.336074	0.127058	-0.823910	-0.033157	-0.551298
61772	9.160884	-0.855013	-2.123111	-0.540950	0.191232	0.049621	-0.695773	0.260233	0.333425	0.123833	-0.822523	-0.026125	-0.554472
61773	9.325988	-0.935380	-1.670632	-0.545123	0.186393	0.187608	-0.696327	0.260236	0.332878	0.121335	-0.819912	-0.017865	-0.559198
61774	9.856284	-0.744331	-1.499517	-0.533149	0.092937	0.161907	-0.696588	0.256362	0.334219	0.119449	-0.819518	-0.009306	-0.560388
61775	9.956388	-0.874356	-1.710814	-0.562799	-0.026096	0.190614	-0.696315	0.256909	0.335601	0.116689	-0.819169	-0.001298	-0.561555
61776	9.679262	-0.729927	-1.692726	-0.538308	-0.022525	0.178455	-0.694660	0.258003	0.338218	0.114883	-0.819954	0.007320	-0.560735
61777	9.598207	-0.730217	-1.820665	-0.546841	-0.065415	0.143222	-0.689275	0.261303	0.340003	0.111887	-0.819892	0.014292	-0.561297
61778	9.825150	-0.843221	-1.887357	-0.552890	-0.118633	0.056819	-0.688451	0.262117	0.344140	0.108500	-0.821703	0.020867	-0.559104
61779	9.712496	-0.918743	-1.712408	-0.554939	-0.125372	0.003717	-0.685821	0.261404	0.348800	0.103840	-0.822284	0.025525	-0.558941
61780	9.499552	-0.931475	-1.644331	-0.551085	-0.135185	0.086930	-0.682361	0.260969	0.352766	0.100827	-0.824157	0.032549	-0.556362
61781	9.440683	-1.022439	-1.565924	-0.542188	-0.129223	0.019737	-0.680018	0.262889	0.355938	0.096580	-0.824662	0.037341	-0.556068
61782	9.587908	-1.018534	-1.566164	-0.553140	-0.132693	0.012584	-0.676285	0.263839	0.358676	0.092704	-0.826465	0.043175	-0.553622
61783	9.627526	-0.922647	-1.649433	-0.560399	-0.129011	0.008962	-0.674624	0.263272	0.361691	0.088051	-0.826918	0.048011	-0.553307
61784	9.311354	-0.857603	-1.613495	-0.569635	-0.137755	-0.019458	-0.672131	0.262564	0.365248	0.083554	-0.828743	0.053495	-0.550765
61785	9.664044	-0.942525	-1.699997	-0.569112	-0.060327	-0.009247	-0.669643	0.262962	0.368541	0.078491	-0.828374	0.058261	-0.551580
61786	10.078991	-0.793810	-2.231328	-0.561500	0.043327	-0.108745	-0.668402	0.264626	0.366068	0.072945	-0.828204	0.062475	-0.552136
61787	9.342752	-0.344980	-2.300585	-0.544989	0.092125	-0.140788	-0.671706	0.260214	0.365083	0.066633	-0.826183	0.065043	-0.555653
61788	8.972153	-0.120497	-2.326754	-0.563014	0.107317	-0.121676	-0.673213	0.257188	0.361204	0.060844	-0.825230	0.069157	-0.557236
61789	10.550035	-0.306128	-2.986378	-0.536823	0.218203	-0.119951	-0.678327	0.256114	0.355167	0.054691	-0.821670	0.072138	-0.562728
61790	10.199543	0.501702	-2.835463	-0.566857	0.140893	-0.224190	-0.681334	0.248122	0.349318	0.047651	-0.820386	0.074666	-0.564908
61791	9.895871	-0.011488	-2.512827	-0.537807	0.086795	-0.143159	-0.685602	0.242889	0.346264	0.041357	-0.818238	0.077132	-0.568179
61792	9.385770	-0.233422	-2.193165	-0.548973	0.030712	-0.121862	-0.686429	0.242906	0.341584	0.035941	-0.817940	0.081044	-0.568432
61793	9.860905	0.147228	-2.285026	-0.527889	-0.059149	-0.150106	-0.686279	0.240141	0.341555	0.029931	-0.817386	0.083183	-0.569267
61794	9.817941	-0.102528	-2.465802	-0.571908	-0.123561	-0.178566	-0.686700	0.241525	0.341159	0.023752	-0.818870	0.086331	-0.566952
61795	9.426961	-0.085490	-2.453388	-0.546711	-0.181681	-0.146146	-0.686698	0.240969	0.342256	0.017656	-0.819650	0.088710	-0.565679
61796	9.241044	0.003016	-2.398558	-0.544329	-0.215630	-0.181324	-0.682815	0.238736	0.346062	0.012060	-0.822080	0.091467	-0.561848
61797	9.486082	0.165234	-2.487674	-0.561690	-0.248266	-0.145866	-0.681280	0.234563	0.352900	0.005802	-0.823540	0.094026	-0.559381
61798	9.388697	0.494221	-2.529871	-0.577270	-0.271743	-0.131726	-0.678222	0.230663	0.359866	0.000327	-0.826404	0.097963	-0.554490
61799	9.226841	0.519616	-2.496113	-0.569021	-0.274762	-0.103334	-0.676826	0.226489	0.367394	-0.005580	-0.827987	0.101320	-0.551489
61800	9.227756	0.591585	-2.579063	-0.550724	-0.259623	-0.092584	-0.672658	0.221195	0.376957	-0.010203	-0.830524	0.105612	-0.546784
61801	9.237260	0.562559	-2.573920	-0.548854	-0.257934	-0.081074	-0.669738	0.217299	0.382822	-0.015609	-0.831791	0.109127	-0.544033
61802	9.222926	0.477702	-2.633356	-0.539840	-0.268720	-0.088875	-0.665574	0.212973	0.392395	-0.019983	-0.834313	0.113367	-0.539138
61803	9.243809	0.776842	-2.692291	-0.566748	-0.221980	-0.061123	-0.662244	0.209900	0.400057	-0.025596	-0.835052	0.117403	-0.536888
61804	9.335914	0.783208	-2.740806	-0.561013	-0.176960	-0.059541	-0.658074	0.204891	0.407141	-0.030209	-0.836406	0.122319	-0.533433
61805	8.987747	0.902276	-2.599121	-0.564630	-0.155119	-0.086320	-0.655839	0.199059	0.413543	-0.036255	-0.836403	0.125880	-0.532231
61806	8.819714	0.933646	-2.389050	-0.547964	-0.088391	-0.104268	-0.655400	0.192127	0.419671	-0.041338	-0.836842	0.129850	-0.530213
61807	9.243270	1.162652	-2.438077	-0.559898	-0.052980	0.076844	-0.653165	0.186854	0.424149	-0.045876	-0.835238	0.136005	-0.530825
61808	9.681483	0.821368	-2.473512	-0.549365	0.025348	0.081842	-0.651486	0.182423	0.425193	-0.049293	-0.833885	0.142997	-0.530809
61809	9.672720	0.369893	-2.804295	-0.547875	0.040579	0.188763	-0.651479	0.180483	0.426689	-0.052685	-0.830856	0.150784	-0.533073
61810	9.161427	0.317599	-3.179932	-0.559354	0.093069	0.163443	-0.650373	0.181177	0.425172	-0.055576	-0.828405	0.159155	-0.534159
61811	8.309468	0.298806	-3.178582	-0.543731	0.137388	0.125137	-0.650507	0.180491	0.423512	-0.059829	-0.824418	0.165723	-0.537858
61812	11.519437	0.589452	-3.703157	-0.554656	0.307408	0.106107	-0.652294	0.177876	0.421431	-0.063930	-0.819701	0.172819	-0.542344
61813	10.395511	-0.510151	-3.694216	-0.550449	0.216210	0.106345	-0.656451	0.179419	0.417205	-0.068694	-0.814755	0.179030	-0.547178
61814	9.633999	0.206367	-3.488579	-0.536847	0.123940	0.033572	-0.659204	0.176398	0.413060	-0.072620	-0.812168	0.184965	-0.548541
61815	8.471893	0.381539	-2.923621	-0.546643	0.040388	-0.004311	-0.658906	0.171701	0.411769	-0.077864	-0.809458	0.189573	-0.550253
61816	9.269697	-0.439983	-2.881697	-0.562776	-0.002868	0.110825	-0.658900	0.169757	0.414643	-0.080864	-0.807827	0.197216	-0.549529
61817	9.784756	0.273832	-2.982161	-0.567239	-0.109828	0.095708	-0.656405	0.168497	0.417644	-0.084710	-0.806265	0.203911	-0.548800
61818	9.614945	0.161700	-2.922697	-0.563484	-0.127571	0.159503	-0.653353	0.165984	0.423246	-0.086667	-0.805682	0.212529	-0.546074
61819	8.919283	0.161767	-2.839621	-0.545433	-0.141129	0.145497	-0.649202	0.165822	0.427486	-0.089455	-0.804199	0.219828	-0.544919
61820	9.073298	0.165992	-2.781889	-0.560190	-0.134976	0.072775	-0.646432	0.164553	0.433517	-0.092245	-0.803958	0.227001	-0.541860
61821	9.597313	-0.002405	-2.906346	-0.547809	-0.163301	0.017454	-0.643101	0.161764	0.438425	-0.096345	-0.803195	0.232300	-0.540029
61822	9.602796	-0.007817	-2.993271	-0.554986	-0.174461	0.059905	-0.638532	0.160628	0.444719	-0.098989	-0.803341	0.239265	-0.536280
61823	9.238355	-0.194534	-3.077678	-0.534612	-0.144366	0.103212	-0.635492	0.160877	0.451039	-0.102020	-0.801916	0.245759	-0.534907
61824	9.152198	-0.133977	-3.141056	-0.548785	-0.093976	0.116884	-0.631889	0.159753	0.454171	-0.104320	-0.800828	0.253385	-0.532530
61825	9.010707	-0.054297	-2.907398	-0.550571	-0.077707	0.109656	-0.629939	0.156138	0.459219	-0.107833	-0.798538	0.260003	-0.532078
61826	8.690949	-0.157948	-2.801924	-0.549962	0.003061	0.139161	-0.628556	0.156129	0.460862	-0.110389	-0.796186	0.267761	-0.531231
61827	9.713754	-0.000726	-3.293090	-0.545512	0.169548	0.074749	-0.629673	0.158205	0.460892	-0.115468	-0.791363	0.273201	-0.534578
61828	9.286113	0.649988	-3.227297	-0.550942	0.226020	0.007099	-0.631321	0.156293	0.454958	-0.120613	-0.787223	0.278338	-0.536899
61829	9.213315	0.771956	-3.117421	-0.561814	0.362655	0.045937	-0.638234	0.155226	0.447694	-0.127329	-0.780301	0.282968	-0.542998
61830	8.988608	1.675225	-2.648820	-0.559979	0.298530	-0.037641	-0.644572	0.149462	0.439413	-0.133460	-0.775452	0.287287	-0.546195
61831	9.756012	1.236061	-2.548305	-0.549299	0.275395	-0.067356	-0.649807	0.144242	0.432783	-0.140768	-0.769987	0.290140	-0.550566
61832	10.125056	1.493695	-2.711133	-0.569769	0.166870	-0.004888	-0.652703	0.142327	0.428650	-0.145888	-0.766225	0.295393	-0.551687
61833	9.883310	1.049595	-2.870146	-0.559622	0.026225	-0.004004	-0.653273	0.147041	0.424705	-0.151242	-0.763002	0.299984	-0.552234
61834	9.573610	0.761351	-2.905172	-0.561920	-0.047436	-0.031985	-0.653016	0.152023	0.422687	-0.155239	-0.761697	0.305343	-0.549986
61835	9.019015	0.427111	-2.813723	-0.541876	-0.076928	0.021348	-0.653045	0.158655	0.423858	-0.159419	-0.759450	0.310421	-0.549054
61836	9.159380	0.677974	-2.744228	-0.563786	-0.107804	0.062032	-0.652232	0.162519	0.425132	-0.162011	-0.758134	0.317394	-0.546119
61837	9.223392	0.683340	-2.594578	-0.549092	-0.125795	0.150785	-0.648373	0.166092	0.429137	-0.164573	-0.755511	0.324640	-0.544727
61838	9.195307	0.828237	-2.637230	-0.545414	-0.143378	0.200491	-0.645205	0.168830	0.435068	-0.165109	-0.753637	0.333581	-0.541751
61839	9.140618	0.997586	-2.660791	-0.556190	-0.123567	0.207332	-0.640366	0.169914	0.438350	-0.167178	-0.750495	0.341688	-0.540424
61840	9.250353	1.068687	-2.772870	-0.545229	-0.094446	0.171932	-0.635943	0.170716	0.443838	-0.168309	-0.748151	0.349982	-0.538009
61841	9.361808	1.120946	-2.805011	-0.548867	-0.087091	0.159491	-0.633731	0.170975	0.447546	-0.171051	-0.744875	0.357100	-0.537013
61842	9.163239	1.125174	-2.715398	-0.556292	-0.075676	0.093826	-0.630962	0.170125	0.452065	-0.173279	-0.742732	0.364237	-0.534467
61843	9.488588	1.024100	-2.707457	-0.557877	-0.034123	0.086529	-0.628462	0.167899	0.454779	-0.177350	-0.739296	0.370118	-0.533854
61844	9.693366	0.858275	-2.742122	-0.515885	0.018323	0.046027	-0.626520	0.166506	0.456680	-0.180149	-0.736550	0.375748	-0.532779
61845	10.079834	0.116317	-3.142674	-0.554852	0.144528	0.061607	-0.628996	0.162920	0.455835	-0.185773	-0.731321	0.380535	-0.534651
61846	8.874030	-0.391519	-2.872044	-0.551265	0.155696	0.001100	-0.631753	0.160726	0.452250	-0.190571	-0.727224	0.385343	-0.535107
61847	9.029758	-0.719270	-2.573837	-0.552927	0.212067	-0.055022	-0.633948	0.156454	0.449741	-0.197847	-0.722065	0.388120	-0.537440
61848	10.204748	-0.721152	-2.850818	-0.544439	0.294940	0.157134	-0.640029	0.154829	0.443430	-0.201901	-0.715159	0.394500	-0.540512
61849	10.357539	-1.125544	-2.832014	-0.540665	0.167094	0.145558	-0.641411	0.155124	0.438757	-0.206366	-0.708834	0.400166	-0.542986
61850	9.848202	-0.874515	-3.003258	-0.554862	0.117401	0.064246	-0.643897	0.154032	0.436284	-0.210119	-0.704415	0.405992	-0.542974
61851	8.787799	-0.765227	-2.824270	-0.565864	0.099274	0.067556	-0.644991	0.150855	0.436260	-0.215131	-0.699256	0.411079	-0.543850
61852	8.984972	-0.914223	-2.494287	-0.562880	0.091124	0.170264	-0.645528	0.146987	0.435948	-0.217585	-0.694107	0.418528	-0.543790
61853	9.784886	-0.927933	-2.335745	-0.558522	0.056728	0.195451	-0.644142	0.146148	0.437859	-0.220645	-0.688277	0.425457	-0.544588
61854	9.834523	-0.677285	-2.391762	-0.558818	0.022654	0.179778	-0.644550	0.144489	0.438121	-0.222308	-0.683686	0.433223	-0.543572
61855	9.749490	-0.746098	-2.661478	-0.575514	-0.007308	0.114290	-0.642760	0.146695	0.438681	-0.225853	-0.679082	0.439453	-0.542881
61856	9.286313	-0.459732	-2.545667	-0.561506	-0.046423	0.043860	-0.641372	0.145580	0.440451	-0.228382	-0.676311	0.445646	-0.540226
61857	9.613993	-0.425024	-2.461931	-0.560411	-0.106799	-0.050345	-0.640130	0.145562	0.445266	-0.232580	-0.674249	0.449901	-0.537480
61858	9.675509	-0.183995	-2.498527	-0.560917	-0.197104	-0.024981	-0.637653	0.149009	0.446385	-0.234464	-0.673633	0.455809	-0.532431
61859	9.603026	-0.886829	-2.514749	-0.553748	-0.159019	-0.158816	-0.635456	0.153005	0.448615	-0.239231	-0.673097	0.458753	-0.528446
61860	9.191778	-1.087023	-2.482972	-0.561046	-0.174407	-0.153610	-0.634076	0.153966	0.449717	-0.242665	-0.673327	0.462783	-0.523046
61861	9.355265	-1.264410	-2.490866	-0.572980	-0.168399	-0.210400	-0.630352	0.158697	0.452891	-0.248082	-0.673202	0.465277	-0.518432
61862	9.405210	-0.982502	-2.571392	-0.546408	-0.141749	-0.180125	-0.627733	0.161732	0.452902	-0.251873	-0.673326	0.468597	-0.513429
61863	9.449809	-0.787397	-2.626782	-0.530081	-0.145481	-0.172798	-0.627465	0.163665	0.453747	-0.256490	-0.672759	0.471036	-0.509641
61864	9.304341	-0.805326	-2.549073	-0.533559	-0.147753	-0.121551	-0.626918	0.164902	0.455686	-0.259429	-0.672388	0.475008	-0.504934
61865	9.352275	-0.912006	-2.557612	-0.564003	-0.101124	-0.081504	-0.622766	0.165303	0.457037	-0.263945	-0.670272	0.478780	-0.501835
61866	9.779045	-0.698292	-2.715204	-0.541701	-0.026609	-0.058570	-0.622639	0.165806	0.456643	-0.267487	-0.667972	0.483009	-0.498966
61867	9.670922	-0.326682	-2.907659	-0.568810	-0.005852	-0.047480	-0.623346	0.168844	0.457920	-0.272594	-0.664486	0.486755	-0.497213
61868	9.277653	-0.074149	-3.108067	-0.541468	0.009330	-0.049946	-0.625558	0.168299	0.457105	-0.276364	-0.661677	0.490864	-0.494832
61869	8.760420	0.053370	-2.944506	-0.556732	0.029855	-0.027347	-0.623891	0.167194	0.455702	-0.281412	-0.657658	0.494536	-0.493688
61870	8.993733	0.157218	-3.105436	-0.544578	0.074691	-0.006180	-0.625532	0.162779	0.454291	-0.285401	-0.653684	0.498843	-0.492341
61871	10.145936	0.408887	-3.433538	-0.566449	0.109868	-0.080678	-0.626506	0.164450	0.451283	-0.291853	-0.649304	0.501423	-0.491733
61872	10.373487	0.732139	-3.679055	-0.549711	0.070892	-0.157107	-0.630383	0.164881	0.448974	-0.297318	-0.646771	0.503791	-0.489370
61873	9.685053	0.916373	-3.506233	-0.545472	0.047719	-0.195964	-0.632448	0.162264	0.447446	-0.303986	-0.644245	0.504999	-0.487357
61874	8.976104	0.507418	-3.152809	-0.538105	0.013502	-0.115380	-0.632717	0.160748	0.446054	-0.308286	-0.641852	0.508094	-0.484588
61875	8.991252	0.623123	-3.183113	-0.553084	-0.052111	-0.123979	-0.635347	0.160758	0.444972	-0.313298	-0.639491	0.510897	-0.481539
61876	9.325433	0.569186	-3.356915	-0.564241	-0.069568	-0.175242	-0.636462	0.162419	0.444997	-0.317633	-0.638285	0.513952	-0.477026
61877	9.387926	0.775489	-3.535672	-0.539919	-0.081954	-0.210219	-0.633554	0.162272	0.445663	-0.322958	-0.637148	0.515699	-0.473070
61878	9.098639	0.643766	-3.637706	-0.557183	-0.087249	-0.217537	-0.633686	0.160613	0.445923	-0.327392	-0.636519	0.518217	-0.468090
61879	8.771701	0.481943	-3.567813	-0.555114	-0.076012	-0.171671	-0.634095	0.158671	0.448111	-0.332550	-0.634799	0.520551	-0.464184
61880	8.955752	0.649923	-3.569934	-0.520361	-0.063149	-0.114668	-0.631870	0.156314	0.448897	-0.335776	-0.633057	0.523833	-0.460535
61881	8.927381	0.705374	-3.618836	-0.562033	-0.046763	-0.111714	-0.631578	0.152156	0.451885	-0.340710	-0.630371	0.526785	-0.457217
61882	8.872024	0.763774	-3.609749	-0.557914	-0.098788	-0.139659	-0.629911	0.150207	0.455160	-0.344230	-0.628901	0.530299	-0.452519
61883	9.000198	1.041474	-3.511545	-0.547089	-0.106122	-0.128814	-0.628645	0.145080	0.457855	-0.348452	-0.627009	0.533284	-0.448386
61884	9.177221	0.859832	-3.398616	-0.545953	-0.110397	-0.054457	-0.627524	0.141196	0.461390	-0.350898	-0.624752	0.537793	-0.444223
61885	10.264662	0.620564	-3.083314	-0.554621	-0.078561	0.027694	-0.624737	0.136480	0.464353	-0.354074	-0.620834	0.542571	-0.441377
61886	9.462790	1.296075	-3.292727	-0.523730	-0.080739	0.046578	-0.624589	0.133425	0.468455	-0.355626	-0.617312	0.547884	-0.438498
61887	9.399060	0.307433	-3.020677	-0.558647	-0.072795	-0.122113	-0.622791	0.133973	0.468585	-0.360183	-0.614905	0.550760	-0.434539
61888	9.310452	0.635125	-3.260988	-0.552634	-0.023996	-0.040920	-0.621966	0.135494	0.468043	-0.363454	-0.611571	0.554785	-0.431388
61889	9.126775	0.583266	-3.252907	-0.567406	-0.070857	-0.032896	-0.621270	0.136918	0.468590	-0.367304	-0.608046	0.558786	-0.427932
61890	8.840005	-0.310087	-3.423760	-0.520731	-0.055110	-0.012265	-0.620717	0.136910	0.470516	-0.369560	-0.604831	0.563061	-0.424931
61891	9.392575	0.115955	-3.521064	-0.545216	-0.079040	0.065616	-0.619040	0.132751	0.472805	-0.372115	-0.600379	0.568102	-0.422298
61892	8.896108	0.610574	-3.368874	-0.566995	-0.093928	0.123793	-0.615707	0.129405	0.479087	-0.373289	-0.595538	0.574632	-0.419272
61893	9.648292	0.613701	-3.270857	-0.539708	-0.070386	0.106425	-0.614301	0.123861	0.482190	-0.375466	-0.590527	0.579988	-0.417034
61894	9.068624	0.732061	-3.459863	-0.559383	-0.078459	0.203468	-0.610293	0.122139	0.486012	-0.376002	-0.584593	0.587193	-0.414823
61895	9.163690	0.694340	-3.599700	-0.546438	-0.057075	0.224741	-0.609460	0.121021	0.488889	-0.377345	-0.577972	0.593814	-0.413454
61896	9.027747	0.455894	-3.611354	-0.551944	-0.036640	0.157260	-0.606412	0.120176	0.491751	-0.378597	-0.572193	0.600006	-0.411402
61897	9.184203	0.452809	-3.560792	-0.548308	-0.020198	0.132461	-0.606270	0.119066	0.492842	-0.381079	-0.566284	0.605219	-0.409648
61898	9.147955	0.513672	-3.525182	-0.562675	0.014186	0.123234	-0.604891	0.120024	0.494771	-0.383287	-0.560329	0.610636	-0.407734
61899	9.021394	0.272962	-3.502998	-0.563443	0.045039	0.096439	-0.605172	0.121134	0.493819	-0.386950	-0.554147	0.614993	-0.406171
61900	9.093134	0.277887	-3.416171	-0.560747	0.059721	0.066314	-0.604059	0.120165	0.493387	-0.390100	-0.548453	0.619324	-0.404301
61901	9.331148	0.180158	-3.347750	-0.558878	0.076065	0.053883	-0.606558	0.121975	0.491220	-0.394372	-0.542518	0.622857	-0.402733
61902	9.278282	0.170615	-3.381397	-0.559002	0.070927	0.023825	-0.606144	0.122670	0.489569	-0.397931	-0.537203	0.626546	-0.400630
61903	9.239369	0.190493	-3.333246	-0.553727	0.060358	-0.006134	-0.606561	0.123227	0.488613	-0.402368	-0.532132	0.629447	-0.398412
61904	9.354920	0.233620	-3.275896	-0.535678	0.034896	0.011953	-0.609462	0.121574	0.489032	-0.405275	-0.527376	0.633042	-0.396086
61905	9.270551	0.248620	-3.280783	-0.544848	0.022349	0.008369	-0.609738	0.121579	0.487656	-0.408967	-0.522453	0.636274	-0.393629
61906	9.357106	0.272569	-3.228013	-0.534881	0.022335	0.005850	-0.609455	0.120195	0.487915	-0.411713	-0.517825	0.639837	-0.391098
61907	9.294327	0.243909	-3.237273	-0.539398	0.011311	0.030619	-0.608767	0.121163	0.487506	-0.414980	-0.512707	0.643290	-0.388718
61908	9.323419	0.219382	-3.266031	-0.552206	0.008898	0.005718	-0.608905	0.120881	0.489296	-0.417689	-0.507987	0.647034	-0.385788
61909	9.323238	0.241341	-3.232451	-0.545033	-0.008312	0.012101	-0.608360	0.122815	0.489174	-0.420850	-0.503170	0.650444	-0.382921
61910	9.290060	0.301655	-3.281401	-0.554153	-0.019161	0.020911	-0.606829	0.121294	0.488182	-0.423051	-0.498395	0.654524	-0.379775
61911	9.381865	0.308264	-3.291261	-0.547050	-0.046230	0.022950	-0.607665	0.121980	0.490401	-0.425601	-0.493669	0.658317	-0.376530
61912	9.316874	0.204320	-3.362496	-0.560742	-0.056897	0.013101	-0.605037	0.122384	0.491764	-0.427384	-0.489169	0.662618	-0.372819
61913	9.281267	0.339796	-3.373625	-0.563489	-0.055040	0.008645	-0.603650	0.121545	0.493950	-0.430028	-0.484517	0.666406	-0.369082
61914	9.218819	0.269664	-3.445240	-0.558147	-0.060206	-0.021357	-0.602823	0.121811	0.496427	-0.431949	-0.480465	0.670311	-0.365043
61915	9.218938	0.310770	-3.440867	-0.560039	-0.066422	-0.030182	-0.601159	0.121251	0.497374	-0.434636	-0.476407	0.673737	-0.360842
61916	9.178789	0.397571	-3.511847	-0.561828	-0.063741	-0.026675	-0.599487	0.118338	0.499537	-0.436538	-0.472366	0.677579	-0.356640
61917	9.160495	0.522991	-3.583280	-0.549075	-0.056555	-0.028331	-0.599606	0.116854	0.500894	-0.439186	-0.468277	0.680799	-0.352626
61918	9.220755	0.445109	-3.611485	-0.578134	-0.050892	-0.041087	-0.597249	0.116015	0.502246	-0.441471	-0.464145	0.684438	-0.348164
61919	9.086304	0.527808	-3.660548	-0.553747	-0.059804	-0.065532	-0.596828	0.114346	0.504983	-0.444322	-0.460514	0.687317	-0.343658
61920	9.129137	0.448042	-3.621059	-0.559938	-0.038231	-0.056894	-0.597373	0.112134	0.505240	-0.446678	-0.456621	0.690499	-0.339391
61921	9.143475	0.460184	-3.597053	-0.546407	-0.027064	-0.102802	-0.596116	0.109361	0.506581	-0.450112	-0.453316	0.692641	-0.334892
61922	9.105758	0.714193	-3.590173	-0.527132	-0.013153	-0.056636	-0.594717	0.105899	0.507362	-0.452479	-0.449498	0.695315	-0.331286
61923	9.004770	0.683025	-3.652507	-0.552519	-0.005786	-0.062308	-0.594162	0.105481	0.507905	-0.455941	-0.445411	0.697619	-0.327192
61924	9.092207	0.878344	-3.630643	-0.566866	0.019335	-0.041357	-0.595540	0.104104	0.507074	-0.458976	-0.440760	0.700329	-0.323435
61925	9.265595	0.673950	-3.681748	-0.559588	0.019379	-0.048337	-0.596379	0.106042	0.507100	-0.462707	-0.436221	0.702507	-0.319526
61926	9.058001	0.704390	-3.660065	-0.545148	0.017709	-0.072967	-0.596109	0.107981	0.505740	-0.465686	-0.432178	0.704747	-0.315739
61927	9.062203	0.615188	-3.622834	-0.560496	0.023956	-0.059043	-0.596945	0.109232	0.504518	-0.469499	-0.427723	0.706731	-0.311698
61928	9.206431	0.663209	-3.526921	-0.566766	0.023680	-0.023699	-0.598889	0.110619	0.504409	-0.472394	-0.422697	0.709401	-0.308094
61929	9.088567	0.685457	-3.565668	-0.544885	0.029774	-0.012884	-0.597502	0.110346	0.502328	-0.475812	-0.417668	0.711556	-0.304703
61930	9.001178	0.749917	-3.778884	-0.559259	0.038644	0.009895	-0.599435	0.109247	0.501504	-0.478601	-0.412095	0.714244	-0.301621
61931	9.020494	0.742516	-3.783659	-0.540981	0.058413	0.006452	-0.598897	0.113401	0.499199	-0.482208	-0.406631	0.716197	-0.298645
61932	8.928492	0.566405	-3.829892	-0.573538	0.080257	-0.002949	-0.601537	0.115762	0.498002	-0.485730	-0.400806	0.718383	-0.295546
61933	8.985281	0.290650	-3.817227	-0.538843	0.101694	-0.000930	-0.600722	0.119917	0.495144	-0.489903	-0.395183	0.719775	-0.292829
61934	8.964966	0.233422	-3.715087	-0.540620	0.127220	-0.033855	-0.604873	0.119381	0.492826	-0.493964	-0.389800	0.720981	-0.290245
61935	9.326903	0.046973	-3.798053	-0.558328	0.146321	0.058761	-0.609305	0.120233	0.489008	-0.498495	-0.382827	0.722436	-0.288153
61936	9.367861	0.298360	-3.358773	-0.559179	0.095207	-0.066533	-0.610130	0.119415	0.485973	-0.502360	-0.377869	0.723739	-0.284694
61937	9.597726	0.041450	-3.249908	-0.574213	0.060056	-0.154948	-0.612323	0.114310	0.484283	-0.506916	-0.374276	0.724436	-0.279547
61938	9.808771	0.285979	-2.962991	-0.550090	-0.015495	-0.377070	-0.612978	0.104900	0.487224	-0.510798	-0.374485	0.724392	-0.272219
61939	9.457812	0.893020	-2.848492	-0.557498	-0.092982	0.021407	-0.610171	0.095478	0.491242	-0.512024	-0.369295	0.727775	-0.267948
61940	9.269594	0.671212	-2.956904	-0.546428	-0.165995	-0.082464	-0.608901	0.089242	0.494753	-0.512023	-0.366048	0.731381	-0.262534
61941	9.286417	0.583908	-2.989777	-0.555503	-0.184246	-0.052387	-0.604177	0.084230	0.502110	-0.512248	-0.362392	0.735059	-0.256832
61942	9.229038	0.766093	-3.281661	-0.558107	-0.200987	0.007867	-0.600003	0.078811	0.507538	-0.511293	-0.357832	0.739654	-0.251889
61943	9.009210	0.886903	-3.504992	-0.558663	-0.192727	0.089177	-0.595558	0.075196	0.510500	-0.510622	-0.352057	0.744363	-0.247479
61944	9.040767	1.034880	-3.767620	-0.567862	-0.197796	0.059061	-0.592357	0.069911	0.518004	-0.509448	-0.346570	0.749232	-0.242905
