# Supplementary material for: Identification of Haptic Based Guiding Using Hard Reins
Source: PLoS One. 2015 Jul 22;10(7):e0132020. doi: 10.1371/journal.pone.0132020 (PMC4511788; doi:10.1371/journal.pone.0132020)
Supplement: S1 File — (ZIP) [file pone.0132020.s001.zip › MotionData1/Subject2/T4/gh4.txt]

// Start Time: 0
// Sample rate: 25.0Hz
// Scenario: 4.9
// Firmware Version: 2.6.1
Counter	Acc_X	Acc_Y	Acc_Z	Gyr_X	Gyr_Y	Gyr_Z	Mag_X	Mag_Y	Mag_Z	Quat_w	Quat_x	Quat_y	Quat_z
61313	2.139255	-0.537182	9.712254	-0.051991	0.049126	0.121291	-0.413652	-0.129084	-0.676994	0.264162	0.099302	-0.040307	0.958506
61314	1.985010	-0.547216	9.681870	-0.004552	0.036315	0.103088	-0.413006	-0.127203	-0.676998	0.262179	0.098634	-0.040353	0.959117
61315	1.940618	-0.340773	9.573933	-0.025359	0.038031	0.066053	-0.412218	-0.125346	-0.679328	0.260981	0.097832	-0.040734	0.959510
61316	1.877703	-0.287724	9.646101	-0.061835	0.032419	0.036339	-0.411707	-0.122115	-0.679460	0.260398	0.096993	-0.041770	0.959709
61317	1.973274	-0.104532	9.692769	-0.046604	0.032339	-0.006966	-0.410927	-0.120911	-0.679595	0.260638	0.096242	-0.042436	0.959690
61318	1.867913	-0.248592	9.838589	-0.010356	0.065179	-0.035441	-0.409613	-0.120809	-0.681413	0.261365	0.095103	-0.042174	0.959617
61319	2.045344	-0.040995	9.939172	0.056260	0.102694	-0.055470	-0.405423	-0.123153	-0.681835	0.262399	0.093575	-0.040389	0.959562
61320	2.060799	-0.252882	9.878735	0.108638	0.118348	-0.033068	-0.404362	-0.125743	-0.683265	0.262894	0.092036	-0.037569	0.959690
61321	1.847865	-0.090038	9.783016	0.108489	0.101880	-0.031212	-0.400955	-0.128884	-0.683294	0.263362	0.090778	-0.034824	0.959785
61322	1.736449	0.015155	9.653831	0.029241	0.109188	0.003437	-0.397934	-0.132032	-0.684353	0.263312	0.088968	-0.033643	0.960010
61323	1.735992	0.111358	9.645575	-0.032147	0.142029	0.004916	-0.396095	-0.132340	-0.686176	0.263364	0.086168	-0.033432	0.960259
61324	1.540961	0.063018	9.693484	-0.075949	0.167545	0.007418	-0.391264	-0.129448	-0.688279	0.263445	0.082680	-0.033969	0.960524
61325	1.524585	-0.042901	9.684645	-0.000681	0.179517	0.012400	-0.386547	-0.128460	-0.692191	0.263326	0.079308	-0.032949	0.960877
61326	1.486046	-0.045007	9.794673	0.060769	0.167657	-0.000194	-0.382622	-0.130126	-0.692481	0.263324	0.076541	-0.030846	0.961172
61327	1.477280	-0.225026	9.921688	0.136198	0.147625	0.002072	-0.378815	-0.132885	-0.694321	0.263162	0.074499	-0.027339	0.961482
61328	1.415148	-0.340636	9.919487	0.138189	0.116505	-0.012633	-0.373838	-0.137792	-0.693717	0.263251	0.073128	-0.023998	0.961652
61329	1.405714	-0.389119	9.817903	0.145275	0.105530	-0.020883	-0.372258	-0.141718	-0.693344	0.263487	0.071942	-0.020523	0.961758
61330	1.323309	-0.292777	9.897697	0.158964	0.134838	0.004050	-0.368837	-0.148636	-0.693245	0.263225	0.070319	-0.016710	0.962023
61331	1.452289	-0.037332	9.948091	0.042460	0.205987	-0.007732	-0.363865	-0.151524	-0.693157	0.263379	0.066645	-0.014717	0.962275
61332	1.329413	-0.057238	9.826646	-0.001865	0.204921	-0.044873	-0.357710	-0.150957	-0.696951	0.264294	0.062840	-0.013563	0.962297
61333	1.288653	-0.116024	9.544596	0.085637	0.109087	-0.036894	-0.353782	-0.153165	-0.697500	0.264922	0.061269	-0.011225	0.962256
61334	1.384026	0.105359	9.502983	0.109927	0.067131	-0.021947	-0.350765	-0.156036	-0.697913	0.265215	0.060700	-0.008676	0.962238
61335	1.219776	0.167089	9.358293	0.141305	0.058023	-0.018090	-0.349313	-0.159297	-0.698572	0.265399	0.060415	-0.005564	0.962228
61336	1.213900	0.388291	9.322934	0.093899	0.131981	-0.027684	-0.346423	-0.164721	-0.698081	0.265824	0.058512	-0.002972	0.962240
61337	1.170862	0.318892	9.455980	0.073144	0.169356	-0.049996	-0.343018	-0.167187	-0.698109	0.266709	0.055735	-0.000536	0.962164
61338	0.934749	0.302641	9.765599	0.092724	0.203979	-0.077649	-0.336996	-0.171302	-0.698030	0.268083	0.052440	0.002474	0.961964
61339	0.779852	0.442775	10.030161	0.054390	0.178270	-0.092586	-0.330448	-0.174894	-0.699117	0.269798	0.049379	0.004651	0.961639
61340	0.873434	0.534340	10.017917	-0.096916	0.156150	-0.107162	-0.324685	-0.174991	-0.702392	0.271943	0.045978	0.003785	0.961207
61341	0.688110	0.466246	9.912015	-0.185219	0.150519	-0.119601	-0.317107	-0.170664	-0.706454	0.274400	0.042147	0.001243	0.960691
61342	0.560433	0.444113	9.845703	-0.143387	0.101255	-0.097166	-0.315020	-0.167738	-0.708277	0.276378	0.039548	-0.000826	0.960235
61343	0.595090	0.249040	9.766479	-0.071809	0.064868	-0.063512	-0.311752	-0.165637	-0.710368	0.277657	0.037978	-0.001695	0.959928
61344	0.650820	0.186369	9.698909	-0.080700	0.044811	-0.045062	-0.311350	-0.165394	-0.712696	0.278582	0.036807	-0.002913	0.959703
61345	0.624694	0.099357	9.596628	-0.089251	0.048408	-0.065410	-0.308220	-0.162475	-0.714011	0.279907	0.035455	-0.004210	0.959363
61346	0.617967	-0.009055	9.556640	-0.089145	0.042911	-0.070933	-0.306914	-0.161151	-0.715054	0.281328	0.034275	-0.005582	0.958983
61347	0.763329	-0.165524	9.445384	-0.152064	0.062045	-0.077727	-0.305739	-0.161030	-0.715193	0.282929	0.032310	-0.008016	0.958563
61348	0.965447	-0.080580	9.544477	-0.195446	0.091161	-0.119519	-0.301569	-0.154631	-0.718193	0.285355	0.029611	-0.011122	0.957900
61349	0.782417	-0.111553	9.739166	-0.147728	0.115740	-0.161776	-0.296866	-0.150402	-0.721716	0.288564	0.026678	-0.013131	0.956999
61350	0.433050	-0.150688	9.754560	-0.086320	0.124852	-0.178103	-0.292692	-0.149100	-0.721748	0.292026	0.023974	-0.013920	0.956009
61351	0.637711	-0.097328	9.762018	-0.100257	0.112058	-0.183686	-0.287193	-0.147047	-0.726182	0.295614	0.021389	-0.015033	0.954950
61352	0.608999	-0.143099	9.761108	-0.053886	0.130387	-0.181633	-0.280915	-0.148743	-0.726879	0.299141	0.018772	-0.015167	0.953904
61353	0.392694	-0.280477	9.814773	0.020203	0.117739	-0.140633	-0.277117	-0.149476	-0.728459	0.301850	0.016786	-0.013970	0.953105
61354	0.478834	-0.153593	9.582118	0.056612	0.137964	-0.122022	-0.271220	-0.153198	-0.729799	0.304183	0.014669	-0.011971	0.952425
61355	0.257341	-0.214041	9.622411	0.164899	0.152735	-0.095662	-0.267548	-0.157824	-0.729573	0.305990	0.012884	-0.007822	0.951915
61356	0.283481	0.388562	9.943155	0.277421	0.149240	-0.076661	-0.260996	-0.165441	-0.728337	0.307372	0.011890	-0.001563	0.951514
61357	0.576438	0.106346	9.557870	0.104771	0.160149	-0.051681	-0.256673	-0.172077	-0.726050	0.308336	0.009606	0.001492	0.951228
61358	0.120602	0.166920	9.948129	-0.254404	0.159754	-0.016609	-0.252626	-0.167701	-0.729180	0.308715	0.005135	-0.002315	0.951138
61359	0.153246	-0.112381	9.862904	-0.424087	0.163230	-0.017458	-0.247683	-0.156336	-0.733863	0.309088	-0.000470	-0.009310	0.950988
61360	0.008225	-0.035955	9.783409	-0.391107	0.157820	0.003013	-0.242474	-0.143240	-0.740614	0.309038	-0.005752	-0.015729	0.950902
61361	-0.311261	-0.271956	9.901937	-0.111651	0.136115	-0.002924	-0.239491	-0.135734	-0.742184	0.309123	-0.008920	-0.016938	0.950829
61362	-0.383022	-0.387314	9.978863	0.175599	0.109900	-0.005118	-0.235699	-0.135252	-0.743635	0.309223	-0.009784	-0.012876	0.950852
61363	-0.291111	-0.433802	10.401537	0.299568	0.068811	-0.035804	-0.233847	-0.143353	-0.742233	0.309976	-0.009137	-0.006687	0.950677
61364	-0.412010	-0.378012	9.901911	0.268334	0.068665	-0.087646	-0.230430	-0.152809	-0.739553	0.311686	-0.008630	-0.001132	0.950145
61365	-0.021240	0.118950	10.776666	0.172423	0.020980	-0.110227	-0.228308	-0.166288	-0.735960	0.313812	-0.007860	0.002330	0.949450
61366	0.141549	-0.681281	10.243678	0.006692	-0.021258	-0.136790	-0.228046	-0.168704	-0.734413	0.316435	-0.007283	0.002345	0.948583
61367	0.525299	-0.774271	10.265159	-0.112069	-0.023208	-0.154905	-0.227009	-0.166156	-0.734808	0.319360	-0.007446	0.000053	0.947604
61368	0.273874	-1.162011	9.590067	0.075540	-0.013952	-0.191790	-0.225171	-0.166732	-0.736372	0.322992	-0.006562	0.001410	0.946378
61369	0.552824	-0.475748	10.308008	0.478497	-0.020925	-0.230377	-0.223327	-0.178166	-0.730968	0.327401	-0.002944	0.010232	0.944825
61370	-0.275188	0.247052	9.691118	0.700083	-0.055461	-0.223724	-0.221442	-0.201868	-0.724537	0.331641	0.002780	0.023124	0.943118
61371	-0.315180	0.547737	9.702163	0.562321	-0.033643	-0.209706	-0.221143	-0.223372	-0.716026	0.335562	0.007174	0.033465	0.941396
61372	-0.352711	0.828424	9.492115	0.188485	-0.039560	-0.226369	-0.218512	-0.237768	-0.709080	0.339860	0.009172	0.036820	0.939710
61373	-0.476178	0.486442	10.866387	-0.208127	-0.100442	-0.229210	-0.218513	-0.238168	-0.708564	0.344280	0.009581	0.032223	0.938265
61374	0.154009	1.248836	9.723575	-0.528069	-0.177205	-0.163340	-0.220878	-0.227400	-0.713706	0.347564	0.009304	0.021162	0.937371
61375	0.001441	0.882596	9.649804	-0.542578	-0.167935	-0.096966	-0.224186	-0.207727	-0.719869	0.349536	0.008763	0.009835	0.936830
61376	0.245702	0.724840	9.808296	-0.476541	-0.174979	-0.028312	-0.226820	-0.194530	-0.725266	0.350166	0.008843	-0.000274	0.936646
61377	0.070056	0.636476	9.397353	-0.473650	-0.162056	0.019676	-0.231820	-0.180472	-0.728190	0.349866	0.008701	-0.010251	0.936703
61378	-0.198661	0.356130	9.182080	-0.180116	-0.152467	0.082064	-0.237458	-0.170723	-0.730981	0.348310	0.010419	-0.014668	0.937207
61379	0.186252	0.546221	9.670815	-0.007285	-0.102763	0.137313	-0.243224	-0.166600	-0.729900	0.345707	0.012390	-0.015462	0.938133
61380	0.295984	0.281749	9.656129	0.107974	-0.038557	0.173808	-0.246106	-0.165746	-0.728715	0.342373	0.013946	-0.013707	0.939361
61381	0.496721	0.147644	9.720931	0.218227	-0.029236	0.189132	-0.251849	-0.169973	-0.726088	0.338748	0.016086	-0.009748	0.940689
61382	0.318788	0.056360	9.864414	0.288432	-0.021914	0.178397	-0.253804	-0.175717	-0.722588	0.335263	0.018556	-0.004487	0.941931
61383	0.338250	0.023037	9.957744	0.304289	-0.029222	0.174798	-0.256397	-0.184699	-0.719730	0.331850	0.021278	0.001098	0.943091
61384	0.540524	0.076852	10.099608	0.262644	-0.027504	0.141364	-0.258481	-0.191515	-0.715584	0.329070	0.023681	0.005850	0.943990
61385	0.314602	-0.070547	10.042624	0.318743	-0.027485	0.137033	-0.262383	-0.200073	-0.712328	0.326331	0.026457	0.011716	0.944813
61386	1.304874	0.559961	10.223934	0.430661	-0.072915	0.138598	-0.265778	-0.211151	-0.704170	0.323482	0.030815	0.019346	0.945535
61387	1.404439	0.916224	10.225060	0.318055	-0.056474	0.174905	-0.269161	-0.219707	-0.700144	0.319994	0.034217	0.024971	0.946472
61388	0.783828	0.615517	9.888597	0.072755	-0.051284	0.192107	-0.273210	-0.222875	-0.697659	0.316343	0.035887	0.025930	0.947611
61389	0.682642	0.600803	9.865844	-0.075806	-0.077107	0.169242	-0.278575	-0.220249	-0.697357	0.313230	0.037177	0.023953	0.948647
61390	0.719543	0.452359	10.053737	-0.154407	-0.091827	0.168873	-0.284468	-0.217071	-0.696534	0.310187	0.038170	0.020366	0.949691
61391	1.135628	0.649846	9.873159	-0.229929	-0.055257	0.175826	-0.288279	-0.209616	-0.697275	0.307042	0.038102	0.015572	0.950806
61392	1.250799	0.755135	9.640473	-0.131105	-0.007617	0.165180	-0.291422	-0.202197	-0.700991	0.303993	0.037630	0.012951	0.951843
61393	0.517627	0.266423	8.563406	-0.177353	-0.011223	0.218487	-0.293010	-0.195174	-0.702008	0.299967	0.037076	0.009388	0.953183
61394	0.525164	0.769171	9.945948	-0.210488	0.007175	0.316077	-0.297211	-0.185576	-0.704812	0.294083	0.035872	0.005230	0.955092
61395	0.551529	0.803039	9.985075	-0.056928	0.036709	0.362953	-0.300756	-0.177597	-0.706846	0.287181	0.035121	0.004179	0.957223
61396	0.522760	0.753565	9.604852	0.133517	-0.006848	0.395369	-0.303907	-0.175118	-0.705270	0.279488	0.036187	0.006466	0.959445
61397	0.319985	0.800387	9.344375	0.471318	-0.086908	0.399042	-0.310187	-0.176497	-0.701863	0.271483	0.040775	0.014855	0.961464
61398	0.497364	1.001744	9.027203	0.626185	-0.090379	0.385067	-0.318134	-0.192785	-0.693541	0.263540	0.046157	0.026139	0.963189
61399	0.525647	1.136385	8.986148	-0.122381	-0.050965	0.386747	-0.324937	-0.192952	-0.690904	0.256227	0.046925	0.023314	0.965196
61400	0.186963	1.412095	9.606153	0.201367	0.020601	0.393779	-0.331214	-0.191794	-0.690079	0.248422	0.047876	0.026988	0.967092
61401	0.876220	1.493467	10.487467	0.840921	0.068791	0.367424	-0.334598	-0.204633	-0.682567	0.240438	0.051134	0.043449	0.968342
61402	1.191128	1.187253	10.810163	0.295091	0.077338	0.360978	-0.335763	-0.212676	-0.678688	0.233065	0.051500	0.049219	0.969849
61403	1.501794	0.760946	11.193545	-0.168311	0.043927	0.354096	-0.339176	-0.208049	-0.678529	0.226325	0.050456	0.045966	0.971658
61404	2.049557	0.110013	10.476614	-0.269163	-0.016496	0.308519	-0.342473	-0.195628	-0.681338	0.220614	0.049974	0.040403	0.973242
61405	1.923801	0.167739	9.842548	-0.071107	-0.056585	0.261593	-0.348614	-0.194213	-0.681676	0.215634	0.051281	0.038578	0.974363
61406	1.334382	0.405869	9.468328	0.086693	-0.049310	0.201440	-0.352547	-0.191730	-0.680610	0.211658	0.052903	0.039905	0.975095
61407	0.749761	0.643556	8.962125	0.083207	0.045554	0.147719	-0.355954	-0.185642	-0.682776	0.208647	0.052795	0.041598	0.975679
61408	0.357767	0.948038	8.881124	0.054818	0.116547	0.062531	-0.354381	-0.187278	-0.682660	0.207254	0.050933	0.043148	0.976007
61409	0.491488	1.222946	8.991843	-0.047323	0.129147	0.023223	-0.353072	-0.186227	-0.684090	0.206735	0.048516	0.042789	0.976256
61410	0.734677	1.296519	9.259187	-0.197138	0.065105	0.053944	-0.349147	-0.187758	-0.684381	0.205839	0.046609	0.039214	0.976688
61411	0.765932	1.326455	9.552746	-0.334972	-0.018071	0.116128	-0.349423	-0.178755	-0.688249	0.203893	0.045952	0.032568	0.977372
61412	0.375301	1.352673	9.707893	-0.326824	-0.113905	0.190131	-0.353248	-0.162298	-0.692860	0.200536	0.047100	0.025599	0.978219
61413	0.211548	1.326813	9.979646	-0.092692	-0.142788	0.250418	-0.359937	-0.153598	-0.693706	0.195798	0.049895	0.023111	0.979101
61414	0.530563	1.153902	9.884183	0.126152	-0.116895	0.256123	-0.366620	-0.150933	-0.691069	0.190685	0.052926	0.024929	0.979906
61415	0.598891	0.986216	10.055297	0.180548	-0.052877	0.251693	-0.372903	-0.150967	-0.688048	0.185590	0.054996	0.028166	0.980683
61416	0.889591	0.688550	10.077839	0.187994	0.003751	0.220291	-0.376815	-0.155218	-0.685824	0.181049	0.055873	0.031686	0.981374
61417	0.910217	0.404642	10.059648	0.104411	0.030993	0.186616	-0.377597	-0.156151	-0.685559	0.177253	0.055968	0.033782	0.981992
61418	1.210196	0.173490	9.828769	0.009079	0.014274	0.099432	-0.378401	-0.153423	-0.683486	0.175270	0.055916	0.033963	0.982344
61419	1.432768	-0.010364	9.403399	0.042301	-0.026053	0.016625	-0.379561	-0.155315	-0.685027	0.174914	0.056808	0.034759	0.982329
61420	1.234826	0.041912	9.327873	0.123902	-0.038849	-0.009715	-0.380478	-0.158247	-0.682438	0.174979	0.058127	0.037132	0.982153
61421	1.099075	0.203032	9.386475	-0.005598	-0.018032	-0.026106	-0.381126	-0.160258	-0.681917	0.175509	0.058666	0.037004	0.982031
61422	1.059390	0.454483	9.773693	-0.027888	0.039350	-0.081700	-0.380864	-0.160262	-0.682048	0.177105	0.057864	0.036754	0.981802
61423	1.085458	0.558746	9.996234	-0.030730	0.083027	-0.151928	-0.376411	-0.161677	-0.683634	0.180057	0.056231	0.036604	0.981365
61424	1.034560	0.616385	9.996567	-0.108751	0.106483	-0.236348	-0.372214	-0.162562	-0.686509	0.184727	0.053706	0.035181	0.980691
61425	0.778860	0.649445	9.963439	-0.167835	0.086155	-0.284617	-0.368022	-0.161564	-0.689900	0.190421	0.051403	0.032480	0.979818
61426	0.777012	0.529021	9.925727	-0.251437	0.097844	-0.324737	-0.361754	-0.159759	-0.691241	0.196962	0.048447	0.028319	0.978804
61427	0.746168	0.428230	10.017641	-0.312665	0.118789	-0.323231	-0.355475	-0.155163	-0.696842	0.203514	0.044901	0.022928	0.977773
61428	0.538833	0.427557	9.941285	-0.274483	0.124360	-0.295366	-0.348939	-0.151365	-0.701025	0.209460	0.041346	0.018391	0.976770
61429	0.426805	0.652240	9.578531	-0.280090	0.104290	-0.284300	-0.343451	-0.146747	-0.705199	0.215198	0.038206	0.013548	0.975729
61430	0.537024	0.789124	9.442258	-0.142163	0.091745	-0.255896	-0.337698	-0.140932	-0.710925	0.220218	0.035866	0.011423	0.974724
61431	0.503187	0.805766	9.403769	0.033416	0.064612	-0.218051	-0.332727	-0.142611	-0.711353	0.224428	0.034877	0.012511	0.973786
61432	0.175042	0.875647	9.627323	-0.071416	0.020755	-0.143778	-0.331024	-0.146257	-0.709818	0.227260	0.034249	0.011370	0.973165
61433	0.626907	1.186556	10.231195	-0.036853	0.035581	-0.089180	-0.327494	-0.144429	-0.711912	0.229015	0.033535	0.010927	0.972784
61434	0.516340	1.116495	10.209978	0.151731	-0.014348	-0.030929	-0.327346	-0.149689	-0.711528	0.229492	0.034635	0.013891	0.972595
61435	0.443061	1.300060	9.760596	0.110528	-0.033383	0.039025	-0.329163	-0.154646	-0.710095	0.228669	0.035970	0.015977	0.972708
61436	0.587283	1.384132	9.638301	0.249908	-0.009291	0.096916	-0.331247	-0.158517	-0.708272	0.226589	0.037457	0.020782	0.973048
61437	0.299374	1.074080	9.189595	0.309039	0.032880	0.128538	-0.331880	-0.165779	-0.706721	0.223844	0.038436	0.027021	0.973492
61438	1.003288	1.616788	9.892686	0.201013	0.067645	0.164846	-0.332403	-0.170861	-0.702845	0.220436	0.038241	0.031167	0.974153
61439	0.943019	1.629755	10.201955	0.443173	0.051537	0.208543	-0.332513	-0.178400	-0.701298	0.215999	0.039521	0.040094	0.974769
61440	0.752007	1.237005	10.137055	0.623562	0.026149	0.222429	-0.335221	-0.194909	-0.695860	0.211128	0.042012	0.052240	0.975157
61441	0.940083	1.227679	10.114676	0.411284	0.002313	0.273081	-0.338339	-0.208164	-0.689125	0.205451	0.044205	0.060262	0.975810
61442	0.888036	1.504732	9.553985	-0.089971	0.032921	0.288944	-0.340961	-0.207310	-0.687683	0.199865	0.043672	0.058443	0.977103
61443	1.100108	1.040914	10.281577	-0.415535	0.012565	0.341800	-0.344770	-0.197316	-0.690877	0.193530	0.042404	0.050275	0.978887
61444	1.402546	0.284880	9.928142	-0.497892	-0.045834	0.390439	-0.350042	-0.176805	-0.696379	0.186348	0.041895	0.040075	0.980772
61445	1.326272	0.107180	10.068960	-0.518738	-0.017564	0.384756	-0.355186	-0.154150	-0.703172	0.179237	0.040887	0.029627	0.982509
61446	1.278853	-0.066586	9.936460	-0.402666	0.036340	0.328050	-0.360706	-0.135806	-0.709834	0.173079	0.039052	0.021638	0.983895
61447	0.921745	-0.010510	9.657869	-0.221905	0.041828	0.264341	-0.361783	-0.123811	-0.712274	0.168029	0.037864	0.017264	0.984903
61448	0.655595	0.185491	9.439699	-0.401168	0.045163	0.222803	-0.363636	-0.111287	-0.716644	0.163919	0.035831	0.009409	0.985778
61449	0.628651	-0.243574	9.212595	-0.339987	0.072481	0.154799	-0.365374	-0.096323	-0.719723	0.161093	0.033593	0.002857	0.986363
61450	0.361332	0.218646	9.456621	0.050835	0.081831	0.090280	-0.362097	-0.093438	-0.724397	0.159254	0.032277	0.004129	0.986701
61451	0.658876	0.528569	9.862208	0.251484	0.084761	0.070979	-0.361299	-0.097894	-0.723889	0.157681	0.031674	0.009361	0.986938
61452	0.686203	0.849574	9.444497	0.360653	0.073020	0.064158	-0.360234	-0.105715	-0.722222	0.156153	0.031510	0.016734	0.987088
61453	0.366986	1.068468	9.619817	0.322045	0.087540	0.062069	-0.360863	-0.116736	-0.718735	0.154694	0.031069	0.023421	0.987196
61454	0.284103	1.252761	9.388790	-0.105558	0.101764	0.084790	-0.358625	-0.119206	-0.720433	0.153049	0.028902	0.021664	0.987558
61455	0.131827	0.818647	9.165246	-0.282108	0.101527	0.071916	-0.357454	-0.113720	-0.723668	0.151750	0.026303	0.016500	0.987931
61456	0.061231	0.478931	9.764720	-0.024269	0.079797	0.065879	-0.357456	-0.109296	-0.726507	0.150429	0.024803	0.016294	0.988175
61457	-0.255766	0.233936	10.065576	0.111862	0.024992	0.048192	-0.357194	-0.107427	-0.728188	0.149417	0.024855	0.018696	0.988285
61458	-0.372261	0.423367	10.652839	0.029223	-0.059317	0.016505	-0.356926	-0.110658	-0.727158	0.149087	0.026249	0.019154	0.988290
61459	-0.149009	0.100323	10.328740	-0.141666	-0.147313	-0.032187	-0.361367	-0.109533	-0.727639	0.149858	0.028861	0.016060	0.988156
61460	0.111630	0.032810	10.133394	-0.213112	-0.194935	-0.060146	-0.366343	-0.107978	-0.726048	0.151245	0.032184	0.011364	0.987907
61461	0.483123	-0.027359	9.910381	-0.015124	-0.234893	-0.071982	-0.373408	-0.106668	-0.724442	0.152732	0.036875	0.010501	0.987524
61462	0.791245	0.051296	9.515896	0.154813	-0.194505	-0.105318	-0.378770	-0.107932	-0.721946	0.154684	0.041295	0.013110	0.987013
61463	1.012391	0.191681	9.635147	0.160471	-0.143417	-0.154282	-0.384378	-0.113777	-0.719062	0.157635	0.044706	0.016039	0.986355
61464	1.343226	0.589977	9.833450	0.004967	-0.094318	-0.203145	-0.385278	-0.120489	-0.716734	0.161658	0.046646	0.016086	0.985613
61465	0.814305	0.288397	9.891496	0.007602	-0.006889	-0.291871	-0.385249	-0.129386	-0.715963	0.167406	0.046854	0.016557	0.984635
61466	0.481539	0.322754	10.282536	0.125662	0.066077	-0.370774	-0.382338	-0.139135	-0.716249	0.174567	0.045979	0.019664	0.983375
61467	0.388484	0.635920	10.456486	0.022695	0.148055	-0.426817	-0.375146	-0.142448	-0.715662	0.182878	0.043086	0.021090	0.981965
61468	0.648921	0.606508	10.146454	-0.088954	0.173456	-0.477242	-0.366223	-0.148391	-0.719869	0.192228	0.039281	0.020450	0.980351
61469	0.784591	0.451718	9.828698	-0.118319	0.134986	-0.514231	-0.357829	-0.153511	-0.723296	0.202340	0.036076	0.019117	0.978464
61470	1.007229	0.263849	9.636111	-0.237285	0.052668	-0.505457	-0.348392	-0.159041	-0.726086	0.212394	0.034022	0.015109	0.976475
61471	1.176034	-0.260566	9.553519	-0.085490	-0.001983	-0.506417	-0.344067	-0.160728	-0.728058	0.222333	0.033685	0.013793	0.974291
61472	0.524113	-0.555555	9.500092	0.097451	-0.009170	-0.498106	-0.340787	-0.164946	-0.727957	0.231920	0.034290	0.016044	0.971998
61473	0.068163	0.020849	9.475115	0.175090	0.013895	-0.423963	-0.335918	-0.176590	-0.726581	0.240027	0.034808	0.019772	0.969940
61474	0.371244	0.160841	9.431899	0.130685	0.073433	-0.372592	-0.331314	-0.186349	-0.725977	0.247127	0.033997	0.022972	0.968114
61475	0.656273	0.035816	9.288783	0.169077	0.108287	-0.359512	-0.324610	-0.201242	-0.723712	0.253915	0.032678	0.026962	0.966298
61476	0.833662	0.260961	9.596045	0.274534	0.068103	-0.395839	-0.318558	-0.215059	-0.722476	0.261383	0.032677	0.032921	0.964120
61477	0.803511	0.533953	9.945247	0.362250	0.028833	-0.411965	-0.311219	-0.225636	-0.719698	0.269056	0.033874	0.040233	0.961687
61478	0.622090	1.178786	10.072617	0.250644	-0.012400	-0.395894	-0.305955	-0.241577	-0.715873	0.276506	0.035277	0.045303	0.959295
61479	0.457778	1.260305	10.086628	-0.006441	-0.023523	-0.338124	-0.302010	-0.250648	-0.714617	0.283015	0.035531	0.045214	0.957390
61480	0.269918	1.231777	10.295709	-0.017222	-0.048156	-0.299388	-0.299774	-0.258339	-0.712185	0.288852	0.036222	0.044869	0.955635
61481	0.430651	0.888037	10.287587	-0.076592	-0.030829	-0.296001	-0.296228	-0.261096	-0.714152	0.294590	0.036242	0.043372	0.953951
61482	0.525689	0.164158	10.311928	-0.195254	-0.023637	-0.292882	-0.294008	-0.258040	-0.716363	0.300343	0.035425	0.039765	0.952343
61483	0.651302	0.116836	10.470862	-0.280724	-0.045707	-0.311734	-0.289685	-0.256240	-0.720401	0.306506	0.034492	0.034227	0.950628
61484	0.770171	0.447288	9.948521	-0.219845	-0.080290	-0.303994	-0.287463	-0.252251	-0.723774	0.312496	0.034600	0.029808	0.948821
61485	0.626892	1.162694	9.585157	-0.076841	-0.113008	-0.299564	-0.285115	-0.252005	-0.723535	0.318293	0.036238	0.027716	0.946894
61486	0.508814	1.652469	9.358087	-0.028333	-0.204275	-0.273362	-0.286419	-0.254941	-0.721717	0.323607	0.039911	0.026119	0.944988
61487	0.850063	1.377051	9.525435	-0.238428	-0.246426	-0.240189	-0.288768	-0.253845	-0.722731	0.328452	0.043082	0.020139	0.943323
61488	1.495820	0.933127	9.486831	-0.250238	-0.184031	-0.172927	-0.292694	-0.250706	-0.723473	0.332017	0.044978	0.014398	0.942090
61489	1.770162	1.032095	9.423568	-0.016840	-0.030171	-0.165516	-0.292951	-0.249774	-0.725021	0.335152	0.045646	0.013967	0.940954
61490	1.465670	1.174702	9.091473	0.322576	0.087118	-0.183374	-0.291620	-0.260416	-0.721937	0.338270	0.046254	0.020829	0.939681
61491	1.438239	1.356578	8.824924	0.320535	0.112738	-0.177893	-0.285974	-0.274335	-0.717856	0.341252	0.046553	0.027752	0.938408
61492	1.089732	1.144989	9.063544	0.201577	0.163720	-0.176735	-0.279930	-0.286527	-0.716102	0.344299	0.044897	0.032856	0.937210
61493	0.551273	0.850615	9.827314	0.232784	0.163793	-0.106453	-0.273635	-0.296827	-0.713703	0.345964	0.043692	0.038424	0.936442
61494	-0.002343	0.702989	10.597802	0.203283	0.160205	-0.012485	-0.266809	-0.307420	-0.712987	0.345914	0.042227	0.043388	0.936311
61495	-0.278005	0.870010	10.352733	0.046495	0.106082	-0.016902	-0.267302	-0.315506	-0.712729	0.346096	0.040813	0.044988	0.936231
61496	-0.595934	0.788255	9.846939	0.065381	-0.070189	0.025917	-0.267803	-0.321435	-0.712598	0.345654	0.042744	0.045743	0.936271
61497	-1.086079	0.958784	10.048789	-0.136104	-0.141734	0.043435	-0.271211	-0.320702	-0.710505	0.345087	0.044656	0.042180	0.936558
61498	-0.640827	1.113647	10.050315	-0.039606	-0.110562	0.014353	-0.274869	-0.319319	-0.711250	0.344997	0.046606	0.040699	0.936562
61499	-0.607503	1.200008	9.958222	0.217309	-0.073859	-0.043470	-0.279559	-0.324913	-0.709278	0.345673	0.049528	0.044344	0.935997
61500	-0.499415	1.287144	10.049267	0.190126	-0.037321	-0.043665	-0.281892	-0.336037	-0.704486	0.346367	0.051643	0.047725	0.935460
61501	-0.005533	1.352995	10.023595	0.027637	-0.048467	-0.073987	-0.282144	-0.340203	-0.703194	0.347781	0.052689	0.048059	0.934860
61502	0.515961	1.182710	9.874849	-0.047278	-0.081423	-0.096435	-0.280971	-0.342891	-0.700751	0.349763	0.053930	0.046746	0.934116
61503	1.043227	0.799771	9.447131	-0.037271	-0.116095	-0.118436	-0.282922	-0.345429	-0.700478	0.352134	0.055756	0.045417	0.933183
61504	1.082171	0.723024	9.494426	0.011166	-0.085038	-0.145921	-0.283827	-0.347980	-0.700214	0.354966	0.057430	0.045224	0.932017
61505	0.956071	0.884328	9.601129	0.012898	-0.050353	-0.155209	-0.285658	-0.350901	-0.697618	0.357896	0.058367	0.045297	0.930834
61506	1.102871	0.934887	9.526395	0.027038	-0.030255	-0.175468	-0.283288	-0.355920	-0.697639	0.361213	0.059106	0.045822	0.929480
61507	1.129897	0.842309	9.875805	0.127232	0.004491	-0.202699	-0.278966	-0.363091	-0.694836	0.364828	0.059825	0.048433	0.927888
61508	0.753490	0.898108	9.527419	0.266995	0.024736	-0.196499	-0.275426	-0.372399	-0.690736	0.368180	0.061265	0.053834	0.926170
61509	0.753187	0.971000	9.737272	0.241945	0.066871	-0.143169	-0.271231	-0.384129	-0.685351	0.370464	0.061718	0.058928	0.924919
61510	1.163383	0.892441	9.742399	0.216092	0.077784	-0.176521	-0.264934	-0.393764	-0.683856	0.373431	0.061814	0.063750	0.923398
61511	0.736987	0.818613	9.506948	0.298362	0.065014	-0.183478	-0.259953	-0.405374	-0.678994	0.376364	0.062679	0.069861	0.921705
61512	0.070890	0.994575	9.992877	-0.054803	0.058211	-0.140997	-0.253673	-0.412431	-0.676077	0.379009	0.061140	0.069496	0.920752
61513	0.695881	0.865984	10.016109	-0.125404	-0.026784	-0.144885	-0.251321	-0.410317	-0.677903	0.381873	0.060520	0.067004	0.919794
61514	0.749222	0.803701	10.063742	-0.032564	-0.097941	-0.135071	-0.248963	-0.411028	-0.678955	0.384553	0.062033	0.065852	0.918659
61515	0.830473	0.963380	10.277973	-0.190355	-0.066991	-0.115622	-0.245828	-0.408251	-0.681045	0.387002	0.061681	0.061770	0.917937
61516	0.954888	1.165984	10.356387	-0.186791	-0.028633	-0.134127	-0.243607	-0.403323	-0.684935	0.389747	0.060736	0.058315	0.917065
61517	0.920699	1.202193	9.005159	-0.107322	-0.041331	-0.166916	-0.239693	-0.400012	-0.686772	0.392984	0.060515	0.055991	0.915842
61518	0.855986	1.643259	9.277184	-0.169796	-0.045031	-0.148796	-0.236698	-0.395744	-0.688344	0.395980	0.059979	0.052737	0.914779
61519	0.825795	1.891912	8.841119	-0.173955	-0.022985	-0.115635	-0.232907	-0.391240	-0.692376	0.398324	0.058985	0.049311	0.914017
61520	1.028427	1.868624	8.948300	-0.020286	0.039451	-0.076184	-0.228076	-0.389285	-0.693834	0.399725	0.058169	0.049373	0.913454
61521	1.202463	1.793874	9.500965	0.139149	0.074363	-0.066198	-0.222585	-0.391367	-0.693491	0.400695	0.057994	0.052421	0.912871
61522	1.049006	1.649331	10.236824	0.149972	0.072473	-0.064302	-0.218139	-0.396517	-0.690817	0.401644	0.057947	0.055843	0.912253
61523	0.558798	1.818669	10.090601	-0.067124	0.028274	-0.078279	-0.215389	-0.397500	-0.691615	0.403116	0.056959	0.054792	0.911730
61524	0.264378	1.859345	9.493128	-0.167142	-0.006564	-0.078738	-0.211480	-0.392572	-0.693581	0.404784	0.055787	0.051808	0.911237
61525	0.344139	1.800524	9.130589	-0.130995	-0.021883	-0.023147	-0.208596	-0.391020	-0.697090	0.405373	0.055251	0.049177	0.911154
61526	-0.162398	1.872688	9.422122	-0.031714	-0.018081	0.029005	-0.208079	-0.387534	-0.698642	0.404960	0.055496	0.048447	0.911362
61527	-0.452144	1.983941	9.761832	0.062277	-0.004191	0.085735	-0.207692	-0.387528	-0.697612	0.403337	0.056265	0.049443	0.911981
61528	0.421667	1.739809	9.622540	0.075639	-0.004054	0.081236	-0.208999	-0.388047	-0.697085	0.401893	0.057177	0.050721	0.912491
61529	0.947743	1.620067	9.476947	0.148516	0.003381	0.065009	-0.209253	-0.393147	-0.694632	0.400536	0.058496	0.053399	0.912851
61530	0.740208	1.662773	9.422800	0.059213	0.010555	0.058999	-0.208730	-0.397440	-0.691668	0.399643	0.058996	0.054509	0.913145
61531	-0.017017	1.729660	9.723921	-0.061946	0.004900	0.095274	-0.208726	-0.398250	-0.691668	0.397977	0.058628	0.053349	0.913964
61532	-0.453593	1.797680	10.169673	-0.110899	-0.042755	0.102457	-0.209518	-0.393270	-0.693726	0.396637	0.058796	0.050869	0.914677
61533	0.127938	1.683444	10.195101	-0.100025	-0.051857	0.080405	-0.210828	-0.389231	-0.696038	0.395347	0.059097	0.048627	0.915338
61534	0.818331	1.471787	9.809713	-0.045754	-0.066276	0.088127	-0.213703	-0.387320	-0.697047	0.394004	0.060182	0.047182	0.915922
61535	0.924284	1.490723	9.657343	0.069610	-0.071573	0.101644	-0.216707	-0.387553	-0.696765	0.392135	0.062221	0.047866	0.916552
61536	0.856067	1.634301	9.471490	0.132042	-0.073214	0.146255	-0.221275	-0.392060	-0.693890	0.389544	0.064889	0.049548	0.917382
61537	0.971137	1.763895	9.311155	0.096475	-0.056663	0.188502	-0.225203	-0.392932	-0.691018	0.386023	0.066974	0.050745	0.918654
61538	1.269919	1.803684	9.516134	0.174718	-0.050905	0.251653	-0.229265	-0.393932	-0.687628	0.381469	0.069667	0.053237	0.920214
61539	1.420107	1.647306	9.428928	0.344121	-0.017679	0.296773	-0.235789	-0.400832	-0.683446	0.375538	0.073083	0.059133	0.922027
61540	1.252989	1.818331	9.588193	0.343819	0.033514	0.315134	-0.241285	-0.409587	-0.674625	0.369407	0.075573	0.065276	0.923886
61541	0.899609	1.600517	9.416214	0.457806	0.088367	0.289784	-0.244411	-0.420415	-0.668148	0.363230	0.077862	0.074054	0.925482
61542	0.540507	1.591071	9.676772	0.413949	0.151327	0.296831	-0.246370	-0.431642	-0.659743	0.357220	0.078675	0.082353	0.927050
61543	1.079524	1.299400	9.900949	0.204606	0.184851	0.248684	-0.245850	-0.437937	-0.654585	0.351981	0.077264	0.087142	0.928734
61544	0.878024	1.084618	9.824044	0.065331	0.164388	0.178797	-0.245592	-0.438603	-0.653425	0.348658	0.075156	0.089241	0.929960
61545	0.307673	1.386794	9.875768	-0.053656	0.109288	0.157938	-0.244807	-0.435937	-0.655754	0.345612	0.073143	0.088774	0.931301
61546	0.762602	2.049788	10.018931	-0.209568	0.003162	0.155451	-0.245330	-0.431109	-0.659235	0.343213	0.072066	0.084687	0.932652
61547	-0.067603	1.722439	9.752152	-0.309751	-0.077354	0.204891	-0.248349	-0.421404	-0.663468	0.339971	0.071807	0.078085	0.934434
61548	0.087972	1.961031	9.783355	-0.362674	-0.152227	0.245340	-0.256338	-0.408011	-0.668822	0.336247	0.072712	0.069947	0.936354
61549	0.101130	2.240417	9.866609	-0.242022	-0.111891	0.242183	-0.262740	-0.395879	-0.677030	0.332226	0.073554	0.064355	0.938123
61550	0.312739	2.351320	9.812529	-0.051090	-0.078799	0.220953	-0.272167	-0.387155	-0.678629	0.328284	0.075116	0.062585	0.939505
61551	0.415660	1.995220	9.741284	-0.091229	-0.117186	0.231906	-0.277417	-0.381152	-0.677810	0.324224	0.077020	0.059854	0.940938
61552	0.624678	1.634572	9.685369	-0.033597	-0.190095	0.276636	-0.284224	-0.376893	-0.677754	0.319348	0.080849	0.057599	0.942424
61553	0.852476	1.384963	9.727201	0.029317	-0.247483	0.313980	-0.294691	-0.373790	-0.675990	0.313676	0.086054	0.056167	0.943953
61554	1.150187	1.125051	9.529503	0.075268	-0.250205	0.281019	-0.307516	-0.371986	-0.671883	0.308554	0.091702	0.055572	0.945144
61555	0.994323	0.956994	9.722524	0.004372	-0.208258	0.289824	-0.320090	-0.367753	-0.667390	0.303308	0.095961	0.053909	0.946514
61556	0.449371	1.000579	10.121314	0.035253	-0.113364	0.258427	-0.328978	-0.363754	-0.668738	0.298484	0.098736	0.053435	0.947789
61557	0.782203	0.975336	10.284891	0.069295	0.016272	0.173505	-0.331881	-0.360984	-0.664839	0.295059	0.098935	0.054553	0.948776
61558	0.774802	0.475150	9.651307	0.076956	0.001540	0.112687	-0.333978	-0.360546	-0.663789	0.292778	0.099619	0.055844	0.949336
61559	1.453570	0.713502	10.011441	0.064901	0.007969	0.099706	-0.336599	-0.358088	-0.663767	0.290763	0.099833	0.056912	0.949869
61560	1.824019	0.866876	9.620985	0.011171	0.021511	0.023747	-0.336095	-0.354574	-0.662607	0.290273	0.099652	0.057247	0.950018
61561	1.621431	1.385368	9.398330	-0.126786	-0.015381	-0.047065	-0.335569	-0.352311	-0.665064	0.291449	0.099047	0.054792	0.949866
61562	1.515161	1.917693	8.943930	-0.167032	0.000918	-0.099923	-0.334794	-0.346946	-0.667392	0.293686	0.098082	0.051867	0.949441
61563	1.629832	2.134098	8.842418	-0.172119	0.020960	-0.134132	-0.333369	-0.339306	-0.670758	0.296558	0.096459	0.048976	0.948868
61564	2.011341	2.023350	9.300498	0.008618	0.030276	-0.149829	-0.329322	-0.337474	-0.671951	0.299359	0.095925	0.049653	0.948007
61565	2.425805	2.081100	9.766049	0.070817	0.037716	-0.136597	-0.322522	-0.339711	-0.672136	0.301784	0.095491	0.051498	0.947183
61566	2.610725	2.241136	10.024461	-0.010803	0.032219	-0.111164	-0.321471	-0.339467	-0.673565	0.303899	0.094839	0.051743	0.946559
61567	2.356878	2.389462	9.928156	-0.012882	0.003000	-0.088996	-0.318737	-0.339214	-0.672166	0.305610	0.094688	0.051728	0.946024
61568	2.091479	2.426698	9.714968	-0.007632	-0.007787	-0.011439	-0.317173	-0.338422	-0.672178	0.305887	0.094915	0.051598	0.945918
61569	1.763285	2.487801	9.482325	-0.033493	-0.013245	0.021649	-0.317964	-0.335989	-0.672558	0.305562	0.095109	0.050937	0.946040
61570	1.306021	2.317969	9.331653	0.097294	-0.010291	0.072136	-0.318228	-0.334372	-0.673072	0.304050	0.096110	0.052620	0.946334
61571	1.128749	2.079309	9.293046	0.207004	-0.020073	0.142852	-0.321104	-0.337816	-0.669951	0.300977	0.098023	0.056290	0.946909
61572	0.994738	1.874936	9.406548	0.316744	-0.049041	0.217287	-0.324508	-0.343654	-0.663857	0.296328	0.101239	0.061606	0.947705
61573	1.069581	1.858845	9.582249	0.361698	-0.012282	0.278370	-0.328698	-0.350013	-0.656853	0.290339	0.104054	0.067995	0.948816
61574	1.399839	1.859332	9.532529	0.337246	0.030674	0.268965	-0.334190	-0.355695	-0.651129	0.284514	0.105930	0.074053	0.949920
61575	1.240939	1.815753	9.544838	0.337531	0.099101	0.231940	-0.337068	-0.361947	-0.645427	0.279254	0.106393	0.080703	0.950886
61576	1.509975	2.023494	9.634275	0.148364	0.197614	0.223446	-0.338501	-0.365955	-0.643093	0.274400	0.103960	0.084195	0.952265
61577	1.809150	1.968475	9.552282	-0.190640	0.215414	0.160806	-0.334201	-0.360093	-0.645707	0.271383	0.099174	0.081559	0.953868
61578	1.597503	1.867327	9.644904	-0.294934	0.167577	0.097591	-0.332241	-0.351278	-0.652434	0.269870	0.094671	0.076692	0.955158
61579	1.607757	1.732139	9.503881	-0.294503	0.125455	0.061674	-0.329628	-0.344346	-0.657876	0.269064	0.090884	0.071749	0.956136
61580	1.647183	1.541313	9.256734	-0.414088	0.108818	0.031575	-0.325721	-0.328031	-0.667973	0.269084	0.086754	0.064402	0.957037
61581	1.807022	1.390357	9.342523	-0.539463	0.088457	-0.020698	-0.323381	-0.313305	-0.676766	0.270293	0.082261	0.054677	0.957698
61582	1.744151	1.428512	9.280061	-0.196812	0.101501	-0.067900	-0.319595	-0.305177	-0.682733	0.271849	0.079315	0.051613	0.957676
61583	1.633771	1.832748	9.361512	0.167417	0.109112	-0.099316	-0.316314	-0.307121	-0.684568	0.273374	0.078204	0.055665	0.957106
61584	1.271272	2.030057	9.581732	0.132150	0.140119	-0.084803	-0.311737	-0.312541	-0.681766	0.274686	0.076287	0.059138	0.956677
61585	0.736761	2.420610	10.129508	-0.272601	0.188973	-0.063902	-0.303895	-0.310232	-0.684927	0.276103	0.071266	0.055204	0.956891
61586	1.250094	1.966409	10.680017	-0.446991	0.205215	-0.082310	-0.297882	-0.298525	-0.694784	0.278129	0.064914	0.047943	0.957148
61587	1.338843	1.537175	10.336371	-0.096976	0.134199	-0.137618	-0.290967	-0.292833	-0.697937	0.280765	0.061858	0.047170	0.956619
61588	1.281417	1.416779	9.635635	0.052578	0.086875	-0.138622	-0.285989	-0.296401	-0.698365	0.283288	0.060497	0.048882	0.955876
61589	1.054506	1.465613	9.274145	-0.079241	0.053921	-0.100484	-0.283118	-0.296965	-0.697614	0.285257	0.059125	0.047956	0.955423
61590	0.929137	1.465130	9.205757	-0.193201	0.015445	-0.082547	-0.280501	-0.292451	-0.702023	0.287080	0.057786	0.044495	0.955126
61591	0.901287	1.254813	9.629816	-0.059931	-0.033771	-0.070717	-0.279591	-0.289506	-0.703321	0.288535	0.058237	0.043405	0.954710
61592	1.102444	1.039507	9.868712	-0.050915	-0.086751	-0.066883	-0.280904	-0.290550	-0.701244	0.289977	0.059679	0.042055	0.954245
61593	0.787283	0.909475	10.017572	-0.238435	-0.108866	-0.034582	-0.283002	-0.284618	-0.703937	0.291014	0.060554	0.037059	0.954081
61594	0.531891	0.867106	9.736151	-0.111343	-0.106764	0.026042	-0.286149	-0.279468	-0.705201	0.290756	0.062099	0.034326	0.954163
61595	1.052818	0.806680	9.351302	0.347238	-0.058642	0.024626	-0.290851	-0.285305	-0.700517	0.289892	0.065448	0.040711	0.953951
61596	1.148425	0.980051	9.340223	0.844638	-0.021616	-0.010755	-0.291615	-0.304753	-0.689930	0.288967	0.070875	0.056753	0.953024
61597	1.146161	1.453604	9.226824	0.697430	-0.009010	-0.028154	-0.292130	-0.324717	-0.676634	0.288500	0.075241	0.070147	0.951938
61598	1.086224	1.883324	8.992252	0.238483	-0.033264	-0.031384	-0.293944	-0.337848	-0.669652	0.288858	0.077347	0.074583	0.951323
61599	0.979409	2.036809	8.911796	-0.006677	-0.037208	-0.037245	-0.294988	-0.340517	-0.667836	0.289637	0.078172	0.074433	0.951031
61600	1.028500	1.849032	8.847210	0.035595	-0.015270	-0.057356	-0.292633	-0.345639	-0.664758	0.290793	0.078726	0.075150	0.950576
61601	0.923362	1.662011	9.093246	0.009297	0.002995	-0.037212	-0.294197	-0.347235	-0.664230	0.291485	0.078875	0.075534	0.950321
61602	1.343853	1.456886	9.367937	0.025092	0.030518	-0.017771	-0.293813	-0.342672	-0.666168	0.291765	0.078552	0.076262	0.950204
61603	1.594660	1.448673	9.634205	0.165452	0.037951	-0.036445	-0.293545	-0.346168	-0.664751	0.292138	0.078967	0.079770	0.949767
61604	1.099534	1.660716	10.019020	0.163831	0.037810	-0.053099	-0.290924	-0.352645	-0.661934	0.292923	0.079264	0.083225	0.949203
61605	0.822581	1.607751	10.169317	0.013220	0.048585	-0.043737	-0.290655	-0.356814	-0.660259	0.293651	0.078555	0.083884	0.948979
61606	0.739813	1.791584	10.507177	-0.184848	0.106875	-0.025466	-0.288566	-0.354561	-0.661954	0.294446	0.075550	0.081073	0.949221
61607	1.250833	1.802150	10.485690	-0.268295	0.141439	-0.084987	-0.283872	-0.345224	-0.667411	0.296230	0.071341	0.076968	0.949334
61608	1.338026	1.697344	10.038562	-0.139231	0.103124	-0.129482	-0.278907	-0.339393	-0.672355	0.298749	0.068495	0.075164	0.948898
61609	1.226992	1.712787	9.694488	-0.110380	0.019081	-0.130130	-0.273928	-0.338946	-0.676011	0.301337	0.067494	0.073367	0.948292
61610	1.353114	1.538805	9.397977	-0.047336	-0.025585	-0.126033	-0.272636	-0.335317	-0.676019	0.303873	0.067648	0.072527	0.947536
61611	1.077935	1.617973	9.492535	-0.085920	-0.044852	-0.120677	-0.272897	-0.334378	-0.676792	0.306334	0.068037	0.070775	0.946848
61612	0.624456	1.693275	9.967035	-0.100479	0.007960	-0.152238	-0.271070	-0.333859	-0.676806	0.309386	0.067195	0.069169	0.946034
61613	0.702449	1.510311	9.885984	-0.104084	0.047991	-0.227983	-0.266375	-0.331490	-0.677488	0.313765	0.065543	0.067785	0.944807
61614	0.890696	0.936453	9.404417	-0.197771	0.031320	-0.295762	-0.262196	-0.327787	-0.680232	0.319592	0.063446	0.064672	0.943214
61615	0.965816	0.844359	9.163789	-0.293921	-0.030927	-0.304448	-0.255661	-0.323185	-0.684931	0.325732	0.061969	0.059246	0.941567
61616	0.994567	0.890852	9.375942	-0.281637	-0.067462	-0.296950	-0.252264	-0.317198	-0.689605	0.331795	0.061191	0.053908	0.939820
61617	0.757231	1.137173	9.785248	-0.384844	-0.067660	-0.306727	-0.249666	-0.309300	-0.692850	0.338082	0.059787	0.046503	0.938064
61618	0.587268	1.404816	10.058659	-0.570553	-0.048698	-0.302182	-0.244586	-0.295002	-0.700891	0.344494	0.056696	0.035865	0.936388
61619	0.674941	1.217339	10.059248	-0.564321	-0.040456	-0.302151	-0.241468	-0.279070	-0.709690	0.350788	0.053544	0.025284	0.934581
61620	0.790952	1.144558	9.814470	-0.379929	-0.036498	-0.275371	-0.240313	-0.264846	-0.716150	0.356348	0.051559	0.018258	0.932751
61621	0.776296	1.182842	9.762062	0.017322	-0.023245	-0.265999	-0.235745	-0.260876	-0.718768	0.361291	0.052222	0.018650	0.930803
61622	0.586601	1.541616	9.962155	0.307757	0.044649	-0.272043	-0.230518	-0.267502	-0.714422	0.366004	0.053650	0.025022	0.928728
61623	0.398201	1.620828	10.019116	0.314541	0.066598	-0.257288	-0.225270	-0.279125	-0.710595	0.370399	0.054781	0.031657	0.926715
61624	0.494669	1.595568	9.611597	0.354824	0.072357	-0.183252	-0.220812	-0.292603	-0.704179	0.373396	0.056092	0.039001	0.925153
61625	0.726078	1.585189	9.255954	0.306017	0.063374	-0.124406	-0.216619	-0.305937	-0.697245	0.375298	0.057305	0.045350	0.924019
61626	0.315853	1.665841	9.159641	0.219785	0.034075	-0.087901	-0.212696	-0.314964	-0.691599	0.376725	0.058389	0.049796	0.923141
61627	-0.373953	1.747053	9.389581	0.150082	-0.017148	-0.029143	-0.211653	-0.316579	-0.690058	0.377110	0.059966	0.052600	0.922727
61628	-0.572109	1.852949	9.516437	0.024423	-0.013549	0.016346	-0.212175	-0.318984	-0.688247	0.376839	0.060560	0.052960	0.922778
61629	-0.147085	1.700034	9.578269	-0.059076	0.035654	-0.028429	-0.211004	-0.317382	-0.688643	0.377412	0.059525	0.052358	0.922646
61630	0.414028	1.316383	9.626133	0.079896	0.022990	-0.064582	-0.211121	-0.320888	-0.688644	0.378511	0.059777	0.054115	0.922078
61631	0.848076	1.293315	9.663465	0.111360	0.021290	-0.051482	-0.210343	-0.324235	-0.685165	0.379317	0.060266	0.056563	0.921568
61632	1.075100	1.223025	10.082265	0.041424	0.012113	-0.037048	-0.206812	-0.325489	-0.685193	0.379979	0.060458	0.057494	0.921225
61633	1.056728	1.030579	10.098598	0.004657	-0.010745	-0.022424	-0.207341	-0.325738	-0.683640	0.380410	0.060778	0.057648	0.921016
61634	1.022177	1.177887	9.577057	-0.089903	-0.022756	-0.046882	-0.207339	-0.324403	-0.685060	0.381464	0.060601	0.055905	0.920699
61635	1.157374	1.134706	9.534507	-0.107308	-0.011809	-0.056208	-0.207601	-0.322255	-0.686477	0.382649	0.060072	0.053989	0.920357
61636	1.177391	0.986071	9.676632	0.045108	-0.022609	-0.051722	-0.205778	-0.322400	-0.685459	0.383673	0.060923	0.054734	0.919830
61637	0.848251	1.265167	9.874306	0.119422	-0.050003	-0.051331	-0.206177	-0.322916	-0.683519	0.384530	0.062852	0.056655	0.919226
61638	0.658840	1.537583	9.444289	-0.024919	-0.029935	-0.007810	-0.207225	-0.323701	-0.682219	0.384846	0.063348	0.056002	0.919100
61639	0.343790	1.862084	8.841003	-0.179780	0.017502	0.022690	-0.207228	-0.320481	-0.684026	0.384641	0.061812	0.052873	0.919475
61640	0.020499	1.924724	9.054899	-0.123428	0.050535	0.074588	-0.206707	-0.314592	-0.688160	0.383480	0.060158	0.050925	0.920180
61641	0.074358	1.767404	9.451659	0.138184	0.091087	0.105388	-0.207751	-0.316726	-0.686861	0.381289	0.059762	0.054165	0.920931
61642	0.374371	1.557865	9.912395	0.261817	0.131456	0.111505	-0.206971	-0.318066	-0.685060	0.378771	0.059597	0.059889	0.921626
61643	0.704627	1.063961	10.215799	0.208491	0.138592	0.057730	-0.203311	-0.324275	-0.681218	0.377299	0.058792	0.064822	0.921947
61644	0.773300	0.813686	10.155321	0.119166	0.110913	-0.010959	-0.200684	-0.328886	-0.680724	0.377306	0.057777	0.067898	0.921787
61645	0.444913	0.923564	10.115391	-0.018135	0.054012	-0.028196	-0.199384	-0.333042	-0.676604	0.377785	0.056693	0.068050	0.921647
61646	-0.158962	1.177536	10.161325	-0.037528	0.050234	-0.033862	-0.196770	-0.332540	-0.677399	0.378494	0.055584	0.067804	0.921442
61647	-0.280854	1.450433	9.832762	0.228982	0.075935	-0.108243	-0.193636	-0.332038	-0.677682	0.380143	0.055802	0.072761	0.920371
61648	-0.178991	1.299747	9.327518	0.250599	0.022836	-0.172637	-0.190228	-0.341877	-0.672936	0.383017	0.057175	0.077771	0.918684
61649	0.183542	1.103078	9.294538	0.112700	-0.023011	-0.193544	-0.187734	-0.348091	-0.670893	0.386497	0.058156	0.079906	0.916980
61650	0.593125	1.162305	9.491221	0.090408	-0.085214	-0.224005	-0.184334	-0.354164	-0.667307	0.390681	0.060202	0.081195	0.914960
61651	0.463626	1.538190	9.735323	0.027539	-0.103661	-0.251085	-0.182114	-0.358074	-0.664485	0.395425	0.061903	0.081167	0.912808
61652	0.508811	1.662897	9.593471	-0.024775	-0.078201	-0.287385	-0.179767	-0.356350	-0.664890	0.400853	0.062809	0.080480	0.910437
61653	0.460903	1.595204	9.524863	-0.052626	-0.019801	-0.310687	-0.175585	-0.356940	-0.665182	0.406619	0.062246	0.079709	0.907983
61654	0.346315	1.348911	9.328309	-0.010279	0.028588	-0.345607	-0.170092	-0.357152	-0.666776	0.412874	0.061233	0.080211	0.905180
61655	0.197395	1.248792	9.685573	0.021881	0.007436	-0.391561	-0.161993	-0.359524	-0.665550	0.419932	0.060631	0.081069	0.901892
61656	0.367446	0.980181	9.832217	0.031566	-0.051199	-0.456006	-0.156758	-0.363623	-0.664819	0.428206	0.061220	0.081784	0.897888
61657	0.314057	1.062515	10.020103	0.004791	-0.056819	-0.490289	-0.149575	-0.364106	-0.664619	0.437098	0.061442	0.081839	0.893573
61658	0.606186	1.492264	10.292899	-0.078165	0.012477	-0.530513	-0.139901	-0.365173	-0.665988	0.446646	0.059806	0.081222	0.889007
61659	0.386839	1.502808	10.689464	-0.103652	0.057900	-0.603635	-0.127885	-0.364507	-0.666858	0.457395	0.056835	0.080429	0.883794
61660	0.400335	2.188600	10.017498	-0.337191	0.001081	-0.589065	-0.118084	-0.360077	-0.671584	0.468164	0.052922	0.075162	0.878847
61661	-0.011992	2.701273	9.622375	-0.544957	-0.046493	-0.510711	-0.108423	-0.346787	-0.680953	0.477751	0.047859	0.065540	0.874739
61662	-0.218373	2.998067	9.295759	-0.374367	-0.042483	-0.443424	-0.101377	-0.334803	-0.688882	0.485911	0.044584	0.059022	0.870873
61663	-0.257701	2.662314	9.629138	-0.092404	-0.009269	-0.427270	-0.094592	-0.328976	-0.692162	0.493442	0.043359	0.057669	0.866781
61664	-0.374819	1.961336	10.141498	0.059281	-0.038325	-0.391363	-0.088320	-0.330393	-0.691954	0.500225	0.044299	0.058671	0.862769
61665	-0.357910	1.436195	9.935060	0.035723	-0.067540	-0.372951	-0.086214	-0.331521	-0.694425	0.506710	0.045379	0.058945	0.858901
61666	-0.612278	1.195646	10.092538	-0.080574	-0.060400	-0.369860	-0.081525	-0.329673	-0.693300	0.513210	0.045307	0.057295	0.855149
61667	-0.883820	1.517139	9.991296	-0.262237	-0.022195	-0.352406	-0.076168	-0.327195	-0.695795	0.519500	0.042531	0.052932	0.851768
61668	-0.545586	1.353497	9.780924	-0.288251	-0.031347	-0.370958	-0.070689	-0.319478	-0.700484	0.526093	0.039819	0.048020	0.848136
61669	-0.297725	1.445242	9.731715	-0.311146	-0.025824	-0.361848	-0.065463	-0.312577	-0.706076	0.532498	0.036554	0.042818	0.844557
61670	0.114120	1.512176	9.366838	-0.162673	-0.051102	-0.337044	-0.061294	-0.301355	-0.712432	0.538351	0.035539	0.039780	0.841031
61671	0.189939	1.796583	9.474751	-0.039091	-0.069989	-0.272722	-0.058559	-0.298693	-0.712969	0.543029	0.036029	0.038653	0.838050
61672	0.266679	1.893952	9.762478	-0.058209	-0.039662	-0.195347	-0.057644	-0.298438	-0.713493	0.546386	0.036054	0.037394	0.835921
61673	0.400807	1.572107	9.840830	-0.040000	-0.034049	-0.155560	-0.055556	-0.296583	-0.714542	0.549052	0.036064	0.036586	0.834208
61674	0.283603	1.395301	10.266925	0.107083	-0.026575	-0.134524	-0.054251	-0.297667	-0.713520	0.551250	0.037728	0.038183	0.832612
61675	0.367226	1.049402	10.375672	0.046342	-0.017581	-0.165282	-0.054492	-0.302794	-0.713778	0.553991	0.038419	0.039001	0.830721
61676	0.442275	0.976932	10.245736	-0.014831	0.013410	-0.179475	-0.052007	-0.302829	-0.714573	0.556984	0.038036	0.039046	0.828733
61677	0.321190	1.065904	9.600150	-0.001243	0.076298	-0.265334	-0.046785	-0.303285	-0.713840	0.561327	0.036580	0.040173	0.825809
61678	0.306038	0.684316	9.179391	0.203587	0.040699	-0.344510	-0.039983	-0.307670	-0.712993	0.566833	0.038059	0.044247	0.821763
61679	0.271430	-0.116273	10.063184	-0.190384	-0.034965	-0.427576	-0.033334	-0.306651	-0.711496	0.574023	0.036113	0.041079	0.817010
61680	-0.094763	-0.696038	9.583560	-0.326058	-0.084677	-0.500152	-0.029545	-0.297189	-0.719012	0.582477	0.033485	0.035139	0.811397
61681	-0.530928	-0.225504	9.542882	-0.113073	-0.052452	-0.477013	-0.023280	-0.290691	-0.723191	0.590315	0.032630	0.032977	0.805839
61682	-0.581197	-0.307982	9.373229	-0.063951	0.101975	-0.510224	-0.016624	-0.288079	-0.724406	0.598489	0.030037	0.033480	0.799867
61683	-0.671910	0.016997	9.482557	0.008134	0.151254	-0.563483	-0.004096	-0.287131	-0.723472	0.607372	0.027216	0.035697	0.793148
61684	-0.156564	-0.352960	10.043868	0.066958	0.058007	-0.610077	0.007128	-0.285636	-0.723303	0.616936	0.026815	0.037788	0.785648
61685	0.506070	-0.796817	10.015023	-0.016618	-0.077472	-0.696073	0.016784	-0.286802	-0.721056	0.627897	0.027152	0.036783	0.776953
61686	0.513250	-0.269370	10.178512	-0.362697	-0.127391	-0.769761	0.025775	-0.276419	-0.724998	0.640066	0.024151	0.029953	0.767356
61687	0.160983	0.281468	9.652464	-0.367264	-0.120182	-0.806745	0.032797	-0.261574	-0.730213	0.652604	0.020673	0.022939	0.757070
61688	0.077769	1.035104	9.177379	-0.380212	-0.050704	-0.806952	0.041384	-0.247278	-0.734536	0.664905	0.016248	0.016839	0.746561
61689	0.211297	1.369248	9.725799	-0.235555	-0.046731	-0.737949	0.052578	-0.231931	-0.738751	0.675941	0.013486	0.012741	0.736722
61690	0.586989	1.451974	9.778472	-0.014647	-0.119381	-0.670260	0.058836	-0.226357	-0.740994	0.685799	0.015018	0.011074	0.727552
61691	0.664488	1.416903	10.734056	-0.175110	-0.177915	-0.595311	0.061686	-0.217906	-0.742692	0.694498	0.015088	0.006087	0.719310
61692	0.703834	1.232440	10.237358	-0.053623	-0.177490	-0.495008	0.063370	-0.214952	-0.742187	0.701631	0.016978	0.002978	0.712332
61693	0.149221	1.252070	9.968414	0.028689	-0.118589	-0.345193	0.064415	-0.213358	-0.743487	0.706528	0.019131	0.001697	0.707425
61694	-0.502949	1.522754	10.004531	0.160410	0.027930	-0.250656	0.066767	-0.215529	-0.742086	0.710013	0.021135	0.004433	0.703857
61695	-0.756086	1.001444	9.668405	0.163595	0.042648	-0.206344	0.070032	-0.217308	-0.740950	0.712837	0.022918	0.007381	0.700916
61696	-0.946666	0.540852	10.166648	0.146078	0.039014	-0.162119	0.072773	-0.220951	-0.737875	0.715047	0.024571	0.010034	0.698573
61697	-0.738657	0.394404	10.135331	0.251333	0.040042	-0.174493	0.078789	-0.229338	-0.733407	0.717345	0.027594	0.014215	0.696026
61698	-0.536506	0.461604	9.970133	-0.081232	0.029637	-0.187229	0.081670	-0.232332	-0.732785	0.719997	0.026104	0.013587	0.693353
61699	-0.079041	0.567100	9.599021	-0.525776	-0.007364	-0.209710	0.084905	-0.220526	-0.735776	0.723142	0.018577	0.006331	0.690421
61700	0.303896	0.642220	9.534038	-0.373674	-0.038153	-0.186731	0.085269	-0.203869	-0.742616	0.725853	0.013816	0.000661	0.687711
61701	0.631926	0.606835	9.548604	-0.281377	-0.034208	-0.130881	0.085240	-0.191627	-0.746097	0.727720	0.010240	-0.003645	0.685788
61702	0.651663	0.507944	9.463388	-0.201382	-0.008387	-0.076982	0.085363	-0.184380	-0.749839	0.728828	0.007571	-0.006541	0.684624
61703	0.615290	0.556285	9.550140	-0.026779	0.037594	-0.035566	0.087174	-0.180885	-0.749078	0.729325	0.006762	-0.006339	0.684104
61704	0.784373	0.489540	9.632396	0.051720	0.054238	-0.000115	0.087697	-0.182231	-0.748178	0.729352	0.006915	-0.004869	0.684086
61705	0.482767	0.047175	9.897020	0.050561	0.065283	0.058933	0.088874	-0.183989	-0.747285	0.728546	0.006885	-0.003237	0.684955
61706	0.800212	0.195793	9.554011	-0.055273	0.068831	0.032560	0.090831	-0.184946	-0.746268	0.728148	0.005276	-0.003024	0.685393
61707	1.451928	0.528842	9.480751	-0.016302	0.028626	-0.022544	0.092392	-0.182942	-0.746537	0.728462	0.004849	-0.002878	0.685063
61708	0.719565	0.421336	9.424401	0.116982	-0.040843	-0.042088	0.093178	-0.184829	-0.745511	0.729115	0.007256	-0.001894	0.684350
61709	-0.044378	0.393089	10.050577	0.141761	-0.044657	-0.053067	0.093974	-0.189952	-0.744229	0.729817	0.010163	-0.000645	0.683567
61710	-0.255530	0.196452	10.360299	0.067410	0.018971	-0.135682	0.092936	-0.192364	-0.743705	0.731740	0.011030	0.000552	0.681494
61711	-0.554456	0.190650	10.244610	0.006785	0.042437	-0.212635	0.097113	-0.193614	-0.742577	0.734631	0.010741	0.001299	0.678381
61712	-0.567797	-0.045011	10.284388	-0.032258	-0.022534	-0.224719	0.099060	-0.190666	-0.742462	0.737741	0.010708	0.000549	0.674999
61713	-0.277364	-0.300553	9.961863	0.089361	-0.076216	-0.206458	0.100889	-0.191358	-0.742089	0.740503	0.013195	0.000678	0.671923
61714	0.012922	-0.522174	9.709423	0.136777	-0.129119	-0.207957	0.099320	-0.192540	-0.740657	0.743294	0.017094	0.000628	0.668746
61715	0.189273	-0.093866	9.628262	0.140022	-0.172929	-0.201425	0.100374	-0.196589	-0.739634	0.745931	0.021599	-0.000016	0.665673
61716	0.805991	-0.021985	9.183753	0.290549	-0.172668	-0.211712	0.095933	-0.200287	-0.736630	0.748642	0.028372	0.001334	0.662366
61717	1.066714	-0.103638	9.074623	0.190956	-0.151759	-0.230692	0.094250	-0.209939	-0.732359	0.751576	0.033365	0.001653	0.658800
61718	1.080674	0.002186	9.057034	0.202468	-0.128952	-0.253745	0.094516	-0.211960	-0.731846	0.754811	0.038239	0.002517	0.654822
61719	0.978897	0.115207	9.100877	0.350433	-0.079496	-0.269695	0.094518	-0.218124	-0.727587	0.758045	0.044700	0.005991	0.650641
61720	0.616610	0.279819	9.608685	0.342024	-0.023023	-0.306768	0.097128	-0.227791	-0.719993	0.761729	0.050286	0.010330	0.645858
61721	0.483216	0.481869	10.378397	0.171715	-0.008721	-0.331672	0.100521	-0.231039	-0.717180	0.765818	0.053073	0.012611	0.640739
61722	-0.422585	-0.159759	10.413754	-0.186987	-0.031389	-0.410058	0.104805	-0.228493	-0.714114	0.771267	0.050645	0.010132	0.634413
61723	-0.958148	-0.047590	11.164050	-0.612975	-0.072447	-0.509091	0.108946	-0.210119	-0.720337	0.778265	0.042012	0.001650	0.626527
61724	-1.163673	0.576289	10.806023	-0.945306	-0.120519	-0.584565	0.114620	-0.179909	-0.728505	0.786205	0.028920	-0.011616	0.617179
61725	-0.306978	0.884830	10.482291	-1.099874	-0.120450	-0.552102	0.115570	-0.138219	-0.740762	0.793385	0.013196	-0.026784	0.607987
61726	1.353220	0.546814	10.572257	-0.728762	-0.159900	-0.501168	0.116021	-0.107551	-0.749533	0.799470	0.003981	-0.038087	0.599485
61727	2.156021	0.507191	9.775064	-0.515611	-0.161256	-0.475126	0.116094	-0.085342	-0.754560	0.804996	-0.001901	-0.046877	0.591422
61728	1.706398	1.249953	9.147583	-0.340650	-0.168083	-0.356145	0.113963	-0.068765	-0.758668	0.809016	-0.004929	-0.053668	0.585311
61729	1.090306	1.516547	8.670297	0.044057	-0.138015	-0.177079	0.111338	-0.062683	-0.760581	0.810934	-0.002204	-0.055461	0.582499
61730	0.571446	1.630761	8.602245	0.660529	-0.056662	-0.048594	0.109404	-0.075833	-0.755535	0.811502	0.009349	-0.048731	0.582239
61731	0.310564	1.251747	9.076973	1.319243	0.004474	0.022021	0.108582	-0.113234	-0.745989	0.810718	0.030959	-0.033274	0.583671
61732	0.495174	0.495820	10.229880	1.246269	0.034557	0.050245	0.108004	-0.149666	-0.733733	0.809260	0.050845	-0.018249	0.584961
61733	0.357494	0.069453	10.856318	0.425137	0.028932	0.014725	0.107531	-0.176007	-0.724056	0.808632	0.057624	-0.012783	0.585346
61734	0.112016	-0.033291	10.502131	-0.439119	-0.001430	-0.050517	0.110394	-0.170930	-0.725755	0.809756	0.050684	-0.017939	0.584299
61735	0.294421	0.114308	9.939411	-0.451472	-0.028826	-0.064374	0.109595	-0.164463	-0.727554	0.810922	0.043898	-0.023560	0.583029
61736	1.296827	0.186492	9.359284	-0.468529	-0.028580	-0.034886	0.110742	-0.149152	-0.733238	0.811758	0.036779	-0.029505	0.582087
61737	1.918023	0.346243	9.280908	-0.324721	-0.028175	0.024002	0.108472	-0.127736	-0.739280	0.811682	0.032022	-0.033755	0.582243
61738	2.598202	0.270521	9.254989	-0.108149	-0.029505	0.087888	0.107677	-0.124090	-0.739788	0.810881	0.030675	-0.035606	0.583321
61739	2.473055	0.242785	9.659097	-0.152257	-0.011201	0.135618	0.105327	-0.120716	-0.742351	0.809371	0.028530	-0.037736	0.585390
61740	2.223001	0.113205	9.902185	-0.278530	0.032552	0.166283	0.102962	-0.119322	-0.740523	0.807627	0.023648	-0.040612	0.587818
61741	1.830419	0.019697	9.520350	-0.336591	0.084574	0.175131	0.102941	-0.110174	-0.743102	0.805765	0.017417	-0.043433	0.590384
61742	1.316821	0.032175	9.246889	-0.296838	0.111147	0.206653	0.104729	-0.096055	-0.745822	0.803529	0.011276	-0.045263	0.593435
61743	0.901683	0.137279	9.268493	-0.257002	0.127660	0.238186	0.106518	-0.087158	-0.744541	0.800850	0.005778	-0.046465	0.597031
61744	0.602759	0.155085	9.724426	-0.073389	0.153451	0.268591	0.107809	-0.084198	-0.743904	0.797801	0.002656	-0.044958	0.601237
61745	0.129968	0.250818	10.556690	0.301629	0.108003	0.256684	0.109126	-0.091734	-0.740431	0.794767	0.006301	-0.039722	0.605580
61746	-0.245874	0.196709	10.430004	0.260568	0.076812	0.246362	0.108886	-0.101951	-0.737076	0.791818	0.009452	-0.035418	0.609657
61747	-0.323724	0.329970	10.047085	-0.050302	0.081949	0.235546	0.110323	-0.104914	-0.735023	0.789004	0.007816	-0.034803	0.613351
61748	0.135282	0.144812	10.509645	-0.053365	0.045402	0.229148	0.108866	-0.101108	-0.733718	0.786254	0.006394	-0.034818	0.616889
61749	0.048278	-0.306678	10.795349	0.197582	-0.014731	0.211146	0.107318	-0.106484	-0.733450	0.783602	0.009833	-0.032623	0.620329
61750	-0.196840	0.018359	10.307941	-0.057931	-0.037054	0.165568	0.105503	-0.111043	-0.732662	0.781552	0.009414	-0.033995	0.622841
61751	-0.246352	0.266324	9.682055	-0.057931	-0.026145	0.125860	0.102878	-0.108443	-0.731995	0.779979	0.009012	-0.035075	0.624757
61752	0.171856	-0.004545	9.024454	0.104393	-0.022321	0.081492	0.100930	-0.109514	-0.733271	0.778943	0.010999	-0.034172	0.626066
61753	0.450965	-0.382607	9.463428	0.098949	-0.055287	0.057544	0.099890	-0.113261	-0.731456	0.778164	0.013437	-0.033719	0.627012
61754	0.442098	-0.530471	9.847733	0.036573	-0.081078	0.017586	0.097798	-0.115107	-0.729503	0.777905	0.015148	-0.034566	0.627248
61755	0.462047	-0.675148	9.740274	-0.050393	-0.070336	-0.037313	0.096242	-0.115111	-0.731686	0.778341	0.015479	-0.036197	0.626606
61756	0.635341	-0.611890	9.845995	-0.127193	-0.001018	-0.067339	0.095576	-0.110660	-0.732454	0.779253	0.013697	-0.037826	0.625417
61757	1.071265	-0.519239	9.952179	0.037749	0.037502	-0.107160	0.096223	-0.108781	-0.732716	0.780611	0.014091	-0.036677	0.623781
61758	1.556706	-0.716382	9.709105	0.032741	-0.008142	-0.118158	0.097519	-0.108775	-0.730660	0.782114	0.014926	-0.036402	0.621892
61759	1.803361	-0.890178	9.396919	-0.047969	-0.083042	-0.088896	0.095428	-0.107410	-0.731418	0.783170	0.015488	-0.038285	0.620435
61760	1.725747	-0.804887	9.056537	0.045863	-0.132126	-0.029283	0.094374	-0.105505	-0.731021	0.783514	0.018000	-0.039819	0.619835
61761	1.591398	-0.960600	8.625831	0.197560	-0.124507	0.023163	0.089559	-0.111108	-0.730081	0.783042	0.022850	-0.039417	0.620297
61762	1.086032	-1.128403	9.096437	0.222133	-0.055119	0.028700	0.084990	-0.116148	-0.726560	0.782615	0.027123	-0.037581	0.620778
61763	0.379484	-1.044703	10.063173	0.205096	0.054263	-0.010360	0.082910	-0.122572	-0.723706	0.782658	0.029838	-0.034283	0.620790
61764	0.482863	-0.976439	10.266728	-0.000313	0.091210	-0.129589	0.086825	-0.124755	-0.721672	0.784394	0.028924	-0.032825	0.618717
61765	0.738653	-1.028762	10.294785	-0.218245	0.042370	-0.208128	0.088637	-0.120992	-0.721168	0.787102	0.025218	-0.034853	0.615320
61766	0.991663	-0.499364	10.182152	-0.307252	0.042175	-0.267659	0.091488	-0.112144	-0.723511	0.790589	0.020184	-0.037875	0.610841
61767	0.984137	0.039246	9.397508	-0.307240	0.051220	-0.330446	0.095101	-0.099375	-0.724309	0.794749	0.015059	-0.040808	0.605378
61768	0.506187	0.670137	9.137853	-0.302560	0.047547	-0.323080	0.098464	-0.088636	-0.725881	0.798811	0.010071	-0.043659	0.599911
61769	0.508964	0.624635	9.900563	0.010611	0.064408	-0.273536	0.101437	-0.081110	-0.725514	0.802130	0.009847	-0.042528	0.595552
61770	0.365313	0.464847	11.097174	0.170026	0.097467	-0.235876	0.103799	-0.086247	-0.723856	0.805094	0.011742	-0.038939	0.591751
61771	0.215922	0.460669	11.369365	-0.041734	0.116385	-0.236987	0.108619	-0.086011	-0.721828	0.807986	0.010025	-0.037529	0.587920
61772	0.563022	0.439627	10.642592	-0.147081	0.035085	-0.217068	0.113047	-0.083090	-0.721604	0.810634	0.007531	-0.038694	0.584225
61773	0.848450	0.196342	9.686491	-0.086281	-0.066993	-0.174115	0.112506	-0.078228	-0.721597	0.812622	0.007224	-0.040773	0.581319
61774	0.835123	-0.060011	9.303511	0.019732	-0.114163	-0.088582	0.110420	-0.076069	-0.723904	0.813603	0.009076	-0.042434	0.579800
61775	1.009865	-0.310113	9.232022	0.159396	-0.106540	-0.036185	0.107024	-0.077100	-0.722974	0.813895	0.013126	-0.042334	0.579319
61776	1.134995	-0.256494	9.361163	0.167769	-0.080832	0.002580	0.103513	-0.082178	-0.722044	0.813813	0.016922	-0.041755	0.579377
61777	0.941858	0.316056	9.463406	0.054794	-0.051583	0.062837	0.100786	-0.087669	-0.720991	0.813020	0.018570	-0.042012	0.580422
61778	1.103734	0.228817	9.185247	-0.021755	-0.022294	0.095642	0.097121	-0.087879	-0.719154	0.811950	0.018526	-0.042710	0.581868
61779	1.147877	0.075337	9.303527	0.027978	0.008895	0.121694	0.096605	-0.088688	-0.719667	0.810525	0.019011	-0.042325	0.583863
61780	0.930883	0.100535	9.762729	-0.003512	0.038060	0.128858	0.096856	-0.089342	-0.717345	0.809111	0.018532	-0.041846	0.585871
61781	0.708672	0.204723	10.107772	-0.035870	0.050764	0.128657	0.095023	-0.087303	-0.717846	0.807655	0.017495	-0.041519	0.587932
61782	0.761428	0.262457	10.075468	0.013020	0.063642	0.136267	0.095284	-0.091055	-0.715009	0.806129	0.016977	-0.040431	0.590113
61783	0.886420	0.337064	10.010470	-0.003754	0.050881	0.147279	0.096074	-0.093220	-0.714758	0.804429	0.016459	-0.039717	0.592491
61784	0.884611	0.206910	9.941418	-0.031805	0.063667	0.154507	0.094238	-0.091309	-0.714613	0.802676	0.015205	-0.039166	0.594934
61785	1.036815	0.134809	9.874616	-0.084324	0.091053	0.154209	0.096317	-0.089168	-0.713983	0.800932	0.012928	-0.038766	0.597359
61786	0.965605	-0.090704	10.101226	-0.059635	0.078264	0.158051	0.096577	-0.088634	-0.714243	0.799133	0.011051	-0.038310	0.599831
61787	0.716254	-0.374747	10.200532	-0.017664	0.036289	0.185095	0.095522	-0.087397	-0.713201	0.796939	0.010471	-0.037998	0.602773
61788	0.578083	-0.232131	9.773974	-0.060198	0.025361	0.213499	0.093952	-0.087507	-0.712414	0.794405	0.009180	-0.038407	0.606104
61789	0.942009	-0.227865	9.402970	-0.074357	0.041886	0.217112	0.092517	-0.086825	-0.713306	0.791811	0.007603	-0.038701	0.609491
61790	1.001785	-0.626571	9.561163	0.079962	0.029261	0.221624	0.090557	-0.085997	-0.713677	0.789128	0.008477	-0.037338	0.613035
61791	0.823537	-0.650399	9.731993	0.015338	-0.014727	0.217666	0.090290	-0.088929	-0.710319	0.786438	0.009008	-0.037460	0.616467
61792	0.350224	-0.472807	9.878890	-0.180153	-0.033467	0.150227	0.087413	-0.087281	-0.710682	0.784606	0.006611	-0.040275	0.618649
61793	0.132223	-0.251722	9.932764	-0.228987	0.006567	0.112983	0.084653	-0.081056	-0.711820	0.783235	0.003084	-0.043033	0.620227
61794	0.093616	-0.236740	10.115044	-0.130707	0.054115	0.087561	0.085036	-0.077024	-0.712983	0.782220	0.000427	-0.043851	0.621457
61795	0.116633	-0.018788	9.815866	-0.144615	0.054043	0.054261	0.084755	-0.069885	-0.714398	0.781593	-0.002336	-0.044774	0.622176
61796	0.363196	-0.175973	9.436703	-0.154283	-0.004374	0.063553	0.085391	-0.066779	-0.713369	0.780807	-0.004614	-0.046798	0.623000
61797	0.595363	-0.337128	9.311789	-0.171049	-0.062771	0.092186	0.084596	-0.060855	-0.715555	0.779582	-0.006367	-0.049856	0.624281
61798	0.750490	-0.512242	9.370790	-0.135797	-0.079188	0.084098	0.081055	-0.054760	-0.717074	0.778452	-0.007443	-0.052814	0.625434
61799	1.065572	-0.867577	9.399953	0.051890	-0.080804	0.072160	0.076747	-0.054313	-0.717685	0.777473	-0.005469	-0.053384	0.626623
61800	1.084321	-0.749254	9.517006	0.190490	-0.044195	0.034960	0.072979	-0.060869	-0.716495	0.777017	-0.001854	-0.051718	0.627348
61801	0.955984	-0.626614	9.575137	0.183447	-0.011339	0.028401	0.072726	-0.065838	-0.714429	0.776653	0.001352	-0.049582	0.627973
61802	0.852722	-0.708411	9.635436	0.110267	0.003103	-0.003371	0.072859	-0.069326	-0.712366	0.776715	0.003166	-0.048187	0.627999
61803	1.119338	-1.008302	9.724934	0.071742	-0.009866	-0.066279	0.073379	-0.071202	-0.710434	0.777532	0.004704	-0.047448	0.627033
61804	1.100797	-1.151529	10.063606	0.017189	0.041107	-0.112776	0.074816	-0.071889	-0.710058	0.779012	0.004699	-0.046621	0.625256
61805	0.675963	-1.018633	10.479173	-0.096313	0.152289	-0.154158	0.077801	-0.068672	-0.708789	0.781081	0.001649	-0.045470	0.622769
61806	0.598244	-0.911738	10.124689	-0.171336	0.237986	-0.211894	0.084315	-0.064294	-0.708968	0.783956	-0.003663	-0.043917	0.619250
61807	0.752218	-0.867488	9.608263	-0.257087	0.188559	-0.228854	0.091596	-0.056011	-0.708894	0.786913	-0.009636	-0.044201	0.615403
61808	1.147927	-0.943891	9.548475	-0.196754	0.105579	-0.204405	0.096014	-0.048517	-0.710088	0.789527	-0.013717	-0.045039	0.611907
61809	1.360298	-0.975848	9.929270	-0.140582	0.029820	-0.191078	0.100168	-0.042623	-0.709602	0.791846	-0.015913	-0.046428	0.608746
61810	0.814455	-0.755153	10.059292	-0.146543	0.031476	-0.222522	0.101703	-0.033471	-0.710126	0.794571	-0.018277	-0.047824	0.605009
61811	0.036810	-0.458118	10.135412	-0.276430	0.051349	-0.214027	0.104814	-0.025692	-0.711181	0.797091	-0.022869	-0.050502	0.601309
61812	0.079149	-0.247313	9.845917	-0.390986	0.126313	-0.168584	0.107128	-0.015602	-0.711453	0.799066	-0.030315	-0.053307	0.598107
61813	0.199232	-1.134268	10.710739	-0.088565	0.157749	-0.131993	0.112324	-0.008108	-0.711749	0.800755	-0.033267	-0.051965	0.595805
61814	0.021471	-1.277324	10.488640	0.000184	0.110230	-0.162846	0.115848	-0.007742	-0.711648	0.802831	-0.034274	-0.050347	0.593087
61815	0.139510	-0.786957	9.594073	-0.296089	0.022243	-0.169757	0.119339	0.003537	-0.713092	0.804650	-0.038926	-0.053635	0.590040
61816	0.152432	-0.475350	9.250508	-0.263627	-0.054304	-0.108573	0.120614	0.014163	-0.714905	0.805686	-0.042278	-0.057746	0.588004
61817	0.037993	-0.745038	9.248058	0.098168	-0.105820	-0.027284	0.116815	0.015703	-0.713583	0.805969	-0.039217	-0.058308	0.587772
61818	0.020112	-1.033030	9.464688	0.293997	-0.066218	0.017033	0.113713	0.008175	-0.714336	0.805929	-0.033584	-0.055948	0.588405
61819	0.255886	-0.926233	9.602808	0.181817	-0.017852	0.026545	0.112686	-0.000019	-0.711878	0.805717	-0.030280	-0.054045	0.589052
61820	0.510749	-0.786404	9.539936	0.067754	-0.013312	0.046267	0.109305	-0.003892	-0.711723	0.805212	-0.028946	-0.053477	0.589860
61821	0.756665	-0.795925	9.426879	-0.079308	-0.051800	0.051131	0.109829	-0.003900	-0.711986	0.804511	-0.029456	-0.055189	0.590634
61822	0.916856	-1.016257	9.626917	-0.247998	-0.086705	0.052191	0.108511	-0.001051	-0.711845	0.803662	-0.032345	-0.059525	0.591218
61823	0.763673	-1.242100	9.804749	-0.205017	-0.136011	0.067254	0.104183	0.007070	-0.714131	0.802567	-0.033888	-0.064082	0.592141
61824	0.184871	-0.682523	9.855203	0.004634	-0.146809	0.075665	0.100521	0.009264	-0.714617	0.801500	-0.032038	-0.066375	0.593436
61825	-0.039771	-0.578718	10.089800	0.133615	-0.130124	0.131650	0.095447	0.005801	-0.715870	0.799848	-0.028305	-0.066734	0.595809
61826	0.238103	-1.220244	10.169810	0.114918	-0.049530	0.196074	0.090759	0.002079	-0.715576	0.797510	-0.026003	-0.066089	0.599111
61827	0.948790	-1.635593	10.007391	0.065332	0.052838	0.177256	0.090259	-0.004923	-0.714800	0.795488	-0.025626	-0.064314	0.602001
61828	0.846776	-1.966389	10.419467	-0.111717	0.036068	0.146860	0.092345	-0.003600	-0.715075	0.793714	-0.027891	-0.065051	0.604159
61829	0.840364	-2.150090	10.171992	-0.056342	-0.024214	0.132479	0.090247	-0.002756	-0.714024	0.792049	-0.028496	-0.066015	0.606208
61830	0.794321	-1.618415	9.492508	0.137697	-0.071530	0.111366	0.089214	-0.004644	-0.715050	0.790695	-0.025459	-0.065456	0.608169
61831	0.097165	-1.034566	8.970906	0.206898	-0.102515	0.138479	0.085314	-0.010661	-0.713988	0.788970	-0.020973	-0.064456	0.610681
61832	0.387231	-1.192205	9.137029	0.360709	-0.146062	0.188256	0.080517	-0.020585	-0.713438	0.786627	-0.013605	-0.062315	0.614125
61833	0.233326	-1.253485	9.598007	0.600608	-0.167752	0.204262	0.074039	-0.037486	-0.710940	0.784004	-0.002233	-0.057467	0.618087
61834	0.308440	-0.806791	10.027441	0.618097	-0.133045	0.193199	0.068344	-0.057343	-0.706255	0.781442	0.009016	-0.051940	0.621747
61835	0.534544	-0.692664	10.203979	0.476751	-0.109534	0.146303	0.061616	-0.077880	-0.703369	0.779382	0.017763	-0.047676	0.624481
61836	0.541884	-0.211972	10.061965	0.129956	-0.149218	0.135358	0.057212	-0.088213	-0.702822	0.777504	0.021661	-0.048466	0.626633
61837	0.826478	-0.240383	10.030618	0.191111	-0.255962	0.165378	0.053177	-0.090872	-0.703437	0.775082	0.027757	-0.050034	0.629265
61838	0.894526	0.617334	8.948706	0.236215	-0.312347	0.215503	0.042508	-0.102213	-0.702711	0.771911	0.035269	-0.052060	0.632613
61839	1.210949	0.477674	8.728865	0.424877	-0.311967	0.260779	0.031290	-0.111621	-0.698235	0.767936	0.045612	-0.051581	0.636815
61840	1.880028	0.233859	9.504613	0.690644	-0.253179	0.249142	0.020372	-0.130347	-0.694282	0.763786	0.059318	-0.046932	0.641022
61841	2.147875	-0.315359	9.849867	0.738844	-0.152743	0.188353	0.013765	-0.153143	-0.687782	0.760258	0.072517	-0.039958	0.644323
61842	2.971685	-0.142561	10.654506	0.385646	-0.111298	0.079458	0.008307	-0.169205	-0.681160	0.758571	0.079886	-0.036832	0.645625
61843	1.605697	-0.885076	9.596779	0.208436	-0.037096	-0.083065	0.005446	-0.178169	-0.676750	0.759268	0.083717	-0.034591	0.644443
61844	1.624769	-0.820940	10.049129	-0.013661	-0.052238	-0.181078	0.007542	-0.179679	-0.677026	0.761651	0.084442	-0.035302	0.641492
61845	1.427001	-0.796820	10.182043	-0.171479	-0.052604	-0.242798	0.008051	-0.175105	-0.677803	0.764996	0.082731	-0.037955	0.637570
61846	1.726170	-0.339236	10.148045	-0.452385	0.034772	-0.285896	0.009614	-0.168686	-0.681687	0.769405	0.075714	-0.042757	0.632816
61847	1.792043	0.465267	8.983753	-0.538792	0.135220	-0.324350	0.016495	-0.152347	-0.685996	0.774366	0.066028	-0.047092	0.627519
61848	1.614185	0.854044	8.805117	-0.308372	0.157486	-0.290018	0.022740	-0.140317	-0.690302	0.778597	0.059679	-0.048183	0.622819
61849	1.670234	0.760704	9.618061	-0.117988	0.152365	-0.207834	0.029378	-0.134055	-0.690740	0.781450	0.056222	-0.047125	0.619641
61850	1.341462	0.973363	10.086050	-0.169313	0.134106	-0.147183	0.035753	-0.124840	-0.692982	0.783733	0.052178	-0.047014	0.617113
61851	0.422439	2.101982	10.002087	-0.042791	0.088583	-0.089342	0.038873	-0.122437	-0.691972	0.784955	0.050606	-0.046089	0.615760
61852	0.391672	1.981689	10.019316	0.193520	0.044090	-0.073305	0.040846	-0.128110	-0.690441	0.785746	0.053302	-0.042984	0.614748
61853	0.817086	1.726074	9.597234	0.345605	0.028880	-0.044791	0.041379	-0.135638	-0.687091	0.785933	0.058556	-0.038181	0.614348
61854	1.207804	1.683147	9.480259	0.354211	-0.005719	-0.022526	0.041932	-0.148291	-0.683614	0.785782	0.064346	-0.033934	0.614211
61855	1.260671	1.716756	9.428414	0.609071	-0.014383	0.050765	0.042990	-0.160114	-0.677430	0.784304	0.074247	-0.026663	0.615340
61856	1.246498	2.158951	9.297662	0.814554	-0.019420	0.133008	0.040418	-0.183063	-0.668251	0.781344	0.087317	-0.017180	0.617723
61857	1.528393	2.193228	9.307975	0.528276	0.030803	0.221933	0.036535	-0.202641	-0.660609	0.777635	0.095361	-0.010462	0.621355
61858	1.573932	1.764711	9.902486	0.175380	0.075299	0.277312	0.034465	-0.213636	-0.656207	0.773849	0.097230	-0.007679	0.625816
61859	1.651077	0.755221	10.136289	-0.089148	0.110611	0.268584	0.034452	-0.212004	-0.654914	0.770658	0.094677	-0.007531	0.630132
61860	1.498386	0.404993	9.820302	0.002142	0.109741	0.248758	0.033156	-0.213884	-0.655422	0.767525	0.093427	-0.006322	0.634143
61861	1.159776	0.640189	9.849245	-0.031217	0.103245	0.243037	0.031079	-0.214688	-0.657213	0.764498	0.091824	-0.005542	0.638029
61862	1.255986	1.193518	9.790692	-0.073736	0.164487	0.253780	0.031195	-0.211312	-0.656825	0.761401	0.088706	-0.004471	0.642168
61863	1.748674	1.491042	9.271379	-0.020858	0.171798	0.185753	0.033274	-0.210779	-0.655163	0.759051	0.086399	-0.002425	0.645268
61864	1.478654	1.492722	9.216073	0.043749	0.124353	0.203678	0.033802	-0.211198	-0.655942	0.756350	0.085586	-0.000361	0.648544
61865	1.445013	1.481610	9.503650	0.158967	0.098983	0.251364	0.033808	-0.217505	-0.652587	0.752794	0.086966	0.002778	0.652481
61866	1.713943	1.724027	9.884019	0.067229	0.139064	0.232374	0.034854	-0.220197	-0.650789	0.749630	0.086314	0.005311	0.656184
61867	1.592159	2.004216	10.280476	0.019694	0.184488	0.161900	0.035648	-0.222637	-0.651055	0.747429	0.084510	0.008047	0.658895
61868	1.404274	1.964750	10.105341	0.002475	0.191671	0.124883	0.039431	-0.222671	-0.650181	0.745744	0.082180	0.010701	0.661059
61869	1.183940	1.640514	9.690672	0.062351	0.140475	0.095745	0.040342	-0.224818	-0.647994	0.744326	0.081604	0.013448	0.662675
61870	0.881233	1.402758	9.286049	0.104713	0.123954	0.057228	0.042955	-0.225386	-0.647886	0.743362	0.081675	0.016556	0.663678
61871	0.518688	1.599197	9.251815	0.181240	0.103750	0.005019	0.045186	-0.230790	-0.646098	0.742945	0.083316	0.020492	0.663831
61872	0.091098	1.791103	9.336929	0.176605	0.073564	0.022550	0.048436	-0.234279	-0.640573	0.742320	0.085112	0.023860	0.664190
61873	-0.032171	1.873854	9.687396	0.150173	0.036097	0.051994	0.048968	-0.237518	-0.640062	0.741343	0.087173	0.026350	0.664919
61874	0.026612	1.687033	9.896558	0.171415	-0.000447	0.052167	0.048320	-0.242876	-0.636960	0.740350	0.089887	0.028501	0.665575
61875	-0.433581	1.633222	9.905911	0.106297	-0.000502	0.085046	0.045980	-0.248093	-0.635135	0.739021	0.091741	0.029854	0.666738
61876	-0.282452	1.787178	9.813465	0.065300	0.006729	0.058985	0.046376	-0.250250	-0.634494	0.738114	0.092792	0.030685	0.667560
61877	0.137804	1.603814	9.416351	0.031746	-0.006160	0.001646	0.045327	-0.251434	-0.632678	0.738040	0.093518	0.031155	0.667519
61878	0.491099	1.328272	9.540605	0.106997	-0.025157	0.031615	0.044411	-0.252760	-0.631380	0.737435	0.095592	0.032122	0.667847
61879	0.509433	1.530490	9.567616	0.106933	-0.011458	0.026046	0.043112	-0.256240	-0.630080	0.736894	0.097485	0.033468	0.668105
61880	0.503429	1.778100	9.515823	0.086406	-0.000676	-0.040534	0.043115	-0.259193	-0.628531	0.737271	0.098880	0.034661	0.667423
61881	0.488165	1.943791	9.433990	0.100733	-0.039142	-0.081017	0.042865	-0.261086	-0.629305	0.738184	0.100963	0.035734	0.666043
61882	0.327979	2.172064	9.445299	0.067582	-0.052055	-0.105178	0.044944	-0.262430	-0.626352	0.739489	0.102718	0.036046	0.664308
61883	0.168249	2.311991	9.652204	0.180118	-0.019211	-0.161894	0.044418	-0.265095	-0.623637	0.741285	0.105631	0.038664	0.661697
61884	0.435135	1.956888	9.776935	0.170235	-0.006497	-0.198853	0.048081	-0.269299	-0.621731	0.743556	0.108226	0.041208	0.658569
61885	0.735485	1.648903	9.590589	-0.002529	-0.026839	-0.238429	0.049376	-0.269828	-0.619159	0.746728	0.108433	0.041460	0.654921
61886	1.196456	1.541814	9.665401	-0.178668	-0.072790	-0.287218	0.052516	-0.267196	-0.622282	0.750925	0.106616	0.038621	0.650579
61887	1.077029	1.807892	9.451982	-0.290764	-0.116813	-0.300654	0.054460	-0.259823	-0.624877	0.755529	0.103626	0.033848	0.645981
61888	0.718600	2.153524	9.424681	-0.189833	-0.147717	-0.259518	0.053795	-0.250820	-0.629259	0.759364	0.102627	0.029665	0.641837
61889	0.776000	2.252464	9.479412	-0.012035	-0.140017	-0.184801	0.053535	-0.247873	-0.631580	0.761844	0.104233	0.027890	0.638710
61890	0.843969	2.167104	9.805302	-0.089739	-0.079596	-0.105916	0.051702	-0.243825	-0.633630	0.763430	0.103961	0.025715	0.636950
61891	0.648355	1.762766	10.575530	-0.251221	-0.043083	-0.018190	0.051172	-0.238849	-0.635818	0.764206	0.100755	0.022023	0.636673
61892	0.987603	1.398112	10.679199	-0.384615	-0.030239	0.043901	0.050372	-0.231308	-0.638133	0.764417	0.095416	0.016537	0.637408
61893	0.842442	1.482379	10.078930	-0.463434	-0.079700	0.025118	0.047627	-0.220292	-0.645855	0.764983	0.089424	0.009477	0.637742
61894	0.373831	1.657747	9.572935	-0.238363	-0.179873	0.081766	0.043429	-0.210029	-0.649691	0.764390	0.088224	0.003502	0.638680
61895	1.028887	1.788194	9.348041	-0.081493	-0.203185	0.147221	0.036508	-0.204329	-0.654023	0.762667	0.089658	-0.000772	0.640547
61896	1.863213	1.731161	9.069382	-0.037717	-0.134469	0.139991	0.030112	-0.203727	-0.655005	0.760934	0.090941	-0.003593	0.642414
61897	1.569619	1.624928	9.129962	0.058328	-0.058735	0.070214	0.025158	-0.207170	-0.654063	0.759924	0.092708	-0.003763	0.643355
61898	1.290465	1.528743	9.306037	0.363245	-0.025624	0.044012	0.023595	-0.212917	-0.650437	0.758662	0.098691	0.000404	0.643966
61899	1.715287	1.408713	9.135490	0.284065	-0.005647	-0.001618	0.022578	-0.224880	-0.647077	0.758110	0.103226	0.004061	0.643892
61900	1.691082	1.446133	9.539054	0.179599	0.050736	-0.054846	0.024794	-0.227307	-0.644513	0.758438	0.105430	0.007221	0.643121
61901	1.319612	1.501474	9.757199	0.150973	0.072497	-0.083654	0.027807	-0.232180	-0.642731	0.759178	0.106936	0.010495	0.641952
61902	0.822313	1.655122	9.951544	0.069362	0.101594	-0.073990	0.029761	-0.235675	-0.639262	0.759958	0.106807	0.013051	0.641004
61903	0.687616	1.581933	9.733226	0.025129	0.070584	-0.028020	0.031593	-0.235434	-0.640051	0.760247	0.106407	0.014578	0.640695
61904	0.783715	1.644057	9.552565	0.024672	0.017717	0.016361	0.033412	-0.236241	-0.637742	0.759984	0.106698	0.015092	0.640946
61905	0.803106	1.619873	9.504399	0.115364	-0.051526	0.060306	0.032383	-0.239340	-0.638510	0.758983	0.109239	0.015740	0.641689
61906	1.163557	1.866113	9.542421	0.052197	-0.078934	0.070182	0.030292	-0.242126	-0.636170	0.757996	0.111205	0.015022	0.642534
61907	1.510266	1.955612	9.482101	0.057399	-0.064249	0.070195	0.026117	-0.243826	-0.635491	0.756986	0.113046	0.014697	0.643410
61908	1.643702	2.295873	9.708954	0.097776	-0.024963	0.044484	0.024289	-0.246217	-0.633799	0.756200	0.114999	0.015441	0.643970
61909	1.426715	2.295008	9.582097	0.105275	0.011421	-0.018298	0.024559	-0.248783	-0.633673	0.756188	0.116596	0.017068	0.643657
61910	1.445981	2.294669	9.471854	0.075606	0.037861	-0.035099	0.024162	-0.250242	-0.631604	0.756451	0.117378	0.018660	0.643161
61911	1.270286	2.236834	9.546216	0.095160	0.047833	-0.062707	0.027430	-0.252427	-0.630598	0.757011	0.118355	0.020807	0.642256
61912	1.104735	2.073151	9.616787	0.114656	0.035909	-0.075510	0.029525	-0.256747	-0.628551	0.757695	0.119737	0.022966	0.641119
61913	0.989473	1.976631	9.599956	0.018424	0.022991	-0.075977	0.031346	-0.257289	-0.626758	0.758612	0.119852	0.023787	0.639983
61914	0.931940	1.906620	9.562431	-0.023308	0.000943	-0.100148	0.031608	-0.256489	-0.627405	0.759951	0.119577	0.023707	0.638447
61915	0.955817	1.952118	9.486480	0.008100	-0.015445	-0.092581	0.033431	-0.256768	-0.626258	0.761120	0.120001	0.023854	0.636968
61916	0.984270	2.053274	9.502566	0.003010	-0.022809	-0.112903	0.034739	-0.257590	-0.626010	0.762564	0.120422	0.023779	0.635161
61917	0.921303	2.118468	9.608510	0.013463	-0.000874	-0.111045	0.034736	-0.257047	-0.625752	0.763943	0.120721	0.024267	0.633427
61918	0.824899	2.116114	9.679588	0.021460	0.002743	-0.122089	0.037348	-0.255873	-0.626805	0.765438	0.121093	0.024838	0.631526
61919	0.834512	2.120797	9.636538	-0.033809	0.017333	-0.113162	0.037349	-0.256008	-0.626805	0.766942	0.120418	0.025025	0.629820
61920	1.059135	2.029727	9.608552	-0.075797	-0.000942	-0.106873	0.040738	-0.254025	-0.627090	0.768473	0.119351	0.024274	0.628185
61921	1.249717	2.001241	9.609931	-0.037426	-0.008135	-0.087278	0.041264	-0.253637	-0.628127	0.769665	0.118952	0.023951	0.626811
61922	1.225559	2.013337	9.643480	0.011256	0.008446	-0.054757	0.041783	-0.252162	-0.628518	0.770324	0.119131	0.024313	0.625953
61923	1.336973	1.897601	9.503675	-0.044939	0.032216	-0.037532	0.044649	-0.251645	-0.627507	0.770887	0.118137	0.024380	0.625446
61924	1.279266	1.866257	9.517098	-0.071251	0.043158	-0.032146	0.045692	-0.250315	-0.628290	0.771442	0.116621	0.024191	0.625054
61925	1.158788	1.848745	9.390909	-0.079882	0.077813	-0.054395	0.045962	-0.249263	-0.630745	0.772269	0.114512	0.024545	0.624408
61926	0.999524	1.884766	9.464339	-0.060472	0.075936	-0.070915	0.047524	-0.247129	-0.631402	0.773259	0.112732	0.025086	0.623484
61927	0.907640	1.947488	9.567578	-0.028866	0.052170	-0.078109	0.052219	-0.245695	-0.631181	0.774272	0.111712	0.025732	0.622383
61928	0.893482	1.885102	9.624181	-0.049004	0.035711	-0.069877	0.053385	-0.243682	-0.630931	0.775243	0.110610	0.025790	0.621369
61929	1.021511	1.827405	9.562156	-0.053708	0.006583	-0.030163	0.054436	-0.243706	-0.632102	0.775734	0.109790	0.025307	0.620920
61930	1.130282	1.762320	9.461442	-0.059172	0.012139	-0.008042	0.054302	-0.241287	-0.633262	0.775969	0.108855	0.024737	0.620815
61931	1.137303	1.808129	9.486155	0.010833	0.028662	-0.009561	0.055350	-0.241706	-0.633529	0.776050	0.108778	0.025336	0.620703
61932	1.076908	1.837059	9.538805	0.064834	0.050705	0.014670	0.055862	-0.241693	-0.631596	0.775714	0.109300	0.026854	0.620967
61933	1.048205	1.788849	9.528259	0.073647	0.047045	0.011030	0.056908	-0.242644	-0.631088	0.775389	0.109982	0.028459	0.621181
61934	1.231462	1.774308	9.390543	0.092760	0.058098	0.022194	0.057695	-0.245071	-0.630062	0.774894	0.110849	0.030421	0.621552
61935	1.441893	1.614973	9.107027	0.078846	0.092828	0.009168	0.058211	-0.248411	-0.626194	0.774543	0.111054	0.032770	0.621833
61936	1.400993	1.595462	9.053563	-0.058760	0.150964	-0.070988	0.061870	-0.249529	-0.625965	0.775483	0.108359	0.034491	0.621043
61937	1.290135	1.577559	8.807438	-0.084496	0.170877	-0.136675	0.066035	-0.244460	-0.627029	0.777232	0.104979	0.036298	0.619332
61938	1.227036	1.655973	8.558310	-0.145810	0.205512	-0.151808	0.072296	-0.241702	-0.627594	0.779322	0.100196	0.037955	0.617395
61939	1.163936	1.747468	8.616612	-0.139080	0.284141	-0.138060	0.080369	-0.235453	-0.627656	0.781064	0.094587	0.040818	0.615894
61940	0.937342	1.762973	9.061187	-0.044488	0.366423	-0.141415	0.091590	-0.233283	-0.627487	0.782612	0.089401	0.046214	0.614321
61941	0.082979	1.994482	9.718966	-0.002671	0.382800	-0.121900	0.101365	-0.232016	-0.624723	0.783731	0.084717	0.052264	0.613072
61942	-0.352193	2.279342	10.256587	-0.017071	0.337104	-0.076717	0.110482	-0.230730	-0.620792	0.784375	0.080375	0.057422	0.612371
61943	-0.689408	2.221140	10.317433	-0.013891	0.274100	-0.034161	0.118559	-0.227972	-0.619177	0.784491	0.076905	0.061527	0.612269
61944	-0.958907	2.125204	10.560813	-0.034736	0.192693	-0.028612	0.123518	-0.227618	-0.618699	0.784717	0.074108	0.064121	0.612059
