# Supplementary material for: Identification of Haptic Based Guiding Using Hard Reins
Source: PLoS One. 2015 Jul 22;10(7):e0132020. doi: 10.1371/journal.pone.0132020 (PMC4511788; doi:10.1371/journal.pone.0132020)
Supplement: S1 File — (ZIP) [file pone.0132020.s001.zip › MotionData1/Subject2/T4/sync4.txt]

// Start Time: 0
// Sample rate: 25.0Hz
// Scenario: 4.9
// Firmware Version: 2.6.1
Counter	Acc_X	Acc_Y	Acc_Z	Gyr_X	Gyr_Y	Gyr_Z	Mag_X	Mag_Y	Mag_Z	Quat_w	Quat_x	Quat_y	Quat_z
61313	0.268385	2.529980	9.451279	-0.002894	-0.020582	-0.100066	-0.147466	-0.012786	-1.108605	0.214843	0.053009	0.110610	0.968916
61314	0.253504	2.551560	9.479544	-0.000494	-0.003963	-0.052210	-0.148004	-0.010521	-1.109198	0.215626	0.053124	0.110458	0.968753
61315	0.259816	2.481282	9.499523	-0.029763	-0.004646	-0.034623	-0.149999	-0.009344	-1.109676	0.216166	0.052873	0.110130	0.968684
61316	0.274206	2.488825	9.499907	-0.031548	-0.011728	-0.036446	-0.150005	-0.007082	-1.110680	0.216694	0.053038	0.109326	0.968648
61317	0.264567	2.483794	9.485208	-0.044729	-0.005296	-0.013457	-0.149343	-0.007198	-1.106252	0.216841	0.052779	0.108678	0.968702
61318	0.274785	2.462136	9.514569	-0.033568	-0.008407	-0.027590	-0.148817	-0.005197	-1.108615	0.217192	0.052891	0.107839	0.968711
61319	0.313813	2.443421	9.477396	-0.028394	-0.006803	-0.018729	-0.148296	-0.001883	-1.107170	0.217426	0.052720	0.107501	0.968705
61320	0.327698	2.480087	9.501616	-0.001028	0.013248	-0.029129	-0.149088	-0.002898	-1.110960	0.217725	0.052550	0.107388	0.968660
61321	0.361722	2.587503	9.444080	0.022267	-0.000706	0.039802	-0.147491	-0.004038	-1.111687	0.216758	0.052612	0.107998	0.968806
61322	0.335316	2.587032	9.520298	-0.012832	0.001819	0.141381	-0.149211	-0.005938	-1.112535	0.213790	0.052981	0.107427	0.969508
61323	0.184343	2.390108	9.579733	-0.088871	-0.018831	0.087122	-0.150413	-0.003497	-1.114058	0.212060	0.053019	0.105754	0.970070
61324	0.238690	2.434770	9.422201	-0.053711	-0.004429	0.020124	-0.150818	-0.001378	-1.114523	0.211498	0.053074	0.104491	0.970326
61325	0.188799	2.404749	9.548469	-0.078241	-0.002186	0.028912	-0.151880	-0.001512	-1.113708	0.210850	0.052704	0.103157	0.970630
61326	0.275339	2.430587	9.490754	-0.054616	0.006192	0.021948	-0.153086	0.002133	-1.112771	0.210230	0.052553	0.101919	0.970904
61327	0.237765	2.376507	9.528521	-0.046875	0.005038	0.035236	-0.152692	0.004053	-1.117556	0.209409	0.052184	0.101218	0.971174
61328	0.221482	2.344657	9.542704	-0.028367	0.009149	-0.016836	-0.152160	0.004059	-1.118369	0.209509	0.052008	0.100543	0.971232
61329	0.204241	2.351622	9.498796	-0.004572	0.014083	-0.064466	-0.152825	0.004317	-1.116739	0.210561	0.051432	0.100806	0.971008
61330	0.135850	2.384368	9.534963	0.030648	0.010950	-0.069667	-0.150702	0.004488	-1.114068	0.211622	0.051362	0.101339	0.970726
61331	0.491970	2.866593	9.479670	0.040084	-0.009333	0.179446	-0.150172	0.004755	-1.114066	0.207939	0.051928	0.102138	0.971408
61332	-0.006765	2.221556	9.387394	0.070415	0.014838	-0.141970	-0.155505	0.012194	-1.115784	0.210352	0.051797	0.103535	0.970747
61333	0.307153	2.392311	9.347598	0.161407	0.044375	0.061767	-0.154697	0.008205	-1.113500	0.208720	0.051585	0.107032	0.970731
61334	0.335182	2.344286	9.478799	0.267676	0.092428	0.168490	-0.153874	-0.001328	-1.107492	0.204732	0.051423	0.112258	0.970999
61335	0.262158	2.643985	9.734254	0.005819	0.044876	-0.011222	-0.153595	-0.006150	-1.104959	0.204672	0.050398	0.112803	0.971002
61336	0.314048	2.411856	9.352477	-0.049543	0.046645	0.041668	-0.153337	-0.003322	-1.106486	0.203571	0.049542	0.111811	0.971392
61337	0.187385	2.234807	9.561742	0.005753	0.026848	-0.145680	-0.149481	-0.005721	-1.103379	0.206161	0.048564	0.112394	0.970828
61338	0.283067	2.547255	9.605647	-0.068088	0.022570	-0.213164	-0.147902	-0.000849	-1.103779	0.210076	0.047523	0.111193	0.970178
61339	0.339278	2.640513	9.577785	-0.228641	0.022773	-0.132346	-0.145795	0.005452	-1.106023	0.212631	0.045677	0.107191	0.970161
61340	0.349036	2.742630	9.476219	-0.031271	-0.008015	-0.114247	-0.146215	0.012786	-1.108071	0.214654	0.045609	0.106476	0.969797
61341	0.113794	2.524761	9.576552	-0.330926	-0.044170	-0.121548	-0.142614	0.008026	-1.111627	0.217222	0.044641	0.100201	0.969939
61342	0.209966	2.186580	8.734789	0.000123	0.039222	0.070114	-0.142368	0.014998	-1.116922	0.215546	0.044174	0.100132	0.970341
61343	-0.112693	2.297386	10.086417	0.135727	0.018120	0.107569	-0.141798	0.001458	-1.112923	0.213121	0.044470	0.102973	0.970566
61344	0.184056	2.249290	9.366563	-0.086173	-0.004268	-0.213353	-0.141020	0.007908	-1.114205	0.217107	0.043900	0.101292	0.969885
61345	0.094834	2.262260	9.587579	0.004087	0.012896	-0.085639	-0.140896	0.010656	-1.112101	0.218558	0.043339	0.101719	0.969540
61346	0.171579	2.292774	9.527122	-0.019589	0.005255	-0.144128	-0.139709	0.013460	-1.113505	0.221118	0.043010	0.101307	0.969017
61347	0.165928	2.331509	9.517028	-0.009721	0.008019	-0.108716	-0.136788	0.013208	-1.111529	0.223035	0.042438	0.101459	0.968587
61348	0.164592	2.273225	9.493357	-0.007062	0.007165	-0.073347	-0.136925	0.014911	-1.112414	0.224208	0.042271	0.101237	0.968347
61349	0.177460	2.239478	9.518076	0.007092	0.010600	-0.063557	-0.135200	0.015161	-1.112830	0.225229	0.041818	0.101680	0.968083
61350	0.171436	2.297625	9.512639	0.024742	0.022822	-0.048395	-0.133612	0.017071	-1.112249	0.225859	0.041541	0.102122	0.967901
61351	0.156543	2.316775	9.521666	0.030979	0.029067	-0.011202	-0.133613	0.017350	-1.112240	0.225807	0.040952	0.103063	0.967839
61352	0.103218	2.313377	9.495985	0.044648	0.033811	0.017174	-0.132420	0.017484	-1.107004	0.225129	0.040686	0.103887	0.967920
61353	0.049220	2.351238	9.518112	0.042852	0.066555	0.022692	-0.130814	0.012951	-1.106225	0.224333	0.039497	0.105197	0.968013
61354	-0.023881	2.371759	9.520528	0.051887	0.064002	0.020951	-0.129749	0.011762	-1.104258	0.223512	0.038687	0.106293	0.968115
61355	-0.048849	2.407716	9.514677	0.058039	0.052408	0.024437	-0.129476	0.009579	-1.107021	0.222699	0.037840	0.107833	0.968166
61356	-0.087481	2.399732	9.508738	0.035900	0.048125	0.010203	-0.128543	0.008080	-1.103583	0.222132	0.037244	0.108557	0.968239
61357	-0.082975	2.416806	9.508747	0.045119	0.044865	0.001369	-0.126417	0.007308	-1.102556	0.221791	0.036432	0.109831	0.968204
61358	-0.162581	2.529455	9.568037	0.041748	0.045054	-0.007470	-0.125085	0.005837	-1.100735	0.221568	0.035883	0.110667	0.968180
61359	-0.218259	2.518730	9.518270	0.023568	0.024362	-0.004109	-0.124686	0.005241	-1.099548	0.221394	0.035352	0.111443	0.968150
61360	-0.196619	2.395318	9.452468	0.031185	0.041620	-0.016350	-0.122959	0.004903	-1.098772	0.221358	0.034803	0.112065	0.968107
61361	-0.084048	2.462901	9.460226	0.072230	0.059359	-0.000222	-0.122957	0.004189	-1.098122	0.220997	0.033815	0.113933	0.968006
61362	0.030503	2.557225	9.496728	0.051571	0.079657	0.035176	-0.121755	0.001543	-1.093781	0.219861	0.032736	0.115083	0.968166
61363	0.062335	2.662180	9.496913	0.029029	0.080375	0.070462	-0.118562	-0.000803	-1.092279	0.218108	0.031329	0.116162	0.968480
61364	-0.047280	2.689319	9.488531	0.009629	0.087761	0.124401	-0.117626	-0.003422	-1.088876	0.215250	0.030117	0.116477	0.969120
61365	-0.291149	2.896083	9.539663	-0.017082	0.095766	0.114687	-0.117493	-0.003412	-1.089416	0.212628	0.028321	0.116719	0.969724
61366	-0.430250	2.437194	9.401657	-0.049810	0.097789	0.128795	-0.115894	-0.005565	-1.088696	0.209691	0.026671	0.115921	0.970506
61367	-0.473548	2.545643	9.421173	0.026857	0.099321	0.021193	-0.113238	-0.005457	-1.089934	0.208849	0.024757	0.117080	0.970599
61368	-0.389931	2.729217	9.434389	0.032700	0.080324	0.000729	-0.110976	-0.007224	-1.088402	0.208391	0.023494	0.117877	0.970632
61369	-0.393160	2.641768	9.394031	0.031057	0.071592	-0.006399	-0.109247	-0.008388	-1.088190	0.208145	0.022067	0.119027	0.970578
61370	-0.427883	2.699407	9.505660	0.020743	0.050719	-0.028665	-0.107117	-0.010820	-1.081836	0.208333	0.021259	0.119481	0.970500
61371	-0.368759	2.642216	9.450137	0.001729	0.024723	-0.062495	-0.106854	-0.009960	-1.083022	0.209300	0.020483	0.119896	0.970257
61372	-0.348154	2.584335	9.470463	0.003591	0.007091	-0.067909	-0.104602	-0.008853	-1.078574	0.210360	0.020357	0.119852	0.970036
61373	-0.342128	2.645128	9.460561	-0.002964	0.004094	-0.092706	-0.104999	-0.009108	-1.079250	0.211963	0.019891	0.120100	0.969666
61374	-0.393879	2.690311	9.473074	-0.022600	-0.001232	-0.099865	-0.102083	-0.007198	-1.080030	0.213673	0.019737	0.119524	0.969365
61375	-0.517641	2.576404	9.465322	-0.023862	0.001006	-0.119273	-0.102619	-0.005154	-1.083187	0.215805	0.019173	0.119366	0.968923
61376	-0.594203	2.519180	9.415264	-0.012457	-0.017830	-0.144975	-0.100766	-0.003226	-1.083684	0.218422	0.019276	0.118930	0.968388
61377	-0.569616	2.497777	9.392110	0.009411	-0.026251	-0.156458	-0.101040	-0.000767	-1.080778	0.221325	0.019281	0.119306	0.967683
61378	-0.559828	2.505245	9.469378	0.015673	-0.027996	-0.155570	-0.099717	0.000897	-1.081412	0.224156	0.019677	0.119372	0.967014
61379	-0.597875	2.477859	9.526185	-0.005353	-0.041806	-0.179586	-0.098661	0.003141	-1.082698	0.227547	0.019846	0.119392	0.966216
61380	-0.630212	2.394739	9.504157	-0.019319	-0.052989	-0.163777	-0.099199	0.006030	-1.086097	0.230606	0.020546	0.118668	0.965565
61381	-0.615119	2.361025	9.466362	-0.008705	-0.053075	-0.156672	-0.098146	0.009253	-1.087351	0.233579	0.020953	0.118546	0.964857
61382	-0.588762	2.516870	9.588753	0.018514	-0.031373	-0.161768	-0.097885	0.010783	-1.087170	0.236528	0.021415	0.118649	0.964115
61383	-0.559487	2.512550	9.623382	0.005593	-0.018494	-0.147588	-0.097891	0.013082	-1.089787	0.239235	0.021230	0.118952	0.963414
61384	-0.630858	2.433570	9.544764	-0.010756	-0.012591	-0.140508	-0.095242	0.014803	-1.088149	0.241739	0.021240	0.118568	0.962836
61385	-0.599678	2.322471	9.508046	-0.009514	0.008142	-0.115618	-0.095252	0.018623	-1.089910	0.243772	0.020530	0.118681	0.962325
61386	-0.617389	2.487217	9.544772	0.024390	0.029414	-0.101234	-0.094456	0.018884	-1.089910	0.245402	0.019995	0.119158	0.961862
61387	-0.694254	2.442122	9.475357	-0.033070	0.036124	-0.104888	-0.091670	0.019728	-1.092875	0.247169	0.018642	0.118944	0.961464
61388	-0.750970	2.606151	9.433867	-0.027407	0.027563	-0.116411	-0.089554	0.022623	-1.093076	0.249114	0.017852	0.118421	0.961041
61389	-0.767430	2.462638	9.453701	-0.021451	0.008644	-0.140374	-0.088102	0.025667	-1.092995	0.251621	0.016986	0.118308	0.960417
61390	-0.568948	2.497812	9.603947	0.012530	-0.024879	-0.138763	-0.084526	0.028322	-1.090261	0.254103	0.017349	0.118294	0.959759
61391	-0.444876	2.334988	9.495852	-0.062151	-0.075803	-0.046512	-0.085862	0.030863	-1.089896	0.255019	0.018122	0.116928	0.959669
61392	-0.471422	2.222857	9.589757	-0.024076	-0.073350	0.011096	-0.087060	0.032372	-1.093465	0.254749	0.019583	0.115911	0.959836
61393	-0.426267	2.403313	9.681248	-0.023893	-0.073050	0.071196	-0.089316	0.032161	-1.094253	0.253382	0.020778	0.115232	0.960254
61394	-0.568789	2.225932	9.471210	-0.060406	-0.080851	0.157715	-0.093698	0.032577	-1.095803	0.250326	0.022538	0.113418	0.961231
61395	-0.778674	2.275510	9.315162	-0.002347	-0.097565	0.205579	-0.098071	0.029940	-1.098528	0.246417	0.024606	0.112966	0.962243
61396	-0.877619	2.365948	9.248861	0.038789	-0.145277	0.207190	-0.103628	0.023395	-1.100556	0.242500	0.028211	0.112715	0.963168
61397	-0.999860	2.426847	9.292790	0.082208	-0.178351	0.192993	-0.108400	0.020992	-1.100847	0.238967	0.032183	0.113515	0.963833
61398	-0.992013	2.533805	9.383691	0.085334	-0.205412	0.138008	-0.115682	0.014189	-1.102056	0.236479	0.037015	0.113909	0.964226
61399	-0.894087	2.729775	9.402066	0.114638	-0.215300	0.116789	-0.122709	0.010919	-1.105039	0.234474	0.041634	0.115231	0.964370
61400	-0.798690	2.831046	9.555871	0.091106	-0.166954	0.095777	-0.131060	0.006517	-1.106159	0.232699	0.045655	0.115944	0.964533
61401	-0.873220	3.322478	9.778543	0.111880	-0.076474	0.039831	-0.133171	0.001949	-1.106281	0.231864	0.047360	0.117975	0.964406
61402	-0.560440	3.371886	10.146411	-0.009283	0.056503	0.015468	-0.132502	0.000265	-1.106746	0.231209	0.046418	0.117862	0.964622
61403	0.297506	3.236867	9.326489	-0.237489	0.115237	0.080387	-0.130387	0.003607	-1.108143	0.229459	0.042911	0.114046	0.965661
61404	-0.002302	2.551644	8.282633	-0.071347	0.144738	0.272177	-0.128668	0.005934	-1.107551	0.223696	0.040562	0.112916	0.967246
61405	0.294273	2.474638	9.625794	0.223484	0.293000	0.240361	-0.122271	-0.002591	-1.102247	0.218042	0.036091	0.118667	0.968025
61406	1.221730	3.909109	10.038181	0.036329	0.428940	0.291648	-0.113621	-0.010060	-1.096398	0.211106	0.028793	0.120847	0.969537
61407	0.412297	2.736417	8.751291	-0.139290	0.413664	0.773080	-0.107895	-0.015891	-1.091943	0.194993	0.021813	0.119788	0.973218
61408	0.265594	1.391438	9.048183	0.072430	0.354131	0.519713	-0.104951	-0.024523	-1.084586	0.183746	0.016608	0.122172	0.975210
61409	0.011412	2.493898	10.724193	0.163210	0.239177	0.598799	-0.100659	-0.039899	-1.077460	0.171231	0.013817	0.126326	0.977001
61410	-0.132452	1.826110	10.060482	-0.040292	-0.024902	0.492225	-0.105416	-0.047642	-1.076845	0.161442	0.015576	0.125147	0.978791
61411	0.383115	2.461649	9.284417	0.260263	-0.113577	0.478334	-0.112813	-0.060810	-1.075029	0.152088	0.019695	0.129973	0.979586
61412	0.540607	2.707247	9.294618	0.106065	-0.030297	0.402307	-0.120748	-0.072084	-1.069782	0.144001	0.021827	0.131632	0.980541
61413	0.154620	2.615282	9.264212	0.080367	0.008713	0.361014	-0.126039	-0.079307	-1.066858	0.136673	0.022749	0.133314	0.981341
61414	-0.294706	2.599884	9.611591	0.092652	-0.004196	0.167448	-0.128411	-0.085416	-1.066623	0.133118	0.023705	0.134882	0.981593
61415	-0.165470	2.645898	9.388951	0.059134	-0.052652	0.066222	-0.131312	-0.091416	-1.070682	0.131747	0.024982	0.136095	0.981579
61416	0.102464	2.922615	9.269921	0.023525	-0.056209	-0.017083	-0.133437	-0.091684	-1.069052	0.131987	0.026277	0.136255	0.981490
61417	0.136933	3.039771	9.414515	-0.024199	-0.045261	-0.116195	-0.132639	-0.091616	-1.072825	0.134219	0.026707	0.135946	0.981219
61418	0.376409	3.165474	9.305379	-0.090642	-0.028998	-0.220676	-0.133585	-0.085818	-1.074512	0.138439	0.026607	0.134043	0.980897
61419	0.471448	3.254581	9.269111	-0.112667	0.001472	-0.165761	-0.129747	-0.081527	-1.076302	0.141555	0.025779	0.132165	0.980729
61420	0.551525	3.115237	9.190781	-0.129450	0.046816	-0.135475	-0.126978	-0.074830	-1.078138	0.143917	0.024309	0.129664	0.980757
61421	0.535839	3.415949	9.192845	-0.106791	0.064045	-0.105244	-0.124201	-0.070670	-1.079248	0.145667	0.022476	0.128072	0.980752
61422	0.457804	3.555318	9.150887	-0.099189	0.084062	-0.049383	-0.121961	-0.064664	-1.080965	0.146225	0.020583	0.126230	0.980949
61423	0.335268	3.475399	8.979240	-0.099488	0.125252	-0.097710	-0.117459	-0.060558	-1.081424	0.147659	0.017635	0.125007	0.980948
61424	0.022650	3.595950	8.968738	-0.088201	0.149679	-0.111600	-0.112957	-0.056482	-1.080538	0.149264	0.014330	0.123595	0.980938
61425	-0.296006	3.760074	8.856627	-0.073906	0.156757	-0.106139	-0.107395	-0.051610	-1.078832	0.150766	0.010831	0.123044	0.980822
61426	-0.831263	3.444553	9.256589	0.046522	0.078017	-0.046027	-0.102351	-0.051317	-1.078343	0.151226	0.009497	0.124041	0.980640
61427	-1.221886	3.083052	9.124573	0.210818	-0.122156	-0.166039	-0.102483	-0.051758	-1.077280	0.154537	0.012128	0.128286	0.979548
61428	-1.218590	2.898617	9.003307	0.330906	-0.213813	-0.229893	-0.103664	-0.056849	-1.073797	0.159262	0.016919	0.133997	0.977954
61429	-1.287873	2.484702	9.004304	0.167270	-0.173839	-0.464399	-0.104854	-0.058366	-1.073563	0.168558	0.019538	0.137308	0.975886
61430	-0.567519	2.124061	9.996744	0.307296	-0.177453	-0.555210	-0.103522	-0.059451	-1.076437	0.179509	0.022680	0.142747	0.973080
61431	-0.494111	2.329375	10.750841	0.251115	-0.180846	-0.543958	-0.101005	-0.057705	-1.075738	0.190307	0.025435	0.147567	0.970237
61432	-0.569439	2.706684	10.767346	0.032324	-0.109229	-0.494677	-0.096769	-0.052939	-1.080343	0.199968	0.026385	0.147853	0.968223
61433	-0.448462	2.330108	9.864051	-0.178207	-0.034854	-0.447110	-0.092286	-0.041921	-1.083136	0.208641	0.024876	0.144758	0.966900
61434	-0.502802	1.790169	9.197309	-0.138185	-0.020893	-0.423859	-0.087143	-0.029483	-1.087506	0.216725	0.023640	0.142032	0.965556
61435	-0.585075	1.956201	9.516071	-0.036424	0.011094	-0.387969	-0.083051	-0.021483	-1.086490	0.224024	0.021982	0.141730	0.963972
61436	-0.493208	2.125383	9.748686	-0.118784	0.037510	-0.333278	-0.077767	-0.012493	-1.087071	0.230156	0.019942	0.139578	0.962885
61437	-0.456572	2.189130	9.474931	-0.130845	0.002690	-0.223916	-0.074608	-0.003191	-1.086944	0.234335	0.018463	0.137266	0.962239
61438	-0.512075	2.265777	9.265647	-0.123570	-0.060727	-0.102282	-0.073961	0.002863	-1.089180	0.236280	0.018931	0.134466	0.962150
61439	-0.754895	2.288071	9.250807	-0.027587	-0.068146	-0.057772	-0.074504	0.007123	-1.091324	0.237411	0.019741	0.133709	0.961961
61440	-1.048662	2.217217	9.396376	-0.032659	-0.099771	-0.075608	-0.075834	0.008580	-1.098660	0.238909	0.021460	0.132461	0.961725
61441	-1.082355	2.454494	9.434471	0.010569	-0.119781	-0.114503	-0.077704	0.012429	-1.099861	0.241256	0.023249	0.132195	0.961135
61442	-1.065757	2.571295	9.289680	-0.011932	-0.182052	-0.192776	-0.078500	0.012493	-1.101867	0.245211	0.026337	0.130999	0.960217
61443	-0.984976	2.631004	9.156915	-0.005244	-0.222362	-0.214248	-0.083023	0.016074	-1.107081	0.249746	0.029715	0.129976	0.959088
61444	-0.977807	2.776791	9.278792	0.063155	-0.247490	-0.253105	-0.084892	0.019680	-1.109903	0.254967	0.034273	0.129920	0.957569
61445	-1.065382	3.056793	9.406379	0.025112	-0.264056	-0.315211	-0.089949	0.024268	-1.115751	0.261514	0.038289	0.129346	0.955727
61446	-1.141259	2.948594	9.250818	0.021853	-0.276191	-0.329419	-0.092887	0.030619	-1.121298	0.268268	0.042980	0.128384	0.953783
61447	-1.228431	2.922723	9.108732	0.045254	-0.286745	-0.398348	-0.095821	0.035384	-1.124744	0.276415	0.047254	0.128154	0.951282
61448	-1.030376	2.972449	9.215528	0.088484	-0.252787	-0.461697	-0.098884	0.038898	-1.128497	0.285520	0.051515	0.128682	0.948296
61449	-0.929294	3.146640	9.328038	0.107023	-0.235175	-0.412050	-0.100097	0.045634	-1.134186	0.293696	0.055055	0.129923	0.945427
61450	-0.639370	3.122808	9.669281	0.066529	-0.171661	-0.368521	-0.100498	0.046841	-1.137640	0.300802	0.057878	0.130383	0.942957
61451	-0.152051	3.821101	10.319230	0.006125	-0.025111	-0.308691	-0.098786	0.051752	-1.139924	0.306562	0.057102	0.130864	0.941081
61452	-0.099129	3.195685	9.314630	-0.278029	0.120643	-0.153013	-0.091903	0.059557	-1.145404	0.309214	0.052869	0.126350	0.941078
61453	1.044123	2.599778	8.449171	-0.278772	0.233249	-0.102992	-0.083571	0.071028	-1.147420	0.310716	0.046067	0.122809	0.941409
61454	1.530577	2.953266	8.182219	-0.004010	0.370221	0.349511	-0.072692	0.073524	-1.145045	0.302987	0.040069	0.124515	0.943975
61455	1.290287	3.415184	10.210094	0.145882	0.561590	0.358263	-0.059390	0.063662	-1.130986	0.294520	0.030964	0.130539	0.946181
61456	0.673370	4.527921	10.656950	0.025190	0.588410	0.633968	-0.042371	0.054610	-1.119366	0.280701	0.021776	0.133884	0.950162
61457	-0.563057	1.017228	9.788601	-0.046753	0.144350	0.834677	-0.039004	0.037851	-1.112004	0.264261	0.020790	0.133576	0.954930
61458	0.344107	0.917134	9.427257	0.377917	-0.056183	0.533952	-0.041618	0.023477	-1.111223	0.253803	0.025437	0.140084	0.956720
61459	0.400814	2.738742	9.732980	0.346258	0.005570	0.580125	-0.047262	0.000938	-1.105287	0.242314	0.028561	0.146496	0.958649
61460	0.187179	2.671695	9.187761	0.111216	0.004884	0.418544	-0.050675	-0.012447	-1.104062	0.233973	0.030391	0.148230	0.960396
61461	0.192748	2.676678	9.447851	0.184675	0.021043	0.365825	-0.053963	-0.023215	-1.101140	0.226586	0.031830	0.151684	0.961581
61462	-0.066986	2.705954	9.492615	0.067960	0.012122	0.218700	-0.055006	-0.030620	-1.094504	0.222068	0.032731	0.152729	0.962439
61463	0.057096	2.882950	9.232723	0.036156	-0.004418	0.193711	-0.055919	-0.036060	-1.094398	0.218148	0.033484	0.153288	0.963220
61464	0.099288	3.082766	9.275837	0.072822	-0.040654	0.161749	-0.058695	-0.040187	-1.094767	0.214876	0.035246	0.154229	0.963742
61465	0.064351	3.261764	9.319147	0.007807	-0.030980	0.036067	-0.061606	-0.043131	-1.097787	0.214089	0.035927	0.154230	0.963892
61466	0.109686	3.379075	9.069324	-0.066751	-0.000666	-0.064767	-0.060817	-0.040302	-1.099858	0.215157	0.035620	0.152811	0.963892
61467	0.205792	3.414798	9.033492	-0.066461	0.024294	-0.138890	-0.059232	-0.037690	-1.099389	0.217620	0.034408	0.151759	0.963549
61468	0.091424	3.572940	9.115442	-0.050103	0.022708	-0.213095	-0.055794	-0.032684	-1.101421	0.221458	0.033270	0.150862	0.962855
61469	0.054302	3.737332	9.141947	-0.133231	0.025146	-0.268153	-0.052898	-0.024054	-1.102255	0.226439	0.031377	0.148647	0.962104
61470	-0.078586	3.798005	8.882269	-0.149429	0.010815	-0.270030	-0.048158	-0.010364	-1.105907	0.231459	0.029851	0.145811	0.961392
61471	-0.081266	4.278568	8.767839	0.029198	-0.034962	-0.227344	-0.045260	-0.002269	-1.107834	0.235716	0.030010	0.146486	0.960250
61472	-0.692823	3.908183	8.448586	0.400998	-0.039643	-0.128802	-0.046178	-0.005835	-1.110090	0.237822	0.032443	0.153895	0.958491
61473	-1.820810	3.336682	8.307563	0.348619	-0.029882	-0.185210	-0.045089	-0.015328	-1.106101	0.241050	0.034058	0.160762	0.956499
61474	-1.641196	3.589980	8.465212	0.234938	-0.005030	-0.509034	-0.041642	-0.013752	-1.105015	0.250401	0.033810	0.165390	0.953311
61475	-0.888371	2.822212	10.260845	0.420082	-0.115166	-0.590670	-0.035530	-0.015551	-1.099762	0.261569	0.036031	0.173403	0.948797
61476	-0.575384	3.080446	11.245746	0.313177	-0.189284	-0.648164	-0.032615	-0.013641	-1.100542	0.274045	0.039170	0.178622	0.944171
61477	-0.362317	3.492058	10.719637	-0.033833	-0.053650	-0.570636	-0.026533	-0.005141	-1.098861	0.284867	0.037812	0.178236	0.941092
61478	-0.539025	2.396364	9.230137	-0.243587	0.059392	-0.542160	-0.019945	0.012448	-1.103486	0.294801	0.033530	0.174203	0.938947
61479	-0.583339	2.376103	8.882321	-0.009026	0.069769	-0.594384	-0.012291	0.028550	-1.105346	0.305551	0.029920	0.174854	0.935505
61480	-0.923106	2.729250	9.418029	0.016119	-0.016679	-0.541767	-0.006221	0.041313	-1.106488	0.315495	0.028587	0.175183	0.932178
61481	-1.070885	2.896519	9.720329	-0.070701	-0.073602	-0.570675	-0.001613	0.054708	-1.109341	0.326263	0.027302	0.173680	0.928785
61482	-0.935241	2.835824	9.318166	-0.209644	-0.150318	-0.536256	0.000868	0.069657	-1.116828	0.336616	0.027011	0.168900	0.925977
61483	-0.775332	2.775572	8.928778	-0.138185	-0.229809	-0.461418	-0.000773	0.086624	-1.122724	0.345844	0.028551	0.164956	0.923237
61484	-0.854941	2.681918	9.218289	-0.082894	-0.282809	-0.384654	-0.004795	0.100343	-1.131116	0.353689	0.032072	0.161493	0.920758
61485	-1.088669	2.767511	9.412661	-0.067647	-0.281788	-0.349193	-0.011202	0.112377	-1.136845	0.360913	0.035403	0.158359	0.918374
61486	-1.310169	2.799892	9.306932	-0.041544	-0.262948	-0.311810	-0.016533	0.119929	-1.143537	0.367270	0.039083	0.155721	0.916153
61487	-1.281934	3.169343	9.071532	-0.005698	-0.243308	-0.302747	-0.018941	0.126846	-1.149879	0.373431	0.042260	0.153956	0.913817
61488	-1.277005	3.378168	8.882361	-0.018562	-0.251579	-0.260409	-0.022946	0.134636	-1.156041	0.378754	0.046052	0.151758	0.911808
61489	-1.348196	3.294339	8.830262	-0.007184	-0.274708	-0.184470	-0.027741	0.140474	-1.161717	0.382820	0.050113	0.149652	0.910243
61490	-1.401462	3.108931	9.207926	0.021659	-0.325645	-0.128114	-0.035185	0.144158	-1.168508	0.385880	0.055955	0.147479	0.908964
61491	-1.343186	3.139142	9.435745	0.021152	-0.371239	-0.117818	-0.044494	0.149851	-1.175617	0.388965	0.062128	0.145093	0.907631
61492	-1.536227	4.033833	9.976684	0.063006	-0.255610	-0.320293	-0.049287	0.154688	-1.180384	0.395216	0.066456	0.144439	0.904724
61493	-1.085097	3.799299	10.155972	-0.233398	-0.134679	-0.456691	-0.050917	0.167696	-1.184523	0.404050	0.065282	0.139778	0.901634
61494	0.796472	2.527334	8.608202	-0.483118	-0.172539	-0.374936	-0.050729	0.194770	-1.193613	0.411679	0.063562	0.129946	0.899774
61495	1.202766	3.197400	8.745592	0.066572	-0.034782	-0.075401	-0.052225	0.207197	-1.196965	0.412913	0.064188	0.130942	0.899020
61496	1.702167	3.364362	9.864472	-0.081955	0.158347	0.192218	-0.047593	0.212109	-1.196054	0.408925	0.061288	0.130322	0.901133
61497	0.748131	3.012022	9.407001	-0.082953	0.132373	0.160457	-0.043350	0.213819	-1.195511	0.405636	0.058405	0.129675	0.902902
61498	0.674356	2.321293	9.306448	-0.160697	0.014909	0.424733	-0.041893	0.215190	-1.195753	0.397881	0.058054	0.126189	0.906861
61499	1.016822	2.252320	9.885530	0.076128	-0.038507	0.509919	-0.042275	0.209599	-1.195658	0.388457	0.060471	0.126567	0.910728
61500	0.668474	2.617411	10.081496	-0.048412	-0.082251	0.581800	-0.044634	0.199449	-1.196224	0.377879	0.063187	0.124131	0.915318
61501	0.328331	2.300453	9.334499	-0.111729	-0.116946	0.523135	-0.050197	0.195002	-1.198185	0.368540	0.065643	0.120404	0.919441
61502	0.404495	2.238716	9.274720	-0.037815	-0.118202	0.383662	-0.055900	0.192698	-1.195772	0.361583	0.068587	0.118127	0.922279
61503	0.663644	2.374502	9.320160	-0.042296	-0.097100	0.284702	-0.061330	0.188255	-1.198003	0.356435	0.070631	0.116097	0.924385
61504	0.989221	2.715404	9.443114	-0.027366	-0.086685	0.265278	-0.065571	0.185718	-1.199112	0.351539	0.072783	0.114395	0.926303
61505	1.096454	2.775586	9.248576	-0.043049	-0.080926	0.314752	-0.071139	0.183474	-1.205576	0.345761	0.074642	0.112409	0.928570
61506	1.001443	2.929220	9.292642	0.005465	-0.054917	0.322157	-0.075242	0.179106	-1.206341	0.339658	0.076553	0.111446	0.930780
61507	0.737014	3.067640	9.307554	-0.067456	0.008121	0.300282	-0.078019	0.175591	-1.208977	0.333955	0.076596	0.109652	0.933051
61508	0.609937	3.082299	9.062843	-0.072110	0.045813	0.212133	-0.080676	0.176229	-1.209733	0.329772	0.075856	0.108085	0.934780
61509	0.654993	3.243318	9.000429	-0.070860	0.057610	0.167110	-0.082007	0.177062	-1.208076	0.326435	0.074682	0.106807	0.936192
61510	0.659859	3.219117	8.853934	-0.128742	0.107254	0.153104	-0.083069	0.176404	-1.202705	0.323296	0.072293	0.104668	0.937709
61511	0.734815	3.140396	9.071052	-0.145765	0.189535	0.164168	-0.079363	0.180211	-1.201550	0.319828	0.068179	0.102899	0.939401
61512	0.666948	3.381903	9.057519	-0.201838	0.288747	0.123964	-0.077379	0.182775	-1.199338	0.316936	0.061850	0.100585	0.941068
61513	0.359896	3.471002	9.076309	-0.151376	0.313998	0.126115	-0.073944	0.187944	-1.196254	0.313906	0.055305	0.099629	0.942591
61514	-0.161790	3.548952	9.353368	-0.089111	0.230506	0.071068	-0.066779	0.189375	-1.192524	0.311963	0.050674	0.099123	0.943549
61515	-0.801797	3.110141	9.568112	0.070585	0.095099	0.134510	-0.064385	0.187898	-1.191523	0.308963	0.049630	0.101069	0.944385
61516	-0.946946	2.913273	9.170395	0.150054	-0.099018	-0.043249	-0.067556	0.182360	-1.190991	0.309592	0.052475	0.103142	0.943801
61517	-0.699186	2.830346	8.832014	0.243080	-0.175019	-0.101836	-0.075906	0.177517	-1.191184	0.311427	0.057060	0.106975	0.942504
61518	-0.586555	2.055632	8.908710	0.252784	-0.178069	-0.262722	-0.082389	0.170203	-1.195378	0.316227	0.061563	0.110734	0.940185
61519	0.006998	2.107780	9.956728	0.200040	-0.118877	-0.370524	-0.088487	0.167028	-1.197292	0.323025	0.064179	0.114389	0.937257
61520	-0.154013	2.228866	11.914990	0.118161	-0.080368	-0.336072	-0.095918	0.165517	-1.197255	0.329117	0.065814	0.116317	0.934784
61521	-0.300689	2.209156	11.385911	-0.096538	-0.039541	-0.443412	-0.099387	0.171355	-1.198104	0.337446	0.064754	0.114957	0.932053
61522	-0.128322	2.180471	9.003668	-0.205687	0.046793	-0.378643	-0.097956	0.181590	-1.200349	0.344422	0.061754	0.111727	0.930095
61523	-0.261951	1.236142	8.299031	-0.052199	0.143910	-0.443761	-0.094270	0.192427	-1.200584	0.352238	0.057551	0.112371	0.927356
61524	-0.563343	1.337599	9.420310	0.140311	0.173547	-0.640967	-0.089771	0.197001	-1.196992	0.363311	0.054004	0.116725	0.922748
61525	-0.371350	1.960180	10.458924	0.004145	0.073984	-0.686328	-0.086621	0.208732	-1.192887	0.375604	0.050831	0.118082	0.917820
61526	0.101577	2.238156	10.035671	-0.116640	-0.033209	-0.562842	-0.086256	0.220378	-1.194537	0.385881	0.049358	0.116058	0.913888
61527	0.408982	2.005762	9.223660	-0.144042	-0.054803	-0.346505	-0.086420	0.230238	-1.190991	0.392306	0.048229	0.113301	0.911555
61528	0.422992	1.772975	9.119939	0.018701	-0.024010	-0.098247	-0.089085	0.233697	-1.192733	0.393905	0.048712	0.113348	0.910834
61529	-0.039012	1.677253	9.549373	0.002655	0.000885	-0.032621	-0.089488	0.235373	-1.192137	0.394325	0.048443	0.113337	0.910668
61530	-0.601932	1.725304	9.625611	0.027700	-0.014914	0.038203	-0.093079	0.237796	-1.196591	0.393407	0.049140	0.113486	0.911009
61531	-0.797112	1.988745	9.338422	0.086412	-0.038101	0.060380	-0.095460	0.234906	-1.196387	0.392144	0.050410	0.114585	0.911346
61532	-0.594895	2.298265	9.335071	0.093085	-0.117957	0.200401	-0.096769	0.228149	-1.193360	0.388436	0.053871	0.114952	0.912689
61533	-0.677437	2.554075	9.369121	0.055202	-0.161668	0.229184	-0.102063	0.222602	-1.196435	0.384400	0.057513	0.114360	0.914249
61534	-0.903234	2.661614	9.144751	0.074155	-0.157952	0.228434	-0.108685	0.217195	-1.198146	0.380267	0.061616	0.114035	0.915749
61535	-1.146908	2.725157	9.119945	0.126266	-0.154180	0.165019	-0.113968	0.208312	-1.202270	0.377289	0.065461	0.114930	0.916602
61536	-1.173025	2.850929	9.317976	0.173302	-0.147396	0.122770	-0.119261	0.202477	-1.204951	0.374921	0.069877	0.116630	0.917033
61537	-1.322109	3.930955	10.369151	0.250436	-0.055922	-0.024965	-0.123228	0.197648	-1.210171	0.375028	0.072343	0.120887	0.916246
61538	-1.122141	4.216150	10.267227	-0.110030	0.057060	-0.257939	-0.121495	0.194890	-1.207589	0.379549	0.069974	0.119466	0.914753
61539	0.919780	2.539280	8.595046	-0.358885	0.097784	-0.261450	-0.118621	0.210951	-1.208992	0.384454	0.064463	0.114097	0.913795
61540	2.806659	3.476620	9.639967	0.207929	0.280611	-0.263402	-0.114390	0.216291	-1.201875	0.388120	0.060453	0.120187	0.911736
61541	1.131939	2.722844	9.408925	-0.128168	0.330750	0.608856	-0.104281	0.209494	-1.196290	0.376183	0.054667	0.119726	0.917150
61542	0.623454	1.043599	9.670761	-0.249493	0.160197	0.271609	-0.098712	0.211870	-1.195606	0.370852	0.050627	0.115854	0.920045
61543	0.824108	2.258576	10.288760	0.138307	0.060324	0.489561	-0.097230	0.204637	-1.192895	0.361375	0.051500	0.118311	0.923449
61544	0.444466	2.220050	9.536044	-0.058296	-0.025138	0.424847	-0.101458	0.197292	-1.191871	0.353404	0.052675	0.116413	0.926703
61545	0.387967	2.583107	9.286057	0.111940	-0.070448	0.445428	-0.104356	0.189492	-1.190607	0.345003	0.055673	0.117465	0.929557
61546	0.673482	2.651432	9.580736	0.020709	-0.049388	0.426638	-0.108841	0.179341	-1.188997	0.336920	0.057866	0.116833	0.932463
61547	0.451357	2.351248	9.477497	-0.039132	-0.050349	0.444190	-0.112812	0.175239	-1.189216	0.328604	0.059483	0.115179	0.935529
61548	0.107604	2.335303	9.488732	0.005485	-0.070824	0.387693	-0.116518	0.171410	-1.189430	0.321262	0.061870	0.114156	0.938046
61549	0.092062	2.368993	9.384501	-0.008154	-0.097070	0.185917	-0.121549	0.166805	-1.191134	0.317821	0.063964	0.113078	0.939208
61550	0.230813	2.701636	9.381434	-0.055916	-0.041886	0.095900	-0.125524	0.163970	-1.191717	0.315951	0.064748	0.111443	0.939980
61551	0.383158	2.578163	9.266690	-0.128652	-0.016007	-0.040336	-0.128458	0.168068	-1.190476	0.316728	0.064053	0.108917	0.940063
61552	0.614123	2.650313	9.193802	-0.059852	0.005163	-0.153199	-0.128205	0.172444	-1.192356	0.319435	0.063378	0.107825	0.939318
61553	0.873296	3.038556	9.307141	-0.037307	0.023158	-0.153089	-0.128343	0.174420	-1.192964	0.322120	0.062318	0.107427	0.938517
61554	0.834466	3.037849	9.284292	-0.073139	0.067376	-0.083951	-0.126231	0.178538	-1.191512	0.323403	0.060535	0.106397	0.938310
61555	0.794278	3.105085	9.260889	-0.095602	0.115962	-0.043037	-0.123189	0.182251	-1.191697	0.323884	0.057640	0.105401	0.938439
61556	0.877191	3.286192	9.035808	-0.124260	0.154023	0.026055	-0.119743	0.184240	-1.190328	0.322972	0.054131	0.103841	0.939136
61557	0.975515	3.220011	9.058580	-0.081304	0.177290	0.106770	-0.116292	0.184055	-1.185666	0.320480	0.050556	0.103390	0.940238
61558	0.628179	3.373912	9.008249	-0.112617	0.221490	0.141505	-0.111243	0.182450	-1.181740	0.317229	0.046094	0.102355	0.941682
61559	0.287809	3.469714	9.261853	-0.040297	0.194280	0.259205	-0.104204	0.181655	-1.178484	0.311771	0.042813	0.102710	0.943619
61560	-0.156183	3.160680	9.443121	0.073658	0.163951	0.301026	-0.098745	0.176141	-1.175361	0.305440	0.040930	0.104673	0.945555
61561	-0.618657	2.987203	9.232864	0.173665	0.066611	0.314976	-0.097385	0.164851	-1.172643	0.298986	0.041486	0.108293	0.947185
61562	-1.019173	2.902261	9.250100	0.171748	0.061029	0.251372	-0.097882	0.152877	-1.168716	0.293703	0.042039	0.111513	0.948439
61563	-1.583678	1.561890	10.027573	0.184909	0.004836	0.153966	-0.096652	0.141040	-1.166418	0.290419	0.043386	0.115121	0.948958
61564	-1.197586	1.775231	10.090765	0.220323	-0.033174	-0.237025	-0.097428	0.134025	-1.164885	0.294558	0.044891	0.119126	0.947116
61565	-0.775759	2.455246	9.838622	0.128620	0.033477	-0.229928	-0.098349	0.130606	-1.161352	0.298531	0.044399	0.122142	0.945510
61566	-0.902453	2.219899	9.670426	0.042599	0.077111	-0.370446	-0.095038	0.133292	-1.159690	0.305065	0.042431	0.123545	0.943330
61567	-0.822321	1.813528	9.456914	0.037927	0.080309	-0.429669	-0.091198	0.136491	-1.156538	0.312753	0.039952	0.125251	0.940692
61568	-0.805371	1.954637	9.576719	0.079028	0.084669	-0.519701	-0.085900	0.140542	-1.155394	0.322002	0.037689	0.127487	0.937359
61569	-0.811989	2.051619	9.628738	0.091769	0.086687	-0.524956	-0.081400	0.145287	-1.153142	0.331364	0.035130	0.130248	0.933809
61570	-0.684178	2.476324	9.812389	0.045059	0.051019	-0.535990	-0.077967	0.151767	-1.152302	0.340956	0.033214	0.131607	0.930229
61571	-0.357555	2.584174	9.561642	-0.060259	0.008676	-0.441181	-0.076663	0.159578	-1.152471	0.348999	0.031283	0.130902	0.927408
61572	-0.361187	2.210242	9.119055	-0.075915	-0.012052	-0.328173	-0.074562	0.167831	-1.154383	0.354924	0.030251	0.129421	0.925399
61573	-0.528184	2.076131	9.105314	0.044901	-0.033767	-0.272194	-0.073512	0.171727	-1.154406	0.359847	0.030291	0.130205	0.923385
61574	-0.907541	2.200366	9.470636	0.107308	-0.079814	-0.258962	-0.075638	0.172334	-1.154362	0.364534	0.031994	0.131576	0.921292
61575	-1.072235	2.444976	9.509471	0.092870	-0.138396	-0.268198	-0.078567	0.175274	-1.157597	0.369611	0.034283	0.132460	0.919058
61576	-0.872176	2.589374	9.314738	0.080411	-0.186167	-0.281849	-0.082817	0.175954	-1.158602	0.374991	0.037682	0.132558	0.916728
61577	-0.639473	2.802335	9.146968	0.107862	-0.227888	-0.238766	-0.087329	0.175217	-1.158573	0.379725	0.041793	0.133019	0.914532
61578	-0.723744	2.917334	9.278307	0.118556	-0.224237	-0.167088	-0.093432	0.174070	-1.163517	0.383046	0.046477	0.133425	0.912860
61579	-0.934690	3.093167	9.583419	0.119480	-0.187836	-0.128805	-0.099536	0.173126	-1.165090	0.385634	0.050218	0.134322	0.911440
61580	-0.855941	3.351869	9.297450	0.047627	-0.158211	-0.128862	-0.104836	0.169695	-1.168905	0.388133	0.053250	0.133899	0.910268
61581	-0.857066	3.453747	8.817653	0.065512	-0.179452	-0.127166	-0.111738	0.169207	-1.171262	0.390713	0.056410	0.133924	0.908969
61582	-0.797670	3.411145	8.940147	0.125825	-0.169125	-0.092446	-0.114260	0.168671	-1.169771	0.392479	0.060346	0.134792	0.907827
61583	-0.726295	3.645502	9.234223	0.088718	-0.077513	-0.069907	-0.117303	0.165113	-1.170253	0.393715	0.061974	0.136026	0.906997
61584	-0.827640	3.755330	9.297682	0.036437	-0.108851	0.028762	-0.121151	0.164382	-1.171173	0.393224	0.064440	0.135591	0.907104
61585	-1.097093	3.726213	9.732522	0.057256	-0.060745	0.031837	-0.124593	0.161134	-1.172583	0.392612	0.065766	0.136325	0.907164
61586	-1.031397	3.324442	9.581114	-0.195643	0.016443	-0.155881	-0.124603	0.164807	-1.174079	0.395431	0.063632	0.132904	0.906599
61587	0.203312	2.315137	8.974316	-0.260900	0.004730	-0.205884	-0.124629	0.173513	-1.175280	0.399347	0.060606	0.128672	0.905700
61588	1.108745	3.076769	8.904886	-0.035191	-0.032885	0.028636	-0.124778	0.179165	-1.177519	0.398735	0.061118	0.127534	0.906096
61589	0.307270	2.916660	9.627673	0.007189	-0.002986	0.198868	-0.124769	0.176350	-1.176802	0.394986	0.061479	0.127575	0.907706
61590	0.025910	2.867985	10.772363	-0.042711	-0.008389	0.041348	-0.126102	0.177428	-1.173658	0.394088	0.061523	0.126480	0.908247
61591	1.071852	2.571417	10.910195	-0.102073	-0.081361	0.026329	-0.129829	0.180605	-1.174186	0.393791	0.062044	0.124067	0.908673
61592	1.348808	2.484001	9.046702	0.061210	-0.118097	0.415588	-0.133271	0.177137	-1.172105	0.386216	0.065825	0.123525	0.911727
61593	0.984734	2.055047	9.221700	0.167358	-0.076408	0.526791	-0.140272	0.164858	-1.172821	0.376395	0.069669	0.125331	0.915295
61594	0.513702	2.648536	9.611960	0.139592	-0.019883	0.496192	-0.141830	0.153102	-1.171295	0.366922	0.072450	0.126836	0.918712
61595	0.432109	2.530488	9.119318	0.114254	-0.016851	0.436049	-0.147249	0.144569	-1.172178	0.358609	0.074590	0.128195	0.921630
61596	0.454056	2.632828	9.042195	0.197031	-0.001015	0.507129	-0.149732	0.131315	-1.171497	0.348722	0.077448	0.130853	0.924809
61597	0.459465	3.113566	9.187969	0.181658	0.015438	0.376318	-0.151952	0.118601	-1.170264	0.341264	0.079322	0.133751	0.927015
61598	0.259173	3.207037	9.277398	0.107789	0.040473	0.416952	-0.154582	0.109661	-1.168367	0.333015	0.080555	0.135158	0.929701
61599	0.167779	2.889791	9.026658	0.059953	0.079463	0.261493	-0.153767	0.103422	-1.165617	0.327676	0.080094	0.136408	0.931454
61600	0.263688	3.216824	9.234137	0.075392	0.137154	0.163738	-0.151891	0.097158	-1.162879	0.323900	0.078617	0.138248	0.932628
61601	0.352520	3.174768	9.473066	0.041376	0.091915	0.148289	-0.151084	0.093467	-1.161392	0.320652	0.077494	0.139419	0.933670
61602	0.411957	3.338472	9.377375	0.048090	0.049815	0.091442	-0.150549	0.092035	-1.160503	0.318501	0.077267	0.140296	0.934293
61603	0.438432	3.433597	9.153618	-0.003049	0.020251	0.046885	-0.150808	0.089931	-1.160029	0.317411	0.076928	0.140350	0.934684
61604	0.477931	3.623639	9.049895	0.000370	0.016364	-0.082219	-0.150274	0.088915	-1.158991	0.318673	0.076535	0.140389	0.934281
61605	0.377117	3.587835	9.128910	-0.060094	0.011218	-0.110711	-0.151086	0.093938	-1.157476	0.320637	0.075574	0.139591	0.933806
61606	0.352347	3.356773	9.033613	-0.138758	-0.000538	-0.165828	-0.151641	0.101801	-1.158026	0.323713	0.074371	0.137048	0.933218
61607	0.435391	3.219930	9.143102	-0.239192	0.019163	-0.277426	-0.150603	0.109536	-1.154562	0.329019	0.071651	0.133211	0.932131
61608	0.445464	3.579376	9.232165	-0.283372	0.019472	-0.376599	-0.149316	0.123529	-1.155744	0.336150	0.068555	0.128392	0.930494
61609	0.310460	3.542942	9.223484	-0.347392	-0.019315	-0.412380	-0.147772	0.140353	-1.158587	0.344157	0.065477	0.122484	0.928583
61610	0.178508	3.569658	9.045929	-0.328484	-0.060835	-0.453221	-0.147955	0.158175	-1.166624	0.352900	0.063364	0.116353	0.926234
61611	0.194390	3.511695	9.104622	-0.255845	-0.096702	-0.416094	-0.151060	0.175971	-1.170592	0.360963	0.062346	0.111634	0.923773
61612	0.099136	3.665316	9.071656	-0.167133	-0.126467	-0.440746	-0.154282	0.187783	-1.169774	0.369347	0.062615	0.107978	0.920871
61613	-0.135089	3.466851	8.849336	-0.048406	-0.188440	-0.447777	-0.158819	0.195803	-1.173231	0.377871	0.064725	0.106503	0.917432
61614	-0.366620	3.346090	8.436358	0.029102	-0.248058	-0.528301	-0.166282	0.205440	-1.177142	0.387799	0.068489	0.105637	0.913106
61615	-0.980879	2.805861	9.256816	0.216804	-0.407034	-0.508258	-0.175732	0.213624	-1.182824	0.397450	0.076434	0.107437	0.908102
61616	-1.402581	1.540949	10.456921	0.265709	-0.525394	-0.811101	-0.189395	0.210008	-1.188566	0.412599	0.086447	0.109097	0.900215
61617	-0.124932	2.928298	10.196818	0.209070	-0.371197	-1.093530	-0.199761	0.213917	-1.196123	0.432489	0.092242	0.111933	0.889896
61618	0.700692	3.071922	10.110347	-0.034035	-0.215588	-0.995349	-0.206158	0.222539	-1.199540	0.450443	0.093649	0.111062	0.880907
61619	0.360041	2.349617	9.710594	-0.121607	-0.175029	-0.941321	-0.211506	0.235174	-1.202033	0.467433	0.093304	0.109309	0.872269
61620	-0.383033	2.088557	9.872695	-0.174796	-0.134179	-1.031232	-0.218191	0.250558	-1.200926	0.485726	0.091840	0.106689	0.862701
61621	-0.269906	1.279862	9.891894	-0.218605	-0.151191	-1.077442	-0.221695	0.268344	-1.204084	0.504801	0.089683	0.103549	0.852297
61622	0.820066	1.663744	9.855048	-0.209587	-0.244715	-1.028758	-0.226656	0.284760	-1.206999	0.522896	0.089681	0.099108	0.841852
61623	1.302078	1.958868	9.347699	-0.261934	-0.291667	-0.693379	-0.238652	0.300777	-1.209980	0.535426	0.090158	0.092916	0.834600
61624	1.243479	1.710192	9.172066	-0.227420	-0.277418	-0.431464	-0.251175	0.315083	-1.210993	0.543317	0.091630	0.086699	0.829996
61625	0.835239	1.549876	9.336459	-0.176161	-0.189037	-0.177799	-0.262767	0.328538	-1.212446	0.546775	0.092253	0.081993	0.828133
61626	0.218820	1.618812	9.485516	-0.048751	-0.117429	-0.083100	-0.270358	0.336289	-1.213321	0.548225	0.093607	0.079830	0.827233
61627	-0.020092	2.163059	9.401869	0.040719	-0.108926	0.106460	-0.276610	0.340052	-1.212456	0.546428	0.095706	0.079049	0.828256
61628	-0.469123	2.426769	9.304263	0.038183	-0.096328	0.170276	-0.284583	0.342470	-1.212287	0.543475	0.098065	0.078077	0.830013
61629	-0.579148	2.434454	9.043280	0.011829	-0.094217	0.147251	-0.289097	0.342624	-1.214517	0.541031	0.099624	0.076960	0.831528
61630	-0.813003	2.478747	8.937082	0.113428	-0.094418	0.117562	-0.290147	0.338465	-1.215176	0.538787	0.102680	0.077364	0.832575
61631	-0.556857	3.119453	9.686280	0.349373	0.005009	-0.009354	-0.290118	0.328680	-1.215758	0.538102	0.105932	0.083338	0.832034
61632	-0.519197	4.535406	10.605859	0.343829	0.349114	-0.117769	-0.280648	0.313811	-1.211500	0.538522	0.103702	0.092835	0.831036
61633	0.405485	2.083309	8.606775	-0.158046	0.322734	-0.158465	-0.267894	0.311226	-1.209174	0.540770	0.095927	0.094157	0.830362
61634	2.026166	2.637062	8.878586	0.428804	0.310448	-0.031549	-0.255000	0.305997	-1.207607	0.539656	0.095427	0.104467	0.829911
61635	1.916811	4.111182	11.186871	0.252088	0.420364	0.463592	-0.240994	0.284062	-1.204973	0.530434	0.091859	0.112391	0.835206
61636	0.141544	1.195094	9.962928	-0.063485	0.093591	0.438950	-0.231150	0.277333	-1.202073	0.522784	0.090694	0.111290	0.840289
61637	1.329514	1.993317	9.044998	0.191378	-0.052977	0.271448	-0.233546	0.279180	-1.200910	0.517855	0.093932	0.113459	0.842692
61638	0.807702	2.663535	9.187607	0.220292	0.020080	0.346353	-0.238038	0.271733	-1.201231	0.511333	0.096749	0.116504	0.845935
61639	0.753641	2.963564	9.311256	0.136494	0.047422	0.218954	-0.238572	0.272505	-1.197703	0.507115	0.097643	0.118848	0.848042
61640	0.804114	3.326146	9.168056	0.136731	0.024853	0.340790	-0.241510	0.277825	-1.194809	0.500784	0.099511	0.120530	0.851343
61641	0.842555	3.113242	9.252681	0.051189	0.042734	0.379534	-0.234879	0.279808	-1.190248	0.493963	0.100054	0.121039	0.855184
61642	0.812379	2.969508	9.532051	0.005101	0.083068	0.494584	-0.222397	0.278345	-1.181561	0.485059	0.099974	0.120730	0.860318
61643	0.609927	2.907573	9.490201	-0.035199	0.104080	0.457509	-0.205118	0.271945	-1.176047	0.476838	0.098817	0.120164	0.865113
61644	0.706849	3.091346	9.113890	0.010080	0.124075	0.383496	-0.191021	0.263021	-1.167079	0.469662	0.097788	0.120540	0.869094
61645	0.569631	3.178677	9.186044	0.057249	0.157517	0.341447	-0.171331	0.249294	-1.161827	0.463069	0.096313	0.122299	0.872545
61646	0.502663	3.272141	9.289192	0.025689	0.197927	0.350456	-0.157613	0.234742	-1.157339	0.456197	0.094059	0.123683	0.876208
61647	0.373833	3.286792	9.256245	0.001899	0.206098	0.299186	-0.147739	0.218228	-1.155021	0.450271	0.091128	0.125005	0.879389
61648	0.625100	3.427273	9.137731	-0.081209	0.190860	0.240420	-0.140795	0.204720	-1.152709	0.445493	0.087749	0.124639	0.882214
61649	0.838752	3.523386	9.105049	-0.071885	0.168349	0.291532	-0.139166	0.192646	-1.152710	0.439878	0.084836	0.124349	0.885352
61650	0.922273	3.704526	9.072548	-0.123679	0.175384	0.277244	-0.136215	0.182181	-1.150926	0.434514	0.081443	0.123016	0.888500
61651	0.838427	3.756393	8.939606	-0.160723	0.202419	0.321524	-0.134998	0.174863	-1.150367	0.428370	0.077276	0.121418	0.892068
61652	0.740572	3.786162	8.835284	-0.194129	0.240036	0.298697	-0.134190	0.170883	-1.148486	0.422518	0.072167	0.119335	0.895561
61653	0.666905	3.835801	8.842278	-0.208111	0.238531	0.282744	-0.131529	0.169169	-1.149648	0.416979	0.066910	0.117291	0.898830
61654	0.737738	3.958476	9.026458	-0.199844	0.216707	0.305591	-0.132064	0.170476	-1.151214	0.410999	0.062178	0.114886	0.902228
61655	0.540608	3.644198	9.075733	-0.200894	0.183825	0.339912	-0.132323	0.169048	-1.155830	0.404475	0.058153	0.112481	0.905741
61656	0.271929	3.430515	8.590107	-0.209448	0.215847	0.263254	-0.129684	0.174588	-1.155952	0.399217	0.053257	0.109920	0.908684
61657	0.128474	3.714273	7.928859	-0.014886	0.254978	0.400299	-0.126891	0.173160	-1.157510	0.391169	0.049588	0.111466	0.912197
61658	-1.196069	3.399185	10.088189	0.055136	-0.179662	0.596907	-0.127538	0.167289	-1.157152	0.380360	0.054743	0.110266	0.916608
61659	-2.337181	-0.956578	12.574876	0.355166	-0.321098	0.663621	-0.138089	0.143782	-1.159127	0.368274	0.064855	0.113741	0.920452
61660	-0.354040	3.062549	10.626851	0.072710	0.152318	0.196647	-0.143784	0.138511	-1.155463	0.363975	0.063158	0.115744	0.922029
61661	0.232644	1.604464	9.168324	-0.338001	0.372523	0.354984	-0.135811	0.135715	-1.151340	0.356775	0.054695	0.111889	0.925851
61662	0.540045	1.134188	8.386992	0.124323	0.350585	0.465006	-0.129036	0.134543	-1.149707	0.346981	0.050254	0.115978	0.929316
61663	-0.430487	1.519664	9.668528	0.258588	0.445257	0.708437	-0.121155	0.117508	-1.140927	0.332272	0.045450	0.123193	0.933998
61664	-1.608694	1.580924	10.666925	0.088369	0.492445	0.753526	-0.112747	0.102117	-1.131159	0.316610	0.038824	0.127218	0.939184
61665	-1.615829	1.981179	9.402416	0.004099	0.371226	0.519988	-0.103426	0.092386	-1.124986	0.305681	0.033145	0.129262	0.942736
61666	-1.078275	2.192371	9.070709	0.110719	0.234547	0.547620	-0.100742	0.082106	-1.118755	0.294414	0.030955	0.132225	0.945980
61667	-1.196164	2.272764	9.080927	0.165627	0.157835	0.432393	-0.100844	0.071102	-1.114801	0.285515	0.029991	0.136049	0.948194
61668	-1.418550	2.108593	9.754117	0.144576	0.092474	0.263973	-0.101613	0.061194	-1.109190	0.279925	0.029927	0.138975	0.949438
61669	-1.638436	2.240566	10.020773	0.136025	-0.008305	0.093595	-0.101594	0.054706	-1.106977	0.277916	0.030941	0.141469	0.949627
61670	-1.838016	2.397065	9.199901	0.158208	-0.119528	-0.148344	-0.104496	0.048356	-1.107953	0.280732	0.033820	0.143718	0.948362
61671	-1.435910	2.702968	9.546912	0.134814	-0.180984	-0.330156	-0.107674	0.045345	-1.107744	0.287257	0.036816	0.145495	0.946023
61672	-1.089911	3.386522	9.860470	-0.040319	-0.106100	-0.468254	-0.110080	0.051064	-1.110627	0.296206	0.037376	0.144276	0.943424
61673	-1.386439	3.869016	9.558890	-0.026955	-0.123118	-0.567286	-0.109310	0.060332	-1.112761	0.307117	0.037611	0.143519	0.940035
61674	-1.416534	2.909623	9.314876	-0.160242	-0.139725	-0.733081	-0.110006	0.071318	-1.115092	0.321151	0.037290	0.139997	0.935880
61675	-0.551955	2.968943	8.753648	-0.099830	-0.183454	-0.812033	-0.108598	0.090068	-1.122445	0.336747	0.037476	0.137608	0.930731
61676	0.748784	4.094584	8.780255	0.061837	-0.091698	-0.652138	-0.108755	0.098405	-1.125808	0.348829	0.037939	0.138428	0.926130
61677	0.430890	4.244174	8.817513	0.092906	-0.036236	-0.727653	-0.107976	0.104203	-1.123076	0.362144	0.036999	0.140555	0.920721
61678	-0.530296	3.872523	10.576820	-0.067101	-0.237533	-0.840653	-0.106285	0.116297	-1.127283	0.378055	0.038651	0.138007	0.914622
61679	-0.329152	2.914852	9.901814	-0.162903	-0.518992	-1.141561	-0.112310	0.134248	-1.135113	0.400215	0.043510	0.132055	0.905813
61680	0.463461	3.725233	8.179756	-0.194188	-0.573474	-1.393253	-0.120877	0.158769	-1.146202	0.426721	0.048767	0.124903	0.894388
61681	0.776082	3.798841	7.883104	0.096921	-0.425446	-1.382617	-0.130228	0.178769	-1.154602	0.452073	0.053558	0.124436	0.881633
61682	1.094854	4.426096	8.427322	0.019495	-0.264267	-1.525158	-0.135997	0.199127	-1.157785	0.479156	0.054682	0.123760	0.867239
61683	0.604113	4.975494	8.437004	-0.054808	-0.197981	-1.427634	-0.138189	0.222202	-1.160923	0.504091	0.053965	0.122619	0.853196
61684	0.269844	4.100492	9.092867	-0.090407	-0.317073	-1.226843	-0.142505	0.245383	-1.166589	0.525524	0.055536	0.118955	0.840589
61685	0.909954	3.995533	8.545247	0.185613	-0.489967	-1.043318	-0.150789	0.262931	-1.166739	0.543704	0.063232	0.118272	0.828492
61686	-1.576410	3.557293	9.589110	0.710318	-0.694480	-0.437732	-0.170965	0.261589	-1.173544	0.551370	0.081497	0.122799	0.821139
61687	-3.416912	0.756787	10.689868	0.352458	-0.702910	-1.122692	-0.187949	0.259019	-1.184998	0.570622	0.093962	0.122867	0.806514
61688	-2.429621	3.138985	10.714228	0.265604	-0.518311	-1.889480	-0.201013	0.276731	-1.187509	0.601227	0.100715	0.124465	0.782874
61689	-0.618618	3.399978	10.317719	-0.053437	-0.349424	-1.776637	-0.214227	0.300447	-1.189289	0.629520	0.100746	0.123181	0.760514
61690	-0.016436	2.648563	9.022825	0.005286	-0.344461	-1.813622	-0.233817	0.324027	-1.184812	0.657332	0.101583	0.122266	0.736646
61691	-0.672255	2.350306	9.722239	-0.064011	-0.236519	-1.457609	-0.251148	0.347215	-1.183870	0.679141	0.100247	0.121309	0.716939
61692	-0.630654	2.122828	9.181249	-0.144108	-0.185075	-1.480504	-0.266099	0.373950	-1.181229	0.700639	0.097361	0.119411	0.696682
61693	-0.029931	2.216232	8.924579	-0.008271	-0.282677	-1.225334	-0.285262	0.388412	-1.182428	0.718108	0.097811	0.117796	0.678880
61694	0.153462	2.467215	9.496366	0.058262	-0.359571	-0.968414	-0.305862	0.395354	-1.183852	0.731688	0.101268	0.115059	0.664183
61695	0.296815	2.761068	9.171195	-0.002549	-0.368152	-0.714081	-0.327236	0.394848	-1.189271	0.741863	0.104068	0.111100	0.653044
61696	0.106636	2.577991	9.181183	-0.032704	-0.283388	-0.377634	-0.341059	0.399648	-1.189496	0.747316	0.106472	0.107014	0.647094
61697	-0.450470	2.344578	9.319898	-0.013141	-0.203764	-0.320353	-0.352093	0.404918	-1.194715	0.751839	0.107825	0.104465	0.642027
61698	-0.635906	2.545125	9.418603	0.053794	-0.182256	-0.160841	-0.362580	0.404521	-1.197431	0.754018	0.110663	0.102524	0.639296
61699	-0.844204	2.779227	9.396003	0.018714	-0.209931	-0.132801	-0.374133	0.405257	-1.199696	0.756037	0.112932	0.099884	0.636928
61700	-0.585742	3.012057	9.070011	-0.057411	-0.270208	-0.022090	-0.383945	0.400888	-1.200798	0.756834	0.115484	0.094878	0.636289
61701	-0.844971	3.094715	8.844803	0.047603	-0.209425	-0.000095	-0.394166	0.400074	-1.203935	0.757060	0.118442	0.092341	0.635850
61702	-0.983373	3.245140	8.940516	0.101003	-0.086521	0.009722	-0.401055	0.395390	-1.206426	0.756712	0.121111	0.092053	0.635803
61703	-1.039341	3.761172	9.057662	0.123033	-0.076216	-0.039664	-0.404491	0.390211	-1.209108	0.757005	0.123440	0.092661	0.634918
61704	-0.982363	5.002748	10.388339	0.115052	0.109995	0.016220	-0.402070	0.379822	-1.210140	0.756166	0.123835	0.095506	0.635418
61705	-0.912558	3.331378	8.889083	-0.320319	0.184870	-0.106580	-0.394894	0.377696	-1.210022	0.757884	0.116024	0.094674	0.634970
61706	0.275094	2.309040	7.878970	0.098233	0.219227	-0.200722	-0.388791	0.379205	-1.208699	0.759635	0.114368	0.099470	0.632440
61707	2.167839	5.594086	11.799580	0.263348	0.476702	-0.190362	-0.380666	0.370414	-1.205711	0.760364	0.111672	0.110589	0.630195
61708	-0.054530	1.652647	9.084531	-0.160673	0.200041	0.594085	-0.368182	0.368954	-1.203346	0.752584	0.108035	0.110034	0.640187
61709	1.136137	1.475195	8.994833	0.217876	0.030672	0.204942	-0.366322	0.368471	-1.202441	0.749326	0.111096	0.112853	0.642988
61710	0.827302	3.066954	10.268318	0.342881	0.148598	0.729435	-0.359085	0.346046	-1.202166	0.738600	0.115982	0.117616	0.653594
61711	-0.281017	2.794345	9.803105	-0.003387	0.080625	0.408143	-0.353493	0.340547	-1.199850	0.732970	0.115594	0.117770	0.659942
61712	-0.348805	2.848902	9.401051	0.047928	-0.047280	0.419885	-0.353227	0.340264	-1.199997	0.727250	0.117939	0.116497	0.666052
61713	-0.200094	2.873411	9.070855	0.032399	-0.103892	0.115325	-0.354943	0.336916	-1.198739	0.725789	0.119824	0.115089	0.667554
61714	0.313817	3.098768	9.015121	-0.050225	-0.092085	0.042526	-0.358529	0.337270	-1.198417	0.725400	0.120458	0.112742	0.668262
61715	0.480460	3.395524	9.176858	-0.133752	-0.029055	-0.089113	-0.359337	0.340609	-1.196687	0.726879	0.118508	0.110659	0.667352
61716	0.590263	3.567411	8.967114	-0.097647	0.000508	-0.121548	-0.362269	0.344457	-1.196799	0.728575	0.116846	0.109413	0.665999
61717	0.712000	3.894885	8.915425	-0.119296	0.060505	-0.109778	-0.360690	0.348677	-1.193185	0.730067	0.113943	0.108854	0.664958
61718	0.796402	3.930410	9.009213	-0.153943	0.093458	-0.087596	-0.357121	0.354179	-1.192513	0.731219	0.110294	0.108134	0.664425
61719	0.439345	3.804958	8.719991	-0.119736	0.066297	-0.057513	-0.354212	0.357971	-1.189869	0.731972	0.107507	0.107522	0.664152
61720	-0.056070	4.274118	8.277617	-0.074072	0.117648	-0.106450	-0.348254	0.363409	-1.188823	0.733131	0.104662	0.108254	0.663209
61721	-0.290705	4.633981	8.383239	0.145677	0.135801	0.025233	-0.344796	0.361311	-1.186239	0.732049	0.105102	0.112069	0.663700
61722	-1.214341	4.131802	8.931553	0.485970	0.036115	0.071845	-0.340648	0.350095	-1.183417	0.729800	0.111926	0.118658	0.663916
61723	-2.802446	1.501066	11.223022	0.386949	-0.166353	0.240385	-0.340591	0.330763	-1.182691	0.725984	0.120287	0.120838	0.666240
61724	-1.386296	2.750059	10.207599	0.128194	-0.170749	-0.385837	-0.346681	0.324875	-1.182271	0.731054	0.123524	0.120752	0.660091
61725	-1.078686	2.505613	10.151485	-0.211691	-0.063601	-0.411912	-0.351716	0.321505	-1.182859	0.737040	0.120109	0.118059	0.654529
61726	-1.115739	2.250032	9.848994	-0.139822	-0.054682	-0.640580	-0.353866	0.329951	-1.182833	0.745684	0.117275	0.116713	0.645430
61727	-1.598719	2.382039	9.679130	-0.194545	-0.078880	-0.616931	-0.358674	0.339123	-1.181273	0.754146	0.113673	0.114490	0.636580
61728	-0.994042	1.907501	9.388353	-0.276856	-0.063191	-0.631341	-0.363215	0.348329	-1.181465	0.762748	0.108874	0.111200	0.627691
61729	-0.235857	2.278079	9.331799	-0.177893	-0.074592	-0.565862	-0.366966	0.359307	-1.180398	0.770278	0.105506	0.109047	0.619395
61730	-0.037585	2.526832	9.230098	-0.223827	-0.125077	-0.337404	-0.371899	0.366129	-1.179988	0.775040	0.102889	0.104820	0.614606
61731	-0.123188	2.231584	9.417444	-0.145398	-0.171682	-0.080162	-0.376568	0.373519	-1.180236	0.776598	0.102255	0.100484	0.613467
61732	-0.505867	2.003765	9.575911	-0.118053	-0.109921	0.019425	-0.380566	0.378377	-1.180573	0.776680	0.101825	0.097053	0.613987
61733	-0.897198	2.137421	9.278869	-0.053829	-0.032061	0.055575	-0.381639	0.382037	-1.180444	0.776094	0.101132	0.095724	0.615050
61734	-0.971769	2.446756	9.105756	0.048741	-0.005500	0.094974	-0.381638	0.381773	-1.181125	0.774696	0.102154	0.095812	0.616629
61735	-0.965812	2.660493	9.272817	-0.003730	-0.037929	0.166198	-0.381500	0.380082	-1.180777	0.772651	0.102502	0.094813	0.619285
61736	-0.978963	2.633582	9.542201	-0.131274	-0.112172	0.176814	-0.384427	0.381824	-1.180553	0.770791	0.102214	0.090855	0.622237
61737	-0.922159	2.433121	9.381780	-0.154547	-0.183095	0.160374	-0.387894	0.386989	-1.182634	0.769360	0.101995	0.085787	0.624758
61738	-1.123914	2.594529	9.436954	-0.039750	-0.184272	0.174908	-0.392679	0.388776	-1.182522	0.767418	0.104001	0.081862	0.627338
61739	-1.278661	2.815038	9.404065	-0.003211	-0.146287	0.161146	-0.398787	0.388780	-1.182720	0.765570	0.105613	0.079308	0.629650
61740	-1.436365	2.904389	9.141002	0.015821	-0.139061	0.090562	-0.402238	0.388095	-1.179878	0.764467	0.107765	0.076950	0.630917
61741	-1.415739	2.822219	9.014684	0.051524	-0.088747	0.009663	-0.409417	0.391033	-1.178759	0.764314	0.109211	0.076375	0.630923
61742	-1.405252	2.798146	9.113874	0.100610	-0.103810	-0.011501	-0.412863	0.388703	-1.177449	0.764250	0.112056	0.075846	0.630565
61743	-1.018430	3.125607	9.361567	0.175022	-0.100874	-0.103298	-0.419755	0.384514	-1.177099	0.765263	0.115338	0.076965	0.628607
61744	-0.921666	4.013464	10.313419	0.161250	-0.001000	-0.046202	-0.422390	0.377699	-1.176345	0.765327	0.117762	0.078845	0.627846
61745	-0.966186	3.403265	9.243133	-0.024906	0.153848	-0.188955	-0.424518	0.378720	-1.176019	0.767467	0.114646	0.081622	0.625451
61746	0.609711	2.565149	8.026912	-0.044373	0.167086	-0.297071	-0.422402	0.381421	-1.173805	0.770854	0.111403	0.084073	0.621535
61747	1.197106	3.223989	8.656158	0.373774	0.179934	0.119668	-0.419059	0.373851	-1.176641	0.768147	0.114712	0.091454	0.623239
61748	1.368834	4.664512	12.280325	0.167097	0.320361	-0.015530	-0.410387	0.359760	-1.175040	0.767211	0.113272	0.098255	0.623621
61749	-0.053735	2.948972	9.852239	-0.150034	0.053636	0.299595	-0.405479	0.361306	-1.174105	0.763620	0.110559	0.096706	0.628736
61750	0.703663	1.413865	8.250296	-0.015716	-0.163037	0.226071	-0.405745	0.361141	-1.172763	0.760972	0.112825	0.093280	0.632053
61751	1.114231	2.605986	9.202261	0.425863	-0.028223	0.357232	-0.407839	0.350961	-1.172257	0.755424	0.120042	0.097511	0.636723
61752	0.614707	3.203835	9.805838	-0.013730	0.061270	0.183217	-0.407562	0.346731	-1.171184	0.752851	0.119432	0.097583	0.639866
61753	0.582479	3.079427	9.557866	0.011249	-0.044991	0.173793	-0.407565	0.347665	-1.169137	0.750596	0.120288	0.096676	0.642487
61754	0.439497	3.045253	9.339513	0.006350	-0.097616	0.214146	-0.407829	0.347437	-1.171159	0.747862	0.122075	0.094537	0.645649
61755	0.599825	2.844220	8.960828	-0.087263	-0.056896	0.189341	-0.409276	0.343070	-1.174644	0.745636	0.121672	0.092102	0.648645
61756	0.690090	2.981824	9.253807	-0.079867	0.014213	0.193323	-0.409681	0.345314	-1.174434	0.743136	0.120675	0.090568	0.651907
61757	0.681238	3.207428	9.410696	-0.108872	0.018073	0.099533	-0.409171	0.352079	-1.170860	0.741960	0.118859	0.089149	0.653774
61758	0.679277	3.525365	9.263818	-0.103161	0.041432	0.091735	-0.406258	0.354817	-1.171076	0.740773	0.116974	0.087959	0.655618
61759	0.361302	3.412778	9.153815	-0.113311	0.089813	0.144250	-0.404950	0.361518	-1.171683	0.738866	0.114281	0.087433	0.658310
61760	0.157293	3.413917	9.017569	-0.100126	0.135478	0.063297	-0.399645	0.363624	-1.171139	0.737860	0.111152	0.087735	0.659932
61761	0.083287	3.708707	8.931236	-0.071752	0.118400	0.008470	-0.394883	0.369670	-1.171001	0.737572	0.108497	0.088506	0.660592
61762	0.159026	4.020773	8.796413	-0.081163	0.124929	-0.042821	-0.391183	0.375302	-1.170057	0.737929	0.105599	0.089134	0.660579
61763	0.132247	4.141652	8.753761	-0.093069	0.153800	-0.063890	-0.386152	0.379894	-1.167816	0.738555	0.102100	0.090334	0.660267
61764	-0.196401	4.082277	8.669507	-0.114502	0.166959	-0.100927	-0.380853	0.383787	-1.165869	0.739651	0.098047	0.091260	0.659526
61765	-0.230005	3.858371	8.891610	0.030221	0.100741	-0.106190	-0.374751	0.385424	-1.164004	0.740662	0.097043	0.093429	0.658235
61766	-0.489244	3.746870	8.971148	0.296780	-0.038421	-0.069054	-0.373674	0.380462	-1.162292	0.740896	0.101840	0.096666	0.656778
61767	-1.147144	3.181475	8.858946	0.348598	-0.075622	-0.059234	-0.373774	0.369556	-1.162640	0.740952	0.107950	0.100367	0.655182
61768	-1.382109	2.827677	8.955500	0.181106	-0.019046	-0.247642	-0.374806	0.359372	-1.163088	0.743679	0.110412	0.102755	0.651300
61769	-1.109922	2.158032	11.108730	0.284413	-0.084509	-0.223067	-0.376370	0.349335	-1.163256	0.745990	0.115258	0.105842	0.647312
61770	-0.884859	2.701026	11.373903	0.201736	-0.120959	-0.573733	-0.381646	0.338005	-1.164364	0.753008	0.118639	0.107726	0.638200
61771	-1.115587	3.162700	9.524389	-0.087072	-0.010889	-0.451855	-0.384298	0.336651	-1.163705	0.758869	0.116391	0.107679	0.631645
61772	-0.912778	2.069090	8.518292	-0.082737	0.108098	-0.588972	-0.383781	0.341382	-1.163021	0.766075	0.112517	0.109400	0.623298
61773	-0.736195	2.096658	9.358733	0.077098	0.066714	-0.585259	-0.381918	0.339783	-1.162287	0.772904	0.111409	0.112841	0.614389
61774	-0.533361	2.513089	10.225930	-0.040854	-0.012942	-0.566772	-0.381389	0.340443	-1.161061	0.779808	0.109672	0.113158	0.605861
61775	-0.550990	2.570960	9.613574	-0.169953	-0.108917	-0.398031	-0.385122	0.345593	-1.162199	0.785131	0.107231	0.110382	0.599905
61776	-0.533533	2.299324	8.821847	-0.102568	-0.164049	-0.231939	-0.390981	0.351028	-1.161419	0.788351	0.107091	0.106836	0.596339
61777	-0.730998	2.303068	9.239392	0.030306	-0.166641	-0.153707	-0.397092	0.351761	-1.156752	0.790385	0.108992	0.104991	0.593623
61778	-0.742733	2.691267	9.510503	0.024425	-0.140476	-0.098765	-0.402271	0.351872	-1.156419	0.791664	0.110851	0.103040	0.591914
61779	-1.020528	2.727464	9.251377	0.056247	-0.138079	-0.042003	-0.408110	0.350886	-1.156383	0.792242	0.113027	0.101711	0.590959
61780	-1.062442	2.872339	9.171973	0.059392	-0.155296	-0.027953	-0.414614	0.350584	-1.161160	0.792619	0.115758	0.099779	0.590254
61781	-1.031895	3.023379	9.056235	0.074737	-0.210737	0.061906	-0.421111	0.347669	-1.161851	0.792059	0.119267	0.097303	0.590720
61782	-0.972501	3.102147	9.177814	0.044558	-0.230058	0.042219	-0.429345	0.348601	-1.163744	0.791763	0.122782	0.093845	0.590957
61783	-1.062132	3.335973	9.129973	0.042219	-0.222605	0.063488	-0.436910	0.347662	-1.164090	0.791257	0.125894	0.090827	0.591450
61784	-1.214139	3.272509	8.938042	0.026946	-0.222692	0.097076	-0.444609	0.346997	-1.164023	0.790306	0.129138	0.087136	0.592577
61785	-1.251364	4.087467	9.205151	0.076734	-0.214126	-0.015908	-0.451904	0.343385	-1.157866	0.790610	0.132536	0.084935	0.591740
61786	-1.286421	4.640366	10.037541	0.075235	-0.075647	-0.006221	-0.457464	0.337874	-1.156095	0.790481	0.134617	0.084404	0.591518
61787	-0.272483	3.092985	9.021244	-0.254982	0.048647	-0.218774	-0.457340	0.341158	-1.159085	0.793606	0.129310	0.083024	0.588707
61788	0.556455	3.144312	7.866860	0.053712	0.056796	-0.046399	-0.456151	0.343065	-1.157962	0.793789	0.129423	0.084437	0.588234
61789	1.685892	4.145830	11.181931	0.336547	0.334205	-0.086542	-0.448678	0.330610	-1.159388	0.793267	0.130447	0.094137	0.587238
61790	0.204520	3.400323	10.073389	-0.119819	0.144012	0.395668	-0.439384	0.330034	-1.155747	0.788499	0.127603	0.093739	0.594306
61791	0.612570	1.480258	8.983543	0.036095	-0.122949	0.313130	-0.439122	0.331415	-1.155168	0.784825	0.129995	0.091585	0.598968
61792	1.063161	3.027458	9.505611	0.400477	-0.067193	0.558459	-0.442018	0.323281	-1.157682	0.777007	0.138106	0.093627	0.606977
61793	-0.011368	2.716676	9.523125	0.037967	-0.028743	0.458800	-0.443602	0.319960	-1.157769	0.771278	0.139704	0.092478	0.614053
61794	0.318884	3.103725	9.116333	0.110989	-0.102735	0.204746	-0.446253	0.318336	-1.157522	0.768494	0.143069	0.091441	0.616917
61795	0.729894	3.526275	9.183525	0.064504	-0.102609	0.292900	-0.452878	0.313389	-1.154913	0.764787	0.145699	0.089901	0.621120
61796	0.569336	2.943209	9.139671	-0.041840	-0.042769	0.209022	-0.455275	0.315632	-1.152662	0.762240	0.145980	0.087874	0.624467
61797	0.477811	3.179448	9.274687	-0.092113	0.001100	0.143730	-0.454893	0.321233	-1.153159	0.760623	0.144663	0.086376	0.626949
61798	0.499778	3.264786	9.096599	-0.100445	-0.007321	0.049934	-0.456765	0.325450	-1.152061	0.760154	0.143330	0.084617	0.628062
61799	0.474571	3.550757	9.059970	-0.093740	-0.013129	-0.000480	-0.460768	0.331949	-1.150731	0.760360	0.141939	0.083288	0.628307
61800	0.347506	3.606711	9.079720	-0.162278	-0.008530	0.005548	-0.461324	0.340049	-1.149390	0.760616	0.139603	0.080861	0.628837
61801	0.316458	3.455645	9.036580	-0.182974	-0.009656	-0.028105	-0.463737	0.347479	-1.147510	0.761396	0.136783	0.078546	0.628807
61802	0.349038	3.519346	9.013029	-0.184329	-0.035809	-0.049504	-0.465363	0.358190	-1.142979	0.762427	0.134363	0.075576	0.628443
61803	0.453881	3.805222	8.720435	-0.159558	-0.005898	-0.028045	-0.467383	0.367080	-1.137964	0.763111	0.131883	0.073623	0.628370
61804	0.119749	4.044333	8.785402	-0.063701	0.092813	0.039255	-0.466473	0.373106	-1.133074	0.762498	0.129815	0.073895	0.629512
61805	-0.291019	3.983476	8.778071	-0.109660	0.199289	-0.040566	-0.464106	0.379917	-1.127234	0.762884	0.125524	0.075778	0.629690
61806	-0.459437	3.807687	8.815318	-0.197970	0.219602	-0.098938	-0.458922	0.385701	-1.124896	0.764129	0.119600	0.076644	0.629229
61807	-0.694986	3.851974	8.940142	-0.206832	0.125808	-0.120736	-0.452964	0.391349	-1.120748	0.765831	0.114622	0.076439	0.628110
61808	-0.423194	3.427311	9.447530	-0.112756	-0.025073	-0.098475	-0.451384	0.395930	-1.120620	0.767215	0.113074	0.074627	0.626918
61809	-0.689845	3.257374	9.113276	0.019875	-0.215093	-0.244190	-0.457361	0.396205	-1.120542	0.770432	0.115649	0.072359	0.622755
61810	-0.488559	3.309532	8.724309	0.062412	-0.165007	-0.277369	-0.463856	0.392856	-1.126763	0.773823	0.118275	0.070995	0.618198
61811	-0.332934	2.635085	8.469401	0.050703	0.044486	-0.339719	-0.468499	0.391197	-1.129184	0.777724	0.117947	0.073374	0.613067
61812	0.236062	2.725806	11.191655	-0.000353	-0.159855	-0.359062	-0.470759	0.392103	-1.129802	0.782200	0.119381	0.071489	0.607290
61813	0.632443	2.830295	13.056428	0.404372	-0.220780	-0.162937	-0.476287	0.375637	-1.132686	0.783401	0.128044	0.073548	0.603721
61814	-0.128219	3.320991	9.332218	-0.254132	0.007205	-0.157119	-0.478939	0.374298	-1.132699	0.785787	0.123750	0.070752	0.601846
61815	0.238226	0.312683	8.143394	-0.423404	0.032730	-0.242285	-0.477121	0.388124	-1.133085	0.789580	0.116202	0.066956	0.598813
61816	0.591736	1.387692	9.474631	0.070544	0.019643	-0.550483	-0.479944	0.393577	-1.133474	0.795800	0.116341	0.069148	0.590242
61817	-0.142135	2.840615	10.334151	-0.010451	-0.032067	-0.428984	-0.483121	0.389794	-1.130061	0.800819	0.115773	0.069666	0.583466
61818	0.017178	2.484153	9.419847	-0.147252	-0.128820	-0.375218	-0.487650	0.394310	-1.127174	0.805559	0.114392	0.066513	0.577551
61819	0.206807	2.162290	9.115182	-0.086896	-0.169632	-0.214408	-0.494698	0.397486	-1.124301	0.808364	0.114468	0.063403	0.573955
61820	-0.059333	2.264267	9.125503	-0.118360	-0.119473	-0.240654	-0.501209	0.399144	-1.122963	0.811405	0.113616	0.060425	0.570142
61821	-0.240536	2.304719	9.552898	-0.096261	-0.135726	-0.330837	-0.507591	0.401595	-1.119717	0.815460	0.112975	0.058011	0.564709
61822	-0.528550	2.401439	9.509633	-0.022831	-0.187596	-0.258384	-0.512914	0.405078	-1.113625	0.818504	0.114413	0.055039	0.560295
61823	-0.712864	2.609249	9.242453	-0.013647	-0.190086	-0.299001	-0.522080	0.405890	-1.109324	0.822006	0.115724	0.052627	0.555107
61824	-0.580801	4.764764	9.430026	-0.068436	-0.103209	-0.090096	-0.528316	0.404154	-1.106751	0.823143	0.115639	0.050141	0.553669
61825	-0.549042	1.881544	8.944873	0.043495	-0.165704	0.028445	-0.531090	0.399136	-1.104862	0.822823	0.117963	0.048050	0.553840
61826	-0.434553	2.407903	8.621877	-0.135315	-0.326178	0.056877	-0.538796	0.401004	-1.105386	0.822677	0.119389	0.040810	0.554331
61827	-1.178016	3.581481	9.283428	0.540921	-0.002556	-0.646096	-0.544631	0.398637	-1.106201	0.828381	0.127492	0.048584	0.543296
61828	-0.497502	4.581865	10.095888	0.721814	0.328115	-0.829280	-0.542280	0.368158	-1.116081	0.834901	0.135031	0.063721	0.529761
61829	2.495030	4.014771	10.278644	-0.291274	0.354106	-0.601300	-0.532963	0.361387	-1.123130	0.841446	0.125447	0.068409	0.521106
61830	2.731122	3.310059	8.457066	0.130450	0.280607	0.283652	-0.524856	0.359368	-1.128669	0.837633	0.125087	0.073539	0.526608
61831	1.659904	1.440994	8.885999	0.028391	0.213220	0.525441	-0.518487	0.361383	-1.131368	0.831571	0.124005	0.076197	0.536010
61832	0.956102	2.957652	10.460841	0.378853	0.185655	0.466301	-0.510907	0.357128	-1.130381	0.825159	0.129006	0.081947	0.543833
61833	-0.266143	3.083517	10.200943	-0.075944	0.077889	0.494513	-0.508248	0.355918	-1.129106	0.819711	0.127658	0.081197	0.552436
61834	-0.193611	2.514251	8.854726	-0.052073	-0.070569	0.320398	-0.511724	0.363165	-1.124260	0.816270	0.128096	0.078407	0.557805
61835	0.031202	2.935862	9.041376	0.050307	-0.099484	0.051703	-0.517032	0.361826	-1.121552	0.815622	0.130053	0.077276	0.558458
61836	0.419428	3.239106	9.580543	-0.751003	-0.113591	-0.548649	-0.525563	0.372720	-1.118146	0.823609	0.118199	0.068211	0.550495
61837	0.332119	2.732608	9.427635	-0.763964	-0.154597	-0.405687	-0.530937	0.393333	-1.114465	0.829862	0.106702	0.058249	0.544565
61838	0.668084	2.534721	8.669196	-0.329044	-0.144310	-0.241634	-0.540811	0.409421	-1.110340	0.833207	0.102515	0.052549	0.540828
61839	0.932343	2.855051	8.429374	0.438767	-0.046038	0.074301	-0.549311	0.410167	-1.109949	0.831407	0.110412	0.056388	0.541657
61840	0.946367	3.714674	9.092466	0.387948	0.034814	0.168317	-0.557018	0.411356	-1.105248	0.828527	0.116657	0.060561	0.544303
61841	0.596478	4.072481	9.521920	-0.351179	0.051602	-0.259968	-0.560257	0.428047	-1.097414	0.831959	0.110070	0.058197	0.540687
61842	0.603982	3.310318	8.618052	-0.174847	0.097375	-0.110545	-0.556605	0.449483	-1.089776	0.833291	0.105965	0.057934	0.539482
61843	0.389040	3.670550	8.822963	-0.099038	0.100834	-0.152694	-0.549517	0.475681	-1.079604	0.834892	0.103235	0.058869	0.537432
61844	0.081602	4.063094	9.101815	-0.072684	0.060590	-0.170506	-0.542825	0.501651	-1.071319	0.836680	0.101155	0.059216	0.535002
61845	-0.073978	3.977747	9.174709	0.156606	-0.090566	-0.020424	-0.534831	0.536007	-1.063856	0.836542	0.104981	0.059448	0.534455
61846	-1.162913	2.550091	9.084669	0.357908	-0.126302	0.123499	-0.531821	0.551796	-1.071860	0.834484	0.112449	0.060662	0.536014
61847	-1.792342	2.295944	9.211693	0.049116	-0.064076	-0.198730	-0.539952	0.563373	-1.080409	0.836448	0.113887	0.060675	0.532638
61848	-1.171729	2.763881	12.245591	-0.039370	-0.178869	-0.184057	-0.555907	0.571409	-1.085348	0.838587	0.114895	0.057445	0.529406
61849	-1.049552	1.231804	10.561552	0.423732	-0.157772	-0.665100	-0.575265	0.560282	-1.068935	0.844625	0.122932	0.060959	0.517475
61850	-0.432195	3.490720	10.070019	-0.023845	-0.034075	-0.568681	-0.598311	0.538491	-1.047575	0.850442	0.122163	0.061293	0.508003
61851	-1.160655	0.423687	8.643449	-0.366630	0.030350	-0.348002	-0.587895	0.517318	-1.037880	0.854706	0.115129	0.059111	0.502722
61852	-0.745553	1.057529	9.038932	0.091679	0.015139	-0.868396	-0.585025	0.489810	-1.037447	0.862974	0.115479	0.062045	0.487946
61853	-0.658527	2.360327	10.295452	0.128475	0.004209	-0.771205	-0.585743	0.464922	-1.050072	0.870021	0.116531	0.065333	0.474570
61854	-0.277899	2.347811	10.271121	-0.180109	-0.067825	-0.551696	-0.578250	0.446791	-1.060423	0.875611	0.113286	0.063489	0.465231
61855	0.364946	2.058388	9.424101	-0.206134	-0.091651	-0.387601	-0.566014	0.441536	-1.075529	0.879698	0.109853	0.060998	0.458631
61856	0.604898	1.887937	9.129467	-0.092459	-0.043887	-0.051027	-0.553519	0.437435	-1.080108	0.880329	0.108536	0.059255	0.457963
61857	0.334785	1.489819	9.326370	-0.046549	-0.019245	0.189815	-0.542628	0.435978	-1.076245	0.878637	0.107931	0.058180	0.461478
61858	-0.079347	1.759054	9.571589	0.038995	0.044642	0.367382	-0.528024	0.436490	-1.076532	0.874987	0.108596	0.058297	0.468195
61859	-0.884200	1.982311	9.345427	0.106988	0.053721	0.452698	-0.512495	0.438398	-1.077592	0.870347	0.110271	0.059359	0.476248
61860	-1.010356	2.237329	9.375736	0.061621	-0.028334	0.519237	-0.495907	0.441878	-1.081169	0.865149	0.112196	0.058070	0.485342
61861	-0.845977	2.395676	9.480680	0.060040	-0.116639	0.494752	-0.486088	0.443680	-1.077997	0.860239	0.114690	0.055666	0.493696
61862	-1.053261	2.474455	9.565191	-0.011963	-0.102206	0.497311	-0.479588	0.444854	-1.068484	0.855317	0.116016	0.052410	0.502222
61863	-1.348644	2.420125	9.301565	0.047170	-0.106498	0.441042	-0.474928	0.446205	-1.060888	0.850798	0.118063	0.050244	0.509588
61864	-1.380335	2.400111	9.115404	0.110235	-0.091869	0.374156	-0.471081	0.446283	-1.049763	0.846676	0.121224	0.048682	0.515824
61865	-1.487356	2.854568	9.558803	0.214744	-0.080415	0.234866	-0.468692	0.445568	-1.039185	0.843751	0.125577	0.049255	0.519508
61866	-1.311976	3.435566	10.445581	0.105540	-0.029518	0.082704	-0.474258	0.440590	-1.030131	0.842539	0.127726	0.049406	0.520936
61867	-0.626574	3.525645	10.124138	-0.194094	0.034177	-0.077109	-0.482343	0.434818	-1.026724	0.843760	0.123667	0.048514	0.520021
61868	-0.313677	2.936467	8.797479	-0.196711	0.100442	-0.097923	-0.492161	0.431574	-1.028060	0.845041	0.119186	0.048167	0.519019
61869	0.595363	2.202820	8.096768	-0.065660	0.136608	-0.076216	-0.499334	0.432156	-1.027959	0.845806	0.116254	0.050325	0.518232
61870	0.772276	2.885753	8.578447	0.315956	0.159745	0.126620	-0.505580	0.433501	-1.025422	0.843457	0.120046	0.055770	0.520633
61871	0.766121	3.526700	10.677150	0.211308	0.270305	0.080952	-0.506236	0.430228	-1.022424	0.841727	0.120634	0.062645	0.522512
61872	1.189347	3.927614	10.638972	-0.026313	0.174604	0.131647	-0.497591	0.426469	-1.025873	0.840071	0.118514	0.064753	0.525397
61873	0.933017	2.488236	9.390320	-0.122118	-0.054678	0.450946	-0.489999	0.420262	-1.037595	0.835581	0.117454	0.061726	0.533103
61874	0.961283	1.981381	9.000261	0.148691	-0.110136	0.412565	-0.482949	0.417141	-1.042889	0.830815	0.121604	0.060261	0.539748
61875	1.095954	2.576148	9.360958	0.101858	-0.044863	0.490572	-0.478145	0.410344	-1.050427	0.825201	0.124251	0.059595	0.547772
61876	1.095199	2.610116	9.336609	0.054173	0.038689	0.403432	-0.469103	0.406672	-1.051994	0.820447	0.125187	0.059583	0.554657
61877	0.920871	2.883702	9.577118	0.101953	0.013678	0.496272	-0.463926	0.407580	-1.054043	0.814535	0.127231	0.059815	0.562821
61878	0.508125	2.660161	9.450603	0.065302	-0.021043	0.448297	-0.457536	0.403054	-1.058432	0.809184	0.129056	0.058824	0.570180
61879	0.599379	2.669076	9.243925	0.049442	-0.009471	0.370507	-0.453002	0.397500	-1.064986	0.804722	0.130353	0.058377	0.576214
61880	0.764355	2.652646	9.200972	0.051268	0.021350	0.239832	-0.447807	0.393010	-1.069764	0.801657	0.131206	0.058444	0.580272
61881	0.791076	2.796365	9.361977	0.026975	0.082102	0.148184	-0.441681	0.387301	-1.071093	0.799662	0.130838	0.059756	0.582967
61882	1.021790	3.154964	9.484295	-0.068061	0.154177	0.078437	-0.437420	0.383558	-1.070859	0.798601	0.128043	0.060982	0.584913
61883	0.908345	2.961107	9.169365	-0.077195	0.193815	0.125558	-0.430240	0.381109	-1.075056	0.796970	0.124718	0.062894	0.587647
61884	0.460394	2.497050	9.423720	-0.085831	0.148683	0.002386	-0.423891	0.379680	-1.077398	0.796827	0.121605	0.064010	0.588372
61885	0.905830	3.357139	9.344248	-0.101977	0.126922	0.231041	-0.417636	0.375320	-1.082721	0.794060	0.118834	0.064292	0.592633
61886	0.182815	2.916800	9.354269	0.011178	0.172657	0.215952	-0.412322	0.374518	-1.083615	0.791097	0.117242	0.066415	0.596665
61887	-0.736630	2.421962	9.741386	-0.045933	0.098187	0.185451	-0.405404	0.370528	-1.087454	0.788734	0.115616	0.067033	0.600031
61888	-0.654047	2.593336	9.350286	-0.098945	0.050829	0.140762	-0.402214	0.369298	-1.085782	0.787058	0.113637	0.066085	0.602709
61889	-0.461859	2.552733	9.327776	-0.062544	0.024791	-0.013079	-0.399789	0.369337	-1.086682	0.787211	0.112324	0.065837	0.602783
61890	-1.271889	2.266198	9.613179	0.075356	-0.020648	-0.467172	-0.400443	0.366308	-1.088251	0.792530	0.113144	0.067230	0.595462
61891	-0.614032	2.792727	9.465716	0.092431	-0.187363	-0.800761	-0.406552	0.366151	-1.087513	0.801901	0.115663	0.067303	0.582277
61892	-0.182824	3.276315	9.407904	-0.207750	-0.079761	-0.291898	-0.412146	0.371572	-1.086333	0.805740	0.112865	0.064039	0.577879
61893	-0.206216	2.426247	8.908127	-0.087397	-0.014394	-0.234469	-0.411905	0.379643	-1.084463	0.808559	0.111227	0.063480	0.574309
61894	-0.156150	2.442180	9.518346	0.107799	-0.066451	-0.006205	-0.408899	0.383862	-1.079455	0.808345	0.113723	0.063420	0.574129
61895	-0.201647	2.528736	9.470563	-0.031393	-0.042258	-0.384865	-0.409466	0.395872	-1.077719	0.812773	0.113096	0.063408	0.567969
61896	0.120591	2.607373	9.181389	0.056970	-0.017398	-0.352669	-0.410286	0.403440	-1.077334	0.816530	0.113766	0.064331	0.562315
61897	-0.001863	2.707126	9.403138	0.087324	0.004832	-0.306442	-0.409360	0.404529	-1.076906	0.819664	0.114628	0.066240	0.557336
61898	-0.038814	2.747728	9.469093	0.108262	0.016797	-0.279772	-0.411201	0.399351	-1.081220	0.822378	0.115837	0.068124	0.552843
61899	-0.022305	2.755300	9.373263	0.066628	0.002164	-0.205735	-0.412380	0.394443	-1.085802	0.824399	0.116516	0.069519	0.549507
61900	-0.418657	2.529691	9.820134	0.019013	-0.030870	-0.181256	-0.415151	0.389004	-1.089980	0.826264	0.116909	0.069403	0.546629
61901	-0.052045	2.754737	9.160539	0.107551	0.040112	-0.180598	-0.416201	0.385008	-1.091709	0.827838	0.117870	0.071811	0.543722
61902	-0.281717	2.915678	9.580724	0.076926	0.053564	0.091722	-0.415248	0.377487	-1.094247	0.826460	0.118684	0.073080	0.545470
61903	-0.359666	2.792879	9.444466	-0.018436	0.024438	0.085957	-0.412847	0.373775	-1.093452	0.825444	0.118109	0.073234	0.547110
61904	-0.369329	2.661619	9.392205	0.091187	0.014669	0.158742	-0.412837	0.370451	-1.095038	0.823343	0.119679	0.073861	0.549844
61905	-0.465616	2.640065	9.456981	0.049799	0.005304	0.022505	-0.411600	0.367419	-1.095083	0.822885	0.120328	0.074604	0.550286
61906	-0.381622	2.806655	9.482371	0.011330	-0.017080	-0.091831	-0.411993	0.365780	-1.096476	0.823773	0.120560	0.074430	0.548929
61907	-0.238595	2.930624	9.514709	-0.015204	-0.037211	-0.113298	-0.414256	0.367948	-1.097188	0.825027	0.120396	0.074090	0.547126
61908	-0.281918	2.774471	9.389393	-0.134405	-0.035851	-0.029656	-0.416387	0.369955	-1.097099	0.825605	0.118520	0.071860	0.546960
61909	-0.254872	2.760401	9.424027	0.016664	-0.018756	-0.022007	-0.416383	0.368546	-1.096741	0.825753	0.118809	0.071954	0.546662
61910	-0.095267	3.030318	9.489470	0.093370	-0.026840	-0.099665	-0.419301	0.366894	-1.095011	0.826538	0.120493	0.072530	0.545029
61911	-0.159212	3.092280	9.583322	-0.081014	-0.018103	0.062524	-0.419559	0.364577	-1.097504	0.825994	0.119295	0.071365	0.546268
61912	-0.360218	2.690518	9.387624	-0.178392	-0.035192	0.000289	-0.418765	0.365139	-1.092248	0.826341	0.116724	0.068596	0.546654
61913	-0.136212	2.752836	9.350700	0.010515	-0.018613	0.006241	-0.422355	0.366674	-1.094579	0.826192	0.116958	0.068561	0.546834
61914	-0.186218	2.844180	9.439943	-0.070591	-0.034542	-0.060416	-0.422221	0.366239	-1.094056	0.826943	0.116078	0.067122	0.546064
61915	-0.135621	2.862092	9.460617	-0.052544	-0.039597	-0.029461	-0.422760	0.369269	-1.097451	0.827356	0.115455	0.066136	0.545690
61916	-0.126954	2.784567	9.413328	-0.113286	-0.035269	-0.045535	-0.425159	0.372102	-1.096526	0.828038	0.113895	0.064184	0.545217
61917	-0.047839	2.555380	9.229737	-0.000273	-0.012618	-0.060068	-0.427954	0.373789	-1.094018	0.828626	0.113807	0.064281	0.544331
61918	-0.252338	2.609932	9.276005	0.113424	0.045052	-0.196334	-0.425829	0.374045	-1.095110	0.830320	0.114932	0.066472	0.541241
61919	-0.046861	3.006904	9.322641	0.140914	0.079319	-0.277426	-0.426626	0.373741	-1.093227	0.832793	0.115904	0.070124	0.536753
61920	0.031290	3.285090	9.736947	0.001279	0.006742	-0.050275	-0.429547	0.373521	-1.092932	0.833203	0.115772	0.070130	0.536145
61921	0.124482	3.204232	9.576740	-0.255666	-0.007714	0.302446	-0.429430	0.378980	-1.093027	0.830447	0.111915	0.066723	0.541647
61922	-0.090791	2.520617	9.221460	-0.067442	-0.040204	0.564600	-0.428509	0.381940	-1.094827	0.824355	0.111965	0.063821	0.551208
61923	-0.466265	2.096255	8.885787	0.101862	0.034957	0.170536	-0.428243	0.381827	-1.096314	0.822105	0.113366	0.065307	0.554100
61924	0.125668	3.165430	9.707047	0.040797	0.007936	-0.013027	-0.427839	0.380456	-1.097977	0.822022	0.113924	0.065682	0.554065
61925	-0.014961	2.890985	9.483357	0.005744	0.018363	0.055936	-0.428240	0.381006	-1.097147	0.821271	0.113803	0.066085	0.555154
61926	-0.043111	2.575289	9.321029	-0.014624	0.014152	0.144195	-0.427338	0.380354	-1.097379	0.819555	0.113589	0.065590	0.557787
61927	-0.382828	2.340940	9.230534	0.079810	0.022538	-0.019807	-0.426403	0.378847	-1.099725	0.819471	0.114522	0.067062	0.557543
61928	0.127186	3.100318	9.779624	0.356104	0.048858	-0.052524	-0.425588	0.372379	-1.099268	0.819032	0.119733	0.071715	0.556514
61929	-0.221180	3.314891	9.786572	-0.181703	0.094130	-0.126348	-0.428810	0.384024	-1.097245	0.820635	0.115449	0.071704	0.555057
61930	-0.247417	2.316670	8.984544	-0.043069	0.081030	-0.125931	-0.428294	0.389013	-1.095612	0.821889	0.113655	0.072610	0.553451
61931	-0.221125	2.761402	9.376744	0.150470	0.130892	0.081836	-0.424569	0.386560	-1.096137	0.820350	0.114709	0.076407	0.555004
61932	-0.091377	2.875456	9.745730	-0.041987	0.066330	-0.104879	-0.423105	0.385558	-1.096589	0.821384	0.113118	0.077033	0.553714
61933	-0.016715	3.168116	9.914304	-0.333689	-0.051274	-0.122492	-0.424178	0.389224	-1.096728	0.823456	0.107939	0.072926	0.552224
61934	0.193457	3.118471	9.393993	-0.542486	-0.242819	0.216850	-0.426033	0.387715	-1.096217	0.822393	0.101988	0.062228	0.556234
61935	-0.265325	1.605015	8.026561	0.708461	0.094480	0.520178	-0.421103	0.381864	-1.096192	0.814815	0.113155	0.070738	0.564153
61936	-0.963486	3.136459	10.713501	0.106498	0.061351	-0.141419	-0.417190	0.361028	-1.094751	0.815950	0.113994	0.073022	0.562048
61937	-0.243360	2.600749	8.994560	-0.029903	0.058666	-0.151684	-0.415871	0.363265	-1.089852	0.817538	0.112539	0.074157	0.559881
61938	-0.472198	2.737443	9.525677	0.133517	0.003075	-0.148843	-0.417698	0.352209	-1.088033	0.818769	0.114463	0.075801	0.557467
61939	-0.540226	2.765351	9.646135	-0.026748	-0.009168	-0.283793	-0.419271	0.345388	-1.088098	0.821905	0.113589	0.076181	0.552962
61940	-0.422651	2.813598	9.581984	0.008682	-0.043755	-0.167231	-0.424291	0.337193	-1.091934	0.823674	0.113955	0.075701	0.550313
61941	-0.312819	3.012206	9.550158	-0.074306	-0.063254	-0.197706	-0.427853	0.330279	-1.098167	0.826018	0.113015	0.074475	0.547152
61942	-0.398266	2.903838	9.432817	-0.081475	-0.081017	-0.201353	-0.432619	0.326639	-1.105626	0.828397	0.112248	0.072464	0.543975
61943	-0.317134	2.948991	9.319429	-0.114824	-0.071660	-0.231473	-0.437795	0.326267	-1.108672	0.831176	0.110677	0.070738	0.540271
61944	-0.387579	2.826336	9.258018	-0.030750	-0.063488	-0.209917	-0.440848	0.326145	-1.112542	0.833476	0.110544	0.069578	0.536896
