# Supplementary material for: Identification of Haptic Based Guiding Using Hard Reins
Source: PLoS One. 2015 Jul 22;10(7):e0132020. doi: 10.1371/journal.pone.0132020 (PMC4511788; doi:10.1371/journal.pone.0132020)
Supplement: S1 File — (ZIP) [file pone.0132020.s001.zip › MotionData1/Subject2/T5/fc5.txt]

// Start Time: 0
// Sample rate: 25.0Hz
// Scenario: 4.9
// Firmware Version: 2.6.1
Counter	Acc_X	Acc_Y	Acc_Z	Gyr_X	Gyr_Y	Gyr_Z	Mag_X	Mag_Y	Mag_Z	Quat_w	Quat_x	Quat_y	Quat_z
62414	8.889664	-2.058507	3.665656	-0.025740	0.105356	-0.118177	-0.569969	0.098889	-0.542784	-0.822202	0.047759	0.562375	-0.073733
62415	8.290137	-1.465598	3.196426	0.155972	-0.038640	-0.037283	-0.567842	0.097564	-0.545184	-0.821865	0.044877	0.562942	-0.074961
62416	9.051220	-1.940708	3.423894	0.293993	-0.021425	-0.100269	-0.570452	0.090643	-0.544254	-0.822003	0.038895	0.562966	-0.076597
62417	9.606920	-2.170923	3.616011	0.318416	0.083493	-0.021427	-0.568965	0.081166	-0.544845	-0.823104	0.033730	0.561239	-0.079830
62418	8.954103	-1.887360	3.504378	0.235262	0.073017	0.133915	-0.566549	0.076837	-0.549010	-0.823836	0.031485	0.559596	-0.084588
62419	8.742013	-1.535833	3.490069	0.227253	0.096344	-0.000393	-0.565071	0.074686	-0.551946	-0.824948	0.028094	0.557744	-0.087137
62420	8.396428	-1.065211	3.785621	0.210267	0.057026	-0.040679	-0.563583	0.067842	-0.553927	-0.825747	0.024281	0.556487	-0.088737
62421	8.625612	-1.384158	3.913799	0.230595	-0.066546	-0.085504	-0.564335	0.060137	-0.554860	-0.825174	0.019582	0.557320	-0.089988
62422	8.638173	-1.789091	3.643824	0.273154	-0.212386	-0.055471	-0.567361	0.055670	-0.552305	-0.822976	0.014085	0.560375	-0.092156
62423	8.931397	-1.215465	3.347400	0.306801	-0.287326	0.022704	-0.573695	0.049474	-0.546354	-0.819687	0.008947	0.564619	-0.096119
62424	9.504165	-1.059971	3.329119	0.371518	-0.236226	-0.040942	-0.579480	0.039165	-0.541274	-0.817114	0.001949	0.567796	-0.099641
62425	9.289786	-1.074244	3.469460	0.389278	-0.122245	-0.071229	-0.585254	0.025550	-0.535997	-0.815771	-0.005298	0.569112	-0.102960
62426	9.000472	-0.638005	3.317706	0.290121	-0.140338	-0.086784	-0.587873	0.017092	-0.533262	-0.814285	-0.011302	0.570815	-0.104792
62427	8.959388	-0.171405	3.301085	0.147579	-0.234230	-0.152982	-0.591291	0.009300	-0.529460	-0.811803	-0.015823	0.574385	-0.103960
62428	9.629516	-0.021068	3.234478	0.020207	-0.245546	-0.159533	-0.596827	0.004789	-0.525446	-0.809276	-0.018486	0.578301	-0.101482
62429	9.665794	-0.078550	3.135970	-0.078398	-0.235684	-0.129550	-0.602129	0.003282	-0.519279	-0.806748	-0.019138	0.582335	-0.098376
62430	9.609855	-0.142138	2.782850	-0.156056	-0.159813	-0.082011	-0.606888	-0.001518	-0.513573	-0.805080	-0.017886	0.585214	-0.095138
62431	9.304809	-0.294767	2.773196	-0.155800	-0.094722	0.054213	-0.611914	0.001984	-0.511371	-0.803830	-0.014911	0.587179	-0.094108
62432	9.413013	-0.179427	2.355878	-0.071690	0.014942	0.096149	-0.611556	0.007747	-0.509556	-0.803825	-0.012594	0.587132	-0.094775
62433	9.431809	-0.231759	2.683993	0.093496	0.070327	0.155149	-0.611035	0.011346	-0.510668	-0.804229	-0.012174	0.586006	-0.098305
62434	9.383959	-0.118113	2.541439	0.264428	0.204323	0.165478	-0.608123	0.010161	-0.512678	-0.806194	-0.014077	0.582256	-0.104071
62435	9.246172	-0.291884	2.997349	0.405100	0.322024	0.219482	-0.600965	0.010603	-0.520322	-0.809222	-0.017460	0.576406	-0.112300
62436	10.919703	-0.999882	4.260947	0.383128	0.231415	0.280692	-0.596559	0.007847	-0.527485	-0.811064	-0.019895	0.571899	-0.121291
62437	8.947862	-1.331137	3.258207	0.322204	0.394578	0.254013	-0.589660	0.004415	-0.533762	-0.814689	-0.021324	0.564932	-0.129144
62438	8.436485	-0.990771	3.168329	0.163817	0.378237	0.215061	-0.580776	0.005180	-0.543770	-0.818286	-0.020580	0.558447	-0.134617
62439	8.244770	-0.830465	3.528547	0.108477	0.270793	0.186961	-0.574555	0.006694	-0.549814	-0.820659	-0.019607	0.553934	-0.138894
62440	9.234251	-1.273858	4.223341	0.205768	0.197573	0.162253	-0.569785	0.007909	-0.555066	-0.822283	-0.020629	0.550206	-0.143869
62441	9.111680	-1.357046	4.597866	0.344267	0.177844	0.180976	-0.565271	0.006087	-0.559852	-0.823480	-0.023842	0.546469	-0.150611
62442	8.694862	-1.117104	4.296143	0.366941	0.163571	0.198222	-0.559973	0.001356	-0.562605	-0.824448	-0.027217	0.542777	-0.157916
62443	8.626464	-1.187902	4.165966	0.296225	0.119585	0.145091	-0.558095	-0.002443	-0.565577	-0.825051	-0.030201	0.540043	-0.163499
62444	8.917827	-1.265171	4.342153	0.213623	0.100013	0.092123	-0.555979	-0.004894	-0.566034	-0.825676	-0.032396	0.537778	-0.167345
62445	8.865255	-1.090414	4.384596	0.109541	0.090503	0.081907	-0.553580	-0.007034	-0.569107	-0.826253	-0.033073	0.536062	-0.169850
62446	8.558250	-1.172001	4.317887	0.055210	0.015442	0.001565	-0.552243	-0.006155	-0.572245	-0.826363	-0.033907	0.535655	-0.170434
62447	8.531151	-1.264452	4.138022	0.015305	-0.049676	-0.056069	-0.553566	-0.007429	-0.570557	-0.825970	-0.034977	0.536470	-0.169557
62448	8.865107	-1.169885	4.107441	-0.038540	-0.072064	-0.055934	-0.554235	-0.007731	-0.568985	-0.825398	-0.035177	0.537785	-0.168128
62449	9.093120	-1.307110	4.046953	-0.018696	-0.046467	-0.031447	-0.555564	-0.008321	-0.566891	-0.824974	-0.035407	0.538680	-0.167296
62450	8.899374	-1.163712	3.961461	-0.041137	-0.021621	-0.040079	-0.558860	-0.010723	-0.564555	-0.824889	-0.035230	0.539180	-0.166142
62451	8.836952	-1.017517	3.960142	-0.051903	-0.052938	-0.041906	-0.559639	-0.013348	-0.564471	-0.824448	-0.035050	0.540285	-0.164771
62452	8.851130	-1.113433	3.842227	-0.081926	-0.070677	-0.064536	-0.559531	-0.010475	-0.562973	-0.823937	-0.034622	0.541707	-0.162731
62453	9.065316	-1.114736	3.793678	-0.103360	-0.077966	-0.092374	-0.561645	-0.009544	-0.562022	-0.823411	-0.034226	0.543359	-0.159949
62454	9.106534	-1.137137	3.811777	-0.106668	-0.010057	-0.077334	-0.563251	-0.007527	-0.559481	-0.823605	-0.033334	0.543845	-0.157466
62455	8.892420	-1.137459	3.787663	-0.113245	-0.010193	-0.062520	-0.563530	-0.004508	-0.558895	-0.823710	-0.032234	0.544430	-0.155111
62456	8.938844	-1.103921	3.791911	-0.127014	-0.047125	-0.042519	-0.564573	-0.004229	-0.560061	-0.823393	-0.030742	0.545604	-0.152955
62457	9.035668	-1.196741	3.768982	-0.095540	-0.036430	-0.071341	-0.564593	-0.003153	-0.558074	-0.823212	-0.030110	0.546559	-0.150629
62458	8.860689	-1.211599	3.491944	-0.105074	-0.017517	-0.043375	-0.566427	-0.003577	-0.558593	-0.823197	-0.028900	0.547171	-0.148716
62459	8.787101	-1.276174	3.681585	-0.125584	-0.049228	-0.018985	-0.567361	-0.002361	-0.557514	-0.822720	-0.027229	0.548458	-0.146919
62460	8.937485	-1.350826	3.730316	-0.092107	-0.048245	0.008864	-0.568193	0.003378	-0.554774	-0.822198	-0.025749	0.549560	-0.145985
62461	9.066345	-1.366675	3.746484	-0.062946	-0.026103	0.028053	-0.569389	0.004454	-0.553696	-0.821793	-0.024509	0.550306	-0.145669
62462	8.839527	-1.422425	3.915577	-0.010392	-0.047462	0.029556	-0.568729	0.006681	-0.555098	-0.821174	-0.024143	0.551164	-0.145975
62463	8.985163	-1.518902	3.746192	0.041294	-0.063568	0.027646	-0.571253	0.007445	-0.552182	-0.820304	-0.024709	0.552216	-0.146795
62464	9.039287	-1.415097	3.756105	0.097146	-0.055636	0.050182	-0.573760	0.007128	-0.550859	-0.819477	-0.025903	0.552900	-0.148621
62465	8.886178	-1.389071	3.716429	0.147049	-0.046997	0.036078	-0.574011	0.002712	-0.550158	-0.818701	-0.028047	0.553364	-0.150765
62466	8.971302	-1.392474	3.738627	0.170480	-0.042649	0.077904	-0.574010	0.000221	-0.549159	-0.817877	-0.030098	0.553622	-0.153863
62467	8.937490	-1.341599	3.774030	0.194485	-0.084945	0.089043	-0.576118	-0.001331	-0.547864	-0.816470	-0.032535	0.554572	-0.157380
62468	8.976525	-1.336375	3.710250	0.201427	-0.084139	0.089903	-0.576921	-0.002469	-0.545522	-0.815099	-0.035083	0.555398	-0.160982
62469	9.093225	-1.356656	3.697580	0.235699	-0.063958	0.067202	-0.579810	-0.005264	-0.544508	-0.813929	-0.038357	0.555832	-0.164614
62470	9.011231	-1.234247	3.667319	0.199026	-0.079231	0.058517	-0.581123	-0.010260	-0.542369	-0.812681	-0.041200	0.556540	-0.167677
62471	9.094472	-1.165914	3.569518	0.184155	-0.081868	0.013200	-0.582563	-0.014143	-0.541256	-0.811499	-0.044294	0.557371	-0.169837
62472	9.050432	-1.213714	3.535956	0.164992	-0.081581	0.005404	-0.584154	-0.015289	-0.539039	-0.810406	-0.047180	0.558169	-0.171647
62473	8.968348	-1.096746	3.558888	0.114771	-0.089929	0.006375	-0.586654	-0.018918	-0.536996	-0.809201	-0.049252	0.559348	-0.172911
62474	9.145270	-1.224265	3.538458	0.096200	-0.076064	0.018720	-0.587842	-0.020739	-0.535451	-0.808174	-0.050856	0.560297	-0.174173
62475	9.123650	-1.166371	3.588207	0.105807	-0.077333	-0.014466	-0.591527	-0.024385	-0.533138	-0.807179	-0.052969	0.561273	-0.175013
62476	9.079636	-1.218517	3.508579	0.096872	-0.074366	-0.030134	-0.592055	-0.026609	-0.531867	-0.806331	-0.055125	0.562134	-0.175493
62477	9.147919	-1.199322	3.475799	0.100090	-0.070706	-0.042337	-0.592457	-0.029672	-0.529435	-0.805502	-0.057429	0.562985	-0.175828
62478	9.118544	-1.223669	3.505186	0.093144	-0.057417	-0.050131	-0.595085	-0.033020	-0.528041	-0.804909	-0.059689	0.563557	-0.175961
62479	9.119161	-1.121471	3.482414	0.117519	-0.057750	-0.040619	-0.594434	-0.036346	-0.525752	-0.804190	-0.062200	0.564131	-0.176539
62480	9.136649	-1.050778	3.441855	0.117124	-0.064500	-0.054598	-0.597183	-0.040234	-0.525285	-0.803492	-0.064921	0.564718	-0.176859
62481	9.163130	-1.101886	3.433251	0.127318	-0.064441	-0.063341	-0.598505	-0.042476	-0.523223	-0.802752	-0.067862	0.565325	-0.177176
62482	9.153749	-1.034225	3.468329	0.130641	-0.025649	-0.085927	-0.598496	-0.047447	-0.522011	-0.802572	-0.071015	0.565188	-0.177193
62483	9.071243	-0.985479	3.514512	0.142153	-0.011854	-0.078961	-0.599794	-0.051589	-0.522083	-0.802448	-0.074176	0.564861	-0.177502
62484	9.037827	-0.878090	3.487758	0.146722	-0.024404	-0.060709	-0.599527	-0.055873	-0.520597	-0.802153	-0.077297	0.564672	-0.178104
62485	9.164198	-0.908214	3.479567	0.160627	-0.022838	-0.058106	-0.600020	-0.066214	-0.519749	-0.801789	-0.080550	0.564469	-0.178941
62486	9.135519	-0.806507	3.511081	0.185072	-0.057475	-0.028537	-0.600933	-0.071897	-0.518631	-0.800924	-0.084043	0.564711	-0.180441
62487	9.010213	-0.621777	3.366485	0.188459	-0.079423	-0.019927	-0.602124	-0.072752	-0.517328	-0.799720	-0.087513	0.565356	-0.182107
62488	9.165962	-0.629821	3.314347	0.191909	-0.095324	-0.012980	-0.605555	-0.078347	-0.513089	-0.798334	-0.091070	0.566186	-0.183856
62489	9.163136	-0.656420	3.527107	0.194659	-0.134458	-0.027051	-0.606355	-0.082251	-0.509883	-0.796495	-0.094919	0.567647	-0.185373
62490	9.128327	-0.396940	3.357273	0.176316	-0.149138	-0.026201	-0.610585	-0.084962	-0.505711	-0.794544	-0.098570	0.569346	-0.186626
62491	9.041430	-0.210515	3.688808	0.170681	-0.216834	-0.051702	-0.613367	-0.088624	-0.501438	-0.791878	-0.102634	0.572114	-0.187300
62492	8.988036	0.181357	3.414751	0.102225	-0.234888	-0.086496	-0.617603	-0.094391	-0.495099	-0.789280	-0.106116	0.575297	-0.186571
62493	9.248446	0.207136	3.515639	-0.011840	-0.262298	-0.072246	-0.622101	-0.098913	-0.489519	-0.786520	-0.107731	0.579370	-0.184692
62494	9.544133	0.055869	3.794789	-0.035394	-0.238072	-0.054599	-0.627670	-0.099597	-0.483332	-0.784015	-0.108685	0.583152	-0.182871
62495	9.508288	-0.199238	4.063169	-0.082700	-0.149397	-0.008829	-0.629437	-0.098596	-0.476746	-0.782483	-0.108038	0.585785	-0.181394
62496	8.847943	0.022568	3.834610	-0.072334	-0.128146	-0.017649	-0.633531	-0.096172	-0.475620	-0.781185	-0.107574	0.588043	-0.179951
62497	8.886976	0.013979	3.702836	-0.075170	-0.187785	-0.002104	-0.636726	-0.095436	-0.470994	-0.779176	-0.107107	0.591205	-0.178576
62498	9.164921	-0.006245	3.119861	0.001616	-0.203857	0.036919	-0.639666	-0.093878	-0.465830	-0.776598	-0.107461	0.594473	-0.178743
62499	9.164639	-0.142065	2.669995	0.077678	-0.150611	0.166825	-0.644046	-0.092324	-0.461442	-0.774080	-0.107246	0.596844	-0.181867
62500	9.122331	-0.045143	1.839429	0.151739	-0.011259	0.325731	-0.645783	-0.090585	-0.458774	-0.772327	-0.105980	0.597139	-0.188957
62501	8.942561	0.073963	2.184258	0.277621	0.205883	0.451548	-0.643956	-0.084631	-0.459980	-0.772472	-0.104155	0.593808	-0.199577
62502	10.317120	-0.268222	2.866757	0.343932	0.272236	0.607060	-0.641840	-0.075725	-0.465718	-0.772456	-0.101190	0.589454	-0.213581
62503	10.311781	-1.440674	3.750908	0.358070	0.190945	0.644425	-0.640257	-0.067112	-0.470409	-0.771179	-0.098361	0.586183	-0.228030
62504	9.507328	-2.241813	3.065596	0.212229	0.070015	0.537172	-0.638438	-0.055078	-0.473330	-0.769075	-0.094994	0.585188	-0.238862
62505	8.824024	-1.800313	2.743843	0.278465	-0.053109	0.464949	-0.639250	-0.045564	-0.474971	-0.765690	-0.094098	0.585499	-0.249108
62506	9.188949	-2.247020	2.685470	0.453692	-0.162152	0.420619	-0.642980	-0.040692	-0.471178	-0.760840	-0.096759	0.586526	-0.260284
62507	9.923162	-2.693029	3.156103	0.484700	-0.126020	0.317870	-0.645783	-0.042585	-0.465166	-0.756738	-0.101019	0.586478	-0.270531
62508	10.077430	-2.079289	3.292027	0.386984	-0.027498	0.162261	-0.649221	-0.044452	-0.461770	-0.754712	-0.105131	0.585139	-0.277435
62509	9.041230	-2.000274	3.317088	0.413236	0.016785	0.077532	-0.647361	-0.048282	-0.462383	-0.753611	-0.110306	0.582707	-0.283472
62510	8.145927	-2.021107	3.042075	0.431239	-0.043889	0.056234	-0.647868	-0.057122	-0.460588	-0.751791	-0.116394	0.581059	-0.289194
62511	8.331657	-2.267577	3.235243	0.362294	-0.137748	0.105071	-0.650242	-0.062976	-0.456885	-0.748752	-0.121311	0.581214	-0.294694
62512	8.653863	-2.508645	3.272794	0.243816	-0.207496	0.091338	-0.654366	-0.063231	-0.450831	-0.745184	-0.125122	0.583127	-0.298343
62513	8.814665	-2.489739	3.194288	0.058493	-0.180307	0.062321	-0.659011	-0.064455	-0.444792	-0.742599	-0.126181	0.585554	-0.299586
62514	8.670454	-2.701224	2.674032	-0.070360	-0.140579	-0.003487	-0.662597	-0.064547	-0.440311	-0.741136	-0.126024	0.588084	-0.298316
62515	9.088093	-2.506664	2.316068	-0.172347	-0.075199	-0.109378	-0.665902	-0.064608	-0.438060	-0.741355	-0.124998	0.589900	-0.294595
62516	9.562840	-2.804301	2.741538	-0.220957	-0.001346	-0.232778	-0.664861	-0.064060	-0.437009	-0.743239	-0.124475	0.590660	-0.288484
62517	9.022372	-2.891834	2.515490	-0.179121	0.101960	-0.148947	-0.665231	-0.068320	-0.438008	-0.745747	-0.122717	0.589767	-0.284565
62518	9.851708	-2.948726	2.626272	-0.226210	0.159825	-0.153743	-0.662569	-0.067690	-0.442209	-0.749037	-0.120247	0.588314	-0.279949
62519	10.237551	-2.599234	3.210708	-0.074887	0.252288	-0.223674	-0.657899	-0.072107	-0.448622	-0.753415	-0.120024	0.584382	-0.276512
62520	10.038535	-2.034963	3.484838	0.150113	0.170123	-0.321472	-0.653494	-0.082069	-0.452258	-0.756787	-0.125099	0.580231	-0.273778
62521	9.219346	-1.630110	2.630598	0.300743	0.135720	0.020612	-0.651188	-0.089415	-0.457532	-0.757478	-0.128337	0.576550	-0.278113
62522	8.852432	-1.160869	2.408467	0.224526	0.084131	0.120017	-0.651174	-0.092303	-0.457851	-0.757184	-0.129885	0.574360	-0.282689
62523	8.515821	-0.481797	2.285476	0.058064	0.060703	0.036574	-0.650355	-0.095572	-0.460019	-0.757510	-0.129718	0.573206	-0.284229
62524	8.914058	0.232274	2.378452	-0.147536	-0.090825	-0.115041	-0.651148	-0.096694	-0.458987	-0.757490	-0.129318	0.575150	-0.280515
62525	9.571208	0.221283	2.203311	-0.274256	-0.201431	-0.245723	-0.655921	-0.096528	-0.454099	-0.757213	-0.128945	0.579112	-0.273187
62526	10.473761	-0.146250	2.690543	-0.202181	-0.184277	-0.278847	-0.658298	-0.101139	-0.450634	-0.757090	-0.130117	0.582303	-0.266097
62527	10.355056	-0.454671	2.795430	-0.132960	-0.124031	-0.149769	-0.660420	-0.103960	-0.447004	-0.756754	-0.130409	0.584536	-0.261981
62528	9.128565	-0.470511	2.765425	-0.151868	-0.096733	-0.081789	-0.663329	-0.104707	-0.444639	-0.756430	-0.129576	0.586609	-0.258676
62529	8.586734	0.067128	2.640319	-0.181929	-0.131567	-0.169168	-0.664786	-0.107233	-0.442057	-0.756203	-0.129438	0.589131	-0.253629
62530	8.850366	0.196687	2.573120	-0.191144	-0.180021	-0.249499	-0.667830	-0.110896	-0.437912	-0.755809	-0.130404	0.592192	-0.247097
62531	9.298862	0.291904	2.394625	-0.163185	-0.148008	-0.248560	-0.669677	-0.114387	-0.435478	-0.755682	-0.131629	0.594609	-0.240955
62532	9.650940	0.488321	1.919559	-0.161686	-0.069095	-0.214292	-0.671136	-0.118578	-0.431880	-0.756286	-0.132090	0.595884	-0.235596
62533	9.936803	0.666717	1.808959	-0.150081	0.090027	-0.070799	-0.670060	-0.118806	-0.434776	-0.758060	-0.130349	0.595096	-0.232840
62534	9.777619	0.571298	2.220475	-0.199841	0.283805	0.014494	-0.666599	-0.117873	-0.440550	-0.761849	-0.125855	0.591772	-0.231416
62535	9.494310	0.444538	2.489135	-0.253501	0.394616	0.155370	-0.659573	-0.111895	-0.450444	-0.766381	-0.118506	0.587357	-0.231579
62536	10.930146	-0.189996	3.439662	-0.403840	0.298210	0.315456	-0.655714	-0.100563	-0.461521	-0.769307	-0.107240	0.585392	-0.232344
62537	8.084709	-0.936468	2.468137	-0.610812	0.332296	0.300955	-0.648719	-0.083552	-0.472770	-0.773012	-0.092959	0.583751	-0.230319
62538	8.347724	-1.478375	1.657742	-0.792943	0.173674	0.255769	-0.645066	-0.060289	-0.480201	-0.775208	-0.076908	0.585141	-0.225273
62539	10.159525	-2.283432	2.810230	-0.762050	0.058954	0.058599	-0.645620	-0.042053	-0.485342	-0.776687	-0.064298	0.587762	-0.217159
62540	10.238750	-2.110671	2.491250	-0.523067	0.139968	-0.034336	-0.641444	-0.024192	-0.489869	-0.779098	-0.055954	0.587815	-0.210590
62541	9.832020	-1.688373	2.814161	-0.471192	0.169246	-0.079866	-0.639060	-0.018184	-0.494880	-0.781870	-0.048985	0.587142	-0.203825
62542	9.626802	-1.726416	3.341358	-0.475711	0.210543	-0.146050	-0.634312	-0.012434	-0.499388	-0.785341	-0.042403	0.585644	-0.196116
62543	9.019276	-1.562240	3.454581	-0.504037	0.198419	-0.130412	-0.630871	-0.005022	-0.505689	-0.788526	-0.035371	0.584438	-0.188172
62544	8.586238	-1.580685	3.263354	-0.611528	0.100606	-0.181034	-0.627333	0.002060	-0.507672	-0.790733	-0.027463	0.585009	-0.178191
62545	8.616260	-1.424006	3.339951	-0.744972	-0.025375	-0.215904	-0.628535	0.011992	-0.509958	-0.791503	-0.018422	0.587933	-0.165887
62546	8.863594	-1.569636	3.366063	-0.835329	-0.061350	-0.222667	-0.630167	0.023249	-0.508544	-0.791691	-0.008021	0.591538	-0.152462
62547	8.955504	-1.759325	2.886667	-0.905246	-0.069589	-0.218968	-0.631409	0.033948	-0.506226	-0.791533	0.003397	0.595303	-0.138122
62548	9.265429	-2.074856	2.642571	-0.862972	0.012900	-0.264135	-0.632127	0.046591	-0.504791	-0.792208	0.013942	0.597436	-0.123619
62549	9.445252	-2.195748	2.239605	-0.755273	0.149043	-0.304149	-0.632556	0.055397	-0.504614	-0.794398	0.022560	0.596999	-0.109613
62550	9.392102	-2.529040	2.347467	-0.604993	0.268197	-0.288521	-0.629397	0.065269	-0.509685	-0.797858	0.029323	0.594165	-0.097629
62551	9.958248	-2.559802	2.934431	-0.519563	0.374111	-0.300585	-0.621990	0.067491	-0.516249	-0.802469	0.034745	0.589388	-0.086363
62552	8.832056	-1.114052	3.460444	-0.411196	0.410156	-0.556692	-0.615753	0.066813	-0.523123	-0.807855	0.035496	0.583859	-0.072246
62553	8.033113	0.390493	3.243663	-0.386968	0.317281	-0.690765	-0.608677	0.060959	-0.533776	-0.812149	0.034054	0.579736	-0.056228
62554	9.767504	0.737777	3.419195	-0.360924	-0.035979	-0.712543	-0.609287	0.050638	-0.534762	-0.812162	0.031622	0.581169	-0.040447
62555	9.916976	-0.313954	3.582366	-0.387586	-0.027988	-0.292752	-0.611894	0.043027	-0.533845	-0.811781	0.034333	0.582125	-0.031042
62556	9.584488	-0.644881	3.253618	-0.437343	-0.007822	-0.056188	-0.612731	0.051256	-0.531841	-0.811370	0.040771	0.582572	-0.025021
62557	8.968809	-0.183421	3.489904	-0.352476	0.032405	0.017679	-0.612112	0.060621	-0.531530	-0.811432	0.046532	0.582213	-0.020998
62558	9.341997	-0.407637	3.720221	-0.237762	-0.010865	0.142910	-0.611634	0.070248	-0.530163	-0.810989	0.052061	0.582379	-0.020519
62559	9.319989	0.002342	3.760464	-0.111171	-0.040383	0.180791	-0.611668	0.078089	-0.529615	-0.810341	0.055731	0.582887	-0.021994
62560	9.032804	-0.025588	3.655321	-0.000516	-0.052586	0.186496	-0.614057	0.085648	-0.530366	-0.809617	0.057902	0.583559	-0.025029
62561	8.723547	-0.107765	3.424008	0.076328	-0.089712	0.236716	-0.613052	0.091265	-0.527247	-0.808568	0.059107	0.584677	-0.029614
62562	8.751203	-0.021627	3.075930	0.153672	-0.074963	0.210357	-0.614513	0.092197	-0.525907	-0.807714	0.059048	0.585573	-0.034862
62563	9.303763	-0.396209	3.154685	0.302202	-0.052352	0.190925	-0.615840	0.091333	-0.523949	-0.807347	0.056037	0.585959	-0.041268
62564	9.199224	0.064570	3.275039	0.345802	0.027936	0.178750	-0.614512	0.091089	-0.525405	-0.807868	0.052581	0.585036	-0.048134
62565	9.773053	0.060287	3.656393	0.440699	0.085624	0.068826	-0.610779	0.085945	-0.529466	-0.809286	0.045945	0.583122	-0.053980
62566	10.053555	-1.425169	4.086389	0.405426	-0.102741	0.103487	-0.612871	0.081232	-0.528626	-0.808298	0.040488	0.584263	-0.060435
62567	7.558711	-1.964070	1.850650	0.383541	-0.090746	0.183482	-0.612986	0.076824	-0.528582	-0.807339	0.035965	0.585093	-0.067655
62568	10.059015	-2.886334	2.530363	0.603349	-0.329720	0.221033	-0.616951	0.071765	-0.523672	-0.803511	0.028371	0.589412	-0.078473
62569	10.044807	-2.802178	2.614213	0.928510	-0.330622	0.232284	-0.622476	0.062007	-0.518582	-0.799621	0.015414	0.593046	-0.093089
62570	9.516845	-2.402381	2.431134	1.144398	-0.357064	0.475686	-0.629063	0.048623	-0.510672	-0.794570	0.002098	0.596313	-0.114300
62571	9.219285	-2.427013	2.914651	1.079430	-0.327179	0.495110	-0.636176	0.038556	-0.504134	-0.789334	-0.010071	0.598890	-0.134836
62572	9.158996	-2.265268	3.262169	0.948600	-0.299853	0.274865	-0.642505	0.028352	-0.497081	-0.784626	-0.022551	0.601026	-0.150403
62573	8.863043	-1.662046	3.381709	0.890723	-0.315970	0.330704	-0.648831	0.018291	-0.490418	-0.779279	-0.033625	0.603360	-0.165982
62574	8.589026	-2.353068	3.303141	0.794759	-0.325561	0.323136	-0.653870	0.010417	-0.481493	-0.773597	-0.043183	0.605944	-0.180319
62575	8.521852	-2.595908	3.364188	0.656911	-0.323677	0.377638	-0.662335	0.006374	-0.473254	-0.767663	-0.049981	0.608820	-0.193737
62576	8.670403	-2.646584	3.001685	0.566563	-0.301474	0.344844	-0.668175	0.006228	-0.466268	-0.761994	-0.055641	0.611566	-0.205566
62577	8.454310	-2.672507	2.439726	0.425052	-0.184193	0.299324	-0.673871	0.004580	-0.460229	-0.758018	-0.059189	0.612897	-0.215088
62578	8.540176	-3.052257	2.030402	0.279493	-0.107437	0.163072	-0.675745	0.004371	-0.456026	-0.755615	-0.061947	0.613529	-0.220886
62579	9.061338	-2.992907	1.965940	0.187031	-0.031897	-0.143405	-0.678756	-0.001458	-0.454808	-0.755626	-0.066578	0.612987	-0.221007
62580	10.556907	-2.571160	2.838117	0.162905	0.023836	-0.467460	-0.676878	-0.009413	-0.455765	-0.757770	-0.074509	0.611305	-0.215730
62581	10.997945	-1.965497	3.262698	0.291223	0.060909	-0.768649	-0.676394	-0.031431	-0.456466	-0.761311	-0.087923	0.607875	-0.207759
62582	9.814442	-0.653809	2.124701	0.332013	0.094057	-0.646017	-0.674179	-0.055476	-0.458923	-0.764466	-0.100410	0.603897	-0.202035
62583	10.299333	-0.959202	2.145472	0.226198	0.029062	-0.480056	-0.672009	-0.075296	-0.457889	-0.766267	-0.109448	0.601538	-0.197503
62584	9.441820	-1.211474	1.696801	0.051638	0.167688	-0.313536	-0.669965	-0.087353	-0.461026	-0.769371	-0.113363	0.598090	-0.193662
62585	8.981786	-0.827928	1.613616	0.038151	0.191413	-0.147812	-0.664470	-0.098769	-0.468631	-0.772121	-0.114873	0.594686	-0.192306
62586	9.071574	-0.326001	2.253065	0.114203	0.106545	-0.021831	-0.662056	-0.102550	-0.472656	-0.773187	-0.116502	0.592576	-0.193553
62587	9.509162	-0.310535	2.710486	0.244539	0.069593	0.029218	-0.660597	-0.103761	-0.473739	-0.773301	-0.119580	0.590648	-0.197079
62588	9.636353	-0.172270	2.840266	0.344788	0.041029	0.123055	-0.660840	-0.108303	-0.474089	-0.772445	-0.123287	0.588965	-0.203099
62589	9.279406	-0.444461	2.926960	0.385281	-0.028364	0.183772	-0.662668	-0.111350	-0.474136	-0.770376	-0.127110	0.588297	-0.210408
62590	9.150103	-0.503926	2.916993	0.382675	-0.057106	0.234275	-0.663733	-0.113875	-0.471294	-0.767700	-0.130488	0.588168	-0.218330
62591	9.042733	-0.538000	3.008576	0.404891	-0.086992	0.235857	-0.666919	-0.114786	-0.467095	-0.764557	-0.134227	0.588336	-0.226489
62592	8.937603	-0.638204	2.932097	0.429738	-0.087609	0.263689	-0.669572	-0.114572	-0.464319	-0.761134	-0.138068	0.588441	-0.235266
62593	8.958065	-0.470641	2.909797	0.452538	-0.087637	0.202550	-0.672098	-0.114780	-0.460766	-0.757875	-0.142901	0.588170	-0.243434
62594	8.950252	-0.082924	3.196367	0.380670	-0.082050	0.160867	-0.675777	-0.118139	-0.459364	-0.755038	-0.147088	0.588052	-0.249954
62595	8.955190	-0.132831	2.875932	0.321711	-0.051459	0.136706	-0.678547	-0.125522	-0.454771	-0.752818	-0.150540	0.587581	-0.255640
62596	9.086608	-0.175100	2.644693	0.262673	-0.002803	0.179780	-0.680663	-0.125009	-0.453434	-0.750983	-0.152544	0.586802	-0.261569
62597	9.310915	-0.081009	2.742546	0.137897	0.092511	0.280750	-0.680002	-0.122226	-0.455219	-0.750205	-0.150815	0.585500	-0.267652
62598	9.593060	-0.045468	3.041617	0.067388	0.196958	0.330141	-0.678156	-0.117212	-0.458279	-0.750486	-0.146951	0.583182	-0.274000
62599	10.230653	-0.754717	3.685066	0.006957	0.218763	0.395105	-0.676817	-0.109542	-0.464822	-0.750879	-0.141246	0.580942	-0.280602
62600	11.455090	-1.875870	4.023384	-0.127493	0.173956	0.498607	-0.675237	-0.093455	-0.472643	-0.750407	-0.132559	0.580451	-0.287045
62601	9.685213	-1.777330	3.070521	-0.188977	0.187274	0.285699	-0.673660	-0.078343	-0.479565	-0.751478	-0.125301	0.579401	-0.289612
62602	8.753380	-1.782072	2.905540	0.001484	0.097824	0.181818	-0.670888	-0.072064	-0.483917	-0.751544	-0.122639	0.578408	-0.292549
62603	7.146870	-1.622084	1.976412	0.276667	-0.079550	0.195938	-0.672849	-0.071790	-0.485339	-0.748831	-0.124948	0.578397	-0.298491
62604	8.440662	-2.617597	1.874241	0.361286	-0.433774	0.263026	-0.680150	-0.071141	-0.477016	-0.741294	-0.129859	0.583391	-0.305410
62605	10.485764	-3.207211	2.239910	0.367641	-0.408443	0.223339	-0.687467	-0.071350	-0.466219	-0.734171	-0.135098	0.587728	-0.311959
62606	11.045268	-2.350464	2.476470	0.356087	-0.236137	0.262240	-0.695048	-0.069900	-0.456174	-0.728752	-0.138711	0.589685	-0.319297
62607	9.219836	-1.985819	2.528670	0.465586	-0.127155	0.202595	-0.698640	-0.071110	-0.450404	-0.724627	-0.143818	0.589101	-0.327402
62608	8.186615	-1.839748	2.414182	0.495606	-0.188530	0.219602	-0.704174	-0.076449	-0.446275	-0.719488	-0.149641	0.589214	-0.335816
62609	8.286622	-2.154985	2.746365	0.394302	-0.262703	0.202293	-0.708958	-0.078238	-0.439198	-0.713821	-0.154572	0.590914	-0.342621
62610	8.779829	-2.308581	2.643197	0.219326	-0.261166	0.181965	-0.714518	-0.079186	-0.433933	-0.708783	-0.157339	0.593717	-0.346946
62611	8.859099	-2.502575	2.563544	-0.003243	-0.186259	0.085166	-0.717734	-0.077651	-0.427195	-0.705990	-0.157426	0.596629	-0.347604
62612	8.626205	-2.487153	2.007405	-0.135922	-0.046758	-0.039699	-0.721847	-0.076088	-0.423333	-0.706123	-0.156315	0.598137	-0.345236
62613	9.043816	-2.657722	1.961432	-0.224559	0.057619	-0.189090	-0.721417	-0.076860	-0.427284	-0.708796	-0.154833	0.598275	-0.340150
62614	9.018259	-2.857222	2.022135	-0.119534	0.105349	-0.271236	-0.719662	-0.081896	-0.430542	-0.712251	-0.155667	0.596776	-0.335149
62615	9.859466	-2.972088	2.097920	-0.031758	0.120367	-0.177102	-0.717491	-0.087724	-0.436178	-0.714936	-0.156307	0.594741	-0.332742
62616	11.034856	-2.400341	2.824666	0.003025	0.425694	-0.293090	-0.711348	-0.093886	-0.444995	-0.721895	-0.156999	0.587719	-0.329857
62617	10.918686	-1.385865	3.151717	0.224927	0.457150	-0.497877	-0.702015	-0.107302	-0.454765	-0.729749	-0.162861	0.578037	-0.326826
62618	9.749315	-0.872700	2.653352	0.268531	0.341129	-0.345929	-0.693310	-0.125941	-0.465814	-0.735028	-0.168541	0.570174	-0.325928
62619	8.928760	-1.045242	2.209805	0.049077	0.293417	-0.091711	-0.688081	-0.134735	-0.474152	-0.738764	-0.168222	0.565261	-0.326202
62620	8.174177	-0.671778	2.169599	-0.203638	0.306343	-0.110283	-0.678241	-0.136539	-0.487104	-0.743603	-0.164460	0.561708	-0.323250
62621	8.023535	-0.200212	2.228218	-0.394233	0.166346	-0.218357	-0.673827	-0.135546	-0.496816	-0.748111	-0.159846	0.561098	-0.316147
62622	9.533456	-0.311112	2.743814	-0.460748	0.016857	-0.263694	-0.671465	-0.131652	-0.498067	-0.751392	-0.155795	0.562917	-0.307022
62623	10.748258	-0.531571	3.298566	-0.361406	0.001424	-0.139950	-0.671178	-0.129672	-0.501962	-0.753330	-0.151862	0.564734	-0.300844
62624	10.361325	-0.918759	3.490852	-0.265950	0.043707	0.009902	-0.670653	-0.124958	-0.504101	-0.754553	-0.147481	0.565730	-0.298076
62625	8.867603	-0.870896	3.395288	-0.219703	0.019477	-0.001007	-0.670898	-0.122716	-0.507332	-0.755388	-0.144008	0.566798	-0.295620
62626	8.068683	-0.605424	3.277088	-0.224195	-0.090863	-0.074730	-0.671954	-0.118993	-0.508562	-0.755429	-0.142001	0.569307	-0.291637
62627	8.271379	-0.483200	3.262039	-0.215787	-0.189873	-0.116885	-0.674226	-0.114226	-0.506223	-0.754534	-0.141141	0.573127	-0.286850
62628	8.894881	-0.356804	3.421348	-0.175028	-0.265577	-0.111900	-0.678709	-0.116508	-0.503483	-0.752614	-0.141275	0.577849	-0.282319
62629	9.207538	-0.238098	2.979984	-0.098137	-0.219945	-0.054394	-0.684813	-0.117212	-0.496112	-0.750650	-0.141668	0.581571	-0.279696
62630	8.963778	0.273831	1.653930	-0.080808	-0.116203	0.020761	-0.686955	-0.116462	-0.491756	-0.749348	-0.140970	0.583831	-0.278831
62631	9.969287	0.002047	1.963393	-0.005453	-0.000307	0.249590	-0.688943	-0.111244	-0.492163	-0.747944	-0.138062	0.584615	-0.282391
62632	9.960433	-0.556356	2.638451	0.017859	0.269578	0.395145	-0.687897	-0.103762	-0.495038	-0.748751	-0.132223	0.581569	-0.289252
62633	10.722733	-0.744563	3.262225	-0.007177	0.286844	0.507060	-0.680244	-0.088682	-0.505543	-0.749112	-0.124676	0.578674	-0.297360
62634	9.837602	-1.502612	3.133866	-0.110060	0.264081	0.463623	-0.678928	-0.073984	-0.512603	-0.749635	-0.116082	0.576528	-0.303625
62635	9.210962	-2.276001	2.435156	-0.250758	0.216832	0.439453	-0.675644	-0.054840	-0.521161	-0.749986	-0.106047	0.575855	-0.307677
62636	9.826652	-2.555936	3.126386	-0.142981	0.149435	0.222759	-0.673146	-0.042350	-0.526962	-0.750625	-0.100402	0.574993	-0.309620
62637	8.822086	-2.093947	2.957623	0.135273	0.082644	0.137816	-0.669450	-0.037440	-0.531217	-0.750422	-0.100431	0.573262	-0.313292
62638	8.059965	-2.307989	2.270007	0.285528	-0.145583	0.150584	-0.671041	-0.038170	-0.529123	-0.747222	-0.103875	0.573985	-0.318451
62639	8.884234	-2.811949	2.422967	0.264531	-0.298811	0.164348	-0.678971	-0.042331	-0.522070	-0.742123	-0.107907	0.577186	-0.323211
62640	10.070498	-2.594543	2.476141	0.187978	-0.243443	0.161402	-0.682713	-0.043019	-0.514192	-0.737836	-0.110410	0.579952	-0.327205
62641	9.936062	-2.264014	2.544484	0.121970	-0.163045	0.193169	-0.689595	-0.041774	-0.509136	-0.734335	-0.111104	0.582107	-0.330997
62642	9.051025	-2.176625	2.353099	0.038118	-0.108637	0.127128	-0.692553	-0.036781	-0.503380	-0.732130	-0.110907	0.583764	-0.333023
62643	8.571915	-2.532799	2.446262	-0.040472	-0.110307	0.163951	-0.695986	-0.032961	-0.503280	-0.729759	-0.109195	0.586150	-0.334600
62644	8.650167	-2.874065	2.514656	-0.039152	-0.122310	0.146516	-0.698137	-0.028346	-0.499634	-0.727417	-0.107726	0.588547	-0.335965
62645	8.724674	-3.021110	2.583480	-0.049484	-0.122270	0.146574	-0.701328	-0.025388	-0.496538	-0.725009	-0.106124	0.591114	-0.337171
62646	8.933578	-3.067579	2.672423	-0.004352	-0.118001	0.074967	-0.704516	-0.021868	-0.494217	-0.723106	-0.105973	0.593045	-0.337912
62647	8.694933	-3.090209	2.709090	0.025855	-0.117480	0.032978	-0.707192	-0.021968	-0.488432	-0.721344	-0.106732	0.594775	-0.338398
62648	8.578864	-2.990557	2.567913	0.087727	-0.207883	-0.019824	-0.709839	-0.022162	-0.486057	-0.718804	-0.109640	0.597167	-0.338662
62649	8.639669	-3.106160	1.998281	0.183188	-0.362423	-0.013547	-0.719496	-0.024983	-0.477392	-0.714042	-0.114836	0.601228	-0.339826
62650	9.240704	-3.097406	2.057161	0.213194	-0.390828	-0.010133	-0.725215	-0.034285	-0.464951	-0.708884	-0.120659	0.605346	-0.341292
62651	9.599526	-2.568915	1.620564	0.165279	-0.192651	-0.032112	-0.731320	-0.038038	-0.456068	-0.706246	-0.124649	0.607024	-0.342347
62652	9.984008	-2.487022	2.038995	-0.010557	0.116226	-0.147551	-0.733556	-0.041109	-0.454540	-0.708678	-0.125502	0.605115	-0.340382
62653	10.111422	-2.190510	2.786030	-0.150238	0.311784	-0.293132	-0.726109	-0.046720	-0.462307	-0.714683	-0.124751	0.601117	-0.335147
62654	9.337066	-1.858783	2.803798	-0.213808	0.357013	-0.449980	-0.719948	-0.055347	-0.472222	-0.722462	-0.124706	0.596313	-0.326968
62655	8.918154	-2.329315	2.874572	-0.226279	0.200891	-0.403300	-0.712727	-0.060901	-0.484705	-0.727927	-0.124881	0.593992	-0.318903
62656	8.739654	-2.108828	2.610650	-0.142537	0.102901	-0.321883	-0.708449	-0.069612	-0.489364	-0.731532	-0.125970	0.592617	-0.312725
62657	8.943045	-2.345004	2.297507	0.046154	0.064766	-0.216945	-0.707234	-0.077308	-0.489656	-0.733437	-0.128746	0.590965	-0.310250
62658	9.464131	-2.277174	2.344547	0.210465	0.086599	-0.141401	-0.706004	-0.084426	-0.492034	-0.734777	-0.132967	0.588050	-0.310838
62659	9.511634	-2.045269	2.409704	0.417248	0.128143	-0.107012	-0.703994	-0.093765	-0.492364	-0.735707	-0.139479	0.583412	-0.314501
62660	9.305997	-1.828004	2.458709	0.534865	0.120156	-0.096965	-0.701815	-0.109555	-0.494265	-0.736174	-0.147718	0.578007	-0.319587
62661	9.351240	-1.573782	2.483075	0.543308	0.100815	-0.093575	-0.698354	-0.122195	-0.493753	-0.736180	-0.156069	0.572894	-0.324767
62662	9.677922	-1.398539	2.846060	0.524649	0.114578	-0.079490	-0.695799	-0.136210	-0.494180	-0.736322	-0.163953	0.567551	-0.329903
62663	9.386686	-1.269559	2.823147	0.454070	0.139614	-0.076655	-0.691942	-0.146352	-0.494932	-0.736787	-0.170513	0.562379	-0.334365
62664	8.998932	-0.969113	2.955024	0.401492	0.115951	-0.094977	-0.689778	-0.158425	-0.496760	-0.737325	-0.176718	0.557675	-0.337819
62665	8.795804	-0.741974	2.987163	0.399874	0.018610	-0.121471	-0.687901	-0.173032	-0.494440	-0.736821	-0.183786	0.554399	-0.340527
62666	8.947658	-0.596253	2.862244	0.389779	-0.091176	-0.135702	-0.688410	-0.184785	-0.490999	-0.735271	-0.191651	0.552602	-0.342458
62667	9.222617	-0.215386	2.670034	0.284504	-0.140783	-0.100645	-0.689739	-0.192300	-0.485763	-0.733207	-0.197892	0.552477	-0.343535
62668	9.793655	0.056914	2.626822	0.166766	-0.124522	-0.033904	-0.691876	-0.197776	-0.479040	-0.731393	-0.201568	0.553050	-0.344340
62669	10.153266	0.026067	2.942528	0.095950	-0.021616	0.001547	-0.692415	-0.200433	-0.476205	-0.730665	-0.203145	0.552866	-0.345254
62670	9.868349	-0.391257	3.146556	0.062576	0.050037	0.017549	-0.695451	-0.202837	-0.473609	-0.730835	-0.203526	0.551804	-0.346365
62671	9.313184	-0.458909	3.109992	0.043447	0.029779	0.097716	-0.695842	-0.203529	-0.473620	-0.730227	-0.202935	0.551610	-0.348299
62672	8.826990	-0.404501	2.957350	0.096018	0.004352	0.141021	-0.695177	-0.201294	-0.475678	-0.728895	-0.202753	0.551480	-0.351388
62673	8.949881	-0.194318	2.952661	0.101270	-0.037411	0.126928	-0.697838	-0.199431	-0.472607	-0.727104	-0.203171	0.551959	-0.354093
62674	9.241964	-0.166135	3.031060	0.131503	-0.049406	0.093703	-0.699702	-0.198655	-0.470088	-0.725352	-0.204402	0.552156	-0.356662
62675	9.611732	-0.165564	3.131485	0.133890	-0.037073	0.079833	-0.701676	-0.200340	-0.469058	-0.723762	-0.205837	0.552185	-0.359014
62676	9.411658	-0.247005	3.188215	0.196581	-0.000869	0.083220	-0.702081	-0.201885	-0.466989	-0.722335	-0.207772	0.551156	-0.362339
62677	9.206057	-0.040887	3.147473	0.257709	-0.051075	0.136925	-0.702889	-0.201229	-0.465004	-0.719651	-0.210491	0.550691	-0.366790
62678	9.142922	-0.043718	3.013299	0.298545	-0.059202	0.189108	-0.705672	-0.202677	-0.461604	-0.716335	-0.213137	0.550168	-0.372494
62679	9.361961	-0.031408	3.047155	0.342785	-0.039263	0.227448	-0.708332	-0.203306	-0.457534	-0.712691	-0.216003	0.549222	-0.379170
62680	9.305823	-0.037131	3.169435	0.431717	0.008759	0.241274	-0.710349	-0.202843	-0.452136	-0.709054	-0.219435	0.546871	-0.387327
62681	9.321615	0.173650	3.193862	0.502719	0.050324	0.231571	-0.713138	-0.203468	-0.448458	-0.705547	-0.223839	0.543322	-0.396107
62682	9.010806	0.304096	3.273117	0.608229	0.049972	0.314938	-0.712869	-0.207335	-0.447357	-0.700805	-0.228587	0.539191	-0.407300
62683	8.660669	0.341633	3.223628	0.659983	0.041410	0.392335	-0.716718	-0.207846	-0.442620	-0.694966	-0.233495	0.535018	-0.419831
62684	8.733474	0.339209	3.386559	0.667694	-0.023137	0.379930	-0.719380	-0.209309	-0.437911	-0.688330	-0.238882	0.531478	-0.432052
62685	9.065434	0.515938	3.391093	0.638523	-0.021899	0.313760	-0.724808	-0.211638	-0.432151	-0.682303	-0.244803	0.527734	-0.442754
62686	9.609037	0.302545	3.607941	0.552725	0.041044	0.234050	-0.727198	-0.214193	-0.427989	-0.677909	-0.249501	0.523420	-0.451906
62687	11.404815	-0.382726	4.476792	0.474881	-0.107231	0.216770	-0.728932	-0.218543	-0.422951	-0.672482	-0.254962	0.521633	-0.458979
62688	9.972560	-1.644542	3.571823	0.284418	-0.058487	0.234810	-0.733197	-0.217291	-0.416342	-0.668249	-0.256875	0.521024	-0.464749
62689	9.195251	-2.313790	3.231585	0.179655	-0.058241	0.174877	-0.736908	-0.214605	-0.413902	-0.665139	-0.258288	0.521032	-0.468405
62690	9.296673	-2.014430	3.301301	0.234686	-0.104319	0.187654	-0.740633	-0.212217	-0.409634	-0.661071	-0.260435	0.521212	-0.472754
62691	8.531044	-2.791655	2.838191	0.350987	-0.237626	0.178173	-0.745947	-0.211665	-0.403031	-0.655090	-0.265696	0.521967	-0.477298
62692	8.513391	-3.373430	2.559132	0.327871	-0.347037	0.307079	-0.752891	-0.208717	-0.391125	-0.646757	-0.270088	0.525015	-0.482822
62693	8.951922	-3.261922	2.671654	0.254858	-0.375384	0.303780	-0.763016	-0.203209	-0.377311	-0.638468	-0.273969	0.529083	-0.487208
62694	9.445379	-2.866886	3.004859	0.279131	-0.332116	0.255896	-0.770776	-0.197680	-0.363252	-0.630901	-0.278058	0.532010	-0.491541
62695	9.087803	-2.456533	2.832522	0.358887	-0.226329	0.223590	-0.777978	-0.198743	-0.350113	-0.624259	-0.282535	0.532630	-0.496770
62696	8.856067	-3.008497	2.658106	0.408600	-0.148707	0.317890	-0.782801	-0.194499	-0.341081	-0.617170	-0.285728	0.532220	-0.504184
62697	8.509359	-3.269162	2.352479	0.385241	-0.034948	0.377565	-0.786669	-0.187145	-0.337631	-0.610719	-0.286855	0.530987	-0.512629
62698	8.464725	-3.487854	1.967833	0.344586	0.072253	0.362300	-0.789611	-0.180049	-0.334848	-0.605766	-0.286476	0.528653	-0.521061
62699	8.694201	-3.377213	1.881783	0.244569	0.156368	0.179679	-0.790802	-0.174393	-0.336563	-0.604058	-0.285916	0.525368	-0.526645
62700	9.459632	-3.053977	2.350540	0.170099	0.253905	-0.098860	-0.787061	-0.177033	-0.342671	-0.606786	-0.286344	0.519963	-0.528637
62701	9.521705	-1.849287	3.119278	0.079453	0.189607	-0.398944	-0.782371	-0.189038	-0.347923	-0.612414	-0.289447	0.514667	-0.525630
62702	8.385967	-0.525724	2.847168	-0.045469	0.233327	-0.424941	-0.775436	-0.201141	-0.354504	-0.619522	-0.290810	0.509834	-0.521240
62703	8.675879	-1.296019	2.914250	-0.215990	0.105236	-0.428170	-0.769699	-0.212311	-0.359616	-0.626222	-0.291418	0.508397	-0.514251
62704	9.213392	-0.864516	3.208216	-0.271141	0.033063	-0.380199	-0.765952	-0.221036	-0.363617	-0.632026	-0.291547	0.508564	-0.506859
62705	10.760537	-0.801332	3.977245	-0.023103	0.059433	-0.111079	-0.761154	-0.226427	-0.369132	-0.633850	-0.291829	0.507498	-0.505486
62706	10.409581	-1.221259	4.468473	0.242446	0.154432	0.204167	-0.760482	-0.225289	-0.371474	-0.631930	-0.291271	0.504301	-0.511377
62707	9.271038	-0.814613	4.139791	0.353805	0.183764	0.461891	-0.761295	-0.218409	-0.371726	-0.626948	-0.289217	0.501064	-0.521752
62708	8.098484	-0.820252	3.803603	0.522443	0.137230	0.366879	-0.763414	-0.213468	-0.372137	-0.621421	-0.290651	0.496000	-0.532299
62709	7.666877	-0.609498	3.518755	0.734041	0.045398	0.285662	-0.764494	-0.211584	-0.369470	-0.614516	-0.296454	0.489226	-0.543271
62710	7.983349	-0.721093	2.827053	0.951996	-0.121174	0.326477	-0.769020	-0.214764	-0.361112	-0.604041	-0.306209	0.482251	-0.555702
62711	10.507276	-1.195745	4.280141	1.101753	-0.342629	0.441005	-0.773872	-0.216660	-0.345647	-0.588951	-0.319033	0.476691	-0.569316
62712	10.040171	-2.613970	3.379706	1.187234	-0.260120	0.494265	-0.782842	-0.216172	-0.325911	-0.573094	-0.331156	0.469268	-0.584540
62713	7.990785	-2.413625	2.657507	1.031182	-0.286475	0.401840	-0.789813	-0.215343	-0.309853	-0.558751	-0.342503	0.463061	-0.596711
62714	9.261824	-2.632040	2.983388	1.045746	-0.435484	0.189640	-0.796276	-0.218832	-0.289427	-0.545175	-0.357539	0.456666	-0.605316
62715	9.697583	-2.968902	3.254238	1.194664	-0.403040	0.262672	-0.804895	-0.224363	-0.261686	-0.529586	-0.372938	0.448388	-0.615958
62716	9.229733	-3.069795	3.302349	1.269474	-0.332701	0.525142	-0.812182	-0.224590	-0.238569	-0.510467	-0.385641	0.440039	-0.630135
62717	8.767297	-2.628520	3.488804	1.247938	-0.322455	0.450975	-0.817853	-0.223079	-0.220934	-0.492111	-0.398297	0.430999	-0.642982
62718	8.645180	-2.218596	3.831599	1.185881	-0.299322	0.454652	-0.823697	-0.217756	-0.199945	-0.474098	-0.409774	0.422205	-0.655026
62719	8.286056	-2.059204	3.745312	1.151687	-0.347239	0.416163	-0.830964	-0.215873	-0.180325	-0.456115	-0.421516	0.413738	-0.665661
62720	8.270130	-2.296494	3.703561	1.053305	-0.425766	0.454628	-0.838837	-0.202210	-0.156273	-0.437547	-0.432921	0.407337	-0.674692
62721	8.779574	-2.602326	3.525213	0.880715	-0.409744	0.455287	-0.844837	-0.193464	-0.133905	-0.420332	-0.442225	0.402926	-0.682208
62722	8.735397	-2.616954	3.785103	0.712962	-0.395679	0.366842	-0.848676	-0.187654	-0.117247	-0.405789	-0.450609	0.399732	-0.687387
62723	8.769272	-2.254164	3.658736	0.514903	-0.410631	0.253950	-0.853577	-0.180347	-0.100027	-0.394333	-0.458193	0.398251	-0.689896
62724	8.768781	-2.008696	3.192512	0.329812	-0.398529	0.087021	-0.855563	-0.178377	-0.083196	-0.386935	-0.465596	0.397643	-0.689479
62725	9.139018	-1.980784	3.014867	0.165779	-0.312128	-0.100610	-0.856210	-0.180234	-0.067499	-0.384295	-0.471790	0.396824	-0.687214
62726	9.328485	-2.049785	2.961082	0.099038	-0.159444	-0.218573	-0.856248	-0.185142	-0.060518	-0.385111	-0.476493	0.394641	-0.684765
62727	9.125040	-1.915159	2.798208	0.043804	-0.013994	-0.319228	-0.855046	-0.196875	-0.057350	-0.388963	-0.479336	0.391090	-0.682637
62728	9.005618	-1.998597	2.533437	-0.045951	0.148013	-0.349920	-0.851821	-0.208507	-0.060487	-0.395346	-0.479704	0.387222	-0.680915
62729	9.791007	-2.038113	2.863398	-0.161089	0.243367	-0.478279	-0.846956	-0.223489	-0.069732	-0.405275	-0.478580	0.382882	-0.678318
62730	10.476246	-1.364410	2.871688	-0.107900	0.214969	-0.590127	-0.840102	-0.242856	-0.079077	-0.415947	-0.479290	0.376948	-0.674670
62731	10.737027	-0.926667	2.595869	0.033120	0.164638	-0.358668	-0.834062	-0.258948	-0.086779	-0.421714	-0.479837	0.371689	-0.673618
62732	10.281910	-1.428598	2.240886	-0.029306	0.169584	0.013088	-0.832188	-0.262893	-0.089099	-0.423099	-0.477224	0.370802	-0.675093
62733	8.660084	-0.857474	1.901496	-0.230152	0.178662	0.114567	-0.831883	-0.260054	-0.095599	-0.425063	-0.471834	0.373517	-0.676150
62734	8.614791	-0.200978	2.277503	-0.340943	0.078856	-0.033750	-0.831670	-0.259372	-0.105811	-0.429337	-0.468129	0.377155	-0.674002
62735	9.667735	-0.677537	2.628959	-0.273695	-0.017353	-0.079360	-0.833355	-0.258936	-0.108936	-0.432838	-0.466458	0.380268	-0.671166
62736	10.364159	-1.355719	3.051155	-0.169929	-0.026251	0.077502	-0.832295	-0.257250	-0.110745	-0.433202	-0.464766	0.383522	-0.670253
62737	9.265444	-1.211765	2.739604	-0.081325	0.054984	0.216846	-0.832432	-0.255181	-0.111096	-0.431470	-0.461512	0.386175	-0.672093
62738	8.470781	-0.639961	2.574819	-0.030399	0.037405	0.110048	-0.833746	-0.248822	-0.114107	-0.430579	-0.459915	0.387301	-0.673110
62739	8.440153	-0.850516	2.761390	0.025451	-0.055421	0.095684	-0.836383	-0.246784	-0.114048	-0.428641	-0.460003	0.388325	-0.673697
62740	9.088447	-0.671835	2.782856	0.057454	-0.095751	0.079858	-0.838009	-0.243551	-0.109647	-0.426312	-0.461183	0.389131	-0.673903
62741	9.364456	-0.512854	2.679471	0.098370	-0.074143	0.125183	-0.838575	-0.239048	-0.106801	-0.423172	-0.461927	0.389576	-0.675114
62742	9.181874	-0.548681	2.535825	0.091794	-0.023776	0.156816	-0.840375	-0.239171	-0.102461	-0.420039	-0.461821	0.390009	-0.676891
62743	9.109379	-0.465290	2.514474	0.104608	0.062971	0.190151	-0.841046	-0.233657	-0.103396	-0.417038	-0.460268	0.389780	-0.679929
62744	9.268927	-0.531551	3.115169	0.109820	0.138920	0.236618	-0.844338	-0.228710	-0.105110	-0.413905	-0.457464	0.389324	-0.683986
62745	9.356209	-0.537539	3.369725	0.044179	0.190373	0.216037	-0.845630	-0.220929	-0.111502	-0.412106	-0.453452	0.389032	-0.687898
62746	9.898593	-0.523742	3.677003	0.043283	0.197878	0.174279	-0.845858	-0.217136	-0.117587	-0.410870	-0.449745	0.388407	-0.691415
62747	10.227702	-1.218411	3.899219	0.017981	0.287169	0.271552	-0.845289	-0.211798	-0.125352	-0.409288	-0.443717	0.388101	-0.696402
62748	10.435623	-1.889232	3.814648	-0.163995	0.241914	0.339220	-0.847862	-0.203146	-0.136306	-0.407902	-0.436375	0.391427	-0.699984
62749	9.394666	-1.944658	3.048563	-0.322435	0.211202	0.178064	-0.847037	-0.192691	-0.145545	-0.409973	-0.429299	0.395631	-0.700785
62750	9.187724	-1.999045	2.858865	-0.238315	0.112910	-0.040552	-0.848291	-0.188591	-0.154895	-0.413495	-0.426099	0.397718	-0.699487
62751	8.298416	-1.887685	2.258721	-0.022552	0.028872	-0.057276	-0.848642	-0.192961	-0.158125	-0.414814	-0.425902	0.397206	-0.699117
62752	8.204829	-2.140778	1.949775	0.092127	-0.119986	0.071943	-0.848386	-0.195601	-0.156081	-0.412095	-0.427787	0.397555	-0.699375
62753	8.938837	-3.160274	1.816611	0.203965	-0.197903	0.227749	-0.851340	-0.192678	-0.149971	-0.405633	-0.430375	0.398237	-0.701175
62754	9.939901	-3.329343	2.280181	0.170414	-0.205388	0.200091	-0.854592	-0.187042	-0.140790	-0.399741	-0.433053	0.399257	-0.702329
62755	9.937341	-2.830137	2.798240	0.175318	-0.099762	0.147993	-0.855840	-0.184106	-0.134299	-0.395359	-0.434641	0.398887	-0.704037
62756	8.607307	-2.199044	2.956592	0.256245	-0.054116	0.119703	-0.858252	-0.182816	-0.129274	-0.391027	-0.436490	0.396766	-0.706506
62757	8.169097	-2.284601	2.691890	0.220886	-0.089573	0.175468	-0.859196	-0.180783	-0.127392	-0.385913	-0.438050	0.395895	-0.708838
62758	8.599404	-2.709567	3.031830	0.122241	-0.168526	0.123311	-0.859517	-0.176721	-0.122196	-0.381785	-0.440419	0.396569	-0.709228
62759	8.862652	-2.641001	2.992827	0.011452	-0.167637	0.116692	-0.862743	-0.174923	-0.114402	-0.378695	-0.441908	0.398747	-0.708737
62760	8.727907	-2.793050	3.017988	-0.089881	-0.149033	0.096101	-0.864496	-0.171407	-0.110649	-0.376958	-0.442592	0.402022	-0.707385
62761	8.651329	-2.536963	3.188051	-0.150113	-0.093170	-0.030952	-0.866503	-0.170926	-0.106692	-0.377966	-0.442958	0.404610	-0.705138
62762	8.327751	-2.611815	2.744099	-0.170736	-0.026889	-0.058662	-0.864777	-0.172269	-0.108042	-0.380107	-0.442541	0.406724	-0.703030
62763	8.785606	-2.942457	2.874093	-0.176341	-0.016522	-0.164052	-0.864499	-0.176676	-0.107869	-0.383817	-0.442680	0.407923	-0.700227
62764	9.221841	-3.166963	3.301496	-0.051477	0.050250	-0.254847	-0.861830	-0.186563	-0.108084	-0.388266	-0.443677	0.406021	-0.698246
62765	9.151139	-3.280167	2.836629	0.067910	0.073171	-0.105977	-0.860199	-0.193806	-0.111254	-0.389699	-0.443932	0.403632	-0.698671
62766	9.356598	-3.019394	3.242373	0.195269	0.107643	-0.141132	-0.858576	-0.199678	-0.114004	-0.390823	-0.445104	0.398833	-0.700052
62767	10.953737	-2.767444	3.804704	0.331325	0.242346	-0.294437	-0.856686	-0.206648	-0.116777	-0.393870	-0.446496	0.389732	-0.702579
62768	11.046856	-1.850978	3.612212	0.406899	0.249450	-0.385435	-0.850534	-0.223743	-0.121486	-0.397587	-0.449189	0.378604	-0.704850
62769	8.373408	-0.320406	2.056543	0.316655	0.140116	-0.223832	-0.848360	-0.237743	-0.123614	-0.398930	-0.451313	0.371056	-0.706745
62770	8.058043	-0.705769	1.368273	-0.035423	-0.012893	-0.099394	-0.844623	-0.243162	-0.127812	-0.400585	-0.451968	0.370790	-0.705529
62771	9.528535	-0.825578	2.281746	-0.221999	-0.129236	-0.194879	-0.843831	-0.249661	-0.125193	-0.404362	-0.453408	0.373251	-0.701139
62772	10.626576	-1.471584	2.775027	-0.171468	-0.112174	-0.110999	-0.843045	-0.251874	-0.123801	-0.406656	-0.454438	0.375579	-0.697895
62773	10.001464	-1.785208	3.085242	-0.095764	-0.021157	0.062556	-0.841208	-0.252277	-0.123166	-0.406476	-0.453461	0.377726	-0.697477
62774	8.622572	-2.068967	3.035573	0.006220	-0.042798	0.183256	-0.843065	-0.248303	-0.123074	-0.403563	-0.452739	0.379675	-0.698577
62775	8.086078	-1.441998	2.950355	0.150198	-0.209086	0.093244	-0.846142	-0.247031	-0.117127	-0.399288	-0.456121	0.380173	-0.698564
62776	8.394667	-1.513034	2.988220	0.296287	-0.299020	0.017605	-0.845847	-0.246905	-0.105065	-0.394079	-0.462533	0.378597	-0.698161
62777	8.871059	-1.262846	2.603055	0.352934	-0.260080	0.063824	-0.847780	-0.245682	-0.094408	-0.387927	-0.468409	0.376353	-0.698902
62778	9.063462	-1.022036	1.529406	0.447147	-0.100691	0.110227	-0.849836	-0.244171	-0.084792	-0.381448	-0.472455	0.371927	-0.702107
62779	9.941856	-0.598301	1.602315	0.547803	0.131191	0.188315	-0.850930	-0.242031	-0.080678	-0.374571	-0.473379	0.365051	-0.708764
62780	9.992274	-0.935494	2.642348	0.630055	0.410934	0.341567	-0.852521	-0.236525	-0.081606	-0.366731	-0.469742	0.356247	-0.719680
62781	11.154078	-1.834347	3.561546	0.630229	0.235292	0.578604	-0.854118	-0.224380	-0.084895	-0.354109	-0.466819	0.350883	-0.730457
62782	7.335982	-2.547956	2.128696	0.398266	0.230244	0.425218	-0.856874	-0.212207	-0.091189	-0.345813	-0.463269	0.347416	-0.738307
62783	9.779654	-3.154769	2.862636	0.250696	-0.081223	0.261229	-0.859428	-0.199850	-0.090140	-0.339029	-0.464405	0.346790	-0.741029
62784	8.738516	-2.178968	3.234717	0.594615	-0.070565	0.109968	-0.861335	-0.196648	-0.083508	-0.331393	-0.468707	0.339481	-0.745148
62785	8.467193	-2.096519	2.573881	0.822480	-0.231647	0.246606	-0.863290	-0.196982	-0.069472	-0.318347	-0.475889	0.331133	-0.750024
62786	9.226475	-2.841050	3.020316	0.799806	-0.287838	0.255435	-0.866989	-0.189355	-0.054742	-0.304984	-0.483552	0.323378	-0.754048
62787	9.792064	-2.620078	3.233156	0.708002	-0.201422	0.133899	-0.867659	-0.180027	-0.041442	-0.294724	-0.490006	0.315330	-0.757363
62788	9.054757	-2.164110	3.401957	0.573710	-0.170108	0.109795	-0.868799	-0.177126	-0.032068	-0.286372	-0.495261	0.308719	-0.759869
62789	8.264050	-2.151708	3.333232	0.465824	-0.217139	0.057516	-0.867972	-0.174492	-0.021927	-0.279467	-0.500845	0.303576	-0.760851
62790	8.099750	-2.368827	3.338778	0.334317	-0.252915	0.063901	-0.870581	-0.172751	-0.009157	-0.273630	-0.506181	0.300555	-0.760641
62791	8.357244	-2.457757	3.278296	0.159492	-0.275210	0.061780	-0.870423	-0.170142	0.002431	-0.269341	-0.510824	0.300403	-0.759126
62792	8.560543	-2.752203	2.746408	0.032033	-0.197247	0.002244	-0.871280	-0.169979	0.010700	-0.267821	-0.514000	0.301021	-0.757273
62793	8.725566	-3.017248	1.779991	-0.111525	0.004150	-0.060395	-0.870903	-0.170281	0.013051	-0.269795	-0.513665	0.302265	-0.756303
62794	10.012800	-2.467954	2.474779	-0.126117	0.211524	-0.255001	-0.868742	-0.176543	0.008978	-0.276246	-0.511341	0.300423	-0.756284
62795	10.685406	-2.994164	3.221722	0.042843	0.306717	-0.242846	-0.866132	-0.179945	-0.003169	-0.281184	-0.508350	0.295819	-0.758292
62796	10.903303	-1.870316	3.496610	0.145616	0.308970	-0.269388	-0.865354	-0.187231	-0.014463	-0.285634	-0.506083	0.289144	-0.760716
62797	10.462533	-0.323005	3.085724	0.254938	0.203879	-0.183013	-0.861206	-0.196498	-0.019002	-0.286905	-0.505473	0.282444	-0.763156
62798	9.313399	-1.315103	2.814852	0.070991	0.234165	-0.011506	-0.861140	-0.197920	-0.026373	-0.287713	-0.502390	0.279921	-0.765813
62799	7.861771	-0.778786	2.417766	-0.298609	0.260940	-0.007148	-0.860664	-0.193631	-0.038353	-0.292180	-0.496711	0.283110	-0.766654
62800	7.563423	-0.184369	2.457333	-0.575408	0.055639	-0.191951	-0.858368	-0.196007	-0.044710	-0.301159	-0.493571	0.289701	-0.762735
62801	9.518286	-0.362077	2.961702	-0.630074	-0.116984	-0.277436	-0.855686	-0.200055	-0.049267	-0.310837	-0.493169	0.297409	-0.756117
62802	11.198421	-0.897824	3.569013	-0.518392	-0.134773	-0.184158	-0.852767	-0.204142	-0.050548	-0.317942	-0.493071	0.304274	-0.750474
62803	10.144762	-1.752167	3.498865	-0.331074	-0.041970	0.102457	-0.853702	-0.198909	-0.051225	-0.319350	-0.491023	0.310660	-0.748600
62804	8.321335	-1.102418	3.230625	-0.249176	-0.062663	0.028536	-0.853839	-0.193932	-0.052830	-0.321003	-0.490210	0.315090	-0.746572
62805	7.856481	-0.713790	3.130674	-0.224097	-0.133454	-0.130602	-0.854137	-0.196760	-0.047246	-0.324267	-0.491635	0.318123	-0.742929
62806	8.173038	-0.659246	3.220990	-0.179239	-0.229379	-0.167596	-0.853366	-0.200244	-0.043387	-0.327078	-0.494960	0.320641	-0.738393
62807	9.068111	-0.730126	3.228360	-0.119361	-0.266139	-0.099692	-0.852221	-0.201124	-0.038300	-0.328010	-0.498794	0.323228	-0.734260
62808	9.415591	-0.517397	2.598668	-0.011008	-0.223870	-0.063227	-0.852817	-0.201793	-0.029394	-0.327624	-0.502435	0.324247	-0.731495
62809	9.928268	-0.740037	2.138138	0.091864	-0.065996	0.059136	-0.853654	-0.202707	-0.023113	-0.325416	-0.503705	0.323985	-0.731723
62810	9.933752	-0.943036	2.711389	0.124988	0.112641	0.225303	-0.855789	-0.198621	-0.021181	-0.321605	-0.501429	0.323707	-0.735087
62811	9.327467	-0.549103	2.900493	0.058191	0.256701	0.271130	-0.857639	-0.185492	-0.026152	-0.318719	-0.496362	0.323940	-0.739666
62812	9.432964	-0.771303	3.156392	0.001607	0.354458	0.245446	-0.860101	-0.174100	-0.035873	-0.317327	-0.489570	0.324067	-0.744719
62813	10.045152	-1.710826	3.569551	-0.082680	0.328742	0.343509	-0.860850	-0.162684	-0.046131	-0.315184	-0.482002	0.326567	-0.749457
62814	9.200829	-2.194526	3.185076	-0.154782	0.295419	0.292950	-0.863704	-0.149353	-0.056991	-0.314201	-0.474704	0.329842	-0.753086
62815	9.597974	-2.548767	3.081270	-0.077328	0.142724	0.185973	-0.864986	-0.140724	-0.065070	-0.313105	-0.470934	0.331900	-0.755002
62816	8.863409	-2.062387	3.131798	0.134241	0.023150	0.041802	-0.865665	-0.136609	-0.064329	-0.311376	-0.471176	0.330137	-0.756338
62817	7.981126	-1.994987	2.550236	0.299410	-0.154989	0.085151	-0.866093	-0.134587	-0.061139	-0.306261	-0.474913	0.327409	-0.757275
62818	8.950927	-2.596414	2.623386	0.297354	-0.301048	0.130314	-0.866085	-0.129375	-0.048581	-0.299510	-0.480445	0.326000	-0.757093
62819	10.103490	-2.719529	2.764500	0.162095	-0.272743	0.098708	-0.869868	-0.126108	-0.037608	-0.294674	-0.485003	0.326199	-0.755998
62820	9.808469	-2.359954	2.965295	0.072697	-0.162405	0.075649	-0.868404	-0.121282	-0.025986	-0.291775	-0.487422	0.326802	-0.755306
62821	8.729300	-2.123545	3.058964	0.034811	-0.162415	0.004915	-0.869782	-0.118900	-0.019373	-0.290294	-0.490152	0.327355	-0.753870
62822	8.276463	-2.167886	3.030053	-0.039553	-0.216248	0.025847	-0.869316	-0.117326	-0.012790	-0.288892	-0.493037	0.329475	-0.751600
62823	8.474086	-2.504277	3.003750	-0.193914	-0.260017	-0.060987	-0.869920	-0.115791	-0.003972	-0.289989	-0.496303	0.333372	-0.747297
62824	8.828890	-2.621806	2.819547	-0.316884	-0.240909	-0.160818	-0.869442	-0.119464	0.003687	-0.293935	-0.499150	0.337911	-0.741800
62825	8.941560	-2.588327	2.338005	-0.458063	-0.132806	-0.185385	-0.868946	-0.123384	0.009113	-0.300313	-0.499730	0.343727	-0.736161
62826	9.189318	-2.769072	1.806709	-0.533999	0.004187	-0.245780	-0.866302	-0.130817	0.010782	-0.309289	-0.498147	0.349097	-0.730973
62827	9.819298	-2.744564	2.175070	-0.511428	0.146710	-0.381415	-0.865700	-0.139560	0.005623	-0.320898	-0.495544	0.351981	-0.726340
62828	9.443419	-2.495158	2.303526	-0.477941	0.284895	-0.293978	-0.862551	-0.149864	-0.004829	-0.331901	-0.490397	0.354171	-0.723820
62829	10.711548	-2.740974	2.914797	-0.445953	0.246316	-0.431769	-0.861372	-0.159351	-0.016038	-0.344165	-0.486967	0.354891	-0.720046
62830	9.363912	-1.036515	2.606999	-0.245543	0.332620	-0.376675	-0.857513	-0.173722	-0.031034	-0.354340	-0.483155	0.352468	-0.718868
62831	8.866833	-0.836863	2.059584	-0.253303	0.227475	-0.288955	-0.855818	-0.182667	-0.041187	-0.362476	-0.480213	0.351836	-0.717089
62832	9.001430	-0.711457	2.029205	-0.438726	0.158317	-0.355767	-0.851279	-0.189581	-0.046338	-0.372897	-0.477259	0.353559	-0.712859
62833	9.795454	-0.527329	2.323410	-0.632326	0.021701	-0.367696	-0.849611	-0.199953	-0.052586	-0.384251	-0.474930	0.358989	-0.705634
62834	9.243193	-0.143062	2.026870	-0.855898	-0.058735	-0.355189	-0.846242	-0.208659	-0.058551	-0.396922	-0.471674	0.368104	-0.696043
62835	9.388005	-0.414862	1.687938	-0.913677	-0.158019	-0.348276	-0.841839	-0.218768	-0.061667	-0.409128	-0.469290	0.378822	-0.684745
62836	10.121683	-0.583671	1.896188	-0.812295	-0.043876	-0.231232	-0.842045	-0.225608	-0.065472	-0.419544	-0.464952	0.388102	-0.676151
62837	10.548105	-0.834097	2.260494	-0.508013	0.059033	-0.158462	-0.838569	-0.229918	-0.070433	-0.426837	-0.461328	0.393075	-0.671177
62838	9.403955	-0.581263	1.796580	-0.113401	0.138105	-0.131684	-0.837990	-0.234124	-0.074978	-0.430749	-0.459559	0.392223	-0.670390
62839	9.257076	-0.416267	1.257530	0.274920	0.021721	-0.026776	-0.836902	-0.238352	-0.077429	-0.428738	-0.462117	0.388197	-0.672261
62840	9.611838	-0.453794	1.522407	0.542948	-0.061062	0.252264	-0.838026	-0.232379	-0.071403	-0.419844	-0.465621	0.383750	-0.677985
62841	9.816526	-0.393118	1.583918	0.635445	-0.057013	0.331407	-0.841278	-0.224110	-0.063481	-0.408945	-0.469462	0.378770	-0.684765
62842	9.949270	-0.115306	1.822094	0.664348	-0.042265	0.268556	-0.844912	-0.217212	-0.056370	-0.398689	-0.473412	0.372525	-0.691486
62843	9.109544	-0.091996	2.122693	0.745245	-0.040022	0.212371	-0.846300	-0.214014	-0.048955	-0.388359	-0.478630	0.364601	-0.697966
62844	9.717892	-0.454941	2.423084	0.764464	-0.244070	0.272057	-0.849032	-0.207552	-0.039368	-0.375432	-0.485943	0.358403	-0.703177
62845	9.212170	-1.181195	2.637500	0.639558	-0.324631	0.238174	-0.853434	-0.195152	-0.021392	-0.363514	-0.493908	0.354210	-0.706009
62846	8.957718	-1.619145	1.608093	0.404251	-0.283127	0.277354	-0.853308	-0.188991	-0.007505	-0.353598	-0.498871	0.353299	-0.708008
62847	10.102318	-2.166061	2.324468	0.233184	-0.125550	0.205272	-0.854326	-0.184165	0.002168	-0.347461	-0.501190	0.353048	-0.709532
62848	10.006948	-2.139784	2.876678	0.175262	0.062097	0.082100	-0.856733	-0.179957	0.005153	-0.344997	-0.500967	0.350971	-0.711919
62849	9.382560	-1.932502	3.056279	0.164350	0.093514	0.045469	-0.856965	-0.179218	0.000974	-0.343342	-0.500763	0.348564	-0.714042
62850	9.073611	-1.894673	3.168070	0.125806	0.107467	0.015914	-0.857715	-0.179997	-0.003362	-0.342626	-0.500002	0.346209	-0.716062
62851	8.876412	-1.949060	2.970884	0.032494	0.168576	0.066051	-0.858596	-0.178974	-0.008711	-0.342504	-0.497622	0.345368	-0.718181
62852	8.746307	-1.740689	2.887268	-0.127684	0.174213	0.013284	-0.858447	-0.176729	-0.011814	-0.344807	-0.494173	0.346159	-0.719079
62853	8.831051	-1.807352	2.923102	-0.371270	0.252964	-0.095667	-0.858097	-0.178392	-0.021682	-0.351573	-0.488860	0.348909	-0.718105
62854	10.703430	-2.294085	3.778485	-0.604535	0.197233	-0.302392	-0.853764	-0.185634	-0.033656	-0.363189	-0.483863	0.353235	-0.713579
62855	9.749975	-0.565549	3.621730	-0.504945	0.108023	-0.584133	-0.852580	-0.202318	-0.042123	-0.377136	-0.482940	0.354038	-0.706537
62856	8.349106	-1.437490	2.777274	-0.313760	0.014545	-0.276311	-0.848803	-0.213216	-0.048659	-0.384183	-0.482329	0.355704	-0.702308
62857	8.978415	-1.148530	2.938763	-0.293512	-0.006629	-0.283339	-0.845224	-0.221447	-0.048454	-0.390944	-0.482365	0.357199	-0.697780
62858	9.122017	-0.754674	2.771562	-0.356738	-0.045509	-0.227461	-0.843071	-0.228969	-0.050978	-0.397241	-0.481840	0.360348	-0.692949
62859	9.346437	-0.283183	2.545489	-0.487630	-0.077117	-0.263820	-0.841732	-0.235014	-0.051107	-0.405044	-0.481109	0.365193	-0.686373
62860	9.222194	0.074499	2.345220	-0.564708	-0.118676	-0.405078	-0.838385	-0.247219	-0.052684	-0.415150	-0.481096	0.369994	-0.677718
62861	9.906297	0.154571	2.475835	-0.426798	-0.066192	-0.324984	-0.833593	-0.258440	-0.054645	-0.423205	-0.481053	0.373180	-0.670987
62862	10.190240	-0.359826	2.675027	-0.304715	0.006445	-0.079058	-0.831440	-0.267070	-0.056666	-0.427258	-0.478988	0.376470	-0.668051
62863	9.629150	-0.584257	2.771959	-0.209271	0.066384	0.063822	-0.831667	-0.266739	-0.061247	-0.428978	-0.476052	0.379288	-0.667453
62864	9.245174	-0.484592	2.837938	-0.115315	0.126477	0.143896	-0.831115	-0.261705	-0.066789	-0.429130	-0.472298	0.381133	-0.668970
62865	9.134579	-0.232354	2.943357	0.011538	0.158420	0.163636	-0.835310	-0.254801	-0.071473	-0.428130	-0.469243	0.381113	-0.671766
62866	9.091217	-0.131447	3.071702	0.156247	0.155238	0.184123	-0.835805	-0.251434	-0.076778	-0.425386	-0.467104	0.379431	-0.675938
62867	9.077864	0.096165	3.133362	0.242960	0.125035	0.175037	-0.835554	-0.245630	-0.078107	-0.421819	-0.466361	0.376618	-0.680246
62868	9.152931	0.450102	3.117296	0.264512	0.117562	0.141782	-0.837400	-0.244825	-0.077816	-0.418320	-0.465937	0.373366	-0.684477
62869	9.280713	0.667365	3.127123	0.250846	0.104689	0.079852	-0.838451	-0.242341	-0.079070	-0.415840	-0.466237	0.369642	-0.687797
62870	9.280437	0.609680	3.075461	0.203846	0.134366	0.050422	-0.838827	-0.242316	-0.081295	-0.414254	-0.465727	0.366211	-0.690928
62871	9.139873	0.703426	3.048566	0.159268	0.155136	-0.020074	-0.838403	-0.244759	-0.083838	-0.414400	-0.465310	0.362322	-0.693169
62872	10.583073	0.445748	3.718578	0.146237	0.051558	-0.013967	-0.837474	-0.247784	-0.083511	-0.413625	-0.465927	0.359761	-0.694549
62873	9.396628	-1.113673	3.413857	-0.001370	0.020685	0.139869	-0.837763	-0.247274	-0.080483	-0.412082	-0.464883	0.360670	-0.695693
62874	8.453409	-1.946408	2.619920	-0.152524	-0.056426	0.241207	-0.840138	-0.240521	-0.082693	-0.409752	-0.462684	0.365519	-0.696005
62875	9.742561	-1.920677	3.244257	-0.149870	-0.140878	0.091134	-0.842816	-0.237991	-0.077904	-0.409048	-0.462984	0.369398	-0.694169
62876	9.369285	-2.601556	2.763769	0.060889	-0.172888	0.088693	-0.844437	-0.237243	-0.073026	-0.405993	-0.465244	0.370810	-0.693698
62877	9.619547	-3.061555	2.899138	0.096236	-0.214685	0.215909	-0.847144	-0.234620	-0.064695	-0.400665	-0.467595	0.373085	-0.693996
62878	9.245850	-2.479496	2.797414	0.097917	-0.203643	0.137313	-0.848675	-0.231442	-0.055837	-0.396339	-0.470196	0.374661	-0.693873
62879	9.384694	-2.405821	3.051913	0.085564	-0.182332	0.118236	-0.850992	-0.227159	-0.047870	-0.392655	-0.472680	0.375929	-0.693594
62880	8.652008	-2.434178	3.112017	0.068346	-0.118207	0.168948	-0.853043	-0.222453	-0.040420	-0.388792	-0.473605	0.377526	-0.694272
62881	8.487737	-2.609695	3.307017	0.032645	-0.121411	0.273709	-0.854561	-0.216484	-0.034391	-0.383868	-0.473580	0.380527	-0.695389
62882	8.345786	-2.758508	3.264594	-0.021915	-0.138440	0.273813	-0.856592	-0.208420	-0.031071	-0.379227	-0.473268	0.384504	-0.695961
62883	8.432528	-2.937175	3.109926	-0.099497	-0.195863	0.188425	-0.859697	-0.200404	-0.024859	-0.376118	-0.473833	0.389100	-0.694708
62884	8.822934	-2.792665	2.909262	-0.178330	-0.227167	0.000203	-0.860427	-0.197199	-0.017449	-0.376043	-0.475666	0.393299	-0.691122
62885	9.141243	-2.542679	2.445422	-0.192823	-0.157089	-0.215857	-0.858102	-0.200842	-0.010720	-0.379678	-0.478092	0.395054	-0.686444
62886	9.229607	-2.515637	1.906239	-0.188921	0.039999	-0.403710	-0.855826	-0.211840	-0.010560	-0.387322	-0.479316	0.393472	-0.682215
62887	9.224119	-2.610941	1.967962	-0.196963	0.242731	-0.508645	-0.853231	-0.225656	-0.015965	-0.398061	-0.478453	0.389387	-0.678976
62888	10.721315	-2.772895	2.720413	-0.214219	0.219796	-0.729084	-0.846223	-0.245963	-0.027430	-0.411660	-0.479421	0.383522	-0.673500
62889	9.723233	-0.363292	2.472691	0.037328	0.304681	-0.773599	-0.836327	-0.271653	-0.035745	-0.424027	-0.481493	0.373057	-0.670220
62890	10.121404	-0.563301	2.249994	0.139325	0.116831	-0.455103	-0.829338	-0.293375	-0.044222	-0.429660	-0.484499	0.365824	-0.668450
62891	9.906917	-0.601550	2.363362	0.202086	0.192154	-0.387064	-0.823757	-0.306528	-0.045309	-0.434288	-0.486497	0.357724	-0.668392
62892	8.777198	-0.341213	2.088081	0.129207	0.256245	-0.193234	-0.818705	-0.314150	-0.048511	-0.437442	-0.485593	0.351894	-0.670085
62893	8.699999	0.313010	2.694817	-0.066306	0.125210	-0.053550	-0.818395	-0.315736	-0.053527	-0.439719	-0.483743	0.351174	-0.670311
62894	9.412644	-0.067718	3.205619	-0.118194	0.020636	-0.009927	-0.816260	-0.316636	-0.056969	-0.441154	-0.482518	0.352500	-0.669555
62895	9.937718	-0.086210	3.592741	-0.151333	-0.047319	0.087756	-0.817454	-0.310707	-0.058416	-0.441158	-0.481218	0.355770	-0.668757
62896	9.206747	-0.282042	3.430083	-0.125554	-0.072197	0.166019	-0.819053	-0.304799	-0.058550	-0.439641	-0.479913	0.359700	-0.668592
62897	8.786797	-0.590291	3.093993	-0.094647	-0.140271	0.102897	-0.819503	-0.300872	-0.053618	-0.438228	-0.480218	0.363148	-0.667436
62898	8.684946	-0.531060	3.085083	0.005537	-0.219535	0.097124	-0.820879	-0.297101	-0.047897	-0.435287	-0.482512	0.365942	-0.666178
62899	8.900440	-0.364020	2.738659	0.079424	-0.195801	0.107456	-0.823198	-0.292267	-0.039918	-0.431728	-0.485017	0.367572	-0.665778
62900	9.106110	-0.239087	2.256271	0.169308	-0.113279	0.149312	-0.824185	-0.289611	-0.032910	-0.427265	-0.486911	0.367752	-0.667174
62901	9.651995	-0.162547	1.934825	0.267714	-0.039658	0.190304	-0.827669	-0.284481	-0.027408	-0.421899	-0.488341	0.366313	-0.670328
62902	9.816800	-0.229803	2.181875	0.264463	0.118605	0.285001	-0.829811	-0.277220	-0.026069	-0.416360	-0.486904	0.364554	-0.675773
62903	10.021355	-0.069313	2.876767	0.294708	0.306765	0.243600	-0.831128	-0.269617	-0.029318	-0.412509	-0.483457	0.360303	-0.682852
62904	10.214085	-1.140246	3.426073	0.227410	0.302390	0.316328	-0.833491	-0.257719	-0.035359	-0.408158	-0.478928	0.357759	-0.689959
62905	8.416030	-1.685868	2.576067	0.116135	0.248634	0.375583	-0.838718	-0.245253	-0.045038	-0.403708	-0.473764	0.357653	-0.696170
62906	9.584719	-2.343207	2.941647	0.144973	-0.041993	0.319976	-0.841241	-0.235064	-0.046785	-0.397589	-0.473241	0.359020	-0.699336
62907	9.012621	-2.001264	2.756342	0.431040	-0.097531	0.230760	-0.844069	-0.228546	-0.041654	-0.389615	-0.476361	0.355915	-0.703282
62908	8.901538	-1.923518	2.396821	0.617578	-0.242674	0.368464	-0.848153	-0.217304	-0.029865	-0.376792	-0.481934	0.352608	-0.708120
62909	9.764337	-2.404022	3.033484	0.637582	-0.221434	0.322426	-0.851198	-0.206765	-0.016131	-0.364505	-0.487544	0.348332	-0.712812
62910	10.150348	-2.098901	3.239563	0.594436	-0.112660	0.203392	-0.852644	-0.198950	-0.003642	-0.354965	-0.492075	0.342621	-0.717267
62911	9.076087	-1.834584	3.440053	0.504194	-0.130831	0.197304	-0.854852	-0.190959	0.005315	-0.346276	-0.496122	0.338258	-0.720789
62912	8.181961	-1.649235	3.177634	0.419200	-0.195270	0.134406	-0.855061	-0.185679	0.012370	-0.338798	-0.500963	0.334861	-0.722579
62913	8.063130	-2.016247	3.092829	0.316423	-0.295228	0.098679	-0.855704	-0.181156	0.024525	-0.332228	-0.506633	0.333284	-0.722405
62914	8.674998	-2.268047	2.997629	0.175975	-0.349627	0.061547	-0.855827	-0.177470	0.037841	-0.326955	-0.512583	0.333497	-0.720513
62915	9.166519	-2.336596	2.668110	0.072156	-0.222062	-0.002254	-0.854486	-0.176512	0.050305	-0.324759	-0.516178	0.333925	-0.718740
62916	8.792777	-2.388529	1.506519	-0.016252	-0.037303	-0.024214	-0.852933	-0.175704	0.052932	-0.324972	-0.516830	0.334115	-0.718085
62917	9.865630	-2.753215	2.043127	-0.092572	0.108798	-0.182118	-0.851855	-0.177870	0.050783	-0.329222	-0.515795	0.332948	-0.717435
62918	10.091570	-2.264984	2.717978	0.025840	0.225112	-0.303387	-0.849382	-0.187377	0.042187	-0.334798	-0.514776	0.327960	-0.717885
62919	11.081849	-1.803594	3.030968	0.179821	0.221180	-0.363924	-0.846669	-0.197611	0.036721	-0.339553	-0.515078	0.320250	-0.718915
62920	10.531150	-0.759739	2.574292	0.311250	0.176836	-0.368121	-0.843897	-0.213295	0.026689	-0.342777	-0.517003	0.310785	-0.720155
62921	10.092129	-0.559165	2.337895	0.242586	0.132273	-0.168392	-0.840975	-0.219593	0.026019	-0.343467	-0.517732	0.304742	-0.721884
62922	8.908934	-0.715541	2.031283	-0.039697	0.229033	-0.163975	-0.838303	-0.224072	0.022896	-0.347641	-0.515175	0.302046	-0.722848
62923	8.024413	-0.155116	1.648074	-0.291174	0.152150	-0.241291	-0.836640	-0.228634	0.014665	-0.354997	-0.512357	0.302809	-0.720954
62924	8.764027	0.301187	1.957096	-0.408074	-0.016610	-0.244848	-0.833400	-0.237613	0.008434	-0.362601	-0.511188	0.306299	-0.716511
62925	10.200731	-0.265574	2.484844	-0.368146	-0.058618	-0.181994	-0.829943	-0.242508	0.006083	-0.368573	-0.510460	0.310222	-0.712282
62926	10.691102	-0.445876	2.604121	-0.252027	-0.010978	0.044686	-0.830705	-0.243720	0.003311	-0.370451	-0.508501	0.314360	-0.710894
62927	9.749678	-0.797986	2.688651	-0.132654	0.039863	0.098454	-0.830306	-0.242878	0.002407	-0.370620	-0.506351	0.317047	-0.711148
62928	8.767418	-0.681170	2.545934	-0.090910	0.009261	0.044871	-0.831080	-0.241200	-0.000176	-0.370974	-0.505286	0.318740	-0.710963
62929	8.812699	-0.424307	2.550967	0.021146	-0.101038	0.006704	-0.829921	-0.239842	0.002202	-0.369996	-0.506863	0.319346	-0.710078
62930	9.043311	-0.183672	2.122918	0.202247	-0.194157	-0.044672	-0.831280	-0.236322	0.005953	-0.367349	-0.511421	0.317468	-0.709026
62931	9.554298	-0.307505	1.508870	0.390567	-0.188047	0.024664	-0.830562	-0.236840	0.014852	-0.361774	-0.516846	0.313642	-0.709661
62932	10.104528	-0.309362	1.249162	0.577657	-0.041986	0.134521	-0.830369	-0.236392	0.023119	-0.353627	-0.520764	0.307136	-0.713736
62933	10.028472	0.061829	1.546758	0.736589	0.104685	0.226885	-0.832395	-0.230263	0.026926	-0.343292	-0.523143	0.298309	-0.720752
62934	11.222210	-0.256041	3.025545	0.682744	0.056328	0.396354	-0.836410	-0.219329	0.030449	-0.330756	-0.524612	0.292212	-0.728008
62935	8.956830	-0.803506	2.266211	0.504080	0.117628	0.403726	-0.839390	-0.201067	0.032536	-0.320228	-0.523958	0.288403	-0.734674
62936	8.856478	-0.509847	2.129854	0.275333	0.057748	0.329161	-0.842066	-0.189390	0.032786	-0.312849	-0.522981	0.287443	-0.738913
62937	8.437466	-0.526875	2.458901	0.150886	0.091757	0.235356	-0.844196	-0.181002	0.032180	-0.308303	-0.521346	0.287186	-0.742073
62938	9.282447	-0.840283	2.485768	0.091461	0.000956	0.244159	-0.845932	-0.172470	0.031444	-0.303751	-0.520512	0.288383	-0.744068
62939	10.049751	-1.059410	2.828117	-0.035216	-0.081154	0.179893	-0.847022	-0.165751	0.032896	-0.300961	-0.520611	0.291359	-0.743973
62940	9.267476	-0.878061	2.621168	-0.056022	-0.010286	0.145123	-0.848493	-0.161510	0.034039	-0.299348	-0.519604	0.293783	-0.744375
62941	8.822392	-1.292308	2.451219	-0.103900	-0.066416	0.186944	-0.849049	-0.156297	0.035195	-0.297244	-0.519017	0.297754	-0.744049
62942	9.290977	-1.852304	2.679394	-0.120923	-0.208974	0.139620	-0.849629	-0.150153	0.038991	-0.295198	-0.520594	0.302260	-0.741943
62943	9.123097	-1.951761	2.144328	-0.084752	-0.230766	0.179557	-0.849975	-0.145020	0.046699	-0.291990	-0.522567	0.306856	-0.739936
62944	9.340559	-2.661201	2.032353	-0.105235	-0.202102	0.246969	-0.851376	-0.138242	0.054185	-0.288212	-0.523441	0.312187	-0.738568
62945	9.925712	-2.829628	2.321521	-0.129803	-0.103697	0.106997	-0.851966	-0.132391	0.059287	-0.287276	-0.523687	0.315981	-0.737144
62946	10.047224	-2.379937	2.610829	-0.093474	0.046135	0.008726	-0.852089	-0.131962	0.057985	-0.288439	-0.522441	0.317202	-0.737049
62947	9.264324	-2.303159	2.421776	-0.092226	0.116512	-0.006910	-0.851291	-0.130139	0.056049	-0.290162	-0.520353	0.317996	-0.737508
62948	9.065949	-2.162091	2.111177	-0.172563	0.167138	-0.066766	-0.853350	-0.131475	0.051187	-0.294023	-0.517332	0.318890	-0.737718
62949	10.110181	-2.472924	2.409505	-0.282446	0.164438	-0.190117	-0.851429	-0.136596	0.043730	-0.300692	-0.514562	0.320319	-0.736347
62950	10.142865	-1.880355	2.359076	-0.352677	0.260767	-0.275177	-0.849460	-0.147183	0.033018	-0.310052	-0.510362	0.321115	-0.735040
62951	9.617135	-1.037181	2.470391	-0.305547	0.377551	-0.374589	-0.847992	-0.159815	0.020172	-0.320987	-0.505421	0.319616	-0.734414
62952	9.153093	-1.306428	2.593499	-0.229689	0.383669	-0.351285	-0.844834	-0.168304	0.007788	-0.330921	-0.500550	0.316974	-0.734485
62953	8.902121	-1.316665	2.836437	-0.181157	0.386095	-0.306970	-0.842314	-0.179123	-0.005947	-0.339589	-0.495735	0.314181	-0.734994
62954	8.806468	-1.412448	3.011616	-0.152550	0.356546	-0.329820	-0.839804	-0.190236	-0.018247	-0.348195	-0.491530	0.310737	-0.735256
62955	8.861393	-1.135827	3.198304	-0.141912	0.282220	-0.279490	-0.838059	-0.202704	-0.032927	-0.355361	-0.488239	0.308286	-0.735051
62956	8.833014	-0.960288	3.370949	-0.116568	0.234451	-0.202962	-0.835459	-0.210555	-0.041754	-0.360946	-0.485228	0.306368	-0.735126
62957	9.059205	-0.954014	3.506249	-0.050048	0.125368	-0.192962	-0.831704	-0.218024	-0.047173	-0.364963	-0.484319	0.304496	-0.734520
62958	9.023317	-0.899780	3.239086	0.044874	0.004207	-0.144750	-0.831427	-0.222848	-0.046746	-0.366702	-0.485487	0.302426	-0.733737
62959	9.190126	-0.709534	3.027289	0.208711	-0.068536	-0.047737	-0.829984	-0.226856	-0.044476	-0.364889	-0.488431	0.299568	-0.733860
62960	9.307634	-0.561533	3.162274	0.309556	-0.006885	0.032395	-0.830796	-0.226763	-0.041584	-0.361367	-0.490610	0.295409	-0.735832
62961	9.324761	-0.533246	3.225235	0.325824	0.065494	0.032553	-0.830547	-0.225258	-0.040638	-0.358009	-0.491928	0.290613	-0.738499
62962	9.458590	-0.479293	3.511045	0.265441	0.049920	0.046659	-0.830425	-0.227073	-0.038577	-0.355018	-0.492836	0.286812	-0.740820
62963	9.054722	-0.468407	3.498738	0.176836	0.033452	0.032851	-0.831742	-0.225425	-0.039191	-0.352929	-0.493532	0.284419	-0.742276
62964	9.040699	-0.391715	3.379089	0.078618	0.033985	0.047083	-0.830961	-0.224323	-0.038650	-0.351671	-0.493337	0.283498	-0.743353
62965	9.431140	-0.595669	3.519708	0.059543	0.016464	0.050661	-0.831357	-0.223914	-0.038639	-0.350385	-0.493351	0.283126	-0.744093
62966	9.304238	-0.673822	3.441624	0.057892	0.056977	0.034196	-0.833064	-0.222263	-0.039774	-0.349651	-0.492738	0.282224	-0.745186
62967	9.088199	-0.575235	3.474652	0.044364	0.060415	0.047286	-0.832143	-0.220869	-0.040409	-0.348817	-0.492007	0.281726	-0.746248
62968	9.035205	-0.480192	3.482072	-0.010282	0.054591	0.002925	-0.831084	-0.220707	-0.041462	-0.349206	-0.491128	0.281549	-0.746712
62969	9.219758	-0.526619	3.586106	-0.066511	0.022197	-0.024008	-0.833035	-0.221387	-0.043690	-0.350321	-0.490592	0.282257	-0.746275
62970	9.194946	-0.631920	3.468958	-0.123076	0.038162	-0.011580	-0.832879	-0.222318	-0.046201	-0.351940	-0.489247	0.283734	-0.745835
62971	9.131322	-0.699026	3.440417	-0.129123	0.043524	-0.015040	-0.832079	-0.221738	-0.047899	-0.353656	-0.487899	0.285305	-0.745307
62972	9.109047	-0.762051	3.449719	-0.103023	0.045624	-0.048252	-0.831266	-0.221693	-0.050789	-0.355663	-0.486788	0.286068	-0.744786
62973	9.041403	-0.678834	3.440360	-0.092118	0.047558	-0.063126	-0.830457	-0.224424	-0.052028	-0.357756	-0.485910	0.286583	-0.744159
62974	9.083025	-0.635467	3.437595	-0.046409	0.022615	-0.055478	-0.829906	-0.226042	-0.054293	-0.359186	-0.485583	0.286595	-0.743679
62975	9.102364	-0.627631	3.592222	-0.082255	0.018989	-0.032702	-0.829338	-0.231236	-0.057022	-0.360569	-0.485022	0.287452	-0.743045
62976	9.199115	-0.721146	3.632239	-0.055491	0.019893	0.003883	-0.829327	-0.231357	-0.058335	-0.361190	-0.484326	0.288194	-0.742909
62977	9.223667	-0.687158	3.612786	-0.026256	0.021534	-0.003176	-0.829474	-0.228888	-0.057630	-0.361609	-0.483957	0.288481	-0.742835
62978	9.148085	-0.710879	3.621458	0.009068	0.057690	0.014260	-0.829717	-0.230384	-0.059362	-0.361665	-0.483106	0.288089	-0.743513
62979	9.164812	-0.762093	3.630028	0.043357	0.062925	-0.001518	-0.829176	-0.230078	-0.061327	-0.361627	-0.482611	0.287052	-0.744254
62980	9.155290	-0.711821	3.701181	0.065968	0.048542	0.012325	-0.828777	-0.227295	-0.063241	-0.361108	-0.482318	0.285860	-0.745154
62981	9.140667	-0.716500	3.696609	0.101016	0.065525	0.026226	-0.831019	-0.227329	-0.062308	-0.360117	-0.482033	0.284206	-0.746450
62982	9.096979	-0.676052	3.804731	0.093117	0.064782	0.021875	-0.830216	-0.229100	-0.063266	-0.359283	-0.481635	0.282582	-0.747724
62983	9.296273	-0.705212	3.872351	0.086722	0.051821	0.012297	-0.829158	-0.228525	-0.064312	-0.358561	-0.481520	0.281096	-0.748704
62984	9.364338	-0.688047	4.023565	0.057065	0.064526	-0.005016	-0.828355	-0.229881	-0.065393	-0.358472	-0.481014	0.279753	-0.749574
62985	9.086620	-0.739209	4.036516	0.027685	0.073637	-0.010175	-0.827811	-0.229016	-0.068002	-0.358780	-0.480261	0.278768	-0.750276
62986	8.751008	-0.723155	3.942802	0.023103	0.094003	-0.071217	-0.828830	-0.232301	-0.070419	-0.360173	-0.479436	0.277084	-0.750760
62987	8.586894	-0.479511	3.988803	0.020440	0.075135	-0.141094	-0.827358	-0.233492	-0.073076	-0.362528	-0.479317	0.274925	-0.750497
62988	8.643634	-0.346470	3.986965	0.014259	0.005246	-0.191870	-0.825237	-0.238710	-0.072670	-0.365317	-0.480418	0.272852	-0.749196
62989	8.798073	-0.176393	3.852648	0.005976	-0.087896	-0.209551	-0.824036	-0.246706	-0.071132	-0.367947	-0.482994	0.271412	-0.746772
