# Supplementary material for: Identification of Haptic Based Guiding Using Hard Reins
Source: PLoS One. 2015 Jul 22;10(7):e0132020. doi: 10.1371/journal.pone.0132020 (PMC4511788; doi:10.1371/journal.pone.0132020)
Supplement: S1 File — (ZIP) [file pone.0132020.s001.zip › MotionData1/Subject2/T5/fh5.txt]

// Start Time: 0
// Sample rate: 25.0Hz
// Scenario: 4.9
// Firmware Version: 2.6.1
Counter	Acc_X	Acc_Y	Acc_Z	Gyr_X	Gyr_Y	Gyr_Z	Mag_X	Mag_Y	Mag_Z	Quat_w	Quat_x	Quat_y	Quat_z
62414	-0.380947	1.382607	10.410895	-0.030252	0.027719	-0.080883	-0.294911	-0.100352	-0.672868	-0.105237	-0.000432	0.023650	0.994166
62415	0.254144	0.753382	9.177373	0.060275	-0.012380	-0.097403	-0.295688	-0.102538	-0.671584	-0.103293	-0.000276	0.024939	0.994338
62416	0.571082	0.170780	9.009332	0.067283	-0.021249	-0.065872	-0.295673	-0.105824	-0.670453	-0.101260	0.000081	0.026325	0.994512
62417	0.597400	0.449516	9.781323	-0.026076	-0.030306	-0.020733	-0.297381	-0.105131	-0.669127	-0.100831	0.000851	0.025920	0.994565
62418	0.156755	0.936150	10.497251	-0.108380	0.029143	-0.022664	-0.297393	-0.101982	-0.671036	-0.098770	0.000604	0.023709	0.994828
62419	0.093123	0.834030	9.972734	-0.136880	0.046790	-0.032490	-0.296887	-0.098700	-0.671399	-0.098143	0.000054	0.020973	0.994951
62420	0.650055	1.059934	9.763855	-0.043689	0.030135	-0.061067	-0.295722	-0.097064	-0.670754	-0.096608	-0.000392	0.020049	0.995121
62421	0.207208	0.926115	9.703654	0.028019	0.041730	-0.085068	-0.294528	-0.099123	-0.672215	-0.094931	-0.001162	0.020651	0.995269
62422	-0.269358	0.797973	9.840870	-0.043413	0.057649	-0.117139	-0.292705	-0.097490	-0.672873	-0.092481	-0.002186	0.019678	0.995518
62423	-0.076670	0.060098	9.700953	0.060195	0.008605	-0.092094	-0.291910	-0.099410	-0.672516	-0.090648	-0.002374	0.020977	0.995659
62424	-0.203108	-0.055072	9.467613	0.087757	-0.040368	-0.062091	-0.294366	-0.103913	-0.673429	-0.089137	-0.001663	0.022799	0.995757
62425	-0.167380	0.196428	10.008506	-0.033187	-0.059815	-0.047153	-0.294498	-0.104323	-0.672525	-0.088171	-0.000317	0.022327	0.995855
62426	0.086133	0.524543	10.204747	-0.155647	-0.038915	-0.070894	-0.296344	-0.102124	-0.671441	-0.086354	0.000795	0.019297	0.996077
62427	0.159938	0.386102	9.950187	-0.136757	-0.002114	-0.075955	-0.296907	-0.096374	-0.669436	-0.084837	0.001165	0.016660	0.996255
62428	0.163994	0.280061	9.888853	-0.059795	0.001423	-0.077165	-0.297954	-0.095958	-0.669675	-0.083045	0.001303	0.015470	0.996425
62429	0.118768	0.362960	10.142529	0.042155	0.006645	-0.071091	-0.297568	-0.095550	-0.668642	-0.081632	0.001204	0.016380	0.996527
62430	0.147946	0.395963	9.998466	0.097622	0.031150	-0.058261	-0.297547	-0.097738	-0.671251	-0.080320	0.000495	0.018279	0.996601
62431	0.127221	0.203325	9.869063	0.104781	0.041677	-0.052914	-0.296989	-0.103763	-0.671318	-0.079282	-0.000393	0.020373	0.996644
62432	0.076197	0.505860	9.574988	0.104712	0.034695	-0.029946	-0.295010	-0.106921	-0.671379	-0.078473	-0.001171	0.022407	0.996664
62433	-0.021516	0.356698	9.309769	0.105617	0.013788	-0.031772	-0.294985	-0.110753	-0.672193	-0.077843	-0.001497	0.024560	0.996662
62434	-0.201259	0.200159	9.569061	0.117106	-0.005500	-0.014119	-0.294840	-0.113628	-0.671706	-0.077160	-0.001479	0.026905	0.996655
62435	-0.213922	0.457387	9.500032	0.061471	-0.037945	0.015376	-0.295344	-0.117321	-0.671217	-0.077444	-0.000699	0.028241	0.996596
62436	0.039342	0.054025	10.370367	-0.012044	-0.039104	0.020827	-0.296652	-0.117314	-0.670939	-0.076985	0.000222	0.028064	0.996637
62437	-0.017649	0.186878	10.413239	0.054062	0.015077	0.059438	-0.295473	-0.117594	-0.671218	-0.078178	-0.000018	0.029130	0.996514
62438	0.489841	0.276189	9.453427	0.030974	-0.005833	0.041458	-0.296251	-0.118548	-0.671604	-0.078518	0.000175	0.029758	0.996468
62439	0.781103	0.166468	8.920957	0.056007	-0.032071	0.052021	-0.297824	-0.117718	-0.671831	-0.079536	0.000913	0.030915	0.996352
62440	0.195067	0.245234	9.590192	0.057661	-0.046061	0.060090	-0.297553	-0.119909	-0.670951	-0.080218	0.001879	0.032137	0.996257
62441	-0.349142	0.431993	10.289146	-0.006953	-0.049625	0.083584	-0.299649	-0.119214	-0.670783	-0.081851	0.003075	0.032042	0.996125
62442	0.148173	0.425065	10.078104	-0.095544	-0.053267	0.090710	-0.301106	-0.117154	-0.668930	-0.083182	0.004451	0.030221	0.996066
62443	0.519145	0.315103	9.669908	-0.058990	-0.060364	0.127835	-0.303872	-0.113718	-0.668596	-0.085687	0.005986	0.029086	0.995879
62444	0.525925	0.584718	9.769075	-0.046553	-0.053436	0.148268	-0.304680	-0.110293	-0.667516	-0.088391	0.007309	0.028234	0.995659
62445	0.218606	0.819015	10.101251	-0.035894	-0.013219	0.169772	-0.307338	-0.103026	-0.666887	-0.091759	0.007898	0.027485	0.995371
62446	-0.017193	0.931848	10.219934	-0.030426	0.032350	0.158613	-0.306037	-0.101253	-0.667924	-0.094745	0.007489	0.026796	0.995113
62447	0.135942	0.751230	9.745516	0.026849	0.035025	0.168661	-0.305657	-0.099065	-0.668167	-0.098125	0.006980	0.027232	0.994777
62448	-0.058748	0.545295	9.542962	0.097573	0.015047	0.158551	-0.305396	-0.099341	-0.667526	-0.101002	0.006671	0.029123	0.994437
62449	-0.194387	0.484058	9.620329	0.118089	-0.011181	0.162157	-0.304609	-0.099892	-0.667285	-0.104235	0.006871	0.031464	0.994031
62450	-0.163534	0.735030	9.976214	0.053663	-0.054989	0.142177	-0.304866	-0.100712	-0.667289	-0.106412	0.008049	0.032625	0.993754
62451	-0.019544	0.609035	10.038409	-0.087754	-0.098819	0.137392	-0.305670	-0.097423	-0.666857	-0.109062	0.010384	0.031062	0.993495
62452	-0.117053	0.484305	9.898433	-0.152226	-0.132036	0.142096	-0.308845	-0.091659	-0.665717	-0.111345	0.013526	0.028294	0.993287
62453	0.335199	0.258437	9.545877	-0.268574	-0.121665	0.160497	-0.312293	-0.085347	-0.661982	-0.114389	0.016713	0.023164	0.993025
62454	1.981511	0.164250	10.470231	-0.285006	-0.134694	0.202092	-0.315508	-0.073562	-0.659230	-0.117999	0.020224	0.017744	0.992649
62455	1.274277	0.533259	10.579104	-0.080799	-0.132604	0.156290	-0.320013	-0.062588	-0.660090	-0.121021	0.023277	0.016378	0.992242
62456	1.566077	0.482771	10.542362	0.084001	-0.118560	0.123961	-0.323412	-0.063392	-0.658882	-0.123443	0.025555	0.018279	0.991854
62457	1.125167	0.638194	9.908710	-0.121586	-0.093811	0.105107	-0.324339	-0.062293	-0.657176	-0.125431	0.027984	0.016063	0.991578
62458	0.665228	0.495611	9.298231	-0.442505	0.020150	0.090967	-0.326756	-0.052290	-0.655489	-0.126933	0.028809	0.007191	0.991467
62459	0.922478	0.002915	9.278332	-0.317289	0.086555	0.118377	-0.324218	-0.037796	-0.656937	-0.129106	0.028155	0.000639	0.991231
62460	0.943447	0.218277	9.761260	0.009085	0.084706	0.150736	-0.320847	-0.033435	-0.655780	-0.132076	0.026540	0.000521	0.990884
62461	0.866063	0.197662	9.901074	0.177395	0.105791	0.130907	-0.317684	-0.036188	-0.658313	-0.134764	0.024234	0.003739	0.990574
62462	0.470619	0.281869	9.689169	0.144463	0.120005	0.103543	-0.313758	-0.036072	-0.659535	-0.136867	0.021561	0.006234	0.990335
62463	-0.202732	0.662573	9.776257	0.075847	0.133418	0.046093	-0.311642	-0.039093	-0.661666	-0.137827	0.018935	0.007431	0.990247
62464	-0.223946	0.400315	9.686911	-0.006339	0.104636	0.010098	-0.307712	-0.039935	-0.662251	-0.137988	0.016969	0.007019	0.990264
62465	-0.369390	0.326394	9.523900	-0.223785	0.053919	0.004837	-0.305878	-0.038026	-0.666399	-0.138013	0.016677	0.002526	0.990287
62466	-0.116553	-0.110707	9.583982	-0.373256	0.020557	0.001698	-0.305164	-0.027631	-0.663203	-0.137820	0.017386	-0.004918	0.990292
62467	0.153056	-0.230300	9.700439	-0.277707	-0.026823	0.025026	-0.305217	-0.018461	-0.662724	-0.138219	0.018810	-0.010279	0.990170
62468	0.293460	-0.180862	9.709410	-0.263644	-0.063717	0.069902	-0.306053	-0.010246	-0.661337	-0.139412	0.020871	-0.015345	0.989896
62469	0.408285	-0.341897	10.035802	-0.146811	-0.055213	0.145609	-0.306502	-0.001486	-0.659433	-0.142250	0.022457	-0.018085	0.989411
62470	0.475467	-0.400271	9.993697	0.158818	-0.052711	0.228882	-0.309005	0.001538	-0.658848	-0.146812	0.023051	-0.014888	0.988784
62471	0.515293	-0.232355	9.952026	0.204285	-0.025688	0.275155	-0.309384	-0.000375	-0.659638	-0.152352	0.023009	-0.010823	0.987999
62472	0.670222	-0.180361	10.047415	0.210496	-0.008287	0.289324	-0.307805	-0.001889	-0.659935	-0.158099	0.022554	-0.006764	0.987143
62473	0.689853	-0.132772	9.930037	0.173054	0.021513	0.271542	-0.305957	-0.004225	-0.661150	-0.163531	0.021695	-0.003454	0.986294
62474	0.523249	-0.131520	9.914667	0.067703	0.026899	0.223261	-0.305831	-0.003542	-0.661016	-0.167903	0.021014	-0.002295	0.985577
62475	0.321692	-0.288916	9.837695	0.032177	0.048086	0.172882	-0.302691	-0.003284	-0.661837	-0.171321	0.020099	-0.001822	0.985009
62476	0.162188	-0.302643	9.661078	0.109188	0.051710	0.164694	-0.301777	-0.002604	-0.662749	-0.174548	0.018786	0.000095	0.984469
62477	0.108462	-0.384262	9.574090	0.079682	0.053492	0.162724	-0.299813	-0.001930	-0.664583	-0.177781	0.017586	0.001462	0.983912
62478	0.485284	-0.372059	9.806490	0.168132	0.037566	0.179938	-0.298102	-0.003307	-0.665398	-0.181304	0.016341	0.004583	0.983281
62479	0.633129	-0.300518	9.983871	0.177037	0.009495	0.176343	-0.296642	-0.006873	-0.665973	-0.184829	0.015679	0.007994	0.982613
62480	0.430853	-0.222089	9.948067	0.152027	-0.006166	0.163845	-0.296229	-0.009885	-0.667043	-0.188019	0.015351	0.010963	0.981984
62481	0.342719	-0.053084	9.936351	0.166392	-0.009612	0.153424	-0.295427	-0.012900	-0.667085	-0.191080	0.015103	0.014221	0.981355
62482	0.453820	-0.044744	9.800911	0.030637	0.020193	0.111980	-0.295026	-0.013997	-0.667878	-0.193223	0.014708	0.014722	0.980934
62483	0.551337	0.084465	9.832796	-0.046066	0.022010	0.058554	-0.294511	-0.011946	-0.668900	-0.194365	0.014638	0.013705	0.980724
62484	0.458771	-0.025733	9.738605	-0.042286	0.003797	0.010940	-0.294001	-0.010033	-0.668372	-0.194516	0.014817	0.012869	0.980703
62485	0.416205	0.099667	9.740414	-0.013524	0.001258	-0.017900	-0.293231	-0.007711	-0.667973	-0.194162	0.015013	0.012583	0.980774
62486	0.488466	0.075028	9.732298	0.025844	-0.010118	-0.021205	-0.295046	-0.009343	-0.669643	-0.193703	0.015193	0.013147	0.980854
62487	0.392207	0.123597	9.639963	-0.008113	-0.027552	-0.032930	-0.294925	-0.007975	-0.669114	-0.193048	0.015933	0.013080	0.980973
62488	0.489836	0.267347	9.708061	0.029460	-0.033709	-0.034442	-0.295835	-0.009202	-0.668595	-0.192327	0.016558	0.013810	0.981094
62489	0.519878	0.411853	9.851251	0.111734	-0.021501	-0.024970	-0.295956	-0.011529	-0.667581	-0.191869	0.016724	0.016085	0.981146
62490	0.327089	0.466157	9.815087	0.226282	-0.024896	-0.029364	-0.299964	-0.018897	-0.668628	-0.191304	0.016422	0.020641	0.981176
62491	0.061315	0.452865	9.509623	0.297887	-0.014248	-0.023433	-0.299528	-0.026015	-0.669610	-0.190933	0.015710	0.026551	0.981118
62492	0.433918	0.551575	9.707006	0.359390	-0.045096	0.013817	-0.300260	-0.035044	-0.670076	-0.191228	0.015317	0.033781	0.980845
62493	0.540982	0.655202	10.048523	0.166034	-0.072387	0.017577	-0.301125	-0.043387	-0.671050	-0.191573	0.016273	0.037320	0.980633
62494	0.951107	0.595196	10.347094	-0.103185	-0.091809	-0.018082	-0.304403	-0.042686	-0.669313	-0.191045	0.018544	0.035664	0.980758
62495	1.053064	0.673532	10.270213	-0.091264	-0.068943	-0.072557	-0.307287	-0.042671	-0.667200	-0.189539	0.020387	0.034179	0.981066
62496	0.965866	0.653283	9.718004	0.009370	-0.063343	-0.149312	-0.309262	-0.041293	-0.665604	-0.186537	0.021579	0.034675	0.981599
62497	0.736987	0.407781	9.073108	0.019444	-0.077041	-0.188027	-0.313047	-0.042367	-0.665946	-0.182800	0.023103	0.035443	0.982239
62498	0.594913	0.129442	8.922137	-0.109445	-0.089269	-0.178448	-0.315927	-0.042352	-0.664868	-0.179145	0.025217	0.033712	0.982922
62499	1.262771	0.313257	9.389509	-0.215143	-0.110614	-0.170657	-0.320128	-0.040552	-0.662976	-0.175605	0.028288	0.029963	0.983598
62500	1.353796	0.213685	9.305872	-0.164973	-0.121071	-0.186236	-0.323015	-0.039031	-0.662529	-0.171743	0.031224	0.027257	0.984269
62501	0.886494	0.386724	8.860097	-0.241093	-0.147161	-0.165552	-0.326976	-0.034221	-0.659318	-0.168251	0.035130	0.023117	0.984847
62502	0.772256	0.603203	9.363430	-0.276973	-0.161255	-0.162272	-0.333035	-0.028854	-0.655294	-0.164760	0.039249	0.018327	0.985382
62503	0.670028	-0.217857	10.369010	-0.129643	-0.110750	-0.113592	-0.335417	-0.025010	-0.653150	-0.162378	0.042073	0.016217	0.985698
62504	0.539024	0.361326	10.679598	-0.002730	-0.049606	-0.069998	-0.338301	-0.024585	-0.651809	-0.160959	0.043124	0.016391	0.985882
62505	0.792326	0.689062	9.965036	0.000972	-0.018043	-0.066326	-0.342473	-0.027300	-0.650997	-0.159646	0.043678	0.016541	0.986069
62506	0.914942	0.283497	9.781481	0.056407	-0.012798	-0.053682	-0.343247	-0.028801	-0.651388	-0.158600	0.043820	0.017748	0.986210
62507	0.676985	0.097818	9.800625	0.276203	-0.005830	0.014947	-0.342569	-0.033458	-0.650927	-0.159132	0.043271	0.023214	0.986035
62508	0.780452	0.367970	10.321922	0.671319	0.020208	0.088427	-0.341969	-0.046325	-0.652097	-0.161432	0.040860	0.036317	0.985369
62509	1.159144	0.644436	10.463620	0.714110	0.098693	0.143595	-0.341325	-0.065624	-0.655401	-0.164901	0.036911	0.049963	0.984352
62510	1.281367	1.213675	9.740951	0.223966	0.142421	0.142039	-0.336536	-0.078649	-0.657800	-0.167955	0.033598	0.053805	0.983752
62511	1.336849	0.897803	8.830846	0.077489	0.115537	0.100279	-0.332598	-0.079490	-0.660843	-0.170105	0.031402	0.054911	0.983394
62512	1.199414	0.599547	8.470531	0.068486	0.065769	0.106190	-0.329856	-0.078958	-0.660361	-0.172284	0.030080	0.055977	0.982995
62513	0.937311	0.735453	8.988632	-0.055103	0.030697	0.107901	-0.329338	-0.076906	-0.662548	-0.174409	0.030039	0.054748	0.982691
62514	1.017730	0.492691	9.242287	-0.133803	0.013154	0.086036	-0.326220	-0.073502	-0.662173	-0.176010	0.030429	0.052030	0.982541
62515	0.755285	0.919495	9.722881	-0.287962	0.021712	0.136207	-0.326551	-0.061731	-0.661406	-0.178533	0.031413	0.046221	0.982346
62516	1.052612	0.610944	10.250273	-0.175337	0.053007	0.153720	-0.325823	-0.051744	-0.661319	-0.181475	0.031227	0.042500	0.981980
62517	0.453339	1.224057	10.238460	-0.025244	0.005874	0.192839	-0.323356	-0.048473	-0.661712	-0.185251	0.031608	0.041883	0.981289
62518	0.385022	1.139089	9.805502	-0.057420	-0.044744	0.181860	-0.323387	-0.043272	-0.661272	-0.188726	0.032938	0.040817	0.980628
62519	0.657905	0.791953	10.236533	-0.066359	-0.106081	0.147926	-0.325254	-0.038611	-0.658482	-0.191495	0.035598	0.039854	0.980038
62520	0.332408	0.839599	10.831068	-0.087694	-0.092020	0.105619	-0.327106	-0.035043	-0.658031	-0.193404	0.037909	0.038423	0.979633
62521	0.801342	1.271306	10.060569	-0.040486	-0.021741	-0.000439	-0.327785	-0.031208	-0.656948	-0.193345	0.038660	0.037775	0.979641
62522	1.708335	0.499027	9.142678	0.203711	0.029361	-0.147802	-0.327775	-0.033398	-0.656452	-0.190612	0.037272	0.041778	0.980068
62523	1.402173	0.223155	9.380061	0.374067	0.058509	-0.225730	-0.327442	-0.045168	-0.657737	-0.186508	0.034731	0.049105	0.980611
62524	0.654906	0.371240	10.284593	0.461838	0.094507	-0.258210	-0.323162	-0.060518	-0.660410	-0.181828	0.030987	0.057997	0.981129
62525	-0.100408	0.767331	10.475900	0.363513	0.126188	-0.272607	-0.321480	-0.078043	-0.664100	-0.176843	0.027046	0.064847	0.981728
62526	-0.210221	0.274573	10.286139	-0.017545	0.141076	-0.287730	-0.318298	-0.085450	-0.664868	-0.171314	0.024054	0.064167	0.982830
62527	-0.177269	0.162959	10.049060	-0.440102	0.126001	-0.232734	-0.314918	-0.080403	-0.667456	-0.166680	0.022898	0.055113	0.984203
62528	-0.218165	-0.132153	9.389956	-0.486901	0.073503	-0.171617	-0.313294	-0.067958	-0.665806	-0.163104	0.022972	0.045368	0.985297
62529	-0.004337	0.067081	9.022717	-0.406795	-0.021140	-0.095611	-0.312461	-0.053867	-0.665292	-0.161010	0.024699	0.037309	0.985938
62530	0.394065	0.392105	9.364266	-0.185249	-0.101880	-0.050291	-0.313185	-0.041957	-0.664517	-0.159840	0.027354	0.034018	0.986177
62531	0.657015	0.680126	9.843539	-0.010015	-0.140530	-0.043897	-0.317256	-0.040020	-0.662626	-0.158876	0.030194	0.034142	0.986246
62532	1.402708	0.936155	10.529758	0.160228	-0.133690	-0.113312	-0.321545	-0.046294	-0.659777	-0.156612	0.032332	0.037803	0.986407
62533	1.603870	0.716826	10.102544	0.382643	-0.108868	-0.210388	-0.325404	-0.057222	-0.660085	-0.152624	0.033244	0.045710	0.986667
62534	1.534684	0.502723	9.908426	0.603900	-0.077142	-0.253619	-0.325563	-0.074738	-0.661031	-0.147919	0.032776	0.058033	0.986751
62535	1.718147	0.500832	9.757825	0.619095	-0.044825	-0.236702	-0.328581	-0.096072	-0.660807	-0.143597	0.031741	0.070400	0.986619
62536	1.544606	0.193235	10.183550	0.685130	-0.021292	-0.204433	-0.330154	-0.117686	-0.662031	-0.139934	0.029991	0.084109	0.986126
62537	1.302021	0.359990	10.615324	0.649070	0.022279	-0.142759	-0.328209	-0.138088	-0.661614	-0.137549	0.027733	0.096710	0.985372
62538	1.699506	1.272760	9.680346	0.515084	0.022352	-0.161271	-0.327858	-0.153555	-0.662289	-0.134678	0.025649	0.106890	0.984773
62539	0.814510	0.423509	9.695040	0.579249	-0.019450	-0.122091	-0.328020	-0.170661	-0.662972	-0.132543	0.024488	0.118127	0.983808
62540	0.047203	1.166224	9.952918	0.047386	-0.033622	-0.042812	-0.327167	-0.183531	-0.661559	-0.131626	0.025010	0.119176	0.983792
62541	0.015851	2.177242	10.166677	-0.357096	-0.053928	-0.035048	-0.328768	-0.176130	-0.664567	-0.130644	0.027142	0.111984	0.984711
62542	-0.050682	1.675350	9.459757	-0.181809	-0.101874	-0.014625	-0.333520	-0.168852	-0.663519	-0.130013	0.029677	0.108683	0.985091
62543	0.268639	1.750521	9.688570	-0.137363	-0.100393	0.043776	-0.336547	-0.165825	-0.662667	-0.130589	0.032265	0.105873	0.985239
62544	0.824926	1.893935	9.243237	-0.232273	-0.102304	0.071146	-0.341280	-0.160598	-0.663968	-0.131607	0.035125	0.101522	0.985464
62545	0.838581	1.776109	9.285022	-0.391654	-0.098917	0.096403	-0.345292	-0.145249	-0.663368	-0.133040	0.038448	0.093671	0.985925
62546	0.786156	1.870598	9.377880	-0.397245	-0.121769	0.136846	-0.349551	-0.133731	-0.660604	-0.135186	0.042248	0.086059	0.986171
62547	0.795574	2.169246	9.539842	-0.284557	-0.085075	0.155479	-0.352611	-0.124545	-0.660338	-0.137874	0.045086	0.080270	0.986162
62548	0.704103	1.862935	9.808667	-0.209518	-0.057139	0.180758	-0.353722	-0.113865	-0.659182	-0.141143	0.047167	0.076138	0.985930
62549	0.651590	1.954153	9.617915	-0.252547	-0.018680	0.215869	-0.356110	-0.107009	-0.660372	-0.145136	0.048657	0.070783	0.985676
62550	0.653009	1.477897	9.602816	-0.206047	0.000572	0.224992	-0.358148	-0.093038	-0.661239	-0.149354	0.049649	0.066507	0.985294
62551	0.615756	1.333843	9.589465	-0.093449	0.005795	0.256655	-0.358191	-0.085374	-0.661163	-0.154329	0.050194	0.064195	0.984653
62552	0.433939	1.557758	9.992534	-0.052493	0.005688	0.291410	-0.357437	-0.080040	-0.661251	-0.160004	0.050704	0.062858	0.983807
62553	1.197895	2.049785	9.251424	-0.075661	0.009974	0.294668	-0.357991	-0.074563	-0.661189	-0.165734	0.051124	0.060907	0.982959
62554	1.570635	1.152997	9.511859	0.028036	0.008960	0.302169	-0.358148	-0.069498	-0.661913	-0.171688	0.051310	0.061127	0.981913
62555	1.262090	1.555464	9.781094	0.052976	0.063158	0.337963	-0.357374	-0.067175	-0.662807	-0.178451	0.050320	0.061512	0.980734
62556	1.554585	1.946824	9.523527	-0.002410	0.084114	0.334108	-0.354127	-0.062402	-0.664232	-0.185067	0.049177	0.060836	0.979607
62557	1.716344	1.617424	9.179498	0.104089	0.106903	0.342789	-0.353099	-0.057890	-0.666532	-0.192006	0.047162	0.062128	0.978289
62558	1.577076	1.720125	9.376536	0.107679	0.111291	0.336721	-0.349175	-0.056952	-0.668263	-0.198778	0.045078	0.063498	0.976946
62559	1.369289	2.039235	9.384401	0.105071	0.120997	0.324528	-0.345253	-0.055603	-0.670508	-0.205354	0.042774	0.064839	0.975600
62560	1.268730	1.814586	9.594165	0.117778	0.124597	0.278793	-0.341727	-0.052609	-0.674153	-0.210968	0.040312	0.066395	0.974402
62561	1.249485	1.150832	9.557862	0.305656	0.138661	0.283609	-0.337384	-0.055642	-0.677094	-0.216907	0.036773	0.071633	0.972866
62562	1.139946	0.689933	9.563121	0.394920	0.173598	0.337194	-0.332778	-0.059360	-0.679657	-0.223930	0.032254	0.078323	0.970917
62563	0.968857	0.400354	9.594913	0.308851	0.205016	0.382493	-0.327375	-0.064040	-0.684183	-0.231859	0.027585	0.083191	0.968793
62564	0.577552	0.383910	9.511585	0.176167	0.231203	0.450468	-0.321087	-0.064346	-0.686997	-0.240999	0.023127	0.085293	0.966494
62565	0.274159	0.501803	9.539590	0.031011	0.208402	0.489976	-0.314407	-0.063421	-0.691874	-0.250821	0.019866	0.084611	0.964124
62566	-0.115281	0.707856	10.650775	-0.153586	0.176673	0.513324	-0.309220	-0.054278	-0.694449	-0.260903	0.018185	0.080571	0.961825
62567	0.607929	1.912532	10.052787	-0.278591	0.180110	0.480745	-0.303151	-0.039529	-0.696724	-0.270316	0.016989	0.074022	0.959772
62568	1.017407	1.127186	9.098185	-0.118809	0.138496	0.375756	-0.297984	-0.028197	-0.696819	-0.277663	0.015615	0.070881	0.957933
62569	0.305640	0.868006	9.041265	0.049490	0.076731	0.338150	-0.295381	-0.024515	-0.699539	-0.284255	0.014396	0.071217	0.955992
62570	0.120893	2.038911	9.241364	-0.070180	0.021717	0.273925	-0.293202	-0.017137	-0.698982	-0.289476	0.014856	0.069692	0.954529
62571	0.481560	1.485579	9.318406	0.029383	-0.042932	0.194888	-0.294411	-0.011656	-0.698651	-0.293135	0.015788	0.070407	0.953344
62572	0.689555	1.179970	9.793732	0.164426	-0.078024	0.183273	-0.294512	-0.016719	-0.698828	-0.296537	0.016656	0.073961	0.952007
62573	0.941535	1.963188	10.165843	0.069766	-0.073737	0.138616	-0.297905	-0.018617	-0.697761	-0.299080	0.017865	0.075671	0.951055
62574	1.403512	1.755617	9.529841	0.025364	-0.070987	0.081741	-0.300387	-0.018740	-0.698243	-0.300463	0.019277	0.076569	0.950520
62575	1.602393	1.223110	8.926019	-0.019208	-0.097098	0.051206	-0.304060	-0.018038	-0.695852	-0.301272	0.021384	0.076797	0.950200
62576	1.545260	1.334472	9.019112	-0.194545	-0.119864	0.035785	-0.308268	-0.014457	-0.694978	-0.301603	0.024979	0.073825	0.950243
62577	1.512383	1.451396	9.419665	-0.151474	-0.116344	-0.000872	-0.310926	-0.007601	-0.693835	-0.301331	0.028217	0.071707	0.950401
62578	1.521075	1.299045	9.956149	0.027672	-0.070802	-0.047031	-0.315905	-0.006754	-0.692200	-0.300308	0.029416	0.072707	0.950612
62579	1.264429	1.182626	10.555413	0.067142	0.011443	-0.062266	-0.317981	-0.008932	-0.693225	-0.299175	0.028844	0.074017	0.950886
62580	0.998628	1.138256	11.097909	-0.008658	0.132216	-0.097569	-0.317733	-0.007017	-0.692434	-0.297456	0.026325	0.073137	0.951566
62581	0.592027	0.989140	11.633205	-0.045266	0.242462	-0.097357	-0.313931	-0.007310	-0.694822	-0.295926	0.021959	0.070913	0.952322
62582	0.982873	1.306033	10.869269	-0.046762	0.286320	-0.126323	-0.308033	-0.008025	-0.697764	-0.293864	0.016690	0.068402	0.953251
62583	1.166539	1.018131	9.994429	0.121787	0.224544	-0.196788	-0.302237	-0.012980	-0.702168	-0.290452	0.011564	0.069494	0.954293
62584	0.602921	0.900065	9.272177	-0.051567	0.166305	-0.243922	-0.301405	-0.019963	-0.704190	-0.285976	0.008437	0.067620	0.955811
62585	0.334500	0.862008	8.726133	-0.293322	0.096358	-0.210605	-0.297231	-0.016563	-0.707065	-0.282022	0.008126	0.061500	0.957400
62586	0.379250	1.053002	8.379483	-0.322274	-0.001714	-0.158268	-0.296481	-0.009449	-0.708558	-0.278893	0.009869	0.055383	0.958673
62587	0.061248	1.127804	9.221792	-0.186779	-0.096404	-0.097612	-0.302782	-0.006954	-0.705464	-0.276873	0.012767	0.052369	0.959394
62588	0.016678	1.623526	9.987277	-0.233579	-0.133397	-0.066267	-0.305696	-0.001738	-0.703429	-0.275320	0.016639	0.048660	0.959976
62589	0.375837	1.866767	10.224888	-0.337321	-0.112564	-0.075823	-0.311765	0.006230	-0.700672	-0.273630	0.020654	0.042894	0.960656
62590	0.732373	1.433932	9.584804	-0.203091	-0.091528	-0.059089	-0.319137	0.013933	-0.698933	-0.272151	0.023565	0.039531	0.961153
62591	0.747532	1.206225	9.089405	-0.024263	-0.068732	-0.013685	-0.322558	0.016688	-0.697302	-0.271815	0.025074	0.039564	0.961209
62592	0.611430	1.082274	9.105977	0.047988	-0.055670	0.038012	-0.325045	0.016701	-0.696618	-0.272220	0.026012	0.040780	0.961018
62593	0.547783	0.958006	9.203627	0.077305	-0.038275	0.085864	-0.326087	0.016022	-0.696609	-0.273871	0.026450	0.042574	0.960460
62594	0.593957	0.992015	9.431921	0.061070	-0.025279	0.112215	-0.327387	0.014798	-0.696860	-0.275765	0.026794	0.043837	0.959851
62595	0.566264	0.826939	9.646546	0.044000	-0.000855	0.128010	-0.329202	0.012618	-0.697760	-0.278234	0.026722	0.044771	0.959097
62596	0.733280	0.544423	9.704340	-0.044677	0.000770	0.146647	-0.329738	0.014537	-0.697216	-0.280723	0.027185	0.043842	0.958401
62597	0.696575	0.149299	9.382896	-0.087754	-0.034213	0.171697	-0.328850	0.020007	-0.698210	-0.283926	0.028534	0.042381	0.957484
62598	0.641844	-0.071891	9.267877	-0.215034	-0.104276	0.203093	-0.330470	0.026994	-0.695013	-0.287419	0.032015	0.038752	0.956485
62599	0.854946	-0.004443	9.845978	-0.244004	-0.141332	0.251149	-0.334597	0.038647	-0.692766	-0.291944	0.036377	0.034805	0.955110
62600	0.823085	-0.430162	10.543083	-0.031291	-0.120490	0.287047	-0.337134	0.046050	-0.689551	-0.297190	0.039150	0.034717	0.953383
62601	0.952117	0.037129	11.104877	0.099849	-0.047341	0.380835	-0.339239	0.048662	-0.690270	-0.304485	0.039791	0.036618	0.950981
62602	1.455748	0.917219	10.764593	0.202804	0.015549	0.400354	-0.335443	0.048231	-0.690590	-0.312120	0.038643	0.040076	0.948410
62603	1.429448	1.327610	9.625630	0.276499	0.024644	0.364913	-0.334105	0.044119	-0.692720	-0.319256	0.036827	0.044957	0.945885
62604	1.331696	1.199927	8.519548	0.124698	-0.011768	0.317000	-0.332383	0.040963	-0.694070	-0.325089	0.036634	0.047171	0.943796
62605	1.046262	0.451965	8.580701	-0.090055	-0.009989	0.315373	-0.328989	0.043272	-0.696039	-0.330952	0.037810	0.045406	0.941796
62606	0.631996	0.555512	9.926434	-0.176148	0.017785	0.330823	-0.328521	0.052850	-0.695952	-0.336875	0.039032	0.041735	0.939814
62607	0.454312	1.334690	11.027962	-0.104430	0.096436	0.297454	-0.324402	0.063775	-0.694871	-0.342450	0.038230	0.038999	0.937948
62608	0.630453	1.673063	10.448766	0.032202	0.114310	0.181347	-0.320883	0.067042	-0.697221	-0.345783	0.036097	0.038700	0.936821
62609	0.414743	0.592960	9.034760	0.070304	0.077297	0.087962	-0.317604	0.066478	-0.699086	-0.347531	0.034245	0.039562	0.936208
62610	0.082600	0.084157	8.536723	-0.058579	-0.012633	0.081417	-0.315517	0.068247	-0.700653	-0.348831	0.035044	0.038516	0.935738
62611	-0.000474	0.273510	8.900092	-0.108844	-0.073971	0.089696	-0.316849	0.072360	-0.700075	-0.350366	0.037228	0.037029	0.935140
62612	0.320935	0.628777	9.497389	-0.028368	-0.102148	0.077807	-0.319478	0.074016	-0.698855	-0.351657	0.039480	0.037179	0.934557
62613	0.761612	0.450754	9.818371	0.138096	-0.104000	0.057690	-0.323158	0.075402	-0.695681	-0.352756	0.040442	0.040537	0.933962
62614	1.157892	0.479905	10.137312	0.241963	-0.109342	0.030110	-0.324936	0.067201	-0.697546	-0.353370	0.040886	0.045826	0.933466
62615	1.303768	0.627147	9.897429	0.081157	-0.104024	-0.015110	-0.328545	0.058736	-0.698610	-0.353047	0.042205	0.048183	0.933410
62616	1.477036	0.539758	10.075168	-0.136954	-0.105801	-0.066125	-0.332480	0.059577	-0.696473	-0.351454	0.045173	0.046448	0.933960
62617	1.305983	0.558841	11.160691	-0.156510	-0.063880	-0.111905	-0.334341	0.064240	-0.695235	-0.349151	0.047345	0.044164	0.934827
62618	1.263323	0.989125	11.766798	-0.079134	0.051690	-0.186616	-0.336577	0.066031	-0.694537	-0.345549	0.046853	0.042522	0.936265
62619	1.863942	0.622933	9.947822	0.025300	0.108116	-0.264290	-0.337729	0.063301	-0.697263	-0.340700	0.044429	0.042608	0.938155
62620	2.312214	-0.130000	8.680844	0.077444	0.092599	-0.293305	-0.335628	0.062743	-0.698852	-0.335270	0.041999	0.043711	0.940170
62621	2.179007	0.136951	9.124843	0.060362	0.048798	-0.298791	-0.338455	0.055233	-0.700824	-0.329732	0.040517	0.044877	0.942136
62622	1.358604	0.184850	10.112963	-0.149880	0.085568	-0.319341	-0.338799	0.049352	-0.705145	-0.323429	0.039700	0.041761	0.944496
62623	0.460148	0.131535	10.836246	-0.393238	0.204581	-0.306341	-0.338033	0.052907	-0.705639	-0.317478	0.038219	0.033317	0.946909
62624	0.080499	-0.270747	10.445582	-0.357653	0.263249	-0.235336	-0.334022	0.061645	-0.707683	-0.312786	0.035433	0.025069	0.948831
62625	0.134590	-0.114415	9.798058	-0.205984	0.211551	-0.135697	-0.330005	0.068467	-0.708453	-0.310164	0.032691	0.019936	0.949912
62626	0.140546	0.074906	8.805272	-0.080891	0.090972	-0.105203	-0.327145	0.072558	-0.710525	-0.308077	0.031508	0.017924	0.950671
62627	-0.187643	0.119194	8.294334	-0.045521	-0.054212	-0.041027	-0.328197	0.073659	-0.710369	-0.307249	0.032815	0.017402	0.950904
62628	-0.496343	0.161046	8.609890	0.101550	-0.127867	0.052396	-0.330810	0.073125	-0.710335	-0.308189	0.034727	0.020104	0.950479
62629	-0.429823	0.675959	8.855553	0.433230	-0.126237	0.107769	-0.333906	0.066300	-0.711132	-0.310473	0.034428	0.029020	0.949515
62630	-0.334754	1.119604	9.463028	0.816131	-0.150771	0.096420	-0.339257	0.043338	-0.714123	-0.312711	0.032360	0.045403	0.948211
62631	0.454340	1.389925	9.428087	0.794778	-0.189421	0.060697	-0.343288	0.018454	-0.717671	-0.314149	0.030902	0.061633	0.946867
62632	1.085391	1.153218	9.919781	0.785842	-0.226391	0.032052	-0.346675	-0.005614	-0.719797	-0.314898	0.030373	0.077929	0.945433
62633	0.859879	1.348275	10.212348	0.503115	-0.221200	0.024824	-0.354534	-0.026648	-0.718980	-0.315288	0.031299	0.088841	0.944310
62634	0.723254	1.130144	10.888713	0.248811	-0.170711	0.063669	-0.360104	-0.037020	-0.717316	-0.316298	0.033153	0.094596	0.943349
62635	1.100752	1.264733	10.247761	0.117958	-0.099181	0.151901	-0.368318	-0.041081	-0.717492	-0.319030	0.034436	0.097333	0.942104
62636	1.138685	1.181281	9.794679	-0.009370	-0.071320	0.233004	-0.368984	-0.039436	-0.716689	-0.323237	0.036380	0.097472	0.940582
62637	1.288447	0.822161	10.712074	-0.029608	0.020905	0.354653	-0.369400	-0.034917	-0.717285	-0.329902	0.036755	0.096456	0.938355
62638	2.921642	1.336215	9.165867	0.175914	0.097503	0.481202	-0.365750	-0.031377	-0.719634	-0.339201	0.034777	0.098778	0.934867
62639	2.952545	1.614152	8.902043	0.336779	0.050254	0.517504	-0.362339	-0.032489	-0.721248	-0.349172	0.032585	0.104360	0.930659
62640	1.790337	1.144489	9.649250	0.207717	0.074832	0.550373	-0.357095	-0.033474	-0.723665	-0.359596	0.030981	0.107360	0.926393
62641	1.243958	1.712733	10.042600	0.016349	0.139623	0.538911	-0.353972	-0.028699	-0.727028	-0.369859	0.029466	0.106298	0.922517
62642	1.384768	2.480184	10.480374	0.043438	0.151870	0.480219	-0.346680	-0.022031	-0.729401	-0.378968	0.027453	0.105713	0.918942
62643	1.239426	2.422870	10.243056	0.070703	0.103210	0.378944	-0.341712	-0.019729	-0.732945	-0.386164	0.025836	0.106043	0.915950
62644	0.864426	2.333182	9.843931	0.012044	0.005638	0.274289	-0.339381	-0.014677	-0.734612	-0.391162	0.026306	0.106105	0.913806
62645	0.754363	1.485232	9.114182	0.001642	-0.056981	0.197201	-0.338519	-0.005649	-0.734019	-0.394626	0.027736	0.106503	0.912227
62646	0.532293	1.514083	8.544476	0.203956	-0.067218	0.187268	-0.339934	-0.009062	-0.735325	-0.397981	0.027835	0.110678	0.910267
62647	0.545356	1.976985	8.948610	0.386572	-0.070697	0.157827	-0.343559	-0.015338	-0.735462	-0.400877	0.026331	0.118205	0.908093
62648	0.866387	2.285933	9.341109	0.241734	-0.066469	0.125904	-0.344283	-0.024639	-0.737741	-0.403096	0.025981	0.123089	0.906470
62649	1.336923	2.573795	9.510984	0.102382	-0.069184	0.071922	-0.345965	-0.027915	-0.737360	-0.404253	0.026499	0.125509	0.905607
62650	1.667938	2.267982	9.446937	0.066695	-0.095450	0.041447	-0.347252	-0.033932	-0.733519	-0.404765	0.027877	0.127496	0.905060
62651	2.088294	2.293908	9.558960	0.075611	-0.114840	0.039555	-0.350381	-0.035420	-0.733746	-0.405200	0.029385	0.129844	0.904483
62652	2.314817	2.218737	9.935843	0.059365	-0.087931	0.067640	-0.354179	-0.034305	-0.733678	-0.406197	0.030755	0.131620	0.903734
62653	2.285742	2.180399	10.695053	0.077258	0.014273	0.076936	-0.353912	-0.035402	-0.733563	-0.407646	0.030060	0.132938	0.902911
62654	2.105006	2.560183	10.950908	0.063094	0.182231	0.088142	-0.351809	-0.036507	-0.734899	-0.409719	0.026574	0.132568	0.902136
62655	1.620034	2.321358	9.476802	0.253106	0.254517	0.076700	-0.345103	-0.039414	-0.740979	-0.411877	0.020111	0.135103	0.900944
62656	1.723159	1.905017	8.865527	0.070528	0.248393	0.100799	-0.337357	-0.042601	-0.744748	-0.414356	0.015411	0.134316	0.900017
62657	1.864826	2.138884	8.629080	0.050641	0.164329	0.128557	-0.330678	-0.042909	-0.747439	-0.417102	0.012418	0.133933	0.898851
62658	1.786344	1.970970	8.572554	-0.008513	0.089975	0.129610	-0.325976	-0.041018	-0.749173	-0.419626	0.011304	0.133028	0.897825
62659	1.277394	2.033806	8.947755	-0.076637	0.070748	0.141537	-0.322858	-0.036654	-0.750470	-0.422318	0.011119	0.131135	0.896843
62660	1.115315	2.641202	9.753987	0.002228	0.119710	0.108960	-0.321036	-0.033652	-0.752796	-0.424523	0.009327	0.130171	0.895962
62661	1.276765	2.926708	9.938518	0.056044	0.138946	0.082112	-0.318160	-0.032571	-0.754511	-0.426344	0.006620	0.130113	0.895130
62662	1.245106	2.538574	10.342867	0.043275	0.082819	0.105528	-0.313835	-0.033415	-0.755877	-0.428417	0.005128	0.130200	0.894137
62663	1.175533	1.936880	10.024138	-0.166417	0.031092	0.167162	-0.310323	-0.029327	-0.757442	-0.431446	0.006480	0.127054	0.893123
62664	0.414620	1.894657	10.006186	-0.200747	0.033762	0.241160	-0.309736	-0.018109	-0.756565	-0.435775	0.008305	0.123176	0.891548
62665	0.000416	2.091172	8.721518	-0.034357	0.015734	0.279509	-0.310439	-0.009072	-0.756983	-0.440764	0.009002	0.122449	0.889187
62666	0.299517	2.061090	8.298037	0.044332	0.027073	0.304710	-0.307450	-0.005256	-0.757895	-0.446227	0.008958	0.122975	0.886385
62667	0.386900	2.101151	9.037919	0.157826	0.040887	0.318770	-0.304842	-0.003216	-0.759337	-0.451969	0.007547	0.125404	0.883143
62668	0.692604	2.303387	9.100089	0.233862	0.044292	0.322809	-0.303252	-0.005413	-0.761711	-0.457783	0.005541	0.129116	0.879621
62669	0.721827	2.323759	9.544657	0.250736	0.048529	0.339675	-0.301129	-0.010214	-0.762825	-0.463864	0.003176	0.133092	0.875846
62670	0.748125	2.280856	9.738594	0.169230	0.061543	0.356731	-0.297694	-0.015158	-0.765125	-0.470252	0.001558	0.135495	0.872068
62671	1.111444	2.108875	9.478746	0.170898	0.057921	0.388313	-0.294547	-0.016132	-0.765828	-0.477137	-0.000110	0.137947	0.867935
62672	1.265212	2.001832	9.471383	0.073884	0.045415	0.468561	-0.291558	-0.012316	-0.767000	-0.485356	-0.000231	0.138828	0.863224
62673	1.200595	1.753786	9.199934	-0.090949	0.040087	0.517542	-0.287672	-0.005220	-0.768023	-0.494347	0.001313	0.136872	0.858420
62674	1.363446	1.890809	9.594224	-0.134204	0.067787	0.583385	-0.283289	0.005294	-0.767210	-0.504490	0.003152	0.133911	0.852964
62675	1.547409	2.297640	9.400254	0.013322	0.074730	0.616239	-0.279425	0.016497	-0.768580	-0.515140	0.003326	0.133344	0.846664
62676	1.658932	2.346244	9.849243	-0.027040	0.113040	0.637198	-0.275022	0.024685	-0.769730	-0.526168	0.003468	0.131708	0.840112
62677	1.875007	2.180292	9.612364	0.067895	0.130578	0.627286	-0.265124	0.032159	-0.770452	-0.536989	0.002171	0.131452	0.833282
62678	1.950746	1.639936	9.273861	0.114469	0.134157	0.623988	-0.258072	0.034311	-0.771443	-0.547687	0.000422	0.131923	0.826217
62679	1.978302	1.433643	9.521181	-0.022535	0.111292	0.633425	-0.249728	0.040290	-0.774355	-0.558386	0.000519	0.130343	0.819278
62680	2.101237	1.399465	9.668724	-0.163062	0.063953	0.626895	-0.243506	0.051480	-0.776926	-0.568762	0.003002	0.126984	0.812635
62681	1.827362	1.261625	9.510893	-0.204063	0.065879	0.596701	-0.237049	0.065130	-0.775983	-0.578561	0.005843	0.122883	0.806308
62682	1.592518	1.185425	9.161180	-0.028564	0.046880	0.571539	-0.232137	0.074410	-0.774801	-0.587831	0.006897	0.121852	0.799724
62683	1.493518	1.192710	8.931415	-0.089232	0.010293	0.528705	-0.227999	0.083421	-0.776068	-0.596264	0.009172	0.120212	0.793684
62684	1.776174	0.521105	9.457162	-0.119697	-0.021355	0.510511	-0.225432	0.091892	-0.776153	-0.604238	0.012240	0.118514	0.787846
62685	2.022058	0.452918	9.807522	-0.119080	-0.033861	0.557958	-0.221046	0.101310	-0.774445	-0.612888	0.015698	0.116842	0.781326
62686	2.029265	0.776016	10.094748	-0.005667	-0.006018	0.608288	-0.215601	0.109219	-0.773931	-0.622327	0.017353	0.116677	0.773818
62687	1.711487	0.886474	10.800485	0.077352	0.042856	0.646182	-0.212491	0.114403	-0.774186	-0.632414	0.017426	0.117005	0.765545
62688	1.238027	1.856105	11.296350	0.015662	0.165312	0.664128	-0.201262	0.118038	-0.775483	-0.642902	0.016321	0.114963	0.757096
62689	1.911577	2.556205	9.943201	-0.003325	0.267076	0.581499	-0.191217	0.123048	-0.777008	-0.652274	0.013796	0.111197	0.749656
62690	1.603307	2.002202	9.667933	-0.010051	0.299797	0.500486	-0.176178	0.124337	-0.779679	-0.660385	0.010615	0.107042	0.743183
62691	1.558672	1.845541	9.445426	-0.033000	0.337602	0.447572	-0.162872	0.130836	-0.781367	-0.667714	0.007103	0.101940	0.737371
62692	1.679596	1.886543	9.005075	0.119353	0.314191	0.398353	-0.146930	0.132940	-0.782103	-0.674204	0.001756	0.099497	0.731810
62693	1.933489	1.600619	8.956340	0.284006	0.245113	0.372734	-0.136299	0.128231	-0.785931	-0.680119	-0.004801	0.100333	0.726188
62694	1.630238	1.729013	9.272844	0.043317	0.201364	0.353309	-0.127106	0.122983	-0.788967	-0.685618	-0.007537	0.098309	0.721254
62695	1.007163	2.383803	9.458775	-0.145403	0.208478	0.339058	-0.116159	0.129767	-0.789323	-0.690911	-0.007790	0.093440	0.716834
62696	0.946871	2.730694	9.489717	0.119605	0.210387	0.304076	-0.105712	0.132448	-0.789842	-0.695632	-0.011826	0.092349	0.712340
62697	0.910564	2.388722	9.248186	0.241372	0.175545	0.280111	-0.098348	0.127347	-0.793495	-0.699855	-0.017136	0.093494	0.707933
62698	0.795940	2.235183	9.081592	0.157078	0.089798	0.300341	-0.091249	0.121835	-0.795726	-0.704202	-0.019978	0.094619	0.703383
62699	0.580842	1.864607	9.254618	-0.090228	0.023142	0.352915	-0.085758	0.122628	-0.796835	-0.709213	-0.018374	0.093256	0.698558
62700	0.399276	1.783347	9.745497	-0.371445	-0.001574	0.391337	-0.082926	0.128358	-0.793200	-0.714771	-0.012288	0.088286	0.693655
62701	0.173315	1.902678	10.440930	-0.661576	0.044527	0.438812	-0.078619	0.149682	-0.788139	-0.720994	-0.002739	0.078632	0.688460
62702	0.705702	2.079994	10.010612	-0.702620	0.085573	0.438547	-0.072648	0.176881	-0.782011	-0.727099	0.006968	0.067797	0.683142
62703	1.054899	0.946152	9.766263	-0.371556	0.083889	0.435335	-0.065459	0.196546	-0.775717	-0.733048	0.011719	0.061514	0.677288
62704	1.348877	0.859842	9.818007	0.017552	0.096093	0.459256	-0.056991	0.201016	-0.774248	-0.739355	0.010788	0.060293	0.670524
62705	1.547286	0.913916	9.917850	0.258396	0.117151	0.427552	-0.049000	0.200427	-0.777478	-0.745235	0.005836	0.062042	0.663884
62706	1.080987	1.213322	9.901284	0.369567	0.148904	0.389908	-0.039504	0.188608	-0.781618	-0.750590	-0.001103	0.064742	0.657588
62707	1.236081	1.302446	9.554914	0.262527	0.184897	0.338129	-0.030936	0.178437	-0.785080	-0.755223	-0.007118	0.065566	0.652142
62708	1.458591	0.682233	9.430512	0.446802	0.201512	0.351678	-0.021056	0.167711	-0.788698	-0.759952	-0.015971	0.068457	0.646167
62709	1.852720	0.423941	9.337629	0.587170	0.211894	0.379004	-0.010853	0.147404	-0.794483	-0.764857	-0.027118	0.073109	0.639463
62710	1.681973	0.853787	9.473815	0.322955	0.258043	0.450519	0.003514	0.130633	-0.800038	-0.770765	-0.034637	0.073594	0.631906
62711	1.392250	0.843063	9.947211	-0.050387	0.274448	0.494634	0.016221	0.127555	-0.801812	-0.777397	-0.036530	0.069258	0.624118
62712	0.484193	0.790507	10.894080	-0.196628	0.310179	0.567076	0.029271	0.130905	-0.799905	-0.784978	-0.036497	0.062454	0.615286
62713	0.678312	1.947138	10.538017	-0.060779	0.279495	0.607793	0.046112	0.135741	-0.800111	-0.792773	-0.038146	0.057937	0.605556
62714	0.673561	1.628919	10.279664	0.110959	0.235845	0.611472	0.059072	0.132112	-0.798660	-0.800299	-0.041992	0.056068	0.595495
62715	0.249827	1.809494	10.049886	0.012660	0.236908	0.592425	0.072405	0.132587	-0.798208	-0.807538	-0.044291	0.053108	0.585747
62716	0.472454	1.910381	9.003747	-0.279530	0.246734	0.539200	0.087012	0.137707	-0.795790	-0.814297	-0.042035	0.046389	0.577063
62717	0.624505	1.571672	8.736596	-0.353677	0.198688	0.504892	0.097304	0.143947	-0.795108	-0.820532	-0.038056	0.039710	0.568949
62718	0.625822	1.404611	9.162428	-0.183711	0.099854	0.470482	0.109157	0.150450	-0.792376	-0.826064	-0.035747	0.036405	0.561262
62719	0.283399	1.791058	9.612007	0.077844	0.030147	0.375379	0.114780	0.149872	-0.791690	-0.830214	-0.037076	0.037291	0.554959
62720	0.064346	1.562888	9.154673	0.173347	-0.011317	0.228799	0.118445	0.149579	-0.792265	-0.832603	-0.039604	0.039641	0.551029
62721	-0.036254	1.022927	8.495671	0.034108	-0.030273	0.163325	0.118868	0.144924	-0.793611	-0.834339	-0.039712	0.040885	0.548297
62722	0.068964	0.541180	8.522869	-0.151879	-0.025036	0.135423	0.119148	0.142323	-0.794546	-0.835919	-0.036739	0.039813	0.546173
62723	0.058011	0.675650	9.211816	-0.166281	-0.009448	0.140677	0.120685	0.146967	-0.792971	-0.837556	-0.033732	0.038464	0.543951
62724	-0.191891	0.817416	10.104774	-0.105368	0.006281	0.106015	0.120781	0.152988	-0.792655	-0.838782	-0.031901	0.037354	0.542248
62725	0.000645	0.716114	10.500874	0.001291	0.016787	0.056517	0.121397	0.158458	-0.790799	-0.839400	-0.032054	0.037293	0.541285
62726	0.143419	0.426014	10.376148	-0.022691	0.043088	0.027259	0.123359	0.159544	-0.792888	-0.839741	-0.032067	0.036411	0.540815
62727	0.287611	0.341994	10.008657	-0.069130	0.041386	0.017169	0.126121	0.157203	-0.793729	-0.839997	-0.031301	0.035125	0.540548
62728	0.578254	0.464905	10.046014	-0.009281	0.015026	0.030665	0.127036	0.156924	-0.793098	-0.840352	-0.031234	0.034861	0.540017
62729	0.659153	0.296060	10.091438	0.070416	0.016805	0.014450	0.127306	0.156923	-0.795431	-0.840473	-0.032501	0.035498	0.539711
62730	0.288925	0.516065	10.308640	0.013202	0.053608	0.009912	0.128337	0.158833	-0.794393	-0.840611	-0.033242	0.034816	0.539496
62731	0.104261	1.034186	10.176805	-0.128071	0.081657	0.003861	0.130148	0.161560	-0.793100	-0.840790	-0.031873	0.032201	0.539462
62732	0.390799	0.595587	9.832848	-0.086724	0.099234	-0.025902	0.133006	0.164007	-0.791825	-0.840632	-0.031450	0.029650	0.539879
62733	0.728440	0.539930	9.795650	-0.011517	0.102686	-0.035146	0.135219	0.165500	-0.791326	-0.840320	-0.032261	0.027926	0.540409
62734	0.774576	0.905876	10.037374	0.024384	0.115808	-0.060335	0.138609	0.167809	-0.792389	-0.839716	-0.033904	0.026274	0.541328
62735	0.054435	1.152854	10.317984	-0.060494	0.118632	-0.092405	0.141056	0.173817	-0.791461	-0.838817	-0.034093	0.023732	0.542827
62736	-0.823188	1.005013	10.069119	-0.111253	0.115543	-0.140130	0.142334	0.177778	-0.789372	-0.837420	-0.033495	0.020560	0.545146
62737	-0.284690	1.032370	9.377482	-0.146910	0.119044	-0.149330	0.144020	0.180917	-0.790401	-0.835930	-0.032309	0.017000	0.547621
62738	0.360789	0.814596	9.018548	0.012254	0.036715	-0.143412	0.143469	0.185025	-0.789059	-0.834363	-0.032912	0.016497	0.549985
62739	0.211954	0.599276	9.010147	0.198104	-0.069989	-0.119533	0.141404	0.182027	-0.792162	-0.832886	-0.035390	0.019919	0.551952
62740	0.002467	1.012729	9.192139	0.138849	-0.082329	-0.081094	0.138277	0.180950	-0.793678	-0.831858	-0.036773	0.022835	0.553298
62741	-0.233439	1.108889	9.363501	0.186884	-0.049194	-0.013568	0.133740	0.175502	-0.795992	-0.831541	-0.039268	0.025864	0.553469
62742	-0.151028	1.151640	9.396926	0.513997	-0.017844	0.074386	0.133437	0.162915	-0.801156	-0.831906	-0.047525	0.031976	0.551953
62743	0.177281	1.139553	9.427599	0.644370	-0.012796	0.131647	0.132547	0.139521	-0.807969	-0.832665	-0.057949	0.039576	0.549312
62744	0.408156	1.003648	9.616298	0.245046	0.030583	0.198405	0.134211	0.125145	-0.812016	-0.834571	-0.062154	0.042057	0.545764
62745	0.068641	0.799374	9.588040	-0.116646	0.044472	0.250513	0.137772	0.121295	-0.814436	-0.837476	-0.060378	0.040500	0.541616
62746	-0.071494	0.772969	10.033532	-0.111650	0.065242	0.326432	0.141922	0.126198	-0.812510	-0.841186	-0.058897	0.038660	0.536137
62747	-0.306684	0.967858	10.246877	0.197661	0.093199	0.388812	0.146518	0.124122	-0.814928	-0.845164	-0.062796	0.039785	0.529313
62748	-0.226773	0.650858	10.603019	0.447029	0.145527	0.450642	0.154589	0.108615	-0.817013	-0.849419	-0.071477	0.042690	0.521111
62749	-0.450608	1.085878	10.722899	0.376208	0.231161	0.505222	0.164246	0.090636	-0.819921	-0.854273	-0.079692	0.043478	0.511836
62750	-0.239991	1.506828	10.495218	-0.053089	0.274813	0.488180	0.176592	0.081263	-0.820199	-0.859563	-0.081120	0.039082	0.503034
62751	-0.115072	1.436656	9.887735	-0.355500	0.260802	0.498224	0.190143	0.087895	-0.817362	-0.865287	-0.077077	0.031890	0.494288
62752	-0.042446	1.482331	9.279633	-0.461067	0.154172	0.481208	0.198959	0.098793	-0.813507	-0.870793	-0.070261	0.025473	0.485937
62753	0.495365	0.731166	8.819367	-0.289412	0.057901	0.490617	0.204895	0.109433	-0.808188	-0.875948	-0.065340	0.022418	0.477434
62754	0.181497	1.057408	9.316072	-0.146521	-0.020883	0.514434	0.209324	0.112694	-0.808740	-0.881001	-0.062292	0.022129	0.468473
62755	-0.435365	1.873907	10.491510	-0.253898	-0.022684	0.488417	0.212688	0.118149	-0.807185	-0.885837	-0.057210	0.020840	0.459985
62756	-0.147643	2.921962	11.046597	-0.358849	0.007142	0.349532	0.216808	0.128254	-0.805336	-0.889432	-0.050724	0.017885	0.453893
62757	0.083793	2.233493	9.859133	-0.196861	0.055015	0.185923	0.220706	0.130694	-0.802007	-0.891327	-0.047564	0.015423	0.450595
62758	0.054714	0.905106	8.736252	-0.102583	0.057175	0.137035	0.225393	0.133679	-0.801014	-0.892683	-0.046163	0.013683	0.448106
62759	-0.259258	0.891108	8.863764	-0.100055	0.044927	0.164414	0.228509	0.136946	-0.799994	-0.894256	-0.044647	0.012252	0.445155
62760	-0.429754	1.013573	9.152620	0.057325	0.039678	0.176186	0.231098	0.140353	-0.798188	-0.895782	-0.045938	0.012285	0.441943
62761	-0.469868	1.126228	9.711796	0.190768	0.015224	0.125985	0.233240	0.132815	-0.800105	-0.896715	-0.049398	0.013915	0.439622
62762	-0.340404	1.332247	9.775530	0.234813	0.008292	0.078699	0.236054	0.123496	-0.804767	-0.897186	-0.053616	0.015982	0.438095
62763	-0.244299	0.940644	9.371273	0.158109	-0.033530	0.021494	0.233611	0.117352	-0.806472	-0.897189	-0.056105	0.018088	0.437695
62764	0.020996	0.558646	9.393431	0.047152	-0.028388	0.022308	0.233896	0.114615	-0.808961	-0.897338	-0.056652	0.019108	0.437276
62765	0.399521	0.819904	9.280220	0.031108	-0.024965	0.014215	0.233384	0.112975	-0.809487	-0.897419	-0.056899	0.019953	0.437039
62766	0.497745	0.708764	9.364609	-0.012717	-0.054735	-0.001246	0.233647	0.113385	-0.810521	-0.897413	-0.056149	0.020897	0.437104
62767	-0.189517	0.471338	10.192095	-0.065682	-0.058251	0.012594	0.231557	0.113671	-0.811651	-0.897576	-0.054323	0.021495	0.436972
62768	-0.788178	1.116039	11.860454	-0.090884	0.022016	0.027074	0.231682	0.115313	-0.812672	-0.897932	-0.052829	0.020409	0.436475
62769	-0.273468	2.191189	11.630460	-0.145810	0.108698	-0.055772	0.235691	0.121859	-0.810469	-0.897639	-0.051090	0.017217	0.437421
62770	1.023890	0.675720	9.338061	0.089117	0.129140	-0.107505	0.238285	0.124992	-0.809572	-0.896649	-0.053813	0.015643	0.439181
62771	-0.118046	0.034460	9.076193	0.070803	0.076848	-0.026542	0.240672	0.119643	-0.810307	-0.896368	-0.055611	0.014973	0.439554
62772	-1.591345	0.967231	9.911897	-0.287718	0.059218	0.089473	0.244568	0.123179	-0.808520	-0.897494	-0.050902	0.011555	0.437927
62773	-1.815659	2.010701	10.021955	-0.509723	0.062615	0.118105	0.247601	0.138624	-0.803239	-0.899012	-0.042211	0.006122	0.435843
62774	-0.638798	1.824082	9.408864	-0.159765	-0.033659	0.079395	0.249868	0.151611	-0.799524	-0.899847	-0.038991	0.005475	0.434425
62775	0.033529	1.325530	8.532192	0.302923	-0.145450	0.043306	0.249260	0.145869	-0.803452	-0.899948	-0.043171	0.010806	0.433720
62776	0.451760	1.726908	8.725451	0.175793	-0.217386	0.035903	0.242539	0.134822	-0.807857	-0.900082	-0.044399	0.016346	0.433143
62777	0.245654	1.925100	9.306269	-0.013831	-0.201699	0.012638	0.237065	0.133074	-0.810250	-0.900126	-0.042437	0.019960	0.433098
62778	0.079667	1.665143	9.600302	0.027343	-0.173686	0.007743	0.232896	0.131729	-0.812529	-0.900107	-0.041379	0.023405	0.433067
62779	0.234812	1.743908	9.799332	0.115128	-0.114230	-0.002011	0.227184	0.125329	-0.814058	-0.899929	-0.042541	0.026569	0.433143
62780	0.099950	1.768968	10.572200	0.008822	-0.040800	-0.038619	0.222490	0.124671	-0.816581	-0.899567	-0.042324	0.027422	0.433862
62781	-0.293346	0.769338	11.426839	-0.124530	0.043105	-0.034986	0.222479	0.124669	-0.813477	-0.899381	-0.040568	0.025637	0.434524
62782	-0.071595	1.058014	11.228781	-0.079815	0.142741	0.006231	0.226393	0.125332	-0.811977	-0.899573	-0.040326	0.022456	0.434324
62783	0.687778	0.940994	9.502620	-0.047254	0.175319	-0.014776	0.232261	0.127078	-0.810107	-0.899549	-0.041082	0.018992	0.434468
62784	0.124148	0.122878	9.507689	-0.158522	0.182308	0.053172	0.238904	0.128819	-0.805663	-0.900206	-0.039750	0.014453	0.433405
62785	0.069532	0.924390	9.575051	-0.115762	0.149852	0.087910	0.245521	0.134254	-0.799629	-0.901092	-0.038984	0.010937	0.431733
62786	-0.091765	0.664891	9.244226	-0.044145	0.090537	0.069715	0.250739	0.134772	-0.796986	-0.901753	-0.038912	0.009053	0.430401
62787	0.419989	-0.053601	9.964517	-0.080106	0.023752	0.063608	0.251920	0.133533	-0.796110	-0.902364	-0.037659	0.008109	0.429249
62788	-0.312672	0.122159	10.518377	-0.008799	-0.037448	0.091466	0.252966	0.132158	-0.793940	-0.903160	-0.037121	0.008854	0.427604
62789	-0.603937	1.268523	10.286543	-0.008465	-0.024950	0.034565	0.254024	0.129414	-0.792690	-0.903456	-0.036752	0.009363	0.427000
62790	-0.285203	0.973439	8.980287	-0.167191	-0.013241	-0.045982	0.251259	0.132165	-0.791586	-0.903189	-0.033584	0.008216	0.427848
62791	-0.194482	0.522428	8.010649	-0.265430	-0.015666	-0.062666	0.251597	0.140648	-0.789956	-0.902814	-0.028680	0.006284	0.429028
62792	-0.137161	0.430908	8.114841	-0.091062	-0.061170	-0.056311	0.248425	0.145317	-0.787922	-0.902386	-0.026475	0.006650	0.430064
62793	-0.269665	0.439900	9.144644	0.101292	-0.090968	-0.090245	0.247778	0.143815	-0.787409	-0.901537	-0.027546	0.009207	0.431725
62794	-0.463714	0.285677	10.125037	0.144257	-0.077040	-0.118074	0.242067	0.137551	-0.789326	-0.900434	-0.029460	0.011852	0.433832
62795	-0.616703	0.811433	10.997541	0.147992	-0.007108	-0.152906	0.237915	0.132921	-0.790990	-0.899008	-0.032124	0.013235	0.436553
62796	-0.881798	0.892024	10.721988	0.098342	0.087662	-0.217148	0.237289	0.127998	-0.791029	-0.897078	-0.034671	0.012452	0.440335
62797	-1.088941	0.628859	10.648655	0.053898	0.157831	-0.260385	0.241470	0.128249	-0.790313	-0.894765	-0.037149	0.009922	0.444879
62798	-0.604384	0.541237	9.970580	-0.015518	0.206931	-0.310207	0.243569	0.126458	-0.789328	-0.892050	-0.038729	0.005924	0.450235
62799	-0.014452	-0.008658	9.396828	-0.029795	0.179770	-0.314211	0.247449	0.131635	-0.785584	-0.889238	-0.039878	0.002200	0.455698
62800	0.179046	0.042256	9.237134	0.088992	0.096592	-0.287256	0.249797	0.131895	-0.784452	-0.886569	-0.042308	0.001135	0.460655
62801	-0.675014	0.131712	9.572362	0.197170	0.028574	-0.297020	0.247205	0.127256	-0.783424	-0.883642	-0.046052	0.002185	0.465888
62802	-1.588151	0.041015	10.617365	0.078756	-0.004729	-0.267811	0.244999	0.123709	-0.782520	-0.881099	-0.047365	0.002826	0.470545
62803	-1.727673	0.779061	10.949079	0.073264	-0.069529	-0.264375	0.241087	0.122910	-0.784410	-0.878519	-0.048013	0.004402	0.475268
62804	-0.923211	1.215874	9.558128	0.102383	-0.093796	-0.338391	0.234686	0.122260	-0.784967	-0.875183	-0.048902	0.006771	0.481267
62805	0.446541	0.995951	8.769963	-0.096167	-0.104577	-0.339435	0.228516	0.125714	-0.783417	-0.871967	-0.046260	0.007273	0.487319
62806	0.189392	0.829493	8.734221	-0.139427	-0.176364	-0.291502	0.221549	0.132047	-0.783121	-0.869229	-0.042103	0.008791	0.492535
62807	-0.651208	0.779000	8.954774	-0.116472	-0.227016	-0.244579	0.212238	0.137161	-0.783836	-0.866853	-0.037883	0.011322	0.496994
62808	-0.534330	0.904226	9.306067	-0.119471	-0.225521	-0.183812	0.204878	0.143222	-0.782761	-0.865067	-0.033563	0.013976	0.500337
62809	0.200223	0.957863	9.843463	0.033196	-0.247806	-0.131894	0.194926	0.146287	-0.783486	-0.863639	-0.031703	0.018454	0.502775
62810	0.731189	0.907105	10.328546	0.085116	-0.234888	-0.147510	0.184378	0.141420	-0.788162	-0.862017	-0.030817	0.023344	0.505402
62811	0.742755	1.167371	10.528498	-0.145688	-0.198248	-0.149014	0.174959	0.142566	-0.788656	-0.860492	-0.026357	0.025196	0.508158
62812	0.534290	1.053644	10.557826	-0.310105	-0.126424	-0.176349	0.170467	0.149432	-0.786581	-0.858827	-0.019777	0.024196	0.511312
62813	0.437450	0.357908	10.089255	-0.329646	-0.049291	-0.176315	0.166461	0.162590	-0.783933	-0.857105	-0.013668	0.021621	0.514507
62814	0.169433	0.025317	9.965182	-0.318996	-0.010753	-0.144360	0.162994	0.171913	-0.779780	-0.855713	-0.008102	0.018554	0.517054
62815	0.155526	-0.570812	10.035351	-0.236580	0.036550	-0.157806	0.162239	0.186695	-0.774707	-0.854119	-0.004425	0.015458	0.519829
62816	0.227653	-0.610248	9.906907	-0.001112	0.055928	-0.182482	0.161686	0.190665	-0.772461	-0.852249	-0.004994	0.014546	0.522910
62817	0.032395	-0.215410	9.543043	0.069618	0.056944	-0.180053	0.162354	0.187924	-0.772110	-0.850369	-0.006729	0.014270	0.525950
62818	-0.632646	0.008302	8.647761	0.014011	0.028325	-0.132713	0.160775	0.187931	-0.769370	-0.849004	-0.007253	0.013989	0.528152
62819	-0.334358	-0.150233	8.686622	-0.007870	-0.037558	-0.064503	0.161556	0.189570	-0.770918	-0.848313	-0.006655	0.014479	0.529256
62820	-0.151858	-0.332910	9.973449	-0.124648	-0.047684	-0.002067	0.160241	0.190809	-0.770886	-0.848311	-0.003985	0.014039	0.529297
62821	-0.426858	0.341461	11.158723	-0.246639	-0.032252	0.041352	0.159803	0.196968	-0.767714	-0.848749	0.000627	0.011893	0.528662
62822	-0.245154	0.789721	10.350038	-0.215814	0.013485	-0.009310	0.159484	0.204906	-0.764139	-0.848654	0.004197	0.009454	0.528847
62823	-0.442602	0.220899	9.444014	-0.038605	-0.066674	-0.022445	0.158808	0.208741	-0.763832	-0.848401	0.005577	0.010080	0.529229
62824	-0.499175	-0.242273	8.840789	0.129404	-0.175036	0.003877	0.155809	0.206841	-0.763288	-0.848422	0.005286	0.014490	0.529095
62825	-0.623916	-0.126013	8.790332	0.605084	-0.281706	0.044910	0.149621	0.194560	-0.768749	-0.848806	-0.001987	0.025523	0.528085
62826	-0.604315	0.577205	9.149109	0.950205	-0.294061	0.089806	0.140154	0.164646	-0.780025	-0.849399	-0.014912	0.040617	0.525974
62827	-0.054815	1.098121	9.443543	1.200515	-0.248858	0.145480	0.131247	0.127475	-0.790347	-0.850108	-0.032615	0.057332	0.522461
62828	0.217326	1.314526	10.121377	1.242383	-0.196665	0.183812	0.125268	0.082625	-0.802857	-0.850717	-0.051405	0.073825	0.517868
62829	0.816442	1.355492	10.102261	0.774497	-0.153215	0.183913	0.121585	0.044876	-0.810158	-0.851481	-0.062770	0.084466	0.513718
62830	0.625174	1.592975	10.986200	0.291170	-0.118540	0.208800	0.117824	0.019855	-0.816039	-0.853038	-0.066107	0.089806	0.509795
62831	0.653496	1.527737	10.172935	0.296679	-0.111357	0.201813	0.114496	0.007419	-0.816370	-0.854475	-0.069696	0.094814	0.505989
62832	0.633036	0.721850	9.269869	0.094391	-0.155007	0.226477	0.109935	0.005529	-0.817614	-0.856323	-0.069261	0.098803	0.502147
62833	0.704601	1.589297	9.985755	-0.038100	-0.184962	0.218494	0.104985	0.003093	-0.819116	-0.858194	-0.066299	0.101684	0.498767
62834	0.765919	1.714634	10.231790	-0.087876	-0.151637	0.149522	0.098967	0.004221	-0.820049	-0.859480	-0.062925	0.103678	0.496574
62835	0.931322	1.890636	10.008891	-0.066050	-0.102505	0.093456	0.092933	0.008360	-0.821211	-0.860281	-0.060548	0.104682	0.495269
62836	0.881391	1.677840	9.504614	0.027450	-0.077670	0.014904	0.089538	0.008105	-0.822327	-0.860225	-0.060171	0.106380	0.495051
62837	0.780580	1.751767	9.828358	0.056343	-0.049568	-0.042902	0.087176	0.010171	-0.823177	-0.859635	-0.060706	0.107505	0.495768
62838	1.342965	2.733427	9.820373	0.147896	-0.040843	-0.098566	0.084443	0.009092	-0.825086	-0.858377	-0.063006	0.109625	0.497193
62839	1.936683	3.051593	9.203697	0.334644	-0.061538	-0.227793	0.082538	0.000070	-0.826569	-0.855529	-0.068624	0.113540	0.500469
62840	1.743981	2.112004	8.968660	0.175583	-0.110322	-0.285653	0.081174	-0.011417	-0.829508	-0.852153	-0.071123	0.116861	0.505095
62841	0.956553	1.396978	9.082585	-0.062652	-0.143499	-0.250412	0.076330	-0.011118	-0.828009	-0.849368	-0.069139	0.118149	0.509740
62842	0.874794	1.432421	9.453786	-0.129366	-0.122824	-0.143297	0.070811	-0.005887	-0.828780	-0.847780	-0.065977	0.118788	0.512646
62843	1.237547	2.162888	10.160779	0.002698	-0.088230	-0.069929	0.067919	-0.003819	-0.827682	-0.846858	-0.065210	0.120033	0.513975
62844	1.897273	2.580501	9.986860	0.024163	-0.063926	-0.053932	0.064917	-0.004624	-0.827903	-0.846110	-0.065041	0.121365	0.514915
62845	1.830045	1.947204	10.350247	-0.145087	-0.058815	-0.034117	0.061485	0.001006	-0.827796	-0.845813	-0.061957	0.120667	0.515947
62846	2.080616	1.890420	9.722610	-0.275824	-0.055386	0.007166	0.061957	0.009351	-0.826686	-0.846075	-0.056651	0.118835	0.516552
62847	2.004273	1.358219	9.303805	-0.328785	-0.076374	0.047161	0.059809	0.018942	-0.826301	-0.846750	-0.050018	0.116662	0.516627
62848	1.532758	1.587077	9.798347	-0.316757	-0.078319	0.144348	0.058423	0.030992	-0.823316	-0.848347	-0.043456	0.114928	0.514985
62849	1.680719	2.674751	10.369513	-0.130773	-0.011165	0.181359	0.058125	0.037563	-0.823635	-0.850309	-0.040545	0.113821	0.512226
62850	1.817938	2.965987	10.006395	-0.084829	0.072080	0.148537	0.059645	0.045765	-0.822930	-0.852050	-0.039453	0.111917	0.509831
62851	1.580096	2.830015	8.978329	-0.176517	0.109246	0.083744	0.066022	0.050246	-0.821430	-0.853285	-0.037270	0.108261	0.508720
62852	1.277709	1.731595	9.218239	-0.060222	0.113726	0.076538	0.069543	0.051322	-0.820696	-0.854347	-0.037184	0.105835	0.507451
62853	1.183162	1.342608	9.183342	-0.063974	0.107560	0.111685	0.074754	0.054715	-0.820741	-0.855756	-0.036850	0.103368	0.505607
62854	1.152613	1.117286	9.351640	-0.074893	0.110952	0.146824	0.077878	0.056614	-0.819476	-0.857515	-0.036337	0.100890	0.503160
62855	0.585395	1.425626	11.212920	-0.066427	0.164798	0.219529	0.084135	0.059042	-0.817994	-0.860098	-0.036319	0.097452	0.499416
62856	1.392351	2.882511	9.937013	-0.064220	0.229626	0.189903	0.093916	0.063780	-0.818353	-0.862468	-0.037088	0.093069	0.496096
62857	1.610964	1.756027	8.619659	-0.071093	0.184469	0.143602	0.102025	0.061819	-0.815648	-0.864280	-0.037369	0.089230	0.493622
62858	1.298216	0.552523	9.074737	-0.109190	0.130041	0.222271	0.108274	0.065890	-0.814538	-0.866773	-0.036320	0.086141	0.489863
62859	1.412436	1.645617	9.759204	-0.041570	0.096468	0.283617	0.114274	0.067499	-0.812930	-0.869734	-0.035971	0.084222	0.484949
62860	1.556702	2.231649	9.865630	0.015763	0.098193	0.269135	0.120028	0.067742	-0.813402	-0.872483	-0.036696	0.082931	0.480155
62861	1.520917	2.292086	9.876245	0.073257	0.114074	0.222932	0.125799	0.064152	-0.812748	-0.874745	-0.038648	0.081811	0.476061
62862	1.268607	1.799914	9.514692	-0.017647	0.131864	0.156230	0.129729	0.062488	-0.812177	-0.876456	-0.039293	0.079529	0.473241
62863	0.948029	1.546978	9.351135	-0.130267	0.146010	0.137885	0.135857	0.064096	-0.809666	-0.878081	-0.038133	0.075864	0.470918
62864	0.834767	1.246686	9.173228	-0.029974	0.139153	0.120944	0.141981	0.067347	-0.808691	-0.879451	-0.038688	0.073303	0.468717
62865	0.773859	0.842256	8.892740	-0.022885	0.111211	0.133173	0.147464	0.068275	-0.807730	-0.880872	-0.039083	0.071250	0.466327
62866	0.621516	0.814300	8.800010	-0.003301	0.051766	0.140192	0.150864	0.067846	-0.807268	-0.882256	-0.039263	0.070490	0.463803
62867	0.450999	0.938700	8.935085	0.091371	-0.021718	0.153026	0.152327	0.064006	-0.807845	-0.883567	-0.040401	0.071837	0.460996
62868	0.533650	1.006330	9.240352	0.254951	-0.072540	0.164590	0.153159	0.057708	-0.811412	-0.884760	-0.043955	0.075674	0.457757
62869	0.658836	0.943802	9.560577	0.461507	-0.077878	0.181880	0.151682	0.042115	-0.812448	-0.885857	-0.051064	0.081410	0.453896
62870	0.776663	1.203516	9.850927	0.626907	-0.050004	0.211395	0.148161	0.019281	-0.815466	-0.886976	-0.061323	0.088269	0.449135
62871	1.057194	1.937453	9.909814	0.878438	-0.029007	0.195745	0.147821	-0.010139	-0.820148	-0.887463	-0.076214	0.096871	0.444090
62872	1.467111	1.850749	10.128776	0.433123	0.030317	0.148510	0.148746	-0.033546	-0.822462	-0.888144	-0.083836	0.100475	0.440540
62873	1.639818	1.325342	10.993595	-0.155388	0.093067	0.090519	0.153077	-0.037265	-0.821011	-0.889391	-0.081568	0.097589	0.439098
62874	2.072929	1.469264	10.400333	-0.875309	0.180442	0.058185	0.156751	-0.016619	-0.820863	-0.891540	-0.067416	0.086847	0.439396
62875	1.959592	1.174652	9.720231	-0.797114	0.179040	-0.002943	0.162837	0.013316	-0.814710	-0.892792	-0.054537	0.076667	0.440533
62876	1.347109	0.948963	9.857498	-0.612624	0.188090	-0.043727	0.169087	0.037777	-0.809648	-0.893288	-0.045275	0.067932	0.442009
62877	1.219733	0.716995	9.178237	-0.494416	0.197063	-0.046352	0.175610	0.061005	-0.805378	-0.893553	-0.037957	0.060043	0.443302
62878	1.306137	0.644150	9.171848	-0.274356	0.169097	-0.044890	0.181275	0.074248	-0.801711	-0.893546	-0.034562	0.054629	0.444293
62879	1.385682	0.947941	9.621643	-0.104399	0.169022	-0.046267	0.188290	0.081188	-0.799679	-0.893395	-0.033927	0.050731	0.445107
62880	1.015008	1.433440	10.144700	-0.102433	0.212849	-0.083785	0.193526	0.078695	-0.797454	-0.892925	-0.034032	0.046034	0.446550
62881	1.085541	1.185787	9.559678	-0.299027	0.217369	-0.122270	0.199216	0.087558	-0.793571	-0.892218	-0.030434	0.039513	0.448842
62882	0.839006	1.171404	8.946429	-0.361316	0.174847	-0.193287	0.204996	0.103674	-0.789748	-0.890808	-0.025663	0.033106	0.452444
62883	0.214444	0.967685	8.372715	-0.303838	0.119287	-0.242256	0.207911	0.116246	-0.783718	-0.888826	-0.021207	0.028239	0.456881
62884	-0.109887	0.855217	8.518410	-0.201849	0.035445	-0.269061	0.207187	0.127882	-0.782558	-0.886457	-0.018049	0.025724	0.461743
62885	-0.306396	1.035033	9.406538	-0.101819	-0.005796	-0.264880	0.205423	0.136785	-0.778563	-0.884033	-0.016103	0.024902	0.466483
62886	-0.132750	0.980774	10.195059	-0.111897	-0.012206	-0.236860	0.201727	0.142278	-0.777548	-0.881846	-0.014083	0.024071	0.470712
62887	0.260627	0.603561	10.535788	-0.080874	-0.026492	-0.188424	0.199483	0.146533	-0.778249	-0.880076	-0.012311	0.023825	0.474075
62888	0.383031	0.155881	10.736258	-0.007921	-0.026738	-0.105196	0.196585	0.149559	-0.777011	-0.879072	-0.011921	0.024268	0.475921
62889	0.255944	0.603177	11.184679	0.027526	-0.000718	-0.031587	0.196336	0.147097	-0.776514	-0.878766	-0.012229	0.024631	0.476461
62890	0.974411	1.150746	10.401342	-0.040402	0.025422	-0.015332	0.194248	0.146835	-0.777521	-0.878650	-0.011722	0.023869	0.476726
62891	0.945062	0.105341	9.798399	0.090112	0.048260	0.027806	0.196869	0.145726	-0.777312	-0.878916	-0.013557	0.024023	0.476178
62892	0.986053	0.443321	9.532776	0.181004	0.058602	0.121973	0.198462	0.140927	-0.776348	-0.880055	-0.017191	0.024823	0.473911
62893	1.202451	0.664188	9.168166	0.182678	0.090005	0.167908	0.202175	0.132970	-0.778293	-0.881619	-0.020957	0.025210	0.470823
62894	0.908210	0.705589	9.373047	0.062588	0.102166	0.209465	0.206645	0.126922	-0.775445	-0.883616	-0.022871	0.024159	0.467030
62895	0.350660	1.051309	10.112394	-0.076990	0.156384	0.207104	0.212295	0.122787	-0.776476	-0.885651	-0.022660	0.020975	0.463324
62896	0.179593	1.431149	10.411424	-0.073272	0.173938	0.175595	0.220131	0.122195	-0.772977	-0.887387	-0.022855	0.017368	0.460132
62897	0.346051	1.091343	9.822111	0.034552	0.163759	0.086358	0.226651	0.123116	-0.769315	-0.888219	-0.024780	0.015038	0.458505
62898	0.288843	0.541414	9.160218	0.074114	0.132524	0.049443	0.230591	0.119262	-0.767860	-0.888684	-0.027251	0.013462	0.457511
62899	0.038240	0.287380	8.815806	-0.134464	0.080082	0.065388	0.233982	0.120338	-0.766995	-0.889376	-0.025404	0.011061	0.456336
62900	-0.293524	0.155090	8.752262	-0.189276	0.013604	0.098306	0.237331	0.126887	-0.763229	-0.890381	-0.022095	0.009215	0.454586
62901	-0.366086	0.132150	8.930459	-0.077813	-0.053018	0.157048	0.236537	0.128259	-0.762557	-0.891831	-0.020026	0.009707	0.451822
62902	-0.321749	0.234685	9.541659	0.049808	-0.077741	0.205465	0.236540	0.127986	-0.763077	-0.893655	-0.020127	0.011701	0.448150
62903	0.052441	0.541518	10.164379	0.276876	-0.059628	0.237963	0.235030	0.118278	-0.764314	-0.895641	-0.024322	0.015513	0.443841
62904	0.274475	0.503452	10.866155	0.559433	-0.015218	0.270934	0.235017	0.099530	-0.767732	-0.897711	-0.034077	0.020956	0.438765
62905	0.831459	0.734385	10.729426	0.269509	0.064981	0.306004	0.237762	0.079537	-0.772368	-0.900214	-0.039173	0.022552	0.433095
62906	1.107589	0.881250	9.911655	-0.038143	0.101728	0.310028	0.243409	0.074579	-0.771467	-0.902970	-0.039184	0.020707	0.427412
62907	0.700211	1.319384	9.795242	-0.181301	0.080826	0.310004	0.248365	0.075920	-0.769976	-0.905776	-0.036274	0.018176	0.421809
62908	0.319292	2.073103	9.917739	-0.145268	0.020699	0.239822	0.252265	0.078635	-0.767809	-0.907909	-0.033687	0.016825	0.417473
62909	-0.082126	1.333744	9.350362	-0.052717	-0.026939	0.150426	0.252773	0.081095	-0.767404	-0.909189	-0.032323	0.017225	0.414769
62910	-0.457399	0.842487	9.761296	-0.087513	0.009890	0.125637	0.253015	0.082871	-0.764545	-0.910299	-0.030729	0.016476	0.412481
62911	-0.497299	0.988488	10.215115	-0.048085	0.048345	0.111997	0.253792	0.083277	-0.763259	-0.911266	-0.030123	0.015483	0.410423
62912	-0.342549	1.047077	9.320475	-0.035156	0.043395	0.046851	0.255104	0.083134	-0.764056	-0.911705	-0.029783	0.014507	0.409507
62913	-0.228945	0.418047	8.394253	-0.088594	-0.052551	-0.013947	0.253522	0.084510	-0.762596	-0.911627	-0.027673	0.014923	0.409815
62914	-0.078703	-0.168824	7.977672	-0.124392	-0.160953	-0.035904	0.249181	0.088365	-0.761458	-0.911368	-0.024055	0.016893	0.410541
62915	0.056868	-0.141349	8.656914	-0.044136	-0.245152	-0.019813	0.244458	0.092223	-0.763289	-0.911132	-0.021138	0.021160	0.411027
62916	0.302263	0.707019	9.868537	0.172183	-0.255969	-0.005867	0.234545	0.089541	-0.766012	-0.910894	-0.022133	0.027313	0.411140
62917	0.545599	0.615270	10.372452	0.385203	-0.184317	-0.015613	0.227036	0.078635	-0.769629	-0.910460	-0.027537	0.034006	0.411276
62918	0.562601	0.948743	10.931271	0.419197	-0.068991	0.006251	0.223991	0.064557	-0.773473	-0.910212	-0.034557	0.038788	0.410872
62919	0.258947	1.715054	10.649513	0.180548	0.036103	-0.004547	0.222754	0.054302	-0.777177	-0.910069	-0.038070	0.039786	0.410783
62920	-0.115643	1.665483	10.786753	-0.090332	0.134167	-0.028977	0.223555	0.051561	-0.777604	-0.910039	-0.037513	0.036653	0.411192
62921	-0.457201	1.522833	10.456422	-0.165173	0.192172	-0.073290	0.228339	0.058649	-0.773467	-0.909684	-0.036130	0.031881	0.412497
62922	-0.590130	1.185487	9.908172	-0.011983	0.209930	-0.096799	0.234057	0.062859	-0.770148	-0.909112	-0.037670	0.027960	0.413901
62923	-0.388993	0.970256	9.247897	0.132222	0.155881	-0.129518	0.236686	0.059559	-0.768668	-0.908012	-0.041466	0.026219	0.416062
62924	-0.152652	0.945262	8.755324	0.153694	0.066704	-0.142086	0.238282	0.055446	-0.769767	-0.907325	-0.044881	0.026181	0.417206
62925	-0.639189	0.428301	9.128473	0.100043	-0.039864	-0.193938	0.237499	0.054628	-0.768987	-0.905582	-0.046496	0.027626	0.420709
62926	-1.062704	0.607165	9.912809	0.055298	-0.118572	-0.235817	0.233857	0.052459	-0.771024	-0.903549	-0.046593	0.030087	0.424880
62927	-0.844630	1.363036	10.693438	0.042945	-0.122186	-0.292244	0.226929	0.052634	-0.771823	-0.900927	-0.046565	0.032381	0.430249
62928	-0.119940	1.420850	10.212023	0.013795	-0.099408	-0.355132	0.219864	0.054863	-0.774153	-0.897792	-0.046145	0.034032	0.436671
62929	0.666483	1.338125	9.545819	-0.192546	-0.069687	-0.404350	0.213283	0.061467	-0.772695	-0.894347	-0.042418	0.033233	0.444116
62930	1.084190	1.004678	9.317291	-0.208631	-0.082000	-0.408225	0.207075	0.073134	-0.773781	-0.890847	-0.038186	0.032571	0.451522
62931	1.212490	1.025281	10.090241	-0.004695	-0.058522	-0.408468	0.200362	0.080286	-0.772575	-0.887089	-0.037859	0.033322	0.458835
62932	1.233849	0.965706	10.324883	0.122337	-0.010446	-0.396817	0.197100	0.080442	-0.774853	-0.883532	-0.040167	0.034384	0.465377
62933	1.123532	1.072299	10.295818	0.082177	0.073570	-0.393226	0.196064	0.079764	-0.776655	-0.879824	-0.042548	0.033650	0.472194
62934	0.573896	0.860152	10.302928	0.082176	0.168168	-0.366326	0.196842	0.079896	-0.774854	-0.876433	-0.045784	0.031223	0.478325
62935	-0.008894	0.394033	10.540510	0.093371	0.232800	-0.260196	0.199725	0.078101	-0.773880	-0.873980	-0.049746	0.027908	0.482602
62936	-0.208291	1.239466	9.657971	0.050229	0.238096	-0.186221	0.206802	0.074914	-0.773242	-0.872283	-0.052979	0.024115	0.485524
62937	-1.042129	0.815547	8.898487	-0.133527	0.182282	-0.110038	0.209636	0.080782	-0.770510	-0.871432	-0.052433	0.019595	0.487313
62938	-1.613534	0.603093	8.749576	-0.169094	0.091185	0.014630	0.214293	0.087598	-0.767150	-0.871838	-0.050322	0.016440	0.486925
62939	-1.657822	0.479195	9.017688	-0.015904	0.019140	0.140594	0.216104	0.090873	-0.766886	-0.873222	-0.050185	0.016069	0.484466
62940	-1.591710	0.918881	9.829637	0.158983	0.031028	0.230080	0.218502	0.084018	-0.768413	-0.875302	-0.053140	0.017370	0.480334
62941	-1.203600	1.841761	9.817673	0.284108	0.062329	0.275236	0.221698	0.073873	-0.768561	-0.877628	-0.058687	0.019218	0.475348
62942	-0.961115	1.326028	9.304986	0.496869	0.051818	0.324165	0.224924	0.059076	-0.769660	-0.880091	-0.067725	0.023484	0.469362
62943	-0.577615	1.595616	9.569125	0.566303	-0.032446	0.371883	0.226893	0.037171	-0.773915	-0.882703	-0.077311	0.029772	0.462571
62944	-0.227074	2.331072	9.516880	0.441102	-0.080657	0.349694	0.227288	0.015684	-0.777107	-0.885161	-0.084093	0.035887	0.456214
62945	-0.201199	2.234724	9.534775	0.233559	-0.109556	0.332188	0.225577	-0.002780	-0.781403	-0.887668	-0.087126	0.040437	0.450355
62946	-0.069768	2.356244	10.284826	0.179982	-0.088683	0.294833	0.222641	-0.014123	-0.783540	-0.889925	-0.089238	0.044218	0.445102
62947	0.265957	2.698338	10.543001	0.197246	-0.027482	0.249323	0.222008	-0.017814	-0.783696	-0.891726	-0.092435	0.046857	0.440550
62948	0.597312	2.460324	9.842891	0.127134	0.021773	0.155453	0.223632	-0.026581	-0.784971	-0.892880	-0.094704	0.047949	0.437604
62949	0.625201	1.641612	9.588116	0.028952	0.046407	0.112361	0.224305	-0.030691	-0.783727	-0.893830	-0.095637	0.047580	0.435497
62950	0.587063	1.359442	10.022577	0.005737	0.086603	0.099945	0.225612	-0.030972	-0.783232	-0.894779	-0.096357	0.046345	0.433517
62951	0.412226	1.540582	10.612540	0.030800	0.135539	0.096857	0.230327	-0.033188	-0.781773	-0.895668	-0.098033	0.044385	0.431506
62952	0.297179	1.676958	10.086404	-0.001199	0.163727	0.073889	0.236211	-0.033631	-0.781089	-0.896464	-0.099316	0.041658	0.429830
62953	0.073112	1.442188	9.030647	-0.088677	0.118570	0.043171	0.240126	-0.032832	-0.780106	-0.897099	-0.098701	0.038876	0.428906
62954	-0.285106	1.328964	8.842586	-0.248074	0.069628	0.063069	0.242698	-0.026003	-0.778913	-0.898194	-0.094756	0.035693	0.427779
62955	-0.307300	1.594393	9.071727	-0.303628	0.024068	0.062555	0.244476	-0.017528	-0.777563	-0.899301	-0.089431	0.032788	0.426832
62956	-0.393406	1.701597	9.304406	-0.228585	-0.010958	0.071829	0.244688	-0.009867	-0.775938	-0.900327	-0.085136	0.031233	0.425662
62957	-0.396343	1.966170	9.302667	-0.130022	-0.014362	0.040868	0.243613	-0.004386	-0.776386	-0.900879	-0.082631	0.030452	0.425044
62958	-0.523571	1.727226	9.488464	-0.067399	-0.021328	0.034236	0.242814	-0.001919	-0.776220	-0.901281	-0.081173	0.030393	0.424475
62959	-0.373676	2.423952	9.629758	-0.095956	-0.026630	0.016479	0.242280	-0.000273	-0.775937	-0.901551	-0.079226	0.030076	0.424292
62960	-0.048201	2.690854	9.654051	-0.066213	-0.033611	-0.032719	0.239384	0.003301	-0.776117	-0.901372	-0.077725	0.030142	0.424945
62961	0.022577	2.450581	9.910220	0.024224	-0.044095	-0.059490	0.237819	0.003036	-0.776872	-0.900790	-0.077893	0.031070	0.426081
62962	0.248888	2.348676	10.195476	0.161996	-0.039800	-0.062971	0.235465	0.003322	-0.777093	-0.899982	-0.080469	0.033142	0.427152
62963	0.378636	2.260900	10.135672	0.249742	-0.003921	-0.064901	0.236304	-0.004892	-0.779644	-0.898998	-0.085055	0.035300	0.428162
62964	0.272060	1.890095	9.723789	0.246104	0.001397	-0.041151	0.235825	-0.012554	-0.779583	-0.898236	-0.089479	0.037383	0.428683
62965	0.185653	1.634901	9.418802	0.276455	-0.002050	-0.019814	0.235385	-0.027332	-0.779463	-0.897543	-0.094499	0.039831	0.428835
62966	0.045067	1.552512	9.644965	0.290651	0.003149	0.001477	0.234920	-0.036224	-0.781742	-0.897029	-0.099701	0.042337	0.428494
62967	0.033736	1.992813	9.674157	0.256716	0.027641	-0.003876	0.235610	-0.042660	-0.781687	-0.896484	-0.104574	0.044112	0.428292
62968	0.082108	2.002217	9.726717	0.233510	0.050375	-0.011026	0.237746	-0.050336	-0.781535	-0.895975	-0.109162	0.045251	0.428095
62969	-0.046012	1.979418	9.809268	0.081410	0.076594	-0.006721	0.239076	-0.055545	-0.779537	-0.895799	-0.111282	0.044642	0.427981
62970	-0.338013	2.005504	9.730379	-0.090295	0.080185	-0.021963	0.241434	-0.055557	-0.780866	-0.895932	-0.110332	0.042445	0.428171
62971	-0.415253	2.015177	9.550920	-0.170769	0.090731	-0.025126	0.244283	-0.051193	-0.780090	-0.896159	-0.108055	0.039363	0.428573
62972	-0.555806	1.948559	9.428804	-0.187752	0.108284	-0.020749	0.246587	-0.042995	-0.779009	-0.896497	-0.105593	0.035835	0.428788
62973	-0.528023	1.788927	9.205638	-0.211941	0.096050	-0.012194	0.250064	-0.034529	-0.777426	-0.896894	-0.102602	0.032308	0.428963
62974	-0.379491	1.619876	9.356216	-0.345481	0.097586	0.032577	0.253007	-0.025514	-0.773759	-0.897957	-0.097178	0.027727	0.428323
62975	-0.450757	1.770786	9.762299	-0.345714	0.065945	0.064226	0.256855	-0.012671	-0.773174	-0.899190	-0.091458	0.023734	0.427234
62976	-0.488567	1.886484	9.749536	-0.203380	0.041547	0.042300	0.257583	-0.004739	-0.769743	-0.899961	-0.088093	0.021397	0.426442
62977	-0.528749	2.007092	9.763285	-0.079842	0.013639	0.020225	0.257823	-0.000497	-0.770481	-0.900275	-0.086741	0.020530	0.426098
62978	-0.343013	1.981499	9.732550	0.034877	-0.000269	-0.025751	0.259644	0.000587	-0.769463	-0.900018	-0.087336	0.020859	0.426503
62979	-0.280530	1.942315	9.661868	0.088666	-0.015945	-0.051876	0.257560	-0.000496	-0.769960	-0.899408	-0.088807	0.021847	0.427436
62980	-0.116895	1.864078	9.661961	0.069162	0.012077	-0.083704	0.256544	-0.004869	-0.771540	-0.898600	-0.090149	0.022142	0.428837
62981	0.051031	1.709005	9.714002	0.058477	0.013797	-0.097077	0.255768	-0.006234	-0.771800	-0.897663	-0.091336	0.022278	0.430538
62982	0.170968	1.593090	9.865438	0.020897	0.010235	-0.102714	0.255887	-0.003907	-0.772167	-0.896784	-0.091804	0.022154	0.432273
62983	0.211484	1.516059	9.945910	-0.022070	-0.014290	-0.108432	0.254574	-0.002668	-0.772782	-0.895880	-0.091265	0.022108	0.434259
62984	0.055833	1.354286	10.128034	-0.113568	-0.010915	-0.061494	0.254936	0.001982	-0.771707	-0.895597	-0.089121	0.021269	0.435328
62985	-0.018341	1.446526	10.216249	-0.217418	0.031876	-0.037384	0.253212	0.006371	-0.771767	-0.895670	-0.085406	0.018842	0.436035
62986	-0.049662	1.469544	9.798632	-0.301558	0.053764	-0.011459	0.254723	0.015942	-0.770661	-0.896117	-0.080433	0.015299	0.436201
62987	-0.259818	1.465628	9.555277	-0.312348	0.045088	0.004359	0.257791	0.026599	-0.767886	-0.896660	-0.075097	0.011887	0.436143
62988	-0.545001	1.425008	9.701460	-0.267577	0.080155	0.003124	0.259554	0.036715	-0.764967	-0.897124	-0.070953	0.008191	0.435968
62989	-0.707799	1.282032	9.720447	-0.228155	0.083740	-0.008892	0.261470	0.044232	-0.764146	-0.897379	-0.067472	0.004788	0.436046
