# Supplementary material for: Identification of Haptic Based Guiding Using Hard Reins
Source: PLoS One. 2015 Jul 22;10(7):e0132020. doi: 10.1371/journal.pone.0132020 (PMC4511788; doi:10.1371/journal.pone.0132020)
Supplement: S1 File — (ZIP) [file pone.0132020.s001.zip › MotionData1/Subject2/T5/gc5.txt]

// Start Time: 0
// Sample rate: 25.0Hz
// Scenario: 4.9
// Firmware Version: 2.6.1
Counter	Acc_X	Acc_Y	Acc_Z	Gyr_X	Gyr_Y	Gyr_Z	Mag_X	Mag_Y	Mag_Z	Quat_w	Quat_x	Quat_y	Quat_z
62414	9.046246	-0.299607	-3.873533	-0.537652	-0.002567	-0.028652	-0.784945	-0.189144	0.076214	0.550962	0.321328	-0.732903	0.236734
62415	9.075351	-0.232044	-3.859829	-0.559503	0.003142	-0.050160	-0.784383	-0.191081	0.076189	0.552849	0.316924	-0.734993	0.231737
62416	9.094743	-0.111049	-3.812884	-0.548537	0.017495	-0.048333	-0.783539	-0.193986	0.075877	0.555067	0.311916	-0.736637	0.227979
62417	9.099636	-0.118404	-3.824889	-0.557537	0.022816	-0.034317	-0.783682	-0.192459	0.073963	0.557089	0.307167	-0.738531	0.223320
62418	9.075532	-0.125546	-3.832025	-0.539404	0.010000	-0.021646	-0.783399	-0.194403	0.076148	0.558972	0.301873	-0.740308	0.219926
62419	9.031813	-0.129892	-3.798093	-0.552926	0.024426	-0.016596	-0.783954	-0.194403	0.076703	0.560840	0.296866	-0.742204	0.215550
62420	9.051173	-0.100973	-3.791193	-0.562777	0.038731	0.000901	-0.783680	-0.193013	0.074233	0.563141	0.290823	-0.743815	0.212210
62421	9.085510	-0.079821	-3.851877	-0.548134	0.042047	0.025834	-0.783128	-0.192599	0.074096	0.564989	0.285123	-0.745670	0.208491
62422	9.115839	-0.362749	-3.853593	-0.559095	0.026807	0.022231	-0.783273	-0.191218	0.074938	0.566943	0.278823	-0.747438	0.205353
62423	9.086976	-0.386881	-3.877446	-0.544585	0.026823	0.012662	-0.783830	-0.190667	0.076051	0.568519	0.273379	-0.749308	0.201465
62424	9.009439	-0.458851	-3.871707	-0.546469	0.031622	-0.020147	-0.783279	-0.189555	0.073852	0.570593	0.267811	-0.750654	0.198038
62425	9.020737	-0.482540	-3.784479	-0.562517	0.058324	0.023728	-0.783268	-0.191622	0.071624	0.572617	0.261828	-0.752226	0.194195
62426	9.097390	-0.523768	-3.730968	-0.553531	0.054876	0.002631	-0.784375	-0.191614	0.069702	0.574931	0.255719	-0.753374	0.191022
62427	9.169717	-0.601727	-3.759188	-0.541935	0.016968	0.004775	-0.783681	-0.191749	0.068455	0.576220	0.250370	-0.755173	0.187080
62428	9.160826	-0.328403	-3.725985	-0.559200	0.029770	-0.006089	-0.784096	-0.191324	0.065566	0.578162	0.244401	-0.756505	0.183569
62429	9.127464	-0.197652	-3.717735	-0.552013	0.027146	-0.018365	-0.783537	-0.192150	0.063899	0.579667	0.239213	-0.758042	0.179265
62430	9.098823	-0.011099	-3.669041	-0.551909	0.042336	-0.004287	-0.784083	-0.193243	0.060306	0.581704	0.233233	-0.759127	0.175924
62431	9.103452	-0.003698	-3.640137	-0.539247	0.031415	0.001237	-0.785328	-0.193233	0.057833	0.583075	0.227856	-0.760593	0.172059
62432	9.171228	0.000556	-3.664436	-0.567373	0.040633	-0.006210	-0.783805	-0.192817	0.056447	0.585106	0.221710	-0.761660	0.168430
62433	9.057976	-0.003714	-3.688397	-0.555511	0.045938	-0.002588	-0.784633	-0.193083	0.053968	0.586713	0.216129	-0.762923	0.164331
62434	9.190401	0.024780	-3.635739	-0.549086	0.053017	0.009857	-0.785459	-0.193624	0.050660	0.588742	0.209891	-0.763768	0.161203
62435	9.240519	-0.013864	-3.582221	-0.580897	0.047717	0.014828	-0.785185	-0.192512	0.048738	0.590352	0.203717	-0.765088	0.156920
62436	9.180430	0.010556	-3.601742	-0.544800	0.023454	-0.011149	-0.785043	-0.193341	0.048453	0.591920	0.197924	-0.766097	0.153469
62437	9.214438	0.039247	-3.616604	-0.541190	0.022581	-0.015513	-0.784628	-0.192784	0.047076	0.593008	0.192744	-0.767394	0.149324
62438	9.161819	-0.004429	-3.698192	-0.552991	0.022673	-0.020087	-0.784617	-0.194989	0.044571	0.594569	0.186977	-0.768324	0.145620
62439	9.094191	0.039672	-3.669601	-0.550264	0.026289	-0.023625	-0.784059	-0.195679	0.043870	0.595701	0.181789	-0.769508	0.141246
62440	9.093822	-0.086064	-3.682694	-0.541162	0.018920	-0.011104	-0.785997	-0.195951	0.043745	0.597083	0.176019	-0.770403	0.137801
62441	9.007702	0.151397	-3.665900	-0.555657	0.037105	-0.021989	-0.784882	-0.196912	0.040692	0.598321	0.170700	-0.771414	0.133390
62442	9.258416	0.111247	-3.651291	-0.546614	0.049091	-0.053759	-0.784877	-0.197735	0.038753	0.600249	0.165428	-0.771738	0.129440
62443	9.318859	0.120470	-3.661139	-0.555778	0.053938	-0.085729	-0.784865	-0.200217	0.036521	0.601845	0.161038	-0.772267	0.124310
62444	9.093326	0.079155	-3.539573	-0.530199	0.051538	-0.036817	-0.784441	-0.201454	0.033747	0.603668	0.155683	-0.772497	0.120812
62445	8.996582	0.048429	-3.527020	-0.553785	0.060736	-0.046904	-0.784570	-0.202960	0.029044	0.605195	0.150692	-0.773000	0.116197
62446	9.015477	0.177099	-3.412510	-0.548041	0.090944	-0.002776	-0.783443	-0.206264	0.023761	0.607550	0.144493	-0.772819	0.112942
62447	9.199436	0.325765	-3.411999	-0.558984	0.059907	0.050422	-0.783723	-0.204589	0.019092	0.608786	0.137928	-0.773553	0.109414
62448	9.238436	0.422155	-3.415543	-0.557276	0.040005	0.059431	-0.783180	-0.201117	0.014297	0.610174	0.130754	-0.774096	0.106610
62449	9.283782	0.512434	-3.617144	-0.537012	0.068516	0.086062	-0.785538	-0.199438	0.009643	0.611331	0.123889	-0.774688	0.103845
62450	9.321261	0.309516	-3.569025	-0.542380	0.070209	0.100123	-0.785821	-0.197351	0.005944	0.612991	0.116190	-0.774837	0.101830
62451	9.282495	0.387445	-3.511857	-0.553532	0.039746	0.086909	-0.786111	-0.193325	0.001574	0.613657	0.109169	-0.775733	0.098722
62452	9.112353	0.331328	-3.382952	-0.566287	0.028879	0.096509	-0.787362	-0.191792	-0.001296	0.614663	0.101303	-0.776322	0.096180
62453	9.116861	0.326708	-3.344249	-0.538002	0.032958	0.128661	-0.788205	-0.188462	-0.004151	0.615030	0.093840	-0.777263	0.093778
62454	8.941032	-0.068002	-3.267128	-0.552385	0.040067	0.142513	-0.788225	-0.182914	-0.009059	0.616013	0.085397	-0.777668	0.092020
62455	9.372637	0.036214	-3.169810	-0.536618	0.083903	0.174372	-0.790178	-0.178746	-0.013690	0.617004	0.077137	-0.777951	0.090268
62456	9.809875	0.130049	-3.181106	-0.536520	0.098261	0.186772	-0.790757	-0.171812	-0.019406	0.618692	0.068084	-0.777557	0.089380
62457	9.832728	0.017020	-3.071152	-0.556198	0.034040	0.124996	-0.790774	-0.166817	-0.024457	0.618939	0.060439	-0.778306	0.086613
62458	9.506599	0.135693	-2.970566	-0.548868	-0.053559	0.040639	-0.792860	-0.164876	-0.024421	0.618459	0.053766	-0.779515	0.083512
62459	9.195225	0.188610	-2.936914	-0.563757	-0.063547	-0.046227	-0.793966	-0.165148	-0.024967	0.617425	0.048873	-0.781190	0.078354
62460	9.398272	0.216144	-2.966486	-0.549544	-0.091134	-0.088308	-0.792711	-0.167647	-0.023071	0.616513	0.044260	-0.782647	0.073599
62461	9.391742	0.106545	-3.110218	-0.582496	-0.105747	-0.148767	-0.792145	-0.170977	-0.020076	0.614933	0.040817	-0.784683	0.066811
62462	9.412228	-0.137388	-3.068867	-0.542556	-0.105786	-0.166022	-0.791844	-0.177351	-0.016283	0.613840	0.037526	-0.786160	0.061185
62463	9.405854	-0.305763	-2.951009	-0.586018	-0.091286	-0.154263	-0.790860	-0.181796	-0.010958	0.612439	0.034105	-0.787914	0.054279
62464	9.304464	-0.353571	-2.969668	-0.564123	-0.101701	-0.111506	-0.790289	-0.186091	-0.008938	0.611306	0.029683	-0.789319	0.048977
62465	9.233578	-0.194374	-3.087321	-0.549447	-0.101254	-0.068863	-0.788475	-0.189978	-0.005406	0.609581	0.025362	-0.791112	0.043691
62466	9.263630	0.012996	-3.128332	-0.560013	-0.066453	-0.024934	-0.790687	-0.190943	-0.004847	0.608866	0.019591	-0.792046	0.039520
62467	9.224628	-0.049461	-3.108254	-0.523314	-0.020894	-0.001801	-0.789438	-0.191637	-0.004864	0.608299	0.014458	-0.792782	0.035495
62468	9.497718	0.348894	-3.277357	-0.555703	0.022306	0.025979	-0.789708	-0.192876	-0.006668	0.608893	0.007866	-0.792566	0.032033
62469	9.633734	0.458823	-3.336751	-0.543168	0.000741	0.015687	-0.789710	-0.191899	-0.009278	0.608614	0.002214	-0.792973	0.027888
62470	9.539259	0.760730	-3.455964	-0.574253	0.003212	-0.041284	-0.791095	-0.191893	-0.010094	0.608885	-0.003522	-0.792908	0.023303
62471	9.048429	1.157710	-3.454905	-0.550921	0.016540	-0.136683	-0.790244	-0.196319	-0.010422	0.608877	-0.006818	-0.793051	0.017126
62472	8.782485	1.198561	-3.372859	-0.557828	0.070496	-0.125648	-0.789112	-0.202131	-0.010077	0.610202	-0.011037	-0.792081	0.011762
62473	8.662509	1.353885	-3.386511	-0.537420	0.116817	-0.078812	-0.787988	-0.205028	-0.013149	0.611713	-0.015060	-0.790910	0.006431
62474	8.865802	1.342439	-3.466386	-0.542835	0.103966	-0.046906	-0.787145	-0.207373	-0.015662	0.613503	-0.020345	-0.789427	0.002258
62475	8.914638	1.511332	-3.458671	-0.555198	0.128638	0.021831	-0.788105	-0.209580	-0.016643	0.615122	-0.026116	-0.787996	-0.002184
62476	9.053714	1.336664	-3.427916	-0.574930	0.162914	0.028471	-0.788662	-0.208466	-0.018696	0.617756	-0.032977	-0.785656	-0.005968
62477	9.444397	1.276240	-3.422932	-0.556688	0.204783	-0.022809	-0.789360	-0.206939	-0.020053	0.620490	-0.037999	-0.783214	-0.011079
62478	10.181893	1.370263	-3.874356	-0.545356	0.269693	-0.021122	-0.789352	-0.208315	-0.021998	0.624731	-0.043684	-0.779471	-0.015088
62479	10.039996	1.033391	-3.788261	-0.555619	0.241263	-0.063606	-0.789064	-0.210241	-0.025468	0.627927	-0.047991	-0.776514	-0.020746
62480	9.633972	0.870665	-3.169806	-0.555634	0.140948	-0.137433	-0.788209	-0.215070	-0.029385	0.630035	-0.052030	-0.774377	-0.026248
62481	9.090752	0.793826	-2.866213	-0.556127	0.074391	-0.158397	-0.788737	-0.221294	-0.028894	0.630532	-0.054910	-0.773517	-0.032948
62482	9.044117	1.141824	-2.908691	-0.554576	-0.000132	-0.087113	-0.786096	-0.224075	-0.026047	0.630437	-0.059787	-0.773019	-0.037647
62483	9.452059	0.911335	-3.032300	-0.541881	-0.043952	-0.025595	-0.788029	-0.226157	-0.022330	0.629158	-0.064592	-0.773431	-0.042337
62484	9.315275	0.887338	-3.142989	-0.575067	-0.132177	-0.017506	-0.787070	-0.224654	-0.017219	0.626990	-0.070902	-0.774411	-0.046309
62485	9.152003	0.853768	-3.265615	-0.557213	-0.196378	-0.002780	-0.786650	-0.227450	-0.008288	0.623279	-0.076371	-0.776605	-0.050759
62486	9.000250	0.893280	-3.282765	-0.528207	-0.208270	0.000261	-0.787352	-0.226921	-0.000279	0.619946	-0.082435	-0.778454	-0.053674
62487	9.060061	0.806067	-3.257711	-0.560836	-0.226606	0.052185	-0.789029	-0.224866	0.006926	0.615731	-0.088825	-0.780822	-0.057467
62488	9.177011	0.949854	-3.331954	-0.560895	-0.237459	0.059374	-0.790701	-0.224338	0.015632	0.611870	-0.096236	-0.782777	-0.060110
62489	9.211698	0.939214	-3.452685	-0.564641	-0.244400	0.032846	-0.790448	-0.220215	0.023395	0.607251	-0.102374	-0.785268	-0.064189
62490	9.024539	0.871664	-3.623222	-0.554666	-0.246123	0.017011	-0.791570	-0.219140	0.034033	0.603128	-0.109043	-0.787290	-0.067234
62491	8.780401	0.694171	-3.657156	-0.560850	-0.211673	-0.007230	-0.792551	-0.218337	0.043013	0.598885	-0.114450	-0.789354	-0.071820
62492	8.637768	0.540155	-3.698735	-0.556843	-0.146673	-0.026206	-0.791724	-0.218636	0.049485	0.596192	-0.120311	-0.790164	-0.075642
62493	8.715146	0.461983	-3.755952	-0.560263	-0.088550	-0.074365	-0.792280	-0.219204	0.054448	0.593721	-0.124467	-0.790818	-0.081296
62494	9.034274	0.425568	-3.847783	-0.536089	-0.009515	-0.055041	-0.791854	-0.222119	0.057448	0.593155	-0.129396	-0.790012	-0.085468
62495	9.235948	0.211844	-3.816676	-0.564577	0.069731	-0.034617	-0.791307	-0.220039	0.055259	0.593185	-0.133967	-0.788598	-0.091087
62496	9.456048	-0.054610	-3.698026	-0.551592	0.111126	-0.034714	-0.793241	-0.220856	0.052783	0.594467	-0.139172	-0.786197	-0.095574
62497	9.209162	-0.265748	-3.705004	-0.555441	0.088003	-0.070080	-0.792128	-0.221685	0.051801	0.594691	-0.143060	-0.784592	-0.101451
62498	8.582031	-0.397772	-3.808999	-0.532048	0.055621	-0.096287	-0.792951	-0.223336	0.049584	0.594985	-0.147155	-0.782981	-0.106198
62499	9.251108	0.109403	-3.953269	-0.555620	0.185832	-0.025498	-0.794040	-0.226774	0.044317	0.596771	-0.151548	-0.780004	-0.111762
62500	9.485824	-0.239660	-3.891702	-0.565308	0.217224	-0.003688	-0.793758	-0.226194	0.036046	0.599629	-0.157116	-0.776023	-0.116392
62501	9.437273	0.015370	-3.732607	-0.566553	0.168502	0.004574	-0.795134	-0.226717	0.027501	0.601102	-0.162155	-0.773038	-0.121630
62502	9.053445	-0.341301	-3.578317	-0.558866	0.089248	-0.010020	-0.795827	-0.226012	0.023929	0.601911	-0.167827	-0.770524	-0.125814
62503	8.989155	-0.261612	-3.651603	-0.547999	0.072799	0.009671	-0.796377	-0.226417	0.021171	0.601911	-0.172977	-0.768636	-0.130310
62504	9.015877	-0.235261	-3.661597	-0.557358	0.011299	0.040911	-0.797069	-0.225991	0.018284	0.601597	-0.179593	-0.766802	-0.133578
62505	9.092962	-0.439230	-3.741570	-0.548037	0.030880	0.063009	-0.797771	-0.223494	0.016523	0.601019	-0.185698	-0.765157	-0.137211
62506	9.141941	-0.578746	-3.590283	-0.552430	0.030477	0.108946	-0.797502	-0.221138	0.014476	0.601135	-0.193220	-0.762760	-0.139643
62507	9.234721	-0.510390	-3.385804	-0.551733	-0.009381	0.133102	-0.800709	-0.216011	0.013864	0.600047	-0.200581	-0.761233	-0.142254
62508	9.277524	-0.544079	-3.320252	-0.541180	-0.035986	0.081197	-0.800442	-0.213377	0.011683	0.599040	-0.207705	-0.759676	-0.144574
62509	9.394137	-0.552714	-3.424202	-0.563457	-0.083986	0.022873	-0.802384	-0.212962	0.012805	0.596381	-0.213767	-0.759366	-0.148311
62510	9.380537	-0.681795	-3.599117	-0.563450	-0.110437	0.058410	-0.804187	-0.212966	0.015439	0.594021	-0.221001	-0.758631	-0.150921
62511	9.244972	-0.801786	-3.602428	-0.557139	-0.149681	0.108221	-0.804621	-0.209663	0.020716	0.590565	-0.228507	-0.758652	-0.153184
62512	8.993382	-0.872416	-3.557815	-0.537782	-0.143211	0.175578	-0.804778	-0.205799	0.023378	0.588095	-0.237281	-0.757740	-0.153858
62513	8.842667	-1.040244	-3.497755	-0.555433	-0.095030	0.233406	-0.807157	-0.200686	0.026069	0.585755	-0.246519	-0.756411	-0.154796
62514	9.053313	-1.195307	-3.351342	-0.547954	-0.080081	0.271458	-0.808161	-0.192524	0.025884	0.584380	-0.256622	-0.754114	-0.154779
62515	8.899899	-1.200020	-3.486384	-0.558519	-0.072634	0.348226	-0.812358	-0.182974	0.026566	0.582593	-0.267565	-0.751758	-0.154448
62516	9.693663	-1.005170	-3.987330	-0.533916	0.060298	0.393910	-0.814896	-0.172315	0.025041	0.583634	-0.278846	-0.747028	-0.153510
62517	9.581594	-0.462158	-4.210685	-0.544866	0.106182	0.309517	-0.816863	-0.164686	0.019204	0.584310	-0.288461	-0.742666	-0.154334
62518	9.057782	-0.427233	-4.176548	-0.550209	0.160849	0.238243	-0.820902	-0.158433	0.012956	0.586135	-0.297230	-0.737405	-0.155997
62519	8.426370	-0.134047	-3.526637	-0.569805	0.216243	0.289745	-0.821071	-0.149134	0.002572	0.588081	-0.306430	-0.731633	-0.158036
62520	8.837496	1.128323	-3.343156	-0.532947	0.222015	0.240838	-0.825252	-0.141348	-0.007107	0.590781	-0.314770	-0.725519	-0.159753
62521	8.992149	1.170331	-3.039407	-0.547221	0.220032	0.070855	-0.824162	-0.135239	-0.015602	0.592096	-0.320366	-0.721006	-0.164131
62522	9.868992	0.773424	-3.026487	-0.537514	0.189776	0.034128	-0.825682	-0.135078	-0.021518	0.593543	-0.325810	-0.716440	-0.168128
62523	10.264953	0.378128	-3.240052	-0.557616	0.103173	-0.137155	-0.826224	-0.137278	-0.024984	0.592349	-0.328825	-0.714545	-0.174418
62524	10.005942	0.286353	-3.492369	-0.545733	-0.013540	-0.191199	-0.825782	-0.143784	-0.023262	0.590012	-0.331797	-0.713756	-0.179860
62525	9.411679	0.145167	-3.482750	-0.546118	-0.091221	-0.177597	-0.824376	-0.149330	-0.019882	0.585906	-0.334718	-0.714409	-0.185198
62526	9.058201	0.206490	-3.306588	-0.551224	-0.157555	-0.217131	-0.825459	-0.156679	-0.013055	0.581323	-0.337873	-0.715393	-0.190049
62527	9.049067	0.327317	-3.315173	-0.552454	-0.213512	-0.205287	-0.824468	-0.163207	-0.004855	0.575244	-0.340868	-0.717553	-0.194989
62528	9.030275	0.501530	-3.297763	-0.554966	-0.214163	-0.131870	-0.825418	-0.169595	0.003774	0.570087	-0.345461	-0.718506	-0.198511
62529	8.977783	0.520768	-3.365557	-0.550316	-0.210793	-0.108841	-0.823057	-0.172388	0.010485	0.564358	-0.349737	-0.719888	-0.202348
62530	8.794703	0.410167	-3.460721	-0.548384	-0.205532	-0.096513	-0.822214	-0.176845	0.019948	0.559446	-0.354685	-0.720432	-0.205417
62531	8.943879	0.312636	-3.450168	-0.542818	-0.181105	-0.108965	-0.822484	-0.179629	0.025713	0.554124	-0.358700	-0.721421	-0.209360
62532	8.447516	0.603576	-3.409261	-0.550607	-0.111723	-0.111318	-0.822064	-0.181721	0.030791	0.550431	-0.363028	-0.720936	-0.213281
62533	8.964032	0.583285	-3.429054	-0.550626	-0.116232	-0.104109	-0.823441	-0.184635	0.034908	0.545954	-0.366870	-0.721055	-0.217763
62534	8.941072	0.727908	-3.510367	-0.540489	-0.077306	-0.128982	-0.823154	-0.187409	0.037084	0.542705	-0.370644	-0.720295	-0.221968
62535	8.944174	0.609049	-3.965681	-0.550124	0.036811	0.009984	-0.822587	-0.190453	0.037324	0.540891	-0.375393	-0.717835	-0.226342
62536	9.277036	0.190199	-4.145074	-0.536404	0.160679	0.057177	-0.823700	-0.188782	0.034316	0.541874	-0.380692	-0.713051	-0.230228
62537	8.795242	-0.453121	-3.943966	-0.546818	0.232847	0.042267	-0.824268	-0.184197	0.028162	0.542967	-0.384940	-0.708157	-0.235630
62538	8.638667	-0.772776	-3.824219	-0.528224	0.303113	0.029590	-0.826482	-0.183058	0.019641	0.545833	-0.389027	-0.701968	-0.240758
62539	9.303241	-1.182963	-3.830195	-0.545361	0.372008	0.197131	-0.825929	-0.180392	0.007528	0.549554	-0.394733	-0.694225	-0.245412
62540	9.754216	-0.966951	-3.997502	-0.555912	0.374765	0.303275	-0.830666	-0.171207	-0.006958	0.554395	-0.402488	-0.684788	-0.248426
62541	9.337734	-1.263735	-3.959808	-0.567771	0.354905	0.306672	-0.832090	-0.159266	-0.020753	0.558067	-0.409958	-0.676047	-0.251906
62542	9.010673	-1.350801	-3.528339	-0.529018	0.311406	0.308178	-0.834758	-0.148716	-0.031380	0.562113	-0.417651	-0.667179	-0.253907
62543	9.346149	-1.324340	-3.210163	-0.545914	0.245026	0.288099	-0.836589	-0.139547	-0.042856	0.564239	-0.425103	-0.659735	-0.256265
62544	9.548374	-1.196765	-3.086221	-0.553610	0.196658	0.263588	-0.839674	-0.129002	-0.051411	0.566179	-0.432946	-0.652228	-0.258065
62545	9.474760	-1.544338	-3.096741	-0.543201	0.128472	0.224260	-0.839566	-0.120405	-0.058633	0.566357	-0.440061	-0.646508	-0.260026
62546	9.237343	-1.488776	-2.952080	-0.550832	0.094601	0.184522	-0.841389	-0.114585	-0.061041	0.566473	-0.447283	-0.640728	-0.261751
62547	9.347301	-1.508013	-2.826377	-0.556739	0.035364	0.163600	-0.841556	-0.107663	-0.063175	0.564933	-0.454207	-0.636409	-0.263684
62548	9.298569	-1.512175	-2.768279	-0.561061	-0.021387	0.064805	-0.841293	-0.104067	-0.063554	0.562763	-0.460557	-0.632872	-0.265815
62549	9.240723	-1.458546	-2.751888	-0.540996	0.000248	0.052516	-0.843516	-0.102960	-0.062284	0.560276	-0.466036	-0.629951	-0.268446
62550	9.214746	-1.675032	-2.618970	-0.560930	-0.012593	0.085939	-0.845464	-0.101302	-0.060460	0.558268	-0.472546	-0.626039	-0.270392
62551	9.140037	-1.881138	-2.420869	-0.557621	-0.028224	0.017021	-0.845464	-0.101443	-0.059358	0.555035	-0.477883	-0.623586	-0.273321
62552	9.159040	-1.842234	-2.363343	-0.539215	-0.007024	0.054267	-0.846163	-0.100060	-0.059062	0.553074	-0.483665	-0.619953	-0.275383
62553	9.356430	-2.046674	-2.397567	-0.540909	-0.002671	0.073698	-0.847009	-0.096883	-0.057231	0.550603	-0.489342	-0.616662	-0.277684
62554	9.466387	-2.347063	-2.406443	-0.534656	-0.036182	0.089885	-0.847705	-0.096472	-0.055566	0.548465	-0.495619	-0.612957	-0.278985
62555	9.287192	-2.389064	-2.347749	-0.542750	-0.021720	0.086118	-0.851179	-0.094679	-0.051522	0.545786	-0.501537	-0.609631	-0.280942
62556	9.217663	-2.556708	-2.176661	-0.533081	-0.019069	-0.014678	-0.850907	-0.093855	-0.050137	0.543228	-0.506369	-0.606726	-0.283510
62557	9.453517	-2.389961	-2.323801	-0.549134	0.016847	0.011530	-0.850762	-0.095659	-0.048363	0.540527	-0.511189	-0.603583	-0.286711
62558	9.550456	-2.252272	-2.620227	-0.529552	0.113478	-0.020630	-0.852277	-0.097027	-0.051676	0.539522	-0.515102	-0.599267	-0.290629
62559	9.058899	-2.084956	-2.635932	-0.533879	0.152239	-0.026305	-0.853377	-0.098117	-0.056091	0.538364	-0.518480	-0.595048	-0.295399
62560	8.680421	-1.935521	-2.306092	-0.572899	0.167676	-0.025161	-0.852392	-0.100589	-0.062192	0.537474	-0.522426	-0.589870	-0.300410
62561	9.749914	-1.485995	-2.764343	-0.547248	0.254033	-0.104711	-0.852932	-0.102362	-0.069377	0.536863	-0.524340	-0.585209	-0.307206
62562	9.662074	-0.819602	-2.940786	-0.539183	0.194302	-0.274909	-0.850966	-0.107603	-0.075100	0.535051	-0.524763	-0.582481	-0.314739
62563	9.852708	-0.636591	-2.851273	-0.555867	0.127388	-0.236595	-0.850230	-0.116436	-0.081126	0.531984	-0.525918	-0.580444	-0.321697
62564	9.810575	-1.518152	-2.822051	-0.545735	0.110807	-0.206420	-0.849634	-0.125830	-0.084537	0.529507	-0.527668	-0.577778	-0.327662
62565	9.942668	-0.994467	-2.799078	-0.544893	0.083278	-0.147762	-0.848346	-0.135234	-0.085333	0.526568	-0.529960	-0.575281	-0.333046
62566	10.034632	-1.133411	-2.899126	-0.547645	-0.016647	-0.253331	-0.847617	-0.144093	-0.083361	0.522234	-0.531984	-0.574389	-0.338145
62567	9.529537	-1.139332	-2.808990	-0.553658	-0.060928	-0.341702	-0.848138	-0.153238	-0.077522	0.516181	-0.533047	-0.575343	-0.344091
62568	9.179628	-0.642691	-2.572456	-0.541373	-0.065619	-0.430012	-0.845024	-0.169858	-0.072062	0.510080	-0.533233	-0.576809	-0.350389
62569	9.459840	-0.576816	-2.575982	-0.555320	-0.123325	-0.413832	-0.843855	-0.185650	-0.064511	0.502710	-0.533820	-0.579057	-0.356386
62570	9.568988	-0.461132	-2.901172	-0.565233	-0.172851	-0.309204	-0.841306	-0.200342	-0.056132	0.495893	-0.536314	-0.580056	-0.360544
62571	9.474927	-0.545892	-2.639165	-0.534304	-0.213528	-0.213978	-0.839062	-0.208534	-0.047408	0.489060	-0.539573	-0.581124	-0.363285
62572	9.481400	-0.579247	-2.556656	-0.553943	-0.236389	-0.068109	-0.840160	-0.213131	-0.036414	0.483309	-0.545141	-0.580156	-0.364216
62573	9.595596	-0.534541	-2.634621	-0.550541	-0.303543	-0.014546	-0.841823	-0.214255	-0.029794	0.476654	-0.551452	-0.579714	-0.364188
62574	9.417566	-0.444182	-2.661968	-0.554273	-0.349082	0.039630	-0.842524	-0.214709	-0.017244	0.470297	-0.559002	-0.578544	-0.362800
62575	9.259027	-0.167468	-2.623770	-0.568856	-0.374660	0.084734	-0.843787	-0.213221	-0.006049	0.463257	-0.567032	-0.577401	-0.361214
62576	9.208289	0.015159	-2.838354	-0.537111	-0.349003	0.022162	-0.846571	-0.212142	0.004464	0.456871	-0.574104	-0.576433	-0.359719
62577	8.957946	0.113177	-2.872937	-0.539550	-0.300330	0.018258	-0.843944	-0.212591	0.013127	0.450458	-0.580434	-0.575445	-0.359231
62578	8.664516	0.283895	-2.917939	-0.526209	-0.214205	0.048812	-0.846171	-0.211501	0.019775	0.445871	-0.586652	-0.572927	-0.358877
62579	8.597683	0.191621	-3.056952	-0.561946	-0.103797	0.012311	-0.845070	-0.210269	0.022813	0.441350	-0.591605	-0.570006	-0.360980
62580	8.535563	0.109102	-3.176751	-0.557546	0.038920	-0.030994	-0.846995	-0.213722	0.022792	0.438664	-0.595298	-0.565890	-0.364640
62581	9.279500	-0.022157	-3.323662	-0.536353	0.233516	-0.030915	-0.846707	-0.214946	0.016158	0.437926	-0.596996	-0.560632	-0.370822
62582	9.697097	-0.720970	-3.362329	-0.548288	0.350830	-0.043277	-0.847800	-0.216431	0.005808	0.438717	-0.598090	-0.553912	-0.378150
62583	9.286539	-1.283341	-3.283022	-0.560702	0.377733	-0.031363	-0.848334	-0.218597	-0.008138	0.439256	-0.598802	-0.547088	-0.386246
62584	8.961394	-1.859614	-3.022470	-0.564388	0.368839	-0.050081	-0.847765	-0.220087	-0.018225	0.439911	-0.599693	-0.540051	-0.393943
62585	10.221857	-1.722749	-3.052261	-0.549782	0.373116	-0.015159	-0.848293	-0.222798	-0.034935	0.440624	-0.600395	-0.533001	-0.401605
62586	10.707255	-1.764862	-3.115258	-0.573372	0.320989	0.088485	-0.848294	-0.219850	-0.048281	0.441679	-0.603093	-0.524531	-0.407513
62587	10.197666	-1.678921	-3.023725	-0.532429	0.174601	0.108343	-0.850930	-0.216907	-0.058435	0.441464	-0.606455	-0.517753	-0.411406
62588	9.092436	-1.577927	-2.670627	-0.574385	0.107264	0.187653	-0.852332	-0.211344	-0.067193	0.441009	-0.611826	-0.509862	-0.413788
62589	8.949108	-1.421141	-2.474068	-0.554885	0.053366	0.158116	-0.851806	-0.203301	-0.074561	0.439648	-0.616818	-0.503253	-0.415911
62590	9.419724	-1.099356	-2.323660	-0.562123	0.034800	0.229047	-0.855574	-0.195245	-0.082447	0.438879	-0.622983	-0.495498	-0.416845
62591	9.741770	-1.082873	-2.454742	-0.556418	-0.036668	0.164163	-0.855609	-0.186387	-0.084976	0.436607	-0.628698	-0.489493	-0.417744
62592	9.568042	-1.169052	-2.499453	-0.523485	-0.113707	0.095976	-0.856453	-0.183763	-0.083150	0.433683	-0.634355	-0.484945	-0.417542
62593	9.409512	-1.195312	-2.607671	-0.549445	-0.179871	0.051816	-0.857999	-0.179207	-0.079644	0.429124	-0.640027	-0.481581	-0.417490
62594	9.300519	-1.198674	-2.868423	-0.557073	-0.230020	0.021947	-0.860370	-0.176872	-0.073120	0.423974	-0.646144	-0.478633	-0.416719
62595	9.202909	-1.323222	-2.789588	-0.548212	-0.249598	-0.011485	-0.860930	-0.177596	-0.062643	0.418184	-0.651701	-0.476605	-0.416240
62596	9.075781	-1.476217	-2.652411	-0.542351	-0.214111	0.043161	-0.862883	-0.175959	-0.054337	0.413493	-0.657672	-0.473296	-0.415310
62597	9.042582	-1.973825	-2.656479	-0.553200	-0.192009	-0.006712	-0.861655	-0.172943	-0.046869	0.408204	-0.662759	-0.470592	-0.415527
62598	9.196287	-1.719226	-2.748920	-0.556698	-0.186924	0.033978	-0.862494	-0.172828	-0.039138	0.403453	-0.668446	-0.466992	-0.415119
62599	8.988998	-1.795679	-2.817855	-0.558347	-0.186394	0.072830	-0.862506	-0.171190	-0.032502	0.398791	-0.674191	-0.463043	-0.414756
62600	8.897077	-1.576787	-2.684875	-0.567299	-0.180453	0.116924	-0.862263	-0.165136	-0.023340	0.394587	-0.680581	-0.458118	-0.413810
62601	9.885155	-1.794264	-3.234633	-0.559301	-0.046548	0.065086	-0.862282	-0.161274	-0.019991	0.391109	-0.685008	-0.453072	-0.415360
62602	9.748451	-0.956463	-3.871976	-0.539138	0.040777	-0.032415	-0.863941	-0.162102	-0.019573	0.388023	-0.687898	-0.448621	-0.418298
62603	8.466167	-0.746993	-3.353143	-0.558962	0.082236	-0.042008	-0.862694	-0.161822	-0.021510	0.384767	-0.690213	-0.444002	-0.422401
62604	8.931343	-0.092149	-3.274094	-0.560655	0.140236	-0.069632	-0.862129	-0.163468	-0.025944	0.381920	-0.692027	-0.439069	-0.427146
62605	9.322316	0.341635	-3.069259	-0.552155	0.132358	-0.192324	-0.859609	-0.168150	-0.033734	0.377852	-0.692444	-0.436178	-0.433010
62606	10.394904	0.479398	-3.144714	-0.541947	0.144528	-0.133652	-0.859586	-0.172841	-0.037368	0.374721	-0.693433	-0.432209	-0.438098
62607	9.744455	-0.084561	-3.560362	-0.557925	0.100693	-0.268220	-0.856935	-0.176991	-0.038810	0.369557	-0.693417	-0.430534	-0.444118
62608	9.348361	0.029690	-3.464464	-0.527824	0.042131	-0.387890	-0.855658	-0.183904	-0.039994	0.363454	-0.692928	-0.430925	-0.449506
62609	9.093224	0.534901	-3.307884	-0.550318	-0.014774	-0.461224	-0.852560	-0.196649	-0.035460	0.355586	-0.692111	-0.432797	-0.455222
62610	9.189613	0.665287	-3.227321	-0.548894	-0.068763	-0.467920	-0.848607	-0.214929	-0.030438	0.347452	-0.691970	-0.434827	-0.459761
62611	9.172295	0.573638	-3.216611	-0.548775	-0.118526	-0.346433	-0.844955	-0.228798	-0.020542	0.339666	-0.692955	-0.435795	-0.463167
62612	8.903816	0.444941	-3.200320	-0.539381	-0.126709	-0.248150	-0.842431	-0.237823	-0.011415	0.333138	-0.695098	-0.435204	-0.465248
62613	8.969258	0.371586	-3.272071	-0.555666	-0.141401	-0.208434	-0.840751	-0.243383	-0.003762	0.326280	-0.697457	-0.434297	-0.467419
62614	8.903841	0.333428	-3.257061	-0.557448	-0.154306	-0.176548	-0.839063	-0.251158	0.004695	0.319895	-0.700523	-0.432674	-0.468751
62615	8.975765	0.401221	-3.163687	-0.562489	-0.118829	-0.111343	-0.838788	-0.252290	0.012403	0.314007	-0.703475	-0.430148	-0.470632
62616	8.947331	0.553672	-3.158102	-0.544108	-0.099414	-0.075848	-0.836839	-0.255210	0.015944	0.309198	-0.706739	-0.426840	-0.471936
62617	8.875451	0.876067	-3.069793	-0.552760	-0.042094	-0.033816	-0.835033	-0.256882	0.018395	0.304799	-0.709489	-0.422795	-0.474307
62618	8.947890	0.778626	-3.121956	-0.553945	0.048775	-0.018460	-0.836144	-0.256468	0.019511	0.301624	-0.711829	-0.417629	-0.477397
62619	8.829117	0.574259	-3.462598	-0.553269	0.128702	0.008446	-0.835315	-0.255214	0.015932	0.299022	-0.713227	-0.411901	-0.481904
62620	9.447818	0.317552	-3.702168	-0.538849	0.378870	0.041684	-0.836978	-0.253243	0.006450	0.299329	-0.712695	-0.403985	-0.489147
62621	9.150103	-0.832566	-3.210556	-0.556599	0.458658	-0.015862	-0.836142	-0.252104	-0.004439	0.299108	-0.710576	-0.396493	-0.498407
62622	9.095110	-0.867043	-2.982987	-0.547874	0.444844	-0.088242	-0.835991	-0.253178	-0.014242	0.298464	-0.708223	-0.389838	-0.507312
62623	10.124959	-0.659286	-3.114735	-0.551470	0.435584	-0.043751	-0.835281	-0.254799	-0.026951	0.297838	-0.705889	-0.382801	-0.516213
62624	10.852796	-1.130884	-3.216753	-0.546300	0.398093	-0.076984	-0.835964	-0.255182	-0.036052	0.296895	-0.703918	-0.376184	-0.524250
62625	10.630140	-0.947185	-3.046965	-0.551035	0.237905	-0.097316	-0.834002	-0.258474	-0.045754	0.294217	-0.703101	-0.370962	-0.530540
62626	9.392345	-0.743689	-2.665841	-0.562975	0.096706	-0.135758	-0.834259	-0.262751	-0.048830	0.290125	-0.703856	-0.366719	-0.534726
62627	8.724172	-0.669901	-2.358930	-0.538098	-0.012923	-0.090704	-0.830513	-0.264144	-0.048321	0.285856	-0.705618	-0.362938	-0.537276
62628	9.582939	-0.311479	-2.141800	-0.549925	-0.118675	-0.134213	-0.830772	-0.269135	-0.044233	0.280365	-0.708554	-0.360018	-0.538269
62629	9.913991	-0.349798	-2.525970	-0.556037	-0.227479	-0.148574	-0.829661	-0.271374	-0.036818	0.273669	-0.712242	-0.358011	-0.538187
62630	9.705721	-0.648438	-2.575512	-0.557915	-0.242733	-0.158312	-0.828398	-0.278065	-0.021314	0.266879	-0.716299	-0.355993	-0.537550
62631	9.295024	-0.979963	-2.677570	-0.561621	-0.251494	-0.190270	-0.827426	-0.281993	-0.004951	0.259489	-0.719903	-0.354562	-0.537299
62632	8.794611	-1.240291	-2.690908	-0.563325	-0.238860	-0.199349	-0.824505	-0.287859	0.010963	0.252171	-0.723557	-0.353002	-0.536903
62633	9.037670	-1.374583	-2.667991	-0.561208	-0.183766	-0.212901	-0.821171	-0.293454	0.028255	0.245049	-0.726203	-0.351453	-0.537644
62634	9.390024	-1.459230	-2.711007	-0.546344	-0.134298	-0.206775	-0.820058	-0.297374	0.041997	0.238605	-0.728510	-0.349616	-0.538619
62635	9.404443	-1.544103	-2.743904	-0.537154	-0.119927	-0.206762	-0.817268	-0.305037	0.057755	0.232398	-0.730345	-0.347823	-0.540007
62636	9.046789	-1.543872	-2.680610	-0.561174	-0.159050	-0.256419	-0.814208	-0.310199	0.069538	0.225005	-0.732567	-0.346624	-0.540898
62637	9.579615	-1.407243	-3.480150	-0.540316	-0.028374	-0.260351	-0.810175	-0.315769	0.078690	0.218856	-0.733009	-0.345073	-0.543805
62638	9.416212	-0.601136	-3.803014	-0.559022	0.173259	-0.228107	-0.807245	-0.321738	0.083432	0.214075	-0.731727	-0.341970	-0.549367
62639	8.866926	0.082170	-3.285617	-0.537032	0.204166	-0.176780	-0.806811	-0.325463	0.080495	0.210482	-0.730144	-0.338156	-0.555191
62640	8.247708	0.943286	-2.999637	-0.565986	0.240150	-0.161446	-0.804707	-0.330712	0.076977	0.206762	-0.728509	-0.333667	-0.561418
62641	10.452353	1.095042	-2.789250	-0.544951	0.347607	-0.269326	-0.804256	-0.337884	0.070832	0.202921	-0.724628	-0.330474	-0.569671
62642	10.349832	1.479580	-2.455154	-0.545151	0.334358	-0.002074	-0.802166	-0.340232	0.068310	0.201928	-0.722758	-0.323460	-0.576385
62643	10.400437	-0.148444	-2.296925	-0.544050	0.201310	-0.042143	-0.803978	-0.337741	0.069177	0.199713	-0.721927	-0.317499	-0.581489
62644	9.536953	0.014179	-2.278256	-0.559849	0.030710	-0.108669	-0.803987	-0.336933	0.075805	0.195302	-0.722852	-0.313027	-0.584257
62645	9.104213	0.199789	-2.400551	-0.549964	-0.056356	-0.253158	-0.800945	-0.338647	0.090657	0.188916	-0.723660	-0.311012	-0.586428
62646	9.729243	0.356289	-2.635076	-0.554290	-0.118512	-0.341131	-0.797043	-0.346440	0.102958	0.180912	-0.724780	-0.310506	-0.587836
62647	8.970381	0.734235	-3.242294	-0.570954	-0.176068	-0.349897	-0.792467	-0.351072	0.120665	0.172318	-0.726405	-0.310040	-0.588657
62648	9.342425	0.184785	-2.627812	-0.542178	-0.237781	-0.315589	-0.788457	-0.353077	0.139092	0.164026	-0.728939	-0.309678	-0.588084
62649	9.029408	0.055310	-2.780577	-0.554958	-0.224595	-0.376048	-0.783059	-0.355921	0.159431	0.155060	-0.730832	-0.309876	-0.588063
62650	9.237526	0.063225	-2.851010	-0.554489	-0.187371	-0.305453	-0.777504	-0.362627	0.176696	0.146993	-0.732763	-0.309009	-0.588188
62651	9.306000	0.166286	-2.917485	-0.550038	-0.123679	-0.176605	-0.774459	-0.365036	0.192368	0.141089	-0.734620	-0.305967	-0.588907
62652	8.836691	0.002928	-2.849801	-0.531202	-0.052285	-0.118557	-0.769906	-0.363290	0.205176	0.136380	-0.735971	-0.302212	-0.590267
62653	8.931175	0.003981	-2.586588	-0.548757	0.035777	-0.083911	-0.767844	-0.361108	0.213181	0.132591	-0.736472	-0.297317	-0.592985
62654	8.973058	-0.009571	-2.393207	-0.564910	0.100273	-0.134038	-0.767856	-0.359186	0.217614	0.128103	-0.735954	-0.292952	-0.596775
62655	9.307606	-0.027929	-2.287143	-0.547943	0.174495	-0.077618	-0.770215	-0.358353	0.218192	0.125263	-0.734776	-0.287537	-0.601444
62656	10.428585	-0.295338	-2.573171	-0.537832	0.258003	0.061969	-0.771058	-0.355022	0.215199	0.124425	-0.733338	-0.280177	-0.606823
62657	9.511991	-1.019931	-2.667751	-0.543004	0.297908	0.020694	-0.774813	-0.351976	0.216638	0.123595	-0.731145	-0.272952	-0.612901
62658	8.959714	-1.191720	-2.486306	-0.566493	0.276317	-0.177750	-0.775782	-0.351411	0.213618	0.119486	-0.728117	-0.268651	-0.619190
62659	9.157878	-1.011415	-2.435430	-0.544022	0.256609	-0.198537	-0.774513	-0.356108	0.211215	0.115783	-0.725167	-0.264601	-0.625071
62660	10.320812	-0.666632	-2.547140	-0.556792	0.234751	-0.148725	-0.776582	-0.356911	0.204604	0.111940	-0.722676	-0.260054	-0.630540
62661	11.044907	-0.913673	-2.680652	-0.547336	0.219197	-0.019238	-0.776563	-0.360491	0.199602	0.110303	-0.721086	-0.253344	-0.635362
62662	10.161566	-1.211469	-2.502190	-0.560512	0.139929	-0.027979	-0.777666	-0.361032	0.196571	0.107427	-0.720339	-0.247175	-0.639121
62663	9.555586	-1.088676	-2.410939	-0.555622	0.044233	-0.016831	-0.778213	-0.362127	0.193530	0.104887	-0.720976	-0.240600	-0.641330
62664	9.084046	-0.844978	-2.171421	-0.564086	-0.028441	0.047133	-0.778496	-0.360742	0.192995	0.102087	-0.722676	-0.233633	-0.642443
62665	9.784660	-0.389512	-2.051805	-0.547439	-0.144347	0.113699	-0.779476	-0.358533	0.195094	0.100488	-0.726285	-0.225593	-0.641499
62666	9.982990	-0.843883	-2.636520	-0.545980	-0.153901	-0.022449	-0.780192	-0.354686	0.203275	0.096460	-0.729162	-0.220102	-0.640760
62667	9.368279	-0.969955	-2.163158	-0.562647	-0.228257	0.028073	-0.778406	-0.353061	0.212793	0.093216	-0.733432	-0.213195	-0.638699
62668	9.324076	-1.184772	-2.167950	-0.573398	-0.225774	0.056204	-0.776364	-0.347020	0.224699	0.089465	-0.737522	-0.206316	-0.636782
62669	9.240576	-1.549061	-2.156526	-0.550506	-0.249149	0.135284	-0.775581	-0.338632	0.238846	0.087743	-0.742392	-0.197931	-0.634017
62670	9.328946	-1.931350	-2.531701	-0.567654	-0.230708	0.098687	-0.773409	-0.330941	0.253802	0.084578	-0.746585	-0.190479	-0.631803
62671	9.327868	-1.775355	-2.318410	-0.553754	-0.275931	0.011557	-0.773449	-0.324629	0.269312	0.081220	-0.751227	-0.183843	-0.628700
62672	9.158697	-1.917092	-2.355259	-0.558716	-0.223118	0.049163	-0.769454	-0.321913	0.281858	0.077571	-0.754999	-0.177208	-0.626544
62673	8.992466	-2.073814	-2.466843	-0.564938	-0.223343	0.074698	-0.767827	-0.316149	0.294316	0.075109	-0.759136	-0.169305	-0.624024
62674	9.759145	-1.841523	-3.190448	-0.555922	-0.042207	-0.019860	-0.765646	-0.309827	0.304845	0.071245	-0.760309	-0.163462	-0.624607
62675	9.117589	-1.514936	-3.391351	-0.557304	0.099483	-0.150868	-0.765657	-0.307900	0.307623	0.067207	-0.759619	-0.158537	-0.627159
62676	9.500680	-0.788779	-3.583587	-0.573551	0.154048	-0.189252	-0.764948	-0.311214	0.305653	0.061582	-0.757737	-0.154756	-0.630947
62677	9.675142	-0.121500	-3.354492	-0.571988	0.216650	-0.332820	-0.763944	-0.318110	0.299231	0.055379	-0.754989	-0.152221	-0.635416
62678	9.679849	0.649317	-2.969280	-0.566761	0.139784	-0.203048	-0.760708	-0.329029	0.295233	0.049638	-0.753135	-0.148726	-0.638909
62679	9.534102	-0.256431	-2.661803	-0.533746	0.091342	-0.052136	-0.760978	-0.329986	0.291777	0.047178	-0.752734	-0.142564	-0.640969
62680	9.462824	-0.130848	-2.745255	-0.549601	0.028412	-0.059007	-0.761806	-0.330957	0.293291	0.043203	-0.752647	-0.137211	-0.642518
62681	9.671862	-0.133376	-2.938792	-0.567992	-0.061747	-0.237313	-0.758775	-0.328919	0.302390	0.037409	-0.753700	-0.133517	-0.642425
62682	9.661721	0.124475	-3.062458	-0.561173	-0.097243	-0.298903	-0.755459	-0.328820	0.312294	0.029830	-0.754511	-0.131724	-0.642240
62683	9.330286	-0.059399	-3.045467	-0.548708	-0.176251	-0.241747	-0.748256	-0.330808	0.323251	0.023962	-0.756968	-0.128416	-0.640261
62684	9.155844	-0.130456	-2.991287	-0.541098	-0.203793	-0.092917	-0.743555	-0.330993	0.334245	0.019045	-0.759586	-0.123817	-0.638228
62685	9.242124	-0.188688	-2.942431	-0.575456	-0.254448	0.046772	-0.739696	-0.328690	0.346375	0.016273	-0.763715	-0.115813	-0.634872
62686	9.368119	-0.214129	-3.019630	-0.564338	-0.241307	0.084003	-0.736544	-0.322784	0.356616	0.013159	-0.767136	-0.108229	-0.632152
62687	8.973445	-0.328863	-3.215939	-0.552745	-0.131356	0.069223	-0.735747	-0.316312	0.364675	0.011296	-0.769652	-0.100117	-0.630463
62688	8.863182	-0.251210	-3.274644	-0.574717	-0.138113	0.030073	-0.733978	-0.310256	0.372308	0.007561	-0.771553	-0.093194	-0.629257
62689	8.702951	-0.225190	-3.139420	-0.546768	0.006341	-0.020063	-0.732880	-0.308891	0.377278	0.004916	-0.772098	-0.086499	-0.629570
62690	8.944395	-0.057148	-3.073968	-0.553527	0.116650	-0.056137	-0.732322	-0.309159	0.374238	0.000876	-0.770553	-0.081133	-0.632191
62691	9.131966	-0.132933	-3.025052	-0.543738	0.239270	-0.069134	-0.735089	-0.309138	0.369570	-0.001970	-0.768019	-0.075207	-0.635993
62692	9.897834	-0.323150	-2.917648	-0.530025	0.377587	-0.020157	-0.739111	-0.307181	0.365898	-0.004792	-0.763110	-0.069577	-0.642494
62693	9.962244	-1.220694	-2.632288	-0.553162	0.420585	0.014579	-0.744660	-0.303683	0.357426	-0.006437	-0.758259	-0.062188	-0.648948
62694	9.113166	-1.354277	-2.436376	-0.557335	0.407379	-0.128900	-0.749373	-0.301294	0.348937	-0.011060	-0.752663	-0.057834	-0.655768
62695	9.183993	-1.450408	-2.280770	-0.550841	0.447248	-0.157383	-0.756141	-0.303590	0.336554	-0.014850	-0.747105	-0.052997	-0.662424
62696	10.399700	-1.535181	-2.247626	-0.549920	0.413338	-0.079079	-0.759040	-0.303827	0.326369	-0.018698	-0.741313	-0.047978	-0.669181
62697	10.810017	-1.588721	-2.281403	-0.537896	0.286045	-0.051539	-0.762497	-0.303935	0.319637	-0.021007	-0.737898	-0.041580	-0.673303
62698	9.781023	-1.675986	-2.201738	-0.569473	0.174489	-0.067372	-0.763314	-0.306406	0.314378	-0.025211	-0.735198	-0.036016	-0.676425
62699	8.986302	-1.755665	-1.832544	-0.556884	0.117828	0.001935	-0.763584	-0.307501	0.311335	-0.027164	-0.734016	-0.028420	-0.677993
62700	9.379412	-1.823863	-1.523052	-0.544342	0.075985	0.043089	-0.768012	-0.307193	0.304615	-0.029575	-0.732655	-0.021518	-0.679617
62701	9.805900	-1.149324	-1.424843	-0.548609	-0.005028	0.045475	-0.767997	-0.310226	0.301687	-0.030841	-0.733094	-0.013266	-0.679299
62702	10.115596	-1.423383	-1.658973	-0.568250	-0.103929	0.037045	-0.765644	-0.309958	0.302637	-0.033750	-0.734079	-0.006018	-0.678198
62703	9.598622	-1.319835	-1.850306	-0.537149	-0.201082	-0.001002	-0.762047	-0.309843	0.307438	-0.035483	-0.737100	0.001557	-0.674849
62704	9.460804	-1.599906	-1.950888	-0.555625	-0.242126	-0.038180	-0.760675	-0.308635	0.317644	-0.039233	-0.739871	0.007613	-0.671561
62705	9.363707	-1.816972	-1.982161	-0.562937	-0.245529	-0.058637	-0.754310	-0.309239	0.328897	-0.042064	-0.743387	0.014744	-0.667375
62706	9.252080	-1.830313	-1.909380	-0.533641	-0.237166	-0.004411	-0.750993	-0.308999	0.337838	-0.045035	-0.745998	0.020995	-0.664091
62707	9.222508	-1.941125	-1.883944	-0.553154	-0.185193	0.035713	-0.747957	-0.307644	0.344310	-0.046429	-0.748586	0.029374	-0.660758
62708	9.251132	-1.970119	-1.854666	-0.547487	-0.158334	0.051539	-0.744931	-0.303798	0.350394	-0.048899	-0.750017	0.036562	-0.658594
62709	9.362901	-1.840556	-1.890086	-0.532922	-0.162189	0.073890	-0.743959	-0.304917	0.353685	-0.049451	-0.752186	0.045251	-0.655533
62710	9.304929	-1.869231	-1.896937	-0.549239	-0.165851	0.087861	-0.743278	-0.302716	0.356736	-0.051462	-0.753587	0.053002	-0.653184
62711	9.361971	-1.975529	-1.835425	-0.567207	-0.127818	0.075912	-0.741897	-0.302592	0.360174	-0.052502	-0.755151	0.062150	-0.650483
62712	10.006746	-2.088542	-2.255422	-0.539533	-0.035414	0.015650	-0.740931	-0.301908	0.361691	-0.055459	-0.754854	0.068535	-0.649940
62713	9.992109	-1.328258	-2.800252	-0.552113	0.054006	-0.096391	-0.740774	-0.305493	0.358343	-0.058735	-0.754226	0.074697	-0.649703
62714	9.325255	-0.617619	-2.667157	-0.552328	0.052407	-0.124743	-0.739357	-0.312120	0.353989	-0.063832	-0.752908	0.079022	-0.650239
62715	8.793806	-0.204222	-2.400460	-0.547240	-0.000060	-0.110276	-0.738487	-0.320403	0.348795	-0.067187	-0.752967	0.084927	-0.649087
62716	9.340555	0.084507	-2.435822	-0.547338	-0.001720	-0.117193	-0.735830	-0.325796	0.346789	-0.072025	-0.752290	0.089358	-0.648759
62717	11.318228	0.103025	-2.892895	-0.561539	0.010490	-0.037388	-0.734014	-0.329114	0.345362	-0.074749	-0.752015	0.096453	-0.647753
62718	11.052781	0.507990	-3.319870	-0.560013	-0.093116	0.060594	-0.734302	-0.327187	0.348417	-0.077295	-0.752100	0.103846	-0.646210
62719	9.808645	-0.167071	-3.165709	-0.543951	-0.099543	-0.053645	-0.731554	-0.322784	0.353268	-0.079828	-0.753267	0.110553	-0.643424
62720	8.564799	-0.515164	-2.891977	-0.560605	-0.115121	-0.134559	-0.730199	-0.317283	0.361864	-0.084849	-0.753976	0.115032	-0.641162
62721	8.864485	0.137476	-2.945565	-0.546867	-0.193864	-0.193922	-0.726326	-0.317596	0.370381	-0.089059	-0.756611	0.119746	-0.636608
62722	9.687386	-0.204605	-3.107142	-0.567151	-0.306319	-0.092488	-0.719000	-0.315987	0.380822	-0.093188	-0.759553	0.125255	-0.631432
62723	9.283367	-0.297715	-3.332673	-0.547269	-0.322482	-0.113471	-0.712778	-0.315768	0.394154	-0.096091	-0.763532	0.131338	-0.624929
62724	8.735522	-0.206972	-3.284631	-0.572635	-0.313445	-0.110387	-0.705586	-0.315269	0.405687	-0.100498	-0.766474	0.136618	-0.619479
62725	9.171350	-0.058669	-3.088752	-0.543681	-0.314346	-0.119675	-0.698108	-0.316840	0.415957	-0.103468	-0.770252	0.142453	-0.612955
62726	9.269380	0.264284	-3.126311	-0.563597	-0.306301	-0.099548	-0.690904	-0.318404	0.424022	-0.107608	-0.772967	0.147736	-0.607549
62727	9.155267	0.331480	-3.315361	-0.548515	-0.251013	-0.044869	-0.687441	-0.319957	0.431426	-0.109980	-0.775620	0.154539	-0.602027
62728	8.923932	0.371448	-3.339658	-0.550865	-0.170500	-0.082587	-0.681906	-0.319711	0.437040	-0.114114	-0.776571	0.159600	-0.598701
62729	8.832136	0.376950	-3.325100	-0.557731	-0.105614	-0.082200	-0.679141	-0.319460	0.442951	-0.117599	-0.777480	0.165511	-0.595233
62730	8.774146	0.486442	-3.263427	-0.549850	-0.016715	-0.054346	-0.676095	-0.319474	0.444996	-0.121875	-0.776431	0.170617	-0.594299
62731	8.713017	0.523828	-3.142959	-0.570220	0.070745	-0.052481	-0.675279	-0.316441	0.447228	-0.125874	-0.775036	0.176624	-0.593531
62732	8.776048	0.479094	-2.891273	-0.562562	0.140074	-0.051938	-0.676533	-0.314781	0.448082	-0.130858	-0.772008	0.181508	-0.594924
62733	9.215202	0.236417	-3.000292	-0.545610	0.239270	-0.065554	-0.679596	-0.311179	0.448142	-0.135315	-0.768629	0.186500	-0.596756
62734	9.705540	-0.235299	-2.973940	-0.530249	0.356204	-0.048362	-0.685438	-0.305071	0.445216	-0.140544	-0.762991	0.190447	-0.601516
62735	9.668953	-1.219272	-3.086132	-0.547824	0.416503	-0.036681	-0.692679	-0.295220	0.440408	-0.145362	-0.757236	0.195384	-0.606043
62736	8.778478	-1.873397	-3.092138	-0.568062	0.400154	-0.125547	-0.697830	-0.288278	0.435555	-0.152250	-0.751104	0.198455	-0.610965
62737	11.453304	-2.415529	-2.852894	-0.553321	0.381312	-0.010674	-0.704355	-0.284101	0.431511	-0.156614	-0.745491	0.203958	-0.614911
62738	10.861479	-1.799587	-3.102997	-0.559558	0.247780	0.009505	-0.707680	-0.282968	0.425480	-0.161082	-0.740569	0.209386	-0.617873
62739	9.768947	-1.344839	-2.971309	-0.558926	0.091362	-0.041892	-0.710449	-0.282813	0.422469	-0.164679	-0.738536	0.215422	-0.617283
62740	8.709949	-1.198393	-2.645358	-0.530795	-0.021868	-0.103005	-0.711247	-0.289433	0.417442	-0.168961	-0.737439	0.219680	-0.615936
62741	8.954693	-1.232736	-2.481009	-0.547452	-0.109871	-0.024774	-0.709556	-0.296212	0.417084	-0.171284	-0.737773	0.226477	-0.612423
62742	9.586926	-0.804313	-2.890119	-0.565719	-0.189182	0.098668	-0.705247	-0.299962	0.418943	-0.172845	-0.737629	0.234676	-0.609061
62743	9.343172	-0.712606	-3.154167	-0.564670	-0.187650	0.126069	-0.704146	-0.298869	0.422118	-0.173219	-0.738049	0.244123	-0.604717
62744	8.638993	-0.946082	-3.329408	-0.576906	-0.217394	0.025095	-0.702223	-0.296265	0.428197	-0.175674	-0.738448	0.251423	-0.600516
62745	8.884550	-1.182734	-3.056497	-0.554419	-0.100322	0.020222	-0.701425	-0.289507	0.433225	-0.177597	-0.738259	0.258832	-0.597025
62746	8.920302	-1.417703	-3.111909	-0.551776	0.025778	0.022112	-0.700475	-0.285368	0.435605	-0.180944	-0.735761	0.264889	-0.596447
62747	9.133233	-1.439370	-2.884842	-0.541014	0.126124	0.080038	-0.702155	-0.281078	0.435800	-0.183125	-0.732507	0.272181	-0.596503
62748	8.889914	-1.271411	-2.548141	-0.550644	0.179914	0.110513	-0.706606	-0.276356	0.432849	-0.186211	-0.727606	0.278925	-0.598428
62749	8.855638	-1.584418	-2.015484	-0.559540	0.219621	0.103900	-0.711060	-0.270522	0.427978	-0.188896	-0.722902	0.286393	-0.599758
62750	9.155952	-1.636131	-1.867929	-0.552010	0.301266	0.041610	-0.718682	-0.268266	0.420061	-0.193499	-0.716811	0.291649	-0.603060
62751	9.945340	-1.565706	-2.176612	-0.520703	0.419174	-0.048796	-0.725481	-0.263515	0.409682	-0.198622	-0.710581	0.295621	-0.606821
62752	9.858108	-0.385974	-2.184826	-0.567560	0.387401	-0.093247	-0.729494	-0.262645	0.400068	-0.205541	-0.704032	0.298748	-0.610607
62753	10.688056	-0.603378	-2.881754	-0.545928	0.486475	-0.088120	-0.736402	-0.264806	0.388791	-0.211942	-0.696965	0.302073	-0.614876
62754	10.157592	0.017183	-2.332273	-0.543505	0.370159	-0.184742	-0.741230	-0.267245	0.376667	-0.219498	-0.691125	0.303642	-0.618036
62755	10.544885	-0.333280	-2.340961	-0.552690	0.304672	-0.108334	-0.745769	-0.272172	0.363965	-0.225177	-0.686264	0.307423	-0.619539
62756	10.422698	-0.219788	-2.090793	-0.547877	0.203621	-0.097064	-0.749773	-0.273516	0.354880	-0.230664	-0.681826	0.310946	-0.620661
62757	9.823325	0.408090	-1.985858	-0.554331	0.088828	-0.157521	-0.748529	-0.272685	0.353776	-0.235697	-0.679866	0.314956	-0.618896
62758	9.825591	0.354872	-1.992515	-0.567681	-0.013783	-0.161476	-0.747134	-0.275038	0.353327	-0.240873	-0.678365	0.318820	-0.616567
62759	9.740380	0.002146	-2.065780	-0.564209	-0.106624	-0.061845	-0.745193	-0.276444	0.358952	-0.243670	-0.678101	0.325080	-0.612476
62760	9.186509	0.303292	-2.382487	-0.556640	-0.231136	0.246803	-0.741742	-0.275093	0.366386	-0.242258	-0.676589	0.335348	-0.609163
62761	9.278243	-0.124846	-1.971934	-0.569834	-0.199560	0.048240	-0.739946	-0.274416	0.369689	-0.243194	-0.676628	0.343512	-0.604178
62762	9.318552	0.033498	-2.113887	-0.570036	-0.224650	0.035157	-0.737453	-0.274984	0.372560	-0.244544	-0.676270	0.350984	-0.599723
62763	9.159342	0.414979	-1.939141	-0.543478	-0.205455	0.089321	-0.733846	-0.276940	0.375960	-0.244639	-0.676097	0.359288	-0.594942
62764	9.064489	0.598429	-2.066697	-0.553348	-0.170944	0.064234	-0.732441	-0.281927	0.377690	-0.245766	-0.674875	0.366633	-0.591374
62765	9.327280	0.670165	-2.309455	-0.560107	-0.093423	0.068176	-0.729353	-0.291336	0.377156	-0.247226	-0.673337	0.374164	-0.587791
62766	9.093197	0.781188	-2.566483	-0.537753	-0.007023	0.065232	-0.729747	-0.295893	0.375320	-0.249322	-0.670166	0.380479	-0.586474
62767	9.582273	0.587759	-2.864572	-0.552218	0.251953	0.134332	-0.733050	-0.299593	0.367308	-0.252584	-0.664027	0.386965	-0.587816
62768	9.753751	-0.966062	-2.697668	-0.561795	0.397334	0.196849	-0.740530	-0.297605	0.356630	-0.256511	-0.654845	0.393211	-0.592254
62769	9.812545	-0.616653	-2.022731	-0.551946	0.385037	-0.041788	-0.746339	-0.297135	0.343716	-0.262881	-0.648369	0.396595	-0.594326
62770	11.579430	-1.452189	-2.472409	-0.556764	0.455354	-0.022538	-0.751054	-0.293771	0.333031	-0.269741	-0.640084	0.399491	-0.598280
62771	9.982454	-1.293274	-1.853532	-0.566903	0.355314	-0.135612	-0.756724	-0.294282	0.324105	-0.277149	-0.634487	0.401906	-0.599239
62772	9.424578	-1.238997	-1.464405	-0.547736	0.212496	-0.102789	-0.757130	-0.295370	0.318443	-0.282859	-0.629677	0.404905	-0.599624
62773	9.280502	-1.540167	-1.081529	-0.555827	0.144450	0.047837	-0.759199	-0.296453	0.312794	-0.286211	-0.625068	0.410587	-0.598992
62774	9.717527	-1.334667	-1.011925	-0.541205	0.038409	0.016924	-0.760706	-0.299338	0.308087	-0.288956	-0.621340	0.415955	-0.597848
62775	10.191153	-0.835971	-1.163087	-0.556259	-0.092139	0.122990	-0.763469	-0.300988	0.306988	-0.289473	-0.618820	0.423839	-0.594666
62776	9.875928	-1.375688	-1.229125	-0.556682	-0.190587	0.143806	-0.762660	-0.296577	0.310888	-0.288942	-0.616584	0.432231	-0.591197
62777	9.735872	-0.942352	-1.630008	-0.556727	-0.169374	0.091528	-0.759214	-0.293561	0.316547	-0.289179	-0.615122	0.440078	-0.586797
62778	9.247042	-1.255684	-1.606529	-0.544555	-0.252114	0.061075	-0.756887	-0.288615	0.324992	-0.288890	-0.614296	0.447591	-0.582105
62779	9.429665	-1.353154	-1.552532	-0.544706	-0.255347	0.022191	-0.753577	-0.287274	0.335599	-0.289019	-0.614398	0.454845	-0.576281
62780	9.264378	-1.402053	-1.423714	-0.530118	-0.262941	0.054209	-0.747503	-0.284556	0.346061	-0.288500	-0.613738	0.462097	-0.571454
62781	9.227650	-1.553612	-1.738478	-0.543673	-0.257356	0.041619	-0.745307	-0.281408	0.354764	-0.288360	-0.613557	0.469486	-0.565667
62782	8.898768	-1.582497	-1.665234	-0.547650	-0.154473	0.019635	-0.742689	-0.279221	0.360697	-0.289429	-0.611798	0.475817	-0.561723
62783	8.873665	-1.639725	-1.567919	-0.548854	-0.084712	0.075792	-0.741465	-0.274815	0.365835	-0.290591	-0.609190	0.482592	-0.558166
62784	9.755351	-1.655194	-1.994154	-0.555366	0.061883	0.021936	-0.741484	-0.270809	0.367255	-0.293774	-0.604875	0.487724	-0.556730
62785	10.057273	-0.809994	-2.552435	-0.540920	0.135271	-0.119691	-0.742317	-0.269830	0.364514	-0.299157	-0.601680	0.490666	-0.554736
62786	8.893256	-0.186347	-2.147105	-0.559067	0.138512	-0.084716	-0.743406	-0.273411	0.360624	-0.304292	-0.597463	0.494039	-0.553507
62787	12.542138	-0.523549	-2.933447	-0.545624	0.222198	-0.030369	-0.746586	-0.273800	0.354853	-0.309637	-0.592341	0.497461	-0.552983
62788	10.063836	1.128513	-2.465351	-0.549371	0.009471	-0.143542	-0.743384	-0.276979	0.352037	-0.313984	-0.590128	0.500778	-0.549895
62789	10.141826	-0.694738	-2.198673	-0.567303	-0.012462	-0.108462	-0.742691	-0.277540	0.353957	-0.318162	-0.588190	0.504852	-0.545829
62790	9.141191	0.077263	-2.249437	-0.553874	-0.160039	-0.144656	-0.738535	-0.278535	0.359431	-0.320836	-0.587757	0.509231	-0.540638
62791	9.575351	-0.012551	-2.263512	-0.557946	-0.257713	-0.096256	-0.735223	-0.277326	0.368244	-0.322316	-0.588349	0.514806	-0.533791
62792	9.939460	-0.128053	-2.591296	-0.560123	-0.300482	-0.141944	-0.729419	-0.276271	0.379794	-0.323552	-0.589281	0.520112	-0.526826
62793	9.270041	-0.018363	-2.726923	-0.556518	-0.386518	-0.003486	-0.722929	-0.273976	0.392593	-0.322705	-0.590166	0.527479	-0.518971
62794	8.960739	-0.074253	-2.701725	-0.540146	-0.414132	0.048112	-0.714640	-0.271413	0.406760	-0.320465	-0.590307	0.535445	-0.511996
62795	9.108228	-0.089952	-2.745237	-0.567476	-0.417418	0.029265	-0.708015	-0.268292	0.420393	-0.319058	-0.590943	0.543358	-0.503737
62796	8.764033	0.394297	-2.938632	-0.549895	-0.328712	-0.026805	-0.701659	-0.266824	0.432357	-0.318553	-0.590830	0.549874	-0.497074
62797	8.652172	-0.193757	-2.801454	-0.559503	-0.256258	-0.068161	-0.696140	-0.263547	0.441588	-0.319788	-0.590840	0.555395	-0.490082
62798	8.543239	0.241530	-2.859318	-0.562937	-0.157993	-0.171386	-0.690040	-0.266075	0.449238	-0.322707	-0.590471	0.559160	-0.484297
62799	9.071786	0.330259	-2.822359	-0.555269	-0.107879	-0.130793	-0.686994	-0.266509	0.452795	-0.326188	-0.589669	0.562836	-0.478652
62800	8.864243	0.528373	-3.036905	-0.543652	-0.034753	-0.055035	-0.684771	-0.268599	0.456067	-0.329116	-0.586869	0.566928	-0.475247
62801	8.897656	0.312749	-3.092530	-0.564444	0.111113	-0.034961	-0.684769	-0.268592	0.454136	-0.334291	-0.582775	0.570283	-0.472651
62802	9.537978	-0.463174	-3.258685	-0.539214	0.332336	0.002939	-0.687542	-0.267327	0.449757	-0.340759	-0.575794	0.572493	-0.473916
62803	9.508373	-1.156612	-2.888499	-0.553188	0.418919	-0.004946	-0.694328	-0.265758	0.439621	-0.348988	-0.568396	0.573881	-0.475178
62804	9.217490	-1.129497	-2.709623	-0.551258	0.434991	0.005529	-0.701410	-0.259765	0.430497	-0.356665	-0.560194	0.575383	-0.477395
62805	12.003636	-1.847090	-2.594206	-0.553268	0.421122	-0.020476	-0.712228	-0.254164	0.416434	-0.364988	-0.552781	0.576395	-0.478524
62806	10.522709	-1.166538	-2.681964	-0.523570	0.282902	-0.109724	-0.716653	-0.254406	0.409018	-0.371629	-0.547440	0.577321	-0.478438
62807	9.428699	-1.255931	-2.621517	-0.537000	0.160327	-0.112905	-0.717337	-0.256055	0.406111	-0.377584	-0.543596	0.578958	-0.476173
62808	8.806471	-1.449597	-2.144974	-0.555688	0.059083	-0.077291	-0.716905	-0.259087	0.402767	-0.381638	-0.539711	0.582146	-0.473467
62809	9.486936	-1.165410	-1.999260	-0.543256	-0.017330	0.006649	-0.717159	-0.264056	0.399959	-0.384427	-0.536029	0.586410	-0.470120
62810	10.218673	-0.665834	-2.136281	-0.543398	-0.077537	0.101009	-0.716721	-0.268752	0.397701	-0.385034	-0.531382	0.592380	-0.467405
62811	9.568680	-0.869027	-2.437568	-0.543780	-0.158715	0.103127	-0.716178	-0.266827	0.400751	-0.385231	-0.527796	0.598679	-0.463262
62812	9.120378	-1.084786	-2.613349	-0.552903	-0.215191	0.169604	-0.713294	-0.261591	0.404644	-0.383612	-0.523453	0.606430	-0.459436
62813	9.043420	-1.142685	-2.675418	-0.545962	-0.232602	0.098117	-0.711381	-0.256915	0.411297	-0.382924	-0.520488	0.613175	-0.454399
62814	9.456294	-1.361651	-2.497155	-0.567961	-0.228281	0.034187	-0.708085	-0.251695	0.420013	-0.382480	-0.517708	0.619647	-0.449138
62815	9.040006	-1.445302	-2.382109	-0.558510	-0.178972	0.049817	-0.705066	-0.246472	0.427628	-0.382980	-0.514637	0.625494	-0.444109
62816	9.051813	-1.513033	-2.381369	-0.552640	-0.115079	0.054794	-0.702872	-0.242485	0.433444	-0.383555	-0.510632	0.631088	-0.440305
62817	9.108068	-1.504297	-2.473352	-0.550684	-0.111763	0.086661	-0.700389	-0.240704	0.436891	-0.384449	-0.506456	0.636636	-0.436344
62818	8.840641	-1.457394	-2.198087	-0.571193	-0.039577	0.080608	-0.699995	-0.236290	0.439967	-0.385899	-0.501254	0.641991	-0.433214
62819	10.115041	-1.770038	-2.993605	-0.546068	0.089266	-0.013403	-0.700845	-0.231585	0.439746	-0.390149	-0.496553	0.644852	-0.430564
62820	9.507774	-0.651031	-3.188899	-0.536845	0.207570	-0.150227	-0.701396	-0.231430	0.434926	-0.396384	-0.492392	0.645613	-0.428501
62821	8.398222	-0.630879	-2.629528	-0.579910	0.262828	-0.078781	-0.704143	-0.235409	0.427183	-0.403728	-0.486705	0.646647	-0.426580
62822	10.365169	-0.019079	-3.284076	-0.573725	0.449586	-0.178424	-0.708965	-0.240072	0.418622	-0.413620	-0.480460	0.645386	-0.426091
62823	10.035211	0.566117	-2.777958	-0.558718	0.280478	-0.219688	-0.712792	-0.249561	0.404764	-0.422132	-0.476524	0.644583	-0.423369
62824	10.681684	-0.046577	-2.726082	-0.564540	0.179145	-0.164235	-0.713868	-0.255900	0.398639	-0.428251	-0.472379	0.645504	-0.420458
62825	9.759428	-0.280865	-2.478211	-0.558324	0.195311	0.022166	-0.717481	-0.252562	0.395253	-0.433586	-0.465978	0.647582	-0.418933
62826	9.262284	-0.263173	-2.468079	-0.549256	0.018877	-0.204096	-0.716813	-0.247317	0.398060	-0.437759	-0.463769	0.649329	-0.414314
62827	9.934916	-0.147642	-2.636976	-0.573382	-0.040037	-0.241895	-0.713224	-0.244988	0.402194	-0.442354	-0.462568	0.651032	-0.408058
62828	9.911083	0.024353	-2.592958	-0.559109	-0.107276	-0.186453	-0.712124	-0.244318	0.407984	-0.444794	-0.461026	0.654064	-0.402261
62829	9.377883	0.030039	-2.606805	-0.542818	-0.152997	-0.127703	-0.708519	-0.246002	0.413180	-0.446677	-0.459465	0.657499	-0.396317
62830	9.220681	-0.215915	-2.681164	-0.566153	-0.160851	-0.047486	-0.700771	-0.245214	0.420437	-0.447327	-0.456412	0.662271	-0.391132
62831	9.352063	-0.045519	-2.736394	-0.544139	-0.168912	0.037798	-0.697591	-0.244964	0.426345	-0.447666	-0.452718	0.667301	-0.386460
62832	9.421371	0.078678	-2.899749	-0.529629	-0.161561	0.016729	-0.695947	-0.241666	0.431745	-0.447421	-0.449091	0.672303	-0.382284
62833	9.011477	0.277299	-2.850680	-0.531422	-0.132408	-0.022456	-0.693878	-0.240580	0.436567	-0.448562	-0.445987	0.676291	-0.377515
62834	8.929112	0.372598	-2.764654	-0.552862	-0.067411	-0.026653	-0.691101	-0.242250	0.437769	-0.450085	-0.441971	0.680166	-0.373443
62835	9.072937	0.413676	-2.620341	-0.530819	-0.002309	-0.062153	-0.689855	-0.242815	0.440788	-0.453264	-0.438393	0.682555	-0.369434
62836	9.139171	0.506438	-2.404019	-0.549862	0.023206	-0.083748	-0.691784	-0.245300	0.440777	-0.456380	-0.434462	0.685022	-0.365656
62837	9.497385	0.702074	-2.445338	-0.537796	0.071854	-0.083806	-0.690537	-0.245024	0.439943	-0.460790	-0.430532	0.686511	-0.361963
62838	10.056108	0.389236	-2.447428	-0.563608	0.128376	-0.038379	-0.691217	-0.247220	0.435513	-0.465094	-0.425041	0.688431	-0.359292
62839	9.746382	-0.311980	-2.057451	-0.564349	0.174734	-0.091923	-0.694407	-0.245543	0.432245	-0.471178	-0.420171	0.688984	-0.356018
62840	10.078539	-1.081222	-2.624336	-0.556144	0.293641	-0.090792	-0.698967	-0.247174	0.426747	-0.478010	-0.414231	0.688754	-0.354312
62841	8.955260	-1.420303	-2.333953	-0.560256	0.258316	-0.184681	-0.702163	-0.244252	0.423492	-0.485768	-0.409980	0.687606	-0.350918
62842	9.262033	-1.315829	-2.321033	-0.565724	0.254681	-0.174032	-0.703679	-0.244922	0.417704	-0.492654	-0.405301	0.687009	-0.347911
62843	9.513766	-1.119280	-2.323563	-0.538443	0.261716	-0.164833	-0.707266	-0.247243	0.411227	-0.500036	-0.400871	0.685723	-0.345038
62844	10.030846	-1.001876	-2.349726	-0.546055	0.196706	-0.137861	-0.709455	-0.252193	0.403746	-0.505644	-0.396228	0.685755	-0.342151
62845	9.785151	-0.920710	-2.369631	-0.537344	0.113377	-0.096593	-0.711915	-0.259085	0.398453	-0.510425	-0.391816	0.686413	-0.338799
62846	9.474421	-1.074812	-2.208035	-0.546234	0.076229	0.024636	-0.711486	-0.261003	0.392639	-0.513223	-0.385717	0.688868	-0.336581
62847	9.346267	-1.190619	-1.921476	-0.558921	0.039471	0.106930	-0.713566	-0.260163	0.390870	-0.515695	-0.378708	0.691938	-0.334455
62848	9.732625	-0.899893	-1.814087	-0.558977	0.023003	0.142519	-0.715916	-0.262811	0.387521	-0.516996	-0.371156	0.695834	-0.332826
62849	10.072681	-0.710393	-1.695853	-0.556661	-0.010833	0.102149	-0.718132	-0.262243	0.384647	-0.518709	-0.364495	0.699272	-0.330307
62850	9.994320	-0.543689	-1.779755	-0.541916	-0.093305	0.048874	-0.718697	-0.260172	0.386190	-0.518814	-0.359144	0.703478	-0.327056
62851	9.651372	-0.572818	-1.759642	-0.556969	-0.143112	-0.019188	-0.716200	-0.261293	0.388780	-0.519416	-0.354992	0.707325	-0.322304
62852	9.522690	-0.840412	-1.787893	-0.557076	-0.168348	-0.020863	-0.712183	-0.262009	0.393570	-0.518970	-0.350908	0.711827	-0.317545
62853	9.486587	-1.017195	-1.884931	-0.544205	-0.161386	-0.001318	-0.711225	-0.260231	0.399098	-0.519050	-0.346682	0.715828	-0.313032
62854	9.532245	-1.087616	-1.893871	-0.550321	-0.136335	0.021458	-0.708341	-0.255554	0.405193	-0.518689	-0.341820	0.720167	-0.308999
62855	9.468268	-1.073622	-2.038906	-0.553691	-0.103997	0.033600	-0.705731	-0.251431	0.411284	-0.519375	-0.336569	0.723792	-0.305115
62856	9.409365	-0.888251	-1.823449	-0.549400	-0.103511	-0.022968	-0.703942	-0.249514	0.416256	-0.519693	-0.332116	0.727406	-0.300829
62857	9.729904	-0.979133	-2.122456	-0.549308	-0.090755	-0.033593	-0.702157	-0.246628	0.420686	-0.520898	-0.327745	0.730338	-0.296402
62858	10.145329	-0.670839	-2.638659	-0.552079	0.048109	-0.036099	-0.702585	-0.244006	0.422923	-0.523475	-0.322519	0.732229	-0.292910
62859	9.260618	-0.547737	-2.392410	-0.569768	0.116336	-0.012132	-0.702033	-0.243451	0.421959	-0.527647	-0.316354	0.733186	-0.289737
62860	9.438667	-0.461177	-2.282475	-0.565436	0.226081	0.006749	-0.704931	-0.245087	0.416585	-0.532602	-0.309282	0.733461	-0.287602
62861	9.221778	0.150730	-2.028076	-0.556859	0.192241	-0.042460	-0.709209	-0.247539	0.408041	-0.537900	-0.303214	0.733247	-0.284734
62862	8.936746	0.307866	-1.918309	-0.562358	0.161136	0.008932	-0.710577	-0.250562	0.402779	-0.541797	-0.296467	0.734102	-0.282238
62863	9.526340	0.012681	-2.157411	-0.541982	0.185851	0.062191	-0.715420	-0.250806	0.396192	-0.546246	-0.289033	0.734389	-0.280621
62864	10.053505	0.124826	-2.241514	-0.565786	0.173653	0.036459	-0.718761	-0.246361	0.392677	-0.550108	-0.281727	0.735185	-0.278412
62865	10.323808	0.074630	-2.267893	-0.555485	0.123975	-0.050644	-0.720424	-0.245513	0.388285	-0.554279	-0.276126	0.735482	-0.274946
62866	10.153641	-0.027518	-2.157802	-0.551867	0.087343	0.009725	-0.722102	-0.242196	0.390263	-0.556879	-0.269807	0.736905	-0.272141
62867	9.873930	-0.268787	-1.992859	-0.553553	0.005214	-0.078350	-0.723781	-0.238458	0.390452	-0.559374	-0.265262	0.738289	-0.267706
62868	9.552839	-0.099419	-1.895260	-0.550472	-0.041045	-0.148849	-0.721570	-0.237502	0.392790	-0.560878	-0.261962	0.740215	-0.262440
62869	9.511081	0.212154	-1.961499	-0.554337	-0.087208	-0.122037	-0.719904	-0.238760	0.395523	-0.562197	-0.258523	0.742337	-0.256973
62870	9.555778	0.390128	-2.036037	-0.562478	-0.087333	-0.104395	-0.715602	-0.239307	0.400340	-0.562794	-0.254645	0.745006	-0.251765
62871	9.507034	0.235702	-2.048745	-0.571501	-0.091967	-0.086809	-0.713670	-0.238496	0.404884	-0.563899	-0.250498	0.747378	-0.246362
62872	9.478240	0.308463	-2.035022	-0.555189	-0.102971	-0.074163	-0.712284	-0.239200	0.407900	-0.564020	-0.246297	0.750264	-0.241503
62873	9.539417	0.263768	-2.165073	-0.557008	-0.091882	-0.102548	-0.708966	-0.238391	0.411744	-0.565076	-0.242535	0.752415	-0.236090
62874	9.620293	0.400412	-2.258516	-0.547796	-0.062971	-0.114079	-0.706890	-0.238963	0.416135	-0.565901	-0.238799	0.754546	-0.231067
62875	9.453479	0.578639	-2.134646	-0.561392	-0.051210	-0.114328	-0.703557	-0.241471	0.419670	-0.567596	-0.234963	0.756130	-0.225598
62876	9.324965	0.742421	-1.979247	-0.540451	-0.063463	-0.065373	-0.703694	-0.244002	0.422517	-0.568109	-0.230549	0.758393	-0.221220
62877	9.385370	0.899523	-1.913431	-0.560384	-0.072760	-0.022172	-0.701752	-0.244561	0.422773	-0.569021	-0.225420	0.760567	-0.216655
62878	9.559646	1.256717	-1.808926	-0.556813	-0.054477	-0.049590	-0.700356	-0.247339	0.425492	-0.569621	-0.220518	0.762799	-0.212230
62879	9.737457	1.331829	-1.983959	-0.560308	-0.056618	-0.007101	-0.698969	-0.247898	0.426303	-0.570685	-0.215092	0.764760	-0.207836
62880	9.974564	1.165028	-2.141876	-0.552672	-0.048357	0.074359	-0.698560	-0.246517	0.426590	-0.570782	-0.208290	0.767359	-0.204896
62881	9.960879	0.613805	-2.198525	-0.544850	-0.000196	0.121854	-0.699127	-0.243615	0.427728	-0.572062	-0.200830	0.769059	-0.202389
62882	10.235747	-0.100316	-2.509846	-0.538841	0.108619	0.043388	-0.699700	-0.239326	0.428052	-0.574568	-0.193997	0.769589	-0.199924
62883	9.168171	-1.058442	-2.231959	-0.553618	0.113269	-0.083671	-0.700831	-0.233788	0.427014	-0.578371	-0.189104	0.769125	-0.195383
62884	9.397621	-1.276236	-2.051047	-0.544503	0.105812	-0.059623	-0.701944	-0.232257	0.424832	-0.581209	-0.183779	0.769222	-0.191621
62885	9.810744	-1.148330	-2.048195	-0.564699	0.086285	-0.075562	-0.703889	-0.230586	0.422933	-0.584527	-0.178683	0.769061	-0.186936
62886	10.125642	-1.088248	-2.170090	-0.559532	0.037602	-0.069817	-0.703591	-0.235283	0.420951	-0.586352	-0.173576	0.769892	-0.182564
62887	9.629910	-0.843871	-2.232555	-0.556919	0.015838	-0.060874	-0.702868	-0.241917	0.418808	-0.588429	-0.168563	0.770503	-0.177942
62888	9.318782	-1.116415	-2.076885	-0.546928	-0.008912	-0.025325	-0.702694	-0.249514	0.415281	-0.589279	-0.163066	0.771908	-0.174117
62889	9.404043	-1.076870	-1.850330	-0.555408	-0.004233	0.158563	-0.704614	-0.253368	0.410704	-0.590196	-0.154709	0.773387	-0.172065
62890	9.742074	-0.933721	-1.804058	-0.557107	-0.013786	0.224151	-0.706547	-0.253760	0.404922	-0.590052	-0.145230	0.775571	-0.170990
62891	9.800825	-0.765101	-1.830179	-0.560850	-0.022684	0.215350	-0.707651	-0.254161	0.401616	-0.590399	-0.135953	0.777319	-0.169476
62892	9.546146	-0.720774	-1.953552	-0.554178	-0.079680	0.136120	-0.708621	-0.253877	0.399971	-0.589418	-0.128074	0.779889	-0.167203
62893	9.507198	-0.744494	-1.921827	-0.552436	-0.112468	0.173484	-0.708621	-0.253459	0.398872	-0.588392	-0.119821	0.782423	-0.165080
62894	9.574476	-0.880413	-1.949393	-0.577931	-0.118521	0.159067	-0.707249	-0.250559	0.399443	-0.586688	-0.111413	0.785461	-0.162587
62895	9.575121	-0.672494	-1.932385	-0.554208	-0.125433	0.214260	-0.706424	-0.249462	0.401792	-0.585237	-0.102516	0.788104	-0.160872
62896	9.604033	-0.847149	-2.010206	-0.548741	-0.126312	0.209009	-0.707136	-0.245037	0.402809	-0.583077	-0.093669	0.791103	-0.159383
62897	9.647199	-0.987778	-2.042519	-0.543359	-0.126997	0.182529	-0.706750	-0.238684	0.405354	-0.581581	-0.085387	0.793525	-0.157451
62898	9.629847	-0.837027	-1.911294	-0.532729	-0.144755	0.148271	-0.705530	-0.233027	0.408989	-0.579195	-0.077730	0.796445	-0.155456
62899	9.477594	-1.095231	-2.007268	-0.549264	-0.169671	0.119863	-0.705006	-0.227099	0.414563	-0.577147	-0.070497	0.799149	-0.152615
62900	9.490866	-1.130697	-1.869174	-0.535767	-0.163941	0.076630	-0.702537	-0.222420	0.420386	-0.574600	-0.063993	0.802079	-0.149697
62901	9.542454	-1.396422	-1.803460	-0.553323	-0.164798	-0.019138	-0.700333	-0.220226	0.424805	-0.572997	-0.058908	0.804439	-0.145194
62902	9.505625	-1.521716	-1.782685	-0.544283	-0.157353	-0.050949	-0.697293	-0.219282	0.430171	-0.570881	-0.054323	0.807066	-0.140668
62903	9.436491	-1.308676	-1.789801	-0.566125	-0.171874	-0.028102	-0.692997	-0.220415	0.435092	-0.569166	-0.049230	0.809426	-0.135851
62904	9.538819	-1.261631	-1.891938	-0.558119	-0.170502	-0.081947	-0.689252	-0.222378	0.440560	-0.566872	-0.045017	0.812121	-0.130724
62905	9.715695	-1.124687	-2.227120	-0.564276	-0.118699	-0.123846	-0.687021	-0.226545	0.444363	-0.566233	-0.041342	0.813679	-0.124888
62906	9.782743	-0.963765	-2.702555	-0.571292	-0.069714	-0.153365	-0.683667	-0.233192	0.444544	-0.565714	-0.037873	0.815118	-0.118814
62907	10.282882	-0.500609	-3.486367	-0.548654	0.052668	-0.136845	-0.683363	-0.239275	0.443238	-0.567826	-0.034177	0.814614	-0.113180
62908	9.014750	0.211708	-3.304164	-0.549920	0.023955	-0.163399	-0.683043	-0.248950	0.440929	-0.568785	-0.030879	0.814858	-0.107406
62909	9.073706	0.404398	-3.345050	-0.562084	-0.037367	-0.148972	-0.682443	-0.259179	0.438199	-0.569391	-0.027458	0.815342	-0.101276
62910	8.990512	0.085911	-3.351049	-0.554592	-0.004909	-0.157988	-0.679624	-0.269406	0.433520	-0.569818	-0.024078	0.815852	-0.095461
62911	9.607817	0.085310	-3.598308	-0.581336	0.032436	-0.080544	-0.678765	-0.275484	0.430554	-0.571360	-0.019209	0.815549	-0.089770
62912	9.846384	-0.158293	-3.670807	-0.546842	0.030635	-0.096032	-0.678060	-0.278393	0.431485	-0.572191	-0.014832	0.815590	-0.084798
62913	9.489881	-0.117793	-3.736016	-0.557181	-0.030646	-0.093187	-0.677493	-0.281437	0.431173	-0.572631	-0.010571	0.815901	-0.079292
62914	9.025980	0.171585	-3.526010	-0.540000	-0.047231	-0.067297	-0.674288	-0.285592	0.430830	-0.572095	-0.005929	0.816754	-0.074735
62915	9.103299	0.452175	-3.403609	-0.547473	-0.099936	-0.012168	-0.675516	-0.290013	0.429966	-0.571201	-0.000591	0.817798	-0.070246
62916	9.277981	0.595749	-3.453766	-0.527619	-0.141851	0.032610	-0.673841	-0.292922	0.430199	-0.568920	0.005408	0.819640	-0.067024
62917	9.210434	0.523444	-3.491525	-0.561373	-0.194375	0.078518	-0.670226	-0.296258	0.432482	-0.566271	0.012222	0.821696	-0.063273
62918	9.017343	0.451976	-3.521878	-0.534190	-0.203443	0.068229	-0.667584	-0.299042	0.436020	-0.562860	0.018802	0.824131	-0.060353
62919	8.864898	0.429031	-3.480345	-0.548062	-0.230194	0.042540	-0.664110	-0.302100	0.438444	-0.559577	0.024796	0.826488	-0.056362
62920	8.887799	0.728477	-3.488549	-0.553763	-0.244254	0.008103	-0.660760	-0.308201	0.440563	-0.555479	0.030557	0.829312	-0.052456
62921	8.753681	0.878770	-3.548033	-0.558458	-0.251174	-0.021993	-0.656302	-0.314585	0.443911	-0.551829	0.035534	0.831845	-0.047497
62922	8.973439	1.224334	-3.711643	-0.561024	-0.200354	-0.055854	-0.652125	-0.319439	0.445071	-0.548448	0.040357	0.834117	-0.042725
62923	8.620929	1.629999	-4.114349	-0.533198	-0.114090	-0.046329	-0.647117	-0.324575	0.446911	-0.547049	0.044715	0.835055	-0.037695
62924	9.072824	1.153541	-4.112053	-0.552372	0.001243	-0.033960	-0.647098	-0.329139	0.446863	-0.546970	0.049968	0.835003	-0.033132
62925	9.542273	0.804419	-3.823690	-0.559289	0.073613	-0.059218	-0.645986	-0.329691	0.445746	-0.548632	0.054483	0.833841	-0.027265
62926	9.137722	0.461139	-3.481069	-0.555030	0.196440	-0.102528	-0.646547	-0.328027	0.444940	-0.551792	0.058732	0.831628	-0.021700
62927	9.228486	0.151084	-3.509140	-0.564309	0.153188	-0.097083	-0.646555	-0.325670	0.443171	-0.554735	0.062688	0.829522	-0.015218
62928	8.832273	0.042447	-3.504981	-0.560331	0.212728	-0.113421	-0.650993	-0.324271	0.441426	-0.558093	0.066808	0.827031	-0.009421
62929	8.865157	-0.104882	-3.459892	-0.554624	0.224861	-0.063903	-0.655008	-0.324248	0.437181	-0.562150	0.071205	0.823957	-0.003379
62930	8.830740	-0.201106	-3.424947	-0.558368	0.285012	0.059512	-0.659304	-0.322835	0.430884	-0.566602	0.078151	0.820277	0.000543
62931	9.281606	-0.228334	-3.074917	-0.546134	0.312948	0.155981	-0.667061	-0.321120	0.419375	-0.572007	0.086046	0.815713	0.004076
62932	9.704855	-0.712614	-2.806728	-0.535670	0.262857	0.113075	-0.673028	-0.317768	0.413662	-0.576018	0.093598	0.812031	0.006972
62933	9.758144	-0.987471	-2.653936	-0.554497	0.209825	0.008762	-0.678006	-0.318842	0.407068	-0.579623	0.099198	0.808734	0.012100
62934	9.791547	-1.176425	-2.695362	-0.544117	0.130678	-0.011877	-0.680088	-0.317162	0.402136	-0.581376	0.104831	0.806689	0.016311
62935	9.983622	-0.950957	-2.770617	-0.560927	0.055012	-0.000922	-0.683967	-0.316589	0.398861	-0.582408	0.110404	0.805083	0.021288
62936	9.865402	-0.785420	-2.694991	-0.554527	-0.071008	-0.017772	-0.683680	-0.318520	0.397184	-0.580827	0.116130	0.805304	0.025293
62937	9.461958	-0.609961	-2.865534	-0.552897	-0.092481	-0.038904	-0.681867	-0.321852	0.399618	-0.579433	0.121068	0.805411	0.030226
62938	9.590646	-0.711259	-2.705116	-0.549816	-0.175302	-0.047200	-0.677710	-0.322283	0.401513	-0.576112	0.126320	0.806825	0.034241
62939	9.422209	-0.887525	-2.852720	-0.539175	-0.231301	-0.039705	-0.673006	-0.321620	0.407139	-0.572461	0.131190	0.808448	0.038590
62940	9.562155	-1.159849	-2.980336	-0.548151	-0.233210	-0.022105	-0.670803	-0.320555	0.418306	-0.568161	0.136858	0.810362	0.042138
62941	9.118482	-0.872809	-3.509648	-0.532565	-0.215222	-0.029139	-0.664738	-0.315205	0.427694	-0.564725	0.141834	0.811683	0.046253
62942	7.799100	0.147118	-4.036302	-0.544742	0.011568	-0.006019	-0.662543	-0.311499	0.435025	-0.564361	0.147488	0.810690	0.050251
62943	9.097884	-0.065998	-3.576609	-0.555762	0.097280	0.099698	-0.667163	-0.300988	0.438893	-0.565958	0.154498	0.808014	0.054178
62944	9.479911	-0.523197	-3.270010	-0.555983	0.116249	-0.003034	-0.669540	-0.295722	0.437448	-0.567186	0.160209	0.805727	0.058628
62945	9.474888	-0.205496	-3.092343	-0.551414	0.108607	0.043099	-0.671353	-0.292670	0.435838	-0.568855	0.166220	0.802987	0.063140
62946	9.513787	-0.002379	-3.031843	-0.556254	0.069028	0.039778	-0.671910	-0.291275	0.432546	-0.569307	0.172663	0.800997	0.066939
62947	9.552684	0.249216	-2.947724	-0.548528	0.022440	0.008344	-0.673706	-0.292094	0.430483	-0.569499	0.178156	0.799260	0.071522
62948	9.662023	0.254720	-2.730486	-0.538119	0.047446	-0.170372	-0.672851	-0.297348	0.429181	-0.569316	0.181042	0.798199	0.077341
62949	9.624498	0.263775	-2.865836	-0.545251	0.074656	-0.186546	-0.671872	-0.299284	0.428464	-0.570027	0.183267	0.796477	0.084307
62950	9.660944	0.205176	-2.925633	-0.560139	0.035441	-0.225401	-0.671982	-0.305638	0.425778	-0.569429	0.185536	0.795636	0.091048
62951	9.660870	0.200389	-2.918331	-0.543865	-0.012068	-0.161226	-0.668353	-0.311872	0.426376	-0.568760	0.188272	0.794720	0.097396
62952	9.673957	0.369145	-2.968553	-0.540137	-0.049033	-0.060080	-0.666823	-0.313819	0.428551	-0.567158	0.193088	0.794181	0.101612
62953	9.558124	0.340789	-2.982578	-0.564861	-0.125305	0.016152	-0.665158	-0.314800	0.431287	-0.564908	0.199082	0.793751	0.105853
62954	9.421335	0.513599	-3.308077	-0.553186	-0.187205	0.080372	-0.664625	-0.310667	0.436015	-0.561293	0.206544	0.794102	0.108130
62955	9.445788	0.479253	-3.365712	-0.520846	-0.252292	0.088231	-0.660767	-0.306822	0.441818	-0.557276	0.213424	0.794807	0.110346
62956	8.896853	0.384731	-3.576537	-0.569514	-0.279794	-0.039672	-0.654537	-0.307139	0.450043	-0.551771	0.219331	0.796548	0.113815
62957	9.006267	0.094479	-3.510627	-0.568256	-0.251355	0.002613	-0.649274	-0.308142	0.456889	-0.547285	0.225352	0.797392	0.117735
62958	9.113897	0.325311	-3.585828	-0.558470	-0.283878	0.010059	-0.642618	-0.310668	0.463295	-0.541798	0.231913	0.798853	0.120438
62959	8.970027	0.262457	-3.734731	-0.511662	-0.215704	0.017235	-0.639417	-0.314417	0.465715	-0.538090	0.237439	0.799275	0.123454
62960	8.886654	0.223324	-3.893643	-0.546354	-0.236950	-0.006940	-0.634273	-0.319564	0.470864	-0.533297	0.243456	0.800226	0.126343
62961	9.068073	0.137005	-3.989566	-0.542274	-0.204214	0.059285	-0.630099	-0.323725	0.471617	-0.529654	0.249936	0.800152	0.129440
62962	9.069251	0.356608	-4.035507	-0.562103	-0.175293	0.060675	-0.628427	-0.326223	0.472957	-0.525872	0.257014	0.799963	0.132144
62963	8.909050	0.026313	-4.075096	-0.550144	-0.164617	0.065984	-0.625651	-0.327897	0.475402	-0.522762	0.263555	0.799315	0.135473
62964	9.023845	0.019157	-3.944702	-0.540001	-0.151399	0.094346	-0.624946	-0.330945	0.476330	-0.519502	0.270844	0.798645	0.137575
62965	8.879297	-0.023758	-3.997183	-0.556370	-0.165882	0.108366	-0.622849	-0.335097	0.475582	-0.516382	0.278105	0.797660	0.140521
62966	8.894501	0.096750	-4.032373	-0.538329	-0.183981	0.108708	-0.620062	-0.338697	0.474696	-0.512584	0.285661	0.797134	0.142245
62967	9.030045	0.265233	-4.003026	-0.549696	-0.225786	0.057571	-0.616577	-0.343825	0.475444	-0.508327	0.292174	0.796957	0.145249
62968	8.990888	0.394856	-4.180793	-0.555264	-0.244641	0.054100	-0.612957	-0.348406	0.478128	-0.503238	0.299167	0.797192	0.147430
62969	8.911039	0.162850	-4.265076	-0.556897	-0.230345	0.066336	-0.609630	-0.349532	0.481539	-0.498814	0.305864	0.796871	0.150425
62970	8.479738	0.429698	-4.533244	-0.545614	-0.170963	0.066062	-0.604628	-0.353286	0.484221	-0.494925	0.312691	0.796203	0.152757
62971	8.488459	0.442992	-4.717025	-0.548787	-0.107998	0.079804	-0.603517	-0.354264	0.486409	-0.492453	0.319110	0.794513	0.156230
62972	8.626666	0.652460	-4.700218	-0.549361	-0.041209	0.069711	-0.602690	-0.353437	0.486549	-0.490558	0.325595	0.792426	0.159382
62973	8.612021	0.752059	-4.631244	-0.528349	0.022412	-0.002084	-0.604076	-0.352876	0.485186	-0.489954	0.330053	0.789972	0.164177
62974	8.381414	0.849605	-4.721418	-0.566127	0.102199	-0.040201	-0.604353	-0.353155	0.486289	-0.489814	0.334465	0.787054	0.169593
62975	8.519972	0.903191	-4.514420	-0.565458	0.220254	-0.042662	-0.607553	-0.349543	0.483592	-0.491865	0.337922	0.782725	0.176689
62976	8.821546	0.879062	-4.205297	-0.536342	0.225334	-0.019308	-0.611725	-0.345654	0.481733	-0.493875	0.341903	0.778449	0.182229
62977	8.935081	0.601470	-4.042892	-0.555340	0.229830	-0.008962	-0.614940	-0.338868	0.481276	-0.496187	0.345677	0.773710	0.188890
62978	9.082727	0.182822	-3.990096	-0.550945	0.186383	0.010792	-0.620230	-0.333187	0.481926	-0.497540	0.350364	0.769441	0.194059
62979	9.177296	-0.271857	-3.956157	-0.562253	0.141917	-0.048378	-0.621370	-0.325854	0.482286	-0.498229	0.353892	0.765705	0.200556
62980	9.448165	-0.594929	-3.566343	-0.561240	0.045115	-0.103509	-0.625273	-0.320592	0.483060	-0.496838	0.357446	0.763511	0.205998
62981	9.213575	-0.488343	-3.760504	-0.559694	0.001924	-0.112097	-0.622924	-0.319220	0.484849	-0.495116	0.360526	0.761526	0.212036
62982	8.925911	-0.022721	-3.784643	-0.552245	-0.017111	-0.005734	-0.619736	-0.319925	0.486887	-0.493211	0.365704	0.759202	0.215905
62983	8.898071	0.092892	-3.872874	-0.559270	-0.004917	0.044546	-0.622095	-0.319369	0.487738	-0.492005	0.371169	0.756067	0.220290
62984	8.980944	0.140182	-3.955659	-0.555597	-0.003190	0.052568	-0.620723	-0.316331	0.488311	-0.490491	0.377165	0.753074	0.223709
62985	9.053292	-0.010508	-4.021725	-0.522728	0.007277	0.074118	-0.622668	-0.314943	0.488064	-0.489818	0.382633	0.749673	0.227289
62986	8.995670	-0.090367	-4.098071	-0.551788	0.001053	0.079105	-0.622666	-0.315215	0.486682	-0.488462	0.388929	0.746364	0.230391
62987	9.123069	-0.211474	-4.401315	-0.559102	-0.013242	0.072056	-0.623776	-0.314797	0.486419	-0.487126	0.394794	0.742932	0.234303
62988	9.034209	-0.282026	-4.180546	-0.544679	-0.024997	0.066951	-0.625010	-0.317557	0.485434	-0.485329	0.400914	0.739911	0.237182
62989	8.916306	-0.245205	-4.207376	-0.540930	0.001231	0.052661	-0.625686	-0.321003	0.482094	-0.484193	0.406225	0.736499	0.241054
