# Supplementary material for: Identification of Haptic Based Guiding Using Hard Reins
Source: PLoS One. 2015 Jul 22;10(7):e0132020. doi: 10.1371/journal.pone.0132020 (PMC4511788; doi:10.1371/journal.pone.0132020)
Supplement: S1 File — (ZIP) [file pone.0132020.s001.zip › MotionData1/Subject2/T5/gh5.txt]

// Start Time: 0
// Sample rate: 25.0Hz
// Scenario: 4.9
// Firmware Version: 2.6.1
Counter	Acc_X	Acc_Y	Acc_Z	Gyr_X	Gyr_Y	Gyr_Z	Mag_X	Mag_Y	Mag_Z	Quat_w	Quat_x	Quat_y	Quat_z
62414	-0.287773	0.888597	10.165672	-0.045545	0.014417	-0.089212	-0.322218	0.168251	-0.669971	-0.275449	0.000751	0.020955	0.961087
62415	0.358488	0.825378	9.594725	0.031434	0.000919	-0.092458	-0.322073	0.166078	-0.671264	-0.273666	0.000629	0.021740	0.961579
62416	0.669958	0.709423	9.274353	0.062794	-0.036404	-0.073762	-0.323502	0.162865	-0.670350	-0.272226	0.001044	0.023262	0.961951
62417	0.692136	0.613739	9.422043	-0.042659	-0.019033	-0.022637	-0.323374	0.161663	-0.668931	-0.271774	0.001772	0.022759	0.962090
62418	0.272059	0.763782	9.924307	-0.112758	0.039300	-0.017574	-0.322859	0.164351	-0.669451	-0.271436	0.001711	0.020490	0.962237
62419	0.166581	0.643732	10.056061	-0.139736	0.040143	-0.023249	-0.324040	0.168125	-0.671118	-0.270992	0.001825	0.017815	0.962415
62420	0.750055	0.615022	9.763455	-0.052747	0.042993	-0.059701	-0.322354	0.170004	-0.670227	-0.269855	0.001353	0.016683	0.962756
62421	0.292159	0.580020	9.643473	0.017414	0.042955	-0.081510	-0.320909	0.169435	-0.671530	-0.268294	0.000562	0.017045	0.963186
62422	-0.213094	0.372425	9.734262	-0.036475	0.057355	-0.113194	-0.319210	0.168475	-0.671157	-0.266133	-0.000295	0.016149	0.963801
62423	0.032632	0.437915	10.450388	0.047776	0.013587	-0.103473	-0.319720	0.166047	-0.671670	-0.264136	-0.000705	0.017247	0.964331
62424	-0.096451	0.183142	9.893522	0.082364	-0.042913	-0.060743	-0.319458	0.164970	-0.671156	-0.262954	-0.000242	0.019174	0.964618
62425	-0.062806	0.210070	10.009432	-0.043779	-0.052156	-0.046603	-0.322317	0.162029	-0.671651	-0.262028	0.001105	0.018830	0.964876
62426	0.168313	0.272828	9.935657	-0.166290	-0.024859	-0.057411	-0.324166	0.164769	-0.669569	-0.260885	0.002527	0.015865	0.965236
62427	0.245541	0.248399	9.782411	-0.138173	-0.001088	-0.074834	-0.324449	0.170037	-0.669177	-0.259426	0.003378	0.013425	0.965664
62428	0.269611	0.252981	9.701086	-0.085632	-0.000121	-0.080105	-0.323935	0.171656	-0.668664	-0.257883	0.003895	0.011889	0.966095
62429	0.218175	0.431507	9.875937	0.026310	0.021012	-0.076815	-0.324188	0.170437	-0.669437	-0.256400	0.003471	0.012519	0.966483
62430	0.229993	0.479494	9.831114	0.087334	0.046720	-0.059012	-0.324569	0.168545	-0.670210	-0.255278	0.002198	0.014084	0.966763
62431	0.244754	0.414366	9.772729	0.103009	0.037631	-0.047839	-0.321550	0.164061	-0.669978	-0.254362	0.001070	0.016121	0.966974
62432	0.172387	0.421232	9.712140	0.093950	0.037685	-0.020201	-0.320881	0.160943	-0.670759	-0.253983	-0.000051	0.017858	0.967044
62433	0.083274	0.401641	9.663026	0.109880	0.013889	-0.036698	-0.320867	0.158236	-0.671536	-0.253271	-0.000754	0.020149	0.967185
62434	-0.102417	0.420989	9.800787	0.114898	-0.015313	-0.007104	-0.320339	0.154738	-0.669992	-0.253126	-0.000949	0.022561	0.967170
62435	-0.131625	0.481160	9.825361	0.078013	-0.032693	0.004729	-0.322409	0.150303	-0.670623	-0.253194	-0.000590	0.024464	0.967106
62436	0.129178	0.393161	9.970585	0.004582	-0.037306	0.008992	-0.323720	0.151801	-0.670741	-0.253343	0.000205	0.024853	0.967057
62437	0.076758	0.268390	10.097966	0.047962	0.010360	0.053439	-0.323452	0.150311	-0.671002	-0.254374	-0.000092	0.025938	0.966758
62438	0.585660	0.200623	9.684098	0.027077	-0.000569	0.036766	-0.323451	0.149373	-0.670357	-0.255076	-0.000107	0.026576	0.966556
62439	0.863020	0.156432	9.263599	0.053188	-0.018729	0.044327	-0.323451	0.148971	-0.670099	-0.255917	0.000172	0.027895	0.966296
62440	0.295692	0.349632	9.808302	0.046103	-0.053546	0.059997	-0.324242	0.150333	-0.669704	-0.257055	0.001096	0.029171	0.965956
62441	-0.257341	0.576331	10.291198	-0.006652	-0.039954	0.080897	-0.325810	0.149816	-0.669175	-0.258587	0.002102	0.029427	0.965537
62442	0.246021	0.675827	10.249283	-0.097754	-0.050010	0.087849	-0.326479	0.152401	-0.667748	-0.260235	0.003717	0.027906	0.965135
62443	0.612673	0.610031	9.790908	-0.063169	-0.069899	0.124994	-0.329502	0.156357	-0.666818	-0.262597	0.005628	0.027230	0.964505
62444	0.604919	0.705005	9.427309	-0.042627	-0.051505	0.150910	-0.332125	0.158951	-0.666667	-0.265464	0.007020	0.026774	0.963723
62445	0.319894	0.830112	9.594431	-0.044567	-0.020458	0.161908	-0.332668	0.163285	-0.665628	-0.268559	0.007906	0.026213	0.962874
62446	0.083796	0.811521	9.923220	-0.041008	0.030663	0.159989	-0.332939	0.167325	-0.666657	-0.271645	0.007711	0.025347	0.962033
62447	0.209430	0.748875	9.822698	0.030754	0.021637	0.164067	-0.330199	0.167700	-0.666549	-0.274809	0.007360	0.026024	0.961118
62448	-0.029761	0.356685	9.949387	0.092247	0.018917	0.166236	-0.331244	0.168516	-0.667057	-0.278021	0.006666	0.027783	0.960150
62449	-0.112234	0.464851	9.969337	0.123675	-0.022169	0.173834	-0.331766	0.167182	-0.666150	-0.281353	0.006623	0.030467	0.959098
62450	-0.091916	0.269478	10.514074	0.045529	-0.051613	0.144877	-0.331110	0.167971	-0.667446	-0.284101	0.007534	0.031726	0.958240
62451	0.044304	0.525077	10.605344	-0.090965	-0.086501	0.134080	-0.333606	0.170439	-0.666263	-0.286592	0.009893	0.030635	0.957512
62452	-0.024701	0.285199	9.444350	-0.171732	-0.123080	0.131905	-0.336246	0.175614	-0.664431	-0.288991	0.013404	0.028140	0.956824
62453	0.445450	0.755511	8.812031	-0.288031	-0.099249	0.160814	-0.338110	0.183606	-0.663250	-0.291921	0.017145	0.023338	0.956004
62454	2.054194	0.158954	10.714982	-0.280128	-0.142009	0.199751	-0.340131	0.196471	-0.660646	-0.295570	0.021677	0.018857	0.954889
62455	1.332345	-0.146983	10.315093	-0.099371	-0.130147	0.147112	-0.345516	0.203825	-0.659824	-0.298279	0.024979	0.017848	0.953985
62456	1.677350	0.311318	10.463963	0.079382	-0.122686	0.111079	-0.349062	0.206715	-0.658116	-0.300395	0.026973	0.020155	0.953220
62457	1.201617	0.431105	9.186598	-0.136629	-0.091810	0.115465	-0.350243	0.207411	-0.657331	-0.302477	0.029815	0.018254	0.952515
62458	0.732352	0.199360	7.822751	-0.436446	0.035805	0.100838	-0.351847	0.216875	-0.657056	-0.304122	0.031896	0.009778	0.952049
62459	1.039622	0.521357	8.939112	-0.312127	0.098100	0.117967	-0.350080	0.231973	-0.656288	-0.306173	0.032182	0.003401	0.951426
62460	0.997597	0.253565	9.448647	0.025945	0.082010	0.134475	-0.346055	0.237867	-0.656060	-0.308764	0.030559	0.003424	0.950641
62461	0.988917	0.580007	9.938022	0.181601	0.109596	0.146274	-0.343288	0.235109	-0.658924	-0.311653	0.027605	0.006392	0.949774
62462	0.455719	0.678230	10.126453	0.138210	0.105694	0.103579	-0.341574	0.233316	-0.660876	-0.313705	0.024835	0.008419	0.949158
62463	-0.119380	-0.067220	9.860992	0.079545	0.127323	0.038663	-0.337646	0.231780	-0.661683	-0.314491	0.022127	0.009397	0.948956
62464	-0.134868	0.162397	10.180919	-0.019929	0.102441	0.008650	-0.335418	0.232142	-0.663508	-0.314663	0.020395	0.008489	0.948946
62465	-0.281264	0.022507	10.163188	-0.242058	0.062852	-0.001642	-0.332415	0.232777	-0.664048	-0.314534	0.020872	0.003763	0.949009
62466	-0.018407	0.006378	10.218224	-0.383702	0.017939	-0.005971	-0.332456	0.243171	-0.663527	-0.314246	0.023029	-0.003513	0.949056
62467	0.270403	0.094979	9.929315	-0.296568	-0.030252	0.028703	-0.331337	0.255590	-0.661593	-0.314645	0.025584	-0.008704	0.948824
62468	0.386575	0.009495	10.190842	-0.251381	-0.039216	0.079710	-0.333854	0.262920	-0.659891	-0.316037	0.027982	-0.013150	0.948243
62469	0.510000	0.403094	9.839856	-0.143860	-0.044354	0.150392	-0.334150	0.271293	-0.659368	-0.318813	0.029798	-0.015386	0.947224
62470	0.572779	0.398706	9.936274	0.149025	-0.054811	0.210918	-0.335246	0.272739	-0.657948	-0.322916	0.029906	-0.012221	0.945876
62471	0.586649	0.003226	9.657213	0.184326	-0.027164	0.279371	-0.334588	0.272052	-0.658470	-0.328305	0.029261	-0.008387	0.944081
62472	0.701474	-0.308508	9.889151	0.210723	-0.020710	0.292432	-0.334713	0.270837	-0.658727	-0.333944	0.028303	-0.004325	0.942158
62473	0.715512	-0.727029	9.907415	0.173651	0.009309	0.255303	-0.333915	0.268390	-0.659768	-0.338839	0.027065	-0.000942	0.940454
62474	0.563734	-0.751723	9.809638	0.064553	0.029182	0.215955	-0.331306	0.268900	-0.659788	-0.342929	0.026157	0.000077	0.938997
62475	0.375078	-0.627555	9.646393	0.022803	0.043633	0.171411	-0.330390	0.270493	-0.661344	-0.346152	0.025309	0.000385	0.937837
62476	0.229449	-0.435624	9.566235	0.099614	0.048205	0.158898	-0.328250	0.269976	-0.663032	-0.349178	0.023798	0.001960	0.936752
62477	0.173508	-0.329777	9.596002	0.068763	0.047291	0.175348	-0.326294	0.270496	-0.662789	-0.352490	0.022552	0.003070	0.935539
62478	0.566837	-0.389878	10.083707	0.164414	0.038285	0.178627	-0.325763	0.269937	-0.664214	-0.355902	0.020768	0.005917	0.934274
62479	0.711903	-0.470697	10.285560	0.166452	0.012672	0.166687	-0.323401	0.267612	-0.664621	-0.359078	0.019500	0.009077	0.933060
62480	0.492257	-0.423852	10.041728	0.143521	-0.005632	0.172128	-0.321824	0.265968	-0.665409	-0.362340	0.018685	0.011850	0.931783
62481	0.432633	-0.566439	9.887947	0.164781	-0.007497	0.148250	-0.322856	0.264884	-0.667080	-0.365154	0.017811	0.015086	0.930654
62482	0.519210	-0.530898	9.678020	0.040822	0.017868	0.101443	-0.322588	0.262992	-0.667084	-0.367052	0.017290	0.015801	0.929906
62483	0.606340	-0.597604	9.819520	-0.047930	0.008525	0.058559	-0.319465	0.265389	-0.666720	-0.368122	0.017670	0.014943	0.929489
62484	0.530977	-0.462901	9.856712	-0.052919	0.002940	0.025309	-0.319728	0.267002	-0.667621	-0.368576	0.018091	0.014051	0.929315
62485	0.498887	-0.304174	9.858639	-0.022843	-0.004444	-0.015144	-0.319993	0.267280	-0.667102	-0.368282	0.018518	0.013746	0.929428
62486	0.574966	-0.077747	9.896130	0.029723	-0.009895	-0.029644	-0.321166	0.267558	-0.667609	-0.367739	0.018554	0.014505	0.929631
62487	0.482585	0.080430	9.772665	-0.014143	-0.030057	-0.031691	-0.321428	0.267829	-0.667736	-0.367132	0.019392	0.014552	0.929853
62488	0.597490	0.248848	9.708889	0.038310	-0.032726	-0.035115	-0.322862	0.267438	-0.667983	-0.366487	0.019788	0.015641	0.930081
62489	0.626631	0.216209	9.996749	0.099554	-0.024413	-0.020052	-0.323770	0.265964	-0.667977	-0.366142	0.019692	0.017771	0.930181
62490	0.438230	0.287563	9.866371	0.197641	-0.026193	-0.036174	-0.325835	0.259779	-0.668221	-0.365533	0.018798	0.021776	0.930354
62491	0.136869	0.765168	9.001317	0.305485	-0.005929	-0.031070	-0.326322	0.251814	-0.669254	-0.365057	0.016822	0.027625	0.930423
62492	0.546926	0.765216	10.183734	0.333608	-0.047855	0.012516	-0.324846	0.242747	-0.670432	-0.365371	0.015362	0.034299	0.930103
62493	0.630923	0.347748	10.469110	0.171230	-0.066341	0.006205	-0.328746	0.235524	-0.668596	-0.365486	0.015506	0.038085	0.929908
62494	1.008093	0.112425	10.380515	-0.113692	-0.081288	-0.021952	-0.330310	0.235804	-0.669359	-0.364964	0.017912	0.036693	0.930126
62495	1.135316	-0.297600	10.003893	-0.107884	-0.059432	-0.070840	-0.333187	0.237987	-0.670109	-0.363559	0.019954	0.035230	0.930691
62496	1.019189	-0.221764	9.735029	-0.009193	-0.059530	-0.153406	-0.335281	0.237484	-0.668802	-0.360655	0.021100	0.035674	0.931778
62497	0.800520	0.117745	9.243270	-0.003987	-0.072397	-0.187526	-0.338164	0.238741	-0.667745	-0.357102	0.022572	0.036259	0.933088
62498	0.650373	0.261797	9.243889	-0.123145	-0.091729	-0.183498	-0.342218	0.238128	-0.666163	-0.353553	0.025110	0.034820	0.934429
62499	1.321235	0.124085	9.387442	-0.221901	-0.103614	-0.176565	-0.344841	0.240591	-0.665624	-0.350062	0.028742	0.031546	0.935754
62500	1.407700	0.202071	9.629380	-0.168328	-0.109073	-0.188287	-0.349037	0.242278	-0.663524	-0.346367	0.031924	0.029388	0.937095
62501	0.950832	0.450215	9.292542	-0.240604	-0.154824	-0.163690	-0.351798	0.245426	-0.662080	-0.343045	0.036668	0.026124	0.938239
62502	0.826589	0.719002	9.170333	-0.274150	-0.153019	-0.156495	-0.358767	0.253767	-0.658792	-0.339824	0.041419	0.022264	0.939313
62503	0.768135	0.354775	9.630354	-0.128147	-0.114395	-0.105970	-0.362844	0.258690	-0.656691	-0.337671	0.044644	0.020819	0.939974
62504	0.632800	0.442511	10.038386	-0.001532	-0.051163	-0.074062	-0.364026	0.258715	-0.655519	-0.336265	0.045667	0.021322	0.940418
62505	0.882782	0.591691	9.898788	0.012440	-0.022795	-0.085106	-0.367416	0.256065	-0.654460	-0.334662	0.046194	0.021910	0.940950
62506	1.009865	0.725777	9.637813	0.039947	-0.020808	-0.049898	-0.367406	0.254706	-0.655494	-0.333752	0.046379	0.022966	0.941239
62507	0.811451	0.876605	9.537260	0.275615	-0.013125	0.002952	-0.367792	0.251886	-0.654588	-0.334047	0.044979	0.028409	0.941054
62508	0.899340	1.153481	9.546764	0.661545	0.011279	0.084227	-0.367857	0.238634	-0.657693	-0.336216	0.040474	0.040825	0.940029
62509	1.273645	1.022272	9.654034	0.709220	0.088282	0.137897	-0.365430	0.221450	-0.660045	-0.339411	0.034330	0.053671	0.938478
62510	1.342592	0.727385	9.914584	0.232286	0.149915	0.144629	-0.363285	0.211139	-0.663424	-0.342423	0.030177	0.057032	0.937328
62511	1.405702	0.615115	9.409518	0.073231	0.118627	0.110662	-0.359225	0.211739	-0.666297	-0.344667	0.027779	0.057746	0.936535
62512	1.271407	0.452546	9.084333	0.071591	0.067423	0.101510	-0.355044	0.213296	-0.667880	-0.346686	0.026221	0.058686	0.935776
62513	1.019958	0.613745	9.233071	-0.031686	0.025219	0.099187	-0.355310	0.215719	-0.668651	-0.348547	0.026307	0.058068	0.935121
62514	1.132059	0.879560	9.511489	-0.129737	0.014144	0.098696	-0.352716	0.222420	-0.670219	-0.350338	0.027142	0.055611	0.934577
62515	0.835419	0.894997	9.273700	-0.280916	0.021390	0.147746	-0.352366	0.233480	-0.670087	-0.352956	0.029096	0.050335	0.933832
62516	1.162347	1.142812	10.494821	-0.163403	0.050751	0.157511	-0.351233	0.245468	-0.670737	-0.355853	0.029540	0.046953	0.932894
62517	0.530796	1.147809	10.916265	-0.027007	0.003329	0.187778	-0.348109	0.249338	-0.671535	-0.359333	0.030044	0.046539	0.931564
62518	0.466941	0.866966	10.436455	-0.061822	-0.038773	0.170149	-0.348778	0.255001	-0.672560	-0.362429	0.031448	0.045685	0.930360
62519	0.699729	0.073774	10.513917	-0.060949	-0.099153	0.139838	-0.350380	0.263122	-0.671769	-0.364892	0.034034	0.045374	0.929321
62520	0.423877	0.281761	10.288624	-0.088693	-0.070097	0.085183	-0.351710	0.269881	-0.671884	-0.366362	0.036139	0.044302	0.928714
62521	0.851625	-0.493242	9.239980	-0.042213	-0.008018	-0.011515	-0.351461	0.274455	-0.672917	-0.366106	0.036747	0.043716	0.928819
62522	1.736227	-1.001340	8.588204	0.209621	0.035930	-0.154212	-0.354062	0.274196	-0.674833	-0.363443	0.034486	0.047582	0.929761
62523	1.405207	-0.306965	9.218953	0.393871	0.052331	-0.219807	-0.354793	0.263386	-0.677286	-0.359663	0.030667	0.054744	0.930970
62524	0.731592	-0.078745	9.513515	0.460662	0.091479	-0.262023	-0.354196	0.248770	-0.681172	-0.355156	0.025441	0.062942	0.932339
62525	-0.054202	0.447297	10.430507	0.346810	0.119508	-0.264555	-0.353966	0.231162	-0.687897	-0.350537	0.020612	0.068693	0.933799
62526	-0.151042	0.533682	10.421212	-0.026051	0.144648	-0.277565	-0.351052	0.223818	-0.690506	-0.345528	0.017792	0.067426	0.935814
62527	-0.093755	0.659317	10.543529	-0.437955	0.124226	-0.226097	-0.349765	0.230672	-0.691805	-0.341289	0.018327	0.058383	0.937964
62528	-0.084180	0.663294	10.294033	-0.520779	0.082245	-0.174766	-0.349562	0.243906	-0.690251	-0.337903	0.020215	0.048233	0.939727
62529	0.122639	0.764302	10.162958	-0.421675	-0.016121	-0.100276	-0.350914	0.256198	-0.690235	-0.335820	0.023364	0.040365	0.940771
62530	0.508606	0.712217	10.185033	-0.210189	-0.107089	-0.044596	-0.352534	0.268775	-0.689054	-0.334836	0.026835	0.037271	0.941156
62531	0.733084	0.129285	9.842899	-0.003358	-0.143368	-0.042529	-0.358031	0.270468	-0.687847	-0.333928	0.029614	0.038097	0.941363
62532	1.414846	-0.247879	10.319125	0.167838	-0.128659	-0.119209	-0.362888	0.264150	-0.684715	-0.331695	0.030907	0.042306	0.941931
62533	1.645693	-0.158779	9.506399	0.388076	-0.117583	-0.207617	-0.369098	0.250452	-0.685704	-0.327916	0.030523	0.050408	0.942867
62534	1.590782	0.235501	9.458609	0.614873	-0.079048	-0.246233	-0.372939	0.231600	-0.686844	-0.323545	0.027813	0.062785	0.943718
62535	1.787265	0.480662	9.276650	0.616385	-0.047922	-0.244430	-0.377545	0.206296	-0.686561	-0.319194	0.024636	0.074745	0.944416
62536	1.631547	0.809721	9.913512	0.672148	-0.033231	-0.216513	-0.380583	0.182847	-0.687967	-0.315344	0.020732	0.087868	0.944673
62537	1.411173	0.521402	10.152251	0.620885	0.019835	-0.150404	-0.382192	0.159796	-0.688352	-0.312782	0.016439	0.099390	0.944467
62538	1.826290	0.915532	9.787193	0.491272	0.019725	-0.175054	-0.385255	0.140278	-0.687820	-0.309643	0.012730	0.108715	0.944532
62539	0.979746	1.521429	10.171850	0.578105	-0.020417	-0.128474	-0.386219	0.118173	-0.687306	-0.307316	0.009554	0.119625	0.944010
62540	0.184382	2.001631	10.353591	0.043070	-0.035535	-0.046311	-0.387487	0.101777	-0.682655	-0.306339	0.009936	0.120782	0.944176
62541	0.160144	2.041029	10.632361	-0.366763	-0.033196	-0.020709	-0.389589	0.104504	-0.682121	-0.305799	0.013000	0.113866	0.945173
62542	0.054504	1.933641	10.245809	-0.195289	-0.114313	-0.010481	-0.391181	0.108856	-0.680299	-0.305269	0.016417	0.110992	0.945633
62543	0.409404	2.302392	9.529378	-0.131446	-0.091163	0.037801	-0.395371	0.108927	-0.677941	-0.305746	0.019210	0.108856	0.945675
62544	0.930831	2.143981	9.335191	-0.234988	-0.097497	0.072387	-0.397091	0.114614	-0.677667	-0.306790	0.022734	0.105095	0.945684
62545	0.940659	2.105563	9.351546	-0.398128	-0.095755	0.108476	-0.400802	0.125610	-0.674791	-0.308456	0.027382	0.097944	0.945787
62546	0.877789	2.143759	9.301087	-0.386187	-0.113950	0.138093	-0.403981	0.135777	-0.673212	-0.310606	0.032275	0.091379	0.945586
62547	0.891816	2.229875	9.148802	-0.283115	-0.084558	0.145951	-0.406759	0.143645	-0.671895	-0.313026	0.036034	0.086357	0.945124
62548	0.810042	2.196601	9.315598	-0.211584	-0.051532	0.173946	-0.408755	0.150435	-0.669552	-0.316051	0.038719	0.082670	0.944340
62549	0.767085	2.105155	9.333118	-0.250404	-0.024995	0.206935	-0.409958	0.158269	-0.669797	-0.319717	0.041204	0.077903	0.943406
62550	0.758765	1.826100	9.343530	-0.218886	-0.005742	0.219998	-0.410783	0.170143	-0.670302	-0.323659	0.043139	0.073745	0.942309
62551	0.701860	1.636919	9.633192	-0.101906	0.000883	0.272266	-0.409240	0.177134	-0.670827	-0.328694	0.044225	0.071588	0.940680
62552	0.513190	1.779160	9.830257	-0.047843	0.011912	0.289118	-0.410037	0.180116	-0.670303	-0.334076	0.044813	0.070471	0.938839
62553	1.245983	1.779492	9.501047	-0.082954	0.019330	0.294499	-0.410327	0.187674	-0.670168	-0.339544	0.045419	0.068576	0.936987
62554	1.647041	1.579428	9.156330	0.048284	0.002219	0.306294	-0.410216	0.193065	-0.670425	-0.345300	0.045552	0.069304	0.934821
62555	1.318301	1.769111	9.237535	0.052960	0.051628	0.346826	-0.409829	0.195481	-0.671202	-0.351883	0.044705	0.069744	0.932371
62556	1.583634	1.735890	9.217941	-0.008333	0.102781	0.346448	-0.408664	0.201379	-0.673661	-0.358364	0.043417	0.068670	0.930040
62557	1.748463	1.538338	9.041482	0.100389	0.106557	0.334091	-0.405018	0.203767	-0.673560	-0.364787	0.041194	0.069673	0.927566
62558	1.613002	1.644664	9.257743	0.112653	0.110190	0.333211	-0.403180	0.206404	-0.677576	-0.371117	0.038876	0.070801	0.925067
62559	1.401054	1.611210	9.447326	0.091906	0.119207	0.311857	-0.400573	0.209062	-0.678629	-0.377099	0.036459	0.071619	0.922680
62560	1.319337	1.558032	9.421814	0.099235	0.126431	0.278658	-0.395874	0.211019	-0.679956	-0.382433	0.033856	0.072413	0.920519
62561	1.300910	1.364552	9.135684	0.305706	0.154107	0.286133	-0.393231	0.209320	-0.685014	-0.388095	0.029128	0.076945	0.917940
62562	1.186046	1.196923	9.429908	0.375540	0.167032	0.323383	-0.390065	0.204669	-0.688011	-0.394431	0.023723	0.082473	0.914910
62563	1.008442	1.027977	9.375473	0.290901	0.198150	0.386588	-0.384421	0.200263	-0.690640	-0.401927	0.018479	0.086312	0.911407
62564	0.582350	0.895520	9.573793	0.195700	0.216354	0.443325	-0.379931	0.199282	-0.694161	-0.410308	0.013812	0.088095	0.907577
62565	0.266368	0.957017	10.152600	0.044817	0.192470	0.494258	-0.374700	0.203092	-0.698592	-0.419587	0.010838	0.087393	0.903433
62566	-0.152783	0.904398	10.486404	-0.163710	0.166653	0.528294	-0.368843	0.212706	-0.701992	-0.428915	0.010235	0.083038	0.899462
62567	0.547530	0.640331	10.246799	-0.294423	0.190266	0.479648	-0.363015	0.226932	-0.702936	-0.437752	0.010122	0.076133	0.895810
62568	1.003325	0.071498	9.671783	-0.107564	0.126321	0.372767	-0.357439	0.239535	-0.704524	-0.444310	0.009458	0.073147	0.892832
62569	0.331261	0.464335	9.560602	0.050070	0.073311	0.337610	-0.354708	0.244081	-0.705577	-0.450432	0.008204	0.073385	0.889752
62570	0.155314	0.994483	9.926331	-0.066473	0.014510	0.268739	-0.353330	0.250211	-0.705714	-0.455084	0.009016	0.072153	0.887475
62571	0.534302	0.889519	9.966802	0.023720	-0.034882	0.194538	-0.354520	0.253734	-0.705444	-0.458475	0.009685	0.072886	0.885660
62572	0.782394	0.933229	9.940925	0.162232	-0.080430	0.178705	-0.353471	0.251438	-0.704550	-0.461483	0.009953	0.076590	0.883781
62573	1.020187	1.121766	10.061007	0.073324	-0.064158	0.134852	-0.355284	0.248216	-0.705053	-0.463769	0.010612	0.078475	0.882410
62574	1.485521	1.097776	9.810573	0.024886	-0.068850	0.073726	-0.356601	0.249593	-0.703751	-0.464896	0.011783	0.079665	0.881695
62575	1.669268	0.969328	9.428825	-0.004646	-0.100878	0.049648	-0.361560	0.247903	-0.702938	-0.465599	0.013732	0.080551	0.881215
62576	1.639924	1.033318	9.153526	-0.186828	-0.117595	0.030333	-0.363501	0.251093	-0.702275	-0.465813	0.017664	0.078472	0.881220
62577	1.577627	0.951292	9.122990	-0.160171	-0.117670	-0.007369	-0.368236	0.255096	-0.698491	-0.465432	0.021315	0.076810	0.881487
62578	1.621767	0.792515	9.099572	0.016893	-0.073660	-0.029603	-0.371375	0.256748	-0.698723	-0.464755	0.022479	0.077934	0.881716
62579	1.351949	0.763945	9.343893	0.049450	0.021311	-0.051746	-0.370967	0.252159	-0.698470	-0.463894	0.021695	0.078695	0.882122
62580	1.086579	0.827909	9.911204	-0.008763	0.135296	-0.096536	-0.369789	0.251471	-0.698480	-0.462351	0.019306	0.077455	0.883097
62581	0.676922	0.817063	10.495323	-0.050818	0.240270	-0.088628	-0.366113	0.249917	-0.701351	-0.461129	0.015521	0.074401	0.884072
62582	1.020421	0.600361	10.956240	-0.051778	0.285928	-0.122872	-0.358026	0.249183	-0.705806	-0.459320	0.010827	0.071014	0.885361
62583	1.215370	0.147571	10.697268	0.111988	0.225646	-0.193903	-0.351984	0.243153	-0.708568	-0.456222	0.005685	0.070949	0.887015
62584	0.639466	0.577421	10.097827	-0.043855	0.168670	-0.237093	-0.350240	0.237955	-0.713878	-0.452217	0.002824	0.068786	0.889247
62585	0.425691	1.412675	9.646673	-0.309009	0.122753	-0.216259	-0.344765	0.241927	-0.715211	-0.448506	0.003287	0.062163	0.891609
62586	0.503469	1.793396	9.777557	-0.317616	0.005956	-0.142308	-0.343869	0.247307	-0.715732	-0.445926	0.005921	0.056582	0.893260
62587	0.186238	1.601627	10.165570	-0.197788	-0.098979	-0.097247	-0.347419	0.251413	-0.713765	-0.444044	0.009455	0.053957	0.894329
62588	0.123335	1.647048	10.117613	-0.254086	-0.118173	-0.071665	-0.352277	0.257679	-0.713078	-0.442552	0.013817	0.050602	0.895207
62589	0.479378	1.781714	9.882908	-0.366553	-0.103611	-0.061132	-0.356844	0.264685	-0.711750	-0.441232	0.018917	0.045035	0.896063
62590	0.851213	1.633667	9.289007	-0.212585	-0.083249	-0.064047	-0.361071	0.275139	-0.709903	-0.439890	0.022297	0.042111	0.896787
62591	0.836188	1.735761	8.901436	-0.029441	-0.072849	-0.016992	-0.363695	0.276263	-0.708332	-0.439502	0.023892	0.042380	0.896923
62592	0.735421	1.631971	8.860634	0.019971	-0.040699	0.031201	-0.366045	0.275618	-0.708055	-0.439909	0.024548	0.043206	0.896666
62593	0.650003	1.348375	8.995082	0.069616	-0.033247	0.075748	-0.367609	0.275495	-0.708559	-0.441260	0.024615	0.044921	0.895916
62594	0.694373	1.151999	9.232780	0.053685	-0.020390	0.112572	-0.368250	0.274677	-0.710233	-0.442959	0.024693	0.046127	0.895014
62595	0.666803	0.878817	9.564746	0.039764	-0.007598	0.130025	-0.367598	0.275340	-0.710626	-0.445284	0.024598	0.047074	0.893812
62596	0.822164	0.663582	9.851224	-0.054723	0.000571	0.148928	-0.367607	0.277903	-0.710625	-0.447644	0.025298	0.046138	0.892663
62597	0.785096	0.356418	10.101010	-0.086056	-0.035102	0.161755	-0.366840	0.282748	-0.711016	-0.450440	0.026848	0.045053	0.891265
62598	0.712592	0.389511	9.971177	-0.221378	-0.091779	0.214683	-0.368433	0.289112	-0.710484	-0.453709	0.030755	0.041934	0.889632
62599	0.932441	0.288857	9.957416	-0.250488	-0.139210	0.251538	-0.371374	0.301463	-0.706322	-0.457890	0.035721	0.038785	0.887444
62600	0.886357	0.346359	9.914584	-0.034853	-0.129708	0.303370	-0.372846	0.310389	-0.705790	-0.462874	0.038655	0.039254	0.884710
62601	1.007759	0.679115	10.064407	0.105941	-0.050739	0.384240	-0.373507	0.312822	-0.706042	-0.469690	0.038872	0.041505	0.880998
62602	1.506921	0.656656	10.241578	0.202168	0.015257	0.395718	-0.371166	0.316297	-0.706704	-0.476623	0.037105	0.044737	0.877184
62603	1.458306	0.732858	10.040561	0.270634	0.015259	0.363760	-0.367752	0.313811	-0.708670	-0.483187	0.034601	0.049304	0.873443
62604	1.351700	0.795936	8.849860	0.134090	-0.021490	0.317911	-0.368263	0.312991	-0.710345	-0.488666	0.034064	0.051759	0.870268
62605	1.066145	0.503157	8.526238	-0.087475	-0.021724	0.329716	-0.363429	0.315075	-0.712320	-0.494297	0.035669	0.050476	0.867093
62606	0.644385	0.507075	9.213668	-0.159953	0.016465	0.327420	-0.362291	0.325314	-0.712453	-0.499697	0.037365	0.047430	0.864093
62607	0.495389	0.444836	10.094747	-0.112109	0.087633	0.294315	-0.359202	0.335948	-0.711440	-0.504760	0.037250	0.044622	0.861301
62608	0.670519	0.139168	10.658585	0.027513	0.127725	0.195302	-0.352680	0.340442	-0.713427	-0.508070	0.035015	0.043786	0.859489
62609	0.488423	-0.125762	9.976261	0.052978	0.065365	0.093100	-0.349919	0.340643	-0.717194	-0.509754	0.033417	0.044141	0.858537
62610	0.154611	0.093275	9.498541	-0.066186	-0.009749	0.080597	-0.350057	0.341729	-0.716676	-0.510777	0.034404	0.043171	0.857939
62611	0.081671	0.220347	9.413229	-0.120491	-0.075612	0.081339	-0.351384	0.346340	-0.715760	-0.512015	0.036942	0.041941	0.857156
62612	0.394522	0.344412	9.631522	-0.023976	-0.099276	0.066179	-0.352444	0.349327	-0.715104	-0.512944	0.039008	0.042626	0.856475
62613	0.854001	0.047646	9.818879	0.133973	-0.105477	0.056867	-0.355322	0.349503	-0.714177	-0.513924	0.039412	0.046054	0.855692
62614	1.252180	-0.027636	10.085582	0.230774	-0.117296	0.025090	-0.357388	0.343052	-0.714034	-0.514336	0.039132	0.051318	0.855157
62615	1.370394	-0.044075	10.134461	0.070182	-0.106605	-0.020034	-0.361800	0.339164	-0.716584	-0.513932	0.040164	0.053704	0.855205
62616	1.549052	-0.101587	10.096916	-0.149916	-0.101450	-0.066368	-0.365212	0.340038	-0.713973	-0.512442	0.043434	0.052363	0.856022
62617	1.370989	-0.166497	10.214363	-0.163419	-0.058675	-0.117267	-0.368493	0.341446	-0.711751	-0.510225	0.045976	0.050315	0.857336
62618	1.322190	-0.036117	10.378963	-0.066650	0.042697	-0.181547	-0.369013	0.341848	-0.712521	-0.507028	0.045803	0.049032	0.859314
62619	1.906283	-0.210381	9.733866	0.021409	0.123166	-0.253172	-0.369532	0.341447	-0.712776	-0.502809	0.043245	0.048415	0.861956
62620	2.352302	-0.240198	9.197523	0.084736	0.079372	-0.291520	-0.368070	0.337363	-0.714855	-0.497896	0.040802	0.049460	0.864863
62621	2.227003	-0.244598	9.390724	0.062166	0.035428	-0.298957	-0.370253	0.330886	-0.717424	-0.492801	0.039392	0.050474	0.867783
62622	1.394031	0.017871	9.240208	-0.163915	0.086224	-0.311298	-0.369705	0.324937	-0.718077	-0.487300	0.039259	0.047153	0.871076
62623	0.528840	0.478587	9.392219	-0.404264	0.199176	-0.305365	-0.369063	0.330575	-0.720145	-0.481822	0.039553	0.038442	0.874531
62624	0.146996	0.714040	10.224891	-0.366377	0.268737	-0.237022	-0.363861	0.337792	-0.721217	-0.477519	0.038263	0.029759	0.877283
62625	0.205724	0.560244	10.945798	-0.211135	0.223418	-0.136492	-0.359714	0.345306	-0.720601	-0.475086	0.036326	0.024053	0.878860
62626	0.244550	0.491750	10.592343	-0.092399	0.080195	-0.095053	-0.357630	0.349848	-0.722811	-0.473362	0.035813	0.021866	0.879868
62627	-0.109036	0.785397	9.431376	-0.051423	-0.057576	-0.035582	-0.357246	0.350126	-0.721522	-0.472674	0.037285	0.021568	0.880184
62628	-0.379963	0.961262	8.956037	0.097236	-0.124839	0.046477	-0.359587	0.348929	-0.722408	-0.473482	0.038648	0.024554	0.879613
62629	-0.346943	1.110053	8.828811	0.444035	-0.134344	0.107308	-0.363991	0.341542	-0.724055	-0.475624	0.036753	0.033610	0.878238
62630	-0.271747	0.540722	9.736075	0.802053	-0.164226	0.088884	-0.368875	0.320284	-0.723767	-0.477569	0.032129	0.049317	0.876621
62631	0.527412	0.800174	9.864791	0.795512	-0.195306	0.045540	-0.373986	0.295746	-0.727870	-0.478610	0.027841	0.065135	0.875166
62632	1.140276	0.698992	10.171539	0.778614	-0.233726	0.013237	-0.378325	0.270956	-0.729396	-0.478878	0.024558	0.081112	0.873781
62633	0.958276	1.456058	10.053238	0.503290	-0.223072	0.009938	-0.385433	0.250802	-0.729091	-0.478888	0.023498	0.092078	0.872718
62634	0.844938	1.978351	10.186726	0.246864	-0.161093	0.060195	-0.391022	0.241707	-0.727500	-0.479710	0.024122	0.098029	0.871600
62635	1.210378	2.175358	9.895251	0.105704	-0.106110	0.148000	-0.395577	0.235299	-0.725788	-0.482102	0.025070	0.100891	0.869925
62636	1.258443	2.188363	9.449410	-0.009151	-0.087690	0.236917	-0.397681	0.236958	-0.724092	-0.485998	0.027227	0.101587	0.867609
62637	1.411877	2.353435	9.088299	-0.033423	0.022308	0.355680	-0.396533	0.244231	-0.724097	-0.492153	0.027699	0.100724	0.864218
62638	2.957593	2.265511	9.211908	0.207147	0.081594	0.480537	-0.394455	0.247444	-0.724242	-0.500672	0.025280	0.103360	0.859072
62639	2.931633	1.642716	9.318151	0.352676	0.045227	0.501662	-0.390509	0.244129	-0.727503	-0.509491	0.021911	0.108938	0.853271
62640	1.744391	1.357049	8.784581	0.247032	0.070665	0.541669	-0.388151	0.245963	-0.730362	-0.518902	0.019430	0.112319	0.847200
62641	1.165623	1.422900	9.382600	0.063204	0.132497	0.546147	-0.381633	0.249395	-0.730671	-0.528411	0.017675	0.112021	0.841380
62642	1.349468	1.338218	10.542514	0.048584	0.144134	0.479604	-0.375754	0.253476	-0.734203	-0.536725	0.015872	0.111273	0.836237
62643	1.229896	1.162220	11.206237	0.060299	0.097255	0.395749	-0.370802	0.258663	-0.736048	-0.543532	0.014401	0.111280	0.831855
62644	0.912422	0.994699	10.946485	0.005626	0.010924	0.265476	-0.369117	0.262954	-0.736835	-0.547918	0.014806	0.111311	0.828961
62645	0.822209	1.148300	9.483562	-0.031086	-0.032139	0.200761	-0.368229	0.269692	-0.736580	-0.551137	0.016036	0.111191	0.826818
62646	0.587507	1.288790	8.491982	0.203220	-0.075747	0.187244	-0.368492	0.268894	-0.735675	-0.554082	0.015519	0.115459	0.824271
62647	0.654619	1.381197	8.741144	0.366359	-0.072908	0.158529	-0.372640	0.261247	-0.736032	-0.556596	0.012905	0.122317	0.821628
62648	0.932670	1.742197	9.320093	0.233584	-0.063972	0.133834	-0.372606	0.253278	-0.736940	-0.558643	0.011738	0.126966	0.819549
62649	1.438470	1.852685	9.676820	0.090725	-0.077015	0.077767	-0.374954	0.251559	-0.736148	-0.559712	0.012051	0.129343	0.818442
62650	1.770358	2.021886	9.715896	0.072781	-0.082592	0.029698	-0.378981	0.246340	-0.736376	-0.559954	0.012719	0.131586	0.817909
62651	2.217026	2.383366	9.633919	0.080391	-0.098929	0.040837	-0.382253	0.245318	-0.734284	-0.560351	0.013434	0.134077	0.817221
62652	2.433602	2.455103	9.380105	0.079995	-0.078703	0.067576	-0.383814	0.243049	-0.733627	-0.561215	0.014060	0.136383	0.816235
62653	2.375671	2.464084	9.226066	0.086592	0.021893	0.088679	-0.386171	0.244426	-0.733478	-0.562714	0.012898	0.137667	0.815006
62654	2.169282	2.263745	9.154119	0.076085	0.186323	0.073608	-0.382763	0.242220	-0.734411	-0.564368	0.009265	0.136925	0.814036
62655	1.701158	2.335609	8.632275	0.246361	0.250465	0.078047	-0.375663	0.237226	-0.740152	-0.566322	0.002562	0.138266	0.812500
62656	1.807735	2.261495	9.409955	0.061795	0.253018	0.099257	-0.369626	0.233617	-0.743559	-0.568552	-0.001917	0.136533	0.811236
62657	1.976753	2.234325	9.819094	0.037433	0.171767	0.132446	-0.361945	0.234527	-0.746193	-0.571130	-0.004803	0.135383	0.809604
62658	1.862175	1.969885	9.240625	-0.011622	0.082188	0.139734	-0.358939	0.235827	-0.747766	-0.573538	-0.005565	0.134405	0.808059
62659	1.356439	1.839625	8.729999	-0.085260	0.069262	0.134760	-0.357777	0.239990	-0.748290	-0.575878	-0.005355	0.132438	0.806719
62660	1.222010	2.244896	9.128090	-0.006399	0.105805	0.112001	-0.355171	0.243317	-0.749858	-0.577857	-0.006631	0.131264	0.805486
62661	1.362089	2.739174	10.067677	0.062217	0.147801	0.080875	-0.350338	0.243795	-0.750672	-0.579504	-0.009543	0.130767	0.804353
62662	1.380071	3.057901	11.099677	0.041333	0.085605	0.097451	-0.347448	0.242121	-0.752890	-0.581216	-0.011090	0.130595	0.803125
62663	1.313626	2.807755	10.452248	-0.170436	0.036255	0.175841	-0.345249	0.248428	-0.753680	-0.584132	-0.009276	0.127684	0.801499
62664	0.649235	2.604446	10.481602	-0.203344	-0.000281	0.238471	-0.345282	0.256395	-0.752901	-0.587931	-0.006237	0.124607	0.799232
62665	0.033158	2.266865	7.801895	-0.062879	0.031155	0.281611	-0.342701	0.263922	-0.752660	-0.592470	-0.005402	0.123453	0.796058
62666	0.347249	2.152286	8.585744	0.040600	0.029479	0.302450	-0.340364	0.269010	-0.753709	-0.597301	-0.005557	0.123918	0.792367
62667	0.457782	2.237456	8.804004	0.157795	0.025992	0.317813	-0.340373	0.272106	-0.754353	-0.602328	-0.007228	0.126303	0.788160
62668	0.749165	2.316020	9.095870	0.237300	0.040783	0.341269	-0.337353	0.269093	-0.755541	-0.607714	-0.009821	0.129735	0.783426
62669	0.818614	2.433237	9.563836	0.269960	0.051719	0.323874	-0.335104	0.264457	-0.758014	-0.612800	-0.013268	0.133547	0.778759
62670	0.803518	2.558721	9.673594	0.185234	0.062671	0.371451	-0.332945	0.259884	-0.760500	-0.618642	-0.015478	0.135896	0.773676
62671	1.159949	2.636628	9.735622	0.165803	0.060922	0.391668	-0.330063	0.258763	-0.761427	-0.624742	-0.017629	0.137971	0.768343
62672	1.306982	2.636540	9.624175	0.060968	0.061005	0.457592	-0.326933	0.261682	-0.762871	-0.631855	-0.018024	0.138440	0.762410
62673	1.209023	2.432815	9.202737	-0.100693	0.026266	0.517749	-0.322399	0.270810	-0.762387	-0.639771	-0.015946	0.136907	0.756105
62674	1.348570	2.493442	9.262499	-0.123239	0.053840	0.582197	-0.318905	0.281413	-0.763960	-0.648680	-0.013550	0.134670	0.748929
62675	1.478817	2.492391	9.582951	0.021752	0.088828	0.623486	-0.313576	0.288902	-0.764515	-0.658148	-0.013715	0.134172	0.740710
62676	1.588216	2.284544	9.242602	-0.030770	0.108910	0.621361	-0.308765	0.296388	-0.766100	-0.667563	-0.013219	0.132583	0.732534
62677	1.787192	2.021148	9.490406	0.063988	0.136438	0.621816	-0.301733	0.304517	-0.768219	-0.676913	-0.014636	0.132041	0.723975
62678	1.853873	1.687055	9.543952	0.115846	0.134668	0.622100	-0.291809	0.307755	-0.770621	-0.686148	-0.016478	0.132208	0.715157
62679	1.881505	1.469649	9.973230	-0.024952	0.103461	0.641745	-0.286469	0.313081	-0.771695	-0.695507	-0.016084	0.130816	0.706327
62680	2.015640	1.142697	9.965096	-0.185599	0.079490	0.622532	-0.280373	0.325816	-0.773029	-0.704463	-0.012965	0.127420	0.698089
62681	1.834402	0.692183	9.184163	-0.202183	0.081295	0.611394	-0.272983	0.339632	-0.772694	-0.713167	-0.009790	0.123763	0.689912
62682	1.502373	0.576825	9.421763	-0.056941	0.053879	0.562286	-0.268641	0.350168	-0.771934	-0.720963	-0.008300	0.122454	0.682017
62683	1.400623	0.685107	9.487143	-0.101997	0.024444	0.514103	-0.264489	0.357940	-0.772480	-0.727991	-0.005959	0.120905	0.674816
62684	1.786177	0.727444	9.683365	-0.135085	-0.023079	0.512173	-0.260098	0.369633	-0.771735	-0.734745	-0.002412	0.119615	0.667710
62685	1.997253	0.954094	9.707716	-0.121672	-0.028384	0.563928	-0.257003	0.377841	-0.770207	-0.742149	0.001094	0.118526	0.659671
62686	1.981838	1.156259	9.739212	-0.003245	-0.004369	0.613393	-0.253903	0.385370	-0.769195	-0.750064	0.002687	0.118669	0.650626
62687	1.612293	1.304630	9.723442	0.074940	0.050603	0.653367	-0.248439	0.390971	-0.769495	-0.758611	0.002455	0.118932	0.640592
62688	1.119730	1.457813	9.769123	0.032439	0.176574	0.654816	-0.239385	0.395406	-0.769967	-0.767239	0.001288	0.116769	0.630641
62689	1.778356	1.337583	9.403925	-0.010661	0.258705	0.576984	-0.227388	0.402538	-0.771868	-0.775046	-0.000484	0.112717	0.621771
62690	1.533152	1.184988	9.245872	-0.016981	0.289557	0.503072	-0.213013	0.404768	-0.775598	-0.781803	-0.002664	0.108159	0.614067
62691	1.513810	1.196978	9.245859	-0.025195	0.327776	0.442059	-0.199711	0.410279	-0.776218	-0.787883	-0.005360	0.102814	0.607158
62692	1.641117	1.303860	9.471782	0.130116	0.305020	0.410577	-0.186394	0.415090	-0.779293	-0.793329	-0.010248	0.099772	0.600474
62693	1.947192	1.339550	9.880804	0.289176	0.245704	0.371795	-0.174613	0.410750	-0.781843	-0.798168	-0.017051	0.099510	0.593915
62694	1.601406	1.549571	9.587675	0.061564	0.206996	0.352224	-0.165963	0.406576	-0.784884	-0.802598	-0.019771	0.097201	0.588215
62695	1.038055	1.884081	9.241454	-0.147052	0.204866	0.342831	-0.157095	0.412125	-0.786631	-0.807044	-0.019177	0.092421	0.582898
62696	0.993422	2.159351	9.561749	0.109022	0.208639	0.289652	-0.148749	0.415269	-0.786696	-0.810643	-0.022819	0.090580	0.578042
62697	0.996581	2.528926	9.994229	0.233319	0.168537	0.290321	-0.139972	0.411366	-0.789351	-0.814151	-0.028107	0.090795	0.572821
62698	0.883780	2.430737	10.191031	0.152962	0.082521	0.295582	-0.133936	0.406152	-0.791339	-0.817521	-0.030999	0.091514	0.567735
62699	0.650111	2.381054	9.868903	-0.106637	0.029336	0.341415	-0.130543	0.407994	-0.792269	-0.821472	-0.029109	0.090154	0.562325
62700	0.447873	2.320070	9.741341	-0.359291	0.014558	0.396451	-0.127965	0.415530	-0.791253	-0.826074	-0.022651	0.086245	0.556462
62701	0.197473	2.254719	9.771692	-0.657438	0.032609	0.450280	-0.122055	0.436547	-0.787546	-0.831311	-0.011601	0.078684	0.550087
62702	0.696256	1.788401	9.601781	-0.701844	0.077412	0.446338	-0.115664	0.462058	-0.779062	-0.836358	-0.000083	0.069914	0.543708
62703	1.111872	1.080033	9.754150	-0.378292	0.080529	0.440638	-0.107941	0.481475	-0.771366	-0.841189	0.005725	0.064555	0.536843
62704	1.348152	0.557897	9.595408	0.026178	0.090193	0.459320	-0.100397	0.488147	-0.770261	-0.846172	0.004905	0.063408	0.529101
62705	1.567288	0.606245	9.535722	0.269724	0.108708	0.433767	-0.090191	0.486385	-0.773185	-0.850864	-0.000492	0.064509	0.521411
62706	1.078283	0.528366	9.558870	0.382162	0.137888	0.389054	-0.082287	0.474914	-0.778161	-0.855009	-0.007938	0.066292	0.514298
62707	1.257566	0.850055	9.262486	0.263363	0.194407	0.347712	-0.074230	0.464564	-0.781828	-0.858742	-0.014194	0.065875	0.507958
62708	1.510039	0.985051	9.194723	0.450613	0.201964	0.346807	-0.065027	0.452686	-0.785780	-0.862307	-0.023534	0.067222	0.501353
62709	1.880552	1.139632	9.157142	0.588463	0.209585	0.386262	-0.054211	0.433738	-0.793622	-0.866066	-0.035437	0.069880	0.493752
62710	1.686674	1.361069	9.300060	0.330304	0.256963	0.453156	-0.042112	0.417499	-0.798891	-0.870565	-0.043070	0.069152	0.485263
62711	1.353476	1.492065	9.810069	-0.039435	0.263897	0.495546	-0.030481	0.415337	-0.799759	-0.875692	-0.044396	0.064837	0.476432
62712	0.436781	1.656566	10.607948	-0.188941	0.296642	0.572208	-0.016262	0.418014	-0.799355	-0.881584	-0.043182	0.058489	0.466395
62713	0.590048	1.882559	11.167161	-0.065182	0.280398	0.620880	-0.001161	0.423212	-0.798204	-0.887653	-0.044080	0.053699	0.455242
62714	0.597310	1.349467	10.751687	0.126006	0.227581	0.605349	0.011126	0.420641	-0.798690	-0.893188	-0.047752	0.051481	0.444168
62715	0.129161	1.407774	9.783181	0.024187	0.229258	0.588209	0.024171	0.421861	-0.796986	-0.898532	-0.049777	0.048378	0.433385
62716	0.370975	1.217882	8.988247	-0.288975	0.250840	0.547856	0.038788	0.424127	-0.796844	-0.903701	-0.046246	0.042052	0.423577
62717	0.603084	1.073954	8.976393	-0.332244	0.212351	0.512642	0.047765	0.427842	-0.793040	-0.908436	-0.041761	0.036096	0.414363
62718	0.603066	0.608066	9.925213	-0.171815	0.106336	0.474869	0.057516	0.435450	-0.790273	-0.912514	-0.039201	0.033279	0.405801
62719	0.265385	0.148901	10.222871	0.077373	0.024006	0.369208	0.063920	0.434431	-0.790583	-0.915426	-0.040664	0.033979	0.398983
62720	0.077281	0.143415	9.440792	0.155721	-0.012763	0.226575	0.065999	0.434604	-0.787998	-0.917047	-0.043285	0.035783	0.394805
62721	0.027334	0.480128	8.736936	0.025507	-0.025818	0.160400	0.067863	0.429158	-0.790984	-0.918255	-0.043502	0.036793	0.391869
62722	0.128511	0.489447	8.589187	-0.159915	-0.031527	0.141017	0.066440	0.426202	-0.791491	-0.919428	-0.040242	0.036386	0.389498
62723	0.129066	0.384622	8.890170	-0.175467	-0.022440	0.136312	0.066940	0.431060	-0.790718	-0.920596	-0.036782	0.035719	0.387137
62724	-0.115989	0.247916	9.860520	-0.108268	0.014000	0.104280	0.067309	0.434313	-0.788654	-0.921432	-0.034849	0.034845	0.385402
62725	0.077520	0.126952	10.254292	-0.006096	0.024970	0.062336	0.065459	0.440269	-0.788636	-0.921925	-0.034893	0.034525	0.384245
62726	0.221962	0.153494	10.184124	-0.023537	0.039489	0.032738	0.067277	0.441833	-0.788540	-0.922121	-0.034763	0.033788	0.383853
62727	0.390002	0.308166	10.291078	-0.074285	0.032131	0.028799	0.069515	0.438024	-0.789205	-0.922409	-0.033586	0.032776	0.383354
62728	0.669941	0.240947	10.170328	-0.006735	0.017603	0.018104	0.068848	0.439666	-0.787650	-0.922439	-0.033606	0.032564	0.383298
62729	0.747175	0.211378	9.920994	0.065978	0.014937	0.005564	0.068866	0.438292	-0.790104	-0.922443	-0.034847	0.032940	0.383145
62730	0.382150	0.422231	9.882138	0.002488	0.046874	0.031010	0.071216	0.437730	-0.789736	-0.922540	-0.035250	0.032272	0.382931
62731	0.190880	0.600228	9.983665	-0.128697	0.080451	0.006281	0.072256	0.439335	-0.790002	-0.922724	-0.033383	0.029941	0.382844
62732	0.471764	0.325485	9.679986	-0.093413	0.087807	-0.014751	0.074197	0.443233	-0.789240	-0.922537	-0.032359	0.027752	0.383547
62733	0.814409	0.253671	9.586161	-0.003022	0.108926	-0.036457	0.076787	0.444718	-0.786161	-0.922317	-0.033014	0.025844	0.384153
62734	0.856664	0.512702	10.031858	0.017325	0.108877	-0.055751	0.080186	0.445477	-0.787479	-0.921777	-0.034221	0.024086	0.385454
62735	0.118433	0.644883	10.420486	-0.052376	0.126851	-0.093087	0.082522	0.448828	-0.786980	-0.921153	-0.034115	0.021440	0.387110
62736	-0.758374	0.483187	10.078783	-0.109950	0.119286	-0.126613	0.084591	0.452729	-0.785832	-0.920153	-0.033092	0.018457	0.389722
62737	-0.208627	0.959687	9.802549	-0.156431	0.115633	-0.148068	0.087839	0.454868	-0.784179	-0.919133	-0.031035	0.015138	0.392430
62738	0.454532	0.933617	10.235641	-0.001127	0.025387	-0.148043	0.089383	0.459582	-0.783156	-0.917844	-0.031283	0.014722	0.395433
62739	0.315048	0.840120	9.709744	0.210435	-0.066614	-0.124674	0.085749	0.456499	-0.785323	-0.916695	-0.034529	0.017681	0.397701
62740	0.107129	1.443334	8.938539	0.123617	-0.070227	-0.084530	0.083946	0.452721	-0.787377	-0.915763	-0.036289	0.020047	0.399574
62741	-0.091265	2.101978	8.893116	0.185429	-0.037076	-0.006784	0.081624	0.448137	-0.789685	-0.915549	-0.039343	0.022365	0.399653
62742	-0.037389	1.939748	9.261003	0.519121	-0.024620	0.085336	0.078970	0.432056	-0.795353	-0.915621	-0.048630	0.027188	0.398163
62743	0.316093	1.617953	9.226183	0.641393	-0.005126	0.132100	0.081433	0.408908	-0.800420	-0.915959	-0.060267	0.032691	0.395370
62744	0.538272	1.552448	9.640204	0.231431	0.021973	0.181670	0.082560	0.394807	-0.806118	-0.917032	-0.064584	0.034490	0.392036
62745	0.162099	1.580015	9.488134	-0.142092	0.043668	0.249831	0.086239	0.390746	-0.807933	-0.919179	-0.062162	0.033086	0.387494
62746	0.027072	1.589711	9.587827	-0.097337	0.063078	0.326620	0.089742	0.394098	-0.806023	-0.921773	-0.060669	0.031729	0.381638
62747	-0.242401	1.483765	9.718247	0.196151	0.097332	0.393572	0.096806	0.389842	-0.805565	-0.924552	-0.064814	0.032084	0.374130
62748	-0.174273	1.359485	9.918772	0.458246	0.134325	0.455760	0.103678	0.372465	-0.809114	-0.927285	-0.074019	0.033773	0.365408
62749	-0.463039	1.258624	10.140298	0.384382	0.212871	0.490325	0.114200	0.353048	-0.810111	-0.930350	-0.082404	0.033505	0.355718
62750	-0.280519	1.413629	10.336205	-0.055212	0.274583	0.500921	0.126263	0.341163	-0.811633	-0.934040	-0.083018	0.028984	0.346175
62751	-0.149543	1.246695	10.680866	-0.352802	0.252295	0.506881	0.138243	0.348425	-0.808392	-0.938189	-0.077886	0.022795	0.336475
62752	-0.048474	1.274949	10.442167	-0.473278	0.160727	0.476886	0.147978	0.357272	-0.803171	-0.942009	-0.069896	0.017496	0.327761
62753	0.484786	1.149055	9.900491	-0.296624	0.058733	0.500121	0.155506	0.365581	-0.800257	-0.945653	-0.064494	0.015283	0.318350
62754	0.140950	0.950375	9.690463	-0.148083	-0.014167	0.536055	0.159405	0.367985	-0.798350	-0.949084	-0.061471	0.015457	0.308580
62755	-0.466230	0.902738	10.183408	-0.253286	-0.028260	0.479220	0.164464	0.372011	-0.794773	-0.952285	-0.056300	0.015148	0.299590
62756	-0.157188	0.817915	10.525957	-0.359633	0.021606	0.359563	0.166893	0.381461	-0.791430	-0.954710	-0.049509	0.013138	0.293095
62757	0.111153	0.632289	9.565582	-0.218760	0.047033	0.179340	0.171019	0.385410	-0.787826	-0.955973	-0.045501	0.011260	0.289686
62758	0.128687	0.971421	8.826385	-0.104170	0.048948	0.140226	0.173885	0.386061	-0.786945	-0.956797	-0.043804	0.009998	0.287265
62759	-0.161406	1.144258	8.883710	-0.102836	0.041676	0.172525	0.177523	0.390340	-0.786585	-0.957876	-0.042005	0.008890	0.283955
62760	-0.354641	0.731461	9.288983	0.058532	0.025355	0.179836	0.181161	0.391136	-0.783773	-0.958700	-0.043280	0.009046	0.280961
62761	-0.392138	0.531504	9.933931	0.199400	0.014368	0.133499	0.181701	0.386274	-0.783780	-0.959267	-0.047123	0.010115	0.278360
62762	-0.276270	0.505831	10.097878	0.226341	-0.004025	0.075526	0.183850	0.373146	-0.785869	-0.959330	-0.051468	0.011683	0.277308
62763	-0.177362	0.478515	9.791170	0.151518	-0.037101	0.024447	0.183880	0.367864	-0.787937	-0.959295	-0.054100	0.013354	0.276852
62764	0.085116	0.525998	9.453431	0.049952	-0.035344	0.014713	0.182857	0.363147	-0.788706	-0.959201	-0.054900	0.014482	0.276964
62765	0.494572	0.598593	9.338252	0.028899	-0.040777	0.016474	0.181049	0.359381	-0.789726	-0.959250	-0.055120	0.015551	0.276695
62766	0.601260	0.479423	9.604018	-0.012777	-0.053661	0.001524	0.180005	0.359660	-0.789976	-0.959173	-0.054620	0.016662	0.276994
62767	-0.075384	0.837451	9.869166	-0.058550	-0.050149	0.008623	0.180927	0.356821	-0.789597	-0.959270	-0.053081	0.017429	0.276912
62768	-0.697159	0.842328	10.953205	-0.102188	0.006329	0.021198	0.180392	0.360199	-0.789591	-0.959433	-0.051192	0.016910	0.276736
62769	-0.218933	0.635021	10.556297	-0.168040	0.110339	-0.058632	0.182706	0.365064	-0.785992	-0.959312	-0.048453	0.013888	0.277814
62770	1.123080	1.262117	9.535851	0.070084	0.139958	-0.123887	0.186085	0.368136	-0.785243	-0.958528	-0.050654	0.011618	0.280221
62771	0.013077	1.493692	9.658360	0.070700	0.081557	-0.022331	0.188189	0.362727	-0.784230	-0.958350	-0.052349	0.010555	0.280559
62772	-1.449336	1.828831	10.019072	-0.284270	0.057470	0.093962	0.192352	0.365523	-0.783229	-0.959110	-0.047247	0.008102	0.278946
62773	-1.714721	1.887269	10.377471	-0.512130	0.049938	0.129718	0.197235	0.378743	-0.777581	-0.960268	-0.037665	0.004457	0.276491
62774	-0.558761	1.119757	10.391897	-0.159162	-0.026400	0.087407	0.198220	0.389292	-0.773710	-0.960794	-0.034501	0.004294	0.275076
62775	0.121359	1.027243	9.676833	0.298313	-0.153838	0.034587	0.195641	0.383634	-0.775887	-0.960738	-0.039402	0.008964	0.274497
62776	0.509679	1.459150	9.108144	0.162184	-0.197807	0.026623	0.189708	0.374316	-0.778702	-0.960635	-0.041471	0.013823	0.274354
62777	0.321084	1.573983	9.028782	-0.025967	-0.204468	0.010902	0.184368	0.371403	-0.779177	-0.960644	-0.039911	0.017704	0.274329
62778	0.167140	1.509368	9.218470	0.030208	-0.172485	0.000058	0.178892	0.370912	-0.780554	-0.960459	-0.039586	0.021332	0.274767
62779	0.309848	1.416425	9.393726	0.084748	-0.124945	-0.020035	0.174994	0.367166	-0.781687	-0.960214	-0.040644	0.024284	0.275223
62780	0.165810	1.301758	9.714826	-0.013864	-0.042907	-0.044661	0.172403	0.363137	-0.782830	-0.959879	-0.040204	0.025142	0.276376
62781	-0.175594	1.124416	10.114818	-0.125840	0.057425	-0.043547	0.171602	0.365190	-0.780756	-0.959754	-0.038261	0.023401	0.277238
62782	0.019889	1.086965	10.305747	-0.088698	0.152655	0.006338	0.175368	0.368669	-0.779364	-0.959854	-0.037444	0.020128	0.277261
62783	0.762356	1.059044	9.448146	-0.058975	0.183876	-0.015669	0.180044	0.369471	-0.774881	-0.959868	-0.037479	0.016368	0.277455
62784	0.235701	0.796686	9.717997	-0.157563	0.182031	0.059501	0.185767	0.370790	-0.771440	-0.960303	-0.035489	0.012187	0.276425
62785	0.161365	0.730615	10.138844	-0.127837	0.140050	0.087398	0.193038	0.376417	-0.767234	-0.960894	-0.033918	0.008970	0.274684
62786	-0.024811	0.327684	9.908219	-0.046827	0.079728	0.058384	0.197467	0.376120	-0.764945	-0.961195	-0.033491	0.007364	0.273732
62787	0.515787	0.243099	10.889035	-0.086674	0.024888	0.071201	0.200194	0.376923	-0.762513	-0.961637	-0.032039	0.006589	0.272366
62788	-0.244545	-0.051959	10.887279	-0.007697	-0.044526	0.086420	0.199651	0.374692	-0.761850	-0.962053	-0.031683	0.007601	0.270911
62789	-0.538986	-0.022181	9.917595	-0.031130	-0.026409	0.021669	0.199906	0.374032	-0.760045	-0.962181	-0.030980	0.008053	0.270524
62790	-0.222950	0.398625	8.968694	-0.171948	0.000798	-0.049223	0.200152	0.376870	-0.759271	-0.961957	-0.027730	0.007218	0.271693
62791	-0.110470	0.551042	8.448599	-0.261308	-0.015736	-0.066259	0.200108	0.386195	-0.757459	-0.961722	-0.022668	0.006154	0.273019
62792	-0.089884	0.282104	8.586641	-0.110603	-0.048460	-0.056204	0.197607	0.391083	-0.757049	-0.961320	-0.020327	0.006603	0.274602
62793	-0.197012	0.024404	9.270937	0.107332	-0.083132	-0.099346	0.194468	0.391531	-0.756249	-0.960711	-0.021975	0.008830	0.276538
62794	-0.403577	-0.119006	9.665461	0.149652	-0.086828	-0.109283	0.192133	0.388315	-0.756749	-0.959851	-0.024430	0.011429	0.279211
62795	-0.558499	0.025907	9.920487	0.146378	-0.006532	-0.143587	0.188117	0.382942	-0.759043	-0.958965	-0.027237	0.012342	0.281945
62796	-0.841679	0.260869	9.849129	0.101245	0.083687	-0.214116	0.188254	0.381188	-0.758916	-0.957613	-0.029746	0.011337	0.286292
62797	-1.052724	0.034811	9.997613	0.049094	0.173979	-0.247743	0.191906	0.380618	-0.757912	-0.956183	-0.031732	0.008112	0.290931
62798	-0.583286	0.162403	9.749343	-0.015284	0.199448	-0.302545	0.195019	0.383302	-0.755741	-0.954393	-0.032693	0.004159	0.296730
62799	0.015304	0.017623	9.978535	-0.048260	0.195813	-0.307293	0.198909	0.386792	-0.753059	-0.952588	-0.032916	-0.000106	0.302479
62800	0.213669	-0.115755	10.256960	0.081458	0.102779	-0.291715	0.200721	0.390419	-0.752556	-0.950706	-0.035132	-0.001621	0.308093
62801	-0.621737	0.147453	10.315388	0.188032	0.022289	-0.300285	0.199706	0.387698	-0.751398	-0.948697	-0.038743	-0.001136	0.313803
62802	-1.515194	0.500051	11.228942	0.068698	-0.016321	-0.262131	0.197507	0.383263	-0.752157	-0.946958	-0.039980	-0.000458	0.318861
62803	-1.657953	0.105518	11.318091	0.055010	-0.080345	-0.262088	0.194634	0.383562	-0.752392	-0.945225	-0.040417	0.001083	0.323906
62804	-0.902665	0.389934	9.627256	0.088241	-0.076588	-0.330185	0.187853	0.383618	-0.754404	-0.942971	-0.041635	0.002976	0.330247
62805	0.500161	1.450993	9.542410	-0.113501	-0.094862	-0.332097	0.182870	0.387732	-0.753329	-0.940838	-0.038809	0.003634	0.336608
62806	0.245597	1.248676	9.623611	-0.156556	-0.167974	-0.294364	0.176313	0.395093	-0.753144	-0.938918	-0.034791	0.005653	0.342332
62807	-0.598795	1.380354	9.233395	-0.117753	-0.211725	-0.242493	0.169097	0.401540	-0.755009	-0.937289	-0.031127	0.008572	0.347055
62808	-0.459540	1.511459	9.500575	-0.123598	-0.224355	-0.176059	0.159936	0.407308	-0.754933	-0.936059	-0.027318	0.011951	0.350577
62809	0.285339	1.028560	9.966428	0.020308	-0.253321	-0.154012	0.151837	0.410353	-0.756287	-0.934886	-0.025979	0.016689	0.353602
62810	0.802391	0.789439	10.092719	0.066002	-0.240402	-0.149156	0.141147	0.410575	-0.759559	-0.933664	-0.025596	0.021715	0.356574
62811	0.811974	0.793580	9.891235	-0.154751	-0.187611	-0.146661	0.133566	0.411345	-0.758465	-0.932597	-0.021442	0.024030	0.359481
62812	0.609762	0.725215	9.715562	-0.317360	-0.111127	-0.182676	0.128306	0.419110	-0.756741	-0.931300	-0.014844	0.023884	0.363166
62813	0.526441	0.493338	9.495498	-0.331661	-0.047101	-0.156995	0.124847	0.432397	-0.753738	-0.930207	-0.008408	0.022323	0.366259
62814	0.210613	-0.002149	9.711238	-0.331555	0.005874	-0.142301	0.123480	0.443779	-0.750107	-0.929145	-0.002378	0.019902	0.369171
62815	0.250439	-0.771505	9.835241	-0.240155	0.035224	-0.134463	0.122367	0.456780	-0.746089	-0.928162	0.001804	0.017471	0.371761
62816	0.290643	-1.128462	9.549766	-0.017410	0.051852	-0.168409	0.122078	0.461123	-0.743761	-0.926878	0.001651	0.016526	0.374995
62817	0.094087	-0.349593	9.484443	0.068115	0.071975	-0.193892	0.121032	0.460869	-0.743365	-0.925440	-0.000129	0.015693	0.378568
62818	-0.519812	0.995927	9.334357	0.012482	0.029042	-0.138821	0.119600	0.461278	-0.744516	-0.924359	-0.000654	0.015391	0.381213
62819	-0.228485	0.563350	9.302205	-0.022974	-0.026507	-0.059513	0.119856	0.460883	-0.743227	-0.923895	-0.000032	0.015671	0.382325
62820	-0.062594	0.184033	10.143368	-0.124562	-0.055743	0.004635	0.119077	0.460349	-0.743608	-0.923879	0.002667	0.015889	0.382345
62821	-0.331738	0.024033	10.647492	-0.241997	-0.019305	0.039045	0.118773	0.467934	-0.740762	-0.924147	0.007292	0.014334	0.381698
62822	-0.141463	0.562737	10.479195	-0.199840	0.013556	-0.014337	0.117943	0.475533	-0.737137	-0.923976	0.010847	0.012700	0.382085
62823	-0.322719	0.143329	10.351603	-0.048032	-0.057621	-0.026364	0.118451	0.479304	-0.737139	-0.923749	0.012113	0.013327	0.382574
62824	-0.390342	0.164452	10.236050	0.131278	-0.165217	-0.004988	0.114538	0.478536	-0.737366	-0.923668	0.010920	0.017525	0.382638
62825	-0.554891	0.265078	9.506209	0.599872	-0.299832	0.037275	0.107573	0.465327	-0.744289	-0.923896	0.002043	0.027530	0.381645
62826	-0.538920	0.941595	8.934954	0.966520	-0.313892	0.080659	0.098590	0.436735	-0.754042	-0.924163	-0.013403	0.040837	0.379574
62827	0.013397	1.384449	8.667875	1.205600	-0.257669	0.122393	0.090293	0.402315	-0.765870	-0.924266	-0.033806	0.054635	0.376303
62828	0.278978	1.295638	8.573092	1.212160	-0.201760	0.164808	0.083340	0.356422	-0.776939	-0.924155	-0.054528	0.067721	0.371992
62829	0.934444	1.415477	10.169942	0.774843	-0.158334	0.184677	0.080756	0.323740	-0.783905	-0.924329	-0.067606	0.076479	0.367691
62830	0.712105	1.551336	10.630646	0.284397	-0.116819	0.212564	0.075647	0.298536	-0.787749	-0.925278	-0.071709	0.081156	0.363499
62831	0.741692	1.419677	10.806704	0.292623	-0.108651	0.190449	0.073486	0.287065	-0.790836	-0.926025	-0.076182	0.085423	0.359689
62832	0.690413	1.025552	10.258211	0.091172	-0.159059	0.210757	0.071282	0.283310	-0.791078	-0.927088	-0.076397	0.089486	0.355899
62833	0.736172	1.019576	9.891296	-0.056858	-0.190257	0.211907	0.066849	0.283080	-0.792076	-0.928321	-0.073699	0.092756	0.352399
62834	0.806356	0.951506	9.643758	-0.084403	-0.150192	0.154495	0.061886	0.284746	-0.792939	-0.929218	-0.070819	0.095317	0.349933
62835	0.985129	0.864704	9.483383	-0.070645	-0.095483	0.084353	0.059277	0.285306	-0.793822	-0.929726	-0.068703	0.096515	0.348674
62836	0.936954	0.849637	9.326697	0.020232	-0.080963	0.003577	0.057448	0.286400	-0.794323	-0.929540	-0.068541	0.098307	0.348703
62837	0.868090	1.146084	9.522243	0.071359	-0.059119	-0.046053	0.053273	0.285103	-0.793903	-0.929014	-0.069521	0.099614	0.349539
62838	1.430631	1.481990	9.633019	0.152442	-0.040843	-0.113038	0.051989	0.280255	-0.794540	-0.927897	-0.072326	0.101420	0.351411
62839	1.984850	1.536171	9.677358	0.328883	-0.055533	-0.245923	0.049150	0.273526	-0.796199	-0.925563	-0.078464	0.104209	0.355412
62840	1.790631	1.819301	9.569098	0.154144	-0.110699	-0.294733	0.043982	0.262498	-0.798745	-0.922945	-0.081176	0.107029	0.360733
62841	1.060059	2.341216	9.247949	-0.078054	-0.130967	-0.229479	0.040586	0.263878	-0.799492	-0.921135	-0.079200	0.108337	0.365377
62842	1.010804	2.557330	9.156905	-0.139376	-0.132660	-0.151352	0.034175	0.268261	-0.799955	-0.919924	-0.076021	0.109662	0.368695
62843	1.374834	2.579283	9.736701	-0.017363	-0.093942	-0.076957	0.030897	0.271940	-0.799927	-0.919183	-0.075134	0.110983	0.370324
62844	2.014214	2.470289	9.853958	0.018542	-0.073677	-0.062934	0.028424	0.269945	-0.799909	-0.918494	-0.075099	0.112521	0.371574
62845	1.976188	2.355815	10.159369	-0.155142	-0.055567	-0.028731	0.023959	0.275708	-0.801571	-0.918390	-0.071853	0.112231	0.372560
62846	2.208521	2.158472	10.005145	-0.292016	-0.040037	0.010257	0.022474	0.284927	-0.798714	-0.918750	-0.066196	0.110944	0.373105
62847	2.126511	2.141720	9.375244	-0.320659	-0.073735	0.055391	0.022186	0.292884	-0.799353	-0.919409	-0.059568	0.109917	0.372904
62848	1.657464	2.429418	9.355699	-0.305932	-0.080882	0.138505	0.018484	0.302791	-0.797640	-0.920576	-0.053063	0.109426	0.371147
62849	1.772931	2.482648	9.376725	-0.145373	-0.018437	0.180753	0.018587	0.310342	-0.797896	-0.922020	-0.049838	0.108851	0.368165
62850	1.908707	2.308874	9.135517	-0.083788	0.072953	0.139410	0.019733	0.316280	-0.796482	-0.923248	-0.048555	0.107169	0.365746
62851	1.630049	2.096260	9.033919	-0.187522	0.117472	0.094518	0.025446	0.322442	-0.794459	-0.924356	-0.045772	0.103730	0.364296
62852	1.375908	1.807577	9.185925	-0.056809	0.103831	0.085974	0.028447	0.322948	-0.794482	-0.925211	-0.045329	0.101617	0.362773
62853	1.275436	1.643852	9.206695	-0.063930	0.109339	0.106237	0.032479	0.324543	-0.792319	-0.926248	-0.044770	0.099238	0.360849
62854	1.270354	1.701814	9.274671	-0.081853	0.103939	0.148604	0.035731	0.328682	-0.792988	-0.927557	-0.043737	0.096996	0.358215
62855	0.700541	1.919808	10.035733	-0.055340	0.153354	0.215069	0.041725	0.331185	-0.792260	-0.929420	-0.043476	0.093935	0.354210
62856	1.428578	1.916090	9.932057	-0.068308	0.235651	0.192756	0.048503	0.334214	-0.792055	-0.931236	-0.043544	0.089378	0.350593
62857	1.670356	1.746488	9.442257	-0.066028	0.186234	0.139339	0.056589	0.332805	-0.789021	-0.932580	-0.043477	0.085586	0.347965
62858	1.414837	1.751506	9.651176	-0.098079	0.120516	0.207560	0.062055	0.336530	-0.788159	-0.934271	-0.042162	0.082977	0.344202
62859	1.496927	1.733081	9.843715	-0.032247	0.087898	0.291929	0.066492	0.336486	-0.787549	-0.936421	-0.041804	0.081403	0.338735
62860	1.593582	1.679903	9.714251	0.022267	0.095225	0.265438	0.072488	0.337780	-0.786304	-0.938305	-0.042466	0.080133	0.333706
62861	1.575212	1.482251	9.615292	0.070203	0.107914	0.202914	0.078508	0.333670	-0.785838	-0.939744	-0.044308	0.078829	0.329703
62862	1.315307	1.374945	9.342518	-0.018669	0.128686	0.150748	0.081775	0.332960	-0.785735	-0.940912	-0.044602	0.076562	0.326854
62863	1.011840	1.326097	9.314876	-0.130432	0.155023	0.135326	0.085153	0.334217	-0.783419	-0.942122	-0.043083	0.073002	0.324377
62864	0.911598	1.114271	9.339774	-0.040953	0.145943	0.128416	0.091662	0.336457	-0.781404	-0.943157	-0.043105	0.070238	0.321968
62865	0.864380	0.904991	9.374804	-0.030469	0.116743	0.146980	0.097671	0.336249	-0.781969	-0.944272	-0.043190	0.068046	0.319147
62866	0.695759	0.883482	9.514551	-0.004962	0.047279	0.148132	0.100016	0.335966	-0.780697	-0.945244	-0.043232	0.067391	0.316392
62867	0.531588	0.941459	9.679459	0.097437	-0.029383	0.160756	0.101851	0.334861	-0.781228	-0.946117	-0.044772	0.068756	0.313257
62868	0.617969	1.023106	9.585395	0.253170	-0.073045	0.167150	0.099803	0.326769	-0.783410	-0.946783	-0.048911	0.072014	0.309878
62869	0.761660	1.220338	9.488686	0.443806	-0.091064	0.175524	0.098297	0.313545	-0.785599	-0.947247	-0.056591	0.076692	0.306005
62870	0.881798	1.302185	9.433346	0.606238	-0.067026	0.205843	0.095392	0.292231	-0.789201	-0.947603	-0.067382	0.082040	0.301292
62871	1.122814	1.317370	9.512620	0.855043	-0.032050	0.184907	0.095907	0.264669	-0.793220	-0.947352	-0.083154	0.088066	0.296402
62872	1.562263	1.179487	9.740423	0.405746	0.030441	0.134566	0.095354	0.241718	-0.795937	-0.947459	-0.090821	0.090256	0.293133
62873	1.719985	0.989515	10.377732	-0.201024	0.089050	0.090803	0.099013	0.239796	-0.795193	-0.948500	-0.087349	0.087598	0.291625
62874	2.138370	0.690564	9.950176	-0.883690	0.170613	0.076180	0.104019	0.259992	-0.793158	-0.950602	-0.071476	0.079467	0.291432
62875	2.011904	0.405621	9.714563	-0.819104	0.185132	0.010048	0.109756	0.288852	-0.787251	-0.951993	-0.056810	0.071264	0.292237
62876	1.401557	0.485220	9.426739	-0.616836	0.178815	-0.018474	0.114862	0.312856	-0.781988	-0.952729	-0.046174	0.064368	0.293312
62877	1.271145	0.530316	9.322938	-0.480184	0.203574	-0.039976	0.120631	0.335359	-0.777763	-0.953152	-0.038060	0.057735	0.294483
62878	1.367290	0.585445	9.206990	-0.259550	0.185536	-0.048980	0.125660	0.348012	-0.774699	-0.953224	-0.034302	0.052771	0.295638
62879	1.439120	0.696886	9.391652	-0.119521	0.189351	-0.045513	0.130324	0.354325	-0.772151	-0.953230	-0.032957	0.048563	0.296492
62880	1.081401	0.916991	9.943488	-0.120894	0.208359	-0.082496	0.136317	0.354952	-0.770133	-0.952985	-0.032009	0.043958	0.298099
62881	1.124723	0.416145	9.790445	-0.304194	0.212662	-0.112936	0.140187	0.363836	-0.767577	-0.952667	-0.027331	0.038184	0.300369
62882	0.862380	0.318779	9.611403	-0.375333	0.177664	-0.177848	0.145608	0.375547	-0.763871	-0.951878	-0.021424	0.032584	0.303987
62883	0.264584	0.289857	9.240561	-0.324027	0.115343	-0.243957	0.148790	0.388794	-0.757435	-0.950575	-0.015858	0.028478	0.308779
62884	-0.053206	0.707690	9.197848	-0.225084	0.047723	-0.267379	0.147696	0.400150	-0.756130	-0.948977	-0.012067	0.026234	0.314020
62885	-0.228422	1.079861	9.789525	-0.116734	0.002144	-0.242796	0.146091	0.408009	-0.754306	-0.947467	-0.009800	0.025539	0.318683
62886	-0.043745	1.303451	10.341671	-0.112280	-0.021609	-0.237210	0.142278	0.415201	-0.754272	-0.945925	-0.007695	0.025325	0.323303
62887	0.376268	1.194153	10.497683	-0.095110	-0.023238	-0.185419	0.139512	0.419027	-0.752441	-0.944718	-0.005734	0.025260	0.326860
62888	0.502457	1.026666	10.693342	-0.018658	-0.013821	-0.109358	0.138465	0.420651	-0.753077	-0.943959	-0.005383	0.025526	0.329031
62889	0.372049	1.084950	10.928180	0.036660	0.006496	-0.036211	0.137681	0.420928	-0.753200	-0.943715	-0.006095	0.025791	0.329696
62890	1.053809	1.156108	10.234630	-0.052968	0.032165	-0.026522	0.134415	0.419899	-0.751883	-0.943508	-0.005356	0.024971	0.330364
62891	1.071517	0.951738	9.557422	0.095149	0.036173	0.029614	0.135591	0.419616	-0.751893	-0.943704	-0.007376	0.025126	0.329754
62892	1.094515	1.174575	9.279917	0.167451	0.067601	0.127752	0.137827	0.414737	-0.751655	-0.944413	-0.010948	0.025116	0.327619
62893	1.283040	1.061040	9.035245	0.166981	0.076901	0.173895	0.140607	0.406732	-0.753230	-0.945535	-0.014556	0.025067	0.324229
62894	0.984764	0.920729	8.982487	0.054626	0.117938	0.202791	0.145851	0.399535	-0.752242	-0.946112	-0.016236	0.023427	0.322583
62895	0.416486	0.796706	9.618868	-0.071643	0.140545	0.227975	0.151358	0.396200	-0.751395	-0.947650	-0.015739	0.020676	0.318252
62896	0.225096	0.514751	10.294837	-0.071612	0.186010	0.168838	0.157869	0.397771	-0.748863	-0.946393	-0.015409	0.017002	0.322202
62897	0.385912	0.146378	10.118343	0.021330	0.163988	0.082617	0.162948	0.399348	-0.747354	-0.946963	-0.016891	0.014351	0.320579
62898	0.380444	0.267813	9.752737	0.051260	0.126493	0.049600	0.167258	0.395950	-0.745065	-0.946452	-0.018667	0.012488	0.322062
62899	0.157709	0.459090	9.534905	-0.136297	0.079686	0.057936	0.170261	0.395650	-0.744702	-0.946886	-0.016629	0.010413	0.320969
62900	-0.180635	0.636396	9.519832	-0.182312	0.018469	0.102075	0.172188	0.401851	-0.743035	-0.946314	-0.013278	0.009118	0.322846
62901	-0.276888	0.612093	9.513670	-0.070523	-0.055278	0.156241	0.171756	0.405018	-0.741343	-0.947321	-0.011631	0.010017	0.319917
62902	-0.238416	0.631271	9.471091	0.051521	-0.080594	0.208581	0.170456	0.403952	-0.741462	-0.940058	-0.011773	0.012368	0.340588
62903	0.127162	0.820394	9.688389	0.285850	-0.054644	0.233725	0.169973	0.397052	-0.744173	-0.941536	-0.016825	0.015655	0.336128
62904	0.358869	0.778968	10.102836	0.567593	-0.014053	0.260936	0.171097	0.379745	-0.747030	-0.941809	-0.027301	0.020059	0.334437
62905	0.893377	0.916808	9.999339	0.272890	0.064426	0.305482	0.173805	0.359306	-0.751193	-0.943686	-0.032862	0.021123	0.328527
62906	1.163534	0.881036	9.934149	-0.054518	0.102502	0.306547	0.177739	0.354410	-0.750839	-0.945553	-0.032404	0.019190	0.323283
62907	0.752947	1.059657	10.345687	-0.168386	0.084039	0.317044	0.182036	0.355455	-0.749453	-0.947709	-0.029742	0.017053	0.317289
62908	0.378970	0.624052	10.518517	-0.142849	0.028977	0.246201	0.185411	0.358668	-0.748058	-0.949249	-0.027171	0.015890	0.312948
62909	-0.035467	0.540584	9.567729	-0.047758	-0.013175	0.159072	0.186439	0.360564	-0.746128	-0.950253	-0.026223	0.016254	0.309948
62910	-0.349540	0.673844	9.321828	-0.098459	-0.004190	0.130176	0.186943	0.365414	-0.746130	-0.950967	-0.024319	0.015940	0.307922
62911	-0.418340	0.458797	9.793446	-0.056075	0.057914	0.113684	0.187194	0.366503	-0.744841	-0.951702	-0.023678	0.014830	0.305750
62912	-0.288490	0.021411	9.855734	-0.042832	0.043135	0.043660	0.189937	0.364996	-0.744089	-0.951734	-0.023145	0.013926	0.305734
62913	-0.147675	-0.195413	9.685981	-0.104197	-0.028349	-0.019279	0.188757	0.366091	-0.743820	-0.951648	-0.021061	0.014060	0.306146
62914	-0.022244	-0.225197	9.345880	-0.143361	-0.150858	-0.035890	0.185607	0.370176	-0.743535	-0.950124	-0.017393	0.016249	0.310963
62915	0.101960	0.015368	9.268800	-0.040171	-0.249403	-0.027838	0.179056	0.376989	-0.743996	-0.949865	-0.015117	0.020947	0.311591
62916	0.360092	0.490186	9.373882	0.164316	-0.256414	-0.012039	0.170461	0.373827	-0.746124	-0.948405	-0.016584	0.027040	0.315472
62917	0.622247	0.612826	9.205221	0.382945	-0.182093	-0.011041	0.163459	0.364840	-0.748913	-0.948066	-0.022739	0.033133	0.315524
62918	0.651815	1.004018	9.611847	0.428085	-0.073261	0.006532	0.158720	0.349183	-0.755337	-0.947417	-0.030382	0.037402	0.316351
62919	0.356482	1.260666	9.557482	0.175736	0.043389	-0.003256	0.158497	0.341344	-0.757147	-0.947304	-0.034056	0.037922	0.316254
62920	-0.042823	1.090254	9.906621	-0.079621	0.138026	-0.022242	0.161124	0.336866	-0.756911	-0.947034	-0.033448	0.034955	0.317469
62921	-0.401371	0.962836	10.141526	-0.163110	0.196225	-0.073524	0.165261	0.344264	-0.754359	-0.946789	-0.031752	0.030337	0.318845
62922	-0.509452	0.875824	10.086489	-0.019250	0.204515	-0.104186	0.170584	0.348012	-0.751172	-0.945895	-0.032767	0.026449	0.321729
62923	-0.339577	0.632725	9.955045	0.126382	0.154398	-0.119963	0.174502	0.345823	-0.749913	-0.945101	-0.036326	0.024392	0.323835
62924	-0.059108	0.452371	9.815910	0.128670	0.066622	-0.154865	0.175560	0.342304	-0.749923	-0.943871	-0.039294	0.024010	0.327090
62925	-0.577789	0.046741	10.395875	0.066517	-0.039678	-0.191015	0.174000	0.340165	-0.749783	-0.942532	-0.040457	0.025127	0.330703
62926	-1.016197	-0.035603	10.481967	0.031875	-0.118532	-0.234418	0.169068	0.339744	-0.751304	-0.940827	-0.040426	0.027526	0.335339
62927	-0.805786	0.330507	10.484264	0.021643	-0.116796	-0.280627	0.164760	0.341396	-0.752818	-0.938839	-0.040249	0.029635	0.340711
62928	-0.117524	0.560815	9.893821	-0.002403	-0.098592	-0.357355	0.159282	0.343050	-0.755486	-0.936291	-0.039778	0.031323	0.347558
62929	0.686084	0.878782	9.543322	-0.207051	-0.065877	-0.401798	0.151805	0.350565	-0.754389	-0.933576	-0.035717	0.030793	0.355263
62930	1.090766	0.941752	9.430363	-0.199177	-0.071288	-0.403581	0.147854	0.360184	-0.754741	-0.930732	-0.031772	0.030562	0.363036
62931	1.240459	0.899207	9.565584	0.004036	-0.063759	-0.409018	0.141557	0.366472	-0.753654	-0.927683	-0.031635	0.031580	0.370684
62932	1.255063	0.877140	9.445271	0.120539	0.005868	-0.411342	0.137900	0.366673	-0.756196	-0.924452	-0.034201	0.032250	0.378390
62933	1.157655	1.075961	9.250319	0.086769	0.097278	-0.391361	0.134895	0.367514	-0.756430	-0.921456	-0.036777	0.030971	0.385496
62934	0.615819	1.469964	9.404411	0.082894	0.155700	-0.384130	0.134758	0.368331	-0.755783	-0.918324	-0.039760	0.028615	0.392786
62935	0.094512	1.614917	9.884056	0.107037	0.234521	-0.264187	0.139090	0.363684	-0.756981	-0.916265	-0.043744	0.025092	0.397386
62936	-0.123009	1.740217	10.068612	0.054583	0.240105	-0.185109	0.144049	0.362295	-0.755472	-0.914484	-0.046755	0.021147	0.401354
62937	-0.900568	2.012643	9.983563	-0.144159	0.183307	-0.112238	0.148721	0.367386	-0.753700	-0.913772	-0.045740	0.016668	0.403300
62938	-1.469284	1.957807	9.756652	-0.182104	0.093938	0.007667	0.152472	0.373304	-0.751145	-0.913920	-0.043192	0.013642	0.403359
62939	-1.531020	1.744844	9.426638	-0.030947	0.017664	0.134076	0.152586	0.376012	-0.749983	-0.915014	-0.042947	0.013252	0.400911
62940	-1.488267	1.884852	9.539417	0.153620	0.021772	0.232825	0.154433	0.371671	-0.750387	-0.916702	-0.045898	0.014431	0.396664
62941	-1.117665	2.025408	9.621659	0.286152	0.051336	0.281447	0.157863	0.362725	-0.750935	-0.918632	-0.051791	0.016038	0.391376
62942	-0.870794	1.834730	10.000549	0.473487	0.036994	0.310119	0.160935	0.347962	-0.753548	-0.920498	-0.060706	0.019528	0.385509
62943	-0.503960	1.769764	10.487939	0.560849	-0.039527	0.364220	0.162340	0.326461	-0.757442	-0.922490	-0.070948	0.025027	0.378618
62944	-0.179126	1.884690	10.137325	0.440068	-0.090790	0.353547	0.163741	0.304703	-0.760046	-0.924417	-0.078229	0.030677	0.372011
62945	-0.157221	1.828396	9.843894	0.242448	-0.111154	0.327666	0.161470	0.288372	-0.763650	-0.926331	-0.082056	0.035063	0.365989
62946	-0.007738	1.826456	9.893270	0.171977	-0.098523	0.285765	0.159821	0.279190	-0.766482	-0.928028	-0.084351	0.038757	0.360760
62947	0.311126	1.684765	9.781441	0.194230	-0.025433	0.246101	0.159054	0.272339	-0.764542	-0.929393	-0.087933	0.041075	0.356102
62948	0.664116	1.455905	9.486279	0.126832	0.016378	0.157125	0.159873	0.265565	-0.766617	-0.930270	-0.090312	0.042092	0.353085
62949	0.723039	1.224563	9.339561	0.029219	0.049090	0.117834	0.160928	0.263124	-0.766756	-0.931049	-0.091384	0.041660	0.350800
62950	0.687152	1.177225	9.588202	0.010131	0.091971	0.106594	0.163804	0.258798	-0.764457	-0.931823	-0.092163	0.040356	0.348688
62951	0.501058	1.293779	10.010567	0.024306	0.125708	0.091830	0.166685	0.257946	-0.765513	-0.932485	-0.093619	0.038435	0.346743
62952	0.390271	1.274570	10.086076	-0.019242	0.160307	0.067556	0.172288	0.258574	-0.763879	-0.933068	-0.094354	0.035584	0.345276
62953	0.149250	1.254048	9.853102	-0.105843	0.123608	0.056094	0.176581	0.259361	-0.761331	-0.933715	-0.093322	0.032738	0.344088
62954	-0.198813	1.435127	9.540343	-0.235624	0.064963	0.061046	0.179169	0.265536	-0.761349	-0.934563	-0.089363	0.030164	0.343069
62955	-0.227899	1.463546	9.425252	-0.297768	0.015547	0.060807	0.181472	0.273502	-0.758007	-0.935486	-0.083968	0.028007	0.342098
62956	-0.286187	1.557505	9.498037	-0.227790	-0.009967	0.065807	0.181048	0.280398	-0.756709	-0.936260	-0.079635	0.026892	0.341104
62957	-0.308058	1.593476	9.476734	-0.127782	-0.004443	0.039539	0.181282	0.287412	-0.756449	-0.936711	-0.077292	0.026221	0.340458
62958	-0.416872	1.665606	9.527139	-0.067327	-0.021778	0.032480	0.180756	0.288629	-0.756703	-0.936983	-0.075901	0.026366	0.340011
62959	-0.263503	1.868761	9.749853	-0.099634	-0.015433	0.022149	0.178913	0.292430	-0.756428	-0.937256	-0.074038	0.026054	0.339691
62960	0.049278	1.999388	9.776208	-0.071173	-0.020961	-0.025684	0.178906	0.293514	-0.755911	-0.937140	-0.072611	0.026069	0.340318
62961	0.122782	2.264632	9.910234	0.018445	-0.037414	-0.066746	0.174992	0.294489	-0.757171	-0.936618	-0.072891	0.026865	0.341631
62962	0.373930	2.173763	9.925706	0.144545	-0.029925	-0.064259	0.175003	0.292326	-0.757688	-0.935912	-0.075464	0.028463	0.342876
62963	0.467753	2.212209	9.857510	0.244242	-0.004201	-0.061946	0.174509	0.286117	-0.758720	-0.935080	-0.080220	0.030232	0.343913
62964	0.395956	2.096161	9.732793	0.238840	0.008622	-0.047223	0.173490	0.279117	-0.758457	-0.934330	-0.084809	0.031782	0.344709
62965	0.301115	1.753786	9.568681	0.272853	-0.000421	-0.021180	0.174335	0.268140	-0.762600	-0.933681	-0.090091	0.033770	0.344939
62966	0.142370	1.673807	9.489265	0.291052	0.012417	-0.004497	0.173328	0.259107	-0.763371	-0.933080	-0.095647	0.035684	0.344877
62967	0.103110	1.820604	9.524564	0.261053	0.028867	0.010083	0.174919	0.252615	-0.763386	-0.932631	-0.100861	0.037105	0.344456
62968	0.180603	1.748747	9.572287	0.238564	0.054378	-0.014060	0.174172	0.243448	-0.763643	-0.932034	-0.105728	0.037854	0.344529
62969	0.057120	1.869385	9.745653	0.081030	0.068784	-0.020430	0.175886	0.238576	-0.763401	-0.931748	-0.107844	0.037229	0.344716
62970	-0.234123	1.767271	9.602282	-0.091506	0.083198	-0.015794	0.178754	0.238017	-0.762133	-0.931846	-0.106757	0.035163	0.345006
62971	-0.307305	1.944800	9.498471	-0.179907	0.101335	-0.033815	0.180425	0.243406	-0.760852	-0.932040	-0.104220	0.032082	0.345559
62972	-0.452283	2.006306	9.277145	-0.201265	0.108672	-0.012714	0.183785	0.249995	-0.759069	-0.932375	-0.101259	0.028790	0.345824
62973	-0.394274	1.977848	9.363702	-0.204826	0.099564	0.000206	0.187541	0.257243	-0.758450	-0.932820	-0.098224	0.025620	0.345750
62974	-0.271021	1.920995	9.551284	-0.339834	0.115949	0.030880	0.189451	0.266422	-0.755620	-0.933683	-0.092702	0.021316	0.345235
62975	-0.311145	1.769390	10.266498	-0.350195	0.068421	0.057663	0.193182	0.278806	-0.753966	-0.934719	-0.086696	0.017826	0.344189
62976	-0.387177	1.522887	9.986287	-0.213515	0.032003	0.051963	0.195101	0.287162	-0.752428	-0.935398	-0.082941	0.015996	0.343360
62977	-0.432721	1.464790	9.908236	-0.080960	0.011947	0.015752	0.196120	0.292424	-0.751143	-0.935629	-0.081576	0.015330	0.343088
62978	-0.230194	1.463106	10.001316	0.023582	-0.000790	-0.015071	0.196121	0.291083	-0.750369	-0.935439	-0.082052	0.015630	0.343477
62979	-0.184615	1.498268	9.704587	0.080733	-0.015415	-0.051671	0.195603	0.291215	-0.751269	-0.934932	-0.083531	0.016479	0.344460
62980	-0.034772	1.406144	9.411847	0.073136	0.002808	-0.086794	0.194577	0.287976	-0.752553	-0.934158	-0.084982	0.016935	0.346179
62981	0.143220	1.509031	9.847020	0.043679	0.011861	-0.106341	0.194058	0.287440	-0.752807	-0.933338	-0.085949	0.016945	0.348146
62982	0.249706	1.422731	9.875607	0.026342	0.013656	-0.116575	0.193923	0.287317	-0.751773	-0.932415	-0.086609	0.016827	0.350455
62983	0.325785	1.659643	10.165285	-0.027202	-0.008301	-0.100212	0.193271	0.289197	-0.753317	-0.931747	-0.086076	0.016763	0.352360
62984	0.181086	1.663514	9.974360	-0.114162	-0.008347	-0.078507	0.193119	0.292454	-0.751506	-0.931299	-0.083949	0.016136	0.354081
62985	0.087322	1.605221	9.867050	-0.214415	0.019061	-0.036603	0.193095	0.298527	-0.751245	-0.931392	-0.080083	0.014374	0.354808
62986	0.074953	1.659514	9.570049	-0.298891	0.046478	-0.009386	0.194102	0.306087	-0.749442	-0.931702	-0.074879	0.011530	0.355233
62987	-0.160327	1.449320	9.447287	-0.314852	0.072078	0.012645	0.194834	0.317826	-0.748152	-0.932257	-0.069502	0.008158	0.354965
62988	-0.429435	1.266427	9.588634	-0.267442	0.076640	0.010106	0.199491	0.325625	-0.745345	-0.932558	-0.065091	0.005008	0.355068
62989	-0.614718	1.201733	9.773227	-0.239266	0.073866	0.001941	0.199455	0.334400	-0.744695	-0.932875	-0.061140	0.002108	0.354966
