# Supplementary material for: Identification of Haptic Based Guiding Using Hard Reins
Source: PLoS One. 2015 Jul 22;10(7):e0132020. doi: 10.1371/journal.pone.0132020 (PMC4511788; doi:10.1371/journal.pone.0132020)
Supplement: S1 File — (ZIP) [file pone.0132020.s001.zip › MotionData1/Subject2/T5/sync5.txt]

// Start Time: 0
// Sample rate: 25.0Hz
// Scenario: 4.9
// Firmware Version: 2.6.1
Counter	Acc_X	Acc_Y	Acc_Z	Gyr_X	Gyr_Y	Gyr_Z	Mag_X	Mag_Y	Mag_Z	Quat_w	Quat_x	Quat_y	Quat_z
62414	0.234962	2.499847	9.416953	-0.018548	-0.002363	-0.048631	-0.516722	-0.205925	-0.942008	-0.681395	-0.059712	0.099496	0.722659
62415	0.245633	2.449064	9.405628	0.016609	-0.001078	-0.016686	-0.518054	-0.204678	-0.940069	-0.681255	-0.060211	0.099609	0.722734
62416	0.241456	2.429579	9.494706	0.028495	0.019615	0.013542	-0.516459	-0.204970	-0.941173	-0.681624	-0.060618	0.099797	0.722326
62417	0.180267	2.467312	9.540685	0.022579	0.020860	0.032992	-0.516857	-0.205113	-0.940635	-0.682236	-0.061413	0.099761	0.721685
62418	0.139044	2.466562	9.527390	-0.001531	0.019109	0.059437	-0.517919	-0.205368	-0.940630	-0.683302	-0.061311	0.099580	0.720710
62419	0.114879	2.458839	9.500230	0.000519	0.011386	0.048791	-0.518985	-0.204207	-0.941388	-0.684149	-0.061639	0.099375	0.719907
62420	0.085386	2.480150	9.503978	-0.006334	0.015189	0.036422	-0.518183	-0.206071	-0.940246	-0.684880	-0.061461	0.099150	0.719258
62421	0.109776	2.470882	9.495169	0.007941	0.029358	0.043626	-0.519775	-0.206607	-0.939707	-0.685676	-0.062162	0.098799	0.718487
62422	0.060097	2.542811	9.565311	0.026783	0.030303	0.011870	-0.518713	-0.206491	-0.939715	-0.686042	-0.062704	0.098813	0.718089
62423	-0.056190	2.540700	9.561759	0.003955	0.020005	-0.011228	-0.518180	-0.206932	-0.939332	-0.686034	-0.063334	0.098461	0.718089
62424	-0.062486	2.477464	9.470577	-0.011385	0.011698	-0.112108	-0.516591	-0.205277	-0.939836	-0.684630	-0.063329	0.098025	0.719488
62425	0.029757	2.585940	9.438890	0.030640	0.014519	-0.067778	-0.513666	-0.206590	-0.940450	-0.683762	-0.064365	0.098056	0.720217
62426	-0.093154	2.433213	9.455527	0.004911	0.001295	-0.117419	-0.513268	-0.206173	-0.940710	-0.682236	-0.064444	0.097987	0.721665
62427	-0.063648	2.407043	9.425340	0.050035	-0.000089	-0.189785	-0.509678	-0.207985	-0.938522	-0.679545	-0.065776	0.098327	0.724033
62428	-0.032807	2.572674	9.494840	0.070906	-0.014838	-0.233149	-0.507287	-0.208365	-0.936544	-0.676212	-0.066746	0.099277	0.726930
62429	-0.019219	2.628756	9.547788	0.054716	-0.016726	-0.234103	-0.502501	-0.210310	-0.935854	-0.672812	-0.067989	0.099842	0.729886
62430	0.012137	2.624462	9.474165	0.036379	-0.019853	-0.221808	-0.499835	-0.213448	-0.935985	-0.669653	-0.068394	0.100365	0.732676
62431	0.006639	2.522403	9.390521	0.035194	-0.016653	-0.243886	-0.496120	-0.212419	-0.935726	-0.666109	-0.069390	0.100622	0.735771
62432	0.043742	2.615323	9.448727	0.057337	-0.015844	-0.196969	-0.493594	-0.213684	-0.931894	-0.663270	-0.070079	0.101429	0.738156
62433	0.058723	2.586462	9.406077	0.050592	0.000451	-0.211032	-0.490131	-0.216815	-0.933110	-0.660197	-0.071458	0.101728	0.740732
62434	0.060235	2.630181	9.393759	0.081933	0.017444	-0.168391	-0.486408	-0.218637	-0.930655	-0.657795	-0.072902	0.102495	0.742621
62435	0.030084	2.566524	9.419791	0.051110	0.062901	-0.219465	-0.484843	-0.209172	-0.929833	-0.654703	-0.075222	0.101963	0.745191
62436	0.097980	2.839647	9.624411	0.020824	0.028718	-0.069516	-0.481388	-0.209822	-0.929355	-0.653872	-0.075826	0.101818	0.745879
62437	-0.030318	2.701378	9.561341	-0.026668	0.005572	-0.013196	-0.480466	-0.207167	-0.930088	-0.653848	-0.075843	0.101196	0.745982
62438	0.053382	2.892243	9.646715	-0.104772	0.006166	0.080247	-0.477781	-0.216672	-0.933383	-0.655394	-0.074165	0.099698	0.744996
62439	-0.090133	2.802255	9.674281	-0.239905	-0.008341	0.116896	-0.479117	-0.213339	-0.937028	-0.657590	-0.070916	0.096287	0.743825
62440	-0.264304	2.512641	9.476153	-0.243139	-0.069219	0.059970	-0.481517	-0.209690	-0.941189	-0.658862	-0.066336	0.093688	0.743453
62441	-0.571751	2.087091	9.188310	0.003516	-0.032532	0.133565	-0.486569	-0.207550	-0.944022	-0.660906	-0.065917	0.094208	0.741608
62442	-0.293860	2.536378	9.475068	-0.019000	-0.024391	-0.237853	-0.484985	-0.204362	-0.944208	-0.657528	-0.065516	0.093957	0.744672
62443	-0.328627	2.579441	9.480897	0.003490	-0.016189	-0.202362	-0.481268	-0.203890	-0.944101	-0.654599	-0.065984	0.093805	0.747226
62444	-0.311430	2.691415	9.495022	-0.023517	-0.014750	-0.269636	-0.478872	-0.205564	-0.946738	-0.650744	-0.065725	0.093311	0.750670
62445	-0.347040	2.518414	9.403769	-0.006365	-0.036765	-0.308605	-0.473025	-0.207169	-0.943628	-0.646164	-0.065963	0.093125	0.754618
62446	-0.373280	2.379579	9.425673	-0.032504	-0.067183	-0.346002	-0.468510	-0.206684	-0.944876	-0.641028	-0.064937	0.093063	0.759082
62447	-0.357088	2.297341	9.429197	0.016057	-0.083738	-0.414914	-0.464530	-0.205189	-0.946892	-0.634656	-0.064946	0.093653	0.764345
62448	-0.139232	2.313434	9.455017	0.041546	-0.089483	-0.460892	-0.459217	-0.205651	-0.944277	-0.627549	-0.064730	0.094837	0.770064
62449	0.019316	2.401282	9.569942	0.045732	-0.061379	-0.444827	-0.451510	-0.206929	-0.945080	-0.620627	-0.065490	0.095539	0.775503
62450	0.020927	2.590667	9.741867	0.102414	-0.007719	-0.401883	-0.446721	-0.209881	-0.943211	-0.614414	-0.067172	0.096706	0.780148
62451	-0.194184	2.666856	9.633597	0.086307	0.030326	-0.364512	-0.439545	-0.211436	-0.943613	-0.608783	-0.069690	0.096998	0.784294
62452	-0.467163	2.460400	9.366822	0.061875	0.034362	-0.357415	-0.433042	-0.210072	-0.942434	-0.603334	-0.071438	0.097060	0.788330
62453	-0.831586	2.473184	9.153355	0.111871	0.011237	-0.413019	-0.424531	-0.214395	-0.939441	-0.596791	-0.074061	0.097879	0.792954
62454	-0.883199	2.409150	9.287046	0.101453	-0.050677	-0.573455	-0.417358	-0.214998	-0.938602	-0.587604	-0.075350	0.099245	0.799496
62455	-0.462687	2.528482	9.679357	0.115236	-0.114790	-0.563320	-0.409117	-0.217305	-0.937829	-0.578283	-0.076283	0.101334	0.805916
62456	0.031499	2.819054	9.928216	0.128353	-0.075943	-0.510112	-0.401811	-0.218069	-0.936188	-0.569880	-0.077337	0.103501	0.811507
62457	0.167997	2.515665	9.797493	-0.000896	-0.054277	-0.315895	-0.396632	-0.218251	-0.933429	-0.564764	-0.077361	0.103384	0.815088
62458	0.022868	2.187711	9.345403	-0.029440	-0.055915	-0.188632	-0.393976	-0.217964	-0.936410	-0.561816	-0.076269	0.103243	0.817244
62459	-0.425772	2.320356	9.311380	0.071915	-0.040203	-0.071421	-0.393443	-0.218855	-0.934696	-0.560592	-0.076807	0.104525	0.817870
62460	-0.777009	2.471789	9.544975	0.054426	-0.059355	-0.094519	-0.393175	-0.219405	-0.935389	-0.559037	-0.076407	0.105935	0.818790
62461	-0.632693	2.748690	9.417336	0.023851	-0.107271	-0.036612	-0.394764	-0.221079	-0.934079	-0.558307	-0.075244	0.107217	0.819229
62462	-0.804904	2.750416	9.378341	0.059554	-0.144338	0.035796	-0.396755	-0.221608	-0.933400	-0.558692	-0.073230	0.109857	0.818799
62463	-1.087489	2.740459	9.612853	0.032893	-0.140712	0.023415	-0.402331	-0.222352	-0.932014	-0.558846	-0.071521	0.111725	0.818593
62464	-1.285707	2.693154	9.469928	-0.049362	-0.171922	-0.001748	-0.403659	-0.222596	-0.932276	-0.558699	-0.067920	0.112833	0.818847
62465	-1.336151	2.502870	9.176160	-0.016449	-0.200428	-0.024787	-0.410304	-0.220742	-0.933216	-0.557982	-0.064842	0.114438	0.819363
62466	-1.192528	2.636586	9.458772	0.019850	-0.189174	-0.035254	-0.413489	-0.221512	-0.933069	-0.557140	-0.061805	0.116823	0.819834
62467	-1.102967	2.283815	9.500286	-0.040962	-0.214020	0.013899	-0.417605	-0.221681	-0.933834	-0.557032	-0.058184	0.118164	0.819980
62468	-0.656469	2.524966	9.683065	0.072443	-0.168828	-0.047455	-0.423180	-0.222677	-0.933667	-0.555965	-0.056094	0.121171	0.820411
62469	-0.197931	3.145018	9.933159	0.108883	-0.074951	0.017666	-0.426490	-0.226126	-0.932528	-0.556063	-0.056427	0.123410	0.819987
62470	-0.178496	3.087075	9.582769	0.002764	0.064953	0.040337	-0.429401	-0.230160	-0.930740	-0.557078	-0.057182	0.122771	0.819342
62471	-0.350311	2.928587	9.424644	-0.092212	0.167195	0.043393	-0.427278	-0.229347	-0.931681	-0.558412	-0.059197	0.119056	0.818839
62472	-0.172562	2.723028	9.162064	-0.109882	0.213364	0.040073	-0.424762	-0.226883	-0.931765	-0.559897	-0.061127	0.114914	0.818275
62473	0.127616	2.932343	8.851970	-0.064733	0.249411	0.108452	-0.421839	-0.226910	-0.933549	-0.562429	-0.064641	0.110832	0.816830
62474	0.222117	2.817547	8.891841	0.025029	0.290784	0.192085	-0.418914	-0.228092	-0.933755	-0.566363	-0.069007	0.108213	0.814101
62475	0.381696	3.077746	8.887553	0.035589	0.281049	0.266272	-0.416258	-0.228121	-0.935132	-0.571356	-0.073790	0.105683	0.810518
62476	0.548458	3.231277	8.949281	0.083504	0.267678	0.356469	-0.416515	-0.230950	-0.933605	-0.577750	-0.078089	0.104501	0.805721
62477	0.142289	3.262799	9.446866	0.133499	0.204104	0.427021	-0.419819	-0.236827	-0.930391	-0.584938	-0.082376	0.104755	0.800055
62478	0.200638	3.613483	10.187370	0.176356	0.159768	0.294215	-0.422326	-0.242902	-0.925444	-0.589869	-0.086139	0.106197	0.795837
62479	0.725026	3.766186	9.920689	0.123567	0.128037	0.445793	-0.425902	-0.246516	-0.922962	-0.597115	-0.088996	0.107313	0.789948
62480	0.288710	2.721716	9.421742	0.173694	-0.017906	0.501748	-0.436502	-0.255034	-0.919345	-0.604852	-0.089467	0.111170	0.783448
62481	0.228353	2.577396	9.348769	0.297362	-0.079557	0.376223	-0.446842	-0.261914	-0.914198	-0.610128	-0.091240	0.117395	0.778227
62482	0.377291	3.155410	9.517469	0.112260	-0.079117	0.296018	-0.455330	-0.266616	-0.908197	-0.614520	-0.090441	0.120663	0.774355
62483	0.423074	3.000856	9.226385	0.045325	-0.127936	0.233613	-0.462761	-0.268862	-0.906568	-0.617859	-0.088673	0.123334	0.771476
62484	0.412803	3.282255	9.286529	0.032145	-0.135751	0.185771	-0.469130	-0.270692	-0.905880	-0.620512	-0.086274	0.125854	0.769209
62485	0.344010	3.213043	9.318639	-0.135891	-0.112198	0.146512	-0.474707	-0.270812	-0.907300	-0.622835	-0.082688	0.125416	0.767796
62486	0.551028	3.114817	9.027263	-0.115586	-0.086009	0.065374	-0.480029	-0.266950	-0.911689	-0.623994	-0.079520	0.124838	0.767283
62487	0.710446	3.161417	9.156967	-0.101768	-0.054530	0.092101	-0.482823	-0.264834	-0.915760	-0.625560	-0.077348	0.124145	0.766342
62488	0.794516	3.221215	9.298702	-0.144123	-0.013253	0.134644	-0.486018	-0.261872	-0.919665	-0.627990	-0.074764	0.122327	0.764902
62489	0.556826	3.360123	9.343315	-0.151274	0.060255	0.179341	-0.486824	-0.258119	-0.923841	-0.631234	-0.073489	0.119606	0.762783
62490	0.262012	3.274640	9.065329	-0.194657	0.116320	0.197320	-0.488559	-0.255257	-0.924805	-0.634977	-0.072091	0.115474	0.760443
62491	0.135103	3.301454	8.950510	-0.167600	0.159906	0.169423	-0.487646	-0.249305	-0.928931	-0.638290	-0.072157	0.111245	0.758290
62492	0.218991	3.468038	8.942199	-0.141742	0.204128	0.152080	-0.487788	-0.245427	-0.933111	-0.641424	-0.072863	0.106726	0.756225
62493	0.302734	3.629756	8.856896	-0.158121	0.227737	0.162766	-0.484072	-0.244458	-0.936351	-0.644727	-0.074100	0.101803	0.753971
62494	0.097213	3.630899	9.009444	-0.097689	0.227533	0.191286	-0.482225	-0.239658	-0.939986	-0.648388	-0.075643	0.097699	0.751216
62495	-0.122442	3.437639	9.596287	0.049960	0.110329	0.235245	-0.482093	-0.239357	-0.941055	-0.652190	-0.077680	0.097567	0.747726
62496	-0.902779	2.962280	9.650545	0.122404	-0.079963	0.186704	-0.484604	-0.243667	-0.939818	-0.654811	-0.077479	0.100753	0.745029
62497	-0.983338	3.014154	9.024266	0.096045	-0.102779	0.092794	-0.490042	-0.246108	-0.937815	-0.655959	-0.077266	0.103829	0.743618
62498	-0.785532	2.978850	8.515502	0.091106	0.014943	-0.139011	-0.489237	-0.249234	-0.936579	-0.653959	-0.078734	0.104798	0.745088
62499	-0.601873	2.521143	10.065077	0.128130	-0.010382	-0.286757	-0.482058	-0.251945	-0.935403	-0.649568	-0.081137	0.106499	0.748423
62500	-0.058860	2.482511	10.650085	0.184375	-0.097658	-0.152006	-0.483369	-0.258205	-0.929668	-0.646961	-0.082155	0.110304	0.750017
62501	-0.169991	2.669723	9.639132	-0.004976	0.005833	-0.016633	-0.480573	-0.260823	-0.928170	-0.646849	-0.082482	0.110207	0.750091
62502	-0.299128	1.817765	9.405710	0.000456	0.064146	-0.072755	-0.477782	-0.261613	-0.927017	-0.646080	-0.083371	0.109288	0.750790
62503	-0.439904	1.895360	9.824439	-0.018669	0.013187	-0.175676	-0.474856	-0.263075	-0.927232	-0.643619	-0.083962	0.108560	0.752941
62504	-0.665668	2.039337	9.840495	-0.089376	-0.003930	-0.227241	-0.469285	-0.260668	-0.927892	-0.640515	-0.083006	0.106906	0.755924
62505	-0.506536	1.911113	9.543062	-0.171226	-0.051570	-0.270261	-0.465838	-0.257789	-0.934836	-0.636713	-0.080857	0.104474	0.759699
62506	-0.093621	2.442904	9.368788	0.002433	-0.054355	-0.169057	-0.462391	-0.255586	-0.936689	-0.634210	-0.080177	0.104950	0.761797
62507	-0.245156	2.289673	9.526564	-0.043766	-0.066432	-0.092329	-0.462123	-0.256444	-0.936181	-0.632859	-0.079038	0.104905	0.763045
62508	-0.252780	2.187585	9.536728	-0.074026	-0.114131	-0.079462	-0.462127	-0.254987	-0.938691	-0.631707	-0.076288	0.105113	0.764250
62509	-0.398271	2.218947	9.705332	-0.092683	-0.132597	-0.058394	-0.463991	-0.253241	-0.939690	-0.630802	-0.073440	0.105173	0.765267
62510	-0.734000	2.008931	9.496832	-0.082697	-0.129893	-0.093621	-0.466381	-0.253163	-0.940736	-0.629399	-0.070367	0.105425	0.766675
62511	-0.882998	2.159133	9.305787	-0.015778	-0.104373	-0.168364	-0.467451	-0.250581	-0.942390	-0.626742	-0.069174	0.106085	0.768866
62512	-1.282727	2.297540	9.448934	0.008438	-0.114050	-0.200982	-0.467448	-0.251734	-0.940947	-0.623578	-0.067713	0.107380	0.771385
62513	-1.542346	2.186019	9.408111	-0.020163	-0.186842	-0.288115	-0.467709	-0.253096	-0.942333	-0.618865	-0.065510	0.108739	0.775171
62514	-1.597764	2.027218	9.272816	0.021739	-0.214379	-0.311124	-0.467573	-0.254200	-0.943177	-0.613718	-0.062892	0.111331	0.779102
62515	-1.472615	2.048893	9.136886	0.081467	-0.254402	-0.397857	-0.468485	-0.260076	-0.942412	-0.606935	-0.061186	0.114841	0.784027
62516	-1.292969	3.061990	9.500621	0.341835	-0.196336	-0.570039	-0.465285	-0.265011	-0.937898	-0.597262	-0.063320	0.121883	0.790198
62517	-1.114728	4.652796	9.999561	0.527073	0.044052	-0.661749	-0.455952	-0.278167	-0.929009	-0.586251	-0.072367	0.128423	0.796605
62518	0.070551	3.984890	9.708802	0.012939	0.224500	-0.653592	-0.441326	-0.284784	-0.923604	-0.576536	-0.077524	0.125045	0.803716
62519	2.316160	3.714802	8.523287	-0.104615	0.419705	-0.529394	-0.420610	-0.283769	-0.927578	-0.569287	-0.084760	0.117391	0.809288
62520	2.764196	3.912145	7.382588	0.251617	0.519391	0.306852	-0.404922	-0.290164	-0.920698	-0.575196	-0.095064	0.116065	0.804140
62521	1.128796	2.586424	9.082675	0.399054	0.459867	0.639721	-0.408607	-0.302964	-0.908149	-0.585820	-0.105804	0.118262	0.794755
62522	0.228827	3.711126	10.522073	0.381546	0.269750	0.447605	-0.411503	-0.311949	-0.904098	-0.592909	-0.113253	0.122119	0.787858
62523	0.153031	3.991332	10.544110	0.198642	0.044105	0.449129	-0.419187	-0.319385	-0.895636	-0.599733	-0.115407	0.125679	0.781797
62524	0.325499	3.557414	9.469522	0.013327	-0.044357	0.366652	-0.428742	-0.322180	-0.892386	-0.605497	-0.113706	0.127284	0.777331
62525	0.556022	3.542095	8.704061	0.180942	-0.009986	0.400077	-0.442799	-0.329861	-0.885204	-0.611382	-0.114871	0.131131	0.771895
62526	0.562839	3.741302	9.051783	0.145282	0.071305	0.265203	-0.448629	-0.334930	-0.878034	-0.615502	-0.116806	0.133133	0.767977
62527	0.570117	4.120119	9.145429	0.008392	0.044372	0.229219	-0.450094	-0.333945	-0.876775	-0.619247	-0.117084	0.133330	0.764884
62528	0.440486	4.035219	8.997671	-0.071515	0.046660	0.324499	-0.455406	-0.333642	-0.878587	-0.624672	-0.115799	0.132442	0.760812
62529	0.209399	3.904766	8.664211	-0.124459	0.094049	0.294642	-0.460462	-0.330243	-0.881380	-0.629816	-0.114972	0.130190	0.757076
62530	0.087450	4.096766	8.861210	-0.119323	0.105271	0.238163	-0.462586	-0.330286	-0.883509	-0.634141	-0.114197	0.127632	0.754012
62531	-0.107655	4.253416	8.690365	-0.183023	0.084479	0.193666	-0.464189	-0.326630	-0.888756	-0.637823	-0.112739	0.124422	0.751659
62532	-0.256992	4.211870	8.714980	-0.226648	0.103180	0.213133	-0.467265	-0.318626	-0.892904	-0.641962	-0.110623	0.120208	0.749131
62533	-0.195892	4.064908	8.717963	-0.277822	0.121292	0.110528	-0.468075	-0.313236	-0.901333	-0.644650	-0.108713	0.114945	0.747928
62534	-0.349259	4.249053	8.892394	-0.301215	0.159961	0.048838	-0.463844	-0.306479	-0.907220	-0.646569	-0.106867	0.108512	0.747498
62535	-0.535014	4.563667	8.843401	-0.311353	0.146321	0.021342	-0.459619	-0.297125	-0.916522	-0.647996	-0.105132	0.102261	0.747390
62536	-0.559975	4.352027	8.810534	-0.127995	0.045042	0.080517	-0.458043	-0.290321	-0.921839	-0.649742	-0.103744	0.099964	0.746378
62537	-1.411691	3.462727	8.969227	0.118492	0.036494	0.220256	-0.458575	-0.290017	-0.922361	-0.652980	-0.105598	0.101966	0.743013
62538	-2.376310	2.731562	8.906631	0.006968	0.041205	-0.083060	-0.458303	-0.292292	-0.921092	-0.651999	-0.106233	0.101388	0.743863
62539	-1.586936	2.270193	9.632366	0.226436	-0.047678	-0.366017	-0.451127	-0.293871	-0.920418	-0.646068	-0.109495	0.104731	0.748089
62540	-1.041112	2.770544	10.675540	0.222290	-0.130532	-0.465743	-0.447650	-0.302894	-0.914961	-0.638493	-0.111146	0.108749	0.753755
62541	-0.612344	3.045271	10.060802	0.015192	-0.088996	-0.453840	-0.440731	-0.307439	-0.912899	-0.631512	-0.111254	0.109180	0.759536
62542	-0.518619	2.328361	9.120724	-0.124269	0.028419	-0.396914	-0.431847	-0.303241	-0.909504	-0.625990	-0.110741	0.106074	0.764605
62543	-0.292083	1.946543	9.380884	0.021401	0.072044	-0.384725	-0.420158	-0.303618	-0.910862	-0.620318	-0.113157	0.104676	0.769054
62544	-0.475448	2.479730	9.934476	0.079575	0.087406	-0.338467	-0.410327	-0.304676	-0.911144	-0.615293	-0.115958	0.104073	0.772747
62545	-0.783532	2.605211	9.856680	-0.062733	0.072018	-0.269105	-0.403158	-0.303293	-0.917641	-0.611550	-0.117061	0.101588	0.775876
62546	-0.557104	2.337388	9.268709	-0.169740	0.065112	-0.170492	-0.396787	-0.301344	-0.923572	-0.609621	-0.116105	0.097782	0.778024
62547	-0.370140	2.287356	9.070228	-0.034098	0.057320	-0.060525	-0.390950	-0.298894	-0.926386	-0.609009	-0.116865	0.096392	0.778562
62548	-0.530647	2.466518	9.254106	0.044612	0.055103	0.091792	-0.391209	-0.301002	-0.925778	-0.610633	-0.117854	0.096653	0.777107
62549	-1.104267	2.550777	9.240683	0.067749	0.056000	0.169792	-0.392001	-0.302836	-0.924347	-0.613356	-0.119372	0.097385	0.774636
62550	-1.262263	2.674120	9.100111	0.082045	0.063088	0.175220	-0.394521	-0.304069	-0.923012	-0.616186	-0.120778	0.098326	0.772049
62551	-1.293686	2.930866	9.212747	0.095873	0.001721	0.252663	-0.399955	-0.308206	-0.920256	-0.619982	-0.121653	0.100331	0.768607
62552	-1.383311	3.171980	9.212992	0.069312	-0.058183	0.292874	-0.404857	-0.311777	-0.924485	-0.624378	-0.120792	0.102857	0.764841
62553	-1.499529	3.150441	9.108494	0.044484	-0.114729	0.269477	-0.413351	-0.313580	-0.922830	-0.628268	-0.119234	0.105531	0.761529
62554	-1.688104	3.137316	9.165389	0.109252	-0.128494	0.200675	-0.421041	-0.318193	-0.921543	-0.630972	-0.117987	0.109317	0.758949
62555	-1.808967	3.392445	9.337874	0.095458	-0.144071	0.106831	-0.429534	-0.321237	-0.914546	-0.632155	-0.117023	0.112698	0.757618
62556	-1.898847	3.497602	9.165833	-0.014873	-0.153638	0.024224	-0.434313	-0.321972	-0.914380	-0.632395	-0.114213	0.114501	0.757576
62557	-1.963162	3.918796	9.110134	-0.011844	-0.153401	-0.056218	-0.436300	-0.323794	-0.912263	-0.631307	-0.112201	0.115942	0.758565
62558	-1.899687	4.085057	9.541682	0.023066	-0.056889	-0.135089	-0.435503	-0.323809	-0.912407	-0.629259	-0.111702	0.116735	0.760216
62559	-1.074548	3.988345	9.317402	-0.236623	0.010182	-0.273563	-0.432720	-0.321274	-0.915856	-0.625719	-0.109909	0.112179	0.764075
62560	0.102259	3.126003	8.185396	-0.246884	0.031061	-0.185249	-0.425432	-0.314763	-0.926361	-0.623679	-0.107469	0.107635	0.766740
62561	0.246116	3.148160	9.371486	0.200126	0.236025	0.094120	-0.424634	-0.315070	-0.925976	-0.625282	-0.113727	0.107793	0.764505
62562	0.886979	4.441545	10.221439	-0.124406	0.428655	0.142745	-0.417193	-0.316351	-0.926372	-0.628834	-0.118175	0.100878	0.761857
62563	0.037448	2.872474	9.080728	-0.269056	0.178888	0.265627	-0.416411	-0.310627	-0.932656	-0.633968	-0.117261	0.095082	0.758481
62564	0.261971	2.104662	9.334110	-0.016021	0.002587	0.398765	-0.421199	-0.307927	-0.935743	-0.640229	-0.116100	0.095769	0.753297
62565	0.318411	2.780574	9.990264	0.171617	-0.023645	0.374375	-0.430752	-0.311787	-0.928760	-0.645527	-0.117420	0.099494	0.748069
62566	0.464452	3.258928	9.379756	0.064674	-0.029570	0.469445	-0.440828	-0.317747	-0.927355	-0.652495	-0.116637	0.101975	0.741787
62567	0.545639	3.391447	9.068336	0.135906	0.024523	0.643278	-0.453576	-0.318490	-0.924944	-0.661845	-0.117588	0.105218	0.732846
62568	0.336175	3.229884	9.246060	0.113506	0.055452	0.678818	-0.466581	-0.321875	-0.923018	-0.671757	-0.118225	0.107772	0.723291
62569	-0.045860	3.210831	9.393345	0.046521	0.031492	0.689144	-0.480125	-0.323017	-0.920746	-0.681750	-0.117904	0.109741	0.713633
62570	-0.571010	3.060518	9.433725	0.053519	0.006418	0.625473	-0.497385	-0.324925	-0.917917	-0.690681	-0.117104	0.111929	0.704782
62571	-0.348536	3.190769	9.340882	0.043001	-0.068180	0.331396	-0.507345	-0.325010	-0.916459	-0.695208	-0.116086	0.114343	0.700097
62572	-0.061485	3.511548	9.414666	-0.071317	-0.128585	0.219179	-0.516779	-0.323857	-0.914564	-0.698307	-0.112552	0.115688	0.697364
62573	0.012611	3.381772	9.037612	-0.142411	-0.151614	0.047295	-0.522369	-0.319299	-0.918525	-0.699054	-0.108427	0.116028	0.697212
62574	0.192569	3.588936	9.012687	-0.164550	-0.116296	-0.129411	-0.523700	-0.317663	-0.921417	-0.697497	-0.104563	0.115125	0.699508
62575	0.468591	3.841538	8.999994	-0.174990	-0.085028	-0.138156	-0.521586	-0.313678	-0.926427	-0.695854	-0.101337	0.113707	0.701847
62576	0.512498	4.060794	8.941919	-0.178111	-0.031376	-0.079490	-0.521334	-0.308522	-0.931781	-0.695191	-0.098358	0.111526	0.703276
62577	0.359483	4.159941	8.690962	-0.223233	0.030954	-0.063284	-0.522408	-0.303394	-0.940753	-0.694931	-0.095929	0.108018	0.704415
62578	0.341496	4.276092	8.333296	-0.224173	0.110609	-0.013261	-0.520299	-0.297286	-0.946771	-0.695574	-0.094161	0.103338	0.704721
62579	0.042540	4.401719	8.077660	-0.173846	0.165758	-0.033902	-0.515002	-0.291371	-0.953639	-0.695888	-0.094291	0.098766	0.705049
62580	-0.389594	4.437569	8.054502	-0.069773	0.197335	0.017997	-0.510495	-0.288468	-0.956558	-0.696829	-0.095830	0.095111	0.704414
62581	-0.899892	4.171106	8.994029	0.057084	0.124189	0.106436	-0.505187	-0.286867	-0.958452	-0.698573	-0.098397	0.094657	0.702392
62582	-1.324487	3.296870	9.444927	0.328632	-0.091577	0.078619	-0.508091	-0.292667	-0.959008	-0.699014	-0.101316	0.100749	0.700688
62583	-1.754472	2.864273	9.444625	0.506601	-0.209193	-0.067336	-0.510180	-0.306078	-0.945824	-0.696679	-0.105891	0.110820	0.700817
62584	-1.504964	2.223086	9.201975	0.351483	-0.175232	-0.486682	-0.508816	-0.319144	-0.938992	-0.688846	-0.109165	0.117194	0.706994
62585	-0.830942	3.167595	10.674180	0.333533	-0.130305	-0.723606	-0.500676	-0.333300	-0.927968	-0.677579	-0.113917	0.122196	0.716225
62586	-0.679635	3.165686	12.532235	0.173756	-0.049737	-0.797932	-0.486438	-0.343561	-0.922003	-0.665722	-0.117252	0.123567	0.726497
62587	-0.594946	2.647485	9.987312	-0.249628	-0.055701	-0.776248	-0.467717	-0.341878	-0.922569	-0.654897	-0.115315	0.118842	0.737352
62588	-0.068615	2.006321	8.390788	-0.102768	-0.026958	-0.738523	-0.452588	-0.337761	-0.927993	-0.644293	-0.115074	0.116000	0.747120
62589	-0.395354	2.223792	9.125295	0.112956	0.002991	-0.725233	-0.435584	-0.339265	-0.928238	-0.633243	-0.118489	0.115914	0.755995
62590	-0.490242	2.770774	10.158086	-0.120781	-0.049859	-0.680358	-0.419917	-0.337077	-0.935614	-0.623257	-0.117533	0.113127	0.764813
62591	-0.440474	2.422104	9.902286	-0.288008	-0.121762	-0.562867	-0.408910	-0.330850	-0.943480	-0.615119	-0.113549	0.108806	0.772591
62592	0.030915	2.119871	9.163229	-0.193025	-0.147630	-0.347092	-0.402415	-0.326076	-0.950667	-0.610044	-0.109406	0.106872	0.777467
62593	-0.118365	2.163262	8.975389	-0.066617	-0.149329	-0.092056	-0.402427	-0.321830	-0.952684	-0.608570	-0.106614	0.107342	0.778944
62594	-0.700580	2.373631	9.338651	-0.071129	-0.105951	-0.051015	-0.405090	-0.319200	-0.954856	-0.607889	-0.103969	0.107435	0.779820
62595	-1.296275	2.455050	9.223477	-0.035427	-0.088172	0.031561	-0.409083	-0.315998	-0.956188	-0.608397	-0.102249	0.107858	0.779593
62596	-1.554372	2.765934	9.263761	0.000848	-0.091152	0.020205	-0.412539	-0.314792	-0.956513	-0.608703	-0.100556	0.109041	0.779409
62597	-1.564316	2.748741	9.075838	0.000469	-0.136674	0.026993	-0.414397	-0.315669	-0.953022	-0.608946	-0.098577	0.110543	0.779261
62598	-1.696561	2.671075	8.913504	0.079621	-0.149360	0.027196	-0.418642	-0.317425	-0.951549	-0.609070	-0.096919	0.113675	0.778922
62599	-1.686838	2.562028	9.001277	0.117552	-0.106529	-0.037833	-0.422486	-0.320181	-0.949574	-0.608117	-0.097041	0.116433	0.779244
62600	-1.789012	2.824760	9.000974	0.125414	-0.166043	-0.073540	-0.426329	-0.322846	-0.951633	-0.606525	-0.095908	0.120281	0.780039
62601	-2.014520	3.820851	9.877133	0.314357	-0.061897	-0.192529	-0.426851	-0.326475	-0.945420	-0.602844	-0.099559	0.125198	0.781660
62602	-1.730381	5.039812	10.865938	0.100872	0.170548	-0.386345	-0.418332	-0.334476	-0.934607	-0.597200	-0.104163	0.123963	0.785580
62603	0.603537	3.494344	8.101719	-0.416376	0.207713	-0.481824	-0.403346	-0.326531	-0.942060	-0.591050	-0.103997	0.113595	0.791796
62604	1.502207	3.588296	7.810860	0.141217	0.288771	-0.115511	-0.392470	-0.321074	-0.946721	-0.589766	-0.110260	0.112190	0.792106
62605	1.478213	3.612324	9.571874	0.096204	0.327462	0.427382	-0.385545	-0.328211	-0.941513	-0.597138	-0.115863	0.110612	0.785982
62606	0.221473	2.939048	10.221981	0.084532	0.109572	0.422704	-0.390585	-0.330807	-0.939250	-0.603998	-0.117417	0.111628	0.780345
62607	0.486292	3.584653	9.912326	0.088283	-0.091642	0.651211	-0.402395	-0.334542	-0.935466	-0.613820	-0.115764	0.115526	0.772320
62608	0.608519	3.446023	9.373137	0.109549	-0.082860	0.734429	-0.421775	-0.338291	-0.929577	-0.624835	-0.113879	0.119948	0.763037
62609	0.585679	3.542653	8.890306	0.013340	-0.010098	0.778810	-0.441955	-0.340346	-0.929679	-0.636719	-0.112123	0.122018	0.753080
62610	0.356829	3.276372	9.174133	0.017546	0.038187	0.696967	-0.460546	-0.341045	-0.929486	-0.647383	-0.110967	0.123378	0.743881
62611	0.207349	3.373192	9.260283	0.007201	0.022479	0.609337	-0.474891	-0.340474	-0.927822	-0.656571	-0.109961	0.124562	0.735736
62612	0.302220	3.450145	9.094123	-0.078648	0.047048	0.593292	-0.484592	-0.338430	-0.927914	-0.665716	-0.107891	0.124119	0.727857
62613	0.242273	3.502435	8.858409	-0.152113	0.066083	0.517169	-0.497617	-0.334689	-0.931546	-0.673829	-0.105598	0.122198	0.721021
62614	0.325090	3.707828	8.755899	-0.138268	0.115946	0.411418	-0.506659	-0.330369	-0.933860	-0.680478	-0.104154	0.119545	0.715409
62615	-0.094860	3.894420	8.938980	-0.158801	0.168043	0.346345	-0.514377	-0.324964	-0.936019	-0.686273	-0.103638	0.115804	0.710548
62616	-0.145659	4.000296	8.869226	-0.185980	0.170246	0.319760	-0.517838	-0.321698	-0.940718	-0.691741	-0.102519	0.111526	0.706078
62617	-0.376323	3.903871	8.884540	-0.213098	0.164464	0.256038	-0.520381	-0.314709	-0.943829	-0.696268	-0.101433	0.106887	0.702494
62618	-0.184468	4.082095	8.607462	-0.166085	0.194948	0.118421	-0.519071	-0.308170	-0.949555	-0.698842	-0.101366	0.102122	0.700654
62619	-0.681448	4.461382	7.869655	-0.057843	0.205947	0.248018	-0.519351	-0.302945	-0.951268	-0.702960	-0.103115	0.099092	0.696703
62620	-0.814046	4.439648	8.715425	0.124154	0.174871	0.165296	-0.517228	-0.301891	-0.956641	-0.705514	-0.106732	0.098749	0.693619
62621	-1.134353	2.661933	9.624043	0.518378	0.084544	0.284543	-0.519054	-0.313765	-0.949734	-0.708576	-0.114885	0.105485	0.688182
62622	-1.772232	2.708629	9.743724	0.179312	0.145222	0.050607	-0.517038	-0.322820	-0.941436	-0.709329	-0.119080	0.106062	0.686603
62623	-0.619678	2.656736	9.887796	0.041060	0.136308	-0.100432	-0.511183	-0.326568	-0.942566	-0.708233	-0.122001	0.104517	0.687457
62624	-0.039515	2.584964	12.050786	0.290277	0.081096	-0.079846	-0.505058	-0.333054	-0.934368	-0.706754	-0.127156	0.107216	0.687629
62625	-0.655264	2.675631	11.015450	-0.084956	0.114192	-0.039103	-0.503716	-0.338578	-0.926756	-0.706779	-0.127801	0.104358	0.687924
62626	0.319513	2.498862	8.560252	-0.233675	0.239440	0.166190	-0.498684	-0.332974	-0.932017	-0.710312	-0.127206	0.098236	0.685292
62627	0.538936	1.721233	8.671538	-0.181333	0.258959	0.401626	-0.500561	-0.326337	-0.938779	-0.716871	-0.127491	0.093138	0.679093
62628	-0.256113	1.609793	9.435076	-0.139744	0.205424	0.350298	-0.501905	-0.320343	-0.942474	-0.722507	-0.127387	0.089244	0.673641
62629	-1.151649	2.202930	10.454986	-0.166140	0.111972	0.308213	-0.505096	-0.318637	-0.946553	-0.727390	-0.126007	0.086176	0.669028
62630	-1.344500	1.934697	9.081503	-0.178941	0.019234	0.168866	-0.510426	-0.312258	-0.950862	-0.730288	-0.123137	0.083988	0.666680
62631	-1.003326	2.581730	9.171336	-0.131616	0.017401	0.619779	-0.518397	-0.311207	-0.952082	-0.738969	-0.120473	0.083456	0.657606
62632	-1.233083	2.647934	8.966412	-0.180046	-0.004027	0.677892	-0.529316	-0.301588	-0.951648	-0.748397	-0.116385	0.082835	0.647684
62633	-1.157938	2.930903	9.226540	-0.320093	-0.045133	0.926466	-0.547662	-0.294323	-0.957124	-0.761035	-0.109572	0.081435	0.634183
62634	-1.247818	2.485079	9.410078	-0.299094	-0.038234	1.085744	-0.568682	-0.281391	-0.962925	-0.775352	-0.102510	0.080649	0.617913
62635	-1.148208	2.613124	9.532519	-0.331211	0.048542	1.089705	-0.591965	-0.266114	-0.971048	-0.789473	-0.096359	0.077912	0.601146
62636	-1.357693	2.575277	8.951101	-0.496150	0.026544	1.130660	-0.613671	-0.245246	-0.980355	-0.803959	-0.086829	0.073756	0.583671
62637	-2.133465	2.600045	9.006541	-0.123765	0.077960	1.046569	-0.631113	-0.229191	-0.991614	-0.816410	-0.084462	0.072695	0.566619
62638	-3.053177	1.704647	9.081355	1.007424	0.281089	0.479654	-0.644916	-0.233324	-0.980689	-0.820471	-0.103148	0.080389	0.556530
62639	0.265345	3.871865	9.289592	0.791504	0.426384	-0.856762	-0.622916	-0.265275	-0.958286	-0.809793	-0.122575	0.080193	0.568137
62640	2.148224	4.755475	7.961484	0.106466	0.453944	0.673842	-0.613621	-0.265300	-0.954223	-0.817948	-0.128134	0.075780	0.555698
62641	0.708529	3.375155	10.666898	0.190839	0.666956	0.716446	-0.616538	-0.267090	-0.952632	-0.826327	-0.137857	0.068746	0.541714
62642	-0.330049	3.147599	11.084451	0.117726	0.325188	0.631154	-0.613753	-0.266116	-0.949001	-0.833338	-0.142224	0.066478	0.530001
62643	0.600707	3.081753	9.202341	0.079834	-0.073991	0.940404	-0.629167	-0.263639	-0.943900	-0.842891	-0.141743	0.071215	0.514171
62644	0.700813	2.675764	9.177184	-0.255925	-0.004980	1.090966	-0.654177	-0.249495	-0.943563	-0.854741	-0.135570	0.071847	0.495859
62645	0.500800	1.958444	8.837070	-0.427056	0.188688	0.929964	-0.675509	-0.219494	-0.960923	-0.865278	-0.128937	0.066952	0.479778
62646	0.685141	2.806610	9.645083	-0.393648	0.179476	0.920190	-0.688331	-0.193889	-0.972065	-0.875297	-0.122374	0.062539	0.463647
62647	0.770188	3.109116	9.327685	-0.184952	0.159413	0.616569	-0.693293	-0.176663	-0.979664	-0.881667	-0.119953	0.059659	0.452455
62648	0.360219	2.722974	9.053247	0.047984	0.165304	0.456547	-0.697830	-0.169225	-0.982065	-0.885950	-0.121534	0.058385	0.443748
62649	0.086311	3.120972	9.241622	-0.073705	0.221609	0.438883	-0.699964	-0.165759	-0.984620	-0.890315	-0.121793	0.055022	0.435291
62650	-0.196988	3.674104	8.971207	0.003916	0.267036	0.641034	-0.698122	-0.159596	-0.986597	-0.896204	-0.123262	0.051975	0.422994
62651	-0.073982	3.962698	8.308469	0.452460	0.328725	1.247522	-0.704502	-0.157578	-0.988881	-0.905702	-0.132993	0.053153	0.398989
62652	-1.372421	3.934444	9.804513	-0.082776	0.294352	0.655309	-0.711006	-0.158507	-0.990719	-0.911473	-0.132928	0.049026	0.386191
62653	-0.672898	3.665431	8.617281	-0.223164	0.251963	0.380419	-0.711164	-0.148537	-1.004256	-0.915245	-0.130699	0.043888	0.378573
62654	-0.752582	3.799938	8.789533	-0.113186	0.291813	0.244878	-0.711836	-0.145014	-1.010728	-0.917724	-0.130419	0.038460	0.373221
62655	-0.361747	4.156593	8.957697	0.816129	0.342144	2.123142	-0.725096	-0.152323	-1.008387	-0.930736	-0.146517	0.043958	0.332160
62656	-1.286247	3.955405	9.599996	-0.150360	0.155463	-0.007098	-0.737310	-0.153396	-1.010433	-0.931352	-0.144563	0.040189	0.331766
62657	-0.393744	3.770024	8.661162	0.490626	-0.011314	0.700943	-0.743544	-0.156077	-1.009370	-0.934435	-0.153455	0.045864	0.318087
62658	-1.785935	2.703468	9.208985	0.289954	0.069776	0.513744	-0.755608	-0.164113	-1.000877	-0.936902	-0.158643	0.048127	0.307785
62659	-0.940250	3.029493	8.953262	0.048442	0.212793	0.043379	-0.754134	-0.168261	-1.004659	-0.937199	-0.161227	0.044715	0.306046
62660	-0.993640	3.057834	10.641131	0.076684	0.152258	-0.086025	-0.751460	-0.174218	-1.003939	-0.936645	-0.163482	0.042207	0.306901
62661	-1.309181	3.044966	11.931332	-0.049950	0.058625	-0.081678	-0.751449	-0.177849	-1.004324	-0.936354	-0.163324	0.040626	0.308086
62662	-0.898921	2.399273	10.384235	-0.306797	0.065459	-0.230992	-0.746675	-0.175074	-1.008058	-0.936048	-0.157976	0.036908	0.312243
62663	0.049376	2.222112	8.749019	-0.358456	0.162717	-0.297883	-0.741908	-0.169387	-1.016676	-0.935417	-0.152756	0.030755	0.317355
62664	0.335732	1.950579	8.697271	-0.156312	0.198998	-0.041569	-0.734754	-0.162645	-1.024885	-0.935833	-0.150930	0.026063	0.317424
62665	-0.526577	2.163182	9.393718	-0.038669	0.123002	0.122033	-0.731051	-0.156740	-1.029717	-0.936821	-0.151100	0.023971	0.314579
62666	-0.902983	2.238909	9.619891	-0.192756	0.085490	0.291127	-0.732665	-0.149633	-1.032834	-0.939342	-0.147696	0.022186	0.308756
62667	-1.194721	2.209289	9.134574	-0.132946	-0.009310	0.260726	-0.734944	-0.141887	-1.038749	-0.941369	-0.145156	0.022373	0.303734
62668	-1.166526	2.326283	8.826460	-0.034394	-0.046978	0.271399	-0.740017	-0.132929	-1.039750	-0.943167	-0.143915	0.023987	0.298577
62669	-1.082124	2.534188	9.241487	0.023698	-0.062793	0.248457	-0.745879	-0.126659	-1.038674	-0.944583	-0.143987	0.026061	0.293857
62670	-1.289338	2.877572	9.485274	-0.011035	-0.092715	0.295923	-0.754932	-0.119320	-1.038335	-0.946369	-0.142892	0.028753	0.288342
62671	-1.524429	2.844154	9.264089	-0.037544	-0.118042	0.375303	-0.761594	-0.112041	-1.037756	-0.948578	-0.141422	0.031830	0.281400
62672	-1.673331	2.851129	8.965812	-0.020376	-0.104756	0.274696	-0.768124	-0.104516	-1.035826	-0.950177	-0.140084	0.034634	0.276299
62673	-1.812864	2.979634	8.565811	0.090567	-0.092287	0.167301	-0.774912	-0.099403	-1.038409	-0.950800	-0.141369	0.037276	0.273140
62674	-2.096979	3.994077	9.415964	0.462375	0.028760	0.146256	-0.782073	-0.102896	-1.037631	-0.950344	-0.150017	0.039824	0.269731
62675	-1.513685	4.495064	10.051092	0.075521	0.216457	-0.166885	-0.785227	-0.114487	-1.035678	-0.949376	-0.153050	0.035469	0.272035
62676	0.866167	3.610880	9.127064	-0.099617	0.347856	-0.358018	-0.775913	-0.119748	-1.041470	-0.948012	-0.153114	0.027384	0.277633
62677	2.780599	5.844956	10.206375	0.103882	0.498500	0.026735	-0.760861	-0.134661	-1.041044	-0.948067	-0.158151	0.018576	0.275339
62678	0.009462	1.813598	8.876040	-0.330729	0.147816	0.888566	-0.760894	-0.123207	-1.046059	-0.953967	-0.152156	0.016918	0.257893
62679	0.854720	1.469678	8.856431	0.254652	-0.070776	0.294730	-0.766356	-0.117507	-1.045007	-0.954678	-0.156742	0.020523	0.252190
62680	0.788260	3.784345	10.107832	0.444108	0.020098	0.893432	-0.771655	-0.122545	-1.039725	-0.957685	-0.164745	0.025339	0.234642
62681	0.576001	3.387184	9.447201	-0.105233	0.064188	0.647181	-0.780848	-0.112831	-1.039039	-0.961033	-0.162862	0.025873	0.221859
62682	0.102923	3.398008	9.345951	0.008106	0.011143	0.708304	-0.790564	-0.105586	-1.040041	-0.964127	-0.162509	0.028169	0.207982
62683	-0.273316	2.915392	9.167149	-0.125951	0.056518	0.480188	-0.798031	-0.095333	-1.040165	-0.966531	-0.160190	0.028261	0.198388
62684	-0.123965	2.971513	9.238705	-0.141502	0.070962	0.322829	-0.800847	-0.085982	-1.042255	-0.968343	-0.157377	0.027535	0.191796
62685	0.135732	3.068463	9.212244	-0.179129	0.060100	0.246550	-0.800490	-0.071124	-1.049587	-0.969884	-0.154131	0.026618	0.186711
62686	0.137455	3.461729	9.173224	-0.152714	-0.000503	0.189649	-0.803445	-0.059939	-1.052156	-0.971110	-0.150893	0.026816	0.182916
62687	0.242025	3.987901	8.777715	-0.119795	0.032130	0.175780	-0.807711	-0.054527	-1.051933	-0.972132	-0.148760	0.026463	0.179247
62688	0.242345	3.968486	8.756207	-0.161336	0.124600	0.197461	-0.808921	-0.049120	-1.054572	-0.973428	-0.145793	0.024223	0.174916
62689	0.035586	3.760830	8.732174	-0.153599	0.198607	0.190940	-0.807869	-0.044806	-1.060635	-0.974621	-0.143637	0.020576	0.170465
62690	-0.046107	4.074899	8.635832	-0.075212	0.251637	0.230432	-0.804697	-0.038847	-1.067343	-0.975760	-0.142763	0.016249	0.165070
62691	-0.524679	4.240978	8.542870	-0.072147	0.289141	0.223710	-0.800715	-0.037403	-1.073262	-0.976757	-0.142568	0.011213	0.159667
62692	-0.733250	4.348922	9.171106	0.000524	0.206481	0.283552	-0.799380	-0.039245	-1.079794	-0.977740	-0.143007	0.008163	0.153321
62693	-0.817580	3.225930	9.136070	0.345232	0.110116	0.234574	-0.798425	-0.047979	-1.078336	-0.977425	-0.150450	0.007931	0.148127
62694	-1.115056	3.048169	8.967014	0.396806	0.156733	0.199748	-0.797451	-0.063207	-1.074528	-0.976861	-0.158472	0.006822	0.143469
62695	-0.934014	3.049085	9.516546	0.127192	0.197160	0.055887	-0.794107	-0.071637	-1.070397	-0.976601	-0.161899	0.003673	0.141511
62696	-0.965165	2.670013	11.068564	0.307762	0.160380	0.024377	-0.789696	-0.081395	-1.070491	-0.975719	-0.168200	0.001674	0.140280
62697	-1.948707	2.671598	11.177979	0.085687	0.102597	-0.162133	-0.785421	-0.090427	-1.065447	-0.974952	-0.170452	-0.000529	0.142882
62698	-1.630547	2.716016	9.382150	-0.130729	0.149609	-0.268629	-0.779295	-0.095854	-1.066902	-0.974665	-0.168168	-0.004550	0.147400
62699	-0.588872	2.152277	8.782915	-0.188329	0.154118	-0.468774	-0.770525	-0.096787	-1.071608	-0.973846	-0.165117	-0.009622	0.155784
62700	-0.379547	2.457146	9.465816	-0.087021	0.069105	-0.302868	-0.762818	-0.097995	-1.075503	-0.973217	-0.163420	-0.012056	0.161235
62701	-0.483464	2.615503	9.788785	-0.151355	0.003832	-0.130199	-0.759626	-0.099107	-1.079073	-0.973297	-0.160596	-0.012968	0.163503
62702	-0.791512	2.418088	9.217582	-0.201343	-0.028792	0.019818	-0.758448	-0.093060	-1.081450	-0.974070	-0.156430	-0.012822	0.162953
62703	-1.135016	2.377865	9.154391	-0.085263	-0.014483	0.091079	-0.760054	-0.088776	-1.083581	-0.974656	-0.154834	-0.012470	0.160988
62704	-1.537557	2.664296	9.342067	-0.086341	-0.006742	0.064675	-0.761389	-0.086203	-1.084560	-0.975191	-0.152989	-0.012236	0.159525
62705	-1.755556	2.747705	9.132560	-0.096003	-0.040332	0.016738	-0.763262	-0.081377	-1.085595	-0.975567	-0.151069	-0.011694	0.159093
62706	-1.876746	2.837724	8.925973	-0.025168	-0.094891	0.017523	-0.765126	-0.079966	-1.084183	-0.975777	-0.150123	-0.009690	0.158833
62707	-1.994045	2.893858	8.970091	0.003416	-0.178069	0.010915	-0.769248	-0.078198	-1.083944	-0.975846	-0.149718	-0.006231	0.158964
62708	-2.063285	2.950851	8.890512	0.023586	-0.210375	-0.042259	-0.773232	-0.078734	-1.080955	-0.975716	-0.149345	-0.001998	0.160223
62709	-2.148841	2.990566	8.906843	0.089055	-0.237535	-0.072269	-0.777212	-0.080862	-1.075730	-0.975225	-0.150433	0.002561	0.162173
62710	-1.968499	3.073951	8.988772	0.083392	-0.228166	-0.128853	-0.785440	-0.083161	-1.071000	-0.974586	-0.151163	0.007073	0.165172
62711	-1.931252	3.147447	8.970104	0.047147	-0.282695	-0.129326	-0.791008	-0.087080	-1.065410	-0.973964	-0.151305	0.012119	0.168388
62712	-1.667413	3.642648	9.701382	0.186707	-0.186773	-0.219431	-0.792723	-0.091302	-1.062700	-0.972649	-0.154198	0.015899	0.172985
62713	-1.256358	4.822650	10.730479	-0.023287	0.024526	-0.311730	-0.788851	-0.098719	-1.060560	-0.971628	-0.154131	0.014097	0.178842
62714	0.188000	3.346123	9.101030	-0.466368	0.146065	-0.307254	-0.780772	-0.090362	-1.066844	-0.972004	-0.145501	0.008818	0.184283
62715	1.467527	2.665262	7.879341	-0.286554	0.142483	-0.027568	-0.771505	-0.079775	-1.073878	-0.972746	-0.140648	0.004713	0.184287
62716	0.809627	2.410702	8.963485	-0.068998	0.148976	0.250886	-0.767532	-0.075427	-1.078225	-0.973922	-0.139664	0.002438	0.178787
62717	0.498094	3.055902	11.842284	-0.007950	0.141452	0.111317	-0.764496	-0.068970	-1.082089	-0.974355	-0.140147	-0.000147	0.176041
62718	0.642826	4.068248	11.121799	-0.196171	-0.150137	0.368724	-0.765320	-0.059371	-1.084733	-0.976223	-0.135629	0.003294	0.169065
62719	0.427521	2.122186	8.920238	-0.091560	-0.480956	0.582832	-0.783954	-0.045874	-1.080857	-0.978311	-0.132292	0.013926	0.158783
62720	0.429229	2.122193	8.694032	0.090621	-0.363999	0.589461	-0.805086	-0.041662	-1.072406	-0.979796	-0.132567	0.023067	0.147967
62721	0.479870	2.433857	9.049472	-0.093353	-0.201713	0.292839	-0.816402	-0.032688	-1.067818	-0.980806	-0.130098	0.027537	0.142605
62722	0.917184	2.543773	9.331647	-0.008464	-0.177746	0.217120	-0.823599	-0.024306	-1.065987	-0.981378	-0.129137	0.031740	0.138613
62723	0.878941	3.276174	9.522324	0.073908	-0.191551	0.228757	-0.831575	-0.022277	-1.060986	-0.981693	-0.130006	0.036370	0.134364
62724	0.648959	3.218566	9.231673	-0.117248	-0.151053	0.250578	-0.837837	-0.015737	-1.059090	-0.982583	-0.126946	0.039848	0.129718
62725	0.594067	2.867981	8.818628	-0.170797	-0.083871	0.247341	-0.841455	-0.005347	-1.056833	-0.983579	-0.123295	0.041783	0.124998
62726	0.560622	2.891680	9.120707	-0.083146	-0.027167	0.141888	-0.846262	0.003472	-1.058110	-0.984149	-0.121304	0.042635	0.122142
62727	0.782974	3.415184	9.171721	-0.086135	0.003423	0.055363	-0.847337	0.007464	-1.054068	-0.984494	-0.119733	0.042615	0.120909
62728	0.692541	3.564034	9.100427	-0.135274	0.065625	0.255424	-0.847626	0.015329	-1.054889	-0.985511	-0.116841	0.041782	0.115630
62729	0.419074	3.384272	8.847876	-0.172789	0.142479	0.225813	-0.849381	0.025559	-1.059789	-0.986527	-0.113811	0.039242	0.110778
62730	0.263099	3.405700	8.703321	-0.114305	0.235940	0.277024	-0.843823	0.033177	-1.067951	-0.987592	-0.111693	0.035138	0.104651
62731	0.279259	3.692429	8.725725	-0.004005	0.295784	0.268012	-0.839455	0.038672	-1.073880	-0.988318	-0.112371	0.030031	0.098484
62732	0.133835	3.801441	8.638602	-0.033308	0.339320	0.294750	-0.835360	0.046641	-1.077574	-0.989170	-0.112040	0.024097	0.091696
62733	-0.229543	3.950224	8.847775	0.002022	0.372637	0.325201	-0.828596	0.050777	-1.087745	-0.989858	-0.113050	0.017601	0.084207
62734	-0.424814	3.524389	9.547842	0.130345	0.197277	0.341323	-0.823553	0.052586	-1.092320	-0.990206	-0.115684	0.014865	0.076734
62735	-0.820427	2.856896	8.972684	0.453398	-0.024303	0.205783	-0.823797	0.045363	-1.094566	-0.989367	-0.125060	0.016629	0.072368
62736	-1.314166	1.876993	9.114160	0.505401	-0.063301	0.073230	-0.829337	0.031900	-1.087937	-0.988168	-0.134785	0.018979	0.070692
62737	-1.303874	1.557062	11.884951	0.393651	-0.144243	-0.212367	-0.831424	0.018716	-1.084702	-0.986665	-0.142824	0.021825	0.074941
62738	0.264670	2.842986	12.549203	0.280349	-0.157651	-0.494359	-0.834033	0.002237	-1.077664	-0.985022	-0.148172	0.024132	0.084817
62739	0.549121	3.515345	9.418932	-0.270289	0.009471	-0.396015	-0.831628	-0.003045	-1.075574	-0.985078	-0.143389	0.022334	0.092531
62740	0.434815	1.326087	8.502833	-0.270955	0.060073	-0.287698	-0.827116	-0.001061	-1.081213	-0.985357	-0.138129	0.020009	0.097938
62741	0.139616	0.981005	9.531393	-0.200135	0.010886	-0.287736	-0.823403	0.001143	-1.083338	-0.985319	-0.134519	0.018630	0.103460
62742	-0.305657	1.460850	9.687415	-0.158088	-0.061475	-0.224340	-0.821689	0.005361	-1.085914	-0.985281	-0.131200	0.019094	0.107905
62743	-0.494341	1.906479	9.538657	-0.060694	-0.101871	-0.104031	-0.821696	0.007539	-1.083153	-0.985179	-0.129935	0.020681	0.110052
62744	-0.358874	2.336113	9.108718	-0.060451	-0.101647	-0.112907	-0.823430	0.010093	-1.082917	-0.985079	-0.128407	0.022439	0.112369
62745	-0.582983	2.637899	9.111600	-0.050296	-0.085338	-0.086212	-0.824887	0.008371	-1.079592	-0.984983	-0.127365	0.023733	0.114123
62746	-1.076925	2.599796	9.000450	0.024706	-0.019910	-0.119040	-0.824092	0.008593	-1.077845	-0.984675	-0.127702	0.024059	0.116309
62747	-1.529721	2.620735	9.246356	0.122703	0.086209	-0.063148	-0.821835	0.008927	-1.076380	-0.984260	-0.130463	0.022339	0.117104
62748	-1.588891	2.760428	9.041298	0.148181	0.159152	-0.128012	-0.815842	0.003166	-1.075288	-0.983674	-0.133647	0.019400	0.118947
62749	-1.450265	2.816319	8.785172	0.207167	0.074379	-0.059437	-0.811847	-0.000580	-1.074647	-0.983000	-0.138061	0.018028	0.119688
62750	-1.278603	3.431130	8.708777	0.306029	-0.025791	-0.073091	-0.808099	-0.010962	-1.071255	-0.981995	-0.143880	0.019247	0.120887
62751	-0.802420	4.842982	10.339877	0.302597	0.223115	-0.212280	-0.803021	-0.022068	-1.068171	-0.980646	-0.150667	0.014699	0.124161
62752	-0.906964	4.331219	9.300702	0.002546	0.332389	-0.276990	-0.791591	-0.024135	-1.074961	-0.980061	-0.151460	0.007536	0.128389
62753	0.461025	3.559951	10.195764	-0.150081	0.427620	-0.580389	-0.776044	-0.026268	-1.083012	-0.978962	-0.149955	-0.003256	0.138333
62754	2.093197	3.239930	9.352853	-0.001316	0.176209	0.075899	-0.764242	-0.019372	-1.090328	-0.979210	-0.150265	-0.006299	0.136118
62755	1.065663	1.951787	9.636731	0.112281	-0.081807	0.262301	-0.763704	-0.021961	-1.087861	-0.979572	-0.152475	-0.003699	0.131058
62756	0.547852	3.022595	9.740335	0.384074	-0.051672	0.502115	-0.767955	-0.021950	-1.084044	-0.979692	-0.159733	0.000035	0.121197
62757	-0.003650	3.143702	10.057074	0.062950	-0.042991	0.327992	-0.777125	-0.020633	-1.077304	-0.980258	-0.161031	0.002057	0.114717
62758	-0.098121	2.775366	9.277082	-0.083922	-0.157299	0.081081	-0.782981	-0.016326	-1.076156	-0.980747	-0.158866	0.005398	0.113439
62759	-0.066183	2.734667	9.158019	-0.043981	-0.229250	0.055989	-0.788574	-0.011790	-1.072987	-0.980978	-0.157606	0.009975	0.112883
62760	0.281968	2.959411	8.789105	-0.157975	-0.170040	-0.147405	-0.792571	-0.007558	-1.070384	-0.981139	-0.153994	0.012679	0.116151
62761	0.682999	3.554149	9.085766	-0.251266	-0.139618	-0.257248	-0.794177	-0.003617	-1.069701	-0.981255	-0.148933	0.014097	0.121487
62762	0.407591	3.447158	8.678558	-0.227203	-0.160843	-0.182971	-0.797515	0.002659	-1.071480	-0.981465	-0.143973	0.016342	0.125428
62763	0.194338	3.671451	8.559601	-0.193241	-0.115803	-0.267408	-0.799517	0.005776	-1.071088	-0.981289	-0.140151	0.017448	0.130861
62764	0.231968	3.774115	8.846415	-0.235332	-0.053127	-0.298985	-0.799260	0.009012	-1.072064	-0.981165	-0.135333	0.017218	0.136762
62765	0.219357	3.948678	9.025237	-0.135806	-0.074578	-0.188309	-0.797020	0.014635	-1.069219	-0.980975	-0.132778	0.017916	0.140487
62766	-0.386857	4.505642	8.583614	-0.083759	-0.053094	-0.178163	-0.797689	0.016338	-1.069561	-0.980717	-0.130886	0.018427	0.143954
62767	-1.106823	4.225531	8.269980	-0.010130	-0.121792	-0.181730	-0.798485	0.015453	-1.066754	-0.980145	-0.130788	0.020391	0.147631
62768	-0.447893	1.970409	9.303713	0.610874	-0.102873	0.058079	-0.800323	0.007970	-1.062129	-0.978650	-0.142260	0.024538	0.146303
62769	-0.722546	3.036026	10.404099	0.773936	0.081732	-0.123243	-0.800524	-0.014919	-1.052633	-0.975980	-0.158024	0.024888	0.147891
62770	-0.998439	3.718120	11.757670	0.309522	0.119867	0.082420	-0.800220	-0.028319	-1.048491	-0.975335	-0.164211	0.023906	0.145552
62771	-0.663873	2.413339	11.236201	0.167662	0.159961	-0.257262	-0.794350	-0.037268	-1.048710	-0.974072	-0.168324	0.020410	0.149783
62772	-0.780106	2.779952	8.976908	-0.102481	0.177708	-0.242902	-0.785704	-0.041645	-1.049623	-0.973797	-0.166792	0.016008	0.153766
62773	-0.315382	1.482451	9.046689	-0.306107	0.168665	-0.233924	-0.779340	-0.037318	-1.055478	-0.974120	-0.161582	0.010947	0.157675
62774	-0.610760	1.918936	9.585538	-0.180270	0.111200	-0.240051	-0.772047	-0.032884	-1.060802	-0.974006	-0.158308	0.007620	0.161842
62775	-0.487772	2.331410	9.699330	-0.147005	-0.064517	-0.169508	-0.768210	-0.027862	-1.063915	-0.973922	-0.155331	0.007789	0.165192
62776	-0.602427	2.203074	9.415159	-0.161574	-0.183148	0.019802	-0.771946	-0.021921	-1.062874	-0.974503	-0.151411	0.011065	0.165215
62777	-0.875556	2.190769	8.793084	-0.124807	-0.164506	-0.003758	-0.777406	-0.017050	-1.062252	-0.974853	-0.148447	0.013742	0.165640
62778	-1.177919	2.549408	8.930335	0.020495	-0.128426	-0.047227	-0.780070	-0.015002	-1.057312	-0.974649	-0.148268	0.016354	0.166757
62779	-1.379520	2.759405	9.341385	0.037525	-0.168099	-0.019112	-0.782465	-0.013926	-1.052945	-0.974443	-0.148447	0.019524	0.167458
62780	-1.468537	2.816025	9.136038	-0.013222	-0.186577	-0.008758	-0.788179	-0.013351	-1.047882	-0.974426	-0.147400	0.023269	0.168006
62781	-1.697824	3.098274	8.910242	-0.020568	-0.104520	-0.022357	-0.791236	-0.013078	-1.044475	-0.974387	-0.146681	0.024904	0.168623
62782	-2.046185	3.028813	8.659375	-0.011883	-0.043766	-0.032465	-0.793234	-0.012088	-1.036751	-0.974343	-0.146149	0.025799	0.169204
62783	-1.893973	3.143215	8.470622	0.079341	-0.113675	-0.158199	-0.795092	-0.012621	-1.036074	-0.973529	-0.147459	0.027434	0.172466
62784	-1.200307	4.248242	9.504144	0.309729	0.024040	-0.071946	-0.796400	-0.019696	-1.031442	-0.972416	-0.153439	0.027999	0.173438
62785	-1.248068	4.786317	10.057045	0.239911	0.368825	-0.230887	-0.792654	-0.028350	-1.036336	-0.971035	-0.159675	0.020518	0.176559
62786	1.090715	2.270145	8.838378	-0.386080	0.208044	-0.267854	-0.780437	-0.027050	-1.044239	-0.971416	-0.152846	0.014437	0.181056
62787	3.201354	6.100410	12.301830	0.086425	0.363177	-0.327970	-0.769401	-0.030985	-1.048528	-0.970024	-0.156098	0.006477	0.186133
62788	0.818886	1.663286	9.474879	-0.000091	-0.028193	1.146442	-0.773152	-0.019897	-1.052167	-0.974089	-0.155636	0.010776	0.163742
62789	1.290842	2.162091	8.604632	0.180087	-0.121633	0.313502	-0.781937	-0.013623	-1.048367	-0.974518	-0.158747	0.014621	0.157798
62790	-0.029829	3.194170	9.759828	0.146644	0.069354	0.990276	-0.789670	-0.004058	-1.042590	-0.977052	-0.161338	0.017055	0.138019
62791	-0.137437	2.369313	9.608700	-0.134392	-0.046082	0.204539	-0.791559	0.006075	-1.043051	-0.978041	-0.158547	0.018181	0.134042
62792	0.520733	3.274543	9.650950	-0.126270	-0.182881	0.312248	-0.797811	0.009385	-1.040721	-0.979229	-0.155307	0.022596	0.128371
62793	0.381054	2.878695	8.961246	-0.177200	-0.115064	0.211801	-0.803015	0.016971	-1.036651	-0.980274	-0.151464	0.025038	0.124474
62794	0.650720	2.946688	8.839029	-0.222040	-0.088826	0.142811	-0.805555	0.022466	-1.035639	-0.981285	-0.146654	0.026845	0.121867
62795	0.345005	3.237303	9.020017	-0.146196	-0.038376	0.141654	-0.804511	0.028907	-1.036790	-0.982049	-0.143644	0.027683	0.119082
62796	0.448572	3.593555	8.767771	-0.127127	-0.012538	0.038410	-0.803983	0.030197	-1.038639	-0.982535	-0.140933	0.027922	0.118248
62797	0.422446	3.675604	8.686919	-0.131163	0.031284	0.062552	-0.804780	0.030036	-1.036885	-0.983075	-0.138487	0.027234	0.116802
62798	0.118337	3.412810	8.949155	-0.252578	0.105515	0.038848	-0.802933	0.034866	-1.041865	-0.983948	-0.133583	0.024860	0.115688
62799	-0.051839	3.433992	8.910075	-0.241288	0.143334	0.094860	-0.799099	0.041063	-1.047362	-0.984869	-0.129264	0.021797	0.113351
62800	0.040354	3.843419	8.462112	-0.156194	0.197511	0.018532	-0.794201	0.047291	-1.055292	-0.985428	-0.126466	0.017781	0.112346
62801	-0.206999	4.751584	8.004782	-0.065612	0.279578	0.145792	-0.787041	0.052178	-1.061945	-0.985986	-0.126038	0.012567	0.108574
62802	-0.563867	3.803354	8.715866	0.214071	0.205849	0.309853	-0.783603	0.057340	-1.064645	-0.986174	-0.130467	0.009934	0.101686
62803	-0.855285	2.691221	9.165424	0.812500	-0.004389	0.242409	-0.784370	0.046597	-1.059329	-0.984373	-0.146756	0.012350	0.096537
62804	-1.564479	2.741611	10.512872	0.722062	0.052830	0.198409	-0.785917	0.030216	-1.051493	-0.982580	-0.160852	0.013474	0.092095
62805	-2.150882	2.425400	13.128125	0.269105	0.012484	0.094257	-0.790420	0.025829	-1.051044	-0.981851	-0.166374	0.013948	0.089963
62806	-0.269370	2.439918	11.248106	0.003227	0.048600	-0.590992	-0.789197	0.016548	-1.050413	-0.980764	-0.166525	0.011228	0.101215
62807	-0.070059	3.020927	8.204971	-0.207217	0.114336	-0.375511	-0.785339	0.015047	-1.056021	-0.980673	-0.162936	0.007232	0.108074
62808	0.201087	1.664136	8.757883	-0.103897	0.145967	-0.396219	-0.779091	0.013486	-1.061390	-0.980185	-0.161111	0.003046	0.115198
62809	-0.409427	1.903248	10.316344	-0.142552	0.063510	-0.382636	-0.772446	0.012613	-1.066608	-0.979749	-0.158522	0.000164	0.122323
62810	-0.317504	2.133077	10.182638	-0.266340	-0.073159	-0.219486	-0.768732	0.014250	-1.068482	-0.980079	-0.152967	0.000440	0.126676
62811	-0.244617	1.711918	9.116933	-0.249507	-0.181901	0.011526	-0.772076	0.022485	-1.070198	-0.980883	-0.147554	0.003339	0.126825
62812	-0.113289	1.830748	8.482208	-0.061234	-0.179252	0.040406	-0.778998	0.027129	-1.064319	-0.981191	-0.145737	0.007007	0.126393
62813	-0.782195	2.464396	9.390823	0.010232	-0.110025	0.069462	-0.783523	0.029798	-1.060145	-0.981357	-0.145547	0.009316	0.125169
62814	-1.142779	2.569520	9.441548	-0.031508	-0.121443	0.012751	-0.787248	0.031910	-1.056940	-0.981497	-0.144463	0.011846	0.125111
62815	-1.148599	2.812120	9.131442	-0.037821	-0.138290	0.044449	-0.791776	0.035753	-1.055150	-0.981719	-0.143259	0.014454	0.124479
62816	-1.207394	2.796457	8.831286	0.009356	-0.133930	0.099458	-0.797365	0.038965	-1.049198	-0.981937	-0.142920	0.017578	0.122737
62817	-1.496493	2.961134	8.874128	0.072408	-0.151066	0.094297	-0.803476	0.038792	-1.041599	-0.981936	-0.143860	0.020773	0.121141
62818	-1.715014	3.005732	9.021135	0.114377	-0.237159	-0.077591	-0.810776	0.036286	-1.034867	-0.981346	-0.145401	0.025670	0.123123
62819	-1.391599	4.137978	9.621863	0.289972	-0.071710	-0.090259	-0.816197	0.027595	-1.028894	-0.980251	-0.150944	0.027213	0.124830
62820	-1.453304	4.777758	10.238559	0.162275	0.261822	-0.173425	-0.814303	0.016057	-1.028208	-0.979492	-0.154707	0.022148	0.127167
62821	0.477526	2.987144	7.966886	-0.306268	0.273605	-0.412931	-0.803931	0.012680	-1.037854	-0.979458	-0.149624	0.014406	0.134414
62822	2.753167	3.684065	10.120740	0.339925	0.421928	-0.464465	-0.794084	0.007017	-1.045010	-0.977264	-0.157376	0.005851	0.141966
62823	1.096823	4.146797	10.350452	-0.092170	0.352726	0.743497	-0.783716	0.004692	-1.051662	-0.979583	-0.156533	0.000909	0.126150
62824	0.172554	0.879632	9.345422	-0.222649	-0.011610	0.182381	-0.784679	0.016604	-1.057459	-0.980772	-0.151980	0.001332	0.122421
62825	0.881144	2.781010	9.393741	0.335238	-0.004409	0.587965	-0.786938	0.016984	-1.059574	-0.981128	-0.158485	0.003976	0.110699
62826	0.255817	3.070689	9.651581	0.023493	0.063128	0.409839	-0.791326	0.019067	-1.060533	-0.981975	-0.158894	0.004280	0.102275
62827	0.204837	3.074619	9.647579	-0.103964	-0.008566	0.317047	-0.792810	0.027168	-1.064427	-0.982957	-0.156761	0.005249	0.095891
62828	0.019623	2.855200	9.465433	-0.040184	-0.069109	0.413279	-0.794682	0.031718	-1.065606	-0.983871	-0.155637	0.008020	0.087808
62829	0.083005	2.552898	9.209701	-0.129808	-0.037898	0.270865	-0.799483	0.038584	-1.067214	-0.984754	-0.152899	0.009411	0.082417
62830	0.159664	2.845580	9.243544	-0.127511	0.013955	0.260565	-0.800439	0.047546	-1.066378	-0.985594	-0.150207	0.009919	0.077095
62831	0.348233	3.237389	9.275258	-0.124976	-0.003112	0.161389	-0.799529	0.054478	-1.070472	-0.986234	-0.147640	0.010336	0.073741
62832	0.521540	3.614321	8.984077	-0.119688	0.037456	0.105037	-0.800731	0.056557	-1.068374	-0.986778	-0.145161	0.009926	0.071412
62833	0.409213	3.520031	8.885061	-0.137568	0.141961	0.187016	-0.799949	0.062276	-1.074389	-0.987473	-0.142601	0.007583	0.067118
62834	0.234467	3.400337	8.810800	-0.143360	0.210465	0.146814	-0.795985	0.069421	-1.078646	-0.988125	-0.139879	0.003847	0.063463
62835	0.212355	3.555302	8.926895	-0.086067	0.191101	0.086748	-0.789090	0.074232	-1.087855	-0.988487	-0.138464	0.000348	0.060993
62836	0.130063	3.806267	9.009130	-0.083892	0.151697	0.098885	-0.784314	0.076476	-1.092817	-0.988865	-0.136843	-0.002286	0.058437
62837	-0.376540	3.933008	8.999849	-0.147259	0.137666	0.211865	-0.780208	0.080212	-1.095032	-0.989487	-0.134239	-0.004443	0.053631
62838	-0.542644	3.541630	9.178230	-0.129339	0.108453	0.176420	-0.778895	0.085854	-1.098230	-0.990032	-0.131666	-0.006063	0.049639
62839	-0.444480	3.892907	8.718854	0.204010	-0.029127	0.173023	-0.778891	0.084768	-1.099745	-0.989637	-0.135919	-0.004681	0.046084
62840	-1.243518	2.800749	9.696670	0.699884	-0.170494	0.520430	-0.783632	0.070780	-1.095428	-0.988102	-0.149497	0.000947	0.036115
62841	-1.802119	2.140075	9.732654	0.487544	-0.144842	-0.015674	-0.790764	0.056450	-1.085983	-0.986557	-0.159198	0.004168	0.036646
62842	-0.723984	2.999515	9.718333	0.291340	0.053399	-0.185921	-0.790860	0.043293	-1.079810	-0.985505	-0.164855	0.002939	0.039939
62843	-0.737262	2.470198	10.610106	0.030497	0.086695	-0.254596	-0.785520	0.034250	-1.081506	-0.985181	-0.165648	0.000425	0.044482
62844	-1.279206	2.440872	9.934176	-0.045712	0.015384	-0.275489	-0.783252	0.030561	-1.081650	-0.985105	-0.164618	-0.000628	0.049681
62845	-1.610975	1.993017	9.477263	-0.103289	-0.007472	-0.379151	-0.778065	0.028559	-1.085003	-0.985045	-0.162582	-0.001918	0.057004
62846	-1.019110	2.178509	9.299058	-0.006361	0.014176	-0.500844	-0.774200	0.023837	-1.084391	-0.984480	-0.162302	-0.003629	0.066659
62847	-0.657345	2.520063	9.374978	0.016438	0.026161	-0.544996	-0.769659	0.015694	-1.087933	-0.983661	-0.162555	-0.006016	0.077139
62848	-0.504323	2.707378	9.902988	-0.069579	-0.009335	-0.432384	-0.766063	0.011945	-1.086749	-0.983222	-0.160969	-0.007143	0.085509
62849	-0.291293	2.720955	9.919051	-0.211846	-0.001406	-0.225953	-0.764068	0.011402	-1.089481	-0.983531	-0.156654	-0.008320	0.089757
62850	-0.523543	2.381708	9.433082	-0.249027	0.011479	-0.042022	-0.761426	0.016080	-1.088554	-0.984262	-0.151621	-0.008928	0.090337
62851	-0.876682	2.040275	9.020444	-0.109233	0.010451	0.117646	-0.761974	0.021736	-1.090520	-0.984837	-0.149347	-0.009102	0.087800
62852	-1.126152	2.288205	9.092757	-0.012576	-0.026417	0.131017	-0.763980	0.026584	-1.092360	-0.985143	-0.148930	-0.008016	0.085136
62853	-1.311748	2.716910	9.047723	0.044662	-0.075838	0.135325	-0.766633	0.025795	-1.091951	-0.985287	-0.149527	-0.006217	0.082543
62854	-1.381785	2.837016	9.114471	0.088337	-0.126263	0.175816	-0.770887	0.026645	-1.088107	-0.985354	-0.150933	-0.002861	0.079300
62855	-1.262248	2.941151	9.256960	0.158112	-0.120724	0.191949	-0.778050	0.022877	-1.081418	-0.985210	-0.153704	0.000119	0.075744
62856	-1.044356	2.952388	9.263561	0.116294	-0.110713	0.276705	-0.782827	0.021413	-1.079930	-0.985286	-0.155676	0.003524	0.070456
62857	-1.379651	3.210871	9.082832	0.207304	-0.128411	0.303467	-0.788144	0.023026	-1.077798	-0.985062	-0.159414	0.007010	0.064730
62858	-2.403888	4.459521	10.322514	0.342306	0.099146	0.135747	-0.789719	0.015942	-1.072491	-0.984167	-0.166115	0.006133	0.061516
62859	-1.671208	3.336720	9.636177	-0.200970	0.184288	-0.364131	-0.785456	0.011668	-1.073484	-0.984391	-0.162329	0.000650	0.067995
62860	0.271158	3.556309	8.370266	-0.124973	0.128759	-0.354044	-0.776695	0.013873	-1.080780	-0.984324	-0.159897	-0.003005	0.074367
62861	1.157014	4.261794	8.652082	0.203867	0.213358	0.151223	-0.771109	0.011234	-1.081198	-0.983874	-0.164206	-0.006709	0.070593
62862	0.048425	3.295041	9.087505	-0.021252	0.204361	0.291301	-0.767258	0.011421	-1.080967	-0.984341	-0.163967	-0.009606	0.063997
62863	-0.203737	2.639968	9.508343	0.009488	0.104637	0.235135	-0.765810	0.015789	-1.083669	-0.984590	-0.164290	-0.011121	0.058889
62864	-0.100449	3.083651	9.719982	0.034112	0.073224	0.148325	-0.765017	0.017167	-1.083500	-0.984667	-0.164939	-0.011835	0.055554
62865	0.418977	3.238689	9.431468	0.075911	0.003258	0.188563	-0.767133	0.014308	-1.084912	-0.984632	-0.166429	-0.011362	0.051696
62866	0.181561	3.389757	9.639674	0.172667	-0.038715	0.264669	-0.770716	0.013081	-1.082758	-0.984354	-0.169705	-0.009337	0.046474
62867	0.019602	3.328533	9.380023	0.070021	-0.036125	0.267945	-0.772320	0.016444	-1.081286	-0.984372	-0.171046	-0.007761	0.041173
62868	-0.095166	3.224482	9.213610	0.060027	-0.023988	0.240618	-0.775509	0.016777	-1.080431	-0.984388	-0.172103	-0.006209	0.036354
62869	-0.141452	3.354719	9.191951	0.065535	-0.023061	0.169036	-0.778300	0.017363	-1.078766	-0.984297	-0.173342	-0.005205	0.032947
62870	0.042076	3.625060	9.161845	0.040890	-0.064335	0.140353	-0.782020	0.017697	-1.077367	-0.984280	-0.173979	-0.003216	0.030243
62871	0.154190	3.826134	9.101186	-0.042404	-0.048658	0.161379	-0.786275	0.019459	-1.076723	-0.984532	-0.173094	-0.001762	0.027059
62872	0.096696	3.524076	8.938024	-0.072001	-0.032917	0.161416	-0.786950	0.023288	-1.078207	-0.984892	-0.171524	-0.000385	0.023820
62873	0.211648	3.613562	9.070854	-0.057277	0.001176	0.154575	-0.788291	0.027503	-1.077519	-0.985162	-0.170385	0.000090	0.020589
62874	0.340020	3.975143	9.033554	-0.094847	0.030262	0.116586	-0.790296	0.032080	-1.079771	-0.985556	-0.168389	0.000061	0.018017
62875	0.438175	4.112828	8.756314	-0.072841	0.038003	0.170613	-0.789113	0.036268	-1.080458	-0.985851	-0.167012	-0.000096	0.014333
62876	0.245475	4.055930	8.765272	-0.114418	0.074650	0.184023	-0.790056	0.041107	-1.082983	-0.986300	-0.164639	-0.000778	0.010276
62877	0.061178	3.953071	8.842232	-0.139705	0.121049	0.060512	-0.787942	0.045317	-1.085564	-0.986747	-0.162015	-0.002927	0.008481
62878	0.048228	4.023250	9.021831	-0.164270	0.136392	-0.028763	-0.784240	0.050859	-1.086775	-0.987282	-0.158658	-0.005532	0.008415
62879	0.017670	4.224173	9.055482	-0.203124	0.127806	-0.126191	-0.780799	0.055383	-1.092186	-0.987852	-0.154829	-0.008404	0.010270
62880	-0.008469	4.444594	9.077087	-0.161300	0.066701	-0.085787	-0.776564	0.060977	-1.096227	-0.988340	-0.151505	-0.009816	0.011547
62881	0.129603	4.437383	9.013982	-0.004630	0.017901	0.071729	-0.773517	0.063776	-1.099267	-0.988328	-0.151705	-0.009841	0.009856
62882	-0.574064	4.067753	8.691895	0.267945	-0.093131	0.194054	-0.776696	0.060542	-1.095432	-0.987572	-0.156883	-0.007155	0.006165
62883	-1.150736	2.668860	9.084317	0.476762	-0.157068	0.116676	-0.781449	0.050407	-1.088167	-0.986013	-0.166578	-0.003558	0.004220
62884	-1.478433	2.874136	9.438579	0.398055	-0.097487	-0.162504	-0.784324	0.033660	-1.081404	-0.984667	-0.174266	-0.001934	0.007594
62885	-1.007898	2.989572	10.299414	0.123045	0.001495	-0.230051	-0.786415	0.022139	-1.077443	-0.984153	-0.176899	-0.002758	0.011948
62886	-1.256570	2.844286	10.442114	0.023168	0.006693	-0.331059	-0.782683	0.017596	-1.078439	-0.983998	-0.177199	-0.003845	0.018262
62887	-1.622303	3.327906	9.719583	-0.076909	0.041856	-0.350520	-0.777761	0.014858	-1.079929	-0.984090	-0.175820	-0.006045	0.024849
62888	-1.744984	2.543969	8.891314	-0.221668	0.020886	-0.524309	-0.773107	0.013232	-1.080842	-0.984574	-0.171256	-0.008200	0.034888
62889	-1.047623	2.605193	9.104811	-0.047310	0.012376	-0.585863	-0.766321	0.009040	-1.081861	-0.984249	-0.170304	-0.010672	0.046227
62890	-0.825340	2.978257	9.717791	-0.127551	-0.017494	-0.554558	-0.760996	0.004437	-1.081801	-0.984147	-0.167509	-0.012128	0.057001
62891	-0.750160	2.965050	9.652801	-0.239873	-0.017180	-0.425847	-0.757541	0.004128	-1.084003	-0.984424	-0.162684	-0.013697	0.065234
62892	-0.863713	2.759042	9.227237	-0.307742	0.012934	-0.337415	-0.752636	0.007432	-1.086510	-0.984979	-0.156402	-0.015251	0.071567
62893	-0.926473	2.573386	8.899358	-0.208462	0.023935	-0.209697	-0.749991	0.011344	-1.088838	-0.985315	-0.152254	-0.016903	0.075409
62894	-1.042145	2.445080	9.060453	-0.102065	-0.025341	-0.158375	-0.747878	0.015496	-1.088864	-0.985428	-0.150008	-0.016844	0.078392
62895	-1.120372	2.535940	9.418419	-0.038899	-0.058050	-0.036378	-0.747891	0.020019	-1.090737	-0.985520	-0.149095	-0.016120	0.079123
62896	-1.390550	2.584433	9.347180	-0.091908	-0.073438	-0.008293	-0.750422	0.022609	-1.091298	-0.985841	-0.147021	-0.014649	0.079294
62897	-1.402531	2.657009	9.081494	-0.063159	-0.087428	-0.008287	-0.751350	0.021733	-1.088759	-0.986053	-0.145578	-0.013346	0.079557
62898	-1.366268	2.779034	9.057616	0.041590	-0.100377	-0.023967	-0.753744	0.022699	-1.085740	-0.985956	-0.146087	-0.011178	0.080146
62899	-1.263887	3.028511	9.289948	0.060852	-0.130658	0.057197	-0.757856	0.020669	-1.084682	-0.985909	-0.147044	-0.008672	0.079283
62900	-1.233371	3.198982	9.287192	0.050208	-0.146526	0.048207	-0.764900	0.022464	-1.082659	-0.985896	-0.147664	-0.005369	0.078584
62901	-1.299336	3.076397	9.110381	0.027830	-0.198811	0.069044	-0.770481	0.023095	-1.080153	-0.985947	-0.147885	-0.001574	0.077693
62902	-1.373053	3.104172	8.963489	0.070315	-0.223035	0.092027	-0.775653	0.020359	-1.077759	-0.985913	-0.148779	0.003397	0.076346
62903	-1.443866	3.510700	9.059344	0.055339	-0.228199	0.044203	-0.783223	0.019703	-1.072042	-0.985798	-0.149534	0.007681	0.076046
62904	-1.439918	3.321441	9.113847	-0.011039	-0.244495	0.033288	-0.790397	0.020050	-1.067777	-0.985867	-0.148787	0.012776	0.075926
62905	-1.214571	3.786803	9.745481	-0.096189	-0.212188	-0.078251	-0.798231	0.019007	-1.063280	-0.985975	-0.146645	0.016085	0.078036
62906	-0.630093	4.193119	10.157507	-0.216073	-0.146913	-0.096046	-0.803420	0.022141	-1.060429	-0.986431	-0.142030	0.018552	0.080228
62907	-0.023469	3.211340	10.347203	-0.315319	0.044865	-0.153576	-0.804631	0.028017	-1.065205	-0.987077	-0.136024	0.016231	0.083149
62908	1.981136	3.354387	9.122292	-0.513022	0.179927	-0.106009	-0.799612	0.037867	-1.072483	-0.988329	-0.126069	0.011722	0.084708
62909	0.627870	2.271375	8.080400	-0.026956	0.216320	0.308981	-0.795394	0.049355	-1.077142	-0.988943	-0.125933	0.007819	0.077925
62910	0.165964	1.340725	9.404324	-0.060366	0.207835	0.209029	-0.789575	0.057997	-1.081373	-0.989468	-0.124878	0.004326	0.073074
62911	-0.012789	2.468775	10.572171	0.012144	0.126590	0.069016	-0.788251	0.059403	-1.082958	-0.989550	-0.125347	0.001690	0.071246
62912	0.083929	2.099044	9.704184	-0.105081	-0.051600	0.150627	-0.788395	0.062684	-1.079353	-0.990051	-0.123040	0.003125	0.068194
62913	0.379269	2.315558	9.442027	0.162550	-0.158846	0.085291	-0.793169	0.060256	-1.078568	-0.989755	-0.126059	0.006436	0.066731
62914	0.265827	2.221293	9.756983	0.031304	-0.168545	0.144956	-0.799540	0.058629	-1.074510	-0.989868	-0.126285	0.010367	0.064085
62915	0.422109	1.879411	9.509214	-0.027603	-0.166015	0.094380	-0.805663	0.063189	-1.071872	-0.990032	-0.125486	0.013642	0.062479
62916	0.441046	2.035116	9.583238	-0.012401	-0.164401	-0.037302	-0.812312	0.065474	-1.067148	-0.989994	-0.124894	0.016977	0.063446
62917	0.429983	2.122314	9.700184	-0.032430	-0.200284	-0.103020	-0.816558	0.064189	-1.067947	-0.989888	-0.123970	0.020471	0.065827
62918	0.885038	2.484952	9.523664	-0.102252	-0.206782	-0.186495	-0.821339	0.063920	-1.063595	-0.989821	-0.121595	0.024156	0.069890
62919	1.301109	2.468192	9.185135	-0.133832	-0.148531	-0.071373	-0.826929	0.067610	-1.060184	-0.989990	-0.118703	0.026645	0.071543
62920	1.274172	2.346323	9.093761	-0.216632	-0.023751	-0.183984	-0.829861	0.070382	-1.056025	-0.990239	-0.114320	0.026554	0.075179
62921	1.342517	2.993295	9.500170	-0.078430	-0.017237	0.032155	-0.830531	0.072313	-1.054072	-0.990477	-0.112675	0.026850	0.074420
62922	1.246103	2.802179	9.224254	-0.319458	0.110197	0.117122	-0.828432	0.080935	-1.053686	-0.991431	-0.106289	0.024638	0.071837
62923	0.850684	2.911496	9.013921	-0.193127	0.214214	0.123576	-0.824744	0.091225	-1.054341	-0.992118	-0.102707	0.020444	0.068807
62924	0.224353	3.050687	9.537637	-0.091387	0.177206	0.215721	-0.816795	0.097970	-1.057312	-0.992683	-0.100894	0.017427	0.064014
62925	-0.131750	2.927713	9.566150	-0.010962	0.063789	0.082719	-0.811494	0.101943	-1.058861	-0.992836	-0.100802	0.016379	0.062027
62926	-0.055340	2.914488	9.123297	0.232310	0.027214	0.134518	-0.809758	0.098510	-1.057376	-0.992553	-0.105251	0.016580	0.059040
62927	-0.889363	2.457574	9.175770	0.137000	0.081389	0.209914	-0.807363	0.097032	-1.056375	-0.992524	-0.108118	0.015596	0.054445
62928	-1.086167	2.619076	9.264792	0.141610	0.050899	-0.137676	-0.804831	0.094190	-1.057033	-0.992100	-0.110877	0.014627	0.056836
62929	-0.955559	2.388415	9.263319	0.089716	0.060106	-0.383573	-0.803081	0.086189	-1.057847	-0.991448	-0.112977	0.012630	0.064090
62930	-0.734425	2.528395	9.574739	0.160155	0.056713	-0.293259	-0.797602	0.074886	-1.058810	-0.990730	-0.116147	0.011233	0.069550
62931	-0.805865	2.279543	9.935475	0.153499	0.003116	-0.357259	-0.794387	0.065684	-1.057527	-0.989847	-0.119405	0.010442	0.076400
62932	-0.941075	1.857210	10.492939	0.022564	-0.062950	-0.319159	-0.792901	0.056932	-1.055806	-0.989303	-0.119668	0.011146	0.082675
62933	-0.477026	1.134946	10.146761	-0.178693	-0.043228	-0.393991	-0.791301	0.054630	-1.054687	-0.989045	-0.116185	0.010598	0.090434
62934	0.142915	1.587944	9.806129	-0.135795	0.001276	-0.307962	-0.788106	0.052703	-1.059360	-0.988816	-0.113410	0.009793	0.096363
62935	-0.053280	1.404718	9.445253	-0.119902	0.019868	-0.156557	-0.785975	0.050721	-1.060524	-0.988805	-0.111075	0.008662	0.099254
62936	-1.111543	0.992269	9.367752	0.058737	-0.039747	-0.384219	-0.782506	0.044983	-1.057922	-0.987911	-0.112066	0.008891	0.106744
62937	-0.607862	1.397172	10.275561	0.063762	-0.090537	-1.058346	-0.774764	0.031280	-1.054144	-0.985308	-0.113173	0.008234	0.127645
62938	-0.650214	1.539595	10.042114	-0.536643	-0.228708	-0.638514	-0.769972	0.027827	-1.054848	-0.984747	-0.101946	0.010100	0.140634
62939	-0.471363	1.091271	9.362579	-0.439747	-0.134687	0.337527	-0.772401	0.040977	-1.058167	-0.986547	-0.092643	0.011963	0.134163
62940	-1.008228	0.702877	9.560852	-0.015304	-0.165125	0.345865	-0.777988	0.044692	-1.062020	-0.987473	-0.091652	0.015988	0.127440
62941	-1.340202	2.056209	9.675249	0.390812	-0.149869	0.371120	-0.784353	0.040828	-1.058034	-0.987640	-0.098662	0.020306	0.120088
62942	-1.673468	2.763842	9.905200	0.289322	-0.151223	0.462776	-0.790864	0.041455	-1.054440	-0.988090	-0.103657	0.025071	0.110925
62943	-0.851403	3.014157	9.365296	0.163182	-0.212366	0.592655	-0.800033	0.043110	-1.050245	-0.988915	-0.105995	0.030466	0.099419
62944	0.343159	1.970151	8.870656	-0.015344	-0.173670	0.478973	-0.810946	0.050600	-1.048535	-0.989772	-0.104888	0.035059	0.090111
62945	1.045451	2.327647	9.447935	0.218659	-0.048039	0.227481	-0.815592	0.048825	-1.039658	-0.989706	-0.108872	0.036549	0.085404
62946	0.774056	2.347010	9.574254	0.195104	0.066589	0.185761	-0.816646	0.045412	-1.036257	-0.989660	-0.112549	0.036147	0.081241
62947	0.510892	2.283968	9.484817	0.148151	0.090803	0.196440	-0.816654	0.048237	-1.037377	-0.989729	-0.115398	0.034742	0.076889
62948	0.455253	2.651928	9.538101	0.139240	0.083750	0.191058	-0.814930	0.049044	-1.037640	-0.989774	-0.117990	0.033922	0.072624
62949	0.382909	2.529257	9.642715	0.074471	0.109786	0.194576	-0.815195	0.049220	-1.038977	-0.989972	-0.119425	0.032051	0.068309
62950	0.453339	2.506251	9.546363	0.039923	0.071986	0.201287	-0.811742	0.049343	-1.041704	-0.990214	-0.120027	0.031345	0.063927
62951	0.651192	2.553537	9.573740	0.061795	0.012352	0.247784	-0.812540	0.049793	-1.042218	-0.990401	-0.121056	0.031544	0.058793
62952	0.665752	2.546515	9.535728	-0.001252	-0.007596	0.313762	-0.816673	0.055181	-1.041057	-0.990772	-0.120666	0.032638	0.052398
62953	0.494364	2.400194	9.589341	-0.027369	-0.022954	0.278262	-0.817751	0.060241	-1.040882	-0.991119	-0.119868	0.033538	0.046793
62954	0.290686	2.270264	9.497419	-0.039533	-0.032799	0.024482	-0.817356	0.061345	-1.040583	-0.991235	-0.118884	0.034398	0.046216
62955	0.363152	2.392941	9.431321	-0.090531	-0.036377	0.079977	-0.819883	0.062503	-1.039709	-0.991517	-0.116948	0.035033	0.044614
62956	0.419158	2.491047	9.369717	-0.008686	-0.035732	0.081991	-0.822543	0.063993	-1.040976	-0.991603	-0.116532	0.036113	0.042881
62957	0.254930	2.454077	9.312002	0.005612	-0.017190	0.055671	-0.821888	0.066873	-1.039008	-0.991644	-0.116548	0.036398	0.041647
62958	0.422669	2.539646	9.253922	0.125167	0.003690	-0.171952	-0.822138	0.061231	-1.036898	-0.991223	-0.119004	0.036217	0.044767
62959	0.080638	2.436345	9.258648	0.185797	0.042379	-0.278409	-0.819453	0.051615	-1.035353	-0.990558	-0.122894	0.034684	0.049888
62960	0.036912	2.712294	9.433343	0.197226	0.080161	-0.363893	-0.820784	0.052460	-1.034235	-0.989754	-0.126974	0.032589	0.056587
62961	0.115125	2.893321	9.253852	0.102853	0.096250	-0.399469	-0.815181	0.043934	-1.034303	-0.989086	-0.129361	0.029576	0.064025
62962	0.088852	3.048234	9.586452	0.181695	0.085274	-0.287907	-0.809052	0.037056	-1.033517	-0.988302	-0.133077	0.027567	0.069210
62963	0.199961	3.353704	9.866770	-0.107665	-0.042932	-0.091645	-0.807315	0.033371	-1.033252	-0.988448	-0.130956	0.027818	0.071039
62964	0.189849	2.817017	9.413176	-0.232070	-0.179378	0.097205	-0.809423	0.028127	-1.034471	-0.989104	-0.125902	0.031474	0.069510
62965	0.087234	2.572386	9.137473	-0.069068	-0.105735	-0.128982	-0.808356	0.026455	-1.035882	-0.989041	-0.124492	0.032941	0.072213
62966	0.000269	2.818414	9.243671	0.046725	0.012134	-0.469113	-0.806747	0.021395	-1.036601	-0.988240	-0.125580	0.031786	0.081241
62967	-0.220494	2.649387	9.632922	0.009399	-0.045740	-0.227317	-0.806479	0.020473	-1.033270	-0.987825	-0.125865	0.031906	0.085689
62968	0.099477	2.718273	9.331717	0.032786	-0.077633	-0.367198	-0.805532	0.014570	-1.033201	-0.987067	-0.126452	0.032756	0.092929
62969	0.181452	2.739179	9.331667	0.048886	-0.074819	-0.295538	-0.804987	0.009467	-1.030948	-0.986345	-0.127503	0.033349	0.098767
62970	0.347851	2.916982	9.431712	0.030061	-0.060656	-0.262842	-0.802300	-0.000976	-1.029968	-0.985729	-0.127989	0.034117	0.103895
62971	0.342785	2.936315	9.484365	0.040994	-0.054910	-0.131928	-0.800954	-0.007192	-1.028837	-0.985325	-0.128820	0.034738	0.106454
62972	0.428894	2.986421	9.443303	0.003587	-0.006944	-0.070757	-0.802418	-0.005729	-1.030118	-0.985195	-0.128762	0.034883	0.107674
62973	0.462446	2.987017	9.328792	0.020219	0.036294	0.055991	-0.802155	-0.005036	-1.030099	-0.985303	-0.129268	0.034175	0.106305
62974	0.437014	3.054528	9.375642	0.075863	0.065061	0.134150	-0.802949	-0.005532	-1.032124	-0.985466	-0.130646	0.033583	0.103250
62975	0.399799	2.966460	9.312582	0.088820	0.075437	0.258042	-0.802949	-0.005824	-1.031595	-0.985810	-0.132471	0.032802	0.097743
62976	0.247592	2.822910	9.318623	0.051450	0.092424	0.312885	-0.804016	-0.004072	-1.033680	-0.986359	-0.133297	0.032092	0.091097
62977	0.134580	2.660653	9.340449	0.044441	0.124288	0.244140	-0.803231	0.000101	-1.033286	-0.986755	-0.134339	0.030231	0.085756
62978	0.002416	2.738367	9.417646	0.074667	0.129403	0.191247	-0.803232	0.000426	-1.035294	-0.986981	-0.135759	0.028505	0.081394
62979	-0.201951	3.038095	9.519836	0.083363	0.119413	0.166486	-0.801112	0.002374	-1.036871	-0.987086	-0.137610	0.026584	0.077574
62980	-0.278758	2.995432	9.484103	-0.008357	0.082351	0.123545	-0.801113	0.002684	-1.038206	-0.987372	-0.137351	0.025473	0.074717
62981	-0.337246	3.016220	9.511036	-0.013826	0.048492	0.052596	-0.799255	0.003542	-1.040891	-0.987511	-0.137245	0.024463	0.073396
62982	-0.259913	3.012759	9.421968	-0.033846	0.000206	-0.014981	-0.799256	0.003783	-1.039134	-0.987613	-0.136429	0.024557	0.073510
62983	-0.199369	3.006570	9.370919	-0.043053	-0.032978	-0.114250	-0.800055	0.004652	-1.039635	-0.987542	-0.135719	0.024639	0.075725
62984	-0.114849	3.020239	9.363781	-0.094756	-0.048051	-0.169341	-0.800059	0.005784	-1.040137	-0.987543	-0.133702	0.025173	0.079052
62985	-0.055714	2.960620	9.296242	-0.100654	-0.045024	-0.149899	-0.800321	0.004993	-1.042043	-0.987544	-0.131862	0.025299	0.082029
62986	-0.169497	2.839617	9.334582	-0.059976	-0.038280	-0.121409	-0.800856	0.006124	-1.042001	-0.987513	-0.130519	0.025822	0.084361
62987	-0.289177	2.759765	9.300221	-0.040557	-0.027138	-0.206118	-0.799392	0.005243	-1.041642	-0.987248	-0.129925	0.025529	0.088372
62988	-0.352618	2.787747	9.338984	-0.006293	-0.031269	-0.243156	-0.800175	0.000541	-1.043398	-0.986841	-0.129711	0.025688	0.093060
62989	-0.331201	2.953215	9.492440	0.029492	-0.040098	-0.305001	-0.797908	-0.002652	-1.040701	-0.986158	-0.130526	0.025493	0.099020
