# Supplementary material for: Identification of Haptic Based Guiding Using Hard Reins
Source: PLoS One. 2015 Jul 22;10(7):e0132020. doi: 10.1371/journal.pone.0132020 (PMC4511788; doi:10.1371/journal.pone.0132020)
Supplement: S1 File — (ZIP) [file pone.0132020.s001.zip › MotionData1/Subject2/T6/fc6.txt]

// Start Time: 0
// Sample rate: 25.0Hz
// Scenario: 4.9
// Firmware Version: 2.6.1
Counter	Acc_X	Acc_Y	Acc_Z	Gyr_X	Gyr_Y	Gyr_Z	Mag_X	Mag_Y	Mag_Z	Quat_w	Quat_x	Quat_y	Quat_z
63403	9.029383	-0.596673	3.677369	0.082728	-0.030229	0.027913	-0.660267	0.394839	-0.399188	0.693263	-0.337410	-0.441652	-0.458786
63404	8.927848	-0.497755	3.591535	0.098284	-0.054966	0.039982	-0.660655	0.392074	-0.398715	0.693759	-0.336938	-0.443060	-0.457021
63405	9.120168	-0.487088	3.575137	0.109582	-0.032268	0.033065	-0.660795	0.394970	-0.399050	0.694419	-0.336042	-0.444384	-0.455392
63406	9.258646	-0.513288	3.641783	0.132969	-0.034296	0.036504	-0.661830	0.392907	-0.400133	0.695289	-0.334867	-0.445838	-0.453505
63407	9.146641	-0.522197	3.656350	0.128955	0.008895	0.069768	-0.661537	0.391016	-0.402927	0.696766	-0.333651	-0.446516	-0.451462
63408	9.197899	-0.498193	3.640980	0.131973	0.013816	0.087224	-0.658237	0.391345	-0.404518	0.698511	-0.332495	-0.446948	-0.449184
63409	9.107948	-0.482881	3.643276	0.103562	0.024538	0.087322	-0.657826	0.390542	-0.406111	0.700104	-0.331643	-0.447058	-0.447220
63410	9.079078	-0.424445	3.649618	0.087829	0.023908	0.080377	-0.655949	0.388675	-0.409571	0.701577	-0.330945	-0.446994	-0.445489
63411	9.005883	-0.450907	3.684830	0.059147	0.024041	0.033351	-0.655274	0.389263	-0.411926	0.702382	-0.330229	-0.447070	-0.444675
63412	9.224629	-0.484976	3.742246	0.055148	0.008567	0.015912	-0.655287	0.392292	-0.411734	0.702918	-0.329555	-0.447350	-0.444047
63413	9.141696	-0.499917	3.840801	0.031354	0.010212	0.033420	-0.653836	0.392313	-0.412269	0.703415	-0.329347	-0.447372	-0.443392
63414	8.849803	-0.501056	3.731305	0.031329	-0.024873	0.047231	-0.652529	0.393421	-0.411732	0.703774	-0.329581	-0.447706	-0.442310
63415	8.903735	-0.442668	3.677622	-0.004021	-0.039874	0.019381	-0.652526	0.394674	-0.412757	0.703465	-0.330181	-0.448211	-0.441843
63416	9.277488	-0.597355	3.766059	-0.005231	-0.036836	0.040402	-0.653593	0.394918	-0.411039	0.703415	-0.330972	-0.448435	-0.441102
63417	9.370181	-0.554680	3.786317	0.013898	-0.019503	0.038661	-0.653084	0.396699	-0.409827	0.703576	-0.331310	-0.448683	-0.440338
63418	9.155988	-0.585592	3.674603	0.027489	0.032826	0.042228	-0.653879	0.397652	-0.409540	0.704377	-0.331049	-0.448198	-0.439748
63419	9.102114	-0.620458	3.796416	0.052787	0.048299	0.045684	-0.650582	0.399361	-0.411366	0.705464	-0.330302	-0.447785	-0.438987
63420	9.007113	-0.638977	3.788661	0.059617	0.046583	0.042157	-0.649242	0.399135	-0.414266	0.706602	-0.329459	-0.447391	-0.438191
63421	8.907715	-0.574992	3.787026	0.068514	0.048755	0.014203	-0.649093	0.398332	-0.415988	0.707521	-0.328198	-0.447310	-0.437738
63422	9.102310	-0.549734	3.986280	0.071021	0.024053	0.022877	-0.648155	0.395181	-0.416713	0.708358	-0.327219	-0.447458	-0.436964
63423	9.019233	-0.634919	3.851393	0.064538	0.013278	0.045539	-0.647341	0.395088	-0.419606	0.709207	-0.326597	-0.447633	-0.435872
63424	9.038737	-0.620946	3.889882	0.058034	-0.019795	0.040232	-0.647216	0.395634	-0.419072	0.709717	-0.326337	-0.448175	-0.434679
63425	8.895507	-0.570678	3.845481	0.018676	-0.031424	0.024586	-0.646824	0.395634	-0.418812	0.709685	-0.326560	-0.448715	-0.434005
63426	8.903152	-0.535372	3.719899	-0.034707	-0.065057	-0.029438	-0.647888	0.396437	-0.417739	0.708577	-0.327382	-0.449548	-0.434333
63427	9.109815	-0.570859	3.695249	-0.081822	-0.066171	-0.049330	-0.648433	0.397095	-0.415755	0.706930	-0.328663	-0.450191	-0.435384
63428	9.292025	-0.621024	3.700011	-0.071672	-0.031569	-0.036144	-0.651094	0.397714	-0.412313	0.705815	-0.329657	-0.450268	-0.436360
63429	9.201849	-0.649157	3.679902	-0.082250	-0.002020	-0.020340	-0.651624	0.398119	-0.412039	0.704988	-0.330644	-0.449807	-0.437424
63430	9.213430	-0.753457	3.663622	-0.078282	-0.004179	0.002334	-0.651374	0.396576	-0.409711	0.704412	-0.331834	-0.449185	-0.438090
63431	9.079420	-0.802213	3.566750	-0.064768	-0.009261	-0.010820	-0.652163	0.396568	-0.409705	0.703715	-0.332728	-0.448915	-0.438808
63432	9.048240	-0.760982	3.374352	-0.037350	-0.023337	-0.015312	-0.650733	0.399052	-0.408879	0.703082	-0.333349	-0.449037	-0.439226
63433	9.082595	-0.689686	3.485954	-0.047261	0.006278	-0.006478	-0.652447	0.399306	-0.408468	0.702674	-0.333906	-0.448676	-0.439824
63434	9.069496	-0.856723	3.454823	-0.046195	0.026629	0.030227	-0.651025	0.401637	-0.406465	0.702826	-0.334625	-0.447710	-0.440020
63435	9.018837	-0.771808	3.498364	-0.034602	0.038359	0.003170	-0.650746	0.399586	-0.407557	0.702872	-0.334817	-0.446946	-0.440577
63436	8.969577	-0.875681	3.490759	-0.039419	0.061919	0.007615	-0.649969	0.400683	-0.406492	0.703185	-0.334924	-0.445695	-0.441262
63437	9.062746	-0.752784	3.500042	-0.038699	0.053822	-0.032532	-0.649827	0.401949	-0.408435	0.703024	-0.334725	-0.444916	-0.442455
63438	9.196419	-0.741634	3.705345	-0.074618	0.042059	-0.048140	-0.648256	0.402784	-0.407905	0.702429	-0.335004	-0.444005	-0.444101
63439	9.123347	-0.748574	3.731147	-0.095717	0.103474	-0.053148	-0.648657	0.403879	-0.407618	0.702138	-0.334979	-0.442156	-0.446418
63440	9.031388	-0.639714	3.836516	-0.151125	0.079964	-0.084479	-0.648770	0.401966	-0.408967	0.701032	-0.335668	-0.440265	-0.449497
63441	8.933628	-0.707178	3.866870	-0.171933	0.061495	-0.119369	-0.649044	0.402501	-0.407905	0.699250	-0.336490	-0.438751	-0.453124
63442	8.849267	-0.570346	3.851396	-0.181330	0.055099	-0.149044	-0.649447	0.401098	-0.406225	0.697112	-0.337245	-0.437353	-0.457189
63443	9.004666	-0.629890	3.846959	-0.167929	0.030637	-0.157845	-0.651567	0.400083	-0.403869	0.694710	-0.337935	-0.436543	-0.461095
63444	9.019481	-0.600461	3.808295	-0.129246	0.028083	-0.126565	-0.653556	0.399344	-0.401508	0.692865	-0.338398	-0.435829	-0.464196
63445	9.060530	-0.649691	3.838122	-0.088898	0.009712	-0.091833	-0.655136	0.397941	-0.400737	0.691407	-0.338752	-0.435579	-0.466342
63446	8.995028	-0.633514	3.743014	-0.017249	0.003327	-0.053693	-0.657638	0.397080	-0.399949	0.690774	-0.338524	-0.435752	-0.467283
63447	8.990896	-0.498019	3.786200	0.001773	-0.017982	-0.041612	-0.657112	0.397224	-0.400081	0.690154	-0.338319	-0.436388	-0.467754
63448	8.962022	-0.444223	3.773105	0.034676	-0.023559	-0.035628	-0.657380	0.397907	-0.399804	0.689806	-0.337781	-0.437295	-0.467808
63449	9.113080	-0.411556	3.774924	0.057207	-0.029110	-0.029584	-0.657886	0.395023	-0.400906	0.689573	-0.337017	-0.438523	-0.467553
63450	9.195871	-0.393337	3.819275	0.070278	-0.022938	0.012276	-0.660514	0.394030	-0.400776	0.689917	-0.336401	-0.439430	-0.466637
63451	9.098492	-0.379166	3.930685	0.091514	-0.034032	0.040079	-0.660111	0.392800	-0.401197	0.690519	-0.335814	-0.440574	-0.465088
63452	9.004897	-0.577218	3.913078	0.107428	-0.043161	0.057458	-0.659316	0.392262	-0.401606	0.691351	-0.335267	-0.441800	-0.463080
63453	8.986352	-0.426078	3.869654	0.130733	-0.054999	0.024191	-0.660376	0.393071	-0.401058	0.691880	-0.334185	-0.443691	-0.461260
63454	8.893167	-0.549109	3.872476	0.170374	-0.058689	0.018830	-0.661135	0.389229	-0.402965	0.692623	-0.332566	-0.445963	-0.459119
63455	9.084288	-0.338611	3.786312	0.203267	-0.069619	0.029177	-0.661135	0.390338	-0.403468	0.693537	-0.330646	-0.448675	-0.456477
63456	9.167006	-0.302713	3.988302	0.217660	-0.020048	0.033648	-0.662145	0.385406	-0.406443	0.695052	-0.328141	-0.450730	-0.453948
63457	9.211071	-0.236298	4.094768	0.202675	0.003357	0.050332	-0.662118	0.381982	-0.408085	0.696789	-0.325731	-0.452261	-0.451491
63458	8.846239	-0.210988	4.064815	0.193436	-0.041787	0.043193	-0.662209	0.378164	-0.411308	0.698014	-0.323830	-0.454323	-0.448888
63459	8.832338	-0.101013	4.008590	0.157605	-0.088100	0.008261	-0.661541	0.375691	-0.411362	0.698238	-0.322462	-0.456973	-0.446831
63460	8.882254	0.116899	4.020225	0.078821	-0.099120	-0.029062	-0.664310	0.375931	-0.410681	0.697536	-0.322010	-0.459266	-0.445902
63461	9.048366	0.227160	4.017957	-0.020659	-0.114431	-0.063692	-0.667076	0.373402	-0.409006	0.695718	-0.322672	-0.461144	-0.446325
63462	9.087258	0.217262	4.004811	-0.105460	-0.133305	-0.099253	-0.670775	0.372648	-0.406764	0.692878	-0.324437	-0.462716	-0.447833
63463	8.897808	0.226715	3.735715	-0.161303	-0.148870	-0.078233	-0.673741	0.372922	-0.398081	0.689684	-0.327192	-0.463892	-0.449540
63464	9.131407	0.210955	3.662298	-0.186210	-0.177672	-0.018892	-0.676555	0.374200	-0.392395	0.686597	-0.331206	-0.464804	-0.450383
63465	9.192090	0.181485	3.645948	-0.168305	-0.195013	0.016782	-0.679910	0.375725	-0.384865	0.683748	-0.335321	-0.465906	-0.450534
63466	9.146595	0.276017	3.474011	-0.166502	-0.199455	0.022851	-0.682344	0.378786	-0.378228	0.680929	-0.339630	-0.466993	-0.450450
63467	9.128181	0.437559	3.367778	-0.115930	-0.188737	0.040159	-0.685702	0.379476	-0.370058	0.678665	-0.343154	-0.468307	-0.449831
63468	9.196809	0.496707	3.233863	-0.073767	-0.234472	0.092245	-0.685638	0.382975	-0.363432	0.676741	-0.347151	-0.470205	-0.447676
63469	9.369081	0.398778	3.175220	-0.065623	-0.194994	0.129004	-0.687687	0.388520	-0.356749	0.675521	-0.350843	-0.471437	-0.445340
63470	9.453782	0.329420	3.235230	-0.064026	-0.163667	0.186679	-0.687352	0.392173	-0.351171	0.675140	-0.354948	-0.471781	-0.442289
63471	9.191388	0.362976	3.038380	-0.050013	-0.142679	0.184907	-0.684128	0.398757	-0.346342	0.674981	-0.358451	-0.472043	-0.439419
63472	9.386095	0.338741	2.883416	-0.036617	-0.115843	0.191953	-0.683774	0.405074	-0.344383	0.675264	-0.361798	-0.471924	-0.436359
63473	9.555747	0.179388	2.673839	-0.001720	-0.023683	0.201749	-0.683033	0.411381	-0.341378	0.676683	-0.363735	-0.470885	-0.433664
63474	10.954073	-0.276294	3.283960	0.008820	0.025409	0.264059	-0.676995	0.416688	-0.342235	0.679225	-0.365904	-0.468710	-0.430208
63475	8.943627	-0.447859	2.797693	-0.047616	0.106630	0.168206	-0.671997	0.423112	-0.345161	0.681214	-0.367006	-0.465747	-0.429340
63476	9.065975	-0.805115	2.521015	-0.110542	0.035536	0.163009	-0.669377	0.427835	-0.346136	0.682087	-0.369749	-0.463135	-0.428427
63477	8.790436	-0.851767	2.783374	-0.170314	-0.004157	0.056619	-0.667570	0.431264	-0.343458	0.681166	-0.372438	-0.461444	-0.429386
63478	9.322762	-1.378045	2.766006	-0.055173	-0.091315	-0.018840	-0.666810	0.433721	-0.341054	0.679707	-0.373826	-0.462375	-0.429491
63479	9.291093	-1.786623	2.860194	-0.010448	-0.143793	0.068145	-0.669476	0.436134	-0.337839	0.678783	-0.375668	-0.463849	-0.427751
63480	8.929925	-1.999912	2.671796	0.082077	-0.153361	0.188184	-0.668472	0.439672	-0.333579	0.679536	-0.377634	-0.465233	-0.423298
63481	9.699534	-2.644863	3.104884	0.061970	-0.176772	0.221513	-0.667585	0.445450	-0.332160	0.680146	-0.380225	-0.466569	-0.418503
63482	9.580833	-2.159206	2.961998	-0.001333	-0.133243	0.158948	-0.666040	0.449571	-0.329991	0.680176	-0.382863	-0.467179	-0.415355
63483	9.108242	-2.274938	2.818725	-0.041920	-0.115819	0.188710	-0.664391	0.455591	-0.325293	0.680275	-0.386069	-0.467018	-0.412397
63484	8.820838	-2.419728	2.305143	-0.100593	-0.020166	0.145505	-0.663367	0.459438	-0.323651	0.680464	-0.388986	-0.465357	-0.411219
63485	8.585448	-2.891449	1.461251	-0.140683	0.093381	0.069191	-0.660495	0.464423	-0.323311	0.680749	-0.390751	-0.462435	-0.412370
63486	8.971352	-3.133653	1.112327	-0.216670	0.183239	-0.050621	-0.658138	0.466647	-0.323022	0.680278	-0.391743	-0.458561	-0.416511
63487	10.414256	-2.806490	2.897211	-0.336275	0.261452	-0.323734	-0.658389	0.464862	-0.323711	0.677249	-0.391194	-0.454751	-0.426030
63488	9.296152	-0.894364	2.950262	-0.442968	0.332264	-0.623652	-0.664402	0.457654	-0.324990	0.671355	-0.388665	-0.451313	-0.441066
63489	8.881343	-0.240671	2.988522	-0.551415	0.230189	-0.627247	-0.670820	0.446266	-0.322939	0.663454	-0.388334	-0.448211	-0.456215
63490	9.139235	-0.282262	2.817323	-0.536603	0.177785	-0.637863	-0.681457	0.434823	-0.319809	0.654927	-0.388080	-0.445869	-0.470814
63491	10.337893	-0.234853	3.967064	-0.369080	0.159788	-0.393979	-0.688547	0.427011	-0.317814	0.649676	-0.387855	-0.443378	-0.480527
63492	10.152325	-0.666083	4.473685	-0.124416	0.187223	-0.054413	-0.686574	0.427169	-0.317825	0.649796	-0.387216	-0.440183	-0.483806
63493	9.155373	-0.549973	4.406358	0.033914	0.154508	0.124549	-0.685231	0.429997	-0.322501	0.652587	-0.386316	-0.437546	-0.483161
63494	8.261049	-0.412360	4.070622	0.137191	0.131264	0.232186	-0.678100	0.433439	-0.327600	0.656984	-0.385311	-0.435374	-0.479955
63495	7.817366	0.116003	3.170719	0.276677	0.069610	0.161691	-0.673043	0.434689	-0.335350	0.661241	-0.382309	-0.435859	-0.476054
63496	7.957677	-0.138579	2.594847	0.536533	-0.015449	0.221794	-0.668371	0.434563	-0.343518	0.667234	-0.377297	-0.439465	-0.468313
63497	9.659812	-0.253667	3.120475	0.793300	0.005938	0.258894	-0.665641	0.430865	-0.353973	0.675566	-0.368773	-0.444827	-0.457980
63498	10.824110	-2.304051	4.560755	0.992759	-0.051791	0.451326	-0.658672	0.429749	-0.369260	0.686354	-0.359795	-0.451202	-0.442587
63499	7.890040	-1.751340	2.512916	1.071941	-0.169400	0.406616	-0.654583	0.422665	-0.383333	0.695931	-0.350083	-0.459968	-0.426088
63500	9.547383	-2.059017	2.927878	1.138749	-0.404577	0.407792	-0.650510	0.415558	-0.395570	0.703392	-0.341345	-0.472318	-0.406988
63501	9.491694	-1.943423	3.274635	1.485995	-0.406707	0.481770	-0.652211	0.404532	-0.407580	0.713230	-0.328102	-0.486585	-0.383258
63502	9.363676	-2.240959	3.060282	1.717886	-0.465744	0.672832	-0.650250	0.395452	-0.418004	0.724553	-0.313530	-0.501631	-0.353677
63503	9.640446	-2.712789	3.366783	1.669160	-0.433492	0.638271	-0.647053	0.381613	-0.432466	0.734694	-0.298629	-0.515335	-0.324770
63504	9.448256	-2.214983	3.719714	1.495364	-0.328552	0.555260	-0.645713	0.367732	-0.445080	0.743414	-0.284386	-0.526304	-0.299105
63505	8.570020	-1.783462	3.574232	1.322277	-0.335216	0.472698	-0.643811	0.352387	-0.461398	0.749961	-0.271622	-0.536209	-0.276153
63506	8.106245	-2.086947	3.280382	1.199998	-0.450370	0.421222	-0.645295	0.338661	-0.466643	0.753683	-0.260518	-0.547147	-0.254406
63507	8.400470	-2.148792	3.156483	1.020631	-0.409967	0.380914	-0.647197	0.328080	-0.470380	0.756319	-0.251365	-0.556267	-0.235295
63508	8.671947	-2.539862	2.088955	0.748149	-0.270843	0.337692	-0.648742	0.321879	-0.471541	0.758510	-0.245059	-0.562131	-0.220494
63509	9.017992	-2.987868	1.503155	0.397476	-0.056318	0.203347	-0.648971	0.316386	-0.473222	0.760755	-0.241667	-0.563604	-0.212602
63510	10.260683	-2.530140	2.391376	0.091756	0.220933	-0.175126	-0.648638	0.311232	-0.479359	0.762896	-0.237371	-0.561497	-0.215326
63511	11.060809	-1.616037	3.182517	0.117121	0.198984	-0.565998	-0.649336	0.299169	-0.484839	0.763257	-0.228492	-0.561494	-0.223506
63512	10.151737	-1.144666	2.529841	0.275067	0.240329	-0.317072	-0.648029	0.284405	-0.493010	0.765723	-0.219672	-0.560502	-0.226383
63513	10.307690	-1.102599	2.555893	0.174420	0.142773	-0.132989	-0.647011	0.273478	-0.499792	0.767531	-0.215007	-0.559581	-0.227019
63514	8.837786	-0.329906	2.310292	0.011983	0.224861	-0.239881	-0.645230	0.267507	-0.505694	0.768961	-0.211129	-0.557231	-0.231555
63515	8.045282	0.158996	1.957835	-0.135434	0.153486	-0.382882	-0.643835	0.255172	-0.509751	0.768333	-0.208354	-0.555763	-0.239542
63516	9.073633	0.079473	2.424474	-0.130063	-0.021823	-0.371011	-0.646585	0.249620	-0.508661	0.765719	-0.206333	-0.557035	-0.246602
63517	10.154074	-0.257377	2.852346	0.003090	-0.018344	-0.135673	-0.648972	0.249704	-0.506281	0.764877	-0.204978	-0.557835	-0.248531
63518	10.010267	-0.237731	3.163454	0.150588	0.014888	0.111691	-0.647890	0.248652	-0.509457	0.766174	-0.203870	-0.557917	-0.245240
63519	8.805109	0.071450	3.140004	0.198170	-0.000397	0.083376	-0.647345	0.247300	-0.511062	0.767404	-0.201857	-0.558492	-0.241724
63520	8.479075	0.092887	3.210795	0.186971	-0.096238	-0.028564	-0.650497	0.240901	-0.508674	0.766906	-0.199150	-0.561010	-0.239712
63521	8.913042	0.234789	3.212476	0.143647	-0.168386	-0.037313	-0.652075	0.237561	-0.507285	0.765437	-0.197393	-0.564356	-0.238001
63522	9.160650	0.137617	3.246535	0.156182	-0.188013	0.029808	-0.654443	0.234349	-0.505758	0.764037	-0.196235	-0.567884	-0.235047
63523	8.871737	0.189773	2.924654	0.179056	-0.203093	0.093320	-0.657363	0.234001	-0.502333	0.762900	-0.195540	-0.571380	-0.230810
63524	9.181486	0.239771	2.552593	0.178028	-0.167553	0.109164	-0.660939	0.232541	-0.498664	0.762141	-0.194859	-0.574349	-0.226481
63525	9.342289	0.187474	2.107457	0.174597	-0.081206	0.226328	-0.663460	0.231374	-0.495521	0.762928	-0.195171	-0.575431	-0.220744
63526	9.865624	0.281095	2.455054	0.044903	0.089512	0.306641	-0.660295	0.236962	-0.499106	0.765447	-0.197610	-0.573089	-0.215893
63527	9.629094	0.278468	2.876945	-0.018103	0.248171	0.356961	-0.652517	0.242055	-0.503521	0.769753	-0.200875	-0.567736	-0.211672
63528	10.310881	-0.397679	3.345515	-0.069207	0.321111	0.390644	-0.641975	0.254664	-0.511742	0.774707	-0.205011	-0.560933	-0.207736
63529	10.967756	-1.150192	3.934640	-0.208613	0.340484	0.480261	-0.629731	0.266446	-0.518549	0.779638	-0.212164	-0.552721	-0.204082
63530	9.512021	-1.416835	3.054060	-0.289240	0.340600	0.380853	-0.617522	0.287320	-0.525308	0.783646	-0.219493	-0.544606	-0.202797
63531	9.181722	-1.300200	3.080300	-0.166429	0.204050	0.134068	-0.610548	0.297649	-0.530400	0.785700	-0.222706	-0.540077	-0.203457
63532	8.033964	-1.258034	2.572304	0.038880	0.141580	0.141827	-0.603693	0.299127	-0.532913	0.787940	-0.223068	-0.537403	-0.201467
63533	8.316566	-1.700262	2.172072	0.142419	-0.088766	0.231673	-0.601585	0.300261	-0.533824	0.788562	-0.223665	-0.538291	-0.195926
63534	9.686500	-2.448740	2.720569	0.080990	-0.233671	0.170679	-0.603327	0.303799	-0.531643	0.787040	-0.225131	-0.541559	-0.191307
63535	10.505863	-2.057966	3.186623	-0.002875	-0.150005	0.100599	-0.606644	0.304692	-0.528584	0.785790	-0.226874	-0.543422	-0.189091
63536	9.385938	-1.723626	3.236624	-0.005162	-0.105741	-0.020722	-0.610480	0.304204	-0.525681	0.784510	-0.227131	-0.545193	-0.188999
63537	8.424852	-1.333819	2.976239	-0.020810	-0.145126	-0.043659	-0.611963	0.307044	-0.522597	0.782677	-0.227564	-0.547550	-0.189264
63538	8.436110	-1.457217	3.150978	-0.118843	-0.174041	-0.048673	-0.615694	0.307071	-0.516798	0.780007	-0.229563	-0.550071	-0.190558
63539	8.643500	-1.781903	3.156092	-0.290941	-0.186078	-0.091752	-0.620892	0.310378	-0.510006	0.776280	-0.233832	-0.552217	-0.194340
63540	8.777476	-2.187910	3.108476	-0.386686	-0.147824	-0.145381	-0.628307	0.310782	-0.504174	0.772219	-0.238790	-0.553706	-0.200165
63541	8.914871	-2.098173	2.569050	-0.456861	-0.072062	-0.148443	-0.630362	0.315347	-0.496330	0.768641	-0.244544	-0.553605	-0.207150
63542	9.357912	-2.171488	2.049298	-0.351450	0.029247	-0.197237	-0.633863	0.322809	-0.489861	0.766367	-0.247659	-0.552670	-0.214248
63543	9.743308	-2.065020	1.780410	-0.283248	0.211145	-0.242231	-0.634650	0.324192	-0.490878	0.766241	-0.248517	-0.549355	-0.222086
63544	9.703782	-2.081692	2.221764	-0.256576	0.471327	-0.246804	-0.631188	0.322628	-0.495262	0.768958	-0.247652	-0.542207	-0.231050
63545	11.152793	-2.140058	3.083344	-0.223290	0.467034	-0.455144	-0.625816	0.318141	-0.506669	0.770737	-0.244114	-0.536163	-0.242697
63546	10.473602	-0.069243	3.152728	-0.119872	0.436817	-0.348565	-0.621771	0.310851	-0.515368	0.773060	-0.240106	-0.530543	-0.251498
63547	9.144759	-0.159062	2.867376	-0.114495	0.309680	-0.247960	-0.616560	0.307564	-0.523734	0.774506	-0.237783	-0.526344	-0.257995
63548	7.711834	-0.199228	2.343004	-0.345145	0.307490	-0.247516	-0.613899	0.307220	-0.527170	0.774754	-0.238933	-0.520980	-0.266920
63549	7.887041	0.207861	2.272114	-0.622197	0.116180	-0.334493	-0.612861	0.310674	-0.527110	0.771090	-0.244522	-0.517426	-0.279103
63550	9.454602	0.470263	3.229953	-0.802747	-0.037920	-0.369070	-0.618474	0.317411	-0.519459	0.764666	-0.253085	-0.515374	-0.292614
63551	11.050038	-0.381715	3.963050	-0.700996	0.032344	-0.260664	-0.622532	0.324127	-0.508936	0.759792	-0.260937	-0.512080	-0.303976
63552	9.761417	-0.994393	4.172956	-0.478826	0.075774	-0.013602	-0.621284	0.333875	-0.505211	0.757930	-0.267599	-0.508103	-0.309458
63553	8.171336	-0.844687	3.722715	-0.374355	-0.009578	0.057110	-0.623335	0.342881	-0.499902	0.756132	-0.273929	-0.505625	-0.312363
63554	7.834246	-0.257327	3.552423	-0.366053	-0.196001	-0.023806	-0.624226	0.351584	-0.491461	0.751973	-0.280398	-0.506476	-0.315272
63555	8.351865	0.025636	3.464592	-0.346227	-0.286114	-0.137463	-0.629570	0.357085	-0.483968	0.746215	-0.285982	-0.509347	-0.319286
63556	9.066450	-0.130366	3.407123	-0.261700	-0.245205	-0.125255	-0.637831	0.360442	-0.472562	0.741373	-0.290174	-0.512072	-0.322409
63557	9.183633	-0.146160	2.987727	-0.112389	-0.135427	-0.067794	-0.642889	0.360023	-0.465189	0.738870	-0.291958	-0.513755	-0.323863
63558	9.245882	0.325529	1.990584	-0.067875	-0.005474	0.092892	-0.645287	0.363139	-0.462880	0.738980	-0.293974	-0.512876	-0.323181
63559	9.992105	-0.064665	2.892730	-0.026631	0.182050	0.231286	-0.639237	0.368049	-0.465057	0.742126	-0.295472	-0.508696	-0.321208
63560	10.200071	-0.216325	3.275597	-0.105570	0.282919	0.289423	-0.629738	0.375949	-0.472183	0.746179	-0.298174	-0.502118	-0.319666
63561	10.809955	-0.720882	3.648998	-0.205932	0.274148	0.322987	-0.619741	0.385196	-0.476532	0.749685	-0.302610	-0.494827	-0.318663
63562	9.607758	-1.680557	3.120733	-0.381356	0.343451	0.353261	-0.610579	0.401016	-0.478253	0.752934	-0.309631	-0.485099	-0.319215
63563	9.721330	-2.652914	3.157535	-0.319915	0.190961	0.295200	-0.598653	0.417007	-0.480384	0.754605	-0.316005	-0.478396	-0.319140
63564	8.584105	-1.944556	3.203575	-0.064274	0.147066	0.158007	-0.592913	0.426552	-0.478925	0.756568	-0.317572	-0.474787	-0.318325
63565	7.806348	-1.892775	2.636322	0.219708	-0.103852	0.213905	-0.587629	0.429967	-0.483355	0.758270	-0.316883	-0.476452	-0.312418
63566	8.415030	-2.316945	2.325666	0.218370	-0.314598	0.164600	-0.588826	0.430073	-0.481771	0.757630	-0.317106	-0.481562	-0.305840
63567	10.049795	-2.343959	2.621659	0.084579	-0.325255	0.102417	-0.595180	0.429809	-0.476746	0.755566	-0.318792	-0.486433	-0.301454
63568	10.239157	-1.996254	2.641605	0.007898	-0.221550	-0.006976	-0.598914	0.429692	-0.470425	0.753379	-0.319954	-0.489899	-0.300081
63569	9.119976	-1.939460	2.765119	-0.024157	-0.181989	0.009623	-0.601706	0.430311	-0.467114	0.751401	-0.321521	-0.492537	-0.299045
63570	8.449006	-1.852148	2.634162	-0.046308	-0.191537	0.027864	-0.607177	0.432769	-0.458763	0.749341	-0.323656	-0.494982	-0.297871
63571	8.607815	-2.152667	2.686747	-0.136783	-0.209769	0.005454	-0.611443	0.435410	-0.453040	0.746309	-0.327038	-0.497371	-0.297810
63572	8.990410	-2.448919	2.838341	-0.268225	-0.155981	-0.025320	-0.612573	0.441932	-0.446607	0.742808	-0.331722	-0.498293	-0.299835
63573	8.965328	-2.132155	2.969337	-0.400646	-0.090864	-0.098054	-0.617262	0.446186	-0.438094	0.738546	-0.337274	-0.497958	-0.304688
63574	8.932403	-2.371278	2.886791	-0.458600	-0.010438	-0.179630	-0.619975	0.452131	-0.430874	0.734190	-0.342311	-0.496543	-0.311822
63575	9.178818	-2.651806	3.039332	-0.447944	0.004149	-0.333068	-0.625339	0.453581	-0.419003	0.728972	-0.345592	-0.495998	-0.321173
63576	9.234632	-2.304902	2.796009	-0.378162	-0.006156	-0.373454	-0.630777	0.452348	-0.412954	0.723808	-0.347460	-0.496225	-0.330355
63577	9.195565	-2.356341	2.648479	-0.240514	0.032505	-0.342347	-0.637638	0.448644	-0.408649	0.720111	-0.347391	-0.496572	-0.337900
63578	9.353695	-2.385580	2.535451	-0.124784	0.150526	-0.242885	-0.639460	0.443666	-0.408735	0.719045	-0.345774	-0.495264	-0.343697
63579	10.354031	-2.231049	3.151347	-0.083852	0.346068	-0.271962	-0.639389	0.441005	-0.416133	0.719942	-0.341988	-0.491603	-0.350790
63580	9.666521	-1.177288	3.223393	0.016938	0.373467	-0.481736	-0.641932	0.431692	-0.422594	0.720237	-0.334416	-0.489607	-0.360152
63581	9.051009	-0.780838	2.972069	0.134191	0.239145	-0.430263	-0.644447	0.420481	-0.431454	0.720292	-0.326601	-0.490010	-0.366608
63582	9.384993	-0.771019	2.482654	0.100756	0.120577	-0.325785	-0.644621	0.413550	-0.439197	0.719700	-0.321069	-0.491163	-0.371087
63583	9.629498	-0.961676	2.631677	-0.084488	0.091364	-0.170879	-0.646413	0.408066	-0.442703	0.718716	-0.320004	-0.490365	-0.374948
63584	9.113789	-0.554243	2.407260	-0.270398	0.100676	-0.214920	-0.646692	0.407899	-0.440606	0.716323	-0.321020	-0.488292	-0.381312
63585	8.558509	0.168823	2.207621	-0.376516	-0.018095	-0.262213	-0.650385	0.405630	-0.438394	0.711611	-0.324047	-0.487428	-0.388610
63586	9.496454	0.017696	2.634166	-0.354642	-0.067438	-0.265741	-0.656085	0.403979	-0.432221	0.706542	-0.327014	-0.487373	-0.395383
63587	10.288145	-0.134565	3.277148	-0.281471	-0.048941	-0.168064	-0.660366	0.405905	-0.424413	0.702776	-0.329778	-0.487035	-0.400186
63588	9.874567	-0.134851	3.185002	-0.240282	-0.046224	-0.026936	-0.661212	0.408857	-0.418840	0.700477	-0.333284	-0.485955	-0.402618
63589	9.195987	-0.486431	3.236834	-0.242323	-0.079171	-0.032325	-0.662579	0.413199	-0.414547	0.697721	-0.337020	-0.485428	-0.404923
63590	8.674853	-0.153048	3.127711	-0.220576	-0.166701	-0.022287	-0.666606	0.416775	-0.406315	0.694388	-0.341246	-0.486136	-0.406261
63591	8.490943	-0.013355	2.930558	-0.210395	-0.267374	-0.062771	-0.670111	0.419935	-0.397440	0.689728	-0.345710	-0.488658	-0.407399
63592	8.869061	0.132578	2.817710	-0.171031	-0.338289	-0.123135	-0.675356	0.421765	-0.386799	0.684178	-0.349631	-0.492792	-0.408430
63593	9.225193	0.190460	2.355101	-0.121048	-0.287080	-0.074243	-0.681502	0.423083	-0.375971	0.679773	-0.352850	-0.496355	-0.408702
63594	9.621373	0.352543	1.437844	-0.056738	-0.178203	-0.028728	-0.685770	0.424060	-0.369362	0.677322	-0.354816	-0.498534	-0.408417
63595	10.700784	-0.092673	2.227396	0.025132	0.020609	0.143654	-0.685548	0.426769	-0.365505	0.678734	-0.355692	-0.497597	-0.406450
63596	10.892394	-0.123058	2.631738	-0.034183	0.132517	0.265425	-0.680021	0.431956	-0.368066	0.681913	-0.357739	-0.493644	-0.404146
63597	9.494138	-0.391854	2.560937	-0.218157	0.167761	0.247554	-0.672428	0.443895	-0.369066	0.683844	-0.361731	-0.487977	-0.404211
63598	9.102517	-0.887714	2.058947	-0.326534	0.176761	0.178006	-0.666542	0.453755	-0.367023	0.684581	-0.366518	-0.481637	-0.406250
63599	9.027430	-1.205092	2.281344	-0.317197	0.199087	0.195510	-0.659755	0.463720	-0.365170	0.685590	-0.371067	-0.475059	-0.408162
63600	9.299693	-1.664342	2.331471	-0.197735	0.172489	0.210878	-0.651396	0.475769	-0.363550	0.687425	-0.374392	-0.469524	-0.408442
63601	9.785015	-1.825646	2.712636	-0.076513	0.039134	0.124761	-0.647227	0.484479	-0.362621	0.688092	-0.376276	-0.467592	-0.407804
63602	9.454712	-1.773359	2.411083	0.044721	-0.079358	0.110055	-0.645264	0.484621	-0.361452	0.688540	-0.377361	-0.468240	-0.405293
63603	9.203034	-1.664135	1.728380	0.149218	-0.117112	0.083419	-0.645271	0.486274	-0.361419	0.689085	-0.377052	-0.470604	-0.401902
63604	9.748275	-1.641845	1.703996	0.109198	-0.110178	-0.008822	-0.648317	0.486490	-0.359032	0.688755	-0.376375	-0.473086	-0.400185
63605	10.343740	-1.690010	2.072466	-0.025865	-0.010529	-0.062028	-0.648594	0.484096	-0.358079	0.687787	-0.376284	-0.473689	-0.401221
63606	9.569553	-1.733012	2.172062	-0.203980	0.104238	-0.041236	-0.649653	0.484630	-0.357536	0.686861	-0.377883	-0.470946	-0.404520
63607	8.907281	-1.857508	1.870817	-0.344042	0.119708	-0.054833	-0.648230	0.485577	-0.355035	0.684745	-0.381201	-0.467121	-0.409401
63608	8.954530	-2.146717	1.645269	-0.373723	0.123759	-0.074761	-0.646969	0.489525	-0.350244	0.682377	-0.384619	-0.462943	-0.414865
63609	10.314089	-2.579886	2.225131	-0.446814	0.150662	-0.110845	-0.646090	0.494182	-0.347272	0.679194	-0.388563	-0.458214	-0.421609
63610	9.531722	-1.446822	2.663694	-0.319303	0.187312	-0.365176	-0.651390	0.493377	-0.342264	0.675271	-0.387980	-0.455811	-0.430948
63611	9.367608	-1.262885	2.401338	-0.215006	0.077636	-0.326587	-0.654675	0.490024	-0.341257	0.671286	-0.387364	-0.455634	-0.437860
63612	8.931511	-1.287106	2.735523	-0.088304	0.090201	-0.347917	-0.659388	0.482527	-0.340584	0.668317	-0.384605	-0.456354	-0.444042
63613	8.791151	-0.711739	2.838966	-0.139119	0.058435	-0.513669	-0.666728	0.472932	-0.339540	0.663002	-0.381358	-0.458457	-0.452561
63614	8.781893	0.174088	2.643559	-0.305951	-0.051978	-0.571161	-0.676585	0.462037	-0.335748	0.654926	-0.380642	-0.460715	-0.462521
63615	9.981688	0.273408	3.048251	-0.412019	-0.139168	-0.555219	-0.689379	0.451601	-0.326941	0.645119	-0.382248	-0.463116	-0.472473
63616	10.216293	0.030747	3.078118	-0.369577	-0.029080	-0.368305	-0.699157	0.442566	-0.317604	0.638467	-0.383885	-0.462808	-0.480417
63617	9.582916	-0.069276	3.176071	-0.305522	0.014156	-0.150391	-0.703687	0.442849	-0.310875	0.634611	-0.386294	-0.461038	-0.485273
63618	9.179219	-0.026920	3.171471	-0.213093	0.034325	0.073499	-0.703207	0.447079	-0.307121	0.633944	-0.389367	-0.457978	-0.486585
63619	9.027994	-0.084097	3.191100	-0.091390	-0.009342	0.124466	-0.700609	0.449965	-0.304459	0.634189	-0.391768	-0.456418	-0.485803
63620	8.990134	0.073207	3.044092	-0.023791	-0.038157	0.147715	-0.699579	0.453127	-0.303092	0.635043	-0.393814	-0.455529	-0.483863
63621	9.220236	-0.085645	3.181794	0.040057	-0.083951	0.240784	-0.695802	0.458374	-0.300917	0.636760	-0.396289	-0.455251	-0.479832
63622	9.282331	0.104726	3.040213	0.165643	-0.104505	0.264771	-0.692807	0.462514	-0.299020	0.639605	-0.397612	-0.456081	-0.474132
63623	9.137232	0.238359	2.921980	0.221314	-0.090422	0.236699	-0.689391	0.466423	-0.300279	0.642616	-0.397735	-0.457615	-0.468443
63624	9.264407	0.330544	2.828345	0.237482	-0.017100	0.232508	-0.687008	0.468688	-0.303138	0.646470	-0.396989	-0.458219	-0.463154
63625	9.520011	0.368392	2.939203	0.199168	0.054609	0.188375	-0.682248	0.473761	-0.308319	0.650128	-0.395534	-0.458040	-0.459441
63626	9.400817	0.381253	2.966352	0.157606	0.119274	0.155514	-0.678388	0.474424	-0.314107	0.653845	-0.393835	-0.456721	-0.456932
63627	9.508105	0.446713	3.110084	0.130289	0.139175	0.124260	-0.676268	0.476409	-0.316838	0.657109	-0.391847	-0.455307	-0.455367
63628	10.127653	0.310886	3.277859	0.078645	0.180366	0.075793	-0.672930	0.475687	-0.322517	0.660009	-0.389885	-0.453074	-0.455084
63629	10.873105	-0.671848	3.982726	-0.099614	0.073012	0.182648	-0.668590	0.478362	-0.323545	0.661396	-0.392005	-0.449972	-0.454327
63630	7.919007	-0.991679	2.269170	-0.322723	0.133287	0.133311	-0.664664	0.482665	-0.322964	0.661216	-0.396278	-0.444239	-0.456518
63631	9.016294	-1.463640	2.169307	-0.334893	-0.019987	0.038054	-0.664077	0.486997	-0.316323	0.658564	-0.401063	-0.441329	-0.458989
63632	9.606299	-2.029297	2.595567	-0.192488	-0.029232	-0.011079	-0.666242	0.488408	-0.309720	0.656612	-0.403793	-0.440052	-0.460615
63633	9.977724	-2.582297	2.705022	0.114478	-0.012564	0.099839	-0.667559	0.487283	-0.308946	0.658201	-0.403178	-0.440636	-0.458321
63634	9.102113	-2.518459	2.660782	0.326855	-0.055102	0.264684	-0.664119	0.488318	-0.311836	0.662710	-0.401727	-0.442226	-0.451515
63635	8.687773	-2.633774	2.654184	0.449542	-0.097668	0.358357	-0.659626	0.489364	-0.314734	0.668530	-0.399742	-0.444808	-0.442063
63636	8.953408	-2.939723	2.895508	0.476292	-0.213455	0.366749	-0.656694	0.491115	-0.320099	0.673584	-0.398519	-0.448925	-0.431200
63637	9.250237	-2.896648	3.160451	0.440812	-0.235075	0.415681	-0.651288	0.493959	-0.322837	0.678428	-0.398298	-0.452630	-0.419786
63638	8.981915	-2.593029	3.132231	0.403102	-0.275942	0.373733	-0.648146	0.498957	-0.323286	0.682185	-0.398525	-0.456769	-0.408856
63639	8.774141	-2.733244	3.241572	0.326017	-0.295635	0.333761	-0.645277	0.504352	-0.322675	0.684718	-0.399528	-0.460820	-0.398978
63640	8.599915	-3.043943	2.936088	0.281185	-0.276299	0.245852	-0.645043	0.506805	-0.320267	0.686307	-0.400158	-0.464884	-0.390817
63641	8.695494	-3.008563	2.515497	0.164116	-0.214549	0.160022	-0.645335	0.508143	-0.317352	0.686840	-0.401102	-0.467819	-0.385375
63642	8.883003	-3.139725	1.717530	0.039452	-0.095815	0.014219	-0.644966	0.510602	-0.315339	0.686320	-0.401463	-0.469341	-0.384072
63643	9.167133	-3.372513	1.034528	-0.063093	0.146677	-0.126037	-0.646940	0.508365	-0.314319	0.686183	-0.400128	-0.467846	-0.387518
63644	9.877799	-3.207330	1.790440	-0.149060	0.465241	-0.400415	-0.648452	0.505126	-0.320932	0.686130	-0.394831	-0.463482	-0.398144
63645	11.244638	-3.082941	3.092358	-0.145456	0.550643	-0.737536	-0.651485	0.494199	-0.331096	0.684065	-0.385698	-0.460496	-0.413807
63646	8.885589	-0.289960	3.259255	0.016844	0.498636	-0.844358	-0.662109	0.473694	-0.341657	0.681616	-0.373529	-0.460251	-0.429004
63647	8.117385	-0.283571	2.618495	-0.029600	0.321804	-0.679121	-0.667350	0.455719	-0.351945	0.678425	-0.364994	-0.460626	-0.440844
63648	9.633807	-0.145148	2.972846	-0.200391	0.205669	-0.683962	-0.677129	0.440787	-0.355843	0.672715	-0.359581	-0.461034	-0.453435
63649	9.432717	-0.392209	3.080512	-0.290643	0.255616	-0.491665	-0.683795	0.428312	-0.355386	0.668431	-0.356711	-0.458470	-0.464501
63650	9.259131	-0.517799	3.157794	-0.343634	0.164536	-0.346987	-0.687978	0.421936	-0.355744	0.664185	-0.356606	-0.455546	-0.473465
63651	9.275162	-0.229011	3.372189	-0.282562	0.132757	-0.144918	-0.691155	0.420072	-0.352478	0.661951	-0.357866	-0.452142	-0.478875
63652	9.483727	-0.283246	3.724953	-0.196051	0.122257	0.021443	-0.688009	0.423274	-0.352569	0.661801	-0.359517	-0.448499	-0.481266
63653	8.964190	-0.065604	3.764266	-0.106639	0.109713	0.007959	-0.686054	0.427563	-0.352367	0.662058	-0.360011	-0.445964	-0.482895
63654	8.750443	-0.002773	3.736200	-0.014696	0.044984	-0.025678	-0.686970	0.427006	-0.352634	0.662046	-0.359586	-0.445416	-0.483732
63655	8.672911	0.044628	3.680554	0.043110	-0.062980	-0.020065	-0.687371	0.425051	-0.350964	0.661572	-0.359483	-0.446808	-0.483173
63656	8.853208	0.111854	3.827468	0.101485	-0.159171	0.007426	-0.689491	0.423898	-0.348610	0.660895	-0.359780	-0.449849	-0.481053
63657	9.026118	0.104844	3.668410	0.127593	-0.212343	0.039499	-0.691900	0.424780	-0.343983	0.660250	-0.360493	-0.453587	-0.477884
63658	9.152493	0.065546	3.611662	0.121664	-0.228254	0.051706	-0.694560	0.423602	-0.340052	0.659489	-0.361570	-0.457395	-0.474480
63659	9.086998	0.068016	3.438876	0.126896	-0.207804	0.083138	-0.698302	0.424582	-0.333315	0.659263	-0.362604	-0.460726	-0.470768
63660	9.056195	0.195443	3.354234	0.176841	-0.168859	0.137164	-0.698863	0.427572	-0.330496	0.660211	-0.363166	-0.463620	-0.466143
63661	9.153433	0.173056	3.327456	0.183016	-0.162632	0.179049	-0.699691	0.430139	-0.327029	0.661665	-0.363870	-0.466162	-0.460967
63662	9.135446	0.382207	3.086297	0.169328	-0.155576	0.184316	-0.698917	0.432339	-0.326073	0.663086	-0.364810	-0.468446	-0.455839
63663	9.415564	0.364119	2.747849	0.137044	-0.113513	0.189806	-0.698705	0.435590	-0.321418	0.664706	-0.365726	-0.469830	-0.451299
63664	10.103574	-0.115723	3.020525	0.160938	-0.012377	0.282642	-0.695697	0.439196	-0.320844	0.668253	-0.366382	-0.469382	-0.445962
63665	10.144116	-0.614924	3.351465	0.120457	0.123656	0.417535	-0.689907	0.444939	-0.323658	0.673954	-0.367490	-0.465753	-0.440241
63666	10.161854	-0.842479	3.720697	0.038918	0.073414	0.424638	-0.680456	0.454842	-0.325630	0.678591	-0.370292	-0.461984	-0.434705
63667	9.066313	-1.090894	2.887745	-0.007257	0.052990	0.330359	-0.674426	0.464849	-0.327575	0.681853	-0.372888	-0.458764	-0.430774
63668	9.299596	-1.180793	2.714005	0.052997	-0.040417	0.242737	-0.668419	0.471493	-0.325125	0.683914	-0.374768	-0.457972	-0.426698
63669	8.977398	-1.382592	2.553926	0.208819	-0.045162	0.252706	-0.666067	0.475649	-0.325060	0.687171	-0.374536	-0.458495	-0.421071
63670	8.726293	-1.912797	2.402057	0.332285	-0.072879	0.290662	-0.660808	0.479995	-0.326718	0.691362	-0.373271	-0.460112	-0.413503
63671	9.137010	-2.398487	2.540618	0.369822	-0.145042	0.295697	-0.657902	0.482397	-0.329184	0.695165	-0.372035	-0.462966	-0.404966
63672	9.306466	-2.513736	2.733611	0.381012	-0.181479	0.270305	-0.654212	0.484802	-0.331131	0.698421	-0.370733	-0.466551	-0.396352
63673	9.508966	-2.817929	2.865038	0.355942	-0.191877	0.271286	-0.652912	0.486730	-0.330053	0.701365	-0.369816	-0.470018	-0.387823
63674	9.214095	-2.436268	3.044354	0.317029	-0.241979	0.258961	-0.649768	0.489514	-0.329758	0.703335	-0.369735	-0.473921	-0.379493
63675	8.729042	-2.125462	3.193156	0.330062	-0.253087	0.192493	-0.647929	0.489942	-0.329501	0.704806	-0.368855	-0.478513	-0.371779
63676	8.470962	-2.193557	2.965702	0.261917	-0.262444	0.161229	-0.650331	0.492362	-0.326549	0.705224	-0.368853	-0.482838	-0.365341
63677	8.683680	-2.433609	2.996111	0.153181	-0.295666	0.102197	-0.649180	0.491490	-0.322114	0.704250	-0.369873	-0.487300	-0.360228
63678	8.760789	-2.588300	2.875905	0.040724	-0.254662	-0.002003	-0.650280	0.491681	-0.316330	0.701939	-0.371224	-0.491144	-0.358121
63679	8.854519	-2.494649	2.235847	-0.075045	-0.178027	-0.035466	-0.653884	0.492120	-0.310261	0.699412	-0.373267	-0.493280	-0.358008
63680	9.169511	-2.856595	1.574507	-0.176321	0.016850	-0.098212	-0.655538	0.495314	-0.302577	0.697472	-0.374720	-0.492493	-0.361344
63681	9.495651	-2.801255	1.805049	-0.219012	0.258909	-0.299717	-0.658807	0.493373	-0.304166	0.696216	-0.373056	-0.489439	-0.369542
63682	9.692148	-2.847573	2.109778	-0.160311	0.395728	-0.364009	-0.661653	0.487043	-0.307156	0.696101	-0.368824	-0.485436	-0.379162
63683	11.277062	-2.511172	3.167546	-0.097525	0.455464	-0.550465	-0.663924	0.479407	-0.315425	0.695592	-0.361503	-0.482268	-0.391004
63684	10.744095	-0.393563	3.282645	0.112569	0.423836	-0.621251	-0.669554	0.463518	-0.327505	0.695503	-0.350629	-0.481701	-0.401621
63685	9.605855	-0.381029	2.812748	0.135201	0.347861	-0.347827	-0.674242	0.449056	-0.342713	0.696997	-0.342711	-0.480285	-0.407518
63686	8.504753	-0.677202	2.352126	-0.096960	0.343919	-0.300203	-0.673737	0.439528	-0.351695	0.697115	-0.338390	-0.476756	-0.415001
63687	7.829275	-0.496934	2.379982	-0.302607	0.234704	-0.247702	-0.674891	0.437345	-0.354353	0.695231	-0.338414	-0.472569	-0.422857
63688	9.004304	-0.045751	2.814468	-0.291528	0.013479	-0.262179	-0.678193	0.436046	-0.352256	0.691097	-0.339902	-0.471689	-0.429374
63689	10.101123	-0.457769	3.441863	-0.142447	-0.057445	-0.133501	-0.681786	0.434421	-0.346490	0.688433	-0.341216	-0.472121	-0.432126
63690	10.153897	-0.587004	3.453331	0.002923	-0.046759	0.103381	-0.683271	0.436566	-0.342894	0.688838	-0.342609	-0.472084	-0.430417
63691	8.914381	-0.365198	3.235727	0.064470	0.001188	0.050784	-0.682620	0.439612	-0.343495	0.689725	-0.342291	-0.472234	-0.429082
63692	8.295331	-0.098427	3.299830	0.079130	-0.091231	-0.063038	-0.684046	0.436580	-0.344594	0.688797	-0.341438	-0.474603	-0.428638
63693	8.317656	-0.039535	3.225092	0.132604	-0.243648	-0.115965	-0.688266	0.432919	-0.341750	0.686385	-0.340662	-0.479838	-0.427294
63694	8.965057	-0.029964	3.173954	0.211839	-0.336658	-0.084960	-0.694349	0.426017	-0.334758	0.683732	-0.339918	-0.486792	-0.424264
63695	9.146587	0.131416	2.707166	0.300910	-0.246022	-0.004707	-0.700937	0.423025	-0.332146	0.683317	-0.337879	-0.492697	-0.419721
63696	9.388099	0.440230	1.592181	0.312665	-0.080672	0.141390	-0.700665	0.420823	-0.332191	0.685406	-0.336121	-0.495187	-0.414766
63697	9.930264	0.064116	2.257112	0.288412	0.113050	0.362821	-0.699068	0.425442	-0.336572	0.691402	-0.334849	-0.493587	-0.407689
63698	9.698188	0.415588	2.703313	0.256709	0.292386	0.417434	-0.688215	0.431751	-0.347414	0.699212	-0.333179	-0.488737	-0.401536
63699	11.061817	-0.110009	3.516631	0.183844	0.263657	0.573101	-0.674209	0.440856	-0.359012	0.707503	-0.334077	-0.482706	-0.393481
63700	10.046290	-1.940676	3.460758	-0.002593	0.244401	0.564900	-0.660496	0.455596	-0.369577	0.714189	-0.337654	-0.475433	-0.387154
63701	9.233946	-1.989902	2.834754	-0.061686	0.195260	0.411289	-0.647606	0.467225	-0.374557	0.718740	-0.340967	-0.469394	-0.383176
63702	8.489259	-1.529978	3.090950	0.129061	0.121649	0.242889	-0.640520	0.476139	-0.376399	0.722525	-0.340537	-0.466951	-0.379407
63703	7.973436	-1.644644	2.445057	0.277125	-0.064057	0.217433	-0.637054	0.478046	-0.382815	0.725403	-0.339105	-0.468508	-0.373227
63704	9.111354	-2.222563	2.456548	0.269334	-0.290684	0.274619	-0.636804	0.479830	-0.381994	0.726465	-0.339975	-0.472857	-0.364791
63705	10.582029	-2.363704	3.103376	0.186538	-0.229549	0.179335	-0.635768	0.482310	-0.381166	0.726803	-0.340731	-0.476349	-0.358819
63706	9.809786	-2.057894	3.268426	0.107399	-0.128303	0.075031	-0.636964	0.482002	-0.379589	0.726797	-0.340843	-0.478484	-0.355873
63707	8.355320	-1.961307	3.126644	0.060666	-0.165764	0.008532	-0.638295	0.483075	-0.378246	0.725640	-0.341333	-0.481275	-0.353995
63708	8.074230	-1.787200	2.966124	0.005916	-0.296423	0.016108	-0.641374	0.482407	-0.371415	0.722881	-0.343532	-0.485516	-0.351716
63709	8.628052	-1.998509	2.766303	-0.175971	-0.323448	-0.070558	-0.648699	0.483305	-0.360981	0.717985	-0.347777	-0.489420	-0.352162
63710	9.031559	-2.111537	2.576195	-0.410140	-0.243638	-0.145462	-0.655101	0.479501	-0.348546	0.711645	-0.353968	-0.491038	-0.356581
63711	9.347130	-2.325709	2.161498	-0.567212	-0.089414	-0.209045	-0.662998	0.482956	-0.333728	0.705176	-0.360746	-0.489701	-0.364393
63712	9.848534	-2.705017	2.268002	-0.590445	0.036237	-0.304451	-0.668757	0.484404	-0.321981	0.698941	-0.365829	-0.487056	-0.374735
63713	9.831898	-2.216878	2.260808	-0.504436	0.163457	-0.374175	-0.673804	0.481508	-0.314918	0.693945	-0.368163	-0.483679	-0.385941
63714	10.066362	-2.467728	2.372886	-0.403432	0.255835	-0.306107	-0.676967	0.477863	-0.312475	0.690996	-0.368834	-0.479255	-0.395981
63715	9.499897	-1.893591	2.699230	-0.297947	0.336412	-0.411002	-0.681543	0.472041	-0.313344	0.688685	-0.366530	-0.475229	-0.406849
63716	8.222666	-0.686928	2.133322	-0.210265	0.337254	-0.420308	-0.685139	0.461050	-0.318914	0.686838	-0.362693	-0.471940	-0.417109
63717	8.946476	-0.046830	2.297628	-0.284780	0.112232	-0.473018	-0.690760	0.453149	-0.319685	0.681793	-0.361374	-0.471439	-0.426980
63718	10.055207	-0.149261	2.578065	-0.435907	0.036124	-0.470863	-0.699969	0.443355	-0.315221	0.674863	-0.362568	-0.470607	-0.437759
63719	9.930616	0.122523	2.243407	-0.653042	0.085781	-0.304411	-0.706087	0.440141	-0.305663	0.668120	-0.367902	-0.465949	-0.448503
63720	9.031713	0.368504	2.209563	-0.758746	0.065892	-0.306069	-0.712861	0.438311	-0.296992	0.660272	-0.374576	-0.460470	-0.460110
63721	9.934454	0.110600	3.100293	-0.765933	0.032765	-0.223975	-0.717848	0.440294	-0.283404	0.652589	-0.382421	-0.454700	-0.470245
63722	9.990194	-0.254549	3.590176	-0.640997	0.093047	-0.075833	-0.718212	0.444570	-0.273084	0.647715	-0.389223	-0.448012	-0.477762
63723	9.176994	-0.325522	3.615214	-0.505832	0.071104	-0.013606	-0.718023	0.450556	-0.266801	0.644157	-0.395059	-0.442420	-0.482964
63724	8.459375	-0.317460	3.443043	-0.414709	-0.032200	-0.029979	-0.717857	0.455397	-0.257130	0.640232	-0.400470	-0.439061	-0.486778
63725	8.413383	0.121238	3.319601	-0.350353	-0.093801	-0.135067	-0.721331	0.450289	-0.248285	0.635185	-0.404732	-0.437989	-0.490814
63726	8.779371	0.281231	3.274683	-0.310787	-0.123363	-0.166628	-0.725733	0.448210	-0.239898	0.629881	-0.408457	-0.437852	-0.494671
63727	9.142056	0.270079	3.123289	-0.304081	-0.092297	-0.150802	-0.730398	0.447239	-0.232143	0.624994	-0.411882	-0.437304	-0.498498
63728	9.157967	0.367126	2.456022	-0.311903	-0.000750	-0.077264	-0.733082	0.447268	-0.225695	0.621578	-0.415144	-0.434837	-0.502209
63729	9.852391	0.133620	2.618254	-0.374721	0.135146	0.068234	-0.732605	0.448999	-0.220548	0.620199	-0.419014	-0.428919	-0.505775
63730	9.820596	-0.221012	3.103045	-0.454806	0.293115	0.163156	-0.727905	0.456752	-0.219641	0.620457	-0.423101	-0.419296	-0.510107
63731	10.387663	-0.559880	3.453160	-0.609542	0.265326	0.210757	-0.721908	0.467124	-0.217774	0.619509	-0.429649	-0.408072	-0.514867
63732	9.280626	-1.026726	3.065306	-0.734187	0.340195	0.197250	-0.714586	0.475027	-0.215834	0.617875	-0.436824	-0.394562	-0.521284
63733	8.980371	-1.691923	2.646306	-0.743002	0.321311	0.186774	-0.708880	0.487848	-0.211686	0.615683	-0.444044	-0.381262	-0.527635
63734	10.082122	-2.117155	3.147490	-0.574213	0.261579	0.106085	-0.703294	0.496802	-0.207089	0.613596	-0.449161	-0.371020	-0.533009
63735	9.318739	-1.585589	3.085525	-0.261721	0.202369	-0.034730	-0.700829	0.503427	-0.205926	0.612270	-0.449940	-0.366144	-0.537232
63736	8.392660	-1.453421	2.827927	-0.080004	0.040900	0.047858	-0.699235	0.501803	-0.207020	0.612311	-0.450866	-0.364362	-0.537620
63737	9.077012	-1.738239	3.028403	-0.080781	-0.121123	0.005670	-0.699387	0.502879	-0.205029	0.610666	-0.453197	-0.365016	-0.537087
63738	10.156578	-1.424705	3.252481	-0.112394	-0.134151	-0.160739	-0.703639	0.502217	-0.199633	0.606887	-0.454865	-0.366913	-0.538665
63739	9.491137	-1.636421	3.158301	-0.214771	-0.083069	-0.128104	-0.706047	0.497696	-0.192752	0.602839	-0.457423	-0.366864	-0.541074
63740	8.625553	-1.526286	3.090275	-0.269075	-0.148108	-0.171017	-0.711381	0.493649	-0.182036	0.597371	-0.461040	-0.367301	-0.543764
63741	8.509108	-1.450799	3.159415	-0.347900	-0.194898	-0.156990	-0.715667	0.490301	-0.171313	0.590916	-0.466141	-0.367360	-0.546422
63742	8.600622	-1.623508	3.120944	-0.473860	-0.242082	-0.206443	-0.719556	0.486682	-0.160599	0.582384	-0.472867	-0.366962	-0.550059
63743	8.955837	-1.640762	3.088279	-0.560477	-0.218937	-0.303761	-0.726511	0.480058	-0.143625	0.572012	-0.479519	-0.366242	-0.555635
63744	8.891604	-1.865109	2.791169	-0.580167	-0.123517	-0.303422	-0.732398	0.475411	-0.129506	0.562066	-0.485300	-0.364092	-0.562142
63745	9.261136	-2.013746	2.334996	-0.551773	-0.063550	-0.299776	-0.738805	0.467441	-0.114531	0.552775	-0.489998	-0.361519	-0.568899
63746	9.996070	-1.987172	2.434620	-0.466647	0.030305	-0.320580	-0.746487	0.459522	-0.104661	0.544643	-0.492523	-0.358965	-0.576132
63747	9.695190	-1.838882	2.429154	-0.399223	0.222653	-0.248768	-0.748979	0.453133	-0.102670	0.539364	-0.492519	-0.354391	-0.583883
63748	10.437519	-2.151100	2.867610	-0.378959	0.332221	-0.243130	-0.752226	0.446373	-0.104617	0.535010	-0.491037	-0.348722	-0.592487
63749	9.725314	-0.728726	2.991480	-0.297991	0.330613	-0.432037	-0.758464	0.436588	-0.109488	0.529186	-0.487285	-0.345878	-0.602398
63750	9.447965	0.022200	2.471046	-0.258714	0.198456	-0.424803	-0.763386	0.424044	-0.113112	0.522830	-0.484704	-0.344783	-0.610603
63751	9.538169	-0.321173	2.720733	-0.404278	0.119301	-0.331219	-0.770199	0.414317	-0.112074	0.515593	-0.485183	-0.341829	-0.617992
63752	8.713806	0.108495	2.261631	-0.669030	0.132817	-0.269528	-0.774293	0.406905	-0.106812	0.506568	-0.488581	-0.334774	-0.626582
63753	8.367503	0.820215	2.267657	-0.868159	0.017476	-0.381052	-0.779349	0.399835	-0.096552	0.493239	-0.494524	-0.327465	-0.636339
63754	9.655596	0.649978	2.833542	-0.893624	-0.043451	-0.408840	-0.786004	0.389390	-0.082279	0.478773	-0.501149	-0.320512	-0.645677
63755	10.581176	0.109254	3.598653	-0.776398	-0.047048	-0.267679	-0.790835	0.381986	-0.067304	0.467051	-0.507385	-0.313687	-0.652705
63756	9.834546	-0.259331	3.484744	-0.664499	-0.043905	-0.022098	-0.793551	0.380302	-0.056166	0.459649	-0.514015	-0.305624	-0.656586
63757	8.800477	-0.318584	3.059845	-0.597081	-0.097725	-0.001672	-0.792719	0.379202	-0.044781	0.452744	-0.520695	-0.298783	-0.659263
63758	8.518286	0.037888	2.652552	-0.492711	-0.138563	-0.106848	-0.794254	0.379050	-0.034015	0.445303	-0.526348	-0.294645	-0.661700
63759	8.850109	0.128347	2.336247	-0.321727	-0.116277	-0.161323	-0.796412	0.373401	-0.024928	0.438953	-0.529730	-0.293238	-0.663865
63760	9.058824	0.297990	1.539651	-0.134538	-0.036594	-0.095344	-0.795920	0.371135	-0.019729	0.435994	-0.530868	-0.292787	-0.665105
63761	9.906169	0.823844	1.621995	0.045915	0.122269	0.030263	-0.795639	0.370056	-0.021326	0.437421	-0.528976	-0.292197	-0.665934
63762	10.262645	0.375657	2.583168	0.189862	0.329703	0.191039	-0.795576	0.373760	-0.030830	0.443833	-0.524055	-0.289814	-0.666623
63763	11.706656	-1.299584	3.906108	-0.034182	0.111819	0.538643	-0.788580	0.386064	-0.039296	0.451099	-0.525914	-0.282898	-0.663244
63764	8.099421	-0.512570	2.266981	-0.209848	0.279808	0.254619	-0.783578	0.395267	-0.043873	0.453787	-0.525549	-0.274909	-0.665056
63765	9.340174	-0.938446	2.498600	-0.297448	0.129167	0.188395	-0.776457	0.406870	-0.051304	0.453685	-0.527517	-0.267994	-0.666390
63766	9.230014	-1.368253	3.037400	-0.178926	0.112985	0.157507	-0.774502	0.411991	-0.051480	0.454451	-0.528504	-0.262929	-0.667103
63767	9.054368	-1.550059	2.491652	0.011442	-0.015673	0.143490	-0.773861	0.414882	-0.050771	0.456233	-0.529340	-0.261894	-0.665630
63768	9.529336	-1.854870	2.686995	0.111365	-0.092015	0.160534	-0.769939	0.418208	-0.049159	0.459014	-0.530418	-0.262522	-0.662605
63769	9.976199	-1.919574	3.143064	0.202854	-0.020192	0.202420	-0.765214	0.423783	-0.050395	0.463579	-0.529875	-0.263411	-0.659501
63770	9.349652	-1.684426	3.218997	0.207358	-0.017821	0.172635	-0.763875	0.432151	-0.057192	0.467906	-0.529123	-0.264487	-0.656612
63771	8.766831	-1.507752	3.060641	0.153068	-0.111345	0.105254	-0.761502	0.436202	-0.059622	0.470173	-0.529699	-0.266572	-0.653679
63772	8.766232	-1.609790	3.068887	0.047402	-0.197071	0.053866	-0.760346	0.433536	-0.054960	0.470277	-0.532145	-0.268481	-0.650829
63773	8.838132	-1.813568	3.001371	-0.071167	-0.219126	0.014057	-0.761183	0.435256	-0.049935	0.468395	-0.535728	-0.269589	-0.648786
63774	8.935223	-1.871770	2.920818	-0.154564	-0.199455	0.023972	-0.760725	0.436402	-0.042176	0.465923	-0.539918	-0.269202	-0.647251
63775	9.005383	-1.938153	2.942465	-0.220697	-0.148675	-0.059410	-0.761200	0.435717	-0.031953	0.461857	-0.543561	-0.268466	-0.647423
63776	8.998070	-2.023188	2.515273	-0.293095	-0.090956	-0.079093	-0.763481	0.432577	-0.025177	0.457099	-0.547043	-0.266374	-0.648729
63777	9.354467	-2.309342	2.212409	-0.345466	-0.004777	-0.145777	-0.763792	0.430558	-0.018393	0.451299	-0.549478	-0.263595	-0.651859
63778	9.819508	-2.260195	2.236264	-0.371083	0.111884	-0.222062	-0.767742	0.424413	-0.015075	0.444850	-0.550209	-0.260186	-0.657025
63779	9.777162	-2.397575	2.399936	-0.346910	0.255437	-0.250501	-0.771915	0.418054	-0.016744	0.438972	-0.548639	-0.256147	-0.663843
63780	10.134247	-1.974841	2.969135	-0.289005	0.337654	-0.396959	-0.776855	0.408254	-0.019395	0.432177	-0.544655	-0.253687	-0.672470
63781	9.411520	-1.110630	3.087722	-0.139118	0.337349	-0.486569	-0.783300	0.394118	-0.029074	0.425732	-0.538837	-0.254218	-0.681014
63782	8.902035	-0.940640	2.598279	-0.044053	0.184550	-0.417601	-0.789123	0.384369	-0.036440	0.420449	-0.534583	-0.256548	-0.686751
63783	9.461572	-0.955757	2.652935	-0.083333	0.099811	-0.356580	-0.794580	0.372223	-0.039264	0.415090	-0.532099	-0.258409	-0.691228
63784	9.012409	-0.354959	2.671864	-0.230463	0.094527	-0.277795	-0.798491	0.364476	-0.040045	0.409227	-0.531287	-0.257394	-0.695712
63785	8.661285	0.325069	2.474160	-0.356674	-0.025088	-0.373842	-0.803696	0.349680	-0.040169	0.399992	-0.532628	-0.256664	-0.700312
63786	9.071610	0.570067	2.390688	-0.425372	-0.102964	-0.393015	-0.808850	0.336701	-0.031336	0.389355	-0.535450	-0.255706	-0.704493
63787	10.244832	0.701267	2.786762	-0.432878	-0.100690	-0.336990	-0.813214	0.328166	-0.024651	0.379303	-0.538502	-0.254102	-0.708221
63788	10.448175	0.182437	3.229885	-0.355377	-0.002930	-0.164142	-0.815087	0.322139	-0.018066	0.373076	-0.540420	-0.250856	-0.711218
63789	9.576399	-0.309667	3.407666	-0.269354	0.004976	-0.037103	-0.817073	0.319604	-0.015347	0.369523	-0.542167	-0.247508	-0.712915
63790	8.798997	-0.102997	3.322029	-0.206361	-0.038129	0.018272	-0.819064	0.317338	-0.012098	0.367304	-0.544354	-0.244650	-0.713381
63791	8.368538	0.325170	3.132257	-0.208125	-0.140565	-0.010912	-0.818447	0.317835	-0.007370	0.364055	-0.547800	-0.242955	-0.712988
63792	8.774307	0.619041	3.022951	-0.216072	-0.216032	-0.097425	-0.818114	0.317465	0.000361	0.359197	-0.552000	-0.242516	-0.712362
63793	9.323648	0.507835	2.994150	-0.190314	-0.224388	-0.141040	-0.820807	0.315264	0.008864	0.353835	-0.555814	-0.243119	-0.711874
63794	9.306204	0.416875	2.891563	-0.133173	-0.137258	-0.099085	-0.821909	0.311987	0.016416	0.350226	-0.558255	-0.243299	-0.711687
63795	9.266578	0.571223	2.134384	-0.099839	-0.069522	-0.029238	-0.821837	0.309538	0.024895	0.348179	-0.559735	-0.242868	-0.711676
63796	9.691880	0.539721	2.458252	-0.136219	0.047088	0.111705	-0.822651	0.313512	0.026029	0.348421	-0.560584	-0.239352	-0.712080
63797	9.649704	0.417703	2.549499	-0.225895	0.092101	0.177520	-0.820807	0.318386	0.023488	0.348654	-0.561615	-0.233706	-0.713028
63798	10.097334	-0.002443	2.659085	-0.282023	0.156900	0.184961	-0.817942	0.325300	0.023866	0.348800	-0.562225	-0.226511	-0.714796
63799	10.563874	-0.868590	3.134767	-0.276949	0.288511	0.345982	-0.814800	0.335011	0.021281	0.351728	-0.561496	-0.216844	-0.716929
63800	9.391852	-1.172046	2.949287	-0.241924	0.322239	0.422582	-0.809551	0.351956	0.015018	0.356396	-0.560405	-0.206353	-0.718572
63801	8.912124	-1.281609	2.692465	-0.180778	0.277023	0.390809	-0.804811	0.365456	0.008298	0.360942	-0.559230	-0.197576	-0.719685
63802	9.464073	-1.294750	3.013669	-0.078818	0.144396	0.216646	-0.801415	0.375293	0.006762	0.363697	-0.558601	-0.192978	-0.720033
63803	9.026095	-1.322995	2.834522	0.103726	0.072806	0.138213	-0.798515	0.379768	0.003944	0.366966	-0.557269	-0.192573	-0.719516
63804	8.635937	-1.515717	2.564761	0.232469	-0.085752	0.165257	-0.797879	0.387503	0.003043	0.371552	-0.557457	-0.194707	-0.716436
63805	9.373950	-1.790606	2.703606	0.218555	-0.217393	0.140645	-0.794777	0.394101	0.006824	0.374999	-0.559444	-0.198041	-0.712165
63806	10.024777	-1.996596	2.826075	0.128182	-0.187462	0.103611	-0.793640	0.397366	0.011078	0.377116	-0.561589	-0.200116	-0.708770
63807	9.855836	-1.713495	3.039820	0.026806	-0.170034	0.048949	-0.791204	0.399510	0.017794	0.377290	-0.563964	-0.201367	-0.706433
63808	8.879408	-1.383284	3.132452	-0.022238	-0.178213	-0.052298	-0.791914	0.400115	0.023846	0.375534	-0.566468	-0.202992	-0.704899
63809	8.445141	-1.612954	2.945509	-0.090580	-0.233776	-0.034857	-0.791450	0.398636	0.032209	0.372941	-0.570258	-0.203980	-0.702932
63810	8.516636	-1.896286	2.828443	-0.204360	-0.292290	-0.038140	-0.792498	0.399814	0.047196	0.368825	-0.575753	-0.203722	-0.700695
63811	8.973842	-1.999037	2.545232	-0.311888	-0.259569	-0.070800	-0.794326	0.396841	0.062893	0.363077	-0.581345	-0.202154	-0.699534
63812	9.251788	-2.074382	1.678173	-0.367586	-0.110416	-0.080638	-0.795592	0.393789	0.074386	0.357169	-0.585247	-0.198749	-0.700296
63813	9.775536	-2.491093	1.197672	-0.410644	0.120438	-0.184407	-0.798003	0.388708	0.081912	0.350160	-0.585742	-0.194343	-0.704645
63814	10.024123	-2.248427	2.110640	-0.328138	0.304274	-0.360301	-0.802180	0.377765	0.083038	0.342348	-0.582346	-0.191798	-0.711958
63815	11.321202	-2.476224	3.045958	-0.235330	0.310488	-0.384744	-0.809726	0.364098	0.079018	0.335243	-0.578047	-0.190810	-0.719073
63816	9.262509	-0.876193	2.636874	0.028630	0.357901	-0.372786	-0.818806	0.347713	0.070757	0.331502	-0.571290	-0.193117	-0.725561
63817	9.199161	-0.142093	2.154842	0.080323	0.235025	-0.355059	-0.823991	0.341128	0.064367	0.328090	-0.565976	-0.196814	-0.730268
63818	9.718615	-0.346722	2.256152	-0.044302	0.224954	-0.438358	-0.830477	0.326511	0.059927	0.322007	-0.561262	-0.199645	-0.735825
63819	9.321766	0.044753	2.285420	-0.224895	0.243302	-0.401247	-0.837500	0.311875	0.056671	0.314434	-0.557532	-0.199334	-0.741994
63820	8.835649	0.148152	2.312650	-0.380654	0.109195	-0.348924	-0.843362	0.298183	0.055918	0.305379	-0.556917	-0.196878	-0.746878
63821	9.448423	0.104556	2.486736	-0.400374	0.025621	-0.263521	-0.847302	0.285677	0.060947	0.296950	-0.557959	-0.193769	-0.750304
63822	10.085287	0.056195	2.853903	-0.348189	0.066123	-0.108189	-0.850463	0.279819	0.064002	0.291637	-0.558634	-0.189351	-0.753009
63823	9.704919	-0.041911	3.021100	-0.259111	0.120754	-0.014137	-0.850727	0.275794	0.066024	0.288849	-0.558309	-0.185018	-0.755398
63824	9.120711	-0.059583	3.097297	-0.154090	0.085217	-0.018122	-0.851632	0.274424	0.064691	0.287117	-0.557875	-0.182397	-0.757015
63825	8.776104	0.094353	3.054180	-0.084130	-0.001694	-0.018642	-0.853234	0.272431	0.068468	0.285749	-0.558349	-0.181470	-0.757405
63826	8.881491	0.215310	3.009884	-0.059368	-0.115483	-0.018162	-0.853386	0.271149	0.071592	0.284341	-0.560403	-0.181431	-0.756427
63827	9.129656	0.199108	2.965180	-0.008253	-0.198122	-0.014144	-0.852511	0.268592	0.078357	0.283158	-0.563417	-0.182738	-0.754314
63828	9.228943	0.111121	2.942263	0.029868	-0.198494	-0.010743	-0.852171	0.264628	0.086935	0.282554	-0.566232	-0.184430	-0.752017
63829	9.113135	0.226991	2.651188	0.069172	-0.173283	0.036283	-0.850646	0.266638	0.092605	0.283072	-0.568599	-0.186204	-0.749596
63830	9.234616	0.155333	2.451236	0.070781	-0.146327	0.095693	-0.846487	0.265630	0.099245	0.284714	-0.570777	-0.187003	-0.747115
63831	9.697565	0.281175	2.565820	0.032184	-0.101314	0.130883	-0.845212	0.268630	0.102837	0.286466	-0.572621	-0.186757	-0.745093
63832	9.737101	0.405877	2.673220	-0.002386	-0.050928	0.110187	-0.842617	0.270956	0.106144	0.287840	-0.573836	-0.185751	-0.743880
63833	10.092273	-0.029473	2.692716	-0.012963	-0.010658	0.155791	-0.840787	0.272897	0.106694	0.289759	-0.574672	-0.184047	-0.742912
63834	10.023645	-0.490236	2.925030	-0.049686	0.115254	0.269688	-0.838679	0.278882	0.103649	0.293564	-0.574263	-0.179538	-0.742838
63835	9.696595	-0.625245	3.095311	-0.069774	0.200615	0.297866	-0.834732	0.288488	0.099087	0.297699	-0.572768	-0.174108	-0.743639
63836	8.932928	-0.603595	2.827546	-0.092744	0.219046	0.264716	-0.829970	0.296754	0.092132	0.301281	-0.571003	-0.168388	-0.744870
63837	8.679455	-0.710883	2.628483	-0.109429	0.139172	0.247063	-0.827171	0.304046	0.084385	0.303979	-0.570430	-0.163303	-0.745345
63838	9.377494	-1.206429	2.556877	-0.060019	0.089934	0.231238	-0.824271	0.309075	0.081315	0.306983	-0.570235	-0.159222	-0.745145
63839	9.613339	-1.618680	2.775584	0.094030	0.016147	0.230661	-0.820206	0.315749	0.079843	0.311357	-0.570181	-0.158083	-0.743612
63840	9.189522	-1.703962	2.694572	0.244291	-0.032063	0.284109	-0.816805	0.324901	0.078031	0.318210	-0.570054	-0.158671	-0.740679
63841	9.134663	-1.947809	2.617307	0.281314	-0.134280	0.320362	-0.809987	0.333528	0.076841	0.325561	-0.571300	-0.160194	-0.736182
63842	9.649403	-2.072900	2.993467	0.220952	-0.148888	0.215922	-0.805041	0.342782	0.079087	0.330733	-0.572766	-0.161947	-0.732344
63843	9.918291	-1.815744	3.237890	0.032760	-0.097181	0.128536	-0.804406	0.346218	0.080331	0.332533	-0.574442	-0.161727	-0.730262
63844	9.168817	-1.777340	3.420399	-0.114465	-0.081137	0.028583	-0.801274	0.347181	0.082951	0.331323	-0.576512	-0.160268	-0.729502
63845	8.385903	-1.719016	3.143914	-0.231139	-0.148434	-0.060369	-0.801836	0.345872	0.087915	0.327181	-0.580041	-0.158670	-0.728923
63846	8.398565	-2.090857	2.954309	-0.339805	-0.217450	-0.063698	-0.800853	0.341337	0.098575	0.321562	-0.585246	-0.155875	-0.727865
63847	8.865046	-2.234710	2.868845	-0.411869	-0.257693	-0.140274	-0.800942	0.337177	0.111350	0.313799	-0.591200	-0.153222	-0.727005
63848	9.351972	-2.314496	2.241449	-0.440704	-0.194519	-0.146037	-0.801008	0.328895	0.123256	0.305804	-0.596350	-0.149755	-0.726928
63849	9.556144	-2.502075	1.483455	-0.446833	-0.036500	-0.186522	-0.801821	0.318452	0.131058	0.297581	-0.599077	-0.145716	-0.728917
63850	10.233435	-2.279637	1.916498	-0.399556	0.197821	-0.337682	-0.805235	0.306229	0.135958	0.288370	-0.597585	-0.142743	-0.734411
63851	10.183892	-2.321832	2.478786	-0.298778	0.352607	-0.343641	-0.811182	0.291640	0.129809	0.280702	-0.593177	-0.140404	-0.741373
63852	9.695724	-1.707590	2.629558	-0.178272	0.347864	-0.473239	-0.816055	0.275706	0.121789	0.272465	-0.587682	-0.141401	-0.748597
63853	9.086617	-1.051122	2.347890	-0.022170	0.351239	-0.364818	-0.823678	0.264341	0.110074	0.267691	-0.581556	-0.143412	-0.754697
63854	8.963376	-0.493470	2.283615	-0.012934	0.344284	-0.366687	-0.827343	0.249012	0.098778	0.262917	-0.575384	-0.145620	-0.760660
63855	9.643236	-0.698959	2.557963	-0.119075	0.281374	-0.331536	-0.833248	0.231437	0.089027	0.257266	-0.570825	-0.146133	-0.765910
63856	9.458527	-0.631014	2.703634	-0.164531	0.205115	-0.240940	-0.837105	0.221142	0.082817	0.252220	-0.567848	-0.145287	-0.769951
63857	8.774774	-0.225783	2.589604	-0.262962	0.126724	-0.197412	-0.837039	0.214036	0.078084	0.246499	-0.566729	-0.142847	-0.773079
63858	8.810240	0.005134	2.533961	-0.323805	0.060508	-0.179997	-0.839907	0.206840	0.078225	0.240158	-0.566894	-0.139572	-0.775549
63859	9.429049	0.174482	2.764209	-0.318791	0.037457	-0.173018	-0.840935	0.198549	0.079118	0.233874	-0.567447	-0.136452	-0.777617
63860	9.958449	0.086579	3.278574	-0.253055	0.072994	-0.145973	-0.841958	0.191099	0.078978	0.228870	-0.567121	-0.133820	-0.779798
63861	9.948792	-0.243058	3.680884	-0.162907	0.077171	-0.021455	-0.842463	0.187246	0.078119	0.226796	-0.566693	-0.131234	-0.781154
63862	9.204002	-0.266086	3.707446	-0.099169	0.037028	0.063614	-0.841649	0.185906	0.075725	0.226705	-0.566764	-0.128785	-0.781536
63863	8.788933	-0.119774	3.530255	-0.115674	-0.048266	0.059849	-0.841006	0.187276	0.076928	0.226104	-0.568262	-0.126587	-0.780981
63864	8.770914	0.105163	3.398280	-0.133982	-0.128801	-0.025835	-0.840918	0.188040	0.081928	0.223800	-0.570843	-0.125364	-0.779959
63865	9.058368	0.174618	3.479796	-0.131520	-0.170433	-0.050345	-0.838049	0.186782	0.085555	0.220967	-0.574004	-0.124744	-0.778545
63866	9.140242	-0.008623	3.303383	-0.110124	-0.149923	-0.032874	-0.836634	0.183558	0.090991	0.218765	-0.576772	-0.124064	-0.777228
63867	8.980123	0.052324	3.184463	-0.064819	-0.120556	-0.029466	-0.836524	0.183248	0.093739	0.217128	-0.578883	-0.124038	-0.776121
63868	9.046535	0.147977	3.043854	0.006541	-0.082296	0.055043	-0.834950	0.182701	0.094635	0.217804	-0.580301	-0.123855	-0.774902
63869	9.554996	0.133498	3.080329	0.018914	-0.064693	0.138874	-0.834194	0.187924	0.096308	0.219862	-0.581583	-0.122961	-0.773500
63870	9.647575	0.168224	3.161009	-0.017013	-0.070029	0.159037	-0.830418	0.192338	0.098991	0.221902	-0.583162	-0.121151	-0.772013
63871	9.617600	0.007385	3.021397	-0.058666	-0.039591	0.134833	-0.828340	0.197584	0.099867	0.223029	-0.584370	-0.119021	-0.771106
63872	10.158757	-0.656007	3.103568	-0.108565	0.100550	0.230606	-0.825452	0.202316	0.098497	0.225504	-0.583877	-0.114197	-0.771489
63873	9.797586	-0.814200	3.201669	-0.135321	0.178534	0.233484	-0.823079	0.208724	0.094933	0.227760	-0.582263	-0.108746	-0.772832
63874	9.033875	-0.790657	2.982357	-0.118178	0.179655	0.224591	-0.820555	0.215995	0.088630	0.230193	-0.580536	-0.103481	-0.774132
63875	8.795124	-0.896945	2.681274	-0.126891	0.145362	0.194834	-0.819869	0.224642	0.081056	0.231868	-0.579275	-0.098753	-0.775194
63876	9.114653	-1.181627	2.713423	-0.103044	0.109077	0.152873	-0.818012	0.229119	0.077196	0.233212	-0.578392	-0.094876	-0.775934
63877	9.819214	-1.363233	2.784151	-0.044094	0.068233	0.100379	-0.816043	0.233568	0.075695	0.234226	-0.577755	-0.092875	-0.776345
63878	9.435222	-1.261407	2.874374	0.035402	0.021715	0.082500	-0.814994	0.237594	0.074193	0.235910	-0.577438	-0.092367	-0.776131
63879	8.940526	-1.420188	2.689836	0.053752	0.014589	0.091087	-0.811696	0.240967	0.071612	0.237814	-0.577165	-0.092236	-0.775769
63880	8.828838	-1.437626	2.377397	0.004335	-0.082759	0.087448	-0.811056	0.242887	0.072826	0.239021	-0.578623	-0.091685	-0.774376
63881	9.469952	-2.072538	2.440716	-0.052372	-0.093233	0.099961	-0.807407	0.246750	0.075368	0.239647	-0.580564	-0.090295	-0.772892
63882	9.988930	-2.302268	2.837079	-0.144059	-0.023548	0.142403	-0.806678	0.253457	0.079563	0.240085	-0.581905	-0.086525	-0.772178
63883	9.502922	-2.140440	3.068528	-0.207778	0.017325	0.136509	-0.804453	0.257342	0.079230	0.239686	-0.582940	-0.081735	-0.772043
63884	8.940348	-1.759163	3.270971	-0.249143	0.022441	0.065865	-0.802749	0.258735	0.079376	0.237785	-0.583922	-0.077009	-0.772375
63885	8.453362	-1.854477	3.048418	-0.308110	-0.006032	0.027509	-0.803566	0.258962	0.082535	0.234502	-0.585575	-0.072022	-0.772609
63886	8.738649	-2.179546	3.027514	-0.369309	-0.087151	-0.010843	-0.802295	0.258628	0.088160	0.229831	-0.588655	-0.066846	-0.772136
63887	9.023367	-2.184078	2.996660	-0.437361	-0.116155	-0.026384	-0.800625	0.256918	0.093887	0.224041	-0.592455	-0.060963	-0.771418
63888	9.029644	-2.409547	2.746331	-0.425671	-0.073596	-0.068143	-0.801060	0.252414	0.101016	0.217800	-0.595426	-0.055527	-0.771328
63889	8.981323	-2.435777	2.301553	-0.396578	-0.025960	-0.104736	-0.801609	0.248215	0.105660	0.211384	-0.597482	-0.050758	-0.771852
63890	9.277287	-2.577601	2.384707	-0.376026	0.075180	-0.160272	-0.801097	0.244870	0.109001	0.204443	-0.597762	-0.046548	-0.773768
63891	9.597267	-2.770807	2.485945	-0.272800	0.207601	-0.243863	-0.800776	0.236647	0.105688	0.197583	-0.595494	-0.044336	-0.777420
63892	10.765560	-2.571245	3.289887	-0.121348	0.248208	-0.362648	-0.805564	0.226602	0.100670	0.190667	-0.591802	-0.045783	-0.781870
63893	9.248133	-1.612922	2.977808	0.201551	0.368719	-0.265894	-0.810565	0.215942	0.089738	0.189226	-0.585072	-0.050599	-0.786972
63894	9.007504	-1.186069	2.759419	0.247419	0.357143	-0.213809	-0.810936	0.208277	0.074371	0.189037	-0.578307	-0.055617	-0.791665
63895	9.414377	-1.483058	2.958867	0.178301	0.339288	-0.168205	-0.815001	0.203196	0.058950	0.188804	-0.572138	-0.059031	-0.795944
63896	9.715846	-1.455921	3.344542	0.064865	0.271492	-0.145340	-0.816742	0.198484	0.048768	0.187495	-0.567423	-0.060689	-0.799496
63897	8.765270	-0.948712	2.995997	-0.042561	0.246359	-0.141813	-0.816925	0.194724	0.040824	0.185034	-0.563554	-0.060626	-0.802803
63898	8.055266	-0.854929	2.955968	-0.036511	0.112991	-0.198059	-0.818099	0.189719	0.035519	0.181536	-0.561663	-0.061850	-0.804832
63899	8.431699	-0.548309	3.033962	0.016277	-0.015510	-0.170638	-0.818332	0.182276	0.035374	0.178932	-0.561737	-0.064037	-0.805192
63900	9.594523	-0.512801	3.530611	0.165441	-0.066777	-0.119574	-0.819508	0.178672	0.035967	0.178720	-0.562096	-0.068268	-0.804640
63901	9.918115	-0.449335	3.906608	0.354180	-0.030341	-0.039726	-0.819880	0.175654	0.034598	0.181976	-0.561346	-0.074504	-0.803881
63902	9.265634	-0.488389	3.993763	0.390738	-0.013455	0.041239	-0.819072	0.175275	0.032485	0.186938	-0.560220	-0.080352	-0.802964
63903	8.752182	-0.488806	3.991090	0.297670	-0.062092	0.074438	-0.818270	0.176133	0.030659	0.191318	-0.560286	-0.084524	-0.801457
63904	8.636174	-0.347230	4.010314	0.270988	-0.160131	0.047165	-0.816732	0.179690	0.033999	0.194785	-0.561918	-0.088941	-0.798997
63905	8.739260	-0.208944	3.937262	0.248516	-0.228887	0.040930	-0.815588	0.182967	0.037336	0.197764	-0.564713	-0.093353	-0.795785
63906	8.806582	-0.403103	3.661755	0.335221	-0.238498	0.054635	-0.814182	0.183748	0.042065	0.201919	-0.567299	-0.099005	-0.792211
63907	8.788754	-0.197070	3.263162	0.408648	-0.197814	0.153946	-0.813575	0.188111	0.046346	0.208526	-0.569095	-0.104556	-0.788490
63908	9.436983	-0.145353	2.692021	0.404447	-0.164714	0.262302	-0.810463	0.197083	0.047813	0.216857	-0.570559	-0.108622	-0.784625
63909	9.801096	-0.211821	3.152399	0.366586	0.010896	0.269957	-0.807732	0.207876	0.046695	0.225196	-0.569410	-0.111308	-0.782732
63910	10.812380	-0.270883	3.757740	0.260865	0.064785	0.314199	-0.804175	0.216791	0.042121	0.233173	-0.567935	-0.111513	-0.781438
63911	8.965153	-0.809352	3.409829	0.202407	0.169493	0.267236	-0.802010	0.227043	0.035976	0.239915	-0.564966	-0.110928	-0.781632
63912	8.669764	-1.050014	3.011289	0.095747	0.089142	0.321374	-0.797274	0.238735	0.030532	0.246168	-0.563847	-0.108362	-0.780856
63913	8.880130	-1.257136	3.139074	0.167810	0.043597	0.237354	-0.792821	0.247898	0.028713	0.251762	-0.562894	-0.108158	-0.779787
63914	9.339815	-1.701387	3.223825	0.304636	-0.080543	0.222765	-0.791765	0.255678	0.024661	0.258440	-0.563115	-0.110803	-0.777067
63915	9.427211	-1.729293	3.264993	0.452816	-0.168495	0.241290	-0.787827	0.260694	0.023420	0.266825	-0.563955	-0.116027	-0.772850
63916	8.867161	-1.457426	2.821751	0.588508	-0.234700	0.233609	-0.785239	0.268970	0.024877	0.276453	-0.564968	-0.123725	-0.767514
63917	8.660181	-1.525775	2.564404	0.587214	-0.319777	0.212505	-0.783497	0.276167	0.028319	0.285463	-0.567177	-0.132119	-0.761161
63918	9.695353	-1.752252	2.704338	0.474564	-0.290815	0.185190	-0.779336	0.282925	0.031309	0.292829	-0.569379	-0.138893	-0.755491
63919	10.015784	-1.851688	2.886804	0.333853	-0.190276	0.185947	-0.776482	0.288019	0.034013	0.298843	-0.570893	-0.142937	-0.751227
63920	9.544600	-1.644269	3.154879	0.187704	-0.121484	0.114078	-0.774157	0.296848	0.035221	0.302306	-0.571949	-0.145183	-0.748604
63921	8.831015	-1.325047	3.158959	0.116751	-0.117657	0.033032	-0.772327	0.297680	0.036274	0.303748	-0.573186	-0.147255	-0.746666
63922	8.717669	-1.608251	2.954154	0.030683	-0.169965	0.068035	-0.770651	0.297642	0.040591	0.304562	-0.575769	-0.147963	-0.744204
63923	9.192745	-1.937328	2.928810	-0.038848	-0.171857	0.047406	-0.770824	0.299516	0.044828	0.304288	-0.578783	-0.147847	-0.741998
63924	9.231796	-1.913597	2.947616	-0.090346	-0.135662	0.047663	-0.769431	0.301387	0.050629	0.303499	-0.581517	-0.146780	-0.740393
63925	9.072167	-1.811335	2.604090	-0.166710	-0.094257	0.014819	-0.766721	0.303828	0.055906	0.301500	-0.584046	-0.144645	-0.739639
63926	9.383407	-1.839054	2.673988	-0.202814	-0.066513	-0.066938	-0.767409	0.301139	0.060844	0.297901	-0.586086	-0.142830	-0.739836
63927	9.275571	-1.969324	2.684309	-0.227511	0.013330	-0.127700	-0.768201	0.296967	0.063129	0.293396	-0.586955	-0.140790	-0.741337
63928	9.024391	-2.100902	2.484848	-0.227917	0.073633	-0.176401	-0.768446	0.293389	0.062536	0.288275	-0.586724	-0.139060	-0.743851
63929	8.964002	-2.004386	2.584470	-0.277664	0.181530	-0.285001	-0.772234	0.284797	0.063180	0.281313	-0.584898	-0.137096	-0.748306
63930	10.543512	-1.819956	3.339958	-0.223816	0.222276	-0.479323	-0.775959	0.271452	0.058220	0.272071	-0.581510	-0.138099	-0.754157
63931	9.674307	-1.076085	3.259247	-0.057376	0.294483	-0.519940	-0.782415	0.253693	0.051354	0.264407	-0.575981	-0.141531	-0.760463
63932	8.464484	-0.808567	2.835795	-0.026207	0.277443	-0.431329	-0.785074	0.243014	0.043552	0.258269	-0.570682	-0.144626	-0.765965
63933	9.351429	-0.611867	2.798736	-0.112804	0.115973	-0.361637	-0.788672	0.230356	0.038866	0.251812	-0.568504	-0.146294	-0.769410
63934	9.935810	-0.498429	3.062882	-0.170160	0.045984	-0.340653	-0.791764	0.219058	0.036040	0.244722	-0.567671	-0.147317	-0.772113
63935	9.276198	-0.187059	2.637030	-0.213206	0.058306	-0.258640	-0.795390	0.204693	0.035520	0.238499	-0.567129	-0.146568	-0.774597
63936	8.664940	0.102620	2.379244	-0.242326	0.035194	-0.155821	-0.795506	0.196952	0.037205	0.233351	-0.567313	-0.144382	-0.776439
63937	9.209133	-0.001990	2.636371	-0.172500	-0.025454	-0.018283	-0.795789	0.196917	0.039699	0.231031	-0.568561	-0.141963	-0.776666
63938	10.065818	0.134562	3.233540	-0.072579	0.007548	0.035724	-0.793690	0.197483	0.040220	0.230732	-0.568913	-0.140390	-0.776783
63939	10.066775	-0.099674	3.341564	0.053068	0.057869	0.103562	-0.794222	0.199965	0.039748	0.233082	-0.568157	-0.139733	-0.776753
63940	9.269130	-0.430285	3.345597	0.076290	0.063804	0.167969	-0.792624	0.203338	0.035867	0.236674	-0.567311	-0.138699	-0.776470
63941	8.893508	-0.212901	3.076496	0.077474	0.028239	0.160803	-0.792615	0.208621	0.032297	0.240098	-0.567038	-0.137914	-0.775758
63942	8.872438	-0.044220	3.205293	0.150748	-0.062241	0.156823	-0.788678	0.212249	0.031947	0.244016	-0.567740	-0.138768	-0.773868
63943	8.959161	-0.218489	3.091849	0.212531	-0.134536	0.166936	-0.787536	0.217601	0.034669	0.248591	-0.569317	-0.140808	-0.770879
63944	9.247129	-0.148839	2.715728	0.286767	-0.076962	0.137260	-0.785588	0.222157	0.035663	0.253695	-0.569487	-0.144039	-0.768490
63945	9.500264	-0.154947	2.632311	0.401309	-0.010888	0.206934	-0.782435	0.227588	0.033780	0.261334	-0.568282	-0.147927	-0.766080
63946	9.606535	-0.204598	3.089200	0.506275	0.049978	0.276607	-0.780844	0.237051	0.027919	0.271400	-0.565686	-0.152262	-0.763648
63947	9.627283	0.059801	3.310403	0.637497	0.034907	0.281392	-0.776770	0.245403	0.024643	0.282897	-0.562580	-0.158670	-0.760459
63948	10.484754	-0.493930	3.987315	0.711522	-0.047356	0.340454	-0.774775	0.256270	0.017102	0.295840	-0.560320	-0.165903	-0.755643
63949	8.795386	-0.839218	2.716334	0.639995	0.011279	0.350186	-0.770931	0.266335	0.009006	0.308217	-0.557545	-0.171627	-0.751459
63950	8.743058	-0.643815	2.647685	0.503408	-0.012758	0.283323	-0.765663	0.279845	0.002150	0.317983	-0.555601	-0.176106	-0.747784
63951	9.295691	-0.971839	2.906279	0.472379	-0.058514	0.305213	-0.763164	0.288881	-0.001889	0.327474	-0.554602	-0.180206	-0.743440
63952	9.318577	-1.215190	2.943448	0.519725	-0.068615	0.258846	-0.758275	0.294784	-0.007056	0.336768	-0.553148	-0.185500	-0.739057
63953	8.725577	-1.143619	2.638552	0.537744	-0.053242	0.284030	-0.756043	0.303810	-0.010568	0.346603	-0.551427	-0.190705	-0.734456
63954	8.981677	-1.475218	2.572225	0.586564	-0.117774	0.249760	-0.753134	0.311626	-0.015945	0.356215	-0.550031	-0.197370	-0.729124
63955	9.258429	-1.575462	2.641887	0.613786	-0.177590	0.256543	-0.748923	0.318740	-0.019247	0.365895	-0.549331	-0.204781	-0.722787
63956	9.549190	-1.773198	2.736471	0.673867	-0.211254	0.251106	-0.746830	0.325674	-0.020962	0.375973	-0.548455	-0.213289	-0.715786
63957	9.340052	-1.726599	2.855768	0.711884	-0.222069	0.256161	-0.744201	0.331935	-0.023481	0.386395	-0.547442	-0.222320	-0.708223
63958	9.452807	-2.011264	2.827318	0.711769	-0.211396	0.242283	-0.739983	0.338644	-0.027447	0.396585	-0.545981	-0.231360	-0.700784
63959	9.655191	-1.921817	2.923191	0.596222	-0.147426	0.227124	-0.736817	0.345621	-0.031662	0.405531	-0.544467	-0.238355	-0.694469
63960	9.665409	-1.816341	3.035837	0.386677	-0.048738	0.166076	-0.734705	0.350367	-0.034733	0.411754	-0.542813	-0.242310	-0.690723
63961	9.273841	-1.760646	3.132843	0.183503	0.032838	0.086586	-0.733234	0.353329	-0.038884	0.415093	-0.541403	-0.243568	-0.689387
63962	8.519334	-1.852342	2.790612	0.030333	0.076487	0.014649	-0.732019	0.353251	-0.042699	0.415950	-0.540200	-0.243201	-0.689944
63963	8.606656	-2.383603	2.471102	-0.110016	0.122837	-0.030101	-0.732277	0.354643	-0.043982	0.414966	-0.539421	-0.240877	-0.691958
63964	10.079136	-2.746542	2.538459	-0.244254	0.106736	-0.076590	-0.730290	0.351910	-0.044313	0.411733	-0.539626	-0.237441	-0.694911
63965	9.890288	-1.599810	3.256486	-0.196345	0.088801	-0.386575	-0.736326	0.343834	-0.042592	0.404690	-0.538323	-0.238010	-0.699847
63966	9.038140	-0.956911	2.633990	-0.083902	0.144924	-0.324147	-0.739822	0.335292	-0.045622	0.399882	-0.535449	-0.239153	-0.704410
63967	9.102417	-0.718375	2.965200	-0.048318	0.135812	-0.426342	-0.743588	0.323962	-0.046475	0.394024	-0.532036	-0.241825	-0.709369
63968	9.403599	-0.749031	3.308897	-0.101426	0.114583	-0.393921	-0.749432	0.311406	-0.050093	0.387849	-0.529318	-0.243671	-0.714157
63969	8.761529	-0.726741	3.108549	-0.218098	0.037579	-0.321506	-0.753885	0.302105	-0.048408	0.381153	-0.529056	-0.243543	-0.717990
63970	8.857834	-0.526144	2.893683	-0.250553	-0.029844	-0.349523	-0.757269	0.289373	-0.047060	0.373276	-0.529705	-0.243867	-0.721531
63971	9.535189	0.064043	2.997820	-0.214381	-0.121896	-0.303616	-0.762011	0.280722	-0.042473	0.366036	-0.531733	-0.244799	-0.723430
63972	9.388230	-0.109001	2.955167	-0.170920	-0.109103	-0.144088	-0.763754	0.275662	-0.036131	0.361547	-0.533883	-0.244657	-0.724152
63973	9.344546	-0.121328	2.786508	-0.166536	-0.102748	-0.105710	-0.765363	0.271718	-0.030686	0.357735	-0.536219	-0.244043	-0.724526
63974	9.339463	0.266831	2.811523	-0.128771	-0.005624	-0.077674	-0.766840	0.270547	-0.026500	0.355149	-0.536873	-0.243051	-0.725646
63975	9.259055	0.252725	2.832550	0.014708	0.076492	-0.036002	-0.765629	0.268105	-0.028656	0.355135	-0.535644	-0.243069	-0.726555
63976	9.736190	-0.070671	3.170436	0.196808	0.166950	0.105141	-0.765589	0.267752	-0.033388	0.359526	-0.532357	-0.243613	-0.726629
63977	9.261916	-0.050768	3.055767	0.419583	0.253189	0.291322	-0.764219	0.271870	-0.041845	0.369408	-0.527199	-0.244744	-0.725051
63978	9.091593	-0.037749	3.108313	0.550378	0.264130	0.417422	-0.759538	0.282019	-0.055850	0.382461	-0.521324	-0.246344	-0.721983
63979	10.917940	-0.469536	4.079351	0.533359	0.140172	0.486366	-0.752906	0.295338	-0.068363	0.395662	-0.517704	-0.247850	-0.716941
63980	8.507949	-0.715600	3.615778	0.433506	0.189010	0.472487	-0.747210	0.307932	-0.078783	0.407778	-0.513893	-0.247660	-0.712948
63981	8.561951	-0.693318	3.314605	0.268228	0.122429	0.296587	-0.742964	0.318151	-0.087797	0.415337	-0.511538	-0.247386	-0.710369
63982	9.160780	-0.563043	3.801417	0.190087	0.100091	0.138084	-0.739134	0.323758	-0.092175	0.419689	-0.509247	-0.247847	-0.709296
63983	9.243109	-0.654781	3.691672	0.155980	0.108363	0.075426	-0.738161	0.323847	-0.098479	0.422863	-0.506882	-0.248337	-0.708934
63984	9.134321	-0.945498	3.723944	0.171380	0.083792	0.075325	-0.736161	0.326127	-0.102779	0.426033	-0.504649	-0.249298	-0.708291
63985	8.720649	-0.983387	3.519885	0.188045	0.033244	0.068093	-0.737181	0.328941	-0.108096	0.429047	-0.503017	-0.250935	-0.707053
63986	8.809177	-0.807830	3.600243	0.107513	-0.012976	0.045514	-0.736116	0.329525	-0.109798	0.430661	-0.502539	-0.252115	-0.705992
