# Supplementary material for: Identification of Haptic Based Guiding Using Hard Reins
Source: PLoS One. 2015 Jul 22;10(7):e0132020. doi: 10.1371/journal.pone.0132020 (PMC4511788; doi:10.1371/journal.pone.0132020)
Supplement: S1 File — (ZIP) [file pone.0132020.s001.zip › MotionData1/Subject2/T6/fh6.txt]

// Start Time: 0
// Sample rate: 25.0Hz
// Scenario: 4.9
// Firmware Version: 2.6.1
Counter	Acc_X	Acc_Y	Acc_Z	Gyr_X	Gyr_Y	Gyr_Z	Mag_X	Mag_Y	Mag_Z	Quat_w	Quat_x	Quat_y	Quat_z
63403	-0.208615	3.897573	9.087674	0.010091	0.029498	-0.042246	-0.131451	-0.759966	-0.565167	-0.550669	-0.099720	-0.163767	-0.812404
63404	-0.304308	4.023279	9.053898	0.047720	0.020820	-0.054284	-0.131189	-0.761063	-0.563759	-0.551443	-0.099805	-0.164822	-0.811655
63405	-0.372754	3.912583	8.858560	0.055823	-0.000085	-0.066635	-0.127518	-0.763136	-0.563188	-0.552430	-0.100252	-0.165819	-0.810725
63406	-0.532933	3.798434	8.873048	0.020797	-0.029843	-0.047588	-0.127123	-0.764644	-0.561657	-0.553360	-0.100893	-0.165859	-0.810002
63407	-0.552573	3.746336	9.088903	0.020651	-0.052677	-0.028295	-0.127128	-0.764097	-0.561134	-0.553972	-0.101914	-0.165645	-0.809500
63408	-0.419926	3.725911	9.039461	0.068879	-0.049242	-0.006826	-0.127120	-0.765739	-0.560762	-0.554179	-0.103531	-0.166169	-0.809046
63409	-0.340012	3.758898	9.019925	0.043746	-0.040568	0.014153	-0.127113	-0.767929	-0.558973	-0.554017	-0.104742	-0.166384	-0.808957
63410	-0.195016	3.772489	9.114957	0.034782	-0.038887	0.015814	-0.130511	-0.768459	-0.558539	-0.553879	-0.105886	-0.166424	-0.808894
63411	-0.122259	3.815359	9.162886	0.134947	-0.042411	0.023566	-0.132328	-0.772008	-0.556348	-0.553374	-0.108168	-0.168071	-0.808597
63412	-0.020189	3.906058	9.196692	0.249487	-0.021425	0.026226	-0.132061	-0.776391	-0.550834	-0.552543	-0.111441	-0.171750	-0.807948
63413	0.034922	3.847786	9.157096	0.237974	-0.007385	0.005017	-0.133089	-0.783094	-0.544936	-0.551973	-0.114236	-0.175474	-0.807146
63414	0.124602	3.897386	9.089604	0.088578	0.006559	0.005726	-0.133340	-0.787199	-0.541092	-0.551724	-0.115207	-0.176903	-0.806867
63415	0.216891	3.975673	8.971952	-0.024023	0.017954	-0.017092	-0.133477	-0.787200	-0.539280	-0.552011	-0.114636	-0.176705	-0.806795
63416	0.103559	3.667947	8.721867	-0.022238	0.011911	-0.012718	-0.133344	-0.787200	-0.540058	-0.552297	-0.114232	-0.176447	-0.806713
63417	-0.022992	3.520657	8.995226	-0.018751	0.013614	-0.000348	-0.131259	-0.785295	-0.541105	-0.552317	-0.113848	-0.176222	-0.806802
63418	-0.081486	3.767804	9.445560	-0.061774	0.041487	0.013596	-0.130740	-0.783381	-0.543163	-0.552160	-0.112623	-0.175593	-0.807219
63419	-0.209032	3.833211	9.274385	-0.051892	0.048565	0.011987	-0.130485	-0.782425	-0.542899	-0.551934	-0.111343	-0.175176	-0.807642
63420	-0.368346	3.850346	8.965948	-0.031312	0.050412	0.021013	-0.130205	-0.783930	-0.545893	-0.551538	-0.110331	-0.175123	-0.808062
63421	-0.358344	3.900562	8.896748	-0.061752	0.027666	0.020718	-0.129943	-0.782972	-0.547568	-0.551267	-0.109298	-0.174304	-0.808565
63422	-0.338909	3.921616	8.752632	-0.079632	0.015442	0.017902	-0.129311	-0.778870	-0.548055	-0.551148	-0.108307	-0.173090	-0.809040
63423	-0.305522	3.861403	8.809328	-0.080574	-0.014328	0.017763	-0.129311	-0.777364	-0.550627	-0.551110	-0.107728	-0.171522	-0.809477
63424	-0.179923	3.863185	8.926020	-0.027880	-0.028407	0.031274	-0.132325	-0.775568	-0.551598	-0.550806	-0.108061	-0.170634	-0.809827
63425	-0.127151	3.810249	9.052323	-0.018939	-0.044179	0.024203	-0.133379	-0.773920	-0.551825	-0.550631	-0.108667	-0.169720	-0.810057
63426	-0.048880	3.959446	9.236070	0.044566	-0.017033	0.028337	-0.134214	-0.773262	-0.550344	-0.550181	-0.109604	-0.170137	-0.810149
63427	-0.000828	3.929827	9.110351	0.134955	-0.003876	0.030788	-0.136291	-0.776399	-0.549567	-0.549421	-0.111279	-0.172141	-0.810013
63428	-0.020265	3.915328	9.038257	0.165384	0.008394	0.034583	-0.136283	-0.780233	-0.545595	-0.548508	-0.113153	-0.174778	-0.809807
63429	-0.014724	4.011783	9.135444	0.068774	0.041587	0.037540	-0.136546	-0.781328	-0.543532	-0.547622	-0.113393	-0.176187	-0.810068
63430	-0.022023	4.006773	9.051338	-0.051039	0.056476	0.026149	-0.137330	-0.782830	-0.541077	-0.547166	-0.112086	-0.175862	-0.810628
63431	-0.072145	4.084504	9.175226	-0.113608	0.063480	0.011648	-0.136274	-0.782012	-0.545354	-0.547030	-0.109886	-0.174610	-0.811292
63432	-0.137847	4.021720	8.925141	-0.140382	0.049575	-0.000921	-0.134196	-0.778190	-0.547676	-0.547235	-0.107618	-0.172818	-0.811841
63433	-0.178799	4.021768	8.879770	-0.111663	0.048684	-0.014845	-0.133770	-0.775288	-0.549763	-0.547568	-0.105588	-0.171499	-0.812163
63434	-0.246320	4.032100	8.940550	-0.088449	0.029439	-0.011200	-0.131421	-0.772425	-0.553521	-0.547891	-0.104179	-0.170351	-0.812369
63435	-0.266035	3.979092	8.858403	-0.041815	0.020783	-0.035567	-0.130375	-0.770924	-0.555850	-0.548506	-0.103297	-0.169917	-0.812157
63436	-0.332857	4.085763	8.965945	-0.045332	0.003327	-0.056765	-0.129599	-0.769286	-0.556233	-0.549561	-0.102628	-0.169278	-0.811662
63437	-0.348853	3.878695	8.848351	-0.082888	-0.000141	-0.060610	-0.127634	-0.769707	-0.556784	-0.550736	-0.101546	-0.168017	-0.811264
63438	-0.267619	3.753434	8.990400	-0.122389	-0.030864	-0.045202	-0.127632	-0.768063	-0.560131	-0.551890	-0.100625	-0.165723	-0.811066
63439	-0.305898	3.797554	9.164266	-0.136702	-0.025636	-0.048795	-0.127119	-0.764232	-0.563592	-0.553061	-0.099400	-0.163287	-0.810914
63440	-0.255632	3.730347	9.336086	-0.183258	-0.007340	-0.042051	-0.126343	-0.760677	-0.567061	-0.554186	-0.097430	-0.160258	-0.810989
63441	-0.128853	3.556803	9.534863	-0.174281	-0.014379	-0.057069	-0.126099	-0.755203	-0.570891	-0.555514	-0.095577	-0.157341	-0.810872
63442	0.019660	3.387532	9.613344	-0.147385	-0.007398	-0.070146	-0.123880	-0.752750	-0.573874	-0.557001	-0.093912	-0.154945	-0.810508
63443	0.114276	3.116976	9.465227	-0.193856	0.006611	-0.075802	-0.123624	-0.749328	-0.577983	-0.558587	-0.091446	-0.151943	-0.810266
63444	0.112174	2.827937	9.317733	-0.367368	-0.003863	-0.091258	-0.121033	-0.742087	-0.583253	-0.560775	-0.087197	-0.146053	-0.810307
63445	0.168914	2.650321	9.579550	-0.430065	-0.021452	-0.090076	-0.119890	-0.730047	-0.593240	-0.563042	-0.082498	-0.138870	-0.810489
63446	0.201791	2.530424	9.736564	-0.344252	-0.042396	-0.087757	-0.117988	-0.721176	-0.602076	-0.565164	-0.079133	-0.132899	-0.810349
63447	0.249282	2.423727	9.571511	-0.199309	-0.012616	-0.074289	-0.116840	-0.712968	-0.607446	-0.566725	-0.076940	-0.129466	-0.810025
63448	-0.073445	2.541551	9.527587	-0.236902	0.017193	-0.060234	-0.115153	-0.708596	-0.610921	-0.568037	-0.073888	-0.125859	-0.809959
63449	-0.146211	2.507347	9.167347	-0.331693	0.041752	-0.054645	-0.114906	-0.700928	-0.619257	-0.569307	-0.069357	-0.120846	-0.810231
63450	0.279564	2.623846	9.025629	-0.229763	0.045134	-0.033724	-0.111532	-0.693279	-0.624536	-0.570078	-0.065996	-0.117628	-0.810444
63451	-0.319294	2.951333	9.202782	0.062788	0.066322	-0.024223	-0.110632	-0.690821	-0.624138	-0.570241	-0.065651	-0.119248	-0.810120
63452	-0.470164	3.084772	10.027433	0.364173	0.081899	-0.006099	-0.109268	-0.695880	-0.621386	-0.569664	-0.068528	-0.126033	-0.809260
63453	-0.273103	2.975347	9.351589	0.331977	0.088065	0.010364	-0.106631	-0.704930	-0.612979	-0.568817	-0.070982	-0.132229	-0.808656
63454	-0.076978	2.727196	8.924088	0.195082	0.111649	0.027856	-0.103859	-0.712611	-0.607923	-0.567823	-0.071540	-0.136558	-0.808586
63455	-0.527835	2.472131	9.304745	0.027530	0.115063	0.069018	-0.103828	-0.720001	-0.604763	-0.566364	-0.070249	-0.138039	-0.809471
63456	-1.042256	2.798090	9.197578	-0.267076	0.097528	0.121664	-0.103198	-0.715078	-0.606147	-0.564529	-0.066051	-0.134590	-0.811683
63457	-0.614023	2.582721	9.071250	-0.241262	0.062391	0.142703	-0.105189	-0.705211	-0.613650	-0.562371	-0.062738	-0.131035	-0.814023
63458	-0.670656	2.759444	9.304474	-0.175162	0.023856	0.150142	-0.107165	-0.699177	-0.619252	-0.560107	-0.060843	-0.128207	-0.816175
63459	-0.670817	2.737725	9.280194	-0.184995	-0.002369	0.141160	-0.109152	-0.692596	-0.622390	-0.558045	-0.059200	-0.124853	-0.818225
63460	-0.657481	2.906700	9.517531	-0.232393	-0.020776	0.124912	-0.114408	-0.685177	-0.626894	-0.556351	-0.057327	-0.120615	-0.820146
63461	-0.464073	2.930178	9.823738	-0.303899	-0.035724	0.096080	-0.118087	-0.677764	-0.633750	-0.555214	-0.054791	-0.115010	-0.821893
63462	-0.232848	2.514452	9.740063	-0.273335	-0.035685	0.064428	-0.119692	-0.668448	-0.638678	-0.554561	-0.052561	-0.109994	-0.823165
63463	-0.123535	2.272702	9.611376	-0.190923	-0.028623	0.047351	-0.121676	-0.662004	-0.642465	-0.554054	-0.051057	-0.106363	-0.824078
63464	-0.078281	1.859940	9.236153	-0.178407	-0.033817	0.056146	-0.124835	-0.655828	-0.646495	-0.553405	-0.049827	-0.102937	-0.825024
63465	-0.627856	1.965539	10.121666	-0.056089	-0.025148	0.092483	-0.126804	-0.652531	-0.649537	-0.551999	-0.049842	-0.101509	-0.826141
63466	-0.150079	1.940708	9.511662	-0.055237	-0.035711	0.115226	-0.130607	-0.650184	-0.649974	-0.550247	-0.050126	-0.100033	-0.827472
63467	-0.007022	2.021569	9.578646	-0.064283	-0.039316	0.134504	-0.132839	-0.648804	-0.649539	-0.548173	-0.050377	-0.098254	-0.829044
63468	0.125858	2.025942	9.774609	0.003634	-0.014925	0.154430	-0.137561	-0.645494	-0.650211	-0.545662	-0.051038	-0.097942	-0.830695
63469	0.009898	2.021672	9.655402	0.071478	0.002552	0.197321	-0.141992	-0.648481	-0.649527	-0.542312	-0.052215	-0.098791	-0.832714
63470	0.087963	2.131815	9.694446	0.055345	0.054963	0.218539	-0.144885	-0.646277	-0.648040	-0.538527	-0.052402	-0.100028	-0.835007
63471	0.111311	2.020937	9.673744	0.055260	0.075904	0.243258	-0.148292	-0.645712	-0.646690	-0.534256	-0.052283	-0.101333	-0.837597
63472	0.072844	2.040803	9.780044	0.119560	0.089845	0.271106	-0.150514	-0.646796	-0.644856	-0.529426	-0.052675	-0.103958	-0.840313
63473	-0.071035	2.179131	9.818922	0.071158	0.105558	0.294673	-0.152987	-0.648698	-0.644967	-0.524177	-0.052339	-0.105768	-0.843393
63474	-0.191056	2.276444	9.876349	-0.023675	0.119550	0.295849	-0.155867	-0.647862	-0.645174	-0.518979	-0.050772	-0.106259	-0.846636
63475	-0.505269	2.211211	10.551196	-0.138263	0.135220	0.295137	-0.159422	-0.642094	-0.647392	-0.513832	-0.047735	-0.104831	-0.850122
63476	-0.304863	2.550863	10.452438	-0.313393	0.173714	0.258765	-0.162988	-0.632083	-0.653319	-0.509369	-0.042174	-0.100987	-0.853561
63477	-0.225227	1.570135	9.255717	-0.538635	0.133734	0.223296	-0.162912	-0.618260	-0.660168	-0.505716	-0.034911	-0.092768	-0.856987
63478	-0.115582	1.367548	9.350972	-0.789209	0.103873	0.221285	-0.163776	-0.596081	-0.673775	-0.502239	-0.025628	-0.080077	-0.860632
63479	-0.276227	1.186250	9.427176	-0.722090	0.072462	0.205809	-0.164646	-0.571985	-0.688656	-0.498903	-0.017512	-0.068049	-0.863805
63480	-0.249620	0.863020	9.182914	-0.531537	0.049805	0.209691	-0.166316	-0.547888	-0.698999	-0.495381	-0.011705	-0.059238	-0.866575
63481	0.077508	1.352033	9.488512	-0.404533	0.039166	0.211454	-0.169779	-0.532541	-0.705780	-0.491750	-0.007338	-0.052342	-0.869131
63482	-0.090821	0.775957	9.430471	-0.264995	0.048002	0.221249	-0.170873	-0.521038	-0.710694	-0.487897	-0.004202	-0.048127	-0.871563
63483	-0.344578	1.054758	10.296199	-0.245582	0.070539	0.265644	-0.173913	-0.512262	-0.715347	-0.483211	-0.000909	-0.044292	-0.874382
63484	-0.148668	1.446799	10.015442	-0.154316	0.114256	0.287643	-0.174604	-0.504321	-0.717845	-0.478090	0.002252	-0.042645	-0.877272
63485	-0.140495	1.253002	9.580574	-0.096292	0.103778	0.325005	-0.176716	-0.498835	-0.720734	-0.472287	0.004614	-0.041775	-0.880442
63486	-0.222323	1.296391	9.403945	-0.070527	0.063518	0.358569	-0.178572	-0.493077	-0.722848	-0.465929	0.006025	-0.041120	-0.883846
63487	-0.235311	1.168969	9.385770	0.058018	0.012696	0.408645	-0.183565	-0.488671	-0.722859	-0.458689	0.005251	-0.042158	-0.887581
63488	-0.615562	0.973183	10.456207	0.159499	0.017661	0.494046	-0.188662	-0.490287	-0.720471	-0.449938	0.003608	-0.045156	-0.891910
63489	-0.712697	2.226461	11.077050	0.300770	0.079628	0.523768	-0.195581	-0.493124	-0.718584	-0.440513	0.001726	-0.051179	-0.896284
63490	-0.391912	1.865458	10.241041	0.354671	0.124389	0.510073	-0.202483	-0.500889	-0.713384	-0.431259	0.000232	-0.058603	-0.900323
63491	-0.457749	2.126816	9.814447	0.360087	0.108750	0.508376	-0.204679	-0.507447	-0.710311	-0.421945	-0.001652	-0.065992	-0.904215
63492	-0.726675	1.677780	9.359811	0.371913	0.082782	0.467833	-0.208841	-0.513995	-0.705787	-0.413405	-0.003992	-0.073354	-0.907579
63493	-0.953408	1.721847	9.035443	0.392601	0.079459	0.452195	-0.212997	-0.521638	-0.701144	-0.405019	-0.006586	-0.081110	-0.910679
63494	-0.493622	1.869170	8.836111	0.393630	0.105651	0.436333	-0.218458	-0.530779	-0.694685	-0.396958	-0.008647	-0.089031	-0.913468
63495	0.042090	1.821775	8.859782	0.360738	0.142317	0.399046	-0.220526	-0.537065	-0.691095	-0.389327	-0.009768	-0.096704	-0.915957
63496	-0.118790	1.615649	8.680966	0.193671	0.161716	0.353850	-0.221556	-0.541987	-0.687506	-0.382864	-0.009116	-0.101396	-0.918178
63497	-0.137872	1.640599	8.926540	0.057690	0.122310	0.331574	-0.223645	-0.542523	-0.687480	-0.376504	-0.008151	-0.103334	-0.920598
63498	-0.786313	1.431518	9.684324	0.067441	0.069013	0.313964	-0.224969	-0.539369	-0.687688	-0.371020	-0.008165	-0.105001	-0.922633
63499	-0.797704	2.494140	11.095280	0.046703	0.103663	0.326464	-0.227322	-0.539082	-0.688167	-0.364761	-0.007440	-0.106575	-0.924952
63500	-0.140196	2.634484	9.904058	0.019718	0.138998	0.204652	-0.228910	-0.535242	-0.688882	-0.360837	-0.005545	-0.107885	-0.926351
63501	-0.722447	2.275918	9.135947	0.093482	0.157005	0.141929	-0.227859	-0.536342	-0.688649	-0.357851	-0.003787	-0.110753	-0.927179
63502	-0.978755	2.570629	8.906036	0.008732	0.146718	0.092071	-0.226159	-0.535530	-0.690090	-0.355992	-0.001431	-0.111922	-0.927761
63503	-0.923475	2.540777	8.722575	-0.098554	0.104773	0.066446	-0.221989	-0.533089	-0.690258	-0.354522	0.000907	-0.110908	-0.928446
63504	-1.011790	2.340069	8.927702	-0.174547	0.080302	0.039349	-0.220567	-0.527895	-0.694366	-0.353828	0.003445	-0.108202	-0.929024
63505	-1.116480	2.535370	9.608542	-0.154956	0.064445	0.037729	-0.218883	-0.521607	-0.700020	-0.352971	0.005510	-0.105892	-0.929606
63506	-0.891605	2.242546	9.588818	-0.025992	0.055745	0.006788	-0.217459	-0.519014	-0.700404	-0.352827	0.006626	-0.105768	-0.929668
63507	-0.599012	1.985691	8.920067	0.108292	0.013871	-0.004847	-0.214841	-0.520260	-0.699421	-0.352896	0.005977	-0.107999	-0.929389
63508	-0.395002	2.147923	9.011493	0.084988	-0.042195	-0.014062	-0.215875	-0.522307	-0.699296	-0.353337	0.004537	-0.109244	-0.929085
63509	-0.468231	2.009282	9.890088	0.031218	-0.065092	-0.026899	-0.217697	-0.524898	-0.697484	-0.353974	0.002991	-0.109471	-0.928822
63510	-0.622351	1.715995	10.325422	-0.094035	-0.056387	-0.040140	-0.219526	-0.525025	-0.697587	-0.354928	0.002609	-0.107287	-0.928714
63511	-1.021164	0.956974	11.199695	-0.226692	0.009919	0.003138	-0.220074	-0.519137	-0.700107	-0.354830	0.004231	-0.103188	-0.929209
63512	-1.433593	1.346336	11.637895	-0.298187	0.093927	-0.000410	-0.217489	-0.510665	-0.705365	-0.354724	0.008004	-0.098277	-0.929757
63513	-1.035813	1.637448	10.325683	-0.308463	0.118713	-0.056821	-0.213595	-0.502199	-0.711290	-0.355491	0.012374	-0.093383	-0.929921
63514	-0.837355	1.714074	9.935539	-0.230371	0.108368	-0.103908	-0.210361	-0.494004	-0.714879	-0.357215	0.016138	-0.089808	-0.929555
63515	-0.701208	1.495222	10.285113	-0.152306	0.134651	-0.156207	-0.204489	-0.489655	-0.718934	-0.359823	0.019866	-0.087887	-0.928659
63516	-0.701976	1.085426	9.189373	-0.261257	0.144521	-0.171124	-0.197180	-0.484218	-0.724551	-0.362688	0.024648	-0.083970	-0.927793
63517	-1.348962	0.779021	8.797313	-0.230942	0.112379	-0.147968	-0.192112	-0.476718	-0.727916	-0.365126	0.028525	-0.080403	-0.927041
63518	-1.461532	0.900761	8.996743	-0.104138	0.016103	-0.126190	-0.189774	-0.472350	-0.731012	-0.367469	0.029701	-0.078484	-0.926242
63519	-1.573196	1.475701	9.542624	0.013850	-0.059188	-0.134276	-0.189775	-0.471255	-0.732294	-0.370058	0.028611	-0.078217	-0.925268
63520	-0.999323	2.021167	10.063028	0.146369	-0.111825	-0.182919	-0.189765	-0.474814	-0.729484	-0.373790	0.025659	-0.079959	-0.923704
63521	-0.500191	1.606524	9.443552	0.341766	-0.089776	-0.238031	-0.188405	-0.485495	-0.727023	-0.378493	0.021697	-0.085493	-0.921392
63522	-0.161523	0.651846	10.347663	0.500779	-0.188870	-0.242834	-0.190565	-0.501224	-0.719256	-0.383546	0.014756	-0.093143	-0.918694
63523	-0.542134	1.134005	9.753296	0.216091	-0.215953	-0.195436	-0.193646	-0.514346	-0.714166	-0.387593	0.009339	-0.095344	-0.916839
63524	-0.585986	1.778983	8.994480	-0.250838	-0.152081	-0.179060	-0.198742	-0.515413	-0.713065	-0.391220	0.008749	-0.089493	-0.915894
63525	-0.442555	1.571534	9.159079	-0.438775	-0.070023	-0.151143	-0.198649	-0.506792	-0.716345	-0.394020	0.010997	-0.080827	-0.915475
63526	-0.341690	1.157107	9.167863	-0.176799	-0.036836	-0.104289	-0.197642	-0.497080	-0.721049	-0.396023	0.011801	-0.077238	-0.914910
63527	-0.324879	1.125126	9.763335	0.342700	-0.026472	-0.042333	-0.197774	-0.496668	-0.721431	-0.396908	0.008475	-0.083210	-0.914039
63528	-0.433053	1.516867	10.182116	0.664748	0.013765	-0.027401	-0.197827	-0.516103	-0.711793	-0.397483	0.003417	-0.095420	-0.912628
63529	-0.780416	1.569622	10.031917	0.550267	0.041860	-0.024490	-0.196818	-0.536774	-0.705157	-0.397861	-0.000346	-0.105700	-0.911337
63530	-1.137937	1.550494	9.943461	0.124486	0.108374	-0.027247	-0.194145	-0.550201	-0.699897	-0.398207	0.000611	-0.108792	-0.910821
63531	-1.305737	1.724667	9.845978	-0.234963	0.148677	-0.063117	-0.189177	-0.549132	-0.701642	-0.399026	0.005161	-0.105599	-0.910824
63532	-1.480253	1.647570	9.356352	-0.455673	0.154138	-0.112241	-0.183593	-0.537937	-0.709376	-0.400768	0.011757	-0.098474	-0.910796
63533	-1.327905	1.367363	8.558772	-0.554797	0.105327	-0.148473	-0.178165	-0.521268	-0.718605	-0.403113	0.018283	-0.089091	-0.910620
63534	-1.268448	0.913713	8.219005	-0.508526	-0.010163	-0.119578	-0.176130	-0.505401	-0.728309	-0.405237	0.022322	-0.079664	-0.910461
63535	-1.285542	0.519844	9.144649	-0.267279	-0.062851	-0.089909	-0.173826	-0.492000	-0.736230	-0.406855	0.023388	-0.074149	-0.910178
63536	-1.537918	0.951558	11.256960	-0.058351	-0.035293	-0.040586	-0.176327	-0.488154	-0.737706	-0.407700	0.023198	-0.072743	-0.909918
63537	-1.202731	1.901395	11.274600	0.106649	0.076732	-0.083824	-0.174228	-0.489534	-0.737364	-0.409168	0.023759	-0.075192	-0.909045
63538	-1.151502	1.706737	9.094654	0.035618	0.105289	-0.137116	-0.170814	-0.493111	-0.735898	-0.411605	0.025504	-0.076598	-0.907780
63539	-0.994821	1.345795	8.646971	-0.172027	0.051019	-0.128363	-0.166361	-0.492585	-0.739322	-0.413770	0.027954	-0.073787	-0.906955
63540	-0.765214	1.029802	8.927334	-0.330001	-0.063051	-0.061336	-0.164296	-0.485479	-0.743163	-0.415468	0.029505	-0.067226	-0.906640
63541	-0.736655	0.949883	9.606264	-0.317696	-0.110484	-0.045596	-0.167469	-0.477250	-0.746527	-0.416250	0.030097	-0.060467	-0.906738
63542	-0.835324	1.322118	9.962256	-0.277287	-0.111307	-0.085741	-0.169351	-0.465333	-0.751037	-0.418039	0.030397	-0.054428	-0.906287
63543	-0.783031	1.536456	10.190166	-0.202726	-0.054354	-0.139601	-0.171862	-0.459298	-0.753268	-0.420501	0.031129	-0.050194	-0.905368
63544	-0.720265	1.183697	10.606124	-0.171949	0.062936	-0.197209	-0.169131	-0.454933	-0.756111	-0.423971	0.033832	-0.047449	-0.903799
63545	-0.625210	0.293240	10.655146	-0.153972	0.166153	-0.191629	-0.164832	-0.449480	-0.760907	-0.427165	0.038170	-0.045914	-0.902200
63546	-1.537030	-0.270563	11.141970	-0.168382	0.253750	-0.161309	-0.155945	-0.447063	-0.764250	-0.429736	0.044257	-0.044880	-0.900752
63547	-1.730931	0.318623	10.631332	-0.182540	0.330886	-0.155656	-0.144835	-0.443288	-0.769812	-0.432070	0.051809	-0.044250	-0.899263
63548	-1.773299	0.516687	9.228125	-0.218017	0.312015	-0.190264	-0.133353	-0.437465	-0.772901	-0.435006	0.059395	-0.042786	-0.897447
63549	-1.936862	-0.044831	8.437245	-0.221502	0.249289	-0.210832	-0.122387	-0.432048	-0.777669	-0.438301	0.065900	-0.040704	-0.895484
63550	-1.693562	-0.458422	8.295815	-0.046343	0.193231	-0.179953	-0.112186	-0.430185	-0.781942	-0.441419	0.069832	-0.041297	-0.893626
63551	-2.631017	-0.553237	8.718559	0.375632	0.126932	-0.136331	-0.105875	-0.436650	-0.781583	-0.444262	0.068881	-0.048906	-0.891905
63552	-3.035733	0.218073	9.814745	0.586513	0.056828	-0.121575	-0.104750	-0.452941	-0.777751	-0.447166	0.064723	-0.059660	-0.890109
63553	-2.669970	1.056771	9.744330	0.388926	0.036619	-0.153866	-0.101002	-0.471984	-0.771916	-0.450351	0.062127	-0.066738	-0.888184
63554	-1.930133	0.884539	8.789121	0.118203	-0.016665	-0.228525	-0.099658	-0.479792	-0.769556	-0.454644	0.060991	-0.068364	-0.885949
63555	-1.393804	0.250126	8.753169	-0.039226	-0.099008	-0.265507	-0.098428	-0.490062	-0.768123	-0.459432	0.060008	-0.066472	-0.883687
63556	-1.122429	-0.308546	9.215425	-0.026908	-0.165695	-0.255290	-0.099871	-0.488959	-0.768608	-0.464203	0.057586	-0.064127	-0.881525
63557	-1.130395	-0.090288	9.785150	0.144656	-0.160607	-0.218740	-0.100798	-0.486354	-0.769474	-0.468432	0.053730	-0.064887	-0.879474
63558	-0.935557	0.471795	10.054278	0.371813	-0.132734	-0.191380	-0.101533	-0.497024	-0.766205	-0.472372	0.048084	-0.069932	-0.877304
63559	-0.752741	0.710981	10.089095	0.607964	-0.090796	-0.165722	-0.103280	-0.516175	-0.758866	-0.475964	0.040969	-0.079490	-0.874907
63560	-0.978700	0.847906	10.246422	0.654485	-0.033039	-0.150983	-0.103818	-0.542997	-0.748258	-0.479212	0.034319	-0.090453	-0.872351
63561	-1.090343	0.767108	10.280100	0.558066	-0.003196	-0.190333	-0.102020	-0.565315	-0.739840	-0.482904	0.029226	-0.099893	-0.869466
63562	-1.245142	0.712301	10.838340	0.242224	0.036904	-0.194229	-0.095966	-0.575750	-0.734601	-0.486390	0.027838	-0.104302	-0.867047
63563	-1.271941	1.015630	10.866089	0.057184	0.042182	-0.228973	-0.093317	-0.581785	-0.734701	-0.490320	0.028454	-0.105386	-0.864679
63564	-1.403363	0.889828	10.289018	-0.014215	0.021398	-0.259502	-0.087947	-0.583592	-0.734540	-0.494769	0.029437	-0.105155	-0.862137
63565	-1.483237	1.224849	9.534159	-0.108476	0.060270	-0.353343	-0.081138	-0.584312	-0.736460	-0.500681	0.032258	-0.103453	-0.858822
63566	-1.240463	1.432301	8.782259	-0.256646	0.056949	-0.410843	-0.072780	-0.581483	-0.738627	-0.507451	0.036582	-0.099299	-0.855158
63567	-1.378101	1.105230	8.436034	-0.229956	-0.029584	-0.395119	-0.066006	-0.574675	-0.742930	-0.514100	0.039149	-0.094561	-0.851603
63568	-1.771739	0.711312	9.958507	0.048663	-0.090216	-0.338671	-0.063130	-0.573869	-0.744259	-0.520077	0.037680	-0.094146	-0.848078
63569	-2.055913	1.433354	11.766826	0.311438	-0.003056	-0.297476	-0.056556	-0.583074	-0.740051	-0.525366	0.034915	-0.098954	-0.844381
63570	-1.980544	1.885653	10.435216	0.392240	0.084707	-0.292946	-0.051539	-0.595009	-0.734812	-0.530404	0.032732	-0.106208	-0.840429
63571	-2.301662	1.608573	8.666073	0.252562	0.037765	-0.237660	-0.042982	-0.608741	-0.729385	-0.534492	0.031176	-0.110535	-0.837334
63572	-2.420371	1.910681	8.060166	0.074262	-0.042740	-0.188032	-0.040735	-0.615460	-0.725475	-0.537811	0.030010	-0.111154	-0.835167
63573	-2.569432	1.985464	8.540542	-0.064829	-0.116465	-0.132869	-0.040983	-0.617100	-0.726652	-0.540264	0.029083	-0.108665	-0.833943
63574	-2.819579	2.100092	9.209694	-0.093661	-0.141088	-0.113698	-0.041252	-0.614908	-0.728049	-0.542453	0.027915	-0.105462	-0.832972
63575	-2.479876	2.311040	9.848430	0.094974	-0.160553	-0.101893	-0.043859	-0.615441	-0.729437	-0.544550	0.024486	-0.105262	-0.831737
63576	-2.479373	2.387427	9.661857	0.749207	-0.182991	-0.143008	-0.047720	-0.630749	-0.722029	-0.547618	0.013513	-0.115597	-0.828595
63577	-2.389165	2.533458	8.884132	1.105639	-0.193134	-0.195941	-0.048777	-0.663320	-0.702934	-0.551482	-0.001256	-0.131824	-0.823704
63578	-1.213185	2.556548	8.422458	0.780021	-0.252922	-0.215611	-0.052331	-0.693688	-0.683521	-0.555622	-0.013526	-0.141817	-0.819140
63579	-1.048130	2.330079	8.714020	0.092741	-0.253256	-0.197813	-0.054377	-0.707640	-0.673928	-0.559561	-0.018080	-0.140683	-0.816562
63580	-0.931290	2.078534	10.120776	-0.541823	-0.201301	-0.179456	-0.057505	-0.706388	-0.678654	-0.563268	-0.014873	-0.129583	-0.815914
63581	-1.079374	2.259624	11.549212	-0.627807	-0.073010	-0.160183	-0.059389	-0.689404	-0.691133	-0.566226	-0.008526	-0.118608	-0.815627
63582	-0.837144	1.745185	9.885428	-0.147136	-0.027994	-0.147846	-0.056031	-0.676144	-0.701270	-0.568733	-0.007033	-0.115862	-0.814290
63583	-0.692378	1.091214	8.747174	-0.014972	-0.071663	-0.076700	-0.056676	-0.677783	-0.701017	-0.570166	-0.007815	-0.114816	-0.813430
63584	-0.611558	0.886268	9.570809	-0.584738	-0.124788	0.041354	-0.058919	-0.669556	-0.708404	-0.569884	-0.003345	-0.103812	-0.815134
63585	-0.246981	1.189335	10.510785	-0.758769	-0.064117	0.134522	-0.064083	-0.650091	-0.721585	-0.567822	0.003992	-0.090610	-0.818139
63586	-0.728355	1.418015	10.135464	-0.343526	0.037657	0.157502	-0.067919	-0.634601	-0.734179	-0.565159	0.008154	-0.085374	-0.820512
63587	-1.341128	1.507998	9.685184	0.001939	0.057280	0.155016	-0.070968	-0.625279	-0.737145	-0.562528	0.008810	-0.085999	-0.822246
63588	-1.768557	1.497367	9.837746	0.172013	0.060090	0.135241	-0.070689	-0.629112	-0.735894	-0.560242	0.007561	-0.089474	-0.823447
63589	-1.712296	1.602399	9.723116	0.166057	0.052375	0.069089	-0.071437	-0.637730	-0.732346	-0.559045	0.006469	-0.092770	-0.823906
63590	-1.396702	1.184338	9.090764	-0.138830	0.012197	0.024259	-0.069309	-0.647049	-0.727555	-0.558650	0.008104	-0.090570	-0.824404
63591	-1.236597	0.628429	8.599957	-0.775886	-0.009795	0.029079	-0.070286	-0.631030	-0.735919	-0.558008	0.016610	-0.077619	-0.826030
63592	-1.549105	0.147509	8.618752	-0.649141	-0.067524	0.076490	-0.074030	-0.605960	-0.753075	-0.556615	0.022548	-0.066110	-0.827829
63593	-1.704372	0.034329	8.962442	-0.198509	-0.117406	0.121025	-0.077214	-0.594857	-0.757962	-0.554681	0.022760	-0.061514	-0.829474
63594	-1.534703	0.115621	9.238277	-0.182545	-0.175276	0.127940	-0.083768	-0.589483	-0.761561	-0.552703	0.021650	-0.056547	-0.831176
63595	-1.507690	0.184607	9.058600	-0.125297	-0.185745	0.133617	-0.089823	-0.580418	-0.764485	-0.550641	0.019943	-0.052412	-0.832856
63596	-1.712044	-0.069632	10.338326	0.085583	-0.191198	0.156263	-0.099504	-0.579545	-0.763814	-0.548276	0.015583	-0.051742	-0.834550
63597	-1.586052	-0.349355	10.418135	0.323394	-0.158045	0.203840	-0.106404	-0.586899	-0.760032	-0.545135	0.009393	-0.055398	-0.836463
63598	-1.312892	0.693509	10.812273	0.545157	-0.070785	0.253478	-0.113014	-0.601919	-0.751803	-0.541046	0.001914	-0.063738	-0.838572
63599	-0.849188	0.761650	9.110020	0.277045	-0.075831	0.231151	-0.119513	-0.612561	-0.745344	-0.537284	-0.002434	-0.067509	-0.840692
63600	-0.984872	0.695478	9.146477	0.125776	-0.135324	0.225454	-0.126039	-0.617317	-0.740249	-0.533675	-0.006435	-0.068106	-0.842918
63601	-0.886996	0.857598	9.717046	0.146290	-0.180937	0.211330	-0.134401	-0.620148	-0.737176	-0.530354	-0.011105	-0.068549	-0.844928
63602	-0.514844	1.551913	10.423541	0.210870	-0.144348	0.171414	-0.140413	-0.623265	-0.732332	-0.527610	-0.016086	-0.070491	-0.846404
63603	-0.210760	1.875823	10.160294	0.171901	-0.116232	0.100719	-0.145888	-0.627342	-0.730220	-0.526032	-0.019815	-0.072091	-0.847172
63604	-0.059375	1.773565	10.138586	0.004137	-0.097724	0.007856	-0.147203	-0.627884	-0.727102	-0.526051	-0.021597	-0.071080	-0.847202
63605	0.307347	1.727786	10.259861	0.017083	-0.105496	-0.090891	-0.151114	-0.629504	-0.727576	-0.527752	-0.023294	-0.070238	-0.846169
63606	0.508113	1.420210	10.860190	-0.054106	-0.094960	-0.191961	-0.150088	-0.627322	-0.725242	-0.531165	-0.024130	-0.068358	-0.844162
63607	0.541923	1.428817	10.614875	-0.200369	-0.035271	-0.272119	-0.145900	-0.626522	-0.727884	-0.535908	-0.022144	-0.064621	-0.841509
63608	0.224875	1.028299	9.387392	-0.411943	0.015919	-0.330711	-0.140965	-0.617788	-0.732916	-0.541617	-0.017103	-0.057951	-0.838451
63609	-0.197175	0.770980	9.104502	-0.298333	0.025730	-0.316550	-0.133169	-0.606060	-0.738350	-0.546989	-0.013012	-0.053194	-0.835346
63610	-0.244157	0.921190	10.130382	-0.051752	0.019345	-0.265408	-0.125470	-0.601858	-0.741269	-0.551418	-0.011910	-0.052557	-0.832486
63611	-0.337346	1.373765	10.818887	-0.082245	0.017462	-0.266413	-0.119593	-0.600932	-0.741090	-0.555858	-0.010387	-0.051306	-0.829628
63612	-0.418827	0.833445	9.304192	-0.336330	-0.013810	-0.241114	-0.115174	-0.594386	-0.744584	-0.559935	-0.006698	-0.045568	-0.827255
63613	-0.890584	0.381420	8.928171	-0.360042	-0.072424	-0.151563	-0.112342	-0.582904	-0.750721	-0.562548	-0.003664	-0.038687	-0.825851
63614	-1.158307	0.723745	10.083129	-0.165715	-0.063231	-0.018694	-0.112648	-0.573597	-0.753082	-0.562926	-0.002898	-0.035186	-0.825753
63615	-0.735919	1.046656	9.794817	0.059466	-0.021441	0.067636	-0.112403	-0.570040	-0.754086	-0.561827	-0.003885	-0.035836	-0.826469
63616	-0.878051	0.754445	9.826328	0.178917	-0.033833	0.159204	-0.115933	-0.572349	-0.750305	-0.559210	-0.006637	-0.038348	-0.828112
63617	-0.842203	1.696318	10.408800	0.103608	-0.016570	0.187084	-0.119187	-0.576575	-0.747194	-0.556113	-0.008123	-0.039824	-0.830112
63618	-0.425570	1.244429	9.196026	0.087611	-0.028688	0.190258	-0.122332	-0.576970	-0.744564	-0.552973	-0.009794	-0.040876	-0.832138
63619	-0.214696	1.034476	8.713563	0.087488	-0.042726	0.225357	-0.126522	-0.577223	-0.742175	-0.549241	-0.011584	-0.041813	-0.834537
63620	0.038272	1.287896	8.863291	0.158111	-0.090059	0.222148	-0.132254	-0.581434	-0.740967	-0.545584	-0.015079	-0.043359	-0.836798
63621	0.362506	1.375040	9.087392	0.287866	-0.083149	0.214223	-0.139289	-0.588651	-0.736147	-0.541976	-0.019773	-0.047210	-0.838834
63622	0.461712	1.733392	9.340585	0.399011	-0.070853	0.169294	-0.143590	-0.594652	-0.730063	-0.539050	-0.025516	-0.053016	-0.840216
63623	0.424801	1.969794	9.478198	0.466404	-0.054965	0.108217	-0.148511	-0.608039	-0.721455	-0.537033	-0.031619	-0.060224	-0.840815
63624	0.612062	1.814798	9.604572	0.487164	-0.040944	0.067795	-0.151587	-0.624174	-0.712644	-0.535663	-0.037693	-0.067877	-0.840855
63625	0.551847	1.489068	9.894532	0.434405	-0.021721	0.056851	-0.153866	-0.642228	-0.704381	-0.534392	-0.042873	-0.074902	-0.840819
63626	0.454404	1.356363	10.292773	0.342116	0.007014	0.082711	-0.155131	-0.653856	-0.697622	-0.532820	-0.046616	-0.080599	-0.841091
63627	0.285268	1.340821	10.284441	0.261445	0.052436	0.128156	-0.155374	-0.660015	-0.692635	-0.530330	-0.048824	-0.085381	-0.842066
63628	0.160763	1.497276	10.008547	0.343650	0.069087	0.165900	-0.155082	-0.669050	-0.686779	-0.527177	-0.051668	-0.091680	-0.843214
63629	-0.298771	1.372773	10.592645	0.336219	0.095228	0.217148	-0.156618	-0.678761	-0.680256	-0.522981	-0.054085	-0.098033	-0.844959
63630	-0.111325	2.239151	11.254648	0.216106	0.166602	0.273032	-0.158429	-0.684500	-0.676147	-0.517842	-0.054139	-0.103077	-0.847516
63631	0.501141	2.501957	9.884986	0.204911	0.210558	0.228951	-0.157103	-0.690120	-0.672342	-0.513297	-0.053260	-0.108369	-0.849674
63632	-0.470550	2.060966	8.696330	0.315190	0.183198	0.201687	-0.155921	-0.694097	-0.667484	-0.509165	-0.053894	-0.115336	-0.851202
63633	-1.008024	2.877701	8.578182	0.671586	0.186217	0.146469	-0.153781	-0.707796	-0.658857	-0.505476	-0.057966	-0.128429	-0.851258
63634	-0.683031	3.094828	8.053985	1.011851	0.190794	0.104865	-0.150179	-0.732457	-0.638978	-0.501978	-0.065282	-0.147380	-0.849727
63635	0.113727	3.083960	8.104662	0.985872	0.083857	0.078492	-0.146695	-0.761634	-0.615780	-0.499021	-0.074056	-0.164807	-0.847545
63636	0.504704	3.017364	9.345363	0.573052	-0.049635	0.081010	-0.147287	-0.782849	-0.598391	-0.497192	-0.081000	-0.173823	-0.846182
63637	0.273047	3.357569	9.899193	0.096940	-0.149526	0.063206	-0.151065	-0.790496	-0.589744	-0.496488	-0.084830	-0.173774	-0.846230
63638	0.006881	3.612602	10.038999	-0.090786	-0.187913	0.012483	-0.157218	-0.788684	-0.590151	-0.497220	-0.087247	-0.170288	-0.846264
63639	-0.313745	3.700247	9.569349	-0.264057	-0.187641	-0.041524	-0.161161	-0.783599	-0.592370	-0.499019	-0.087767	-0.163903	-0.846412
63640	-0.635746	2.946111	8.304199	-1.000173	-0.103467	-0.041327	-0.162520	-0.763330	-0.610903	-0.501820	-0.079472	-0.145926	-0.848862
63641	-0.803973	2.721221	8.262212	-1.509492	-0.066930	0.016781	-0.163690	-0.723215	-0.641012	-0.503912	-0.065549	-0.119445	-0.852942
63642	-0.372848	2.559947	8.530599	-0.960333	-0.096777	0.045179	-0.166128	-0.693906	-0.664872	-0.504633	-0.057700	-0.101956	-0.855348
63643	-0.292388	2.641288	9.381559	-0.339761	-0.103949	0.102520	-0.169987	-0.675955	-0.674725	-0.503479	-0.056319	-0.094904	-0.856931
63644	-0.106705	2.566751	10.647971	-0.150289	-0.059653	0.126873	-0.173019	-0.668684	-0.679393	-0.501671	-0.056148	-0.091530	-0.858368
63645	-0.158265	2.750801	11.717537	0.033075	0.054763	0.144514	-0.178174	-0.654970	-0.685518	-0.499059	-0.055862	-0.092435	-0.859811
63646	-0.474163	3.151995	11.551847	0.044975	0.150316	0.120454	-0.178165	-0.656612	-0.685534	-0.496678	-0.054021	-0.094524	-0.861079
63647	0.425785	3.456214	9.514503	-0.015202	0.177777	0.039765	-0.173578	-0.660607	-0.682021	-0.495677	-0.050960	-0.095992	-0.861680
63648	0.336341	1.802456	8.011108	0.016416	0.106542	-0.016054	-0.169648	-0.661722	-0.682738	-0.495803	-0.049334	-0.097297	-0.861556
63649	-0.089882	1.597063	8.968883	0.120841	0.080195	0.005825	-0.166247	-0.663110	-0.680992	-0.495431	-0.049247	-0.100153	-0.861448
63650	0.099371	2.368192	9.946993	0.238923	0.092233	-0.008172	-0.162194	-0.663542	-0.680281	-0.495232	-0.050089	-0.105138	-0.860920
63651	0.250058	2.858551	9.456279	0.171461	0.123983	-0.101005	-0.158639	-0.671227	-0.675108	-0.496537	-0.049551	-0.109407	-0.859666
63652	-0.003986	2.799278	9.087702	-0.005246	0.099815	-0.197475	-0.152074	-0.677969	-0.672298	-0.499850	-0.047438	-0.110448	-0.857730
63653	-0.170180	2.523622	8.965809	-0.122938	0.064222	-0.297156	-0.144752	-0.676776	-0.674466	-0.504913	-0.044577	-0.109266	-0.855065
63654	0.056152	2.426366	9.198248	-0.069076	0.021387	-0.356050	-0.136381	-0.676272	-0.676656	-0.511176	-0.042826	-0.108559	-0.851516
63655	0.309739	2.086221	9.506965	0.122468	-0.029348	-0.397286	-0.126962	-0.677418	-0.676808	-0.517881	-0.043869	-0.110662	-0.847130
63656	-0.078114	1.540564	9.398298	0.158313	-0.037907	-0.412028	-0.119602	-0.686079	-0.673900	-0.525069	-0.045344	-0.113245	-0.842272
63657	-0.338259	1.301182	9.102201	-0.049394	-0.018666	-0.371140	-0.112007	-0.690090	-0.670821	-0.531394	-0.044440	-0.112478	-0.838447
63658	-0.096282	1.367213	9.290723	-0.189365	-0.030374	-0.292961	-0.105878	-0.685058	-0.674743	-0.536891	-0.042392	-0.109169	-0.835484
63659	-0.127391	1.390609	9.783909	-0.145064	-0.049013	-0.216041	-0.100525	-0.681801	-0.678154	-0.540727	-0.041318	-0.106265	-0.833436
63660	-0.259476	1.494710	9.670893	-0.100648	-0.077095	-0.149668	-0.098437	-0.679074	-0.681780	-0.543573	-0.041278	-0.103820	-0.831893
63661	-0.223886	1.753319	9.389986	-0.244047	-0.064994	-0.083652	-0.097673	-0.672233	-0.686897	-0.545298	-0.039664	-0.098953	-0.831436
63662	-0.108422	1.694472	9.316218	-0.242610	-0.089680	-0.011520	-0.099409	-0.664286	-0.689638	-0.545924	-0.038562	-0.093894	-0.831663
63663	0.071011	1.794553	9.469624	-0.089066	-0.077656	0.065386	-0.101530	-0.657158	-0.692640	-0.545051	-0.039148	-0.091324	-0.832494
63664	0.134562	1.891305	9.811437	0.107431	-0.046375	0.141824	-0.104665	-0.657003	-0.693755	-0.542742	-0.041424	-0.092442	-0.833768
63665	0.039721	2.128381	10.021652	0.216453	0.017403	0.186099	-0.109109	-0.659171	-0.690477	-0.539418	-0.043991	-0.095882	-0.835404
63666	-0.026810	2.269325	10.326645	0.273529	0.067132	0.234320	-0.110396	-0.664913	-0.686893	-0.535172	-0.046343	-0.100914	-0.837412
63667	-0.293781	2.752542	10.368148	0.155432	0.161594	0.262177	-0.110911	-0.669017	-0.682399	-0.530297	-0.046001	-0.104813	-0.840049
63668	-0.035624	3.080564	9.759288	0.064352	0.215880	0.256426	-0.110126	-0.670528	-0.679968	-0.525536	-0.043671	-0.107892	-0.842772
63669	-0.332430	2.783371	9.340281	0.034087	0.226603	0.235134	-0.108297	-0.670538	-0.679608	-0.521040	-0.040909	-0.110489	-0.845362
63670	-0.425351	2.629333	9.065351	0.034190	0.214487	0.215707	-0.105165	-0.668502	-0.681445	-0.516970	-0.038196	-0.113071	-0.847643
63671	-0.412446	2.412373	8.932976	0.034239	0.189178	0.199710	-0.102031	-0.667971	-0.681229	-0.513119	-0.035991	-0.115326	-0.849773
63672	-0.727201	2.285650	9.160131	-0.067727	0.181360	0.183141	-0.102153	-0.668654	-0.682785	-0.509756	-0.032722	-0.115850	-0.851855
63673	-0.726308	2.401897	9.425808	-0.244853	0.205768	0.176669	-0.100487	-0.661547	-0.684810	-0.506415	-0.027313	-0.113549	-0.854345
63674	-0.968181	2.343735	9.451258	-0.398678	0.178725	0.152600	-0.097632	-0.652526	-0.693558	-0.503781	-0.020659	-0.108407	-0.856753
63675	-0.971970	2.479377	9.755649	-0.457610	0.125387	0.102654	-0.094947	-0.636253	-0.702750	-0.501916	-0.014292	-0.101705	-0.858797
63676	-0.609204	2.565000	9.580476	-0.280106	0.095802	0.022686	-0.092757	-0.626546	-0.709413	-0.501591	-0.009972	-0.097798	-0.859501
63677	-0.647182	2.000704	8.987944	-0.050870	0.013883	-0.028901	-0.090943	-0.622038	-0.712241	-0.502069	-0.009350	-0.097019	-0.859318
63678	-0.726216	1.421231	8.832968	-0.176437	-0.071933	0.013840	-0.092003	-0.618611	-0.713743	-0.502195	-0.008934	-0.093211	-0.859670
63679	-0.514042	1.702191	9.233293	-0.334136	-0.093207	0.047845	-0.097128	-0.611877	-0.717092	-0.501592	-0.007453	-0.086464	-0.860740
63680	-0.663860	2.016720	9.464098	-0.246608	-0.072279	0.083910	-0.101985	-0.604184	-0.723927	-0.500444	-0.006453	-0.081431	-0.861907
63681	-0.484590	1.734136	10.317232	-0.008836	-0.021787	0.123585	-0.106052	-0.601014	-0.725128	-0.498345	-0.007136	-0.081003	-0.863157
63682	0.098835	1.582739	11.057842	-0.318251	0.103849	0.103058	-0.105564	-0.592805	-0.728547	-0.496526	-0.002418	-0.076479	-0.864643
63683	-0.805706	1.389014	10.678913	-0.604210	0.146251	0.046736	-0.104318	-0.577072	-0.736429	-0.495483	0.005828	-0.067411	-0.865978
63684	-1.277968	1.525344	10.799906	-0.625321	0.174529	-0.027167	-0.101384	-0.557241	-0.748176	-0.495661	0.015007	-0.058256	-0.866430
63685	-1.039410	1.806166	10.435796	-0.470813	0.222079	-0.136902	-0.093874	-0.541543	-0.753049	-0.497603	0.023480	-0.052241	-0.865512
63686	-1.004576	0.638211	9.244518	-0.377340	0.204161	-0.208765	-0.086208	-0.528718	-0.760539	-0.500838	0.030913	-0.047594	-0.863679
63687	-0.928472	-0.203738	9.378372	-0.431296	0.141035	-0.176100	-0.079466	-0.514246	-0.768258	-0.503455	0.037652	-0.041414	-0.862206
63688	-0.972686	-0.311373	9.459224	-0.676782	0.055989	-0.131505	-0.075229	-0.495655	-0.776675	-0.505187	0.045462	-0.030161	-0.861283
63689	-1.592075	-0.482410	9.361669	-0.703809	0.021111	-0.099072	-0.073242	-0.471579	-0.785779	-0.506193	0.052841	-0.018105	-0.860610
63690	-1.954116	-0.464802	9.477942	-0.442498	0.014300	-0.114706	-0.072026	-0.451878	-0.791812	-0.507769	0.057534	-0.010471	-0.859506
63691	-1.613698	0.201403	9.561969	-0.070124	-0.008381	-0.156101	-0.070752	-0.444495	-0.794345	-0.510369	0.058027	-0.008991	-0.857948
63692	-1.265231	0.300412	9.795611	0.198663	-0.011755	-0.244123	-0.070489	-0.445181	-0.793709	-0.514839	0.055769	-0.011952	-0.855388
63693	-1.010628	-0.203875	9.124344	0.141562	-0.020391	-0.266764	-0.067320	-0.452999	-0.789953	-0.519552	0.053917	-0.013884	-0.852623
63694	-0.868529	-0.581215	8.782337	0.105832	-0.034339	-0.276880	-0.065213	-0.455747	-0.789753	-0.524653	0.052233	-0.015001	-0.849580
63695	-0.902499	-0.604942	8.801583	0.132712	-0.039551	-0.287272	-0.063589	-0.467799	-0.785887	-0.529672	0.050153	-0.016534	-0.846557
63696	-0.750236	-0.245569	8.737112	0.236428	-0.086823	-0.281372	-0.062255	-0.474924	-0.781968	-0.534954	0.046194	-0.019300	-0.843397
63697	-0.745831	-0.338591	9.788590	0.357036	-0.065178	-0.264597	-0.060126	-0.481366	-0.782193	-0.539749	0.041268	-0.024357	-0.840461
63698	-1.050928	-0.465390	10.015662	0.440341	-0.076414	-0.295691	-0.058505	-0.493693	-0.777165	-0.545205	0.035299	-0.030642	-0.836999
63699	-0.986933	-0.303953	10.276507	0.535318	-0.074632	-0.331113	-0.057780	-0.511215	-0.769071	-0.551128	0.028322	-0.038507	-0.833050
63700	-1.478486	-0.845094	10.594148	0.528627	-0.083023	-0.448357	-0.056090	-0.538459	-0.759277	-0.559192	0.021371	-0.046097	-0.827480
63701	-1.331039	0.188023	10.626381	0.269783	-0.060114	-0.575121	-0.051200	-0.551488	-0.753271	-0.568839	0.017845	-0.049574	-0.820760
63702	-0.977707	0.318168	10.043263	-0.096334	-0.002152	-0.701009	-0.042308	-0.552357	-0.752508	-0.580291	0.019529	-0.047660	-0.812779
63703	-1.074042	0.374587	9.371858	-0.450200	0.052321	-0.765018	-0.030447	-0.543251	-0.757252	-0.592412	0.026303	-0.040574	-0.804183
63704	-0.945964	0.066694	8.896193	-0.666828	0.027770	-0.738579	-0.018374	-0.523060	-0.765770	-0.603814	0.035177	-0.029729	-0.795793
63705	-0.557629	-0.319656	8.595215	-0.543571	0.003152	-0.692138	-0.003940	-0.503155	-0.776397	-0.614353	0.042175	-0.020536	-0.787635
63706	-0.636945	-0.651404	10.014758	-0.327721	-0.020049	-0.591152	0.002008	-0.487585	-0.783058	-0.623351	0.046060	-0.014571	-0.780449
63707	-0.794327	-0.415371	11.297313	-0.041940	0.002336	-0.500804	0.009541	-0.477909	-0.784628	-0.631098	0.046731	-0.013368	-0.774178
63708	-0.771648	0.077689	10.577030	0.280124	0.026095	-0.462133	0.016228	-0.483558	-0.781163	-0.638469	0.043658	-0.017543	-0.768208
63709	-0.693949	0.178983	9.294235	0.335835	-0.037433	-0.497178	0.019810	-0.494114	-0.778992	-0.646370	0.038910	-0.021688	-0.761723
63710	-0.593423	0.053291	9.344792	0.156947	-0.081203	-0.525132	0.026251	-0.503867	-0.773236	-0.654496	0.035808	-0.022560	-0.754880
63711	-0.435828	0.130271	9.752855	-0.013144	-0.044681	-0.505132	0.030558	-0.502933	-0.772774	-0.662102	0.035450	-0.021308	-0.748271
63712	-0.526366	-0.048325	10.104848	-0.102633	0.026966	-0.491444	0.038243	-0.498596	-0.771812	-0.669320	0.037361	-0.019718	-0.741772
63713	-0.874460	-0.109864	10.328235	-0.131140	0.088300	-0.507203	0.046059	-0.493439	-0.772138	-0.676677	0.040533	-0.018467	-0.734931
63714	-1.120998	-0.146233	10.390023	-0.057556	0.144455	-0.539883	0.057272	-0.487752	-0.773026	-0.684427	0.043574	-0.019072	-0.727529
63715	-1.445502	-0.260816	9.843584	0.073172	0.128980	-0.551236	0.067575	-0.483977	-0.772109	-0.692419	0.044588	-0.021341	-0.719801
63716	-1.350555	0.181352	9.968006	0.029400	0.148181	-0.562001	0.078950	-0.484175	-0.772023	-0.700350	0.046495	-0.023245	-0.711905
63717	-1.147913	0.173252	9.408630	-0.114466	0.123780	-0.594910	0.092665	-0.483155	-0.770409	-0.708602	0.050066	-0.022751	-0.703462
63718	-1.133789	-0.548742	9.287260	-0.127050	0.064325	-0.600653	0.101249	-0.475265	-0.770589	-0.716718	0.052989	-0.021198	-0.695024
63719	-1.111782	-1.210312	10.070106	-0.009212	0.060620	-0.568245	0.111943	-0.470123	-0.771605	-0.724534	0.054161	-0.021279	-0.686779
63720	-0.982351	-1.026654	10.686310	0.074661	0.105856	-0.519901	0.120166	-0.467430	-0.772478	-0.731604	0.054698	-0.023202	-0.679136
63721	-0.900130	-0.986209	9.965117	0.087220	0.152299	-0.493207	0.129955	-0.466116	-0.770155	-0.738289	0.055687	-0.025989	-0.671679
63722	-1.071877	-1.351871	9.496181	0.079761	0.132162	-0.421972	0.139756	-0.466991	-0.767465	-0.743919	0.056450	-0.028471	-0.665272
63723	-1.331932	-0.912206	9.469834	0.081313	0.070899	-0.384124	0.147977	-0.465942	-0.764992	-0.749060	0.056405	-0.030068	-0.659411
63724	-0.895731	-0.348662	9.258669	0.145733	0.028832	-0.387343	0.153200	-0.465972	-0.763131	-0.754272	0.054782	-0.031915	-0.653494
63725	-0.499424	-0.312583	9.483965	0.140441	-0.022868	-0.425576	0.159882	-0.470114	-0.760685	-0.759977	0.052609	-0.032811	-0.646986
63726	-0.565147	-0.388812	9.555751	0.086771	-0.053468	-0.440174	0.162761	-0.470677	-0.760476	-0.765742	0.050835	-0.032586	-0.640307
63727	-0.490493	-0.418111	9.602833	0.163724	-0.044728	-0.440492	0.166416	-0.471109	-0.758077	-0.771551	0.047984	-0.033388	-0.633476
63728	-0.527189	-0.485138	9.611992	0.211198	-0.007952	-0.441778	0.173228	-0.475937	-0.754347	-0.777302	0.044868	-0.035444	-0.626524
63729	-0.458378	-0.319502	9.685397	0.272866	0.039209	-0.413830	0.178474	-0.480482	-0.751755	-0.782675	0.041327	-0.038906	-0.619837
63730	-0.746392	-0.415675	9.746855	0.328257	0.058496	-0.392143	0.185283	-0.485721	-0.746218	-0.787706	0.037169	-0.043493	-0.613389
63731	-1.064630	-0.350329	9.856091	0.476485	0.088186	-0.320355	0.192895	-0.495208	-0.739184	-0.791871	0.030942	-0.050278	-0.607828
63732	-1.414885	-0.043448	10.220712	0.726819	0.107430	-0.280411	0.198458	-0.512893	-0.731035	-0.795514	0.020971	-0.060563	-0.602537
63733	-1.508499	0.718784	9.927484	0.834068	0.077716	-0.250468	0.206516	-0.535247	-0.718701	-0.798677	0.008871	-0.071550	-0.597426
63734	-1.611169	0.907065	9.103846	0.854926	0.022926	-0.304178	0.211439	-0.559365	-0.703622	-0.802287	-0.004120	-0.081992	-0.591267
63735	-2.025764	1.000018	9.344002	0.412243	-0.061817	-0.381591	0.215963	-0.579372	-0.693670	-0.806826	-0.010879	-0.085762	-0.584430
63736	-2.060607	1.509683	9.974983	-0.079457	-0.039106	-0.478395	0.221175	-0.576938	-0.692690	-0.812402	-0.009268	-0.084230	-0.576907
63737	-1.364488	0.991288	8.175065	-0.170132	-0.047493	-0.563954	0.227392	-0.566024	-0.693840	-0.818973	-0.006122	-0.081494	-0.567983
63738	-1.042558	0.393067	9.203577	0.069362	-0.107266	-0.548568	0.233897	-0.559216	-0.696069	-0.825264	-0.007617	-0.080514	-0.558926
63739	-0.756813	0.130111	10.454944	0.208650	-0.163598	-0.537350	0.239119	-0.558698	-0.694720	-0.831456	-0.012024	-0.080083	-0.549658
63740	-0.734828	0.482990	11.081229	0.194463	-0.062217	-0.551133	0.244074	-0.556262	-0.695159	-0.837489	-0.015096	-0.081239	-0.540171
63741	-0.574528	0.655696	9.767302	0.015782	-0.011273	-0.557522	0.251626	-0.553020	-0.691748	-0.843489	-0.014576	-0.081198	-0.530774
63742	-0.827201	0.804124	8.898840	-0.186461	-0.023388	-0.528955	0.259701	-0.547317	-0.692202	-0.849128	-0.010856	-0.078899	-0.522149
63743	-0.760457	1.024499	8.778236	-0.192035	-0.037495	-0.483198	0.265914	-0.534760	-0.695146	-0.854243	-0.007240	-0.076158	-0.514214
63744	-0.772995	1.281061	9.278749	-0.034884	-0.048190	-0.427414	0.270188	-0.526573	-0.696940	-0.858677	-0.006525	-0.074958	-0.506963
63745	-0.979206	1.475783	9.511066	0.215451	-0.083175	-0.400947	0.274977	-0.517430	-0.697957	-0.862814	-0.010528	-0.075564	-0.499730
63746	-1.237873	1.758014	9.913065	0.294052	-0.108573	-0.388003	0.276436	-0.522365	-0.695958	-0.866746	-0.016136	-0.076630	-0.492563
63747	-1.400212	2.005709	10.277787	0.156307	-0.067506	-0.394054	0.280502	-0.527452	-0.691543	-0.870657	-0.019011	-0.076953	-0.485462
63748	-1.379362	2.226215	10.083083	-0.043931	0.000751	-0.407559	0.284150	-0.524461	-0.692732	-0.874574	-0.017642	-0.076616	-0.478476
63749	-1.595078	1.447672	9.758776	-0.088687	0.060322	-0.381322	0.291156	-0.515195	-0.692617	-0.878140	-0.015059	-0.076820	-0.471956
63750	-1.883317	1.307045	10.225860	-0.045991	0.126676	-0.319922	0.297905	-0.506748	-0.692247	-0.880936	-0.012594	-0.078628	-0.466488
63751	-2.012863	1.100019	9.832882	-0.004953	0.133723	-0.281702	0.307697	-0.504063	-0.693144	-0.883342	-0.010923	-0.080919	-0.461563
63752	-1.790510	0.805915	9.387803	0.028875	0.119663	-0.237565	0.313161	-0.501495	-0.689580	-0.885279	-0.009969	-0.083273	-0.457435
63753	-1.599640	0.493322	9.108603	0.027672	0.056543	-0.182404	0.317859	-0.499742	-0.690021	-0.886846	-0.009707	-0.084495	-0.454170
63754	-1.327725	0.024644	9.115288	0.006787	0.012595	-0.130904	0.320850	-0.497980	-0.688367	-0.887950	-0.009513	-0.084728	-0.451968
63755	-1.356498	0.040490	9.505031	-0.068727	-0.010393	-0.069852	0.322401	-0.493608	-0.690546	-0.888618	-0.008283	-0.083854	-0.450841
63756	-1.408037	0.244548	10.038920	-0.126294	0.006852	-0.011125	0.321857	-0.490870	-0.688959	-0.888682	-0.005982	-0.082760	-0.450954
63757	-1.039564	0.454994	9.800247	-0.090435	0.043543	-0.008150	0.321844	-0.486215	-0.692922	-0.888702	-0.003961	-0.082619	-0.450962
63758	-0.772626	0.647119	9.603094	-0.000736	0.036633	-0.053379	0.322887	-0.486495	-0.691389	-0.889094	-0.003556	-0.083188	-0.450088
63759	-0.967700	0.392592	9.238973	-0.074100	-0.015728	-0.061138	0.323393	-0.483625	-0.691239	-0.889686	-0.002278	-0.082114	-0.449123
63760	-0.993443	0.503730	9.339003	-0.258663	-0.055264	-0.020302	0.323367	-0.476781	-0.695180	-0.889946	0.001831	-0.078728	-0.449216
63761	-0.806792	0.596864	9.598004	-0.281939	-0.049252	-0.022255	0.321768	-0.468149	-0.700503	-0.890211	0.006429	-0.075158	-0.449261
63762	-0.993221	0.178439	9.926439	-0.235575	-0.034440	0.006298	0.319905	-0.460749	-0.703119	-0.890157	0.010273	-0.072348	-0.449756
63763	-1.567377	-0.440742	10.467389	-0.209040	-0.000383	0.065687	0.319612	-0.453083	-0.706531	-0.889528	0.013916	-0.070301	-0.451224
63764	-1.640433	0.089688	12.286102	-0.284538	0.111078	0.126431	0.319845	-0.446788	-0.708929	-0.888129	0.019770	-0.069663	-0.453854
63765	-1.526661	0.552076	9.632538	-0.271228	0.199268	0.055591	0.322685	-0.439688	-0.709937	-0.887232	0.026341	-0.070594	-0.455129
63766	-2.375183	0.130254	7.947989	-0.143915	0.093272	0.011402	0.326842	-0.433688	-0.712268	-0.886908	0.029696	-0.070865	-0.455511
63767	-2.089564	0.198141	8.854700	0.464747	0.037382	-0.083148	0.327895	-0.437528	-0.708054	-0.887858	0.021968	-0.075599	-0.453332
63768	-1.957808	0.393875	8.706818	1.127150	0.014960	-0.150654	0.330889	-0.463820	-0.699046	-0.889460	0.002285	-0.085917	-0.448858
63769	-1.755234	1.001409	9.702158	1.162963	-0.010600	-0.187453	0.333770	-0.497779	-0.682352	-0.890980	-0.018112	-0.096049	-0.443397
63770	-1.601780	1.502621	10.408319	0.690791	0.053065	-0.239968	0.334913	-0.523381	-0.668395	-0.892613	-0.029507	-0.103121	-0.437878
63771	-1.681960	1.768047	10.488964	0.173983	0.137049	-0.292700	0.341601	-0.530672	-0.662359	-0.894782	-0.030770	-0.107178	-0.432356
63772	-1.611267	1.544297	9.856153	0.057946	0.144236	-0.335868	0.350213	-0.530037	-0.658602	-0.897266	-0.029855	-0.110388	-0.426424
63773	-1.786336	1.388026	9.428103	0.190395	0.046475	-0.359900	0.358822	-0.528306	-0.655869	-0.900104	-0.032043	-0.112974	-0.419552
63774	-1.781631	1.371109	9.413450	0.373031	-0.047850	-0.411785	0.363923	-0.532305	-0.650036	-0.903342	-0.038247	-0.115423	-0.411324
63775	-1.523015	1.748626	9.261756	0.380201	-0.121355	-0.429619	0.369535	-0.530967	-0.649590	-0.906819	-0.045090	-0.116592	-0.402557
63776	-1.491426	2.109559	9.400210	0.258492	-0.106577	-0.421580	0.371626	-0.532348	-0.647048	-0.910152	-0.049668	-0.117038	-0.394281
63777	-1.563452	2.167787	9.382276	0.208387	-0.061975	-0.407651	0.375816	-0.536479	-0.642367	-0.913279	-0.052998	-0.117861	-0.386291
63778	-1.438715	2.044906	9.627313	0.369505	-0.054971	-0.427667	0.379219	-0.538688	-0.639724	-0.916214	-0.059169	-0.120086	-0.377664
63779	-1.667109	2.170611	10.041669	0.516246	-0.047933	-0.437061	0.384987	-0.544742	-0.634568	-0.918948	-0.067957	-0.123509	-0.368323
63780	-1.953926	2.249275	9.867214	0.314153	-0.018966	-0.448897	0.392044	-0.546835	-0.630168	-0.921792	-0.072770	-0.126004	-0.359343
63781	-2.268656	2.131643	9.921446	-0.041991	0.022101	-0.430127	0.397760	-0.540983	-0.629420	-0.924868	-0.070755	-0.126642	-0.351533
63782	-2.110991	2.235831	9.789110	-0.222775	0.042983	-0.409362	0.406220	-0.534872	-0.628582	-0.927875	-0.065300	-0.126371	-0.344695
63783	-1.614693	1.448579	8.432409	-0.185302	-0.012942	-0.369919	0.412178	-0.522998	-0.632176	-0.930683	-0.061002	-0.125245	-0.338263
63784	-1.493398	1.170502	9.038569	-0.119635	-0.081523	-0.288728	0.415933	-0.515080	-0.634741	-0.932947	-0.058614	-0.123191	-0.333165
63785	-1.436191	1.707240	10.106445	-0.084132	-0.055621	-0.244248	0.417706	-0.501677	-0.640068	-0.934815	-0.056784	-0.121761	-0.328740
63786	-1.708984	2.046680	10.304954	0.074278	0.028424	-0.232068	0.422260	-0.497734	-0.640356	-0.936174	-0.057437	-0.122962	-0.324284
63787	-1.971185	1.536376	9.493886	0.205650	0.018100	-0.181811	0.423046	-0.500614	-0.636257	-0.937078	-0.060691	-0.124718	-0.320385
63788	-2.059924	1.636557	8.995946	0.300306	-0.048327	-0.146056	0.424114	-0.505547	-0.634511	-0.937740	-0.066277	-0.125832	-0.316886
63789	-1.789156	1.669389	9.412137	0.292979	-0.095774	-0.134029	0.425436	-0.510208	-0.631085	-0.938443	-0.071992	-0.125945	-0.313495
63790	-1.455236	1.780944	8.992389	0.244499	-0.096786	-0.085990	0.424411	-0.515403	-0.628405	-0.938856	-0.076985	-0.125704	-0.311162
63791	-1.479214	1.818291	8.560455	0.215535	-0.115258	-0.006057	0.421806	-0.518949	-0.625556	-0.938865	-0.081683	-0.124751	-0.310319
63792	-1.376739	1.962223	8.700609	0.256354	-0.111979	0.066503	0.418052	-0.526044	-0.624534	-0.938296	-0.087373	-0.124049	-0.310770
63793	-1.541084	1.926423	9.158216	0.320439	-0.133139	0.121558	0.413130	-0.535049	-0.622997	-0.937313	-0.094455	-0.123176	-0.312011
63794	-1.780797	2.481601	9.993356	0.209316	-0.079993	0.156355	0.408343	-0.545150	-0.620696	-0.936124	-0.099279	-0.122606	-0.314297
63795	-1.808679	2.987772	9.499557	0.018022	-0.005564	0.155353	0.403647	-0.548684	-0.618074	-0.935147	-0.099982	-0.122162	-0.317144
63796	-1.848761	2.803569	8.933042	-0.092799	0.006813	0.145765	0.402208	-0.548676	-0.617794	-0.934382	-0.098575	-0.121330	-0.320143
63797	-1.934448	2.968567	9.190413	-0.126855	-0.008982	0.147276	0.398936	-0.546879	-0.619408	-0.933725	-0.096588	-0.119940	-0.323177
63798	-2.041197	2.888517	9.481196	-0.115984	-0.005422	0.110368	0.396703	-0.544129	-0.621029	-0.933237	-0.094737	-0.118797	-0.325547
63799	-2.099212	2.870582	9.760258	-0.112258	-0.000122	0.071651	0.394721	-0.540013	-0.621605	-0.932997	-0.092790	-0.117838	-0.327140
63800	-2.009002	2.666700	9.382242	-0.122794	0.010507	0.039830	0.394204	-0.538914	-0.625208	-0.932916	-0.090535	-0.117082	-0.328272
63801	-1.910725	2.903965	9.360090	-0.141485	-0.009591	0.014087	0.393269	-0.533845	-0.627730	-0.933111	-0.087982	-0.115884	-0.328836
63802	-1.517843	2.479009	9.029792	-0.310510	-0.028010	-0.002389	0.391674	-0.527814	-0.630104	-0.933673	-0.082367	-0.113253	-0.329613
63803	-1.688984	2.169019	9.465080	-0.473474	-0.047358	0.005143	0.391756	-0.515633	-0.636064	-0.934495	-0.073841	-0.109175	-0.330678
63804	-1.505141	2.206886	9.733084	-0.670586	0.010063	0.074355	0.389597	-0.497965	-0.645558	-0.934831	-0.061400	-0.104738	-0.333694
63805	-1.074517	1.650043	9.626841	-0.595877	-0.005980	0.168004	0.387558	-0.478519	-0.655165	-0.934392	-0.050649	-0.100360	-0.338044
63806	-1.047829	1.319014	9.978474	-0.188235	-0.014847	0.232541	0.385037	-0.469335	-0.659434	-0.933025	-0.047719	-0.098491	-0.342765
63807	-1.123051	1.594757	10.299510	0.200895	0.020158	0.253199	0.382703	-0.473565	-0.657889	-0.931050	-0.051834	-0.099894	-0.347104
63808	-1.709461	1.979399	10.323410	0.440113	0.069511	0.198099	0.380270	-0.486281	-0.651769	-0.929028	-0.059959	-0.103953	-0.350009
63809	-1.682269	2.424659	9.713084	0.327921	0.118796	0.112083	0.381886	-0.499430	-0.643775	-0.927587	-0.065482	-0.108227	-0.351540
63810	-1.710389	1.913224	8.342450	0.264030	0.029217	0.003725	0.380881	-0.511196	-0.636245	-0.927090	-0.070188	-0.110549	-0.351221
63811	-1.765135	1.672086	8.782332	0.378717	-0.144711	-0.096565	0.379867	-0.519403	-0.631914	-0.927534	-0.078028	-0.110587	-0.348371
63812	-1.194705	2.090896	8.772614	0.527311	-0.261981	-0.143576	0.375182	-0.524578	-0.629566	-0.928179	-0.089318	-0.109548	-0.344245
63813	-1.501532	2.379475	9.554800	0.216036	-0.267298	-0.185382	0.372462	-0.530860	-0.626613	-0.929636	-0.094780	-0.106328	-0.339834
63814	-1.764533	2.374918	10.539910	-0.340378	-0.185268	-0.212875	0.367850	-0.522075	-0.630466	-0.931976	-0.089242	-0.100919	-0.336560
63815	-1.858177	2.106688	10.672212	-0.591618	-0.110030	-0.235611	0.364403	-0.507273	-0.640874	-0.934773	-0.078452	-0.095240	-0.333126
63816	-1.855678	1.788486	10.437828	-0.696198	-0.055750	-0.238000	0.365615	-0.485108	-0.649727	-0.937421	-0.065358	-0.089849	-0.329997
63817	-1.329720	2.098732	9.417916	-0.671024	-0.041703	-0.230788	0.368503	-0.458984	-0.658437	-0.939811	-0.052598	-0.084889	-0.326777
63818	-1.346032	1.520307	8.978838	-0.555643	-0.087073	-0.226691	0.370239	-0.437918	-0.665628	-0.941942	-0.042353	-0.079773	-0.323402
63819	-1.365156	1.177226	9.991596	-0.474612	-0.041918	-0.157292	0.369104	-0.417245	-0.674073	-0.943388	-0.033391	-0.076006	-0.321135
63820	-0.801238	0.691267	9.810520	-0.034661	0.026146	-0.078324	0.369841	-0.408081	-0.675287	-0.943866	-0.032469	-0.076247	-0.319764
63821	-0.947557	0.512287	9.108002	0.128033	0.073483	-0.013500	0.372968	-0.408100	-0.672230	-0.943763	-0.034335	-0.078399	-0.319353
63822	-1.420052	0.630423	8.784203	0.269301	0.056164	0.013194	0.372851	-0.412479	-0.669038	-0.943381	-0.039097	-0.081087	-0.319263
63823	-1.773208	1.193534	9.565138	0.309354	0.021062	0.031186	0.372626	-0.421101	-0.665240	-0.942899	-0.044767	-0.083392	-0.319348
63824	-1.633519	1.806836	9.926652	0.260387	0.008820	-0.032583	0.372921	-0.429040	-0.661960	-0.942824	-0.049579	-0.085170	-0.318389
63825	-1.106938	1.840566	9.715825	0.326958	0.021141	-0.102694	0.373221	-0.439855	-0.655346	-0.943105	-0.055382	-0.087716	-0.315897
63826	-0.856757	1.055003	9.070200	0.307323	-0.009395	-0.109337	0.374031	-0.447114	-0.650773	-0.943413	-0.061053	-0.089525	-0.313416
63827	-0.797263	1.257795	9.473347	0.273184	-0.062897	-0.104478	0.373906	-0.449304	-0.648724	-0.943845	-0.066349	-0.090109	-0.310862
63828	-0.573439	1.474232	10.038648	0.296396	-0.070067	-0.109657	0.373671	-0.456009	-0.645553	-0.944225	-0.072195	-0.090695	-0.308222
63829	-0.452598	1.487894	10.095438	0.252696	-0.073548	-0.143508	0.371336	-0.460924	-0.642592	-0.944881	-0.077092	-0.090945	-0.304936
63830	-0.409996	1.380501	9.690104	0.087234	-0.071760	-0.146495	0.370823	-0.464207	-0.640159	-0.945753	-0.078926	-0.090268	-0.301949
63831	-0.565694	1.218155	9.684774	0.171202	-0.139958	-0.137305	0.368211	-0.465973	-0.637809	-0.946578	-0.082668	-0.088692	-0.298815
63832	-0.780010	1.618471	10.277597	-0.036487	-0.138360	-0.126343	0.366098	-0.461856	-0.638384	-0.947631	-0.082597	-0.085981	-0.296276
63833	-1.170607	1.700668	10.207415	-0.245765	-0.059554	-0.120398	0.365017	-0.454187	-0.640878	-0.948866	-0.077967	-0.083397	-0.294312
63834	-1.603812	1.918719	9.624884	0.142535	-0.002416	-0.082808	0.363436	-0.451441	-0.641862	-0.949132	-0.080565	-0.084236	-0.292510
63835	-1.816911	2.533644	8.831135	1.141288	0.105681	-0.075812	0.365584	-0.468426	-0.630163	-0.947336	-0.101353	-0.092867	-0.289238
63836	-2.119148	3.508205	8.229735	2.077281	0.116626	-0.072172	0.369672	-0.514165	-0.602998	-0.942519	-0.139800	-0.107063	-0.283993
63837	-1.753186	4.041097	8.040452	2.136168	-0.011198	-0.065154	0.371284	-0.564135	-0.570923	-0.936105	-0.179798	-0.118983	-0.277890
63838	-1.841768	4.488732	7.911785	1.549176	-0.147753	-0.089191	0.369590	-0.606698	-0.540277	-0.930901	-0.209309	-0.125034	-0.271991
63839	-2.142194	4.342421	8.061690	0.722106	-0.230271	-0.044352	0.365359	-0.631451	-0.523645	-0.928605	-0.223853	-0.124831	-0.268328
63840	-1.358264	5.205425	9.141466	-0.240988	-0.210147	0.015588	0.360323	-0.644972	-0.519305	-0.929991	-0.220501	-0.119583	-0.268692
63841	-1.284625	4.695256	9.231092	-1.076886	-0.161539	0.072107	0.354270	-0.628785	-0.534574	-0.934534	-0.201438	-0.110440	-0.271794
63842	-0.716617	3.766890	9.100167	-1.522436	-0.130285	0.073021	0.350085	-0.590299	-0.559610	-0.940066	-0.173766	-0.099344	-0.276064
63843	-0.531487	2.972558	9.353786	-1.134387	-0.100655	0.128603	0.345011	-0.556871	-0.583907	-0.943273	-0.153143	-0.090678	-0.280287
63844	-0.438462	2.795482	9.884451	-0.635357	-0.046529	0.179943	0.339986	-0.539459	-0.596076	-0.944209	-0.141746	-0.085602	-0.284691
63845	-0.407207	3.115016	9.854210	-0.740933	0.070596	0.216663	0.335462	-0.517945	-0.608729	-0.944865	-0.127625	-0.082017	-0.290200
63846	-0.556963	2.466086	8.826697	-0.832313	0.100455	0.275960	0.333567	-0.499182	-0.620673	-0.945071	-0.111765	-0.078289	-0.297020
63847	-0.158326	2.168726	8.553088	-0.970317	0.035536	0.309792	0.332327	-0.483847	-0.627488	-0.945166	-0.093602	-0.072388	-0.304400
63848	-0.554102	2.183023	9.073347	-0.898896	0.003160	0.320879	0.326745	-0.460960	-0.638818	-0.944705	-0.077057	-0.066284	-0.311771
63849	-0.478215	2.637231	9.940650	-0.657404	-0.043325	0.304898	0.323280	-0.444654	-0.646495	-0.943786	-0.065270	-0.060782	-0.318297
63850	-0.383023	2.421994	10.581403	-0.511353	-0.022308	0.246033	0.316152	-0.427096	-0.655656	-0.942845	-0.056074	-0.056699	-0.323549
63851	-0.555217	1.965270	11.005401	-0.548535	0.047839	0.164897	0.313626	-0.416680	-0.660430	-0.942283	-0.045622	-0.053745	-0.327311
63852	-0.956090	1.300599	10.482134	-0.502494	0.091996	0.098420	0.314746	-0.405191	-0.663050	-0.941925	-0.035672	-0.052016	-0.329846
63853	-0.988588	1.492381	10.196239	-0.404671	0.149931	0.058864	0.317954	-0.392755	-0.666080	-0.941639	-0.027148	-0.052027	-0.331469
63854	-0.766353	0.884217	8.505116	-0.258425	0.125900	0.005938	0.319208	-0.382636	-0.667163	-0.941578	-0.021471	-0.052599	-0.331970
63855	-0.815805	0.036623	8.832242	-0.217483	0.038354	0.013684	0.322562	-0.373348	-0.669450	-0.941536	-0.017144	-0.051773	-0.332469
63856	-0.804350	-0.087360	10.001059	-0.124785	0.006547	0.049437	0.321235	-0.368688	-0.671324	-0.941225	-0.014821	-0.050967	-0.333584
63857	-1.029572	0.483136	10.377244	-0.042526	0.045005	0.066212	0.320586	-0.369916	-0.670680	-0.940755	-0.013763	-0.051407	-0.334885
63858	-1.196944	0.741554	9.516520	-0.040540	0.034783	0.045164	0.321231	-0.368688	-0.670290	-0.940407	-0.012833	-0.051696	-0.335854
63859	-1.267526	0.354575	8.625913	-0.009959	-0.023546	0.015178	0.320574	-0.368275	-0.669888	-0.940337	-0.012785	-0.051107	-0.336141
63860	-1.337971	-0.043912	8.691631	0.056149	-0.097880	0.011804	0.316656	-0.368938	-0.670094	-0.940319	-0.014530	-0.049559	-0.336353
63861	-1.153030	0.125865	9.629221	0.130263	-0.122617	0.012213	0.312761	-0.373158	-0.670853	-0.940321	-0.017735	-0.048070	-0.336410
63862	-0.882314	0.153674	9.975664	0.195556	-0.093888	0.016234	0.310163	-0.376976	-0.669429	-0.940211	-0.022080	-0.047532	-0.336536
63863	-0.504388	0.319833	10.221840	0.220841	-0.042324	-0.025776	0.306142	-0.383660	-0.667365	-0.940326	-0.026386	-0.048162	-0.335813
63864	-0.189474	0.466061	10.081421	0.217445	-0.010829	-0.052184	0.305383	-0.389404	-0.665341	-0.940550	-0.030518	-0.049364	-0.334660
63865	-0.193144	0.633890	9.900742	0.088970	0.013831	-0.119960	0.305927	-0.394197	-0.663585	-0.941292	-0.031874	-0.050180	-0.332317
63866	-0.361294	0.757691	9.845939	0.080300	0.003532	-0.181665	0.308010	-0.393799	-0.661802	-0.942427	-0.033200	-0.050814	-0.328857
63867	-0.094191	0.964994	9.894081	0.101992	0.007057	-0.229116	0.308801	-0.395719	-0.660410	-0.943860	-0.034752	-0.051621	-0.324433
63868	-0.199398	0.782102	9.590088	-0.015878	-0.031245	-0.284746	0.310877	-0.393542	-0.659644	-0.945725	-0.034380	-0.051044	-0.319088
63869	-0.343684	0.536982	9.285716	-0.262806	-0.046946	-0.286602	0.312149	-0.386433	-0.660887	-0.947766	-0.029324	-0.048495	-0.313892
63870	-0.459111	0.587501	9.782344	0.017813	-0.061071	-0.231704	0.311060	-0.377942	-0.662597	-0.949253	-0.029840	-0.047501	-0.309470
63871	-0.710288	0.557859	10.459459	-0.023710	-0.031567	-0.161352	0.311055	-0.377122	-0.662331	-0.950304	-0.029329	-0.046660	-0.306408
63872	-0.828771	0.875888	10.341577	-0.122310	-0.017654	-0.112571	0.310905	-0.373152	-0.663324	-0.951071	-0.027026	-0.045557	-0.304398
63873	-1.033299	0.645876	10.105186	-0.067145	-0.031687	-0.043469	0.309580	-0.369039	-0.664816	-0.951411	-0.025794	-0.044394	-0.303613
63874	-0.900299	1.014829	9.978510	-0.061977	-0.042313	0.003270	0.307624	-0.369850	-0.665053	-0.951455	-0.024893	-0.043128	-0.303734
63875	-0.430332	0.908505	9.439731	-0.034274	-0.070358	0.016437	0.304897	-0.371612	-0.667357	-0.951441	-0.024598	-0.041406	-0.304040
63876	-0.464181	0.571435	9.234282	0.005855	-0.105341	0.039459	0.301237	-0.371455	-0.667818	-0.951276	-0.025401	-0.039334	-0.304764
63877	-0.756817	0.834345	9.523402	0.256174	-0.154310	0.064152	0.296423	-0.375123	-0.668558	-0.950868	-0.031187	-0.037766	-0.305698
63878	-0.874391	1.260037	10.009943	0.445834	-0.135959	0.063950	0.290743	-0.389188	-0.666283	-0.950253	-0.040562	-0.037782	-0.306508
63879	-0.828310	1.625307	10.030567	0.021816	-0.073976	0.064669	0.286079	-0.397510	-0.664872	-0.949900	-0.041435	-0.036333	-0.307658
63880	-0.304148	1.326627	9.645314	-0.033600	-0.056561	0.065880	0.282685	-0.398039	-0.665343	-0.949542	-0.041210	-0.034916	-0.308955
63881	-0.586291	0.716639	9.217779	-0.044362	-0.056413	0.079871	0.280990	-0.399261	-0.664554	-0.949128	-0.040735	-0.033386	-0.310454
63882	-0.682521	0.748002	9.790923	-0.203967	-0.060188	0.138636	0.277047	-0.394313	-0.666515	-0.948447	-0.037347	-0.030782	-0.313220
63883	-0.822197	1.125427	10.166554	-0.109254	-0.035772	0.165961	0.275210	-0.391976	-0.668534	-0.947508	-0.035556	-0.029204	-0.316403
63884	-0.785379	1.548265	10.113421	-0.059211	0.007912	0.196520	0.271550	-0.391956	-0.668608	-0.946277	-0.034518	-0.028758	-0.320220
63885	-0.251939	1.535553	9.676104	-0.044755	0.013144	0.178867	0.267778	-0.395083	-0.668970	-0.945151	-0.033694	-0.028532	-0.323635
63886	0.007870	1.081925	9.067857	-0.026807	-0.006907	0.175243	0.267658	-0.396861	-0.669244	-0.943991	-0.033349	-0.028030	-0.327082
63887	0.175469	0.874581	9.328375	-0.028831	-0.059572	0.203137	0.263220	-0.397520	-0.670090	-0.942708	-0.033342	-0.026495	-0.330889
63888	0.346444	1.129847	9.872950	-0.045112	-0.055434	0.229457	0.259697	-0.398048	-0.671335	-0.941193	-0.032998	-0.024919	-0.335331
63889	0.452635	1.443270	10.394720	-0.055909	-0.027605	0.238312	0.255259	-0.399666	-0.670508	-0.939633	-0.032336	-0.023746	-0.339823
63890	0.193634	1.349547	10.544873	-0.132754	-0.008280	0.216729	0.250552	-0.399093	-0.671208	-0.938192	-0.030021	-0.022468	-0.344077
63891	0.159187	1.265123	10.375978	-0.132651	0.012796	0.204466	0.247665	-0.396066	-0.673075	-0.936846	-0.027669	-0.021536	-0.347979
63892	-0.005005	0.931742	10.258210	-0.030554	0.044426	0.193854	0.247522	-0.394013	-0.672923	-0.935470	-0.026894	-0.021967	-0.351697
63893	-0.425375	1.240210	10.176466	-0.091181	0.070878	0.158452	0.247263	-0.394011	-0.673566	-0.934364	-0.024916	-0.022440	-0.354739
63894	0.314613	1.413181	9.640971	-0.172980	0.094588	0.067006	0.248416	-0.389639	-0.673799	-0.933904	-0.021066	-0.022866	-0.356168
63895	-0.024601	-0.084044	9.141247	-0.090450	0.059091	0.014416	0.251404	-0.386508	-0.673554	-0.933809	-0.019132	-0.023172	-0.356507
63896	-0.746890	-0.491996	9.955057	-0.101327	0.043380	0.016158	0.250743	-0.384725	-0.674303	-0.933687	-0.016961	-0.023172	-0.356936
63897	-0.918597	0.465785	10.491439	-0.281199	0.078232	0.024020	0.253712	-0.377763	-0.675055	-0.933560	-0.011271	-0.022496	-0.357538
63898	-0.885687	0.373422	9.471152	-0.312252	0.090745	-0.002602	0.253407	-0.368729	-0.677290	-0.933559	-0.004813	-0.021875	-0.357724
63899	-0.923959	-0.220798	8.529820	-0.365935	0.015703	-0.002473	0.255175	-0.356423	-0.679264	-0.933581	0.002062	-0.019466	-0.357832
63900	-0.986330	-0.167067	8.639118	-0.405525	-0.059619	0.021666	0.254459	-0.343555	-0.682490	-0.933329	0.009176	-0.015367	-0.358576
63901	-0.947688	-0.180419	9.090426	-0.299222	-0.121836	0.028359	0.252189	-0.332320	-0.687130	-0.933089	0.013844	-0.010906	-0.359214
63902	-0.687746	0.012574	9.945929	-0.092657	-0.089698	0.041378	0.246287	-0.327772	-0.689066	-0.932628	0.014899	-0.008489	-0.360430
63903	-0.174710	-0.169111	10.040347	0.034384	-0.054852	0.050168	0.245247	-0.328587	-0.689576	-0.932285	0.013815	-0.007694	-0.361379
63904	0.268343	-0.327843	9.597324	0.081074	-0.011096	0.038174	0.243811	-0.329401	-0.688657	-0.931855	0.012196	-0.007995	-0.362536
63905	0.209000	-0.511226	9.249672	0.090046	-0.021499	0.038190	0.241740	-0.333769	-0.687505	-0.931602	0.010321	-0.008183	-0.363241
63906	-0.069458	-0.282922	9.269118	0.080212	-0.054652	0.027554	0.240450	-0.336224	-0.688544	-0.931322	0.008402	-0.007668	-0.364020
63907	-0.100741	0.068560	9.302267	0.062370	-0.072998	0.011577	0.237972	-0.337990	-0.687231	-0.931258	0.006668	-0.006683	-0.364239
63908	-0.100941	0.030991	9.599829	0.005996	-0.086175	0.000530	0.236406	-0.338529	-0.687083	-0.931195	0.005904	-0.005038	-0.364438
63909	-0.328351	-0.040753	9.939812	0.022248	-0.068589	-0.036251	0.234574	-0.338382	-0.686925	-0.931468	0.004953	-0.003843	-0.363770
63910	-0.375253	0.132384	10.598270	-0.043850	-0.040657	-0.070081	0.232470	-0.335908	-0.687257	-0.931860	0.005455	-0.002676	-0.362767
63911	-0.485930	-0.500425	11.010101	0.044727	0.029308	-0.064000	0.231424	-0.335628	-0.687885	-0.932326	0.004815	-0.003482	-0.361570
63912	0.227136	-0.045395	10.624674	0.171111	0.086128	-0.084134	0.235742	-0.338116	-0.684871	-0.932835	0.002230	-0.006234	-0.360244
63913	0.535418	-0.796615	9.560793	0.148171	0.062770	-0.137479	0.238629	-0.341691	-0.682234	-0.933816	-0.000075	-0.008367	-0.357656
63914	0.066812	-0.821693	9.602998	0.006694	-0.019385	-0.138672	0.239423	-0.343063	-0.682518	-0.934760	-0.000339	-0.007970	-0.355191
63915	-0.428814	-0.235701	9.638042	-0.147270	-0.047320	-0.129053	0.240315	-0.339100	-0.682363	-0.935678	0.002132	-0.005931	-0.352799
63916	-0.315717	0.377413	9.870012	0.309865	-0.070055	-0.122193	0.239932	-0.340740	-0.682502	-0.936514	-0.004170	-0.006718	-0.350542
63917	-0.235123	0.167521	9.862098	0.228271	-0.091168	-0.091209	0.237210	-0.346337	-0.680059	-0.937134	-0.009053	-0.006526	-0.348791
63918	-0.255431	0.032648	9.747773	-0.199691	-0.103642	-0.030948	0.234720	-0.344133	-0.681682	-0.937342	-0.006052	-0.003113	-0.348344
63919	-0.550829	0.249640	9.957086	0.070112	-0.110725	0.052188	0.231186	-0.343019	-0.682393	-0.936973	-0.008110	-0.001451	-0.349303
63920	-0.568133	0.509196	10.637911	0.084068	-0.056799	0.130072	0.226003	-0.351886	-0.681109	-0.936000	-0.010110	-0.000871	-0.351855
63921	-0.258225	0.979097	10.155200	0.069770	-0.028848	0.150349	0.224451	-0.355024	-0.680988	-0.934923	-0.011619	-0.000764	-0.354659
63922	-0.005832	0.847035	9.295979	0.168277	-0.030468	0.153621	0.224058	-0.354886	-0.680851	-0.933751	-0.015009	-0.001271	-0.357607
63923	0.132457	0.272695	9.014222	0.073276	-0.084769	0.177252	0.219649	-0.361430	-0.680332	-0.932455	-0.017011	-0.000136	-0.360886
63924	0.291500	0.214947	9.411111	-0.009253	-0.130472	0.199327	0.213120	-0.363037	-0.679991	-0.930845	-0.017807	0.002506	-0.364973
63925	0.319019	0.336186	9.803983	-0.043384	-0.141111	0.214908	0.208438	-0.366842	-0.680734	-0.929271	-0.018047	0.005563	-0.368915
63926	0.084901	0.334684	10.289021	0.110410	-0.113144	0.232051	0.203744	-0.368459	-0.681714	-0.927360	-0.020935	0.007010	-0.373518
63927	0.347444	0.580432	10.313613	0.144537	-0.036212	0.227262	0.198275	-0.372671	-0.681027	-0.925583	-0.023891	0.006730	-0.377730
63928	0.380488	0.498482	9.552986	0.053359	-0.015103	0.235476	0.195021	-0.376075	-0.679330	-0.923617	-0.024990	0.006791	-0.382440
63929	-0.001146	0.482124	9.522447	0.042496	-0.016803	0.263700	0.191897	-0.378932	-0.678664	-0.921563	-0.025909	0.006934	-0.387301
63930	-0.245482	0.749188	9.719878	0.074557	0.005896	0.299386	0.189588	-0.387130	-0.677934	-0.919033	-0.027226	0.006474	-0.393186
63931	-0.436589	1.681942	10.674290	0.200643	0.063489	0.311314	0.187529	-0.393277	-0.677446	-0.916458	-0.030447	0.003865	-0.398952
63932	-0.324623	2.492912	10.326979	0.346948	0.163440	0.252963	0.187830	-0.401763	-0.674689	-0.914183	-0.035509	-0.001666	-0.403739
63933	0.154907	1.392603	8.796199	0.234631	0.185606	0.202544	0.190999	-0.411362	-0.668106	-0.912348	-0.038463	-0.006894	-0.407546
63934	-0.018972	0.706788	9.015713	0.153914	0.133062	0.219296	0.192856	-0.417668	-0.665609	-0.910392	-0.040245	-0.010328	-0.411654
63935	0.109475	1.079134	9.987360	0.166129	0.095114	0.251867	0.193429	-0.428345	-0.662490	-0.908144	-0.042695	-0.013310	-0.416263
63936	0.439520	1.307730	10.080864	0.254048	0.082900	0.195133	0.194519	-0.436972	-0.660910	-0.906246	-0.046700	-0.016685	-0.419831
63937	0.316859	1.056764	9.492665	0.333012	0.063933	0.154223	0.193356	-0.442168	-0.656288	-0.904588	-0.052429	-0.020559	-0.422551
63938	0.181606	1.052924	9.464950	0.292030	0.020337	0.103581	0.191443	-0.453655	-0.651328	-0.903367	-0.057612	-0.023208	-0.424348
63939	-0.108591	0.979347	9.831888	0.165091	0.006405	0.063898	0.190680	-0.458851	-0.649040	-0.902619	-0.060733	-0.024706	-0.425417
63940	-0.391380	1.262053	10.327824	0.177773	-0.010124	0.012954	0.189947	-0.468974	-0.647318	-0.902273	-0.064064	-0.025942	-0.425589
63941	-0.304436	1.277018	9.937933	0.176335	-0.010786	-0.054042	0.190222	-0.472260	-0.645802	-0.902502	-0.067442	-0.027391	-0.424489
63942	-0.216027	0.829468	9.307202	0.030651	-0.049135	-0.085306	0.189952	-0.471986	-0.643726	-0.903195	-0.068396	-0.026801	-0.422897
63943	-0.028606	0.707164	9.114329	-0.051777	-0.100827	-0.071191	0.188383	-0.470882	-0.645502	-0.903919	-0.068355	-0.024703	-0.421484
63944	0.309457	0.700554	9.387701	0.020545	-0.129878	-0.054136	0.186545	-0.469504	-0.645461	-0.904386	-0.069823	-0.022525	-0.420361
63945	0.497816	1.023043	9.937704	0.124214	-0.109074	-0.034804	0.183158	-0.471949	-0.644917	-0.904551	-0.073020	-0.021670	-0.419507
63946	0.617257	1.176404	10.058596	0.430203	-0.054842	-0.019167	0.181113	-0.481791	-0.642138	-0.904032	-0.081280	-0.024242	-0.418965
63947	0.555138	1.272713	9.935274	0.321032	0.027346	0.012098	0.181657	-0.488091	-0.637811	-0.903380	-0.086894	-0.027394	-0.419051
63948	0.324646	1.448406	10.174792	0.302118	0.097254	0.054609	0.182999	-0.497131	-0.633264	-0.902261	-0.091591	-0.031521	-0.420169
63949	0.077380	1.971332	10.668376	0.281529	0.149689	0.061869	0.185392	-0.506725	-0.628738	-0.901117	-0.095467	-0.036454	-0.421360
63950	0.331001	2.338092	10.132095	0.099249	0.213590	0.043159	0.190776	-0.514146	-0.623719	-0.900345	-0.095512	-0.040989	-0.422582
63951	-0.315017	1.853783	8.978583	-0.015018	0.209695	0.014235	0.195347	-0.514993	-0.620951	-0.900079	-0.093500	-0.044595	-0.423234
63952	-0.841727	1.809698	8.948976	-0.113373	0.169640	-0.011149	0.198992	-0.510906	-0.623293	-0.900187	-0.090039	-0.046639	-0.423533
63953	-0.860488	1.891245	8.827514	-0.151895	0.134651	-0.007126	0.200802	-0.507359	-0.623156	-0.900396	-0.086148	-0.047823	-0.423767
63954	-0.788845	2.105850	9.192241	-0.068754	0.087340	-0.014608	0.205228	-0.503551	-0.623961	-0.900536	-0.084183	-0.048761	-0.423757
63955	-0.642744	1.930037	9.484548	0.090382	0.026030	-0.013756	0.206016	-0.504376	-0.623593	-0.900482	-0.085560	-0.050088	-0.423442
63956	-0.261596	1.874619	9.636828	0.193986	-0.047617	0.000702	0.207071	-0.507941	-0.620411	-0.900177	-0.089487	-0.050794	-0.423195
63957	-0.060490	2.293037	10.130149	0.197457	-0.060058	0.009508	0.204483	-0.513264	-0.619390	-0.899804	-0.093549	-0.051428	-0.423032
63958	-0.107908	2.426978	9.766817	0.154649	-0.065180	-0.011921	0.201894	-0.519272	-0.617082	-0.899663	-0.096899	-0.051509	-0.422569
63959	-0.275557	2.631521	9.376496	0.140401	-0.073793	-0.017242	0.200077	-0.522137	-0.616048	-0.899614	-0.100048	-0.051470	-0.421944
63960	-0.019908	2.571149	9.947952	0.142228	-0.038081	-0.031300	0.199329	-0.528974	-0.615328	-0.899616	-0.102925	-0.051971	-0.421185
63961	0.039230	2.730093	10.167957	0.147665	0.025731	-0.032782	0.199074	-0.532259	-0.611865	-0.899560	-0.105372	-0.053807	-0.420468
63962	0.016970	2.657944	10.112047	0.162155	0.057320	-0.060766	0.201301	-0.534872	-0.608950	-0.899652	-0.107770	-0.056253	-0.419342
63963	0.044625	2.496763	9.381797	0.108706	0.076768	-0.087546	0.203926	-0.537624	-0.607206	-0.900062	-0.109041	-0.058786	-0.417783
63964	-0.051167	2.288893	8.798668	-0.004092	0.036604	-0.070890	0.206270	-0.537638	-0.604525	-0.900607	-0.108606	-0.059489	-0.416620
63965	-0.397805	1.749355	9.223219	-0.023898	0.025225	-0.062280	0.210711	-0.536841	-0.604713	-0.901151	-0.107927	-0.059922	-0.415557
63966	-0.405296	2.682084	10.637454	0.054757	0.099291	-0.055990	0.211756	-0.536847	-0.604729	-0.901367	-0.108049	-0.062211	-0.414720
63967	-0.640597	2.552012	9.972313	0.235815	0.189737	-0.082481	0.216728	-0.539338	-0.601595	-0.901293	-0.110647	-0.067820	-0.413315
63968	-0.671907	1.921381	8.939182	0.234052	0.221410	-0.054279	0.221843	-0.546211	-0.595144	-0.900897	-0.112987	-0.073788	-0.412520
63969	-0.454035	2.003445	8.803669	0.102247	0.222058	0.011686	0.227730	-0.549529	-0.590997	-0.900241	-0.113002	-0.078659	-0.413049
63970	-0.347146	2.093967	8.791771	-0.013427	0.176396	0.054723	0.233488	-0.552299	-0.588007	-0.899529	-0.111415	-0.081523	-0.414472
63971	-0.625993	2.264853	8.909090	-0.074446	0.069673	0.060176	0.234532	-0.552168	-0.587892	-0.899092	-0.109568	-0.082067	-0.415804
63972	-0.957994	2.746149	9.729756	-0.045949	-0.021364	0.043492	0.233747	-0.550657	-0.590064	-0.898860	-0.109019	-0.081128	-0.416633
63973	-1.024955	3.170328	9.850563	0.041793	-0.047553	0.022112	0.230752	-0.552556	-0.590425	-0.898672	-0.110179	-0.080641	-0.416829
63974	-0.908230	3.298087	9.456905	0.091175	-0.043933	-0.003070	0.227751	-0.553909	-0.589747	-0.898561	-0.112207	-0.080541	-0.416546
63975	-0.675120	3.149006	9.275347	0.129757	-0.035159	-0.020477	0.226719	-0.556366	-0.589756	-0.898500	-0.114809	-0.081127	-0.415856
63976	-0.311984	2.946275	9.183370	0.178138	-0.035199	-0.033490	0.225428	-0.561013	-0.586937	-0.898417	-0.118276	-0.081975	-0.414894
63977	0.420878	2.777360	9.295263	0.187001	-0.038963	-0.020479	0.226085	-0.563481	-0.583738	-0.898205	-0.121968	-0.082927	-0.414096
63978	0.847888	3.055992	9.482229	0.120843	-0.021627	-0.030667	0.225582	-0.567721	-0.582478	-0.898190	-0.124294	-0.083538	-0.413312
63979	0.580612	2.829009	9.289673	-0.026703	0.009968	-0.035995	0.226882	-0.567592	-0.580557	-0.898534	-0.123764	-0.083560	-0.412718
63980	0.011629	2.909493	10.564377	-0.167276	0.077181	-0.028686	0.226605	-0.563485	-0.582969	-0.899023	-0.120096	-0.083566	-0.412736
63981	-0.038467	3.328716	10.680174	-0.356800	0.148022	-0.043812	0.230512	-0.558304	-0.586986	-0.899964	-0.112486	-0.083321	-0.412879
63982	-0.462205	2.197271	9.248150	-0.394481	0.109856	0.000643	0.234123	-0.547238	-0.590941	-0.900609	-0.104500	-0.081964	-0.413841
63983	-0.699210	1.468172	9.309101	-0.290986	0.085333	0.052337	0.236704	-0.538218	-0.596064	-0.900632	-0.098690	-0.080902	-0.415425
63984	-0.640470	1.565182	9.723054	-0.074789	0.091261	0.115609	0.237471	-0.534116	-0.597846	-0.899643	-0.096795	-0.081622	-0.417864
63985	-1.058914	1.821591	9.138433	-0.013987	0.062603	0.133763	0.237719	-0.532476	-0.596799	-0.898457	-0.096238	-0.082291	-0.420405
63986	-1.342322	2.041882	8.883869	-0.169754	0.021535	0.148476	0.236677	-0.532196	-0.598333	-0.897461	-0.093274	-0.080893	-0.423462
