# Supplementary material for: Identification of Haptic Based Guiding Using Hard Reins
Source: PLoS One. 2015 Jul 22;10(7):e0132020. doi: 10.1371/journal.pone.0132020 (PMC4511788; doi:10.1371/journal.pone.0132020)
Supplement: S1 File — (ZIP) [file pone.0132020.s001.zip › MotionData1/Subject2/T6/gc6.txt]

// Start Time: 0
// Sample rate: 25.0Hz
// Scenario: 4.9
// Firmware Version: 2.6.1
Counter	Acc_X	Acc_Y	Acc_Z	Gyr_X	Gyr_Y	Gyr_Z	Mag_X	Mag_Y	Mag_Z	Quat_w	Quat_x	Quat_y	Quat_z
63403	9.179091	-0.312968	-3.588450	-0.544903	-0.002637	-0.012817	-0.806195	0.277262	0.024280	0.583711	-0.153704	-0.793446	-0.078102
63404	9.200716	-0.303334	-3.571674	-0.537518	0.013484	-0.005748	-0.806754	0.278090	0.025259	0.583390	-0.159345	-0.792193	-0.081832
63405	9.174150	-0.283760	-3.559777	-0.557622	-0.004427	-0.007645	-0.806749	0.277124	0.024559	0.581645	-0.164455	-0.791916	-0.086674
63406	9.133313	-0.273959	-3.579160	-0.533846	0.017015	-0.000428	-0.807027	0.277261	0.025391	0.581352	-0.170108	-0.790531	-0.090298
63407	9.174283	-0.298410	-3.583774	-0.563796	0.022601	-0.004346	-0.806060	0.277811	0.025665	0.580001	-0.175291	-0.789808	-0.095270
63408	9.188836	-0.279171	-3.584008	-0.571910	0.037122	-0.011602	-0.806199	0.278232	0.023739	0.579820	-0.181148	-0.788071	-0.099692
63409	9.193549	-0.264567	-3.562433	-0.530122	0.022233	0.019058	-0.805370	0.278781	0.024566	0.578612	-0.186305	-0.787220	-0.103838
63410	9.169025	-0.307725	-3.532925	-0.555686	0.005311	0.010005	-0.805652	0.280170	0.023203	0.577976	-0.192355	-0.785721	-0.107633
63411	9.169026	-0.312572	-3.535287	-0.547349	0.030483	0.011716	-0.806487	0.281002	0.023218	0.576800	-0.197573	-0.784659	-0.112146
63412	9.173778	-0.312542	-3.525630	-0.551967	0.024295	0.001085	-0.805242	0.281692	0.022801	0.576403	-0.203374	-0.782898	-0.116053
63413	9.207919	-0.317892	-3.573937	-0.553897	0.004488	0.001193	-0.805657	0.281697	0.021701	0.574748	-0.208558	-0.782055	-0.120659
63414	9.207584	-0.361247	-3.551708	-0.537455	0.016989	0.004840	-0.805248	0.283077	0.022264	0.574254	-0.214241	-0.780316	-0.124261
63415	9.161715	-0.370638	-3.553958	-0.542942	0.015288	-0.004070	-0.805525	0.282939	0.022540	0.572778	-0.219189	-0.779294	-0.128772
63416	9.188312	-0.278745	-3.516362	-0.557448	0.026223	-0.009599	-0.805937	0.282392	0.020744	0.572254	-0.224825	-0.777380	-0.132886
63417	9.226507	-0.387719	-3.515197	-0.557519	0.008139	-0.002418	-0.805525	0.283218	0.021577	0.570585	-0.229979	-0.776289	-0.137541
63418	9.190596	-0.327130	-3.523073	-0.552100	0.008176	-0.009431	-0.803863	0.283212	0.022530	0.569751	-0.235577	-0.774513	-0.141482
63419	9.180981	-0.331948	-3.530255	-0.553939	0.011916	-0.023632	-0.804693	0.283217	0.021433	0.568072	-0.240344	-0.773384	-0.146310
63420	9.200324	-0.332100	-3.535111	-0.568420	0.013677	-0.011424	-0.804964	0.281837	0.020593	0.567188	-0.246051	-0.771424	-0.150542
63421	9.188117	-0.329486	-3.515796	-0.555689	0.013566	-0.005969	-0.804967	0.282668	0.020188	0.565550	-0.251098	-0.770081	-0.155171
63422	9.207365	-0.462867	-3.572319	-0.546691	0.008341	-0.030612	-0.804416	0.283078	0.021430	0.564579	-0.256249	-0.768262	-0.159249
63423	9.214390	-0.317313	-3.474893	-0.550344	0.000977	-0.011132	-0.804966	0.282252	0.020460	0.562734	-0.261191	-0.767004	-0.163752
63424	9.226288	-0.322099	-3.455527	-0.559417	-0.001763	-0.002374	-0.804964	0.281695	0.021695	0.561582	-0.266922	-0.765032	-0.167644
63425	9.216911	-0.235008	-3.449238	-0.534019	-0.011906	0.010379	-0.804968	0.282525	0.021704	0.559672	-0.272043	-0.763759	-0.171555
63426	9.145097	-0.249567	-3.531126	-0.570297	-0.013669	0.024107	-0.805530	0.283904	0.023654	0.558313	-0.278308	-0.761658	-0.175240
63427	9.140410	-0.409619	-3.625977	-0.559417	-0.006227	-0.007675	-0.804980	0.285008	0.023937	0.556252	-0.283410	-0.760235	-0.179734
63428	9.140533	-0.416989	-3.645224	-0.570249	0.004645	-0.008753	-0.804700	0.284317	0.023652	0.554999	-0.289073	-0.758026	-0.183874
63429	9.183568	-0.424207	-3.596879	-0.526642	0.015389	-0.023343	-0.804427	0.285004	0.024760	0.553365	-0.293489	-0.756479	-0.188124
63430	9.232135	-0.301146	-3.576573	-0.553951	0.012874	-0.028930	-0.804698	0.283763	0.023646	0.552205	-0.298603	-0.754279	-0.192274
63431	9.169155	-0.269049	-3.530941	-0.552023	0.018939	-0.004185	-0.804417	0.283353	0.021984	0.550520	-0.303563	-0.752393	-0.196680
63432	9.183431	-0.322298	-3.530366	-0.548421	0.012614	-0.004108	-0.803731	0.285014	0.021306	0.549434	-0.308958	-0.749990	-0.200455
63433	9.202663	-0.341750	-3.530175	-0.570090	0.030691	0.000836	-0.805116	0.284737	0.022280	0.547799	-0.314129	-0.747776	-0.205109
63434	9.187959	-0.346323	-3.503527	-0.528317	0.031422	-0.002223	-0.805116	0.284880	0.020902	0.547079	-0.319221	-0.745159	-0.208664
63435	9.212187	-0.375638	-3.529809	-0.551970	0.026164	-0.006003	-0.804563	0.285575	0.019525	0.545428	-0.324098	-0.743020	-0.213049
63436	9.183002	-0.375273	-3.500782	-0.568357	0.022666	-0.009719	-0.802905	0.286398	0.020624	0.544237	-0.329516	-0.740301	-0.217209
63437	9.168709	-0.331704	-3.503664	-0.530227	0.012444	0.004946	-0.804421	0.284606	0.019514	0.542539	-0.334362	-0.738243	-0.221019
63438	9.149945	-0.312633	-3.564254	-0.575593	0.022621	-0.000953	-0.804152	0.286259	0.021460	0.541281	-0.339949	-0.735356	-0.225171
63439	9.207427	-0.397476	-3.548888	-0.537475	0.022554	-0.012892	-0.804283	0.284882	0.019792	0.539569	-0.344552	-0.733190	-0.229305
63440	9.173153	-0.367780	-3.471859	-0.552147	0.005548	-0.018273	-0.804422	0.284602	0.020893	0.538089	-0.349670	-0.730634	-0.233162
63441	9.027861	-0.349496	-3.399386	-0.559385	0.006376	-0.008663	-0.804423	0.285299	0.019245	0.535974	-0.354629	-0.728425	-0.237417
63442	9.148407	-0.311384	-3.366148	-0.540916	0.016422	0.067598	-0.802490	0.286954	0.019247	0.535086	-0.360786	-0.725119	-0.240247
63443	9.360683	-0.409601	-3.401577	-0.570187	-0.017629	0.064843	-0.801669	0.289164	0.019816	0.532853	-0.367021	-0.722493	-0.243653
63444	9.312870	-0.433901	-3.471308	-0.556021	-0.056959	0.022779	-0.801125	0.291090	0.022866	0.530517	-0.373001	-0.720138	-0.246622
63445	9.313148	-0.380805	-3.481565	-0.547163	-0.083884	0.007131	-0.802794	0.292056	0.024683	0.527174	-0.378458	-0.718657	-0.249777
63446	9.195872	-0.422531	-3.316650	-0.556210	-0.082173	0.019363	-0.800590	0.294109	0.030205	0.524401	-0.384472	-0.716512	-0.252577
63447	9.136024	-0.245131	-3.603646	-0.537617	-0.024732	0.035175	-0.799488	0.295204	0.032967	0.522081	-0.389906	-0.714152	-0.255718
63448	9.078204	-0.298167	-3.641634	-0.548260	0.009469	0.043670	-0.798659	0.295897	0.032002	0.520750	-0.395674	-0.710821	-0.258834
63449	9.015656	-0.118573	-3.580736	-0.551676	0.050929	0.043383	-0.799777	0.297973	0.032722	0.519392	-0.400950	-0.707451	-0.262647
63450	9.112303	-0.211380	-3.640232	-0.540615	0.098140	-0.000999	-0.798669	0.298671	0.029962	0.519090	-0.405497	-0.703516	-0.266801
63451	9.284820	-0.245404	-3.497535	-0.544267	0.096321	0.004301	-0.797560	0.299371	0.026373	0.518186	-0.409866	-0.699944	-0.271241
63452	9.357491	-0.124896	-3.474816	-0.553436	0.098372	-0.017020	-0.799355	0.297854	0.026371	0.517642	-0.414273	-0.695992	-0.275716
63453	9.135156	-0.137780	-3.440550	-0.529854	0.094676	-0.022079	-0.797418	0.299245	0.022508	0.516650	-0.418092	-0.692654	-0.280183
63454	9.091031	-0.267831	-3.414879	-0.551532	0.118307	-0.034889	-0.799486	0.297462	0.019332	0.516246	-0.422072	-0.688582	-0.284956
63455	9.076286	-0.219049	-3.357418	-0.543917	0.174066	-0.028065	-0.800590	0.297061	0.015750	0.516156	-0.425463	-0.684315	-0.290304
63456	9.248755	-0.379068	-3.268884	-0.572752	0.195581	-0.000215	-0.800719	0.295692	0.011460	0.516772	-0.429638	-0.678941	-0.295630
63457	9.454702	-0.461492	-3.103947	-0.570959	0.184599	0.019359	-0.799332	0.296116	0.007453	0.516824	-0.433841	-0.673898	-0.300892
63458	9.448823	-0.421827	-2.949753	-0.555737	0.155721	0.016172	-0.799882	0.295713	0.004142	0.517075	-0.438235	-0.668800	-0.305434
63459	9.458547	-0.349233	-2.923999	-0.540334	0.142884	0.033249	-0.799329	0.296406	0.003317	0.516876	-0.442505	-0.664150	-0.309732
63460	9.398792	-0.262066	-2.956301	-0.559472	0.131220	0.037521	-0.799477	0.299043	0.001000	0.516834	-0.447314	-0.659008	-0.313849
63461	9.343102	-0.290650	-2.946243	-0.545981	0.104962	0.044017	-0.797681	0.300425	0.000035	0.516103	-0.451970	-0.654530	-0.317729
63462	9.545672	-0.279694	-2.922476	-0.580612	0.085273	0.049967	-0.797686	0.302091	-0.001604	0.515281	-0.457389	-0.649531	-0.321544
63463	9.540219	-0.315511	-2.859251	-0.546242	0.058009	0.057605	-0.796306	0.303333	-0.001740	0.513975	-0.462471	-0.645323	-0.324821
63464	9.467965	-0.504223	-2.968188	-0.545583	0.001103	0.072083	-0.797148	0.305966	-0.002396	0.512467	-0.468302	-0.641131	-0.327141
63465	9.427792	-0.620995	-3.133540	-0.555789	-0.035697	0.061558	-0.795487	0.305956	-0.000477	0.509838	-0.474106	-0.637706	-0.329575
63466	9.367833	-0.582138	-3.162887	-0.546670	-0.048664	0.095355	-0.794392	0.308991	0.001477	0.507777	-0.480512	-0.633717	-0.331170
63467	9.319661	-0.562519	-3.165457	-0.553862	-0.039681	0.101401	-0.791921	0.313817	0.004819	0.505312	-0.486788	-0.629884	-0.333080
63468	9.322078	-0.615859	-3.191442	-0.556461	-0.021657	0.102139	-0.791104	0.316572	0.007738	0.503479	-0.493135	-0.625407	-0.334953
63469	9.270988	-0.620052	-3.140589	-0.548972	0.010654	0.110861	-0.789178	0.319605	0.009686	0.501691	-0.499095	-0.620921	-0.337146
63470	9.331083	-0.770514	-3.182480	-0.544270	0.034093	0.107229	-0.786705	0.324156	0.012473	0.500643	-0.504941	-0.615832	-0.339328
63471	9.264657	-0.880565	-3.072440	-0.562169	0.057258	0.143114	-0.785619	0.329270	0.013069	0.499454	-0.511061	-0.610374	-0.341769
63472	9.326991	-0.914559	-3.035903	-0.554899	0.062707	0.135211	-0.783558	0.333275	0.014060	0.498768	-0.517087	-0.604553	-0.344045
63473	9.364510	-0.993899	-2.933593	-0.542200	0.064510	0.128264	-0.781353	0.335470	0.018067	0.497710	-0.522713	-0.599214	-0.346408
63474	9.550302	-0.849623	-2.860553	-0.548582	0.073672	0.117570	-0.779987	0.339610	0.020307	0.497028	-0.528313	-0.593423	-0.348853
63475	9.460662	-0.797877	-2.790944	-0.555066	0.055672	0.117590	-0.778625	0.344154	0.026137	0.495600	-0.533926	-0.588102	-0.351340
63476	9.424476	-0.695862	-2.743713	-0.544331	0.041347	0.101884	-0.778917	0.346770	0.030029	0.494404	-0.539450	-0.582747	-0.353503
63477	9.423575	-0.685435	-2.623024	-0.540859	0.023387	0.093184	-0.775327	0.348961	0.034715	0.492527	-0.544785	-0.578025	-0.355688
63478	9.488034	-0.779805	-2.578568	-0.561037	0.003880	0.069181	-0.775065	0.351573	0.039431	0.490422	-0.550290	-0.573203	-0.357920
63479	9.557835	-0.690418	-2.512009	-0.544881	0.000602	0.026065	-0.775350	0.352667	0.043583	0.487718	-0.554976	-0.569334	-0.360543
63480	9.574579	-0.719489	-2.506875	-0.554191	-0.013383	-0.016421	-0.774798	0.352658	0.046062	0.484824	-0.559498	-0.565612	-0.363306
63481	9.511630	-0.733469	-2.487306	-0.561669	-0.023765	-0.060692	-0.776181	0.351267	0.049369	0.480997	-0.563465	-0.562756	-0.366679
63482	9.496816	-0.791276	-2.472145	-0.560951	-0.043386	-0.083575	-0.775622	0.349877	0.050868	0.477153	-0.567456	-0.559971	-0.369798
63483	9.351878	-0.896892	-2.504597	-0.563747	-0.059611	-0.083549	-0.776727	0.348207	0.054722	0.472706	-0.571380	-0.557630	-0.372991
63484	9.274040	-0.958922	-2.455480	-0.554758	-0.075886	-0.083370	-0.779495	0.347382	0.055287	0.468527	-0.575499	-0.555141	-0.375634
63485	9.279150	-0.993116	-2.508259	-0.574569	-0.074390	-0.039380	-0.780039	0.344612	0.056642	0.464099	-0.580058	-0.552272	-0.378339
63486	9.273922	-1.029115	-2.474025	-0.561694	-0.056563	-0.025192	-0.779345	0.343912	0.058561	0.460445	-0.584679	-0.548822	-0.380704
63487	9.089599	-1.208995	-2.442778	-0.549638	-0.038921	0.006625	-0.779770	0.345845	0.059964	0.457029	-0.589177	-0.545193	-0.383091
63488	9.267317	-1.228810	-2.341320	-0.552340	-0.031683	0.006578	-0.779776	0.346807	0.062043	0.453953	-0.593809	-0.541156	-0.385316
63489	9.770696	-1.271915	-2.544463	-0.553906	0.008983	0.001109	-0.780197	0.348193	0.061647	0.450956	-0.597847	-0.537038	-0.388339
63490	10.119078	-0.667924	-2.986561	-0.544721	0.059018	-0.047576	-0.779785	0.349865	0.057798	0.448484	-0.601064	-0.532831	-0.392015
63491	9.711715	-0.313816	-3.188085	-0.559371	0.074017	-0.107139	-0.782270	0.347659	0.056966	0.445226	-0.603418	-0.529334	-0.396822
63492	8.891892	0.010743	-3.120543	-0.534057	0.092376	-0.167240	-0.782807	0.343787	0.056931	0.442252	-0.604945	-0.526303	-0.401820
63493	8.452479	0.319071	-2.947022	-0.546585	0.146675	-0.192549	-0.786117	0.340624	0.053337	0.439162	-0.605629	-0.523265	-0.408097
63494	9.523743	0.742447	-3.334919	-0.565971	0.280740	-0.244616	-0.789692	0.335118	0.047237	0.437096	-0.605019	-0.519189	-0.416344
63495	10.138124	0.962837	-3.410683	-0.533216	0.300538	-0.249505	-0.794644	0.329505	0.032317	0.435194	-0.603610	-0.515566	-0.424797
63496	10.264097	0.485641	-3.081773	-0.555814	0.227745	-0.359068	-0.798479	0.321815	0.017368	0.431662	-0.602072	-0.513322	-0.433218
63497	10.262895	0.210311	-3.059371	-0.571858	0.115973	-0.346221	-0.802448	0.313018	0.002408	0.426481	-0.601464	-0.512066	-0.440617
63498	9.735836	0.246884	-3.537456	-0.544253	-0.003360	-0.320476	-0.806974	0.303652	-0.007311	0.420994	-0.602148	-0.511365	-0.445744
63499	9.389033	0.260622	-3.621708	-0.557633	-0.102218	-0.344860	-0.810116	0.294273	-0.013730	0.413664	-0.603300	-0.512024	-0.450269
63500	8.986332	0.356961	-3.305738	-0.547086	-0.110659	-0.419079	-0.815319	0.280044	-0.016457	0.406103	-0.603871	-0.513317	-0.454892
63501	8.826447	0.719601	-3.053467	-0.541590	-0.107416	-0.383648	-0.820117	0.268024	-0.018062	0.398474	-0.604454	-0.514566	-0.459429
63502	9.009235	0.837710	-2.917313	-0.526870	-0.109943	-0.309104	-0.822298	0.259731	-0.019234	0.392115	-0.605900	-0.514634	-0.462908
63503	9.121395	0.719735	-3.121513	-0.551427	-0.135238	-0.287103	-0.826003	0.251166	-0.020260	0.384901	-0.607732	-0.514784	-0.466380
63504	9.232420	0.585715	-3.187817	-0.544051	-0.133654	-0.265786	-0.828879	0.243427	-0.021007	0.378448	-0.609904	-0.514291	-0.469360
63505	9.339506	0.683685	-3.256703	-0.550319	-0.141207	-0.222428	-0.831337	0.233730	-0.015432	0.371739	-0.612385	-0.513647	-0.472189
63506	9.233593	0.892578	-3.191242	-0.554045	-0.172200	-0.181586	-0.833532	0.227637	-0.011891	0.365519	-0.615791	-0.512259	-0.474119
63507	9.171270	1.071989	-3.159336	-0.553781	-0.162935	-0.110860	-0.834075	0.224025	-0.007095	0.359549	-0.619578	-0.510316	-0.475842
63508	9.162097	1.207390	-3.156002	-0.557112	-0.120745	-0.091681	-0.836004	0.220836	-0.003526	0.354631	-0.623368	-0.507361	-0.477738
63509	9.118273	1.072247	-3.171348	-0.560270	-0.083493	-0.026509	-0.836009	0.221240	0.000065	0.350150	-0.627233	-0.503685	-0.479869
63510	9.141990	1.116060	-3.096970	-0.547476	-0.062749	-0.035326	-0.835167	0.218605	0.001273	0.346444	-0.630908	-0.499658	-0.481948
63511	8.962553	1.035475	-3.025765	-0.567304	-0.045675	-0.023328	-0.835453	0.219841	0.004461	0.342250	-0.634420	-0.495556	-0.484562
63512	8.995737	1.055141	-2.939050	-0.542394	0.000738	0.012069	-0.835727	0.219290	0.003768	0.339665	-0.637850	-0.490490	-0.487026
63513	9.048281	1.113421	-2.840712	-0.533852	0.072911	-0.002416	-0.836563	0.220539	0.003097	0.337241	-0.640117	-0.485586	-0.490638
63514	9.323325	1.075382	-2.850320	-0.544668	0.089244	-0.006129	-0.836289	0.221791	0.000901	0.335284	-0.642453	-0.480080	-0.494330
63515	9.325112	1.039520	-2.787104	-0.571542	0.153373	-0.010383	-0.835180	0.222636	-0.004480	0.333048	-0.644019	-0.474309	-0.499349
63516	9.392783	0.817972	-2.596269	-0.538841	0.168783	-0.038427	-0.836136	0.220722	-0.010838	0.331569	-0.645141	-0.468689	-0.504169
63517	9.493947	0.727811	-2.614727	-0.553288	0.177823	-0.033334	-0.835023	0.220739	-0.016917	0.329557	-0.646031	-0.463162	-0.509428
63518	9.464818	0.289434	-2.803082	-0.540732	0.147324	-0.056054	-0.835848	0.220341	-0.021743	0.327640	-0.647142	-0.457837	-0.514047
63519	9.363165	0.016908	-3.205806	-0.546291	0.118639	-0.070133	-0.835699	0.218414	-0.024937	0.324788	-0.648197	-0.453176	-0.518637
63520	9.018652	0.062240	-3.259004	-0.547910	0.108948	0.001501	-0.835007	0.218690	-0.025216	0.322994	-0.650198	-0.447233	-0.522398
63521	9.567396	0.429335	-3.512690	-0.560109	0.147879	0.095947	-0.835295	0.221460	-0.025737	0.321924	-0.652483	-0.440024	-0.526317
63522	10.388798	0.045323	-3.811513	-0.539631	0.174213	0.172236	-0.834068	0.226161	-0.025698	0.322562	-0.655162	-0.431458	-0.529679
63523	9.825221	-0.045085	-3.379689	-0.563432	0.158167	0.155986	-0.830911	0.233349	-0.026200	0.322128	-0.657818	-0.423283	-0.533236
63524	9.061195	0.290526	-3.034497	-0.561930	0.129399	0.138358	-0.829686	0.238603	-0.026155	0.321677	-0.660708	-0.415138	-0.536329
63525	8.801250	-0.053515	-2.667900	-0.542130	0.072966	0.184822	-0.827090	0.247172	-0.025121	0.321078	-0.664287	-0.407283	-0.538286
63526	9.210868	-0.004689	-2.562685	-0.551280	0.060297	0.200802	-0.826563	0.252691	-0.021067	0.320812	-0.668252	-0.398800	-0.539886
63527	9.730659	0.408633	-2.795104	-0.535101	0.009336	0.258091	-0.823553	0.260831	-0.016040	0.320536	-0.672957	-0.390376	-0.540363
63528	9.862430	0.370273	-3.000218	-0.551784	-0.042692	0.244093	-0.819720	0.270764	-0.010173	0.319856	-0.678253	-0.381894	-0.540205
63529	9.610754	0.306982	-2.941189	-0.565122	-0.106892	0.173498	-0.818368	0.277380	-0.003493	0.317287	-0.683646	-0.374972	-0.539771
63530	9.475861	-0.017628	-2.818999	-0.541908	-0.151636	0.124430	-0.815346	0.282331	0.003433	0.314568	-0.689031	-0.368852	-0.538732
63531	9.317035	-0.225907	-2.666666	-0.547430	-0.151401	0.097758	-0.814269	0.288391	0.011075	0.311040	-0.694136	-0.363379	-0.537945
63532	9.331382	-0.211349	-2.642687	-0.529103	-0.151946	0.148404	-0.812487	0.291406	0.018680	0.308709	-0.699513	-0.357008	-0.536587
63533	9.336694	-0.172994	-2.686612	-0.547185	-0.163078	0.193385	-0.810434	0.295661	0.027813	0.306079	-0.705329	-0.350212	-0.534956
63534	9.480609	-0.541602	-2.750341	-0.548997	-0.161986	0.173881	-0.805759	0.302819	0.035577	0.303617	-0.710997	-0.343272	-0.533352
63535	9.442513	-0.396354	-2.747079	-0.568942	-0.150145	0.170047	-0.804829	0.310537	0.043927	0.300468	-0.716525	-0.336420	-0.532102
63536	9.354316	-0.564395	-2.658107	-0.549578	-0.114362	0.185933	-0.802224	0.315905	0.050722	0.298396	-0.721642	-0.328949	-0.531023
63537	9.174822	-0.630390	-2.572568	-0.537648	-0.085454	0.168153	-0.798245	0.323335	0.060426	0.296068	-0.726161	-0.322000	-0.530423
63538	9.183575	-0.634567	-2.458978	-0.553830	-0.065734	0.187300	-0.794949	0.328977	0.067632	0.294215	-0.730674	-0.314120	-0.529983
63539	9.415475	-0.713774	-2.526054	-0.551522	-0.001064	0.210856	-0.793050	0.337672	0.072674	0.292638	-0.734523	-0.305838	-0.530379
63540	10.132819	-0.565619	-2.842757	-0.554477	0.100713	0.227185	-0.789757	0.344989	0.075207	0.292174	-0.737386	-0.296333	-0.532055
63541	9.942517	-0.384860	-3.110287	-0.560073	0.125930	0.131421	-0.785772	0.352585	0.076496	0.290336	-0.739330	-0.288343	-0.534747
63542	8.908766	0.335434	-2.962312	-0.553292	0.123192	0.021696	-0.784536	0.355067	0.078030	0.287785	-0.740625	-0.281707	-0.537862
63543	8.082103	0.567612	-2.990373	-0.538477	0.199217	-0.033584	-0.785236	0.356449	0.079153	0.284826	-0.740615	-0.275972	-0.542405
63544	8.361226	0.959153	-2.697939	-0.529284	0.249875	-0.056695	-0.786057	0.354662	0.075968	0.282458	-0.739867	-0.269996	-0.547646
63545	10.711693	1.573537	-3.326454	-0.563287	0.411771	-0.170731	-0.789635	0.351253	0.063268	0.278667	-0.736798	-0.264847	-0.556174
63546	10.258685	1.240889	-3.264150	-0.552665	0.382353	-0.218335	-0.793219	0.349370	0.049204	0.274837	-0.733708	-0.260201	-0.564298
63547	9.980010	1.136452	-2.856712	-0.551286	0.358650	-0.293457	-0.795256	0.343488	0.029983	0.269437	-0.730344	-0.257299	-0.572537
63548	9.747847	0.395691	-2.529214	-0.552233	0.283779	-0.191433	-0.798957	0.337466	0.012290	0.265373	-0.728350	-0.252754	-0.578963
63549	9.441033	1.064902	-2.475869	-0.535412	0.094701	-0.214824	-0.801835	0.333099	-0.004288	0.259681	-0.728225	-0.250297	-0.582757
63550	9.658342	0.804096	-2.615798	-0.553196	0.006621	-0.226858	-0.804288	0.325390	-0.014558	0.253766	-0.729184	-0.247688	-0.585273
63551	9.414291	0.680331	-2.945092	-0.575590	-0.068390	-0.291288	-0.806471	0.318637	-0.020957	0.245708	-0.730714	-0.246723	-0.587207
63552	9.069440	0.965412	-2.529831	-0.551036	-0.076235	-0.238813	-0.810050	0.313255	-0.022502	0.239249	-0.732487	-0.244703	-0.588510
63553	9.236616	0.742784	-2.411599	-0.550697	-0.108280	-0.082916	-0.811967	0.307446	-0.021720	0.233747	-0.735302	-0.241170	-0.588669
63554	9.358484	0.949486	-2.467222	-0.561109	-0.078472	0.015913	-0.812112	0.308545	-0.019224	0.230100	-0.738308	-0.235281	-0.588726
63555	9.515907	1.095888	-2.469067	-0.549328	-0.115155	0.083560	-0.813080	0.307711	-0.017294	0.226483	-0.741905	-0.229340	-0.587950
63556	9.475019	1.161476	-2.455247	-0.547446	-0.100718	0.079954	-0.810872	0.309076	-0.013296	0.223656	-0.745318	-0.222739	-0.587254
63557	9.222895	0.931312	-2.418517	-0.557564	-0.092923	0.016011	-0.809785	0.313491	-0.010361	0.219155	-0.748291	-0.217606	-0.587094
63558	9.022243	1.184931	-2.251953	-0.527375	-0.042535	0.005422	-0.809240	0.315563	-0.009654	0.215983	-0.750516	-0.212070	-0.587455
63559	8.990709	1.236160	-2.206577	-0.548884	0.031849	-0.039520	-0.809787	0.313341	-0.006500	0.211432	-0.751659	-0.207342	-0.589333
63560	8.779241	1.486417	-2.201838	-0.546792	0.069457	-0.016738	-0.809505	0.311954	-0.005689	0.208161	-0.752478	-0.201409	-0.591507
63561	8.859844	1.196225	-2.155219	-0.563794	0.218522	0.045819	-0.809797	0.316114	-0.008541	0.205088	-0.751720	-0.194461	-0.595853
63562	9.867526	1.246942	-2.304513	-0.561009	0.349667	0.101883	-0.809237	0.315994	-0.014479	0.204092	-0.749610	-0.185388	-0.601716
63563	10.481415	0.347482	-2.544154	-0.552929	0.465147	0.085366	-0.807299	0.318938	-0.027707	0.202529	-0.745823	-0.176964	-0.609437
63564	9.853383	-0.633080	-2.319758	-0.542324	0.427711	0.021761	-0.805627	0.319952	-0.043161	0.201086	-0.742202	-0.168951	-0.616568
63565	9.388984	-0.898813	-2.002083	-0.537091	0.362270	0.073389	-0.804656	0.322202	-0.055010	0.199262	-0.739372	-0.161264	-0.622590
63566	10.430655	-1.004551	-1.632638	-0.562138	0.386855	0.168668	-0.803138	0.325409	-0.063818	0.199164	-0.736621	-0.150958	-0.628439
63567	10.735970	-0.871752	-1.728755	-0.575768	0.275819	0.105581	-0.798859	0.330677	-0.070281	0.196903	-0.734959	-0.142600	-0.633033
63568	10.485364	-0.773520	-1.729515	-0.549241	0.171360	0.083494	-0.796652	0.333585	-0.072475	0.195251	-0.734457	-0.134537	-0.635885
63569	9.270238	-0.570457	-1.780893	-0.540965	0.047041	0.062903	-0.795284	0.337308	-0.069688	0.192316	-0.735337	-0.128115	-0.637088
63570	9.347926	-0.870399	-1.364501	-0.544849	0.000029	0.080796	-0.793656	0.343921	-0.062459	0.190216	-0.736894	-0.120796	-0.637349
63571	10.005010	-0.724821	-1.381501	-0.552020	-0.020399	0.160609	-0.792849	0.348605	-0.056898	0.188187	-0.738822	-0.113021	-0.637145
63572	10.295920	-0.629304	-0.885246	-0.548826	-0.046057	0.109543	-0.788438	0.352860	-0.049438	0.186262	-0.740953	-0.105387	-0.636544
63573	9.789289	-0.516203	-1.470519	-0.562057	-0.175353	0.163200	-0.786531	0.359195	-0.041938	0.183759	-0.744773	-0.098001	-0.633989
63574	9.470741	-0.494804	-1.460667	-0.545909	-0.209705	0.163537	-0.783521	0.366212	-0.031818	0.182193	-0.748962	-0.090191	-0.630657
63575	9.567698	-0.747830	-1.636763	-0.553454	-0.238035	0.113194	-0.782439	0.370744	-0.022536	0.179023	-0.753324	-0.083868	-0.627232
63576	9.630720	-0.704825	-1.651824	-0.553701	-0.248362	0.061080	-0.780801	0.374862	-0.013539	0.175951	-0.757717	-0.077619	-0.623603
63577	9.405746	-0.698120	-1.579116	-0.542949	-0.246214	0.014258	-0.780814	0.376359	-0.005935	0.171645	-0.761864	-0.072930	-0.620309
63578	8.853318	-0.612393	-1.564836	-0.560441	-0.161909	0.058550	-0.779298	0.377309	-0.001247	0.168533	-0.765085	-0.066320	-0.617934
63579	9.327734	-1.111932	-1.366611	-0.562418	-0.155853	-0.008720	-0.779035	0.380908	-0.002039	0.163756	-0.768038	-0.061412	-0.616060
63580	9.615824	-0.893925	-1.379094	-0.572701	-0.156920	-0.079517	-0.780274	0.378693	-0.000673	0.158736	-0.770963	-0.056739	-0.614166
63581	9.641917	-1.012489	-1.377806	-0.561320	-0.235459	-0.068296	-0.780553	0.378127	0.003462	0.153134	-0.774697	-0.052993	-0.611217
63582	9.876008	-1.049849	-1.706288	-0.555563	-0.156450	-0.135887	-0.781655	0.375904	0.007035	0.147664	-0.777409	-0.049400	-0.609419
63583	10.159788	-0.855034	-2.726008	-0.553693	0.013556	-0.196934	-0.782747	0.371613	0.008654	0.140836	-0.777854	-0.046986	-0.610656
63584	9.376572	-0.548480	-2.409459	-0.545910	0.061292	-0.110577	-0.786476	0.369137	0.006726	0.136026	-0.777822	-0.042474	-0.612116
63585	9.562797	-0.013854	-2.514733	-0.554180	0.008293	-0.019119	-0.787303	0.367610	0.008924	0.131324	-0.778419	-0.037311	-0.612720
63586	9.863091	0.444872	-3.049373	-0.550116	0.102445	-0.062852	-0.787445	0.368019	0.010861	0.127047	-0.777857	-0.031898	-0.614638
63587	9.814581	0.799243	-2.847896	-0.548541	0.082705	-0.072417	-0.788407	0.366225	0.010160	0.121751	-0.777424	-0.027489	-0.616468
63588	10.468938	0.576202	-2.691654	-0.550147	0.080322	-0.000668	-0.788685	0.366784	0.008788	0.118215	-0.777084	-0.021162	-0.617834
63589	9.798980	0.198199	-2.372450	-0.575234	0.005021	-0.041393	-0.789507	0.365416	0.004504	0.112783	-0.777613	-0.016168	-0.618334
63590	8.835477	0.940607	-2.867491	-0.560363	-0.054019	-0.102859	-0.790894	0.366542	-0.000441	0.107763	-0.778834	-0.011612	-0.617794
63591	8.967054	0.302781	-2.715586	-0.550054	-0.081581	-0.249481	-0.790872	0.362687	-0.006413	0.100047	-0.780256	-0.010398	-0.617319
63592	9.420016	0.504105	-2.525153	-0.560903	-0.061685	-0.246082	-0.795549	0.354960	-0.009354	0.093234	-0.781450	-0.008082	-0.616911
63593	9.381165	0.451221	-2.519679	-0.569849	-0.072074	-0.189521	-0.800227	0.347789	-0.013117	0.085887	-0.782709	-0.005693	-0.616407
63594	9.546227	0.318521	-2.706873	-0.562330	-0.091895	-0.091976	-0.801603	0.345862	-0.015333	0.080938	-0.784210	-0.000998	-0.615194
63595	9.247454	0.048569	-2.896747	-0.542236	-0.137900	-0.001312	-0.801582	0.341161	-0.016072	0.076294	-0.786167	0.003883	-0.613275
63596	9.228867	0.266244	-2.884654	-0.566212	-0.138729	-0.095335	-0.802127	0.339088	-0.016503	0.071235	-0.788168	0.008496	-0.611265
63597	9.320351	0.474286	-2.756630	-0.542929	-0.171053	-0.117826	-0.803098	0.338947	-0.014841	0.065107	-0.790461	0.011495	-0.608934
63598	9.262225	0.508753	-2.713447	-0.544994	-0.191468	-0.151350	-0.805856	0.334930	-0.011412	0.059700	-0.792995	0.014896	-0.606112
63599	9.262903	0.765118	-2.677652	-0.551182	-0.178284	-0.110779	-0.806954	0.331738	-0.007712	0.053466	-0.795286	0.018081	-0.603602
63600	9.209198	0.845936	-2.560094	-0.543796	-0.156751	-0.105523	-0.809698	0.323978	-0.001838	0.048613	-0.797294	0.022237	-0.601220
63601	9.310449	0.881739	-2.529220	-0.548170	-0.127902	-0.103958	-0.810661	0.322039	-0.000333	0.042428	-0.798871	0.025522	-0.599461
63602	9.263126	1.123652	-2.534272	-0.546225	-0.113700	-0.081001	-0.811765	0.320651	0.001868	0.037803	-0.800266	0.030140	-0.597693
63603	9.147413	1.117012	-2.553372	-0.536604	-0.071235	-0.001555	-0.812315	0.318985	0.004063	0.032933	-0.801001	0.034935	-0.596735
63604	9.345622	1.185790	-2.561652	-0.568911	-0.000720	-0.008509	-0.811204	0.318988	0.002261	0.028732	-0.800932	0.041063	-0.596654
63605	9.779744	0.819700	-2.703113	-0.562950	0.080521	-0.023929	-0.813271	0.317071	-0.002572	0.023009	-0.799784	0.045868	-0.598090
63606	9.874504	0.277609	-2.735848	-0.560366	0.171171	0.011767	-0.812291	0.315842	-0.008248	0.019038	-0.797535	0.052300	-0.600700
63607	9.272887	-0.283227	-2.603150	-0.561835	0.206114	0.022834	-0.812286	0.316565	-0.017898	0.013791	-0.794708	0.057884	-0.604068
63608	8.921563	-0.619204	-2.584435	-0.543710	0.195272	0.010612	-0.812275	0.316044	-0.027975	0.010050	-0.792045	0.064094	-0.607005
63609	9.679790	-0.568140	-2.929101	-0.562356	0.267626	0.001281	-0.812265	0.315803	-0.039014	0.004510	-0.788362	0.069363	-0.611272
63610	10.441114	-0.911252	-2.931123	-0.552416	0.223893	0.058394	-0.811146	0.315840	-0.051163	0.001189	-0.785156	0.076424	-0.614563
63611	10.371659	-1.394045	-2.920812	-0.536293	0.151338	0.099645	-0.809207	0.317098	-0.056407	-0.002485	-0.782620	0.082941	-0.616945
63612	9.375839	-1.063665	-2.872428	-0.551631	0.070085	0.014876	-0.808101	0.318490	-0.059851	-0.006081	-0.781269	0.089302	-0.617744
63613	8.812487	-1.039861	-2.724559	-0.564362	0.032539	0.080302	-0.808105	0.319318	-0.059290	-0.010163	-0.780125	0.095906	-0.618145
63614	9.229404	-0.748755	-2.510919	-0.544189	0.014299	0.199304	-0.804252	0.325111	-0.056501	-0.011257	-0.779010	0.105049	-0.618047
63615	9.636848	-0.937636	-2.550430	-0.566018	-0.022978	0.252417	-0.802625	0.332841	-0.052157	-0.013076	-0.778079	0.114387	-0.617525
63616	9.603498	-0.986251	-2.629573	-0.553421	-0.037313	0.236719	-0.798649	0.342229	-0.049056	-0.013737	-0.777368	0.124219	-0.616506
63617	9.409993	-1.062232	-2.609138	-0.533737	-0.076876	0.215026	-0.796044	0.347879	-0.044051	-0.015340	-0.777057	0.132605	-0.615112
63618	9.418925	-1.241064	-2.602322	-0.559291	-0.094676	0.203315	-0.794413	0.354503	-0.039857	-0.016354	-0.776991	0.141985	-0.613072
63619	9.434019	-1.001704	-2.566356	-0.552223	-0.094282	0.157426	-0.791811	0.360705	-0.034294	-0.018870	-0.776916	0.149720	-0.611252
63620	9.385040	-0.971734	-2.460317	-0.556946	-0.115811	0.148646	-0.788640	0.363023	-0.026293	-0.020450	-0.777135	0.158208	-0.608781
63621	9.304990	-1.118745	-2.477899	-0.532618	-0.122652	0.094090	-0.787693	0.367429	-0.020460	-0.023324	-0.777493	0.164733	-0.606485
63622	9.298156	-0.997841	-2.471990	-0.545178	-0.123070	0.147038	-0.785918	0.372106	-0.013390	-0.024717	-0.777688	0.173036	-0.603862
63623	9.302254	-1.203298	-2.476951	-0.555851	-0.107066	0.175098	-0.782064	0.377056	-0.006470	-0.027006	-0.777452	0.181091	-0.601702
63624	9.505679	-1.067002	-2.502905	-0.543099	-0.085280	0.153942	-0.780427	0.382012	-0.000086	-0.028412	-0.777045	0.189432	-0.599591
63625	9.548318	-1.187814	-2.458125	-0.552520	-0.093442	0.065410	-0.779333	0.384484	0.004622	-0.032001	-0.776934	0.195720	-0.597531
63626	9.605187	-0.973560	-2.530658	-0.556178	-0.087912	0.055644	-0.778237	0.385839	0.012767	-0.034775	-0.776819	0.202669	-0.595204
63627	9.341478	-0.944698	-2.431568	-0.554302	-0.078985	0.059980	-0.777285	0.388579	0.020376	-0.038515	-0.776448	0.208862	-0.593314
63628	9.263817	-0.832363	-2.321578	-0.561207	-0.021409	0.071924	-0.776879	0.389383	0.028107	-0.041445	-0.775373	0.216051	-0.591947
63629	9.277167	-0.763672	-2.143573	-0.557532	-0.014326	0.083426	-0.773289	0.391013	0.034994	-0.045237	-0.774018	0.222560	-0.591030
63630	9.620237	-0.732218	-2.178208	-0.566794	-0.019283	0.043616	-0.775518	0.392662	0.040133	-0.048589	-0.772939	0.229350	-0.589579
63631	10.022108	-0.774081	-2.671158	-0.555824	0.027452	-0.041368	-0.775654	0.391404	0.044122	-0.054038	-0.771551	0.233823	-0.589166
63632	9.675159	-0.703998	-3.019390	-0.539289	0.067314	-0.076850	-0.775640	0.387941	0.045328	-0.058778	-0.769950	0.238316	-0.589006
63633	9.191217	-0.527817	-2.769436	-0.551970	0.060670	-0.039892	-0.776464	0.385723	0.047380	-0.064318	-0.768082	0.242697	-0.589077
63634	8.888803	-0.088545	-2.771517	-0.562861	0.053191	-0.006362	-0.778536	0.383506	0.049857	-0.068514	-0.766196	0.248546	-0.588621
63635	9.637002	-0.099655	-3.407821	-0.555127	0.189606	-0.137854	-0.780321	0.379918	0.048178	-0.075927	-0.763211	0.251236	-0.590445
63636	10.338503	0.134532	-3.508016	-0.553166	0.218476	-0.132523	-0.782374	0.375099	0.042626	-0.082269	-0.759915	0.254773	-0.592328
63637	10.018456	0.285608	-3.243505	-0.540135	0.061099	-0.274773	-0.785394	0.368891	0.039412	-0.090465	-0.759078	0.255350	-0.591957
63638	9.554549	-0.697955	-3.333385	-0.542177	-0.025784	-0.240864	-0.789100	0.361444	0.034397	-0.096669	-0.759150	0.257499	-0.589950
63639	9.265205	-0.376393	-3.210950	-0.556622	-0.044469	-0.163094	-0.791987	0.356900	0.029958	-0.103245	-0.758878	0.260153	-0.588018
63640	9.533259	-0.496995	-3.292110	-0.557436	-0.174067	-0.174649	-0.795698	0.350421	0.025367	-0.108118	-0.760240	0.263769	-0.583756
63641	9.229704	-0.415510	-3.319190	-0.563100	-0.186299	-0.217153	-0.798718	0.343929	0.024219	-0.114673	-0.761817	0.265970	-0.579434
63642	8.819199	-0.356969	-3.258892	-0.539501	-0.187337	-0.219604	-0.801051	0.337975	0.027625	-0.119717	-0.763515	0.268699	-0.574903
63643	8.921847	-0.029029	-3.267520	-0.555934	-0.199067	-0.206391	-0.803800	0.331600	0.032685	-0.125961	-0.765101	0.271009	-0.570358
63644	8.933643	0.197001	-3.434351	-0.560808	-0.166735	-0.091605	-0.804893	0.326742	0.038576	-0.129970	-0.765722	0.275861	-0.566285
63645	9.093454	0.307052	-3.450289	-0.566046	-0.149921	-0.052797	-0.805710	0.322301	0.043365	-0.134892	-0.765797	0.280497	-0.562745
63646	9.295082	0.338642	-3.605540	-0.546067	-0.153606	-0.050719	-0.806533	0.319521	0.048033	-0.138271	-0.765990	0.285749	-0.559006
63647	9.249224	0.297733	-3.624351	-0.553043	-0.147014	0.019916	-0.805435	0.321165	0.052043	-0.142200	-0.765568	0.291325	-0.555711
63648	9.108241	0.180676	-3.550374	-0.540183	-0.149288	0.062496	-0.804336	0.322249	0.058392	-0.144234	-0.764983	0.298205	-0.552333
63649	8.977777	0.348859	-3.450601	-0.541928	-0.131272	0.062355	-0.803661	0.324993	0.065037	-0.147611	-0.764078	0.304237	-0.549396
63650	8.983788	0.757479	-3.406847	-0.530641	-0.094095	0.131312	-0.800053	0.322894	0.069954	-0.149059	-0.762392	0.311867	-0.547063
63651	8.922655	0.685798	-3.338315	-0.552501	-0.067263	0.063634	-0.798401	0.324111	0.077266	-0.152994	-0.760658	0.317796	-0.544976
63652	8.848940	0.888975	-3.381557	-0.542424	-0.044705	0.054780	-0.797165	0.325331	0.084167	-0.155750	-0.758778	0.324204	-0.543037
63653	9.095666	0.974210	-3.414247	-0.543091	-0.001404	0.052800	-0.797167	0.324477	0.091608	-0.160115	-0.756337	0.329604	-0.541921
63654	9.647762	0.881959	-3.699053	-0.546049	0.112370	0.034488	-0.797724	0.324187	0.096024	-0.164158	-0.752784	0.335208	-0.542220
63655	9.465888	0.316181	-3.547532	-0.557874	0.214576	0.090222	-0.798276	0.323776	0.095196	-0.169777	-0.747596	0.340566	-0.544326
63656	8.896874	-0.396604	-3.335868	-0.566756	0.252727	0.048972	-0.798692	0.324623	0.090518	-0.174888	-0.742230	0.346093	-0.546561
63657	8.954451	-0.653609	-3.415224	-0.546186	0.340942	0.046885	-0.797858	0.325611	0.083623	-0.181589	-0.735849	0.350180	-0.550387
63658	9.862248	-1.373212	-3.193378	-0.556575	0.361770	0.147567	-0.796890	0.327994	0.073569	-0.186173	-0.728464	0.356579	-0.554555
63659	10.202122	-1.156423	-3.348465	-0.545820	0.319965	0.187863	-0.795651	0.331052	0.068211	-0.191033	-0.721127	0.362736	-0.558485
63660	9.281865	-0.975454	-3.158383	-0.566422	0.261124	0.117923	-0.795242	0.333557	0.063405	-0.195312	-0.714861	0.369108	-0.560880
63661	8.872343	-0.847902	-2.881410	-0.555525	0.260889	0.132125	-0.795670	0.336324	0.063437	-0.200397	-0.708388	0.374732	-0.563563
63662	9.132190	-0.878472	-2.485180	-0.546487	0.197582	0.254730	-0.791951	0.341428	0.065530	-0.202327	-0.701736	0.382988	-0.565642
63663	9.707656	-0.856817	-2.307403	-0.542810	0.167122	0.339998	-0.787273	0.348460	0.069705	-0.204089	-0.694620	0.391687	-0.567831
63664	9.746889	-0.753345	-2.337603	-0.551410	0.107835	0.326130	-0.781770	0.356729	0.075681	-0.204521	-0.688231	0.401260	-0.568771
63665	9.752533	-0.780701	-2.455693	-0.534656	0.045075	0.284252	-0.779870	0.364865	0.082510	-0.205769	-0.682802	0.409490	-0.568998
63666	9.731534	-0.735097	-2.526239	-0.559049	-0.040611	0.208419	-0.775461	0.369393	0.090800	-0.206388	-0.678873	0.418058	-0.567242
63667	9.614122	-0.623540	-2.580481	-0.559676	-0.130523	0.187725	-0.772572	0.372538	0.100192	-0.207585	-0.676006	0.425906	-0.564384
63668	9.500947	-0.656957	-2.628278	-0.561724	-0.155497	0.159521	-0.768992	0.375675	0.111786	-0.207791	-0.673655	0.434243	-0.560754
63669	9.373743	-0.714887	-2.745849	-0.568044	-0.150910	0.152314	-0.765406	0.377567	0.122814	-0.209298	-0.671175	0.441729	-0.557309
63670	9.288713	-0.789030	-2.708667	-0.548820	-0.132160	0.159472	-0.762378	0.380295	0.132752	-0.209502	-0.668498	0.449753	-0.554023
63671	9.295531	-0.800852	-2.660222	-0.546908	-0.093974	0.120334	-0.760722	0.380543	0.140468	-0.211565	-0.665659	0.456278	-0.551316
63672	9.237238	-0.790487	-2.607106	-0.549423	-0.048760	0.102321	-0.757418	0.384527	0.146830	-0.213134	-0.662475	0.463131	-0.548826
63673	9.231888	-0.814268	-2.551264	-0.544561	0.004372	0.102044	-0.755484	0.384781	0.152612	-0.216258	-0.658641	0.468907	-0.547312
63674	9.317739	-0.940019	-2.479910	-0.544429	0.025097	0.101917	-0.755217	0.386148	0.157315	-0.218422	-0.654583	0.475325	-0.545783
63675	9.497153	-0.891402	-2.253582	-0.555511	0.011778	0.087747	-0.752728	0.386821	0.161441	-0.221902	-0.650661	0.480928	-0.544158
63676	10.206437	-0.691156	-2.749644	-0.558904	0.056191	0.072590	-0.752179	0.386940	0.167095	-0.224845	-0.646392	0.486922	-0.542705
63677	9.937972	-0.547449	-3.224438	-0.552054	0.112696	0.096194	-0.752049	0.388315	0.169453	-0.229164	-0.641223	0.492067	-0.542391
63678	8.730502	-0.549799	-2.497975	-0.544561	0.123592	0.163165	-0.749003	0.388857	0.170815	-0.231560	-0.635299	0.498691	-0.542293
63679	8.922919	-0.177238	-2.236621	-0.561933	0.085234	0.232274	-0.746245	0.390769	0.176746	-0.234237	-0.628928	0.505702	-0.542078
63680	9.529309	0.024897	-2.534449	-0.558684	0.086338	0.119236	-0.746246	0.389639	0.183770	-0.236872	-0.623678	0.512015	-0.541071
63681	10.067129	0.095441	-3.077156	-0.574908	0.137610	0.047220	-0.745963	0.387971	0.185959	-0.242266	-0.618471	0.516486	-0.540410
63682	10.175815	-0.157386	-3.209780	-0.562406	0.138306	-0.034913	-0.745412	0.388520	0.187064	-0.247110	-0.614134	0.520604	-0.539210
63683	9.870788	0.017875	-3.312803	-0.548100	0.118680	-0.066507	-0.747617	0.385761	0.186086	-0.253211	-0.610382	0.523398	-0.537934
63684	9.413968	0.443067	-3.017343	-0.554252	0.078172	-0.171655	-0.750077	0.377885	0.184921	-0.258768	-0.608088	0.526000	-0.535343
63685	9.320574	0.178407	-2.927286	-0.561577	0.061940	-0.169044	-0.754766	0.372924	0.182146	-0.265557	-0.605901	0.527910	-0.532611
63686	9.566963	0.249373	-2.923575	-0.567284	0.018670	-0.159940	-0.757790	0.367680	0.180184	-0.270494	-0.603978	0.531054	-0.529174
63687	9.466290	0.142813	-3.062384	-0.560172	-0.030302	-0.129506	-0.759022	0.363523	0.183048	-0.275877	-0.602309	0.533867	-0.525454
63688	9.131612	0.265496	-3.101962	-0.550219	-0.066922	-0.074368	-0.760406	0.362410	0.186082	-0.278769	-0.600403	0.538280	-0.521592
63689	8.919253	0.484967	-2.997820	-0.558392	-0.078020	-0.040799	-0.760522	0.356450	0.189609	-0.282691	-0.598252	0.542364	-0.517709
63690	9.229900	0.536863	-2.887675	-0.545355	-0.068040	0.047821	-0.759828	0.355467	0.193456	-0.284219	-0.594995	0.548144	-0.514528
63691	9.393396	0.604185	-2.777506	-0.568694	-0.070597	0.144911	-0.758313	0.355712	0.202276	-0.286438	-0.590623	0.554435	-0.511585
63692	9.544209	0.718612	-2.875627	-0.530887	-0.054002	0.285074	-0.754311	0.358305	0.210274	-0.285476	-0.584586	0.562710	-0.510020
63693	9.441858	0.586753	-2.811201	-0.561014	-0.062583	0.251117	-0.749485	0.362419	0.218143	-0.286598	-0.578909	0.570013	-0.507751
63694	9.224310	0.455107	-2.828770	-0.559294	-0.060433	0.208601	-0.746044	0.366537	0.225885	-0.286617	-0.573519	0.577610	-0.505265
63695	9.110937	0.591513	-2.769738	-0.557481	-0.044025	0.185512	-0.742591	0.367188	0.235937	-0.288575	-0.568338	0.583899	-0.502771
63696	9.055334	0.669503	-2.719796	-0.544789	-0.029418	0.157259	-0.740940	0.368263	0.244626	-0.289258	-0.563213	0.590489	-0.500444
63697	9.055030	0.747310	-2.643350	-0.559110	-0.006180	0.185263	-0.736087	0.365870	0.253946	-0.291696	-0.557568	0.596459	-0.498264
63698	9.423516	0.947231	-2.762045	-0.559069	0.028500	0.142695	-0.735528	0.362793	0.263705	-0.293327	-0.551864	0.602600	-0.496265
63699	9.809292	0.850548	-2.763899	-0.535157	0.067926	0.158722	-0.732200	0.360824	0.271247	-0.296684	-0.545871	0.607478	-0.494949
63700	10.025599	0.396655	-2.867847	-0.559383	0.137085	0.096965	-0.731637	0.357622	0.277142	-0.300037	-0.539555	0.612387	-0.493802
63701	9.229239	0.309568	-2.911715	-0.539784	0.201566	0.118742	-0.731341	0.352772	0.279436	-0.305471	-0.532628	0.615952	-0.493556
63702	9.618108	-0.132333	-2.856567	-0.546766	0.268766	0.066959	-0.734940	0.351532	0.280278	-0.310548	-0.525361	0.619511	-0.493722
63703	9.699030	-1.099966	-2.555950	-0.550260	0.210017	0.183930	-0.735490	0.350423	0.281237	-0.315498	-0.517378	0.623671	-0.493777
63704	9.899862	-1.371177	-2.444469	-0.551847	0.192963	0.277788	-0.733700	0.352482	0.284969	-0.317537	-0.508092	0.629812	-0.494317
63705	9.752605	-1.209763	-2.670768	-0.544574	0.176467	0.304515	-0.731348	0.352883	0.287714	-0.320733	-0.498842	0.635199	-0.494782
63706	9.621615	-1.041154	-2.503349	-0.543259	0.131878	0.251713	-0.729824	0.351753	0.293899	-0.322087	-0.490420	0.641227	-0.494547
63707	9.403197	-0.740666	-2.201984	-0.545444	0.079492	0.264374	-0.726082	0.348935	0.306948	-0.324389	-0.482527	0.646684	-0.493699
63708	9.410831	-0.855427	-1.997764	-0.558261	0.028475	0.331747	-0.720536	0.346118	0.318465	-0.323693	-0.473882	0.654152	-0.492691
63709	9.697522	-0.929557	-1.970743	-0.544187	-0.054599	0.348393	-0.715827	0.344128	0.331653	-0.323363	-0.466117	0.661096	-0.491043
63710	9.593761	-0.477614	-2.065042	-0.557352	-0.119407	0.349563	-0.711115	0.341445	0.345247	-0.320452	-0.458569	0.669505	-0.488659
63711	9.524138	-0.712569	-2.224204	-0.581665	-0.185004	0.242604	-0.704194	0.340691	0.359396	-0.319737	-0.453150	0.676510	-0.484518
63712	9.263006	-0.549593	-2.701639	-0.549861	-0.303467	0.174692	-0.697544	0.338279	0.373393	-0.315910	-0.449671	0.684271	-0.479343
63713	9.336987	-0.896465	-2.451429	-0.552641	-0.201333	0.237684	-0.688548	0.338070	0.388773	-0.314761	-0.444574	0.690927	-0.475289
63714	9.334529	-0.517831	-2.574038	-0.562314	-0.262978	0.187579	-0.681898	0.336076	0.401808	-0.311399	-0.440347	0.698524	-0.470307
63715	9.280781	-0.664811	-2.560246	-0.556630	-0.237026	0.202495	-0.675799	0.333254	0.414287	-0.310131	-0.435964	0.704995	-0.465549
63716	9.198420	-0.785228	-2.578120	-0.547408	-0.204415	0.176717	-0.669147	0.331267	0.425252	-0.307501	-0.431337	0.711857	-0.461142
63717	9.343209	-0.727968	-2.549960	-0.556955	-0.137829	0.193040	-0.664450	0.332748	0.434337	-0.307740	-0.426086	0.717504	-0.457094
63718	9.290048	-0.790593	-2.570935	-0.546624	-0.065485	0.157313	-0.660289	0.330920	0.440494	-0.307217	-0.420384	0.723219	-0.453706
63719	9.163750	-0.730974	-2.438547	-0.559329	-0.039892	0.121597	-0.656132	0.329785	0.446383	-0.309553	-0.415188	0.727556	-0.449953
63720	9.196350	-0.681749	-2.262767	-0.546592	0.005691	0.056007	-0.656671	0.325625	0.449656	-0.310940	-0.410247	0.731889	-0.446489
63721	9.902482	-0.679635	-2.759030	-0.542622	0.109430	-0.047918	-0.658040	0.321476	0.450175	-0.316874	-0.406241	0.733634	-0.443102
63722	9.831039	-0.536475	-3.122943	-0.542407	0.178583	-0.121744	-0.660662	0.318713	0.450857	-0.322307	-0.402336	0.735308	-0.439962
63723	9.014654	-0.196276	-2.869542	-0.556731	0.186974	-0.056635	-0.664235	0.311668	0.450260	-0.329586	-0.397634	0.736492	-0.436853
63724	9.783463	-0.225533	-3.682045	-0.542097	0.200781	-0.082896	-0.667262	0.306975	0.448855	-0.334960	-0.392905	0.738232	-0.434098
63725	10.038064	-0.054084	-3.445108	-0.546731	0.145644	-0.255938	-0.674691	0.295392	0.442309	-0.343280	-0.391530	0.737920	-0.429345
63726	9.702525	0.522540	-3.156332	-0.571328	0.110772	-0.176402	-0.678940	0.284053	0.443742	-0.348331	-0.388698	0.739684	-0.424790
63727	9.079000	-0.328855	-3.138749	-0.551557	0.123763	-0.042023	-0.680310	0.280181	0.444127	-0.354543	-0.384276	0.741121	-0.421154
63728	9.266076	0.609366	-2.849875	-0.537724	0.046308	-0.046549	-0.681821	0.277424	0.442040	-0.357237	-0.380247	0.743983	-0.417473
63729	9.992644	0.304091	-3.018982	-0.556691	-0.081287	-0.065332	-0.682649	0.276595	0.442176	-0.360662	-0.377823	0.746653	-0.411925
63730	9.610432	0.060022	-3.018164	-0.546002	-0.120973	-0.072149	-0.680171	0.280464	0.441921	-0.361112	-0.375458	0.750517	-0.406638
63731	8.938421	-0.133576	-2.966783	-0.528087	-0.175288	-0.062924	-0.676288	0.278779	0.446978	-0.362906	-0.373926	0.753582	-0.400741
63732	8.819210	0.079296	-3.051145	-0.546507	-0.229520	-0.034492	-0.673516	0.277648	0.452464	-0.361392	-0.371810	0.758440	-0.394870
63733	9.283143	0.192233	-3.072355	-0.549690	-0.189543	0.036107	-0.669074	0.274150	0.461499	-0.362358	-0.368684	0.762444	-0.389163
63734	9.179456	0.510810	-3.240063	-0.572755	-0.229730	0.009573	-0.662139	0.271200	0.470383	-0.360639	-0.365644	0.767740	-0.383170
63735	8.760103	0.745691	-3.198634	-0.560665	-0.179373	0.009347	-0.657683	0.263962	0.480898	-0.362068	-0.362714	0.771470	-0.377067
63736	8.707237	0.893691	-3.156725	-0.549433	-0.112626	-0.005080	-0.655167	0.257710	0.487160	-0.362053	-0.359116	0.775540	-0.372143
63737	8.845916	1.068844	-3.216851	-0.542715	-0.042226	-0.019534	-0.652658	0.253540	0.491513	-0.365715	-0.355693	0.777849	-0.366997
63738	9.632016	0.895198	-3.530055	-0.544722	0.051321	0.009214	-0.652357	0.247445	0.493517	-0.368079	-0.350644	0.780710	-0.363398
63739	9.545593	-0.159910	-3.474677	-0.543491	0.216908	0.023095	-0.654005	0.244272	0.491842	-0.375481	-0.344617	0.781302	-0.360306
63740	9.707875	-0.188552	-3.254712	-0.553949	0.327421	-0.036073	-0.660083	0.241409	0.483167	-0.382491	-0.338146	0.781740	-0.358107
63741	9.851244	-1.682293	-3.168170	-0.550158	0.281728	0.027780	-0.663679	0.240885	0.476705	-0.390862	-0.331442	0.781715	-0.355380
63742	9.391765	-1.151708	-3.410251	-0.565403	0.263757	0.126777	-0.668109	0.241055	0.470119	-0.395716	-0.322717	0.783644	-0.353787
63743	9.319576	-0.707875	-3.224237	-0.557735	0.208954	0.106005	-0.670864	0.238031	0.465970	-0.402354	-0.315167	0.784568	-0.351047
63744	9.349488	-1.179995	-2.953241	-0.554944	0.101374	0.042937	-0.672636	0.230834	0.467841	-0.405116	-0.308919	0.787040	-0.347875
63745	9.549237	-0.353835	-2.796018	-0.558791	0.068589	0.089234	-0.672051	0.223077	0.470378	-0.409632	-0.302540	0.788843	-0.344091
63746	9.331474	-0.344730	-2.718513	-0.571675	0.003107	0.160209	-0.671468	0.215313	0.475122	-0.410082	-0.294931	0.792829	-0.340984
63747	9.278562	-0.346964	-2.742579	-0.556575	-0.039994	0.135871	-0.668965	0.212668	0.478387	-0.412516	-0.288519	0.795651	-0.336938
63748	9.568583	-0.383074	-2.815046	-0.542423	-0.070113	0.076124	-0.666187	0.210435	0.482482	-0.412149	-0.282930	0.799435	-0.333148
63749	9.627259	-0.539176	-2.987340	-0.568386	-0.114195	-0.015911	-0.663971	0.210142	0.486049	-0.414462	-0.279280	0.801973	-0.327204
63750	9.479495	-0.629898	-2.959553	-0.560550	-0.199400	0.034201	-0.659954	0.209704	0.490152	-0.412368	-0.275009	0.806610	-0.322029
63751	9.326387	-0.855899	-2.930249	-0.535093	-0.208672	0.046879	-0.655527	0.210648	0.494819	-0.412548	-0.271169	0.809965	-0.316588
63752	9.185919	-0.941864	-2.907358	-0.571667	-0.226136	0.002286	-0.650400	0.209230	0.501801	-0.410232	-0.267441	0.814612	-0.310792
63753	9.146729	-0.989626	-2.856035	-0.556902	-0.200279	0.023514	-0.645835	0.210168	0.507984	-0.410791	-0.263663	0.817806	-0.304837
63754	9.238247	-1.057920	-2.865060	-0.547626	-0.176084	0.034100	-0.640712	0.210422	0.511396	-0.408920	-0.259251	0.821957	-0.299934
63755	9.287289	-1.032194	-2.952391	-0.557305	-0.143881	0.065654	-0.636564	0.211779	0.516621	-0.410130	-0.254357	0.824802	-0.294614
63756	9.076709	-1.018240	-2.865286	-0.549771	-0.119047	0.101814	-0.631858	0.212307	0.521005	-0.408760	-0.248423	0.828740	-0.290502
63757	8.932664	-1.098398	-2.690242	-0.560259	-0.078036	0.151816	-0.627428	0.212703	0.523872	-0.410542	-0.241618	0.831368	-0.286187
63758	9.533273	-0.924542	-2.879023	-0.538842	0.006561	0.160547	-0.625220	0.214629	0.525531	-0.410811	-0.234028	0.834379	-0.283329
63759	9.976439	-0.644525	-3.252399	-0.545887	0.079347	0.094699	-0.624956	0.217953	0.524183	-0.415446	-0.227339	0.835213	-0.279536
63760	9.434666	-0.256225	-3.531440	-0.558730	0.116375	-0.011884	-0.625099	0.219903	0.520341	-0.418557	-0.221801	0.836518	-0.275412
63761	8.592285	-0.018103	-3.397669	-0.533516	0.128597	-0.091429	-0.628001	0.218257	0.517863	-0.424950	-0.218013	0.835911	-0.270446
63762	9.315055	0.478556	-3.624041	-0.544125	0.218459	-0.146731	-0.632553	0.213989	0.514681	-0.430391	-0.214259	0.835570	-0.265857
63763	9.386142	0.850475	-3.587212	-0.541000	0.214169	-0.268687	-0.637502	0.205999	0.507877	-0.439142	-0.212875	0.833364	-0.259503
63764	9.782052	0.907982	-3.267046	-0.522726	0.235598	-0.252609	-0.644126	0.200780	0.500562	-0.445276	-0.210942	0.832173	-0.254402
63765	9.642140	0.808967	-3.012066	-0.544194	0.201731	-0.087278	-0.652156	0.200408	0.492894	-0.452861	-0.206530	0.830686	-0.249445
63766	9.000286	1.087323	-3.197935	-0.546517	0.151799	-0.149894	-0.654944	0.205555	0.486208	-0.457115	-0.203055	0.830688	-0.244484
63767	9.352769	0.216320	-3.014731	-0.559058	0.069193	0.023807	-0.655678	0.216508	0.479428	-0.461965	-0.197281	0.830793	-0.239692
63768	9.348805	0.640284	-3.232070	-0.574388	0.042984	-0.154844	-0.657080	0.221794	0.471768	-0.464480	-0.194125	0.831824	-0.233757
63769	9.355460	0.694036	-3.131204	-0.561885	0.071836	-0.262798	-0.659313	0.227082	0.463838	-0.470691	-0.193036	0.830674	-0.226202
63770	9.169537	0.578953	-3.173161	-0.555754	0.170779	-0.250999	-0.664608	0.235562	0.454722	-0.475652	-0.191027	0.829938	-0.220154
63771	9.125780	0.397703	-3.219401	-0.537480	0.159499	-0.210053	-0.669047	0.238790	0.443752	-0.482898	-0.188842	0.827919	-0.213771
63772	9.417417	-0.040594	-3.072352	-0.548644	0.114578	-0.216988	-0.673078	0.243533	0.434589	-0.486689	-0.186537	0.827709	-0.207932
63773	9.257258	0.019299	-2.930258	-0.567241	0.082772	-0.278967	-0.677512	0.244674	0.427184	-0.492969	-0.185462	0.826171	-0.200068
63774	9.280518	0.351910	-2.658568	-0.534490	0.087706	-0.243194	-0.680002	0.244978	0.420309	-0.496319	-0.183803	0.825962	-0.194090
63775	9.392161	0.871800	-2.490561	-0.543314	0.088580	-0.133526	-0.684013	0.244173	0.415640	-0.501964	-0.180479	0.824681	-0.188043
63776	9.554573	0.876985	-2.270974	-0.545263	0.061362	-0.110358	-0.685804	0.242672	0.410396	-0.504357	-0.176586	0.825175	-0.183105
63777	9.640944	0.852610	-2.217664	-0.546129	0.052074	-0.078452	-0.689539	0.241721	0.407656	-0.509161	-0.172416	0.824350	-0.177414
63778	9.412719	0.743670	-2.092923	-0.561653	0.054187	-0.108791	-0.688852	0.243808	0.403533	-0.511436	-0.168325	0.824895	-0.172188
63779	9.233419	0.871416	-1.939480	-0.525534	0.058136	-0.167691	-0.689689	0.246320	0.397495	-0.516531	-0.165767	0.823519	-0.165933
63780	9.343615	0.992565	-1.776686	-0.556206	0.088727	-0.146091	-0.694405	0.248844	0.390107	-0.519438	-0.162197	0.823473	-0.160525
63781	9.584286	0.918861	-1.727865	-0.543595	0.088964	-0.175985	-0.695667	0.253294	0.384093	-0.525075	-0.159435	0.821688	-0.153969
63782	9.752407	0.722126	-1.718646	-0.536121	0.114087	-0.167197	-0.698284	0.251251	0.376090	-0.528349	-0.156312	0.821151	-0.148747
63783	9.964913	0.378923	-1.901139	-0.570327	0.117294	-0.103915	-0.700782	0.253496	0.367992	-0.534254	-0.151935	0.819237	-0.142613
63784	9.724834	0.115245	-2.187804	-0.557431	0.138973	-0.119890	-0.704252	0.256435	0.360047	-0.537801	-0.147706	0.818545	-0.137612
63785	9.055019	-0.247375	-2.499367	-0.549917	0.156875	-0.120081	-0.706885	0.258270	0.350705	-0.544219	-0.143635	0.815979	-0.131806
63786	9.752798	-0.242366	-2.541430	-0.561772	0.237045	-0.003794	-0.709375	0.258857	0.342177	-0.549001	-0.137171	0.814449	-0.128276
63787	10.193538	-0.726760	-2.659835	-0.552236	0.223192	0.131786	-0.712001	0.258467	0.336261	-0.555697	-0.128731	0.811720	-0.125459
63788	10.630257	-0.666913	-2.310756	-0.554358	0.148726	0.202185	-0.710624	0.261385	0.331313	-0.558395	-0.119191	0.811535	-0.124092
63789	9.216419	-0.575846	-2.309880	-0.555006	0.164462	0.237189	-0.711465	0.264443	0.327488	-0.563709	-0.109107	0.809542	-0.122352
63790	9.255392	-0.768337	-2.138660	-0.551546	0.144759	0.221402	-0.709527	0.264854	0.327478	-0.566169	-0.099269	0.809258	-0.121242
63791	9.801298	-0.626770	-2.136138	-0.538971	0.070564	0.059361	-0.709526	0.264573	0.328579	-0.570194	-0.092429	0.807771	-0.117651
63792	10.108106	-0.287219	-2.014701	-0.558756	0.031446	0.215167	-0.708554	0.263876	0.329530	-0.570770	-0.082862	0.808619	-0.116147
63793	9.836903	-0.403530	-1.952639	-0.561233	-0.047338	0.157162	-0.706069	0.265382	0.332837	-0.572564	-0.074433	0.808593	-0.113169
63794	9.258391	-0.368910	-2.022317	-0.539682	-0.070562	0.116753	-0.703846	0.263429	0.336111	-0.571601	-0.066891	0.810275	-0.110691
63795	9.426179	-0.633239	-2.002680	-0.556796	-0.148907	0.023262	-0.700798	0.261872	0.344901	-0.571918	-0.060873	0.811130	-0.106171
63796	9.650105	-0.248390	-2.062843	-0.545889	-0.160097	0.064250	-0.697467	0.259771	0.350373	-0.569566	-0.054287	0.813673	-0.102878
63797	9.671073	-0.543613	-2.107898	-0.556845	-0.148758	0.010942	-0.695532	0.259889	0.355326	-0.569802	-0.048438	0.814448	-0.098253
63798	9.313991	-0.551118	-2.121833	-0.534596	-0.110694	0.069281	-0.692484	0.259736	0.357784	-0.568176	-0.041780	0.816307	-0.095255
63799	9.320688	-0.574961	-2.063591	-0.588939	-0.088893	0.077354	-0.689032	0.262070	0.360817	-0.569170	-0.034336	0.816450	-0.090966
63800	9.527119	-0.885609	-2.070065	-0.534192	-0.042982	0.054714	-0.688346	0.263450	0.361515	-0.568613	-0.027781	0.817427	-0.087867
63801	9.497579	-0.894650	-1.999858	-0.552258	-0.013885	0.033967	-0.688070	0.263724	0.362206	-0.570777	-0.021295	0.816541	-0.083791
63802	9.326539	-0.988817	-1.773884	-0.545740	-0.001600	0.063103	-0.685581	0.264964	0.361924	-0.570830	-0.014387	0.816974	-0.080628
63803	9.463326	-0.923142	-1.953589	-0.538922	0.101606	0.007746	-0.685028	0.265799	0.359859	-0.574811	-0.008265	0.814655	-0.076563
63804	9.710209	-0.524892	-2.166145	-0.547359	0.253727	-0.065715	-0.688209	0.265270	0.354773	-0.579157	-0.003029	0.812028	-0.071960
63805	9.146707	-0.195575	-1.852560	-0.562630	0.315340	-0.103515	-0.692887	0.258663	0.347567	-0.586633	0.001888	0.807135	-0.066262
63806	8.877937	0.141324	-1.575695	-0.541798	0.329789	-0.121078	-0.698131	0.255106	0.339017	-0.592181	0.006277	0.803460	-0.061104
63807	10.487227	0.860007	-2.114988	-0.552026	0.472725	-0.153476	-0.703922	0.250310	0.328803	-0.602047	0.010445	0.796501	-0.054917
63808	9.914048	1.009570	-1.574689	-0.560229	0.343082	-0.168823	-0.710542	0.244826	0.317898	-0.607724	0.014330	0.792511	-0.048900
63809	10.451239	0.745192	-1.577290	-0.551732	0.258642	-0.194668	-0.714690	0.244873	0.306480	-0.614028	0.017586	0.787959	-0.042196
63810	10.171024	0.555708	-1.632787	-0.577371	0.211793	-0.185912	-0.722567	0.242165	0.293820	-0.617532	0.021299	0.785444	-0.035744
63811	10.589202	0.477380	-1.758108	-0.559956	0.118587	-0.243441	-0.725331	0.242766	0.281155	-0.621501	0.023775	0.782540	-0.028320
63812	10.405649	0.435028	-1.759806	-0.545952	0.066850	-0.310235	-0.727408	0.244183	0.272218	-0.622741	0.025066	0.781747	-0.020886
63813	9.832163	0.352640	-1.601075	-0.557738	-0.056222	-0.352214	-0.731552	0.242839	0.262992	-0.623883	0.025744	0.780998	-0.012199
63814	9.293233	0.635874	-1.675996	-0.546827	-0.070128	-0.320225	-0.732640	0.238984	0.257856	-0.622911	0.026851	0.781818	-0.004696
63815	9.374896	0.356940	-1.759972	-0.555815	-0.125157	-0.208543	-0.733738	0.236777	0.256463	-0.622813	0.029759	0.781801	0.002152
63816	9.737283	0.371298	-1.804106	-0.517737	-0.178259	-0.129845	-0.733732	0.234694	0.258924	-0.620098	0.033490	0.783780	0.006761
63817	9.845021	0.689299	-1.851288	-0.557777	-0.224691	-0.052999	-0.732893	0.232186	0.263721	-0.618333	0.038871	0.784868	0.011642
63818	9.494864	1.043621	-1.961080	-0.561326	-0.242404	0.011625	-0.729564	0.229661	0.272223	-0.614536	0.045379	0.787438	0.015124
63819	9.360277	1.189448	-1.962527	-0.551361	-0.251600	0.025944	-0.725409	0.228515	0.281285	-0.612238	0.051905	0.788741	0.018922
63820	9.238582	1.224980	-1.812964	-0.554021	-0.226201	0.006267	-0.720977	0.227370	0.290068	-0.608617	0.058234	0.791008	0.022356
63821	9.204103	1.230605	-1.721170	-0.559460	-0.231749	0.023920	-0.719029	0.223739	0.299259	-0.606504	0.064789	0.791998	0.026352
63822	9.512606	1.170805	-1.699171	-0.550011	-0.194305	0.066317	-0.715014	0.223431	0.305986	-0.603345	0.072004	0.793693	0.029018
63823	9.578996	1.242105	-1.823275	-0.562398	-0.171295	0.120023	-0.712659	0.222298	0.312440	-0.602126	0.080048	0.793733	0.032003
63824	9.442037	1.339439	-1.853171	-0.565006	-0.177126	0.166900	-0.707817	0.222816	0.319858	-0.599188	0.089025	0.794930	0.033697
63825	9.181139	1.438249	-1.771778	-0.557751	-0.164383	0.145630	-0.702827	0.220556	0.330696	-0.597979	0.097357	0.794747	0.036342
63826	9.398571	1.480312	-1.782202	-0.554573	-0.083200	0.136373	-0.698660	0.216928	0.337524	-0.596440	0.105647	0.794748	0.038395
63827	9.713818	1.360754	-2.034977	-0.544834	-0.032652	0.224701	-0.696578	0.214965	0.343972	-0.597296	0.114913	0.792728	0.040194
63828	9.793830	0.605683	-2.135383	-0.558906	0.022392	0.220584	-0.693392	0.214674	0.346152	-0.597387	0.124493	0.791143	0.041518
63829	9.021419	-0.083453	-1.824651	-0.541498	0.069658	0.151235	-0.692568	0.216608	0.346442	-0.599681	0.132427	0.787958	0.044356
63830	11.164168	-0.357610	-2.546865	-0.546979	0.181356	0.186308	-0.693109	0.213571	0.344897	-0.602183	0.141161	0.784414	0.046289
63831	10.281353	-0.909852	-2.868108	-0.528862	0.146965	0.181187	-0.693945	0.214962	0.343124	-0.605603	0.149316	0.780114	0.048698
63832	9.712295	-0.589605	-2.465019	-0.535845	0.230175	0.141576	-0.691730	0.215790	0.342150	-0.608743	0.157143	0.775967	0.051123
63833	8.488210	-0.644440	-2.419280	-0.524202	0.060823	0.115953	-0.690889	0.212869	0.346391	-0.610616	0.164286	0.772822	0.053899
63834	9.174192	-0.822312	-1.963992	-0.566771	0.022726	-0.025757	-0.691690	0.204695	0.350451	-0.610177	0.170096	0.771601	0.058165
63835	10.086668	-0.559249	-1.871505	-0.551849	-0.029857	0.213809	-0.690290	0.200806	0.354264	-0.610574	0.179163	0.769104	0.059823
63836	10.183740	-0.536061	-1.929879	-0.548004	-0.070744	0.350365	-0.684747	0.199669	0.359590	-0.609094	0.190620	0.767596	0.058855
63837	9.885535	-0.192790	-2.208743	-0.556248	-0.157815	0.218988	-0.682122	0.200192	0.367301	-0.607356	0.199906	0.766522	0.060004
63838	9.280696	-0.542087	-1.870618	-0.560363	-0.172077	0.094109	-0.677416	0.200017	0.375265	-0.603852	0.207666	0.767074	0.061926
63839	9.710693	-0.476811	-2.205340	-0.557257	-0.197077	-0.024130	-0.673523	0.195696	0.382227	-0.601096	0.213242	0.767382	0.065860
63840	9.324682	-0.091033	-2.344428	-0.553795	-0.196717	-0.068347	-0.670204	0.195945	0.388688	-0.596965	0.218442	0.768819	0.069522
63841	9.267219	-0.416297	-2.248911	-0.549776	-0.195874	0.032486	-0.666045	0.194817	0.392231	-0.594238	0.224761	0.768818	0.072684
63842	9.257056	-0.796829	-2.056198	-0.558476	-0.119866	-0.001759	-0.664389	0.195908	0.395955	-0.591291	0.230910	0.768952	0.075949
63843	9.161298	-0.816236	-2.164576	-0.541670	-0.075331	0.045033	-0.661629	0.198387	0.397339	-0.590391	0.237125	0.767406	0.079363
63844	9.253892	-0.667266	-2.207435	-0.545435	-0.041097	-0.049837	-0.661076	0.198662	0.397613	-0.588577	0.242242	0.766778	0.083345
63845	9.816280	-0.769792	-2.579119	-0.555380	0.105890	-0.050737	-0.660541	0.204210	0.392700	-0.590151	0.246820	0.763471	0.088961
63846	9.894095	0.214238	-2.802818	-0.554784	0.263370	-0.123200	-0.664824	0.202023	0.387743	-0.592754	0.250378	0.759506	0.095422
63847	8.619138	0.234061	-2.076511	-0.567633	0.241437	-0.102277	-0.667985	0.196789	0.382609	-0.596111	0.253996	0.754736	0.102525
63848	10.095690	0.698617	-2.426753	-0.576405	0.312993	-0.116596	-0.672798	0.189072	0.376772	-0.599265	0.257771	0.749969	0.109465
63849	10.000553	1.585187	-2.180414	-0.541930	0.247417	0.044412	-0.677349	0.185230	0.370008	-0.603021	0.263147	0.744315	0.114518
63850	10.093275	0.785411	-2.074971	-0.567733	0.166377	0.049828	-0.680673	0.186090	0.363144	-0.604294	0.269599	0.740335	0.118534
63851	10.075736	0.039050	-2.040043	-0.571528	0.126814	0.039310	-0.680693	0.191921	0.356996	-0.605966	0.275438	0.735999	0.123469
63852	9.473876	0.298594	-2.102535	-0.563626	-0.009318	-0.060697	-0.680439	0.198156	0.353747	-0.604326	0.280609	0.734659	0.127774
63853	9.919388	0.367307	-2.258527	-0.535653	-0.112676	-0.194977	-0.681415	0.199823	0.352530	-0.601982	0.283106	0.734569	0.133707
63854	9.891706	0.504606	-2.356665	-0.562096	-0.159919	-0.137479	-0.679749	0.198706	0.354299	-0.597891	0.287501	0.735398	0.138057
63855	9.504765	0.330776	-2.334879	-0.544986	-0.231909	-0.062629	-0.676423	0.198135	0.357441	-0.594000	0.292334	0.735917	0.141883
63856	9.175648	0.151809	-2.303449	-0.543075	-0.244032	-0.023700	-0.674905	0.198390	0.363088	-0.589034	0.298382	0.737052	0.144090
63857	9.554210	0.353750	-2.475333	-0.565732	-0.275206	0.054186	-0.669504	0.197658	0.371869	-0.584610	0.305255	0.737268	0.146585
63858	9.489209	0.662328	-2.657479	-0.550204	-0.271890	0.079152	-0.665353	0.197341	0.381215	-0.579404	0.312945	0.737972	0.147493
63859	9.274975	0.677783	-2.720183	-0.539282	-0.271981	0.081011	-0.659821	0.198129	0.390286	-0.575147	0.319820	0.737987	0.149318
63860	9.190764	0.852621	-2.668867	-0.561129	-0.257184	0.049705	-0.654268	0.194497	0.397380	-0.569913	0.327112	0.738552	0.150791
63861	9.148369	0.978082	-2.742692	-0.559075	-0.221215	0.056596	-0.648587	0.192932	0.406426	-0.566095	0.333618	0.738009	0.153550
63862	9.322004	1.049794	-2.692987	-0.556702	-0.173331	0.142182	-0.644568	0.191796	0.412868	-0.562332	0.341923	0.736899	0.154435
63863	9.189018	0.987824	-2.689702	-0.543717	-0.100816	0.085236	-0.640696	0.192740	0.417539	-0.560384	0.348215	0.734787	0.157493
63864	9.034582	1.129366	-2.623425	-0.556197	-0.033703	0.041314	-0.639313	0.193007	0.419738	-0.558300	0.354553	0.732702	0.160440
63865	9.290867	1.214617	-2.644047	-0.541237	0.052981	0.016251	-0.638754	0.191759	0.420135	-0.558331	0.359219	0.729303	0.165365
63866	9.633158	1.001427	-2.386023	-0.552393	0.139159	0.058969	-0.640145	0.193570	0.417129	-0.558805	0.365168	0.725079	0.169265
63867	9.749512	0.151963	-2.859915	-0.561393	0.275395	0.042041	-0.641680	0.197188	0.411797	-0.561920	0.369586	0.718846	0.175817
63868	9.417617	-0.376106	-2.640955	-0.561222	0.316291	-0.002594	-0.646538	0.201992	0.402475	-0.564588	0.374073	0.712925	0.181791
63869	9.500143	-0.813286	-2.911620	-0.524708	0.333334	-0.012914	-0.650143	0.204245	0.392867	-0.568484	0.377000	0.706441	0.188782
63870	10.684433	-1.443645	-2.824025	-0.551498	0.355327	0.071721	-0.655547	0.205674	0.382574	-0.571950	0.382202	0.699395	0.194013
63871	10.115468	-1.305256	-2.520382	-0.553825	0.288736	0.056066	-0.661502	0.205708	0.376272	-0.575132	0.386540	0.692635	0.200168
63872	9.647310	-0.880101	-2.628390	-0.551763	0.176822	0.072665	-0.663841	0.202685	0.371429	-0.576018	0.392384	0.687485	0.203968
63873	9.002763	-1.164770	-2.428649	-0.563805	0.124398	0.086822	-0.664098	0.197702	0.372208	-0.576859	0.397876	0.682236	0.208524
63874	9.122501	-0.869166	-2.166350	-0.540580	0.038964	0.156678	-0.664210	0.190300	0.376029	-0.576221	0.405250	0.677947	0.210072
63875	9.836393	-0.679424	-2.019626	-0.558789	0.080512	0.362494	-0.663359	0.185029	0.379694	-0.577548	0.414534	0.670892	0.210957
63876	9.686419	-0.702430	-1.985343	-0.550768	0.041494	0.386677	-0.661417	0.184188	0.381601	-0.577701	0.425020	0.664488	0.209940
63877	9.580389	-0.755208	-2.030518	-0.541618	-0.035905	0.272231	-0.658916	0.181818	0.385421	-0.577096	0.433270	0.659467	0.210572
63878	9.580879	-0.627147	-2.031947	-0.539528	-0.072706	0.157495	-0.655594	0.181654	0.391050	-0.574755	0.440980	0.656249	0.211020
63879	9.697508	-0.424927	-2.036776	-0.552709	-0.118170	0.113438	-0.652679	0.179133	0.398314	-0.572209	0.447527	0.653436	0.212880
63880	9.586914	-0.726577	-2.854727	-0.557076	-0.241131	0.064580	-0.649217	0.178694	0.403387	-0.567041	0.454875	0.652800	0.213086
63881	9.634864	-0.683954	-2.173934	-0.558173	-0.261110	0.080596	-0.644643	0.177279	0.409822	-0.562332	0.461601	0.651826	0.214080
63882	9.585163	-0.970909	-2.127176	-0.542616	-0.257745	0.096632	-0.639526	0.178629	0.416557	-0.557134	0.469206	0.651034	0.213548
63883	9.688919	-1.340441	-1.992724	-0.558466	-0.283033	0.011644	-0.634275	0.180669	0.423849	-0.551763	0.475062	0.650856	0.215081
63884	9.270431	-1.125652	-2.071875	-0.557281	-0.220634	-0.018857	-0.629296	0.181744	0.430030	-0.546339	0.481102	0.650576	0.216345
63885	9.213026	-0.992315	-2.075692	-0.548205	-0.218843	-0.020534	-0.625830	0.182603	0.435373	-0.541702	0.486094	0.649957	0.218696
63886	9.301814	-1.070030	-2.048367	-0.557027	-0.185603	-0.004911	-0.620850	0.183958	0.440868	-0.536735	0.492104	0.649075	0.220117
63887	9.255423	-1.299559	-2.089233	-0.557067	-0.182631	-0.035929	-0.617389	0.184354	0.444434	-0.532370	0.496778	0.648094	0.223086
63888	9.748906	-1.080161	-2.445088	-0.563990	-0.116576	-0.054847	-0.613508	0.183781	0.447710	-0.527953	0.501856	0.646858	0.225791
63889	9.914886	-0.902887	-2.911175	-0.554608	-0.033918	-0.128591	-0.614193	0.181424	0.449623	-0.525067	0.504585	0.645175	0.231186
63890	9.165806	-0.257027	-2.786911	-0.548998	-0.001729	-0.111991	-0.614040	0.177963	0.449862	-0.521986	0.508201	0.643300	0.235432
63891	9.137968	-0.229233	-2.605988	-0.538020	-0.002129	-0.076478	-0.614164	0.171542	0.451055	-0.519856	0.511224	0.640790	0.240391
63892	9.960668	0.496735	-3.158805	-0.574322	0.032751	-0.112215	-0.616076	0.164905	0.451278	-0.516913	0.514893	0.638373	0.245290
63893	10.097425	0.746639	-3.246339	-0.554089	0.063060	-0.083792	-0.619245	0.161047	0.448779	-0.515331	0.517586	0.635156	0.251228
63894	9.927572	0.244317	-3.368559	-0.552822	0.019014	-0.198602	-0.620335	0.156764	0.447502	-0.511956	0.519961	0.633809	0.256570
63895	9.557913	0.215012	-3.017407	-0.552298	0.010089	-0.016402	-0.621437	0.155665	0.445843	-0.509991	0.523687	0.630404	0.261251
63896	9.298375	0.162446	-3.183182	-0.545668	-0.044899	-0.118657	-0.620341	0.158568	0.446003	-0.506245	0.527296	0.628855	0.264984
63897	9.293790	-0.123723	-3.351524	-0.544488	-0.119919	-0.192521	-0.620915	0.163275	0.445366	-0.501712	0.529367	0.628628	0.269967
63898	9.324056	-0.023170	-3.471074	-0.547980	-0.116608	-0.157172	-0.618982	0.164648	0.447297	-0.496796	0.532851	0.628130	0.273342
63899	9.115990	0.351825	-3.223708	-0.566374	-0.160140	-0.118202	-0.617595	0.164086	0.448936	-0.491834	0.536256	0.627354	0.277409
63900	8.997923	0.301525	-3.271310	-0.564883	-0.206853	-0.135619	-0.612889	0.164758	0.451804	-0.485674	0.540623	0.627349	0.279786
63901	9.005758	0.211316	-3.391118	-0.549995	-0.200470	-0.052332	-0.610681	0.165980	0.457180	-0.480658	0.544872	0.626296	0.282552
63902	9.064951	0.367458	-3.479918	-0.575653	-0.214409	-0.089665	-0.606664	0.165681	0.461423	-0.474488	0.549902	0.625723	0.284498
63903	9.200316	0.543358	-3.424076	-0.548304	-0.203916	-0.066362	-0.603056	0.163162	0.467715	-0.469281	0.553925	0.624810	0.287324
63904	9.055878	0.716068	-3.387153	-0.555541	-0.188480	-0.077166	-0.600287	0.163423	0.470456	-0.463677	0.558711	0.623888	0.289152
63905	8.977649	0.601032	-3.313282	-0.542717	-0.175083	-0.072709	-0.595031	0.164918	0.475122	-0.458779	0.562379	0.622755	0.292281
63906	9.113526	0.669870	-3.374634	-0.538876	-0.144518	-0.064851	-0.592685	0.166703	0.477468	-0.453939	0.566855	0.621313	0.294252
63907	8.999606	0.635112	-3.637446	-0.577576	-0.082877	-0.086929	-0.590757	0.169042	0.480236	-0.449636	0.570067	0.619246	0.298973
63908	9.038734	0.347576	-3.223549	-0.553233	-0.102700	-0.099848	-0.589092	0.172549	0.480387	-0.444910	0.573943	0.617666	0.301883
63909	8.908688	0.585708	-3.143885	-0.549122	-0.008887	-0.115415	-0.587709	0.173658	0.478732	-0.441626	0.576039	0.615373	0.307345
63910	8.887411	0.601973	-2.883102	-0.546243	0.030852	-0.128910	-0.591039	0.174778	0.477113	-0.438418	0.578634	0.612919	0.311933
63911	9.279623	0.714818	-2.991193	-0.523373	0.077947	-0.161563	-0.593244	0.171740	0.476546	-0.436173	0.579331	0.610490	0.318483
63912	9.752812	0.571099	-3.084450	-0.568270	0.150135	-0.144756	-0.594631	0.172865	0.472015	-0.434036	0.581113	0.606966	0.324828
63913	9.431737	0.376807	-3.161592	-0.538877	0.196818	-0.148317	-0.597557	0.173943	0.466818	-0.433097	0.581259	0.603165	0.332801
63914	8.584334	-0.056260	-3.324751	-0.536496	0.229405	-0.079708	-0.603659	0.176192	0.460266	-0.432675	0.582955	0.598318	0.339074
63915	9.213235	-0.237858	-3.908256	-0.557848	0.308345	-0.120119	-0.607254	0.175952	0.451324	-0.432958	0.582787	0.593001	0.348220
63916	10.471490	-0.882545	-3.719124	-0.534776	0.345237	0.183521	-0.612799	0.177786	0.444349	-0.435703	0.586677	0.583977	0.353474
63917	10.028484	-0.612023	-3.412293	-0.547354	0.273855	0.107663	-0.616697	0.183352	0.437400	-0.437215	0.589258	0.576231	0.359968
63918	9.180032	-0.729150	-3.289047	-0.560282	0.241500	0.093362	-0.618785	0.186840	0.429726	-0.437734	0.592927	0.568859	0.365002
63919	8.521384	-0.475484	-3.189521	-0.551073	0.181146	-0.019500	-0.622105	0.186166	0.426434	-0.437141	0.594686	0.563300	0.371416
63920	9.281418	-0.703630	-2.970546	-0.560619	0.087174	0.023544	-0.624871	0.185631	0.422863	-0.435352	0.598610	0.558013	0.375174
63921	9.874224	-0.366880	-3.008921	-0.551667	0.011339	0.144591	-0.624320	0.186321	0.422865	-0.434030	0.603423	0.551889	0.378043
63922	9.613390	-0.704395	-3.144938	-0.557477	-0.057985	0.137782	-0.623349	0.185900	0.424095	-0.431475	0.609603	0.546439	0.378970
63923	9.358333	-0.616133	-3.198736	-0.548873	-0.075050	0.025600	-0.620726	0.187824	0.426302	-0.428281	0.613698	0.542461	0.381689
63924	9.223757	-0.548832	-2.619449	-0.552758	-0.069153	-0.030260	-0.618092	0.186979	0.429033	-0.424343	0.618021	0.539127	0.383829
63925	9.357721	-0.654333	-3.140314	-0.549354	-0.119513	-0.036957	-0.616149	0.188402	0.432461	-0.420149	0.621751	0.536230	0.386468
63926	9.407832	-0.576631	-3.030109	-0.545775	-0.139620	-0.006699	-0.614905	0.188666	0.435490	-0.415685	0.626750	0.533191	0.387424
63927	9.153852	-0.719979	-3.023337	-0.545578	-0.118122	0.002831	-0.612687	0.187960	0.438363	-0.411821	0.630832	0.529754	0.389635
63928	9.080864	-0.893553	-3.030967	-0.555938	-0.064510	0.055422	-0.609932	0.191823	0.440038	-0.408472	0.635922	0.525170	0.391089
63929	9.259863	-0.696272	-2.989918	-0.562823	-0.025312	0.110893	-0.609256	0.195974	0.439523	-0.406178	0.640515	0.519395	0.393686
63930	9.340985	-0.713002	-2.878701	-0.548188	-0.017461	0.132257	-0.606231	0.201502	0.439833	-0.403979	0.645894	0.513434	0.394977
63931	9.456017	-0.923946	-2.876501	-0.533692	-0.012763	0.104085	-0.606119	0.207867	0.439622	-0.402106	0.650015	0.507798	0.397406
63932	9.640964	-0.330110	-2.789148	-0.559172	0.044003	0.022162	-0.604472	0.212440	0.436620	-0.399473	0.653792	0.502617	0.400441
63933	9.474301	-0.725957	-3.270139	-0.562010	0.174154	-0.023849	-0.606985	0.217442	0.431999	-0.398052	0.655285	0.496863	0.406551
63934	8.757516	-0.610857	-2.589131	-0.551350	0.190866	-0.095647	-0.610313	0.218853	0.425968	-0.396000	0.656561	0.492046	0.412313
63935	9.585872	0.094539	-2.948441	-0.560173	0.272540	-0.140207	-0.618055	0.215712	0.418543	-0.394558	0.655987	0.486980	0.420541
63936	8.808327	0.686380	-2.603673	-0.556086	0.191558	-0.360921	-0.623007	0.207996	0.411878	-0.390180	0.654616	0.485514	0.428385
63937	9.401190	0.431211	-2.623364	-0.546843	0.271811	-0.465604	-0.629891	0.198345	0.405622	-0.386031	0.650632	0.484754	0.438943
63938	9.632421	0.570685	-2.499594	-0.552126	0.221795	-0.309603	-0.637631	0.194794	0.396814	-0.382391	0.649340	0.482309	0.446669
63939	10.304549	0.347302	-2.766185	-0.548516	0.157936	-0.215275	-0.642076	0.198427	0.389020	-0.379234	0.648683	0.479065	0.453750
63940	10.258662	0.418387	-3.037518	-0.541676	0.030918	-0.120631	-0.645823	0.201231	0.380384	-0.375555	0.650770	0.475646	0.457403
63941	9.473395	0.073151	-3.390194	-0.560421	-0.090777	-0.114098	-0.644061	0.211480	0.376336	-0.370716	0.653403	0.472823	0.460514
63942	8.968982	0.675514	-3.405904	-0.537244	-0.126569	-0.156980	-0.643933	0.214112	0.375396	-0.365235	0.656500	0.471052	0.462300
63943	9.551744	0.071750	-3.535248	-0.556583	-0.111439	-0.021901	-0.640616	0.215893	0.378563	-0.361025	0.660140	0.467182	0.464346
63944	8.509068	1.292240	-4.170818	-0.543060	-0.120314	0.248099	-0.638133	0.217390	0.384493	-0.359244	0.666937	0.459908	0.463275
63945	10.009805	0.117702	-3.454227	-0.546427	-0.313798	0.137907	-0.633160	0.220407	0.389591	-0.354676	0.673813	0.455453	0.461242
63946	8.915865	0.472274	-3.500209	-0.553975	-0.327776	0.081111	-0.626516	0.220777	0.398790	-0.349231	0.680943	0.451705	0.458603
63947	8.722849	0.386202	-3.547312	-0.550300	-0.298536	0.031387	-0.621948	0.221021	0.405519	-0.343663	0.686653	0.448492	0.457448
63948	9.063070	0.605133	-3.745912	-0.544288	-0.204820	0.032758	-0.618193	0.216278	0.414686	-0.338959	0.692043	0.444562	0.456671
63949	9.251499	0.343966	-3.586205	-0.573165	-0.139209	-0.033449	-0.615817	0.210440	0.421094	-0.333825	0.695808	0.440909	0.458270
63950	9.981982	0.247844	-3.537788	-0.566812	-0.012520	0.010214	-0.614416	0.205995	0.425453	-0.330270	0.699305	0.435733	0.460469
63951	9.244788	-0.239075	-3.313922	-0.532703	-0.004158	-0.147128	-0.615247	0.206420	0.422980	-0.325803	0.700518	0.433095	0.464279
63952	8.880022	-0.047426	-3.175440	-0.558305	0.014603	-0.220140	-0.617189	0.206982	0.421621	-0.320448	0.701636	0.430997	0.468254
63953	8.732599	0.123340	-3.066008	-0.532745	0.055236	-0.244874	-0.618981	0.204776	0.420508	-0.315548	0.701397	0.429298	0.473470
63954	9.562451	0.108656	-3.033130	-0.559621	0.041512	-0.098087	-0.622979	0.199806	0.419659	-0.311536	0.703249	0.425251	0.477020
63955	9.110536	0.279739	-3.179399	-0.559427	0.046474	-0.053947	-0.623793	0.195936	0.419074	-0.307967	0.704834	0.420625	0.481082
63956	9.336593	0.264406	-3.085303	-0.581302	-0.011883	0.036428	-0.624614	0.193168	0.419603	-0.304463	0.708393	0.414753	0.483179
63957	9.599278	0.253341	-3.044458	-0.552454	-0.064572	0.072525	-0.622676	0.193573	0.421525	-0.301256	0.711989	0.409037	0.484774
63958	9.564865	0.198797	-3.299907	-0.557344	-0.136738	0.085294	-0.620184	0.193417	0.425092	-0.297504	0.716923	0.403403	0.484539
63959	9.560022	0.160060	-3.316381	-0.567228	-0.118640	0.081524	-0.616865	0.194924	0.427290	-0.293693	0.721124	0.397688	0.485354
63960	9.110972	0.177586	-3.284567	-0.558183	-0.129597	0.086914	-0.614100	0.195454	0.432793	-0.289970	0.725908	0.391920	0.485153
63961	8.981654	0.148513	-3.426618	-0.550063	-0.144063	0.087074	-0.611328	0.194322	0.438556	-0.286219	0.730219	0.386388	0.485349
63962	9.166492	0.182549	-3.593954	-0.547000	-0.100961	0.104588	-0.608558	0.194304	0.441984	-0.283015	0.734699	0.380251	0.485314
63963	9.019808	0.073984	-3.713351	-0.544986	-0.089500	0.129273	-0.603717	0.195942	0.445690	-0.280124	0.738696	0.373791	0.485941
63964	9.057696	-0.080793	-3.694762	-0.570509	-0.108317	0.130846	-0.602756	0.197310	0.449698	-0.276740	0.743472	0.367024	0.485754
63965	9.152939	-0.206391	-3.589596	-0.546956	-0.126576	0.145386	-0.598875	0.196736	0.453526	-0.273665	0.747868	0.360456	0.485667
63966	9.117457	-0.107371	-3.634143	-0.554456	-0.157068	0.133993	-0.594445	0.196988	0.458049	-0.270159	0.752937	0.354008	0.484540
63967	9.209188	-0.100700	-3.634340	-0.561814	-0.169612	0.131350	-0.590990	0.198345	0.463832	-0.266375	0.757627	0.347685	0.483902
63968	8.920150	-0.205967	-3.755999	-0.538368	-0.165494	0.058992	-0.585997	0.196517	0.469294	-0.262291	0.762055	0.342517	0.482864
63969	9.018716	-0.082195	-3.958046	-0.556499	-0.141636	0.023293	-0.581832	0.193718	0.475857	-0.257692	0.765615	0.337696	0.483105
63970	8.980206	0.111866	-3.878013	-0.553650	-0.103630	0.003644	-0.581265	0.190389	0.478026	-0.253234	0.769058	0.332859	0.483350
63971	9.009136	-0.043414	-3.948802	-0.554438	-0.080957	-0.012438	-0.577788	0.186489	0.483341	-0.248686	0.771710	0.328264	0.484625
63972	9.024637	0.115632	-4.003751	-0.552481	-0.063982	0.003430	-0.577082	0.183019	0.486198	-0.244485	0.774680	0.323203	0.485426
63973	9.097818	0.182404	-4.072244	-0.541303	-0.016236	-0.000244	-0.575417	0.182179	0.488108	-0.240636	0.776653	0.318204	0.487495
63974	9.392028	0.146782	-4.062576	-0.570416	-0.020537	-0.004042	-0.575683	0.179129	0.490011	-0.236343	0.779158	0.312836	0.489070
63975	8.944910	0.062885	-4.017552	-0.568629	-0.009461	-0.040464	-0.574285	0.176358	0.489972	-0.231680	0.780870	0.308136	0.491547
63976	9.157925	0.177359	-4.045691	-0.546805	0.012322	-0.065937	-0.576486	0.172208	0.491188	-0.227333	0.782477	0.303777	0.493730
63977	8.818365	0.123184	-4.163020	-0.559014	0.022978	0.052325	-0.576623	0.171654	0.491597	-0.223898	0.784318	0.297544	0.496169
63978	8.809459	0.352895	-4.148659	-0.556436	0.119460	-0.155215	-0.578404	0.167236	0.489633	-0.219128	0.784303	0.293979	0.500429
63979	9.142902	0.148806	-3.989783	-0.557163	0.148289	-0.151828	-0.581436	0.163514	0.487548	-0.214396	0.783592	0.290381	0.505664
63980	9.062119	0.203563	-3.816328	-0.561018	0.134151	-0.181882	-0.585838	0.156060	0.484884	-0.209349	0.783206	0.287085	0.510238
63981	9.387938	0.169495	-3.526455	-0.548649	0.085448	-0.179620	-0.589547	0.148460	0.484282	-0.204081	0.782849	0.284239	0.514496
63982	10.002075	0.042531	-3.117543	-0.564347	-0.061675	-0.235427	-0.589918	0.137384	0.486103	-0.197295	0.784098	0.282517	0.516188
63983	9.477439	0.626372	-3.024296	-0.550290	-0.180732	-0.133719	-0.589318	0.125742	0.491498	-0.190955	0.786651	0.279961	0.516080
63984	9.077359	1.188843	-3.131512	-0.539324	-0.227866	-0.011226	-0.584016	0.116160	0.498120	-0.185920	0.790690	0.275587	0.514096
63985	8.779665	1.153594	-3.657425	-0.553411	-0.230582	0.094742	-0.579007	0.110173	0.506023	-0.181550	0.794932	0.269566	0.512305
63986	8.488972	1.016696	-4.201542	-0.559881	-0.151797	0.150748	-0.574980	0.107657	0.511072	-0.178238	0.799030	0.262093	0.510968
