# Supplementary material for: Identification of Haptic Based Guiding Using Hard Reins
Source: PLoS One. 2015 Jul 22;10(7):e0132020. doi: 10.1371/journal.pone.0132020 (PMC4511788; doi:10.1371/journal.pone.0132020)
Supplement: S1 File — (ZIP) [file pone.0132020.s001.zip › MotionData1/Subject2/T6/gh6.txt]

// Start Time: 0
// Sample rate: 25.0Hz
// Scenario: 4.9
// Firmware Version: 2.6.1
Counter	Acc_X	Acc_Y	Acc_Z	Gyr_X	Gyr_Y	Gyr_Z	Mag_X	Mag_Y	Mag_Z	Quat_w	Quat_x	Quat_y	Quat_z
63403	-0.117682	3.635508	9.219103	-0.005772	0.030312	-0.033817	-0.185151	-0.458609	-0.571296	-0.498148	-0.090972	-0.162018	-0.846949
63404	-0.195453	3.770255	9.270675	0.040683	0.013871	-0.044641	-0.181749	-0.459732	-0.571969	-0.498760	-0.091130	-0.162944	-0.846394
63405	-0.253632	3.837437	9.251871	0.055743	0.002858	-0.066703	-0.180452	-0.459730	-0.570301	-0.499797	-0.091544	-0.164022	-0.845529
63406	-0.403376	3.892110	9.145624	0.011781	-0.024584	-0.052124	-0.181489	-0.462276	-0.569777	-0.500695	-0.092035	-0.164090	-0.844931
63407	-0.403863	3.998232	9.223920	-0.004164	-0.055628	-0.031859	-0.180580	-0.462411	-0.568752	-0.501445	-0.092942	-0.163536	-0.844494
63408	-0.306655	3.827082	9.068802	0.065740	-0.050916	-0.014886	-0.182400	-0.464950	-0.568351	-0.501709	-0.094543	-0.164181	-0.844034
63409	-0.200849	3.882559	9.048965	0.047967	-0.046287	0.009013	-0.182669	-0.466136	-0.565896	-0.501641	-0.095944	-0.164545	-0.843846
63410	-0.074987	3.774423	9.012616	0.037387	-0.037107	0.021877	-0.183971	-0.466530	-0.566273	-0.501288	-0.097148	-0.164780	-0.843872
63411	-0.002357	3.712279	9.089235	0.128374	-0.032405	0.033410	-0.185544	-0.468777	-0.563421	-0.500602	-0.099202	-0.166597	-0.843684
63412	0.094311	3.661966	9.094233	0.235291	-0.017680	0.022860	-0.186337	-0.473970	-0.557607	-0.499761	-0.102060	-0.170362	-0.843089
63413	0.142445	3.676269	9.027672	0.223194	-0.005852	0.002479	-0.187771	-0.479849	-0.553596	-0.499300	-0.104512	-0.174088	-0.842300
63414	0.224550	3.647646	9.052040	0.076292	0.004931	-0.011198	-0.187390	-0.483850	-0.548566	-0.499273	-0.105280	-0.175465	-0.841935
63415	0.311204	3.671552	8.957169	-0.034038	0.037722	-0.015496	-0.187654	-0.484913	-0.547273	-0.499493	-0.104376	-0.175304	-0.841951
63416	0.212594	3.618020	8.837879	-0.025195	0.017595	-0.024649	-0.186078	-0.484413	-0.549480	-0.499851	-0.103868	-0.175128	-0.841838
63417	0.099023	3.675623	8.864032	-0.032396	0.017611	-0.008081	-0.186734	-0.482392	-0.550378	-0.500010	-0.103350	-0.174761	-0.841883
63418	0.035672	3.830525	9.172861	-0.072857	0.039521	0.011048	-0.185167	-0.481071	-0.551422	-0.499786	-0.102121	-0.173927	-0.842339
63419	-0.089532	3.801697	9.257702	-0.048394	0.065125	0.015742	-0.184376	-0.479487	-0.554010	-0.499412	-0.100722	-0.173710	-0.842774
63420	-0.243853	3.805950	9.184310	-0.040523	0.046833	0.013959	-0.184117	-0.479753	-0.553367	-0.499061	-0.099706	-0.173485	-0.843149
63421	-0.241488	3.815579	9.184467	-0.055520	0.035883	0.026820	-0.182809	-0.478433	-0.554797	-0.498616	-0.098753	-0.172838	-0.843657
63422	-0.214955	3.810673	9.141439	-0.083484	0.006609	0.024880	-0.182282	-0.476574	-0.557124	-0.498322	-0.098028	-0.171462	-0.844196
63423	-0.195580	3.791431	9.131749	-0.097336	-0.020849	0.013779	-0.183991	-0.473587	-0.557109	-0.498374	-0.097563	-0.169574	-0.844600
63424	-0.046191	3.806054	9.099743	-0.034367	-0.039016	0.021515	-0.185162	-0.472512	-0.558778	-0.498185	-0.098084	-0.168580	-0.844850
63425	0.001903	3.830096	9.066923	-0.006427	-0.035308	0.026266	-0.186584	-0.472790	-0.561220	-0.497896	-0.098814	-0.168061	-0.845039
63426	0.078976	3.844670	9.063046	0.042523	-0.018780	0.031105	-0.189599	-0.470992	-0.560162	-0.497308	-0.099788	-0.168551	-0.845173
63427	0.113057	3.772364	9.004741	0.133539	-0.004044	0.033395	-0.189472	-0.473397	-0.557711	-0.496510	-0.101413	-0.170694	-0.845019
63428	0.093581	3.805417	8.832195	0.164996	-0.000353	0.029856	-0.189476	-0.477405	-0.553840	-0.495643	-0.103291	-0.173436	-0.844742
63429	0.117245	3.901932	8.900981	0.054787	0.032390	0.014477	-0.190270	-0.480322	-0.549703	-0.495192	-0.103460	-0.174647	-0.844736
63430	0.093326	3.866123	8.996270	-0.053693	0.057840	0.010196	-0.189742	-0.481410	-0.549966	-0.494895	-0.102117	-0.174311	-0.845143
63431	0.020986	3.878721	9.204605	-0.104521	0.068754	0.020991	-0.188166	-0.479438	-0.553334	-0.494532	-0.100119	-0.173172	-0.845828
63432	-0.031815	3.825388	9.116951	-0.153283	0.046703	-0.003216	-0.188560	-0.475144	-0.556041	-0.494685	-0.097929	-0.171067	-0.846423
63433	-0.070144	3.772224	9.070240	-0.133854	0.044851	-0.019725	-0.186984	-0.472770	-0.559667	-0.495146	-0.095902	-0.169273	-0.846747
63434	-0.137801	3.805803	9.079681	-0.084761	0.037560	-0.028699	-0.185411	-0.470658	-0.562519	-0.495630	-0.094459	-0.168284	-0.846823
63435	-0.161770	3.776917	9.088654	-0.061839	0.021097	-0.041477	-0.184760	-0.469055	-0.563428	-0.496398	-0.093470	-0.167523	-0.846633
63436	-0.224774	3.849262	9.175494	-0.063630	0.011951	-0.037787	-0.182533	-0.469227	-0.564608	-0.497087	-0.092640	-0.166653	-0.846492
63437	-0.229458	3.817771	9.115000	-0.074921	-0.010923	-0.044267	-0.181234	-0.466954	-0.565133	-0.498032	-0.092049	-0.165370	-0.846253
63438	-0.152077	3.767395	9.112615	-0.122864	-0.017402	-0.060184	-0.181232	-0.463208	-0.568230	-0.499289	-0.091050	-0.163247	-0.846032
63439	-0.185466	3.695527	9.221712	-0.143942	-0.015574	-0.045526	-0.179794	-0.461087	-0.570307	-0.500392	-0.089842	-0.160758	-0.845987
63440	-0.136867	3.619030	9.336311	-0.178802	-0.013803	-0.052162	-0.180964	-0.458137	-0.573395	-0.501603	-0.088249	-0.157705	-0.846012
63441	0.004193	3.364910	9.516493	-0.169822	-0.008309	-0.053032	-0.179918	-0.453331	-0.577274	-0.502844	-0.086633	-0.154853	-0.845969
63442	0.120839	3.162605	9.385124	-0.136325	0.002674	-0.070398	-0.178087	-0.450413	-0.580128	-0.504235	-0.085132	-0.152711	-0.845683
63443	0.213874	2.870025	9.602724	-0.202510	0.015364	-0.080890	-0.176262	-0.446144	-0.582852	-0.505915	-0.082704	-0.149550	-0.845485
63444	0.219210	2.764421	9.673305	-0.367856	0.002386	-0.079857	-0.175079	-0.439478	-0.589314	-0.507843	-0.078837	-0.143497	-0.845748
63445	0.292407	2.581933	9.733838	-0.450828	-0.006851	-0.083943	-0.174030	-0.429055	-0.597968	-0.509989	-0.074259	-0.135847	-0.846134
63446	0.317046	2.466235	9.655633	-0.342363	-0.034104	-0.068578	-0.171935	-0.419719	-0.606244	-0.511736	-0.071295	-0.129817	-0.846281
63447	0.351149	2.378623	9.342673	-0.191802	-0.021141	-0.077055	-0.172447	-0.414377	-0.612176	-0.513378	-0.069633	-0.126336	-0.845951
63448	0.065884	2.546363	9.313559	-0.244626	0.011699	-0.064472	-0.170754	-0.408764	-0.615544	-0.514771	-0.066899	-0.122418	-0.845901
63449	-0.073919	2.528081	8.973544	-0.339484	0.064639	-0.052114	-0.168406	-0.400217	-0.621498	-0.515949	-0.062329	-0.117274	-0.846261
63450	0.415169	3.104538	9.118214	-0.201526	0.037485	-0.034772	-0.164874	-0.394781	-0.626947	-0.516696	-0.059673	-0.114304	-0.846403
63451	-0.195746	2.815298	9.314889	0.086446	0.050526	-0.018579	-0.165142	-0.392488	-0.627202	-0.516800	-0.059842	-0.116200	-0.846070
63452	-0.327192	3.079389	9.230952	0.360105	0.083738	-0.009879	-0.163048	-0.397877	-0.624251	-0.516302	-0.062259	-0.123181	-0.845212
63453	-0.168187	3.093522	9.050205	0.331772	0.094776	0.015809	-0.160434	-0.408624	-0.616918	-0.515384	-0.064301	-0.129674	-0.844648
63454	0.051249	3.074159	8.888756	0.202078	0.109328	0.026216	-0.160694	-0.415049	-0.612271	-0.514368	-0.064740	-0.134193	-0.844527
63455	-0.405166	3.252228	9.165438	0.040513	0.116495	0.071502	-0.158861	-0.422041	-0.608028	-0.512801	-0.063573	-0.135936	-0.845290
63456	-0.970897	2.556634	8.699132	-0.274977	0.108918	0.125307	-0.158082	-0.417223	-0.610872	-0.510715	-0.059389	-0.132255	-0.847438
63457	-0.509047	2.811134	9.686366	-0.267855	0.062371	0.147558	-0.157565	-0.405838	-0.618360	-0.508371	-0.056148	-0.128145	-0.849697
63458	-0.566041	2.622897	9.548773	-0.197746	0.032287	0.147968	-0.160438	-0.399376	-0.622853	-0.505918	-0.054096	-0.124963	-0.851766
63459	-0.556208	2.584570	9.591534	-0.190704	0.003057	0.151743	-0.163310	-0.394525	-0.626572	-0.503540	-0.052641	-0.121557	-0.853756
63460	-0.560768	2.537082	9.778055	-0.253386	-0.018104	0.129308	-0.166706	-0.385916	-0.632738	-0.501575	-0.050843	-0.116928	-0.855667
63461	-0.372106	2.407773	9.845213	-0.307079	-0.035620	0.084777	-0.170632	-0.377820	-0.636835	-0.500525	-0.048705	-0.111207	-0.857167
63462	-0.156930	2.267975	9.643629	-0.294677	-0.015493	0.070060	-0.171692	-0.369342	-0.640050	-0.499594	-0.046311	-0.105947	-0.858508
63463	-0.023783	2.142512	9.460683	-0.221916	-0.032766	0.063086	-0.175078	-0.363965	-0.645702	-0.498794	-0.044933	-0.101719	-0.859557
63464	0.024787	2.065472	9.416849	-0.175574	-0.025375	0.070698	-0.176135	-0.357637	-0.648014	-0.497739	-0.043897	-0.098400	-0.860608
63465	-0.558223	1.448697	8.793062	-0.070777	-0.017014	0.098918	-0.178748	-0.352383	-0.651606	-0.496144	-0.043815	-0.096885	-0.861704
63466	-0.033722	2.210284	9.586360	-0.076212	-0.040714	0.113667	-0.180579	-0.351284	-0.651720	-0.494294	-0.044118	-0.095085	-0.862952
63467	0.082198	2.161990	9.466746	-0.074681	-0.035150	0.134901	-0.184239	-0.348557	-0.652852	-0.492108	-0.044393	-0.093291	-0.864382
63468	0.236064	2.248750	9.421391	-0.004929	-0.007579	0.154595	-0.187116	-0.347312	-0.652957	-0.489401	-0.044899	-0.093012	-0.865921
63469	0.120078	2.301019	9.296222	0.057599	0.010860	0.193639	-0.190514	-0.346865	-0.652543	-0.485980	-0.045809	-0.093910	-0.867701
63470	0.177682	2.356652	9.350348	0.046805	0.051127	0.217516	-0.194964	-0.345588	-0.651215	-0.481963	-0.045915	-0.095041	-0.869811
63471	0.197424	2.263091	9.416430	0.035274	0.076753	0.237726	-0.197052	-0.345567	-0.651457	-0.477649	-0.045567	-0.096153	-0.872083
63472	0.144398	2.268411	9.596039	0.109345	0.095186	0.274984	-0.199925	-0.347007	-0.650272	-0.472474	-0.045610	-0.098739	-0.874608
63473	0.004925	2.201297	9.749821	0.056629	0.099735	0.302393	-0.202413	-0.347500	-0.648445	-0.466932	-0.045203	-0.100373	-0.877415
63474	-0.125229	2.201486	9.880630	-0.029057	0.109647	0.294554	-0.204500	-0.346140	-0.649719	-0.461484	-0.043730	-0.100642	-0.880336
63475	-0.437793	2.043516	10.300364	-0.150587	0.122244	0.299447	-0.208161	-0.340198	-0.653044	-0.456093	-0.040982	-0.098834	-0.883477
63476	-0.229305	1.798664	10.337282	-0.320883	0.154916	0.272712	-0.209994	-0.330260	-0.659480	-0.451118	-0.035985	-0.094376	-0.886730
63477	-0.150042	1.330433	9.851379	-0.551498	0.132679	0.236540	-0.208970	-0.316842	-0.665422	-0.447046	-0.029280	-0.085565	-0.889928
63478	-0.066577	1.002508	9.588319	-0.792841	0.092204	0.226174	-0.211984	-0.295364	-0.679203	-0.443243	-0.021073	-0.072159	-0.893244
63479	-0.215505	0.889162	9.594941	-0.722573	0.094033	0.206223	-0.211617	-0.270684	-0.692622	-0.439688	-0.013455	-0.059900	-0.896050
63480	-0.162172	0.818874	9.412024	-0.542308	0.054971	0.214587	-0.212055	-0.245550	-0.702162	-0.435858	-0.008096	-0.050628	-0.898554
63481	0.145451	1.016518	9.340855	-0.414564	0.043274	0.211564	-0.213642	-0.229561	-0.710147	-0.432070	-0.004101	-0.043419	-0.900785
63482	-0.006933	1.124535	9.357750	-0.251832	0.043431	0.212376	-0.215225	-0.219870	-0.714003	-0.428188	-0.001466	-0.039265	-0.902835
63483	-0.266275	1.435714	9.750956	-0.241903	0.080060	0.260331	-0.218642	-0.208541	-0.717973	-0.423428	0.001649	-0.035509	-0.905232
63484	-0.049999	1.585647	9.851091	-0.138976	0.116832	0.290328	-0.218138	-0.201148	-0.719910	-0.418010	0.004596	-0.034018	-0.907794
63485	-0.057397	1.619200	9.817888	-0.097294	0.096857	0.323792	-0.218662	-0.196184	-0.723261	-0.412053	0.006721	-0.033084	-0.910534
63486	-0.175866	1.696311	9.923481	-0.059187	0.060431	0.368331	-0.221810	-0.190229	-0.724782	-0.405189	0.007927	-0.032580	-0.913618
63487	-0.195013	1.662212	9.812407	0.069927	0.009519	0.417056	-0.224557	-0.187511	-0.725792	-0.397564	0.007009	-0.034062	-0.916915
63488	-0.590858	1.770089	9.930243	0.181342	0.007895	0.474820	-0.230572	-0.187692	-0.723678	-0.388781	0.005250	-0.037546	-0.920550
63489	-0.736822	2.067193	10.362717	0.298140	0.077532	0.514041	-0.235269	-0.192332	-0.720802	-0.379266	0.003718	-0.043845	-0.924241
63490	-0.414956	1.803019	10.311607	0.344553	0.119694	0.523465	-0.241008	-0.198303	-0.717402	-0.369446	0.002720	-0.051190	-0.927837
63491	-0.493805	1.643190	10.051789	0.363257	0.108668	0.490361	-0.244004	-0.204710	-0.714024	-0.360229	0.001286	-0.058964	-0.930998
63492	-0.733539	1.350825	9.822217	0.375895	0.073854	0.460954	-0.247000	-0.212189	-0.709872	-0.351530	-0.000728	-0.066538	-0.933809
63493	-0.965354	1.398072	8.999785	0.395033	0.070185	0.437059	-0.251943	-0.220470	-0.707254	-0.343246	-0.003017	-0.074630	-0.936271
63494	-0.490968	1.488765	8.511006	0.383473	0.103171	0.433278	-0.255853	-0.228206	-0.702837	-0.334917	-0.004500	-0.082526	-0.938616
63495	0.047561	1.303226	8.815878	0.353408	0.130525	0.399886	-0.257275	-0.239865	-0.696891	-0.327144	-0.005327	-0.090216	-0.940643
63496	-0.143819	1.000497	9.045084	0.189541	0.133832	0.351988	-0.258963	-0.244550	-0.695202	-0.320249	-0.004820	-0.094657	-0.942580
63497	-0.097067	1.329390	9.515806	0.053191	0.126299	0.331908	-0.260012	-0.244264	-0.694677	-0.313741	-0.003669	-0.096602	-0.944575
63498	-0.729166	1.449821	9.924461	0.063049	0.060351	0.318181	-0.261833	-0.242784	-0.697114	-0.307588	-0.003673	-0.098189	-0.946433
63499	-0.768782	1.697314	10.561263	0.056978	0.096851	0.317150	-0.265240	-0.241249	-0.695795	-0.301388	-0.003054	-0.099979	-0.948241
63500	-0.120801	1.249914	9.504869	0.015928	0.140558	0.206187	-0.266282	-0.239769	-0.697336	-0.297154	-0.001028	-0.101159	-0.949455
63501	-0.667178	1.565325	9.192143	0.102017	0.156873	0.136425	-0.263535	-0.239408	-0.698649	-0.294246	0.000829	-0.104127	-0.950040
63502	-0.915474	2.077663	9.307429	0.009381	0.142009	0.095336	-0.260916	-0.241729	-0.698542	-0.292106	0.003143	-0.105188	-0.950579
63503	-0.843536	2.149198	9.078667	-0.106080	0.103488	0.080046	-0.258566	-0.238408	-0.701012	-0.290365	0.005339	-0.103906	-0.951243
63504	-0.910571	2.063483	9.379288	-0.189643	0.084095	0.050118	-0.257266	-0.232520	-0.704247	-0.289185	0.007805	-0.100837	-0.951915
63505	-1.016824	2.117480	9.753512	-0.159582	0.079465	0.029963	-0.255300	-0.228540	-0.708651	-0.288436	0.009973	-0.098407	-0.952377
63506	-0.800861	1.824821	9.876244	-0.017378	0.057667	0.015972	-0.254912	-0.225325	-0.710460	-0.287971	0.011011	-0.098458	-0.952501
63507	-0.489793	1.800881	9.729987	0.100123	0.008460	0.000969	-0.252817	-0.225492	-0.711381	-0.287965	0.010382	-0.100551	-0.952291
63508	-0.273514	1.940402	9.599541	0.070430	-0.037254	-0.010183	-0.253988	-0.229772	-0.709050	-0.288219	0.009156	-0.101721	-0.952102
63509	-0.359280	1.728852	9.696589	0.025274	-0.057482	-0.029755	-0.255675	-0.231112	-0.710070	-0.288913	0.007742	-0.101985	-0.951876
63510	-0.508331	1.652464	9.958169	-0.086665	-0.039369	-0.030355	-0.256718	-0.232711	-0.709287	-0.289541	0.007423	-0.100149	-0.951883
63511	-0.911277	1.239637	10.476703	-0.221418	0.022593	-0.005294	-0.257768	-0.227199	-0.712246	-0.289569	0.008919	-0.096141	-0.952275
63512	-1.338850	0.932226	10.881267	-0.286120	0.095567	0.005334	-0.255559	-0.219036	-0.716262	-0.289160	0.012258	-0.091290	-0.952839
63513	-0.959506	0.729154	10.373078	-0.306625	0.132041	-0.053861	-0.252429	-0.209958	-0.722222	-0.289878	0.016455	-0.086208	-0.953031
63514	-0.784741	0.968639	9.950800	-0.229391	0.126581	-0.101452	-0.248776	-0.204103	-0.726122	-0.291404	0.020247	-0.082579	-0.952814
63515	-0.644702	0.904906	9.523946	-0.185245	0.141172	-0.152919	-0.241855	-0.198293	-0.730823	-0.294021	0.024081	-0.079781	-0.952159
63516	-0.625833	0.991418	9.484529	-0.250853	0.148390	-0.164341	-0.236241	-0.192465	-0.735255	-0.296712	0.028514	-0.075839	-0.951524
63517	-1.253008	1.071845	9.448599	-0.243300	0.115470	-0.140284	-0.232062	-0.187694	-0.739030	-0.299080	0.032185	-0.071772	-0.950981
63518	-1.353211	0.881747	10.198717	-0.113400	0.013218	-0.124705	-0.228935	-0.182628	-0.741506	-0.301278	0.033164	-0.069656	-0.950410
63519	-1.521969	0.881242	10.149127	0.014636	-0.065308	-0.142399	-0.229318	-0.184112	-0.742020	-0.304103	0.031877	-0.069398	-0.949573
63520	-0.935100	1.171566	10.283495	0.136789	-0.098121	-0.191559	-0.229568	-0.187212	-0.742020	-0.307892	0.029317	-0.071318	-0.948292
63521	-0.539432	1.078674	9.623381	0.339393	-0.088802	-0.248662	-0.230070	-0.198091	-0.737889	-0.312940	0.025724	-0.077006	-0.946297
63522	-0.098576	0.700028	11.204035	0.510205	-0.176420	-0.252259	-0.231350	-0.214730	-0.730656	-0.318202	0.019446	-0.085464	-0.943962
63523	-0.483473	1.493723	9.956175	0.207808	-0.216815	-0.213159	-0.235503	-0.228657	-0.725207	-0.322685	0.014184	-0.087825	-0.942316
63524	-0.577178	1.868021	8.309088	-0.252084	-0.165025	-0.180501	-0.239417	-0.229153	-0.725305	-0.326304	0.012881	-0.081998	-0.941614
63525	-0.336306	1.906691	8.220664	-0.425845	-0.070959	-0.150140	-0.240208	-0.220963	-0.729943	-0.329137	0.014340	-0.073420	-0.941314
63526	-0.229334	1.750948	9.047609	-0.193130	-0.033157	-0.101027	-0.240475	-0.213852	-0.734069	-0.331005	0.015000	-0.069576	-0.940941
63527	-0.189221	1.439433	9.386869	0.344081	-0.020578	-0.046631	-0.240341	-0.213726	-0.734845	-0.332014	0.012138	-0.075867	-0.940140
63528	-0.357078	1.259388	9.598812	0.666177	-0.000123	-0.030265	-0.241092	-0.233061	-0.726842	-0.332681	0.007624	-0.088417	-0.938855
63529	-0.681440	1.545523	9.741420	0.548768	0.050851	-0.040196	-0.240012	-0.254298	-0.718081	-0.333415	0.004730	-0.099009	-0.937555
63530	-1.032802	1.404152	9.409706	0.098646	0.101526	-0.035174	-0.238410	-0.270988	-0.712679	-0.333899	0.005908	-0.101572	-0.937102
63531	-1.233524	1.038941	9.664353	-0.244977	0.170506	-0.055472	-0.233698	-0.269457	-0.716202	-0.334570	0.010624	-0.098051	-0.937196
63532	-1.415877	0.860878	9.760970	-0.465763	0.164603	-0.111954	-0.229917	-0.256769	-0.724618	-0.336219	0.016909	-0.090433	-0.937279
63533	-1.239452	1.269635	9.590721	-0.568969	0.118762	-0.141949	-0.224584	-0.241257	-0.732143	-0.338468	0.023029	-0.080430	-0.937251
63534	-1.175739	1.042941	9.393705	-0.520065	-0.000804	-0.108277	-0.220677	-0.226019	-0.741592	-0.340223	0.026571	-0.070660	-0.937310
63535	-1.199231	0.918237	9.523758	-0.278402	-0.074549	-0.094014	-0.220552	-0.212888	-0.750238	-0.341956	0.027034	-0.064800	-0.937089
63536	-1.421716	1.093248	10.177040	-0.070557	-0.035872	-0.037673	-0.223297	-0.210442	-0.751506	-0.342623	0.026759	-0.063249	-0.936959
63537	-1.141415	0.949015	10.048013	0.103000	0.075782	-0.070171	-0.221851	-0.213422	-0.751131	-0.343915	0.027417	-0.065593	-0.936306
63538	-1.123302	1.178510	9.609730	0.022775	0.124001	-0.137106	-0.218183	-0.217773	-0.750517	-0.346290	0.029627	-0.066833	-0.935275
63539	-0.896915	1.750437	9.989522	-0.181234	0.057074	-0.138059	-0.213998	-0.215959	-0.753261	-0.348703	0.031983	-0.063725	-0.934517
63540	-0.647007	1.414358	10.059153	-0.335539	-0.050749	-0.074046	-0.213207	-0.210626	-0.758687	-0.349908	0.033332	-0.057087	-0.934449
63541	-0.662556	0.622629	10.004697	-0.344879	-0.118344	-0.051801	-0.215049	-0.201742	-0.762542	-0.350788	0.033415	-0.049744	-0.934536
63542	-0.764673	0.789516	9.619623	-0.286198	-0.113769	-0.081051	-0.217420	-0.191766	-0.765746	-0.352180	0.033240	-0.043578	-0.934326
63543	-0.699379	0.725377	9.117654	-0.211512	-0.052540	-0.132438	-0.220823	-0.185018	-0.769202	-0.354570	0.033674	-0.039143	-0.933603
63544	-0.624840	0.774303	9.311066	-0.182973	0.069791	-0.197087	-0.218464	-0.183187	-0.772319	-0.358017	0.036292	-0.036123	-0.932310
63545	-0.550210	0.299132	9.612348	-0.166979	0.170327	-0.195293	-0.213483	-0.181673	-0.777264	-0.361421	0.040597	-0.034064	-0.930895
63546	-1.483953	-0.023548	10.067182	-0.175978	0.252495	-0.156730	-0.206161	-0.179634	-0.780937	-0.363984	0.046538	-0.032519	-0.929673
63547	-1.686044	-0.105356	10.181767	-0.191822	0.343841	-0.153265	-0.195841	-0.175343	-0.785407	-0.366435	0.054261	-0.031282	-0.928333
63548	-1.756623	0.018165	9.760374	-0.221524	0.329137	-0.181084	-0.183557	-0.171485	-0.790539	-0.369288	0.061969	-0.029415	-0.926780
63549	-1.903294	-0.090242	9.099781	-0.235441	0.257809	-0.201340	-0.174941	-0.165958	-0.794608	-0.372582	0.068480	-0.026686	-0.925084
63550	-1.623218	-0.181052	9.115523	-0.035887	0.195966	-0.181761	-0.162122	-0.164408	-0.800649	-0.375724	0.072331	-0.027261	-0.923502
63551	-2.549052	-0.138106	9.549155	0.378769	0.116837	-0.142666	-0.156623	-0.171329	-0.798630	-0.378847	0.071639	-0.034924	-0.922021
63552	-2.930286	-0.040521	10.166265	0.573214	0.059393	-0.134236	-0.153964	-0.189662	-0.794528	-0.381956	0.068346	-0.045771	-0.920513
63553	-2.608928	0.313734	10.155028	0.384146	0.048234	-0.149947	-0.151297	-0.210152	-0.790298	-0.385203	0.066424	-0.053034	-0.918909
63554	-1.910832	0.006185	9.864384	0.115460	-0.021575	-0.219448	-0.148924	-0.219060	-0.788255	-0.389409	0.065231	-0.054728	-0.917121
63555	-1.361091	-0.024876	9.607437	-0.043281	-0.104026	-0.268089	-0.149685	-0.227799	-0.786187	-0.394400	0.063948	-0.052767	-0.915191
63556	-1.054749	-0.062744	9.612165	-0.034506	-0.145990	-0.258737	-0.151116	-0.228729	-0.786434	-0.399241	0.061680	-0.050682	-0.913364
63557	-1.053639	0.206229	9.471925	0.122484	-0.161241	-0.219169	-0.150984	-0.227797	-0.787468	-0.403576	0.057945	-0.051313	-0.911666
63558	-0.859636	0.476282	9.535131	0.360147	-0.128894	-0.190334	-0.152925	-0.238654	-0.782809	-0.407554	0.052743	-0.056643	-0.909895
63559	-0.692518	0.828444	9.704856	0.603245	-0.092034	-0.181790	-0.152759	-0.256667	-0.776492	-0.411593	0.046272	-0.066614	-0.907751
63560	-0.903792	0.645232	9.719518	0.655500	-0.048067	-0.152060	-0.153862	-0.288661	-0.766815	-0.414988	0.040063	-0.077999	-0.905592
63561	-1.008801	0.429193	9.921941	0.549090	-0.000759	-0.178509	-0.152659	-0.310287	-0.756376	-0.418662	0.035666	-0.087690	-0.903194
63562	-1.167944	0.464869	10.597863	0.237767	0.029872	-0.191224	-0.147025	-0.321903	-0.751649	-0.422239	0.034409	-0.092124	-0.901135
63563	-1.210503	0.312791	11.176226	0.056236	0.057883	-0.219874	-0.140735	-0.330320	-0.750025	-0.426165	0.035281	-0.093296	-0.899130
63564	-1.373367	0.054757	10.388563	-0.017825	0.036687	-0.269115	-0.136285	-0.332266	-0.750836	-0.430933	0.036454	-0.093122	-0.896826
63565	-1.489675	0.127176	9.121092	-0.109489	0.068442	-0.351759	-0.126103	-0.330769	-0.751562	-0.437066	0.039205	-0.091237	-0.893930
63566	-1.200124	1.103180	9.435129	-0.275662	0.046230	-0.403365	-0.116704	-0.326587	-0.754476	-0.443975	0.043034	-0.086416	-0.890824
63567	-1.345836	1.334273	9.559429	-0.245087	-0.020468	-0.398511	-0.107696	-0.320796	-0.758806	-0.450921	0.045438	-0.081276	-0.887694
63568	-1.702613	1.341550	9.784238	0.045132	-0.077668	-0.347133	-0.101561	-0.319792	-0.759371	-0.457256	0.044073	-0.081081	-0.884534
63569	-1.978213	1.525437	10.249919	0.311489	-0.005103	-0.289625	-0.096332	-0.328432	-0.754252	-0.462683	0.041510	-0.086088	-0.881357
63570	-1.910282	1.933727	10.006639	0.387325	0.090946	-0.301401	-0.089140	-0.338978	-0.748634	-0.468150	0.039905	-0.093522	-0.877779
63571	-2.182412	2.354207	9.304284	0.248942	0.049812	-0.252225	-0.079333	-0.349560	-0.743811	-0.472704	0.038829	-0.098047	-0.874889
63572	-2.334677	2.435635	9.284802	0.056657	-0.048954	-0.186607	-0.074890	-0.358187	-0.738169	-0.476136	0.037659	-0.098449	-0.873032
63573	-2.464336	2.324601	9.253231	-0.065340	-0.116621	-0.140975	-0.074493	-0.358872	-0.738818	-0.478800	0.036453	-0.096092	-0.871888
63574	-2.722153	2.305539	9.456990	-0.095285	-0.133089	-0.114349	-0.075542	-0.356038	-0.739841	-0.480994	0.035122	-0.093089	-0.871060
63575	-2.385806	2.067909	10.124102	0.094141	-0.152969	-0.105036	-0.076319	-0.355373	-0.741642	-0.483190	0.031712	-0.093281	-0.869954
63576	-2.422028	1.535641	9.271365	0.738863	-0.192549	-0.150588	-0.077998	-0.372127	-0.732857	-0.486581	0.021360	-0.104183	-0.867138
63577	-2.316310	1.620916	9.523188	1.094936	-0.188673	-0.215242	-0.080463	-0.403191	-0.712710	-0.491074	0.007897	-0.121355	-0.862587
63578	-1.134036	2.921406	9.230808	0.770622	-0.261967	-0.231552	-0.079663	-0.433627	-0.693492	-0.495783	-0.003771	-0.132036	-0.858342
63579	-0.998103	2.190731	8.650539	0.070203	-0.244311	-0.197240	-0.083841	-0.447102	-0.683265	-0.499825	-0.008153	-0.130991	-0.856125
63580	-0.839995	2.439509	9.548446	-0.558338	-0.184665	-0.178383	-0.086187	-0.445210	-0.685570	-0.503469	-0.005412	-0.119619	-0.855676
63581	-0.968543	2.118842	10.123640	-0.630083	-0.067775	-0.158619	-0.085145	-0.426874	-0.698739	-0.506392	0.000116	-0.108304	-0.855475
63582	-0.686566	2.115364	9.646147	-0.141919	-0.018712	-0.151592	-0.081490	-0.411248	-0.710252	-0.509014	0.001423	-0.105697	-0.854243
63583	-0.534975	2.181090	9.782905	-0.005943	-0.079607	-0.081591	-0.079930	-0.412458	-0.708070	-0.510591	0.000214	-0.104916	-0.853399
63584	-0.468381	2.379020	9.935125	-0.602577	-0.110964	0.061245	-0.081238	-0.405342	-0.712834	-0.509788	0.004199	-0.093504	-0.855193
63585	-0.147061	1.688815	9.121918	-0.755655	-0.058727	0.145350	-0.085673	-0.386823	-0.727380	-0.507300	0.010484	-0.080104	-0.857975
63586	-0.625505	1.418590	9.173672	-0.344398	0.019369	0.162073	-0.088945	-0.372847	-0.736256	-0.504401	0.013909	-0.074435	-0.860142
63587	-1.231787	1.172986	9.464617	0.002430	0.059825	0.154522	-0.089331	-0.365221	-0.742963	-0.501661	0.014536	-0.075248	-0.861663
63588	-1.700477	0.891794	9.821157	0.174539	0.050697	0.124021	-0.089072	-0.368568	-0.740126	-0.499475	0.013332	-0.078813	-0.862633
63589	-1.656380	0.750557	10.002017	0.161204	0.041402	0.072292	-0.088416	-0.375945	-0.735229	-0.498214	0.012225	-0.082152	-0.863067
63590	-1.328709	0.784426	9.866328	-0.149962	0.028206	0.024605	-0.086709	-0.383749	-0.731372	-0.497763	0.014019	-0.079865	-0.863514
63591	-1.126772	0.884290	9.403939	-0.787466	-0.001642	0.034351	-0.086322	-0.367812	-0.742343	-0.496905	0.021699	-0.066355	-0.864992
63592	-1.472264	0.521619	9.078779	-0.663541	-0.065387	0.084922	-0.088700	-0.341755	-0.756127	-0.495215	0.026904	-0.054273	-0.866656
63593	-1.595997	0.200847	9.620412	-0.197725	-0.117875	0.115053	-0.092111	-0.329234	-0.762291	-0.493249	0.026662	-0.049839	-0.868050
63594	-1.455646	0.095812	9.778674	-0.194290	-0.159839	0.140985	-0.097081	-0.324742	-0.763799	-0.490865	0.025520	-0.044979	-0.869699
63595	-1.464980	0.023007	9.599937	-0.117118	-0.196334	0.128518	-0.104928	-0.316594	-0.767089	-0.488752	0.023150	-0.041170	-0.871143
63596	-1.672544	0.028484	8.508305	0.083575	-0.186878	0.147982	-0.111197	-0.315180	-0.767684	-0.486366	0.018812	-0.040883	-0.872595
63597	-1.480741	0.307745	9.858224	0.337291	-0.160958	0.195349	-0.120074	-0.322984	-0.762194	-0.483213	0.012627	-0.045381	-0.874235
63598	-1.250664	0.605059	10.133384	0.527522	-0.087499	0.242335	-0.126857	-0.336576	-0.753108	-0.479162	0.005636	-0.053834	-0.876056
63599	-0.791835	0.429680	9.938375	0.289522	-0.065755	0.238356	-0.132333	-0.347777	-0.746356	-0.475095	0.001536	-0.058404	-0.877993
63600	-0.888254	0.424427	9.865390	0.126972	-0.144589	0.218271	-0.141993	-0.354902	-0.741246	-0.471441	-0.002607	-0.059284	-0.879899
63601	-0.842844	0.506189	9.828554	0.139302	-0.161044	0.207283	-0.149045	-0.358969	-0.737706	-0.467993	-0.006894	-0.060284	-0.881647
63602	-0.460063	0.622923	9.972985	0.192244	-0.155558	0.166942	-0.157539	-0.359797	-0.735573	-0.465211	-0.011780	-0.062213	-0.882932
63603	-0.137174	0.652299	9.933204	0.156326	-0.117392	0.076269	-0.162509	-0.363473	-0.731145	-0.463995	-0.015303	-0.063902	-0.883397
63604	-0.002270	0.676968	10.033225	-0.002235	-0.086672	-0.000256	-0.164872	-0.364358	-0.727769	-0.464121	-0.016956	-0.063078	-0.883360
63605	0.356022	0.375949	10.442812	0.000814	-0.097857	-0.094334	-0.169058	-0.362689	-0.727477	-0.465934	-0.018497	-0.062183	-0.882438
63606	0.568921	0.222942	10.601078	-0.064599	-0.083538	-0.192501	-0.169065	-0.361068	-0.727218	-0.469462	-0.019272	-0.060355	-0.880676
63607	0.572826	0.389098	9.940940	-0.209462	-0.036337	-0.278214	-0.165037	-0.355317	-0.727635	-0.474498	-0.017572	-0.056302	-0.878278
63608	0.267288	0.737349	9.242062	-0.407425	0.021841	-0.321780	-0.158649	-0.344525	-0.733878	-0.480253	-0.013102	-0.049482	-0.875635
63609	-0.115566	1.155518	9.335567	-0.295896	0.031112	-0.295425	-0.150836	-0.330782	-0.740132	-0.485475	-0.009414	-0.044534	-0.873065
63610	-0.170674	1.119852	10.193889	-0.050688	0.021314	-0.272029	-0.143544	-0.323864	-0.741478	-0.490215	-0.008450	-0.043923	-0.870453
63611	-0.259723	1.117192	10.874728	-0.080321	0.013026	-0.259257	-0.139512	-0.319863	-0.741509	-0.494740	-0.007219	-0.042571	-0.867968
63612	-0.309080	1.326153	10.099475	-0.348704	-0.009109	-0.243973	-0.134046	-0.311722	-0.744131	-0.499025	-0.003862	-0.036477	-0.865811
63613	-0.768988	1.693438	9.428227	-0.367600	-0.054594	-0.148045	-0.134456	-0.298024	-0.750577	-0.501653	-0.001056	-0.029516	-0.864564
63614	-1.004168	1.982117	9.559702	-0.171170	-0.063231	-0.018779	-0.134482	-0.287261	-0.753412	-0.502019	-0.000564	-0.025936	-0.864467
63615	-0.591271	1.846158	9.662464	0.071434	-0.038929	0.070108	-0.134232	-0.282691	-0.754703	-0.500835	-0.002029	-0.026834	-0.865125
63616	-0.772897	1.519341	9.877021	0.181126	-0.036812	0.155573	-0.137626	-0.287742	-0.751063	-0.498153	-0.004707	-0.029606	-0.866571
63617	-0.739536	1.614274	10.181111	0.093317	-0.036835	0.190191	-0.141420	-0.290094	-0.747677	-0.494874	-0.006427	-0.030978	-0.868388
63618	-0.325991	1.309713	9.522996	0.079259	-0.029431	0.191993	-0.145334	-0.293669	-0.745453	-0.491550	-0.007985	-0.032054	-0.870223
63619	-0.178449	1.193459	9.210692	0.082511	-0.058565	0.217911	-0.150036	-0.294283	-0.744641	-0.487785	-0.010014	-0.033058	-0.872280
63620	0.106309	1.120986	8.957893	0.155976	-0.083997	0.225723	-0.155528	-0.298221	-0.739950	-0.483868	-0.013293	-0.034931	-0.874343
63621	0.418036	0.967982	9.059473	0.282354	-0.080213	0.207918	-0.162052	-0.304850	-0.735770	-0.480209	-0.017671	-0.039216	-0.876099
63622	0.516942	0.958960	9.177888	0.384307	-0.078361	0.171518	-0.167665	-0.313494	-0.729661	-0.477105	-0.023011	-0.045153	-0.877384
63623	0.511510	1.094182	9.326157	0.454939	-0.068407	0.106326	-0.171176	-0.326604	-0.722666	-0.475078	-0.028787	-0.052591	-0.877899
63624	0.698466	1.331031	9.532855	0.474561	-0.047459	0.063011	-0.172863	-0.341332	-0.713622	-0.473733	-0.034336	-0.060452	-0.877920
63625	0.644612	1.509387	9.659674	0.401045	-0.029299	0.053369	-0.176507	-0.356845	-0.704304	-0.472546	-0.038898	-0.067312	-0.877870
63626	0.559497	1.686556	10.160643	0.318499	-0.000110	0.084267	-0.179239	-0.367812	-0.698089	-0.470815	-0.042164	-0.072854	-0.878207
63627	0.395271	1.740871	9.958241	0.246059	0.041969	0.133664	-0.179109	-0.374106	-0.693316	-0.468195	-0.044147	-0.077572	-0.879106
63628	0.242959	1.826651	9.804398	0.324257	0.058609	0.178325	-0.180673	-0.381323	-0.688401	-0.464672	-0.046570	-0.083682	-0.880289
63629	-0.206399	2.038113	9.992800	0.335816	0.098899	0.233665	-0.182242	-0.390675	-0.681162	-0.460067	-0.048545	-0.090408	-0.881934
63630	-0.042938	2.155414	10.430439	0.230392	0.168343	0.275472	-0.184332	-0.397477	-0.675726	-0.454673	-0.048334	-0.095771	-0.884174
63631	0.546834	1.808674	9.999012	0.215172	0.212181	0.225536	-0.184587	-0.401637	-0.673918	-0.450062	-0.047183	-0.101373	-0.885969
63632	-0.451004	1.721210	8.922704	0.321745	0.182927	0.203950	-0.183417	-0.407398	-0.668637	-0.445743	-0.047388	-0.108548	-0.887291
63633	-0.959324	2.137074	8.414911	0.673695	0.168520	0.150347	-0.181065	-0.422156	-0.658075	-0.442034	-0.050895	-0.121955	-0.887210
63634	-0.609799	2.649980	8.348555	1.010121	0.179766	0.091112	-0.180268	-0.447362	-0.641954	-0.438836	-0.056980	-0.141370	-0.885545
63635	0.227585	3.023548	9.463383	0.994952	0.084705	0.074571	-0.175839	-0.474036	-0.620052	-0.436063	-0.064584	-0.159731	-0.883269
63636	0.624136	2.852970	11.411400	0.570528	-0.054747	0.080021	-0.180036	-0.492831	-0.602339	-0.434143	-0.070930	-0.169236	-0.881957
63637	0.349260	2.830408	10.601990	0.094359	-0.141212	0.057440	-0.183309	-0.502549	-0.593150	-0.433480	-0.074625	-0.169595	-0.881909
63638	0.098332	2.875630	10.605083	-0.104882	-0.183593	0.023260	-0.187367	-0.499940	-0.593117	-0.433895	-0.077177	-0.166138	-0.882143
63639	-0.238211	3.117431	9.047487	-0.287974	-0.182053	-0.038587	-0.192208	-0.493839	-0.595399	-0.435627	-0.077936	-0.159488	-0.882450
63640	-0.521896	3.408394	7.764717	-1.015386	-0.085886	-0.029509	-0.193632	-0.473096	-0.613454	-0.437944	-0.070638	-0.140859	-0.885084
63641	-0.675320	3.238265	8.053745	-1.510453	-0.053401	0.036226	-0.195722	-0.432232	-0.643502	-0.439402	-0.058578	-0.113566	-0.889156
63642	-0.288030	2.928125	8.593096	-0.967530	-0.085637	0.061199	-0.199392	-0.401235	-0.663729	-0.439443	-0.051855	-0.095549	-0.891667
63643	-0.186627	2.915512	9.066740	-0.351363	-0.108674	0.091118	-0.201487	-0.385134	-0.674679	-0.438389	-0.051026	-0.088309	-0.892980
63644	0.021389	2.798017	9.763144	-0.150227	-0.055348	0.139127	-0.206207	-0.377813	-0.676188	-0.436102	-0.051079	-0.085025	-0.894414
63645	-0.049924	2.607238	10.297488	0.033853	0.043480	0.129755	-0.211702	-0.367284	-0.681562	-0.433681	-0.050969	-0.086000	-0.895504
63646	-0.382251	2.550269	10.716054	0.033834	0.153079	0.132339	-0.211689	-0.368648	-0.683112	-0.430967	-0.048884	-0.087826	-0.896752
63647	0.477713	2.147466	9.914304	-0.011728	0.178581	0.047225	-0.205950	-0.373255	-0.678770	-0.429825	-0.045814	-0.089247	-0.897322
63648	0.426959	1.621739	8.871893	0.010780	0.107216	-0.017117	-0.203849	-0.373569	-0.680853	-0.429947	-0.044093	-0.090403	-0.897234
63649	0.007645	1.597473	9.054870	0.136790	0.057960	-0.003500	-0.200590	-0.374936	-0.678943	-0.429793	-0.044380	-0.093471	-0.896979
63650	0.205318	1.618762	9.537088	0.234260	0.096401	-0.020599	-0.198117	-0.376285	-0.676252	-0.429735	-0.044762	-0.098546	-0.896445
63651	0.301705	1.626026	9.494884	0.178132	0.120824	-0.103055	-0.193670	-0.383581	-0.672417	-0.431190	-0.044088	-0.102939	-0.895285
63652	0.027438	1.510119	9.529104	-0.016890	0.132184	-0.207430	-0.189233	-0.387779	-0.669098	-0.434636	-0.041286	-0.103984	-0.893630
63653	-0.117452	1.565442	9.610141	-0.136834	0.064194	-0.287310	-0.181907	-0.386417	-0.673029	-0.439753	-0.038507	-0.102354	-0.891436
63654	0.094169	1.681822	9.750569	-0.087090	0.027540	-0.355295	-0.173811	-0.383564	-0.675416	-0.446001	-0.036652	-0.101343	-0.888521
63655	0.326152	1.572217	9.926425	0.113082	-0.014365	-0.394811	-0.165968	-0.384071	-0.676899	-0.452959	-0.037286	-0.103480	-0.884720
63656	-0.058859	1.395996	9.272258	0.144650	-0.023541	-0.418631	-0.159436	-0.389910	-0.673468	-0.460209	-0.038275	-0.106160	-0.880609
63657	-0.273803	1.982131	9.139250	-0.069827	-0.010868	-0.369936	-0.154992	-0.393718	-0.671569	-0.466800	-0.037207	-0.105054	-0.877312
63658	0.000309	2.155378	9.691525	-0.207015	-0.021777	-0.289404	-0.147679	-0.390859	-0.674208	-0.472127	-0.035195	-0.101449	-0.874966
63659	0.010249	2.105974	10.012575	-0.162063	-0.059939	-0.211595	-0.144808	-0.384862	-0.678360	-0.476069	-0.034473	-0.098124	-0.873236
63660	-0.153583	2.081239	9.909883	-0.108435	-0.074360	-0.148548	-0.144031	-0.380441	-0.680430	-0.478851	-0.034584	-0.095643	-0.871985
63661	-0.083107	2.452773	9.469281	-0.256427	-0.072496	-0.090245	-0.144429	-0.373996	-0.683910	-0.480741	-0.033425	-0.090479	-0.871541
63662	0.022720	2.498174	9.317281	-0.259043	-0.072265	-0.009041	-0.145095	-0.366063	-0.687129	-0.481191	-0.032318	-0.085291	-0.871858
63663	0.198729	2.493816	9.347668	-0.088135	-0.075532	0.061977	-0.149792	-0.360661	-0.691737	-0.480299	-0.033134	-0.082961	-0.872544
63664	0.254158	2.498838	9.377060	0.110747	-0.051371	0.131242	-0.153724	-0.361391	-0.688220	-0.477968	-0.035448	-0.084332	-0.873601
63665	0.111647	2.540461	8.968248	0.214907	0.016538	0.192573	-0.157373	-0.363774	-0.687804	-0.474414	-0.037815	-0.088118	-0.875064
63666	0.084746	2.653707	9.737707	0.279447	0.071485	0.231561	-0.160772	-0.369083	-0.683002	-0.469993	-0.039762	-0.093528	-0.876800
63667	-0.219630	2.772296	9.417279	0.147591	0.155463	0.254744	-0.162988	-0.375625	-0.678727	-0.465104	-0.039194	-0.097428	-0.879005
63668	0.026361	2.751074	9.400074	0.044284	0.213874	0.252296	-0.163515	-0.375074	-0.678206	-0.460209	-0.036477	-0.100016	-0.881405
63669	-0.281156	2.531850	9.492546	0.027111	0.217399	0.230052	-0.162469	-0.375222	-0.678344	-0.455685	-0.033662	-0.102411	-0.883590
63670	-0.380825	2.189342	9.292381	0.025622	0.208215	0.215307	-0.160504	-0.375124	-0.679780	-0.451435	-0.030797	-0.104636	-0.885613
63671	-0.339394	2.093066	9.255412	0.043426	0.179854	0.193298	-0.158288	-0.374874	-0.679281	-0.447597	-0.028710	-0.106999	-0.887346
63672	-0.665234	2.168822	9.085407	-0.074067	0.184275	0.198220	-0.157639	-0.373267	-0.679672	-0.443730	-0.025341	-0.107242	-0.889360
63673	-0.650422	2.112522	9.497622	-0.247927	0.204119	0.180695	-0.156602	-0.366435	-0.683293	-0.440191	-0.020181	-0.104651	-0.891556
63674	-0.894552	1.757397	9.912829	-0.400500	0.169089	0.155984	-0.153736	-0.357217	-0.688992	-0.437211	-0.014107	-0.098955	-0.893787
63675	-0.893253	1.493650	10.173184	-0.457534	0.145122	0.108674	-0.153226	-0.340997	-0.698543	-0.435094	-0.007980	-0.092095	-0.895627
63676	-0.531625	1.484314	10.046808	-0.288549	0.091225	0.021955	-0.150503	-0.327871	-0.704757	-0.434555	-0.004013	-0.087740	-0.896352
63677	-0.561539	1.706765	10.390502	-0.060407	0.022781	-0.025714	-0.148548	-0.322932	-0.707740	-0.434985	-0.003289	-0.086926	-0.896226
63678	-0.639288	1.815704	9.930431	-0.186955	-0.074110	0.013477	-0.150393	-0.318058	-0.707981	-0.434881	-0.003154	-0.082953	-0.896653
63679	-0.398981	1.948557	9.243228	-0.351225	-0.101537	0.045923	-0.154182	-0.309841	-0.713369	-0.434241	-0.002262	-0.075851	-0.897595
63680	-0.536276	2.418609	8.888482	-0.254991	-0.081185	0.096191	-0.156682	-0.300537	-0.716444	-0.432649	-0.001791	-0.070587	-0.898793
63681	-0.383570	1.762034	9.564807	-0.034068	-0.014211	0.117540	-0.160487	-0.296307	-0.715895	-0.430557	-0.002201	-0.069979	-0.899844
63682	0.188242	1.183460	10.294146	-0.337251	0.105193	0.112170	-0.159450	-0.289342	-0.719645	-0.428400	0.002299	-0.064834	-0.901257
63683	-0.718931	0.325527	10.393667	-0.595415	0.155786	0.051724	-0.159471	-0.271895	-0.728416	-0.427211	0.009854	-0.055514	-0.902393
63684	-1.224658	0.208544	10.248084	-0.607888	0.184760	-0.024074	-0.153109	-0.251814	-0.736463	-0.427282	0.018267	-0.046139	-0.902756
63685	-1.003504	0.335980	10.098311	-0.487914	0.224869	-0.134271	-0.144375	-0.236488	-0.745305	-0.429303	0.026375	-0.039258	-0.901922
63686	-0.950734	0.386118	9.955484	-0.391100	0.202910	-0.192811	-0.135005	-0.221671	-0.750280	-0.432388	0.033402	-0.033867	-0.900432
63687	-0.837816	-0.020953	10.450109	-0.452080	0.137070	-0.170850	-0.128890	-0.206969	-0.757036	-0.435058	0.039660	-0.026839	-0.899128
63688	-0.872779	0.231253	10.352503	-0.677405	0.061961	-0.142355	-0.124486	-0.189411	-0.763260	-0.437009	0.046598	-0.015106	-0.898122
63689	-1.515855	-0.444732	9.333662	-0.705917	0.041910	-0.096304	-0.122460	-0.162532	-0.770753	-0.438035	0.053333	-0.002747	-0.897370
63690	-1.908618	-0.957438	10.186944	-0.453157	0.018275	-0.104216	-0.120408	-0.146148	-0.775668	-0.439378	0.057492	0.005315	-0.896445
63691	-1.607130	-1.006392	9.766603	-0.078851	-0.008817	-0.165016	-0.118211	-0.137558	-0.777489	-0.442251	0.057856	0.006952	-0.894997
63692	-1.230553	-0.611766	9.569220	0.189500	-0.008644	-0.241183	-0.116898	-0.138525	-0.778275	-0.446730	0.055848	0.003895	-0.892916
63693	-0.980726	-0.439299	9.204311	0.133658	-0.021528	-0.278356	-0.114543	-0.144720	-0.774681	-0.451847	0.054105	0.001960	-0.890451
63694	-0.825244	-0.704671	8.899593	0.096824	-0.023323	-0.265597	-0.113229	-0.148232	-0.773660	-0.456643	0.052661	0.000714	-0.888090
63695	-0.860924	-0.792629	9.229279	0.126940	-0.043469	-0.282026	-0.109156	-0.159307	-0.770599	-0.461784	0.050588	-0.000877	-0.885548
63696	-0.716786	-0.184328	9.037523	0.243844	-0.078016	-0.277711	-0.107980	-0.165214	-0.766480	-0.466957	0.046815	-0.004215	-0.883030
63697	-0.700274	-0.596406	9.531178	0.350948	-0.074259	-0.267930	-0.108095	-0.171269	-0.765061	-0.472014	0.042103	-0.009491	-0.880534
63698	-1.040434	-1.038536	9.886660	0.425089	-0.065196	-0.297097	-0.107287	-0.185250	-0.759522	-0.477022	0.036864	-0.016105	-0.877970
63699	-0.988003	-1.402686	10.304509	0.513460	-0.085351	-0.342748	-0.103474	-0.201413	-0.752846	-0.483420	0.030466	-0.024015	-0.874529
63700	-1.531748	-2.134710	10.428391	0.510447	-0.076571	-0.443360	-0.105132	-0.224500	-0.743418	-0.491474	0.024259	-0.031946	-0.869968
63701	-1.456114	-1.817090	10.399945	0.263793	-0.057043	-0.572933	-0.099360	-0.237739	-0.738952	-0.501585	0.021020	-0.035553	-0.864122
63702	-1.157481	-0.767798	9.627723	-0.100098	0.015488	-0.693049	-0.090750	-0.238491	-0.737084	-0.513471	0.022639	-0.033697	-0.857146
63703	-1.285846	-0.140825	9.426485	-0.474740	0.060654	-0.743963	-0.080837	-0.229210	-0.742065	-0.525905	0.029074	-0.025674	-0.849658
63704	-1.104190	0.197045	9.629749	-0.677938	0.054976	-0.740381	-0.067425	-0.209743	-0.749652	-0.537968	0.037368	-0.014309	-0.842015
63705	-0.647682	0.496755	9.066922	-0.563172	0.011477	-0.688040	-0.055966	-0.188926	-0.759289	-0.549056	0.043820	-0.004295	-0.834625
63706	-0.651553	0.339097	10.101640	-0.350143	-0.002723	-0.581734	-0.050773	-0.175537	-0.763456	-0.558416	0.047522	0.002084	-0.828196
63707	-0.823907	0.115350	10.903420	-0.049493	0.012359	-0.495334	-0.044010	-0.166591	-0.764926	-0.566555	0.048230	0.003336	-0.822605
63708	-0.770149	-0.049105	10.620771	0.260072	0.034725	-0.467946	-0.039038	-0.171487	-0.763418	-0.574474	0.045677	-0.000887	-0.817247
63709	-0.722527	-0.465431	9.854457	0.311079	-0.019141	-0.489723	-0.033014	-0.182837	-0.758565	-0.582733	0.041751	-0.005220	-0.811574
63710	-0.620689	-0.088168	9.663867	0.141477	-0.064183	-0.532978	-0.028301	-0.192822	-0.753701	-0.591492	0.038970	-0.006323	-0.805344
63711	-0.457528	0.057544	9.264170	-0.030531	-0.031363	-0.513592	-0.024901	-0.192871	-0.754762	-0.599721	0.038819	-0.004986	-0.799251
63712	-0.542956	-0.223629	9.403452	-0.110916	0.027008	-0.515926	-0.018517	-0.187829	-0.755972	-0.607854	0.040486	-0.003133	-0.793010
63713	-0.903725	-0.394637	9.556112	-0.123276	0.096419	-0.503183	-0.011747	-0.184119	-0.754992	-0.615703	0.043470	-0.001877	-0.786776
63714	-1.186476	-0.735044	10.076783	-0.073664	0.158452	-0.536253	-0.001312	-0.179128	-0.756751	-0.624039	0.046744	-0.002196	-0.779990
63715	-1.516437	-0.298473	9.892596	0.059150	0.149403	-0.546673	0.009896	-0.175599	-0.755548	-0.632581	0.048316	-0.004437	-0.772973
63716	-1.428815	-0.473813	9.924561	0.029697	0.165775	-0.568062	0.020206	-0.174636	-0.755501	-0.641346	0.050406	-0.006435	-0.765568
63717	-1.236822	-0.287931	9.998570	-0.124054	0.143613	-0.602033	0.031420	-0.172456	-0.754299	-0.650373	0.054246	-0.005765	-0.757653
63718	-1.202361	-0.442161	9.903113	-0.136215	0.092436	-0.599237	0.041063	-0.165565	-0.755793	-0.659265	0.057340	-0.004241	-0.749709
63719	-1.145492	-0.745398	9.839382	-0.003426	0.064373	-0.553281	0.048758	-0.160281	-0.758305	-0.667514	0.058378	-0.004409	-0.742292
63720	-1.014694	-0.874947	9.869991	0.069803	0.118475	-0.519759	0.058667	-0.157688	-0.757608	-0.675279	0.059105	-0.006404	-0.735162
63721	-0.916642	-0.711392	9.801188	0.058790	0.173407	-0.485756	0.068707	-0.156434	-0.755880	-0.682436	0.060903	-0.009031	-0.728347
63722	-1.085364	-0.711224	9.948440	0.063527	0.149765	-0.426639	0.076798	-0.157588	-0.754267	-0.688689	0.062150	-0.011462	-0.722297
63723	-1.306814	-0.773503	10.156734	0.070360	0.080354	-0.391435	0.083582	-0.157120	-0.753805	-0.694395	0.062417	-0.013095	-0.716763
63724	-0.897462	-0.695004	9.657575	0.141942	0.033025	-0.383598	0.089977	-0.158793	-0.752049	-0.700058	0.060875	-0.015088	-0.711326
63725	-0.501288	-0.849095	10.095980	0.138194	-0.016378	-0.411210	0.094149	-0.159364	-0.750533	-0.706062	0.058794	-0.016289	-0.705517
63726	-0.588876	-0.696705	9.684435	0.084813	-0.049375	-0.433584	0.097952	-0.161849	-0.751985	-0.712288	0.056897	-0.016256	-0.699388
63727	-0.512088	-0.645573	9.114577	0.156424	-0.030988	-0.442472	0.100414	-0.161439	-0.748648	-0.718644	0.054316	-0.017431	-0.693035
63728	-0.536296	-0.621317	9.186704	0.198429	-0.001709	-0.444153	0.103816	-0.166310	-0.746353	-0.725000	0.051451	-0.019648	-0.686543
63729	-0.456213	-0.226862	9.111370	0.266288	0.036807	-0.430964	0.109833	-0.171890	-0.744596	-0.731152	0.048172	-0.023302	-0.680113
63730	-0.698544	0.052836	9.434682	0.301724	0.069782	-0.395792	0.117013	-0.176789	-0.740782	-0.736791	0.044750	-0.028017	-0.674056
63731	-0.993905	0.322064	9.541318	0.455948	0.095631	-0.341549	0.123159	-0.185714	-0.736187	-0.741713	0.039387	-0.035187	-0.668635
63732	-1.335900	0.275094	10.075152	0.726734	0.106993	-0.266381	0.129450	-0.202299	-0.728499	-0.745733	0.030078	-0.046248	-0.663957
63733	-1.490251	0.304984	10.462993	0.830067	0.090627	-0.257538	0.136129	-0.224909	-0.715909	-0.749466	0.019019	-0.058409	-0.659187
63734	-1.603968	-0.129290	10.170196	0.846587	0.017385	-0.313618	0.140074	-0.247635	-0.704589	-0.753819	0.006781	-0.069667	-0.653344
63735	-2.043385	-0.001268	9.872643	0.411274	-0.054608	-0.389562	0.142976	-0.269014	-0.694551	-0.759008	0.000361	-0.074122	-0.646849
63736	-2.087607	0.182142	10.064433	-0.109675	-0.027986	-0.473469	0.149234	-0.268264	-0.693439	-0.765157	0.002226	-0.072237	-0.639774
63737	-1.704478	0.695001	9.261472	-0.163661	-0.046408	-0.554929	0.155995	-0.258644	-0.695038	-0.772282	0.004949	-0.069389	-0.631459
63738	-1.085908	0.413994	9.743380	0.033747	-0.093664	-0.553825	0.160808	-0.251166	-0.697139	-0.779383	0.003874	-0.068272	-0.622805
63739	-0.792524	-0.430526	10.252756	0.185851	-0.138269	-0.545556	0.164853	-0.252545	-0.695623	-0.786346	0.000032	-0.068325	-0.613997
63740	-0.808422	-0.143136	9.879779	0.183801	-0.053274	-0.556782	0.170453	-0.249366	-0.695149	-0.793219	-0.002890	-0.069698	-0.604927
63741	-0.610312	0.770293	9.536781	0.001085	0.008731	-0.561528	0.177870	-0.245250	-0.693399	-0.799972	-0.001988	-0.069776	-0.595964
63742	-0.862805	1.139770	9.385982	-0.193938	0.008605	-0.520088	0.184765	-0.240324	-0.692161	-0.806134	0.001807	-0.067575	-0.587859
63743	-0.758742	1.552847	9.114302	-0.206882	-0.025989	-0.477660	0.192039	-0.227613	-0.694279	-0.811752	0.005463	-0.064602	-0.580393
63744	-0.745210	1.760654	9.371783	-0.051480	-0.053142	-0.434391	0.196588	-0.219322	-0.696377	-0.816853	0.006106	-0.063046	-0.573357
63745	-0.941289	1.444499	9.898403	0.202273	-0.071097	-0.386931	0.199568	-0.212348	-0.697044	-0.821387	0.002386	-0.064066	-0.566757
63746	-1.206543	1.458251	9.852914	0.291643	-0.100308	-0.397519	0.202436	-0.215718	-0.693582	-0.826040	-0.003171	-0.065653	-0.559766
63747	-1.369454	1.746091	9.697005	0.128629	-0.051166	-0.407668	0.204663	-0.221918	-0.690633	-0.830643	-0.005458	-0.066220	-0.552827
63748	-1.358832	2.033575	9.336279	-0.048646	0.014498	-0.399448	0.209208	-0.216966	-0.689376	-0.835074	-0.004100	-0.065913	-0.546159
63749	-1.524972	1.984571	9.173215	-0.087474	0.063846	-0.379419	0.215321	-0.209624	-0.690196	-0.839122	-0.001610	-0.066058	-0.539915
63750	-1.802635	1.586326	9.661918	-0.035213	0.129765	-0.323880	0.224699	-0.202055	-0.691559	-0.842525	0.000667	-0.067811	-0.534372
63751	-1.948555	1.361064	10.005452	-0.014302	0.149010	-0.292424	0.232518	-0.198096	-0.691620	-0.845432	0.002727	-0.070226	-0.529438
63752	-1.711589	1.207358	9.945498	0.023757	0.115425	-0.232174	0.237581	-0.195419	-0.687915	-0.847753	0.003739	-0.072361	-0.525419
63753	-1.479034	0.961783	9.756995	0.012973	0.075355	-0.188767	0.243577	-0.193593	-0.687445	-0.849623	0.004413	-0.073846	-0.522177
63754	-1.246236	0.668402	9.659038	-0.009164	0.020655	-0.139857	0.246433	-0.190112	-0.686821	-0.851081	0.004856	-0.074033	-0.519766
63755	-1.222041	0.649154	9.644591	-0.063406	-0.023032	-0.046850	0.247481	-0.187854	-0.689152	-0.851597	0.005597	-0.073051	-0.519052
63756	-1.307744	0.417815	9.582938	-0.137254	0.008048	-0.008502	0.247469	-0.183947	-0.689667	-0.851685	0.007896	-0.071706	-0.519064
63757	-0.959185	0.125555	9.745318	-0.086159	0.042839	-0.019346	0.249034	-0.180614	-0.691873	-0.851814	0.009683	-0.071590	-0.518839
63758	-0.689213	0.136085	9.853602	0.003415	0.033774	-0.041019	0.251372	-0.179009	-0.690600	-0.852235	0.009898	-0.072137	-0.518067
63759	-0.861400	0.362683	10.085609	-0.082300	-0.006590	-0.048794	0.252152	-0.177672	-0.690863	-0.852740	0.011142	-0.071169	-0.517345
63760	-0.889536	0.683255	9.573761	-0.257118	-0.056012	-0.016389	0.250573	-0.170134	-0.694204	-0.852974	0.014834	-0.067494	-0.517358
63761	-0.739044	0.461877	9.473645	-0.311366	-0.046888	-0.009277	0.249246	-0.159633	-0.697675	-0.853033	0.019487	-0.063448	-0.517618
63762	-0.883859	0.505499	9.650534	-0.226581	-0.034000	0.004043	0.249482	-0.150214	-0.699738	-0.853032	0.022854	-0.060470	-0.517839
63763	-1.442143	0.308316	10.002615	-0.209506	0.000783	0.061279	0.247651	-0.144564	-0.703336	-0.852302	0.026168	-0.058316	-0.519130
63764	-1.537008	-0.003053	10.463037	-0.273870	0.117812	0.127226	0.249454	-0.137305	-0.703735	-0.850735	0.031774	-0.057492	-0.521474
63765	-1.477615	-0.351324	9.892218	-0.267268	0.212755	0.065305	0.251908	-0.128310	-0.705171	-0.849630	0.038298	-0.058342	-0.522742
63766	-2.312646	-0.691911	9.274753	-0.138965	0.094788	0.015369	0.256717	-0.121090	-0.706239	-0.849300	0.041496	-0.058459	-0.523020
63767	-2.059499	-1.232495	8.635834	0.478455	0.046829	-0.089365	0.257630	-0.125919	-0.702504	-0.850545	0.033889	-0.064190	-0.520869
63768	-1.925389	-0.503072	9.396233	1.133852	0.018085	-0.162640	0.258584	-0.150376	-0.692194	-0.852811	0.014858	-0.076124	-0.516428
63769	-1.721886	0.303226	9.380635	1.161845	-0.009357	-0.201249	0.260193	-0.181541	-0.677502	-0.855022	-0.004779	-0.087901	-0.511066
63770	-1.537361	1.062862	9.801075	0.690973	0.054015	-0.240682	0.262832	-0.206930	-0.664107	-0.857255	-0.015752	-0.095842	-0.505648
63771	-1.648176	1.048383	9.852646	0.160801	0.148367	-0.280433	0.268562	-0.211918	-0.657441	-0.859748	-0.016496	-0.100116	-0.500538
63772	-1.558635	0.997407	10.371249	0.059928	0.151773	-0.325248	0.276489	-0.208989	-0.652339	-0.862687	-0.015489	-0.103371	-0.494819
63773	-1.772037	0.767107	10.687678	0.184823	0.064045	-0.352168	0.282725	-0.206723	-0.647998	-0.865971	-0.017319	-0.106410	-0.488334
63774	-1.785867	0.624440	10.483917	0.364151	-0.047408	-0.414758	0.286897	-0.209302	-0.644933	-0.869971	-0.023337	-0.109221	-0.480288
63775	-1.506108	1.576644	9.472519	0.375856	-0.102167	-0.440478	0.290529	-0.207955	-0.641088	-0.874209	-0.029887	-0.111233	-0.471691
63776	-1.456356	2.253812	9.072015	0.264780	-0.082072	-0.416180	0.291816	-0.209272	-0.636451	-0.878145	-0.034494	-0.112475	-0.463704
63777	-1.542011	2.012890	9.022229	0.196562	-0.056565	-0.414710	0.294153	-0.212621	-0.631436	-0.881961	-0.037574	-0.113569	-0.455890
63778	-1.439444	1.754924	9.506846	0.360692	-0.047303	-0.426803	0.297270	-0.213560	-0.627459	-0.885663	-0.043527	-0.116270	-0.447424
63779	-1.647193	1.861720	9.902468	0.500063	-0.040847	-0.440891	0.301563	-0.219067	-0.620266	-0.889205	-0.051770	-0.120365	-0.438346
63780	-1.899347	2.153748	9.616164	0.307221	-0.014581	-0.447467	0.305990	-0.220700	-0.616687	-0.892823	-0.056411	-0.123185	-0.429548
63781	-2.242149	2.248792	9.467875	-0.057341	0.016120	-0.423536	0.311307	-0.215602	-0.613499	-0.896468	-0.054250	-0.123443	-0.422094
63782	-2.028697	2.477417	9.365056	-0.241503	0.067178	-0.409783	0.317151	-0.208240	-0.612639	-0.900006	-0.048466	-0.122976	-0.415351
63783	-1.551842	2.077461	9.618338	-0.208245	0.007057	-0.363341	0.322331	-0.195897	-0.613449	-0.903190	-0.043834	-0.121712	-0.409284
63784	-1.398720	1.807806	9.469562	-0.123054	-0.052938	-0.283428	0.325443	-0.187455	-0.615536	-0.905762	-0.041483	-0.119921	-0.404344
63785	-1.343144	1.784162	9.558563	-0.089262	-0.040006	-0.244513	0.327757	-0.172281	-0.619679	-0.907908	-0.039696	-0.118638	-0.400065
63786	-1.612614	2.188364	9.722542	0.054733	0.014985	-0.227288	0.330085	-0.169184	-0.617630	-0.909678	-0.040161	-0.119451	-0.395732
63787	-1.836578	2.145097	9.863868	0.213693	0.025268	-0.187746	0.331114	-0.171977	-0.612475	-0.910926	-0.043530	-0.121709	-0.391798
63788	-1.955538	1.807690	9.759610	0.287992	-0.052263	-0.153090	0.332951	-0.177237	-0.610427	-0.912012	-0.048939	-0.123068	-0.388192
63789	-1.671288	1.846177	9.592376	0.281690	-0.088728	-0.135519	0.330863	-0.181100	-0.607830	-0.912996	-0.054565	-0.123719	-0.384909
63790	-1.316731	2.297557	9.119538	0.230998	-0.103201	-0.091457	0.329297	-0.185367	-0.604720	-0.913720	-0.059477	-0.123633	-0.382483
63791	-1.380165	2.445652	8.844979	0.208213	-0.113078	-0.017732	0.326816	-0.190426	-0.600829	-0.913881	-0.064281	-0.123116	-0.381487
63792	-1.219074	2.537526	8.883778	0.249582	-0.117416	0.047088	0.322923	-0.196990	-0.600672	-0.913515	-0.069983	-0.122731	-0.381483
63793	-1.437751	2.398230	9.081415	0.317355	-0.124538	0.112041	0.317716	-0.205130	-0.597665	-0.912497	-0.077220	-0.122644	-0.382551
63794	-1.663002	2.624211	9.164095	0.200250	-0.075218	0.163033	0.313562	-0.214100	-0.595570	-0.911154	-0.081979	-0.122468	-0.384811
63795	-1.714279	2.758544	9.079086	0.004834	-0.000485	0.163766	0.309383	-0.216997	-0.593214	-0.909877	-0.082704	-0.122167	-0.387763
63796	-1.747289	2.604728	9.143832	-0.103551	0.006681	0.157674	0.306127	-0.218584	-0.593705	-0.908835	-0.081280	-0.121145	-0.390816
63797	-1.855468	2.552564	9.430137	-0.122560	-0.006201	0.146518	0.303901	-0.216001	-0.594202	-0.907891	-0.079684	-0.119792	-0.393743
63798	-1.934245	2.391462	9.501554	-0.118581	-0.013621	0.109637	0.300766	-0.214222	-0.595209	-0.907279	-0.078029	-0.118358	-0.395913
63799	-1.991588	2.288359	9.636395	-0.126879	0.006358	0.070804	0.299720	-0.212735	-0.595975	-0.906894	-0.076050	-0.117337	-0.397483
63800	-1.928678	2.235195	9.530619	-0.126656	0.007230	0.047738	0.296838	-0.207864	-0.597757	-0.906715	-0.073934	-0.116312	-0.398589
63801	-1.745824	2.317891	9.687110	-0.157909	-0.033959	0.030110	0.296831	-0.204502	-0.598789	-0.906780	-0.071600	-0.114388	-0.399424
63802	-1.440422	1.940893	9.014967	-0.332590	-0.034162	-0.009498	0.296038	-0.198718	-0.601233	-0.907417	-0.065945	-0.111047	-0.399892
63803	-1.566395	2.596323	9.395041	-0.483476	-0.043475	0.000786	0.293150	-0.187409	-0.606627	-0.908100	-0.057714	-0.106385	-0.400881
63804	-1.359090	3.111775	9.452212	-0.666773	-0.001357	0.095755	0.292866	-0.172096	-0.613332	-0.908046	-0.045940	-0.100821	-0.403951
63805	-0.964670	2.297496	9.600499	-0.607397	0.008060	0.166235	0.291922	-0.154085	-0.620805	-0.907169	-0.035444	-0.095894	-0.408157
63806	-0.961595	1.645340	9.545774	-0.194520	-0.000472	0.231128	0.288652	-0.146004	-0.625681	-0.905430	-0.032488	-0.094059	-0.412666
63807	-1.047648	1.506986	9.941494	0.215135	0.010948	0.251642	0.286965	-0.150290	-0.624507	-0.903168	-0.037057	-0.095838	-0.416808
63808	-1.656569	0.796779	10.151487	0.438379	0.058452	0.193642	0.283571	-0.159894	-0.617513	-0.901099	-0.044984	-0.100327	-0.419442
63809	-1.628914	1.055837	9.910540	0.330499	0.122084	0.094239	0.283329	-0.171577	-0.612610	-0.899739	-0.050336	-0.105182	-0.420562
63810	-1.651109	0.662091	10.159251	0.260057	0.035832	0.000819	0.283342	-0.184322	-0.605644	-0.899401	-0.054841	-0.107941	-0.420022
63811	-1.646379	0.678712	10.092318	0.390700	-0.150692	-0.089598	0.281786	-0.190216	-0.603310	-0.900023	-0.063083	-0.108562	-0.417364
63812	-1.172637	1.403599	9.329182	0.516871	-0.256595	-0.152482	0.278140	-0.196352	-0.600572	-0.901173	-0.074322	-0.108367	-0.413061
63813	-1.465972	1.749443	9.326493	0.187913	-0.257092	-0.192937	0.274366	-0.203832	-0.597447	-0.903028	-0.079524	-0.105515	-0.408757
63814	-1.691262	2.006118	9.942488	-0.342382	-0.187418	-0.212371	0.270830	-0.197614	-0.599998	-0.905690	-0.074548	-0.099591	-0.405278
63815	-1.798366	1.717412	10.002250	-0.602967	-0.095474	-0.234128	0.268742	-0.183667	-0.610562	-0.908611	-0.063992	-0.093280	-0.402032
63816	-1.767887	1.921370	10.531077	-0.714927	-0.046290	-0.240323	0.271064	-0.165161	-0.618706	-0.911458	-0.051043	-0.086914	-0.398854
63817	-1.208428	1.862935	10.002595	-0.676706	-0.049732	-0.219790	0.272573	-0.139357	-0.626453	-0.913906	-0.038777	-0.080800	-0.395908
63818	-1.300329	1.880790	8.945820	-0.555483	-0.067800	-0.213602	0.273055	-0.120004	-0.632904	-0.916094	-0.028938	-0.075248	-0.392774
63819	-1.218576	1.937244	9.225819	-0.493100	-0.041970	-0.143189	0.271719	-0.102256	-0.640115	-0.917525	-0.020123	-0.070679	-0.390829
63820	-0.700465	1.458690	8.983905	-0.025354	0.039229	-0.072606	0.273518	-0.092178	-0.641933	-0.918072	-0.019373	-0.071154	-0.389494
63821	-0.875637	0.782698	9.097610	0.121468	0.061435	-0.010961	0.275333	-0.093779	-0.638075	-0.918024	-0.021244	-0.073212	-0.389127
63822	-1.333270	0.705473	9.293888	0.261427	0.036877	0.008227	0.275474	-0.099157	-0.636271	-0.917812	-0.025895	-0.075842	-0.388844
63823	-1.692444	0.720858	9.780429	0.319307	0.015844	0.013147	0.276267	-0.106951	-0.632407	-0.917507	-0.031755	-0.078602	-0.388581
63824	-1.550603	0.808111	9.886193	0.262016	0.015674	-0.035133	0.274320	-0.114716	-0.628780	-0.917599	-0.036510	-0.080871	-0.387479
63825	-1.009777	1.135761	9.706205	0.329076	0.015657	-0.108618	0.275906	-0.125484	-0.624666	-0.918159	-0.042334	-0.083778	-0.384932
63826	-0.775460	1.029963	9.586889	0.316910	0.001055	-0.111410	0.277224	-0.133154	-0.621323	-0.918750	-0.048083	-0.086252	-0.382292
63827	-0.688976	1.108310	9.934449	0.255730	-0.052013	-0.104259	0.276830	-0.135690	-0.619126	-0.919386	-0.053074	-0.087304	-0.379855
63828	-0.488542	1.047089	10.206704	0.291896	-0.075750	-0.113261	0.275929	-0.141060	-0.617572	-0.920081	-0.058944	-0.088168	-0.377097
63829	-0.364774	0.863692	9.972451	0.226652	-0.070405	-0.152344	0.275675	-0.147498	-0.614216	-0.921088	-0.063431	-0.088654	-0.373785
63830	-0.319093	1.403016	10.069255	0.077571	-0.066900	-0.151285	0.273208	-0.151781	-0.613682	-0.922251	-0.065214	-0.088114	-0.370723
63831	-0.501879	1.326848	10.414536	0.154792	-0.131748	-0.147109	0.271124	-0.154178	-0.612892	-0.923379	-0.068834	-0.086862	-0.367544
63832	-0.685556	1.406824	9.989076	-0.036382	-0.138312	-0.133307	0.270471	-0.152295	-0.614177	-0.924658	-0.069069	-0.084144	-0.364906
63833	-1.083421	1.903768	9.207408	-0.240280	-0.059901	-0.122493	0.268637	-0.147443	-0.616613	-0.925989	-0.064899	-0.081279	-0.362941
63834	-1.506087	2.045201	8.600551	0.149332	0.017364	-0.088355	0.270061	-0.144222	-0.616623	-0.926423	-0.067517	-0.082718	-0.361027
63835	-1.741797	2.392024	7.443831	1.162204	0.070626	-0.083320	0.270476	-0.163018	-0.607339	-0.925098	-0.088448	-0.092392	-0.357539
63836	-2.012210	3.550575	8.700953	2.093424	0.103482	-0.095348	0.272616	-0.208129	-0.583878	-0.921156	-0.126295	-0.109242	-0.351550
63837	-1.633526	4.075742	10.092070	2.137537	-0.031745	-0.085714	0.274867	-0.256684	-0.553964	-0.915590	-0.165679	-0.123735	-0.344870
63838	-1.737984	4.217719	9.459386	1.549351	-0.153044	-0.106966	0.273052	-0.298864	-0.525048	-0.911142	-0.194867	-0.131824	-0.338335
63839	-2.021563	5.041739	9.281066	0.720472	-0.241603	-0.069546	0.270185	-0.320264	-0.510058	-0.909333	-0.209532	-0.132542	-0.334130
63840	-1.223325	5.977369	8.749549	-0.270251	-0.209366	0.025051	0.262902	-0.334832	-0.504841	-0.910826	-0.206190	-0.126745	-0.334390
63841	-1.179331	4.842845	9.022095	-1.092965	-0.153481	0.082685	0.259129	-0.317946	-0.520039	-0.914935	-0.187617	-0.116278	-0.337894
63842	-0.596819	3.995954	8.669999	-1.550350	-0.111855	0.076681	0.253774	-0.281865	-0.546448	-0.920058	-0.160222	-0.103335	-0.342263
63843	-0.401831	3.543902	8.627073	-1.152361	-0.094811	0.130382	0.250375	-0.250488	-0.568872	-0.922797	-0.140058	-0.093248	-0.346605
63844	-0.325716	3.258293	8.782204	-0.646756	-0.040216	0.180864	0.246327	-0.233573	-0.581485	-0.923365	-0.128848	-0.087422	-0.350931
63845	-0.361385	3.144337	8.545035	-0.736706	0.079547	0.230066	0.243182	-0.214502	-0.593329	-0.923389	-0.115267	-0.083089	-0.356598
63846	-0.399067	3.024753	10.180066	-0.850370	0.094054	0.282981	0.243033	-0.197594	-0.602229	-0.923044	-0.099468	-0.078014	-0.363332
63847	-0.141057	3.505146	9.805150	-0.952661	0.024677	0.330552	0.239873	-0.179431	-0.610459	-0.922301	-0.082450	-0.070825	-0.370874
63848	-0.525468	2.189042	9.288627	-0.906667	-0.004543	0.336423	0.237240	-0.158473	-0.621790	-0.921149	-0.066345	-0.063371	-0.378242
63849	-0.413465	1.984838	10.011724	-0.664405	-0.044590	0.313722	0.232774	-0.140696	-0.629622	-0.919608	-0.055102	-0.057042	-0.384749
63850	-0.356983	1.258543	10.054873	-0.496077	-0.013535	0.237040	0.227798	-0.125079	-0.638226	-0.918306	-0.046473	-0.052634	-0.389594
63851	-0.504668	0.888241	10.197125	-0.545107	0.039203	0.166581	0.224643	-0.113219	-0.642714	-0.917412	-0.036577	-0.048872	-0.393228
63852	-0.884408	0.623536	9.695391	-0.521984	0.099389	0.113081	0.227229	-0.103426	-0.645183	-0.916767	-0.026450	-0.046430	-0.395832
63853	-0.824758	0.808551	10.999548	-0.396755	0.121227	0.054595	0.228238	-0.089977	-0.648026	-0.916403	-0.018482	-0.045413	-0.397243
63854	-0.638750	0.716582	10.731152	-0.297422	0.093856	0.012702	0.230951	-0.081250	-0.648947	-0.916323	-0.012419	-0.044690	-0.397745
63855	-0.742468	0.168528	9.522307	-0.221515	0.035554	0.029825	0.235114	-0.072162	-0.652721	-0.916104	-0.008301	-0.043498	-0.398488
63856	-0.684562	0.174803	9.916598	-0.109571	0.013793	0.058110	0.234579	-0.068784	-0.652715	-0.915660	-0.006358	-0.042794	-0.399619
63857	-0.940667	0.305027	10.156073	-0.048397	0.035756	0.063904	0.234186	-0.068777	-0.652453	-0.915129	-0.005416	-0.042980	-0.400827
63858	-1.142857	0.226594	9.850638	-0.044772	0.035695	0.041773	0.233662	-0.068098	-0.652578	-0.914780	-0.004469	-0.043196	-0.401611
63859	-1.169060	0.148615	9.575657	-0.019967	-0.018259	0.012455	0.233390	-0.066869	-0.651413	-0.914703	-0.004402	-0.042649	-0.401846
63860	-1.254546	-0.131023	9.460520	0.046800	-0.101371	0.009242	0.231312	-0.067670	-0.652946	-0.914723	-0.006204	-0.041096	-0.401937
63861	-1.064349	-0.077675	9.472644	0.129132	-0.117713	0.005997	0.228458	-0.070219	-0.654732	-0.914756	-0.009605	-0.039946	-0.401912
63862	-0.801159	-0.163494	9.550709	0.180060	-0.088404	-0.003006	0.224160	-0.075947	-0.652376	-0.914822	-0.013732	-0.039702	-0.401665
63863	-0.427179	-0.224816	9.692561	0.199529	-0.046333	-0.016800	0.222091	-0.080785	-0.652879	-0.914939	-0.017783	-0.040412	-0.401170
63864	-0.118138	-0.320141	9.778122	0.194855	-0.007133	-0.068550	0.222768	-0.090211	-0.650564	-0.915430	-0.021474	-0.041795	-0.399725
63865	-0.118653	-0.211933	9.762832	0.097182	0.006356	-0.114293	0.220285	-0.092856	-0.648093	-0.916303	-0.023106	-0.042638	-0.397538
63866	-0.329076	-0.057697	9.962263	0.073277	0.007948	-0.179960	0.224070	-0.093432	-0.647477	-0.917699	-0.024356	-0.043375	-0.394150
63867	-0.052573	0.104707	10.156751	0.094956	0.002349	-0.246289	0.225639	-0.093856	-0.647619	-0.919593	-0.025836	-0.044146	-0.389529
63868	-0.159643	0.305784	9.923334	-0.022151	-0.021632	-0.283772	0.226277	-0.091826	-0.646203	-0.921830	-0.025469	-0.043645	-0.384287
63869	-0.263891	0.919881	9.460499	-0.263481	-0.036461	-0.273002	0.227566	-0.084846	-0.648147	-0.924080	-0.020633	-0.040919	-0.379441
63870	-0.365760	1.065213	9.807241	-0.015306	-0.058039	-0.223737	0.227548	-0.077311	-0.650080	-0.925835	-0.020729	-0.039745	-0.375261
63871	-0.607206	1.162473	10.248022	-0.037712	-0.037873	-0.164835	0.228323	-0.077171	-0.648666	-0.927123	-0.020204	-0.038664	-0.372210
63872	-0.689744	1.287743	10.345023	-0.131109	-0.014090	-0.109982	0.228970	-0.072347	-0.651122	-0.928011	-0.017914	-0.037393	-0.370238
63873	-0.911264	1.229389	10.294130	-0.087893	-0.019415	-0.054386	0.228053	-0.070187	-0.652018	-0.928466	-0.016445	-0.036264	-0.369276
63874	-0.775880	1.142589	10.159755	-0.060344	-0.037506	-0.003449	0.226999	-0.067614	-0.652137	-0.928548	-0.015719	-0.035044	-0.369219
63875	-0.336209	0.935509	9.851305	-0.039436	-0.081214	0.017982	0.224659	-0.066936	-0.654442	-0.928490	-0.015694	-0.033114	-0.369545
63876	-0.366594	0.733325	9.840985	0.000762	-0.117677	0.040400	0.220752	-0.067717	-0.655961	-0.928276	-0.016725	-0.030843	-0.370234
63877	-0.663540	0.816341	9.666551	0.261337	-0.168554	0.060243	0.217100	-0.069825	-0.655029	-0.927832	-0.022974	-0.029512	-0.371118
63878	-0.790322	1.111521	9.525484	0.427323	-0.141857	0.066562	0.212969	-0.083259	-0.654227	-0.927197	-0.032115	-0.029941	-0.371991
63879	-0.723455	1.251718	9.679298	0.021108	-0.082899	0.063485	0.209591	-0.089145	-0.653170	-0.926761	-0.033292	-0.028442	-0.373091
63880	-0.186662	1.926109	9.590549	-0.032561	-0.059126	0.053013	0.207776	-0.091560	-0.653931	-0.926427	-0.033280	-0.026990	-0.374029
63881	-0.433388	1.088865	9.727729	-0.041905	-0.055489	0.073294	0.205694	-0.091952	-0.654948	-0.925934	-0.033136	-0.025538	-0.375361
63882	-0.564462	1.270868	9.558631	-0.203886	-0.049995	0.148130	0.202029	-0.088010	-0.656078	-0.924979	-0.029932	-0.022905	-0.378144
63883	-0.718992	1.323584	9.586733	-0.114948	-0.024260	0.176219	0.201246	-0.085057	-0.658395	-0.923717	-0.028268	-0.021458	-0.381428
63884	-0.704302	1.285940	9.826380	-0.058080	0.019676	0.184744	0.198378	-0.084630	-0.659405	-0.922334	-0.027245	-0.021197	-0.384848
63885	-0.173777	1.248304	9.768394	-0.057823	0.008743	0.166328	0.196289	-0.085678	-0.658614	-0.921074	-0.026409	-0.020824	-0.387932
63886	0.111188	1.137797	9.649485	-0.025492	-0.014900	0.180389	0.194336	-0.085534	-0.659889	-0.919696	-0.026253	-0.020181	-0.391233
63887	0.265851	1.058763	9.664222	-0.039658	-0.047726	0.208065	0.194337	-0.085535	-0.660018	-0.918096	-0.026249	-0.018869	-0.395037
63888	0.429661	1.088326	9.771782	-0.041597	-0.051306	0.232059	0.188993	-0.088038	-0.659977	-0.916301	-0.026100	-0.017401	-0.399261
63889	0.506574	1.149648	10.071007	-0.046782	-0.036699	0.232007	0.186131	-0.088560	-0.661503	-0.914470	-0.025933	-0.016190	-0.403496
63890	0.295197	0.995931	10.268510	-0.137621	0.003338	0.220407	0.183516	-0.088256	-0.660966	-0.912756	-0.023584	-0.014952	-0.407551
63891	0.238174	0.812391	10.097378	-0.126884	0.016090	0.198301	0.181954	-0.086508	-0.663277	-0.911180	-0.021537	-0.014057	-0.411204
63892	0.079694	0.671895	9.909099	-0.020022	0.047237	0.185877	0.181431	-0.084358	-0.664692	-0.909647	-0.020960	-0.014600	-0.414597
63893	-0.391602	0.413221	9.817060	-0.095941	0.065314	0.165156	0.180648	-0.085958	-0.663653	-0.908288	-0.019051	-0.014868	-0.417646
63894	0.374412	0.021962	9.631492	-0.185096	0.107165	0.081630	0.183247	-0.080338	-0.665350	-0.907642	-0.014942	-0.015166	-0.419205
63895	0.055920	-0.431144	9.578958	-0.079145	0.066845	0.013945	0.184809	-0.078204	-0.666007	-0.907526	-0.013240	-0.015620	-0.419496
63896	-0.648345	-0.344640	9.957660	-0.108993	0.050263	0.025781	0.186091	-0.074959	-0.663692	-0.907329	-0.010973	-0.015540	-0.419990
63897	-0.842794	-0.002948	10.090257	-0.279991	0.077491	0.036845	0.187908	-0.070004	-0.665253	-0.907044	-0.005478	-0.014520	-0.420749
63898	-0.808934	-0.037482	9.821246	-0.303397	0.081065	0.005349	0.190490	-0.059800	-0.667077	-0.907001	0.000581	-0.013365	-0.420915
63899	-0.827658	-0.165822	9.588835	-0.392619	0.022488	0.004996	0.191248	-0.051458	-0.668370	-0.906925	0.007711	-0.010433	-0.421093
63900	-0.900470	-0.070405	9.392663	-0.401567	-0.057900	0.021682	0.190443	-0.038285	-0.673781	-0.906675	0.014377	-0.005933	-0.421544
63901	-0.847183	-0.128451	9.272326	-0.303672	-0.110734	0.042569	0.188593	-0.028447	-0.676731	-0.906227	0.018791	-0.001382	-0.422372
63902	-0.620150	-0.211657	9.431704	-0.110945	-0.092237	0.037990	0.184920	-0.021543	-0.678377	-0.905877	0.019896	0.001283	-0.423071
63903	-0.098714	-0.364649	9.415221	0.027364	-0.048123	0.046034	0.182576	-0.023672	-0.678101	-0.905500	0.018846	0.001890	-0.423924
63904	0.340919	-0.551488	9.397501	0.071310	-0.016957	0.038851	0.180747	-0.024720	-0.677054	-0.905209	0.017287	0.001649	-0.424611
63905	0.293027	-0.618877	9.417712	0.077454	-0.013299	0.040724	0.180509	-0.029182	-0.678345	-0.904892	0.015627	0.001239	-0.425353
63906	0.008310	-0.556102	9.648772	0.073082	-0.031631	0.044405	0.179723	-0.029435	-0.677564	-0.904556	0.013912	0.001246	-0.426126
63907	-0.035617	-0.445731	9.587501	0.043566	-0.066468	0.014770	0.177908	-0.033858	-0.676777	-0.904442	0.012424	0.002108	-0.426410
63908	-0.021221	-0.431267	9.587838	0.007863	-0.081172	-0.002923	0.175552	-0.032214	-0.676887	-0.904491	0.011464	0.003580	-0.426324
63909	-0.242931	-0.440797	9.744061	0.008129	-0.068484	-0.027870	0.173868	-0.034630	-0.677649	-0.904727	0.010615	0.004792	-0.425833
63910	-0.305715	-0.411461	9.916713	-0.072099	-0.030288	-0.059719	0.171119	-0.032845	-0.677497	-0.905239	0.011531	0.006037	-0.424704
63911	-0.401140	-0.612865	10.172239	0.016462	0.028256	-0.063050	0.171113	-0.030289	-0.678271	-0.905783	0.011381	0.005422	-0.423554
63912	0.289155	-0.784418	10.257888	0.174442	0.084196	-0.091835	0.174114	-0.032596	-0.676230	-0.906627	0.008799	0.002510	-0.421834
63913	0.614213	-1.206810	10.370216	0.147168	0.052112	-0.130653	0.178175	-0.038023	-0.674845	-0.907752	0.006510	0.000419	-0.419456
63914	0.138789	-1.096950	10.410527	0.003758	-0.008477	-0.147922	0.178691	-0.038551	-0.673170	-0.909006	0.006245	0.000632	-0.416735
63915	-0.345260	-0.215027	9.693463	-0.147546	-0.041554	-0.150536	0.177382	-0.037460	-0.673418	-0.910235	0.008561	0.002717	-0.413994
63916	-0.216765	0.164918	10.271281	0.310983	-0.086713	-0.127861	0.177912	-0.039355	-0.673423	-0.911336	0.002050	0.001815	-0.411653
63917	-0.122668	0.653100	10.158986	0.214061	-0.091270	-0.093293	0.176233	-0.044326	-0.673412	-0.912100	-0.002659	0.001780	-0.409955
63918	-0.110106	1.041786	9.842904	-0.184272	-0.103394	-0.030704	0.173876	-0.041340	-0.674166	-0.912362	-0.000270	0.005248	-0.409351
63919	-0.430592	1.007044	9.719407	0.066946	-0.112084	0.053633	0.169564	-0.039948	-0.674648	-0.911909	-0.002518	0.006763	-0.410330
63920	-0.374770	0.951345	10.283236	0.094565	-0.095478	0.116502	0.166854	-0.049084	-0.674114	-0.910937	-0.005134	0.007807	-0.412439
63921	-0.191713	0.964500	9.802652	0.057157	-0.014933	0.154962	0.163987	-0.051203	-0.673446	-0.909648	-0.006437	0.007594	-0.415262
63922	0.074617	0.719477	9.756094	0.164178	-0.032158	0.149093	0.163087	-0.055640	-0.673054	-0.908381	-0.009792	0.006906	-0.417972
63923	0.206255	0.411850	9.772212	0.071451	-0.086114	0.169953	0.159712	-0.060594	-0.673158	-0.906928	-0.011979	0.007868	-0.421042
63924	0.356109	0.330426	9.794071	-0.019690	-0.142793	0.195430	0.153981	-0.062966	-0.674017	-0.905259	-0.012918	0.010742	-0.424529
63925	0.399630	0.296239	9.621171	-0.046076	-0.144608	0.204533	0.150074	-0.064550	-0.674890	-0.903492	-0.013473	0.013774	-0.428171
63926	0.172843	0.334292	9.624389	0.099093	-0.107915	0.208893	0.143821	-0.067719	-0.675100	-0.901640	-0.016255	0.015002	-0.431922
63927	0.418512	0.383006	9.656169	0.151386	-0.049289	0.225686	0.140826	-0.070379	-0.674690	-0.899613	-0.019558	0.014620	-0.436005
63928	0.432406	0.498067	9.525891	0.039074	-0.020121	0.237989	0.138233	-0.075875	-0.674155	-0.897510	-0.020492	0.014804	-0.440269
63929	0.083958	0.771466	9.476066	0.036804	0.001841	0.266527	0.135626	-0.078131	-0.673361	-0.895136	-0.021290	0.014505	-0.445048
63930	-0.182337	1.006659	9.462477	0.074746	0.005607	0.307299	0.133302	-0.086725	-0.672184	-0.892355	-0.022615	0.013938	-0.450552
63931	-0.376793	1.348212	9.554266	0.210861	0.067919	0.325402	0.130970	-0.092760	-0.671264	-0.889319	-0.025937	0.010861	-0.456422
63932	-0.290619	1.478364	9.573698	0.332968	0.161127	0.263116	0.128883	-0.098096	-0.667635	-0.886744	-0.030457	0.005158	-0.461227
63933	0.193498	1.044912	9.173675	0.218970	0.182889	0.207176	0.132299	-0.108352	-0.664310	-0.884695	-0.032928	-0.000129	-0.465006
63934	0.042842	0.805542	9.615382	0.159715	0.137088	0.214330	0.133477	-0.115066	-0.659933	-0.882582	-0.034607	-0.003834	-0.468867
63935	0.173552	0.726731	10.412423	0.165237	0.089567	0.229198	0.134414	-0.124494	-0.657491	-0.880293	-0.036993	-0.006959	-0.472934
63936	0.513980	0.606170	10.135466	0.265365	0.078694	0.196520	0.134693	-0.132698	-0.654786	-0.878209	-0.041076	-0.010646	-0.476391
63937	0.384943	0.354904	9.900301	0.339405	0.058546	0.150791	0.134832	-0.138741	-0.651949	-0.876451	-0.046787	-0.014904	-0.478980
63938	0.247818	0.291876	9.840528	0.289130	0.018146	0.105376	0.133152	-0.148263	-0.648325	-0.875152	-0.051841	-0.017830	-0.480732
63939	-0.031909	0.315896	9.991879	0.173947	0.008742	0.070646	0.132254	-0.156050	-0.645739	-0.874280	-0.055048	-0.019680	-0.481889
63940	-0.311704	0.359614	10.275526	0.165937	-0.011608	0.002326	0.130433	-0.161666	-0.642887	-0.874077	-0.058191	-0.021011	-0.481832
63941	-0.242176	0.436383	10.171635	0.161228	-0.011754	-0.060454	0.130707	-0.166782	-0.641600	-0.874472	-0.061242	-0.022527	-0.480666
63942	-0.131669	0.507955	9.931231	0.029991	-0.048453	-0.073979	0.130571	-0.166235	-0.640953	-0.875171	-0.062328	-0.021996	-0.479277
63943	0.050627	0.692808	9.709889	-0.069819	-0.084184	-0.083657	0.129793	-0.164630	-0.643270	-0.876099	-0.061967	-0.020043	-0.477713
63944	0.397387	0.767550	9.555748	0.012139	-0.127817	-0.050862	0.125869	-0.164036	-0.642206	-0.876621	-0.063509	-0.017919	-0.476634
63945	0.588683	1.087055	9.307574	0.120272	-0.112075	-0.036500	0.124054	-0.166450	-0.642838	-0.876856	-0.066758	-0.017202	-0.475785
63946	0.708821	1.171521	9.314681	0.403544	-0.038580	-0.014875	0.123677	-0.175581	-0.639095	-0.876449	-0.074323	-0.020321	-0.475289
63947	0.673773	1.440471	9.188505	0.319075	0.022611	0.001202	0.121985	-0.183337	-0.634308	-0.875939	-0.079802	-0.023773	-0.475182
63948	0.462629	1.754055	9.553390	0.302800	0.082045	0.039761	0.123563	-0.191410	-0.630451	-0.875026	-0.084473	-0.027960	-0.475827
63949	0.180064	1.877475	9.929343	0.270987	0.149639	0.065315	0.124610	-0.199460	-0.625040	-0.873847	-0.087939	-0.033072	-0.477037
63950	0.445948	1.731481	9.996987	0.083935	0.208819	0.043989	0.129057	-0.208631	-0.619915	-0.873135	-0.087571	-0.037381	-0.478088
63951	-0.270637	1.326436	9.456536	-0.024244	0.209435	0.000986	0.132842	-0.210277	-0.618397	-0.873009	-0.085233	-0.040826	-0.478460
63952	-0.744360	1.582774	9.414904	-0.115367	0.170869	-0.006830	0.137006	-0.204807	-0.619719	-0.873131	-0.081707	-0.042653	-0.478693
63953	-0.774352	1.806358	9.386554	-0.155598	0.136064	-0.019912	0.140125	-0.200930	-0.619742	-0.873461	-0.077720	-0.043637	-0.478666
63954	-0.688222	1.964502	9.852849	-0.066339	0.084096	-0.000931	0.142720	-0.197313	-0.619245	-0.873505	-0.075884	-0.044409	-0.478810
63955	-0.514189	1.879233	10.143723	0.077592	0.021163	-0.013018	0.143234	-0.196499	-0.618215	-0.873501	-0.077065	-0.045638	-0.478513
63956	-0.157336	1.870774	10.276556	0.193158	-0.038950	0.002439	0.141949	-0.201210	-0.618724	-0.873214	-0.080942	-0.046739	-0.478290
63957	0.054287	1.987212	10.433788	0.193165	-0.058112	0.006161	0.142212	-0.207108	-0.614726	-0.872899	-0.084922	-0.047650	-0.478085
63958	-0.013740	2.079329	9.973572	0.130006	-0.073712	-0.001520	0.139746	-0.212199	-0.613934	-0.872763	-0.088023	-0.047545	-0.477782
63959	-0.183383	2.253420	9.623975	0.130031	-0.073778	-0.029217	0.138579	-0.215949	-0.612635	-0.872888	-0.091027	-0.047642	-0.476981
63960	0.086465	2.282574	9.550090	0.143973	-0.048123	-0.027330	0.134810	-0.222233	-0.611317	-0.872931	-0.094102	-0.048162	-0.476253
63961	0.168292	2.311610	9.551261	0.153726	0.019475	-0.049533	0.136373	-0.225190	-0.608490	-0.873096	-0.096634	-0.050143	-0.475238
63962	0.120085	2.316883	9.714110	0.167001	0.066955	-0.065233	0.138976	-0.226809	-0.605542	-0.873324	-0.098976	-0.052962	-0.474030
63963	0.144394	2.268337	9.574434	0.109334	0.076008	-0.079377	0.140937	-0.228979	-0.604526	-0.873780	-0.100177	-0.055555	-0.472639
63964	0.048688	2.106175	9.345632	-0.007987	0.053959	-0.074393	0.143679	-0.231419	-0.602741	-0.874441	-0.099572	-0.056509	-0.471429
63965	-0.302930	2.025494	9.173192	-0.014261	0.022872	-0.061464	0.146802	-0.229694	-0.601991	-0.875028	-0.099125	-0.056964	-0.470378
63966	-0.289028	2.151189	9.338310	0.055641	0.090578	-0.058454	0.149416	-0.230934	-0.601754	-0.875367	-0.099308	-0.059125	-0.469441
63967	-0.541386	2.497017	9.307199	0.250791	0.187558	-0.089943	0.150190	-0.232933	-0.598404	-0.875479	-0.101913	-0.065025	-0.467892
63968	-0.551752	2.632714	8.893741	0.237779	0.211466	-0.039289	0.157884	-0.238625	-0.592400	-0.875074	-0.104172	-0.070967	-0.467288
63969	-0.348477	2.477437	9.097492	0.114711	0.224318	0.031144	0.162062	-0.243223	-0.588950	-0.874218	-0.104220	-0.075997	-0.468087
63970	-0.255533	2.230299	9.939827	-0.005712	0.169341	0.047237	0.165965	-0.245650	-0.584463	-0.873531	-0.102734	-0.078741	-0.469244
63971	-0.532061	2.096240	10.295424	-0.077299	0.059555	0.059956	0.167793	-0.246608	-0.583832	-0.873039	-0.100986	-0.079011	-0.470491
63972	-0.839939	2.461532	10.360083	-0.038716	-0.022747	0.041791	0.168049	-0.243119	-0.585253	-0.872767	-0.100718	-0.078101	-0.471206
63973	-0.904067	2.748521	9.897836	0.050370	-0.037276	0.029333	0.166619	-0.243919	-0.586017	-0.872456	-0.102046	-0.077962	-0.471518
63974	-0.808060	2.819398	9.462856	0.080226	-0.048234	0.001820	0.164533	-0.246446	-0.584710	-0.872354	-0.104031	-0.077810	-0.471297
63975	-0.567212	2.862855	9.367298	0.124204	-0.040897	-0.023802	0.162983	-0.249406	-0.585732	-0.872389	-0.106612	-0.078432	-0.470553
63976	-0.207647	2.776237	9.155805	0.164534	-0.040800	-0.029114	0.162195	-0.252334	-0.582628	-0.872376	-0.109948	-0.079267	-0.469669
63977	0.544471	2.787824	9.292607	0.187291	-0.049777	-0.014192	0.161156	-0.256618	-0.580556	-0.872173	-0.113766	-0.080269	-0.468966
63978	0.978515	2.764708	9.315536	0.106901	-0.015103	-0.025710	0.162206	-0.259853	-0.579146	-0.872198	-0.115859	-0.081003	-0.468280
63979	0.682454	2.657411	9.066430	-0.029652	0.015768	-0.036604	0.161937	-0.259834	-0.577594	-0.872580	-0.115295	-0.081090	-0.467691
63980	0.122573	2.807467	9.653803	-0.179421	0.064859	-0.027323	0.160632	-0.259285	-0.578100	-0.873143	-0.111639	-0.080543	-0.467623
63981	0.088798	3.361559	10.597406	-0.364945	0.148644	-0.039506	0.164008	-0.249647	-0.581738	-0.874055	-0.104001	-0.079789	-0.467810
63982	-0.350893	2.508759	9.815622	-0.411594	0.115783	0.004641	0.168958	-0.239772	-0.586808	-0.874659	-0.095854	-0.077886	-0.468740
63983	-0.544194	2.084243	9.608633	-0.320937	0.084018	0.061462	0.169209	-0.231990	-0.590680	-0.874546	-0.089722	-0.076199	-0.470440
63984	-0.543007	1.844573	9.874125	-0.072626	0.088967	0.113479	0.170507	-0.228240	-0.591851	-0.873477	-0.087915	-0.076804	-0.472663
63985	-0.943542	1.905151	9.530383	-0.009236	0.067154	0.147044	0.171290	-0.227981	-0.592115	-0.871997	-0.087484	-0.077607	-0.475336
63986	-1.257746	2.077858	9.563478	-0.171419	0.015802	0.166584	0.170248	-0.226101	-0.594043	-0.870688	-0.084731	-0.075898	-0.478500
