# Supplementary material for: Identification of Haptic Based Guiding Using Hard Reins
Source: PLoS One. 2015 Jul 22;10(7):e0132020. doi: 10.1371/journal.pone.0132020 (PMC4511788; doi:10.1371/journal.pone.0132020)
Supplement: S1 File — (ZIP) [file pone.0132020.s001.zip › MotionData1/Subject2/T6/sync6.txt]

// Start Time: 0
// Sample rate: 25.0Hz
// Scenario: 4.9
// Firmware Version: 2.6.1
Counter	Acc_X	Acc_Y	Acc_Z	Gyr_X	Gyr_Y	Gyr_Z	Mag_X	Mag_Y	Mag_Z	Quat_w	Quat_x	Quat_y	Quat_z
63403	-0.405864	2.567939	9.502854	-0.029159	-0.000404	0.013450	-0.097680	0.054057	-1.093996	0.022011	0.007414	-0.121056	-0.992374
63404	-0.401488	2.592293	9.507620	-0.078538	-0.006851	0.041543	-0.098483	0.056040	-1.094192	0.023089	0.006953	-0.119377	-0.992556
63405	-0.401310	2.456357	9.472545	-0.078497	0.000259	0.041595	-0.100341	0.055904	-1.098616	0.024114	0.007078	-0.117963	-0.992700
63406	-0.417546	2.417222	9.455493	-0.045039	0.005055	0.002836	-0.100479	0.057564	-1.097619	0.024446	0.006959	-0.116938	-0.992814
63407	-0.403480	2.441752	9.460553	-0.004829	0.000650	-0.020940	-0.099153	0.058739	-1.101365	0.024221	0.007277	-0.116974	-0.992813
63408	-0.394132	2.461343	9.475135	0.027724	-0.000701	-0.027038	-0.098623	0.059147	-1.101358	0.023938	0.007150	-0.117392	-0.992771
63409	-0.370105	2.476346	9.504643	0.030989	-0.000977	-0.014659	-0.099421	0.059615	-1.102679	0.023829	0.007436	-0.118141	-0.992683
63410	-0.382009	2.466421	9.509167	0.020317	0.006132	-0.018181	-0.098623	0.058958	-1.099211	0.023737	0.007420	-0.118410	-0.992653
63411	-0.384807	2.488219	9.528172	0.000106	0.009126	-0.002312	-0.097827	0.059332	-1.097997	0.023901	0.007862	-0.118540	-0.992630
63412	-0.393604	2.439509	9.504200	-0.016152	-0.005236	-0.002451	-0.098093	0.059363	-1.099069	0.024099	0.007566	-0.118093	-0.992681
63413	-0.393525	2.437084	9.513848	-0.006182	0.000225	-0.004153	-0.099422	0.059654	-1.098237	0.024207	0.007831	-0.118097	-0.992676
63414	-0.373853	2.422877	9.514560	0.005686	-0.003944	-0.011219	-0.098361	0.059886	-1.097166	0.024230	0.007591	-0.118082	-0.992679
63415	-0.369478	2.447230	9.519324	0.005917	-0.004612	-0.020065	-0.098226	0.059652	-1.099328	0.024009	0.007801	-0.118322	-0.992654
63416	-0.394171	2.468628	9.508777	0.007592	-0.001175	-0.014729	-0.098361	0.060507	-1.099837	0.023969	0.007626	-0.118343	-0.992654
63417	-0.379989	2.485877	9.504268	0.002128	0.005805	-0.011168	-0.097436	0.061857	-1.098593	0.023950	0.008019	-0.118503	-0.992632
63418	-0.379377	2.456760	9.514134	0.007315	-0.010284	-0.005950	-0.097832	0.060893	-1.098889	0.024062	0.007642	-0.118524	-0.992630
63419	-0.350800	2.476694	9.481163	-0.005180	0.002102	-0.007684	-0.097963	0.060494	-1.099707	0.024105	0.007946	-0.118539	-0.992625
63420	-0.370308	2.481194	9.470902	0.009140	-0.004936	-0.005912	-0.097833	0.061477	-1.099947	0.024230	0.007676	-0.118594	-0.992618
63421	-0.394153	2.466200	9.499167	0.014516	0.000399	-0.004088	-0.098364	0.061197	-1.099411	0.024336	0.007946	-0.119000	-0.992564
63422	-0.380392	2.505288	9.499295	0.023671	-0.001148	-0.010262	-0.097301	0.061173	-1.099424	0.024381	0.007768	-0.119341	-0.992524
63423	-0.394698	2.490462	9.479712	0.030621	0.005758	0.000417	-0.099291	0.060397	-1.100234	0.024587	0.008141	-0.120065	-0.992428
63424	-0.414815	2.533795	9.522094	0.023267	0.009099	0.006606	-0.098492	0.059512	-1.099060	0.024991	0.008126	-0.120395	-0.992378
63425	-0.394910	2.500562	9.479459	0.019039	0.000416	-0.005923	-0.098053	0.057222	-1.097724	0.025059	0.008401	-0.120890	-0.992314
63426	-0.405310	2.534356	9.469256	0.034127	-0.004078	0.001169	-0.097922	0.057791	-1.098246	0.025321	0.008143	-0.121441	-0.992242
63427	-0.424632	2.529149	9.456668	0.015721	-0.001072	0.017049	-0.098716	0.056851	-1.099208	0.025842	0.008333	-0.121875	-0.992174
63428	-0.318925	2.569902	9.423499	0.062055	0.023632	0.004951	-0.097252	0.055979	-1.099253	0.026241	0.008630	-0.122967	-0.992026
63429	-0.381928	2.580903	9.493692	0.058697	0.035391	0.031550	-0.096844	0.052448	-1.098294	0.027131	0.009524	-0.124238	-0.991836
63430	-0.459731	2.596485	9.510444	0.035824	0.005582	0.006549	-0.097640	0.051973	-1.095071	0.027520	0.009445	-0.124820	-0.991753
63431	-0.425094	2.553415	9.463692	0.027318	-0.001120	-0.012975	-0.096838	0.050288	-1.095673	0.027440	0.009710	-0.125478	-0.991669
63432	-0.425348	2.563118	9.444354	0.038537	0.002902	-0.027943	-0.098322	0.057854	-1.094472	0.027140	0.009667	-0.126108	-0.991598
63433	-0.426368	2.621362	9.489617	0.031772	0.001485	-0.044774	-0.098054	0.057009	-1.094502	0.026435	0.010066	-0.126842	-0.991519
63434	-0.431825	2.650391	9.479603	0.026049	0.008220	-0.031488	-0.097525	0.057818	-1.093675	0.026079	0.010130	-0.127221	-0.991480
63435	-0.470134	2.632708	9.514666	-0.028988	0.035017	-0.055351	-0.098997	0.061184	-1.092474	0.025261	0.011191	-0.126728	-0.991553
63436	-0.429357	2.524209	9.463781	-0.034745	0.029213	-0.110222	-0.097808	0.063383	-1.091879	0.023410	0.011840	-0.125872	-0.991700
63437	-0.367794	2.719519	9.473825	-0.058959	0.005363	-0.016760	-0.095551	0.063791	-1.093641	0.023292	0.012198	-0.124806	-0.991833
63438	-0.472459	2.494296	9.438614	0.006074	0.013184	-0.023545	-0.095819	0.064338	-1.092813	0.023109	0.012329	-0.124787	-0.991838
63439	-0.394610	2.757891	9.665273	-0.050811	-0.002420	0.013274	-0.094223	0.063913	-1.094191	0.023567	0.012458	-0.123894	-0.991937
63440	-0.360059	2.748824	9.806008	-0.282103	-0.027262	0.076033	-0.096099	0.069582	-1.095333	0.025328	0.011403	-0.118200	-0.992601
63441	-0.817579	1.735485	8.928276	-0.179377	-0.029383	-0.093238	-0.092642	0.068914	-1.100238	0.023641	0.011194	-0.114721	-0.993053
63442	-0.212810	3.152023	9.870068	0.129097	-0.088303	0.168826	-0.094759	0.065306	-1.093333	0.027014	0.008923	-0.117235	-0.992697
63443	-0.648455	2.054150	9.246380	-0.254187	-0.055780	-0.129063	-0.097565	0.071495	-1.097946	0.024558	0.008225	-0.112296	-0.993337
63444	-0.492517	2.285175	9.439576	0.086661	-0.044234	-0.119128	-0.097830	0.071519	-1.098750	0.022331	0.007466	-0.113891	-0.993214
63445	-0.433165	2.495027	9.608305	-0.053745	-0.042790	-0.153179	-0.097837	0.074582	-1.104168	0.019391	0.007192	-0.112919	-0.993389
63446	-0.466074	2.426450	9.497090	0.006350	-0.048633	-0.112348	-0.098647	0.079077	-1.104015	0.017302	0.006293	-0.112919	-0.993434
63447	-0.346314	2.496590	9.495421	-0.019297	-0.040501	-0.161914	-0.099317	0.081112	-1.106633	0.014188	0.006101	-0.112632	-0.993517
63448	-0.308467	2.538540	9.467382	-0.005997	-0.052965	-0.156657	-0.098788	0.081939	-1.106612	0.011210	0.005212	-0.112378	-0.993589
63449	-0.218261	2.629989	9.450204	0.000496	-0.041157	-0.128294	-0.099859	0.085071	-1.107845	0.008761	0.004928	-0.112502	-0.993601
63450	-0.145664	2.636161	9.457199	0.003961	-0.034995	-0.088476	-0.100790	0.085378	-1.108094	0.007176	0.004245	-0.112446	-0.993623
63451	-0.142526	2.597378	9.438333	0.000095	-0.006064	-0.073272	-0.100004	0.088979	-1.107180	0.005901	0.004519	-0.112579	-0.993615
63452	-0.136167	2.646043	9.457417	0.004864	0.001366	-0.048460	-0.100400	0.088645	-1.110550	0.005194	0.004468	-0.112539	-0.993624
63453	-0.185135	2.669428	9.446109	-0.001821	0.009803	-0.032503	-0.099604	0.088904	-1.110416	0.004767	0.004950	-0.112657	-0.993610
63454	-0.271259	2.733403	9.435763	-0.008981	-0.003452	-0.002535	-0.099876	0.091142	-1.110072	0.004961	0.004699	-0.112346	-0.993646
63455	-0.447217	2.800601	9.391345	-0.034703	-0.025467	-0.020401	-0.099339	0.089177	-1.110411	0.004699	0.004448	-0.111845	-0.993705
63456	-0.522802	2.561331	9.268073	-0.018757	-0.053982	-0.048795	-0.102269	0.091746	-1.109622	0.003861	0.003296	-0.111341	-0.993769
63457	-0.464006	2.309964	9.416194	0.031229	-0.048734	-0.099887	-0.101878	0.093902	-1.106328	0.001961	0.002779	-0.112150	-0.993685
63458	-0.419547	2.310800	9.687137	0.018236	-0.056366	-0.154806	-0.103476	0.095648	-1.107600	-0.000991	0.001820	-0.112372	-0.993664
63459	-0.425830	2.262139	9.692125	-0.012194	-0.061781	-0.162005	-0.103217	0.097911	-1.108876	-0.004156	0.001192	-0.112298	-0.993665
63460	-0.394161	2.243287	9.625843	-0.034025	-0.066663	-0.187748	-0.106146	0.100568	-1.111986	-0.007784	0.000106	-0.111476	-0.993737
63461	-0.413548	2.116312	9.587865	-0.008342	-0.045555	-0.167107	-0.105663	0.105551	-1.115268	-0.011014	-0.000181	-0.111455	-0.993708
63462	-0.477439	1.930678	9.669143	-0.051084	-0.040191	-0.183101	-0.106201	0.107491	-1.113854	-0.014491	-0.000745	-0.110295	-0.993793
63463	-0.450569	1.923886	9.694089	-0.019462	-0.032724	-0.186496	-0.106480	0.111987	-1.114245	-0.018078	-0.000718	-0.110014	-0.993765
63464	-0.389286	2.005099	9.661658	-0.044157	-0.036832	-0.172471	-0.105693	0.115662	-1.116559	-0.021335	-0.001238	-0.108988	-0.993813
63465	-0.325433	2.064502	9.538005	-0.051793	-0.030220	-0.154784	-0.106232	0.118521	-1.118614	-0.024286	-0.001215	-0.108037	-0.993849
63466	-0.281057	2.152697	9.567585	-0.033212	-0.026752	-0.108746	-0.106510	0.122737	-1.119015	-0.026254	-0.001677	-0.107228	-0.993886
63467	-0.320970	2.210626	9.575380	-0.004159	-0.006784	-0.082079	-0.106479	0.124461	-1.121981	-0.027706	-0.001371	-0.107225	-0.993848
63468	-0.608981	2.317062	9.594625	-0.020954	-0.002235	-0.092653	-0.105957	0.127533	-1.122158	-0.029301	-0.001386	-0.106670	-0.993862
63469	-0.893272	2.234227	9.596154	-0.023762	-0.004318	-0.189858	-0.104371	0.130283	-1.121550	-0.032893	-0.000757	-0.106281	-0.993792
63470	-0.912431	2.207168	9.497083	-0.015430	-0.024567	-0.303116	-0.104647	0.133658	-1.121977	-0.038717	-0.000771	-0.105822	-0.993631
63471	-0.840148	2.215753	9.419805	0.028122	-0.038145	-0.386184	-0.104129	0.138129	-1.122110	-0.046283	-0.000395	-0.106430	-0.993242
63472	-0.690256	2.252074	9.535024	0.022004	-0.061916	-0.430516	-0.103918	0.145386	-1.126260	-0.054711	-0.000907	-0.106668	-0.992788
63473	-0.539827	2.245096	9.549320	0.030745	-0.075399	-0.457130	-0.102341	0.150934	-1.125562	-0.063760	-0.001107	-0.107268	-0.992183
63474	-0.525073	2.240513	9.588320	0.039300	-0.057196	-0.471136	-0.102361	0.157687	-1.126961	-0.072975	-0.001457	-0.107836	-0.991486
63475	-0.495031	2.192510	9.589603	0.030052	-0.039799	-0.458682	-0.102114	0.164151	-1.128237	-0.081968	-0.000938	-0.108438	-0.990718
63476	-0.413018	2.079903	9.525573	0.025586	-0.035331	-0.425084	-0.101333	0.169749	-1.128875	-0.090211	-0.000932	-0.108745	-0.989968
63477	-0.529740	2.085057	9.430486	0.059716	-0.022625	-0.352373	-0.100814	0.174114	-1.130490	-0.097050	-0.000359	-0.109925	-0.989190
63478	-0.523451	2.148293	9.519261	0.066909	-0.013599	-0.283341	-0.101352	0.176389	-1.131488	-0.102431	-0.000306	-0.111074	-0.988519
63479	-0.608196	2.277843	9.592709	0.079184	-0.022535	-0.205549	-0.099230	0.177491	-1.132823	-0.106361	-0.000095	-0.112620	-0.987929
63480	-0.718744	2.246719	9.688238	0.039355	-0.054850	-0.135131	-0.100830	0.179310	-1.131132	-0.108904	-0.001129	-0.113130	-0.987593
63481	-0.794586	2.145809	9.590392	0.009396	-0.059738	-0.091913	-0.102953	0.178677	-1.131935	-0.110675	-0.001746	-0.113205	-0.987387
63482	-0.861215	2.064482	9.463797	-0.008338	-0.063984	-0.034510	-0.104287	0.181010	-1.134671	-0.111252	-0.003083	-0.112748	-0.987371
63483	-0.936219	2.043692	9.370185	0.006510	-0.073093	0.015007	-0.103748	0.178802	-1.136631	-0.110944	-0.004173	-0.112718	-0.987405
63484	-1.085698	2.113793	9.288045	0.040477	-0.095949	0.087493	-0.107735	0.179349	-1.138183	-0.109180	-0.006526	-0.113144	-0.987540
63485	-1.317039	2.284363	9.241147	0.073521	-0.110917	0.128214	-0.110248	0.175603	-1.137197	-0.106720	-0.008715	-0.114348	-0.987653
63486	-1.553603	2.212086	9.075571	0.110458	-0.162897	0.084736	-0.115010	0.169361	-1.141109	-0.105152	-0.012534	-0.116014	-0.987586
63487	-1.630552	2.186418	9.102287	0.189428	-0.183801	0.022097	-0.118582	0.164727	-1.143100	-0.104942	-0.016077	-0.119382	-0.987156
63488	-1.512174	2.358506	9.306811	0.195818	-0.198727	-0.018684	-0.123351	0.160699	-1.145865	-0.105476	-0.020539	-0.122681	-0.986612
63489	-1.412506	2.807025	9.937123	0.230356	-0.145956	-0.126151	-0.126648	0.153140	-1.148761	-0.108096	-0.022978	-0.126999	-0.985727
63490	-0.838175	3.671984	10.800305	0.129509	0.016951	-0.201638	-0.128894	0.149285	-1.149396	-0.111726	-0.022586	-0.129524	-0.985003
63491	-0.410374	3.594697	9.957118	-0.200530	0.187148	-0.077884	-0.123598	0.155072	-1.150618	-0.112734	-0.017620	-0.126112	-0.985432
63492	0.472093	2.671185	8.850238	-0.296909	0.319910	-0.013812	-0.114597	0.165115	-1.145691	-0.112059	-0.010783	-0.120827	-0.986269
63493	1.088281	2.289055	8.183621	-0.141845	0.424550	0.266609	-0.103717	0.168993	-1.142463	-0.105642	-0.002214	-0.119015	-0.987254
63494	0.914951	2.472984	9.707777	0.186041	0.538597	0.406278	-0.088823	0.162605	-1.135169	-0.096075	0.006887	-0.123646	-0.987641
63495	0.817432	4.580719	10.560224	0.067184	0.475204	0.593722	-0.072325	0.152561	-1.128817	-0.082994	0.015047	-0.126126	-0.988422
63496	-0.117137	1.454226	10.251848	-0.103619	-0.003986	0.780539	-0.068572	0.140911	-1.125196	-0.067289	0.012992	-0.124147	-0.989894
63497	0.522645	1.118654	9.677072	0.181784	-0.202509	0.709325	-0.074781	0.129082	-1.122139	-0.053605	0.007260	-0.127722	-0.990334
63498	1.073919	2.526847	9.741133	0.206637	-0.098229	0.602031	-0.080834	0.109871	-1.120934	-0.041713	0.003372	-0.131645	-0.990413
63499	1.137939	2.858065	9.085891	0.163515	-0.032939	0.679217	-0.087699	0.095457	-1.120508	-0.028159	0.000936	-0.134977	-0.990448
63500	0.842855	3.124615	9.411807	0.203971	-0.001473	0.786565	-0.095619	0.079224	-1.125242	-0.012340	-0.001519	-0.138874	-0.990232
63501	0.151845	2.789239	9.477379	0.081173	-0.004724	0.802236	-0.102210	0.061944	-1.122220	0.003735	-0.003795	-0.140546	-0.990060
63502	-0.207339	2.770554	9.189692	-0.004035	-0.018673	0.688804	-0.104698	0.049295	-1.117616	0.017560	-0.006295	-0.140267	-0.989938
63503	0.073583	2.787794	9.241508	0.049794	-0.048658	0.554338	-0.110781	0.039997	-1.115152	0.028598	-0.008739	-0.141304	-0.989515
63504	0.382258	3.125962	9.366373	0.018449	-0.056847	0.444476	-0.117396	0.030907	-1.115097	0.037476	-0.011307	-0.141486	-0.989166
63505	0.399575	3.233084	9.387759	-0.067798	0.002775	0.448999	-0.123230	0.027438	-1.116756	0.046545	-0.012545	-0.140175	-0.988953
63506	0.340653	2.994107	9.171123	-0.108816	0.066375	0.379463	-0.124554	0.026069	-1.116784	0.054448	-0.012597	-0.137731	-0.988892
63507	0.323985	2.979240	9.170723	-0.021824	0.076401	0.291396	-0.124538	0.020380	-1.112929	0.060613	-0.011898	-0.137298	-0.988602
63508	0.299953	3.342920	9.229825	0.052676	0.113115	0.270636	-0.123470	0.018059	-1.110459	0.066527	-0.010541	-0.138008	-0.988138
63509	-0.079435	3.428290	9.340297	0.005846	0.148085	0.277862	-0.121859	0.012066	-1.107170	0.072623	-0.008351	-0.138069	-0.987721
63510	-0.245479	3.226215	9.199527	-0.071210	0.156458	0.199923	-0.120529	0.011638	-1.108141	0.077231	-0.006118	-0.136275	-0.987637
63511	-0.043759	3.297828	9.070383	-0.053883	0.145262	0.155658	-0.118929	0.009308	-1.105812	0.080889	-0.003708	-0.135206	-0.987503
63512	0.079069	3.450551	9.027267	-0.066039	0.161521	0.141546	-0.112423	0.010243	-1.104243	0.084357	-0.001211	-0.133507	-0.987450
63513	0.059804	3.581292	9.124377	-0.099427	0.163882	0.178585	-0.109506	0.011527	-1.102082	0.088514	0.001433	-0.131560	-0.987347
63514	0.074409	3.688355	9.054214	-0.076113	0.161345	0.181288	-0.106450	0.011160	-1.101322	0.092761	0.003804	-0.129656	-0.987203
63515	-0.138716	3.684489	9.069366	-0.039651	0.131185	0.226344	-0.102596	0.010622	-1.100038	0.097770	0.005792	-0.129020	-0.986793
63516	-0.621744	3.170862	9.409843	-0.096481	0.100336	0.158897	-0.100465	0.008481	-1.100400	0.101417	0.006970	-0.126820	-0.986703
63517	-0.401630	3.274354	9.167894	-0.106509	0.011395	0.013261	-0.100604	0.011083	-1.103814	0.101918	0.007043	-0.125101	-0.986870
63518	-0.601767	2.850775	9.109588	-0.011695	-0.089424	-0.048909	-0.100606	0.012136	-1.107010	0.100974	0.005173	-0.124930	-0.987000
63519	-0.822531	2.725388	9.007479	0.072487	-0.167360	-0.248890	-0.103135	0.014073	-1.109610	0.095820	0.002791	-0.127073	-0.987250
63520	-0.761459	2.469199	9.078682	0.094268	-0.164622	-0.423856	-0.104876	0.019192	-1.111310	0.087268	0.000596	-0.129103	-0.987783
63521	-0.672386	2.373800	9.823495	0.056869	-0.135441	-0.536983	-0.103434	0.025924	-1.113265	0.076481	-0.000379	-0.130800	-0.988454
63522	-0.770978	1.702195	11.192720	0.189885	-0.148573	-0.534865	-0.100518	0.027817	-1.113238	0.065762	-0.001827	-0.134655	-0.988706
63523	-0.031949	2.938945	10.541732	0.126743	-0.097139	-0.656934	-0.098410	0.033984	-1.115622	0.052680	-0.001564	-0.137560	-0.989090
63524	-0.111907	2.665523	9.585756	-0.187552	-0.023793	-0.531860	-0.095254	0.045054	-1.119207	0.042329	-0.000968	-0.133758	-0.990109
63525	-0.159663	1.314952	8.951806	-0.126562	-0.071530	-0.595546	-0.090254	0.061732	-1.124921	0.030515	-0.000645	-0.131494	-0.990847
63526	0.079317	1.324200	9.483799	-0.064683	-0.149152	-0.670177	-0.088958	0.073271	-1.128739	0.017088	-0.002072	-0.130170	-0.991342
63527	0.248389	1.914752	9.968342	-0.043474	-0.127052	-0.620534	-0.086203	0.085564	-1.136452	0.004633	-0.002759	-0.129440	-0.991573
63528	0.347418	2.280649	9.874746	-0.122086	-0.103088	-0.537558	-0.086241	0.098474	-1.137653	-0.006051	-0.003613	-0.126917	-0.991888
63529	0.247851	2.128315	9.612883	-0.137828	-0.073254	-0.311942	-0.084946	0.110311	-1.142269	-0.012245	-0.004062	-0.124217	-0.992171
63530	-0.136429	1.941705	9.525475	-0.085323	-0.079557	-0.256026	-0.084705	0.118418	-1.141878	-0.017280	-0.005171	-0.122387	-0.992319
63531	-0.335034	1.945390	9.581935	-0.114365	-0.134041	-0.256424	-0.084991	0.125755	-1.144062	-0.022517	-0.006962	-0.120069	-0.992486
63532	-0.530425	1.978226	9.306106	-0.101829	-0.173873	-0.260128	-0.085808	0.133038	-1.149471	-0.027862	-0.009927	-0.117864	-0.992589
63533	-0.677357	2.045948	9.248133	-0.045886	-0.204268	-0.270725	-0.090080	0.140626	-1.152544	-0.033537	-0.013078	-0.116834	-0.992499
63534	-0.737720	2.307032	9.432057	-0.041693	-0.208082	-0.294608	-0.093551	0.146825	-1.156881	-0.039631	-0.016674	-0.115798	-0.992342
63535	-1.010606	2.416193	9.653934	-0.010109	-0.205964	-0.297982	-0.097424	0.154262	-1.159828	-0.045843	-0.019758	-0.115470	-0.992056
63536	-1.140614	2.442927	9.324797	-0.036374	-0.220650	-0.360892	-0.100497	0.160878	-1.164425	-0.053277	-0.023449	-0.114538	-0.991712
63537	-1.085912	2.329802	9.050522	0.042614	-0.239683	-0.355463	-0.103042	0.167642	-1.163776	-0.060685	-0.027042	-0.115235	-0.991114
63538	-1.120396	2.346160	8.977130	0.123080	-0.271482	-0.408450	-0.108100	0.171645	-1.168434	-0.069089	-0.031808	-0.117410	-0.990167
63539	-1.579110	2.570914	9.404249	0.213031	-0.270861	-0.475273	-0.111824	0.173798	-1.173166	-0.078847	-0.035849	-0.121499	-0.988805
63540	-0.854532	3.664421	10.944282	0.234530	-0.080640	-0.749178	-0.116349	0.177399	-1.179189	-0.093435	-0.036165	-0.126377	-0.986910
63541	0.164074	4.253275	10.321200	-0.233473	0.077636	-0.619907	-0.109083	0.190989	-1.180722	-0.105493	-0.032098	-0.122368	-0.986340
63542	0.728004	2.644221	8.376890	-0.338833	0.198010	-0.419676	-0.102095	0.208783	-1.182118	-0.113255	-0.026622	-0.116205	-0.986388
63543	1.705091	2.193420	7.989045	-0.058220	0.367974	-0.112003	-0.089910	0.220540	-1.181883	-0.114473	-0.018549	-0.115968	-0.986460
63544	1.458683	2.256986	8.633306	0.184769	0.502712	0.382973	-0.071835	0.216607	-1.174950	-0.105426	-0.010111	-0.120455	-0.987053
63545	1.858215	4.177332	11.456914	0.100954	0.697589	0.173312	-0.051367	0.211379	-1.162705	-0.100105	0.003276	-0.123938	-0.987222
63546	0.210413	3.957948	10.084148	0.045372	0.415020	0.932041	-0.032614	0.202053	-1.153261	-0.080412	0.008893	-0.125551	-0.988783
63547	-0.438323	0.470101	9.758386	-0.096732	-0.100175	0.643920	-0.029648	0.186554	-1.145852	-0.067711	0.005643	-0.123631	-0.989999
63548	0.595033	1.736524	9.645747	0.461843	-0.204435	0.667714	-0.037434	0.169533	-1.146844	-0.054791	-0.000860	-0.132412	-0.989679
63549	1.088623	2.410525	9.058869	0.115018	-0.105881	0.663599	-0.043347	0.147984	-1.147600	-0.041730	-0.004756	-0.134565	-0.990014
63550	0.992040	2.646666	9.126334	0.242324	0.004312	0.565696	-0.047689	0.134441	-1.151078	-0.030246	-0.006580	-0.139161	-0.989786
63551	0.471825	3.074229	9.776297	0.145432	0.051624	0.560471	-0.048571	0.118340	-1.150237	-0.018780	-0.007203	-0.142014	-0.989660
63552	-0.106569	2.621913	9.465899	-0.040934	0.043524	0.462740	-0.048273	0.107082	-1.148044	-0.009259	-0.007831	-0.141009	-0.989934
63553	0.129414	2.893178	9.170216	-0.047126	0.017749	0.352873	-0.050121	0.103206	-1.148146	-0.002023	-0.008473	-0.140047	-0.990107
63554	0.205564	2.977100	9.258572	-0.014158	-0.039910	0.287164	-0.052627	0.097405	-1.149110	0.003795	-0.010259	-0.139578	-0.990151
63555	0.404003	3.359379	9.285848	-0.053614	-0.031373	0.180945	-0.055943	0.095764	-1.147510	0.007488	-0.011419	-0.138538	-0.990263
63556	0.585546	3.581118	9.087556	-0.098928	0.017328	0.066140	-0.057144	0.097489	-1.148248	0.009070	-0.011467	-0.136425	-0.990542
63557	0.543194	3.483230	8.870363	-0.130563	0.095749	0.119606	-0.057150	0.099749	-1.149118	0.011884	-0.009985	-0.133915	-0.990871
63558	0.325902	3.673471	8.792458	-0.065781	0.136049	0.093586	-0.055027	0.100540	-1.149117	0.014337	-0.007748	-0.132425	-0.991059
63559	-0.048404	3.940954	8.593615	-0.046075	0.177648	0.071004	-0.053037	0.101146	-1.146967	0.016423	-0.004496	-0.131666	-0.991148
63560	-0.098064	4.078385	8.316654	-0.053219	0.241252	0.013051	-0.049465	0.105621	-1.144174	0.017561	0.000042	-0.130397	-0.991306
63561	-0.310339	3.936191	8.494146	-0.035292	0.280171	-0.044945	-0.044956	0.107721	-1.142544	0.017618	0.005650	-0.129928	-0.991351
63562	-0.513278	4.046692	9.387309	0.092343	0.206912	0.013355	-0.039375	0.107019	-1.141958	0.018659	0.009558	-0.131556	-0.991087
63563	-0.995938	3.503936	9.660621	0.336696	0.015521	-0.002895	-0.039626	0.101915	-1.138889	0.018791	0.009992	-0.138618	-0.990117
63564	-1.429229	2.362460	9.506701	0.527346	-0.103528	-0.015290	-0.044104	0.088809	-1.136834	0.018345	0.007987	-0.148960	-0.988641
63565	-1.764490	1.640269	9.280416	0.289942	-0.023808	-0.445078	-0.047009	0.082669	-1.134844	0.009617	0.009045	-0.154926	-0.987838
63566	-0.666574	2.335156	10.651978	0.388542	0.021081	-0.496061	-0.045685	0.084014	-1.133740	0.000060	0.010876	-0.162367	-0.986670
63567	-0.333379	3.217639	12.003473	0.188798	0.052358	-0.531992	-0.041035	0.082563	-1.123882	-0.010123	0.013743	-0.166167	-0.985950
63568	-1.011529	2.799687	9.482522	-0.102373	0.027062	-0.476260	-0.040005	0.093623	-1.124885	-0.019149	0.015683	-0.163884	-0.986169
63569	-0.707384	2.207952	8.437232	-0.037505	0.071936	-0.399756	-0.037780	0.104788	-1.125496	-0.026602	0.018567	-0.163174	-0.986064
63570	-0.726267	2.110630	9.515729	0.009612	0.111460	-0.542594	-0.030903	0.115296	-1.126585	-0.036691	0.022336	-0.163079	-0.985677
63571	-0.975366	2.562538	10.226781	-0.094064	0.042381	-0.516819	-0.027749	0.126558	-1.126261	-0.046514	0.025081	-0.161055	-0.985530
63572	-1.011868	2.600652	9.652504	-0.210953	-0.043333	-0.399247	-0.025924	0.138139	-1.126316	-0.054164	0.025519	-0.156515	-0.985859
63573	-0.635849	2.379245	9.150611	-0.181158	-0.087905	-0.240366	-0.026490	0.150258	-1.129151	-0.058899	0.024893	-0.152702	-0.986201
63574	-0.416440	2.184174	9.101047	-0.100635	-0.119319	-0.092712	-0.030231	0.157688	-1.131966	-0.060789	0.022755	-0.150393	-0.986493
63575	-0.751456	2.367454	9.301202	-0.086834	-0.130274	-0.005154	-0.033967	0.163872	-1.135358	-0.061052	0.020449	-0.148446	-0.986822
63576	-1.282647	2.484021	9.115532	-0.008420	-0.109095	0.062534	-0.037158	0.164982	-1.137842	-0.059885	0.017935	-0.148034	-0.987005
63577	-1.579945	2.677666	9.047180	0.028467	-0.100848	0.064529	-0.040607	0.163204	-1.136245	-0.058739	0.015915	-0.148412	-0.987051
63578	-1.371021	2.751837	8.913424	0.038347	-0.160812	0.156075	-0.046444	0.161147	-1.138396	-0.055896	0.012047	-0.148890	-0.987199
63579	-1.131561	2.904259	8.967763	0.067834	-0.194312	0.191256	-0.052546	0.158557	-1.141504	-0.052541	0.007803	-0.149979	-0.987261
63580	-1.168974	2.855045	9.087337	0.062747	-0.193955	0.246947	-0.058639	0.153491	-1.146574	-0.048007	0.002980	-0.150910	-0.987377
63581	-1.349623	3.167725	9.110556	0.039423	-0.197553	0.309566	-0.067895	0.148394	-1.148301	-0.042329	-0.001602	-0.151453	-0.987556
63582	-1.804410	4.179035	9.611294	0.042938	-0.163574	0.518483	-0.075582	0.143581	-1.150518	-0.032336	-0.006628	-0.151997	-0.987830
63583	-1.857547	5.110335	10.945749	-0.104081	0.103999	1.011223	-0.077942	0.133286	-1.150955	-0.011910	-0.007185	-0.149904	-0.988603
63584	-0.418152	1.944252	9.348149	-0.597653	0.155289	0.638543	-0.078996	0.130847	-1.153443	0.001332	-0.006080	-0.137873	-0.990430
63585	0.454562	2.122525	7.510558	-0.150564	0.068856	-0.817726	-0.075725	0.147633	-1.156173	-0.014533	-0.002097	-0.134990	-0.990738
63586	0.537280	1.929648	9.459585	1.134456	0.307704	-2.193076	-0.067426	0.160501	-1.150420	-0.056781	0.009393	-0.157321	-0.985869
63587	1.830203	6.390587	11.198657	-0.374397	0.319140	0.717449	-0.052047	0.170348	-1.149475	-0.041379	0.014076	-0.150474	-0.987647
63588	-0.735756	1.384673	9.597939	-0.399365	-0.037954	0.325132	-0.054165	0.167555	-1.147656	-0.034712	0.012489	-0.142501	-0.989107
63589	0.914090	1.591688	8.472379	0.164702	-0.149163	0.416022	-0.059480	0.168588	-1.150792	-0.026762	0.008408	-0.145720	-0.988928
63590	0.398584	3.325337	9.656618	0.194249	0.009635	0.477261	-0.061544	0.147495	-1.144714	-0.017076	0.006914	-0.149504	-0.988590
63591	-0.005247	2.594589	9.149080	-0.043635	0.089566	0.505448	-0.062324	0.141301	-1.142481	-0.006618	0.007299	-0.148709	-0.988832
63592	0.418320	2.801362	9.526383	-0.023664	0.035869	0.420185	-0.066430	0.137343	-1.142829	0.002051	0.006569	-0.148169	-0.988938
63593	0.317980	2.763153	9.740225	0.021486	-0.058892	0.600091	-0.069584	0.125923	-1.142350	0.013940	0.003676	-0.148629	-0.988788
63594	0.009875	2.575451	9.212271	-0.002888	-0.097375	0.564493	-0.075273	0.118216	-1.142531	0.025059	-0.000124	-0.148500	-0.988595
63595	0.368827	2.793141	9.149433	0.049066	-0.045053	0.480917	-0.078034	0.108430	-1.140390	0.034633	-0.002400	-0.149440	-0.988161
63596	0.760952	3.062418	9.173876	0.044067	0.007294	0.305206	-0.082002	0.102771	-1.139987	0.040936	-0.003336	-0.150160	-0.987808
63597	0.870451	3.430961	9.342947	-0.024775	0.071863	0.331883	-0.084774	0.096303	-1.135990	0.047914	-0.002981	-0.149571	-0.987585
63598	0.681185	3.170202	9.151359	-0.079470	0.118514	0.367430	-0.087548	0.091049	-1.136126	0.055765	-0.002016	-0.147734	-0.987452
63599	0.518920	3.281342	9.116657	-0.065247	0.195425	0.353853	-0.085413	0.087584	-1.133705	0.063541	0.000636	-0.146225	-0.987208
63600	0.285787	3.565984	9.222893	-0.109235	0.202246	0.350259	-0.079830	0.086025	-1.132339	0.071295	0.003264	-0.143687	-0.987046
63601	0.048826	3.653920	9.176447	-0.176000	0.205883	0.323600	-0.076513	0.087014	-1.129923	0.078501	0.006051	-0.140012	-0.987014
63602	-0.073316	3.549731	8.976110	-0.209498	0.210586	0.265212	-0.076507	0.085576	-1.134410	0.084595	0.008933	-0.135454	-0.987125
63603	0.026219	3.638908	8.829256	-0.219473	0.248341	0.173456	-0.072264	0.088095	-1.132495	0.088950	0.012905	-0.130878	-0.987316
63604	-0.019918	3.676932	9.039371	-0.200556	0.246710	0.138145	-0.067895	0.092577	-1.130787	0.092622	0.016856	-0.126396	-0.987503
63605	-0.353300	3.750990	9.067095	-0.120498	0.154424	0.157325	-0.064050	0.094612	-1.125653	0.096383	0.019206	-0.124017	-0.987401
63606	-0.559795	3.424407	9.142653	0.117912	0.016715	0.305774	-0.066691	0.088892	-1.123921	0.102666	0.018804	-0.126314	-0.986484
63607	-1.275969	2.843374	8.896395	0.259754	-0.060551	0.240490	-0.071173	0.077177	-1.121418	0.107372	0.017513	-0.131923	-0.985272
63608	-1.436141	2.602576	8.835527	0.137768	0.009270	0.035494	-0.074601	0.068531	-1.119502	0.108296	0.017693	-0.134519	-0.984817
63609	-1.143760	2.476935	10.077839	0.120683	-0.025518	-0.143455	-0.075658	0.066316	-1.119560	0.105558	0.017900	-0.137135	-0.984749
63610	-0.993368	1.717608	11.464994	0.118503	-0.114425	-0.214792	-0.081746	0.059252	-1.122946	0.101219	0.016280	-0.139520	-0.984898
63611	-0.833946	2.341827	10.641978	-0.020680	-0.058055	-0.384652	-0.082552	0.062671	-1.124711	0.093677	0.016275	-0.139222	-0.985686
63612	-0.752179	2.051887	9.380585	-0.260540	0.072157	-0.340342	-0.078465	0.072898	-1.122951	0.087500	0.017952	-0.133721	-0.986985
63613	-0.489516	1.328386	8.946397	-0.164405	0.098375	-0.361109	-0.073853	0.085295	-1.124761	0.080887	0.020702	-0.130200	-0.987966
63614	-0.540628	1.570273	9.636225	-0.001261	0.019439	-0.420351	-0.070554	0.092618	-1.123757	0.072886	0.021978	-0.129850	-0.988607
63615	-0.811682	2.089708	9.960971	-0.074197	-0.012989	-0.392466	-0.068324	0.102429	-1.126430	0.065319	0.022779	-0.128179	-0.989335
63616	-0.868793	1.974542	9.565337	-0.149683	-0.033931	-0.398999	-0.067957	0.113106	-1.128380	0.057662	0.022736	-0.124958	-0.990224
63617	-0.551466	2.057946	9.285603	-0.110196	-0.049631	-0.397273	-0.066914	0.120499	-1.134346	0.049916	0.022781	-0.122554	-0.990944
63618	-0.302673	2.229958	9.349708	-0.040293	-0.049170	-0.319316	-0.065606	0.127352	-1.135353	0.043744	0.022355	-0.121536	-0.991371
63619	-0.572388	2.152247	9.394972	-0.031096	-0.045287	-0.258199	-0.066816	0.132429	-1.135715	0.038729	0.022211	-0.120727	-0.991681
63620	-0.863238	2.142106	9.313913	0.006785	-0.067837	-0.197157	-0.067771	0.140699	-1.135170	0.034912	0.021154	-0.120704	-0.991849
63621	-1.106168	2.147391	9.157185	0.054182	-0.128996	-0.297244	-0.069899	0.142053	-1.137121	0.028877	0.019538	-0.121606	-0.991966
63622	-1.114737	2.326858	9.112242	0.115469	-0.211609	-0.315266	-0.073224	0.143722	-1.139452	0.022323	0.015982	-0.123768	-0.991931
63623	-1.070524	2.550989	9.181711	0.153667	-0.278282	-0.410190	-0.078676	0.145890	-1.143087	0.013634	0.011776	-0.126668	-0.991782
63624	-1.076090	2.779112	9.627524	0.126434	-0.299087	-0.440486	-0.085988	0.148538	-1.147493	0.004369	0.006803	-0.129017	-0.991609
63625	-0.750199	3.081166	9.603954	0.069163	-0.305471	-0.488530	-0.095030	0.152400	-1.154263	-0.005937	0.002280	-0.130222	-0.991464
63626	-0.701636	3.281068	9.363235	0.053754	-0.301230	-0.449665	-0.101421	0.157801	-1.157515	-0.015382	-0.002717	-0.131090	-0.991247
63627	-0.705346	3.062507	9.109626	0.074223	-0.263293	-0.467024	-0.107282	0.163723	-1.159546	-0.025154	-0.006436	-0.132416	-0.990854
63628	-0.675586	3.046067	9.221386	0.099195	-0.227870	-0.452582	-0.113268	0.167013	-1.162736	-0.034456	-0.009988	-0.134179	-0.990308
63629	-0.566697	2.866025	9.567882	0.071652	-0.232007	-0.366080	-0.117789	0.168886	-1.166661	-0.042149	-0.013321	-0.135437	-0.989799
63630	-0.419093	3.213376	9.391671	0.014341	-0.253347	-0.313394	-0.126042	0.175199	-1.171208	-0.048782	-0.017683	-0.135443	-0.989425
63631	-0.575384	3.562544	9.682712	0.069392	-0.171988	-0.204830	-0.131359	0.176945	-1.174859	-0.053118	-0.020246	-0.136692	-0.988981
63632	-0.651498	3.296610	9.990479	-0.068003	-0.069549	-0.367256	-0.135086	0.179206	-1.172052	-0.060349	-0.020728	-0.135271	-0.988752
63633	0.623505	2.712839	9.482800	-0.305617	0.027612	-0.348173	-0.134053	0.189284	-1.172953	-0.067122	-0.018523	-0.129376	-0.989148
63634	0.965981	3.032019	7.914307	-0.096662	0.037038	-0.011559	-0.134880	0.199408	-1.173965	-0.067040	-0.017810	-0.127368	-0.989427
63635	0.109590	2.451046	9.307735	0.285180	0.235375	0.079495	-0.128752	0.193380	-1.173690	-0.064593	-0.013448	-0.133298	-0.988877
63636	1.363639	4.275222	12.004242	-0.010314	0.385031	-0.097706	-0.119705	0.187979	-1.166970	-0.065249	-0.005739	-0.133466	-0.988886
63637	0.849186	1.872215	9.642895	-0.361237	0.041176	0.594149	-0.114527	0.188851	-1.167405	-0.053234	-0.005864	-0.126298	-0.990546
63638	0.906944	0.761405	8.637286	0.124038	-0.024922	0.411417	-0.117975	0.187116	-1.167690	-0.044878	-0.007710	-0.128532	-0.990659
63639	0.960125	2.655871	9.820913	0.325397	0.088545	0.568254	-0.118052	0.168010	-1.164802	-0.033138	-0.007626	-0.134906	-0.990275
63640	0.344201	2.384930	9.515216	-0.057518	0.006090	0.605579	-0.118691	0.158978	-1.161046	-0.020884	-0.009287	-0.133527	-0.990782
63641	0.274214	2.259870	9.583816	0.117171	-0.028869	0.460933	-0.121324	0.150861	-1.158584	-0.011602	-0.011094	-0.135672	-0.990624
63642	0.149776	2.645982	9.451920	-0.033297	-0.046283	0.430305	-0.124744	0.139624	-1.159711	-0.002959	-0.013359	-0.134762	-0.990783
63643	0.045137	2.352746	8.995995	-0.030521	0.013002	0.405985	-0.126854	0.134510	-1.160523	0.005316	-0.014157	-0.133969	-0.990870
63644	0.241827	2.642794	9.421070	0.005048	0.058800	0.293162	-0.127369	0.129044	-1.159750	0.011536	-0.013967	-0.133841	-0.990837
63645	0.268333	2.781644	9.483418	-0.017227	0.059668	0.250649	-0.128695	0.127735	-1.156278	0.016862	-0.013435	-0.133347	-0.990835
63646	0.216687	2.948203	9.528717	-0.058521	0.029222	0.173413	-0.128422	0.125362	-1.156895	0.020614	-0.013530	-0.131996	-0.990944
63647	0.091161	2.873068	9.207706	-0.056577	0.032653	0.034679	-0.128421	0.125064	-1.156097	0.021577	-0.012973	-0.130810	-0.991088
63648	0.077124	2.969910	9.211359	-0.004384	0.016945	-0.103175	-0.128027	0.126433	-1.155116	0.019830	-0.012561	-0.130609	-0.991156
63649	0.174674	3.195010	9.294493	-0.052820	0.016611	-0.177625	-0.126844	0.130314	-1.154602	0.016544	-0.011761	-0.129597	-0.991359
63650	0.266471	3.308321	9.152034	-0.105319	0.005057	-0.303424	-0.126461	0.135936	-1.155907	0.010774	-0.011100	-0.127442	-0.991725
63651	0.456969	3.428260	8.844063	-0.156280	0.019932	-0.346848	-0.126087	0.144030	-1.155114	0.004118	-0.009843	-0.124473	-0.992166
63652	0.669043	3.478222	8.787611	-0.130489	0.073829	-0.359731	-0.122394	0.152448	-1.153407	-0.002603	-0.007681	-0.121809	-0.992520
63653	0.428032	3.682624	8.961606	-0.154494	0.143791	-0.392913	-0.116844	0.162275	-1.153964	-0.009859	-0.003884	-0.118953	-0.992843
63654	-0.088525	3.617446	9.191763	-0.099476	0.063104	-0.276448	-0.114479	0.170868	-1.152506	-0.014944	-0.002139	-0.116873	-0.993032
63655	-0.549833	3.045913	9.138594	0.187035	-0.124446	-0.218274	-0.115283	0.173469	-1.155239	-0.019347	-0.004156	-0.120772	-0.992483
63656	-0.925513	2.869138	8.767347	0.459895	-0.197267	-0.201872	-0.121364	0.163794	-1.154671	-0.023528	-0.007945	-0.129696	-0.991243
63657	-1.749710	2.368766	9.354806	0.184886	-0.177305	-0.313813	-0.124930	0.157217	-1.157397	-0.029985	-0.010631	-0.133537	-0.990533
63658	-1.404382	1.593583	10.981544	0.354449	-0.210405	-0.640685	-0.128510	0.155106	-1.159442	-0.042902	-0.013484	-0.140412	-0.989071
63659	-0.532824	2.842513	10.936283	0.235769	-0.144080	-0.771719	-0.131563	0.154615	-1.159422	-0.058324	-0.014185	-0.145258	-0.987571
63660	-0.314594	2.608433	9.500536	-0.023084	-0.039628	-0.626877	-0.133448	0.162730	-1.157257	-0.070567	-0.013302	-0.144777	-0.986855
63661	-0.614232	1.850428	8.818281	-0.011874	0.017261	-0.696207	-0.130020	0.171339	-1.157559	-0.084081	-0.010711	-0.144791	-0.985825
63662	-0.774635	1.835437	9.343016	0.133504	0.023444	-0.680658	-0.127383	0.178139	-1.157507	-0.097139	-0.008681	-0.147445	-0.984250
63663	-0.876938	1.991450	10.161899	0.098316	-0.073513	-0.798091	-0.124880	0.184959	-1.158260	-0.112869	-0.007697	-0.149312	-0.982297
63664	-0.453654	2.382651	10.080470	-0.048211	-0.161188	-0.753247	-0.127701	0.195690	-1.159364	-0.127886	-0.008680	-0.147948	-0.980653
63665	-0.034317	2.390186	9.395246	-0.142490	-0.193571	-0.698129	-0.130661	0.209004	-1.163076	-0.141993	-0.009787	-0.144652	-0.979193
63666	-0.020358	2.162254	9.305927	-0.036363	-0.194320	-0.559876	-0.137066	0.219172	-1.166579	-0.153260	-0.012039	-0.143330	-0.977662
63667	-0.155516	2.164676	9.494323	-0.041723	-0.180052	-0.491702	-0.142809	0.229552	-1.167796	-0.163220	-0.013784	-0.141898	-0.976235
63668	-0.457234	2.212595	9.407679	0.008607	-0.177846	-0.420737	-0.147610	0.236472	-1.171691	-0.171673	-0.016256	-0.141435	-0.974813
63669	-0.749180	2.484002	9.223368	0.076228	-0.162087	-0.388540	-0.152936	0.240824	-1.172970	-0.179507	-0.018322	-0.142279	-0.973241
63670	-0.778572	2.750489	9.273410	0.085820	-0.164875	-0.344330	-0.159574	0.239910	-1.175345	-0.186388	-0.021022	-0.143315	-0.971740
63671	-0.806941	2.949015	9.218087	0.079689	-0.169139	-0.317855	-0.163830	0.241697	-1.175777	-0.192850	-0.023412	-0.144166	-0.970297
63672	-0.899208	2.954621	9.195958	0.123766	-0.164318	-0.282302	-0.168753	0.244577	-1.174282	-0.198487	-0.026426	-0.145895	-0.968823
63673	-1.049972	2.988301	9.244032	0.139788	-0.192684	-0.280634	-0.174330	0.244210	-1.177190	-0.204257	-0.029570	-0.147804	-0.967243
63674	-1.093565	2.987510	9.247515	0.136487	-0.210144	-0.294892	-0.178574	0.242111	-1.179092	-0.210248	-0.033481	-0.149586	-0.965556
63675	-1.185757	3.019840	9.417747	0.116728	-0.261609	-0.305878	-0.187339	0.241835	-1.182768	-0.216715	-0.037723	-0.150774	-0.963784
63676	-1.682141	3.675988	9.850084	0.149670	-0.207889	-0.453884	-0.195841	0.242338	-1.183999	-0.225722	-0.041168	-0.152919	-0.961234
63677	-2.141625	4.162873	10.154852	0.039155	-0.109961	-0.748813	-0.199704	0.246094	-1.185180	-0.240281	-0.040667	-0.153670	-0.957599
63678	-0.020105	2.317561	8.832988	-0.339564	-0.091389	-1.050827	-0.203077	0.263855	-1.186995	-0.260662	-0.037703	-0.147370	-0.953371
63679	1.459586	3.048243	7.780095	-0.044545	-0.151098	-0.582052	-0.207371	0.278881	-1.190771	-0.272087	-0.038219	-0.146015	-0.950362
63680	0.693992	3.439835	8.771816	0.322558	-0.023459	-0.153830	-0.208551	0.273588	-1.190792	-0.274583	-0.040118	-0.151952	-0.948633
63681	-0.094703	3.374714	10.305446	0.215203	0.068157	-0.300198	-0.208269	0.267647	-1.188429	-0.279756	-0.038744	-0.156509	-0.946436
63682	0.788719	3.798550	10.338984	0.063807	0.005047	-0.170445	-0.207601	0.266531	-1.189280	-0.282675	-0.038621	-0.157695	-0.945376
63683	1.131179	3.707550	9.242951	0.037572	-0.045679	-0.070112	-0.207867	0.266975	-1.190070	-0.283962	-0.039249	-0.158067	-0.944902
63684	0.720082	2.627135	8.829295	0.152873	-0.049639	0.199129	-0.211704	0.261891	-1.190457	-0.279988	-0.041832	-0.160334	-0.945595
63685	0.522025	2.745013	9.780320	0.177053	-0.038011	0.169236	-0.211814	0.254016	-1.188824	-0.276596	-0.043925	-0.163140	-0.946018
63686	0.310000	3.153814	9.681671	0.073021	-0.084481	0.214617	-0.212462	0.248409	-1.187919	-0.272501	-0.046777	-0.163682	-0.946976
63687	0.435969	3.092944	9.284024	0.108882	-0.194111	0.201635	-0.217890	0.242422	-1.190066	-0.269043	-0.051592	-0.164286	-0.947610
63688	0.211076	3.409264	9.130317	0.119396	-0.176703	0.147891	-0.224249	0.236805	-1.189096	-0.266449	-0.056220	-0.165261	-0.947910
63689	0.017199	3.396027	9.042628	-0.068498	-0.083773	-0.079267	-0.230363	0.238081	-1.189792	-0.268135	-0.057084	-0.163404	-0.947705
63690	-0.053928	3.329205	9.117974	-0.053712	-0.048822	-0.121416	-0.231444	0.244426	-1.190653	-0.270409	-0.057476	-0.162079	-0.947262
63691	-0.069066	3.413927	9.463481	-0.056417	-0.102143	-0.266763	-0.233053	0.249341	-1.189670	-0.275686	-0.058137	-0.160566	-0.945958
63692	0.083065	3.545328	9.356436	-0.121241	-0.176446	-0.447831	-0.236924	0.255771	-1.191438	-0.284606	-0.059515	-0.157628	-0.943722
63693	0.485067	3.734632	8.934080	-0.141848	-0.135909	-0.511376	-0.242796	0.265169	-1.192416	-0.294664	-0.059578	-0.154601	-0.941128
63694	0.502662	3.805333	8.813736	-0.130481	-0.094572	-0.525225	-0.245349	0.274750	-1.192483	-0.304730	-0.059106	-0.152018	-0.938369
63695	0.431503	3.859879	8.878537	-0.139589	-0.074437	-0.551635	-0.247910	0.287385	-1.191377	-0.315272	-0.057938	-0.149454	-0.935367
63696	0.442564	3.901338	8.806354	-0.195821	-0.035531	-0.562174	-0.249538	0.298469	-1.190735	-0.325845	-0.055822	-0.146019	-0.932409
63697	0.566459	3.886594	8.810266	-0.230863	0.019957	-0.588477	-0.248908	0.310290	-1.193997	-0.336800	-0.052245	-0.142408	-0.929277
63698	0.588634	4.134608	8.958311	-0.255006	0.057217	-0.521144	-0.244428	0.322434	-1.190700	-0.346309	-0.048108	-0.138399	-0.926607
63699	0.422195	3.990809	9.060197	-0.185319	0.035346	-0.404326	-0.239677	0.332711	-1.191772	-0.353663	-0.045140	-0.135579	-0.924394
63700	0.343560	4.256375	8.858406	0.022806	-0.019975	-0.253723	-0.238370	0.339652	-1.190488	-0.358118	-0.045108	-0.135896	-0.922632
63701	-0.791729	3.575514	8.785379	0.181550	-0.067828	-0.137438	-0.237023	0.333770	-1.191769	-0.360461	-0.047403	-0.138951	-0.921148
63702	-2.247171	2.534519	9.417723	0.135149	-0.188595	-0.306867	-0.239143	0.332036	-1.193414	-0.366243	-0.051124	-0.140177	-0.918478
63703	-1.985573	1.655751	9.966736	0.229053	-0.272293	-0.772169	-0.246708	0.329825	-1.193263	-0.380724	-0.055576	-0.143204	-0.911841
63704	-1.048533	2.777214	9.900376	0.160568	-0.263227	-0.871593	-0.255879	0.332053	-1.195777	-0.396882	-0.059217	-0.144877	-0.904427
63705	-1.096801	2.793348	10.064857	0.111448	-0.161737	-1.037298	-0.267848	0.336832	-1.196832	-0.415731	-0.059868	-0.146824	-0.895559
63706	-0.930944	2.973551	10.008412	-0.077327	-0.120822	-1.173819	-0.275179	0.345436	-1.198356	-0.436845	-0.058044	-0.145599	-0.885775
63707	-0.848774	2.152082	9.352795	-0.128923	-0.156109	-1.131739	-0.281853	0.356168	-1.195648	-0.457230	-0.056164	-0.143201	-0.875945
63708	-0.259557	2.026849	9.441623	-0.087209	-0.221650	-1.054356	-0.292773	0.365687	-1.196832	-0.476097	-0.056326	-0.140595	-0.866252
63709	0.079734	2.154380	9.489584	-0.065232	-0.274809	-0.909719	-0.304223	0.374663	-1.198297	-0.492470	-0.057680	-0.137729	-0.857425
63710	0.004923	2.366624	9.394220	-0.126481	-0.319320	-0.713036	-0.317668	0.384860	-1.202122	-0.505437	-0.060039	-0.133014	-0.850433
63711	-0.301796	2.302793	9.320301	-0.144062	-0.375564	-0.602869	-0.328717	0.392647	-1.200938	-0.516663	-0.063144	-0.127304	-0.844314
63712	-0.614920	2.331097	9.334550	-0.098541	-0.374723	-0.622103	-0.342149	0.397495	-1.197398	-0.527974	-0.066956	-0.122330	-0.837732
63713	-0.676792	2.538745	9.470692	-0.042031	-0.338936	-0.575723	-0.355577	0.401570	-1.196843	-0.538317	-0.070531	-0.118620	-0.831366
63714	-0.778134	2.765086	9.504387	-0.050932	-0.327297	-0.510243	-0.365417	0.405163	-1.197153	-0.547396	-0.074294	-0.114747	-0.825634
63715	-0.689229	2.839463	8.967382	-0.053645	-0.317578	-0.473068	-0.377915	0.409115	-1.198228	-0.555844	-0.077592	-0.110922	-0.820191
63716	-0.684678	2.951190	8.812630	0.039210	-0.274891	-0.369952	-0.389072	0.408783	-1.197033	-0.562227	-0.081793	-0.108862	-0.815696
63717	-0.860707	3.185905	9.036531	0.160292	-0.222056	-0.379820	-0.398893	0.405827	-1.198764	-0.568492	-0.086103	-0.109499	-0.810810
63718	-0.733061	3.387296	9.291666	0.182953	-0.180007	-0.345927	-0.410573	0.402715	-1.197921	-0.573951	-0.090417	-0.110792	-0.806306
63719	-0.541592	3.235396	9.108533	0.115431	-0.172480	-0.241801	-0.418407	0.401487	-1.197601	-0.577892	-0.093695	-0.111071	-0.803073
63720	-0.490662	3.551852	8.818867	0.126953	-0.176923	-0.202027	-0.427956	0.396478	-1.195497	-0.581077	-0.097627	-0.111221	-0.800280
63721	-0.786249	4.202001	9.873607	0.233709	-0.030102	-0.133550	-0.436310	0.391807	-1.197165	-0.582703	-0.100242	-0.114920	-0.798250
63722	-1.144243	3.768340	10.409879	-0.134251	0.077305	-0.288646	-0.438035	0.391642	-1.200515	-0.587186	-0.096851	-0.114031	-0.795506
63723	0.449329	2.311487	8.577853	-0.349811	0.114510	-0.427247	-0.440856	0.402581	-1.204573	-0.594247	-0.089639	-0.110692	-0.791570
63724	1.483690	3.267291	9.122297	0.402808	0.230534	-0.183954	-0.438064	0.402047	-1.208525	-0.595690	-0.090434	-0.119913	-0.789047
63725	1.402180	5.829434	11.774661	-0.129982	0.489847	0.153601	-0.425420	0.394288	-1.212552	-0.592152	-0.081379	-0.123471	-0.792141
63726	-0.163567	0.586693	9.253242	-0.550733	0.035778	0.312668	-0.413504	0.407499	-1.214421	-0.587748	-0.075128	-0.114432	-0.797379
63727	1.267268	0.937873	8.748106	0.171781	-0.066301	0.232628	-0.414853	0.414190	-1.211769	-0.583776	-0.078577	-0.115953	-0.799741
63728	0.528323	2.737890	10.194574	0.195732	0.035939	0.493330	-0.412166	0.404031	-1.211048	-0.575241	-0.081499	-0.118504	-0.805241
63729	0.020516	2.245573	9.730187	-0.083421	-0.106094	0.207016	-0.411370	0.404262	-1.209704	-0.572139	-0.082603	-0.115468	-0.807775
63730	0.393973	2.533885	9.335093	0.038668	-0.162880	0.208719	-0.415894	0.406569	-1.208098	-0.568852	-0.086232	-0.113664	-0.809970
63731	0.412030	2.320576	9.101369	-0.159352	-0.095766	0.087419	-0.418025	0.408284	-1.207480	-0.567770	-0.086058	-0.109673	-0.811297
63732	0.475076	2.312006	9.060042	-0.163671	-0.026741	-0.008530	-0.415236	0.408467	-1.206026	-0.568026	-0.084689	-0.106509	-0.811684
63733	0.413498	2.781843	9.410847	-0.078108	-0.015547	-0.179716	-0.416044	0.411831	-1.205371	-0.570945	-0.083585	-0.105179	-0.809922
63734	0.535352	3.449144	9.241060	-0.138031	-0.035871	-0.096981	-0.416047	0.412634	-1.203731	-0.572594	-0.082458	-0.102478	-0.809219
63735	0.372447	3.327226	9.066084	-0.220561	0.004472	-0.031515	-0.416870	0.421263	-1.200619	-0.573284	-0.079768	-0.098857	-0.809450
63736	0.519892	3.312887	8.856491	-0.235021	0.082192	-0.015176	-0.414238	0.429449	-1.199984	-0.573498	-0.075781	-0.095801	-0.810049
63737	0.250848	3.315287	8.853032	-0.127509	0.121577	0.010226	-0.411324	0.431494	-1.194301	-0.573111	-0.072401	-0.095007	-0.810725
63738	-0.239059	3.825866	8.882288	-0.053856	0.053003	0.003032	-0.409472	0.433936	-1.192764	-0.572791	-0.070998	-0.094523	-0.811132
63739	-0.201446	3.416329	8.997254	0.393478	-0.090880	0.077782	-0.410250	0.427661	-1.193090	-0.570941	-0.077194	-0.099735	-0.811246
63740	-1.824442	2.566522	9.959996	0.542124	-0.143437	0.164921	-0.411529	0.411527	-1.196552	-0.567431	-0.086104	-0.106417	-0.811963
63741	-3.236721	0.264179	11.686336	0.250630	-0.213825	-0.255133	-0.419193	0.397837	-1.196363	-0.571434	-0.091731	-0.108504	-0.808255
63742	-0.452491	2.557356	9.251174	0.131828	-0.093462	-0.842412	-0.426879	0.391578	-1.196609	-0.584713	-0.092980	-0.110877	-0.798231
63743	0.076299	2.348608	10.395458	0.044892	0.029602	-0.668753	-0.431780	0.386938	-1.196970	-0.595053	-0.091360	-0.113154	-0.790418
63744	0.337542	1.401724	9.635558	-0.102338	-0.059934	-0.694542	-0.436307	0.390182	-1.193449	-0.606088	-0.089578	-0.111860	-0.782382
63745	0.182245	1.801872	9.796266	-0.001738	-0.041111	-0.414723	-0.443761	0.395199	-1.191050	-0.612522	-0.089057	-0.111960	-0.777400
63746	0.075855	1.804807	9.889259	-0.176785	0.024490	-0.251277	-0.444301	0.397826	-1.189075	-0.616470	-0.086011	-0.109735	-0.774936
63747	-0.124394	1.645742	9.164618	-0.132933	-0.008166	-0.211497	-0.444443	0.400697	-1.185887	-0.619858	-0.083792	-0.107762	-0.772750
63748	-0.019799	1.924401	9.514742	-0.029268	-0.069668	-0.061314	-0.445772	0.400709	-1.185064	-0.620800	-0.084435	-0.106327	-0.772122
63749	-0.533677	1.980650	9.825903	-0.142451	-0.065018	-0.001419	-0.447369	0.401405	-1.183274	-0.621070	-0.083399	-0.103119	-0.772453
63750	-1.061825	1.687031	9.547140	-0.159822	-0.070924	-0.057958	-0.448717	0.408158	-1.183311	-0.622172	-0.082450	-0.099643	-0.772124
63751	-1.161205	1.772589	9.312372	-0.045984	-0.088228	-0.110732	-0.450448	0.409435	-1.182308	-0.624012	-0.082671	-0.097829	-0.770847
63752	-0.958002	2.026294	9.268553	0.017597	-0.165808	-0.079256	-0.455756	0.407450	-1.182041	-0.625326	-0.085351	-0.095940	-0.769726
63753	-0.806395	2.220823	9.394496	-0.038999	-0.204114	-0.023142	-0.462129	0.406779	-1.183066	-0.626022	-0.087566	-0.092667	-0.769312
63754	-0.750122	2.318943	9.417145	-0.032904	-0.223608	0.048346	-0.469305	0.407604	-1.181342	-0.625546	-0.090741	-0.089052	-0.769758
63755	-1.200421	2.276775	9.288110	0.044917	-0.203034	0.104522	-0.476076	0.406200	-1.180501	-0.624106	-0.094169	-0.086906	-0.770760
63756	-1.677608	2.122457	9.144652	0.096603	-0.194390	0.058882	-0.482581	0.404906	-1.178583	-0.623151	-0.098530	-0.085632	-0.771130
63757	-1.837636	2.129264	9.158947	0.140824	-0.233808	0.013715	-0.488816	0.401826	-1.178475	-0.622971	-0.103364	-0.084844	-0.770730
63758	-1.287726	2.896694	10.113581	0.269827	-0.178517	-0.161634	-0.496634	0.395375	-1.176304	-0.625001	-0.109258	-0.086884	-0.768042
63759	-0.857308	4.079479	11.152883	0.028748	0.024938	-0.270883	-0.501399	0.389588	-1.175626	-0.628982	-0.108168	-0.088307	-0.764777
63760	0.160799	3.359874	9.779040	-0.374715	0.171702	-0.230702	-0.504875	0.396573	-1.171460	-0.632800	-0.100472	-0.085002	-0.763049
63761	1.537243	2.292288	7.643760	-0.353871	0.236547	-0.184457	-0.499464	0.408344	-1.171146	-0.635809	-0.091541	-0.083024	-0.761889
63762	2.622765	3.195674	8.710085	0.306653	0.469365	0.122926	-0.492951	0.407257	-1.173006	-0.632354	-0.088539	-0.093210	-0.763938
63763	1.320833	3.664946	9.942313	0.112007	0.538257	0.648137	-0.473272	0.400819	-1.174515	-0.621046	-0.082580	-0.100583	-0.772894
63764	0.201425	2.389714	10.374917	-0.084100	0.209722	0.488342	-0.458926	0.400780	-1.174951	-0.612972	-0.079331	-0.100854	-0.779615
63765	0.366210	2.062520	9.843270	0.020911	-0.131944	0.677437	-0.455065	0.397560	-1.172677	-0.602461	-0.082689	-0.098459	-0.787724
63766	0.894357	2.431275	9.062380	0.061351	-0.157496	0.574734	-0.457048	0.394222	-1.171684	-0.593362	-0.087100	-0.096350	-0.794387
63767	1.104701	2.556448	8.933097	0.100301	-0.017878	0.623441	-0.457443	0.392953	-1.170913	-0.583135	-0.089537	-0.096578	-0.801629
63768	1.156954	2.936127	9.461379	0.115056	0.093984	0.492436	-0.454907	0.388528	-1.169738	-0.574599	-0.090386	-0.098412	-0.807454
63769	0.430960	2.932695	9.754447	-0.006744	0.111392	0.608132	-0.447317	0.382626	-1.170283	-0.564382	-0.089531	-0.098407	-0.814723
63770	-0.047403	2.574441	9.484921	-0.053399	0.066884	0.664409	-0.441993	0.379361	-1.173679	-0.553244	-0.089211	-0.096875	-0.822544
63771	0.256673	2.599351	9.243733	-0.018743	0.014275	0.503216	-0.437742	0.379106	-1.172929	-0.544793	-0.089581	-0.095768	-0.828253
63772	0.626629	2.989584	9.151048	0.110071	-0.012087	0.391962	-0.438002	0.376983	-1.171648	-0.537876	-0.091805	-0.096538	-0.832431
63773	0.755524	3.118168	9.341780	0.025055	0.057564	0.351435	-0.434276	0.374623	-1.170152	-0.531699	-0.091683	-0.096887	-0.836363
63774	0.815142	2.750249	9.014216	-0.004926	0.145371	0.277651	-0.430552	0.372841	-1.169444	-0.526532	-0.089815	-0.097623	-0.839742
63775	0.730784	2.899252	9.333044	0.047079	0.212164	0.363117	-0.425219	0.366096	-1.167568	-0.519753	-0.087388	-0.099953	-0.843937
63776	0.427214	3.073385	9.457209	0.028128	0.192476	0.361220	-0.418044	0.365197	-1.166065	-0.512957	-0.085233	-0.101580	-0.848111
63777	0.373878	3.293294	9.304678	0.032182	0.195740	0.446132	-0.408738	0.362400	-1.163302	-0.504744	-0.083112	-0.103361	-0.853020
63778	0.101786	3.310192	9.195107	0.032408	0.211853	0.440993	-0.400227	0.358980	-1.163106	-0.496453	-0.080819	-0.105102	-0.857879
63779	0.341519	3.639784	8.920763	0.022906	0.261571	0.333364	-0.391721	0.357324	-1.160431	-0.489955	-0.077256	-0.107598	-0.861626
63780	0.138385	3.645827	9.092603	-0.036361	0.303014	0.470516	-0.381481	0.353029	-1.160417	-0.480962	-0.072776	-0.108998	-0.866890
63781	-0.075269	3.671082	9.124369	-0.118554	0.315260	0.450048	-0.370194	0.354270	-1.158624	-0.472434	-0.067176	-0.109430	-0.871963
63782	-0.369956	3.631757	9.178205	-0.092045	0.253037	0.457754	-0.359443	0.356590	-1.154502	-0.463734	-0.062987	-0.109388	-0.876936
63783	-0.637701	3.469132	9.310823	-0.001490	0.110879	0.412103	-0.354263	0.356560	-1.152275	-0.456066	-0.061960	-0.110065	-0.880937
63784	-0.882418	3.399106	8.880208	0.142269	0.001922	0.335893	-0.351070	0.354638	-1.151028	-0.449697	-0.064061	-0.111966	-0.883817
63785	-1.564954	2.823531	8.577172	0.202000	0.011142	0.125025	-0.348664	0.349836	-1.151613	-0.447025	-0.065944	-0.115757	-0.884545
63786	-1.839804	2.304043	9.576383	0.193380	-0.047502	-0.238676	-0.349717	0.346350	-1.151174	-0.450847	-0.068063	-0.118862	-0.882030
63787	-1.183023	1.794302	11.747438	0.379876	-0.177368	-0.240865	-0.352085	0.338699	-1.150988	-0.454827	-0.073916	-0.124551	-0.878724
63788	-0.609812	2.942989	10.213465	0.093137	-0.133146	-0.616468	-0.359645	0.334974	-1.151962	-0.465581	-0.075666	-0.125671	-0.872764
63789	-0.108392	2.799056	9.240653	-0.125215	0.004425	-0.501423	-0.364973	0.339547	-1.150677	-0.474341	-0.073003	-0.124528	-0.868426
63790	-0.226742	1.838106	9.432018	-0.126428	0.003861	-0.623372	-0.369105	0.344364	-1.148995	-0.485069	-0.070278	-0.123061	-0.862917
63791	-0.011032	1.941615	10.097379	-0.073459	-0.050718	-0.697886	-0.372705	0.348935	-1.149346	-0.497147	-0.068530	-0.122438	-0.856246
63792	-0.026470	2.225338	10.070694	-0.156940	-0.035998	-0.602580	-0.374183	0.353582	-1.142855	-0.507500	-0.066200	-0.120000	-0.850683
63793	-0.029971	1.919342	9.331534	-0.224665	-0.051864	-0.560427	-0.379252	0.360677	-1.141897	-0.517270	-0.063255	-0.116484	-0.845495
63794	0.166836	1.971432	9.057967	-0.078787	-0.094402	-0.300361	-0.380859	0.365334	-1.141864	-0.522427	-0.063424	-0.114343	-0.842599
63795	-0.123028	1.975917	9.381207	-0.082086	-0.116951	-0.181110	-0.386442	0.366610	-1.143105	-0.525694	-0.063931	-0.112010	-0.840840
63796	-0.452793	2.125299	9.495126	-0.041637	-0.131663	-0.148302	-0.391229	0.368543	-1.143257	-0.528300	-0.065460	-0.109904	-0.839366
63797	-0.855519	2.253915	9.395145	0.015719	-0.104776	-0.066530	-0.395080	0.368111	-1.144975	-0.529478	-0.067018	-0.109186	-0.838594
63798	-0.962151	2.446138	9.072698	0.078411	-0.132056	-0.093007	-0.397191	0.363234	-1.143896	-0.530990	-0.069944	-0.109015	-0.837421
63799	-0.909542	2.743249	9.192421	0.137226	-0.151489	-0.041697	-0.402759	0.359442	-1.143953	-0.531684	-0.073592	-0.109837	-0.836560
63800	-1.147890	2.816621	9.381929	0.110076	-0.119986	-0.030927	-0.406989	0.352326	-1.140767	-0.532075	-0.076786	-0.110235	-0.835971
63801	-1.311396	2.740824	9.307681	0.075596	-0.084372	-0.081159	-0.411627	0.348501	-1.140298	-0.533375	-0.078515	-0.110855	-0.834900
63802	-1.312611	2.866989	8.952861	0.123410	-0.152002	-0.062872	-0.415204	0.345190	-1.138882	-0.534344	-0.082314	-0.111178	-0.833871
63803	0.515491	6.284084	10.119288	-0.020080	-0.054138	0.396454	-0.418910	0.340639	-1.138177	-0.527746	-0.083609	-0.109844	-0.838110
63804	-1.898300	2.773875	9.368854	0.017044	0.032556	0.921194	-0.418642	0.339772	-1.137266	-0.511893	-0.085338	-0.108699	-0.847861
63805	-0.503389	2.517566	8.997176	-0.210620	0.144568	0.703426	-0.414261	0.340357	-1.136625	-0.499836	-0.081935	-0.105693	-0.855734
63806	-0.321553	1.986727	7.974151	0.069827	0.209349	-0.957343	-0.409894	0.345967	-1.135285	-0.515342	-0.077103	-0.110315	-0.846350
63807	2.193923	3.479459	11.294361	0.900798	0.530402	-1.635886	-0.405470	0.331817	-1.133232	-0.539942	-0.073474	-0.133677	-0.827765
63808	1.744679	4.607159	9.683439	-0.427295	0.377563	0.491462	-0.394849	0.333788	-1.132081	-0.531138	-0.064002	-0.129729	-0.834845
63809	0.145620	1.296203	8.816895	-0.038025	0.159861	0.648281	-0.387152	0.336114	-1.131288	-0.519752	-0.062435	-0.130106	-0.842040
63810	0.443514	2.165853	9.652302	0.414868	0.094245	0.726074	-0.382328	0.321702	-1.130459	-0.506454	-0.067130	-0.136938	-0.848673
63811	0.511826	3.334740	10.276218	0.173365	0.121947	0.603413	-0.377642	0.309210	-1.127683	-0.495449	-0.068361	-0.140384	-0.854488
63812	0.418947	3.279588	9.676845	0.142224	0.069983	0.751545	-0.372186	0.305912	-1.129735	-0.481917	-0.070772	-0.142256	-0.861691
63813	0.077553	3.188382	9.192875	0.161785	0.040525	0.689623	-0.370035	0.297127	-1.127349	-0.469478	-0.073540	-0.144512	-0.867928
63814	-0.141313	3.101877	9.169963	0.058439	0.041378	0.583267	-0.367625	0.290587	-1.125433	-0.458870	-0.075154	-0.144840	-0.873391
63815	-0.544810	2.948931	9.348889	0.034546	0.010274	0.393891	-0.366807	0.282909	-1.121113	-0.451733	-0.076384	-0.145004	-0.876970
63816	-0.060152	3.161606	9.157560	-0.037259	-0.013451	0.179456	-0.367596	0.280114	-1.120520	-0.448434	-0.076910	-0.143748	-0.878822
63817	0.404555	3.437055	9.184184	-0.082277	-0.031599	0.108358	-0.368669	0.283109	-1.115702	-0.446579	-0.077015	-0.141905	-0.880056
63818	0.502184	4.167071	9.412746	-0.235975	-0.012647	-0.134297	-0.370537	0.285797	-1.115057	-0.449087	-0.074855	-0.137638	-0.879644
63819	-0.058998	2.540159	8.666439	-0.207606	0.020403	-0.241646	-0.370961	0.294293	-1.112627	-0.453413	-0.071959	-0.134582	-0.878138
63820	0.118603	3.351704	8.644103	0.073580	-0.022624	-0.130602	-0.372027	0.295166	-1.112990	-0.455404	-0.072776	-0.135652	-0.876875
63821	0.093600	3.746994	9.362458	0.060923	-0.031228	0.069961	-0.371878	0.289796	-1.111011	-0.453999	-0.074083	-0.136410	-0.877376
63822	0.151403	4.000488	9.316586	-0.199874	-0.042612	-0.277510	-0.372821	0.294174	-1.111667	-0.459020	-0.072361	-0.132719	-0.875472
63823	0.155445	3.985959	8.970210	-0.213957	-0.061947	-0.291816	-0.374433	0.300391	-1.112526	-0.464413	-0.070745	-0.128940	-0.873321
63824	0.138171	3.810826	8.532925	-0.191371	-0.050275	-0.325244	-0.376450	0.308579	-1.113452	-0.470229	-0.069106	-0.125381	-0.870855
63825	0.100765	4.009211	8.684329	-0.138620	-0.019303	-0.408871	-0.377016	0.320348	-1.113204	-0.477391	-0.067176	-0.123517	-0.867369
63826	-0.024805	4.249686	8.808640	-0.181362	-0.013914	-0.425754	-0.378106	0.329631	-1.113971	-0.484781	-0.064728	-0.120599	-0.863860
63827	-0.194632	4.023288	8.850871	-0.082857	-0.094904	-0.353423	-0.380120	0.336505	-1.112517	-0.491027	-0.064794	-0.118945	-0.860550
63828	-0.180242	3.771088	8.744899	0.125897	-0.240164	-0.376674	-0.386376	0.341185	-1.114986	-0.497649	-0.069358	-0.119030	-0.856368
63829	-0.915441	3.311091	8.610273	0.269194	-0.270534	-0.252464	-0.393801	0.336761	-1.116118	-0.502049	-0.076135	-0.121594	-0.852857
63830	-2.178954	1.370816	11.387905	0.354679	-0.353684	-0.133970	-0.407072	0.332943	-1.119586	-0.504388	-0.085491	-0.124080	-0.850229
63831	-0.742878	2.819376	11.801352	0.236961	-0.289297	-1.046682	-0.416616	0.326779	-1.122095	-0.522225	-0.090119	-0.127211	-0.838437
63832	0.230684	3.715523	9.600383	-0.193055	-0.101126	-0.712843	-0.424452	0.326226	-1.120677	-0.534501	-0.088064	-0.123974	-0.831375
63833	-0.333899	1.413652	8.117702	-0.117189	-0.012978	-0.732120	-0.426871	0.335524	-1.120755	-0.546710	-0.085112	-0.123388	-0.823796
63834	-0.675119	1.776605	9.789404	0.134229	-0.068009	-0.792665	-0.431111	0.332153	-1.122160	-0.559415	-0.085815	-0.125973	-0.814752
63835	-0.594124	2.040366	11.012663	-0.228398	-0.149816	-0.914619	-0.438167	0.337483	-1.121639	-0.574852	-0.083213	-0.122280	-0.804779
63836	-0.111382	1.961620	9.908808	-0.368183	-0.206833	-0.742219	-0.444970	0.346896	-1.122335	-0.587620	-0.080558	-0.114977	-0.796865
63837	0.336217	1.916201	8.630319	-0.240953	-0.238025	-0.588255	-0.452033	0.354797	-1.124020	-0.597741	-0.079975	-0.109357	-0.790158
63838	0.634418	2.091572	9.013639	-0.069872	-0.214759	-0.318892	-0.460274	0.356827	-1.124936	-0.603131	-0.081901	-0.105974	-0.786317
63839	0.132627	2.291270	9.454069	-0.097543	-0.133840	-0.077900	-0.467459	0.360908	-1.124723	-0.604656	-0.082497	-0.102975	-0.785481
63840	-0.713410	2.382694	9.167461	-0.016750	-0.076467	0.143929	-0.472512	0.362372	-1.122464	-0.602356	-0.083855	-0.101330	-0.787317
63841	-0.921957	1.917713	9.253630	0.041504	-0.073745	0.053132	-0.473315	0.364179	-1.121052	-0.601466	-0.085409	-0.101046	-0.787867
63842	-0.941310	2.407701	9.290258	0.033368	-0.138707	-0.126794	-0.477957	0.361899	-1.120802	-0.603468	-0.087804	-0.099899	-0.786217
63843	-1.008788	2.513202	8.541218	0.308087	-0.089068	0.044157	-0.482061	0.357558	-1.122777	-0.602279	-0.092747	-0.103671	-0.786073
63844	-1.037079	3.066209	9.214955	0.194111	-0.106509	-0.007622	-0.484955	0.347829	-1.123055	-0.602043	-0.096808	-0.105231	-0.785557
63845	-1.294872	3.648997	9.534817	0.334213	-0.009223	-0.082566	-0.490250	0.341786	-1.122918	-0.602596	-0.100496	-0.110691	-0.783917
63846	-1.630747	4.900437	10.838928	0.324235	0.326877	-0.228981	-0.485158	0.327145	-1.124521	-0.604573	-0.098833	-0.119945	-0.781241
63847	0.322790	2.600493	8.701769	-0.397887	0.307599	-0.413772	-0.477591	0.328713	-1.127250	-0.610932	-0.087901	-0.118466	-0.777818
63848	1.790642	3.161183	8.964025	0.146476	0.313410	-0.242636	-0.470038	0.335155	-1.128746	-0.613480	-0.084303	-0.124775	-0.775220
63849	1.562406	4.368461	10.310285	0.133529	0.351512	0.514307	-0.457126	0.326207	-1.129989	-0.604223	-0.081605	-0.130411	-0.781824
63850	-0.045680	1.637494	9.482413	-0.079096	0.008075	0.336881	-0.449161	0.327839	-1.129760	-0.598835	-0.081468	-0.128500	-0.786287
63851	0.709562	2.267746	9.366041	0.116617	-0.056917	0.409384	-0.451023	0.328587	-1.129983	-0.592194	-0.084673	-0.129019	-0.790880
63852	0.478458	2.710217	9.577057	0.068588	0.017382	0.264747	-0.451806	0.323619	-1.126231	-0.587612	-0.085962	-0.129642	-0.794050
63853	0.760712	3.181429	9.849341	-0.083000	-0.030213	0.269184	-0.451016	0.326138	-1.126967	-0.583402	-0.086085	-0.127480	-0.797484
63854	0.369766	3.062650	9.614389	-0.119620	-0.099219	0.349175	-0.452752	0.329267	-1.127385	-0.578043	-0.087231	-0.123593	-0.801861
63855	0.082845	2.562211	9.214610	-0.150703	-0.098358	0.302320	-0.455025	0.334064	-1.126667	-0.573532	-0.087758	-0.119453	-0.805661
63856	0.022565	2.658206	9.149454	-0.190511	-0.056664	0.148643	-0.458497	0.339991	-1.125226	-0.571361	-0.086912	-0.115255	-0.807904
63857	0.091392	2.882797	9.342433	-0.145933	-0.087784	0.056610	-0.460767	0.344286	-1.127081	-0.570741	-0.086746	-0.111731	-0.808855
63858	0.384515	3.232793	9.221215	-0.130639	-0.102002	-0.081425	-0.462645	0.350329	-1.126193	-0.572270	-0.086794	-0.108377	-0.808226
63859	0.477552	3.307304	9.225915	-0.152376	-0.043817	-0.032520	-0.465846	0.354237	-1.122398	-0.572988	-0.085678	-0.105410	-0.808228
63860	0.203609	3.062015	9.176033	-0.185315	-0.015530	-0.073923	-0.467330	0.361512	-1.120668	-0.574281	-0.083718	-0.102147	-0.807935
63861	0.167343	3.170584	9.121147	-0.137801	-0.002077	-0.098437	-0.467873	0.365448	-1.120805	-0.575936	-0.081976	-0.100022	-0.807201
63862	0.243801	3.453541	9.029892	-0.175735	0.023947	-0.156765	-0.467627	0.371647	-1.116572	-0.578452	-0.079318	-0.097502	-0.805975
63863	0.509071	3.730202	8.833755	-0.128991	0.043009	-0.084067	-0.467782	0.379084	-1.117140	-0.579751	-0.077023	-0.096055	-0.805437
63864	0.514119	3.725442	8.867644	-0.109999	0.110593	-0.042025	-0.465539	0.384192	-1.116195	-0.580125	-0.073950	-0.095415	-0.805532
63865	0.192421	3.816701	8.866713	-0.163253	0.162262	0.006830	-0.460233	0.387071	-1.118856	-0.579759	-0.069564	-0.094711	-0.806269
63866	-0.261078	3.745382	9.074780	-0.070799	0.140712	0.045979	-0.455463	0.390887	-1.119058	-0.578590	-0.066626	-0.094923	-0.807332
63867	-0.612239	3.350613	8.951447	0.154286	-0.012192	0.084703	-0.452140	0.390435	-1.120995	-0.576853	-0.068891	-0.097291	-0.808102
63868	-0.859900	3.049920	8.433421	0.475314	-0.128501	0.042608	-0.454367	0.380305	-1.122773	-0.575485	-0.076598	-0.103214	-0.807649
63869	-1.789732	2.703041	9.536397	0.270229	-0.117841	-0.028501	-0.455793	0.368625	-1.124880	-0.575596	-0.081613	-0.106471	-0.806655
63870	-1.821680	0.556897	11.948993	0.470497	-0.237333	-0.339795	-0.462922	0.353986	-1.126611	-0.580541	-0.090199	-0.111659	-0.801479
63871	-0.457213	3.225016	11.205303	0.268473	-0.150550	-0.785842	-0.470857	0.342723	-1.128226	-0.592762	-0.093909	-0.115789	-0.791459
63872	0.133002	2.776770	9.570768	-0.228405	0.027634	-0.611284	-0.472049	0.341031	-1.126516	-0.602535	-0.089409	-0.113420	-0.784916
63873	-0.220734	1.658504	8.665720	-0.060295	0.003853	-0.637286	-0.472461	0.345682	-1.127439	-0.612446	-0.087090	-0.113779	-0.777418
63874	-0.630432	1.656001	9.365644	0.051630	-0.029292	-0.589333	-0.475511	0.344075	-1.127590	-0.621328	-0.086894	-0.115022	-0.770176
63875	-1.118510	1.972515	10.282201	-0.026745	-0.045383	-0.828311	-0.479362	0.343588	-1.126889	-0.634021	-0.085182	-0.115569	-0.759872
63876	-0.553909	2.405091	9.937617	-0.141700	-0.090135	-0.710625	-0.484157	0.347900	-1.126964	-0.644999	-0.083162	-0.113250	-0.751156
63877	-0.020432	2.293336	9.343448	-0.213556	-0.120724	-0.719985	-0.490401	0.348187	-1.127152	-0.656241	-0.080398	-0.109729	-0.742189
63878	0.517659	2.128301	9.106061	-0.124639	-0.161256	-0.415948	-0.498123	0.354074	-1.125798	-0.662738	-0.080291	-0.106205	-0.736920
63879	0.121250	1.905118	9.550507	-0.079585	-0.140205	-0.245843	-0.502908	0.355326	-1.126779	-0.666645	-0.080612	-0.103556	-0.733732
63880	-0.652863	1.849814	9.625857	-0.049397	-0.101284	-0.121558	-0.507172	0.359748	-1.126051	-0.668508	-0.081234	-0.101455	-0.732260
63881	-0.852336	2.069474	9.237772	0.028734	-0.090144	-0.078762	-0.511422	0.359387	-1.124398	-0.669671	-0.082569	-0.100783	-0.731140
63882	-0.815497	2.375972	9.027180	0.132313	-0.081173	-0.046568	-0.514331	0.354982	-1.124775	-0.670089	-0.085478	-0.101486	-0.730326
63883	-0.718117	2.635070	9.271321	0.164925	-0.069924	0.013685	-0.517372	0.349859	-1.124231	-0.669626	-0.088507	-0.102941	-0.730186
63884	-0.886004	2.945181	9.480462	0.130417	-0.065165	0.025120	-0.521079	0.345855	-1.122970	-0.668956	-0.091302	-0.103706	-0.730347
63885	-1.172138	3.037059	9.235102	0.073355	-0.096850	0.135313	-0.522655	0.339898	-1.124219	-0.666932	-0.093722	-0.103294	-0.731949
63886	-1.400058	2.773173	9.061607	0.104131	-0.103669	0.061168	-0.524381	0.339372	-1.123947	-0.665854	-0.096801	-0.103096	-0.732556
63887	-1.384709	2.982212	9.103827	0.123582	-0.135679	0.068084	-0.527691	0.335791	-1.123216	-0.664795	-0.100266	-0.103097	-0.733052
63888	-1.459015	3.616890	9.534837	0.196279	-0.114978	-0.024404	-0.531123	0.328596	-1.123541	-0.664798	-0.104558	-0.104267	-0.732284
63889	-1.350781	4.395711	10.360296	0.083504	0.040485	-0.091913	-0.530842	0.323574	-1.124646	-0.665798	-0.104541	-0.106449	-0.731063
63890	-0.287247	3.147790	9.290303	-0.373440	0.105618	-0.220393	-0.529265	0.329451	-1.126091	-0.669361	-0.097600	-0.102625	-0.729313
63891	0.876353	2.433259	7.978655	-0.198712	0.108353	-0.018452	-0.524642	0.337991	-1.124526	-0.669690	-0.093014	-0.101412	-0.729781
63892	1.985172	3.315339	10.148269	0.194635	0.374279	0.118531	-0.517997	0.337165	-1.125706	-0.666615	-0.090441	-0.108817	-0.731850
63893	0.680347	4.061125	9.910043	-0.205325	0.374654	0.538362	-0.506317	0.340271	-1.126280	-0.658103	-0.083209	-0.109958	-0.740193
63894	-0.136419	1.490232	9.745512	-0.191980	0.042452	0.525960	-0.499034	0.347966	-1.127194	-0.650291	-0.081255	-0.106572	-0.747771
63895	0.097520	1.902275	9.691813	0.176130	-0.074062	0.402530	-0.500089	0.345484	-1.127800	-0.643987	-0.085336	-0.107658	-0.752601
63896	0.197214	2.467224	9.531748	0.039404	-0.100687	0.462007	-0.501279	0.343524	-1.126637	-0.636939	-0.088403	-0.105941	-0.758466
63897	0.357056	2.450691	9.397170	0.051642	-0.122536	0.235550	-0.504472	0.344983	-1.126016	-0.633391	-0.091277	-0.104777	-0.761253
63898	0.733216	2.828936	9.658596	0.003859	-0.165323	0.296907	-0.509117	0.343537	-1.125470	-0.628976	-0.094518	-0.101976	-0.764890
63899	0.373297	2.358739	9.355036	-0.066516	-0.167833	0.372807	-0.512446	0.346262	-1.124941	-0.623579	-0.096902	-0.098129	-0.769500
63900	0.336644	2.353205	9.223974	0.013582	-0.125619	0.346818	-0.517493	0.346233	-1.124749	-0.618217	-0.099738	-0.095876	-0.773736
63901	0.530196	2.745110	9.299168	-0.016866	-0.058725	0.149056	-0.520284	0.346725	-1.125104	-0.615910	-0.100638	-0.094560	-0.775619
63902	0.713597	3.020302	9.259393	-0.062062	-0.029053	0.228620	-0.522689	0.350215	-1.116084	-0.612302	-0.100812	-0.092557	-0.778689
63903	0.535428	2.992816	9.451509	-0.101547	0.007902	0.230537	-0.523761	0.353327	-1.116375	-0.608744	-0.099818	-0.090571	-0.781834
63904	0.466219	2.782780	9.229524	-0.098289	0.019968	0.246567	-0.521382	0.357604	-1.115997	-0.604800	-0.098812	-0.088564	-0.785245
63905	0.483573	2.889904	9.262946	-0.099054	0.052800	0.213170	-0.521130	0.362633	-1.121895	-0.601392	-0.097128	-0.087194	-0.788220
63906	0.512650	3.133172	9.264411	-0.098937	0.091047	0.248762	-0.519018	0.367343	-1.121768	-0.597246	-0.094993	-0.086026	-0.791753
63907	0.314778	3.323767	9.199133	-0.093440	0.155743	0.222708	-0.516907	0.372390	-1.124188	-0.593459	-0.091787	-0.085982	-0.794977
63908	0.198882	3.292528	9.135637	-0.055948	0.169090	0.270680	-0.512140	0.377176	-1.123955	-0.588700	-0.088958	-0.086384	-0.798785
63909	0.225361	3.390083	8.928710	-0.055732	0.200211	0.234627	-0.508700	0.381688	-1.122640	-0.584529	-0.085527	-0.087481	-0.802096
63910	0.301645	3.692462	8.904699	-0.094226	0.263008	0.271127	-0.499682	0.386173	-1.119640	-0.579607	-0.080740	-0.088362	-0.806058
63911	0.151422	3.743174	9.231875	-0.135414	0.280688	0.333020	-0.489074	0.392351	-1.118758	-0.573765	-0.075293	-0.089002	-0.810681
63912	-0.281422	3.623693	9.537221	-0.054416	0.182309	0.383129	-0.479121	0.395940	-1.120373	-0.567036	-0.072458	-0.089417	-0.815613
63913	-0.959088	2.994769	8.904976	0.090479	0.045213	0.328968	-0.473416	0.398028	-1.119430	-0.561274	-0.073387	-0.091118	-0.819319
63914	-1.404783	2.981742	8.116340	0.226309	0.065392	0.168738	-0.468880	0.391520	-1.121036	-0.557805	-0.075233	-0.095098	-0.821067
63915	-2.187148	2.639957	9.139556	0.112031	0.087770	-0.200861	-0.461682	0.383285	-1.123266	-0.560605	-0.074625	-0.098520	-0.818808
63916	-1.542042	0.416346	12.131939	0.667012	-0.310384	-0.230080	-0.467754	0.370854	-1.124670	-0.563695	-0.086797	-0.106079	-0.814532
63917	0.417206	3.340388	11.043517	0.337830	-0.174150	-0.488917	-0.471422	0.354115	-1.129873	-0.571262	-0.092298	-0.110707	-0.808013
63918	0.529479	2.381045	9.841063	-0.303734	0.045522	-0.280837	-0.472218	0.353539	-1.128402	-0.576020	-0.087541	-0.106614	-0.805712
63919	0.442096	1.490915	8.776382	-0.242036	0.090500	-0.354537	-0.469323	0.362708	-1.128142	-0.581798	-0.082436	-0.104542	-0.802363
63920	-0.084343	0.787206	9.516526	-0.150156	0.003014	-0.237983	-0.470393	0.364603	-1.124167	-0.585621	-0.080211	-0.102341	-0.800088
63921	-0.073686	1.578808	10.218544	-0.050215	-0.016404	-0.280282	-0.470933	0.367678	-1.123389	-0.590067	-0.079170	-0.101881	-0.796977
63922	-0.138877	1.881016	9.901352	-0.107468	-0.059856	-0.232990	-0.471214	0.372773	-1.125511	-0.593837	-0.078447	-0.099613	-0.794532
63923	0.054036	2.076216	9.299231	-0.119138	-0.064167	-0.098710	-0.473084	0.376127	-1.123364	-0.595573	-0.077703	-0.097162	-0.793609
63924	0.009404	1.890929	9.342586	-0.092198	-0.034633	0.010322	-0.475219	0.379409	-1.123907	-0.595387	-0.077238	-0.095053	-0.794049
63925	-0.231936	1.850145	9.398069	-0.012848	-0.023113	0.074352	-0.477349	0.381139	-1.123961	-0.594123	-0.077430	-0.094483	-0.795044
63926	-0.817027	1.929359	9.557638	0.019188	-0.013473	0.089664	-0.478676	0.380461	-1.123564	-0.592457	-0.078105	-0.094273	-0.796245
63927	-1.266922	1.974576	9.341303	0.070868	-0.067682	0.033001	-0.476286	0.380653	-1.122105	-0.591811	-0.079860	-0.094600	-0.796513
63928	-1.187888	2.376525	9.282928	0.109012	-0.120239	-0.057425	-0.481057	0.376983	-1.122168	-0.592551	-0.083022	-0.094787	-0.795617
63929	-1.161229	2.287217	9.486609	0.093078	-0.132506	-0.069937	-0.484369	0.373980	-1.122225	-0.593634	-0.085814	-0.094915	-0.794497
63930	-0.999625	2.207620	9.511424	0.105857	-0.133991	-0.077012	-0.489800	0.369060	-1.122051	-0.594708	-0.089118	-0.094919	-0.793329
63931	-0.798995	2.434553	9.251097	0.196836	-0.147254	-0.048568	-0.493767	0.362990	-1.122065	-0.595290	-0.093365	-0.096510	-0.792211
63932	-0.844406	3.501873	10.055223	0.386362	-0.011352	-0.048926	-0.493877	0.355288	-1.121906	-0.595134	-0.098112	-0.102363	-0.791019
63933	-0.993657	3.654491	9.799162	0.064816	0.168663	-0.176057	-0.490667	0.347639	-1.121246	-0.597344	-0.095487	-0.105950	-0.789200
63934	0.952955	2.597364	8.716314	-0.147360	0.272379	-0.196751	-0.485893	0.349979	-1.118131	-0.599926	-0.089074	-0.107030	-0.787844
63935	2.548334	4.898468	9.710715	0.136993	0.575702	0.153055	-0.470463	0.343236	-1.120409	-0.595869	-0.081741	-0.115966	-0.790449
63936	0.958175	2.980932	8.188852	-0.211402	0.620628	1.086303	-0.447090	0.344933	-1.120086	-0.577185	-0.071973	-0.117988	-0.804833
63937	0.219716	2.219975	8.956620	0.038566	0.565295	0.747422	-0.428643	0.350486	-1.118103	-0.563518	-0.064926	-0.124151	-0.814137
63938	-0.248842	2.663159	10.715276	0.160583	0.348768	0.988699	-0.411890	0.344936	-1.118743	-0.545977	-0.063573	-0.129172	-0.825338
63939	-0.559439	2.293396	10.549672	-0.250328	0.078748	0.692256	-0.402863	0.346654	-1.117178	-0.534451	-0.061196	-0.125085	-0.833649
63940	-0.298928	2.084410	9.615692	-0.051495	-0.178160	0.685905	-0.402737	0.349166	-1.116964	-0.523229	-0.065410	-0.121260	-0.840981
63941	-0.003717	2.332496	9.512156	0.015863	-0.195875	0.383575	-0.407111	0.345767	-1.117022	-0.517053	-0.069689	-0.119009	-0.844770
63942	0.144256	2.194386	9.455156	-0.128579	-0.157101	0.204761	-0.410968	0.347363	-1.115581	-0.513891	-0.071587	-0.114715	-0.847132
63943	0.163574	2.476339	9.679882	-0.142756	-0.149220	0.061525	-0.415634	0.353236	-1.116685	-0.513228	-0.072694	-0.110672	-0.847977
63944	0.384791	2.829750	8.297564	-0.224746	-0.095143	0.111092	-0.420033	0.358193	-1.114726	-0.511619	-0.072332	-0.105511	-0.849636
63945	0.560929	3.007897	9.948022	0.013765	-0.116999	0.000220	-0.423081	0.355923	-1.116513	-0.511672	-0.074404	-0.104542	-0.849545
63946	0.788786	2.606550	8.968759	-0.175517	-0.115627	-0.120609	-0.428283	0.363009	-1.115015	-0.513959	-0.074404	-0.100346	-0.848670
63947	1.184837	2.698711	9.117415	-0.146758	0.029712	-0.162119	-0.430020	0.366269	-1.115026	-0.516687	-0.072062	-0.098361	-0.847447
63948	0.654839	2.873637	9.677517	-0.242987	0.079602	-0.055916	-0.429512	0.373761	-1.112504	-0.517551	-0.068172	-0.094936	-0.847633
63949	0.444911	2.704763	9.662722	-0.106411	-0.034461	0.000417	-0.428203	0.380420	-1.111095	-0.517569	-0.067684	-0.092731	-0.847904
63950	0.169410	2.840506	9.224795	0.190807	-0.106736	0.183072	-0.429534	0.380663	-1.108112	-0.514121	-0.071887	-0.094405	-0.849470
63951	-0.624503	2.544518	9.183411	0.179215	-0.002097	0.367781	-0.430045	0.373983	-1.109396	-0.507422	-0.074478	-0.096892	-0.852988
63952	-0.703900	2.615885	9.048050	0.077513	0.117831	0.085342	-0.427112	0.370577	-1.110346	-0.505347	-0.073502	-0.099074	-0.854053
63953	-0.020098	2.934211	9.661164	0.066794	0.101911	0.008998	-0.423786	0.368634	-1.108294	-0.504716	-0.072455	-0.101269	-0.854258
63954	-0.210749	2.561808	9.860312	-0.041780	0.024202	-0.050137	-0.420999	0.369550	-1.108296	-0.505320	-0.071603	-0.100664	-0.854044
63955	-0.523373	2.153156	9.574589	-0.086779	-0.013438	-0.054847	-0.420337	0.369735	-1.104799	-0.506234	-0.070819	-0.099170	-0.853743
63956	-0.362235	2.068676	9.421308	-0.121931	-0.053680	-0.093258	-0.419150	0.372500	-1.104455	-0.507845	-0.070400	-0.096468	-0.853130
63957	-0.150976	2.179323	9.489537	-0.028385	-0.049366	-0.091222	-0.421276	0.372792	-1.102807	-0.509365	-0.070727	-0.095653	-0.852288
63958	0.009031	2.456548	9.728243	-0.023648	-0.069575	-0.206319	-0.424599	0.373427	-1.102748	-0.512784	-0.071360	-0.094624	-0.850298
63959	0.056941	2.333600	9.542893	-0.116910	-0.034554	-0.144503	-0.425802	0.375966	-1.102384	-0.515300	-0.070418	-0.092528	-0.849086
63960	-0.028594	2.234943	9.459175	-0.063755	-0.008135	0.027369	-0.427145	0.380942	-1.104362	-0.514678	-0.070031	-0.091113	-0.849648
63961	-0.320733	2.205385	9.614111	-0.039547	-0.009287	-0.205897	-0.428473	0.380796	-1.102737	-0.518075	-0.069331	-0.090679	-0.847684
63962	-0.314937	2.387536	9.531075	-0.075710	-0.029003	-0.068227	-0.429011	0.383552	-1.106410	-0.519131	-0.068996	-0.088980	-0.847246
63963	-0.166822	2.232430	9.411626	-0.052602	-0.029298	-0.191951	-0.429548	0.384902	-1.103670	-0.522337	-0.068511	-0.088108	-0.845403
63964	-0.256220	1.820553	9.195358	0.102019	0.013238	-0.277792	-0.430081	0.385614	-1.103641	-0.526606	-0.068942	-0.090141	-0.842501
63965	0.308284	2.779980	9.845709	0.312363	0.021198	-0.237477	-0.432187	0.379095	-1.104228	-0.529959	-0.071350	-0.096010	-0.839545
63966	-0.263336	2.366636	9.624284	-0.108791	-0.006882	-0.039028	-0.432182	0.377218	-1.101732	-0.530527	-0.070316	-0.093955	-0.839505
63967	-0.348033	2.068923	9.315832	0.043666	0.013112	-0.148893	-0.433113	0.377485	-1.100232	-0.532777	-0.070165	-0.095098	-0.837963
63968	-0.171257	2.460529	9.448281	0.140064	0.016566	-0.254716	-0.431506	0.372965	-1.100126	-0.536558	-0.070973	-0.097767	-0.835170
63969	-0.144019	2.774143	9.311958	0.240746	0.042316	-0.111031	-0.430958	0.367201	-1.099644	-0.537823	-0.072516	-0.102475	-0.833659
63970	-0.269549	2.696663	9.741954	0.216458	0.036109	-0.012109	-0.429340	0.359646	-1.101519	-0.537383	-0.074294	-0.106277	-0.833310
63971	0.093379	2.904679	9.342329	-0.099184	-0.073697	-0.209262	-0.432558	0.369826	-1.102637	-0.541013	-0.073903	-0.104224	-0.831253
63972	-0.272090	2.584876	8.998952	0.329661	0.202176	-0.648974	-0.433474	0.365065	-1.101702	-0.550581	-0.072824	-0.112628	-0.823937
63973	-0.231628	3.673223	10.270108	0.218569	0.248570	-0.260115	-0.427340	0.356896	-1.099612	-0.553817	-0.070439	-0.119443	-0.821011
63974	-0.397998	2.791409	9.568807	-0.269429	-0.059875	0.035290	-0.426150	0.358697	-1.099972	-0.553512	-0.068599	-0.114092	-0.822132
63975	-0.335959	2.627410	8.994264	-0.002346	0.008252	-0.111955	-0.427625	0.363683	-1.102217	-0.555181	-0.068074	-0.114400	-0.821007
63976	-0.253516	3.228554	9.738434	-0.106590	-0.034865	-0.128532	-0.428695	0.365961	-1.102805	-0.557271	-0.067245	-0.112225	-0.819959
63977	-0.393186	2.908008	9.527156	-0.161274	-0.120572	0.153702	-0.431225	0.368080	-1.101093	-0.555073	-0.067671	-0.108144	-0.821961
63978	-0.251548	2.828028	9.366021	0.063009	-0.145161	0.649309	-0.428804	0.357976	-1.102521	-0.544339	-0.072231	-0.106467	-0.828941
63979	-0.710750	2.241948	9.120464	0.060114	-0.006355	-0.363720	-0.428671	0.357638	-1.100111	-0.550126	-0.072107	-0.108043	-0.824917
63980	-0.467879	2.862943	9.378376	0.139943	-0.008344	-0.254826	-0.432379	0.354102	-1.100989	-0.553898	-0.073309	-0.110413	-0.821968
63981	-0.520595	2.604692	9.470173	0.124763	-0.012074	-0.360967	-0.432102	0.350166	-1.100579	-0.559510	-0.073966	-0.112993	-0.817747
63982	-0.399890	2.767102	9.583374	-0.006613	-0.025577	-0.398633	-0.434352	0.347456	-1.102255	-0.565847	-0.073483	-0.112971	-0.813421
63983	-0.521962	2.813436	9.588907	-0.142607	-0.038382	-0.430943	-0.435430	0.352797	-1.102072	-0.572984	-0.071377	-0.110985	-0.808874
63984	-0.714051	2.703131	9.453866	-0.206590	-0.082468	-0.468507	-0.440229	0.358511	-1.102237	-0.580783	-0.069373	-0.107146	-0.803989
63985	-0.831059	2.744705	9.498102	-0.124083	-0.152142	-0.571225	-0.444761	0.363304	-1.099071	-0.590280	-0.068976	-0.104326	-0.797451
63986	-0.646970	2.990785	9.492267	-0.207537	-0.233097	-0.561446	-0.453283	0.370200	-1.098214	-0.599738	-0.069134	-0.098815	-0.791056
