# Supplementary material for: Identification of Haptic Based Guiding Using Hard Reins
Source: PLoS One. 2015 Jul 22;10(7):e0132020. doi: 10.1371/journal.pone.0132020 (PMC4511788; doi:10.1371/journal.pone.0132020)
Supplement: S1 File — (ZIP) [file pone.0132020.s001.zip › MotionData1/Subject2/T7/fc7.txt]

// Start Time: 0
// Sample rate: 25.0Hz
// Scenario: 4.9
// Firmware Version: 2.6.1
Counter	Acc_X	Acc_Y	Acc_Z	Gyr_X	Gyr_Y	Gyr_Z	Mag_X	Mag_Y	Mag_Z	Quat_w	Quat_x	Quat_y	Quat_z
64710	9.126600	-1.063873	3.432574	-0.062462	-0.067430	0.042632	-0.635365	0.444465	-0.417531	0.705311	-0.350348	-0.446145	-0.425144
64711	9.184515	-1.156157	3.391181	-0.109965	-0.046610	0.072505	-0.636464	0.446879	-0.413012	0.704643	-0.352956	-0.445462	-0.424811
64712	9.137520	-1.286881	3.395248	-0.125852	-0.032119	0.049048	-0.635436	0.450457	-0.411636	0.703843	-0.355464	-0.444520	-0.425032
64713	9.170368	-1.509804	3.333204	-0.114832	-0.007125	0.063943	-0.635072	0.452909	-0.408965	0.703411	-0.357734	-0.443288	-0.425130
64714	9.117414	-1.382225	3.471838	-0.070427	-0.011493	0.043719	-0.636031	0.456447	-0.406000	0.703135	-0.359238	-0.442558	-0.425079
64715	9.152181	-1.272655	3.414483	-0.041816	-0.018187	0.013081	-0.636313	0.460577	-0.405654	0.702694	-0.360125	-0.442459	-0.425161
64716	9.166136	-1.375243	3.461127	-0.011973	-0.030428	-0.000984	-0.636314	0.461130	-0.405774	0.702291	-0.360569	-0.442815	-0.425080
64717	9.157331	-1.214929	3.458770	0.007375	-0.028439	-0.023732	-0.635805	0.459305	-0.402794	0.701802	-0.360525	-0.443538	-0.425169
64718	9.273358	-1.370106	3.352185	0.026713	0.002871	-0.025410	-0.637903	0.457771	-0.403072	0.701763	-0.359928	-0.443929	-0.425332
64719	9.210836	-1.247803	3.316629	0.054306	-0.011373	-0.020320	-0.638430	0.456794	-0.402562	0.701792	-0.359114	-0.444787	-0.425076
64720	9.132853	-1.275797	3.274448	0.061231	-0.007877	-0.022085	-0.639444	0.453239	-0.405776	0.701935	-0.358150	-0.445600	-0.424801
64721	9.155089	-1.224613	3.238343	0.081870	0.002598	-0.030840	-0.639968	0.452545	-0.405786	0.702192	-0.356740	-0.446571	-0.424543
64722	9.162458	-1.205659	3.274762	0.098983	-0.009738	-0.032670	-0.640234	0.452537	-0.405390	0.702488	-0.355171	-0.447799	-0.424075
64723	9.203971	-1.172506	3.317859	0.113636	-0.014021	0.007402	-0.641256	0.450633	-0.408309	0.703141	-0.353799	-0.448999	-0.422871
64724	9.264745	-1.171281	3.379427	0.107754	0.008981	0.044129	-0.639920	0.449844	-0.410303	0.704317	-0.352629	-0.449493	-0.421363
64725	9.283994	-1.178060	3.538694	0.161070	0.043072	0.017036	-0.639780	0.450691	-0.411731	0.705892	-0.350187	-0.450211	-0.419995
64726	9.331079	-1.064881	3.364882	0.126930	0.074698	0.023325	-0.638552	0.448273	-0.415858	0.707603	-0.348007	-0.450076	-0.419071
64727	9.075670	-1.032004	3.443890	0.103521	0.079162	-0.021122	-0.635474	0.445608	-0.420790	0.708769	-0.345725	-0.450060	-0.419008
64728	8.938525	-1.133179	3.699857	0.088825	0.086328	-0.025428	-0.634910	0.443730	-0.424507	0.709906	-0.343538	-0.449778	-0.419183
64729	8.740498	-0.874018	3.686329	0.008738	0.010580	-0.053380	-0.634236	0.441264	-0.425217	0.709535	-0.342871	-0.450147	-0.419962
64730	8.931063	-0.817986	3.300155	-0.058922	-0.114162	-0.086662	-0.637006	0.440118	-0.424038	0.707336	-0.343906	-0.451889	-0.420951
64731	9.254002	-0.574867	3.015282	-0.167282	-0.161812	-0.116116	-0.641004	0.440003	-0.418104	0.703645	-0.346604	-0.453658	-0.423017
64732	9.599558	-1.445143	2.859316	-0.121900	-0.067343	-0.150727	-0.646579	0.439738	-0.412424	0.700867	-0.347546	-0.454636	-0.425796
64733	9.413881	-1.590579	2.764681	-0.012933	0.060844	-0.129761	-0.646835	0.437527	-0.412203	0.700121	-0.346088	-0.454679	-0.428159
64734	9.417114	-1.424688	2.907405	0.082115	0.090459	-0.062806	-0.648381	0.434236	-0.414883	0.700930	-0.343621	-0.454568	-0.428941
64735	9.104113	-1.209252	3.205841	0.130077	0.133128	-0.020153	-0.647405	0.429335	-0.419188	0.702753	-0.340553	-0.454061	-0.428942
64736	8.827719	-0.974757	3.508544	0.172940	0.120072	0.012766	-0.644592	0.427914	-0.424487	0.705083	-0.337234	-0.453786	-0.428029
64737	8.799215	-0.802657	3.773156	0.161616	0.026390	-0.024122	-0.642684	0.424149	-0.430614	0.706110	-0.334584	-0.455051	-0.427072
64738	9.108952	-0.702284	3.675420	0.199284	-0.035790	-0.088918	-0.643044	0.419760	-0.432799	0.706316	-0.331286	-0.457874	-0.426285
64739	9.063900	-0.525528	3.531276	0.158179	-0.060855	-0.136871	-0.647215	0.413126	-0.434869	0.705543	-0.328379	-0.461076	-0.426363
64740	9.225379	-0.408476	3.357298	0.084382	-0.112889	-0.127197	-0.651682	0.407824	-0.433497	0.703928	-0.327001	-0.464243	-0.426654
64741	9.276730	-0.346869	3.453842	0.042373	-0.099664	-0.116567	-0.653529	0.402806	-0.430695	0.702187	-0.326226	-0.466866	-0.427254
64742	9.149696	-0.437719	3.426428	-0.006739	-0.086794	-0.078019	-0.657485	0.400260	-0.428748	0.700625	-0.326359	-0.468557	-0.427865
64743	9.158024	-0.299599	3.222389	-0.008253	-0.125665	-0.049355	-0.659337	0.397869	-0.426550	0.698871	-0.327135	-0.470670	-0.427822
64744	9.536408	-0.539215	3.084328	-0.013435	-0.124564	-0.013492	-0.662780	0.395999	-0.423149	0.697456	-0.328284	-0.472406	-0.427338
64745	9.657642	-0.645332	2.927473	0.057789	0.001196	0.061700	-0.662262	0.396546	-0.422354	0.698266	-0.328112	-0.472591	-0.425940
64746	9.491597	-0.713618	3.085301	0.127965	0.118319	0.133336	-0.659618	0.397978	-0.424446	0.701310	-0.326604	-0.471168	-0.423668
64747	9.198639	-0.834884	3.303419	0.258109	0.196688	0.197695	-0.654681	0.399238	-0.432989	0.706400	-0.323245	-0.469403	-0.419730
64748	9.378427	-0.829828	3.585054	0.305603	0.140563	0.183471	-0.648162	0.399964	-0.441686	0.711174	-0.319488	-0.468803	-0.415189
64749	8.785986	-0.615229	3.517048	0.253933	0.131712	0.118934	-0.642297	0.397083	-0.449137	0.714909	-0.315965	-0.468371	-0.411946
64750	8.408378	-0.317866	3.261238	0.127168	0.044294	-0.022342	-0.640362	0.390588	-0.457419	0.715909	-0.313590	-0.468953	-0.411362
64751	8.838823	0.066239	3.314875	-0.046898	-0.017949	-0.199924	-0.641651	0.387565	-0.459307	0.713695	-0.312586	-0.470184	-0.414556
64752	9.471119	0.006882	3.362378	-0.141004	-0.002297	-0.162866	-0.644725	0.389544	-0.454651	0.711396	-0.313110	-0.470083	-0.418211
64753	9.625061	-0.272932	3.521910	-0.178929	0.061723	-0.111928	-0.646440	0.387301	-0.453108	0.709803	-0.314129	-0.468528	-0.421883
64754	9.623796	-0.493706	3.511532	-0.078960	0.141801	0.071205	-0.644875	0.390902	-0.453048	0.711192	-0.314746	-0.465419	-0.422525
64755	9.563779	-0.783867	3.455518	0.035843	0.204745	0.228075	-0.639598	0.396381	-0.456916	0.715125	-0.314679	-0.461492	-0.420237
64756	9.114646	-0.951551	3.821862	0.171150	0.312393	0.316908	-0.631917	0.401937	-0.465000	0.721674	-0.312547	-0.456466	-0.416100
64757	8.632895	-0.914842	3.949737	0.258462	0.363104	0.334165	-0.618803	0.404414	-0.476073	0.729242	-0.308888	-0.451370	-0.411168
64758	8.873062	-0.579511	4.171725	0.292031	0.232898	0.157505	-0.610152	0.404368	-0.487427	0.734382	-0.304153	-0.449409	-0.407684
64759	9.292110	-0.881137	4.341772	0.226429	0.131094	0.047601	-0.604544	0.401494	-0.495663	0.737225	-0.300236	-0.449135	-0.405753
64760	8.259321	-0.721723	3.898161	0.094427	0.064282	0.047615	-0.601458	0.402448	-0.503281	0.738720	-0.298772	-0.448692	-0.404603
64761	8.479616	-0.518614	3.799111	-0.105793	0.011789	-0.069692	-0.601596	0.403546	-0.502995	0.737539	-0.299661	-0.448176	-0.406667
64762	9.252462	-0.602970	4.242531	-0.262755	0.045436	-0.146637	-0.603213	0.403334	-0.498393	0.735128	-0.301874	-0.446263	-0.411471
64763	9.063329	-0.452761	4.416110	-0.429339	0.085928	-0.192310	-0.603257	0.404375	-0.493515	0.731600	-0.305783	-0.442705	-0.418654
64764	8.500400	-0.180398	4.370037	-0.604306	0.011528	-0.252313	-0.606230	0.410051	-0.486686	0.725797	-0.312291	-0.439007	-0.427745
64765	8.402332	0.446884	3.916338	-0.904211	-0.101966	-0.429786	-0.614555	0.419843	-0.471467	0.715342	-0.322445	-0.435452	-0.441245
64766	9.150287	0.118687	3.598986	-1.084853	-0.140320	-0.574015	-0.625945	0.426215	-0.449992	0.701806	-0.334129	-0.431477	-0.457879
64767	9.350406	-0.575158	3.845988	-1.060705	-0.059211	-0.425466	-0.636389	0.430833	-0.430790	0.690025	-0.345782	-0.425449	-0.472540
64768	9.736814	-1.065022	3.941469	-0.913997	0.058449	-0.219595	-0.641448	0.442142	-0.413070	0.681964	-0.355941	-0.417467	-0.483687
64769	9.388943	-1.446726	4.045766	-0.683076	0.203544	-0.008783	-0.639990	0.450705	-0.402147	0.678547	-0.363183	-0.408215	-0.490950
64770	8.938950	-1.413719	4.044524	-0.482636	0.312253	0.095539	-0.637569	0.461565	-0.397486	0.678436	-0.367456	-0.398533	-0.495854
64771	9.940396	-1.469101	4.763949	-0.352007	0.300827	0.070870	-0.630630	0.469618	-0.396458	0.678834	-0.369812	-0.390514	-0.499921
64772	8.110760	-1.084238	4.308058	-0.396635	0.264065	0.023465	-0.623527	0.476755	-0.399125	0.678129	-0.372753	-0.382793	-0.504645
64773	7.616451	-0.835477	3.708001	-0.543119	0.086344	-0.032545	-0.623082	0.485927	-0.393433	0.674294	-0.378979	-0.376441	-0.509897
64774	8.288410	-0.704634	4.086596	-0.592514	0.026870	-0.124935	-0.623066	0.491988	-0.382024	0.668644	-0.385756	-0.370976	-0.516221
64775	9.014747	-1.355860	4.021805	-0.500176	-0.014768	-0.198411	-0.627250	0.494561	-0.370653	0.662508	-0.391103	-0.367604	-0.522484
64776	9.244454	-2.000393	4.176815	-0.220253	-0.007336	-0.096176	-0.629949	0.495542	-0.363131	0.659674	-0.393420	-0.366164	-0.525333
64777	9.026306	-1.884952	4.004320	0.022024	0.058709	0.083815	-0.629977	0.500076	-0.361860	0.661081	-0.393152	-0.365033	-0.524552
64778	8.828685	-1.970815	4.019769	0.221049	0.127295	0.180229	-0.626235	0.499091	-0.368208	0.665578	-0.390239	-0.364258	-0.521570
64779	8.573895	-1.803550	4.238692	0.293034	0.125906	0.234040	-0.620650	0.501035	-0.375823	0.671137	-0.386763	-0.363858	-0.517299
64780	8.674069	-1.745493	4.179092	0.399476	0.077424	0.263257	-0.611870	0.500017	-0.386540	0.677442	-0.382529	-0.364916	-0.511449
64781	8.613877	-1.608091	4.313190	0.418736	0.078167	0.315516	-0.605726	0.500492	-0.397471	0.684344	-0.378392	-0.365755	-0.504695
64782	8.477369	-1.618374	4.471162	0.480912	0.033728	0.333507	-0.600131	0.501343	-0.405897	0.691504	-0.373919	-0.367614	-0.496857
64783	8.497651	-1.500706	4.351303	0.485213	-0.013175	0.315906	-0.592165	0.501943	-0.414344	0.698072	-0.369691	-0.370272	-0.488797
64784	8.726492	-1.464902	4.448222	0.479505	0.008298	0.283743	-0.586289	0.498940	-0.423110	0.704367	-0.365028	-0.372741	-0.481337
64785	8.499046	-1.648187	4.516243	0.472767	0.010063	0.288113	-0.582242	0.497607	-0.434455	0.710570	-0.360451	-0.375064	-0.473806
64786	8.442881	-1.663351	4.614177	0.438686	-0.019975	0.323884	-0.575842	0.496964	-0.443966	0.716575	-0.356842	-0.377171	-0.465753
64787	8.412783	-1.827634	4.566528	0.421569	-0.066153	0.271479	-0.570125	0.495582	-0.450205	0.721530	-0.353502	-0.380118	-0.458194
64788	8.437593	-1.749907	4.542849	0.356463	-0.064348	0.297837	-0.565609	0.495412	-0.454967	0.726218	-0.351229	-0.382210	-0.450733
64789	8.571861	-1.687279	4.482527	0.296874	-0.092589	0.235142	-0.561882	0.495235	-0.459855	0.729650	-0.349596	-0.384593	-0.444390
64790	8.515260	-1.789173	4.521125	0.249706	-0.124621	0.186345	-0.561591	0.493339	-0.462388	0.732044	-0.348511	-0.387346	-0.438879
64791	8.615522	-1.730288	4.386474	0.192721	-0.083750	0.170934	-0.560517	0.495740	-0.466024	0.734185	-0.347804	-0.389090	-0.434296
64792	8.472361	-1.633429	4.519490	0.128815	-0.058877	0.124058	-0.558021	0.495757	-0.465386	0.735656	-0.347419	-0.390229	-0.431083
64793	8.143146	-1.311462	4.635796	0.087136	-0.090309	0.094350	-0.557482	0.495920	-0.466962	0.736327	-0.347695	-0.391672	-0.428397
64794	8.541615	-1.001474	4.611634	-0.004277	-0.129113	0.047434	-0.559208	0.495325	-0.464861	0.735662	-0.349255	-0.393237	-0.426834
64795	8.708735	-1.104328	4.783066	-0.018652	-0.163865	0.037820	-0.560029	0.495963	-0.461429	0.734522	-0.351235	-0.395250	-0.425310
64796	8.650214	-1.150885	4.648161	0.045868	-0.174645	0.028001	-0.562955	0.495332	-0.457482	0.733661	-0.352294	-0.398031	-0.423322
64797	7.993028	-1.190670	4.585293	0.141908	-0.286162	0.081386	-0.565498	0.497738	-0.453478	0.733022	-0.353255	-0.402875	-0.419025
64798	7.355745	-1.988457	4.564443	0.322560	-0.470328	0.153591	-0.571434	0.493362	-0.450108	0.732710	-0.353708	-0.411383	-0.410840
64799	8.962047	-2.774985	4.637206	0.360437	-0.685644	0.236939	-0.577801	0.492669	-0.443906	0.731460	-0.355947	-0.422648	-0.399545
64800	9.074877	-2.648166	4.495968	0.489282	-0.708292	0.173699	-0.588127	0.490534	-0.435865	0.730195	-0.355888	-0.435641	-0.387783
64801	9.808857	-2.786679	4.598107	0.474374	-0.629201	0.245622	-0.595810	0.485946	-0.428024	0.729907	-0.355927	-0.446654	-0.375568
64802	9.020782	-1.872654	4.653538	0.397379	-0.483925	0.069845	-0.602166	0.486103	-0.423643	0.728829	-0.354398	-0.456183	-0.367570
64803	8.194929	-1.686481	4.263640	0.323580	-0.428470	-0.010182	-0.609140	0.478825	-0.420586	0.727141	-0.352679	-0.464770	-0.361763
64804	7.844830	-1.699078	3.918035	0.111297	-0.421214	-0.079379	-0.617460	0.474263	-0.415365	0.723376	-0.353372	-0.472274	-0.358905
64805	8.204240	-1.867348	3.708788	-0.153815	-0.397608	-0.122080	-0.625016	0.470500	-0.407246	0.717704	-0.357227	-0.477647	-0.359365
64806	8.782429	-2.053313	3.612880	-0.306478	-0.278185	-0.203180	-0.634751	0.470765	-0.392205	0.711330	-0.361689	-0.480896	-0.363221
64807	8.989570	-2.543399	2.988522	-0.369654	-0.158430	-0.230490	-0.642347	0.471378	-0.381242	0.705524	-0.365824	-0.481963	-0.368945
64808	9.105555	-2.726524	2.775001	-0.295429	-0.009689	-0.383766	-0.650555	0.467619	-0.373905	0.700362	-0.366374	-0.482727	-0.377144
64809	9.436693	-2.697570	2.753236	-0.109438	0.003849	-0.341481	-0.657818	0.462795	-0.368960	0.697111	-0.364573	-0.484166	-0.383022
64810	10.153574	-2.434938	2.813055	0.054344	0.075715	-0.387900	-0.660660	0.454528	-0.371728	0.695203	-0.359496	-0.486360	-0.388471
64811	12.031807	-1.618314	3.021006	0.270313	0.064570	-0.527914	-0.669532	0.441248	-0.375340	0.693725	-0.350104	-0.491154	-0.393625
64812	10.813018	-0.370340	2.626246	0.378696	0.228134	-0.297813	-0.675967	0.423935	-0.385350	0.696189	-0.340140	-0.493045	-0.395642
64813	9.234309	-0.811064	1.997838	0.163477	0.377290	-0.103326	-0.672400	0.416704	-0.399565	0.700252	-0.333879	-0.489635	-0.398031
64814	7.857643	0.060002	1.565040	-0.054332	0.338358	-0.157190	-0.669658	0.411906	-0.410576	0.701895	-0.330418	-0.485525	-0.403029
64815	8.294149	0.735375	2.056101	-0.242682	0.123719	-0.202606	-0.667520	0.409342	-0.413268	0.699878	-0.330869	-0.483077	-0.409063
64816	9.553490	0.631496	2.570330	-0.361633	-0.031446	-0.193766	-0.671766	0.410497	-0.409801	0.695553	-0.334306	-0.481862	-0.415035
64817	10.795978	0.130117	3.042969	-0.388262	-0.028414	-0.073059	-0.674754	0.415457	-0.400886	0.692059	-0.339223	-0.479469	-0.419632
64818	9.910131	-0.304073	3.042722	-0.443655	0.079403	0.101768	-0.672719	0.422440	-0.395380	0.690592	-0.345687	-0.473956	-0.423023
64819	8.700080	-0.426467	2.976922	-0.460052	0.062949	0.066703	-0.668581	0.432075	-0.390756	0.688539	-0.352112	-0.468684	-0.426927
64820	8.156618	-0.174934	2.823564	-0.414403	-0.114299	0.102590	-0.668954	0.441888	-0.381895	0.685366	-0.359758	-0.466007	-0.428584
64821	8.666249	-0.371165	3.051130	-0.293351	-0.274331	0.098395	-0.671207	0.451071	-0.368307	0.681512	-0.367002	-0.466509	-0.428043
64822	9.322292	-0.583166	2.834409	-0.115204	-0.267088	0.098019	-0.672236	0.456025	-0.357437	0.678954	-0.371798	-0.468451	-0.425841
64823	9.214115	-0.087920	2.035235	0.049784	-0.117633	0.187729	-0.672553	0.460240	-0.352888	0.679787	-0.373837	-0.469081	-0.422017
64824	9.356770	0.053652	1.414096	0.147412	-0.002959	0.291570	-0.670466	0.465224	-0.352804	0.683258	-0.374621	-0.468189	-0.416673
64825	10.321277	-0.478333	2.236549	0.195496	0.144704	0.403711	-0.661252	0.471417	-0.355505	0.689343	-0.374467	-0.464864	-0.410465
64826	11.304741	-0.987660	3.630320	0.171105	0.316451	0.355641	-0.651326	0.481308	-0.366540	0.696404	-0.372830	-0.459236	-0.406352
64827	9.178564	-1.831947	3.042712	0.036861	0.416516	0.318562	-0.638230	0.488471	-0.377520	0.702992	-0.371792	-0.451400	-0.404736
64828	8.560884	-2.750353	2.278765	-0.153326	0.176844	0.329769	-0.627415	0.496101	-0.383486	0.706060	-0.375502	-0.445233	-0.402796
64829	10.077225	-2.132938	2.988958	-0.029806	0.142746	0.200491	-0.620741	0.504826	-0.383813	0.708648	-0.376554	-0.441531	-0.401342
64830	8.722318	-2.495765	2.826227	0.411123	0.096418	0.338461	-0.611729	0.505561	-0.391216	0.715219	-0.372960	-0.440902	-0.393658
64831	8.163495	-2.430315	2.389700	0.625051	-0.106257	0.410434	-0.605303	0.504956	-0.403749	0.722028	-0.368474	-0.444290	-0.381456
64832	8.928417	-3.032296	2.891310	0.676894	-0.159024	0.389385	-0.598675	0.508421	-0.410818	0.728430	-0.363369	-0.448836	-0.368645
64833	9.874005	-3.189561	2.988294	0.644679	-0.129393	0.286801	-0.595423	0.503739	-0.419732	0.733928	-0.357560	-0.453390	-0.357683
64834	9.405905	-2.822199	3.498290	0.574922	-0.079120	0.241683	-0.591758	0.499646	-0.431263	0.738954	-0.351877	-0.456925	-0.348351
64835	8.445546	-2.299224	3.268837	0.484798	-0.127762	0.178800	-0.589575	0.493959	-0.437956	0.742350	-0.347322	-0.460934	-0.340329
64836	8.141194	-2.353639	3.170629	0.404833	-0.156701	0.168345	-0.588600	0.492001	-0.443184	0.744795	-0.343939	-0.464854	-0.333014
64837	8.406127	-2.785578	3.390806	0.292235	-0.169785	0.158258	-0.588054	0.489955	-0.444542	0.746223	-0.342298	-0.468230	-0.326718
64838	8.668434	-2.875085	3.378630	0.182483	-0.154275	0.111570	-0.587767	0.488608	-0.446802	0.746714	-0.341639	-0.470987	-0.322293
64839	8.652390	-2.716442	3.313462	0.036072	-0.080944	0.024959	-0.589904	0.489094	-0.443364	0.746336	-0.341994	-0.472234	-0.320965
64840	8.688791	-2.761309	3.171546	-0.165272	-0.014942	-0.122541	-0.592815	0.491816	-0.442764	0.744231	-0.343425	-0.472253	-0.324280
64841	8.734590	-2.820876	3.254386	-0.292324	-0.015347	-0.358539	-0.598391	0.490857	-0.436704	0.739710	-0.344632	-0.472986	-0.332178
64842	8.895270	-2.844454	3.066318	-0.283781	-0.085568	-0.449452	-0.605145	0.485178	-0.429153	0.733876	-0.345153	-0.475461	-0.340928
64843	9.285000	-2.816517	2.871271	-0.336834	-0.049528	-0.284283	-0.614141	0.485020	-0.423709	0.729107	-0.347908	-0.475782	-0.347843
64844	10.152067	-2.577578	3.421234	-0.377676	0.166446	-0.346239	-0.615248	0.485203	-0.417265	0.725571	-0.348969	-0.473132	-0.357650
64845	10.307161	-1.827545	3.525182	-0.304757	0.281593	-0.686358	-0.626807	0.473338	-0.414922	0.721104	-0.345033	-0.471540	-0.372306
64846	9.628271	-1.454513	3.245931	-0.248504	0.242788	-0.623105	-0.634131	0.463631	-0.416373	0.716923	-0.340927	-0.470460	-0.385301
64847	9.322124	-1.443099	2.889967	-0.248682	0.104477	-0.334831	-0.636478	0.461561	-0.418104	0.713596	-0.340722	-0.469266	-0.393037
64848	9.148591	-1.154924	2.854840	-0.325233	0.076051	-0.261381	-0.640352	0.460860	-0.412640	0.709973	-0.342326	-0.467411	-0.400346
64849	8.938978	-1.262017	2.603918	-0.361490	0.081706	-0.264772	-0.643020	0.460918	-0.408417	0.706092	-0.344522	-0.465122	-0.407921
64850	8.898232	-0.718759	2.680391	-0.364288	-0.002068	-0.267681	-0.646513	0.461332	-0.400243	0.701309	-0.347207	-0.464025	-0.415083
64851	9.211700	0.394432	2.308849	-0.385642	-0.003618	-0.162151	-0.651596	0.461713	-0.390745	0.697176	-0.351317	-0.462002	-0.420805
64852	9.173163	0.352520	1.737708	-0.471416	-0.236884	-0.382378	-0.659741	0.464509	-0.378288	0.688355	-0.356349	-0.464004	-0.428816
64853	10.153129	0.695931	1.971779	-0.567986	-0.267948	-0.272162	-0.668691	0.464499	-0.362730	0.679314	-0.364072	-0.464817	-0.435809
64854	10.736726	0.508067	1.384188	-0.582976	-0.207550	-0.277075	-0.678714	0.464863	-0.344924	0.670620	-0.371219	-0.464550	-0.443462
64855	10.041938	-0.143084	1.318327	-0.491450	-0.055512	-0.046675	-0.682800	0.469745	-0.330617	0.665835	-0.378020	-0.461444	-0.448145
64856	9.221829	-0.570567	1.319079	-0.330716	-0.026481	-0.068078	-0.682888	0.473215	-0.321488	0.662420	-0.382054	-0.459354	-0.451916
64857	9.119785	-0.494751	1.567070	-0.089598	0.005105	-0.080925	-0.683969	0.475935	-0.319325	0.660841	-0.382639	-0.459322	-0.453763
64858	9.529216	-0.313233	1.957295	0.126991	0.002172	-0.011736	-0.684358	0.474277	-0.319355	0.661680	-0.380860	-0.460553	-0.452788
64859	9.774986	0.162128	2.244103	0.309869	0.015791	-0.025323	-0.684432	0.470897	-0.324805	0.663712	-0.376554	-0.463596	-0.450302
64860	10.891976	-0.158602	2.722214	0.265353	-0.070596	0.071593	-0.683711	0.465729	-0.330033	0.665648	-0.374352	-0.466396	-0.446373
64861	9.228339	-0.128139	2.136374	0.209059	0.033513	0.014217	-0.684459	0.463289	-0.334015	0.667400	-0.371565	-0.467990	-0.444413
64862	9.234849	0.119081	1.946037	0.077013	-0.040251	-0.058904	-0.685499	0.459971	-0.334205	0.667028	-0.370370	-0.469668	-0.444199
64863	9.136547	0.792416	1.938523	0.068909	-0.006579	-0.079804	-0.686264	0.457087	-0.335832	0.666490	-0.368899	-0.471283	-0.444518
64864	9.792033	0.552245	2.074928	0.110261	0.047406	0.005838	-0.687954	0.453081	-0.336687	0.667758	-0.367089	-0.471607	-0.443770
64865	9.854653	0.504346	2.406943	0.151430	0.162600	0.096777	-0.687501	0.450401	-0.342520	0.670956	-0.364647	-0.470426	-0.442211
64866	9.468925	0.725249	2.486796	0.142384	0.213892	0.175370	-0.682834	0.451648	-0.350145	0.675502	-0.362514	-0.467547	-0.440091
64867	9.420892	0.839508	2.508903	0.071829	0.184908	0.165007	-0.677777	0.452614	-0.357122	0.678879	-0.361530	-0.464875	-0.438533
64868	9.405415	0.695957	2.550801	-0.013473	0.184731	0.214115	-0.671939	0.453850	-0.363048	0.682324	-0.362104	-0.460714	-0.437100
64869	9.068634	0.524333	2.527081	-0.054086	0.214447	0.236961	-0.666401	0.459468	-0.366654	0.685633	-0.363183	-0.456020	-0.435949
64870	8.813362	0.615909	2.786100	-0.018511	0.188324	0.217547	-0.658485	0.465119	-0.371063	0.689060	-0.363801	-0.451709	-0.434517
64871	8.570652	0.394413	3.248606	0.032286	0.059784	0.147243	-0.655295	0.467972	-0.376020	0.690775	-0.364157	-0.450538	-0.432707
64872	9.229452	0.410459	3.921275	0.039662	-0.144119	-0.010257	-0.653973	0.462860	-0.374292	0.689633	-0.364789	-0.452966	-0.431460
64873	11.736880	-1.861148	4.344334	0.100848	-0.475866	0.107009	-0.660359	0.459088	-0.364604	0.686624	-0.368419	-0.460016	-0.425676
64874	9.346298	-3.877324	3.470116	0.029869	-0.039559	0.103925	-0.662362	0.457360	-0.360422	0.687322	-0.369328	-0.460068	-0.423702
64875	9.633520	-2.616669	3.394262	0.158844	-0.166439	0.110079	-0.665284	0.454933	-0.356247	0.687613	-0.369589	-0.463225	-0.419541
64876	8.716413	-3.446423	3.188135	0.414603	-0.103407	0.104221	-0.665893	0.449315	-0.359637	0.690526	-0.365733	-0.467359	-0.413508
64877	9.141712	-3.090147	3.348034	0.525472	-0.223467	0.332991	-0.664408	0.448554	-0.363733	0.694749	-0.363494	-0.472579	-0.402325
64878	9.047945	-2.475073	3.337165	0.467282	-0.140138	0.290577	-0.660576	0.448752	-0.365464	0.699073	-0.360878	-0.476165	-0.392849
64879	8.769553	-2.185963	3.531733	0.276669	0.028275	0.235715	-0.657228	0.448872	-0.372313	0.702990	-0.359131	-0.476434	-0.387092
64880	8.166923	-2.436857	3.638935	0.048427	0.074067	0.167535	-0.653488	0.445939	-0.377388	0.705297	-0.359494	-0.474585	-0.384824
64881	8.088165	-2.632816	3.420044	-0.124139	0.041791	0.034498	-0.652835	0.448296	-0.377871	0.704930	-0.361371	-0.472925	-0.385779
64882	8.392187	-3.118760	3.224503	-0.218850	0.040715	-0.073293	-0.651968	0.453631	-0.373702	0.703120	-0.363471	-0.471210	-0.389195
64883	8.727224	-2.858009	3.092145	-0.388441	0.083840	-0.176451	-0.652780	0.453865	-0.371065	0.699589	-0.366763	-0.468352	-0.395862
64884	9.995010	-2.405001	3.289650	-0.433452	-0.077881	-0.645902	-0.660760	0.452553	-0.360791	0.690440	-0.367375	-0.470712	-0.408360
64885	8.849176	-0.827617	2.464476	-0.252155	0.089264	-0.556464	-0.673118	0.438587	-0.356777	0.684739	-0.365022	-0.471547	-0.418968
64886	8.737453	-0.051313	1.935730	-0.199056	-0.110628	-0.635793	-0.684710	0.426532	-0.350629	0.676811	-0.362672	-0.476013	-0.428727
64887	10.355051	-1.268376	2.738188	-0.135751	-0.085483	-0.530849	-0.695370	0.413392	-0.345166	0.670314	-0.360324	-0.479924	-0.436485
64888	10.843816	-0.851076	3.037926	-0.110050	0.036632	-0.274971	-0.701797	0.403100	-0.343484	0.667417	-0.358860	-0.480464	-0.441506
64889	9.386713	-0.416641	2.639509	-0.103132	0.119780	-0.153787	-0.704016	0.400195	-0.344576	0.666358	-0.357852	-0.479152	-0.445334
64890	9.192405	0.074954	2.677632	-0.044772	0.120516	-0.009241	-0.704798	0.398119	-0.344612	0.667065	-0.357313	-0.477230	-0.446770
64891	9.299527	-0.283420	2.953351	-0.046340	0.050871	0.182519	-0.701899	0.400649	-0.346027	0.668738	-0.359350	-0.474930	-0.445082
64892	9.216387	-0.277323	3.345193	-0.015633	0.051346	0.243478	-0.697572	0.406767	-0.346594	0.671230	-0.361437	-0.472368	-0.442359
64893	9.025115	-0.491506	3.545111	0.086511	0.016594	0.185507	-0.694155	0.411925	-0.348223	0.673557	-0.361984	-0.471646	-0.439133
64894	9.009165	-0.740507	3.464452	0.261941	-0.008667	0.153546	-0.691377	0.413221	-0.350319	0.676665	-0.360001	-0.472962	-0.434547
64895	8.941470	-0.701398	3.272866	0.393530	-0.066129	0.189618	-0.690454	0.415174	-0.351337	0.680422	-0.357117	-0.475949	-0.427744
64896	9.056511	-0.186531	3.161314	0.476972	-0.060184	0.215522	-0.688298	0.414439	-0.357013	0.685017	-0.353203	-0.479301	-0.419845
64897	8.984830	-0.008270	2.901583	0.506880	-0.004431	0.215561	-0.686246	0.412915	-0.365724	0.690252	-0.348396	-0.482125	-0.411980
64898	9.320494	-0.067525	2.730756	0.533294	-0.026185	0.246880	-0.683549	0.409988	-0.372104	0.695659	-0.343634	-0.485147	-0.403244
64899	10.446795	-0.394557	3.552392	0.467132	-0.043780	0.311787	-0.678502	0.409550	-0.377139	0.700840	-0.340521	-0.487418	-0.394071
64900	9.515708	-0.759385	3.021485	0.404276	0.113225	0.321027	-0.673957	0.410534	-0.385950	0.707146	-0.337100	-0.486825	-0.386406
64901	7.997874	-1.179548	2.462181	0.358249	0.151797	0.361198	-0.665972	0.411993	-0.396877	0.713719	-0.334391	-0.485049	-0.378833
64902	8.388189	-2.160397	3.051797	0.506984	0.010576	0.418101	-0.659626	0.416258	-0.401959	0.720276	-0.331130	-0.485922	-0.368014
64903	8.990658	-3.120468	3.353513	0.710734	-0.322554	0.430714	-0.656153	0.415260	-0.407519	0.724862	-0.327477	-0.492889	-0.352696
64904	9.592115	-2.653420	3.237308	0.847105	-0.378926	0.494747	-0.655337	0.413643	-0.409920	0.729964	-0.322701	-0.501030	-0.334642
64905	9.646399	-2.467741	3.526837	0.805646	-0.315351	0.470617	-0.652669	0.416082	-0.415275	0.734995	-0.317811	-0.507872	-0.317561
64906	9.300909	-2.354164	4.061864	0.735349	-0.279655	0.247564	-0.652763	0.411283	-0.417601	0.738259	-0.311279	-0.515031	-0.304668
64907	8.467042	-1.867099	3.688541	0.605576	-0.338642	0.193511	-0.654575	0.406736	-0.419385	0.739670	-0.306459	-0.522390	-0.293395
64908	7.971408	-1.791430	3.376609	0.400337	-0.417357	0.091744	-0.658809	0.403193	-0.415223	0.738212	-0.303948	-0.530339	-0.285307
64909	8.758966	-1.994311	3.110973	0.176959	-0.358304	-0.112276	-0.668321	0.397224	-0.408707	0.734880	-0.302269	-0.537193	-0.282859
64910	9.094016	-2.139658	3.043052	-0.074118	-0.157594	-0.146670	-0.674705	0.394148	-0.399530	0.731860	-0.302697	-0.539994	-0.284889
64911	8.820494	-2.415254	2.493383	-0.290188	0.044572	-0.166419	-0.675533	0.395051	-0.395305	0.729699	-0.305000	-0.538545	-0.290661
64912	9.193512	-2.730679	2.410056	-0.399722	0.145749	-0.323601	-0.679405	0.397704	-0.389972	0.726866	-0.306510	-0.536060	-0.300595
64913	9.618677	-2.394033	2.589049	-0.333277	0.235544	-0.402010	-0.681895	0.394785	-0.390143	0.724972	-0.305767	-0.532905	-0.311343
64914	9.917118	-2.528598	2.672250	-0.256478	0.384415	-0.358137	-0.680820	0.393164	-0.392021	0.725180	-0.303281	-0.527910	-0.321630
64915	10.390488	-1.432462	2.841572	-0.129067	0.367157	-0.434484	-0.680189	0.387505	-0.402117	0.725521	-0.298372	-0.524189	-0.331390
64916	11.537023	0.324478	2.878842	-0.080563	0.182930	-0.476150	-0.682073	0.375973	-0.407846	0.723724	-0.293345	-0.523837	-0.340245
64917	10.553226	0.091793	2.292922	-0.292771	0.170236	-0.067484	-0.682476	0.375958	-0.406925	0.723372	-0.295868	-0.519646	-0.345201
64918	8.655340	0.003388	1.662374	-0.601320	0.260671	-0.077086	-0.679880	0.383417	-0.405745	0.721888	-0.301965	-0.512157	-0.354105
64919	8.417084	0.140583	2.173468	-0.725845	0.152019	-0.106735	-0.675764	0.395516	-0.399496	0.718249	-0.310385	-0.505334	-0.363891
64920	8.895251	0.017394	2.625564	-0.661958	0.024616	-0.051368	-0.676694	0.406666	-0.387582	0.713909	-0.319196	-0.500457	-0.371471
64921	9.797301	-0.926526	2.770467	-0.540718	-0.085327	0.077301	-0.675913	0.418664	-0.375927	0.710143	-0.328438	-0.497078	-0.375151
64922	9.590275	-0.550201	2.705546	-0.383229	-0.035585	0.225195	-0.674975	0.429871	-0.367046	0.708890	-0.336403	-0.493229	-0.375545
64923	9.025422	-0.181193	2.702055	-0.312529	0.014708	0.120334	-0.671639	0.439758	-0.360966	0.707815	-0.342013	-0.489816	-0.376968
64924	8.721534	-0.194389	2.374743	-0.327055	0.006671	-0.066358	-0.671197	0.446152	-0.353621	0.705080	-0.345968	-0.487715	-0.381184
64925	9.178834	-0.121746	2.914857	-0.326694	-0.025999	-0.109997	-0.673661	0.452781	-0.345331	0.701692	-0.349768	-0.486327	-0.385715
64926	9.430943	-0.279794	2.962473	-0.279038	0.042377	-0.097674	-0.673726	0.455731	-0.338707	0.699331	-0.352445	-0.484263	-0.390139
64927	9.094415	-0.439894	2.774261	-0.233078	0.037018	-0.052503	-0.674682	0.457750	-0.335509	0.697602	-0.354949	-0.482291	-0.393393
64928	8.938772	-0.414755	2.816956	-0.234278	0.068805	0.035663	-0.674478	0.462377	-0.330429	0.696816	-0.358063	-0.479235	-0.395693
64929	9.112443	-0.655553	2.945110	-0.266012	0.124968	0.136277	-0.670301	0.469021	-0.329015	0.697144	-0.362100	-0.474408	-0.397255
64930	9.079694	-0.443188	2.864144	-0.371622	0.120610	0.133056	-0.666549	0.477279	-0.324677	0.696569	-0.367622	-0.468798	-0.399842
64931	9.706457	-0.593692	3.036386	-0.340954	0.140767	0.103482	-0.662012	0.486231	-0.320068	0.696153	-0.372197	-0.463357	-0.402666
64932	10.159009	-1.359898	3.484762	-0.253983	0.283999	0.211949	-0.655742	0.494956	-0.317972	0.698481	-0.375482	-0.455736	-0.404280
64933	11.011772	-1.944311	3.865948	-0.170063	0.313905	0.354164	-0.645753	0.506405	-0.321100	0.702866	-0.378512	-0.447305	-0.403270
64934	10.363860	-2.114749	3.537081	-0.049753	0.263385	0.302121	-0.633911	0.516775	-0.324788	0.707189	-0.379837	-0.440894	-0.401522
64935	8.770064	-1.818632	2.800866	0.140905	0.184600	0.203364	-0.624402	0.522187	-0.330790	0.711479	-0.378141	-0.437874	-0.398841
64936	7.574914	-1.640062	1.847955	0.298635	0.089378	0.263479	-0.616721	0.526771	-0.338239	0.716529	-0.375533	-0.436972	-0.393213
64937	8.393216	-2.338095	1.993450	0.231462	-0.141525	0.292877	-0.611306	0.528930	-0.341124	0.719261	-0.375911	-0.438643	-0.385936
64938	10.020026	-2.811959	2.753006	0.120115	-0.212880	0.134558	-0.608430	0.532951	-0.340540	0.719277	-0.377036	-0.441631	-0.381375
64939	10.186481	-2.620435	2.865691	0.029927	-0.137240	0.089685	-0.608210	0.534550	-0.335915	0.718905	-0.378514	-0.443205	-0.378777
64940	9.127110	-2.328150	2.940329	0.036258	-0.078955	-0.039457	-0.611107	0.535216	-0.336274	0.718132	-0.378277	-0.444928	-0.378460
64941	8.256235	-1.873056	2.853123	0.038381	-0.093158	-0.010903	-0.612177	0.533931	-0.333666	0.717444	-0.378411	-0.446687	-0.377559
64942	8.369166	-2.133134	2.795964	-0.033258	-0.199400	-0.001356	-0.613263	0.534008	-0.329718	0.715348	-0.380413	-0.449321	-0.376396
64943	8.675378	-2.180708	2.909279	-0.166761	-0.225038	-0.086467	-0.617406	0.533871	-0.322206	0.711331	-0.383792	-0.451977	-0.377396
64944	8.877095	-2.196235	3.059364	-0.299446	-0.161039	-0.096332	-0.621967	0.535221	-0.312561	0.706786	-0.388420	-0.452754	-0.380258
64945	8.626176	-2.240393	3.076638	-0.388845	-0.110041	-0.177080	-0.627595	0.537928	-0.301963	0.701344	-0.393215	-0.452736	-0.385393
64946	8.488707	-2.452538	3.050159	-0.432816	-0.055352	-0.239599	-0.633477	0.537454	-0.290900	0.695507	-0.397561	-0.452052	-0.392255
64947	9.040665	-2.477119	3.308248	-0.405925	-0.060922	-0.348635	-0.639991	0.535072	-0.282234	0.688925	-0.400590	-0.452455	-0.400243
64948	8.814207	-2.621349	2.696407	-0.143577	-0.094998	-0.354755	-0.652931	0.526565	-0.274036	0.684001	-0.400144	-0.455454	-0.405694
64949	9.241610	-2.874192	2.179297	0.009451	-0.166816	-0.206161	-0.659533	0.521337	-0.269365	0.680855	-0.399597	-0.459434	-0.407037
64950	9.515333	-2.596727	2.559495	0.117580	0.085405	-0.192660	-0.664769	0.515644	-0.270490	0.680952	-0.395562	-0.460776	-0.409292
64951	10.379810	-2.015034	2.848052	0.162842	0.296726	-0.537530	-0.672548	0.502852	-0.279353	0.680507	-0.386059	-0.462250	-0.417364
64952	11.582644	-1.834415	3.142454	0.216086	0.322088	-0.636880	-0.679896	0.486931	-0.291301	0.679711	-0.374536	-0.464550	-0.426508
64953	11.107216	-0.374914	2.798909	0.232070	0.265484	-0.534390	-0.691047	0.465721	-0.302538	0.679275	-0.364245	-0.466876	-0.433518
64954	8.878932	0.044854	2.129959	0.069813	0.225494	-0.271877	-0.695137	0.454634	-0.312444	0.679468	-0.358825	-0.466404	-0.438219
64955	7.506283	0.738048	1.534726	-0.194425	0.243587	-0.265241	-0.697671	0.445745	-0.320480	0.677936	-0.356950	-0.463320	-0.445337
64956	8.238747	0.378704	1.851677	-0.261303	0.011485	-0.373710	-0.702770	0.437982	-0.321385	0.672779	-0.356938	-0.463506	-0.452907
64957	9.837064	0.017312	2.560223	-0.292185	-0.084067	-0.319519	-0.708350	0.434519	-0.313666	0.666901	-0.358749	-0.464340	-0.459272
64958	10.976822	0.214034	2.764301	-0.189943	-0.057231	-0.000336	-0.713665	0.432311	-0.306843	0.664949	-0.361836	-0.463371	-0.460656
64959	9.580893	-0.402163	3.155817	-0.194526	0.037465	0.209138	-0.710948	0.438367	-0.303723	0.665696	-0.366096	-0.459667	-0.459923
64960	8.459397	0.034512	2.953071	-0.278498	-0.013658	0.189827	-0.709673	0.440535	-0.299619	0.665216	-0.371697	-0.455903	-0.459871
64961	8.503188	0.043241	3.007874	-0.351883	-0.148997	0.058824	-0.710826	0.448139	-0.291057	0.661652	-0.378329	-0.454308	-0.461180
64962	9.012457	-0.243639	3.091300	-0.324261	-0.207851	0.002862	-0.708697	0.457009	-0.281837	0.657271	-0.384583	-0.454049	-0.462526
64963	9.202190	-0.271142	3.016307	-0.256345	-0.180619	0.013240	-0.711801	0.459219	-0.273630	0.653657	-0.389765	-0.454053	-0.463305
64964	9.082088	-0.071805	2.644192	-0.198184	-0.099973	0.028957	-0.712939	0.461850	-0.264509	0.651417	-0.393575	-0.453307	-0.463969
64965	9.051827	-0.005945	1.759621	-0.154718	-0.025054	0.083104	-0.714438	0.460093	-0.257574	0.650606	-0.396591	-0.451683	-0.464124
64966	9.743553	-0.267225	2.020797	-0.184553	0.119273	0.231149	-0.711038	0.464529	-0.256723	0.652303	-0.399997	-0.446590	-0.463745
64967	9.445956	0.114055	2.456833	-0.198303	0.279923	0.246391	-0.704840	0.472652	-0.261597	0.655323	-0.402180	-0.439290	-0.464573
64968	10.237313	-0.550956	2.930300	-0.176099	0.403894	0.328867	-0.693899	0.482630	-0.267650	0.660424	-0.403631	-0.429705	-0.465053
64969	11.423738	-2.296676	3.580226	-0.250670	0.460417	0.507559	-0.680444	0.495983	-0.276806	0.666856	-0.406990	-0.417329	-0.464218
64970	9.163339	-2.810694	2.864825	-0.337535	0.454810	0.397588	-0.665950	0.511127	-0.285014	0.671488	-0.410579	-0.404873	-0.465410
64971	9.326773	-2.271221	3.125391	-0.280469	0.221261	0.121096	-0.657809	0.520329	-0.286467	0.671946	-0.413303	-0.398443	-0.467880
64972	7.813760	-1.422674	2.639730	-0.063694	0.119506	-0.028437	-0.655436	0.523687	-0.288387	0.672059	-0.412844	-0.396493	-0.469776
64973	8.564373	-2.065464	2.671351	-0.066315	-0.115831	0.030401	-0.654917	0.522986	-0.287092	0.670734	-0.415127	-0.397334	-0.468946
64974	9.875596	-2.456199	3.182720	-0.241385	-0.130838	-0.064830	-0.656281	0.523454	-0.281558	0.667030	-0.419100	-0.397378	-0.470656
64975	9.983835	-2.216531	3.377338	-0.341100	-0.076469	-0.139406	-0.664526	0.521581	-0.270768	0.662090	-0.423330	-0.396498	-0.474571
64976	8.934286	-1.944166	3.269866	-0.447753	-0.053327	-0.203769	-0.668562	0.520575	-0.259861	0.655864	-0.428161	-0.394677	-0.480365
64977	8.272370	-1.971135	3.149178	-0.542158	-0.090083	-0.198466	-0.671017	0.519725	-0.249093	0.648428	-0.434618	-0.392458	-0.486441
64978	8.276648	-2.100683	3.006797	-0.613476	-0.165081	-0.226370	-0.677186	0.518380	-0.234894	0.639497	-0.442391	-0.390583	-0.492726
64979	8.733049	-2.256888	3.168366	-0.700281	-0.174833	-0.240012	-0.684831	0.517808	-0.217518	0.629382	-0.451220	-0.388104	-0.499654
64980	8.817009	-2.470958	3.144009	-0.775037	-0.081263	-0.265661	-0.691974	0.514986	-0.196251	0.618970	-0.459696	-0.383742	-0.508230
64981	8.804440	-2.584840	2.915072	-0.731091	-0.011010	-0.305706	-0.699196	0.511549	-0.181036	0.608889	-0.466536	-0.379282	-0.517439
64982	9.043338	-2.557592	2.679915	-0.665198	0.060480	-0.328341	-0.703377	0.509133	-0.167792	0.599627	-0.471501	-0.374697	-0.527007
64983	9.591719	-2.785725	2.908554	-0.487419	0.115488	-0.366099	-0.711576	0.501367	-0.160008	0.591921	-0.473450	-0.371639	-0.536059
64984	9.358843	-2.721873	2.583120	-0.393455	0.220959	-0.229175	-0.716055	0.493826	-0.156186	0.587297	-0.474047	-0.366965	-0.543782
64985	9.353336	-2.805871	2.720067	-0.337836	0.271349	-0.238780	-0.721035	0.489096	-0.156900	0.583409	-0.473420	-0.362358	-0.551548
64986	10.454745	-2.433422	3.307682	-0.188396	0.247075	-0.339457	-0.725726	0.481217	-0.159254	0.579595	-0.470447	-0.360607	-0.559207
64987	10.045473	-0.502014	2.824047	0.003690	0.162970	-0.501893	-0.731984	0.470431	-0.161917	0.575104	-0.465064	-0.363477	-0.566440
64988	9.426984	-1.088338	2.323928	0.082992	0.070100	-0.088105	-0.737708	0.463268	-0.167138	0.575335	-0.462707	-0.364440	-0.567517
64989	8.742398	-0.016177	2.047498	-0.039048	0.081148	-0.049560	-0.738732	0.460251	-0.169291	0.574918	-0.462007	-0.363575	-0.569062
64990	8.808271	0.466873	2.217504	-0.237995	0.052276	-0.115392	-0.740022	0.453064	-0.169161	0.571730	-0.463335	-0.361339	-0.572607
64991	9.902702	0.488998	2.880196	-0.346500	-0.048903	-0.204159	-0.744546	0.450171	-0.162095	0.565685	-0.466470	-0.359926	-0.576940
64992	10.257094	-0.465510	3.090868	-0.270837	-0.012392	-0.132594	-0.746572	0.451182	-0.156415	0.561481	-0.468746	-0.358184	-0.580276
64993	9.342469	-0.741632	3.526955	-0.202484	-0.025460	0.107803	-0.745807	0.451150	-0.153269	0.560516	-0.472164	-0.355229	-0.580255
64994	8.466875	-0.324176	3.114864	-0.178198	-0.075196	0.058561	-0.744798	0.454144	-0.149278	0.558927	-0.475478	-0.353460	-0.580161
64995	8.273221	-0.166107	3.019892	-0.208972	-0.125827	-0.136926	-0.749327	0.450965	-0.141430	0.554320	-0.478344	-0.353871	-0.581973
64996	8.754165	0.085640	2.930040	-0.298301	-0.129053	-0.223853	-0.753311	0.444768	-0.134434	0.547882	-0.481585	-0.353972	-0.585324
64997	9.130992	0.060892	3.119533	-0.356137	-0.068947	-0.247002	-0.756912	0.439666	-0.126499	0.540905	-0.484531	-0.353077	-0.589905
64998	9.065159	0.381453	2.718833	-0.459571	-0.006707	-0.259655	-0.759850	0.433885	-0.118846	0.533263	-0.487753	-0.350237	-0.595871
64999	9.391334	0.336043	2.400722	-0.515915	0.113341	-0.205017	-0.763959	0.428807	-0.113139	0.526373	-0.490411	-0.345048	-0.602802
65000	9.549468	0.054498	3.153359	-0.584166	0.224873	-0.059646	-0.767803	0.426926	-0.109209	0.521386	-0.493431	-0.336207	-0.609628
65001	9.164754	-0.029506	2.926180	-0.683883	0.214184	0.005981	-0.766781	0.427720	-0.105787	0.515917	-0.497882	-0.325751	-0.616303
65002	10.102907	-1.002697	3.275645	-0.637943	0.282672	0.049032	-0.763524	0.431722	-0.103368	0.511913	-0.501283	-0.314463	-0.622715
65003	12.073598	-1.843985	3.627350	-0.687942	0.218221	0.234311	-0.759878	0.439464	-0.101928	0.509079	-0.506969	-0.301473	-0.626846
65004	9.045058	-1.910285	2.313785	-0.609848	0.299077	0.122189	-0.756248	0.448290	-0.099022	0.506135	-0.510149	-0.289527	-0.632257
65005	8.372959	-0.853635	1.673645	-0.484196	0.102976	0.002418	-0.752852	0.449947	-0.096519	0.501622	-0.513714	-0.282527	-0.636122
65006	9.610530	-1.295747	2.498335	-0.491085	0.035863	-0.084732	-0.753704	0.451507	-0.089655	0.495631	-0.517713	-0.276788	-0.640088
65007	10.545673	-1.060230	3.085420	-0.605467	0.043125	-0.173222	-0.756257	0.451679	-0.083461	0.487153	-0.522147	-0.270604	-0.645615
65008	9.860620	-0.843902	3.152751	-0.799282	0.062077	-0.268680	-0.758432	0.449193	-0.074041	0.475560	-0.527635	-0.262458	-0.653115
65009	9.010309	-0.610432	3.115184	-0.919203	0.114308	-0.399178	-0.765603	0.441119	-0.062857	0.460951	-0.532642	-0.253764	-0.662888
65010	8.649035	-0.822391	3.026080	-1.084666	0.097770	-0.374354	-0.771742	0.428027	-0.046790	0.444765	-0.539336	-0.242415	-0.672708
65011	8.500675	-1.196797	3.193670	-1.248772	0.049727	-0.353060	-0.778173	0.420298	-0.029696	0.426448	-0.547812	-0.229131	-0.682307
65012	8.649727	-1.449237	3.515934	-1.395575	0.068955	-0.397882	-0.782649	0.416721	-0.012139	0.405828	-0.556748	-0.213777	-0.692556
65013	8.646701	-1.670621	2.902676	-1.420046	0.105368	-0.470960	-0.788810	0.402069	0.007311	0.383602	-0.564457	-0.198603	-0.703417
65014	8.977736	-2.099369	2.782386	-1.329304	0.098743	-0.434513	-0.798382	0.389343	0.024460	0.362685	-0.571349	-0.183983	-0.712860
65015	9.737792	-1.980743	2.659979	-1.070875	0.154631	-0.455938	-0.805021	0.367825	0.041152	0.344276	-0.574992	-0.172915	-0.721775
65016	9.468654	-2.251692	2.565485	-0.786680	0.296681	-0.295882	-0.810424	0.355277	0.047508	0.331881	-0.575045	-0.162894	-0.729824
65017	10.199585	-2.372967	3.307173	-0.632637	0.269059	-0.193350	-0.812909	0.351672	0.047060	0.322512	-0.574554	-0.154198	-0.736272
65018	8.916316	-0.103099	2.749272	-0.300972	0.214582	-0.346687	-0.818388	0.341430	0.045584	0.314549	-0.572271	-0.152361	-0.741857
65019	9.415107	-0.571382	2.561589	-0.262710	0.008323	-0.209442	-0.823098	0.333798	0.045467	0.308311	-0.573074	-0.150955	-0.744139
65020	9.488333	-0.973819	2.457315	-0.393787	0.030754	-0.133930	-0.825769	0.333298	0.050204	0.301842	-0.574653	-0.146438	-0.746472
65021	9.053077	-0.159376	2.023754	-0.626700	0.096107	-0.056463	-0.827122	0.330869	0.055812	0.293891	-0.576734	-0.137316	-0.749767
65022	10.018109	0.254556	2.917776	-0.763921	0.068512	-0.142380	-0.828878	0.322598	0.064983	0.283051	-0.579769	-0.127086	-0.753392
65023	10.458931	-0.794277	3.689279	-0.701153	0.152944	-0.010428	-0.833013	0.319144	0.073085	0.274938	-0.581277	-0.115977	-0.757018
65024	9.384444	-1.491336	3.459621	-0.524714	0.193379	0.121660	-0.833833	0.320199	0.076264	0.271063	-0.581513	-0.105548	-0.759755
65025	8.455390	-0.650454	2.994260	-0.424227	0.131231	0.051173	-0.835185	0.324292	0.078718	0.266992	-0.581818	-0.098004	-0.761970
65026	8.285110	-0.643914	2.974073	-0.319688	0.049726	-0.031383	-0.836533	0.322288	0.083415	0.262840	-0.582728	-0.093230	-0.763316
65027	8.614170	-0.512877	3.162044	-0.210586	-0.046289	-0.092992	-0.838015	0.318198	0.089385	0.258681	-0.584262	-0.091577	-0.763764
65028	8.801199	-0.568152	3.185992	-0.120861	-0.050428	-0.098464	-0.839232	0.314251	0.095093	0.255625	-0.585509	-0.091141	-0.763890
65029	8.875263	-0.416471	3.021790	-0.044277	-0.016219	-0.088129	-0.839917	0.308652	0.101027	0.253513	-0.585709	-0.091844	-0.764356
65030	9.434896	-0.421560	3.047532	-0.000183	0.028383	-0.067109	-0.842559	0.304173	0.104108	0.252490	-0.585187	-0.092482	-0.765018
65031	9.505444	-0.745871	3.564293	0.043048	0.085223	0.062070	-0.842435	0.303331	0.105404	0.253866	-0.583655	-0.092275	-0.765757
65032	9.516887	-0.521038	3.199187	-0.024677	0.100088	0.043095	-0.841892	0.303638	0.103305	0.254376	-0.582360	-0.090885	-0.766739
65033	10.031466	-0.757896	3.145186	0.068918	0.120660	0.121488	-0.839776	0.304507	0.101731	0.257005	-0.580254	-0.090234	-0.767536
65034	10.538540	-2.162431	3.762393	0.075457	0.095823	0.334460	-0.837139	0.312029	0.097922	0.263135	-0.579020	-0.087015	-0.766762
65035	9.210703	-1.698746	3.252447	0.110232	0.068495	0.201439	-0.834772	0.318154	0.095400	0.267382	-0.577615	-0.086314	-0.766432
65036	7.853688	-1.227723	2.760228	0.238263	-0.080957	0.120129	-0.832137	0.320958	0.093861	0.271786	-0.577816	-0.089009	-0.764420
65037	7.923690	-1.874054	2.102913	0.347578	-0.329933	0.123538	-0.829550	0.324380	0.097980	0.276858	-0.581066	-0.094975	-0.759402
65038	10.366040	-2.736934	2.724290	0.317600	-0.351725	0.140612	-0.826864	0.329555	0.105285	0.281957	-0.584923	-0.100108	-0.753886
65039	11.085155	-2.400401	3.344437	0.236254	-0.156189	0.172887	-0.823615	0.332435	0.109126	0.286791	-0.586211	-0.102787	-0.750694
65040	9.354489	-1.615242	3.492448	0.172511	-0.062006	0.029940	-0.821141	0.333109	0.112273	0.289087	-0.586245	-0.105381	-0.749426
65041	8.093534	-0.893089	3.265511	0.096843	-0.086985	-0.091428	-0.819937	0.328988	0.111920	0.288450	-0.586704	-0.108670	-0.748843
65042	7.949643	-1.413628	3.033818	-0.069804	-0.211758	-0.075565	-0.820094	0.325894	0.116455	0.285990	-0.590142	-0.109733	-0.746928
65043	8.566772	-1.551649	3.182248	-0.284555	-0.234637	-0.084487	-0.818309	0.320689	0.125925	0.280641	-0.594963	-0.108063	-0.745373
65044	8.728194	-1.804587	3.320198	-0.503859	-0.144674	-0.039927	-0.816526	0.313674	0.136671	0.273676	-0.599863	-0.101835	-0.744913
65045	8.485226	-2.310978	2.543775	-0.590773	-0.013052	-0.131750	-0.816556	0.301972	0.145762	0.264404	-0.602856	-0.094883	-0.746762
65046	9.283809	-2.731292	2.175514	-0.586237	0.044302	-0.231746	-0.819454	0.291536	0.150697	0.253892	-0.604840	-0.088681	-0.749562
65047	9.850144	-2.778746	2.515270	-0.325419	0.205506	-0.389831	-0.821628	0.276075	0.150013	0.244321	-0.602576	-0.087621	-0.754673
65048	11.128394	-3.071737	2.554211	-0.124705	0.279440	-0.219014	-0.824691	0.265511	0.143130	0.239949	-0.598601	-0.087010	-0.759296
65049	11.146170	-0.737629	3.080984	0.123056	0.189846	-0.352811	-0.827594	0.252359	0.133831	0.236249	-0.594398	-0.092332	-0.763120
65050	10.001595	-0.158167	2.495812	0.181027	0.168857	0.016554	-0.831287	0.243499	0.122653	0.238914	-0.591023	-0.094097	-0.764694
65051	8.594606	-0.759366	1.977376	-0.161102	0.283370	0.035161	-0.830701	0.244429	0.115051	0.237909	-0.587438	-0.090046	-0.768250
65052	7.444655	-0.666614	1.506466	-0.461163	0.200133	-0.055108	-0.830784	0.243394	0.109517	0.231947	-0.586462	-0.082650	-0.771642
65053	9.358203	-0.327291	2.484054	-0.584078	-0.016197	-0.267924	-0.830503	0.235100	0.111189	0.220724	-0.588876	-0.077063	-0.773672
65054	10.846308	-1.222312	3.240818	-0.515489	0.054599	-0.175132	-0.832855	0.224005	0.114137	0.211969	-0.590035	-0.070902	-0.775823
65055	10.645834	-2.152040	3.617204	-0.297549	0.093518	0.115747	-0.830714	0.218669	0.112440	0.210201	-0.589940	-0.064721	-0.776915
65056	8.528343	-1.477714	3.111548	-0.146862	0.072493	0.142756	-0.828590	0.222184	0.108818	0.210732	-0.589645	-0.060446	-0.777340
65057	7.644312	-1.220061	2.888662	-0.095585	-0.050469	0.016486	-0.826499	0.225371	0.109260	0.209632	-0.590782	-0.059164	-0.776872
65058	7.862978	-0.823418	3.070858	-0.079332	-0.211100	-0.107884	-0.825084	0.223669	0.114074	0.206722	-0.594293	-0.060088	-0.774900
65059	8.706882	-0.906115	3.088928	0.005547	-0.277065	-0.186682	-0.824591	0.217100	0.121294	0.203381	-0.598241	-0.063733	-0.772452
65060	9.315256	-0.924703	2.980177	0.157042	-0.219136	-0.122316	-0.823982	0.213700	0.128838	0.203042	-0.600855	-0.068510	-0.770100
65061	9.162827	-0.447071	2.491704	0.249633	-0.071962	-0.021937	-0.821991	0.209304	0.128999	0.205405	-0.600827	-0.073129	-0.769069
65062	9.975109	-0.517904	2.559100	0.236171	0.088089	0.119124	-0.819348	0.211982	0.126538	0.210154	-0.598701	-0.074964	-0.769268
65063	9.398406	-0.017238	2.952435	0.127216	0.180978	0.159691	-0.817332	0.216367	0.119520	0.214174	-0.595531	-0.074512	-0.770662
65064	10.278646	-0.916492	3.246178	0.001683	0.103823	0.214151	-0.814796	0.224214	0.111778	0.217602	-0.594270	-0.071540	-0.770957
65065	11.868217	-2.016730	3.603000	-0.127405	0.078973	0.317749	-0.813215	0.235886	0.106221	0.220870	-0.593967	-0.065719	-0.770779
65066	9.493080	-1.856302	2.352630	-0.031181	0.172210	0.125439	-0.808994	0.242321	0.102378	0.222613	-0.591644	-0.062986	-0.772292
65067	8.380655	-1.483294	2.412694	0.303753	0.089218	0.148439	-0.808055	0.245411	0.098756	0.228391	-0.589027	-0.065776	-0.772372
65068	7.271447	-1.988948	1.583651	0.549560	-0.164773	0.307370	-0.804102	0.254194	0.094437	0.239331	-0.589451	-0.071388	-0.768226
65069	9.085973	-2.938576	1.755821	0.612081	-0.426895	0.352184	-0.799041	0.266340	0.097792	0.251125	-0.593492	-0.078879	-0.760580
65070	11.182493	-3.002625	2.408666	0.540315	-0.359953	0.208127	-0.793328	0.279867	0.101432	0.260068	-0.596561	-0.086428	-0.754327
65071	10.606778	-2.295243	2.986521	0.530692	-0.136035	0.151063	-0.790325	0.288183	0.100656	0.268254	-0.596093	-0.093509	-0.750979
65072	8.558971	-1.698641	2.870405	0.574632	-0.042661	0.067081	-0.787313	0.294709	0.099582	0.275969	-0.593771	-0.101563	-0.748975
65073	7.675312	-1.813880	2.562297	0.531888	-0.214230	0.122416	-0.783605	0.298801	0.095172	0.283509	-0.594260	-0.109406	-0.744653
65074	8.222383	-2.272388	2.770737	0.323235	-0.343215	0.080924	-0.780898	0.304843	0.099473	0.287747	-0.597722	-0.115201	-0.739364
65075	8.887954	-2.091682	2.595706	0.090696	-0.268756	0.008627	-0.779706	0.300425	0.100690	0.288208	-0.601186	-0.118099	-0.735911
65076	9.109382	-2.144142	2.338025	-0.183509	-0.079189	0.028320	-0.778707	0.301738	0.106749	0.286182	-0.603505	-0.115514	-0.735213
65077	8.691737	-2.146083	1.519549	-0.405850	0.120370	-0.036829	-0.777037	0.302661	0.111351	0.280899	-0.603969	-0.109390	-0.737801
65078	9.689187	-2.907018	2.166069	-0.492079	0.268029	-0.179841	-0.776871	0.296333	0.110174	0.272823	-0.602377	-0.102790	-0.743064
65079	10.344027	-3.201441	2.599540	-0.253963	0.299952	-0.332081	-0.780584	0.285223	0.102365	0.265362	-0.598622	-0.101408	-0.748966
65080	11.494249	-2.828035	3.062552	0.057052	0.295184	-0.365131	-0.785841	0.271655	0.091368	0.261115	-0.593165	-0.105063	-0.754278
65081	11.092090	-1.724649	2.816362	0.383991	0.357184	-0.289330	-0.789648	0.261295	0.078717	0.261981	-0.585164	-0.112430	-0.759150
65082	9.056085	-1.241785	2.439271	0.422262	0.421585	-0.149195	-0.791230	0.257874	0.064480	0.265536	-0.576206	-0.118367	-0.763850
65083	7.579030	-0.869118	2.154239	0.152210	0.416884	-0.242896	-0.794107	0.250311	0.049514	0.264488	-0.568480	-0.121296	-0.769522
65084	7.370329	-0.019781	1.682043	-0.175488	0.276641	-0.372431	-0.797260	0.239673	0.037509	0.257373	-0.564253	-0.121360	-0.775016
65085	9.030932	0.292984	2.403591	-0.372496	0.040610	-0.410674	-0.799666	0.228422	0.031001	0.246774	-0.564588	-0.120094	-0.778409
65086	11.302378	-0.624301	3.248482	-0.340215	0.096054	-0.231341	-0.801085	0.216798	0.032882	0.239507	-0.564229	-0.116930	-0.781415
65087	10.885275	-1.171807	3.473085	-0.158305	0.270636	0.014595	-0.801850	0.211279	0.032384	0.238453	-0.560878	-0.113097	-0.784707
65088	8.962987	-1.150407	3.469368	-0.105215	0.321372	0.122443	-0.800327	0.213908	0.022052	0.239865	-0.556634	-0.108531	-0.787937
65089	8.206422	-0.334249	3.130422	-0.133860	0.269214	0.031458	-0.799605	0.214847	0.013794	0.239328	-0.553184	-0.104883	-0.791018
65090	8.234483	-0.478302	3.403755	-0.026434	0.182749	-0.075494	-0.799542	0.216611	0.005293	0.238178	-0.550291	-0.104423	-0.793440
65091	9.011500	-0.339817	3.448311	0.169682	0.095427	-0.074463	-0.800008	0.213647	-0.000671	0.238926	-0.547897	-0.107606	-0.794446
65092	8.909089	-0.304167	3.816805	0.338114	-0.034126	0.020610	-0.797231	0.210919	-0.000876	0.242832	-0.546890	-0.112909	-0.793219
65093	9.176212	-0.435530	3.634428	0.575145	-0.105872	0.179392	-0.798012	0.213839	-0.003307	0.251563	-0.546225	-0.120722	-0.789798
65094	9.213894	-0.626654	3.766431	0.692565	-0.244205	0.352263	-0.793570	0.223818	-0.003667	0.264021	-0.547411	-0.129022	-0.783573
65095	9.338111	-0.243375	3.473616	0.749880	-0.280564	0.307485	-0.790726	0.236529	-0.003174	0.276124	-0.548651	-0.139030	-0.776794
65096	9.055350	0.367052	2.711591	0.816970	-0.312855	0.234685	-0.787882	0.243968	-0.000158	0.287772	-0.549596	-0.150850	-0.769659
65097	9.236034	0.389642	2.284005	0.916483	-0.175027	0.255743	-0.785664	0.248675	0.000181	0.300985	-0.547809	-0.163356	-0.763301
65098	9.810943	-0.224202	2.908482	1.092345	0.081108	0.467202	-0.780366	0.260570	-0.009207	0.320211	-0.541404	-0.174374	-0.757589
65099	11.063990	-0.453880	4.048191	1.060457	0.049302	0.684626	-0.774128	0.278745	-0.023598	0.341901	-0.536229	-0.182911	-0.749737
65100	9.723892	-0.704634	4.276548	0.915934	-0.043922	0.594760	-0.767109	0.295250	-0.036190	0.360349	-0.532708	-0.190524	-0.741668
65101	8.497535	-0.872932	3.324263	0.717771	-0.157646	0.509353	-0.759753	0.310834	-0.041187	0.374672	-0.531869	-0.197092	-0.733410
65102	8.127385	-0.950498	3.162215	0.616925	-0.209091	0.503344	-0.753073	0.325553	-0.043701	0.387695	-0.532260	-0.202330	-0.724882
65103	8.310192	-0.923933	3.032461	0.529854	-0.313606	0.521643	-0.747065	0.340245	-0.044636	0.399362	-0.534883	-0.207096	-0.715207
65104	9.131960	-1.499833	2.886634	0.396236	-0.420153	0.460859	-0.740577	0.354034	-0.039289	0.408363	-0.539612	-0.211172	-0.705312
65105	9.470407	-1.932214	2.649897	0.243620	-0.397456	0.421340	-0.734920	0.369139	-0.029577	0.415012	-0.545135	-0.213507	-0.696425
65106	9.327597	-2.302598	2.229033	0.133378	-0.304288	0.389666	-0.727634	0.379898	-0.023902	0.420526	-0.549936	-0.213638	-0.689266
65107	9.263585	-2.458274	2.087857	0.059511	-0.312827	0.254662	-0.723500	0.386336	-0.017108	0.423135	-0.555027	-0.214473	-0.683303
65108	9.449588	-2.300620	1.955053	0.016556	-0.269191	0.170313	-0.720824	0.393438	-0.009503	0.424437	-0.559319	-0.215090	-0.678787
65109	9.677369	-2.492866	1.821145	-0.076827	-0.144334	0.109064	-0.718376	0.397264	-0.004718	0.424225	-0.562644	-0.214234	-0.676438
65110	9.683765	-2.960375	2.385776	-0.310223	0.046945	0.054518	-0.716853	0.400520	0.000719	0.421618	-0.564897	-0.209029	-0.677817
65111	8.943974	-2.972988	2.344574	-0.532146	0.133205	-0.134856	-0.717138	0.399652	0.003724	0.414129	-0.567240	-0.202342	-0.682491
65112	8.296885	-3.053090	1.748205	-0.638595	0.049686	-0.304099	-0.720861	0.395119	0.010226	0.402849	-0.570596	-0.196653	-0.688085
65113	7.992682	-3.590261	1.168886	-0.734475	0.063195	-0.435488	-0.727463	0.382537	0.018297	0.388519	-0.574144	-0.191067	-0.694914
65114	8.042357	-3.266639	1.939908	-0.925225	-0.031532	-0.648923	-0.733585	0.369333	0.032392	0.368616	-0.579177	-0.185865	-0.702944
65115	10.872311	-0.210819	2.629914	-0.843412	-0.290386	-1.239416	-0.748481	0.333363	0.051089	0.340031	-0.584889	-0.190521	-0.711327
65116	11.895391	2.411551	2.210198	0.007218	-0.173969	-0.852658	-0.763319	0.296650	0.063075	0.327223	-0.584010	-0.201754	-0.714949
65117	11.755515	-1.100565	2.499991	0.471595	0.045919	-0.320962	-0.767615	0.286139	0.061979	0.328081	-0.579220	-0.212140	-0.715447
65118	10.513021	-0.424671	2.930572	0.855542	0.348130	0.266417	-0.767492	0.287996	0.046127	0.343168	-0.569683	-0.218973	-0.713966
65119	9.125025	-0.165199	2.934852	1.052235	0.334992	0.570854	-0.763152	0.304609	0.022922	0.364449	-0.560269	-0.225328	-0.708874
65120	8.021499	0.089711	3.131044	1.154463	0.238745	0.549152	-0.754318	0.325732	-0.004429	0.386069	-0.550791	-0.233728	-0.702104
65121	7.917443	0.206222	3.212590	1.166468	0.141435	0.512178	-0.748414	0.339698	-0.024285	0.406432	-0.542238	-0.243496	-0.693903
65122	8.562453	0.675195	3.327855	1.136621	0.074818	0.529573	-0.742538	0.353898	-0.040985	0.426290	-0.534405	-0.252845	-0.684659
65123	8.999873	0.996487	3.348959	1.003061	0.003137	0.428612	-0.734295	0.366036	-0.056298	0.442557	-0.528032	-0.262157	-0.675721
65124	9.127950	1.278480	3.432341	0.752368	-0.069629	0.345391	-0.728696	0.373967	-0.068261	0.454697	-0.524085	-0.269265	-0.667893
65125	9.361060	1.182363	3.382003	0.434521	-0.079518	0.239920	-0.726267	0.380466	-0.078523	0.461728	-0.522593	-0.273579	-0.662464
65126	9.245331	0.940993	3.347342	0.155248	-0.021328	0.125768	-0.722027	0.384989	-0.083848	0.464851	-0.522158	-0.274526	-0.660227
65127	10.524056	0.351861	3.604818	-0.097567	-0.123479	0.107289	-0.719689	0.385517	-0.080178	0.464257	-0.525368	-0.273628	-0.658469
65128	10.220677	-1.607285	3.637203	-0.332724	-0.063271	0.322879	-0.714503	0.394183	-0.074266	0.464600	-0.531067	-0.266439	-0.656601
65129	8.760612	-3.383366	3.158956	-0.494830	-0.026274	0.293754	-0.709863	0.405866	-0.067372	0.462776	-0.537620	-0.257336	-0.656187
65130	9.085989	-3.507404	3.147252	-0.357411	-0.145410	0.033146	-0.707475	0.411957	-0.056371	0.458560	-0.543023	-0.253638	-0.656138
65131	9.330169	-4.190011	3.221483	-0.085303	-0.152639	0.021975	-0.708441	0.411879	-0.050982	0.456971	-0.546004	-0.253849	-0.654689
65132	8.959717	-4.320917	3.053840	0.103193	-0.233607	0.295039	-0.705866	0.419999	-0.047557	0.460715	-0.549633	-0.254116	-0.648899
65133	8.043369	-2.889755	2.981581	0.201445	-0.283411	0.323103	-0.699365	0.429092	-0.041647	0.465566	-0.553158	-0.255843	-0.641723
65134	8.227944	-2.933703	3.080809	0.270599	-0.277426	0.242705	-0.694407	0.436423	-0.039437	0.470190	-0.555450	-0.259214	-0.634983
65135	8.447229	-3.362103	2.796034	0.260651	-0.247677	0.242023	-0.690224	0.439608	-0.037172	0.474825	-0.557449	-0.262139	-0.628549
65136	8.813782	-3.534196	2.707634	0.168866	-0.266273	0.240567	-0.686054	0.445965	-0.034845	0.478276	-0.560469	-0.264113	-0.622392
65137	9.172760	-3.408219	2.231396	0.083553	-0.172790	0.014333	-0.685304	0.448131	-0.030999	0.478490	-0.561969	-0.266565	-0.619824
65138	9.336806	-3.301425	1.885298	0.052458	0.027682	-0.153342	-0.685307	0.446876	-0.029974	0.477278	-0.560335	-0.268685	-0.621320
65139	9.373750	-2.788046	1.969236	0.055026	0.250477	-0.365595	-0.691041	0.438588	-0.033510	0.474710	-0.554814	-0.270960	-0.627226
65140	9.876859	-2.389325	2.401552	-0.055914	0.348720	-0.612674	-0.698549	0.426643	-0.043671	0.468201	-0.547627	-0.273732	-0.637153
65141	8.772984	-0.512798	2.591784	-0.073655	0.465107	-0.857762	-0.709448	0.404587	-0.053220	0.458946	-0.537687	-0.277688	-0.650501
65142	8.162398	-0.836337	2.908792	-0.089684	0.368960	-0.683595	-0.719815	0.384765	-0.064435	0.451036	-0.529880	-0.280463	-0.661161
65143	9.796578	-0.933256	3.380563	-0.227861	0.132586	-0.568457	-0.727629	0.369003	-0.067579	0.441841	-0.527024	-0.282160	-0.668886
65144	9.900551	-0.596095	3.542770	-0.224721	0.181152	-0.285735	-0.732579	0.356552	-0.068446	0.436610	-0.524988	-0.280564	-0.674568
65145	9.999523	-0.273909	3.746041	-0.203699	0.216775	-0.126960	-0.738295	0.346349	-0.073203	0.433991	-0.523159	-0.277158	-0.679072
65146	9.393297	-0.244225	4.167252	-0.186867	0.214497	0.167713	-0.735655	0.350547	-0.075896	0.435441	-0.522821	-0.271001	-0.680888
65147	8.593875	-0.979468	3.664350	-0.030051	0.096615	0.264563	-0.729619	0.356817	-0.076210	0.439288	-0.523189	-0.266868	-0.679765
65148	8.418215	-0.695468	3.362520	0.105428	-0.056717	0.288096	-0.725409	0.362681	-0.078487	0.443948	-0.524595	-0.265787	-0.676068
65149	8.466102	-0.434725	3.234374	0.227925	-0.160737	0.289167	-0.722020	0.369875	-0.077582	0.449422	-0.526236	-0.267148	-0.670618
65150	8.948547	-0.368513	3.018359	0.363143	-0.174959	0.236463	-0.717333	0.378164	-0.074957	0.455412	-0.526593	-0.271098	-0.664685
65151	9.184071	-0.024177	3.088039	0.422616	-0.199429	0.206565	-0.713124	0.381667	-0.075969	0.461519	-0.526440	-0.276278	-0.658431
65152	9.422955	0.021311	2.959681	0.427983	-0.105244	0.212081	-0.711280	0.387098	-0.078632	0.468167	-0.525055	-0.280648	-0.652972
65153	9.664951	-0.209091	2.972602	0.386832	-0.032579	0.270038	-0.706538	0.391449	-0.080812	0.475534	-0.523289	-0.283142	-0.647971
65154	9.723907	-0.075804	3.166845	0.344962	0.003167	0.238858	-0.702032	0.397367	-0.087161	0.482192	-0.521335	-0.285081	-0.643761
65155	9.397752	-0.122078	2.994541	0.263097	0.039613	0.192050	-0.698173	0.404127	-0.095196	0.487575	-0.519290	-0.286110	-0.640897
65156	10.899080	-0.839711	3.724470	0.118836	-0.063015	0.197728	-0.694338	0.407243	-0.098576	0.490934	-0.520096	-0.286204	-0.637629
65157	9.975585	-2.032688	3.002419	-0.105634	0.039490	0.141080	-0.690689	0.412910	-0.096652	0.491808	-0.521352	-0.283036	-0.637344
65158	8.859723	-1.951499	2.453074	-0.136065	-0.066914	0.060432	-0.688488	0.416758	-0.093835	0.490733	-0.523915	-0.281340	-0.636822
65159	8.507673	-1.842438	2.302951	0.039694	-0.099872	-0.027467	-0.690382	0.416383	-0.087526	0.490190	-0.524586	-0.283140	-0.635889
65160	8.370968	-2.758844	2.302747	0.326039	-0.238287	0.074306	-0.689856	0.415832	-0.087147	0.493141	-0.524857	-0.288843	-0.630798
65161	9.184887	-3.388027	2.371841	0.393202	-0.278341	0.231196	-0.687500	0.418331	-0.086589	0.498534	-0.525784	-0.294082	-0.623322
65162	9.778855	-3.349554	2.382881	0.411512	-0.197347	0.282052	-0.683297	0.423350	-0.087571	0.505140	-0.525803	-0.298208	-0.615985
65163	9.729107	-3.024189	2.853559	0.357301	-0.145761	0.196837	-0.681072	0.428764	-0.088530	0.510449	-0.525163	-0.301934	-0.610312
65164	9.097455	-2.366582	3.146280	0.335707	-0.149790	0.090309	-0.679612	0.429905	-0.090356	0.514111	-0.524128	-0.306615	-0.605779
65165	8.369658	-1.995361	3.069103	0.254986	-0.171407	0.126965	-0.676722	0.432698	-0.090847	0.517304	-0.524353	-0.310026	-0.601110
65166	8.269527	-2.475304	3.083954	0.161145	-0.269673	0.141823	-0.675433	0.434333	-0.088198	0.518981	-0.526820	-0.313283	-0.595796
65167	8.697203	-2.596991	2.999702	0.020921	-0.317823	0.152641	-0.675889	0.437564	-0.082354	0.519102	-0.531324	-0.315065	-0.590730
65168	9.048915	-2.392549	2.897635	-0.136349	-0.296088	0.068584	-0.673734	0.439259	-0.072882	0.516580	-0.536667	-0.315843	-0.587688
65169	9.342259	-2.313625	2.117155	-0.309181	-0.199464	-0.092847	-0.675673	0.438952	-0.061057	0.510997	-0.541598	-0.315089	-0.588449
65170	9.586444	-2.231983	1.788218	-0.392542	-0.038797	-0.261339	-0.677347	0.435459	-0.047983	0.503327	-0.544441	-0.313670	-0.593176
65171	9.555199	-2.638906	1.511958	-0.368816	0.158041	-0.339318	-0.683134	0.427088	-0.044956	0.496346	-0.544150	-0.311213	-0.600573
65172	9.310461	-2.879576	1.514184	-0.337195	0.401367	-0.430319	-0.688079	0.416307	-0.047103	0.489904	-0.539984	-0.307838	-0.611267
65173	10.721702	-3.131026	2.524020	-0.324976	0.478057	-0.613929	-0.694824	0.403358	-0.053613	0.481874	-0.533540	-0.305569	-0.624308
65174	9.536293	-0.650379	2.586721	-0.069432	0.536478	-0.855695	-0.705060	0.381870	-0.063943	0.473581	-0.522206	-0.308608	-0.638579
65175	9.558248	-0.264516	2.359260	-0.025774	0.327178	-0.579077	-0.716713	0.361666	-0.078702	0.467975	-0.514720	-0.311035	-0.647548
65176	10.210839	-0.518141	2.836947	-0.129970	0.295105	-0.508951	-0.723337	0.347729	-0.083394	0.461801	-0.508943	-0.311817	-0.656115
65177	8.718398	-0.738030	2.367076	-0.277189	0.345265	-0.278317	-0.727066	0.337147	-0.089354	0.457523	-0.505287	-0.307655	-0.663857
65178	8.348614	-0.321009	2.260489	-0.292749	0.246198	-0.189685	-0.728197	0.331810	-0.093522	0.453493	-0.503545	-0.303427	-0.669864
65179	9.205614	-0.511987	3.061226	-0.194019	0.155583	-0.059231	-0.728968	0.329195	-0.094618	0.451739	-0.502938	-0.299872	-0.673099
65180	10.086617	-0.394197	3.580088	-0.069534	0.159083	0.024282	-0.726845	0.331184	-0.097483	0.452265	-0.501602	-0.297256	-0.674901
65181	9.385815	0.052407	3.689803	0.013823	0.186884	0.112933	-0.726159	0.332066	-0.101278	0.455083	-0.499683	-0.294488	-0.675643
65182	8.598789	-0.173524	3.438420	0.060915	0.114315	0.002585	-0.725211	0.333782	-0.105321	0.456338	-0.497636	-0.294242	-0.676414
65183	8.857570	-0.007067	3.551036	0.063684	-0.002617	-0.011687	-0.724672	0.331725	-0.105891	0.456840	-0.497058	-0.295126	-0.676115
65184	9.065792	-0.200006	3.495052	0.120654	-0.075854	0.055154	-0.723612	0.331191	-0.106435	0.458277	-0.497343	-0.296900	-0.674154
65185	8.754320	-0.183625	3.572699	0.217328	-0.139351	0.156697	-0.723629	0.335049	-0.106096	0.461753	-0.498167	-0.299433	-0.670040
65186	8.755860	0.069731	3.477344	0.308953	-0.165962	0.252371	-0.720398	0.339269	-0.104457	0.467085	-0.499095	-0.302536	-0.664234
65187	8.834320	0.184829	3.544967	0.356126	-0.168519	0.278395	-0.718970	0.344107	-0.104108	0.473325	-0.499653	-0.305957	-0.657800
65188	9.122286	0.325629	3.540320	0.327814	-0.203780	0.306320	-0.715326	0.350459	-0.101777	0.479115	-0.501207	-0.308980	-0.650977
65189	9.287686	0.293742	3.441613	0.232873	-0.225409	0.282140	-0.711420	0.358061	-0.099816	0.483722	-0.503585	-0.311272	-0.644612
65190	9.504843	0.265225	2.777587	0.133807	-0.211853	0.249352	-0.709112	0.366451	-0.095989	0.486909	-0.506592	-0.312539	-0.639221
65191	9.839869	-0.304943	2.710882	0.186247	-0.016807	0.258587	-0.705458	0.373929	-0.095342	0.491968	-0.506546	-0.312441	-0.635421
65192	10.046138	-0.718309	3.285848	0.177819	0.119840	0.436925	-0.699002	0.383035	-0.096658	0.499968	-0.506027	-0.309066	-0.631226
65193	10.557833	-1.356372	3.734682	0.034528	0.018138	0.562809	-0.691648	0.396397	-0.100518	0.507487	-0.508836	-0.303590	-0.625601
65194	8.578041	-1.372074	2.739019	-0.050126	0.073425	0.414614	-0.684051	0.409452	-0.101627	0.512544	-0.510958	-0.297997	-0.622429
65195	9.389794	-1.567266	2.637585	-0.033218	-0.024344	0.283594	-0.677498	0.420847	-0.103156	0.515563	-0.513232	-0.294920	-0.619524
65196	9.221841	-1.997808	2.628071	0.153151	-0.038838	0.230693	-0.674091	0.427098	-0.103976	0.519715	-0.513517	-0.294862	-0.615835
65197	8.854830	-2.426814	2.194601	0.389812	-0.134009	0.337877	-0.671213	0.430705	-0.103400	0.527043	-0.513059	-0.297554	-0.608653
65198	8.653502	-2.735634	2.166143	0.465250	-0.203007	0.416061	-0.666107	0.438601	-0.105773	0.535512	-0.513126	-0.301015	-0.599432
65199	9.180550	-3.304820	2.300831	0.498495	-0.192205	0.423115	-0.660322	0.447664	-0.108787	0.544487	-0.512617	-0.304640	-0.589875
65200	9.553111	-3.599239	2.733559	0.465330	-0.162146	0.353609	-0.651085	0.456665	-0.115111	0.552356	-0.511612	-0.308263	-0.581490
65201	9.296386	-3.337755	2.995031	0.469152	-0.149493	0.329146	-0.647404	0.464186	-0.117878	0.560043	-0.510214	-0.311900	-0.573368
65202	8.837486	-2.704707	3.179296	0.439937	-0.144578	0.264562	-0.641987	0.468290	-0.121776	0.566570	-0.508608	-0.315847	-0.566178
65203	8.248113	-2.819227	3.016944	0.376513	-0.194900	0.229633	-0.639086	0.472349	-0.124081	0.571787	-0.508021	-0.319857	-0.559165
65204	8.085020	-2.868912	2.806926	0.242881	-0.295063	0.170403	-0.636066	0.475834	-0.124559	0.574211	-0.509646	-0.324223	-0.552650
65205	8.845669	-3.086694	2.592547	0.054831	-0.315623	0.115207	-0.636244	0.478258	-0.120045	0.574048	-0.513294	-0.327135	-0.547705
65206	8.758273	-3.139163	2.136186	-0.179450	-0.212655	0.023711	-0.637110	0.479798	-0.111603	0.571021	-0.517862	-0.327379	-0.546422
65207	9.107200	-3.638178	0.890981	-0.378335	-0.055907	-0.062394	-0.636406	0.481197	-0.101730	0.566095	-0.522481	-0.324379	-0.548934
65208	9.752067	-3.927857	1.562042	-0.418914	0.162615	-0.277839	-0.641710	0.479700	-0.096599	0.559643	-0.523639	-0.320840	-0.556475
65209	10.864545	-4.070722	2.643283	-0.356671	0.400174	-0.380948	-0.645633	0.471101	-0.096085	0.554251	-0.520851	-0.316192	-0.567047
65210	10.146264	-1.994035	2.873463	-0.172217	0.367630	-0.752614	-0.655798	0.453126	-0.100832	0.546118	-0.513789	-0.317971	-0.580233
65211	8.673283	-2.241688	2.264730	-0.002731	0.325114	-0.345221	-0.661864	0.440493	-0.110231	0.544185	-0.507995	-0.317768	-0.587220
65212	8.598496	-1.707078	2.271647	-0.010999	0.210358	-0.425838	-0.669559	0.432623	-0.115716	0.540338	-0.502948	-0.319675	-0.594043
65213	8.792299	-1.781089	2.668059	0.030119	0.223605	-0.565440	-0.676296	0.418298	-0.122780	0.535366	-0.496489	-0.323135	-0.602051
65214	8.619325	-1.019642	2.433498	0.025072	0.158815	-0.441857	-0.683591	0.403501	-0.125647	0.531250	-0.491464	-0.326122	-0.608179
65215	9.431193	-1.149470	2.567861	0.008050	-0.044614	-0.298321	-0.689350	0.397115	-0.127045	0.527437	-0.490147	-0.329498	-0.610735
65216	9.440231	-0.825599	2.688487	0.098417	-0.078749	-0.177469	-0.693949	0.389871	-0.125054	0.525663	-0.488929	-0.333279	-0.611189
65217	9.307528	-0.703689	2.303453	0.183375	-0.116477	-0.148204	-0.696680	0.381432	-0.125332	0.524878	-0.487615	-0.338097	-0.610266
65218	9.635204	-0.351593	2.697996	0.272264	-0.165480	-0.085782	-0.698250	0.378380	-0.125250	0.525309	-0.486218	-0.343998	-0.607707
65219	10.084309	-0.539873	2.692205	0.412329	-0.139829	-0.017992	-0.701001	0.375044	-0.125427	0.528117	-0.483620	-0.350577	-0.603572
65220	10.187538	-0.709999	3.069970	0.573235	-0.075654	0.037582	-0.699756	0.369877	-0.130398	0.533499	-0.478744	-0.357919	-0.598396
65221	9.195194	-0.651347	2.926656	0.666219	-0.029556	0.077404	-0.699033	0.369151	-0.137903	0.540543	-0.472662	-0.365374	-0.592374
65222	8.774085	-0.300278	2.677456	0.746487	-0.106789	0.071613	-0.698171	0.368854	-0.146452	0.547556	-0.466359	-0.374664	-0.585080
65223	8.870604	-0.047168	2.543235	0.831813	-0.181480	0.058928	-0.699037	0.365602	-0.151763	0.554554	-0.459890	-0.385736	-0.576350
65224	9.239752	0.140204	1.994995	0.925534	-0.171733	0.112795	-0.700406	0.361688	-0.159711	0.562890	-0.452426	-0.397211	-0.566293
65225	9.936968	0.329928	1.858102	0.978771	-0.043316	0.238697	-0.696619	0.361464	-0.171694	0.573946	-0.443846	-0.406547	-0.555254
65226	11.241662	-0.209465	3.086644	0.871632	0.089054	0.492610	-0.689273	0.366137	-0.186364	0.587710	-0.436801	-0.410760	-0.543210
65227	9.905692	0.177654	2.922046	0.620071	0.195028	0.404424	-0.683255	0.369254	-0.198953	0.598998	-0.430788	-0.411645	-0.534950
65228	8.619104	-0.241421	2.304145	0.383405	0.165584	0.256585	-0.676722	0.374577	-0.211109	0.606333	-0.426547	-0.411547	-0.530139
65229	9.255593	-0.394380	2.471286	0.159295	0.145526	0.292188	-0.672731	0.378426	-0.217760	0.611903	-0.425584	-0.409009	-0.526464
65230	9.441365	-0.213607	2.663275	0.093790	0.258445	0.252588	-0.664776	0.385804	-0.227653	0.617412	-0.423800	-0.404688	-0.524808
65231	9.874722	-0.944981	3.049637	0.079947	0.265530	0.240584	-0.658141	0.392331	-0.236765	0.622667	-0.422076	-0.400257	-0.523385
65232	9.448990	-1.296090	3.301449	0.031652	0.293249	0.227692	-0.651137	0.397988	-0.242219	0.627600	-0.420456	-0.395017	-0.522777
65233	8.864712	-1.346511	3.265801	0.023315	0.279185	0.245908	-0.643854	0.403950	-0.249771	0.632483	-0.419291	-0.389725	-0.521799
65234	8.437602	-1.116197	3.404856	-0.036025	0.258776	0.192726	-0.638294	0.409323	-0.255747	0.636150	-0.418572	-0.384467	-0.521819
65235	9.133225	-1.097465	3.805524	-0.083376	0.131927	0.104516	-0.635378	0.416597	-0.261402	0.637488	-0.419157	-0.381080	-0.522202
65236	9.053499	-1.442538	3.681386	-0.194490	0.051387	0.113357	-0.631578	0.421601	-0.261331	0.637385	-0.421989	-0.377459	-0.522676
65237	8.766320	-1.484149	3.496142	-0.195678	-0.051452	0.104304	-0.630447	0.424580	-0.256027	0.636369	-0.425900	-0.375217	-0.522356
65238	8.846787	-1.497056	3.283443	-0.206978	-0.103461	0.085011	-0.629196	0.429486	-0.250291	0.634664	-0.430281	-0.373659	-0.521957
65239	9.110866	-1.721371	3.167610	-0.213298	-0.180918	0.065684	-0.630584	0.431165	-0.242368	0.632088	-0.435462	-0.373191	-0.521119
65240	9.221372	-1.997430	3.020689	-0.222289	-0.211352	0.059563	-0.631746	0.438757	-0.232754	0.629137	-0.440944	-0.373035	-0.520191
65241	9.124406	-1.970212	2.829610	-0.207816	-0.229950	0.018452	-0.631697	0.440572	-0.223525	0.625701	-0.446201	-0.373632	-0.519425
65242	8.913939	-2.218444	2.610596	-0.187675	-0.207922	0.055082	-0.632703	0.443206	-0.214403	0.622990	-0.451145	-0.373803	-0.518289
65243	9.506771	-2.383490	2.587287	-0.220087	-0.190989	-0.012702	-0.636193	0.445012	-0.207251	0.619363	-0.455913	-0.374042	-0.518291
65244	9.604527	-2.327572	2.503500	-0.203320	-0.068816	-0.012396	-0.635589	0.445766	-0.200936	0.616815	-0.459078	-0.372914	-0.519347
65245	9.477036	-2.493872	2.494392	-0.214864	0.055267	-0.006779	-0.635769	0.449159	-0.196665	0.615103	-0.461276	-0.370091	-0.521446
65246	9.481905	-2.438764	2.775939	-0.239180	0.160004	-0.097128	-0.636317	0.451480	-0.195170	0.613010	-0.461854	-0.366533	-0.525892
65247	9.175345	-2.440369	2.720043	-0.283341	0.235557	-0.096833	-0.635387	0.449558	-0.195215	0.611012	-0.462322	-0.361572	-0.531214
65248	8.902750	-2.452394	2.701956	-0.353841	0.231928	-0.157737	-0.635781	0.449833	-0.195470	0.607672	-0.463053	-0.356439	-0.537836
65249	9.014152	-2.511123	2.877725	-0.397538	0.219794	-0.252695	-0.638539	0.447460	-0.195365	0.602743	-0.463908	-0.351822	-0.545630
65250	9.216160	-2.473417	3.043089	-0.409518	0.215723	-0.322423	-0.642478	0.441333	-0.194013	0.596860	-0.464223	-0.347739	-0.554376
65251	9.729733	-2.368567	3.480666	-0.392984	0.195438	-0.382642	-0.647212	0.434636	-0.191748	0.590234	-0.464279	-0.344573	-0.563328
65252	10.061083	-2.211337	3.932883	-0.327771	0.124208	-0.445798	-0.651551	0.428914	-0.189991	0.582942	-0.463679	-0.343547	-0.571976
65253	8.849657	-1.382771	3.483553	-0.231495	0.115163	-0.339968	-0.658653	0.420810	-0.187473	0.577633	-0.462919	-0.342680	-0.578460
65254	8.085912	-1.368668	3.239892	-0.188326	-0.027043	-0.358065	-0.663647	0.412312	-0.184847	0.571497	-0.462970	-0.344132	-0.583629
65255	8.140668	-1.222237	2.906568	-0.132622	-0.162881	-0.356006	-0.670754	0.401842	-0.180669	0.564937	-0.464123	-0.347709	-0.586971
65256	8.424975	-0.810621	3.220634	-0.154094	-0.301918	-0.397330	-0.678155	0.392013	-0.172930	0.556668	-0.466650	-0.352995	-0.589706
65257	9.332580	-0.396348	3.249151	-0.138903	-0.292847	-0.331831	-0.686270	0.384868	-0.159748	0.549327	-0.469464	-0.357689	-0.591526
65258	9.645965	-0.094075	3.110620	-0.113016	-0.279275	-0.374593	-0.693422	0.376408	-0.150933	0.541764	-0.471340	-0.362932	-0.593811
65259	10.058501	0.047751	2.696325	-0.018565	-0.155225	-0.261077	-0.699496	0.366747	-0.144514	0.537291	-0.471634	-0.366870	-0.595219
65260	9.646058	-0.201145	2.474703	0.020132	-0.110898	-0.098864	-0.703346	0.360555	-0.137911	0.535438	-0.472044	-0.369242	-0.595098
65261	9.547752	-0.377023	2.430886	0.123526	0.020262	0.059960	-0.703195	0.359199	-0.139646	0.537390	-0.471072	-0.369970	-0.593654
65262	9.343801	-0.256268	2.645551	0.221241	0.131950	0.131475	-0.701977	0.361898	-0.144855	0.541953	-0.468125	-0.369945	-0.591850
65263	9.011021	-0.133131	2.744581	0.309781	0.162730	0.136474	-0.699816	0.364640	-0.152696	0.547575	-0.463975	-0.370614	-0.589520
65264	9.052472	-0.100540	2.838520	0.405274	0.215340	0.132859	-0.695517	0.364537	-0.162973	0.554424	-0.457995	-0.371796	-0.587045
65265	9.027664	-0.136905	3.073445	0.495753	0.285470	0.128435	-0.691329	0.366824	-0.176879	0.562470	-0.450188	-0.373314	-0.584461
65266	10.624967	-0.232460	3.889919	0.430382	0.219983	0.176680	-0.686075	0.367753	-0.191608	0.569977	-0.444102	-0.374272	-0.581223
65267	9.727110	-0.933468	4.539913	0.312718	0.300466	0.124855	-0.683371	0.369277	-0.200922	0.576360	-0.438049	-0.373405	-0.580078
65268	8.266796	-0.403177	3.157449	-0.108514	0.200869	0.036536	-0.679338	0.369722	-0.211055	0.577282	-0.437269	-0.369520	-0.582233
65269	8.987081	-0.308106	3.660330	-0.400179	0.172900	-0.161461	-0.678302	0.371093	-0.209591	0.573085	-0.438732	-0.364307	-0.588530
65270	9.364716	-0.637390	3.729244	-0.529450	0.284458	-0.199053	-0.679621	0.371354	-0.209445	0.568077	-0.440000	-0.356545	-0.597131
65271	9.211675	-0.987060	3.858553	-0.479861	0.243648	-0.131264	-0.680545	0.370509	-0.208798	0.563926	-0.441639	-0.349216	-0.604144
65272	8.706470	-0.854665	3.692930	-0.412910	0.223850	-0.064445	-0.680013	0.370660	-0.209456	0.560990	-0.443155	-0.342267	-0.609718
65273	8.458100	-0.904656	3.576888	-0.312777	0.107963	-0.018871	-0.678579	0.371763	-0.208262	0.558660	-0.445266	-0.337426	-0.613010
65274	9.120547	-0.776288	3.747435	-0.297472	0.041311	-0.074838	-0.678602	0.373391	-0.206128	0.555316	-0.447602	-0.333990	-0.616220
65275	9.358837	-0.789158	3.848286	-0.320691	0.097879	-0.055381	-0.678634	0.376395	-0.203705	0.552349	-0.449631	-0.329464	-0.619836
