# Supplementary material for: Identification of Haptic Based Guiding Using Hard Reins
Source: PLoS One. 2015 Jul 22;10(7):e0132020. doi: 10.1371/journal.pone.0132020 (PMC4511788; doi:10.1371/journal.pone.0132020)
Supplement: S1 File — (ZIP) [file pone.0132020.s001.zip › MotionData1/Subject2/T7/fh7.txt]

// Start Time: 0
// Sample rate: 25.0Hz
// Scenario: 4.9
// Firmware Version: 2.6.1
Counter	Acc_X	Acc_Y	Acc_Z	Gyr_X	Gyr_Y	Gyr_Z	Mag_X	Mag_Y	Mag_Z	Quat_w	Quat_x	Quat_y	Quat_z
64710	1.265826	2.060595	9.856493	-0.297788	0.111072	-0.030931	-0.301533	-0.601906	-0.673056	-0.460945	-0.088453	-0.055549	-0.881261
64711	1.220727	1.839015	9.638050	-0.265574	0.149608	-0.015604	-0.297899	-0.593712	-0.678850	-0.461524	-0.083419	-0.052329	-0.881645
64712	1.093323	1.580346	9.665013	-0.276362	0.163610	-0.002429	-0.294258	-0.587435	-0.683628	-0.461870	-0.078054	-0.048923	-0.882151
64713	1.131064	1.455043	9.682472	-0.285374	0.154821	0.008010	-0.289568	-0.579793	-0.691383	-0.462019	-0.072772	-0.045340	-0.882715
64714	1.071437	1.217703	9.778788	-0.312241	0.154811	0.009544	-0.285024	-0.570784	-0.697182	-0.462179	-0.067235	-0.041197	-0.883274
64715	0.915798	1.062668	9.804783	-0.358743	0.165350	0.005733	-0.280755	-0.557940	-0.705268	-0.462414	-0.061085	-0.036388	-0.883809
64716	0.742541	1.141407	9.944163	-0.553825	0.195038	0.017701	-0.275040	-0.545377	-0.715318	-0.462630	-0.052599	-0.028332	-0.884536
64717	0.504993	0.665637	10.265170	-0.773845	0.230035	-0.002313	-0.269635	-0.524054	-0.725665	-0.463298	-0.041436	-0.016768	-0.885075
64718	0.197841	0.604713	10.007578	-0.899132	0.209133	0.003833	-0.262419	-0.496171	-0.741148	-0.463850	-0.029473	-0.002741	-0.885419
64719	0.121895	0.103679	10.343722	-0.881167	0.207413	-0.024326	-0.256788	-0.467186	-0.754010	-0.464713	-0.017669	0.010922	-0.885218
64720	0.013812	-0.141893	9.983761	-0.702095	0.192754	-0.047757	-0.249734	-0.436020	-0.765707	-0.465807	-0.007814	0.021586	-0.884589
64721	-0.037349	-0.536529	9.785008	-0.358500	0.129957	-0.066689	-0.244045	-0.420448	-0.773270	-0.467081	-0.002226	0.026702	-0.883808
64722	0.002608	-0.351647	9.786790	0.019054	0.105546	-0.067525	-0.240132	-0.417731	-0.775113	-0.468341	-0.000647	0.025421	-0.883182
64723	0.064241	-0.517539	9.962185	0.312516	0.094214	-0.074295	-0.235381	-0.425419	-0.775518	-0.469683	-0.001959	0.019005	-0.882628
64724	0.093707	-0.454693	10.140488	0.298147	0.102890	-0.064676	-0.231795	-0.436934	-0.772840	-0.470865	-0.003041	0.012818	-0.882107
64725	0.348378	0.056572	9.673148	-0.016704	0.122069	-0.064219	-0.228619	-0.445710	-0.769612	-0.472026	-0.000763	0.011949	-0.881503
64726	0.157722	-0.282032	10.139517	-0.429999	0.181450	-0.077612	-0.221863	-0.436303	-0.772854	-0.473458	0.006404	0.017859	-0.880612
64727	0.155913	-0.527994	9.922823	-0.541071	0.207627	-0.037838	-0.215386	-0.421009	-0.780819	-0.474093	0.015148	0.025429	-0.879977
64728	0.087225	-0.667983	9.585363	-0.374739	0.181469	-0.017335	-0.208910	-0.407632	-0.785441	-0.474383	0.021814	0.030352	-0.879525
64729	0.127897	-0.712373	9.329767	-0.127000	0.141289	0.000170	-0.202800	-0.399179	-0.789329	-0.474401	0.025472	0.031262	-0.879385
64730	-0.179535	-0.492624	9.623325	0.190602	0.132656	-0.002703	-0.198751	-0.396736	-0.792470	-0.474636	0.025922	0.026697	-0.879395
64731	-0.381005	-0.312179	9.917920	0.460035	0.144166	-0.032329	-0.194907	-0.408527	-0.788246	-0.475492	0.024037	0.017246	-0.879222
64732	-0.284553	-0.338633	10.164310	0.421594	0.155476	-0.043182	-0.189850	-0.427302	-0.783204	-0.476511	0.022673	0.008419	-0.878836
64733	-0.183987	-0.780867	9.730596	0.249731	0.150193	-0.019011	-0.185344	-0.439095	-0.781577	-0.476972	0.022892	0.002612	-0.878616
64734	-0.347774	-0.708871	9.261816	0.006214	0.151914	0.027759	-0.180093	-0.443228	-0.781180	-0.476537	0.025431	0.001085	-0.878786
64735	-0.737527	-0.517612	9.466840	-0.040417	0.162417	0.049639	-0.175637	-0.445168	-0.781266	-0.475642	0.028649	0.000245	-0.879172
64736	-0.713576	-0.546507	9.516768	0.206414	0.113446	0.059176	-0.170664	-0.446016	-0.781349	-0.474775	0.028607	-0.004454	-0.879631
64737	-0.526919	-0.801059	10.117828	0.716078	0.080049	0.104945	-0.168911	-0.458206	-0.776968	-0.473280	0.023195	-0.017823	-0.880426
64738	-0.753206	-0.362085	9.951799	0.970020	0.090604	0.151053	-0.169432	-0.488586	-0.765361	-0.470989	0.015477	-0.035780	-0.881277
64739	-0.816157	0.629041	9.872416	0.950397	0.085383	0.144065	-0.168651	-0.518426	-0.752992	-0.468600	0.007926	-0.053323	-0.881764
64740	-0.748557	1.979944	9.805655	0.950765	0.104758	0.078308	-0.168103	-0.557026	-0.734498	-0.467262	0.000699	-0.071027	-0.881261
64741	-0.880986	2.377121	9.580660	0.836637	0.080509	-0.007959	-0.165103	-0.587563	-0.720358	-0.467241	-0.005704	-0.086543	-0.879866
64742	-1.052128	2.091265	9.256826	0.575573	0.071904	-0.046902	-0.162818	-0.604000	-0.711372	-0.467889	-0.009813	-0.097297	-0.878360
64743	-1.078733	1.734388	9.671103	0.373288	0.043788	-0.052077	-0.161982	-0.618514	-0.702345	-0.468642	-0.012438	-0.104331	-0.877117
64744	-0.498188	1.894359	9.196915	0.119130	0.031346	-0.030314	-0.158812	-0.627291	-0.697176	-0.469136	-0.013021	-0.106676	-0.876563
64745	-0.783274	1.865896	9.386494	-0.238790	0.041784	-0.026641	-0.158030	-0.625515	-0.699499	-0.469580	-0.010003	-0.102937	-0.876811
64746	-0.624195	1.823956	9.447121	-0.560116	0.067815	0.004539	-0.155600	-0.610609	-0.708441	-0.469509	-0.003641	-0.093700	-0.877934
64747	-0.709101	1.432481	9.409709	-0.591452	0.055597	0.004212	-0.154892	-0.591588	-0.717835	-0.469348	0.002861	-0.083865	-0.879017
64748	-0.652428	1.256243	9.335099	-0.366065	0.034628	0.018064	-0.153378	-0.577087	-0.725734	-0.468992	0.006798	-0.077708	-0.879751
64749	-0.302214	1.596060	9.672427	-0.027886	0.003064	0.008035	-0.151824	-0.571483	-0.730617	-0.468847	0.007057	-0.077270	-0.879865
64750	-0.596039	1.708392	9.479194	0.402618	-0.012377	-0.020491	-0.154690	-0.574342	-0.729050	-0.469283	0.003021	-0.084188	-0.879020
64751	-0.810136	1.492709	9.185375	0.764274	-0.036555	-0.061093	-0.153693	-0.595425	-0.717891	-0.470413	-0.004750	-0.097298	-0.877053
64752	-0.721331	1.096075	8.689804	0.765060	-0.089014	-0.041107	-0.154511	-0.621564	-0.703004	-0.471233	-0.013506	-0.109826	-0.875040
64753	-1.148179	2.142368	9.993610	0.308736	-0.052519	-0.058086	-0.155757	-0.637982	-0.693577	-0.472281	-0.017252	-0.114769	-0.873774
64754	-1.245266	2.071076	10.027273	-0.297831	-0.045630	-0.071279	-0.155500	-0.637163	-0.693831	-0.473822	-0.015157	-0.109109	-0.873704
64755	-1.163749	2.015130	9.242496	-0.566145	-0.063041	-0.078603	-0.156322	-0.625386	-0.702239	-0.475484	-0.010740	-0.098671	-0.874108
64756	-1.087183	1.907241	9.548200	-0.507040	-0.075303	-0.102942	-0.155598	-0.609513	-0.710888	-0.477586	-0.007111	-0.089062	-0.874030
64757	-0.523403	1.727844	9.733526	-0.185036	-0.098189	-0.093839	-0.156189	-0.593359	-0.717833	-0.479430	-0.006913	-0.084942	-0.873432
64758	-0.632737	1.308958	9.321116	0.163779	-0.117293	-0.061450	-0.158803	-0.594167	-0.716638	-0.480695	-0.010501	-0.086640	-0.872534
64759	-0.530113	1.450297	10.186995	0.186751	-0.093990	-0.013636	-0.161642	-0.603459	-0.711902	-0.481061	-0.013937	-0.089017	-0.872045
64760	-0.200710	1.592043	10.190588	-0.042301	-0.047812	0.000653	-0.165041	-0.604810	-0.709924	-0.481223	-0.014444	-0.087772	-0.872073
64761	-0.381772	1.274542	9.717481	-0.128145	-0.017073	0.009832	-0.164386	-0.603581	-0.712120	-0.481125	-0.013565	-0.085356	-0.872381
64762	-0.470705	1.015825	9.039985	-0.102239	-0.049305	0.026635	-0.166500	-0.598232	-0.714493	-0.480887	-0.013570	-0.083043	-0.872736
64763	-0.672635	1.122596	9.622116	-0.080098	-0.065186	0.056768	-0.169135	-0.594249	-0.715190	-0.480034	-0.014061	-0.080962	-0.873393
64764	-0.528750	1.646927	9.999393	-0.151665	-0.044328	0.052853	-0.172551	-0.589714	-0.717681	-0.479387	-0.013551	-0.077824	-0.874041
64765	-0.669772	1.563613	8.348679	-0.130009	-0.103399	0.040522	-0.174398	-0.585735	-0.719425	-0.478880	-0.014204	-0.074524	-0.874596
64766	-1.077773	0.563632	8.263802	-0.119565	-0.234541	0.062954	-0.180694	-0.581185	-0.720837	-0.478296	-0.017339	-0.070119	-0.875223
64767	-0.433301	0.787606	10.793751	-0.223850	-0.198670	0.114109	-0.188965	-0.574435	-0.721552	-0.476654	-0.018829	-0.064208	-0.876541
64768	0.132689	1.259496	10.827937	-0.094883	-0.097327	0.117985	-0.195269	-0.567832	-0.724108	-0.475074	-0.019878	-0.061519	-0.877568
64769	-0.446279	1.340461	10.660835	0.191396	-0.007891	0.157599	-0.198672	-0.568909	-0.721223	-0.472245	-0.022033	-0.064679	-0.878815
64770	-0.212416	1.986068	10.029401	0.306195	0.069232	0.141167	-0.201775	-0.577105	-0.717635	-0.469740	-0.023980	-0.070600	-0.879650
64771	-0.282527	1.666296	9.096306	0.329813	0.083579	0.091140	-0.201753	-0.584771	-0.711503	-0.467858	-0.025752	-0.077112	-0.880056
64772	-0.439696	1.268691	10.015905	0.155410	0.106225	0.054650	-0.198842	-0.592998	-0.708007	-0.466914	-0.025518	-0.080760	-0.880237
64773	0.127588	2.253378	10.224197	-0.190561	0.122668	-0.005061	-0.195702	-0.591371	-0.711400	-0.466907	-0.021600	-0.078521	-0.880549
64774	-0.000676	1.572829	9.136056	-0.186797	0.069647	-0.035262	-0.192594	-0.584545	-0.714225	-0.467670	-0.018661	-0.075848	-0.880445
64775	-0.196230	1.220251	9.739287	0.090295	0.034583	-0.003437	-0.190643	-0.582503	-0.714622	-0.467651	-0.018937	-0.077714	-0.880286
64776	-0.415416	1.261364	10.827881	0.333289	0.057092	0.055742	-0.190090	-0.590033	-0.710954	-0.466578	-0.021220	-0.084045	-0.880222
64777	0.002905	1.692391	10.492785	0.469257	0.090253	0.084139	-0.188733	-0.601811	-0.705917	-0.464733	-0.024205	-0.093034	-0.880217
64778	-0.119826	2.122909	9.398144	0.392577	0.111539	0.064421	-0.188944	-0.615087	-0.698802	-0.463277	-0.026092	-0.100900	-0.880064
64779	0.230907	1.892099	8.743610	-0.197791	0.121954	0.049444	-0.184757	-0.616478	-0.697586	-0.462267	-0.022300	-0.098442	-0.880978
64780	0.347517	1.653123	8.754275	-0.818591	0.095602	0.007731	-0.183238	-0.601977	-0.707036	-0.462473	-0.013156	-0.084840	-0.882467
64781	-0.198154	1.278930	10.047584	-0.977835	0.078061	-0.039255	-0.180615	-0.569963	-0.724220	-0.463207	-0.002784	-0.068185	-0.883619
64782	-0.634828	0.980535	10.451652	-0.605386	0.073116	-0.106110	-0.177318	-0.543701	-0.738108	-0.465025	0.004185	-0.058121	-0.883378
64783	-0.875165	1.145236	10.217706	-0.122956	0.062940	-0.138648	-0.172910	-0.533870	-0.743510	-0.467393	0.006496	-0.056410	-0.882224
64784	-0.944850	0.876755	9.542335	0.059842	0.039651	-0.188527	-0.169373	-0.534984	-0.743832	-0.470721	0.006773	-0.057767	-0.880363
64785	-1.016892	0.950165	8.983863	0.028630	0.026681	-0.199326	-0.164254	-0.538021	-0.744715	-0.474204	0.007121	-0.058404	-0.878447
64786	-0.482289	0.737780	9.318058	0.087610	-0.033872	-0.211663	-0.160975	-0.541050	-0.742983	-0.478143	0.005858	-0.059547	-0.876241
64787	-0.153392	0.783344	10.113595	0.157235	-0.075248	-0.209650	-0.159251	-0.546671	-0.740866	-0.481923	0.003187	-0.061442	-0.874051
64788	0.010261	0.700936	10.322714	0.171542	-0.066581	-0.211348	-0.158701	-0.553517	-0.737320	-0.485782	0.000552	-0.063739	-0.871753
64789	0.082250	0.642253	10.191648	0.175043	-0.070118	-0.191980	-0.158542	-0.560361	-0.734286	-0.489218	-0.002256	-0.065937	-0.869663
64790	0.020365	0.772158	10.044679	0.245614	-0.049136	-0.156095	-0.158125	-0.568029	-0.728936	-0.492013	-0.005382	-0.069688	-0.867778
64791	0.258641	1.014412	9.651289	0.396819	-0.049117	-0.142670	-0.157541	-0.581307	-0.724678	-0.494500	-0.010103	-0.075891	-0.865799
64792	0.452219	1.075093	9.539771	0.518355	-0.054449	-0.108362	-0.155786	-0.595962	-0.716701	-0.496353	-0.016081	-0.084298	-0.863869
64793	0.343051	1.314214	10.382166	0.450168	-0.031930	-0.082279	-0.154692	-0.610204	-0.707029	-0.497663	-0.021169	-0.091514	-0.862270
64794	0.279491	1.554129	10.027401	0.067308	-0.026679	-0.088499	-0.154132	-0.618966	-0.703502	-0.499232	-0.022211	-0.092399	-0.861241
64795	-0.367390	1.592362	9.870007	-0.256320	0.024296	-0.127477	-0.154381	-0.621291	-0.703262	-0.501489	-0.019222	-0.087991	-0.860463
64796	-0.437275	1.625288	9.448030	-0.400972	0.057717	-0.170669	-0.149187	-0.611190	-0.709707	-0.504480	-0.013979	-0.081684	-0.859437
64797	-0.620309	1.361494	9.230292	-0.336623	0.080525	-0.143676	-0.145055	-0.597388	-0.717523	-0.506902	-0.009180	-0.076467	-0.858557
64798	-0.528992	2.286788	10.037992	-0.202787	0.076696	-0.079127	-0.140383	-0.588653	-0.722034	-0.508189	-0.005758	-0.073728	-0.858065
64799	-0.712253	1.674674	9.167397	-0.009587	0.041942	-0.054985	-0.137891	-0.588939	-0.723884	-0.509072	-0.005085	-0.073767	-0.857542
64800	-1.250043	1.424541	9.366221	0.081373	0.013965	-0.003210	-0.135656	-0.591278	-0.723682	-0.509120	-0.005742	-0.075256	-0.857380
64801	-0.966045	1.957433	9.754403	-0.055534	0.015514	-0.007711	-0.136039	-0.592917	-0.723822	-0.509237	-0.005097	-0.074288	-0.857399
64802	-0.967613	1.740756	9.677428	-0.151388	0.020692	0.020645	-0.134216	-0.589778	-0.726922	-0.508895	-0.003304	-0.071852	-0.857818
64803	-1.040666	1.645982	9.958138	-0.096066	0.020612	0.045717	-0.134488	-0.586902	-0.728442	-0.508088	-0.002221	-0.070281	-0.858430
64804	-0.485306	1.668338	9.247074	0.057915	0.010147	0.043130	-0.135276	-0.585803	-0.729195	-0.507355	-0.002768	-0.071328	-0.858776
64805	-0.285539	1.260789	8.611037	0.113437	-0.024739	0.037111	-0.136315	-0.587988	-0.727779	-0.506745	-0.004595	-0.072908	-0.858995
64806	-0.009075	0.749143	8.734943	0.149147	-0.056332	0.038829	-0.137077	-0.592773	-0.726392	-0.506171	-0.007204	-0.074847	-0.859149
64807	0.128300	0.714286	8.697310	0.181145	-0.073954	0.081247	-0.141235	-0.599732	-0.722130	-0.504854	-0.010647	-0.077034	-0.859695
64808	-0.239278	0.954701	9.304036	0.116452	-0.077599	0.124967	-0.144874	-0.605187	-0.719413	-0.502822	-0.013423	-0.078177	-0.860743
64809	-0.447532	1.191289	9.851667	-0.091127	-0.066316	0.114782	-0.148535	-0.604756	-0.720000	-0.500971	-0.014042	-0.075723	-0.862031
64810	-0.598255	1.374043	10.244382	-0.383016	-0.068269	0.149731	-0.154461	-0.593501	-0.726008	-0.498609	-0.011681	-0.068343	-0.864050
64811	-1.423442	1.440081	10.860260	-0.637057	-0.060287	0.121721	-0.159363	-0.576639	-0.734822	-0.496697	-0.006712	-0.056538	-0.866055
64812	-1.370178	1.769429	11.735935	-0.719382	-0.032489	0.109799	-0.160105	-0.554736	-0.745330	-0.494915	-0.000326	-0.043688	-0.867843
64813	-0.627866	1.593514	11.155556	-0.453475	0.013013	0.100200	-0.162667	-0.535287	-0.754541	-0.493147	0.004145	-0.035848	-0.869197
64814	-0.511541	0.684117	9.783907	-0.117822	0.023858	0.107782	-0.163620	-0.526249	-0.758447	-0.491261	0.005572	-0.033997	-0.870331
64815	-0.693297	0.939505	9.468791	-0.040960	0.016932	0.134866	-0.166125	-0.520898	-0.761202	-0.488896	0.006030	-0.033397	-0.871681
64816	-0.513738	0.389533	9.396033	-0.058901	0.043110	0.151407	-0.166519	-0.518979	-0.763764	-0.486248	0.007183	-0.032763	-0.873177
64817	-0.787411	0.568958	10.746229	-0.037712	0.048964	0.179869	-0.168605	-0.520473	-0.762971	-0.483067	0.008157	-0.032547	-0.874941
64818	-0.787043	0.626127	10.566646	-0.203969	0.081381	0.158524	-0.169932	-0.515265	-0.765874	-0.480234	0.011374	-0.029744	-0.876562
64819	-0.651412	0.700443	10.047246	-0.409346	0.125291	0.095490	-0.168938	-0.502952	-0.771200	-0.478375	0.017327	-0.023755	-0.877663
64820	-0.505258	-0.099972	8.998617	-0.456460	0.097594	0.043754	-0.166638	-0.488730	-0.779113	-0.477412	0.023312	-0.016646	-0.878213
64821	-0.440109	-0.094406	8.625628	-0.348989	0.057490	0.019709	-0.163828	-0.473827	-0.784699	-0.476873	0.027535	-0.011022	-0.878472
64822	-0.353453	-0.474616	8.776716	-0.290871	0.008484	0.007512	-0.164385	-0.465338	-0.788875	-0.476614	0.030383	-0.005952	-0.878567
64823	-0.293940	-0.603974	9.096739	-0.346408	-0.014358	0.005211	-0.165337	-0.456574	-0.792525	-0.476304	0.033319	0.000354	-0.878649
64824	-0.196109	-0.438014	9.350136	-0.486087	-0.000529	0.025390	-0.165528	-0.442887	-0.797561	-0.475570	0.037867	0.008927	-0.878817
64825	-0.532941	-0.942875	9.342431	-0.509422	-0.003954	0.037542	-0.164435	-0.423459	-0.805405	-0.474500	0.042533	0.017998	-0.879043
64826	-0.543533	-1.079312	9.528400	-0.273469	-0.063501	0.070739	-0.168031	-0.409480	-0.809223	-0.473031	0.043964	0.023391	-0.879637
64827	-0.973860	-1.868163	10.791915	0.151951	-0.080280	0.130995	-0.169868	-0.407006	-0.811240	-0.470817	0.041089	0.021502	-0.881011
64828	-0.438123	-0.590107	11.691156	0.500807	-0.006239	0.155034	-0.172149	-0.422595	-0.806574	-0.468508	0.036256	0.012651	-0.882624
64829	-0.425721	-0.130855	9.326810	0.352954	0.036370	0.087284	-0.173517	-0.437368	-0.802301	-0.467220	0.033512	0.006134	-0.883484
64830	-1.059025	-0.239935	9.792426	0.006160	0.042704	-0.004061	-0.173199	-0.448865	-0.799962	-0.467375	0.034135	0.005671	-0.883382
64831	-0.984041	0.119858	9.668548	-0.002288	0.063055	-0.102686	-0.171104	-0.449697	-0.799613	-0.469193	0.035183	0.005263	-0.882379
64832	-1.173203	0.032167	8.823258	0.050065	0.042504	-0.186913	-0.166528	-0.449448	-0.800197	-0.472603	0.035370	0.004154	-0.880555
64833	-0.931483	-0.613630	9.032436	0.028495	-0.023212	-0.194567	-0.163117	-0.452067	-0.799239	-0.476042	0.034629	0.004051	-0.878731
64834	-1.010444	-0.881779	10.015332	0.114272	-0.041725	-0.202873	-0.161772	-0.458505	-0.799582	-0.479961	0.032719	0.002615	-0.876675
64835	-1.275836	-0.197112	10.659928	0.121501	-0.006750	-0.221874	-0.160424	-0.466449	-0.798387	-0.483922	0.031412	0.000722	-0.874547
64836	-1.373051	0.088767	9.520147	0.016341	0.018983	-0.273542	-0.156327	-0.474407	-0.798009	-0.489159	0.031509	0.000454	-0.871625
64837	-0.813644	-0.349371	9.236323	-0.028286	0.016296	-0.293514	-0.152273	-0.474703	-0.798073	-0.494245	0.032085	0.000967	-0.868730
64838	-0.607105	-0.496191	8.939668	0.001891	-0.069523	-0.257563	-0.148201	-0.477461	-0.799066	-0.501391	0.030786	0.001739	-0.864671
64839	-0.350693	-0.466043	10.014420	0.010751	-0.082041	-0.271737	-0.145583	-0.478570	-0.798470	-0.506081	0.029266	0.002553	-0.861985
64840	-0.319610	-0.172743	10.055974	-0.040062	-0.146687	-0.331330	-0.146104	-0.478293	-0.799494	-0.518533	0.027092	0.004756	-0.854615
64841	-0.718983	0.032228	10.001697	0.207779	-0.204211	-0.345430	-0.146588	-0.486364	-0.797238	-0.524505	0.021425	0.003506	-0.851130
64842	-0.454141	-0.069005	9.818011	0.457518	-0.265341	-0.382699	-0.148355	-0.500451	-0.792436	-0.531829	0.012010	-0.001295	-0.846765
64843	0.126262	0.067291	9.466112	0.432489	-0.319669	-0.393791	-0.153376	-0.519038	-0.784266	-0.538562	0.002004	-0.005128	-0.842568
64844	-0.262190	0.450024	9.370527	0.156729	-0.380928	-0.366747	-0.158544	-0.534613	-0.776453	-0.545344	-0.006137	-0.003596	-0.838182
64845	-0.231853	0.274512	10.252612	-0.168217	-0.339261	-0.345237	-0.165717	-0.538406	-0.774959	-0.551148	-0.009961	0.002856	-0.834343
64846	-0.492216	-0.046559	11.556085	-0.286768	-0.205850	-0.245181	-0.169402	-0.532775	-0.777177	-0.555366	-0.010316	0.009914	-0.831483
64847	-0.939262	0.302415	9.708711	-0.243864	-0.062070	-0.140123	-0.170349	-0.525653	-0.779808	-0.557724	-0.008612	0.014557	-0.829854
64848	-0.634631	-0.280748	8.538651	-0.324781	-0.084051	-0.031712	-0.171950	-0.516337	-0.785642	-0.558309	-0.006460	0.020932	-0.829344
64849	-1.369768	-0.446887	8.961233	-0.045646	-0.147247	0.139455	-0.177222	-0.507687	-0.787547	-0.555933	-0.008205	0.023232	-0.830862
64850	-0.829254	-0.490260	8.739787	0.727237	-0.168695	0.373066	-0.184358	-0.521335	-0.780590	-0.549479	-0.018986	0.013135	-0.835188
64851	0.081322	-0.158956	10.081511	0.327414	-0.190661	0.501132	-0.198935	-0.537818	-0.772256	-0.540896	-0.025470	0.009809	-0.840647
64852	-0.335423	-1.033567	10.075052	0.346688	-0.236185	0.573310	-0.213180	-0.541164	-0.768066	-0.531004	-0.033144	0.006879	-0.846693
64853	2.410777	-1.970578	11.097980	0.542597	-0.144393	0.574031	-0.226840	-0.559843	-0.756275	-0.520843	-0.041100	-0.000419	-0.852662
64854	0.508716	-1.200796	11.022306	-0.576416	-0.058308	0.540483	-0.237903	-0.543088	-0.760342	-0.512069	-0.036160	0.010512	-0.858119
64855	0.054537	0.111617	11.195115	0.032319	0.005042	0.492679	-0.250010	-0.526053	-0.765036	-0.503569	-0.036094	0.010263	-0.863140
64856	0.632907	0.001418	9.665253	-0.238813	0.082421	0.365695	-0.253181	-0.520015	-0.765317	-0.497434	-0.032261	0.013867	-0.866791
64857	0.139765	-0.400137	9.222709	-0.494048	0.068924	0.226399	-0.253653	-0.502495	-0.771087	-0.493814	-0.025873	0.021898	-0.868907
64858	0.317584	-0.849675	8.956465	-0.257650	0.013127	0.173148	-0.255176	-0.485244	-0.774645	-0.490942	-0.023095	0.026383	-0.870486
64859	0.380912	-0.436423	8.982298	-0.137764	-0.020107	0.166917	-0.256260	-0.477301	-0.776749	-0.488077	-0.021780	0.029080	-0.872044
64860	0.345470	0.317098	9.921290	-0.127165	-0.050056	0.167030	-0.256578	-0.466078	-0.778962	-0.485195	-0.021386	0.031906	-0.873562
64861	0.536045	-0.082500	11.075781	-0.059231	-0.029300	0.153337	-0.259223	-0.459769	-0.780412	-0.482512	-0.021010	0.033276	-0.875005
64862	1.071428	0.174331	10.701624	-0.017738	0.021489	0.106140	-0.260159	-0.457302	-0.778305	-0.480682	-0.020464	0.033470	-0.876017
64863	1.026158	-0.390510	9.912089	-0.094554	0.012940	0.093129	-0.261221	-0.453738	-0.779547	-0.479088	-0.019093	0.035027	-0.876860
64864	0.998854	-0.815171	9.393167	-0.080310	-0.006232	0.115125	-0.261652	-0.447305	-0.778960	-0.477103	-0.018424	0.036585	-0.877892
64865	0.977813	-1.064354	9.647622	0.017866	-0.027341	0.154485	-0.260998	-0.447172	-0.779356	-0.474352	-0.018810	0.036623	-0.879372
64866	0.765345	-0.397840	9.995963	0.132380	-0.001095	0.159132	-0.262439	-0.446891	-0.778685	-0.471513	-0.020041	0.034411	-0.880960
64867	0.670863	-0.108104	10.125073	0.463708	0.028866	0.105345	-0.263998	-0.451263	-0.774437	-0.469464	-0.023698	0.026033	-0.882250
64868	0.576638	-0.105909	9.815904	0.786253	0.065978	0.027679	-0.261942	-0.473309	-0.765632	-0.468585	-0.029971	0.011597	-0.882834
64869	0.773843	-0.543772	9.484741	0.496534	0.098346	0.005277	-0.259104	-0.494127	-0.758378	-0.468193	-0.032760	0.001954	-0.883016
64870	0.572697	-0.306687	9.426720	0.442753	0.077357	0.023423	-0.254209	-0.509483	-0.749938	-0.467495	-0.035611	-0.006528	-0.883254
64871	0.637932	0.025717	9.759212	0.405962	0.069344	0.037266	-0.251937	-0.520718	-0.745556	-0.466527	-0.038063	-0.014246	-0.883573
64872	0.259397	1.111434	9.921553	0.149102	0.039562	0.046192	-0.247623	-0.524302	-0.739707	-0.465603	-0.038842	-0.017169	-0.883974
64873	0.020069	0.742212	9.688668	-0.019005	0.013454	0.020202	-0.246309	-0.526362	-0.738195	-0.465263	-0.038304	-0.016905	-0.884182
64874	-0.109912	0.761274	10.872366	-0.243008	0.028830	0.062700	-0.245564	-0.518018	-0.740710	-0.464342	-0.035628	-0.012782	-0.884847
64875	0.539329	1.750257	10.335019	-0.323127	0.090084	0.011249	-0.243016	-0.503252	-0.745518	-0.464345	-0.030908	-0.007906	-0.885080
64876	0.798352	0.855879	9.519846	-0.148217	0.111414	-0.061660	-0.238870	-0.495884	-0.747060	-0.465516	-0.027623	-0.006310	-0.884585
64877	0.952396	0.800497	9.104536	0.074809	0.118610	-0.100591	-0.234816	-0.495358	-0.748150	-0.467241	-0.026128	-0.008811	-0.883700
64878	1.165363	0.861908	9.281239	0.228869	0.118647	-0.141819	-0.228773	-0.501960	-0.745849	-0.469614	-0.026218	-0.013993	-0.882372
64879	1.167857	0.521698	9.714682	0.106344	0.136949	-0.162112	-0.222725	-0.508150	-0.745871	-0.472379	-0.024734	-0.017234	-0.880880
64880	0.965733	-0.062808	9.959635	-0.028867	0.160507	-0.141928	-0.215119	-0.512844	-0.744997	-0.474876	-0.021659	-0.018266	-0.879597
64881	0.768474	-0.279386	9.415732	-0.087271	0.118539	-0.086083	-0.207278	-0.510695	-0.747680	-0.476384	-0.018721	-0.017814	-0.878857
64882	0.271289	-0.592297	9.637515	-0.102809	0.066899	-0.036958	-0.204427	-0.504962	-0.749994	-0.477088	-0.016626	-0.016611	-0.878541
64883	-0.107343	0.501020	9.139073	-0.072654	0.003091	0.023299	-0.202744	-0.501139	-0.751275	-0.476703	-0.015884	-0.015251	-0.878788
64884	-0.583094	0.140412	9.547570	0.138233	-0.017887	0.063591	-0.201569	-0.501968	-0.749490	-0.475584	-0.017609	-0.017443	-0.879321
64885	-0.409835	1.041293	10.445602	0.399063	-0.025245	0.136953	-0.205986	-0.508787	-0.746387	-0.473030	-0.021862	-0.024107	-0.880445
64886	-0.751589	1.897797	9.674967	0.415475	-0.012654	0.099522	-0.207245	-0.521373	-0.739767	-0.471112	-0.026137	-0.031213	-0.881133
64887	0.275869	0.720999	9.695830	0.211453	-0.021732	0.093928	-0.209033	-0.531765	-0.734669	-0.469362	-0.028532	-0.034676	-0.881863
64888	0.313290	0.530324	10.356588	-0.160922	-0.017649	0.112312	-0.210085	-0.530665	-0.734901	-0.467527	-0.027485	-0.031561	-0.882987
64889	0.515121	1.749682	10.085292	-0.377268	0.012932	0.096061	-0.212886	-0.518606	-0.738362	-0.466021	-0.023776	-0.024962	-0.884102
64890	0.158611	1.181271	10.480759	-0.298116	0.011483	-0.010006	-0.212273	-0.509029	-0.742415	-0.466359	-0.020863	-0.019757	-0.884129
64891	0.682024	0.768084	10.399398	-0.145662	0.056169	-0.074180	-0.211524	-0.501643	-0.744423	-0.467709	-0.018493	-0.017741	-0.883511
64892	0.598659	0.606138	9.922429	-0.122261	0.076457	-0.086270	-0.207224	-0.497012	-0.747805	-0.469274	-0.016041	-0.016282	-0.882757
64893	0.626710	0.506862	8.988618	-0.095231	0.090684	-0.098366	-0.202666	-0.492657	-0.750029	-0.471011	-0.013558	-0.015472	-0.881888
64894	0.584495	0.616770	11.004097	0.097646	0.034289	-0.084837	-0.201089	-0.494582	-0.749166	-0.472506	-0.013921	-0.017494	-0.881044
64895	0.611729	1.115241	8.918840	0.434334	-0.028153	-0.101856	-0.198417	-0.508967	-0.742235	-0.474171	-0.018570	-0.024900	-0.879885
64896	0.203816	0.792070	9.158960	0.178389	-0.056135	-0.107296	-0.198103	-0.520602	-0.738345	-0.476122	-0.021272	-0.027499	-0.878692
64897	0.585402	0.812240	8.862715	-0.480043	-0.012614	-0.106754	-0.198260	-0.515401	-0.739197	-0.478187	-0.016970	-0.018976	-0.877889
64898	0.400175	0.540171	9.865707	-0.625061	0.066793	-0.096971	-0.195589	-0.496801	-0.748366	-0.480261	-0.009857	-0.008624	-0.877028
64899	0.373137	0.129722	10.063087	-0.254979	0.055343	-0.033595	-0.191081	-0.480676	-0.755259	-0.480885	-0.006552	-0.004662	-0.876747
64900	0.004490	-0.120162	10.774732	0.158924	0.074516	0.030336	-0.189641	-0.479861	-0.757341	-0.480410	-0.006850	-0.008115	-0.876980
64901	0.292787	1.031500	10.607650	0.220655	0.076183	0.043280	-0.187904	-0.488082	-0.754603	-0.479602	-0.007770	-0.012695	-0.877360
64902	0.503028	0.739197	9.934397	-0.086916	0.078008	0.012740	-0.184632	-0.490153	-0.752215	-0.479453	-0.005645	-0.011869	-0.877469
64903	0.378545	0.242114	9.079036	-0.194345	0.043151	0.036458	-0.182957	-0.484277	-0.754899	-0.478821	-0.003190	-0.008845	-0.877862
64904	0.218292	0.135837	8.521663	0.009548	-0.031913	0.052691	-0.184023	-0.481125	-0.754334	-0.478022	-0.003925	-0.008657	-0.878296
64905	0.190163	0.229781	9.284788	0.130167	-0.136127	0.039105	-0.185983	-0.481251	-0.754306	-0.477344	-0.007735	-0.009606	-0.878630
64906	0.258067	-0.099505	10.311374	0.011990	-0.214177	0.001723	-0.192255	-0.483271	-0.751904	-0.477582	-0.011688	-0.007723	-0.878476
64907	0.316367	0.263056	11.050407	-0.339637	-0.235393	-0.023787	-0.198421	-0.479817	-0.751260	-0.478099	-0.012745	0.000540	-0.878214
64908	0.532390	0.442040	10.358490	-0.616579	-0.194993	-0.085591	-0.202807	-0.464877	-0.754798	-0.479820	-0.010346	0.013258	-0.877206
64909	0.466169	-0.009949	9.455082	-0.516029	-0.136040	-0.120826	-0.207080	-0.445284	-0.761266	-0.481982	-0.007996	0.023639	-0.875826
64910	0.256385	0.041156	9.116230	-0.170421	-0.075381	-0.146204	-0.209112	-0.431589	-0.763041	-0.484548	-0.007814	0.027374	-0.874301
64911	0.236520	-0.035623	9.125132	0.214331	-0.042035	-0.140646	-0.208295	-0.437066	-0.763624	-0.486944	-0.010882	0.024034	-0.873035
64912	0.226163	-0.468656	9.057760	0.368118	-0.021038	-0.111335	-0.206409	-0.449119	-0.759891	-0.488892	-0.014958	0.017835	-0.872034
64913	0.271988	-0.482799	9.268681	0.242801	-0.001907	-0.099864	-0.204268	-0.460490	-0.755379	-0.490552	-0.017560	0.013621	-0.871128
64914	0.185765	-0.390193	9.445920	-0.213530	0.001455	-0.099612	-0.203217	-0.461591	-0.755147	-0.492695	-0.015532	0.017345	-0.869891
64915	0.055351	-0.398337	9.595948	-0.741526	-0.042444	-0.093892	-0.203013	-0.447358	-0.761994	-0.494488	-0.009125	0.030668	-0.868595
64916	-0.324472	-0.181885	10.200101	-0.866637	-0.073862	-0.152048	-0.202352	-0.419716	-0.771561	-0.497618	-0.001978	0.046467	-0.866149
64917	-0.192309	0.058321	10.439635	-0.375861	-0.093683	-0.264854	-0.203103	-0.398910	-0.777682	-0.502110	-0.000202	0.053867	-0.863124
64918	0.808225	-0.501856	10.696121	0.193631	-0.055141	-0.361438	-0.200738	-0.401249	-0.777224	-0.508286	-0.003557	0.051123	-0.859662
64919	1.364519	-1.036291	10.372766	0.480386	0.052613	-0.420909	-0.195160	-0.419207	-0.773216	-0.515499	-0.008091	0.042281	-0.855808
64920	1.376362	-1.380352	9.570859	0.557377	0.091255	-0.399116	-0.189010	-0.446335	-0.768014	-0.522337	-0.012680	0.031782	-0.852052
64921	0.996483	-1.138233	9.129931	0.406870	0.077294	-0.347220	-0.181068	-0.466906	-0.762516	-0.528167	-0.015976	0.024016	-0.848651
64922	0.566091	-0.554415	9.407107	0.186472	0.028185	-0.301178	-0.175667	-0.475830	-0.759840	-0.533511	-0.017674	0.020513	-0.845360
64923	0.467802	0.524540	10.432091	0.028192	0.003549	-0.349777	-0.171587	-0.481052	-0.759176	-0.539401	-0.018201	0.019927	-0.841616
64924	0.645536	0.052009	10.511639	0.029445	0.043907	-0.422029	-0.165681	-0.485737	-0.758276	-0.546564	-0.018015	0.018856	-0.837011
64925	0.715985	-0.892175	10.231022	0.050871	0.042189	-0.409751	-0.158607	-0.488238	-0.758407	-0.553400	-0.018159	0.017470	-0.832535
64926	0.908487	-1.304317	9.647864	0.016580	-0.008642	-0.346870	-0.153487	-0.492918	-0.756978	-0.559215	-0.018674	0.017216	-0.828634
64927	0.867778	-0.914809	9.508504	-0.198657	-0.092879	-0.255244	-0.149695	-0.492665	-0.757679	-0.563470	-0.018212	0.021602	-0.825653
64928	1.001093	-0.506899	9.538478	-0.417267	-0.121127	-0.196978	-0.149995	-0.483630	-0.761466	-0.566882	-0.015658	0.029839	-0.823110
64929	1.046683	-0.206887	9.452616	-0.412919	-0.108959	-0.161606	-0.151365	-0.469937	-0.765708	-0.569578	-0.013021	0.037995	-0.820956
64930	0.828180	-0.380061	9.678408	-0.086415	-0.077395	-0.143226	-0.154546	-0.460340	-0.768799	-0.571909	-0.013482	0.040312	-0.819215
64931	0.379446	-0.363388	10.840796	0.314138	-0.054742	-0.104865	-0.155181	-0.465538	-0.765866	-0.573479	-0.018205	0.035920	-0.818230
64932	0.384876	0.414038	10.263314	0.363552	0.006642	-0.111162	-0.153675	-0.479642	-0.762277	-0.575192	-0.022410	0.029908	-0.817165
64933	0.466570	0.382201	9.498037	0.327898	-0.000203	-0.122035	-0.152572	-0.492375	-0.757892	-0.577020	-0.026406	0.024597	-0.815932
64934	0.197771	-0.074076	9.821941	0.185520	0.024227	-0.100975	-0.151999	-0.503190	-0.754515	-0.578636	-0.028266	0.021292	-0.814818
64935	0.339081	0.096170	10.014933	0.058341	0.039791	-0.072778	-0.150141	-0.510728	-0.750220	-0.579802	-0.028443	0.019912	-0.814018
64936	0.216416	0.505531	9.866894	0.085200	0.067832	-0.061783	-0.148829	-0.512378	-0.748962	-0.580843	-0.028417	0.017760	-0.813326
64937	1.206802	0.586679	9.042208	0.206932	0.070343	-0.048814	-0.146729	-0.514168	-0.748236	-0.581537	-0.029829	0.013596	-0.812860
64938	1.235492	-0.130067	9.101008	0.339181	0.065923	-0.018062	-0.145632	-0.524575	-0.746027	-0.581689	-0.032772	0.007361	-0.812717
64939	0.906631	-0.208130	9.475439	0.274641	0.107857	0.009891	-0.143890	-0.534575	-0.741754	-0.581351	-0.034363	0.001739	-0.812925
64940	0.347106	0.167096	11.207647	0.045699	0.209177	-0.029975	-0.140718	-0.542119	-0.739548	-0.581867	-0.031560	-0.001399	-0.812670
64941	0.482237	0.504030	10.840268	-0.008292	0.363360	-0.102030	-0.131701	-0.541210	-0.740062	-0.583503	-0.025688	-0.005474	-0.811687
64942	0.417668	0.315852	8.911325	-0.022817	0.351778	-0.204370	-0.119560	-0.537443	-0.741501	-0.586785	-0.019754	-0.009259	-0.809449
64943	0.150798	-0.529238	8.716465	-0.139062	0.206770	-0.262225	-0.107793	-0.535863	-0.744378	-0.591030	-0.014845	-0.009431	-0.806458
64944	0.248883	-0.338222	9.299380	-0.294676	0.094722	-0.325450	-0.100511	-0.527143	-0.747505	-0.596402	-0.009838	-0.005838	-0.802604
64945	0.065907	-0.282100	9.883169	-0.317944	0.071945	-0.346797	-0.091016	-0.514328	-0.754635	-0.601995	-0.004953	-0.001526	-0.798483
64946	-0.294003	-0.311883	10.236794	-0.271370	0.071162	-0.367514	-0.084920	-0.502865	-0.759529	-0.607890	-0.000603	0.001971	-0.794018
64947	-0.407863	0.322816	9.870179	-0.275142	0.035280	-0.321678	-0.081294	-0.494535	-0.763510	-0.612980	0.003213	0.006019	-0.790069
64948	-0.387834	0.436731	9.421925	-0.239477	0.042277	-0.279070	-0.075979	-0.484437	-0.767112	-0.617393	0.006719	0.009359	-0.786571
64949	-0.169761	0.886549	9.216139	-0.137596	-0.019011	-0.262657	-0.072084	-0.477614	-0.770466	-0.621490	0.007985	0.011848	-0.783292
64950	-0.152212	0.968951	9.466865	0.071786	-0.095937	-0.294888	-0.068681	-0.477632	-0.771552	-0.626252	0.005459	0.012019	-0.779509
64951	-0.228444	0.409547	10.376696	0.164987	-0.108171	-0.359571	-0.068397	-0.482834	-0.769538	-0.631827	0.001521	0.010836	-0.775032
64952	-0.465609	-0.374180	11.448752	0.089915	-0.031266	-0.389912	-0.065896	-0.487775	-0.766520	-0.637843	-0.000247	0.009908	-0.770103
64953	-0.569688	-0.748397	11.500622	0.000733	0.066825	-0.429025	-0.058556	-0.490003	-0.768204	-0.644438	0.000644	0.009024	-0.764603
64954	-0.310809	-0.310590	10.616653	-0.077583	0.170239	-0.464437	-0.050322	-0.489363	-0.768839	-0.651529	0.004101	0.008081	-0.758569
64955	0.151858	-0.399974	9.306717	-0.198945	0.191418	-0.493570	-0.036350	-0.486565	-0.768763	-0.658988	0.009489	0.008634	-0.752044
64956	0.553021	-0.674038	8.793037	-0.034222	0.149507	-0.513835	-0.022770	-0.483080	-0.769967	-0.666703	0.012039	0.007336	-0.745190
64957	0.509047	-1.078203	8.642178	0.323511	0.077869	-0.497455	-0.014259	-0.486411	-0.768447	-0.674157	0.008774	0.001650	-0.738535
64958	0.176627	-0.995868	9.551985	0.561105	0.025222	-0.448234	-0.006348	-0.501645	-0.762895	-0.680778	0.001507	-0.006837	-0.732456
64959	0.193508	-0.038617	11.182576	0.591295	0.035328	-0.433724	0.001841	-0.522082	-0.753649	-0.687071	-0.006004	-0.015872	-0.726392
64960	-0.259937	0.718950	10.805884	-0.070221	0.123055	-0.522520	0.009494	-0.537588	-0.748614	-0.694575	-0.003144	-0.016541	-0.719223
64961	-0.016479	0.366563	9.444349	-0.986913	0.144145	-0.571536	0.022982	-0.513574	-0.756728	-0.702626	0.012777	-0.004297	-0.711432
64962	-0.606521	-0.410037	8.801270	-0.850266	0.058656	-0.528520	0.033696	-0.482975	-0.767711	-0.709772	0.025543	0.007175	-0.703932
64963	-0.707216	-0.317134	9.038717	0.004623	-0.097007	-0.475227	0.039522	-0.469184	-0.773870	-0.716415	0.024023	0.008794	-0.697205
64964	-0.429151	0.046481	9.896025	0.453587	-0.188139	-0.481125	0.041006	-0.480278	-0.769087	-0.723235	0.014759	0.005461	-0.690423
64965	-0.366041	0.091758	9.920032	0.374896	-0.214392	-0.499427	0.038934	-0.484646	-0.767547	-0.730153	0.006296	0.003570	-0.683245
64966	0.130461	-0.050199	10.380330	0.336477	-0.205838	-0.522775	0.039503	-0.495598	-0.762749	-0.737204	-0.001522	0.002110	-0.675665
64967	0.247737	0.145737	10.261413	0.171071	-0.170869	-0.534420	0.042309	-0.510531	-0.755954	-0.744361	-0.006414	0.002347	-0.667742
64968	0.260238	0.540322	10.345145	0.264206	-0.093884	-0.529863	0.044429	-0.516838	-0.753591	-0.751303	-0.011678	0.000215	-0.659854
64969	0.205070	-0.408035	9.952616	0.318930	-0.015871	-0.533756	0.051004	-0.526318	-0.749127	-0.758214	-0.016722	-0.003824	-0.651781
64970	0.020039	-0.631611	10.297698	-0.269006	0.066996	-0.498967	0.059340	-0.519931	-0.751000	-0.764722	-0.011782	-0.001432	-0.644251
64971	0.026954	-0.314252	9.493824	-0.703780	0.112488	-0.476336	0.069705	-0.499321	-0.757678	-0.770908	0.000444	0.005878	-0.636919
64972	-0.254401	-0.483461	9.282827	-0.578752	0.084539	-0.427889	0.077735	-0.483079	-0.762812	-0.776253	0.010342	0.012020	-0.630222
64973	0.012324	-0.304904	8.580855	-0.366063	0.030272	-0.366644	0.082889	-0.466410	-0.768416	-0.780761	0.016335	0.016311	-0.624404
64974	0.387532	-0.523111	8.964422	-0.323690	-0.041872	-0.273358	0.085056	-0.454379	-0.772081	-0.783982	0.020726	0.021168	-0.620076
64975	0.666546	-1.394056	10.357853	-0.241911	-0.000416	-0.186550	0.088629	-0.434417	-0.779827	-0.786175	0.024445	0.024366	-0.617039
64976	0.405633	-0.766375	11.254087	0.144154	0.011616	-0.102438	0.089649	-0.430044	-0.779541	-0.787508	0.022224	0.022525	-0.615491
64977	0.407714	0.200352	11.226732	0.706096	0.053737	-0.094468	0.091969	-0.451953	-0.771773	-0.788926	0.011690	0.013145	-0.614237
64978	0.404209	0.094889	9.762024	0.892680	0.042014	-0.163633	0.095620	-0.480578	-0.759564	-0.791013	-0.001969	0.001625	-0.611794
64979	0.210425	0.359698	9.350992	0.413602	0.007276	-0.271106	0.098844	-0.500714	-0.751534	-0.794274	-0.008495	-0.003443	-0.607490
64980	-0.187140	0.154630	8.914689	-0.049632	-0.037132	-0.325664	0.102518	-0.505251	-0.748142	-0.798188	-0.008183	-0.002234	-0.602349
64981	-0.519237	0.295783	9.397407	-0.093495	-0.041506	-0.334693	0.105113	-0.500748	-0.749818	-0.802217	-0.007219	-0.000409	-0.596989
64982	-0.572514	0.283300	9.111746	0.186747	-0.008047	-0.358945	0.109023	-0.498306	-0.750370	-0.806390	-0.010354	-0.002490	-0.591288
64983	-0.487349	0.037303	9.105780	0.158198	-0.002782	-0.376833	0.111660	-0.504480	-0.746719	-0.810787	-0.012932	-0.004337	-0.585183
64984	-0.437287	0.273650	9.446911	-0.065387	0.000634	-0.405740	0.117405	-0.503417	-0.746278	-0.815375	-0.011873	-0.003617	-0.578800
64985	-0.056523	0.502026	9.597651	-0.156311	-0.058814	-0.500975	0.123940	-0.500713	-0.750488	-0.821171	-0.009971	-0.000931	-0.570595
64986	-0.034563	0.522220	9.965378	-0.317126	-0.097270	-0.574552	0.126629	-0.488958	-0.753517	-0.827578	-0.005907	0.004243	-0.561304
64987	-0.316636	-0.441259	10.341241	-0.320572	-0.093647	-0.618743	0.132302	-0.472293	-0.757965	-0.834470	-0.001689	0.009342	-0.550971
64988	0.147000	0.207393	11.291545	-0.141621	-0.020445	-0.620726	0.136435	-0.460819	-0.762311	-0.841189	0.000290	0.011297	-0.540623
64989	0.675350	0.508559	10.454148	0.232910	0.046344	-0.693614	0.146101	-0.459777	-0.761670	-0.848609	-0.003303	0.008033	-0.528950
64990	0.942309	-0.300600	10.000360	0.206418	0.078009	-0.753848	0.156038	-0.460515	-0.761051	-0.856436	-0.006142	0.004551	-0.516196
64991	0.855240	-1.327422	9.821086	-0.095816	0.074609	-0.796776	0.166475	-0.457151	-0.760528	-0.864567	-0.003811	0.004259	-0.502485
64992	0.570805	-1.953459	10.431553	-0.187238	0.064022	-0.785200	0.178191	-0.447361	-0.762159	-0.872332	-0.000035	0.005050	-0.488888
64993	0.622737	-1.435269	10.139070	-0.190728	0.093808	-0.785021	0.189114	-0.435926	-0.764151	-0.879899	0.004193	0.005435	-0.475111
64994	1.132849	-0.989110	9.481331	-0.077628	0.083468	-0.847726	0.200567	-0.426135	-0.765391	-0.887814	0.006224	0.004853	-0.460136
64995	1.244111	-0.961251	9.437434	-0.089925	0.064320	-0.902544	0.211990	-0.411008	-0.766707	-0.895964	0.008379	0.004888	-0.444020
64996	0.797253	-1.314272	9.254591	-0.155227	0.046990	-0.907423	0.223677	-0.396429	-0.768032	-0.903840	0.011455	0.005656	-0.427679
64997	0.444319	-1.373706	9.367497	-0.299699	0.012722	-0.828322	0.232001	-0.387579	-0.770269	-0.910713	0.016977	0.008465	-0.412604
64998	-0.518742	-0.992605	9.632520	-0.281764	-0.044318	-0.661495	0.238719	-0.371193	-0.774089	-0.915966	0.021599	0.011902	-0.400496
64999	-0.948583	-0.325243	9.703979	-0.128552	-0.088254	-0.521930	0.240226	-0.359159	-0.775933	-0.920009	0.023251	0.015016	-0.390919
65000	-0.854968	-0.068340	9.799849	0.011489	-0.098981	-0.431047	0.241754	-0.349313	-0.780386	-0.923313	0.022108	0.017028	-0.383034
65001	-0.459392	-0.133381	9.987941	0.018356	-0.094024	-0.371196	0.242533	-0.347675	-0.781416	-0.926098	0.021044	0.018978	-0.376218
65002	-0.088958	0.003461	10.065622	-0.101678	-0.107369	-0.345769	0.242265	-0.346716	-0.781273	-0.928579	0.021961	0.021959	-0.369834
65003	-0.190329	-0.321092	9.848885	0.130976	-0.129082	-0.352995	0.242776	-0.343981	-0.782159	-0.931154	0.018520	0.023705	-0.363384
65004	-0.117121	-0.893578	10.007490	0.263216	-0.139659	-0.324014	0.240202	-0.350672	-0.783092	-0.933494	0.012423	0.024595	-0.357533
65005	0.426932	0.207787	10.560976	0.193367	-0.070033	-0.299549	0.239685	-0.352038	-0.782321	-0.935619	0.008259	0.024743	-0.352047
65006	0.803603	-0.429044	9.327195	0.377738	-0.061119	-0.279004	0.240907	-0.361076	-0.780877	-0.937563	0.000597	0.023355	-0.347029
65007	0.954396	-1.286699	9.234326	0.522277	-0.083154	-0.198062	0.240714	-0.374896	-0.777906	-0.938841	-0.009752	0.021472	-0.343543
65008	1.013508	-1.495594	10.284000	0.166288	-0.070703	-0.052659	0.241167	-0.387078	-0.775446	-0.939125	-0.013406	0.021730	-0.342625
65009	0.918825	-0.897867	10.459910	-0.280639	0.024232	0.074106	0.242189	-0.382020	-0.776705	-0.938681	-0.007759	0.023434	-0.343901
65010	0.449391	-0.675274	9.697507	-0.159148	0.070750	0.152906	0.242411	-0.375728	-0.775741	-0.937672	-0.004237	0.023307	-0.346713
65011	0.782516	-0.665610	8.988214	0.148573	0.056816	0.183213	0.243993	-0.379295	-0.773601	-0.936398	-0.006338	0.021453	-0.350225
65012	0.874692	-0.621621	9.451735	0.210923	0.058340	0.232990	0.244387	-0.381762	-0.770269	-0.934743	-0.009804	0.018995	-0.354682
65013	0.208547	-0.232654	9.113495	0.125053	0.016591	0.227213	0.243487	-0.386137	-0.767453	-0.933096	-0.011718	0.018072	-0.358983
65014	-0.023145	0.071994	10.623377	-0.127353	0.005819	0.204285	0.242171	-0.384762	-0.767161	-0.931646	-0.009251	0.019008	-0.362751
65015	0.357592	0.330787	9.709865	-0.273595	-0.044664	0.106948	0.239526	-0.381192	-0.763982	-0.930881	-0.004230	0.022053	-0.364631
65016	-0.002904	0.241184	9.375502	-0.183711	-0.140452	-0.002793	0.236597	-0.370228	-0.766676	-0.930840	-0.001860	0.026089	-0.364488
65017	0.034428	0.722976	9.726774	-0.174367	-0.178795	-0.108524	0.232099	-0.359667	-0.768574	-0.931523	0.000196	0.030857	-0.362371
65018	0.656271	0.555502	10.027089	-0.154413	-0.171875	-0.175550	0.228129	-0.350340	-0.769974	-0.932667	0.001693	0.035260	-0.359007
65019	-0.018705	0.705649	10.217278	-0.096868	-0.133077	-0.230275	0.224947	-0.342113	-0.770622	-0.934200	0.002492	0.038589	-0.354647
65020	0.411986	-0.471234	8.688444	-0.001914	-0.128486	-0.218447	0.220232	-0.339624	-0.772337	-0.935629	0.001423	0.041096	-0.350581
65021	0.491879	-0.823578	10.070329	0.004550	-0.122063	-0.103951	0.216289	-0.336045	-0.771984	-0.936244	0.000532	0.043484	-0.348648
65022	0.841918	-0.512239	10.532296	0.090179	-0.049784	-0.035267	0.215744	-0.333854	-0.769238	-0.936439	-0.001559	0.043871	-0.348074
65023	0.430029	-0.387218	11.041951	0.229717	0.037712	-0.013529	0.212884	-0.337671	-0.767551	-0.936541	-0.005465	0.041684	-0.348028
65024	0.528777	0.278181	10.246092	0.201383	0.083393	-0.039881	0.216040	-0.343848	-0.762616	-0.936849	-0.008714	0.038798	-0.347466
65025	0.950362	-0.161273	9.180011	0.178458	0.071369	-0.091392	0.217895	-0.349881	-0.759858	-0.937495	-0.011509	0.036319	-0.345907
65026	0.943359	-0.457740	8.950766	0.042591	0.031224	-0.127828	0.220511	-0.351538	-0.757585	-0.938380	-0.012208	0.035492	-0.343561
65027	0.753229	-0.717485	9.252218	-0.138112	0.018970	-0.148578	0.221653	-0.346072	-0.756514	-0.939434	-0.009441	0.036179	-0.340683
65028	0.793466	-0.502862	9.542718	-0.193580	0.039007	-0.150646	0.223306	-0.337597	-0.757102	-0.940507	-0.005671	0.036819	-0.337727
65029	1.306828	-0.638867	9.632853	-0.146934	0.045043	-0.178666	0.225236	-0.331860	-0.757463	-0.941745	-0.002572	0.037099	-0.334266
65030	1.505744	-0.847323	9.609514	-0.046487	0.083617	-0.220192	0.227003	-0.322978	-0.753781	-0.943264	-0.001324	0.035907	-0.330094
65031	1.331937	-0.854319	10.024278	0.012646	0.101152	-0.244329	0.231173	-0.321222	-0.752792	-0.944927	-0.000897	0.034112	-0.325498
65032	1.033275	-0.755219	10.210634	-0.032848	0.134494	-0.269107	0.235703	-0.316050	-0.748024	-0.946748	0.000394	0.031862	-0.320395
65033	0.653908	-0.449793	10.025166	-0.166131	0.138101	-0.268122	0.240758	-0.309510	-0.746225	-0.948520	0.004437	0.030533	-0.315209
65034	0.338349	-0.682894	10.068464	-0.236105	0.083868	-0.245872	0.245405	-0.299684	-0.745422	-0.950072	0.009274	0.030535	-0.310394
65035	-0.183981	-0.785177	9.893961	-0.231224	-0.021126	-0.165009	0.245873	-0.290793	-0.744049	-0.951013	0.013652	0.032597	-0.307123
65036	0.324222	0.052230	9.764627	-0.319208	-0.115893	-0.118389	0.244384	-0.280796	-0.745739	-0.951548	0.018913	0.036877	-0.304695
65037	0.785553	-0.244428	9.093963	-0.222849	-0.171120	-0.058151	0.238319	-0.270911	-0.746973	-0.951662	0.022244	0.041703	-0.303490
65038	0.609355	-0.909299	9.078227	-0.131996	-0.189595	0.023429	0.232023	-0.266224	-0.748643	-0.951286	0.023604	0.046186	-0.303916
65039	0.036008	-0.424865	10.309549	-0.037654	-0.161876	0.110815	0.226000	-0.264549	-0.748536	-0.950422	0.023614	0.049606	-0.306071
65040	0.089547	0.620893	11.090122	-0.035871	-0.071107	0.123674	0.217901	-0.266422	-0.747398	-0.949565	0.023963	0.051203	-0.308432
65041	0.598984	0.638636	10.326531	0.005536	-0.020290	0.104641	0.216334	-0.267098	-0.746734	-0.948889	0.023916	0.051618	-0.310440
65042	0.778716	-0.184540	8.998584	0.193656	-0.039190	0.081078	0.214526	-0.271878	-0.745332	-0.948420	0.020060	0.051204	-0.312210
65043	1.002652	-0.933145	8.574701	0.202413	-0.105718	0.110650	0.209854	-0.279243	-0.743006	-0.947681	0.015734	0.052021	-0.314560
65044	1.093070	-0.793327	8.911972	0.148437	-0.123452	0.161294	0.204406	-0.287424	-0.741970	-0.946561	0.012290	0.053459	-0.317825
65045	1.026532	-0.324485	9.482679	0.182351	-0.106079	0.172281	0.199478	-0.295060	-0.740936	-0.945374	0.008398	0.054397	-0.321307
65046	1.128356	0.060472	9.791428	0.211913	-0.080783	0.165580	0.195218	-0.305163	-0.739937	-0.944231	0.004030	0.054617	-0.324698
65047	0.868863	0.231670	10.059983	0.286368	-0.008059	0.138296	0.190033	-0.314852	-0.736592	-0.943320	-0.001278	0.053020	-0.327619
65048	0.944237	0.314319	9.752678	0.077130	-0.006279	0.119155	0.187708	-0.321409	-0.734164	-0.942511	-0.002671	0.052719	-0.329980
65049	0.929539	0.267948	10.280968	-0.075000	0.027695	0.119915	0.186792	-0.320993	-0.734534	-0.941743	-0.000988	0.052806	-0.332161
65050	1.204627	0.886867	11.251781	-0.060564	0.072112	0.083194	0.185082	-0.320027	-0.732947	-0.941245	0.000695	0.051934	-0.333706
65051	1.928856	-0.471700	10.830990	0.134780	0.115052	0.034942	0.187441	-0.321956	-0.731450	-0.941122	-0.001134	0.048994	-0.334497
65052	1.819472	-1.569126	10.314652	0.247252	0.101973	0.097216	0.188500	-0.326343	-0.728276	-0.940540	-0.005033	0.045505	-0.336583
65053	0.822754	-1.148660	9.996449	-0.067889	0.077630	0.144569	0.188774	-0.329355	-0.726757	-0.939631	-0.003129	0.044680	-0.339246
65054	-0.240532	-0.598673	10.180166	-0.300645	0.062030	0.166155	0.188750	-0.324428	-0.728002	-0.938543	0.003067	0.045646	-0.342116
65055	-0.329796	0.087428	10.169599	-0.234191	0.058683	0.115686	0.188722	-0.319776	-0.727438	-0.937772	0.007977	0.046229	-0.344067
65056	0.089979	-0.265619	9.042045	-0.090628	0.048493	0.052197	0.189485	-0.315812	-0.727928	-0.937429	0.010034	0.046018	-0.344975
65057	0.499620	-1.027017	8.054072	-0.110285	-0.019650	0.048907	0.186577	-0.310187	-0.727700	-0.937043	0.012045	0.047206	-0.345798
65058	0.766170	-1.240048	8.280027	-0.115957	-0.109100	0.081897	0.182769	-0.306334	-0.729286	-0.936328	0.013516	0.050116	-0.347269
65059	0.554473	-0.817504	9.070143	-0.055434	-0.137296	0.124665	0.176363	-0.306026	-0.729575	-0.935295	0.013795	0.053112	-0.349589
65060	0.679677	-0.201875	9.369327	0.008972	-0.142633	0.121672	0.170103	-0.308728	-0.729507	-0.934274	0.012734	0.055766	-0.351939
65061	0.922916	0.033189	9.783274	0.127248	-0.132159	0.076717	0.164363	-0.311435	-0.728542	-0.933605	0.009542	0.057380	-0.353550
65062	1.750752	-0.358006	9.805280	0.333212	-0.106015	0.042736	0.159159	-0.317428	-0.725937	-0.933207	0.002594	0.057077	-0.354769
65063	1.851660	-0.448324	10.413774	0.487154	-0.060597	0.028099	0.155443	-0.332187	-0.723569	-0.932911	-0.006903	0.054853	-0.355837
65064	1.853000	-0.269546	10.680165	0.327948	0.005797	0.028972	0.153398	-0.343399	-0.718475	-0.932628	-0.012975	0.052496	-0.356764
65065	0.191163	-0.374523	11.438276	0.234820	0.074311	0.044864	0.151643	-0.359539	-0.713693	-0.932308	-0.016772	0.049541	-0.357863
65066	0.387073	0.704238	10.790521	0.227907	0.128652	0.031087	0.154287	-0.365848	-0.711984	-0.932105	-0.020096	0.045603	-0.358744
65067	1.045837	1.013563	9.807903	0.363483	0.099146	-0.052737	0.157711	-0.372984	-0.707320	-0.932397	-0.026253	0.041184	-0.358119
65068	1.229114	0.335850	8.868506	0.121284	0.055609	-0.104178	0.158127	-0.378872	-0.704539	-0.933102	-0.028229	0.039304	-0.356342
65069	1.133178	-0.232516	8.370152	-0.081008	-0.026560	-0.099858	0.159291	-0.377784	-0.702865	-0.933831	-0.027031	0.040406	-0.354396
65070	0.553023	-0.346029	9.094801	0.048272	-0.147359	-0.055159	0.157855	-0.377229	-0.704260	-0.934052	-0.029047	0.042868	-0.353363
65071	0.390695	0.533637	10.851010	-0.051541	-0.174113	0.003245	0.152362	-0.376926	-0.703916	-0.933901	-0.029330	0.046542	-0.353274
65072	0.561562	1.782545	11.512749	0.120348	-0.067527	0.001548	0.148304	-0.376357	-0.703332	-0.933733	-0.032080	0.047035	-0.353414
65073	0.770078	0.956837	9.429931	0.323706	-0.031220	0.009144	0.145974	-0.381956	-0.700766	-0.933411	-0.038418	0.045342	-0.353854
65074	1.182696	-0.392244	8.170829	0.100574	-0.108296	0.088816	0.143391	-0.388647	-0.698982	-0.932576	-0.041008	0.046800	-0.355570
65075	1.860189	0.114818	8.980680	0.044441	-0.169317	0.196452	0.137660	-0.392996	-0.697904	-0.930968	-0.042919	0.049856	-0.359126
65076	1.627592	0.644240	10.062986	0.121962	-0.169570	0.240347	0.128402	-0.397050	-0.698064	-0.928917	-0.046196	0.052422	-0.363637
65077	1.358193	1.442134	10.759385	0.119246	-0.064710	0.263846	0.123305	-0.398392	-0.696448	-0.926799	-0.048709	0.053053	-0.368587
65078	1.050277	1.614272	10.425174	0.182156	0.016028	0.236534	0.119404	-0.404394	-0.692569	-0.924853	-0.051744	0.051722	-0.373222
65079	0.622387	1.215155	10.159929	0.117838	0.080944	0.238116	0.117590	-0.407121	-0.692569	-0.923021	-0.053215	0.049595	-0.377811
65080	0.450345	1.479933	9.794371	-0.032356	0.068821	0.219468	0.116832	-0.413001	-0.690546	-0.921430	-0.051908	0.048881	-0.381946
65081	0.436240	1.524217	10.083381	-0.154053	0.046007	0.207931	0.116557	-0.409578	-0.692319	-0.920036	-0.048685	0.049360	-0.385652
65082	0.934077	1.578545	10.243126	-0.155576	0.065210	0.150572	0.115887	-0.404921	-0.695367	-0.919066	-0.045199	0.049587	-0.388350
65083	1.540343	1.283746	9.763486	-0.017458	0.084556	0.095022	0.117437	-0.401645	-0.695358	-0.918427	-0.044355	0.048173	-0.390134
65084	1.385912	0.643310	9.142246	0.039922	0.063803	0.076789	0.117054	-0.403285	-0.695109	-0.917839	-0.044545	0.046838	-0.391656
65085	0.999040	-0.432219	8.787164	0.098724	0.007928	0.119216	0.119805	-0.404942	-0.694132	-0.916820	-0.046385	0.045964	-0.393924
65086	0.890016	-0.501771	9.359258	0.098062	-0.050173	0.231796	0.116031	-0.409028	-0.692305	-0.914829	-0.048394	0.046406	-0.398237
65087	0.567592	0.297677	10.428621	0.123641	-0.060937	0.285051	0.112116	-0.411334	-0.690717	-0.912367	-0.051013	0.046740	-0.403485
65088	0.635667	1.365873	10.719082	0.094244	-0.017255	0.267563	0.108479	-0.416241	-0.689288	-0.910067	-0.052650	0.046646	-0.408448
65089	0.868265	1.186417	9.253888	0.101062	0.012916	0.193629	0.104577	-0.420051	-0.688879	-0.908387	-0.054366	0.045676	-0.412057
65090	0.505257	1.091259	8.669555	0.058983	-0.013145	0.207429	0.101970	-0.421406	-0.688724	-0.906580	-0.055386	0.045733	-0.415877
65091	0.341390	0.803544	8.542696	0.128670	-0.041084	0.223690	0.098335	-0.425491	-0.689356	-0.904535	-0.058016	0.045499	-0.419977
65092	0.632338	0.615357	9.090750	-0.019928	-0.043070	0.222462	0.096117	-0.427943	-0.686631	-0.902630	-0.057845	0.046783	-0.423940
65093	0.859106	0.571702	9.549699	-0.223807	-0.076422	0.173185	0.090738	-0.422987	-0.689088	-0.901344	-0.054427	0.050084	-0.426742
65094	1.339645	-0.109297	9.866958	-0.286469	-0.106350	0.158231	0.086258	-0.414751	-0.692432	-0.900165	-0.050042	0.054696	-0.429193
65095	1.571296	-0.486914	10.449393	-0.440477	-0.127577	0.158635	0.079152	-0.404038	-0.696617	-0.899073	-0.043113	0.060788	-0.431408
65096	1.750175	-0.476996	11.003095	-0.413509	-0.111900	0.120053	0.073607	-0.391553	-0.701325	-0.898206	-0.036528	0.066548	-0.432970
65097	1.415253	-0.345209	9.988558	0.014340	-0.038007	0.134162	0.071757	-0.386479	-0.703963	-0.896989	-0.036977	0.067088	-0.435365
65098	1.147766	-0.240179	9.047630	0.205756	-0.004545	0.183384	0.069814	-0.390575	-0.702422	-0.895209	-0.040493	0.065592	-0.438930
65099	1.185634	-1.015536	8.838927	0.307581	-0.002815	0.223620	0.068018	-0.398503	-0.699370	-0.892976	-0.045717	0.063019	-0.443320
65100	1.028224	-1.440220	9.553948	0.491226	-0.046003	0.336655	0.063384	-0.413805	-0.695053	-0.889408	-0.054503	0.059867	-0.449888
65101	1.067239	0.567228	11.763569	0.550858	-0.003704	0.369315	0.057324	-0.431837	-0.689837	-0.885416	-0.063802	0.055261	-0.457072
65102	1.420134	0.683273	9.714363	-0.161539	0.029890	0.280496	0.056303	-0.438264	-0.686522	-0.883058	-0.060392	0.056643	-0.461902
65103	1.353368	0.475808	9.337661	-0.481710	-0.031248	0.240037	0.052584	-0.425654	-0.690093	-0.881348	-0.051819	0.061818	-0.465532
65104	1.314727	-0.529938	9.095728	-0.326043	-0.055619	0.237370	0.047826	-0.413584	-0.695076	-0.879366	-0.046330	0.066156	-0.469247
65105	1.493243	-0.581544	9.977959	-0.270847	-0.064672	0.271140	0.043088	-0.406168	-0.698036	-0.876968	-0.041686	0.069994	-0.473592
65106	1.611146	-0.294542	9.754344	-0.032975	-0.078673	0.302811	0.038105	-0.402309	-0.699992	-0.873989	-0.041464	0.072015	-0.478787
65107	1.658384	0.229708	9.858493	-0.016847	-0.061215	0.303082	0.033001	-0.401050	-0.700420	-0.871003	-0.041198	0.073415	-0.484011
65108	1.811718	0.055897	10.037812	0.028793	-0.060390	0.295402	0.028305	-0.402666	-0.700624	-0.868004	-0.041886	0.074508	-0.489146
65109	1.995425	0.087713	9.899612	0.115646	-0.035885	0.292553	0.022818	-0.405101	-0.697721	-0.864979	-0.043712	0.074178	-0.494366
65110	2.145388	0.133687	9.586436	0.262474	-0.033174	0.282149	0.018398	-0.411373	-0.694612	-0.861872	-0.048198	0.072478	-0.499600
65111	2.178798	0.073753	9.734455	0.310667	-0.036751	0.303610	0.014140	-0.422298	-0.692845	-0.858457	-0.053414	0.070267	-0.505233
65112	2.187666	0.625648	10.130035	0.284000	-0.017510	0.263053	0.009857	-0.431720	-0.686278	-0.855430	-0.058135	0.068052	-0.510125
65113	2.081321	0.633941	9.424519	0.153785	-0.008452	0.193455	0.007147	-0.438547	-0.685269	-0.853259	-0.060572	0.066839	-0.513627
65114	1.912891	0.052248	9.102067	0.016074	-0.020575	0.178247	0.005319	-0.440591	-0.682675	-0.851357	-0.060859	0.067315	-0.516677
65115	1.907631	-0.040779	10.127193	-0.080673	0.012418	0.184671	0.000748	-0.442483	-0.680815	-0.849558	-0.059085	0.068174	-0.519724
65116	2.203927	1.850647	11.230208	-0.055389	0.117162	0.144974	0.000085	-0.439742	-0.682588	-0.848248	-0.056769	0.067004	-0.522267
65117	2.091864	2.761901	10.073713	-0.100868	0.231536	-0.015071	0.005154	-0.434981	-0.681842	-0.848822	-0.052771	0.064081	-0.522120
65118	1.611842	1.148853	9.876671	-0.177479	0.259887	-0.084439	0.011686	-0.432826	-0.684247	-0.850191	-0.047192	0.061507	-0.520736
65119	1.980139	0.659445	9.641970	-0.161336	0.258105	-0.089820	0.020551	-0.427399	-0.685878	-0.851581	-0.042031	0.058679	-0.519230
65120	1.976407	0.822126	9.350686	-0.120244	0.209156	-0.080845	0.029150	-0.421287	-0.687758	-0.852745	-0.037945	0.056373	-0.517888
65121	1.524299	0.422302	8.792456	-0.027247	0.148173	-0.073272	0.035161	-0.420224	-0.688614	-0.853688	-0.036237	0.054056	-0.516703
65122	1.318391	0.325656	8.908473	0.127207	0.062398	-0.028359	0.036729	-0.420507	-0.687864	-0.853940	-0.037834	0.051731	-0.516409
65123	1.368576	0.242098	9.238716	0.170803	0.013257	0.001701	0.039368	-0.426269	-0.685633	-0.853802	-0.040830	0.049735	-0.516606
65124	1.260803	0.006883	9.907424	0.111298	-0.002791	0.076959	0.038088	-0.431462	-0.684889	-0.852896	-0.042723	0.048771	-0.518040
65125	1.316710	-0.295050	10.410539	0.055469	0.013542	0.144372	0.036404	-0.435012	-0.683605	-0.851360	-0.043575	0.048097	-0.520552
65126	1.365425	-0.906708	10.280525	0.105247	0.047511	0.226670	0.035628	-0.437471	-0.681936	-0.848929	-0.044694	0.046464	-0.524560
65127	1.442961	-0.851304	9.720556	0.139869	0.078916	0.311628	0.033551	-0.440745	-0.680773	-0.845583	-0.046067	0.043988	-0.530030
65128	1.004879	-0.996921	9.746693	0.151120	0.092841	0.398217	0.031212	-0.444428	-0.678705	-0.841257	-0.047328	0.041256	-0.536978
65129	1.158831	0.590934	10.311541	0.170604	0.127541	0.446333	0.029410	-0.450850	-0.676542	-0.836363	-0.048533	0.037761	-0.544716
65130	1.366914	2.016387	9.814259	0.140740	0.183749	0.361966	0.028664	-0.458510	-0.674925	-0.832376	-0.048653	0.033578	-0.551050
65131	0.980925	1.400341	9.500499	0.079440	0.185885	0.271645	0.031024	-0.461808	-0.671501	-0.829408	-0.047898	0.029899	-0.555783
65132	1.091241	1.304730	9.188439	-0.001691	0.170290	0.211032	0.031426	-0.463178	-0.672038	-0.827142	-0.045893	0.027369	-0.559448
65133	1.439258	1.354340	8.996158	-0.048127	0.121284	0.182229	0.031285	-0.461262	-0.672146	-0.825202	-0.043858	0.026091	-0.562528
65134	1.657879	1.528953	9.241402	-0.130321	0.061762	0.132033	0.033239	-0.459356	-0.673450	-0.823847	-0.040986	0.026727	-0.564696
65135	1.875469	0.876946	9.717467	-0.139290	0.048519	0.115850	0.033891	-0.457716	-0.675772	-0.822668	-0.038380	0.027649	-0.566550
65136	1.584139	0.655651	9.751081	-0.184920	0.055589	0.115584	0.034511	-0.451699	-0.675851	-0.821516	-0.034687	0.028992	-0.568391
65137	1.197614	0.629799	9.749312	-0.201925	0.075807	0.122694	0.033704	-0.445809	-0.679015	-0.820290	-0.030767	0.030203	-0.570320
65138	0.868654	0.548340	9.799277	-0.146546	0.093351	0.147034	0.034990	-0.441574	-0.679768	-0.818744	-0.027253	0.030507	-0.572700
65139	0.557681	-0.055275	9.809440	-0.137615	0.109193	0.151532	0.036675	-0.438299	-0.681055	-0.817139	-0.023974	0.030444	-0.575137
65140	0.418755	-0.564884	9.540432	-0.162724	0.095262	0.164460	0.037314	-0.433374	-0.684896	-0.815366	-0.020162	0.030911	-0.577769
65141	0.184699	-0.880456	9.562855	-0.087849	0.027885	0.204419	0.037293	-0.429679	-0.684859	-0.813047	-0.018523	0.031620	-0.581044
65142	0.752242	-0.209638	10.161654	0.005092	-0.004775	0.206694	0.035191	-0.428163	-0.684166	-0.810626	-0.018575	0.031788	-0.584405
65143	0.567345	-1.050241	9.283641	-0.062864	-0.034290	0.207757	0.031405	-0.428416	-0.685405	-0.808189	-0.018023	0.033239	-0.587708
65144	0.294520	-1.400117	9.786637	-0.135808	-0.050275	0.290878	0.028127	-0.425524	-0.687138	-0.804757	-0.016271	0.035824	-0.592300
65145	0.717964	0.396921	10.233809	-0.045385	-0.025985	0.283925	0.020802	-0.425074	-0.686894	-0.801373	-0.015802	0.036952	-0.596813
65146	0.777493	-0.033899	9.495378	0.153625	-0.025631	0.218318	0.017668	-0.425604	-0.686852	-0.798673	-0.018456	0.035670	-0.600424
65147	0.801400	-0.072112	9.643728	0.185666	-0.041476	0.246673	0.014677	-0.430242	-0.683749	-0.795594	-0.021902	0.034272	-0.604464
65148	1.295051	0.764622	9.257373	0.117857	-0.036263	0.221556	0.011433	-0.434603	-0.683743	-0.792820	-0.024111	0.033593	-0.608052
65149	1.062431	0.659742	8.972198	0.110914	-0.056151	0.175668	0.006739	-0.438822	-0.680351	-0.790582	-0.026649	0.033298	-0.610870
65150	1.004294	0.627143	9.174191	0.094852	-0.088497	0.150767	0.001528	-0.443584	-0.677733	-0.788612	-0.029177	0.033689	-0.613274
65151	1.207987	1.078389	9.398712	0.087955	-0.102460	0.085486	-0.001598	-0.446305	-0.676549	-0.787435	-0.032027	0.034344	-0.614606
65152	1.164502	0.717509	10.034180	0.122219	-0.070907	0.017044	-0.004344	-0.446153	-0.676636	-0.787089	-0.034859	0.034041	-0.614912
65153	1.110889	-0.042887	10.552194	0.154555	-0.020157	-0.014409	-0.006285	-0.450659	-0.674840	-0.787136	-0.037821	0.032517	-0.614759
65154	0.916506	-0.883514	10.428854	0.161565	0.006101	0.024398	-0.004441	-0.454227	-0.673093	-0.786706	-0.040322	0.030524	-0.615253
65155	0.671262	-1.410833	10.388861	0.215815	0.055005	0.109529	-0.005183	-0.463119	-0.670582	-0.785202	-0.043150	0.027194	-0.617136
65156	0.838208	-1.350826	9.989185	0.204690	0.042568	0.202778	-0.005158	-0.469689	-0.667026	-0.782521	-0.045776	0.024245	-0.620466
65157	0.908798	-1.938950	9.746305	0.194380	0.021372	0.302943	-0.009065	-0.473774	-0.664550	-0.778566	-0.048469	0.021942	-0.625303
65158	1.151503	-1.091721	9.792401	0.126055	0.028077	0.380112	-0.011920	-0.479233	-0.661716	-0.773668	-0.049962	0.020366	-0.631290
65159	1.355623	0.115109	9.362332	0.140392	0.010571	0.389159	-0.016356	-0.482358	-0.659093	-0.768583	-0.051873	0.019032	-0.637359
65160	1.314923	0.832714	9.553574	0.172860	-0.006813	0.326043	-0.023513	-0.488477	-0.658787	-0.764209	-0.054542	0.017340	-0.642425
65161	1.438495	1.244063	9.110249	0.091025	-0.003948	0.235635	-0.026124	-0.490928	-0.655668	-0.761061	-0.055983	0.016703	-0.646044
65162	1.485276	1.038702	8.924843	0.014429	-0.037868	0.152072	-0.030442	-0.491590	-0.653412	-0.759049	-0.056692	0.017331	-0.648328
65163	1.539852	1.216304	9.729071	-0.157170	-0.055444	0.083791	-0.032406	-0.489936	-0.655306	-0.758105	-0.055131	0.020528	-0.649474
65164	1.505274	1.753334	10.658358	-0.362686	-0.018778	0.012032	-0.034795	-0.482123	-0.657780	-0.758306	-0.049921	0.025604	-0.649480
65165	1.355602	1.765796	10.419476	-0.671837	0.068875	-0.049770	-0.033564	-0.464474	-0.664608	-0.759580	-0.039065	0.033422	-0.648379
65166	1.136189	1.493735	9.764581	-0.567701	0.071000	-0.108898	-0.029721	-0.446429	-0.671472	-0.761421	-0.029642	0.039686	-0.646363
65167	1.127621	0.995994	8.989920	-0.224104	0.015275	-0.111084	-0.027673	-0.435354	-0.677214	-0.762986	-0.026383	0.042434	-0.644480
65168	1.247012	0.803179	9.159701	0.112189	-0.056453	-0.109853	-0.026101	-0.435910	-0.677114	-0.764285	-0.028966	0.041860	-0.642866
65169	1.244376	0.419819	9.626337	0.235405	-0.105574	-0.082786	-0.027641	-0.441923	-0.675598	-0.765106	-0.034292	0.040535	-0.641711
65170	1.235116	0.442300	10.662438	0.270827	-0.109402	-0.031449	-0.029963	-0.450260	-0.670860	-0.765216	-0.039915	0.038780	-0.641364
65171	1.267794	0.611439	11.002947	0.331575	-0.035177	0.002764	-0.032275	-0.459417	-0.667811	-0.764863	-0.045750	0.035188	-0.641603
65172	1.130193	0.634759	10.413224	0.313713	0.023545	0.029341	-0.031847	-0.468315	-0.663378	-0.764195	-0.050276	0.030898	-0.642280
65173	0.815429	0.534281	9.785155	0.302991	0.073577	0.057729	-0.030509	-0.476261	-0.659080	-0.763169	-0.054226	0.026039	-0.643393
65174	0.406884	0.443595	10.547037	0.277775	0.123335	0.086891	-0.028648	-0.484758	-0.654018	-0.761794	-0.056883	0.020745	-0.644983
65175	0.894999	1.507550	10.521414	0.267355	0.203767	0.047525	-0.024169	-0.491898	-0.652345	-0.760936	-0.058587	0.014302	-0.646018
65176	0.576337	0.207453	9.259571	0.124363	0.206756	0.039303	-0.019165	-0.499589	-0.650297	-0.760329	-0.057847	0.009664	-0.646885
65177	0.672999	0.216479	9.311711	-0.073698	0.154911	0.094038	-0.016297	-0.498784	-0.649039	-0.759216	-0.054937	0.008430	-0.648462
65178	1.243452	0.320756	8.687972	-0.081941	0.094400	0.135919	-0.015647	-0.496597	-0.651614	-0.757551	-0.052496	0.008278	-0.650609
65179	1.324027	0.454004	8.424461	-0.008771	-0.014969	0.155450	-0.016564	-0.496318	-0.651727	-0.755523	-0.052776	0.008883	-0.652932
65180	0.957617	0.512363	9.271803	0.044519	-0.069389	0.203328	-0.019967	-0.496026	-0.651026	-0.752801	-0.054370	0.009634	-0.655928
65181	0.856203	1.479506	10.689648	0.144563	-0.028561	0.218501	-0.024142	-0.498468	-0.649177	-0.749752	-0.057129	0.008498	-0.659193
65182	1.244995	1.827142	10.536487	0.288197	0.108899	0.160083	-0.026339	-0.505026	-0.645846	-0.747310	-0.060038	0.003317	-0.661749
65183	1.232522	0.798864	9.284741	0.374654	0.147906	0.076083	-0.024728	-0.515162	-0.641443	-0.745826	-0.063956	-0.003664	-0.663053
65184	0.574647	-0.006316	8.560211	0.187507	0.111379	0.113408	-0.023125	-0.523383	-0.637797	-0.744064	-0.065336	-0.007599	-0.664863
65185	0.595693	0.225352	8.870297	0.162912	0.034142	0.179952	-0.022188	-0.529137	-0.634635	-0.741433	-0.067564	-0.009920	-0.667543
65186	0.681684	1.087552	9.480259	0.248648	-0.039506	0.181328	-0.024647	-0.535419	-0.631426	-0.738673	-0.071866	-0.012341	-0.670109
65187	0.661591	1.305243	9.833797	0.136906	-0.067518	0.142565	-0.028951	-0.538818	-0.628938	-0.736564	-0.075047	-0.012863	-0.672068
65188	0.726199	1.548795	10.208529	-0.035631	-0.129651	0.082948	-0.033004	-0.539481	-0.627461	-0.735533	-0.076339	-0.010283	-0.673096
65189	0.742308	1.099057	10.251284	-0.163424	-0.130478	0.044906	-0.036420	-0.535905	-0.628668	-0.735188	-0.075902	-0.005996	-0.673573
65190	0.983626	0.411054	10.027411	-0.306614	-0.093826	0.064936	-0.043358	-0.531760	-0.632532	-0.734771	-0.072718	-0.000320	-0.674406
65191	0.836233	0.058726	10.048663	-0.203899	-0.043126	0.116947	-0.045088	-0.524908	-0.635154	-0.733474	-0.070457	0.003360	-0.676048
65192	1.073583	0.157973	10.076594	0.082384	0.019814	0.142120	-0.047065	-0.520243	-0.638053	-0.731434	-0.071441	0.002223	-0.678156
65193	1.382552	0.156726	9.670183	0.287083	0.056462	0.207105	-0.049528	-0.526253	-0.634325	-0.728190	-0.074991	-0.002036	-0.681258
65194	1.813602	0.307170	10.417981	0.262707	0.122555	0.254634	-0.050672	-0.534733	-0.629606	-0.724300	-0.077209	-0.006951	-0.685113
65195	1.733926	1.322536	10.358247	0.402531	0.176931	0.224361	-0.051678	-0.545129	-0.624261	-0.720532	-0.080790	-0.014466	-0.688547
65196	0.920368	1.026541	9.799522	0.428006	0.201968	0.152578	-0.050318	-0.559098	-0.616530	-0.717645	-0.084271	-0.022957	-0.690910
65197	0.923252	1.419509	10.116426	0.370926	0.192370	0.102854	-0.046761	-0.567604	-0.610201	-0.715474	-0.087115	-0.030449	-0.692518
65198	0.434381	1.973163	9.031166	0.244455	0.122097	-0.012590	-0.043582	-0.577749	-0.605692	-0.715139	-0.088968	-0.035538	-0.692385
65199	0.102296	2.160569	8.122983	-0.155978	0.076957	-0.089532	-0.042007	-0.578579	-0.605983	-0.716590	-0.085738	-0.034469	-0.691347
65200	-0.007293	2.355056	8.525090	-0.236462	-0.016635	-0.136214	-0.037053	-0.575321	-0.607448	-0.718880	-0.082539	-0.031129	-0.689515
65201	0.099453	2.404322	9.178395	-0.265246	-0.071937	-0.136661	-0.036548	-0.569848	-0.611411	-0.721229	-0.079758	-0.026563	-0.687577
65202	-0.072783	2.600872	10.095344	-0.212642	-0.091346	-0.125702	-0.037232	-0.561221	-0.616618	-0.723333	-0.077934	-0.022456	-0.685720
65203	0.374083	2.621618	10.154209	-0.125819	-0.076580	-0.130434	-0.038692	-0.556560	-0.618102	-0.725345	-0.077236	-0.019800	-0.683752
65204	0.531798	2.074812	9.488095	-0.140113	-0.070383	-0.118324	-0.037788	-0.553006	-0.620668	-0.727199	-0.076173	-0.016980	-0.681976
65205	0.945476	1.521958	9.069633	-0.217260	-0.095032	-0.073383	-0.039894	-0.549162	-0.622926	-0.728552	-0.074431	-0.012736	-0.680815
65206	0.974980	1.239707	9.650103	-0.356199	-0.079548	-0.030360	-0.042532	-0.542851	-0.626316	-0.729493	-0.070368	-0.006706	-0.680326
65207	0.881221	0.965690	9.462717	-0.509326	-0.053360	0.009129	-0.042981	-0.529984	-0.631227	-0.730053	-0.063808	0.001036	-0.680405
65208	0.971248	0.700295	10.203871	-0.573838	0.005906	0.024637	-0.044606	-0.514645	-0.640105	-0.730398	-0.055399	0.008856	-0.680713
65209	1.214238	0.239014	10.196471	-0.622298	0.079210	0.075490	-0.043636	-0.496311	-0.648475	-0.730014	-0.045351	0.016299	-0.681731
65210	0.640753	-0.284179	10.668827	-0.717204	0.131728	0.089142	-0.044261	-0.472630	-0.657803	-0.729407	-0.033105	0.024299	-0.682847
65211	0.597064	0.351814	10.904816	-0.829094	0.217320	0.122259	-0.040690	-0.449381	-0.670043	-0.728282	-0.018088	0.032568	-0.684265
65212	0.646164	0.519375	9.197670	-0.588094	0.170565	0.086894	-0.037635	-0.430237	-0.677790	-0.727354	-0.007185	0.038227	-0.685159
65213	0.542120	0.160958	8.910873	-0.221148	0.044891	0.032682	-0.036110	-0.420529	-0.681080	-0.726965	-0.003454	0.040627	-0.685463
65214	1.304201	-0.661183	9.406721	0.097147	-0.034106	0.041357	-0.036376	-0.419158	-0.682097	-0.726357	-0.005355	0.039860	-0.686139
65215	0.767570	-0.080954	9.812140	0.068233	-0.076150	0.083561	-0.036640	-0.419705	-0.680417	-0.725139	-0.007474	0.040080	-0.687394
65216	-0.106490	0.253658	10.044619	-0.284023	-0.077645	0.019633	-0.039659	-0.416678	-0.681894	-0.724833	-0.004461	0.045180	-0.687427
65217	0.053724	0.027072	10.285754	-0.366145	-0.081140	-0.032186	-0.042176	-0.408589	-0.685527	-0.725216	-0.000426	0.051364	-0.686603
65218	0.284651	-0.077462	9.722623	-0.229968	-0.080119	-0.055941	-0.045751	-0.398716	-0.688739	-0.725885	0.001697	0.055749	-0.685551
65219	0.373143	-0.539373	9.901593	-0.083280	-0.060031	-0.046993	-0.046284	-0.396113	-0.689999	-0.726460	0.001914	0.057709	-0.684778
65220	0.546482	-0.617120	10.086651	-0.142325	0.000214	-0.036704	-0.046592	-0.386669	-0.691970	-0.726947	0.003888	0.059722	-0.684080
65221	0.597449	-0.911562	9.880960	-0.198685	0.048318	-0.020269	-0.045569	-0.382295	-0.692719	-0.727263	0.007311	0.061673	-0.683543
65222	0.578719	-0.820858	9.608204	-0.226373	0.069364	-0.016840	-0.043763	-0.377516	-0.693475	-0.727529	0.011477	0.063827	-0.683005
65223	0.742347	-0.885994	9.173474	-0.046624	0.039654	0.006339	-0.043519	-0.374507	-0.693449	-0.727483	0.012606	0.063819	-0.683035
65224	0.868143	-1.181286	8.880614	0.223559	0.018743	0.012547	-0.042070	-0.376567	-0.693103	-0.727377	0.009571	0.060555	-0.683494
65225	0.839604	-1.464236	9.084280	0.473887	-0.018028	0.037976	-0.040329	-0.384102	-0.692686	-0.726894	0.002385	0.054293	-0.684596
65226	0.845290	-1.696211	9.528552	0.706185	-0.026940	0.095091	-0.040777	-0.401755	-0.685352	-0.725520	-0.008200	0.045073	-0.686674
65227	0.527322	-1.951199	10.273345	0.563654	-0.025378	0.132856	-0.043562	-0.423091	-0.676855	-0.723530	-0.016649	0.037723	-0.689061
65228	0.236729	-0.752749	11.347021	0.257637	0.035626	0.132037	-0.043511	-0.434861	-0.672057	-0.721633	-0.019841	0.033766	-0.691167
65229	0.407363	0.191694	9.967379	0.011496	0.093809	0.015193	-0.044535	-0.439508	-0.670923	-0.721480	-0.018714	0.032238	-0.691431
65230	-0.132297	-0.956740	8.975938	-0.213844	0.050437	-0.006043	-0.043116	-0.434315	-0.673739	-0.721654	-0.014991	0.034530	-0.691230
65231	-0.001694	-0.948482	9.650194	-0.223039	-0.012786	0.011232	-0.042621	-0.428433	-0.675369	-0.721547	-0.011889	0.037769	-0.691232
65232	0.385651	-0.820445	10.037638	-0.001215	0.009797	0.023406	-0.041329	-0.425018	-0.676648	-0.721229	-0.011774	0.037715	-0.691569
65233	0.659166	-0.387521	9.953741	0.100713	0.056923	0.057812	-0.040918	-0.428304	-0.676816	-0.720443	-0.012331	0.035485	-0.692496
65234	0.806636	-0.003522	9.279191	0.056161	0.076288	0.043507	-0.039993	-0.430499	-0.675817	-0.719866	-0.012108	0.033684	-0.693189
65235	0.685745	-0.693531	9.048807	-0.033333	0.034373	0.038198	-0.039457	-0.432691	-0.676235	-0.719364	-0.011073	0.033646	-0.693729
65236	0.713935	-0.837224	10.106708	0.052133	-0.014950	0.087927	-0.042083	-0.431857	-0.674118	-0.718101	-0.012027	0.033222	-0.695042
65237	0.594059	-0.066787	10.856772	0.148734	-0.001049	0.082690	-0.041284	-0.435009	-0.673126	-0.716908	-0.014070	0.031182	-0.696328
65238	0.371681	-0.081212	10.291379	0.098733	0.017502	0.080707	-0.042301	-0.440477	-0.672647	-0.715763	-0.015247	0.029644	-0.697547
65239	0.186689	-0.269172	9.699636	0.034273	-0.005997	0.097805	-0.045438	-0.440460	-0.672600	-0.714382	-0.015699	0.029256	-0.698968
65240	0.051397	-0.277881	9.652639	0.098571	-0.028730	0.119380	-0.046607	-0.443603	-0.669768	-0.712654	-0.017494	0.028391	-0.700723
65241	0.116324	0.020038	9.717987	0.146840	-0.044518	0.125001	-0.050641	-0.447550	-0.668712	-0.710820	-0.020053	0.026958	-0.702571
65242	0.186113	0.327113	9.644013	0.152338	-0.049714	0.098631	-0.052591	-0.450003	-0.667672	-0.709336	-0.022920	0.025629	-0.704032
65243	0.392811	0.199797	9.434094	0.083637	-0.049659	0.061038	-0.054669	-0.453961	-0.665093	-0.708413	-0.024688	0.025105	-0.704920
65244	0.642711	0.025070	9.559701	-0.019223	-0.049755	0.048719	-0.057017	-0.454632	-0.665582	-0.707704	-0.025149	0.026170	-0.705576
65245	0.869334	-0.029116	9.720538	-0.178357	-0.034081	0.020217	-0.059479	-0.458176	-0.666097	-0.707487	-0.023020	0.029112	-0.705751
65246	1.075298	-0.261973	9.600732	-0.310821	-0.034174	0.031481	-0.061476	-0.450228	-0.668834	-0.707140	-0.019142	0.034062	-0.705994
65247	1.195659	-0.326618	10.002682	-0.293043	-0.034322	0.045650	-0.062312	-0.439412	-0.671431	-0.706569	-0.015402	0.038669	-0.706419
65248	1.027875	-0.158845	10.171877	-0.203606	0.007672	0.062396	-0.063789	-0.430645	-0.674685	-0.705740	-0.012424	0.041521	-0.707144
65249	0.917064	-0.115347	9.957047	-0.126541	0.028802	0.048982	-0.065635	-0.425981	-0.677845	-0.705098	-0.010166	0.042892	-0.707739
65250	0.820133	-0.158388	9.791571	-0.017236	0.037705	0.023400	-0.064354	-0.421610	-0.677433	-0.704789	-0.009426	0.042674	-0.708070
65251	0.675605	-0.109199	9.778964	0.025860	0.055324	-0.003484	-0.063834	-0.420654	-0.678078	-0.704878	-0.009002	0.041498	-0.708057
65252	0.673633	-0.387884	9.871904	0.092100	0.048358	-0.016303	-0.061330	-0.425184	-0.676350	-0.705121	-0.009686	0.039574	-0.707915
65253	0.601602	-0.325316	9.700217	0.213760	0.051920	-0.004791	-0.059740	-0.429435	-0.675639	-0.705180	-0.011965	0.035784	-0.708023
65254	0.419958	-0.046613	9.145051	0.256882	0.024168	-0.034413	-0.059196	-0.435324	-0.671955	-0.705605	-0.015327	0.031862	-0.707723
65255	0.047793	-0.752065	8.729211	0.105625	-0.035163	-0.033991	-0.060466	-0.442432	-0.671230	-0.706029	-0.017310	0.030812	-0.707301
65256	-0.220319	-0.467152	9.984445	-0.087047	-0.059970	-0.007177	-0.062291	-0.443928	-0.670312	-0.706111	-0.016991	0.032952	-0.707130
65257	-0.002678	-0.092839	10.253621	-0.302575	-0.044351	-0.030715	-0.061672	-0.436953	-0.671675	-0.706605	-0.013295	0.037769	-0.706474
65258	0.270755	-0.006481	10.091243	-0.387310	0.001172	-0.070881	-0.062634	-0.426546	-0.675050	-0.707679	-0.007915	0.043270	-0.705163
65259	0.701609	0.132786	10.329443	-0.309331	0.048315	-0.093159	-0.062661	-0.418196	-0.681046	-0.709067	-0.002875	0.046833	-0.703579
65260	1.117910	-0.063205	10.217859	-0.166687	0.097416	-0.160835	-0.059566	-0.409044	-0.683848	-0.711408	0.000652	0.047852	-0.701147
65261	1.286875	-0.393123	9.722363	-0.021533	0.108089	-0.191568	-0.055924	-0.405779	-0.683870	-0.714188	0.002304	0.046543	-0.698400
65262	1.507600	-0.578845	9.324205	0.085086	0.090705	-0.219147	-0.051854	-0.408127	-0.684989	-0.717314	0.002095	0.044134	-0.695348
65263	1.378819	-1.029898	9.353775	0.164759	0.075057	-0.236301	-0.046348	-0.411578	-0.683813	-0.720658	0.000535	0.040762	-0.692091
65264	1.309849	-1.230405	9.674089	0.243298	0.094191	-0.196915	-0.041876	-0.418035	-0.681098	-0.723430	-0.001884	0.036104	-0.689450
65265	1.478506	-1.275590	9.484668	0.114343	0.109817	-0.162607	-0.035310	-0.423817	-0.680348	-0.725736	-0.002196	0.032996	-0.687178
65266	1.522982	-1.131836	9.418649	-0.054229	0.125316	-0.075645	-0.031129	-0.423840	-0.679506	-0.726824	0.000207	0.031985	-0.686079
65267	0.792327	-2.046058	10.601604	0.016801	0.174084	0.021984	-0.025633	-0.424828	-0.679598	-0.726624	0.002315	0.029361	-0.686404
65268	0.780137	-0.398637	11.346404	0.161500	0.240290	0.085284	-0.022347	-0.428403	-0.678648	-0.725536	0.003261	0.023714	-0.687768
65269	0.069867	0.275448	9.754968	0.117521	0.291805	-0.018441	-0.013839	-0.432009	-0.675837	-0.725919	0.005494	0.017989	-0.687523
65270	-0.634319	-0.587373	8.938854	-0.068455	0.208234	-0.053530	-0.007041	-0.430128	-0.678895	-0.726678	0.009277	0.015979	-0.686730
65271	-0.738289	-0.627882	9.583334	-0.186728	0.118865	-0.060875	-0.002887	-0.424951	-0.679165	-0.727507	0.013594	0.016913	-0.685757
65272	-0.585557	-0.212299	9.812691	-0.111640	0.090778	-0.057752	0.000768	-0.423191	-0.680496	-0.728237	0.016388	0.017206	-0.684914
65273	-0.517492	-0.139177	9.517355	-0.014897	0.057657	-0.083601	0.004425	-0.422663	-0.680158	-0.729391	0.017378	0.016641	-0.683673
65274	-0.295579	-0.174320	9.601551	0.030683	0.022591	-0.085234	0.005995	-0.422945	-0.680184	-0.730546	0.017156	0.015989	-0.682460
65275	-0.179886	-0.225985	10.304086	0.042198	0.017152	-0.080825	0.006519	-0.423496	-0.679680	-0.731664	0.016761	0.015213	-0.681289
