# Supplementary material for: Identification of Haptic Based Guiding Using Hard Reins
Source: PLoS One. 2015 Jul 22;10(7):e0132020. doi: 10.1371/journal.pone.0132020 (PMC4511788; doi:10.1371/journal.pone.0132020)
Supplement: S1 File — (ZIP) [file pone.0132020.s001.zip › MotionData1/Subject2/T7/gc7.txt]

// Start Time: 0
// Sample rate: 25.0Hz
// Scenario: 4.9
// Firmware Version: 2.6.1
Counter	Acc_X	Acc_Y	Acc_Z	Gyr_X	Gyr_Y	Gyr_Z	Mag_X	Mag_Y	Mag_Z	Quat_w	Quat_x	Quat_y	Quat_z
64710	9.128483	-0.561706	-4.030150	-0.557185	0.069908	-0.054137	-0.874186	-0.122462	-0.092429	-0.644944	-0.080537	0.759380	-0.030040
64711	9.075843	-0.256344	-3.941676	-0.544794	0.022935	-0.046602	-0.872796	-0.123014	-0.093825	-0.645474	-0.074906	0.759637	-0.026531
64712	8.941141	-0.076491	-3.912093	-0.532057	0.031890	-0.048283	-0.872792	-0.123560	-0.096177	-0.646629	-0.069599	0.759279	-0.022867
64713	8.935890	-0.034912	-3.837651	-0.539378	0.033854	-0.062534	-0.873899	-0.123688	-0.098655	-0.647200	-0.064278	0.759362	-0.019251
64714	9.030108	-0.004079	-3.835706	-0.543044	0.033948	-0.069632	-0.873612	-0.125763	-0.099230	-0.648351	-0.059149	0.758889	-0.015141
64715	9.138781	-0.038759	-3.862041	-0.566620	0.033977	-0.059273	-0.873879	-0.128113	-0.099805	-0.648834	-0.053431	0.758970	-0.011152
64716	9.119361	-0.019154	-3.838073	-0.559343	0.037559	-0.060982	-0.873038	-0.129911	-0.101072	-0.649993	-0.047957	0.758394	-0.006905
64717	9.056388	-0.108252	-3.851491	-0.546732	0.010346	-0.048306	-0.871923	-0.131157	-0.101507	-0.649972	-0.042337	0.758771	-0.003339
64718	9.196092	-0.247074	-3.883954	-0.541282	0.006728	-0.048207	-0.871910	-0.134622	-0.100163	-0.650583	-0.036908	0.758537	0.000503
64719	9.060817	-0.212181	-3.850337	-0.546539	0.030928	-0.033404	-0.872599	-0.135310	-0.100855	-0.650755	-0.031063	0.758643	0.003848
64720	9.113029	-0.265125	-3.762837	-0.560215	0.022869	-0.031745	-0.872044	-0.135588	-0.101000	-0.651560	-0.025138	0.758141	0.007756
64721	9.102463	-0.346729	-3.684598	-0.533836	0.026299	-0.027051	-0.872596	-0.136422	-0.099486	-0.651542	-0.019358	0.758288	0.010818
64722	9.160158	-0.395389	-3.679300	-0.555681	0.004559	-0.002397	-0.871200	-0.138359	-0.100621	-0.652007	-0.013043	0.757966	0.014287
64723	9.020514	-0.329328	-3.689515	-0.570960	0.016074	0.025642	-0.872040	-0.136419	-0.100594	-0.651742	-0.005973	0.758222	0.017220
64724	9.136159	-0.419582	-3.707991	-0.556438	0.016080	0.018748	-0.872044	-0.135588	-0.100862	-0.652314	0.000666	0.757674	0.020428
64725	9.199276	-0.381500	-3.737494	-0.544605	0.016870	0.025977	-0.872468	-0.133227	-0.103042	-0.651937	0.007403	0.757890	0.022949
64726	9.117182	-0.274302	-3.680594	-0.564581	0.015044	0.038134	-0.872334	-0.132261	-0.102481	-0.652425	0.014438	0.757268	0.026033
64727	9.444767	-0.348584	-3.636714	-0.542693	0.023870	0.050776	-0.872759	-0.129764	-0.103695	-0.652050	0.021521	0.757345	0.028204
64728	9.208527	-0.245504	-3.620636	-0.546603	-0.001058	0.017232	-0.873601	-0.127269	-0.104215	-0.652212	0.028011	0.756872	0.031287
64729	9.092713	-0.307810	-3.653610	-0.567709	-0.030560	0.001212	-0.874156	-0.127691	-0.101730	-0.650856	0.034695	0.757625	0.034463
64730	9.061604	-0.312673	-3.689756	-0.541107	0.008013	0.005704	-0.873184	-0.127828	-0.103119	-0.651084	0.040923	0.756967	0.037627
64731	9.116645	-0.390206	-3.667220	-0.530157	0.015171	0.005789	-0.871940	-0.126862	-0.103119	-0.650343	0.047149	0.757109	0.040210
64732	9.150558	-0.351744	-3.665278	-0.553811	0.008042	0.009991	-0.873467	-0.126163	-0.104204	-0.650496	0.053598	0.756365	0.043515
64733	9.271258	-0.347687	-3.667901	-0.543025	0.000973	-0.009276	-0.873330	-0.125885	-0.104616	-0.649411	0.059767	0.756659	0.046479
64734	9.175069	-0.233438	-3.656966	-0.544989	-0.016988	-0.015387	-0.873465	-0.126715	-0.104624	-0.649107	0.065730	0.756204	0.049957
64735	9.073985	-0.230597	-3.690688	-0.541276	-0.009881	-0.007444	-0.875412	-0.125467	-0.103906	-0.647761	0.071895	0.756599	0.052871
64736	9.134037	-0.274378	-3.675783	-0.570348	-0.004218	-0.020198	-0.875268	-0.126713	-0.103920	-0.647542	0.078089	0.755886	0.056815
64737	9.127041	-0.279378	-3.709543	-0.555893	-0.012300	-0.030595	-0.873607	-0.126305	-0.102824	-0.646011	0.084077	0.756287	0.060256
64738	9.136698	-0.332764	-3.735538	-0.548570	-0.004210	-0.032332	-0.874431	-0.128245	-0.101458	-0.645746	0.089791	0.755545	0.064033
64739	9.083943	-0.327856	-3.776595	-0.545018	-0.024142	-0.022445	-0.874435	-0.127695	-0.100348	-0.643968	0.095760	0.756056	0.067189
64740	9.105458	-0.361760	-3.766581	-0.557640	-0.009673	-0.021798	-0.873033	-0.131016	-0.101773	-0.643552	0.101741	0.755284	0.070961
64741	9.103773	-0.299318	-3.830094	-0.559472	-0.013279	-0.020017	-0.872209	-0.129499	-0.100384	-0.641814	0.107899	0.755584	0.074332
64742	9.074790	-0.216709	-3.787487	-0.548627	-0.013236	-0.030504	-0.873866	-0.131158	-0.099974	-0.641284	0.113622	0.754817	0.078075
64743	9.067828	-0.153871	-3.793011	-0.577704	-0.009427	-0.037937	-0.872341	-0.131164	-0.099158	-0.639436	0.119709	0.755031	0.081975
64744	9.079932	-0.153977	-3.797858	-0.548620	-0.008696	-0.034060	-0.871922	-0.131717	-0.099719	-0.638906	0.125352	0.754140	0.085776
64745	9.068079	-0.108023	-3.803188	-0.552318	-0.024091	-0.023390	-0.871916	-0.133380	-0.099046	-0.636828	0.131328	0.754498	0.089087
64746	8.988935	-0.047328	-3.837584	-0.545990	-0.038704	-0.005540	-0.872197	-0.132691	-0.097794	-0.635839	0.137402	0.753850	0.092409
64747	9.165315	-0.164952	-3.921070	-0.559716	-0.045602	-0.030403	-0.871225	-0.133389	-0.096705	-0.633305	0.143373	0.754438	0.095881
64748	9.114984	0.004749	-3.884239	-0.542399	-0.020280	-0.049808	-0.872752	-0.133111	-0.096000	-0.632459	0.148678	0.753617	0.099766
64749	9.115003	-0.004962	-3.891379	-0.563364	-0.027299	-0.059742	-0.872187	-0.135889	-0.093411	-0.630042	0.154178	0.753999	0.103737
64750	8.969744	-0.076384	-3.866227	-0.539583	-0.016855	-0.033914	-0.873290	-0.137551	-0.092177	-0.629232	0.159658	0.753023	0.107391
64751	9.012918	-0.057054	-3.823011	-0.562995	0.000991	-0.002441	-0.871626	-0.138114	-0.090401	-0.627276	0.165921	0.752815	0.110741
64752	9.061241	-0.091338	-3.846854	-0.555760	-0.006262	-0.000536	-0.871486	-0.138252	-0.090680	-0.626581	0.172062	0.751490	0.114252
64753	9.066069	-0.101064	-3.851584	-0.530360	-0.006287	-0.010854	-0.871212	-0.137421	-0.091226	-0.624524	0.177773	0.751418	0.117210
64754	9.137057	-0.400922	-3.814508	-0.568714	-0.020098	-0.058130	-0.872043	-0.137977	-0.089845	-0.623376	0.183219	0.750367	0.121586
64755	8.989738	-0.290356	-4.057153	-0.539778	-0.043626	-0.062074	-0.872586	-0.140747	-0.088765	-0.620526	0.188344	0.750868	0.125190
64756	8.759569	-0.004112	-4.113193	-0.552079	0.010174	-0.028940	-0.871896	-0.140196	-0.088488	-0.619906	0.193918	0.749302	0.129069
64757	8.860888	-0.004721	-4.108489	-0.546258	0.069591	-0.025678	-0.870501	-0.141995	-0.089484	-0.618736	0.199345	0.748199	0.132765
64758	8.980867	0.111413	-3.964981	-0.555265	0.098625	-0.041853	-0.871457	-0.144752	-0.092265	-0.619332	0.204508	0.745508	0.137194
64759	9.139745	0.144663	-3.897914	-0.546078	0.098253	-0.003670	-0.869379	-0.143637	-0.096134	-0.618576	0.210139	0.743905	0.140752
64760	9.096466	-0.005465	-3.990408	-0.537133	0.069378	-0.004296	-0.870067	-0.144460	-0.097932	-0.618851	0.215692	0.741399	0.144321
64761	8.883512	-0.040004	-3.931752	-0.551610	0.071108	0.007858	-0.870207	-0.143900	-0.099719	-0.617620	0.221604	0.740012	0.147716
64762	8.709687	-0.244870	-4.021044	-0.570215	0.101187	0.075515	-0.869519	-0.142235	-0.101502	-0.618385	0.228621	0.736582	0.150925
64763	8.892254	-0.637993	-4.101465	-0.550609	0.143811	0.134744	-0.870921	-0.137508	-0.107101	-0.618508	0.236159	0.733655	0.153058
64764	9.025908	-1.037557	-4.102018	-0.557447	0.205128	0.132494	-0.870107	-0.131953	-0.113675	-0.620931	0.243501	0.728603	0.155849
64765	9.063441	-1.024805	-3.957245	-0.549848	0.246248	0.164180	-0.869994	-0.123751	-0.124909	-0.622523	0.251140	0.724162	0.158062
64766	9.001079	-0.825971	-3.911059	-0.552795	0.310240	0.261958	-0.870167	-0.113332	-0.136670	-0.626765	0.259915	0.717017	0.159678
64767	9.197107	-0.825710	-3.672132	-0.535030	0.290983	0.192426	-0.868532	-0.104019	-0.149975	-0.629006	0.267611	0.711788	0.161537
64768	8.940399	-0.745802	-3.518051	-0.546136	0.282331	0.155145	-0.867316	-0.094296	-0.161753	-0.632389	0.274799	0.705407	0.164230
64769	9.280128	-1.130943	-3.323338	-0.540922	0.207894	0.215830	-0.866250	-0.082087	-0.171297	-0.633366	0.283130	0.700945	0.165414
64770	9.265945	-0.905683	-3.253350	-0.544738	0.193630	0.201741	-0.866577	-0.067929	-0.183847	-0.635524	0.291192	0.695291	0.166992
64771	9.261557	-1.017501	-3.363236	-0.557681	0.154103	0.195630	-0.865800	-0.053790	-0.191160	-0.635453	0.299590	0.691448	0.168361
64772	9.364618	-0.680200	-3.420291	-0.554124	0.154186	0.187776	-0.864186	-0.040764	-0.197111	-0.636837	0.307649	0.686214	0.170004
64773	9.624360	-0.894412	-3.408585	-0.558576	0.053928	0.121133	-0.863675	-0.029678	-0.201694	-0.635002	0.315318	0.683998	0.171740
64774	9.414903	-0.733043	-3.704867	-0.553530	-0.007211	0.103867	-0.864273	-0.019292	-0.202963	-0.633793	0.322718	0.681234	0.173432
64775	9.382068	-0.096632	-3.211795	-0.552133	-0.076189	0.159206	-0.863229	-0.004493	-0.200472	-0.630239	0.331201	0.680363	0.173812
64776	9.457053	0.273589	-3.056565	-0.548490	-0.087451	0.208912	-0.865645	0.008647	-0.196039	-0.628232	0.340192	0.677838	0.173578
64777	9.622872	0.588191	-2.816273	-0.544863	-0.078532	0.219579	-0.864444	0.018876	-0.192907	-0.624788	0.349276	0.676500	0.173189
64778	9.647261	0.909713	-2.384999	-0.557487	-0.075398	0.277823	-0.864925	0.033395	-0.188613	-0.622994	0.359203	0.673179	0.172284
64779	9.398416	1.408380	-2.109965	-0.580942	-0.047665	0.309226	-0.865687	0.048745	-0.184033	-0.619909	0.369638	0.670537	0.171642
64780	9.461075	1.839960	-2.201843	-0.547838	-0.000508	0.360705	-0.865215	0.066997	-0.178880	-0.619325	0.380209	0.665539	0.170107
64781	9.655630	1.895697	-2.367019	-0.543450	0.092740	0.411547	-0.861547	0.084705	-0.179002	-0.618609	0.390814	0.660338	0.168942
64782	9.815210	1.472710	-2.608953	-0.534306	0.105643	0.376179	-0.860642	0.100345	-0.179676	-0.619412	0.400953	0.653760	0.167818
64783	9.559137	1.280642	-2.666869	-0.545315	0.081365	0.372587	-0.857379	0.115284	-0.179409	-0.618260	0.410866	0.648830	0.167223
64784	9.360779	1.350139	-2.573152	-0.576198	0.080523	0.379272	-0.854950	0.130776	-0.178164	-0.618227	0.421530	0.642205	0.166376
64785	9.146155	1.169107	-2.370310	-0.554745	0.055691	0.320328	-0.852541	0.150415	-0.175358	-0.616369	0.430738	0.637837	0.166488
64786	9.073874	1.273691	-2.335139	-0.554738	0.055613	0.328287	-0.850943	0.165630	-0.173695	-0.615871	0.440450	0.631846	0.165763
64787	9.012291	1.212071	-2.203901	-0.533983	0.035693	0.326856	-0.848660	0.181378	-0.166097	-0.613870	0.449325	0.627597	0.165508
64788	9.032750	1.256585	-2.020803	-0.549471	0.035789	0.324021	-0.846100	0.197123	-0.157398	-0.613009	0.458875	0.621747	0.164573
64789	9.098887	1.345058	-2.104025	-0.551264	0.048563	0.308912	-0.842702	0.211621	-0.149131	-0.610875	0.467462	0.617313	0.165033
64790	9.162477	1.052646	-2.042861	-0.554762	0.077614	0.285665	-0.842217	0.226404	-0.141392	-0.610222	0.476353	0.611140	0.165001
64791	9.865709	1.799744	-2.429047	-0.526539	0.091846	0.305627	-0.838960	0.241179	-0.133260	-0.608777	0.484212	0.606176	0.165771
64792	10.348594	1.001037	-2.531921	-0.541834	0.118463	0.262824	-0.835006	0.254981	-0.124039	-0.608543	0.492427	0.599632	0.166230
64793	10.319748	-0.172928	-2.489790	-0.565304	0.095725	0.292608	-0.831464	0.268654	-0.117714	-0.606664	0.500368	0.594506	0.167791
64794	9.850973	-1.207808	-2.289162	-0.560280	0.042220	0.217563	-0.829013	0.277903	-0.111841	-0.605071	0.508416	0.589149	0.168241
64795	9.556531	-1.914624	-2.005448	-0.543853	0.027419	0.243337	-0.826154	0.288526	-0.103472	-0.602402	0.515593	0.585269	0.169519
64796	9.965059	-1.449493	-2.180310	-0.546137	0.001124	0.171967	-0.823008	0.296653	-0.093475	-0.600221	0.522985	0.580819	0.169915
64797	9.861820	-1.426977	-2.547668	-0.548011	-0.051677	0.233309	-0.821260	0.306426	-0.078344	-0.596524	0.530225	0.577852	0.170611
64798	9.655259	-0.982915	-2.460535	-0.544847	-0.005477	0.302074	-0.817434	0.316190	-0.061434	-0.594621	0.539034	0.572001	0.169358
64799	9.158191	-0.531433	-2.252292	-0.535416	-0.011605	0.173011	-0.814841	0.323058	-0.047306	-0.591271	0.545150	0.569144	0.171129
64800	8.985011	-0.380530	-2.253744	-0.555809	-0.009269	0.321362	-0.811861	0.335865	-0.029392	-0.589173	0.554209	0.562958	0.169723
64801	9.430909	-0.171552	-2.391973	-0.548841	-0.026822	0.273905	-0.808583	0.345510	-0.018414	-0.585797	0.561515	0.559030	0.170374
64802	9.526811	-0.336466	-2.390261	-0.546725	-0.078233	0.180473	-0.803767	0.351550	-0.006381	-0.582445	0.569010	0.555137	0.169730
64803	9.511812	-0.442599	-2.374561	-0.574085	-0.101583	0.185586	-0.800195	0.357603	0.002487	-0.577608	0.575718	0.552893	0.170959
64804	9.453685	-0.379045	-2.317206	-0.559746	-0.130490	0.185925	-0.797451	0.362271	0.012175	-0.573463	0.583508	0.549392	0.169785
64805	9.403944	-0.479340	-2.175888	-0.552757	-0.137120	0.117016	-0.796654	0.369165	0.019693	-0.568216	0.589181	0.548330	0.171263
64806	9.484878	-0.634071	-2.106619	-0.546440	-0.140673	0.108259	-0.794181	0.372449	0.029645	-0.563776	0.595916	0.545803	0.170705
64807	9.584235	-0.506572	-2.098511	-0.541782	-0.130075	0.131285	-0.790607	0.378091	0.037405	-0.558780	0.601449	0.544432	0.172099
64808	9.670644	-0.693369	-2.127951	-0.558514	-0.182909	0.104870	-0.788686	0.381806	0.042811	-0.553654	0.608346	0.542288	0.171190
64809	9.660027	-0.776878	-2.354117	-0.560692	-0.215661	0.042234	-0.786213	0.385233	0.051247	-0.547183	0.613274	0.542778	0.172854
64810	9.280080	-0.821618	-2.548811	-0.535106	-0.168456	-0.014447	-0.786218	0.385354	0.056631	-0.542024	0.618492	0.541928	0.173180
64811	8.996241	-0.726046	-2.621980	-0.552800	-0.072563	-0.051556	-0.785665	0.384782	0.061866	-0.536858	0.621709	0.541950	0.177631
64812	9.461658	-0.648247	-2.850583	-0.544638	0.055118	-0.020282	-0.785666	0.384497	0.064347	-0.533945	0.626120	0.538659	0.180896
64813	9.658581	-0.427671	-2.930622	-0.547986	0.118432	-0.041869	-0.785946	0.385470	0.063255	-0.530933	0.628577	0.536461	0.187648
64814	9.299803	-0.217607	-2.932486	-0.548072	0.124078	-0.072029	-0.788431	0.383551	0.059390	-0.528491	0.632144	0.533003	0.192352
64815	9.107897	-0.152363	-2.739671	-0.542946	0.129399	-0.167582	-0.789519	0.378850	0.058522	-0.525163	0.633019	0.532222	0.200577
64816	10.795010	0.422829	-3.734107	-0.551462	0.255486	-0.228146	-0.794762	0.373897	0.053266	-0.523418	0.634345	0.529267	0.208608
64817	9.955647	0.621186	-3.387282	-0.542313	0.162221	-0.292207	-0.796809	0.367135	0.048381	-0.519859	0.633582	0.529652	0.218608
64818	8.949020	0.429031	-3.441777	-0.545770	0.180173	-0.297009	-0.804657	0.355264	0.044179	-0.517037	0.634322	0.528289	0.226315
64819	9.250731	0.174535	-3.260550	-0.563416	0.089725	-0.247100	-0.806712	0.350158	0.040830	-0.512555	0.634432	0.528660	0.235162
64820	9.389026	0.910367	-3.312435	-0.552571	0.038252	-0.135067	-0.809719	0.341753	0.031381	-0.508848	0.637520	0.526596	0.239455
64821	9.594851	0.816403	-3.446963	-0.556546	-0.006496	-0.163111	-0.810262	0.339548	0.028878	-0.503754	0.638788	0.526853	0.246187
64822	9.215003	0.712933	-3.372818	-0.556757	-0.053552	-0.146110	-0.812745	0.337067	0.027491	-0.498940	0.642182	0.525770	0.249453
64823	8.711885	0.746128	-3.208221	-0.547638	-0.062951	-0.115090	-0.814388	0.332650	0.024974	-0.493532	0.644063	0.525950	0.254921
64824	8.768563	0.795247	-3.025223	-0.547270	-0.040249	-0.035599	-0.815072	0.330858	0.023304	-0.489506	0.648395	0.523297	0.257155
64825	9.236672	0.816580	-3.006759	-0.537993	-0.046335	0.040724	-0.814796	0.331277	0.021926	-0.485155	0.651648	0.521277	0.261245
64826	9.326451	0.786534	-3.083858	-0.570612	-0.064670	0.093551	-0.814936	0.332257	0.018625	-0.481204	0.657611	0.516991	0.262128
64827	9.203223	0.520821	-3.191869	-0.545157	-0.075689	0.100940	-0.811628	0.336817	0.018509	-0.476738	0.661624	0.514350	0.265363
64828	9.172428	0.607806	-3.224207	-0.559507	-0.050488	0.111239	-0.812198	0.340416	0.018550	-0.473129	0.667502	0.509672	0.266130
64829	9.271570	0.723361	-3.194220	-0.557437	-0.020106	0.139419	-0.809991	0.342900	0.019249	-0.469241	0.671633	0.505843	0.269896
64830	9.198067	0.552629	-3.134231	-0.560989	0.012708	0.097558	-0.807655	0.348158	0.018043	-0.466137	0.676956	0.500666	0.271626
64831	8.819942	0.553927	-2.921124	-0.541990	0.029208	0.050706	-0.805580	0.349400	0.017764	-0.462456	0.679680	0.497571	0.276751
64832	9.358497	0.290386	-2.788436	-0.569521	0.143099	0.029407	-0.806275	0.349817	0.017635	-0.460127	0.683593	0.491988	0.280947
64833	10.189334	-0.285464	-2.841108	-0.560874	0.339256	0.061134	-0.804194	0.350522	0.012382	-0.459323	0.684697	0.485679	0.290394
64834	9.609227	-0.359096	-2.448105	-0.557079	0.415584	-0.021709	-0.804328	0.351667	0.000801	-0.459472	0.686294	0.478250	0.298603
64835	8.524360	-0.562533	-2.067475	-0.553322	0.445349	-0.044230	-0.806523	0.348948	-0.012874	-0.459177	0.685426	0.472287	0.310311
64836	7.830092	-0.828750	-1.672171	-0.560378	0.509762	-0.101520	-0.807751	0.347620	-0.029302	-0.459590	0.685501	0.464925	0.320484
64837	10.030832	-0.857061	-1.665135	-0.541764	0.600080	-0.106718	-0.808002	0.343927	-0.042726	-0.460486	0.682624	0.458255	0.334633
64838	11.494149	-0.813686	-1.756972	-0.532683	0.485304	-0.151599	-0.809081	0.339682	-0.056150	-0.460606	0.681901	0.451813	0.344554
64839	11.130515	0.014970	-1.768148	-0.537970	0.318474	-0.033831	-0.809342	0.337075	-0.062800	-0.459473	0.681238	0.446595	0.354052
64840	9.990119	-0.005839	-1.606928	-0.558799	0.124765	0.060643	-0.811280	0.336247	-0.062241	-0.457419	0.685032	0.440293	0.357268
64841	9.174747	-0.287423	-1.472227	-0.522920	0.004037	0.128827	-0.808256	0.341205	-0.056693	-0.454864	0.687781	0.435749	0.360803
64842	10.139495	-0.297433	-1.715014	-0.542537	-0.092283	0.143551	-0.807307	0.345199	-0.051276	-0.451690	0.693623	0.430340	0.360099
64843	10.241433	-0.637872	-1.952960	-0.539234	-0.194659	0.205247	-0.805550	0.353319	-0.038508	-0.447739	0.698530	0.426331	0.360315
64844	9.755679	-0.539246	-2.127368	-0.571287	-0.260624	0.237931	-0.802129	0.361156	-0.024652	-0.443339	0.706529	0.420828	0.356611
64845	9.216125	-0.803272	-2.384637	-0.561209	-0.268009	0.245039	-0.797456	0.367598	-0.008611	-0.438693	0.712409	0.416636	0.355577
64846	9.226403	-0.757790	-2.443144	-0.556642	-0.253432	0.225552	-0.795148	0.376125	0.006365	-0.434390	0.719970	0.411240	0.351895
64847	9.297668	-1.013767	-2.730313	-0.543841	-0.251650	0.222147	-0.792273	0.381885	0.020757	-0.429913	0.725308	0.407233	0.351090
64848	9.249037	-0.843502	-2.601680	-0.539659	-0.167189	0.244684	-0.787603	0.390144	0.031571	-0.426621	0.732129	0.400838	0.348296
64849	9.776299	-1.180307	-2.603459	-0.548736	-0.189010	0.276623	-0.782369	0.396471	0.040154	-0.422933	0.737412	0.395355	0.347918
64850	10.005095	-1.054864	-2.793619	-0.544675	-0.076559	0.198204	-0.777411	0.403082	0.046395	-0.419899	0.743141	0.388757	0.346835
64851	9.353510	-0.689607	-2.618033	-0.546327	-0.025939	0.173009	-0.776328	0.408047	0.051268	-0.416786	0.746355	0.383360	0.349684
64852	9.044147	-0.377038	-2.408492	-0.538511	0.051076	0.216826	-0.772752	0.414255	0.055031	-0.414920	0.751165	0.375386	0.350255
64853	9.062703	0.091235	-2.087570	-0.551360	0.089632	0.145716	-0.768619	0.419633	0.058091	-0.412398	0.753290	0.369341	0.355061
64854	9.448275	0.185717	-1.661494	-0.537539	0.030809	0.072001	-0.767660	0.421977	0.060040	-0.409349	0.757046	0.363654	0.356469
64855	9.814033	-0.297590	-2.067325	-0.554412	-0.038739	0.005030	-0.767672	0.425164	0.058969	-0.404830	0.758964	0.360710	0.360521
64856	9.718269	-0.249128	-2.142636	-0.560039	0.028663	-0.172387	-0.768071	0.422278	0.053146	-0.399641	0.761069	0.358540	0.364019
64857	9.769174	0.150766	-2.289715	-0.546014	-0.025984	-0.210743	-0.770407	0.417861	0.051048	-0.393737	0.761182	0.358758	0.369953
64858	9.791570	0.130690	-2.386164	-0.557056	-0.036480	-0.239109	-0.772873	0.412355	0.043281	-0.387609	0.763183	0.358087	0.372941
64859	9.489532	0.268633	-2.271327	-0.538885	-0.055016	-0.195485	-0.777563	0.407675	0.038852	-0.381649	0.763475	0.358275	0.378272
64860	9.504817	0.277582	-2.370507	-0.538677	-0.048213	-0.150399	-0.781690	0.401337	0.032745	-0.376356	0.765985	0.356424	0.380243
64861	9.625804	0.179608	-2.458970	-0.542054	-0.061641	-0.057453	-0.783890	0.398038	0.027208	-0.371298	0.767264	0.354459	0.384451
64862	9.637950	-0.065333	-2.586722	-0.556447	-0.092942	0.023050	-0.782652	0.400954	0.023640	-0.366722	0.771413	0.350095	0.384539
64863	9.499980	-0.173198	-2.585334	-0.552833	-0.103856	0.030195	-0.782380	0.402900	0.020897	-0.361850	0.773647	0.346942	0.387511
64864	9.398321	-0.118990	-2.520568	-0.561769	-0.100608	0.072516	-0.781275	0.404008	0.019796	-0.357499	0.778151	0.341773	0.387125
64865	9.446679	-0.119370	-2.532709	-0.543587	-0.093400	0.063848	-0.779618	0.405665	0.019662	-0.353090	0.780396	0.338023	0.389935
64866	9.461009	-0.129035	-2.518124	-0.545555	-0.102143	0.035572	-0.778934	0.407317	0.021882	-0.348674	0.784460	0.333512	0.389640
64867	9.412832	-0.027004	-2.480541	-0.568271	-0.089246	0.015766	-0.777139	0.408974	0.022024	-0.343518	0.786445	0.330223	0.393005
64868	9.277430	-0.035634	-2.451270	-0.559833	-0.049708	0.020900	-0.777143	0.409520	0.024238	-0.339092	0.790014	0.325414	0.393701
64869	9.240561	0.283128	-2.522428	-0.560533	-0.006397	0.015354	-0.777975	0.409522	0.024244	-0.334582	0.791206	0.321559	0.398307
64870	9.459268	0.353241	-2.682964	-0.548578	0.022509	0.004762	-0.776597	0.411454	0.025082	-0.330661	0.793939	0.316556	0.400146
64871	9.813038	0.036708	-2.708899	-0.540886	0.061760	0.047107	-0.775758	0.409793	0.024506	-0.327137	0.794561	0.311841	0.405475
64872	9.852726	-0.195145	-2.648379	-0.562284	0.130452	0.033140	-0.774362	0.407856	0.023371	-0.323888	0.796598	0.305518	0.408884
64873	9.415971	-0.340751	-2.414226	-0.542002	0.184446	0.022311	-0.773102	0.406774	0.014655	-0.320916	0.795946	0.300317	0.416284
64874	9.505346	-1.107770	-2.483102	-0.536153	0.245966	-0.010807	-0.773230	0.406817	0.001545	-0.318402	0.796475	0.294109	0.421600
64875	9.146445	-1.620364	-2.505895	-0.542018	0.230856	-0.136539	-0.775145	0.403266	-0.012003	-0.314414	0.794349	0.291029	0.430645
64876	8.780524	-1.553811	-2.279037	-0.547507	0.261998	-0.195258	-0.777464	0.396384	-0.022132	-0.310220	0.793599	0.287499	0.437388
64877	9.417207	-1.376190	-1.830063	-0.554249	0.304282	-0.078692	-0.779526	0.393784	-0.029872	-0.307011	0.791065	0.282806	0.447192
64878	9.992683	-1.080180	-1.831720	-0.545001	0.300006	-0.000554	-0.778676	0.391037	-0.036945	-0.304766	0.790925	0.275911	0.453241
64879	10.074574	-0.935143	-1.741637	-0.550817	0.243219	0.006835	-0.777429	0.392439	-0.043289	-0.302078	0.789209	0.270162	0.461423
64880	9.647878	-0.855252	-1.761286	-0.554564	0.209628	0.031691	-0.779769	0.389274	-0.047169	-0.299462	0.789986	0.263160	0.465823
64881	9.402606	-1.216032	-1.737604	-0.554220	0.216147	0.102329	-0.776728	0.392467	-0.052404	-0.297507	0.788889	0.255941	0.472904
64882	9.752857	-1.240800	-1.481691	-0.551463	0.195780	0.164467	-0.775078	0.396492	-0.057206	-0.296096	0.790322	0.246899	0.476192
64883	9.999297	-1.325472	-1.249133	-0.545704	0.109369	0.154478	-0.769277	0.402021	-0.058988	-0.294301	0.790292	0.239484	0.481116
64884	10.060208	-1.154238	-1.241461	-0.551657	0.039246	0.142488	-0.767638	0.407548	-0.057287	-0.291899	0.792983	0.231663	0.481981
64885	9.896329	-1.080670	-1.234814	-0.559631	-0.053174	0.103129	-0.767661	0.412244	-0.054202	-0.288676	0.794242	0.225813	0.484618
64886	9.930449	-1.037528	-1.257086	-0.540312	-0.132990	0.053435	-0.766005	0.413335	-0.050339	-0.284793	0.798025	0.220474	0.483156
64887	9.738069	-1.085337	-1.367435	-0.546289	-0.199238	0.007730	-0.765184	0.414698	-0.044396	-0.280232	0.800123	0.217047	0.483905
64888	9.594245	-0.997957	-1.450364	-0.540995	-0.207995	-0.024015	-0.765737	0.413580	-0.040815	-0.275243	0.804211	0.213326	0.481641
64889	9.462711	-1.158537	-1.371081	-0.561059	-0.224142	-0.024202	-0.766568	0.412179	-0.034888	-0.270039	0.806433	0.210334	0.482187
64890	9.543604	-1.087824	-1.188357	-0.544890	-0.265981	0.011647	-0.766012	0.410774	-0.028972	-0.265067	0.811159	0.206271	0.478762
64891	9.226175	-1.295169	-1.432058	-0.557576	-0.287790	0.034553	-0.766579	0.412417	-0.022878	-0.260235	0.814144	0.202628	0.477901
64892	9.484934	-1.153757	-1.743241	-0.557244	-0.242799	0.045867	-0.765885	0.411434	-0.019029	-0.255458	0.818742	0.197727	0.474664
64893	9.887675	-1.269517	-2.073491	-0.567872	-0.224962	0.077563	-0.764098	0.413758	-0.011428	-0.251133	0.821275	0.192888	0.474587
64894	9.701516	-1.124590	-2.270562	-0.556718	-0.193610	0.090760	-0.763003	0.415952	-0.005893	-0.246966	0.825467	0.186966	0.471864
64895	9.309816	-1.034256	-2.130913	-0.560370	-0.156088	0.023179	-0.762043	0.416756	0.001699	-0.242522	0.827037	0.182693	0.473091
64896	8.929722	-0.740028	-1.834093	-0.557256	-0.067656	0.001387	-0.762462	0.416603	0.006532	-0.237954	0.829615	0.177589	0.472841
64897	8.991999	-0.883524	-1.532981	-0.545282	0.005950	-0.075024	-0.762874	0.415071	0.009693	-0.233429	0.829158	0.174251	0.477122
64898	9.815476	-1.233344	-1.771788	-0.539014	0.161515	-0.134157	-0.765072	0.410513	0.008283	-0.228674	0.828912	0.170457	0.481205
64899	10.060234	-1.066047	-1.822304	-0.541276	0.239919	-0.131053	-0.768384	0.407345	0.005792	-0.224508	0.825878	0.166927	0.489548
64900	9.939851	-1.012190	-1.832408	-0.540267	0.246949	-0.113408	-0.772103	0.402522	0.001906	-0.220213	0.824763	0.162344	0.494891
64901	9.601100	-0.523623	-2.103175	-0.547164	0.158609	-0.105863	-0.772083	0.398099	0.000204	-0.215929	0.822503	0.158626	0.501699
64902	9.734388	-0.701371	-2.570090	-0.560811	0.090063	-0.286041	-0.774134	0.391743	-0.001640	-0.209048	0.822385	0.157323	0.505205
64903	10.545440	-0.887952	-2.994323	-0.549536	0.033125	-0.359707	-0.780468	0.381795	-0.002384	-0.201732	0.820502	0.158205	0.510932
64904	10.423988	-0.743070	-3.133494	-0.560097	0.048747	-0.289155	-0.785417	0.372404	-0.005479	-0.194685	0.820679	0.157089	0.513719
64905	9.970578	-0.367177	-2.989701	-0.557880	0.027262	-0.112121	-0.788567	0.363276	-0.005273	-0.189703	0.819601	0.153761	0.518289
64906	9.481851	-0.297165	-3.105800	-0.540336	-0.068202	-0.130877	-0.789513	0.357463	-0.004635	-0.184240	0.821331	0.150662	0.518432
64907	9.206138	-0.542163	-3.146187	-0.549285	-0.031766	-0.174639	-0.792970	0.355117	-0.004219	-0.178537	0.820623	0.148614	0.522126
64908	9.374871	-0.031180	-3.185939	-0.542347	-0.102542	-0.118289	-0.794882	0.347916	-0.001518	-0.173069	0.822688	0.145373	0.521631
64909	9.282041	-0.000601	-3.026695	-0.540403	-0.106654	-0.065185	-0.796260	0.344577	0.004807	-0.168390	0.823037	0.141836	0.523581
64910	8.852468	0.283276	-2.889155	-0.554749	-0.085295	-0.033695	-0.797092	0.343733	0.009497	-0.163648	0.825136	0.136987	0.523072
64911	8.743261	0.211266	-2.535457	-0.547420	-0.052666	-0.062167	-0.798198	0.341637	0.016385	-0.159003	0.824931	0.133110	0.525822
64912	9.091393	0.579403	-2.438555	-0.547590	-0.041399	-0.106356	-0.798466	0.338015	0.023941	-0.153736	0.826278	0.129365	0.526208
64913	9.193088	0.549403	-2.496343	-0.553401	-0.011681	-0.001315	-0.798189	0.336326	0.032203	-0.149701	0.825772	0.124262	0.529386
64914	9.305051	0.749100	-2.522882	-0.540976	0.032311	0.110959	-0.797642	0.337280	0.036625	-0.147025	0.826786	0.116746	0.530263
64915	9.280604	0.982188	-2.370820	-0.556160	0.042505	0.186815	-0.794883	0.339050	0.043523	-0.145037	0.826086	0.108335	0.533675
64916	9.314105	1.202769	-2.228362	-0.563341	0.029321	0.254073	-0.791729	0.346221	0.049369	-0.143512	0.827380	0.098198	0.534044
64917	9.405642	1.163546	-2.225630	-0.556887	0.052862	0.238979	-0.788574	0.352980	0.054384	-0.142043	0.826545	0.088900	0.537348
64918	9.237349	1.079264	-2.347685	-0.555777	0.112859	0.177544	-0.786377	0.357394	0.057449	-0.139979	0.826619	0.079847	0.539196
64919	9.108173	0.884781	-2.277692	-0.560331	0.120289	0.152620	-0.784169	0.359598	0.059111	-0.137599	0.824790	0.071759	0.543726
64920	9.590875	0.758083	-2.344574	-0.561693	0.196090	0.146032	-0.782389	0.364291	0.061768	-0.135220	0.823776	0.062912	0.546947
64921	9.828646	-0.222174	-2.358115	-0.555105	0.323436	0.206291	-0.779907	0.367188	0.062745	-0.133768	0.819615	0.053440	0.554510
64922	9.426830	-0.657838	-2.101444	-0.529357	0.337156	0.261205	-0.776735	0.371617	0.060696	-0.133360	0.816879	0.042657	0.559558
64923	9.251527	-1.291464	-1.586763	-0.541940	0.334110	0.298090	-0.772466	0.378670	0.059355	-0.133210	0.812396	0.031773	0.566797
64924	10.001340	-1.560291	-1.314166	-0.539183	0.351396	0.285737	-0.768892	0.386279	0.057888	-0.132915	0.809275	0.020426	0.571831
64925	10.726963	-1.614673	-1.551306	-0.551291	0.323100	0.243459	-0.767668	0.391674	0.057796	-0.132056	0.804635	0.010330	0.578806
64926	10.365354	-1.292760	-1.445690	-0.557065	0.259702	0.279129	-0.764513	0.398566	0.064192	-0.131370	0.802358	-0.000879	0.582205
64927	9.367194	-1.191216	-0.897037	-0.542239	0.170572	0.546793	-0.757487	0.406821	0.074436	-0.134215	0.799199	-0.015325	0.585690
64928	9.539613	-1.472383	-0.860306	-0.543205	0.079872	0.416410	-0.749221	0.416302	0.089929	-0.135363	0.798708	-0.028096	0.585622
64929	9.864213	-1.281517	-0.925688	-0.553104	-0.035151	0.394094	-0.741223	0.422306	0.110908	-0.136369	0.797780	-0.039634	0.585987
64930	10.236857	-1.078181	-1.266706	-0.533296	-0.093311	0.446110	-0.733793	0.431637	0.130408	-0.138125	0.799013	-0.052280	0.582895
64931	9.779108	-1.323135	-1.483224	-0.570322	-0.153332	0.322082	-0.726895	0.435711	0.149858	-0.138104	0.799412	-0.062483	0.581347
64932	9.641389	-1.385151	-1.492012	-0.570705	-0.224625	0.333095	-0.720822	0.438263	0.169298	-0.138085	0.802166	-0.073381	0.576262
64933	9.569541	-1.324548	-1.533666	-0.565390	-0.210545	0.267603	-0.714191	0.439562	0.191068	-0.137548	0.803153	-0.082442	0.573786
64934	9.618264	-1.303411	-1.582288	-0.560164	-0.202613	0.186244	-0.708668	0.440865	0.212294	-0.135965	0.805669	-0.090906	0.569340
64935	9.348358	-0.996619	-1.483875	-0.560444	-0.197439	0.110109	-0.705061	0.436927	0.228788	-0.133619	0.806674	-0.097362	0.567401
64936	8.968222	-0.968970	-1.309717	-0.558606	-0.147219	0.030122	-0.701737	0.434795	0.243923	-0.130176	0.808731	-0.103432	0.564190
64937	9.229531	-1.048726	-1.434813	-0.559883	-0.027669	-0.034272	-0.701726	0.430054	0.254640	-0.125784	0.808049	-0.107960	0.565313
64938	9.535739	-1.043165	-1.396627	-0.551068	-0.021498	-0.119070	-0.703087	0.422979	0.260650	-0.120517	0.808904	-0.111862	0.564480
64939	9.641313	-1.050611	-1.321787	-0.568283	-0.012405	-0.118426	-0.705842	0.417850	0.265035	-0.114919	0.808196	-0.115138	0.566000
64940	9.826240	-1.082088	-1.531882	-0.541526	0.056068	-0.129105	-0.707618	0.411205	0.266912	-0.109514	0.808100	-0.118953	0.566420
64941	10.138133	-0.375355	-2.197359	-0.546835	0.129036	-0.214355	-0.713821	0.403338	0.264533	-0.102730	0.805908	-0.120724	0.570424
64942	9.880603	-0.291398	-2.555531	-0.547259	0.062543	-0.235208	-0.715877	0.397524	0.266145	-0.096014	0.805919	-0.122918	0.571111
64943	9.851353	0.088083	-2.955964	-0.559957	0.029615	-0.171398	-0.721117	0.390474	0.267217	-0.089598	0.804739	-0.125301	0.573295
64944	10.397182	-0.046594	-3.075995	-0.552729	0.128087	-0.098394	-0.723590	0.385221	0.266905	-0.084192	0.803582	-0.129878	0.574716
64945	10.258952	-0.135335	-2.722072	-0.544420	0.109222	-0.013312	-0.727456	0.382478	0.261938	-0.079510	0.801017	-0.134727	0.577840
64946	9.492981	-0.219877	-2.328699	-0.551804	0.045291	0.073503	-0.727464	0.385260	0.257826	-0.076328	0.800262	-0.141914	0.577594
64947	9.378938	-0.934145	-2.281919	-0.546623	0.015119	0.015246	-0.725822	0.390801	0.255248	-0.072129	0.798664	-0.147065	0.579056
64948	9.585551	-0.723356	-2.371527	-0.560141	-0.048623	-0.097681	-0.727073	0.392198	0.252098	-0.067114	0.799418	-0.151468	0.577481
64949	9.739418	-0.323460	-2.414852	-0.569727	-0.127958	-0.083067	-0.725684	0.390939	0.255249	-0.061745	0.799758	-0.155092	0.576646
64950	9.407305	0.094784	-2.332095	-0.549847	-0.173788	-0.010031	-0.726242	0.391347	0.257741	-0.058290	0.801589	-0.160614	0.572941
64951	9.033419	0.160025	-2.322659	-0.549657	-0.201826	0.096232	-0.722661	0.395751	0.262866	-0.055416	0.802147	-0.166746	0.570688
64952	9.009313	0.354057	-2.232980	-0.545715	-0.176245	0.154522	-0.717683	0.397939	0.267681	-0.053920	0.803353	-0.174841	0.566698
64953	9.172668	0.251830	-2.186153	-0.541760	-0.135899	0.175570	-0.711760	0.406639	0.269520	-0.051739	0.802816	-0.182161	0.565356
64954	9.218196	0.014275	-2.258461	-0.549050	-0.132004	0.147135	-0.707076	0.413546	0.270107	-0.049960	0.803426	-0.190201	0.561991
64955	9.156303	-0.116904	-2.430873	-0.552791	-0.127890	0.092197	-0.701565	0.421136	0.273179	-0.046540	0.803050	-0.196254	0.560740
64956	8.887880	-0.002795	-2.615409	-0.539727	-0.059239	0.063588	-0.698254	0.424583	0.274846	-0.043694	0.803050	-0.202900	0.558600
64957	8.617638	-0.182904	-2.707265	-0.544194	0.075624	0.092711	-0.698113	0.423466	0.277731	-0.039515	0.800327	-0.209000	0.560567
64958	9.782285	-1.032953	-2.991684	-0.550801	0.319201	0.073588	-0.699212	0.421256	0.277303	-0.035049	0.795938	-0.216218	0.564362
64959	9.565711	-1.522640	-2.686337	-0.563289	0.462778	0.137017	-0.701018	0.424062	0.266718	-0.029422	0.788499	-0.223461	0.572249
64960	9.835507	-2.826942	-2.319396	-0.539489	0.464344	0.146887	-0.702821	0.426874	0.254339	-0.025353	0.781888	-0.231746	0.578188
64961	10.168283	-2.936440	-1.719432	-0.559558	0.490082	0.102288	-0.706285	0.429001	0.241138	-0.019357	0.773976	-0.238343	0.586326
64962	10.069670	-1.621450	-1.750885	-0.549720	0.362336	0.081222	-0.706143	0.429298	0.234791	-0.014875	0.768615	-0.245611	0.590496
64963	10.313595	-1.832539	-1.255976	-0.557736	0.204870	0.162597	-0.706972	0.428747	0.234792	-0.011017	0.763530	-0.252919	0.594081
64964	9.668035	-1.968537	-0.854941	-0.537282	0.059903	0.032631	-0.705436	0.424705	0.242191	-0.007670	0.761855	-0.259182	0.593584
64965	9.853651	-2.085406	-1.194553	-0.545040	-0.013622	0.001184	-0.705830	0.417054	0.254537	-0.003217	0.760073	-0.263789	0.593881
64966	9.789165	-1.607582	-1.361676	-0.540298	-0.141907	0.039239	-0.704436	0.412437	0.268833	-0.000971	0.760673	-0.270150	0.590249
64967	9.762780	-1.352572	-1.569853	-0.559298	-0.218323	-0.066634	-0.701240	0.408238	0.281049	0.003450	0.761622	-0.273849	0.587304
64968	9.368674	-1.273870	-1.746577	-0.545503	-0.289605	-0.165176	-0.699278	0.400436	0.295584	0.007374	0.764978	-0.277145	0.581330
64969	9.480290	-1.076315	-1.729602	-0.548806	-0.336388	0.029740	-0.694277	0.395395	0.309986	0.009946	0.766693	-0.282185	0.576589
64970	9.213923	-1.362328	-1.750215	-0.544400	-0.352404	0.000607	-0.691082	0.391194	0.323030	0.011566	0.769734	-0.287981	0.569598
64971	8.900713	-1.266238	-1.770197	-0.569017	-0.331910	-0.064436	-0.684154	0.390033	0.334558	0.015603	0.771835	-0.291769	0.564710
64972	8.700870	-1.777237	-1.764228	-0.550276	-0.280236	-0.015101	-0.678758	0.391246	0.340740	0.017912	0.774017	-0.297343	0.558717
64973	8.829009	-2.425858	-1.795819	-0.560538	-0.215694	0.025020	-0.674474	0.393993	0.344186	0.021485	0.774190	-0.302374	0.555643
64974	9.048579	-1.951202	-2.183150	-0.537980	-0.125352	0.092086	-0.670474	0.398125	0.347787	0.023330	0.773901	-0.309381	0.552102
64975	10.500218	-1.402012	-3.321946	-0.552804	0.152125	0.028705	-0.667435	0.401735	0.342004	0.029013	0.769910	-0.314182	0.554695
64976	9.147514	0.554792	-2.839425	-0.547537	0.122251	0.129750	-0.668541	0.401747	0.338976	0.032094	0.766525	-0.321720	0.554892
64977	10.973965	-0.900507	-3.796896	-0.537912	0.211565	0.034006	-0.670088	0.407154	0.337387	0.037963	0.761772	-0.326315	0.558374
64978	10.475212	-0.042889	-3.177616	-0.558832	0.198922	-0.155496	-0.671045	0.405519	0.329925	0.044862	0.759257	-0.329534	0.559396
64979	9.811732	-0.413050	-2.757032	-0.553531	0.114963	-0.052503	-0.674774	0.403334	0.323582	0.051387	0.756033	-0.332983	0.561156
64980	9.396476	-1.271199	-2.836297	-0.553748	0.037156	-0.025680	-0.675065	0.408205	0.315629	0.055666	0.754380	-0.338241	0.559826
64981	9.112936	-0.688695	-2.714365	-0.559943	-0.016037	-0.119186	-0.676032	0.408503	0.309567	0.062180	0.753000	-0.340871	0.559402
64982	9.473895	-0.772551	-2.622101	-0.560058	-0.048710	-0.088850	-0.676585	0.408369	0.308603	0.066667	0.752645	-0.345326	0.556624
64983	9.271900	-0.839721	-2.746717	-0.553886	-0.088453	-0.083270	-0.676582	0.408381	0.305015	0.072230	0.751775	-0.348503	0.555125
64984	9.165466	-0.707964	-2.651402	-0.553185	-0.091653	-0.129253	-0.675608	0.406704	0.309407	0.076753	0.752111	-0.352311	0.551648
64985	9.219243	-0.577973	-2.677085	-0.558502	-0.088365	-0.090382	-0.675722	0.400467	0.311966	0.082510	0.751218	-0.355415	0.550040
64986	9.455115	-0.467463	-2.543333	-0.554919	-0.117670	-0.037026	-0.675709	0.396159	0.317304	0.085845	0.751103	-0.360652	0.546265
64987	9.510377	-0.276617	-2.110642	-0.540392	-0.143661	0.039397	-0.672236	0.393643	0.322496	0.089567	0.749844	-0.365559	0.544131
64988	9.293405	-0.168780	-2.087394	-0.560558	-0.155943	0.010897	-0.669734	0.390707	0.329900	0.092166	0.749703	-0.371615	0.539771
64989	9.448969	-0.034931	-2.166410	-0.542739	-0.184408	-0.035553	-0.667226	0.385967	0.338665	0.096500	0.749355	-0.375447	0.536837
64990	9.286681	0.085819	-2.341498	-0.561063	-0.169196	-0.114603	-0.664980	0.377628	0.347948	0.100344	0.750205	-0.379622	0.531988
64991	8.914731	0.134466	-2.278725	-0.555363	-0.112247	-0.143267	-0.664116	0.368465	0.355852	0.106642	0.749795	-0.381794	0.529782
64992	8.666794	0.496665	-2.185792	-0.563929	-0.051520	-0.081825	-0.664764	0.356260	0.364426	0.111067	0.749051	-0.386223	0.526705
64993	8.923730	0.625493	-2.578978	-0.539125	0.072590	0.034563	-0.663900	0.346958	0.372467	0.116735	0.745278	-0.390432	0.527728
64994	9.683215	0.073965	-3.064305	-0.545870	0.332358	0.213463	-0.665405	0.342536	0.371605	0.120730	0.738107	-0.398146	0.531133
64995	10.503701	-0.658324	-3.412395	-0.553240	0.322153	0.159567	-0.667471	0.340907	0.363185	0.127205	0.730515	-0.403670	0.535927
64996	11.699040	-1.415914	-3.565003	-0.564653	0.325831	-0.027978	-0.669822	0.341497	0.353548	0.133952	0.725114	-0.407963	0.538362
64997	10.210185	-1.477385	-3.301388	-0.562634	0.228703	-0.069261	-0.674120	0.343478	0.343249	0.142177	0.720175	-0.410411	0.541013
64998	9.044525	-1.065693	-2.787381	-0.551090	0.144666	0.035568	-0.677288	0.339625	0.338541	0.146520	0.716112	-0.415906	0.541053
64999	8.799073	-1.337125	-2.387787	-0.544653	0.093031	0.156167	-0.675620	0.338514	0.338517	0.150837	0.710712	-0.421749	0.542460
65000	9.414495	-1.123382	-1.980261	-0.544511	0.003237	0.130315	-0.676156	0.333520	0.342334	0.152834	0.707303	-0.428896	0.540752
65001	9.659421	-1.108920	-2.125715	-0.543264	-0.130726	0.201982	-0.671435	0.330022	0.350819	0.154674	0.703825	-0.435990	0.539091
65002	9.287738	-1.195741	-2.472165	-0.549545	-0.263805	0.172578	-0.665064	0.329699	0.360567	0.153933	0.702801	-0.444544	0.533625
65003	8.772889	-1.319807	-2.735860	-0.556456	-0.268236	0.260879	-0.657451	0.330478	0.371144	0.154056	0.700125	-0.452984	0.529997
65004	9.232417	-1.342912	-2.876350	-0.531227	-0.282376	0.224204	-0.647756	0.330417	0.382939	0.152288	0.698739	-0.462035	0.524495
65005	9.354113	-1.063356	-2.874800	-0.554607	-0.233553	0.220153	-0.639999	0.329948	0.394192	0.153078	0.695957	-0.469712	0.521135
65006	9.151475	-1.033053	-2.870035	-0.552494	-0.188584	0.225172	-0.633635	0.331430	0.402164	0.152426	0.693365	-0.478622	0.516656
65007	9.126405	-1.041834	-2.753932	-0.555609	-0.078276	0.182868	-0.630452	0.332101	0.406287	0.155051	0.689217	-0.485246	0.515243
65008	8.960940	-1.112404	-2.612790	-0.562445	0.001153	0.167211	-0.626861	0.334575	0.409321	0.156919	0.685067	-0.492796	0.513042
65009	8.604763	-1.426995	-2.270552	-0.560262	0.080718	0.127695	-0.625194	0.334161	0.407786	0.161679	0.679700	-0.498144	0.513537
65010	8.466345	-1.505887	-1.887746	-0.541984	0.147962	0.051360	-0.625202	0.336801	0.404362	0.165872	0.675147	-0.503368	0.513112
65011	9.916561	-1.576502	-2.831170	-0.551813	0.385594	-0.094963	-0.629614	0.332264	0.398277	0.175810	0.668768	-0.504520	0.517010
65012	9.740481	-0.714549	-2.739077	-0.542693	0.438189	-0.135802	-0.637338	0.324278	0.390939	0.184808	0.662955	-0.506148	0.519760
65013	10.134119	-0.755559	-3.103974	-0.550122	0.381150	-0.094753	-0.644783	0.315733	0.384835	0.194631	0.656428	-0.507160	0.523460
65014	10.633245	-0.724438	-3.034923	-0.558858	0.419590	-0.050757	-0.652082	0.305531	0.377747	0.202706	0.649704	-0.510019	0.526000
65015	10.598704	-0.435663	-2.489648	-0.559688	0.231851	0.084856	-0.657178	0.298641	0.372194	0.209203	0.642707	-0.513935	0.528235
65016	10.084579	-0.968466	-2.422613	-0.551320	0.086457	0.108671	-0.659107	0.296158	0.370803	0.212036	0.637761	-0.520056	0.527109
65017	9.682338	-1.061554	-2.256743	-0.532086	0.015079	0.015460	-0.656485	0.298780	0.371500	0.216627	0.633803	-0.523637	0.526471
65018	9.700844	-0.963119	-2.726586	-0.538320	-0.092489	-0.038761	-0.656075	0.300724	0.369033	0.218945	0.632257	-0.528464	0.522532
65019	9.591216	-0.689657	-2.772980	-0.556841	-0.124499	-0.075921	-0.654972	0.302384	0.368489	0.223320	0.630579	-0.531740	0.519376
65020	9.064460	-0.586421	-2.638126	-0.544378	-0.134967	-0.127120	-0.655801	0.301275	0.369864	0.226160	0.630318	-0.535664	0.514407
65021	9.008396	-0.228846	-2.704859	-0.568933	-0.127551	-0.136262	-0.652751	0.301267	0.370117	0.231272	0.629216	-0.538309	0.510709
65022	9.069835	-0.354217	-2.597235	-0.553386	-0.142574	-0.077610	-0.651772	0.298903	0.372708	0.233613	0.628385	-0.542944	0.505736
65023	9.084233	-0.247596	-2.535626	-0.554839	-0.128976	0.013420	-0.650809	0.300420	0.373820	0.237005	0.625694	-0.547313	0.502777
65024	8.891068	-0.195394	-2.497292	-0.547245	-0.077734	0.019352	-0.645960	0.300538	0.376820	0.238966	0.623110	-0.552749	0.499097
65025	8.732162	-0.226198	-2.559554	-0.546806	-0.016598	0.031333	-0.647066	0.299286	0.379300	0.243291	0.619084	-0.556693	0.497631
65026	8.783994	-0.019490	-2.298577	-0.552120	0.034146	0.002676	-0.644836	0.296933	0.377879	0.246684	0.615474	-0.561381	0.495166
65027	9.267608	0.274804	-2.280763	-0.556427	0.080121	0.009556	-0.645382	0.294577	0.379101	0.252421	0.610622	-0.564618	0.494602
65028	9.197449	0.496428	-2.461932	-0.560392	0.159178	0.037355	-0.646607	0.289461	0.378644	0.256940	0.605258	-0.569123	0.493704
65029	9.646776	0.546543	-2.496918	-0.533276	0.175902	-0.026024	-0.648397	0.286560	0.378075	0.263826	0.599911	-0.571132	0.494278
65030	9.627898	0.184699	-2.415540	-0.531543	0.383797	0.094745	-0.653075	0.279674	0.370863	0.269941	0.591710	-0.574762	0.496649
65031	9.799347	-0.932355	-2.345320	-0.565811	0.442330	0.013371	-0.660689	0.279173	0.359875	0.279786	0.582955	-0.576013	0.500093
65032	10.117812	-1.824773	-2.142502	-0.532495	0.377927	-0.253948	-0.664837	0.278945	0.347897	0.289240	0.578660	-0.575457	0.500341
65033	11.323223	-2.364625	-2.244399	-0.557258	0.427790	-0.162359	-0.673273	0.276517	0.334134	0.300428	0.571917	-0.574484	0.502615
65034	10.571259	-1.723215	-2.062095	-0.553667	0.361576	-0.023987	-0.678521	0.273792	0.324761	0.307549	0.564864	-0.576752	0.503686
65035	9.898479	-1.601101	-1.760548	-0.551230	0.205235	-0.081521	-0.683891	0.266491	0.317688	0.315160	0.559315	-0.577894	0.503864
65036	9.046795	-1.370952	-1.365739	-0.562223	0.137462	0.033606	-0.686086	0.261100	0.317236	0.319149	0.553697	-0.582186	0.502615
65037	9.195091	-1.349005	-1.184976	-0.559762	0.146585	0.219378	-0.683995	0.258044	0.319258	0.323037	0.545091	-0.587049	0.503881
65038	9.755033	-1.442272	-1.237838	-0.550857	0.077472	0.292552	-0.683861	0.258028	0.323950	0.323510	0.537014	-0.594351	0.503690
65039	9.697412	-1.388825	-1.250438	-0.565768	-0.002055	0.326478	-0.679578	0.261054	0.326847	0.324488	0.528486	-0.601259	0.503882
65040	9.548227	-1.456101	-1.338883	-0.551898	-0.086350	0.274044	-0.675019	0.263514	0.333324	0.323106	0.522150	-0.609298	0.501715
65041	9.612516	-1.263851	-1.445005	-0.541436	-0.121874	0.214272	-0.669194	0.261818	0.340163	0.323396	0.516258	-0.615445	0.500120
65042	9.655650	-1.501406	-1.519727	-0.547195	-0.152016	0.163063	-0.665606	0.264560	0.345684	0.322201	0.511869	-0.622598	0.496536
65043	9.414270	-1.499839	-1.512173	-0.552789	-0.166257	0.143574	-0.661049	0.267857	0.350100	0.322683	0.507161	-0.628342	0.493811
65044	9.186357	-1.492692	-1.371815	-0.543763	-0.147894	0.097513	-0.656624	0.270049	0.353677	0.322097	0.503495	-0.634678	0.489827
65045	9.001508	-1.504906	-1.192642	-0.567319	-0.111384	0.054503	-0.653868	0.273355	0.356726	0.324236	0.499224	-0.639246	0.486838
65046	9.145240	-1.626144	-1.114167	-0.552622	-0.064255	0.017240	-0.651101	0.274172	0.358922	0.325542	0.495638	-0.644251	0.483017
65047	8.968924	-1.734459	-0.837289	-0.560043	-0.081294	0.008349	-0.649447	0.276382	0.359070	0.328398	0.491650	-0.648034	0.480090
65048	9.669569	-2.174846	-1.770752	-0.530928	0.087894	-0.073605	-0.648902	0.279436	0.355923	0.332298	0.487866	-0.650879	0.477412
65049	10.190189	-1.328342	-1.901698	-0.555398	0.197518	-0.215886	-0.654154	0.277120	0.348210	0.340820	0.484091	-0.650531	0.475717
65050	10.779674	-1.150805	-1.899636	-0.563414	0.101515	-0.247094	-0.657734	0.272441	0.342393	0.346823	0.482137	-0.651846	0.471545
65051	10.669967	-0.427926	-2.340033	-0.568922	0.130020	-0.303859	-0.660753	0.265958	0.337932	0.355407	0.479994	-0.651161	0.468275
65052	10.096595	-0.258339	-2.075389	-0.554708	0.015197	-0.175708	-0.664329	0.259326	0.336925	0.359490	0.477903	-0.653620	0.463849
65053	9.685487	-0.604555	-1.822120	-0.563905	-0.063218	-0.076395	-0.666401	0.257952	0.335271	0.363358	0.474590	-0.656402	0.460296
65054	9.720181	-0.913324	-2.086906	-0.552924	-0.080645	-0.047871	-0.663917	0.260433	0.336658	0.364949	0.471671	-0.660700	0.455866
65055	9.535278	-0.706878	-2.105875	-0.553078	-0.106867	-0.038875	-0.663929	0.263342	0.335721	0.367749	0.468318	-0.664028	0.452224
65056	9.354532	-0.582325	-2.078029	-0.546155	-0.159159	-0.040265	-0.660333	0.265127	0.337645	0.368124	0.466005	-0.668854	0.447167
65057	9.074423	-0.330772	-1.935497	-0.560886	-0.177041	-0.050975	-0.659651	0.267334	0.339456	0.370135	0.463365	-0.672621	0.442577
65058	9.103848	-0.278010	-1.969950	-0.570010	-0.174143	-0.067008	-0.655077	0.267461	0.339975	0.370726	0.461308	-0.677453	0.436823
65059	9.456138	-0.369876	-2.008053	-0.549843	-0.168271	-0.025168	-0.654670	0.268550	0.345227	0.372501	0.458292	-0.681251	0.432561
65060	9.470564	-0.418399	-2.024444	-0.557156	-0.166248	-0.045616	-0.652037	0.268397	0.347828	0.372847	0.455913	-0.686041	0.427173
65061	9.242870	-0.476873	-1.943756	-0.549514	-0.136182	0.009079	-0.648996	0.269905	0.350167	0.374742	0.452118	-0.689857	0.423384
65062	9.232936	-0.319039	-1.831948	-0.578362	-0.100115	0.020918	-0.646924	0.271277	0.352511	0.375576	0.448044	-0.694865	0.418763
65063	9.329025	-0.336257	-1.783563	-0.547357	-0.060305	-0.012565	-0.644989	0.272516	0.353061	0.378662	0.443888	-0.697836	0.415456
65064	9.237049	-0.146403	-1.657506	-0.565286	0.005867	-0.048568	-0.644563	0.270160	0.353862	0.381389	0.439940	-0.701244	0.411403
65065	9.280920	-0.180962	-1.729661	-0.534186	0.046399	-0.062599	-0.646354	0.267254	0.354950	0.386256	0.435662	-0.702784	0.408777
65066	9.804745	-0.547951	-1.924386	-0.544348	0.171098	-0.091723	-0.648704	0.266581	0.350544	0.391430	0.431073	-0.704304	0.406097
65067	9.752467	-1.094101	-1.981040	-0.551331	0.212744	-0.113370	-0.650505	0.267156	0.345457	0.399153	0.425956	-0.704165	0.404215
65068	9.692699	-1.198877	-1.793753	-0.571601	0.211745	-0.193252	-0.655349	0.266920	0.336107	0.405894	0.422179	-0.704625	0.400649
65069	12.318919	-2.195131	-2.346682	-0.563163	0.302627	-0.053503	-0.659924	0.269182	0.324847	0.414428	0.415302	-0.704225	0.399801
65070	9.699019	-1.088629	-1.932708	-0.551596	0.196954	-0.161059	-0.664499	0.271724	0.312349	0.420458	0.411270	-0.704831	0.396593
65071	9.301230	-1.525618	-1.883811	-0.546953	0.045385	-0.147828	-0.666721	0.273966	0.305350	0.425895	0.407826	-0.705578	0.393003
65072	9.077745	-1.445466	-1.657294	-0.529179	-0.016064	-0.140212	-0.667404	0.271899	0.303126	0.428529	0.405323	-0.707911	0.388508
65073	10.018973	-1.625963	-1.750767	-0.573893	-0.168415	-0.194473	-0.668498	0.267738	0.306404	0.431458	0.403914	-0.710276	0.382370
65074	10.201652	-1.160210	-2.053386	-0.548703	-0.301663	-0.013667	-0.664880	0.262999	0.314332	0.429188	0.401587	-0.716164	0.376343
65075	9.198806	-1.314711	-2.265352	-0.559069	-0.320320	0.148001	-0.659619	0.262674	0.325330	0.427148	0.396518	-0.722409	0.372079
65076	8.812625	-1.186190	-2.196203	-0.550829	-0.303220	0.140849	-0.653817	0.265396	0.335527	0.423624	0.391890	-0.729433	0.367277
65077	9.401305	-1.209171	-2.187069	-0.553696	-0.289985	0.081580	-0.649262	0.268824	0.342290	0.422363	0.387544	-0.734753	0.362709
65078	9.601292	-1.331368	-2.205302	-0.569423	-0.309222	0.027578	-0.642889	0.268228	0.350793	0.419639	0.384381	-0.740950	0.356577
65079	9.271810	-1.427153	-2.397079	-0.564130	-0.215900	0.062381	-0.640687	0.270972	0.356601	0.419620	0.379632	-0.745480	0.352219
65080	8.581945	-1.724087	-2.272039	-0.548862	-0.118988	0.086550	-0.635982	0.272053	0.361545	0.419081	0.374352	-0.750279	0.348300
65081	8.615882	-1.686121	-1.963249	-0.552047	-0.048910	0.109080	-0.633213	0.272313	0.364562	0.421052	0.367775	-0.753594	0.345764
65082	9.899166	-1.906096	-2.614854	-0.537256	0.111308	0.136842	-0.631133	0.271745	0.367577	0.423482	0.360184	-0.756649	0.344113
65083	10.057905	-0.907122	-2.686615	-0.547074	0.249760	-0.017002	-0.633890	0.268436	0.365632	0.430709	0.353437	-0.756387	0.342712
65084	9.246888	-0.557698	-2.498558	-0.572016	0.259291	0.126714	-0.636088	0.264299	0.362570	0.435616	0.344612	-0.758201	0.341486
65085	10.214100	-0.642902	-2.783999	-0.543187	0.354604	0.146128	-0.639527	0.258505	0.359224	0.443178	0.334651	-0.757974	0.342167
65086	9.684178	0.377619	-2.422601	-0.556300	0.200077	0.100928	-0.642683	0.250479	0.360960	0.447142	0.326673	-0.759871	0.340506
65087	9.859424	-0.653319	-2.488647	-0.565570	0.144282	0.096646	-0.644193	0.246884	0.360934	0.451907	0.318661	-0.761176	0.338891
65088	9.049347	-0.668223	-2.596120	-0.558968	0.043519	0.067102	-0.645013	0.243977	0.361739	0.453659	0.312179	-0.764166	0.335839
65089	9.589665	-0.632651	-2.546502	-0.548287	-0.007270	0.105691	-0.643896	0.241191	0.366394	0.455865	0.305187	-0.766686	0.333528
65090	9.788781	-0.513710	-2.647155	-0.567630	-0.024764	0.061401	-0.643326	0.236887	0.370210	0.456596	0.299128	-0.770227	0.329836
65091	9.630933	-0.026688	-2.596808	-0.547316	-0.069309	-0.004408	-0.641379	0.234655	0.374175	0.458522	0.294243	-0.772567	0.326066
65092	9.124083	-0.081606	-2.614846	-0.571115	-0.081493	-0.046299	-0.640256	0.230486	0.378678	0.459053	0.290145	-0.775927	0.320972
65093	9.085870	-0.183485	-2.715133	-0.560488	-0.091701	-0.118669	-0.640517	0.226187	0.381396	0.461403	0.287052	-0.777838	0.315716
65094	9.318178	-0.343008	-2.873125	-0.553069	-0.088347	-0.092029	-0.639399	0.223267	0.384670	0.461973	0.283834	-0.780807	0.310420
65095	9.502958	-0.379692	-2.756991	-0.543914	-0.083129	-0.074233	-0.638002	0.220629	0.386426	0.464043	0.280137	-0.782738	0.305793
65096	9.422407	-0.288767	-2.596021	-0.525714	-0.092584	-0.035935	-0.637724	0.219647	0.390141	0.464005	0.276286	-0.785826	0.301401
65097	9.456745	-0.124614	-2.588234	-0.556545	-0.068832	-0.054992	-0.636333	0.218115	0.392046	0.466221	0.272078	-0.787749	0.296753
65098	9.340751	0.036214	-2.490814	-0.540017	-0.018208	-0.083425	-0.636331	0.217840	0.391491	0.467675	0.268364	-0.789904	0.292083
65099	9.605048	-0.051774	-2.383878	-0.549149	0.011270	-0.147369	-0.637846	0.215352	0.391477	0.471637	0.265197	-0.790466	0.287041
65100	9.402338	-0.074735	-2.395431	-0.530371	0.088305	-0.110512	-0.639787	0.215919	0.388738	0.474843	0.261352	-0.791348	0.282821
65101	9.320170	0.017981	-2.335954	-0.532446	0.048646	-0.108531	-0.641452	0.216762	0.386275	0.479058	0.257493	-0.791593	0.278536
65102	9.472789	-0.151170	-2.182058	-0.551897	0.104076	-0.050711	-0.641870	0.218302	0.381049	0.482246	0.252377	-0.792676	0.274607
65103	9.562671	-0.111488	-1.928932	-0.544702	0.109595	-0.066573	-0.644374	0.221089	0.377094	0.487227	0.247371	-0.792523	0.270785
65104	9.941448	-0.011998	-1.867731	-0.537317	0.090846	0.015103	-0.646317	0.222213	0.373256	0.489723	0.241389	-0.793895	0.267645
65105	9.649327	-0.208808	-1.947291	-0.566604	0.080714	-0.048953	-0.646890	0.227767	0.367935	0.494223	0.236019	-0.794123	0.263451
65106	9.516178	-0.367596	-1.969502	-0.538267	0.087492	-0.018632	-0.648143	0.229299	0.365890	0.496801	0.230548	-0.795281	0.259933
65107	9.441685	-0.175905	-1.918387	-0.546441	0.081929	0.002545	-0.647034	0.229998	0.363129	0.500913	0.224524	-0.795528	0.256534
65108	9.634134	-0.188747	-1.846019	-0.540693	0.116787	0.032510	-0.649403	0.233334	0.360283	0.503648	0.218033	-0.796547	0.253602
65109	9.830245	-0.309740	-1.675806	-0.557147	0.116201	0.007568	-0.650919	0.231684	0.358207	0.508282	0.211619	-0.796409	0.250198
65110	9.786961	-0.367761	-1.723422	-0.557053	0.119655	0.023457	-0.651463	0.229757	0.355017	0.511115	0.205058	-0.797339	0.246909
65111	9.735593	-0.449289	-1.674122	-0.551397	0.142890	0.040166	-0.652863	0.233648	0.351341	0.515935	0.198021	-0.796906	0.244007
65112	9.891533	-0.735533	-1.692882	-0.538629	0.145563	0.037641	-0.653429	0.237120	0.347931	0.518966	0.191261	-0.797430	0.241243
65113	9.780631	-0.652513	-1.667083	-0.538875	0.139778	-0.020726	-0.655092	0.237412	0.344634	0.523919	0.185307	-0.796608	0.237877
65114	9.480943	-0.689043	-1.627617	-0.544377	0.152766	-0.063401	-0.657861	0.237713	0.339138	0.527507	0.180032	-0.796605	0.233977
65115	9.293428	-0.470302	-1.615310	-0.558912	0.200381	-0.141722	-0.660194	0.232746	0.335792	0.533998	0.175479	-0.794682	0.229204
65116	9.538337	-0.407827	-1.425465	-0.548007	0.236843	-0.191309	-0.665295	0.226960	0.331079	0.539457	0.171778	-0.793239	0.224167
65117	10.026628	-0.590922	-1.617361	-0.563233	0.256651	-0.175600	-0.669426	0.220891	0.327597	0.546925	0.167418	-0.790464	0.219112
65118	10.292572	-0.617231	-1.692322	-0.551561	0.185562	-0.088278	-0.673289	0.217597	0.321796	0.551049	0.162236	-0.789825	0.214946
65119	9.844219	-0.648747	-1.773517	-0.559149	0.138888	-0.109403	-0.676607	0.216512	0.317118	0.556254	0.157350	-0.788426	0.210254
65120	9.519384	-0.832151	-1.674393	-0.551929	0.131677	-0.118215	-0.679356	0.211406	0.314602	0.559589	0.152839	-0.788191	0.205561
65121	9.691827	-0.718265	-1.451199	-0.568289	0.089489	-0.026106	-0.682118	0.209206	0.311978	0.563613	0.146707	-0.787539	0.201493
65122	9.857396	-0.607054	-1.276288	-0.551992	0.028965	0.084192	-0.680459	0.210449	0.311840	0.564440	0.139398	-0.788970	0.198755
65123	9.970972	-0.833304	-1.404383	-0.524703	0.001396	0.130682	-0.680468	0.212384	0.312412	0.566241	0.131618	-0.789483	0.196885
65124	9.731293	-0.736169	-1.569440	-0.550482	-0.050629	0.116517	-0.678407	0.216528	0.313543	0.565598	0.124107	-0.791795	0.194311
65125	9.624568	-0.916840	-1.586610	-0.549812	-0.081961	0.091903	-0.675243	0.222194	0.314130	0.566208	0.116970	-0.793156	0.191390
65126	9.647829	-0.918707	-1.475481	-0.552925	-0.105671	0.025664	-0.675253	0.224265	0.315531	0.564976	0.111062	-0.795784	0.187605
65127	9.665751	-1.162505	-1.414798	-0.582051	-0.127287	0.038695	-0.672081	0.228131	0.316375	0.565064	0.104553	-0.797565	0.183469
65128	9.666162	-1.114363	-1.444329	-0.547418	-0.103959	0.031887	-0.670438	0.232549	0.318478	0.563759	0.098583	-0.800073	0.179836
65129	9.549547	-1.268121	-1.418296	-0.556315	-0.064068	0.006723	-0.669069	0.236980	0.316995	0.564847	0.092622	-0.800895	0.175885
65130	9.566292	-1.302040	-1.415524	-0.552654	-0.049492	-0.012786	-0.667430	0.242930	0.316077	0.564522	0.087095	-0.802637	0.171763
65131	9.548834	-1.257846	-1.321767	-0.559984	-0.032857	-0.055439	-0.668275	0.246680	0.312672	0.566269	0.081954	-0.802929	0.167118
65132	9.564787	-1.228104	-1.186820	-0.552813	-0.040037	-0.062388	-0.666623	0.249728	0.310620	0.566211	0.077170	-0.804402	0.162444
65133	9.750199	-1.325895	-1.181144	-0.540173	-0.034352	-0.097635	-0.666635	0.253337	0.307207	0.567991	0.072908	-0.804499	0.157644
65134	9.926352	-1.142310	-1.400876	-0.558167	0.016597	-0.138782	-0.669133	0.254739	0.303514	0.569044	0.069096	-0.805160	0.152095
65135	9.851059	-0.961610	-1.562253	-0.543507	0.052828	-0.167126	-0.670800	0.256844	0.295958	0.572391	0.065620	-0.804103	0.146565
65136	9.400664	-0.739398	-1.259703	-0.535987	0.088504	-0.137258	-0.672459	0.256723	0.291552	0.574514	0.061804	-0.803801	0.141482
65137	9.239857	-0.370681	-1.195952	-0.544891	0.113526	-0.110965	-0.674810	0.256332	0.285770	0.578614	0.057220	-0.802039	0.136622
65138	9.462649	-0.364961	-1.602215	-0.553458	0.214955	-0.159393	-0.678833	0.258583	0.277266	0.582781	0.053192	-0.800212	0.131139
65139	9.862123	0.009587	-1.587601	-0.555392	0.220625	-0.180553	-0.681172	0.256404	0.268015	0.588696	0.049308	-0.797050	0.125370
65140	10.188355	0.084732	-1.608204	-0.561211	0.146524	-0.148241	-0.685598	0.255894	0.257830	0.591670	0.045164	-0.795946	0.119820
65141	9.941401	0.043309	-1.525265	-0.560248	0.128940	-0.101296	-0.687536	0.256193	0.252189	0.595837	0.040196	-0.793847	0.114758
65142	9.727308	0.099375	-1.276748	-0.557169	0.147050	-0.017379	-0.689613	0.257192	0.244348	0.598437	0.034006	-0.792739	0.110821
65143	9.913037	-0.064593	-1.033559	-0.526801	0.089633	-0.059128	-0.690591	0.259981	0.238587	0.601774	0.028864	-0.790977	0.106723
65144	10.149894	-0.124547	-1.108105	-0.543721	0.016214	-0.097755	-0.690867	0.260830	0.233078	0.602406	0.024380	-0.791277	0.101952
65145	10.001760	-0.049675	-1.263371	-0.536704	-0.045386	-0.065461	-0.692251	0.260280	0.233082	0.603565	0.019512	-0.791088	0.097512
65146	9.775513	-0.148104	-1.387607	-0.578717	-0.121410	-0.008922	-0.690870	0.261382	0.233635	0.601799	0.013463	-0.793077	0.093201
65147	9.690180	0.079023	-1.477005	-0.543277	-0.134497	0.025205	-0.690045	0.262617	0.236402	0.601298	0.007266	-0.793942	0.089686
65148	9.617535	0.152394	-1.410077	-0.578788	-0.128656	-0.005332	-0.689498	0.263432	0.240547	0.599335	0.001165	-0.795928	0.085415
65149	9.569998	0.200581	-1.480617	-0.553217	-0.092498	-0.031795	-0.687837	0.263699	0.242607	0.599527	-0.004294	-0.796232	0.081017
65150	9.487432	0.065788	-1.479003	-0.561406	-0.083206	-0.060290	-0.686735	0.264792	0.246060	0.598314	-0.009397	-0.797559	0.076366
65151	9.568216	0.049333	-1.324298	-0.554944	-0.059768	-0.064775	-0.686725	0.262019	0.247688	0.599011	-0.014386	-0.797412	0.071502
65152	9.713178	0.077369	-1.332053	-0.578418	-0.049058	-0.039427	-0.686307	0.261742	0.247268	0.598248	-0.020085	-0.798267	0.066824
65153	9.802506	0.195538	-1.280337	-0.558482	-0.054595	-0.033821	-0.686592	0.263123	0.248665	0.598920	-0.025598	-0.797976	0.062233
65154	9.821067	0.128158	-1.216792	-0.561918	-0.034968	-0.010989	-0.686030	0.261460	0.248919	0.598292	-0.031576	-0.798541	0.058155
65155	9.793791	0.104680	-1.134347	-0.565644	-0.045721	-0.016287	-0.685751	0.260903	0.249739	0.599019	-0.037444	-0.798060	0.053618
65156	9.677243	0.096294	-1.047119	-0.563816	-0.049464	-0.003886	-0.686586	0.260895	0.252782	0.598088	-0.043547	-0.798707	0.049610
65157	9.634390	0.195467	-1.074745	-0.547616	-0.073893	-0.000888	-0.684367	0.260471	0.253865	0.598309	-0.049391	-0.798444	0.045533
65158	9.694788	0.330763	-1.018349	-0.560342	-0.069308	-0.001922	-0.683259	0.260041	0.257717	0.597000	-0.055467	-0.799238	0.041627
65159	9.812145	0.342860	-0.897837	-0.542002	-0.055276	0.031842	-0.681729	0.258085	0.262377	0.597453	-0.061749	-0.798622	0.037962
65160	9.786960	0.072407	-0.892370	-0.531137	-0.064287	0.024907	-0.681587	0.256692	0.264846	0.596175	-0.067909	-0.799218	0.034847
65161	9.874381	0.047179	-0.974352	-0.543982	-0.059242	-0.026564	-0.681033	0.256126	0.268425	0.596560	-0.073248	-0.798639	0.030423
65162	10.000716	-0.322712	-1.260323	-0.576687	-0.041377	-0.090759	-0.680754	0.255567	0.269797	0.595603	-0.078120	-0.799075	0.025176
65163	9.697207	-0.458924	-1.707788	-0.557725	-0.048218	-0.143631	-0.682130	0.252515	0.272813	0.596146	-0.081753	-0.798474	0.019107
65164	9.714590	-0.507905	-1.794244	-0.554665	-0.008778	-0.122605	-0.683219	0.247252	0.274975	0.595707	-0.085869	-0.798479	0.013784
65165	9.624470	-0.309864	-1.902641	-0.554875	-0.039377	-0.125946	-0.683748	0.241160	0.275745	0.596310	-0.089755	-0.797681	0.007950
65166	9.546149	-0.468454	-1.837948	-0.559918	0.001705	-0.085603	-0.684283	0.236034	0.277904	0.595969	-0.094523	-0.797419	0.002970
65167	9.763283	-0.455234	-1.823890	-0.539747	-0.002581	-0.018063	-0.684966	0.232977	0.281880	0.597098	-0.099951	-0.795915	-0.001400
65168	9.983097	-0.609963	-1.614675	-0.552689	-0.056905	0.019289	-0.684675	0.228953	0.284873	0.595778	-0.106305	-0.796068	-0.004887
65169	10.265256	-0.477805	-1.836390	-0.561757	-0.117310	0.132873	-0.683845	0.227956	0.293138	0.594972	-0.114392	-0.795529	-0.007557
65170	9.700910	-0.268032	-2.091664	-0.554725	-0.160641	0.133145	-0.679956	0.224878	0.300529	0.591927	-0.122584	-0.796558	-0.009475
65171	9.303486	-0.440650	-2.272828	-0.556770	-0.198327	0.112026	-0.675799	0.223456	0.309316	0.589724	-0.130261	-0.796938	-0.012111
65172	9.457427	-0.545912	-1.948105	-0.546316	-0.122804	0.124072	-0.671930	0.225224	0.316344	0.587218	-0.138186	-0.797422	-0.014092
65173	9.557662	-0.523349	-2.103120	-0.536773	-0.147206	0.030593	-0.670263	0.222981	0.323761	0.585768	-0.144291	-0.797340	-0.017486
65174	9.422653	-0.546842	-2.131670	-0.553187	-0.141432	-0.003280	-0.668602	0.222687	0.328162	0.582839	-0.150260	-0.798298	-0.021008
65175	9.283566	-0.507894	-2.226146	-0.564584	-0.103997	0.045877	-0.666241	0.221006	0.332543	0.581923	-0.156894	-0.797581	-0.024798
65176	9.343046	-0.725722	-2.221379	-0.547111	-0.075267	0.047659	-0.662508	0.222928	0.334880	0.580027	-0.163565	-0.797522	-0.027817
65177	9.461545	-0.838164	-2.307262	-0.530399	-0.032279	0.068835	-0.662651	0.223192	0.338749	0.580294	-0.170110	-0.795839	-0.031010
65178	9.680251	-0.768051	-2.467798	-0.548846	0.059586	0.085809	-0.662381	0.225135	0.336972	0.580497	-0.177313	-0.793992	-0.034051
65179	9.611396	-0.611461	-2.227845	-0.548318	0.144073	0.106522	-0.662248	0.226801	0.335470	0.583435	-0.184512	-0.790024	-0.037695
65180	8.893500	-0.041739	-1.496337	-0.561618	0.197625	0.159008	-0.662949	0.229446	0.331086	0.585741	-0.192899	-0.786163	-0.040562
65181	8.631606	0.106358	-1.263279	-0.548009	0.210253	0.146659	-0.664480	0.231816	0.326982	0.589646	-0.200592	-0.781117	-0.044005
65182	10.612373	-0.372078	-2.355076	-0.538469	0.500360	-0.028005	-0.666980	0.234479	0.318333	0.596481	-0.205477	-0.774273	-0.049902
65183	9.053256	1.213328	-1.575789	-0.558554	0.306799	-0.149284	-0.672646	0.232171	0.308416	0.601422	-0.208507	-0.769102	-0.057441
65184	10.066549	0.091270	-1.458317	-0.537228	0.222283	-0.171458	-0.677481	0.229718	0.300146	0.603697	-0.211410	-0.766013	-0.063867
65185	10.054923	0.423043	-1.355696	-0.544649	0.167590	-0.096864	-0.681348	0.228097	0.290498	0.606526	-0.215158	-0.762187	-0.070036
65186	10.665038	0.815575	-1.730553	-0.532302	0.075128	-0.029611	-0.681898	0.227834	0.286635	0.606697	-0.220350	-0.760187	-0.074025
65187	10.907346	0.672677	-1.924985	-0.548995	-0.006150	0.003465	-0.681486	0.228664	0.286640	0.606922	-0.225834	-0.757960	-0.078367
65188	10.093824	0.653778	-1.901941	-0.556829	-0.092513	-0.017497	-0.682052	0.231436	0.285845	0.604400	-0.231748	-0.757826	-0.081815
65189	9.391812	0.320630	-1.783728	-0.542449	-0.117742	-0.035943	-0.680119	0.232807	0.288328	0.602820	-0.236663	-0.757092	-0.086078
65190	9.262571	0.138319	-1.699374	-0.556988	-0.108463	-0.060994	-0.679713	0.234734	0.291382	0.599927	-0.241930	-0.757274	-0.089965
65191	9.235303	0.413437	-1.784554	-0.573106	-0.092599	-0.012591	-0.678052	0.234439	0.295783	0.598549	-0.247470	-0.756013	-0.094565
65192	9.186735	0.462462	-1.722218	-0.554749	-0.067610	0.003387	-0.677345	0.230694	0.297809	0.596345	-0.253590	-0.755310	-0.097828
65193	8.959167	0.638990	-1.545094	-0.557974	-0.010238	0.033927	-0.677619	0.229158	0.302212	0.596302	-0.259423	-0.752794	-0.102098
65194	9.117658	0.885846	-1.325781	-0.532475	0.007576	0.045669	-0.676916	0.226099	0.306039	0.595376	-0.265745	-0.750937	-0.104883
65195	9.532237	1.038754	-1.187909	-0.567140	-0.001138	0.036569	-0.677039	0.221658	0.309859	0.595366	-0.271610	-0.748201	-0.109370
65196	10.069923	0.757485	-1.572063	-0.544402	0.102757	0.099983	-0.677856	0.217497	0.313135	0.595859	-0.278650	-0.744796	-0.112183
65197	10.000010	-0.229079	-1.744583	-0.550470	0.257557	0.116521	-0.678542	0.215978	0.312573	0.599887	-0.284843	-0.738466	-0.116910
65198	9.233105	-0.371032	-1.258757	-0.565092	0.301661	0.016802	-0.682694	0.215315	0.306663	0.602922	-0.290400	-0.732969	-0.122105
65199	9.845656	-0.742974	-1.383479	-0.555104	0.328141	-0.317554	-0.687941	0.211611	0.300178	0.606778	-0.290023	-0.728115	-0.132495
65200	10.454862	-0.709375	-1.193799	-0.555094	0.396331	0.117389	-0.692077	0.207773	0.291475	0.611446	-0.296586	-0.720731	-0.136810
65201	10.560846	-0.697765	-1.162661	-0.548864	0.215895	0.142478	-0.694840	0.205846	0.290096	0.614797	-0.303043	-0.714399	-0.140796
65202	10.049735	-0.806434	-1.279153	-0.544286	0.079110	0.115835	-0.695532	0.205430	0.290787	0.614854	-0.310271	-0.710794	-0.143033
65203	9.807703	-1.039442	-1.300390	-0.551540	0.027912	0.197373	-0.695253	0.204453	0.293259	0.615561	-0.318013	-0.706314	-0.145167
65204	9.737166	-1.050671	-1.234936	-0.555538	-0.016905	0.172812	-0.693037	0.203876	0.298757	0.614260	-0.326417	-0.703389	-0.146222
65205	9.708957	-0.702075	-1.163889	-0.552503	-0.075920	0.122821	-0.692762	0.203302	0.304822	0.613186	-0.333364	-0.700571	-0.148564
65206	9.929403	-1.104543	-1.154861	-0.532800	-0.082416	0.035506	-0.690539	0.200925	0.310715	0.610636	-0.339715	-0.699328	-0.150525
65207	9.582866	-0.557315	-1.327213	-0.556762	-0.129134	0.031981	-0.688312	0.198278	0.314674	0.608446	-0.345557	-0.697693	-0.153652
65208	9.651281	-1.002453	-1.339250	-0.549499	-0.132637	0.016122	-0.685817	0.197426	0.319476	0.604963	-0.351960	-0.697062	-0.155716
65209	9.619917	-1.133145	-1.402984	-0.550356	-0.127194	0.011635	-0.684574	0.197967	0.322509	0.602710	-0.357405	-0.695505	-0.158982
65210	9.679233	-1.089072	-1.251342	-0.556650	-0.101780	-0.005392	-0.682909	0.196562	0.327864	0.599480	-0.363466	-0.694552	-0.161600
65211	9.635019	-0.986371	-1.102632	-0.531318	-0.077918	-0.067170	-0.679437	0.193906	0.333469	0.597742	-0.367395	-0.692971	-0.165883
65212	9.683354	-0.904325	-1.072203	-0.538667	-0.099692	-0.045872	-0.679433	0.192652	0.336079	0.594494	-0.372645	-0.692273	-0.168730
65213	9.693212	-0.875467	-1.084619	-0.547901	-0.126724	-0.040500	-0.677760	0.189870	0.339074	0.592002	-0.377266	-0.690961	-0.172559
65214	9.754557	-0.838369	-0.886996	-0.557045	-0.135785	-0.029928	-0.675259	0.187635	0.343586	0.588121	-0.383048	-0.690435	-0.175178
65215	10.114874	-1.126766	-1.430295	-0.549625	-0.121201	-0.046676	-0.675546	0.189286	0.347056	0.585625	-0.387543	-0.689031	-0.179137
65216	10.141956	-0.916025	-1.708115	-0.535295	-0.079439	-0.185607	-0.674144	0.184841	0.350864	0.582083	-0.390693	-0.689054	-0.183692
65217	9.221974	-0.075539	-1.547137	-0.554015	-0.168952	-0.149979	-0.673564	0.177765	0.355893	0.578460	-0.393955	-0.688935	-0.188553
65218	9.067542	0.465920	-1.289619	-0.538929	-0.114085	-0.049265	-0.672436	0.172489	0.360109	0.574873	-0.399123	-0.688208	-0.191290
65219	9.857426	0.148145	-1.847661	-0.556901	-0.042671	-0.154154	-0.669656	0.170258	0.363239	0.572875	-0.401815	-0.686618	-0.197268
65220	9.684716	0.168739	-2.591812	-0.562824	-0.072142	-0.277889	-0.668521	0.163883	0.365097	0.568736	-0.403926	-0.687071	-0.203267
65221	9.696136	0.219609	-2.174413	-0.588197	-0.112064	-0.433648	-0.670850	0.157105	0.365459	0.564284	-0.403366	-0.688335	-0.212308
65222	9.000976	0.357418	-2.090458	-0.544130	-0.037620	-0.428410	-0.672636	0.153091	0.366812	0.560068	-0.402996	-0.689576	-0.220009
65223	9.667989	0.924446	-1.940632	-0.559703	-0.023741	-0.449707	-0.675650	0.144517	0.366747	0.556842	-0.401444	-0.689979	-0.229562
65224	10.476486	1.370595	-2.043335	-0.565174	-0.089741	-0.309366	-0.675897	0.137458	0.367228	0.552197	-0.403142	-0.690626	-0.235778
65225	10.185780	1.614237	-2.403245	-0.554498	-0.160564	-0.255738	-0.674758	0.130115	0.368524	0.547897	-0.404764	-0.690933	-0.242046
65226	9.700741	1.525653	-2.759187	-0.559337	-0.227310	-0.250171	-0.672269	0.130648	0.373203	0.541614	-0.407832	-0.692546	-0.246387
65227	9.318151	0.966800	-2.861163	-0.559896	-0.251811	-0.138708	-0.671589	0.132846	0.377913	0.536454	-0.411537	-0.692819	-0.250711
65228	8.981303	0.989449	-2.670095	-0.562176	-0.290943	-0.198724	-0.667150	0.131296	0.383246	0.529447	-0.415620	-0.694583	-0.253970
65229	9.040220	1.121101	-2.425202	-0.544284	-0.339921	-0.171658	-0.662702	0.127110	0.390483	0.522913	-0.419110	-0.696067	-0.257682
65230	8.986857	1.171088	-2.986219	-0.565418	-0.291921	-0.087252	-0.657699	0.122080	0.401573	0.516360	-0.424723	-0.696778	-0.259775
65231	9.386944	1.227147	-2.893153	-0.532515	-0.239565	-0.110105	-0.654349	0.115405	0.408932	0.511526	-0.428392	-0.696701	-0.263495
65232	9.215624	1.271361	-2.564830	-0.550755	-0.188152	-0.209759	-0.650724	0.109286	0.415604	0.505841	-0.431560	-0.697373	-0.267491
65233	9.131367	1.538817	-2.773069	-0.558825	-0.133442	-0.276510	-0.648468	0.099576	0.420455	0.501287	-0.432569	-0.697439	-0.274180
65234	9.199417	1.673732	-2.769833	-0.568289	-0.083594	-0.203471	-0.648853	0.091259	0.424789	0.496897	-0.435395	-0.696815	-0.279236
65235	9.416707	1.432331	-2.897899	-0.559855	-0.011549	-0.003867	-0.646211	0.089452	0.425440	0.495463	-0.439491	-0.693222	-0.284265
65236	9.411348	1.381894	-2.853839	-0.563449	-0.024464	0.030661	-0.647875	0.089313	0.426556	0.493207	-0.445157	-0.689913	-0.287406
65237	9.256633	1.489732	-2.767857	-0.567150	-0.015188	0.001346	-0.646083	0.091381	0.427806	0.491614	-0.449364	-0.686208	-0.292413
65238	9.260395	1.413006	-2.667946	-0.539939	-0.031719	0.021214	-0.646367	0.093044	0.427549	0.489375	-0.454666	-0.683107	-0.295222
65239	9.270815	1.441407	-2.752840	-0.560177	-0.093191	0.054981	-0.645259	0.093176	0.428784	0.487026	-0.459944	-0.679660	-0.298862
65240	9.248055	1.387121	-2.955154	-0.552897	-0.107800	0.072847	-0.643607	0.095380	0.430726	0.483893	-0.466477	-0.676669	-0.300610
65241	9.306126	1.338156	-2.998175	-0.532792	-0.086201	0.065880	-0.641538	0.097022	0.435006	0.481880	-0.471546	-0.673163	-0.303788
65242	9.238918	1.217099	-3.103042	-0.525263	-0.056625	0.078147	-0.638505	0.100466	0.437778	0.479685	-0.477523	-0.669710	-0.305553
65243	8.960064	1.344021	-3.181400	-0.538016	-0.013422	-0.012538	-0.638788	0.101710	0.438622	0.478039	-0.481109	-0.666181	-0.310187
65244	8.802044	1.397330	-3.317084	-0.528260	0.072678	0.024183	-0.637969	0.105176	0.436167	0.477177	-0.485547	-0.661912	-0.313717
65245	9.126492	1.197615	-3.240391	-0.551567	0.095809	0.071576	-0.640203	0.109623	0.432089	0.477286	-0.489655	-0.656399	-0.318710
65246	9.143906	1.150555	-3.020026	-0.563710	0.065547	0.036221	-0.641596	0.111568	0.431015	0.476013	-0.494582	-0.651774	-0.322476
65247	9.265006	0.933246	-2.870382	-0.546380	0.076276	0.036348	-0.641323	0.112817	0.429784	0.475614	-0.498245	-0.646764	-0.327475
65248	9.592291	0.854360	-2.790209	-0.540983	0.087384	0.004549	-0.643544	0.113796	0.428155	0.474598	-0.502347	-0.642312	-0.331420
65249	9.696818	0.765356	-2.620230	-0.560597	0.024780	-0.035987	-0.645487	0.114358	0.426795	0.472859	-0.505505	-0.638354	-0.336708
65250	9.546906	0.807741	-2.562517	-0.534400	-0.006142	-0.019595	-0.644221	0.110203	0.427019	0.470516	-0.509809	-0.635005	-0.339821
65251	9.411674	0.735953	-2.585696	-0.534438	-0.035314	0.015933	-0.644211	0.107427	0.429199	0.468576	-0.513750	-0.631207	-0.343621
65252	9.538432	0.831081	-2.702899	-0.557440	-0.052702	-0.039033	-0.642956	0.105345	0.430272	0.465235	-0.518299	-0.628273	-0.346693
65253	9.039861	1.384115	-2.872695	-0.559506	0.002159	0.068509	-0.641284	0.102840	0.433270	0.463804	-0.522828	-0.623360	-0.350655
65254	9.242838	1.324451	-2.935119	-0.540579	0.075162	0.157667	-0.642669	0.102990	0.430797	0.463563	-0.528727	-0.617226	-0.352973
65255	9.383956	1.545620	-2.976434	-0.555325	0.058342	0.135541	-0.642404	0.105754	0.431928	0.463248	-0.533584	-0.611069	-0.356769
65256	9.660729	1.081062	-2.792830	-0.555924	0.009697	0.036742	-0.641994	0.107137	0.431939	0.461127	-0.538535	-0.606628	-0.359644
65257	9.810595	0.550585	-2.458525	-0.582048	-0.079844	-0.012607	-0.641723	0.108377	0.433330	0.457720	-0.542765	-0.603078	-0.363586
65258	9.656659	0.516732	-2.230829	-0.568356	-0.170231	-0.089786	-0.639498	0.105728	0.437702	0.452330	-0.547544	-0.601494	-0.365785
65259	9.412226	1.254190	-2.407857	-0.547404	-0.188118	-0.015069	-0.636023	0.102937	0.442340	0.447925	-0.552162	-0.599138	-0.368122
65260	9.161900	1.466589	-2.699821	-0.549421	-0.136858	0.094278	-0.633124	0.105136	0.445100	0.444447	-0.558669	-0.595290	-0.368762
65261	9.139683	1.416709	-2.969836	-0.550058	-0.093473	0.079851	-0.630937	0.112041	0.448191	0.441754	-0.563691	-0.590981	-0.371278
65262	9.210467	1.192631	-3.180046	-0.552686	-0.062384	0.031855	-0.629310	0.120618	0.448405	0.438616	-0.568871	-0.587071	-0.373296
65263	9.258021	0.843884	-3.255949	-0.552620	-0.044065	-0.001904	-0.627400	0.127951	0.447914	0.435784	-0.572543	-0.583198	-0.377051
65264	9.228293	0.677451	-3.237139	-0.563369	-0.035207	0.019119	-0.625477	0.132240	0.446839	0.432710	-0.577402	-0.579044	-0.379574
65265	9.203836	0.622121	-3.221992	-0.555775	-0.014140	0.075682	-0.624685	0.141510	0.447480	0.430704	-0.581738	-0.573951	-0.382956
65266	9.200713	0.259149	-3.304917	-0.552784	0.031110	0.050626	-0.624430	0.147330	0.445054	0.428713	-0.586298	-0.568870	-0.385806
65267	9.247544	0.510136	-3.310196	-0.530684	0.057567	0.103842	-0.624999	0.150795	0.443990	0.427967	-0.590144	-0.562974	-0.389403
65268	9.443336	0.527554	-3.032804	-0.555116	0.068284	0.128290	-0.625559	0.152461	0.442631	0.426926	-0.595240	-0.556565	-0.391993
65269	9.563010	0.597886	-2.871871	-0.558960	0.046786	0.117787	-0.624746	0.156889	0.442394	0.425765	-0.599498	-0.550316	-0.395575
65270	9.410304	0.536373	-2.815411	-0.537528	0.029365	0.038485	-0.626698	0.159947	0.439681	0.423747	-0.603679	-0.545375	-0.398215
65271	9.415800	0.542592	-2.588376	-0.563071	0.016849	0.040024	-0.625176	0.160774	0.439677	0.421534	-0.607287	-0.540227	-0.402077
65272	9.574624	0.197779	-2.695880	-0.541451	-0.012801	0.020990	-0.624631	0.162708	0.440659	0.418836	-0.611585	-0.535760	-0.404353
65273	9.467531	0.168158	-2.903190	-0.548818	-0.035281	0.019257	-0.623941	0.163254	0.442454	0.416017	-0.615222	-0.531366	-0.407531
65274	9.287946	0.153612	-3.091241	-0.558024	-0.053127	0.003306	-0.622149	0.165463	0.442877	0.412506	-0.619735	-0.527258	-0.409593
65275	9.226431	0.308130	-3.175030	-0.561762	-0.054676	-0.022372	-0.620337	0.162680	0.446147	0.408916	-0.623161	-0.523395	-0.412936
