# Supplementary material for: Identification of Haptic Based Guiding Using Hard Reins
Source: PLoS One. 2015 Jul 22;10(7):e0132020. doi: 10.1371/journal.pone.0132020 (PMC4511788; doi:10.1371/journal.pone.0132020)
Supplement: S1 File — (ZIP) [file pone.0132020.s001.zip › MotionData1/Subject2/T7/gh7.txt]

// Start Time: 0
// Sample rate: 25.0Hz
// Scenario: 4.9
// Firmware Version: 2.6.1
Counter	Acc_X	Acc_Y	Acc_Z	Gyr_X	Gyr_Y	Gyr_Z	Mag_X	Mag_Y	Mag_Z	Quat_w	Quat_x	Quat_y	Quat_z
64710	1.389790	1.947475	9.293511	-0.304181	0.119761	-0.026098	-0.350487	-0.333609	-0.679921	-0.411453	-0.085640	-0.051764	-0.905921
64711	1.318002	1.842093	9.473793	-0.283271	0.145395	-0.007574	-0.346057	-0.324805	-0.684859	-0.411925	-0.080796	-0.047923	-0.906363
64712	1.198884	1.543632	9.502101	-0.276317	0.169188	0.010892	-0.342528	-0.318826	-0.689919	-0.411958	-0.075600	-0.044322	-0.906979
64713	1.224517	1.231784	9.752407	-0.295383	0.160032	0.020052	-0.337300	-0.310328	-0.697575	-0.411896	-0.070422	-0.040320	-0.907611
64714	1.158403	0.943317	9.858162	-0.303840	0.163628	0.008939	-0.334951	-0.301515	-0.703916	-0.411965	-0.065093	-0.036172	-0.908152
64715	1.013805	0.922907	9.602086	-0.354760	0.176374	0.012351	-0.329201	-0.290075	-0.713511	-0.412066	-0.059121	-0.031205	-0.908698
64716	0.835333	0.936752	9.533403	-0.542243	0.210895	0.018725	-0.325024	-0.277266	-0.722835	-0.412156	-0.050968	-0.023096	-0.909393
64717	0.576464	0.647197	10.136623	-0.786908	0.232450	0.008220	-0.319308	-0.255450	-0.733458	-0.412650	-0.040393	-0.010722	-0.909930
64718	0.279905	0.154039	10.318971	-0.899512	0.217644	0.009529	-0.313459	-0.228150	-0.748598	-0.412994	-0.029147	0.003827	-0.910259
64719	0.200848	-0.462153	10.275986	-0.882385	0.212117	-0.007883	-0.306053	-0.199779	-0.762718	-0.413601	-0.018102	0.018119	-0.910098
64720	0.061791	-0.631464	10.092285	-0.710464	0.197586	-0.041132	-0.299062	-0.168142	-0.774508	-0.414194	-0.008798	0.029366	-0.909672
64721	0.042803	-0.694016	10.103232	-0.351255	0.144908	-0.063225	-0.294127	-0.151276	-0.781900	-0.415477	-0.003368	0.034539	-0.908941
64722	0.057358	-0.718473	9.978206	0.018380	0.099567	-0.085275	-0.289292	-0.149732	-0.784003	-0.416480	-0.001933	0.033343	-0.908531
64723	0.139350	-0.728267	9.880418	0.307224	0.085281	-0.083785	-0.285608	-0.157862	-0.783520	-0.418036	-0.003063	0.027041	-0.908023
64724	0.167044	-0.463231	9.980409	0.307043	0.107228	-0.079218	-0.283760	-0.169436	-0.778892	-0.419076	-0.003877	0.020533	-0.907710
64725	0.402187	-0.242535	9.656846	-0.010202	0.123431	-0.065159	-0.278248	-0.179462	-0.777133	-0.420309	-0.001649	0.019671	-0.907166
64726	0.248028	-0.269296	9.659833	-0.426005	0.166815	-0.069182	-0.273553	-0.171471	-0.782073	-0.421557	0.004788	0.025968	-0.906417
64727	0.224686	-0.425235	9.801451	-0.538339	0.207901	-0.031048	-0.266271	-0.154893	-0.788709	-0.422148	0.012997	0.033965	-0.905797
64728	0.153388	-0.636707	9.913038	-0.374649	0.190736	-0.013574	-0.259389	-0.137356	-0.794307	-0.421962	0.019445	0.039127	-0.905560
64729	0.202697	-0.877996	9.677278	-0.138322	0.149004	-0.001222	-0.254830	-0.129487	-0.798084	-0.422043	0.023215	0.040369	-0.905379
64730	-0.129896	-0.903294	9.508192	0.192623	0.127359	-0.014288	-0.248556	-0.128768	-0.800071	-0.421860	0.023717	0.035802	-0.905643
64731	-0.321397	-0.666767	9.840975	0.466705	0.125746	-0.027687	-0.245652	-0.140376	-0.797646	-0.422654	0.021945	0.026283	-0.905644
64732	-0.194668	-0.439771	10.015768	0.429221	0.153071	-0.051922	-0.241561	-0.159120	-0.792523	-0.423380	0.020911	0.017220	-0.905547
64733	-0.093488	-0.435633	9.759930	0.250346	0.149314	-0.028820	-0.237095	-0.171540	-0.788562	-0.424055	0.021385	0.011411	-0.905312
64734	-0.267258	-0.413535	9.288143	0.011457	0.167489	0.029005	-0.232114	-0.174313	-0.790540	-0.423281	0.024182	0.009751	-0.905623
64735	-0.657472	-0.471179	9.542934	-0.041197	0.152793	0.052741	-0.227931	-0.174905	-0.791090	-0.422337	0.027218	0.009154	-0.905984
64736	-0.643566	-0.340180	9.852150	0.186433	0.101858	0.059500	-0.223991	-0.177940	-0.793447	-0.420299	0.027352	0.004889	-0.906960
64737	-0.422463	-0.179644	10.235724	0.713081	0.069646	0.102821	-0.223198	-0.189749	-0.786486	-0.418792	0.022540	-0.008722	-0.907760
64738	-0.654706	-0.017291	10.007798	0.955730	0.077331	0.152014	-0.222613	-0.220540	-0.776047	-0.415716	0.015788	-0.026800	-0.908962
64739	-0.710155	0.487390	9.882338	0.955597	0.082770	0.130753	-0.222036	-0.251583	-0.763800	-0.413529	0.009194	-0.044941	-0.909335
64740	-0.683189	0.901158	9.857186	0.952308	0.078094	0.085503	-0.223553	-0.287145	-0.747278	-0.411866	0.002530	-0.062938	-0.909065
64741	-0.820862	1.463678	9.808582	0.847861	0.082297	-0.011045	-0.221425	-0.316165	-0.733364	-0.411961	-0.003021	-0.079091	-0.907757
64742	-0.945099	1.732562	9.715178	0.571460	0.059958	-0.049343	-0.218410	-0.333896	-0.722551	-0.412639	-0.006695	-0.089986	-0.906414
64743	-0.948164	1.872214	9.750713	0.374464	0.045120	-0.049402	-0.216305	-0.348411	-0.714956	-0.413410	-0.008943	-0.097249	-0.905293
64744	-0.398688	1.891193	9.352843	0.115967	0.033119	-0.029441	-0.214992	-0.355134	-0.711355	-0.413833	-0.009381	-0.099656	-0.904833
64745	-0.687550	1.798987	9.291245	-0.229027	0.044609	-0.020137	-0.213165	-0.354084	-0.712144	-0.414166	-0.006711	-0.095979	-0.905102
64746	-0.504112	1.766898	9.650165	-0.572213	0.079013	-0.001621	-0.210561	-0.340977	-0.720422	-0.414085	-0.000676	-0.086298	-0.906138
64747	-0.603945	1.463229	9.551359	-0.591394	0.057978	0.005710	-0.208755	-0.322209	-0.729982	-0.413876	0.005178	-0.076141	-0.907128
64748	-0.563993	1.172275	9.571655	-0.377814	0.031761	0.027151	-0.209164	-0.307175	-0.737848	-0.413121	0.008713	-0.069577	-0.907972
64749	-0.211501	1.067668	9.731903	-0.037894	0.015689	0.015994	-0.208516	-0.300746	-0.741594	-0.412817	0.009184	-0.069085	-0.908144
64750	-0.510494	1.073691	9.556370	0.415895	-0.000416	-0.029683	-0.207986	-0.304248	-0.740567	-0.413013	0.005678	-0.076653	-0.907476
64751	-0.723307	1.215210	9.556369	0.756736	-0.045870	-0.068509	-0.209263	-0.326650	-0.729592	-0.414379	-0.001411	-0.090043	-0.905638
64752	-0.632774	1.423132	9.099257	0.788723	-0.104225	-0.047954	-0.209766	-0.351051	-0.715268	-0.415124	-0.009860	-0.103484	-0.903806
64753	-1.067890	1.693310	9.564658	0.319600	-0.054600	-0.063363	-0.211841	-0.367925	-0.705447	-0.416330	-0.013466	-0.108865	-0.902572
64754	-1.131979	2.020345	10.259956	-0.303677	-0.026069	-0.056438	-0.211058	-0.367397	-0.705711	-0.417531	-0.011430	-0.103207	-0.902710
64755	-1.070094	1.655270	9.698525	-0.592283	-0.041935	-0.079998	-0.211592	-0.355051	-0.712673	-0.419189	-0.007144	-0.092223	-0.903175
64756	-0.975876	1.612072	9.674795	-0.516723	-0.067486	-0.102642	-0.212255	-0.338956	-0.722602	-0.421063	-0.003967	-0.082361	-0.903276
64757	-0.444058	1.820648	9.855511	-0.199063	-0.072529	-0.091788	-0.211494	-0.325130	-0.728412	-0.422869	-0.003519	-0.078216	-0.902802
64758	-0.532579	1.660257	9.437170	0.158622	-0.115914	-0.060368	-0.215406	-0.326033	-0.728768	-0.423821	-0.006972	-0.080133	-0.902167
64759	-0.416599	1.618326	9.771317	0.175967	-0.083843	-0.031717	-0.217498	-0.332295	-0.723332	-0.424516	-0.010009	-0.082664	-0.901583
64760	-0.102989	1.575916	9.850461	-0.046570	-0.051993	-0.006117	-0.218272	-0.338197	-0.720875	-0.424673	-0.010676	-0.081411	-0.901616
64761	-0.275436	1.337331	9.831103	-0.146414	-0.021023	0.006256	-0.219061	-0.334695	-0.722287	-0.424640	-0.009926	-0.078633	-0.901887
64762	-0.366593	1.227698	9.483060	-0.118718	-0.042849	0.033199	-0.220768	-0.329168	-0.724466	-0.423792	-0.009854	-0.076151	-0.902499
64763	-0.583109	1.133511	9.503722	-0.088325	-0.059224	0.063830	-0.223909	-0.325904	-0.725343	-0.422762	-0.010371	-0.074068	-0.903149
64764	-0.429812	1.364125	10.017268	-0.159111	-0.050185	0.058832	-0.226524	-0.321449	-0.727903	-0.421234	-0.010114	-0.070790	-0.904128
64765	-0.569183	1.259641	9.796067	-0.141351	-0.103238	0.035934	-0.228620	-0.317529	-0.729434	-0.420771	-0.010936	-0.067381	-0.904595
64766	-1.011637	0.994161	9.104107	-0.108304	-0.231114	0.058452	-0.235958	-0.312977	-0.727565	-0.419786	-0.014407	-0.063494	-0.905285
64767	-0.352277	1.266862	9.670973	-0.224127	-0.200010	0.096585	-0.242100	-0.307943	-0.730096	-0.418362	-0.016341	-0.057761	-0.906295
64768	0.225945	1.337491	9.586145	-0.096774	-0.098252	0.128471	-0.248634	-0.301431	-0.733656	-0.415853	-0.017582	-0.055176	-0.907586
64769	-0.348278	1.429570	9.409250	0.184678	-0.020300	0.140826	-0.251526	-0.301092	-0.730018	-0.413263	-0.019728	-0.058357	-0.908526
64770	-0.145796	1.445367	9.689805	0.303713	0.062098	0.143151	-0.255299	-0.308306	-0.727279	-0.410110	-0.021392	-0.064367	-0.909510
64771	-0.225002	0.842100	9.205331	0.332444	0.072959	0.083323	-0.253849	-0.317989	-0.722777	-0.408362	-0.022983	-0.071020	-0.909763
64772	-0.362384	0.858072	9.734756	0.157828	0.094565	0.051938	-0.252140	-0.325663	-0.719437	-0.407106	-0.022757	-0.074671	-0.910039
64773	0.206952	1.314140	10.507386	-0.207419	0.127866	-0.008115	-0.248358	-0.323289	-0.720499	-0.407168	-0.018812	-0.071949	-0.910321
64774	0.090453	1.453719	9.884158	-0.195124	0.077566	-0.038435	-0.245620	-0.315812	-0.725165	-0.407413	-0.015864	-0.069079	-0.910489
64775	-0.107745	1.561421	9.835811	0.088032	0.015814	0.005536	-0.244708	-0.314347	-0.725947	-0.407276	-0.016405	-0.070815	-0.910408
64776	-0.281827	1.682450	10.152734	0.325670	0.059091	0.049109	-0.243649	-0.321751	-0.723376	-0.404964	-0.018088	-0.077262	-0.910883
64777	0.127732	1.741250	10.224591	0.479342	0.091402	0.088611	-0.242335	-0.333297	-0.716420	-0.403029	-0.020564	-0.086711	-0.910838
64778	-0.036236	1.703491	9.127958	0.391612	0.109581	0.065075	-0.242839	-0.347787	-0.709192	-0.400754	-0.021900	-0.094745	-0.911011
64779	0.329120	1.425503	9.233086	-0.215549	0.116250	0.055556	-0.240747	-0.348887	-0.708951	-0.399625	-0.018308	-0.091711	-0.911896
64780	0.401055	0.992138	9.098060	-0.836383	0.109990	0.009993	-0.236318	-0.332584	-0.719308	-0.399630	-0.009785	-0.077351	-0.913355
64781	-0.150156	0.344791	10.067992	-0.982365	0.091288	-0.030403	-0.233477	-0.302294	-0.735585	-0.400173	-0.000382	-0.060038	-0.914471
64782	-0.603293	0.340048	10.351743	-0.621050	0.078642	-0.092254	-0.229059	-0.275793	-0.751231	-0.401629	0.006003	-0.049335	-0.914453
64783	-0.796683	0.455388	10.423567	-0.128612	0.046109	-0.145097	-0.224895	-0.266707	-0.755263	-0.404234	0.007884	-0.047215	-0.913402
64784	-0.892403	0.269388	9.555928	0.055469	0.038920	-0.193974	-0.223842	-0.267806	-0.756046	-0.407677	0.008193	-0.048541	-0.911798
64785	-0.939506	0.569730	10.174198	0.034411	0.044359	-0.183961	-0.217443	-0.270291	-0.754549	-0.411007	0.008792	-0.049375	-0.910251
64786	-0.430340	0.459775	10.086193	0.087380	-0.034170	-0.210309	-0.212851	-0.275475	-0.755234	-0.414878	0.007519	-0.050676	-0.908434
64787	-0.069948	0.731116	10.429415	0.147000	-0.084343	-0.211779	-0.211550	-0.278827	-0.751760	-0.418843	0.004856	-0.052466	-0.906529
64788	0.080036	0.610220	10.165077	0.167907	-0.079690	-0.203359	-0.210230	-0.287171	-0.748417	-0.422618	0.002078	-0.054849	-0.904644
64789	0.168531	0.759648	10.192003	0.153696	-0.059556	-0.191469	-0.208786	-0.293094	-0.745591	-0.426163	-0.000251	-0.056935	-0.902853
64790	0.117682	0.786758	9.707032	0.224974	-0.054804	-0.161580	-0.208771	-0.301693	-0.742238	-0.429134	-0.003114	-0.060556	-0.901203
64791	0.347380	1.145065	9.526971	0.389283	-0.050002	-0.160762	-0.208358	-0.315664	-0.736050	-0.432064	-0.007364	-0.066948	-0.899324
64792	0.543901	1.393568	9.618704	0.516545	-0.051547	-0.113976	-0.205605	-0.329105	-0.728203	-0.434086	-0.012742	-0.075831	-0.897584
64793	0.437975	1.380363	10.039996	0.453216	-0.046976	-0.068167	-0.204938	-0.345475	-0.718790	-0.435254	-0.017674	-0.083347	-0.896267
64794	0.359642	1.114962	9.862716	0.056968	-0.030103	-0.091415	-0.202710	-0.354353	-0.713906	-0.436937	-0.018698	-0.084163	-0.895351
64795	-0.297592	0.899769	9.227065	-0.262482	0.027907	-0.123586	-0.201785	-0.356261	-0.714818	-0.439203	-0.015961	-0.079485	-0.894722
64796	-0.357259	1.279555	9.164624	-0.423552	0.064218	-0.152164	-0.196570	-0.345994	-0.720923	-0.441954	-0.010991	-0.072540	-0.894032
64797	-0.514929	1.996310	9.204410	-0.340007	0.084416	-0.146276	-0.191881	-0.332771	-0.728701	-0.444520	-0.006527	-0.067004	-0.893236
64798	-0.430345	2.500025	10.122007	-0.210205	0.082862	-0.075509	-0.186919	-0.326667	-0.733257	-0.445785	-0.003218	-0.064018	-0.892842
64799	-0.587629	2.099084	9.752459	-0.003716	0.042926	-0.054080	-0.184031	-0.325928	-0.737024	-0.446704	-0.002631	-0.064189	-0.892372
64800	-1.144134	1.505707	9.623726	0.090697	0.008317	-0.014778	-0.183513	-0.327265	-0.735221	-0.446955	-0.003415	-0.065906	-0.892119
64801	-0.866542	1.939302	9.622795	-0.073224	0.019157	-0.013789	-0.180890	-0.329727	-0.735760	-0.447188	-0.002657	-0.064689	-0.892094
64802	-0.852638	2.065029	9.797516	-0.164700	0.032866	0.029095	-0.179850	-0.328257	-0.735896	-0.446649	-0.000777	-0.062065	-0.892554
64803	-0.932753	1.680461	9.949800	-0.091981	0.019262	0.050724	-0.180635	-0.324764	-0.738213	-0.445728	0.000079	-0.060579	-0.893116
64804	-0.410235	1.280573	9.492996	0.047546	0.015803	0.027486	-0.179585	-0.326662	-0.737964	-0.445218	-0.000237	-0.061592	-0.893301
64805	-0.197559	1.152191	9.113920	0.104427	-0.022459	0.029698	-0.180618	-0.328681	-0.738731	-0.444720	-0.001862	-0.063248	-0.893432
64806	0.078497	0.890405	9.084021	0.136897	-0.049772	0.041926	-0.181658	-0.333899	-0.735626	-0.444031	-0.004163	-0.065273	-0.893621
64807	0.232122	1.022401	8.900076	0.155628	-0.067882	0.085427	-0.185826	-0.341369	-0.731981	-0.442581	-0.007157	-0.067405	-0.894163
64808	-0.143832	1.015967	9.347749	0.104805	-0.067978	0.103608	-0.189984	-0.348593	-0.730660	-0.440814	-0.009581	-0.068686	-0.894915
64809	-0.356865	1.229327	9.953649	-0.096601	-0.062746	0.119166	-0.192855	-0.349098	-0.730379	-0.438788	-0.010304	-0.066329	-0.896080
64810	-0.510988	1.211115	10.345617	-0.393302	-0.058526	0.128722	-0.196510	-0.341025	-0.736544	-0.436641	-0.008214	-0.058763	-0.897677
64811	-1.346966	1.119938	10.903027	-0.646103	-0.058968	0.127408	-0.200447	-0.324742	-0.744768	-0.434499	-0.004025	-0.046589	-0.899458
64812	-1.264836	1.599269	11.023333	-0.719813	-0.023414	0.119575	-0.201383	-0.304603	-0.755210	-0.432397	0.001556	-0.033448	-0.901061
64813	-0.534981	1.207962	10.844628	-0.466448	0.022616	0.097764	-0.203748	-0.286205	-0.766028	-0.430594	0.005712	-0.025270	-0.902174
64814	-0.398462	0.838596	9.688540	-0.122744	0.028595	0.106915	-0.204541	-0.278412	-0.769891	-0.428621	0.007089	-0.023339	-0.903155
64815	-0.587261	0.981026	9.237504	-0.050601	0.023261	0.132198	-0.205332	-0.274372	-0.771432	-0.426220	0.007665	-0.022716	-0.904302
64816	-0.450056	0.524999	9.472426	-0.061903	0.030627	0.159841	-0.207422	-0.272203	-0.772706	-0.423298	0.008533	-0.021908	-0.905685
64817	-0.705275	0.493739	10.328942	-0.053191	0.059861	0.191200	-0.208195	-0.276366	-0.771798	-0.419803	0.009782	-0.021576	-0.907306
64818	-0.711906	-0.151769	10.113396	-0.199754	0.088887	0.165528	-0.210281	-0.273670	-0.774233	-0.416731	0.012858	-0.018757	-0.908745
64819	-0.609855	-0.325117	10.015902	-0.417872	0.125048	0.095164	-0.207151	-0.263790	-0.780967	-0.414838	0.018407	-0.012295	-0.909626
64820	-0.435989	-0.408292	9.512278	-0.464784	0.108490	0.048824	-0.204956	-0.246630	-0.788982	-0.413735	0.024082	-0.004785	-0.910066
64821	-0.375182	-0.539501	9.098140	-0.362991	0.061044	0.021740	-0.202228	-0.235921	-0.794163	-0.413155	0.028033	0.001273	-0.910228
64822	-0.266625	-0.548347	9.262255	-0.308427	0.031815	0.003606	-0.200804	-0.228148	-0.797528	-0.412923	0.031019	0.006594	-0.910214
64823	-0.241689	-0.726590	9.185575	-0.348648	0.007117	0.009912	-0.200553	-0.218357	-0.802819	-0.412525	0.033863	0.012873	-0.910226
64824	-0.117667	-0.431807	9.486115	-0.520464	0.009727	0.031174	-0.199017	-0.203453	-0.807989	-0.411604	0.038199	0.022217	-0.910291
64825	-0.444377	-0.651940	10.027265	-0.530689	-0.014127	0.034842	-0.198257	-0.186143	-0.816121	-0.410543	0.042145	0.031966	-0.910306
64826	-0.443796	-0.777260	9.963102	-0.285804	-0.072265	0.068480	-0.199065	-0.172296	-0.821661	-0.409003	0.043077	0.037676	-0.910737
64827	-0.880405	-1.225218	10.077566	0.151610	-0.084532	0.120554	-0.201944	-0.170509	-0.821508	-0.406876	0.040221	0.035495	-0.911907
64828	-0.364817	-1.135543	10.674129	0.480528	-0.007282	0.155333	-0.203743	-0.184203	-0.817110	-0.404381	0.036145	0.026635	-0.913488
64829	-0.393739	-1.193114	9.333639	0.352988	0.038165	0.075266	-0.203311	-0.201692	-0.812086	-0.403277	0.033863	0.019835	-0.914236
64830	-1.009734	-1.416476	9.802434	-0.016347	0.037453	0.003238	-0.201854	-0.212862	-0.807842	-0.403279	0.034541	0.019797	-0.914210
64831	-0.959226	-0.884918	9.735948	-0.014677	0.060942	-0.113098	-0.199245	-0.211147	-0.808766	-0.405366	0.035609	0.019678	-0.913249
64832	-1.146005	-0.652881	9.456614	0.047014	0.027941	-0.177352	-0.193236	-0.210283	-0.810104	-0.408644	0.035527	0.018689	-0.911810
64833	-0.873132	-0.740536	9.695569	0.015950	-0.019653	-0.199573	-0.190224	-0.212075	-0.810517	-0.412289	0.034877	0.018710	-0.910193
64834	-0.982095	-1.139377	9.912194	0.116160	-0.041543	-0.210094	-0.186839	-0.215308	-0.806284	-0.416194	0.032943	0.017055	-0.908519
64835	-1.229482	-0.819552	10.012787	0.096881	0.005868	-0.231518	-0.181860	-0.220754	-0.805810	-0.420464	0.032122	0.015408	-0.906609
64836	-1.339975	-0.414849	9.527753	0.007555	0.033108	-0.273561	-0.177275	-0.226458	-0.804558	-0.425468	0.032433	0.015140	-0.904265
64837	-0.782629	-0.514845	9.509949	-0.024480	0.018474	-0.295823	-0.171799	-0.223827	-0.805117	-0.430802	0.032875	0.015600	-0.901713
64838	-0.589540	-0.551997	9.789674	-0.042027	-0.039961	-0.269052	-0.167493	-0.223871	-0.804635	-0.435626	0.032290	0.016853	-0.899390
64839	-0.303668	-0.828824	10.280538	-0.014368	-0.083824	-0.278977	-0.163839	-0.223640	-0.804406	-0.440601	0.030798	0.018015	-0.896994
64840	-0.307591	-1.000580	10.710160	-0.060880	-0.135202	-0.323429	-0.162159	-0.220413	-0.803514	-0.446324	0.028650	0.020473	-0.894178
64841	-0.742868	-0.717692	10.671659	0.201168	-0.189933	-0.371883	-0.164374	-0.224145	-0.801562	-0.452993	0.023295	0.018787	-0.891012
64842	-0.469838	-0.352589	10.343275	0.450535	-0.262731	-0.381586	-0.164233	-0.236619	-0.794338	-0.459871	0.014245	0.013293	-0.887772
64843	0.095538	-0.116125	10.217446	0.427857	-0.313874	-0.394530	-0.167741	-0.252948	-0.785538	-0.466875	0.004609	0.008687	-0.884269
64844	-0.295734	0.526017	9.680314	0.134744	-0.370806	-0.371971	-0.172958	-0.262271	-0.779561	-0.473393	-0.003414	0.009780	-0.880790
64845	-0.262897	0.708030	9.419131	-0.183489	-0.341813	-0.345946	-0.178713	-0.265268	-0.775385	-0.479409	-0.007791	0.016156	-0.877408
64846	-0.424724	1.290545	9.603418	-0.282040	-0.202788	-0.250715	-0.180692	-0.257707	-0.776915	-0.483794	-0.008868	0.022992	-0.874835
64847	-0.819562	1.147519	8.812803	-0.255584	-0.067209	-0.136351	-0.182152	-0.247735	-0.779481	-0.486187	-0.007644	0.027896	-0.873376
64848	-0.500404	0.940638	8.632852	-0.354694	-0.063306	-0.018704	-0.181521	-0.236587	-0.783484	-0.486528	-0.005454	0.034687	-0.872959
64849	-1.161879	2.203751	9.738966	-0.057150	-0.123064	0.136918	-0.186894	-0.228588	-0.785503	-0.484058	-0.006948	0.036535	-0.874245
64850	-0.841874	1.761256	8.197104	0.726420	-0.198237	0.370855	-0.193909	-0.247055	-0.778612	-0.477261	-0.017316	0.025784	-0.878212
64851	0.110026	0.410161	10.741043	0.329670	-0.207573	0.489832	-0.206943	-0.264895	-0.769737	-0.468413	-0.023851	0.021668	-0.882922
64852	-0.359301	-0.290936	10.016318	0.363185	-0.242102	0.564834	-0.220528	-0.269816	-0.764466	-0.458117	-0.031424	0.017770	-0.888159
64853	2.387044	-2.930190	10.506616	0.509559	-0.152075	0.556436	-0.236310	-0.291897	-0.751180	-0.447819	-0.038589	0.010114	-0.893234
64854	0.437257	-1.520743	10.128925	-0.556703	-0.063978	0.526765	-0.245613	-0.278070	-0.754715	-0.438783	-0.034778	0.021014	-0.897674
64855	-0.018201	-1.050397	10.044857	0.021778	0.002318	0.494483	-0.256093	-0.263692	-0.758498	-0.429878	-0.034662	0.020673	-0.901985
64856	0.614462	-1.811781	9.341573	-0.240262	0.065809	0.363922	-0.261332	-0.258245	-0.759228	-0.423484	-0.031399	0.024667	-0.905023
64857	0.139047	-1.696510	9.557187	-0.509541	0.068766	0.237014	-0.261751	-0.243191	-0.765028	-0.419520	-0.025618	0.033284	-0.906774
64858	0.358813	-1.278157	9.353872	-0.262424	0.021436	0.186647	-0.263483	-0.227304	-0.769913	-0.416275	-0.023045	0.037931	-0.908155
64859	0.441910	-0.498501	9.355980	-0.131406	-0.009498	0.176249	-0.266899	-0.218922	-0.771819	-0.413118	-0.021873	0.040332	-0.909521
64860	0.396833	-0.116321	9.985018	-0.124252	-0.032413	0.165218	-0.267181	-0.208436	-0.775556	-0.410133	-0.021444	0.042904	-0.910763
64861	0.610524	-0.422091	10.496406	-0.052802	-0.035129	0.148989	-0.272683	-0.201642	-0.776800	-0.407404	-0.021411	0.044046	-0.911934
64862	1.136280	-0.469245	10.471846	-0.025347	0.016079	0.117694	-0.272830	-0.200939	-0.774087	-0.405277	-0.020949	0.044398	-0.912875
64863	1.107021	-0.412654	10.153116	-0.098914	0.015076	0.106248	-0.274271	-0.197164	-0.775882	-0.403385	-0.019706	0.045959	-0.913663
64864	1.098295	-0.623359	9.749216	-0.083381	-0.006760	0.128524	-0.276122	-0.191475	-0.775606	-0.401058	-0.019179	0.047558	-0.914616
64865	1.053421	-0.828660	9.539485	0.009202	-0.033088	0.155808	-0.276408	-0.185799	-0.774827	-0.398166	-0.019672	0.047571	-0.915868
64866	0.810188	-0.882131	9.522063	0.126480	-0.000103	0.152653	-0.279281	-0.186301	-0.774287	-0.395310	-0.020676	0.045284	-0.917198
64867	0.705470	-1.166045	9.574714	0.458015	0.033910	0.097992	-0.280842	-0.193793	-0.769889	-0.393332	-0.023552	0.036540	-0.918368
64868	0.626918	-0.875694	9.400424	0.759542	0.067880	0.027466	-0.280549	-0.214612	-0.760733	-0.392460	-0.028398	0.022034	-0.919066
64869	0.837628	-0.574724	9.349002	0.472412	0.094980	0.009352	-0.277120	-0.232124	-0.754571	-0.392044	-0.030327	0.012531	-0.919361
64870	0.671722	-0.140663	9.742403	0.431862	0.087624	0.027584	-0.275398	-0.248795	-0.747104	-0.391288	-0.032234	0.003888	-0.919695
64871	0.715105	-0.122420	10.127125	0.382854	0.074792	0.042118	-0.271340	-0.259170	-0.741460	-0.390265	-0.033830	-0.003771	-0.920073
64872	0.358589	0.841817	10.190128	0.149547	0.043411	0.037232	-0.270436	-0.260498	-0.738370	-0.389474	-0.034342	-0.006868	-0.920371
64873	0.098732	0.730160	10.051716	-0.039390	0.013899	0.025243	-0.267841	-0.259292	-0.736195	-0.389041	-0.033756	-0.006333	-0.920580
64874	0.002531	0.687069	10.170233	-0.248124	0.035696	0.069371	-0.269165	-0.250673	-0.739021	-0.387925	-0.031317	-0.002027	-0.921157
64875	0.581349	0.624814	9.920321	-0.324762	0.101397	0.021842	-0.267760	-0.238442	-0.741867	-0.387718	-0.026900	0.003055	-0.921380
64876	0.839591	0.026515	9.285441	-0.148720	0.112407	-0.065835	-0.262931	-0.231397	-0.746809	-0.389012	-0.023820	0.004856	-0.920912
64877	1.025605	0.452609	9.254746	0.064879	0.118093	-0.091539	-0.258758	-0.227952	-0.748390	-0.390680	-0.022169	0.002586	-0.920256
64878	1.228772	0.305765	9.110560	0.217660	0.116361	-0.134122	-0.254312	-0.232568	-0.746362	-0.393039	-0.021875	-0.002421	-0.919258
64879	1.233577	0.326418	9.518959	0.106029	0.134413	-0.164253	-0.247124	-0.237885	-0.743968	-0.396007	-0.020302	-0.005586	-0.918006
64880	1.036071	0.308299	9.963333	-0.019268	0.142510	-0.137226	-0.239924	-0.241082	-0.745318	-0.398527	-0.017659	-0.006447	-0.916964
64881	0.853445	0.185359	9.998310	-0.078271	0.123336	-0.092274	-0.233922	-0.237662	-0.747301	-0.400234	-0.014876	-0.006085	-0.916272
64882	0.360548	0.414938	9.881712	-0.128148	0.057604	-0.019546	-0.230664	-0.233133	-0.749391	-0.400618	-0.012934	-0.004234	-0.916144
64883	0.007369	0.661197	9.637031	-0.067417	0.014770	0.014030	-0.230288	-0.228956	-0.749392	-0.400382	-0.012246	-0.003194	-0.916261
64884	-0.484794	0.742152	9.676780	0.136898	-0.028826	0.063099	-0.230150	-0.230579	-0.749652	-0.399184	-0.014015	-0.005487	-0.916747
64885	-0.279117	1.136088	10.783598	0.400886	-0.040311	0.123494	-0.233018	-0.237384	-0.745501	-0.396804	-0.018070	-0.012630	-0.917639
64886	-0.743920	1.512444	9.954007	0.426858	-0.014776	0.091259	-0.235751	-0.249688	-0.737996	-0.394958	-0.021891	-0.020344	-0.918213
64887	0.378251	0.738903	9.631980	0.227817	-0.022149	0.082964	-0.237962	-0.259187	-0.732689	-0.393348	-0.024223	-0.024521	-0.918743
64888	0.369460	0.576736	10.054491	-0.155645	-0.026175	0.115178	-0.239134	-0.259046	-0.733325	-0.391329	-0.023677	-0.021431	-0.919697
64889	0.591425	0.564859	10.673294	-0.388092	-0.006374	0.099205	-0.240343	-0.247451	-0.735247	-0.389686	-0.020906	-0.014379	-0.920598
64890	0.332495	0.250563	10.373623	-0.297723	0.024494	-0.012046	-0.242580	-0.235742	-0.740388	-0.390015	-0.018271	-0.009125	-0.920582
64891	0.737680	0.181537	9.651522	-0.146877	0.054797	-0.063906	-0.240249	-0.226628	-0.743502	-0.391240	-0.016227	-0.007028	-0.920119
64892	0.663021	0.177526	9.929213	-0.127409	0.077598	-0.078615	-0.235946	-0.223050	-0.745084	-0.392709	-0.013932	-0.005348	-0.919542
64893	0.587719	0.266205	9.171234	-0.101310	0.079453	-0.096942	-0.232948	-0.218521	-0.747430	-0.394515	-0.011813	-0.004270	-0.918804
64894	0.760189	0.565487	10.758891	0.145942	0.024827	-0.086403	-0.229030	-0.220710	-0.746171	-0.396057	-0.012642	-0.007199	-0.918111
64895	0.630036	0.487094	9.016301	0.390665	-0.027855	-0.104444	-0.227964	-0.234286	-0.740246	-0.397872	-0.016419	-0.014310	-0.917182
64896	0.324526	0.872525	9.340507	0.180492	-0.042773	-0.106442	-0.227420	-0.245715	-0.735995	-0.399786	-0.018750	-0.017346	-0.916252
64897	0.590100	0.754769	8.520404	-0.485085	0.016930	-0.102497	-0.228218	-0.238849	-0.738181	-0.401827	-0.014735	-0.008774	-0.915555
64898	0.522984	0.698968	9.126290	-0.628696	0.061566	-0.077459	-0.224592	-0.219016	-0.747109	-0.403393	-0.008682	0.002190	-0.914983
64899	0.456270	0.577379	10.192132	-0.266366	0.073880	-0.026739	-0.222789	-0.205332	-0.752540	-0.403932	-0.005419	0.006303	-0.914751
64900	0.081362	0.352197	10.691956	0.151675	0.074404	0.038125	-0.221482	-0.202404	-0.755002	-0.403208	-0.005419	0.002901	-0.915088
64901	0.365448	0.424284	10.501186	0.212845	0.085497	0.039350	-0.220035	-0.210742	-0.750886	-0.402470	-0.005814	-0.001859	-0.915413
64902	0.582169	0.462083	10.172487	-0.098706	0.079685	0.021179	-0.217805	-0.215072	-0.749744	-0.402098	-0.003702	-0.000721	-0.915589
64903	0.476289	0.402575	9.716992	-0.191772	0.059536	0.037356	-0.215988	-0.208109	-0.752854	-0.401431	-0.001347	0.002134	-0.915886
64904	0.285468	-0.031115	9.639519	0.000927	-0.038939	0.056956	-0.218092	-0.203235	-0.753352	-0.400382	-0.002207	0.002401	-0.916342
64905	0.248411	-0.322332	10.331199	0.127732	-0.128486	0.033746	-0.221207	-0.207521	-0.753845	-0.399755	-0.005863	0.000936	-0.916603
64906	0.317111	-0.540648	11.173712	-0.006287	-0.227447	0.011997	-0.227883	-0.209420	-0.748886	-0.399532	-0.010123	0.002841	-0.916659
64907	0.360194	-0.486144	10.906036	-0.369250	-0.242543	-0.029500	-0.233784	-0.204485	-0.747546	-0.400124	-0.011894	0.011437	-0.916312
64908	0.561885	-0.362074	9.783880	-0.632886	-0.184321	-0.067826	-0.239829	-0.188004	-0.751880	-0.401447	-0.010362	0.024462	-0.915497
64909	0.509026	-0.442709	8.747692	-0.525988	-0.131265	-0.120880	-0.245226	-0.169381	-0.756993	-0.403688	-0.008877	0.035038	-0.914183
64910	0.324163	-0.107320	8.438621	-0.158546	-0.072426	-0.141279	-0.245785	-0.155377	-0.760081	-0.406223	-0.009163	0.038466	-0.912918
64911	0.304667	-0.053674	8.660027	0.210877	-0.030011	-0.145018	-0.246431	-0.160070	-0.758012	-0.408809	-0.011808	0.034722	-0.911883
64912	0.305538	-0.236391	8.695878	0.361117	-0.007814	-0.103675	-0.246924	-0.172039	-0.754914	-0.410586	-0.015117	0.028145	-0.911262
64913	0.350507	-0.542009	9.349716	0.237128	0.011220	-0.095095	-0.245860	-0.182131	-0.751312	-0.412253	-0.017172	0.023589	-0.910602
64914	0.268351	-0.477667	9.921142	-0.224908	0.006104	-0.091902	-0.244035	-0.180940	-0.751585	-0.414006	-0.015391	0.027574	-0.909726
64915	0.115842	-0.842814	10.166637	-0.770809	-0.041138	-0.089048	-0.244846	-0.167888	-0.755704	-0.415797	-0.010032	0.041808	-0.908441
64916	-0.296814	-1.256934	10.313004	-0.862698	-0.058846	-0.154086	-0.245172	-0.138705	-0.764726	-0.418659	-0.004196	0.057904	-0.906286
64917	-0.190085	-1.401533	10.177550	-0.373226	-0.082302	-0.252153	-0.243655	-0.117470	-0.770667	-0.423149	-0.003017	0.065240	-0.903703
64918	0.785386	-1.752995	9.548025	0.184498	-0.033333	-0.353629	-0.244436	-0.118000	-0.770661	-0.429414	-0.005787	0.062137	-0.900949
64919	1.353478	-1.589361	9.229170	0.474717	0.061033	-0.429811	-0.239693	-0.133670	-0.767608	-0.437142	-0.009476	0.052974	-0.897781
64920	1.402782	-0.797489	9.305545	0.551897	0.094103	-0.401822	-0.232991	-0.155654	-0.759925	-0.444277	-0.013179	0.042137	-0.894801
64921	1.042662	-0.587678	9.662784	0.397111	0.088559	-0.329717	-0.227723	-0.172271	-0.756617	-0.450123	-0.015616	0.034149	-0.892177
64922	0.599987	-0.757768	10.131542	0.172945	0.024337	-0.291083	-0.222607	-0.182952	-0.753435	-0.455278	-0.017079	0.030730	-0.889655
64923	0.454826	-0.644679	10.220588	0.022946	0.002064	-0.349962	-0.220638	-0.187413	-0.752162	-0.461487	-0.017668	0.030191	-0.886457
64924	0.621082	-0.630178	10.143130	0.005998	0.040299	-0.413780	-0.213192	-0.190182	-0.750932	-0.468814	-0.017401	0.029544	-0.882631
64925	0.734153	-0.571444	10.368244	0.049689	0.049520	-0.400654	-0.209267	-0.190779	-0.752254	-0.475883	-0.017429	0.028087	-0.878887
64926	0.962720	-0.469399	10.527833	0.015972	-0.010667	-0.343510	-0.204822	-0.194455	-0.750742	-0.481870	-0.018104	0.027769	-0.875615
64927	0.947033	-0.219953	10.315150	-0.205630	-0.085601	-0.252237	-0.201699	-0.192194	-0.750379	-0.486303	-0.017980	0.032142	-0.873014
64928	1.052569	-0.135492	9.626011	-0.451439	-0.096654	-0.207312	-0.202124	-0.179805	-0.752952	-0.490007	-0.015552	0.040871	-0.870621
64929	1.076682	-0.156291	9.157870	-0.409994	-0.101947	-0.164634	-0.202800	-0.166898	-0.757847	-0.492899	-0.013694	0.048994	-0.868598
64930	0.899027	-0.310457	9.204458	-0.086274	-0.070503	-0.144585	-0.203481	-0.156125	-0.760419	-0.495334	-0.014354	0.051132	-0.867078
64931	0.564910	0.041685	10.363261	0.293463	-0.064645	-0.109490	-0.203994	-0.162563	-0.757319	-0.497073	-0.018755	0.046650	-0.866251
64932	0.482685	0.081138	9.988588	0.366772	-0.000583	-0.112910	-0.203457	-0.173443	-0.752164	-0.498860	-0.022660	0.040243	-0.865451
64933	0.501430	0.170565	9.394723	0.317586	0.007608	-0.124244	-0.201474	-0.184225	-0.749086	-0.500863	-0.026052	0.034558	-0.864444
64934	0.318147	0.192456	9.570948	0.182733	0.021148	-0.117575	-0.200408	-0.193651	-0.746258	-0.502807	-0.027742	0.031111	-0.863393
64935	0.443597	0.181377	9.775995	0.061622	0.050362	-0.079469	-0.199085	-0.201733	-0.743690	-0.504179	-0.027780	0.029398	-0.862652
64936	0.312131	0.450321	9.704128	0.096204	0.066897	-0.057187	-0.195424	-0.204463	-0.742817	-0.505148	-0.027773	0.027018	-0.862162
64937	1.255916	0.686203	9.188161	0.207752	0.072753	-0.028913	-0.193195	-0.205980	-0.743610	-0.505571	-0.028891	0.022547	-0.862006
64938	1.310177	-0.094152	8.901679	0.354928	0.065676	-0.005964	-0.191487	-0.214454	-0.739367	-0.505477	-0.031493	0.015746	-0.862122
64939	0.964684	-0.446370	8.819104	0.295305	0.102165	0.012140	-0.189252	-0.224552	-0.735000	-0.505106	-0.032990	0.009535	-0.862374
64940	0.423089	-0.578879	9.781944	0.064777	0.200385	-0.020583	-0.183873	-0.232965	-0.734013	-0.505453	-0.030335	0.006366	-0.862297
64941	0.457555	-0.738258	9.588000	-0.009868	0.360960	-0.104259	-0.175509	-0.232672	-0.735759	-0.507290	-0.024260	0.002778	-0.861429
64942	0.398088	-0.896233	9.858873	-0.024485	0.369801	-0.203094	-0.163761	-0.230389	-0.737143	-0.510780	-0.017795	-0.000665	-0.859527
64943	0.170860	-1.240305	10.682459	-0.143082	0.207640	-0.268971	-0.151216	-0.229078	-0.740341	-0.515440	-0.012952	-0.000394	-0.856827
64944	0.275662	-1.001972	9.964265	-0.306640	0.100506	-0.307471	-0.145226	-0.222287	-0.742451	-0.520805	-0.008209	0.003733	-0.853628
64945	0.076678	-0.725651	9.978285	-0.323790	0.076570	-0.358302	-0.136877	-0.212325	-0.748453	-0.526959	-0.003719	0.008487	-0.849840
64946	-0.253388	-0.225565	10.779144	-0.269527	0.049118	-0.356185	-0.130890	-0.203116	-0.751595	-0.532996	-0.000248	0.012514	-0.846025
64947	-0.363363	0.554882	9.718493	-0.293636	0.052952	-0.304661	-0.126331	-0.195247	-0.755372	-0.538149	0.003557	0.016955	-0.842672
64948	-0.335783	0.843978	9.818821	-0.245030	0.053082	-0.274896	-0.121126	-0.187507	-0.757864	-0.542754	0.006852	0.020525	-0.839613
64949	-0.112877	0.613993	9.973701	-0.132864	-0.008882	-0.257602	-0.117483	-0.180828	-0.760343	-0.547052	0.007883	0.022846	-0.836750
64950	-0.120287	0.145093	10.046268	0.051784	-0.085580	-0.302672	-0.116169	-0.182330	-0.760741	-0.552075	0.005602	0.022957	-0.833460
64951	-0.233260	-0.429757	10.152369	0.148983	-0.107582	-0.357497	-0.115906	-0.186756	-0.757905	-0.557986	0.001854	0.021629	-0.829566
64952	-0.462545	-0.874611	10.350424	0.077696	-0.045638	-0.385630	-0.113422	-0.189870	-0.756248	-0.564348	-0.000081	0.020859	-0.825273
64953	-0.567066	-1.209837	10.171920	-0.008044	0.080359	-0.395474	-0.109233	-0.192349	-0.756670	-0.570892	0.001093	0.020020	-0.820780
64954	-0.360414	-1.080518	9.878016	-0.070893	0.177103	-0.442081	-0.098786	-0.192872	-0.756753	-0.578192	0.004488	0.019168	-0.815663
64955	0.106207	-0.874110	9.462797	-0.210670	0.195198	-0.494486	-0.087047	-0.188294	-0.757878	-0.586277	0.009876	0.020355	-0.809795
64956	0.492214	-0.941156	9.331038	-0.040672	0.164346	-0.505555	-0.076081	-0.184264	-0.760804	-0.594498	0.012664	0.019186	-0.803769
64957	0.462742	-0.825682	9.346785	0.311149	0.087980	-0.495356	-0.067586	-0.187725	-0.760099	-0.602532	0.010129	0.013281	-0.797920
64958	0.168475	-0.771671	9.834474	0.554239	0.013344	-0.447885	-0.060899	-0.203118	-0.754220	-0.609743	0.003399	0.004369	-0.792580
64959	0.165376	-0.611704	10.182343	0.579572	0.040781	-0.442274	-0.054984	-0.223078	-0.747305	-0.616734	-0.003118	-0.005230	-0.787148
64960	-0.311439	-0.203134	10.337247	-0.096683	0.131178	-0.516018	-0.046739	-0.235526	-0.741953	-0.624835	0.000049	-0.005352	-0.780739
64961	-0.076355	0.037424	10.193992	-0.980682	0.175883	-0.547329	-0.034241	-0.213771	-0.751081	-0.633202	0.015058	0.007820	-0.773801
64962	-0.625778	-0.001524	10.380348	-0.844265	0.077307	-0.517898	-0.024510	-0.182966	-0.761990	-0.640871	0.026716	0.020068	-0.766921
64963	-0.716797	-0.121643	10.483431	-0.005808	-0.082550	-0.475565	-0.019839	-0.169306	-0.766540	-0.648099	0.025294	0.021479	-0.760833
64964	-0.474861	-0.314466	10.238146	0.442553	-0.177067	-0.477740	-0.019031	-0.180341	-0.763066	-0.655468	0.016513	0.017292	-0.754844
64965	-0.425776	-0.507580	10.019861	0.367490	-0.204585	-0.492830	-0.020453	-0.185174	-0.762411	-0.662903	0.008408	0.014576	-0.748516
64966	0.046371	-0.445106	9.722696	0.318709	-0.190013	-0.528151	-0.020826	-0.195114	-0.758668	-0.670759	0.001041	0.012426	-0.741570
64967	0.190766	0.118255	9.755948	0.141626	-0.162774	-0.533727	-0.020539	-0.210297	-0.752480	-0.678594	-0.003443	0.012511	-0.734399
64968	0.219030	0.236818	9.234591	0.253283	-0.085830	-0.530510	-0.018572	-0.215424	-0.750433	-0.686306	-0.008416	0.009936	-0.727196
64969	0.175401	-0.225405	9.170093	0.286561	-0.005349	-0.519370	-0.014243	-0.225420	-0.746986	-0.693763	-0.012573	0.005746	-0.720070
64970	0.021834	-0.369414	9.358670	-0.280919	0.070844	-0.489139	-0.005104	-0.220435	-0.750801	-0.700854	-0.007853	0.008706	-0.713209
64971	-0.022771	-0.083141	10.082383	-0.722295	0.132517	-0.465653	0.004115	-0.199551	-0.756288	-0.707527	0.004056	0.017073	-0.706469
64972	-0.216254	0.025194	9.513206	-0.584748	0.092601	-0.413218	0.011663	-0.183922	-0.763055	-0.713287	0.013355	0.024079	-0.700331
64973	0.047630	0.300069	9.538727	-0.374427	0.040016	-0.353010	0.018816	-0.169219	-0.768528	-0.718112	0.019046	0.028811	-0.695070
64974	0.469560	0.270548	9.102982	-0.321813	-0.027265	-0.274171	0.020747	-0.157138	-0.772153	-0.721777	0.022990	0.033805	-0.690917
64975	0.783106	-0.241224	9.818844	-0.245355	0.020613	-0.162159	0.022280	-0.138880	-0.779129	-0.723907	0.026605	0.036942	-0.688394
64976	0.505202	-0.565428	10.853469	0.153610	0.015629	-0.088152	0.024375	-0.137576	-0.781211	-0.725227	0.024391	0.034674	-0.687204
64977	0.480136	-0.387021	10.274845	0.717208	0.050949	-0.113042	0.025988	-0.159107	-0.774391	-0.727090	0.014469	0.024104	-0.685966
64978	0.424781	-0.913834	10.324550	0.894946	0.050962	-0.175799	0.027612	-0.188025	-0.764346	-0.729670	0.001928	0.011162	-0.683705
64979	0.212435	-0.886664	9.950890	0.405452	0.017311	-0.260368	0.032753	-0.210672	-0.757167	-0.733218	-0.003936	0.005383	-0.679961
64980	-0.171769	-0.210932	9.383090	-0.048776	-0.019914	-0.327255	0.035513	-0.216897	-0.756159	-0.737672	-0.003667	0.006342	-0.675120
64981	-0.490917	-0.024818	9.118680	-0.089995	-0.030988	-0.342231	0.038374	-0.213962	-0.756181	-0.742279	-0.002897	0.007978	-0.670037
64982	-0.572396	-0.136378	8.905122	0.170903	-0.014277	-0.352005	0.041778	-0.214554	-0.757628	-0.746979	-0.005822	0.005910	-0.664795
64983	-0.485249	-0.213240	8.890454	0.165685	0.004006	-0.352976	0.046750	-0.221326	-0.754831	-0.751634	-0.008339	0.003567	-0.659518
64984	-0.464162	-0.556580	9.783579	-0.068806	0.007222	-0.399383	0.053286	-0.221683	-0.756174	-0.756905	-0.007378	0.004332	-0.653469
64985	-0.103814	-0.777805	10.309523	-0.173445	-0.040627	-0.486572	0.060458	-0.216926	-0.758037	-0.763248	-0.005324	0.007111	-0.646045
64986	-0.150557	-0.578134	10.333489	-0.333698	-0.072107	-0.575945	0.065139	-0.207301	-0.761427	-0.770660	-0.001383	0.012497	-0.637122
64987	-0.420481	-0.598222	10.244275	-0.329883	-0.090504	-0.610976	0.071239	-0.192435	-0.765213	-0.778356	0.002441	0.018046	-0.627560
64988	0.039112	-0.424666	10.075770	-0.149618	-0.009840	-0.626788	0.078009	-0.181897	-0.769394	-0.786159	0.004282	0.020145	-0.617682
64989	0.500060	-0.540032	9.840816	0.222085	0.057204	-0.689586	0.088295	-0.177939	-0.766763	-0.794635	0.001265	0.016548	-0.606861
64990	0.714889	-1.104736	9.909314	0.188136	0.078017	-0.763586	0.101219	-0.181026	-0.764156	-0.803847	-0.001168	0.013084	-0.594691
64991	0.640003	-1.578576	9.983582	-0.119469	0.079426	-0.787277	0.114241	-0.174678	-0.762192	-0.813129	0.001564	0.013271	-0.581930
64992	0.357441	-1.967831	10.289937	-0.190946	0.079278	-0.787634	0.127123	-0.164562	-0.761257	-0.822213	0.005247	0.014273	-0.568977
64993	0.384150	-2.021808	9.967778	-0.203386	0.114948	-0.782207	0.137509	-0.150236	-0.760301	-0.831010	0.009820	0.014911	-0.555971
64994	0.834828	-2.002258	9.794630	-0.097677	0.108568	-0.851783	0.150889	-0.133383	-0.759496	-0.840377	0.012260	0.014408	-0.541672
64995	0.900337	-1.594177	9.491316	-0.104435	0.096572	-0.909032	0.163217	-0.114629	-0.758682	-0.850078	0.014966	0.014362	-0.526249
64996	0.493076	-1.103099	9.813652	-0.171264	0.064473	-0.894598	0.172800	-0.096640	-0.756427	-0.859325	0.018164	0.015389	-0.510876
64997	0.251581	0.018643	10.139179	-0.307397	0.015155	-0.806681	0.182403	-0.083647	-0.754690	-0.867323	0.023491	0.018810	-0.496835
64998	-0.611873	0.623832	10.326838	-0.298723	-0.031182	-0.651585	0.187282	-0.062384	-0.754074	-0.873564	0.027984	0.022683	-0.485375
64999	-0.953519	0.972994	9.915681	-0.144423	-0.071852	-0.531712	0.188786	-0.046211	-0.753691	-0.878550	0.029646	0.025804	-0.476030
65000	-0.836266	0.651100	9.989073	-0.010384	-0.093372	-0.428540	0.187310	-0.034335	-0.754707	-0.882552	0.028588	0.027860	-0.468518
65001	-0.437931	0.016280	9.849466	-0.008827	-0.100480	-0.372176	0.185853	-0.031064	-0.753015	-0.885946	0.027633	0.030026	-0.461990
65002	-0.076295	0.038558	10.525260	-0.112027	-0.082266	-0.355187	0.186614	-0.026475	-0.751857	-0.889099	0.028517	0.032779	-0.455648
65003	-0.188568	-0.703910	10.158544	0.119444	-0.140519	-0.359426	0.185545	-0.022400	-0.750169	-0.892316	0.024896	0.034459	-0.449405
65004	-0.075196	-0.231585	9.618939	0.269254	-0.125598	-0.331016	0.184108	-0.024255	-0.748479	-0.895314	0.018607	0.034510	-0.443708
65005	0.502120	0.047314	9.935487	0.197074	-0.067026	-0.294551	0.181767	-0.024784	-0.750010	-0.897928	0.014264	0.034118	-0.438587
65006	0.838124	-0.162727	9.525212	0.372095	-0.048474	-0.291820	0.180336	-0.030132	-0.746903	-0.900530	0.006832	0.031875	-0.433571
65007	1.056983	-0.059314	9.387082	0.516492	-0.087346	-0.202425	0.179063	-0.045714	-0.741864	-0.902240	-0.003418	0.029068	-0.430240
65008	1.172333	0.033642	9.768723	0.172967	-0.062705	-0.065774	0.176858	-0.052680	-0.739526	-0.902760	-0.007241	0.028776	-0.429119
65009	1.012904	0.095381	9.624078	-0.265440	0.045006	0.073958	0.175283	-0.048897	-0.740673	-0.902173	-0.002120	0.030353	-0.430299
65010	0.523328	-0.403808	8.858788	-0.171735	0.076347	0.148229	0.177338	-0.042427	-0.738750	-0.900954	0.001601	0.030529	-0.432837
65011	0.859975	-0.214775	9.066214	0.138697	0.062186	0.183049	0.176685	-0.044294	-0.737326	-0.899398	-0.000353	0.028313	-0.436212
65012	0.942889	-0.390627	9.655014	0.204141	0.051398	0.238776	0.176034	-0.047636	-0.735127	-0.897344	-0.003566	0.025677	-0.440570
65013	0.216616	-0.762476	9.681428	0.108007	0.023765	0.240167	0.173034	-0.054438	-0.730716	-0.895217	-0.005258	0.024435	-0.444929
65014	0.019379	-0.859374	9.601416	-0.133234	0.014252	0.205734	0.171339	-0.055092	-0.730574	-0.893405	-0.002771	0.025455	-0.448522
65015	0.425049	-0.945480	10.919402	-0.282095	-0.044709	0.099866	0.167144	-0.052870	-0.728861	-0.892482	0.001888	0.028902	-0.450152
65016	-0.025301	-1.084620	9.890686	-0.201767	-0.138071	0.007206	0.163733	-0.045569	-0.731025	-0.892326	0.004124	0.033249	-0.450147
65017	0.042300	-0.603922	9.715630	-0.201842	-0.162087	-0.104446	0.160584	-0.037737	-0.733708	-0.893122	0.006216	0.038057	-0.448159
65018	0.718543	0.158095	9.843045	-0.120911	-0.180351	-0.173237	0.153630	-0.028353	-0.733777	-0.894516	0.006501	0.042451	-0.444968
65019	0.040342	-0.216317	9.092148	-0.119721	-0.125702	-0.227766	0.149957	-0.023191	-0.734262	-0.896400	0.007326	0.045864	-0.440806
65020	0.535014	0.230395	9.986369	0.000175	-0.142874	-0.208687	0.146560	-0.022076	-0.734493	-0.898105	0.005746	0.048522	-0.437059
65021	0.578550	0.172913	9.333066	-0.014899	-0.103327	-0.125752	0.143952	-0.022055	-0.735246	-0.899093	0.004942	0.050570	-0.434799
65022	0.946907	-0.222335	9.619006	0.082701	-0.055477	-0.049624	0.141455	-0.019718	-0.733676	-0.899485	0.002798	0.050923	-0.433965
65023	0.504548	-0.462442	10.014774	0.215436	0.039728	-0.006657	0.139256	-0.025625	-0.733403	-0.899583	-0.000795	0.048377	-0.434062
65024	0.596756	-0.587200	10.061893	0.194705	0.099053	-0.032685	0.142913	-0.031561	-0.729303	-0.899958	-0.003594	0.044973	-0.433635
65025	0.995823	-0.873684	9.773554	0.169120	0.074283	-0.088117	0.141355	-0.037451	-0.726582	-0.900766	-0.006107	0.042207	-0.432206
65026	0.993578	-0.925592	9.369541	0.038211	0.032010	-0.134852	0.142664	-0.040418	-0.725045	-0.901954	-0.006757	0.041353	-0.429794
65027	0.815317	-0.960178	9.208967	-0.126321	0.029965	-0.143992	0.145649	-0.035998	-0.724808	-0.903222	-0.004339	0.041945	-0.427096
65028	0.829998	-0.997986	9.400604	-0.192668	0.044477	-0.154502	0.144582	-0.030854	-0.724152	-0.904589	-0.000733	0.042844	-0.424125
65029	1.332425	-1.211328	9.335091	-0.143956	0.057288	-0.198543	0.146387	-0.024671	-0.724293	-0.906306	0.002219	0.043126	-0.420411
65030	1.540181	-1.304887	9.292511	-0.057134	0.086623	-0.212902	0.151066	-0.019325	-0.724069	-0.908162	0.003675	0.042117	-0.416478
65031	1.357299	-1.356660	9.736548	-0.007709	0.099347	-0.238523	0.151315	-0.018234	-0.722521	-0.910210	0.004496	0.040553	-0.412132
65032	1.055101	-1.169099	9.885182	-0.033897	0.133944	-0.259035	0.155470	-0.015690	-0.719713	-0.912437	0.005883	0.038489	-0.407361
65033	0.698188	-0.609757	10.441783	-0.179213	0.144630	-0.274601	0.159758	-0.012485	-0.718196	-0.914731	0.010187	0.037519	-0.402188
65034	0.421568	-0.209257	10.934496	-0.249601	0.089740	-0.237993	0.163900	-0.004160	-0.717322	-0.916641	0.015173	0.038006	-0.397610
65035	-0.085756	0.026238	11.149098	-0.252059	-0.010693	-0.164052	0.162959	0.004340	-0.718085	-0.917836	0.019627	0.040397	-0.394411
65036	0.438004	0.379063	10.602046	-0.333286	-0.109238	-0.114465	0.160978	0.011903	-0.719357	-0.918498	0.024669	0.045149	-0.392064
65037	0.886476	0.318614	9.549216	-0.232610	-0.156351	-0.051093	0.156380	0.021517	-0.720865	-0.918621	0.027630	0.049996	-0.390989
65038	0.708900	0.126643	9.093596	-0.129997	-0.190799	0.014090	0.151414	0.025866	-0.723148	-0.918245	0.028419	0.054585	-0.391201
65039	0.125334	0.182409	9.559405	-0.029380	-0.166796	0.112359	0.145676	0.026587	-0.724909	-0.917156	0.027676	0.057907	-0.393327
65040	0.187735	0.258532	9.973921	-0.056696	-0.058960	0.128659	0.139404	0.027739	-0.724600	-0.916049	0.028280	0.059437	-0.395628
65041	0.660971	0.100459	9.906509	-0.013410	-0.021454	0.095623	0.136805	0.025870	-0.725613	-0.915258	0.028308	0.059933	-0.397378
65042	0.850584	-0.241498	9.699451	0.184632	-0.049545	0.091159	0.134724	0.022529	-0.724823	-0.914592	0.024525	0.059394	-0.399239
65043	1.083318	-0.536094	9.246221	0.199416	-0.111562	0.111662	0.131597	0.016661	-0.721702	-0.913655	0.019920	0.059838	-0.401568
65044	1.167946	-0.599282	9.010886	0.143854	-0.127942	0.152022	0.126937	0.008065	-0.723218	-0.912367	0.016328	0.061031	-0.404469
65045	1.087702	-0.449989	9.096245	0.180339	-0.107762	0.171545	0.120824	0.000858	-0.722398	-0.910893	0.012155	0.061544	-0.407845
65046	1.185909	-0.309730	9.250352	0.217095	-0.074826	0.167061	0.115484	-0.005267	-0.720422	-0.909542	0.007682	0.061166	-0.411014
65047	0.922743	-0.233929	9.056929	0.290623	-0.034607	0.147056	0.112761	-0.013842	-0.717692	-0.908315	0.002048	0.059446	-0.414036
65048	1.022694	0.061488	9.556483	0.058045	-0.000219	0.119045	0.111597	-0.019074	-0.716136	-0.907393	0.001019	0.059036	-0.416115
65049	0.998949	0.000134	9.920259	-0.074827	0.030666	0.113707	0.109113	-0.019707	-0.714825	-0.906479	0.002496	0.059151	-0.418081
65050	1.279226	-0.107870	10.535857	-0.070667	0.078086	0.073056	0.109897	-0.019718	-0.715090	-0.906003	0.004399	0.058394	-0.419201
65051	1.995005	-0.573108	10.555216	0.113776	0.105720	0.041697	0.110667	-0.018228	-0.713546	-0.905782	0.002972	0.055599	-0.420069
65052	1.941587	-1.001422	10.563112	0.243084	0.098660	0.091295	0.114460	-0.023504	-0.710867	-0.905211	-0.000615	0.051835	-0.421789
65053	0.911783	-0.917349	10.420259	-0.067620	0.081898	0.156153	0.114209	-0.027539	-0.709964	-0.903971	0.001184	0.051033	-0.424536
65054	-0.187808	-0.857280	10.334028	-0.297188	0.061405	0.162361	0.114184	-0.019590	-0.710863	-0.902653	0.007122	0.052512	-0.427094
65055	-0.264900	-0.877455	10.107390	-0.244309	0.068662	0.116473	0.115730	-0.014479	-0.710615	-0.901682	0.012040	0.053387	-0.428922
65056	0.149904	-0.936428	9.505538	-0.109016	0.035858	0.056324	0.116244	-0.011120	-0.711393	-0.901235	0.014252	0.053731	-0.429751
65057	0.564452	-0.937331	9.000514	-0.115897	-0.025332	0.037948	0.115968	-0.005063	-0.712937	-0.900846	0.016002	0.055199	-0.430317
65058	0.819568	-0.855614	8.828813	-0.118128	-0.093702	0.087887	0.114127	-0.001001	-0.713437	-0.899991	0.017302	0.057943	-0.431694
65059	0.621438	-0.754481	8.970005	-0.051930	-0.144753	0.125202	0.108382	-0.000399	-0.713649	-0.898717	0.016980	0.060979	-0.433937
65060	0.741954	-0.738882	9.240191	0.000887	-0.141093	0.105161	0.103165	-0.001691	-0.713866	-0.897661	0.015747	0.063539	-0.435798
65061	0.983324	-0.787786	9.573009	0.120459	-0.134647	0.068849	0.100046	-0.005700	-0.713585	-0.896920	0.012348	0.064907	-0.437229
65062	1.825891	-0.527926	9.795751	0.330868	-0.129815	0.038546	0.095093	-0.009277	-0.712643	-0.896539	0.005212	0.064399	-0.438229
65063	1.941286	-0.470805	9.547989	0.481374	-0.082122	0.026319	0.091226	-0.024327	-0.711328	-0.896206	-0.004301	0.061715	-0.439304
65064	1.955227	-0.331266	10.243786	0.332701	0.003563	0.019881	0.090864	-0.037100	-0.707586	-0.896098	-0.010319	0.058800	-0.439823
65065	0.307054	-0.496064	10.146881	0.235982	0.081870	0.039519	0.091804	-0.048542	-0.704242	-0.895782	-0.013972	0.055330	-0.440815
65066	0.463946	-0.008173	10.616060	0.228837	0.116592	0.041252	0.094696	-0.057048	-0.701816	-0.895535	-0.017117	0.051305	-0.441691
65067	1.105776	-0.126910	10.697197	0.340255	0.116552	-0.055981	0.096908	-0.060140	-0.698220	-0.896006	-0.022418	0.046232	-0.441060
65068	1.312765	-0.096044	9.753812	0.126850	0.057813	-0.101252	0.100448	-0.067303	-0.695669	-0.896943	-0.024396	0.044102	-0.439263
65069	1.191925	-0.039154	9.575854	-0.084925	-0.022863	-0.107742	0.100314	-0.065555	-0.696442	-0.897904	-0.023351	0.045265	-0.437236
65070	0.661263	0.043070	10.008924	0.054907	-0.154311	-0.062561	0.100058	-0.069311	-0.694634	-0.898335	-0.025862	0.047598	-0.435959
65071	0.512162	0.996419	10.284944	-0.040715	-0.174376	0.005224	0.093543	-0.069263	-0.697164	-0.898136	-0.026836	0.051110	-0.435913
65072	0.693875	1.314385	10.295899	0.109598	-0.064522	0.000269	0.091059	-0.068292	-0.697273	-0.898026	-0.029490	0.051384	-0.435935
65073	0.835370	0.932203	9.610152	0.289837	-0.027702	0.001157	0.089766	-0.074996	-0.694684	-0.897799	-0.035175	0.049333	-0.436218
65074	1.312978	0.865243	9.450445	0.096528	-0.111686	0.090776	0.087437	-0.081975	-0.693764	-0.896833	-0.037916	0.050630	-0.437825
65075	1.945224	0.731871	9.478478	0.048538	-0.185425	0.190350	0.081439	-0.085269	-0.692685	-0.894924	-0.040508	0.053673	-0.441123
65076	1.708205	0.889839	9.377666	0.126615	-0.175173	0.245164	0.075194	-0.088857	-0.694315	-0.892459	-0.044180	0.055959	-0.445459
65077	1.410639	1.115764	9.486074	0.131500	-0.074653	0.257008	0.069068	-0.092290	-0.693751	-0.889947	-0.047245	0.056349	-0.450096
65078	1.128387	1.163846	9.640140	0.152614	0.023962	0.232952	0.064637	-0.098415	-0.690749	-0.887717	-0.049609	0.054835	-0.454412
65079	0.699270	1.178465	9.943588	0.095781	0.067667	0.226115	0.065175	-0.103406	-0.690239	-0.885625	-0.050808	0.052947	-0.458566
65080	0.516392	1.116297	10.161845	-0.021455	0.063851	0.230135	0.065185	-0.108514	-0.688434	-0.883590	-0.049726	0.052311	-0.462665
65081	0.512390	0.943054	10.156978	-0.165523	0.043522	0.205450	0.063610	-0.105669	-0.688937	-0.881888	-0.046535	0.053174	-0.466134
65082	0.995641	0.697682	9.882003	-0.177229	0.069060	0.155549	0.065425	-0.098835	-0.691401	-0.880663	-0.042726	0.053817	-0.468734
65083	1.594056	0.573192	9.713014	-0.024327	0.091117	0.100024	0.064375	-0.097206	-0.691521	-0.879843	-0.041698	0.052419	-0.470521
65084	1.478307	0.577540	9.644784	0.023120	0.065518	0.080919	0.066195	-0.097746	-0.689599	-0.879125	-0.041532	0.051180	-0.472011
65085	1.079290	0.315596	9.258127	0.084018	-0.003800	0.123789	0.066076	-0.098705	-0.691148	-0.877881	-0.043284	0.050454	-0.474243
65086	0.982876	0.331397	9.713521	0.096377	-0.049277	0.223585	0.064382	-0.101772	-0.689587	-0.875613	-0.045346	0.050662	-0.478203
65087	0.621066	0.394927	10.210315	0.119725	-0.054720	0.264296	0.058522	-0.107091	-0.688509	-0.872909	-0.048035	0.050588	-0.482870
65088	0.683237	0.500799	10.178774	0.100478	-0.012720	0.251211	0.056436	-0.110956	-0.686170	-0.870356	-0.049786	0.050142	-0.487327
65089	0.890691	0.446087	9.536641	0.097260	0.005505	0.201348	0.054617	-0.115239	-0.684867	-0.868298	-0.051536	0.049145	-0.490905
65090	0.560006	1.015747	8.874238	0.053869	-0.016487	0.193747	0.050976	-0.117100	-0.686259	-0.866311	-0.052572	0.049163	-0.494291
65091	0.437476	0.918523	8.655697	0.123597	-0.043757	0.223677	0.048117	-0.120041	-0.686754	-0.863923	-0.055237	0.048734	-0.498208
65092	0.675262	0.118199	9.458020	-0.034108	-0.049436	0.228463	0.045641	-0.123504	-0.685186	-0.861621	-0.055047	0.050240	-0.502051
65093	0.921649	0.049410	10.304289	-0.241473	-0.088212	0.173948	0.041977	-0.118626	-0.687091	-0.860046	-0.051852	0.054160	-0.504677
65094	1.397099	-0.580524	10.141467	-0.293430	-0.106525	0.154384	0.036209	-0.110215	-0.688720	-0.858650	-0.047842	0.059172	-0.506882
65095	1.624304	-0.697192	10.365187	-0.436717	-0.124963	0.147238	0.031498	-0.100769	-0.693584	-0.857400	-0.041629	0.065703	-0.508740
65096	1.881540	-1.034077	10.898148	-0.443180	-0.108563	0.132434	0.026253	-0.088347	-0.698185	-0.856235	-0.035089	0.072239	-0.510307
65097	1.482110	-0.246938	9.148380	0.009081	-0.045856	0.127211	0.025710	-0.081874	-0.698952	-0.854869	-0.035691	0.072872	-0.512460
65098	1.223369	-0.084269	9.028228	0.195572	0.000174	0.188979	0.022467	-0.086698	-0.699445	-0.852776	-0.038888	0.071056	-0.515957
65099	1.236331	-0.271511	9.140942	0.299482	-0.014236	0.231989	0.021836	-0.095035	-0.697507	-0.850113	-0.043959	0.068235	-0.520308
65100	1.068349	-0.414629	9.598240	0.497485	-0.046732	0.330863	0.016369	-0.109332	-0.690110	-0.846101	-0.052580	0.064195	-0.526524
65101	1.079988	-0.827686	9.808590	0.530557	0.031985	0.371534	0.011189	-0.127701	-0.684913	-0.841610	-0.060823	0.058297	-0.533474
65102	1.425116	-0.369674	10.576754	-0.175939	0.031037	0.299646	0.010294	-0.133888	-0.684134	-0.838634	-0.057313	0.060069	-0.538331
65103	1.404360	-0.069886	10.314322	-0.467906	-0.022421	0.239172	0.006351	-0.122277	-0.687454	-0.836531	-0.049458	0.065604	-0.541725
65104	1.401548	-0.493204	10.346766	-0.327538	-0.066149	0.238125	0.003981	-0.110697	-0.692078	-0.834155	-0.044513	0.070546	-0.545186
65105	1.555332	-0.408012	9.842915	-0.249342	-0.071390	0.276376	-0.000598	-0.103664	-0.695395	-0.831245	-0.040753	0.074561	-0.549374
65106	1.632148	-0.343258	9.738923	-0.036865	-0.085715	0.295010	-0.005437	-0.100916	-0.695742	-0.827884	-0.040774	0.076681	-0.554135
65107	1.684059	-0.104917	9.757153	-0.002806	-0.076543	0.289621	-0.010924	-0.100179	-0.695698	-0.824549	-0.041148	0.078083	-0.558864
65108	1.867159	-0.080488	9.759204	0.028718	-0.065518	0.287924	-0.015623	-0.100932	-0.695273	-0.821183	-0.042037	0.079128	-0.563587
65109	2.031447	-0.159831	9.678012	0.123191	-0.036126	0.293905	-0.020046	-0.106136	-0.694595	-0.817696	-0.044042	0.078463	-0.568574
65110	2.175884	-0.118876	9.610323	0.247532	-0.035070	0.286232	-0.023819	-0.112412	-0.692502	-0.814137	-0.048173	0.076520	-0.573590
65111	2.219407	-0.139908	9.766459	0.319318	-0.035894	0.293058	-0.028753	-0.122854	-0.690143	-0.810383	-0.053403	0.073638	-0.578796
65112	2.234210	-0.209486	9.813629	0.276034	-0.034226	0.249463	-0.032015	-0.129649	-0.685343	-0.807119	-0.058039	0.071308	-0.583185
65113	2.142244	-0.143069	9.590466	0.153774	-0.008882	0.203579	-0.036305	-0.137538	-0.683246	-0.804542	-0.060416	0.069845	-0.586672
65114	1.978556	-0.207013	9.278393	0.019166	-0.034687	0.177097	-0.037863	-0.140618	-0.682719	-0.802379	-0.061019	0.070436	-0.589494
65115	1.953827	-0.072036	9.366469	-0.072056	-0.005522	0.187656	-0.041125	-0.140316	-0.683209	-0.800237	-0.059745	0.071580	-0.592392
65116	2.250472	0.414856	9.462480	-0.026499	0.116936	0.147076	-0.040605	-0.140853	-0.682310	-0.798680	-0.057860	0.070241	-0.594835
65117	2.089515	0.804168	9.430431	-0.091064	0.237104	-0.004816	-0.037346	-0.137801	-0.683755	-0.799161	-0.053723	0.067518	-0.594893
65118	1.660507	0.792027	9.647092	-0.182205	0.262318	-0.082858	-0.030832	-0.132356	-0.684966	-0.800673	-0.047937	0.065446	-0.593583
65119	2.030668	0.526842	9.975679	-0.173081	0.258684	-0.088320	-0.023136	-0.128412	-0.686575	-0.802207	-0.042384	0.063253	-0.592171
65120	2.023348	0.546140	9.995085	-0.136489	0.218566	-0.065925	-0.015186	-0.125394	-0.686121	-0.803367	-0.037824	0.061351	-0.591107
65121	1.608168	0.647828	9.721394	-0.015693	0.150996	-0.078147	-0.008921	-0.122648	-0.687719	-0.804482	-0.036109	0.059034	-0.589933
65122	1.401161	0.579937	9.687304	0.127473	0.047070	-0.024660	-0.007621	-0.121983	-0.687213	-0.804732	-0.037769	0.056799	-0.589706
65123	1.477965	0.647097	9.583346	0.156919	0.014296	0.005073	-0.006828	-0.127499	-0.684898	-0.804565	-0.040383	0.054693	-0.589960
65124	1.382264	0.511228	10.007815	0.105689	-0.009385	0.077757	-0.007337	-0.131939	-0.684379	-0.803545	-0.042245	0.053704	-0.591309
65125	1.445515	0.391141	10.030725	0.045654	0.019946	0.134635	-0.009422	-0.134736	-0.683073	-0.801932	-0.042879	0.052921	-0.593520
65126	1.452132	0.003111	9.823713	0.102674	0.036695	0.223517	-0.010204	-0.138076	-0.680744	-0.799215	-0.043989	0.051349	-0.597230
65127	1.515169	-0.084328	9.544632	0.140315	0.073523	0.303029	-0.012029	-0.140471	-0.679568	-0.795526	-0.045318	0.048745	-0.602253
65128	1.042614	-0.073270	9.535576	0.150606	0.081040	0.406415	-0.013326	-0.144758	-0.678011	-0.790538	-0.046477	0.046051	-0.608908
65129	1.133020	0.184676	9.636052	0.171848	0.125069	0.456281	-0.015137	-0.150662	-0.676966	-0.784894	-0.047505	0.042380	-0.616351
65130	1.343728	0.480374	9.450135	0.147945	0.181525	0.365625	-0.017210	-0.157632	-0.674887	-0.780364	-0.047416	0.038092	-0.622360
65131	1.001192	0.533269	9.639710	0.084084	0.198515	0.270199	-0.014590	-0.162364	-0.673102	-0.777052	-0.046316	0.034174	-0.626799
65132	1.123623	0.644337	9.685617	0.012759	0.162697	0.225593	-0.013421	-0.161830	-0.672337	-0.774308	-0.044459	0.031732	-0.630447
65133	1.496836	0.736270	9.618379	-0.051661	0.124216	0.191190	-0.014470	-0.160472	-0.672586	-0.772012	-0.042264	0.030605	-0.633463
65134	1.708510	0.837935	9.676989	-0.129885	0.072849	0.140117	-0.011863	-0.158350	-0.673251	-0.770382	-0.039388	0.031281	-0.635595
65135	1.979841	0.559634	9.745229	-0.159061	0.058133	0.104022	-0.011083	-0.155006	-0.675193	-0.769213	-0.036486	0.032501	-0.637121
65136	1.673297	0.635610	9.628215	-0.178565	0.058109	0.116830	-0.010830	-0.151242	-0.676226	-0.767883	-0.033061	0.034004	-0.638832
65137	1.285058	0.656216	9.548069	-0.189394	0.074554	0.138884	-0.012545	-0.145432	-0.677113	-0.766274	-0.029503	0.035399	-0.640859
65138	0.943866	0.417373	9.551137	-0.143946	0.087382	0.153859	-0.009941	-0.140626	-0.679198	-0.764439	-0.026206	0.036031	-0.643155
65139	0.618519	-0.107251	9.694367	-0.131400	0.099211	0.153915	-0.009955	-0.135511	-0.680228	-0.762593	-0.023197	0.036302	-0.645442
65140	0.480412	-0.457810	9.976208	-0.154186	0.116579	0.183314	-0.008394	-0.131635	-0.682047	-0.760370	-0.019347	0.036634	-0.648167
65141	0.235676	-0.688075	10.321150	-0.080587	0.030754	0.210581	-0.009709	-0.127316	-0.683325	-0.757688	-0.017897	0.037297	-0.651304
65142	0.819027	-0.679777	10.297906	-0.004355	-0.011109	0.213823	-0.010891	-0.126889	-0.682412	-0.754889	-0.017956	0.037632	-0.654526
65143	0.640800	-0.737296	9.762551	-0.064878	-0.014833	0.207987	-0.013234	-0.126073	-0.684329	-0.752172	-0.017307	0.038798	-0.657596
65144	0.351422	-0.718683	9.745709	-0.140933	-0.053141	0.287018	-0.017550	-0.124136	-0.684294	-0.748387	-0.015802	0.041582	-0.661769
65145	0.741253	-0.563440	9.890747	-0.049832	-0.027425	0.278216	-0.022251	-0.121670	-0.685805	-0.744686	-0.015443	0.042757	-0.665865
65146	0.817886	-0.462827	9.720046	0.143218	-0.040133	0.220149	-0.026428	-0.124840	-0.683707	-0.741662	-0.018062	0.041546	-0.669242
65147	0.864246	-0.075790	9.605887	0.183147	-0.053751	0.230508	-0.028897	-0.128985	-0.682914	-0.738452	-0.021558	0.039991	-0.672774
65148	1.345582	0.085575	9.377405	0.120914	-0.042774	0.225575	-0.033844	-0.133242	-0.682490	-0.735318	-0.023879	0.039122	-0.676171
65149	1.128603	0.087461	9.351403	0.095970	-0.061227	0.179324	-0.036969	-0.136972	-0.681304	-0.732791	-0.026257	0.038840	-0.678837
65150	1.066629	-0.059229	9.406377	0.080773	-0.084220	0.134988	-0.040879	-0.142432	-0.678693	-0.730843	-0.028620	0.039077	-0.680825
65151	1.249893	-0.068384	9.436763	0.072576	-0.078857	0.081418	-0.044282	-0.144520	-0.675439	-0.729626	-0.030980	0.039330	-0.682012
65152	1.259793	-0.115924	9.599415	0.080447	-0.080889	0.002093	-0.047409	-0.144764	-0.676447	-0.729478	-0.033396	0.039442	-0.682049
65153	1.188304	-0.278571	9.918118	0.126292	-0.040709	-0.016194	-0.048446	-0.149052	-0.674762	-0.729575	-0.036095	0.038361	-0.681869
65154	1.015162	-0.365173	10.020904	0.145204	0.011461	0.018887	-0.048833	-0.152271	-0.673340	-0.729216	-0.038184	0.036255	-0.682255
65155	0.789465	-0.552897	10.131383	0.214459	0.040045	0.105945	-0.049214	-0.159784	-0.669726	-0.727620	-0.040939	0.032891	-0.683967
65156	0.937073	-0.673158	10.054262	0.217155	0.048519	0.192710	-0.050772	-0.165274	-0.667392	-0.724822	-0.043448	0.029399	-0.686936
65157	0.978839	-0.841719	9.985077	0.183056	0.025886	0.288564	-0.052591	-0.170226	-0.665572	-0.720689	-0.045778	0.026852	-0.691224
65158	1.175731	-0.680551	9.864355	0.131258	0.009662	0.384309	-0.055461	-0.174616	-0.662711	-0.715235	-0.047469	0.025276	-0.696812
65159	1.377501	-0.534038	9.676262	0.148638	0.007899	0.384403	-0.060279	-0.179808	-0.661254	-0.709706	-0.049466	0.023592	-0.702363
65160	1.323366	-0.308565	9.510893	0.177115	0.000458	0.318099	-0.066144	-0.184584	-0.659789	-0.705031	-0.051964	0.021435	-0.706945
65161	1.442341	0.013396	9.319687	0.083225	-0.007146	0.229029	-0.070050	-0.189248	-0.658469	-0.701683	-0.053315	0.020769	-0.710188
65162	1.529120	0.018695	9.411785	0.024616	-0.036666	0.143873	-0.072539	-0.189604	-0.656383	-0.699588	-0.054264	0.021109	-0.712170
65163	1.581033	0.270174	9.754251	-0.165638	-0.055307	0.087551	-0.076462	-0.187673	-0.656609	-0.698478	-0.052888	0.024541	-0.713252
65164	1.576931	0.639201	10.030630	-0.397985	-0.017357	0.021691	-0.077775	-0.181218	-0.659953	-0.698553	-0.047706	0.030504	-0.713314
65165	1.431085	0.886125	9.859904	-0.674239	0.049799	-0.045353	-0.078720	-0.165080	-0.665877	-0.699798	-0.037828	0.039579	-0.712240
65166	1.207071	0.852400	9.977360	-0.575637	0.078963	-0.103049	-0.074706	-0.146449	-0.673131	-0.701711	-0.028868	0.046614	-0.710349
65167	1.209926	0.750717	9.788731	-0.220063	0.035456	-0.117786	-0.071082	-0.134509	-0.675608	-0.703527	-0.025652	0.049335	-0.708490
65168	1.333246	0.679412	9.971311	0.111083	-0.064718	-0.119639	-0.071865	-0.133564	-0.676376	-0.705095	-0.028392	0.048633	-0.706873
65169	1.357140	0.725239	9.991380	0.229910	-0.108388	-0.093131	-0.074720	-0.141735	-0.673904	-0.706157	-0.033569	0.046987	-0.705697
65170	1.352029	0.795747	10.210755	0.260819	-0.100894	-0.028389	-0.077314	-0.150978	-0.670401	-0.706271	-0.038844	0.044735	-0.705458
65171	1.393354	0.718455	10.097239	0.323378	-0.045873	0.012456	-0.079379	-0.160105	-0.668194	-0.705779	-0.044394	0.040930	-0.705854
65172	1.222053	0.731165	9.692554	0.322956	0.025458	0.028031	-0.079641	-0.168000	-0.662127	-0.705097	-0.048711	0.036059	-0.706516
65173	0.904527	0.575772	9.461777	0.310450	0.060186	0.045447	-0.079234	-0.174998	-0.660068	-0.704172	-0.052555	0.030938	-0.707406
65174	0.514443	0.489126	9.677756	0.264492	0.131460	0.089389	-0.077257	-0.184697	-0.656602	-0.702692	-0.054505	0.025461	-0.708946
65175	0.962365	0.601739	9.985963	0.263076	0.206361	0.056050	-0.073070	-0.193062	-0.652120	-0.701692	-0.055570	0.018930	-0.710058
65176	0.649436	0.499762	9.895199	0.112640	0.190590	0.044232	-0.067313	-0.199578	-0.649845	-0.701001	-0.054569	0.014727	-0.710917
65177	0.750481	0.548511	10.021646	-0.073481	0.143036	0.109811	-0.064710	-0.198252	-0.649220	-0.699551	-0.051768	0.013907	-0.712569
65178	1.315296	0.384867	9.678967	-0.087684	0.081972	0.141246	-0.064704	-0.194782	-0.652833	-0.697645	-0.049475	0.014177	-0.714593
65179	1.400861	0.634551	9.476834	0.016160	-0.014698	0.165910	-0.065236	-0.193953	-0.651538	-0.695243	-0.050179	0.014361	-0.716877
65180	1.038355	0.826489	9.533752	0.049933	-0.085917	0.199392	-0.069157	-0.193366	-0.651119	-0.692301	-0.052189	0.015061	-0.719562
65181	0.906984	1.076259	9.483221	0.142301	-0.040084	0.218230	-0.073581	-0.197631	-0.650956	-0.688983	-0.054996	0.013826	-0.722555
65182	1.296393	0.797302	9.290913	0.293501	0.091577	0.148683	-0.075414	-0.201885	-0.646812	-0.686517	-0.057817	0.008506	-0.724762
65183	1.306179	0.258493	9.312252	0.362654	0.140832	0.084381	-0.073447	-0.209957	-0.642441	-0.684866	-0.061075	0.001466	-0.726103
65184	0.663415	0.579744	9.356366	0.190497	0.111408	0.124120	-0.072785	-0.217212	-0.638835	-0.682823	-0.062205	-0.002655	-0.727926
65185	0.697726	0.480333	9.813765	0.156977	0.040205	0.183127	-0.072517	-0.223656	-0.635483	-0.679942	-0.064079	-0.005209	-0.730442
65186	0.745964	0.491351	10.193629	0.237787	-0.029200	0.178103	-0.075904	-0.228720	-0.633134	-0.677025	-0.067899	-0.008039	-0.732777
65187	0.736254	0.521517	10.578022	0.140305	-0.080610	0.140767	-0.079956	-0.231745	-0.629875	-0.674769	-0.071272	-0.008752	-0.734527
65188	0.802672	0.752817	10.639495	-0.049962	-0.132140	0.080808	-0.083349	-0.233050	-0.629332	-0.673671	-0.072695	-0.006102	-0.735422
65189	0.821565	0.813586	10.107639	-0.181211	-0.134140	0.052464	-0.088452	-0.228686	-0.630323	-0.673164	-0.072474	-0.001492	-0.735932
65190	1.092515	0.601476	9.833549	-0.303948	-0.097610	0.072113	-0.091458	-0.223558	-0.633395	-0.672529	-0.069962	0.004417	-0.736743
65191	0.912401	0.462110	9.988339	-0.199168	-0.035312	0.102078	-0.094601	-0.216274	-0.636982	-0.671286	-0.068013	0.008040	-0.738028
65192	1.160922	0.388119	9.312714	0.079381	0.008146	0.147742	-0.095781	-0.214645	-0.637230	-0.668991	-0.069077	0.006976	-0.740021
65193	1.477495	0.729941	9.186041	0.291288	0.044224	0.204130	-0.097861	-0.219995	-0.635021	-0.665545	-0.072514	0.002446	-0.742822
65194	1.879459	0.371375	9.626433	0.266552	0.104682	0.261158	-0.099945	-0.228550	-0.629585	-0.661259	-0.074634	-0.002514	-0.746432
65195	1.735293	0.280496	9.868652	0.406987	0.166854	0.226699	-0.099148	-0.238494	-0.624948	-0.657211	-0.077774	-0.010307	-0.749612
65196	0.954349	0.239323	9.539136	0.423181	0.197681	0.158415	-0.098875	-0.250303	-0.618500	-0.654101	-0.080544	-0.018989	-0.751867
65197	0.971419	0.237797	10.489824	0.368182	0.187332	0.091694	-0.096247	-0.260273	-0.614394	-0.652022	-0.082776	-0.026645	-0.753197
65198	0.470633	0.580742	9.760244	0.235701	0.138469	-0.013216	-0.095454	-0.269404	-0.609369	-0.651743	-0.083898	-0.032011	-0.753105
65199	0.146157	1.366964	9.105738	-0.158090	0.064749	-0.088048	-0.091278	-0.269447	-0.609015	-0.653282	-0.080958	-0.030458	-0.752157
65200	0.081403	1.820355	9.464348	-0.240975	-0.018613	-0.117900	-0.089716	-0.267850	-0.609414	-0.655450	-0.078160	-0.026767	-0.750706
65201	0.197671	2.220589	9.651074	-0.264641	-0.059771	-0.123511	-0.088925	-0.261713	-0.615357	-0.657736	-0.075654	-0.022106	-0.749114
65202	0.060869	2.610837	9.878506	-0.231384	-0.074420	-0.136267	-0.089595	-0.254845	-0.617156	-0.660149	-0.073806	-0.017853	-0.747287
65203	0.471283	2.497077	10.142382	-0.136734	-0.074254	-0.126541	-0.088291	-0.250571	-0.620005	-0.662264	-0.073201	-0.015005	-0.745535
65204	0.650906	2.221916	9.775342	-0.124613	-0.066838	-0.109854	-0.089076	-0.248015	-0.621547	-0.664100	-0.072657	-0.012408	-0.744002
65205	1.058117	1.737751	9.364287	-0.222819	-0.099667	-0.071495	-0.090913	-0.243023	-0.623466	-0.665504	-0.071322	-0.007895	-0.742937
65206	1.040766	1.315612	9.046156	-0.340423	-0.074089	-0.031499	-0.091579	-0.235759	-0.626169	-0.666452	-0.068028	-0.001881	-0.742436
65207	1.006205	0.978843	9.079516	-0.499956	-0.059549	0.009215	-0.094204	-0.224189	-0.632211	-0.666964	-0.062420	0.006327	-0.742444
65208	1.081463	0.873619	9.220366	-0.578959	0.006234	0.035484	-0.095788	-0.209142	-0.639938	-0.667111	-0.054739	0.014899	-0.742795
65209	1.334457	0.408752	9.617071	-0.626402	0.068469	0.089625	-0.094250	-0.191963	-0.646915	-0.666431	-0.045523	0.023379	-0.743808
65210	0.729224	-0.052898	10.046618	-0.710343	0.135925	0.106625	-0.094810	-0.170461	-0.655422	-0.665478	-0.034123	0.032243	-0.744940
65211	0.684236	0.304747	10.536091	-0.822748	0.221735	0.129893	-0.090803	-0.148603	-0.663837	-0.664149	-0.019952	0.041609	-0.746174
65212	0.692405	-0.418263	10.161170	-0.590985	0.160684	0.096131	-0.086145	-0.128891	-0.670191	-0.663030	-0.009767	0.048344	-0.746966
65213	0.619512	-0.316499	9.710645	-0.201836	0.054046	0.035508	-0.084335	-0.118433	-0.674462	-0.662586	-0.006412	0.050614	-0.747246
65214	1.455295	-0.158261	9.768672	0.092471	-0.042400	0.031634	-0.085120	-0.117484	-0.674842	-0.662053	-0.008382	0.049812	-0.747753
65215	0.843556	0.261926	10.584985	0.053571	-0.068068	0.073876	-0.086948	-0.118667	-0.673795	-0.660871	-0.010240	0.049883	-0.748770
65216	-0.057530	-0.366002	10.402143	-0.284443	-0.057746	0.014927	-0.089832	-0.115533	-0.673900	-0.660634	-0.007473	0.054923	-0.748659
65217	0.105751	-0.746458	10.208701	-0.361766	-0.067043	-0.026954	-0.091814	-0.107029	-0.675430	-0.661002	-0.003885	0.061130	-0.747880
65218	0.340234	-0.394070	9.702150	-0.239219	-0.074235	-0.062317	-0.093661	-0.097598	-0.678638	-0.661849	-0.002052	0.065698	-0.746750
65219	0.444010	-0.425745	9.525046	-0.067954	-0.057507	-0.037472	-0.094719	-0.093944	-0.678628	-0.662338	-0.002206	0.067346	-0.746169
65220	0.607083	-0.760315	9.382654	-0.136192	0.006431	-0.034201	-0.095250	-0.087628	-0.681591	-0.662854	-0.000495	0.069306	-0.745534
65221	0.675245	-0.897053	9.458185	-0.202730	0.050248	-0.027214	-0.092914	-0.080800	-0.684059	-0.663329	0.002769	0.071524	-0.744897
65222	0.641713	-0.940189	9.526878	-0.225695	0.050278	-0.001490	-0.092271	-0.078914	-0.683547	-0.663399	0.006367	0.074234	-0.744547
65223	0.810536	-0.962035	9.372123	-0.040114	0.057815	-0.006089	-0.090983	-0.073001	-0.684330	-0.663572	0.007618	0.073923	-0.744412
65224	0.929342	-1.111422	9.236715	0.218931	0.014293	0.010070	-0.090185	-0.077324	-0.684080	-0.663465	0.004797	0.070487	-0.744865
65225	0.912670	-1.157423	9.161502	0.460309	-0.014624	0.035335	-0.089653	-0.084043	-0.680988	-0.662935	-0.001619	0.063692	-0.745961
65226	0.947501	-1.367555	9.602951	0.696564	-0.031661	0.075325	-0.092232	-0.100948	-0.674778	-0.661676	-0.011373	0.053731	-0.747775
65227	0.592512	-1.727503	10.079467	0.575634	-0.028109	0.122696	-0.094283	-0.120949	-0.667411	-0.659635	-0.019391	0.045424	-0.749962
65228	0.292837	-1.553535	10.472773	0.237610	0.030881	0.131020	-0.094915	-0.132229	-0.663151	-0.657589	-0.022086	0.041517	-0.751908
65229	0.440246	-1.136018	10.067138	0.017530	0.094428	0.033816	-0.094115	-0.136288	-0.663417	-0.657149	-0.020926	0.039943	-0.752410
65230	-0.090192	-1.128172	9.855865	-0.211464	0.039173	-0.008807	-0.092819	-0.133606	-0.663555	-0.657388	-0.017708	0.042620	-0.752137
65231	0.063300	-0.964629	9.751574	-0.225674	-0.000985	0.005949	-0.092575	-0.127416	-0.664717	-0.657369	-0.014746	0.045932	-0.752023
65232	0.471570	-0.647116	9.498196	0.003407	0.003010	0.008952	-0.092324	-0.124854	-0.664588	-0.657229	-0.014881	0.045857	-0.752147
65233	0.721372	-0.459393	9.373539	0.113113	0.065425	0.048175	-0.091015	-0.126751	-0.663954	-0.656526	-0.015331	0.043212	-0.752909
65234	0.858526	-0.401061	9.466851	0.049321	0.083620	0.036750	-0.090475	-0.130005	-0.664993	-0.656017	-0.014831	0.041396	-0.753464
65235	0.769714	-0.467375	9.825150	-0.044227	0.037808	0.047418	-0.090479	-0.129997	-0.664218	-0.655344	-0.013644	0.041492	-0.754066
65236	0.790323	-0.728003	10.282559	0.053747	-0.015012	0.093225	-0.090997	-0.130803	-0.664472	-0.653900	-0.014641	0.040917	-0.755332
65237	0.663802	-0.469823	10.577846	0.137733	0.014279	0.088970	-0.090478	-0.133077	-0.662024	-0.652522	-0.016157	0.038594	-0.756614
65238	0.469210	-0.112505	10.355405	0.095535	0.019677	0.075805	-0.091128	-0.135754	-0.660600	-0.651350	-0.017191	0.036928	-0.757683
65239	0.259587	-0.150183	10.012067	0.044383	-0.007729	0.105119	-0.093211	-0.137617	-0.660455	-0.649735	-0.017803	0.036285	-0.759086
65240	0.098776	-0.304906	9.885977	0.081039	-0.022290	0.120096	-0.095941	-0.141358	-0.659919	-0.647856	-0.019251	0.035398	-0.760696
65241	0.181217	-0.405797	9.882931	0.128341	-0.042320	0.125912	-0.098017	-0.146717	-0.658614	-0.645857	-0.021437	0.033909	-0.762403
65242	0.238541	-0.300444	9.702515	0.144326	-0.046024	0.090928	-0.099721	-0.148291	-0.656018	-0.644369	-0.024085	0.032353	-0.763651
65243	0.469845	-0.281337	9.527312	0.100756	-0.058879	0.067665	-0.103104	-0.150953	-0.656251	-0.643248	-0.026192	0.031462	-0.764562
65244	0.706461	-0.357783	9.547652	-0.035570	-0.049897	0.051284	-0.104144	-0.152022	-0.656501	-0.642446	-0.026609	0.032685	-0.765171
65245	0.937733	-0.323567	9.569493	-0.185989	-0.033614	0.036661	-0.107547	-0.151699	-0.654925	-0.641958	-0.024671	0.035857	-0.765504
65246	1.164633	-0.380456	9.686031	-0.303259	-0.018166	0.042514	-0.106906	-0.143382	-0.658799	-0.641426	-0.021168	0.040764	-0.765809
65247	1.280497	-0.408830	9.763527	-0.289173	-0.015405	0.039817	-0.109008	-0.134629	-0.662652	-0.640913	-0.017652	0.045315	-0.766072
65248	1.096915	-0.332294	9.738883	-0.198307	-0.000687	0.047627	-0.110596	-0.127608	-0.663669	-0.640236	-0.015221	0.048389	-0.766502
65249	0.996154	-0.438588	9.669241	-0.128381	0.028645	0.056244	-0.110203	-0.123599	-0.667027	-0.639434	-0.013098	0.049928	-0.767111
65250	0.905040	-0.544781	9.623694	-0.023025	0.035983	0.026313	-0.111655	-0.118731	-0.667401	-0.639058	-0.012369	0.049838	-0.767442
65251	0.750923	-0.578611	9.669789	0.019068	0.051519	0.018191	-0.108515	-0.119582	-0.668072	-0.638822	-0.011827	0.048817	-0.767713
65252	0.744139	-0.669754	9.754862	0.084130	0.057923	-0.003636	-0.107860	-0.121736	-0.666916	-0.638905	-0.012160	0.046795	-0.767765
65253	0.669227	-0.631378	9.764302	0.204935	0.054379	-0.006715	-0.106934	-0.127126	-0.665376	-0.639000	-0.013972	0.042881	-0.767883
65254	0.485466	-0.516298	9.754600	0.250650	0.026008	-0.032293	-0.106395	-0.133591	-0.663834	-0.639430	-0.016947	0.038700	-0.767688
65255	0.114547	-0.594694	9.558008	0.099997	-0.035404	-0.021895	-0.106647	-0.139900	-0.660995	-0.639701	-0.018787	0.037527	-0.767477
65256	-0.152399	-0.714150	9.957106	-0.087205	-0.050279	-0.013600	-0.107694	-0.140285	-0.660212	-0.639899	-0.018597	0.039514	-0.767217
65257	0.068966	-0.627287	9.902781	-0.306088	-0.035859	-0.014726	-0.108879	-0.134628	-0.662395	-0.640196	-0.015195	0.044554	-0.766768
65258	0.331144	-0.512061	9.676407	-0.391573	0.010592	-0.063214	-0.108639	-0.124949	-0.665362	-0.641268	-0.010219	0.050413	-0.765591
65259	0.761229	-0.712846	9.807225	-0.320972	0.035293	-0.103477	-0.106187	-0.113675	-0.668217	-0.642933	-0.005614	0.054741	-0.763943
65260	1.156978	-0.801575	9.660851	-0.168293	0.097567	-0.145232	-0.104230	-0.106062	-0.673652	-0.645264	-0.002262	0.056052	-0.761898
65261	1.321768	-0.981522	9.707872	-0.045229	0.106756	-0.185215	-0.098886	-0.103293	-0.673951	-0.648194	-0.000241	0.055284	-0.759465
65262	1.548337	-0.981762	9.505951	0.073248	0.086741	-0.218720	-0.095615	-0.106154	-0.673204	-0.651598	-0.000259	0.053057	-0.756706
65263	1.438075	-1.124714	9.274881	0.157244	0.075872	-0.215504	-0.092075	-0.110106	-0.673234	-0.654923	-0.001417	0.049679	-0.754060
65264	1.351815	-1.227662	9.471865	0.222877	0.096050	-0.204129	-0.088024	-0.116318	-0.669396	-0.658067	-0.003234	0.045066	-0.751602
65265	1.575157	-0.547163	9.241054	0.103038	0.123481	-0.171576	-0.083035	-0.124060	-0.669181	-0.660739	-0.002964	0.041933	-0.749438
65266	1.603325	-0.391115	9.128286	-0.052095	0.121746	-0.074537	-0.077957	-0.123018	-0.667155	-0.661951	-0.000657	0.041114	-0.748418
65267	0.905928	-0.727203	9.745964	0.013590	0.167650	0.039222	-0.074822	-0.121984	-0.668213	-0.661494	0.001586	0.038782	-0.748945
65268	0.811699	-1.162849	10.447087	0.165793	0.253779	0.088783	-0.068811	-0.126614	-0.665810	-0.660283	0.003116	0.032952	-0.750288
65269	0.078045	-1.011724	10.041497	0.102532	0.284450	-0.013134	-0.062800	-0.129905	-0.664439	-0.660659	0.005917	0.027762	-0.750149
65270	-0.592690	-0.887364	10.214609	-0.085163	0.207241	-0.062913	-0.057181	-0.130513	-0.665001	-0.661680	0.009973	0.026323	-0.749257
65271	-0.675180	-0.771668	10.325880	-0.183236	0.121236	-0.051289	-0.053407	-0.126247	-0.665804	-0.662468	0.014139	0.027538	-0.748451
65272	-0.521631	-0.627987	10.041282	-0.113269	0.090266	-0.058268	-0.048713	-0.123879	-0.666486	-0.663355	0.016816	0.028069	-0.747589
65273	-0.440625	-0.433633	9.843132	-0.009938	0.068425	-0.077095	-0.046363	-0.124037	-0.666246	-0.664538	0.017907	0.027360	-0.746539
65274	-0.228786	-0.357686	10.119817	0.040892	0.028299	-0.069392	-0.044799	-0.123514	-0.666129	-0.665602	0.017605	0.026413	-0.745632
65275	-0.079628	-0.289780	10.191772	0.056723	0.010044	-0.073896	-0.045060	-0.123378	-0.666256	-0.666726	0.016940	0.025460	-0.744676
