# Supplementary material for: Identification of Haptic Based Guiding Using Hard Reins
Source: PLoS One. 2015 Jul 22;10(7):e0132020. doi: 10.1371/journal.pone.0132020 (PMC4511788; doi:10.1371/journal.pone.0132020)
Supplement: S1 File — (ZIP) [file pone.0132020.s001.zip › MotionData1/Subject2/T7/sync7.txt]

// Start Time: 0
// Sample rate: 25.0Hz
// Scenario: 4.9
// Firmware Version: 2.6.1
Counter	Acc_X	Acc_Y	Acc_Z	Gyr_X	Gyr_Y	Gyr_Z	Mag_X	Mag_Y	Mag_Z	Quat_w	Quat_x	Quat_y	Quat_z
64710	0.561743	3.087933	9.177198	-0.175432	-0.066050	-0.183920	-0.402649	-0.411624	-0.972143	0.851111	0.114343	-0.098599	-0.502806
64711	0.462683	2.690456	9.061621	0.066110	-0.042278	-0.056547	-0.402122	-0.409935	-0.973037	0.850405	0.115180	-0.099756	-0.503581
64712	0.482396	2.972430	9.411523	0.060103	-0.026902	-0.032621	-0.402250	-0.411663	-0.970803	0.849993	0.115771	-0.100845	-0.503924
64713	0.650381	3.043438	9.339117	0.065771	-0.002478	0.096590	-0.403843	-0.412519	-0.968525	0.850905	0.116683	-0.101692	-0.502000
64714	0.389349	2.766833	9.342822	0.031337	0.003172	0.107196	-0.406229	-0.414469	-0.966541	0.852023	0.116804	-0.102304	-0.499948
64715	0.477619	2.952914	9.310429	0.079893	0.030009	0.045608	-0.406485	-0.417877	-0.964225	0.852451	0.118375	-0.102618	-0.498782
64716	0.363594	3.091641	9.378094	0.057490	0.046788	0.078374	-0.407541	-0.420414	-0.962410	0.853300	0.119435	-0.102683	-0.497063
64717	0.273465	3.119138	9.404005	0.018477	0.048874	0.124255	-0.409141	-0.418596	-0.960718	0.854685	0.119988	-0.102249	-0.494632
64718	0.189036	3.093327	9.363097	-0.019253	0.020278	0.116902	-0.413129	-0.417340	-0.962651	0.856033	0.119394	-0.102097	-0.492473
64719	0.177092	3.090687	9.401262	0.006170	0.002996	0.105380	-0.416185	-0.416991	-0.962604	0.857155	0.119331	-0.102269	-0.490495
64720	0.202414	3.146970	9.334218	-0.012318	0.000511	0.055791	-0.417910	-0.417487	-0.963677	0.857839	0.118785	-0.102378	-0.489410
64721	0.090081	2.950742	9.356322	-0.002553	-0.030590	0.022060	-0.420301	-0.417737	-0.962581	0.858091	0.118424	-0.102829	-0.488959
64722	0.115287	3.147820	9.374865	0.030817	-0.041789	-0.016821	-0.420167	-0.417652	-0.966482	0.857873	0.118353	-0.103913	-0.489130
64723	0.412594	3.281850	9.214485	-0.037006	-0.048998	-0.107323	-0.418844	-0.415707	-0.967108	0.856898	0.117502	-0.104032	-0.491015
64724	0.235087	3.089305	9.340470	-0.036587	-0.044868	0.012984	-0.420707	-0.414540	-0.967318	0.857124	0.116182	-0.104577	-0.490819
64725	0.274794	3.036619	9.303574	-0.062541	-0.065371	-0.029670	-0.422304	-0.413673	-0.966868	0.856931	0.114578	-0.104899	-0.491464
64726	0.180085	2.925668	9.306318	0.023845	-0.041651	-0.024802	-0.423898	-0.413324	-0.968319	0.856651	0.114403	-0.105894	-0.491780
64727	0.375459	3.222934	9.360619	-0.029097	-0.034210	-0.199140	-0.419384	-0.412772	-0.966335	0.854770	0.114046	-0.105612	-0.495184
64728	0.356789	3.193471	9.401187	-0.057558	-0.028506	-0.008228	-0.420186	-0.411026	-0.968423	0.854867	0.112570	-0.105613	-0.495354
64729	0.369848	2.999499	9.241781	-0.091790	-0.030621	-0.006571	-0.420723	-0.408726	-0.970496	0.855033	0.110776	-0.105084	-0.495585
64730	0.399945	2.936924	9.168559	-0.013074	-0.020780	-0.054004	-0.417795	-0.410410	-0.973275	0.854592	0.110234	-0.105291	-0.496421
64731	0.388220	3.062953	9.321298	0.042473	-0.009015	-0.043152	-0.416868	-0.409610	-0.972453	0.854141	0.111032	-0.105641	-0.496946
64732	0.364677	3.043117	9.414598	-0.017967	-0.000690	0.030978	-0.419395	-0.408282	-0.972920	0.854594	0.110426	-0.105644	-0.496301
64733	0.418314	3.014953	9.339432	-0.041716	-0.005697	0.009645	-0.419931	-0.406560	-0.974204	0.854859	0.109712	-0.105216	-0.496094
64734	0.419271	2.951848	9.243657	-0.002219	0.001611	0.015125	-0.420199	-0.405997	-0.974048	0.855126	0.109432	-0.105301	-0.495677
64735	0.441957	3.039653	9.308681	0.031447	0.013703	-0.030675	-0.420724	-0.408258	-0.972634	0.854870	0.110250	-0.105179	-0.495963
64736	0.412686	3.053689	9.336560	-0.017331	0.007922	0.042519	-0.420193	-0.408300	-0.971296	0.855456	0.109717	-0.105066	-0.495094
64737	0.392633	2.961081	9.307759	-0.009375	0.001595	0.013338	-0.420592	-0.407984	-0.972492	0.855699	0.109630	-0.104843	-0.494740
64738	0.398998	3.004889	9.297997	-0.005587	0.012427	0.008112	-0.420460	-0.407695	-0.973023	0.855928	0.109415	-0.104694	-0.494424
64739	0.366162	2.950890	9.302210	0.020584	0.013540	-0.028037	-0.420192	-0.408245	-0.973717	0.855720	0.110050	-0.104470	-0.494689
64740	0.359670	3.045449	9.378322	0.023888	-0.002628	-0.020178	-0.419126	-0.409416	-0.972555	0.855574	0.110250	-0.104807	-0.494828
64741	0.340565	3.023251	9.327355	0.028025	-0.010073	-0.041424	-0.419398	-0.407460	-0.972086	0.855165	0.110815	-0.105028	-0.495360
64742	0.379031	3.043371	9.357268	0.018654	-0.018454	-0.029140	-0.418990	-0.410566	-0.971382	0.854908	0.110786	-0.105564	-0.495696
64743	0.394126	3.014515	9.350728	-0.016244	-0.016793	-0.036313	-0.416872	-0.408083	-0.971866	0.854633	0.110520	-0.105470	-0.496250
64744	0.443712	2.957157	9.343055	-0.008020	-0.010412	-0.039791	-0.418202	-0.407780	-0.971572	0.854346	0.110138	-0.105581	-0.496806
64745	0.451900	3.044700	9.419670	-0.043834	-0.020268	-0.048815	-0.418074	-0.406091	-0.972057	0.853999	0.109392	-0.105244	-0.497637
64746	0.438521	2.966767	9.294683	-0.071992	-0.017274	-0.071861	-0.418738	-0.405754	-0.973923	0.853516	0.107916	-0.104765	-0.498888
64747	0.332161	2.969703	9.397305	-0.055613	-0.029310	-0.047111	-0.416749	-0.404527	-0.974445	0.853189	0.106876	-0.104464	-0.499732
64748	0.362831	2.999380	9.320998	-0.035265	-0.013531	-0.031039	-0.415694	-0.401993	-0.976125	0.853041	0.105979	-0.104374	-0.500196
64749	0.393846	3.038791	9.415526	-0.051211	-0.009769	0.027273	-0.417023	-0.401199	-0.978911	0.853486	0.105063	-0.103940	-0.499719
64750	0.415336	2.927517	9.378512	-0.089833	-0.027684	0.055329	-0.418093	-0.398473	-0.980695	0.854284	0.102913	-0.103728	-0.498848
64751	0.416959	2.840156	9.340710	-0.080719	-0.014232	0.053680	-0.419554	-0.398075	-0.984433	0.855040	0.101396	-0.103129	-0.497986
64752	0.424054	2.708798	9.219330	-0.037301	-0.004787	0.048659	-0.420327	-0.395432	-0.986673	0.855704	0.100386	-0.103035	-0.497068
64753	0.627408	2.989230	9.391946	-0.122413	0.011777	0.069656	-0.422322	-0.394513	-0.988101	0.856749	0.098382	-0.101614	-0.495961
64754	0.436112	2.597361	9.263867	-0.023051	0.005710	-0.011345	-0.422461	-0.392520	-0.989381	0.856808	0.097843	-0.101361	-0.496017
64755	0.502194	2.957835	9.446109	-0.030424	-0.006755	0.059244	-0.423523	-0.392630	-0.989642	0.857526	0.097256	-0.101149	-0.494934
64756	0.407243	2.871162	9.525688	-0.052788	-0.030674	0.083798	-0.424324	-0.391486	-0.989865	0.858510	0.095654	-0.101412	-0.493485
64757	0.387274	2.625610	9.324738	-0.064461	-0.029951	0.050190	-0.426853	-0.389701	-0.991932	0.859151	0.094278	-0.101239	-0.492668
64758	0.471471	2.545007	9.390342	0.012731	-0.029631	-0.010665	-0.427680	-0.389418	-0.993617	0.859076	0.094003	-0.101949	-0.492704
64759	0.528772	2.589741	9.401391	0.011874	-0.012822	-0.043285	-0.427148	-0.389595	-0.992552	0.858687	0.094291	-0.102054	-0.493306
64760	0.293033	2.488358	9.313084	0.015173	0.025632	-0.159669	-0.425551	-0.390732	-0.993414	0.857245	0.094906	-0.101558	-0.495791
64761	0.100952	2.649942	9.363739	0.080804	0.048092	-0.254766	-0.419437	-0.392185	-0.991109	0.854737	0.097414	-0.100876	-0.499759
64762	-0.365500	2.422982	9.091180	0.296920	0.094402	-0.688641	-0.408698	-0.385795	-0.987396	0.847484	0.104586	-0.100973	-0.510526
64763	-0.054237	2.918615	9.491914	0.255580	0.128612	-0.787586	-0.389122	-0.390393	-0.981084	0.839135	0.111948	-0.099521	-0.522892
64764	-0.055920	3.608049	10.244872	-0.097127	-0.054234	-0.488437	-0.372117	-0.390301	-0.977644	0.834223	0.110493	-0.098410	-0.531206
64765	-0.403266	2.747265	9.920574	-0.353311	-0.126564	-0.205794	-0.365235	-0.380498	-0.984543	0.832625	0.103812	-0.096056	-0.535474
64766	-0.597095	1.792052	8.501690	-0.398598	-0.096115	0.018931	-0.364171	-0.379376	-0.997979	0.833575	0.095881	-0.093511	-0.535925
64767	-1.201080	1.756940	9.629164	0.552506	-0.043329	-0.136776	-0.365333	-0.391392	-0.991890	0.831004	0.105039	-0.099549	-0.537112
64768	-0.734939	2.591129	9.805494	-0.089446	-0.115193	-1.189757	-0.347178	-0.391795	-0.988702	0.818080	0.104428	-0.098063	-0.556977
64769	-0.659093	2.364282	9.369049	0.047387	-0.182788	-0.998796	-0.325140	-0.387208	-0.990963	0.806424	0.105262	-0.099064	-0.573399
64770	-0.513713	2.381496	9.472068	0.003720	-0.226378	-1.191977	-0.305753	-0.385494	-0.987364	0.792212	0.104830	-0.100298	-0.592749
64771	-0.425948	2.349101	9.434086	0.051037	-0.257368	-1.216798	-0.283456	-0.379259	-0.988499	0.777028	0.105123	-0.101927	-0.612199
64772	-0.071623	2.321545	9.425910	0.052961	-0.212944	-1.213932	-0.259177	-0.368611	-0.994763	0.761545	0.105553	-0.103370	-0.631048
64773	0.000130	2.385971	9.533534	0.086364	-0.119539	-1.168162	-0.237147	-0.361524	-0.996137	0.746282	0.107815	-0.103286	-0.648669
64774	0.161876	2.536977	9.525323	0.121697	-0.020576	-1.058718	-0.213789	-0.354802	-0.995115	0.732243	0.111295	-0.102925	-0.663958
64775	0.081186	2.717583	9.670720	0.133822	0.046599	-0.894689	-0.194018	-0.348705	-0.987612	0.720167	0.115710	-0.101515	-0.676509
64776	-0.391751	2.844927	9.583036	0.174752	0.074903	-0.804103	-0.174505	-0.344159	-0.985539	0.709113	0.120625	-0.100980	-0.687322
64777	-0.950678	3.431942	9.725135	0.150654	0.061660	-0.781182	-0.157519	-0.339179	-0.981539	0.698171	0.125182	-0.099774	-0.697805
64778	-1.087236	3.677032	9.468766	0.017349	0.003651	-0.854439	-0.141607	-0.330232	-0.978476	0.686291	0.126930	-0.097862	-0.709448
64779	-0.530420	4.318182	8.744469	0.002328	-0.083786	-0.846337	-0.125171	-0.317950	-0.980965	0.674138	0.127449	-0.096408	-0.721110
64780	-0.116077	4.869398	8.377530	0.021153	-0.132192	-0.751212	-0.110584	-0.309880	-0.981144	0.663109	0.127031	-0.096612	-0.731311
64781	-0.543793	4.337411	9.234944	0.160562	-0.254089	-0.736430	-0.101707	-0.301947	-0.981800	0.651484	0.126907	-0.100065	-0.741249
64782	-0.511782	4.204494	9.323582	0.204510	-0.380717	-0.921879	-0.091772	-0.292634	-0.982694	0.636603	0.125516	-0.105732	-0.753527
64783	-0.457881	4.348642	8.886072	0.087375	-0.451123	-1.063272	-0.083043	-0.279426	-0.987351	0.619375	0.122103	-0.109770	-0.767734
64784	-0.073582	3.986617	8.582869	0.153910	-0.461474	-1.196688	-0.070863	-0.264851	-0.994023	0.599619	0.119278	-0.114915	-0.782959
64785	0.489601	4.424059	8.587222	0.221701	-0.392654	-1.365920	-0.057493	-0.249130	-0.996905	0.576710	0.118902	-0.119552	-0.799359
64786	0.597533	4.617793	8.690167	0.121930	-0.344497	-1.261638	-0.040813	-0.229341	-1.003462	0.555455	0.117543	-0.122446	-0.814039
64787	0.726525	4.234183	8.745159	0.071553	-0.282832	-1.183616	-0.025592	-0.210054	-1.011095	0.535336	0.116566	-0.123814	-0.827344
64788	0.664549	4.293736	8.680226	0.027563	-0.200619	-1.071821	-0.010909	-0.188686	-1.017310	0.517148	0.115935	-0.123891	-0.838909
64789	0.471808	4.341202	8.568045	-0.031662	-0.210561	-0.978315	-0.000212	-0.166644	-1.024533	0.500376	0.114396	-0.123239	-0.849323
64790	0.954879	4.774756	8.502573	-0.046382	-0.245391	-0.939807	0.009279	-0.141826	-1.029501	0.484064	0.111828	-0.122725	-0.859136
64791	-0.123056	5.262540	8.651157	-0.047728	-0.267519	-0.623239	0.011884	-0.123019	-1.040234	0.472972	0.108186	-0.123236	-0.865683
64792	-0.395075	4.388640	9.075444	-0.161366	-0.412366	-0.773846	0.012367	-0.105591	-1.049774	0.459078	0.101182	-0.122633	-0.874054
64793	-1.776392	2.756681	9.495482	0.531564	-0.670253	-0.611176	0.005706	-0.097938	-1.059411	0.445781	0.095754	-0.136948	-0.879407
64794	-2.747163	2.588569	9.507881	0.368721	-0.604090	-0.971748	-0.000685	-0.092317	-1.066155	0.426459	0.090822	-0.146890	-0.887867
64795	-2.038911	2.815043	9.609744	0.220093	-0.399586	-1.236297	-0.004984	-0.074768	-1.076175	0.402971	0.089226	-0.151893	-0.898099
64796	-1.750400	3.548589	10.450705	0.083622	-0.248337	-1.428600	0.003447	-0.050123	-1.084769	0.376500	0.089511	-0.152747	-0.909343
64797	-1.507077	3.448591	10.133978	-0.041475	-0.307002	-1.471845	0.013323	-0.020193	-1.093211	0.348883	0.088141	-0.151496	-0.920631
64798	-1.661638	2.802434	9.289248	-0.056507	-0.338564	-1.281052	0.016686	0.011627	-1.104344	0.324514	0.085137	-0.150459	-0.929949
64799	-1.193402	2.097226	8.841974	-0.115844	-0.235419	-1.229365	0.020053	0.041530	-1.111231	0.301213	0.083771	-0.147482	-0.938351
64800	-0.740639	2.251094	8.922103	0.045035	-0.214625	-1.151036	0.025808	0.072495	-1.117978	0.279090	0.083164	-0.147592	-0.945203
64801	-0.306074	2.887723	9.359083	0.045902	-0.224728	-0.884238	0.025745	0.094194	-1.123877	0.261769	0.081825	-0.147960	-0.950205
64802	-0.466026	2.615359	9.168483	0.015076	-0.251272	-0.541431	0.022523	0.105776	-1.125084	0.250956	0.078506	-0.148599	-0.953298
64803	-0.522406	2.764832	9.141555	0.074698	-0.205979	-0.339377	0.017983	0.114251	-1.129874	0.243932	0.075984	-0.150236	-0.955067
64804	-1.088727	2.740000	9.215832	0.087424	-0.141846	-0.197350	0.013726	0.116808	-1.133377	0.239859	0.074074	-0.152224	-0.955933
64805	-1.532906	2.921294	9.366919	0.060666	-0.159568	-0.209838	0.008542	0.118590	-1.138777	0.235447	0.071994	-0.153518	-0.956982
64806	-1.545559	2.972056	9.517790	-0.100785	-0.224042	-0.174513	0.002015	0.125449	-1.144404	0.231814	0.067546	-0.152316	-0.958384
64807	-1.372772	3.123225	9.170527	-0.137600	-0.267608	-0.151073	-0.002124	0.133887	-1.154179	0.228460	0.062310	-0.150369	-0.959850
64808	-1.327012	3.216268	8.901644	-0.068071	-0.287133	-0.128885	-0.011175	0.140358	-1.158712	0.225457	0.056655	-0.150133	-0.960947
64809	-1.525906	3.372885	9.065257	-0.005415	-0.232912	-0.107091	-0.018089	0.143472	-1.165530	0.222875	0.052590	-0.150620	-0.961704
64810	-1.878097	3.432047	9.181576	-0.019171	-0.167823	-0.119906	-0.023421	0.149780	-1.166612	0.220333	0.049418	-0.150791	-0.962431
64811	-2.165879	3.701077	8.766337	-0.059437	-0.192058	-0.233288	-0.027693	0.157542	-1.171159	0.215481	0.046360	-0.149937	-0.963814
64812	-1.630109	3.604017	8.990513	0.187620	-0.162927	-0.246591	-0.031814	0.159316	-1.177245	0.210310	0.044548	-0.153939	-0.964411
64813	-1.049058	3.988458	9.713104	-0.026720	-0.042662	-0.290858	-0.032622	0.163313	-1.179799	0.204745	0.044751	-0.153052	-0.965739
64814	0.648954	3.106519	9.285644	-0.233050	0.050110	-0.298311	-0.031863	0.176223	-1.181817	0.199588	0.045458	-0.147988	-0.967573
64815	0.890627	3.489486	8.428458	-0.058660	0.133438	0.130615	-0.029765	0.185379	-1.180203	0.202735	0.047591	-0.146208	-0.967087
64816	1.075929	3.425206	11.448212	-0.017954	0.442966	0.000001	-0.023380	0.182089	-1.177421	0.204289	0.055868	-0.143972	-0.966652
64817	-0.057448	4.348810	10.607338	-0.371151	0.319732	0.400592	-0.011708	0.186976	-1.170133	0.213540	0.059479	-0.135762	-0.965625
64818	-0.140935	0.485112	8.871988	-0.520926	-0.170855	0.408696	-0.015183	0.194349	-1.170665	0.221816	0.052624	-0.126824	-0.965372
64819	0.198786	1.637065	9.388824	0.179461	-0.189085	0.596298	-0.024595	0.188351	-1.174516	0.232836	0.048310	-0.131491	-0.962374
64820	0.406530	2.198771	9.655904	-0.099336	-0.090317	0.537712	-0.029355	0.174634	-1.174580	0.243279	0.044476	-0.130430	-0.960117
64821	0.346666	2.238920	9.369736	0.067382	-0.103840	0.493963	-0.036912	0.169214	-1.174936	0.252620	0.041524	-0.132406	-0.957563
64822	0.051469	2.282157	9.783987	0.019284	-0.117718	0.606938	-0.044451	0.157257	-1.171193	0.264143	0.037539	-0.133784	-0.954422
64823	-0.103366	2.174905	9.187918	-0.024537	-0.056876	0.575416	-0.051331	0.147790	-1.172897	0.275174	0.034771	-0.133768	-0.951407
64824	-0.073958	2.427907	9.355403	-0.049037	-0.012350	0.420889	-0.053964	0.139715	-1.172317	0.283415	0.032918	-0.133115	-0.949143
64825	-0.017609	2.555574	9.591887	-0.076350	-0.041419	0.290554	-0.058448	0.136896	-1.174290	0.289066	0.030912	-0.131818	-0.947686
64826	0.059988	2.756001	9.340018	-0.130730	-0.057444	0.200969	-0.062696	0.136329	-1.175874	0.293044	0.028316	-0.129720	-0.946835
64827	0.268075	2.730620	9.079416	-0.175607	0.015602	0.108429	-0.066027	0.139617	-1.175461	0.295437	0.027285	-0.126120	-0.946608
64828	0.380495	2.917137	9.023690	-0.124971	0.094062	0.045405	-0.064582	0.145022	-1.174498	0.296845	0.027992	-0.123148	-0.946538
64829	0.553756	3.104767	9.056476	-0.048552	0.155694	0.024775	-0.063655	0.145481	-1.170995	0.297930	0.030558	-0.121138	-0.946377
64830	0.530333	3.390749	8.817713	0.063665	0.235217	0.083100	-0.056083	0.144786	-1.166529	0.300279	0.034969	-0.120918	-0.945510
64831	0.001963	3.599602	8.573665	-0.037083	0.414848	0.046031	-0.048243	0.143233	-1.161556	0.302378	0.042444	-0.117676	-0.944944
64832	-0.560832	3.953556	9.088082	0.015513	0.440466	0.034079	-0.039341	0.141080	-1.149751	0.304278	0.050561	-0.115261	-0.944232
64833	-0.959285	3.623553	9.745089	0.331358	0.155533	0.086377	-0.034540	0.134285	-1.145179	0.306133	0.055325	-0.120662	-0.942689
64834	-1.566458	3.369742	9.249376	0.601372	-0.028092	0.123336	-0.034749	0.114409	-1.139084	0.307956	0.057957	-0.132234	-0.940382
64835	-1.803734	3.440576	8.228209	0.411370	-0.016784	0.030942	-0.036818	0.095403	-1.138591	0.308195	0.060184	-0.140135	-0.939019
64836	-1.557288	2.978978	8.150193	0.239148	0.091524	-0.308425	-0.034535	0.086712	-1.134320	0.302606	0.064015	-0.143623	-0.940055
64837	-1.179281	2.675418	10.826241	0.356292	-0.112578	-0.424428	-0.035711	0.080638	-1.136923	0.294004	0.065409	-0.150426	-0.941624
64838	-1.410673	2.346096	12.208065	0.221221	-0.311221	-0.526877	-0.039954	0.078261	-1.138969	0.283082	0.062204	-0.155656	-0.944334
64839	-1.016181	2.690467	10.388241	-0.233092	-0.192672	-0.407365	-0.048746	0.087254	-1.143828	0.275231	0.058665	-0.151678	-0.947523
64840	-0.486291	1.634284	8.831059	-0.296425	0.017585	-0.554779	-0.046154	0.108761	-1.143977	0.265345	0.058821	-0.145232	-0.951336
64841	-0.149366	1.455962	9.266377	-0.043143	0.020191	-0.536364	-0.043537	0.122456	-1.145454	0.255408	0.060654	-0.143407	-0.954213
64842	-0.467848	2.173672	10.404151	-0.054793	-0.088469	-0.460168	-0.044357	0.129869	-1.144265	0.246680	0.059784	-0.142176	-0.956745
64843	-0.656375	2.068245	9.893688	-0.294329	-0.115158	-0.255041	-0.047576	0.140661	-1.147651	0.241995	0.056953	-0.136468	-0.958943
64844	-0.676691	1.718226	8.923271	-0.112346	-0.093877	-0.119912	-0.050399	0.152588	-1.152081	0.239817	0.054718	-0.134553	-0.959890
64845	-0.919966	2.024530	9.024219	0.029659	-0.098162	-0.114151	-0.054787	0.154464	-1.156277	0.237506	0.053388	-0.135077	-0.960466
64846	-1.230457	2.327207	9.303657	0.061896	-0.121926	-0.113269	-0.058502	0.153183	-1.157755	0.235185	0.051429	-0.136645	-0.960922
64847	-1.397121	2.205258	9.472767	0.016276	-0.155647	-0.095909	-0.061959	0.154228	-1.157143	0.233070	0.048917	-0.137155	-0.961496
64848	-1.473512	1.859150	9.186600	0.048922	-0.241849	-0.051232	-0.069401	0.155888	-1.161041	0.231620	0.044418	-0.139090	-0.961786
64849	-1.766628	2.417041	9.674056	0.257378	-0.212236	-0.170594	-0.074836	0.152605	-1.165121	0.227675	0.042200	-0.144371	-0.962050
64850	-2.611467	3.887321	10.036606	0.239795	-0.050423	-0.464780	-0.077349	0.149213	-1.167353	0.218620	0.043444	-0.148731	-0.963430
64851	-1.847317	2.920464	9.557059	-0.033448	0.008061	-0.836693	-0.073523	0.158117	-1.168727	0.202665	0.046235	-0.146794	-0.967079
64852	0.941507	4.014837	9.441817	-0.076169	-0.009259	-0.862347	-0.069983	0.174427	-1.175244	0.186252	0.048056	-0.144453	-0.970636
64853	1.385181	3.753358	8.624577	-0.016598	0.013766	-0.119453	-0.069474	0.182269	-1.175807	0.184154	0.048797	-0.143567	-0.971131
64854	0.204789	2.190542	8.648286	-0.074448	0.110549	0.113821	-0.067352	0.183036	-1.174730	0.187004	0.050130	-0.141734	-0.970787
64855	0.208163	2.938371	9.836628	0.083855	0.152890	0.255097	-0.060716	0.184448	-1.169648	0.192476	0.052822	-0.142657	-0.969439
64856	0.348947	3.120520	9.526662	-0.063757	0.105698	0.315302	-0.059108	0.179435	-1.166328	0.199204	0.053510	-0.141257	-0.968246
64857	0.183216	3.214558	9.053905	0.084707	0.076253	0.549020	-0.059339	0.167836	-1.167100	0.210131	0.053848	-0.142846	-0.965681
64858	-0.035722	3.448519	9.497942	0.050547	0.127491	0.622648	-0.058507	0.155380	-1.161991	0.222694	0.054523	-0.143862	-0.962673
64859	-0.257569	3.124058	9.329905	-0.068616	0.111823	0.567427	-0.057145	0.143954	-1.159680	0.234187	0.054787	-0.142379	-0.960147
64860	-0.445914	3.096371	9.367661	-0.031383	0.068892	0.446192	-0.056596	0.137907	-1.159073	0.243220	0.054471	-0.141858	-0.957994
64861	-0.386693	3.167842	9.388195	-0.000731	0.024114	0.469855	-0.058702	0.131218	-1.158321	0.252469	0.053643	-0.141993	-0.955625
64862	-0.264282	3.352121	9.412224	-0.023232	0.009570	0.331740	-0.060001	0.121258	-1.156202	0.259099	0.052544	-0.141778	-0.953942
64863	-0.124167	3.230851	9.275424	-0.085979	0.021553	0.257335	-0.061458	0.119600	-1.155700	0.264348	0.051815	-0.140099	-0.952789
64864	-0.087969	3.102846	9.186034	-0.033015	0.034982	0.163874	-0.060387	0.116734	-1.153920	0.267847	0.051627	-0.139380	-0.951927
64865	-0.023487	3.397735	9.214672	-0.003709	0.038327	0.110915	-0.061313	0.115667	-1.155289	0.270265	0.052046	-0.139067	-0.951267
64866	0.002061	3.575399	9.218930	-0.064623	0.046004	0.067440	-0.061044	0.114218	-1.153454	0.271990	0.052164	-0.137586	-0.950984
64867	-0.071713	3.479373	9.039271	-0.107966	0.068387	0.010007	-0.058660	0.115873	-1.148584	0.272681	0.052855	-0.135083	-0.951107
64868	-0.141945	3.482957	9.075602	-0.062437	0.069152	-0.077355	-0.057740	0.119213	-1.148623	0.271712	0.053819	-0.133364	-0.951573
64869	-0.221672	3.595601	9.096375	-0.112902	0.093349	-0.138347	-0.056156	0.122502	-1.147056	0.269652	0.055355	-0.130533	-0.952462
64870	-0.291588	3.829796	9.155046	-0.189710	0.121590	-0.156085	-0.052729	0.131714	-1.149223	0.267456	0.056836	-0.126016	-0.953602
64871	-0.211185	3.697756	9.225905	-0.134319	0.084504	-0.147322	-0.048629	0.137485	-1.148547	0.265222	0.058107	-0.122888	-0.954557
64872	-0.078613	3.831225	9.077325	0.110306	0.021116	-0.017032	-0.049827	0.138117	-1.144342	0.265079	0.058921	-0.124789	-0.954300
64873	-0.868619	3.564424	8.922710	0.163577	0.004184	0.144118	-0.052991	0.129443	-1.141487	0.267858	0.059524	-0.128190	-0.953035
64874	-1.358421	3.074898	8.805466	0.275913	-0.047441	0.075312	-0.054823	0.119897	-1.138542	0.269094	0.059687	-0.133719	-0.951917
64875	-1.622551	2.924442	8.625191	0.364960	-0.093141	-0.132391	-0.058501	0.105812	-1.137335	0.266078	0.060312	-0.141133	-0.951655
64876	-1.164971	3.126978	9.003570	0.357971	-0.063030	-0.272023	-0.060334	0.096661	-1.133300	0.260534	0.061563	-0.147876	-0.952084
64877	-1.175177	2.811329	9.915489	0.284743	-0.063055	-0.295245	-0.058855	0.090794	-1.135389	0.254551	0.062835	-0.153345	-0.952754
64878	-1.544885	2.950312	10.360430	0.126583	-0.035928	-0.367997	-0.059385	0.090222	-1.134325	0.247516	0.063700	-0.155400	-0.954216
64879	-1.309161	2.867169	10.045750	-0.017413	0.021167	-0.424705	-0.057005	0.093781	-1.133162	0.239664	0.065494	-0.154424	-0.956256
64880	-0.891345	2.845559	9.461794	-0.072471	0.051469	-0.445979	-0.055702	0.102122	-1.131834	0.231632	0.067285	-0.152126	-0.958476
64881	-0.909188	2.714118	9.120441	-0.054013	0.050342	-0.394634	-0.052014	0.112340	-1.129262	0.224461	0.069361	-0.150281	-0.960324
64882	-1.311333	2.745686	9.358193	0.026370	0.032734	-0.374964	-0.048974	0.117634	-1.131146	0.217572	0.071015	-0.150039	-0.961825
64883	-1.508444	2.732445	9.780693	-0.057336	0.004545	-0.414272	-0.046604	0.124872	-1.131615	0.209862	0.072282	-0.148224	-0.963724
64884	-1.306489	2.638978	9.450613	-0.092196	-0.083242	-0.471557	-0.046373	0.136373	-1.132730	0.200908	0.071469	-0.146029	-0.966025
64885	-0.817296	2.876015	9.314601	-0.090709	-0.131173	-0.401246	-0.047991	0.144847	-1.134324	0.193069	0.069925	-0.144086	-0.968026
64886	-0.660189	2.866709	9.126931	-0.098937	-0.133861	-0.295230	-0.051204	0.153398	-1.137647	0.187361	0.067587	-0.142189	-0.969593
64887	-0.747530	2.760753	9.192447	-0.073724	-0.129890	-0.159839	-0.052284	0.159137	-1.136509	0.184170	0.065410	-0.140880	-0.970544
64888	-0.981154	2.795342	9.098365	-0.053771	-0.125960	-0.096930	-0.056277	0.162203	-1.137980	0.182262	0.062828	-0.140087	-0.971189
64889	-1.034407	2.896315	8.987653	-0.014615	-0.200305	-0.025662	-0.060268	0.164480	-1.141763	0.181400	0.059123	-0.140349	-0.971546
64890	-1.125597	2.807244	8.708720	0.070383	-0.260184	0.051167	-0.067165	0.161998	-1.148761	0.181836	0.053967	-0.142631	-0.971432
64891	-1.212579	3.067846	8.901461	0.114024	-0.323954	0.056204	-0.078047	0.158847	-1.153176	0.182051	0.048121	-0.145938	-0.971207
64892	-1.510986	3.509114	9.278912	0.099643	-0.352351	0.048943	-0.088127	0.154596	-1.159252	0.182128	0.041283	-0.149109	-0.971026
64893	-1.574749	3.799251	9.337349	0.095577	-0.322026	-0.064038	-0.096350	0.150664	-1.162781	0.180002	0.035831	-0.151968	-0.971196
64894	-1.456493	3.932468	9.258134	0.078179	-0.257193	-0.210464	-0.105375	0.148408	-1.165306	0.175324	0.031542	-0.154164	-0.971854
64895	-1.292377	4.139300	8.818719	0.049519	-0.163693	-0.333761	-0.110421	0.148155	-1.167543	0.168443	0.029902	-0.155423	-0.972922
64896	-1.241519	4.009137	8.753864	0.007223	-0.071986	-0.317398	-0.114684	0.152625	-1.168966	0.162285	0.029297	-0.155516	-0.973971
64897	-1.304060	4.216750	8.678169	-0.005081	-0.067443	-0.361604	-0.113909	0.160200	-1.170347	0.155168	0.029504	-0.155417	-0.975140
64898	-2.099182	4.088303	9.311855	0.113359	-0.034925	-0.343178	-0.114982	0.163911	-1.172369	0.148547	0.030028	-0.157431	-0.975832
64899	-1.363954	4.133346	10.669969	-0.178996	0.014688	-0.648097	-0.111545	0.169132	-1.171435	0.136165	0.032326	-0.153504	-0.978187
64900	0.346838	2.542791	9.812575	-0.435308	-0.012631	-0.419504	-0.113200	0.189591	-1.170492	0.128440	0.031968	-0.144638	-0.980592
64901	2.124271	3.152640	8.661415	-0.214832	0.007428	-0.145008	-0.112448	0.205007	-1.171892	0.125912	0.032356	-0.140320	-0.981534
64902	1.455640	2.926915	8.832755	-0.094657	0.064564	0.388102	-0.113119	0.207115	-1.171548	0.134023	0.032089	-0.138442	-0.980735
64903	-0.253674	3.095113	10.379702	-0.025276	0.145736	0.362648	-0.110182	0.201969	-1.169862	0.141725	0.034160	-0.137819	-0.979670
64904	-0.155951	2.519295	11.595366	-0.235538	0.011462	0.256782	-0.108588	0.201597	-1.167470	0.147196	0.032801	-0.133243	-0.979543
64905	0.663529	2.174689	9.548264	-0.077761	-0.239342	0.241410	-0.115489	0.199862	-1.170406	0.151519	0.027455	-0.132571	-0.979139
64906	0.615525	1.974651	8.431444	0.178441	-0.222152	0.495216	-0.124097	0.191422	-1.172326	0.160774	0.022124	-0.136900	-0.977200
64907	0.165612	2.214190	9.436406	0.261968	-0.100520	0.351332	-0.129646	0.181846	-1.176606	0.167427	0.020194	-0.142461	-0.975328
64908	0.319399	2.668494	9.591747	0.234482	-0.050011	0.241886	-0.132800	0.170109	-1.174522	0.172158	0.019103	-0.147197	-0.973822
64909	0.451072	2.879564	8.881719	0.268267	-0.055463	0.257850	-0.136879	0.157156	-1.173409	0.177093	0.018299	-0.152679	-0.972107
64910	0.272055	3.128780	9.018766	0.265543	-0.003318	0.233447	-0.138552	0.138164	-1.167807	0.181769	0.018248	-0.157836	-0.970420
64911	0.029469	3.323466	9.399791	0.131455	0.040682	0.205938	-0.139321	0.128640	-1.166892	0.186025	0.018962	-0.160303	-0.969195
64912	0.160325	3.311268	9.322060	-0.054775	0.038132	0.101874	-0.139457	0.130073	-1.168190	0.188390	0.018954	-0.159041	-0.968946
64913	0.308091	3.396454	9.075622	-0.083623	0.005863	0.030820	-0.140260	0.132047	-1.167983	0.189221	0.018738	-0.157418	-0.969053
64914	0.330983	3.445405	8.960418	-0.040160	-0.017542	-0.050533	-0.139463	0.132056	-1.169203	0.188452	0.018189	-0.156591	-0.969347
64915	0.399019	3.417498	8.842365	-0.067215	0.043151	-0.105053	-0.139998	0.133136	-1.166875	0.186762	0.019167	-0.155127	-0.969891
64916	0.340449	3.455286	8.951006	0.020249	0.107629	-0.201606	-0.137743	0.134186	-1.166060	0.183429	0.021740	-0.154943	-0.970502
64917	0.160063	3.864666	8.899056	-0.081472	0.129505	-0.366200	-0.133252	0.142299	-1.164103	0.176944	0.025147	-0.152810	-0.971961
64918	0.371671	4.018970	8.586659	-0.041892	0.115549	-0.435169	-0.129022	0.149193	-1.163662	0.169114	0.028361	-0.151265	-0.973507
64919	0.044297	4.396561	8.597836	0.041962	0.101398	-0.410186	-0.124791	0.155490	-1.161625	0.161603	0.031769	-0.151681	-0.974612
64920	-0.499226	4.328454	8.711651	-0.014560	0.091040	-0.587126	-0.118432	0.161074	-1.161117	0.150700	0.035066	-0.150621	-0.976408
64921	-0.821629	3.715828	9.411634	0.127044	0.000554	-0.547398	-0.113936	0.167989	-1.161889	0.140111	0.037201	-0.152939	-0.977545
64922	-1.035592	3.396307	8.702224	0.477234	-0.138154	-0.572749	-0.116850	0.165049	-1.158989	0.128394	0.037378	-0.162111	-0.977670
64923	-1.715430	3.250486	8.899095	0.376636	-0.170738	-0.585499	-0.119221	0.158241	-1.158910	0.116277	0.037069	-0.169674	-0.977914
64924	-2.255287	2.388848	10.530614	0.342428	-0.176507	-0.723444	-0.121344	0.157791	-1.161592	0.101528	0.036655	-0.176118	-0.978433
64925	-1.846833	3.692598	11.517781	0.194707	-0.189965	-1.233391	-0.125738	0.161543	-1.162094	0.076708	0.037934	-0.179438	-0.980040
64926	-1.691492	3.899137	9.833672	-0.227818	-0.136728	-1.338699	-0.125392	0.179540	-1.165694	0.050395	0.039488	-0.173992	-0.982664
64927	-1.334922	2.419869	8.271956	-0.146722	-0.184850	-1.344037	-0.125736	0.205748	-1.166466	0.023593	0.040701	-0.170184	-0.984289
64928	-0.459537	2.460073	8.707706	0.016026	-0.262444	-1.455621	-0.131241	0.225814	-1.168991	-0.005695	0.040283	-0.169246	-0.984734
64929	-0.265543	2.871516	9.812968	-0.011674	-0.361905	-1.180598	-0.139263	0.244043	-1.174371	-0.029994	0.037430	-0.167899	-0.984637
64930	-0.671378	3.014627	9.587619	-0.175828	-0.471566	-1.118072	-0.152205	0.264634	-1.186347	-0.053175	0.031805	-0.163140	-0.984655
64931	-0.935315	2.524279	8.856300	-0.145114	-0.504751	-0.989901	-0.167673	0.285477	-1.194518	-0.074041	0.025518	-0.158940	-0.984177
64932	-1.142332	2.671003	8.687572	-0.046544	-0.479553	-0.969053	-0.182320	0.298278	-1.200802	-0.094322	0.019043	-0.156645	-0.982956
64933	-1.127516	2.938312	8.929118	0.087825	-0.452403	-0.941956	-0.199078	0.306089	-1.207222	-0.114104	0.013225	-0.156961	-0.980902
64934	-0.954268	3.257028	9.018682	0.213102	-0.390566	-0.702519	-0.216360	0.311357	-1.212102	-0.128880	0.007108	-0.159897	-0.978659
64935	-0.855881	3.632607	8.782980	0.240410	-0.310099	-0.531323	-0.228846	0.311737	-1.216252	-0.140137	0.002412	-0.163573	-0.976524
64936	-0.770482	3.692393	8.578147	0.172550	-0.209878	-0.364704	-0.235477	0.308299	-1.218438	-0.147682	-0.001149	-0.166178	-0.974974
64937	-0.845390	3.877994	9.051037	0.158887	-0.170205	-0.319407	-0.242500	0.302603	-1.219481	-0.154315	-0.003586	-0.168684	-0.973509
64938	-1.282411	3.891975	9.644090	0.076579	-0.166567	-0.135672	-0.247545	0.302072	-1.221862	-0.157250	-0.006777	-0.169513	-0.972878
64939	-1.649197	3.720193	9.051633	-0.107745	-0.200656	-0.044422	-0.254057	0.303540	-1.224431	-0.158662	-0.009855	-0.166739	-0.973102
64940	-1.134902	3.581378	8.351171	-0.023858	-0.158142	-0.008615	-0.260717	0.309887	-1.225901	-0.159103	-0.012998	-0.165616	-0.973185
64941	-0.805699	4.740564	10.186673	0.176535	0.129326	-0.055819	-0.259236	0.302982	-1.225466	-0.159571	-0.010507	-0.169493	-0.972471
64942	0.209119	3.370462	9.799699	-0.279742	0.146763	-0.016628	-0.255665	0.308416	-1.227890	-0.159195	-0.006873	-0.164362	-0.973445
64943	0.421592	3.029533	8.935044	0.042006	0.181009	0.110127	-0.249032	0.311305	-1.226125	-0.156290	-0.003571	-0.165737	-0.973700
64944	-0.200364	3.086365	10.323635	0.129144	0.399347	0.083608	-0.238390	0.305981	-1.224400	-0.153059	0.003356	-0.169332	-0.973596
64945	-0.216971	3.027861	10.833854	0.112189	0.172962	0.172276	-0.227492	0.303361	-1.218688	-0.148959	0.006024	-0.172003	-0.973750
64946	0.198005	2.845867	9.105281	0.156910	-0.137416	0.369306	-0.227470	0.296118	-1.220401	-0.141989	0.001439	-0.174535	-0.974359
64947	0.181026	2.355220	9.069949	0.167208	-0.211979	0.511223	-0.233289	0.287392	-1.218728	-0.132592	-0.004798	-0.177088	-0.975211
64948	-0.008595	3.031478	9.314173	0.041343	-0.092898	0.255215	-0.236455	0.280256	-1.221881	-0.127672	-0.007798	-0.177468	-0.975779
64949	0.119090	3.174573	9.213510	-0.039165	-0.022502	0.113929	-0.238855	0.283407	-1.222560	-0.125359	-0.008434	-0.176495	-0.976250
64950	0.201479	3.166353	9.160739	-0.058709	-0.040135	0.101361	-0.238859	0.285193	-1.227212	-0.123259	-0.009602	-0.175077	-0.976761
64951	0.313642	3.313991	8.777944	-0.022916	-0.047123	0.108480	-0.237013	0.290240	-1.229360	-0.121124	-0.010791	-0.174349	-0.977146
64952	0.100988	3.557749	8.971769	-0.037886	-0.012351	0.135210	-0.234628	0.291646	-1.225844	-0.118255	-0.011586	-0.173396	-0.977658
64953	-0.040673	3.865892	9.032495	-0.161731	0.039015	0.029077	-0.232115	0.295878	-1.229774	-0.117396	-0.010519	-0.170204	-0.978334
64954	-0.226531	4.170784	8.889698	-0.186349	0.022460	-0.029423	-0.228551	0.303024	-1.227434	-0.117652	-0.009715	-0.166464	-0.978955
64955	-0.134335	3.995224	8.583347	-0.219714	0.012296	-0.061425	-0.225122	0.311353	-1.227745	-0.118655	-0.008748	-0.162157	-0.979566
64956	-0.206067	4.469636	8.050431	-0.222799	0.049901	-0.073563	-0.222749	0.317133	-1.225704	-0.119685	-0.007174	-0.157770	-0.980170
64957	-0.934978	4.737941	7.602406	-0.105593	0.153683	-0.061762	-0.217451	0.322504	-1.227074	-0.120218	-0.003705	-0.156174	-0.980379
64958	-1.355086	4.613936	8.842098	0.079300	0.135372	-0.048855	-0.212272	0.322273	-1.222162	-0.120454	-0.001257	-0.157906	-0.980079
64959	-2.010191	3.058292	9.498068	0.662173	-0.090484	-0.210066	-0.213944	0.303787	-1.220312	-0.124638	-0.003868	-0.170814	-0.977381
64960	-3.129279	3.042847	9.550498	0.554411	-0.282383	-0.183980	-0.221979	0.280173	-1.214380	-0.128866	-0.010313	-0.180796	-0.974987
64961	-1.985477	2.476280	10.576745	0.552549	-0.284916	-0.725311	-0.233759	0.266485	-1.216297	-0.143755	-0.014413	-0.191034	-0.970893
64962	-0.426712	4.351873	11.101458	0.151772	-0.109129	-1.061826	-0.240254	0.261943	-1.219327	-0.164440	-0.013082	-0.193773	-0.967078
64963	-0.822550	3.312888	9.643312	-0.361296	-0.021479	-0.901807	-0.244284	0.277474	-1.220937	-0.181884	-0.008547	-0.186938	-0.965349
64964	-0.225784	2.406059	8.720100	-0.079633	-0.075049	-0.940237	-0.248323	0.295791	-1.221920	-0.200026	-0.006356	-0.185096	-0.962127
64965	-0.078474	2.772991	10.108294	-0.054026	-0.149680	-0.500444	-0.253531	0.305186	-1.223443	-0.210056	-0.006930	-0.183429	-0.960303
64966	0.025393	2.871945	9.860405	-0.374100	-0.101470	-0.402143	-0.259416	0.318788	-1.224555	-0.217923	-0.005993	-0.175699	-0.960002
64967	-0.461914	2.377527	8.968214	-0.321078	-0.117592	-0.094272	-0.263831	0.329360	-1.223224	-0.220018	-0.006315	-0.168868	-0.960748
64968	-0.991631	2.108199	9.112855	-0.186368	-0.090940	0.023144	-0.268378	0.339534	-1.222711	-0.219634	-0.007478	-0.164717	-0.961547
64969	-1.909370	2.035690	8.873424	-0.112553	-0.108222	-0.046367	-0.271314	0.344096	-1.223339	-0.220745	-0.008642	-0.161865	-0.961768
64970	-1.912931	2.433704	8.725891	-0.014170	-0.142425	0.004103	-0.275852	0.351824	-1.226134	-0.220863	-0.011489	-0.160796	-0.961890
64971	-1.701006	2.767693	8.881516	0.076651	-0.162816	0.069615	-0.281966	0.353116	-1.227503	-0.219888	-0.014833	-0.161317	-0.961980
64972	-1.461660	3.376441	8.713370	0.106146	-0.207598	0.237322	-0.288323	0.347503	-1.232857	-0.215695	-0.020216	-0.162205	-0.962682
64973	-1.902466	3.574749	8.505787	0.008887	-0.226226	0.236992	-0.295090	0.345199	-1.235544	-0.211728	-0.024966	-0.161152	-0.963628
64974	-2.521794	3.495526	8.333332	0.058033	-0.295479	0.104234	-0.305582	0.344606	-1.235845	-0.210384	-0.031402	-0.160795	-0.963793
64975	-2.803774	4.910711	10.855811	0.579577	0.058577	-0.333077	-0.315113	0.333650	-1.237028	-0.216136	-0.031084	-0.172359	-0.960527
64976	0.557120	3.930242	9.965017	-0.459571	0.080111	-0.509270	-0.313519	0.333552	-1.234358	-0.225659	-0.025962	-0.164007	-0.959951
64977	2.118372	4.235194	9.028562	0.141365	0.046167	-0.438094	-0.316737	0.342902	-1.229715	-0.233707	-0.023882	-0.167106	-0.957542
64978	2.167633	3.532268	10.209999	0.121592	0.121951	0.518009	-0.316451	0.336000	-1.228190	-0.223045	-0.023999	-0.169576	-0.959645
64979	0.887490	2.154500	9.743035	0.221322	0.039904	0.413825	-0.314299	0.326813	-1.226625	-0.214700	-0.025388	-0.173671	-0.960780
64980	0.418153	3.250398	9.241370	0.187316	0.038216	0.541084	-0.312031	0.323867	-1.228629	-0.203796	-0.027495	-0.176980	-0.962491
64981	-0.093805	3.117281	8.964301	0.109966	0.028678	0.539137	-0.311078	0.315675	-1.226480	-0.193088	-0.029115	-0.178769	-0.964319
64982	-0.113020	3.383969	9.168703	0.081110	0.002989	0.130426	-0.311851	0.307587	-1.227133	-0.190250	-0.030001	-0.180102	-0.964608
64983	-0.017419	3.594475	9.309655	-0.051847	0.007383	0.087568	-0.312907	0.305320	-1.224906	-0.188405	-0.029820	-0.178937	-0.965192
64984	0.322313	3.391844	8.946114	-0.171747	0.007833	0.028789	-0.314251	0.310341	-1.222711	-0.187655	-0.029289	-0.175467	-0.965991
64985	0.329334	3.464751	8.560657	-0.076526	-0.024314	0.030654	-0.315338	0.317842	-1.218960	-0.187022	-0.029472	-0.173742	-0.966420
64986	0.191773	3.811809	8.630842	0.043915	-0.073004	0.027198	-0.318793	0.318489	-1.219303	-0.186445	-0.031303	-0.174136	-0.966403
64987	0.205821	3.858199	8.768124	0.022943	-0.044361	-0.059332	-0.322766	0.313845	-1.214292	-0.187553	-0.031975	-0.174350	-0.966128
64988	0.332960	3.969771	9.062431	-0.095499	-0.011451	-0.135564	-0.323568	0.315548	-1.214498	-0.189992	-0.031526	-0.172382	-0.966019
64989	0.285224	4.529627	8.994162	-0.168054	-0.026717	-0.118218	-0.328099	0.320089	-1.212551	-0.192284	-0.030981	-0.169059	-0.966171
64990	-0.094186	4.525121	8.530034	-0.210186	-0.061575	-0.162683	-0.331037	0.325432	-1.210596	-0.195474	-0.030971	-0.164693	-0.966285
64991	-0.481600	4.214631	8.202763	-0.231161	-0.025953	-0.245518	-0.332255	0.332397	-1.207803	-0.200249	-0.029751	-0.160319	-0.966081
64992	-0.649161	4.068345	7.933953	-0.209249	0.030917	-0.381185	-0.335198	0.339596	-1.207404	-0.207338	-0.027248	-0.156454	-0.965293
64993	-0.616094	4.588403	7.878090	-0.155548	0.004458	-0.443099	-0.336412	0.345284	-1.203844	-0.215757	-0.025106	-0.153862	-0.963922
64994	-0.235431	4.012927	9.677711	0.236807	-0.170396	-0.138967	-0.338934	0.344306	-1.201424	-0.218539	-0.029135	-0.157591	-0.962578
64995	-0.896117	3.185459	10.864779	0.455594	-0.226947	-0.187116	-0.350442	0.327676	-1.197382	-0.222390	-0.034861	-0.165628	-0.960153
64996	-1.238263	3.286109	11.354181	0.029600	-0.097950	-0.120377	-0.356401	0.320997	-1.193220	-0.224720	-0.036628	-0.165674	-0.959537
64997	-1.224471	1.815320	11.033531	0.103663	-0.028893	-0.587315	-0.358646	0.316248	-1.191463	-0.235828	-0.035558	-0.168007	-0.956501
64998	-0.303713	2.958124	9.016829	0.084923	-0.003534	-0.755388	-0.363425	0.314905	-1.189163	-0.249921	-0.033635	-0.169960	-0.952639
64999	-0.097495	2.141435	9.303717	-0.074277	0.017288	-0.788483	-0.365554	0.316176	-1.187483	-0.264737	-0.030099	-0.169121	-0.948897
65000	0.251283	1.761873	9.919036	-0.243146	-0.103953	-0.688195	-0.367984	0.328963	-1.187046	-0.277987	-0.028600	-0.164178	-0.946019
65001	0.301446	2.192371	9.339644	-0.244613	-0.218449	-0.517436	-0.375187	0.338899	-1.185703	-0.288440	-0.029548	-0.158471	-0.943830
65002	-0.439137	2.154583	8.633613	-0.158626	-0.295930	-0.377796	-0.384363	0.342242	-1.181856	-0.296311	-0.033161	-0.153808	-0.942042
65003	-0.747953	2.333465	8.661300	-0.049222	-0.325591	-0.435933	-0.396465	0.346875	-1.182510	-0.305370	-0.037510	-0.151038	-0.939430
65004	-1.026483	2.779969	9.227068	0.017616	-0.287676	-0.507946	-0.406691	0.346257	-1.182008	-0.315472	-0.041622	-0.149802	-0.936111
65005	-1.052751	3.165477	9.483312	0.004226	-0.305454	-0.584149	-0.418782	0.347407	-1.183447	-0.327131	-0.045413	-0.148241	-0.932173
65006	-0.874398	3.418710	9.241359	0.010965	-0.285293	-0.462039	-0.428610	0.346738	-1.181067	-0.336292	-0.049563	-0.146804	-0.928924
65007	-0.822771	3.565250	8.866343	0.068940	-0.175483	-0.388669	-0.437635	0.343797	-1.178096	-0.343793	-0.051918	-0.147146	-0.925991
65008	-0.642203	3.840377	8.696503	0.117205	-0.071683	-0.290652	-0.441076	0.339349	-1.176046	-0.348991	-0.053323	-0.148934	-0.923678
65009	-0.675555	3.881002	8.367819	0.162067	-0.097916	-0.221707	-0.445177	0.333541	-1.175107	-0.353049	-0.055377	-0.151420	-0.921608
65010	-0.796478	3.924885	7.954585	0.147628	-0.143942	-0.092053	-0.447022	0.328573	-1.176456	-0.354750	-0.058920	-0.153035	-0.920468
65011	-1.678677	4.865414	9.253906	0.426871	0.062464	-0.002209	-0.449650	0.318759	-1.173241	-0.353944	-0.060538	-0.161398	-0.919244
65012	-1.131426	3.290486	11.448893	-0.200421	0.204374	-0.486967	-0.444450	0.311544	-1.169091	-0.362201	-0.053916	-0.159548	-0.916760
65013	0.856281	3.954979	8.934180	-0.172332	0.060519	-0.482014	-0.441294	0.322228	-1.167978	-0.370866	-0.049779	-0.157382	-0.913899
65014	1.443616	2.392886	10.858307	0.177728	0.181798	-0.158446	-0.438090	0.316644	-1.165772	-0.372740	-0.047399	-0.161943	-0.912465
65015	0.307261	3.216991	10.747418	0.022945	0.116918	-0.035357	-0.431971	0.313841	-1.165663	-0.372826	-0.045163	-0.163200	-0.912320
65016	0.700321	2.000563	9.355738	-0.207092	-0.106074	-0.014522	-0.432775	0.316085	-1.165043	-0.373354	-0.045631	-0.158452	-0.912917
65017	0.242950	1.851477	9.381340	0.167051	-0.159217	0.391325	-0.435695	0.315169	-1.164904	-0.366381	-0.050903	-0.159767	-0.915231
65018	0.133061	2.980649	9.342973	0.128010	-0.141695	0.101315	-0.438604	0.310727	-1.163667	-0.364573	-0.054882	-0.160777	-0.915547
65019	0.839624	3.221608	9.001783	-0.051125	-0.099870	0.076110	-0.442315	0.307708	-1.162644	-0.363382	-0.056522	-0.158817	-0.916262
65020	0.958792	3.024687	8.660316	0.062522	-0.045279	0.280144	-0.445240	0.308632	-1.163388	-0.358032	-0.058818	-0.159124	-0.918168
65021	0.577631	3.347928	8.944652	0.051741	0.036213	0.360262	-0.442839	0.305512	-1.164054	-0.351045	-0.059681	-0.159677	-0.920711
65022	0.045741	3.440250	9.151486	-0.012103	0.101214	0.369427	-0.439919	0.306335	-1.166215	-0.343628	-0.059034	-0.159530	-0.923572
65023	-0.173960	3.751818	9.077405	-0.070032	0.083433	0.277224	-0.436070	0.307361	-1.165957	-0.338129	-0.057923	-0.158281	-0.925884
65024	-0.297791	3.807776	8.586967	-0.122254	0.029694	0.202491	-0.433554	0.310114	-1.166437	-0.334124	-0.057312	-0.155794	-0.927796
65025	-0.179327	4.135163	8.265592	-0.110701	0.072876	0.114363	-0.430379	0.314209	-1.164997	-0.331707	-0.055617	-0.153975	-0.929069
65026	-0.020764	4.108929	8.431925	-0.186660	0.082341	-0.006087	-0.427471	0.319186	-1.165140	-0.331459	-0.052955	-0.150872	-0.929822
65027	0.026700	4.269992	8.364770	-0.154850	0.112065	-0.046480	-0.423771	0.325867	-1.167122	-0.331946	-0.049781	-0.148753	-0.930165
65028	0.173112	4.452270	8.302898	-0.048265	0.130939	-0.125630	-0.419001	0.329796	-1.166110	-0.333604	-0.046771	-0.148664	-0.929742
65029	-0.170033	5.125711	8.258405	0.009984	0.124955	-0.151960	-0.414218	0.329258	-1.165779	-0.335834	-0.044195	-0.149926	-0.928862
65030	-0.865490	4.103342	8.714145	0.107833	-0.035387	-0.000433	-0.410361	0.327084	-1.160241	-0.335513	-0.045694	-0.151509	-0.928648
65031	-0.984251	2.800121	8.915300	0.574886	-0.222830	-0.063746	-0.413653	0.317364	-1.160514	-0.336618	-0.053587	-0.160881	-0.926247
65032	-1.937279	2.336426	11.142521	0.822917	-0.122041	-0.171774	-0.417173	0.294810	-1.156484	-0.338935	-0.060946	-0.175280	-0.922326
65033	-0.850364	4.560298	11.784920	0.217814	0.042195	-0.543396	-0.416075	0.282741	-1.156345	-0.348348	-0.059724	-0.180332	-0.917915
65034	-0.507707	2.721629	11.219586	0.120056	0.089515	-0.441717	-0.413536	0.277454	-1.154255	-0.355680	-0.057447	-0.183492	-0.914616
65035	-1.262868	2.659120	8.811534	-0.057364	0.073178	-0.601286	-0.414186	0.272888	-1.156009	-0.366291	-0.053405	-0.183649	-0.910633
65036	-1.634559	2.361101	8.937170	-0.000096	0.125441	-0.646653	-0.411004	0.274742	-1.154506	-0.377294	-0.048865	-0.185052	-0.906100
65037	-1.453825	2.430015	9.818349	-0.271283	0.090639	-0.948377	-0.406915	0.284474	-1.155588	-0.394192	-0.041468	-0.181645	-0.899943
65038	-1.064675	2.531697	9.377004	-0.200006	-0.084607	-0.883932	-0.408541	0.295436	-1.155756	-0.410241	-0.038318	-0.177891	-0.893638
65039	-0.441337	2.800266	8.946401	-0.136420	-0.228045	-0.525851	-0.414668	0.300569	-1.153638	-0.420385	-0.039194	-0.173838	-0.889674
65040	-0.359530	2.801731	8.770781	-0.115042	-0.250936	-0.419855	-0.421849	0.303420	-1.154809	-0.428534	-0.041346	-0.169809	-0.886462
65041	-0.925484	2.573043	9.207658	-0.103191	-0.235458	-0.287868	-0.431690	0.307439	-1.155374	-0.434367	-0.043451	-0.166011	-0.884238
65042	-1.425951	2.617352	9.086059	-0.040053	-0.197614	-0.251954	-0.437147	0.311289	-1.159091	-0.439242	-0.045872	-0.163607	-0.882153
65043	-1.578163	2.920416	8.843214	0.090222	-0.158566	-0.169049	-0.443522	0.310983	-1.157681	-0.442523	-0.048648	-0.163777	-0.880332
65044	-1.393835	3.384959	8.758714	0.076826	-0.113237	-0.064537	-0.448821	0.306365	-1.158575	-0.443697	-0.051220	-0.163992	-0.879554
65045	-1.488992	3.514295	8.603176	0.047235	-0.050493	-0.023542	-0.450406	0.303009	-1.157184	-0.444101	-0.052162	-0.164269	-0.879243
65046	-1.663695	3.326672	8.880852	0.056568	-0.019848	0.070436	-0.452259	0.300797	-1.156560	-0.442616	-0.053356	-0.164816	-0.879818
65047	-1.575905	3.240839	8.513513	-0.027121	-0.155812	0.182458	-0.455585	0.302073	-1.153924	-0.439824	-0.056125	-0.162682	-0.881441
65048	-1.576002	4.020064	8.801287	0.225524	-0.078537	0.236751	-0.458633	0.299751	-1.153425	-0.435394	-0.060374	-0.165498	-0.882835
65049	-0.457129	4.649883	11.026066	0.030598	0.169785	0.021688	-0.454359	0.291767	-1.151442	-0.434292	-0.057393	-0.167470	-0.883205
65050	0.160658	4.262814	9.300449	-0.058942	-0.018816	0.246446	-0.454500	0.294621	-1.153637	-0.429813	-0.058152	-0.165782	-0.885661
65051	0.756740	3.409553	10.032839	-0.025115	0.153045	0.357165	-0.451708	0.293694	-1.152622	-0.422859	-0.056181	-0.166196	-0.889052
65052	-0.083661	2.607792	9.724258	0.102001	0.093029	0.307896	-0.447725	0.294464	-1.153586	-0.416687	-0.056525	-0.168250	-0.891554
65053	0.078104	2.950529	9.399282	0.029598	-0.039645	0.434970	-0.447720	0.292773	-1.153102	-0.408874	-0.058745	-0.167850	-0.895096
65054	-0.556404	2.832226	9.544382	0.122265	-0.113359	0.389841	-0.449173	0.290163	-1.153841	-0.401855	-0.063198	-0.168452	-0.897854
65055	-0.278478	3.410090	9.120102	0.052248	-0.119392	0.179097	-0.453942	0.285833	-1.155674	-0.398831	-0.066173	-0.168084	-0.899056
65056	0.122221	3.431886	8.761553	-0.084617	-0.078111	0.189461	-0.457265	0.286450	-1.154808	-0.395531	-0.067657	-0.165491	-0.900883
65057	0.258962	3.160087	8.907406	-0.093967	-0.013933	0.180095	-0.459931	0.289738	-1.155076	-0.392308	-0.067607	-0.163308	-0.902693
65058	0.339867	3.503836	9.073380	-0.209693	0.049113	0.108489	-0.459681	0.294754	-1.154246	-0.390195	-0.065547	-0.159563	-0.904429
65059	0.195382	3.690545	9.007362	-0.237689	0.076383	0.218227	-0.458906	0.302307	-1.154686	-0.386146	-0.062896	-0.155443	-0.907068
65060	-0.063818	3.792638	8.914393	-0.194025	0.074500	0.200726	-0.457064	0.308951	-1.159339	-0.382227	-0.060786	-0.152050	-0.909444
65061	-0.326532	3.836414	8.874710	-0.176348	0.064588	0.211383	-0.455755	0.315230	-1.159692	-0.378225	-0.058818	-0.149002	-0.911748
65062	-0.482856	3.882115	8.773288	-0.197583	0.070038	0.199009	-0.455110	0.321977	-1.161502	-0.374323	-0.056756	-0.145500	-0.914052
65063	-0.474449	3.933234	8.688915	-0.245868	0.108763	0.126609	-0.453939	0.330367	-1.162189	-0.371790	-0.053216	-0.141677	-0.915897
65064	-0.338471	4.139587	8.544703	-0.180357	0.122378	0.102113	-0.451300	0.336184	-1.162034	-0.369465	-0.050039	-0.138982	-0.917429
65065	-0.402949	4.659892	8.293452	-0.215491	0.222292	0.222956	-0.447184	0.345412	-1.162541	-0.364777	-0.044944	-0.136567	-0.919928
65066	-0.412225	3.654768	8.214097	0.004834	0.212678	0.398679	-0.438159	0.348541	-1.161468	-0.356539	-0.042270	-0.137655	-0.923117
65067	-0.426592	2.659343	8.885503	0.504917	0.158502	0.603267	-0.431758	0.341022	-1.163667	-0.344306	-0.044573	-0.147739	-0.926088
65068	-1.105883	3.788062	10.401451	0.480877	0.143693	0.619076	-0.423191	0.319532	-1.163377	-0.331644	-0.047169	-0.156878	-0.929073
65069	-1.920290	1.819529	13.253258	0.550137	0.069228	0.705649	-0.416913	0.308030	-1.162740	-0.317579	-0.051632	-0.166977	-0.931985
65070	-1.297209	3.003407	10.853846	0.003734	0.102991	-0.058134	-0.417706	0.295748	-1.160216	-0.318035	-0.049676	-0.167575	-0.931829
65071	-0.244269	2.303733	8.359253	-0.512367	0.155673	0.007632	-0.412687	0.305108	-1.158225	-0.317702	-0.043393	-0.159056	-0.933747
65072	-0.243277	1.400838	9.107455	-0.238789	0.124019	-0.200336	-0.410466	0.317845	-1.160266	-0.320968	-0.039056	-0.155371	-0.933442
65073	-0.606325	1.763312	10.003432	-0.134432	-0.004210	-0.156582	-0.407953	0.321405	-1.159239	-0.323844	-0.037607	-0.152895	-0.932917
65074	-0.707635	2.140091	9.463124	-0.178217	-0.079415	-0.079382	-0.412092	0.328501	-1.159233	-0.325418	-0.037823	-0.148930	-0.933002
65075	-0.591943	2.200385	8.878908	-0.151451	-0.131518	0.022908	-0.415837	0.336983	-1.159053	-0.325332	-0.039157	-0.145119	-0.933577
65076	-0.767481	2.367112	8.828938	0.014629	-0.188942	0.028398	-0.421152	0.337715	-1.161256	-0.325055	-0.042993	-0.143956	-0.933685
65077	-1.217002	2.601732	9.159985	-0.004906	-0.204119	-0.120204	-0.430179	0.335617	-1.158393	-0.327732	-0.046180	-0.142524	-0.932816
65078	-1.359258	2.924419	9.124301	0.111536	-0.181515	-0.095805	-0.438676	0.334608	-1.160884	-0.329656	-0.050154	-0.143317	-0.931811
65079	-1.456700	3.274597	8.873154	0.158683	-0.103787	-0.095147	-0.445697	0.328377	-1.163021	-0.331423	-0.052552	-0.145619	-0.930694
65080	-1.742383	3.383502	8.878008	0.158612	-0.051640	-0.083263	-0.449529	0.321986	-1.167487	-0.332688	-0.054453	-0.148128	-0.929737
65081	-1.631117	3.164636	8.964912	0.177267	-0.144819	-0.191676	-0.451637	0.316005	-1.167116	-0.336361	-0.057368	-0.150665	-0.927831
65082	-1.841094	4.508069	9.280502	0.310821	-0.083177	-0.265142	-0.453602	0.306574	-1.162954	-0.340909	-0.060333	-0.155983	-0.925100
65083	-2.356082	4.770729	10.543251	0.302256	0.217917	-0.434682	-0.446914	0.290362	-1.158705	-0.347790	-0.056525	-0.163696	-0.921439
65084	-0.162494	3.106289	8.630108	-0.184504	0.159154	-0.882527	-0.443472	0.293507	-1.152723	-0.363437	-0.049545	-0.162183	-0.916054
65085	2.792782	5.002487	10.271045	0.241992	0.204128	-0.747289	-0.437882	0.289712	-1.151564	-0.376055	-0.044790	-0.168904	-0.909971
65086	0.638802	2.654845	9.356135	0.039741	-0.007703	0.262700	-0.434151	0.285348	-1.148113	-0.371005	-0.046243	-0.169141	-0.911926
65087	0.936571	1.965946	8.747052	0.057154	-0.147126	-0.277448	-0.437345	0.287677	-1.148809	-0.376368	-0.048149	-0.169314	-0.909594
65088	0.053534	3.149171	9.779745	0.188914	-0.133496	0.078573	-0.440505	0.277763	-1.146802	-0.374945	-0.052390	-0.171478	-0.909542
65089	0.076562	2.659210	9.372548	-0.139324	-0.179118	-0.274587	-0.444496	0.279827	-1.147363	-0.380553	-0.053434	-0.167784	-0.907839
65090	0.336162	3.275642	9.527506	0.000080	-0.270855	-0.255373	-0.454196	0.280661	-1.143456	-0.385827	-0.057618	-0.165801	-0.905719
65091	0.437957	3.481366	9.298004	-0.032327	-0.237495	-0.249098	-0.462699	0.280962	-1.142002	-0.391007	-0.060671	-0.163528	-0.903709
65092	0.367782	3.081979	9.108709	-0.095633	-0.132959	-0.184054	-0.466825	0.283879	-1.142938	-0.394613	-0.061844	-0.160787	-0.902554
65093	0.330153	3.023037	9.098372	-0.107448	-0.078179	-0.102394	-0.470024	0.287583	-1.142514	-0.396687	-0.061946	-0.158179	-0.902098
65094	0.635983	3.378143	9.196544	-0.060989	-0.062109	-0.088085	-0.474145	0.288814	-1.143234	-0.398271	-0.062420	-0.156500	-0.901660
65095	0.627732	3.411966	9.099754	-0.055876	-0.016092	0.066059	-0.475352	0.292801	-1.144976	-0.397031	-0.062404	-0.155087	-0.902453
65096	0.392491	3.310216	9.163278	-0.059517	0.047815	0.215117	-0.475466	0.293482	-1.147589	-0.392780	-0.061848	-0.153928	-0.904547
65097	0.150207	3.410185	9.041959	0.013651	0.056780	0.308284	-0.473209	0.293994	-1.147733	-0.386827	-0.061846	-0.154044	-0.907089
65098	-0.026688	3.669146	9.145300	0.049399	0.115287	0.327362	-0.471609	0.292023	-1.148892	-0.380164	-0.061258	-0.155231	-0.909740
65099	-0.269892	3.725427	9.224066	0.020909	0.173752	0.325927	-0.468157	0.293071	-1.149167	-0.373478	-0.059254	-0.156374	-0.912442
65100	-0.245673	3.706434	9.099787	-0.021308	0.179605	0.290468	-0.463377	0.294417	-1.151602	-0.367326	-0.056841	-0.156788	-0.915018
65101	-0.290036	3.497262	9.080578	-0.031036	0.177018	0.316881	-0.458488	0.295362	-1.151414	-0.360815	-0.054363	-0.157037	-0.917713
65102	-0.428588	3.645251	9.113722	-0.049037	0.169677	0.247843	-0.455572	0.297370	-1.150307	-0.355471	-0.051791	-0.156900	-0.919968
65103	-0.615685	3.564190	9.209687	-0.081783	0.156567	0.191117	-0.449998	0.299382	-1.152056	-0.351360	-0.048921	-0.156229	-0.921817
65104	-0.746856	3.586088	9.248823	-0.078458	0.108423	0.125425	-0.447213	0.300840	-1.151235	-0.348477	-0.046884	-0.155233	-0.923184
65105	-0.632606	3.665822	9.097679	-0.080384	0.081626	0.058032	-0.443766	0.302855	-1.150941	-0.347043	-0.044978	-0.154229	-0.923987
65106	-0.432126	3.795667	8.943988	-0.076139	0.091016	-0.032116	-0.439390	0.305566	-1.151443	-0.347118	-0.042791	-0.153296	-0.924218
65107	-0.409414	3.868900	8.924876	-0.119075	0.128083	-0.035557	-0.434750	0.308533	-1.151132	-0.347294	-0.039483	-0.152034	-0.924507
65108	-0.667069	3.917634	8.983999	-0.122471	0.137082	-0.041646	-0.429316	0.312589	-1.150258	-0.347435	-0.036093	-0.150568	-0.924833
65109	-0.679009	3.570316	9.147523	-0.068716	0.098350	-0.039060	-0.426003	0.314996	-1.148605	-0.347718	-0.033675	-0.150084	-0.924896
65110	-0.865447	3.681019	9.128932	-0.042637	0.069272	-0.077143	-0.422019	0.314857	-1.146502	-0.348661	-0.031988	-0.149644	-0.924672
65111	-0.682325	3.732889	9.124532	-0.035503	0.014403	-0.084586	-0.419898	0.316183	-1.145407	-0.350010	-0.031217	-0.149269	-0.924249
65112	-0.593522	3.651967	9.108611	0.038948	-0.035605	-0.050209	-0.417514	0.318623	-1.144280	-0.350716	-0.032120	-0.149586	-0.923900
65113	-0.451343	3.785608	8.933846	0.089741	-0.083498	-0.073375	-0.419634	0.316685	-1.143107	-0.352067	-0.034088	-0.150876	-0.923105
65114	-0.443755	3.853688	8.697678	0.142478	-0.072729	-0.023631	-0.419888	0.312770	-1.143095	-0.352319	-0.036484	-0.152825	-0.922597
65115	-0.676404	3.499927	8.760604	0.168486	-0.032846	-0.046216	-0.419609	0.308274	-1.142703	-0.352953	-0.038164	-0.155947	-0.921764
65116	-1.214615	3.461081	9.206530	0.062842	-0.010322	-0.131166	-0.419866	0.305329	-1.142256	-0.355055	-0.038511	-0.156947	-0.920772
65117	-0.937606	2.562794	9.905569	0.170468	-0.030928	-0.120311	-0.417839	0.303873	-1.139174	-0.357047	-0.039900	-0.160156	-0.919389
65118	-0.882727	2.779865	10.237784	0.191946	0.002831	-0.111216	-0.417557	0.298537	-1.138809	-0.358631	-0.040984	-0.163606	-0.918116
65119	-0.855865	3.292478	9.705197	0.041322	0.096020	-0.048336	-0.414492	0.295364	-1.137869	-0.358991	-0.039319	-0.165255	-0.917753
65120	-1.376015	2.559617	9.184477	-0.050230	0.134077	-0.182603	-0.413035	0.297038	-1.139044	-0.361645	-0.036018	-0.165251	-0.916847
65121	-1.343499	2.463162	9.662792	-0.056578	0.104753	-0.220841	-0.410123	0.300602	-1.138560	-0.365214	-0.032854	-0.165245	-0.915551
65122	-1.137053	2.355667	9.900841	-0.120077	0.045212	-0.281666	-0.406977	0.303081	-1.136421	-0.370010	-0.030341	-0.163372	-0.914047
65123	-0.939150	2.601973	9.666760	-0.179363	-0.006413	-0.227417	-0.406732	0.310096	-1.137276	-0.374123	-0.028250	-0.160235	-0.912994
65124	-0.949882	2.601743	9.336672	-0.186399	0.020419	-0.092877	-0.406479	0.314576	-1.137540	-0.375573	-0.026306	-0.156849	-0.913045
65125	-0.865139	2.447902	9.109360	-0.163140	0.034732	-0.016689	-0.405164	0.318908	-1.138493	-0.375683	-0.024242	-0.154155	-0.913516
65126	-0.884201	2.447567	9.209871	-0.094926	0.034473	0.124978	-0.403849	0.323319	-1.136752	-0.373053	-0.023404	-0.152433	-0.914903
65127	-1.194724	2.466208	9.219459	-0.043714	0.023396	0.194093	-0.404251	0.324795	-1.139661	-0.369278	-0.023074	-0.151707	-0.916562
65128	-1.494403	2.650095	9.102967	0.035343	0.001826	0.229627	-0.403326	0.326316	-1.139758	-0.364758	-0.024119	-0.152075	-0.918283
65129	-1.594448	2.808490	9.117959	0.087941	-0.006212	0.212958	-0.404908	0.322443	-1.140267	-0.360656	-0.025315	-0.153547	-0.919625
65130	-1.573119	2.983670	9.305038	0.093801	-0.010912	0.261555	-0.403828	0.316509	-1.138989	-0.355550	-0.027120	-0.154873	-0.921338
65131	-1.408494	2.981796	9.242708	0.058153	-0.008170	0.282644	-0.404619	0.314264	-1.137975	-0.350174	-0.028318	-0.155759	-0.923209
65132	-1.257860	2.935963	9.076777	0.071127	-0.035004	0.365589	-0.404613	0.312256	-1.135886	-0.343210	-0.030729	-0.156431	-0.925630
65133	-1.306368	3.177821	9.056616	0.136476	-0.049659	0.477095	-0.404332	0.306613	-1.134320	-0.334284	-0.033815	-0.158369	-0.928456
65134	-1.796448	4.023434	9.612883	0.149003	0.076150	0.499217	-0.402314	0.298486	-1.136084	-0.324387	-0.035109	-0.161114	-0.931441
65135	-2.257915	3.806286	9.446312	-0.042000	0.155194	0.184506	-0.399783	0.295727	-1.134317	-0.320338	-0.032219	-0.161345	-0.932906
65136	-0.825170	3.298177	8.721457	-0.129249	0.146404	0.081346	-0.393945	0.297974	-1.134313	-0.318168	-0.029059	-0.159635	-0.934046
65137	-0.283386	3.276401	8.256842	0.080790	0.162147	0.308323	-0.388766	0.297335	-1.123762	-0.311691	-0.027233	-0.162151	-0.935849
65138	-0.394966	3.670142	9.174742	0.211728	0.289575	0.378493	-0.382239	0.290988	-1.122157	-0.303271	-0.024497	-0.167523	-0.937743
65139	0.185179	4.069109	9.702228	0.077780	0.354326	0.449057	-0.371859	0.284590	-1.122212	-0.293447	-0.019605	-0.171079	-0.940338
65140	-0.318724	3.734637	9.169374	0.130917	0.234296	0.429144	-0.363874	0.279860	-1.125416	-0.284240	-0.017577	-0.174563	-0.942564
65141	-0.649758	3.262529	8.792097	0.133420	0.165096	0.494232	-0.358018	0.276229	-1.125600	-0.274121	-0.016772	-0.178018	-0.944927
65142	-0.641883	3.714248	9.535106	0.304102	0.091872	0.422650	-0.353068	0.264398	-1.127516	-0.265418	-0.018353	-0.183943	-0.946246
65143	-0.628729	3.549429	9.589706	0.097170	-0.019593	0.400957	-0.350255	0.256475	-1.126725	-0.257695	-0.020570	-0.185698	-0.947991
65144	-0.574730	3.484849	9.399290	0.041350	-0.082283	0.256271	-0.353034	0.252869	-1.125462	-0.252852	-0.023446	-0.185778	-0.949212
65145	-0.377289	3.515110	9.188489	-0.012380	-0.120767	0.104639	-0.356879	0.250084	-1.122277	-0.251156	-0.025942	-0.185028	-0.949743
65146	-0.104563	3.665685	9.022416	0.013119	-0.108855	0.027818	-0.360867	0.250984	-1.120857	-0.250749	-0.028331	-0.184544	-0.949877
65147	-0.148283	3.917344	9.045653	-0.022217	-0.059782	0.044817	-0.362725	0.250807	-1.123533	-0.249962	-0.029434	-0.183935	-0.950169
65148	-0.076670	3.942505	8.857677	-0.049738	-0.015368	0.039780	-0.363350	0.252290	-1.124359	-0.249013	-0.029775	-0.182717	-0.950642
65149	-0.001027	4.031260	8.816001	-0.031796	0.009526	0.046164	-0.363349	0.251718	-1.123839	-0.247944	-0.029558	-0.182283	-0.951012
65150	-0.061199	4.151552	8.938413	-0.030528	0.035617	0.070211	-0.362550	0.251107	-1.122387	-0.246216	-0.029136	-0.181665	-0.951592
65151	-0.272705	4.070041	8.975863	-0.072903	0.067979	0.112770	-0.361228	0.253328	-1.122870	-0.243682	-0.027879	-0.180721	-0.952461
65152	-0.355555	4.087954	8.944303	-0.084960	0.081701	0.128751	-0.358580	0.256350	-1.122939	-0.240697	-0.026525	-0.179256	-0.953535
65153	-0.436876	4.033466	8.942048	-0.048106	0.087229	0.130610	-0.357968	0.258970	-1.123999	-0.237730	-0.025100	-0.178891	-0.954386
65154	-0.514784	4.167984	8.909759	-0.042029	0.060461	0.100411	-0.355313	0.259457	-1.123476	-0.235334	-0.024258	-0.178155	-0.955139
65155	-0.698094	4.120962	8.885233	-0.037084	0.075004	0.052822	-0.353990	0.261367	-1.122623	-0.233885	-0.022846	-0.178016	-0.955555
65156	-0.840614	4.094099	8.859399	-0.061673	0.043368	-0.042905	-0.352934	0.263284	-1.121766	-0.234297	-0.021729	-0.176890	-0.955690
65157	-0.852276	4.186124	8.817428	-0.091013	0.031785	-0.159770	-0.351486	0.267707	-1.120700	-0.237086	-0.020124	-0.175655	-0.955265
65158	-0.883985	4.573942	8.900182	-0.155941	-0.000829	-0.229151	-0.351362	0.270779	-1.120468	-0.241249	-0.018749	-0.172592	-0.954809
65159	-0.660779	4.068233	8.857891	-0.145177	-0.066298	-0.238404	-0.352449	0.278937	-1.121002	-0.245888	-0.018481	-0.169928	-0.954108
65160	-0.372780	4.155955	8.526677	-0.041210	-0.136643	-0.234167	-0.353924	0.284084	-1.124185	-0.250554	-0.020240	-0.168384	-0.953132
65161	-0.288356	4.312851	8.626772	0.020707	-0.145734	-0.060779	-0.357911	0.284430	-1.123051	-0.251998	-0.022934	-0.168463	-0.952676
65162	-0.547613	3.798457	9.224451	0.065014	-0.177762	0.026743	-0.361229	0.283891	-1.126798	-0.251781	-0.026888	-0.168620	-0.952602
65163	-0.801482	3.963736	8.916945	0.052092	-0.188940	-0.029894	-0.366004	0.281639	-1.127622	-0.252768	-0.030662	-0.169086	-0.952144
65164	-0.789285	3.298895	9.345968	0.196009	-0.141767	-0.018517	-0.369856	0.281742	-1.128247	-0.253204	-0.034439	-0.171938	-0.951388
65165	-1.605282	2.919991	9.460988	0.019932	-0.074307	-0.220016	-0.372509	0.280052	-1.125176	-0.257454	-0.035150	-0.172465	-0.950125
65166	-1.259489	2.921469	10.003538	0.000825	-0.063335	-0.380997	-0.373971	0.280347	-1.124342	-0.264637	-0.035192	-0.172242	-0.948188
65167	-0.914255	3.129222	10.137729	-0.184261	-0.084135	-0.464902	-0.375047	0.285165	-1.125790	-0.273693	-0.034097	-0.168932	-0.946251
65168	-0.551980	2.157511	9.751797	-0.293202	-0.160565	-0.575388	-0.378927	0.294195	-1.124918	-0.285034	-0.033731	-0.162705	-0.944005
65169	-0.284260	2.584341	9.742521	-0.212810	-0.190350	-0.490450	-0.386485	0.302537	-1.124369	-0.294871	-0.034375	-0.158129	-0.941735
65170	-0.478412	2.566232	9.536918	-0.256705	-0.122243	-0.384014	-0.391697	0.313557	-1.129475	-0.302380	-0.034087	-0.152651	-0.940267
65171	-0.441471	2.343532	9.084805	-0.228872	-0.094625	-0.341303	-0.395842	0.322187	-1.129151	-0.309063	-0.033282	-0.148144	-0.938843
65172	-0.418231	2.407075	9.171691	-0.124570	-0.074133	-0.199402	-0.401045	0.329305	-1.128998	-0.312831	-0.033448	-0.145296	-0.938034
65173	-0.808196	2.285918	9.232849	-0.059677	-0.076969	-0.135473	-0.405041	0.333065	-1.130177	-0.315466	-0.033946	-0.143880	-0.937351
65174	-1.056799	2.347335	9.171634	0.047130	-0.084318	-0.092777	-0.408132	0.333337	-1.129654	-0.317140	-0.035690	-0.144112	-0.936686
65175	-1.284834	2.369906	9.236676	0.095223	-0.101213	-0.076773	-0.413974	0.332520	-1.130958	-0.318642	-0.037735	-0.145379	-0.935900
65176	-1.332619	2.565650	9.154302	0.123001	-0.125933	-0.110435	-0.420343	0.329969	-1.129351	-0.320708	-0.040688	-0.146777	-0.934851
65177	-1.592581	3.075536	9.094338	0.183148	-0.138011	-0.141229	-0.424310	0.324192	-1.129894	-0.323458	-0.043728	-0.149513	-0.933332
65178	-2.204655	4.093715	9.710549	0.272315	-0.052303	-0.233152	-0.423226	0.316855	-1.128526	-0.327459	-0.045901	-0.154273	-0.931055
65179	-1.958843	3.768028	9.523173	0.141258	0.097796	-0.522616	-0.420548	0.309488	-1.127447	-0.336618	-0.042998	-0.158177	-0.927264
65180	-0.468639	2.906544	8.646291	-0.028322	0.153606	-0.462060	-0.417355	0.307576	-1.126603	-0.344458	-0.038629	-0.158890	-0.924451
65181	0.307759	3.163248	7.498369	0.160485	0.089914	-0.194153	-0.412308	0.307692	-1.124505	-0.347504	-0.037103	-0.162775	-0.922696
65182	0.952201	4.813729	10.201550	0.491722	0.388948	-0.087155	-0.405641	0.299156	-1.125258	-0.347194	-0.033187	-0.174417	-0.920833
65183	0.635495	4.761769	9.342547	-0.042974	0.388410	0.325007	-0.391410	0.292914	-1.123739	-0.339711	-0.026663	-0.176279	-0.923478
65184	0.492106	2.870193	8.767681	-0.194376	0.040713	0.311903	-0.387803	0.299038	-1.123120	-0.333644	-0.025825	-0.172611	-0.926402
65185	0.139337	2.448784	9.501397	0.167218	0.033338	0.553536	-0.386198	0.295348	-1.122583	-0.322998	-0.028104	-0.175733	-0.929516
65186	-0.074386	4.105371	10.608828	0.067995	0.076371	0.327128	-0.386714	0.290054	-1.123285	-0.316332	-0.028410	-0.177121	-0.931534
65187	-0.176879	3.503839	9.652226	-0.202992	-0.005703	0.387709	-0.389924	0.297593	-1.125161	-0.309056	-0.028534	-0.173154	-0.934713
65188	-0.287579	3.642576	9.238590	0.063044	-0.114599	0.315381	-0.394446	0.299436	-1.127741	-0.303234	-0.032296	-0.173261	-0.936476
65189	-0.012873	3.591643	8.426610	-0.038126	-0.069250	0.136731	-0.401093	0.301035	-1.129767	-0.300754	-0.033809	-0.172121	-0.937432
65190	-0.177830	3.907075	8.833007	0.013215	0.013288	-0.021782	-0.407642	0.302883	-1.133190	-0.300821	-0.033702	-0.172284	-0.937384
65191	-0.407885	4.012128	8.779422	-0.047362	0.035412	-0.074828	-0.411372	0.307275	-1.137851	-0.301945	-0.032497	-0.171775	-0.937159
65192	-0.287438	4.269176	8.641572	-0.035695	-0.000857	-0.113956	-0.418958	0.312445	-1.142039	-0.303815	-0.032043	-0.170996	-0.936712
65193	-0.083427	4.229173	8.532597	-0.065049	-0.021087	-0.096537	-0.429750	0.324687	-1.152288	-0.305540	-0.031756	-0.169880	-0.936364
65194	-0.210012	4.061845	8.828444	-0.134911	0.056439	-0.163422	-0.442297	0.346684	-1.164897	-0.308183	-0.029452	-0.167621	-0.935980
65195	-0.388366	4.495147	8.800616	-0.298849	0.137202	-0.211057	-0.455555	0.393378	-1.187964	-0.311635	-0.024409	-0.163215	-0.935761
65196	-0.520777	4.764579	8.476794	-0.239592	0.050840	-0.186644	-0.452825	0.461102	-1.212749	-0.314733	-0.021480	-0.158958	-0.935529
65197	-0.518556	4.368924	8.215075	0.351344	-0.065570	-0.023727	-0.415073	0.500428	-1.224983	-0.315011	-0.024952	-0.165446	-0.934223
65198	-1.527528	3.838539	9.189436	0.536005	0.007976	0.083632	-0.352428	0.477978	-1.224675	-0.312858	-0.028590	-0.175280	-0.933048
65199	-3.040478	3.733475	9.803328	0.115943	0.035071	-0.223965	-0.309268	0.438167	-1.211103	-0.316651	-0.027885	-0.178150	-0.931245
65200	-1.965871	2.428062	10.341824	0.052089	0.004904	-0.535830	-0.285758	0.418269	-1.194963	-0.326332	-0.026358	-0.179259	-0.927728
65201	-1.428954	2.437775	10.069384	0.065824	-0.066608	-0.658359	-0.284948	0.413344	-1.188536	-0.338546	-0.025572	-0.180637	-0.923094
65202	-1.432379	2.544475	9.659281	-0.037075	-0.090696	-0.582799	-0.293574	0.409590	-1.181020	-0.349368	-0.025024	-0.179443	-0.919302
65203	-1.127908	2.817004	9.572694	-0.100653	-0.023000	-0.752385	-0.298100	0.412381	-1.176034	-0.363126	-0.021898	-0.177969	-0.914323
65204	-0.546663	2.803256	9.376409	-0.118226	-0.029484	-0.566947	-0.303686	0.414070	-1.170802	-0.373363	-0.019690	-0.175645	-0.910693
65205	-0.553623	2.628330	9.136813	-0.070772	-0.044022	-0.322871	-0.305811	0.413314	-1.166226	-0.379247	-0.018699	-0.174255	-0.908547
65206	-0.932948	2.451531	9.145763	-0.034793	-0.046170	-0.152938	-0.310029	0.401638	-1.159553	-0.381936	-0.018867	-0.173144	-0.907629
65207	-1.230710	2.562646	9.176708	-0.074498	-0.048177	-0.014215	-0.312776	0.386505	-1.150182	-0.382221	-0.018980	-0.171474	-0.907824
65208	-1.371792	2.812523	9.052550	0.004338	-0.090351	-0.008025	-0.314741	0.376642	-1.145496	-0.382416	-0.020752	-0.170679	-0.907852
65209	-1.472118	2.990336	9.101085	0.082660	-0.135590	0.050294	-0.319889	0.365173	-1.140824	-0.381768	-0.023849	-0.171153	-0.907960
65210	-1.744262	3.063099	9.328073	0.084343	-0.126829	0.055711	-0.320117	0.352245	-1.138544	-0.380891	-0.027112	-0.171502	-0.908171
65211	-1.801673	3.008643	9.220813	0.031760	-0.161393	-0.003007	-0.327269	0.344948	-1.136810	-0.381330	-0.030057	-0.170883	-0.908011
65212	-1.643452	2.836730	9.125870	0.029782	-0.182827	0.000360	-0.336151	0.338792	-1.134213	-0.381671	-0.033731	-0.169840	-0.907934
65213	-1.435806	2.653603	9.263602	0.006918	-0.222236	0.040663	-0.342387	0.336122	-1.133688	-0.381540	-0.037689	-0.168251	-0.908129
65214	-1.455691	2.908110	9.179234	0.005120	-0.306239	0.093160	-0.350094	0.337325	-1.135714	-0.380613	-0.043729	-0.165744	-0.908708
65215	-1.873688	4.051190	9.884703	0.134653	-0.220227	0.039332	-0.358060	0.336289	-1.137539	-0.380379	-0.048568	-0.166516	-0.908419
65216	-2.329493	4.076521	9.971791	-0.069994	-0.121768	-0.199204	-0.362805	0.338934	-1.141380	-0.384218	-0.049710	-0.164318	-0.907141
65217	-0.960546	3.241897	8.467566	-0.297822	-0.134824	-0.394729	-0.371077	0.351008	-1.146686	-0.391979	-0.048193	-0.158342	-0.904963
65218	0.063504	3.124512	8.174927	-0.004077	-0.154559	-0.141301	-0.385458	0.362354	-1.150733	-0.394774	-0.050633	-0.156999	-0.903848
65219	0.061790	3.214463	9.733944	0.091485	-0.014089	0.109167	-0.395151	0.360992	-1.154972	-0.392623	-0.051629	-0.158486	-0.904469
65220	0.573746	4.066085	9.945418	-0.061838	0.142173	0.247450	-0.399026	0.368192	-1.153620	-0.387494	-0.049475	-0.158032	-0.906877
65221	0.813459	3.507530	8.661842	-0.080310	0.116831	0.399212	-0.399590	0.366799	-1.150483	-0.379802	-0.047779	-0.157132	-0.910372
65222	1.132223	3.304547	8.562431	-0.007536	0.176083	0.617244	-0.397581	0.360841	-1.149081	-0.367723	-0.046574	-0.157538	-0.915310
65223	0.775583	3.256928	9.663888	0.011433	0.221845	0.822756	-0.390651	0.352744	-1.144845	-0.351732	-0.045084	-0.158610	-0.921464
65224	0.647939	2.737580	9.702402	0.319935	0.141205	0.377680	-0.386371	0.342941	-1.142920	-0.343742	-0.046054	-0.164963	-0.923313
65225	-0.437012	2.892630	9.364656	-0.124680	-0.047634	0.955274	-0.380784	0.339328	-1.137449	-0.326138	-0.049158	-0.161395	-0.930145
65226	0.005788	3.339665	9.673512	0.319135	-0.117704	0.565412	-0.382305	0.328042	-1.135446	-0.315385	-0.055383	-0.165808	-0.932723
65227	-0.160857	3.144845	9.388247	-0.363471	-0.068586	0.861572	-0.383768	0.327670	-1.129923	-0.299715	-0.057172	-0.157570	-0.939188
65228	-0.021644	2.241868	8.631492	-0.190290	-0.015771	0.150794	-0.382984	0.332249	-1.128843	-0.296872	-0.056940	-0.153542	-0.940771
65229	0.851107	3.163187	9.195308	0.070804	0.028157	0.049097	-0.381388	0.331345	-1.127679	-0.295598	-0.056961	-0.154905	-0.940947
65230	0.433089	3.269721	9.484962	-0.081644	0.060804	-0.101385	-0.379535	0.334139	-1.129226	-0.297115	-0.055154	-0.153660	-0.940781
65231	0.456718	4.006031	9.345169	-0.005993	-0.008809	0.220098	-0.376921	0.334841	-1.128755	-0.292815	-0.055976	-0.153185	-0.942157
65232	-0.381515	3.226162	9.094258	-0.035377	0.029104	0.184224	-0.374127	0.333543	-1.129905	-0.288999	-0.055920	-0.152299	-0.943482
65233	-0.804423	3.332606	9.369320	-0.125349	0.038882	0.116896	-0.371875	0.335256	-1.127454	-0.286630	-0.054796	-0.149986	-0.944640
65234	-0.852021	3.023447	9.225771	-0.211358	0.011708	-0.036466	-0.369363	0.339242	-1.126683	-0.287228	-0.053391	-0.145917	-0.945176
65235	-0.204243	3.076446	9.033430	-0.032848	-0.016660	-0.121100	-0.369510	0.344008	-1.126798	-0.289420	-0.053104	-0.145302	-0.944618
65236	0.136624	3.315714	9.518674	0.043120	-0.050786	-0.008014	-0.370572	0.343460	-1.126265	-0.289382	-0.054425	-0.145649	-0.944501
65237	0.249469	3.249796	9.537076	-0.078000	-0.064677	0.009177	-0.371370	0.343919	-1.127183	-0.289299	-0.055178	-0.143769	-0.944771
65238	0.073146	2.809633	9.241330	-0.146134	-0.037686	-0.027932	-0.370316	0.346952	-1.126156	-0.289809	-0.055100	-0.140638	-0.945090
65239	0.275765	2.866719	9.304885	-0.077725	-0.010514	-0.024055	-0.371655	0.350359	-1.126839	-0.290194	-0.054741	-0.139098	-0.945221
65240	0.051128	2.969460	9.417568	-0.085132	-0.011709	-0.050566	-0.370725	0.349997	-1.124170	-0.290984	-0.054462	-0.137293	-0.945258
65241	0.051024	2.954881	9.292510	-0.065550	-0.016964	0.024612	-0.372725	0.352877	-1.125670	-0.290450	-0.054428	-0.135894	-0.945626
65242	-0.071884	3.040036	9.278468	-0.020925	0.013053	-0.023657	-0.370470	0.353263	-1.120301	-0.290593	-0.054129	-0.135418	-0.945668
65243	-0.038650	3.064906	9.216718	0.003694	0.007517	0.064786	-0.370207	0.354280	-1.122155	-0.289157	-0.054138	-0.135445	-0.946104
65244	-0.009559	3.075151	9.284929	0.019223	0.041404	-0.005683	-0.368621	0.357042	-1.122085	-0.288837	-0.053584	-0.135872	-0.946172
65245	-0.142062	2.902820	9.209953	0.029538	0.064969	0.051119	-0.366492	0.356097	-1.125774	-0.287476	-0.052613	-0.136749	-0.946514
65246	-0.040571	2.938660	9.345183	0.311669	0.117757	-0.260650	-0.363019	0.349887	-1.127089	-0.291454	-0.051595	-0.143414	-0.944365
65247	-0.090265	3.321341	9.839024	-0.144152	0.085360	-0.184504	-0.361061	0.361784	-1.128884	-0.294656	-0.048559	-0.141380	-0.943839
65248	-0.613554	2.959880	9.902718	-0.095352	-0.006388	-0.342176	-0.360809	0.366219	-1.127130	-0.300925	-0.047282	-0.139690	-0.942176
65249	-0.094034	2.636647	8.924593	0.026714	0.093953	0.028317	-0.359762	0.371536	-1.128049	-0.299921	-0.045675	-0.140727	-0.942421
65250	-0.462934	2.722234	9.288122	0.341556	0.115843	-0.030604	-0.354829	0.364903	-1.124550	-0.299555	-0.045585	-0.147703	-0.941474
65251	-0.574465	3.302849	9.867632	0.148693	0.032285	-0.240400	-0.352283	0.357418	-1.124281	-0.303671	-0.045060	-0.150911	-0.939670
65252	-0.387454	3.805921	10.105635	-0.332116	-0.123701	0.009954	-0.351045	0.358220	-1.120709	-0.303872	-0.045533	-0.143723	-0.940708
65253	-0.135207	2.700842	7.033504	-0.481921	0.058890	0.337826	-0.352782	0.361618	-1.120580	-0.297584	-0.042374	-0.134727	-0.944191
65254	-0.254853	3.002354	9.417729	0.711930	0.002237	0.235075	-0.349027	0.349763	-1.120330	-0.292215	-0.047329	-0.147787	-0.943678
65255	-0.806595	3.264251	9.781540	-0.202903	-0.033194	-0.227641	-0.351019	0.349574	-1.122332	-0.296623	-0.045989	-0.144021	-0.942952
65256	-0.016560	3.006625	8.933977	0.073349	-0.014056	-0.187011	-0.351305	0.356301	-1.122248	-0.299835	-0.046285	-0.145311	-0.941723
65257	-0.106016	3.189534	9.387186	0.030259	0.010621	-0.120681	-0.348910	0.355297	-1.123654	-0.301873	-0.045818	-0.146102	-0.940972
65258	-0.150202	3.094062	9.372108	0.028816	0.023428	-0.064008	-0.346406	0.362372	-1.123187	-0.302695	-0.045498	-0.146662	-0.940636
65259	-0.221983	3.306381	9.469398	-0.006930	-0.003075	-0.011241	-0.345229	0.368478	-1.121929	-0.302746	-0.045388	-0.146575	-0.940638
65260	-0.298132	3.215171	9.335364	-0.041712	-0.021637	0.008005	-0.345801	0.382422	-1.124841	-0.302404	-0.045699	-0.145470	-0.940905
65261	-0.167430	3.198107	9.178233	-0.049768	-0.004796	0.043426	-0.345290	0.389079	-1.122481	-0.301469	-0.045526	-0.144527	-0.941358
65262	-0.099289	3.194889	9.252389	-0.030256	0.031423	0.093130	-0.344028	0.395047	-1.118732	-0.299363	-0.045155	-0.143879	-0.942147
65263	-0.147478	3.189166	9.303907	-0.009817	0.050937	0.173780	-0.341647	0.397690	-1.114234	-0.295769	-0.044559	-0.143914	-0.943305
65264	-0.295932	3.094227	9.271185	0.014215	0.058785	0.151841	-0.337531	0.397605	-1.108498	-0.292435	-0.044106	-0.144212	-0.944319
65265	-0.509791	3.126759	9.283633	0.016916	0.059625	0.118305	-0.333679	0.396908	-1.100221	-0.289834	-0.043336	-0.144861	-0.945057
65266	-0.636227	3.151169	9.303639	0.022225	0.036454	0.050126	-0.329942	0.390265	-1.095094	-0.288482	-0.043058	-0.145268	-0.945421
65267	-0.708600	3.135291	9.306353	0.018102	0.005723	-0.003112	-0.330710	0.380147	-1.092717	-0.288335	-0.042935	-0.145750	-0.945398
65268	-0.756186	3.095592	9.334076	0.022059	-0.001992	-0.085357	-0.331998	0.366720	-1.092055	-0.289664	-0.042990	-0.146048	-0.944943
65269	-0.612632	3.209872	9.472411	0.016656	-0.038411	-0.159909	-0.334361	0.357113	-1.092066	-0.292613	-0.043207	-0.146392	-0.943971
65270	-0.315833	3.363308	9.273358	-0.081822	-0.042178	-0.112569	-0.339128	0.352373	-1.094316	-0.294660	-0.043333	-0.144515	-0.943617
65271	-0.244516	3.170397	9.151836	0.029671	-0.004170	-0.101372	-0.339523	0.350928	-1.091935	-0.296389	-0.043158	-0.145267	-0.942968
65272	-0.409767	3.245110	9.475964	-0.060836	-0.019547	-0.085815	-0.340587	0.351350	-1.090968	-0.297842	-0.043054	-0.143896	-0.942725
65273	-0.379885	3.179702	9.313868	-0.066248	-0.031919	-0.052235	-0.343067	0.352595	-1.090832	-0.298805	-0.042970	-0.142639	-0.942615
65274	-0.485465	3.114665	9.234094	-0.050879	-0.039714	-0.055745	-0.345732	0.354986	-1.088571	-0.299739	-0.043392	-0.141308	-0.942500
65275	-0.456459	3.120047	9.244571	-0.053888	-0.023254	-0.075106	-0.347600	0.357346	-1.085782	-0.301097	-0.043144	-0.140367	-0.942219
