# Supplementary material for: Identification of Haptic Based Guiding Using Hard Reins
Source: PLoS One. 2015 Jul 22;10(7):e0132020. doi: 10.1371/journal.pone.0132020 (PMC4511788; doi:10.1371/journal.pone.0132020)
Supplement: S1 File — (ZIP) [file pone.0132020.s001.zip › MotionData1/Subject2/T8/fc8.txt]

// Start Time: 0
// Sample rate: 25.0Hz
// Scenario: 4.9
// Firmware Version: 2.6.1
Counter	Acc_X	Acc_Y	Acc_Z	Gyr_X	Gyr_Y	Gyr_Z	Mag_X	Mag_Y	Mag_Z	Quat_w	Quat_x	Quat_y	Quat_z
197	9.699409	-1.761417	3.245802	-0.036971	0.148579	-0.237249	-0.709472	-0.095283	-0.371128	0.691079	0.172267	-0.613231	0.341588
198	9.406976	-0.994152	3.236847	0.026065	-0.150631	-0.603884	-0.709312	-0.106897	-0.369126	0.693209	0.181049	-0.613040	0.332964
199	7.877904	-2.282246	1.706591	-0.004375	-0.124305	0.016339	-0.706370	-0.115128	-0.370624	0.691645	0.181583	-0.614799	0.332681
200	10.081614	-1.556692	1.995317	-0.063324	-0.139542	-0.126314	-0.709173	-0.117296	-0.365130	0.690985	0.183196	-0.616717	0.329605
201	9.922974	-1.663093	1.861872	-0.072541	0.127352	-0.197069	-0.709034	-0.120614	-0.364539	0.694169	0.183749	-0.614654	0.326445
202	9.750687	-1.521641	2.156006	-0.134853	0.209956	-0.196692	-0.706856	-0.125480	-0.370825	0.698506	0.182931	-0.611913	0.322782
203	8.949326	-1.214728	2.244263	-0.204050	0.177898	-0.221160	-0.700999	-0.128797	-0.376713	0.702908	0.181589	-0.609854	0.317842
204	9.269956	-1.351391	2.060574	-0.282656	0.184819	-0.185086	-0.695537	-0.126566	-0.385116	0.707338	0.178694	-0.608395	0.312406
205	9.576769	-1.306100	2.117086	-0.362190	0.255757	-0.216883	-0.690208	-0.125449	-0.392883	0.713134	0.174550	-0.606165	0.305838
206	8.984692	-0.987036	2.261216	-0.416362	0.249212	-0.315433	-0.686581	-0.128218	-0.400189	0.719481	0.170905	-0.604046	0.297098
207	9.838611	-0.555358	2.513984	-0.500334	0.083184	-0.394945	-0.682835	-0.129757	-0.406551	0.724560	0.167924	-0.604341	0.285631
208	10.285504	-0.668064	2.700606	-0.557624	0.024910	-0.340781	-0.678456	-0.129664	-0.410391	0.728610	0.163807	-0.606001	0.273965
209	9.560186	-0.374491	2.179160	-0.603595	0.046576	-0.239551	-0.674716	-0.128715	-0.417098	0.732487	0.157619	-0.607705	0.263273
210	9.412713	-0.097868	2.743414	-0.547852	0.040431	-0.211866	-0.673369	-0.124491	-0.422673	0.735760	0.151945	-0.609319	0.253574
211	9.240438	-0.399265	2.912596	-0.387971	-0.023414	-0.069457	-0.673659	-0.119260	-0.421911	0.737091	0.147182	-0.611285	0.247720
212	9.409575	-0.549668	3.211637	-0.229502	-0.102178	0.018872	-0.674608	-0.115147	-0.420509	0.736404	0.144073	-0.614007	0.244843
213	8.910557	-0.258033	2.689779	-0.138162	-0.132831	0.100399	-0.675441	-0.108419	-0.418530	0.734807	0.141443	-0.616775	0.244215
214	9.120558	-0.252992	2.069978	-0.053597	-0.102513	0.079331	-0.678642	-0.105042	-0.415288	0.733293	0.140177	-0.618796	0.244382
215	9.601693	-0.075271	1.429423	0.125128	-0.067480	0.096405	-0.679212	-0.103867	-0.410531	0.731762	0.141181	-0.619304	0.247093
216	9.479054	0.042749	0.729325	0.255833	0.142839	0.323370	-0.680275	-0.102365	-0.410100	0.731171	0.140211	-0.616870	0.255345
217	12.117550	-0.355688	2.444812	0.345348	0.289112	0.520249	-0.676305	-0.096188	-0.415261	0.731157	0.137454	-0.612171	0.267886
218	9.302720	-2.309448	2.622457	0.334514	0.357611	0.592641	-0.675266	-0.082599	-0.419728	0.731344	0.133160	-0.606739	0.281554
219	7.466621	-1.957951	1.236440	0.047351	0.232402	0.517774	-0.667976	-0.071074	-0.430587	0.731174	0.126303	-0.604315	0.290234
220	9.110720	-1.998174	1.841966	-0.137643	0.051209	0.327912	-0.668410	-0.058508	-0.431649	0.730209	0.120028	-0.605210	0.293442
221	9.719049	-2.746959	2.349948	0.001041	0.045270	0.184618	-0.667893	-0.052689	-0.433113	0.729746	0.117562	-0.604902	0.296215
222	9.721647	-2.818927	1.830696	0.179631	-0.024611	0.317358	-0.667929	-0.047053	-0.431425	0.727117	0.116489	-0.604960	0.302909
223	9.427982	-2.662270	1.941406	0.262975	-0.025947	0.258609	-0.670061	-0.043087	-0.430280	0.724658	0.117327	-0.604279	0.309762
224	9.728876	-2.723198	2.388801	0.246553	0.058723	0.103692	-0.670609	-0.041876	-0.428282	0.724126	0.119285	-0.602169	0.314333
225	9.374462	-2.551445	2.498708	0.169898	0.113941	-0.025094	-0.669510	-0.045403	-0.432169	0.725289	0.121293	-0.599340	0.316283
226	8.730346	-2.465766	2.275095	-0.039911	0.144429	-0.069864	-0.665534	-0.047547	-0.434080	0.727545	0.120642	-0.597358	0.315098
227	8.586551	-2.576899	1.899104	-0.330735	0.155461	-0.176286	-0.663261	-0.046918	-0.438418	0.731315	0.116886	-0.596706	0.308963
228	9.494495	-2.953541	1.887296	-0.627712	0.225491	-0.275351	-0.659275	-0.043494	-0.444159	0.737087	0.109593	-0.596613	0.297901
229	9.988323	-2.382883	2.804124	-0.673646	0.168021	-0.596346	-0.654085	-0.043083	-0.450757	0.744003	0.105668	-0.596736	0.281424
230	9.876632	-1.564945	2.462412	-0.619351	0.223362	-0.579008	-0.650084	-0.044911	-0.455814	0.751113	0.102085	-0.595617	0.265796
231	9.355880	-1.615784	2.195263	-0.492090	0.228829	-0.534956	-0.644760	-0.046854	-0.461671	0.757595	0.099762	-0.593647	0.252350
232	9.041312	-1.236066	2.566294	-0.367467	0.211860	-0.513647	-0.638621	-0.053610	-0.468154	0.763358	0.099210	-0.591248	0.240558
233	8.919765	-1.194862	2.666543	-0.333598	0.212594	-0.466664	-0.633010	-0.059401	-0.475009	0.768716	0.098539	-0.588654	0.229898
234	8.769917	-1.050891	2.495296	-0.367022	0.091863	-0.437292	-0.630040	-0.065784	-0.480805	0.772466	0.097616	-0.588060	0.218980
235	9.097743	-0.724953	2.620695	-0.430162	-0.010560	-0.348410	-0.628706	-0.067689	-0.481903	0.774651	0.095055	-0.589414	0.208498
236	9.200364	-0.685157	2.454239	-0.459953	-0.085282	-0.254322	-0.628837	-0.065745	-0.482915	0.775522	0.091277	-0.592169	0.198922
237	9.413825	-0.821863	2.357772	-0.436198	-0.148529	-0.247546	-0.630070	-0.061945	-0.478890	0.775482	0.087994	-0.595762	0.189614
238	9.653068	-0.706446	2.271563	-0.273428	-0.099010	-0.254833	-0.631667	-0.062263	-0.476783	0.775714	0.087153	-0.597901	0.182172
239	9.767040	-0.346213	2.315222	-0.119218	-0.006811	-0.195727	-0.633233	-0.065031	-0.477352	0.776514	0.087659	-0.598148	0.177654
240	9.619834	-0.505474	2.563332	-0.009173	0.062381	-0.098163	-0.633074	-0.068597	-0.479000	0.777606	0.088475	-0.597069	0.176098
241	9.576262	-0.447850	2.654749	0.005907	0.063065	-0.040648	-0.629500	-0.069784	-0.480494	0.778458	0.088838	-0.596052	0.175593
242	9.493801	-0.398675	2.662196	0.003445	0.067627	0.002967	-0.628293	-0.070016	-0.483003	0.779233	0.088615	-0.595023	0.175756
243	9.502199	-0.627079	2.675700	0.017285	0.079218	0.034386	-0.627760	-0.070556	-0.483543	0.779992	0.088214	-0.593846	0.176575
244	9.666412	-0.823898	2.785329	0.107625	0.095979	0.084808	-0.625636	-0.071620	-0.485025	0.780619	0.088557	-0.592144	0.179321
245	9.218048	-0.904021	2.915613	0.214909	0.122055	0.155162	-0.624291	-0.071008	-0.488701	0.781085	0.089643	-0.589787	0.184447
246	9.491769	-0.729946	2.766488	0.262648	0.123440	0.205641	-0.620717	-0.070253	-0.491076	0.781282	0.090851	-0.587278	0.190919
247	9.302568	-0.621685	2.782085	0.267956	0.086796	0.150529	-0.619898	-0.071865	-0.493872	0.781194	0.092951	-0.585217	0.196513
248	9.358624	-0.598362	2.824706	0.196497	0.067059	0.054739	-0.616976	-0.073604	-0.495898	0.781381	0.095104	-0.583527	0.199737
249	9.252843	-0.805677	2.775771	0.209867	0.029954	-0.030881	-0.618035	-0.074594	-0.494860	0.781416	0.098646	-0.582218	0.201693
250	9.335159	-0.851601	2.913654	0.197342	0.048389	0.019817	-0.617198	-0.080343	-0.497869	0.781495	0.101291	-0.580734	0.204339
251	9.286139	-0.909603	2.928488	0.260982	0.076785	0.070302	-0.615475	-0.084752	-0.497050	0.781526	0.104254	-0.578663	0.208560
252	9.360743	-0.640362	2.889436	0.246410	0.056724	0.127839	-0.613881	-0.085826	-0.498133	0.781110	0.106386	-0.577039	0.213484
253	9.436880	-0.914355	3.021792	0.312360	0.061300	0.134680	-0.613871	-0.089975	-0.497427	0.780525	0.109465	-0.575086	0.219256
254	9.349134	-0.917254	3.132739	0.340715	0.110509	0.105068	-0.613051	-0.093806	-0.499348	0.780553	0.113093	-0.572112	0.225019
255	9.323508	-0.727273	3.094872	0.362101	0.115123	0.134651	-0.611175	-0.099568	-0.500527	0.780387	0.116699	-0.569038	0.231458
256	9.083631	-0.536549	3.156399	0.351836	0.117562	0.101485	-0.611025	-0.102731	-0.501247	0.780398	0.120493	-0.565826	0.237281
257	9.214798	-0.571995	3.186763	0.317664	0.129807	0.113856	-0.609145	-0.108348	-0.502948	0.780510	0.123570	-0.562617	0.242892
258	9.341898	-0.425408	3.442576	0.269165	0.110776	0.120928	-0.606228	-0.112175	-0.503571	0.780471	0.125885	-0.559897	0.248057
259	9.457401	-0.629102	3.553233	0.216758	0.125005	0.126395	-0.605665	-0.113085	-0.507534	0.780662	0.127270	-0.557239	0.252693
260	9.203695	-0.750022	3.489574	0.124143	0.124166	0.117913	-0.604065	-0.114567	-0.509151	0.781115	0.127270	-0.555001	0.256196
261	8.941435	-0.673849	3.390178	0.033161	0.129297	0.065807	-0.601156	-0.112856	-0.511240	0.782104	0.126436	-0.553032	0.257843
262	9.218063	-0.791349	3.483811	-0.042388	0.100790	0.022390	-0.600087	-0.112822	-0.513086	0.783196	0.125011	-0.551761	0.257946
263	9.319081	-0.961692	3.663074	-0.052919	0.130887	-0.000138	-0.596119	-0.110537	-0.516091	0.784750	0.123547	-0.550037	0.257611
264	9.148137	-1.053193	3.728676	-0.059335	0.142937	0.015600	-0.593971	-0.108509	-0.521977	0.786378	0.121699	-0.548170	0.257503
265	8.910260	-0.958394	3.682251	-0.045336	0.115901	-0.042134	-0.591050	-0.107612	-0.525134	0.787957	0.120879	-0.546526	0.256558
266	8.774696	-0.856524	3.575451	-0.116980	0.076358	-0.097895	-0.587602	-0.107818	-0.527921	0.789564	0.119707	-0.545718	0.253872
267	8.833729	-0.738596	3.621772	-0.187803	0.038738	-0.116115	-0.586936	-0.106274	-0.529472	0.791002	0.117840	-0.545824	0.250012
268	9.049380	-0.886766	3.682478	-0.193274	0.031904	-0.127408	-0.585477	-0.106522	-0.530538	0.792422	0.116016	-0.546011	0.245925
269	9.127191	-0.860401	3.872342	-0.185821	0.007609	-0.090853	-0.585321	-0.107315	-0.533182	0.793362	0.114049	-0.546633	0.242408
270	9.173373	-0.902602	3.701180	-0.101060	0.008699	-0.089343	-0.584009	-0.106200	-0.533038	0.794106	0.113382	-0.546812	0.239869
271	9.144434	-0.860887	3.683072	-0.082894	0.019116	-0.092864	-0.582418	-0.104919	-0.534863	0.794930	0.113008	-0.546739	0.237470
272	9.022599	-0.886677	3.695205	-0.029952	0.023210	-0.045921	-0.582805	-0.104494	-0.536034	0.795464	0.112910	-0.546444	0.236406
273	8.964040	-0.906034	3.735023	-0.011240	0.025295	-0.021553	-0.582017	-0.104490	-0.535777	0.795852	0.112858	-0.546089	0.235942
274	8.896089	-0.871595	3.746769	0.028256	-0.010890	-0.016552	-0.581872	-0.106689	-0.536347	0.795735	0.113542	-0.546125	0.235927
275	8.910725	-0.880570	3.668820	0.080845	-0.052781	-0.042989	-0.583058	-0.110032	-0.534829	0.795162	0.115548	-0.546525	0.235957
276	9.008661	-0.788515	3.609756	0.095241	-0.062157	-0.011651	-0.583456	-0.111706	-0.533677	0.794306	0.117479	-0.547070	0.236623
277	9.023415	-0.755059	3.646212	0.145426	-0.066122	-0.006576	-0.585975	-0.113699	-0.530808	0.793254	0.120172	-0.547456	0.237906
278	9.240582	-0.650263	3.659636	0.161514	-0.028000	0.002230	-0.586367	-0.116196	-0.530066	0.792539	0.122830	-0.547170	0.239584
279	9.296565	-0.632221	3.740926	0.212234	0.009862	0.012665	-0.586346	-0.125603	-0.528151	0.792043	0.126009	-0.546065	0.242081
280	9.126645	-0.576394	3.653635	0.247440	-0.023628	0.017667	-0.587648	-0.129479	-0.528218	0.791046	0.129868	-0.545307	0.244990
281	9.092896	-0.476688	3.883440	0.189437	-0.017881	0.012606	-0.587394	-0.131990	-0.525905	0.790281	0.132819	-0.544727	0.247157
282	9.030009	-0.378444	4.048522	0.179066	-0.060084	0.033432	-0.586593	-0.136406	-0.525211	0.788972	0.135576	-0.544911	0.249428
283	8.986794	-0.296841	3.946564	0.141170	-0.076175	-0.031067	-0.590290	-0.139787	-0.522624	0.787911	0.138531	-0.545341	0.250215
284	9.016322	-0.266464	3.810719	0.038200	-0.098624	-0.104972	-0.591109	-0.142201	-0.517936	0.787242	0.140771	-0.546444	0.248663
285	9.111695	-0.184791	3.814521	-0.085077	-0.090492	-0.171747	-0.592693	-0.143054	-0.517154	0.787349	0.141777	-0.547812	0.244711
286	9.064912	-0.244630	3.993930	-0.096323	-0.040885	-0.155872	-0.593875	-0.147918	-0.515402	0.787920	0.142169	-0.548513	0.241047
287	8.850502	-0.272931	4.085648	-0.090325	-0.064382	-0.108884	-0.594676	-0.147804	-0.514081	0.788016	0.142265	-0.549637	0.238099
288	8.821808	-0.146248	4.286664	-0.038433	-0.110632	-0.083887	-0.594162	-0.147957	-0.512511	0.787297	0.143101	-0.551356	0.235991
289	8.825661	-0.332579	4.230653	0.034226	-0.132972	-0.034424	-0.598005	-0.149420	-0.508966	0.785940	0.144648	-0.553139	0.235397
290	8.767683	-0.270723	4.169918	0.104289	-0.205717	0.001784	-0.601598	-0.151594	-0.503597	0.783337	0.147232	-0.555914	0.235937
291	8.865781	-0.161091	4.057831	0.160428	-0.204156	0.040007	-0.604268	-0.154868	-0.497731	0.780466	0.150250	-0.558386	0.237704
292	8.919962	-0.084325	3.878493	0.208221	-0.216810	0.097399	-0.609723	-0.156533	-0.490368	0.776931	0.153438	-0.561094	0.240849
293	9.003599	0.033618	3.684533	0.249445	-0.167187	0.142777	-0.613192	-0.158440	-0.484207	0.773672	0.156507	-0.562815	0.245308
294	8.908979	0.099056	3.767554	0.293120	-0.111078	0.217802	-0.618640	-0.158429	-0.478388	0.770405	0.159130	-0.563793	0.251578
295	8.911677	0.119867	3.639457	0.301755	-0.093059	0.287605	-0.620267	-0.158378	-0.472858	0.767028	0.161005	-0.564478	0.259059
296	8.891760	0.060713	3.735929	0.240010	-0.043204	0.364690	-0.625188	-0.155724	-0.468303	0.763839	0.160787	-0.565081	0.267171
297	8.956291	0.292428	3.805535	0.133928	0.056412	0.411498	-0.626811	-0.148587	-0.466574	0.761949	0.157902	-0.564650	0.275083
298	9.786163	-0.071674	4.037843	0.047320	0.069537	0.433763	-0.627889	-0.139335	-0.467959	0.760161	0.153337	-0.564711	0.282392
299	9.570390	-0.372194	3.941695	-0.110795	0.084704	0.384546	-0.627403	-0.127180	-0.468510	0.759410	0.146869	-0.565029	0.287174
300	10.311275	-1.053921	3.769594	-0.285735	-0.040516	0.416286	-0.630095	-0.112165	-0.468587	0.757353	0.138051	-0.568512	0.290090
301	9.605776	-1.165753	3.014312	-0.432257	0.028880	0.319113	-0.631059	-0.097110	-0.470515	0.757125	0.127746	-0.571258	0.290013
302	9.585881	-1.282109	2.795194	-0.376536	0.017196	0.262228	-0.632558	-0.080962	-0.471892	0.756721	0.118944	-0.573861	0.289670
303	9.005752	-1.454080	2.772248	-0.169747	0.036119	0.299986	-0.630246	-0.066873	-0.471236	0.755913	0.112774	-0.574848	0.292279
304	8.330597	-2.138275	2.385845	0.084272	-0.083334	0.338993	-0.630562	-0.055853	-0.469965	0.752756	0.110634	-0.576399	0.298131
305	8.599815	-2.745634	2.220855	0.193496	-0.274954	0.353935	-0.635898	-0.050459	-0.464302	0.747115	0.111119	-0.580024	0.305031
306	9.532543	-3.024121	2.313990	0.194852	-0.396406	0.390396	-0.642978	-0.045684	-0.454567	0.739641	0.111913	-0.585620	0.312178
307	10.259775	-3.090883	2.298662	0.165778	-0.395312	0.326057	-0.650479	-0.038594	-0.442813	0.732629	0.112993	-0.591056	0.318026
308	9.636766	-2.631805	2.537510	0.156282	-0.306507	0.252924	-0.657427	-0.034514	-0.432698	0.727008	0.114241	-0.595137	0.322832
309	8.470708	-2.309767	2.418908	0.167125	-0.312372	0.200325	-0.664497	-0.030835	-0.423641	0.721648	0.116270	-0.598976	0.327006
310	8.216145	-2.597133	2.260889	0.081275	-0.347207	0.237100	-0.670912	-0.027015	-0.414324	0.715713	0.116874	-0.604019	0.330540
311	8.617442	-3.063784	2.220762	-0.077080	-0.323445	0.133069	-0.674303	-0.019984	-0.405622	0.711134	0.116234	-0.609399	0.330774
312	8.928653	-3.126252	2.140043	-0.189596	-0.225043	0.041272	-0.680317	-0.015874	-0.397090	0.708536	0.114526	-0.613972	0.328479
313	8.743824	-3.176525	1.780395	-0.299645	-0.085422	0.001838	-0.682351	-0.010433	-0.392501	0.708176	0.110715	-0.617102	0.324677
314	9.024491	-3.558997	1.245456	-0.351830	0.073762	-0.091683	-0.683700	-0.004665	-0.391326	0.710429	0.106389	-0.618154	0.319151
315	9.601494	-3.836425	1.739081	-0.322380	0.240724	-0.283068	-0.679448	-0.002901	-0.396577	0.715855	0.103616	-0.616151	0.311725
316	9.710189	-3.477677	2.141199	-0.135331	0.360524	-0.431574	-0.674880	-0.007713	-0.405243	0.723213	0.104740	-0.610933	0.304555
317	10.801768	-3.904733	3.034857	0.067657	0.333538	-0.503546	-0.667639	-0.019520	-0.415250	0.730144	0.109622	-0.604591	0.298901
318	9.247985	-2.104581	2.578211	0.455417	0.334549	-0.496385	-0.662487	-0.038951	-0.424079	0.736067	0.120260	-0.595862	0.297811
319	8.755455	-1.077035	2.236174	0.608615	0.157837	-0.432973	-0.656805	-0.065730	-0.429774	0.738971	0.133233	-0.588800	0.299140
320	9.988963	-1.497895	2.458350	0.471525	0.146633	-0.455046	-0.653027	-0.085263	-0.431633	0.742088	0.144673	-0.582580	0.298289
321	9.699055	-1.181952	2.210461	0.193849	0.200333	-0.291925	-0.648733	-0.099534	-0.434574	0.745565	0.149587	-0.577606	0.296865
322	8.791607	-0.327866	2.071668	-0.027142	0.191863	-0.188610	-0.645249	-0.105654	-0.438924	0.748959	0.150228	-0.574364	0.294274
323	8.902463	0.317407	2.025025	-0.146450	0.111229	-0.223432	-0.642559	-0.110816	-0.443249	0.751957	0.149856	-0.572922	0.289594
324	9.763396	-0.056888	2.716526	-0.152105	0.026800	-0.207775	-0.639497	-0.112263	-0.446453	0.753905	0.149792	-0.572802	0.284758
325	10.462276	-0.324205	3.079148	-0.074234	0.109564	-0.085511	-0.638020	-0.112898	-0.449629	0.755843	0.148996	-0.571364	0.282921
326	9.292105	-0.655963	3.256422	0.016286	0.165552	-0.009876	-0.634968	-0.113667	-0.451899	0.757727	0.148425	-0.568767	0.283415
327	8.448075	-0.280719	2.685611	0.001642	0.097911	-0.014562	-0.632436	-0.113042	-0.455714	0.758901	0.148051	-0.567273	0.283463
328	8.536663	-0.090839	2.787964	-0.015019	-0.024444	-0.006143	-0.631774	-0.114001	-0.455738	0.758696	0.148030	-0.567744	0.283081
329	9.022969	-0.105245	3.054980	0.003057	-0.117829	-0.083140	-0.634142	-0.115824	-0.455232	0.757808	0.149719	-0.569303	0.281434
330	9.355851	-0.174619	3.143157	0.034498	-0.090905	-0.041227	-0.634430	-0.118086	-0.451202	0.756891	0.151224	-0.570395	0.280886
331	9.003925	-0.016166	3.136593	0.050160	-0.073194	-0.003787	-0.636286	-0.118816	-0.449496	0.755927	0.152505	-0.571234	0.281084
332	8.876137	-0.242661	3.083050	0.075858	-0.029315	0.080003	-0.637364	-0.118865	-0.446467	0.754899	0.152906	-0.571525	0.283029
333	8.925068	-0.199273	3.072852	0.119474	0.022190	0.114915	-0.637109	-0.118321	-0.445670	0.754147	0.153362	-0.570875	0.286084
334	9.103548	-0.057401	3.056221	0.090428	0.048945	0.198825	-0.637102	-0.114701	-0.448226	0.753276	0.152175	-0.570256	0.290218
335	9.762757	-0.065138	3.244276	-0.069535	0.015011	0.251636	-0.639501	-0.108382	-0.447821	0.752214	0.148301	-0.571195	0.293117
336	9.937186	-0.204721	3.218889	-0.172241	0.120193	0.169411	-0.637406	-0.101302	-0.449535	0.753084	0.143071	-0.570924	0.294009
337	9.932099	-1.049020	3.400693	-0.202463	0.279222	0.283433	-0.633972	-0.090428	-0.455650	0.755189	0.135292	-0.568695	0.296600
338	10.483861	-1.410475	4.269013	-0.296026	0.249059	0.442502	-0.630287	-0.075960	-0.461958	0.756136	0.124305	-0.567881	0.300529
339	9.051793	-1.832621	3.162895	-0.165323	0.253243	0.476835	-0.626586	-0.061190	-0.470362	0.756552	0.114994	-0.566181	0.306340
340	8.906570	-1.734562	2.969096	-0.103843	-0.010285	0.327590	-0.625308	-0.047635	-0.471942	0.754643	0.109772	-0.567748	0.310043
341	8.583033	-2.187648	2.703771	0.128841	-0.101125	0.331010	-0.625756	-0.037311	-0.470289	0.751170	0.108701	-0.569190	0.316149
342	8.479807	-2.444370	2.290872	0.361309	-0.276377	0.365604	-0.631872	-0.031908	-0.465934	0.744872	0.111701	-0.571850	0.325079
343	9.098413	-2.820996	2.062984	0.422082	-0.390907	0.386169	-0.639344	-0.028798	-0.455835	0.736876	0.116196	-0.575783	0.334643
344	10.083064	-2.947570	2.207931	0.386992	-0.395824	0.365491	-0.646718	-0.025603	-0.441532	0.728900	0.120331	-0.579860	0.343493
345	10.001339	-2.749151	2.328868	0.371609	-0.331838	0.308116	-0.655374	-0.022363	-0.431684	0.721958	0.124528	-0.582937	0.351361
346	8.956656	-2.458424	2.313555	0.350782	-0.255649	0.271566	-0.659645	-0.021798	-0.425205	0.716151	0.128220	-0.584844	0.358671
347	8.367085	-2.602336	2.175002	0.290364	-0.309600	0.295934	-0.665108	-0.019311	-0.418811	0.709576	0.131198	-0.588031	0.365389
348	8.572348	-3.344171	1.927250	0.271998	-0.318637	0.318748	-0.670605	-0.013963	-0.409602	0.702746	0.133625	-0.591406	0.372198
349	8.827803	-3.346780	1.964896	0.165852	-0.289205	0.273824	-0.674775	-0.009836	-0.400951	0.696743	0.134891	-0.595077	0.377143
350	9.145980	-3.428487	2.082293	0.100105	-0.221855	0.240248	-0.678813	-0.003624	-0.393443	0.691996	0.135105	-0.598082	0.381034
351	9.093515	-3.248124	2.057016	0.048354	-0.208372	0.084276	-0.682829	-0.000849	-0.386922	0.688630	0.136350	-0.600964	0.382151
352	8.941957	-3.409445	1.835457	0.085587	-0.301705	0.008879	-0.687625	0.000130	-0.380825	0.684694	0.139712	-0.604516	0.382406
353	9.023820	-3.716827	1.030146	0.224526	-0.391111	0.072805	-0.692174	-0.002384	-0.371122	0.678627	0.144861	-0.608510	0.384963
354	9.784435	-3.441438	1.219889	0.263041	-0.298972	0.176844	-0.698580	-0.003133	-0.360581	0.672830	0.148586	-0.611065	0.389643
355	9.725076	-3.449873	2.029869	0.312321	-0.071930	0.155537	-0.701512	-0.001826	-0.357119	0.669648	0.151399	-0.610242	0.395291
356	9.067017	-3.158134	2.281673	0.252143	0.133717	0.119531	-0.701784	-0.002814	-0.355560	0.669548	0.152271	-0.606840	0.400330
357	8.556892	-3.315260	2.838444	0.137213	0.211667	0.004892	-0.698827	-0.004914	-0.361797	0.671521	0.152271	-0.603083	0.402695
358	8.366499	-3.388064	2.984665	0.053187	0.163173	-0.139817	-0.696402	-0.008414	-0.366744	0.674442	0.153363	-0.600066	0.401907
359	8.373446	-3.430452	3.080755	-0.025067	0.086422	-0.165968	-0.693176	-0.015361	-0.371371	0.676775	0.154182	-0.598716	0.399677
360	8.330467	-3.739079	2.924809	-0.044589	0.009587	-0.159126	-0.693151	-0.018376	-0.373008	0.678292	0.155412	-0.598483	0.396971
361	8.630929	-3.983168	2.812696	0.005802	-0.041426	-0.166325	-0.693804	-0.021983	-0.372023	0.678990	0.157600	-0.598581	0.394761
362	8.856051	-3.762098	2.842121	0.078439	-0.000095	-0.218743	-0.694565	-0.028329	-0.372669	0.680456	0.161290	-0.597300	0.392680
363	8.879376	-3.510168	2.871804	0.136446	0.104736	-0.297140	-0.693204	-0.038242	-0.373401	0.683488	0.165602	-0.593913	0.390752
364	8.570812	-3.431957	2.843725	0.154431	0.164011	-0.291847	-0.691025	-0.050325	-0.376414	0.687181	0.169902	-0.589514	0.389087
365	9.342499	-3.793570	2.895812	0.046504	0.089531	-0.295947	-0.689119	-0.059648	-0.379634	0.690277	0.173001	-0.586974	0.386070
366	9.611218	-2.771520	2.899313	0.055047	0.074291	-0.435641	-0.686027	-0.071875	-0.381475	0.694290	0.178300	-0.584026	0.380899
367	10.368155	-1.959380	2.627043	0.227062	0.009461	-0.510439	-0.685044	-0.088704	-0.381158	0.697355	0.187008	-0.580379	0.376676
368	10.255925	-0.827514	2.214751	0.366291	-0.081740	-0.333302	-0.684862	-0.106669	-0.378888	0.697507	0.196597	-0.577517	0.375910
369	9.953628	-1.013924	1.744496	0.219704	-0.056414	-0.099070	-0.684175	-0.116612	-0.377776	0.696644	0.200977	-0.576349	0.376983
370	9.470502	-0.398031	1.742633	0.017783	0.012935	-0.069639	-0.684834	-0.120784	-0.375752	0.697241	0.201937	-0.575786	0.376227
371	9.441193	0.454974	1.898314	-0.168088	0.012015	-0.138101	-0.684701	-0.123556	-0.374626	0.699009	0.200940	-0.576430	0.372476
372	9.648034	0.109073	2.285712	-0.185267	-0.022794	-0.199136	-0.684936	-0.126707	-0.376657	0.700958	0.200820	-0.577351	0.367417
373	9.936953	-0.404413	2.397637	-0.155457	-0.055476	-0.092800	-0.684263	-0.127095	-0.378115	0.701547	0.200042	-0.579002	0.364105
374	9.435204	-0.524037	2.189603	-0.041225	-0.100269	-0.068905	-0.685329	-0.128512	-0.376033	0.701046	0.200995	-0.580463	0.362212
375	9.097536	-0.056841	1.911072	0.019303	-0.116102	-0.133777	-0.686792	-0.129798	-0.373684	0.700518	0.203642	-0.581520	0.360054
376	9.120331	0.410346	1.353024	-0.017471	-0.045901	-0.182367	-0.687856	-0.135238	-0.369974	0.701356	0.205857	-0.581572	0.357066
377	9.414610	0.736815	1.016729	-0.085404	0.097991	-0.188730	-0.685191	-0.139883	-0.371530	0.704111	0.206246	-0.580161	0.353700
378	9.454471	0.864536	0.850554	-0.107163	0.274581	-0.078269	-0.683560	-0.140899	-0.377211	0.708269	0.203713	-0.576747	0.352447
379	9.823376	0.113483	2.189713	-0.091224	0.345722	0.136609	-0.676768	-0.139052	-0.386944	0.711565	0.198591	-0.573189	0.354530
380	9.672584	-1.412937	2.924502	-0.212727	0.155357	0.494191	-0.674777	-0.127627	-0.394089	0.710634	0.188794	-0.574444	0.359680
381	8.631611	-2.308156	2.134683	-0.317829	0.143822	0.420344	-0.673886	-0.111278	-0.400531	0.710342	0.178554	-0.576397	0.362352
382	10.237729	-2.137097	2.981388	-0.357056	0.018711	0.470061	-0.675369	-0.095795	-0.403630	0.708370	0.167922	-0.580389	0.364914
383	9.822764	-2.366108	2.939286	-0.341282	0.186503	0.360546	-0.674875	-0.077100	-0.408256	0.708936	0.157655	-0.581568	0.366515
384	10.061010	-3.148192	3.452924	-0.324149	0.251996	0.079938	-0.673813	-0.064303	-0.415237	0.712273	0.150280	-0.580637	0.364613
385	8.977912	-2.771903	3.413082	-0.377700	0.319090	-0.024594	-0.669024	-0.058493	-0.423434	0.717196	0.142916	-0.578870	0.360715
386	8.494086	-2.279651	3.397367	-0.457584	0.256209	-0.085725	-0.663431	-0.056540	-0.431582	0.722034	0.135504	-0.578250	0.354870
387	8.021514	-2.374648	3.367843	-0.581886	0.194144	-0.289806	-0.658754	-0.053909	-0.438590	0.727802	0.129090	-0.578829	0.344380
388	7.932259	-2.745292	2.928786	-0.796294	0.109289	-0.339992	-0.655566	-0.047589	-0.444793	0.733348	0.120662	-0.581791	0.330394
389	8.240941	-3.288325	2.623362	-1.022078	0.036186	-0.363862	-0.654519	-0.037179	-0.448798	0.738414	0.109606	-0.587084	0.313153
390	9.011140	-3.478056	2.719094	-1.049713	0.074447	-0.459481	-0.653214	-0.029829	-0.450632	0.744260	0.099009	-0.591429	0.294085
391	9.609822	-3.496188	2.576675	-0.918540	0.185467	-0.478644	-0.648862	-0.024364	-0.453839	0.750848	0.089787	-0.593090	0.276423
392	10.201210	-3.413162	2.951611	-0.693978	0.211116	-0.453844	-0.645130	-0.022317	-0.460000	0.756985	0.083571	-0.592889	0.261674
393	9.822028	-2.054021	3.035758	-0.433208	0.168296	-0.503677	-0.641931	-0.024430	-0.465394	0.762188	0.081966	-0.591813	0.249214
394	8.682573	-1.029209	2.345423	-0.155578	0.178433	-0.371293	-0.639883	-0.029853	-0.471560	0.766365	0.083093	-0.589271	0.241949
395	8.728437	-0.725583	2.072652	-0.132139	0.060857	-0.349043	-0.636140	-0.038618	-0.473994	0.768885	0.084799	-0.588499	0.235146
396	9.444927	-0.478128	2.408298	-0.265616	0.015619	-0.418475	-0.635976	-0.045924	-0.474535	0.771435	0.085565	-0.588802	0.225562
397	9.963059	-0.025091	2.746611	-0.498303	0.006037	-0.375919	-0.635969	-0.048273	-0.474318	0.773911	0.082257	-0.590395	0.213844
398	9.769524	0.180024	2.787901	-0.710328	0.014273	-0.350905	-0.634650	-0.044370	-0.476353	0.776636	0.075339	-0.592592	0.199989
399	9.486174	0.438480	2.904665	-0.808827	0.027347	-0.352396	-0.637280	-0.039113	-0.479383	0.779394	0.066904	-0.594900	0.184835
400	9.830949	-0.039767	3.299100	-0.747772	0.072595	-0.273835	-0.635442	-0.033135	-0.481380	0.782153	0.058234	-0.596121	0.171712
401	9.255119	-0.285951	3.398487	-0.651171	0.132511	-0.235630	-0.632556	-0.023269	-0.484359	0.785173	0.050512	-0.596044	0.160263
402	9.006694	-0.285914	3.588249	-0.571337	0.115850	-0.213268	-0.632282	-0.018390	-0.487943	0.787738	0.043703	-0.595827	0.150166
403	8.516232	-0.104062	3.548898	-0.482220	0.043685	-0.213829	-0.629526	-0.013520	-0.488918	0.789260	0.038666	-0.596418	0.140924
404	8.916117	0.033326	3.546459	-0.423136	-0.056191	-0.229937	-0.630465	-0.010780	-0.488068	0.789511	0.034881	-0.598324	0.132155
405	8.994460	0.103701	3.487539	-0.346999	-0.102634	-0.204119	-0.632337	-0.008341	-0.485904	0.789048	0.032302	-0.600713	0.124515
406	9.217950	-0.005081	3.272592	-0.245195	-0.062337	-0.153666	-0.633810	-0.006587	-0.483888	0.788809	0.030427	-0.602229	0.119058
407	9.062359	-0.043757	2.939068	-0.115474	0.011576	-0.028253	-0.634072	-0.006866	-0.483892	0.789110	0.029140	-0.602298	0.117014
408	9.129366	-0.279899	2.728343	0.030670	0.115691	0.160058	-0.633544	-0.004083	-0.485286	0.790087	0.027421	-0.600521	0.119937
409	9.182631	-0.262188	3.061511	0.030269	0.206412	0.376645	-0.630102	0.000698	-0.489552	0.791654	0.023127	-0.597362	0.126131
410	9.589766	-0.526937	3.198460	0.018398	0.223409	0.455324	-0.625233	0.011149	-0.493584	0.793107	0.017411	-0.593991	0.133619
411	10.650053	-1.363668	3.844875	-0.064484	0.179699	0.628406	-0.621147	0.024659	-0.500047	0.793568	0.008697	-0.591462	0.142643
412	9.179990	-1.625149	2.727391	-0.181911	0.164051	0.708741	-0.617504	0.043921	-0.503371	0.793411	-0.003045	-0.589468	0.151714
413	9.501261	-2.458054	2.722640	-0.060469	0.114421	0.740657	-0.612689	0.064424	-0.505628	0.792464	-0.012855	-0.587725	0.162526
414	9.577066	-2.326617	3.071434	0.153097	0.159461	0.610196	-0.608379	0.083012	-0.509627	0.792312	-0.018126	-0.584529	0.173897
415	8.845845	-2.221774	2.499009	0.376671	0.045331	0.452085	-0.604683	0.091389	-0.514349	0.791385	-0.017385	-0.582316	0.185243
416	9.227724	-2.251760	2.499446	0.365209	-0.081532	0.303537	-0.603883	0.088634	-0.514146	0.789385	-0.014843	-0.582157	0.194278
417	9.594565	-2.285684	2.868220	0.185946	-0.090878	0.096499	-0.606795	0.088168	-0.512295	0.788017	-0.012457	-0.582882	0.197791
418	9.459119	-2.111516	3.028795	-0.018191	-0.080859	0.008115	-0.607329	0.087180	-0.510997	0.787021	-0.012522	-0.584262	0.197688
419	8.809160	-2.163470	2.963165	-0.172768	-0.137458	-0.080662	-0.611829	0.087105	-0.508601	0.785697	-0.013526	-0.587176	0.194222
420	8.445326	-2.406426	2.825250	-0.268300	-0.201796	-0.155612	-0.616339	0.086874	-0.504762	0.783820	-0.015133	-0.591450	0.188638
421	8.445923	-2.765744	2.609464	-0.347529	-0.242448	-0.090914	-0.620379	0.093639	-0.497241	0.781171	-0.018390	-0.596619	0.182976
422	8.920862	-2.680753	2.677186	-0.414362	-0.216788	-0.034756	-0.625060	0.098205	-0.490942	0.778506	-0.023658	-0.601543	0.177522
423	9.095719	-2.726779	2.752396	-0.440930	-0.101268	-0.037807	-0.628431	0.105410	-0.484862	0.777190	-0.029535	-0.604726	0.171494
424	8.845742	-2.640438	2.602012	-0.516757	-0.025069	-0.061842	-0.630613	0.114021	-0.479946	0.776732	-0.036733	-0.606927	0.164252
425	8.950554	-2.623599	2.534454	-0.588523	-0.045444	-0.171581	-0.632653	0.123064	-0.476336	0.776261	-0.043487	-0.609687	0.154304
426	9.121358	-2.535700	2.575344	-0.618740	-0.023530	-0.217643	-0.633878	0.128962	-0.474371	0.776021	-0.050367	-0.612132	0.143348
427	9.155758	-2.932214	2.404252	-0.592422	0.069374	-0.247939	-0.633387	0.133631	-0.472180	0.776927	-0.056589	-0.612986	0.132023
428	9.125569	-3.083565	2.504491	-0.554380	0.135990	-0.279250	-0.634856	0.137611	-0.471565	0.778620	-0.062138	-0.612638	0.120686
429	9.161394	-3.232553	2.339312	-0.416527	0.257239	-0.277544	-0.632733	0.137239	-0.473164	0.781877	-0.065757	-0.609968	0.110828
430	9.783766	-3.233937	2.860034	-0.311135	0.282595	-0.288145	-0.628340	0.137353	-0.478712	0.785491	-0.067734	-0.606621	0.102113
431	9.691354	-2.351306	3.020016	-0.101743	0.307718	-0.314957	-0.624984	0.135262	-0.485347	0.789705	-0.066078	-0.602406	0.095425
432	9.373661	-2.177800	2.942656	0.087917	0.216011	-0.450166	-0.622789	0.125978	-0.491591	0.793222	-0.059691	-0.599424	0.089033
433	8.724617	-1.739236	2.421511	0.272226	0.202779	-0.352328	-0.621374	0.113648	-0.497758	0.796575	-0.051448	-0.596121	0.086375
434	9.426313	-2.021396	2.367386	0.248391	0.125725	-0.342744	-0.619416	0.095795	-0.503250	0.798869	-0.043623	-0.594052	0.083710
435	9.746976	-1.661980	2.544275	0.266269	0.160161	-0.325239	-0.618282	0.081769	-0.506426	0.801510	-0.035719	-0.591331	0.081450
436	9.397197	-1.529179	2.660785	0.266062	0.200018	-0.194354	-0.615294	0.070692	-0.512185	0.804337	-0.029485	-0.587846	0.081301
437	8.795334	-1.235768	2.717607	0.287077	0.192071	-0.136121	-0.612433	0.059760	-0.518598	0.806950	-0.023525	-0.584386	0.082286
438	8.545824	-0.630913	2.654500	0.266723	0.064046	-0.092042	-0.610659	0.051543	-0.522190	0.807941	-0.018254	-0.582980	0.083853
439	8.618989	-0.207710	2.523239	0.164353	-0.033767	-0.099033	-0.610082	0.043851	-0.524711	0.807749	-0.014292	-0.583327	0.084064
440	9.384731	0.138953	2.849475	0.064368	-0.091226	-0.131965	-0.613620	0.039404	-0.525036	0.806900	-0.011566	-0.584760	0.082671
441	10.392524	-0.104593	3.457120	0.027164	-0.058484	-0.108898	-0.614688	0.034790	-0.521178	0.806381	-0.009595	-0.585734	0.081077
442	10.265838	-0.522630	3.601798	0.030263	0.006133	-0.003155	-0.613355	0.032467	-0.522022	0.806443	-0.009086	-0.585620	0.081342
443	9.440189	-1.068838	3.586459	0.074258	0.000720	0.103918	-0.615734	0.034237	-0.521970	0.806284	-0.008932	-0.585507	0.083712
444	8.492980	-0.795988	3.355561	0.129352	-0.117218	0.148602	-0.618380	0.034750	-0.520890	0.804658	-0.008398	-0.587181	0.087603
445	8.319675	-0.473685	3.320569	0.137524	-0.258221	0.116716	-0.622109	0.035622	-0.516378	0.801434	-0.006916	-0.591087	0.090954
446	8.691003	-0.196839	3.461214	0.167272	-0.313939	0.085100	-0.627563	0.037153	-0.510790	0.797550	-0.004680	-0.595819	0.094293
447	9.118967	-0.286015	3.290249	0.195203	-0.334258	0.027466	-0.634215	0.033655	-0.501351	0.793533	-0.001036	-0.600767	0.096870
448	9.294774	-0.208368	3.156541	0.257453	-0.260395	0.074614	-0.641112	0.030740	-0.494527	0.790223	0.002650	-0.604415	0.101109
449	9.238425	0.091416	2.871548	0.259873	-0.119619	0.123810	-0.646279	0.028562	-0.490065	0.788533	0.005779	-0.605772	0.105943
450	9.443218	0.107106	2.610378	0.187866	-0.041156	0.271682	-0.647754	0.030728	-0.487909	0.787400	0.005531	-0.606073	0.112455
451	9.872952	-0.082424	2.513005	-0.042680	-0.002204	0.339715	-0.647906	0.035694	-0.487810	0.786633	0.001083	-0.606236	0.116984
452	10.229779	-0.288840	2.242739	-0.155154	0.133185	0.230597	-0.645826	0.044833	-0.488564	0.787678	-0.004471	-0.604530	0.118691
453	10.964432	-1.435399	3.061760	-0.210542	0.293304	0.377994	-0.640295	0.057656	-0.494131	0.790301	-0.012686	-0.600368	0.121747
454	8.662490	-2.444063	2.107821	-0.232903	0.528183	0.490114	-0.629725	0.073635	-0.505190	0.795280	-0.023542	-0.592428	0.126509
455	8.451720	-3.085255	2.302112	-0.217903	0.239441	0.508477	-0.620238	0.093165	-0.514201	0.796693	-0.033351	-0.588930	0.131641
456	9.697154	-3.421204	3.178987	-0.010125	0.071560	0.287822	-0.614737	0.105526	-0.515967	0.796739	-0.037099	-0.587649	0.136015
457	9.169078	-2.650578	2.829269	0.351157	-0.010809	0.256712	-0.613135	0.107101	-0.519232	0.796156	-0.034270	-0.586699	0.144032
458	8.673131	-2.651290	2.400030	0.503718	-0.156908	0.262750	-0.613395	0.105855	-0.519123	0.793831	-0.028887	-0.587560	0.154180
459	9.334218	-2.783648	2.440986	0.473190	-0.160846	0.133850	-0.618675	0.098985	-0.514754	0.791748	-0.022271	-0.588616	0.161772
460	9.870043	-2.636679	2.784218	0.370576	-0.102615	0.082923	-0.621563	0.093975	-0.513781	0.790395	-0.017052	-0.589022	0.167448
461	8.893555	-2.724593	2.931434	0.277689	-0.037484	0.110277	-0.620607	0.089177	-0.515591	0.789643	-0.013689	-0.588714	0.172316
462	8.428122	-2.820976	3.008611	0.219948	-0.068264	0.207989	-0.620744	0.090555	-0.515563	0.788150	-0.012434	-0.589001	0.178165
463	8.106108	-2.963599	2.984963	0.182567	-0.113463	0.215785	-0.621809	0.090528	-0.514242	0.786054	-0.011605	-0.590139	0.183629
464	8.345781	-3.174593	3.000636	0.186554	-0.173137	0.225258	-0.625289	0.095825	-0.510170	0.783192	-0.010701	-0.592145	0.189365
465	8.522860	-3.231817	3.208809	0.239686	-0.211363	0.183162	-0.628486	0.096848	-0.506316	0.780005	-0.008292	-0.594541	0.195050
466	8.672918	-3.415174	2.989654	0.285433	-0.180856	0.006960	-0.631915	0.092784	-0.504138	0.777842	-0.003226	-0.596270	0.198531
467	8.810148	-3.228233	3.100527	0.294264	-0.145296	-0.036575	-0.636141	0.086617	-0.500025	0.776235	0.002327	-0.597384	0.201460
468	8.903800	-3.045751	2.989580	0.331305	-0.138482	-0.042775	-0.640355	0.079916	-0.497237	0.774702	0.008533	-0.598217	0.204697
469	8.760786	-3.004918	2.700482	0.436495	-0.207670	-0.023245	-0.644271	0.069104	-0.496634	0.772179	0.016341	-0.599641	0.209533
470	9.125179	-2.692457	2.698934	0.396240	-0.097538	-0.012325	-0.648753	0.061837	-0.493067	0.770889	0.023016	-0.599497	0.214016
471	9.442707	-2.440609	2.947005	0.363668	0.146587	-0.184218	-0.647898	0.051672	-0.496165	0.773216	0.030105	-0.595597	0.215626
472	9.763254	-2.444841	3.520664	0.309273	0.342382	-0.385813	-0.643967	0.038138	-0.503294	0.778709	0.037980	-0.588730	0.213464
473	9.317452	-2.106081	3.526100	0.281734	0.393178	-0.478152	-0.636571	0.019561	-0.512781	0.785086	0.046203	-0.580992	0.209652
474	9.366549	-2.019809	3.589149	0.319900	0.246160	-0.482171	-0.631923	-0.003038	-0.522854	0.789588	0.055810	-0.575327	0.205997
475	8.941001	-1.614183	3.239130	0.400729	0.141248	-0.292664	-0.627739	-0.019780	-0.527157	0.791929	0.064795	-0.571087	0.206178
476	9.193292	-1.795831	3.005531	0.414128	0.080759	-0.130578	-0.625012	-0.033772	-0.531790	0.792807	0.072513	-0.567942	0.208903
477	8.929561	-1.538414	2.981389	0.374320	0.051211	-0.116658	-0.625749	-0.046884	-0.532307	0.793299	0.079416	-0.565392	0.211426
478	8.532291	-0.857109	2.704861	0.361368	0.002711	-0.125616	-0.625041	-0.056382	-0.533814	0.793248	0.086563	-0.563637	0.213489
479	8.603205	-0.381667	2.680936	0.303686	-0.077449	-0.111758	-0.626713	-0.068830	-0.532998	0.792291	0.092866	-0.563396	0.215026
480	9.168279	-0.285024	2.722528	0.260792	-0.151497	-0.061174	-0.629353	-0.077054	-0.528674	0.790323	0.098366	-0.564579	0.216711
481	10.191029	-0.098477	3.059918	0.248935	-0.168714	-0.036623	-0.633709	-0.082803	-0.524946	0.788042	0.103401	-0.566142	0.218589
482	10.267896	-0.200319	3.429580	0.287289	-0.103735	0.027150	-0.634502	-0.087812	-0.522412	0.786131	0.108065	-0.566600	0.222000
483	9.631932	-0.735442	3.581934	0.296932	-0.062486	0.124018	-0.638868	-0.091493	-0.518512	0.784185	0.111588	-0.566578	0.227138
484	8.706835	-0.814203	3.519856	0.314218	-0.120844	0.225720	-0.643497	-0.091566	-0.516377	0.781052	0.114502	-0.567564	0.233919
485	8.505392	-0.325581	3.393450	0.302382	-0.197993	0.200157	-0.648543	-0.092649	-0.511106	0.777135	0.117866	-0.569720	0.239976
486	8.617661	-0.263705	3.418372	0.286414	-0.286090	0.144140	-0.653724	-0.094710	-0.504935	0.772471	0.122036	-0.573145	0.244745
487	8.968224	-0.237634	3.422752	0.260448	-0.301163	0.111079	-0.659039	-0.097887	-0.497995	0.767815	0.126274	-0.576793	0.248645
488	9.140922	-0.244354	3.457408	0.227888	-0.240218	0.135798	-0.666731	-0.098596	-0.491647	0.763765	0.129395	-0.579710	0.252699
489	8.954531	-0.153282	3.048960	0.218240	-0.161349	0.132519	-0.671813	-0.099319	-0.482164	0.760663	0.132054	-0.581406	0.256751
490	9.077601	0.021814	2.704778	0.166222	-0.098303	0.254963	-0.675003	-0.098977	-0.478981	0.757743	0.132125	-0.582741	0.262261
491	9.567230	-0.294110	2.795509	0.115838	0.002122	0.429957	-0.677936	-0.090730	-0.478534	0.755198	0.128949	-0.583219	0.270007
492	9.933896	-0.653201	3.813421	0.046543	0.147804	0.512668	-0.676233	-0.079344	-0.482657	0.753980	0.122869	-0.582057	0.278617
493	9.605010	-1.099241	4.013219	0.193789	0.118348	0.220818	-0.672929	-0.071243	-0.487644	0.753686	0.122659	-0.579692	0.284377
494	11.114920	-2.422315	4.826346	0.645938	-0.160433	0.458960	-0.676899	-0.069921	-0.486144	0.747528	0.127963	-0.579522	0.298298
495	8.278326	-3.486646	2.954167	1.011690	-0.165248	0.638963	-0.682222	-0.071582	-0.479043	0.739055	0.136635	-0.577367	0.319023
496	7.330640	-2.702067	1.447251	1.345146	-0.405840	0.589091	-0.689094	-0.080846	-0.472213	0.726598	0.152223	-0.576164	0.341935
497	8.489473	-1.807020	1.268573	1.558175	-0.697891	0.598193	-0.702930	-0.093408	-0.450157	0.709278	0.172626	-0.577089	0.366186
498	9.933354	-1.227823	1.333055	1.540619	-0.748294	0.463066	-0.718109	-0.107688	-0.424315	0.691499	0.194488	-0.577694	0.387651
499	10.092854	-1.042232	1.109249	1.169897	-0.474605	0.460566	-0.731067	-0.117533	-0.398138	0.677634	0.209023	-0.576833	0.405444
500	9.576928	-1.465238	1.127251	0.607121	-0.273469	0.237699	-0.737085	-0.121063	-0.385683	0.669938	0.216721	-0.576581	0.414450
501	9.402515	-2.103482	1.466025	0.128565	-0.187177	0.043997	-0.742026	-0.121076	-0.377633	0.666803	0.219589	-0.578319	0.415575
502	9.510565	-2.753809	1.580180	-0.242711	-0.089904	0.085565	-0.744689	-0.118647	-0.375332	0.666103	0.216118	-0.581933	0.413466
503	9.442126	-2.739992	1.920946	-0.393343	-0.037127	-0.027249	-0.745371	-0.110776	-0.376222	0.667503	0.211571	-0.585680	0.408235
504	9.190652	-2.463474	1.916164	-0.427588	0.029364	-0.117743	-0.744299	-0.104074	-0.381484	0.670592	0.206997	-0.588291	0.401712
505	9.022675	-2.513279	1.720785	-0.463201	0.065078	-0.143728	-0.740986	-0.100541	-0.385380	0.674311	0.201997	-0.590663	0.394485
506	9.379345	-2.656840	1.913895	-0.443874	0.024283	-0.229309	-0.741760	-0.101355	-0.387098	0.678163	0.198525	-0.592914	0.386181
507	9.766619	-2.119550	2.198318	-0.459371	0.010010	-0.210981	-0.740823	-0.099934	-0.389573	0.681607	0.194744	-0.595607	0.377808
508	9.636864	-1.887221	1.923746	-0.470023	0.019157	-0.225799	-0.739219	-0.098495	-0.392972	0.685331	0.190875	-0.598019	0.369136
509	9.559598	-1.784505	1.914887	-0.460583	0.032572	-0.194410	-0.736174	-0.095110	-0.396343	0.688784	0.186677	-0.600352	0.360980
510	9.423805	-1.691652	1.965351	-0.479566	0.037991	-0.194370	-0.735751	-0.092148	-0.401018	0.692393	0.182121	-0.602566	0.352617
511	9.678698	-1.772993	2.098744	-0.518305	0.042713	-0.150581	-0.734826	-0.088940	-0.402932	0.695723	0.176487	-0.605192	0.344331
512	9.531143	-1.570614	2.352011	-0.595285	0.065996	-0.043045	-0.734553	-0.081565	-0.407518	0.698863	0.168263	-0.608209	0.336690
513	9.372591	-2.015806	2.562414	-0.576482	0.103067	-0.075244	-0.732431	-0.072915	-0.413143	0.702437	0.160439	-0.610477	0.328877
514	8.959165	-1.943420	2.703748	-0.616340	0.059518	-0.059621	-0.730173	-0.065922	-0.418670	0.705473	0.152104	-0.613489	0.320629
515	8.928727	-2.198140	2.492588	-0.517494	0.079287	-0.136592	-0.728982	-0.058683	-0.422609	0.708797	0.145948	-0.615327	0.312536
516	8.826406	-2.180009	2.688918	-0.522942	0.065886	-0.063361	-0.727802	-0.052017	-0.424982	0.711484	0.138891	-0.617476	0.305324
517	9.316810	-2.488722	2.125969	-0.437565	0.134703	-0.147047	-0.726335	-0.046837	-0.429620	0.715180	0.133596	-0.617863	0.298186
518	9.175888	-2.829748	2.342291	-0.354603	0.266630	-0.132943	-0.722331	-0.043385	-0.437464	0.720180	0.128562	-0.615817	0.292544
519	10.196088	-2.646569	2.766860	-0.167543	0.261831	-0.264198	-0.718538	-0.047212	-0.448341	0.725315	0.127754	-0.612379	0.287382
520	10.141285	-2.031522	2.728456	0.159173	0.184407	-0.219214	-0.712783	-0.054374	-0.455882	0.728416	0.131655	-0.608256	0.286533
521	9.257950	-0.973281	1.669478	0.387982	0.098367	-0.219510	-0.709549	-0.067698	-0.458403	0.729781	0.139308	-0.604050	0.288335
522	10.426942	-1.602763	1.928916	0.263639	0.175561	-0.098307	-0.707642	-0.076329	-0.462004	0.731712	0.143324	-0.599714	0.290515
523	9.480989	-1.010466	2.225549	0.036264	0.276267	-0.258060	-0.702547	-0.083916	-0.469155	0.736356	0.145261	-0.594771	0.287972
524	8.747211	-0.957286	1.497481	-0.077623	0.253995	-0.320720	-0.695592	-0.095070	-0.476652	0.741415	0.146466	-0.590557	0.283009
525	8.443166	-0.483019	1.651695	-0.217707	0.156907	-0.509090	-0.691025	-0.103775	-0.483165	0.746679	0.148312	-0.588026	0.273312
526	9.745666	-0.724241	2.039488	-0.238569	0.107019	-0.412991	-0.686625	-0.108233	-0.487358	0.750863	0.149003	-0.586514	0.264584
527	10.152596	-0.148601	2.353058	-0.188005	0.065103	-0.285902	-0.683406	-0.111027	-0.493086	0.753612	0.149185	-0.585776	0.258223
528	10.124647	-0.694210	2.762408	-0.038110	0.068779	-0.158923	-0.682851	-0.115977	-0.494108	0.755341	0.150110	-0.584492	0.255532
529	9.348790	-0.199740	2.772842	-0.056445	0.040832	-0.031772	-0.683089	-0.121492	-0.494741	0.756085	0.149436	-0.584173	0.254453
530	8.911170	-0.102881	2.915083	-0.197955	-0.019793	0.006771	-0.682289	-0.119525	-0.496810	0.756394	0.146466	-0.585526	0.252141
531	9.101642	0.028060	2.999716	-0.267996	-0.100965	0.083521	-0.682311	-0.113451	-0.496952	0.755517	0.141981	-0.588722	0.249885
532	9.412042	-0.599755	2.896439	-0.287398	-0.151088	0.158562	-0.685909	-0.103138	-0.496722	0.753734	0.136515	-0.592910	0.248408
533	9.535681	-0.667119	2.965264	-0.197811	-0.167632	0.269930	-0.690062	-0.091485	-0.493833	0.750891	0.131204	-0.597206	0.249585
534	9.219719	-0.612716	2.900697	-0.134472	-0.171075	0.243512	-0.697261	-0.080857	-0.488578	0.747961	0.127120	-0.601106	0.251129
535	9.006117	-0.587563	2.547630	-0.060366	-0.150876	0.262504	-0.700223	-0.073488	-0.484337	0.744950	0.123871	-0.604372	0.253852
536	9.113337	-0.628401	2.205583	0.035667	-0.103004	0.283312	-0.702896	-0.066770	-0.482871	0.742155	0.121495	-0.606449	0.258194
537	9.537173	-0.595814	2.002548	0.151968	-0.004204	0.379263	-0.705038	-0.059069	-0.482309	0.739734	0.119255	-0.606684	0.265532
538	9.840454	-0.257862	2.378084	0.212885	0.096253	0.398575	-0.705841	-0.051044	-0.484509	0.738236	0.117050	-0.605087	0.274182
539	10.199656	-0.747034	2.871305	0.213109	0.196320	0.358846	-0.704245	-0.043787	-0.489632	0.738111	0.114910	-0.601884	0.282355
540	10.682268	-1.399871	3.141424	0.059492	0.200768	0.359452	-0.701331	-0.035681	-0.495274	0.738326	0.110322	-0.599423	0.288782
541	8.861625	-1.981254	2.688513	-0.172782	0.212138	0.389592	-0.697632	-0.025493	-0.501274	0.738976	0.102002	-0.598158	0.292775
542	8.839680	-2.523206	2.102601	-0.313708	0.171440	0.435293	-0.693689	-0.007699	-0.508308	0.739061	0.091149	-0.598346	0.295742
543	9.410828	-3.002725	2.436098	-0.231199	0.112882	0.279766	-0.692107	0.005924	-0.514751	0.739151	0.083806	-0.598588	0.297194
544	9.217147	-2.812733	2.528024	0.002116	0.044657	0.233486	-0.688972	0.019242	-0.517663	0.738282	0.080763	-0.598337	0.300682
545	8.632463	-3.018502	2.051909	0.206367	-0.082276	0.220245	-0.691350	0.021984	-0.518117	0.735605	0.081726	-0.598718	0.306174
546	8.351050	-2.865731	2.065428	0.237481	-0.174010	0.263447	-0.694676	0.023429	-0.514911	0.731491	0.083121	-0.600272	0.312546
547	8.975352	-3.475547	2.066538	0.217734	-0.243833	0.097738	-0.698657	0.021680	-0.510712	0.727533	0.086674	-0.602707	0.316113
548	9.562772	-3.682403	2.316372	0.172590	-0.209189	0.071916	-0.704241	0.021823	-0.504625	0.724242	0.089631	-0.604811	0.318815
549	9.296730	-3.343440	2.603377	0.176164	-0.151694	-0.022210	-0.709781	0.016761	-0.501532	0.722171	0.093391	-0.605923	0.320318
550	8.665207	-3.143637	2.586911	0.243025	-0.167932	-0.116774	-0.715050	0.009214	-0.498227	0.720410	0.099385	-0.606597	0.321203
551	8.683302	-2.977729	2.496844	0.331508	-0.221691	-0.075331	-0.717292	-0.000113	-0.493666	0.717470	0.106431	-0.607563	0.323690
552	8.824988	-2.854358	2.645451	0.341107	-0.260658	-0.051036	-0.721930	-0.009365	-0.486063	0.713878	0.113619	-0.609001	0.326476
553	8.865971	-2.922604	2.638690	0.366944	-0.277284	-0.009277	-0.728805	-0.018077	-0.479222	0.709654	0.120676	-0.610570	0.330203
554	9.037900	-3.517233	2.495500	0.525703	-0.251809	-0.040981	-0.737276	-0.030161	-0.468889	0.705524	0.130296	-0.610565	0.335365
555	9.051654	-2.834530	2.432261	0.591073	-0.281005	0.006650	-0.742450	-0.041790	-0.459228	0.700407	0.140281	-0.610569	0.341990
556	8.523220	-2.572202	1.949405	0.560850	-0.148096	0.027063	-0.746287	-0.051710	-0.452696	0.696786	0.148812	-0.608876	0.348731
557	8.762957	-2.346533	1.990664	0.337681	-0.053508	-0.099353	-0.749578	-0.061735	-0.448403	0.695765	0.154937	-0.606993	0.351377
558	9.221287	-3.003273	2.193491	0.244594	0.057414	-0.224230	-0.748241	-0.071688	-0.446114	0.697256	0.160663	-0.603799	0.351353
559	10.549456	-3.007200	2.615546	0.255097	0.098135	-0.232657	-0.747381	-0.087121	-0.447345	0.699197	0.166140	-0.599911	0.351609
560	11.049973	-2.238199	2.932129	0.457182	0.094122	-0.460045	-0.746650	-0.103800	-0.448469	0.701976	0.177379	-0.593833	0.350896
561	9.797822	-1.394074	1.985162	0.613963	0.146133	-0.265260	-0.743153	-0.122953	-0.448217	0.703298	0.187925	-0.586513	0.355048
562	10.144458	-1.639110	1.922817	0.494676	0.186198	-0.208895	-0.740585	-0.138654	-0.448810	0.705054	0.196006	-0.579590	0.358546
563	8.809214	-1.102799	1.876550	0.178736	0.208457	-0.119204	-0.735512	-0.150441	-0.451313	0.707571	0.198253	-0.574949	0.359822
564	7.975842	-0.489343	1.708406	-0.151673	0.155441	-0.179645	-0.731225	-0.160007	-0.455476	0.711231	0.197066	-0.573148	0.356114
565	9.062295	-0.682537	1.871845	-0.150051	0.009037	-0.274951	-0.728544	-0.165323	-0.458622	0.713821	0.197906	-0.573070	0.350548
566	10.319939	-0.669395	2.341778	-0.027769	-0.015767	-0.122534	-0.728152	-0.163798	-0.458858	0.714607	0.199021	-0.573037	0.348362
567	10.536819	-1.021720	2.423763	0.110911	-0.036259	0.096883	-0.730139	-0.165638	-0.456777	0.713015	0.199676	-0.573257	0.350878
568	9.568239	-0.982319	2.686412	0.148237	-0.032463	0.180370	-0.731355	-0.162088	-0.454728	0.710772	0.199952	-0.573426	0.354971
569	8.731042	-1.003910	2.654596	0.160264	-0.051609	0.183641	-0.734162	-0.162455	-0.449722	0.708179	0.200423	-0.573830	0.359211
570	8.440493	-0.746751	2.674654	0.170020	-0.148012	0.202457	-0.738043	-0.158145	-0.444353	0.704324	0.201576	-0.575537	0.363389
571	9.004072	-0.895981	2.780578	0.298327	-0.250259	0.187941	-0.742693	-0.158529	-0.439465	0.698817	0.205373	-0.577690	0.368443
572	9.140471	-0.932662	2.479079	0.468984	-0.192636	0.218158	-0.750026	-0.158736	-0.428905	0.693016	0.210813	-0.577822	0.376043
573	9.313194	-0.613311	2.002630	0.613439	-0.169856	0.256170	-0.754849	-0.160713	-0.418267	0.686449	0.217591	-0.576647	0.385902
574	9.963750	-0.900007	1.959307	0.648868	-0.090777	0.413428	-0.760193	-0.164906	-0.407406	0.679287	0.222435	-0.574639	0.398600
575	9.864850	-0.721128	2.104576	0.591031	0.028649	0.404308	-0.764721	-0.160862	-0.403351	0.673666	0.225591	-0.571348	0.410907
576	11.373809	-0.979092	2.748867	0.532277	0.124087	0.441653	-0.763566	-0.154234	-0.402703	0.668985	0.226682	-0.567270	0.423413
577	9.204004	-1.715601	2.546369	0.428869	0.244521	0.424589	-0.764623	-0.147584	-0.405454	0.666142	0.225559	-0.562311	0.434953
578	8.647000	-3.003130	2.187388	0.461107	0.138047	0.621368	-0.766088	-0.138183	-0.407885	0.660122	0.223501	-0.559225	0.448948
579	8.772914	-3.501179	2.346883	0.610577	-0.003232	0.638049	-0.767308	-0.129640	-0.407707	0.651481	0.224411	-0.556640	0.464073
580	9.237391	-3.521642	2.519885	0.910419	-0.169635	0.516407	-0.772136	-0.123155	-0.400448	0.640579	0.232047	-0.552631	0.480012
581	9.143481	-2.944621	2.438258	1.059849	-0.242299	0.513945	-0.778296	-0.122260	-0.388824	0.627804	0.242159	-0.547895	0.497023
582	9.304165	-2.919956	2.497852	0.983501	-0.233661	0.340636	-0.784711	-0.124686	-0.376606	0.616959	0.253050	-0.542613	0.510783
583	9.767470	-2.698983	2.790543	0.868200	-0.220672	0.127357	-0.787679	-0.131487	-0.365026	0.608700	0.264545	-0.537140	0.520558
584	9.572901	-3.086554	2.867003	0.772463	-0.116758	0.122708	-0.793015	-0.141639	-0.352312	0.602007	0.273829	-0.531132	0.529626
585	8.818755	-2.651445	2.740495	0.716937	-0.090501	-0.051671	-0.794108	-0.150873	-0.343290	0.597532	0.283875	-0.524409	0.536066
586	8.272985	-2.763560	2.766035	0.686039	-0.101695	-0.039473	-0.793068	-0.158382	-0.338059	0.592943	0.293561	-0.518028	0.542114
587	8.436119	-3.158751	2.814752	0.685967	-0.154446	-0.023855	-0.794672	-0.168707	-0.330500	0.587438	0.303486	-0.512353	0.548003
588	8.674807	-3.094438	2.960278	0.738900	-0.174913	0.075401	-0.797099	-0.177426	-0.319619	0.580275	0.313288	-0.506740	0.555289
589	8.840492	-3.070852	2.893831	0.761023	-0.171993	0.098047	-0.801133	-0.184672	-0.306463	0.572517	0.322854	-0.500963	0.563050
590	8.833053	-2.663572	2.948228	0.694054	-0.157810	0.117428	-0.804353	-0.190486	-0.296701	0.565081	0.331382	-0.495692	0.570227
591	8.777376	-2.215131	2.829989	0.571574	-0.152270	0.053198	-0.806902	-0.195442	-0.288766	0.559051	0.338866	-0.491335	0.575519
592	8.919589	-2.031749	2.819629	0.415461	-0.083180	-0.039480	-0.807606	-0.200934	-0.280723	0.555862	0.344859	-0.487228	0.578531
593	9.162271	-2.127177	2.919204	0.260099	0.018784	-0.116320	-0.805119	-0.207321	-0.275744	0.555506	0.348494	-0.483320	0.579971
594	9.132928	-2.105281	3.157486	0.153692	0.126576	-0.247419	-0.801101	-0.215510	-0.279877	0.558527	0.351134	-0.478427	0.579535
595	9.502551	-2.106125	3.386228	0.055282	0.224573	-0.324425	-0.797587	-0.228111	-0.284750	0.563955	0.352057	-0.473098	0.578091
596	9.353539	-1.706316	3.787621	0.072071	0.289405	-0.448212	-0.790907	-0.239286	-0.290801	0.571344	0.353760	-0.465847	0.575679
597	9.090520	-1.761226	3.688797	0.117306	0.305896	-0.404721	-0.781681	-0.253979	-0.300356	0.577937	0.355120	-0.458207	0.574391
598	8.781744	-1.347666	3.408834	0.141471	0.268184	-0.345678	-0.775101	-0.268438	-0.308705	0.583348	0.356841	-0.451038	0.573528
599	9.307942	-1.247844	3.412628	0.211869	0.236592	-0.271760	-0.766831	-0.282361	-0.314427	0.587018	0.358823	-0.443987	0.574049
600	10.118785	-1.141808	3.511632	0.244585	0.218128	-0.187183	-0.761211	-0.293416	-0.319811	0.589345	0.360854	-0.437293	0.575528
601	10.095555	-1.397444	3.377776	0.244918	0.333749	0.006807	-0.755775	-0.297335	-0.322162	0.590338	0.359623	-0.430691	0.580239
602	8.870271	-1.188215	3.409059	0.170039	0.413005	0.181490	-0.752391	-0.297856	-0.332839	0.590551	0.355272	-0.425157	0.586747
603	7.686404	-0.611684	3.120154	0.147938	0.280703	0.184421	-0.749962	-0.294272	-0.341458	0.589646	0.351949	-0.421527	0.592254
604	8.078606	-0.078460	3.329344	0.131461	0.055470	0.175114	-0.749946	-0.288555	-0.346074	0.587123	0.351374	-0.420577	0.595767
605	9.586836	-0.109248	3.625790	0.196565	-0.135680	0.160666	-0.752492	-0.287119	-0.341560	0.582623	0.353787	-0.421063	0.598407
606	10.628028	-0.517762	3.978495	0.302630	-0.147377	0.270436	-0.755203	-0.284487	-0.333605	0.575997	0.356799	-0.421089	0.602997
607	9.807476	-1.006751	4.053443	0.440964	-0.040313	0.294684	-0.759760	-0.281598	-0.325500	0.568873	0.359735	-0.418428	0.609829
608	8.375213	-0.877486	3.792964	0.445439	-0.000173	0.320714	-0.764270	-0.279469	-0.322798	0.561736	0.362114	-0.415311	0.617125
609	7.954325	-0.496785	3.498174	0.433092	-0.066679	0.343132	-0.768314	-0.276318	-0.313246	0.553737	0.364810	-0.413270	0.624098
610	8.533291	-0.471157	3.804783	0.455832	-0.152705	0.239985	-0.773395	-0.273985	-0.305280	0.546136	0.369774	-0.411029	0.629331
611	9.116925	-0.486454	4.076803	0.432190	-0.185311	0.203421	-0.776508	-0.271923	-0.296150	0.538809	0.375032	-0.409163	0.633736
612	9.135628	-0.615460	4.093904	0.358218	-0.139225	0.196806	-0.778943	-0.270658	-0.289013	0.532486	0.379047	-0.407616	0.637676
613	8.590820	-0.562433	4.112087	0.222641	-0.145167	0.204073	-0.782966	-0.268863	-0.281327	0.527004	0.381500	-0.407893	0.640584
614	8.596004	-0.548042	3.903937	0.101249	-0.136862	0.181769	-0.789388	-0.264914	-0.271217	0.522792	0.382852	-0.409448	0.642235
615	8.619737	-0.657192	3.877621	0.029455	-0.101039	0.161161	-0.792993	-0.260442	-0.267555	0.519689	0.383046	-0.411360	0.643415
616	8.789906	-0.657893	4.028646	-0.034435	-0.074270	0.152728	-0.793409	-0.255896	-0.267199	0.517390	0.382400	-0.413773	0.644103
617	8.717982	-0.479581	3.984419	-0.128034	-0.084378	0.069206	-0.795148	-0.251651	-0.265920	0.516826	0.381505	-0.416787	0.643144
618	8.853546	-0.634280	3.819276	-0.139582	-0.092184	0.016917	-0.795293	-0.248756	-0.265730	0.516919	0.381120	-0.419693	0.641404
619	9.541424	-1.129226	4.140171	-0.062568	-0.036884	0.109471	-0.797421	-0.246866	-0.264101	0.515747	0.379950	-0.421648	0.641760
620	9.279449	-1.440536	3.957768	0.060024	0.051607	0.254149	-0.799676	-0.242190	-0.264517	0.512471	0.377776	-0.422300	0.645229
621	10.501139	-2.119599	4.709239	0.141314	-0.016964	0.479028	-0.801164	-0.231713	-0.264693	0.505124	0.375291	-0.424176	0.651215
622	9.463750	-1.994327	3.843929	0.237950	-0.088009	0.422538	-0.807037	-0.220506	-0.260618	0.497083	0.375254	-0.425149	0.656766
623	8.979450	-1.729266	3.079216	0.280689	-0.195130	0.449912	-0.812658	-0.210423	-0.254728	0.487440	0.376682	-0.426689	0.662155
624	8.027194	-1.595851	2.289540	0.391497	-0.206045	0.499980	-0.817795	-0.197070	-0.245098	0.476089	0.378943	-0.427273	0.668715
625	8.524954	-2.661410	2.112747	0.519712	-0.260000	0.524063	-0.824255	-0.186238	-0.233669	0.462898	0.382799	-0.426702	0.676103
626	9.387146	-3.290129	2.541514	0.457065	-0.259657	0.459903	-0.831624	-0.179421	-0.221918	0.450941	0.386597	-0.426436	0.682164
627	9.748010	-3.502010	2.982953	0.415141	-0.229228	0.425304	-0.837547	-0.167458	-0.212178	0.439933	0.389771	-0.426137	0.687710
628	9.315339	-3.406711	3.042732	0.359819	-0.186899	0.327816	-0.839748	-0.159849	-0.204391	0.431022	0.392712	-0.425395	0.692124
629	8.746273	-2.879963	3.266770	0.369367	-0.192050	0.221216	-0.843795	-0.154204	-0.195578	0.423383	0.396607	-0.423722	0.695635
630	8.244921	-2.472540	3.252675	0.304773	-0.249546	0.144362	-0.847824	-0.151309	-0.187608	0.416848	0.401443	-0.422754	0.697395
631	8.213785	-2.843996	3.061661	0.191669	-0.282562	0.080083	-0.849237	-0.148973	-0.177041	0.411767	0.406236	-0.423135	0.697408
632	8.630784	-3.073169	3.266687	0.029705	-0.245972	0.045860	-0.853017	-0.149985	-0.165471	0.408817	0.409541	-0.425140	0.695989
633	8.543167	-3.072573	3.280827	-0.057875	-0.212716	-0.021840	-0.854907	-0.149934	-0.160070	0.407748	0.412129	-0.427571	0.693595
634	8.488931	-3.202676	3.234221	-0.128192	-0.197158	-0.084389	-0.856267	-0.156817	-0.151656	0.408303	0.414557	-0.430283	0.690136
635	8.198765	-2.953432	2.871585	-0.229932	-0.164109	-0.125941	-0.855378	-0.160193	-0.145948	0.410482	0.415915	-0.433820	0.685798
636	8.470965	-3.101261	2.417664	-0.338291	-0.115921	-0.244061	-0.856047	-0.163408	-0.143248	0.415639	0.416853	-0.437391	0.679829
637	8.911845	-3.339443	2.980370	-0.227876	-0.121684	-0.486789	-0.853114	-0.177904	-0.140665	0.423004	0.420724	-0.437513	0.672786
638	9.225401	-3.552047	2.204953	-0.129834	-0.084097	-0.373510	-0.850839	-0.192682	-0.138084	0.428390	0.424034	-0.436840	0.667719
639	10.068154	-2.872107	2.846509	-0.084505	0.186355	-0.386766	-0.846673	-0.206674	-0.141545	0.435798	0.424054	-0.433203	0.665277
640	9.988179	-1.899782	3.227823	0.065677	0.357620	-0.772366	-0.839918	-0.228562	-0.151619	0.448566	0.426520	-0.422626	0.662010
641	9.853283	-1.270648	3.075245	0.297352	0.264619	-0.954823	-0.830014	-0.256407	-0.157497	0.460752	0.433539	-0.408189	0.658129
642	9.807305	-0.919067	2.488082	0.259222	0.103134	-0.569682	-0.820920	-0.285542	-0.160243	0.466826	0.439204	-0.398883	0.655794
643	9.823730	-0.638082	2.310102	0.014637	0.044526	-0.187114	-0.815869	-0.298196	-0.159742	0.469451	0.440161	-0.396739	0.654578
644	8.721977	-0.175988	1.988615	-0.226908	0.063519	-0.094119	-0.809994	-0.308291	-0.164451	0.473200	0.437958	-0.398307	0.652401
645	9.010266	0.016046	1.960476	-0.311643	0.024015	-0.153274	-0.808490	-0.312355	-0.169273	0.478065	0.435871	-0.400900	0.648652
646	9.790539	-0.443617	2.531559	-0.260216	0.032064	-0.100891	-0.807802	-0.310360	-0.173705	0.481911	0.433787	-0.403111	0.645827
647	10.625664	-0.689349	3.031780	-0.193716	0.074680	0.073648	-0.806716	-0.310299	-0.177654	0.483200	0.430351	-0.405628	0.645586
648	9.709440	-0.897917	3.066925	-0.085510	0.134136	0.246088	-0.808551	-0.304748	-0.181472	0.481857	0.425807	-0.407575	0.648371
649	8.552958	-0.565907	3.137109	-0.026992	0.077358	0.184484	-0.809828	-0.300811	-0.188217	0.480298	0.423034	-0.408828	0.650550
650	8.335770	-0.264682	3.066510	-0.037102	-0.041602	0.096884	-0.810083	-0.297329	-0.190905	0.479038	0.422438	-0.410563	0.650775
651	8.646217	-0.412338	3.226731	-0.049732	-0.180739	0.056467	-0.812375	-0.291324	-0.187354	0.477240	0.423852	-0.413458	0.649341
652	9.120296	-0.486940	3.238931	-0.007555	-0.258753	0.044865	-0.811903	-0.289323	-0.181536	0.474603	0.426775	-0.416435	0.647454
653	9.214797	-0.571847	3.160477	0.063568	-0.207096	0.110247	-0.815666	-0.286699	-0.173705	0.470934	0.429151	-0.418522	0.647218
654	8.887494	-0.429274	2.814129	0.117238	-0.140080	0.162547	-0.817576	-0.285430	-0.166440	0.466669	0.430717	-0.419744	0.648473
655	9.139176	-0.332088	2.390806	0.164932	-0.130439	0.244453	-0.818707	-0.279731	-0.159618	0.461026	0.431926	-0.420903	0.650950
656	9.700936	-0.746291	2.752084	0.138447	-0.012646	0.358392	-0.822448	-0.269712	-0.158079	0.455085	0.430342	-0.422342	0.655233
657	9.818245	-0.669066	2.702046	0.078361	0.081880	0.374545	-0.827620	-0.259264	-0.158885	0.450252	0.426868	-0.423743	0.659923
658	9.796855	-0.964706	2.892039	0.067404	0.227902	0.317452	-0.828662	-0.248982	-0.165112	0.447441	0.421772	-0.423537	0.665223
659	10.298302	-1.699371	3.303417	-0.007188	0.282299	0.429631	-0.830497	-0.234825	-0.172833	0.444239	0.414365	-0.424653	0.671285
660	9.438308	-2.307595	3.215349	-0.121662	0.284300	0.478747	-0.832700	-0.218684	-0.184848	0.441245	0.405382	-0.427740	0.676762
661	9.589961	-3.072668	2.915234	-0.096537	0.166448	0.406042	-0.834404	-0.204665	-0.192441	0.438007	0.398849	-0.430818	0.680783
662	9.152515	-2.955806	3.004486	0.125602	-0.013701	0.215524	-0.837189	-0.195001	-0.194857	0.433998	0.398274	-0.430989	0.683572
663	8.024863	-2.825015	2.368947	0.386450	-0.150708	0.268260	-0.840406	-0.189566	-0.190653	0.425979	0.401409	-0.429125	0.687942
664	8.389214	-3.013327	1.992226	0.494941	-0.338308	0.253528	-0.843298	-0.183125	-0.178417	0.415664	0.408051	-0.427263	0.691494
665	9.310012	-3.264268	2.018231	0.484777	-0.367243	0.196076	-0.848182	-0.179505	-0.162938	0.405836	0.415511	-0.425225	0.694141
666	9.812286	-3.405878	2.580893	0.429185	-0.252400	0.132115	-0.851194	-0.177628	-0.150002	0.398298	0.421368	-0.422424	0.696681
667	9.216466	-2.887974	2.747311	0.364448	-0.155735	0.137666	-0.853119	-0.176107	-0.140893	0.391971	0.425320	-0.419804	0.699447
668	8.337513	-2.580114	2.590397	0.319024	-0.168871	0.123635	-0.855292	-0.174285	-0.133877	0.386130	0.429148	-0.417738	0.701591
669	8.384601	-2.882316	2.442147	0.275367	-0.162401	0.174409	-0.856431	-0.171374	-0.124877	0.379934	0.432131	-0.416698	0.703758
670	8.636299	-3.103921	2.530032	0.160417	-0.178523	0.139872	-0.859405	-0.165968	-0.118179	0.375112	0.434710	-0.417029	0.704560
671	8.796166	-3.176420	2.815869	0.111965	-0.157075	0.127897	-0.860915	-0.164133	-0.111694	0.370989	0.436720	-0.417836	0.705022
672	8.698439	-3.206816	3.006559	0.074125	-0.100591	0.110712	-0.861764	-0.159234	-0.106860	0.367962	0.437782	-0.418530	0.705538
673	8.724047	-3.442907	2.823426	0.083928	-0.054394	0.060251	-0.862843	-0.157895	-0.104461	0.365874	0.438659	-0.418380	0.706168
674	8.500399	-2.963841	2.920160	0.014586	-0.033528	-0.108790	-0.863383	-0.160420	-0.101617	0.367022	0.440172	-0.417490	0.705156
675	8.471689	-2.887827	2.873479	-0.020335	-0.055026	-0.271002	-0.860475	-0.167041	-0.099667	0.370509	0.443030	-0.415891	0.702482
676	8.837335	-3.298053	2.367658	-0.016516	-0.129213	-0.227515	-0.859155	-0.173688	-0.096917	0.372795	0.446632	-0.415086	0.699462
677	9.463746	-3.109958	2.433349	-0.029036	0.063325	-0.251277	-0.857029	-0.180720	-0.095758	0.377022	0.447575	-0.412896	0.697888
678	10.232830	-2.988835	2.957268	-0.020050	0.324519	-0.427519	-0.852846	-0.190244	-0.103335	0.385843	0.446425	-0.406901	0.697325
679	9.915775	-2.549868	3.680297	-0.025684	0.440526	-0.571184	-0.846969	-0.214014	-0.118038	0.397520	0.444634	-0.398837	0.696568
680	10.023235	-2.510379	3.537939	-0.016021	0.256315	-0.637143	-0.838123	-0.231325	-0.128299	0.408567	0.445997	-0.391346	0.693547
681	9.559142	-1.660132	2.962691	0.106287	0.128834	-0.471427	-0.832217	-0.247064	-0.134172	0.415091	0.448690	-0.384710	0.691647
682	9.122933	-1.478929	2.280420	0.105960	0.102503	-0.239573	-0.828473	-0.258603	-0.135479	0.418260	0.450007	-0.380265	0.691339
683	8.477894	-1.112741	2.155253	-0.011413	0.133354	-0.242772	-0.825516	-0.262926	-0.140579	0.422671	0.449876	-0.377241	0.690398
684	8.083529	-0.316831	2.049785	-0.121639	0.071820	-0.265449	-0.820195	-0.272513	-0.142252	0.427987	0.449871	-0.375945	0.687829
685	8.956676	0.048119	2.175249	-0.173153	-0.108420	-0.239544	-0.818313	-0.279378	-0.143585	0.431980	0.451690	-0.377197	0.683441
686	10.600159	-0.105798	2.745273	-0.158961	-0.146343	-0.202782	-0.816475	-0.281313	-0.141928	0.435105	0.453855	-0.378826	0.679110
687	10.922836	-0.629335	3.081461	-0.109435	-0.023495	-0.055930	-0.815424	-0.283113	-0.140658	0.436661	0.453700	-0.380092	0.677505
688	9.387389	-1.024806	3.157305	-0.071757	0.044145	0.085261	-0.815160	-0.280472	-0.141921	0.436514	0.451845	-0.381479	0.678060
689	8.337111	-0.869416	3.091768	-0.075409	-0.011722	0.101506	-0.819929	-0.276394	-0.140755	0.435723	0.450619	-0.383587	0.678196
690	8.134829	-0.508039	3.058002	-0.004592	-0.212725	0.077108	-0.821562	-0.273159	-0.135949	0.433109	0.452884	-0.386224	0.676863
691	8.815801	-0.588443	2.995121	0.122191	-0.377203	0.022305	-0.823345	-0.271203	-0.128276	0.428790	0.458912	-0.388062	0.674497
692	9.428312	-0.721834	2.947595	0.280170	-0.386119	0.056818	-0.826248	-0.269500	-0.112455	0.422501	0.466056	-0.388154	0.673515
693	9.382490	-0.671680	2.837985	0.400512	-0.285259	0.138733	-0.831004	-0.266857	-0.096076	0.414699	0.472237	-0.386452	0.675035
694	8.977165	-0.199456	2.156723	0.478740	-0.205467	0.204904	-0.833286	-0.260347	-0.077930	0.405735	0.477436	-0.383571	0.678460
695	9.574186	-0.086377	2.004103	0.512468	-0.123789	0.367357	-0.838291	-0.251157	-0.066413	0.394934	0.480507	-0.381084	0.684043
696	10.088032	-0.320901	2.618445	0.398483	0.007971	0.468483	-0.843803	-0.236389	-0.059905	0.384592	0.480047	-0.379958	0.690852
697	10.165862	-0.367846	2.412585	0.304601	0.109475	0.396663	-0.848877	-0.223216	-0.057768	0.377089	0.477958	-0.378650	0.697125
698	10.876001	-1.180854	2.941516	0.250055	0.189702	0.465286	-0.852338	-0.210254	-0.059588	0.369624	0.473681	-0.378166	0.704269
699	9.292162	-2.468469	2.509400	0.102117	0.259756	0.600128	-0.857410	-0.188053	-0.062002	0.362223	0.466319	-0.380419	0.711774
700	9.542639	-2.967865	2.254369	0.146456	0.199621	0.514436	-0.861784	-0.169394	-0.067514	0.355001	0.460646	-0.381653	0.718416
701	9.205675	-2.677549	2.605275	0.354501	0.086572	0.284897	-0.864579	-0.157665	-0.069495	0.348347	0.459841	-0.378549	0.723810
702	8.381938	-2.526440	2.311680	0.535544	-0.054844	0.210552	-0.865411	-0.153295	-0.066511	0.339983	0.462753	-0.373130	0.728728
703	8.574880	-2.865703	2.108685	0.492188	-0.201143	0.304531	-0.868421	-0.144335	-0.057115	0.329498	0.466838	-0.370147	0.732451
704	9.580657	-3.084661	2.469750	0.387550	-0.177737	0.291129	-0.871854	-0.135144	-0.044426	0.320285	0.469851	-0.368350	0.735510
705	9.720726	-2.825065	2.593699	0.272260	-0.117300	0.173877	-0.872466	-0.129174	-0.036814	0.314312	0.472144	-0.366781	0.737400
706	8.935711	-2.634922	2.692023	0.126152	-0.058975	0.107164	-0.873851	-0.124849	-0.030675	0.311108	0.473054	-0.366311	0.738409
707	8.176993	-2.571094	2.557914	-0.007219	-0.127931	0.124676	-0.874550	-0.120616	-0.027695	0.308402	0.474087	-0.368460	0.737813
708	8.432065	-3.059281	2.603183	-0.065019	-0.154630	0.174579	-0.875672	-0.113929	-0.022562	0.305324	0.474701	-0.372047	0.736897
709	8.764065	-3.329797	2.441539	-0.169552	-0.170836	0.140898	-0.876535	-0.110162	-0.015518	0.303565	0.475213	-0.377016	0.734765
710	8.975604	-3.390526	2.280821	-0.259867	-0.115263	0.095128	-0.876062	-0.104966	-0.011345	0.303777	0.474634	-0.382449	0.732240
711	8.980652	-3.411844	2.009210	-0.326544	-0.004794	-0.001184	-0.877673	-0.102113	-0.009043	0.306809	0.472798	-0.387366	0.729574
712	9.151044	-3.460998	1.711591	-0.422689	0.072020	-0.164641	-0.879096	-0.104030	-0.011305	0.313763	0.470442	-0.391533	0.725906
713	9.184556	-3.514679	1.930395	-0.446387	0.099042	-0.311022	-0.876402	-0.111132	-0.015144	0.323164	0.468693	-0.394603	0.721235
714	8.708850	-3.352174	1.653136	-0.493979	0.179947	-0.310747	-0.873126	-0.124250	-0.022916	0.333691	0.465350	-0.397644	0.716924
715	10.449787	-3.540262	1.944388	-0.671485	0.181644	-0.521018	-0.870386	-0.134056	-0.031145	0.348706	0.462430	-0.401347	0.709565
716	10.743240	-2.307997	2.676715	-0.547459	0.320517	-0.739999	-0.867068	-0.152940	-0.041397	0.366787	0.459945	-0.399979	0.702805
717	8.645456	-1.567182	2.290194	-0.361341	0.416943	-0.647344	-0.861579	-0.174481	-0.058024	0.382412	0.456656	-0.396164	0.698771
718	8.098951	-1.800967	2.343074	-0.344955	0.245608	-0.536289	-0.855066	-0.192727	-0.072492	0.394987	0.454815	-0.394196	0.694074
719	8.673574	-2.105442	2.649926	-0.187954	0.042644	-0.498820	-0.851247	-0.210675	-0.079970	0.403856	0.456747	-0.392081	0.688879
720	9.135077	-1.873985	2.434324	-0.035911	-0.022184	-0.351117	-0.846842	-0.222900	-0.081163	0.408860	0.459525	-0.389564	0.685499
721	9.772972	-1.820968	2.413080	0.122295	-0.106115	-0.112725	-0.845146	-0.230545	-0.075546	0.408367	0.462959	-0.387897	0.684428
722	9.407253	-1.957731	2.332412	0.194361	-0.107424	-0.060647	-0.844792	-0.231717	-0.069922	0.406579	0.466504	-0.385572	0.684399
723	8.819958	-0.907442	1.983202	0.211238	-0.130074	-0.056603	-0.843532	-0.232765	-0.062463	0.404286	0.470545	-0.383389	0.684217
724	9.144014	-0.403599	2.048265	0.201069	-0.218827	-0.077761	-0.845174	-0.235375	-0.053831	0.401792	0.475775	-0.381691	0.683018
725	9.516179	-0.073031	1.719914	0.180941	-0.322262	-0.155607	-0.844180	-0.241290	-0.043707	0.399657	0.482955	-0.380473	0.679904
726	10.478721	-0.284070	1.617191	0.228306	-0.338116	-0.078860	-0.843224	-0.243933	-0.030496	0.395960	0.489982	-0.379320	0.677679
727	10.413122	-0.718637	1.452710	0.294636	-0.213732	0.083573	-0.844110	-0.243257	-0.019177	0.390250	0.494760	-0.377977	0.678271
728	10.095465	-0.928058	1.539393	0.430038	-0.105028	0.214299	-0.846041	-0.238690	-0.010795	0.382297	0.497919	-0.375088	0.682081
729	9.732677	-0.984430	1.430746	0.551336	-0.077877	0.213971	-0.847214	-0.231389	0.000263	0.373218	0.501774	-0.370423	0.686818
730	9.634894	-0.638967	1.437923	0.685447	-0.030406	0.243320	-0.849935	-0.223358	0.007011	0.362754	0.505475	-0.363660	0.693294
731	9.484943	-0.486757	1.399970	0.841922	0.013511	0.266500	-0.852640	-0.215163	0.011661	0.350542	0.509625	-0.354678	0.701146
732	9.446666	-0.342523	1.557874	1.003005	0.028284	0.355895	-0.855644	-0.204667	0.019642	0.335478	0.513643	-0.343987	0.710843
733	10.832748	-0.431854	1.974954	1.001933	-0.057610	0.505911	-0.859189	-0.191559	0.028073	0.317488	0.517851	-0.335378	0.720107
734	9.389688	-0.828870	2.118862	0.891457	-0.080178	0.514710	-0.860921	-0.175152	0.038922	0.300267	0.521127	-0.328332	0.728330
735	9.027213	-1.215043	2.199220	0.683826	-0.161474	0.457500	-0.866601	-0.157663	0.048507	0.285359	0.524785	-0.324191	0.733534
736	9.093958	-1.501857	1.961145	0.520792	-0.205082	0.368920	-0.866608	-0.139831	0.057138	0.273153	0.528352	-0.321584	0.736760
737	9.367341	-2.122682	2.352778	0.467706	-0.176931	0.371882	-0.869903	-0.127298	0.067527	0.261553	0.531348	-0.319698	0.739630
738	9.347840	-2.983500	2.282860	0.510442	-0.140184	0.399861	-0.870811	-0.112634	0.075050	0.249322	0.533515	-0.317121	0.743394
739	9.126302	-3.062967	1.957543	0.498752	-0.126178	0.409500	-0.873149	-0.102535	0.082230	0.237038	0.535473	-0.314853	0.746961
740	9.712502	-3.044894	2.283247	0.443756	-0.066830	0.320951	-0.874170	-0.087012	0.087144	0.227084	0.536549	-0.311977	0.750479
741	9.573784	-2.564167	2.603229	0.386869	0.079485	0.112121	-0.875126	-0.079715	0.087821	0.221672	0.536609	-0.307192	0.754020
742	8.965430	-2.568327	2.573639	0.255912	0.177620	0.006272	-0.874318	-0.076902	0.084323	0.219944	0.535045	-0.302624	0.757476
743	8.911573	-2.603034	2.680928	0.051864	0.232060	-0.022639	-0.876631	-0.077111	0.077241	0.221062	0.532075	-0.300765	0.759979
744	8.974055	-2.725712	2.750379	-0.156842	0.294476	-0.110801	-0.876269	-0.080703	0.066919	0.226208	0.527588	-0.300678	0.761625
745	8.998690	-2.658814	2.828245	-0.340036	0.401881	-0.235569	-0.876661	-0.087022	0.053395	0.235706	0.521474	-0.301733	0.762538
746	8.920398	-2.708040	2.950420	-0.524340	0.509749	-0.334169	-0.875435	-0.096323	0.036778	0.249340	0.513208	-0.303819	0.762982
747	10.888251	-3.158446	3.518415	-0.684377	0.451696	-0.432946	-0.874556	-0.110411	0.016522	0.265580	0.505592	-0.307724	0.761019
748	8.413441	-1.104871	3.251304	-0.471207	0.381349	-0.666390	-0.871713	-0.132828	0.001605	0.282815	0.501332	-0.306102	0.758277
749	8.529321	-1.826107	2.526482	-0.358485	0.254158	-0.368681	-0.865832	-0.152705	-0.015387	0.293463	0.497820	-0.306573	0.756352
750	8.782795	-2.067636	3.098312	-0.237136	0.249529	-0.312281	-0.865974	-0.162791	-0.025571	0.302094	0.494572	-0.305597	0.755479
751	9.269088	-1.698929	3.184339	-0.158510	0.279103	-0.241736	-0.862310	-0.170225	-0.035073	0.308934	0.490996	-0.304095	0.755651
752	8.937696	-1.319412	3.366892	-0.159792	0.269970	-0.212191	-0.859293	-0.176536	-0.046520	0.315369	0.487231	-0.302772	0.755961
753	8.690398	-1.134336	3.505993	-0.211362	0.223281	-0.214846	-0.857867	-0.184267	-0.056143	0.321959	0.483941	-0.302626	0.755355
754	8.846083	-1.094779	3.759623	-0.224817	0.177879	-0.214914	-0.857635	-0.188412	-0.066475	0.328476	0.481119	-0.302813	0.754276
755	9.001069	-1.254655	3.608485	-0.199152	0.104603	-0.235219	-0.855573	-0.195894	-0.073470	0.334520	0.479770	-0.303008	0.752398
756	8.977284	-1.125318	3.785213	-0.126269	0.090804	-0.174428	-0.851703	-0.200223	-0.077394	0.338929	0.478635	-0.302647	0.751292
757	9.186992	-1.040331	3.839691	-0.017083	0.063254	-0.146888	-0.849808	-0.204290	-0.081693	0.341647	0.478568	-0.301194	0.750688
758	9.027042	-0.927245	3.835311	0.035876	0.046199	-0.087814	-0.847149	-0.207976	-0.082837	0.342926	0.478671	-0.299523	0.750707
759	8.984836	-0.677778	3.699399	0.072878	0.031295	-0.046130	-0.848703	-0.213224	-0.083718	0.343090	0.479085	-0.297874	0.751024
760	9.219630	-0.448176	3.827997	0.017354	0.007098	-0.040790	-0.847907	-0.215152	-0.083499	0.343606	0.479364	-0.297199	0.750878
761	9.150256	-0.686518	3.702718	-0.044607	-0.002227	-0.028411	-0.847241	-0.215135	-0.084292	0.344449	0.479370	-0.297684	0.750295
762	9.040908	-0.665789	3.669219	-0.071507	0.022970	-0.005602	-0.846833	-0.215804	-0.085622	0.345382	0.478590	-0.298569	0.750013
763	9.013564	-0.783473	3.576164	-0.002805	0.067290	0.030966	-0.846292	-0.213696	-0.088212	0.345361	0.477487	-0.298495	0.750754
