# Supplementary material for: Identification of Haptic Based Guiding Using Hard Reins
Source: PLoS One. 2015 Jul 22;10(7):e0132020. doi: 10.1371/journal.pone.0132020 (PMC4511788; doi:10.1371/journal.pone.0132020)
Supplement: S1 File — (ZIP) [file pone.0132020.s001.zip › MotionData1/Subject2/T8/fh8.txt]

// Start Time: 0
// Sample rate: 25.0Hz
// Scenario: 4.9
// Firmware Version: 2.6.1
Counter	Acc_X	Acc_Y	Acc_Z	Gyr_X	Gyr_Y	Gyr_Z	Mag_X	Mag_Y	Mag_Z	Quat_w	Quat_x	Quat_y	Quat_z
197	-0.997241	0.936517	10.862810	0.219151	-0.154163	-0.094664	-0.192915	0.048683	-0.676570	0.310920	0.036866	-0.011535	-0.949651
198	-1.089846	0.810475	11.092864	0.512503	-0.038731	-0.041004	-0.197925	0.034755	-0.679476	0.309709	0.039240	-0.021502	-0.949778
199	-0.162174	2.272916	9.582873	0.378816	0.034857	-0.084836	-0.199948	0.023409	-0.680592	0.307804	0.042331	-0.028546	-0.950079
200	0.354582	-0.057125	8.686490	0.427215	0.013981	-0.098388	-0.199356	0.012598	-0.683035	0.305543	0.045196	-0.036516	-0.950404
201	-0.418001	0.920336	10.194354	0.439399	0.012032	-0.059136	-0.198328	-0.005056	-0.686716	0.304015	0.048146	-0.044850	-0.950392
202	-1.459479	1.801286	10.915190	0.271265	0.097886	-0.064860	-0.197345	-0.015733	-0.688646	0.302564	0.051626	-0.049371	-0.950448
203	-1.287124	1.614959	10.195418	0.321715	0.129617	-0.112916	-0.196763	-0.025314	-0.690043	0.300197	0.056191	-0.054703	-0.950648
204	-0.661169	1.058048	8.991647	0.504442	0.110545	-0.133077	-0.193140	-0.039835	-0.693344	0.297181	0.061378	-0.063500	-0.950728
205	-0.248295	0.390018	8.658381	0.597206	0.066652	-0.077299	-0.190421	-0.056952	-0.695622	0.295030	0.066299	-0.074434	-0.950274
206	-0.276598	0.818616	8.750067	0.398232	0.032302	-0.011811	-0.189142	-0.074336	-0.696588	0.294231	0.069186	-0.081820	-0.949709
207	-0.799588	0.944081	9.121302	0.258318	0.006828	0.045409	-0.187775	-0.082825	-0.700055	0.294731	0.070737	-0.086766	-0.949000
208	-1.313731	1.286600	9.711240	0.241864	-0.026530	0.098250	-0.188004	-0.089666	-0.698049	0.295758	0.071361	-0.091705	-0.948169
209	-1.536228	1.913541	9.677111	0.077255	-0.059739	0.088314	-0.190848	-0.095672	-0.697548	0.297193	0.070528	-0.093615	-0.947596
210	-1.259129	2.179778	9.360562	-0.034583	-0.119268	0.080212	-0.194528	-0.092642	-0.696946	0.298162	0.067791	-0.093829	-0.947470
211	-0.680832	2.020385	9.046137	0.270564	-0.196226	0.055523	-0.198052	-0.093992	-0.696389	0.298452	0.065599	-0.100164	-0.946885
212	-0.139435	2.097534	8.914985	0.283105	-0.238327	0.043863	-0.204404	-0.104631	-0.694329	0.298257	0.062583	-0.107035	-0.946398
213	0.090395	2.167133	8.666276	0.015627	-0.230538	0.042774	-0.210802	-0.107335	-0.692190	0.298533	0.058199	-0.108741	-0.946397
214	0.186052	2.358006	9.196342	-0.098011	-0.228061	0.031379	-0.219982	-0.104277	-0.688659	0.298586	0.053127	-0.108312	-0.946727
215	0.138816	2.487574	9.762981	0.034358	-0.194899	0.037779	-0.227311	-0.103417	-0.687636	0.298829	0.049499	-0.110171	-0.946633
216	-0.122985	3.018809	9.790573	0.120405	-0.139656	0.022931	-0.228874	-0.105599	-0.685694	0.298727	0.047427	-0.113334	-0.946397
217	-0.187436	2.779366	9.973420	0.177611	-0.086333	0.044656	-0.233303	-0.108859	-0.684883	0.299194	0.046692	-0.117294	-0.945804
218	-0.564599	2.358175	10.483706	0.383260	-0.033839	0.074558	-0.234829	-0.117061	-0.683906	0.299971	0.048061	-0.124842	-0.944522
219	0.224726	3.676776	10.345462	0.428150	0.044695	0.075205	-0.235273	-0.131290	-0.683393	0.301067	0.051226	-0.132786	-0.942922
220	0.596114	2.658162	8.513756	0.346181	0.048543	0.044382	-0.233381	-0.141425	-0.684555	0.301555	0.054007	-0.139092	-0.941701
221	0.167852	2.525420	8.842755	0.160015	0.018813	0.039488	-0.234777	-0.148943	-0.684350	0.302168	0.055120	-0.142103	-0.940990
222	-0.345965	2.909235	9.567742	0.056145	0.010030	0.037153	-0.233722	-0.151001	-0.683610	0.302717	0.055442	-0.143168	-0.940634
223	-0.514660	3.618727	9.925814	0.185009	-0.003939	0.022369	-0.233440	-0.154697	-0.683650	0.302907	0.056348	-0.146767	-0.939964
224	-0.705998	3.542731	9.753563	0.199577	-0.021208	-0.033937	-0.234580	-0.160985	-0.683695	0.301896	0.057162	-0.150634	-0.939628
225	-0.672301	3.182455	9.996655	-0.066992	-0.017786	-0.055342	-0.233658	-0.163180	-0.682179	0.300860	0.056551	-0.149481	-0.940181
226	-0.445957	3.098513	9.863967	-0.312134	0.013590	-0.046523	-0.233948	-0.158390	-0.681868	0.300264	0.054968	-0.143502	-0.941396
227	-0.288604	3.170357	9.377996	-0.261937	0.048649	-0.042527	-0.233867	-0.148812	-0.683069	0.299868	0.054403	-0.138284	-0.942336
228	-0.181770	2.925641	9.059447	-0.009683	0.050458	-0.021372	-0.232702	-0.145807	-0.684867	0.299557	0.055264	-0.137800	-0.942456
229	-0.328692	2.301545	9.082378	0.190598	0.066238	0.010021	-0.230994	-0.147458	-0.684392	0.299697	0.057596	-0.141045	-0.941791
230	-0.839694	3.418659	9.736467	0.047327	0.062661	0.022549	-0.229788	-0.152116	-0.685490	0.300156	0.058901	-0.141613	-0.941479
231	-0.980999	3.897876	10.363212	-0.174389	0.069622	-0.029142	-0.227960	-0.150757	-0.686927	0.299982	0.059266	-0.137931	-0.942058
232	-0.346929	2.774555	9.566203	-0.041767	0.062734	-0.060325	-0.226405	-0.147754	-0.688085	0.299025	0.060275	-0.136719	-0.942475
233	0.093049	2.519980	9.232650	0.009251	0.069681	-0.054818	-0.225092	-0.149130	-0.687472	0.298148	0.061791	-0.136451	-0.942693
234	0.101934	2.418293	9.034345	-0.000626	0.080182	-0.039010	-0.221697	-0.147642	-0.688801	0.297577	0.063315	-0.135937	-0.942847
235	-0.031001	2.736854	9.053574	0.015450	0.090691	-0.028176	-0.219860	-0.148199	-0.689610	0.297255	0.065158	-0.135687	-0.942859
236	-0.118157	3.036330	9.240408	0.102274	0.085474	-0.040697	-0.219189	-0.151761	-0.688879	0.296493	0.067392	-0.137081	-0.942740
237	-0.329047	3.254860	9.381721	0.060339	0.076814	-0.071770	-0.216553	-0.154237	-0.691142	0.295253	0.069346	-0.137723	-0.942894
238	-0.559755	3.401582	9.584860	-0.025459	0.073376	-0.098748	-0.213406	-0.156170	-0.690562	0.293562	0.070759	-0.136698	-0.943466
239	-0.705070	3.340194	9.587811	-0.001145	0.078754	-0.132004	-0.212368	-0.153848	-0.692106	0.291271	0.072563	-0.136102	-0.944125
240	-0.792845	3.220719	9.618436	0.033889	0.086729	-0.161679	-0.211312	-0.154674	-0.693682	0.288363	0.074750	-0.136024	-0.944858
241	-0.707615	2.988683	9.458827	0.067081	0.094658	-0.175576	-0.207359	-0.160168	-0.693925	0.285183	0.077376	-0.136557	-0.945535
242	-0.701302	2.530755	9.157920	0.053506	0.070149	-0.143249	-0.204860	-0.163193	-0.693087	0.282532	0.079308	-0.136970	-0.946110
243	-0.694897	2.747490	9.266095	-0.011054	0.081402	-0.111036	-0.202750	-0.165940	-0.694180	0.280654	0.081056	-0.136175	-0.946636
244	-0.835051	2.716458	9.771612	-0.052401	0.106618	-0.075975	-0.200660	-0.163212	-0.698194	0.279534	0.082897	-0.134484	-0.947050
245	-1.016327	3.655636	11.278740	0.045953	0.213085	-0.065847	-0.196206	-0.164604	-0.698533	0.278764	0.087330	-0.134089	-0.946934
246	-1.243999	3.254904	10.209093	0.083818	0.276435	-0.082955	-0.188731	-0.167654	-0.700227	0.277754	0.093167	-0.134009	-0.946686
247	-1.293757	2.744754	9.203941	0.033782	0.266143	-0.076375	-0.181655	-0.169470	-0.702033	0.276934	0.098576	-0.133045	-0.946514
248	-1.097412	2.549767	8.072923	-0.078927	0.205036	-0.070442	-0.174326	-0.169508	-0.704342	0.276267	0.102119	-0.130298	-0.946716
249	-0.825978	2.682925	8.266768	-0.088108	0.140972	-0.042602	-0.165297	-0.170377	-0.705521	0.275988	0.104384	-0.127782	-0.946893
250	-0.798751	2.437492	8.297356	0.006574	0.102437	-0.020963	-0.162811	-0.169020	-0.708519	0.275783	0.106323	-0.127322	-0.946799
251	-0.926879	2.075614	8.390428	0.092188	0.059506	0.023527	-0.162811	-0.169568	-0.707619	0.276168	0.107843	-0.128789	-0.946316
252	-1.264732	2.100139	8.470525	0.075778	0.022706	0.078011	-0.162012	-0.172309	-0.707270	0.277154	0.108354	-0.130328	-0.945759
253	-1.488995	3.124460	9.397438	-0.037115	-0.012483	0.082604	-0.161752	-0.171215	-0.708557	0.278746	0.107644	-0.129852	-0.945437
254	-1.580610	3.800376	9.982758	-0.128161	0.004137	0.027521	-0.163334	-0.169702	-0.707354	0.279247	0.106812	-0.127518	-0.945702
255	-1.524200	3.601171	9.475317	-0.119741	0.008766	-0.039416	-0.162840	-0.164642	-0.707312	0.278761	0.106377	-0.125135	-0.946212
256	-1.309366	3.273034	8.892932	-0.081028	-0.015550	-0.085162	-0.162069	-0.161910	-0.707943	0.277200	0.105750	-0.123535	-0.946951
257	-1.151997	2.999509	8.720208	-0.100578	-0.043478	-0.119870	-0.164173	-0.159298	-0.708662	0.275018	0.104636	-0.121661	-0.947953
258	-1.163620	2.712205	9.115931	-0.052361	-0.058426	-0.115231	-0.164962	-0.158336	-0.708770	0.272701	0.103424	-0.120777	-0.948868
259	-1.067207	2.678690	9.412705	0.015535	-0.052412	-0.098896	-0.167045	-0.160104	-0.708368	0.270651	0.102709	-0.121191	-0.949480
260	-1.124432	2.766971	9.822752	0.016395	-0.017501	-0.091687	-0.169393	-0.161186	-0.708085	0.268688	0.102586	-0.121442	-0.950018
261	-1.153575	2.743185	9.834746	0.063687	0.014805	-0.054213	-0.167307	-0.160513	-0.707592	0.267551	0.103278	-0.122489	-0.950130
262	-1.026614	2.617965	9.320337	0.121008	0.022762	-0.051175	-0.167021	-0.164209	-0.708667	0.266273	0.104385	-0.124590	-0.950095
263	-1.136555	2.442854	9.189502	0.079699	0.022730	-0.015349	-0.166219	-0.167771	-0.707938	0.265860	0.105198	-0.125962	-0.949940
264	-1.088800	2.365707	9.250686	0.033005	0.013866	0.016851	-0.165809	-0.170783	-0.707974	0.265782	0.105463	-0.126609	-0.949846
265	-0.852283	2.358231	8.981808	0.029321	0.008535	0.045817	-0.165679	-0.171058	-0.707461	0.266604	0.105556	-0.127200	-0.949526
266	-0.820031	2.152477	8.630706	0.020227	-0.010730	0.080883	-0.164896	-0.171200	-0.706699	0.267411	0.105082	-0.127903	-0.949258
267	-1.217818	2.550190	9.477413	-0.085529	-0.009123	0.099686	-0.166216	-0.169140	-0.706400	0.269452	0.104064	-0.126493	-0.948982
268	-1.392849	3.039386	10.135804	-0.234777	0.050323	0.063705	-0.165466	-0.162713	-0.707253	0.270900	0.103461	-0.121955	-0.949229
269	-1.483996	3.133076	9.868514	-0.229952	0.089041	0.005776	-0.164194	-0.156152	-0.707596	0.271692	0.103765	-0.117076	-0.949584
270	-1.505330	2.862767	9.505116	-0.179611	0.106732	-0.032606	-0.160830	-0.149601	-0.708358	0.271470	0.104782	-0.113059	-0.950022
271	-1.389678	2.830360	9.426845	-0.124017	0.113783	-0.055125	-0.158764	-0.145234	-0.708087	0.270930	0.106280	-0.109935	-0.950377
272	-1.395023	2.762647	9.291534	-0.086349	0.098124	-0.076064	-0.154469	-0.140878	-0.709661	0.269697	0.107740	-0.107639	-0.950826
273	-1.451010	2.704862	9.127938	-0.082668	0.091225	-0.096321	-0.151985	-0.140891	-0.709698	0.268231	0.109127	-0.105348	-0.951339
274	-1.383459	2.699274	9.045584	-0.053918	0.056312	-0.130623	-0.150674	-0.140898	-0.710753	0.265550	0.110053	-0.103803	-0.952154
275	-1.386352	2.631997	9.059255	0.040882	0.029211	-0.130043	-0.147536	-0.140778	-0.711187	0.263037	0.110987	-0.104140	-0.952706
276	-1.294756	2.607449	9.130277	0.087306	-0.011961	-0.121958	-0.148445	-0.142415	-0.710155	0.260071	0.111342	-0.105662	-0.953311
277	-1.271466	2.482685	9.287251	-0.030907	-0.040055	-0.111502	-0.149221	-0.143368	-0.711058	0.257925	0.110530	-0.105043	-0.954056
278	-1.141469	2.747893	9.832293	-0.022158	-0.035036	-0.079694	-0.149756	-0.142409	-0.709230	0.256131	0.109804	-0.104671	-0.954664
279	-1.238638	2.999213	9.975404	0.092299	-0.027172	-0.064656	-0.152341	-0.147046	-0.710271	0.254639	0.109746	-0.106466	-0.954872
280	-1.238863	2.983299	9.489783	0.126314	0.008767	-0.044003	-0.151011	-0.151707	-0.708914	0.253442	0.110555	-0.108764	-0.954838
281	-1.211546	2.769700	8.919946	0.199647	0.007103	-0.022366	-0.152440	-0.153067	-0.709294	0.252593	0.111594	-0.112557	-0.954502
282	-1.208859	2.799342	9.182208	0.187746	0.029654	0.036667	-0.150310	-0.159372	-0.710293	0.252887	0.112935	-0.116095	-0.953843
283	-1.119024	2.874978	8.978034	0.226105	0.050592	0.074024	-0.149495	-0.165808	-0.708429	0.253913	0.114698	-0.120404	-0.952825
284	-1.196515	2.842075	9.031194	0.354685	0.036517	0.126033	-0.147863	-0.177448	-0.707792	0.255528	0.116797	-0.127287	-0.951242
285	-1.109744	2.826392	8.842818	0.263259	0.041657	0.168538	-0.146504	-0.186897	-0.707129	0.258234	0.118314	-0.132566	-0.949602
286	-1.232293	3.228395	9.434869	0.067877	0.050114	0.229813	-0.145572	-0.189912	-0.707044	0.262520	0.118916	-0.134161	-0.948126
287	-1.370306	3.506637	9.626705	0.015938	0.076312	0.243722	-0.144528	-0.189097	-0.707956	0.267322	0.119590	-0.134747	-0.946615
288	-1.321378	3.608440	9.223722	0.093823	0.046668	0.237148	-0.143215	-0.189924	-0.708114	0.271678	0.120247	-0.136860	-0.944987
289	-1.266815	3.149651	8.763779	0.062419	0.013453	0.256966	-0.143219	-0.189651	-0.707594	0.276436	0.119931	-0.138708	-0.943377
290	-1.563170	3.562230	9.225276	-0.066454	-0.011074	0.246408	-0.142710	-0.187739	-0.706548	0.281181	0.118583	-0.138127	-0.942229
291	-1.468272	3.339032	8.834982	-0.259541	-0.005753	0.218520	-0.144566	-0.182666	-0.707505	0.285908	0.116220	-0.133920	-0.941709
292	-1.253133	3.034354	8.846446	-0.198587	-0.058196	0.176351	-0.145024	-0.171717	-0.706356	0.289503	0.113428	-0.130943	-0.941369
293	-0.967330	2.811611	9.091349	0.101943	-0.129104	0.169336	-0.146074	-0.170891	-0.706590	0.292135	0.110942	-0.134123	-0.940404
294	-0.848695	2.847583	9.359893	0.093124	-0.122995	0.135775	-0.152866	-0.172771	-0.704955	0.294126	0.108722	-0.136915	-0.939640
295	-0.867727	2.884117	9.461410	-0.098264	-0.081043	0.126613	-0.155752	-0.171250	-0.704767	0.296515	0.106045	-0.135931	-0.939338
296	-0.594512	3.254103	10.030453	-0.038152	-0.040896	0.088406	-0.156801	-0.171245	-0.703717	0.298118	0.104724	-0.135668	-0.939017
297	-0.671372	3.303535	10.269597	-0.049468	0.034446	0.034873	-0.156804	-0.170150	-0.704741	0.298995	0.104716	-0.134719	-0.938876
298	-0.542134	2.494285	9.434894	-0.051132	0.078340	0.038358	-0.154711	-0.170161	-0.705031	0.300010	0.105692	-0.133393	-0.938632
299	-0.863533	2.460547	9.379603	-0.027956	0.108133	0.067805	-0.150294	-0.165259	-0.705178	0.301658	0.107075	-0.132436	-0.938082
300	-0.817400	2.498447	9.307546	-0.051202	0.122122	0.070325	-0.147681	-0.165136	-0.704958	0.303391	0.108786	-0.130912	-0.937540
301	-1.278381	2.513093	9.775501	-0.099719	0.115075	0.100037	-0.143631	-0.163926	-0.706041	0.305810	0.109765	-0.128590	-0.936961
302	-1.294209	2.675582	9.390597	-0.071019	0.134411	0.102125	-0.139461	-0.160937	-0.707109	0.308205	0.111501	-0.126684	-0.936231
303	-1.347240	2.707803	8.781021	-0.058551	0.104760	0.123292	-0.136858	-0.159310	-0.706615	0.310932	0.112491	-0.125224	-0.935407
304	-1.389682	2.856665	8.590846	-0.063927	0.071564	0.121418	-0.132550	-0.156869	-0.708725	0.313507	0.113043	-0.123879	-0.934660
305	-2.388271	3.017244	8.221607	0.061304	0.021208	0.125133	-0.129812	-0.155515	-0.708753	0.315772	0.113277	-0.125179	-0.933695
306	-2.347116	3.376971	7.989877	0.231242	-0.059209	0.123503	-0.132923	-0.161657	-0.706568	0.317379	0.113236	-0.130174	-0.932471
307	-1.600988	3.371781	8.194860	0.168665	-0.120652	0.087348	-0.136154	-0.168618	-0.705812	0.318312	0.111670	-0.134312	-0.931755
308	-0.953234	3.073268	9.752702	-0.194672	-0.136064	0.054394	-0.137475	-0.167107	-0.704354	0.319353	0.107660	-0.131697	-0.932244
309	-0.308904	3.308691	11.307099	-0.241143	-0.049035	0.025993	-0.142224	-0.160241	-0.703181	0.320233	0.104928	-0.127593	-0.932824
310	0.012589	3.044122	10.549094	0.020554	-0.012864	-0.039952	-0.144334	-0.157493	-0.702346	0.319388	0.104836	-0.128000	-0.933069
311	-0.096051	2.745666	9.409904	-0.101690	-0.028254	-0.088485	-0.142756	-0.159007	-0.702644	0.317899	0.103600	-0.126132	-0.933969
312	-0.291221	2.470206	9.278650	-0.367209	-0.035124	-0.136261	-0.142149	-0.149978	-0.703857	0.315997	0.100866	-0.119235	-0.935818
313	-0.558382	2.596775	9.090157	-0.343829	-0.075177	-0.167847	-0.143900	-0.142034	-0.702072	0.313386	0.097358	-0.112965	-0.937843
314	-0.836623	2.519487	9.060428	-0.479608	-0.097745	-0.222601	-0.145250	-0.134227	-0.702363	0.309889	0.092931	-0.104166	-0.940469
315	-1.499483	2.322324	9.746378	-0.626382	-0.048740	-0.219825	-0.148348	-0.118201	-0.702417	0.306808	0.088271	-0.092290	-0.943165
316	-1.860639	2.445095	10.435807	-0.401006	-0.012006	-0.205595	-0.148182	-0.101783	-0.701612	0.303590	0.085875	-0.084456	-0.945159
317	-2.811848	2.504210	9.252724	-0.362594	0.028645	-0.146686	-0.148233	-0.092615	-0.702038	0.301485	0.084247	-0.077178	-0.946601
318	-3.042437	3.006715	9.402276	-0.355103	-0.034568	-0.042714	-0.147764	-0.082766	-0.702595	0.301189	0.081429	-0.070613	-0.947454
319	-2.010396	3.171797	8.604630	-0.005433	-0.055737	0.011488	-0.150139	-0.079743	-0.701107	0.301334	0.080242	-0.070926	-0.947485
320	-1.375551	2.143534	8.222051	0.285203	-0.080317	0.042203	-0.150630	-0.085214	-0.701412	0.301521	0.080290	-0.076906	-0.946955
321	-1.263220	2.259052	10.106490	0.531868	-0.005513	0.075061	-0.151740	-0.097249	-0.700867	0.302058	0.083219	-0.087209	-0.945638
322	-0.677192	3.146598	10.842199	0.796906	0.091409	0.044729	-0.152136	-0.118591	-0.702623	0.301662	0.089585	-0.101815	-0.943720
323	-0.666349	3.347569	9.738961	0.643679	0.108478	-0.065529	-0.148604	-0.141871	-0.702905	0.299466	0.095570	-0.113330	-0.942519
324	-1.304916	2.548726	8.776424	0.157240	0.009174	-0.138115	-0.146803	-0.158847	-0.704392	0.296536	0.096908	-0.115999	-0.942984
325	-1.513720	2.380367	9.028623	-0.116709	-0.067899	-0.133318	-0.149280	-0.159106	-0.705909	0.294081	0.095195	-0.114066	-0.944163
326	-1.375845	2.725690	9.838865	-0.041753	-0.069902	-0.109858	-0.152055	-0.154714	-0.704531	0.291887	0.093792	-0.113503	-0.945051
327	-0.708949	2.788022	9.901117	0.145355	-0.026283	-0.122624	-0.152960	-0.156351	-0.704792	0.289229	0.094363	-0.116292	-0.945473
328	-0.254190	2.246239	9.275756	0.289315	0.006911	-0.078511	-0.154481	-0.164826	-0.704594	0.287179	0.096261	-0.121595	-0.945239
329	-0.277888	1.969982	9.320848	0.127938	-0.006407	-0.013698	-0.154817	-0.174676	-0.704686	0.286659	0.096782	-0.124114	-0.945016
330	-0.203725	2.529214	9.922622	-0.244600	0.023798	0.054269	-0.156275	-0.171110	-0.704758	0.288172	0.095606	-0.119482	-0.945273
331	-0.521494	2.657347	10.116686	-0.268037	0.058737	0.098401	-0.153166	-0.165653	-0.705656	0.290689	0.094750	-0.114341	-0.945224
332	-0.864167	2.373791	9.320935	-0.144551	0.092230	0.125919	-0.152408	-0.159636	-0.707936	0.293527	0.095278	-0.111332	-0.944653
333	-0.737932	2.145325	8.860619	-0.165973	0.158742	0.145315	-0.148249	-0.154732	-0.708985	0.296949	0.096775	-0.107601	-0.943863
334	-0.935742	2.170990	8.884249	-0.109112	0.132372	0.225885	-0.142043	-0.142450	-0.709217	0.301689	0.098053	-0.105213	-0.942497
335	-1.761096	2.237186	8.764763	0.169741	0.031993	0.267470	-0.141756	-0.146145	-0.710550	0.306466	0.098932	-0.108782	-0.940456
336	-2.553158	2.878239	9.533559	0.262791	-0.015975	0.236605	-0.141855	-0.151892	-0.710088	0.310326	0.099639	-0.114312	-0.938458
337	-2.997880	2.819067	9.498264	0.234377	-0.023603	0.187147	-0.142987	-0.159548	-0.710405	0.313300	0.100152	-0.119233	-0.936801
338	-2.953090	3.028112	8.762510	0.091480	-0.061016	0.140195	-0.144139	-0.164058	-0.710173	0.315445	0.099145	-0.121648	-0.935877
339	-2.704578	3.330015	9.025782	0.064852	-0.116994	0.071048	-0.149638	-0.162249	-0.710849	0.316327	0.097250	-0.123730	-0.935505
340	-2.082363	3.219762	9.163336	0.109953	-0.157214	-0.025910	-0.154062	-0.166878	-0.709017	0.315135	0.094972	-0.126763	-0.935736
341	-1.492507	3.333728	8.611636	-0.181323	-0.158926	-0.100437	-0.157726	-0.166859	-0.708186	0.313152	0.091224	-0.124182	-0.937119
342	-1.384036	3.645502	8.599866	-0.141440	-0.186669	-0.220054	-0.162204	-0.161636	-0.707162	0.308765	0.087296	-0.122323	-0.939192
343	-1.576559	3.042665	9.166549	-0.044681	-0.216315	-0.275929	-0.168219	-0.161467	-0.706941	0.303079	0.083790	-0.122365	-0.941355
344	-1.562863	2.240818	9.671490	-0.204018	-0.212952	-0.277257	-0.175033	-0.159104	-0.706169	0.297634	0.079132	-0.119371	-0.943877
345	-1.283835	2.723731	11.005987	-0.203878	-0.171203	-0.329989	-0.181334	-0.155651	-0.704100	0.291262	0.075647	-0.115990	-0.946568
346	-1.115213	2.647388	11.638089	-0.106824	-0.074917	-0.412725	-0.182654	-0.152495	-0.705860	0.283400	0.074475	-0.113798	-0.949309
347	-0.409039	2.184247	9.843526	-0.240595	-0.006452	-0.442798	-0.181878	-0.152090	-0.704057	0.275281	0.074139	-0.108541	-0.952335
348	-0.226771	2.058038	8.360153	-0.342326	-0.034152	-0.470122	-0.183885	-0.144006	-0.703947	0.266709	0.072532	-0.101526	-0.955666
349	-0.407130	1.828130	8.219683	-0.376321	-0.058560	-0.475735	-0.183514	-0.138808	-0.706230	0.257992	0.070470	-0.093889	-0.958988
350	-0.036256	2.012048	8.749697	-0.192106	-0.034272	-0.460292	-0.184600	-0.132508	-0.705117	0.249306	0.069593	-0.089749	-0.961742
351	-0.021102	1.738168	9.671636	0.072488	-0.019596	-0.428431	-0.188121	-0.133583	-0.705851	0.240897	0.070379	-0.090591	-0.963747
352	-0.216472	2.083334	10.366997	0.036421	0.016045	-0.373819	-0.185484	-0.138661	-0.704000	0.233529	0.071442	-0.090713	-0.965469
353	-0.794275	2.340946	9.769346	0.029135	0.014477	-0.327817	-0.185584	-0.143312	-0.705338	0.227161	0.072448	-0.090703	-0.966914
354	-1.280470	2.576350	9.221116	-0.011293	-0.016881	-0.283961	-0.186859	-0.148231	-0.706402	0.221477	0.072483	-0.090176	-0.968278
355	-1.299801	2.565343	9.504729	0.007180	-0.065166	-0.236420	-0.187510	-0.149733	-0.704855	0.216750	0.071702	-0.090261	-0.969397
356	-1.039871	2.430194	10.015210	-0.007348	-0.054060	-0.201356	-0.187896	-0.150689	-0.705117	0.212682	0.070892	-0.090083	-0.970374
357	-1.113718	2.235736	9.941517	-0.001052	-0.020777	-0.197681	-0.189469	-0.150133	-0.704570	0.208791	0.070864	-0.089886	-0.971239
358	-1.031374	2.279878	9.643322	-0.011798	-0.008524	-0.183626	-0.190512	-0.151223	-0.703790	0.205169	0.070889	-0.089449	-0.972049
359	-0.872864	2.184907	8.876657	-0.003521	-0.024075	-0.217156	-0.191002	-0.154502	-0.707953	0.200892	0.070815	-0.089207	-0.972970
360	-0.605741	2.401243	8.732650	0.060879	-0.067851	-0.220403	-0.192569	-0.156684	-0.704718	0.196330	0.070041	-0.090368	-0.973849
361	-0.439040	2.412155	8.793818	0.062856	-0.095792	-0.271647	-0.193730	-0.159826	-0.703955	0.190764	0.068907	-0.091671	-0.974914
362	-0.542837	2.413276	8.895660	-0.012198	-0.142960	-0.311107	-0.198293	-0.161853	-0.704424	0.184393	0.066552	-0.091563	-0.976313
363	-0.715554	2.549084	9.610048	-0.030042	-0.155239	-0.344702	-0.201426	-0.164027	-0.702070	0.177406	0.064018	-0.091212	-0.977808
364	-0.810767	2.735523	9.776427	-0.067409	-0.135032	-0.388896	-0.207810	-0.167824	-0.702012	0.169588	0.061755	-0.089885	-0.979463
365	-0.930217	2.923228	9.508059	-0.070771	-0.126982	-0.425820	-0.209114	-0.169049	-0.700969	0.161094	0.059775	-0.088582	-0.981137
366	-1.064096	2.429414	9.698193	0.006173	-0.135680	-0.435930	-0.212379	-0.169989	-0.700412	0.152263	0.057814	-0.088625	-0.982659
367	-1.052105	2.060812	10.309062	0.091857	-0.113114	-0.401832	-0.215880	-0.174759	-0.700924	0.144048	0.056578	-0.090495	-0.983799
368	-0.850379	1.905437	10.348792	0.199875	-0.083543	-0.341111	-0.217796	-0.183507	-0.699429	0.136931	0.056037	-0.094288	-0.984489
369	-0.780277	2.253647	10.356997	0.241852	-0.024145	-0.305294	-0.221919	-0.195664	-0.696900	0.130593	0.056787	-0.098946	-0.984850
370	-0.723514	2.096061	10.090347	0.236373	-0.003191	-0.268292	-0.219775	-0.204432	-0.697795	0.125005	0.057783	-0.103311	-0.985069
371	-0.692293	1.748230	9.677542	0.131622	0.014296	-0.239104	-0.219869	-0.211136	-0.697471	0.120163	0.058859	-0.105737	-0.985351
372	-0.853853	1.104853	9.649911	0.207285	-0.003301	-0.161156	-0.218125	-0.218534	-0.698087	0.116705	0.059543	-0.109646	-0.985298
373	-0.816986	1.200292	9.494484	0.180089	0.008760	-0.074944	-0.219270	-0.224001	-0.698382	0.115021	0.060259	-0.113142	-0.985057
374	-0.531764	1.250180	9.233055	0.247736	-0.007189	0.005608	-0.219101	-0.230980	-0.697936	0.114762	0.060582	-0.118052	-0.984491
375	-0.526849	1.259968	9.300414	0.156195	-0.010867	0.063965	-0.220113	-0.237406	-0.697208	0.115794	0.060500	-0.121208	-0.983992
376	-0.321378	1.611228	9.865020	0.159487	-0.018163	0.111543	-0.222317	-0.240541	-0.697335	0.117570	0.060133	-0.124539	-0.983388
377	-0.676620	1.577270	9.651409	0.198759	-0.000578	0.143720	-0.222299	-0.245058	-0.695052	0.120144	0.060120	-0.128530	-0.982563
378	-0.820580	2.046984	9.523474	0.120070	0.048436	0.154040	-0.222291	-0.245605	-0.696610	0.122996	0.060859	-0.130972	-0.981842
379	-0.872345	2.239520	9.434813	0.191675	0.064231	0.156438	-0.221357	-0.250263	-0.694471	0.125989	0.062068	-0.134644	-0.980890
380	-0.946932	1.946032	9.220605	0.213147	0.073042	0.163643	-0.218191	-0.254384	-0.695723	0.129013	0.063495	-0.138855	-0.979818
381	-1.044580	2.466825	9.398059	0.216604	0.059850	0.184900	-0.218300	-0.259037	-0.694603	0.132508	0.064608	-0.143019	-0.978679
382	-1.296254	3.078344	8.965078	0.218556	0.048686	0.161293	-0.217756	-0.262871	-0.694261	0.135421	0.065578	-0.147387	-0.977567
383	-1.617891	2.685178	8.557199	0.173923	-0.026302	0.125475	-0.218257	-0.268069	-0.691976	0.137543	0.065107	-0.150872	-0.976770
384	-1.526224	3.299904	10.048630	0.132723	-0.038843	0.093472	-0.221387	-0.269695	-0.691687	0.138989	0.064333	-0.153705	-0.976175
385	-1.346150	3.473649	10.697927	0.231357	0.017101	0.045896	-0.222663	-0.275435	-0.691207	0.139608	0.065144	-0.158079	-0.975334
386	-1.030600	3.407201	9.435184	0.260554	0.036733	-0.038493	-0.221191	-0.282833	-0.688974	0.138583	0.066617	-0.163016	-0.974568
387	-0.730186	3.236355	8.599133	0.162333	-0.005120	-0.072951	-0.219332	-0.289138	-0.686865	0.136896	0.067184	-0.165962	-0.974270
388	-0.511516	3.103327	8.124698	0.130287	-0.074984	-0.117579	-0.220614	-0.293510	-0.686889	0.134109	0.066373	-0.168558	-0.974268
389	-0.166345	3.081856	8.275276	0.209121	-0.132743	-0.160502	-0.221882	-0.301988	-0.684366	0.130229	0.064835	-0.172657	-0.974180
390	-0.046754	3.245821	8.718311	0.286083	-0.174791	-0.187422	-0.225499	-0.310590	-0.682715	0.125466	0.062712	-0.178452	-0.973899
391	-0.000304	3.300751	9.497167	-0.003689	-0.192424	-0.240725	-0.229266	-0.316454	-0.680259	0.120078	0.059703	-0.178440	-0.974770
392	-0.292381	3.640723	9.820812	-0.307757	-0.177541	-0.274459	-0.232168	-0.312608	-0.678885	0.114286	0.056367	-0.172547	-0.976724
393	-0.603759	3.644262	10.184014	-0.284254	-0.131032	-0.323379	-0.233510	-0.306307	-0.679320	0.107822	0.054136	-0.166801	-0.978581
394	-0.786589	3.409292	9.954590	-0.482688	-0.064437	-0.342195	-0.235118	-0.297539	-0.682313	0.101339	0.052874	-0.157120	-0.980942
395	-0.700182	2.706845	8.544724	-0.495127	-0.081677	-0.331913	-0.234785	-0.285635	-0.684788	0.095076	0.051176	-0.147082	-0.983213
396	-0.472296	2.174508	8.070425	-0.291412	-0.181429	-0.288660	-0.236912	-0.277960	-0.687008	0.089090	0.047806	-0.141402	-0.984776
397	-0.770784	1.912598	9.747397	-0.336696	-0.197615	-0.220318	-0.241402	-0.270685	-0.685835	0.084500	0.043797	-0.134734	-0.986300
398	-1.285975	3.103390	10.890212	-0.361747	-0.087504	-0.212680	-0.243156	-0.261097	-0.685973	0.080330	0.041940	-0.127560	-0.987682
399	-0.918473	2.851068	10.321800	-0.139574	0.026354	-0.226659	-0.244611	-0.256435	-0.688750	0.076023	0.042706	-0.124405	-0.988393
400	-0.681526	2.566932	10.028110	-0.085888	0.036845	-0.217541	-0.242774	-0.257814	-0.688274	0.071845	0.043754	-0.122467	-0.988901
401	-1.052094	2.087292	9.530741	-0.157683	-0.015553	-0.174171	-0.240586	-0.252216	-0.687605	0.068484	0.043550	-0.119045	-0.989566
402	-1.144733	2.640976	9.465811	-0.258853	-0.054067	-0.166093	-0.240604	-0.247562	-0.690017	0.065256	0.042431	-0.113852	-0.990444
403	-0.740865	2.403358	9.079895	-0.143368	-0.076790	-0.177832	-0.241945	-0.242356	-0.688781	0.061664	0.041052	-0.110814	-0.991076
404	-0.435426	1.898083	9.001760	-0.158742	-0.101423	-0.150029	-0.245344	-0.242064	-0.689374	0.058548	0.039087	-0.107670	-0.991691
405	-0.337676	2.047700	9.415980	-0.073902	-0.086712	-0.121168	-0.246401	-0.240417	-0.688695	0.056003	0.037447	-0.106065	-0.992074
406	-0.491204	2.188406	9.421326	0.110363	-0.043804	-0.096685	-0.248359	-0.240132	-0.690086	0.053870	0.036816	-0.108232	-0.991982
407	-0.646490	2.092549	9.137990	0.546958	-0.015634	-0.073101	-0.248839	-0.249846	-0.686553	0.051968	0.037155	-0.118908	-0.990848
408	-0.275797	1.935295	8.993601	0.203242	-0.033368	-0.044969	-0.249933	-0.265303	-0.685136	0.050784	0.036719	-0.122937	-0.990434
409	-0.094712	1.933856	8.984813	-0.303336	-0.075609	-0.022433	-0.249575	-0.258873	-0.685596	0.050365	0.034843	-0.116839	-0.991261
410	-0.139986	2.003016	9.464228	-0.194321	-0.136919	-0.021844	-0.253535	-0.252421	-0.685344	0.049699	0.031892	-0.113109	-0.991826
411	0.093009	1.491600	9.552464	-0.095937	-0.137851	-0.019544	-0.257614	-0.247610	-0.685364	0.049055	0.028945	-0.111154	-0.992170
412	-0.298224	1.471653	9.896860	0.182984	-0.131713	0.024913	-0.260624	-0.248690	-0.682743	0.049127	0.026367	-0.114927	-0.991808
413	-0.049213	2.532212	9.724263	0.728740	-0.118546	0.046707	-0.264343	-0.263449	-0.679470	0.049390	0.024442	-0.129323	-0.990070
414	-0.460376	2.458843	9.063694	1.218164	-0.140051	0.057368	-0.269685	-0.294075	-0.672190	0.049534	0.022629	-0.153564	-0.986637
415	-0.622930	2.679760	9.322371	1.052418	-0.145453	0.098525	-0.272397	-0.328820	-0.662403	0.050540	0.020338	-0.174294	-0.983186
416	0.220657	3.139857	9.354028	0.082542	-0.105752	0.108183	-0.277565	-0.342615	-0.657417	0.052213	0.017872	-0.176067	-0.982830
417	-0.256543	2.570617	9.957197	-0.590514	-0.057011	0.150170	-0.279061	-0.331523	-0.658708	0.055168	0.015438	-0.164333	-0.984740
418	-0.453805	2.644657	10.858534	-0.669873	0.014268	0.283842	-0.281667	-0.307561	-0.662960	0.060975	0.013956	-0.151196	-0.986523
419	-0.414317	3.096938	11.002776	-0.553868	0.113771	0.380291	-0.283876	-0.283190	-0.668895	0.068963	0.014234	-0.139951	-0.987651
420	-0.507478	3.270170	10.001049	-0.569192	0.147104	0.443830	-0.282413	-0.261302	-0.674392	0.078276	0.015024	-0.128619	-0.988486
421	-0.351422	2.840163	8.987833	-0.647902	0.131475	0.458948	-0.281610	-0.239549	-0.677682	0.087861	0.015320	-0.115500	-0.989295
422	-0.387709	2.511600	8.412416	-0.414370	0.058199	0.449767	-0.278583	-0.217533	-0.681909	0.096994	0.014616	-0.107332	-0.989373
423	-0.150050	2.317353	8.415342	0.004499	0.021593	0.408518	-0.280207	-0.207125	-0.682946	0.105109	0.014090	-0.107318	-0.988553
424	0.016712	2.322431	8.928239	0.491401	0.005948	0.352911	-0.280458	-0.209450	-0.682060	0.111940	0.014395	-0.117116	-0.986684
425	-0.203566	1.892723	9.413042	0.913978	-0.006038	0.275728	-0.282061	-0.228326	-0.679117	0.117072	0.015595	-0.135054	-0.983774
426	-0.366531	2.722920	9.933462	0.840948	0.023791	0.200612	-0.282461	-0.252545	-0.674823	0.120777	0.017399	-0.151590	-0.980883
427	0.026998	3.054043	9.897826	0.344046	0.043067	0.083340	-0.282125	-0.267052	-0.672513	0.122403	0.018757	-0.158098	-0.979628
428	0.090863	2.566689	8.771799	0.154706	-0.028343	0.014639	-0.281840	-0.271432	-0.672043	0.122509	0.018445	-0.161210	-0.979113
429	0.089707	2.407724	8.693080	0.133186	-0.114045	0.000924	-0.284415	-0.279492	-0.670403	0.122094	0.016461	-0.163913	-0.978752
430	0.179136	2.742733	9.152761	0.015071	-0.114186	-0.007837	-0.287810	-0.281802	-0.667658	0.121529	0.014199	-0.164490	-0.978760
431	0.061914	3.542423	10.037717	0.135036	-0.068771	-0.029529	-0.290567	-0.280282	-0.666826	0.120672	0.013200	-0.167108	-0.978437
432	0.243951	4.340294	10.304860	0.287429	0.006499	-0.073865	-0.290791	-0.287944	-0.665087	0.119147	0.014180	-0.172700	-0.977639
433	0.647527	4.074973	9.510091	0.135755	0.025924	-0.142908	-0.291009	-0.296154	-0.664130	0.116390	0.015409	-0.175129	-0.977520
434	0.747825	3.268554	8.740556	-0.186277	-0.000248	-0.149933	-0.289168	-0.297531	-0.664947	0.113472	0.015404	-0.171445	-0.978516
435	0.326361	3.075454	9.011126	-0.437043	-0.035326	-0.115678	-0.289999	-0.287947	-0.667169	0.111210	0.013988	-0.162814	-0.980269
436	0.400806	3.338661	9.547011	-0.378199	-0.021536	-0.079052	-0.289921	-0.277137	-0.669650	0.109657	0.012892	-0.155426	-0.981658
437	0.434583	3.335889	9.513044	-0.158211	0.007312	-0.043870	-0.289827	-0.270158	-0.670747	0.108856	0.012674	-0.152197	-0.982255
438	0.564553	3.285947	9.242194	0.027744	0.031772	0.003351	-0.288521	-0.268522	-0.672820	0.108984	0.013259	-0.152679	-0.982159
439	0.367952	3.473429	9.491169	0.050750	0.038655	0.056506	-0.289310	-0.267012	-0.674086	0.110199	0.013783	-0.153551	-0.981880
440	0.352671	3.706244	9.296917	-0.067217	0.069324	0.041715	-0.290098	-0.265502	-0.675611	0.111212	0.014778	-0.152095	-0.981978
441	0.255955	3.348798	9.346512	-0.181418	0.133322	-0.014444	-0.286049	-0.264018	-0.676822	0.111389	0.016853	-0.148220	-0.982517
442	-0.057411	2.743267	9.510476	-0.093750	0.174519	-0.006640	-0.282413	-0.258015	-0.679792	0.111764	0.020002	-0.145992	-0.982749
443	-0.216415	2.783919	9.815113	0.098355	0.150828	0.036138	-0.278086	-0.259132	-0.681808	0.112875	0.022908	-0.147577	-0.982321
444	-0.170591	3.124104	9.496605	0.142272	0.129042	0.024106	-0.274533	-0.261339	-0.684728	0.113631	0.025604	-0.150097	-0.981786
445	-0.233012	2.530021	8.538661	-0.045657	0.043462	0.029394	-0.272965	-0.261073	-0.685137	0.114361	0.026103	-0.149094	-0.981841
446	-0.303295	2.159858	8.429273	-0.333172	-0.019680	0.079007	-0.272474	-0.253686	-0.687917	0.115974	0.024626	-0.142641	-0.982648
447	-0.273919	2.199653	8.934141	-0.525848	-0.032217	0.129535	-0.275172	-0.237661	-0.690305	0.118677	0.022251	-0.132381	-0.983817
448	-0.782990	1.911062	9.213983	-0.438435	-0.021725	0.183168	-0.276577	-0.218906	-0.692686	0.122380	0.020208	-0.123888	-0.984513
449	-0.699713	2.065353	9.546674	-0.184588	0.006113	0.239750	-0.277712	-0.202754	-0.693287	0.127180	0.019179	-0.120236	-0.984378
450	-0.352681	1.975635	9.405668	-0.009481	0.025184	0.306182	-0.279043	-0.198094	-0.694255	0.133250	0.018826	-0.120107	-0.983598
451	-0.243469	1.715093	9.423360	-0.013321	0.046007	0.367825	-0.278397	-0.195770	-0.695794	0.140587	0.018725	-0.119728	-0.982624
452	-0.240866	2.054141	10.196247	-0.049394	0.078952	0.420603	-0.277916	-0.188384	-0.695858	0.149031	0.019041	-0.118696	-0.981498
453	-0.096779	1.929322	10.642961	-0.020933	0.152215	0.466818	-0.274939	-0.182653	-0.696752	0.158545	0.020778	-0.117838	-0.980074
454	-0.025611	2.428818	10.578398	0.092695	0.251897	0.501574	-0.273518	-0.177322	-0.700471	0.168902	0.024738	-0.119067	-0.978102
455	0.178980	2.721074	9.147707	0.067061	0.287169	0.483921	-0.268027	-0.175434	-0.703639	0.178997	0.029343	-0.119499	-0.976125
456	0.068334	2.136938	8.173471	-0.053780	0.236590	0.503940	-0.261898	-0.171087	-0.706404	0.189396	0.032475	-0.117902	-0.974256
457	-0.184343	3.225374	9.545951	-0.178366	0.201306	0.510222	-0.256980	-0.161261	-0.708192	0.199904	0.034433	-0.113892	-0.972564
458	-0.233943	3.703329	9.994056	-0.101097	0.238151	0.440528	-0.250746	-0.152810	-0.710272	0.209046	0.037568	-0.111284	-0.970827
459	-0.466544	2.931706	9.530591	0.040534	0.229741	0.388582	-0.245024	-0.144902	-0.714677	0.217050	0.041272	-0.111380	-0.968907
460	-0.427595	2.281471	10.130780	0.042071	0.229531	0.423681	-0.238489	-0.143020	-0.717344	0.225700	0.044869	-0.111558	-0.966748
461	-0.136269	2.487348	10.560800	0.125940	0.238021	0.467446	-0.232344	-0.141410	-0.720136	0.235131	0.048926	-0.113310	-0.964096
462	-0.192669	2.739368	9.463534	0.109895	0.189253	0.471651	-0.227775	-0.138970	-0.722250	0.244508	0.051933	-0.115011	-0.961401
463	-0.525993	2.755813	8.486109	-0.092080	0.096877	0.419743	-0.226081	-0.137200	-0.723680	0.252876	0.052316	-0.113217	-0.959426
464	-0.476234	2.629740	8.282364	-0.240297	0.046301	0.341781	-0.223648	-0.127086	-0.725558	0.259718	0.051122	-0.108746	-0.958179
465	-0.420417	2.672287	8.181439	-0.130919	0.006221	0.284270	-0.223176	-0.117236	-0.727020	0.265296	0.049897	-0.106557	-0.956961
466	-0.116133	3.315639	9.351745	0.039312	-0.018378	0.197319	-0.224505	-0.112987	-0.727605	0.268914	0.049240	-0.107625	-0.955865
467	0.026334	2.964721	9.786260	0.130972	-0.000755	0.100998	-0.225155	-0.113804	-0.727474	0.270703	0.049658	-0.110363	-0.955026
468	-0.221087	2.132077	9.778822	0.080001	-0.000655	0.089958	-0.225665	-0.115717	-0.728131	0.271773	0.049730	-0.112032	-0.954524
469	-0.066685	2.109591	9.897389	-0.117681	0.008002	0.077040	-0.227501	-0.113928	-0.729379	0.273370	0.048992	-0.109925	-0.954351
470	-0.025068	1.860670	9.610596	-0.274153	0.025539	0.065332	-0.227023	-0.105172	-0.730723	0.274468	0.047701	-0.104658	-0.954693
471	-0.066802	1.421446	9.798160	-0.305478	0.016780	0.057060	-0.227482	-0.093813	-0.729958	0.275875	0.046111	-0.098846	-0.954985
472	-0.155949	1.100841	10.117267	-0.201638	0.034312	0.040211	-0.228575	-0.084365	-0.731918	0.276830	0.045483	-0.094864	-0.955143
473	-0.272703	1.307307	10.485929	-0.116528	0.059722	0.014557	-0.227804	-0.081221	-0.733321	0.277324	0.045807	-0.092309	-0.955234
474	-0.370628	1.459405	10.426040	-0.222792	0.055462	-0.030229	-0.230202	-0.074231	-0.731535	0.277015	0.045599	-0.087737	-0.955765
475	-0.078968	1.730823	10.268035	-0.426627	0.076407	-0.054578	-0.229200	-0.065341	-0.733532	0.276483	0.044627	-0.079064	-0.956721
476	0.584872	1.395909	9.400528	-0.567812	0.069412	-0.075267	-0.227705	-0.052488	-0.733428	0.275610	0.042845	-0.067764	-0.957920
477	0.470881	1.311546	9.835514	-0.617973	0.050105	-0.080982	-0.227552	-0.033469	-0.733244	0.274638	0.040270	-0.055539	-0.959097
478	0.385917	1.573162	10.230970	-0.696518	0.065880	-0.128129	-0.228849	-0.013897	-0.730316	0.272768	0.037761	-0.041729	-0.960432
479	-0.009259	1.352393	10.171762	-0.667758	0.101935	-0.145337	-0.229119	0.010460	-0.729943	0.270544	0.035922	-0.028237	-0.961623
480	-1.049394	1.106773	9.778987	-0.544278	0.055999	-0.150501	-0.228949	0.025783	-0.728760	0.268044	0.034051	-0.017376	-0.962648
481	-1.366322	1.035702	9.324304	-0.336831	0.015927	-0.120846	-0.229405	0.035499	-0.726330	0.265948	0.032392	-0.010748	-0.963383
482	-1.621477	0.809211	9.323901	-0.063294	-0.024268	-0.078434	-0.232298	0.039483	-0.727800	0.264451	0.031519	-0.009626	-0.963836
483	-1.269011	0.781717	9.882884	0.134034	-0.063083	-0.015578	-0.234896	0.035939	-0.726761	0.264054	0.030896	-0.012572	-0.963931
484	-0.963223	0.998154	9.870719	0.084750	-0.061480	0.002526	-0.238262	0.030211	-0.727025	0.263982	0.030072	-0.014552	-0.963949
485	-0.685332	0.716841	9.031190	-0.015425	-0.065809	0.014875	-0.240873	0.030225	-0.728020	0.264259	0.028634	-0.014676	-0.963915
486	-0.782478	0.640446	8.968667	-0.096098	-0.080731	0.044208	-0.243753	0.030788	-0.727713	0.265005	0.026470	-0.013297	-0.963792
487	-0.759351	0.496134	9.024485	-0.046155	-0.082561	0.077131	-0.247565	0.034092	-0.727106	0.266494	0.024561	-0.012956	-0.963437
488	-1.016049	0.383475	9.280139	0.048425	-0.082630	0.127214	-0.250052	0.034927	-0.727578	0.268676	0.023105	-0.014415	-0.962846
489	-0.886907	0.537274	9.569173	0.121525	-0.056602	0.186865	-0.252145	0.034390	-0.726258	0.272197	0.022604	-0.017208	-0.961822
490	-0.479093	0.498315	9.666140	0.169708	-0.048921	0.215309	-0.251854	0.029874	-0.727342	0.276103	0.022425	-0.020858	-0.960640
491	0.139509	0.558781	9.781656	0.246536	-0.042166	0.240390	-0.252481	0.025636	-0.728279	0.280584	0.022851	-0.026002	-0.959205
492	0.167702	-0.225496	9.777203	0.301691	-0.043173	0.305826	-0.251913	0.019066	-0.730551	0.286114	0.023465	-0.032195	-0.957367
493	0.130661	-0.030202	10.628084	0.208399	-0.004970	0.347613	-0.252140	0.014143	-0.732536	0.292656	0.024261	-0.036389	-0.955217
494	-0.194538	-0.263015	10.741162	0.039223	0.049245	0.374821	-0.250822	0.012494	-0.732830	0.299746	0.025070	-0.037054	-0.952969
495	-0.644787	-0.409683	10.392498	-0.072871	0.037030	0.435755	-0.248343	0.014534	-0.734658	0.308100	0.024923	-0.035580	-0.950362
496	0.390748	0.597948	9.073409	-0.330466	-0.043576	0.434391	-0.245137	0.024368	-0.733058	0.316439	0.021663	-0.029805	-0.947897
497	0.114398	0.463784	8.538345	-0.285580	-0.174479	0.377035	-0.247055	0.038744	-0.731077	0.323589	0.016195	-0.025585	-0.945713
498	-0.085128	0.561636	9.355864	-0.035101	-0.258442	0.340729	-0.251279	0.043965	-0.727988	0.329884	0.010821	-0.026726	-0.943581
499	0.122260	0.847546	9.789930	-0.009810	-0.244455	0.281912	-0.257598	0.050565	-0.725888	0.335066	0.005866	-0.028161	-0.941755
500	-0.114284	0.832742	10.637714	-0.045330	-0.151697	0.226524	-0.262072	0.054693	-0.724228	0.339222	0.002492	-0.028374	-0.940275
501	0.138181	1.009790	10.978822	0.128520	-0.018734	0.197385	-0.263501	0.053881	-0.725508	0.342913	0.002792	-0.030899	-0.938855
502	-0.323381	0.641064	10.341726	0.393647	0.072661	0.176815	-0.261093	0.045933	-0.728468	0.346213	0.006662	-0.037826	-0.937369
503	-0.740829	0.700150	9.723587	0.459932	0.100909	0.186363	-0.257863	0.033194	-0.734332	0.349700	0.011540	-0.045728	-0.935674
504	-0.927615	1.265758	9.385646	0.118270	0.072989	0.162803	-0.253885	0.024828	-0.736802	0.352746	0.013499	-0.047494	-0.934415
505	-0.775228	1.635426	9.542383	-0.184160	0.029104	0.149892	-0.252594	0.028379	-0.738079	0.355613	0.012624	-0.043860	-0.933518
506	-0.473490	1.949210	9.894249	-0.137366	-0.005870	0.072530	-0.252496	0.033029	-0.736224	0.356962	0.011389	-0.041382	-0.933132
507	-0.598421	1.691242	10.156710	0.040016	-0.016193	0.011201	-0.252889	0.034812	-0.738788	0.357138	0.011448	-0.042272	-0.933024
508	-0.356607	1.400940	10.218575	0.034990	0.015390	-0.058467	-0.252747	0.032211	-0.737781	0.356032	0.011951	-0.042828	-0.933415
509	0.009726	1.313094	9.952459	-0.064963	0.020676	-0.106882	-0.253281	0.035362	-0.739811	0.354058	0.012071	-0.041494	-0.934225
510	0.121635	0.754310	9.971505	-0.086261	0.020743	-0.149481	-0.254862	0.037560	-0.739766	0.351282	0.011888	-0.039725	-0.935351
511	0.255718	0.596817	9.932490	-0.080927	0.032939	-0.138014	-0.255495	0.035101	-0.741849	0.348735	0.012127	-0.037986	-0.936373
512	0.289432	0.580100	10.056972	-0.062260	0.050341	-0.109634	-0.253414	0.037006	-0.741862	0.346711	0.012634	-0.036468	-0.937178
513	0.617440	0.522634	10.190461	0.070909	0.041444	-0.084136	-0.253399	0.034269	-0.741760	0.345138	0.014000	-0.037521	-0.937697
514	0.524527	0.381865	9.535984	-0.048005	0.055574	-0.081414	-0.253916	0.035232	-0.744976	0.343639	0.014687	-0.036240	-0.938287
515	0.591123	0.239522	9.560208	-0.243932	0.071252	-0.082834	-0.252901	0.040288	-0.744295	0.342198	0.014386	-0.031163	-0.939001
516	0.483316	0.697200	9.520740	-0.129473	0.059030	-0.067819	-0.251090	0.044247	-0.745447	0.340957	0.014565	-0.028333	-0.939539
517	-0.087328	0.603785	8.976667	0.110264	0.008604	-0.056397	-0.251473	0.043703	-0.746998	0.339866	0.015468	-0.030356	-0.939857
518	-0.298170	0.825094	9.240572	0.130652	-0.029946	-0.031613	-0.252872	0.038513	-0.749874	0.339157	0.015726	-0.033031	-0.940018
519	-0.211421	0.791581	9.513399	-0.041290	-0.014397	-0.001126	-0.254193	0.041257	-0.750344	0.339135	0.015147	-0.032383	-0.940058
520	-0.385069	0.821655	9.467179	-0.169418	-0.010971	0.041189	-0.255267	0.045367	-0.748994	0.339885	0.013679	-0.029310	-0.939911
521	-0.316267	1.649759	9.894257	-0.266037	0.008137	0.037169	-0.254768	0.050154	-0.750119	0.340652	0.012004	-0.024329	-0.939798
522	0.526572	1.326202	10.051487	-0.247990	0.014956	-0.000888	-0.256387	0.058782	-0.749492	0.340619	0.010510	-0.019591	-0.939938
523	0.024685	0.008940	10.574176	-0.337496	0.056995	-0.003281	-0.254748	0.067803	-0.746842	0.340642	0.009260	-0.012941	-0.940059
524	0.117444	0.121495	11.439808	-0.362721	0.163415	0.042718	-0.252752	0.085033	-0.747478	0.341503	0.009766	-0.005041	-0.939816
525	0.826296	0.002712	10.581608	-0.056546	0.273684	0.059228	-0.245725	0.092385	-0.750098	0.342650	0.014445	-0.002204	-0.939349
526	-0.397220	-0.187336	9.018310	0.320869	0.269049	0.136344	-0.237587	0.088786	-0.753877	0.345098	0.021608	-0.006453	-0.938296
527	-1.468986	0.543920	8.685101	0.692600	0.202790	0.236220	-0.230412	0.073290	-0.761897	0.349217	0.030132	-0.018212	-0.936380
528	-1.568380	1.493067	8.941992	0.821365	0.147661	0.235415	-0.224231	0.048769	-0.770249	0.353099	0.038458	-0.032727	-0.934222
529	-1.635448	1.563803	9.094783	0.505468	0.092456	0.227657	-0.214927	0.025735	-0.776823	0.356993	0.043674	-0.041781	-0.932150
530	-1.342426	1.342916	9.178633	0.111641	0.034475	0.238541	-0.212791	0.020116	-0.780531	0.361340	0.044830	-0.043851	-0.930323
531	-0.708413	0.866103	9.021089	-0.120315	-0.034050	0.268040	-0.213198	0.022855	-0.780628	0.366387	0.043192	-0.042176	-0.928502
532	-0.492691	0.634382	9.297734	-0.107254	-0.112149	0.315317	-0.213235	0.029560	-0.780949	0.372214	0.039973	-0.041306	-0.926365
533	-0.413955	0.825153	9.751042	-0.085223	-0.140393	0.370013	-0.216680	0.036419	-0.778761	0.378998	0.036515	-0.041123	-0.923762
534	-0.194081	1.181870	9.777278	-0.019167	-0.126544	0.409322	-0.217533	0.046821	-0.776059	0.386445	0.033611	-0.042054	-0.920740
535	-0.022906	1.483489	9.750431	0.132780	-0.124017	0.447459	-0.219371	0.049021	-0.777303	0.394463	0.032044	-0.045843	-0.917208
536	0.357593	1.349900	9.505296	0.311678	-0.122316	0.464494	-0.219579	0.041087	-0.779835	0.402629	0.031748	-0.052850	-0.913284
537	0.552987	1.324247	9.479284	0.281233	-0.073423	0.484652	-0.220722	0.035620	-0.780518	0.411189	0.032179	-0.059008	-0.909069
538	0.548825	1.402654	9.941628	0.302515	-0.045606	0.522805	-0.217939	0.030133	-0.782683	0.420391	0.033135	-0.065247	-0.904387
539	0.421933	1.533103	10.593077	0.306904	-0.026475	0.530006	-0.217107	0.022467	-0.783806	0.429699	0.034518	-0.071510	-0.899474
540	0.111834	1.373508	11.093776	0.184449	0.024291	0.502912	-0.215510	0.019039	-0.786191	0.438584	0.035735	-0.074997	-0.894842
541	-0.222250	1.248974	11.200965	-0.000703	0.069824	0.500038	-0.209503	0.020375	-0.786786	0.447606	0.036188	-0.074828	-0.890359
542	0.244024	1.332150	9.703132	0.032801	0.071870	0.454379	-0.204689	0.025276	-0.787974	0.455737	0.036998	-0.075130	-0.886166
543	-0.144331	0.745266	8.695212	-0.006408	0.037247	0.433720	-0.201568	0.028817	-0.789150	0.463460	0.036888	-0.075062	-0.882162
544	-0.498987	1.101313	9.396879	-0.074565	-0.008331	0.437628	-0.196503	0.035633	-0.790711	0.471177	0.035310	-0.074181	-0.878204
545	-0.086531	2.033032	9.978389	-0.060099	0.009877	0.399081	-0.194830	0.041097	-0.791976	0.478219	0.034287	-0.073362	-0.874499
546	0.251675	2.058909	9.865223	-0.038273	-0.000510	0.321566	-0.191588	0.045047	-0.790951	0.483831	0.033358	-0.072955	-0.871477
547	0.411443	1.446213	9.678967	-0.041739	-0.008323	0.295789	-0.191614	0.050111	-0.791677	0.488985	0.032329	-0.072574	-0.868666
548	0.463046	1.238535	9.534348	-0.116932	0.010888	0.311998	-0.189287	0.055572	-0.793210	0.494446	0.030839	-0.070676	-0.865781
549	0.276930	1.539189	9.854223	-0.245831	0.006449	0.316440	-0.185693	0.066224	-0.791349	0.500063	0.028003	-0.066619	-0.862968
550	0.396550	2.044682	10.301185	-0.285129	0.061444	0.307599	-0.183150	0.078251	-0.790234	0.505563	0.025721	-0.061293	-0.860225
551	0.787982	2.110967	9.380562	-0.184617	0.107114	0.280215	-0.178373	0.088213	-0.789432	0.510592	0.025280	-0.057309	-0.857538
552	0.798562	1.580286	8.893737	-0.086113	0.075791	0.263096	-0.173433	0.093386	-0.789714	0.515203	0.025319	-0.055231	-0.854912
553	0.841789	1.533198	9.335005	0.051491	0.033687	0.278894	-0.169400	0.096785	-0.789741	0.519971	0.026014	-0.056089	-0.851943
554	0.987055	1.580803	9.543374	0.089081	-0.013588	0.256929	-0.165859	0.096083	-0.791870	0.524270	0.026342	-0.057923	-0.849171
555	0.735116	1.471638	9.380877	-0.148816	0.002240	0.242973	-0.164320	0.100453	-0.790557	0.528468	0.024400	-0.055729	-0.846771
556	0.901334	1.749781	9.529234	-0.175796	-0.015405	0.265626	-0.163568	0.105237	-0.788970	0.533006	0.021906	-0.053085	-0.844160
557	0.616008	1.353078	9.630471	0.088907	-0.060792	0.277968	-0.162013	0.107418	-0.788454	0.537584	0.021373	-0.055626	-0.841102
558	-0.035296	1.099030	9.832632	0.155068	-0.060632	0.282114	-0.161733	0.103584	-0.787462	0.542177	0.021629	-0.059048	-0.837908
559	-0.261880	1.166867	9.417216	-0.046312	-0.022122	0.319649	-0.161231	0.107687	-0.788334	0.547512	0.020246	-0.058888	-0.834477
560	-1.058556	1.191915	9.284993	-0.106324	0.011307	0.347777	-0.161001	0.112611	-0.787125	0.553341	0.018783	-0.057173	-0.830778
561	-0.937580	1.880760	9.921497	-0.084982	0.007597	0.362108	-0.155140	0.116000	-0.786404	0.559374	0.017519	-0.056004	-0.826836
562	-0.052891	1.344064	9.696217	0.154812	0.006581	0.363482	-0.152403	0.116805	-0.785532	0.565314	0.018876	-0.058661	-0.822571
563	0.050858	0.642454	10.177502	0.374571	-0.032965	0.410576	-0.149078	0.108853	-0.788764	0.571843	0.022062	-0.065507	-0.817446
564	0.448407	1.188492	10.435084	0.272289	-0.017570	0.473317	-0.146421	0.102272	-0.790420	0.579395	0.024192	-0.070410	-0.811639
565	0.693758	1.758841	9.603224	-0.008490	0.036685	0.478577	-0.141571	0.100878	-0.791800	0.587182	0.023979	-0.070244	-0.806045
566	0.008484	1.822227	9.708394	-0.259063	0.045519	0.489336	-0.138733	0.106746	-0.790362	0.595207	0.020907	-0.065811	-0.800600
567	-0.388193	2.391542	10.047595	-0.416445	0.068306	0.469995	-0.131636	0.121757	-0.788252	0.602935	0.016452	-0.058698	-0.795458
568	-0.001879	2.397258	9.755948	-0.276612	0.082395	0.426017	-0.126241	0.136504	-0.784697	0.609863	0.013853	-0.053489	-0.790578
569	0.868633	1.575979	9.236735	0.009832	0.054407	0.398507	-0.119665	0.150423	-0.781167	0.616186	0.014462	-0.053316	-0.785661
570	1.548265	1.069344	8.881395	0.278899	0.007005	0.445817	-0.113743	0.145193	-0.784023	0.623081	0.017461	-0.057787	-0.779824
571	0.701364	1.481310	9.311588	0.309814	-0.060350	0.505166	-0.112110	0.135608	-0.786858	0.630723	0.019809	-0.063814	-0.773126
572	0.462629	1.863100	9.289199	0.200560	-0.061242	0.529189	-0.108935	0.129982	-0.788512	0.638701	0.020643	-0.067944	-0.766171
573	0.427192	1.969482	9.382048	0.213963	-0.040269	0.537324	-0.106021	0.124768	-0.790806	0.646729	0.022064	-0.072250	-0.758970
574	0.415691	1.366649	9.625146	0.313236	-0.022791	0.541510	-0.102199	0.120370	-0.792717	0.654721	0.024915	-0.077585	-0.751465
575	0.703027	1.008021	10.267398	0.393660	0.032971	0.560629	-0.097420	0.109125	-0.795228	0.662919	0.029711	-0.083610	-0.743414
576	0.567281	1.251521	10.900997	0.265709	0.081838	0.559950	-0.088994	0.099914	-0.797255	0.671166	0.033443	-0.086855	-0.735441
577	-0.105971	1.298836	11.287049	0.095017	0.145865	0.523895	-0.081902	0.095224	-0.799089	0.679002	0.035966	-0.086842	-0.728094
578	0.396104	1.326180	9.711363	0.030956	0.188088	0.500560	-0.071445	0.096537	-0.801044	0.686550	0.038186	-0.085149	-0.721069
579	0.374542	1.053094	8.439540	-0.024420	0.139361	0.498196	-0.060728	0.097574	-0.801712	0.693938	0.039012	-0.083425	-0.714121
580	0.028032	1.210630	8.737526	-0.092591	0.069356	0.508150	-0.053168	0.101365	-0.801530	0.701344	0.037801	-0.081588	-0.707129
581	0.205505	2.020546	9.785875	-0.169521	0.028017	0.467876	-0.048892	0.107773	-0.801143	0.708084	0.035078	-0.079285	-0.700786
582	0.783800	2.162783	10.585178	-0.161305	0.040053	0.414066	-0.044104	0.115408	-0.799588	0.714031	0.032632	-0.076802	-0.695123
583	0.838565	1.706446	10.927918	-0.140401	0.080396	0.341991	-0.038645	0.120578	-0.798843	0.718966	0.031239	-0.074074	-0.690381
584	0.737258	1.380479	11.035590	-0.217096	0.146982	0.301101	-0.034912	0.129587	-0.796741	0.723447	0.029635	-0.069208	-0.686262
585	0.638909	1.485708	10.590660	-0.374166	0.210194	0.243851	-0.025833	0.140483	-0.793925	0.727260	0.026777	-0.061315	-0.683093
586	0.705737	1.405465	9.687975	-0.533930	0.229706	0.187227	-0.015739	0.155751	-0.789142	0.730328	0.021854	-0.050836	-0.680852
587	0.991856	0.915664	9.115132	-0.609776	0.221064	0.152104	-0.007639	0.176776	-0.784142	0.732818	0.015790	-0.039532	-0.679092
588	0.973455	0.369756	9.080177	-0.733366	0.179028	0.163282	0.001742	0.200803	-0.776805	0.735320	0.007279	-0.027056	-0.677140
589	1.088625	0.261227	9.274996	-0.857058	0.146471	0.195686	0.010550	0.232357	-0.766927	0.738054	-0.003514	-0.013512	-0.674597
590	0.958619	0.301946	9.675510	-0.715604	0.128169	0.160561	0.015463	0.258459	-0.756010	0.740124	-0.012454	-0.002015	-0.672353
591	0.663642	0.237784	9.963294	-0.547262	0.179042	0.138250	0.020686	0.277719	-0.747881	0.741801	-0.018238	0.007799	-0.670327
592	0.581620	0.243677	10.108259	-0.173126	0.180965	0.104878	0.030525	0.291346	-0.742463	0.743107	-0.018426	0.012782	-0.668797
593	-0.261953	0.124909	10.015641	0.179646	0.197191	0.057513	0.035769	0.289403	-0.743596	0.743883	-0.013166	0.013084	-0.668052
594	-0.352934	-0.096400	9.768760	0.288970	0.192130	0.024794	0.042106	0.280066	-0.746369	0.744224	-0.006356	0.012027	-0.667792
595	-0.601365	-0.056151	9.713690	0.206610	0.144073	0.022342	0.047386	0.272924	-0.749364	0.744508	-0.001379	0.011193	-0.667518
596	-0.816152	-0.368048	9.413965	-0.029760	0.073219	0.043280	0.050799	0.271538	-0.750981	0.745070	-0.000898	0.012620	-0.666866
597	-0.808804	-0.358059	9.553400	-0.251877	0.003070	0.067840	0.053108	0.277544	-0.748241	0.745963	-0.004596	0.015860	-0.665783
598	-0.440698	-0.206967	9.566380	-0.343400	-0.028681	0.116323	0.054085	0.287389	-0.744279	0.747473	-0.010127	0.019953	-0.663915
599	-0.170633	-0.252945	9.376075	-0.253997	-0.041858	0.132702	0.054006	0.298470	-0.739772	0.749193	-0.014422	0.022570	-0.661810
600	-0.277477	-0.338532	9.428883	-0.103883	0.009693	0.190390	0.055540	0.303797	-0.738190	0.751674	-0.015826	0.024083	-0.658905
601	-0.585568	-0.214631	9.836696	0.098094	0.062116	0.246794	0.059722	0.303774	-0.737865	0.754922	-0.013386	0.023657	-0.655251
602	-0.518559	0.367709	10.111967	0.159001	0.109304	0.242214	0.065778	0.297996	-0.740600	0.758075	-0.009500	0.023226	-0.651684
603	-0.361405	0.074011	9.633812	0.072414	0.147892	0.220478	0.073647	0.294397	-0.742176	0.760889	-0.006305	0.024413	-0.648392
604	-0.504507	-0.339793	9.224154	-0.044883	0.118201	0.239750	0.082166	0.291615	-0.743754	0.763928	-0.005399	0.026761	-0.644724
605	-0.840028	-0.661846	9.228153	-0.091564	0.076246	0.259560	0.088036	0.294047	-0.744077	0.767219	-0.005601	0.029010	-0.640704
606	-0.983911	-0.543334	9.865191	-0.059733	0.032284	0.313437	0.094935	0.297976	-0.741943	0.771199	-0.005982	0.030242	-0.635847
607	-0.654372	0.278008	10.318779	0.078750	-0.013438	0.336369	0.099535	0.294806	-0.743983	0.775483	-0.004628	0.028964	-0.630686
608	-0.218706	0.764790	10.171620	0.217651	-0.026525	0.291485	0.101798	0.288500	-0.745243	0.779179	-0.001478	0.025769	-0.626270
609	0.317464	0.467429	9.461853	0.196419	-0.017705	0.258553	0.106439	0.280132	-0.750568	0.782423	0.001618	0.022873	-0.622325
610	0.209180	0.190864	9.190454	0.241200	-0.066555	0.240180	0.109893	0.272452	-0.754058	0.785420	0.004615	0.018756	-0.618662
611	-0.030495	0.097107	9.378890	0.226943	-0.111951	0.208238	0.109170	0.263975	-0.757881	0.788006	0.006978	0.013970	-0.615470
612	-0.157842	0.169329	9.863854	0.125045	-0.077862	0.182988	0.109602	0.258364	-0.760141	0.790256	0.007983	0.011113	-0.612624
613	-0.157669	0.182404	10.207656	0.123399	-0.021879	0.158501	0.110298	0.252615	-0.763183	0.792180	0.009801	0.009022	-0.610142
614	-0.146313	-0.251005	10.072804	0.222862	0.039460	0.145261	0.112709	0.244668	-0.766918	0.793893	0.013781	0.006834	-0.607863
615	0.038721	-0.705336	9.830475	0.275714	0.062237	0.142060	0.115912	0.235760	-0.771193	0.795521	0.018986	0.004234	-0.605613
616	0.018470	-0.832936	9.735459	0.234598	0.062271	0.134694	0.121069	0.228209	-0.775871	0.797049	0.023426	0.002267	-0.603456
617	0.014149	-0.763036	9.774751	0.077239	0.062281	0.108889	0.124778	0.221075	-0.778066	0.798323	0.025389	0.002100	-0.601691
618	-0.129688	-0.622009	9.909787	-0.096224	0.058814	0.079484	0.127121	0.222567	-0.777828	0.799326	0.024506	0.004091	-0.600384
619	-0.070715	-0.478251	9.882093	-0.241783	0.076390	0.023866	0.129182	0.226523	-0.775233	0.799718	0.021475	0.008046	-0.599938
620	-0.283201	-0.476736	9.835880	-0.310593	0.055499	0.000444	0.131719	0.238959	-0.773338	0.799836	0.017116	0.012593	-0.599843
621	-0.482548	-0.660782	9.700908	-0.296197	0.034643	-0.020649	0.133351	0.248800	-0.769774	0.799669	0.012668	0.016576	-0.600078
622	-0.726753	-1.059103	10.164649	-0.337506	0.031072	-0.003358	0.135108	0.259051	-0.765562	0.799694	0.007584	0.021058	-0.599991
623	-0.431487	-0.313472	10.939686	-0.320637	0.076253	0.021648	0.135277	0.272319	-0.760519	0.799955	0.003240	0.026019	-0.599487
624	-0.350064	-0.379346	10.053862	-0.153094	0.121992	0.008917	0.137162	0.283116	-0.756044	0.800002	0.002200	0.029739	-0.599256
625	-0.325819	-0.347583	9.491677	-0.026017	0.108124	0.015092	0.141441	0.288018	-0.754120	0.800121	0.002943	0.031674	-0.598995
626	-0.502059	-0.673978	9.268354	-0.086996	0.069659	0.038291	0.143128	0.290198	-0.753866	0.800545	0.002352	0.033762	-0.598317
627	-0.692349	-0.618665	9.568624	-0.187470	0.031033	0.077133	0.145182	0.295111	-0.751262	0.801451	-0.000379	0.036408	-0.596951
628	-0.829810	-0.278814	10.246603	-0.223391	0.023889	0.087515	0.146949	0.303582	-0.746808	0.802476	-0.003668	0.039392	-0.595372
629	-0.854696	-0.056253	10.607448	-0.063985	0.057180	0.057121	0.146408	0.306321	-0.745868	0.803107	-0.004087	0.040991	-0.594409
630	-0.834306	0.101569	10.361560	0.183185	0.085368	0.023809	0.148522	0.303027	-0.747096	0.803332	-0.000167	0.040119	-0.594179
631	-0.752130	0.132687	9.736386	0.306814	0.043579	-0.005406	0.152216	0.298356	-0.749266	0.803223	0.005200	0.037081	-0.594501
632	-0.306769	-0.377314	9.255661	0.317540	-0.012428	-0.009283	0.150453	0.289063	-0.753211	0.803078	0.010090	0.033040	-0.594871
633	-0.554123	-0.529006	9.354581	0.358532	-0.124360	-0.009348	0.148702	0.278540	-0.758978	0.802958	0.014270	0.026682	-0.595267
634	-0.700010	-0.000634	9.527732	0.397788	-0.154136	0.005077	0.142802	0.264210	-0.768342	0.802965	0.018768	0.019402	-0.595414
635	-0.864454	0.635914	9.637402	0.288582	-0.122701	0.025720	0.138960	0.253288	-0.773824	0.803198	0.021888	0.013896	-0.595148
636	-0.923513	0.825691	9.414195	0.202578	-0.096505	0.064902	0.134560	0.247019	-0.776276	0.803903	0.023955	0.009839	-0.594197
637	-0.974026	0.850372	9.491817	0.114786	-0.061607	0.097011	0.132632	0.242515	-0.778620	0.805009	0.025082	0.007363	-0.592686
638	-0.894886	1.109720	9.563807	0.044859	-0.014522	0.140757	0.134759	0.237716	-0.781027	0.806658	0.025596	0.006460	-0.590429
639	-0.478636	1.247683	9.338307	-0.033811	0.034364	0.147319	0.136080	0.236068	-0.782097	0.808407	0.025525	0.007256	-0.588026
640	-0.357083	0.677686	9.647923	-0.037506	0.123426	0.187107	0.140001	0.236046	-0.782027	0.810602	0.026341	0.009530	-0.584927
641	-0.533385	0.308799	10.471892	-0.055705	0.198402	0.251530	0.147435	0.238058	-0.780050	0.813519	0.027859	0.013179	-0.580721
642	-0.443933	0.652884	10.753843	-0.100577	0.254202	0.291976	0.159329	0.237719	-0.778939	0.816877	0.029196	0.018252	-0.575784
643	-0.176005	0.330607	9.863462	-0.077300	0.211433	0.298914	0.168857	0.238761	-0.776226	0.820267	0.030518	0.022312	-0.570730
644	-0.225685	0.138424	9.808812	-0.049690	0.126589	0.302309	0.179827	0.238974	-0.773285	0.823679	0.031227	0.024703	-0.565657
645	-0.394238	0.202438	9.863872	-0.019962	0.048047	0.233573	0.184171	0.234846	-0.775201	0.826305	0.031570	0.025443	-0.561761
646	-0.529332	0.209304	10.191946	-0.306265	0.041846	0.220044	0.187806	0.237288	-0.771870	0.828932	0.027035	0.029367	-0.557924
647	-1.463191	-0.030094	9.745456	-0.331272	-0.007631	0.206706	0.190621	0.247123	-0.770263	0.831402	0.021595	0.032709	-0.554288
648	-1.595408	0.380635	10.020473	-0.131616	-0.016268	0.170357	0.192145	0.252586	-0.766353	0.833355	0.019284	0.033754	-0.551370
649	-1.144603	0.630685	9.572470	0.275571	0.006545	0.172452	0.194266	0.247923	-0.767206	0.835132	0.024135	0.030666	-0.548663
650	-0.805537	0.116426	9.001292	0.685381	-0.035302	0.168043	0.196235	0.228487	-0.775445	0.836588	0.035242	0.022403	-0.546239
651	-0.821290	-0.065734	9.165153	0.719929	-0.084451	0.224476	0.195632	0.201403	-0.783462	0.838473	0.046521	0.012883	-0.542800
652	-0.711981	0.339670	9.887416	0.459605	-0.084649	0.197058	0.196310	0.179786	-0.792996	0.840169	0.053305	0.006221	-0.539662
653	-0.780576	0.203011	9.852793	0.112467	-0.033990	0.207923	0.196910	0.167469	-0.795196	0.842286	0.054887	0.004144	-0.536213
654	-0.852201	0.316613	9.854716	0.040020	-0.018240	0.207496	0.197515	0.154468	-0.797660	0.844470	0.055330	0.003110	-0.532728
655	-0.655218	0.186483	9.486240	0.185786	-0.004249	0.237610	0.198604	0.147896	-0.799293	0.846779	0.058440	0.000744	-0.528725
656	-0.603387	0.010121	9.358801	0.312729	-0.028745	0.256902	0.202042	0.141995	-0.801084	0.849108	0.063382	-0.003420	-0.524391
657	-0.443121	0.129726	9.555853	0.325136	-0.017515	0.281678	0.204878	0.128983	-0.805781	0.851617	0.068647	-0.007522	-0.519595
658	-0.300693	0.447499	10.019685	0.343732	-0.010735	0.315334	0.207331	0.113647	-0.809719	0.854407	0.074289	-0.011778	-0.514131
659	-0.239695	0.857407	10.518922	0.289380	0.065334	0.276497	0.211507	0.094060	-0.813208	0.856811	0.079733	-0.014092	-0.509234
660	-0.436266	1.040858	11.022585	-0.041414	0.133557	0.226835	0.218720	0.089232	-0.812070	0.859259	0.080270	-0.011808	-0.505065
661	-0.534973	1.091227	10.726024	-0.381030	0.173955	0.162871	0.225844	0.099043	-0.808977	0.861528	0.075296	-0.005274	-0.502068
662	-0.809594	0.865266	10.062522	-0.566823	0.165507	0.108668	0.232268	0.116383	-0.804764	0.863446	0.067126	0.003035	-0.499946
663	-0.783253	1.177226	9.902466	-0.360837	0.153430	0.067888	0.239864	0.133169	-0.798377	0.864577	0.062287	0.009167	-0.498541
664	-0.764976	1.059051	9.055036	-0.186983	0.106526	0.016104	0.245403	0.144630	-0.793433	0.864958	0.060069	0.012782	-0.498073
665	-1.055815	0.916181	8.781942	-0.203331	0.038324	0.056336	0.250185	0.152812	-0.790967	0.865748	0.056825	0.015374	-0.497005
666	-0.848602	0.834652	9.389621	-0.089087	-0.028391	0.081508	0.251336	0.156226	-0.789011	0.866725	0.054975	0.015609	-0.495501
667	-0.944633	0.872808	10.611694	-0.031999	-0.014630	0.090795	0.251976	0.158685	-0.789125	0.867666	0.054190	0.015546	-0.493941
668	-0.995175	1.570690	10.620153	0.016590	0.036231	0.049195	0.254072	0.157579	-0.788650	0.868145	0.054802	0.015887	-0.493019
669	-1.074919	1.599054	9.467649	0.118799	0.038307	0.035904	0.255132	0.155110	-0.788691	0.868355	0.057198	0.015311	-0.492396
670	-1.231376	1.355023	8.701987	0.199295	-0.043711	0.037970	0.256739	0.149767	-0.790966	0.868528	0.060191	0.012475	-0.491813
671	-1.232189	1.241937	8.683872	0.158985	-0.110193	0.028601	0.255993	0.144162	-0.792950	0.868636	0.061874	0.008950	-0.491490
672	-1.028616	1.326398	9.295894	0.120396	-0.136647	0.029929	0.252108	0.139258	-0.795655	0.868828	0.062579	0.005286	-0.491115
673	-0.550360	1.342514	9.493819	0.163321	-0.157801	0.022971	0.248218	0.135587	-0.798737	0.868852	0.063890	0.000893	-0.490931
674	-0.225779	1.484385	9.526294	0.159925	-0.157812	-0.017657	0.241478	0.127278	-0.801821	0.868483	0.065070	-0.003468	-0.491417
675	-0.354804	1.323213	9.972543	0.004184	-0.147414	-0.015234	0.237321	0.124155	-0.804376	0.868310	0.063714	-0.006093	-0.491876
676	0.008687	1.507690	9.880207	-0.158543	-0.098532	-0.022480	0.234564	0.126222	-0.804444	0.868289	0.059946	-0.006286	-0.492383
677	-0.068946	1.131892	9.482438	-0.305272	-0.066123	-0.005853	0.231765	0.134720	-0.802766	0.868570	0.053999	-0.004495	-0.492596
678	0.062549	0.602588	9.753985	-0.407445	-0.033950	0.031255	0.231419	0.147308	-0.799016	0.869298	0.046534	-0.001176	-0.492092
679	-0.107462	0.424919	10.993443	-0.347118	0.037372	0.130631	0.231340	0.159622	-0.796307	0.870884	0.040822	0.002676	-0.489783
680	-0.646605	0.665002	11.053723	-0.374087	0.138868	0.188288	0.237278	0.169712	-0.791124	0.873001	0.035627	0.008533	-0.486340
681	-0.883755	0.953268	10.338134	-0.542447	0.189625	0.257884	0.245423	0.181979	-0.784660	0.875796	0.028022	0.016855	-0.481573
682	-0.958590	0.984762	9.435552	-0.503164	0.146027	0.288902	0.253679	0.196297	-0.776107	0.878760	0.020663	0.024023	-0.476211
683	-0.747368	0.822946	8.965656	-0.075771	0.016597	0.326709	0.260685	0.202413	-0.770721	0.881878	0.019679	0.024825	-0.470413
684	-0.745015	1.128222	9.704514	0.637121	-0.086615	0.324527	0.264973	0.186657	-0.775337	0.884639	0.030213	0.017100	-0.464982
685	-0.390263	1.418348	10.319998	0.769498	-0.148012	0.300536	0.262578	0.153289	-0.784165	0.886893	0.042636	0.007046	-0.459950
686	-0.630167	1.638827	10.238089	0.069354	-0.091942	0.225262	0.260478	0.134283	-0.788329	0.888916	0.043006	0.004511	-0.456025
687	-0.522667	1.461491	10.720561	-0.075132	-0.035880	0.125642	0.259042	0.132922	-0.786640	0.890121	0.041487	0.004343	-0.453811
688	-0.394369	0.821693	11.029317	-0.094300	0.044761	0.023402	0.260878	0.131543	-0.786163	0.890410	0.040171	0.005902	-0.453344
689	-0.006228	0.448345	9.474039	-0.237839	0.120311	-0.026875	0.261876	0.136734	-0.780696	0.890329	0.037131	0.010101	-0.453689
690	-0.324958	-0.196586	8.536947	-0.043585	0.085690	-0.036174	0.264985	0.140000	-0.777865	0.890019	0.037079	0.011975	-0.454256
691	-0.782001	-0.613031	8.036244	0.051089	0.012402	-0.009251	0.265117	0.139314	-0.776968	0.889893	0.038152	0.011638	-0.454422
692	-0.964556	-0.503485	8.788866	0.034562	-0.023732	0.053122	0.265394	0.136165	-0.776357	0.890363	0.038518	0.010787	-0.453491
693	-0.953941	-0.399702	9.722395	0.213010	0.001272	0.145271	0.267266	0.129040	-0.776843	0.891504	0.042360	0.008707	-0.450945
694	-0.778706	-0.208471	9.785563	0.549161	0.008153	0.205887	0.268161	0.112482	-0.781675	0.892847	0.052213	0.003652	-0.447308
695	-0.810784	0.045503	9.389834	0.518703	-0.005805	0.222427	0.271190	0.088112	-0.786099	0.894238	0.061402	-0.001355	-0.443358
696	-0.369295	0.321735	9.615099	0.133955	-0.035815	0.211503	0.272704	0.076064	-0.788180	0.896002	0.063430	-0.003510	-0.439483
697	-0.475315	0.325210	10.481193	-0.318631	-0.069183	0.144653	0.271519	0.076891	-0.787248	0.897651	0.057012	-0.002157	-0.436999
698	-0.479829	0.351030	11.048675	-0.491868	-0.046403	0.060638	0.270900	0.091944	-0.783858	0.898791	0.047727	0.001174	-0.435770
699	-0.553184	0.224030	11.014203	-0.418080	0.030810	-0.009042	0.270817	0.104531	-0.780629	0.899081	0.040346	0.005366	-0.435886
700	-0.153941	0.702007	10.254451	-0.198487	0.105369	-0.047711	0.273361	0.114640	-0.776688	0.898825	0.037646	0.008955	-0.436596
701	-0.260525	0.331107	9.811328	-0.072028	0.145014	-0.092501	0.278806	0.120492	-0.773091	0.898042	0.037454	0.012231	-0.438141
702	-0.386608	0.592163	9.918753	-0.143302	0.185387	-0.149180	0.283872	0.124569	-0.770541	0.896806	0.036423	0.016854	-0.440600
703	-0.960391	0.734511	9.389434	-0.239599	0.122820	-0.225675	0.288118	0.134121	-0.766372	0.894930	0.033002	0.021304	-0.444473
704	-2.507995	0.441530	8.731338	-0.323537	0.026385	-0.273800	0.289617	0.144100	-0.762675	0.892711	0.027282	0.024759	-0.449122
705	-1.909192	0.432594	8.908710	-0.247772	-0.027281	-0.231331	0.287964	0.156695	-0.758906	0.890759	0.022449	0.026682	-0.453137
706	-2.327515	0.642174	10.313369	0.083591	-0.083544	-0.156727	0.283082	0.164109	-0.757854	0.889350	0.023051	0.024432	-0.455991
707	-2.009679	1.197192	10.158399	0.181749	-0.090735	-0.093453	0.277883	0.160581	-0.760915	0.888445	0.025469	0.021329	-0.457780
708	-1.385285	1.427416	9.175168	0.267521	-0.094318	-0.039209	0.276622	0.154296	-0.764061	0.887983	0.029296	0.017149	-0.458622
709	-0.929752	0.987275	8.757640	0.315645	-0.153919	-0.005807	0.270972	0.140647	-0.771094	0.887768	0.033622	0.011660	-0.458914
710	-0.482511	0.715313	9.048648	0.114978	-0.215472	0.020509	0.266310	0.134791	-0.774315	0.887926	0.033644	0.006690	-0.458706
711	0.253057	0.904261	9.794261	0.055761	-0.226397	0.033937	0.258097	0.132374	-0.776931	0.888213	0.032691	0.002236	-0.458262
712	0.407122	0.822795	10.287046	-0.085613	-0.185457	0.032982	0.251824	0.132682	-0.778127	0.888579	0.029426	-0.000369	-0.457779
713	0.314287	0.986810	10.991457	-0.038998	-0.065691	0.030276	0.248945	0.133930	-0.779236	0.888872	0.028241	-0.001150	-0.457283
714	0.049727	1.166120	9.967247	-0.018970	0.039640	0.015081	0.248156	0.133522	-0.777288	0.889028	0.028221	-0.000355	-0.456983
715	-0.539594	0.818502	9.615069	-0.120760	0.078429	-0.011841	0.249978	0.135154	-0.777558	0.888980	0.026922	0.002182	-0.457150
716	-1.547400	-0.362582	10.910297	-0.112172	0.091501	0.028835	0.253339	0.139513	-0.773686	0.889302	0.025720	0.004745	-0.456572
717	-1.413646	0.094580	11.318130	-0.173214	0.162093	0.085085	0.259054	0.143584	-0.769722	0.890136	0.024260	0.009268	-0.454954
718	-1.177429	0.792125	8.800791	-0.167467	0.166068	0.076457	0.265030	0.148202	-0.766275	0.890877	0.022758	0.013637	-0.453470
719	-1.187631	0.746068	7.870325	0.050648	0.011400	0.100411	0.268143	0.151195	-0.764094	0.891752	0.023982	0.013467	-0.451688
720	-0.384675	0.562135	8.755260	0.084452	-0.084358	0.089438	0.268439	0.146542	-0.766472	0.892543	0.024705	0.011081	-0.450148
721	0.637699	0.665696	9.836263	0.134374	-0.115504	0.091141	0.265208	0.141635	-0.769446	0.893310	0.026259	0.007849	-0.448605
722	1.176877	1.755566	10.550671	0.181008	-0.064144	0.068802	0.264074	0.135485	-0.771559	0.893840	0.028883	0.004968	-0.447428
723	0.765168	1.594305	10.247167	0.092117	0.021992	-0.026603	0.263073	0.128103	-0.772392	0.893539	0.030905	0.004528	-0.447898
724	-0.075844	0.830105	9.873147	0.019015	0.055660	-0.069205	0.259815	0.126752	-0.773132	0.892905	0.031692	0.005320	-0.449097
725	-0.796736	-0.034603	9.970358	0.097699	0.067244	-0.061503	0.260348	0.124286	-0.772130	0.892275	0.034199	0.005662	-0.450160
726	-1.377658	-0.573264	10.084529	0.044715	0.090907	-0.017683	0.265058	0.122617	-0.770277	0.892078	0.035768	0.006818	-0.450412
727	-1.717068	-0.421917	9.949814	-0.061928	0.101398	0.027535	0.267551	0.120551	-0.769688	0.892347	0.035715	0.009226	-0.449840
728	-1.676957	-0.197838	9.399316	-0.109401	0.076938	0.048294	0.271322	0.123267	-0.768166	0.892848	0.034418	0.011474	-0.448894
729	-1.491652	0.059804	9.184395	-0.130095	0.036621	0.069147	0.272357	0.123670	-0.765592	0.893538	0.032576	0.013376	-0.447605
730	-1.046156	0.225001	9.288190	-0.098036	-0.003820	0.088518	0.274028	0.128724	-0.765826	0.894397	0.030769	0.014052	-0.445993
731	-0.620771	0.270892	9.650329	-0.062244	-0.021476	0.072727	0.274791	0.132003	-0.765029	0.895081	0.029615	0.014318	-0.444689
732	-0.118586	0.590243	9.974094	-0.031069	-0.012127	0.099331	0.274520	0.133235	-0.764107	0.895989	0.028935	0.014243	-0.442904
733	-0.049362	0.476814	10.022659	-0.005033	-0.004228	0.080118	0.276609	0.132950	-0.762978	0.896695	0.028941	0.014266	-0.441471
734	-0.362959	-0.173237	10.570620	0.015339	0.037672	0.119139	0.276362	0.131584	-0.764927	0.897730	0.029538	0.014662	-0.439310
735	-0.311280	0.295755	10.705336	0.001947	0.081353	0.124564	0.280691	0.128413	-0.763989	0.898791	0.030396	0.016117	-0.437026
736	-0.443001	0.144362	9.623308	-0.003299	0.079868	0.126315	0.283561	0.128944	-0.763121	0.899873	0.031031	0.017429	-0.434697
737	-0.688163	-0.364401	9.360033	0.034194	0.055478	0.142337	0.286703	0.126737	-0.760862	0.901061	0.032214	0.018129	-0.432114
738	-0.636938	0.039796	9.539669	0.041181	0.016865	0.166103	0.289587	0.125079	-0.760405	0.902465	0.033118	0.017894	-0.429114
739	-0.421257	0.496496	9.218631	0.033257	-0.000588	0.143988	0.291976	0.119868	-0.762302	0.903671	0.033786	0.017582	-0.426530
740	-0.516920	0.629159	9.100823	0.034253	-0.028475	0.117518	0.291606	0.117134	-0.764393	0.904666	0.034160	0.016620	-0.424425
741	-0.261647	0.509330	9.890287	-0.006962	-0.032200	0.106511	0.292267	0.115626	-0.764030	0.905579	0.033815	0.016081	-0.422521
742	-0.166408	0.952838	11.240336	-0.126773	0.044515	0.075988	0.293810	0.119311	-0.762594	0.906297	0.031877	0.017832	-0.421061
743	-0.356192	0.780730	10.314776	-0.230183	0.111333	0.036747	0.295465	0.125184	-0.759199	0.906699	0.028679	0.021787	-0.420238
744	-0.614255	0.515334	9.381525	-0.154802	0.120434	0.014463	0.299999	0.130904	-0.756624	0.906858	0.026848	0.025188	-0.419825
745	-0.687762	0.366725	9.358822	-0.059158	0.062732	0.017587	0.303112	0.134308	-0.755215	0.907003	0.026343	0.026830	-0.419442
746	-0.698622	0.189698	9.640454	0.031130	0.046069	0.021670	0.306760	0.135655	-0.753834	0.907152	0.027263	0.027317	-0.419030
747	-0.756502	0.184390	10.116718	0.115037	0.043313	0.051356	0.306386	0.131825	-0.752572	0.907491	0.029765	0.027125	-0.418136
748	-1.695619	-0.495771	11.020591	0.071892	0.094076	0.081309	0.309023	0.128802	-0.754194	0.908081	0.031858	0.028107	-0.416634
749	-1.000624	0.823762	10.159820	-0.019101	0.129049	0.063229	0.311520	0.126325	-0.753997	0.908541	0.032652	0.030615	-0.415392
750	-0.545902	0.651247	8.385184	-0.033002	0.071684	0.002867	0.316213	0.127394	-0.751988	0.908550	0.032607	0.032113	-0.415263
751	-0.880548	0.447421	8.515499	-0.092033	0.000065	-0.027726	0.317233	0.130945	-0.750157	0.908375	0.030961	0.032931	-0.415707
752	-0.901651	0.171134	9.344000	-0.047379	-0.038546	-0.045232	0.315258	0.134240	-0.751647	0.908061	0.029708	0.032577	-0.416512
753	-0.687025	0.778339	10.262331	-0.049026	-0.012458	-0.090931	0.315512	0.134785	-0.750223	0.907336	0.028703	0.032836	-0.418137
754	-0.820865	0.643722	9.942317	-0.086366	0.015726	-0.127209	0.310253	0.140013	-0.750093	0.906315	0.027142	0.033840	-0.420370
755	-0.816349	-0.073196	9.883570	-0.039745	0.021063	-0.149026	0.309445	0.143574	-0.749270	0.905064	0.026544	0.034654	-0.423030
756	-0.592781	0.126961	9.843088	-0.054085	0.019232	-0.142113	0.309295	0.146174	-0.747819	0.903882	0.025586	0.035459	-0.425542
757	-0.681031	-0.055381	9.762449	-0.087289	0.018341	-0.119457	0.307173	0.150837	-0.746707	0.902892	0.024103	0.036598	-0.427627
758	-0.512703	-0.155073	9.836752	-0.062326	0.008627	-0.105284	0.306362	0.155631	-0.746906	0.902022	0.022930	0.037262	-0.429468
759	-0.493029	0.236412	9.711312	-0.029139	0.012176	-0.116408	0.305834	0.156454	-0.746890	0.901024	0.022424	0.037765	-0.431539
760	-0.661180	0.021237	9.700676	-0.031838	0.006979	-0.115558	0.304771	0.158649	-0.745301	0.900046	0.021779	0.038142	-0.433576
761	-0.757995	-0.018202	9.926955	-0.043475	0.006969	-0.120914	0.302926	0.161532	-0.745891	0.899010	0.020952	0.038667	-0.435715
762	-0.734930	-0.165463	9.804906	-0.057721	0.014012	-0.131601	0.301601	0.164002	-0.744813	0.897885	0.019890	0.039402	-0.438011
763	-0.672154	-0.157171	9.530499	-0.057738	0.011402	-0.121047	0.300275	0.167567	-0.745275	0.896838	0.018824	0.040123	-0.440134
