# Supplementary material for: Identification of Haptic Based Guiding Using Hard Reins
Source: PLoS One. 2015 Jul 22;10(7):e0132020. doi: 10.1371/journal.pone.0132020 (PMC4511788; doi:10.1371/journal.pone.0132020)
Supplement: S1 File — (ZIP) [file pone.0132020.s001.zip › MotionData1/Subject2/T8/gc8.txt]

// Start Time: 0
// Sample rate: 25.0Hz
// Scenario: 4.9
// Firmware Version: 2.6.1
Counter	Acc_X	Acc_Y	Acc_Z	Gyr_X	Gyr_Y	Gyr_Z	Mag_X	Mag_Y	Mag_Z	Quat_w	Quat_x	Quat_y	Quat_z
197	9.598590	0.796039	-2.079229	-0.549471	-0.139461	0.085413	-0.738866	-0.264939	-0.053513	-0.475478	0.600430	0.473579	0.434889
198	9.443285	0.820002	-2.267743	-0.567607	-0.132965	0.072756	-0.739151	-0.263419	-0.052529	-0.471910	0.606652	0.469209	0.434876
199	9.562331	0.978577	-2.293833	-0.543983	-0.127651	0.073046	-0.739997	-0.260940	-0.047941	-0.467320	0.611671	0.466548	0.435664
200	9.637117	0.745444	-2.402471	-0.547590	-0.122063	0.055267	-0.739728	-0.259284	-0.046546	-0.463890	0.617367	0.462397	0.435721
201	9.535216	0.603523	-2.400751	-0.567635	-0.135484	0.053306	-0.741682	-0.257218	-0.041954	-0.458710	0.622412	0.459771	0.436805
202	9.424667	0.606273	-2.458620	-0.540470	-0.125279	0.005772	-0.742795	-0.257087	-0.038631	-0.454856	0.627539	0.456265	0.437177
203	9.429430	0.574786	-2.465523	-0.549621	-0.114038	-0.036870	-0.743627	-0.257648	-0.035869	-0.449261	0.631330	0.454655	0.439176
204	9.436052	0.650857	-2.659668	-0.518911	-0.128308	-0.067365	-0.742515	-0.258769	-0.032576	-0.444972	0.635558	0.452232	0.439945
205	9.379862	0.778278	-2.820476	-0.553222	-0.099364	-0.061739	-0.742093	-0.261419	-0.026809	-0.439193	0.638961	0.450715	0.442374
206	9.345369	0.686962	-2.773505	-0.549396	-0.074244	-0.053023	-0.740848	-0.261291	-0.024470	-0.435094	0.643048	0.447312	0.443954
207	9.499478	0.695959	-2.725490	-0.548399	-0.085510	-0.001603	-0.742236	-0.261574	-0.021425	-0.429994	0.646754	0.444880	0.445978
208	9.474433	0.590207	-2.659042	-0.525625	-0.085790	0.016336	-0.741266	-0.262144	-0.017159	-0.426679	0.651290	0.440844	0.446567
209	9.463647	0.406982	-2.601414	-0.547516	-0.100048	0.009062	-0.743494	-0.260206	-0.015604	-0.421529	0.655143	0.438337	0.448287
210	9.488303	0.425795	-2.659642	-0.562013	-0.102804	0.023074	-0.743916	-0.259523	-0.012418	-0.417611	0.660126	0.433978	0.448885
211	9.431866	0.458890	-2.833894	-0.549280	-0.110168	0.033885	-0.743643	-0.259399	-0.008278	-0.412541	0.664226	0.431135	0.450262
212	9.363340	0.521163	-2.991543	-0.557455	-0.107329	0.023157	-0.743654	-0.257753	-0.003567	-0.408601	0.669133	0.426797	0.450723
213	9.226549	0.618361	-3.043182	-0.552918	-0.100025	0.008998	-0.745318	-0.258031	-0.002038	-0.403303	0.672887	0.424100	0.452448
214	9.168747	0.579852	-3.076500	-0.546470	-0.069123	-0.024748	-0.743107	-0.256661	0.000858	-0.399364	0.676876	0.420143	0.453683
215	9.236487	0.870140	-2.959026	-0.558155	-0.034766	-0.030358	-0.743378	-0.258605	0.003049	-0.394152	0.679674	0.417344	0.456631
216	9.630404	1.160004	-2.581046	-0.571095	-0.067369	-0.000131	-0.745043	-0.258606	0.004442	-0.390087	0.683974	0.412760	0.457866
217	9.790507	0.961522	-2.472738	-0.550824	-0.172008	0.004289	-0.742278	-0.257516	0.007745	-0.384128	0.688155	0.410566	0.458611
218	8.893305	0.504297	-3.070457	-0.554314	-0.140767	-0.072236	-0.742281	-0.258653	0.017121	-0.378983	0.692322	0.407647	0.459223
219	9.024618	0.415408	-3.241183	-0.550297	-0.066597	-0.104468	-0.742827	-0.261155	0.020412	-0.372858	0.694573	0.406076	0.462220
220	9.070125	0.340741	-3.542421	-0.561623	0.001939	-0.104123	-0.741007	-0.265874	0.022973	-0.368449	0.697146	0.402410	0.465079
221	9.305900	0.490110	-3.377693	-0.544958	0.037501	-0.057201	-0.741430	-0.264635	0.025335	-0.363657	0.698710	0.399391	0.469090
222	9.449024	0.500249	-3.158134	-0.552559	-0.012958	-0.051652	-0.741146	-0.266158	0.025456	-0.359720	0.701707	0.395139	0.471247
223	9.372034	0.679905	-3.102050	-0.561683	-0.027559	-0.026895	-0.740036	-0.266297	0.024617	-0.354447	0.704166	0.391945	0.474233
224	9.323876	0.767377	-3.073968	-0.546389	-0.056596	-0.012383	-0.740023	-0.269203	0.024311	-0.350598	0.707767	0.387466	0.475413
225	9.132397	0.713989	-3.302644	-0.556174	-0.063396	0.045011	-0.741689	-0.268786	0.024881	-0.345783	0.711010	0.383497	0.477315
226	9.171202	0.602095	-3.381178	-0.531449	-0.042908	0.058441	-0.741832	-0.267817	0.025168	-0.342896	0.714844	0.378015	0.478043
227	9.199847	0.519759	-3.380298	-0.543071	-0.006684	0.043923	-0.741008	-0.265879	0.024491	-0.338666	0.717380	0.373733	0.480620
228	9.281632	0.548542	-3.332407	-0.561071	0.022227	0.045323	-0.741428	-0.264487	0.022438	-0.335691	0.720609	0.367663	0.482554
229	9.215115	0.829269	-3.333034	-0.555681	0.029582	0.026786	-0.741845	-0.263083	0.016658	-0.331366	0.722674	0.363204	0.485821
230	9.190959	0.907001	-3.292796	-0.559096	0.070174	0.022961	-0.743515	-0.261412	0.014893	-0.328525	0.725171	0.357111	0.488538
231	9.339554	0.805093	-3.209711	-0.546372	0.080171	0.008023	-0.742544	-0.260991	0.012543	-0.324497	0.726460	0.352629	0.492554
232	9.397176	0.732255	-3.206559	-0.566472	0.071454	-0.013388	-0.742813	-0.262085	0.008530	-0.321176	0.728647	0.346938	0.495534
233	9.319045	0.849820	-3.033808	-0.552037	0.060530	-0.009622	-0.743360	-0.263740	0.006861	-0.316740	0.729952	0.342734	0.499379
234	9.311398	0.767789	-3.020802	-0.557640	0.046345	-0.032614	-0.743366	-0.262075	0.005636	-0.313159	0.732114	0.337530	0.502009
235	9.354524	0.823516	-2.953831	-0.541343	0.057349	-0.061671	-0.743637	-0.263035	0.003281	-0.308324	0.732945	0.334165	0.506026
236	9.371966	0.878709	-2.997960	-0.547045	0.026917	-0.080116	-0.742800	-0.264287	0.004366	-0.304270	0.734842	0.329844	0.508557
237	9.277909	0.816236	-3.035794	-0.556194	0.007030	-0.069510	-0.740849	-0.266783	0.004464	-0.298788	0.736142	0.326702	0.511944
238	9.261241	0.840398	-3.052954	-0.574279	-0.005932	-0.021871	-0.740295	-0.266508	0.004600	-0.294692	0.738839	0.321406	0.513781
239	9.232202	0.765509	-3.078657	-0.539705	0.001114	-0.022409	-0.740836	-0.269831	0.005260	-0.289882	0.740335	0.317721	0.516649
240	9.326363	0.810931	-3.062377	-0.534216	0.015612	-0.033025	-0.741947	-0.269833	0.006649	-0.286379	0.742427	0.312840	0.518575
241	9.087889	0.724827	-3.160157	-0.570479	0.008348	-0.011344	-0.739591	-0.269423	0.006359	-0.281262	0.744024	0.308577	0.521632
242	9.368032	0.703504	-3.196535	-0.570377	0.012678	0.011687	-0.739726	-0.270534	0.007729	-0.277648	0.746545	0.302636	0.523443
243	9.348927	0.790717	-3.180570	-0.559687	-0.017074	0.008463	-0.741533	-0.269421	0.007203	-0.272731	0.748393	0.298275	0.525888
244	9.304434	0.697321	-3.090073	-0.545856	0.016185	0.008395	-0.741537	-0.268309	0.005834	-0.269446	0.750635	0.292585	0.527579
245	9.265912	0.932597	-2.988755	-0.544901	0.022319	0.026964	-0.740151	-0.267755	0.004724	-0.265168	0.752020	0.287839	0.530377
246	9.405679	0.839775	-3.007235	-0.559455	0.011502	0.036608	-0.741266	-0.266364	0.003505	-0.261932	0.754463	0.281570	0.531879
247	9.429025	0.811176	-2.919968	-0.550547	-0.004583	0.017346	-0.741956	-0.267196	0.004606	-0.257303	0.756030	0.277003	0.534306
248	9.341945	0.758566	-2.919265	-0.557784	-0.004609	0.022545	-0.742656	-0.265532	0.003938	-0.253833	0.758468	0.271012	0.535582
249	9.289394	0.811784	-2.963278	-0.545108	-0.004560	0.010306	-0.742657	-0.265111	0.002286	-0.249201	0.759892	0.266562	0.537966
250	9.207596	0.853302	-2.975712	-0.545068	-0.019338	0.049311	-0.743492	-0.264558	0.003126	-0.246116	0.762479	0.260341	0.538772
251	9.405960	0.839546	-3.043474	-0.546860	-0.010197	0.038660	-0.741973	-0.263179	0.003681	-0.241716	0.764050	0.255427	0.540886
252	9.316559	0.825657	-3.035951	-0.548775	-0.030070	0.044047	-0.743372	-0.260410	0.004548	-0.238446	0.766657	0.249263	0.541525
253	9.425156	0.805582	-3.045537	-0.575990	-0.028189	0.050814	-0.744753	-0.261792	0.004821	-0.233623	0.768543	0.243890	0.543397
254	9.400987	0.776678	-3.054847	-0.572448	-0.029771	0.024318	-0.744767	-0.258751	0.006233	-0.229757	0.771066	0.237736	0.544197
255	9.372234	0.781540	-3.079023	-0.557085	-0.029621	-0.000277	-0.744494	-0.257644	0.006242	-0.224645	0.772551	0.233315	0.546136
256	9.314279	0.781936	-3.074118	-0.559806	-0.027789	-0.002986	-0.745190	-0.257088	0.006115	-0.220669	0.774775	0.227678	0.546984
257	9.179322	0.831113	-3.074486	-0.556236	-0.029486	-0.017994	-0.744359	-0.257234	0.007626	-0.215358	0.776100	0.223499	0.548942
258	9.265789	0.782423	-3.045065	-0.545215	-0.011543	-0.014427	-0.744912	-0.257791	0.009143	-0.211542	0.777946	0.218101	0.549983
259	9.345836	0.830063	-3.074697	-0.559657	-0.004398	0.001308	-0.747129	-0.258201	0.009156	-0.206486	0.779021	0.213437	0.552208
260	9.229809	0.741270	-3.092880	-0.559635	-0.004415	0.001274	-0.745193	-0.257100	0.009842	-0.202636	0.780832	0.207578	0.553310
261	9.267403	0.776265	-3.255198	-0.566802	0.030223	-0.037927	-0.744635	-0.257932	0.009830	-0.197162	0.781313	0.203269	0.556200
262	9.120011	0.719172	-3.259196	-0.541184	0.062597	-0.046710	-0.744914	-0.257093	0.007493	-0.193332	0.782022	0.198071	0.558420
263	9.170965	0.796188	-3.257708	-0.553703	0.084073	-0.023083	-0.745182	-0.258747	0.005408	-0.188433	0.781838	0.193430	0.561967
264	9.051251	0.946452	-3.307546	-0.573093	0.137472	0.058631	-0.744903	-0.258319	0.001269	-0.185564	0.782141	0.185917	0.565028
265	9.163486	0.881260	-3.186164	-0.545444	0.176524	0.110033	-0.745462	-0.255941	-0.005881	-0.182628	0.781293	0.178917	0.569400
266	9.188688	0.923388	-2.993381	-0.538134	0.218399	0.058553	-0.747691	-0.252176	-0.012866	-0.180581	0.780427	0.171475	0.573517
267	9.118902	0.806850	-2.764876	-0.544048	0.261123	0.116568	-0.747699	-0.248690	-0.020561	-0.178032	0.778495	0.164065	0.579080
268	9.276611	0.622911	-2.651894	-0.557497	0.288208	0.118017	-0.748404	-0.244087	-0.030723	-0.176583	0.776941	0.155192	0.584034
269	9.425034	0.426617	-2.591917	-0.543003	0.310285	0.061436	-0.749933	-0.241004	-0.041448	-0.173564	0.774102	0.148453	0.590426
270	9.454050	0.297450	-2.351322	-0.559480	0.315228	0.020497	-0.749512	-0.240142	-0.051382	-0.171004	0.771774	0.140945	0.596035
271	9.616893	0.159283	-2.255771	-0.557595	0.319622	0.032889	-0.748406	-0.237621	-0.061166	-0.167462	0.768623	0.134417	0.602583
272	9.835659	0.224021	-2.116653	-0.564871	0.326920	0.029267	-0.747294	-0.235926	-0.072201	-0.164937	0.766030	0.126644	0.608240
273	9.946666	0.409953	-2.027065	-0.551538	0.300052	0.006629	-0.747006	-0.236448	-0.082424	-0.161124	0.762865	0.120636	0.614428
274	9.686068	0.685456	-1.899322	-0.552742	0.256721	0.013934	-0.746725	-0.235730	-0.090425	-0.158411	0.760898	0.113454	0.618925
275	9.702505	0.663427	-1.541518	-0.554700	0.234965	0.028183	-0.745336	-0.235162	-0.095952	-0.154654	0.758457	0.107283	0.623952
276	9.987001	0.443231	-1.302665	-0.555119	0.171961	0.023276	-0.744781	-0.234738	-0.098851	-0.151824	0.757446	0.100177	0.627048
277	10.109163	0.508639	-1.153761	-0.557714	0.093388	-0.052325	-0.743938	-0.237515	-0.096953	-0.146721	0.756505	0.095613	0.630105
278	10.161492	0.230190	-1.189382	-0.549405	0.006736	-0.138413	-0.743637	-0.243895	-0.093432	-0.141613	0.757147	0.091504	0.631111
279	10.093721	0.296221	-1.132042	-0.539311	-0.079108	-0.215624	-0.743477	-0.250570	-0.084391	-0.134404	0.757937	0.090114	0.631939
280	10.034114	0.426897	-1.162413	-0.561509	-0.146658	-0.206616	-0.742478	-0.259467	-0.073446	-0.127961	0.760342	0.087292	0.630783
281	9.906848	0.308422	-1.301054	-0.570088	-0.215020	-0.216062	-0.739413	-0.264905	-0.063448	-0.120021	0.762832	0.085835	0.629535
282	9.718992	0.117825	-1.441225	-0.527469	-0.242366	-0.205721	-0.737720	-0.274369	-0.049063	-0.113925	0.766262	0.083644	0.626792
283	9.597864	-0.254295	-1.560131	-0.559931	-0.257311	-0.133535	-0.738824	-0.278850	-0.032673	-0.107102	0.769299	0.081083	0.624607
284	9.626997	-0.337027	-1.622065	-0.556226	-0.263875	-0.106914	-0.738262	-0.283886	-0.016716	-0.101752	0.773120	0.077041	0.621287
285	9.572639	-0.381237	-1.790624	-0.539946	-0.277405	-0.113727	-0.736046	-0.285875	-0.002672	-0.095474	0.776303	0.074388	0.618632
286	9.755749	-0.340470	-2.042597	-0.575956	-0.250524	-0.075334	-0.734933	-0.289381	0.010398	-0.090210	0.779931	0.069565	0.615411
287	9.926439	0.071974	-2.380847	-0.561325	-0.241704	-0.056536	-0.733271	-0.291081	0.021411	-0.084371	0.782707	0.065623	0.613143
288	9.458578	0.387820	-2.579448	-0.524730	-0.227972	-0.004045	-0.733275	-0.292221	0.031339	-0.080804	0.785956	0.060255	0.610011
289	9.020685	0.651286	-2.622875	-0.549886	-0.186558	0.007738	-0.733833	-0.292798	0.039068	-0.075981	0.788053	0.055321	0.608390
290	8.843400	0.961601	-2.640597	-0.556867	-0.142536	0.024198	-0.731900	-0.292271	0.045685	-0.072344	0.790244	0.048968	0.606533
291	8.998864	0.891936	-2.804322	-0.534852	-0.109227	0.018090	-0.732187	-0.291040	0.050532	-0.067937	0.791330	0.043923	0.606014
292	9.992079	0.906859	-3.281786	-0.509152	-0.070454	0.016610	-0.732469	-0.290497	0.054267	-0.065027	0.792488	0.038157	0.605210
293	9.851234	1.020902	-3.734678	-0.554239	-0.129861	-0.064931	-0.732750	-0.291073	0.061304	-0.059256	0.793746	0.034212	0.604389
294	9.236412	0.449422	-3.770968	-0.568031	-0.134588	-0.143109	-0.729972	-0.293875	0.069536	-0.053429	0.795554	0.030339	0.602759
295	8.791659	0.520669	-3.645531	-0.560487	-0.113489	-0.095468	-0.727466	-0.297222	0.075281	-0.047182	0.796555	0.026750	0.602128
296	9.069815	0.605661	-3.685509	-0.560275	-0.103090	-0.045920	-0.727607	-0.298073	0.081761	-0.042664	0.797942	0.021381	0.600842
297	9.242991	0.789719	-3.832760	-0.564150	-0.119820	-0.082951	-0.728021	-0.299752	0.087683	-0.036488	0.798987	0.017530	0.599985
298	9.065066	0.981790	-3.825001	-0.544337	-0.146097	-0.078147	-0.725657	-0.301986	0.091784	-0.031819	0.800775	0.012891	0.597981
299	8.914688	1.099689	-3.671485	-0.549875	-0.160610	-0.066645	-0.724677	-0.304767	0.094785	-0.026018	0.802254	0.008965	0.596348
300	8.802731	1.127821	-3.536349	-0.555036	-0.160538	0.025271	-0.723846	-0.305614	0.099463	-0.022405	0.804147	0.002541	0.594003
301	8.881248	0.963890	-3.781065	-0.553284	-0.208738	0.075134	-0.723861	-0.303002	0.105012	-0.018206	0.806149	-0.003695	0.591420
302	8.899540	1.098378	-3.896146	-0.570707	-0.152056	0.193150	-0.726227	-0.301340	0.106428	-0.016320	0.807815	-0.013016	0.589066
303	9.003818	1.058530	-3.980404	-0.549680	-0.157967	0.239453	-0.727916	-0.295522	0.106501	-0.014088	0.809086	-0.021885	0.587114
304	8.713933	0.992731	-3.974450	-0.571338	-0.150902	0.262089	-0.731145	-0.286661	0.108273	-0.013003	0.810541	-0.032327	0.584644
305	8.660746	1.356709	-3.787569	-0.552037	-0.113376	0.286881	-0.734079	-0.280691	0.105044	-0.011223	0.811122	-0.041995	0.583259
306	8.702974	1.512538	-3.557420	-0.548999	-0.210873	0.306995	-0.735348	-0.275703	0.104691	-0.011085	0.813040	-0.052886	0.579695
307	9.008032	1.577683	-3.652783	-0.533823	-0.043204	0.194754	-0.738420	-0.270431	0.103112	-0.008373	0.812753	-0.060821	0.579364
308	8.739203	1.418237	-3.916413	-0.561630	0.000132	0.195869	-0.739684	-0.265704	0.097925	-0.006513	0.812184	-0.070087	0.579140
309	8.751607	0.678161	-4.004816	-0.550345	0.171855	0.226705	-0.745108	-0.260406	0.090014	-0.003573	0.809244	-0.078730	0.582163
310	9.272217	0.129577	-3.873755	-0.552849	0.332007	0.255799	-0.747062	-0.254823	0.077386	-0.002067	0.804540	-0.088878	0.587207
311	8.882314	-0.347720	-3.307376	-0.548780	0.420489	0.223289	-0.751372	-0.249647	0.063806	0.001261	0.798483	-0.097431	0.594079
312	10.148793	-0.755724	-3.130560	-0.552340	0.405734	0.276614	-0.754304	-0.241838	0.048309	0.002622	0.792593	-0.107865	0.600129
313	9.802634	-1.288334	-3.249790	-0.541813	0.330023	0.268223	-0.759046	-0.232645	0.034359	0.005031	0.787261	-0.117026	0.605393
314	9.698857	-1.319183	-3.263804	-0.546743	0.272498	0.254340	-0.762542	-0.223039	0.020128	0.006259	0.782775	-0.127008	0.609174
315	9.378451	-1.014639	-3.189458	-0.565984	0.194753	0.091789	-0.764772	-0.218716	0.011906	0.010790	0.779341	-0.133706	0.612074
316	9.286314	-0.912389	-2.774909	-0.558222	0.111319	0.145445	-0.766167	-0.214946	0.002983	0.013093	0.776934	-0.142119	0.613192
317	9.229340	-0.369867	-2.635921	-0.542305	0.040685	0.177963	-0.767151	-0.210212	-0.004968	0.015749	0.775034	-0.149891	0.613683
318	9.354299	-0.459907	-2.610923	-0.547440	0.028878	0.291222	-0.769398	-0.202433	-0.011497	0.015851	0.773067	-0.160428	0.613498
319	9.407955	-0.341937	-2.626808	-0.518726	-0.017971	0.277718	-0.772619	-0.194104	-0.016356	0.016730	0.771456	-0.169440	0.613079
320	9.431656	-0.327195	-2.564186	-0.566432	-0.043968	0.188860	-0.774037	-0.186905	-0.015581	0.018133	0.770561	-0.178622	0.611556
321	9.556341	-0.547896	-2.566722	-0.556117	-0.082634	0.076866	-0.775863	-0.181224	-0.015923	0.021836	0.770310	-0.184985	0.609857
322	9.580670	-0.550632	-2.593301	-0.558524	-0.130461	-0.012210	-0.775314	-0.180683	-0.012332	0.025254	0.771094	-0.190986	0.606877
323	9.576162	-0.550861	-2.634366	-0.553176	-0.153091	-0.003162	-0.776975	-0.182355	-0.007781	0.029644	0.771908	-0.196095	0.604008
324	9.396863	-0.738203	-2.632036	-0.563987	-0.165119	0.033880	-0.776704	-0.181818	-0.002808	0.032452	0.772831	-0.202874	0.600435
325	9.182085	-0.746545	-2.636487	-0.531121	-0.173056	0.094424	-0.777547	-0.179891	0.001222	0.035253	0.773409	-0.209229	0.597344
326	9.150569	-0.843180	-2.664360	-0.556234	-0.138946	0.120442	-0.779239	-0.174788	0.008328	0.037009	0.773557	-0.217209	0.594189
327	9.118390	-0.727932	-2.815400	-0.552218	-0.094182	0.150307	-0.778699	-0.171751	0.010702	0.039807	0.772831	-0.224606	0.592199
328	9.018075	-0.682566	-2.617653	-0.529938	-0.033424	0.192633	-0.778861	-0.166353	0.011035	0.040760	0.771304	-0.233279	0.590770
329	9.492966	-0.820873	-2.616745	-0.559173	0.096672	0.173879	-0.781796	-0.160525	0.008909	0.044265	0.768085	-0.240925	0.591643
330	9.860623	-0.328469	-3.108365	-0.558050	0.184981	0.081509	-0.781945	-0.156905	0.002321	0.047985	0.764352	-0.247997	0.593263
331	9.432133	-0.106064	-3.139266	-0.529402	0.183162	-0.034975	-0.782230	-0.154120	-0.002480	0.053957	0.761047	-0.251943	0.595332
332	8.418608	0.111164	-3.041274	-0.544053	0.190744	-0.081378	-0.782631	-0.156029	-0.011194	0.059413	0.757962	-0.256321	0.596878
333	10.026271	0.310548	-3.929937	-0.557438	0.348344	-0.041413	-0.782466	-0.160432	-0.019385	0.066771	0.752589	-0.260231	0.601191
334	10.310472	-0.112049	-4.370162	-0.583162	0.312090	-0.099852	-0.781072	-0.160123	-0.030437	0.073642	0.747959	-0.264612	0.604247
335	10.354644	0.293318	-3.649918	-0.537771	0.147836	-0.291137	-0.781590	-0.167581	-0.035479	0.082693	0.746237	-0.264753	0.605143
336	8.818911	-0.470401	-3.281761	-0.559901	0.070182	-0.286040	-0.779904	-0.172281	-0.038578	0.090171	0.745428	-0.266399	0.604349
337	8.586016	0.306191	-3.372262	-0.560090	0.053939	-0.282348	-0.779025	-0.183078	-0.039524	0.098952	0.744670	-0.267074	0.603611
338	9.499781	0.236154	-3.604647	-0.552698	0.031719	-0.207627	-0.778162	-0.190560	-0.038227	0.105159	0.743825	-0.269844	0.602371
339	9.443611	0.644715	-3.633291	-0.556920	-0.054747	-0.207103	-0.775902	-0.200959	-0.034486	0.112425	0.743916	-0.271799	0.600062
340	8.781199	0.555320	-3.525100	-0.562530	-0.116597	-0.149439	-0.774779	-0.204708	-0.032048	0.117267	0.744431	-0.275850	0.596638
341	8.661447	0.715310	-3.565382	-0.545679	-0.092445	-0.040582	-0.775193	-0.205686	-0.028880	0.122192	0.744034	-0.280217	0.594105
342	8.976067	0.722296	-3.677021	-0.541701	-0.077780	0.033755	-0.776726	-0.204302	-0.027750	0.124746	0.743035	-0.286630	0.591761
343	9.120572	0.694957	-3.652748	-0.546390	-0.066360	-0.029155	-0.777144	-0.204029	-0.026087	0.129710	0.742218	-0.291091	0.589537
344	8.860790	0.790438	-3.716284	-0.559715	-0.024070	-0.018992	-0.775196	-0.205835	-0.025569	0.133456	0.740758	-0.296766	0.587705
345	9.039963	0.810166	-3.472720	-0.548731	0.013998	-0.048263	-0.776299	-0.206796	-0.027365	0.139170	0.739048	-0.300732	0.586516
346	9.216363	0.963986	-3.428766	-0.545041	0.008246	-0.009207	-0.774779	-0.205269	-0.029569	0.142761	0.737105	-0.306265	0.585232
347	9.427029	0.952387	-3.525562	-0.568196	0.084101	-0.013436	-0.775330	-0.205397	-0.032604	0.148807	0.734246	-0.310726	0.584969
348	9.231594	0.409709	-3.171329	-0.554787	0.197617	-0.026488	-0.775326	-0.204958	-0.039916	0.153897	0.730073	-0.315526	0.586304
349	8.467526	0.473893	-2.951159	-0.556570	0.268853	-0.142108	-0.775023	-0.209363	-0.047832	0.162410	0.725792	-0.317358	0.588331
350	9.034019	0.361274	-2.614825	-0.552289	0.395200	-0.162210	-0.771946	-0.213488	-0.058666	0.170274	0.720028	-0.319455	0.592043
351	9.407671	0.341795	-2.262360	-0.550282	0.421993	-0.133986	-0.769147	-0.216634	-0.072249	0.179518	0.713734	-0.320721	0.596233
352	10.143746	0.070033	-2.086354	-0.554026	0.374706	-0.076130	-0.767179	-0.220472	-0.085280	0.186201	0.707482	-0.324062	0.599818
353	10.435486	-0.098835	-2.133182	-0.552637	0.258701	0.001602	-0.766762	-0.218500	-0.096030	0.192733	0.702085	-0.327785	0.602069
354	10.143070	-0.067572	-2.065489	-0.555219	0.131588	0.007602	-0.766619	-0.217919	-0.104585	0.196805	0.698082	-0.333184	0.602443
355	9.781122	0.092224	-1.994305	-0.568737	0.022898	-0.025562	-0.766898	-0.216240	-0.110087	0.202282	0.695538	-0.337595	0.601115
356	9.651905	0.404819	-1.985540	-0.549827	-0.022680	0.022723	-0.767325	-0.212761	-0.115156	0.205044	0.693223	-0.343712	0.599384
357	9.651805	0.511546	-1.921496	-0.569030	-0.049793	0.042137	-0.767619	-0.208322	-0.117869	0.209200	0.691004	-0.349324	0.597261
358	9.714381	0.491896	-1.909280	-0.543746	-0.071492	0.038153	-0.767631	-0.205273	-0.118942	0.211332	0.689108	-0.355746	0.594906
359	9.670775	0.463221	-1.901654	-0.558470	-0.118529	0.065680	-0.771111	-0.202219	-0.119160	0.214565	0.687495	-0.361805	0.591954
360	9.719524	0.520693	-1.936186	-0.555214	-0.172483	0.053684	-0.771546	-0.198072	-0.116905	0.215919	0.686546	-0.368967	0.588130
361	9.648527	0.646049	-2.055877	-0.542599	-0.194247	0.062819	-0.771975	-0.195449	-0.114390	0.218413	0.685817	-0.375082	0.584178
362	9.639754	0.659936	-2.162328	-0.564412	-0.194059	0.053721	-0.774493	-0.191307	-0.109358	0.219706	0.684979	-0.382398	0.579918
363	9.586821	0.529260	-2.245362	-0.547967	-0.179649	0.044955	-0.774235	-0.187439	-0.106835	0.222588	0.684094	-0.388226	0.575978
364	9.499629	0.467046	-2.234887	-0.557738	-0.163695	0.077448	-0.776336	-0.183155	-0.103186	0.223724	0.682646	-0.395606	0.572221
365	9.412846	0.486908	-2.237409	-0.551255	-0.143922	0.078272	-0.778429	-0.180246	-0.102312	0.226536	0.680979	-0.401726	0.568828
366	9.431892	0.433674	-2.229592	-0.574672	-0.111358	0.076025	-0.779558	-0.175958	-0.100464	0.228308	0.678767	-0.408992	0.565576
367	9.508947	0.418782	-2.215032	-0.552660	-0.084561	0.091170	-0.781241	-0.172085	-0.098341	0.231461	0.676212	-0.414984	0.562984
368	9.551713	0.380274	-2.147010	-0.553531	-0.084677	0.104431	-0.782924	-0.167652	-0.098006	0.232814	0.673463	-0.422220	0.560335
369	9.575064	0.274112	-2.097535	-0.550743	-0.082095	0.115937	-0.784194	-0.162810	-0.096014	0.235670	0.670579	-0.428454	0.557862
370	9.526260	0.192446	-2.067565	-0.558010	-0.092118	0.130930	-0.786575	-0.157971	-0.092632	0.236689	0.667565	-0.436074	0.555135
371	9.763612	0.178142	-2.183695	-0.553404	-0.092253	0.146961	-0.787146	-0.154373	-0.091625	0.239130	0.664403	-0.442736	0.552604
372	9.682913	0.158171	-2.366987	-0.552438	-0.086823	0.143390	-0.788831	-0.149947	-0.089357	0.239948	0.661140	-0.450371	0.549986
373	9.591663	0.267450	-2.372916	-0.556175	-0.093891	0.129231	-0.789687	-0.144972	-0.085986	0.242584	0.658036	-0.456772	0.547266
374	9.398386	0.152504	-2.400368	-0.557146	-0.093655	0.100857	-0.792068	-0.139712	-0.084395	0.243835	0.655110	-0.463868	0.544245
375	9.379509	0.195905	-2.434652	-0.543419	-0.072016	0.092041	-0.792215	-0.138056	-0.082721	0.246892	0.652076	-0.469477	0.541694
376	9.739985	0.234586	-2.841468	-0.548189	0.017942	0.116301	-0.794034	-0.134455	-0.081703	0.248871	0.647744	-0.476067	0.540232
377	9.035439	0.447375	-2.755921	-0.556919	-0.009029	0.006548	-0.795289	-0.132229	-0.084432	0.253592	0.644700	-0.480353	0.537879
378	8.938652	0.508786	-2.693658	-0.553610	0.061673	0.055678	-0.795575	-0.130291	-0.084134	0.256692	0.640360	-0.485934	0.536579
379	9.258907	0.805937	-2.769885	-0.551726	0.094378	0.030836	-0.794185	-0.129999	-0.089939	0.262064	0.635929	-0.489890	0.535652
380	9.762389	1.233439	-3.070091	-0.538147	0.121897	-0.020311	-0.796402	-0.129988	-0.091579	0.266337	0.631684	-0.493964	0.534827
381	9.803733	1.237769	-3.108852	-0.555644	0.111658	-0.073520	-0.795414	-0.133583	-0.093694	0.273047	0.628019	-0.496476	0.533431
382	9.692802	1.170540	-3.151443	-0.560415	0.095866	-0.119509	-0.793458	-0.136907	-0.094572	0.278371	0.624837	-0.499621	0.531476
383	9.556014	1.114560	-2.967013	-0.561544	0.081752	-0.154865	-0.795378	-0.141885	-0.094884	0.285715	0.622212	-0.501278	0.529093
384	9.395313	1.155504	-2.764304	-0.561848	0.058648	-0.192804	-0.793671	-0.152275	-0.093762	0.291430	0.620073	-0.503680	0.526198
385	9.446082	1.208434	-2.750466	-0.544152	-0.007966	-0.207210	-0.793637	-0.160730	-0.090674	0.298199	0.618955	-0.504965	0.522477
386	9.245379	1.054903	-2.772645	-0.547815	-0.033447	-0.180617	-0.792367	-0.166838	-0.086329	0.302658	0.617670	-0.507862	0.518612
387	9.227010	1.073654	-2.883969	-0.569561	-0.070088	-0.102794	-0.791092	-0.173772	-0.083235	0.308004	0.615927	-0.511039	0.514400
388	9.180692	1.035542	-2.842409	-0.536776	-0.090638	-0.040376	-0.792057	-0.176141	-0.077730	0.310269	0.613804	-0.515854	0.510757
389	9.249950	0.938740	-2.795516	-0.562230	-0.099604	-0.031773	-0.791781	-0.177272	-0.070841	0.314462	0.611621	-0.519978	0.506613
390	9.315817	0.995923	-2.859060	-0.562189	-0.103373	-0.012263	-0.793442	-0.178807	-0.065875	0.316592	0.609103	-0.525424	0.502686
391	9.323253	1.007837	-2.878531	-0.542072	-0.112992	0.044652	-0.793450	-0.177991	-0.061173	0.319600	0.606315	-0.530322	0.498995
392	9.259119	0.871207	-2.765781	-0.547324	-0.093355	0.065665	-0.794712	-0.175229	-0.058236	0.320841	0.602892	-0.536443	0.495794
393	9.181652	0.867044	-2.736638	-0.567174	-0.075315	0.072382	-0.795411	-0.174828	-0.053256	0.324242	0.599199	-0.541635	0.492402
394	9.162846	0.997644	-2.738070	-0.549525	0.000433	0.056212	-0.798476	-0.171639	-0.052648	0.326580	0.594856	-0.546992	0.490195
395	9.324163	0.990131	-3.003972	-0.558942	0.092481	0.047620	-0.799040	-0.169140	-0.054550	0.331915	0.589768	-0.550652	0.488661
396	9.323944	0.253485	-3.329171	-0.557948	0.267937	-0.028720	-0.798766	-0.167465	-0.058953	0.338078	0.583601	-0.553245	0.488911
397	8.702335	-0.166100	-3.040976	-0.555238	0.404752	-0.027069	-0.797368	-0.168549	-0.067258	0.347420	0.576208	-0.553808	0.490490
398	8.274343	-0.490403	-2.778264	-0.571991	0.466662	0.001406	-0.796529	-0.167398	-0.081333	0.355559	0.567520	-0.555383	0.493000
399	10.004696	0.036715	-2.530356	-0.563780	0.611209	0.077103	-0.794852	-0.166510	-0.100388	0.366074	0.556696	-0.555561	0.497425
400	10.594778	-0.829884	-2.175976	-0.561415	0.526252	0.107723	-0.793469	-0.162022	-0.119127	0.373552	0.546098	-0.557586	0.501331
401	10.962736	-0.241730	-2.040482	-0.535007	0.418196	0.094686	-0.791533	-0.158246	-0.132217	0.381233	0.537014	-0.558864	0.503933
402	9.795921	-0.199458	-1.865434	-0.552757	0.253439	-0.024178	-0.791244	-0.159046	-0.141891	0.386788	0.530545	-0.561283	0.503863
403	9.371641	-0.277607	-1.651379	-0.556622	0.173401	0.054010	-0.790138	-0.156811	-0.149055	0.392251	0.524113	-0.564099	0.503226
404	9.830175	0.020033	-1.510349	-0.548250	0.072517	0.053968	-0.789318	-0.153340	-0.152615	0.394878	0.518545	-0.568624	0.501847
405	10.032860	-0.141190	-1.583719	-0.555820	-0.007133	0.100394	-0.791417	-0.148203	-0.155997	0.397750	0.513336	-0.573264	0.499649
406	9.636471	-0.167279	-1.517664	-0.548833	-0.048566	0.090027	-0.791148	-0.146688	-0.153499	0.398592	0.508495	-0.579054	0.497245
407	9.496210	-0.592740	-1.684271	-0.541689	-0.075497	0.072508	-0.792262	-0.146282	-0.149897	0.400736	0.504335	-0.583766	0.494241
408	9.696115	-0.598531	-1.636152	-0.554637	-0.076652	0.010477	-0.794899	-0.146286	-0.146840	0.402053	0.500587	-0.588965	0.490801
409	9.718494	-0.667070	-1.753805	-0.552611	-0.064325	0.041389	-0.796710	-0.145611	-0.140192	0.404676	0.496525	-0.593340	0.487491
410	9.852219	-0.802501	-1.636501	-0.571021	-0.085558	0.008577	-0.796143	-0.149642	-0.135545	0.406022	0.492693	-0.598687	0.483708
411	9.772450	-1.231377	-1.515637	-0.538522	-0.143682	0.039314	-0.797258	-0.148961	-0.131526	0.407506	0.489458	-0.603505	0.479741
412	9.523794	-1.244277	-1.510328	-0.555144	-0.196904	0.051779	-0.799761	-0.148701	-0.124325	0.406893	0.486240	-0.609956	0.475355
413	9.631578	-1.476983	-1.517540	-0.541307	-0.236193	-0.092906	-0.801704	-0.150108	-0.116180	0.408457	0.485386	-0.614225	0.469352
414	9.580241	-1.332648	-1.673711	-0.571921	-0.207450	-0.066886	-0.803351	-0.155669	-0.107527	0.408964	0.483507	-0.619687	0.463635
415	9.678575	-0.900868	-1.697989	-0.521404	-0.150753	0.016589	-0.804606	-0.155129	-0.102542	0.410305	0.480578	-0.624089	0.459573
416	9.696887	-0.914726	-1.577055	-0.556203	-0.069902	0.059914	-0.805443	-0.154584	-0.099217	0.411153	0.475920	-0.629430	0.456367
417	9.467195	-1.117001	-1.308721	-0.560299	-0.077828	-0.062251	-0.807516	-0.157084	-0.095086	0.414438	0.472916	-0.632783	0.451860
418	9.626260	-0.874503	-1.785192	-0.554667	-0.025084	-0.113732	-0.806385	-0.162914	-0.091151	0.417378	0.469999	-0.636024	0.447627
419	9.226890	-0.489065	-2.378483	-0.561338	0.066889	-0.119687	-0.806650	-0.165960	-0.090628	0.422963	0.466355	-0.637593	0.443948
420	8.625120	-0.348358	-2.509717	-0.566160	0.143066	-0.079617	-0.805509	-0.172313	-0.096086	0.427806	0.461349	-0.639773	0.441394
421	9.785602	0.819093	-2.840803	-0.553928	0.351593	-0.009581	-0.805489	-0.176033	-0.101509	0.435895	0.453805	-0.639792	0.441273
422	9.856339	2.144316	-2.611660	-0.554644	0.283286	-0.021381	-0.805474	-0.177946	-0.109535	0.441830	0.446828	-0.641096	0.440597
423	10.432760	1.173399	-2.722402	-0.554668	0.270062	-0.049610	-0.805447	-0.182625	-0.117866	0.449162	0.440489	-0.641343	0.439206
424	10.116506	1.044129	-2.459599	-0.550965	0.247789	0.014171	-0.802657	-0.185663	-0.122337	0.454220	0.433322	-0.643126	0.438525
425	10.164729	0.410299	-2.138501	-0.550036	0.149543	-0.084381	-0.804573	-0.191755	-0.120728	0.460188	0.428501	-0.644030	0.435706
426	9.968469	0.002078	-1.923484	-0.549398	0.036480	-0.239478	-0.801345	-0.202306	-0.113545	0.464673	0.426402	-0.645464	0.430856
427	9.629166	-0.217601	-1.843264	-0.546202	-0.029167	-0.260370	-0.801439	-0.214799	-0.103181	0.469765	0.425387	-0.646417	0.424867
428	9.419680	-0.158485	-1.875052	-0.562692	-0.065358	-0.237374	-0.799729	-0.227570	-0.093386	0.472985	0.423954	-0.648861	0.418959
429	9.408021	-0.081180	-1.890396	-0.554570	-0.105586	-0.176868	-0.799970	-0.238966	-0.079559	0.476384	0.422368	-0.651266	0.412937
430	9.346450	0.078231	-1.964574	-0.555354	-0.135265	-0.082912	-0.798844	-0.245096	-0.068311	0.477304	0.419525	-0.655552	0.407961
431	9.616854	-0.078692	-2.054996	-0.535166	-0.135815	-0.029555	-0.799390	-0.249424	-0.056617	0.478868	0.416402	-0.659283	0.403287
432	9.302777	-0.090968	-2.015782	-0.545788	-0.074245	-0.061972	-0.798692	-0.252224	-0.047540	0.480295	0.412836	-0.663019	0.399110
433	9.234640	-0.031912	-1.914874	-0.552755	-0.029300	-0.048186	-0.801040	-0.255559	-0.041758	0.483502	0.408889	-0.665668	0.394868
434	9.343959	0.007542	-1.678684	-0.545196	0.027449	-0.050200	-0.800060	-0.258339	-0.039033	0.486139	0.404322	-0.668452	0.391618
435	9.446796	0.325636	-1.716197	-0.541020	0.119277	-0.041805	-0.799227	-0.258618	-0.038904	0.491131	0.399192	-0.669551	0.388764
436	9.412471	0.263270	-1.676797	-0.566241	0.116075	0.025135	-0.799781	-0.258616	-0.039314	0.494481	0.392666	-0.672161	0.386654
437	9.481680	0.150019	-1.941396	-0.540327	0.178021	0.037455	-0.801713	-0.259420	-0.046210	0.499569	0.385985	-0.673215	0.385003
438	10.259378	-0.250947	-1.904137	-0.558978	0.346842	0.116808	-0.802825	-0.256892	-0.056391	0.505179	0.376449	-0.674062	0.385642
439	9.354850	-0.675559	-1.545441	-0.537167	0.340285	0.117731	-0.805605	-0.252407	-0.071509	0.511674	0.367393	-0.673935	0.386035
440	9.190952	-0.978615	-1.097280	-0.553925	0.341387	-0.000222	-0.806158	-0.250851	-0.081428	0.517955	0.359439	-0.673774	0.385428
441	10.060758	-1.344611	-0.785102	-0.558207	0.397498	-0.017308	-0.804064	-0.252209	-0.090984	0.526270	0.351442	-0.672054	0.384541
442	10.565661	-1.394278	-0.877034	-0.551345	0.341842	-0.036247	-0.803630	-0.254111	-0.102603	0.532699	0.343915	-0.671461	0.383529
443	10.495815	-2.502565	-0.806589	-0.558339	0.228599	-0.069409	-0.801813	-0.255467	-0.112570	0.538994	0.337801	-0.671028	0.380917
444	9.905064	-2.242318	-0.745884	-0.555613	0.104508	-0.104091	-0.802058	-0.261394	-0.120360	0.542704	0.332899	-0.672443	0.377455
445	9.878546	-2.077357	-0.670374	-0.544729	0.047597	0.006093	-0.800394	-0.260692	-0.124369	0.545799	0.327203	-0.674292	0.374662
446	10.039478	-1.594957	-0.651811	-0.548502	0.000157	0.077205	-0.803585	-0.259423	-0.129439	0.546634	0.320682	-0.677912	0.372546
447	9.856874	-1.512044	-0.715310	-0.560154	-0.093008	0.022770	-0.803597	-0.256375	-0.130236	0.547709	0.315580	-0.681464	0.368824
448	9.645320	-1.426533	-0.778800	-0.540631	-0.149562	-0.012069	-0.805539	-0.256374	-0.129117	0.547063	0.311427	-0.686017	0.364851
449	9.525600	-1.336858	-0.856955	-0.540782	-0.190372	0.016479	-0.807484	-0.255962	-0.126613	0.546651	0.307277	-0.690394	0.360707
450	9.632591	-1.214572	-0.901952	-0.568351	-0.242527	0.021824	-0.809991	-0.254451	-0.121332	0.544583	0.302985	-0.696288	0.356108
451	9.466573	-1.487810	-1.096800	-0.553259	-0.227434	0.135082	-0.809589	-0.252394	-0.115378	0.542795	0.297251	-0.701800	0.352834
452	9.217706	-1.742915	-1.180599	-0.557506	-0.198763	0.150700	-0.813493	-0.247965	-0.112542	0.540266	0.290915	-0.707801	0.349998
453	9.241003	-1.902357	-1.149858	-0.561670	-0.093459	0.065062	-0.816423	-0.244370	-0.109169	0.540795	0.285071	-0.711427	0.346623
454	9.249969	-1.717655	-0.973141	-0.559244	0.014635	0.066213	-0.816716	-0.241050	-0.108028	0.541822	0.278381	-0.714543	0.344038
455	9.112606	-1.450328	-0.869632	-0.546372	0.076283	0.016446	-0.817684	-0.240757	-0.112435	0.544938	0.272169	-0.715872	0.341311
456	9.570150	-1.420443	-1.039704	-0.536968	0.167043	-0.054667	-0.816570	-0.240600	-0.118792	0.548788	0.266371	-0.716430	0.338536
457	9.558522	-1.107579	-1.255795	-0.547741	0.256505	-0.175605	-0.815157	-0.245145	-0.127133	0.555709	0.261630	-0.714677	0.334625
458	9.446987	-0.466579	-0.881056	-0.566005	0.274740	-0.190043	-0.811103	-0.250375	-0.139504	0.562086	0.256678	-0.713416	0.330474
459	10.572413	0.037527	-1.057313	-0.562368	0.305749	-0.215542	-0.808721	-0.253383	-0.152668	0.569955	0.251991	-0.710866	0.326070
460	10.812819	0.761936	-0.901424	-0.553871	0.233656	-0.212212	-0.806196	-0.257776	-0.165709	0.575733	0.247708	-0.709756	0.321587
461	11.308076	1.202403	-1.068879	-0.559972	0.083300	-0.112114	-0.802015	-0.260943	-0.174057	0.579699	0.243033	-0.710132	0.317169
462	10.736455	0.662350	-1.059672	-0.545981	-0.014011	-0.128348	-0.801308	-0.263426	-0.177401	0.581320	0.239203	-0.712168	0.312515
463	10.032166	0.637401	-1.121270	-0.551405	-0.147118	-0.160469	-0.801845	-0.268420	-0.173583	0.582224	0.236782	-0.714869	0.306452
464	9.462059	0.517853	-1.104676	-0.556010	-0.184448	-0.123272	-0.801829	-0.273424	-0.167284	0.581379	0.233790	-0.718899	0.300874
465	9.456820	0.360674	-1.127076	-0.534207	-0.207389	-0.089280	-0.802647	-0.277871	-0.161664	0.580849	0.230914	-0.722468	0.295521
466	9.427688	0.281014	-1.143061	-0.557954	-0.235277	-0.082325	-0.803057	-0.280661	-0.154511	0.578970	0.227580	-0.727207	0.290124
467	9.419524	0.459222	-1.248930	-0.528996	-0.287357	-0.016177	-0.803607	-0.283317	-0.146251	0.576769	0.224157	-0.731930	0.285252
468	9.475566	0.569929	-1.264737	-0.552481	-0.279398	0.013604	-0.807509	-0.280145	-0.139976	0.573591	0.219705	-0.737477	0.280802
469	9.465241	0.937002	-1.312309	-0.554579	-0.305308	-0.007446	-0.808623	-0.280159	-0.134722	0.571122	0.215955	-0.742490	0.275485
470	9.496881	1.183811	-1.228126	-0.530239	-0.328881	-0.002559	-0.813348	-0.279063	-0.127772	0.567118	0.212227	-0.748290	0.270924
471	9.543592	1.211908	-1.325145	-0.571038	-0.338015	0.033308	-0.813361	-0.277002	-0.123195	0.563952	0.207857	-0.753810	0.265565
472	9.389289	1.009169	-1.441065	-0.567154	-0.305603	0.031333	-0.816014	-0.274113	-0.115690	0.560174	0.203032	-0.759553	0.260888
473	9.191867	0.939750	-1.534253	-0.563015	-0.233646	0.039741	-0.819359	-0.271356	-0.109562	0.558461	0.198094	-0.763753	0.256050
474	9.216833	0.645646	-1.782278	-0.548307	-0.197314	-0.000140	-0.819373	-0.268596	-0.107049	0.556337	0.193360	-0.767947	0.251712
475	9.296862	0.778611	-2.078631	-0.542112	-0.066455	-0.024709	-0.820758	-0.269151	-0.105525	0.557384	0.188796	-0.769836	0.247047
476	10.132821	0.389597	-2.389500	-0.551422	0.155830	0.018185	-0.821728	-0.268724	-0.108551	0.560558	0.181960	-0.770089	0.244189
477	10.009583	-0.126234	-2.306264	-0.563021	0.173802	0.024921	-0.822970	-0.268696	-0.116410	0.565066	0.175210	-0.769487	0.240607
478	10.956606	-0.176666	-2.461598	-0.563723	0.233806	-0.021263	-0.821716	-0.268676	-0.123460	0.569596	0.168438	-0.768666	0.237364
479	10.047268	-0.792260	-2.506667	-0.534454	0.242538	-0.020352	-0.821429	-0.269343	-0.131337	0.575180	0.162368	-0.766870	0.233913
480	9.789594	-0.289354	-2.335559	-0.544175	0.156095	-0.022585	-0.820309	-0.270569	-0.138123	0.578377	0.156176	-0.766730	0.230680
481	9.386770	-0.486670	-1.835105	-0.564861	0.066341	-0.057793	-0.819752	-0.270001	-0.143091	0.581440	0.151138	-0.766894	0.225741
482	9.640848	-0.076787	-1.726462	-0.557715	0.005959	0.044494	-0.819757	-0.268190	-0.146662	0.582017	0.144425	-0.768665	0.222601
483	9.836695	-0.063781	-1.767943	-0.556579	-0.103019	0.042567	-0.821711	-0.264856	-0.148821	0.581940	0.138695	-0.770975	0.218421
484	9.491672	0.139989	-1.989619	-0.540369	-0.143915	0.070397	-0.822419	-0.261816	-0.146576	0.579986	0.132425	-0.774391	0.215402
485	9.361896	-0.092309	-2.170475	-0.549352	-0.208094	0.195373	-0.826886	-0.255448	-0.143439	0.577524	0.124864	-0.778205	0.212771
486	9.464202	-0.149467	-2.319772	-0.540271	-0.193376	0.159139	-0.827604	-0.251178	-0.136349	0.574331	0.117410	-0.782302	0.210624
487	9.429056	-0.465662	-2.296868	-0.535320	-0.155929	0.197842	-0.831521	-0.244127	-0.130724	0.572542	0.109738	-0.785339	0.208315
488	9.234120	-0.591379	-2.116414	-0.527662	-0.085618	0.185935	-0.834328	-0.237635	-0.124286	0.570807	0.101535	-0.788078	0.206889
489	9.159268	-0.780405	-1.891925	-0.537658	-0.036120	0.095231	-0.835457	-0.233908	-0.120097	0.571255	0.094940	-0.789431	0.203601
490	9.417666	-0.794778	-1.611845	-0.537418	0.023557	0.073674	-0.837406	-0.232245	-0.119375	0.571657	0.087931	-0.790633	0.200936
491	9.350110	-1.036739	-1.729859	-0.556366	0.050938	0.043167	-0.837004	-0.229204	-0.118104	0.573675	0.081579	-0.790865	0.196911
492	9.039165	-1.256113	-1.572366	-0.568128	0.080193	-0.003251	-0.835485	-0.227826	-0.117411	0.575269	0.075195	-0.791314	0.192959
493	9.292181	-1.376649	-1.271765	-0.558838	0.147279	-0.052187	-0.836170	-0.229342	-0.119078	0.579133	0.069924	-0.790181	0.187959
494	10.086990	-0.917974	-2.089751	-0.558464	0.288466	-0.205832	-0.834208	-0.232502	-0.127685	0.584698	0.066051	-0.787785	0.182098
495	9.337828	0.239846	-2.019520	-0.556455	0.326817	-0.168898	-0.829458	-0.238850	-0.137312	0.591733	0.061996	-0.784245	0.175979
496	11.627337	0.954503	-2.518607	-0.575223	0.488448	-0.064255	-0.828476	-0.238666	-0.151951	0.599826	0.054977	-0.779544	0.171747
497	10.077762	1.957281	-1.384915	-0.550729	0.290223	0.102434	-0.823898	-0.236419	-0.165216	0.605221	0.046946	-0.776540	0.168790
498	10.866627	0.387760	-1.172755	-0.540279	0.158191	0.153742	-0.825026	-0.231001	-0.170397	0.607261	0.038068	-0.775743	0.167355
499	10.026121	0.995671	-1.412773	-0.538453	-0.005569	-0.076204	-0.824475	-0.230028	-0.171772	0.608582	0.034006	-0.776016	0.162082
500	9.973784	0.450046	-1.771444	-0.560786	-0.137361	-0.038564	-0.824458	-0.235874	-0.162169	0.606634	0.028827	-0.778636	0.157767
501	9.724994	0.432885	-2.060849	-0.534731	-0.245835	-0.212791	-0.824436	-0.243528	-0.149547	0.604583	0.027737	-0.781673	0.150657
502	9.784138	1.484394	-2.333598	-0.543472	-0.461393	0.319374	-0.824845	-0.248286	-0.133579	0.596401	0.018137	-0.788201	0.150721
503	8.939788	0.921371	-2.021760	-0.536235	-0.342705	-0.466204	-0.823707	-0.258873	-0.114094	0.593446	0.021415	-0.792241	0.140417
504	9.295324	0.770165	-1.885248	-0.558954	-0.321238	-0.235665	-0.824502	-0.271253	-0.095165	0.589042	0.019920	-0.796733	0.133604
505	9.372842	0.403451	-2.098707	-0.547588	-0.272845	-0.212849	-0.822820	-0.278925	-0.078277	0.586389	0.018853	-0.799941	0.126045
506	9.153893	0.251605	-2.256181	-0.563323	-0.223015	-0.139086	-0.821419	-0.285067	-0.063441	0.583226	0.015492	-0.803202	0.120312
507	9.133078	0.083290	-2.143136	-0.564396	-0.160902	-0.035125	-0.821698	-0.286901	-0.052690	0.581868	0.011093	-0.805100	0.114546
508	9.394259	0.680346	-2.237126	-0.540254	-0.143021	-0.422289	-0.819461	-0.293448	-0.041731	0.580555	0.012362	-0.807210	0.105903
509	9.316760	0.913738	-2.089829	-0.546150	-0.091946	-0.091810	-0.820009	-0.295674	-0.037884	0.580425	0.008937	-0.808138	0.099699
510	9.122684	0.668558	-2.077170	-0.545193	0.026450	-0.037750	-0.820016	-0.294858	-0.033458	0.580986	0.003586	-0.808287	0.095468
511	9.409682	0.749777	-2.324901	-0.557785	0.121532	-0.178173	-0.817379	-0.295558	-0.032933	0.584421	0.001024	-0.806659	0.088051
512	10.094769	0.270621	-2.518590	-0.543683	0.270038	-0.062061	-0.816522	-0.300529	-0.037409	0.588914	-0.004360	-0.803852	0.083574
513	9.617842	-0.617571	-2.440391	-0.532421	0.329774	-0.108512	-0.815403	-0.301899	-0.042677	0.595478	-0.008102	-0.799595	0.077378
514	9.880753	-0.347182	-2.603221	-0.549321	0.270871	-0.156022	-0.812603	-0.307149	-0.047723	0.600042	-0.012053	-0.796657	0.071700
515	10.961724	-0.523532	-2.665518	-0.545104	0.324326	-0.078251	-0.810637	-0.311846	-0.052342	0.606351	-0.016402	-0.792309	0.065686
516	10.397482	-0.864994	-2.578806	-0.553092	0.262304	-0.198438	-0.810761	-0.314882	-0.054995	0.610731	-0.019723	-0.789359	0.059433
517	9.360823	-0.668293	-2.309012	-0.565954	0.203917	-0.125889	-0.807682	-0.320971	-0.057842	0.615069	-0.023429	-0.786367	0.052608
518	8.764091	-0.681442	-1.921494	-0.541176	0.146773	-0.205008	-0.804321	-0.327889	-0.061252	0.617552	-0.026373	-0.784711	0.046503
519	9.186515	-0.262456	-1.733447	-0.544129	0.137339	0.048153	-0.804039	-0.328433	-0.064711	0.620608	-0.032485	-0.782307	0.042249
520	10.003930	-0.157998	-1.595574	-0.544505	0.094293	0.037087	-0.804876	-0.326482	-0.067860	0.621974	-0.039222	-0.781076	0.039121
521	10.168080	-0.224515	-1.633708	-0.533780	0.050794	0.061392	-0.805715	-0.325520	-0.065359	0.623611	-0.045339	-0.779621	0.035281
522	9.839355	-0.551652	-1.723846	-0.532033	-0.014810	0.136020	-0.805730	-0.322482	-0.062842	0.623148	-0.053380	-0.779553	0.033679
523	9.500761	-0.689497	-1.695278	-0.563265	-0.031988	0.054285	-0.807680	-0.321247	-0.058121	0.623391	-0.059711	-0.779072	0.029412
524	9.488482	-0.997544	-1.505785	-0.542439	-0.041038	0.045687	-0.809637	-0.318910	-0.051732	0.622504	-0.066455	-0.779337	0.026555
525	9.508063	-1.020183	-1.242206	-0.554356	-0.038053	0.019863	-0.811451	-0.317263	-0.046179	0.622625	-0.072166	-0.778873	0.022062
526	9.534092	-0.840572	-1.089615	-0.563236	-0.013976	0.052364	-0.810061	-0.318378	-0.044683	0.622070	-0.079282	-0.778707	0.018930
527	9.712740	-0.725412	-1.042818	-0.574451	-0.044276	0.024160	-0.812292	-0.316310	-0.040503	0.622013	-0.085326	-0.778214	0.014231
528	9.912608	-0.898412	-1.070148	-0.549551	-0.099652	-0.039768	-0.812012	-0.317847	-0.036379	0.620115	-0.090807	-0.779170	0.010313
529	9.871823	-0.992875	-1.146354	-0.551670	-0.128053	-0.086521	-0.811034	-0.320777	-0.029791	0.618780	-0.094848	-0.779803	0.004776
530	9.514720	-0.985822	-1.150787	-0.555225	-0.142912	-0.040542	-0.813251	-0.322877	-0.021236	0.616145	-0.100378	-0.781209	0.000843
531	9.533205	-1.053141	-1.077578	-0.558819	-0.157668	-0.001577	-0.811458	-0.322776	-0.010895	0.614286	-0.105864	-0.781941	-0.003656
532	9.752545	-1.245310	-1.445388	-0.560619	-0.139125	-0.054753	-0.810905	-0.324613	0.000402	0.611634	-0.111233	-0.783243	-0.007851
533	9.866763	-0.962614	-1.721713	-0.564054	-0.075505	-0.109959	-0.811318	-0.326994	0.009215	0.610981	-0.115106	-0.783109	-0.013897
534	9.558105	-0.829975	-1.688955	-0.535571	0.004017	-0.154394	-0.808671	-0.331458	0.017708	0.610554	-0.118574	-0.782812	-0.019236
535	9.222043	0.184789	-2.052576	-0.573907	0.132076	-0.146704	-0.806569	-0.337006	0.019706	0.613045	-0.121920	-0.780139	-0.026361
536	9.219324	1.021729	-1.921778	-0.554996	0.031914	-0.235115	-0.804327	-0.343112	0.022663	0.612909	-0.124360	-0.779605	-0.033046
537	10.242411	0.913583	-1.955766	-0.572831	0.043066	-0.151155	-0.801811	-0.348107	0.024387	0.613938	-0.127616	-0.777940	-0.040047
538	10.657590	0.770305	-2.036869	-0.547330	-0.003861	-0.051418	-0.802643	-0.349231	0.030179	0.613345	-0.132846	-0.777304	-0.044258
539	10.588076	0.340881	-1.993327	-0.546687	-0.076277	-0.017421	-0.802373	-0.349679	0.039974	0.612631	-0.137929	-0.776702	-0.048925
540	10.040684	-0.257574	-2.024575	-0.553545	-0.078287	-0.199027	-0.801822	-0.351807	0.055548	0.610664	-0.141002	-0.777304	-0.054832
541	9.116876	-0.021387	-2.282079	-0.572639	-0.189230	-0.284525	-0.796828	-0.355753	0.073415	0.607764	-0.142385	-0.778718	-0.062836
542	8.977238	0.272503	-2.183696	-0.575160	-0.254332	-0.357575	-0.790982	-0.364689	0.092881	0.602729	-0.143452	-0.781773	-0.070505
543	9.218794	0.469542	-2.118567	-0.547736	-0.257800	-0.283736	-0.786531	-0.371401	0.110586	0.598719	-0.144642	-0.783927	-0.077927
544	9.361292	0.381293	-2.175759	-0.547426	-0.253087	-0.205893	-0.782081	-0.377837	0.128570	0.593919	-0.147738	-0.786441	-0.083335
545	9.437194	0.321765	-2.344322	-0.561637	-0.240971	-0.142424	-0.777930	-0.379571	0.147847	0.590265	-0.151294	-0.787856	-0.089331
546	9.358106	-0.027680	-2.272667	-0.563784	-0.263770	-0.213144	-0.773236	-0.377692	0.163016	0.585152	-0.154480	-0.790381	-0.095031
547	9.302259	0.307906	-2.377812	-0.563203	-0.215976	-0.117854	-0.770460	-0.381066	0.176765	0.581859	-0.158417	-0.791315	-0.100817
548	9.008231	0.430635	-2.369124	-0.554074	-0.192383	-0.144476	-0.766851	-0.384155	0.187749	0.577964	-0.162426	-0.792710	-0.105765
549	9.095864	0.480372	-2.442279	-0.542527	-0.120906	-0.082827	-0.763247	-0.385294	0.194889	0.576250	-0.166488	-0.792385	-0.111104
550	8.924111	0.501178	-2.379463	-0.561617	-0.002370	-0.032505	-0.763248	-0.386004	0.200403	0.575531	-0.171934	-0.791116	-0.115491
551	9.023902	0.584697	-2.448179	-0.542745	0.128444	-0.059593	-0.762693	-0.386145	0.200812	0.577749	-0.175796	-0.787762	-0.121379
552	9.938768	0.266541	-2.941150	-0.553384	0.371445	0.085810	-0.765735	-0.386947	0.194200	0.583169	-0.182095	-0.781661	-0.125547
553	9.530338	-1.110961	-2.596646	-0.548976	0.453975	0.109848	-0.771022	-0.381091	0.184914	0.590743	-0.187886	-0.773734	-0.130604
554	9.340702	-1.266657	-2.181505	-0.538835	0.382574	0.025401	-0.777278	-0.375229	0.174669	0.596083	-0.193006	-0.767556	-0.135246
555	11.579842	-0.530117	-2.709761	-0.544381	0.370011	0.057838	-0.779630	-0.375062	0.167372	0.602077	-0.198145	-0.760616	-0.140379
556	10.993895	-0.965981	-2.670289	-0.560087	0.232369	-0.065527	-0.781852	-0.373380	0.162574	0.604664	-0.202517	-0.756379	-0.145810
557	9.770974	-0.478843	-2.514626	-0.541545	0.069213	-0.179506	-0.781005	-0.376422	0.160880	0.605299	-0.204901	-0.753916	-0.152443
558	8.609591	-0.624201	-2.197359	-0.560657	0.018919	-0.105382	-0.778768	-0.380858	0.161369	0.604487	-0.209285	-0.752328	-0.157475
559	8.594188	-0.650499	-1.781479	-0.553198	-0.038897	-0.193430	-0.775132	-0.388345	0.162231	0.603309	-0.211980	-0.751143	-0.163910
560	10.047050	-0.645189	-1.788314	-0.571084	-0.067052	-0.041010	-0.773184	-0.390296	0.164819	0.601325	-0.217715	-0.750202	-0.167943
561	10.202738	-0.380557	-1.820468	-0.557313	-0.175055	-0.056927	-0.772217	-0.391017	0.173225	0.598466	-0.222995	-0.749989	-0.172126
562	9.512154	-0.943044	-2.040380	-0.563480	-0.293660	-0.099820	-0.768071	-0.390517	0.186865	0.592845	-0.228507	-0.751957	-0.175726
563	9.060589	-1.014622	-2.348236	-0.555371	-0.293341	-0.144046	-0.764756	-0.390857	0.203954	0.587819	-0.232911	-0.753474	-0.180275
564	9.233267	-0.755502	-2.085589	-0.545877	-0.354553	-0.152350	-0.761019	-0.392020	0.218409	0.581087	-0.237616	-0.756341	-0.183918
565	9.427869	-1.002772	-2.402013	-0.550462	-0.170412	0.012801	-0.757025	-0.388194	0.231118	0.578424	-0.243913	-0.755608	-0.187051
566	9.451874	-1.056143	-2.411114	-0.558519	-0.176164	0.055203	-0.755797	-0.385603	0.242455	0.575019	-0.251219	-0.755256	-0.189291
567	8.997541	-1.280594	-2.436995	-0.540344	-0.182588	0.051796	-0.754721	-0.380107	0.254376	0.572284	-0.258075	-0.754430	-0.191635
568	9.039766	-1.471837	-2.062840	-0.567160	-0.126035	0.086487	-0.751988	-0.372954	0.266301	0.569634	-0.265728	-0.753206	-0.193875
569	10.351262	-1.463076	-2.818511	-0.548561	0.030633	-0.089996	-0.754787	-0.368261	0.272721	0.569445	-0.269759	-0.750586	-0.198955
570	9.940979	-0.001868	-3.353725	-0.551825	0.120915	-0.105498	-0.752010	-0.369099	0.272967	0.569785	-0.273355	-0.747546	-0.204446
571	8.593000	0.075617	-3.140170	-0.544817	0.144611	0.041012	-0.752985	-0.368549	0.274775	0.571743	-0.278839	-0.742882	-0.208528
572	9.411798	0.853236	-3.166855	-0.546508	0.332043	0.052494	-0.757142	-0.367542	0.266120	0.575815	-0.283818	-0.736476	-0.213277
573	8.791495	1.518437	-2.525937	-0.552086	0.265614	-0.078162	-0.758516	-0.369459	0.260451	0.578867	-0.287052	-0.730984	-0.219492
574	10.675945	0.511613	-2.038840	-0.550661	0.267124	0.070698	-0.762402	-0.367073	0.253050	0.581952	-0.292558	-0.725060	-0.223672
575	10.308905	0.089952	-2.212434	-0.555929	0.130143	0.071357	-0.764094	-0.360985	0.255473	0.583556	-0.298569	-0.720151	-0.227380
576	9.692864	-0.080139	-2.209712	-0.549999	0.047721	-0.190068	-0.763850	-0.354922	0.263678	0.582205	-0.301260	-0.718239	-0.233263
577	9.483519	0.138830	-2.182882	-0.543233	0.008647	-0.257882	-0.759571	-0.352475	0.274714	0.580538	-0.302921	-0.716717	-0.239858
578	9.296668	0.403084	-2.233902	-0.566493	-0.052110	-0.302899	-0.755277	-0.353489	0.285439	0.577062	-0.304631	-0.716490	-0.246660
579	9.358082	0.546772	-1.993979	-0.536055	-0.118089	-0.295041	-0.750568	-0.354650	0.298644	0.573347	-0.306267	-0.716640	-0.252788
580	9.487268	0.113014	-2.056962	-0.535688	-0.141789	-0.165760	-0.743924	-0.354572	0.312674	0.569404	-0.310005	-0.716678	-0.257001
581	9.710666	0.088679	-2.245444	-0.546372	-0.193529	-0.015128	-0.740197	-0.352537	0.322882	0.565891	-0.316146	-0.715854	-0.259562
582	9.517602	-0.295478	-2.429354	-0.546248	-0.224774	0.048680	-0.737043	-0.346489	0.333964	0.561733	-0.323469	-0.715357	-0.260936
583	9.078724	-0.028788	-2.344764	-0.566071	-0.192287	0.048189	-0.733872	-0.344036	0.343629	0.558340	-0.330718	-0.713944	-0.262993
584	8.478234	0.338712	-2.531683	-0.539571	-0.159931	0.037617	-0.732920	-0.341294	0.351104	0.555023	-0.337427	-0.712731	-0.264778
585	9.218317	0.118483	-2.225789	-0.542811	-0.063023	-0.008908	-0.730849	-0.339646	0.353866	0.553231	-0.342888	-0.710327	-0.267952
586	8.948819	0.335265	-2.223015	-0.570616	0.008427	-0.027393	-0.729862	-0.343668	0.355336	0.551694	-0.348085	-0.707446	-0.272012
587	9.324434	0.435380	-2.065173	-0.551960	0.109485	-0.048944	-0.729015	-0.346425	0.351160	0.551995	-0.352106	-0.703303	-0.276925
588	9.989289	0.235830	-2.005851	-0.560287	0.237600	-0.056798	-0.731489	-0.349993	0.343411	0.553536	-0.355475	-0.698068	-0.282732
589	9.772477	-0.303608	-2.313632	-0.545011	0.379689	-0.138978	-0.735086	-0.350515	0.335979	0.557063	-0.356602	-0.691509	-0.290397
590	9.881536	-0.637203	-2.223077	-0.554711	0.356779	-0.290248	-0.735347	-0.353124	0.329604	0.558854	-0.355931	-0.686506	-0.299507
591	10.624068	-1.368412	-2.476849	-0.522201	0.302600	-0.285926	-0.733801	-0.357128	0.325271	0.560490	-0.355214	-0.681853	-0.307815
592	10.122659	-1.050601	-2.395161	-0.533732	0.218096	-0.305955	-0.733509	-0.360729	0.325646	0.560332	-0.354879	-0.678511	-0.315771
593	9.730454	-0.889090	-2.466505	-0.545208	0.089608	-0.243431	-0.730575	-0.365860	0.326261	0.559066	-0.356348	-0.675721	-0.322276
594	9.512862	-1.190843	-2.250231	-0.562015	0.024996	-0.268094	-0.727488	-0.374167	0.324495	0.556260	-0.358033	-0.674012	-0.328779
595	9.866301	-0.539547	-2.079181	-0.545948	-0.022290	-0.221467	-0.721754	-0.385390	0.323507	0.553543	-0.360566	-0.672259	-0.334143
596	9.716836	-0.635681	-2.145559	-0.539537	-0.054195	0.111388	-0.721602	-0.387875	0.321134	0.552302	-0.367593	-0.668772	-0.335533
597	9.615448	-0.731966	-2.187838	-0.555988	-0.079431	0.119281	-0.722570	-0.388144	0.319482	0.550928	-0.375210	-0.665063	-0.336730
598	9.207125	-0.323753	-2.240169	-0.538067	-0.121130	0.134757	-0.722014	-0.388421	0.319198	0.548887	-0.382931	-0.662057	-0.337295
599	9.515485	-0.494930	-2.253168	-0.538423	-0.171377	0.115641	-0.722303	-0.386354	0.322259	0.546286	-0.390906	-0.659439	-0.337496
600	9.510598	-0.431833	-2.215208	-0.544022	-0.191140	0.112164	-0.720098	-0.383739	0.325582	0.543037	-0.398808	-0.657236	-0.337793
601	9.253527	-1.027860	-2.338682	-0.551247	-0.183593	0.072986	-0.717622	-0.380587	0.333602	0.539775	-0.406421	-0.654929	-0.338426
602	8.985184	-0.785834	-2.162233	-0.560886	-0.118735	0.075981	-0.717081	-0.378388	0.338177	0.537014	-0.413482	-0.652023	-0.339874
603	9.111973	-1.008722	-2.126091	-0.549571	-0.059391	0.083706	-0.716274	-0.373141	0.341538	0.535372	-0.420351	-0.648227	-0.341297
604	9.018465	-1.244206	-2.007366	-0.563138	-0.019136	0.020436	-0.719200	-0.371076	0.347241	0.533436	-0.425986	-0.644625	-0.344152
605	9.812376	-1.032982	-2.208904	-0.546260	0.028823	0.100156	-0.718241	-0.368171	0.347126	0.533003	-0.432403	-0.639688	-0.346026
606	10.460463	-0.644542	-2.813294	-0.543627	0.187952	0.049880	-0.721721	-0.364834	0.345116	0.534017	-0.436728	-0.633686	-0.350053
607	9.228754	-0.296678	-2.525598	-0.536865	0.265312	0.043955	-0.725186	-0.363696	0.338114	0.536167	-0.440640	-0.626716	-0.354383
608	8.808754	-0.125245	-1.811787	-0.550640	0.247047	0.070348	-0.728918	-0.364763	0.328468	0.537923	-0.444815	-0.619749	-0.358734
609	10.463176	0.220005	-2.127112	-0.543375	0.261698	0.065432	-0.735024	-0.360969	0.315301	0.539990	-0.449002	-0.612498	-0.362841
610	9.814208	0.866716	-2.152789	-0.540178	0.198498	0.072886	-0.739030	-0.362870	0.306615	0.541170	-0.453374	-0.606002	-0.366536
611	10.293428	0.134481	-2.063113	-0.569863	0.090656	0.060817	-0.740151	-0.359674	0.303758	0.540744	-0.458949	-0.600399	-0.369437
612	9.648530	0.267939	-2.237697	-0.556349	-0.011029	-0.065895	-0.742104	-0.357180	0.304627	0.538152	-0.463311	-0.597246	-0.372871
613	9.435756	0.536224	-2.056783	-0.556913	-0.055487	-0.132879	-0.738777	-0.357477	0.308326	0.534546	-0.467441	-0.595088	-0.376338
614	9.914735	0.609831	-2.169385	-0.557035	-0.069782	-0.138872	-0.735734	-0.356950	0.314520	0.530649	-0.471335	-0.593184	-0.379984
615	9.397130	0.463766	-2.089748	-0.538557	-0.073455	-0.049413	-0.734086	-0.354484	0.321159	0.527538	-0.476327	-0.590564	-0.382165
616	9.268049	0.097118	-2.114478	-0.556549	-0.056279	-0.049802	-0.733407	-0.352147	0.325871	0.524429	-0.481125	-0.587627	-0.384952
617	9.269259	-0.020684	-2.016521	-0.562206	-0.074007	-0.079856	-0.729936	-0.354109	0.330794	0.520765	-0.485958	-0.585101	-0.387694
618	9.737448	-0.043041	-2.028979	-0.534941	-0.103477	-0.017338	-0.728690	-0.354260	0.333820	0.517513	-0.491225	-0.582449	-0.389398
619	9.666711	0.273579	-2.090403	-0.564162	-0.143321	0.020633	-0.728141	-0.353862	0.338790	0.513711	-0.497721	-0.579615	-0.390412
620	9.526514	0.337665	-2.030528	-0.539008	-0.164720	-0.018773	-0.724813	-0.354154	0.340970	0.509638	-0.503438	-0.577517	-0.391527
621	9.396841	0.585189	-1.994459	-0.562310	-0.127111	0.017882	-0.723274	-0.357620	0.341613	0.505923	-0.509661	-0.574521	-0.392701
622	9.412466	0.450382	-1.896333	-0.550357	-0.111070	0.030289	-0.721464	-0.359567	0.342960	0.502678	-0.515579	-0.571227	-0.393945
623	9.139434	0.432984	-1.861948	-0.534607	-0.068028	0.040765	-0.722848	-0.359834	0.340897	0.500021	-0.521226	-0.567578	-0.395169
624	9.144858	0.791185	-1.766893	-0.559527	0.023941	0.047028	-0.721873	-0.360666	0.340743	0.498289	-0.526301	-0.562622	-0.397708
625	9.371162	0.722328	-1.730186	-0.548142	0.123341	0.011201	-0.723102	-0.364247	0.336022	0.497337	-0.530125	-0.557230	-0.401394
626	9.508883	0.569108	-2.134563	-0.559851	0.258315	0.038571	-0.724617	-0.365471	0.330222	0.498091	-0.533162	-0.549951	-0.406446
627	9.614211	-0.158475	-2.063767	-0.564613	0.383139	-0.015405	-0.728778	-0.364055	0.323367	0.499509	-0.534648	-0.542059	-0.413297
628	9.349739	-0.570119	-2.078149	-0.549801	0.413623	-0.011986	-0.733760	-0.364288	0.313325	0.501551	-0.535642	-0.533734	-0.420312
629	9.624022	-0.895967	-2.128034	-0.552934	0.434415	0.083407	-0.739852	-0.364234	0.301086	0.504334	-0.537516	-0.524250	-0.426481
630	10.075044	-0.828794	-1.752478	-0.546207	0.380686	0.048513	-0.746223	-0.363343	0.286925	0.506446	-0.539266	-0.515504	-0.432389
631	11.063858	-0.936332	-1.723608	-0.535695	0.354248	-0.009400	-0.749673	-0.364962	0.276167	0.507650	-0.540564	-0.507865	-0.438354
632	10.677353	-0.729987	-1.575596	-0.552768	0.266375	-0.051582	-0.752419	-0.368788	0.262619	0.507554	-0.542247	-0.501200	-0.444023
633	9.735407	-0.466498	-1.350164	-0.544147	0.156528	0.023333	-0.754609	-0.373736	0.253198	0.506871	-0.545608	-0.495078	-0.447538
634	9.216393	-0.577486	-1.072797	-0.530984	0.059611	0.064642	-0.755841	-0.375781	0.244351	0.505920	-0.550001	-0.489377	-0.449505
635	10.381265	-0.853763	-0.800672	-0.557071	-0.009943	0.011876	-0.757490	-0.377829	0.236888	0.503289	-0.554801	-0.484902	-0.451405
636	10.148853	-0.234631	-1.338808	-0.574417	-0.092059	0.136084	-0.757764	-0.377959	0.234404	0.500965	-0.561618	-0.479482	-0.451350
637	10.199059	-0.319397	-1.318600	-0.531659	-0.170552	0.027370	-0.754155	-0.379077	0.235055	0.497117	-0.567682	-0.476654	-0.451013
638	9.634059	-0.611292	-1.420895	-0.544955	-0.238364	-0.046827	-0.753471	-0.377990	0.240997	0.492004	-0.573699	-0.474960	-0.450793
639	9.432174	-0.630075	-1.536387	-0.563705	-0.211619	-0.008325	-0.752363	-0.379125	0.248708	0.486989	-0.580028	-0.472611	-0.450610
640	9.145614	-0.570595	-1.587405	-0.538751	-0.112143	-0.065309	-0.750010	-0.379289	0.254762	0.482914	-0.584604	-0.469897	-0.451917
641	9.318454	-0.667899	-1.516484	-0.554660	-0.045475	-0.055270	-0.746687	-0.378895	0.259020	0.479077	-0.588829	-0.466525	-0.454004
642	9.430933	-0.895681	-1.504429	-0.554273	0.018595	-0.066281	-0.746830	-0.378488	0.261648	0.475988	-0.592307	-0.462380	-0.456960
643	9.515903	-1.025564	-1.321887	-0.552224	0.055476	-0.061184	-0.746004	-0.377527	0.263585	0.473020	-0.595466	-0.458093	-0.460243
644	9.203362	-0.870380	-0.779581	-0.554364	-0.008086	-0.011349	-0.748233	-0.374750	0.262526	0.470147	-0.599637	-0.453497	-0.462317
645	10.031768	-0.916864	-1.195738	-0.557420	0.063863	0.016665	-0.750185	-0.372814	0.264770	0.467868	-0.603388	-0.448105	-0.464999
646	10.322044	-0.617746	-1.759995	-0.549261	0.220940	-0.014157	-0.752284	-0.368239	0.264005	0.467032	-0.605293	-0.441390	-0.469762
647	9.337167	-0.044153	-1.450987	-0.558838	0.183472	-0.061952	-0.752415	-0.368210	0.255171	0.464992	-0.607153	-0.435787	-0.474592
648	9.569791	0.646808	-1.241560	-0.544341	0.087848	0.147706	-0.755467	-0.366799	0.249135	0.464529	-0.611591	-0.428331	-0.476132
649	10.625315	0.562315	-1.710750	-0.551613	0.087250	0.133697	-0.758807	-0.362616	0.242163	0.463483	-0.615877	-0.421313	-0.477885
650	10.616027	0.884439	-1.603192	-0.556693	0.040928	0.079109	-0.761865	-0.359824	0.237107	0.461746	-0.620211	-0.414950	-0.479526
651	10.775642	0.810445	-1.682311	-0.556331	-0.031714	0.044201	-0.761739	-0.357059	0.238239	0.458672	-0.624812	-0.410112	-0.480665
652	9.609713	0.378887	-1.538218	-0.560022	-0.033273	0.001404	-0.763556	-0.354294	0.240766	0.455466	-0.629183	-0.405305	-0.482086
653	9.103024	1.055813	-1.226171	-0.560961	-0.078766	-0.152286	-0.760383	-0.351553	0.246982	0.449963	-0.632577	-0.403333	-0.484460
654	9.367051	0.163356	-1.470255	-0.561305	-0.104825	-0.258335	-0.760403	-0.348253	0.254057	0.443597	-0.635488	-0.402381	-0.487305
655	9.610805	0.615528	-1.565021	-0.550479	-0.148782	-0.179978	-0.756654	-0.351337	0.263108	0.437311	-0.639143	-0.401478	-0.488948
656	9.538875	0.115353	-1.245253	-0.557989	-0.197505	-0.172784	-0.752644	-0.350126	0.271096	0.431020	-0.643548	-0.400230	-0.489779
657	9.569675	0.213048	-1.434839	-0.524864	-0.176788	-0.088455	-0.750015	-0.350575	0.279631	0.425665	-0.647884	-0.398623	-0.490056
658	9.737290	0.460751	-1.457156	-0.559083	-0.246494	-0.129938	-0.746275	-0.351585	0.289531	0.419336	-0.653045	-0.397180	-0.489835
659	9.588169	0.682329	-1.725198	-0.565536	-0.284642	-0.092614	-0.737942	-0.356902	0.301285	0.412464	-0.658628	-0.396114	-0.489057
660	9.546067	0.809498	-1.526026	-0.540017	-0.275987	-0.067601	-0.735175	-0.357075	0.309959	0.406703	-0.664316	-0.394229	-0.487709
661	9.697413	0.712148	-1.484068	-0.554408	-0.272623	-0.032387	-0.730048	-0.357525	0.317093	0.400570	-0.670024	-0.392341	-0.486497
662	9.356671	0.926025	-1.630964	-0.557922	-0.239971	-0.057434	-0.725200	-0.358540	0.327813	0.394902	-0.675484	-0.389808	-0.485616
663	9.165625	0.466560	-1.490281	-0.546541	-0.162441	-0.073806	-0.722990	-0.357877	0.335258	0.389260	-0.679606	-0.387645	-0.486152
664	9.168703	1.065152	-1.598440	-0.536341	-0.071638	-0.153779	-0.717296	-0.361516	0.343460	0.384219	-0.682433	-0.385271	-0.488085
665	9.893076	1.077228	-1.643033	-0.554488	0.076173	-0.140593	-0.715206	-0.364298	0.346176	0.379604	-0.683653	-0.382088	-0.492471
666	10.298919	0.763134	-1.226921	-0.530619	0.168736	-0.224015	-0.713415	-0.362235	0.348945	0.375765	-0.683472	-0.378861	-0.498127
667	9.885385	0.304460	-1.955739	-0.537610	0.197868	-0.258001	-0.713700	-0.360999	0.352273	0.371110	-0.682332	-0.376497	-0.504926
668	10.536860	0.549091	-2.754233	-0.553909	0.111985	-0.105304	-0.712054	-0.358257	0.359191	0.367691	-0.683702	-0.371791	-0.509045
669	10.324394	-1.447625	-3.079585	-0.555962	0.053144	-0.183098	-0.710974	-0.352040	0.362560	0.362407	-0.684663	-0.369251	-0.513372
670	9.886460	-0.500626	-2.789971	-0.571289	0.021882	-0.306917	-0.706810	-0.353724	0.366652	0.355985	-0.685505	-0.367747	-0.517803
671	9.083393	-0.542529	-2.570982	-0.553262	-0.091513	-0.143416	-0.704995	-0.357482	0.371569	0.350057	-0.688164	-0.365668	-0.519786
672	8.698465	-0.575951	-2.120702	-0.542668	-0.164222	-0.086333	-0.699987	-0.362215	0.376037	0.344913	-0.692278	-0.362707	-0.519837
673	9.617460	-0.195526	-2.188994	-0.546455	-0.251844	0.054173	-0.696650	-0.364722	0.378471	0.339938	-0.697917	-0.359015	-0.518135
674	10.276180	-0.247600	-2.510634	-0.534219	-0.364006	0.106458	-0.691512	-0.367239	0.382685	0.335422	-0.705328	-0.354773	-0.513946
675	9.554432	-0.247266	-2.797186	-0.562112	-0.429769	0.012630	-0.685958	-0.370601	0.390753	0.328456	-0.712483	-0.352624	-0.510040
676	8.554614	0.280229	-3.690853	-0.557684	-0.415260	0.191195	-0.681127	-0.367745	0.403170	0.324018	-0.720994	-0.347168	-0.504632
677	9.597209	-0.055047	-2.929857	-0.579170	-0.552350	0.029146	-0.673642	-0.368760	0.412213	0.316011	-0.729439	-0.345323	-0.498807
678	9.757012	-0.148585	-3.042583	-0.550089	-0.387015	0.262926	-0.670343	-0.363816	0.422040	0.312468	-0.737888	-0.338588	-0.493196
679	9.667318	-0.288272	-3.057817	-0.539517	-0.366865	0.120464	-0.665097	-0.360683	0.434180	0.307148	-0.744665	-0.334533	-0.489102
680	8.609143	-0.678149	-3.095540	-0.560615	-0.281485	0.138890	-0.660431	-0.351032	0.442803	0.302853	-0.751122	-0.328784	-0.485795
681	8.783503	-0.776688	-3.220310	-0.558465	-0.218179	0.113785	-0.658247	-0.344840	0.452790	0.298129	-0.756382	-0.323642	-0.484005
682	9.055193	-0.794078	-3.408934	-0.542541	-0.148019	0.122449	-0.657713	-0.340419	0.455316	0.294767	-0.761196	-0.317450	-0.482616
683	9.133224	-0.819459	-3.524728	-0.544590	-0.069175	0.173268	-0.656617	-0.337659	0.457269	0.291755	-0.765199	-0.310583	-0.482585
684	8.986097	-0.748307	-3.501164	-0.541275	0.129128	0.258761	-0.660789	-0.334316	0.453746	0.291414	-0.768052	-0.300643	-0.484549
685	9.393264	-0.665501	-3.374580	-0.536830	0.263290	0.270462	-0.667998	-0.332465	0.443052	0.291459	-0.769227	-0.290355	-0.488913
686	8.685963	-0.498949	-2.957510	-0.543913	0.331256	0.220279	-0.676454	-0.330886	0.431675	0.291835	-0.769706	-0.279729	-0.494102
687	10.325897	0.826555	-3.421469	-0.557185	0.477546	0.120673	-0.684202	-0.331782	0.414607	0.291218	-0.767793	-0.270252	-0.502643
688	9.896195	1.396543	-3.130076	-0.541885	0.338630	-0.170254	-0.691650	-0.338223	0.399689	0.287714	-0.765854	-0.265535	-0.510078
689	9.620616	1.747681	-2.901681	-0.537128	0.275204	-0.235294	-0.692993	-0.346353	0.388848	0.282604	-0.763740	-0.262917	-0.517408
690	9.516846	0.493816	-2.573461	-0.547364	0.277448	-0.088775	-0.696331	-0.343430	0.386418	0.279503	-0.762743	-0.257213	-0.523395
691	9.723115	0.586598	-2.985506	-0.531750	0.109155	-0.013176	-0.695803	-0.338044	0.390059	0.275866	-0.763357	-0.252185	-0.526865
692	10.266351	0.412824	-2.791008	-0.546988	0.030520	-0.071177	-0.695010	-0.329757	0.395384	0.271664	-0.764953	-0.247562	-0.528923
693	9.444614	0.332224	-2.982295	-0.577758	-0.166095	-0.241234	-0.692270	-0.323980	0.404948	0.263488	-0.767495	-0.247029	-0.529624
694	9.077640	0.642964	-3.122988	-0.530048	-0.229330	-0.250047	-0.685359	-0.320848	0.416109	0.256339	-0.770772	-0.246690	-0.528531
695	9.150405	0.773092	-3.107625	-0.547321	-0.288812	-0.138389	-0.678696	-0.324355	0.425548	0.249023	-0.774851	-0.245508	-0.526611
696	9.075519	0.883172	-3.355194	-0.565181	-0.316058	-0.005724	-0.671900	-0.326198	0.434312	0.243442	-0.780306	-0.241416	-0.523046
697	9.002645	0.690115	-3.386767	-0.557552	-0.287679	0.038385	-0.666905	-0.328588	0.441841	0.237741	-0.785166	-0.237343	-0.520252
698	8.852664	0.773759	-3.300521	-0.531820	-0.250219	0.064971	-0.661358	-0.329446	0.446622	0.233696	-0.789980	-0.232129	-0.517140
699	8.654859	1.002775	-3.201336	-0.560426	-0.176363	0.080090	-0.660671	-0.328629	0.450076	0.228825	-0.793772	-0.226823	-0.515864
700	8.670312	1.346067	-3.161698	-0.554687	-0.115044	0.072749	-0.659134	-0.331681	0.451137	0.225090	-0.797219	-0.220586	-0.514897
701	8.812166	1.321838	-3.415306	-0.538021	-0.035239	0.009682	-0.658009	-0.335423	0.451504	0.220402	-0.799034	-0.215993	-0.516057
702	9.275429	1.224455	-3.451080	-0.564335	0.140111	-0.033197	-0.657571	-0.339562	0.447041	0.216510	-0.799333	-0.210187	-0.519626
703	10.189871	-0.058970	-3.732746	-0.553249	0.408238	0.007785	-0.662969	-0.340073	0.437690	0.213404	-0.796467	-0.203524	-0.527899
704	9.148945	-0.438560	-2.881488	-0.563173	0.410319	-0.235037	-0.669065	-0.339474	0.428079	0.208495	-0.792952	-0.199732	-0.536530
705	9.900621	0.028879	-3.114821	-0.554883	0.517342	-0.106216	-0.675696	-0.343583	0.419114	0.204602	-0.788197	-0.194373	-0.546902
706	10.626905	-2.250543	-3.264318	-0.545711	0.351322	0.114165	-0.680827	-0.341460	0.408270	0.203497	-0.786412	-0.185436	-0.552954
707	9.539536	0.130281	-3.492379	-0.551105	0.200485	-0.042343	-0.685664	-0.344200	0.403033	0.199154	-0.785209	-0.180331	-0.557911
708	9.348767	-0.543180	-3.180182	-0.558485	0.120335	0.049925	-0.686074	-0.344458	0.397235	0.196273	-0.785657	-0.173167	-0.560565
709	8.720774	-0.507745	-2.783500	-0.553506	-0.027284	-0.076641	-0.686055	-0.348322	0.393606	0.190707	-0.786814	-0.169430	-0.562004
710	9.274971	-0.032596	-2.755718	-0.530645	-0.023432	-0.007222	-0.685477	-0.353579	0.392167	0.187111	-0.788478	-0.164019	-0.562485
711	9.680112	-0.211378	-3.114262	-0.549190	-0.134740	0.062323	-0.682154	-0.353043	0.395322	0.182808	-0.791215	-0.158511	-0.561636
712	9.244316	-0.631172	-3.444830	-0.574851	-0.208789	0.088005	-0.681211	-0.348088	0.403373	0.178964	-0.795333	-0.151762	-0.558915
713	9.071793	-0.810434	-3.689040	-0.544420	-0.245982	-0.000806	-0.679587	-0.340930	0.414892	0.173673	-0.799024	-0.147655	-0.556414
714	9.115184	-0.813094	-3.684236	-0.542564	-0.233276	-0.011469	-0.673522	-0.334051	0.423751	0.169132	-0.802883	-0.142911	-0.553489
715	9.206524	-0.849733	-3.654956	-0.535132	-0.226433	0.025743	-0.669390	-0.329386	0.433569	0.164332	-0.806318	-0.138351	-0.551094
716	9.224944	-0.790965	-3.513088	-0.552918	-0.197251	0.095247	-0.665255	-0.325129	0.441450	0.160879	-0.809999	-0.131629	-0.548355
717	9.022992	-0.625489	-3.531577	-0.545394	-0.136671	0.065750	-0.663615	-0.320444	0.446870	0.156591	-0.812498	-0.125970	-0.547227
718	9.134237	-0.820282	-3.655188	-0.553945	-0.071072	0.090021	-0.662105	-0.317692	0.450890	0.153369	-0.814672	-0.118898	-0.546490
719	9.028319	-0.543518	-3.556659	-0.553978	-0.086716	0.125511	-0.663772	-0.317136	0.451461	0.149720	-0.816701	-0.111974	-0.545936
720	9.134007	-0.403207	-3.425482	-0.557370	-0.061828	0.166045	-0.663906	-0.317680	0.448419	0.147273	-0.818838	-0.103577	-0.545056
721	9.382027	-0.314175	-3.622510	-0.550202	-0.076190	0.160981	-0.664708	-0.323895	0.444634	0.144081	-0.820700	-0.096056	-0.544486
722	9.600317	0.139231	-3.545714	-0.557588	-0.072381	0.146816	-0.664825	-0.327889	0.438519	0.141379	-0.822784	-0.087984	-0.543412
723	9.401702	-0.050406	-3.543332	-0.548674	-0.082881	0.104457	-0.664391	-0.331621	0.436269	0.137545	-0.824493	-0.081423	-0.542829
724	9.044426	0.019805	-3.495316	-0.552268	-0.045465	0.049272	-0.666589	-0.335196	0.430451	0.133900	-0.825992	-0.074928	-0.542396
725	9.034101	0.139177	-3.351669	-0.556751	-0.017322	0.027821	-0.666286	-0.340445	0.426529	0.129165	-0.826789	-0.069364	-0.543069
726	9.558250	0.295456	-3.337202	-0.548824	-0.035071	0.001610	-0.664461	-0.345146	0.423430	0.125067	-0.828005	-0.063654	-0.542876
727	9.141339	0.346093	-3.387946	-0.559915	-0.041821	-0.048094	-0.664866	-0.347915	0.423956	0.119374	-0.828880	-0.059384	-0.543306
728	9.204442	0.311474	-3.450463	-0.536547	-0.048537	-0.113231	-0.663190	-0.350688	0.424191	0.114208	-0.829989	-0.055735	-0.543110
729	9.176234	0.291655	-3.556512	-0.567634	-0.073424	-0.134676	-0.659843	-0.355406	0.425083	0.107364	-0.831037	-0.052894	-0.543188
730	9.007441	0.263527	-3.587381	-0.553087	-0.073505	-0.135427	-0.655405	-0.355976	0.427114	0.101645	-0.832348	-0.049481	-0.542602
731	9.136292	0.368594	-3.658792	-0.538598	-0.069795	-0.152045	-0.652763	-0.358209	0.430936	0.095056	-0.833193	-0.047234	-0.542700
732	9.013733	0.533767	-3.645975	-0.556603	-0.033581	-0.163099	-0.649149	-0.360998	0.434469	0.089009	-0.833969	-0.044158	-0.542793
733	9.307203	0.329083	-3.622339	-0.545844	-0.056993	-0.167219	-0.647211	-0.360735	0.437494	0.082107	-0.834588	-0.042057	-0.543095
734	9.026825	0.634656	-3.729265	-0.560388	-0.058798	-0.161199	-0.642477	-0.365735	0.439063	0.075988	-0.835561	-0.038943	-0.542722
735	9.139769	0.474361	-3.744540	-0.538365	-0.044786	-0.127408	-0.638593	-0.366443	0.441235	0.069615	-0.835983	-0.036237	-0.543114
736	8.885624	0.658832	-3.869478	-0.553717	-0.044972	-0.101070	-0.637482	-0.367426	0.444943	0.064267	-0.836759	-0.032162	-0.542835
737	9.290230	0.693298	-3.747184	-0.525738	-0.086828	-0.065018	-0.634705	-0.369245	0.448907	0.058720	-0.837585	-0.028603	-0.542388
738	9.031734	0.498827	-3.805070	-0.551090	-0.092318	-0.046779	-0.632775	-0.367185	0.452502	0.053971	-0.838824	-0.023700	-0.541203
739	9.106502	0.585646	-3.757818	-0.541976	-0.092504	-0.029839	-0.629864	-0.367477	0.455238	0.048509	-0.839665	-0.019372	-0.540587
740	9.023581	0.407512	-3.731558	-0.540112	-0.083424	-0.040530	-0.628905	-0.365554	0.459116	0.044014	-0.840714	-0.014470	-0.539494
741	9.026353	0.363578	-3.798722	-0.545640	-0.092294	-0.052927	-0.625021	-0.366263	0.461702	0.038233	-0.841460	-0.010475	-0.538863
742	9.070388	0.430685	-3.843019	-0.546468	-0.085185	-0.040575	-0.622804	-0.366556	0.464995	0.033627	-0.842448	-0.005500	-0.537699
743	9.030054	0.474009	-3.911099	-0.567464	-0.103106	-0.040710	-0.622803	-0.367114	0.466370	0.027602	-0.843237	-0.001056	-0.536832
744	9.099945	0.459101	-3.906194	-0.542214	-0.121046	-0.061524	-0.618360	-0.369073	0.469767	0.022840	-0.844517	0.003503	-0.535029
745	8.900579	0.537166	-3.988945	-0.556380	-0.074336	-0.040772	-0.616140	-0.369637	0.471124	0.016990	-0.844897	0.007853	-0.534601
746	8.848108	0.512759	-4.080414	-0.559867	-0.050849	-0.046274	-0.615164	-0.371306	0.472894	0.012087	-0.845344	0.012893	-0.533929
747	8.882731	0.623359	-4.134848	-0.543495	-0.044594	-0.047867	-0.612798	-0.373248	0.472580	0.006370	-0.845317	0.017008	-0.533956
748	8.938006	0.695908	-4.070497	-0.559985	-0.061595	-0.051476	-0.610290	-0.376025	0.473360	0.001416	-0.845793	0.021963	-0.533057
749	8.935740	0.744279	-4.066202	-0.546093	-0.018444	-0.048035	-0.611110	-0.378509	0.471547	-0.004367	-0.845400	0.026109	-0.533477
750	8.916640	0.753928	-4.088028	-0.523416	-0.020291	-0.054837	-0.609996	-0.379899	0.472490	-0.008753	-0.845357	0.030620	-0.533252
751	8.796431	0.715541	-4.164754	-0.561345	0.001325	-0.035977	-0.609588	-0.378244	0.474022	-0.014678	-0.844660	0.035136	-0.533947
752	8.834915	0.652384	-4.178597	-0.544840	0.022840	-0.032377	-0.609594	-0.377141	0.475552	-0.019210	-0.844054	0.040244	-0.534401
753	8.882793	0.526358	-4.189336	-0.559184	0.042603	-0.018518	-0.608474	-0.379634	0.474966	-0.024927	-0.842813	0.045029	-0.535740
754	8.964466	0.560080	-4.124587	-0.560904	0.060624	-0.016862	-0.610424	-0.377273	0.474039	-0.029589	-0.841690	0.050551	-0.536775
755	8.973559	0.511998	-4.075741	-0.555514	0.047933	-0.011419	-0.610702	-0.377132	0.473352	-0.035147	-0.840289	0.055425	-0.538152
756	8.953728	0.531938	-3.998622	-0.559194	0.038872	-0.004335	-0.610010	-0.376576	0.472248	-0.039615	-0.839290	0.061150	-0.538780
757	9.035233	0.536710	-3.926302	-0.548226	0.047756	0.004599	-0.610425	-0.376853	0.472525	-0.044850	-0.837780	0.066222	-0.540118
758	9.063642	0.490924	-3.877507	-0.542815	0.037755	0.011799	-0.612780	-0.377401	0.472537	-0.048858	-0.836693	0.072038	-0.540711
759	9.013124	0.483842	-3.901522	-0.561046	0.042615	-0.018532	-0.614306	-0.376837	0.470346	-0.054518	-0.835165	0.076876	-0.541865
760	8.963001	0.442506	-3.992805	-0.562817	0.045306	-0.016811	-0.614037	-0.374761	0.470365	-0.059171	-0.833922	0.082415	-0.542477
761	9.011375	0.328195	-4.061660	-0.563280	0.103717	0.000516	-0.614873	-0.373927	0.469966	-0.064717	-0.831600	0.087537	-0.544600
762	8.996265	0.207611	-4.038550	-0.540536	0.112707	-0.009909	-0.617089	-0.374056	0.468463	-0.069024	-0.829543	0.092859	-0.546326
763	9.142716	0.413795	-4.152186	-0.545931	0.130879	-0.020637	-0.617366	-0.373491	0.465296	-0.074508	-0.826891	0.097418	-0.548825
