# Supplementary material for: Identification of Haptic Based Guiding Using Hard Reins
Source: PLoS One. 2015 Jul 22;10(7):e0132020. doi: 10.1371/journal.pone.0132020 (PMC4511788; doi:10.1371/journal.pone.0132020)
Supplement: S1 File — (ZIP) [file pone.0132020.s001.zip › MotionData1/Subject2/T8/gh8.txt]

// Start Time: 0
// Sample rate: 25.0Hz
// Scenario: 4.9
// Firmware Version: 2.6.1
Counter	Acc_X	Acc_Y	Acc_Z	Gyr_X	Gyr_Y	Gyr_Z	Mag_X	Mag_Y	Mag_Z	Quat_w	Quat_x	Quat_y	Quat_z
197	-0.910685	1.077850	9.598301	0.215346	-0.147086	-0.093245	-0.211685	0.305251	-0.667313	0.392166	0.030317	-0.002712	-0.919391
198	-0.987634	1.039405	9.657053	0.501901	-0.037003	-0.047667	-0.216198	0.292873	-0.669219	0.391006	0.033499	-0.012324	-0.919696
199	-0.095836	1.066974	9.461730	0.374512	0.035992	-0.097303	-0.216285	0.281273	-0.669352	0.388952	0.037114	-0.019032	-0.920313
200	0.466284	0.453392	9.105515	0.425689	0.016012	-0.108032	-0.216230	0.270989	-0.672585	0.386680	0.040685	-0.026782	-0.920927
201	-0.304353	0.814300	9.564258	0.437447	0.005018	-0.068323	-0.217074	0.254661	-0.674264	0.385042	0.044155	-0.034924	-0.921180
202	-1.345334	1.252013	10.127171	0.269227	0.094184	-0.080456	-0.215322	0.244224	-0.677382	0.383386	0.047943	-0.039210	-0.921509
203	-1.190550	1.141193	9.992640	0.320340	0.130734	-0.117157	-0.212409	0.235543	-0.678958	0.380995	0.052904	-0.044161	-0.922005
204	-0.582799	1.063354	9.389924	0.495525	0.116379	-0.138362	-0.211961	0.222038	-0.680130	0.378032	0.058870	-0.052382	-0.922433
205	-0.125083	1.121192	9.152568	0.586057	0.072822	-0.087982	-0.210044	0.203633	-0.684156	0.375749	0.064712	-0.062695	-0.922331
206	-0.165365	1.487157	9.258141	0.394387	0.043545	-0.015097	-0.207642	0.190382	-0.684698	0.375037	0.068423	-0.069739	-0.921847
207	-0.662217	1.554865	9.648115	0.248475	0.023357	0.054308	-0.207864	0.181070	-0.685475	0.375706	0.070596	-0.074376	-0.921048
208	-1.221238	1.516751	10.084034	0.257876	-0.018685	0.095003	-0.208885	0.174742	-0.685470	0.377073	0.071973	-0.079519	-0.919952
209	-1.453074	1.608168	10.217573	0.073187	-0.068273	0.097821	-0.211487	0.171272	-0.684676	0.378631	0.071095	-0.081626	-0.919196
210	-1.168934	1.676009	10.192372	-0.049187	-0.110436	0.084354	-0.212801	0.172910	-0.684148	0.380093	0.068481	-0.081796	-0.918776
211	-0.609412	1.613519	9.884668	0.248863	-0.190525	0.049100	-0.216710	0.169056	-0.682828	0.380306	0.066774	-0.087953	-0.918244
212	-0.075539	1.862556	9.233039	0.282037	-0.228791	0.030886	-0.223860	0.159702	-0.682000	0.380125	0.064591	-0.095029	-0.917770
213	0.174410	2.011120	8.913404	0.017384	-0.230810	0.044321	-0.229208	0.156004	-0.680151	0.380449	0.060348	-0.097243	-0.917693
214	0.241127	2.179932	8.993205	-0.120864	-0.234637	0.033468	-0.236794	0.157991	-0.678799	0.380776	0.054985	-0.096968	-0.917923
215	0.225763	2.377811	9.178267	0.031427	-0.183328	0.023996	-0.242041	0.160239	-0.675657	0.380804	0.051727	-0.099086	-0.917875
216	-0.035975	2.670937	9.218340	0.125624	-0.139367	0.034532	-0.247000	0.157478	-0.674069	0.381136	0.049995	-0.102604	-0.917446
217	-0.080394	2.895190	9.393898	0.171120	-0.097317	0.024531	-0.249590	0.152913	-0.674825	0.381192	0.049385	-0.106674	-0.916992
218	-0.441251	2.748734	9.690925	0.385906	-0.042163	0.088280	-0.250221	0.145113	-0.673275	0.382382	0.051297	-0.114275	-0.915475
219	0.329615	2.865529	9.627745	0.420982	0.051169	0.069880	-0.251349	0.132983	-0.673529	0.383309	0.055222	-0.121849	-0.913880
220	0.671218	2.489351	9.174386	0.325106	0.051970	0.036206	-0.249998	0.121096	-0.673804	0.383701	0.058498	-0.127553	-0.912733
221	0.273408	2.498204	9.180399	0.155239	0.017923	0.040920	-0.250766	0.116120	-0.673154	0.384291	0.059805	-0.130496	-0.911984
222	-0.228560	2.633728	9.705699	0.058925	0.004941	0.051494	-0.249974	0.114487	-0.673678	0.385165	0.060141	-0.131715	-0.911418
223	-0.417727	2.889770	10.115589	0.209853	-0.004184	0.013487	-0.249699	0.109906	-0.672907	0.385122	0.061552	-0.135762	-0.910747
224	-0.572127	2.908245	9.979985	0.199757	-0.037224	-0.031740	-0.251246	0.103190	-0.671865	0.384199	0.062428	-0.139767	-0.910472
225	-0.574807	2.960817	9.877481	-0.071525	-0.015620	-0.048838	-0.252668	0.099696	-0.672114	0.383327	0.061666	-0.138667	-0.911060
226	-0.327191	3.095130	9.612833	-0.311582	0.020740	-0.046412	-0.251777	0.106695	-0.672634	0.382896	0.059709	-0.132893	-0.912231
227	-0.192703	3.185324	9.176084	-0.269892	0.050108	-0.037012	-0.251805	0.114516	-0.672888	0.382641	0.058605	-0.127690	-0.913152
228	-0.051883	2.958130	8.787750	-0.014438	0.054123	-0.022783	-0.249985	0.116116	-0.672644	0.382395	0.059472	-0.127105	-0.913281
229	-0.197617	2.694456	9.154752	0.190292	0.069005	0.012381	-0.248813	0.117717	-0.673169	0.382538	0.062112	-0.130231	-0.912604
230	-0.731401	2.941451	9.933357	0.064252	0.057795	0.021870	-0.247491	0.113653	-0.673440	0.383031	0.063533	-0.131107	-0.912174
231	-0.871975	3.118269	10.364194	-0.182900	0.068305	-0.032945	-0.245526	0.113349	-0.674618	0.382803	0.063460	-0.127344	-0.912808
232	-0.228419	2.599700	9.604407	-0.041718	0.057592	-0.048766	-0.244485	0.114951	-0.675142	0.382098	0.064242	-0.126201	-0.913207
233	0.196484	2.449758	9.128593	0.010743	0.068711	-0.048488	-0.242920	0.115473	-0.675154	0.381339	0.065678	-0.125940	-0.913458
234	0.215463	2.506906	8.944743	0.002686	0.076050	-0.041157	-0.239778	0.115956	-0.677245	0.380801	0.067123	-0.125473	-0.913642
235	0.072779	2.608159	9.088854	0.013909	0.083377	-0.028203	-0.237820	0.116471	-0.677518	0.380447	0.068772	-0.125192	-0.913705
236	0.007309	2.700405	9.367981	0.090241	0.103496	-0.044470	-0.235974	0.112130	-0.677922	0.379782	0.071390	-0.126111	-0.913655
237	-0.229038	2.724298	9.457325	0.052824	0.065896	-0.063071	-0.233086	0.109657	-0.679238	0.378693	0.073087	-0.126626	-0.913901
238	-0.485017	2.825454	9.638783	-0.038691	0.070209	-0.106011	-0.231655	0.109249	-0.677958	0.377013	0.074277	-0.125349	-0.914676
239	-0.605764	2.868385	9.599853	-0.023551	0.066476	-0.137314	-0.229686	0.109074	-0.679782	0.374673	0.075600	-0.124344	-0.915666
240	-0.719121	2.877616	9.550917	0.032577	0.093895	-0.155534	-0.227724	0.108107	-0.679798	0.372041	0.077882	-0.124118	-0.916578
241	-0.605912	2.897034	9.535442	0.053702	0.083855	-0.166482	-0.225884	0.105919	-0.680717	0.369081	0.080183	-0.124345	-0.917544
242	-0.596144	2.862722	9.345423	0.049824	0.084864	-0.133275	-0.222351	0.103990	-0.680875	0.366799	0.082371	-0.124534	-0.918240
243	-0.577354	2.960861	9.188549	-0.006521	0.083960	-0.111412	-0.220641	0.101803	-0.681794	0.364941	0.084096	-0.123748	-0.918930
244	-0.712468	2.992490	9.370161	-0.047095	0.098591	-0.078425	-0.219194	0.100159	-0.682710	0.363813	0.085683	-0.122150	-0.919444
245	-0.920633	3.196269	9.985573	0.048953	0.196466	-0.057811	-0.214622	0.100372	-0.683263	0.363112	0.089756	-0.121660	-0.919398
246	-1.161125	3.070428	9.909553	0.080755	0.276797	-0.096538	-0.208595	0.097049	-0.685120	0.361854	0.095591	-0.121077	-0.919383
247	-1.193843	2.838252	9.572338	0.014074	0.274040	-0.080246	-0.200350	0.094507	-0.687253	0.360974	0.100907	-0.119323	-0.919390
248	-1.014896	2.699710	9.055984	-0.087654	0.225594	-0.064054	-0.195394	0.096873	-0.687937	0.360498	0.104498	-0.116070	-0.919592
249	-0.730678	2.748075	8.963300	-0.096518	0.148910	-0.045513	-0.188721	0.097038	-0.690960	0.360172	0.106618	-0.113253	-0.919828
250	-0.672557	2.687666	8.852577	0.010100	0.096096	-0.020889	-0.185456	0.097802	-0.691760	0.360001	0.108433	-0.112817	-0.919736
251	-0.782807	2.552810	8.878462	0.086891	0.052385	0.016485	-0.185451	0.096587	-0.691890	0.360204	0.109931	-0.114210	-0.919307
252	-1.134602	2.523803	9.042798	0.072396	0.025033	0.073659	-0.184927	0.096981	-0.692410	0.361502	0.110676	-0.115633	-0.918530
253	-1.390969	2.719856	9.537634	-0.032729	-0.011663	0.091616	-0.183884	0.094829	-0.690612	0.363198	0.109960	-0.115437	-0.917971
254	-1.480650	2.833690	9.812037	-0.116192	0.013656	0.033000	-0.185450	0.096988	-0.692277	0.364076	0.109214	-0.113395	-0.917967
255	-1.444207	2.765708	9.609791	-0.126098	0.022637	-0.032583	-0.183903	0.101026	-0.691384	0.363769	0.108744	-0.110942	-0.918444
256	-1.236592	2.690460	9.293823	-0.087015	-0.010320	-0.091384	-0.183650	0.103582	-0.691772	0.362302	0.108055	-0.109332	-0.919298
257	-1.058407	2.726219	9.094356	-0.105166	-0.048749	-0.117250	-0.185479	0.105882	-0.693177	0.360232	0.106609	-0.107597	-0.920484
258	-1.053689	2.750485	9.152349	-0.070087	-0.059693	-0.121671	-0.186805	0.109016	-0.691486	0.358087	0.105200	-0.106585	-0.921600
259	-0.962266	2.794370	9.269036	0.011220	-0.046775	-0.110205	-0.188890	0.108362	-0.691728	0.355902	0.104601	-0.107008	-0.922465
260	-1.030083	2.866871	9.403841	0.007434	-0.013833	-0.085364	-0.189668	0.106083	-0.691206	0.354320	0.104510	-0.107177	-0.923064
261	-1.039683	2.862401	9.509306	0.052728	0.020994	-0.063041	-0.190318	0.105952	-0.691589	0.353062	0.105348	-0.107999	-0.923355
262	-0.911404	2.746535	9.321648	0.126072	0.028463	-0.044210	-0.189129	0.101894	-0.691342	0.352087	0.106789	-0.110144	-0.923309
263	-1.029546	2.751207	9.349416	0.078596	0.033013	-0.024159	-0.188204	0.099853	-0.692125	0.351518	0.107934	-0.111449	-0.923236
264	-0.980860	2.655380	9.439740	0.015361	0.017490	0.008774	-0.187021	0.095541	-0.690328	0.351698	0.108271	-0.111743	-0.923092
265	-0.734552	2.558910	9.227053	0.015876	0.019462	0.045706	-0.188710	0.093669	-0.690574	0.352528	0.108545	-0.112135	-0.922696
266	-0.709498	2.346213	8.924256	0.013012	-0.013345	0.075290	-0.187801	0.094873	-0.690581	0.353891	0.108150	-0.112745	-0.922146
267	-1.119672	2.430429	9.166448	-0.081745	-0.004332	0.096000	-0.187800	0.094738	-0.690581	0.355806	0.107162	-0.111598	-0.921664
268	-1.307668	2.438630	9.563272	-0.231911	0.051110	0.060994	-0.188350	0.102430	-0.690831	0.357561	0.106243	-0.107203	-0.921613
269	-1.389272	2.361393	9.537423	-0.252480	0.081118	0.014700	-0.186288	0.111698	-0.692393	0.358513	0.105793	-0.102090	-0.921875
270	-1.422838	2.317624	9.421278	-0.192712	0.110353	-0.016419	-0.182003	0.116516	-0.691392	0.359036	0.106423	-0.097805	-0.922064
271	-1.295538	2.419128	9.481498	-0.138099	0.108507	-0.053056	-0.178873	0.119299	-0.692836	0.358536	0.107434	-0.094441	-0.922491
272	-1.331460	2.371150	9.542900	-0.101065	0.101170	-0.075006	-0.176664	0.123045	-0.693497	0.357718	0.108657	-0.091787	-0.922934
273	-1.341274	2.409830	9.603360	-0.079828	0.090164	-0.097034	-0.174458	0.125188	-0.692481	0.356238	0.109826	-0.089528	-0.923589
274	-1.275971	2.356342	9.401587	-0.058559	0.054502	-0.122705	-0.173146	0.125965	-0.694299	0.354322	0.110570	-0.087890	-0.924395
275	-1.305144	2.409320	9.433264	0.021172	0.032631	-0.129654	-0.170794	0.124864	-0.693802	0.351909	0.111444	-0.087840	-0.925216
276	-1.180501	2.569086	9.647901	0.063293	-0.004803	-0.134926	-0.170795	0.124598	-0.693415	0.349426	0.111976	-0.088840	-0.925997
277	-1.135675	2.773483	9.593576	-0.044700	-0.030437	-0.111446	-0.170518	0.121619	-0.694322	0.347387	0.111178	-0.088080	-0.926933
278	-1.015925	2.944965	9.719518	-0.024036	-0.044028	-0.078101	-0.171826	0.121102	-0.693537	0.345937	0.110256	-0.087880	-0.927603
279	-1.137133	3.084034	9.653127	0.078857	-0.026495	-0.051777	-0.173911	0.117636	-0.691714	0.344741	0.110269	-0.089570	-0.927886
280	-1.117925	3.082603	9.223618	0.122247	0.017498	-0.035007	-0.172717	0.112497	-0.691726	0.343849	0.111421	-0.091757	-0.927865
281	-1.108370	3.091458	8.993395	0.192003	0.015812	-0.016190	-0.172053	0.110193	-0.692120	0.343136	0.112932	-0.095391	-0.927580
282	-1.070276	3.192584	8.995169	0.188004	0.039684	0.026202	-0.173070	0.104259	-0.693147	0.343269	0.114829	-0.098780	-0.926943
283	-0.998379	3.284318	9.045134	0.213785	0.054456	0.070606	-0.171091	0.097500	-0.692392	0.344186	0.117029	-0.102806	-0.925889
284	-1.080439	3.303301	9.015829	0.349803	0.032798	0.124853	-0.170665	0.088191	-0.692141	0.345719	0.119706	-0.109464	-0.924211
285	-0.979589	3.385077	8.950706	0.268710	0.048393	0.174255	-0.169716	0.078069	-0.691637	0.348395	0.121931	-0.114837	-0.922262
286	-1.129893	3.578553	9.333677	0.075713	0.060128	0.217539	-0.170751	0.075519	-0.691500	0.352325	0.122987	-0.116463	-0.920422
287	-1.281431	3.521695	9.679522	0.009002	0.063746	0.250412	-0.168932	0.076854	-0.690869	0.357058	0.123491	-0.117152	-0.918441
288	-1.244934	3.449492	9.650044	0.091364	0.045558	0.248094	-0.167874	0.074406	-0.691653	0.361465	0.124319	-0.119235	-0.916335
289	-1.176478	3.231833	9.277972	0.048545	0.011719	0.244255	-0.168906	0.071849	-0.692292	0.365848	0.124147	-0.121016	-0.914384
290	-1.482028	3.103816	9.306931	-0.083553	-0.014976	0.244545	-0.168782	0.074537	-0.693066	0.370457	0.122592	-0.120323	-0.912828
291	-1.391731	2.865335	9.165207	-0.266846	-0.009787	0.199326	-0.169840	0.079129	-0.693701	0.374718	0.119808	-0.116358	-0.911972
292	-1.155056	2.795229	9.632107	-0.203364	-0.055456	0.183113	-0.171967	0.089538	-0.693808	0.378384	0.116768	-0.113622	-0.911197
293	-0.902914	2.487254	9.476517	0.102588	-0.130994	0.160811	-0.174849	0.091060	-0.693139	0.380774	0.114624	-0.117178	-0.910023
294	-0.777557	2.469172	9.040564	0.103418	-0.117262	0.149730	-0.179923	0.088136	-0.694520	0.382960	0.112851	-0.120417	-0.908904
295	-0.763131	2.486830	9.271382	-0.091475	-0.091053	0.122859	-0.182411	0.090321	-0.694628	0.385179	0.110006	-0.120020	-0.908367
296	-0.503100	2.554607	9.241154	-0.049993	-0.048119	0.080556	-0.185024	0.089283	-0.693446	0.386608	0.108479	-0.119781	-0.907975
297	-0.562393	2.868071	9.482635	-0.070908	0.034015	0.050770	-0.184259	0.093327	-0.692805	0.387770	0.108203	-0.118624	-0.907665
298	-0.430779	2.557356	9.299477	-0.070746	0.072405	0.041505	-0.183738	0.094796	-0.693712	0.388823	0.108796	-0.116990	-0.907355
299	-0.782268	2.437179	8.833638	-0.034319	0.107193	0.056400	-0.181648	0.097450	-0.695793	0.390179	0.110095	-0.115921	-0.906754
300	-0.746092	2.432309	8.795502	-0.062610	0.123686	0.082074	-0.178128	0.099026	-0.696079	0.392066	0.111585	-0.114122	-0.905985
301	-1.187761	2.552813	9.114720	-0.101250	0.123590	0.094772	-0.175904	0.099394	-0.697258	0.394296	0.112564	-0.111770	-0.905189
302	-1.230789	2.470514	8.993146	-0.073354	0.138268	0.104124	-0.172781	0.102996	-0.697798	0.396625	0.114182	-0.109708	-0.904221
303	-1.273844	2.382450	8.593045	-0.064877	0.116417	0.124511	-0.170429	0.104572	-0.699366	0.399281	0.115263	-0.108105	-0.903107
304	-1.289256	2.616114	9.393105	-0.043622	0.050580	0.124699	-0.168348	0.108313	-0.700672	0.401718	0.115486	-0.107323	-0.902090
305	-2.308108	2.915297	8.830904	0.063641	0.003061	0.121577	-0.166520	0.108560	-0.700815	0.403764	0.115604	-0.108910	-0.900971
306	-2.265828	3.156435	8.969102	0.218773	-0.077241	0.104017	-0.168070	0.102920	-0.700031	0.404943	0.115680	-0.113837	-0.899823
307	-1.502216	2.773211	9.023663	0.142286	-0.132097	0.088996	-0.171180	0.095948	-0.699364	0.405894	0.114122	-0.117835	-0.899078
308	-0.855250	2.608000	9.581871	-0.194831	-0.139822	0.050412	-0.175897	0.098175	-0.697776	0.406876	0.109833	-0.115705	-0.899445
309	-0.208814	2.558585	10.232913	-0.250341	-0.041207	0.020465	-0.180876	0.103087	-0.697734	0.407683	0.106832	-0.111726	-0.899944
310	0.110838	2.264041	10.447800	0.004212	-0.000815	-0.028120	-0.181415	0.106071	-0.696695	0.407139	0.106843	-0.111872	-0.900171
311	-0.026880	1.787184	9.676506	-0.109012	-0.010202	-0.088640	-0.181802	0.107136	-0.698499	0.405752	0.105710	-0.109923	-0.901170
312	-0.201951	2.104445	9.688923	-0.378347	-0.014290	-0.135242	-0.180771	0.113578	-0.700570	0.404046	0.102604	-0.103054	-0.903105
313	-0.495070	1.891860	9.603993	-0.349923	-0.071038	-0.164543	-0.181991	0.123856	-0.699265	0.401637	0.098520	-0.097062	-0.905296
314	-0.775281	1.998477	9.286023	-0.502861	-0.082301	-0.209611	-0.185015	0.131831	-0.701044	0.398627	0.093319	-0.088323	-0.908068
315	-1.427730	2.326770	9.284538	-0.638698	-0.042365	-0.225169	-0.187165	0.146837	-0.699987	0.395617	0.087553	-0.076713	-0.911009
316	-1.780320	2.476695	9.713018	-0.411295	0.006280	-0.209352	-0.189053	0.161838	-0.699191	0.392501	0.084657	-0.068923	-0.913250
317	-2.669847	3.490248	9.733334	-0.356607	0.020102	-0.142732	-0.188164	0.169375	-0.699840	0.390503	0.082232	-0.062113	-0.914815
318	-2.905969	3.978683	9.886804	-0.348165	-0.034500	-0.039275	-0.188202	0.180160	-0.700480	0.390301	0.078854	-0.056068	-0.915589
319	-1.867194	3.479306	8.881334	0.002552	-0.058486	-0.003239	-0.189274	0.186922	-0.699952	0.390156	0.077757	-0.056762	-0.915702
320	-1.265309	2.597425	8.135267	0.285228	-0.077148	0.034290	-0.192382	0.180212	-0.699931	0.390255	0.078456	-0.062761	-0.915208
321	-1.147722	2.234663	8.921002	0.553907	-0.020113	0.083566	-0.193513	0.169026	-0.700314	0.390847	0.082292	-0.073425	-0.913825
322	-0.577740	2.061808	10.102484	0.792929	0.080554	0.036647	-0.193184	0.150679	-0.700196	0.390275	0.089824	-0.087458	-0.912123
323	-0.589795	2.077483	10.472250	0.627817	0.094686	-0.074964	-0.190994	0.126757	-0.702548	0.387893	0.096533	-0.098266	-0.911353
324	-1.204923	2.152573	10.275532	0.141650	0.006192	-0.135457	-0.190151	0.111368	-0.702820	0.385117	0.097933	-0.100662	-0.912119
325	-1.410957	2.366802	9.724526	-0.131648	-0.069049	-0.141351	-0.191197	0.112187	-0.703070	0.382628	0.095909	-0.098707	-0.913594
326	-1.277274	2.635756	9.501510	-0.051561	-0.077999	-0.116942	-0.193435	0.116532	-0.702662	0.380432	0.094246	-0.098257	-0.914732
327	-0.591034	2.800047	9.306186	0.130360	-0.019195	-0.117936	-0.194603	0.113451	-0.701880	0.377964	0.095084	-0.100771	-0.915395
328	-0.108546	2.734198	9.468190	0.280642	0.014028	-0.078445	-0.194308	0.106820	-0.703693	0.376007	0.097544	-0.105772	-0.915377
329	-0.128003	2.762373	9.276373	0.108343	0.000314	-0.011002	-0.196372	0.099029	-0.702776	0.375578	0.098303	-0.107975	-0.915215
330	-0.066579	3.040197	9.578489	-0.244276	0.022945	0.057302	-0.196120	0.102793	-0.703809	0.377119	0.096686	-0.103565	-0.915264
331	-0.393914	2.931433	9.621917	-0.260591	0.065969	0.112519	-0.194711	0.110731	-0.704204	0.379804	0.095566	-0.098796	-0.914798
332	-0.768089	2.499959	8.892260	-0.148881	0.116399	0.132402	-0.192773	0.117041	-0.704992	0.382715	0.096227	-0.095562	-0.913858
333	-0.652061	2.409170	8.306376	-0.156291	0.153061	0.153551	-0.188478	0.122376	-0.706185	0.386104	0.097401	-0.092124	-0.912661
334	-0.828137	3.003587	9.868516	-0.112978	0.117522	0.227602	-0.185241	0.132835	-0.708789	0.390672	0.098178	-0.089718	-0.910872
335	-1.688004	2.325177	9.673349	0.174046	0.021856	0.269813	-0.184457	0.133629	-0.709440	0.395270	0.099335	-0.093541	-0.908375
336	-2.492183	2.124820	9.943879	0.260337	-0.018492	0.235218	-0.183907	0.127007	-0.710093	0.398963	0.100541	-0.099004	-0.906045
337	-2.922354	2.339705	9.714842	0.232792	-0.029715	0.163086	-0.184531	0.119996	-0.710479	0.401357	0.101517	-0.103988	-0.904319
338	-2.864969	2.435729	9.620708	0.078894	-0.071955	0.143912	-0.187794	0.117621	-0.708904	0.403620	0.100476	-0.106408	-0.903146
339	-2.662604	1.954969	9.620656	0.048421	-0.117841	0.073720	-0.189881	0.116569	-0.708501	0.404553	0.098660	-0.108480	-0.902682
340	-2.019247	2.018741	9.603551	0.077519	-0.150877	-0.029423	-0.195605	0.112844	-0.709748	0.403520	0.096555	-0.111165	-0.903046
341	-1.421842	2.079612	8.765045	-0.167065	-0.160332	-0.108140	-0.198760	0.115464	-0.707527	0.401471	0.092664	-0.109259	-0.904598
342	-1.365818	2.488019	9.265774	-0.163549	-0.177036	-0.200410	-0.203214	0.119561	-0.707489	0.397752	0.088514	-0.107469	-0.906868
343	-1.538801	2.375592	9.555429	-0.060302	-0.191767	-0.268163	-0.208969	0.120448	-0.706152	0.392514	0.085271	-0.107416	-0.909463
344	-1.517663	1.996517	9.847958	-0.210463	-0.202023	-0.274429	-0.215910	0.123515	-0.704029	0.387423	0.080458	-0.104824	-0.912382
345	-1.251574	1.804605	9.854951	-0.224769	-0.159176	-0.324384	-0.220760	0.128962	-0.704246	0.381457	0.076643	-0.101353	-0.915611
346	-1.085255	1.825543	10.252859	-0.125162	-0.060540	-0.392326	-0.222336	0.130739	-0.703716	0.374324	0.075299	-0.099039	-0.918914
347	-0.416854	1.673801	9.812899	-0.243893	0.024345	-0.435473	-0.223257	0.131967	-0.703321	0.366660	0.074907	-0.093590	-0.922600
348	-0.223635	1.565728	9.052266	-0.348717	-0.013253	-0.472840	-0.222491	0.137617	-0.703970	0.358399	0.072908	-0.086659	-0.926674
349	-0.432375	1.829425	8.194680	-0.391162	-0.044342	-0.474863	-0.224603	0.143844	-0.704079	0.350016	0.070187	-0.078906	-0.930772
350	-0.043305	2.151119	8.471664	-0.189943	-0.020307	-0.470194	-0.224627	0.149516	-0.703431	0.341498	0.069140	-0.074966	-0.934334
351	0.005080	2.151824	9.353065	0.046255	-0.005367	-0.423807	-0.226715	0.149001	-0.703286	0.333454	0.070025	-0.075216	-0.937149
352	-0.159964	2.416060	10.034538	0.042355	0.012957	-0.376815	-0.225392	0.143597	-0.702653	0.326403	0.071039	-0.075506	-0.939528
353	-0.692272	2.831506	10.121811	0.024057	0.024874	-0.324363	-0.225504	0.140349	-0.703945	0.320269	0.072163	-0.075340	-0.941565
354	-1.201852	3.017498	9.932434	-0.015008	-0.016258	-0.286685	-0.226002	0.133879	-0.704073	0.314889	0.072111	-0.074860	-0.943420
355	-1.218225	2.901143	9.685811	0.002080	-0.065460	-0.240370	-0.228606	0.132020	-0.704053	0.310215	0.071289	-0.075041	-0.945015
356	-0.937127	2.593752	9.684123	-0.010349	-0.052548	-0.203511	-0.227432	0.131740	-0.703675	0.306331	0.070455	-0.074994	-0.946347
357	-1.026814	2.194762	9.845717	-0.010291	-0.012324	-0.186947	-0.228870	0.131091	-0.702760	0.302755	0.070488	-0.074724	-0.947516
358	-0.929578	2.018915	9.724139	-0.008520	0.000500	-0.184176	-0.228744	0.130964	-0.701857	0.299287	0.070636	-0.074413	-0.948631
359	-0.803401	1.832846	9.410658	-0.001304	-0.023263	-0.202543	-0.229768	0.128392	-0.703916	0.295378	0.070531	-0.074362	-0.949867
360	-0.548016	1.854145	9.158900	0.069030	-0.063429	-0.236259	-0.232100	0.124232	-0.704416	0.290704	0.070000	-0.075826	-0.951232
361	-0.412700	1.789623	9.207266	0.061567	-0.092748	-0.267622	-0.234449	0.121444	-0.702591	0.285353	0.069012	-0.077297	-0.952804
362	-0.509329	1.838047	9.353466	-0.007043	-0.133182	-0.315906	-0.236006	0.119301	-0.702837	0.279174	0.066838	-0.077595	-0.954764
363	-0.688495	2.011765	9.603870	-0.052196	-0.138855	-0.354906	-0.240836	0.117480	-0.701509	0.272218	0.064439	-0.077045	-0.956979
364	-0.792798	2.151435	9.703271	-0.055477	-0.133468	-0.383552	-0.244229	0.114033	-0.699288	0.264757	0.062085	-0.076323	-0.959283
365	-0.936224	2.403768	9.705471	-0.070983	-0.118990	-0.427047	-0.246965	0.112177	-0.699138	0.256436	0.060077	-0.075235	-0.961754
366	-1.056886	2.429956	9.695110	0.004279	-0.133547	-0.426649	-0.249180	0.110452	-0.698734	0.248040	0.058082	-0.075595	-0.964048
367	-1.018437	2.464407	9.897585	0.101994	-0.106855	-0.391128	-0.252816	0.103494	-0.697288	0.240186	0.057140	-0.077850	-0.965911
368	-0.786632	2.382901	9.848197	0.208422	-0.067309	-0.353721	-0.253702	0.096217	-0.697542	0.233008	0.057299	-0.081901	-0.967324
369	-0.685520	2.411952	9.842347	0.237540	-0.023242	-0.294574	-0.257066	0.085752	-0.695712	0.226968	0.058462	-0.086514	-0.968289
370	-0.631859	2.277115	9.778546	0.209334	0.006039	-0.272603	-0.256639	0.076573	-0.695978	0.221441	0.059905	-0.090327	-0.969132
371	-0.602293	2.142443	9.776934	0.128517	0.011530	-0.236098	-0.256758	0.072000	-0.694817	0.216704	0.061137	-0.092742	-0.969897
372	-0.731982	2.036106	9.711823	0.206524	0.006323	-0.154479	-0.254508	0.064685	-0.695355	0.213461	0.062346	-0.096636	-0.970159
373	-0.686203	2.035739	9.577824	0.193452	0.002871	-0.075168	-0.253570	0.058200	-0.695365	0.211740	0.063376	-0.100530	-0.970074
374	-0.422954	1.924827	9.353089	0.252251	-0.005959	0.000839	-0.253945	0.052548	-0.694461	0.211418	0.064232	-0.105555	-0.969554
375	-0.412707	1.799969	9.418644	0.155501	-0.018715	0.059440	-0.255364	0.046104	-0.693033	0.212305	0.064373	-0.108947	-0.968975
376	-0.244285	1.885863	9.815083	0.135812	-0.018597	0.115634	-0.255751	0.044090	-0.692514	0.214324	0.064242	-0.111912	-0.968201
377	-0.581415	1.784683	9.268032	0.203730	0.007092	0.129780	-0.257949	0.039253	-0.693144	0.216564	0.064903	-0.116175	-0.967156
378	-0.746416	2.005203	9.125562	0.113913	0.041790	0.159712	-0.256906	0.037503	-0.691604	0.219605	0.065741	-0.118509	-0.966130
379	-0.792888	2.152363	9.271214	0.169895	0.065591	0.157179	-0.256637	0.034674	-0.690962	0.222544	0.067320	-0.121862	-0.964931
380	-0.857913	2.142953	9.371292	0.200586	0.062862	0.155490	-0.255047	0.030326	-0.692397	0.225446	0.068958	-0.125765	-0.963640
381	-0.959875	2.304872	9.643854	0.197648	0.065648	0.186834	-0.253860	0.026272	-0.691762	0.228905	0.070587	-0.129649	-0.962191
382	-1.225933	2.486897	9.559911	0.201382	0.038110	0.149962	-0.252414	0.023558	-0.691775	0.231643	0.071767	-0.133663	-0.960898
383	-1.519456	2.355776	9.377704	0.161400	-0.035136	0.127720	-0.254238	0.019555	-0.689438	0.233730	0.071476	-0.137182	-0.959918
384	-1.442978	2.511125	9.735853	0.114577	-0.055400	0.090590	-0.256307	0.015522	-0.690457	0.235159	0.070610	-0.139876	-0.959244
385	-1.238664	2.652281	10.090195	0.204419	0.017669	0.031863	-0.258123	0.011369	-0.689669	0.235482	0.071828	-0.143782	-0.958497
386	-0.937211	2.613131	9.722800	0.259234	0.037737	-0.034320	-0.256280	0.005561	-0.688396	0.234566	0.073783	-0.148628	-0.957833
387	-0.642802	2.530348	9.263514	0.161609	0.002859	-0.080885	-0.256915	-0.000626	-0.687360	0.232735	0.074836	-0.151575	-0.957736
388	-0.450222	2.577952	9.001937	0.119935	-0.059380	-0.117907	-0.256773	-0.004935	-0.686460	0.230123	0.074527	-0.154077	-0.957992
389	-0.107760	2.544633	8.908650	0.182551	-0.125152	-0.154388	-0.256752	-0.012741	-0.684656	0.226459	0.073406	-0.157879	-0.958333
390	-0.006579	2.574981	9.282079	0.284672	-0.169023	-0.194412	-0.260519	-0.021039	-0.682435	0.221823	0.071987	-0.163912	-0.958512
391	0.033980	2.682394	9.713633	-0.008927	-0.180436	-0.234652	-0.265076	-0.027037	-0.680335	0.216704	0.069158	-0.164126	-0.959854
392	-0.227777	2.975141	9.643284	-0.316967	-0.175394	-0.265776	-0.267453	-0.022808	-0.678248	0.211460	0.065198	-0.158532	-0.962238
393	-0.572856	3.041252	9.477764	-0.308794	-0.118890	-0.317518	-0.270858	-0.016189	-0.681059	0.205334	0.062488	-0.152579	-0.964704
394	-0.741654	3.055707	9.582008	-0.513405	-0.046108	-0.348208	-0.271143	-0.008372	-0.682086	0.199119	0.060459	-0.142519	-0.967670
395	-0.639904	2.944813	9.456583	-0.495984	-0.071619	-0.333304	-0.269609	0.004261	-0.684933	0.193018	0.057925	-0.132700	-0.970453
396	-0.409523	2.664409	9.637230	-0.294707	-0.169978	-0.289658	-0.270557	0.012103	-0.684147	0.187333	0.054168	-0.127396	-0.972493
397	-0.699945	2.381229	9.308897	-0.330322	-0.191810	-0.225196	-0.275404	0.018885	-0.685784	0.182786	0.049646	-0.121345	-0.974371
398	-1.193666	2.783934	9.165915	-0.359028	-0.078514	-0.203404	-0.279218	0.026480	-0.685879	0.179007	0.047202	-0.114531	-0.976018
399	-0.822003	2.713887	9.571664	-0.159203	0.029531	-0.219159	-0.279238	0.031606	-0.685876	0.174914	0.047620	-0.111041	-0.977142
400	-0.575620	2.650270	10.523622	-0.099435	0.040569	-0.203182	-0.276883	0.033177	-0.687960	0.171168	0.048422	-0.108862	-0.978011
401	-0.930775	2.297680	10.337734	-0.174833	-0.001530	-0.176730	-0.273892	0.036246	-0.687983	0.167844	0.048096	-0.105212	-0.979002
402	-1.066250	2.374921	9.787867	-0.276838	-0.036284	-0.151354	-0.274419	0.040815	-0.690300	0.165080	0.046676	-0.099866	-0.980100
403	-0.684582	2.199050	9.493715	-0.160179	-0.059891	-0.169158	-0.276790	0.045703	-0.689763	0.161762	0.045246	-0.096717	-0.981036
404	-0.351519	2.107427	9.241098	-0.159446	-0.107297	-0.148757	-0.278755	0.047612	-0.689875	0.158798	0.042814	-0.093900	-0.981903
405	-0.236256	2.193502	9.017745	-0.068784	-0.079689	-0.126188	-0.280986	0.049802	-0.689211	0.156202	0.041187	-0.092676	-0.982505
406	-0.376727	2.322465	8.821412	0.116305	-0.033727	-0.099490	-0.283204	0.049688	-0.689581	0.154162	0.040979	-0.095082	-0.982606
407	-0.534969	2.160250	9.316939	0.526018	-0.014107	-0.081760	-0.282383	0.038092	-0.688301	0.152064	0.042396	-0.105411	-0.981819
408	-0.146649	2.125422	9.459296	0.182695	-0.020749	-0.049326	-0.284951	0.024915	-0.686996	0.150943	0.042552	-0.109117	-0.981580
409	0.015771	1.948861	9.794390	-0.319712	-0.066926	-0.022256	-0.287056	0.028451	-0.686461	0.150605	0.040208	-0.103039	-0.982387
410	-0.064301	1.549381	9.807243	-0.216988	-0.128984	-0.023469	-0.289429	0.036822	-0.688246	0.150121	0.036974	-0.099242	-0.982979
411	0.172240	1.479365	9.597235	-0.088278	-0.141598	-0.026474	-0.292717	0.043065	-0.688087	0.149366	0.033825	-0.097897	-0.983342
412	-0.177084	1.940646	9.614846	0.196420	-0.146720	0.011855	-0.297032	0.041788	-0.685730	0.149293	0.031414	-0.102301	-0.982985
413	0.064679	2.291316	9.305170	0.745594	-0.116758	0.033967	-0.300910	0.027563	-0.682864	0.149222	0.031103	-0.117321	-0.981326
414	-0.334785	2.656809	9.481795	1.228482	-0.132715	0.047476	-0.305528	-0.005484	-0.674579	0.149153	0.031961	-0.141910	-0.978056
415	-0.509436	2.887647	9.548213	1.025088	-0.165804	0.071397	-0.311181	-0.039876	-0.667061	0.149373	0.031417	-0.162487	-0.974833
416	0.328078	3.177197	9.310451	0.086058	-0.105332	0.116405	-0.314934	-0.053824	-0.663293	0.151129	0.029125	-0.164654	-0.974269
417	-0.116822	3.463046	9.439928	-0.600887	-0.055764	0.162653	-0.318113	-0.040577	-0.664037	0.154434	0.025525	-0.153228	-0.975715
418	-0.287976	3.986002	9.800920	-0.672420	0.010241	0.289511	-0.320786	-0.019004	-0.667879	0.160465	0.022663	-0.140308	-0.976755
419	-0.328241	3.842221	9.990559	-0.555141	0.109287	0.382245	-0.323197	0.006581	-0.674820	0.168455	0.021814	-0.129369	-0.976939
420	-0.473732	3.504507	9.811638	-0.567142	0.140512	0.452288	-0.320905	0.027556	-0.678960	0.177946	0.021386	-0.118100	-0.976694
421	-0.369445	2.843982	9.361678	-0.638797	0.129532	0.463059	-0.318749	0.050820	-0.683615	0.187525	0.020458	-0.105489	-0.976365
422	-0.398529	1.841777	8.972892	-0.421132	0.058469	0.455094	-0.318813	0.071031	-0.685929	0.196744	0.018967	-0.097328	-0.975428
423	-0.180706	1.648791	8.693774	0.017205	0.022284	0.394634	-0.319370	0.083825	-0.688501	0.204452	0.018632	-0.097854	-0.973795
424	0.018463	1.344511	8.945807	0.499508	0.000735	0.338065	-0.320407	0.081814	-0.688494	0.211119	0.019962	-0.107798	-0.971293
425	-0.180324	1.083021	9.278737	0.897810	-0.016418	0.273661	-0.323218	0.064585	-0.687963	0.215980	0.022771	-0.125470	-0.968035
426	-0.325859	1.296493	9.878068	0.842646	0.018892	0.190244	-0.324587	0.040504	-0.683186	0.219359	0.026213	-0.141873	-0.964918
427	0.070184	1.684064	10.420083	0.325465	0.045508	0.086055	-0.324532	0.024997	-0.682677	0.220945	0.028204	-0.147971	-0.963583
428	0.170163	1.935460	10.006876	0.168371	-0.024243	0.018916	-0.325034	0.019876	-0.682804	0.221128	0.028332	-0.151440	-0.962998
429	0.183347	2.181261	9.415152	0.136894	-0.108383	-0.009728	-0.327362	0.010486	-0.680208	0.220507	0.026790	-0.154461	-0.962705
430	0.262969	2.656120	8.932877	0.020049	-0.110285	-0.010331	-0.331281	0.007857	-0.677724	0.219938	0.024694	-0.155435	-0.962734
431	0.159760	3.074937	9.053005	0.148559	-0.066318	-0.019926	-0.334683	0.008712	-0.676922	0.219248	0.024039	-0.158495	-0.962409
432	0.341413	3.428458	9.611746	0.283851	0.008619	-0.076593	-0.335051	-0.000435	-0.674858	0.217668	0.025603	-0.163987	-0.961807
433	0.732182	3.386516	9.782831	0.133892	0.032133	-0.127209	-0.335284	-0.007851	-0.674859	0.215234	0.027107	-0.166300	-0.961917
434	0.828727	3.347001	9.427921	-0.207293	-0.001165	-0.152871	-0.334233	-0.010955	-0.673836	0.212376	0.026606	-0.162339	-0.963242
435	0.447537	3.403472	9.278733	-0.425007	-0.026897	-0.098576	-0.335822	-0.002592	-0.675627	0.210590	0.024457	-0.154176	-0.965030
436	0.521479	3.566921	9.192902	-0.386875	-0.015803	-0.072563	-0.335191	0.006547	-0.678210	0.209329	0.022654	-0.146841	-0.966492
437	0.576752	3.600469	9.121876	-0.157906	0.021090	-0.043773	-0.336390	0.013035	-0.678198	0.208601	0.022369	-0.143713	-0.967126
438	0.710297	3.913969	9.261940	0.016649	0.034190	-0.004159	-0.336644	0.012757	-0.679358	0.208659	0.023026	-0.143995	-0.967056
439	0.514174	3.591737	9.418817	0.082922	0.028856	0.044182	-0.336516	0.013026	-0.679230	0.209546	0.023626	-0.145612	-0.966607
440	0.435289	2.915914	8.822910	-0.081442	0.065230	0.034101	-0.337027	0.013011	-0.681291	0.210484	0.024361	-0.143885	-0.966644
441	0.334064	2.905684	8.704204	-0.180072	0.127157	-0.008027	-0.335983	0.014874	-0.682719	0.210769	0.025897	-0.139999	-0.967112
442	0.068630	2.981546	9.233274	-0.098481	0.167353	-0.019694	-0.331554	0.019933	-0.684431	0.211014	0.028697	-0.137480	-0.967341
443	-0.082810	2.926536	10.119230	0.092300	0.162090	0.020029	-0.328661	0.017047	-0.686521	0.211782	0.031991	-0.138735	-0.966891
444	-0.089425	2.799263	10.191795	0.132698	0.118262	0.022152	-0.324983	0.016160	-0.690166	0.212537	0.034698	-0.140916	-0.966316
445	-0.128449	2.869268	9.580316	-0.055026	0.059660	0.043444	-0.325225	0.013714	-0.692231	0.213570	0.035326	-0.139761	-0.966233
446	-0.195537	2.761596	9.088502	-0.337394	-0.008132	0.091040	-0.324458	0.018290	-0.692364	0.215511	0.033376	-0.133444	-0.966765
447	-0.165958	2.616693	8.909118	-0.533943	-0.019166	0.142677	-0.327111	0.032193	-0.694402	0.218546	0.030164	-0.123425	-0.967520
448	-0.666738	2.481130	8.955352	-0.448633	-0.008058	0.192915	-0.327946	0.049175	-0.696712	0.222649	0.027493	-0.114993	-0.967702
449	-0.590118	2.602451	9.212209	-0.209484	0.001522	0.266091	-0.331261	0.064306	-0.697970	0.227893	0.025870	-0.111218	-0.966967
450	-0.266592	2.502319	9.290635	-0.006762	0.014697	0.313258	-0.332711	0.069169	-0.698860	0.234655	0.025411	-0.111270	-0.965355
451	-0.188883	2.387369	9.400167	-0.014260	0.038602	0.372256	-0.333112	0.071067	-0.698339	0.241908	0.025177	-0.111157	-0.963582
452	-0.207980	2.354189	9.557948	-0.051571	0.066117	0.432011	-0.333914	0.077539	-0.699492	0.250432	0.025154	-0.110165	-0.961517
453	-0.092436	2.390528	9.564337	-0.011764	0.130249	0.469955	-0.332103	0.084248	-0.701052	0.259728	0.026498	-0.109680	-0.959067
454	-0.063441	2.376135	9.559605	0.096278	0.241965	0.507247	-0.327805	0.090111	-0.703408	0.270041	0.030450	-0.110639	-0.955986
455	0.109576	2.483963	9.332294	0.067408	0.274832	0.488596	-0.323222	0.092443	-0.707834	0.279909	0.034925	-0.110914	-0.952958
456	0.035403	2.352842	9.022515	-0.033567	0.235513	0.520454	-0.318020	0.098317	-0.708131	0.290288	0.037975	-0.109428	-0.949903
457	-0.235841	2.632794	9.436775	-0.164739	0.205114	0.507810	-0.312553	0.108462	-0.712560	0.300466	0.039749	-0.105686	-0.947085
458	-0.264839	2.657632	9.681691	-0.106278	0.230577	0.441613	-0.307882	0.119045	-0.714658	0.309413	0.042461	-0.102746	-0.944407
459	-0.474309	2.604475	9.736600	0.025466	0.237886	0.397964	-0.301626	0.126092	-0.717803	0.317359	0.046263	-0.102310	-0.941635
460	-0.392886	2.733320	10.080021	0.063845	0.223350	0.420323	-0.296661	0.128039	-0.719908	0.325656	0.049930	-0.102595	-0.938578
461	-0.127681	2.752725	10.675662	0.110829	0.236324	0.472226	-0.290124	0.130893	-0.723961	0.334850	0.054092	-0.103846	-0.934968
462	-0.231548	2.280461	10.524047	0.114585	0.188792	0.472339	-0.285935	0.131092	-0.726319	0.343910	0.057323	-0.105348	-0.931312
463	-0.557103	1.749292	9.457393	-0.078298	0.098887	0.412462	-0.283070	0.135358	-0.728147	0.351852	0.057724	-0.103890	-0.928480
464	-0.489758	1.754388	8.797988	-0.253696	0.058351	0.337815	-0.282839	0.144922	-0.729178	0.358492	0.056237	-0.099276	-0.926534
465	-0.379109	1.802427	8.710880	-0.148094	0.003514	0.283064	-0.282086	0.153943	-0.729954	0.363878	0.054647	-0.097007	-0.924768
466	-0.076721	2.112794	9.243738	0.027934	-0.014790	0.193530	-0.282754	0.158666	-0.730463	0.367435	0.054128	-0.097960	-0.923291
467	0.087276	2.119678	9.754246	0.125152	-0.006664	0.118333	-0.282747	0.156645	-0.730206	0.369447	0.054639	-0.100637	-0.922169
468	-0.123541	1.848105	9.959703	0.073171	-0.013253	0.084858	-0.285347	0.154242	-0.730703	0.370892	0.054688	-0.102297	-0.921403
469	-0.002749	1.787684	9.808759	-0.117552	0.008467	0.070948	-0.285597	0.153420	-0.732250	0.372323	0.053746	-0.100303	-0.921100
470	0.080064	1.604713	9.722953	-0.283757	0.021085	0.066408	-0.285100	0.161362	-0.733284	0.373832	0.051806	-0.095112	-0.921151
471	0.028978	1.195890	9.800756	-0.304356	0.024656	0.049703	-0.283570	0.171325	-0.733421	0.375087	0.049768	-0.089480	-0.921318
472	-0.060940	0.847580	10.008666	-0.207705	0.039319	0.037260	-0.284644	0.178893	-0.733150	0.376069	0.048794	-0.085514	-0.921346
473	-0.190427	0.710977	10.238379	-0.123396	0.046648	0.022908	-0.283350	0.183723	-0.734320	0.376678	0.048525	-0.082938	-0.921347
474	-0.297220	0.864847	10.270744	-0.226460	0.068366	-0.011806	-0.282061	0.188827	-0.734974	0.376780	0.048022	-0.078359	-0.921732
475	0.005129	1.158767	10.215279	-0.436283	0.077222	-0.054415	-0.279999	0.198765	-0.737052	0.376291	0.046050	-0.069652	-0.922732
476	0.665143	1.252520	9.809887	-0.583278	0.078969	-0.073594	-0.276652	0.211541	-0.737073	0.375538	0.043140	-0.058344	-0.923962
477	0.541699	0.850727	9.875112	-0.646037	0.056937	-0.073864	-0.274498	0.228382	-0.736566	0.374757	0.039160	-0.045888	-0.925158
478	0.449575	0.961312	9.904608	-0.703471	0.085993	-0.118508	-0.274712	0.249434	-0.735780	0.373147	0.035506	-0.032253	-0.926531
479	0.054003	1.019323	10.213778	-0.673543	0.109667	-0.135027	-0.273623	0.271818	-0.735262	0.371151	0.032296	-0.018861	-0.927819
480	-0.987651	1.070534	10.317594	-0.554515	0.073067	-0.139949	-0.271084	0.289337	-0.733983	0.368919	0.029508	-0.008059	-0.928958
481	-1.254207	1.342735	9.870052	-0.341317	0.007525	-0.127711	-0.270852	0.297558	-0.734369	0.366731	0.026924	-0.001631	-0.929936
482	-1.529417	1.418676	9.724526	-0.065466	-0.023105	-0.059831	-0.272951	0.301618	-0.735383	0.365659	0.025937	-0.000672	-0.930387
483	-1.160906	0.992283	10.048437	0.114937	-0.064831	-0.021906	-0.274243	0.300000	-0.736794	0.365182	0.025438	-0.003366	-0.930582
484	-0.861965	0.980036	9.811017	0.091866	-0.039144	0.001948	-0.277106	0.297335	-0.736772	0.365178	0.025301	-0.005484	-0.930578
485	-0.586676	0.863663	9.389487	-0.016758	-0.059287	0.006988	-0.277876	0.297051	-0.739090	0.365303	0.023983	-0.005742	-0.930562
486	-0.683102	0.850404	9.085954	-0.084642	-0.081185	0.047285	-0.281668	0.297773	-0.738543	0.366210	0.021769	-0.004904	-0.930264
487	-0.680459	0.797134	8.984415	-0.049923	-0.084720	0.077003	-0.283515	0.301312	-0.737364	0.367649	0.019766	-0.004793	-0.929742
488	-0.924666	0.955908	9.123585	0.044970	-0.080889	0.122681	-0.285336	0.301319	-0.738770	0.369940	0.018502	-0.006394	-0.928849
489	-0.789095	0.846412	9.387357	0.114550	-0.071517	0.184860	-0.286903	0.303212	-0.740048	0.373312	0.017998	-0.009313	-0.927485
490	-0.412660	0.775455	9.524296	0.163449	-0.043945	0.207231	-0.289118	0.301621	-0.739773	0.377104	0.018286	-0.012869	-0.925901
491	0.204992	0.676295	9.715899	0.243802	-0.035463	0.244567	-0.287917	0.295531	-0.740431	0.381517	0.019402	-0.017964	-0.923984
492	0.269274	0.345031	9.894282	0.308399	-0.036202	0.289211	-0.288279	0.290390	-0.742367	0.386711	0.020905	-0.024173	-0.921647
493	0.164158	0.147943	10.010556	0.211577	-0.013318	0.355137	-0.287854	0.285634	-0.745471	0.393139	0.022079	-0.028535	-0.918771
494	-0.139543	0.158710	10.521554	0.052047	0.045908	0.384675	-0.285763	0.286141	-0.746391	0.400125	0.023034	-0.029425	-0.915699
495	-0.649221	-0.114822	11.031444	-0.070694	0.032991	0.434820	-0.281597	0.290536	-0.747326	0.408113	0.022764	-0.028215	-0.912211
496	0.357461	0.070284	10.404933	-0.331799	-0.040177	0.448415	-0.279682	0.302651	-0.747594	0.416358	0.018995	-0.022818	-0.908716
497	0.078793	-0.155623	9.933491	-0.281982	-0.171924	0.375968	-0.280275	0.316989	-0.744226	0.423190	0.013254	-0.019382	-0.905737
498	-0.119135	-0.108331	9.807487	-0.041747	-0.274135	0.339496	-0.286182	0.324614	-0.743659	0.429232	0.007731	-0.021161	-0.902913
499	0.091855	0.111453	9.231647	-0.006500	-0.248580	0.280574	-0.291579	0.332528	-0.740643	0.434175	0.002963	-0.023307	-0.900522
500	-0.091700	0.183260	9.230941	-0.046581	-0.156436	0.243302	-0.296035	0.337430	-0.740992	0.438478	-0.000443	-0.023968	-0.898422
501	0.191566	0.444280	9.414873	0.119951	-0.027470	0.199643	-0.298255	0.336251	-0.740071	0.442042	-0.000076	-0.026440	-0.896604
502	-0.244755	0.448933	9.622100	0.393145	0.065921	0.180559	-0.295343	0.329178	-0.742680	0.445271	0.004417	-0.033034	-0.894775
503	-0.672091	0.593213	9.850572	0.469257	0.087853	0.177192	-0.292130	0.315464	-0.748135	0.448426	0.010001	-0.040718	-0.892836
504	-0.851854	0.891924	10.069117	0.118155	0.076467	0.177254	-0.289994	0.308519	-0.752415	0.451568	0.012212	-0.042306	-0.891149
505	-0.710363	1.051214	10.135081	-0.187940	0.028561	0.150856	-0.288312	0.312680	-0.752556	0.454308	0.010915	-0.038767	-0.889934
506	-0.422718	0.888143	10.121077	-0.145150	0.002897	0.087452	-0.286765	0.316584	-0.751534	0.455873	0.009512	-0.036305	-0.889253
507	-0.523042	0.690515	10.076562	0.018572	-0.013600	0.005253	-0.286773	0.320350	-0.752694	0.455939	0.009493	-0.036775	-0.889200
508	-0.300590	0.546305	9.987802	0.026262	0.015522	-0.061185	-0.287022	0.317115	-0.752694	0.454850	0.009987	-0.037218	-0.889734
509	0.063287	0.575862	9.977210	-0.067696	0.022640	-0.118878	-0.286641	0.321684	-0.753986	0.452749	0.009925	-0.035781	-0.890864
510	0.186428	0.532632	9.927345	-0.102651	0.022613	-0.122740	-0.286517	0.322767	-0.753470	0.450594	0.009419	-0.033851	-0.892037
511	0.335529	0.599470	9.687235	-0.099159	0.029940	-0.133803	-0.288083	0.321979	-0.753070	0.448231	0.009192	-0.031786	-0.893305
512	0.387239	0.889041	9.912614	-0.075127	0.062958	-0.096831	-0.287425	0.323033	-0.754883	0.446540	0.009637	-0.029990	-0.894209
513	0.714844	0.445641	10.211901	0.054720	0.050353	-0.085048	-0.286891	0.322469	-0.756695	0.445026	0.011084	-0.030527	-0.894929
514	0.605355	0.118107	9.471769	-0.038061	0.053911	-0.096578	-0.285060	0.322976	-0.757871	0.443336	0.011701	-0.029472	-0.895794
515	0.662070	0.358749	9.456470	-0.241552	0.075703	-0.070888	-0.283777	0.327828	-0.756846	0.442151	0.010911	-0.024483	-0.896540
516	0.572012	0.557183	9.847274	-0.134679	0.061147	-0.074956	-0.283788	0.330526	-0.756845	0.440850	0.010784	-0.021639	-0.897255
517	0.002697	0.632563	9.708597	0.097916	0.004705	-0.058949	-0.282746	0.332128	-0.757369	0.439764	0.011694	-0.023391	-0.897733
518	-0.182278	0.997282	9.534357	0.116769	-0.026317	-0.043139	-0.283759	0.326453	-0.759429	0.438959	0.012200	-0.025836	-0.898053
519	-0.110731	1.153155	9.345181	-0.039596	-0.020873	-0.002412	-0.284286	0.327271	-0.759166	0.438904	0.011440	-0.025393	-0.898102
520	-0.308096	1.087911	9.376029	-0.174831	0.002821	0.041161	-0.286134	0.330947	-0.757859	0.439656	0.009865	-0.022365	-0.897833
521	-0.230813	1.080234	9.899925	-0.267384	-0.006449	0.039781	-0.286669	0.335263	-0.758498	0.440405	0.007375	-0.017744	-0.897594
522	0.590607	0.704048	9.868711	-0.268416	0.022792	-0.007287	-0.285282	0.345117	-0.756181	0.440301	0.005353	-0.012851	-0.897742
523	0.119281	0.455285	9.860824	-0.325436	0.057429	0.008977	-0.284274	0.352809	-0.754636	0.440495	0.003491	-0.006649	-0.897723
524	0.246288	0.098824	9.669780	-0.354637	0.161696	0.041916	-0.281485	0.370616	-0.751293	0.441278	0.003195	0.001012	-0.897364
525	0.886209	0.373851	9.521184	-0.028557	0.282832	0.055391	-0.274975	0.378210	-0.753408	0.442257	0.007959	0.003838	-0.896845
526	-0.312461	1.002159	9.629226	0.342211	0.277787	0.137490	-0.265668	0.371738	-0.756196	0.444662	0.015909	0.000008	-0.895557
527	-1.388077	1.091230	9.567629	0.707144	0.191434	0.226179	-0.258127	0.354054	-0.762720	0.448429	0.025629	-0.011244	-0.893380
528	-1.504777	1.308234	9.776015	0.841929	0.139464	0.228770	-0.251732	0.330168	-0.770271	0.452035	0.035547	-0.025278	-0.890933
529	-1.573010	1.456738	9.623837	0.496867	0.093420	0.238160	-0.246652	0.306446	-0.776261	0.455928	0.041678	-0.033675	-0.888402
530	-1.282211	1.145229	9.819014	0.098082	0.025379	0.238116	-0.245447	0.300080	-0.777565	0.460052	0.042794	-0.035515	-0.886149
531	-0.636402	1.209777	10.027577	-0.111993	-0.035040	0.257469	-0.244032	0.303855	-0.776154	0.464659	0.041087	-0.034282	-0.883871
532	-0.433671	1.154284	9.863065	-0.104569	-0.109792	0.313008	-0.243926	0.309526	-0.775507	0.470174	0.037893	-0.033839	-0.881110
533	-0.371877	1.339509	9.820632	-0.100844	-0.126079	0.370265	-0.246046	0.316305	-0.774325	0.476656	0.034597	-0.033753	-0.877760
534	-0.174774	1.454867	9.670465	-0.024344	-0.129496	0.414961	-0.248971	0.325545	-0.770811	0.483833	0.031747	-0.034977	-0.873885
535	-0.006942	1.652788	9.761221	0.132791	-0.131036	0.452670	-0.250546	0.327721	-0.770798	0.491526	0.030548	-0.039124	-0.869447
536	0.355637	1.420301	9.103640	0.314690	-0.116098	0.460985	-0.251569	0.322470	-0.771050	0.499205	0.031198	-0.046148	-0.864691
537	0.577234	1.459154	9.079848	0.286324	-0.066667	0.490304	-0.252196	0.316133	-0.771435	0.507390	0.032540	-0.052391	-0.859507
538	0.543015	1.586484	9.751021	0.296690	-0.042873	0.518914	-0.251785	0.312074	-0.772215	0.516006	0.034207	-0.058393	-0.853907
539	0.380558	1.309909	10.576158	0.298885	-0.024687	0.516126	-0.250319	0.305840	-0.773521	0.524527	0.036320	-0.064445	-0.848174
540	0.078540	0.954108	10.827591	0.188965	0.015295	0.498898	-0.248070	0.301740	-0.776381	0.532809	0.037859	-0.067982	-0.842650
541	-0.239151	0.837522	10.688569	0.005072	0.060751	0.497891	-0.243640	0.303850	-0.776286	0.541229	0.038294	-0.068077	-0.837240
542	0.234140	0.638565	9.922074	0.049156	0.073599	0.451987	-0.239601	0.308240	-0.777866	0.548800	0.039386	-0.068583	-0.832204
543	-0.146832	0.631029	9.347123	0.013193	0.033300	0.438939	-0.236223	0.311581	-0.777117	0.556099	0.039486	-0.069003	-0.827305
544	-0.504498	0.828544	9.624999	-0.061132	-0.007083	0.431215	-0.232327	0.319078	-0.778436	0.563208	0.038039	-0.068544	-0.822588
545	-0.081863	1.191388	9.955683	-0.062454	-0.012641	0.385067	-0.230268	0.324468	-0.776642	0.569535	0.036611	-0.068119	-0.818321
546	0.274380	1.302452	9.864550	-0.033835	-0.007239	0.316919	-0.228585	0.327289	-0.775880	0.574672	0.035622	-0.068016	-0.814774
547	0.452728	1.307222	9.748663	-0.045836	0.001846	0.287320	-0.227164	0.331587	-0.776147	0.579361	0.034726	-0.067616	-0.811519
548	0.515544	1.268008	9.501460	-0.106477	-0.010023	0.307342	-0.227053	0.335910	-0.775371	0.584328	0.032861	-0.066355	-0.808132
549	0.317031	1.443166	9.480460	-0.231926	0.003558	0.320513	-0.224227	0.346413	-0.773969	0.589631	0.029759	-0.062944	-0.804666
550	0.456222	1.580938	9.586907	-0.286290	0.069314	0.319211	-0.221136	0.357575	-0.773860	0.594931	0.027046	-0.057847	-0.801236
551	0.846718	1.581005	9.379319	-0.180985	0.088610	0.286508	-0.215183	0.368456	-0.771578	0.599694	0.025944	-0.054253	-0.797967
552	0.856180	1.614296	9.259855	-0.076719	0.070419	0.272298	-0.213500	0.373687	-0.772622	0.604079	0.025804	-0.052464	-0.794777
553	0.900733	1.397803	9.946144	0.055856	0.022089	0.276740	-0.208678	0.376194	-0.772789	0.608450	0.026478	-0.053485	-0.791345
554	1.041913	1.101404	9.722470	0.084232	-0.018117	0.254819	-0.206191	0.375216	-0.773455	0.612367	0.026898	-0.055312	-0.788177
555	0.822698	1.556388	9.229926	-0.154343	0.001741	0.254478	-0.204631	0.378560	-0.774498	0.616441	0.024658	-0.053291	-0.785208
556	0.966749	1.713253	9.991991	-0.161213	-0.000106	0.262741	-0.203757	0.385189	-0.771533	0.620589	0.022345	-0.051029	-0.782154
557	0.694013	1.280308	10.180205	0.089567	-0.067542	0.255817	-0.202861	0.389096	-0.771022	0.624462	0.022027	-0.053717	-0.778895
558	0.043100	1.252355	9.420019	0.162502	-0.065611	0.281087	-0.203887	0.385590	-0.772048	0.628649	0.022690	-0.057330	-0.775241
559	-0.210653	1.365767	8.963169	-0.051653	-0.025565	0.307617	-0.202596	0.390156	-0.772573	0.633387	0.021215	-0.057305	-0.771419
560	-1.013787	1.451496	9.172911	-0.115206	-0.000064	0.351517	-0.200265	0.395255	-0.772589	0.638798	0.019311	-0.055817	-0.767104
561	-0.908898	1.728152	9.811469	-0.087162	0.025537	0.354371	-0.197800	0.398606	-0.771962	0.644262	0.018218	-0.054551	-0.762639
562	-0.011049	1.511634	9.994440	0.133747	0.000302	0.354649	-0.193623	0.400302	-0.773027	0.649565	0.019520	-0.056855	-0.757926
563	0.081555	1.318370	10.410260	0.376841	-0.039518	0.413170	-0.192538	0.392980	-0.775621	0.655574	0.023402	-0.063487	-0.752093
564	0.490145	1.568542	10.163141	0.279735	-0.011968	0.474476	-0.186629	0.387760	-0.778511	0.662487	0.026250	-0.068212	-0.745499
565	0.675280	1.643549	9.477012	-0.004169	0.022525	0.472073	-0.184014	0.387723	-0.779307	0.669505	0.025943	-0.068360	-0.739200
566	0.009560	1.719152	9.459858	-0.265241	0.036790	0.479929	-0.179592	0.392527	-0.779469	0.676707	0.022245	-0.064333	-0.733099
567	-0.396162	1.885507	9.799258	-0.415918	0.067635	0.486473	-0.174309	0.408673	-0.777568	0.684032	0.017096	-0.057777	-0.726959
568	0.012430	1.633481	9.732327	-0.292619	0.084122	0.424344	-0.165501	0.423172	-0.774533	0.690333	0.013795	-0.052657	-0.721442
569	0.913886	1.658738	9.558664	0.003493	0.055295	0.405620	-0.161390	0.437182	-0.771719	0.696197	0.014353	-0.052324	-0.715797
570	1.579259	1.655205	9.545621	0.297397	-0.002686	0.442295	-0.156137	0.432376	-0.774345	0.702375	0.017964	-0.056885	-0.709303
571	0.681658	1.842334	9.914329	0.330046	-0.062965	0.505262	-0.152426	0.422854	-0.778123	0.709274	0.021257	-0.062960	-0.701794
572	0.459360	1.921305	9.217251	0.219353	-0.072183	0.513940	-0.150953	0.416873	-0.781107	0.716233	0.022682	-0.067420	-0.694227
573	0.387964	1.723727	9.170607	0.208795	-0.048414	0.524932	-0.147795	0.413310	-0.783200	0.723283	0.024446	-0.071591	-0.686396
574	0.393640	1.548549	9.297824	0.313789	-0.015371	0.540186	-0.142533	0.406745	-0.786344	0.730440	0.027976	-0.076523	-0.678099
575	0.671069	1.019174	9.811471	0.396300	0.008542	0.566439	-0.138030	0.395323	-0.790516	0.737808	0.033161	-0.082407	-0.669140
576	0.513177	0.784954	10.356400	0.279342	0.079605	0.554660	-0.132762	0.388614	-0.794564	0.745088	0.037412	-0.085476	-0.660408
577	-0.157042	0.798503	10.487157	0.090526	0.154134	0.514799	-0.125172	0.385014	-0.795401	0.752006	0.040047	-0.085002	-0.652425
578	0.319004	1.047990	10.000620	0.018628	0.194328	0.495004	-0.114724	0.387301	-0.797808	0.758702	0.042003	-0.082859	-0.644780
579	0.340549	1.050423	9.292743	-0.007927	0.144113	0.505108	-0.105446	0.387181	-0.799431	0.765390	0.043020	-0.081190	-0.636974
580	-0.009451	1.153934	9.514163	-0.086651	0.060803	0.508509	-0.098011	0.390056	-0.800264	0.771960	0.041626	-0.079734	-0.629275
581	0.192578	1.273892	10.002608	-0.177218	0.018588	0.480425	-0.093350	0.397578	-0.798232	0.778117	0.038480	-0.077763	-0.622099
582	0.791296	1.102713	10.250633	-0.164056	0.033118	0.412204	-0.087900	0.404681	-0.796723	0.783348	0.035685	-0.075666	-0.615928
583	0.859991	0.847618	10.187688	-0.140637	0.067734	0.353219	-0.083489	0.411649	-0.796368	0.787857	0.033867	-0.073258	-0.610546
584	0.768957	0.727203	10.204352	-0.219883	0.139718	0.308410	-0.077774	0.418604	-0.795765	0.791897	0.031645	-0.068725	-0.605950
585	0.672568	0.712023	10.042415	-0.379661	0.201547	0.252130	-0.069746	0.432034	-0.792595	0.795415	0.027777	-0.061202	-0.602327
586	0.730803	0.614458	9.619123	-0.510632	0.242446	0.203425	-0.060815	0.446816	-0.788141	0.798327	0.022315	-0.051450	-0.599608
587	1.025137	0.556457	9.371417	-0.627563	0.225833	0.165960	-0.051524	0.467812	-0.782266	0.800744	0.014841	-0.040509	-0.597451
588	1.016595	0.330865	9.538600	-0.735032	0.193720	0.169166	-0.043165	0.490463	-0.773801	0.802972	0.005240	-0.028816	-0.595296
589	1.157791	0.047884	9.720778	-0.858337	0.139717	0.188946	-0.036418	0.522057	-0.762995	0.805259	-0.007031	-0.016521	-0.592651
590	1.012150	-0.261223	9.465446	-0.733788	0.141622	0.169282	-0.030572	0.547878	-0.750636	0.807031	-0.017228	-0.005660	-0.590231
591	0.756966	0.181592	9.656504	-0.549977	0.178272	0.144282	-0.023107	0.567152	-0.743585	0.808504	-0.024083	0.003575	-0.587987
592	0.596990	-0.650903	9.724948	-0.185114	0.193179	0.116607	-0.016922	0.580633	-0.737431	0.809686	-0.024797	0.008789	-0.586274
593	-0.212779	-0.690197	9.961679	0.183188	0.182311	0.052009	-0.011685	0.579741	-0.739798	0.810341	-0.019757	0.009443	-0.585549
594	-0.292432	-0.155946	10.054842	0.294362	0.186004	0.023003	-0.006025	0.572090	-0.743203	0.810597	-0.012805	0.008876	-0.585398
595	-0.523945	-0.123946	10.401185	0.200768	0.145649	0.029960	-0.002721	0.565815	-0.746589	0.810961	-0.007874	0.008739	-0.584981
596	-0.731314	-0.114799	10.382575	-0.019844	0.075942	0.038171	0.002652	0.561967	-0.747667	0.811331	-0.007301	0.010065	-0.584454
597	-0.692936	-0.076440	10.321061	-0.247792	0.010921	0.079571	0.002362	0.568185	-0.746629	0.812211	-0.011171	0.013029	-0.583111
598	-0.365667	0.025837	9.787865	-0.318300	-0.033766	0.112521	0.003346	0.577533	-0.741468	0.813385	-0.016705	0.016074	-0.581264
599	-0.062390	0.096180	9.076368	-0.268063	-0.026236	0.138622	0.004320	0.590514	-0.737080	0.814902	-0.021289	0.018684	-0.578907
600	-0.212341	0.191507	8.898678	-0.097367	0.003368	0.209572	0.005725	0.594843	-0.734249	0.817211	-0.022757	0.019813	-0.575548
601	-0.501028	0.071169	9.052721	0.107281	0.051113	0.230831	0.009247	0.593606	-0.732599	0.819889	-0.020239	0.019391	-0.571835
602	-0.467159	0.062993	9.456186	0.152871	0.116942	0.230957	0.015676	0.589990	-0.736267	0.822480	-0.016302	0.019510	-0.568226
603	-0.317033	-0.068340	9.657377	0.063832	0.142411	0.219402	0.023401	0.586111	-0.737880	0.824930	-0.013426	0.021073	-0.564682
604	-0.446371	-0.244053	9.706514	-0.025423	0.116726	0.230067	0.029940	0.584678	-0.738966	0.827423	-0.012427	0.023204	-0.560963
605	-0.784040	-0.206027	9.766307	-0.081705	0.080124	0.257510	0.037768	0.584200	-0.737480	0.830245	-0.012611	0.025400	-0.556677
606	-0.943845	-0.030849	10.432178	-0.051526	0.029077	0.324167	0.042708	0.588605	-0.736613	0.833775	-0.012973	0.026393	-0.551320
607	-0.644743	-0.055782	10.705862	0.078967	-0.024641	0.339687	0.047954	0.586358	-0.739626	0.837539	-0.011556	0.025101	-0.545679
608	-0.205728	-0.141582	9.983841	0.219358	-0.029072	0.288753	0.052558	0.579275	-0.741344	0.840708	-0.008047	0.022142	-0.540977
609	0.366444	0.183636	9.777707	0.190794	-0.018169	0.235072	0.054826	0.569246	-0.743562	0.843277	-0.004741	0.019675	-0.537098
610	0.242768	-0.164882	9.944492	0.237509	-0.076647	0.234487	0.057628	0.560796	-0.749140	0.845806	-0.001459	0.015708	-0.533257
611	0.021700	-0.330016	9.623263	0.220275	-0.111479	0.205847	0.058587	0.552664	-0.751992	0.848025	0.001305	0.011320	-0.529833
612	-0.118284	-0.307176	9.348635	0.131014	-0.100652	0.188763	0.056148	0.547254	-0.756235	0.850007	0.002511	0.008075	-0.526704
613	-0.104182	-0.230108	9.364249	0.120630	-0.023957	0.162747	0.056572	0.541829	-0.758694	0.851710	0.004476	0.006230	-0.523958
614	-0.079410	-0.364265	9.516223	0.218973	0.036395	0.137316	0.058581	0.532604	-0.761813	0.853080	0.008614	0.004398	-0.521690
615	0.091655	-0.844365	9.727120	0.271729	0.051106	0.148663	0.060076	0.521760	-0.765445	0.854559	0.013886	0.002255	-0.519163
616	0.059461	-1.171472	9.770241	0.235297	0.058327	0.133715	0.066788	0.512475	-0.769247	0.855818	0.018528	0.000626	-0.516945
617	0.064743	-1.267600	9.797747	0.074462	0.050798	0.118151	0.068392	0.506359	-0.772103	0.857004	0.020322	0.000545	-0.514909
618	-0.070222	-1.272455	9.863629	-0.089673	0.070587	0.072984	0.069690	0.506762	-0.770822	0.857665	0.019523	0.002499	-0.513832
619	-0.018318	-1.026404	10.025990	-0.250474	0.072154	0.038931	0.073586	0.510240	-0.769303	0.858145	0.015872	0.006178	-0.513126
620	-0.201931	-0.939981	10.078297	-0.317547	0.061903	0.001680	0.075101	0.520365	-0.766728	0.858105	0.011071	0.010352	-0.513250
621	-0.404806	-0.866234	9.952618	-0.292837	0.042644	-0.027708	0.076208	0.531734	-0.761567	0.857858	0.006327	0.014000	-0.513656
622	-0.617709	-0.702815	10.024934	-0.337866	0.022538	0.005302	0.077192	0.543088	-0.758084	0.857833	0.000777	0.017712	-0.513622
623	-0.329572	-0.451343	10.227981	-0.320712	0.075662	0.031144	0.079472	0.554313	-0.752545	0.858109	-0.004097	0.022224	-0.512970
624	-0.290893	-0.493783	9.754871	-0.159682	0.106910	0.015309	0.082813	0.564020	-0.749210	0.858117	-0.005719	0.025555	-0.512787
625	-0.240306	-0.483917	9.796288	-0.033586	0.105216	0.012259	0.086188	0.567368	-0.747816	0.858179	-0.005375	0.027624	-0.512579
626	-0.421855	-0.325403	9.823221	-0.095154	0.075937	0.035973	0.089840	0.566799	-0.746683	0.858425	-0.006195	0.029763	-0.512037
627	-0.599833	-0.407047	9.971640	-0.196055	0.030190	0.074290	0.093339	0.572971	-0.746063	0.859132	-0.009357	0.032217	-0.510653
628	-0.753539	-0.527456	10.026125	-0.235516	0.028328	0.088858	0.094983	0.580019	-0.740779	0.859897	-0.013042	0.034982	-0.509101
629	-0.782703	-0.474322	10.103411	-0.069920	0.065002	0.067486	0.096531	0.582448	-0.738854	0.860514	-0.013659	0.036763	-0.507915
630	-0.773265	-0.425741	10.233800	0.181648	0.070666	0.033678	0.100325	0.581587	-0.739788	0.860774	-0.009774	0.036000	-0.507618
631	-0.667688	-0.324791	10.144987	0.319329	0.061617	0.001165	0.102188	0.575472	-0.742259	0.860783	-0.003746	0.033755	-0.507837
632	-0.245076	-0.469845	10.396536	0.325891	-0.018789	-0.009731	0.102511	0.566779	-0.747946	0.860640	0.001683	0.029976	-0.508329
633	-0.473133	-0.674957	10.348325	0.355772	-0.115647	-0.002045	0.101928	0.556875	-0.754402	0.860649	0.006517	0.024294	-0.508577
634	-0.630899	0.024282	9.487720	0.374350	-0.153961	-0.001922	0.096407	0.540954	-0.761079	0.860581	0.011406	0.017691	-0.508879
635	-0.775013	0.920466	9.225301	0.282498	-0.132068	0.015991	0.093741	0.529188	-0.767260	0.860706	0.014867	0.012468	-0.508733
636	-0.829065	1.131799	9.146147	0.190842	-0.102809	0.059769	0.089462	0.524758	-0.769939	0.861185	0.017134	0.008591	-0.507930
637	-0.882743	1.263705	9.056281	0.127354	-0.066241	0.090762	0.090006	0.520024	-0.770591	0.862065	0.018695	0.006061	-0.506416
638	-0.829725	1.263483	8.960758	0.039331	-0.013212	0.130844	0.089906	0.515279	-0.773175	0.863263	0.019268	0.005238	-0.504359
639	-0.386189	1.263756	8.782473	-0.022219	0.059957	0.147974	0.093573	0.513474	-0.774238	0.864748	0.019605	0.006372	-0.501783
640	-0.270259	1.215658	8.720469	-0.040192	0.121297	0.189326	0.098666	0.512612	-0.773763	0.866560	0.020165	0.008652	-0.498590
641	-0.457421	1.069249	9.633615	-0.051006	0.193548	0.251905	0.105839	0.512146	-0.771883	0.869036	0.021404	0.012326	-0.494133
642	-0.411941	0.673701	10.723065	-0.092940	0.241074	0.301463	0.117060	0.510963	-0.769650	0.871910	0.022260	0.017159	-0.488859
643	-0.134981	0.211469	10.469528	-0.071769	0.210094	0.309038	0.128280	0.510584	-0.767932	0.874862	0.023314	0.021278	-0.483343
644	-0.156937	-0.209227	11.279552	-0.027384	0.111379	0.313117	0.136775	0.506457	-0.766452	0.877778	0.024062	0.023198	-0.477900
645	-0.348882	-0.454461	10.030926	-0.019922	0.060074	0.237576	0.143432	0.504242	-0.764699	0.880017	0.024486	0.024204	-0.473692
646	-0.457470	0.105794	10.709875	-0.308757	0.035924	0.230574	0.148368	0.505844	-0.760864	0.882252	0.019524	0.027502	-0.469568
647	-1.419303	-0.431727	10.266093	-0.329442	-0.000838	0.204679	0.150144	0.515164	-0.757517	0.884275	0.013894	0.030393	-0.465769
648	-1.544130	-0.061261	9.626822	-0.126529	-0.011623	0.176175	0.151677	0.518427	-0.753138	0.885889	0.011677	0.031172	-0.462701
649	-1.056761	0.350045	9.317888	0.278548	0.007168	0.165280	0.155625	0.512832	-0.755238	0.887328	0.016901	0.028608	-0.459940
650	-0.719334	0.386052	9.801618	0.708592	-0.038960	0.165689	0.157823	0.492108	-0.761463	0.888487	0.029231	0.021193	-0.457479
651	-0.737398	0.115558	9.507210	0.727447	-0.089974	0.217561	0.157567	0.465869	-0.768961	0.889978	0.041545	0.012735	-0.453929
652	-0.659021	-0.133539	9.785293	0.451186	-0.068384	0.205066	0.155855	0.443436	-0.775155	0.891382	0.049026	0.007102	-0.450537
653	-0.748031	0.327472	9.572493	0.102421	-0.055039	0.206947	0.156171	0.432345	-0.777874	0.893133	0.050473	0.004934	-0.446924
654	-0.774609	0.342010	9.618055	0.033989	-0.018533	0.218540	0.156226	0.421525	-0.780720	0.894987	0.050958	0.003930	-0.443155
655	-0.591056	0.267542	9.544312	0.177505	-0.014673	0.225732	0.159397	0.412579	-0.781524	0.896782	0.054083	0.001816	-0.439150
656	-0.540516	0.284387	9.516215	0.292816	-0.024531	0.249405	0.160587	0.407448	-0.780761	0.898548	0.059149	-0.001618	-0.434867
657	-0.372205	0.376054	9.490268	0.330877	-0.021614	0.291126	0.160661	0.392709	-0.784383	0.900643	0.064916	-0.005271	-0.429651
658	-0.234992	0.425025	9.660261	0.344734	0.000389	0.308698	0.164127	0.377535	-0.787258	0.902725	0.071116	-0.008782	-0.424208
659	-0.197384	0.122200	9.728377	0.302231	0.058761	0.281644	0.166312	0.355096	-0.789610	0.904657	0.076971	-0.010730	-0.418994
660	-0.400752	0.336007	10.459193	-0.060453	0.143138	0.224276	0.170899	0.350055	-0.789520	0.906592	0.077053	-0.008128	-0.414834
661	-0.501487	0.232825	10.596028	-0.402975	0.179152	0.167112	0.178419	0.358644	-0.785444	0.908587	0.071077	-0.001825	-0.411601
662	-0.762201	0.288447	10.128701	-0.564707	0.181600	0.121983	0.185114	0.375489	-0.779422	0.910299	0.062329	0.005804	-0.409191
663	-0.738026	0.271425	10.061478	-0.375975	0.156089	0.069453	0.191295	0.389245	-0.772622	0.911286	0.056598	0.011624	-0.407701
664	-0.697564	0.881857	9.849581	-0.163960	0.105033	0.015206	0.197364	0.400826	-0.767759	0.911536	0.054497	0.014713	-0.407327
665	-0.950744	1.390375	9.554302	-0.211232	0.053929	0.068543	0.202548	0.405930	-0.764054	0.912296	0.050969	0.017331	-0.405977
666	-0.755773	0.958959	9.917330	-0.094445	-0.026340	0.082203	0.202538	0.408092	-0.763666	0.913040	0.049088	0.017389	-0.404531
667	-0.864594	0.526099	10.035063	-0.042690	-0.008001	0.096296	0.204097	0.408624	-0.762645	0.913859	0.048151	0.017483	-0.402788
668	-0.929550	1.007112	10.029201	0.017722	0.037669	0.060512	0.205666	0.408067	-0.762658	0.914289	0.048829	0.017827	-0.401713
669	-0.986653	1.358352	10.059998	0.119300	0.037715	0.037012	0.207898	0.405608	-0.763322	0.914448	0.051245	0.017513	-0.401063
670	-1.128058	1.169254	9.719974	0.189536	-0.044498	0.022736	0.206492	0.399674	-0.764734	0.914417	0.054391	0.015011	-0.400822
671	-1.142465	1.138860	9.282543	0.156203	-0.117615	0.024532	0.206916	0.392374	-0.765903	0.914464	0.056276	0.011588	-0.400567
672	-0.954729	1.212222	9.520561	0.114359	-0.154221	0.018840	0.202499	0.388230	-0.767160	0.914489	0.057165	0.007686	-0.400478
673	-0.479252	1.098125	9.648218	0.158354	-0.154131	0.012625	0.199408	0.382157	-0.771012	0.914415	0.058815	0.003587	-0.400465
674	-0.153035	0.929910	9.514482	0.158690	-0.161450	-0.012257	0.194493	0.373821	-0.773817	0.914103	0.060451	-0.000767	-0.400950
675	-0.265088	1.182938	9.701815	0.001084	-0.143385	-0.018640	0.187456	0.370659	-0.774149	0.913939	0.059298	-0.003393	-0.401483
676	0.095604	1.365606	9.441300	-0.170533	-0.105152	-0.034326	0.186394	0.374857	-0.773752	0.913814	0.055367	-0.004051	-0.402321
677	0.010885	1.424449	9.110083	-0.297073	-0.057683	-0.007356	0.183480	0.383004	-0.771530	0.914056	0.049461	-0.002760	-0.402552
678	0.172809	1.348592	9.345767	-0.404239	-0.025682	0.041895	0.183419	0.394639	-0.768167	0.914702	0.041889	-0.000164	-0.401952
679	-0.000052	1.220112	9.865635	-0.341864	0.033938	0.125173	0.183868	0.408300	-0.763775	0.915965	0.035912	0.003012	-0.399637
680	-0.540592	1.339825	10.011092	-0.382954	0.139981	0.187529	0.189556	0.416382	-0.758523	0.917602	0.030056	0.008354	-0.396275
681	-0.795741	1.267953	10.247742	-0.551677	0.185619	0.258580	0.197191	0.427140	-0.753156	0.919873	0.021511	0.015891	-0.391303
682	-0.911217	1.230276	10.553384	-0.514018	0.136310	0.275453	0.205184	0.441980	-0.743917	0.922080	0.013241	0.022158	-0.386138
683	-0.707373	0.931105	10.186234	-0.058206	0.021816	0.320419	0.209325	0.445755	-0.739430	0.924538	0.012616	0.022840	-0.380195
684	-0.728618	0.834751	10.163080	0.691278	-0.099839	0.320715	0.212530	0.430984	-0.742690	0.926686	0.024816	0.015511	-0.374695
685	-0.306200	0.720112	10.163014	0.814221	-0.156364	0.299298	0.210740	0.397066	-0.750954	0.928420	0.038995	0.006266	-0.369427
686	-0.612225	0.149051	9.379228	0.111068	-0.107950	0.229239	0.207172	0.379394	-0.755194	0.929997	0.040322	0.003119	-0.365335
687	-0.448954	0.315184	10.026382	-0.069792	-0.047225	0.114703	0.208613	0.378298	-0.755336	0.930881	0.038828	0.002575	-0.363243
688	-0.350343	-0.151843	9.881532	-0.108303	0.039375	0.035957	0.208598	0.378998	-0.752753	0.931182	0.037134	0.003923	-0.362636
689	0.054066	-0.057309	9.149714	-0.250737	0.132389	-0.029491	0.211690	0.385336	-0.749418	0.931123	0.033501	0.008143	-0.363072
690	-0.248939	-0.211597	9.233537	-0.056354	0.099662	-0.022924	0.214016	0.390044	-0.748143	0.930907	0.033207	0.010278	-0.363599
691	-0.702332	-0.194957	8.735061	0.049399	0.015672	-0.020426	0.214393	0.389802	-0.744918	0.930717	0.034269	0.010152	-0.363991
692	-0.844643	0.334297	8.810766	0.031746	-0.015237	0.058870	0.215839	0.387355	-0.745189	0.931057	0.034796	0.009450	-0.363087
693	-0.850177	0.509516	9.398865	0.220180	0.004309	0.133610	0.216648	0.383013	-0.746876	0.931855	0.038993	0.007791	-0.360646
694	-0.709231	0.295173	9.954062	0.541865	0.007578	0.212766	0.216465	0.364651	-0.748820	0.932839	0.049212	0.003710	-0.356899
695	-0.736564	-0.046894	9.840993	0.520955	-0.010706	0.220088	0.217877	0.341799	-0.752973	0.933830	0.058875	-0.000449	-0.352837
696	-0.326013	-0.179039	10.356652	0.138072	-0.040390	0.203445	0.218575	0.331527	-0.754274	0.935057	0.061202	-0.002561	-0.349164
697	-0.415843	-0.546637	10.552291	-0.323309	-0.069384	0.153175	0.218829	0.333413	-0.754276	0.936492	0.054564	-0.001797	-0.346414
698	-0.433675	-0.854698	10.528601	-0.517519	-0.037838	0.064482	0.219023	0.347735	-0.751559	0.937431	0.044641	0.000869	-0.345295
699	-0.479819	-0.296090	9.986318	-0.429099	0.033425	0.001118	0.218684	0.363558	-0.747805	0.937787	0.036633	0.004473	-0.345245
700	-0.114661	-0.046737	9.525147	-0.215468	0.111325	-0.041289	0.219151	0.372229	-0.743415	0.937622	0.033393	0.007939	-0.345959
701	-0.210459	-0.187041	9.356660	-0.081970	0.149724	-0.091427	0.224982	0.378944	-0.739714	0.937013	0.032641	0.011384	-0.347579
702	-0.364103	-0.301054	9.874510	-0.165350	0.181440	-0.138049	0.228088	0.384722	-0.738445	0.936093	0.030809	0.015883	-0.350039
703	-0.918445	-0.294686	10.651950	-0.253624	0.131666	-0.212282	0.232076	0.393898	-0.733567	0.934696	0.026639	0.020276	-0.353867
704	-2.449947	0.309071	9.402727	-0.331057	0.038119	-0.258748	0.231893	0.404312	-0.730978	0.932986	0.020651	0.023329	-0.358561
705	-1.831248	1.016605	9.812086	-0.252813	-0.018274	-0.213981	0.231968	0.416873	-0.729166	0.931537	0.015520	0.024991	-0.362455
706	-2.223151	1.333288	10.484976	0.083014	-0.085534	-0.171607	0.226976	0.423684	-0.728090	0.930293	0.016396	0.022708	-0.365746
707	-1.892876	1.823238	10.048459	0.172918	-0.094294	-0.095467	0.224382	0.419662	-0.728587	0.929563	0.018857	0.019878	-0.367643
708	-1.261196	1.794494	9.717897	0.256461	-0.086660	-0.049804	0.220510	0.413994	-0.733207	0.929112	0.023001	0.016259	-0.368725
709	-0.832017	1.265712	9.613671	0.312565	-0.161396	-0.017059	0.214708	0.401062	-0.738073	0.928861	0.027699	0.011120	-0.369224
710	-0.403230	0.823872	9.606676	0.127042	-0.216296	0.015348	0.209136	0.395418	-0.742162	0.928930	0.028498	0.006014	-0.369108
711	0.320103	0.801422	9.656318	0.049234	-0.227237	0.018691	0.203929	0.392902	-0.743413	0.929048	0.027834	0.001538	-0.368908
712	0.479117	0.810480	9.398688	-0.100771	-0.174305	0.036316	0.197674	0.393886	-0.746461	0.929356	0.024709	-0.001118	-0.368356
713	0.416275	0.849201	9.501861	-0.035987	-0.062788	0.021700	0.194788	0.397293	-0.746179	0.929523	0.023673	-0.001967	-0.367997
714	0.107482	0.881053	9.146570	-0.025790	0.032253	0.021595	0.192441	0.396375	-0.746160	0.929676	0.023464	-0.001330	-0.367628
715	-0.445715	0.631246	9.584374	-0.114689	0.088646	-0.001106	0.195032	0.399466	-0.744372	0.929713	0.022098	0.001213	-0.367620
716	-1.406846	-0.003102	10.373036	-0.129257	0.083911	0.021884	0.199580	0.402268	-0.742341	0.929910	0.020346	0.003573	-0.367207
717	-1.307377	0.395900	10.912445	-0.172854	0.183611	0.079630	0.204249	0.406830	-0.739536	0.930531	0.018622	0.008340	-0.365645
718	-1.121205	0.741128	9.747639	-0.154237	0.156350	0.087153	0.208912	0.412206	-0.736214	0.931178	0.016943	0.012204	-0.363967
719	-1.101793	0.706877	9.569711	0.049011	0.023141	0.082856	0.211500	0.413829	-0.732877	0.931748	0.018236	0.012393	-0.362437
720	-0.305376	0.520758	9.555330	0.072027	-0.079063	0.089631	0.212048	0.408684	-0.734175	0.932377	0.019062	0.010224	-0.360838
721	0.712262	0.460753	9.708009	0.105538	-0.117273	0.090823	0.208546	0.405599	-0.736343	0.933002	0.020383	0.007334	-0.359219
722	1.236815	0.668690	9.706219	0.160982	-0.069715	0.048588	0.205709	0.399536	-0.738905	0.933275	0.022928	0.004716	-0.358399
723	0.845863	0.754349	9.655764	0.081821	0.025007	-0.025810	0.206381	0.394805	-0.739171	0.933041	0.024787	0.004603	-0.358886
724	0.008383	0.444485	9.581193	0.008745	0.050282	-0.070535	0.204178	0.392923	-0.740962	0.932505	0.025340	0.005373	-0.360227
725	-0.694666	0.268277	9.819400	0.099620	0.068599	-0.046129	0.205494	0.391549	-0.742006	0.932103	0.027832	0.005953	-0.361073
726	-1.276212	-0.120022	9.875737	0.031070	0.092298	-0.004064	0.210319	0.388962	-0.739076	0.932027	0.029112	0.007310	-0.361143
727	-1.627850	-0.185356	9.969955	-0.074311	0.103184	0.032290	0.211609	0.390316	-0.737020	0.932276	0.028609	0.009820	-0.360482
728	-1.592255	-0.070161	9.866286	-0.121731	0.090370	0.039449	0.215381	0.392578	-0.735887	0.932596	0.027033	0.012220	-0.359701
729	-1.393137	0.129440	9.726921	-0.130871	0.042958	0.070854	0.217327	0.395393	-0.735514	0.933151	0.025054	0.014058	-0.358336
730	-0.959998	0.293656	9.656454	-0.108160	-0.000805	0.074738	0.219134	0.398226	-0.733461	0.933729	0.023086	0.014640	-0.356937
731	-0.521123	0.270730	9.732240	-0.071532	-0.014352	0.099880	0.218073	0.401215	-0.732419	0.934466	0.021814	0.014977	-0.355068
732	-0.044451	0.414103	9.873120	-0.038226	-0.006036	0.097277	0.219120	0.401333	-0.732944	0.935164	0.021121	0.014953	-0.353269
733	0.032489	0.454978	9.821603	-0.013595	-0.000552	0.080783	0.219507	0.401338	-0.732043	0.935731	0.021015	0.015104	-0.351765
734	-0.260187	0.161652	10.045195	0.024848	0.021427	0.106785	0.219133	0.398630	-0.733461	0.936452	0.021700	0.015144	-0.349795
735	-0.250223	0.102214	10.246085	0.003640	0.079942	0.130583	0.221481	0.396732	-0.731802	0.937328	0.022473	0.016638	-0.347326
736	-0.380471	0.103256	9.923234	-0.011271	0.083558	0.119426	0.226175	0.396157	-0.730033	0.938120	0.022919	0.018089	-0.345076
737	-0.615988	-0.058992	9.750734	0.017535	0.045213	0.132553	0.229324	0.392877	-0.730834	0.938999	0.023692	0.018830	-0.342586
738	-0.548395	-0.080673	9.703053	0.038366	0.014231	0.154860	0.230765	0.390709	-0.730201	0.940022	0.024606	0.018621	-0.339715
739	-0.366280	0.142691	9.487050	0.027839	0.003261	0.140056	0.233653	0.387032	-0.730484	0.940947	0.025265	0.018491	-0.337103
740	-0.463255	0.255336	9.418114	0.017517	-0.018758	0.114188	0.233413	0.383646	-0.732162	0.941703	0.025549	0.017822	-0.335001
741	-0.217379	0.271262	9.711078	-0.024142	-0.040775	0.093713	0.233415	0.382302	-0.731646	0.942348	0.024905	0.017217	-0.333261
742	-0.097248	0.373949	10.121703	-0.129053	0.046804	0.080120	0.234706	0.385263	-0.730880	0.942915	0.022852	0.018780	-0.331717
743	-0.265939	0.353737	9.937417	-0.226894	0.119705	0.042593	0.236511	0.389571	-0.729602	0.943238	0.019426	0.022543	-0.330782
744	-0.521303	0.309274	9.747181	-0.151373	0.108717	0.011609	0.239851	0.397139	-0.724461	0.943307	0.017335	0.025451	-0.330491
745	-0.617740	0.308898	9.693467	-0.063894	0.074090	0.018562	0.241799	0.399951	-0.724346	0.943407	0.016681	0.027275	-0.330093
746	-0.636705	0.246782	9.831641	0.018469	0.037621	0.023651	0.244260	0.401300	-0.721524	0.943524	0.017331	0.027716	-0.329686
747	-0.658673	0.309752	9.966741	0.098933	0.054163	0.029565	0.245187	0.398854	-0.722308	0.943647	0.019633	0.028078	-0.329174
748	-1.575689	0.015755	10.357323	0.077576	0.087919	0.081061	0.248336	0.395039	-0.722593	0.944087	0.021761	0.029055	-0.327692
749	-0.949086	0.047707	10.190791	-0.048227	0.123453	0.050861	0.250050	0.389764	-0.722092	0.944359	0.021754	0.031715	-0.326660
750	-0.494118	0.148961	9.284313	-0.058617	0.074123	0.011223	0.254735	0.391483	-0.720321	0.944402	0.021179	0.033354	-0.326411
751	-0.838178	0.008919	9.336747	-0.089524	-0.007422	-0.034036	0.255629	0.395662	-0.719552	0.944214	0.019472	0.033839	-0.327009
752	-0.910059	-0.072026	9.627788	-0.054293	-0.037586	-0.037505	0.254179	0.397848	-0.718377	0.944006	0.018216	0.033359	-0.327731
753	-0.618513	-0.032334	9.808693	-0.058286	-0.006576	-0.072636	0.252993	0.401231	-0.718625	0.943548	0.017065	0.033667	-0.329077
754	-0.756278	0.044557	9.861295	-0.084854	0.015143	-0.137416	0.250107	0.405306	-0.718987	0.942649	0.015511	0.034418	-0.331645
755	-0.731957	0.001481	9.913726	-0.044459	0.018818	-0.146444	0.249828	0.408290	-0.717692	0.941668	0.014731	0.035129	-0.334379
756	-0.505755	0.086030	9.883417	-0.054143	0.009714	-0.142782	0.250204	0.411262	-0.716790	0.940710	0.013715	0.035577	-0.337062
757	-0.606973	0.078550	9.865564	-0.084916	0.020662	-0.131884	0.248493	0.414389	-0.716259	0.939821	0.012194	0.036569	-0.339486
758	-0.428327	0.020816	9.763206	-0.055444	0.010756	-0.099407	0.246776	0.419399	-0.716243	0.939138	0.011191	0.037032	-0.341354
759	-0.409127	0.034962	9.667568	-0.029201	0.019011	-0.102977	0.245973	0.422927	-0.714944	0.938423	0.010719	0.037578	-0.343272
760	-0.567799	-0.051496	9.804097	-0.029029	0.010730	-0.111273	0.245698	0.424565	-0.713391	0.937643	0.010203	0.037862	-0.345382
761	-0.668225	-0.222240	9.882379	-0.056920	0.006107	-0.111404	0.245695	0.426178	-0.713907	0.936875	0.009106	0.038345	-0.347436
762	-0.658470	-0.248916	9.814884	-0.071753	0.011564	-0.117945	0.244889	0.431051	-0.713124	0.936044	0.007790	0.038942	-0.349636
763	-0.619647	-0.312229	9.569520	-0.056878	0.025295	-0.124344	0.242527	0.432976	-0.712071	0.935158	0.006802	0.039775	-0.351925
