# Supplementary material for: Identification of Haptic Based Guiding Using Hard Reins
Source: PLoS One. 2015 Jul 22;10(7):e0132020. doi: 10.1371/journal.pone.0132020 (PMC4511788; doi:10.1371/journal.pone.0132020)
Supplement: S1 File — (ZIP) [file pone.0132020.s001.zip › MotionData1/Subject2/T8/sync8.txt]

// Start Time: 0
// Sample rate: 25.0Hz
// Scenario: 4.9
// Firmware Version: 2.6.1
Counter	Acc_X	Acc_Y	Acc_Z	Gyr_X	Gyr_Y	Gyr_Z	Mag_X	Mag_Y	Mag_Z	Quat_w	Quat_x	Quat_y	Quat_z
197	-1.011875	3.493490	9.150093	-0.011072	-0.016307	-0.126979	-0.422213	-0.265513	-0.878317	0.953601	0.178712	0.000826	-0.242294
198	-1.073318	3.419555	9.177650	-0.017565	-0.013838	-0.085416	-0.420628	-0.262178	-0.878767	0.953335	0.178141	0.000787	-0.243759
199	-1.044324	3.434653	9.245822	-0.038442	-0.022083	-0.046644	-0.421157	-0.263298	-0.878258	0.953241	0.177542	0.000895	-0.244561
200	-1.070297	3.395340	9.214030	-0.044528	-0.028972	-0.021944	-0.419565	-0.262196	-0.879049	0.953378	0.176383	0.000474	-0.244867
201	-1.088478	3.331895	9.194695	-0.043270	-0.014421	0.001146	-0.421032	-0.260316	-0.880183	0.953536	0.175714	0.000579	-0.244729
202	-1.126943	3.316633	9.196037	-0.045419	-0.019192	0.013495	-0.421829	-0.260112	-0.882186	0.953847	0.174587	0.000224	-0.244325
203	-1.120380	3.360451	9.248862	-0.058305	-0.029295	0.022226	-0.422098	-0.258828	-0.882950	0.954162	0.173545	0.000044	-0.243836
204	-1.105320	3.329165	9.215862	-0.074721	-0.036720	0.029198	-0.425294	-0.256489	-0.884050	0.954647	0.171773	-0.000557	-0.243192
205	-1.041420	3.267200	9.107568	-0.074292	-0.016852	0.016941	-0.424767	-0.254781	-0.885751	0.954990	0.170476	-0.000404	-0.242760
206	-0.938213	3.188964	9.065591	-0.027308	0.008504	0.014580	-0.425167	-0.254240	-0.884517	0.955238	0.169828	-0.000321	-0.242237
207	-0.982127	3.222163	9.181937	0.015171	0.024140	0.043993	-0.426764	-0.253026	-0.887018	0.955408	0.170426	0.000081	-0.241146
208	-1.055891	3.288801	9.265823	0.008136	0.010074	0.035052	-0.426233	-0.253081	-0.885141	0.955632	0.170463	-0.000048	-0.240227
209	-1.080932	3.334471	9.298409	-0.017619	0.013720	0.022620	-0.426756	-0.255978	-0.886574	0.955811	0.170375	0.000383	-0.239579
210	-1.107588	3.326700	9.249510	-0.056432	-0.023902	0.020497	-0.424631	-0.255289	-0.888191	0.956184	0.169015	-0.000036	-0.239052
211	-1.088125	3.302765	9.122715	-0.056120	-0.040442	0.006246	-0.427162	-0.252776	-0.891447	0.956413	0.167929	-0.000399	-0.238901
212	-1.072271	3.356455	9.110762	-0.014626	-0.033805	0.003761	-0.429029	-0.250507	-0.890814	0.956562	0.167321	-0.001151	-0.238727
213	-1.097212	3.394842	9.128963	-0.005873	-0.019793	0.015375	-0.429028	-0.250762	-0.891899	0.956665	0.167300	-0.001389	-0.238331
214	-1.136897	3.435385	9.096148	0.001005	-0.007642	0.029627	-0.430356	-0.251177	-0.890820	0.956885	0.167114	-0.001801	-0.237573
215	-1.132135	3.447614	9.146749	0.029972	-0.000155	0.024459	-0.429821	-0.252448	-0.890867	0.956908	0.167884	-0.001860	-0.236937
216	-1.015047	3.415759	9.189095	0.028023	0.009442	0.031561	-0.430621	-0.251481	-0.889481	0.957045	0.168297	-0.002081	-0.236084
217	-0.845061	3.401854	9.213672	0.013648	0.015556	0.031518	-0.432741	-0.253399	-0.889249	0.957155	0.168830	-0.001795	-0.235259
218	-0.745223	3.517766	9.331398	-0.000355	0.021250	0.084526	-0.430752	-0.252367	-0.887354	0.957636	0.168753	-0.001836	-0.233352
219	-0.767747	3.655707	9.209315	-0.074299	0.016168	0.156758	-0.433411	-0.251418	-0.889447	0.958618	0.167608	-0.001575	-0.230122
220	-0.879582	3.410923	9.082565	-0.065603	0.035506	0.240050	-0.437799	-0.249852	-0.892307	0.960012	0.166337	-0.001561	-0.225182
221	-1.036432	3.262437	9.122199	-0.020333	0.052939	0.233271	-0.439924	-0.250065	-0.893097	0.961124	0.166389	-0.001101	-0.220348
222	-1.146967	3.219168	9.145611	-0.002980	0.057682	0.190945	-0.443647	-0.249138	-0.893159	0.962047	0.166416	-0.000780	-0.216266
223	-1.270634	3.119840	9.260509	0.011572	0.031275	0.113051	-0.445773	-0.249118	-0.891922	0.962498	0.166979	-0.000462	-0.213813
224	-1.357626	3.229923	9.266638	-0.007344	-0.000045	0.006717	-0.446305	-0.248804	-0.892848	0.962628	0.166674	-0.000620	-0.213466
225	-1.350910	3.247030	9.199318	-0.003291	-0.023606	-0.081830	-0.446569	-0.249641	-0.892737	0.962289	0.166715	-0.000615	-0.214953
226	-1.173340	3.330353	9.170440	0.008316	-0.040502	-0.149134	-0.444445	-0.248825	-0.893813	0.961693	0.166538	-0.001100	-0.217740
227	-1.072579	3.385587	9.197186	0.004659	-0.060985	-0.184664	-0.441259	-0.247936	-0.893013	0.960867	0.166571	-0.001494	-0.221329
228	-1.032004	3.294081	9.189492	-0.007526	-0.074872	-0.202478	-0.440192	-0.249201	-0.893874	0.960064	0.165934	-0.002390	-0.225251
229	-0.948410	3.237343	9.211741	0.009714	-0.063967	-0.205907	-0.436741	-0.248172	-0.893342	0.959097	0.166037	-0.002789	-0.229251
230	-0.817438	3.230008	9.201374	0.019240	-0.031467	-0.186248	-0.435280	-0.248230	-0.892284	0.958252	0.166105	-0.003026	-0.232710
231	-0.706701	3.275717	9.257381	0.006252	-0.023843	-0.103164	-0.432354	-0.249132	-0.892482	0.957757	0.166303	-0.002993	-0.234600
232	-0.691302	3.227445	9.224520	0.010287	0.006794	-0.046374	-0.431555	-0.250009	-0.891711	0.957586	0.166367	-0.002920	-0.235248
233	-0.723759	3.161321	9.272162	0.029561	0.024280	0.043983	-0.431157	-0.249725	-0.892245	0.957708	0.167212	-0.002583	-0.234155
234	-0.835909	3.205413	9.335786	0.024987	0.028652	0.081149	-0.432878	-0.251938	-0.891758	0.958086	0.167654	-0.002586	-0.232287
235	-0.865563	3.234004	9.334660	-0.024584	0.021137	0.116314	-0.434740	-0.251342	-0.891448	0.958721	0.167430	-0.002310	-0.229817
236	-0.899323	3.216393	9.275989	-0.032444	0.019566	0.141043	-0.434877	-0.249663	-0.891258	0.959554	0.166724	-0.002422	-0.226831
237	-0.908857	3.199222	9.218057	-0.041722	0.019223	0.151625	-0.438332	-0.249548	-0.892829	0.960392	0.166151	-0.002229	-0.223687
238	-0.965822	3.139931	9.221570	-0.018170	0.010701	0.144586	-0.440723	-0.249481	-0.893338	0.961174	0.165676	-0.002587	-0.220656
239	-1.010211	3.182822	9.248769	-0.013335	0.018967	0.099574	-0.442320	-0.248270	-0.895704	0.961671	0.165639	-0.002350	-0.218509
240	-1.059067	3.201354	9.242316	-0.022437	0.011710	0.102161	-0.444979	-0.247943	-0.895124	0.962267	0.165088	-0.002531	-0.216288
241	-1.000107	3.275241	9.195427	-0.022228	-0.003193	0.057848	-0.446042	-0.247623	-0.895775	0.962604	0.164784	-0.002537	-0.215017
242	-1.069609	3.239999	9.217630	-0.013504	0.004534	0.035839	-0.447634	-0.248275	-0.896315	0.962879	0.164377	-0.002676	-0.214095
243	-1.079564	3.244667	9.164335	-0.000390	-0.023215	0.011835	-0.446841	-0.246878	-0.896953	0.962943	0.164412	-0.002999	-0.213777
244	-1.031398	3.269822	9.228207	0.022676	-0.014570	-0.041979	-0.447505	-0.247329	-0.894941	0.962764	0.164624	-0.003405	-0.214414
245	-0.976552	3.183424	9.167958	-0.003535	-0.023860	-0.106665	-0.447108	-0.246778	-0.894928	0.962328	0.164600	-0.003329	-0.216381
246	-0.904772	3.238136	9.222703	0.016169	-0.028141	-0.070403	-0.444980	-0.247572	-0.892959	0.962044	0.164629	-0.003874	-0.217610
247	-0.877090	3.321178	9.304765	-0.032095	-0.030878	-0.083845	-0.445510	-0.248247	-0.893513	0.961795	0.164021	-0.003884	-0.219162
248	-0.840407	3.409219	9.199317	0.008886	-0.010453	0.003045	-0.443921	-0.246659	-0.891057	0.961856	0.163980	-0.004299	-0.218920
249	-0.880831	2.976387	9.011188	-0.018782	-0.002039	-0.239194	-0.442059	-0.246871	-0.895931	0.960875	0.163761	-0.003303	-0.223362
250	-0.980824	3.440681	9.440287	0.040529	-0.031907	0.162165	-0.444177	-0.249652	-0.894650	0.961537	0.164219	-0.004793	-0.220129
251	-0.998167	3.037378	9.074523	-0.020079	0.004186	-0.527347	-0.438601	-0.248242	-0.894534	0.959246	0.164022	-0.002717	-0.230081
252	-0.399262	4.291115	9.432461	0.017861	-0.052246	0.331544	-0.438206	-0.246855	-0.894360	0.960766	0.163936	-0.005052	-0.223669
253	-1.395158	2.525270	9.044541	-0.098363	-0.026824	-0.092714	-0.444185	-0.246838	-0.895233	0.960684	0.162074	-0.004655	-0.225382
254	-0.605615	3.554276	9.263196	0.028452	-0.014116	-0.057093	-0.438876	-0.244838	-0.896172	0.960411	0.162395	-0.005033	-0.226305
255	-0.911004	3.184618	9.213287	-0.040624	-0.015378	-0.030712	-0.439274	-0.244819	-0.896571	0.960418	0.161694	-0.004888	-0.226780
256	-0.948051	3.242219	9.356137	-0.014062	0.005701	-0.011042	-0.439541	-0.244540	-0.896289	0.960492	0.161284	-0.004842	-0.226758
257	-0.800666	3.074929	8.928658	0.028554	0.029227	-0.085036	-0.437814	-0.244265	-0.897781	0.960032	0.162115	-0.003980	-0.228124
258	-1.191106	2.970750	8.946347	0.037601	0.052944	-0.250973	-0.438510	-0.233961	-0.894482	0.958836	0.162930	-0.002485	-0.232552
259	-0.869713	3.731579	9.629250	0.006991	0.020839	-0.327423	-0.431334	-0.234366	-0.896193	0.957288	0.163322	-0.000887	-0.238588
260	-1.006490	3.233861	9.214800	-0.150390	-0.004205	-0.232536	-0.427095	-0.229917	-0.899061	0.956738	0.160257	0.000348	-0.242838
261	-0.576704	3.428567	9.183192	-0.189938	-0.059012	-0.042151	-0.424578	-0.227275	-0.900756	0.957155	0.156485	0.000424	-0.243654
262	-0.883531	3.131706	9.137505	0.057531	-0.001280	-0.063911	-0.423782	-0.226404	-0.902890	0.956745	0.157412	0.000160	-0.244665
263	-1.045498	3.565761	9.702131	-0.340191	-0.082301	-0.015280	-0.422856	-0.224673	-0.906076	0.957738	0.150659	0.000439	-0.245028
264	-0.460255	3.707350	8.684003	0.549630	-0.019213	1.189268	-0.431852	-0.238275	-0.902369	0.961659	0.160880	-0.006360	-0.222011
265	-2.327760	2.921042	9.359550	-0.098990	0.002343	-0.267396	-0.444464	-0.242171	-0.896964	0.960784	0.159213	-0.004856	-0.226984
266	-0.978822	3.746516	8.937381	0.127957	-0.025467	-0.212370	-0.436879	-0.246096	-0.898254	0.959477	0.161408	-0.005413	-0.230914
267	-1.329789	3.354186	8.891059	0.076448	-0.039381	-0.171859	-0.435548	-0.246997	-0.896953	0.958429	0.162936	-0.005791	-0.234161
268	-1.234015	3.426328	8.980106	0.160654	-0.027770	-0.324492	-0.430757	-0.250008	-0.892528	0.956440	0.165751	-0.006181	-0.240232
269	-1.170100	3.510025	9.029576	0.147600	-0.015944	-0.339505	-0.421456	-0.250542	-0.890768	0.954292	0.168775	-0.005874	-0.246592
270	-1.115201	3.297401	8.955840	0.187969	-0.014907	-0.367664	-0.414539	-0.253540	-0.889060	0.951896	0.172157	-0.006006	-0.253416
271	-1.088298	3.327047	9.221214	0.233543	0.001194	-0.319692	-0.410802	-0.259945	-0.882174	0.949444	0.176870	-0.005859	-0.259305
272	-1.125300	3.404083	9.501120	0.239810	0.071234	-0.273253	-0.404146	-0.264653	-0.878902	0.947251	0.181650	-0.004945	-0.263997
273	-1.167081	3.558681	9.525148	0.204750	0.125145	-0.164274	-0.397489	-0.270293	-0.871622	0.945639	0.186410	-0.002849	-0.266477
274	-1.365896	3.292895	9.347747	0.088163	0.159072	-0.138726	-0.388984	-0.271089	-0.869861	0.944664	0.188761	0.000045	-0.268291
275	-1.222443	3.149855	9.362856	-0.001764	0.129223	-0.112702	-0.383670	-0.271252	-0.868043	0.944068	0.189588	0.003139	-0.269782
276	-0.950007	3.086823	9.289853	-0.023166	0.103000	0.077968	-0.382336	-0.273263	-0.867181	0.944661	0.189541	0.004751	-0.267707
277	-0.731803	3.333529	9.347642	-0.061499	0.130765	0.237101	-0.382203	-0.272946	-0.868922	0.946154	0.189223	0.006836	-0.262565
278	-0.835887	3.453013	9.372431	-0.123818	0.168476	0.488242	-0.387917	-0.272537	-0.868843	0.949201	0.187653	0.008663	-0.252445
279	-1.179577	3.407922	9.220211	-0.160724	0.177230	0.659775	-0.397491	-0.269274	-0.873339	0.953030	0.185701	0.010513	-0.239038
280	-1.662560	3.292331	9.020922	-0.176215	0.166390	0.767631	-0.407858	-0.267849	-0.876269	0.957279	0.183111	0.011508	-0.223506
281	-2.115297	3.274409	9.040863	-0.157391	0.117696	0.728578	-0.418356	-0.266336	-0.882964	0.960986	0.180889	0.011979	-0.208906
282	-2.319883	3.445469	9.028481	-0.145867	0.038778	0.687480	-0.431915	-0.263734	-0.885147	0.964357	0.178234	0.010675	-0.195278
283	-2.245692	3.592445	8.894855	-0.168837	-0.010697	0.595128	-0.443610	-0.262155	-0.887384	0.967209	0.175204	0.009254	-0.183641
284	-2.209068	3.437742	8.771981	-0.131936	-0.059146	0.553383	-0.456642	-0.258327	-0.888592	0.969721	0.172368	0.006482	-0.172884
285	-2.142679	3.523915	8.852800	-0.075575	-0.111355	0.455073	-0.467543	-0.255984	-0.888256	0.971513	0.170761	0.003330	-0.164293
286	-2.278624	3.834621	9.204931	-0.005276	-0.077096	0.388331	-0.477772	-0.256118	-0.890565	0.972845	0.170269	0.000348	-0.156781
287	-2.139441	3.973129	9.646235	-0.013624	0.004625	0.173950	-0.484683	-0.255520	-0.891408	0.973407	0.170260	0.000281	-0.153266
288	-1.534297	3.726779	9.409110	-0.189291	0.074444	0.024319	-0.485752	-0.253204	-0.893610	0.974179	0.166646	0.002051	-0.152313
289	-0.879940	3.379327	8.769880	-0.239824	0.116365	0.038460	-0.484831	-0.249656	-0.896603	0.975050	0.162585	0.005328	-0.151046
290	-0.459915	3.195168	8.625294	-0.205888	0.137774	0.119958	-0.483916	-0.243951	-0.902084	0.976113	0.158843	0.008071	-0.148008
291	-0.274171	3.176732	9.006628	-0.120378	0.164495	0.291859	-0.485253	-0.240582	-0.907210	0.977282	0.157284	0.011068	-0.141628
292	0.720332	3.806614	10.216646	-0.092753	0.222098	0.205401	-0.484595	-0.238309	-0.909299	0.978146	0.155991	0.014850	-0.136663
293	-0.052313	4.545028	9.633753	-0.267519	0.161555	0.506090	-0.487794	-0.234238	-0.912631	0.980216	0.151649	0.017395	-0.126002
294	-0.769629	2.221027	8.757933	-0.277605	0.043941	0.365012	-0.494724	-0.226676	-0.917962	0.981974	0.146290	0.017673	-0.118378
295	-0.616664	2.456921	9.574419	0.096644	-0.077811	0.312298	-0.503496	-0.225333	-0.918895	0.982413	0.148375	0.015213	-0.112331
296	-0.240504	3.070621	9.788336	-0.106504	-0.169609	0.217248	-0.508286	-0.223847	-0.911658	0.983301	0.145818	0.011297	-0.108299
297	0.097300	3.037840	9.120169	-0.057605	-0.175097	0.240296	-0.517064	-0.220649	-0.914146	0.983991	0.144613	0.007425	-0.103889
298	0.039718	3.158185	9.295613	0.018138	-0.083229	0.182775	-0.523705	-0.221375	-0.912478	0.984369	0.144675	0.005043	-0.100302
299	-0.344587	2.884210	9.415867	-0.125755	-0.053507	0.117185	-0.529021	-0.219978	-0.919236	0.984949	0.142354	0.004009	-0.097950
300	-0.599439	2.665977	9.443392	-0.052719	-0.105188	0.002218	-0.532218	-0.217031	-0.922470	0.985154	0.140962	0.001855	-0.097970
301	-0.441980	2.882426	9.258842	-0.023593	-0.184520	-0.159140	-0.533553	-0.214539	-0.926009	0.984890	0.140362	-0.001178	-0.101439
302	-0.303149	3.224791	9.342359	-0.071657	-0.192569	-0.316755	-0.534214	-0.215662	-0.925229	0.984461	0.138414	-0.004114	-0.107989
303	-0.007822	3.453450	9.152320	-0.161503	-0.165933	-0.453084	-0.531962	-0.213163	-0.926521	0.983853	0.135162	-0.005688	-0.117187
304	-0.567165	3.622812	8.060349	-0.132755	-0.186314	-1.059461	-0.522394	-0.214287	-0.923707	0.981528	0.132050	-0.006352	-0.138294
305	0.640296	3.339027	9.543752	0.044552	-0.139377	-1.022647	-0.507240	-0.217189	-0.922225	0.978348	0.132934	-0.006435	-0.158502
306	0.123175	3.183944	9.028394	-0.019479	-0.132335	-1.115498	-0.493027	-0.215770	-0.925036	0.974662	0.132085	-0.006163	-0.180416
307	0.113255	3.678954	9.014728	0.032540	-0.071837	-1.099053	-0.474693	-0.215309	-0.926848	0.970365	0.132884	-0.004731	-0.201771
308	1.213888	5.985556	9.151451	-0.109955	0.146420	0.025221	-0.460606	-0.216148	-0.928787	0.970834	0.131173	-0.001672	-0.200677
309	-0.516652	4.288865	8.312018	-0.431932	0.187448	0.909908	-0.468060	-0.210980	-0.932977	0.975404	0.123965	0.001243	-0.182260
310	-1.850634	2.890748	8.317738	0.002031	-0.013298	0.399337	-0.476718	-0.202952	-0.938543	0.976885	0.123802	-0.000175	-0.174264
311	-2.229294	2.578121	9.213516	0.581534	-0.153154	-0.434236	-0.476559	-0.212945	-0.930385	0.973794	0.135130	-0.004085	-0.182891
312	-3.111396	0.882518	10.771024	0.350802	-0.289688	-0.242878	-0.477066	-0.221793	-0.922586	0.971947	0.140753	-0.010517	-0.188141
313	-1.705049	1.238103	10.212147	0.491311	-0.278855	-0.988841	-0.471193	-0.232241	-0.912490	0.966518	0.149779	-0.014794	-0.207825
314	-0.107907	3.888756	10.903090	0.357507	-0.074790	-0.938923	-0.454537	-0.249700	-0.900588	0.961402	0.156458	-0.015074	-0.225830
315	-0.040132	3.025735	10.030710	-0.220886	-0.016506	-0.834233	-0.438462	-0.249193	-0.902104	0.958173	0.152678	-0.011604	-0.241783
316	-0.551257	2.807479	7.946636	0.039553	-0.065999	-0.545352	-0.428390	-0.240379	-0.905707	0.955424	0.153064	-0.011552	-0.252195
317	-0.720034	1.828789	9.705965	0.180304	0.029551	-0.477074	-0.419864	-0.248544	-0.900144	0.952430	0.157008	-0.010244	-0.260998
318	-1.266860	1.226612	10.004233	-0.126860	-0.043442	-0.580035	-0.411899	-0.246132	-0.903390	0.949813	0.154301	-0.008743	-0.271976
319	-1.148449	2.384156	9.539394	-0.056827	-0.184506	-0.532157	-0.402869	-0.244322	-0.905859	0.947027	0.152438	-0.010049	-0.282490
320	-0.629767	2.514864	8.861102	0.025216	-0.205769	-0.506500	-0.396501	-0.240766	-0.908511	0.944083	0.151671	-0.012695	-0.292476
321	-0.586202	2.564235	9.155723	0.187253	-0.184749	-0.437802	-0.393174	-0.242990	-0.906466	0.940896	0.154321	-0.015710	-0.301086
322	-1.032576	2.871726	9.409292	0.227942	-0.176100	-0.342943	-0.390243	-0.246093	-0.902292	0.938130	0.157473	-0.019486	-0.307789
323	-1.416841	3.165739	9.294188	0.113881	-0.184784	-0.319412	-0.388909	-0.248299	-0.899014	0.935745	0.158677	-0.022382	-0.314168
324	-1.574012	3.272122	9.307819	-0.096141	-0.193059	-0.308600	-0.385450	-0.249616	-0.900038	0.934097	0.155616	-0.024557	-0.320381
325	-1.656795	3.273035	9.189735	-0.263980	-0.183074	-0.087138	-0.385471	-0.242075	-0.905180	0.934287	0.149659	-0.025695	-0.322566
326	-1.786037	3.154149	8.950779	-0.324566	-0.210024	0.190140	-0.391732	-0.235425	-0.914182	0.936439	0.141952	-0.028236	-0.319585
327	-1.805366	2.881910	8.783748	-0.221354	-0.238506	0.298158	-0.401306	-0.231952	-0.921767	0.938836	0.136260	-0.031748	-0.314662
328	-2.401697	2.521457	7.978666	0.606960	-0.263664	0.014318	-0.412449	-0.238101	-0.917259	0.937116	0.145791	-0.040695	-0.314487
329	-1.534030	4.430806	10.104250	0.447450	-0.224217	-0.622787	-0.414285	-0.247754	-0.903548	0.931614	0.153472	-0.045423	-0.326312
330	-0.535969	4.949055	10.968609	-0.125095	-0.018536	-0.179720	-0.409230	-0.250144	-0.902068	0.930896	0.150993	-0.044543	-0.329621
331	-0.431209	3.273406	9.001080	-0.410198	0.136487	-0.184833	-0.402196	-0.247438	-0.905024	0.931015	0.144666	-0.038294	-0.332892
332	0.678890	2.538463	7.500195	-0.223596	0.213451	-0.212224	-0.397170	-0.238673	-0.913685	0.930485	0.141895	-0.032356	-0.336179
333	0.893717	2.229482	9.882439	0.494597	0.361806	0.077328	-0.389325	-0.241175	-0.910087	0.929792	0.153656	-0.028820	-0.333236
334	0.938843	5.587674	12.390676	0.052043	0.420708	0.065499	-0.378819	-0.244693	-0.907629	0.930378	0.157198	-0.021685	-0.330477
335	-0.043666	1.612830	9.193990	-0.284180	-0.077531	0.387055	-0.382548	-0.241255	-0.913398	0.933786	0.151377	-0.022233	-0.323472
336	1.064057	1.594005	8.395293	0.289443	-0.127978	0.467875	-0.388777	-0.246844	-0.907717	0.935918	0.155553	-0.028053	-0.314760
337	0.400749	2.669624	10.032483	0.220685	0.045671	0.505963	-0.400711	-0.255902	-0.897640	0.938433	0.159733	-0.030022	-0.304840
338	0.038856	2.818319	9.177800	-0.139393	0.016248	0.168790	-0.404961	-0.256006	-0.901094	0.940001	0.156931	-0.029555	-0.301492
339	-0.072867	2.646413	9.546350	0.111018	0.008057	0.226126	-0.413739	-0.252643	-0.904653	0.941064	0.158942	-0.030683	-0.296976
340	-0.251133	2.584915	9.493203	-0.061697	-0.021677	0.218365	-0.417988	-0.253673	-0.904368	0.942624	0.157334	-0.031568	-0.292762
341	-0.229369	2.624091	8.959217	-0.022732	-0.039900	0.105215	-0.417851	-0.255313	-0.900115	0.943345	0.156573	-0.032433	-0.290745
342	-0.116901	3.101932	9.223836	0.055517	-0.031627	-0.129703	-0.417311	-0.258419	-0.899548	0.942483	0.157338	-0.033097	-0.293046
343	-0.164148	3.285559	9.235443	-0.023456	-0.012600	-0.135131	-0.415987	-0.256910	-0.899515	0.941816	0.156875	-0.032711	-0.295470
344	0.104483	3.406937	9.122419	-0.074005	0.023931	-0.190814	-0.415734	-0.251746	-0.905140	0.941018	0.155564	-0.031375	-0.298831
345	0.255150	3.385396	9.119984	-0.086722	0.055598	-0.180958	-0.412287	-0.249067	-0.909401	0.940299	0.154346	-0.029238	-0.301926
346	0.151344	3.456314	8.926108	-0.118001	0.091758	-0.216164	-0.404581	-0.248797	-0.910558	0.939492	0.152623	-0.026280	-0.305567
347	0.013554	3.980516	8.508733	0.041154	0.079829	-0.111401	-0.399003	-0.248072	-0.911138	0.938786	0.153956	-0.024740	-0.307190
348	-0.125124	4.024131	8.610058	0.436115	0.184898	-0.054651	-0.393675	-0.253036	-0.907590	0.937251	0.163118	-0.023927	-0.307214
349	-1.566586	3.633862	8.573585	0.364143	0.327895	0.174464	-0.391126	-0.262277	-0.897955	0.937291	0.171947	-0.020638	-0.302478
350	-2.459945	3.433226	9.106114	0.298023	0.323985	0.020594	-0.386990	-0.269278	-0.889881	0.936585	0.179299	-0.016590	-0.300641
351	-2.293166	2.618308	9.959836	0.227280	0.110923	-0.267456	-0.378470	-0.276141	-0.879970	0.934217	0.184384	-0.014858	-0.304992
352	-1.479066	2.965618	9.811298	0.263410	-0.040062	-0.367516	-0.370221	-0.280503	-0.875090	0.931055	0.188985	-0.016013	-0.311714
353	-1.146718	3.355208	10.083329	0.155958	0.017106	-0.413555	-0.363566	-0.284810	-0.870997	0.927909	0.192144	-0.015009	-0.319124
354	-0.937435	3.257018	9.741474	0.003623	0.093380	-0.457782	-0.351882	-0.281940	-0.873463	0.925066	0.192757	-0.011694	-0.327048
355	-1.162360	3.053849	9.365424	-0.061612	0.079966	-0.442092	-0.341527	-0.279072	-0.874568	0.922459	0.192204	-0.008007	-0.334759
356	-1.534452	2.962113	9.133253	-0.049270	0.014367	-0.375192	-0.333166	-0.276347	-0.873501	0.920221	0.191267	-0.006122	-0.341427
357	-1.651857	3.018242	9.143669	-0.023572	-0.030996	-0.401901	-0.326129	-0.274535	-0.874062	0.917606	0.190596	-0.004859	-0.348781
358	-1.549010	3.088077	9.155926	-0.037910	-0.078851	-0.412887	-0.317902	-0.271061	-0.874988	0.914943	0.189204	-0.004617	-0.356453
359	-1.494970	3.174017	9.161750	-0.007528	-0.116745	-0.344091	-0.313400	-0.265126	-0.881850	0.912563	0.188167	-0.005246	-0.363034
360	-1.572805	3.177452	9.091939	-0.016883	-0.165856	-0.339112	-0.311279	-0.263628	-0.882096	0.910236	0.186504	-0.007020	-0.369644
361	-1.711177	3.072994	9.122179	-0.016523	-0.181472	-0.355090	-0.305838	-0.260712	-0.886507	0.907702	0.184794	-0.008704	-0.376633
362	-1.916794	3.185785	9.182416	0.009743	-0.185475	-0.328472	-0.305317	-0.257039	-0.888414	0.905252	0.183442	-0.011072	-0.383074
363	-1.914709	3.321755	9.167012	-0.008048	-0.185425	-0.336490	-0.301065	-0.256965	-0.889807	0.902719	0.181836	-0.012921	-0.389702
364	-1.853057	3.373839	9.067416	-0.031813	-0.168258	-0.319670	-0.299481	-0.253447	-0.892136	0.900396	0.179842	-0.014687	-0.395889
365	-1.880358	3.264096	8.937428	-0.009633	-0.164793	-0.272708	-0.296837	-0.248693	-0.894437	0.898286	0.178348	-0.016353	-0.401257
366	-1.940758	3.136777	8.958198	0.000396	-0.169860	-0.244401	-0.294311	-0.249487	-0.892876	0.896374	0.176880	-0.018671	-0.406052
367	-1.918964	3.139602	8.970880	0.040785	-0.183729	-0.209005	-0.295908	-0.248301	-0.894166	0.894528	0.176114	-0.021271	-0.410306
368	-1.904442	3.030640	9.044358	0.076857	-0.210693	-0.148947	-0.296704	-0.248547	-0.894837	0.893056	0.175630	-0.025279	-0.413481
369	-1.739298	3.014218	9.054363	0.061428	-0.234778	-0.114707	-0.297233	-0.249360	-0.895530	0.891838	0.174763	-0.029253	-0.416206
370	-1.719362	2.995166	9.108073	0.057581	-0.270338	-0.044225	-0.303201	-0.252839	-0.896649	0.891220	0.173369	-0.034530	-0.417706
371	-1.761747	3.450771	9.307933	0.074154	-0.252105	-0.056448	-0.307989	-0.251504	-0.895071	0.890381	0.172556	-0.039086	-0.419428
372	-1.881135	3.608817	9.334368	0.031710	-0.209270	-0.077505	-0.311703	-0.253529	-0.894689	0.889571	0.171227	-0.042940	-0.421309
373	-1.812832	3.561491	9.177958	-0.014961	-0.140611	-0.137339	-0.312900	-0.252893	-0.896808	0.888407	0.169866	-0.044441	-0.424151
374	-1.602896	3.463335	9.043126	-0.065891	-0.102684	-0.177963	-0.313700	-0.251405	-0.899847	0.887145	0.167783	-0.045229	-0.427525
375	-1.653269	3.321635	9.078754	0.003523	-0.083359	-0.144894	-0.311976	-0.250327	-0.899698	0.885878	0.167264	-0.045811	-0.430284
376	-1.541676	4.207346	10.108109	-0.029415	0.136249	-0.225898	-0.308125	-0.249730	-0.899050	0.884270	0.167921	-0.042514	-0.433661
377	-0.841196	3.122715	8.674316	-0.348075	0.059991	-0.163806	-0.303486	-0.245371	-0.904483	0.884103	0.162446	-0.037445	-0.436544
378	-0.181654	2.770510	8.112306	-0.028771	0.084783	-0.049601	-0.299779	-0.240739	-0.908685	0.883952	0.162516	-0.035657	-0.436974
379	-0.034503	3.346169	9.234150	0.084925	0.203346	0.158306	-0.298972	-0.244147	-0.907457	0.885259	0.165684	-0.032954	-0.433336
380	-0.237409	3.643545	9.784109	-0.061306	0.184272	0.304502	-0.299364	-0.246429	-0.905237	0.888324	0.165794	-0.030293	-0.427170
381	-0.007523	3.147652	9.616784	-0.046279	0.090547	0.468362	-0.303348	-0.247194	-0.904543	0.892566	0.165436	-0.029562	-0.418428
382	0.196083	3.476597	9.408732	-0.023122	0.033259	0.635990	-0.312503	-0.251458	-0.904843	0.898032	0.164717	-0.031004	-0.406749
383	0.218695	3.506101	9.081849	0.097409	0.036010	0.673518	-0.325375	-0.256808	-0.902981	0.903206	0.166299	-0.033193	-0.394287
384	-0.246760	3.575373	9.461796	0.090174	0.053621	0.677235	-0.338504	-0.265090	-0.901210	0.908310	0.167692	-0.035318	-0.381581
385	-0.630436	3.485874	9.412186	-0.064128	-0.008457	0.580962	-0.351517	-0.267606	-0.900602	0.912964	0.166019	-0.036804	-0.370918
386	-0.491715	3.177659	9.187693	-0.027683	-0.039688	0.526052	-0.360944	-0.269418	-0.903781	0.916985	0.164631	-0.039206	-0.361244
387	-0.166132	3.363185	9.097596	-0.039759	-0.066771	0.467414	-0.370768	-0.271690	-0.904817	0.920471	0.163020	-0.041590	-0.352742
388	-0.132556	3.375928	9.067239	-0.061850	0.003305	0.430655	-0.381127	-0.273086	-0.906895	0.923781	0.161349	-0.042635	-0.344641
389	-0.123142	3.417383	9.240520	-0.146672	0.075616	0.282318	-0.387785	-0.268214	-0.905047	0.926315	0.158893	-0.041083	-0.339125
390	-0.028120	3.482199	9.045571	-0.141656	0.120393	0.271109	-0.391244	-0.266054	-0.910322	0.928781	0.156669	-0.038895	-0.333627
391	-0.370096	3.636215	9.159081	-0.144980	0.142689	0.230639	-0.392444	-0.264286	-0.912944	0.930933	0.154748	-0.035976	-0.328819
392	-0.507016	3.701701	9.188085	-0.134525	0.125579	0.206719	-0.393249	-0.261411	-0.915400	0.932882	0.152730	-0.033535	-0.324469
393	-0.663609	3.757104	9.062510	-0.198779	0.117552	0.185283	-0.394717	-0.258779	-0.918798	0.934811	0.149710	-0.030605	-0.320590
394	-0.810295	3.783546	8.821922	-0.231835	0.116472	0.109179	-0.395130	-0.253342	-0.923465	0.936357	0.145868	-0.027411	-0.318129
395	-0.802480	4.354122	8.762496	-0.166193	0.081485	0.036642	-0.391693	-0.247170	-0.927345	0.937158	0.143399	-0.024928	-0.317096
396	-0.607260	4.347914	8.385818	0.109547	0.008190	0.146630	-0.393685	-0.247451	-0.925312	0.937866	0.145247	-0.026033	-0.314058
397	-1.358810	3.715260	8.122012	0.399803	-0.015519	0.195327	-0.395920	-0.256065	-0.919909	0.937912	0.152791	-0.029397	-0.310020
398	-2.105155	2.997778	8.203212	0.479236	0.123049	0.010113	-0.396159	-0.266405	-0.908392	0.936632	0.162347	-0.030236	-0.308950
399	-1.905477	2.996744	10.036274	0.241480	0.176540	-0.182223	-0.389620	-0.276734	-0.904222	0.934819	0.168331	-0.027731	-0.311462
400	-0.737555	2.522914	11.611364	0.344898	0.064085	-0.304896	-0.383360	-0.282772	-0.897488	0.931853	0.175158	-0.027803	-0.316539
401	-0.880628	3.835871	10.667960	0.173865	0.101647	-0.229161	-0.373914	-0.287788	-0.889682	0.929857	0.179351	-0.026096	-0.320184
402	-0.423222	2.654579	9.155229	-0.239700	0.215240	-0.219138	-0.366350	-0.284537	-0.892492	0.929500	0.176198	-0.019922	-0.323400
403	-0.332324	2.187711	8.899175	-0.064402	0.196181	-0.179805	-0.357460	-0.280168	-0.896493	0.928671	0.176436	-0.015128	-0.325900
404	-0.938825	2.572447	9.580511	0.053205	0.153718	-0.077054	-0.350017	-0.280865	-0.897947	0.928125	0.178268	-0.012497	-0.326569
405	-1.356584	2.848864	9.490990	-0.078239	0.127857	-0.012127	-0.345637	-0.279565	-0.897956	0.928405	0.177695	-0.009457	-0.326189
406	-1.325930	2.713447	9.134306	-0.139769	0.044714	0.020751	-0.344710	-0.278314	-0.898465	0.929146	0.175208	-0.007938	-0.325465
407	-1.241176	2.702838	9.047927	-0.068899	-0.044207	0.081389	-0.345115	-0.276011	-0.900810	0.929965	0.173632	-0.008465	-0.323953
408	-1.152964	3.058867	9.303092	-0.067171	-0.077847	0.076719	-0.346177	-0.275938	-0.902949	0.930782	0.171686	-0.009893	-0.322601
409	-1.241817	3.168936	9.487283	-0.115837	-0.052417	0.218192	-0.353092	-0.273280	-0.908168	0.932624	0.169139	-0.010736	-0.318573
410	-1.675416	3.005692	9.277834	-0.185982	-0.039694	0.253524	-0.360276	-0.269831	-0.910935	0.934941	0.165180	-0.011298	-0.313805
411	-1.726945	2.871219	8.993238	-0.154368	-0.053419	0.315444	-0.365995	-0.267953	-0.907714	0.937449	0.161883	-0.012192	-0.307952
412	-1.768157	2.974837	8.875655	-0.104427	-0.059680	0.297887	-0.372110	-0.266636	-0.910158	0.939684	0.159303	-0.013780	-0.302368
413	-1.991595	3.014486	8.969595	-0.070379	-0.101203	0.262410	-0.380215	-0.266252	-0.912744	0.941498	0.157324	-0.015859	-0.297623
414	-2.140957	2.987514	9.078345	-0.054821	-0.167288	0.207254	-0.388449	-0.266593	-0.920197	0.942929	0.155050	-0.019484	-0.294048
415	-2.211088	3.083325	8.962340	-0.047608	-0.225760	0.129118	-0.397352	-0.265978	-0.919806	0.943773	0.152842	-0.023548	-0.292193
416	-2.174338	2.918912	8.817881	-0.024209	-0.250372	0.125500	-0.404126	-0.266137	-0.924443	0.944538	0.150681	-0.028664	-0.290383
417	-2.043407	3.173749	8.916257	0.059846	-0.215710	0.083508	-0.413024	-0.267360	-0.923303	0.944738	0.150624	-0.032939	-0.289304
418	-1.724738	4.072891	9.610066	0.157878	-0.099763	0.068520	-0.417129	-0.272388	-0.919782	0.944675	0.152801	-0.036092	-0.287991
419	-1.857699	4.206433	9.787912	-0.064976	0.057826	-0.052270	-0.421241	-0.274865	-0.917526	0.944627	0.152148	-0.034012	-0.288747
420	-0.461834	2.952409	8.785930	-0.240525	0.152586	-0.131128	-0.418193	-0.272038	-0.921778	0.944776	0.148390	-0.029489	-0.290705
421	2.051111	3.923012	10.307150	0.006720	0.399608	-0.391088	-0.408357	-0.272871	-0.925821	0.942678	0.151244	-0.020466	-0.296756
422	1.659299	4.435246	9.181627	-0.233978	0.413018	0.743492	-0.402524	-0.268187	-0.928296	0.947910	0.148777	-0.013685	-0.281326
423	0.283478	1.477967	9.108765	-0.104705	0.149737	0.750596	-0.412753	-0.268122	-0.933156	0.952397	0.147562	-0.012278	-0.266484
424	0.553072	2.342191	9.389732	0.448206	0.154180	0.905202	-0.423764	-0.274475	-0.925964	0.955821	0.156492	-0.014551	-0.248406
425	0.614110	3.503661	9.965342	0.283923	0.269333	0.939828	-0.437416	-0.286736	-0.915027	0.959504	0.163067	-0.013651	-0.229290
426	0.684078	3.359260	9.723063	0.062853	0.209423	0.985604	-0.452546	-0.292329	-0.912474	0.963755	0.164761	-0.013294	-0.209411
427	0.597017	3.056648	9.402540	0.100436	0.110385	1.011650	-0.469811	-0.295072	-0.909939	0.967511	0.166945	-0.014922	-0.189288
428	0.365857	3.183505	9.136939	0.044521	0.182203	0.927998	-0.486282	-0.296561	-0.907912	0.970821	0.168025	-0.014830	-0.170455
429	-0.164536	3.387476	8.989146	-0.093427	0.284284	0.922142	-0.499705	-0.294921	-0.911070	0.974195	0.166962	-0.012146	-0.151391
430	-0.612384	3.238558	8.962085	-0.121232	0.284705	0.750651	-0.508623	-0.289045	-0.914144	0.976870	0.165098	-0.008912	-0.135601
431	-0.305029	3.734464	8.897972	0.016577	0.175201	0.624757	-0.519121	-0.288545	-0.913199	0.978465	0.165886	-0.007662	-0.122597
432	-0.037255	4.387430	8.802575	-0.011546	0.200219	0.467379	-0.525235	-0.287537	-0.914442	0.979680	0.165917	-0.005446	-0.112555
433	-0.115252	4.373853	8.574024	-0.119687	0.254972	0.516922	-0.531883	-0.285341	-0.918063	0.981189	0.164280	-0.001999	-0.101372
434	-0.219641	4.284588	8.718323	-0.135228	0.289815	0.396885	-0.529768	-0.281366	-0.922537	0.982445	0.162041	0.002476	-0.092402
435	-0.128447	4.332366	8.737610	-0.117224	0.263320	0.324255	-0.531105	-0.278026	-0.926453	0.983348	0.160519	0.006684	-0.084943
436	-0.172925	4.829155	8.535121	-0.075775	0.246017	0.318963	-0.530978	-0.275567	-0.930010	0.984111	0.159339	0.010443	-0.077636
437	-1.127404	5.057004	8.535406	-0.122154	0.231779	0.301246	-0.530986	-0.272402	-0.933677	0.984839	0.157775	0.014098	-0.070709
438	-1.443474	4.437174	8.893843	0.036666	0.081421	0.394580	-0.532845	-0.272280	-0.937151	0.985267	0.158577	0.014219	-0.062454
439	-1.668829	2.724183	8.818011	0.581422	0.063324	0.520066	-0.539464	-0.281569	-0.928488	0.983868	0.170690	0.013007	-0.051946
440	-2.347892	2.323516	9.185321	0.334874	0.141214	0.161012	-0.541552	-0.295466	-0.918814	0.982864	0.177325	0.014697	-0.048151
441	-1.651879	2.639721	10.581107	0.470813	0.231651	-0.066275	-0.538872	-0.303635	-0.913319	0.980951	0.187120	0.019041	-0.048577
442	-1.528193	3.523222	11.589187	0.070563	0.227402	-0.316955	-0.528617	-0.312703	-0.906728	0.980304	0.188464	0.024423	-0.053744
443	-1.596401	3.007176	9.752023	-0.179451	0.072259	-0.243505	-0.520514	-0.311681	-0.910558	0.980625	0.185157	0.027013	-0.057976
444	-1.376858	2.501275	8.549438	-0.196947	0.059227	-0.226844	-0.509616	-0.312365	-0.916089	0.981086	0.181102	0.029048	-0.061870
445	-1.688093	1.961691	9.410485	-0.080178	0.086259	-0.417196	-0.502989	-0.306217	-0.922161	0.980754	0.179537	0.032465	-0.069522
446	-1.583597	2.881204	9.941113	-0.118173	0.000780	-0.495735	-0.494346	-0.307857	-0.926486	0.980487	0.176754	0.034231	-0.078937
447	-1.364830	2.720023	9.135469	-0.267308	-0.106429	-0.454475	-0.486385	-0.303704	-0.932367	0.980727	0.171102	0.034320	-0.087869
448	-1.272662	2.454668	9.019949	-0.179576	-0.141444	-0.374863	-0.481880	-0.298718	-0.940605	0.980794	0.166931	0.032955	-0.095351
449	-1.419847	2.587962	9.296048	-0.199011	-0.151766	-0.323693	-0.475251	-0.293946	-0.941605	0.980917	0.162534	0.031609	-0.101906
450	-1.596150	2.390539	9.005692	-0.132610	-0.193832	-0.254742	-0.472603	-0.290269	-0.945825	0.980981	0.159233	0.028721	-0.107218
451	-1.813485	2.558917	8.776307	0.008977	-0.210832	-0.166837	-0.476862	-0.287781	-0.946235	0.980718	0.158835	0.025316	-0.111008
452	-2.249825	3.048616	8.754410	0.049427	-0.211486	-0.199349	-0.478455	-0.288379	-0.943005	0.980263	0.159088	0.021510	-0.115385
453	-2.593250	3.251137	8.715867	0.093687	-0.215465	-0.239835	-0.478582	-0.290630	-0.942403	0.979493	0.160320	0.018146	-0.120673
454	-2.343310	3.398919	8.989601	0.159602	-0.188201	-0.312016	-0.480024	-0.297525	-0.939511	0.978322	0.162728	0.014894	-0.127216
455	-2.093177	3.226240	8.834902	0.100957	-0.206433	-0.241635	-0.477889	-0.300872	-0.936143	0.977426	0.164126	0.011779	-0.132526
456	-1.983238	3.417568	8.791099	0.270563	-0.167425	-0.250609	-0.479344	-0.303571	-0.932982	0.975940	0.168757	0.008432	-0.137810
457	-1.820019	4.444962	9.414182	0.270419	0.051913	-0.345664	-0.475470	-0.311528	-0.925744	0.974024	0.174187	0.010315	-0.144323
458	-0.631064	4.065973	9.041923	0.046383	0.132298	-0.434497	-0.465226	-0.316482	-0.921445	0.972605	0.175225	0.014093	-0.152107
459	0.299230	3.898413	9.437600	0.116774	0.060799	-0.320894	-0.456843	-0.321068	-0.919131	0.971175	0.177679	0.016419	-0.158050
460	0.917923	3.997118	10.298297	0.064610	0.071582	-0.053273	-0.450064	-0.322071	-0.918837	0.970819	0.178991	0.017617	-0.158629
461	0.100395	3.042860	10.131174	0.041201	-0.107491	-0.013602	-0.449393	-0.324502	-0.917308	0.970674	0.179490	0.015696	-0.159151
462	0.262070	3.118561	9.625276	0.171596	-0.206073	0.277896	-0.458682	-0.328520	-0.915983	0.971044	0.182095	0.009974	-0.154323
463	-0.195311	3.649116	9.337653	0.152580	-0.169247	0.255171	-0.469568	-0.332047	-0.910048	0.971306	0.184598	0.005453	-0.149858
464	-0.487915	3.454440	9.070185	0.001677	-0.199738	0.105172	-0.479388	-0.336005	-0.910869	0.971690	0.183888	0.000999	-0.148331
465	-0.736148	3.517910	9.136706	-0.083456	-0.247208	-0.018235	-0.486573	-0.332495	-0.910135	0.971958	0.181535	-0.003342	-0.149438
466	-0.484117	3.478764	8.891998	-0.169415	-0.276072	-0.174335	-0.488435	-0.331397	-0.913443	0.972069	0.177268	-0.007749	-0.153617
467	-0.008215	3.533506	8.766582	-0.203215	-0.258355	-0.253999	-0.489242	-0.327313	-0.919764	0.971963	0.172558	-0.011123	-0.159337
468	0.319014	3.682682	8.968059	-0.221122	-0.221181	-0.252132	-0.488727	-0.321200	-0.924285	0.971904	0.167446	-0.014024	-0.164828
469	0.493721	4.045115	9.028454	-0.278434	-0.165477	-0.186588	-0.489007	-0.315549	-0.932312	0.972175	0.161562	-0.015638	-0.168904
470	0.216322	3.850738	8.973268	-0.296537	-0.101034	-0.103059	-0.490345	-0.311420	-0.940105	0.972794	0.155321	-0.016440	-0.171103
471	-0.291749	3.788101	8.837799	-0.299407	-0.038475	-0.118463	-0.487313	-0.302826	-0.945384	0.973309	0.149472	-0.015765	-0.173432
472	-0.709007	3.804801	8.800799	-0.228769	-0.056990	-0.137718	-0.487594	-0.296923	-0.952191	0.973545	0.144700	-0.015837	-0.176131
473	-0.761594	3.881518	8.748059	-0.273388	-0.055355	-0.219173	-0.486017	-0.290228	-0.958725	0.973537	0.139396	-0.015266	-0.180450
474	-0.496383	4.017374	8.410969	-0.236109	-0.050317	-0.265936	-0.480454	-0.283714	-0.967464	0.973257	0.134531	-0.014817	-0.185613
475	-0.773012	4.257508	8.275504	-0.187598	-0.069488	-0.265853	-0.476484	-0.277481	-0.974579	0.972737	0.130960	-0.014698	-0.190831
476	-0.465296	3.872428	9.664666	0.043254	-0.079998	-0.119408	-0.473694	-0.276847	-0.980648	0.972204	0.131365	-0.016268	-0.193126
477	-0.888418	2.546709	10.032365	0.404456	-0.174026	-0.078070	-0.476856	-0.286134	-0.975524	0.970744	0.138859	-0.020931	-0.194773
478	-1.666677	2.763242	10.512325	0.227402	-0.218844	-0.197228	-0.477632	-0.294122	-0.968368	0.969291	0.142333	-0.025680	-0.198889
479	-0.753331	2.289561	11.280472	0.207344	-0.047809	-0.429793	-0.478271	-0.303494	-0.962065	0.966929	0.146596	-0.026051	-0.207074
480	-0.398056	2.417185	9.485147	-0.110144	-0.026894	-0.665860	-0.465384	-0.303049	-0.963815	0.964463	0.144518	-0.024323	-0.219851
481	0.287266	1.783896	9.171562	-0.043313	-0.025804	-0.470379	-0.456479	-0.304203	-0.965166	0.962488	0.143925	-0.023115	-0.228841
482	-0.046112	1.608009	9.923278	0.018682	0.009958	-0.529127	-0.445454	-0.303321	-0.965804	0.960039	0.144395	-0.021643	-0.238761
483	-0.152603	2.120710	10.135181	-0.177603	0.002226	-0.427241	-0.434299	-0.300969	-0.969626	0.958515	0.141200	-0.019364	-0.246854
484	-0.370355	1.723426	9.269784	-0.250337	-0.050326	-0.270355	-0.427547	-0.291820	-0.978429	0.957920	0.136080	-0.018483	-0.252052
485	-0.577772	1.506019	8.976217	-0.128644	-0.083545	-0.180832	-0.426631	-0.286531	-0.984059	0.957373	0.133203	-0.018770	-0.255619
486	-0.870464	2.012923	9.276324	-0.033980	-0.071105	-0.220203	-0.425303	-0.286068	-0.987289	0.956381	0.132096	-0.019522	-0.259818
487	-1.312866	2.313169	9.207530	0.043835	-0.052279	-0.164939	-0.422910	-0.286706	-0.986261	0.955441	0.132650	-0.020093	-0.262931
488	-1.544631	2.279842	9.272881	0.096932	-0.040394	-0.196473	-0.422373	-0.288428	-0.984976	0.954207	0.134191	-0.021003	-0.266535
489	-1.314733	2.628684	9.075113	0.140918	-0.086865	-0.099444	-0.419978	-0.290272	-0.980217	0.953313	0.136390	-0.022859	-0.268457
490	-1.053457	2.866437	8.903217	0.129383	-0.078662	-0.003126	-0.421693	-0.294779	-0.977380	0.952986	0.138259	-0.025195	-0.268454
491	-1.302489	2.905576	8.563112	0.189284	-0.012905	0.125736	-0.423278	-0.297852	-0.976114	0.953173	0.141704	-0.026485	-0.265858
492	-1.922347	2.913770	8.775105	0.248741	0.042556	0.167075	-0.425120	-0.304675	-0.969851	0.953443	0.146404	-0.027620	-0.262200
493	-2.030015	3.273544	9.183094	0.310487	0.042588	0.043497	-0.426695	-0.312057	-0.963877	0.952805	0.152550	-0.028156	-0.260957
494	-1.777408	4.987133	10.217751	0.471554	0.290869	-0.087172	-0.424275	-0.323042	-0.951335	0.951100	0.162916	-0.024962	-0.261237
495	-0.771797	3.410491	9.446929	-0.174416	0.388025	-0.208948	-0.411240	-0.328449	-0.948428	0.950747	0.161824	-0.015564	-0.263915
496	1.295959	4.496833	11.153398	0.150602	0.450956	-0.549321	-0.393441	-0.326899	-0.948315	0.947491	0.167048	-0.006162	-0.272613
497	-0.052730	2.073960	10.003806	0.042185	0.067816	0.590542	-0.392902	-0.329783	-0.945183	0.950542	0.168176	-0.006778	-0.261039
498	1.149156	1.411117	8.863839	0.223586	-0.151144	0.232332	-0.402328	-0.332070	-0.945955	0.951045	0.171430	-0.011758	-0.256879
499	0.938608	3.308099	10.193406	0.216090	-0.043661	0.559158	-0.412272	-0.339835	-0.939359	0.953151	0.175109	-0.015450	-0.246172
500	0.905175	2.902021	9.319288	-0.043459	-0.054414	0.472565	-0.421567	-0.341286	-0.940105	0.955651	0.173687	-0.018090	-0.237142
501	1.107351	3.429991	9.148204	-0.007417	-0.025388	0.677908	-0.439898	-0.343345	-0.935787	0.958856	0.173059	-0.020856	-0.224077
502	0.548799	3.181926	8.738185	-0.108348	0.127681	0.779498	-0.455845	-0.341864	-0.935556	0.962729	0.171035	-0.020783	-0.208488
503	0.077394	3.285060	8.982900	-0.162241	0.205217	0.788760	-0.470335	-0.338943	-0.938525	0.966582	0.168307	-0.018876	-0.192447
504	-0.145408	3.567483	9.277218	-0.184808	0.205928	0.824087	-0.481916	-0.330033	-0.949143	0.970372	0.165025	-0.017125	-0.175646
505	-0.346430	4.034743	9.195313	-0.198000	0.183919	0.774423	-0.496813	-0.324323	-0.951211	0.973721	0.161479	-0.015462	-0.159854
506	-0.305309	4.195640	8.653782	-0.251131	0.180695	0.742406	-0.509319	-0.318710	-0.951426	0.976892	0.156755	-0.013708	-0.144643
507	-0.585255	3.889558	8.621024	-0.276358	0.244044	0.687994	-0.519443	-0.309097	-0.957462	0.979719	0.151882	-0.010352	-0.130289
508	-0.933782	3.635646	8.686862	-0.182296	0.222102	0.599826	-0.526498	-0.303734	-0.964477	0.981845	0.148595	-0.007521	-0.117657
509	-0.847292	3.918797	8.704229	-0.101904	0.216508	0.350701	-0.529314	-0.293927	-0.974091	0.982977	0.147156	-0.004099	-0.109934
510	-0.306065	4.224749	8.598178	-0.048214	0.207772	0.292336	-0.530908	-0.293215	-0.979164	0.983799	0.146486	-0.000946	-0.103347
511	-0.660341	4.596985	8.497847	-0.077448	0.214296	0.377222	-0.532369	-0.293465	-0.979021	0.984757	0.145629	0.002288	-0.095084
512	-0.673545	3.492314	8.847571	0.147386	0.108001	0.365794	-0.534759	-0.293648	-0.980884	0.985029	0.148601	0.002890	-0.087336
513	-0.946133	1.984894	9.693035	0.610876	0.119998	0.469980	-0.540574	-0.305194	-0.972302	0.983888	0.161072	0.002772	-0.077543
514	-1.206678	2.987601	10.259975	0.290239	0.270987	0.367389	-0.543332	-0.317457	-0.959876	0.983492	0.167070	0.006285	-0.069222
515	-1.310291	2.633857	11.280041	0.314048	0.265381	0.315280	-0.545313	-0.321684	-0.956758	0.982778	0.173793	0.010047	-0.061982
516	-1.451970	3.058512	11.303782	0.083993	0.274909	0.067091	-0.541039	-0.330051	-0.950345	0.982539	0.175656	0.014922	-0.059495
517	-1.283643	2.289414	9.102697	-0.256265	0.275177	0.009492	-0.535871	-0.325057	-0.953475	0.983337	0.171013	0.020684	-0.058087
518	-0.732931	1.522550	8.292552	-0.167854	0.275938	-0.062791	-0.529503	-0.321111	-0.960960	0.983745	0.167866	0.026330	-0.058077
519	-0.695969	2.013663	9.286488	0.023860	0.257389	-0.036722	-0.518749	-0.318171	-0.965567	0.983487	0.168579	0.031573	-0.057768
520	-1.047031	2.488005	10.080895	-0.016649	0.155569	0.111947	-0.514099	-0.317991	-0.965884	0.983610	0.168367	0.034084	-0.054800
521	-1.168073	2.529452	9.614720	-0.123388	0.073769	0.254346	-0.517551	-0.318256	-0.969217	0.984259	0.166091	0.034904	-0.049287
522	-1.258083	2.469509	9.126193	-0.083155	0.091458	0.235170	-0.521550	-0.313480	-0.971979	0.984729	0.164574	0.035815	-0.044059
523	-1.574672	2.745313	8.839997	-0.026415	0.105162	0.202789	-0.523150	-0.311469	-0.972570	0.984933	0.164162	0.037363	-0.039529
524	-1.961045	2.840281	9.101826	0.062371	0.115303	0.181989	-0.526871	-0.311437	-0.970238	0.984814	0.165486	0.038796	-0.035376
525	-1.929505	3.107886	9.269266	0.014772	0.091072	0.139227	-0.527402	-0.311729	-0.969164	0.984807	0.165816	0.040303	-0.032188
526	-1.827145	3.070900	9.219731	-0.060643	0.008331	0.151703	-0.529529	-0.311715	-0.967658	0.985130	0.164620	0.039810	-0.028886
527	-1.612706	2.972813	8.976722	-0.051439	-0.056817	0.200786	-0.533125	-0.308664	-0.968865	0.985469	0.163598	0.038287	-0.024928
528	-1.589912	2.813026	9.046023	-0.043398	-0.062010	0.269736	-0.542298	-0.306938	-0.967762	0.985810	0.162788	0.036010	-0.019544
529	-1.670254	2.729049	9.164542	-0.017093	-0.049931	0.365395	-0.550013	-0.303654	-0.968914	0.986035	0.162541	0.034111	-0.012350
530	-1.786578	2.940528	8.964409	0.005565	-0.039712	0.462802	-0.561309	-0.302854	-0.968085	0.986143	0.162822	0.031627	-0.003117
531	-2.033978	2.955461	8.987996	-0.024083	-0.056700	0.491828	-0.570881	-0.300635	-0.969787	0.986253	0.162502	0.029244	0.006537
532	-1.849730	3.220982	9.155324	0.091693	-0.060453	0.468241	-0.583507	-0.299257	-0.968386	0.985906	0.164460	0.026344	0.015761
533	-2.080413	3.881926	9.345449	0.147848	0.044851	0.471762	-0.595323	-0.302714	-0.964591	0.985203	0.167496	0.026137	0.025235
534	-1.991840	3.854431	9.593890	-0.054790	0.211863	0.336907	-0.603826	-0.302859	-0.961941	0.985093	0.166358	0.028954	0.032851
535	0.820674	4.755058	9.615629	-0.183547	0.478365	-0.192895	-0.591873	-0.300747	-0.968337	0.985480	0.162275	0.039289	0.030859
536	0.491471	3.297343	8.196383	-0.171075	0.405014	0.616658	-0.585771	-0.296841	-0.973801	0.985241	0.159001	0.044960	0.044700
537	0.167471	1.951636	9.130516	-0.244164	0.248442	0.630561	-0.592173	-0.287547	-0.981910	0.985111	0.154484	0.047911	0.058271
538	0.101430	3.251730	11.010600	0.198915	0.131622	0.726599	-0.599223	-0.284716	-0.982276	0.983418	0.158815	0.048286	0.073042
539	0.201023	3.564136	9.990723	-0.152101	-0.080139	0.827570	-0.616386	-0.276633	-0.981684	0.982610	0.156696	0.044032	0.089358
540	0.338182	3.277618	8.641940	-0.018079	-0.097536	1.000289	-0.636599	-0.270535	-0.983140	0.980764	0.157255	0.038737	0.108957
541	0.255987	3.249413	8.526502	0.002350	0.047392	0.934996	-0.658146	-0.262654	-0.981562	0.978481	0.157919	0.036822	0.127595
542	0.135130	3.227879	9.254689	-0.059914	0.144825	0.821388	-0.673585	-0.253604	-0.982171	0.976318	0.156856	0.036696	0.144404
543	-0.114328	3.502531	9.500107	-0.177076	0.147297	0.860858	-0.683983	-0.241226	-0.986366	0.974085	0.153631	0.036408	0.161960
544	-0.045412	3.379936	9.062662	-0.208054	0.117430	0.871179	-0.699442	-0.224751	-0.993198	0.971633	0.149709	0.035129	0.179670
545	-0.101558	3.733297	8.863305	-0.172288	0.142195	0.816639	-0.713296	-0.212012	-0.997476	0.968922	0.146509	0.034855	0.196242
546	-0.457308	3.833650	8.880516	-0.197176	0.191718	0.746225	-0.722241	-0.196706	-1.002536	0.966280	0.142345	0.035393	0.211631
547	-0.986469	3.624995	8.817712	-0.199467	0.219190	0.567936	-0.729712	-0.185611	-1.008690	0.964142	0.138125	0.037237	0.223531
548	-0.915865	3.723367	8.775810	-0.164339	0.169679	0.389127	-0.730803	-0.175494	-1.015218	0.962650	0.134395	0.038484	0.231868
549	-0.685893	3.858621	8.786660	-0.145860	0.158798	0.368725	-0.731893	-0.165447	-1.024845	0.961094	0.131372	0.039997	0.239668
550	-0.519713	4.245147	8.601096	-0.086411	0.201754	0.306369	-0.732705	-0.159708	-1.030036	0.959620	0.128902	0.042441	0.246399
551	-1.070055	4.560391	8.211150	-0.126355	0.225713	0.257005	-0.732312	-0.157380	-1.034273	0.958362	0.125948	0.045672	0.252176
552	-1.525365	3.668617	8.800847	0.144211	0.071010	0.276436	-0.732582	-0.155310	-1.038780	0.956475	0.128525	0.046849	0.257765
553	-1.341314	2.273809	9.158813	0.760563	-0.224225	0.129732	-0.738388	-0.169954	-1.029490	0.953833	0.144693	0.046396	0.259063
554	-1.455957	2.599543	10.211927	0.654775	-0.129126	0.060153	-0.743886	-0.199628	-1.012340	0.951619	0.157818	0.046928	0.259446
555	-0.518016	3.201732	11.752587	-0.032368	0.044264	-0.134774	-0.744664	-0.206091	-1.010653	0.952284	0.157112	0.048299	0.257174
556	0.541039	2.318015	12.330923	0.008489	0.056488	-0.180750	-0.740662	-0.211816	-1.009267	0.953085	0.156731	0.049764	0.254141
557	-0.016315	2.669247	9.182046	-0.196250	0.102774	-0.113722	-0.738669	-0.211514	-1.012242	0.954088	0.152524	0.051277	0.252631
558	0.248672	2.103507	8.178682	-0.350255	0.176679	0.008260	-0.735363	-0.205238	-1.020559	0.954863	0.144874	0.052632	0.253926
559	-0.135718	1.230046	9.088144	-0.189557	0.153920	0.120111	-0.728231	-0.190086	-1.028906	0.954561	0.140682	0.054395	0.257027
560	-0.378425	1.873854	9.966437	-0.087007	0.050376	0.100326	-0.728772	-0.186045	-1.033615	0.954188	0.138795	0.054410	0.259425
561	-0.396550	2.390544	9.793491	-0.203501	-0.119568	0.388838	-0.735426	-0.183030	-1.030212	0.952770	0.135963	0.050094	0.266897
562	-0.185135	2.095711	8.885129	-0.145907	-0.172076	0.517746	-0.748880	-0.171243	-1.029948	0.950461	0.134536	0.044409	0.276681
563	-0.980995	2.246402	9.514280	-0.089293	-0.094819	0.431932	-0.760464	-0.162572	-1.030076	0.948305	0.133709	0.041054	0.284876
564	-1.739866	2.463288	9.997240	-0.178845	-0.059971	0.285263	-0.768335	-0.151374	-1.034203	0.947126	0.130816	0.037916	0.290521
565	-1.670628	2.496005	9.108521	-0.194133	-0.114114	0.311395	-0.775548	-0.137958	-1.037997	0.945838	0.127950	0.034017	0.296417
566	-1.512192	2.251232	8.621789	-0.010056	-0.044883	0.307098	-0.783668	-0.133266	-1.032908	0.943992	0.128159	0.032105	0.302364
567	-1.557295	2.364528	8.867474	0.118479	0.001173	0.286577	-0.790712	-0.132879	-1.030526	0.941897	0.130451	0.032410	0.307836
568	-1.372971	2.807209	8.643530	0.218611	-0.073260	0.095400	-0.795623	-0.134922	-1.028112	0.940711	0.135008	0.031907	0.309544
569	-1.807396	4.224412	10.482542	0.577382	0.104973	0.131254	-0.801448	-0.142317	-1.023436	0.938167	0.145199	0.037518	0.312014
570	-2.030611	4.839429	11.212416	-0.053291	0.396651	-0.301167	-0.792511	-0.154324	-1.021770	0.939797	0.141421	0.045277	0.307784
571	0.703042	2.563190	7.630728	-0.439459	0.425157	-0.720785	-0.775362	-0.156228	-1.035354	0.944874	0.129801	0.053049	0.295890
572	3.074296	3.528669	7.992270	0.407687	0.655528	-0.391883	-0.750358	-0.163708	-1.045707	0.945247	0.133122	0.068638	0.289957
573	2.008973	4.101882	10.371904	0.231223	0.560660	0.938534	-0.738112	-0.171409	-1.045826	0.938105	0.135581	0.078290	0.308947
574	0.647730	2.130406	10.400369	-0.039880	0.202467	0.584792	-0.736289	-0.158257	-1.053233	0.934149	0.134426	0.080031	0.320765
575	0.786730	3.623244	9.365575	0.295330	0.132278	1.164398	-0.746137	-0.152583	-1.052669	0.925315	0.141030	0.081337	0.342472
576	0.300235	3.034217	8.900164	0.104430	0.189446	0.978651	-0.762640	-0.143777	-1.047620	0.917750	0.143174	0.082560	0.361138
577	0.489127	3.892092	8.909116	0.048741	0.235961	0.913275	-0.769188	-0.131329	-1.046473	0.910358	0.144025	0.084625	0.378607
578	-0.618258	3.456949	9.249100	-0.056375	0.255671	1.012342	-0.777993	-0.118734	-1.049468	0.902139	0.142699	0.085694	0.398044
579	-0.649525	3.082562	9.260592	-0.132146	0.178289	0.735798	-0.781619	-0.104711	-1.058938	0.896138	0.140321	0.085754	0.412182
580	-0.702261	3.120489	9.682323	-0.152386	0.122648	0.606303	-0.786709	-0.090248	-1.061647	0.891190	0.137569	0.084762	0.423875
581	-0.524843	3.152794	9.283145	-0.162959	0.041090	0.449235	-0.791259	-0.078690	-1.066474	0.887609	0.135239	0.082875	0.432426
582	-0.290708	3.729858	8.799758	-0.165394	0.016271	0.266001	-0.795271	-0.069572	-1.069231	0.885613	0.132566	0.080786	0.437709
583	-0.312529	3.838687	8.716429	-0.140080	0.082770	0.138316	-0.796882	-0.063563	-1.073193	0.884512	0.129804	0.080677	0.440773
584	-0.527750	3.968310	8.911036	-0.224322	0.110513	-0.005838	-0.794641	-0.057404	-1.075310	0.884858	0.124817	0.080442	0.441561
585	-0.415574	3.902357	8.717601	-0.215549	0.069536	-0.071512	-0.791600	-0.051741	-1.081086	0.885778	0.120551	0.080003	0.440981
586	-0.038903	4.171323	8.450322	-0.113312	0.063112	0.008247	-0.790280	-0.048643	-1.083156	0.885777	0.117967	0.079876	0.441705
587	-0.014701	4.477657	8.841099	-0.125310	0.131013	0.063430	-0.787893	-0.046627	-1.087965	0.885153	0.115080	0.081015	0.443505
588	-0.018389	4.463056	9.115496	-0.137830	0.083520	0.254043	-0.785507	-0.044186	-1.093029	0.882966	0.112277	0.080460	0.448655
589	-0.041498	3.637290	8.858651	0.269023	0.010336	0.511279	-0.790689	-0.043880	-1.095113	0.877539	0.118232	0.081975	0.457412
590	-0.981407	3.311993	9.210166	0.232767	0.010714	0.589178	-0.798255	-0.046410	-1.093222	0.871407	0.123147	0.082667	0.467601
591	-1.908117	1.360743	11.141322	0.464646	-0.021178	0.662434	-0.805558	-0.048101	-1.091576	0.863838	0.132900	0.085088	0.478415
592	-1.190328	2.825295	10.574614	0.209568	0.034720	0.042931	-0.809249	-0.058365	-1.086074	0.862697	0.136237	0.087349	0.479128
593	-1.493364	2.683762	9.642088	-0.154863	0.107664	0.022900	-0.810045	-0.058742	-1.087154	0.862570	0.132853	0.087778	0.480228
594	-1.530971	1.401402	9.583211	-0.113719	0.088564	-0.305908	-0.807127	-0.056818	-1.088472	0.865528	0.129479	0.088796	0.475617
595	-1.215321	2.266545	10.640645	-0.067732	0.006616	-0.497380	-0.803125	-0.062208	-1.089499	0.870268	0.127477	0.089675	0.467271
596	-0.595986	2.212171	9.971651	-0.330335	-0.037925	-0.510983	-0.794892	-0.060545	-1.090886	0.875787	0.121133	0.086996	0.459082
597	-0.301745	1.729473	8.780811	-0.301143	-0.113352	-0.399996	-0.793972	-0.057012	-1.093207	0.880241	0.116237	0.083294	0.452467
598	-0.153705	1.598653	8.791155	-0.013196	-0.158342	-0.135953	-0.795439	-0.055147	-1.093669	0.881655	0.117180	0.080478	0.449973
599	-0.635464	2.053624	9.514302	-0.029946	-0.130611	-0.112772	-0.797424	-0.057941	-1.091985	0.882856	0.117621	0.078213	0.447899
600	-1.304141	2.143426	9.363128	-0.038089	-0.111418	-0.174414	-0.801409	-0.058134	-1.091811	0.884570	0.117640	0.076090	0.444868
601	-1.434588	2.320657	9.078573	0.014102	-0.134968	-0.211504	-0.801807	-0.058749	-1.088999	0.886535	0.118671	0.074410	0.440950
602	-1.384548	2.695363	8.875093	0.080510	-0.166340	-0.142560	-0.801933	-0.061336	-1.085985	0.887738	0.121318	0.072284	0.438154
603	-1.332935	2.778830	8.864012	0.122402	-0.161875	-0.092906	-0.806304	-0.066397	-1.080712	0.888410	0.124647	0.070853	0.436086
604	-1.680207	2.573482	8.866940	0.109860	-0.153117	-0.092805	-0.807626	-0.069249	-1.077154	0.889055	0.127766	0.069096	0.434146
605	-1.564213	2.997985	9.144104	0.316262	-0.120207	-0.201622	-0.810394	-0.077133	-1.072529	0.890078	0.133978	0.070439	0.429941
606	-1.785621	5.130266	10.822988	0.585751	0.159736	-0.209675	-0.807036	-0.090073	-1.067329	0.889922	0.142687	0.078647	0.426021
607	-0.893733	3.723863	9.647827	-0.108780	0.294123	-0.595677	-0.791595	-0.099336	-1.069688	0.894704	0.137153	0.084945	0.416508
608	1.007161	2.869708	7.647376	-0.124633	0.100468	-0.569894	-0.777238	-0.101166	-1.077584	0.899475	0.133072	0.087035	0.407014
609	1.851298	4.230100	10.363691	0.621987	0.169657	-0.014867	-0.765757	-0.120667	-1.069188	0.897496	0.142799	0.095344	0.406226
610	0.048389	2.964231	10.048333	0.002294	-0.038603	0.243117	-0.767875	-0.123752	-1.066839	0.895490	0.143579	0.093747	0.410723
611	1.023404	3.020663	9.139088	0.098978	-0.134968	0.111765	-0.769480	-0.120459	-1.062274	0.894458	0.146639	0.091879	0.412311
612	0.548627	3.249931	9.113162	0.155738	-0.030407	0.431860	-0.779181	-0.120318	-1.058658	0.890367	0.150427	0.091121	0.419899
613	0.598191	3.731491	9.433590	0.050790	-0.008932	0.319352	-0.782113	-0.117478	-1.057456	0.887446	0.152001	0.090404	0.425632
614	-0.189053	3.858011	9.569750	-0.065339	-0.042585	0.416185	-0.790641	-0.108863	-1.058159	0.884049	0.151917	0.087596	0.433251
615	-0.210911	3.609931	8.754971	-0.077930	-0.117246	0.337904	-0.797042	-0.100894	-1.057292	0.881449	0.152186	0.083787	0.439167
616	-0.391502	3.436740	8.794063	-0.039767	-0.049543	0.201470	-0.800911	-0.095948	-1.055339	0.879774	0.152223	0.081721	0.442885
617	-0.302319	3.273333	9.144643	-0.102478	-0.046446	0.055399	-0.804508	-0.092511	-1.055053	0.879578	0.150960	0.079801	0.444056
618	0.175126	3.643685	9.199825	-0.152356	-0.067721	-0.070554	-0.804125	-0.087661	-1.053152	0.880666	0.148735	0.077239	0.443102
619	0.326690	3.886711	8.851218	-0.152106	-0.049840	-0.110258	-0.805999	-0.082520	-1.055658	0.882068	0.146405	0.075299	0.441420
620	0.050648	3.891422	8.948621	-0.128168	-0.015408	-0.056859	-0.806541	-0.079149	-1.055544	0.882865	0.144160	0.073833	0.440814
621	-0.287227	3.829467	8.996490	-0.140096	0.011641	-0.076982	-0.806018	-0.076216	-1.055725	0.883822	0.141587	0.073001	0.439867
622	-0.435375	3.935990	8.798578	-0.163221	0.066457	-0.144745	-0.803900	-0.073437	-1.056872	0.885351	0.137870	0.072920	0.437981
623	-0.328979	4.034994	8.584464	-0.167882	0.139689	-0.159343	-0.799926	-0.069301	-1.057997	0.886883	0.133606	0.074378	0.435954
624	-0.089241	4.291798	8.618768	-0.111371	0.144511	-0.118531	-0.794484	-0.066765	-1.064171	0.887893	0.130158	0.076059	0.434649
625	-0.241823	4.556062	8.780583	-0.080007	0.179353	-0.006797	-0.791969	-0.063560	-1.065982	0.887756	0.127429	0.078612	0.435283
626	-0.849826	4.525598	8.665876	-0.074212	0.153356	0.109891	-0.788389	-0.060924	-1.068496	0.886642	0.124914	0.080183	0.437988
627	-1.177253	3.640903	8.359219	0.172758	0.037045	0.078210	-0.788918	-0.061124	-1.071457	0.885325	0.128092	0.082270	0.439345
628	-1.846809	2.837509	9.192005	0.460699	-0.021020	-0.065203	-0.788092	-0.071475	-1.066683	0.884621	0.136289	0.085883	0.437602
629	-1.788377	2.877444	9.530479	0.334111	-0.007190	-0.379382	-0.788320	-0.084583	-1.062793	0.886876	0.141830	0.089891	0.430413
630	-0.699310	3.484671	9.848159	0.262113	-0.029093	-0.521473	-0.783234	-0.097342	-1.061106	0.890529	0.145751	0.092875	0.420820
631	-0.617255	3.403810	11.531386	0.254215	-0.013603	-0.429509	-0.776156	-0.110193	-1.057426	0.893272	0.149761	0.096185	0.412777
632	-0.977439	3.241840	10.789822	-0.028335	-0.001997	-0.493871	-0.771078	-0.119860	-1.056179	0.897316	0.148281	0.097160	0.404224
633	-0.755059	2.687341	8.644138	-0.164494	0.045035	-0.502813	-0.763898	-0.121495	-1.059276	0.901634	0.144080	0.098278	0.395777
634	-0.319762	2.282605	8.872367	-0.017570	0.029539	-0.615698	-0.754582	-0.126878	-1.059825	0.906358	0.142272	0.100210	0.385010
635	-0.470987	2.474150	9.771321	-0.097920	-0.067625	-0.524623	-0.747129	-0.130794	-1.061382	0.910677	0.139987	0.099817	0.375644
636	-0.370185	2.747836	9.656813	-0.155753	-0.167146	-0.330974	-0.745402	-0.130511	-1.063277	0.913833	0.137701	0.096301	0.369695
637	-0.333223	2.767878	9.210090	-0.195394	-0.167343	-0.193182	-0.745146	-0.127456	-1.062375	0.916028	0.134990	0.092377	0.366248
638	-0.830450	2.642323	9.041730	-0.063319	-0.131712	-0.008533	-0.749406	-0.124573	-1.061695	0.916427	0.134733	0.089300	0.366107
639	-1.189732	2.907667	8.982971	-0.029871	-0.098504	0.025449	-0.752871	-0.121465	-1.059402	0.916425	0.134919	0.087260	0.366535
640	-1.852077	3.075281	9.026372	-0.007186	-0.079542	0.055838	-0.754469	-0.120209	-1.057594	0.916097	0.135421	0.085376	0.367613
641	-2.217636	2.932711	9.006602	-0.024351	-0.107286	0.020330	-0.754338	-0.119966	-1.056107	0.916131	0.135719	0.083308	0.367893
642	-1.873297	2.885532	8.781636	0.054698	-0.099670	0.027631	-0.756466	-0.119392	-1.054583	0.915868	0.137453	0.081585	0.368289
643	-1.447284	2.946690	9.013286	0.119321	-0.005385	0.049553	-0.755131	-0.121868	-1.051717	0.915124	0.139642	0.082414	0.369130
644	-1.383306	2.850723	8.715096	0.096316	-0.066007	0.227674	-0.756465	-0.120390	-1.047616	0.913195	0.142219	0.081056	0.373201
645	-1.996540	3.757189	9.026423	0.303408	-0.038469	0.226821	-0.761249	-0.120362	-1.044060	0.910622	0.148282	0.082217	0.376856
646	-2.948587	5.101871	10.712899	0.458091	0.238561	-0.064322	-0.756972	-0.129870	-1.036742	0.909235	0.154668	0.089973	0.375865
647	-0.819122	3.108633	9.435719	-0.401245	0.204929	-0.576817	-0.743680	-0.131174	-1.042052	0.914293	0.144633	0.092772	0.366800
648	0.681408	3.429398	7.787207	-0.109459	-0.002601	-0.280483	-0.737186	-0.124998	-1.049198	0.916588	0.142084	0.092505	0.362106
649	0.290958	3.653141	9.872459	0.186043	0.097270	-0.010130	-0.732786	-0.130464	-1.047270	0.915881	0.144692	0.095892	0.361981
650	0.398097	4.218315	10.535821	-0.020100	0.007014	-0.060925	-0.728537	-0.129410	-1.048631	0.916299	0.144111	0.095826	0.361173
651	0.623029	3.969845	9.596231	-0.080659	-0.188103	0.221409	-0.730009	-0.125854	-1.049577	0.915201	0.144414	0.091289	0.364990
652	0.074162	2.901430	8.605386	0.040457	-0.206852	0.406630	-0.741192	-0.118653	-1.047064	0.912382	0.147355	0.086395	0.371997
653	0.417476	3.723304	8.941889	0.069324	-0.128742	0.279796	-0.749968	-0.116593	-1.042590	0.910219	0.150100	0.083804	0.376759
654	-0.223193	3.541772	9.039137	-0.014065	-0.076933	0.311838	-0.756618	-0.114556	-1.039217	0.907943	0.150898	0.081133	0.382475
655	-0.209139	3.469221	9.194164	-0.063188	-0.104591	0.191269	-0.762219	-0.107688	-1.040010	0.906746	0.150920	0.078219	0.385897
656	0.312059	3.408248	8.868820	-0.106874	-0.123936	0.240412	-0.766487	-0.102185	-1.037496	0.905310	0.150268	0.074192	0.390294
657	0.504282	3.496700	8.907750	-0.164670	-0.031572	0.297356	-0.769164	-0.095364	-1.039132	0.903417	0.148070	0.071439	0.395992
658	0.176226	3.442214	9.042516	-0.187727	0.041018	0.229745	-0.771051	-0.086328	-1.040436	0.901990	0.144634	0.069785	0.400780
659	-0.034574	3.836504	9.240077	-0.246332	0.091743	0.207809	-0.771740	-0.076704	-1.050349	0.900789	0.139878	0.068850	0.405307
660	-0.425390	3.742022	9.199913	-0.266914	0.102310	0.239730	-0.771637	-0.066261	-1.053920	0.899333	0.134523	0.067631	0.410523
661	-0.365363	3.723661	8.908237	-0.246295	0.078324	0.137967	-0.769533	-0.058812	-1.057205	0.898634	0.129808	0.066657	0.413718
662	-0.223648	3.971361	8.540036	-0.240068	0.105799	0.179681	-0.769294	-0.049508	-1.060141	0.897516	0.124813	0.065879	0.417787
663	0.040220	4.347540	8.528445	-0.145771	0.201339	0.304286	-0.767455	-0.041566	-1.066369	0.894922	0.121182	0.067546	0.424108
664	-0.264450	4.570197	8.611291	-0.163837	0.226120	0.445896	-0.766156	-0.031123	-1.071164	0.891081	0.116888	0.068895	0.433087
665	-0.311671	4.404372	9.492063	-0.129343	0.193430	0.629680	-0.766853	-0.019497	-1.076707	0.885442	0.114148	0.069803	0.445073
666	-0.818454	3.128100	9.770168	0.045570	0.018363	0.791937	-0.771007	-0.007154	-1.079494	0.878044	0.115848	0.068494	0.459267
667	-0.949137	2.538232	9.168853	0.020363	0.026574	0.593944	-0.778073	0.001187	-1.081972	0.872301	0.117128	0.067848	0.469861
668	-0.591793	2.602973	9.164887	0.044210	0.055553	0.581746	-0.781954	0.010523	-1.082167	0.866482	0.118129	0.067640	0.480292
669	-0.850148	1.948070	12.228443	0.342204	-0.010724	0.525686	-0.790197	0.012045	-1.079197	0.860434	0.125145	0.069572	0.489031
670	-1.440659	2.903313	10.835930	-0.230318	0.080166	0.211631	-0.793397	0.016048	-1.079570	0.858692	0.120665	0.067940	0.493428
671	-1.355315	1.433615	8.625549	-0.485281	0.137359	0.038013	-0.789981	0.030207	-1.089790	0.859138	0.111193	0.065545	0.495199
672	-0.285044	0.817103	9.072235	-0.214561	0.013443	-0.248593	-0.788138	0.036427	-1.094188	0.861922	0.107021	0.063977	0.491472
673	-0.212484	1.731246	10.198865	-0.303569	-0.097663	-0.242591	-0.786027	0.041463	-1.096071	0.864944	0.102509	0.059923	0.487619
674	-0.268266	1.545705	9.779731	-0.473086	-0.159430	-0.104687	-0.788464	0.057150	-1.099848	0.866960	0.095722	0.052540	0.486268
675	-0.116067	1.087180	9.036870	-0.341028	-0.182365	0.004325	-0.793019	0.070324	-1.101797	0.867634	0.091589	0.046123	0.486513
676	-0.780691	0.919796	9.311396	-0.124321	-0.135660	-0.014000	-0.797685	0.075297	-1.100238	0.867990	0.090707	0.042364	0.486385
677	-0.896426	1.553714	9.664115	-0.267406	-0.093362	0.024712	-0.799564	0.081457	-1.098269	0.868205	0.086909	0.038194	0.487039
678	-1.120817	1.454858	8.582038	0.942871	-0.111219	-1.285269	-0.800583	0.066237	-1.093091	0.878612	0.103298	0.047436	0.463811
679	-0.552447	3.424232	9.930145	-0.434097	-0.206197	0.649237	-0.804296	0.063781	-1.092185	0.873482	0.098087	0.038587	0.475309
680	-1.391054	1.292185	8.692917	-0.322607	-0.192876	0.359995	-0.812326	0.083306	-1.092813	0.870664	0.094521	0.031222	0.481699
681	-1.709474	1.689346	8.593497	0.221449	-0.165033	-0.328531	-0.815636	0.078625	-1.086868	0.873409	0.099569	0.031335	0.475668
682	-1.588907	2.570338	9.365611	0.287786	-0.171715	-0.357621	-0.818121	0.064484	-1.078408	0.876189	0.105964	0.031561	0.469115
683	-1.761078	2.683720	9.277634	0.268562	-0.158188	-0.444200	-0.817417	0.050296	-1.071064	0.879781	0.111630	0.032593	0.460935
684	-1.444013	3.393477	9.801926	0.377564	-0.058380	-0.737729	-0.812190	0.034351	-1.064904	0.885553	0.118275	0.036463	0.447748
685	-0.687374	4.140315	10.096316	0.191622	0.077013	-0.628908	-0.807096	0.018884	-1.061151	0.890551	0.120288	0.041458	0.436727
686	0.310419	2.735809	8.705351	-0.095565	0.216856	-0.629042	-0.795919	0.012695	-1.058920	0.895919	0.116118	0.045769	0.426322
687	2.775383	2.868110	10.455276	0.323218	0.574999	-0.686143	-0.778896	0.007613	-1.061972	0.900268	0.116202	0.060733	0.415122
688	3.064817	5.281292	9.923630	0.029940	0.687669	0.339039	-0.758808	-0.000216	-1.070530	0.896348	0.111387	0.072344	0.422988
689	0.179057	0.636188	9.092654	-0.176473	0.287441	0.801703	-0.751550	0.017492	-1.080546	0.889321	0.106898	0.074396	0.438345
690	0.358257	1.425957	9.438807	0.275422	0.074017	0.419752	-0.752632	0.024313	-1.083815	0.884791	0.111731	0.077005	0.445792
691	-0.144901	2.259238	10.379889	0.310263	0.013348	0.583965	-0.756601	0.018306	-1.080461	0.878708	0.117935	0.078813	0.455799
692	0.396316	3.256976	10.037544	0.122913	-0.093612	0.029108	-0.756726	0.015430	-1.077052	0.878188	0.120963	0.077995	0.456148
693	0.649523	3.130445	9.613005	-0.355636	-0.262144	0.532182	-0.767113	0.023698	-1.079091	0.874424	0.117930	0.068906	0.465540
694	0.443611	2.194529	9.093831	-0.248885	-0.161139	0.329921	-0.778301	0.032737	-1.077326	0.872006	0.115497	0.062767	0.471515
695	0.469318	2.379489	9.194319	-0.184269	-0.035243	0.223056	-0.783366	0.038560	-1.081927	0.870259	0.112905	0.059901	0.475725
696	0.246935	2.375470	9.346389	-0.144894	-0.026484	0.097741	-0.784320	0.046914	-1.085014	0.869559	0.110720	0.057618	0.477795
697	0.441412	3.053805	9.222075	-0.135416	-0.024358	-0.056113	-0.786453	0.049506	-1.085983	0.870315	0.108574	0.056006	0.477102
698	0.164920	3.034202	9.023583	-0.100833	0.033894	0.008088	-0.785395	0.051484	-1.087816	0.870294	0.106473	0.055393	0.477685
699	0.396281	3.208311	8.952345	-0.103997	0.107454	-0.198382	-0.780068	0.047519	-1.091235	0.872170	0.103515	0.056672	0.474755
700	0.339722	3.430564	8.561402	-0.052332	0.201421	-0.026095	-0.775286	0.048458	-1.094221	0.872169	0.100627	0.059520	0.475029
701	0.020143	4.058259	8.017317	0.082799	0.330123	-0.007993	-0.768777	0.049452	-1.101398	0.871540	0.099132	0.066080	0.475630
702	0.060212	4.833405	8.720363	0.141732	0.397693	0.085395	-0.758668	0.045926	-1.104320	0.869770	0.097899	0.073968	0.477958
703	-1.431861	3.519927	9.844670	0.652883	0.171899	0.183157	-0.751467	0.037111	-1.105762	0.866261	0.108173	0.082889	0.480645
704	-1.871160	3.031387	10.378862	0.504111	0.118194	0.217814	-0.749536	0.012036	-1.095145	0.862713	0.116101	0.089083	0.484057
705	-3.223773	0.710577	10.932550	-0.385385	0.026980	0.218357	-0.751022	0.020665	-1.097410	0.861294	0.109704	0.085439	0.488710
706	-1.050044	0.021743	10.426763	0.276767	-0.190150	-0.621268	-0.751950	0.019490	-1.094072	0.866887	0.115237	0.086000	0.477317
707	0.407524	3.354311	10.364509	0.296931	0.060333	-0.598841	-0.748044	0.001363	-1.089178	0.871635	0.118808	0.091330	0.466686
708	-0.332799	2.097976	9.715816	-0.229971	0.114781	-0.467302	-0.740868	0.000638	-1.089150	0.876178	0.112844	0.092064	0.459459
709	-0.170496	1.212464	9.474740	-0.226845	0.029745	-0.191997	-0.736640	0.009018	-1.092430	0.878292	0.108209	0.090952	0.456751
710	-0.450138	0.945264	9.783494	-0.182213	0.010400	-0.114117	-0.735594	0.014946	-1.095483	0.879592	0.104677	0.089495	0.455359
711	-0.381451	1.427162	10.022669	-0.073938	-0.037630	0.067995	-0.736658	0.015548	-1.096259	0.879112	0.103720	0.087979	0.456798
712	-0.454245	1.595706	9.523317	-0.302251	-0.088486	0.319821	-0.739607	0.024620	-1.098088	0.876813	0.099743	0.082776	0.463031
713	-0.936122	1.400014	9.168210	-0.198366	-0.128789	0.401347	-0.746811	0.034634	-1.100107	0.873589	0.097937	0.077818	0.470314
714	-1.212594	1.445997	9.390454	-0.057232	-0.093384	0.311893	-0.754278	0.043791	-1.101074	0.870758	0.098269	0.074819	0.475948
715	-1.407996	1.330825	9.710275	-0.015481	-0.114055	0.227060	-0.758797	0.044179	-1.101279	0.868716	0.099156	0.072204	0.479883
716	-1.281086	1.512745	9.609295	0.040069	-0.144010	0.163356	-0.763183	0.044667	-1.099866	0.867131	0.101440	0.069544	0.482657
717	-1.578285	2.706507	9.752440	0.140037	-0.129924	0.059451	-0.769154	0.041638	-1.096125	0.866384	0.104884	0.068540	0.483405
718	-2.118473	2.934588	9.724516	0.006378	-0.080593	-0.184549	-0.770072	0.037405	-1.093827	0.868130	0.105491	0.067371	0.480295
719	-1.192813	2.582342	9.021436	-0.145004	-0.091536	-0.583101	-0.767402	0.032790	-1.090641	0.874040	0.102707	0.065712	0.470306
720	-0.321896	2.117483	8.688207	0.138429	-0.159070	-0.558054	-0.766059	0.027371	-1.087734	0.879039	0.105852	0.065153	0.460262
721	-0.072554	2.930464	9.905270	0.294105	-0.045001	-0.441139	-0.761905	0.014443	-1.077697	0.882434	0.110520	0.068079	0.452173
722	-0.518881	2.385854	9.395022	0.238893	0.087534	-0.572059	-0.757351	0.001778	-1.073444	0.886785	0.113123	0.072822	0.442168
723	0.013039	3.220855	9.684259	-0.133931	-0.020886	-0.483904	-0.751484	-0.005653	-1.072807	0.891303	0.109909	0.072420	0.433884
724	0.030691	2.483179	9.078983	0.020758	0.000952	-0.236580	-0.748014	-0.010748	-1.073953	0.893193	0.109890	0.072916	0.429899
725	0.078069	2.595738	9.445455	0.159726	0.021315	-0.113151	-0.746797	-0.018102	-1.072048	0.893725	0.112112	0.074942	0.427868
726	-0.232715	2.628940	9.464552	0.118043	0.032080	-0.167959	-0.746952	-0.010669	-1.072347	0.894738	0.113656	0.076682	0.425025
727	-0.202243	2.804267	9.478606	0.111640	0.041737	-0.129032	-0.744542	-0.016745	-1.072435	0.895459	0.114843	0.078671	0.422819
728	-0.270811	2.851579	9.550763	0.074155	0.013599	-0.010852	-0.743472	-0.019337	-1.070376	0.895252	0.116000	0.079347	0.422814
729	-0.269178	2.730212	9.301399	0.073714	0.020239	0.007765	-0.743596	-0.022410	-1.070608	0.894927	0.116929	0.080296	0.423068
730	-0.314565	2.826490	9.349827	0.102544	0.048067	0.078765	-0.743722	-0.024689	-1.068795	0.893831	0.118445	0.081620	0.424705
731	-0.479502	2.835635	9.359139	0.087282	0.051448	0.044295	-0.743453	-0.025933	-1.069780	0.893104	0.119430	0.083145	0.425662
732	-0.372636	2.961383	9.462564	0.074415	0.046746	0.086630	-0.742386	-0.027083	-1.069560	0.891999	0.120467	0.084187	0.427478
733	-0.206009	3.241136	9.511301	-0.119892	-0.003091	0.310208	-0.742931	-0.022891	-1.068612	0.889557	0.118700	0.082312	0.433386
734	-0.337461	3.034853	9.554557	-0.429709	-0.067579	0.510431	-0.748780	-0.021577	-1.071194	0.886057	0.112432	0.075949	0.443276
735	-0.344783	2.468996	8.266031	0.331826	0.025687	0.593038	-0.752261	-0.011878	-1.075420	0.879859	0.118827	0.077956	0.453487
736	-1.013833	2.784763	10.190398	0.222492	0.008973	0.297394	-0.757025	-0.018552	-1.072752	0.876470	0.123087	0.079203	0.458669
737	-0.417798	3.135320	9.305818	-0.144615	0.032082	0.029274	-0.757962	-0.015956	-1.075081	0.876430	0.120156	0.078333	0.459671
738	-0.604644	2.775095	9.252254	0.097054	0.017021	0.144923	-0.757969	-0.013723	-1.074740	0.874707	0.121894	0.078954	0.462380
739	-0.489320	3.100055	9.455531	0.008838	0.012556	0.008426	-0.757423	-0.019158	-1.070344	0.874514	0.121804	0.079212	0.462725
740	-0.467015	2.935383	9.339514	0.005390	0.009214	0.070284	-0.758754	-0.018288	-1.070301	0.873709	0.121893	0.079031	0.464250
741	-0.424331	2.984707	9.354894	-0.008237	-0.001687	0.039217	-0.757431	-0.016486	-1.070797	0.873292	0.121694	0.078811	0.465124
742	-0.409304	2.955848	9.326688	0.003914	-0.011794	0.020624	-0.757961	-0.016742	-1.071337	0.872985	0.121874	0.078370	0.465727
743	-0.426447	2.970105	9.359753	0.005075	0.000800	-0.020842	-0.757026	-0.018290	-1.071936	0.873089	0.121799	0.078468	0.465536
744	-0.313883	3.030401	9.319426	-0.002616	-0.008562	-0.004154	-0.758217	-0.019784	-1.072778	0.873023	0.121796	0.078082	0.465725
745	-0.370660	2.966262	9.351866	0.009178	-0.018173	-0.043064	-0.758215	-0.020320	-1.073872	0.873351	0.121948	0.077941	0.465094
746	-0.347709	3.029790	9.347277	0.023567	-0.004723	-0.006693	-0.758349	-0.020229	-1.071579	0.873240	0.122362	0.077873	0.465205
747	-0.387515	3.082471	9.352879	0.013340	-0.018443	-0.030677	-0.759676	-0.021045	-1.071321	0.873440	0.122623	0.077739	0.464782
748	-0.377414	3.063236	9.360555	0.033005	-0.021943	-0.026219	-0.759138	-0.023010	-1.071659	0.873514	0.123332	0.077505	0.464494
749	-0.410565	3.018938	9.326174	0.002122	-0.008310	-0.012957	-0.760202	-0.022724	-1.070830	0.873560	0.123341	0.077405	0.464422
750	-0.399886	2.968155	9.317256	0.005741	0.005900	-0.011087	-0.759136	-0.023719	-1.071278	0.873517	0.123339	0.077366	0.464510
751	-0.434597	3.008792	9.325513	0.026833	-0.001474	0.006620	-0.759269	-0.023703	-1.071814	0.873309	0.123753	0.077573	0.464757
752	-0.449124	3.013387	9.358730	0.016150	0.009170	0.004004	-0.760459	-0.025639	-1.071728	0.873095	0.123925	0.077651	0.465101
753	-0.460519	2.971910	9.324995	0.013757	0.022759	0.028843	-0.759266	-0.024534	-1.072245	0.872673	0.123923	0.078111	0.465814
754	-0.506828	2.988064	9.342709	0.016368	0.030612	-0.000264	-0.759000	-0.025155	-1.069845	0.872465	0.123892	0.078576	0.466135
755	-0.550873	3.009111	9.341199	0.018057	0.016355	0.001427	-0.760330	-0.024885	-1.068071	0.872298	0.123983	0.079043	0.466345
756	-0.565121	2.996717	9.355297	0.008741	0.020358	-0.019791	-0.758201	-0.025928	-1.067456	0.872306	0.123884	0.079307	0.466310
757	-0.587312	3.015734	9.354472	0.011329	0.006110	-0.018102	-0.760324	-0.026707	-1.067995	0.872354	0.123920	0.079592	0.466162
758	-0.527746	3.065362	9.346298	0.016130	-0.013977	-0.066855	-0.758465	-0.026500	-1.066664	0.872839	0.124196	0.079442	0.465206
759	-0.597229	3.039837	9.435825	-0.008971	-0.003421	-0.035025	-0.758193	-0.028556	-1.068886	0.873109	0.123940	0.079425	0.464769
760	-0.508800	3.080265	9.301033	-0.025934	-0.011408	-0.041336	-0.757132	-0.027905	-1.067801	0.873456	0.123497	0.078864	0.464330
761	-0.411583	3.057749	9.248825	0.001904	-0.015601	-0.005931	-0.758863	-0.026926	-1.066000	0.873447	0.123599	0.078669	0.464353
762	-0.426407	3.081761	9.310771	0.026388	-0.005426	0.022502	-0.758328	-0.028046	-1.066580	0.873062	0.124116	0.078541	0.464962
763	-0.547785	3.094124	9.321396	0.011810	0.006671	0.031400	-0.759261	-0.027197	-1.066004	0.872645	0.124250	0.078743	0.465675
