# Supplementary material for: Identification of Haptic Based Guiding Using Hard Reins
Source: PLoS One. 2015 Jul 22;10(7):e0132020. doi: 10.1371/journal.pone.0132020 (PMC4511788; doi:10.1371/journal.pone.0132020)
Supplement: S1 File — (ZIP) [file pone.0132020.s001.zip › MotionData1/Subject2/T9/fc9.txt]

// Start Time: 0
// Sample rate: 25.0Hz
// Scenario: 4.9
// Firmware Version: 2.6.1
Counter	Acc_X	Acc_Y	Acc_Z	Gyr_X	Gyr_Y	Gyr_Z	Mag_X	Mag_Y	Mag_Z	Quat_w	Quat_x	Quat_y	Quat_z
1218	8.727262	-1.339635	4.236586	-0.095300	0.099695	-0.027776	-0.617299	0.445547	-0.412113	-0.710863	0.349484	0.408567	0.453439
1219	8.861340	-1.294877	4.255919	-0.060316	0.055476	-0.066366	-0.618095	0.448448	-0.412838	-0.710225	0.349350	0.407754	0.455271
1220	8.839911	-1.207616	4.284291	-0.053188	0.039400	-0.048127	-0.618088	0.446654	-0.412874	-0.709677	0.349400	0.407053	0.456712
1221	8.870847	-1.331523	4.269705	-0.008014	0.015127	-0.028248	-0.618227	0.445807	-0.411575	-0.709423	0.349197	0.407017	0.457293
1222	8.715592	-1.245335	4.279361	-0.004497	-0.045656	0.002937	-0.617831	0.446091	-0.411835	-0.708994	0.349745	0.407614	0.457010
1223	8.781093	-1.298288	4.187504	0.050818	-0.081285	0.018390	-0.618894	0.444400	-0.410021	-0.708794	0.349967	0.409150	0.455775
1224	8.854705	-1.203802	4.160165	0.077267	-0.137679	0.028526	-0.622195	0.444526	-0.408092	-0.708402	0.350409	0.411607	0.453828
1225	8.820869	-1.194474	4.001270	0.105819	-0.146686	0.033643	-0.623124	0.442980	-0.406670	-0.708177	0.350565	0.414455	0.451460
1226	8.881431	-1.248054	3.970052	0.122974	-0.157285	0.031833	-0.624730	0.443619	-0.403886	-0.707955	0.350556	0.417570	0.448939
1227	8.911098	-1.179647	3.907385	0.123238	-0.175101	0.052713	-0.628822	0.442320	-0.402568	-0.707763	0.350871	0.420831	0.445940
1228	9.001325	-1.187808	3.696948	0.140738	-0.170101	0.059667	-0.629353	0.441059	-0.401538	-0.707796	0.350931	0.424086	0.442746
1229	8.996573	-1.170618	3.682774	0.118782	-0.147434	0.072877	-0.629639	0.440744	-0.398651	-0.707954	0.351226	0.426765	0.439675
1230	9.045360	-1.178956	3.507539	0.113636	-0.117393	0.061740	-0.630840	0.439431	-0.397677	-0.708228	0.351223	0.428995	0.437058
1231	9.115478	-1.259528	3.495086	0.087957	-0.087460	0.058430	-0.632047	0.440914	-0.395799	-0.708532	0.351305	0.430654	0.434861
1232	9.074138	-1.256622	3.483976	0.077700	-0.038158	0.041148	-0.633620	0.439800	-0.396335	-0.709037	0.350947	0.431579	0.433408
1233	9.074322	-1.234245	3.435863	0.058615	-0.022108	0.030779	-0.632816	0.438717	-0.397414	-0.709446	0.350644	0.432255	0.432307
1234	9.103271	-1.259800	3.529263	0.070981	0.019828	0.023892	-0.633222	0.440781	-0.397107	-0.710254	0.349728	0.432419	0.431559
1235	9.088762	-1.222075	3.641518	0.047464	0.051158	0.041490	-0.630958	0.440145	-0.399634	-0.711306	0.349045	0.431886	0.430911
1236	9.108243	-1.199143	3.747935	0.028242	0.058476	0.029356	-0.629764	0.440446	-0.400688	-0.712207	0.348436	0.431103	0.430702
1237	9.034745	-1.267452	3.835829	0.017382	0.084473	-0.005432	-0.628548	0.440783	-0.404502	-0.712931	0.347487	0.430160	0.431214
1238	8.813911	-1.170394	3.791464	-0.005316	0.078713	-0.012405	-0.625779	0.440950	-0.404650	-0.713408	0.346821	0.429087	0.432029
1239	8.966674	-1.252509	3.854564	-0.037186	0.028430	-0.024633	-0.627067	0.438902	-0.407442	-0.713105	0.346965	0.428601	0.432895
1240	9.000914	-1.232816	3.803205	-0.040659	0.042549	-0.031559	-0.627204	0.440003	-0.407288	-0.712869	0.346940	0.427878	0.434018
1241	9.005625	-1.266461	3.768718	-0.038496	0.061581	-0.021040	-0.625759	0.440287	-0.406767	-0.712870	0.346846	0.426882	0.435071
1242	9.049626	-1.200659	3.930869	-0.059700	0.032108	-0.027166	-0.626157	0.439724	-0.406249	-0.712434	0.347233	0.426100	0.436241
1243	9.015486	-1.233205	3.827076	-0.051207	0.048036	-0.041977	-0.625500	0.440838	-0.406495	-0.712045	0.347257	0.425329	0.437606
1244	9.037529	-1.190717	3.919183	-0.048220	0.060662	-0.068118	-0.626291	0.438053	-0.405230	-0.711569	0.346881	0.424521	0.439460
1245	8.921037	-1.159284	3.801254	-0.038352	0.027567	-0.076113	-0.626545	0.438343	-0.406537	-0.710791	0.346609	0.424389	0.441058
1246	8.930736	-1.155099	3.854360	-0.034843	0.004600	-0.063103	-0.627070	0.437090	-0.406163	-0.709984	0.346564	0.424469	0.442315
1247	8.952962	-1.106314	3.815799	-0.013953	-0.009764	-0.049251	-0.629048	0.435680	-0.405388	-0.709292	0.346501	0.424897	0.443063
1248	8.892514	-1.079240	3.609344	0.007543	-0.052046	-0.035491	-0.630362	0.434007	-0.405149	-0.708539	0.346590	0.425963	0.443175
1249	8.982352	-1.104794	3.655332	0.010289	-0.075101	-0.018102	-0.630782	0.434520	-0.402375	-0.707728	0.347030	0.427322	0.442818
1250	9.070286	-1.051916	3.634682	0.029416	-0.077124	-0.011178	-0.632366	0.433112	-0.401472	-0.707123	0.347239	0.428764	0.442225
1251	9.065240	-1.081107	3.644069	0.050299	-0.102034	0.006138	-0.633701	0.434463	-0.400121	-0.706564	0.347560	0.430693	0.440991
1252	9.019142	-1.054185	3.660045	0.068649	-0.081193	0.006134	-0.634774	0.433866	-0.397496	-0.706340	0.347400	0.432413	0.439790
1253	9.021641	-1.032923	3.711139	0.080427	-0.098659	-0.000057	-0.636491	0.432178	-0.396334	-0.705956	0.347207	0.434600	0.438403
1254	9.002544	-0.960405	3.753775	0.074499	-0.112806	0.012993	-0.639261	0.430064	-0.395173	-0.705558	0.347291	0.436770	0.436817
1255	9.372389	-1.005142	3.560572	0.064078	-0.084585	-0.002536	-0.640317	0.429357	-0.394653	-0.705150	0.347178	0.438630	0.435700
1256	9.148745	-0.959805	3.585754	0.063226	-0.046455	0.020214	-0.641909	0.428353	-0.392953	-0.705308	0.346905	0.439710	0.434573
1257	9.380413	-0.945643	3.222243	0.065239	0.011411	0.006447	-0.640986	0.428362	-0.392959	-0.705819	0.346020	0.440171	0.433981
1258	9.399378	-0.971147	3.538640	0.058520	0.078155	-0.014269	-0.640957	0.426463	-0.395626	-0.706738	0.344425	0.439689	0.434241
1259	9.496725	-0.985638	3.456280	0.057469	0.118134	-0.001925	-0.640119	0.423768	-0.400155	-0.708050	0.342650	0.438641	0.434568
1260	9.493738	-1.045896	3.639514	0.068525	0.189691	-0.003491	-0.636524	0.423303	-0.404265	-0.710103	0.340031	0.436588	0.435342
1261	9.352767	-1.047758	3.478092	0.112010	0.284296	-0.034774	-0.631969	0.421240	-0.412225	-0.712923	0.335745	0.433874	0.436772
1262	9.238706	-0.997998	3.457222	0.084629	0.358270	-0.055442	-0.629514	0.416809	-0.420218	-0.716049	0.330954	0.429881	0.439255
1263	8.736094	-0.767641	3.651293	0.179890	0.449471	-0.006715	-0.623462	0.414973	-0.433968	-0.720898	0.324453	0.425182	0.440745
1264	8.823608	-0.773786	3.700032	0.133544	0.474194	-0.003006	-0.614762	0.412348	-0.448805	-0.725693	0.318340	0.419540	0.442737
1265	8.514154	-0.770444	4.077696	0.108537	0.501878	0.026758	-0.604215	0.409189	-0.463666	-0.730678	0.312629	0.413167	0.444596
1266	8.486734	-0.808446	4.462785	0.114813	0.428310	0.031767	-0.596221	0.409123	-0.473978	-0.735147	0.307427	0.407733	0.445872
1267	8.435854	-0.750841	4.561635	0.111476	0.396541	0.052608	-0.587424	0.407694	-0.485112	-0.739399	0.302767	0.402699	0.446603
1268	8.295897	-0.880777	5.006127	0.124300	0.339084	0.032341	-0.579159	0.406809	-0.495968	-0.743113	0.298186	0.398609	0.447192
1269	8.422327	-0.914981	4.927657	0.164455	0.263407	0.045116	-0.573527	0.404792	-0.506696	-0.746480	0.293833	0.396018	0.446766
1270	8.149603	-0.905220	5.135069	0.191115	0.228132	0.055363	-0.567124	0.402473	-0.514806	-0.749852	0.289408	0.394007	0.445784
1271	8.276359	-0.867495	5.137521	0.227107	0.159383	0.073396	-0.562180	0.397904	-0.520848	-0.752971	0.285246	0.393329	0.443804
1272	8.179232	-0.805025	5.271408	0.226990	0.111929	0.090687	-0.557901	0.393458	-0.526225	-0.755901	0.281578	0.393155	0.441314
1273	8.242294	-0.812062	5.419975	0.227679	0.088016	0.054866	-0.555327	0.390953	-0.533522	-0.758263	0.277873	0.393628	0.439182
1274	8.316207	-0.657209	5.408365	0.214519	0.061810	0.060059	-0.554355	0.385900	-0.537179	-0.760422	0.274581	0.394256	0.436951
1275	8.126634	-0.621303	5.381778	0.181450	0.006605	0.035542	-0.552200	0.383214	-0.541454	-0.761694	0.272119	0.395645	0.435015
1276	8.190479	-0.538377	5.296736	0.148423	-0.040555	0.049461	-0.550209	0.381172	-0.542166	-0.762570	0.270634	0.397304	0.432891
1277	8.219541	-0.585851	5.176742	0.099343	-0.099501	0.044212	-0.551785	0.379082	-0.541933	-0.762615	0.270402	0.399541	0.430892
1278	8.209393	-0.658527	5.171099	0.050483	-0.102283	0.023418	-0.555873	0.378900	-0.541644	-0.762232	0.270733	0.401428	0.429606
1279	8.316688	-0.629760	5.120603	0.011854	-0.149976	0.018175	-0.557065	0.378602	-0.540853	-0.761163	0.272056	0.403816	0.428426
1280	8.394342	-0.655374	5.181400	-0.020759	-0.131443	0.020082	-0.560397	0.380178	-0.537117	-0.760121	0.273691	0.405550	0.427597
1281	8.358707	-0.527584	5.067817	-0.051657	-0.122558	0.027156	-0.562012	0.381499	-0.533661	-0.758991	0.275810	0.406921	0.426939
1282	8.445807	-0.599604	5.147106	-0.081809	-0.162268	0.009708	-0.564160	0.382946	-0.529674	-0.757261	0.278545	0.408651	0.426583
1283	8.541009	-0.590710	4.927111	-0.125439	-0.124635	-0.026681	-0.568026	0.384645	-0.525143	-0.755228	0.281349	0.409715	0.427326
1284	8.500876	-0.780680	5.014924	-0.112258	-0.110134	-0.065043	-0.570984	0.387165	-0.519288	-0.753092	0.283486	0.410801	0.428639
1285	8.425783	-0.744711	4.893681	-0.121362	-0.125522	-0.079033	-0.575899	0.388029	-0.515029	-0.750608	0.285798	0.412193	0.430122
1286	8.493088	-0.913779	4.763809	-0.118472	-0.130363	-0.105196	-0.580422	0.388476	-0.510255	-0.747904	0.287862	0.413747	0.431958
1287	8.637281	-0.808134	4.757139	-0.098236	-0.123153	-0.129646	-0.585187	0.386452	-0.506843	-0.745111	0.289386	0.415578	0.434004
1288	8.593671	-0.783018	4.714920	-0.079387	-0.116114	-0.140158	-0.589975	0.386062	-0.501558	-0.742423	0.290443	0.417446	0.436106
1289	8.476400	-0.866777	4.697065	-0.027123	-0.143178	-0.110740	-0.593699	0.384028	-0.496577	-0.740020	0.291239	0.420065	0.437145
1290	8.667391	-0.662116	4.700410	0.000472	-0.138153	-0.112543	-0.599246	0.381734	-0.494216	-0.737832	0.291526	0.422786	0.438029
1291	8.770462	-0.530868	4.605464	0.018528	-0.130107	-0.079425	-0.602557	0.378621	-0.490836	-0.736061	0.291788	0.425417	0.438286
1292	8.732114	-0.437811	4.561669	0.047589	-0.068007	-0.042715	-0.605326	0.377203	-0.490055	-0.735343	0.291353	0.427103	0.438141
1293	8.700761	-0.398181	4.514531	0.068391	-0.072601	-0.037565	-0.608480	0.373158	-0.489324	-0.734709	0.290726	0.429078	0.437691
1294	8.645355	-0.302902	4.502639	0.083919	-0.084140	-0.032428	-0.611114	0.369664	-0.488059	-0.734148	0.289982	0.431256	0.436984
1295	8.786019	-0.379688	4.532195	0.104008	-0.072163	-0.028933	-0.613746	0.367423	-0.487559	-0.733792	0.288892	0.433481	0.436101
1296	8.767383	-0.247774	4.471549	0.112126	-0.044319	-0.024534	-0.613606	0.364658	-0.487220	-0.733798	0.287453	0.435268	0.435262
1297	8.859776	-0.276813	4.391517	0.128739	-0.022364	0.013004	-0.614770	0.363293	-0.489342	-0.734370	0.285922	0.436736	0.433833
1298	8.767257	-0.274204	4.446961	0.148590	-0.003767	0.042641	-0.614628	0.360810	-0.489392	-0.735511	0.284177	0.437852	0.431917
1299	8.772388	-0.218957	4.496057	0.177335	0.030381	0.077540	-0.613928	0.358520	-0.493386	-0.737366	0.282028	0.438588	0.429409
1300	8.437375	-0.093902	4.423250	0.199413	0.069787	0.121135	-0.611250	0.356388	-0.497391	-0.740094	0.279579	0.438603	0.426290
1301	8.362370	0.424895	4.543751	0.194910	0.035537	0.135814	-0.607407	0.357847	-0.500545	-0.742562	0.277600	0.439072	0.422796
1302	8.674250	0.508737	4.622488	0.217260	-0.017708	0.117321	-0.607367	0.354854	-0.504022	-0.744556	0.275582	0.440535	0.419071
1303	8.494078	0.488635	4.604572	0.190428	-0.021587	0.155741	-0.606032	0.354894	-0.506134	-0.746624	0.274279	0.441696	0.415004
1304	8.843450	0.340547	4.773573	0.185304	-0.071000	0.180110	-0.603901	0.354393	-0.508525	-0.748460	0.273718	0.443321	0.410308
1305	8.462212	0.027695	4.603588	0.149597	-0.063052	0.197654	-0.603903	0.355780	-0.509024	-0.750245	0.273702	0.444513	0.405744
1306	8.300395	-0.186649	4.575218	0.131695	-0.174155	0.216578	-0.602590	0.356756	-0.508751	-0.751124	0.275087	0.447023	0.400387
1307	8.523600	-0.327944	4.446982	0.093656	-0.287001	0.186760	-0.603692	0.358616	-0.503843	-0.750467	0.277587	0.451148	0.395235
1308	8.785325	-0.537733	4.336252	0.090823	-0.372432	0.172631	-0.609150	0.361673	-0.498748	-0.748913	0.280742	0.456504	0.389766
1309	8.726747	-0.584825	4.249766	0.109542	-0.438332	0.188085	-0.613457	0.364686	-0.489324	-0.746875	0.284168	0.462942	0.383550
1310	8.685280	-1.058215	4.064803	0.077301	-0.478904	0.226485	-0.619877	0.368923	-0.479992	-0.744537	0.288795	0.469397	0.376734
1311	8.898152	-1.264722	4.134429	-0.017359	-0.478529	0.242518	-0.626705	0.373970	-0.469590	-0.741659	0.294881	0.475042	0.370571
1312	9.666244	-1.343490	4.515089	-0.141073	-0.391279	0.238024	-0.628935	0.382093	-0.458635	-0.738804	0.302144	0.478399	0.366077
1313	9.464292	-1.309459	4.667942	-0.189159	-0.246530	0.226330	-0.631682	0.391615	-0.449488	-0.736892	0.308860	0.479316	0.363114
1314	8.736432	-1.464397	4.096581	-0.229101	-0.145155	0.205698	-0.632324	0.400320	-0.439584	-0.735518	0.315288	0.478529	0.361408
1315	8.028888	-1.916756	3.404290	-0.291809	-0.094598	0.151003	-0.630314	0.409075	-0.431538	-0.733826	0.321674	0.476855	0.361435
1316	7.843761	-2.153524	2.347061	-0.326761	-0.099936	-0.027736	-0.632370	0.415876	-0.425079	-0.730509	0.326951	0.476147	0.364339
1317	8.983166	-2.873684	2.487247	-0.376964	0.015358	-0.129935	-0.633622	0.419235	-0.418694	-0.727195	0.331140	0.474013	0.369927
1318	11.317972	-2.854385	3.760492	-0.401535	0.013077	-0.450489	-0.637361	0.418706	-0.412631	-0.721218	0.332634	0.473810	0.380399
1319	10.892248	-0.820906	3.281106	-0.443851	0.136279	-0.361328	-0.644243	0.413733	-0.406896	-0.716724	0.334617	0.470849	0.390692
1320	9.936833	-1.065956	3.352958	-0.512179	0.215470	-0.561646	-0.649400	0.410601	-0.403503	-0.710799	0.334981	0.467474	0.404996
1321	8.616225	-0.194356	2.829275	-0.567861	0.287815	-0.603448	-0.654649	0.402253	-0.402579	-0.704642	0.335084	0.462782	0.420750
1322	7.987488	0.068449	2.820906	-0.524801	0.172881	-0.477547	-0.658362	0.399126	-0.398407	-0.698591	0.336597	0.459101	0.433472
1323	8.901552	0.006545	3.319502	-0.326622	0.034142	-0.439115	-0.663387	0.392800	-0.393501	-0.692800	0.336844	0.458766	0.442830
1324	9.795252	-0.219725	3.770223	-0.183942	0.028989	-0.158512	-0.667326	0.388202	-0.393301	-0.690376	0.337702	0.457820	0.446921
1325	9.402067	-0.459214	3.780738	-0.102844	0.065432	0.089040	-0.666552	0.390405	-0.392211	-0.691017	0.339368	0.455438	0.447103
1326	8.515200	-0.214398	3.843453	-0.031789	0.046896	0.029304	-0.665373	0.392767	-0.392436	-0.691442	0.339689	0.454321	0.447337
1327	8.331993	0.074276	3.783997	0.035009	-0.042269	0.006118	-0.664311	0.392234	-0.393112	-0.691303	0.339623	0.455210	0.446700
1328	8.746420	0.215595	3.853919	0.148598	-0.192800	0.015877	-0.667465	0.388883	-0.392629	-0.690656	0.339452	0.459115	0.443823
1329	9.203588	0.158337	3.847386	0.229425	-0.303918	0.086928	-0.669743	0.389359	-0.388397	-0.690127	0.339713	0.464779	0.438519
1330	9.276647	0.142183	3.714714	0.277045	-0.267568	0.191576	-0.670944	0.389879	-0.386801	-0.691137	0.340031	0.469604	0.431486
1331	8.806530	0.433118	3.453681	0.286627	-0.245327	0.226395	-0.673233	0.390198	-0.381126	-0.692660	0.340206	0.473952	0.424089
1332	8.684257	0.299903	3.302063	0.317159	-0.255142	0.280352	-0.672717	0.391576	-0.380445	-0.694701	0.340645	0.478266	0.415467
1333	9.298616	0.484555	3.249337	0.290558	-0.251539	0.330234	-0.672210	0.394326	-0.379211	-0.696928	0.341707	0.481957	0.406505
1334	9.513638	0.601217	3.069272	0.240062	-0.165082	0.354197	-0.666962	0.400173	-0.378870	-0.699787	0.343128	0.483791	0.398130
1335	9.962064	0.287159	3.022964	0.228394	-0.107291	0.344030	-0.663017	0.404643	-0.379862	-0.702959	0.343929	0.484820	0.390527
1336	10.993079	-0.602857	3.461062	0.136609	-0.048338	0.496495	-0.659344	0.412430	-0.381312	-0.707230	0.347207	0.483149	0.381891
1337	9.663210	-1.760166	2.901443	-0.008541	0.028288	0.599972	-0.650161	0.426759	-0.382540	-0.711907	0.352720	0.478574	0.373824
1338	8.848387	-1.793586	2.384670	-0.014301	-0.004140	0.467186	-0.640449	0.441373	-0.384161	-0.715188	0.357435	0.475234	0.367286
1339	9.412344	-1.863527	2.564355	0.041544	-0.048319	0.355345	-0.631769	0.448651	-0.385132	-0.717546	0.360433	0.473775	0.361598
1340	9.365443	-2.415663	2.480094	0.209454	-0.099411	0.303297	-0.626252	0.455204	-0.385831	-0.720247	0.361034	0.474541	0.354555
1341	8.946595	-2.580350	1.891770	0.340149	-0.116790	0.354277	-0.623093	0.457172	-0.386077	-0.723989	0.360229	0.476157	0.345470
1342	8.999120	-2.741779	1.960899	0.369662	-0.111831	0.355975	-0.619109	0.461009	-0.391551	-0.727967	0.359045	0.477764	0.335995
1343	9.108232	-3.177815	2.233048	0.329801	-0.053357	0.319688	-0.614456	0.462088	-0.396821	-0.731853	0.357626	0.478545	0.327855
1344	9.220435	-3.079805	2.503044	0.230689	-0.023207	0.281692	-0.609145	0.465534	-0.403101	-0.735072	0.357110	0.478398	0.321367
1345	9.162218	-3.008699	2.703953	0.145998	-0.048580	0.216433	-0.604274	0.469324	-0.404113	-0.736946	0.357369	0.478588	0.316468
1346	8.930635	-3.001392	3.101667	0.074465	-0.038736	0.182618	-0.600858	0.473506	-0.404580	-0.738218	0.358286	0.478347	0.312808
1347	8.424947	-2.960741	2.891162	0.070696	-0.045332	0.170314	-0.598365	0.475180	-0.404039	-0.739284	0.359202	0.478295	0.309301
1348	8.528452	-3.155879	2.895679	0.024850	-0.095351	0.149409	-0.597595	0.479878	-0.403689	-0.739433	0.360873	0.478812	0.306186
1349	8.617489	-3.354254	2.764887	-0.029867	-0.131016	0.111121	-0.596302	0.480407	-0.400796	-0.738586	0.363258	0.479793	0.303864
1350	8.771366	-3.299680	2.539344	-0.097570	-0.146362	0.065934	-0.597795	0.484213	-0.397292	-0.736841	0.366224	0.480920	0.302755
1351	9.173443	-3.329924	1.887965	-0.221729	-0.093036	0.014171	-0.597331	0.486621	-0.390807	-0.734341	0.370308	0.480867	0.303946
1352	9.439590	-3.300731	1.235729	-0.308348	0.110277	-0.087893	-0.598056	0.490677	-0.384544	-0.732526	0.373337	0.478038	0.309036
1353	9.424402	-3.312966	1.695964	-0.337051	0.345361	-0.240656	-0.596866	0.491806	-0.385581	-0.731693	0.373997	0.472719	0.318260
1354	10.783668	-3.661824	2.993767	-0.337329	0.446192	-0.453813	-0.598156	0.491003	-0.388611	-0.730382	0.371791	0.467412	0.331420
1355	9.518661	-1.958702	2.746989	-0.149575	0.460768	-0.548028	-0.602008	0.478069	-0.395149	-0.729777	0.365945	0.463774	0.344126
1356	8.691635	-2.747371	2.706438	0.016736	0.308449	-0.278591	-0.601392	0.469880	-0.402151	-0.730779	0.361006	0.461436	0.350304
1357	8.369375	-2.525097	2.612928	0.080679	0.284049	-0.305089	-0.602219	0.460297	-0.409301	-0.731736	0.355218	0.460086	0.355955
1358	8.121922	-1.946720	2.747947	0.100625	0.214904	-0.301952	-0.602772	0.452540	-0.418652	-0.732219	0.349451	0.459815	0.360984
1359	8.369411	-1.225716	2.771866	0.135434	0.038625	-0.279040	-0.607708	0.440521	-0.422009	-0.731408	0.344819	0.462225	0.363992
1360	8.719481	-1.286936	2.767750	0.209945	-0.105236	-0.283966	-0.612128	0.430989	-0.425058	-0.729759	0.339903	0.467265	0.365487
1361	9.839529	-1.087812	3.209613	0.307019	-0.212270	-0.216360	-0.619613	0.422764	-0.424772	-0.728162	0.335128	0.474134	0.364233
1362	10.508079	-1.078648	3.838382	0.483142	-0.183838	-0.077123	-0.624568	0.412799	-0.426774	-0.729015	0.328709	0.480845	0.359548
1363	9.819022	-1.150149	3.814539	0.622273	-0.164623	0.028842	-0.627917	0.402331	-0.431426	-0.731588	0.321229	0.487556	0.351966
1364	9.003147	-1.276042	3.758953	0.673397	-0.198944	0.086050	-0.633620	0.391591	-0.438170	-0.734469	0.313608	0.494630	0.342851
1365	8.223345	-1.151590	3.207298	0.747864	-0.248603	0.113465	-0.634711	0.379506	-0.444185	-0.737325	0.305550	0.502674	0.332130
1366	8.595883	-0.817548	2.564209	0.874746	-0.361517	0.121515	-0.637679	0.369575	-0.447383	-0.739672	0.296242	0.513006	0.319299
1367	9.265779	-0.398821	1.934827	1.019865	-0.287869	0.246960	-0.641672	0.357736	-0.453241	-0.744086	0.285588	0.522255	0.303357
1368	10.142967	-0.252919	1.669662	1.177867	-0.045528	0.407802	-0.640342	0.344639	-0.464683	-0.752540	0.272537	0.527610	0.284668
1369	10.878990	-0.599287	3.226455	1.231601	0.083379	0.593094	-0.633301	0.332637	-0.481797	-0.763126	0.259801	0.530034	0.263069
1370	8.474192	-0.752425	2.916623	1.220831	0.152794	0.613896	-0.622288	0.323203	-0.502306	-0.773993	0.246798	0.530763	0.241486
1371	7.020278	-1.405471	2.732674	1.133839	-0.012334	0.728660	-0.612508	0.315767	-0.518035	-0.782613	0.237066	0.532721	0.218002
1372	9.530302	-2.321685	3.513966	0.886738	-0.267850	0.764038	-0.605443	0.313182	-0.526419	-0.787038	0.232440	0.537035	0.195286
1373	10.033847	-2.699239	3.898904	0.869277	-0.249735	0.509562	-0.604995	0.309378	-0.530967	-0.790155	0.225297	0.541924	0.176677
1374	9.586994	-2.205175	3.470731	0.820806	-0.273830	0.521722	-0.605060	0.301010	-0.535338	-0.792536	0.218919	0.546721	0.158296
1375	9.417472	-2.416344	3.820316	0.786940	-0.210303	0.287363	-0.604991	0.292368	-0.539716	-0.794433	0.210371	0.551223	0.144131
1376	8.984144	-2.028877	3.801944	0.782026	-0.190188	0.138170	-0.606378	0.282730	-0.542920	-0.795887	0.200011	0.555873	0.132533
1377	8.330149	-1.960506	3.614630	0.626884	-0.235334	0.098260	-0.608964	0.272226	-0.544161	-0.795956	0.191874	0.560815	0.122983
1378	8.339260	-2.083509	3.535185	0.428074	-0.294070	0.042862	-0.614862	0.261663	-0.543276	-0.794333	0.186266	0.566386	0.116392
1379	8.542939	-2.216002	3.504380	0.237303	-0.278080	0.005129	-0.623687	0.251863	-0.539594	-0.792075	0.183347	0.571264	0.112509
1380	8.693677	-2.287398	3.257746	0.041938	-0.218441	-0.025504	-0.628976	0.247341	-0.535571	-0.789639	0.182888	0.574939	0.111654
1381	8.574360	-2.365237	2.925246	-0.122334	-0.110739	-0.118937	-0.632181	0.249189	-0.531305	-0.787680	0.183871	0.576763	0.114437
1382	8.871605	-2.736045	2.859830	-0.204933	-0.025692	-0.263165	-0.635643	0.248545	-0.526823	-0.785979	0.184135	0.577683	0.120884
1383	9.174660	-2.524235	2.788047	-0.176102	0.060662	-0.324037	-0.637228	0.240190	-0.522508	-0.785268	0.183223	0.577385	0.128104
1384	9.983727	-2.363846	2.582774	-0.153645	0.143018	-0.358652	-0.638529	0.235760	-0.522587	-0.785379	0.181138	0.576069	0.136063
1385	11.467445	-1.583694	2.884070	-0.077776	0.169209	-0.520887	-0.638986	0.225585	-0.526334	-0.785613	0.176123	0.574970	0.145608
1386	10.543990	0.225783	2.412993	-0.011566	0.172782	-0.319916	-0.639038	0.214459	-0.530892	-0.786576	0.172133	0.573363	0.151404
1387	10.039073	-0.469917	2.056390	-0.171961	0.197871	-0.170230	-0.637413	0.211348	-0.534777	-0.787727	0.172479	0.570267	0.156631
1388	8.546555	-0.240531	1.789042	-0.480802	0.250006	-0.090936	-0.632929	0.215702	-0.537089	-0.788557	0.178236	0.565132	0.164427
1389	8.190845	0.497345	1.633427	-0.750352	0.119049	-0.175265	-0.627687	0.226263	-0.538232	-0.786527	0.187834	0.561352	0.176005
1390	9.009310	0.268986	1.892147	-0.885186	0.013748	-0.207291	-0.630156	0.239144	-0.532439	-0.782467	0.199361	0.558737	0.189247
1391	10.306864	-0.328671	2.686612	-0.840939	-0.028294	-0.144466	-0.632250	0.251443	-0.524030	-0.778079	0.211104	0.556542	0.200721
1392	10.761195	-0.784391	3.153900	-0.668789	0.108155	0.071862	-0.631444	0.267380	-0.517148	-0.776644	0.221872	0.551849	0.207510
1393	9.262366	-0.761316	3.108948	-0.535895	0.167598	0.033028	-0.627028	0.281490	-0.515717	-0.776144	0.229949	0.546893	0.213618
1394	8.305267	-0.508173	2.911896	-0.489723	0.121216	-0.124421	-0.627880	0.290691	-0.512506	-0.774610	0.235679	0.543490	0.221481
1395	8.495302	-0.447907	3.022168	-0.485110	-0.037379	-0.155390	-0.628997	0.297111	-0.507901	-0.771135	0.241720	0.542672	0.228975
1396	9.021188	-0.390065	3.090748	-0.426888	-0.108010	-0.146089	-0.629588	0.302840	-0.502788	-0.767168	0.247209	0.543100	0.235339
1397	9.448402	-0.548243	3.233594	-0.350553	-0.115974	-0.130549	-0.633099	0.306981	-0.494531	-0.763489	0.251729	0.543902	0.240599
1398	9.157254	-0.388510	3.283757	-0.279855	-0.059545	-0.083555	-0.637627	0.309781	-0.490237	-0.760989	0.255379	0.543910	0.244621
1399	8.711429	-0.114258	2.975920	-0.196361	-0.049874	-0.062065	-0.640195	0.312295	-0.483596	-0.759095	0.257906	0.544057	0.247512
1400	9.081170	-0.141582	2.964568	-0.118077	-0.057996	-0.035216	-0.643508	0.312373	-0.481467	-0.757652	0.259598	0.544571	0.249027
1401	9.396414	-0.328989	2.983674	-0.070719	0.006226	0.121903	-0.642084	0.319292	-0.481603	-0.757924	0.261891	0.543526	0.248082
1402	9.878067	-0.364367	2.955094	-0.156665	0.049977	0.202604	-0.638818	0.325668	-0.480975	-0.758615	0.266217	0.540959	0.246973
1403	10.410934	-0.752509	3.176974	-0.170217	0.164630	0.237984	-0.634612	0.334302	-0.483463	-0.760616	0.270445	0.536383	0.246202
1404	10.247123	-1.318447	3.114588	-0.195381	0.214153	0.320224	-0.626207	0.345449	-0.484881	-0.763375	0.275796	0.530445	0.244587
1405	9.769532	-1.545536	2.507361	-0.253482	0.224951	0.339558	-0.618588	0.359928	-0.488330	-0.765954	0.282046	0.523925	0.243448
1406	9.750593	-1.425626	2.654788	-0.229589	0.218767	0.173727	-0.610175	0.369421	-0.489911	-0.767744	0.286326	0.518494	0.244439
1407	8.617760	-1.336720	2.079304	-0.025879	0.178191	0.021055	-0.604885	0.374917	-0.494573	-0.769491	0.285962	0.515582	0.245528
1408	8.507979	-1.824986	1.975612	-0.015704	0.039313	0.067766	-0.602639	0.375364	-0.495369	-0.770105	0.286726	0.514542	0.244894
1409	9.438991	-2.778364	2.294050	-0.132585	0.030737	0.091009	-0.601601	0.380071	-0.495546	-0.770032	0.289493	0.512989	0.245126
1410	10.119593	-2.387121	2.826283	-0.316690	0.068960	-0.036498	-0.600978	0.386688	-0.494236	-0.768678	0.293665	0.510608	0.249347
1411	9.586675	-1.896094	3.179733	-0.439944	0.103304	-0.147822	-0.598659	0.391212	-0.489826	-0.766302	0.298343	0.507769	0.256794
1412	8.654559	-1.526872	3.003127	-0.482816	0.089734	-0.241252	-0.601346	0.395273	-0.485520	-0.763015	0.302828	0.505355	0.265930
1413	8.376312	-1.716103	2.769567	-0.592618	0.043456	-0.187009	-0.603138	0.402494	-0.479317	-0.758741	0.309672	0.502725	0.275106
1414	8.810204	-2.013345	2.750470	-0.712568	-0.002493	-0.161395	-0.606826	0.411007	-0.467555	-0.753302	0.318855	0.499822	0.284685
1415	9.087828	-2.341778	3.039629	-0.741306	0.018285	-0.144600	-0.609326	0.420784	-0.456564	-0.747782	0.328396	0.496271	0.294435
1416	8.723739	-2.564125	3.233740	-0.719358	0.068371	-0.115769	-0.609593	0.432656	-0.445680	-0.742943	0.337581	0.491753	0.303734
1417	8.435349	-2.380726	3.117103	-0.664488	0.028522	-0.155358	-0.613924	0.441048	-0.435755	-0.737678	0.345694	0.488343	0.312805
1418	8.488343	-2.514814	2.908154	-0.618316	0.002838	-0.207881	-0.616290	0.449581	-0.424528	-0.732038	0.352748	0.485865	0.321907
1419	9.107679	-2.696356	3.038965	-0.473710	-0.014297	-0.305928	-0.621011	0.454228	-0.413623	-0.726511	0.356772	0.485173	0.330913
1420	9.085036	-2.918969	2.552047	-0.240353	-0.052467	-0.214241	-0.626867	0.453805	-0.406622	-0.722804	0.358563	0.485878	0.336020
1421	9.645181	-2.855034	2.481905	-0.159179	-0.008733	-0.156705	-0.630316	0.451931	-0.403085	-0.720488	0.359433	0.486063	0.339778
1422	10.561955	-2.427779	3.086678	-0.023249	0.208096	-0.351769	-0.633322	0.448330	-0.404581	-0.719877	0.354963	0.485431	0.346605
1423	10.720583	-1.834897	3.570884	0.167600	0.299566	-0.585864	-0.638072	0.434313	-0.413499	-0.719826	0.344786	0.486393	0.355521
1424	9.701585	-1.364076	3.274243	0.342633	0.201330	-0.517083	-0.642259	0.417580	-0.425631	-0.720368	0.333390	0.489478	0.361015
1425	9.270214	-1.151018	2.781177	0.357202	0.122979	-0.212151	-0.644622	0.403610	-0.436406	-0.722374	0.325291	0.491680	0.361404
1426	8.525468	-0.423095	2.290573	0.196276	0.116177	-0.131650	-0.647052	0.396339	-0.442053	-0.723807	0.320322	0.492306	0.362122
1427	7.916564	0.249177	1.897737	-0.043960	0.029195	-0.241269	-0.647930	0.392234	-0.445677	-0.722009	0.318374	0.493141	0.366269
1428	9.100738	0.524643	1.971158	-0.226886	-0.104753	-0.317719	-0.651764	0.387594	-0.442061	-0.717163	0.319269	0.495040	0.372397
1429	10.728030	0.144679	2.799847	-0.354651	-0.086853	-0.318740	-0.659458	0.384803	-0.434831	-0.711547	0.321811	0.495745	0.379969
1430	11.036867	-0.268322	3.028969	-0.425843	-0.030615	-0.049624	-0.661905	0.387163	-0.426880	-0.708064	0.327619	0.493272	0.384701
1431	9.841421	-0.792303	3.046703	-0.459533	-0.033423	0.099491	-0.663184	0.395063	-0.419353	-0.705364	0.335323	0.489636	0.387655
1432	8.649724	-0.746252	2.660834	-0.446528	-0.117643	0.136528	-0.662786	0.408199	-0.409631	-0.702206	0.343877	0.486921	0.389312
1433	8.300305	-0.577924	2.637403	-0.397328	-0.182834	0.047157	-0.663704	0.419105	-0.399287	-0.697940	0.351292	0.486151	0.391319
1434	8.554502	-0.367471	2.726539	-0.275330	-0.241899	-0.033596	-0.663312	0.428620	-0.387140	-0.693332	0.356716	0.487618	0.392775
1435	9.004460	-0.093394	2.177663	-0.099086	-0.249662	-0.068985	-0.666829	0.429835	-0.376838	-0.689535	0.359315	0.490899	0.393003
1436	9.214826	-0.062000	1.369358	0.110937	-0.206721	-0.011012	-0.674895	0.425270	-0.371612	-0.688167	0.359323	0.494718	0.390598
1437	9.867026	-0.076178	1.266921	0.282695	-0.054608	0.106775	-0.674478	0.423779	-0.373485	-0.690330	0.356857	0.497074	0.386025
1438	10.169679	0.209976	1.937142	0.358874	0.144755	0.264149	-0.669426	0.425425	-0.379535	-0.696298	0.353421	0.495961	0.379850
1439	12.301843	-0.714040	3.279122	0.168287	0.028125	0.488111	-0.660690	0.431817	-0.386833	-0.701270	0.355614	0.493575	0.371676
1440	8.542394	-0.959082	1.793436	-0.181123	0.244340	0.323443	-0.650950	0.442727	-0.390236	-0.704732	0.359539	0.486507	0.370670
1441	9.030571	-1.545762	1.783492	-0.400695	0.104717	0.298528	-0.642452	0.454786	-0.387299	-0.704868	0.367247	0.480109	0.371196
1442	9.332521	-1.408532	2.311170	-0.420843	0.144248	0.233317	-0.637263	0.468597	-0.383514	-0.704819	0.374354	0.473239	0.373008
1443	9.568061	-1.878799	2.507271	-0.246641	0.113248	0.224959	-0.630741	0.479805	-0.380316	-0.705527	0.379068	0.468329	0.373105
1444	8.862062	-2.059548	1.838182	-0.155506	0.051659	0.225294	-0.624759	0.491821	-0.375915	-0.706461	0.383007	0.464748	0.371791
1445	9.138146	-2.308451	1.741092	-0.088591	0.011010	0.218073	-0.620576	0.497920	-0.374510	-0.707306	0.386206	0.462494	0.369680
1446	9.555413	-2.461644	2.099740	-0.009055	0.052019	0.122093	-0.617300	0.503338	-0.374558	-0.708577	0.387103	0.460771	0.368457
1447	9.812634	-2.507245	2.512044	0.053521	0.082366	0.047031	-0.614121	0.504228	-0.376929	-0.709898	0.386208	0.459870	0.367979
1448	9.610846	-2.829686	2.851105	0.013799	0.157093	0.089233	-0.609884	0.506799	-0.380326	-0.712061	0.385700	0.457073	0.367817
1449	9.340280	-2.441554	3.085647	-0.066434	0.150724	-0.013558	-0.607497	0.509068	-0.383191	-0.712642	0.385461	0.454754	0.369810
1450	8.862537	-2.128321	3.229475	-0.104705	0.113835	-0.082565	-0.605651	0.508393	-0.382954	-0.712215	0.385384	0.453016	0.372835
1451	8.676693	-1.910433	2.987470	-0.231057	0.037073	-0.132187	-0.606972	0.507403	-0.382176	-0.709612	0.387231	0.451969	0.377131
1452	8.647207	-1.981745	2.873332	-0.422786	-0.030637	-0.175432	-0.609165	0.510862	-0.373547	-0.704669	0.391884	0.450580	0.383205
1453	8.982575	-2.121862	2.551234	-0.581463	-0.105857	-0.206520	-0.615328	0.513145	-0.362416	-0.697362	0.399032	0.449380	0.390533
1454	9.401017	-2.158471	2.463563	-0.718830	-0.065561	-0.261761	-0.622085	0.516709	-0.343894	-0.688870	0.407194	0.446741	0.400091
1455	9.352067	-2.266342	2.158067	-0.779954	0.038037	-0.261288	-0.626576	0.521861	-0.329038	-0.680511	0.415293	0.442227	0.410940
1456	9.195172	-2.556010	1.692666	-0.807626	0.100065	-0.295920	-0.631339	0.528110	-0.313763	-0.672113	0.422808	0.436643	0.422895
1457	9.475318	-2.840007	2.132524	-0.860545	0.253019	-0.337122	-0.634091	0.530124	-0.300559	-0.663901	0.429301	0.428917	0.436997
1458	10.567010	-2.811626	3.110153	-0.882324	0.425566	-0.378262	-0.636947	0.533849	-0.291657	-0.656482	0.433983	0.418732	0.453159
1459	9.176830	-1.243733	3.116162	-0.814912	0.354284	-0.562215	-0.645314	0.528668	-0.281578	-0.646982	0.436735	0.411650	0.470341
1460	8.490594	-1.341515	2.612451	-0.700349	0.194909	-0.472388	-0.651961	0.524348	-0.272808	-0.637887	0.440036	0.406626	0.483864
1461	8.868936	-1.572388	2.561682	-0.547756	0.127721	-0.500853	-0.658991	0.519210	-0.265104	-0.629034	0.441722	0.404220	0.495786
1462	8.941964	-1.595717	2.419224	-0.459702	0.109527	-0.497660	-0.668522	0.513497	-0.257524	-0.620822	0.442382	0.402662	0.506697
1463	9.153147	-1.267335	2.414178	-0.359160	-0.018338	-0.421559	-0.676202	0.505866	-0.249733	-0.613031	0.443667	0.403119	0.514633
1464	9.221944	-1.176768	2.292810	-0.198947	-0.099247	-0.251293	-0.683628	0.499611	-0.241391	-0.607821	0.445121	0.404527	0.518439
1465	9.650082	-0.830557	2.043292	-0.047195	-0.094313	-0.147023	-0.689188	0.497159	-0.237456	-0.604938	0.445552	0.406672	0.519761
1466	10.283784	-1.041959	2.229038	0.065701	-0.055479	-0.023259	-0.691189	0.495991	-0.234047	-0.604784	0.445174	0.408249	0.519027
1467	9.707281	-0.957068	2.463908	0.074752	0.050115	-0.012615	-0.692353	0.496013	-0.236667	-0.605545	0.443726	0.408725	0.519005
1468	8.976630	-0.706794	2.130831	0.050699	0.066922	-0.051891	-0.690596	0.493043	-0.240682	-0.605958	0.442021	0.408919	0.519824
1469	9.172194	-0.468150	2.570398	0.008477	0.071142	-0.082276	-0.689265	0.493632	-0.242520	-0.605569	0.440577	0.409078	0.521376
1470	9.604406	-0.558550	2.946545	0.035013	0.091423	-0.063026	-0.689891	0.491454	-0.245450	-0.605922	0.438712	0.408908	0.522671
1471	9.742850	-0.534561	3.304471	0.188595	0.120712	-0.007544	-0.689714	0.487777	-0.249336	-0.608296	0.435143	0.409682	0.522290
1472	9.691696	-0.507068	3.492489	0.248818	0.126171	0.056834	-0.689248	0.486501	-0.257252	-0.612034	0.431286	0.410261	0.520665
1473	9.243922	-0.476031	3.667927	0.250893	0.141831	0.065523	-0.687189	0.484427	-0.266246	-0.615868	0.427274	0.410752	0.519063
1474	8.741296	-0.266475	3.767269	0.175951	0.084865	0.065481	-0.684101	0.487046	-0.274366	-0.618700	0.424789	0.410988	0.517545
1475	8.745467	0.022985	3.710760	0.081587	-0.009205	-0.013044	-0.683678	0.485704	-0.277156	-0.619034	0.423717	0.412226	0.517040
1476	8.963383	-0.140570	3.843836	0.019108	-0.064936	-0.000756	-0.684214	0.483879	-0.275217	-0.618609	0.424174	0.413252	0.516355
1477	9.162344	-0.308383	3.497860	0.067456	-0.122222	0.059171	-0.685568	0.484365	-0.270991	-0.618644	0.424995	0.415112	0.514141
1478	9.425144	-0.370362	3.190658	0.117656	-0.088766	0.124584	-0.685329	0.487524	-0.269484	-0.620139	0.425513	0.416375	0.510880
1479	9.422691	-0.409570	3.006133	0.155279	0.004405	0.180565	-0.683481	0.487130	-0.269637	-0.623198	0.424930	0.416526	0.507508
1480	9.204262	-0.294425	3.080616	0.231960	0.103074	0.204999	-0.679224	0.489454	-0.275405	-0.628051	0.422721	0.415862	0.503903
1481	9.528121	-0.203246	3.364997	0.264453	0.133961	0.217247	-0.675487	0.493731	-0.283103	-0.633435	0.419707	0.415167	0.500242
1482	10.678015	-0.677596	4.099252	0.241043	0.092654	0.269769	-0.666474	0.495565	-0.289967	-0.638866	0.417984	0.414147	0.495603
1483	8.479645	-1.036101	3.101324	0.004341	0.215457	0.284450	-0.662762	0.501190	-0.295140	-0.643365	0.417982	0.409209	0.493883
1484	8.635163	-0.704421	2.840947	-0.171697	0.162365	0.089415	-0.656416	0.504754	-0.299059	-0.644091	0.419343	0.404690	0.495504
1485	9.010683	-0.931999	3.153494	-0.181286	0.137495	0.056311	-0.655663	0.509008	-0.296351	-0.644109	0.420605	0.400812	0.497559
1486	8.977193	-1.695138	3.041706	-0.124650	0.080768	0.131073	-0.652236	0.509737	-0.296756	-0.644964	0.422484	0.397444	0.497561
1487	8.827871	-1.888164	2.831749	-0.138773	0.031920	0.136204	-0.650696	0.515520	-0.294287	-0.645277	0.424901	0.394652	0.497319
1488	9.442068	-1.714209	2.868464	-0.116241	-0.003301	0.080291	-0.649149	0.518260	-0.291352	-0.645016	0.427096	0.392874	0.497186
1489	9.577728	-1.783036	3.060481	-0.101554	-0.024828	0.050561	-0.649581	0.522365	-0.288770	-0.644333	0.428938	0.391908	0.497248
1490	9.023759	-1.678664	2.832628	-0.089184	-0.094054	0.015339	-0.650279	0.523131	-0.284412	-0.642938	0.431171	0.392119	0.496956
1491	9.003531	-1.818787	2.787515	0.001864	-0.119387	-0.079191	-0.650977	0.522369	-0.279296	-0.641104	0.431621	0.394508	0.497043
1492	9.323400	-2.040640	2.844766	0.029260	-0.111970	-0.018119	-0.655486	0.519783	-0.274845	-0.640247	0.432246	0.396409	0.496092
1493	9.538563	-2.248502	3.035388	-0.039563	-0.035590	0.038180	-0.655236	0.520597	-0.273516	-0.639883	0.433346	0.396282	0.495703
1494	9.536479	-2.093642	3.521913	-0.119265	0.029306	0.003694	-0.657869	0.518909	-0.273136	-0.639073	0.434639	0.394711	0.496868
1495	8.973267	-1.819252	3.732539	-0.151894	0.046198	0.008956	-0.658815	0.519974	-0.270742	-0.638108	0.436124	0.392640	0.498445
1496	8.564331	-1.798621	3.940830	-0.178451	-0.018186	0.009660	-0.656757	0.522276	-0.265585	-0.636457	0.438686	0.391025	0.499577
1497	8.510845	-1.894180	3.403163	-0.212221	-0.069909	-0.012198	-0.658655	0.523426	-0.259765	-0.633854	0.441906	0.389968	0.500873
1498	8.960509	-2.132402	2.643605	-0.300427	-0.069144	-0.019701	-0.660561	0.524007	-0.252642	-0.630407	0.446274	0.388021	0.502858
1499	9.374165	-2.260095	2.014785	-0.386273	0.101868	-0.073845	-0.662240	0.526478	-0.241933	-0.626914	0.449492	0.383570	0.507750
1500	9.409465	-2.395597	2.387351	-0.446803	0.299480	-0.165544	-0.662542	0.528221	-0.238085	-0.623427	0.450787	0.376757	0.515931
1501	9.946086	-2.319022	3.828861	-0.400294	0.260469	-0.383767	-0.665709	0.527629	-0.237416	-0.617712	0.450144	0.372864	0.526094
1502	8.849221	-1.420648	3.564320	-0.282099	0.229358	-0.330387	-0.671363	0.520233	-0.235682	-0.613332	0.448762	0.370035	0.534333
1503	9.281085	-1.629112	3.640966	-0.229330	0.052955	-0.367587	-0.675958	0.511605	-0.233979	-0.607664	0.448236	0.370256	0.541055
1504	9.017259	-1.023782	3.326374	-0.191451	-0.003528	-0.341797	-0.685683	0.499053	-0.231660	-0.602161	0.448086	0.371298	0.546589
1505	8.574738	-0.617424	2.923486	-0.181689	-0.037310	-0.193752	-0.692043	0.495467	-0.226033	-0.598072	0.449188	0.371537	0.550000
1506	9.062088	-0.410844	3.401863	-0.038484	-0.157542	-0.184858	-0.696977	0.492969	-0.218028	-0.594467	0.450035	0.374669	0.551090
1507	9.878878	-0.900548	3.807025	0.192383	-0.193926	-0.010129	-0.700149	0.488478	-0.214808	-0.594566	0.449729	0.379230	0.548105
1508	9.604998	-1.053132	4.208282	0.275471	-0.127664	0.277639	-0.699619	0.489461	-0.215712	-0.599052	0.449976	0.381272	0.541563
1509	8.562701	-0.840882	3.823750	0.339045	-0.153927	0.271958	-0.696481	0.496397	-0.215729	-0.603810	0.449527	0.384354	0.534426
1510	8.057853	-0.675278	3.508465	0.345375	-0.287609	0.227848	-0.693847	0.497670	-0.216117	-0.607063	0.450190	0.389466	0.526421
1511	8.674341	-0.571562	3.309256	0.405489	-0.401071	0.185566	-0.693486	0.499842	-0.212922	-0.609468	0.450761	0.396932	0.517502
1512	9.343534	-0.574789	3.301016	0.468426	-0.334930	0.267667	-0.693646	0.501047	-0.210006	-0.613707	0.450637	0.403434	0.507476
1513	9.284930	-0.282501	2.817416	0.487145	-0.228704	0.287059	-0.690086	0.503166	-0.211041	-0.619077	0.449092	0.408616	0.498090
1514	9.345608	-0.376349	2.475688	0.508614	-0.134285	0.275069	-0.687155	0.505188	-0.215754	-0.625198	0.446379	0.412863	0.489304
1515	9.736971	-0.427114	2.591835	0.490639	-0.064639	0.291087	-0.683945	0.505431	-0.221556	-0.631785	0.443064	0.415932	0.481188
1516	10.980780	-1.515183	3.213485	0.433500	-0.122069	0.380374	-0.678644	0.508307	-0.226401	-0.638183	0.441924	0.418265	0.471678
1517	8.992991	-2.110999	1.999078	0.190121	0.031862	0.309738	-0.674135	0.513533	-0.232114	-0.642967	0.441608	0.416994	0.466576
1518	9.836341	-2.687840	2.140879	0.077731	-0.090921	0.161626	-0.669434	0.518511	-0.229026	-0.644353	0.442830	0.417477	0.463059
1519	9.087348	-2.585104	2.212913	0.340234	-0.070782	0.103222	-0.666787	0.517303	-0.229726	-0.647649	0.439829	0.420695	0.458386
1520	8.863233	-2.675061	1.960145	0.554081	-0.130869	0.262896	-0.661862	0.518261	-0.236053	-0.653735	0.436060	0.425143	0.449151
1521	9.162044	-3.143535	2.164495	0.533063	-0.112940	0.236938	-0.660640	0.520133	-0.241151	-0.659445	0.432018	0.429376	0.440600
1522	9.650036	-2.850594	2.515755	0.513326	-0.070250	0.190935	-0.656094	0.519723	-0.248816	-0.664873	0.427512	0.433168	0.433062
1523	9.348821	-2.707666	2.776569	0.479319	-0.036297	0.164031	-0.653152	0.519957	-0.254090	-0.669996	0.422809	0.436420	0.426469
1524	8.410015	-2.614897	2.799577	0.504119	-0.086207	0.174129	-0.649905	0.516369	-0.262597	-0.674906	0.418316	0.440396	0.419005
1525	8.447819	-2.809488	2.805619	0.517218	-0.160558	0.172161	-0.646683	0.515380	-0.269213	-0.679196	0.414145	0.445435	0.410810
1526	8.668841	-2.847367	2.986418	0.476330	-0.243989	0.159000	-0.644427	0.515704	-0.271194	-0.682184	0.411102	0.451336	0.402388
1527	9.096818	-2.477397	3.003592	0.400549	-0.267152	0.109464	-0.644683	0.513213	-0.270979	-0.683915	0.408740	0.457256	0.395106
1528	9.068837	-2.683682	3.020672	0.309663	-0.228687	0.043564	-0.644942	0.512662	-0.271251	-0.684628	0.406734	0.462475	0.389831
1529	8.790686	-2.458915	2.667093	0.207498	-0.181229	-0.024109	-0.645210	0.513208	-0.270975	-0.684465	0.405069	0.466709	0.386795
1530	8.800428	-2.497958	2.458075	0.069366	-0.097496	-0.056611	-0.646425	0.513152	-0.267550	-0.683616	0.404391	0.469041	0.386183
1531	8.857511	-2.777145	2.196118	-0.054833	0.029449	-0.068064	-0.647209	0.510377	-0.267073	-0.682957	0.404290	0.468690	0.387878
1532	8.983500	-2.884346	2.133568	-0.088632	0.121974	-0.154898	-0.646407	0.508735	-0.267637	-0.682101	0.403161	0.467575	0.391882
1533	10.316183	-3.290982	2.968683	-0.110343	0.196334	-0.232870	-0.647696	0.506685	-0.270298	-0.681258	0.400992	0.465798	0.397649
1534	11.636211	-2.513242	3.835481	0.011947	0.170791	-0.459955	-0.652911	0.497694	-0.273067	-0.679168	0.395244	0.467211	0.405250
1535	9.915428	-1.511018	2.785360	0.293897	0.198092	-0.298841	-0.658334	0.488093	-0.282419	-0.680951	0.386879	0.469129	0.408104
1536	8.883506	-1.678435	2.041665	0.285728	0.192136	-0.124532	-0.660346	0.482530	-0.291716	-0.683858	0.380300	0.469790	0.408665
1537	8.269297	-1.049251	1.817832	0.111010	0.234184	-0.143256	-0.659588	0.476581	-0.301040	-0.685765	0.375572	0.468476	0.411342
1538	8.294953	-0.405852	1.787658	-0.031813	0.102606	-0.202590	-0.661250	0.474978	-0.306581	-0.684726	0.373340	0.468304	0.415282
1539	9.396451	-0.053346	2.203077	-0.094734	-0.044315	-0.237576	-0.663449	0.468353	-0.308536	-0.681634	0.372817	0.469837	0.419089
1540	10.765234	-0.571950	2.817841	-0.035952	-0.064116	-0.152050	-0.669518	0.464118	-0.305947	-0.679433	0.372452	0.471553	0.421056
1541	10.409520	-1.045878	2.925851	0.037511	0.003098	0.085176	-0.669804	0.465469	-0.303815	-0.680457	0.372752	0.471156	0.419578
1542	9.158936	-1.019936	2.867940	0.024183	0.017282	0.099013	-0.669541	0.468249	-0.305076	-0.681561	0.373267	0.470382	0.418196
1543	8.308732	-0.750940	2.910781	0.006785	-0.021489	0.035119	-0.668744	0.470627	-0.306875	-0.681707	0.373705	0.470429	0.417513
1544	8.241724	-0.528584	3.051090	-0.001175	-0.139094	-0.034132	-0.669552	0.472538	-0.305780	-0.680049	0.374598	0.472581	0.416986
1545	8.844049	-0.695983	3.233345	0.030687	-0.233851	-0.036126	-0.673810	0.471739	-0.300507	-0.677773	0.375774	0.476235	0.415473
1546	9.253103	-0.662690	3.197735	0.068355	-0.178956	0.002359	-0.677657	0.469440	-0.296450	-0.676542	0.376395	0.479218	0.413483
1547	9.261465	-0.572490	2.716975	0.103722	-0.057823	0.061901	-0.678590	0.468582	-0.294883	-0.677294	0.376026	0.480343	0.411275
1548	8.780359	-0.222259	1.711261	0.099713	0.091691	0.126764	-0.676712	0.470040	-0.299468	-0.679911	0.375173	0.478978	0.409324
1549	9.566417	-0.503489	2.386450	0.023340	0.230435	0.206041	-0.672483	0.476904	-0.303964	-0.683960	0.374890	0.474466	0.408091
1550	9.685571	-0.408798	2.951644	-0.024727	0.396340	0.227600	-0.665046	0.483176	-0.313620	-0.689314	0.374174	0.467131	0.408203
1551	10.870454	-1.147861	3.669215	-0.045917	0.342360	0.304535	-0.655777	0.489166	-0.321455	-0.694617	0.374770	0.459729	0.407067
1552	11.489390	-3.098097	3.714320	-0.098122	0.276722	0.371093	-0.643509	0.499720	-0.327513	-0.699371	0.377306	0.452303	0.404897
1553	9.690070	-2.486990	3.411067	-0.088714	0.211586	0.164682	-0.637423	0.505789	-0.333089	-0.701946	0.378280	0.447341	0.405046
1554	7.636383	-1.780454	2.577507	0.158787	0.140750	0.097067	-0.631045	0.508986	-0.340696	-0.705140	0.375807	0.445930	0.403353
1555	7.514863	-1.860723	2.027101	0.333859	-0.178615	0.104358	-0.629927	0.506596	-0.347324	-0.706881	0.373445	0.450310	0.397591
1556	9.423620	-2.432020	2.597164	0.304224	-0.316550	0.074757	-0.633737	0.502827	-0.347108	-0.706827	0.372347	0.456651	0.391437
1557	10.880317	-2.099275	2.987146	0.186362	-0.181710	0.086146	-0.636364	0.501010	-0.347388	-0.707213	0.371932	0.460008	0.387181
1558	9.449557	-2.036046	3.209964	0.086020	-0.048465	0.020298	-0.636235	0.500035	-0.346619	-0.707511	0.371316	0.461220	0.385783
1559	8.058639	-1.904991	2.975189	0.076322	-0.126385	0.005917	-0.640841	0.497918	-0.346628	-0.706959	0.371284	0.463514	0.384074
1560	8.107838	-1.822371	2.929223	-0.005786	-0.226354	0.012849	-0.645890	0.498084	-0.341856	-0.704855	0.373262	0.466580	0.382306
1561	8.656996	-1.949156	2.992216	-0.163452	-0.235157	-0.079076	-0.649230	0.496869	-0.335809	-0.700840	0.376642	0.469174	0.383197
1562	8.839523	-2.345206	3.103429	-0.314740	-0.136691	-0.052117	-0.652476	0.498653	-0.326549	-0.696726	0.381632	0.469080	0.385868
1563	8.562645	-2.292031	2.899924	-0.424396	-0.047792	-0.088230	-0.656654	0.500275	-0.316234	-0.692367	0.387107	0.467045	0.390699
1564	8.528029	-2.526514	2.178241	-0.467822	-0.001337	-0.124594	-0.660829	0.500511	-0.305421	-0.687658	0.392470	0.464347	0.396831
1565	9.767116	-2.816841	2.445733	-0.472148	0.021420	-0.253385	-0.666179	0.500893	-0.296173	-0.682139	0.396492	0.462175	0.404814
1566	10.007322	-2.536281	2.352166	-0.402482	0.133064	-0.275943	-0.671085	0.497050	-0.290956	-0.677838	0.398391	0.459261	0.413399
1567	10.459729	-2.482265	2.824336	-0.370923	0.280141	-0.319162	-0.674255	0.492842	-0.288256	-0.674812	0.398251	0.454813	0.423285
1568	11.271704	-1.693080	3.269609	-0.221158	0.212952	-0.459303	-0.680416	0.484500	-0.288508	-0.670996	0.395278	0.453701	0.433216
1569	9.607493	-0.951810	2.505029	-0.064445	0.247060	-0.339634	-0.687074	0.474257	-0.291686	-0.669789	0.391005	0.452412	0.440252
1570	8.580709	-1.043260	1.912421	-0.208554	0.197170	-0.194716	-0.689138	0.467361	-0.293911	-0.668153	0.390334	0.449453	0.446321
1571	7.885471	-0.117293	1.694686	-0.499197	0.182062	-0.188885	-0.690589	0.466651	-0.293520	-0.664163	0.393758	0.443964	0.454684
1572	9.376527	0.305151	2.288546	-0.682921	0.044988	-0.295833	-0.695418	0.467584	-0.283739	-0.656381	0.399774	0.439459	0.464995
1573	10.653853	-0.010339	3.046332	-0.683545	0.035315	-0.319172	-0.701568	0.464887	-0.271918	-0.648149	0.405637	0.435144	0.475407
1574	10.295118	-0.990096	3.239222	-0.569015	0.122850	-0.116845	-0.704562	0.465546	-0.260842	-0.643339	0.410883	0.429025	0.482937
1575	8.845873	-1.220442	3.242785	-0.497859	0.073715	-0.009233	-0.705953	0.469169	-0.253662	-0.639728	0.416536	0.423319	0.487900
1576	8.028041	-0.472018	2.930921	-0.531943	-0.019332	-0.054963	-0.705767	0.473772	-0.246343	-0.634498	0.423086	0.418812	0.492958
1577	8.287132	-0.288913	2.854902	-0.570183	-0.066762	-0.236396	-0.709696	0.474262	-0.233554	-0.626701	0.428996	0.416010	0.500144
1578	8.928586	-0.408898	3.109569	-0.587191	-0.049907	-0.309453	-0.715056	0.470323	-0.221106	-0.618028	0.434290	0.413377	0.508481
1579	9.104094	-0.393765	2.921706	-0.622634	0.011771	-0.220181	-0.720943	0.466656	-0.208780	-0.610386	0.440008	0.408789	0.516443
1580	9.177341	-0.382902	2.760359	-0.618216	0.103021	-0.139678	-0.724434	0.465828	-0.200622	-0.604234	0.445354	0.402346	0.524098
1581	9.493284	-0.419118	2.936568	-0.592073	0.169894	-0.081069	-0.725817	0.465574	-0.192598	-0.599383	0.450020	0.394807	0.531366
1582	8.914814	-0.263263	3.121646	-0.556333	0.246309	-0.060999	-0.726501	0.466362	-0.189949	-0.595572	0.453593	0.386470	0.538691
1583	9.842845	-0.579231	2.875365	-0.542318	0.200114	-0.034828	-0.725618	0.470475	-0.186982	-0.591727	0.457552	0.378578	0.545146
1584	12.915170	-2.372868	3.318820	-0.544131	0.117672	0.138320	-0.721998	0.474290	-0.180098	-0.589058	0.463759	0.369975	0.548686
1585	9.185921	-2.404448	2.043713	-0.610916	0.198483	0.000340	-0.718119	0.482545	-0.174704	-0.584758	0.468745	0.360937	0.555031
1586	8.792116	-0.717381	1.694255	-0.410378	0.092689	-0.124647	-0.721057	0.479679	-0.168825	-0.580120	0.471634	0.356461	0.560319
1587	9.066559	-1.096395	2.389556	-0.299269	0.008126	-0.145184	-0.723065	0.478360	-0.164367	-0.575633	0.473988	0.354445	0.564227
1588	10.057263	-1.340335	3.046021	-0.456030	-0.036375	-0.257190	-0.726400	0.472988	-0.157089	-0.568072	0.477830	0.352151	0.570055
1589	9.885861	-1.087289	3.126224	-0.639183	-0.021605	-0.218287	-0.732547	0.470437	-0.145790	-0.559183	0.483768	0.347240	0.576808
1590	9.101102	-0.940664	2.768708	-0.746206	-0.026158	-0.406536	-0.737378	0.463727	-0.132218	-0.546965	0.489553	0.342821	0.586209
1591	8.687474	-0.936737	2.734734	-0.928331	-0.023708	-0.358961	-0.744588	0.456568	-0.117717	-0.533306	0.497426	0.335726	0.596188
1592	8.503559	-1.187197	2.696675	-1.120450	-0.023249	-0.296472	-0.749997	0.451163	-0.098594	-0.518284	0.507557	0.325490	0.606485
1593	8.842827	-1.409853	2.811578	-1.326838	0.006486	-0.422186	-0.756209	0.444481	-0.077387	-0.499459	0.518276	0.313559	0.619363
1594	9.107675	-1.617839	2.095462	-1.461009	0.108116	-0.482508	-0.764678	0.432057	-0.051546	-0.478734	0.528288	0.299246	0.634174
1595	9.887725	-2.217408	2.146389	-1.416891	0.199161	-0.528423	-0.774393	0.419454	-0.034374	-0.457964	0.535938	0.284869	0.649529
1596	10.759235	-2.060624	2.658767	-1.237153	0.265435	-0.514679	-0.781701	0.407068	-0.021553	-0.439314	0.540721	0.271788	0.663894
1597	10.003399	-2.274827	2.859622	-1.018139	0.351144	-0.188071	-0.787128	0.396285	-0.013841	-0.427558	0.543893	0.257174	0.674712
1598	8.826770	-0.381479	2.904074	-0.852883	0.246733	-0.265117	-0.790433	0.389847	-0.009607	-0.415828	0.546441	0.246385	0.683947
1599	7.367100	0.311101	1.773293	-0.704672	0.117937	-0.223483	-0.793331	0.379821	-0.005184	-0.405526	0.549552	0.238232	0.690498
1600	9.591608	0.408586	1.987223	-0.709345	-0.046463	-0.354437	-0.800224	0.369137	0.004381	-0.392515	0.554221	0.232684	0.696153
1601	10.923464	-0.214739	2.441539	-0.761186	0.012557	-0.228237	-0.803316	0.361928	0.015171	-0.380787	0.558920	0.224598	0.701545
1602	10.364474	-0.492698	2.547349	-0.856061	0.104480	-0.030626	-0.805482	0.358485	0.023662	-0.371150	0.563786	0.212103	0.706686
1603	9.491262	0.034587	2.739681	-0.965669	0.107746	-0.058399	-0.804748	0.354376	0.032514	-0.359677	0.569098	0.198417	0.712313
1604	9.459844	-0.254524	3.225405	-0.930137	0.148515	-0.114182	-0.806373	0.349987	0.039799	-0.347943	0.573150	0.185369	0.718382
1605	9.050506	-0.311129	3.393865	-0.740632	0.142362	-0.140976	-0.809544	0.342165	0.044400	-0.337758	0.575651	0.175494	0.723704
1606	8.728923	-0.385423	3.337280	-0.601641	0.049758	-0.146920	-0.809464	0.341808	0.050833	-0.328808	0.578468	0.168133	0.727318
1607	8.651711	-0.318948	3.093032	-0.413129	-0.048988	-0.175683	-0.811737	0.335346	0.057819	-0.321129	0.581230	0.164648	0.729341
1608	9.085139	-0.324525	2.821433	-0.295996	-0.148017	-0.109949	-0.814287	0.330251	0.065623	-0.315542	0.584947	0.162558	0.729277
1609	9.518312	-0.293438	2.966836	-0.194873	-0.142793	-0.110163	-0.816170	0.324061	0.073138	-0.311002	0.587821	0.162104	0.729017
1610	9.412417	-0.143801	2.688113	-0.088226	-0.030906	-0.104958	-0.816464	0.319844	0.078840	-0.308284	0.588512	0.162245	0.729583
1611	9.239388	-0.202182	2.613796	0.007839	0.031516	-0.010878	-0.816719	0.318883	0.078166	-0.308113	0.587884	0.162524	0.730100
1612	9.481401	-0.381918	2.874417	0.027744	0.144183	0.134237	-0.815784	0.325301	0.073686	-0.310818	0.586072	0.160464	0.730864
1613	9.801428	-0.138675	3.020612	0.000330	0.173975	0.136172	-0.813118	0.330929	0.067469	-0.313145	0.583858	0.158048	0.732169
1614	10.172383	-0.748950	3.260018	-0.066605	0.144147	0.164318	-0.813339	0.333076	0.061335	-0.315179	0.582711	0.154252	0.733018
1615	9.195681	-0.999595	2.755998	-0.121297	0.213185	0.154076	-0.812525	0.338260	0.056042	-0.316454	0.580707	0.149599	0.735021
1616	9.178261	-1.067356	2.750593	-0.116658	0.187173	0.140037	-0.809490	0.344545	0.052727	-0.317667	0.579139	0.145074	0.736641
1617	9.854661	-1.411119	3.238559	0.010672	0.145459	0.052467	-0.807629	0.348338	0.049109	-0.318765	0.576968	0.143964	0.738086
1618	9.287672	-1.452372	3.018619	0.226032	0.045517	-0.014822	-0.808379	0.348671	0.043994	-0.321236	0.574841	0.147184	0.738040
1619	8.726533	-1.778201	2.624997	0.338706	-0.082050	0.050722	-0.806627	0.349582	0.038873	-0.325421	0.573911	0.152374	0.735874
1620	8.567707	-1.909300	2.529945	0.361575	-0.154622	0.099284	-0.807563	0.352330	0.039197	-0.330504	0.574151	0.157560	0.732320
1621	9.687025	-2.242617	3.046570	0.298377	-0.204378	0.155365	-0.803641	0.358847	0.040087	-0.335363	0.575561	0.161709	0.728087
1622	9.917269	-1.906697	3.443137	0.201207	-0.159540	0.124379	-0.801450	0.365458	0.043094	-0.338923	0.576962	0.164279	0.724747
1623	8.961260	-1.491823	3.107924	0.076624	-0.144132	0.114124	-0.799903	0.370420	0.045021	-0.340813	0.578812	0.165245	0.722162
1624	8.518915	-1.418842	2.998113	-0.046065	-0.184028	0.054977	-0.798000	0.374490	0.052186	-0.340417	0.581995	0.165201	0.719796
1625	8.624794	-1.593894	3.160249	-0.121597	-0.178596	0.074439	-0.797684	0.377703	0.060397	-0.339323	0.585528	0.163974	0.717725
1626	8.866316	-1.941272	2.994757	-0.214850	-0.135675	0.053971	-0.796178	0.380377	0.068457	-0.337086	0.589137	0.161181	0.716458
1627	8.832227	-2.078995	2.303496	-0.297782	-0.011665	-0.004746	-0.796235	0.380010	0.075548	-0.333333	0.591181	0.157191	0.717416
1628	8.995534	-2.566750	1.721338	-0.346080	0.247577	-0.125914	-0.796498	0.379176	0.075796	-0.328154	0.589550	0.152063	0.722234
1629	9.544698	-2.578650	2.371935	-0.334975	0.407719	-0.319041	-0.800937	0.373226	0.073345	-0.320704	0.584768	0.148404	0.730186
1630	11.518270	-2.775499	3.495481	-0.281749	0.319645	-0.447330	-0.808737	0.360539	0.066052	-0.311757	0.580569	0.147465	0.737565
1631	10.557308	-0.722731	3.004521	-0.049873	0.255627	-0.459896	-0.815489	0.346187	0.060164	-0.305026	0.575645	0.150566	0.743588
1632	10.231225	-0.426398	2.362505	0.017221	0.170162	-0.277248	-0.820823	0.335409	0.056572	-0.301560	0.572196	0.152974	0.747163
1633	8.678476	-0.934405	2.090893	-0.189392	0.293660	-0.229383	-0.823652	0.329103	0.050815	-0.296726	0.568177	0.151117	0.752524
1634	8.052923	-0.600326	1.780795	-0.420818	0.207439	-0.179369	-0.828851	0.320832	0.045694	-0.289811	0.567015	0.145585	0.757172
1635	9.403571	-0.004553	2.615238	-0.453799	0.054820	-0.259799	-0.832016	0.313298	0.049380	-0.280723	0.567995	0.141490	0.760629
1636	10.573416	-1.195127	3.564022	-0.304088	0.072831	-0.074079	-0.834667	0.308804	0.053253	-0.276296	0.568407	0.137294	0.762709
1637	9.733549	-1.687100	3.484407	-0.127935	0.090918	0.137338	-0.834683	0.310723	0.054343	-0.277049	0.568067	0.133412	0.763378
1638	8.395391	-0.861502	3.183240	0.008195	0.058362	0.062409	-0.834172	0.314314	0.054673	-0.278203	0.567330	0.132504	0.763664
1639	8.192041	-0.684602	3.149293	0.059710	-0.048933	-0.020088	-0.834184	0.314991	0.055738	-0.278310	0.567649	0.134049	0.763118
1640	8.749634	-0.612568	3.227028	0.091008	-0.101667	-0.024611	-0.834735	0.311753	0.060147	-0.278647	0.568660	0.136283	0.761846
1641	9.185781	-0.509862	3.259578	0.147278	-0.113538	0.026712	-0.835684	0.311842	0.063311	-0.280274	0.569588	0.139002	0.760063
1642	8.968220	-0.299366	3.052100	0.183924	-0.055462	0.096493	-0.833461	0.313642	0.064645	-0.283632	0.569697	0.141007	0.758364
1643	8.955598	-0.415876	2.828314	0.217405	0.003607	0.215294	-0.830907	0.318552	0.065815	-0.289218	0.568956	0.142000	0.756622
1644	9.408970	-0.582259	3.474083	0.209721	0.063680	0.271405	-0.827372	0.324938	0.065916	-0.295836	0.567572	0.141712	0.755156
1645	9.216930	-0.140416	3.400062	0.128647	0.068996	0.203544	-0.826309	0.332465	0.061325	-0.300387	0.566277	0.141132	0.754440
1646	9.161763	-0.437663	3.322042	0.079777	0.099738	0.163671	-0.821826	0.336816	0.059275	-0.303992	0.564784	0.139883	0.754347
1647	10.057896	-1.090859	3.742416	0.058155	0.179817	0.277567	-0.819944	0.341059	0.052903	-0.309152	0.562413	0.136741	0.754598
1648	10.577714	-2.021959	4.121519	0.056026	0.090965	0.406596	-0.813358	0.350840	0.049105	-0.316108	0.561821	0.132446	0.752921
1649	9.230904	-1.957439	3.296039	0.063890	0.053649	0.304094	-0.810299	0.358953	0.048287	-0.321381	0.561340	0.129835	0.751502
1650	8.863599	-1.544566	3.123957	0.218414	-0.055431	0.075573	-0.806093	0.363005	0.047811	-0.324775	0.560994	0.132626	0.749811
1651	7.561837	-1.257383	2.310641	0.399190	-0.148437	0.044886	-0.804755	0.363882	0.045058	-0.329359	0.560678	0.139253	0.746841
1652	8.800923	-2.082541	1.989392	0.356410	-0.348197	0.184281	-0.801763	0.368016	0.048010	-0.335073	0.564048	0.144798	0.740682
1653	10.438681	-2.818356	2.500417	0.209979	-0.282308	0.249778	-0.796702	0.375165	0.054424	-0.340158	0.567532	0.147139	0.735221
1654	10.899152	-2.210972	2.975435	0.077886	-0.136715	0.161618	-0.793191	0.375403	0.060187	-0.342963	0.569518	0.147379	0.732329
1655	9.161060	-1.431344	3.191339	0.064670	-0.080429	0.014928	-0.793062	0.374428	0.060956	-0.343526	0.570313	0.148868	0.731144
1656	7.869145	-1.418498	3.032499	-0.032526	-0.123415	0.091644	-0.789149	0.378014	0.064284	-0.344079	0.572646	0.148197	0.729194
1657	8.285112	-1.868578	3.018903	-0.179126	-0.181134	0.048406	-0.787484	0.377954	0.070318	-0.342051	0.576661	0.146417	0.727341
1658	8.916258	-2.117857	3.119421	-0.373854	-0.187100	-0.041632	-0.787032	0.376176	0.080269	-0.336527	0.581832	0.142737	0.726530
1659	8.953530	-2.088015	2.586286	-0.543048	-0.067915	-0.087905	-0.786958	0.368030	0.091148	-0.328593	0.586189	0.136435	0.727870
1660	8.893918	-2.346839	2.329735	-0.630958	0.054815	-0.176255	-0.789101	0.361289	0.098391	-0.318703	0.589041	0.128947	0.731322
1661	9.102457	-2.532112	2.005426	-0.599307	0.148243	-0.235251	-0.790492	0.353390	0.105392	-0.308451	0.590056	0.122085	0.736062
1662	9.203553	-2.662694	2.320852	-0.521036	0.286067	-0.315303	-0.795588	0.341048	0.105447	-0.298283	0.588271	0.116361	0.742580
1663	10.430030	-2.991515	2.786640	-0.346356	0.360847	-0.345028	-0.798895	0.327310	0.097179	-0.289825	0.584171	0.113162	0.749627
1664	11.268167	-2.249523	3.528466	-0.041385	0.275083	-0.492641	-0.807595	0.308259	0.089765	-0.282508	0.579170	0.116692	0.755734
1665	10.011206	-0.906682	2.927695	0.181609	0.237554	-0.303587	-0.813665	0.294505	0.080596	-0.280481	0.573866	0.121663	0.759741
1666	8.719281	-1.004134	2.205528	0.031921	0.196030	-0.181349	-0.814619	0.289094	0.070898	-0.278514	0.570294	0.123125	0.762912
1667	7.868013	-0.199013	1.621628	-0.271334	0.199575	-0.288836	-0.816644	0.279621	0.064940	-0.271378	0.568096	0.121256	0.767410
1668	9.154566	-0.188891	2.342676	-0.472904	0.053059	-0.344284	-0.818195	0.267984	0.066562	-0.260786	0.569009	0.117614	0.770965
1669	10.490056	-0.493324	3.372892	-0.433135	0.038578	-0.256967	-0.821330	0.255495	0.068835	-0.251823	0.570119	0.113793	0.773693
1670	10.381919	-1.493947	3.501583	-0.260362	0.123821	0.001049	-0.821562	0.249985	0.067544	-0.249096	0.569543	0.109121	0.775671
1671	9.016620	-1.121436	3.364087	-0.136421	0.111101	0.103325	-0.821013	0.250163	0.064783	-0.249247	0.568796	0.105399	0.776684
1672	8.046776	-0.570687	3.045656	-0.075421	0.059650	0.036499	-0.820492	0.251686	0.064940	-0.249031	0.568356	0.103511	0.777329
1673	8.218836	-0.252917	3.152745	-0.037086	-0.073951	-0.040757	-0.820089	0.250035	0.064773	-0.247669	0.569668	0.103915	0.776750
1674	8.909545	-0.248439	3.529115	-0.007240	-0.159765	-0.056678	-0.816804	0.251022	0.065689	-0.246328	0.572099	0.105239	0.775210
1675	9.258640	-0.479496	3.517761	0.053429	-0.153803	0.024361	-0.817097	0.250141	0.069618	-0.246819	0.574313	0.106722	0.773211
1676	9.022198	-0.139355	3.455425	0.115162	-0.099729	0.060024	-0.814883	0.249564	0.073272	-0.248807	0.575446	0.108301	0.771510
1677	8.905802	-0.118508	3.196903	0.179057	-0.074336	0.084310	-0.812789	0.253033	0.073589	-0.251807	0.575909	0.110676	0.769852
1678	9.410677	-0.263204	3.597233	0.217830	-0.091241	0.126115	-0.810034	0.257068	0.073386	-0.256006	0.576522	0.113034	0.767663
1679	9.330374	0.102341	3.311307	0.171530	-0.091607	0.068627	-0.807139	0.265425	0.070112	-0.258601	0.577213	0.115599	0.765890
1680	9.544397	-0.017665	2.801011	0.175249	-0.050633	0.019927	-0.805022	0.266291	0.068799	-0.260766	0.577159	0.118315	0.764781
1681	9.747606	-0.615873	2.957295	0.242370	0.110661	0.161590	-0.804754	0.268662	0.067135	-0.266038	0.574595	0.119870	0.764654
1682	10.962632	-1.215533	3.557509	0.228129	0.149700	0.317261	-0.799581	0.278348	0.058875	-0.273813	0.571867	0.118911	0.764104
1683	9.917495	-1.858519	3.463537	0.164889	0.140171	0.303367	-0.795090	0.290491	0.052246	-0.280423	0.569554	0.117465	0.763658
1684	8.985016	-1.628162	2.892701	0.132026	-0.015509	0.137118	-0.792958	0.298328	0.045813	-0.283938	0.569403	0.118007	0.762387
1685	8.125309	-1.428124	2.373022	0.331873	-0.106916	-0.008678	-0.791497	0.301971	0.042850	-0.287099	0.569158	0.124026	0.760428
1686	8.485458	-2.225316	2.633885	0.455618	-0.246056	0.090049	-0.790417	0.301748	0.045432	-0.292983	0.570510	0.131337	0.755930
1687	9.246399	-2.761674	2.690997	0.421901	-0.329332	0.160739	-0.785982	0.307274	0.048664	-0.299157	0.573469	0.137993	0.750064
1688	9.972269	-2.554359	3.137240	0.284916	-0.309580	0.176990	-0.783402	0.313741	0.052454	-0.304168	0.576907	0.142086	0.744629
1689	9.560728	-2.135981	3.380311	0.153838	-0.272929	0.139864	-0.779517	0.319366	0.058320	-0.307096	0.580483	0.144554	0.740159
1690	8.403708	-1.535934	3.139546	0.096671	-0.312180	0.078616	-0.777484	0.322878	0.065999	-0.308427	0.584759	0.146990	0.735747
1691	8.429170	-1.817018	2.854079	-0.008262	-0.376380	0.047370	-0.774275	0.327915	0.074225	-0.307792	0.590514	0.148731	0.731051
1692	8.743589	-2.172872	2.740052	-0.075409	-0.330302	0.033825	-0.771471	0.329321	0.085274	-0.306363	0.595928	0.149265	0.727140
1693	9.127243	-2.484466	1.848143	-0.171404	-0.213333	0.090441	-0.769357	0.331641	0.094552	-0.304908	0.600391	0.147050	0.724527
1694	9.112649	-2.674914	0.860273	-0.217429	0.034995	0.001447	-0.767266	0.327465	0.098793	-0.302368	0.601242	0.143668	0.725563
1695	9.875796	-3.146814	1.453373	-0.270495	0.302786	-0.178022	-0.768558	0.323742	0.097282	-0.297334	0.598051	0.140051	0.730968
1696	10.626239	-3.176060	2.639040	-0.306540	0.468347	-0.315134	-0.771884	0.318171	0.087467	-0.290310	0.592127	0.136552	0.739229
1697	10.421855	-0.589829	2.932405	-0.162295	0.246459	-0.848561	-0.778997	0.297339	0.080269	-0.276425	0.587115	0.142741	0.747336
1698	10.243468	0.008130	2.339698	-0.033156	0.118779	-0.415011	-0.787580	0.276461	0.075448	-0.270115	0.584349	0.146458	0.751082
1699	9.831702	-0.085151	2.313982	-0.177900	0.218732	-0.363769	-0.792218	0.261580	0.069139	-0.263109	0.581047	0.146904	0.756027
1700	8.149857	-0.669025	1.758550	-0.349001	0.230437	-0.224753	-0.794235	0.251978	0.062389	-0.256273	0.578746	0.143019	0.760870
1701	8.652853	-0.282887	2.231859	-0.396507	0.056831	-0.176219	-0.795560	0.247232	0.065329	-0.249047	0.579513	0.138802	0.763462
1702	9.979622	-0.882976	3.003824	-0.316352	0.019888	-0.015787	-0.796361	0.244430	0.067908	-0.245143	0.580763	0.134053	0.764624
1703	10.200800	-0.894158	3.185001	-0.153817	0.028017	0.258561	-0.793997	0.247912	0.067434	-0.247279	0.581892	0.128624	0.764009
1704	9.029418	-0.674995	2.934302	-0.027534	0.020288	0.266686	-0.792821	0.253880	0.065966	-0.251031	0.582430	0.124993	0.762978
1705	8.688423	-0.686589	3.150252	0.058209	-0.070032	0.198094	-0.790081	0.264283	0.064575	-0.254451	0.583801	0.123993	0.760958
1706	8.838572	-0.841571	2.999295	0.198628	-0.166928	0.180002	-0.784732	0.269526	0.069110	-0.259048	0.585798	0.125764	0.757574
1707	8.922300	-0.757228	2.550608	0.337118	-0.190985	0.200465	-0.782397	0.274632	0.071298	-0.265438	0.587524	0.129581	0.753371
1708	9.370336	-0.760580	2.285967	0.484231	-0.157550	0.272596	-0.779803	0.283898	0.072252	-0.274759	0.588028	0.134501	0.748759
1709	9.677607	-0.692667	2.052228	0.602924	-0.018970	0.341590	-0.774516	0.295363	0.065341	-0.286757	0.585978	0.139705	0.744904
1710	9.788774	-0.749001	2.450804	0.710745	0.098025	0.397459	-0.769227	0.310164	0.056656	-0.301194	0.581508	0.145055	0.741680
1711	11.232387	-0.491317	3.273446	0.730585	0.081630	0.294633	-0.764805	0.318377	0.044165	-0.314102	0.576801	0.152095	0.738585
1712	9.017716	-1.437066	2.928565	0.635953	0.141006	0.268661	-0.759882	0.330861	0.032807	-0.325758	0.571518	0.157492	0.736509
1713	8.443269	-1.649683	1.965419	0.389463	0.077164	0.242955	-0.758239	0.337918	0.022154	-0.333871	0.568717	0.160068	0.734486
1714	9.294550	-2.007125	2.676760	0.260132	-0.035333	0.110606	-0.755968	0.345765	0.014931	-0.338294	0.567877	0.162871	0.732492
1715	9.370320	-2.318994	2.941763	0.422576	-0.035459	0.145069	-0.755026	0.348583	0.011298	-0.344971	0.566129	0.167735	0.729629
1716	8.874225	-2.302694	2.730689	0.561637	-0.112632	0.214144	-0.750006	0.354622	0.007306	-0.354003	0.564609	0.174273	0.724933
1717	9.071954	-2.605999	2.784759	0.578048	-0.150391	0.266388	-0.746298	0.361909	0.001902	-0.363757	0.563726	0.180728	0.719188
1718	9.620999	-2.302361	2.999164	0.503373	-0.157308	0.181160	-0.743251	0.366407	-0.001976	-0.371401	0.562981	0.187066	0.714227
1719	9.839925	-2.279678	3.192982	0.439654	-0.100767	0.167584	-0.741526	0.372555	-0.006205	-0.378298	0.561904	0.192194	0.710082
1720	9.431662	-2.131057	3.461194	0.288590	-0.039192	0.110553	-0.738086	0.375385	-0.008935	-0.382909	0.560724	0.195351	0.707677
1721	8.418958	-1.786770	3.407163	0.097598	-0.047399	0.077747	-0.736380	0.377891	-0.009160	-0.384896	0.561070	0.196179	0.706094
1722	8.212906	-2.131110	3.094664	-0.025603	-0.122730	0.044748	-0.734168	0.378979	-0.006131	-0.384717	0.563207	0.196270	0.704464
1723	8.595203	-2.549647	2.888586	-0.116033	-0.200198	0.010003	-0.734612	0.380289	-0.000843	-0.382778	0.567061	0.195967	0.702509
1724	9.130703	-2.584879	2.585150	-0.219717	-0.120948	0.014103	-0.733869	0.379110	0.005571	-0.379968	0.570522	0.193658	0.701873
1725	9.164102	-2.834839	1.893152	-0.259891	0.058110	-0.013158	-0.732987	0.379332	0.010565	-0.377079	0.571754	0.189586	0.703538
1726	9.761012	-3.053249	2.302414	-0.247589	0.176685	-0.175850	-0.734045	0.376956	0.011971	-0.372388	0.570488	0.186784	0.707801
1727	10.314034	-2.790093	3.102122	-0.098658	0.133802	-0.253972	-0.736897	0.369362	0.009607	-0.368230	0.568519	0.187113	0.711464
1728	8.928893	-1.323972	2.428583	0.117650	0.177367	-0.207752	-0.739990	0.361107	0.004732	-0.367220	0.564376	0.189844	0.714555
1729	9.038271	-1.785100	2.334743	0.170070	0.150651	-0.098011	-0.742281	0.357877	-0.003729	-0.368368	0.560756	0.192108	0.716207
1730	9.377123	-2.064460	2.528754	0.169910	0.236072	-0.146531	-0.745102	0.353805	-0.011547	-0.369028	0.555582	0.194448	0.719262
1731	9.589199	-1.945651	2.816111	0.159822	0.209389	-0.118642	-0.745553	0.349614	-0.018989	-0.369975	0.551097	0.196338	0.721708
1732	9.221880	-1.883999	3.014340	0.106781	0.201521	-0.089787	-0.745349	0.346672	-0.026411	-0.370596	0.547073	0.197381	0.724162
1733	8.888741	-1.440632	2.912123	0.042143	0.188488	-0.109797	-0.746990	0.340933	-0.032561	-0.370284	0.543774	0.197603	0.726741
1734	8.720679	-1.036758	2.960497	-0.059937	0.098190	-0.146458	-0.749569	0.335997	-0.037373	-0.367842	0.542242	0.197601	0.729122
1735	8.639085	-0.848602	2.911791	-0.147964	0.015994	-0.258117	-0.751793	0.329889	-0.036689	-0.362594	0.542251	0.197950	0.731646
1736	9.137160	-0.596139	2.744069	-0.158828	-0.051065	-0.324517	-0.754302	0.323189	-0.032991	-0.355869	0.542883	0.199518	0.734049
1737	9.774868	-0.538004	2.919032	-0.068341	-0.041882	-0.298493	-0.758780	0.313983	-0.029328	-0.350606	0.542978	0.201921	0.735852
1738	9.993582	-0.498924	3.386703	0.024633	-0.015160	-0.167816	-0.760331	0.307348	-0.030106	-0.348294	0.542382	0.204214	0.736757
1739	10.113872	-0.701115	3.577176	0.111338	0.062302	-0.035224	-0.762939	0.300976	-0.030608	-0.349259	0.540730	0.205693	0.737103
1740	9.312774	-0.788725	3.560535	0.172969	0.092920	-0.000542	-0.762376	0.300481	-0.034697	-0.351448	0.538181	0.207597	0.737393
1741	8.609490	-0.817563	3.421403	0.251550	-0.022935	0.007515	-0.761701	0.301902	-0.037303	-0.354198	0.536944	0.211266	0.735936
1742	8.671106	-0.735014	3.152384	0.380724	-0.191260	-0.015147	-0.762490	0.302731	-0.037939	-0.357199	0.537011	0.218386	0.732349
1743	9.007154	-0.363838	2.692267	0.550900	-0.285885	0.028583	-0.762502	0.300768	-0.035611	-0.362282	0.537513	0.228068	0.726510
1744	9.447401	-0.100960	2.065970	0.633666	-0.215546	0.068700	-0.760912	0.301073	-0.036668	-0.369027	0.536352	0.238080	0.720738
1745	9.812113	-0.074643	2.476816	0.631777	-0.060416	0.189575	-0.760900	0.302758	-0.038870	-0.378205	0.533607	0.245522	0.715502
1746	9.599314	0.229016	2.841996	0.608685	0.058583	0.190791	-0.757570	0.307012	-0.044989	-0.387634	0.529093	0.251732	0.711640
1747	9.267377	0.112285	3.119195	0.531305	0.085344	0.195417	-0.755390	0.311033	-0.055443	-0.396408	0.524889	0.256524	0.708200
1748	9.611900	-0.014935	3.380618	0.382086	0.034421	0.270791	-0.752725	0.316939	-0.061656	-0.404365	0.522772	0.258814	0.704424
1749	9.044408	-0.535983	3.303982	0.213257	0.068353	0.311469	-0.748471	0.324259	-0.069299	-0.411288	0.521843	0.257983	0.701404
1750	8.819583	-0.719822	3.200019	0.064313	0.044076	0.266460	-0.743069	0.333060	-0.072976	-0.415874	0.522095	0.255746	0.699328
1751	9.002070	-1.038162	3.748185	0.108147	-0.013623	0.240067	-0.740066	0.339990	-0.072598	-0.420264	0.522748	0.254822	0.696548
1752	8.799209	-1.662263	3.487321	0.241074	-0.142816	0.281213	-0.737197	0.347471	-0.072207	-0.425912	0.524162	0.256439	0.691442
1753	8.875778	-1.980467	3.006434	0.278444	-0.247660	0.371562	-0.731981	0.355492	-0.068931	-0.432687	0.527229	0.258402	0.684134
1754	9.722416	-2.420776	3.091990	0.218952	-0.199314	0.312738	-0.728340	0.364617	-0.066936	-0.438182	0.529692	0.259823	0.678171
1755	10.041245	-2.333373	3.502344	0.176367	-0.072491	0.051589	-0.726648	0.367379	-0.065579	-0.440417	0.529537	0.262166	0.675938
1756	9.498760	-1.902718	3.395096	0.158464	-0.026034	-0.149849	-0.726653	0.366677	-0.064672	-0.439882	0.527736	0.266130	0.676146
1757	8.838023	-1.739499	3.197182	0.108607	0.049171	-0.171418	-0.729363	0.360072	-0.068728	-0.439043	0.525333	0.268802	0.677504
1758	8.810875	-1.444544	2.887231	-0.022631	0.067698	-0.171021	-0.730639	0.353040	-0.070567	-0.436801	0.523724	0.269704	0.679836
1759	8.815912	-1.507305	2.411633	-0.234909	0.131671	-0.187662	-0.734689	0.344028	-0.070979	-0.432570	0.523111	0.267139	0.684013
1760	9.870253	-2.205127	2.573473	-0.503455	0.182846	-0.168178	-0.736924	0.340960	-0.070366	-0.425904	0.524067	0.260420	0.690030
1761	10.673751	-1.534784	3.455518	-0.600219	0.194456	-0.315212	-0.738261	0.339389	-0.067364	-0.416321	0.524980	0.253563	0.697695
1762	8.768233	-0.432609	2.730706	-0.345512	0.229098	-0.215093	-0.743761	0.332446	-0.068645	-0.410789	0.523580	0.249088	0.703613
