# Supplementary material for: Identification of Haptic Based Guiding Using Hard Reins
Source: PLoS One. 2015 Jul 22;10(7):e0132020. doi: 10.1371/journal.pone.0132020 (PMC4511788; doi:10.1371/journal.pone.0132020)
Supplement: S1 File — (ZIP) [file pone.0132020.s001.zip › MotionData1/Subject2/T9/fh9.txt]

// Start Time: 0
// Sample rate: 25.0Hz
// Scenario: 4.9
// Firmware Version: 2.6.1
Counter	Acc_X	Acc_Y	Acc_Z	Gyr_X	Gyr_Y	Gyr_Z	Mag_X	Mag_Y	Mag_Z	Quat_w	Quat_x	Quat_y	Quat_z
1218	1.096657	1.023359	9.995024	0.030350	-0.021802	-0.029185	-0.185299	-0.543819	-0.697769	0.541539	0.041010	0.034093	0.838982
1219	0.875784	0.861715	10.052747	-0.045478	0.009832	-0.071887	-0.184248	-0.545467	-0.696507	0.542779	0.040330	0.033402	0.838242
1220	0.545735	0.641857	9.670964	-0.213536	0.003904	-0.097743	-0.182682	-0.543011	-0.699611	0.544613	0.037951	0.029891	0.837295
1221	0.424749	0.615473	9.385728	-0.310119	-0.024873	-0.109088	-0.183246	-0.533564	-0.703389	0.546680	0.034958	0.024393	0.836256
1222	0.167204	0.384910	9.620810	-0.197426	-0.028315	-0.108254	-0.180657	-0.526734	-0.707370	0.548654	0.033289	0.020805	0.835127
1223	0.182989	0.563068	9.721251	-0.093674	-0.035326	-0.103969	-0.181066	-0.522900	-0.708749	0.550467	0.032829	0.018802	0.833999
1224	0.195922	0.683215	9.720118	-0.012168	-0.019528	-0.117396	-0.180679	-0.521260	-0.709902	0.552447	0.033045	0.018408	0.832689
1225	0.092286	0.717037	9.505116	-0.057771	0.027751	-0.103416	-0.179505	-0.520718	-0.710173	0.554197	0.031921	0.017716	0.831584
1226	0.121596	0.762622	9.543838	0.002157	0.029490	-0.099448	-0.176364	-0.521146	-0.710483	0.555855	0.031487	0.018090	0.830486
1227	0.232718	0.769013	9.557371	0.023511	0.025903	-0.074665	-0.174797	-0.520607	-0.710760	0.557073	0.031303	0.018726	0.829662
1228	0.194232	0.784266	9.728503	0.029644	0.027571	-0.049931	-0.173741	-0.523076	-0.709507	0.557890	0.031226	0.019503	0.829098
1229	0.161109	0.871837	9.967709	0.111807	0.010873	-0.027341	-0.173201	-0.526363	-0.709030	0.558271	0.032293	0.021423	0.828753
1230	0.291156	0.827219	9.865141	0.158301	0.006476	-0.019133	-0.172008	-0.530612	-0.707021	0.558508	0.034014	0.024078	0.828451
1231	0.262528	0.871183	10.012486	0.163592	0.015166	-0.003188	-0.171460	-0.535953	-0.705400	0.558443	0.035603	0.026894	0.828342
1232	0.281605	0.841776	9.882214	0.097364	0.024772	0.006929	-0.172491	-0.539643	-0.703610	0.558272	0.036353	0.028725	0.828363
1233	0.069014	0.833231	9.691696	0.001612	0.029200	0.016888	-0.170917	-0.540746	-0.703257	0.557978	0.035908	0.029005	0.828571
1234	0.150927	0.808458	9.664269	-0.055661	0.023914	0.018185	-0.170532	-0.540475	-0.701837	0.557743	0.034971	0.028283	0.828794
1235	0.191647	0.755858	9.869986	0.057920	0.015134	0.020715	-0.169870	-0.541573	-0.702375	0.557355	0.035385	0.029338	0.829001
1236	0.290637	0.755040	9.854703	0.168816	0.017735	0.032959	-0.170392	-0.542255	-0.701598	0.556698	0.037061	0.032258	0.829260
1237	0.267206	0.851744	9.959353	0.216160	0.020320	0.048317	-0.170759	-0.548275	-0.698807	0.555723	0.039170	0.035967	0.829665
1238	0.220160	1.029724	9.841647	0.186674	0.029102	0.046425	-0.171791	-0.552787	-0.695473	0.554806	0.040864	0.039298	0.830046
1239	0.219981	1.009978	9.675603	0.072198	0.027373	0.039416	-0.172678	-0.559351	-0.692808	0.554077	0.041252	0.040703	0.830446
1240	0.094218	0.982056	9.661948	0.005078	0.029136	0.043372	-0.170966	-0.560317	-0.694913	0.553369	0.040930	0.041020	0.830918
1241	0.104610	1.083130	9.708681	0.005940	0.030855	0.050450	-0.170979	-0.558676	-0.693603	0.552507	0.040528	0.041356	0.831495
1242	0.157910	1.106874	9.744541	0.018444	0.029076	0.054047	-0.169682	-0.557452	-0.692835	0.551600	0.040363	0.041887	0.832078
1243	0.027787	1.141784	9.818160	0.063175	0.044850	0.058000	-0.171239	-0.559633	-0.692703	0.550552	0.040362	0.043331	0.832698
1244	0.153113	1.107309	9.874358	0.082012	0.038715	0.043970	-0.171746	-0.562230	-0.692851	0.549742	0.040728	0.045034	0.833125
1245	0.148381	1.121695	9.848130	0.111662	0.045787	0.019544	-0.170170	-0.564428	-0.691473	0.549290	0.041211	0.047325	0.833272
1246	0.100150	1.131568	9.807806	0.106367	0.023984	-0.001704	-0.169379	-0.567308	-0.688668	0.549235	0.042048	0.049310	0.833152
1247	0.119749	1.174384	9.702390	0.084966	-0.017072	-0.026676	-0.169224	-0.571687	-0.688326	0.549632	0.043238	0.050501	0.832757
1248	0.144119	1.207674	9.640079	0.034897	-0.027558	-0.035890	-0.169228	-0.571688	-0.687291	0.550254	0.044114	0.050757	0.832285
1249	0.158577	1.202817	9.661528	-0.015247	-0.031971	-0.029228	-0.170407	-0.572230	-0.685597	0.550794	0.044448	0.050115	0.831949
1250	0.093765	1.254037	9.729964	-0.052898	-0.033760	-0.015382	-0.170807	-0.570859	-0.685578	0.551155	0.044481	0.048823	0.831785
1251	0.160302	1.438969	9.815627	-0.063683	-0.011092	0.000499	-0.172895	-0.570436	-0.687482	0.551222	0.043964	0.047584	0.831840
1252	0.223152	1.452540	9.695083	-0.060133	0.003758	0.014664	-0.171862	-0.568116	-0.687475	0.551054	0.043323	0.046559	0.832043
1253	0.218224	1.438200	9.711782	-0.006498	0.036098	0.034556	-0.173038	-0.567151	-0.689259	0.550458	0.042692	0.046772	0.832458
1254	0.261819	1.457063	9.699608	0.094540	0.041326	0.051163	-0.173820	-0.567968	-0.688479	0.549506	0.043162	0.048704	0.832952
1255	0.150093	1.366469	9.675498	0.144668	0.052757	0.049823	-0.173285	-0.570982	-0.687094	0.548504	0.043938	0.051612	0.833396
1256	0.111733	1.396424	9.935715	0.163450	0.041363	0.041119	-0.171710	-0.574139	-0.683657	0.547669	0.045155	0.054700	0.833683
1257	0.189127	1.414971	9.906423	0.126037	0.023932	0.000230	-0.171434	-0.577973	-0.681629	0.547532	0.046157	0.057025	0.833563
1258	0.100742	1.215611	9.765510	0.083138	0.050230	0.000002	-0.169854	-0.580856	-0.680129	0.547434	0.046300	0.058907	0.833488
1259	0.100930	1.242051	9.761005	0.068888	0.062501	-0.010626	-0.169038	-0.585923	-0.680967	0.547481	0.046016	0.060701	0.833344
1260	0.061707	1.160510	9.736375	0.074325	0.052937	-0.028249	-0.167454	-0.589216	-0.679989	0.547849	0.045983	0.062492	0.832972
1261	0.035695	1.237634	9.723067	0.102967	0.059079	-0.027994	-0.164981	-0.588820	-0.677565	0.548155	0.046101	0.064817	0.832586
1262	0.063170	1.362743	9.808379	0.171152	0.067037	-0.067987	-0.163390	-0.593208	-0.676597	0.549054	0.046842	0.068412	0.831664
1263	-0.011344	1.411318	9.773533	0.183863	0.069785	-0.106622	-0.159969	-0.599112	-0.673474	0.550565	0.047560	0.072262	0.830298
1264	0.089385	1.651204	9.828291	0.217880	0.041778	-0.118795	-0.156272	-0.606932	-0.671149	0.552283	0.049163	0.076399	0.828691
1265	0.099786	1.756779	9.774142	0.284106	0.024318	-0.125405	-0.152847	-0.614616	-0.666103	0.554046	0.051719	0.081416	0.826879
1266	0.211818	1.886228	9.921257	0.367446	0.008610	-0.161874	-0.150056	-0.625580	-0.661079	0.556328	0.055452	0.087700	0.824459
1267	0.250288	1.870784	9.687641	0.386324	0.018303	-0.172285	-0.145576	-0.637103	-0.652466	0.558700	0.059174	0.094361	0.821857
1268	0.118508	2.015924	9.625561	0.321937	0.020969	-0.176199	-0.143180	-0.647929	-0.646918	0.561176	0.062161	0.100039	0.819274
1269	-0.044650	2.157043	9.741540	0.278985	0.036720	-0.172855	-0.138690	-0.659313	-0.641407	0.563589	0.064379	0.105121	0.816806
1270	-0.141297	2.484963	9.767772	0.289694	-0.000001	-0.176339	-0.135002	-0.668505	-0.634310	0.566104	0.067340	0.110024	0.814179
1271	-0.295846	2.485900	9.680199	0.300522	-0.041863	-0.206323	-0.131581	-0.674957	-0.630028	0.569150	0.071000	0.114609	0.811106
1272	-0.180149	2.456244	9.714907	0.216380	-0.122386	-0.223130	-0.129718	-0.684823	-0.623040	0.572746	0.075003	0.116986	0.807868
1273	-0.225245	2.234693	9.506077	-0.051790	-0.143264	-0.279820	-0.127875	-0.688254	-0.621161	0.577684	0.076089	0.114804	0.804556
1274	-0.380014	2.206601	9.362900	-0.205774	-0.131043	-0.252656	-0.124999	-0.686626	-0.624033	0.582366	0.075305	0.110306	0.801880
1275	-0.328046	2.379672	9.465374	-0.005541	-0.188830	-0.230241	-0.126054	-0.684705	-0.624516	0.586491	0.077759	0.108241	0.798915
1276	0.075719	2.451227	9.513180	0.185816	-0.208202	-0.211401	-0.125268	-0.686900	-0.621187	0.590026	0.082872	0.109039	0.795684
1277	0.350288	2.350755	9.603379	0.015739	-0.182147	-0.189740	-0.126967	-0.689219	-0.617692	0.593424	0.085549	0.107311	0.793104
1278	0.438076	2.474789	9.491098	-0.122125	-0.173492	-0.166921	-0.128264	-0.689347	-0.620390	0.596655	0.086557	0.103543	0.791068
1279	0.311984	2.396767	9.609045	-0.136512	-0.157772	-0.150207	-0.130884	-0.689334	-0.618799	0.599600	0.087132	0.099596	0.789284
1280	0.225655	2.144720	9.546813	-0.451536	-0.103643	-0.117084	-0.131043	-0.681120	-0.624147	0.602425	0.083181	0.091368	0.788554
1281	0.186553	2.082221	9.457515	-0.652199	-0.063575	-0.049670	-0.131095	-0.665242	-0.635113	0.604369	0.076241	0.080215	0.788981
1282	0.184379	2.120294	9.318587	-0.452039	-0.046148	0.017070	-0.131939	-0.647990	-0.646440	0.604848	0.071595	0.072439	0.789801
1283	0.261779	2.134516	9.447854	-0.130205	-0.021760	0.080282	-0.135362	-0.641538	-0.650076	0.603804	0.070497	0.069838	0.790932
1284	0.331485	2.414236	9.866216	0.002017	-0.016671	0.115656	-0.135363	-0.639210	-0.653545	0.602006	0.071011	0.069448	0.792290
1285	0.385941	2.596953	9.983198	-0.026678	0.014727	0.136727	-0.138508	-0.638099	-0.653358	0.599861	0.070683	0.068870	0.793995
1286	0.433266	2.470671	9.704974	-0.033731	0.021805	0.122569	-0.140347	-0.637269	-0.652029	0.597945	0.070166	0.068365	0.795528
1287	0.175597	2.245194	9.243198	-0.003237	0.020253	0.117540	-0.142702	-0.637256	-0.651605	0.596056	0.070017	0.068278	0.796965
1288	0.116798	2.118917	9.482570	-0.005930	0.020233	0.112220	-0.143884	-0.635881	-0.652350	0.594266	0.069844	0.068210	0.798322
1289	0.270567	2.014088	9.412749	0.008328	0.002688	0.121006	-0.147165	-0.633537	-0.652277	0.592323	0.070116	0.068112	0.799749
1290	0.525681	1.892313	9.565354	0.030697	-0.009640	0.112208	-0.150046	-0.633386	-0.651198	0.590513	0.070853	0.068275	0.801007
1291	0.606344	1.681067	9.901076	-0.142875	-0.027237	0.094943	-0.151095	-0.632285	-0.652206	0.589233	0.069795	0.065419	0.802280
1292	0.674636	1.435547	10.008210	-0.482932	-0.058865	0.094040	-0.154529	-0.622959	-0.657236	0.588473	0.065235	0.056785	0.803877
1293	0.227676	1.418062	9.442315	-0.654579	-0.063870	0.077053	-0.159440	-0.603633	-0.667706	0.588113	0.058701	0.045277	0.805374
1294	0.568745	1.152122	9.859272	-0.629684	-0.067595	0.097321	-0.164361	-0.582666	-0.677902	0.587304	0.052533	0.034167	0.806937
1295	0.211529	1.200375	8.997769	-0.414858	-0.013924	0.117722	-0.166502	-0.568008	-0.687813	0.585828	0.048020	0.027057	0.808559
1296	0.627863	1.315209	9.860637	-0.212780	0.028655	0.135971	-0.168518	-0.556365	-0.690772	0.583821	0.045203	0.023766	0.810274
1297	0.899026	1.427497	9.520742	-0.044447	0.058461	0.127561	-0.169826	-0.554577	-0.693580	0.581763	0.043884	0.023495	0.811834
1298	1.130289	1.340220	9.883025	0.091574	0.089868	0.121522	-0.169827	-0.554714	-0.693064	0.579680	0.043614	0.025866	0.813265
1299	0.812998	1.544425	9.787177	0.004925	0.131987	0.107083	-0.168783	-0.554994	-0.692048	0.577860	0.041710	0.027267	0.814613
1300	0.539409	1.106221	9.717211	-0.108629	0.135598	0.090402	-0.166695	-0.553362	-0.693874	0.576425	0.038362	0.026933	0.815805
1301	0.261879	0.788628	9.754405	-0.119473	0.114640	0.105244	-0.164491	-0.547899	-0.697345	0.574731	0.035303	0.026112	0.817163
1302	0.003905	0.524319	9.176832	-0.271723	0.069225	0.138372	-0.164263	-0.539688	-0.701406	0.572648	0.031187	0.022314	0.818904
1303	-0.828848	0.236527	8.892328	-0.261351	0.037856	0.216075	-0.165611	-0.529279	-0.706586	0.569243	0.027753	0.018240	0.821499
1304	-0.406475	0.196136	9.344822	0.017178	0.000694	0.330615	-0.168001	-0.522424	-0.707130	0.563834	0.028126	0.018291	0.825206
1305	-0.377132	0.585478	9.329819	0.335209	-0.042339	0.429776	-0.176099	-0.524297	-0.706250	0.556536	0.032802	0.023037	0.829856
1306	-0.029450	0.582714	9.312368	0.325774	-0.092531	0.522825	-0.184960	-0.534105	-0.698325	0.547696	0.038272	0.027014	0.835365
1307	0.217023	0.607323	9.336960	0.155329	-0.171578	0.597008	-0.197251	-0.535135	-0.695822	0.537655	0.043188	0.027209	0.841619
1308	0.349917	0.942058	9.817891	0.174839	-0.215502	0.611107	-0.213611	-0.534502	-0.691173	0.527337	0.049095	0.027251	0.847799
1309	0.290447	0.730770	9.782331	-0.070309	-0.205042	0.611978	-0.231029	-0.531948	-0.686489	0.517101	0.052180	0.023237	0.854016
1310	0.805486	1.171512	9.725279	0.031869	-0.180595	0.583669	-0.245970	-0.525847	-0.685429	0.507188	0.055933	0.021251	0.859756
1311	1.438634	0.572198	9.616800	0.275476	-0.107108	0.551915	-0.256588	-0.521823	-0.683549	0.497398	0.060847	0.024205	0.865048
1312	1.189042	0.785795	9.619005	0.332959	-0.082430	0.512008	-0.266249	-0.527247	-0.678284	0.488182	0.065901	0.028469	0.869784
1313	0.804993	1.079877	10.430759	0.192724	-0.036894	0.452271	-0.274891	-0.528299	-0.672603	0.480059	0.068734	0.030774	0.873998
1314	0.790623	1.440156	10.237966	-0.017043	-0.015688	0.356616	-0.283122	-0.530171	-0.671075	0.473905	0.069137	0.029784	0.877353
1315	0.876109	0.920562	9.635270	-0.210824	-0.025085	0.284557	-0.287479	-0.521663	-0.672478	0.469208	0.067797	0.025370	0.880116
1316	1.104642	0.472944	9.339773	-0.285044	-0.055695	0.271416	-0.293808	-0.510270	-0.675504	0.464873	0.066312	0.019413	0.882677
1317	0.561650	0.810618	10.631629	-0.111604	-0.088988	0.258664	-0.299095	-0.498884	-0.677512	0.460481	0.066982	0.016176	0.884991
1318	0.476380	0.716368	10.266001	-0.097188	-0.069614	0.251805	-0.304619	-0.491874	-0.679429	0.456196	0.067473	0.013431	0.887216
1319	0.116189	1.645195	11.077636	-0.080943	0.013485	0.228712	-0.310669	-0.485548	-0.679147	0.452242	0.066551	0.011768	0.889331
1320	0.967758	1.541666	10.852815	0.096545	0.082567	0.181520	-0.311335	-0.482396	-0.680787	0.448877	0.066072	0.013946	0.891038
1321	1.492094	1.262667	10.611977	0.222081	0.154332	0.147238	-0.310796	-0.485957	-0.679666	0.445913	0.065367	0.019081	0.892482
1322	1.854124	0.593337	9.724004	0.173961	0.166707	0.128202	-0.307901	-0.490079	-0.678198	0.443353	0.064066	0.023460	0.893747
1323	1.619778	0.256674	9.140590	0.039669	0.107336	0.142884	-0.305284	-0.489818	-0.679528	0.440696	0.062619	0.024859	0.895125
1324	1.242207	0.475517	8.958917	-0.001572	0.042708	0.148679	-0.304613	-0.492284	-0.680338	0.438062	0.061990	0.024974	0.896457
1325	0.957258	0.809639	8.960409	-0.040955	0.006039	0.143127	-0.306589	-0.489674	-0.680283	0.435541	0.061660	0.024011	0.897734
1326	0.851884	0.930749	8.972323	-0.114250	-0.032391	0.116074	-0.311331	-0.482806	-0.681308	0.433643	0.061378	0.021490	0.898735
1327	1.048836	1.117264	9.121765	-0.099816	-0.041155	0.084401	-0.312653	-0.479378	-0.682548	0.432264	0.061363	0.019139	0.899453
1328	1.185691	1.010206	9.066483	-0.019118	-0.039324	0.047925	-0.316727	-0.475114	-0.683479	0.431480	0.061999	0.018352	0.899803
1329	1.101815	0.760802	9.088371	0.057914	-0.026990	0.030882	-0.316864	-0.474429	-0.682695	0.430859	0.063088	0.019024	0.900010
1330	0.973402	1.027289	9.392939	0.231531	-0.047923	0.009247	-0.318664	-0.481399	-0.680150	0.430464	0.066025	0.022721	0.899903
1331	1.003371	1.157733	9.656124	0.199471	-0.033916	-0.026171	-0.319035	-0.488242	-0.674909	0.430682	0.068436	0.025968	0.899531
1332	1.356159	1.189049	9.785615	0.104878	-0.035685	-0.085126	-0.320059	-0.492615	-0.673902	0.432146	0.070014	0.027617	0.898658
1333	1.657477	1.110440	10.015219	0.092462	-0.049741	-0.120626	-0.318999	-0.496453	-0.671886	0.434206	0.071763	0.028919	0.897485
1334	1.410447	0.669822	10.009881	0.012113	-0.049585	-0.161760	-0.319509	-0.499325	-0.670872	0.437166	0.072741	0.028891	0.895969
1335	1.049137	0.449567	10.205122	-0.143709	-0.044368	-0.136383	-0.319771	-0.498913	-0.671382	0.439835	0.072321	0.025986	0.894785
1336	0.836652	0.114320	10.140619	-0.263758	-0.012921	-0.093089	-0.318484	-0.493581	-0.674323	0.441913	0.070258	0.021241	0.894050
1337	0.833031	-0.397400	10.312602	-0.180049	0.006125	-0.007925	-0.317991	-0.486467	-0.677364	0.442294	0.068638	0.017887	0.894061
1338	1.343608	0.437312	10.094298	-0.140938	0.047830	0.071839	-0.317877	-0.482499	-0.679138	0.441199	0.066636	0.015647	0.894795
1339	1.439688	0.712363	9.839494	-0.039065	0.082769	0.118561	-0.318020	-0.478117	-0.682584	0.439091	0.064943	0.015294	0.895962
1340	0.978836	0.748338	10.204357	0.109298	0.093297	0.148016	-0.318018	-0.478391	-0.682716	0.436277	0.064350	0.017836	0.897331
1341	0.817238	1.458189	9.911114	0.087966	0.080317	0.125103	-0.317495	-0.479763	-0.680668	0.433880	0.063810	0.019759	0.898491
1342	0.693041	1.332095	9.257074	0.032547	0.035873	0.117515	-0.317882	-0.479486	-0.682471	0.431733	0.063569	0.020461	0.899526
1343	0.505169	1.066038	9.072996	-0.119704	-0.020987	0.136472	-0.318554	-0.475925	-0.682943	0.429431	0.063045	0.017800	0.900721
1344	0.459120	1.376909	9.158675	0.017838	-0.035951	0.185960	-0.323019	-0.472480	-0.682842	0.426099	0.063987	0.017534	0.902241
1345	0.395959	1.980405	9.728498	0.245024	-0.022023	0.194846	-0.324580	-0.474799	-0.681289	0.422269	0.066598	0.021448	0.903766
1346	0.443487	2.538919	10.027695	0.304191	-0.001038	0.170773	-0.329666	-0.478330	-0.679178	0.418821	0.069335	0.026664	0.905025
1347	0.560674	2.724992	9.829360	0.301628	0.007757	0.153170	-0.331085	-0.484894	-0.673660	0.415625	0.071856	0.032031	0.906127
1348	0.833278	2.372272	9.219760	0.254434	0.006133	0.117433	-0.333154	-0.490631	-0.670711	0.413333	0.074018	0.036466	0.906834
1349	1.235546	1.913203	8.768829	0.231190	-0.031498	0.111636	-0.334837	-0.497467	-0.664416	0.410995	0.076658	0.040346	0.907512
1350	1.369162	1.655608	9.812495	0.470701	-0.041380	0.139665	-0.339243	-0.506750	-0.660173	0.407945	0.081473	0.048275	0.908082
1351	1.419536	1.970413	9.070699	0.638947	-0.058718	0.148824	-0.342079	-0.519054	-0.651716	0.404234	0.087994	0.059270	0.908482
1352	1.173342	2.616159	10.406793	0.755142	0.005809	0.161536	-0.344903	-0.535192	-0.640193	0.400012	0.094257	0.072696	0.908747
1353	1.518471	2.261781	10.226713	0.512799	0.082693	0.158114	-0.345870	-0.554622	-0.630928	0.396040	0.097202	0.082502	0.909339
1354	1.281668	2.243834	10.045909	-0.356057	0.119243	0.188995	-0.346902	-0.557216	-0.630550	0.393295	0.092615	0.076541	0.911528
1355	1.121152	2.050926	11.044792	-0.860753	0.160948	0.187217	-0.346459	-0.535455	-0.643276	0.391179	0.083302	0.061863	0.914447
1356	1.563360	2.454472	10.435213	-0.915079	0.176751	0.155119	-0.343443	-0.505087	-0.658025	0.389635	0.073168	0.046201	0.916895
1357	1.339147	1.542179	8.821346	-0.711494	0.146783	0.079749	-0.342495	-0.479908	-0.671241	0.389044	0.065148	0.034284	0.918273
1358	1.460678	0.978487	8.833043	-0.342885	0.100510	0.067136	-0.339421	-0.463773	-0.679406	0.388202	0.060757	0.028640	0.919123
1359	1.687760	0.667752	8.467037	0.101685	0.076086	0.093074	-0.336570	-0.455849	-0.685320	0.386324	0.060391	0.031049	0.919860
1360	1.377285	1.441451	9.797947	0.177398	0.107279	0.145069	-0.335247	-0.459278	-0.684339	0.383408	0.059956	0.034926	0.920969
1361	1.399869	1.922376	9.041478	0.116575	0.117855	0.167682	-0.334576	-0.462429	-0.684121	0.380093	0.059024	0.037855	0.922287
1362	0.984362	1.502782	10.763308	0.114645	0.152638	0.158984	-0.331960	-0.462990	-0.683390	0.376942	0.057279	0.040902	0.923559
1363	0.658902	1.550877	11.504439	-0.087626	0.206747	0.168371	-0.328040	-0.461094	-0.686017	0.373758	0.053161	0.040738	0.925105
1364	0.614412	1.796435	9.897527	-0.020036	0.224746	0.112633	-0.325706	-0.454536	-0.691290	0.371527	0.049022	0.041889	0.926180
1365	0.512323	1.716483	9.445693	0.147667	0.226839	0.039869	-0.320197	-0.455932	-0.694361	0.370448	0.046175	0.046399	0.926544
1366	0.254890	1.211997	8.190066	0.045919	0.178252	0.001944	-0.315077	-0.458969	-0.695761	0.370222	0.043292	0.048531	0.926664
1367	0.059818	0.939927	8.380875	0.043872	0.127442	0.036991	-0.310097	-0.459816	-0.697913	0.369374	0.041498	0.050389	0.926985
1368	0.344760	0.933717	8.649902	0.211874	0.066926	0.057289	-0.309038	-0.463107	-0.696410	0.368092	0.041959	0.054725	0.927229
1369	0.560292	0.642603	9.952017	0.304590	0.034179	0.084128	-0.306905	-0.471055	-0.695227	0.366230	0.043860	0.060647	0.927509
1370	0.186213	0.286617	11.344987	0.170211	0.077689	0.093889	-0.308964	-0.477886	-0.693582	0.364293	0.043861	0.064252	0.928029
1371	0.322928	1.885888	10.093323	-0.022416	0.135769	0.014585	-0.306335	-0.480089	-0.694031	0.363866	0.041378	0.064869	0.928268
1372	0.425165	1.388490	8.140160	-0.297402	0.083811	-0.080219	-0.301653	-0.473819	-0.697402	0.365547	0.037635	0.059984	0.928095
1373	-0.220139	-0.390316	8.370400	-0.389008	0.013869	-0.041662	-0.299869	-0.461783	-0.703777	0.366586	0.034643	0.052904	0.928233
1374	-0.562835	0.279090	9.332705	-0.079785	-0.038756	-0.001490	-0.301724	-0.455477	-0.707049	0.366778	0.034858	0.051101	0.928250
1375	-0.511109	0.742071	9.861471	0.220827	-0.052782	-0.013381	-0.303137	-0.460122	-0.706557	0.366925	0.037544	0.054812	0.927875
1376	-0.351545	0.760916	10.139078	0.249557	-0.033575	-0.036944	-0.303895	-0.466825	-0.703119	0.367630	0.040047	0.059180	0.927223
1377	0.112920	1.225592	9.914515	0.188074	-0.027457	-0.082349	-0.303085	-0.473810	-0.699062	0.369041	0.041911	0.062510	0.926361
1378	0.583462	1.207504	9.131623	0.235909	-0.040368	-0.156194	-0.302781	-0.481748	-0.698368	0.371998	0.044297	0.066666	0.924776
1379	0.931736	1.290982	9.004614	0.338124	-0.070043	-0.208511	-0.301923	-0.498586	-0.692080	0.375639	0.047924	0.072533	0.922679
1380	0.595203	1.505016	8.928270	0.318530	-0.086512	-0.229715	-0.300035	-0.511872	-0.686937	0.379793	0.051665	0.077936	0.920334
1381	0.207776	2.014402	9.355619	0.354240	-0.121484	-0.231133	-0.302351	-0.521303	-0.682210	0.383860	0.056330	0.083726	0.917861
1382	0.422670	2.329792	10.011051	0.221840	-0.119055	-0.251489	-0.302046	-0.532529	-0.676375	0.388461	0.059877	0.087125	0.915381
1383	0.480341	2.288644	10.072563	0.009992	-0.087554	-0.289074	-0.297873	-0.532827	-0.672820	0.393891	0.061158	0.086944	0.912990
1384	0.509836	2.365025	9.957835	-0.012156	-0.069953	-0.328815	-0.295491	-0.537491	-0.673419	0.400111	0.061851	0.086527	0.910274
1385	0.502085	1.947482	10.243884	0.041605	-0.047192	-0.349578	-0.291274	-0.544357	-0.671998	0.406499	0.062543	0.087307	0.907317
1386	0.241479	1.955838	10.738877	0.122175	0.010565	-0.355762	-0.286807	-0.549034	-0.670559	0.412978	0.062818	0.089998	0.904104
1387	0.276195	2.417630	10.835207	0.115210	0.059589	-0.383751	-0.280215	-0.558099	-0.671782	0.419657	0.062090	0.093019	0.900766
1388	0.552108	2.200918	9.881085	0.060015	0.073774	-0.415930	-0.272856	-0.565802	-0.670416	0.427210	0.060593	0.095172	0.897085
1389	0.934985	1.743282	9.062655	0.026247	0.052923	-0.453451	-0.264966	-0.574055	-0.670098	0.435198	0.059115	0.096577	0.893186
1390	0.773191	1.398694	9.218699	0.029697	0.043274	-0.434101	-0.255772	-0.580945	-0.671339	0.442982	0.057852	0.097941	0.889285
1391	0.083300	1.469094	10.032923	0.097477	0.063369	-0.401608	-0.248299	-0.584406	-0.671873	0.449876	0.056910	0.100576	0.885583
1392	-0.493681	1.802587	10.656943	0.232347	0.098325	-0.354450	-0.239350	-0.595401	-0.671081	0.455703	0.056621	0.105930	0.881990
1393	-0.524860	2.509666	10.576425	0.276280	0.135107	-0.357366	-0.229635	-0.605582	-0.666154	0.461398	0.056061	0.112317	0.878268
1394	-0.120866	2.647676	9.548375	0.219349	0.103815	-0.410835	-0.221076	-0.617944	-0.663817	0.468142	0.055412	0.117537	0.874047
1395	0.232273	2.077768	8.904342	0.217558	0.016386	-0.421947	-0.211222	-0.629220	-0.659420	0.475227	0.056241	0.121831	0.869571
1396	0.055231	1.634021	8.840689	0.052744	-0.069368	-0.407633	-0.205039	-0.637464	-0.657137	0.482465	0.057033	0.122495	0.865431
1397	-0.296436	1.752483	8.931598	-0.124620	-0.085176	-0.368321	-0.199271	-0.639684	-0.658021	0.489188	0.056460	0.119763	0.862070
1398	-0.422068	2.073913	9.121421	-0.124776	-0.088755	-0.338276	-0.195094	-0.636968	-0.660903	0.495389	0.056032	0.117074	0.858920
1399	-0.155002	2.613154	9.182992	0.014661	-0.081899	-0.303722	-0.192718	-0.641360	-0.660206	0.500785	0.056923	0.116687	0.855780
1400	0.335459	2.648357	9.361806	0.186312	-0.104829	-0.285075	-0.188510	-0.647405	-0.657483	0.505708	0.059990	0.119099	0.852336
1401	0.327120	2.485785	9.658001	0.200504	-0.164383	-0.284344	-0.186130	-0.654672	-0.653193	0.510699	0.064224	0.121008	0.848775
1402	0.076517	2.550955	9.882003	-0.093808	-0.185381	-0.308510	-0.185587	-0.658232	-0.653236	0.516518	0.065738	0.117866	0.845574
1403	-0.120581	2.668715	10.137389	-0.296798	-0.153882	-0.330946	-0.182985	-0.653318	-0.657624	0.522852	0.064577	0.111494	0.842630
1404	-0.302474	2.550535	10.351481	-0.364756	-0.076908	-0.324087	-0.183653	-0.647838	-0.662475	0.528938	0.061402	0.104907	0.839910
1405	-0.246802	2.245746	9.919734	-0.389730	-0.005119	-0.309980	-0.177401	-0.639385	-0.669728	0.534617	0.056781	0.098494	0.837412
1406	-0.193383	1.956132	9.726094	-0.318251	0.042088	-0.270588	-0.170881	-0.630520	-0.679826	0.539421	0.052208	0.093867	0.835158
1407	-0.247498	1.817080	9.732172	-0.084077	0.082264	-0.205304	-0.164874	-0.627540	-0.682732	0.542787	0.049595	0.093369	0.833189
1408	-0.139008	2.146640	9.244780	0.100057	0.090994	-0.147490	-0.158581	-0.630722	-0.682599	0.544985	0.048959	0.096118	0.831478
1409	-0.083674	1.793839	8.841321	0.103415	0.073448	-0.094739	-0.152400	-0.637734	-0.681727	0.546325	0.048742	0.098541	0.830327
1410	-0.183104	1.391055	9.000963	-0.172696	0.043387	0.007062	-0.150961	-0.637193	-0.683036	0.546319	0.046220	0.096086	0.830763
1411	-0.457910	1.429353	9.813641	-0.416645	0.042980	0.112858	-0.151774	-0.628017	-0.689788	0.544738	0.041206	0.089310	0.832818
1412	-0.524069	2.290095	10.345592	-0.218217	0.063828	0.154216	-0.151818	-0.616931	-0.695369	0.542250	0.038111	0.086190	0.834915
1413	-0.644334	2.386648	9.367249	-0.132087	0.073768	0.132928	-0.152089	-0.613644	-0.698178	0.540011	0.035709	0.084514	0.836642
1414	-0.534187	1.617606	8.261616	-0.047042	0.008391	0.129621	-0.153679	-0.607065	-0.702745	0.537884	0.035350	0.083672	0.838111
1415	-0.177142	1.554101	8.853790	0.219232	-0.049621	0.174395	-0.158638	-0.609502	-0.701143	0.534891	0.038862	0.086532	0.839579
1416	0.143953	1.866034	9.436172	0.311221	-0.062113	0.193479	-0.161736	-0.619614	-0.695893	0.531524	0.043640	0.090889	0.841021
1417	-0.181313	2.292778	9.737069	0.212844	-0.035849	0.185986	-0.166932	-0.627797	-0.692274	0.528276	0.046893	0.093774	0.842574
1418	-0.174995	2.499672	9.773038	0.151331	-0.025270	0.139795	-0.171359	-0.632427	-0.689667	0.525858	0.049252	0.095874	0.843716
1419	0.055532	2.320021	9.812241	0.094115	-0.032324	0.125147	-0.174994	-0.639251	-0.685799	0.523721	0.051094	0.096865	0.844821
1420	0.057218	2.560094	9.675603	-0.089171	-0.049780	0.095602	-0.178389	-0.638959	-0.687297	0.522349	0.051261	0.094686	0.845907
1421	0.169274	2.711779	9.229391	-0.199896	-0.104752	0.043496	-0.181154	-0.634016	-0.689794	0.522016	0.051123	0.090056	0.846626
1422	0.080234	2.405648	9.563083	-0.206924	-0.138802	-0.006067	-0.184573	-0.627975	-0.694080	0.522639	0.051377	0.085055	0.846743
1423	-0.384619	2.187406	10.939194	-0.036928	-0.105592	-0.034603	-0.188495	-0.627132	-0.695306	0.523446	0.052814	0.083272	0.846334
1424	-0.553648	2.177570	11.224113	-0.001909	-0.032063	-0.048138	-0.190839	-0.627940	-0.696702	0.524347	0.053329	0.082903	0.845780
1425	-0.308471	2.065653	9.855714	-0.093611	0.001508	-0.101621	-0.190177	-0.628900	-0.697626	0.526169	0.052218	0.081378	0.844865
1426	-0.273576	1.569801	9.023024	-0.130933	-0.006985	-0.140789	-0.188463	-0.629729	-0.700505	0.528747	0.050803	0.079185	0.843549
1427	-0.584638	0.956316	8.951366	-0.096891	-0.024322	-0.156495	-0.187805	-0.629869	-0.701551	0.531531	0.049965	0.077381	0.842015
1428	-0.630988	1.562976	9.026029	0.192739	-0.048879	-0.104110	-0.188699	-0.634517	-0.699773	0.533186	0.052747	0.080158	0.840539
1429	-0.703650	2.181624	9.807587	0.328750	-0.026215	-0.117886	-0.186822	-0.644654	-0.696797	0.534865	0.056491	0.085493	0.838701
1430	-0.824852	2.088938	10.648674	0.230371	0.060257	-0.125340	-0.185983	-0.656702	-0.692789	0.536622	0.057801	0.090090	0.837006
1431	-1.258669	2.198540	10.778641	0.202680	0.134700	-0.116311	-0.181753	-0.666304	-0.690490	0.538108	0.057435	0.095068	0.835526
1432	-0.621224	2.224565	9.903496	0.109025	0.119029	-0.161275	-0.176228	-0.673724	-0.688318	0.540462	0.056382	0.098303	0.833701
1433	0.040758	2.277124	9.903195	-0.119823	0.073410	-0.219691	-0.172552	-0.676481	-0.688142	0.544133	0.053350	0.097355	0.831622
1434	0.615668	0.996786	8.729998	-0.311096	0.036782	-0.249824	-0.166143	-0.672954	-0.694928	0.548548	0.048934	0.092792	0.829512
1435	0.295184	1.403169	9.463190	-0.226113	0.008789	-0.272053	-0.161586	-0.667503	-0.698565	0.553273	0.045744	0.089332	0.826932
1436	-0.243287	1.078888	9.007506	0.021676	-0.018916	-0.257906	-0.155957	-0.667258	-0.701233	0.557553	0.045904	0.089664	0.824007
1437	0.373037	0.832789	8.749431	0.293563	-0.013789	-0.226176	-0.148612	-0.675512	-0.694700	0.561041	0.048940	0.094423	0.820928
1438	0.515954	1.226774	8.969012	0.329208	-0.024433	-0.201249	-0.143332	-0.688954	-0.687410	0.564071	0.052722	0.099695	0.817989
1439	0.072603	1.337978	9.598938	0.178808	-0.016615	-0.196888	-0.138056	-0.699109	-0.684227	0.567151	0.054576	0.102444	0.815394
1440	-0.117635	1.704351	10.950562	0.244843	0.015509	-0.183851	-0.135410	-0.706514	-0.681235	0.569851	0.056791	0.106758	0.812802
1441	0.093888	2.263673	10.359183	0.289915	0.015703	-0.238091	-0.128323	-0.714492	-0.675859	0.573366	0.059296	0.111684	0.809482
1442	-0.542398	1.443423	9.480492	-0.271709	-0.055668	-0.298794	-0.122563	-0.716986	-0.674289	0.578646	0.056479	0.106944	0.806562
1443	-1.086242	1.379071	9.071099	-0.473042	-0.123712	-0.303873	-0.118152	-0.704690	-0.684581	0.584335	0.052262	0.097970	0.803880
1444	-1.277261	1.676660	9.162683	-0.221613	-0.144592	-0.312574	-0.112944	-0.697051	-0.691309	0.589866	0.051449	0.092985	0.800478
1445	-1.218939	1.722482	9.352555	-0.461584	-0.174526	-0.286247	-0.110100	-0.687211	-0.698109	0.595238	0.048120	0.083616	0.797737
1446	-1.380177	1.463703	9.257249	-0.479679	-0.234023	-0.258399	-0.109622	-0.674758	-0.705495	0.600181	0.045773	0.073365	0.795176
1447	-1.611115	1.572496	9.640191	-0.379929	-0.267452	-0.176642	-0.111768	-0.661333	-0.712056	0.603729	0.044989	0.064122	0.793332
1448	-1.073308	1.807469	9.989115	-0.455460	-0.278374	-0.105979	-0.115745	-0.646940	-0.719743	0.606148	0.043832	0.053570	0.792334
1449	-0.675367	1.733025	10.253980	-0.173080	-0.238413	-0.023730	-0.122078	-0.633083	-0.725591	0.606945	0.045242	0.047868	0.792010
1450	-0.309153	1.306955	9.491329	-0.030270	-0.210555	0.079447	-0.128243	-0.628944	-0.726363	0.605914	0.048350	0.044704	0.792800
1451	-0.115980	1.642404	9.572824	0.111659	-0.216889	0.150960	-0.136217	-0.630407	-0.724317	0.603620	0.053033	0.043645	0.794308
1452	0.068938	1.514649	9.163625	0.262793	-0.216002	0.178427	-0.145614	-0.635833	-0.719574	0.600685	0.059856	0.044964	0.795973
1453	0.195046	1.581888	9.451690	0.187526	-0.202170	0.199046	-0.154887	-0.640712	-0.714309	0.597486	0.065274	0.045252	0.797936
1454	0.161600	1.619431	9.846528	0.296762	-0.175919	0.178798	-0.165736	-0.645446	-0.706692	0.594392	0.071853	0.047595	0.799543
1455	0.491984	1.893862	9.986217	0.194805	-0.141075	0.177254	-0.172251	-0.652667	-0.701104	0.591431	0.076371	0.048769	0.801248
1456	1.009419	1.995375	9.896405	0.059084	-0.092143	0.133132	-0.176965	-0.652642	-0.698963	0.589303	0.078742	0.048366	0.802610
1457	1.737759	1.878541	9.725364	-0.031098	-0.087884	0.097005	-0.180371	-0.651256	-0.699028	0.587901	0.079722	0.046645	0.803642
1458	1.465260	1.259533	9.518733	-0.141121	-0.076402	0.096204	-0.184448	-0.646581	-0.699567	0.586657	0.079446	0.043269	0.804767
1459	1.471753	1.109831	10.915597	-0.209291	-0.034741	0.106369	-0.188521	-0.641632	-0.701785	0.585317	0.077520	0.039226	0.806137
1460	1.614192	2.118855	10.921162	-0.248537	0.056173	0.111862	-0.189075	-0.634375	-0.704810	0.583854	0.073858	0.035648	0.807706
1461	1.233822	1.655094	9.299379	-0.317783	0.097021	0.046354	-0.187548	-0.623571	-0.710675	0.583501	0.068547	0.031471	0.808602
1462	1.192356	0.928453	9.089518	-0.294682	0.041048	0.067337	-0.186027	-0.611808	-0.716015	0.582788	0.064552	0.027036	0.809605
1463	1.619222	1.176804	9.598161	-0.246609	-0.001242	0.095643	-0.185807	-0.601681	-0.720833	0.581554	0.061728	0.022758	0.810843
1464	1.832542	1.623194	9.832156	-0.207170	0.037168	0.087279	-0.186103	-0.593194	-0.724625	0.580382	0.058821	0.019667	0.811979
1465	1.370953	1.577748	9.523205	-0.235558	0.053207	0.046733	-0.185080	-0.587040	-0.728201	0.579870	0.055293	0.016248	0.812668
1466	0.897478	0.883069	9.226117	-0.256829	0.076243	0.013184	-0.183932	-0.580203	-0.731125	0.579919	0.051145	0.012888	0.812965
1467	1.000376	0.730488	9.927603	-0.076236	0.111064	0.034815	-0.181329	-0.575152	-0.736158	0.579397	0.048533	0.012735	0.813500
1468	0.911996	1.198149	10.056302	0.081381	0.178501	0.022229	-0.177672	-0.575446	-0.734794	0.578915	0.046644	0.016051	0.813894
1469	0.328712	0.690886	9.421068	-0.025728	0.185006	-0.018095	-0.167188	-0.577963	-0.737951	0.579168	0.043403	0.017640	0.813861
1470	-0.356126	0.149699	9.230905	-0.217249	0.123967	-0.023137	-0.162492	-0.573882	-0.741861	0.579706	0.038927	0.015504	0.813748
1471	-0.379840	0.529232	9.805022	-0.088662	0.036344	-0.006584	-0.160289	-0.569377	-0.743531	0.579871	0.037321	0.014363	0.813727
1472	-0.297375	0.581433	9.783282	-0.061878	-0.034526	-0.013709	-0.159112	-0.568151	-0.745864	0.580164	0.037228	0.012911	0.813546
1473	-0.047795	0.686900	10.303828	-0.022604	-0.063572	-0.015355	-0.159905	-0.566915	-0.745323	0.580449	0.037977	0.011727	0.813326
1474	0.309847	0.736038	9.981687	0.013200	-0.070608	-0.011685	-0.163049	-0.565256	-0.746294	0.580654	0.039343	0.011076	0.813124
1475	0.267818	0.280041	9.402452	0.008717	-0.087990	-0.001274	-0.163836	-0.565115	-0.745764	0.580689	0.040846	0.010113	0.813037
1476	0.170117	0.126635	9.322226	0.080028	-0.105551	0.053814	-0.165139	-0.566614	-0.744465	0.579782	0.043569	0.010089	0.813543
1477	0.211852	0.557098	9.415731	0.195451	-0.095066	0.056529	-0.170484	-0.571376	-0.740811	0.578710	0.047342	0.012038	0.814069
1478	-0.049713	0.450591	9.311025	0.243857	-0.081795	0.042890	-0.171910	-0.576434	-0.735925	0.577801	0.051573	0.014966	0.814409
1479	0.196683	0.461085	9.438790	0.306652	-0.083534	0.002733	-0.175676	-0.583805	-0.731026	0.577461	0.056393	0.018927	0.814248
1480	0.851407	0.506941	9.587472	0.331959	-0.070495	-0.053621	-0.176548	-0.594613	-0.725817	0.577980	0.061420	0.023524	0.813396
1481	1.312190	0.443781	9.770217	0.384780	-0.081116	-0.069291	-0.177417	-0.606790	-0.719198	0.578662	0.067085	0.028819	0.812292
1482	1.526364	0.647222	10.780037	0.332051	-0.065578	-0.104911	-0.176591	-0.618293	-0.712081	0.579953	0.071998	0.033539	0.810768
1483	1.677344	1.493285	10.997536	0.012240	-0.014793	-0.202101	-0.175529	-0.622678	-0.709813	0.583222	0.072217	0.033690	0.808394
1484	1.479642	0.895017	9.898925	-0.168020	0.031110	-0.266731	-0.170831	-0.620240	-0.711411	0.587750	0.069640	0.031666	0.805418
1485	0.690986	0.028914	9.367075	-0.400876	0.041759	-0.203993	-0.162766	-0.609744	-0.716861	0.591545	0.064099	0.025759	0.803307
1486	0.678232	0.610835	9.301781	-0.369908	0.080056	-0.110981	-0.158491	-0.598680	-0.723929	0.593749	0.058443	0.020849	0.802254
1487	0.929483	0.960576	9.486274	-0.202990	0.069292	-0.029626	-0.154619	-0.587889	-0.727115	0.594426	0.054888	0.018214	0.802068
1488	1.190421	0.969434	9.902275	-0.094179	0.063759	0.033625	-0.152022	-0.582702	-0.730595	0.593971	0.052824	0.017369	0.802562
1489	0.939973	1.712236	10.720438	-0.108785	0.052167	0.075981	-0.151006	-0.574495	-0.735702	0.592843	0.050737	0.015935	0.803560
1490	0.672344	2.106219	10.679213	-0.165855	0.054947	0.037847	-0.149721	-0.569301	-0.737740	0.592389	0.047965	0.013827	0.804104
1491	0.592410	1.753770	10.046222	-0.215879	0.053354	0.034799	-0.149090	-0.564103	-0.739767	0.592014	0.044606	0.010790	0.804620
1492	0.518977	1.293437	9.541705	-0.165695	0.044775	0.026261	-0.148737	-0.555484	-0.742404	0.591734	0.041995	0.008574	0.804993
1493	0.546335	1.406147	9.504314	-0.144384	0.031575	0.059869	-0.147058	-0.550154	-0.745481	0.590881	0.039854	0.006451	0.805748
1494	0.558268	1.710385	9.928263	-0.083585	0.041112	0.062158	-0.147486	-0.542215	-0.747983	0.589953	0.038278	0.005484	0.806511
1495	0.474937	1.870268	10.091831	0.009606	0.063938	0.034776	-0.145267	-0.541953	-0.747496	0.589377	0.037460	0.006311	0.806965
1496	0.708390	1.775856	9.699420	0.111917	0.091225	-0.015568	-0.143821	-0.544151	-0.746246	0.589557	0.037371	0.009148	0.806810
1497	0.818735	1.013628	9.249926	0.176488	0.081759	-0.043508	-0.139878	-0.549236	-0.743898	0.590107	0.038258	0.012965	0.806314
1498	0.740693	0.234602	9.119082	0.086839	0.076464	-0.007304	-0.136717	-0.554591	-0.742058	0.590214	0.038115	0.015215	0.806203
1499	0.610771	0.280733	9.716718	0.074118	0.111283	0.029774	-0.133034	-0.558853	-0.741380	0.589640	0.037338	0.017640	0.806610
1500	0.220554	0.400482	10.129999	0.142010	0.170753	0.060576	-0.129881	-0.562154	-0.740425	0.588545	0.036347	0.021842	0.807352
1501	-0.208742	0.462401	10.408375	0.177847	0.220710	0.057629	-0.124117	-0.565744	-0.737960	0.587379	0.035002	0.027211	0.808097
1502	-0.214914	0.961570	10.039273	0.054497	0.254882	0.053441	-0.116787	-0.568248	-0.736543	0.586371	0.031619	0.030992	0.808832
1503	-0.134452	0.739095	9.848575	-0.006157	0.239235	0.011462	-0.108941	-0.568290	-0.737178	0.586037	0.027761	0.033652	0.809109
1504	-0.041894	0.197609	9.183084	-0.084973	0.188547	0.029085	-0.101885	-0.567232	-0.738050	0.585527	0.023801	0.034414	0.809572
1505	0.161980	0.349406	9.007640	-0.158422	0.111501	0.030007	-0.096933	-0.562468	-0.741440	0.585038	0.020227	0.033073	0.810078
1506	0.044069	0.403484	9.088583	-0.049401	0.053772	0.041211	-0.095650	-0.557138	-0.743218	0.584392	0.018873	0.032830	0.810587
1507	-0.193620	0.575407	9.650144	0.095316	0.023945	0.068687	-0.094988	-0.559057	-0.742470	0.583228	0.019704	0.034553	0.811334
1508	-0.427031	1.026860	9.614091	0.089885	-0.005758	0.077515	-0.096563	-0.558228	-0.741921	0.581971	0.020967	0.035858	0.812148
1509	-0.263031	1.016745	9.083863	0.199101	-0.026653	0.072908	-0.098366	-0.564514	-0.739369	0.580721	0.023821	0.038703	0.812833
1510	0.159683	0.709583	8.812338	0.342032	-0.084514	0.111447	-0.101734	-0.572982	-0.734488	0.578838	0.029322	0.043171	0.813771
1511	0.453655	0.612224	9.183576	0.230775	-0.154793	0.148155	-0.106936	-0.579798	-0.730985	0.576417	0.034707	0.044970	0.815179
1512	0.221278	0.536637	9.040522	-0.130929	-0.214376	0.185014	-0.115575	-0.578520	-0.730066	0.573714	0.036927	0.040179	0.817236
1513	0.159094	0.601421	9.618562	-0.252809	-0.225072	0.209660	-0.125024	-0.569710	-0.733976	0.570639	0.037933	0.033205	0.819652
1514	0.501515	0.527573	9.936783	0.028908	-0.207717	0.232799	-0.135895	-0.565820	-0.734292	0.566951	0.041890	0.031077	0.822098
1515	0.608742	0.652961	10.316999	0.365255	-0.139554	0.259273	-0.143990	-0.569883	-0.730460	0.562444	0.048551	0.035147	0.824660
1516	0.251892	0.696880	11.185721	0.468117	-0.022401	0.277286	-0.148800	-0.578207	-0.724779	0.557421	0.054446	0.042289	0.827363
1517	0.524753	1.707569	11.281501	0.326968	0.105208	0.269793	-0.150067	-0.588877	-0.718786	0.552493	0.056633	0.048444	0.830179
1518	0.839574	1.865833	10.357789	0.198877	0.180797	0.152777	-0.148359	-0.593130	-0.714198	0.549576	0.056046	0.053515	0.831842
1519	0.529345	1.722218	9.791668	0.006251	0.244208	0.045939	-0.143228	-0.599316	-0.713560	0.548539	0.052181	0.056123	0.832606
1520	0.222758	2.094957	8.995941	-0.093274	0.223745	-0.086850	-0.135129	-0.597443	-0.714698	0.549862	0.047405	0.057061	0.831955
1521	0.077356	1.367755	8.337579	-0.008825	0.180388	-0.161381	-0.125998	-0.592565	-0.717115	0.552347	0.044209	0.058949	0.830352
1522	-0.102513	1.187717	8.776839	0.125250	0.129634	-0.159699	-0.118659	-0.595752	-0.717127	0.554761	0.043321	0.062548	0.828523
1523	-0.338859	1.873024	9.704765	0.058931	0.125973	-0.158243	-0.110263	-0.601270	-0.716402	0.557175	0.041763	0.064981	0.826795
1524	-0.509094	2.372769	9.892216	-0.085840	0.161007	-0.188982	-0.101098	-0.603235	-0.717335	0.560223	0.037971	0.065457	0.824878
1525	-0.106799	1.920600	9.338029	-0.164474	0.162766	-0.198561	-0.093265	-0.598759	-0.721547	0.563404	0.033257	0.064686	0.822973
1526	0.228721	1.238906	9.058144	-0.186207	0.140731	-0.144401	-0.086076	-0.596059	-0.725767	0.565782	0.028727	0.063247	0.821623
1527	0.605605	0.921679	9.310787	-0.248207	0.078359	-0.113540	-0.081258	-0.589925	-0.730435	0.567686	0.024591	0.060044	0.820684
1528	-0.576185	1.129052	8.833121	-0.372587	0.095342	-0.091067	-0.076317	-0.581739	-0.736119	0.569284	0.018756	0.055000	0.820085
1529	0.162618	1.070236	10.359289	-0.509104	0.067493	-0.028105	-0.073627	-0.567108	-0.744293	0.569834	0.011927	0.047346	0.820308
1530	0.650672	0.781944	10.133077	-0.543154	0.021890	-0.026075	-0.070162	-0.550839	-0.752462	0.570394	0.005422	0.038634	0.820444
1531	0.337901	0.601668	10.155331	-0.403622	-0.016475	-0.028665	-0.071531	-0.535228	-0.760177	0.570903	0.001215	0.031697	0.820404
1532	0.381083	0.558420	10.279426	-0.102982	-0.110852	-0.062087	-0.074687	-0.529462	-0.764341	0.572018	0.001887	0.028689	0.819737
1533	0.063948	0.784284	10.188632	0.147587	-0.178864	-0.087680	-0.079643	-0.532583	-0.762616	0.573545	0.006637	0.028921	0.818636
1534	-0.322210	0.778263	11.167579	0.212004	-0.159643	-0.108196	-0.086139	-0.540622	-0.760916	0.575395	0.011688	0.030520	0.817222
1535	-0.681873	1.457975	11.524550	0.020867	-0.110525	-0.173497	-0.091091	-0.545524	-0.757527	0.578287	0.013797	0.029527	0.815182
1536	0.765244	1.617187	9.865327	-0.089506	-0.052732	-0.237021	-0.090963	-0.545251	-0.757009	0.582220	0.013549	0.027469	0.812454
1537	0.697196	0.919023	8.675531	-0.024792	0.010609	-0.254040	-0.088221	-0.544444	-0.757560	0.586338	0.013175	0.027150	0.809504
1538	0.465946	0.982297	9.115629	0.035799	-0.006991	-0.215699	-0.087821	-0.546089	-0.757194	0.589830	0.013657	0.027649	0.806938
1539	0.175450	0.847997	10.073050	0.119834	0.034913	-0.214896	-0.084156	-0.547477	-0.756099	0.593235	0.014640	0.029944	0.804339
1540	-0.532475	0.431850	10.603069	0.099564	0.108657	-0.278105	-0.080994	-0.552695	-0.754646	0.597608	0.013972	0.032860	0.800993
1541	-1.341370	0.437642	10.434684	-0.135500	0.119476	-0.325351	-0.073149	-0.553148	-0.754380	0.602761	0.010415	0.032131	0.797206
1542	-0.425948	0.491632	9.975613	-0.095997	0.129848	-0.339379	-0.066759	-0.549624	-0.755476	0.608099	0.007034	0.032180	0.793178
1543	-0.065430	0.284246	9.141026	0.142100	0.098509	-0.348463	-0.058793	-0.549394	-0.753524	0.613524	0.007153	0.035597	0.788841
1544	-0.080481	0.216020	8.813541	0.115216	0.063560	-0.340857	-0.049622	-0.553276	-0.752924	0.618838	0.007386	0.038185	0.784555
1545	-0.147257	0.332026	8.827467	-0.117643	0.019674	-0.303017	-0.044923	-0.552206	-0.752596	0.623582	0.005563	0.036521	0.780885
1546	-0.409901	0.063087	9.083780	-0.079289	0.002182	-0.290446	-0.041276	-0.550722	-0.751214	0.628124	0.004392	0.035284	0.777300
1547	-0.510366	0.196111	9.071757	-0.114354	-0.034612	-0.262580	-0.037884	-0.548550	-0.752666	0.632231	0.003456	0.032979	0.774070
1548	-0.122822	0.361717	9.161637	-0.171615	-0.040879	-0.266629	-0.035548	-0.542813	-0.757171	0.636394	0.001806	0.029765	0.770787
1549	0.001465	0.174071	9.461206	-0.193115	-0.054089	-0.273966	-0.029844	-0.532032	-0.761031	0.640643	0.000173	0.025973	0.767399
1550	-0.100202	0.119024	10.076661	-0.094757	-0.057651	-0.278543	-0.029463	-0.528886	-0.763075	0.644943	-0.000239	0.023722	0.763862
1551	-0.454419	-0.127279	10.422940	0.035833	-0.041838	-0.275723	-0.025541	-0.528222	-0.764032	0.649167	0.000872	0.023578	0.760280
1552	-0.570048	-0.783513	11.026797	0.093044	-0.019151	-0.277980	-0.022391	-0.531524	-0.762301	0.653395	0.002302	0.024688	0.756611
1553	-0.810977	-0.044675	11.359394	-0.039265	0.057815	-0.284618	-0.017555	-0.531551	-0.761857	0.657666	0.000864	0.024702	0.752904
1554	-0.288893	0.741347	10.191182	-0.196195	0.127999	-0.347160	-0.010911	-0.526523	-0.763459	0.662807	-0.003755	0.023375	0.748416
1555	-0.067411	0.692178	8.833322	-0.086611	0.135381	-0.401895	0.001343	-0.520979	-0.762684	0.668731	-0.007008	0.023695	0.743094
1556	-0.225455	0.211477	8.531167	0.028053	0.074382	-0.444501	0.010748	-0.519799	-0.762425	0.675281	-0.007889	0.024982	0.737095
1557	-0.571583	-0.260369	9.071843	-0.050762	0.013150	-0.462925	0.017811	-0.520110	-0.763052	0.682065	-0.008902	0.024185	0.730838
1558	-1.237504	-0.231803	10.423689	-0.315009	0.018163	-0.432053	0.024835	-0.513306	-0.763866	0.688274	-0.013614	0.019687	0.725056
1559	-1.205312	0.867100	11.226685	-0.332815	0.091490	-0.445819	0.031974	-0.502122	-0.767614	0.694570	-0.019637	0.015895	0.718981
1560	-1.080727	0.781885	9.631332	-0.113256	0.099801	-0.476812	0.042914	-0.493971	-0.769121	0.701300	-0.022739	0.015400	0.712337
1561	-0.891376	0.277374	8.720310	0.049609	0.015137	-0.484883	0.048266	-0.492083	-0.769959	0.708193	-0.022357	0.016046	0.705483
1562	-0.544291	0.181726	8.999789	0.078029	-0.074291	-0.472793	0.056111	-0.493495	-0.767892	0.714872	-0.020298	0.015817	0.698782
1563	-0.475283	0.360730	9.513125	0.086946	-0.093642	-0.485130	0.058212	-0.496244	-0.766011	0.721681	-0.017839	0.015456	0.691824
1564	-0.326906	0.504619	9.756219	0.165864	-0.091862	-0.530390	0.062152	-0.502015	-0.761859	0.729003	-0.014284	0.016167	0.684171
1565	-0.324863	0.440796	10.125555	0.198186	-0.078733	-0.561851	0.067140	-0.508065	-0.757855	0.736720	-0.010415	0.017536	0.675891
1566	-0.309411	0.223227	10.586731	0.294957	-0.037604	-0.594540	0.073819	-0.512618	-0.753732	0.744674	-0.005718	0.020776	0.667081
1567	-0.369040	0.316051	10.903127	0.343505	0.009713	-0.639806	0.081819	-0.520601	-0.747982	0.753166	-0.000909	0.025392	0.657340
1568	-0.601697	-0.143619	10.995976	0.342080	0.067678	-0.708364	0.094280	-0.531070	-0.742711	0.762226	0.003040	0.030824	0.646570
1569	-0.818297	0.295617	10.940413	0.172468	0.122102	-0.773572	0.108175	-0.541000	-0.737327	0.772046	0.003668	0.034924	0.634596
1570	-0.148487	0.801797	9.868642	0.078444	0.164415	-0.908997	0.125933	-0.539182	-0.734213	0.783239	0.002202	0.038449	0.620527
1571	-0.008041	0.222111	8.630346	-0.064321	0.146377	-0.970156	0.142492	-0.532979	-0.731814	0.795018	-0.001292	0.039919	0.605270
1572	-0.133362	-0.423491	8.753777	-0.175481	0.127914	-0.935883	0.161771	-0.520357	-0.732756	0.805992	-0.006336	0.039724	0.590558
1573	-0.631271	-1.532930	9.610456	0.009802	0.115352	-0.788400	0.177677	-0.511822	-0.734333	0.815115	-0.008144	0.041486	0.577755
1574	-1.462062	-1.249292	10.586956	0.075143	0.083533	-0.630905	0.190837	-0.506148	-0.730983	0.822260	-0.008364	0.043536	0.567383
1575	-1.476242	0.154356	10.257159	-0.105783	0.083395	-0.572006	0.200085	-0.500040	-0.731321	0.828609	-0.011603	0.043514	0.558014
1576	-1.185442	0.340663	9.004745	-0.045109	0.029208	-0.515387	0.209463	-0.493385	-0.732302	0.834256	-0.013084	0.043297	0.549519
1577	-0.784203	0.408685	8.677638	0.037001	-0.047893	-0.483445	0.215317	-0.489176	-0.730926	0.839585	-0.012415	0.042694	0.541405
1578	-0.715940	0.486408	9.100900	0.043975	-0.099659	-0.469497	0.218170	-0.485360	-0.730543	0.844699	-0.010959	0.041303	0.533534
1579	-0.821009	0.292023	9.758038	0.168089	-0.111184	-0.436054	0.221545	-0.480178	-0.732095	0.849446	-0.007337	0.041038	0.526027
1580	-0.647037	0.637794	10.020054	0.340658	-0.093809	-0.410929	0.224964	-0.484850	-0.730123	0.853824	-0.000861	0.042889	0.518791
1581	-0.495041	0.954405	10.128121	0.346980	-0.057123	-0.414258	0.228263	-0.492806	-0.726112	0.858132	0.005292	0.045417	0.511389
1582	-0.461888	0.864994	10.073937	0.272125	0.009467	-0.460410	0.233244	-0.498309	-0.720809	0.862696	0.009480	0.048333	0.503319
1583	-0.611797	0.848229	9.714564	0.248027	0.056805	-0.449791	0.240827	-0.500679	-0.717066	0.867081	0.012768	0.051798	0.495303
1584	-1.193404	-0.110197	9.405765	0.314049	0.049976	-0.407053	0.247643	-0.505506	-0.714371	0.870889	0.017328	0.055801	0.487995
1585	-1.457289	0.101486	10.318871	0.042520	0.028634	-0.343800	0.254974	-0.509242	-0.711155	0.874185	0.017351	0.056754	0.481953
1586	-1.344343	1.034159	10.448776	-0.289331	0.035508	-0.361020	0.259892	-0.499689	-0.712558	0.877640	0.011570	0.054632	0.476056
1587	-1.253501	0.271997	9.184779	-0.140626	-0.018388	-0.385840	0.266893	-0.486863	-0.716546	0.881344	0.008775	0.053001	0.469411
1588	-0.533894	-0.399486	9.291010	0.146519	-0.121726	-0.409150	0.268964	-0.483043	-0.716928	0.885238	0.012099	0.052223	0.462039
1589	-0.360503	-0.485384	9.956606	0.301209	-0.152484	-0.415268	0.269618	-0.483868	-0.715652	0.889122	0.018283	0.052307	0.454304
1590	-0.596124	0.303162	10.828036	0.394156	-0.083522	-0.391218	0.270297	-0.489346	-0.714165	0.892554	0.025671	0.054464	0.446903
1591	-0.557805	0.941869	10.587523	0.458600	-0.003045	-0.362135	0.275560	-0.499230	-0.707486	0.895512	0.033364	0.058573	0.439902
1592	-0.607196	1.501403	9.400009	0.861273	-0.048210	-0.348634	0.278759	-0.514302	-0.700440	0.897900	0.048828	0.065430	0.432562
1593	-0.831423	1.892127	9.190151	1.357057	-0.086411	-0.374086	0.284105	-0.544717	-0.684395	0.899585	0.073340	0.075841	0.423811
1594	-0.936706	2.027520	9.154165	1.424223	-0.141416	-0.401933	0.287666	-0.587440	-0.660813	0.900709	0.099537	0.085844	0.414061
1595	-0.981110	2.566984	9.280908	0.573472	-0.138972	-0.432676	0.290874	-0.608812	-0.646070	0.903316	0.110182	0.088845	0.404953
1596	-1.238846	2.309952	9.510880	-0.186010	-0.106700	-0.463629	0.293361	-0.610742	-0.643798	0.907590	0.106876	0.086358	0.396737
1597	-1.201582	2.445361	9.843752	-0.096665	-0.088444	-0.438229	0.299188	-0.598182	-0.648289	0.911415	0.104946	0.084843	0.388730
1598	-1.114226	2.859192	9.333479	0.111926	-0.107526	-0.453451	0.305714	-0.595480	-0.649783	0.914837	0.107072	0.084624	0.380063
1599	-0.660679	3.474129	9.456794	-0.163415	-0.132131	-0.512836	0.308511	-0.576608	-0.658046	0.919272	0.104135	0.081993	0.370637
1600	0.176483	2.396484	8.384597	-0.070143	-0.195001	-0.556891	0.315538	-0.567338	-0.663880	0.923787	0.103392	0.078967	0.360128
1601	-0.325428	1.054779	9.565472	-0.099341	-0.251248	-0.488725	0.315914	-0.564056	-0.664500	0.927873	0.102499	0.074509	0.350706
1602	-0.511658	1.635941	11.169460	-0.221626	-0.199328	-0.381786	0.316404	-0.554066	-0.671651	0.931246	0.099231	0.069958	0.343570
1603	-0.386467	2.605751	10.891150	-0.135777	-0.097926	-0.328638	0.317146	-0.543531	-0.676473	0.933908	0.096800	0.067723	0.337429
1604	-0.641933	2.018944	10.247366	0.069893	-0.066267	-0.278589	0.316866	-0.536000	-0.683637	0.935725	0.098195	0.067414	0.332011
1605	-0.365946	2.126745	10.025133	0.218326	-0.034848	-0.242203	0.320125	-0.536156	-0.680584	0.936957	0.102063	0.068547	0.327103
1606	-0.050472	1.698446	9.190800	0.303995	-0.044515	-0.174809	0.321854	-0.545063	-0.674490	0.937517	0.107829	0.069976	0.323324
1607	0.057076	1.884808	9.062243	0.092592	-0.042094	-0.115531	0.322661	-0.550268	-0.672613	0.938147	0.109549	0.069861	0.320935
1608	0.360757	1.809955	8.953024	-0.007764	-0.045764	-0.082015	0.321743	-0.549715	-0.672723	0.938752	0.109602	0.069052	0.319319
1609	0.240416	1.859469	9.108434	0.166482	-0.042326	-0.034869	0.322929	-0.550679	-0.673785	0.938691	0.112825	0.069175	0.318345
1610	0.283010	2.394794	9.676560	0.281851	0.001284	-0.023212	0.322954	-0.557660	-0.669457	0.938190	0.118095	0.070963	0.317518
1611	0.217616	2.690083	10.122702	0.359746	0.010021	-0.042809	0.324827	-0.567250	-0.666088	0.937602	0.124620	0.073272	0.316234
1612	0.268158	2.346558	9.594426	0.291780	0.036325	-0.030066	0.326033	-0.577113	-0.658572	0.936999	0.129836	0.075791	0.315328
1613	0.163633	1.923000	9.239597	0.109949	0.024027	0.017863	0.326181	-0.581767	-0.655646	0.936596	0.131660	0.076584	0.315578
1614	-0.314192	2.275252	9.959105	-0.117780	-0.049701	0.081343	0.325940	-0.586419	-0.654136	0.936468	0.129911	0.074613	0.317149
1615	-0.698954	2.827175	10.146604	-0.294965	-0.082921	0.075750	0.321214	-0.580371	-0.658403	0.936894	0.124885	0.070684	0.318805
1616	-0.486344	2.866688	9.453113	-0.384148	-0.049530	0.040814	0.319078	-0.568862	-0.664465	0.937639	0.118078	0.067121	0.319978
1617	-0.931441	2.098663	8.837720	-0.232022	-0.016007	0.058777	0.316811	-0.559407	-0.667054	0.937854	0.113762	0.064908	0.321364
1618	-1.295584	2.487596	9.258677	-0.213350	0.000583	0.080301	0.315620	-0.554062	-0.671639	0.937817	0.109880	0.063282	0.323143
1619	-0.616962	2.847264	9.059897	-0.224878	0.013569	0.068683	0.315306	-0.543386	-0.673858	0.937868	0.105526	0.061682	0.324751
1620	-0.354145	2.464521	8.832139	-0.079898	-0.002145	0.060718	0.314507	-0.539823	-0.675751	0.937647	0.104137	0.060912	0.325982
1621	-0.342988	2.002341	8.725797	-0.026310	-0.002154	0.082161	0.312407	-0.539676	-0.673519	0.937193	0.103639	0.060281	0.327559
1622	-0.571611	2.429107	9.280597	0.130059	-0.003997	0.115160	0.311370	-0.541175	-0.673518	0.936171	0.106263	0.060737	0.329550
1623	-1.332848	3.327385	10.090534	0.204210	-0.033688	0.114225	0.307730	-0.547042	-0.669900	0.935037	0.110351	0.061001	0.331371
1624	-0.647033	3.349617	9.671530	0.009413	-0.018009	0.073899	0.306171	-0.550045	-0.667578	0.934548	0.110758	0.060483	0.332707
1625	-0.309373	2.640407	9.050059	-0.056550	-0.035372	0.027301	0.303810	-0.548938	-0.667015	0.934551	0.109919	0.059193	0.333211
1626	-0.308259	2.136301	8.578041	-0.065561	-0.076419	0.039331	0.302100	-0.546602	-0.668001	0.934521	0.109270	0.057160	0.333862
1627	-0.389837	2.209064	8.569968	-0.055071	-0.101877	0.086938	0.298431	-0.544392	-0.668958	0.934188	0.108972	0.054513	0.335329
1628	-0.283250	2.234441	9.275871	-0.098281	-0.114402	0.121782	0.292677	-0.542992	-0.670927	0.933703	0.108057	0.051369	0.337465
1629	0.120721	2.304115	10.282516	-0.143419	-0.064176	0.197286	0.285596	-0.537479	-0.673612	0.932750	0.105966	0.048583	0.341158
1630	-0.243848	2.624200	10.995871	-0.143513	0.031949	0.228633	0.280092	-0.534438	-0.674793	0.931449	0.103314	0.047633	0.345630
1631	-0.831798	3.138062	10.802581	-0.396418	0.145891	0.203697	0.279678	-0.528824	-0.677577	0.930692	0.095076	0.047023	0.350089
1632	0.224086	2.907611	10.490427	-0.393451	0.159773	0.152304	0.281454	-0.517201	-0.680981	0.930183	0.086796	0.046870	0.353596
1633	0.636327	1.807287	10.356466	0.025408	0.138898	0.116163	0.283259	-0.512833	-0.680965	0.929189	0.086400	0.049233	0.355977
1634	0.625854	1.705230	9.987700	0.145589	0.135641	0.061504	0.286663	-0.516411	-0.676525	0.928359	0.088224	0.052602	0.357209
1635	-0.486591	1.490229	9.199378	-0.222899	0.115078	0.044953	0.289785	-0.514376	-0.675258	0.928309	0.083305	0.052846	0.358484
1636	-1.688984	1.513039	8.873570	-0.476960	0.064717	0.030075	0.290385	-0.504801	-0.675432	0.928774	0.074038	0.050494	0.359650
1637	-2.005164	1.871273	8.815531	-0.424944	0.021165	-0.005662	0.289532	-0.489880	-0.680187	0.929400	0.065932	0.047710	0.359989
1638	-1.203310	1.903129	8.693627	-0.197560	-0.041884	-0.047642	0.289736	-0.478796	-0.681892	0.930033	0.062539	0.045490	0.359247
1639	-0.300231	1.227673	8.754972	0.077090	-0.089295	-0.060322	0.288143	-0.471396	-0.687097	0.930458	0.064511	0.044358	0.357937
1640	0.081237	1.206873	9.217656	0.170906	-0.135859	-0.058173	0.285289	-0.475760	-0.686192	0.930763	0.068636	0.043046	0.356535
1641	0.034520	1.410812	9.725068	0.058969	-0.157866	-0.056381	0.280987	-0.479295	-0.683834	0.931223	0.070767	0.040479	0.355213
1642	0.245112	1.818293	9.812047	-0.034840	-0.136921	-0.080762	0.277061	-0.477905	-0.685055	0.931945	0.071049	0.037715	0.353566
1643	0.768956	1.467438	9.666513	0.004733	-0.126433	-0.121195	0.273384	-0.475423	-0.684070	0.932891	0.071928	0.035398	0.351123
1644	0.989309	1.217912	9.637712	0.097900	-0.080934	-0.133686	0.272060	-0.472132	-0.684664	0.933737	0.074251	0.034686	0.348451
1645	0.685928	1.324963	10.052502	0.142684	-0.021415	-0.137446	0.272056	-0.472954	-0.682345	0.934497	0.076970	0.035257	0.345758
1646	0.306239	1.567195	10.435859	0.113423	0.055706	-0.182164	0.274015	-0.474882	-0.678513	0.935531	0.078599	0.037281	0.342365
1647	0.308383	1.533153	10.320097	0.086067	0.124115	-0.242922	0.279239	-0.475459	-0.676011	0.936959	0.079177	0.040322	0.337955
1648	-0.210328	0.919050	10.303093	0.084411	0.126105	-0.274618	0.285756	-0.474813	-0.671576	0.938560	0.079706	0.043608	0.332942
1649	-0.553950	1.480580	10.591280	-0.158848	0.098156	-0.311527	0.290407	-0.467041	-0.668077	0.940790	0.075748	0.044639	0.327389
1650	-0.509162	1.678621	10.189439	-0.491264	0.060727	-0.403928	0.295558	-0.451742	-0.670720	0.944047	0.065762	0.043091	0.320303
1651	-0.511841	1.323280	9.594198	-0.453559	-0.013420	-0.439228	0.301214	-0.433162	-0.673339	0.947405	0.056844	0.040270	0.312363
1652	-0.318324	0.714058	9.056829	-0.081524	-0.127037	-0.423000	0.303898	-0.420450	-0.676746	0.950205	0.055770	0.037749	0.304262
1653	-0.235005	0.219458	8.757238	0.036140	-0.216385	-0.346805	0.301782	-0.415512	-0.677700	0.952419	0.057408	0.033995	0.297398
1654	-0.936524	0.363420	9.216741	0.087273	-0.242863	-0.198261	0.296271	-0.410692	-0.679639	0.953644	0.060398	0.030031	0.293281
1655	-1.504864	1.545478	10.513716	0.206360	-0.194344	-0.034699	0.290027	-0.415994	-0.679856	0.953714	0.065304	0.027388	0.292258
1656	-0.988853	2.473146	10.034490	0.274134	-0.124601	0.054209	0.285105	-0.425821	-0.676904	0.953087	0.071308	0.026459	0.292984
1657	-0.374111	1.708556	8.525628	0.247166	-0.136848	0.115343	0.279658	-0.435646	-0.673557	0.952126	0.076778	0.024994	0.294851
1658	-0.156940	1.011937	8.568616	0.185745	-0.189674	0.221998	0.271849	-0.442446	-0.672471	0.950600	0.081561	0.022053	0.298698
1659	0.065030	1.640055	9.266033	0.101259	-0.196202	0.288374	0.262743	-0.452250	-0.669327	0.948787	0.084673	0.018323	0.303807
1660	0.110290	1.870187	9.921948	-0.017740	-0.162250	0.281480	0.253100	-0.456850	-0.670521	0.947140	0.085443	0.014577	0.308889
1661	0.223634	2.175868	10.289766	-0.018401	-0.104517	0.238527	0.246314	-0.458454	-0.671340	0.945725	0.085723	0.011951	0.313229
1662	0.472570	1.870860	10.279305	-0.061152	-0.081755	0.200271	0.238876	-0.460329	-0.672281	0.944579	0.085146	0.009596	0.316904
1663	0.836012	1.381181	9.943710	-0.388489	-0.115042	0.166722	0.233747	-0.453596	-0.674595	0.944177	0.078487	0.004533	0.319920
1664	0.383225	1.193503	10.334771	-0.539017	-0.130851	0.197379	0.226908	-0.441924	-0.681879	0.943700	0.069180	-0.001778	0.323484
1665	0.205417	1.634406	10.922939	-0.433587	-0.123952	0.218570	0.219795	-0.429020	-0.687465	0.942838	0.061703	-0.007355	0.327406
1666	1.102577	1.505103	10.250441	-0.138206	-0.087246	0.220574	0.214021	-0.423378	-0.690297	0.941532	0.059656	-0.010260	0.331441
1667	1.546345	0.782507	9.454873	-0.002195	-0.025113	0.254130	0.208674	-0.424579	-0.692298	0.939833	0.059677	-0.011225	0.336195
1668	1.263404	1.041413	10.032244	0.146216	0.014205	0.276627	0.204253	-0.430441	-0.689444	0.937777	0.062290	-0.010387	0.341447
1669	0.261367	1.363742	10.640578	0.015766	0.066044	0.237446	0.200358	-0.436304	-0.687632	0.936138	0.062046	-0.009512	0.345984
1670	-0.428625	2.132810	10.275673	-0.071363	0.083152	0.135030	0.200105	-0.437808	-0.687643	0.935294	0.060132	-0.008698	0.348617
1671	-0.455189	1.835712	9.003616	-0.105569	0.059221	0.009544	0.200609	-0.434938	-0.686717	0.935362	0.057741	-0.008428	0.348844
1672	0.097613	1.491022	8.588750	-0.045346	0.010325	-0.056510	0.200073	-0.432746	-0.686688	0.935796	0.056854	-0.008567	0.347823
1673	0.710951	0.815597	8.707868	0.030618	-0.042339	-0.059996	0.199548	-0.431922	-0.687319	0.936170	0.057748	-0.009158	0.346652
1674	0.826799	0.787769	9.340983	-0.023302	-0.080200	-0.036789	0.198498	-0.430273	-0.688838	0.936420	0.057898	-0.010860	0.345900
1675	0.872602	1.101356	9.762343	-0.083285	-0.068953	-0.035382	0.196659	-0.427936	-0.690081	0.936743	0.056846	-0.012785	0.345136
1676	0.815992	1.289340	9.745768	0.066193	-0.069745	-0.046576	0.192738	-0.429011	-0.688610	0.936950	0.058603	-0.013662	0.344243
1677	0.877476	1.115036	9.529352	0.101280	-0.042510	-0.076231	0.191182	-0.431192	-0.688608	0.937338	0.060861	-0.013780	0.342787
1678	0.835155	0.600604	9.502174	0.221219	-0.010945	-0.078859	0.190669	-0.434474	-0.686176	0.937580	0.065128	-0.012452	0.341390
1679	0.829354	0.461460	9.601558	0.106729	0.037999	-0.076021	0.191726	-0.438724	-0.682483	0.937964	0.066903	-0.011040	0.340037
1680	0.767644	0.604477	9.810407	-0.242213	0.104343	-0.062419	0.193530	-0.434766	-0.681436	0.938706	0.061686	-0.010726	0.338986
1681	0.867359	0.363523	9.917322	-0.469455	0.153219	-0.056930	0.195716	-0.426566	-0.684234	0.939657	0.051818	-0.011111	0.337989
1682	0.947005	0.010367	10.246614	-0.422960	0.181135	-0.053069	0.200864	-0.410447	-0.687127	0.940443	0.042678	-0.010592	0.337095
1683	0.145808	-0.612399	10.609244	-0.136636	0.183166	-0.067612	0.204751	-0.404173	-0.687512	0.941046	0.038781	-0.008178	0.335950
1684	-0.025930	0.364766	10.405675	-0.057572	0.167667	-0.132924	0.210998	-0.398185	-0.689099	0.941996	0.036615	-0.005389	0.333577
1685	-0.082008	0.655823	9.491497	-0.172624	0.143486	-0.194554	0.216452	-0.391921	-0.688860	0.943422	0.032303	-0.003835	0.329994
1686	-0.287582	0.292325	8.857059	-0.258564	0.043925	-0.198183	0.220863	-0.386883	-0.687455	0.944872	0.027172	-0.004667	0.326277
1687	-0.176956	-0.103371	8.724189	-0.245706	-0.120746	-0.121254	0.218340	-0.378384	-0.690178	0.945771	0.023171	-0.008602	0.323893
1688	0.185409	0.239505	9.306569	-0.163114	-0.234914	-0.033000	0.212560	-0.372468	-0.691585	0.945997	0.021634	-0.014169	0.323143
1689	0.186922	0.424774	10.123359	-0.155539	-0.256270	0.044540	0.203893	-0.362293	-0.697046	0.945686	0.020183	-0.020146	0.323828
1690	0.108732	1.629485	10.640144	-0.169968	-0.198714	0.079268	0.196299	-0.358556	-0.699999	0.945139	0.018245	-0.025120	0.325191
1691	0.313810	1.962791	10.051028	-0.089275	-0.178479	0.066731	0.188582	-0.357967	-0.699618	0.944638	0.017644	-0.029149	0.326340
1692	0.371520	1.288090	8.990189	0.103983	-0.228109	0.078402	0.182448	-0.358343	-0.702116	0.943924	0.021075	-0.032890	0.327845
1693	0.900728	1.011774	8.852675	0.219986	-0.269460	0.137042	0.173326	-0.364863	-0.699845	0.942727	0.026941	-0.036625	0.330451
1694	0.403730	1.055482	9.294842	0.224968	-0.300183	0.201441	0.163809	-0.370286	-0.698333	0.940989	0.033043	-0.040986	0.334316
1695	0.476130	1.023749	10.113331	0.133441	-0.263761	0.247562	0.154043	-0.377075	-0.698511	0.939002	0.037190	-0.045212	0.338893
1696	0.937999	0.753399	10.968974	0.001052	-0.174847	0.241419	0.144135	-0.381673	-0.698796	0.937096	0.038211	-0.048741	0.343532
1697	0.346876	0.470334	11.273618	0.013794	-0.074042	0.213792	0.139961	-0.383019	-0.699134	0.935538	0.038839	-0.050149	0.347484
1698	0.667918	1.468341	11.277515	-0.066372	0.009064	0.164271	0.136821	-0.382728	-0.698955	0.934402	0.037399	-0.050646	0.350614
1699	0.917150	0.568039	10.073046	0.001961	0.081085	0.140125	0.138371	-0.378905	-0.699975	0.933500	0.036822	-0.049135	0.353282
1700	1.649076	0.288932	9.539633	0.191581	0.083600	0.167685	0.138905	-0.383015	-0.696402	0.932216	0.039670	-0.046423	0.356714
1701	2.035348	0.305123	8.741039	0.177017	0.061613	0.237898	0.139205	-0.389995	-0.696087	0.930419	0.042426	-0.044173	0.361344
1702	1.718516	-0.101556	8.645374	0.061249	0.000316	0.296766	0.135568	-0.395860	-0.693245	0.928109	0.043336	-0.044047	0.367145
1703	1.452325	0.457020	9.737919	-0.067047	-0.005246	0.345326	0.132440	-0.396938	-0.693985	0.925602	0.041937	-0.044954	0.373472
1704	1.152659	1.074737	10.422894	-0.138415	0.066510	0.304734	0.129425	-0.396101	-0.693155	0.923372	0.038641	-0.045083	0.379286
1705	1.683550	1.034058	10.271254	0.033746	0.078858	0.230088	0.129548	-0.393501	-0.695201	0.921658	0.038619	-0.043572	0.383610
1706	1.682167	0.526758	9.534872	0.305949	0.094900	0.207370	0.128376	-0.397055	-0.690562	0.919856	0.043378	-0.039714	0.387821
1707	1.537129	0.180283	9.116393	0.237940	0.131716	0.229900	0.130513	-0.406920	-0.687588	0.917942	0.046721	-0.035711	0.392333
1708	1.477585	0.289509	9.291190	-0.095095	0.161243	0.276962	0.132088	-0.409392	-0.685308	0.915896	0.043544	-0.033831	0.397610
1709	0.760859	0.345786	9.350890	-0.277712	0.140361	0.289879	0.134179	-0.407760	-0.687651	0.913889	0.037299	-0.033806	0.402831
1710	0.244674	0.408774	9.757396	-0.292058	0.093213	0.272140	0.134653	-0.398458	-0.688860	0.911879	0.031059	-0.034733	0.407805
1711	-0.055747	0.247148	10.404580	-0.109443	0.072321	0.227617	0.134231	-0.391750	-0.691245	0.910127	0.028435	-0.034481	0.411912
1712	-0.592066	-0.476411	10.727719	0.024801	0.091743	0.212811	0.135020	-0.392712	-0.691007	0.908349	0.028018	-0.032805	0.415982
1713	-0.150332	0.542219	9.918543	-0.073426	0.084780	0.196302	0.135670	-0.392305	-0.690755	0.906805	0.025908	-0.031945	0.419539
1714	0.042317	-0.165391	8.663908	-0.128732	0.011554	0.168143	0.134751	-0.390931	-0.691762	0.905391	0.023404	-0.032980	0.422648
1715	0.078250	-0.558600	9.154129	0.026569	-0.090100	0.206695	0.132397	-0.390919	-0.691468	0.903566	0.024509	-0.034420	0.426360
1716	0.332021	0.465968	9.807766	0.162546	-0.116509	0.191848	0.127966	-0.393768	-0.690912	0.901729	0.028340	-0.035312	0.429924
1717	0.599590	0.751403	9.453071	0.191519	-0.132098	0.123257	0.120942	-0.400299	-0.690353	0.900460	0.032862	-0.036026	0.432197
1718	1.254758	0.514185	9.838810	0.198718	-0.156799	0.094769	0.116784	-0.405750	-0.688663	0.899336	0.037762	-0.037271	0.434027
1719	1.507866	0.771493	10.474020	0.363335	-0.149942	0.083620	0.109261	-0.418300	-0.685311	0.898199	0.045592	-0.036811	0.435666
1720	1.376562	1.303111	10.959494	0.492446	-0.088611	0.032050	0.104894	-0.433877	-0.682036	0.897289	0.055221	-0.034211	0.436637
1721	1.364577	1.667402	10.511991	0.342750	0.030642	-0.054876	0.104142	-0.442085	-0.677838	0.897391	0.061260	-0.030541	0.435894
1722	1.622108	1.252783	9.284195	0.175132	0.069494	-0.142446	0.107306	-0.448946	-0.674202	0.898406	0.063918	-0.027666	0.433607
1723	1.197973	0.724188	8.370978	0.060107	0.060324	-0.210247	0.111492	-0.449927	-0.673369	0.900176	0.064737	-0.025757	0.429918
1724	0.955668	0.605872	8.386127	-0.078400	0.000118	-0.267821	0.117375	-0.451465	-0.671145	0.902455	0.063499	-0.026145	0.425276
1725	0.490975	0.437881	8.892870	-0.259060	-0.058409	-0.316839	0.119823	-0.443814	-0.673176	0.905417	0.059596	-0.028967	0.419319
1726	0.087133	0.341231	9.289362	-0.465776	-0.073283	-0.325355	0.120939	-0.429998	-0.678359	0.908499	0.051999	-0.033878	0.413252
1727	-0.098196	0.402512	9.981373	-0.484821	-0.069973	-0.286658	0.121516	-0.413852	-0.682865	0.911273	0.044004	-0.038773	0.407606
1728	0.073324	1.084616	10.115102	-0.144932	-0.042048	-0.254035	0.122639	-0.402363	-0.686131	0.913394	0.041933	-0.040575	0.402873
1729	0.730069	1.447075	9.200401	0.157734	-0.054149	-0.284579	0.122895	-0.400721	-0.687154	0.915498	0.045555	-0.039918	0.397736
1730	1.400435	1.308407	9.606368	0.163065	-0.122620	-0.308819	0.123177	-0.405102	-0.685908	0.917662	0.049791	-0.040662	0.392127
1731	1.781415	1.211411	10.318109	0.000294	-0.112348	-0.341840	0.125154	-0.407986	-0.686095	0.920233	0.051087	-0.042270	0.385714
1732	1.753047	1.280491	10.814199	-0.207068	-0.047656	-0.383639	0.126162	-0.401698	-0.685402	0.923297	0.047996	-0.044429	0.378478
1733	1.606539	1.068472	10.317974	-0.261516	0.013726	-0.382040	0.129259	-0.392408	-0.688978	0.926415	0.043576	-0.045698	0.371171
1734	1.237230	0.771009	9.625629	-0.151546	0.020928	-0.344137	0.132872	-0.382301	-0.691649	0.929073	0.040954	-0.046215	0.364706
1735	0.778877	0.836526	9.433277	0.107700	0.029785	-0.285666	0.136255	-0.379308	-0.692188	0.931081	0.043188	-0.044545	0.359497
1736	-0.179966	0.796542	9.642956	0.005224	-0.034943	-0.205304	0.140589	-0.384670	-0.688943	0.932497	0.043746	-0.045062	0.355675
1737	0.036995	0.401212	9.900887	-0.143452	-0.059632	-0.189005	0.140189	-0.381108	-0.692523	0.933911	0.041810	-0.046861	0.351947
1738	0.585861	0.153050	10.369125	-0.057729	-0.101890	-0.178186	0.141076	-0.376187	-0.692488	0.935097	0.041641	-0.049103	0.348495
1739	1.051502	0.455529	9.801439	0.020114	-0.061708	-0.149341	0.137174	-0.380271	-0.691694	0.936066	0.042708	-0.049815	0.345652
1740	1.216635	0.584342	9.875994	-0.176878	-0.042666	-0.111961	0.135976	-0.375338	-0.693696	0.936924	0.039828	-0.051823	0.343367
1741	1.271423	0.817203	9.875794	-0.186750	-0.003360	-0.092474	0.137499	-0.365904	-0.695696	0.937707	0.036576	-0.052926	0.341420
1742	1.431124	0.883836	9.264779	-0.073820	-0.004063	-0.118110	0.137865	-0.361116	-0.696171	0.938548	0.035368	-0.053502	0.339136
1743	1.489273	0.912177	9.242975	-0.029054	-0.019789	-0.128425	0.138900	-0.358933	-0.696424	0.939424	0.035268	-0.053831	0.336662
1744	1.525391	0.551955	9.510079	0.003158	-0.021567	-0.138862	0.139948	-0.358116	-0.698501	0.940318	0.035646	-0.054199	0.334057
1745	1.620071	0.277794	9.756040	-0.027401	-0.013833	-0.114473	0.139934	-0.355653	-0.698477	0.941091	0.035530	-0.054445	0.331846
1746	1.541342	0.060778	10.157956	-0.044613	-0.020097	-0.082048	0.140452	-0.354835	-0.698476	0.941630	0.034937	-0.055143	0.330260
1747	1.537690	0.217845	10.390496	0.009790	-0.002723	-0.043670	0.141097	-0.353059	-0.698986	0.941913	0.035356	-0.055011	0.329430
1748	1.441599	0.299196	10.007754	0.059035	0.016626	-0.034375	0.141096	-0.353196	-0.698470	0.942102	0.036419	-0.054367	0.328879
1749	1.452299	0.445722	9.975702	0.048994	0.035754	0.016756	0.142929	-0.353480	-0.698759	0.941997	0.037258	-0.053314	0.329258
1750	1.309129	0.693674	9.686603	0.106101	0.044510	0.063125	0.142674	-0.355121	-0.697737	0.941535	0.038920	-0.051906	0.330610
1751	0.583615	0.548983	9.282660	0.145331	0.049971	0.105924	0.143874	-0.359369	-0.697667	0.940769	0.041390	-0.050004	0.332775
1752	1.249113	0.418665	9.261002	-0.069650	0.068836	0.165000	0.144400	-0.360193	-0.697295	0.939779	0.039479	-0.049391	0.335883
1753	1.138071	0.428611	9.084240	-0.137835	0.070529	0.211250	0.144258	-0.357729	-0.698045	0.938528	0.036378	-0.049090	0.339753
1754	0.724647	0.372476	8.548853	-0.345445	0.033934	0.222066	0.144880	-0.352396	-0.697614	0.937259	0.029468	-0.051042	0.343616
1755	0.912154	-0.094336	8.950406	-0.664493	-0.025980	0.305718	0.141669	-0.335545	-0.703996	0.935428	0.017029	-0.056200	0.348606
1756	1.002843	-0.961558	10.295038	-0.536435	-0.030045	0.435053	0.138972	-0.319520	-0.706643	0.932443	0.006738	-0.060727	0.356113
1757	1.236678	-0.019034	10.808521	-0.227125	0.016943	0.499270	0.136321	-0.311020	-0.710011	0.928888	0.001900	-0.062028	0.365124
1758	1.185356	-0.061288	9.443481	-0.151552	0.125818	0.477341	0.134214	-0.308272	-0.710082	0.925504	-0.002400	-0.060894	0.373803
1759	2.420648	-0.537518	9.436962	-0.088795	0.001393	0.409911	0.131455	-0.304699	-0.711816	0.922408	-0.004397	-0.061499	0.381264
1760	1.306359	-0.386834	10.255770	-0.236768	-0.050624	0.251263	0.127119	-0.300844	-0.711972	0.920371	-0.008659	-0.064296	0.385626
1761	0.206842	-0.516877	10.542528	-0.296800	0.030504	0.088400	0.127225	-0.296329	-0.712187	0.919665	-0.014321	-0.065970	0.386857
1762	-0.199099	-0.233369	10.986665	-0.047229	0.148214	-0.071320	0.130860	-0.290738	-0.714127	0.920380	-0.016214	-0.063712	0.385459
