# Supplementary material for: Identification of Haptic Based Guiding Using Hard Reins
Source: PLoS One. 2015 Jul 22;10(7):e0132020. doi: 10.1371/journal.pone.0132020 (PMC4511788; doi:10.1371/journal.pone.0132020)
Supplement: S1 File — (ZIP) [file pone.0132020.s001.zip › MotionData1/Subject2/T9/gc9.txt]

// Start Time: 0
// Sample rate: 25.0Hz
// Scenario: 4.9
// Firmware Version: 2.6.1
Counter	Acc_X	Acc_Y	Acc_Z	Gyr_X	Gyr_Y	Gyr_Z	Mag_X	Mag_Y	Mag_Z	Quat_w	Quat_x	Quat_y	Quat_z
1218	9.014440	0.416938	-3.794462	-0.541097	0.022468	0.008343	-0.840035	0.157516	0.003959	0.100326	0.789645	-0.136720	0.589663
1219	9.124890	0.339131	-3.759916	-0.544837	0.000806	0.015520	-0.840031	0.156126	0.005601	0.104583	0.789290	-0.142503	0.588028
1220	9.096437	0.353446	-3.818024	-0.555813	-0.008989	0.008373	-0.840173	0.156956	0.005887	0.108330	0.788082	-0.148618	0.587456
1221	9.077466	0.401771	-3.837866	-0.564014	-0.017131	0.016292	-0.839349	0.158473	0.007415	0.112825	0.787786	-0.154655	0.585444
1222	9.091722	0.363080	-3.827789	-0.556968	-0.045868	0.002395	-0.839209	0.158474	0.006862	0.116545	0.786937	-0.160750	0.584214
1223	9.053481	0.440583	-3.838267	-0.567168	-0.067260	-0.017937	-0.838659	0.158739	0.010174	0.121329	0.787218	-0.166379	0.581279
1224	8.929025	0.425993	-3.978071	-0.559778	-0.051071	-0.019740	-0.838100	0.157627	0.011263	0.125334	0.786406	-0.172145	0.579848
1225	9.021250	0.492857	-4.012766	-0.552487	-0.045685	-0.019659	-0.838662	0.158725	0.014454	0.129973	0.786374	-0.177502	0.577249
1226	9.060172	0.632939	-3.985388	-0.549734	-0.027524	-0.035637	-0.838240	0.156919	0.015952	0.134082	0.785288	-0.182818	0.576127
1227	8.982904	0.577715	-4.006413	-0.543454	-0.026390	-0.065670	-0.839346	0.156089	0.016504	0.139176	0.785129	-0.187272	0.573700
1228	8.953936	0.594872	-3.996902	-0.539739	-0.020233	-0.051515	-0.839617	0.154426	0.017317	0.143334	0.783968	-0.192180	0.572640
1229	8.982509	0.449577	-4.017063	-0.539581	0.003223	-0.055207	-0.838769	0.150827	0.016445	0.148347	0.783354	-0.196648	0.570683
1230	9.025799	0.420338	-4.011963	-0.548515	0.024853	-0.051016	-0.839322	0.150555	0.015342	0.152807	0.781576	-0.201509	0.570249
1231	8.994444	0.439912	-4.004891	-0.539311	0.029963	-0.023521	-0.839735	0.149721	0.016441	0.157537	0.780443	-0.206371	0.568772
1232	8.985106	0.497887	-4.017606	-0.561145	0.026481	-0.025518	-0.840702	0.149176	0.014372	0.161902	0.778424	-0.211744	0.568338
1233	8.968065	0.478724	-4.007705	-0.561125	0.024595	-0.016666	-0.840148	0.149734	0.012716	0.166850	0.777161	-0.216957	0.566666
1234	8.967751	0.406267	-4.002064	-0.582846	0.033674	-0.013447	-0.839040	0.150147	0.012850	0.171437	0.774850	-0.222709	0.566231
1235	9.010721	0.391831	-3.948806	-0.546493	0.034339	-0.005944	-0.839595	0.150431	0.010786	0.176048	0.773381	-0.227871	0.564768
1236	9.048731	0.421162	-3.857373	-0.553813	0.012479	0.024189	-0.839453	0.149739	0.010640	0.179652	0.771152	-0.233920	0.564209
1237	9.064028	0.551289	-3.899919	-0.544835	0.001697	0.017305	-0.840285	0.149460	0.012024	0.183801	0.769856	-0.239518	0.562290
1238	9.025177	0.464471	-3.910979	-0.542004	0.015175	0.019006	-0.839188	0.152366	0.011770	0.187285	0.767580	-0.245312	0.561754
1239	9.021026	0.463953	-3.997947	-0.566508	0.016196	0.018717	-0.840855	0.153342	0.010688	0.191793	0.765939	-0.251103	0.559911
1240	8.948662	0.541943	-3.964895	-0.549129	0.044134	0.008126	-0.839745	0.153062	0.010814	0.195643	0.763281	-0.256667	0.559686
1241	9.093359	0.594432	-3.927016	-0.560923	0.044111	0.018639	-0.838639	0.154170	0.010127	0.200181	0.761253	-0.262259	0.558248
1242	9.130479	0.459670	-3.799926	-0.581041	0.042737	-0.018759	-0.839476	0.155561	0.008767	0.204796	0.758537	-0.267740	0.557669
1243	9.134971	0.401741	-3.784789	-0.541244	0.026536	-0.041202	-0.839191	0.154182	0.006817	0.209578	0.757007	-0.272247	0.555787
1244	9.134802	0.406726	-3.760684	-0.531206	0.030011	-0.032260	-0.839465	0.153915	0.003779	0.213507	0.754633	-0.276988	0.555177
1245	9.024003	0.344237	-3.817824	-0.555827	0.024033	-0.057309	-0.839872	0.151979	0.003486	0.218636	0.753076	-0.281405	0.553070
1246	9.087150	0.350785	-3.866303	-0.572230	0.005956	-0.041450	-0.839456	0.151980	0.002793	0.223136	0.750765	-0.286532	0.551781
1247	9.078066	0.401283	-3.915177	-0.563170	-0.008677	-0.021785	-0.840279	0.150048	0.001398	0.227754	0.749247	-0.291689	0.549249
1248	8.971758	0.300256	-3.947732	-0.546863	-0.027820	-0.007356	-0.840288	0.151699	0.004591	0.231288	0.747145	-0.297164	0.547699
1249	8.813237	0.261868	-4.063064	-0.553903	-0.002687	0.004760	-0.840972	0.149486	0.004297	0.235460	0.745365	-0.302577	0.545378
1250	8.945852	0.265971	-4.046375	-0.539129	-0.001592	0.076609	-0.840289	0.151976	0.004594	0.238102	0.742423	-0.309062	0.544607
1251	9.302833	0.113591	-4.095890	-0.543442	-0.071080	-0.003461	-0.839611	0.154874	0.007242	0.241727	0.741409	-0.314559	0.541233
1252	7.981047	0.967757	-4.084323	-0.559226	0.126145	0.099369	-0.839185	0.152798	0.006665	0.245217	0.736750	-0.320933	0.542282
1253	8.855765	0.427150	-3.866846	-0.556401	0.014867	0.057722	-0.840175	0.157229	0.007133	0.248865	0.734273	-0.327038	0.540329
1254	9.140463	0.561138	-3.793823	-0.546499	0.036962	0.004696	-0.839221	0.160823	0.008405	0.252602	0.731166	-0.332272	0.539614
1255	9.140174	0.529864	-3.771729	-0.559209	0.024182	0.029391	-0.838252	0.161516	0.007576	0.256629	0.728667	-0.337908	0.537592
1256	9.077322	0.620027	-3.714665	-0.568355	0.024332	0.016894	-0.838246	0.160130	0.007838	0.260448	0.725422	-0.343577	0.536549
1257	8.976355	0.697910	-3.727479	-0.553787	0.024141	0.029440	-0.838389	0.160960	0.008262	0.264372	0.722859	-0.349110	0.534513
1258	8.865723	0.664371	-3.792191	-0.539423	0.013587	-0.007506	-0.837421	0.161931	0.006884	0.267938	0.719972	-0.354131	0.533330
1259	9.063683	0.682453	-3.792658	-0.561255	0.022934	-0.030776	-0.838392	0.161793	0.007718	0.272578	0.717727	-0.358841	0.530850
1260	9.145760	0.546183	-3.861314	-0.552118	0.022833	-0.023589	-0.839075	0.159864	0.005218	0.276544	0.714713	-0.363674	0.529575
1261	9.025056	0.619691	-3.820899	-0.566542	0.039043	-0.016797	-0.838378	0.158893	0.005065	0.281193	0.712090	-0.368513	0.527311
1262	9.003398	0.527675	-3.872997	-0.557593	0.022938	-0.034300	-0.838649	0.157791	0.003675	0.285327	0.709048	-0.373208	0.525886
1263	9.010193	0.440735	-3.857540	-0.559272	0.046418	-0.039782	-0.838645	0.157244	0.001460	0.290127	0.706483	-0.377566	0.523596
1264	8.877634	0.426891	-3.886201	-0.551834	0.073413	-0.041658	-0.840301	0.155593	-0.000478	0.294614	0.702926	-0.381761	0.522835
1265	9.180202	0.426194	-3.693311	-0.562543	0.091175	-0.004685	-0.840017	0.154772	-0.003802	0.299383	0.699529	-0.386349	0.521309
1266	9.253423	0.769243	-3.634418	-0.544135	0.137895	0.002377	-0.840292	0.155064	-0.008354	0.303774	0.694931	-0.390648	0.521716
1267	9.246901	0.853538	-3.686088	-0.538240	0.100648	-0.065431	-0.839315	0.154241	-0.011407	0.308877	0.691981	-0.394033	0.520092
1268	9.120213	0.683216	-3.613952	-0.570036	0.100848	-0.073817	-0.839578	0.152044	-0.016951	0.314104	0.688131	-0.397719	0.519263
1269	9.134631	0.598342	-3.646849	-0.557302	0.102621	-0.077224	-0.840956	0.150957	-0.022199	0.319565	0.685067	-0.401081	0.517393
1270	9.042563	0.577403	-3.610251	-0.528008	0.138492	-0.075355	-0.840807	0.149308	-0.026083	0.324506	0.681034	-0.404020	0.517356
1271	9.116990	0.717821	-3.493529	-0.547856	0.174750	-0.088168	-0.840788	0.145863	-0.031504	0.330480	0.677305	-0.406627	0.516425
1272	9.162894	0.790203	-3.465405	-0.546075	0.189454	-0.120067	-0.842156	0.142844	-0.038704	0.336510	0.672916	-0.408759	0.516586
1273	9.239296	0.732213	-3.387545	-0.537026	0.178498	-0.108389	-0.840749	0.139539	-0.045239	0.342524	0.669315	-0.410903	0.515610
1274	9.339684	0.754174	-3.252624	-0.553427	0.164900	-0.089903	-0.840997	0.134026	-0.053026	0.348105	0.664805	-0.413627	0.515529
1275	9.257120	0.738143	-3.194348	-0.537216	0.156934	-0.115340	-0.840983	0.132110	-0.059950	0.353964	0.661416	-0.415778	0.514167
1276	9.232415	0.578791	-3.197370	-0.553573	0.164428	-0.139488	-0.841373	0.127425	-0.066761	0.360018	0.657247	-0.417794	0.513675
1277	9.227589	0.578822	-3.197363	-0.553275	0.182849	-0.084751	-0.841213	0.123848	-0.073979	0.365924	0.653152	-0.420280	0.512695
1278	9.251091	0.453146	-3.176664	-0.553108	0.187012	-0.047632	-0.841328	0.119719	-0.081477	0.371179	0.647907	-0.423273	0.513110
1279	9.289598	0.646890	-3.070153	-0.569442	0.197911	-0.047863	-0.841305	0.116149	-0.090765	0.376968	0.643154	-0.426250	0.512404
1280	9.355662	0.429548	-2.980837	-0.565904	0.179877	-0.048614	-0.840597	0.113950	-0.096454	0.382294	0.637811	-0.429352	0.512547
1281	9.460836	0.514530	-2.810384	-0.547782	0.152312	0.002216	-0.839624	0.114520	-0.101979	0.386830	0.633182	-0.433045	0.511776
1282	9.460146	0.294528	-2.827257	-0.545282	0.090718	0.036212	-0.837407	0.115912	-0.105986	0.390214	0.628102	-0.437642	0.511557
1283	9.556939	0.274315	-2.870651	-0.548255	0.051133	0.032901	-0.838795	0.116195	-0.106663	0.393490	0.624167	-0.442482	0.509697
1284	9.499134	0.117044	-2.960630	-0.569730	0.050453	0.117552	-0.838394	0.120076	-0.108421	0.395958	0.618510	-0.448599	0.509335
1285	9.396775	-0.056013	-2.915072	-0.542170	0.078836	0.150386	-0.837860	0.125060	-0.108374	0.398126	0.613211	-0.454589	0.508741
1286	9.389816	-0.308746	-2.762445	-0.560898	0.098160	0.212817	-0.835808	0.132404	-0.111628	0.399889	0.606175	-0.461331	0.509719
1287	9.533674	-0.337983	-2.656004	-0.559794	0.103991	0.265893	-0.833071	0.140561	-0.109908	0.401227	0.599299	-0.468653	0.510120
1288	9.566582	-0.400501	-2.573203	-0.568736	0.121955	0.276288	-0.831041	0.152887	-0.112282	0.402582	0.591236	-0.475946	0.511706
1289	9.590775	-0.483111	-2.620636	-0.561516	0.128519	0.244482	-0.828599	0.166039	-0.113270	0.404287	0.584155	-0.482756	0.512115
1290	9.594260	-0.637173	-2.522278	-0.552517	0.155287	0.168320	-0.827237	0.172275	-0.115977	0.406802	0.576793	-0.488241	0.513266
1291	9.535256	-0.655315	-2.391528	-0.540854	0.132669	0.171229	-0.825881	0.179890	-0.116600	0.408967	0.570428	-0.493882	0.513263
1292	9.642744	-0.788406	-2.312872	-0.550953	0.111042	0.177437	-0.821202	0.188604	-0.117236	0.410874	0.563343	-0.499727	0.513906
1293	9.659079	-0.708075	-2.202650	-0.558568	0.072553	0.153708	-0.820405	0.196628	-0.115779	0.412746	0.557518	-0.505778	0.512838
1294	9.632538	-0.470382	-2.089294	-0.537810	0.053430	0.165588	-0.819330	0.204094	-0.112949	0.413994	0.551159	-0.511743	0.512788
1295	9.659152	-0.363960	-2.047028	-0.562647	0.021360	0.138973	-0.819357	0.210462	-0.112607	0.415489	0.545879	-0.518018	0.510922
1296	9.794439	-0.297065	-2.033459	-0.551978	0.001755	0.111830	-0.817448	0.217511	-0.110202	0.416862	0.540403	-0.523888	0.509638
1297	9.749222	-0.239121	-2.087198	-0.542338	-0.050462	0.102533	-0.815942	0.221373	-0.106583	0.417725	0.536320	-0.530078	0.506838
1298	9.691722	-0.326351	-2.182792	-0.574279	-0.080966	0.104097	-0.814995	0.226342	-0.102397	0.418497	0.531505	-0.536705	0.504291
1299	9.543756	-0.504165	-2.170945	-0.534381	-0.093732	0.097512	-0.816812	0.229107	-0.099869	0.418829	0.527896	-0.543046	0.501008
1300	9.399363	-0.724619	-2.018495	-0.545364	-0.093437	0.067239	-0.815861	0.232969	-0.095971	0.419482	0.523778	-0.549024	0.498262
1301	9.507021	-0.739085	-1.904921	-0.569074	-0.093115	0.044858	-0.815174	0.233787	-0.092515	0.420678	0.520357	-0.555073	0.494119
1302	9.476921	-0.939147	-1.854327	-0.549259	-0.116513	0.030161	-0.813661	0.236127	-0.089189	0.421442	0.516776	-0.560825	0.490718
1303	9.662337	-0.832867	-2.061129	-0.534790	-0.124593	0.023364	-0.814781	0.238201	-0.087502	0.422111	0.514104	-0.566498	0.486414
1304	9.805000	-0.748684	-2.366686	-0.541842	-0.092051	0.018713	-0.816171	0.238191	-0.083625	0.423149	0.510418	-0.571788	0.483195
1305	9.516122	-0.708656	-2.439229	-0.547358	-0.081749	-0.024813	-0.818391	0.238054	-0.082229	0.424866	0.507705	-0.576661	0.478734
1306	9.780125	-0.492476	-2.768166	-0.566768	-0.011696	0.015321	-0.818119	0.239018	-0.080978	0.427081	0.503017	-0.581406	0.475966
1307	9.551936	0.085435	-2.938603	-0.556070	-0.015928	-0.019878	-0.818264	0.240118	-0.078481	0.429567	0.499504	-0.585786	0.472041
1308	8.997959	0.112304	-3.063798	-0.552809	-0.030452	-0.115396	-0.819653	0.240116	-0.076951	0.432621	0.496588	-0.589187	0.468078
1309	8.780369	0.191558	-2.974996	-0.546234	-0.015578	-0.072986	-0.819783	0.237617	-0.074629	0.435490	0.493753	-0.592878	0.463737
1310	9.210587	0.263449	-3.024695	-0.530531	-0.019121	0.017552	-0.819371	0.238301	-0.072415	0.437187	0.489306	-0.597230	0.461262
1311	9.743366	0.246467	-3.271660	-0.568905	-0.034682	-0.026915	-0.821321	0.239682	-0.070039	0.439594	0.485882	-0.601689	0.456778
1312	9.752826	0.295517	-3.533157	-0.564557	-0.052389	-0.062120	-0.820488	0.239543	-0.070461	0.441919	0.482346	-0.605803	0.452827
1313	9.397143	0.111884	-3.501639	-0.531047	-0.054055	-0.099855	-0.823525	0.236228	-0.070610	0.444354	0.480293	-0.609322	0.447878
1314	9.270575	-0.017331	-3.425129	-0.545619	-0.033712	-0.152390	-0.824899	0.233465	-0.071594	0.447503	0.477811	-0.612170	0.443494
1315	9.318961	0.147082	-3.361794	-0.559986	-0.015871	-0.124331	-0.825437	0.229451	-0.071632	0.450864	0.475431	-0.615311	0.438269
1316	9.242034	0.205498	-3.372008	-0.561641	0.000164	-0.104110	-0.827777	0.225023	-0.070969	0.454119	0.471869	-0.618392	0.434404
1317	9.227677	0.198219	-3.391236	-0.545341	-0.002514	-0.115407	-0.829010	0.222127	-0.073751	0.457389	0.469370	-0.621305	0.429496
1318	9.241581	0.254342	-3.290405	-0.554489	-0.008777	-0.115470	-0.829557	0.220330	-0.074179	0.460528	0.466047	-0.624236	0.425492
1319	9.090774	0.338657	-3.097857	-0.552752	-0.025186	-0.097685	-0.831889	0.214663	-0.075739	0.463405	0.463422	-0.627515	0.420383
1320	9.350771	0.259968	-3.053837	-0.541675	-0.003726	-0.082608	-0.832013	0.211343	-0.076462	0.466176	0.459723	-0.630532	0.416851
1321	9.557799	0.312397	-2.962888	-0.563300	-0.013325	-0.004024	-0.831732	0.210232	-0.075786	0.468494	0.455679	-0.634571	0.412541
1322	9.721679	0.248524	-2.964811	-0.547075	-0.074412	0.069107	-0.832017	0.211890	-0.074385	0.469120	0.450546	-0.639613	0.409672
1323	9.634681	0.074659	-3.032821	-0.554770	-0.160130	0.085430	-0.831764	0.216581	-0.069368	0.468722	0.446587	-0.645676	0.404922
1324	9.515435	0.229390	-3.140696	-0.549783	-0.213864	0.046895	-0.832893	0.219605	-0.061596	0.467706	0.442788	-0.651759	0.400500
1325	9.248715	0.453131	-3.181493	-0.560924	-0.229712	0.009683	-0.830692	0.222345	-0.054129	0.467034	0.440243	-0.657741	0.394261
1326	9.107506	0.622740	-3.250847	-0.555403	-0.215314	0.007886	-0.832222	0.221628	-0.045425	0.466305	0.436845	-0.663438	0.389328
1327	9.055347	0.709573	-3.329061	-0.544441	-0.191715	-0.016896	-0.833341	0.222158	-0.037403	0.466168	0.434445	-0.668596	0.383307
1328	9.046082	0.801421	-3.334905	-0.545985	-0.143018	-0.020742	-0.831959	0.222132	-0.030510	0.466494	0.430899	-0.673210	0.378812
1329	8.876806	0.696124	-3.340752	-0.549199	-0.085475	-0.008796	-0.834180	0.221711	-0.026907	0.467746	0.427489	-0.677385	0.373652
1330	8.794319	0.784252	-3.242565	-0.552663	-0.045696	-0.023245	-0.832241	0.221833	-0.023331	0.469420	0.423134	-0.681044	0.369839
1331	9.244104	1.042440	-3.236384	-0.559370	0.033318	0.017009	-0.832663	0.222515	-0.019868	0.472181	0.418356	-0.684297	0.365733
1332	9.398051	0.930379	-3.225675	-0.548002	0.108977	0.014925	-0.832937	0.221827	-0.020978	0.475603	0.412341	-0.686708	0.363606
1333	9.401619	0.502365	-3.269226	-0.529229	0.192617	0.019886	-0.832242	0.222393	-0.025120	0.480264	0.406608	-0.688142	0.361217
1334	9.326840	0.017579	-3.196066	-0.544965	0.259883	0.058132	-0.832252	0.225734	-0.030746	0.485363	0.398879	-0.689338	0.360737
1335	9.169584	-0.391206	-3.031832	-0.557445	0.297856	0.045276	-0.830729	0.228254	-0.040260	0.491457	0.391696	-0.690032	0.359026
1336	8.980462	-0.573503	-3.005384	-0.543037	0.289028	0.014473	-0.830585	0.228695	-0.048403	0.497177	0.384312	-0.690455	0.358318
1337	8.913387	-0.394121	-2.983135	-0.561330	0.289379	-0.014928	-0.829052	0.228299	-0.055599	0.503529	0.377909	-0.690652	0.355869
1338	9.377917	-0.179868	-3.032053	-0.553905	0.307172	0.013483	-0.828221	0.229699	-0.060838	0.509510	0.370238	-0.690825	0.355083
1339	10.023799	-0.115375	-2.888672	-0.546649	0.297911	0.045605	-0.828497	0.230689	-0.067177	0.515359	0.363026	-0.691138	0.353475
1340	10.520847	-0.370517	-3.000046	-0.550609	0.244019	0.035348	-0.826290	0.234441	-0.072678	0.520201	0.355471	-0.691967	0.352439
1341	9.685040	-0.660281	-3.034352	-0.559133	0.171855	0.037255	-0.826573	0.236388	-0.075280	0.524372	0.349077	-0.693492	0.349639
1342	9.065644	-0.771423	-2.882486	-0.536476	0.155365	0.046319	-0.824640	0.238881	-0.076926	0.527745	0.342094	-0.695116	0.348239
1343	9.111794	-0.537327	-2.498585	-0.547583	0.122725	0.074719	-0.824097	0.241792	-0.078281	0.530818	0.335587	-0.697242	0.345640
1344	9.603474	-0.496298	-2.398225	-0.545722	0.117036	0.111147	-0.823835	0.245530	-0.078244	0.533209	0.327825	-0.699674	0.344493
1345	9.855021	-0.289898	-2.371872	-0.534177	0.088290	0.100035	-0.821919	0.251339	-0.077647	0.535484	0.321293	-0.702137	0.342098
1346	9.700872	-0.289168	-2.410331	-0.533614	0.056269	0.052439	-0.819717	0.255209	-0.076933	0.537286	0.314860	-0.704661	0.340057
1347	9.570167	-0.326809	-2.378327	-0.541427	-0.000829	-0.007491	-0.820285	0.257552	-0.073177	0.539043	0.310331	-0.707359	0.335812
1348	9.514774	-0.321703	-2.390390	-0.552668	-0.034649	-0.048118	-0.820570	0.258787	-0.069710	0.540316	0.305694	-0.710286	0.331819
1349	9.469301	-0.389587	-2.471719	-0.569077	-0.056329	-0.034036	-0.821121	0.256835	-0.065169	0.541594	0.301572	-0.713520	0.326526
1350	9.493477	-0.157092	-2.365622	-0.574453	-0.058483	0.008406	-0.822796	0.257923	-0.057689	0.542239	0.296017	-0.717108	0.322655
1351	9.434642	-0.352307	-2.341620	-0.539948	-0.067714	0.013251	-0.821144	0.259842	-0.052987	0.542831	0.291565	-0.720470	0.318193
1352	9.487870	-0.287312	-2.327920	-0.554477	-0.062190	0.008643	-0.821430	0.260936	-0.048555	0.543252	0.286213	-0.723889	0.314554
1353	9.661493	-0.312539	-2.323039	-0.545612	-0.085446	-0.012310	-0.821441	0.262301	-0.042466	0.543746	0.282137	-0.727244	0.309605
1354	9.734468	-0.231056	-2.357871	-0.545738	-0.088779	-0.040572	-0.822011	0.264774	-0.035946	0.543991	0.277729	-0.730539	0.305374
1355	9.594505	-0.327129	-2.404933	-0.560311	-0.077546	-0.081544	-0.823113	0.261709	-0.029618	0.545073	0.274414	-0.733422	0.299474
1356	9.472826	-0.247981	-2.236527	-0.531258	-0.075932	-0.077698	-0.822839	0.261272	-0.023134	0.545610	0.270599	-0.736210	0.295096
1357	9.513073	-0.107029	-2.069028	-0.549460	-0.087795	-0.051280	-0.823670	0.259591	-0.016518	0.546278	0.266976	-0.739210	0.289608
1358	9.513739	0.229334	-1.993051	-0.554994	-0.102367	-0.029985	-0.823681	0.260674	-0.008774	0.546228	0.262322	-0.742607	0.285231
1359	9.605770	0.221218	-2.038989	-0.542382	-0.116775	-0.035921	-0.825350	0.259817	0.000343	0.546326	0.258680	-0.745860	0.279829
1360	9.778945	0.434362	-2.172068	-0.549886	-0.137179	-0.063238	-0.825633	0.260356	0.005322	0.545869	0.254743	-0.749355	0.274955
1361	9.737631	0.503199	-2.411973	-0.567980	-0.142701	-0.040404	-0.826052	0.259501	0.013048	0.545720	0.251001	-0.752901	0.268938
1362	9.560153	0.590685	-2.511772	-0.540697	-0.128252	-0.059656	-0.826330	0.258375	0.018838	0.545278	0.247032	-0.756184	0.264258
1363	9.460489	0.679629	-2.686589	-0.558813	-0.105353	-0.091856	-0.826609	0.258088	0.022289	0.545894	0.243945	-0.758916	0.257948
1364	9.210542	0.862156	-2.731781	-0.547888	-0.065218	-0.153925	-0.829373	0.255316	0.024905	0.546887	0.240969	-0.761010	0.252415
1365	9.080817	1.037010	-2.723894	-0.563838	0.006060	-0.158092	-0.828532	0.253100	0.024600	0.549530	0.238255	-0.762130	0.245783
1366	8.925565	0.689615	-2.787460	-0.567021	0.070974	-0.164794	-0.831287	0.249236	0.022510	0.552695	0.234530	-0.762692	0.240469
1367	9.274184	0.742267	-2.904487	-0.552442	0.115704	-0.231163	-0.834039	0.245389	0.015312	0.557256	0.232509	-0.762102	0.233678
1368	9.577322	0.982015	-3.289309	-0.537993	0.089389	-0.211259	-0.836229	0.239737	0.009057	0.560735	0.229698	-0.762015	0.228360
1369	10.115685	1.769557	-3.557338	-0.545242	0.089191	-0.173964	-0.837866	0.234636	0.003355	0.564532	0.227021	-0.761857	0.222122
1370	9.496265	1.735995	-3.365264	-0.552241	0.110397	-0.133623	-0.838674	0.229384	0.001098	0.567996	0.222750	-0.761867	0.217537
1371	9.318111	1.733873	-3.111313	-0.539600	0.125076	-0.172538	-0.841023	0.227595	-0.000697	0.572245	0.219978	-0.761196	0.211484
1372	9.323146	2.019678	-3.000952	-0.548892	0.088879	-0.149391	-0.841002	0.223454	-0.004744	0.575384	0.216052	-0.761279	0.206661
1373	9.230392	2.040501	-2.856096	-0.549192	0.060306	-0.179320	-0.842363	0.218352	-0.010171	0.578664	0.213567	-0.761268	0.200023
1374	9.133011	1.838204	-2.844043	-0.558294	0.064143	-0.202497	-0.845951	0.214909	-0.013493	0.581630	0.210421	-0.761360	0.194319
1375	9.006779	1.723258	-2.803935	-0.569323	0.025182	-0.175006	-0.846196	0.208000	-0.017429	0.584386	0.207779	-0.761755	0.187218
1376	9.035973	1.882854	-2.757433	-0.545755	0.007709	-0.147175	-0.847845	0.204121	-0.015661	0.586178	0.204132	-0.762605	0.182098
1377	9.183501	1.995582	-2.744391	-0.556773	-0.028611	-0.108112	-0.848251	0.201488	-0.014718	0.587764	0.200819	-0.763765	0.175691
1378	9.293063	1.991689	-2.870131	-0.562313	-0.086906	-0.033482	-0.848664	0.200376	-0.013208	0.587726	0.195556	-0.766164	0.171256
1379	9.201439	1.934033	-2.908023	-0.556926	-0.116033	-0.004956	-0.848671	0.201192	-0.008505	0.587564	0.190968	-0.768674	0.165652
1380	9.013932	2.017037	-2.961852	-0.546966	-0.103178	-0.038559	-0.847563	0.200761	-0.004651	0.587179	0.185996	-0.771107	0.161311
1381	8.911967	2.006052	-2.889110	-0.565723	-0.045359	-0.048006	-0.848819	0.201580	0.000061	0.588226	0.181737	-0.772563	0.155270
1382	8.876538	2.048804	-2.657595	-0.562047	-0.023635	-0.062264	-0.849232	0.200465	0.002400	0.589150	0.176678	-0.773936	0.150698
1383	9.029449	2.039385	-2.464408	-0.535444	0.008411	-0.032051	-0.846572	0.194365	0.003146	0.590836	0.172367	-0.774626	0.145456
1384	9.227383	2.168981	-2.408133	-0.558028	0.015432	0.003082	-0.845316	0.192701	0.002843	0.592108	0.166207	-0.775670	0.141844
1385	9.265433	2.140108	-2.349875	-0.559822	0.015361	0.011909	-0.845043	0.193529	0.003678	0.593827	0.160913	-0.776391	0.136722
1386	9.314030	2.255876	-2.336735	-0.569161	-0.020592	0.008506	-0.845052	0.195605	0.003975	0.594506	0.154615	-0.777818	0.132873
1387	9.387401	2.431563	-2.377451	-0.541867	-0.046545	0.076257	-0.843679	0.198362	0.006616	0.595006	0.148710	-0.779314	0.128543
1388	9.228236	2.323409	-2.443682	-0.542794	-0.053745	0.073593	-0.842854	0.199739	0.008419	0.594858	0.141781	-0.781169	0.125765
1389	9.037909	2.338895	-2.477425	-0.545284	-0.017721	0.074192	-0.844117	0.202781	0.010670	0.595786	0.135806	-0.782216	0.121380
1390	8.942953	2.252914	-2.411105	-0.552268	0.012688	0.100429	-0.840384	0.205541	0.010946	0.596579	0.128160	-0.783275	0.118948
1391	9.169576	2.365582	-2.328102	-0.557615	0.036167	0.100279	-0.840539	0.209281	0.010571	0.598278	0.121518	-0.783661	0.114769
1392	9.269107	1.976199	-2.280401	-0.564731	0.052414	0.100064	-0.839728	0.214683	0.009240	0.599658	0.113618	-0.784159	0.112227
1393	9.353068	1.903361	-2.250707	-0.553658	0.068392	0.121334	-0.838904	0.217042	0.007186	0.601763	0.106631	-0.784066	0.108404
1394	9.654877	1.528075	-2.449875	-0.554901	0.100058	0.209611	-0.836148	0.221612	0.004865	0.603550	0.097010	-0.784077	0.107427
1395	9.606080	1.005277	-2.632432	-0.547899	0.164523	0.248153	-0.835075	0.231320	-0.000566	0.606795	0.087897	-0.782920	0.105406
1396	9.162035	0.671180	-2.792403	-0.547694	0.222802	0.173362	-0.832325	0.237413	-0.002734	0.610456	0.078655	-0.781201	0.104317
1397	8.682400	0.435713	-2.673162	-0.561146	0.253574	0.156958	-0.830121	0.241995	-0.008227	0.615185	0.070617	-0.778671	0.101155
1398	9.165321	0.548788	-2.653325	-0.550045	0.241926	0.250159	-0.827927	0.248928	-0.012867	0.618875	0.060103	-0.776647	0.100996
1399	10.554057	0.702000	-3.031387	-0.553159	0.288286	0.326238	-0.825473	0.259457	-0.016505	0.623635	0.049474	-0.773701	0.100094
1400	10.966310	0.246010	-2.886717	-0.542176	0.304613	0.311247	-0.821077	0.270824	-0.023740	0.627996	0.037974	-0.770717	0.100866
1401	10.243828	-0.105464	-2.628139	-0.561354	0.204882	0.179619	-0.817784	0.279402	-0.023815	0.631600	0.029681	-0.768509	0.097957
1402	9.436864	-0.026904	-2.470891	-0.518220	0.110559	0.215041	-0.814614	0.284385	-0.025721	0.633031	0.020352	-0.767660	0.097747
1403	9.246095	-0.098793	-2.179902	-0.545806	0.051036	0.231830	-0.811461	0.292398	-0.022349	0.634044	0.011753	-0.767266	0.095676
1404	9.640616	-0.073612	-2.006753	-0.544143	0.042196	0.216941	-0.809554	0.300419	-0.020762	0.634333	0.002198	-0.767191	0.095055
1405	9.727775	-0.074388	-2.043102	-0.555325	0.021055	0.170958	-0.807645	0.307467	-0.017942	0.634911	-0.005531	-0.767061	0.092066
1406	9.554306	-0.131695	-2.107465	-0.541006	0.006968	0.125171	-0.804477	0.312300	-0.016260	0.634748	-0.013573	-0.767302	0.090320
1407	9.591903	-0.092333	-1.958157	-0.538471	-0.003606	0.097847	-0.804362	0.317274	-0.012896	0.635011	-0.019917	-0.767368	0.086663
1408	9.254455	0.360289	-1.793630	-0.543348	-0.065225	0.136189	-0.803121	0.318509	-0.010269	0.633654	-0.028032	-0.768417	0.085041
1409	9.954318	-0.061031	-1.997649	-0.554396	-0.084647	0.106201	-0.801749	0.321404	-0.007488	0.632587	-0.034553	-0.769440	0.081258
1410	9.461933	-0.060283	-1.987334	-0.561756	-0.084365	0.072396	-0.800242	0.324708	-0.002495	0.630959	-0.041888	-0.770692	0.078547
1411	9.456544	-0.217340	-1.990406	-0.557226	-0.076960	0.047612	-0.797758	0.327043	0.001514	0.630040	-0.047553	-0.771569	0.073958
1412	9.383121	-0.322696	-1.909402	-0.556987	-0.055626	0.077529	-0.797357	0.330364	0.001822	0.628790	-0.054950	-0.772342	0.071351
1413	9.488501	-0.371188	-1.829271	-0.548594	-0.006812	0.056108	-0.796803	0.330361	0.002508	0.628896	-0.060739	-0.772219	0.066925
1414	9.642529	-0.270023	-1.726714	-0.543091	0.011249	0.050793	-0.795570	0.333955	0.003502	0.628674	-0.067638	-0.772064	0.064117
1415	9.695788	-0.260800	-1.743801	-0.546838	-0.030558	0.093481	-0.796005	0.338386	0.003551	0.628324	-0.073940	-0.772085	0.060214
1416	9.491184	-0.301612	-1.520791	-0.559435	0.014888	0.052304	-0.793253	0.343223	0.004546	0.628069	-0.081063	-0.771810	0.057159
1417	9.470480	-0.436085	-1.405707	-0.527340	0.028559	0.116262	-0.791321	0.345151	0.006484	0.628605	-0.087529	-0.770912	0.053750
1418	9.653591	-0.519410	-1.407438	-0.558999	0.037546	0.137095	-0.789409	0.352066	0.007369	0.628533	-0.095972	-0.770103	0.051728
1419	10.008278	-0.683512	-1.787824	-0.558660	0.080842	0.136903	-0.787220	0.359405	0.005771	0.629748	-0.103185	-0.768418	0.048004
1420	9.547060	-0.439940	-1.944554	-0.563804	0.136802	0.124058	-0.784186	0.363412	0.006065	0.631122	-0.111570	-0.766265	0.045545
1421	9.243490	-0.092308	-1.532460	-0.542034	0.138270	0.145498	-0.781166	0.370322	0.008184	0.633179	-0.118716	-0.763690	0.042060
1422	9.801838	0.831248	-2.442297	-0.543024	0.251512	0.191952	-0.779803	0.375995	0.008509	0.636196	-0.127950	-0.759765	0.040509
1423	10.284578	1.157762	-2.296788	-0.548022	0.132313	0.033525	-0.778295	0.379866	0.009089	0.638140	-0.133358	-0.757453	0.035463
1424	9.907139	0.836142	-2.326520	-0.553974	0.062401	-0.009580	-0.778715	0.380976	0.008828	0.638339	-0.139506	-0.756345	0.031673
1425	9.788218	0.177690	-2.246531	-0.571012	0.036455	0.073424	-0.777884	0.381956	0.004965	0.638676	-0.145670	-0.755079	0.026991
1426	9.542866	0.605655	-2.453929	-0.562072	-0.025826	-0.117156	-0.779125	0.381284	-0.000555	0.637512	-0.150234	-0.755332	0.021960
1427	9.574129	0.212895	-2.628379	-0.549849	-0.085670	-0.181260	-0.780489	0.377293	-0.007076	0.636117	-0.152169	-0.756297	0.014651
1428	9.529827	0.395653	-2.429824	-0.538959	-0.056549	-0.219346	-0.782954	0.370948	-0.012783	0.634547	-0.154868	-0.757159	0.008756
1429	9.085961	0.417226	-2.132292	-0.549946	-0.071072	-0.208872	-0.787909	0.363646	-0.020553	0.633302	-0.156356	-0.757945	0.000998
1430	9.328304	0.218074	-2.048247	-0.558992	-0.091243	-0.163717	-0.789544	0.357290	-0.023506	0.631088	-0.160141	-0.758988	-0.004389
1431	9.618137	0.311055	-2.344435	-0.524226	-0.098399	-0.082679	-0.791053	0.353839	-0.025739	0.629453	-0.163193	-0.759641	-0.010113
1432	9.605101	0.224663	-2.261307	-0.560752	-0.179234	0.006721	-0.792165	0.354395	-0.025724	0.625869	-0.169595	-0.761153	-0.013093
1433	9.456242	0.346176	-2.301121	-0.582634	-0.203669	0.028718	-0.791202	0.354787	-0.019100	0.622398	-0.175075	-0.762657	-0.017991
1434	9.378246	0.706007	-2.029598	-0.562886	-0.240959	0.056619	-0.789551	0.356698	-0.011913	0.617808	-0.182271	-0.764646	-0.020167
1435	9.525993	0.896597	-2.317020	-0.546596	-0.249970	0.052510	-0.788596	0.358748	-0.004167	0.613700	-0.187641	-0.766538	-0.024119
1436	9.353042	0.969754	-2.385255	-0.539067	-0.201255	0.039891	-0.788333	0.360522	0.003582	0.609724	-0.194251	-0.767992	-0.026287
1437	9.381318	0.781072	-2.388020	-0.549681	-0.148773	0.019964	-0.788895	0.361199	0.008840	0.607083	-0.199063	-0.768671	-0.031136
1438	9.048569	0.836268	-2.397855	-0.556878	-0.115969	-0.021075	-0.788474	0.359386	0.012546	0.604255	-0.204891	-0.769217	-0.034651
1439	9.337236	0.711579	-2.338864	-0.552808	-0.034711	-0.039179	-0.788049	0.356606	0.015690	0.603277	-0.208711	-0.768657	-0.040777
1440	10.318156	0.551776	-2.560674	-0.570832	0.112920	-0.002951	-0.788598	0.355504	0.014302	0.603877	-0.214791	-0.766258	-0.045232
1441	10.140302	-0.510254	-2.543753	-0.552774	0.200842	0.021317	-0.787209	0.356212	0.008362	0.606523	-0.219292	-0.762480	-0.051616
1442	8.900095	-0.796351	-2.398768	-0.563949	0.177869	-0.040895	-0.788587	0.355264	0.002701	0.608040	-0.224622	-0.759355	-0.056686
1443	9.682536	-1.080460	-2.604429	-0.558368	0.210681	-0.075399	-0.789123	0.352380	-0.004228	0.610633	-0.227693	-0.755744	-0.064290
1444	10.346686	-1.247929	-2.439155	-0.541738	0.184177	0.063953	-0.787180	0.353792	-0.013894	0.612417	-0.234294	-0.751972	-0.067750
1445	10.394831	-0.845311	-2.540355	-0.551507	0.103537	0.022823	-0.788013	0.354634	-0.016917	0.613485	-0.238899	-0.749110	-0.073473
1446	9.525286	-1.004019	-2.518092	-0.537192	0.036322	0.063012	-0.785804	0.356559	-0.014152	0.613015	-0.245605	-0.747055	-0.076162
1447	8.958819	-0.911767	-2.247762	-0.571385	0.032680	0.175752	-0.783607	0.360411	-0.008054	0.613090	-0.252851	-0.744181	-0.079885
1448	9.486989	-1.040866	-2.266357	-0.553015	0.029352	0.241543	-0.778918	0.366206	-0.005269	0.612638	-0.262385	-0.741173	-0.080568
1449	9.842636	-0.576047	-2.158463	-0.540848	-0.013415	0.188996	-0.776177	0.372827	0.000716	0.612134	-0.269507	-0.738720	-0.083370
1450	9.600422	-0.585921	-2.049305	-0.548700	-0.063127	0.107767	-0.774537	0.377935	0.004208	0.610036	-0.277119	-0.737440	-0.085116
1451	9.172709	-0.691358	-2.337486	-0.578364	-0.125295	0.019251	-0.772609	0.380834	0.005604	0.607329	-0.282368	-0.737115	-0.089897
1452	9.214372	-0.782291	-2.152905	-0.529238	-0.111136	0.021496	-0.772064	0.382482	0.009206	0.604430	-0.288527	-0.736837	-0.092133
1453	9.344410	-0.865296	-2.156985	-0.557316	-0.112099	0.044190	-0.771930	0.383731	0.008252	0.602032	-0.293865	-0.736151	-0.096342
1454	9.151076	-0.975349	-2.174827	-0.540229	-0.129069	0.016133	-0.771929	0.383314	0.008938	0.598742	-0.300088	-0.736014	-0.098686
1455	8.932648	-0.992365	-2.024547	-0.549331	-0.143699	0.040832	-0.771383	0.385249	0.009368	0.595876	-0.305350	-0.735642	-0.102589
1456	9.217037	-1.037486	-1.997847	-0.567341	-0.114718	0.036956	-0.769587	0.386907	0.009371	0.592617	-0.312143	-0.735060	-0.105159
1457	9.705179	-1.058067	-2.092498	-0.567579	-0.137825	0.008889	-0.768482	0.388574	0.006756	0.589621	-0.317141	-0.734666	-0.109706
1458	9.817224	-0.974777	-2.185389	-0.548020	-0.156900	-0.080960	-0.769865	0.387891	0.004827	0.585552	-0.322034	-0.735275	-0.113107
1459	9.460741	-1.002160	-2.286082	-0.542832	-0.170810	-0.143695	-0.770682	0.384854	0.002592	0.581848	-0.324573	-0.736194	-0.118848
1460	9.246458	-0.960004	-2.329755	-0.540796	-0.144849	-0.128828	-0.773990	0.380018	0.002016	0.577847	-0.328625	-0.736903	-0.122774
1461	9.441306	-1.151251	-2.960897	-0.541773	-0.024916	-0.135724	-0.776055	0.376843	0.000342	0.576261	-0.330929	-0.735993	-0.129318
1462	9.617874	-0.854086	-3.179481	-0.545773	0.171748	-0.058161	-0.778948	0.373547	-0.006021	0.577026	-0.335249	-0.732487	-0.134580
1463	9.632295	-0.699965	-2.478138	-0.546847	0.241692	0.075851	-0.779225	0.374535	-0.011532	0.579817	-0.339990	-0.726972	-0.140466
1464	9.683697	-0.465288	-2.768340	-0.559652	0.209062	0.106919	-0.777290	0.376617	-0.014287	0.581408	-0.346729	-0.721762	-0.144236
1465	9.052481	-0.300244	-2.515648	-0.556796	0.174338	-0.047766	-0.778677	0.376901	-0.015793	0.582706	-0.349933	-0.717736	-0.151181
1466	9.862167	-0.214254	-2.633663	-0.544000	0.185079	-0.035115	-0.778251	0.375249	-0.018851	0.583581	-0.354455	-0.713724	-0.156183
1467	10.414243	0.110402	-2.715339	-0.529994	0.113078	-0.041428	-0.779489	0.373603	-0.022724	0.584140	-0.357569	-0.710361	-0.162208
1468	9.896619	-0.059887	-2.645096	-0.560693	0.063936	-0.177851	-0.781972	0.370705	-0.024116	0.582656	-0.360604	-0.708643	-0.168230
1469	9.512140	-0.289521	-2.656516	-0.547224	0.055234	-0.224633	-0.784706	0.362845	-0.032184	0.581592	-0.361477	-0.707136	-0.176190
1470	9.220215	-0.316828	-2.679981	-0.560400	0.012601	-0.289166	-0.788275	0.355115	-0.036793	0.578944	-0.363078	-0.706731	-0.183112
1471	9.760850	-0.233037	-2.647815	-0.576663	-0.011421	-0.207702	-0.791980	0.346270	-0.039479	0.576701	-0.364758	-0.705675	-0.190764
1472	9.780006	-0.233037	-2.628511	-0.556297	-0.034564	-0.050738	-0.793635	0.344060	-0.040042	0.574260	-0.369820	-0.704006	-0.194510
1473	9.340837	-0.130927	-2.585573	-0.554352	-0.067968	0.049375	-0.794746	0.344339	-0.039892	0.572301	-0.375077	-0.701725	-0.198419
1474	9.467542	0.078162	-2.641230	-0.574622	-0.131269	0.088507	-0.795581	0.344189	-0.035469	0.568853	-0.382648	-0.699968	-0.200077
1475	9.343865	0.203517	-2.814005	-0.563952	-0.157227	0.064020	-0.793098	0.346242	-0.029944	0.565547	-0.388552	-0.698484	-0.203234
1476	9.233508	0.281247	-2.860631	-0.532248	-0.176389	0.073345	-0.791597	0.350926	-0.023693	0.561671	-0.395566	-0.697422	-0.204097
1477	9.045532	0.388872	-2.842251	-0.567852	-0.168450	0.009160	-0.790917	0.352421	-0.015675	0.557863	-0.400766	-0.696415	-0.207803
1478	8.955070	0.655056	-2.874094	-0.558750	-0.124665	-0.054679	-0.792581	0.351020	-0.009325	0.553916	-0.406037	-0.695594	-0.210858
1479	8.843667	0.651228	-2.825580	-0.553105	-0.091354	-0.056613	-0.794238	0.348097	-0.003267	0.550945	-0.409803	-0.694259	-0.215699
1480	8.901882	0.703944	-2.838326	-0.576646	-0.081386	-0.049853	-0.794510	0.345727	0.001820	0.547427	-0.415118	-0.692761	-0.219279
1481	9.708735	0.911479	-2.844138	-0.552326	0.009941	0.011987	-0.794935	0.346675	0.008461	0.546099	-0.419338	-0.689689	-0.224189
1482	10.249661	0.105034	-2.966332	-0.543441	0.200071	0.107362	-0.794659	0.347517	0.005015	0.547390	-0.425159	-0.683857	-0.227913
1483	9.325034	-0.733278	-2.704468	-0.558244	0.243229	-0.090660	-0.793270	0.348786	-0.002991	0.548672	-0.426950	-0.678983	-0.235912
1484	9.115118	-1.137231	-2.593372	-0.556120	0.304779	-0.128268	-0.796017	0.344534	-0.013508	0.550123	-0.429131	-0.673830	-0.243239
1485	8.522938	-1.247138	-2.216859	-0.546704	0.334830	-0.078956	-0.798484	0.339587	-0.023481	0.552713	-0.430476	-0.667757	-0.251594
1486	9.632378	-1.050011	-2.036921	-0.550297	0.334577	-0.034521	-0.797360	0.337811	-0.031793	0.554984	-0.433618	-0.661362	-0.258008
1487	10.228012	-0.975854	-1.944318	-0.540477	0.311109	-0.027058	-0.797636	0.338240	-0.035652	0.557491	-0.435638	-0.654979	-0.265380
1488	10.242128	-0.587369	-2.021154	-0.545085	0.274549	0.035094	-0.796530	0.339630	-0.038132	0.559295	-0.439866	-0.648542	-0.270370
1489	9.621825	-0.629429	-2.029519	-0.557964	0.205448	0.102469	-0.794615	0.345433	-0.035602	0.560878	-0.444270	-0.641987	-0.275486
1490	9.346487	-0.669191	-1.709783	-0.540629	0.161042	0.216101	-0.792700	0.350535	-0.030593	0.562158	-0.451316	-0.635122	-0.277332
1491	9.685074	-0.805702	-1.558916	-0.543221	0.138687	0.301178	-0.788990	0.357990	-0.026264	0.564025	-0.458385	-0.627488	-0.279316
1492	9.828270	-0.732603	-1.318314	-0.528789	0.116764	0.328048	-0.783495	0.369032	-0.019289	0.565360	-0.466849	-0.620021	-0.279274
1493	9.942965	-0.695572	-1.463846	-0.548024	0.095365	0.315604	-0.778829	0.378961	-0.010385	0.566615	-0.474282	-0.612571	-0.280643
1494	9.771377	-0.621577	-1.396792	-0.545690	0.048723	0.289350	-0.774717	0.388333	0.000174	0.566616	-0.482723	-0.605992	-0.280530
1495	9.768892	-0.689370	-1.420193	-0.538818	0.006751	0.244564	-0.768932	0.396044	0.009322	0.566381	-0.489580	-0.600161	-0.281657
1496	9.906886	-0.501540	-1.386232	-0.537444	-0.042523	0.215740	-0.765496	0.401545	0.018466	0.564852	-0.497458	-0.595257	-0.281330
1497	9.815230	-0.660968	-1.468894	-0.568622	-0.092764	0.206802	-0.762473	0.405933	0.029672	0.562835	-0.504669	-0.590668	-0.282200
1498	9.586209	-0.548223	-1.445684	-0.545309	-0.123251	0.176267	-0.758897	0.410874	0.040603	0.559963	-0.512538	-0.586920	-0.281552
1499	9.420774	-0.807870	-1.399076	-0.559900	-0.132103	0.162811	-0.755862	0.413054	0.049164	0.557239	-0.519274	-0.583188	-0.282366
1500	9.409913	-0.995882	-1.334145	-0.552690	-0.100790	0.083057	-0.753661	0.416355	0.054566	0.553953	-0.525933	-0.580020	-0.283033
1501	9.539625	-0.947738	-1.233380	-0.563685	-0.088633	0.041303	-0.750614	0.416614	0.057997	0.550955	-0.530985	-0.576976	-0.285662
1502	9.642912	-1.035256	-1.213213	-0.560186	-0.081845	-0.012651	-0.752002	0.416190	0.061593	0.547211	-0.536453	-0.574494	-0.287636
1503	9.650822	-0.948590	-1.257681	-0.556630	-0.083497	-0.030278	-0.752276	0.414517	0.065306	0.543899	-0.540514	-0.572130	-0.291008
1504	9.523602	-1.159684	-1.136767	-0.567566	-0.059500	-0.090767	-0.752817	0.411472	0.065141	0.539831	-0.544987	-0.570140	-0.294129
1505	9.863005	-0.889187	-1.205473	-0.555033	-0.055468	-0.138308	-0.755017	0.406627	0.066351	0.536195	-0.547576	-0.568583	-0.298946
1506	10.076518	-0.587531	-1.827644	-0.556429	0.033348	-0.188298	-0.756243	0.401367	0.066996	0.532682	-0.550216	-0.566665	-0.303979
1507	9.494541	-0.299493	-1.950883	-0.570872	0.066090	-0.220591	-0.760652	0.394453	0.067235	0.529680	-0.551255	-0.564562	-0.311168
1508	8.975913	0.035179	-1.509363	-0.541001	0.123853	-0.056138	-0.764093	0.388233	0.066231	0.528137	-0.554608	-0.560252	-0.315592
1509	9.978376	0.239424	-1.843988	-0.537101	0.128688	0.020204	-0.763669	0.386995	0.063591	0.527642	-0.557533	-0.554992	-0.320522
1510	11.154461	0.686016	-2.664766	-0.537821	0.083249	-0.113654	-0.765313	0.382855	0.060247	0.525263	-0.560423	-0.551710	-0.325025
1511	10.696355	0.421959	-2.844830	-0.538584	-0.053717	-0.117364	-0.767794	0.379823	0.057612	0.521736	-0.562960	-0.549897	-0.329364
1512	9.726140	-0.450211	-2.633264	-0.549342	-0.092284	-0.049456	-0.768349	0.380245	0.055963	0.517676	-0.567774	-0.547601	-0.331326
1513	9.326696	-0.298350	-2.709323	-0.553761	-0.159765	-0.160616	-0.770276	0.377355	0.052082	0.512421	-0.570688	-0.547266	-0.335022
1514	9.523011	-0.276029	-2.806478	-0.561420	-0.187929	-0.226833	-0.774812	0.367670	0.052846	0.505947	-0.574263	-0.547827	-0.337825
1515	9.265123	-0.119547	-2.774054	-0.563292	-0.195178	-0.224191	-0.776598	0.363237	0.054885	0.499645	-0.576792	-0.548474	-0.341820
1516	8.999643	-0.040294	-2.733510	-0.551157	-0.184276	-0.144544	-0.778245	0.358524	0.057749	0.493835	-0.581077	-0.548043	-0.343694
1517	8.952420	0.099742	-2.800243	-0.537360	-0.169264	-0.117924	-0.782257	0.355052	0.063819	0.488734	-0.584312	-0.547346	-0.346599
1518	9.209988	0.397243	-2.883638	-0.544633	-0.163794	-0.116179	-0.782250	0.351985	0.070277	0.483374	-0.588647	-0.546363	-0.348328
1519	9.267912	0.615012	-2.779838	-0.568041	-0.144234	-0.074076	-0.781675	0.345868	0.077528	0.478387	-0.592446	-0.544670	-0.351409
1520	9.084361	0.839272	-2.654042	-0.553327	-0.117469	-0.054621	-0.783340	0.344463	0.084706	0.473817	-0.597154	-0.542389	-0.353154
1521	9.427722	1.064394	-2.632852	-0.555346	-0.127997	-0.079251	-0.783750	0.341248	0.094480	0.469026	-0.600604	-0.540669	-0.356325
1522	9.260002	1.272922	-2.688109	-0.564411	-0.124400	-0.074961	-0.784019	0.337482	0.103142	0.464064	-0.605186	-0.538554	-0.358267
1523	8.786334	1.070430	-2.699712	-0.553109	-0.090657	-0.033581	-0.784703	0.333297	0.113322	0.459934	-0.608777	-0.535928	-0.361430
1524	8.833352	1.068715	-2.540294	-0.543496	-0.061083	0.077816	-0.785114	0.330220	0.123235	0.456967	-0.614288	-0.531456	-0.362472
1525	9.371886	0.958367	-2.641259	-0.547993	0.040864	0.171010	-0.782211	0.330176	0.134535	0.455700	-0.618981	-0.525128	-0.365295
1526	9.968406	0.648849	-2.846387	-0.561408	0.186506	0.219590	-0.779176	0.332782	0.140199	0.456094	-0.624251	-0.516429	-0.368226
1527	9.124854	-0.108726	-2.730497	-0.559791	0.225766	0.047473	-0.778622	0.332494	0.143230	0.455613	-0.626304	-0.509802	-0.374516
1528	9.891131	-0.816491	-2.303226	-0.559685	0.306177	-0.071515	-0.781371	0.326966	0.141813	0.455025	-0.627555	-0.503564	-0.381510
1529	10.062354	-1.331793	-2.225223	-0.555595	0.321568	0.016867	-0.782890	0.325870	0.139466	0.455311	-0.628402	-0.496360	-0.389140
1530	10.385707	-0.693461	-2.225530	-0.561349	0.261711	0.070394	-0.783843	0.321440	0.139842	0.455280	-0.631309	-0.488630	-0.394219
1531	9.606188	-0.291015	-2.028442	-0.514968	0.130720	0.076047	-0.783968	0.316847	0.147252	0.454608	-0.633748	-0.482653	-0.398422
1532	9.179300	-0.276889	-1.745346	-0.555118	0.079052	0.124451	-0.784658	0.313345	0.160201	0.453252	-0.638472	-0.475873	-0.400577
1533	9.676624	-0.125062	-1.696968	-0.533080	0.009505	0.337568	-0.780918	0.311065	0.177408	0.453232	-0.644428	-0.467450	-0.400979
1534	9.855042	-0.218159	-1.720329	-0.550973	-0.028667	0.484468	-0.776505	0.314050	0.193284	0.453693	-0.653213	-0.456942	-0.398345
1535	9.858130	-0.228418	-1.812030	-0.541352	-0.060631	0.428164	-0.768773	0.318964	0.209569	0.453531	-0.660443	-0.447809	-0.396979
1536	9.716153	-0.092118	-1.798864	-0.552730	-0.101472	0.366345	-0.763802	0.320977	0.225845	0.452239	-0.668540	-0.439351	-0.394342
1537	9.662724	-0.072118	-1.745862	-0.552298	-0.138680	0.295797	-0.759095	0.319523	0.244020	0.450080	-0.675124	-0.432510	-0.393155
1538	9.866714	0.201875	-1.778185	-0.556869	-0.171653	0.361487	-0.753003	0.318059	0.264118	0.447976	-0.683583	-0.424592	-0.389556
1539	9.738625	-0.121951	-1.909701	-0.552362	-0.187876	0.357155	-0.745807	0.317980	0.283392	0.445756	-0.690892	-0.417291	-0.387090
1540	9.556931	-0.323837	-1.916870	-0.557014	-0.151738	0.246236	-0.740263	0.315701	0.299067	0.442814	-0.698053	-0.410669	-0.384694
1541	9.219459	-0.108726	-1.863248	-0.545287	-0.126954	0.186022	-0.735546	0.312737	0.313085	0.439781	-0.703255	-0.405199	-0.384497
1542	9.798062	-0.247642	-1.855224	-0.544620	-0.095745	0.327480	-0.730694	0.310465	0.327246	0.438018	-0.710389	-0.396943	-0.381999
1543	9.812974	-0.257779	-1.915533	-0.554098	-0.094587	0.205287	-0.726385	0.305986	0.339042	0.435190	-0.715434	-0.390821	-0.382129
1544	9.600117	-0.183328	-1.817020	-0.543113	-0.076629	0.203497	-0.723732	0.299575	0.350002	0.432580	-0.721289	-0.384090	-0.380909
1545	9.425550	-0.213080	-1.727059	-0.537519	-0.062426	0.221124	-0.720533	0.295099	0.361668	0.430290	-0.725924	-0.377557	-0.381229
1546	9.312901	-0.242557	-1.530876	-0.563837	-0.043208	0.199431	-0.715956	0.293256	0.371693	0.427542	-0.731549	-0.370369	-0.380618
1547	9.755610	-0.316991	-1.395337	-0.556616	-0.014752	0.142798	-0.714004	0.289211	0.379645	0.424682	-0.735249	-0.364394	-0.382455
1548	9.984478	-0.281285	-1.637650	-0.555915	-0.021411	0.086293	-0.712883	0.285592	0.384570	0.421300	-0.739701	-0.358677	-0.383014
1549	10.001453	-0.307642	-1.970799	-0.563349	-0.017083	0.011886	-0.712869	0.281706	0.387430	0.417267	-0.742405	-0.354588	-0.385993
1550	9.312119	-0.114929	-1.988940	-0.559834	-0.013183	-0.030675	-0.712573	0.276708	0.391380	0.412953	-0.745909	-0.350457	-0.387645
1551	9.314919	0.005930	-1.980628	-0.544752	0.060311	0.004451	-0.712005	0.272256	0.397543	0.409618	-0.747705	-0.345973	-0.391730
1552	9.933361	0.280803	-2.243034	-0.544377	0.127126	0.000673	-0.712966	0.267897	0.398168	0.406725	-0.750129	-0.340294	-0.395071
1553	9.738939	1.011215	-2.337903	-0.548759	0.059324	-0.069674	-0.714328	0.261383	0.400597	0.402651	-0.751353	-0.336911	-0.399790
1554	9.640733	0.928832	-2.472153	-0.550782	0.027017	-0.083678	-0.716243	0.255016	0.401099	0.398286	-0.753972	-0.333215	-0.402321
1555	9.787399	0.555082	-2.581736	-0.549389	0.060700	-0.022841	-0.717477	0.251414	0.402176	0.394484	-0.755407	-0.329130	-0.406714
1556	10.308208	0.953042	-2.951703	-0.541919	0.069291	0.029562	-0.718722	0.250867	0.401075	0.391423	-0.758287	-0.323418	-0.408888
1557	9.941969	0.503589	-2.931701	-0.541992	0.066912	-0.013020	-0.718454	0.253084	0.400267	0.387743	-0.759589	-0.319221	-0.413253
1558	9.380249	0.462003	-2.403787	-0.547117	0.016037	-0.074830	-0.719971	0.253579	0.398517	0.383379	-0.762200	-0.315423	-0.415427
1559	9.105230	0.417134	-2.127485	-0.560305	-0.032196	-0.118995	-0.720787	0.249983	0.397658	0.377836	-0.763701	-0.313448	-0.419227
1560	9.483983	0.317897	-2.158293	-0.571388	-0.090216	-0.069162	-0.720767	0.244431	0.401743	0.372457	-0.767343	-0.310124	-0.419861
1561	9.335326	0.511959	-2.189253	-0.540521	-0.116034	-0.020876	-0.718664	0.237615	0.410079	0.367443	-0.769921	-0.307429	-0.421537
1562	9.388221	0.499665	-2.169858	-0.531251	-0.122091	0.046510	-0.715729	0.230797	0.418271	0.363429	-0.774170	-0.302857	-0.420544
1563	9.307996	0.884078	-2.219945	-0.547606	-0.118465	0.053409	-0.711963	0.223974	0.427561	0.358841	-0.777184	-0.298972	-0.421702
1564	9.306940	0.972192	-2.042136	-0.558125	-0.171143	0.005842	-0.708746	0.215767	0.436841	0.353744	-0.781711	-0.295113	-0.420359
1565	9.176272	1.072674	-1.948855	-0.539009	-0.172352	0.028170	-0.705937	0.205761	0.446106	0.348677	-0.784862	-0.292070	-0.420846
1566	9.202747	1.167092	-1.894374	-0.551368	-0.151347	0.103106	-0.701060	0.198521	0.455245	0.344586	-0.789647	-0.286555	-0.419051
1567	9.254386	1.255671	-1.975163	-0.547302	-0.112240	0.161325	-0.699371	0.191150	0.463993	0.340778	-0.793000	-0.280926	-0.419645
1568	9.239875	1.311535	-1.944357	-0.546796	-0.029384	0.164363	-0.695328	0.185031	0.469423	0.337929	-0.796965	-0.273595	-0.419280
1569	9.603236	1.206337	-2.170782	-0.554980	0.114927	0.156376	-0.692955	0.180858	0.473504	0.335145	-0.798286	-0.266443	-0.423587
1570	9.672268	0.494082	-2.390039	-0.557090	0.323701	0.183310	-0.696004	0.181159	0.468283	0.334156	-0.799288	-0.256291	-0.428712
1571	9.451590	-0.170676	-2.261522	-0.572112	0.316152	0.023810	-0.699332	0.182718	0.459626	0.330989	-0.798113	-0.249727	-0.437148
1572	9.574350	-0.558999	-2.407151	-0.557383	0.332264	0.028289	-0.705444	0.186918	0.449636	0.328659	-0.798054	-0.241932	-0.443354
1573	10.987991	-0.216047	-2.173677	-0.568023	0.413811	0.002331	-0.711265	0.188074	0.438923	0.325808	-0.795632	-0.235056	-0.453395
1574	10.935704	-0.187281	-2.263323	-0.546626	0.254261	-0.099060	-0.718741	0.187299	0.426821	0.322099	-0.795430	-0.229832	-0.459043
1575	9.941748	0.005375	-2.210989	-0.553691	0.111375	-0.048906	-0.720381	0.182613	0.421262	0.317565	-0.795235	-0.225832	-0.464494
1576	9.152701	-0.225302	-2.023736	-0.559327	0.042285	0.009639	-0.721215	0.183031	0.421273	0.313668	-0.797460	-0.220080	-0.466084
1577	9.508329	-0.332954	-1.878046	-0.568595	-0.022495	-0.189948	-0.720916	0.177766	0.422045	0.306954	-0.797882	-0.218998	-0.470323
1578	9.966640	-0.359916	-1.863862	-0.559706	-0.061130	0.097106	-0.719523	0.175817	0.424362	0.303410	-0.801362	-0.212446	-0.469711
1579	9.630129	-0.223146	-1.971245	-0.534576	-0.104400	0.083465	-0.716479	0.176907	0.427663	0.299435	-0.803438	-0.207781	-0.470800
1580	9.223896	-0.186001	-1.850312	-0.556662	-0.129236	0.046120	-0.713714	0.178411	0.431386	0.295152	-0.807230	-0.202451	-0.469339
1581	9.689923	-0.344279	-1.960309	-0.527336	-0.117144	0.094240	-0.710678	0.181161	0.435395	0.291324	-0.809332	-0.197723	-0.470126
1582	9.419147	-0.145371	-2.111964	-0.552871	-0.190954	0.196990	-0.705161	0.187785	0.438321	0.288251	-0.814171	-0.190309	-0.466711
1583	9.528909	-0.620115	-2.179296	-0.532488	-0.101228	0.127640	-0.700910	0.199127	0.438819	0.284689	-0.816189	-0.184875	-0.467556
1584	9.311560	-0.822215	-2.256481	-0.560121	-0.030303	-0.131500	-0.699701	0.208825	0.436286	0.279011	-0.818237	-0.181796	-0.468606
1585	9.069609	-0.999543	-2.261427	-0.559219	0.029591	0.014921	-0.699463	0.219087	0.431419	0.274443	-0.818667	-0.177158	-0.472314
1586	8.912124	-1.228701	-1.983215	-0.535016	0.116723	0.028740	-0.699925	0.230254	0.423644	0.271195	-0.819683	-0.170851	-0.474745
1587	9.608371	-1.156523	-2.105757	-0.534179	0.230810	0.075093	-0.702601	0.242071	0.411633	0.268338	-0.818147	-0.164316	-0.481280
1588	9.926231	-0.429885	-2.288248	-0.557191	0.415947	-0.052650	-0.708321	0.252379	0.397144	0.264916	-0.816005	-0.157478	-0.489036
1589	8.831787	0.339083	-1.761408	-0.558855	0.471763	-0.060240	-0.717206	0.258005	0.376830	0.261096	-0.811573	-0.151598	-0.500196
1590	9.542619	0.599660	-1.497080	-0.543198	0.513010	-0.037143	-0.724428	0.263622	0.357884	0.258310	-0.808188	-0.144084	-0.509263
1591	10.246067	1.267505	-1.017435	-0.534772	0.421447	-0.268043	-0.730370	0.264171	0.341817	0.252529	-0.803216	-0.142047	-0.520477
1592	11.030006	0.969102	-0.802538	-0.567331	0.329629	-0.053666	-0.736615	0.267974	0.326164	0.248661	-0.801551	-0.135452	-0.526628
1593	10.915985	1.050766	-0.996584	-0.546989	0.190669	-0.239236	-0.741480	0.274139	0.307210	0.242241	-0.798914	-0.133974	-0.533954
1594	10.052816	1.021653	-1.111076	-0.520614	0.075735	-0.306514	-0.746207	0.279876	0.292116	0.235739	-0.798898	-0.133136	-0.537089
1595	9.663751	1.121965	-1.304962	-0.549112	-0.036090	-0.482261	-0.750923	0.283263	0.275618	0.225964	-0.797896	-0.136571	-0.541895
1596	10.218364	0.546330	-1.214718	-0.561855	-0.028436	-0.520461	-0.752453	0.287052	0.261170	0.216180	-0.798465	-0.139147	-0.544388
1597	9.982696	0.364886	-1.098822	-0.535129	-0.041248	-0.120290	-0.756613	0.289036	0.250038	0.210471	-0.798295	-0.136902	-0.547435
1598	9.616533	0.478163	-1.128589	-0.551486	-0.007549	-0.453371	-0.759637	0.284645	0.239799	0.201601	-0.798676	-0.138395	-0.549836
1599	9.770513	0.463027	-1.075472	-0.560952	-0.061178	-0.196581	-0.761569	0.283984	0.231660	0.194557	-0.798504	-0.137093	-0.552941
1600	9.488823	0.830738	-1.294230	-0.558799	-0.177846	-0.149838	-0.763507	0.284005	0.226566	0.188426	-0.801533	-0.134291	-0.551368
1601	9.738204	0.859538	-1.075021	-0.542973	-0.086302	0.081605	-0.763241	0.288039	0.220392	0.184638	-0.802236	-0.128798	-0.552936
1602	9.715588	0.821624	-0.977924	-0.554806	-0.075216	0.056614	-0.759929	0.292190	0.219029	0.181119	-0.804581	-0.122318	-0.552163
1603	9.747227	1.058739	-0.898466	-0.554171	-0.118577	0.070190	-0.758690	0.294122	0.220282	0.176945	-0.805554	-0.116980	-0.553253
1604	9.889335	0.922332	-0.928543	-0.555033	-0.160771	0.154493	-0.753579	0.297970	0.225391	0.174296	-0.808970	-0.109198	-0.550694
1605	9.684951	1.063601	-0.956423	-0.549386	-0.150389	0.196936	-0.746937	0.300567	0.231304	0.171515	-0.810451	-0.101968	-0.550776
1606	9.303725	0.905983	-1.041133	-0.532925	-0.165326	0.240473	-0.743627	0.303442	0.239041	0.170157	-0.813881	-0.093024	-0.547714
1607	9.129860	0.892626	-1.033503	-0.560145	-0.168942	0.253409	-0.738927	0.305059	0.249516	0.167780	-0.815581	-0.084816	-0.547251
1608	9.319262	0.890577	-1.185935	-0.543585	-0.134673	0.246353	-0.733813	0.303983	0.260592	0.166356	-0.818560	-0.075530	-0.544591
1609	9.923444	0.730943	-1.373418	-0.560150	-0.062128	0.310404	-0.727861	0.304903	0.271604	0.164760	-0.819029	-0.066035	-0.545605
1610	10.324930	-0.013978	-1.844029	-0.540827	-0.030304	0.272404	-0.721912	0.307500	0.277939	0.163814	-0.820730	-0.055988	-0.544457
1611	9.716970	-0.480500	-2.091700	-0.553589	-0.018820	0.195933	-0.718867	0.308029	0.283445	0.161159	-0.820428	-0.048285	-0.546437
1612	9.767659	-1.094522	-2.077668	-0.541751	-0.000394	0.142811	-0.716644	0.306485	0.288108	0.158816	-0.821529	-0.040242	-0.546121
1613	11.360935	-1.604295	-2.388204	-0.532154	0.179257	0.217290	-0.716085	0.304532	0.292226	0.156975	-0.818882	-0.031756	-0.551164
1614	10.242560	-1.084593	-2.315202	-0.563580	0.109150	0.200387	-0.713845	0.301676	0.292921	0.155007	-0.818751	-0.022165	-0.552384
1615	9.188750	-1.142071	-2.134360	-0.543833	0.049167	0.232602	-0.713151	0.300270	0.298977	0.153126	-0.817442	-0.013684	-0.555117
1616	8.579277	-1.407145	-1.470994	-0.562226	0.089965	0.102789	-0.709671	0.296229	0.304570	0.150083	-0.817347	-0.005754	-0.556224
1617	9.470638	-1.001430	-1.387319	-0.571416	0.066283	0.149058	-0.708533	0.288454	0.310280	0.146892	-0.815779	0.001750	-0.559396
1618	10.247087	-0.653905	-1.450222	-0.560549	-0.004324	0.291367	-0.706861	0.285102	0.317965	0.145985	-0.816587	0.012469	-0.558318
1619	9.708643	-0.584271	-1.691876	-0.565838	-0.016529	0.344361	-0.702022	0.286397	0.322730	0.145087	-0.815751	0.022841	-0.559444
1620	9.156004	-0.641377	-1.719492	-0.537321	-0.095747	0.314984	-0.696770	0.289685	0.330181	0.144859	-0.817312	0.033418	-0.556686
1621	9.167369	-0.882782	-2.055067	-0.571827	-0.091684	0.282696	-0.691519	0.293537	0.334462	0.143214	-0.817227	0.042615	-0.556609
1622	9.504414	-0.940479	-1.668299	-0.542147	-0.047862	0.404897	-0.685442	0.299328	0.337928	0.143862	-0.817986	0.054849	-0.554251
1623	9.213152	-1.514152	-1.729159	-0.547646	-0.032783	0.328531	-0.679798	0.309000	0.340884	0.143089	-0.816980	0.064671	-0.554876
1624	9.147826	-1.322606	-1.305977	-0.554983	0.003807	0.269826	-0.676083	0.316335	0.339827	0.141962	-0.817159	0.074974	-0.553603
1625	9.312961	-1.775383	-1.653906	-0.536939	0.015366	0.177964	-0.671809	0.322755	0.338382	0.139655	-0.815662	0.082338	-0.555350
1626	9.557117	-1.897460	-0.836233	-0.548041	0.004632	0.174357	-0.670854	0.326914	0.336346	0.137587	-0.815818	0.091000	-0.554284
1627	9.551998	-2.013532	-0.854259	-0.537351	-0.025937	0.161385	-0.665327	0.332167	0.335115	0.135199	-0.814685	0.097972	-0.555347
1628	10.064218	-2.130694	-1.298198	-0.560521	0.039833	-0.116071	-0.664506	0.335499	0.331553	0.129636	-0.814942	0.102129	-0.555548
1629	9.705425	-1.153750	-1.550227	-0.566295	0.204718	-0.212628	-0.673081	0.331112	0.324255	0.122133	-0.811960	0.103934	-0.561251
1630	9.410022	-1.080802	-1.388768	-0.530602	0.121906	-0.243608	-0.676510	0.323104	0.319643	0.115467	-0.811389	0.105909	-0.563116
1631	10.529614	-0.589824	-1.753315	-0.557709	0.174799	-0.279334	-0.681465	0.314626	0.315267	0.107330	-0.808730	0.106450	-0.568423
1632	10.719339	-0.126859	-1.722493	-0.552726	0.064088	-0.190035	-0.686839	0.306755	0.312189	0.101036	-0.808644	0.109431	-0.569133
1633	10.829737	-0.415491	-1.782239	-0.553425	-0.058441	-0.189302	-0.687511	0.302196	0.309109	0.094378	-0.808345	0.110873	-0.570420
1634	9.880359	-0.485803	-2.002464	-0.539397	-0.108299	-0.273950	-0.689020	0.298042	0.309906	0.087717	-0.810300	0.112012	-0.568483
1635	9.679069	-0.279661	-2.086642	-0.546961	-0.155127	-0.273762	-0.690110	0.293618	0.308488	0.080309	-0.811218	0.111848	-0.568300
1636	9.552126	-0.377148	-1.945262	-0.554487	-0.204833	-0.257658	-0.691075	0.293269	0.307572	0.073794	-0.814162	0.113270	-0.564681
1637	9.178539	-0.569547	-1.787985	-0.549044	-0.255227	-0.174238	-0.691339	0.289379	0.311815	0.067617	-0.815922	0.114617	-0.562638
1638	9.318473	-0.466179	-1.733756	-0.550500	-0.265434	-0.039688	-0.687313	0.286992	0.319077	0.063753	-0.818940	0.119467	-0.557674
1639	9.537615	-0.149196	-1.831813	-0.550741	-0.317987	-0.002123	-0.682994	0.280584	0.328092	0.059562	-0.820932	0.123568	-0.554305
1640	9.414170	0.179567	-1.936792	-0.534530	-0.359910	0.042578	-0.675500	0.276924	0.341252	0.057101	-0.824652	0.129470	-0.547654
1641	9.150296	0.378703	-2.044969	-0.562657	-0.380043	0.089235	-0.671760	0.275346	0.355429	0.053782	-0.827016	0.135107	-0.543046
1642	9.329448	0.319028	-2.148424	-0.566038	-0.353125	0.107634	-0.663566	0.270649	0.368815	0.051490	-0.830360	0.142422	-0.536253
1643	9.162734	0.643080	-2.277454	-0.546573	-0.286562	0.109235	-0.656900	0.266439	0.381012	0.048296	-0.831533	0.148280	-0.533135
1644	9.207056	0.760853	-2.334398	-0.566300	-0.235887	0.096335	-0.651064	0.261675	0.394177	0.045542	-0.833506	0.155514	-0.528214
1645	9.145335	0.733755	-2.478978	-0.550493	-0.161762	0.060670	-0.647166	0.256931	0.402108	0.041283	-0.833422	0.160684	-0.527148
1646	9.024502	0.778283	-2.435824	-0.542239	-0.103428	-0.019230	-0.643685	0.252748	0.408391	0.037302	-0.834234	0.165848	-0.524554
1647	9.591316	0.196146	-2.985788	-0.560798	0.091149	0.000656	-0.643389	0.247754	0.410823	0.031319	-0.831617	0.170291	-0.527668
1648	9.929141	-0.781272	-2.830368	-0.567222	0.208289	0.001568	-0.644772	0.247632	0.406690	0.026109	-0.828989	0.176273	-0.530116
1649	9.788784	-1.196963	-2.980172	-0.559846	0.224685	-0.025061	-0.647814	0.246976	0.397729	0.019431	-0.824904	0.180350	-0.535378
1650	9.951948	-0.901537	-2.717916	-0.538632	0.196626	-0.118353	-0.652095	0.243682	0.391375	0.013473	-0.822686	0.184027	-0.537718
1651	10.893953	-1.485010	-3.104074	-0.550615	0.246405	-0.026660	-0.655969	0.242043	0.387245	0.006878	-0.818206	0.187966	-0.543286
1652	9.915332	-0.699317	-2.877170	-0.566316	0.062358	-0.001054	-0.657616	0.238734	0.383632	0.002260	-0.816894	0.193842	-0.543234
1653	8.919110	-1.193652	-2.553813	-0.558891	0.012457	0.115829	-0.657198	0.238038	0.384451	-0.002002	-0.814294	0.200170	-0.544842
1654	8.355073	-1.472743	-2.153705	-0.531308	0.005830	0.225717	-0.656642	0.237336	0.387201	-0.003341	-0.812584	0.209342	-0.543942
1655	9.472023	-1.372831	-2.054839	-0.551764	-0.047824	0.206582	-0.653444	0.234540	0.393087	-0.006166	-0.810152	0.217068	-0.544516
1656	9.765658	-1.080298	-2.123730	-0.563245	-0.143371	0.223059	-0.647200	0.232843	0.399374	-0.007387	-0.809922	0.226528	-0.540977
1657	9.446104	-1.089113	-2.309243	-0.562257	-0.251865	0.161755	-0.643045	0.232523	0.409835	-0.009930	-0.809779	0.233641	-0.538118
1658	9.222242	-0.989265	-2.024959	-0.563309	-0.385660	0.109439	-0.636106	0.229984	0.419147	-0.011243	-0.812521	0.241269	-0.530540
1659	9.125160	-0.963014	-2.561494	-0.561051	-0.300517	0.059412	-0.629159	0.225785	0.427890	-0.014648	-0.813271	0.246698	-0.526799
1660	9.483937	-1.243846	-2.283406	-0.555428	-0.253397	0.029135	-0.623338	0.225046	0.438057	-0.017314	-0.814858	0.252877	-0.521306
1661	9.309695	-0.904014	-2.987632	-0.560487	-0.166295	-0.033343	-0.619045	0.225853	0.442590	-0.022365	-0.814574	0.256742	-0.519665
1662	8.698684	-0.873129	-2.914676	-0.559547	-0.086473	0.096980	-0.616545	0.224311	0.446422	-0.025233	-0.813963	0.263987	-0.516854
1663	8.312707	-1.426811	-2.579393	-0.547463	0.046786	0.189909	-0.613786	0.228045	0.446025	-0.028835	-0.810222	0.271248	-0.518781
1664	9.731538	-1.454064	-3.189843	-0.544057	0.342303	0.109716	-0.616283	0.228895	0.442048	-0.033599	-0.804972	0.278268	-0.522933
1665	9.348404	-0.533021	-3.131957	-0.543727	0.452759	0.048923	-0.621542	0.227830	0.432410	-0.040789	-0.797571	0.282894	-0.531213
1666	8.307998	-0.549470	-2.173608	-0.541997	0.421379	0.112570	-0.627902	0.224407	0.424689	-0.045877	-0.791235	0.289803	-0.536523
1667	11.932286	0.029547	-3.697392	-0.534281	0.558054	-0.003179	-0.635643	0.219605	0.416413	-0.054104	-0.782724	0.293279	-0.546262
1668	9.669951	1.282308	-2.336003	-0.557514	0.397840	-0.038219	-0.642939	0.208157	0.406959	-0.060866	-0.777255	0.297936	-0.550822
1669	10.632503	-0.657150	-1.982230	-0.545725	0.232376	-0.076058	-0.648609	0.205989	0.396208	-0.068203	-0.772493	0.300646	-0.555171
1670	9.527903	-0.318667	-1.907214	-0.547388	0.031550	-0.197110	-0.651808	0.208780	0.392118	-0.074348	-0.771905	0.303171	-0.553825
1671	9.415024	0.220641	-2.338312	-0.568589	-0.115269	-0.286622	-0.651397	0.210448	0.389922	-0.082335	-0.772135	0.303350	-0.552275
1672	9.958282	0.370168	-2.611310	-0.554510	-0.227615	-0.215738	-0.651540	0.210996	0.391863	-0.087218	-0.774416	0.306057	-0.546811
1673	9.923163	0.180464	-2.841091	-0.559121	-0.327985	-0.074539	-0.647254	0.213464	0.396551	-0.091522	-0.775626	0.309763	-0.542286
1674	9.048582	0.070432	-2.768626	-0.554914	-0.409536	-0.037915	-0.639779	0.215774	0.404804	-0.093333	-0.778668	0.315524	-0.534238
1675	8.899137	-0.064500	-2.856316	-0.565393	-0.394051	0.045865	-0.632584	0.218501	0.413063	-0.096060	-0.779728	0.321282	-0.528748
1676	9.180425	0.090183	-2.955062	-0.569349	-0.431638	0.024900	-0.624557	0.220940	0.423799	-0.097250	-0.782407	0.328166	-0.520278
1677	9.029174	0.592705	-3.124761	-0.559204	-0.391922	0.012431	-0.617914	0.223116	0.431505	-0.100290	-0.783557	0.333303	-0.514674
1678	8.808523	0.765080	-3.218201	-0.543789	-0.333318	-0.101001	-0.611546	0.224456	0.440861	-0.103003	-0.785949	0.337708	-0.507570
1679	8.699158	0.890481	-3.369252	-0.554566	-0.263956	-0.193554	-0.604602	0.221091	0.448783	-0.109013	-0.787094	0.339289	-0.503469
1680	8.650546	1.046188	-3.250119	-0.558120	-0.090870	-0.203501	-0.603478	0.217201	0.451773	-0.114622	-0.787591	0.341686	-0.499814
1681	9.712694	0.670820	-3.469633	-0.539776	0.098717	-0.242311	-0.606231	0.212223	0.451190	-0.123432	-0.785371	0.341525	-0.501315
1682	9.795195	-0.489583	-3.464044	-0.551301	0.262710	-0.242700	-0.611483	0.208653	0.445531	-0.131721	-0.782497	0.342369	-0.503121
1683	9.182660	-0.981473	-3.136395	-0.533388	0.231290	-0.276118	-0.617840	0.204399	0.437940	-0.141619	-0.779029	0.341278	-0.506544
1684	9.091260	-1.024769	-3.196192	-0.540083	0.247209	-0.141851	-0.625306	0.200151	0.429253	-0.148574	-0.775509	0.343572	-0.508398
1685	10.481297	-1.183813	-3.271176	-0.558097	0.246989	-0.090483	-0.630283	0.197974	0.420706	-0.156971	-0.770372	0.345565	-0.512320
1686	10.833278	-1.039365	-3.775806	-0.544241	0.109715	-0.053978	-0.631379	0.195076	0.418475	-0.162109	-0.767520	0.349650	-0.512230
1687	10.179975	-0.679983	-3.382703	-0.546781	-0.013224	-0.016204	-0.631918	0.190491	0.423404	-0.167661	-0.764458	0.353501	-0.512378
1688	7.240774	-0.317383	-3.230602	-0.556452	-0.109569	0.242027	-0.628848	0.185630	0.425540	-0.168379	-0.761617	0.362926	-0.509777
1689	8.488759	-1.289195	-2.808277	-0.565052	0.033439	0.382701	-0.628303	0.187136	0.430247	-0.170321	-0.755050	0.372882	-0.511712
1690	9.360268	-0.715194	-2.883498	-0.558288	0.005274	0.320399	-0.626086	0.187542	0.431753	-0.171024	-0.750272	0.383044	-0.510999
1691	10.242119	-1.056532	-2.866373	-0.567533	-0.040824	0.351672	-0.622067	0.187519	0.435866	-0.172611	-0.744489	0.392718	-0.511580
1692	9.604713	-0.739598	-2.675769	-0.570948	-0.087698	0.249203	-0.620129	0.187779	0.439997	-0.173440	-0.740992	0.402176	-0.509023
1693	9.472145	-0.961400	-3.112846	-0.554162	-0.115501	0.126571	-0.615965	0.186089	0.445748	-0.176426	-0.737669	0.408572	-0.507727
1694	9.049810	-0.500630	-2.890309	-0.541521	-0.155961	0.205662	-0.610684	0.182736	0.450921	-0.176665	-0.735179	0.417258	-0.504180
1695	9.233119	-0.763475	-3.003594	-0.546870	-0.132228	0.176270	-0.605701	0.184369	0.456286	-0.178831	-0.731555	0.424333	-0.502781
1696	9.219673	-0.898009	-2.890935	-0.567340	-0.176605	0.111699	-0.603088	0.188640	0.461420	-0.180168	-0.729847	0.431913	-0.498311
1697	9.176689	-0.965970	-2.981930	-0.543340	-0.117233	0.108948	-0.599214	0.190560	0.464310	-0.183023	-0.726570	0.437882	-0.496847
1698	9.306199	-1.315161	-3.045858	-0.552563	-0.134956	0.081510	-0.594784	0.191922	0.468157	-0.184761	-0.724659	0.444675	-0.492946
1699	9.220458	-1.174957	-3.124623	-0.543452	-0.102115	0.031879	-0.592281	0.189968	0.471156	-0.188443	-0.721838	0.449456	-0.491353
1700	9.285195	-1.039295	-3.005418	-0.556170	-0.100332	0.041476	-0.588390	0.187730	0.475246	-0.190902	-0.719838	0.455534	-0.487728
1701	9.229554	-0.946731	-2.943558	-0.552397	-0.087975	0.067096	-0.585609	0.185076	0.480446	-0.194447	-0.716450	0.460835	-0.486335
1702	9.248504	-0.941715	-2.895318	-0.552014	-0.046908	0.108428	-0.584494	0.183683	0.482080	-0.196648	-0.713239	0.467579	-0.483724
1703	9.461992	-0.919729	-3.028734	-0.560883	-0.007085	0.096632	-0.582126	0.180759	0.485346	-0.200723	-0.708673	0.473029	-0.483462
1704	9.339306	-0.727313	-3.296487	-0.562332	0.028611	0.135333	-0.582260	0.179230	0.486989	-0.203479	-0.704332	0.479898	-0.481883
1705	8.840306	-0.680976	-3.344658	-0.552988	0.090149	0.094277	-0.581011	0.179090	0.486702	-0.208327	-0.698795	0.484801	-0.482963
1706	8.530848	-0.763881	-3.002650	-0.547283	0.157081	0.056687	-0.582534	0.178821	0.485330	-0.212823	-0.693927	0.489828	-0.482949
1707	10.405008	-0.296029	-3.585408	-0.568273	0.374021	-0.080654	-0.588904	0.177474	0.478183	-0.222294	-0.687169	0.491172	-0.486964
1708	9.972212	-0.183087	-3.735887	-0.555786	0.280907	-0.255161	-0.595960	0.174466	0.471024	-0.231088	-0.683985	0.491376	-0.487147
1709	9.295814	0.723377	-3.213556	-0.534559	0.230447	-0.272343	-0.601604	0.165357	0.465450	-0.240536	-0.680519	0.490324	-0.488487
1710	8.994960	0.282545	-2.908639	-0.544545	0.212185	-0.247710	-0.607132	0.161510	0.459652	-0.248386	-0.677859	0.490773	-0.487805
1711	9.747025	0.426830	-3.036892	-0.541432	0.076187	-0.144042	-0.611560	0.159735	0.455248	-0.255156	-0.674506	0.492242	-0.487478
1712	10.342680	0.285734	-3.359871	-0.553397	-0.039716	-0.263662	-0.613920	0.160579	0.452651	-0.260770	-0.674334	0.493793	-0.483158
1713	9.402925	0.246894	-3.561132	-0.562629	-0.122524	-0.180293	-0.612403	0.162793	0.452386	-0.266211	-0.673104	0.495991	-0.479642
1714	8.862603	0.550651	-3.447826	-0.557977	-0.211239	-0.241695	-0.609495	0.163471	0.454580	-0.269939	-0.674262	0.498747	-0.473027
1715	8.924134	0.449442	-3.340471	-0.558280	-0.270881	-0.221876	-0.608108	0.162622	0.459257	-0.274220	-0.674830	0.501135	-0.467196
1716	9.426785	0.659482	-3.638250	-0.547059	-0.282745	-0.102986	-0.604496	0.160380	0.464730	-0.275751	-0.675232	0.505995	-0.460426
1717	9.058018	0.673556	-3.691068	-0.555948	-0.311616	0.000519	-0.598264	0.161589	0.471738	-0.277489	-0.673893	0.511566	-0.455157
1718	8.913291	0.642905	-3.714693	-0.541207	-0.300320	0.036860	-0.592590	0.163495	0.477929	-0.277431	-0.672962	0.518289	-0.448922
1719	8.821327	0.772154	-3.619368	-0.546688	-0.291148	0.020809	-0.587877	0.163188	0.484105	-0.279017	-0.671219	0.523898	-0.444011
1720	8.619326	0.801940	-3.696745	-0.553605	-0.266398	0.074505	-0.581510	0.165087	0.491809	-0.279096	-0.669409	0.530973	-0.438251
1721	8.553842	1.033352	-3.853870	-0.554792	-0.163695	0.076538	-0.576511	0.162841	0.497410	-0.281598	-0.665853	0.536645	-0.435148
1722	8.810472	1.001983	-3.974668	-0.525390	-0.102389	0.060636	-0.573187	0.163237	0.501118	-0.283122	-0.662821	0.542306	-0.431756
1723	9.210575	0.505411	-4.148453	-0.539653	-0.029483	-0.019570	-0.572081	0.163924	0.502221	-0.287658	-0.659183	0.545781	-0.429947
1724	10.125741	0.336329	-3.988329	-0.557180	0.060459	0.016986	-0.571531	0.165167	0.502644	-0.291717	-0.654963	0.550155	-0.428082
1725	9.135406	0.010767	-3.720017	-0.555195	0.131440	-0.077456	-0.572802	0.171277	0.498436	-0.298665	-0.650421	0.552032	-0.427800
1726	9.157867	-0.383580	-3.384643	-0.553503	0.179408	-0.204296	-0.576422	0.175036	0.494911	-0.305838	-0.647556	0.552728	-0.426176
1727	8.766220	-0.559904	-3.379735	-0.547802	0.197082	-0.175247	-0.581827	0.175071	0.488048	-0.314166	-0.643474	0.552828	-0.426172
1728	9.075137	-0.620040	-3.410887	-0.547486	0.188927	-0.067211	-0.586406	0.176485	0.482435	-0.320152	-0.638955	0.555116	-0.425542
1729	9.302699	-0.699614	-3.540772	-0.556781	0.118191	-0.008456	-0.589723	0.174430	0.477882	-0.326188	-0.633543	0.557896	-0.425413
1730	9.482515	-0.662963	-3.681555	-0.546384	0.018802	0.020632	-0.589569	0.170405	0.480325	-0.329472	-0.629419	0.562334	-0.423155
1731	9.498352	-0.470256	-3.763458	-0.552288	-0.067911	0.049436	-0.588994	0.165134	0.482614	-0.332766	-0.624902	0.567001	-0.421040
1732	9.152104	-0.517564	-3.948505	-0.527807	-0.125518	0.126087	-0.587870	0.160823	0.487257	-0.333253	-0.620849	0.573496	-0.417842
1733	8.900988	-0.532835	-3.938334	-0.546385	-0.089227	0.203441	-0.583840	0.157883	0.494239	-0.334810	-0.614737	0.580137	-0.416464
1734	8.775982	-0.712273	-3.776703	-0.553598	-0.072857	0.187276	-0.580645	0.156201	0.498202	-0.335644	-0.609268	0.587165	-0.413971
1735	8.999490	-0.630529	-3.618452	-0.546320	-0.060206	0.182025	-0.577862	0.153411	0.502295	-0.337583	-0.603082	0.593284	-0.412727
1736	8.998026	-0.510097	-3.682612	-0.555569	-0.070718	0.154576	-0.574528	0.151732	0.505291	-0.338668	-0.597868	0.599826	-0.409960
1737	9.189651	-0.589655	-3.846275	-0.556859	-0.102535	0.090214	-0.571473	0.150188	0.509395	-0.340870	-0.592986	0.605158	-0.407381
1738	9.272442	-0.421110	-3.860347	-0.563480	-0.103677	0.022950	-0.569794	0.145878	0.513481	-0.342675	-0.589490	0.610343	-0.403183
1739	8.971531	-0.318015	-3.907001	-0.554501	-0.092463	-0.029253	-0.567294	0.144757	0.515660	-0.345860	-0.585946	0.614137	-0.399856
1740	8.978087	-0.496864	-3.905014	-0.574535	-0.106814	-0.026767	-0.565213	0.144329	0.518263	-0.348112	-0.582935	0.618785	-0.395107
1741	8.813329	-0.628603	-3.883995	-0.570802	-0.103398	-0.010873	-0.563553	0.144870	0.520880	-0.351123	-0.579090	0.622969	-0.391506
1742	8.933742	-0.699450	-3.885781	-0.556302	-0.121669	0.010656	-0.559393	0.144291	0.525676	-0.352638	-0.575787	0.627948	-0.387036
1743	8.939984	-0.698207	-4.067010	-0.545120	-0.106832	0.058476	-0.557180	0.145666	0.527193	-0.354681	-0.571231	0.632719	-0.384139
1744	8.903086	-0.495759	-4.190025	-0.559342	-0.075575	0.097066	-0.554682	0.144820	0.530065	-0.356095	-0.566390	0.638314	-0.380729
1745	8.942406	-0.576563	-4.319644	-0.548018	-0.027226	0.125214	-0.552181	0.143703	0.531277	-0.358573	-0.560306	0.643250	-0.379094
1746	9.057722	-0.673822	-4.299385	-0.556867	0.011601	0.121344	-0.551627	0.143137	0.534582	-0.360831	-0.554429	0.648392	-0.376825
1747	8.960241	-0.754848	-4.216203	-0.536495	0.068144	0.132701	-0.551595	0.135375	0.536435	-0.364252	-0.547549	0.652572	-0.376378
1748	8.919360	-0.772152	-3.933273	-0.540110	0.102793	0.087305	-0.554610	0.126516	0.537196	-0.367706	-0.541470	0.656467	-0.375037
1749	9.016332	-0.298059	-3.762318	-0.550920	0.112402	0.128770	-0.555647	0.109624	0.536753	-0.371806	-0.534133	0.660304	-0.374782
1750	9.317755	-0.183431	-3.677021	-0.560165	0.073411	0.165244	-0.557812	0.096610	0.537188	-0.374437	-0.527013	0.665308	-0.373388
1751	9.306474	-0.135517	-3.754855	-0.538021	0.027228	0.080869	-0.557348	0.085110	0.538309	-0.377561	-0.520982	0.669086	-0.371953
1752	9.127606	0.125185	-3.593230	-0.541092	-0.025129	0.091759	-0.555913	0.073044	0.542870	-0.379168	-0.515643	0.673828	-0.369188
1753	9.164048	0.292000	-3.544403	-0.546133	-0.087956	0.069112	-0.555308	0.060708	0.545500	-0.380876	-0.510522	0.678340	-0.366272
1754	9.249821	0.086328	-3.501149	-0.552828	-0.127247	0.033879	-0.553061	0.053488	0.549552	-0.381597	-0.506565	0.683273	-0.361820
1755	9.154288	0.299897	-3.836825	-0.565720	-0.127545	-0.024633	-0.550112	0.044608	0.552614	-0.383615	-0.502823	0.687205	-0.357432
1756	8.980172	0.412781	-3.736376	-0.545689	-0.126953	-0.003197	-0.545216	0.034339	0.555785	-0.384492	-0.499364	0.691634	-0.352765
1757	8.978265	0.846718	-3.903093	-0.541094	-0.118054	0.009251	-0.543943	0.027955	0.559024	-0.386130	-0.495253	0.695593	-0.348968
1758	8.907107	0.812235	-4.078988	-0.561794	-0.092730	0.008842	-0.541010	0.022673	0.562814	-0.387510	-0.491205	0.699920	-0.344477
1759	8.900949	0.770198	-4.237973	-0.556319	-0.055169	-0.062094	-0.540420	0.014082	0.563826	-0.390638	-0.487521	0.702737	-0.340421
1760	8.993756	0.860348	-4.026486	-0.554352	-0.012672	-0.079120	-0.538729	0.007703	0.565129	-0.393632	-0.484162	0.705460	-0.336106
1761	8.823925	0.877168	-4.212486	-0.541678	-0.019864	-0.088682	-0.538709	0.002993	0.565771	-0.397272	-0.480708	0.707589	-0.332285
1762	8.820696	1.180817	-3.962180	-0.538122	0.002075	-0.125019	-0.539367	-0.005595	0.566654	-0.400587	-0.477982	0.709586	-0.327950
