# Supplementary material for: Identification of Haptic Based Guiding Using Hard Reins
Source: PLoS One. 2015 Jul 22;10(7):e0132020. doi: 10.1371/journal.pone.0132020 (PMC4511788; doi:10.1371/journal.pone.0132020)
Supplement: S2 File — (ZIP) [file pone.0132020.s002.zip › MotionData2/Subject10/T10/fc10.txt]

// Start Time: 0
// Sample rate: 25.0Hz
// Scenario: 4.9
// Firmware Version: 2.6.1
Counter	Acc_X	Acc_Y	Acc_Z	Gyr_X	Gyr_Y	Gyr_Z	Mag_X	Mag_Y	Mag_Z	Quat_w	Quat_x	Quat_y	Quat_z
22103	8.116945	-0.655225	5.551275	0.003072	0.009782	0.002557	-0.501879	-0.118618	-0.633913	0.848525	0.094123	-0.458060	0.247645
22104	8.075569	-0.650199	5.555076	-0.003591	0.012376	0.014012	-0.501210	-0.116565	-0.634382	0.848556	0.093894	-0.457931	0.247862
22105	8.075516	-0.655293	5.576797	0.003074	-0.008616	0.012189	-0.503837	-0.119358	-0.633369	0.848395	0.093865	-0.458137	0.248043
22106	8.102271	-0.655623	5.585859	0.009994	-0.019247	0.017377	-0.503710	-0.119918	-0.632595	0.848074	0.094030	-0.458476	0.248452
22107	8.092717	-0.626312	5.576812	-0.013228	-0.011233	0.019207	-0.503851	-0.117578	-0.632547	0.847886	0.093676	-0.458817	0.248597
22108	8.141337	-0.640932	5.544003	-0.018953	0.005285	0.026257	-0.503064	-0.117990	-0.632037	0.847815	0.093119	-0.458906	0.248885
22109	8.126514	-0.686521	5.507378	-0.031394	-0.007547	0.015792	-0.504385	-0.115381	-0.632500	0.847711	0.092472	-0.459268	0.248811
22110	8.102094	-0.698614	5.522297	-0.026906	0.012546	0.014089	-0.504114	-0.114119	-0.634050	0.847788	0.091842	-0.459253	0.248810
22111	8.087295	-0.732496	5.524578	-0.034522	0.016013	0.019356	-0.502816	-0.111500	-0.633221	0.847889	0.090992	-0.459237	0.248811
22112	8.106585	-0.761861	5.530978	-0.031447	0.013635	0.002774	-0.502684	-0.111774	-0.633228	0.848032	0.090398	-0.459202	0.248603
22113	8.091998	-0.757019	5.543491	-0.034751	0.023229	0.005425	-0.504125	-0.111780	-0.633873	0.848267	0.089635	-0.459038	0.248379
22114	8.130955	-0.754836	5.535358	-0.012184	0.037058	0.003659	-0.503069	-0.111071	-0.634653	0.848582	0.089249	-0.458510	0.248417
22115	8.052995	-0.748162	5.651055	0.010139	0.019393	0.005277	-0.503724	-0.108995	-0.635919	0.848704	0.089267	-0.458185	0.248595
22116	8.062575	-0.786407	5.589756	0.020061	0.003827	-0.008747	-0.502147	-0.109258	-0.635673	0.848733	0.089680	-0.458044	0.248608
22117	8.055681	-0.732220	5.537066	0.020116	0.019551	-0.014040	-0.501630	-0.110328	-0.635980	0.848934	0.090043	-0.457630	0.248551
22118	8.058059	-0.741948	5.536873	0.016847	0.026477	-0.008776	-0.500449	-0.111427	-0.635223	0.849162	0.090314	-0.457115	0.248621
22119	8.062983	-0.723080	5.583032	0.028906	0.015839	-0.005353	-0.499522	-0.112237	-0.635770	0.849270	0.090766	-0.456736	0.248785
22120	8.062997	-0.722947	5.570928	0.018561	0.010619	-0.001848	-0.499766	-0.113180	-0.637622	0.849321	0.091072	-0.456496	0.248942
22121	8.094652	-0.713823	5.599381	0.006727	0.029858	0.001734	-0.498964	-0.114398	-0.638701	0.849562	0.091013	-0.456001	0.249049
22122	8.048425	-0.717971	5.571335	0.025582	0.017530	-0.000108	-0.497785	-0.115640	-0.637554	0.849646	0.091401	-0.455608	0.249337
22123	8.038670	-0.722691	5.566650	0.011816	0.027276	-0.001785	-0.499348	-0.115078	-0.639629	0.849871	0.091473	-0.455125	0.249426
22124	8.024040	-0.718249	5.615478	0.002893	0.007304	-0.005307	-0.499892	-0.114281	-0.637774	0.849936	0.091562	-0.455013	0.249378
22125	8.048425	-0.717971	5.571335	0.010290	0.022728	0.009547	-0.498307	-0.116746	-0.637572	0.850066	0.091527	-0.454635	0.249637
22126	8.007098	-0.701172	5.620955	0.008803	0.022557	0.020882	-0.497243	-0.117825	-0.638519	0.850114	0.091426	-0.454276	0.250161
22127	7.997209	-0.727814	5.623225	-0.003520	0.006983	0.017386	-0.496986	-0.114924	-0.639119	0.850088	0.091163	-0.454247	0.250400
22128	7.975340	-0.727338	5.597103	-0.003732	0.012437	0.005187	-0.497510	-0.114926	-0.639377	0.850163	0.091010	-0.454101	0.250465
22129	7.994655	-0.747289	5.630270	0.008416	0.001736	0.012105	-0.496451	-0.115180	-0.640176	0.850094	0.091022	-0.454091	0.250713
22130	8.024017	-0.723050	5.610567	-0.004011	-0.022579	0.008585	-0.498570	-0.113841	-0.638824	0.849829	0.091020	-0.454545	0.250790
22131	8.029019	-0.703461	5.591360	-0.018039	-0.015279	-0.003567	-0.498056	-0.111362	-0.638516	0.849732	0.090811	-0.454928	0.250500
22132	8.038586	-0.737252	5.566445	-0.023059	-0.015358	0.003430	-0.498318	-0.110946	-0.638899	0.849600	0.090481	-0.455349	0.250300
22133	8.023913	-0.735505	5.639448	-0.040236	0.011090	-0.003424	-0.497272	-0.109145	-0.639002	0.849782	0.089762	-0.455394	0.249859
22134	8.053173	-0.732894	5.600068	-0.021923	0.006423	0.006108	-0.498851	-0.109301	-0.638732	0.849821	0.089340	-0.455439	0.249796
22135	8.013914	-0.786122	5.614745	-0.009536	-0.014344	-0.011433	-0.498315	-0.110387	-0.639544	0.849756	0.089341	-0.455748	0.249453
22136	7.984819	-0.757343	5.669095	-0.005772	-0.019013	0.005109	-0.498046	-0.110653	-0.640075	0.849541	0.089326	-0.456143	0.249468
22137	8.033664	-0.735426	5.624696	-0.007729	-0.025877	-0.001878	-0.498572	-0.110936	-0.639946	0.849321	0.089328	-0.456652	0.249283
22138	8.062895	-0.733082	5.609526	0.011693	-0.032729	-0.019395	-0.497671	-0.110403	-0.637845	0.849076	0.089893	-0.457152	0.249000
22139	8.065447	-0.718220	5.580623	0.005369	-0.011999	-0.001874	-0.499643	-0.111530	-0.637328	0.848960	0.090049	-0.457358	0.248959
22140	8.045803	-0.744968	5.600067	0.011368	-0.012000	-0.004509	-0.499619	-0.114817	-0.638704	0.848810	0.090406	-0.457526	0.249033
22141	8.014278	-0.723022	5.615635	0.011475	-0.021762	0.005051	-0.499913	-0.113067	-0.635784	0.848561	0.090651	-0.457878	0.249148
22142	8.053185	-0.732787	5.590384	0.020370	-0.014103	0.012904	-0.500561	-0.113060	-0.636828	0.848310	0.090972	-0.458076	0.249521
22143	8.043339	-0.747534	5.614614	0.039500	-0.016097	0.018949	-0.500549	-0.116089	-0.636888	0.847993	0.091535	-0.458213	0.250140
22144	8.048497	-0.703516	5.581224	0.003674	-0.017944	0.041723	-0.502144	-0.115300	-0.635157	0.847573	0.091364	-0.458605	0.250907
22145	8.028974	-0.703888	5.630095	0.023103	-0.012475	0.019000	-0.501492	-0.113640	-0.635260	0.847320	0.091631	-0.458759	0.251382
22146	8.068090	-0.686423	5.556802	0.013496	-0.007044	0.012069	-0.502929	-0.113362	-0.636554	0.847155	0.091799	-0.458871	0.251674
22147	8.092345	-0.698840	5.563329	0.015116	-0.012263	0.009438	-0.501617	-0.115016	-0.635417	0.846967	0.092021	-0.459042	0.251912
22148	8.058018	-0.740028	5.582906	0.022046	0.005292	0.001616	-0.501357	-0.114742	-0.635151	0.846938	0.092392	-0.458877	0.252174
22149	8.036035	-0.756701	5.571070	0.026042	-0.008566	-0.007159	-0.502673	-0.117249	-0.633880	0.846849	0.092931	-0.458897	0.252240
22150	8.023713	-0.781002	5.583115	0.029203	0.003309	0.012928	-0.502930	-0.116967	-0.634659	0.846726	0.093338	-0.458749	0.252770
22151	8.023447	-0.824820	5.594604	0.043405	-0.019963	0.039865	-0.504508	-0.118090	-0.634146	0.846263	0.093791	-0.458958	0.253773
22152	8.062268	-0.844560	5.593426	0.079860	-0.004523	0.039811	-0.503466	-0.117264	-0.633351	0.845847	0.094824	-0.458739	0.255164
22153	8.048052	-0.776565	5.601986	0.107299	-0.046831	0.050069	-0.504378	-0.118369	-0.633759	0.844961	0.096396	-0.459090	0.256876
22154	8.013590	-0.844261	5.604239	0.108283	-0.023793	0.083279	-0.506366	-0.118968	-0.631528	0.844084	0.097604	-0.459132	0.259218
22155	8.062519	-0.812369	5.535768	0.094729	-0.026545	0.097270	-0.507014	-0.122283	-0.631196	0.843154	0.098417	-0.459287	0.261652
22156	8.035841	-0.792944	5.556030	0.085249	-0.055768	0.072786	-0.509397	-0.122888	-0.628831	0.842060	0.099518	-0.459956	0.263574
22157	8.145175	-0.832153	5.504521	0.107272	-0.059135	0.053543	-0.510189	-0.122763	-0.628430	0.841024	0.101110	-0.460500	0.265320
22158	8.135378	-0.844153	5.499734	0.110978	-0.034698	0.053601	-0.513220	-0.125158	-0.626489	0.840175	0.102687	-0.460639	0.267157
22159	8.159330	-0.912203	5.488526	0.105750	-0.037260	0.051876	-0.513482	-0.126269	-0.625985	0.839341	0.104143	-0.460815	0.268906
22160	8.144504	-0.950939	5.490739	0.099014	-0.039973	0.060612	-0.515742	-0.126052	-0.623081	0.838423	0.105476	-0.461116	0.270726
22161	8.129386	-1.038320	5.501950	0.085693	-0.019110	0.072928	-0.517438	-0.127574	-0.623885	0.837675	0.106287	-0.461136	0.272687
22162	8.046512	-1.061900	5.503529	0.110558	-0.024403	0.065852	-0.516911	-0.129229	-0.623266	0.836838	0.107680	-0.461118	0.274731
22163	8.046361	-1.090863	5.488593	0.094706	-0.007099	0.083396	-0.517699	-0.131590	-0.622258	0.836113	0.108457	-0.460903	0.276985
22164	8.031279	-1.166430	5.529027	0.108384	0.004590	0.109563	-0.518486	-0.131180	-0.622638	0.835296	0.109248	-0.460499	0.279797
22165	7.953338	-1.173356	5.557363	0.112425	0.016461	0.130508	-0.520323	-0.131608	-0.622895	0.834473	0.109727	-0.459881	0.283062
22166	7.948140	-1.226921	5.576091	0.123817	-0.017188	0.152190	-0.520849	-0.132306	-0.622512	0.833164	0.110502	-0.459836	0.286668
22167	7.936068	-1.207565	5.591173	0.114767	-0.047624	0.147765	-0.523751	-0.132767	-0.621058	0.831628	0.111198	-0.460291	0.290108
22168	7.948516	-1.168301	5.543018	0.115468	-0.034302	0.134715	-0.523742	-0.134137	-0.621610	0.830258	0.112086	-0.460527	0.293297
22169	7.972902	-1.151943	5.581429	0.080114	-0.031469	0.137445	-0.527165	-0.134733	-0.620679	0.828990	0.112186	-0.460875	0.296285
22170	8.016970	-1.115370	5.532506	-0.008570	-0.041845	0.118487	-0.526121	-0.131964	-0.621025	0.827909	0.111209	-0.461923	0.298038
22171	8.099822	-1.105763	5.477460	-0.032953	-0.025690	0.102915	-0.528754	-0.129919	-0.621490	0.827141	0.109708	-0.462759	0.299426
22172	8.168632	-1.012772	5.356130	-0.035729	-0.031933	0.059292	-0.529833	-0.126233	-0.619836	0.826559	0.108769	-0.463670	0.299967
22173	8.181436	-0.919662	5.267572	-0.055317	-0.029592	0.033180	-0.530226	-0.126233	-0.620096	0.826214	0.107576	-0.464555	0.299979
22174	8.269533	-0.842276	5.225477	-0.040732	-0.039563	-0.005265	-0.532075	-0.124049	-0.620039	0.825955	0.107199	-0.465481	0.299390
22175	8.326037	-0.745879	5.244915	-0.046664	-0.030188	-0.041857	-0.533385	-0.125580	-0.619798	0.826029	0.106875	-0.466170	0.298227
22176	8.302121	-0.659109	5.319341	-0.019282	0.003238	-0.068022	-0.534971	-0.125609	-0.618738	0.826493	0.107185	-0.466124	0.296898
22177	8.380072	-0.619942	5.448848	-0.005284	-0.004094	-0.055863	-0.532724	-0.124875	-0.620575	0.826805	0.107548	-0.466105	0.295928
22178	8.375392	-0.588298	5.444564	0.043595	-0.006594	-0.032466	-0.533502	-0.128467	-0.620247	0.826831	0.108621	-0.465926	0.295746
22179	8.348807	-0.538151	5.540322	0.133719	-0.008365	-0.019658	-0.535336	-0.131522	-0.619639	0.826587	0.110999	-0.465227	0.296643
22180	8.220358	-0.444987	5.556722	0.181193	0.005648	0.011615	-0.533746	-0.138690	-0.617826	0.826149	0.113869	-0.464119	0.298507
22181	8.145586	-0.337147	5.521244	0.227532	-0.016453	0.007905	-0.535817	-0.144754	-0.618979	0.825442	0.117617	-0.463032	0.300689
22182	8.001027	-0.122705	5.338776	0.212371	-0.043231	0.000848	-0.536081	-0.151131	-0.615827	0.824515	0.121391	-0.462503	0.302540
22183	8.048265	0.042421	5.296452	0.168762	-0.068388	-0.042719	-0.537135	-0.155855	-0.613291	0.823753	0.124991	-0.462481	0.303184
22184	8.257915	0.131512	5.418785	0.124950	-0.058899	-0.072197	-0.540301	-0.160335	-0.609948	0.823313	0.128095	-0.462546	0.302982
22185	8.276672	0.032884	5.542854	0.065976	-0.003501	-0.068364	-0.541082	-0.164486	-0.608976	0.823560	0.129887	-0.461995	0.302389
22186	8.144350	-0.103211	5.660195	0.093108	0.037903	0.004938	-0.540025	-0.167239	-0.608252	0.823622	0.131166	-0.460855	0.303407
22187	7.987981	-0.199685	5.725387	0.167551	0.079350	0.107752	-0.538975	-0.166676	-0.608379	0.823300	0.132518	-0.458754	0.306855
22188	7.803252	-0.145714	5.817589	0.240890	0.065279	0.187712	-0.537641	-0.171064	-0.608738	0.822083	0.134371	-0.456728	0.312288
22189	7.789323	-0.029100	5.819571	0.301706	-0.002344	0.234430	-0.538180	-0.172753	-0.606277	0.819828	0.137283	-0.455413	0.318800
22190	7.825211	0.281530	5.798952	0.344159	-0.014478	0.209822	-0.541071	-0.177489	-0.604252	0.817379	0.141113	-0.454056	0.325286
22191	7.831089	0.449374	5.762465	0.347943	-0.024689	0.192320	-0.540958	-0.181950	-0.599885	0.814980	0.145334	-0.452610	0.331406
22192	7.943246	0.475779	5.702139	0.337188	0.014390	0.157586	-0.543078	-0.184905	-0.596520	0.813057	0.149314	-0.450625	0.337017
22193	8.258930	0.402787	5.911724	0.318084	0.042000	0.180457	-0.541905	-0.189619	-0.593082	0.811346	0.152742	-0.448186	0.342807
22194	8.223512	0.188379	6.011183	0.297973	0.121384	0.248795	-0.542691	-0.189761	-0.593342	0.809786	0.154520	-0.444958	0.349831
22195	8.420698	-0.138284	6.423282	0.230658	0.051323	0.282007	-0.543734	-0.194606	-0.592119	0.807648	0.155568	-0.443210	0.356467
22196	8.399650	-0.483566	6.053238	0.081551	0.054703	0.253696	-0.543238	-0.191461	-0.589963	0.806053	0.154255	-0.442566	0.361411
22197	7.845199	-0.601982	5.117636	-0.026713	0.100735	0.177302	-0.542456	-0.188140	-0.590690	0.805849	0.151710	-0.441522	0.364211
22198	7.830762	-0.561298	5.181502	-0.038478	0.057396	0.055963	-0.541810	-0.183026	-0.591642	0.806060	0.150187	-0.441085	0.364903
22199	8.127247	-0.608684	5.285358	0.010161	0.042205	-0.004355	-0.539199	-0.181367	-0.590186	0.806535	0.150273	-0.440178	0.364916
22200	8.339405	-0.922823	5.430947	0.065905	0.160255	-0.041623	-0.536831	-0.175800	-0.592977	0.808043	0.150541	-0.437024	0.365258
22201	8.163138	-1.110423	5.410557	0.019805	0.135390	-0.046801	-0.533141	-0.176718	-0.593677	0.809592	0.150457	-0.434433	0.364955
22202	8.026346	-1.224418	5.288608	-0.045799	0.067026	-0.053792	-0.529568	-0.178585	-0.595706	0.810699	0.149703	-0.433559	0.363845
22203	7.807581	-1.224991	5.070895	-0.046058	0.031238	-0.050439	-0.530104	-0.175419	-0.596033	0.811542	0.149315	-0.433152	0.362607
22204	7.850211	-1.433578	5.009181	-0.035318	-0.016541	-0.013848	-0.529716	-0.173816	-0.594796	0.811600	0.148992	-0.433675	0.361984
22205	8.267639	-1.598951	5.152146	0.003254	-0.033214	0.017477	-0.529190	-0.172979	-0.595177	0.811220	0.149245	-0.434201	0.362101
22206	8.608026	-1.592939	5.442188	0.004200	-0.023530	0.057681	-0.530519	-0.171629	-0.594091	0.810580	0.148994	-0.434764	0.362962
22207	8.418992	-1.425743	5.616004	0.010281	0.021515	0.080424	-0.530654	-0.171358	-0.593823	0.810176	0.148382	-0.434573	0.364340
22208	8.196068	-1.261220	5.618654	-0.001077	0.045726	0.104897	-0.531723	-0.167379	-0.593474	0.809802	0.147135	-0.434188	0.366133
22209	7.655547	-1.344647	5.460461	0.017796	0.075822	0.082172	-0.530933	-0.165429	-0.594621	0.809820	0.146201	-0.433078	0.367777
22210	7.464603	-1.519061	5.576190	0.038579	-0.051517	0.060806	-0.530416	-0.164053	-0.594074	0.808806	0.146691	-0.433844	0.368908
22211	7.814181	-1.635473	5.747701	0.029840	-0.158316	0.063989	-0.534525	-0.162433	-0.591943	0.806880	0.147782	-0.436382	0.369698
22212	8.159112	-1.745029	5.728488	0.045632	-0.154065	0.111122	-0.537200	-0.159347	-0.587668	0.804567	0.148699	-0.438895	0.371392
22213	8.092159	-1.540546	5.728104	0.063997	-0.204788	0.107404	-0.541706	-0.159448	-0.583181	0.801776	0.150260	-0.442051	0.373053
22214	8.104062	-1.180535	5.650630	0.048699	-0.145512	0.018610	-0.546729	-0.159541	-0.579739	0.800188	0.151981	-0.444111	0.373317
22215	7.940047	-0.940570	5.590040	-0.053457	-0.103662	-0.083951	-0.550695	-0.160030	-0.576836	0.800058	0.152589	-0.445932	0.371173
22216	7.749861	-1.016063	5.540090	-0.223384	-0.048638	-0.213288	-0.550717	-0.157156	-0.575468	0.801861	0.151296	-0.447744	0.365587
22217	7.733903	-1.267433	5.454556	-0.395886	-0.013870	-0.334779	-0.549008	-0.157833	-0.575101	0.805345	0.147960	-0.449837	0.356614
22218	7.922430	-1.453117	5.636418	-0.531039	0.046106	-0.417901	-0.546495	-0.153074	-0.579219	0.810224	0.142845	-0.451639	0.345187
22219	8.101669	-1.561085	5.822022	-0.610368	0.106364	-0.437520	-0.541357	-0.147188	-0.583335	0.815860	0.136032	-0.452837	0.332876
22220	8.118512	-1.576776	5.910997	-0.647852	0.133509	-0.425117	-0.534370	-0.137113	-0.590526	0.821554	0.128415	-0.453799	0.320351
22221	8.340735	-1.401325	6.116592	-0.548260	0.072374	-0.423819	-0.529753	-0.130949	-0.595288	0.826259	0.122608	-0.454993	0.308617
22222	8.522611	-1.117299	5.973579	-0.420469	-0.002532	-0.391261	-0.525933	-0.128128	-0.597619	0.829621	0.119234	-0.456680	0.298254
22223	8.344822	-0.871814	5.203947	-0.341719	-0.064876	-0.239955	-0.525681	-0.125926	-0.597315	0.831243	0.115967	-0.459220	0.291038
22224	8.042777	-1.060510	4.501222	-0.389088	-0.032439	-0.056584	-0.526478	-0.119853	-0.599025	0.832141	0.110213	-0.461917	0.286402
22225	8.254424	-1.448311	4.723255	-0.381908	0.024713	-0.035433	-0.527811	-0.109645	-0.601566	0.833365	0.103862	-0.463655	0.282383
22226	8.559254	-0.829486	5.160856	-0.287627	0.012637	-0.094197	-0.527040	-0.103293	-0.602363	0.834587	0.099875	-0.464905	0.278125
22227	8.459013	-0.452118	5.357405	-0.332268	0.125354	-0.126074	-0.523867	-0.095338	-0.608259	0.837062	0.094655	-0.464463	0.273208
22228	8.132119	-0.608671	5.280403	-0.381126	0.149100	-0.160789	-0.520431	-0.090288	-0.612903	0.840005	0.088957	-0.463767	0.267207
22229	7.881980	-1.015067	4.907517	-0.393637	0.124421	-0.136399	-0.517016	-0.084026	-0.615425	0.842519	0.082813	-0.463598	0.261499
22230	7.910783	-1.087904	4.886445	-0.287974	0.055444	-0.135146	-0.512533	-0.077450	-0.620177	0.844189	0.078927	-0.463977	0.256595
22231	8.102159	-0.806123	4.939304	-0.151626	0.003839	-0.037997	-0.513322	-0.074411	-0.621553	0.844608	0.076590	-0.464725	0.254564
22232	8.355515	-0.741238	5.021541	-0.078599	0.008590	0.059530	-0.512810	-0.071104	-0.621361	0.844491	0.074672	-0.465111	0.254815
22233	8.446757	-0.524046	5.066109	-0.029856	0.043094	0.062966	-0.511622	-0.069698	-0.622652	0.844560	0.073295	-0.464745	0.255653
22234	8.444826	-0.406816	5.222785	0.010627	0.036450	0.022694	-0.510298	-0.069393	-0.623967	0.844754	0.073087	-0.464148	0.256156
22235	8.343168	-0.288381	5.347884	0.060213	0.010058	0.011981	-0.512914	-0.071615	-0.624516	0.844642	0.073932	-0.463812	0.256890
22236	8.338056	-0.315891	5.425092	0.099749	-0.004171	0.008339	-0.512111	-0.073525	-0.625346	0.844393	0.075580	-0.463420	0.257933
22237	8.367023	-0.332085	5.550099	0.089616	-0.018387	0.025781	-0.510792	-0.075029	-0.625123	0.843902	0.076991	-0.463430	0.259101
22238	8.293832	-0.365400	5.546473	0.077991	-0.041516	0.057142	-0.512504	-0.075743	-0.624469	0.843083	0.078009	-0.463853	0.260703
22239	8.264194	-0.433538	5.584928	0.082143	-0.081246	0.027363	-0.513946	-0.078244	-0.623853	0.842012	0.079645	-0.464953	0.261708
22240	8.030926	-0.391747	5.498902	0.062431	-0.070807	-0.009226	-0.516456	-0.080504	-0.621258	0.841278	0.081180	-0.465840	0.262017
22241	7.968472	-0.222884	5.643184	0.041974	-0.086323	-0.065061	-0.519364	-0.082497	-0.618393	0.840711	0.083063	-0.467066	0.261063
22242	7.895016	-0.286231	5.721460	0.039639	-0.113997	-0.080837	-0.519769	-0.082518	-0.617079	0.839991	0.085082	-0.468681	0.259837
22243	7.866179	-0.218301	5.747306	0.079459	-0.133725	-0.067937	-0.522160	-0.085074	-0.612787	0.838934	0.087896	-0.470467	0.259087
22244	7.871160	-0.228766	5.592080	0.143150	-0.147613	0.004236	-0.525325	-0.087891	-0.610329	0.837254	0.091028	-0.472245	0.260201
22245	8.088220	-0.184642	5.384305	0.220504	-0.154501	0.066821	-0.528745	-0.094854	-0.606772	0.835027	0.095068	-0.473851	0.262977
22246	8.507154	-0.113214	5.404701	0.301569	-0.067953	0.178537	-0.531920	-0.098795	-0.602501	0.832837	0.098779	-0.473766	0.268648
22247	8.486966	-0.239199	5.398531	0.394674	0.106091	0.283440	-0.533643	-0.099111	-0.600660	0.831498	0.102302	-0.470462	0.277147
22248	8.090774	-0.162874	5.389399	0.595219	0.289749	0.398445	-0.530580	-0.105391	-0.602510	0.830690	0.106841	-0.463144	0.289893
22249	8.685528	-0.194794	6.498684	0.803646	0.190185	0.493609	-0.526470	-0.113884	-0.602839	0.827732	0.114733	-0.456323	0.305720
22250	8.281322	-0.744834	6.064358	0.748850	0.208116	0.499044	-0.526431	-0.120195	-0.604668	0.824715	0.121289	-0.449408	0.321195
22251	8.029312	-0.700737	5.344420	0.652851	0.087371	0.352392	-0.522735	-0.129277	-0.602253	0.821576	0.128548	-0.444606	0.332887
22252	7.917339	-0.727726	5.237665	0.364559	0.012741	0.244845	-0.525890	-0.133740	-0.600221	0.819084	0.132280	-0.442622	0.340130
22253	7.681980	-1.049893	5.139242	0.240439	0.021931	0.171960	-0.526431	-0.135984	-0.597378	0.817465	0.134769	-0.441118	0.344969
22254	8.286252	-1.306675	5.281433	0.251805	0.049753	0.163405	-0.527747	-0.136555	-0.596855	0.816077	0.137108	-0.439039	0.349948
22255	8.322133	-1.432165	5.186809	0.341700	0.060757	0.196338	-0.526960	-0.139320	-0.595342	0.814262	0.140729	-0.436257	0.356163
22256	8.094776	-1.208448	5.108079	0.371693	-0.005030	0.256190	-0.528013	-0.143764	-0.593194	0.811310	0.144587	-0.434435	0.363508
22257	8.036338	-1.185348	5.259878	0.381627	-0.014474	0.241295	-0.530118	-0.144759	-0.592412	0.808266	0.148960	-0.432681	0.370546
22258	8.137819	-1.277865	5.425706	0.373850	-0.032947	0.249143	-0.532761	-0.148961	-0.588806	0.804985	0.153095	-0.431208	0.377651
22259	8.305857	-1.215980	5.626094	0.339898	-0.021157	0.234468	-0.534600	-0.152579	-0.587291	0.801926	0.156853	-0.429810	0.384156
22260	8.089388	-1.181107	5.713915	0.184022	0.033354	0.235041	-0.538420	-0.153876	-0.585716	0.799809	0.157540	-0.428628	0.389570
22261	7.913155	-1.345427	5.783442	0.100110	0.055903	0.179516	-0.538292	-0.152078	-0.586206	0.798527	0.157286	-0.427644	0.393366
22262	7.750490	-1.680233	5.893813	0.049521	0.050789	0.195360	-0.538425	-0.149036	-0.587325	0.797257	0.156018	-0.427093	0.397027
22263	7.764412	-1.796901	5.896673	0.055289	0.078490	0.207648	-0.538429	-0.146271	-0.588188	0.796057	0.154562	-0.426173	0.400975
22264	7.504385	-1.743339	5.864701	0.122059	-0.003755	0.294399	-0.538045	-0.143514	-0.588136	0.793265	0.154039	-0.426193	0.406648
22265	7.512080	-1.682299	5.826652	0.177983	-0.057467	0.347286	-0.541902	-0.138774	-0.584869	0.789337	0.154373	-0.426834	0.413436
22266	7.718473	-1.747843	5.886326	0.255854	-0.107939	0.295492	-0.544434	-0.138990	-0.580660	0.785148	0.156796	-0.427358	0.419908
22267	7.741103	-1.649373	5.744349	0.290114	-0.134372	0.294437	-0.549203	-0.139650	-0.575789	0.780545	0.159929	-0.428056	0.426544
22268	7.894548	-1.621741	5.760568	0.257802	-0.160560	0.252609	-0.554748	-0.140572	-0.572490	0.776160	0.163175	-0.429195	0.432136
22269	7.873524	-1.466422	5.780214	0.204711	-0.110829	0.176127	-0.558720	-0.142456	-0.568173	0.772962	0.165746	-0.429828	0.436240
22270	7.800839	-1.407755	5.799677	0.106171	-0.078821	0.083156	-0.562705	-0.141867	-0.563414	0.771190	0.167386	-0.430428	0.438155
22271	7.650457	-1.323902	5.797081	-0.017445	-0.067063	-0.040342	-0.563235	-0.141325	-0.563137	0.770986	0.167986	-0.431581	0.437149
22272	7.625546	-1.416350	5.835081	-0.181906	-0.038764	-0.144447	-0.564556	-0.140517	-0.562718	0.772511	0.166784	-0.433316	0.433182
22273	7.599961	-1.639077	5.801024	-0.339568	0.027032	-0.194373	-0.563905	-0.136643	-0.563695	0.775506	0.162889	-0.435264	0.427320
22274	7.599478	-1.744633	5.688153	-0.451172	0.058594	-0.255006	-0.560867	-0.131604	-0.567812	0.779616	0.157621	-0.437394	0.419573
22275	7.676413	-1.926206	5.584518	-0.523986	0.065051	-0.348949	-0.557168	-0.127659	-0.571955	0.784667	0.151813	-0.439726	0.409747
22276	7.758657	-2.021011	5.532843	-0.605905	0.139256	-0.414769	-0.552272	-0.121467	-0.578684	0.791038	0.144809	-0.441236	0.398246
22277	7.854905	-2.153654	5.819286	-0.709115	0.209575	-0.503207	-0.544756	-0.115400	-0.584386	0.798778	0.136163	-0.442131	0.384621
22278	7.989631	-1.974218	5.951899	-0.724689	0.283555	-0.534350	-0.535904	-0.107901	-0.593346	0.807221	0.127118	-0.441682	0.370341
22279	7.842152	-1.791844	6.037805	-0.709371	0.338192	-0.567426	-0.525732	-0.099966	-0.603094	0.816015	0.117939	-0.440042	0.355771
22280	8.242849	-1.433216	6.442852	-0.598085	0.053533	-0.636567	-0.520035	-0.095131	-0.610773	0.822298	0.113388	-0.441896	0.340144
22281	7.826875	-1.169341	5.511916	-0.497384	0.140734	-0.498897	-0.514897	-0.092291	-0.613506	0.827931	0.108439	-0.441881	0.327891
22282	7.930660	-0.934964	5.309467	-0.383377	0.136392	-0.340501	-0.510143	-0.089579	-0.617420	0.832148	0.104207	-0.441414	0.319100
22283	7.728422	-1.401725	5.309915	-0.395321	0.010199	-0.204734	-0.506319	-0.083706	-0.621526	0.834278	0.099169	-0.443436	0.312266
22284	7.987438	-1.223854	5.267723	-0.257492	-0.000721	-0.138854	-0.506986	-0.079294	-0.622482	0.835630	0.096112	-0.444814	0.307613
22285	8.092002	-1.197819	5.466645	-0.178502	0.042158	-0.023810	-0.503401	-0.076710	-0.627962	0.836422	0.092898	-0.445292	0.305752
22286	7.956375	-1.098859	5.403391	-0.079225	-0.061901	0.097690	-0.503676	-0.072023	-0.628654	0.835411	0.091085	-0.447033	0.306518
22287	8.158271	-1.124170	5.340256	0.103847	-0.169516	0.178876	-0.507134	-0.067687	-0.625791	0.832524	0.092098	-0.449695	0.310155
22288	8.358382	-1.046968	5.227775	0.322240	-0.149457	0.237632	-0.511620	-0.071636	-0.621904	0.829076	0.096255	-0.450648	0.316678
22289	8.417915	-0.825620	5.360300	0.499909	-0.006451	0.277631	-0.515016	-0.079392	-0.620984	0.826164	0.101954	-0.448258	0.325766
22290	8.268609	-0.965706	5.412602	0.708706	-0.107620	0.384014	-0.518438	-0.086634	-0.617170	0.821138	0.110915	-0.446184	0.338156
22291	8.237370	-0.890582	5.448291	0.887662	-0.174834	0.457431	-0.525259	-0.101363	-0.612038	0.814269	0.122475	-0.444147	0.353128
22292	8.263450	-0.605819	5.359734	1.055508	-0.181575	0.472597	-0.531169	-0.117341	-0.605364	0.806508	0.136719	-0.440727	0.369611
22293	8.243344	-0.313338	5.267511	1.149668	-0.186463	0.515887	-0.537744	-0.135833	-0.596375	0.797572	0.152000	-0.436681	0.387407
22294	8.139813	-0.123059	5.262926	1.175713	-0.169147	0.515824	-0.545114	-0.155450	-0.586223	0.788257	0.167515	-0.431732	0.405211
22295	8.184820	0.108279	5.381402	1.150109	-0.220782	0.479101	-0.556974	-0.177082	-0.572671	0.778296	0.183249	-0.427533	0.421771
22296	8.345168	0.067843	5.401335	1.059479	-0.260061	0.462710	-0.565971	-0.192638	-0.558233	0.768066	0.197940	-0.424257	0.436923
22297	8.379105	0.057157	5.463353	1.005726	-0.233134	0.442888	-0.573248	-0.204833	-0.546886	0.757980	0.211667	-0.420862	0.451152
22298	8.321093	0.107197	5.373396	0.921395	-0.250346	0.467494	-0.582912	-0.215701	-0.533530	0.747588	0.223922	-0.418266	0.464785
22299	8.359673	0.016305	5.221091	0.880954	-0.215582	0.497381	-0.592186	-0.224355	-0.520658	0.736998	0.234969	-0.415598	0.478436
22300	8.403511	-0.006673	5.069631	0.847037	-0.152416	0.497667	-0.604096	-0.233461	-0.506727	0.726841	0.244750	-0.412029	0.491967
22301	8.300620	-0.117887	5.109165	0.908833	-0.102771	0.532514	-0.612309	-0.238627	-0.496676	0.716087	0.254632	-0.407256	0.506483
22302	8.621877	-0.025893	5.541307	0.974487	-0.107618	0.575966	-0.619066	-0.247364	-0.486183	0.704237	0.264936	-0.401791	0.521942
22303	8.961548	-0.122987	5.936434	0.976117	-0.125974	0.619588	-0.627537	-0.252248	-0.476781	0.691350	0.275055	-0.396693	0.537601
22304	8.478454	-0.408893	5.604542	0.819069	-0.020377	0.655188	-0.635773	-0.255510	-0.464858	0.679492	0.281361	-0.391719	0.552885
22305	7.810786	-0.689892	4.971902	0.672985	-0.056956	0.624029	-0.644122	-0.256251	-0.456292	0.668203	0.286294	-0.388633	0.566132
22306	7.043497	-0.915898	4.492465	0.620117	-0.165492	0.464152	-0.652228	-0.253698	-0.446745	0.658034	0.292833	-0.386464	0.576095
22307	7.696198	-0.787452	4.663235	0.697592	-0.284964	0.351156	-0.660464	-0.252528	-0.436832	0.647563	0.302618	-0.384323	0.584278
22308	8.569589	-0.796411	4.795474	0.574591	-0.236561	0.318644	-0.669244	-0.256102	-0.422421	0.638492	0.310366	-0.382596	0.591288
22309	9.378128	-1.026284	5.199671	0.431068	-0.274883	0.254560	-0.676175	-0.257149	-0.410332	0.630601	0.317229	-0.382727	0.596011
22310	9.262081	-1.298188	5.292911	0.239124	-0.021078	0.210494	-0.679775	-0.257819	-0.403766	0.626406	0.318904	-0.381499	0.600311
22311	9.037380	-1.451059	5.242656	0.240143	0.105006	0.196873	-0.682549	-0.257867	-0.402174	0.623227	0.319192	-0.378730	0.605201
22312	7.976374	-1.507158	4.992761	0.269977	0.182074	0.296281	-0.685445	-0.252777	-0.404018	0.619280	0.318123	-0.375099	0.612038
22313	7.688454	-1.682035	4.786270	0.392489	0.136785	0.342869	-0.690187	-0.249099	-0.404567	0.613497	0.318723	-0.370957	0.620023
22314	7.932340	-1.531944	5.073328	0.515278	0.103956	0.364249	-0.692550	-0.250919	-0.404061	0.606429	0.321051	-0.365616	0.628884
22315	8.170594	-1.510653	5.378052	0.446174	0.129853	0.355839	-0.693875	-0.252057	-0.402239	0.599914	0.322169	-0.360893	0.637234
22316	8.287292	-1.459759	5.734432	0.357093	0.209895	0.201080	-0.694663	-0.251232	-0.402741	0.596552	0.322339	-0.355135	0.643508
22317	7.941816	-1.414986	5.905276	0.198186	0.253764	0.108279	-0.694776	-0.250788	-0.405222	0.595592	0.320579	-0.350439	0.647836
22318	7.507892	-1.549633	5.906118	0.075882	0.368969	0.072274	-0.691703	-0.251790	-0.410769	0.596749	0.316213	-0.345544	0.651536
22319	6.939736	-1.774133	5.794982	0.014977	0.331238	0.066173	-0.687825	-0.251510	-0.418919	0.597997	0.311465	-0.341987	0.654549
22320	7.158838	-2.123805	6.075497	0.037344	0.345626	0.129897	-0.683279	-0.248713	-0.429645	0.598426	0.306515	-0.338196	0.658451
22321	7.636976	-2.212751	6.724198	0.015531	0.242481	0.129757	-0.679038	-0.246956	-0.434621	0.598181	0.302401	-0.336059	0.661662
22322	7.799205	-1.505647	6.752309	0.128868	0.061970	0.109676	-0.677455	-0.247070	-0.435290	0.596379	0.302408	-0.334306	0.664169
22323	7.482615	-0.913452	5.688159	0.098388	-0.066804	0.318621	-0.680112	-0.246031	-0.432367	0.591026	0.302086	-0.335878	0.668296
22324	7.966269	-0.661379	5.346437	0.208926	-0.168285	0.325034	-0.685969	-0.242325	-0.425173	0.584283	0.304636	-0.337059	0.672459
22325	8.924002	0.014267	5.406572	0.159453	-0.059231	0.238341	-0.692333	-0.241088	-0.419073	0.579634	0.305499	-0.337214	0.676004
22326	8.556273	0.379467	5.374261	-0.000392	0.020128	0.169156	-0.694710	-0.238358	-0.419002	0.577496	0.304106	-0.338049	0.678042
22327	8.367129	0.518074	5.499247	-0.271383	0.026290	0.028615	-0.695229	-0.234335	-0.421803	0.578885	0.300312	-0.341724	0.676705
22328	8.105958	-0.038131	5.511889	-0.526559	0.001489	-0.096299	-0.696776	-0.230010	-0.427473	0.583340	0.294864	-0.348266	0.671923
22329	8.102830	-0.570214	5.557654	-0.618451	-0.039339	-0.176339	-0.696124	-0.223085	-0.430094	0.589002	0.289323	-0.356078	0.665265
22330	7.760363	-0.907944	5.413058	-0.541117	-0.002431	-0.219219	-0.694382	-0.218585	-0.436178	0.595003	0.284550	-0.362044	0.658731
22331	7.926093	-0.842570	5.519118	-0.302239	-0.090865	-0.161706	-0.694616	-0.218265	-0.439840	0.598154	0.283280	-0.366279	0.654067
22332	7.888542	-0.599714	5.537971	-0.107676	-0.079034	-0.119530	-0.694750	-0.218962	-0.439329	0.599757	0.283925	-0.367986	0.651356
22333	8.089981	-0.257527	5.608407	0.095787	-0.052173	-0.148835	-0.693963	-0.224082	-0.436683	0.600756	0.286847	-0.366587	0.649942
22334	8.212930	-0.016943	5.708265	0.065655	-0.171647	-0.203172	-0.693190	-0.231024	-0.431583	0.601759	0.291381	-0.366655	0.646952
22335	8.544564	0.124607	5.821263	-0.142794	-0.121886	-0.269549	-0.693979	-0.241007	-0.426793	0.605190	0.293254	-0.368419	0.641883
22336	8.246368	-0.114945	5.764208	-0.368501	-0.115743	-0.322103	-0.693979	-0.243776	-0.425537	0.610562	0.292694	-0.372651	0.634567
22337	7.981932	-0.431133	5.586640	-0.505087	-0.086339	-0.342565	-0.691986	-0.242476	-0.428803	0.617214	0.290216	-0.378075	0.626004
22338	7.849674	-0.612562	5.412779	-0.451538	-0.081336	-0.349688	-0.689083	-0.242985	-0.429883	0.623485	0.288360	-0.382671	0.617800
22339	7.985693	-0.648155	5.452713	-0.333698	-0.023954	-0.283552	-0.686955	-0.243756	-0.432535	0.628755	0.286720	-0.385415	0.611486
22340	8.095293	-0.599918	5.615516	-0.111628	0.035731	-0.193302	-0.684420	-0.242842	-0.437516	0.631952	0.286444	-0.385211	0.608440
22341	8.033332	-0.385127	5.557052	0.111762	0.050004	-0.099741	-0.680076	-0.246391	-0.436569	0.632971	0.288085	-0.382590	0.608259
22342	8.532662	-0.203244	6.063841	0.231321	0.060491	-0.007538	-0.678472	-0.254368	-0.436083	0.632154	0.290381	-0.378976	0.610276
22343	8.332462	-0.414476	5.564252	0.177772	0.087046	0.055483	-0.676623	-0.257383	-0.435762	0.631178	0.291225	-0.375942	0.612756
22344	8.186633	-0.521900	4.854232	0.034652	0.059905	0.079356	-0.677676	-0.257672	-0.435498	0.630431	0.290374	-0.375240	0.614357
22345	8.399719	-0.678129	4.987521	-0.172512	0.094230	-0.004500	-0.676875	-0.254874	-0.438333	0.632261	0.287180	-0.376078	0.613465
22346	8.697035	-0.577687	5.112833	-0.302293	0.076688	-0.157652	-0.673700	-0.250656	-0.442729	0.636479	0.283634	-0.377924	0.609606
22347	8.530779	-0.703069	5.165735	-0.331813	0.169932	-0.286408	-0.670492	-0.249850	-0.449552	0.643173	0.279624	-0.378115	0.604291
22348	8.273009	-0.708572	4.985172	-0.361364	0.147054	-0.363187	-0.663064	-0.250088	-0.457606	0.650655	0.275961	-0.378566	0.597647
22349	7.956172	-0.807067	4.918449	-0.448117	0.181539	-0.396021	-0.657474	-0.252142	-0.465027	0.659239	0.271086	-0.379312	0.589948
22350	8.021408	-1.289340	5.016613	-0.544864	0.112517	-0.408085	-0.648698	-0.253977	-0.476400	0.667798	0.265673	-0.382038	0.580957
22351	8.132084	-1.444374	5.341145	-0.651146	0.109725	-0.406874	-0.643383	-0.250510	-0.485021	0.676780	0.258914	-0.385925	0.570959
22352	8.530356	-1.542379	5.553308	-0.668532	0.028807	-0.374706	-0.638363	-0.245297	-0.490459	0.684650	0.252433	-0.391208	0.560793
22353	8.437999	-1.524513	5.546010	-0.611418	0.071048	-0.311966	-0.634109	-0.239780	-0.498770	0.691749	0.245797	-0.395500	0.551948
22354	7.907372	-1.558311	5.502097	-0.523109	0.079684	-0.232031	-0.629603	-0.233860	-0.506026	0.697459	0.239529	-0.399035	0.544930
22355	7.585829	-1.632309	5.418883	-0.419991	0.015434	-0.192433	-0.627088	-0.226190	-0.511660	0.701676	0.235110	-0.402489	0.538866
22356	7.631502	-1.704517	5.547550	-0.339881	-0.053664	-0.173657	-0.625361	-0.224760	-0.514527	0.704688	0.232336	-0.406108	0.533395
22357	7.921503	-1.611027	5.648719	-0.275435	-0.125526	-0.194947	-0.624715	-0.221584	-0.514732	0.707019	0.231416	-0.409935	0.527754
22358	8.069732	-1.639441	5.688473	-0.223116	-0.143928	-0.165469	-0.626709	-0.219977	-0.512719	0.708589	0.231167	-0.413578	0.522893
22359	8.120712	-1.668535	5.645720	-0.163766	-0.132499	-0.144665	-0.627510	-0.220559	-0.510890	0.709757	0.231439	-0.416534	0.518825
22360	7.848663	-1.608924	5.514839	-0.085030	-0.121402	-0.106533	-0.630952	-0.218968	-0.508736	0.710224	0.232413	-0.418670	0.516025
22361	7.721899	-1.660541	5.451658	-0.036978	-0.112193	-0.049093	-0.633851	-0.220808	-0.507048	0.709963	0.233432	-0.420454	0.514471
22362	7.843794	-1.627283	5.422681	-0.012897	-0.084154	-0.066513	-0.634528	-0.221954	-0.504051	0.709986	0.234705	-0.421499	0.513003
22363	7.888033	-1.550067	5.430023	-0.117677	0.025275	-0.085088	-0.634391	-0.222221	-0.504581	0.711622	0.233434	-0.421983	0.510914
22364	7.935850	-1.645660	5.696320	-0.236743	0.135140	-0.126278	-0.631728	-0.221588	-0.509045	0.715136	0.229775	-0.421911	0.507716
22365	8.089634	-1.880991	6.224522	-0.410615	0.163090	-0.265199	-0.627471	-0.220774	-0.515613	0.721057	0.224364	-0.422530	0.501204
22366	8.584612	-1.659832	6.475315	-0.435124	0.114383	-0.487636	-0.620332	-0.223272	-0.519384	0.728796	0.221067	-0.423050	0.490931
22367	8.170194	-0.667515	5.743573	-0.373952	0.004993	-0.435964	-0.612668	-0.221749	-0.524915	0.734735	0.219115	-0.424702	0.481436
22368	8.090135	-0.380114	4.839110	-0.342433	-0.032581	-0.281823	-0.612252	-0.221987	-0.527544	0.738646	0.216798	-0.427262	0.474181
22369	8.368932	-0.174214	4.661268	-0.266857	-0.012181	-0.231375	-0.612240	-0.222800	-0.528609	0.741880	0.214860	-0.428983	0.468426
22370	8.485400	-0.162204	5.021942	-0.255985	-0.100349	-0.245593	-0.611841	-0.224037	-0.528505	0.744392	0.214128	-0.431835	0.462113
22371	8.908734	-0.191626	4.939106	-0.413756	-0.154572	-0.281853	-0.613286	-0.223910	-0.528754	0.747393	0.211783	-0.436765	0.453639
22372	8.974219	-0.269965	4.728247	-0.544969	-0.184234	-0.223969	-0.617246	-0.218572	-0.529275	0.750052	0.207279	-0.443511	0.444697
22373	8.416416	-0.353280	4.793214	-0.564430	-0.176085	-0.171632	-0.622655	-0.212146	-0.529896	0.752292	0.201889	-0.450477	0.436311
22374	8.045490	-0.555259	4.687528	-0.502935	-0.102093	-0.124536	-0.626623	-0.203775	-0.530750	0.754421	0.196366	-0.455899	0.429471
22375	7.934573	-0.363428	4.767881	-0.296596	-0.165594	-0.181179	-0.627941	-0.203100	-0.530727	0.755605	0.194981	-0.460266	0.423319
22376	8.620544	-0.375894	4.923769	-0.160458	-0.179302	-0.113470	-0.633108	-0.200998	-0.526716	0.755496	0.195166	-0.463907	0.419436
22377	8.844183	-0.416642	4.922865	0.035132	-0.109301	-0.054489	-0.634310	-0.203117	-0.523473	0.754799	0.197167	-0.465090	0.418444
22378	8.519302	-0.214545	4.899349	0.109511	-0.106323	-0.051280	-0.635891	-0.207294	-0.521053	0.753771	0.200234	-0.465596	0.418278
22379	8.351440	0.161265	4.630129	0.111724	-0.064417	-0.044257	-0.636966	-0.210250	-0.516778	0.753100	0.202950	-0.465481	0.418305
22380	8.426336	0.465384	4.509243	0.035995	-0.121156	-0.117488	-0.637905	-0.214859	-0.512406	0.752774	0.205644	-0.466548	0.416382
22381	8.777381	0.601651	4.645930	-0.037961	-0.116423	-0.217527	-0.638039	-0.219020	-0.510128	0.753665	0.208209	-0.467730	0.412148
22382	8.942169	0.511275	4.788536	-0.124591	-0.115666	-0.227704	-0.639231	-0.222231	-0.507561	0.754959	0.209432	-0.469578	0.407028
22383	8.838181	0.215293	4.854520	-0.153474	-0.080970	-0.146385	-0.638439	-0.224434	-0.506955	0.756055	0.209323	-0.471429	0.402889
22384	8.987852	-0.008385	4.770397	-0.098473	-0.034462	-0.027741	-0.639496	-0.223622	-0.506669	0.756358	0.208391	-0.472660	0.401357
22385	8.442869	-0.007631	4.686145	-0.047418	0.066762	0.124085	-0.641345	-0.221300	-0.506610	0.756226	0.206156	-0.472531	0.402909
22386	8.404609	0.104599	4.664413	-0.013499	0.100896	0.158955	-0.642656	-0.216459	-0.509389	0.755943	0.203654	-0.471800	0.405561
22387	8.449110	0.253154	4.805935	0.010605	0.150894	0.134596	-0.641846	-0.213787	-0.513143	0.756277	0.201536	-0.469945	0.408142
22388	8.356948	0.366998	5.119610	0.000037	0.308642	0.056548	-0.636279	-0.214075	-0.518694	0.758697	0.198499	-0.465530	0.410193
22389	8.424636	0.332424	5.340312	0.026391	0.367468	-0.028827	-0.629898	-0.214039	-0.527390	0.762302	0.196392	-0.459543	0.411274
22390	8.452520	0.193625	5.797737	0.015930	0.388218	-0.121174	-0.621279	-0.215916	-0.535617	0.766777	0.194563	-0.453039	0.411041
22391	8.480459	-0.052615	5.653152	-0.146579	0.316253	-0.133087	-0.611880	-0.216689	-0.543302	0.771376	0.191169	-0.448759	0.408715
22392	8.324678	-0.194149	4.962246	-0.277830	0.211936	-0.202797	-0.604202	-0.215699	-0.550285	0.775971	0.186978	-0.447008	0.403847
22393	8.537303	-0.471801	4.880744	-0.434184	0.211967	-0.242403	-0.597061	-0.210022	-0.558089	0.781487	0.180947	-0.446197	0.396793
22394	8.698723	-0.740815	4.936138	-0.449410	0.268160	-0.256102	-0.588846	-0.205684	-0.568025	0.787483	0.174081	-0.444653	0.389679
22395	8.325316	-0.917947	5.000353	-0.418680	0.290578	-0.247444	-0.580760	-0.198850	-0.579483	0.793475	0.167667	-0.442374	0.382872
22396	8.128530	-1.285138	4.992407	-0.484755	0.221733	-0.278840	-0.572949	-0.194808	-0.588111	0.799136	0.160743	-0.441639	0.374831
22397	8.151664	-1.484829	5.032613	-0.527528	0.163649	-0.235243	-0.565152	-0.187047	-0.596796	0.804040	0.153371	-0.442138	0.366758
22398	8.267790	-1.586241	5.113232	-0.564585	0.108589	-0.167225	-0.560142	-0.177003	-0.603187	0.807896	0.144974	-0.444028	0.359340
22399	8.364234	-1.726241	5.186492	-0.598747	0.064963	-0.052081	-0.556205	-0.163260	-0.608843	0.810564	0.135463	-0.447077	0.353212
22400	8.353796	-1.815398	5.354954	-0.492341	0.080131	-0.015704	-0.554891	-0.147043	-0.616265	0.812680	0.127058	-0.449231	0.348710
22401	7.952539	-1.782210	5.299320	-0.371087	0.090576	-0.009117	-0.552941	-0.135838	-0.618810	0.814504	0.120609	-0.450309	0.345338
22402	7.700364	-2.019537	5.444623	-0.354596	0.011914	-0.012890	-0.549784	-0.126523	-0.623368	0.815529	0.114873	-0.452562	0.341912
22403	7.587487	-2.169768	5.508045	-0.304378	-0.078734	-0.048185	-0.551131	-0.118414	-0.623198	0.815850	0.110959	-0.455811	0.338104
22404	7.747572	-2.258582	5.512768	-0.174703	-0.167813	-0.006914	-0.552478	-0.112938	-0.621769	0.814738	0.109313	-0.459750	0.335979
22405	7.998553	-2.229890	5.357259	-0.054709	-0.204541	0.043258	-0.559746	-0.112099	-0.617506	0.812691	0.109423	-0.463551	0.335679
22406	8.016377	-2.103245	5.305382	0.011311	-0.185951	0.051830	-0.564384	-0.111648	-0.613269	0.810563	0.110409	-0.466642	0.336219
22407	8.019526	-1.972585	5.341067	0.019070	-0.141359	-0.006521	-0.567703	-0.110762	-0.609688	0.809247	0.111717	-0.468805	0.335947
22408	7.954886	-1.801405	5.277201	-0.006826	-0.101144	-0.099691	-0.571265	-0.112480	-0.607337	0.808941	0.113275	-0.470292	0.334077
22409	8.011182	-1.729918	5.354400	-0.084764	-0.014661	-0.223077	-0.571526	-0.115804	-0.605959	0.810481	0.114060	-0.470599	0.329617
22410	7.945257	-1.745241	5.474348	-0.176805	0.066245	-0.318535	-0.570848	-0.116458	-0.608205	0.813516	0.113853	-0.469969	0.323047
22411	7.874388	-1.747458	5.730188	-0.247528	0.144767	-0.386150	-0.565551	-0.119807	-0.611455	0.817906	0.112439	-0.468311	0.314756
22412	7.764860	-1.733026	5.827354	-0.389502	0.239351	-0.439566	-0.558545	-0.120371	-0.615843	0.823690	0.108718	-0.465852	0.304462
22413	7.922778	-1.741254	6.010028	-0.517003	0.315187	-0.533155	-0.549407	-0.120173	-0.624294	0.830906	0.103113	-0.462568	0.291537
22414	7.931521	-1.479848	6.071659	-0.613702	0.336466	-0.613086	-0.536335	-0.114968	-0.633723	0.838701	0.096620	-0.459250	0.276286
22415	8.594922	-1.163358	6.351395	-0.625322	0.128995	-0.647587	-0.527364	-0.112750	-0.638725	0.844555	0.091200	-0.459182	0.259927
22416	8.020167	-0.607899	5.297528	-0.507134	0.138890	-0.540772	-0.519455	-0.109452	-0.642911	0.849459	0.086876	-0.458474	0.246322
22417	7.999361	-0.427590	5.252150	-0.415395	0.075149	-0.425233	-0.517612	-0.106936	-0.644448	0.852919	0.083211	-0.458452	0.235430
22418	7.964234	-0.198621	5.207795	-0.473217	0.039643	-0.363265	-0.514452	-0.103849	-0.646507	0.855702	0.078293	-0.459405	0.224925
22419	8.213234	-0.069233	5.167566	-0.588751	0.040229	-0.348945	-0.511691	-0.096618	-0.649923	0.858491	0.071145	-0.460771	0.213592
22420	8.247028	-0.108802	5.207384	-0.714555	0.045295	-0.334598	-0.509082	-0.086097	-0.652356	0.861223	0.061788	-0.462549	0.201310
22421	8.060191	-0.423536	5.277436	-0.813925	0.000135	-0.357111	-0.506357	-0.071719	-0.654713	0.863532	0.051006	-0.465319	0.187588
22422	7.898295	-0.670810	5.154170	-0.798308	-0.010479	-0.353698	-0.504820	-0.056948	-0.656529	0.865421	0.040571	-0.468101	0.174019
22423	8.179772	-0.747120	5.471034	-0.655086	-0.120673	-0.314250	-0.505777	-0.044685	-0.657853	0.865817	0.032544	-0.472182	0.162314
22424	8.354855	-0.763462	5.495813	-0.450093	-0.165325	-0.246909	-0.509917	-0.035408	-0.654232	0.865283	0.027623	-0.476358	0.153639
22425	8.394021	-0.743249	5.393502	-0.222786	-0.183562	-0.198774	-0.512851	-0.031624	-0.650859	0.864240	0.026193	-0.480120	0.147946
22426	8.361225	-0.561183	5.198306	-0.058180	-0.178716	-0.141697	-0.518412	-0.031189	-0.646091	0.862946	0.027083	-0.483342	0.144813
22427	8.321157	-0.353535	5.110178	0.038669	-0.176636	-0.098389	-0.520133	-0.034134	-0.643253	0.861487	0.029210	-0.486248	0.143350
22428	8.368023	-0.276842	4.943119	0.032128	-0.159258	-0.088728	-0.525674	-0.037405	-0.639346	0.860141	0.031120	-0.488883	0.142065
22429	8.568752	-0.069869	4.948693	0.037097	-0.148665	-0.100043	-0.528842	-0.041750	-0.635738	0.858932	0.033197	-0.491305	0.140547
22430	8.719717	-0.017390	5.134813	0.024494	-0.113066	-0.137392	-0.531714	-0.050059	-0.634309	0.858158	0.035324	-0.493122	0.138377
22431	8.583314	-0.029003	5.193488	-0.008389	-0.085463	-0.152066	-0.534868	-0.051473	-0.633790	0.857728	0.036996	-0.494536	0.135533
22432	8.392570	-0.192373	5.188304	-0.025601	-0.069003	-0.080456	-0.535137	-0.052179	-0.632622	0.857263	0.037543	-0.495768	0.133812
22433	8.211187	-0.423591	5.164990	0.017860	-0.075132	0.008365	-0.536988	-0.053876	-0.630545	0.856479	0.038062	-0.497037	0.133978
22434	8.155222	-0.450672	5.023041	0.070477	-0.075609	0.120725	-0.540164	-0.053109	-0.628410	0.855327	0.038280	-0.498272	0.136661
22435	8.372384	-0.336705	5.085022	0.131019	-0.121521	0.224239	-0.542293	-0.050954	-0.626254	0.853392	0.038723	-0.500171	0.141603
22436	8.494895	-0.182876	5.127965	0.199492	-0.059537	0.246897	-0.545468	-0.050740	-0.623868	0.851908	0.039830	-0.500843	0.147728
22437	8.559173	-0.008638	5.126540	0.174425	-0.035198	0.159805	-0.547452	-0.051611	-0.621905	0.850945	0.041442	-0.501056	0.152046
22438	8.292315	0.129740	5.112883	0.084934	-0.041595	0.064044	-0.548371	-0.053003	-0.621401	0.850244	0.042376	-0.501597	0.153914
22439	8.436812	-0.131210	5.110672	0.045846	0.028624	0.059173	-0.548108	-0.052030	-0.621908	0.850330	0.042648	-0.501013	0.155261
22440	8.383353	-0.113990	5.131523	0.060929	0.134963	0.068144	-0.546996	-0.055942	-0.627499	0.851398	0.042586	-0.498623	0.157108
22441	8.431624	-0.136454	5.369795	0.067820	0.204641	0.075312	-0.543031	-0.054761	-0.630650	0.853167	0.042551	-0.494964	0.159081
22442	8.545712	-0.112451	5.745223	0.082564	0.251916	0.057976	-0.538252	-0.056581	-0.635439	0.855378	0.042586	-0.490485	0.161059
22443	8.474709	-0.207791	5.641390	-0.067535	0.171468	0.026782	-0.533768	-0.054851	-0.638059	0.857070	0.040846	-0.487745	0.160830
22444	8.163817	-0.222789	5.043036	-0.183654	0.172343	-0.068877	-0.529952	-0.048713	-0.641373	0.859096	0.037816	-0.485359	0.157955
22445	8.381852	-0.408151	4.953036	-0.227201	0.114361	-0.138643	-0.525863	-0.042832	-0.645874	0.860846	0.035149	-0.483960	0.153271
22446	8.561167	-0.522305	5.039278	-0.275998	0.146676	-0.172386	-0.523220	-0.038352	-0.649606	0.862951	0.031614	-0.482187	0.147687
22447	8.529455	-0.951947	5.062949	-0.227508	0.183287	-0.190701	-0.519404	-0.033183	-0.652546	0.865441	0.029236	-0.479536	0.142136
22448	8.330380	-0.897771	4.927885	-0.220198	0.182354	-0.133194	-0.514647	-0.030604	-0.656724	0.867665	0.026182	-0.476959	0.137780
22449	8.026963	-1.223263	4.743820	-0.321844	0.194727	-0.090136	-0.511477	-0.023623	-0.661852	0.869939	0.021149	-0.474394	0.133079
22450	7.845659	-1.421599	4.820244	-0.394541	0.133812	-0.070042	-0.503605	-0.012488	-0.665097	0.871515	0.014590	-0.473110	0.128126
22451	8.081598	-1.782429	5.218855	-0.429607	0.084623	-0.151994	-0.503104	-0.001994	-0.666991	0.872810	0.008498	-0.472671	0.121295
22452	8.514442	-1.779561	5.501873	-0.399514	0.088504	-0.198231	-0.501160	0.006431	-0.667494	0.874143	0.003181	-0.472083	0.114026
22453	8.499897	-1.760558	5.550905	-0.376399	0.056141	-0.153909	-0.499330	0.013359	-0.669467	0.875028	-0.001953	-0.471940	0.107674
22454	8.222721	-1.730884	5.497198	-0.289234	0.007468	-0.098523	-0.499619	0.021626	-0.670088	0.875266	-0.006104	-0.472469	0.103175
22455	7.768870	-1.580567	5.207161	-0.197768	0.003974	-0.024747	-0.501364	0.028755	-0.669017	0.875330	-0.009263	-0.472814	0.100789
22456	7.755951	-1.716079	5.178896	-0.206080	-0.038433	0.007443	-0.501254	0.033986	-0.668783	0.874888	-0.012867	-0.473938	0.098935
22457	7.828399	-1.786137	5.311817	-0.196571	-0.117341	-0.035530	-0.503130	0.039729	-0.667084	0.873789	-0.015707	-0.476392	0.096421
22458	8.049368	-1.842843	5.439076	-0.203305	-0.141499	-0.055599	-0.505670	0.045318	-0.664595	0.872455	-0.018463	-0.479310	0.093510
22459	8.226476	-1.938785	5.416670	-0.141605	-0.168893	-0.068031	-0.510975	0.050040	-0.661056	0.870902	-0.019980	-0.482546	0.090994
22460	8.222373	-1.823691	5.328816	-0.030447	-0.157824	-0.047403	-0.518101	0.049649	-0.657473	0.869429	-0.019770	-0.485408	0.089896
22461	8.145390	-1.695400	5.201671	0.033822	-0.146204	-0.037117	-0.521553	0.050393	-0.653632	0.868085	-0.018608	-0.487904	0.089623
22462	8.093192	-1.468930	5.177046	0.035328	-0.119658	-0.056268	-0.525111	0.048128	-0.651554	0.867009	-0.017237	-0.489978	0.088988
22463	8.079493	-1.324925	5.116459	-0.035374	-0.093952	-0.097875	-0.529598	0.045562	-0.648164	0.866248	-0.016788	-0.491700	0.086971
22464	8.091482	-1.335856	5.217721	-0.147590	0.035955	-0.189634	-0.529734	0.046108	-0.647890	0.866851	-0.017540	-0.491433	0.082190
22465	8.044691	-1.409561	5.333974	-0.240631	0.116977	-0.292058	-0.529453	0.045862	-0.649994	0.868375	-0.019113	-0.489874	0.074723
22466	7.923140	-1.375318	5.405065	-0.338388	0.199453	-0.372681	-0.526419	0.048125	-0.652331	0.870686	-0.021638	-0.487070	0.064816
22467	7.820323	-1.460585	5.512763	-0.386055	0.263976	-0.448251	-0.522449	0.050422	-0.656640	0.873612	-0.024443	-0.483094	0.053151
22468	8.102524	-1.399255	5.894524	-0.383791	0.256318	-0.574716	-0.516107	0.051089	-0.660867	0.876396	-0.025874	-0.479293	0.039224
22469	8.721982	-1.030908	6.568262	-0.352513	0.169285	-0.676172	-0.510036	0.048970	-0.662788	0.878288	-0.025829	-0.476834	0.023931
22470	8.356666	-0.388334	5.815879	-0.337819	0.140488	-0.617986	-0.507892	0.046838	-0.666777	0.879637	-0.025944	-0.474838	0.009734
22471	8.032612	-0.178544	5.095122	-0.342975	0.041910	-0.454345	-0.508156	0.046834	-0.666645	0.879916	-0.027775	-0.474315	-0.001525
22472	8.165110	-0.410270	5.093605	-0.467715	0.011192	-0.338886	-0.509242	0.050925	-0.664328	0.879671	-0.032796	-0.474300	-0.011970
22473	8.233138	-0.450867	4.980076	-0.483590	-0.056673	-0.401821	-0.511630	0.055854	-0.663951	0.878666	-0.037605	-0.475369	-0.023575
22474	8.165268	-0.392721	5.043004	-0.537807	-0.078216	-0.341554	-0.514305	0.063513	-0.661945	0.877261	-0.043852	-0.476747	-0.034670
22475	8.318304	-0.467656	4.895546	-0.557506	-0.051996	-0.228871	-0.517268	0.076394	-0.659310	0.876058	-0.051586	-0.477420	-0.043941
22476	8.137386	-0.655506	4.681556	-0.471816	-0.090673	-0.091424	-0.522196	0.087604	-0.656693	0.874559	-0.059072	-0.478704	-0.050002
22477	8.274258	-0.568338	4.594891	-0.254499	-0.114447	-0.022333	-0.522889	0.092805	-0.654750	0.873115	-0.063533	-0.480477	-0.052676
22478	8.499102	-0.372797	4.737758	-0.018302	-0.180606	0.062287	-0.528972	0.095735	-0.651634	0.871391	-0.064651	-0.483568	-0.051574
22479	9.044770	-0.217885	5.013071	0.148187	-0.182309	0.131649	-0.534119	0.096483	-0.649485	0.869918	-0.063616	-0.486753	-0.047606
22480	8.905856	-0.230199	5.137169	0.254940	-0.129294	0.206483	-0.537256	0.091217	-0.649304	0.869135	-0.061315	-0.489011	-0.041394
22481	8.681853	-0.270924	5.042490	0.317660	-0.105407	0.216803	-0.541064	0.087583	-0.648037	0.868617	-0.058056	-0.490866	-0.034401
22482	8.234434	-0.227510	4.975963	0.338691	-0.100368	0.227149	-0.543553	0.084525	-0.647686	0.868127	-0.054482	-0.492601	-0.027060
22483	8.120443	-0.149563	5.040238	0.313516	-0.118796	0.192254	-0.546045	0.080353	-0.646440	0.867353	-0.051018	-0.494646	-0.020535
22484	8.155118	-0.029355	5.118629	0.328624	-0.137984	0.182554	-0.548135	0.072874	-0.644607	0.866347	-0.047172	-0.497013	-0.013991
22485	8.347628	0.049689	5.284798	0.351075	-0.171694	0.198989	-0.553521	0.067008	-0.642324	0.864981	-0.043089	-0.499903	-0.006949
22486	8.398479	0.001019	5.256296	0.363950	-0.172380	0.233853	-0.557066	0.060886	-0.640060	0.863543	-0.039152	-0.502753	0.000858
22487	8.361890	-0.054626	5.048119	0.407145	-0.165594	0.228511	-0.560883	0.055577	-0.636992	0.862147	-0.034346	-0.505414	0.008944
22488	8.437399	-0.082107	4.840173	0.430048	-0.139665	0.235509	-0.565068	0.048781	-0.636440	0.860921	-0.029289	-0.507597	0.017411
22489	8.568990	-0.086026	4.653060	0.533893	-0.023032	0.266957	-0.566889	0.041729	-0.635518	0.860842	-0.022693	-0.507631	0.027334
22490	8.793176	0.011530	4.876871	0.682115	0.097541	0.352375	-0.564737	0.032962	-0.637411	0.861825	-0.014584	-0.505398	0.040235
22491	9.186807	0.041972	5.551015	0.887316	0.202636	0.442854	-0.561099	0.020530	-0.642401	0.863599	-0.003782	-0.500973	0.056638
22492	8.771540	-0.233572	5.547000	0.933063	0.219454	0.467156	-0.555745	0.006328	-0.647570	0.865123	0.007399	-0.496018	0.073981
22493	8.240124	-0.504373	4.983996	0.842323	0.229910	0.416800	-0.549859	-0.008276	-0.653276	0.866506	0.017654	-0.490772	0.089432
22494	8.024001	-0.881667	4.806863	0.696939	0.196115	0.417132	-0.544784	-0.019460	-0.657728	0.867300	0.025282	-0.486247	0.103519
22495	8.098119	-1.466116	5.138231	0.649111	0.068852	0.415241	-0.540909	-0.028327	-0.661339	0.866680	0.032467	-0.483874	0.116950
22496	8.438079	-1.576593	5.206287	0.797226	0.034155	0.484557	-0.539816	-0.037670	-0.662056	0.865193	0.041506	-0.481689	0.133018
22497	8.551111	-1.395052	5.165099	0.954494	-0.015046	0.586883	-0.541489	-0.048713	-0.661213	0.862473	0.052442	-0.479803	0.152248
22498	8.197968	-1.048481	5.049862	0.932459	-0.091725	0.645079	-0.543707	-0.060621	-0.657762	0.858415	0.062599	-0.479139	0.172138
22499	8.303684	-1.264064	5.146045	0.830514	-0.113447	0.575574	-0.549888	-0.072460	-0.651922	0.854121	0.071725	-0.478883	0.189749
22500	8.334269	-1.014868	5.197312	0.706964	-0.107993	0.460790	-0.555762	-0.086859	-0.650329	0.850176	0.079817	-0.478672	0.204214
22501	8.256597	-0.959576	5.306430	0.480051	-0.008193	0.394555	-0.558383	-0.093661	-0.648085	0.847646	0.084212	-0.477477	0.215455
22502	7.868117	-1.214488	5.391677	0.299688	0.028991	0.346307	-0.559987	-0.092609	-0.645431	0.845867	0.085883	-0.476294	0.224225
22503	7.565306	-1.809633	5.445889	0.189388	-0.010296	0.291580	-0.559840	-0.093138	-0.647016	0.844115	0.086272	-0.476122	0.230941
22504	7.831024	-2.121684	5.580585	0.249044	-0.053299	0.269553	-0.562368	-0.091548	-0.644082	0.841896	0.088164	-0.476363	0.237734
22505	8.196041	-2.115391	5.606141	0.331900	-0.197673	0.291637	-0.567374	-0.094938	-0.641229	0.838005	0.091738	-0.478603	0.245501
22506	8.393448	-1.666642	5.482063	0.356029	-0.171509	0.282901	-0.574241	-0.098103	-0.635868	0.834268	0.095844	-0.480265	0.253289
22507	8.227966	-1.247706	5.482164	0.295910	-0.165879	0.185329	-0.579657	-0.101660	-0.631050	0.831153	0.099632	-0.481861	0.258975
22508	7.925168	-1.030321	5.376032	0.124027	-0.062259	0.027303	-0.583863	-0.105996	-0.629008	0.830148	0.101764	-0.482344	0.260465
22509	7.782784	-1.238288	5.415101	-0.089310	-0.009404	-0.111486	-0.585177	-0.107532	-0.628373	0.830837	0.101177	-0.482701	0.257824
22510	7.824522	-1.588558	5.447891	-0.179317	0.043784	-0.224423	-0.584646	-0.107795	-0.628906	0.832754	0.100145	-0.482474	0.252410
22511	7.876506	-1.828498	5.593394	-0.256805	0.096968	-0.237968	-0.582518	-0.107182	-0.632187	0.835412	0.097379	-0.481611	0.246283
22512	7.788830	-1.819289	5.706929	-0.278644	0.179407	-0.246406	-0.579335	-0.105583	-0.636372	0.838856	0.094217	-0.479529	0.239782
22513	7.926394	-1.578693	5.794343	-0.314336	0.177561	-0.331791	-0.576925	-0.105214	-0.641888	0.842740	0.090909	-0.477332	0.231687
22514	8.682930	-1.215416	5.721508	-0.370396	0.214146	-0.415182	-0.571353	-0.105355	-0.648091	0.847310	0.087636	-0.474690	0.221485
22515	10.304537	-0.083377	6.361177	-0.349937	0.197562	-0.399449	-0.563127	-0.110004	-0.655190	0.851548	0.084275	-0.472094	0.211873
22516	8.833182	0.361096	5.723532	-0.539153	0.198391	-0.121798	-0.556616	-0.103736	-0.666648	0.854774	0.075402	-0.470802	0.204989
22517	7.911756	-0.147012	4.531782	-0.733919	0.117299	-0.072714	-0.555699	-0.089881	-0.672672	0.857210	0.062775	-0.471596	0.197100
22518	7.790833	-0.067879	4.274202	-0.661865	-0.077339	-0.165965	-0.555206	-0.073305	-0.676412	0.857871	0.053297	-0.475317	0.187858
22519	8.400702	0.237590	4.494486	-0.500357	-0.268255	-0.117195	-0.562882	-0.063904	-0.674466	0.856236	0.046636	-0.481638	0.180859
22520	8.700859	-0.013859	4.609879	-0.371355	-0.146893	-0.125003	-0.568728	-0.050068	-0.673364	0.855575	0.042012	-0.485403	0.174955
22521	8.747606	-0.330699	4.689034	-0.136986	-0.106268	0.055900	-0.572172	-0.046127	-0.671951	0.854441	0.039375	-0.487775	0.174517
22522	8.312629	-0.248074	4.579194	0.049599	-0.031983	0.135737	-0.574017	-0.045875	-0.671539	0.853593	0.039022	-0.488293	0.177273
22523	8.336160	0.060894	4.718641	0.274604	-0.029841	0.114126	-0.577158	-0.050872	-0.670829	0.852647	0.042651	-0.487956	0.181862
22524	8.633304	0.175815	5.071764	0.301976	-0.033531	0.106222	-0.576867	-0.056920	-0.671475	0.851634	0.046911	-0.487548	0.186589
22525	8.690476	0.003147	5.276216	0.336355	0.075934	0.124779	-0.577119	-0.058151	-0.672284	0.851555	0.051168	-0.485152	0.192000
22526	8.398763	0.044997	5.230282	0.345222	0.101766	0.201535	-0.575233	-0.065127	-0.674532	0.851367	0.054715	-0.482322	0.198861
22527	8.165129	0.032862	5.191923	0.320861	0.089403	0.277422	-0.571270	-0.069489	-0.674909	0.850735	0.057238	-0.479853	0.206676
22528	8.048327	0.038422	5.218913	0.401388	0.091569	0.322532	-0.568744	-0.073853	-0.676324	0.849756	0.060608	-0.477018	0.216093
22529	8.073157	0.139295	5.297256	0.512718	0.091906	0.356221	-0.566216	-0.078350	-0.678005	0.848405	0.065678	-0.473671	0.227003
22530	8.030349	0.309652	5.290986	0.627841	0.174730	0.368307	-0.563137	-0.088900	-0.679808	0.847455	0.072048	-0.468328	0.239368
22531	8.322285	0.430635	5.978453	0.740887	0.149111	0.376666	-0.557563	-0.098181	-0.681998	0.845874	0.080589	-0.462756	0.252703
22532	8.103483	-0.318386	6.273083	0.644436	0.051987	0.269431	-0.555176	-0.109621	-0.679227	0.843863	0.088730	-0.459050	0.263240
22533	7.893248	-0.637998	5.484049	0.550556	0.023650	0.132674	-0.551986	-0.121724	-0.677916	0.842373	0.096921	-0.455967	0.270386
22534	8.172803	-1.129519	5.373742	0.426503	0.003846	0.113883	-0.550523	-0.129163	-0.676501	0.840925	0.103047	-0.453840	0.276146
22535	7.997532	-1.959497	5.491881	0.448375	0.010494	0.229037	-0.551186	-0.132780	-0.674077	0.838798	0.108637	-0.451661	0.283933
22536	8.150467	-2.388764	5.777635	0.556741	-0.090509	0.363706	-0.552884	-0.139705	-0.672235	0.834625	0.115198	-0.450809	0.294792
22537	8.312839	-2.114097	5.617989	0.688236	-0.189361	0.574995	-0.556987	-0.145331	-0.666156	0.827801	0.122686	-0.451202	0.310017
22538	8.461352	-1.729054	5.365805	0.660937	-0.162623	0.662357	-0.565454	-0.149931	-0.657404	0.820448	0.128647	-0.451380	0.326453
22539	8.410188	-1.683295	5.658193	0.576987	-0.106710	0.593842	-0.572053	-0.155439	-0.651697	0.813996	0.133468	-0.450890	0.341022
22540	7.513314	-1.519238	5.567446	0.469830	0.022422	0.457419	-0.576159	-0.157606	-0.646861	0.809728	0.136863	-0.448535	0.352741
22541	7.245963	-1.445162	5.661842	0.228858	0.001506	0.356832	-0.579973	-0.159308	-0.645949	0.806563	0.137337	-0.447897	0.360531
22542	7.141005	-1.865000	5.953687	0.069702	-0.009026	0.271815	-0.580390	-0.153530	-0.645832	0.804295	0.136123	-0.448312	0.365509
22543	7.248775	-2.162211	5.966336	-0.000041	-0.078016	0.193367	-0.582251	-0.148871	-0.645464	0.802180	0.134858	-0.450098	0.368419
22544	7.761397	-2.298075	6.000986	0.004233	-0.199199	0.166938	-0.585846	-0.143991	-0.642196	0.799132	0.134897	-0.453747	0.370546
22545	7.925144	-1.769462	5.924827	0.016905	-0.173247	0.070995	-0.592076	-0.140809	-0.637370	0.796992	0.135647	-0.456569	0.371414
22546	7.874092	-1.364678	5.798598	0.012297	-0.115608	-0.080652	-0.595245	-0.141972	-0.635010	0.796493	0.137450	-0.458139	0.369885
22547	7.773707	-1.057554	5.761707	-0.032988	-0.068391	-0.270586	-0.594326	-0.145427	-0.633250	0.797969	0.139740	-0.458689	0.365135
22548	7.829830	-1.029004	5.770502	-0.169336	-0.042026	-0.429731	-0.594575	-0.149563	-0.633068	0.801155	0.141290	-0.459415	0.356546
22549	7.702803	-1.131292	5.679971	-0.269220	0.041277	-0.452764	-0.591123	-0.153353	-0.635527	0.805515	0.140653	-0.459313	0.346979
22550	7.675379	-1.231348	5.749397	-0.375557	0.147107	-0.464358	-0.584476	-0.157327	-0.642732	0.811077	0.137849	-0.458247	0.336396
22551	7.675149	-1.247272	5.872662	-0.395458	0.253997	-0.474461	-0.574935	-0.156838	-0.652229	0.817660	0.133843	-0.455362	0.325828
22552	7.777260	-1.244364	5.969617	-0.435261	0.376221	-0.453048	-0.565021	-0.153468	-0.660491	0.825109	0.128393	-0.450824	0.315385
22553	8.006013	-1.200161	6.185299	-0.411975	0.354184	-0.404299	-0.552054	-0.150159	-0.672448	0.831886	0.122736	-0.446407	0.305979
22554	8.824899	-0.926333	6.470522	-0.337073	0.215508	-0.308861	-0.541207	-0.146900	-0.682161	0.836479	0.118565	-0.444144	0.298297
22555	8.419594	-0.449427	5.803871	-0.224386	0.219640	-0.174097	-0.531144	-0.142809	-0.692902	0.840026	0.114797	-0.441300	0.293994
22556	8.297964	-0.542229	5.289625	-0.379754	0.146683	-0.017731	-0.525862	-0.136485	-0.698844	0.842262	0.107712	-0.441054	0.290627
22557	7.743567	-1.378398	4.944282	-0.456060	0.285609	-0.027583	-0.520449	-0.127531	-0.705785	0.845898	0.098368	-0.438765	0.286820
22558	7.420063	-0.945315	4.885282	-0.388427	0.251052	-0.075076	-0.513859	-0.116773	-0.712960	0.849250	0.091018	-0.436620	0.282582
22559	7.932114	-0.648136	5.492692	-0.297154	0.046067	0.009611	-0.510305	-0.107034	-0.718036	0.850130	0.085411	-0.437514	0.280296
22560	8.572929	-0.833621	5.964349	-0.114119	0.008045	0.097191	-0.507273	-0.096878	-0.723887	0.849842	0.082575	-0.438223	0.280911
22561	8.605935	-1.036698	5.863844	0.154956	0.021005	0.140953	-0.506747	-0.096873	-0.723891	0.848965	0.083674	-0.437238	0.284746
22562	7.880929	-1.015669	5.842150	0.267383	0.018998	0.222497	-0.506994	-0.102807	-0.723089	0.847388	0.086163	-0.435797	0.290845
22563	7.361567	-0.810214	5.665791	0.385727	-0.019336	0.277764	-0.509074	-0.108055	-0.723440	0.844896	0.090227	-0.434355	0.298907
22564	7.324892	-0.412221	5.703781	0.449949	-0.094491	0.251149	-0.511951	-0.116649	-0.721229	0.841710	0.096212	-0.433733	0.306828
22565	7.953017	-0.304217	5.986206	0.440351	-0.235252	0.196786	-0.516948	-0.129444	-0.715154	0.837569	0.103247	-0.435355	0.313504
22566	8.031485	-0.212001	5.927595	0.391670	-0.195962	0.167385	-0.523528	-0.139771	-0.709412	0.833959	0.109585	-0.436548	0.319265
22567	7.947357	-0.458538	5.896973	0.308278	-0.182153	0.216526	-0.529201	-0.144014	-0.704998	0.830289	0.113935	-0.438085	0.325148
22568	7.675089	-0.430823	5.797120	0.255122	-0.154460	0.262071	-0.534747	-0.147710	-0.700182	0.826617	0.116885	-0.439614	0.331333
22569	7.563416	-0.383833	5.805212	0.271787	-0.132743	0.263806	-0.540551	-0.151123	-0.696144	0.823057	0.119905	-0.440605	0.337739
22570	7.719227	-0.329287	6.020305	0.314812	-0.133906	0.257592	-0.544507	-0.152844	-0.693790	0.819348	0.123724	-0.441325	0.344375
22571	7.697783	-0.244483	6.051063	0.303831	-0.067780	0.279606	-0.549520	-0.155136	-0.690653	0.816076	0.126702	-0.440989	0.351419
22572	7.724973	-0.158085	6.119461	0.301614	-0.069190	0.259542	-0.551647	-0.156858	-0.686870	0.812847	0.129827	-0.440682	0.358085
22573	7.665981	-0.252676	6.158217	0.299414	-0.063509	0.234271	-0.552974	-0.159938	-0.683907	0.809860	0.133119	-0.440103	0.364302
22574	7.622238	-0.267857	6.028263	0.343023	0.016884	0.215176	-0.555863	-0.163008	-0.682898	0.807498	0.136662	-0.437929	0.370794
22575	7.773301	-0.214470	6.132070	0.466981	0.015584	0.234019	-0.555855	-0.171169	-0.680045	0.804648	0.142102	-0.434740	0.378616
22576	8.078898	-0.345787	6.355585	0.533636	-0.020327	0.254720	-0.555840	-0.178901	-0.678362	0.800969	0.148626	-0.431761	0.387223
22577	8.306981	-0.902357	6.240698	0.387507	-0.039581	0.213316	-0.557417	-0.185427	-0.675334	0.797869	0.153376	-0.429907	0.393778
22578	8.464427	-1.144650	5.637975	0.427974	0.020848	0.134911	-0.558709	-0.194270	-0.673927	0.795640	0.158885	-0.426641	0.399613
22579	8.588388	-1.158459	5.693026	0.459520	-0.036557	0.102403	-0.560007	-0.202290	-0.672241	0.793075	0.165692	-0.423784	0.404952
22580	8.196807	-1.137380	5.627311	0.618392	-0.006041	0.198784	-0.560136	-0.211152	-0.668483	0.789301	0.173857	-0.419536	0.413239
22581	7.566240	-1.263818	5.257513	0.697183	-0.028907	0.289988	-0.563933	-0.224187	-0.664256	0.784196	0.182714	-0.415145	0.423448
22582	7.494463	-1.504160	5.095944	0.674883	-0.141448	0.344699	-0.569597	-0.237558	-0.656615	0.777546	0.191622	-0.412898	0.433841
22583	8.047762	-1.713394	5.368318	0.613019	-0.245756	0.328992	-0.578052	-0.247543	-0.646789	0.770256	0.200574	-0.412608	0.442978
22584	8.388720	-1.596411	5.720458	0.523376	-0.209774	0.405286	-0.586773	-0.254901	-0.637958	0.762766	0.207141	-0.412828	0.452607
22585	8.442548	-1.529812	5.802486	0.524274	-0.171316	0.508321	-0.598670	-0.260524	-0.627235	0.754507	0.212452	-0.412773	0.463899
22586	7.573405	-1.223800	5.584791	0.568262	-0.087487	0.507390	-0.606078	-0.262194	-0.620792	0.746575	0.217641	-0.410965	0.475778
22587	7.345181	-1.143646	5.537936	0.530243	-0.087594	0.429825	-0.611238	-0.266453	-0.614678	0.739403	0.222784	-0.409071	0.486119
22588	7.357791	-1.470043	5.629849	0.417233	-0.197568	0.367077	-0.618656	-0.267861	-0.607181	0.732318	0.227867	-0.409584	0.493992
22589	7.891320	-1.757735	5.768392	0.340418	-0.208863	0.335109	-0.628200	-0.268911	-0.596909	0.725719	0.232051	-0.410794	0.500732
22590	8.139135	-1.816209	5.815103	0.371536	-0.239107	0.348934	-0.637054	-0.273088	-0.589325	0.718495	0.236973	-0.412174	0.507662
22591	8.224418	-1.400452	5.688303	0.385789	-0.199571	0.277448	-0.645285	-0.274264	-0.578933	0.712177	0.242096	-0.412431	0.513901
22592	8.071533	-0.940863	5.514359	0.378422	-0.132727	0.153725	-0.652947	-0.276754	-0.573160	0.707651	0.247589	-0.411198	0.518504
22593	7.941941	-0.619789	5.555822	0.240198	-0.043738	-0.036697	-0.655072	-0.283735	-0.567253	0.706493	0.251591	-0.409137	0.519785
22594	7.658697	-0.778095	5.603694	0.000045	0.057135	-0.158726	-0.654536	-0.289531	-0.565798	0.708609	0.252315	-0.407562	0.517788
22595	7.656107	-1.206409	5.704193	-0.206622	0.156338	-0.253744	-0.648956	-0.292847	-0.571409	0.713563	0.249648	-0.406175	0.513347
22596	7.815039	-1.457537	5.900335	-0.320103	0.261236	-0.315866	-0.640995	-0.293068	-0.580385	0.720492	0.244968	-0.404170	0.507473
22597	7.855846	-1.082145	6.166235	-0.382580	0.270352	-0.364535	-0.632520	-0.290118	-0.589301	0.728233	0.239407	-0.402312	0.500506
22598	8.047044	-0.822687	6.262364	-0.443406	0.342248	-0.407763	-0.619417	-0.288742	-0.600772	0.737125	0.232799	-0.399811	0.492547
22599	8.407237	-0.389087	6.284430	-0.539630	0.266406	-0.536781	-0.606178	-0.287910	-0.612648	0.746997	0.226235	-0.398607	0.481588
22600	8.499424	-0.112573	5.792295	-0.612147	0.208592	-0.543730	-0.595307	-0.287382	-0.624120	0.756562	0.219398	-0.398906	0.469417
22601	8.441554	-0.104852	5.357909	-0.650712	0.149559	-0.385920	-0.585508	-0.281633	-0.635481	0.764167	0.210997	-0.400996	0.459054
22602	8.223161	-0.453056	5.186085	-0.775223	0.185070	-0.253745	-0.579943	-0.269598	-0.646425	0.771147	0.199471	-0.404195	0.449634
22603	7.917040	-0.817786	5.040266	-0.735242	0.169584	-0.281828	-0.573073	-0.255347	-0.657334	0.777884	0.188682	-0.407043	0.440014
22604	7.566717	-0.368880	5.108017	-0.761218	0.186784	-0.246914	-0.566187	-0.241626	-0.669827	0.784345	0.177194	-0.409888	0.430579
22605	8.070009	-0.358521	5.537213	-0.615596	0.040751	-0.158702	-0.562483	-0.227979	-0.679022	0.788150	0.168335	-0.414005	0.423181
22606	8.283071	-0.505790	5.738426	-0.421974	-0.048854	-0.117602	-0.562371	-0.215958	-0.682193	0.790133	0.163074	-0.417975	0.417605
22607	8.472294	-0.616102	5.688901	-0.139499	-0.045855	-0.008472	-0.561987	-0.211953	-0.682772	0.790250	0.161225	-0.419907	0.416161
22608	8.203607	-0.788718	5.702335	0.108241	-0.045853	0.092836	-0.562924	-0.211850	-0.680797	0.788740	0.162547	-0.420068	0.418342
22609	7.697373	-0.822158	5.607016	0.220851	-0.025153	0.171866	-0.565163	-0.214788	-0.678873	0.786336	0.164717	-0.419247	0.422818
22610	7.440561	-0.607455	5.708014	0.379097	-0.102766	0.253115	-0.571758	-0.218627	-0.674445	0.782051	0.169430	-0.418513	0.429577
22611	7.773212	-0.295673	5.791935	0.437825	-0.209440	0.226493	-0.577840	-0.226500	-0.666429	0.776809	0.176119	-0.418835	0.436036
22612	8.148228	-0.254842	5.759641	0.418581	-0.227943	0.186426	-0.584198	-0.231346	-0.658352	0.771763	0.183048	-0.419401	0.441563
22613	8.206655	-0.236715	5.831188	0.419664	-0.220228	0.193431	-0.592394	-0.238840	-0.649266	0.766623	0.189826	-0.419836	0.447206
22614	7.981507	-0.471834	5.755560	0.393708	-0.216792	0.265030	-0.600320	-0.245905	-0.641222	0.760894	0.195582	-0.420659	0.453690
22615	7.861000	-0.696277	5.730936	0.425117	-0.183273	0.338308	-0.612237	-0.247958	-0.629772	0.754569	0.200850	-0.420929	0.461631
22616	7.795809	-0.610601	5.716712	0.487270	-0.172667	0.409663	-0.619113	-0.253215	-0.622355	0.747306	0.206352	-0.420681	0.471148
22617	7.947482	-0.466563	5.744315	0.526524	-0.182773	0.472331	-0.627462	-0.253125	-0.614166	0.739077	0.211949	-0.420378	0.481793
22618	7.856385	-0.237154	5.703681	0.506493	-0.126824	0.482104	-0.635794	-0.257441	-0.606064	0.731147	0.216599	-0.419411	0.492547
22619	7.871664	-0.106943	5.770556	0.482655	-0.115085	0.416777	-0.643749	-0.259289	-0.596868	0.723955	0.221302	-0.418101	0.502102
22620	8.007676	-0.110455	5.982859	0.441357	-0.110162	0.345410	-0.653006	-0.261683	-0.588984	0.717563	0.225918	-0.416800	0.510238
22621	8.037106	-0.087895	5.895334	0.443293	0.035343	0.210619	-0.657102	-0.265081	-0.584827	0.713724	0.230201	-0.412653	0.517033
22622	8.145844	-0.194660	6.026895	0.429828	0.036893	0.225520	-0.656195	-0.270217	-0.580872	0.709688	0.234101	-0.408736	0.523902
22623	8.297294	-0.497944	6.115930	0.422287	0.056129	0.223908	-0.660544	-0.273601	-0.578023	0.705862	0.237726	-0.404465	0.530709
22624	7.841184	-0.798123	5.516870	0.325086	0.062986	0.234633	-0.661727	-0.278323	-0.575749	0.702317	0.239761	-0.401263	0.536893
22625	7.950935	-0.824259	5.160455	0.280427	0.045975	0.175419	-0.660687	-0.283039	-0.572179	0.699510	0.241859	-0.398366	0.541751
22626	8.145072	-0.906609	5.212909	0.315160	0.034516	0.109032	-0.663581	-0.285841	-0.570641	0.697069	0.245040	-0.395022	0.545901
22627	8.485211	-0.925855	5.592184	0.371253	0.009107	0.079198	-0.664519	-0.289896	-0.566520	0.694496	0.249560	-0.391165	0.549896
22628	8.469939	-1.042226	5.590879	0.447567	0.033880	0.078184	-0.666622	-0.299197	-0.562232	0.691644	0.254802	-0.386181	0.554589
22629	8.071856	-0.926378	5.301485	0.472520	0.057267	0.140903	-0.666208	-0.306918	-0.561077	0.688129	0.259680	-0.380815	0.560379
22630	7.604974	-0.894242	5.172292	0.407018	0.000342	0.134750	-0.666905	-0.314190	-0.552826	0.684490	0.264262	-0.376970	0.565273
22631	7.700935	-1.123717	5.215235	0.345933	-0.080184	0.063213	-0.671394	-0.319113	-0.548172	0.681361	0.269489	-0.374471	0.568239
22632	8.381510	-1.187005	5.581176	0.226689	-0.132820	0.011192	-0.673932	-0.324188	-0.540783	0.679014	0.274021	-0.373793	0.569325
22633	8.537187	-1.168169	5.732810	0.120498	-0.063056	0.064059	-0.676580	-0.326044	-0.537655	0.677171	0.275947	-0.373643	0.570686
22634	8.323261	-1.088647	5.951958	0.040401	-0.000573	0.128105	-0.678962	-0.326370	-0.535547	0.675480	0.275568	-0.373926	0.572686
22635	7.720421	-1.008863	5.790265	-0.001190	-0.007022	0.125487	-0.682389	-0.323647	-0.535730	0.674014	0.274714	-0.374744	0.574287
22636	7.388519	-1.178178	5.773730	-0.081986	-0.044689	0.120348	-0.684112	-0.320362	-0.535522	0.672747	0.273243	-0.376979	0.575010
22637	7.455519	-1.361539	5.839789	-0.146803	-0.183734	0.102728	-0.687172	-0.314216	-0.533936	0.670995	0.272577	-0.381708	0.574254
22638	7.678753	-1.484136	5.777197	-0.199244	-0.230458	0.095817	-0.693540	-0.308136	-0.529707	0.669216	0.271833	-0.387637	0.572708
22639	8.038218	-1.631175	5.623944	-0.199526	-0.254942	0.092329	-0.699523	-0.302346	-0.524044	0.667265	0.271294	-0.393846	0.571001
22640	8.118049	-1.337949	5.386567	-0.190184	-0.192646	0.020933	-0.702607	-0.293606	-0.520703	0.666538	0.270809	-0.398730	0.568686
22641	8.103227	-1.011768	5.096156	-0.210833	-0.028170	-0.084994	-0.703952	-0.291450	-0.518029	0.668423	0.268920	-0.401065	0.565720
22642	8.105502	-1.010963	5.241393	-0.368159	0.092946	-0.258642	-0.702610	-0.286962	-0.523456	0.674044	0.265038	-0.402609	0.559755
22643	8.234866	-1.244599	5.854928	-0.584356	0.198004	-0.391991	-0.695436	-0.286219	-0.533061	0.683060	0.257985	-0.404382	0.550770
22644	8.716471	-1.160880	6.472108	-0.668344	0.215841	-0.599221	-0.683776	-0.284158	-0.545295	0.694739	0.251303	-0.405667	0.538162
22645	8.016199	-0.411174	5.511072	-0.704056	0.220757	-0.647273	-0.668916	-0.285876	-0.561166	0.706917	0.244252	-0.406849	0.524483
22646	7.797077	-0.139770	4.844459	-0.677023	0.045109	-0.594711	-0.660168	-0.283877	-0.570889	0.716720	0.239023	-0.410378	0.510656
22647	8.127086	-0.307317	4.812658	-0.831617	0.010281	-0.536721	-0.652620	-0.279560	-0.579640	0.726133	0.231297	-0.416091	0.496086
22648	8.559078	-0.918397	4.859354	-0.917550	-0.019394	-0.508511	-0.646921	-0.271675	-0.588963	0.735100	0.222367	-0.423065	0.480830
22649	8.476134	-0.954112	4.860762	-0.833261	0.004095	-0.381350	-0.642942	-0.259529	-0.598976	0.742376	0.213224	-0.429299	0.468098
22650	8.514688	-0.974042	5.096874	-0.707272	0.027021	-0.242953	-0.639105	-0.248372	-0.607172	0.747817	0.204548	-0.434471	0.458438
22651	8.465168	-0.664947	5.281594	-0.442138	0.031909	-0.131229	-0.635543	-0.239866	-0.612797	0.751061	0.198744	-0.437551	0.452722
22652	8.422554	-0.456026	5.300080	-0.286930	-0.003791	-0.049819	-0.634342	-0.233040	-0.618045	0.752611	0.194913	-0.440040	0.449390
22653	8.343042	-0.351557	5.133914	-0.203026	-0.026683	-0.074577	-0.634629	-0.228648	-0.617170	0.753821	0.192753	-0.442027	0.446332
22654	8.052042	-0.169853	5.172278	-0.193022	0.004602	-0.064114	-0.633819	-0.227776	-0.620173	0.755164	0.190390	-0.443464	0.443643
22655	8.058872	-0.215628	5.355487	-0.156592	0.008370	-0.099093	-0.633549	-0.225683	-0.622100	0.756711	0.188865	-0.444384	0.440728
22656	8.225453	-0.417637	5.494040	-0.076232	-0.010532	-0.053975	-0.634077	-0.225554	-0.621831	0.757371	0.188306	-0.445044	0.439164
22657	8.244751	-0.437749	5.541734	0.033065	-0.036982	0.015418	-0.631987	-0.223337	-0.621278	0.756797	0.189050	-0.445389	0.439485
22658	8.352056	-0.397383	5.539830	0.150170	-0.041309	0.116258	-0.634623	-0.224621	-0.619843	0.754837	0.190660	-0.445170	0.442373
22659	8.221306	-0.309851	5.408504	0.278800	-0.053351	0.155070	-0.636864	-0.226454	-0.618159	0.751938	0.194036	-0.444089	0.446904
22660	7.989019	-0.111935	5.252040	0.335218	-0.021103	0.192446	-0.640570	-0.230132	-0.613355	0.748707	0.197567	-0.442181	0.452638
22661	8.008608	-0.078814	5.315012	0.387888	-0.022146	0.230669	-0.643209	-0.233497	-0.610650	0.744901	0.201639	-0.439873	0.459321
22662	8.149833	-0.037801	5.447927	0.496507	0.053318	0.263731	-0.644798	-0.238796	-0.606680	0.740899	0.206228	-0.435591	0.467759
22663	8.320226	0.025636	5.725763	0.624482	0.160906	0.298576	-0.645855	-0.246155	-0.602623	0.736915	0.211499	-0.428506	0.478129
22664	8.460206	-0.075852	6.234398	0.668722	0.120939	0.363789	-0.646354	-0.255122	-0.601748	0.731559	0.217071	-0.421855	0.489632
22665	8.004405	-0.673715	5.994286	0.537373	0.105487	0.361501	-0.647949	-0.262090	-0.596369	0.726589	0.220981	-0.416505	0.499760
22666	7.673348	-0.830564	5.287841	0.479760	0.071408	0.345831	-0.651370	-0.266147	-0.594065	0.721557	0.224360	-0.412207	0.509021
22667	8.043039	-1.259873	5.408782	0.495055	0.009811	0.357054	-0.654034	-0.265258	-0.590227	0.715799	0.228584	-0.408529	0.518156
22668	8.170235	-1.548445	5.503429	0.602038	-0.028724	0.362789	-0.658409	-0.268960	-0.583977	0.708989	0.234529	-0.404357	0.528039
22669	8.175056	-1.532833	5.624605	0.773363	-0.059263	0.386626	-0.663843	-0.275315	-0.575674	0.700752	0.243073	-0.398736	0.539325
22670	8.132117	-1.398133	5.550033	0.885844	-0.084410	0.483899	-0.671279	-0.280353	-0.564185	0.690420	0.252505	-0.392673	0.552602
22671	8.035840	-1.240503	5.418909	0.874523	-0.141224	0.546540	-0.681094	-0.287237	-0.550225	0.678755	0.261892	-0.387605	0.566098
22672	7.918122	-1.401947	5.402381	0.844901	-0.207000	0.523760	-0.689583	-0.293810	-0.537972	0.666668	0.271608	-0.383550	0.578508
22673	8.112020	-1.518676	5.490670	0.770867	-0.234225	0.509113	-0.701007	-0.297433	-0.521708	0.654712	0.280714	-0.380442	0.589759
22674	8.185110	-1.486295	5.579031	0.726283	-0.176099	0.499822	-0.710705	-0.299626	-0.508311	0.643303	0.288475	-0.376959	0.600704
22675	8.049198	-1.422140	5.590347	0.603816	-0.106216	0.558791	-0.722764	-0.299204	-0.496681	0.632249	0.293313	-0.374248	0.611692
22676	7.901980	-1.615986	5.673312	0.493307	-0.115080	0.565192	-0.733374	-0.293500	-0.487841	0.621509	0.296724	-0.372969	0.621753
22677	7.628529	-1.787600	5.599704	0.474094	-0.119059	0.554744	-0.739499	-0.289388	-0.480244	0.610868	0.299930	-0.371813	0.631377
22678	7.676425	-1.928393	5.562696	0.455283	-0.111129	0.558332	-0.748801	-0.282295	-0.471254	0.600209	0.302736	-0.370764	0.640807
22679	7.773223	-2.003080	5.656248	0.414426	-0.149630	0.525220	-0.757844	-0.274374	-0.462250	0.589823	0.305665	-0.370408	0.649211
22680	7.948895	-1.922077	5.658185	0.418894	-0.204219	0.440462	-0.765822	-0.268362	-0.453947	0.579998	0.309993	-0.370074	0.656164
22681	8.009224	-1.589968	5.651835	0.350051	-0.164407	0.283744	-0.774075	-0.264309	-0.443321	0.572880	0.314029	-0.369139	0.661007
22682	8.044940	-1.306195	5.645365	0.217987	-0.155034	0.094852	-0.777163	-0.264718	-0.435180	0.569110	0.317900	-0.368651	0.662683
22683	7.943198	-1.239069	5.580874	0.055502	-0.101849	-0.085977	-0.779030	-0.267687	-0.430507	0.569172	0.320432	-0.368518	0.661484
22684	7.719155	-1.259501	5.626921	-0.098849	-0.021449	-0.224892	-0.777711	-0.270437	-0.429784	0.572625	0.321273	-0.368652	0.658012
22685	7.704149	-1.327466	5.638406	-0.231539	0.015791	-0.302898	-0.773727	-0.278507	-0.431021	0.578237	0.320526	-0.369532	0.652956
22686	7.707893	-1.507900	5.708390	-0.411528	0.103620	-0.355311	-0.768925	-0.281260	-0.438188	0.586255	0.317048	-0.371437	0.646390
22687	7.731542	-1.647689	5.599317	-0.510916	0.174612	-0.428944	-0.762281	-0.280667	-0.447269	0.596320	0.311805	-0.373202	0.638671
22688	7.748337	-1.673009	5.680892	-0.590812	0.250321	-0.480826	-0.751650	-0.284954	-0.459227	0.607946	0.305138	-0.374747	0.629966
22689	7.592613	-1.639471	5.842350	-0.621963	0.356885	-0.569429	-0.737438	-0.285970	-0.476652	0.621524	0.297099	-0.374668	0.620535
22690	8.233304	-1.422199	6.331851	-0.615308	0.298357	-0.744857	-0.722898	-0.295193	-0.498174	0.636543	0.291292	-0.374127	0.608269
22691	8.770353	-0.747283	6.125665	-0.550457	0.159170	-0.709668	-0.707538	-0.300961	-0.509147	0.649506	0.287393	-0.374559	0.596031
22692	8.732071	0.041660	5.273382	-0.462568	0.239321	-0.514407	-0.695211	-0.306222	-0.519040	0.660030	0.282376	-0.374001	0.587152
22693	8.557844	-0.204741	5.300532	-0.599154	0.142341	-0.397403	-0.685924	-0.306135	-0.529591	0.669108	0.275567	-0.376845	0.578226
22694	8.053720	-0.778327	4.877865	-0.631495	0.194048	-0.330020	-0.677031	-0.302173	-0.541899	0.677803	0.267351	-0.379725	0.570014
22695	7.873890	-0.714902	4.989459	-0.585721	0.141381	-0.228282	-0.670010	-0.290939	-0.553655	0.684572	0.259360	-0.383236	0.563226
22696	7.744079	-0.395858	5.214915	-0.465450	0.008254	-0.156665	-0.664835	-0.284995	-0.562357	0.688793	0.254100	-0.387572	0.557481
22697	8.269234	-0.436563	5.415278	-0.329134	-0.075087	-0.049924	-0.663768	-0.280804	-0.566215	0.690439	0.250662	-0.392022	0.553879
22698	8.400167	-0.538466	5.309109	-0.106970	-0.102125	0.002590	-0.665364	-0.276694	-0.565860	0.690153	0.250312	-0.394666	0.552514
22699	8.478106	-0.529247	5.292912	0.142858	-0.143486	0.063685	-0.667902	-0.277890	-0.560360	0.687605	0.253278	-0.395404	0.553810
22700	8.225074	-0.531405	5.245458	0.285099	-0.051759	0.162056	-0.673342	-0.279132	-0.553529	0.683947	0.256506	-0.393804	0.557978
22701	8.006907	-0.384019	5.257438	0.397677	-0.074532	0.223545	-0.676534	-0.282268	-0.547538	0.678809	0.260947	-0.391536	0.563759
22702	8.007734	-0.208670	5.424563	0.437418	-0.178107	0.233585	-0.680649	-0.284449	-0.541653	0.672475	0.267065	-0.390258	0.569344
22703	8.363172	-0.175599	5.450722	0.440520	-0.212536	0.195151	-0.687025	-0.289601	-0.531223	0.666227	0.273843	-0.389127	0.574223
22704	8.402117	-0.175817	5.440134	0.389085	-0.182541	0.200626	-0.692740	-0.293911	-0.521567	0.660352	0.279570	-0.388207	0.578854
22705	8.186563	-0.423792	5.422212	0.357803	-0.181611	0.267003	-0.701113	-0.295245	-0.509736	0.653851	0.284303	-0.387931	0.584089
22706	8.048911	-0.667510	5.397709	0.404968	-0.163318	0.355892	-0.707747	-0.294020	-0.502848	0.646092	0.288749	-0.387369	0.590876
22707	8.005170	-0.655117	5.408581	0.515642	-0.138210	0.425413	-0.714787	-0.296282	-0.492880	0.636996	0.293713	-0.385463	0.599489
22708	8.127512	-0.521238	5.499670	0.624406	-0.149128	0.505318	-0.723793	-0.295645	-0.484938	0.626051	0.299541	-0.382829	0.609736
22709	8.142380	-0.466047	5.546117	0.687880	-0.106564	0.543630	-0.732316	-0.293406	-0.472642	0.614442	0.305239	-0.378929	0.621049
22710	8.123396	-0.374116	5.589026	0.719092	-0.085769	0.540097	-0.741485	-0.293652	-0.460390	0.602606	0.311023	-0.374319	0.632469
22711	8.065598	-0.253192	5.674407	0.669278	-0.073775	0.472219	-0.748794	-0.293293	-0.450893	0.591911	0.316447	-0.369551	0.642599
22712	8.036952	-0.160512	5.657018	0.644705	0.002395	0.421902	-0.755178	-0.290839	-0.443065	0.582371	0.320918	-0.363896	0.652255
22713	8.046915	-0.121709	5.652497	0.645015	0.019302	0.350422	-0.758902	-0.292746	-0.436784	0.573837	0.325608	-0.357348	0.661055
22714	8.163495	-0.143112	5.741508	0.665703	0.071954	0.324364	-0.762115	-0.293698	-0.429308	0.565679	0.329968	-0.349825	0.669888
22715	8.162723	-0.260539	5.824600	0.716113	0.078401	0.332971	-0.765034	-0.297925	-0.423996	0.557090	0.334671	-0.341342	0.679067
22716	8.546285	-0.368637	6.082963	0.660013	-0.015788	0.339918	-0.767973	-0.301628	-0.416577	0.547906	0.339907	-0.334824	0.687136
22717	8.055877	-0.734990	5.348162	0.563640	0.014905	0.336753	-0.770904	-0.302964	-0.411208	0.539626	0.343623	-0.329007	0.694609
22718	8.345181	-0.829435	5.102848	0.564048	-0.007009	0.285279	-0.776081	-0.303371	-0.404887	0.531717	0.347930	-0.323212	0.701253
22719	8.471611	-0.815370	5.269618	0.629330	-0.000234	0.265066	-0.779418	-0.306253	-0.397317	0.523687	0.352926	-0.316054	0.708029
22720	8.334595	-0.929155	5.348644	0.731009	0.070139	0.296362	-0.781692	-0.307722	-0.391825	0.514730	0.357699	-0.307051	0.716118
22721	8.015179	-1.035872	5.369031	0.794986	0.041574	0.308267	-0.784250	-0.311997	-0.382453	0.504916	0.363391	-0.297269	0.724319
22722	7.801576	-0.974026	5.210198	0.793872	-0.027461	0.367347	-0.788643	-0.315174	-0.374226	0.493610	0.369592	-0.288702	0.732395
22723	7.887802	-1.214914	5.195092	0.748452	-0.132367	0.389899	-0.795294	-0.317023	-0.363860	0.481624	0.376660	-0.281787	0.739434
22724	8.313154	-1.275776	5.319992	0.700229	-0.233076	0.365404	-0.803832	-0.316888	-0.348590	0.469595	0.384768	-0.276421	0.745001
22725	8.527707	-1.195578	5.364604	0.604165	-0.222418	0.395397	-0.811853	-0.316898	-0.332279	0.457844	0.391569	-0.272461	0.750212
22726	8.464742	-1.132539	5.420224	0.470107	-0.120516	0.423973	-0.819595	-0.312172	-0.320071	0.447132	0.395368	-0.269836	0.755609
22727	8.104629	-1.124739	5.433496	0.379887	-0.094821	0.396340	-0.825711	-0.305554	-0.314653	0.437657	0.398067	-0.268028	0.760368
22728	7.759247	-1.111245	5.359343	0.258207	-0.090846	0.323381	-0.831434	-0.299348	-0.308984	0.430212	0.399990	-0.267490	0.763790
22729	7.718316	-1.430370	5.493758	0.192320	-0.113034	0.320049	-0.836635	-0.292866	-0.302919	0.423214	0.401652	-0.268061	0.766622
22730	7.833741	-1.662328	5.526530	0.160079	-0.161231	0.287775	-0.841973	-0.284456	-0.297078	0.416670	0.403955	-0.269303	0.768558
22731	8.052334	-1.736853	5.510735	0.179597	-0.232687	0.264006	-0.846802	-0.278005	-0.288265	0.409925	0.407566	-0.270618	0.769817
22732	8.195327	-1.435941	5.407600	0.150520	-0.233226	0.203894	-0.851373	-0.273914	-0.277796	0.404318	0.411307	-0.271895	0.770342
22733	8.245811	-1.148421	5.270092	0.094046	-0.163292	0.123113	-0.855145	-0.269938	-0.268515	0.400778	0.413866	-0.272797	0.770502
22734	8.268602	-0.997920	5.252338	0.022208	-0.060382	-0.043871	-0.856084	-0.271639	-0.265396	0.400963	0.415247	-0.272597	0.769733
22735	8.146346	-1.089664	5.302282	-0.113290	0.023498	-0.192403	-0.855956	-0.273444	-0.264122	0.405013	0.414964	-0.272571	0.767773
22736	7.967554	-1.275805	5.371558	-0.244678	0.165435	-0.260533	-0.851947	-0.277874	-0.270006	0.411949	0.411884	-0.272835	0.765644
22737	7.898167	-1.477527	5.447770	-0.354337	0.212666	-0.319382	-0.847913	-0.282957	-0.278655	0.420913	0.407340	-0.273891	0.762818
22738	7.941814	-1.456347	5.694035	-0.397556	0.315704	-0.404438	-0.839632	-0.289320	-0.291686	0.432033	0.401392	-0.274001	0.759708
22739	8.001284	-1.230999	5.904100	-0.421559	0.376155	-0.458289	-0.829201	-0.297805	-0.309493	0.444407	0.394376	-0.273483	0.756424
22740	8.119926	-0.879511	6.075854	-0.401234	0.312807	-0.442844	-0.818646	-0.306576	-0.326259	0.455965	0.388495	-0.273281	0.752652
22741	8.870475	-0.701174	6.048949	-0.397498	0.153869	-0.354238	-0.809731	-0.313386	-0.336157	0.465212	0.384323	-0.275124	0.748452
22742	8.906754	-0.419046	5.531550	-0.324315	0.166136	-0.173887	-0.804384	-0.316656	-0.345567	0.471232	0.379792	-0.277115	0.746261
22743	8.344050	-1.048949	4.978685	-0.364210	0.258076	0.001787	-0.801162	-0.315551	-0.354220	0.475384	0.372361	-0.280177	0.746229
22744	7.684780	-1.078655	4.664196	-0.160687	0.255808	0.058654	-0.798463	-0.308767	-0.365902	0.477152	0.366709	-0.280602	0.747739
22745	7.783736	-0.311370	5.006971	-0.055547	0.142327	0.108555	-0.796054	-0.306044	-0.372419	0.476724	0.363339	-0.280942	0.749527
22746	8.480248	-0.141847	5.380702	0.029573	0.017812	0.189167	-0.797900	-0.303716	-0.372884	0.473797	0.362316	-0.281732	0.751579
22747	8.681434	-0.651181	5.625460	0.270640	0.073443	0.194814	-0.796592	-0.299697	-0.373863	0.469305	0.362604	-0.278446	0.755473
22748	8.344769	-0.794213	5.650570	0.464766	0.043961	0.308393	-0.798725	-0.300319	-0.369927	0.461520	0.364590	-0.273261	0.761185
22749	7.689163	-0.582823	5.482285	0.578547	0.019314	0.385497	-0.803262	-0.297976	-0.362770	0.451492	0.367440	-0.267131	0.767974
22750	7.533463	-0.191087	5.300177	0.695365	-0.037360	0.383184	-0.809920	-0.295126	-0.353753	0.440266	0.372229	-0.259599	0.774739
22751	7.924432	0.128634	5.499086	0.779456	-0.172010	0.344206	-0.816874	-0.295657	-0.339032	0.428185	0.379884	-0.251605	0.780411
22752	8.275137	0.229589	5.756342	0.749764	-0.223230	0.277902	-0.820000	-0.299310	-0.324795	0.417008	0.388364	-0.243924	0.784716
22753	8.369793	0.210448	5.877369	0.638211	-0.216442	0.232907	-0.825516	-0.302609	-0.307780	0.407332	0.395902	-0.237507	0.787993
22754	7.982923	0.174923	5.658199	0.505504	-0.206302	0.322235	-0.831805	-0.302428	-0.294361	0.397273	0.401738	-0.233782	0.791281
22755	7.794237	-0.074634	5.542782	0.385186	-0.240986	0.364351	-0.838259	-0.296483	-0.279517	0.387308	0.406885	-0.232496	0.793966
22756	7.842235	-0.191505	5.537589	0.403449	-0.219424	0.319021	-0.845204	-0.292844	-0.267860	0.377949	0.412016	-0.230398	0.796439
22757	8.193587	-0.038593	5.485645	0.420247	-0.191136	0.286817	-0.851099	-0.288089	-0.256451	0.369075	0.416900	-0.227461	0.798899
22758	8.272305	0.115654	5.524763	0.416344	-0.104105	0.308006	-0.854351	-0.283010	-0.246889	0.360220	0.420244	-0.224158	0.802116
22759	8.082980	0.213537	5.600748	0.375547	-0.062035	0.321290	-0.858896	-0.278739	-0.239694	0.351694	0.422501	-0.221198	0.805528
22760	8.029356	0.222329	5.725597	0.324985	-0.043723	0.293569	-0.863977	-0.270336	-0.233068	0.344041	0.424209	-0.218765	0.808594
22761	7.965991	0.185200	5.619996	0.261137	-0.027879	0.211801	-0.867033	-0.266399	-0.231002	0.338373	0.425537	-0.216412	0.810918
22762	8.033809	0.131160	5.624923	0.181097	0.062909	0.146016	-0.866928	-0.261592	-0.229991	0.334764	0.425138	-0.214311	0.813180
22763	7.866673	0.275186	5.681682	0.160402	0.075369	0.144327	-0.869023	-0.259937	-0.231778	0.331496	0.424378	-0.212268	0.815448
22764	7.956930	0.320147	5.716556	0.165397	0.138814	0.107867	-0.868353	-0.256587	-0.234862	0.328950	0.422781	-0.209585	0.817999
22765	8.151044	0.276624	5.989901	0.170482	0.172201	0.088795	-0.866863	-0.258720	-0.239241	0.326921	0.420721	-0.206210	0.820727
22766	8.215027	0.039620	6.299816	0.136855	0.209333	0.073335	-0.865907	-0.258100	-0.243954	0.325457	0.417905	-0.203231	0.823486
22767	8.274075	-0.234732	6.478564	0.046141	0.086305	0.048867	-0.864443	-0.257366	-0.246441	0.324779	0.416582	-0.202085	0.824706
22768	8.054958	-0.417714	5.633570	-0.086029	0.119215	0.031006	-0.864550	-0.256912	-0.249708	0.325496	0.413964	-0.203009	0.825514
22769	8.187214	-0.374102	5.098452	-0.090663	0.053947	-0.032830	-0.862550	-0.256295	-0.253380	0.327165	0.412629	-0.203657	0.825363
22770	8.185981	-0.578498	5.143996	-0.048556	0.121843	-0.037972	-0.859626	-0.256077	-0.257460	0.328718	0.410487	-0.203370	0.825885
22771	7.897243	-0.855149	5.141885	-0.025958	0.128751	-0.039778	-0.857472	-0.259164	-0.262125	0.330254	0.408383	-0.202427	0.826546
22772	7.714834	-1.272759	5.072357	0.008128	0.095545	-0.053041	-0.857441	-0.258976	-0.266053	0.331482	0.407105	-0.201250	0.826973
22773	8.119990	-1.466566	5.161933	0.001532	-0.008621	0.006952	-0.856889	-0.260453	-0.268577	0.331433	0.407274	-0.201199	0.826921
22774	8.852315	-1.418587	5.523420	-0.048156	-0.061683	0.054160	-0.857570	-0.258558	-0.266569	0.330715	0.407789	-0.202869	0.826547
22775	8.821391	-1.250949	5.754122	-0.049625	0.043275	0.099800	-0.859521	-0.256328	-0.270180	0.329731	0.406400	-0.204132	0.827313
22776	8.345463	-1.063065	5.816217	-0.043646	0.109400	0.068476	-0.859767	-0.255750	-0.272527	0.329432	0.404055	-0.204712	0.828436
22777	7.655321	-0.924652	5.688852	-0.077028	0.161098	-0.018629	-0.857112	-0.252775	-0.277075	0.331097	0.401011	-0.204710	0.829252
22778	7.136045	-1.099340	5.645092	-0.211696	0.125656	-0.077713	-0.857973	-0.253800	-0.283774	0.334623	0.397872	-0.206785	0.828833
22779	7.119303	-1.449870	5.747025	-0.273276	-0.063377	-0.085013	-0.855848	-0.252221	-0.287166	0.338001	0.397475	-0.211018	0.826583
22780	7.569589	-1.824295	5.891098	-0.239190	-0.156449	-0.029442	-0.856119	-0.251405	-0.286623	0.339762	0.398594	-0.215819	0.824079
22781	7.909796	-1.911808	5.857780	-0.058713	-0.242499	0.119878	-0.857627	-0.249300	-0.280017	0.337238	0.401684	-0.219396	0.822670
22782	8.101641	-1.565938	5.821954	0.117047	-0.273014	0.192542	-0.861679	-0.241615	-0.270267	0.331964	0.406141	-0.220881	0.822229
22783	8.162544	-1.152699	5.722314	0.194549	-0.215366	0.159299	-0.865449	-0.238743	-0.260746	0.326830	0.410272	-0.220429	0.822357
22784	7.980259	-0.715404	5.611687	0.195647	-0.116761	0.012961	-0.866684	-0.238560	-0.254442	0.324527	0.413443	-0.218102	0.822301
22785	7.717838	-0.624701	5.735261	0.061716	-0.064465	-0.126110	-0.866843	-0.242482	-0.249275	0.325842	0.415457	-0.216473	0.821195
22786	7.579798	-0.924852	5.765654	-0.100103	0.034497	-0.223913	-0.864849	-0.247692	-0.249523	0.330522	0.415238	-0.216049	0.819546
22787	7.554358	-1.077335	5.965037	-0.223506	0.067640	-0.271419	-0.861646	-0.253818	-0.252551	0.337145	0.413791	-0.217013	0.817322
22788	7.573244	-1.147214	6.123412	-0.260902	0.106157	-0.260722	-0.857105	-0.257263	-0.259730	0.344045	0.411450	-0.218419	0.815251
22789	7.486422	-1.010630	6.132204	-0.285239	0.115251	-0.269376	-0.852695	-0.263478	-0.265652	0.351309	0.408712	-0.220059	0.813087
22790	7.409552	-0.839936	6.121882	-0.331024	0.150564	-0.321507	-0.847885	-0.267189	-0.273363	0.359916	0.405367	-0.221767	0.810529
22791	7.682100	-0.819112	6.222420	-0.394457	0.183548	-0.390096	-0.840551	-0.273463	-0.283240	0.370263	0.401164	-0.223659	0.807434
22792	7.928634	-0.685412	6.233156	-0.432682	0.214701	-0.410806	-0.833091	-0.279055	-0.292579	0.381323	0.396332	-0.225764	0.804080
22793	8.675109	-0.733617	6.500938	-0.508907	0.185220	-0.403566	-0.825879	-0.283239	-0.304511	0.392685	0.391154	-0.229311	0.800133
22794	9.040163	-0.740763	6.424608	-0.523996	0.123271	-0.353922	-0.817639	-0.286895	-0.313818	0.403006	0.386690	-0.233964	0.795813
22795	8.389416	-0.690243	5.433103	-0.560954	0.217333	-0.194912	-0.812267	-0.287772	-0.327375	0.411457	0.379506	-0.239629	0.793257
22796	7.589518	-1.101897	4.864611	-0.673776	0.272235	-0.171834	-0.807431	-0.283685	-0.341879	0.420581	0.370456	-0.246772	0.790555
22797	6.855334	-1.018191	4.669689	-0.584758	0.286532	-0.218407	-0.801563	-0.277817	-0.354913	0.429747	0.361986	-0.252021	0.787889
22798	7.222217	-0.599514	5.158696	-0.406593	0.075720	-0.187234	-0.796615	-0.274590	-0.366682	0.436027	0.358259	-0.256437	0.784711
22799	8.705957	-0.557752	5.938570	-0.164677	-0.020401	-0.062374	-0.793051	-0.272730	-0.369423	0.438083	0.357428	-0.258811	0.783163
22800	9.155259	-1.060754	6.296329	0.188710	-0.011446	0.120793	-0.795020	-0.270945	-0.370554	0.434812	0.358660	-0.256848	0.785068
22801	8.512013	-1.260754	6.003258	0.514304	0.014517	0.368429	-0.796249	-0.268535	-0.366040	0.425373	0.360973	-0.251354	0.790935
22802	7.602620	-1.210123	5.642422	0.732479	0.043726	0.527349	-0.799993	-0.266732	-0.359162	0.411935	0.363830	-0.243195	0.799246
22803	6.925886	-0.445057	5.470401	0.867131	-0.044448	0.529136	-0.804689	-0.262217	-0.349601	0.396866	0.369029	-0.233587	0.807312
22804	7.600395	0.109217	5.750844	0.905559	-0.219490	0.518982	-0.811668	-0.258769	-0.333753	0.380733	0.377279	-0.224519	0.813815
22805	7.941738	0.243565	5.848988	0.909537	-0.300643	0.346945	-0.819840	-0.257842	-0.315456	0.366816	0.387484	-0.214620	0.818071
22806	8.253769	0.356449	5.935396	0.760237	-0.320721	0.250540	-0.824729	-0.257580	-0.296410	0.355426	0.397207	-0.206470	0.820530
22807	8.012136	0.206948	5.812943	0.602825	-0.269560	0.297351	-0.830772	-0.256732	-0.281145	0.344649	0.404695	-0.200838	0.822862
22808	7.818724	-0.022887	5.673703	0.388464	-0.263804	0.367765	-0.838795	-0.251343	-0.267086	0.334408	0.410240	-0.199253	0.824726
22809	7.824924	-0.216914	5.653849	0.354786	-0.181439	0.368119	-0.844571	-0.241897	-0.256372	0.324734	0.414171	-0.197609	0.827019
22810	7.881778	-0.057551	5.686281	0.359558	-0.186495	0.354127	-0.850582	-0.234209	-0.248312	0.315177	0.418201	-0.195818	0.829112
22811	7.953334	0.121026	5.725911	0.361326	-0.103851	0.321203	-0.854997	-0.225647	-0.242867	0.306474	0.420985	-0.193113	0.831596
22812	7.849666	0.310023	5.837533	0.260524	-0.049873	0.274513	-0.859158	-0.218896	-0.235495	0.299544	0.422374	-0.191411	0.833808
22813	7.863136	0.147801	6.009245	0.144902	-0.018557	0.227858	-0.863406	-0.213324	-0.232995	0.294539	0.422732	-0.190932	0.835518
22814	7.877157	0.064203	6.094897	0.043953	-0.025416	0.159236	-0.865140	-0.208532	-0.232232	0.291440	0.422840	-0.191714	0.836370
22815	7.750123	-0.028966	6.057765	0.008016	0.069717	0.130816	-0.866853	-0.203430	-0.234085	0.289567	0.421262	-0.192138	0.837718
22816	7.784502	0.035663	6.113580	-0.003976	0.094343	0.125687	-0.869210	-0.199701	-0.236878	0.287887	0.419209	-0.192736	0.839189
22817	7.944620	-0.025283	6.232500	-0.042844	0.086414	0.090919	-0.869727	-0.194428	-0.240440	0.287191	0.417193	-0.193532	0.840248
22818	7.792996	-0.187241	6.069049	-0.125557	0.138893	0.075601	-0.871693	-0.189036	-0.243727	0.287533	0.413878	-0.195493	0.841316
22819	8.351182	-0.416996	6.217532	-0.268992	0.087422	0.020161	-0.872469	-0.183344	-0.247935	0.289909	0.410802	-0.199464	0.841076
22820	8.167529	-0.697206	5.796480	-0.310746	0.101758	-0.082606	-0.870453	-0.181040	-0.254326	0.294280	0.407644	-0.203437	0.840142
22821	8.175517	-0.649522	5.428939	-0.297191	0.154283	-0.197642	-0.870526	-0.181781	-0.261157	0.300794	0.404135	-0.205691	0.838981
22822	8.393166	-0.861451	5.546801	-0.263078	0.169283	-0.227298	-0.868478	-0.186075	-0.268465	0.307449	0.400671	-0.207263	0.837842
22823	8.094862	-1.134151	5.414217	-0.246196	0.185691	-0.218597	-0.865775	-0.189534	-0.275894	0.313984	0.397000	-0.208298	0.836909
22824	7.698977	-1.477247	5.137608	-0.230196	0.202415	-0.173267	-0.864653	-0.191769	-0.283417	0.319575	0.392915	-0.209519	0.836416
22825	7.498326	-1.688086	5.042390	-0.248344	0.062475	-0.152687	-0.862226	-0.193312	-0.290150	0.324446	0.390986	-0.211937	0.834834
22826	8.215247	-1.794454	5.324554	-0.243840	-0.053488	-0.130226	-0.862193	-0.194229	-0.293839	0.328326	0.390877	-0.215357	0.832490
22827	8.680326	-1.680611	5.644727	-0.285716	-0.035484	-0.152668	-0.862606	-0.194263	-0.291477	0.333021	0.390332	-0.219080	0.829905
22828	8.788579	-1.468361	5.683989	-0.245306	0.041101	-0.154318	-0.861273	-0.196437	-0.292709	0.337693	0.388722	-0.221688	0.828078
22829	8.133471	-1.151281	5.616470	-0.233861	0.105040	-0.210130	-0.861494	-0.199699	-0.296311	0.343513	0.386437	-0.223177	0.826352
22830	7.369573	-1.143314	5.488952	-0.286635	0.129727	-0.186476	-0.860009	-0.203363	-0.299409	0.349399	0.383183	-0.225594	0.824742
22831	7.110049	-1.390208	5.627024	-0.388900	-0.035130	-0.206721	-0.857717	-0.204774	-0.305745	0.355672	0.382062	-0.230641	0.821176
22832	7.507343	-1.683350	5.705682	-0.380489	-0.110806	-0.185933	-0.857050	-0.205444	-0.306681	0.361136	0.382052	-0.236272	0.817185
22833	7.880457	-1.949594	5.785282	-0.330421	-0.174149	-0.084118	-0.858133	-0.204120	-0.303370	0.364236	0.382984	-0.242301	0.813600
22834	8.063378	-1.894387	5.699518	-0.173203	-0.218900	0.012139	-0.861345	-0.201193	-0.297783	0.364318	0.385255	-0.246824	0.811128
22835	8.028636	-1.609011	5.602690	-0.067356	-0.230602	0.039673	-0.865115	-0.196660	-0.289016	0.363066	0.388386	-0.249953	0.809236
22836	8.040537	-1.255906	5.491220	0.014634	-0.158349	-0.032794	-0.867016	-0.196080	-0.281912	0.362686	0.391260	-0.250619	0.807815
22837	8.075539	-1.091320	5.507282	-0.054621	-0.082525	-0.148399	-0.867157	-0.197481	-0.280104	0.365110	0.393023	-0.250992	0.805749
22838	7.894941	-1.159056	5.626711	-0.128722	-0.024441	-0.243986	-0.866884	-0.202449	-0.279024	0.369920	0.393740	-0.251331	0.803095
22839	7.747651	-1.367356	5.699787	-0.175265	0.046307	-0.273307	-0.864744	-0.207913	-0.280852	0.375929	0.393135	-0.251699	0.800481
22840	7.727546	-1.446618	5.858928	-0.198998	0.056688	-0.257501	-0.861919	-0.216649	-0.284715	0.381897	0.392059	-0.252441	0.797946
22841	7.737731	-1.350637	5.952068	-0.171877	0.070280	-0.247082	-0.859765	-0.222920	-0.288000	0.387547	0.390905	-0.252759	0.795685
22842	7.758279	-1.170780	5.915413	-0.195662	0.091898	-0.274879	-0.855529	-0.225049	-0.290563	0.393890	0.389352	-0.253009	0.793248
22843	7.615476	-1.052237	5.842919	-0.192320	0.128967	-0.295753	-0.853356	-0.231290	-0.296208	0.400735	0.387293	-0.252781	0.790897
22844	7.661466	-1.077853	5.928658	-0.235817	0.157658	-0.321702	-0.849355	-0.236146	-0.301051	0.408417	0.384567	-0.252751	0.788303
22845	7.952787	-1.141736	6.211574	-0.256789	0.110981	-0.349631	-0.842172	-0.243424	-0.307932	0.416463	0.382462	-0.253237	0.784953
22846	7.750192	-0.902749	5.829829	-0.316814	0.186224	-0.321390	-0.835781	-0.247943	-0.315801	0.424861	0.378548	-0.254205	0.782032
22847	8.151117	-0.934422	6.188152	-0.348481	0.111000	-0.310976	-0.832047	-0.250594	-0.320992	0.432922	0.375392	-0.256389	0.778411
22848	8.186926	-0.693422	5.878410	-0.357038	0.082837	-0.291863	-0.826209	-0.254885	-0.325576	0.440551	0.372531	-0.259041	0.774618
22849	8.400081	-0.465773	5.760505	-0.469962	0.051055	-0.221835	-0.822749	-0.255892	-0.330340	0.447744	0.368721	-0.264248	0.770548
22850	8.185955	-0.537404	5.379447	-0.587059	0.063633	-0.288651	-0.819793	-0.255763	-0.338223	0.456817	0.364016	-0.270588	0.765240
22851	7.801986	-0.495100	5.144369	-0.712024	0.057630	-0.388680	-0.813955	-0.255899	-0.344691	0.468212	0.358706	-0.278142	0.758120
22852	7.632633	-0.349051	5.019610	-0.793366	0.040318	-0.462676	-0.809002	-0.257789	-0.354726	0.481041	0.353226	-0.286433	0.749525
22853	7.899229	-0.503646	5.183163	-0.753533	-0.005902	-0.439314	-0.805399	-0.257945	-0.361308	0.492854	0.348579	-0.294686	0.740775
22854	8.075976	-0.664955	5.145307	-0.586609	-0.071322	-0.366672	-0.800105	-0.257561	-0.365796	0.501871	0.346033	-0.301496	0.733135
22855	8.648259	-0.546135	5.371065	-0.316934	-0.171773	-0.237699	-0.798766	-0.261110	-0.367186	0.506504	0.346876	-0.306268	0.727551
22856	8.979957	-0.422371	5.336109	-0.162449	-0.177930	-0.046232	-0.799299	-0.262512	-0.365637	0.507227	0.348127	-0.310138	0.724805
22857	8.692554	-0.523533	5.048332	0.031981	-0.131902	0.046627	-0.801447	-0.261495	-0.360621	0.505516	0.350203	-0.311403	0.724458
22858	8.352958	-0.336169	5.051580	0.160841	-0.104489	0.079402	-0.804384	-0.260348	-0.355596	0.502573	0.352887	-0.310696	0.725506
22859	8.242167	-0.143162	5.025411	0.207092	-0.075472	0.049655	-0.806664	-0.261134	-0.349697	0.499933	0.355916	-0.308853	0.726637
22860	8.286814	-0.009325	4.960910	0.275929	-0.047624	0.025103	-0.807199	-0.265309	-0.346629	0.497307	0.359241	-0.305514	0.728212
22861	8.488941	0.052490	5.141139	0.333588	-0.027510	0.045953	-0.808935	-0.268415	-0.341959	0.494089	0.362873	-0.301290	0.730358
22862	8.768656	0.085785	5.425706	0.399432	-0.003175	0.122631	-0.809073	-0.272720	-0.339160	0.489379	0.366146	-0.296393	0.733892
22863	8.572992	-0.107893	5.311246	0.329331	0.034319	0.215390	-0.810163	-0.272099	-0.334683	0.484031	0.367809	-0.292812	0.738032
22864	8.428167	-0.338880	5.238665	0.280491	0.025666	0.234698	-0.812678	-0.269381	-0.333825	0.478659	0.368792	-0.290167	0.742079
22865	8.103483	-0.506710	5.301887	0.231500	0.042447	0.197349	-0.815061	-0.266522	-0.333096	0.474299	0.369469	-0.287794	0.745458
22866	8.220241	-0.448376	5.643843	0.232801	0.004572	0.158001	-0.816925	-0.264638	-0.331079	0.470261	0.370725	-0.285468	0.748282
22867	8.093619	-0.475697	5.578583	0.236994	-0.002351	0.154463	-0.817468	-0.264254	-0.329232	0.466217	0.372340	-0.283090	0.750909
22868	7.986614	-0.506378	5.362702	0.273447	-0.037227	0.136797	-0.820006	-0.263788	-0.324486	0.461927	0.374698	-0.280370	0.753404
22869	7.932980	-0.539028	5.283573	0.219422	-0.091021	0.140286	-0.823456	-0.265257	-0.319902	0.457700	0.377543	-0.278954	0.755087
22870	8.121663	-0.714069	5.380838	0.171177	-0.126024	0.161310	-0.826261	-0.263970	-0.315007	0.453284	0.380138	-0.278762	0.756518
22871	8.056883	-0.966476	5.427167	0.177819	-0.090149	0.207639	-0.829738	-0.260772	-0.309282	0.448325	0.382179	-0.278474	0.758549
22872	7.964458	-0.992880	5.252172	0.265871	-0.115328	0.213403	-0.833081	-0.259508	-0.302941	0.442422	0.385145	-0.277123	0.761005
22873	7.896100	-1.028849	5.265345	0.317667	-0.122243	0.291729	-0.835779	-0.257010	-0.295663	0.434877	0.388398	-0.275630	0.764236
22874	7.915413	-1.080962	5.133408	0.367049	-0.160307	0.352542	-0.842954	-0.251383	-0.288946	0.425754	0.392106	-0.274163	0.767998
22875	8.177948	-1.108595	5.233487	0.369506	-0.167131	0.389195	-0.847263	-0.243413	-0.280107	0.415964	0.395862	-0.272986	0.771846
22876	8.483834	-1.205081	5.380009	0.357610	-0.140007	0.385877	-0.852488	-0.236554	-0.271282	0.406410	0.398901	-0.271693	0.775817
22877	8.649027	-1.218197	5.560025	0.302377	-0.062260	0.354886	-0.857036	-0.227855	-0.265835	0.398157	0.400567	-0.270379	0.779687
22878	8.409893	-1.328063	5.583354	0.245477	0.056111	0.305643	-0.860365	-0.221030	-0.263710	0.391734	0.400016	-0.268565	0.783839
22879	7.971230	-1.436213	5.606476	0.167777	0.137318	0.191778	-0.861412	-0.216184	-0.266621	0.388135	0.398302	-0.266446	0.787219
22880	7.843677	-1.612298	5.604494	0.093486	0.172685	0.096145	-0.863093	-0.216020	-0.270014	0.386808	0.395829	-0.264416	0.789800
22881	7.787217	-1.696801	5.607017	0.039264	0.174920	-0.013595	-0.861070	-0.215643	-0.276443	0.387644	0.393564	-0.262402	0.791192
22882	8.143645	-1.867803	5.867533	-0.003213	0.184673	-0.063958	-0.857871	-0.216235	-0.281590	0.389656	0.390988	-0.260531	0.792099
22883	7.990986	-1.736540	5.969779	-0.017487	0.236178	-0.105676	-0.854914	-0.218597	-0.288474	0.392690	0.387745	-0.258224	0.792949
22884	7.874626	-1.648786	6.026985	-0.010701	0.287288	-0.133489	-0.851412	-0.223280	-0.296588	0.396351	0.383832	-0.255101	0.794042
22885	7.668365	-1.542972	6.057469	-0.025252	0.324954	-0.182229	-0.845778	-0.227065	-0.308631	0.401078	0.379444	-0.251615	0.794889
22886	7.571508	-1.448152	6.119167	-0.104862	0.347872	-0.156661	-0.840942	-0.232535	-0.318736	0.406063	0.373902	-0.249289	0.795717
22887	7.649502	-1.374131	6.389604	-0.222749	0.368115	-0.062049	-0.835324	-0.231913	-0.330823	0.410526	0.366550	-0.249469	0.796790
22888	7.640270	-1.272920	6.463896	-0.281435	0.320057	-0.034986	-0.829186	-0.228663	-0.343518	0.414684	0.359355	-0.251054	0.797417
22889	7.430800	-1.300621	6.497396	-0.217298	0.191848	0.030725	-0.825180	-0.224924	-0.352911	0.416703	0.354324	-0.253238	0.797924
22890	6.998983	-1.142350	6.129482	-0.113694	0.113842	0.061516	-0.824352	-0.220700	-0.359649	0.417098	0.351288	-0.254553	0.798642
22891	6.816620	-1.194669	5.733437	0.004127	-0.013241	0.090442	-0.825156	-0.217961	-0.359065	0.415549	0.351049	-0.255319	0.799309
22892	7.315317	-1.195520	5.862340	0.047244	-0.116890	0.095335	-0.825977	-0.214557	-0.356632	0.413044	0.352879	-0.256196	0.799522
22893	7.846479	-1.053392	5.987686	0.036980	-0.142852	0.076170	-0.827615	-0.212313	-0.350284	0.410824	0.355061	-0.257408	0.799310
22894	8.080708	-0.946152	5.986223	0.006586	-0.107387	0.055450	-0.830282	-0.208935	-0.347315	0.409189	0.356634	-0.258528	0.799087
22895	7.910118	-0.983858	6.016262	-0.069533	-0.020437	0.012284	-0.830834	-0.205381	-0.345668	0.409380	0.356330	-0.259973	0.798656
22896	7.725006	-1.020721	5.981272	-0.096311	0.045619	-0.057256	-0.831343	-0.205082	-0.347886	0.411033	0.355211	-0.260662	0.798080
22897	7.686102	-1.010930	6.004102	-0.127582	0.051037	-0.106003	-0.829229	-0.204351	-0.349591	0.413898	0.353907	-0.261593	0.796873
22898	7.605906	-0.995512	5.989224	-0.140682	0.045102	-0.109485	-0.828141	-0.208162	-0.352296	0.416744	0.352677	-0.262644	0.795589
22899	7.486686	-0.994386	5.979888	-0.145382	-0.016158	-0.099197	-0.828134	-0.207598	-0.353333	0.419270	0.352254	-0.264447	0.793850
22900	7.657183	-0.971322	5.956908	-0.143529	-0.057917	-0.113253	-0.825769	-0.208961	-0.352591	0.421650	0.352648	-0.266374	0.791767
22901	7.879116	-0.883557	5.969980	-0.142681	-0.053820	-0.153342	-0.825743	-0.211691	-0.354480	0.424809	0.353134	-0.268048	0.789293
22902	7.959447	-0.881638	5.953624	-0.161737	-0.027255	-0.167155	-0.825220	-0.213352	-0.353337	0.428364	0.353148	-0.269631	0.786822
22903	7.866908	-0.899910	5.921603	-0.201484	0.006530	-0.182657	-0.824158	-0.213464	-0.354527	0.432712	0.352336	-0.271486	0.784165
22904	7.798624	-0.928305	5.908248	-0.209022	-0.005237	-0.206227	-0.823327	-0.218376	-0.357513	0.437337	0.351779	-0.273346	0.781198
22905	7.730446	-0.937338	5.900010	-0.203979	-0.010427	-0.210627	-0.821977	-0.220800	-0.360717	0.442025	0.351347	-0.275161	0.778110
22906	7.762218	-0.904159	5.948174	-0.190127	-0.014096	-0.207187	-0.819594	-0.223245	-0.361569	0.446475	0.351069	-0.276790	0.775112
22907	7.837730	-0.894866	5.927192	-0.202536	-0.023470	-0.216762	-0.817865	-0.224858	-0.363317	0.451152	0.350865	-0.278625	0.771831
22908	7.881884	-0.834531	5.924609	-0.199227	-0.019005	-0.224609	-0.817309	-0.227576	-0.365734	0.455885	0.350652	-0.280299	0.768534
22909	7.921381	-0.763006	5.791544	-0.214778	-0.017129	-0.224561	-0.815038	-0.232761	-0.367688	0.460776	0.350265	-0.282180	0.765098
22910	7.945566	-0.805931	5.703208	-0.226090	0.021112	-0.206966	-0.813680	-0.236557	-0.371312	0.465639	0.349058	-0.284008	0.762023
22911	7.911665	-0.767351	5.752966	-0.205037	0.038315	-0.200010	-0.812051	-0.239231	-0.376358	0.470369	0.347763	-0.285373	0.759194
22912	7.871966	-0.891281	5.795702	-0.186848	0.090335	-0.184207	-0.810830	-0.241100	-0.380073	0.474968	0.345720	-0.286090	0.756991
22913	7.827368	-1.008583	5.901599	-0.096964	0.084379	-0.182736	-0.808671	-0.242654	-0.386149	0.478925	0.344633	-0.285486	0.755220
22914	7.808196	-0.941375	5.985322	-0.038814	0.105961	-0.140985	-0.810154	-0.246676	-0.395918	0.481933	0.343498	-0.284107	0.754342
22915	7.499117	-0.916241	6.147782	0.021923	0.031429	-0.096065	-0.810353	-0.249765	-0.402269	0.483454	0.343838	-0.282802	0.753704
22916	7.740651	-0.806716	6.153448	0.041548	-0.025613	-0.040434	-0.814378	-0.253467	-0.406638	0.483657	0.344883	-0.282174	0.753332
22917	6.970566	-0.905157	6.654092	0.076842	-0.158776	-0.027064	-0.819231	-0.254884	-0.407287	0.482690	0.348200	-0.282330	0.752368
