# Supplementary material for: Identification of Haptic Based Guiding Using Hard Reins
Source: PLoS One. 2015 Jul 22;10(7):e0132020. doi: 10.1371/journal.pone.0132020 (PMC4511788; doi:10.1371/journal.pone.0132020)
Supplement: S2 File — (ZIP) [file pone.0132020.s002.zip › MotionData2/Subject10/T10/fh10.txt]

// Start Time: 0
// Sample rate: 25.0Hz
// Scenario: 4.9
// Firmware Version: 2.6.1
Counter	Acc_X	Acc_Y	Acc_Z	Gyr_X	Gyr_Y	Gyr_Z	Mag_X	Mag_Y	Mag_Z	Quat_w	Quat_x	Quat_y	Quat_z
22103	-1.952426	-1.212565	9.580945	0.002915	0.007323	0.000253	-0.023595	0.253876	-0.646305	-0.446990	-0.063579	-0.102614	0.886356
22104	-1.971572	-1.188394	9.571776	0.002923	0.005585	-0.001505	-0.023325	0.252239	-0.646453	-0.446932	-0.063626	-0.102570	0.886388
22105	-1.969350	-1.214911	9.557034	-0.007780	0.023964	-0.003284	-0.023706	0.250879	-0.647105	-0.446833	-0.063890	-0.102843	0.886387
22106	-1.972127	-1.265410	9.551671	-0.005992	0.017846	-0.005065	-0.023706	0.251152	-0.647617	-0.446689	-0.064069	-0.103071	0.886420
22107	-1.952779	-1.260766	9.546751	-0.014938	0.005598	-0.008704	-0.023196	0.253466	-0.648246	-0.446540	-0.063929	-0.103316	0.886477
22108	-2.001062	-1.260329	9.566398	-0.007816	-0.001403	-0.003376	-0.023724	0.254149	-0.647073	-0.446480	-0.063753	-0.103402	0.886510
22109	-2.006034	-1.281789	9.614255	-0.007796	0.012593	-0.005092	-0.022415	0.254007	-0.649154	-0.446371	-0.063807	-0.103580	0.886540
22110	-2.001009	-1.253100	9.571286	0.005576	0.013449	0.007351	-0.023462	0.254148	-0.647592	-0.446446	-0.064036	-0.103548	0.886489
22111	-1.976686	-1.226952	9.532928	0.019866	0.014312	0.014506	-0.024240	0.253335	-0.647330	-0.446645	-0.064407	-0.103226	0.886400
22112	-1.979107	-1.227021	9.504111	0.044925	0.002086	0.010240	-0.023587	0.252786	-0.647088	-0.446744	-0.064792	-0.102391	0.886418
22113	-1.981296	-1.197909	9.581363	0.011862	0.006459	0.000327	-0.021750	0.250869	-0.648164	-0.446719	-0.064921	-0.102158	0.886449
22114	-1.991410	-1.262670	9.611946	0.004658	0.006434	0.009075	-0.022273	0.251144	-0.647896	-0.446840	-0.065021	-0.102077	0.886390
22115	-1.995928	-1.217137	9.547626	0.011815	0.016937	0.014464	-0.022790	0.251148	-0.648790	-0.447043	-0.065362	-0.101923	0.886280
22116	-1.990700	-1.159619	9.495374	0.010030	0.014320	0.014453	-0.021490	0.251413	-0.648936	-0.447237	-0.065661	-0.101810	0.886173
22117	-2.034354	-1.187991	9.543486	0.013593	0.013445	0.016245	-0.021093	0.250321	-0.648952	-0.447477	-0.065960	-0.101590	0.886055
22118	-1.986119	-1.197797	9.605436	-0.011420	0.012562	0.005467	-0.021860	0.248145	-0.649477	-0.447530	-0.066019	-0.101852	0.885994
22119	-1.976672	-1.224591	9.518537	-0.012301	0.021323	0.007249	-0.021621	0.251004	-0.647907	-0.447628	-0.066204	-0.102174	0.885893
22120	-1.976652	-1.222157	9.528176	-0.015853	0.017837	0.000161	-0.021226	0.250730	-0.648689	-0.447595	-0.066305	-0.102570	0.885857
22121	-1.996000	-1.226786	9.537903	-0.018554	0.012586	0.001889	-0.019537	0.250857	-0.647940	-0.447624	-0.066265	-0.102932	0.885803
22122	-2.029587	-1.197560	9.572171	-0.036414	0.010854	-0.007044	-0.020067	0.252359	-0.647917	-0.447504	-0.066042	-0.103639	0.885798
22123	-2.015111	-1.197813	9.526385	-0.022114	0.016099	-0.000756	-0.020337	0.253722	-0.647127	-0.447483	-0.066027	-0.104099	0.885756
22124	-1.981523	-1.224825	9.429662	-0.013159	0.016110	0.000177	-0.020342	0.253722	-0.645840	-0.447445	-0.066121	-0.104431	0.885729
22125	-2.039221	-1.192807	9.529054	-0.040025	0.000353	-0.001816	-0.019947	0.254266	-0.647901	-0.447461	-0.065663	-0.105067	0.885679
22126	-2.019928	-1.197621	9.576894	-0.014914	0.016116	-0.011277	-0.019820	0.254674	-0.647641	-0.447219	-0.065718	-0.105445	0.885752
22127	-2.024968	-1.226501	9.557381	0.017219	0.002975	0.002123	-0.019307	0.255625	-0.646867	-0.447225	-0.065827	-0.105082	0.885785
22128	-2.058679	-1.211954	9.509777	0.009122	0.000342	0.012643	-0.019304	0.255762	-0.648024	-0.447418	-0.065867	-0.104863	0.885710
22129	-2.092356	-1.194811	9.524683	0.006462	-0.004885	0.005569	-0.020864	0.254543	-0.646725	-0.447516	-0.065749	-0.104615	0.885699
22130	-2.058782	-1.226383	9.509612	0.017209	-0.003134	0.003875	-0.020724	0.253452	-0.647768	-0.447536	-0.065783	-0.104232	0.885731
22131	-1.981856	-1.274976	9.544436	0.029727	-0.017152	0.000357	-0.020593	0.253043	-0.647259	-0.447535	-0.065645	-0.103470	0.885831
22132	-1.959922	-1.248516	9.602224	0.020770	-0.001436	0.005633	-0.020722	0.253316	-0.648285	-0.447591	-0.065743	-0.103038	0.885846
22133	-1.981072	-1.168844	9.648981	0.002838	-0.003212	0.012567	-0.021233	0.251138	-0.647526	-0.447813	-0.065632	-0.102858	0.885763
22134	-1.985763	-1.147368	9.581983	0.027896	-0.011061	0.010966	-0.022400	0.250873	-0.648283	-0.447959	-0.065636	-0.102205	0.885764
22135	-1.998297	-1.207778	9.456436	0.005605	0.005610	0.002046	-0.021239	0.252501	-0.647770	-0.447974	-0.065683	-0.102068	0.885769
22136	-1.979433	-1.270508	9.438731	-0.000675	-0.001396	0.003720	-0.021493	0.251685	-0.648418	-0.448023	-0.065586	-0.102018	0.885758
22137	-1.928961	-1.304449	9.478758	-0.000688	-0.006669	0.003677	-0.022146	0.251961	-0.648148	-0.448098	-0.065358	-0.101886	0.885752
22138	-1.938526	-1.294460	9.575078	-0.016830	-0.008453	0.008843	-0.021887	0.252505	-0.648661	-0.448264	-0.065003	-0.102051	0.885675
22139	-1.930573	-1.198063	9.660225	0.013611	0.002040	0.005594	-0.021103	0.251956	-0.648807	-0.448336	-0.065056	-0.101741	0.885670
22140	-1.884617	-1.186449	9.643141	0.070895	-0.006688	-0.001081	-0.022659	0.251283	-0.649435	-0.448210	-0.065497	-0.100382	0.885856
22141	-1.779355	-1.324250	9.676695	0.282086	-0.006645	-0.010176	-0.024443	0.245298	-0.650754	-0.447661	-0.067758	-0.095253	0.886530
22142	-1.745698	-1.341650	9.577678	0.566659	-0.021403	-0.022266	-0.023583	0.234395	-0.655896	-0.446504	-0.072329	-0.084996	0.887794
22143	-1.960951	-1.062584	9.844679	0.786725	-0.022223	-0.019668	-0.024466	0.212602	-0.666140	-0.444993	-0.078775	-0.070774	0.889251
22144	-2.111728	-0.532793	9.688661	0.786677	-0.086901	-0.020627	-0.026127	0.189178	-0.674844	-0.443408	-0.084117	-0.055989	0.890606
22145	-2.071592	-0.321573	9.654696	0.677665	-0.095613	-0.053143	-0.030387	0.165222	-0.683771	-0.441379	-0.088223	-0.043090	0.891933
22146	-1.976503	0.144292	9.668843	0.647170	-0.062477	-0.024982	-0.033108	0.143710	-0.690122	-0.439721	-0.092719	-0.030984	0.892798
22147	-1.843800	0.478918	9.330309	0.500430	-0.059020	-0.011904	-0.034564	0.127640	-0.694507	-0.438586	-0.095929	-0.021476	0.893296
22148	-1.745769	0.678093	9.437488	0.035114	-0.032993	0.005956	-0.035949	0.120836	-0.697129	-0.438558	-0.095577	-0.020498	0.893371
22149	-1.763918	0.852702	9.079190	-0.709182	0.022882	0.006070	-0.037070	0.133104	-0.693901	-0.439961	-0.089642	-0.033261	0.892913
22150	-1.929362	0.662966	9.527812	-1.260153	0.080526	-0.031220	-0.033625	0.162241	-0.683623	-0.441381	-0.079874	-0.056462	0.891972
22151	-1.247700	0.090401	9.633100	-1.499837	0.072449	-0.063280	-0.031593	0.206917	-0.666347	-0.442363	-0.067702	-0.083792	0.890343
22152	-2.233657	-1.400109	10.451129	0.248256	-0.022285	-0.073820	-0.033419	0.226546	-0.659689	-0.440798	-0.069296	-0.079234	0.891413
22153	-1.516810	-1.076201	9.670072	0.804825	-0.027462	-0.061984	-0.034697	0.204891	-0.668896	-0.438560	-0.075659	-0.064614	0.893177
22154	-1.467276	-0.894569	9.421813	0.245491	-0.032907	-0.028162	-0.036943	0.191143	-0.674792	-0.437667	-0.077114	-0.059935	0.893817
22155	-1.829511	-0.571216	9.640125	0.147875	-0.059148	-0.019986	-0.040007	0.181895	-0.677026	-0.437143	-0.077176	-0.056712	0.894278
22156	-1.737346	-0.183982	9.886493	0.181974	-0.039927	-0.040770	-0.041525	0.175772	-0.679896	-0.436115	-0.077933	-0.053124	0.894934
22157	-1.583010	-0.205025	9.690270	-0.019124	-0.034638	-0.081916	-0.042316	0.176321	-0.677818	-0.434708	-0.076903	-0.053187	0.895704
22158	-1.530845	-0.342176	9.801188	-0.012948	-0.053945	-0.072294	-0.044137	0.177149	-0.679586	-0.433464	-0.075672	-0.053018	0.896421
22159	-1.568161	-0.161219	9.897310	0.201670	-0.029474	-0.040635	-0.046721	0.173074	-0.678814	-0.432452	-0.076680	-0.049093	0.897048
22160	-1.398396	-0.054547	9.822577	0.496831	-0.029489	-0.015601	-0.048445	0.159187	-0.684591	-0.431390	-0.080354	-0.039903	0.897693
22161	-1.329725	0.100627	9.621909	0.711597	-0.020667	-0.013108	-0.049750	0.139574	-0.689399	-0.429981	-0.085919	-0.026832	0.898340
22162	-1.370548	0.471155	9.571251	0.543483	-0.027650	-0.032774	-0.050422	0.123774	-0.695210	-0.428421	-0.089998	-0.016842	0.898928
22163	-1.356709	0.716494	9.617207	0.149982	-0.032927	-0.074387	-0.051917	0.113427	-0.697606	-0.426821	-0.090471	-0.013838	0.899693
22164	-1.499277	0.703010	9.563011	-0.331070	-0.059075	-0.150202	-0.054926	0.115896	-0.697280	-0.424682	-0.086463	-0.019519	0.900993
22165	-1.751331	0.555043	10.080146	-0.484024	-0.080077	-0.181318	-0.058263	0.127494	-0.692480	-0.422257	-0.080643	-0.027704	0.902457
22166	-1.488222	0.213256	9.872088	0.304281	-0.100861	-0.193416	-0.062690	0.127654	-0.692284	-0.418305	-0.081207	-0.021631	0.904410
22167	-1.317756	0.427260	9.507811	0.719268	-0.114829	-0.149027	-0.067039	0.116505	-0.696449	-0.414445	-0.084878	-0.007724	0.906075
22168	-1.094915	0.863192	9.496481	0.881948	-0.136805	-0.117058	-0.072085	0.091462	-0.702284	-0.410767	-0.089600	0.009232	0.907280
22169	-1.224877	1.267522	9.261943	0.818659	-0.104288	-0.150759	-0.076337	0.064234	-0.708282	-0.406490	-0.094246	0.024876	0.908441
22170	-1.446598	1.659257	9.393318	0.395711	-0.114727	-0.212774	-0.081358	0.034557	-0.713648	-0.401762	-0.095404	0.032638	0.910176
22171	-1.367540	1.572086	9.401247	-0.207986	-0.148010	-0.278136	-0.088239	0.031188	-0.713579	-0.396989	-0.091030	0.029733	0.912814
22172	-1.720072	1.211392	10.092228	-0.666933	-0.211050	-0.329275	-0.094611	0.050297	-0.708918	-0.391987	-0.081991	0.018671	0.916119
22173	-1.576728	0.653005	10.315268	-0.443050	-0.216190	-0.384219	-0.102917	0.064782	-0.702213	-0.385559	-0.074522	0.011808	0.919593
22174	-1.179361	0.182258	9.960384	-0.390222	-0.210084	-0.384020	-0.111844	0.075730	-0.698367	-0.378978	-0.067657	0.005717	0.922911
22175	-0.854471	-0.301647	9.836671	-0.403814	-0.197123	-0.341969	-0.123402	0.092279	-0.695714	-0.373157	-0.060800	-0.000566	0.925774
22176	-0.899320	-0.498245	9.921309	-0.221594	-0.176239	-0.271863	-0.132033	0.097775	-0.693342	-0.368356	-0.055800	-0.003646	0.928001
22177	-0.771934	-0.239768	9.834268	-0.035700	-0.141355	-0.211327	-0.136857	0.097254	-0.690184	-0.364467	-0.052682	-0.003412	0.929719
22178	-0.813348	0.044535	9.897970	0.166246	-0.126578	-0.148932	-0.141785	0.093874	-0.690272	-0.361500	-0.051450	0.000483	0.930951
22179	-0.931814	0.362716	9.832960	0.064194	-0.120478	-0.131929	-0.147223	0.088997	-0.690625	-0.358961	-0.049455	0.002495	0.932038
22180	-0.964499	0.508296	10.168943	-0.166630	-0.102214	-0.138800	-0.152943	0.086029	-0.688122	-0.356487	-0.046281	0.000023	0.933153
22181	-0.943456	0.425125	9.764090	-0.295320	-0.069762	-0.151971	-0.155076	0.094488	-0.687492	-0.353902	-0.042668	-0.005048	0.934295
22182	-0.614672	0.148032	9.645123	-0.332935	-0.025268	-0.129326	-0.157744	0.103767	-0.684013	-0.351736	-0.039746	-0.011164	0.935189
22183	-0.511475	-0.280559	9.742638	-0.250734	-0.001728	-0.102328	-0.158706	0.110856	-0.680710	-0.350001	-0.037710	-0.015847	0.935856
22184	-0.705033	-0.336663	9.777306	-0.200856	0.020081	-0.047207	-0.159401	0.117536	-0.678960	-0.349234	-0.036585	-0.019747	0.936113
22185	-0.913010	-0.378664	9.668076	-0.184080	0.041034	0.011205	-0.159042	0.123258	-0.679167	-0.349544	-0.035858	-0.023419	0.935941
22186	-0.901137	-0.398747	9.422628	-0.156557	0.062824	0.071402	-0.156477	0.128284	-0.676066	-0.350934	-0.035894	-0.026701	0.935331
22187	-0.719860	-0.362647	9.106677	0.042711	0.029510	0.127326	-0.154531	0.129091	-0.675572	-0.353251	-0.036604	-0.025980	0.934451
22188	-0.486750	-0.179275	9.109177	0.059538	-0.007372	0.155479	-0.153227	0.129221	-0.676234	-0.356091	-0.036889	-0.024665	0.933397
22189	-0.500568	-0.094182	9.374613	0.055806	-0.021480	0.178327	-0.151786	0.127714	-0.676399	-0.359370	-0.036752	-0.023287	0.932180
22190	-0.322414	-0.176465	9.660499	0.127171	-0.019915	0.217548	-0.149683	0.124569	-0.677363	-0.363312	-0.037317	-0.020576	0.930693
22191	-0.073281	-0.457033	9.775278	0.130564	-0.016593	0.254459	-0.147449	0.122378	-0.679607	-0.367936	-0.037806	-0.017777	0.928912
22192	-0.161397	-0.633391	10.076798	0.174902	-0.001061	0.337652	-0.146009	0.121281	-0.680154	-0.374046	-0.039114	-0.014227	0.926476
22193	-0.398483	-0.698768	10.114139	0.257954	0.025177	0.378943	-0.141934	0.114855	-0.681308	-0.380826	-0.041324	-0.009310	0.923676
22194	-0.551382	-0.467039	10.002773	0.233604	0.063597	0.437158	-0.136558	0.108558	-0.682223	-0.388657	-0.044279	-0.005079	0.920304
22195	-0.659721	-0.081737	9.892790	0.169217	0.100357	0.445747	-0.129239	0.105796	-0.686223	-0.396666	-0.047181	-0.002347	0.916747
22196	-0.933989	0.046449	10.216239	0.126332	0.144125	0.436883	-0.120890	0.103435	-0.687401	-0.404514	-0.050767	-0.000723	0.913121
22197	-1.121259	0.192482	10.306044	0.033455	0.177454	0.406451	-0.112929	0.100667	-0.688706	-0.411867	-0.053992	-0.001154	0.909642
22198	-1.102844	0.084774	9.735118	-0.016421	0.158405	0.365470	-0.105245	0.100899	-0.689978	-0.418496	-0.056668	-0.002322	0.906446
22199	-1.400334	0.014943	9.734478	-0.146054	0.128783	0.333652	-0.098242	0.105222	-0.689525	-0.424672	-0.057523	-0.005722	0.903500
22200	-1.286133	0.108478	9.941233	-0.234538	0.104259	0.300295	-0.090219	0.112400	-0.687385	-0.430327	-0.057372	-0.010458	0.900787
22201	-1.131090	0.177276	10.027197	-0.061003	0.088485	0.303231	-0.085027	0.115507	-0.687948	-0.435811	-0.058245	-0.012036	0.898071
22202	-1.384446	0.548681	9.721252	0.003547	0.060696	0.277324	-0.079964	0.117660	-0.687487	-0.440751	-0.059356	-0.012136	0.895583
22203	-1.705047	0.966689	9.541384	-0.110766	0.030279	0.228984	-0.075930	0.117638	-0.687033	-0.444951	-0.058764	-0.014163	0.893513
22204	-1.772077	1.055437	9.293062	-0.105261	-0.000198	0.197235	-0.074392	0.121717	-0.686501	-0.448574	-0.057804	-0.015767	0.891735
22205	-1.556059	0.875699	9.265101	0.012937	-0.022906	0.169716	-0.072056	0.122249	-0.685500	-0.451574	-0.057410	-0.015154	0.890256
22206	-1.324558	0.826537	9.507653	0.120290	-0.043971	0.159763	-0.070610	0.119789	-0.685546	-0.454271	-0.057687	-0.012387	0.888907
22207	-1.260684	0.962366	10.046952	0.170413	-0.023066	0.147864	-0.071231	0.115568	-0.687123	-0.456690	-0.058735	-0.008960	0.887640
22208	-1.173205	1.034362	10.220047	0.206242	-0.010848	0.138461	-0.069634	0.110246	-0.688616	-0.458873	-0.060375	-0.004992	0.886434
22209	-1.115682	0.989240	9.767254	0.194867	0.005072	0.098767	-0.069854	0.104525	-0.690987	-0.460372	-0.062154	-0.001410	0.885547
22210	-0.772948	0.991767	9.108286	0.203158	0.002571	0.063484	-0.068890	0.096618	-0.693396	-0.461202	-0.063997	0.002290	0.884981
22211	-0.833223	1.004257	9.106546	0.210377	-0.008745	0.046774	-0.069497	0.089536	-0.694487	-0.461745	-0.065671	0.006246	0.884556
22212	-0.965050	1.133417	9.325445	0.335688	-0.008684	0.031006	-0.069074	0.084492	-0.695701	-0.461814	-0.068538	0.012351	0.884239
22213	-0.896339	1.275894	9.691758	0.330410	-0.017461	-0.000786	-0.068874	0.073591	-0.698129	-0.461324	-0.071175	0.018478	0.884179
22214	-0.988459	1.206212	10.263684	0.230348	-0.015718	-0.049091	-0.069339	0.065010	-0.700138	-0.460084	-0.072965	0.022672	0.884582
22215	-1.033890	0.927890	10.361806	0.132078	-0.010413	-0.085080	-0.072516	0.052082	-0.701504	-0.458369	-0.073925	0.025103	0.885326
22216	-0.807725	0.824286	10.089520	0.117949	-0.007720	-0.118741	-0.074044	0.047049	-0.703205	-0.456038	-0.074854	0.027134	0.886391
22217	-0.673410	0.711383	9.688152	0.121664	-0.018992	-0.141720	-0.074174	0.046777	-0.702690	-0.453320	-0.075567	0.029361	0.887653
22218	-1.000937	0.842658	9.312800	-0.028508	-0.043295	-0.169204	-0.077277	0.043796	-0.704219	-0.450300	-0.074564	0.029036	0.889284
22219	-1.048498	0.948484	9.194273	-0.171519	-0.076456	-0.207336	-0.081201	0.046815	-0.703615	-0.446805	-0.071642	0.026455	0.891366
22220	-0.745814	1.062235	9.414053	-0.153544	-0.074785	-0.230182	-0.084604	0.049013	-0.701998	-0.442836	-0.068982	0.024101	0.893620
22221	-0.365906	1.161752	9.894938	-0.060382	-0.060898	-0.263042	-0.089819	0.050267	-0.701650	-0.438173	-0.067325	0.023307	0.896063
22222	-0.239514	1.263237	10.373226	-0.039543	-0.001411	-0.315573	-0.090864	0.050954	-0.701627	-0.432532	-0.067023	0.022229	0.898849
22223	-0.610742	1.343602	10.540762	0.006228	0.040725	-0.337873	-0.093348	0.052602	-0.701445	-0.426452	-0.067770	0.021684	0.901707
22224	-0.723309	1.835050	9.739949	0.154752	0.047894	-0.310177	-0.093190	0.047423	-0.700854	-0.420635	-0.070011	0.023687	0.904215
22225	-0.933701	2.127633	9.721097	0.165546	0.026997	-0.326793	-0.096775	0.038450	-0.703722	-0.414493	-0.071872	0.026212	0.906831
22226	-1.490807	1.877468	9.857599	0.051067	0.028890	-0.341606	-0.099348	0.034104	-0.705529	-0.408200	-0.072921	0.026449	0.909591
22227	-1.909443	1.411758	9.855857	0.165464	0.035986	-0.313400	-0.099709	0.029201	-0.705829	-0.402262	-0.074974	0.028929	0.911991
22228	-1.561134	0.833227	9.519383	0.138309	0.032285	-0.239808	-0.102009	0.022673	-0.707661	-0.397665	-0.076736	0.030872	0.913795
22229	-1.365958	0.783011	9.324876	0.170258	-0.024702	-0.194026	-0.101981	0.018040	-0.708222	-0.393830	-0.077662	0.034060	0.915263
22230	-1.128695	1.209269	9.332536	0.059987	-0.043291	-0.149060	-0.104953	0.015605	-0.710906	-0.390947	-0.077366	0.035307	0.916476
22231	-1.282784	1.264061	9.555577	0.098306	-0.060838	-0.125881	-0.108065	0.013441	-0.710751	-0.388434	-0.077021	0.037559	0.917484
22232	-1.315236	1.445414	9.793444	0.102681	-0.043431	-0.104597	-0.111019	0.006235	-0.710649	-0.386286	-0.077022	0.039659	0.918302
22233	-1.426247	1.457896	9.659973	0.046298	-0.020668	-0.090788	-0.112179	0.004606	-0.711420	-0.384519	-0.077006	0.040691	0.918999
22234	-1.534385	1.191855	9.681878	0.099958	-0.011885	-0.085100	-0.112948	0.002703	-0.711685	-0.382758	-0.077548	0.042528	0.919605
22235	-1.470628	0.650543	9.780841	0.048834	0.012503	-0.056438	-0.114749	-0.000285	-0.712975	-0.381639	-0.078151	0.043355	0.919981
22236	-1.500503	0.525626	9.750826	-0.031002	0.033377	-0.004971	-0.113188	-0.000703	-0.712101	-0.381574	-0.078454	0.042563	0.920019
22237	-1.595999	0.675648	9.806242	-0.004338	0.022815	0.030490	-0.112403	-0.000706	-0.713143	-0.382141	-0.078778	0.042396	0.919763
22238	-1.608700	0.928013	9.722741	-0.029418	0.040290	0.045408	-0.111626	-0.000166	-0.712763	-0.382984	-0.079176	0.041661	0.919412
22239	-1.617020	1.117813	9.638484	-0.145714	0.040278	0.044603	-0.110863	0.003646	-0.713767	-0.384042	-0.078749	0.038743	0.919135
22240	-1.558498	1.199009	9.600464	-0.104522	0.041167	0.038738	-0.110119	0.008001	-0.710388	-0.384851	-0.078592	0.036611	0.918898
22241	-1.319092	0.917680	9.441367	-0.122394	0.023648	0.031369	-0.109101	0.012629	-0.711130	-0.385610	-0.078060	0.034206	0.918717
22242	-1.148456	0.468998	9.432335	-0.136841	0.022668	0.057553	-0.108072	0.015622	-0.712404	-0.386727	-0.077299	0.031657	0.918404
22243	-1.004552	0.333227	9.441547	-0.146106	-0.005518	0.118113	-0.108101	0.019437	-0.710306	-0.389089	-0.075970	0.029130	0.917600
22244	-0.790946	0.488104	9.513577	-0.113297	-0.016232	0.179079	-0.107606	0.023795	-0.709756	-0.392284	-0.074601	0.027507	0.916401
22245	-0.648377	0.840560	9.526011	-0.049078	-0.021620	0.223615	-0.106326	0.027876	-0.710250	-0.396414	-0.073640	0.027036	0.914714
22246	-0.660523	1.158960	9.803727	-0.009007	-0.013012	0.262773	-0.106335	0.029784	-0.710617	-0.401106	-0.073108	0.027408	0.912698
22247	-0.599634	1.221999	10.125939	0.030276	0.004375	0.278089	-0.104763	0.027595	-0.709890	-0.406112	-0.073192	0.028289	0.910448
22248	-0.371172	1.092803	10.141707	-0.055646	0.054986	0.297818	-0.102183	0.031260	-0.709248	-0.411567	-0.073494	0.027309	0.908001
22249	-0.325190	0.781148	9.796492	-0.037806	0.096106	0.329749	-0.098296	0.035055	-0.710171	-0.417635	-0.074612	0.026294	0.905164
22250	-0.616878	1.160881	10.543520	-0.145131	0.168636	0.323210	-0.093605	0.035304	-0.711784	-0.423732	-0.076203	0.022783	0.902289
22251	-1.558576	1.149765	10.799033	-0.085835	0.242463	0.284532	-0.085820	0.039895	-0.711855	-0.429078	-0.079579	0.019601	0.899542
22252	-1.974555	1.096207	9.525972	-0.133749	0.219360	0.224321	-0.077906	0.044213	-0.711159	-0.433370	-0.082212	0.015712	0.897321
22253	-2.517678	0.773928	9.709587	-0.299999	0.150469	0.159510	-0.071959	0.051949	-0.711945	-0.436738	-0.082182	0.009235	0.895779
22254	-1.750714	0.661341	9.451756	-0.437607	0.104876	0.112273	-0.067356	0.064322	-0.708029	-0.439429	-0.080139	0.000708	0.894695
22255	-1.392050	0.172450	9.356531	-0.334012	0.081994	0.147986	-0.063773	0.075068	-0.707720	-0.442578	-0.078596	-0.005829	0.893260
22256	-1.396153	-0.747741	9.643970	-0.057151	0.088789	0.248526	-0.060169	0.081180	-0.705654	-0.447063	-0.079629	-0.007201	0.890922
22257	-1.246963	0.869507	9.601197	0.253954	0.071163	0.311817	-0.055338	0.079656	-0.707286	-0.452164	-0.083122	-0.002914	0.888048
22258	-1.624713	1.400861	9.377466	0.086909	0.067887	0.260588	-0.052433	0.073100	-0.708682	-0.456602	-0.085052	-0.001506	0.885595
22259	-1.961625	1.553080	9.535919	0.019992	0.033061	0.205471	-0.049692	0.072404	-0.709502	-0.460179	-0.085779	-0.001158	0.883672
22260	-2.029798	1.476431	9.463534	-0.053020	0.022765	0.125603	-0.046683	0.070481	-0.710854	-0.462419	-0.085622	-0.002039	0.882515
22261	-1.874761	1.217173	9.228521	-0.024160	-0.026076	0.065622	-0.047466	0.070621	-0.710454	-0.463597	-0.084938	-0.002141	0.881963
22262	-1.685963	0.952752	8.964320	-0.050793	-0.064457	0.014077	-0.049577	0.075675	-0.710631	-0.463807	-0.083257	-0.002361	0.882012
22263	-1.387534	0.807010	9.253245	-0.047990	-0.095123	-0.030198	-0.050638	0.077860	-0.708276	-0.463337	-0.081139	-0.002393	0.882457
22264	-1.009970	0.920586	9.606950	-0.050593	-0.117107	-0.063879	-0.054677	0.078426	-0.708467	-0.461916	-0.078527	-0.002228	0.883438
22265	-0.863926	1.074307	9.915051	-0.057610	-0.087400	-0.093802	-0.058189	0.077900	-0.708420	-0.460334	-0.076426	-0.002561	0.884446
22266	-0.825047	1.105563	10.011197	-0.041304	-0.041851	-0.127010	-0.062628	0.080241	-0.708331	-0.457789	-0.075226	-0.003027	0.885867
22267	-1.115077	1.075640	9.710567	-0.008984	-0.010178	-0.133621	-0.065104	0.080117	-0.707393	-0.455421	-0.074919	-0.003224	0.887112
22268	-1.438891	1.041804	9.616849	0.128762	-0.004807	-0.120169	-0.066779	0.077128	-0.707526	-0.452956	-0.075924	-0.001022	0.888293
22269	-1.587615	1.179923	9.576465	0.125199	-0.036233	-0.130809	-0.068184	0.072912	-0.708448	-0.450428	-0.076397	0.001423	0.889537
22270	-1.342899	0.957097	9.687140	-0.004436	-0.080890	-0.170809	-0.071279	0.068432	-0.709476	-0.447289	-0.074847	0.001863	0.891250
22271	-1.533131	0.339529	10.155087	0.060880	-0.113218	-0.196964	-0.074650	0.065725	-0.709194	-0.443664	-0.073368	0.003745	0.893177
22272	-1.668945	0.262947	9.931892	-0.046437	-0.097407	-0.197659	-0.079613	0.068613	-0.709220	-0.440098	-0.071154	0.003539	0.895119
22273	-1.319649	0.836258	9.553381	-0.012325	-0.039695	-0.191894	-0.082610	0.068765	-0.708530	-0.436658	-0.070345	0.003451	0.896866
22274	-0.767316	1.100311	9.227236	0.270359	0.012696	-0.154502	-0.085064	0.065917	-0.709423	-0.433410	-0.072867	0.008021	0.898210
22275	-0.351993	1.101974	9.257316	0.297248	-0.020625	-0.175700	-0.086037	0.055567	-0.712343	-0.429795	-0.075065	0.013389	0.899701
22276	-0.667773	0.826561	9.617335	0.084393	-0.062557	-0.219668	-0.090433	0.050686	-0.713226	-0.425600	-0.074646	0.015164	0.901700
22277	-1.287564	1.247129	10.297975	-0.024677	-0.048484	-0.250996	-0.091331	0.048238	-0.712979	-0.421079	-0.073588	0.014878	0.903912
22278	-1.101140	1.650167	10.447587	0.079288	-0.006484	-0.279142	-0.094054	0.046890	-0.713982	-0.415855	-0.074144	0.015999	0.906262
22279	-0.855194	1.609167	10.250345	-0.026264	0.030184	-0.269282	-0.097417	0.043638	-0.714865	-0.411009	-0.074505	0.015044	0.908457
22280	-0.965623	1.696781	10.307576	0.149196	0.065275	-0.280163	-0.099634	0.044468	-0.715081	-0.405671	-0.076923	0.016842	0.910621
22281	-1.332161	2.405046	11.340187	0.074180	0.133462	-0.315478	-0.098040	0.039554	-0.716183	-0.399845	-0.080017	0.016867	0.912928
22282	-1.824479	2.453330	10.931661	0.035283	0.189858	-0.391170	-0.094235	0.036129	-0.719235	-0.392671	-0.083817	0.015407	0.915722
22283	-1.875264	2.470286	10.055171	-0.028624	0.221728	-0.470788	-0.090976	0.035294	-0.719163	-0.384148	-0.087804	0.012664	0.919000
22284	-1.830178	1.725343	8.791812	-0.055141	0.167873	-0.527709	-0.089932	0.035971	-0.721233	-0.374544	-0.090517	0.009472	0.922732
22285	-1.370544	0.510713	8.350943	-0.099944	0.110086	-0.525097	-0.087204	0.037455	-0.721903	-0.365039	-0.091927	0.006161	0.926422
22286	-1.136413	-0.511007	8.289116	-0.035882	0.053930	-0.466954	-0.087868	0.039776	-0.721999	-0.356424	-0.092639	0.004280	0.929711
22287	-0.824542	-0.464538	8.551298	0.036922	0.006310	-0.363589	-0.091113	0.038431	-0.722479	-0.349587	-0.093032	0.004476	0.932263
22288	-1.240571	-0.247801	9.158148	0.025730	-0.000897	-0.280711	-0.092271	0.035984	-0.722486	-0.344271	-0.093140	0.004476	0.934228
22289	-1.317205	0.499833	9.648019	0.082849	0.011212	-0.254532	-0.094081	0.034086	-0.722992	-0.339355	-0.093893	0.005659	0.935943
22290	-1.965021	0.749070	9.281592	-0.001279	-0.011320	-0.244399	-0.097198	0.032740	-0.722959	-0.334745	-0.093619	0.005289	0.937632
22291	-2.193597	0.848339	9.702841	-0.039662	-0.002539	-0.272764	-0.096544	0.032328	-0.722972	-0.329695	-0.093312	0.004222	0.939455
22292	-2.458188	0.311942	9.785468	-0.119313	-0.007735	-0.275158	-0.097994	0.034515	-0.721513	-0.324709	-0.092322	0.001553	0.941296
22293	-2.297711	0.136921	9.585019	-0.164147	-0.000814	-0.247342	-0.101014	0.038073	-0.719759	-0.320341	-0.091257	-0.001879	0.942895
22294	-2.269346	0.054648	9.492512	-0.117699	0.000040	-0.227638	-0.103246	0.041356	-0.719693	-0.316218	-0.090414	-0.004479	0.944358
22295	-1.929894	-0.078512	9.281388	-0.079441	0.002498	-0.174604	-0.104697	0.044770	-0.719509	-0.313047	-0.089968	-0.006256	0.945446
22296	-1.756236	-0.104010	9.250760	-0.073441	-0.017792	-0.121821	-0.105486	0.045455	-0.718461	-0.310831	-0.089076	-0.007717	0.946250
22297	-1.665873	-0.314789	9.761815	-0.130958	-0.013662	-0.080010	-0.104209	0.049673	-0.718181	-0.309533	-0.088003	-0.010246	0.946752
22298	-1.660074	-0.188853	10.063598	-0.047076	-0.008558	-0.037067	-0.106827	0.051594	-0.717093	-0.308850	-0.087462	-0.011113	0.947016
22299	-1.748999	-0.130488	10.048214	-0.029340	0.005381	0.002804	-0.105788	0.051997	-0.717104	-0.308933	-0.087381	-0.011723	0.946989
22300	-1.659171	-0.054919	9.822419	0.006381	0.019350	0.028663	-0.108144	0.053372	-0.715639	-0.309359	-0.087714	-0.011632	0.946820
22301	-1.648029	0.154078	9.774261	-0.015925	0.029866	0.020648	-0.106450	0.053908	-0.717076	-0.309750	-0.088171	-0.012122	0.946644
22302	-1.675400	0.382368	9.644952	0.011865	0.050906	0.020103	-0.104631	0.054307	-0.716713	-0.309992	-0.089134	-0.012137	0.946474
22303	-1.740095	0.109206	9.808182	-0.009577	0.064910	0.011146	-0.101891	0.053475	-0.717019	-0.310182	-0.090285	-0.012741	0.946294
22304	-1.985212	0.261287	10.155685	-0.022161	0.093747	0.023592	-0.100475	0.055647	-0.715860	-0.310543	-0.091848	-0.013660	0.946013
22305	-2.294183	0.286565	9.769342	-0.000544	0.110587	0.008056	-0.096949	0.054948	-0.718238	-0.310643	-0.093934	-0.014390	0.945764
22306	-2.326541	-0.162755	9.033921	0.006618	0.098481	0.021216	-0.093820	0.053977	-0.718037	-0.310929	-0.095764	-0.014799	0.945481
22307	-2.118435	-0.088450	8.696549	-0.007779	0.024100	0.026970	-0.091747	0.055601	-0.717665	-0.311419	-0.096196	-0.015133	0.945270
22308	-1.892746	-0.276884	8.995224	-0.025916	-0.036466	0.052941	-0.092019	0.056965	-0.716618	-0.312429	-0.095281	-0.015258	0.945027
22309	-1.680057	-0.258294	9.325228	-0.022528	-0.071651	0.075681	-0.094375	0.058339	-0.715024	-0.313893	-0.093813	-0.015213	0.944690
22310	-1.527401	0.114681	10.568186	-0.060187	-0.040464	0.070236	-0.095935	0.058075	-0.715261	-0.315270	-0.092613	-0.015927	0.944338
22311	-1.644184	0.655332	10.904630	-0.054589	0.027825	0.033653	-0.094654	0.061066	-0.714220	-0.315970	-0.092778	-0.017165	0.944066
22312	-1.634897	0.961159	10.271250	-0.084567	0.096328	-0.024401	-0.093612	0.061742	-0.715388	-0.315550	-0.093975	-0.019377	0.944045
22313	-1.905988	1.236922	9.315528	-0.061703	0.086310	-0.108704	-0.092451	0.063371	-0.715132	-0.313559	-0.095150	-0.021314	0.944549
22314	-1.973931	1.200393	8.993682	-0.146423	0.035786	-0.176453	-0.092083	0.067730	-0.715481	-0.310413	-0.094753	-0.024603	0.945548
22315	-2.199169	0.760302	9.211649	-0.207207	-0.013993	-0.212350	-0.091860	0.074270	-0.715549	-0.306779	-0.093101	-0.028805	0.946778
22316	-2.178564	0.240625	9.984094	-0.185820	-0.049985	-0.228315	-0.096455	0.079471	-0.712597	-0.302779	-0.090801	-0.032407	0.948172
22317	-2.065651	0.147246	10.407391	-0.075857	-0.024737	-0.213386	-0.099594	0.082077	-0.712653	-0.298873	-0.089745	-0.034041	0.949453
22318	-1.810259	0.418402	10.074277	0.016306	-0.003758	-0.197673	-0.102591	0.082093	-0.711835	-0.295053	-0.089555	-0.034031	0.950666
22319	-1.396023	0.629441	9.361819	0.121144	-0.001050	-0.210182	-0.103748	0.079782	-0.712356	-0.290833	-0.090105	-0.032003	0.951984
22320	-1.075454	0.567566	8.820053	0.049847	-0.039408	-0.269095	-0.106458	0.075709	-0.712613	-0.285605	-0.089390	-0.031277	0.953657
22321	-0.905331	0.037991	9.096061	-0.079662	-0.070003	-0.339046	-0.111933	0.076556	-0.711750	-0.279316	-0.087342	-0.032865	0.955654
22322	-0.839180	-0.851337	9.431310	-0.160221	-0.077952	-0.348682	-0.116508	0.078896	-0.710113	-0.272924	-0.084645	-0.036067	0.957626
22323	-0.946000	-1.608004	9.452370	0.036308	-0.063145	-0.280351	-0.120675	0.078918	-0.709793	-0.267526	-0.083316	-0.035426	0.959288
22324	-0.951923	-1.763992	9.546751	0.144814	-0.027610	-0.129665	-0.123001	0.075251	-0.708893	-0.264690	-0.083390	-0.032678	0.960165
22325	-1.074490	-1.357868	9.917745	0.335772	-0.004247	-0.017050	-0.126861	0.068732	-0.711346	-0.263782	-0.084896	-0.026246	0.960480
22326	-1.135101	-1.749905	10.540963	0.217279	0.026062	0.057901	-0.126813	0.060965	-0.712453	-0.264421	-0.086492	-0.022077	0.960267
22327	-1.637517	-1.768376	10.297568	0.268908	0.069841	0.136132	-0.123757	0.051547	-0.714908	-0.266506	-0.089088	-0.017173	0.959554
22328	-2.035578	-1.369751	9.873031	0.206054	0.075121	0.201110	-0.121110	0.044993	-0.716815	-0.269929	-0.091614	-0.013230	0.958421
22329	-2.391763	-0.508197	9.153069	0.109362	0.044644	0.230553	-0.118101	0.042115	-0.716631	-0.274094	-0.092915	-0.011166	0.957139
22330	-2.354675	0.641966	8.654117	0.155988	-0.020843	0.209743	-0.115354	0.041148	-0.718742	-0.277794	-0.093336	-0.007646	0.956065
22331	-2.513135	0.757250	8.986031	0.131152	-0.064463	0.140737	-0.116374	0.037338	-0.718764	-0.280212	-0.092710	-0.004708	0.955439
22332	-2.266953	0.730096	9.384908	0.041814	-0.101271	0.088756	-0.118042	0.033668	-0.719805	-0.281795	-0.090936	-0.003145	0.955150
22333	-1.897472	1.723048	10.229406	0.017069	-0.080397	0.009420	-0.121161	0.032867	-0.720152	-0.281919	-0.089388	-0.002478	0.955262
22334	-1.756237	1.201325	10.640326	-0.016525	-0.036563	-0.081585	-0.122987	0.032604	-0.718582	-0.280311	-0.088511	-0.002698	0.955816
22335	-1.590246	0.770287	10.883858	0.024746	0.024642	-0.097948	-0.125332	0.032889	-0.718544	-0.278368	-0.089002	-0.002616	0.956338
22336	-1.524334	0.553767	10.241582	0.101800	0.072017	-0.091097	-0.125054	0.029753	-0.718579	-0.276372	-0.090859	-0.001198	0.956745
22337	-1.460926	0.668562	9.406084	0.119861	0.052972	-0.109516	-0.122952	0.027563	-0.720435	-0.274033	-0.092406	0.000548	0.957271
22338	-1.540475	0.705857	8.816043	0.078809	0.009406	-0.129314	-0.122928	0.023474	-0.720733	-0.271329	-0.092938	0.001801	0.957987
22339	-1.519778	0.570175	8.540354	0.093156	-0.056988	-0.148864	-0.124987	0.019943	-0.722024	-0.268278	-0.092232	0.003580	0.958909
22340	-1.185801	0.664969	8.932667	0.091341	-0.125361	-0.173887	-0.127821	0.014780	-0.722033	-0.264563	-0.090247	0.005729	0.960119
22341	-0.693020	0.681603	9.337130	0.107506	-0.126405	-0.198599	-0.132486	0.010853	-0.722001	-0.260520	-0.088247	0.008096	0.961393
22342	-0.968864	1.253374	10.006928	0.053818	-0.127332	-0.212907	-0.138075	0.009657	-0.722316	-0.256205	-0.086030	0.009453	0.962740
22343	-0.693810	1.191835	11.032365	0.216835	-0.060974	-0.260942	-0.139729	0.003125	-0.722870	-0.250780	-0.085804	0.013549	0.964139
22344	-1.190608	0.595011	11.210020	0.213379	-0.006563	-0.280133	-0.143331	-0.005168	-0.721867	-0.244954	-0.086739	0.017245	0.965493
22345	-1.698189	0.528574	10.997358	0.031144	0.062796	-0.318075	-0.144863	-0.009929	-0.722663	-0.238763	-0.087983	0.017032	0.966934
22346	-2.321548	0.492971	10.348690	-0.043787	0.114760	-0.334981	-0.143552	-0.010753	-0.724108	-0.232352	-0.090022	0.015076	0.968339
22347	-2.625746	0.174186	9.924708	-0.036599	0.139421	-0.324230	-0.139635	-0.012136	-0.725210	-0.226157	-0.092470	0.013131	0.969603
22348	-2.473684	-0.151161	9.304468	0.042824	0.113161	-0.270974	-0.138055	-0.015006	-0.725519	-0.220807	-0.094845	0.012975	0.970608
22349	-2.147547	-0.109677	8.759037	0.088297	0.062361	-0.235658	-0.137381	-0.018279	-0.726849	-0.216053	-0.096366	0.013892	0.971515
22350	-1.954276	-0.098782	8.882455	0.050538	0.006223	-0.215928	-0.135280	-0.021561	-0.726913	-0.211711	-0.096681	0.014458	0.972431
22351	-1.577607	-0.101479	8.960878	0.053016	-0.021110	-0.180877	-0.137605	-0.024001	-0.728189	-0.208052	-0.096409	0.015102	0.973238
22352	-1.283013	-0.107741	9.237022	0.070686	-0.055449	-0.149247	-0.140069	-0.026032	-0.727529	-0.204948	-0.095585	0.016446	0.973956
22353	-1.123646	-0.119779	9.639226	0.083847	-0.055685	-0.103390	-0.142005	-0.029292	-0.727145	-0.202721	-0.094697	0.017941	0.974482
22354	-1.097491	0.156979	9.767141	0.071207	-0.033049	-0.073395	-0.141990	-0.031199	-0.728194	-0.201111	-0.094284	0.019348	0.974828
22355	-1.112331	0.795590	9.366088	0.046278	-0.008465	-0.078631	-0.144179	-0.035276	-0.728716	-0.199455	-0.094116	0.019970	0.975172
22356	-1.190422	1.358630	9.257887	-0.008998	-0.020598	-0.119470	-0.145605	-0.036358	-0.728448	-0.197096	-0.093643	0.019676	0.975703
22357	-1.520090	1.178440	9.263465	-0.093817	-0.057150	-0.171266	-0.146919	-0.035808	-0.725848	-0.193879	-0.091996	0.017642	0.976543
22358	-1.729700	0.897018	9.502346	-0.092938	-0.050128	-0.173878	-0.149403	-0.033068	-0.727200	-0.190597	-0.090634	0.015725	0.977349
22359	-1.787177	0.951481	9.863930	-0.069661	-0.039661	-0.183343	-0.150325	-0.031701	-0.726400	-0.187101	-0.089435	0.014100	0.978159
22360	-1.791904	0.965934	9.859330	-0.080383	-0.053645	-0.190516	-0.154248	-0.029500	-0.724775	-0.183461	-0.088053	0.012411	0.978997
22361	-1.635771	1.190691	9.829327	-0.064141	-0.041376	-0.215027	-0.154772	-0.028543	-0.725402	-0.179332	-0.086857	0.010890	0.979886
22362	-1.452425	1.169877	9.781848	-0.089088	-0.041374	-0.237296	-0.158162	-0.028799	-0.723422	-0.174774	-0.085693	0.008903	0.980832
22363	-1.355879	0.808588	9.892141	-0.101438	-0.017800	-0.270054	-0.159813	-0.027141	-0.724413	-0.169628	-0.084826	0.006520	0.981829
22364	-1.332401	0.375702	9.954248	-0.103143	0.005849	-0.285939	-0.161390	-0.025772	-0.722059	-0.164139	-0.084543	0.004012	0.982799
22365	-1.257507	0.047707	9.844097	-0.028049	0.033821	-0.262467	-0.161532	-0.023864	-0.721909	-0.159011	-0.084905	0.002906	0.983615
22366	-1.326394	-0.129846	9.804201	0.127405	0.045143	-0.208438	-0.163063	-0.027941	-0.724244	-0.154661	-0.086125	0.004935	0.984194
22367	-1.668300	-0.675080	9.945067	0.131544	0.063429	-0.136097	-0.161867	-0.032444	-0.724048	-0.151739	-0.087551	0.007039	0.984510
22368	-1.305451	-0.557584	9.183917	0.239494	0.042314	-0.051744	-0.160386	-0.040081	-0.725690	-0.150272	-0.089032	0.011555	0.984560
22369	-0.923130	0.248368	8.680432	0.182067	0.014171	-0.005502	-0.158128	-0.047586	-0.726570	-0.149818	-0.089590	0.015000	0.984532
22370	-1.207369	0.347906	9.006106	0.017240	-0.027825	0.012674	-0.160238	-0.050725	-0.727211	-0.149995	-0.089006	0.015465	0.984551
22371	-1.828279	0.609948	9.749816	-0.065098	-0.078509	-0.016083	-0.161285	-0.050175	-0.726675	-0.149746	-0.087001	0.014304	0.984785
22372	-2.634331	0.647025	10.381996	-0.084741	-0.085346	-0.044212	-0.162478	-0.047171	-0.725340	-0.148967	-0.084994	0.012833	0.985099
22373	-2.400022	0.992092	10.571382	-0.084412	-0.006590	-0.096799	-0.165623	-0.043338	-0.725642	-0.147177	-0.084430	0.010955	0.985439
22374	-2.049054	0.794988	9.926869	-0.105639	0.028506	-0.124274	-0.165763	-0.042248	-0.724599	-0.144873	-0.084623	0.008599	0.985787
22375	-2.150747	0.402825	10.403854	-0.009123	0.047680	-0.108582	-0.165246	-0.041433	-0.724727	-0.142733	-0.085383	0.008038	0.986039
22376	-1.621047	0.550679	9.771378	0.030386	0.068683	-0.115382	-0.164187	-0.043891	-0.725797	-0.140375	-0.086758	0.008263	0.986255
22377	-1.728660	0.376652	9.212792	-0.116264	0.077550	-0.117291	-0.160820	-0.040911	-0.725690	-0.138253	-0.087816	0.005499	0.986481
22378	-1.545859	0.270171	9.462314	-0.028745	0.093141	-0.084076	-0.159390	-0.040101	-0.726347	-0.136612	-0.089498	0.004546	0.986563
22379	-1.314542	0.203389	9.447536	0.052660	0.107081	-0.076465	-0.156385	-0.041479	-0.727178	-0.134996	-0.091584	0.005104	0.986591
22380	-1.458138	0.034694	9.754429	0.081224	0.094815	-0.074537	-0.153379	-0.043403	-0.727757	-0.133349	-0.093597	0.006333	0.986619
22381	-1.645289	-0.141426	9.881382	0.090991	0.072086	-0.069244	-0.151413	-0.045457	-0.728064	-0.131795	-0.095076	0.007730	0.986677
22382	-1.910076	-0.033025	10.050724	0.153494	0.026618	-0.058281	-0.150327	-0.052412	-0.729565	-0.130321	-0.095930	0.010596	0.986763
22383	-2.019761	0.169034	9.784849	0.124971	0.005746	-0.079632	-0.149129	-0.057461	-0.729117	-0.128483	-0.096199	0.012794	0.986952
22384	-1.706892	0.044570	9.203980	-0.016349	-0.031867	-0.086192	-0.151208	-0.058131	-0.729093	-0.126770	-0.095465	0.012405	0.987250
22385	-1.489630	0.033662	9.336554	-0.012935	-0.071381	-0.065233	-0.152767	-0.058258	-0.729843	-0.125458	-0.093843	0.012080	0.987577
22386	-1.309031	0.306057	9.217973	0.235625	-0.069700	-0.021115	-0.155216	-0.063288	-0.728568	-0.124551	-0.092976	0.016886	0.987703
22387	-1.434485	0.990521	9.373511	0.326862	-0.067073	-0.014980	-0.157258	-0.069544	-0.730273	-0.123596	-0.092255	0.023379	0.987758
22388	-1.736923	1.581831	9.286795	0.327068	-0.088743	-0.060664	-0.159014	-0.081663	-0.729593	-0.121717	-0.091251	0.029964	0.987907
22389	-1.818219	1.335154	9.460018	0.150247	-0.104438	-0.141389	-0.161523	-0.089528	-0.730405	-0.118565	-0.089443	0.032890	0.988362
22390	-1.770173	0.605613	10.095241	0.075023	-0.106327	-0.149171	-0.164094	-0.096600	-0.727990	-0.115364	-0.087531	0.034376	0.988862
22391	-1.759924	0.689577	10.052862	0.234235	-0.104561	-0.135653	-0.168093	-0.103118	-0.727736	-0.112176	-0.085907	0.038956	0.989201
22392	-1.733138	0.698713	10.749627	0.178715	-0.116952	-0.148460	-0.170678	-0.107329	-0.725808	-0.108804	-0.084024	0.042514	0.989593
22393	-2.019336	1.200614	10.565619	0.064515	-0.093985	-0.205411	-0.172723	-0.113857	-0.726098	-0.104526	-0.082304	0.043587	0.990152
22394	-2.071377	1.000305	10.991513	-0.189282	-0.016991	-0.263412	-0.174552	-0.112485	-0.726315	-0.099562	-0.081714	0.039456	0.990885
22395	-1.775255	1.242419	10.660186	-0.122722	0.107412	-0.297710	-0.174999	-0.110331	-0.728089	-0.093922	-0.083677	0.036264	0.991394
22396	-1.803359	0.387827	9.530771	-0.058133	0.146191	-0.297241	-0.169140	-0.109954	-0.729203	-0.088197	-0.086595	0.034353	0.991737
22397	-1.367350	-0.083090	9.218808	-0.135136	0.093611	-0.294688	-0.166676	-0.108059	-0.729479	-0.082620	-0.088260	0.030889	0.992184
22398	-1.388551	-0.008426	9.200625	-0.323001	0.062104	-0.309367	-0.165148	-0.101525	-0.730468	-0.077053	-0.089061	0.023843	0.992755
22399	-1.486780	-0.240742	9.266088	-0.319630	0.034044	-0.275097	-0.163368	-0.094177	-0.730165	-0.072140	-0.089204	0.016794	0.993255
22400	-1.246675	-0.423557	9.079281	-0.201720	0.017325	-0.232989	-0.162606	-0.089956	-0.731552	-0.067847	-0.089248	0.012358	0.993619
22401	-1.360635	-0.146658	8.896008	-0.275370	-0.011643	-0.172735	-0.162385	-0.083416	-0.730847	-0.064864	-0.088494	0.006392	0.993942
22402	-1.370585	0.488265	8.874556	-0.148475	-0.069412	-0.150738	-0.165301	-0.074816	-0.729560	-0.062096	-0.086854	0.003275	0.994278
22403	-1.481260	0.533377	9.188429	-0.098471	-0.092200	-0.143372	-0.167911	-0.073712	-0.729510	-0.059376	-0.084710	0.001019	0.994634
22404	-1.866923	0.605704	9.836612	0.044681	-0.086903	-0.158054	-0.169872	-0.073021	-0.728315	-0.056128	-0.082952	0.001754	0.994970
22405	-1.624095	0.783145	10.283529	0.436547	-0.041486	-0.149793	-0.173197	-0.083768	-0.728113	-0.052392	-0.082431	0.010130	0.995167
22406	-1.504063	0.681605	10.415898	0.762116	-0.008282	-0.119163	-0.173459	-0.105569	-0.729610	-0.048730	-0.082993	0.025119	0.995041
22407	-1.515354	1.150923	9.714887	0.783745	0.061846	-0.110706	-0.173456	-0.129826	-0.728431	-0.045229	-0.084841	0.040404	0.994547
22408	-1.345588	1.286149	8.753746	0.102255	0.070648	-0.146484	-0.171555	-0.143054	-0.729619	-0.042153	-0.086370	0.042136	0.994479
22409	-1.812961	0.756083	8.816567	-0.239652	0.025170	-0.138535	-0.169482	-0.140748	-0.730658	-0.039810	-0.086604	0.037066	0.994757
22410	-2.209821	0.616552	9.363885	-0.188008	-0.018625	-0.111804	-0.168459	-0.137892	-0.729873	-0.037847	-0.086080	0.033158	0.995017
22411	-2.122721	0.631242	9.670897	0.071164	-0.041515	-0.060682	-0.170811	-0.137063	-0.728799	-0.036467	-0.085210	0.034450	0.995099
22412	-2.043762	0.866451	9.716175	0.242693	-0.034645	-0.001227	-0.171717	-0.137057	-0.730202	-0.035975	-0.084612	0.039311	0.994988
22413	-1.746288	1.272850	9.675025	0.686221	-0.008522	0.067301	-0.171374	-0.152594	-0.728814	-0.036121	-0.084760	0.053056	0.994332
22414	-1.550432	1.675273	8.860915	0.653800	0.012396	0.144725	-0.172811	-0.174799	-0.728495	-0.037844	-0.085230	0.066299	0.993432
22415	-1.886389	1.981822	8.369901	0.243808	-0.034875	0.191086	-0.174270	-0.193869	-0.727372	-0.041158	-0.084374	0.071526	0.993011
22416	-1.542175	2.138477	9.356397	0.058368	-0.110491	0.192892	-0.176349	-0.196449	-0.724275	-0.044578	-0.081857	0.073121	0.992958
22417	-1.785334	1.211021	9.804417	0.091222	-0.130689	0.224654	-0.179241	-0.191937	-0.723415	-0.048679	-0.078929	0.075461	0.992827
22418	-1.497094	1.303442	10.877168	-0.019925	-0.051499	0.262811	-0.183421	-0.189326	-0.723456	-0.053776	-0.077401	0.075543	0.992678
22419	-1.273411	1.518242	10.908948	0.039274	0.028958	0.254698	-0.183162	-0.189327	-0.723202	-0.058794	-0.077528	0.076703	0.992295
22420	-1.293248	1.807102	10.157873	-0.088458	0.081605	0.245227	-0.182647	-0.187558	-0.724481	-0.063843	-0.078577	0.075246	0.992012
22421	-1.798693	1.385122	9.292275	-0.196415	0.085520	0.200481	-0.179828	-0.178442	-0.726236	-0.068236	-0.079624	0.071571	0.991908
22422	-1.635869	1.204875	8.961981	-0.156056	0.064602	0.181235	-0.177527	-0.170959	-0.726326	-0.072104	-0.080345	0.068690	0.991780
22423	-1.506029	1.802776	8.986959	-0.034300	0.022642	0.155618	-0.174407	-0.168931	-0.728414	-0.075255	-0.080450	0.068253	0.991567
22424	-1.495760	1.886975	9.021481	0.316631	-0.055867	0.089174	-0.177261	-0.171914	-0.726340	-0.076355	-0.079606	0.074775	0.991081
22425	-1.818064	2.038365	9.732506	0.215557	-0.137211	0.039790	-0.182288	-0.181427	-0.725327	-0.076574	-0.077095	0.079381	0.990904
22426	-1.357949	1.877222	10.115982	-0.048088	-0.132941	-0.037194	-0.185406	-0.183319	-0.724011	-0.075468	-0.074345	0.078602	0.991261
22427	-1.022281	1.532026	10.551285	-0.080295	-0.064898	-0.032077	-0.187106	-0.182356	-0.723333	-0.074829	-0.072905	0.077115	0.991533
22428	-0.940675	1.127251	10.517090	0.015484	0.017335	-0.018851	-0.186336	-0.180998	-0.722430	-0.074381	-0.073213	0.077384	0.991524
22429	-1.129482	1.076752	10.037523	0.027848	0.068096	0.044924	-0.184236	-0.182780	-0.724410	-0.075315	-0.074423	0.077908	0.991322
22430	-1.673247	1.345562	10.045304	0.142329	0.104978	0.067258	-0.184504	-0.181279	-0.724649	-0.076551	-0.076527	0.080685	0.990845
22431	-1.363454	1.457625	9.731521	0.191383	0.118852	0.115185	-0.180302	-0.185933	-0.727590	-0.078707	-0.078886	0.084453	0.990177
22432	-1.126411	0.866507	8.927261	0.100860	0.086464	0.158293	-0.177284	-0.190447	-0.727036	-0.081771	-0.080402	0.086578	0.989623
22433	-1.460309	0.763892	9.123611	0.148778	0.036503	0.225505	-0.175446	-0.192909	-0.727602	-0.086028	-0.080867	0.089741	0.988942
22434	-1.280143	1.645275	9.177848	0.189650	0.015294	0.285770	-0.175951	-0.195905	-0.727109	-0.091351	-0.080895	0.093941	0.988072
22435	-1.677195	2.176942	9.007154	0.302304	-0.010825	0.304352	-0.176195	-0.199720	-0.725855	-0.096823	-0.080564	0.100351	0.986947
22436	-1.054893	2.415703	9.240032	0.237898	-0.007561	0.296701	-0.177193	-0.205981	-0.727962	-0.102226	-0.080191	0.105552	0.985889
22437	-1.082325	2.286721	9.459869	0.225337	-0.004980	0.298359	-0.177157	-0.213341	-0.726489	-0.107708	-0.079809	0.110434	0.984802
22438	-1.101126	2.686974	9.748196	0.316683	0.013401	0.279786	-0.177908	-0.219334	-0.725249	-0.112677	-0.080047	0.117102	0.983455
22439	-1.114285	2.537728	9.669695	0.211136	0.006414	0.271918	-0.178783	-0.225870	-0.725171	-0.117676	-0.079885	0.121645	0.982331
22440	-0.989422	2.114780	9.308101	0.296870	-0.030340	0.304015	-0.180173	-0.232948	-0.725606	-0.123037	-0.079158	0.128048	0.980918
22441	-0.921178	2.203285	9.325351	0.209091	-0.026066	0.326299	-0.181189	-0.238804	-0.723587	-0.129014	-0.078177	0.132674	0.979613
22442	-1.138014	2.578092	10.225474	0.226923	-0.013059	0.321311	-0.183527	-0.240427	-0.722409	-0.134868	-0.077567	0.137669	0.978183
22443	-1.052402	2.751176	9.633165	0.353946	0.011500	0.352308	-0.185044	-0.248050	-0.722976	-0.141213	-0.077620	0.145031	0.976217
22444	-1.005560	3.552500	9.906312	0.507881	0.032469	0.346600	-0.184982	-0.259770	-0.721547	-0.147232	-0.078593	0.155401	0.973651
22445	-0.901944	3.203657	9.343894	0.130662	0.060596	0.289230	-0.184676	-0.269039	-0.719839	-0.152822	-0.079099	0.158166	0.972302
22446	-1.060575	3.305881	9.336825	0.154079	0.044987	0.251523	-0.183887	-0.270406	-0.719864	-0.157556	-0.079563	0.161440	0.970970
22447	-0.970989	2.989051	9.769770	0.098628	0.062391	0.237863	-0.184279	-0.270541	-0.719087	-0.162196	-0.080157	0.163468	0.969817
22448	-1.032006	2.911273	9.346461	0.096918	0.083499	0.237939	-0.181148	-0.271102	-0.720170	-0.166885	-0.081229	0.165476	0.968591
22449	-1.190659	3.363180	8.867603	-0.027284	0.097644	0.221374	-0.181395	-0.272190	-0.722237	-0.171514	-0.082148	0.164899	0.967803
22450	-1.228421	3.483816	8.898152	-0.120254	0.088921	0.200434	-0.179346	-0.264568	-0.725026	-0.175836	-0.082711	0.162615	0.967366
22451	-1.517473	3.240997	8.974753	-0.083584	0.069768	0.194499	-0.178588	-0.260211	-0.725510	-0.179933	-0.083020	0.160995	0.966857
22452	-1.575859	3.511393	9.165806	-0.081864	0.078457	0.208710	-0.175999	-0.256545	-0.727187	-0.184308	-0.083486	0.159497	0.966241
22453	-1.283631	3.860060	9.107216	-0.134515	0.090667	0.185445	-0.174724	-0.251100	-0.728440	-0.188368	-0.084075	0.156819	0.965845
22454	-1.174480	3.603205	8.754875	-0.154973	0.099497	0.169389	-0.173322	-0.244565	-0.730329	-0.192157	-0.084796	0.153757	0.965528
22455	-1.033461	3.059090	8.920425	-0.231940	0.090673	0.163352	-0.172199	-0.234486	-0.732951	-0.195945	-0.085088	0.149170	0.965461
22456	-0.746651	2.984827	8.960353	-0.169510	0.095744	0.207782	-0.169637	-0.226050	-0.734710	-0.200478	-0.085568	0.145896	0.964988
22457	-1.076436	3.795937	9.114304	-0.108674	0.088811	0.207580	-0.167173	-0.223337	-0.736394	-0.204895	-0.086172	0.143792	0.964322
22458	-1.083573	4.147226	9.149643	-0.167487	0.092402	0.157011	-0.166948	-0.216524	-0.737361	-0.208397	-0.086727	0.140479	0.964010
22459	-1.034574	3.582959	8.782272	-0.228192	0.092514	0.133537	-0.164784	-0.206996	-0.738846	-0.211595	-0.087130	0.135988	0.963921
22460	-0.926581	3.158333	8.615454	-0.271119	0.075032	0.125996	-0.161587	-0.196111	-0.739817	-0.214596	-0.086995	0.130690	0.964002
22461	-1.082445	2.958791	9.027833	-0.244352	0.085483	0.133275	-0.157595	-0.186864	-0.742362	-0.217784	-0.087192	0.125929	0.963903
22462	-1.079499	2.685555	9.339470	-0.073724	0.074862	0.178475	-0.154762	-0.180747	-0.743632	-0.221423	-0.087771	0.124524	0.963204
22463	-1.128528	2.908306	9.702915	-0.026472	0.074741	0.207068	-0.154253	-0.178023	-0.744514	-0.225617	-0.088521	0.124131	0.962212
22464	-1.154729	2.956781	9.758969	-0.063183	0.072966	0.211217	-0.151146	-0.174497	-0.745428	-0.229850	-0.089022	0.122991	0.961310
22465	-1.377171	2.880019	10.829374	-0.027430	0.103469	0.198398	-0.149082	-0.170828	-0.746067	-0.233940	-0.090339	0.122416	0.960274
22466	-1.147077	2.701773	8.965360	-0.173010	0.101156	0.190215	-0.144174	-0.163768	-0.746329	-0.238089	-0.090920	0.118990	0.959629
22467	-0.943916	2.746159	9.055434	0.023723	0.086214	0.207401	-0.142102	-0.160780	-0.748133	-0.242205	-0.092132	0.119496	0.958420
22468	-0.928255	2.909624	9.071596	-0.080860	0.060869	0.178378	-0.138861	-0.158345	-0.748158	-0.245841	-0.092394	0.118009	0.957653
22469	-0.899475	2.194002	9.490869	-0.171212	0.088785	0.167083	-0.136688	-0.150179	-0.749913	-0.249543	-0.092775	0.114681	0.957063
22470	-0.997228	2.022367	9.739659	0.152507	0.127252	0.209223	-0.132264	-0.148976	-0.751384	-0.253514	-0.095409	0.117378	0.955432
22471	-0.840037	1.726986	9.494600	0.209551	0.123656	0.261512	-0.128845	-0.154035	-0.753030	-0.258375	-0.098100	0.121275	0.953368
22472	-0.729205	2.366098	9.577889	0.244316	0.088559	0.281120	-0.125043	-0.158689	-0.753261	-0.263423	-0.100285	0.126052	0.951137
22473	-1.088708	3.071765	9.778946	0.112925	0.065913	0.243319	-0.122419	-0.161837	-0.753975	-0.267970	-0.101373	0.128355	0.949442
22474	-1.624965	3.372289	9.952839	0.048760	0.062652	0.183139	-0.121904	-0.160204	-0.754997	-0.271468	-0.102273	0.129345	0.948217
22475	-1.671773	2.921324	9.428994	0.002467	0.069860	0.145752	-0.120340	-0.159666	-0.756303	-0.274384	-0.103121	0.129324	0.947288
22476	-1.269769	2.776187	8.606812	0.031202	0.043698	0.136922	-0.119033	-0.159672	-0.757868	-0.276984	-0.103685	0.129987	0.946379
22477	-1.012594	3.288592	8.523973	0.074272	-0.019261	0.096504	-0.118129	-0.158178	-0.758382	-0.278583	-0.103377	0.131735	0.945701
22478	-0.775726	3.652953	8.737589	0.099449	-0.074388	0.048903	-0.121763	-0.159930	-0.758473	-0.279066	-0.102314	0.134161	0.945333
22479	-0.620772	3.700900	9.082846	0.024557	-0.085736	-0.022222	-0.122149	-0.160472	-0.759117	-0.278349	-0.100770	0.135157	0.945568
22480	-0.734528	3.645714	9.621482	0.028298	-0.076952	-0.070616	-0.126302	-0.162085	-0.760101	-0.276695	-0.099581	0.136010	0.946058
22481	-0.921158	3.205042	9.747792	0.052673	-0.040060	-0.113519	-0.128247	-0.163437	-0.760085	-0.274321	-0.099285	0.137121	0.946619
22482	-1.039360	2.879247	9.865221	0.023188	-0.000672	-0.116268	-0.127094	-0.159763	-0.760839	-0.272038	-0.099639	0.137361	0.947206
22483	-1.081547	2.725169	9.705211	0.005224	0.015942	-0.092562	-0.126831	-0.159355	-0.762127	-0.270306	-0.100073	0.137273	0.947669
22484	-1.083281	2.821282	9.672688	0.146458	-0.033053	-0.075829	-0.126820	-0.160036	-0.764194	-0.268454	-0.100367	0.140104	0.947750
22485	-0.979320	3.175078	9.281687	-0.037696	-0.047081	-0.098365	-0.128844	-0.162709	-0.765213	-0.266522	-0.099388	0.139515	0.948485
22486	-1.029588	3.237856	9.234780	-0.091291	-0.047030	-0.116350	-0.130689	-0.157521	-0.766808	-0.264325	-0.098253	0.137830	0.949464
22487	-0.999223	3.102216	8.997458	-0.053523	-0.038148	-0.149558	-0.133803	-0.158048	-0.768827	-0.261473	-0.097498	0.136800	0.950480
22488	-1.052378	2.761012	8.960352	-0.100078	-0.021531	-0.139316	-0.134616	-0.152321	-0.769016	-0.258921	-0.096866	0.134766	0.951533
22489	-1.219591	2.673561	9.035284	-0.107334	-0.020669	-0.119950	-0.136460	-0.147406	-0.770743	-0.256776	-0.096084	0.132656	0.952489
22490	-1.093617	2.728245	9.150173	-0.029627	-0.026019	-0.094759	-0.138022	-0.146034	-0.772895	-0.254923	-0.095607	0.132070	0.953116
22491	-1.131472	2.830192	9.360739	-0.101138	-0.031273	-0.116420	-0.141541	-0.143561	-0.775522	-0.252800	-0.094648	0.130124	0.954045
22492	-1.037838	2.417436	9.850286	-0.179226	-0.022675	-0.080027	-0.144871	-0.138538	-0.774659	-0.251507	-0.093435	0.126694	0.954967
22493	-1.198587	2.208475	10.315468	-0.150832	0.027909	-0.026771	-0.146609	-0.130080	-0.775065	-0.251332	-0.093106	0.123612	0.955449
22494	-1.485960	2.544599	10.182432	-0.056215	0.076876	0.042985	-0.147653	-0.127892	-0.778119	-0.252415	-0.094106	0.122258	0.955240
22495	-1.513983	2.707872	9.237740	0.076218	0.099795	0.074055	-0.148560	-0.128705	-0.777985	-0.253909	-0.096068	0.123316	0.954513
22496	-1.615561	2.697790	8.827574	-0.013302	0.096340	0.094576	-0.147115	-0.130347	-0.778924	-0.255938	-0.097525	0.122782	0.953892
22497	-1.650247	2.586305	8.458920	-0.042067	0.061356	0.123314	-0.149062	-0.130882	-0.779673	-0.258495	-0.098072	0.121868	0.953263
22498	-1.465173	2.791442	8.421168	-0.013564	0.005193	0.141765	-0.150848	-0.129476	-0.779494	-0.261185	-0.097672	0.121890	0.952568
22499	-1.293000	3.219413	8.823513	0.040046	-0.019436	0.142093	-0.151884	-0.130288	-0.779486	-0.263736	-0.097087	0.123024	0.951779
22500	-1.333974	3.548583	9.404387	-0.040440	-0.009028	0.122225	-0.155785	-0.130539	-0.780203	-0.266045	-0.096316	0.122571	0.951273
22501	-1.485048	3.330969	10.210621	0.061487	0.022372	0.123946	-0.158913	-0.130795	-0.778613	-0.268309	-0.096709	0.123886	0.950426
22502	-1.268788	3.206872	9.503229	-0.001984	0.037292	0.134918	-0.159570	-0.129838	-0.778208	-0.270907	-0.096989	0.123940	0.949653
22503	-0.874738	2.952158	9.004272	0.061425	0.017105	0.166870	-0.160212	-0.131606	-0.777958	-0.273970	-0.097176	0.125386	0.948565
22504	-0.849397	3.133392	8.563972	-0.022712	0.005750	0.183878	-0.161373	-0.133098	-0.778470	-0.277425	-0.096611	0.125315	0.947627
22505	-0.902524	3.459473	8.890190	-0.140819	-0.016185	0.170677	-0.161646	-0.130372	-0.779341	-0.280864	-0.095035	0.123161	0.947056
22506	-0.730645	3.505397	9.403492	-0.036965	-0.007507	0.144977	-0.164534	-0.125724	-0.779638	-0.283572	-0.094241	0.122813	0.946373
22507	-0.900075	3.440123	9.646914	0.176880	-0.005683	0.137762	-0.165183	-0.126129	-0.779504	-0.285809	-0.094727	0.126595	0.945153
22508	-0.963390	3.365981	9.620174	0.072406	0.018904	0.099204	-0.166975	-0.130615	-0.780808	-0.287539	-0.095164	0.128076	0.944384
22509	-0.789339	2.726606	9.390240	0.212898	0.030322	0.100972	-0.167213	-0.133882	-0.781996	-0.289097	-0.096620	0.132262	0.943183
22510	-0.657573	2.262146	8.840670	0.632525	0.037486	0.116271	-0.168426	-0.149680	-0.782003	-0.290104	-0.100588	0.144220	0.940703
22511	-0.966012	2.376559	8.462622	0.768610	0.052662	0.108675	-0.169626	-0.176693	-0.781359	-0.290701	-0.105608	0.158679	0.937636
22512	-0.605064	3.222152	8.284192	0.078012	0.054189	0.088736	-0.170348	-0.187728	-0.780426	-0.292223	-0.106698	0.160057	0.936805
22513	-0.918516	3.588470	9.307609	-0.222603	0.048799	0.057593	-0.171419	-0.182680	-0.780103	-0.293915	-0.106007	0.155827	0.937067
22514	-1.154942	3.590391	10.119507	-0.040086	0.062783	0.041404	-0.171443	-0.178319	-0.780317	-0.294885	-0.106732	0.154830	0.936845
22515	-0.822630	4.143064	10.026871	0.061871	0.086296	0.063396	-0.171679	-0.181587	-0.782148	-0.296194	-0.108388	0.155723	0.936094
22516	-1.011286	4.433351	10.099121	0.062037	0.098659	0.030072	-0.170224	-0.184865	-0.783490	-0.296869	-0.110426	0.156399	0.935529
22517	-1.259547	3.835747	9.125887	-0.147073	0.105003	0.002946	-0.168236	-0.183060	-0.782462	-0.297562	-0.111388	0.153163	0.935730
22518	-1.773855	3.506926	8.816547	-0.215134	0.091168	0.019236	-0.166953	-0.178161	-0.785008	-0.298614	-0.111670	0.148669	0.936086
22519	-1.772741	3.674168	8.458000	-0.070300	0.038734	0.039529	-0.167759	-0.173251	-0.785720	-0.299603	-0.111792	0.147344	0.935965
22520	-1.744702	3.889566	8.186284	0.063989	0.023097	0.026394	-0.166832	-0.175981	-0.786018	-0.299956	-0.112447	0.148497	0.935591
22521	-1.555231	3.701401	8.480467	0.224871	-0.015512	0.043186	-0.168499	-0.180877	-0.785011	-0.300179	-0.113362	0.153057	0.934674
22522	-1.216241	3.820368	8.925881	0.167528	-0.055959	0.037247	-0.169636	-0.186866	-0.785439	-0.300255	-0.113123	0.156643	0.934084
22523	-0.971616	3.574476	9.358304	0.112120	-0.049948	0.011178	-0.172477	-0.190938	-0.785179	-0.300022	-0.112807	0.159231	0.933759
22524	-0.955954	3.068064	9.693650	0.178405	-0.022735	-0.013865	-0.175616	-0.197508	-0.784563	-0.299206	-0.113411	0.162704	0.933350
22525	-1.423065	3.247640	9.815092	0.058489	0.029797	0.004130	-0.176898	-0.201727	-0.783298	-0.299215	-0.114265	0.163738	0.933061
22526	-1.196260	3.226479	9.764831	0.092537	0.071743	0.007102	-0.175564	-0.206775	-0.784397	-0.299282	-0.116047	0.165089	0.932582
22527	-1.041983	3.209107	9.196174	0.203703	0.117393	-0.012226	-0.172280	-0.212517	-0.783730	-0.298934	-0.119438	0.168221	0.931705
22528	-0.906452	3.262481	8.907249	0.139488	0.100870	-0.054193	-0.170675	-0.219747	-0.784340	-0.297844	-0.122246	0.170124	0.931345
22529	-0.834039	3.255089	9.033902	0.134140	0.044005	-0.079136	-0.168809	-0.227525	-0.784057	-0.296164	-0.124042	0.172201	0.931261
22530	-1.460693	3.403611	8.860720	-0.103970	-0.050434	-0.072224	-0.168483	-0.230743	-0.783697	-0.294793	-0.122644	0.170424	0.932208
22531	-1.452538	3.856791	9.223917	-0.222032	-0.092484	-0.101352	-0.171888	-0.227183	-0.783354	-0.293098	-0.119872	0.166592	0.933794
22532	-1.106741	3.589714	9.277941	-0.283668	-0.019101	-0.105220	-0.174134	-0.221448	-0.783135	-0.291637	-0.118110	0.161190	0.935423
22533	-0.906054	3.290036	9.311213	-0.307809	0.063038	-0.087597	-0.173394	-0.213413	-0.784355	-0.290897	-0.117666	0.154849	0.936779
22534	-0.996146	2.852537	9.148358	-0.080806	0.106748	-0.015350	-0.170164	-0.207980	-0.786410	-0.291061	-0.119160	0.152712	0.936890
22535	-1.476107	2.919543	9.388770	0.052988	0.089185	0.065019	-0.167423	-0.210039	-0.785184	-0.292399	-0.120816	0.153293	0.936166
22536	-1.665293	3.819835	9.179669	-0.131423	0.071657	0.092055	-0.165342	-0.208823	-0.786748	-0.294589	-0.121023	0.150670	0.935879
22537	-2.165481	4.130699	8.851193	-0.335250	0.035240	0.050170	-0.164374	-0.204108	-0.787372	-0.296405	-0.119480	0.144282	0.936510
22538	-2.077518	4.278852	8.763224	-0.365511	0.017809	0.012883	-0.165474	-0.193200	-0.788279	-0.297461	-0.117518	0.137396	0.937459
22539	-1.741689	3.972931	8.672702	-0.445862	-0.011926	-0.033793	-0.165285	-0.179846	-0.789438	-0.297792	-0.114715	0.129055	0.938885
22540	-1.675261	3.130879	8.739347	-0.354525	-0.015364	-0.058006	-0.166423	-0.162124	-0.790536	-0.297384	-0.112376	0.122391	0.940189
22541	-1.143549	2.532217	8.578888	-0.454794	-0.041766	-0.052061	-0.166236	-0.148498	-0.791435	-0.297275	-0.108999	0.113997	0.941675
22542	-1.223589	2.132360	8.954667	-0.374603	-0.050681	0.006582	-0.168638	-0.138537	-0.790916	-0.297840	-0.105695	0.107310	0.942658
22543	-1.033471	2.381042	8.970304	-0.215552	-0.046441	0.055333	-0.170507	-0.130624	-0.790295	-0.299203	-0.103387	0.103653	0.942892
22544	-1.014018	2.404529	8.835835	-0.181685	-0.050859	0.087288	-0.172104	-0.124347	-0.790339	-0.300499	-0.101017	0.100804	0.943045
22545	-1.199826	2.743983	9.264281	-0.169234	-0.028180	0.100794	-0.175796	-0.116424	-0.789819	-0.302653	-0.099227	0.098016	0.942841
22546	-1.318282	3.049121	9.653303	-0.140596	-0.000221	0.098550	-0.174788	-0.110433	-0.789776	-0.303478	-0.097969	0.095725	0.942942
22547	-1.272499	3.030096	9.840129	-0.308547	0.040049	0.048104	-0.173130	-0.104173	-0.790126	-0.305034	-0.096729	0.089829	0.943148
22548	-1.284711	2.676355	9.740045	-0.394344	0.061090	0.033390	-0.173990	-0.090269	-0.790234	-0.306195	-0.095307	0.082141	0.943618
22549	-0.901776	2.199785	9.803355	-0.473910	0.074986	0.018548	-0.171721	-0.076654	-0.790908	-0.307535	-0.093743	0.072862	0.944100
22550	-0.883269	1.756435	9.577016	-0.422868	0.125777	0.027824	-0.168057	-0.057324	-0.790258	-0.308878	-0.093385	0.064197	0.944326
22551	-0.765515	2.028470	9.180217	-0.258272	0.145055	0.053795	-0.163817	-0.046717	-0.791506	-0.310542	-0.094383	0.058629	0.944043
22552	-0.865140	2.279257	9.145510	-0.336944	0.141597	0.040955	-0.158792	-0.037614	-0.791363	-0.311979	-0.094828	0.051506	0.943941
22553	-1.011034	2.127357	9.433392	-0.394193	0.132850	0.026414	-0.154963	-0.023734	-0.791799	-0.313344	-0.094754	0.043446	0.943901
22554	-1.203172	1.925209	9.687451	-0.312860	0.138097	0.039373	-0.150089	-0.011224	-0.791235	-0.314731	-0.095283	0.036784	0.943670
22555	-1.648274	1.797604	10.079123	-0.203131	0.117051	0.093066	-0.145967	-0.001978	-0.793781	-0.316954	-0.096052	0.032585	0.943002
22556	-1.747602	1.731351	10.223334	-0.188788	0.129232	0.090539	-0.142056	0.004548	-0.793377	-0.319059	-0.097152	0.028414	0.942314
22557	-2.016948	1.209055	10.186010	-0.273605	0.195856	0.068108	-0.136774	0.014056	-0.793363	-0.320977	-0.098981	0.022337	0.941636
22558	-1.817517	0.747014	9.813712	-0.226095	0.244892	0.070248	-0.128765	0.025185	-0.794146	-0.322810	-0.102028	0.016680	0.940801
22559	-2.162943	0.410938	9.135162	0.056337	0.187313	0.137354	-0.121493	0.028826	-0.795121	-0.325333	-0.105805	0.016962	0.939508
22560	-2.333595	0.872602	8.670939	0.222392	0.061363	0.196421	-0.115473	0.024299	-0.797444	-0.328534	-0.108257	0.021192	0.938028
22561	-2.015413	1.469248	8.766370	0.069358	-0.043747	0.173802	-0.114147	0.020341	-0.798017	-0.331615	-0.107789	0.023305	0.936947
22562	-2.043190	1.623788	9.643171	-0.134426	-0.092694	0.084088	-0.116270	0.021440	-0.799147	-0.333361	-0.105040	0.021621	0.936680
22563	-1.898619	1.555408	10.458184	-0.373025	-0.050796	0.008407	-0.119723	0.032359	-0.797315	-0.334264	-0.101577	0.015160	0.936867
22564	-1.955389	1.059104	10.025221	-0.345026	0.014147	-0.021188	-0.119802	0.045031	-0.795129	-0.334517	-0.099460	0.008594	0.937087
22565	-1.755466	0.343118	9.188607	-0.082796	0.040574	-0.010558	-0.120509	0.054437	-0.794254	-0.334482	-0.099649	0.006898	0.937093
22566	-1.887382	-0.200156	8.933579	-0.102669	-0.001406	0.022564	-0.119479	0.057158	-0.795273	-0.335061	-0.098853	0.005065	0.936983
22567	-1.907567	-0.337918	9.446428	-0.131617	-0.021754	0.071592	-0.119369	0.060018	-0.794088	-0.336644	-0.097525	0.002951	0.936564
22568	-1.755764	-0.054355	9.760778	-0.084540	-0.014149	0.142461	-0.118488	0.065055	-0.793665	-0.339264	-0.096602	0.001795	0.935716
22569	-1.743299	0.331002	9.976572	-0.059575	0.008499	0.164824	-0.116164	0.067904	-0.792899	-0.342444	-0.096301	0.000966	0.934589
22570	-1.532745	0.742465	9.796852	-0.040815	0.019808	0.181769	-0.117479	0.071728	-0.795160	-0.345687	-0.096308	0.000474	0.933394
22571	-1.464711	0.808643	9.590361	-0.026422	0.045217	0.178439	-0.112934	0.073884	-0.795465	-0.349052	-0.096900	0.000054	0.932080
22572	-1.386188	0.649089	9.520563	-0.024701	0.041677	0.193364	-0.110588	0.074281	-0.797041	-0.352513	-0.097425	-0.000270	0.930722
22573	-1.339719	0.730615	9.559548	-0.037257	0.036391	0.197661	-0.106054	0.077663	-0.796046	-0.356249	-0.097747	-0.000779	0.929264
22574	-1.317814	0.763321	9.300203	-0.153446	0.018967	0.172084	-0.104520	0.081742	-0.794612	-0.359614	-0.096930	-0.003382	0.928047
22575	-1.702539	-0.044681	9.914227	-0.155482	0.015389	0.203715	-0.102348	0.089225	-0.794958	-0.363678	-0.095993	-0.005940	0.926546
22576	-1.782059	0.312168	10.010333	-0.141259	0.050318	0.234000	-0.099640	0.093708	-0.794954	-0.368162	-0.095847	-0.008428	0.924770
22577	-1.622707	0.306537	10.148272	-0.118110	0.074681	0.262402	-0.094342	0.100629	-0.794708	-0.373210	-0.096269	-0.010630	0.922678
22578	-1.584056	0.306485	10.229642	-0.091513	0.030820	0.301195	-0.089814	0.105237	-0.794087	-0.378889	-0.096139	-0.011929	0.920358
22579	-2.273112	0.509766	10.459006	-0.234857	0.006363	0.330265	-0.086604	0.113533	-0.794698	-0.385392	-0.094418	-0.015644	0.917777
22580	-2.753987	0.779479	10.922840	-0.236544	0.067686	0.314804	-0.082238	0.123184	-0.793123	-0.391549	-0.093856	-0.019872	0.915142
22581	-2.174558	1.487625	9.609097	-0.160964	0.118641	0.276767	-0.075388	0.132141	-0.793653	-0.396849	-0.094795	-0.023172	0.912682
22582	-1.386354	1.657375	8.931387	-0.067766	0.081882	0.253334	-0.069703	0.139333	-0.793024	-0.401542	-0.095791	-0.024539	0.910487
22583	-1.774789	1.368837	8.746384	-0.081966	-0.057813	0.190224	-0.067628	0.140957	-0.793168	-0.405185	-0.094113	-0.025058	0.909032
22584	-2.888066	0.996253	9.114570	-0.165965	-0.119579	0.136768	-0.069097	0.147642	-0.793467	-0.408013	-0.090585	-0.026808	0.908076
22585	-2.619598	0.711385	9.445409	-0.158608	-0.119593	0.082043	-0.070829	0.152419	-0.789788	-0.409847	-0.087179	-0.028416	0.907534
22586	-2.333724	0.159428	9.775432	-0.231910	-0.101332	0.060221	-0.073738	0.159247	-0.787875	-0.411369	-0.083395	-0.031648	0.907094
22587	-1.596622	0.597810	9.516983	-0.190539	-0.050688	0.037669	-0.075764	0.168930	-0.782342	-0.412396	-0.080962	-0.034474	0.906745
22588	-1.256501	0.213635	9.055386	-0.188633	-0.068222	0.021543	-0.077850	0.174772	-0.782372	-0.413114	-0.078107	-0.037256	0.906559
22589	-1.363087	-0.179276	9.275273	-0.158443	-0.092805	0.056868	-0.078922	0.178727	-0.779742	-0.414457	-0.075162	-0.039116	0.906116
22590	-1.668333	0.011220	9.448312	-0.119340	-0.098120	0.110131	-0.080019	0.186633	-0.776558	-0.416688	-0.072404	-0.040259	0.905267
22591	-2.163752	-0.056423	9.658472	-0.110502	-0.075324	0.135081	-0.080818	0.189635	-0.776131	-0.419350	-0.070249	-0.041290	0.904160
22592	-1.816073	0.264499	10.106133	-0.073065	-0.066821	0.158246	-0.081369	0.193587	-0.773766	-0.422344	-0.068482	-0.041786	0.902879
22593	-1.739762	0.133773	10.019865	-0.112464	-0.030129	0.177430	-0.080608	0.196034	-0.771951	-0.425723	-0.067170	-0.043157	0.901324
22594	-1.451722	-0.104212	10.002629	-0.158970	-0.009220	0.177913	-0.079601	0.203115	-0.773700	-0.429125	-0.065728	-0.045663	0.899692
22595	-1.244629	-0.851882	9.833645	-0.185829	0.011736	0.188156	-0.075748	0.209631	-0.769316	-0.432738	-0.064521	-0.048711	0.897888
22596	-1.333448	-1.107040	9.531094	-0.187783	-0.000512	0.227731	-0.072144	0.215605	-0.767509	-0.437046	-0.063032	-0.051741	0.895735
22597	-1.913970	-0.571446	9.390865	-0.257743	-0.016184	0.267985	-0.071030	0.223636	-0.764100	-0.442173	-0.060759	-0.055772	0.893130
22598	-1.396836	-0.515130	9.463949	-0.223883	-0.054884	0.285569	-0.067182	0.231515	-0.760346	-0.447574	-0.058041	-0.058894	0.890416
22599	-1.705306	-0.435462	9.563649	-0.233242	-0.138092	0.349632	-0.065686	0.241587	-0.757695	-0.454213	-0.053896	-0.061300	0.887146
22600	-2.060571	-0.502762	10.243607	0.018891	-0.170464	0.361123	-0.065967	0.245131	-0.757528	-0.460788	-0.051409	-0.058981	0.884055
22601	-1.942714	-0.538448	9.843337	-0.064112	-0.067963	0.352089	-0.064974	0.247620	-0.755720	-0.467143	-0.050053	-0.059037	0.880787
22602	-1.438550	-0.941704	9.810322	-0.063094	0.012414	0.346867	-0.060829	0.250732	-0.754851	-0.473270	-0.050016	-0.059870	0.877456
22603	-1.670435	-0.954291	9.821790	-0.038253	0.065715	0.408990	-0.055250	0.253972	-0.754645	-0.480384	-0.051310	-0.060694	0.873450
22604	-1.405070	-0.963455	9.074441	0.172519	0.023636	0.501950	-0.047302	0.252567	-0.754520	-0.488910	-0.053912	-0.057342	0.868777
22605	-1.510777	-0.238761	9.852669	0.366905	-0.083436	0.600070	-0.040076	0.244082	-0.759862	-0.498978	-0.056742	-0.049447	0.863340
22606	-1.432666	0.569645	9.375866	0.232971	-0.132272	0.542675	-0.034138	0.232061	-0.763417	-0.508172	-0.057242	-0.043437	0.858253
22607	-1.114421	1.184622	9.173526	-0.270953	-0.182840	0.381124	-0.033241	0.234918	-0.764046	-0.515153	-0.051712	-0.045664	0.854317
22608	-1.430982	0.781149	10.123237	-0.332833	-0.156273	0.194835	-0.034625	0.246369	-0.758762	-0.518939	-0.045717	-0.049488	0.852152
22609	-0.870106	0.204345	10.106961	-0.462797	-0.122881	0.054498	-0.037592	0.260826	-0.752395	-0.520391	-0.038912	-0.055864	0.851210
22610	-0.444370	-0.353022	9.810915	-0.331648	-0.080671	-0.042439	-0.042904	0.275022	-0.745223	-0.519993	-0.033967	-0.060652	0.851337
22611	-0.303498	-0.579721	9.963294	-0.279548	-0.064869	-0.088796	-0.045574	0.283892	-0.740460	-0.518746	-0.029834	-0.064574	0.851964
22612	-0.801253	-0.969976	10.054419	-0.186308	-0.055859	-0.132074	-0.049658	0.290453	-0.737116	-0.516663	-0.026706	-0.067197	0.853130
22613	-1.638045	-1.834087	10.042091	-0.262405	-0.039891	-0.121922	-0.052968	0.297554	-0.732618	-0.514770	-0.023118	-0.071149	0.854058
22614	-1.278588	-2.216721	10.092266	-0.097307	-0.033173	-0.029240	-0.054444	0.303692	-0.729961	-0.514353	-0.021436	-0.072434	0.854245
22615	-1.367349	-2.451425	9.400650	0.068805	-0.008669	0.063695	-0.055732	0.302338	-0.731757	-0.515418	-0.022025	-0.071064	0.853703
22616	-0.979250	-2.197709	9.207973	0.245367	-0.033504	0.194363	-0.054395	0.297562	-0.734142	-0.518649	-0.024186	-0.066393	0.852063
22617	-0.946181	-1.629972	9.346383	0.405967	-0.033742	0.293445	-0.052889	0.287200	-0.738516	-0.523460	-0.028111	-0.058964	0.849542
22618	-0.724930	-1.087382	9.605438	0.427103	-0.044523	0.360568	-0.049669	0.273286	-0.743593	-0.529336	-0.032178	-0.050984	0.846268
22619	-0.946529	0.329314	9.883168	0.244427	-0.034177	0.397514	-0.042314	0.263983	-0.747400	-0.535908	-0.034487	-0.046185	0.842307
22620	-0.594896	0.851926	10.275373	0.155240	-0.022077	0.334293	-0.040685	0.259025	-0.751976	-0.541422	-0.036016	-0.043050	0.838875
22621	-0.615676	0.645446	10.335658	0.205502	-0.013235	0.299407	-0.035173	0.252457	-0.754698	-0.546289	-0.038179	-0.039109	0.835811
22622	-0.710773	0.183884	10.155748	0.144771	0.012231	0.284896	-0.031232	0.247533	-0.757122	-0.550911	-0.040117	-0.036552	0.832797
22623	-1.086004	-0.280648	9.862874	0.105552	0.023832	0.260885	-0.026794	0.246420	-0.759002	-0.555142	-0.041765	-0.034700	0.829982
22624	-1.453438	-1.005001	9.562139	0.171768	0.069494	0.277363	-0.022852	0.240950	-0.760917	-0.559530	-0.044947	-0.032335	0.826959
22625	-0.977450	-1.284157	9.143898	0.007841	0.102509	0.338660	-0.013973	0.236544	-0.762123	-0.565034	-0.046824	-0.032977	0.823077
22626	-1.429952	-1.431194	9.453705	0.004487	0.035801	0.457451	-0.005789	0.238679	-0.761194	-0.572514	-0.047694	-0.032825	0.817848
22627	-2.169588	-0.868056	10.009721	0.494109	-0.023677	0.576607	0.000769	0.229694	-0.765250	-0.581408	-0.053220	-0.023948	0.811517
22628	-2.615608	0.237035	10.055109	0.270125	-0.013311	0.651151	0.006718	0.216992	-0.770871	-0.591633	-0.056383	-0.018660	0.804017
22629	-1.812578	0.778296	9.790066	0.196733	-0.008309	0.668133	0.014195	0.208505	-0.773384	-0.602080	-0.058783	-0.014706	0.796133
22630	-1.424598	1.032758	9.054302	0.266676	-0.006474	0.656265	0.021837	0.195385	-0.778520	-0.612152	-0.062012	-0.009554	0.788247
22631	-0.929258	1.418633	9.097720	0.107526	0.004745	0.635689	0.030600	0.189070	-0.780259	-0.621968	-0.063520	-0.007151	0.780429
22632	-1.117310	1.454157	9.224710	0.397436	-0.030983	0.618347	0.037282	0.182630	-0.781967	-0.631082	-0.067997	0.000278	0.772730
22633	-1.879449	1.538862	9.856992	0.469112	-0.022132	0.587367	0.042874	0.165135	-0.788263	-0.639426	-0.073620	0.008605	0.765271
22634	-1.861815	1.307487	9.738832	0.669665	-0.020241	0.560588	0.045481	0.143460	-0.791732	-0.646911	-0.081702	0.019994	0.757912
22635	-1.687994	1.319102	9.261659	0.658876	-0.026372	0.583359	0.052836	0.114407	-0.801268	-0.654532	-0.089685	0.031243	0.750046
22636	-1.085845	1.134214	8.533417	0.476415	-0.029074	0.587103	0.055952	0.095318	-0.805492	-0.662387	-0.095047	0.039877	0.742037
22637	-0.735871	1.409751	9.874479	0.599550	-0.033021	0.624917	0.059986	0.074999	-0.809742	-0.670357	-0.102073	0.050353	0.733257
22638	-0.025698	2.156455	8.920514	0.572914	-0.006780	0.617729	0.063001	0.050598	-0.814018	-0.678143	-0.108959	0.060157	0.724314
22639	-0.182186	2.552607	9.089827	0.478269	-0.015440	0.569549	0.065981	0.032464	-0.818102	-0.685222	-0.114583	0.068546	0.715991
22640	-0.328113	3.092817	9.164648	0.233360	0.015329	0.520490	0.068412	0.016916	-0.818180	-0.692117	-0.117223	0.072925	0.708459
22641	-0.726051	3.473190	9.850121	0.188871	0.040805	0.456996	0.072238	0.008583	-0.819220	-0.698138	-0.119818	0.076166	0.701745
22642	-0.643763	3.164538	9.792995	0.131912	0.089031	0.403799	0.078537	0.000647	-0.820937	-0.703596	-0.122235	0.077799	0.695672
22643	-0.790928	2.493553	10.204687	-0.091703	0.138849	0.388149	0.082839	0.000352	-0.822034	-0.709374	-0.122338	0.075573	0.690007
22644	-0.680781	2.371763	9.981254	-0.047019	0.147582	0.407839	0.090642	0.001127	-0.821113	-0.715309	-0.123033	0.073887	0.683913
22645	-1.014785	3.610528	9.983957	-0.012870	0.152973	0.383788	0.097408	0.001090	-0.820056	-0.720754	-0.124449	0.072518	0.678061
22646	-0.946127	3.066420	10.010685	0.026816	0.144309	0.311612	0.103914	-0.000165	-0.819503	-0.725098	-0.126285	0.071639	0.673167
22647	-0.182061	2.567300	9.176505	-0.273481	0.168798	0.265141	0.109999	0.003616	-0.816339	-0.729540	-0.124277	0.066239	0.669283
22648	-0.602174	2.592477	8.473916	-0.306429	0.190081	0.256313	0.117492	0.012976	-0.815587	-0.733949	-0.121953	0.060062	0.665462
22649	-0.656637	3.061231	9.051705	-0.298270	0.183059	0.217675	0.124973	0.023152	-0.812509	-0.737736	-0.119826	0.054017	0.662171
22650	-0.930000	2.676197	8.275848	-0.040314	0.153747	0.168362	0.132232	0.028290	-0.812567	-0.740214	-0.121031	0.051682	0.659366
22651	-0.888998	2.323216	8.559806	-0.129725	0.123983	0.135790	0.137687	0.029350	-0.810836	-0.742406	-0.120703	0.048548	0.657196
22652	-0.750497	2.092673	9.022157	-0.018890	0.078386	0.132809	0.141304	0.033553	-0.809819	-0.744264	-0.121271	0.047521	0.655062
22653	-0.746956	1.904952	9.731344	0.006007	0.083547	0.143573	0.144718	0.031082	-0.809911	-0.746176	-0.122387	0.046781	0.652729
22654	-0.764204	2.167374	10.565974	0.070251	0.109578	0.168848	0.149917	0.032417	-0.809589	-0.748301	-0.124656	0.046540	0.649877
22655	-1.072367	2.303469	10.243379	0.077465	0.107120	0.165495	0.150602	0.026144	-0.809274	-0.750325	-0.127094	0.046422	0.647074
22656	-1.219162	2.048404	9.823578	-0.137187	0.106344	0.156879	0.155930	0.027342	-0.808441	-0.752792	-0.126213	0.043514	0.644579
22657	-1.213411	1.845761	9.633759	-0.106869	0.081849	0.176358	0.161127	0.028676	-0.807733	-0.755373	-0.125529	0.041381	0.641827
22658	-0.789754	2.005549	9.487756	-0.012936	0.065146	0.179535	0.164768	0.029338	-0.807652	-0.757773	-0.125971	0.040743	0.638946
22659	-0.352185	2.415971	9.546373	-0.088902	0.057152	0.158636	0.167361	0.031504	-0.808185	-0.760045	-0.125216	0.039193	0.636488
22660	-0.240925	2.439445	9.641807	-0.090557	0.043183	0.122415	0.168370	0.034358	-0.803279	-0.761874	-0.124243	0.037752	0.634575
22661	-0.483041	2.349697	9.561158	-0.095734	0.052110	0.084575	0.172261	0.037472	-0.804336	-0.763209	-0.123339	0.036044	0.633246
22662	-0.786846	2.414172	9.422739	-0.151095	0.061004	0.066688	0.172884	0.042374	-0.804298	-0.764480	-0.121707	0.033426	0.632171
22663	-1.117091	2.161093	9.184774	-0.126932	0.054158	0.068655	0.175479	0.043450	-0.803553	-0.765676	-0.120364	0.031254	0.631091
22664	-1.189221	1.518154	9.521646	-0.187968	0.064525	0.101615	0.177526	0.049162	-0.802498	-0.767475	-0.118187	0.028198	0.629459
22665	-1.273167	1.576096	10.167060	0.005959	0.097612	0.144586	0.180086	0.055279	-0.799901	-0.769320	-0.119361	0.027176	0.627026
22666	-1.103305	2.038288	9.957034	0.143576	0.095779	0.190570	0.181551	0.049957	-0.800619	-0.771420	-0.122617	0.028021	0.623772
22667	-0.698694	2.590964	9.263005	0.202719	0.041597	0.176712	0.187322	0.042295	-0.800780	-0.773129	-0.126096	0.030416	0.620843
22668	-1.617876	3.040170	9.107883	-0.002831	-0.036752	0.108333	0.188397	0.037793	-0.803158	-0.774513	-0.125484	0.031277	0.619197
22669	-1.787150	2.653198	9.537449	-0.144142	-0.078732	0.069224	0.186026	0.041757	-0.801410	-0.775659	-0.122228	0.030941	0.618431
22670	-1.387704	1.784505	9.605721	-0.115698	-0.054439	0.110635	0.184444	0.045445	-0.801736	-0.777287	-0.119643	0.030689	0.616903
22671	-1.026964	1.584337	9.557053	-0.051529	-0.014422	0.178068	0.184963	0.046260	-0.802509	-0.779574	-0.118533	0.030732	0.614223
22672	-0.623626	2.265082	9.844962	0.349121	0.004643	0.221602	0.185248	0.040943	-0.801149	-0.781465	-0.123846	0.035535	0.610502
22673	-0.540602	3.081063	9.497971	0.458383	0.022215	0.218205	0.186404	0.022815	-0.804691	-0.782952	-0.131096	0.041388	0.606702
22674	-0.952173	3.271289	9.311461	0.243870	0.022414	0.175395	0.188827	0.009585	-0.806145	-0.784460	-0.134993	0.044518	0.603670
22675	-0.875502	3.191050	9.220964	0.056301	-0.012450	0.095440	0.188884	0.000728	-0.808293	-0.785426	-0.135650	0.045737	0.602173
22676	-0.797745	2.914603	9.459826	-0.029516	-0.070192	0.053105	0.187062	0.000465	-0.807753	-0.786086	-0.134246	0.046693	0.601554
22677	-0.677200	2.565966	9.007806	-0.265581	-0.080631	0.028339	0.184551	0.006610	-0.807140	-0.787032	-0.129079	0.044938	0.601581
22678	-0.180134	2.182094	9.003911	-0.176264	-0.117545	0.049777	0.181112	0.016440	-0.807250	-0.787977	-0.124798	0.044862	0.601253
22679	-0.477532	2.450152	9.394051	0.170705	-0.098290	0.087758	0.177359	0.013327	-0.808770	-0.788496	-0.126203	0.048801	0.599972
22680	-0.529985	2.878838	9.457105	0.222513	-0.040619	0.124574	0.176748	0.006926	-0.809853	-0.789380	-0.129055	0.052492	0.597887
22681	-0.755196	2.793401	9.256207	0.200995	-0.004700	0.150156	0.176285	-0.002337	-0.811225	-0.790625	-0.131997	0.055485	0.595324
22682	-0.944750	2.621845	9.296722	0.209775	0.015381	0.190847	0.177246	-0.010518	-0.812350	-0.792349	-0.135238	0.058309	0.592025
22683	-1.085642	2.493963	9.587240	0.187102	0.044074	0.257764	0.178990	-0.019793	-0.812338	-0.794911	-0.138413	0.060623	0.587608
22684	-0.926296	2.490459	9.633886	0.212761	0.043005	0.319580	0.181771	-0.027439	-0.813484	-0.798117	-0.141866	0.063387	0.582122
22685	-0.699813	2.413448	9.450750	0.327043	0.048031	0.383750	0.184442	-0.042698	-0.815202	-0.801658	-0.147127	0.067591	0.575438
22686	-0.712302	2.696937	9.321948	0.398427	0.060205	0.435487	0.187916	-0.058521	-0.815408	-0.805561	-0.153570	0.072543	0.567649
22687	-0.251271	3.019829	9.129437	0.305318	0.068778	0.457681	0.188909	-0.072286	-0.816588	-0.809853	-0.158553	0.076379	0.559611
22688	-0.131968	3.495139	9.148291	0.257946	0.066989	0.448579	0.192757	-0.085386	-0.816516	-0.814160	-0.162752	0.079652	0.551644
22689	-0.111951	3.586947	9.336613	0.133737	0.103725	0.419618	0.196990	-0.097671	-0.816313	-0.818473	-0.165344	0.080902	0.544259
22690	-0.203669	3.592416	9.318242	0.024761	0.145789	0.392570	0.200919	-0.102870	-0.814749	-0.822909	-0.166661	0.080136	0.537237
22691	-0.301903	4.059148	9.079408	0.053601	0.154786	0.354216	0.206692	-0.106200	-0.814242	-0.826746	-0.168582	0.079461	0.530808
22692	-0.280496	4.347909	9.188277	-0.031904	0.195154	0.278890	0.212829	-0.109504	-0.814108	-0.830116	-0.169642	0.076898	0.525562
22693	-0.253793	3.697882	9.031584	-0.355468	0.207514	0.210352	0.219684	-0.103137	-0.811830	-0.833803	-0.165554	0.070565	0.521905
22694	-0.360849	3.242171	9.161841	-0.342959	0.191795	0.203273	0.226897	-0.089958	-0.810908	-0.837305	-0.161506	0.064523	0.518336
22695	-0.499274	3.475839	8.935026	-0.335562	0.195485	0.159376	0.233222	-0.081817	-0.808734	-0.840253	-0.157661	0.058427	0.515465
22696	-0.593947	3.752234	8.636232	-0.288798	0.149342	0.103246	0.238888	-0.071628	-0.807431	-0.842387	-0.154185	0.053333	0.513582
22697	0.103512	4.044681	8.527843	-0.276100	0.076664	0.048296	0.242470	-0.061564	-0.805583	-0.843788	-0.150260	0.049534	0.512826
22698	0.055773	4.113218	8.798186	-0.231117	-0.001919	-0.036231	0.242412	-0.052162	-0.804074	-0.844094	-0.146336	0.047158	0.513680
22699	-0.170935	3.462031	9.189164	-0.424160	-0.008824	-0.101180	0.243388	-0.040584	-0.804233	-0.844242	-0.139188	0.042880	0.515795
22700	-0.534713	2.538945	9.972302	-0.499387	0.047099	-0.096335	0.243027	-0.022867	-0.804054	-0.844628	-0.131277	0.036736	0.517707
22701	-0.424842	2.369893	10.022280	-0.343720	0.118797	-0.073862	0.245782	-0.005987	-0.800067	-0.844822	-0.126731	0.031206	0.518884
22702	-0.718593	2.496189	9.677819	-0.129839	0.173220	-0.056124	0.250154	0.002573	-0.798245	-0.844661	-0.126329	0.026863	0.519488
22703	-0.444578	2.670953	9.329019	-0.307795	0.187177	-0.062696	0.254666	0.008271	-0.794909	-0.844861	-0.123082	0.020583	0.520228
22704	-1.390756	2.386624	9.098411	-0.450720	0.161347	-0.116470	0.260680	0.024589	-0.791362	-0.844780	-0.117146	0.012953	0.521974
22705	-1.420114	1.649356	9.368945	-0.620637	0.150842	-0.149616	0.266017	0.045271	-0.787248	-0.844633	-0.108260	0.003777	0.524272
22706	-1.063310	0.894136	9.472533	-0.475939	0.105189	-0.115506	0.269402	0.065554	-0.782721	-0.844416	-0.101286	-0.003167	0.526016
22707	-1.015929	0.757574	9.763730	-0.264954	0.040400	-0.105440	0.271388	0.080258	-0.778615	-0.843826	-0.097172	-0.006671	0.527703
22708	-1.423486	0.482526	10.009198	-0.368800	0.001962	-0.112443	0.270811	0.089391	-0.777487	-0.843336	-0.090909	-0.010742	0.529533
22709	-1.205922	0.506021	10.382471	-0.476462	-0.003585	-0.059566	0.270059	0.104791	-0.773333	-0.843534	-0.082713	-0.015690	0.530437
22710	-1.230536	0.441218	10.362714	-0.176968	0.001630	-0.004499	0.268555	0.115835	-0.770498	-0.843780	-0.079700	-0.017530	0.530449
22711	-1.088669	0.367134	10.091494	0.049239	0.036584	0.048332	0.270124	0.115146	-0.771172	-0.844203	-0.080790	-0.017423	0.529614
22712	-1.128007	0.614368	9.835143	0.153756	0.047060	0.096783	0.272076	0.114863	-0.770560	-0.844966	-0.083875	-0.016359	0.527949
22713	-1.048684	0.906694	9.684022	0.161822	0.043562	0.098630	0.275497	0.109121	-0.771698	-0.845719	-0.086934	-0.015106	0.526283
22714	-0.976250	1.247306	9.576772	0.065421	0.041890	0.052151	0.277345	0.105024	-0.772538	-0.846155	-0.088455	-0.014964	0.525331
22715	-1.207722	0.955664	9.563400	-0.177734	0.019279	-0.002563	0.277885	0.102023	-0.773091	-0.846435	-0.085476	-0.017050	0.525310
22716	-1.309599	0.541512	9.927189	-0.231424	0.014004	-0.015372	0.277308	0.111565	-0.772345	-0.846671	-0.081657	-0.019673	0.525446
22717	-1.212365	0.288823	10.120498	-0.168784	0.041956	-0.015780	0.278258	0.124639	-0.767338	-0.846763	-0.079027	-0.022093	0.525604
22718	-1.314554	0.194459	9.673322	-0.068679	0.054269	0.022906	0.277976	0.128456	-0.767167	-0.847088	-0.078402	-0.023623	0.525107
22719	-1.410597	0.269767	9.675016	-0.022394	0.043690	0.073475	0.280946	0.131982	-0.766018	-0.847876	-0.078281	-0.024422	0.523815
22720	-1.083541	1.085984	10.027620	0.131287	-0.002019	0.101807	0.281634	0.126256	-0.767372	-0.848738	-0.080494	-0.022779	0.522155
22721	-1.369467	1.280786	10.085195	0.216311	-0.022900	0.090139	0.282842	0.120527	-0.768477	-0.849336	-0.083744	-0.019923	0.520787
22722	-1.628297	1.560945	9.811892	0.045663	-0.034953	0.041410	0.281305	0.117539	-0.771058	-0.849708	-0.084131	-0.018711	0.520161
22723	-1.273036	1.950354	9.123554	-0.227760	-0.010458	-0.006372	0.279925	0.122978	-0.770333	-0.850020	-0.079981	-0.020855	0.520225
22724	-0.740910	1.416016	8.764376	-0.127462	-0.043698	-0.028933	0.277795	0.130346	-0.768684	-0.849947	-0.077305	-0.021411	0.520725
22725	-1.321814	1.205377	9.182697	0.045908	-0.062881	-0.001181	0.278059	0.130618	-0.769973	-0.849889	-0.077283	-0.019800	0.520888
22726	-1.666955	1.535323	10.028139	-0.029422	-0.057777	0.016945	0.275184	0.132813	-0.770423	-0.850157	-0.076145	-0.019027	0.520646
22727	-1.472321	1.747225	9.824636	-0.040129	-0.043808	0.021313	0.273612	0.134457	-0.770126	-0.850451	-0.074922	-0.018614	0.520359
22728	-1.053058	1.632666	9.608231	0.031491	-0.028990	0.021744	0.272816	0.137322	-0.770344	-0.850675	-0.075122	-0.017691	0.519996
22729	-1.184717	1.468809	9.167721	0.040446	-0.043740	0.027058	0.270635	0.133112	-0.772541	-0.850903	-0.075307	-0.016426	0.519637
22730	-1.047734	1.730105	9.198446	0.034160	-0.071698	0.019918	0.268467	0.133280	-0.773417	-0.851161	-0.075106	-0.014757	0.519295
22731	-0.896115	1.663689	9.100251	-0.022113	-0.082184	-0.001735	0.266392	0.132611	-0.774680	-0.851190	-0.073854	-0.013516	0.519460
22732	-0.841307	1.549067	9.506984	-0.061476	-0.098878	-0.019754	0.263257	0.134944	-0.775383	-0.851161	-0.071732	-0.012435	0.519831
22733	-0.836745	1.493088	10.087846	-0.165228	-0.077112	-0.038081	0.259601	0.137418	-0.776334	-0.851007	-0.068103	-0.012804	0.520563
22734	-0.988154	1.253841	10.110432	-0.159703	-0.036760	-0.062571	0.257477	0.143833	-0.774952	-0.850605	-0.064943	-0.013855	0.521595
22735	-0.940850	1.116339	10.094025	-0.238374	0.012210	-0.063009	0.254040	0.152708	-0.774041	-0.850235	-0.061001	-0.016540	0.522595
22736	-0.844599	0.741921	9.800521	-0.222216	0.026259	-0.064701	0.254240	0.161699	-0.771252	-0.849823	-0.057432	-0.019313	0.523574
22737	-0.553526	0.599269	9.508001	-0.200782	0.026207	-0.048795	0.256273	0.168637	-0.768252	-0.849519	-0.054260	-0.021818	0.524307
22738	-0.436963	0.689948	9.572921	-0.229453	0.036625	-0.038410	0.255700	0.176815	-0.766361	-0.849361	-0.050685	-0.024814	0.524787
22739	-0.398934	0.937863	9.736449	-0.115875	0.027841	-0.032291	0.254356	0.183089	-0.764477	-0.849119	-0.048962	-0.026405	0.525263
22740	-0.228088	0.852651	9.832521	0.053241	0.033078	-0.036398	0.256167	0.184305	-0.763204	-0.848672	-0.050152	-0.026368	0.525876
22741	-0.563144	1.266763	9.914668	-0.009312	0.033174	-0.053412	0.256693	0.183621	-0.763476	-0.848100	-0.050284	-0.026912	0.526757
22742	-1.120752	1.611575	10.360803	-0.229114	0.089318	-0.113621	0.257577	0.187431	-0.761907	-0.847077	-0.047234	-0.030879	0.528465
22743	-1.147724	1.212900	10.471800	-0.321915	0.150633	-0.156447	0.259319	0.198047	-0.755905	-0.845609	-0.043294	-0.036801	0.530770
22744	-1.063870	0.799504	9.983306	-0.269814	0.203276	-0.175361	0.262362	0.209748	-0.751329	-0.843806	-0.040716	-0.043178	0.533357
22745	-1.186930	0.497550	9.233540	-0.224911	0.216646	-0.189092	0.266594	0.217625	-0.745778	-0.841765	-0.039106	-0.049206	0.536173
22746	-1.725621	0.137485	8.868779	-0.262540	0.161746	-0.185944	0.269525	0.225510	-0.740336	-0.839798	-0.036192	-0.054813	0.538911
22747	-1.865145	-0.128281	8.900571	-0.287747	0.100497	-0.172264	0.269701	0.237771	-0.735840	-0.838020	-0.032316	-0.059589	0.541413
22748	-1.685895	-0.411055	9.688789	-0.223654	0.037230	-0.142195	0.271076	0.244847	-0.730898	-0.836574	-0.028756	-0.062651	0.543500
22749	-1.529378	-0.515436	10.599339	-0.036088	0.042093	-0.089836	0.269185	0.248628	-0.729418	-0.835564	-0.028549	-0.063685	0.544942
22750	-1.164106	-0.417612	10.489175	0.232135	0.044593	-0.042139	0.266080	0.246466	-0.731452	-0.834904	-0.032816	-0.061848	0.545925
22751	-1.433989	-0.323401	9.937476	0.210779	0.033438	-0.055440	0.267835	0.236921	-0.734147	-0.834110	-0.036663	-0.060025	0.547095
22752	-1.609385	-0.532017	9.691478	0.028274	0.028247	-0.055892	0.268389	0.230514	-0.733316	-0.833456	-0.037330	-0.060154	0.548031
22753	-1.565205	-1.096128	9.362600	-0.043275	0.023050	-0.058316	0.266045	0.231481	-0.734559	-0.832818	-0.036789	-0.060973	0.548948
22754	-1.403650	-1.467461	9.457867	0.087903	0.021108	0.013000	0.267737	0.230245	-0.732537	-0.832888	-0.038454	-0.060277	0.548803
22755	-1.218099	-1.180424	9.421117	0.188775	0.013962	0.064820	0.267284	0.220167	-0.735461	-0.833426	-0.041756	-0.058331	0.547955
22756	-1.276732	-0.598224	9.336999	0.166269	-0.019330	0.091109	0.267983	0.213080	-0.738116	-0.834390	-0.044368	-0.056042	0.546520
22757	-1.412855	-0.053332	9.438156	0.143983	-0.040271	0.067230	0.269337	0.205309	-0.740530	-0.835032	-0.046311	-0.053689	0.545613
22758	-1.381035	0.336750	9.675465	0.076063	-0.054294	0.041195	0.268596	0.199728	-0.743019	-0.835653	-0.046971	-0.051855	0.544783
22759	-1.327175	0.428800	10.029309	0.040541	-0.033252	-0.020675	0.267562	0.198780	-0.743399	-0.835418	-0.047182	-0.050822	0.545222
22760	-1.380164	0.448337	9.991542	-0.154307	-0.008696	-0.057232	0.267276	0.202050	-0.741561	-0.835054	-0.044395	-0.052348	0.545870
22761	-1.386263	0.283630	9.593194	-0.214970	0.000190	-0.084100	0.266980	0.207910	-0.740726	-0.834312	-0.040648	-0.054715	0.547063
22762	-1.391058	-0.046103	9.498129	-0.150454	-0.001467	-0.104848	0.265766	0.213364	-0.737050	-0.833416	-0.037948	-0.056356	0.548455
22763	-1.258352	-0.395940	9.471334	-0.009210	-0.020753	-0.084613	0.264708	0.216913	-0.738029	-0.832511	-0.037389	-0.056124	0.549889
22764	-0.441077	-0.916315	9.686594	0.148059	-0.022819	-0.049466	0.263553	0.214603	-0.739065	-0.831948	-0.039496	-0.054083	0.550798
22765	-0.589362	-1.050338	9.522923	0.289008	-0.056152	0.036935	0.262180	0.206847	-0.743497	-0.832169	-0.043553	-0.049863	0.550556
22766	-1.064994	-0.359824	9.191325	0.156505	-0.057813	0.067977	0.263142	0.198941	-0.745392	-0.832858	-0.045541	-0.047046	0.549599
22767	-1.520040	-0.195804	9.761858	-0.029684	-0.033381	0.079202	0.261346	0.196091	-0.748096	-0.833782	-0.044567	-0.046687	0.548308
22768	-1.540983	-0.448180	10.542539	0.041647	0.029365	0.129232	0.263950	0.196078	-0.748650	-0.835144	-0.045658	-0.046531	0.546155
22769	-0.730979	0.050242	10.442755	0.261659	0.085099	0.171432	0.268680	0.189241	-0.750333	-0.836678	-0.050902	-0.044879	0.543475
22770	-1.031940	0.163823	10.641306	0.291881	0.060577	0.203395	0.273164	0.180499	-0.753061	-0.838522	-0.056581	-0.042438	0.540258
22771	-1.669421	0.487085	10.914860	0.169355	0.062456	0.186899	0.278815	0.171341	-0.753878	-0.840284	-0.060038	-0.041385	0.537220
22772	-1.895913	0.923475	9.907734	0.056051	0.094273	0.154646	0.285105	0.164496	-0.755069	-0.841805	-0.062077	-0.042108	0.534545
22773	-1.772654	0.976720	8.758614	0.068882	0.052596	0.107005	0.286935	0.162442	-0.754087	-0.842811	-0.063730	-0.042088	0.532763
22774	-1.933403	0.783117	8.740953	0.013401	-0.019066	0.086964	0.290322	0.162697	-0.755423	-0.843753	-0.063782	-0.041441	0.531314
22775	-2.041144	0.565079	9.477186	-0.038558	-0.059317	0.063546	0.290097	0.164222	-0.754250	-0.844517	-0.062440	-0.040770	0.530312
22776	-2.138868	0.374033	10.456288	-0.094165	-0.043772	0.069334	0.290346	0.166129	-0.754235	-0.845424	-0.060397	-0.040870	0.529093
22777	-1.696590	0.769781	10.447410	-0.126192	-0.001856	0.043647	0.289944	0.168175	-0.754209	-0.846026	-0.058191	-0.042150	0.528278
22778	-1.293591	1.105251	9.500978	-0.159885	0.015792	0.009068	0.290563	0.173213	-0.753139	-0.846304	-0.055616	-0.044022	0.527957
22779	-1.114811	1.144748	8.716487	-0.179439	-0.006818	-0.004403	0.291164	0.180294	-0.750245	-0.846447	-0.052450	-0.045814	0.527900
22780	-1.240550	1.125859	8.510690	-0.168739	-0.041741	-0.000888	0.292156	0.187646	-0.747870	-0.846721	-0.049102	-0.046821	0.527693
22781	-1.471927	1.176535	8.763188	-0.115098	-0.088936	-0.012049	0.290950	0.193103	-0.747026	-0.846776	-0.046205	-0.046539	0.527891
22782	-1.567737	1.263459	9.418651	-0.082998	-0.132775	-0.018110	0.287567	0.193667	-0.748387	-0.847002	-0.043319	-0.045125	0.527897
22783	-1.526801	1.224487	10.148385	-0.161654	-0.137245	-0.057507	0.283891	0.199820	-0.749559	-0.846640	-0.039147	-0.044547	0.528851
22784	-1.310564	0.715041	10.832748	-0.262749	-0.084078	-0.066166	0.278907	0.204887	-0.746860	-0.846256	-0.033703	-0.045881	0.529726
22785	-0.841567	0.126386	10.639302	-0.183059	-0.017664	-0.057671	0.274545	0.215266	-0.744761	-0.845771	-0.030432	-0.047532	0.530553
22786	-0.550870	-0.390552	9.849852	-0.132912	0.029635	-0.034399	0.274384	0.219899	-0.743297	-0.845473	-0.028421	-0.049389	0.530969
22787	-0.373781	-0.595571	9.319694	-0.187663	0.045303	0.021570	0.276184	0.222204	-0.740468	-0.845753	-0.025755	-0.052079	0.530402
22788	-0.416981	-0.556943	9.258030	-0.088586	0.030363	0.071605	0.277966	0.227644	-0.737608	-0.846650	-0.024598	-0.053425	0.528890
22789	-0.386239	-0.320489	9.587301	0.000608	0.004821	0.118015	0.280829	0.227219	-0.736883	-0.847888	-0.024738	-0.053352	0.526904
22790	-0.822647	0.092878	9.953876	0.079312	-0.016100	0.111671	0.282957	0.219986	-0.738016	-0.849179	-0.025976	-0.052118	0.524884
22791	-0.965255	0.411284	9.901093	0.006125	-0.000247	0.079582	0.283759	0.216984	-0.739216	-0.850009	-0.026121	-0.051895	0.523554
22792	-0.903111	0.326276	9.786635	-0.084078	0.034790	0.056108	0.285719	0.214520	-0.737338	-0.850668	-0.025065	-0.053265	0.522397
22793	-0.888932	0.280704	9.862887	-0.130410	0.085578	0.025979	0.289723	0.218858	-0.735166	-0.850910	-0.023741	-0.055935	0.521785
22794	-1.275582	0.216635	9.987976	-0.219576	0.138183	-0.025532	0.291864	0.222214	-0.733491	-0.850614	-0.021371	-0.060514	0.521859
22795	-1.305472	0.073969	10.445580	-0.359955	0.180110	-0.047582	0.295816	0.231997	-0.725472	-0.850028	-0.017063	-0.067214	0.522152
22796	-2.181145	-0.154493	10.575468	-0.250731	0.206649	-0.058813	0.301592	0.241771	-0.717996	-0.849223	-0.014834	-0.073289	0.522713
22797	-1.807676	0.101980	9.674043	-0.268414	0.222508	-0.074785	0.307387	0.248548	-0.711064	-0.848177	-0.012536	-0.079783	0.523520
22798	-1.294412	-0.017475	8.882438	-0.135792	0.184146	-0.109365	0.312285	0.254651	-0.707215	-0.846780	-0.011940	-0.084279	0.525088
22799	-2.010922	-0.586239	8.238057	0.000254	0.072608	-0.137743	0.313565	0.256140	-0.703357	-0.845212	-0.012546	-0.085443	0.527408
22800	-2.238234	-0.631268	8.621654	-0.150158	-0.046299	-0.166490	0.310473	0.259473	-0.703143	-0.843592	-0.009187	-0.086209	0.529940
22801	-1.991940	-0.672430	9.945554	-0.178960	-0.055404	-0.168607	0.305999	0.267400	-0.702226	-0.841926	-0.005387	-0.087142	0.532483
22802	-1.304641	-0.487017	10.987094	-0.040250	0.026478	-0.178066	0.303500	0.270682	-0.700225	-0.839999	-0.004634	-0.087959	0.535391
22803	-0.929558	-0.691238	10.436012	0.107560	0.117524	-0.176801	0.302862	0.267960	-0.699469	-0.837886	-0.007470	-0.088700	0.538539
22804	-1.044432	-1.204386	9.851963	0.179192	0.163174	-0.162072	0.304840	0.263862	-0.699925	-0.835825	-0.011896	-0.089452	0.541529
22805	-1.405683	-1.741048	9.601394	0.207528	0.168435	-0.091349	0.308636	0.258389	-0.697074	-0.834475	-0.017046	-0.089940	0.543389
22806	-1.832577	-2.007419	9.489070	0.267959	0.131665	-0.009898	0.311947	0.250333	-0.700421	-0.834062	-0.022880	-0.089153	0.543938
22807	-1.907664	-1.731516	9.906151	0.308713	0.124336	0.071465	0.316514	0.240183	-0.702141	-0.834455	-0.029470	-0.087774	0.543242
22808	-2.129879	-1.057335	9.598613	0.295190	0.131364	0.108612	0.321648	0.230892	-0.703854	-0.835279	-0.035958	-0.086622	0.541769
22809	-2.079648	-0.433841	9.139151	0.330109	0.089450	0.107075	0.326021	0.218199	-0.705588	-0.836020	-0.042585	-0.084429	0.540490
22810	-1.973487	-0.098803	8.868136	0.256861	0.049269	0.078241	0.330531	0.205234	-0.709001	-0.836728	-0.047473	-0.082349	0.539306
22811	-1.864125	-0.007546	9.103743	0.210331	-0.006776	0.056532	0.330976	0.196922	-0.711278	-0.837135	-0.050985	-0.079887	0.538724
22812	-1.634968	-0.053639	9.557819	0.167535	-0.006842	0.010310	0.332702	0.192555	-0.714179	-0.837486	-0.053630	-0.077922	0.538209
22813	-1.607571	-0.281613	9.790463	0.192601	-0.012110	-0.001922	0.332358	0.184928	-0.715021	-0.837266	-0.056673	-0.075612	0.538570
22814	-1.696131	-0.511672	9.831839	0.209573	0.006270	0.007058	0.333444	0.177974	-0.716779	-0.837475	-0.060163	-0.073419	0.538168
22815	-1.549700	-0.632908	9.882049	0.176284	-0.000002	0.043732	0.333492	0.171164	-0.719550	-0.837723	-0.063078	-0.071433	0.537717
22816	-1.326528	-0.490190	9.934632	0.195891	-0.007109	0.057909	0.335626	0.164070	-0.722870	-0.838183	-0.066311	-0.069069	0.536918
22817	-1.461264	-0.430709	10.167173	0.180557	-0.013294	0.077208	0.336703	0.157797	-0.722947	-0.838782	-0.069135	-0.066757	0.535919
22818	-1.570447	-0.511010	10.369050	0.104447	0.001525	0.088174	0.337125	0.152617	-0.723519	-0.839601	-0.070975	-0.065469	0.534553
22819	-1.818934	-0.139159	10.221671	0.034669	0.023455	0.098473	0.340011	0.148242	-0.723090	-0.840570	-0.071721	-0.065308	0.532948
22820	-2.306816	0.177395	10.255953	0.004304	0.064698	0.099493	0.342625	0.145775	-0.722252	-0.841550	-0.072568	-0.066135	0.531181
22821	-2.311325	0.577361	9.700674	0.052738	0.089326	0.098268	0.345632	0.143306	-0.721935	-0.842391	-0.074340	-0.066916	0.529503
22822	-2.131368	0.769498	9.288002	0.042066	0.101601	0.099991	0.350449	0.141781	-0.720091	-0.843259	-0.076213	-0.067961	0.527718
22823	-1.943856	0.643975	9.614162	-0.018872	0.090943	0.108231	0.355917	0.140933	-0.719151	-0.844298	-0.076833	-0.069514	0.525762
22824	-2.044519	0.754800	9.421656	0.043874	0.085827	0.087579	0.359570	0.137915	-0.716660	-0.845046	-0.078552	-0.070295	0.524200
22825	-2.072309	0.936273	8.924143	0.049334	0.037861	0.068116	0.362980	0.134355	-0.718291	-0.845621	-0.079742	-0.070298	0.523091
22826	-2.622097	1.045676	8.694642	-0.031078	-0.050223	0.024226	0.364290	0.133259	-0.718965	-0.846028	-0.078678	-0.069666	0.522679
22827	-3.148497	1.035922	8.881705	-0.181401	-0.111348	0.002794	0.361531	0.136406	-0.716576	-0.846476	-0.074392	-0.069707	0.522575
22828	-3.312941	0.640146	9.589883	-0.197648	-0.120213	0.009646	0.359669	0.143364	-0.716608	-0.847059	-0.069756	-0.069652	0.522277
22829	-2.896235	0.488735	9.899350	-0.108295	-0.109921	0.029557	0.356518	0.148422	-0.716769	-0.847648	-0.066818	-0.068973	0.521796
22830	-2.135887	0.804042	9.562388	-0.008048	-0.087324	0.039025	0.352858	0.150894	-0.716433	-0.848196	-0.065780	-0.067450	0.521236
22831	-1.479125	0.821367	9.037858	-0.029487	-0.099668	0.042166	0.350535	0.148728	-0.718608	-0.848788	-0.064324	-0.066091	0.520627
22832	-1.350057	0.637545	9.025020	-0.094034	-0.124263	0.061798	0.349611	0.150776	-0.718188	-0.849737	-0.061470	-0.064808	0.519584
22833	-1.574519	0.644654	9.204865	-0.115575	-0.146999	0.065148	0.346993	0.153515	-0.718380	-0.850725	-0.058093	-0.063485	0.518519
22834	-1.845531	0.888440	9.589690	-0.110292	-0.134786	0.078571	0.342044	0.155723	-0.720859	-0.851858	-0.054873	-0.062171	0.517167
22835	-2.119131	1.108181	9.969457	-0.016389	-0.140012	0.077593	0.338390	0.156559	-0.719380	-0.852833	-0.053323	-0.059922	0.515986
22836	-1.874454	1.212868	10.223274	-0.027864	-0.123433	0.041384	0.334495	0.156037	-0.721515	-0.853453	-0.051579	-0.057986	0.515360
22837	-1.421333	0.764161	10.139712	-0.058100	-0.092849	0.009326	0.333211	0.154955	-0.724597	-0.853701	-0.049756	-0.057024	0.515235
22838	-1.121715	0.119633	10.117702	-0.068819	-0.059681	0.011790	0.331240	0.157690	-0.723768	-0.853977	-0.047936	-0.056628	0.514994
22839	-1.099959	-0.203812	9.786979	-0.049133	-0.015903	0.031412	0.330582	0.158783	-0.723361	-0.854354	-0.047041	-0.056845	0.514427
22840	-1.171145	-0.019022	9.477318	-0.147555	-0.015869	0.041335	0.329522	0.161786	-0.722930	-0.854957	-0.044359	-0.057979	0.513537
22841	-1.477959	0.298145	9.387488	-0.160098	-0.001798	0.053790	0.329363	0.165873	-0.721085	-0.855639	-0.041727	-0.059550	0.512440
22842	-1.645416	0.520338	9.266527	-0.183304	0.019270	0.052033	0.330114	0.168864	-0.717333	-0.856324	-0.038804	-0.061640	0.511276
22843	-1.612665	0.368975	9.399076	-0.172534	0.033256	0.044188	0.331387	0.173353	-0.716407	-0.856855	-0.036333	-0.063946	0.510285
22844	-1.625792	0.563468	9.264451	-0.138454	0.005344	0.023234	0.332514	0.179885	-0.714300	-0.857203	-0.034001	-0.065358	0.509682
22845	-2.259027	0.494536	8.701996	-0.225771	-0.022200	-0.050450	0.332613	0.184925	-0.713351	-0.856854	-0.029981	-0.067338	0.510263
22846	-2.198231	-0.467025	8.995608	-0.368968	-0.073005	-0.070404	0.329673	0.196111	-0.709464	-0.856442	-0.022774	-0.069816	0.510993
22847	-1.779659	-0.708556	9.724561	-0.256552	-0.084729	-0.024878	0.326756	0.204573	-0.707921	-0.856403	-0.017621	-0.071059	0.511092
22848	-1.727332	-0.832749	10.140816	-0.095632	-0.090948	-0.009680	0.323076	0.209905	-0.706269	-0.856471	-0.014997	-0.070405	0.511151
22849	-1.430789	-0.560615	10.232702	-0.061614	-0.078796	-0.011186	0.321515	0.210459	-0.707270	-0.856477	-0.013246	-0.069757	0.511278
22850	-1.294743	-0.122491	10.717180	-0.193849	0.008577	-0.037349	0.317574	0.216474	-0.706638	-0.856136	-0.009918	-0.071818	0.511640
22851	-1.210835	-0.196269	10.398402	-0.088010	0.073469	-0.067217	0.318304	0.223826	-0.703744	-0.855352	-0.009197	-0.074033	0.512647
22852	-0.967640	-0.272086	9.818696	0.125020	0.076209	-0.069255	0.320131	0.222726	-0.703396	-0.854510	-0.011972	-0.073990	0.513999
22853	-1.057860	-0.387557	9.577839	0.150107	0.040450	-0.081529	0.320675	0.219863	-0.705492	-0.853567	-0.014950	-0.073171	0.515602
22854	-1.319903	-0.568026	9.664536	0.182332	-0.003184	-0.100798	0.319659	0.215918	-0.706288	-0.852482	-0.017839	-0.071189	0.517579
22855	-1.446244	-0.668887	9.390516	0.114464	-0.004802	-0.123304	0.317083	0.212663	-0.708856	-0.851162	-0.019666	-0.069981	0.519846
22856	-1.506785	-1.042513	9.742398	-0.032532	-0.010245	-0.079522	0.315515	0.214034	-0.709334	-0.850372	-0.018850	-0.070100	0.521150
22857	-1.675994	-1.089727	10.387339	0.088039	0.022857	-0.039725	0.314745	0.212677	-0.710366	-0.849884	-0.020594	-0.069620	0.521945
22858	-1.498392	-0.555687	10.098770	0.128292	0.057813	-0.016332	0.315934	0.209400	-0.710030	-0.849586	-0.023312	-0.069194	0.522371
22859	-1.415900	-0.481178	9.507760	0.090812	0.085894	-0.012975	0.317260	0.205852	-0.711372	-0.849278	-0.025785	-0.069746	0.522683
22860	-1.296266	-0.627078	9.288774	0.072853	0.061375	-0.000920	0.319613	0.203659	-0.710656	-0.849156	-0.027619	-0.069952	0.522760
22861	-1.139003	-0.925976	9.466615	0.128127	0.019254	0.023891	0.322493	0.200919	-0.710983	-0.849295	-0.030039	-0.068957	0.522533
22862	-1.530291	-0.959904	9.957424	0.199566	-0.001741	0.035010	0.321236	0.193842	-0.712450	-0.849551	-0.033414	-0.066745	0.522199
22863	-1.833106	-0.773627	10.329847	0.034867	0.047173	0.055255	0.321774	0.191660	-0.714024	-0.850028	-0.034548	-0.067196	0.521290
22864	-1.989947	-0.414702	10.121453	0.008888	0.107547	0.088013	0.325954	0.188776	-0.713600	-0.850801	-0.035895	-0.068795	0.519727
22865	-2.125410	-0.090974	9.467901	0.185130	0.085850	0.106082	0.329762	0.182897	-0.713714	-0.851629	-0.040076	-0.068333	0.518124
22866	-1.981345	0.142719	9.183380	0.195923	0.024669	0.084802	0.331902	0.174440	-0.716662	-0.852317	-0.043741	-0.066579	0.516924
22867	-1.819239	-0.160432	9.555779	0.034764	-0.019242	0.083350	0.332817	0.173754	-0.716553	-0.853156	-0.044253	-0.065912	0.515580
22868	-1.681171	-0.448935	9.938166	-0.011844	-0.015887	0.089963	0.333864	0.172795	-0.716707	-0.854119	-0.043963	-0.065607	0.514046
22869	-1.525454	-0.270950	9.554377	0.053401	-0.022896	0.115084	0.334922	0.171292	-0.719313	-0.855266	-0.044774	-0.064663	0.512186
22870	-1.373316	0.075974	9.355194	0.040841	-0.031686	0.127326	0.334939	0.168295	-0.719085	-0.856577	-0.045270	-0.063512	0.510091
22871	-1.348394	0.168670	9.846272	-0.029910	-0.021330	0.132136	0.335464	0.167474	-0.719101	-0.857960	-0.044684	-0.063411	0.507825
22872	-1.395489	0.337259	9.805361	0.047098	-0.014268	0.123079	0.337307	0.164331	-0.720060	-0.859191	-0.045461	-0.062502	0.505784
22873	-1.418416	0.523504	9.307860	0.104430	-0.001901	0.126241	0.339151	0.160779	-0.720509	-0.860357	-0.047382	-0.061359	0.503762
22874	-1.413044	0.604719	9.140532	0.092041	-0.042909	0.089012	0.338665	0.155469	-0.721841	-0.861225	-0.048601	-0.059533	0.502380
22875	-1.422028	0.683250	9.631740	0.041964	-0.050850	0.067478	0.338565	0.152066	-0.725220	-0.861908	-0.048904	-0.058212	0.501333
22876	-1.272670	0.625301	9.937378	0.011526	-0.040461	0.065468	0.335582	0.150174	-0.725194	-0.862608	-0.048731	-0.057259	0.500253
22877	-1.273110	0.554079	10.239350	0.031346	-0.015945	0.033958	0.337286	0.148531	-0.725879	-0.862925	-0.049167	-0.056654	0.499734
22878	-1.283381	0.463267	10.401804	0.013468	0.026011	0.037485	0.338078	0.147574	-0.727703	-0.863268	-0.049660	-0.056856	0.499068
22879	-1.211114	0.447514	10.153483	0.015369	0.054065	0.027888	0.338592	0.148115	-0.726418	-0.863460	-0.050505	-0.057600	0.498566
22880	-1.283434	0.480186	9.642629	0.047729	0.069985	0.014123	0.340686	0.145651	-0.725958	-0.863483	-0.052001	-0.058243	0.498298
22881	-1.283031	0.546569	9.330989	0.035188	0.061274	0.023713	0.343823	0.144000	-0.726923	-0.863603	-0.053257	-0.058900	0.497880
22882	-1.379694	0.533101	9.398953	0.056720	0.034223	0.000886	0.345252	0.142765	-0.724124	-0.863528	-0.054536	-0.058851	0.497876
22883	-1.533534	0.612867	9.925068	0.066504	0.026291	-0.002545	0.344487	0.140999	-0.726061	-0.863392	-0.055962	-0.058609	0.497984
22884	-1.420374	0.900970	10.052362	0.019267	0.031559	-0.043382	0.345537	0.139495	-0.726091	-0.862917	-0.056516	-0.058936	0.498705
22885	-1.260575	0.971033	9.777840	-0.044930	0.033398	-0.084404	0.345790	0.140583	-0.725827	-0.862080	-0.056009	-0.059992	0.500083
22886	-1.084161	1.000169	9.531539	-0.093011	0.061470	-0.120823	0.346022	0.144668	-0.724245	-0.860915	-0.054832	-0.062043	0.501965
22887	-0.993848	1.132137	9.662044	-0.123159	0.068548	-0.181820	0.347034	0.149158	-0.723058	-0.859130	-0.053222	-0.064549	0.504872
22888	-1.067082	1.008794	10.036137	-0.142671	0.091335	-0.224188	0.346202	0.156518	-0.720398	-0.856904	-0.051360	-0.067722	0.508421
22889	-1.278750	0.445455	10.093966	-0.096783	0.145763	-0.269530	0.346926	0.164141	-0.716215	-0.854052	-0.050865	-0.071332	0.512757
22890	-1.500101	-0.104936	9.642577	-0.042175	0.166926	-0.260279	0.348188	0.169583	-0.713605	-0.851185	-0.051441	-0.074805	0.516955
22891	-1.622102	-0.260079	8.930537	0.032908	0.129455	-0.236056	0.348812	0.172848	-0.711265	-0.848509	-0.053007	-0.076767	0.520893
22892	-1.708760	-0.212314	8.600209	0.032706	0.086578	-0.194754	0.349579	0.174478	-0.709845	-0.846332	-0.054119	-0.078029	0.524123
22893	-2.046726	-0.222219	9.218198	-0.040891	0.042729	-0.174215	0.348002	0.176393	-0.708515	-0.844481	-0.053612	-0.079246	0.526971
22894	-2.455956	-0.076821	10.107730	-0.093858	0.030366	-0.162177	0.347712	0.181435	-0.708075	-0.842853	-0.052041	-0.080850	0.529485
22895	-2.319134	0.143755	10.234045	-0.065102	0.054855	-0.184788	0.345859	0.185940	-0.706716	-0.840869	-0.051251	-0.082560	0.532444
22896	-2.039792	0.053643	9.790837	-0.046177	0.072404	-0.197896	0.344780	0.191122	-0.703945	-0.838702	-0.050872	-0.084398	0.535601
22897	-1.955564	-0.313494	9.487909	-0.078320	0.061969	-0.209717	0.344757	0.194391	-0.702883	-0.836422	-0.049887	-0.086401	0.538929
22898	-1.822992	-0.680326	9.408053	-0.153528	0.045294	-0.203389	0.343926	0.202024	-0.700607	-0.834324	-0.047406	-0.088944	0.541982
22899	-1.895637	-0.706492	9.317062	-0.128627	0.023399	-0.174190	0.341406	0.208439	-0.697416	-0.832508	-0.045187	-0.090817	0.544647
22900	-1.975054	-0.669788	9.320573	-0.101887	-0.017721	-0.163539	0.340981	0.214299	-0.696967	-0.830889	-0.042948	-0.091708	0.547145
22901	-2.141400	-0.643518	9.622694	-0.096719	-0.029187	-0.130891	0.338077	0.221127	-0.696341	-0.829587	-0.040747	-0.092334	0.549181
22902	-2.203761	-0.594077	9.902556	-0.123627	-0.011765	-0.118665	0.335843	0.224135	-0.695248	-0.828439	-0.038296	-0.093521	0.550887
22903	-2.107023	-0.575307	9.995657	-0.086925	-0.001296	-0.121911	0.334899	0.229044	-0.693641	-0.827157	-0.036575	-0.094504	0.552759
22904	-2.001294	-0.639370	9.763314	0.033906	0.012753	-0.121020	0.332540	0.231781	-0.693322	-0.825797	-0.036998	-0.094356	0.554786
22905	-1.890698	-0.698611	9.547806	-0.001919	0.002234	-0.110785	0.329949	0.230025	-0.694073	-0.824558	-0.036730	-0.094455	0.556626
22906	-1.837998	-0.754589	9.465003	-0.087849	-0.006553	-0.103538	0.328100	0.234803	-0.693870	-0.823511	-0.034961	-0.095329	0.558140
22907	-1.939709	-0.799239	9.547071	-0.082510	-0.004799	-0.099068	0.327297	0.238213	-0.693052	-0.822464	-0.033290	-0.096204	0.559634
22908	-2.069913	-0.780724	9.764684	-0.068287	0.003032	-0.082155	0.327138	0.242300	-0.691464	-0.821615	-0.031991	-0.097001	0.560817
22909	-2.021020	-0.696900	9.774838	-0.043206	-0.003086	-0.089923	0.324518	0.245039	-0.691141	-0.820632	-0.030997	-0.097465	0.562230
22910	-1.953546	-0.714381	9.735606	-0.012796	-0.013589	-0.089762	0.322021	0.248867	-0.690294	-0.819677	-0.030409	-0.097369	0.563670
22911	-1.833017	-0.737410	9.590117	-0.018096	-0.011819	-0.100406	0.320459	0.249557	-0.691422	-0.818571	-0.029701	-0.097412	0.565306
22912	-1.794086	-0.694542	9.551825	-0.036017	-0.011844	-0.093490	0.318877	0.252835	-0.690852	-0.817583	-0.028745	-0.097609	0.566749
22913	-1.774301	-0.629701	9.571624	-0.039636	0.000364	-0.081129	0.317183	0.253389	-0.691207	-0.816678	-0.027854	-0.098077	0.568016
22914	-1.744618	-0.531275	9.589321	0.003257	0.030063	-0.060431	0.316515	0.256117	-0.690527	-0.815957	-0.028078	-0.098492	0.568968
22915	-1.772893	-0.430343	9.492199	0.064026	0.028312	-0.041459	0.316777	0.256116	-0.691046	-0.815388	-0.029280	-0.098203	0.569773
22916	-1.690076	-0.310921	9.391995	0.117646	0.038861	-0.025122	0.317238	0.253707	-0.692226	-0.814993	-0.031538	-0.097439	0.570348
22917	-1.685875	-0.402022	9.496647	0.169483	0.026590	-0.019524	0.318830	0.249202	-0.693710	-0.814604	-0.034487	-0.095887	0.570996
