# Supplementary material for: Identification of Haptic Based Guiding Using Hard Reins
Source: PLoS One. 2015 Jul 22;10(7):e0132020. doi: 10.1371/journal.pone.0132020 (PMC4511788; doi:10.1371/journal.pone.0132020)
Supplement: S2 File — (ZIP) [file pone.0132020.s002.zip › MotionData2/Subject10/T10/gc10.txt]

// Start Time: 0
// Sample rate: 25.0Hz
// Scenario: 4.9
// Firmware Version: 2.6.1
Counter	Acc_X	Acc_Y	Acc_Z	Gyr_X	Gyr_Y	Gyr_Z	Mag_X	Mag_Y	Mag_Z	Quat_w	Quat_x	Quat_y	Quat_z
22103	9.420750	0.774795	-2.580814	-0.555707	0.018203	-0.011611	-0.672642	-0.365648	0.202566	-0.173708	-0.725811	0.243293	-0.619543
22104	9.517282	0.837214	-2.550229	-0.537639	0.011018	-0.021945	-0.671791	-0.368310	0.203090	-0.176081	-0.724542	0.247107	-0.618848
22105	9.459491	0.856865	-2.557619	-0.556878	-0.017760	-0.018464	-0.671656	-0.367334	0.204076	-0.179978	-0.724664	0.250100	-0.616377
22106	9.421186	0.849585	-2.600980	-0.546804	-0.007933	-0.014875	-0.672212	-0.368170	0.203514	-0.182302	-0.723522	0.254180	-0.615365
22107	9.416653	0.813017	-2.656140	-0.541304	-0.008973	-0.002422	-0.671799	-0.366636	0.204503	-0.185808	-0.723444	0.257186	-0.613156
22108	9.435959	0.827440	-2.649078	-0.548519	0.000074	-0.002556	-0.671229	-0.368877	0.205034	-0.188045	-0.722094	0.261420	-0.612274
22109	9.460019	0.807956	-2.648893	-0.544829	0.009069	-0.002566	-0.672213	-0.368174	0.204770	-0.191683	-0.721718	0.264404	-0.610304
22110	9.436344	0.819856	-2.702152	-0.555651	0.018090	0.001674	-0.672215	-0.367611	0.203659	-0.194063	-0.720057	0.268700	-0.609638
22111	9.425904	0.791467	-2.614835	-0.553905	0.016411	-0.013344	-0.671795	-0.367617	0.205051	-0.197985	-0.719549	0.271615	-0.607681
22112	9.464856	0.786101	-2.660737	-0.552041	0.019964	-0.008026	-0.671932	-0.368455	0.204764	-0.200438	-0.717890	0.275700	-0.606999
22113	9.435882	0.871135	-2.618154	-0.563020	0.007352	-0.002767	-0.671656	-0.367334	0.204076	-0.204295	-0.717333	0.278915	-0.604900
22114	9.454929	0.808200	-2.615061	-0.541203	0.014552	-0.013176	-0.671795	-0.367332	0.203659	-0.206622	-0.715771	0.282798	-0.604157
22115	9.435575	0.815632	-2.605453	-0.539365	0.013560	-0.004305	-0.671646	-0.369571	0.203634	-0.210175	-0.715181	0.285681	-0.602270
22116	9.459625	0.803428	-2.600516	-0.555723	0.014581	-0.008923	-0.671793	-0.367893	0.203932	-0.212655	-0.713495	0.289781	-0.601440
22117	9.469541	0.812850	-2.629630	-0.544889	0.001894	-0.006060	-0.671371	-0.368312	0.203506	-0.216222	-0.712971	0.292758	-0.599344
22118	9.454889	0.847016	-2.591331	-0.564037	-0.005176	-0.011548	-0.671652	-0.368031	0.203231	-0.218732	-0.711460	0.296986	-0.598148
22119	9.440711	0.817774	-2.644144	-0.541288	0.001970	-0.016638	-0.671931	-0.368309	0.202952	-0.222358	-0.710951	0.299770	-0.596023
22120	9.425986	0.822912	-2.610354	-0.563182	-0.011427	-0.018585	-0.671504	-0.369993	0.204326	-0.224896	-0.709518	0.303895	-0.594688
22121	9.450160	0.783944	-2.634114	-0.526856	-0.017969	-0.011042	-0.671931	-0.368593	0.204344	-0.228111	-0.709218	0.306680	-0.592387
22122	9.435839	0.800874	-2.646365	-0.557688	-0.003302	-0.022993	-0.670948	-0.369017	0.204751	-0.230668	-0.707701	0.310622	-0.591156
22123	9.435997	0.822562	-2.656273	-0.531315	-0.001689	-0.015614	-0.671788	-0.369296	0.205313	-0.234082	-0.707159	0.313326	-0.589032
22124	9.460036	0.822486	-2.644222	-0.549548	-0.010586	-0.018422	-0.669965	-0.370147	0.207383	-0.236419	-0.705699	0.317252	-0.587747
22125	9.426406	0.715916	-2.715477	-0.544927	0.005742	-0.033525	-0.670519	-0.371260	0.206120	-0.240260	-0.705062	0.319834	-0.585550
22126	9.469639	0.744899	-2.674781	-0.515741	0.034560	-0.046619	-0.670239	-0.370976	0.204586	-0.242733	-0.703379	0.322732	-0.584964
22127	9.441013	0.778745	-2.701700	-0.544829	0.045751	-0.073568	-0.668827	-0.373500	0.205246	-0.247269	-0.702480	0.324562	-0.583130
22128	9.469652	0.832152	-2.634678	-0.555656	0.076697	-0.102183	-0.668255	-0.375445	0.200755	-0.251218	-0.700434	0.326917	-0.582586
22129	9.426550	0.975167	-2.609637	-0.544851	0.075004	-0.119731	-0.667954	-0.379632	0.197639	-0.256452	-0.699439	0.327946	-0.580921
22130	9.445711	1.055155	-2.552565	-0.561243	0.064145	-0.105690	-0.665126	-0.384661	0.193378	-0.260428	-0.697493	0.330358	-0.580124
22131	9.440488	1.103988	-2.478198	-0.557666	0.034908	-0.063004	-0.665955	-0.386604	0.189177	-0.264894	-0.696466	0.332520	-0.578098
22132	9.436214	1.110841	-2.545925	-0.559423	0.029288	-0.038217	-0.665386	-0.388422	0.188456	-0.267823	-0.694447	0.336010	-0.577158
22133	9.488586	1.108669	-2.454152	-0.561338	0.013033	-0.032826	-0.665237	-0.390096	0.187042	-0.271822	-0.693395	0.338741	-0.574953
22134	9.551131	1.055111	-2.453638	-0.556011	-0.003125	-0.041505	-0.664248	-0.391489	0.184508	-0.274514	-0.691752	0.342299	-0.573544
22135	9.387857	1.186362	-2.498377	-0.553293	-0.003150	-0.041488	-0.664659	-0.393725	0.183929	-0.278370	-0.690932	0.344898	-0.571112
22136	9.455305	1.113319	-2.516982	-0.559717	-0.028551	-0.018401	-0.663540	-0.392883	0.182534	-0.280665	-0.689359	0.348939	-0.569432
22137	9.464956	1.152044	-2.498097	-0.548676	-0.010694	-0.005990	-0.663250	-0.395265	0.183344	-0.283982	-0.688350	0.352012	-0.567112
22138	9.396864	1.026843	-2.491776	-0.568697	-0.021440	-0.004419	-0.662408	-0.395263	0.182221	-0.286280	-0.686506	0.356285	-0.565522
22139	9.373587	0.980243	-2.624121	-0.524073	-0.018226	0.015540	-0.662971	-0.394986	0.183484	-0.288936	-0.685516	0.359421	-0.563383
22140	9.393001	1.229706	-2.518198	-0.559412	0.005378	0.015013	-0.664794	-0.394418	0.182109	-0.291069	-0.683243	0.363679	-0.562312
22141	9.320261	1.092270	-2.540730	-0.551943	0.048826	-0.012622	-0.662970	-0.394696	0.180138	-0.294888	-0.681492	0.366347	-0.560714
22142	9.300917	0.925166	-2.616160	-0.560822	0.074066	-0.010249	-0.664371	-0.394264	0.177641	-0.297814	-0.678581	0.369848	-0.560399
22143	9.455257	0.972766	-2.578237	-0.566066	0.095477	0.017903	-0.664366	-0.395099	0.176237	-0.301790	-0.675945	0.372808	-0.559495
22144	9.595115	1.068939	-2.516674	-0.540769	0.091995	-0.006512	-0.665481	-0.395644	0.172332	-0.304521	-0.672885	0.376002	-0.559568
22145	9.425480	1.152989	-2.386906	-0.551694	0.106675	-0.032414	-0.665192	-0.397030	0.168408	-0.308920	-0.670537	0.378036	-0.558602
22146	9.445177	1.205877	-2.411685	-0.558865	0.128427	-0.042351	-0.667426	-0.397849	0.163671	-0.312555	-0.667188	0.380699	-0.558783
22147	9.429741	1.192201	-2.295531	-0.538055	0.128498	-0.061580	-0.666854	-0.399655	0.159322	-0.317233	-0.664856	0.382033	-0.558015
22148	9.433835	1.217007	-2.189497	-0.531712	0.133943	-0.069502	-0.664598	-0.401882	0.154257	-0.320836	-0.661783	0.383967	-0.558281
22149	9.413549	1.266403	-2.040211	-0.541765	0.113914	-0.042078	-0.665427	-0.403825	0.150056	-0.325204	-0.659393	0.385667	-0.557408
22150	9.413417	1.290751	-2.011487	-0.526396	0.095692	-0.027630	-0.667660	-0.404921	0.144619	-0.327961	-0.656425	0.388317	-0.557457
22151	9.272912	1.364784	-1.908226	-0.546364	0.088337	-0.003073	-0.665686	-0.406870	0.140257	-0.331736	-0.653943	0.390721	-0.556459
22152	9.295342	1.293295	-1.723821	-0.546405	0.060906	0.040429	-0.666242	-0.407137	0.136769	-0.333712	-0.650662	0.394688	-0.556324
22153	9.609429	1.441323	-1.696897	-0.547945	0.060087	0.136039	-0.668072	-0.404320	0.132207	-0.335724	-0.647334	0.399074	-0.555867
22154	10.171496	1.634803	-1.881030	-0.551673	0.021901	0.185033	-0.672570	-0.400238	0.127958	-0.335826	-0.643249	0.405203	-0.556114
22155	9.844462	1.582581	-2.058814	-0.562596	-0.021852	0.242611	-0.676222	-0.397987	0.126475	-0.336169	-0.639805	0.411626	-0.555161
22156	9.511351	1.754415	-1.968467	-0.529914	-0.022076	0.246482	-0.679894	-0.390550	0.122254	-0.334920	-0.635773	0.418548	-0.555373
22157	9.627537	1.952173	-1.917671	-0.548523	-0.078594	0.231620	-0.682712	-0.386055	0.118555	-0.334727	-0.633069	0.424992	-0.553682
22158	9.862197	1.964784	-1.983365	-0.545396	-0.144070	0.201149	-0.686090	-0.382406	0.117502	-0.333115	-0.630583	0.432274	-0.551851
22159	9.575559	1.949177	-2.062545	-0.560344	-0.221604	0.211124	-0.688627	-0.378758	0.116025	-0.332081	-0.629471	0.439474	-0.548043
22160	9.363304	1.943144	-2.081524	-0.536812	-0.259953	0.252285	-0.689751	-0.377343	0.112001	-0.328753	-0.627761	0.448014	-0.545087
22161	9.261537	1.827761	-2.084933	-0.546024	-0.305314	0.289576	-0.693978	-0.371733	0.110696	-0.325939	-0.626841	0.456511	-0.540770
22162	9.516917	1.928311	-1.980080	-0.549929	-0.344949	0.294257	-0.696107	-0.365151	0.110084	-0.321490	-0.625441	0.466182	-0.536788
22163	9.551861	1.885951	-2.148794	-0.546636	-0.389741	0.265387	-0.697669	-0.360676	0.111538	-0.318166	-0.625486	0.474805	-0.531130
22164	9.757762	1.799196	-2.288245	-0.554125	-0.392656	0.196353	-0.700215	-0.355926	0.115515	-0.314301	-0.625326	0.483491	-0.525755
22165	9.514144	1.461265	-2.467786	-0.559493	-0.392633	0.192667	-0.701357	-0.351738	0.118917	-0.311885	-0.625843	0.491243	-0.519355
22166	9.442239	1.158318	-2.676942	-0.562615	-0.324171	0.193936	-0.703482	-0.347129	0.122749	-0.308768	-0.624789	0.499461	-0.514626
22167	9.359783	0.788288	-2.803181	-0.532944	-0.243307	0.200805	-0.703916	-0.344761	0.126267	-0.307407	-0.623702	0.506034	-0.510320
22168	9.112869	0.460784	-2.864436	-0.550374	-0.136977	0.203397	-0.705898	-0.340425	0.128002	-0.305887	-0.620605	0.513016	-0.508033
22169	8.918220	0.220885	-2.776928	-0.544487	-0.061196	0.185233	-0.708860	-0.335799	0.127235	-0.306662	-0.617653	0.518348	-0.505746
22170	9.290142	0.213481	-2.813588	-0.533023	0.036166	0.177769	-0.711541	-0.331030	0.125212	-0.306949	-0.613099	0.523720	-0.505578
22171	9.892694	-0.237642	-3.237042	-0.541870	0.050613	0.186508	-0.714918	-0.326526	0.119284	-0.308816	-0.608941	0.528308	-0.504691
22172	9.395877	-0.363733	-3.032002	-0.546530	0.143698	0.248564	-0.717163	-0.324396	0.111090	-0.309660	-0.602399	0.533953	-0.506083
22173	9.185986	0.001132	-2.866653	-0.544206	0.231848	0.261315	-0.722782	-0.318748	0.099190	-0.312677	-0.595509	0.538276	-0.507800
22174	9.515872	0.084494	-2.730297	-0.544603	0.218178	0.183618	-0.726442	-0.312262	0.086446	-0.314905	-0.588828	0.542574	-0.509637
22175	9.297132	-0.114081	-2.628721	-0.553886	0.162918	0.217390	-0.729542	-0.306063	0.075369	-0.317697	-0.582959	0.546803	-0.510131
22176	9.070609	-0.579287	-2.275282	-0.556172	0.049715	0.276322	-0.734044	-0.300147	0.066255	-0.317237	-0.576826	0.553287	-0.510398
22177	9.681178	-0.536590	-2.561697	-0.558383	-0.044345	0.326558	-0.736875	-0.293137	0.063419	-0.316645	-0.571736	0.560056	-0.509107
22178	9.591265	-0.765327	-2.902136	-0.547665	-0.076622	0.302965	-0.740831	-0.285290	0.062554	-0.314367	-0.566550	0.567467	-0.508109
22179	9.426620	-0.904449	-2.900363	-0.543851	-0.042266	0.285054	-0.743949	-0.276883	0.060712	-0.314011	-0.561890	0.573535	-0.506690
22180	9.620443	-0.639638	-2.869750	-0.555194	0.058998	0.255178	-0.747342	-0.269030	0.057191	-0.313811	-0.555736	0.579543	-0.506764
22181	9.714981	-1.133121	-2.849872	-0.533210	-0.036044	0.192280	-0.750304	-0.263977	0.054197	-0.314306	-0.552065	0.584360	-0.504934
22182	9.283025	-0.705749	-2.960379	-0.559577	-0.150745	0.134262	-0.750313	-0.261167	0.050458	-0.312906	-0.549344	0.590324	-0.501825
22183	9.280000	-0.253894	-2.975082	-0.528174	-0.193980	0.119029	-0.751160	-0.259766	0.050618	-0.312223	-0.548088	0.595233	-0.497808
22184	9.285841	-0.121429	-3.041808	-0.565347	-0.186683	0.129187	-0.752300	-0.255997	0.053876	-0.310489	-0.545686	0.601362	-0.494153
22185	9.453611	-0.383339	-3.017363	-0.557121	-0.161115	0.088432	-0.754833	-0.253616	0.054758	-0.310824	-0.544224	0.605969	-0.489908
22186	9.446691	-0.398097	-3.065515	-0.541615	-0.133854	0.054829	-0.754002	-0.252090	0.058257	-0.310179	-0.542289	0.610671	-0.486614
22187	9.342857	-0.353763	-3.036875	-0.528744	-0.092231	0.027283	-0.754287	-0.251252	0.058826	-0.311653	-0.541022	0.613865	-0.483050
22188	9.314030	-0.382776	-3.067924	-0.542042	-0.034402	0.015264	-0.754289	-0.250833	0.059109	-0.312602	-0.538565	0.617488	-0.480558
22189	9.202181	-0.408063	-2.973258	-0.527297	0.005218	0.008085	-0.753440	-0.252794	0.059222	-0.315455	-0.536564	0.619814	-0.477930
22190	9.578256	-0.419798	-2.925304	-0.569422	0.097299	0.014177	-0.754563	-0.251665	0.056870	-0.318326	-0.532653	0.622823	-0.476487
22191	9.964538	-0.286604	-2.878982	-0.566627	0.146488	-0.040846	-0.754547	-0.254586	0.051955	-0.323834	-0.529620	0.624039	-0.474563
22192	9.457932	-0.062989	-2.798646	-0.545751	0.172865	-0.085075	-0.754125	-0.253872	0.046935	-0.328319	-0.526339	0.625234	-0.473557
22193	9.113878	-0.011249	-2.600628	-0.548279	0.217109	-0.099603	-0.754947	-0.257068	0.041046	-0.335073	-0.523443	0.625107	-0.472202
22194	9.074340	0.091555	-2.432582	-0.550950	0.255327	-0.140566	-0.752403	-0.260688	0.034010	-0.341140	-0.519994	0.625161	-0.471596
22195	9.046010	0.040320	-2.538289	-0.543846	0.244817	-0.177580	-0.752083	-0.268784	0.028341	-0.348913	-0.517783	0.623890	-0.470024
22196	9.221163	0.181112	-2.648827	-0.547182	0.309977	-0.204499	-0.748415	-0.272965	0.020733	-0.356185	-0.514587	0.622784	-0.469546
22197	9.550339	0.173417	-2.774828	-0.540678	0.332514	-0.204489	-0.748106	-0.278115	0.012443	-0.365228	-0.511842	0.620469	-0.468662
22198	10.101991	0.561497	-2.767816	-0.538000	0.351712	-0.227414	-0.746951	-0.284242	0.003159	-0.373085	-0.508528	0.618640	-0.468498
22199	9.743931	1.022601	-2.434203	-0.544542	0.224295	-0.285124	-0.743268	-0.291780	-0.004624	-0.381545	-0.507699	0.616212	-0.465777
22200	9.795124	0.977755	-2.211473	-0.555753	0.173808	-0.276105	-0.739853	-0.302395	-0.012158	-0.387792	-0.506450	0.615304	-0.463170
22201	9.926847	1.067907	-2.347967	-0.546814	0.099071	-0.183494	-0.737588	-0.307288	-0.015018	-0.393776	-0.505464	0.614792	-0.459866
22202	9.791179	0.972221	-2.327388	-0.569158	-0.025728	-0.122874	-0.735461	-0.312744	-0.016487	-0.396263	-0.504023	0.617072	-0.456244
22203	9.341214	1.058820	-2.458231	-0.544098	-0.101753	-0.102727	-0.734754	-0.314997	-0.012468	-0.399004	-0.503872	0.618893	-0.451531
22204	9.349411	1.210709	-2.508262	-0.547889	-0.132489	-0.088405	-0.733206	-0.317252	-0.008456	-0.399628	-0.503109	0.622140	-0.447349
22205	9.381085	1.200571	-2.551685	-0.558831	-0.156115	-0.060072	-0.733900	-0.320067	-0.002898	-0.401462	-0.502761	0.624926	-0.442184
22206	9.412668	1.166268	-2.594837	-0.571532	-0.174384	-0.025603	-0.734466	-0.320088	0.004085	-0.401222	-0.501354	0.629308	-0.437763
22207	9.418283	1.146204	-2.705770	-0.553228	-0.178450	0.016218	-0.733344	-0.321366	0.008947	-0.402048	-0.500239	0.632954	-0.432998
22208	9.347774	1.203300	-2.921361	-0.529519	-0.193395	0.062591	-0.734901	-0.318866	0.015545	-0.400354	-0.498171	0.637958	-0.429595
22209	9.334215	1.311722	-2.987793	-0.532059	-0.171914	0.080137	-0.735615	-0.316781	0.020178	-0.400496	-0.496314	0.641974	-0.425610
22210	9.323963	1.130470	-2.997838	-0.536388	-0.139418	0.074554	-0.735911	-0.314139	0.025511	-0.399433	-0.493529	0.646673	-0.422724
22211	9.269973	1.049116	-2.921953	-0.545184	-0.099856	0.086568	-0.736623	-0.312190	0.028886	-0.400575	-0.490828	0.650251	-0.419285
22212	9.192191	1.062173	-2.844674	-0.570534	-0.085347	0.087933	-0.736637	-0.309543	0.032263	-0.400412	-0.487096	0.654886	-0.416572
22213	9.211083	1.101173	-2.772646	-0.559332	-0.034975	0.091299	-0.738618	-0.305345	0.033299	-0.402500	-0.483632	0.658058	-0.413585
22214	9.360195	1.132162	-2.691038	-0.537450	-0.017036	0.090591	-0.741427	-0.304082	0.034032	-0.402866	-0.479520	0.661846	-0.411971
22215	9.480172	1.088331	-2.623053	-0.548338	-0.017030	0.096671	-0.740604	-0.299886	0.033790	-0.405047	-0.475886	0.664776	-0.409321
22216	9.884695	0.853822	-2.616145	-0.553670	-0.011738	0.116091	-0.743422	-0.296241	0.033571	-0.405405	-0.471221	0.668845	-0.407730
22217	9.734306	0.685702	-2.599570	-0.546425	-0.027227	0.128603	-0.745394	-0.293857	0.033192	-0.407173	-0.467211	0.672078	-0.405260
22218	9.291728	0.563194	-2.539620	-0.522522	0.016781	0.124964	-0.746255	-0.288815	0.031856	-0.407527	-0.462408	0.675691	-0.404403
22219	9.205935	0.462996	-2.417573	-0.540569	0.042173	0.113945	-0.750333	-0.285589	0.032200	-0.410282	-0.458036	0.678112	-0.402537
22220	9.321066	0.414362	-2.349529	-0.545183	0.041464	0.096217	-0.751187	-0.281940	0.029174	-0.411385	-0.453200	0.681389	-0.401349
22221	9.320654	0.405001	-2.301098	-0.573477	0.028210	0.081810	-0.750495	-0.279557	0.027519	-0.414499	-0.449056	0.683826	-0.398649
22222	9.405836	0.394193	-2.397743	-0.548256	0.004902	0.057499	-0.753310	-0.276188	0.025762	-0.415417	-0.444979	0.687029	-0.396754
22223	9.670135	0.343046	-2.581163	-0.535395	0.013718	0.076229	-0.753323	-0.273391	0.026070	-0.418029	-0.441297	0.689172	-0.394399
22224	9.631738	0.006177	-2.770655	-0.558814	0.009853	0.115745	-0.755711	-0.271417	0.023039	-0.418624	-0.436255	0.692883	-0.392872
22225	9.283543	-0.265001	-2.815488	-0.551438	-0.012339	0.168942	-0.758673	-0.266935	0.023527	-0.420253	-0.431309	0.696131	-0.390847
22226	9.152838	-0.457789	-2.859071	-0.522061	0.010587	0.206250	-0.760100	-0.261340	0.024852	-0.419798	-0.425269	0.700264	-0.390572
22227	9.326446	-0.681766	-2.946207	-0.545692	-0.007450	0.222019	-0.762652	-0.254054	0.023134	-0.420970	-0.419530	0.703821	-0.389121
22228	9.464175	-0.816090	-3.031878	-0.550947	-0.006026	0.267965	-0.764924	-0.247052	0.022666	-0.420001	-0.412454	0.708750	-0.388785
22229	9.404306	-0.930017	-3.146508	-0.545503	-0.026091	0.291131	-0.768607	-0.237527	0.021677	-0.420296	-0.405811	0.712958	-0.387762
22230	9.588190	-0.887920	-3.185885	-0.569153	-0.020386	0.273172	-0.771307	-0.228562	0.019837	-0.419173	-0.398556	0.718082	-0.387046
22231	9.486551	-0.959776	-3.184947	-0.543566	0.030399	0.221820	-0.773017	-0.221273	0.016856	-0.420731	-0.392413	0.721159	-0.385911
22232	9.282531	-1.085917	-3.079366	-0.538172	0.039688	0.184608	-0.775707	-0.214546	0.015133	-0.420863	-0.386174	0.724745	-0.385342
22233	9.353265	-1.271666	-2.954158	-0.547430	0.021901	0.163363	-0.776288	-0.209645	0.014211	-0.422716	-0.380852	0.727402	-0.383600
22234	9.300018	-1.242120	-2.920588	-0.548550	0.002304	0.138692	-0.777845	-0.205719	0.012589	-0.422703	-0.375441	0.730960	-0.382183
22235	9.360423	-1.155293	-2.887810	-0.545903	0.004287	0.118386	-0.779407	-0.200109	0.009310	-0.424586	-0.370872	0.733358	-0.379956
22236	9.412612	-1.077324	-2.734108	-0.568031	-0.000310	0.041205	-0.781379	-0.197583	0.008235	-0.425393	-0.366710	0.736303	-0.377389
22237	9.508192	-0.834278	-2.804604	-0.560990	-0.001623	-0.013498	-0.780261	-0.196603	0.007121	-0.428275	-0.363952	0.737842	-0.373776
22238	9.556555	-0.701340	-2.752994	-0.553198	-0.004355	-0.112445	-0.780534	-0.198137	0.005851	-0.430046	-0.362187	0.739546	-0.370073
22239	9.436278	-0.676658	-2.791769	-0.545455	-0.054506	-0.150990	-0.777715	-0.202064	0.006904	-0.433040	-0.361943	0.740384	-0.365110
22240	9.286218	-0.675364	-2.736008	-0.552780	-0.047009	-0.181233	-0.777964	-0.209478	0.006969	-0.434664	-0.361487	0.741915	-0.360494
22241	9.305508	-0.704560	-2.747790	-0.556283	-0.050080	-0.138792	-0.777384	-0.214239	0.008031	-0.437692	-0.360886	0.742841	-0.355491
22242	9.238849	-0.641854	-2.835386	-0.553357	-0.036887	-0.105224	-0.776533	-0.217046	0.010089	-0.438908	-0.359198	0.744797	-0.351587
22243	9.373364	-0.719759	-2.791204	-0.575706	-0.023092	-0.024168	-0.775542	-0.219287	0.010197	-0.441641	-0.356483	0.746409	-0.347487
22244	9.382590	-0.782497	-2.766353	-0.532022	-0.000618	-0.041495	-0.774425	-0.218452	0.010756	-0.442779	-0.353757	0.748317	-0.344709
22245	9.648262	-0.692221	-2.748386	-0.541563	0.082435	-0.050898	-0.774412	-0.221530	0.010723	-0.447009	-0.350973	0.748522	-0.341637
22246	9.697042	-0.460237	-2.702714	-0.562360	0.139873	-0.113381	-0.773829	-0.225995	0.006904	-0.450933	-0.348065	0.748841	-0.338745
22247	9.473198	-0.301750	-2.704183	-0.549387	0.223327	-0.184538	-0.773524	-0.230168	-0.000817	-0.458202	-0.346214	0.746823	-0.335324
22248	9.219576	0.041809	-2.511959	-0.543719	0.317744	-0.269110	-0.770684	-0.236857	-0.010678	-0.465657	-0.344565	0.744233	-0.332499
22249	9.093836	0.267753	-2.062468	-0.540030	0.394217	-0.360672	-0.768531	-0.246476	-0.022519	-0.476502	-0.344218	0.739197	-0.328706
22250	9.137042	0.322944	-1.695867	-0.550890	0.434268	-0.400855	-0.764678	-0.259726	-0.037480	-0.486500	-0.343605	0.734474	-0.325272
22251	9.768604	0.341376	-1.590601	-0.550556	0.477272	-0.366488	-0.757894	-0.270470	-0.051042	-0.498540	-0.342593	0.728398	-0.321753
22252	10.122904	0.567854	-1.731331	-0.549121	0.448972	-0.419268	-0.753631	-0.281489	-0.064169	-0.508710	-0.342060	0.723174	-0.318163
22253	9.322710	0.797487	-1.756985	-0.522595	0.375618	-0.500027	-0.746831	-0.296292	-0.076658	-0.519765	-0.343802	0.716761	-0.312887
22254	9.390255	1.138869	-1.589329	-0.553621	0.344794	-0.461227	-0.740037	-0.309984	-0.087181	-0.528583	-0.344384	0.712129	-0.308013
22255	10.022443	1.627528	-1.648786	-0.563321	0.219939	-0.387838	-0.736603	-0.324084	-0.098519	-0.536855	-0.344967	0.708164	-0.302139
22256	10.509142	1.986762	-1.682441	-0.559849	0.146951	-0.281045	-0.732076	-0.332889	-0.104228	-0.541713	-0.344069	0.706787	-0.297683
22257	9.954270	2.014335	-1.696504	-0.547460	0.061667	-0.229177	-0.726722	-0.339044	-0.108381	-0.546619	-0.343488	0.705428	-0.292566
22258	9.587326	2.002194	-1.688629	-0.544049	-0.022026	-0.147313	-0.723616	-0.343799	-0.110967	-0.548158	-0.341839	0.706663	-0.288611
22259	9.547996	2.066044	-1.566058	-0.550975	-0.113966	-0.139758	-0.721645	-0.345761	-0.111421	-0.550055	-0.340955	0.707820	-0.283161
22260	9.332500	2.356905	-1.646337	-0.560907	-0.104999	-0.131086	-0.723037	-0.348708	-0.107394	-0.550418	-0.339343	0.710132	-0.278566
22261	9.463708	2.287492	-1.793131	-0.563091	-0.186334	-0.100509	-0.722750	-0.351667	-0.101286	-0.551122	-0.338147	0.712384	-0.272819
22262	9.556369	2.354012	-1.883399	-0.554326	-0.256943	-0.066325	-0.723585	-0.353635	-0.097671	-0.548885	-0.336487	0.716718	-0.267985
22263	9.368680	2.342628	-1.960342	-0.541829	-0.316826	-0.028692	-0.723023	-0.355621	-0.089741	-0.547152	-0.335164	0.720726	-0.262381
22264	9.295148	2.373569	-2.110398	-0.567455	-0.363751	-0.007477	-0.724012	-0.355368	-0.080799	-0.543095	-0.333028	0.726608	-0.257255
22265	9.135246	2.479787	-2.290174	-0.543716	-0.353165	0.004226	-0.726126	-0.354271	-0.072677	-0.540618	-0.331339	0.731174	-0.251656
22266	9.072520	2.431685	-2.316133	-0.550699	-0.313568	0.011845	-0.728095	-0.354153	-0.064566	-0.537014	-0.328789	0.736454	-0.247283
22267	9.043492	2.458586	-2.294647	-0.558627	-0.286744	0.038123	-0.729369	-0.352919	-0.056169	-0.535388	-0.326057	0.740532	-0.242194
22268	9.047537	2.362231	-2.240420	-0.546530	-0.256431	0.066373	-0.731898	-0.352372	-0.050282	-0.532278	-0.322413	0.745449	-0.238819
22269	9.313952	2.420391	-2.333244	-0.540894	-0.234957	0.084066	-0.731919	-0.349039	-0.042990	-0.531048	-0.318895	0.749119	-0.234766
22270	9.913870	2.211863	-2.612008	-0.545522	-0.138937	0.136609	-0.734322	-0.345131	-0.038325	-0.529310	-0.313615	0.753154	-0.232886
22271	9.655821	1.718368	-2.562663	-0.559154	-0.026653	0.174566	-0.737713	-0.339258	-0.035028	-0.530863	-0.307534	0.755204	-0.230811
22272	8.788224	1.360723	-2.272390	-0.551431	0.050846	0.154481	-0.740113	-0.335764	-0.032321	-0.531895	-0.301008	0.757290	-0.230203
22273	8.700174	1.124667	-2.235810	-0.566141	0.040485	0.110091	-0.742651	-0.332124	-0.031426	-0.534745	-0.295482	0.758196	-0.227765
22274	9.261948	1.216578	-2.430890	-0.560832	0.053730	0.046514	-0.742385	-0.329478	-0.028051	-0.536333	-0.290454	0.759583	-0.225872
22275	9.993862	1.238572	-2.813887	-0.553743	0.057112	-0.020486	-0.745194	-0.327931	-0.028432	-0.539902	-0.286940	0.759436	-0.222325
22276	9.493152	0.764643	-2.585631	-0.544628	0.039654	0.002554	-0.745756	-0.328217	-0.026058	-0.541356	-0.282794	0.760596	-0.220125
22277	9.138224	0.655507	-2.617766	-0.522794	0.023938	0.030245	-0.746598	-0.327936	-0.026049	-0.543962	-0.278959	0.760928	-0.217431
22278	9.339692	0.730871	-2.730025	-0.541181	-0.025732	0.056046	-0.746607	-0.325838	-0.025748	-0.544141	-0.274304	0.763040	-0.215495
22279	9.494695	0.690669	-2.819186	-0.555680	-0.012867	0.038135	-0.749699	-0.324017	-0.024169	-0.546272	-0.270121	0.763933	-0.212199
22280	9.470768	0.666412	-2.857544	-0.552127	-0.034623	0.050689	-0.748305	-0.322341	-0.024582	-0.546371	-0.265444	0.766109	-0.209987
22281	9.321187	0.655197	-2.869300	-0.541096	-0.029529	0.077295	-0.751396	-0.320518	-0.023422	-0.547938	-0.260861	0.767304	-0.207269
22282	9.475605	0.506390	-2.935502	-0.553694	-0.035198	0.114353	-0.753091	-0.317579	-0.022681	-0.547738	-0.255170	0.769772	-0.205723
22283	9.634944	0.500492	-2.945315	-0.537510	-0.071457	0.132490	-0.753951	-0.313242	-0.022071	-0.548341	-0.249918	0.771663	-0.203471
22284	9.495903	0.549095	-3.042322	-0.559479	-0.114836	0.157251	-0.757891	-0.309600	-0.020886	-0.546723	-0.243802	0.775173	-0.201896
22285	9.273398	0.633296	-2.941480	-0.539582	-0.112947	0.134432	-0.759601	-0.303161	-0.020805	-0.546611	-0.238633	0.777494	-0.199435
22286	9.317072	0.516481	-3.027221	-0.559612	-0.130956	0.144038	-0.761578	-0.300089	-0.017688	-0.544748	-0.232755	0.781037	-0.197626
22287	9.403599	0.477437	-3.000322	-0.545117	-0.136416	0.143368	-0.762723	-0.294916	-0.015811	-0.544186	-0.227445	0.783631	-0.195072
22288	9.411497	0.447768	-3.099069	-0.546901	-0.119944	0.116709	-0.764704	-0.290862	-0.013520	-0.542497	-0.222063	0.786802	-0.193204
22289	9.481773	0.335589	-3.189730	-0.530607	-0.112453	0.077934	-0.766961	-0.288069	-0.010403	-0.542430	-0.217814	0.788746	-0.190281
22290	9.433890	0.495565	-3.162456	-0.552407	-0.092270	0.049256	-0.767258	-0.284152	-0.010081	-0.541424	-0.213309	0.791281	-0.187708
22291	9.400461	0.471247	-3.220130	-0.545258	-0.091945	0.009522	-0.766135	-0.284997	-0.009121	-0.541944	-0.209880	0.792735	-0.183898
22292	9.265120	0.382567	-3.238290	-0.548902	-0.090024	-0.003841	-0.767400	-0.284298	-0.008127	-0.541129	-0.206226	0.794958	-0.180810
22293	9.110468	0.361884	-3.223355	-0.539671	-0.073065	0.006744	-0.767120	-0.284161	-0.007570	-0.541877	-0.202809	0.796154	-0.177137
22294	9.148967	0.415062	-3.182923	-0.537777	-0.059586	0.010234	-0.766842	-0.283884	-0.006732	-0.541425	-0.198926	0.798021	-0.174500
22295	9.299191	0.515444	-3.210823	-0.567750	-0.048479	-0.004294	-0.768100	-0.284438	-0.007565	-0.542660	-0.195274	0.798979	-0.170355
22296	9.527279	0.619669	-3.318608	-0.549560	-0.026634	-0.034228	-0.766419	-0.284586	-0.006463	-0.542910	-0.191844	0.800310	-0.167174
22297	9.599938	0.696571	-3.314730	-0.568566	-0.001110	-0.055813	-0.767536	-0.285421	-0.006882	-0.545026	-0.188833	0.800526	-0.162627
22298	9.353581	0.790392	-3.245376	-0.542939	0.045800	-0.078844	-0.768084	-0.287930	-0.009276	-0.546535	-0.185937	0.800836	-0.159339
22299	9.304306	1.024220	-3.003875	-0.546427	0.081852	-0.079098	-0.765128	-0.290163	-0.013091	-0.549921	-0.183265	0.799950	-0.155181
22300	9.260363	1.119438	-2.893729	-0.544543	0.104467	-0.090717	-0.764829	-0.293502	-0.018850	-0.552387	-0.180344	0.799534	-0.151952
22301	9.102655	1.176860	-2.758847	-0.557206	0.123531	-0.102514	-0.764240	-0.298942	-0.024214	-0.556500	-0.177798	0.798087	-0.147487
22302	9.186444	1.235055	-2.643628	-0.555343	0.134310	-0.099001	-0.762971	-0.299485	-0.030231	-0.559476	-0.174787	0.797290	-0.144097
22303	9.394402	1.340073	-2.645078	-0.560969	0.112790	-0.104186	-0.761833	-0.302408	-0.035574	-0.563385	-0.172254	0.795908	-0.139487
22304	9.394485	1.504837	-2.576844	-0.566481	0.115636	-0.116635	-0.760136	-0.305053	-0.040639	-0.566119	-0.169439	0.795235	-0.135653
22305	9.327003	1.524579	-2.579391	-0.559581	0.077207	-0.155254	-0.758704	-0.311481	-0.044066	-0.569545	-0.167832	0.794018	-0.130329
22306	9.267001	1.611954	-2.580285	-0.552430	0.065544	-0.164830	-0.755319	-0.316240	-0.045538	-0.571532	-0.166063	0.793661	-0.125998
22307	9.379735	1.636044	-2.479221	-0.570460	0.064282	-0.114588	-0.753341	-0.319596	-0.047402	-0.574637	-0.163721	0.792701	-0.120884
22308	9.289838	1.775742	-2.644967	-0.532315	0.058638	-0.107907	-0.752763	-0.323366	-0.049958	-0.576279	-0.161284	0.792518	-0.117499
22309	9.335446	1.809589	-2.597080	-0.563916	0.096709	-0.116461	-0.750085	-0.326869	-0.050294	-0.579826	-0.158979	0.791116	-0.112533
22310	9.405888	1.750603	-2.683502	-0.561406	0.069869	-0.137487	-0.750209	-0.329937	-0.053117	-0.581778	-0.156635	0.790730	-0.108380
22311	9.295203	1.862538	-2.672522	-0.535895	0.078643	-0.125751	-0.747950	-0.333857	-0.054012	-0.584911	-0.154852	0.789402	-0.103656
22312	9.226395	1.791247	-2.548404	-0.552197	0.084055	-0.119812	-0.746107	-0.337905	-0.057837	-0.586993	-0.152293	0.788839	-0.099899
22313	9.317351	1.820368	-2.437701	-0.568370	0.105572	-0.098885	-0.745530	-0.341540	-0.058996	-0.590538	-0.149659	0.787297	-0.095031
22314	9.313942	1.954990	-2.555181	-0.546307	0.130398	-0.065141	-0.744400	-0.343216	-0.060697	-0.593195	-0.146207	0.786290	-0.092151
22315	9.389622	1.805473	-2.427967	-0.573837	0.081825	-0.059866	-0.744384	-0.346281	-0.064636	-0.596244	-0.142946	0.785106	-0.087567
22316	9.467446	1.867526	-2.474673	-0.552218	0.050152	-0.054085	-0.743814	-0.348239	-0.065220	-0.597607	-0.139386	0.785047	-0.084493
22317	9.412283	1.913652	-2.496860	-0.539524	0.042815	-0.046819	-0.743803	-0.350472	-0.066918	-0.599867	-0.136407	0.784269	-0.080473
22318	9.346575	1.819972	-2.471564	-0.568626	0.020176	-0.020507	-0.743660	-0.351313	-0.066369	-0.600723	-0.132163	0.784643	-0.077463
22319	9.329710	1.965495	-2.405510	-0.526762	0.025158	0.004734	-0.741978	-0.351315	-0.066941	-0.602538	-0.128569	0.784164	-0.074196
22320	9.437528	1.897575	-2.337240	-0.548601	0.025366	-0.006129	-0.745199	-0.351867	-0.066921	-0.603374	-0.124322	0.784439	-0.071689
22321	9.352684	1.750549	-2.359649	-0.555784	0.010583	0.036306	-0.745065	-0.350470	-0.066629	-0.604938	-0.119914	0.784223	-0.068300
22322	9.331983	1.810458	-2.461773	-0.548377	0.030342	0.039818	-0.743950	-0.349073	-0.066762	-0.605758	-0.114934	0.784502	-0.066365
22323	9.263391	1.869886	-2.302870	-0.544723	0.044825	0.029142	-0.743112	-0.347807	-0.069547	-0.607786	-0.110741	0.783803	-0.063131
22324	9.273472	1.942198	-2.323021	-0.559456	0.023437	0.011420	-0.743670	-0.348365	-0.069548	-0.608529	-0.106072	0.784067	-0.060666
22325	9.345576	1.888655	-2.310439	-0.559421	0.032517	0.004295	-0.745358	-0.346393	-0.072306	-0.610372	-0.102123	0.783444	-0.056854
22326	9.274055	1.917484	-2.409732	-0.537665	0.016079	0.017029	-0.745076	-0.346672	-0.073009	-0.610921	-0.097630	0.783736	-0.054788
22327	9.466878	1.969796	-2.352583	-0.534122	-0.013053	0.050909	-0.745500	-0.345405	-0.075086	-0.611893	-0.093330	0.783703	-0.051832
22328	9.447932	1.887208	-2.438622	-0.561488	-0.048256	0.072027	-0.746355	-0.341762	-0.076158	-0.611390	-0.087745	0.784862	-0.049945
22329	9.398972	1.873531	-2.356251	-0.554232	-0.045549	0.066771	-0.746918	-0.341199	-0.076706	-0.611816	-0.083001	0.785241	-0.046790
22330	9.355917	2.004388	-2.343155	-0.552531	-0.061792	0.068668	-0.748335	-0.336992	-0.078884	-0.611054	-0.077581	0.786493	-0.044982
22331	9.360723	2.038310	-2.324210	-0.525315	-0.072845	0.081443	-0.750866	-0.335028	-0.078844	-0.610940	-0.073007	0.787163	-0.042389
22332	9.317503	2.115973	-2.315354	-0.534510	-0.074365	0.054807	-0.752705	-0.330821	-0.080461	-0.609931	-0.068029	0.788481	-0.040677
22333	9.308070	2.193423	-2.306540	-0.539879	-0.059937	0.056432	-0.754949	-0.329970	-0.082388	-0.610016	-0.063690	0.788933	-0.037528
22334	9.351472	2.212572	-2.292315	-0.554272	-0.030951	0.047250	-0.753835	-0.328297	-0.081542	-0.609694	-0.058548	0.789675	-0.035471
22335	9.341787	2.253866	-2.268600	-0.546186	-0.039935	0.040325	-0.756366	-0.326332	-0.081642	-0.610070	-0.054406	0.789829	-0.032010
22336	9.536202	2.190956	-2.471125	-0.552447	-0.032718	0.045556	-0.756653	-0.325218	-0.079814	-0.609691	-0.049309	0.790537	-0.029963
22337	9.342218	2.100804	-2.397371	-0.559622	-0.030187	0.064864	-0.758210	-0.321434	-0.080879	-0.610171	-0.044641	0.790565	-0.026562
22338	9.279716	2.096153	-2.431064	-0.570645	-0.051764	0.064856	-0.758774	-0.320593	-0.080866	-0.609463	-0.039022	0.791476	-0.024449
22339	9.343100	2.114632	-2.503843	-0.536009	-0.042152	0.081144	-0.760470	-0.317232	-0.080817	-0.609676	-0.034425	0.791609	-0.021574
22340	9.227052	2.100985	-2.484205	-0.537823	-0.054982	0.104176	-0.761328	-0.313314	-0.080491	-0.608840	-0.028578	0.792514	-0.020462
22341	9.324734	2.055813	-2.652972	-0.537895	-0.077587	0.114952	-0.762741	-0.310939	-0.078501	-0.608424	-0.023473	0.793062	-0.017914
22342	9.280603	1.983927	-2.598952	-0.556453	-0.159789	0.147066	-0.764730	-0.305065	-0.076610	-0.605878	-0.016752	0.795200	-0.016979
22343	9.608649	1.892310	-2.620115	-0.541457	-0.100616	0.175243	-0.767551	-0.301150	-0.073896	-0.605020	-0.010684	0.795996	-0.015057
22344	9.717629	1.580568	-2.508050	-0.561110	-0.061043	0.192439	-0.769540	-0.294708	-0.074511	-0.603975	-0.003148	0.796863	-0.014628
22345	9.223619	1.458989	-2.351390	-0.568101	-0.010494	0.177769	-0.773780	-0.286302	-0.075228	-0.604501	0.003288	0.796502	-0.012317
22346	9.111921	1.271172	-2.353977	-0.535179	0.037371	0.145966	-0.776044	-0.280979	-0.075714	-0.604988	0.009798	0.796088	-0.011745
22347	9.342786	1.173417	-2.295205	-0.558653	0.071002	0.127824	-0.777744	-0.276496	-0.076631	-0.606774	0.015323	0.794676	-0.008978
22348	9.434649	1.095145	-2.352445	-0.551409	0.071090	0.115535	-0.778043	-0.271730	-0.079091	-0.607760	0.021550	0.793791	-0.007779
22349	9.396351	1.138764	-2.372211	-0.554979	0.083751	0.111876	-0.780293	-0.269196	-0.082397	-0.609702	0.026754	0.792164	-0.004882
22350	9.334017	1.119431	-2.434735	-0.531444	0.076570	0.096259	-0.778629	-0.264433	-0.085570	-0.610748	0.032431	0.791151	-0.003770
22351	9.348622	1.073182	-2.472899	-0.560561	0.060396	0.106633	-0.779765	-0.260504	-0.088451	-0.612263	0.037590	0.789760	-0.000744
22352	9.376842	1.076026	-2.376317	-0.536889	0.067410	0.115714	-0.781322	-0.256152	-0.091883	-0.613125	0.043637	0.788780	0.000205
22353	9.369621	1.051815	-2.390535	-0.545972	0.069303	0.110285	-0.783443	-0.251245	-0.093769	-0.614738	0.048646	0.787225	0.002956
22354	9.434563	0.964319	-2.404143	-0.544973	0.089245	0.096907	-0.784854	-0.248290	-0.098054	-0.615898	0.054489	0.785928	0.004278
22355	9.477262	0.819208	-2.378418	-0.544088	0.074694	0.111150	-0.785851	-0.243797	-0.102047	-0.617545	0.059462	0.784254	0.006978
22356	9.464710	0.771198	-2.339205	-0.553169	0.081145	0.099493	-0.787409	-0.239025	-0.105893	-0.618529	0.065443	0.782987	0.008382
22357	9.427368	0.626827	-2.260233	-0.551336	0.071001	0.120787	-0.786146	-0.233672	-0.108500	-0.620058	0.070634	0.781292	0.011049
22358	9.638641	0.563360	-2.148659	-0.574979	0.067496	0.124100	-0.787139	-0.230021	-0.112083	-0.620759	0.077266	0.780085	0.012463
22359	9.903288	0.542965	-2.052135	-0.533527	0.026024	0.108964	-0.788135	-0.226098	-0.113429	-0.621568	0.082043	0.778910	0.014909
22360	10.024656	0.449523	-2.186566	-0.554003	-0.056707	0.103944	-0.789269	-0.223017	-0.113947	-0.620319	0.088130	0.779218	0.016039
22361	10.005462	0.563960	-2.456024	-0.564556	-0.128322	0.060052	-0.791533	-0.218265	-0.111089	-0.618608	0.092567	0.779989	0.019302
22362	9.728508	0.516755	-2.554193	-0.552939	-0.152526	0.037278	-0.793087	-0.216318	-0.106731	-0.615807	0.097633	0.781541	0.021068
22363	9.600234	0.445224	-2.543549	-0.554963	-0.183956	0.026787	-0.794801	-0.215519	-0.101683	-0.613173	0.101455	0.783024	0.024482
22364	9.407413	0.373519	-2.610147	-0.545902	-0.200369	0.041102	-0.797201	-0.212454	-0.096050	-0.609600	0.106515	0.785090	0.025994
22365	9.332767	0.378702	-2.629435	-0.555028	-0.202948	0.031267	-0.798878	-0.214994	-0.088108	-0.606607	0.110424	0.786750	0.029306
22366	9.328321	0.262070	-2.734444	-0.520240	-0.168033	0.037641	-0.798062	-0.210539	-0.082067	-0.603557	0.115100	0.788377	0.030528
22367	9.311112	0.199409	-2.724056	-0.540167	-0.153414	0.024921	-0.800868	-0.210548	-0.077300	-0.601318	0.118709	0.789420	0.033778
22368	9.434990	0.239195	-2.806820	-0.552766	-0.133496	0.022916	-0.800312	-0.210565	-0.072560	-0.598695	0.123521	0.790587	0.035770
22369	9.671877	0.385263	-2.784604	-0.549086	-0.108060	0.001638	-0.802279	-0.209727	-0.070861	-0.597088	0.126841	0.791097	0.039538
22370	9.770099	0.565083	-2.914805	-0.547030	-0.043689	-0.041147	-0.802420	-0.209731	-0.069464	-0.595824	0.130500	0.791304	0.042429
22371	9.475374	0.593841	-2.863989	-0.553888	0.049546	-0.089629	-0.802834	-0.211127	-0.070034	-0.596583	0.132289	0.790131	0.047769
22372	8.941713	0.575158	-2.524787	-0.537237	0.116273	-0.112973	-0.800996	-0.214054	-0.074545	-0.597788	0.134548	0.788584	0.051776
22373	8.701320	0.674818	-2.288782	-0.557104	0.134218	-0.098324	-0.799581	-0.215713	-0.081691	-0.599825	0.136134	0.786367	0.057484
22374	9.148366	0.850915	-2.276848	-0.533172	0.184466	-0.081431	-0.799564	-0.218062	-0.090647	-0.602119	0.138754	0.783869	0.061227
22375	9.691499	1.087846	-2.488019	-0.547228	0.280346	-0.106803	-0.798423	-0.219839	-0.104072	-0.606410	0.139868	0.779857	0.067282
22376	9.338757	1.323087	-2.325865	-0.547959	0.358473	-0.181651	-0.795307	-0.225122	-0.116433	-0.611191	0.140859	0.775425	0.072939
22377	9.115981	1.552949	-2.120332	-0.565522	0.348202	-0.234897	-0.792340	-0.228448	-0.128074	-0.616200	0.140029	0.770794	0.081027
22378	9.179776	1.924999	-2.076243	-0.549552	0.308688	-0.254756	-0.787814	-0.235977	-0.139074	-0.620004	0.139957	0.767046	0.087446
22379	9.418684	2.371947	-1.859252	-0.555328	0.292833	-0.287362	-0.785528	-0.244345	-0.148808	-0.623978	0.138180	0.763126	0.095898
22380	9.758428	2.661123	-1.650301	-0.546582	0.234865	-0.253190	-0.781137	-0.253416	-0.158567	-0.626586	0.138207	0.760184	0.102025
22381	10.288060	2.610360	-1.505467	-0.559224	0.207195	-0.169917	-0.779560	-0.260253	-0.165349	-0.629394	0.138323	0.756886	0.108877
22382	10.071533	2.314973	-1.424560	-0.554232	0.061925	-0.054050	-0.775481	-0.263332	-0.167785	-0.629735	0.141823	0.755479	0.112125
22383	9.712192	2.286001	-1.781365	-0.540388	-0.109217	0.030259	-0.776598	-0.264450	-0.167370	-0.628210	0.145367	0.755595	0.115311
22384	9.639263	2.425532	-1.956797	-0.560995	-0.232890	0.067944	-0.777734	-0.262517	-0.158827	-0.624318	0.151458	0.757475	0.116273
22385	9.306793	2.371412	-2.057232	-0.561251	-0.288917	0.082369	-0.783077	-0.260013	-0.150665	-0.620068	0.156422	0.759588	0.118628
22386	9.283867	2.244535	-2.273250	-0.532258	-0.316182	0.093481	-0.785614	-0.258641	-0.140583	-0.614994	0.162729	0.762393	0.118570
22387	9.077531	2.174561	-2.463079	-0.563258	-0.361401	0.126085	-0.787745	-0.253915	-0.129631	-0.609637	0.168522	0.765175	0.120212
22388	9.015101	2.189242	-2.496988	-0.555889	-0.345216	0.125178	-0.792259	-0.249182	-0.119498	-0.604028	0.175656	0.768044	0.120018
22389	9.024032	2.054025	-2.468912	-0.546456	-0.302203	0.145354	-0.795372	-0.243889	-0.110208	-0.599581	0.181367	0.769981	0.121398
22390	9.029685	2.024234	-2.589401	-0.544328	-0.262686	0.158409	-0.798487	-0.238031	-0.102447	-0.595281	0.188656	0.771642	0.120907
22391	9.774270	2.086303	-2.719162	-0.571036	-0.179749	0.175455	-0.800602	-0.230183	-0.095794	-0.592627	0.194789	0.771864	0.122785
22392	9.594741	1.482192	-2.888569	-0.537571	-0.086405	0.192860	-0.802171	-0.224600	-0.091259	-0.591100	0.202083	0.771214	0.122442
22393	8.993950	1.245414	-2.711151	-0.547628	0.045094	0.192657	-0.806130	-0.215633	-0.093088	-0.591991	0.207631	0.768704	0.124623
22394	8.629532	1.118760	-2.462790	-0.539918	0.137216	0.157578	-0.806996	-0.209330	-0.095109	-0.593764	0.213836	0.765464	0.125630
22395	9.041905	1.014605	-2.471844	-0.541422	0.211536	0.114713	-0.806455	-0.204001	-0.099941	-0.596988	0.217665	0.761257	0.129288
22396	9.657051	0.724908	-2.575751	-0.544654	0.269257	0.117068	-0.807303	-0.200615	-0.107993	-0.600600	0.222939	0.756514	0.131394
22397	9.521036	0.137039	-2.438520	-0.538790	0.286618	0.183259	-0.808046	-0.195857	-0.115611	-0.605085	0.227550	0.751015	0.134424
22398	9.496511	0.084181	-2.413735	-0.542458	0.246431	0.244491	-0.808079	-0.186599	-0.123051	-0.608621	0.234737	0.745857	0.134820
22399	9.503456	0.016504	-2.408156	-0.555355	0.217699	0.240085	-0.808665	-0.178874	-0.132037	-0.612055	0.240566	0.740780	0.136976
22400	9.622783	-0.128607	-2.305213	-0.541319	0.142048	0.230100	-0.808421	-0.168917	-0.139612	-0.613924	0.247762	0.736846	0.137000
22401	9.833528	-0.291028	-2.173203	-0.534248	0.089416	0.269446	-0.811265	-0.158404	-0.143807	-0.615569	0.254109	0.733162	0.137756
22402	9.900627	-0.179563	-2.058556	-0.555358	0.068030	0.255198	-0.810462	-0.149305	-0.146370	-0.616272	0.262014	0.729871	0.137281
22403	9.865744	-0.357836	-2.003361	-0.538059	0.086203	0.227833	-0.813163	-0.139493	-0.150294	-0.617671	0.267797	0.726348	0.138513
22404	9.736164	-0.398826	-2.118712	-0.546011	0.003907	0.165410	-0.814026	-0.133887	-0.152741	-0.617181	0.274425	0.724263	0.138640
22405	9.581948	-0.339872	-2.121580	-0.541131	-0.047714	0.091450	-0.814753	-0.128013	-0.151697	-0.616189	0.278646	0.723077	0.140810
22406	9.654433	-0.480988	-2.199839	-0.568631	-0.059628	0.029278	-0.816999	-0.127173	-0.150136	-0.614238	0.283740	0.722408	0.142583
22407	9.765499	-0.384769	-2.159985	-0.554661	-0.098520	-0.058751	-0.817281	-0.127604	-0.146510	-0.611966	0.286125	0.722620	0.146460
22408	9.645038	-0.505461	-2.243057	-0.554904	-0.114287	-0.111762	-0.816542	-0.130974	-0.140265	-0.608869	0.289159	0.723416	0.149449
22409	9.528825	-0.581998	-2.232382	-0.547644	-0.103286	-0.138318	-0.817077	-0.137274	-0.138094	-0.606284	0.290356	0.724127	0.154122
22410	9.504413	-0.625251	-2.217369	-0.553029	-0.083274	-0.157093	-0.819007	-0.145822	-0.131889	-0.603482	0.292604	0.724768	0.157808
22411	9.503396	-0.723809	-2.134115	-0.534754	-0.054344	-0.178305	-0.817577	-0.153109	-0.128488	-0.601511	0.292954	0.725114	0.163009
22412	9.484526	-0.648898	-2.154256	-0.547359	-0.038120	-0.172353	-0.817974	-0.158991	-0.125895	-0.599323	0.294757	0.725274	0.167057
22413	9.600236	-0.644673	-2.135127	-0.568992	0.010988	-0.210039	-0.816676	-0.168234	-0.123211	-0.597947	0.294877	0.724857	0.173460
22414	10.084779	-0.401901	-2.259289	-0.534303	0.068977	-0.254094	-0.814986	-0.177212	-0.122481	-0.597079	0.294960	0.724213	0.178918
22415	9.694315	-0.031397	-2.146919	-0.538561	0.143134	-0.286484	-0.813821	-0.186431	-0.127610	-0.597469	0.293149	0.722706	0.186520
22416	9.065829	0.043674	-1.982609	-0.530086	0.184301	-0.269072	-0.811807	-0.197326	-0.134159	-0.598196	0.292519	0.720721	0.192758
22417	8.906231	0.149167	-1.891754	-0.542525	0.189009	-0.187883	-0.809388	-0.204586	-0.140394	-0.599533	0.292000	0.717996	0.199445
22418	8.816770	0.278337	-1.808506	-0.569321	0.226279	-0.112352	-0.807404	-0.207919	-0.149376	-0.601201	0.293902	0.714367	0.204594
22419	10.039229	0.779020	-2.040453	-0.530765	0.270673	-0.042838	-0.806933	-0.211499	-0.158899	-0.604295	0.294961	0.709797	0.209796
22420	10.040891	2.102131	-2.238857	-0.558435	0.332897	-0.226485	-0.803257	-0.216784	-0.170703	-0.606998	0.294640	0.705516	0.216769
22421	9.541113	2.369188	-1.774827	-0.553617	0.335181	-0.388421	-0.800116	-0.228649	-0.180339	-0.609271	0.290688	0.702016	0.226855
22422	9.709962	2.409401	-1.744090	-0.541242	0.291138	-0.403891	-0.793048	-0.241789	-0.187646	-0.610602	0.287785	0.699219	0.235450
22423	10.475222	2.319559	-1.814183	-0.550297	0.235296	-0.292041	-0.789763	-0.255487	-0.192698	-0.611801	0.285484	0.696278	0.243712
22424	9.819016	2.121840	-1.629878	-0.554075	0.169739	-0.224619	-0.787607	-0.267797	-0.193680	-0.612145	0.285784	0.693775	0.249564
22425	9.509608	1.925422	-1.661100	-0.549006	0.084736	-0.197585	-0.783760	-0.282913	-0.193309	-0.611634	0.285471	0.692095	0.255764
22426	9.329788	1.801500	-1.562825	-0.547610	0.003432	-0.177665	-0.783157	-0.294124	-0.187152	-0.609913	0.287163	0.691341	0.259984
22427	9.488757	1.718335	-1.562110	-0.560696	-0.101730	-0.097532	-0.780353	-0.295547	-0.181607	-0.607214	0.289328	0.691281	0.264027
22428	9.365568	1.889356	-1.776486	-0.560577	-0.096525	-0.075440	-0.780895	-0.301446	-0.173850	-0.604543	0.293101	0.691047	0.266597
22429	9.530052	1.735304	-1.898217	-0.550700	-0.154765	-0.014792	-0.783124	-0.306084	-0.165509	-0.601545	0.296573	0.691187	0.269161
22430	9.452453	1.515509	-1.956068	-0.543356	-0.171388	0.024279	-0.785082	-0.308345	-0.157146	-0.598442	0.301899	0.691313	0.269834
22431	9.337579	1.483941	-2.095706	-0.545902	-0.160790	0.048048	-0.787330	-0.308363	-0.150012	-0.595657	0.306230	0.691162	0.271497
22432	9.370175	1.634984	-1.870305	-0.540430	-0.161048	0.073784	-0.789308	-0.305296	-0.145500	-0.592944	0.312131	0.690821	0.271584
22433	9.504707	1.600697	-1.807279	-0.550202	-0.124056	0.074347	-0.791840	-0.303762	-0.142255	-0.590722	0.316671	0.690024	0.273191
22434	9.504860	1.561789	-1.845505	-0.538159	-0.092659	0.083138	-0.792691	-0.302381	-0.136374	-0.588982	0.322281	0.688772	0.273548
22435	9.431727	1.553144	-1.755909	-0.554429	-0.074518	0.076624	-0.795224	-0.300426	-0.133543	-0.587378	0.326622	0.687329	0.275472
22436	9.559505	1.537899	-1.746245	-0.560785	-0.068995	0.068578	-0.796081	-0.296789	-0.132940	-0.585704	0.332147	0.685716	0.276448
22437	9.455265	1.480756	-1.714056	-0.548825	-0.047476	0.072094	-0.798890	-0.295816	-0.129141	-0.584441	0.336194	0.683988	0.278501
22438	9.658397	1.556714	-1.729673	-0.524917	0.002894	0.072116	-0.798901	-0.293583	-0.127723	-0.583981	0.340928	0.681663	0.279409
22439	9.790938	1.347571	-1.804837	-0.560915	0.031586	0.106908	-0.801852	-0.291761	-0.126564	-0.583870	0.345131	0.678683	0.281727
22440	9.335498	1.036714	-1.733103	-0.525998	0.081710	0.117488	-0.805083	-0.289939	-0.125683	-0.584698	0.350027	0.675072	0.282642
22441	9.096102	0.924676	-1.726700	-0.543754	0.137511	0.129259	-0.806214	-0.286850	-0.128433	-0.586218	0.353723	0.670761	0.285144
22442	9.381194	1.172297	-1.647692	-0.550690	0.202465	0.127980	-0.806921	-0.284597	-0.132451	-0.588511	0.358329	0.665458	0.287090
22443	9.928649	0.726039	-2.121867	-0.539278	0.246311	0.162423	-0.807770	-0.281927	-0.135765	-0.591636	0.361761	0.659612	0.289840
22444	9.527619	0.260588	-1.983241	-0.554278	0.255370	0.255815	-0.809189	-0.276447	-0.142394	-0.595269	0.367738	0.652645	0.290653
22445	9.544358	0.008511	-2.084351	-0.528191	0.179139	0.302565	-0.810345	-0.267192	-0.148708	-0.598301	0.373256	0.646567	0.290976
22446	10.090733	-0.228405	-2.319233	-0.552254	0.096410	0.304654	-0.813180	-0.258785	-0.151389	-0.600066	0.380700	0.641032	0.289941
22447	10.013746	-0.194178	-2.334010	-0.554429	0.049754	0.283673	-0.816305	-0.248703	-0.152655	-0.600999	0.387046	0.636436	0.289732
22448	9.929866	-0.400641	-2.198699	-0.538182	0.065549	0.220022	-0.819836	-0.241982	-0.152418	-0.601903	0.393363	0.631908	0.289259
22449	9.816599	-0.393264	-1.906260	-0.555029	0.038446	0.135030	-0.821536	-0.237498	-0.153754	-0.601735	0.397912	0.628568	0.290660
22450	9.858530	-0.452433	-2.050632	-0.552308	-0.085399	0.080983	-0.824070	-0.234695	-0.153565	-0.599775	0.403485	0.626815	0.290813
22451	9.639215	-0.460989	-2.093736	-0.547274	-0.141060	0.053916	-0.824927	-0.231913	-0.148367	-0.596869	0.407996	0.626309	0.291589
22452	9.659060	-0.359740	-2.114223	-0.551393	-0.187379	-0.001562	-0.826192	-0.232068	-0.142917	-0.593117	0.413088	0.626403	0.291873
22453	9.688188	-0.350363	-2.131280	-0.553617	-0.228392	-0.047329	-0.827868	-0.234463	-0.136371	-0.588392	0.416937	0.627704	0.293166
22454	9.556001	-0.427540	-2.238975	-0.553783	-0.251671	-0.064913	-0.829551	-0.236030	-0.126468	-0.583395	0.421605	0.629011	0.293676
22455	9.554790	-0.447893	-2.403053	-0.569298	-0.256804	-0.086289	-0.829968	-0.239144	-0.114915	-0.577860	0.425328	0.630836	0.295329
22456	9.410050	-0.577928	-2.473896	-0.549968	-0.226363	-0.077446	-0.832621	-0.243088	-0.104750	-0.573088	0.429608	0.631912	0.296132
22457	9.390672	-0.626228	-2.487829	-0.565959	-0.183267	-0.053138	-0.832054	-0.246190	-0.097392	-0.568621	0.433297	0.632582	0.297933
22458	9.218665	-0.610069	-2.395961	-0.552978	-0.138302	-0.053299	-0.833174	-0.247323	-0.092371	-0.565040	0.437363	0.632376	0.299238
22459	9.108951	-0.673929	-2.283952	-0.554637	-0.113102	-0.051740	-0.832328	-0.250146	-0.085152	-0.561514	0.440540	0.632266	0.301441
22460	9.195226	-0.734584	-2.235066	-0.538966	-0.058837	-0.081960	-0.832176	-0.253516	-0.081002	-0.558860	0.443586	0.631465	0.303577
22461	10.089424	-0.620029	-2.339024	-0.544988	0.019065	-0.112385	-0.831461	-0.257159	-0.079650	-0.556689	0.445101	0.630434	0.307465
22462	9.978159	-0.407760	-2.515216	-0.559216	0.106242	-0.180306	-0.831578	-0.262472	-0.080123	-0.555313	0.446100	0.628509	0.312408
22463	9.529723	-0.109569	-2.430957	-0.529879	0.202304	-0.261997	-0.827333	-0.271418	-0.084993	-0.554604	0.444415	0.626834	0.319356
22464	8.990438	0.146816	-2.167306	-0.531631	0.222055	-0.260460	-0.824770	-0.278943	-0.095138	-0.554384	0.443330	0.624454	0.325845
22465	8.757571	0.163781	-2.007710	-0.553321	0.238263	-0.252020	-0.820520	-0.288155	-0.104197	-0.553914	0.441753	0.622082	0.333239
22466	9.827521	0.585897	-2.219235	-0.536574	0.299329	-0.221838	-0.816836	-0.295967	-0.112957	-0.554810	0.440637	0.618401	0.340007
22467	9.598968	1.268381	-2.294201	-0.529500	0.308743	-0.269540	-0.812598	-0.302241	-0.122265	-0.555210	0.438036	0.615511	0.347868
22468	9.134480	1.480676	-2.049488	-0.549758	0.307553	-0.332658	-0.807078	-0.312845	-0.133999	-0.555256	0.435576	0.612531	0.356049
22469	9.162904	1.679698	-1.885024	-0.555324	0.278423	-0.296250	-0.802967	-0.322337	-0.142781	-0.554764	0.433042	0.609973	0.364203
22470	9.862316	1.947152	-1.695642	-0.540943	0.223608	-0.210652	-0.797888	-0.328752	-0.152236	-0.554674	0.432516	0.606845	0.370143
22471	10.255376	1.969172	-1.643256	-0.538993	0.199382	-0.118397	-0.796033	-0.335168	-0.158875	-0.554592	0.432454	0.603718	0.375415
22472	10.145984	1.694163	-1.673869	-0.546493	0.110405	-0.041916	-0.792513	-0.338662	-0.162427	-0.554308	0.434844	0.600298	0.378544
22473	9.759489	1.662949	-1.644008	-0.542416	0.016376	-0.013067	-0.791943	-0.340901	-0.162454	-0.552733	0.437426	0.598262	0.381086
22474	9.626697	1.673529	-1.631867	-0.543875	-0.080144	-0.001017	-0.790823	-0.341193	-0.159536	-0.550475	0.441703	0.596584	0.382052
22475	9.648868	1.673026	-1.689881	-0.546097	-0.153199	0.009144	-0.795032	-0.340638	-0.155172	-0.546955	0.445851	0.596195	0.382895
22476	9.610798	1.658283	-1.766987	-0.538817	-0.175213	0.048283	-0.797006	-0.338974	-0.149279	-0.543950	0.451357	0.595118	0.382399
22477	9.580403	1.594661	-1.923294	-0.564410	-0.227687	0.085453	-0.798272	-0.338849	-0.143826	-0.539884	0.457144	0.594697	0.381942
22478	9.455768	1.652929	-2.005931	-0.549929	-0.251417	0.110524	-0.801384	-0.333411	-0.136490	-0.536292	0.464048	0.593729	0.380178
22479	9.362014	1.779272	-1.992718	-0.539054	-0.249625	0.105329	-0.804478	-0.331602	-0.131424	-0.532251	0.469909	0.593519	0.378984
22480	9.225374	1.616504	-1.879570	-0.568787	-0.218988	0.117124	-0.808294	-0.325182	-0.124490	-0.528852	0.476789	0.591925	0.377641
22481	9.340974	1.591730	-1.860118	-0.546870	-0.206588	0.130593	-0.811538	-0.321274	-0.119541	-0.525359	0.482643	0.590911	0.376667
22482	9.819124	1.544840	-1.920641	-0.531113	-0.176326	0.169610	-0.813669	-0.315126	-0.116112	-0.523161	0.489371	0.588573	0.374700
22483	9.809287	1.157210	-2.083026	-0.574001	-0.092636	0.201282	-0.818177	-0.309384	-0.115180	-0.521203	0.495421	0.585429	0.374403
22484	9.350145	0.845469	-2.156254	-0.551603	-0.032842	0.245278	-0.821855	-0.301263	-0.115206	-0.520998	0.502117	0.580617	0.373260
22485	9.152403	0.669161	-1.951054	-0.567306	0.071703	0.245264	-0.824131	-0.292007	-0.121232	-0.521283	0.507324	0.575315	0.374031
22486	9.177551	0.381675	-1.909220	-0.543413	0.115817	0.235508	-0.827390	-0.282045	-0.128498	-0.522747	0.512641	0.569034	0.374347
22487	9.369568	0.109826	-1.904027	-0.552154	0.156254	0.252855	-0.830498	-0.274743	-0.135235	-0.524156	0.517079	0.562815	0.375673
22488	9.585655	-0.208180	-1.912849	-0.559419	0.160083	0.233288	-0.833189	-0.266319	-0.142940	-0.525871	0.522130	0.555893	0.376595
22489	10.037332	-0.655401	-1.864970	-0.572283	0.131395	0.228039	-0.835606	-0.256780	-0.149799	-0.526557	0.526629	0.549958	0.378082
22490	10.025198	-0.791015	-1.921431	-0.540187	0.058770	0.172226	-0.837031	-0.250326	-0.155023	-0.526835	0.531498	0.544817	0.378325
22491	10.144069	-0.571676	-1.895042	-0.555411	-0.015404	0.115938	-0.838166	-0.246398	-0.157764	-0.525207	0.535670	0.541682	0.379204
22492	10.027318	-0.477617	-2.043328	-0.553389	-0.105068	0.066968	-0.840283	-0.243039	-0.156875	-0.522728	0.540732	0.539241	0.378924
22493	10.009012	-0.604357	-2.232775	-0.556606	-0.185097	0.051487	-0.842539	-0.240531	-0.152227	-0.518719	0.545487	0.538526	0.378636
22494	9.755128	-0.728417	-2.231051	-0.553228	-0.220094	0.030443	-0.845072	-0.239432	-0.144522	-0.514682	0.550979	0.537632	0.377460
22495	9.472222	-0.660271	-2.439233	-0.539015	-0.275098	0.025600	-0.846470	-0.241694	-0.136163	-0.509639	0.555934	0.538202	0.376224
22496	9.267039	-0.523197	-2.368000	-0.562643	-0.263133	0.007529	-0.848721	-0.241722	-0.125820	-0.504806	0.561542	0.537873	0.374879
22497	9.265227	-0.533366	-2.450037	-0.560887	-0.264764	-0.011900	-0.849984	-0.242583	-0.118424	-0.499279	0.566203	0.538523	0.374336
22498	9.246974	-0.587428	-2.611300	-0.550015	-0.267388	-0.025914	-0.851811	-0.243311	-0.108232	-0.494237	0.571296	0.538645	0.373111
22499	9.383551	-0.465817	-2.736070	-0.555514	-0.260804	-0.050739	-0.854051	-0.245577	-0.098331	-0.488454	0.575418	0.539673	0.372906
22500	9.529506	-0.450698	-2.876578	-0.540959	-0.248044	-0.071840	-0.854040	-0.250084	-0.088750	-0.483333	0.579729	0.540139	0.372227
22501	9.539343	-0.392733	-2.872405	-0.542611	-0.216449	-0.077352	-0.854322	-0.251225	-0.081644	-0.477921	0.583070	0.541081	0.372630
22502	9.365432	-0.415756	-2.864667	-0.553443	-0.215663	-0.061599	-0.854461	-0.252929	-0.073847	-0.473040	0.587322	0.540971	0.372339
22503	9.320441	-0.273153	-2.907274	-0.555086	-0.184102	-0.063570	-0.855015	-0.255462	-0.068566	-0.467889	0.590651	0.541298	0.373105
22504	9.197610	-0.226525	-2.917295	-0.543238	-0.168709	-0.079468	-0.854170	-0.257440	-0.063152	-0.463469	0.594221	0.540988	0.373403
22505	9.627656	-0.176284	-2.952260	-0.542040	-0.105382	-0.102748	-0.853035	-0.261935	-0.058184	-0.458999	0.596378	0.541101	0.375317
22506	9.600397	0.072188	-3.051647	-0.543523	-0.025722	-0.142148	-0.851340	-0.265302	-0.056418	-0.455630	0.598169	0.540184	0.377884
22507	9.432720	0.200702	-3.151924	-0.543617	0.120455	-0.167829	-0.850203	-0.268936	-0.057721	-0.453065	0.597892	0.538972	0.383102
22508	8.664919	0.285338	-2.757988	-0.543962	0.226785	-0.181036	-0.847363	-0.276192	-0.065074	-0.452097	0.597305	0.536185	0.389025
22509	8.682650	0.448904	-2.477132	-0.552574	0.305952	-0.163920	-0.844537	-0.279517	-0.076712	-0.451421	0.595638	0.533131	0.396491
22510	8.995386	0.845755	-2.467482	-0.579789	0.332392	-0.178440	-0.840845	-0.288433	-0.090368	-0.451128	0.594499	0.529010	0.403984
22511	9.079881	1.143831	-2.637644	-0.552344	0.385738	-0.210230	-0.838294	-0.292736	-0.102153	-0.450864	0.591565	0.525735	0.412766
22512	9.974830	1.248079	-2.842972	-0.554704	0.466345	-0.242394	-0.833074	-0.298580	-0.115091	-0.451684	0.588310	0.521269	0.422080
22513	9.632436	1.802664	-2.616740	-0.554427	0.426512	-0.323542	-0.826861	-0.307221	-0.128904	-0.450763	0.583699	0.518867	0.432302
22514	10.166496	2.130337	-2.239339	-0.557005	0.342181	-0.354768	-0.820078	-0.318103	-0.142186	-0.449217	0.580217	0.516702	0.441102
22515	9.893029	1.919359	-2.243868	-0.559738	0.239698	-0.184403	-0.815270	-0.326189	-0.153888	-0.447436	0.578555	0.514265	0.447891
22516	10.021190	1.830606	-2.008670	-0.547309	0.128585	-0.058837	-0.814123	-0.331350	-0.158834	-0.446385	0.579865	0.510612	0.451412
22517	9.612784	1.690604	-2.006562	-0.541797	-0.019316	-0.051773	-0.811747	-0.330243	-0.157027	-0.443309	0.581666	0.509105	0.453821
22518	9.382265	1.986847	-2.014391	-0.562378	-0.087323	-0.094068	-0.813271	-0.334723	-0.154551	-0.439541	0.584674	0.507620	0.455283
22519	9.304343	1.983049	-1.927259	-0.588245	-0.159340	-0.088641	-0.811443	-0.336975	-0.151518	-0.434117	0.587723	0.507345	0.456864
22520	9.464993	2.014870	-2.087303	-0.555927	-0.242666	-0.054090	-0.813413	-0.337002	-0.141736	-0.429182	0.592453	0.506761	0.456064
22521	9.423002	1.921854	-2.318171	-0.555941	-0.277290	-0.011425	-0.814539	-0.337875	-0.130713	-0.423575	0.597014	0.506856	0.455254
22522	9.351817	1.984347	-2.444420	-0.546869	-0.289176	0.002908	-0.813980	-0.339161	-0.122917	-0.418750	0.602606	0.506013	0.453283
22523	9.303164	2.011629	-2.381836	-0.546866	-0.301138	0.029511	-0.816933	-0.338771	-0.111588	-0.413299	0.607645	0.505852	0.451736
22524	9.246370	2.129853	-2.470065	-0.561263	-0.279459	0.030987	-0.818770	-0.337405	-0.100397	-0.408600	0.613481	0.504393	0.449750
22525	9.135726	2.207820	-2.480452	-0.557391	-0.228855	0.011247	-0.819761	-0.337303	-0.088110	-0.403508	0.617690	0.503724	0.449336
22526	9.062759	1.932400	-2.540104	-0.560716	-0.189236	0.013571	-0.821594	-0.336916	-0.076789	-0.399529	0.622474	0.501691	0.448562
22527	8.990719	2.022251	-2.543427	-0.571150	-0.115373	0.020070	-0.821875	-0.338766	-0.067039	-0.395433	0.625798	0.499846	0.449626
22528	9.926464	2.070677	-2.745770	-0.543118	-0.004885	0.055312	-0.822451	-0.336553	-0.059058	-0.393870	0.629160	0.495945	0.450625
22529	9.635859	1.220068	-3.025843	-0.554905	0.080137	0.117306	-0.824707	-0.334326	-0.053994	-0.392774	0.631510	0.491457	0.453204
22530	8.765853	0.637004	-2.844200	-0.541196	0.199338	0.164243	-0.825570	-0.329294	-0.052400	-0.394209	0.634029	0.484551	0.455869
22531	8.516388	0.478830	-2.496574	-0.557715	0.297143	0.211132	-0.827280	-0.322005	-0.055939	-0.396035	0.635276	0.477077	0.460411
22532	9.046198	0.420650	-2.378236	-0.549782	0.281249	0.177801	-0.829118	-0.317374	-0.059505	-0.398226	0.637144	0.469201	0.464019
22533	9.861346	0.255989	-2.382322	-0.536797	0.235373	0.073993	-0.828854	-0.313169	-0.062254	-0.398457	0.637407	0.464079	0.468589
22534	10.557018	-0.097953	-2.630596	-0.551177	0.122347	0.035704	-0.829979	-0.311764	-0.063626	-0.397795	0.639366	0.459215	0.471266
22535	10.422678	-0.446814	-2.901979	-0.555056	0.070176	0.026189	-0.829999	-0.307857	-0.060794	-0.395825	0.640855	0.455788	0.474220
22536	9.820461	-0.133653	-2.897419	-0.550308	0.000484	-0.046836	-0.829722	-0.307727	-0.057725	-0.393262	0.643166	0.452929	0.475960
22537	9.398746	-0.080595	-2.953021	-0.552688	-0.080407	-0.072098	-0.828320	-0.308725	-0.053002	-0.389011	0.645174	0.451926	0.477686
22538	9.157500	-0.154770	-2.690912	-0.545544	-0.100361	-0.065771	-0.828171	-0.311962	-0.047177	-0.385400	0.648204	0.450120	0.478216
22539	9.143202	-0.215427	-2.743375	-0.553011	-0.160188	-0.022151	-0.827893	-0.312541	-0.041325	-0.380893	0.651425	0.449023	0.478481
22540	9.271828	-0.127128	-2.792858	-0.571304	-0.189081	-0.003571	-0.826777	-0.312277	-0.037144	-0.376720	0.656014	0.446809	0.477587
22541	9.418404	-0.146450	-3.029633	-0.536790	-0.198278	0.002236	-0.827354	-0.310632	-0.026658	-0.372296	0.659684	0.445767	0.476975
22542	9.300630	-0.029743	-3.035610	-0.556762	-0.170776	-0.040638	-0.828341	-0.310372	-0.019811	-0.368092	0.663607	0.444005	0.476438
22543	9.326147	0.036852	-3.181364	-0.535966	-0.165989	-0.081097	-0.826245	-0.310964	-0.011461	-0.363150	0.666209	0.443774	0.476815
22544	9.344594	-0.001354	-3.089144	-0.549341	-0.108924	-0.108148	-0.824703	-0.312388	-0.004790	-0.358927	0.668845	0.442498	0.477507
22545	9.310431	0.018556	-3.031330	-0.561989	-0.072443	-0.150990	-0.823982	-0.318281	0.000445	-0.353787	0.670109	0.442218	0.479826
22546	9.281736	-0.049350	-3.098190	-0.547264	-0.021675	-0.193604	-0.821025	-0.322497	0.004425	-0.349527	0.671101	0.441455	0.482257
22547	9.261902	-0.010015	-3.011616	-0.556481	-0.032318	-0.207803	-0.819190	-0.326431	0.008416	-0.344265	0.671418	0.441644	0.485418
22548	9.257116	-0.068194	-3.044788	-0.541891	-0.017845	-0.221883	-0.815521	-0.333591	0.014174	-0.339821	0.672045	0.441259	0.488025
22549	9.261939	-0.010046	-3.016448	-0.543581	0.012928	-0.236239	-0.812694	-0.339897	0.015621	-0.334855	0.671558	0.441581	0.491822
22550	9.343524	0.004363	-2.949063	-0.568945	0.032976	-0.247259	-0.809581	-0.347038	0.015941	-0.330228	0.671599	0.440896	0.495494
22551	9.222583	0.170177	-2.834770	-0.534282	0.078089	-0.273679	-0.806182	-0.356004	0.017775	-0.325595	0.670042	0.441312	0.500276
22552	9.134483	0.157170	-2.684698	-0.554169	0.131906	-0.337962	-0.804055	-0.362312	0.020483	-0.321111	0.668140	0.441300	0.505699
22553	9.523990	0.364834	-2.706866	-0.528788	0.176745	-0.420990	-0.797558	-0.374494	0.020167	-0.315932	0.664184	0.443016	0.512623
22554	9.707191	0.614002	-2.869366	-0.542980	0.271133	-0.485352	-0.789939	-0.387103	0.020953	-0.311283	0.659373	0.444122	0.520659
22555	9.456743	0.796943	-2.851742	-0.536837	0.407454	-0.521532	-0.783980	-0.403606	0.016410	-0.306955	0.652035	0.445510	0.531178
22556	8.743900	0.968939	-2.345289	-0.540156	0.453928	-0.489272	-0.775218	-0.419969	0.009614	-0.303846	0.645053	0.445431	0.541457
22557	8.251431	1.156382	-2.237990	-0.551044	0.464810	-0.497510	-0.768292	-0.432406	0.001338	-0.300019	0.637178	0.445828	0.552476
22558	9.914633	1.944036	-2.526876	-0.552750	0.507404	-0.497337	-0.759531	-0.448062	-0.007544	-0.297036	0.629376	0.445236	0.563401
22559	10.749496	2.968114	-2.942940	-0.551528	0.474006	-0.572875	-0.750487	-0.464560	-0.015879	-0.292312	0.620483	0.446358	0.574734
22560	10.211713	3.089480	-2.627042	-0.546339	0.400287	-0.501700	-0.740460	-0.480485	-0.029238	-0.288315	0.613582	0.446366	0.584079
22561	9.230197	2.428004	-2.729496	-0.538777	0.319135	-0.315619	-0.730734	-0.492793	-0.036279	-0.285252	0.608527	0.445253	0.591672
22562	8.820308	2.390539	-2.177618	-0.548344	0.174588	-0.176070	-0.724959	-0.499655	-0.037790	-0.282999	0.607085	0.442469	0.596306
22563	9.123356	2.796696	-1.849110	-0.559309	0.161672	-0.132673	-0.722280	-0.503861	-0.036460	-0.280423	0.605593	0.439750	0.601032
22564	9.398054	2.865604	-1.760844	-0.573984	0.159313	-0.159309	-0.719744	-0.508363	-0.030387	-0.277906	0.604579	0.436508	0.605568
22565	9.401723	2.568841	-2.064405	-0.549382	0.012412	-0.166988	-0.718474	-0.512312	-0.021368	-0.273711	0.604514	0.435132	0.608527
22566	9.130421	2.525783	-2.266528	-0.545594	0.024910	-0.159110	-0.715098	-0.517954	-0.009314	-0.270352	0.604936	0.432952	0.611159
22567	9.082206	2.331647	-2.056498	-0.547533	-0.003170	-0.143966	-0.709901	-0.522894	0.000781	-0.266307	0.605260	0.431381	0.613719
22568	9.116309	2.255554	-1.823732	-0.543434	0.075157	-0.140875	-0.707092	-0.526998	0.013274	-0.263619	0.605179	0.428719	0.616817
22569	9.232762	2.394919	-1.835108	-0.552929	0.010318	-0.137007	-0.703592	-0.528720	0.024113	-0.259709	0.605431	0.426892	0.619490
22570	9.247526	2.350965	-1.892628	-0.545924	-0.031095	-0.143747	-0.703447	-0.532683	0.038303	-0.256036	0.606620	0.424770	0.621312
22571	9.305693	2.331009	-1.933560	-0.551334	-0.023821	-0.147382	-0.701495	-0.533437	0.053628	-0.251717	0.607204	0.423236	0.623548
22572	9.339314	2.263058	-1.944928	-0.538454	0.000438	-0.146497	-0.696445	-0.537406	0.066385	-0.248357	0.607910	0.421059	0.625679
22573	9.260195	2.221450	-1.722060	-0.554771	0.021405	-0.167196	-0.693782	-0.540819	0.081677	-0.244130	0.607786	0.419461	0.628530
22574	9.149270	2.442661	-1.627729	-0.556478	0.064951	-0.200214	-0.689591	-0.540594	0.095321	-0.240408	0.607285	0.417372	0.631831
22575	9.220330	2.436022	-1.458611	-0.545424	0.084553	-0.181622	-0.687063	-0.544843	0.109769	-0.236644	0.606187	0.415726	0.635381
22576	8.910619	2.317419	-1.413380	-0.545050	0.134851	-0.169622	-0.683853	-0.544896	0.123697	-0.234017	0.604962	0.413051	0.639254
22577	10.227090	2.570436	-1.751411	-0.547826	0.273669	-0.156035	-0.681765	-0.544670	0.138473	-0.232120	0.601659	0.410137	0.644914
22578	10.048582	1.815208	-2.124516	-0.533647	0.336698	-0.163449	-0.680234	-0.544571	0.149904	-0.231353	0.597780	0.406552	0.651038
22579	9.298470	1.295515	-2.122546	-0.552122	0.388485	-0.114664	-0.679693	-0.542513	0.161921	-0.230891	0.593335	0.402477	0.657765
22580	9.002433	1.272490	-2.237874	-0.545158	0.319719	-0.089448	-0.679448	-0.536394	0.172308	-0.230790	0.590250	0.397881	0.663349
22581	9.903651	1.714896	-2.466314	-0.558999	0.203704	-0.189494	-0.680589	-0.535048	0.189354	-0.227773	0.587701	0.395387	0.668129
22582	11.130792	1.356190	-3.713169	-0.562502	0.202289	-0.210494	-0.677670	-0.533013	0.206515	-0.224904	0.585232	0.392491	0.672958
22583	10.391210	0.646173	-3.605188	-0.539039	0.156106	-0.210183	-0.673072	-0.529710	0.219630	-0.221469	0.583170	0.390671	0.676934
22584	9.229645	0.974054	-3.356000	-0.552570	0.054618	-0.253272	-0.671667	-0.532826	0.230470	-0.216966	0.582270	0.389035	0.680102
22585	8.491222	1.381037	-3.171084	-0.559057	-0.082019	-0.292425	-0.662414	-0.536093	0.239295	-0.210312	0.582968	0.388914	0.681662
22586	8.187526	0.950210	-2.808261	-0.545726	-0.016891	-0.236187	-0.656233	-0.541161	0.245054	-0.205549	0.583096	0.387462	0.683829
22587	8.807055	1.293985	-2.861252	-0.542870	-0.182536	-0.142961	-0.651057	-0.541346	0.255198	-0.200344	0.586328	0.386184	0.683333
22588	9.261071	1.361653	-3.176730	-0.547855	-0.112198	-0.139796	-0.645744	-0.541260	0.267716	-0.196114	0.588477	0.383949	0.683972
22589	9.384562	1.251465	-3.281982	-0.554956	-0.114354	-0.095618	-0.641006	-0.538525	0.283614	-0.191933	0.591268	0.381641	0.684042
22590	9.342824	1.184908	-3.532476	-0.546021	-0.154151	-0.082889	-0.636965	-0.536346	0.298675	-0.188163	0.594387	0.378895	0.683913
22591	9.299921	1.286553	-3.552883	-0.561020	-0.224294	-0.089706	-0.633055	-0.535835	0.310790	-0.183143	0.598827	0.376815	0.682550
22592	9.096704	1.385192	-3.442563	-0.559093	-0.195382	-0.102280	-0.628848	-0.537964	0.317153	-0.178619	0.602362	0.374249	0.682051
22593	9.091484	1.380694	-3.394181	-0.553465	-0.173933	-0.086426	-0.625068	-0.538553	0.323536	-0.174096	0.606163	0.372012	0.681076
22594	8.849420	1.467646	-3.259516	-0.539633	-0.139855	-0.079441	-0.620577	-0.541092	0.326964	-0.170514	0.608998	0.369213	0.680976
22595	8.845145	1.479348	-3.324880	-0.552935	-0.085681	-0.085234	-0.617202	-0.544463	0.328995	-0.166655	0.611653	0.366641	0.680942
22596	8.792451	1.382398	-3.422795	-0.548763	0.002688	-0.096362	-0.613848	-0.543651	0.334699	-0.163768	0.612420	0.363428	0.682673
22597	8.900454	1.357960	-3.357427	-0.567899	0.152515	-0.115183	-0.612594	-0.542828	0.338744	-0.161050	0.611715	0.360214	0.685648
22598	10.530283	1.949145	-3.793886	-0.573029	0.234096	-0.140969	-0.610923	-0.541165	0.342376	-0.158920	0.609029	0.356444	0.690489
22599	9.428332	1.773040	-3.693795	-0.566643	0.440390	-0.256532	-0.610342	-0.545350	0.338700	-0.156313	0.603378	0.354033	0.697253
22600	7.893813	2.501374	-2.776852	-0.562643	0.568706	-0.321232	-0.610582	-0.552020	0.325377	-0.154163	0.594605	0.351475	0.706501
22601	6.927805	2.647631	-2.003983	-0.542214	0.625580	-0.260518	-0.612760	-0.562860	0.305747	-0.153060	0.586119	0.348848	0.715082
22602	7.665670	2.941636	-1.781121	-0.552781	0.630910	-0.137531	-0.613139	-0.569239	0.289079	-0.154038	0.577509	0.343963	0.724186
22603	9.335086	2.735761	-2.104839	-0.571845	0.647060	0.100445	-0.620977	-0.567914	0.274363	-0.157886	0.571152	0.336581	0.731827
22604	12.573793	4.343312	-2.252758	-0.556410	0.532585	0.149090	-0.630248	-0.561301	0.268922	-0.162262	0.565750	0.328533	0.738691
22605	11.284799	3.556571	-2.599862	-0.557688	0.428466	-0.110717	-0.637539	-0.558320	0.260917	-0.161611	0.561120	0.324418	0.744163
22606	8.777081	2.349908	-2.534716	-0.537534	0.268024	0.145494	-0.638367	-0.559691	0.252956	-0.164419	0.559422	0.317514	0.747795
22607	8.592099	2.560323	-1.923082	-0.551592	0.079914	0.127867	-0.641890	-0.554929	0.253591	-0.165102	0.561540	0.311952	0.748399
22608	8.613085	2.986929	-1.314137	-0.559869	-0.037760	0.093138	-0.642190	-0.551023	0.256843	-0.164925	0.564106	0.306279	0.748850
22609	9.174644	3.195364	-1.425946	-0.549263	-0.023292	-0.008413	-0.644314	-0.547692	0.266103	-0.162890	0.566920	0.302663	0.748641
22610	9.422235	2.953155	-2.034893	-0.553572	-0.103474	-0.100810	-0.643363	-0.543544	0.280092	-0.159468	0.569233	0.299478	0.748904
22611	9.228241	2.521706	-2.433337	-0.553852	-0.177461	-0.091588	-0.638899	-0.541638	0.292914	-0.155155	0.573895	0.297277	0.747126
22612	9.357593	2.596817	-2.272458	-0.553621	-0.145223	-0.068755	-0.633880	-0.538192	0.304911	-0.151941	0.576981	0.293845	0.746768
22613	9.109659	2.548903	-2.068624	-0.546534	-0.176911	-0.059697	-0.629144	-0.534609	0.317888	-0.148144	0.581812	0.291413	0.744732
22614	9.132819	2.457908	-2.297186	-0.560642	-0.142131	-0.012301	-0.626921	-0.532412	0.329057	-0.145688	0.585156	0.287199	0.744234
22615	9.034217	2.475218	-2.333491	-0.553425	-0.162174	0.007352	-0.624710	-0.527419	0.340254	-0.142845	0.590184	0.283862	0.742092
22616	9.145307	2.484154	-2.338572	-0.545873	-0.124515	0.024926	-0.624737	-0.523398	0.350901	-0.141192	0.593389	0.279360	0.741560
22617	8.874878	2.490813	-2.318954	-0.543592	-0.063516	0.049292	-0.623221	-0.519235	0.360141	-0.139587	0.597168	0.275418	0.740304
22618	9.084353	2.489885	-2.256401	-0.530774	-0.056555	0.072440	-0.621150	-0.513384	0.365907	-0.139179	0.599547	0.270368	0.740320
22619	8.826262	2.360505	-2.336765	-0.559357	0.002814	0.093791	-0.624667	-0.510871	0.369728	-0.138350	0.602640	0.265499	0.739726
22620	9.522406	2.592787	-2.364452	-0.557260	0.051430	0.106960	-0.626787	-0.506672	0.370346	-0.138692	0.603635	0.259323	0.741040
22621	9.520742	2.009954	-2.430434	-0.558398	0.124967	0.142693	-0.630173	-0.501212	0.370987	-0.139185	0.605184	0.253556	0.741680
22622	9.045950	1.677440	-2.363265	-0.541521	0.173010	0.192877	-0.633973	-0.496860	0.368969	-0.141591	0.604714	0.246213	0.744078
22623	8.661071	1.387014	-2.045393	-0.547720	0.185391	0.213829	-0.641568	-0.489422	0.366594	-0.143529	0.605691	0.239553	0.745085
22624	9.004037	1.307068	-2.117448	-0.550708	0.148633	0.199929	-0.646637	-0.483109	0.364466	-0.145782	0.605572	0.232025	0.747125
22625	9.928646	1.308757	-2.461816	-0.545395	0.124419	0.198576	-0.654519	-0.474415	0.363362	-0.147183	0.607384	0.225734	0.747306
22626	10.474410	0.606930	-2.841319	-0.554404	0.088087	0.241196	-0.658479	-0.465735	0.363622	-0.149697	0.608294	0.217796	0.748421
22627	10.343904	0.220061	-3.003550	-0.556609	0.001448	0.255788	-0.663141	-0.457198	0.365143	-0.151224	0.612268	0.210946	0.746834
22628	9.687937	0.214122	-3.067845	-0.557067	-0.049484	0.201116	-0.666519	-0.453556	0.365904	-0.152475	0.614995	0.203839	0.746312
22629	9.140226	0.309585	-3.039182	-0.549262	-0.089790	0.164199	-0.668631	-0.451316	0.366781	-0.152281	0.619948	0.198448	0.743702
22630	9.054422	0.374227	-2.836822	-0.555609	-0.093580	0.186245	-0.668492	-0.450750	0.364693	-0.153111	0.623195	0.191653	0.742599
22631	9.320681	0.391306	-2.929187	-0.538529	-0.122450	0.185799	-0.671017	-0.449479	0.362772	-0.153176	0.628683	0.186216	0.739336
22632	9.667572	0.331455	-2.875825	-0.548692	-0.136588	0.164596	-0.670465	-0.447804	0.363623	-0.153570	0.632392	0.179901	0.737653
22633	9.533496	0.268411	-3.044082	-0.542330	-0.127363	0.136278	-0.671871	-0.446825	0.364481	-0.152761	0.637774	0.175013	0.734357
22634	9.277036	0.200250	-2.994652	-0.548935	-0.150471	0.100894	-0.670192	-0.446409	0.364472	-0.152131	0.641393	0.169524	0.732620
22635	9.340406	0.293885	-3.029610	-0.545368	-0.148497	0.081488	-0.669357	-0.445156	0.365595	-0.150336	0.646889	0.165336	0.729108
22636	9.430162	0.423843	-3.026348	-0.545256	-0.125039	0.079611	-0.668660	-0.444743	0.366989	-0.149495	0.649992	0.160083	0.727691
22637	9.384780	0.370420	-3.112677	-0.547159	-0.139386	0.072588	-0.667679	-0.445314	0.370046	-0.147507	0.655312	0.155952	0.724215
22638	9.333085	0.238244	-3.045893	-0.557922	-0.112206	0.059879	-0.667401	-0.444896	0.370327	-0.146220	0.658147	0.150722	0.723011
22639	9.190256	0.217683	-2.999563	-0.556944	-0.092263	0.043810	-0.666007	-0.443648	0.372422	-0.143768	0.662699	0.146684	0.720170
22640	9.261966	0.183853	-2.926794	-0.544859	-0.043630	0.040121	-0.666847	-0.443785	0.372427	-0.142545	0.664398	0.141695	0.719846
22641	9.281462	0.149641	-2.967515	-0.563030	-0.032504	0.015072	-0.665729	-0.443655	0.374513	-0.139718	0.668002	0.137782	0.717822
22642	9.286051	0.043148	-2.988079	-0.530162	0.009072	-0.016657	-0.664741	-0.445193	0.373652	-0.137999	0.668705	0.133609	0.718289
22643	9.706808	0.277378	-2.981591	-0.546364	0.059953	-0.048891	-0.663628	-0.443664	0.375752	-0.134684	0.670750	0.130547	0.717574
22644	9.713669	0.464767	-3.152830	-0.551524	0.150801	-0.127324	-0.664469	-0.443094	0.373253	-0.131444	0.669151	0.127166	0.720270
22645	9.161085	0.605876	-2.786391	-0.558117	0.288000	-0.160203	-0.665995	-0.445592	0.368216	-0.126924	0.667638	0.124876	0.722880
22646	8.712402	0.532918	-2.538517	-0.554018	0.316845	-0.071981	-0.667097	-0.448503	0.360938	-0.124858	0.663723	0.120292	0.727607
22647	8.660516	0.936601	-2.190175	-0.554253	0.332731	-0.134866	-0.669034	-0.452242	0.351007	-0.120835	0.661562	0.117664	0.730678
22648	9.570107	1.161827	-2.358213	-0.552135	0.381361	-0.119878	-0.672946	-0.453328	0.343771	-0.118232	0.656500	0.113589	0.736293
22649	9.977888	1.642173	-2.426942	-0.545091	0.422086	-0.234901	-0.674059	-0.453720	0.335962	-0.113024	0.652708	0.112297	0.740667
22650	9.435441	1.870093	-2.080815	-0.558489	0.359623	-0.302005	-0.674293	-0.462502	0.326942	-0.107587	0.647460	0.110561	0.746323
22651	9.097897	1.879229	-2.119126	-0.544334	0.323960	-0.354764	-0.671877	-0.469198	0.320016	-0.100360	0.644752	0.111197	0.749572
22652	9.591175	2.311673	-2.032793	-0.559444	0.225542	-0.315260	-0.668491	-0.474092	0.317009	-0.094410	0.641375	0.109903	0.753423
22653	10.015840	2.236348	-2.056684	-0.548236	0.229269	-0.230148	-0.665946	-0.479128	0.315542	-0.088768	0.640292	0.109216	0.755127
22654	9.912880	2.124357	-1.905487	-0.557399	0.172705	-0.150333	-0.664679	-0.480245	0.314125	-0.085209	0.638006	0.105941	0.757934
22655	9.587848	1.953201	-1.777496	-0.539891	0.068159	-0.161081	-0.663987	-0.479001	0.318039	-0.080340	0.639456	0.104879	0.757391
22656	9.492280	2.088768	-1.836871	-0.553007	-0.003998	-0.145752	-0.661187	-0.479724	0.323312	-0.076523	0.639809	0.101913	0.757893
22657	9.398645	2.108357	-1.890123	-0.555168	-0.061661	-0.145437	-0.656569	-0.479473	0.329000	-0.071383	0.643238	0.100714	0.755649
22658	9.522249	2.170182	-1.927222	-0.554288	-0.085410	-0.108091	-0.653222	-0.477547	0.336250	-0.067937	0.644860	0.097370	0.755023
22659	9.464816	2.155606	-1.997055	-0.564156	-0.091160	-0.065719	-0.650703	-0.477850	0.341808	-0.063770	0.648849	0.095126	0.752249
22660	9.454476	2.025329	-1.971424	-0.553283	-0.127742	-0.012309	-0.648339	-0.475081	0.348656	-0.061682	0.651246	0.090612	0.750909
22661	9.407318	1.990796	-2.130450	-0.564098	-0.138824	0.023012	-0.647377	-0.472170	0.356074	-0.058692	0.656057	0.087324	0.747341
22662	9.354291	2.117124	-2.078631	-0.565913	-0.135231	0.024741	-0.645988	-0.470230	0.360409	-0.056956	0.658593	0.082142	0.745832
22663	9.088483	2.109375	-2.039528	-0.568550	-0.120820	0.022795	-0.645723	-0.467872	0.366292	-0.053859	0.663068	0.078818	0.742448
22664	9.165317	2.123753	-1.981801	-0.554864	-0.128415	0.059286	-0.644197	-0.465656	0.372163	-0.052768	0.665486	0.073329	0.740923
22665	9.265550	2.177359	-1.810978	-0.527485	-0.092362	0.044366	-0.642953	-0.462171	0.374702	-0.050507	0.669455	0.070346	0.737788
22666	9.792828	2.025234	-2.032283	-0.535421	-0.090972	0.100980	-0.641570	-0.459115	0.380304	-0.050320	0.671305	0.064540	0.736649
22667	9.801706	1.630690	-2.122127	-0.534055	-0.062712	0.161818	-0.643560	-0.453251	0.384846	-0.049674	0.674941	0.059877	0.733759
22668	9.416435	1.268341	-2.098238	-0.539211	-0.039540	0.185374	-0.648356	-0.445972	0.386354	-0.050716	0.676084	0.052820	0.733177
22669	9.278499	1.092560	-2.134752	-0.544651	-0.031210	0.161325	-0.649512	-0.439276	0.392711	-0.049900	0.679203	0.047955	0.730681
22670	9.278352	1.044200	-2.139045	-0.555796	-0.049701	0.119724	-0.653475	-0.430608	0.396600	-0.049719	0.680382	0.041548	0.729987
22671	9.365960	1.115781	-2.197952	-0.541331	-0.040423	0.084481	-0.653917	-0.426140	0.399161	-0.047765	0.683499	0.037775	0.727407
22672	9.565260	1.176417	-2.348704	-0.554017	-0.025738	0.064836	-0.654501	-0.421396	0.403122	-0.046805	0.684233	0.032116	0.727051
22673	9.700068	0.928595	-2.423440	-0.549292	-0.015133	0.086057	-0.655636	-0.418604	0.405672	-0.044736	0.686936	0.028181	0.724792
22674	9.647170	0.763938	-2.527848	-0.562821	-0.020708	0.110676	-0.658187	-0.412456	0.409383	-0.044302	0.687580	0.021760	0.724429
22675	9.343596	0.707264	-2.621044	-0.546301	-0.009278	0.129311	-0.657655	-0.406595	0.413068	-0.042859	0.690165	0.017248	0.722176
22676	9.275542	0.715351	-2.555804	-0.571745	0.002748	0.106808	-0.659651	-0.399047	0.415953	-0.042232	0.690421	0.010730	0.722094
22677	9.366893	0.572048	-2.578490	-0.555342	0.000761	0.119398	-0.662197	-0.394155	0.418953	-0.040482	0.692807	0.006195	0.719959
22678	9.395488	0.407330	-2.610518	-0.551696	-0.013868	0.140748	-0.662785	-0.388147	0.421253	-0.040596	0.693232	-0.000491	0.719570
22679	9.413563	0.311250	-2.498321	-0.537895	-0.007101	0.181548	-0.665612	-0.382690	0.422448	-0.039941	0.695658	-0.005668	0.717240
22680	9.438705	0.373302	-2.598114	-0.544407	-0.035941	0.186974	-0.668997	-0.377652	0.424201	-0.040798	0.696326	-0.012876	0.716449
22681	9.559674	0.209889	-2.714850	-0.539070	-0.048360	0.164122	-0.669309	-0.370666	0.426509	-0.039835	0.699281	-0.017835	0.713513
22682	9.534834	-0.053601	-2.750537	-0.534595	-0.053574	0.139399	-0.669896	-0.364796	0.428249	-0.040129	0.700141	-0.024227	0.712464
22683	9.557116	-0.182665	-2.884438	-0.556457	-0.055012	0.110838	-0.672723	-0.359766	0.431951	-0.038125	0.703162	-0.028740	0.709424
22684	9.709705	-0.089533	-2.909844	-0.557426	-0.064027	0.114465	-0.672450	-0.358371	0.432800	-0.037726	0.704139	-0.035099	0.708190
22685	9.530500	-0.141235	-2.855870	-0.540914	-0.027914	0.094928	-0.673022	-0.355854	0.433668	-0.035658	0.706710	-0.039231	0.705515
22686	9.239257	-0.193830	-2.671256	-0.545564	-0.045070	0.096674	-0.672749	-0.353895	0.433128	-0.035140	0.707365	-0.045185	0.704527
22687	9.490372	-0.227025	-2.702633	-0.544585	-0.015007	0.062933	-0.674437	-0.352352	0.433018	-0.032527	0.709716	-0.048965	0.702031
22688	9.635057	-0.159971	-2.655249	-0.555500	-0.024123	0.082359	-0.674852	-0.353469	0.432451	-0.031629	0.710043	-0.054867	0.701305
22689	9.625086	-0.159651	-2.614163	-0.544678	-0.012988	0.040835	-0.674712	-0.353327	0.431894	-0.028673	0.712320	-0.058361	0.698836
22690	9.588256	-0.046930	-2.789343	-0.558016	-0.083558	-0.018143	-0.674152	-0.353470	0.432446	-0.026385	0.713545	-0.062828	0.697288
22691	9.466803	-0.098859	-2.713697	-0.563573	-0.091499	-0.035887	-0.672886	-0.355018	0.434373	-0.022152	0.716943	-0.065461	0.693698
22692	9.329348	-0.163527	-2.758701	-0.539982	-0.085997	-0.060449	-0.669948	-0.354330	0.435893	-0.019519	0.718200	-0.069064	0.692126
22693	9.312243	-0.100226	-2.701393	-0.558168	-0.071255	-0.087289	-0.667839	-0.356580	0.437946	-0.014605	0.721298	-0.070907	0.688831
22694	9.374752	-0.182843	-2.710220	-0.545395	-0.062269	-0.090731	-0.665460	-0.356312	0.440023	-0.011430	0.722225	-0.074150	0.687577
22695	9.471232	-0.207647	-2.714905	-0.549295	-0.083494	-0.131323	-0.662654	-0.357727	0.443056	-0.006051	0.725463	-0.075249	0.684108
22696	9.622246	-0.132147	-2.856094	-0.538360	-0.057954	-0.168459	-0.660404	-0.360117	0.445107	-0.001894	0.726402	-0.077258	0.682911
22697	10.006650	0.241081	-3.073405	-0.543504	0.025473	-0.217550	-0.657871	-0.363064	0.446173	0.004749	0.728194	-0.077027	0.681013
22698	9.536595	0.408430	-3.064979	-0.542296	0.097860	-0.257865	-0.656582	-0.368931	0.443032	0.010426	0.727094	-0.077766	0.682039
22699	8.647338	0.489619	-2.571774	-0.558850	0.222157	-0.259017	-0.655138	-0.377587	0.437071	0.018143	0.726167	-0.077065	0.682945
22700	8.641447	0.723218	-2.323080	-0.553288	0.261002	-0.273327	-0.655927	-0.387619	0.426089	0.024440	0.722784	-0.077660	0.686262
22701	8.769479	0.862903	-2.271652	-0.556565	0.307599	-0.241763	-0.657000	-0.396392	0.414843	0.031984	0.720530	-0.077063	0.688386
22702	9.485855	0.982807	-2.472084	-0.555791	0.420044	-0.212196	-0.659345	-0.402501	0.402798	0.037711	0.714755	-0.078444	0.693938
22703	9.825955	1.538811	-2.490824	-0.552408	0.455310	-0.320157	-0.662531	-0.408465	0.389645	0.046477	0.710437	-0.076465	0.698049
22704	9.227895	1.818071	-2.106536	-0.526585	0.456302	-0.450892	-0.662748	-0.420448	0.375847	0.055144	0.704378	-0.073960	0.703805
22705	9.187347	2.263956	-1.954399	-0.559100	0.381231	-0.500310	-0.661979	-0.433838	0.363981	0.066358	0.701132	-0.069434	0.706533
22706	9.904028	2.703103	-1.730713	-0.546870	0.268626	-0.398434	-0.659265	-0.444449	0.356036	0.074265	0.697437	-0.068124	0.709525
22707	10.149216	2.716888	-1.598300	-0.550481	0.169574	-0.201433	-0.656570	-0.451009	0.349947	0.080808	0.696619	-0.067785	0.709646
22708	9.925596	2.469908	-1.513091	-0.561617	0.082384	-0.123261	-0.657400	-0.452817	0.347423	0.084755	0.695097	-0.070786	0.710384
22709	9.568856	2.331210	-1.636712	-0.542178	-0.015044	-0.124289	-0.654599	-0.452968	0.348795	0.089841	0.696730	-0.071637	0.708070
22710	9.405268	2.399693	-1.671085	-0.543608	-0.119890	-0.088299	-0.655166	-0.452139	0.352436	0.092758	0.698015	-0.075212	0.706055
22711	9.353823	2.585336	-1.793902	-0.555636	-0.177877	-0.045602	-0.652092	-0.451468	0.358838	0.096719	0.701725	-0.077602	0.701574
22712	9.320799	2.519480	-1.923602	-0.548305	-0.205483	0.013915	-0.648871	-0.452475	0.365221	0.098142	0.703989	-0.082829	0.698503
22713	9.207442	2.578313	-1.904776	-0.557107	-0.195251	0.080965	-0.646922	-0.450254	0.368857	0.100381	0.707632	-0.087025	0.693979
22714	9.122764	2.651737	-1.842659	-0.559038	-0.242626	0.138724	-0.646240	-0.447198	0.375023	0.100163	0.710094	-0.094233	0.690546
22715	9.176991	2.672297	-1.978272	-0.556957	-0.201162	0.136745	-0.645135	-0.444702	0.380621	0.101688	0.713599	-0.099197	0.686000
22716	9.040915	2.642390	-1.873857	-0.572214	-0.177813	0.150540	-0.645306	-0.439134	0.389052	0.101633	0.715021	-0.106618	0.683409
22717	8.972418	2.558727	-1.795511	-0.558274	-0.127446	0.151250	-0.644919	-0.432439	0.394561	0.103197	0.717364	-0.111619	0.679912
22718	9.155930	2.538101	-1.817273	-0.541944	-0.145771	0.179014	-0.644949	-0.426582	0.399645	0.102396	0.718260	-0.118963	0.677839
22719	9.867325	2.578170	-2.036137	-0.548586	-0.075898	0.237054	-0.645962	-0.420165	0.405580	0.102843	0.719615	-0.124918	0.675258
22720	9.823488	1.805509	-2.356070	-0.537454	0.033159	0.323116	-0.650627	-0.410928	0.407387	0.100473	0.717647	-0.133894	0.675989
22721	9.158781	1.027100	-2.288503	-0.542936	0.139166	0.346932	-0.657115	-0.400846	0.408379	0.099920	0.715712	-0.140941	0.676689
22722	9.050638	0.939670	-2.079583	-0.557345	0.149822	0.368770	-0.663596	-0.392295	0.406984	0.097526	0.711865	-0.150580	0.679016
22723	9.808297	0.450207	-2.295016	-0.551083	0.121963	0.366463	-0.672884	-0.381910	0.403117	0.096752	0.709951	-0.158090	0.679423
22724	10.339194	-0.496518	-2.432555	-0.557448	0.084905	0.386072	-0.678809	-0.372385	0.402844	0.093916	0.706779	-0.168069	0.680732
22725	10.068508	-0.477052	-2.683703	-0.539277	-0.017033	0.289560	-0.683905	-0.360063	0.402314	0.093523	0.706903	-0.174710	0.678983
22726	9.340786	-0.155820	-2.674232	-0.557294	-0.059899	0.149732	-0.684069	-0.354754	0.404324	0.093408	0.706404	-0.181596	0.677710
22727	9.431061	-0.196442	-2.509593	-0.564853	-0.078363	0.103761	-0.686460	-0.352934	0.405617	0.095668	0.707879	-0.186163	0.674609
22728	9.653893	-0.340042	-2.061278	-0.543314	-0.074247	0.036761	-0.685621	-0.352660	0.406730	0.096839	0.707956	-0.191276	0.672930
22729	9.801748	-0.193625	-2.072774	-0.554148	-0.058854	0.036589	-0.685630	-0.350704	0.407448	0.099911	0.709346	-0.194775	0.670006
22730	9.690044	-0.342176	-2.365753	-0.552480	-0.068331	-0.012901	-0.684793	-0.350718	0.411069	0.101907	0.709470	-0.199283	0.668246
22731	9.325456	-0.058078	-2.518245	-0.546096	-0.199741	-0.033281	-0.680870	-0.351155	0.413685	0.105225	0.712947	-0.202035	0.663187
22732	9.616172	0.014337	-2.625758	-0.558130	-0.222859	-0.056207	-0.678068	-0.352441	0.419929	0.107267	0.715230	-0.206305	0.659073
22733	9.505594	0.070433	-2.655231	-0.546351	-0.215516	-0.078244	-0.672199	-0.350522	0.427717	0.111116	0.718987	-0.208503	0.653635
22734	9.491268	-0.002321	-2.709974	-0.564692	-0.231384	-0.107564	-0.667158	-0.351682	0.436596	0.113895	0.721504	-0.212123	0.649203
22735	9.356910	0.111816	-2.756977	-0.553812	-0.225910	-0.121635	-0.660440	-0.351724	0.444916	0.118362	0.725437	-0.213861	0.643424
22736	9.221989	0.064003	-2.809421	-0.539182	-0.198717	-0.149086	-0.656529	-0.350641	0.453129	0.121450	0.727693	-0.216455	0.639422
22737	9.221382	0.018440	-2.753338	-0.550051	-0.198757	-0.139490	-0.650799	-0.348860	0.460499	0.126188	0.731238	-0.217866	0.633958
22738	9.421494	0.029458	-2.722317	-0.540504	-0.132299	-0.118515	-0.644926	-0.347495	0.466467	0.129196	0.732450	-0.220738	0.630952
22739	9.539976	0.009137	-2.760909	-0.545832	-0.117923	-0.109795	-0.643521	-0.349190	0.470625	0.133822	0.734742	-0.222364	0.626738
22740	9.885508	0.434201	-3.230040	-0.567443	-0.061480	-0.154479	-0.637644	-0.348380	0.475332	0.137992	0.735102	-0.224842	0.624523
22741	9.482701	0.722589	-3.121570	-0.556400	0.005696	-0.220277	-0.633988	-0.351748	0.476245	0.144688	0.736226	-0.224648	0.621747
22742	8.680252	0.878911	-2.892694	-0.547176	0.078374	-0.302157	-0.633696	-0.354831	0.477745	0.151022	0.735506	-0.224279	0.621226
22743	8.595134	0.921179	-2.789152	-0.552181	0.166893	-0.325777	-0.631423	-0.361256	0.473475	0.159649	0.735004	-0.221971	0.620492
22744	8.828667	0.958947	-2.698068	-0.570602	0.256745	-0.286687	-0.631956	-0.366836	0.469235	0.166909	0.731840	-0.221523	0.622479
22745	9.118929	1.099603	-2.714523	-0.536628	0.296759	-0.241341	-0.634994	-0.375192	0.460521	0.174770	0.729277	-0.219788	0.623942
22746	9.226645	1.281916	-2.823018	-0.531068	0.333053	-0.269756	-0.638895	-0.378794	0.452560	0.181548	0.725118	-0.218788	0.627197
22747	9.867400	1.674913	-3.098884	-0.562306	0.316748	-0.331752	-0.639146	-0.384226	0.445947	0.190930	0.722486	-0.215931	0.628437
22748	9.958564	2.271559	-3.052506	-0.546662	0.268873	-0.421415	-0.638261	-0.393299	0.439428	0.199520	0.719611	-0.213114	0.630027
22749	9.870038	2.739329	-2.927128	-0.561532	0.231137	-0.424860	-0.637354	-0.406694	0.428956	0.209636	0.718313	-0.209125	0.629561
22750	9.441404	2.548816	-2.520911	-0.556645	0.173248	-0.212265	-0.634753	-0.422605	0.416770	0.215294	0.715606	-0.209778	0.630515
22751	9.158046	2.436998	-2.137512	-0.560982	0.113936	-0.034230	-0.635557	-0.429571	0.408890	0.219959	0.714054	-0.211815	0.629983
22752	9.181290	2.563616	-1.962568	-0.555796	0.052202	0.014878	-0.634147	-0.430819	0.404541	0.222221	0.711873	-0.216212	0.630164
22753	9.350690	2.644590	-1.983028	-0.557302	-0.023129	-0.020017	-0.634144	-0.431234	0.403141	0.226076	0.711945	-0.218969	0.627755
22754	9.226481	2.775231	-2.085804	-0.560447	-0.087927	-0.026737	-0.632451	-0.434320	0.404770	0.228314	0.711642	-0.223442	0.625709
22755	9.187911	2.673632	-2.140193	-0.548022	-0.175068	0.037620	-0.633584	-0.431807	0.406898	0.230665	0.713330	-0.227564	0.621424
22756	9.178800	2.702340	-2.196075	-0.539930	-0.215175	0.084851	-0.631207	-0.431543	0.410092	0.230642	0.714141	-0.233938	0.618126
22757	9.183839	2.610025	-2.267540	-0.553433	-0.226365	0.133409	-0.627423	-0.432260	0.412846	0.231673	0.715898	-0.239712	0.613479
22758	9.107132	2.677961	-2.302023	-0.546235	-0.228054	0.116691	-0.625335	-0.430467	0.419127	0.231274	0.716599	-0.246656	0.610049
22759	9.057110	2.643809	-2.403059	-0.555078	-0.189216	0.110146	-0.623812	-0.426987	0.423198	0.232825	0.717897	-0.251921	0.605766
22760	9.028075	2.624660	-2.402806	-0.562193	-0.182260	0.140974	-0.622153	-0.423237	0.429922	0.232576	0.717754	-0.259170	0.602967
22761	9.018133	2.421339	-2.463347	-0.547447	-0.142492	0.118761	-0.622459	-0.418502	0.436531	0.234174	0.718381	-0.264227	0.599396
22762	8.991501	2.438544	-2.444173	-0.568924	-0.063587	0.072020	-0.622202	-0.413760	0.440486	0.235466	0.717068	-0.269987	0.597893
22763	9.059625	2.503119	-2.483646	-0.559328	0.019239	0.075186	-0.620259	-0.410562	0.444969	0.238638	0.715857	-0.273773	0.596364
22764	9.508817	2.107354	-2.711793	-0.540319	0.117886	0.120856	-0.623500	-0.406080	0.445320	0.239914	0.712188	-0.279005	0.597817
22765	9.339255	1.356531	-2.372158	-0.550073	0.257847	0.183429	-0.629698	-0.397660	0.441130	0.242947	0.707494	-0.283072	0.600249
22766	8.797133	1.057701	-2.010489	-0.546049	0.309836	0.200683	-0.637153	-0.389794	0.436386	0.244392	0.700956	-0.288532	0.604716
22767	8.890938	1.028278	-1.983707	-0.564507	0.310721	0.113781	-0.644037	-0.384591	0.432586	0.248688	0.695837	-0.291515	0.607441
22768	9.350658	1.058364	-2.119969	-0.537646	0.293389	0.031150	-0.649099	-0.379106	0.426822	0.251940	0.690420	-0.294528	0.610819
22769	10.893882	1.016733	-2.585495	-0.554039	0.275517	0.045555	-0.654997	-0.375162	0.422723	0.256630	0.686089	-0.296600	0.612741
22770	10.587940	0.360830	-2.662336	-0.554093	0.224664	0.082879	-0.660884	-0.373881	0.419991	0.259037	0.681047	-0.300829	0.615286
22771	10.260412	0.587770	-2.642684	-0.552924	0.116395	0.095903	-0.665107	-0.368686	0.417008	0.262051	0.678309	-0.304447	0.615255
22772	9.708557	0.781616	-2.344490	-0.552148	0.001751	0.013359	-0.666105	-0.364345	0.416224	0.263922	0.676388	-0.308841	0.614379
22773	9.386937	0.684777	-2.309151	-0.567413	-0.109751	-0.007446	-0.664425	-0.364636	0.418441	0.266966	0.676929	-0.312475	0.610619
22774	9.324619	0.609201	-2.090760	-0.540239	-0.133567	0.019524	-0.662750	-0.364095	0.422898	0.267758	0.676643	-0.317503	0.607990
22775	9.566587	0.403551	-2.270009	-0.545691	-0.190164	0.106534	-0.659143	-0.357131	0.429361	0.268567	0.677477	-0.322900	0.603848
22776	9.577973	0.452987	-2.468711	-0.553290	-0.254184	0.117472	-0.658337	-0.350726	0.437515	0.267557	0.677885	-0.330029	0.599972
22777	9.506773	0.437923	-2.630338	-0.538986	-0.278277	0.084163	-0.655564	-0.345443	0.445222	0.267919	0.679856	-0.335569	0.594482
22778	9.425647	0.444958	-2.746289	-0.548310	-0.312331	0.068329	-0.650404	-0.342134	0.456379	0.267022	0.681210	-0.342243	0.589509
22779	9.430125	0.471875	-2.688605	-0.541110	-0.314055	0.056041	-0.644969	-0.337423	0.466154	0.267456	0.683658	-0.347658	0.583278
22780	9.316618	0.473132	-2.988085	-0.550347	-0.347342	0.055243	-0.639255	-0.332434	0.476208	0.266473	0.685391	-0.354318	0.577659
22781	9.249793	0.325084	-3.155483	-0.558382	-0.319147	0.029297	-0.632969	-0.330249	0.487902	0.267366	0.687861	-0.359630	0.570989
22782	9.182177	0.245553	-3.188333	-0.546311	-0.274985	0.020298	-0.627379	-0.328324	0.494019	0.267222	0.688928	-0.365333	0.566130
22783	9.119932	0.294019	-3.229867	-0.555112	-0.228996	0.019908	-0.622910	-0.326116	0.500146	0.268778	0.690340	-0.370030	0.560596
22784	9.130188	0.259533	-3.323731	-0.553048	-0.178321	-0.005147	-0.618576	-0.325024	0.505147	0.269708	0.690393	-0.374906	0.556831
22785	9.081586	0.221326	-3.299077	-0.560058	-0.131347	-0.016149	-0.614506	-0.327279	0.507604	0.272413	0.690866	-0.378667	0.552365
22786	8.955753	0.212695	-3.260152	-0.563408	-0.067996	-0.047568	-0.612259	-0.328687	0.508967	0.274778	0.689907	-0.382447	0.549782
22787	9.018204	0.321621	-3.169632	-0.556565	0.020334	-0.054201	-0.612105	-0.331620	0.507540	0.278963	0.688948	-0.384832	0.547207
22788	9.921280	0.696112	-3.049373	-0.542901	0.085917	-0.126757	-0.611235	-0.337620	0.502587	0.283084	0.686983	-0.386420	0.546440
22789	9.749934	1.053995	-3.188449	-0.546282	0.178607	-0.212274	-0.613710	-0.347105	0.496089	0.290046	0.685511	-0.385595	0.545220
22790	9.005106	1.205348	-2.923351	-0.547528	0.306945	-0.266300	-0.614770	-0.358951	0.483835	0.297434	0.682123	-0.384004	0.546610
22791	8.553545	1.384878	-2.494653	-0.551214	0.293997	-0.234507	-0.617505	-0.372052	0.471720	0.305536	0.679442	-0.382176	0.546761
22792	8.675805	1.221884	-2.157135	-0.559683	0.365550	-0.173133	-0.619269	-0.382633	0.457949	0.312474	0.674531	-0.381558	0.549347
22793	8.439009	1.301176	-2.082798	-0.550345	0.379396	-0.118303	-0.623138	-0.392225	0.442670	0.319875	0.669920	-0.380671	0.551341
22794	9.584830	1.491202	-2.231429	-0.549989	0.444382	-0.114893	-0.628140	-0.398880	0.428129	0.326587	0.663646	-0.380151	0.555338
22795	10.715061	1.797105	-2.801764	-0.561116	0.462622	-0.213918	-0.636500	-0.406360	0.411790	0.335738	0.658650	-0.377467	0.557655
22796	9.669525	2.526011	-2.073950	-0.540201	0.448716	-0.393324	-0.637551	-0.419453	0.395755	0.345372	0.654352	-0.373028	0.559814
22797	9.662210	2.783539	-2.250786	-0.548288	0.344713	-0.443164	-0.636933	-0.430890	0.385585	0.355936	0.652333	-0.367830	0.558992
22798	10.019437	2.783673	-2.256098	-0.584826	0.241017	-0.311070	-0.634779	-0.440649	0.374304	0.363609	0.649296	-0.366317	0.558584
22799	9.866034	2.630601	-2.155118	-0.523259	0.163410	-0.232966	-0.634183	-0.448332	0.370871	0.370097	0.647857	-0.364785	0.556993
22800	9.384618	2.809095	-1.922086	-0.554210	0.140653	-0.197889	-0.632477	-0.453502	0.368292	0.375339	0.645271	-0.365087	0.556289
22801	9.325251	2.839723	-1.721798	-0.558561	0.025268	-0.190172	-0.629384	-0.456170	0.369078	0.380772	0.644751	-0.365485	0.552928
22802	9.132169	2.734294	-1.771105	-0.531735	-0.061582	-0.167259	-0.625749	-0.455354	0.373802	0.383887	0.644315	-0.367432	0.549985
22803	9.014585	2.892532	-2.091661	-0.557471	-0.130164	-0.141473	-0.619877	-0.453851	0.380330	0.387611	0.645118	-0.369607	0.544950
22804	9.141282	2.718660	-2.329102	-0.550169	-0.180493	-0.057908	-0.617640	-0.454298	0.387285	0.388874	0.644990	-0.374057	0.541153
22805	9.170959	2.702873	-2.118750	-0.547499	-0.201524	-0.025906	-0.614565	-0.454191	0.395076	0.390656	0.645736	-0.378162	0.536103
22806	8.756971	2.779731	-2.225369	-0.549847	-0.178707	0.037550	-0.608961	-0.455059	0.400047	0.390881	0.644814	-0.383795	0.533037
22807	9.124242	2.880816	-1.922538	-0.559193	-0.207442	0.035922	-0.608551	-0.453251	0.402853	0.392088	0.644998	-0.388848	0.528245
22808	9.106125	2.887242	-2.072395	-0.538872	-0.184576	0.087332	-0.606863	-0.455503	0.405886	0.391578	0.643772	-0.395019	0.525533
22809	9.029351	2.819488	-2.163354	-0.549557	-0.150231	0.079899	-0.602680	-0.451325	0.408409	0.392634	0.643018	-0.400060	0.521842
22810	9.115107	2.829551	-2.013772	-0.546678	-0.137915	0.111716	-0.604218	-0.453015	0.413147	0.392315	0.640982	-0.406225	0.519819
22811	9.091328	2.853655	-2.047837	-0.539901	-0.076793	0.123804	-0.605218	-0.448822	0.414873	0.393380	0.639123	-0.411116	0.517453
22812	9.104974	2.846970	-1.943881	-0.552474	-0.080838	0.178527	-0.604814	-0.445191	0.416024	0.392881	0.635837	-0.417709	0.516599
22813	9.090025	2.847442	-1.883459	-0.568813	-0.071657	0.167658	-0.607914	-0.441696	0.418736	0.393902	0.633268	-0.423366	0.514367
22814	9.113787	2.799113	-1.858789	-0.557847	-0.082875	0.206776	-0.607806	-0.434712	0.421738	0.393131	0.629646	-0.430340	0.513617
22815	9.534436	2.778909	-1.960610	-0.546737	-0.044969	0.199685	-0.611334	-0.429114	0.423219	0.393771	0.626628	-0.435903	0.512123
22816	9.611729	2.322659	-2.187585	-0.560826	-0.017422	0.248859	-0.615570	-0.422120	0.426115	0.393135	0.621864	-0.442865	0.512446
22817	9.349613	2.136425	-2.088505	-0.538427	0.058725	0.280418	-0.619105	-0.414703	0.427196	0.393731	0.617059	-0.448482	0.512912
22818	9.388164	1.947162	-2.171014	-0.543662	0.100421	0.255318	-0.626296	-0.404342	0.429174	0.393814	0.611078	-0.454355	0.514836
22819	8.884376	1.408818	-2.198161	-0.534095	0.155160	0.265539	-0.630551	-0.392586	0.430027	0.395326	0.605366	-0.458931	0.516363
22820	8.689699	0.984718	-2.195584	-0.549984	0.208194	0.282625	-0.640125	-0.381089	0.428267	0.396131	0.597879	-0.464272	0.519685
22821	9.008284	0.972998	-2.203128	-0.539491	0.236097	0.383490	-0.645498	-0.369037	0.424806	0.397135	0.590090	-0.469615	0.523011
22822	9.564657	0.900571	-2.403616	-0.517780	0.218043	0.383969	-0.658005	-0.359485	0.421096	0.396507	0.581679	-0.475637	0.527448
22823	9.820828	0.636880	-2.574988	-0.557217	0.171824	0.337817	-0.664621	-0.351486	0.417881	0.397471	0.574744	-0.481076	0.529389
22824	10.168139	0.317320	-2.699949	-0.542977	0.125114	0.318844	-0.671244	-0.341524	0.413013	0.396860	0.567614	-0.487239	0.531897
22825	10.294800	0.094997	-2.956179	-0.550850	0.061067	0.234230	-0.677442	-0.333106	0.409242	0.397674	0.562830	-0.492290	0.531722
22826	9.854383	0.122968	-2.791595	-0.551487	0.002254	0.156641	-0.679844	-0.327776	0.406525	0.397639	0.558450	-0.497619	0.531406
22827	9.347966	0.050222	-2.567809	-0.544493	-0.016353	0.110713	-0.680831	-0.326660	0.408079	0.398861	0.555712	-0.501842	0.529384
22828	9.459331	-0.086983	-2.368292	-0.555560	-0.031456	0.092979	-0.682799	-0.324974	0.406996	0.399187	0.552245	-0.506731	0.528109
22829	9.652320	-0.148735	-2.387191	-0.549217	-0.038738	0.100207	-0.683079	-0.324690	0.405885	0.400293	0.549761	-0.511074	0.525672
22830	9.672748	-0.081896	-2.499113	-0.548406	-0.073260	0.132294	-0.682236	-0.325252	0.406151	0.399678	0.546343	-0.516613	0.524288
22831	9.572368	-0.021454	-2.596304	-0.552516	-0.135126	0.100771	-0.681681	-0.324421	0.408388	0.399768	0.544788	-0.521772	0.520716
22832	9.463369	-0.024817	-2.857079	-0.563460	-0.141239	0.084746	-0.681977	-0.321208	0.409680	0.399086	0.542400	-0.527446	0.518009
22833	9.457957	0.029017	-2.756189	-0.554705	-0.191755	0.086929	-0.678894	-0.322208	0.414111	0.398695	0.541499	-0.532930	0.513621
22834	9.415298	-0.022248	-2.881206	-0.565615	-0.191593	0.074407	-0.675395	-0.321806	0.416878	0.397582	0.539665	-0.538864	0.510211
22835	9.348145	0.009348	-2.920129	-0.548752	-0.099632	0.058108	-0.674695	-0.322376	0.419518	0.398366	0.538118	-0.543236	0.506585
22836	9.289428	0.141256	-2.754799	-0.551816	-0.013362	0.083193	-0.674127	-0.324056	0.419636	0.398922	0.534437	-0.547660	0.505279
22837	9.316648	0.079464	-2.560844	-0.547968	0.031768	0.071449	-0.676505	-0.324463	0.417557	0.400964	0.531380	-0.551101	0.503142
22838	9.450247	-0.046177	-2.421893	-0.535233	0.026146	0.089330	-0.677623	-0.324589	0.413936	0.401695	0.527326	-0.555067	0.502462
22839	9.614470	-0.076393	-2.450771	-0.547655	0.074894	0.087147	-0.679158	-0.324988	0.408921	0.404027	0.523622	-0.558293	0.500890
22840	9.529798	-0.099934	-2.435897	-0.536672	0.109430	0.047234	-0.680407	-0.326790	0.404726	0.406104	0.519154	-0.561120	0.500702
22841	9.429503	-0.175784	-2.299605	-0.563705	0.163897	0.013815	-0.684456	-0.328999	0.398734	0.410302	0.515208	-0.562979	0.499267
22842	9.713223	-0.050672	-2.103246	-0.547202	0.238375	-0.057156	-0.687655	-0.332742	0.390767	0.414956	0.510501	-0.563730	0.499409
22843	9.941247	0.203894	-2.130555	-0.554718	0.248167	-0.135072	-0.689574	-0.340253	0.379401	0.421460	0.507421	-0.563205	0.497690
22844	9.071956	0.350351	-2.000547	-0.551189	0.286783	-0.233628	-0.691496	-0.347775	0.371385	0.428418	0.504137	-0.561726	0.496757
22845	9.359862	0.505040	-1.707873	-0.563801	0.337658	-0.270293	-0.693685	-0.357520	0.358742	0.437302	0.501554	-0.559049	0.494646
22846	9.716043	0.590864	-1.537752	-0.540606	0.292777	-0.296209	-0.695321	-0.366015	0.348620	0.444778	0.498933	-0.556694	0.493286
22847	9.565287	0.629529	-3.234207	-0.559621	0.388132	-0.265116	-0.693334	-0.371464	0.345618	0.454026	0.495775	-0.553459	0.491681
22848	9.544305	0.919978	-1.640262	-0.543247	0.163042	-0.295431	-0.692584	-0.380803	0.335050	0.460018	0.494323	-0.552234	0.488943
22849	9.448005	1.080380	-1.593597	-0.557220	0.121833	-0.314805	-0.691998	-0.386250	0.332338	0.466717	0.494301	-0.550802	0.484210
22850	9.661223	1.752228	-1.379082	-0.554790	0.125003	-0.362447	-0.688174	-0.395625	0.330815	0.473006	0.493801	-0.549309	0.480299
22851	9.925632	2.498966	-1.503750	-0.556970	0.079047	-0.353188	-0.684214	-0.404165	0.330417	0.479566	0.494577	-0.547782	0.474705
22852	10.193149	2.481087	-1.774531	-0.560642	0.015184	-0.259002	-0.679286	-0.409628	0.329484	0.483675	0.493882	-0.548348	0.470588
22853	9.821093	2.192872	-1.862636	-0.549932	-0.070306	-0.182382	-0.675062	-0.414958	0.330931	0.486887	0.494247	-0.549809	0.465158
22854	9.414206	1.823303	-1.855551	-0.560689	-0.122720	-0.067314	-0.670987	-0.418194	0.334075	0.487666	0.492701	-0.553566	0.461512
22855	9.476935	1.793833	-1.867388	-0.542163	-0.099037	-0.005308	-0.669591	-0.417787	0.336859	0.488822	0.491431	-0.556948	0.457556
22856	9.433702	1.946651	-1.820709	-0.571491	-0.155066	0.028318	-0.669450	-0.418638	0.340198	0.488441	0.488975	-0.562023	0.454378
22857	9.426587	1.890843	-1.863570	-0.544391	-0.196884	0.055424	-0.666090	-0.418516	0.343382	0.487957	0.487857	-0.566934	0.449977
22858	9.389078	1.924125	-1.989538	-0.549046	-0.207495	0.035976	-0.664972	-0.418810	0.347138	0.486662	0.485961	-0.572341	0.446573
22859	9.279785	1.872043	-1.925987	-0.560779	-0.198495	0.041059	-0.662028	-0.419666	0.350176	0.486431	0.484811	-0.577224	0.441764
22860	9.917650	1.809253	-2.049370	-0.549197	-0.130704	0.118754	-0.660900	-0.421629	0.350705	0.485257	0.481226	-0.582634	0.439869
22861	9.375341	1.290470	-2.079100	-0.529163	-0.143546	0.124199	-0.660766	-0.420516	0.352390	0.484597	0.478883	-0.587461	0.436723
22862	9.039858	1.284855	-1.769305	-0.543285	-0.084289	0.148356	-0.660777	-0.417999	0.352556	0.483620	0.474553	-0.592600	0.435588
22863	9.295876	1.389735	-1.744238	-0.532680	-0.070759	0.045844	-0.663311	-0.415483	0.354834	0.484519	0.472418	-0.595958	0.432316
22864	9.647287	1.216652	-2.015816	-0.537555	0.003014	0.064858	-0.663456	-0.414645	0.355402	0.485232	0.468340	-0.599365	0.431242
22865	9.649187	1.190391	-1.962368	-0.544802	0.001147	0.075395	-0.664725	-0.412684	0.355432	0.486834	0.465078	-0.602367	0.428777
22866	9.580772	1.118779	-1.888989	-0.545010	-0.031269	0.072026	-0.666136	-0.410302	0.355189	0.487120	0.461104	-0.606198	0.427342
22867	9.325150	1.142049	-1.903404	-0.559486	-0.033191	0.089513	-0.667392	-0.411278	0.355049	0.488310	0.457781	-0.609742	0.424505
22868	9.485227	1.043440	-2.052327	-0.550298	-0.027913	0.101116	-0.668530	-0.407359	0.355099	0.488412	0.453338	-0.613806	0.423296
22869	9.587710	0.947354	-2.242278	-0.546216	0.044259	0.090122	-0.669661	-0.405121	0.355828	0.490402	0.449445	-0.616442	0.421312
22870	9.715252	0.963813	-2.187058	-0.544402	0.060715	0.064413	-0.673308	-0.403989	0.354473	0.491824	0.444729	-0.619213	0.420596
22871	9.658748	1.008605	-2.037673	-0.532071	0.010319	0.050700	-0.675001	-0.401188	0.354376	0.493578	0.441718	-0.621668	0.418085
22872	9.633636	1.053184	-1.890744	-0.553837	0.026730	0.039722	-0.675003	-0.400486	0.353825	0.494849	0.437473	-0.624592	0.416685
22873	9.665028	1.072364	-1.883751	-0.559554	-0.011000	0.031049	-0.675008	-0.399368	0.354116	0.496732	0.434582	-0.627265	0.413442
22874	9.604979	0.999792	-1.955349	-0.555987	-0.014435	0.009863	-0.675016	-0.397976	0.356084	0.497734	0.431004	-0.630314	0.411340
22875	9.598489	0.999228	-2.051986	-0.532374	-0.010829	-0.002265	-0.675995	-0.398534	0.356364	0.499644	0.428772	-0.632431	0.408095
22876	9.624364	0.951127	-1.988660	-0.528723	-0.005409	-0.005798	-0.674036	-0.397699	0.356079	0.500637	0.425566	-0.634998	0.406243
22877	9.617701	1.018575	-2.030481	-0.532333	0.001868	-0.011183	-0.674327	-0.395747	0.358334	0.502769	0.423319	-0.636875	0.403006
22878	9.644517	1.231501	-1.962821	-0.548856	-0.005027	-0.036075	-0.675160	-0.397139	0.356931	0.504166	0.420272	-0.639312	0.400585
22879	9.798479	1.012769	-2.004079	-0.552731	-0.044545	-0.046487	-0.674327	-0.396033	0.360285	0.506150	0.418617	-0.641481	0.396326
22880	9.441533	1.036647	-2.023198	-0.541954	-0.071747	-0.037417	-0.672929	-0.396047	0.363483	0.506629	0.416164	-0.644490	0.393404
22881	9.548223	0.955578	-2.126336	-0.561740	-0.073940	0.017229	-0.671115	-0.394943	0.366829	0.507791	0.413796	-0.647520	0.389410
22882	9.553010	0.999212	-2.100250	-0.572601	-0.068529	0.022382	-0.671127	-0.392999	0.371035	0.508074	0.410207	-0.651191	0.386706
22883	9.531234	0.994547	-2.095336	-0.545227	-0.052509	0.029675	-0.669868	-0.392867	0.372701	0.509264	0.407640	-0.653933	0.383212
22884	9.608986	1.013026	-2.153637	-0.552529	-0.045029	0.004795	-0.669592	-0.392173	0.374102	0.509802	0.404275	-0.657026	0.380763
22885	9.512441	1.178474	-2.073201	-0.545265	-0.039666	0.004845	-0.669607	-0.388960	0.375252	0.511338	0.401906	-0.659392	0.377104
22886	9.563339	0.998603	-2.187243	-0.538050	-0.062335	0.017446	-0.669048	-0.389108	0.377478	0.511416	0.398627	-0.662616	0.374820
22887	9.472256	1.059273	-2.238540	-0.550005	-0.092105	0.027212	-0.668073	-0.388420	0.380129	0.512112	0.396276	-0.665695	0.370888
22888	9.434177	1.032417	-2.320343	-0.539182	-0.109303	0.030091	-0.667522	-0.386896	0.384326	0.511459	0.393140	-0.669467	0.368327
22889	9.723185	0.992293	-2.262291	-0.532831	-0.113904	0.040860	-0.664452	-0.384673	0.386558	0.511610	0.390907	-0.672709	0.364569
22890	9.516583	0.966166	-2.397034	-0.561986	-0.120776	0.016637	-0.663058	-0.383853	0.391579	0.511054	0.387772	-0.676615	0.361452
22891	9.689689	0.817741	-2.383528	-0.534542	-0.101232	0.034546	-0.663916	-0.380788	0.395664	0.511418	0.385473	-0.679649	0.357686
22892	9.512070	0.900494	-2.468784	-0.524525	-0.092180	0.023086	-0.660980	-0.379967	0.399417	0.510890	0.382401	-0.683001	0.355345
22893	9.469283	0.943869	-2.532034	-0.545618	-0.118998	0.010619	-0.660983	-0.379837	0.402209	0.511246	0.380406	-0.686075	0.351026
22894	9.589032	0.953551	-2.409072	-0.538459	-0.124299	-0.003399	-0.658462	-0.380130	0.404419	0.510552	0.377753	-0.689611	0.347961
22895	9.479328	0.982274	-2.563887	-0.542193	-0.147762	0.001998	-0.655660	-0.380988	0.408435	0.510528	0.376072	-0.692846	0.343359
22896	9.484056	1.055043	-2.516380	-0.549347	-0.148088	0.041733	-0.653154	-0.377929	0.411936	0.509252	0.372815	-0.696992	0.340403
22897	9.306445	1.006894	-2.665414	-0.537593	-0.060611	0.123569	-0.653438	-0.377800	0.415707	0.509559	0.368857	-0.700167	0.337729
22898	9.397944	1.059814	-2.612969	-0.547345	-0.154056	0.101936	-0.652752	-0.374588	0.416572	0.507735	0.364784	-0.704752	0.335353
22899	9.315686	1.007168	-2.612272	-0.556076	-0.092662	0.090817	-0.652078	-0.369855	0.423035	0.507935	0.361277	-0.708081	0.331818
22900	9.407126	0.778952	-2.687168	-0.552627	-0.099375	0.035160	-0.652372	-0.367066	0.425717	0.507334	0.357694	-0.711605	0.329068
22901	9.320993	0.817676	-2.764806	-0.545312	-0.075700	0.003244	-0.651834	-0.362747	0.430502	0.508257	0.355389	-0.714012	0.324900
22902	9.302551	0.788007	-2.890096	-0.534282	-0.050387	-0.011823	-0.649879	-0.362206	0.434958	0.508512	0.352317	-0.716542	0.322269
22903	9.388694	0.909260	-2.736923	-0.556518	-0.086770	-0.060489	-0.647648	-0.360262	0.437472	0.509747	0.350849	-0.718644	0.317198
22904	9.307004	0.926448	-2.775666	-0.543028	-0.068131	-0.136537	-0.646391	-0.360137	0.441371	0.510587	0.349570	-0.720495	0.313032
22905	9.276159	1.011056	-2.803148	-0.549281	-0.013445	-0.202404	-0.641214	-0.359181	0.444689	0.513697	0.349724	-0.720759	0.307108
22906	9.257158	0.918817	-2.886663	-0.560140	0.011309	-0.244272	-0.639253	-0.360326	0.451081	0.516446	0.349303	-0.721102	0.302131
22907	9.345205	0.926540	-2.722560	-0.538011	0.032205	-0.175129	-0.636882	-0.358523	0.454290	0.519933	0.348864	-0.720958	0.296955
22908	9.233885	0.857192	-2.716805	-0.550913	-0.002012	-0.172448	-0.634655	-0.356310	0.460156	0.521967	0.347556	-0.721841	0.292747
22909	9.074379	0.919455	-2.968579	-0.546909	0.015371	-0.105288	-0.631313	-0.352558	0.465472	0.524827	0.346084	-0.722365	0.288047
22910	9.090533	0.735726	-2.961718	-0.542287	0.155626	-0.076038	-0.633019	-0.347529	0.468607	0.528494	0.342543	-0.722171	0.286053
22911	9.161182	0.662028	-3.081804	-0.558496	0.133422	-0.002656	-0.635024	-0.338026	0.472489	0.532497	0.338753	-0.722185	0.283093
22912	9.267113	0.474442	-2.828559	-0.551116	0.142191	0.019478	-0.638282	-0.330336	0.475385	0.535457	0.333794	-0.722781	0.281878
22913	9.507424	0.362249	-2.750308	-0.543925	0.135042	0.011676	-0.640138	-0.322358	0.475203	0.539250	0.329905	-0.722741	0.279316
22914	9.608834	0.191892	-2.837945	-0.555271	0.074134	-0.020811	-0.642851	-0.311460	0.480640	0.541449	0.325842	-0.723775	0.277146
22915	9.845239	0.078983	-2.878078	-0.560838	0.069053	-0.050887	-0.645549	-0.303632	0.483951	0.544693	0.323000	-0.724092	0.273258
22916	9.847238	0.108392	-2.810753	-0.549207	0.045619	-0.055914	-0.645867	-0.295529	0.486968	0.546612	0.319648	-0.725131	0.270601
22917	9.548029	0.178589	-3.093841	-0.562726	0.061075	-0.066822	-0.645198	-0.289111	0.491356	0.549781	0.317019	-0.725415	0.266483
