# Supplementary material for: Identification of Haptic Based Guiding Using Hard Reins
Source: PLoS One. 2015 Jul 22;10(7):e0132020. doi: 10.1371/journal.pone.0132020 (PMC4511788; doi:10.1371/journal.pone.0132020)
Supplement: S2 File — (ZIP) [file pone.0132020.s002.zip › MotionData2/Subject10/T10/gh10.txt]

// Start Time: 0
// Sample rate: 25.0Hz
// Scenario: 4.9
// Firmware Version: 2.6.1
Counter	Acc_X	Acc_Y	Acc_Z	Gyr_X	Gyr_Y	Gyr_Z	Mag_X	Mag_Y	Mag_Z	Quat_w	Quat_x	Quat_y	Quat_z
22103	-1.881972	-1.243953	9.566237	0.005336	0.007046	0.010852	-0.055616	0.511538	-0.634929	-0.451023	-0.058834	-0.103953	0.884483
22104	-1.901052	-1.287296	9.565452	0.005543	0.010649	-0.008532	-0.055621	0.511947	-0.634286	-0.451036	-0.058959	-0.103835	0.884482
22105	-1.884157	-1.292115	9.553540	-0.001565	0.008845	0.002510	-0.056272	0.512758	-0.634538	-0.451055	-0.058996	-0.103749	0.884480
22106	-1.900915	-1.316166	9.565047	-0.009240	0.017920	-0.017846	-0.055878	0.511811	-0.634799	-0.450891	-0.059098	-0.103968	0.884531
22107	-1.884036	-1.316041	9.591610	-0.008341	0.022487	-0.019694	-0.054975	0.513014	-0.634291	-0.450496	-0.059267	-0.104153	0.884699
22108	-1.925289	-1.258377	9.594434	-0.019021	0.019766	-0.004982	-0.055763	0.513306	-0.632871	-0.450577	-0.059339	-0.104547	0.884607
22109	-1.942299	-1.229525	9.599481	0.000219	0.019784	-0.004886	-0.055632	0.513703	-0.633257	-0.450440	-0.059569	-0.104537	0.884662
22110	-1.923075	-1.217539	9.575825	0.008828	0.008869	0.009941	-0.055233	0.513015	-0.634546	-0.450752	-0.059734	-0.104321	0.884518
22111	-1.906197	-1.220042	9.537543	0.008763	0.008888	0.015479	-0.055496	0.512223	-0.633387	-0.450988	-0.059891	-0.104034	0.884421
22112	-1.920566	-1.239252	9.556342	0.040262	0.016235	0.017473	-0.054713	0.511542	-0.633523	-0.451383	-0.060485	-0.103320	0.884262
22113	-1.905863	-1.287109	9.623015	0.019372	0.008883	0.011843	-0.054703	0.510856	-0.634937	-0.451542	-0.060729	-0.102850	0.884219
22114	-1.910776	-1.267888	9.618439	0.003592	0.003387	0.013617	-0.054199	0.513148	-0.633526	-0.451943	-0.060757	-0.102673	0.884033
22115	-1.930326	-1.215296	9.532584	-0.002709	0.026253	0.021853	-0.053657	0.509764	-0.635460	-0.452270	-0.061128	-0.102739	0.883833
22116	-1.913384	-1.229688	9.534941	-0.008828	0.007063	0.024622	-0.053923	0.510847	-0.634943	-0.452829	-0.061136	-0.102798	0.883539
22117	-1.954060	-1.292166	9.579290	0.015754	0.007073	0.021979	-0.054960	0.510718	-0.635578	-0.453174	-0.061335	-0.102366	0.883398
22118	-1.920392	-1.275273	9.575041	-0.006914	0.016165	0.010776	-0.053399	0.509632	-0.634948	-0.453483	-0.061491	-0.102492	0.883214
22119	-1.905832	-1.297011	9.541267	-0.012035	0.006994	-0.001232	-0.052237	0.511235	-0.634571	-0.453451	-0.061386	-0.102582	0.883227
22120	-1.939690	-1.272939	9.565292	-0.015621	0.010658	0.006125	-0.052883	0.510968	-0.635080	-0.453712	-0.061354	-0.102819	0.883068
22121	-1.939508	-1.311432	9.564754	-0.024165	0.005118	-0.012366	-0.053663	0.511509	-0.635588	-0.453502	-0.061082	-0.103124	0.883159
22122	-1.954159	-1.273067	9.536352	-0.034723	0.021557	-0.012447	-0.053542	0.512460	-0.634431	-0.453426	-0.061032	-0.103819	0.883120
22123	-1.930326	-1.215279	9.537385	-0.031301	0.017924	-0.006889	-0.052632	0.511916	-0.634053	-0.453295	-0.060933	-0.104360	0.883131
22124	-1.915618	-1.265673	9.565619	-0.019046	-0.000326	-0.000335	-0.053674	0.512199	-0.633788	-0.453452	-0.060665	-0.104565	0.883045
22125	-1.964050	-1.220134	9.544203	-0.023498	0.006983	0.002396	-0.053291	0.513942	-0.633661	-0.453498	-0.060462	-0.104856	0.883000
22126	-1.942374	-1.215221	9.561275	-0.023521	0.001511	0.006096	-0.052907	0.514348	-0.632893	-0.453789	-0.060197	-0.105149	0.882834
22127	-1.949512	-1.234433	9.575341	0.000935	0.011603	0.011742	-0.052515	0.514873	-0.633667	-0.453961	-0.060319	-0.105037	0.882750
22128	-1.988016	-1.246376	9.622820	-0.012074	0.003330	0.002459	-0.051220	0.514869	-0.632649	-0.454167	-0.060182	-0.105149	0.882641
22129	-2.031402	-1.248984	9.588775	0.008976	0.006989	-0.003902	-0.051742	0.515412	-0.632645	-0.454063	-0.060267	-0.104871	0.882721
22130	-1.968755	-1.244161	9.555823	0.015091	-0.011264	-0.001071	-0.053030	0.514603	-0.634434	-0.454176	-0.060115	-0.104373	0.882732
22131	-1.906011	-1.258469	9.556208	0.007113	-0.005753	0.009958	-0.053538	0.512718	-0.635460	-0.454346	-0.059987	-0.103996	0.882698
22132	-1.886689	-1.265590	9.573091	0.019401	-0.022188	0.010046	-0.054845	0.513147	-0.634292	-0.454667	-0.059706	-0.103309	0.882633
22133	-1.901322	-1.229508	9.580661	0.007035	-0.013044	0.018273	-0.054846	0.513415	-0.634420	-0.454999	-0.059464	-0.102855	0.882531
22134	-1.922983	-1.239372	9.522714	0.004394	0.005226	0.015463	-0.054068	0.513411	-0.633912	-0.455393	-0.059539	-0.102676	0.882343
22135	-1.934764	-1.297160	9.514592	-0.008616	0.004272	0.006172	-0.054843	0.513142	-0.634806	-0.455494	-0.059436	-0.102674	0.882299
22136	-1.905714	-1.323606	9.502491	0.000211	-0.000297	0.000689	-0.054454	0.512874	-0.634295	-0.455637	-0.059347	-0.102536	0.882247
22137	-1.866805	-1.393132	9.549885	-0.010288	0.001534	0.006175	-0.054188	0.513126	-0.635711	-0.455744	-0.059176	-0.102546	0.882202
22138	-1.874374	-1.320891	9.574830	-0.012005	0.006996	-0.001230	-0.054185	0.512320	-0.635712	-0.455851	-0.059100	-0.102692	0.882135
22139	-1.848373	-1.210023	9.619833	-0.005076	-0.003950	0.003432	-0.055100	0.512872	-0.635190	-0.455914	-0.058872	-0.102562	0.882132
22140	-1.809682	-1.233855	9.663065	0.086045	-0.012999	-0.000705	-0.055482	0.512329	-0.636216	-0.455958	-0.059338	-0.100795	0.882282
22141	-1.721692	-1.493900	9.545026	0.278884	0.000893	-0.018190	-0.055453	0.506405	-0.637632	-0.455284	-0.061729	-0.095726	0.883030
22142	-1.673408	-1.502925	9.691767	0.559103	-0.018005	-0.020433	-0.054856	0.493848	-0.643685	-0.454388	-0.066372	-0.085579	0.884196
22143	-1.867719	-1.174541	10.157813	0.786718	-0.032449	-0.024824	-0.056828	0.474191	-0.650619	-0.452888	-0.072748	-0.071231	0.885735
22144	-2.043302	-0.772738	9.571340	0.764536	-0.067210	-0.036900	-0.060087	0.452658	-0.658702	-0.451247	-0.078343	-0.056995	0.887124
22145	-2.002314	-0.267696	9.501996	0.660266	-0.082887	-0.054961	-0.062800	0.427068	-0.668847	-0.449272	-0.082625	-0.044462	0.888454
22146	-1.873701	0.059526	9.440577	0.638884	-0.050857	-0.040362	-0.065549	0.407149	-0.676033	-0.447560	-0.087344	-0.032584	0.889382
22147	-1.739851	0.810338	9.430753	0.500010	-0.058242	-0.022628	-0.067554	0.392757	-0.680394	-0.446279	-0.090640	-0.023034	0.889994
22148	-1.608208	0.986771	8.889591	0.035525	-0.023896	0.000811	-0.067774	0.384683	-0.682196	-0.446325	-0.090458	-0.022059	0.890014
22149	-1.698678	0.745924	8.861366	-0.734969	0.037460	0.024509	-0.069524	0.395619	-0.678449	-0.448008	-0.084456	-0.035226	0.889334
22150	-1.922286	0.131011	9.268306	-1.268188	0.087902	-0.009631	-0.065779	0.426681	-0.670623	-0.449805	-0.074551	-0.058434	0.888089
22151	-1.165025	-0.360808	11.332717	-1.469677	0.074725	-0.054901	-0.065896	0.469031	-0.652992	-0.450726	-0.062436	-0.085039	0.886407
22152	-2.127250	-1.353614	10.001662	0.230574	-0.036881	-0.081161	-0.065080	0.486538	-0.647334	-0.449258	-0.063631	-0.080595	0.887481
22153	-1.410809	-0.955985	9.785897	0.799228	-0.025149	-0.072751	-0.065871	0.466182	-0.655822	-0.446920	-0.070100	-0.066066	0.889373
22154	-1.330755	-0.562025	9.571343	0.254153	-0.024709	-0.039533	-0.067484	0.451382	-0.660186	-0.445946	-0.071802	-0.061245	0.890071
22155	-1.764147	-0.660603	9.839548	0.138529	-0.068726	-0.015147	-0.072767	0.443350	-0.663490	-0.445544	-0.071641	-0.057987	0.890503
22156	-1.667509	-0.714025	9.638078	0.177194	-0.044035	-0.037131	-0.073641	0.436223	-0.665286	-0.444709	-0.072317	-0.054356	0.891095
22157	-1.509013	-0.570481	10.016013	-0.025379	-0.029750	-0.082483	-0.074563	0.439590	-0.665406	-0.443289	-0.071304	-0.054476	0.891876
22158	-1.449123	0.013860	9.909554	-0.025890	-0.036994	-0.065887	-0.075349	0.440677	-0.665013	-0.442249	-0.070266	-0.054570	0.892469
22159	-1.480718	0.056116	9.621818	0.190784	-0.042152	-0.037095	-0.078192	0.436277	-0.664992	-0.441346	-0.070990	-0.050625	0.893091
22160	-1.295444	0.131268	9.682207	0.484761	-0.016191	-0.026414	-0.078762	0.422927	-0.671036	-0.440219	-0.074874	-0.041725	0.893790
22161	-1.256159	-0.025491	9.545959	0.698421	-0.025092	-0.028999	-0.081140	0.404372	-0.675653	-0.438619	-0.080359	-0.028815	0.894609
22162	-1.312024	0.071269	9.734016	0.534005	-0.027154	-0.042758	-0.081568	0.387399	-0.681185	-0.437011	-0.084454	-0.018956	0.895282
22163	-1.292796	0.091195	9.921698	0.142292	-0.024033	-0.081665	-0.083863	0.378269	-0.683484	-0.435299	-0.085032	-0.016096	0.896117
22164	-1.444595	0.086955	10.177052	-0.337645	-0.048490	-0.133903	-0.086734	0.381257	-0.683332	-0.433475	-0.081105	-0.021816	0.897243
22165	-1.681308	0.166625	9.693503	-0.487030	-0.076202	-0.186306	-0.089389	0.391794	-0.680221	-0.430912	-0.075221	-0.029973	0.898754
22166	-1.445562	0.283590	9.992579	0.307952	-0.102759	-0.193313	-0.094860	0.391877	-0.677992	-0.427051	-0.075834	-0.023708	0.900730
22167	-1.222441	0.999366	9.534243	0.713183	-0.116761	-0.152499	-0.098947	0.379114	-0.682978	-0.423217	-0.079534	-0.009836	0.902477
22168	-1.004926	0.868882	9.239208	0.886263	-0.131081	-0.127587	-0.102998	0.355614	-0.687070	-0.419488	-0.084556	0.007199	0.903785
22169	-1.180120	0.705047	9.268880	0.813161	-0.107526	-0.165831	-0.109885	0.328097	-0.693070	-0.415028	-0.089232	0.022789	0.905135
22170	-1.414586	0.860253	9.768126	0.383871	-0.108172	-0.209557	-0.113770	0.297724	-0.699351	-0.410459	-0.090477	0.030397	0.906870
22171	-1.332955	0.959016	10.461555	-0.213095	-0.147405	-0.273440	-0.119608	0.296433	-0.700591	-0.405765	-0.086000	0.027493	0.909507
22172	-1.719073	0.539803	10.504879	-0.667521	-0.202923	-0.321796	-0.124640	0.314937	-0.695915	-0.400904	-0.076983	0.016575	0.912730
22173	-1.585350	0.289047	10.262582	-0.448146	-0.200948	-0.370504	-0.133171	0.329858	-0.690698	-0.394710	-0.069631	0.009620	0.916113
22174	-1.195490	0.413690	9.903126	-0.388776	-0.191663	-0.372050	-0.141927	0.339113	-0.688311	-0.388387	-0.063039	0.003624	0.919331
22175	-0.824107	0.380594	9.858121	-0.408387	-0.175992	-0.333395	-0.150186	0.352406	-0.684382	-0.382710	-0.056434	-0.002766	0.922139
22176	-0.828737	0.321302	9.405993	-0.241162	-0.169201	-0.262411	-0.157763	0.359232	-0.681877	-0.378157	-0.051370	-0.006082	0.924295
22177	-0.679917	0.456328	9.409276	-0.045629	-0.150567	-0.215306	-0.163492	0.360113	-0.680674	-0.374214	-0.047992	-0.005824	0.926081
22178	-0.713886	0.520223	9.822703	0.157020	-0.137449	-0.161704	-0.168682	0.356685	-0.680120	-0.371096	-0.046519	-0.001910	0.927426
22179	-0.833711	0.370812	9.817090	0.064975	-0.117417	-0.143741	-0.173590	0.350812	-0.681883	-0.368349	-0.044596	0.000230	0.928617
22180	-0.891556	0.360390	9.617181	-0.172404	-0.095719	-0.137593	-0.178016	0.349539	-0.679792	-0.365943	-0.041465	-0.002257	0.929710
22181	-0.882224	0.417443	9.411644	-0.312482	-0.062984	-0.150350	-0.181949	0.355782	-0.677701	-0.363378	-0.037793	-0.007534	0.930845
22182	-0.525325	0.389179	9.380974	-0.333762	-0.039116	-0.120947	-0.182780	0.364290	-0.673962	-0.361393	-0.034536	-0.013423	0.931677
22183	-0.420560	0.158744	9.469931	-0.269119	-0.007899	-0.093890	-0.183855	0.371171	-0.672023	-0.359804	-0.032206	-0.018230	0.932294
22184	-0.563205	0.247504	9.479445	-0.204962	0.006913	-0.039147	-0.184917	0.376560	-0.671626	-0.359219	-0.030760	-0.021994	0.932487
22185	-0.823791	0.294831	9.400868	-0.182817	0.050896	0.008876	-0.185209	0.384358	-0.671106	-0.359453	-0.030201	-0.025525	0.932325
22186	-0.799543	0.268745	9.496740	-0.150123	0.054744	0.071794	-0.182638	0.390520	-0.669838	-0.360879	-0.030093	-0.028542	0.931690
22187	-0.610534	0.062292	9.514811	0.029831	0.042303	0.125347	-0.179780	0.390758	-0.669732	-0.363154	-0.030981	-0.027953	0.930794
22188	-0.415170	0.038464	9.468294	0.068143	-0.005075	0.154233	-0.179134	0.390092	-0.668452	-0.366003	-0.031382	-0.026420	0.929709
22189	-0.427740	0.149221	9.503334	0.062734	-0.034292	0.169011	-0.179646	0.390483	-0.670248	-0.369106	-0.031098	-0.024605	0.928541
22190	-0.244709	0.188216	9.543993	0.128815	-0.031336	0.215490	-0.176765	0.387209	-0.672072	-0.373048	-0.031488	-0.021714	0.927023
22191	0.010935	0.170036	9.706943	0.142549	-0.010186	0.250606	-0.175970	0.383972	-0.672594	-0.377587	-0.032251	-0.018510	0.925227
22192	-0.099361	0.049957	9.831445	0.185713	-0.006329	0.321881	-0.174656	0.381929	-0.673891	-0.383414	-0.033572	-0.014683	0.922850
22193	-0.349955	0.025294	9.799957	0.256761	0.023131	0.389559	-0.172030	0.376781	-0.675456	-0.390392	-0.035838	-0.009520	0.919901
22194	-0.561672	-0.072097	9.582991	0.238785	0.068885	0.426312	-0.167317	0.371330	-0.678067	-0.398023	-0.038969	-0.005223	0.916533
22195	-0.672264	-0.134872	9.581078	0.189537	0.096288	0.448168	-0.162223	0.368559	-0.680809	-0.406045	-0.042041	-0.001853	0.912884
22196	-0.951395	-0.230840	9.819555	0.115254	0.132690	0.442189	-0.155836	0.366454	-0.682789	-0.413987	-0.045337	-0.000318	0.909153
22197	-1.138877	-0.336237	10.061157	0.042973	0.184578	0.410360	-0.148159	0.365688	-0.683621	-0.421373	-0.048814	-0.000442	0.905572
22198	-1.104888	-0.378800	10.257700	-0.020384	0.166112	0.367615	-0.139055	0.365844	-0.684722	-0.428027	-0.051577	-0.001715	0.902291
22199	-1.377434	-0.355949	10.063455	-0.152329	0.125653	0.337468	-0.134524	0.370630	-0.684627	-0.434235	-0.052328	-0.005011	0.899265
22200	-1.251060	-0.062184	10.068753	-0.227419	0.106321	0.305729	-0.128322	0.379434	-0.683773	-0.439942	-0.052220	-0.009566	0.896456
22201	-1.097051	0.003807	10.282341	-0.074968	0.092769	0.299140	-0.122488	0.383666	-0.683817	-0.445334	-0.053067	-0.011266	0.893720
22202	-1.343286	0.072635	10.151393	-0.001401	0.054411	0.288485	-0.120679	0.385268	-0.682803	-0.450468	-0.054019	-0.011330	0.891085
22203	-1.658167	0.379073	9.898322	-0.099254	0.031316	0.241857	-0.114965	0.387882	-0.683618	-0.454848	-0.053557	-0.012994	0.888862
22204	-1.708097	0.729155	9.590729	-0.103480	0.000148	0.198492	-0.113945	0.392176	-0.682853	-0.458491	-0.052599	-0.014483	0.887023
22205	-1.469358	0.707738	9.520648	0.000873	-0.034462	0.185242	-0.113816	0.391511	-0.682083	-0.461760	-0.051921	-0.013823	0.885376
22206	-1.230248	0.614690	9.607985	0.109714	-0.057206	0.169229	-0.113407	0.388402	-0.683630	-0.464668	-0.051897	-0.011037	0.883894
22207	-1.182310	0.683004	9.859019	0.171212	-0.032524	0.149194	-0.112099	0.386505	-0.683770	-0.467108	-0.052843	-0.007402	0.882589
22208	-1.085806	0.671597	9.984574	0.210014	-0.003299	0.122584	-0.112198	0.381111	-0.686086	-0.469072	-0.054696	-0.003396	0.881458
22209	-1.037646	0.673336	9.761823	0.185661	0.005774	0.097533	-0.113205	0.374393	-0.687495	-0.470563	-0.056455	0.000094	0.880559
22210	-0.709819	0.660615	9.368657	0.195499	0.003953	0.066226	-0.110434	0.367081	-0.690348	-0.471520	-0.058296	0.003714	0.879918
22211	-0.767947	0.710371	9.179190	0.208764	0.000257	0.042301	-0.111962	0.361702	-0.692652	-0.471996	-0.060170	0.007615	0.879512
22212	-0.884366	0.869684	9.403563	0.341955	-0.009720	0.027287	-0.111928	0.354168	-0.693942	-0.472077	-0.063155	0.013893	0.879183
22213	-0.835572	0.760215	9.724122	0.328477	-0.014410	-0.006918	-0.112786	0.344209	-0.696896	-0.471504	-0.065905	0.019982	0.879171
22214	-0.873378	0.617316	10.168218	0.232914	-0.021988	-0.055380	-0.113524	0.335469	-0.698694	-0.470227	-0.067671	0.024350	0.879610
22215	-0.949776	0.463436	10.237354	0.130093	-0.000286	-0.095615	-0.115572	0.328229	-0.699709	-0.468341	-0.068822	0.026667	0.880460
22216	-0.723265	0.478000	10.143661	0.103963	-0.007622	-0.109571	-0.116982	0.324207	-0.700599	-0.466268	-0.069653	0.028557	0.881435
22217	-0.597516	0.391423	10.078814	0.111348	-0.007681	-0.144593	-0.117232	0.321656	-0.700727	-0.463530	-0.070490	0.030513	0.882746
22218	-0.963920	0.375106	9.741527	-0.042523	-0.046339	-0.174855	-0.119421	0.318707	-0.702639	-0.460479	-0.069317	0.030083	0.884448
22219	-0.984586	0.652990	9.409191	-0.179012	-0.069392	-0.206899	-0.122041	0.322241	-0.701331	-0.456990	-0.066407	0.027350	0.886568
22220	-0.697720	0.653652	9.435880	-0.159503	-0.077607	-0.227081	-0.126603	0.324183	-0.700266	-0.453132	-0.063628	0.025068	0.888817
22221	-0.323549	0.546425	9.519478	-0.070637	-0.050138	-0.263570	-0.131677	0.324782	-0.699711	-0.448476	-0.062042	0.024005	0.891316
22222	-0.189687	0.795250	9.745042	-0.058836	-0.000902	-0.317124	-0.133508	0.327225	-0.699310	-0.442890	-0.061579	0.022708	0.894170
22223	-0.539810	1.429827	9.793879	-0.011028	0.035639	-0.326212	-0.135325	0.325372	-0.698525	-0.437052	-0.062054	0.021903	0.897026
22224	-0.681728	1.882508	9.995726	0.150653	0.035803	-0.319886	-0.136602	0.320541	-0.699545	-0.431134	-0.064080	0.024032	0.899689
22225	-0.888733	1.809275	9.805545	0.157660	0.032123	-0.325385	-0.138638	0.311679	-0.701590	-0.425059	-0.065977	0.026350	0.902373
22226	-1.436186	1.861170	9.822766	0.055262	0.033732	-0.336081	-0.141218	0.307668	-0.702599	-0.418927	-0.067158	0.026753	0.905137
22227	-1.834333	1.947205	9.887465	0.143421	0.035640	-0.318123	-0.140035	0.305363	-0.703510	-0.412962	-0.069041	0.028827	0.907670
22228	-1.456488	1.567726	9.849666	0.134295	0.021223	-0.253511	-0.141818	0.297844	-0.705298	-0.408202	-0.070606	0.030872	0.909633
22229	-1.258042	1.401961	9.801188	0.168756	-0.009604	-0.183133	-0.142708	0.293548	-0.706065	-0.404598	-0.071819	0.033973	0.911037
22230	-1.017462	1.495576	9.600721	0.067646	-0.036981	-0.143911	-0.144631	0.288983	-0.708108	-0.401869	-0.071715	0.035430	0.912197
22231	-1.186521	1.562639	9.612085	0.097046	-0.058821	-0.109591	-0.147616	0.286740	-0.707314	-0.399663	-0.071411	0.037743	0.913097
22232	-1.220075	1.513831	9.428666	0.083785	-0.047842	-0.102289	-0.149677	0.282594	-0.707942	-0.397654	-0.071208	0.039641	0.913909
22233	-1.311675	1.513695	9.442211	0.036381	-0.028688	-0.091487	-0.153314	0.281028	-0.707400	-0.395881	-0.070983	0.040633	0.914652
22234	-1.412287	1.383938	9.545065	0.099431	-0.016748	-0.085648	-0.151997	0.278314	-0.708697	-0.394188	-0.071458	0.042594	0.915257
22235	-1.357719	1.061866	9.598664	0.036287	0.007022	-0.055532	-0.153545	0.275374	-0.708943	-0.393097	-0.071882	0.043327	0.915659
22236	-1.405462	0.965799	9.673681	-0.042898	0.025319	-0.008892	-0.152501	0.275355	-0.709723	-0.393056	-0.071941	0.042459	0.915712
22237	-1.492638	1.052512	9.755692	-0.006458	0.029072	0.020811	-0.151858	0.274828	-0.707928	-0.393439	-0.072389	0.042303	0.915520
22238	-1.511498	0.960913	9.713428	-0.031235	0.038258	0.050208	-0.150036	0.276404	-0.709485	-0.394534	-0.072728	0.041627	0.915052
22239	-1.518919	0.999251	9.673091	-0.143395	0.049123	0.057005	-0.149919	0.279895	-0.709484	-0.395789	-0.072455	0.038816	0.914656
22240	-1.487800	1.044976	9.659621	-0.116865	0.041772	0.027617	-0.148641	0.285255	-0.709235	-0.396676	-0.072203	0.036506	0.914386
22241	-1.207613	0.927657	9.660590	-0.118543	0.034507	0.031328	-0.146968	0.288203	-0.708090	-0.397408	-0.071890	0.034199	0.914182
22242	-1.036165	0.865435	9.656517	-0.142283	0.018102	0.049701	-0.147245	0.293573	-0.708599	-0.398820	-0.070988	0.031636	0.913730
22243	-0.875295	1.000429	9.643110	-0.154292	-0.003664	0.110584	-0.146887	0.298965	-0.706286	-0.401019	-0.069627	0.029083	0.912957
22244	-0.709709	1.154399	9.548403	-0.102498	-0.012549	0.175463	-0.146374	0.301906	-0.707060	-0.404672	-0.068406	0.027667	0.911480
22245	-0.558619	1.318218	9.528108	-0.050498	-0.010525	0.220020	-0.145352	0.305263	-0.706038	-0.408710	-0.067669	0.027244	0.909745
22246	-0.576027	1.439147	9.726463	-0.006985	-0.008599	0.246070	-0.143800	0.307529	-0.706050	-0.413409	-0.067251	0.027638	0.907638
22247	-0.525526	1.468390	9.806554	0.029416	0.006160	0.283147	-0.143801	0.308198	-0.706306	-0.418478	-0.067414	0.028661	0.905268
22248	-0.297866	1.232119	9.524532	-0.053056	0.051865	0.302063	-0.141333	0.308173	-0.706069	-0.424077	-0.067661	0.027806	0.902667
22249	-0.284687	0.986096	9.329183	-0.030505	0.103136	0.323339	-0.136537	0.312946	-0.706876	-0.429978	-0.069010	0.027006	0.899793
22250	-0.570423	0.757803	9.568144	-0.124904	0.163282	0.319996	-0.131610	0.316649	-0.707171	-0.436016	-0.070627	0.023929	0.896844
22251	-1.543536	0.623631	10.294067	-0.068359	0.248950	0.278580	-0.124602	0.320594	-0.707739	-0.441190	-0.074282	0.021087	0.894086
22252	-1.970684	0.226965	10.622958	-0.120107	0.215787	0.234069	-0.116175	0.325477	-0.707033	-0.445693	-0.076910	0.017514	0.891704
22253	-2.451959	0.037550	10.385384	-0.306801	0.153228	0.174149	-0.109574	0.333193	-0.707082	-0.449277	-0.076806	0.011006	0.890017
22254	-1.673000	0.455931	9.870459	-0.434453	0.116579	0.130199	-0.106641	0.345538	-0.704914	-0.452321	-0.074875	0.002558	0.888703
22255	-1.278816	0.681265	9.406841	-0.333346	0.091249	0.151986	-0.103319	0.358681	-0.703135	-0.455481	-0.073440	-0.003921	0.887203
22256	-1.288375	0.672329	9.613051	-0.064699	0.085397	0.258564	-0.098411	0.364421	-0.701243	-0.460269	-0.074314	-0.005338	0.884648
22257	-1.196692	0.658309	9.680918	0.238654	0.072142	0.304423	-0.094512	0.364112	-0.700889	-0.465246	-0.077783	-0.001269	0.881756
22258	-1.568345	0.749209	9.745933	0.096377	0.060844	0.257555	-0.091623	0.358557	-0.702457	-0.469708	-0.079690	0.000397	0.879218
22259	-1.895838	0.679123	9.842705	0.023588	0.023068	0.190786	-0.087974	0.357432	-0.703515	-0.472988	-0.080302	0.000948	0.877401
22260	-1.973477	0.782220	9.785820	-0.061770	0.021923	0.138666	-0.086144	0.355792	-0.704301	-0.475577	-0.080033	0.000014	0.876026
22261	-1.805696	0.469260	9.624578	-0.020653	-0.017473	0.070665	-0.086018	0.357531	-0.704816	-0.476811	-0.079543	-0.000044	0.875399
22262	-1.614373	0.281944	9.609335	-0.051453	-0.054178	0.015209	-0.086945	0.360641	-0.703779	-0.477240	-0.078038	-0.000272	0.875301
22263	-1.320407	0.306333	9.535611	-0.063409	-0.108125	-0.008752	-0.088772	0.362675	-0.703892	-0.477147	-0.075546	-0.000364	0.875570
22264	-0.945001	0.449478	9.670737	-0.064602	-0.115529	-0.063192	-0.093974	0.363005	-0.703593	-0.476197	-0.072839	-0.000353	0.876316
22265	-0.791907	0.692102	9.478745	-0.092441	-0.091858	-0.103057	-0.098136	0.363989	-0.703816	-0.474489	-0.070323	-0.001232	0.877447
22266	-0.715552	0.860894	9.549033	-0.036353	-0.043399	-0.122235	-0.098924	0.364414	-0.702525	-0.472499	-0.069146	-0.001498	0.878613
22267	-1.044292	1.047687	9.490977	-0.004975	-0.011437	-0.129530	-0.102049	0.366726	-0.703141	-0.470198	-0.068856	-0.001598	0.879869
22268	-1.338782	1.139186	9.686336	0.130682	-0.018652	-0.127927	-0.102694	0.364589	-0.702623	-0.468034	-0.069684	0.000819	0.880958
22269	-1.525066	0.786484	10.068497	0.117853	-0.020550	-0.126138	-0.104619	0.358696	-0.703125	-0.465613	-0.070406	0.002986	0.882178
22270	-1.306443	0.443674	10.293756	0.008295	-0.059144	-0.165372	-0.108896	0.355784	-0.703606	-0.462791	-0.069382	0.003580	0.883741
22271	-1.454174	0.082888	10.400131	0.054440	-0.108570	-0.200121	-0.112518	0.353524	-0.705378	-0.459132	-0.067952	0.005311	0.885749
22272	-1.586193	0.435612	9.506141	-0.045975	-0.081197	-0.195146	-0.115909	0.353983	-0.703551	-0.455805	-0.066042	0.005110	0.887612
22273	-1.233041	1.169961	8.775647	0.002173	-0.042595	-0.176518	-0.119807	0.354424	-0.704034	-0.452628	-0.065316	0.005345	0.889288
22274	-0.693527	1.272408	8.873329	0.266222	0.005363	-0.147553	-0.122127	0.348277	-0.703504	-0.449887	-0.067769	0.009958	0.890455
22275	-0.270384	0.535916	9.932674	0.311122	-0.018443	-0.173090	-0.123888	0.338314	-0.707865	-0.446337	-0.070230	0.015512	0.891970
22276	-0.621043	0.266034	10.007227	0.080776	-0.059110	-0.229569	-0.125939	0.331880	-0.708880	-0.442346	-0.069901	0.017277	0.893949
22277	-1.220443	1.096391	9.766049	0.006953	-0.057505	-0.263230	-0.129570	0.330439	-0.709366	-0.437573	-0.068962	0.017619	0.896361
22278	-1.024788	1.525244	9.838696	0.082901	-0.004398	-0.268479	-0.131895	0.327502	-0.710120	-0.432911	-0.069636	0.018889	0.898544
22279	-0.789033	1.634492	9.991246	-0.033593	0.033899	-0.263589	-0.133191	0.325375	-0.709340	-0.428199	-0.069991	0.017753	0.900795
22280	-0.907286	1.660577	9.949703	0.136316	0.061442	-0.281234	-0.135004	0.322982	-0.708941	-0.423172	-0.072295	0.019408	0.902952
22281	-1.297559	1.627708	10.413655	0.070071	0.127025	-0.303840	-0.133546	0.318111	-0.710883	-0.417598	-0.075246	0.019333	0.905305
22282	-1.836844	1.482409	10.447390	0.042809	0.188852	-0.385302	-0.130794	0.314836	-0.712963	-0.410697	-0.079095	0.018078	0.908155
22283	-1.919607	1.640048	10.163195	-0.024735	0.210475	-0.483512	-0.127802	0.313865	-0.712730	-0.401981	-0.082876	0.015319	0.911761
22284	-1.879626	1.315623	9.537346	-0.060998	0.179276	-0.535305	-0.125456	0.312494	-0.712878	-0.392404	-0.085737	0.012005	0.915710
22285	-1.383792	0.944396	9.030308	-0.095887	0.115376	-0.531648	-0.123889	0.312996	-0.714690	-0.382810	-0.087227	0.008617	0.919660
22286	-1.124594	0.670032	8.846457	-0.035144	0.066320	-0.459253	-0.125194	0.314088	-0.714422	-0.374527	-0.088174	0.006782	0.922989
22287	-0.765044	0.593880	8.879949	0.044559	0.008223	-0.357224	-0.128309	0.311979	-0.713884	-0.367821	-0.088678	0.007103	0.925631
22288	-1.143795	0.666331	9.182266	0.033414	-0.006310	-0.287140	-0.129333	0.309160	-0.714905	-0.362668	-0.088766	0.007367	0.927652
22289	-1.247201	0.628894	9.550419	0.085594	0.010275	-0.239840	-0.130879	0.306483	-0.715665	-0.358040	-0.089559	0.008644	0.929361
22290	-1.903238	0.704768	9.607768	0.006756	0.002771	-0.243026	-0.132948	0.303550	-0.715779	-0.353799	-0.089619	0.008415	0.930980
22291	-2.126890	0.599084	9.786620	-0.038486	-0.006507	-0.259859	-0.133735	0.304640	-0.715129	-0.348997	-0.089237	0.007440	0.932836
22292	-2.376764	0.425540	9.834661	-0.110066	-0.013966	-0.270363	-0.135036	0.305324	-0.715376	-0.344503	-0.088164	0.005096	0.934622
22293	-2.198979	0.540377	9.545096	-0.147166	-0.001118	-0.253031	-0.137132	0.307778	-0.714073	-0.339996	-0.087157	0.002025	0.936377
22294	-2.198871	0.510966	9.386267	-0.116901	-0.000076	-0.219652	-0.138445	0.310885	-0.713675	-0.336324	-0.086282	-0.000441	0.937786
22295	-1.806423	0.610151	9.319311	-0.083320	0.012038	-0.167808	-0.140541	0.314406	-0.713143	-0.333286	-0.085970	-0.002271	0.938895
22296	-1.663640	0.497777	9.439082	-0.034634	-0.000572	-0.119542	-0.141074	0.316171	-0.711852	-0.331329	-0.085634	-0.003017	0.939616
22297	-1.556730	0.330480	9.699364	-0.092601	-0.027947	-0.075485	-0.141334	0.316441	-0.711978	-0.330038	-0.084510	-0.004605	0.940166
22298	-1.571250	0.355585	10.014017	-0.021204	-0.007669	-0.029015	-0.142128	0.318212	-0.710429	-0.329747	-0.084134	-0.004895	0.940300
22299	-1.611984	0.297270	9.868803	-0.017974	0.014329	-0.006881	-0.140570	0.318864	-0.710569	-0.329615	-0.084293	-0.005249	0.940330
22300	-1.565860	0.224827	9.762605	-0.000761	0.029057	0.021800	-0.142784	0.320230	-0.710808	-0.330235	-0.084747	-0.005311	0.940071
22301	-1.561301	0.272296	9.571291	-0.042024	0.043652	0.022492	-0.141618	0.320226	-0.709918	-0.330692	-0.085292	-0.006273	0.939856
22302	-1.566663	0.387880	9.606465	0.013961	0.043707	0.020923	-0.140713	0.322358	-0.710567	-0.331311	-0.086119	-0.006160	0.939563
22303	-1.657671	0.262651	9.620662	-0.013206	0.062872	0.028141	-0.138888	0.322061	-0.711353	-0.331821	-0.087210	-0.006703	0.939279
22304	-1.893933	0.277454	9.865893	-0.023706	0.089317	0.029880	-0.136552	0.322309	-0.710857	-0.332619	-0.088644	-0.007581	0.938855
22305	-2.190871	0.363003	9.729906	-0.009810	0.113048	0.024362	-0.132132	0.322926	-0.711406	-0.333041	-0.090714	-0.008417	0.938501
22306	-2.225791	0.098063	9.658657	-0.007883	0.094758	0.020721	-0.129533	0.323565	-0.711683	-0.333555	-0.092354	-0.009045	0.938152
22307	-2.004128	0.117347	9.540982	-0.013215	0.008013	0.037450	-0.127331	0.324355	-0.710801	-0.334242	-0.092446	-0.009251	0.937897
22308	-1.806400	0.103131	9.489822	-0.030784	-0.046772	0.052221	-0.128884	0.323827	-0.711689	-0.335371	-0.091283	-0.009300	0.937607
22309	-1.594104	0.069944	9.510540	-0.027487	-0.073169	0.081820	-0.129678	0.325996	-0.710524	-0.336929	-0.089752	-0.009166	0.937198
22310	-1.429880	0.018358	9.806583	-0.058900	-0.040295	0.083462	-0.132278	0.326291	-0.710761	-0.338685	-0.088527	-0.009729	0.936675
22311	-1.555630	0.110157	9.991519	-0.055062	0.038164	0.039049	-0.131262	0.330061	-0.708710	-0.339467	-0.088861	-0.010951	0.936347
22312	-1.546471	0.205866	9.834528	-0.103714	0.090992	-0.016655	-0.129963	0.331781	-0.709877	-0.339405	-0.089769	-0.013421	0.936251
22313	-1.837419	0.553646	9.697474	-0.071731	0.098114	-0.094054	-0.128403	0.332965	-0.710660	-0.337706	-0.091071	-0.015591	0.936706
22314	-1.914564	0.555995	9.725591	-0.146237	0.033866	-0.164475	-0.128426	0.337676	-0.709629	-0.334981	-0.090576	-0.018742	0.937674
22315	-2.145800	0.522273	9.847775	-0.220852	-0.015757	-0.222004	-0.128956	0.341435	-0.710395	-0.331182	-0.088707	-0.023155	0.939103
22316	-2.097350	0.479682	10.027650	-0.189203	-0.048630	-0.221791	-0.131201	0.347396	-0.707803	-0.327465	-0.086344	-0.026661	0.940532
22317	-1.988636	0.429355	10.020758	-0.079037	-0.022871	-0.208346	-0.135632	0.349867	-0.707381	-0.323660	-0.085287	-0.028309	0.941896
22318	-1.697865	0.614501	9.824444	0.008221	-0.006236	-0.196850	-0.135897	0.351079	-0.707378	-0.320029	-0.085017	-0.028331	0.943160
22319	-1.334958	0.325616	9.554948	0.092354	0.006715	-0.198259	-0.136660	0.346654	-0.707503	-0.316098	-0.085610	-0.026878	0.944474
22320	-1.053143	-0.140954	9.431021	0.027668	-0.028216	-0.266791	-0.141333	0.344827	-0.707338	-0.311151	-0.085013	-0.026519	0.946179
22321	-0.868558	-0.429017	9.505513	-0.076484	-0.074170	-0.329984	-0.145240	0.344618	-0.705764	-0.305042	-0.082888	-0.027974	0.948313
22322	-0.824431	-0.587991	9.422086	-0.148990	-0.087051	-0.336781	-0.148756	0.345869	-0.705479	-0.299283	-0.080034	-0.030730	0.950305
22323	-0.857306	-0.271146	9.234200	0.011154	-0.044663	-0.274217	-0.153955	0.346059	-0.705694	-0.294049	-0.078957	-0.030601	0.952032
22324	-0.803776	0.133091	9.225966	0.146045	-0.027684	-0.129606	-0.155374	0.342453	-0.705170	-0.292114	-0.079093	-0.027800	0.952702
22325	-0.938960	-0.317950	9.664832	0.313378	0.000141	-0.018043	-0.157801	0.334130	-0.707469	-0.291243	-0.080745	-0.021748	0.952987
22326	-1.006827	-0.735550	9.994382	0.207824	0.040408	0.064435	-0.156207	0.327379	-0.709284	-0.292341	-0.082654	-0.017814	0.952569
22327	-1.517853	-0.736172	10.109618	0.250733	0.073480	0.145794	-0.154096	0.320628	-0.710461	-0.294642	-0.085365	-0.013166	0.951696
22328	-1.936895	-0.821149	10.126119	0.184634	0.077117	0.191586	-0.151719	0.315062	-0.713825	-0.298005	-0.087876	-0.009660	0.950462
22329	-2.315770	-0.243581	9.701033	0.104121	0.044210	0.229953	-0.147287	0.310189	-0.712577	-0.302142	-0.089195	-0.007548	0.949051
22330	-2.312395	0.048835	9.383527	0.144386	-0.006954	0.208077	-0.146110	0.309896	-0.713743	-0.305876	-0.089873	-0.004275	0.947810
22331	-2.448080	0.203232	9.588449	0.121512	-0.054723	0.134188	-0.146221	0.305593	-0.714387	-0.308160	-0.089450	-0.001437	0.947119
22332	-2.182874	0.204515	9.809368	0.049379	-0.109703	0.099768	-0.148028	0.302521	-0.714631	-0.309989	-0.087588	0.000475	0.946697
22333	-1.847064	0.561419	9.865513	0.013440	-0.104459	0.000824	-0.150887	0.300952	-0.713581	-0.309936	-0.085574	0.001325	0.946898
22334	-1.679372	0.788282	9.980672	-0.034960	-0.042542	-0.077046	-0.153360	0.302319	-0.713946	-0.308566	-0.084463	0.000917	0.947445
22335	-1.479308	0.793630	10.021018	0.001971	0.030581	-0.100038	-0.154789	0.302600	-0.714320	-0.306626	-0.084938	0.000571	0.948033
22336	-1.408835	0.678654	10.125676	0.096598	0.078198	-0.104240	-0.154252	0.298559	-0.714840	-0.304519	-0.086923	0.001868	0.948530
22337	-1.364873	0.542777	9.761739	0.098275	0.065445	-0.100507	-0.151902	0.297047	-0.715760	-0.302403	-0.088633	0.003153	0.949045
22338	-1.456288	0.493713	9.536971	0.079319	0.011427	-0.130974	-0.151751	0.293271	-0.717048	-0.299823	-0.089246	0.004477	0.949801
22339	-1.432181	0.488555	9.421910	0.084750	-0.051651	-0.144689	-0.153561	0.290471	-0.717035	-0.296877	-0.088642	0.006137	0.950773
22340	-1.123629	0.483842	9.271106	0.086800	-0.108320	-0.169495	-0.157834	0.285953	-0.717003	-0.293529	-0.087025	0.008249	0.951945
22341	-0.640584	0.297854	9.474628	0.099603	-0.133916	-0.197975	-0.161330	0.281965	-0.716720	-0.289523	-0.084903	0.010594	0.953339
22342	-0.908920	0.976475	9.692866	0.064493	-0.130404	-0.222200	-0.166514	0.278259	-0.717066	-0.285188	-0.082743	0.012321	0.954814
22343	-0.640731	0.865413	10.123462	0.205131	-0.076427	-0.263091	-0.171172	0.272401	-0.717031	-0.279767	-0.082284	0.016288	0.956396
22344	-1.132348	0.338752	10.464330	0.203903	0.002910	-0.289981	-0.171914	0.262602	-0.717287	-0.273905	-0.083480	0.019814	0.957922
22345	-1.658274	0.418978	10.311729	0.027212	0.051915	-0.326044	-0.172409	0.256294	-0.717414	-0.267594	-0.084505	0.019531	0.959620
22346	-2.281313	0.637987	9.996949	-0.053708	0.115736	-0.326584	-0.171106	0.256273	-0.718068	-0.261466	-0.086469	0.017448	0.961173
22347	-2.558469	0.620275	9.902905	-0.040010	0.141364	-0.304413	-0.168636	0.255978	-0.717959	-0.255687	-0.088892	0.015407	0.962541
22348	-2.406025	0.492565	9.753718	0.027967	0.115973	-0.267100	-0.166020	0.254052	-0.719652	-0.250546	-0.091251	0.014995	0.963678
22349	-2.067843	0.333463	9.461809	0.074937	0.052221	-0.226132	-0.164970	0.250819	-0.719404	-0.246019	-0.092546	0.015727	0.964709
22350	-1.865172	0.295346	9.453565	0.038119	0.001073	-0.209617	-0.163649	0.247963	-0.721473	-0.241917	-0.092722	0.016186	0.965721
22351	-1.480105	0.425760	9.377378	0.037822	-0.029865	-0.180952	-0.165721	0.245437	-0.721200	-0.238294	-0.092230	0.016667	0.966660
22352	-1.190744	0.407040	9.363013	0.062077	-0.062610	-0.146619	-0.167925	0.242650	-0.720284	-0.235332	-0.091264	0.018011	0.967453
22353	-1.012119	0.359539	9.438423	0.068701	-0.047847	-0.102301	-0.170244	0.239703	-0.722067	-0.233163	-0.090505	0.019316	0.968024
22354	-1.007526	0.412879	9.556828	0.078893	-0.033140	-0.070898	-0.172316	0.237578	-0.722051	-0.231638	-0.090159	0.020986	0.968388
22355	-1.028147	0.691609	9.471733	0.032466	-0.025001	-0.087771	-0.172961	0.234374	-0.720762	-0.229825	-0.089632	0.021514	0.968857
22356	-1.115832	0.878790	9.387130	-0.013709	-0.038853	-0.123065	-0.173741	0.234649	-0.721013	-0.227449	-0.088768	0.021322	0.969501
22357	-1.453424	0.902289	9.420313	-0.104362	-0.033631	-0.166922	-0.174389	0.234519	-0.721265	-0.224340	-0.087470	0.019121	0.970389
22358	-1.627284	0.969703	9.537250	-0.099011	-0.044651	-0.177042	-0.176218	0.236958	-0.721249	-0.221063	-0.086125	0.017205	0.971297
22359	-1.718724	0.946396	9.809702	-0.079602	-0.041021	-0.182492	-0.178048	0.238064	-0.720077	-0.217600	-0.084809	0.015515	0.972223
22360	-1.699618	0.987613	9.892068	-0.084833	-0.035551	-0.184375	-0.180797	0.241333	-0.718640	-0.214163	-0.083703	0.013821	0.973107
22361	-1.555346	1.064874	9.889697	-0.089075	-0.048366	-0.199141	-0.182752	0.243366	-0.719009	-0.210385	-0.082217	0.011986	0.974082
22362	-1.392796	0.841116	9.787264	-0.094803	-0.037457	-0.230547	-0.183281	0.243522	-0.717334	-0.206062	-0.081040	0.010030	0.975126
22363	-1.283007	0.556877	9.616282	-0.104857	-0.028396	-0.266584	-0.186405	0.245699	-0.718079	-0.200990	-0.079882	0.007714	0.976300
22364	-1.268205	0.487294	9.661051	-0.101210	0.008128	-0.280462	-0.186408	0.245970	-0.717822	-0.195700	-0.079571	0.005369	0.977416
22365	-1.179755	0.638555	9.522381	-0.028062	0.035708	-0.257988	-0.187194	0.246524	-0.717044	-0.190671	-0.079949	0.004334	0.978383
22366	-1.239849	0.604974	9.586157	0.113234	0.045125	-0.203760	-0.186006	0.242210	-0.717313	-0.186537	-0.081175	0.006162	0.979069
22367	-1.533598	0.537518	9.728887	0.124853	0.061707	-0.135443	-0.186120	0.238980	-0.718084	-0.183659	-0.082626	0.008238	0.979477
22368	-1.171335	0.383227	9.422868	0.216704	0.051162	-0.037109	-0.184275	0.233843	-0.719387	-0.182614	-0.084324	0.012343	0.979484
22369	-0.805440	0.486891	9.274117	0.178571	0.009270	0.011687	-0.183473	0.227658	-0.719139	-0.182514	-0.084886	0.015916	0.979403
22370	-1.123571	0.487545	9.650402	0.015096	-0.022074	0.004430	-0.183321	0.222547	-0.719657	-0.182574	-0.084401	0.016411	0.979425
22371	-1.739662	0.288111	10.078708	-0.068461	-0.080833	-0.016225	-0.183718	0.223364	-0.719010	-0.182315	-0.082298	0.015411	0.979669
22372	-2.545251	0.382848	10.110923	-0.084181	-0.080100	-0.033877	-0.183875	0.228352	-0.717336	-0.181787	-0.080326	0.014108	0.979950
22373	-2.329075	0.533693	9.776616	-0.117147	-0.008025	-0.092293	-0.185438	0.229576	-0.717580	-0.180130	-0.079559	0.011744	0.980350
22374	-1.980639	0.757326	9.545376	-0.124105	0.037665	-0.120080	-0.185197	0.233744	-0.716809	-0.178014	-0.079772	0.009093	0.980747
22375	-2.050634	0.797451	10.063745	-0.012056	0.069757	-0.108498	-0.184945	0.235356	-0.716553	-0.175885	-0.080947	0.008504	0.981040
22376	-1.538390	0.532812	9.762380	0.021297	0.087246	-0.110166	-0.180912	0.235706	-0.717356	-0.173768	-0.082646	0.008543	0.981275
22377	-1.653801	0.443875	9.147984	-0.131240	0.094426	-0.107251	-0.180269	0.238245	-0.717874	-0.171863	-0.083900	0.005535	0.981526
22378	-1.446843	0.524088	9.268654	-0.027950	0.094567	-0.104879	-0.177547	0.240096	-0.717767	-0.169934	-0.085564	0.004590	0.981723
22379	-1.226672	0.364155	9.506093	0.036893	0.098339	-0.091623	-0.174551	0.239518	-0.718562	-0.168050	-0.087455	0.004908	0.981879
22380	-1.377094	0.074069	9.887067	0.079061	0.094710	-0.077557	-0.171815	0.238676	-0.719098	-0.166471	-0.089480	0.006110	0.981959
22381	-1.536067	0.063016	10.264672	0.084511	0.067238	-0.081188	-0.169068	0.235145	-0.719893	-0.164700	-0.090897	0.007465	0.982118
22382	-1.813424	0.101786	10.507457	0.161486	0.028915	-0.066911	-0.165932	0.231078	-0.720177	-0.163135	-0.091898	0.010525	0.982258
22383	-1.911949	0.023583	10.207806	0.124731	0.003277	-0.072591	-0.167082	0.225718	-0.720170	-0.161443	-0.092189	0.012864	0.982482
22384	-1.611200	0.128626	9.796837	-0.036369	-0.033403	-0.081645	-0.166689	0.224642	-0.719917	-0.159913	-0.091328	0.012214	0.982821
22385	-1.374501	0.524677	9.398952	-0.012322	-0.073475	-0.063932	-0.169035	0.226280	-0.719897	-0.158623	-0.089650	0.012114	0.983186
22386	-1.201766	0.690223	9.167658	0.232249	-0.080379	-0.025765	-0.170062	0.223066	-0.720148	-0.157709	-0.088703	0.016996	0.983347
22387	-1.356668	0.830121	9.364998	0.314259	-0.065642	-0.002316	-0.172501	0.215299	-0.720517	-0.157047	-0.088177	0.023430	0.983368
22388	-1.679519	0.801239	9.548801	0.330807	-0.076842	-0.076982	-0.173110	0.205093	-0.721031	-0.154938	-0.087631	0.030147	0.983568
22389	-1.751253	0.691560	9.877832	0.135559	-0.099187	-0.140695	-0.175819	0.198150	-0.719985	-0.151837	-0.085970	0.032924	0.984109
22390	-1.674491	0.773693	9.932508	0.099815	-0.110222	-0.155626	-0.179958	0.191488	-0.719183	-0.148543	-0.084097	0.035062	0.984700
22391	-1.655786	0.904302	10.126535	0.231826	-0.112786	-0.138350	-0.183052	0.185340	-0.719676	-0.145312	-0.082453	0.039773	0.985142
22392	-1.651805	0.598500	10.746358	0.177936	-0.110149	-0.136773	-0.184473	0.182671	-0.719537	-0.142260	-0.080799	0.043479	0.985567
22393	-1.976568	0.437516	10.289817	0.066294	-0.086666	-0.192748	-0.188484	0.177612	-0.719507	-0.138237	-0.079253	0.044717	0.986210
22394	-2.016261	0.652088	9.745191	-0.168918	-0.006635	-0.262363	-0.190436	0.178438	-0.719620	-0.133323	-0.078778	0.041094	0.987082
22395	-1.718637	0.916590	9.535652	-0.117380	0.110406	-0.286277	-0.187322	0.180815	-0.720286	-0.127902	-0.080716	0.038008	0.987766
22396	-1.760611	0.628768	9.812057	-0.053943	0.128677	-0.304433	-0.184458	0.182242	-0.722108	-0.122083	-0.083239	0.036225	0.988360
22397	-1.333286	-0.009693	9.989513	-0.140140	0.097562	-0.299238	-0.181742	0.185038	-0.721486	-0.116422	-0.084872	0.032652	0.989028
22398	-1.331297	0.060967	9.546471	-0.346082	0.061750	-0.290995	-0.182021	0.191744	-0.722766	-0.111289	-0.085361	0.025271	0.989793
22399	-1.421515	0.272045	9.416574	-0.325385	0.038966	-0.274255	-0.180490	0.199783	-0.723032	-0.106381	-0.085359	0.018174	0.990488
22400	-1.158656	0.248313	9.358686	-0.213710	0.014563	-0.231186	-0.181541	0.204483	-0.724307	-0.102169	-0.085160	0.013618	0.991022
22401	-1.259223	0.618983	9.473359	-0.273909	-0.030158	-0.174226	-0.181305	0.210527	-0.724049	-0.099123	-0.083838	0.007866	0.991506
22402	-1.298425	0.748482	9.376398	-0.163135	-0.069247	-0.140387	-0.183418	0.218483	-0.723257	-0.096608	-0.082046	0.004634	0.991924
22403	-1.407833	0.430266	9.246099	-0.109571	-0.084746	-0.143771	-0.187334	0.222558	-0.723096	-0.093884	-0.079947	0.002337	0.992365
22404	-1.761151	0.728653	9.475014	0.044389	-0.080994	-0.146719	-0.191757	0.222614	-0.722418	-0.090912	-0.078312	0.003237	0.992770
22405	-1.540535	0.977129	9.547765	0.418934	-0.049490	-0.149490	-0.195481	0.213234	-0.724449	-0.087245	-0.077896	0.011419	0.993071
22406	-1.391390	1.044908	9.583711	0.765262	0.000320	-0.125661	-0.196577	0.193233	-0.724449	-0.083584	-0.079141	0.026517	0.992999
22407	-1.416074	1.154508	9.287383	0.757992	0.053346	-0.123014	-0.195831	0.168905	-0.725366	-0.079929	-0.081324	0.041344	0.992617
22408	-1.259110	1.091871	9.170355	0.091961	0.065421	-0.133779	-0.195396	0.157879	-0.726146	-0.077191	-0.082764	0.042946	0.992647
22409	-1.711608	0.954704	9.421039	-0.243086	0.035711	-0.139135	-0.194103	0.161345	-0.727311	-0.074827	-0.083021	0.037906	0.993011
22410	-2.090689	1.099535	9.784375	-0.197702	-0.009964	-0.118557	-0.193594	0.162960	-0.726415	-0.072823	-0.082501	0.033894	0.993349
22411	-1.961941	1.397854	9.712951	0.067737	-0.036930	-0.065498	-0.194384	0.164855	-0.725894	-0.071355	-0.081753	0.035289	0.993469
22412	-1.924789	1.690881	9.554188	0.264745	-0.042020	-0.003592	-0.196981	0.164613	-0.726130	-0.070965	-0.081186	0.040690	0.993336
22413	-1.619420	2.359856	9.432003	0.685567	-0.006598	0.063991	-0.196147	0.151030	-0.726914	-0.071088	-0.081836	0.054613	0.992606
22414	-1.417757	2.538565	9.515601	0.630602	0.015464	0.127356	-0.197902	0.131590	-0.725366	-0.072798	-0.082792	0.067394	0.991617
22415	-1.764283	2.402441	9.306434	0.227348	-0.043339	0.191849	-0.197714	0.116542	-0.725632	-0.076147	-0.081885	0.072565	0.991076
22416	-1.430976	2.289491	9.850424	0.054446	-0.109330	0.189241	-0.201238	0.118209	-0.724061	-0.079753	-0.079419	0.074210	0.990871
22417	-1.689348	1.864978	9.676440	0.075168	-0.114710	0.233666	-0.203202	0.121058	-0.723401	-0.084074	-0.076806	0.076564	0.990540
22418	-1.398493	1.539039	9.869007	-0.043861	-0.054446	0.253299	-0.204778	0.126974	-0.724543	-0.089243	-0.075164	0.076262	0.990237
22419	-1.215100	1.501015	9.898988	0.027656	0.040754	0.272903	-0.204545	0.132624	-0.723385	-0.094646	-0.075484	0.077437	0.989620
22420	-1.224676	1.491766	10.013983	-0.108597	0.081644	0.241693	-0.202478	0.138493	-0.725198	-0.099859	-0.076417	0.075587	0.989179
22421	-1.738263	0.988725	9.536481	-0.209856	0.098784	0.215323	-0.198607	0.148639	-0.727024	-0.104563	-0.077513	0.071813	0.988889
22422	-1.579778	1.103228	9.160321	-0.152883	0.062285	0.193523	-0.195785	0.160414	-0.728327	-0.108975	-0.078053	0.069040	0.988568
22423	-1.435607	1.225764	9.734652	-0.009668	0.033089	0.159217	-0.194245	0.167637	-0.729621	-0.112156	-0.078362	0.069237	0.988173
22424	-1.406840	1.280458	10.234946	0.322179	-0.063637	0.089054	-0.193201	0.167083	-0.730144	-0.113651	-0.077617	0.075962	0.987567
22425	-1.744317	1.277288	10.207749	0.221217	-0.131565	0.034184	-0.198115	0.160820	-0.730622	-0.113748	-0.075372	0.080856	0.987341
22426	-1.272485	1.394452	9.724138	-0.058420	-0.126451	-0.033670	-0.200987	0.162610	-0.729441	-0.113136	-0.072700	0.080031	0.987679
22427	-0.907199	1.630763	9.673254	-0.091659	-0.065248	-0.055156	-0.203591	0.165447	-0.730705	-0.112042	-0.071181	0.078441	0.988042
22428	-0.840117	1.720037	9.711136	-0.001090	0.005322	-0.019739	-0.202828	0.171072	-0.731480	-0.111832	-0.071217	0.078471	0.988061
22429	-1.027967	1.673200	9.490301	0.033251	0.065801	0.032944	-0.202306	0.172929	-0.733283	-0.112508	-0.072408	0.079183	0.987841
22430	-1.493579	1.759706	9.731997	0.137728	0.117135	0.082282	-0.200493	0.177456	-0.735223	-0.114299	-0.074806	0.081849	0.987239
22431	-1.235500	1.731506	9.777216	0.174270	0.126419	0.110150	-0.197477	0.175902	-0.739490	-0.116386	-0.077396	0.085316	0.986502
22432	-1.027996	1.688374	9.706538	0.110915	0.093586	0.150498	-0.193688	0.173958	-0.741706	-0.119472	-0.079145	0.087612	0.985792
22433	-1.337197	1.811866	9.417351	0.139887	0.048977	0.215302	-0.193416	0.175130	-0.745050	-0.123546	-0.079933	0.090734	0.984944
22434	-1.188891	2.055121	9.412545	0.179402	0.009924	0.284774	-0.193538	0.176049	-0.747363	-0.129032	-0.079960	0.094789	0.983856
22435	-1.609376	2.273102	9.382874	0.298109	-0.006408	0.302909	-0.194172	0.175491	-0.750186	-0.134464	-0.079903	0.101307	0.982482
22436	-1.016340	2.264357	9.294676	0.240538	-0.015555	0.287889	-0.194153	0.172786	-0.751987	-0.139876	-0.079572	0.106624	0.981190
22437	-1.023925	2.346772	9.480582	0.247510	-0.002756	0.291590	-0.195302	0.171292	-0.754935	-0.145161	-0.079450	0.112113	0.979820
22438	-1.051536	2.582864	9.594049	0.327919	0.016516	0.291953	-0.196583	0.168335	-0.756598	-0.150543	-0.079983	0.119045	0.978145
22439	-1.013016	2.602977	9.825117	0.221452	0.012671	0.267423	-0.198106	0.165614	-0.761857	-0.155414	-0.080111	0.123932	0.976765
22440	-0.901861	2.540108	9.666854	0.294697	-0.017301	0.299228	-0.200939	0.164526	-0.766463	-0.160844	-0.079857	0.130317	0.975074
22441	-0.843599	2.440471	9.339562	0.195563	-0.028300	0.317212	-0.205593	0.162128	-0.769641	-0.166608	-0.078937	0.134877	0.973560
22442	-0.980306	2.803580	9.374582	0.230255	0.004642	0.324696	-0.208434	0.162122	-0.773474	-0.172652	-0.078829	0.139955	0.971797
22443	-1.005639	3.063382	9.385190	0.370812	0.008508	0.347538	-0.211261	0.156889	-0.776154	-0.178805	-0.079130	0.147827	0.969492
22444	-0.951988	2.951977	9.840181	0.505876	0.039684	0.340792	-0.215109	0.148298	-0.779983	-0.184782	-0.080610	0.158125	0.966620
22445	-0.845041	2.746064	9.360636	0.152755	0.042856	0.282722	-0.216233	0.143554	-0.785633	-0.190100	-0.080931	0.161491	0.965004
22446	-0.991110	3.046308	9.308277	0.142330	0.041845	0.254042	-0.219986	0.142762	-0.788431	-0.194943	-0.081371	0.164594	0.963475
22447	-0.870480	3.030089	9.419588	0.106709	0.068258	0.229830	-0.224113	0.137145	-0.790586	-0.199384	-0.082169	0.166845	0.962111
22448	-0.937856	2.995548	9.207251	0.096911	0.092033	0.237128	-0.227738	0.134890	-0.791844	-0.204107	-0.083444	0.168839	0.960662
22449	-1.162922	3.167171	8.873918	-0.015261	0.097357	0.224541	-0.231101	0.131427	-0.792719	-0.208733	-0.084330	0.168581	0.959635
22450	-1.122476	3.288193	9.065615	-0.130547	0.097161	0.199032	-0.234746	0.133745	-0.793331	-0.213108	-0.084888	0.166114	0.959054
22451	-1.431387	3.364752	9.121412	-0.095648	0.082547	0.206599	-0.236310	0.135503	-0.793832	-0.217458	-0.085244	0.164322	0.958355
22452	-1.470653	3.508767	9.048656	-0.079972	0.071595	0.204841	-0.237222	0.136584	-0.794210	-0.221785	-0.085509	0.162935	0.957576
22453	-1.205725	3.557214	8.991801	-0.139406	0.104437	0.189732	-0.238802	0.137975	-0.791240	-0.225942	-0.086177	0.160175	0.957010
22454	-1.113716	3.465470	8.842556	-0.154796	0.092473	0.154612	-0.238537	0.139163	-0.793042	-0.229500	-0.086668	0.157169	0.956617
22455	-0.930098	3.379297	8.862263	-0.231876	0.082396	0.169015	-0.238823	0.146016	-0.793036	-0.233337	-0.086566	0.152710	0.956420
22456	-0.645817	3.418578	8.927875	-0.164830	0.088089	0.208116	-0.238715	0.151790	-0.793034	-0.237963	-0.086770	0.149610	0.955752
22457	-1.003487	3.613129	9.044879	-0.116841	0.088096	0.212948	-0.238862	0.155158	-0.792132	-0.242447	-0.087178	0.147421	0.954928
22458	-0.984221	3.615417	8.999485	-0.163599	0.095224	0.158251	-0.237199	0.161859	-0.791757	-0.246191	-0.087671	0.144210	0.954415
22459	-0.935124	3.422583	8.860423	-0.221062	0.102421	0.132121	-0.238386	0.167240	-0.792259	-0.249343	-0.088086	0.139847	0.954207
22460	-0.837484	3.160094	8.725637	-0.279546	0.089572	0.128171	-0.236078	0.177675	-0.793815	-0.252840	-0.087996	0.134376	0.954081
22461	-0.963360	3.275713	8.841298	-0.244749	0.080495	0.147730	-0.236896	0.188960	-0.794446	-0.256256	-0.087830	0.129717	0.953830
22462	-0.944339	3.357246	9.457090	-0.075950	0.080722	0.180875	-0.236540	0.197821	-0.794445	-0.260754	-0.088517	0.128222	0.952749
22463	-1.027071	3.018515	9.643591	-0.023424	0.084465	0.205142	-0.237719	0.201853	-0.795462	-0.264874	-0.089413	0.127876	0.951575
22464	-1.057782	2.891388	9.771137	-0.075783	0.077985	0.201199	-0.238119	0.206543	-0.796999	-0.269425	-0.089944	0.126460	0.950436
22465	-1.052903	2.902967	10.340211	-0.022995	0.097172	0.192200	-0.238776	0.210163	-0.798407	-0.273320	-0.091109	0.126009	0.949272
22466	-1.077278	2.903107	8.988627	-0.149566	0.117234	0.191543	-0.238657	0.215518	-0.800076	-0.277697	-0.091969	0.122977	0.948316
22467	-0.864856	2.861816	9.453285	0.021229	0.088210	0.207224	-0.236210	0.222601	-0.800864	-0.281760	-0.093177	0.123442	0.946938
22468	-0.870286	2.463424	9.032399	-0.082468	0.074312	0.167983	-0.238039	0.225839	-0.801491	-0.285507	-0.093647	0.121870	0.945972
22469	-0.780945	2.432345	9.037598	-0.166484	0.087941	0.167542	-0.239487	0.231490	-0.802119	-0.289159	-0.093859	0.118687	0.945246
22470	-0.909411	2.596979	9.417952	0.139496	0.123057	0.205935	-0.239882	0.234439	-0.803143	-0.293285	-0.096443	0.121097	0.943408
22471	-0.756323	2.355647	9.809642	0.207566	0.117769	0.257983	-0.238177	0.230390	-0.803159	-0.297993	-0.099138	0.124953	0.941148
22472	-0.649753	2.260533	10.073334	0.249586	0.084960	0.278556	-0.237628	0.222460	-0.803166	-0.303005	-0.101450	0.129806	0.938640
22473	-1.036590	2.500284	10.058684	0.109791	0.069110	0.235393	-0.237599	0.214004	-0.802528	-0.307340	-0.102645	0.132012	0.936792
22474	-1.546549	2.770421	9.856090	0.040065	0.066086	0.175949	-0.238251	0.210281	-0.799439	-0.310719	-0.103582	0.132838	0.935456
22475	-1.578058	2.788093	9.414392	-0.005403	0.075143	0.151712	-0.236662	0.201406	-0.798684	-0.313723	-0.104422	0.132634	0.934389
22476	-1.182068	2.643953	9.243246	0.033276	0.036854	0.146454	-0.235739	0.196837	-0.797923	-0.316470	-0.104848	0.133453	0.933297
22477	-0.932013	2.784226	9.314754	0.079266	-0.012527	0.102467	-0.235222	0.194571	-0.795614	-0.318138	-0.104707	0.135255	0.932486
22478	-0.681807	2.885431	9.217696	0.083324	-0.072937	0.047213	-0.237021	0.185483	-0.793033	-0.318642	-0.103669	0.137494	0.932103
22479	-0.544668	2.940960	9.195752	0.006844	-0.093246	-0.008513	-0.240643	0.176957	-0.790051	-0.318174	-0.101830	0.138229	0.932357
22480	-0.632145	3.087522	9.192191	0.026690	-0.075138	-0.080437	-0.245059	0.170733	-0.786162	-0.316389	-0.100738	0.139165	0.932943
22481	-0.822482	3.068071	9.242948	0.046128	-0.027685	-0.104414	-0.244659	0.163643	-0.782827	-0.314235	-0.100620	0.140028	0.933554
22482	-0.916077	2.991914	9.538641	0.027085	0.000561	-0.115633	-0.246980	0.157364	-0.782040	-0.312006	-0.101042	0.140420	0.934198
22483	-0.942766	3.046266	9.971205	0.014768	0.006957	-0.097256	-0.244500	0.150116	-0.778720	-0.310144	-0.101343	0.140477	0.934776
22484	-0.980186	2.805822	10.029891	0.136389	-0.023935	-0.072587	-0.246033	0.142749	-0.778454	-0.308418	-0.101861	0.143151	0.934885
22485	-0.874611	2.885879	9.460732	-0.038652	-0.043323	-0.097432	-0.246524	0.130830	-0.775499	-0.306517	-0.100882	0.142489	0.935717
22486	-0.940582	3.057717	9.097684	-0.093856	-0.040669	-0.116180	-0.245477	0.127738	-0.774609	-0.304379	-0.099790	0.140871	0.936777
22487	-0.903928	2.941359	8.817962	-0.052521	-0.022387	-0.141830	-0.245472	0.126130	-0.774224	-0.301729	-0.099240	0.139733	0.937862
22488	-0.942755	2.999316	8.904822	-0.098994	-0.004156	-0.136561	-0.245217	0.123736	-0.771528	-0.299326	-0.098861	0.137753	0.938965
22489	-1.091567	2.874914	9.194523	-0.114798	-0.026092	-0.112615	-0.245479	0.122144	-0.769855	-0.297330	-0.097789	0.135520	0.940035
22490	-0.994324	2.707130	9.317892	-0.034163	-0.027817	-0.107579	-0.244947	0.119713	-0.770632	-0.295273	-0.097268	0.134955	0.940819
22491	-1.000365	2.969730	9.431931	-0.104234	-0.037050	-0.112549	-0.245725	0.117851	-0.769598	-0.293222	-0.096053	0.132973	0.941867
22492	-0.899525	3.056625	9.458094	-0.179917	-0.022402	-0.076040	-0.245605	0.118804	-0.768185	-0.292045	-0.094690	0.129691	0.942828
22493	-1.039334	3.059077	9.552835	-0.140167	0.032569	-0.028862	-0.244709	0.122287	-0.768062	-0.291815	-0.094355	0.126794	0.943326
22494	-1.355868	3.217328	9.583303	-0.057029	0.080324	0.044373	-0.242105	0.121983	-0.768725	-0.292938	-0.095337	0.125455	0.943058
22495	-1.396067	3.038075	9.246776	0.072285	0.109770	0.061606	-0.238328	0.120594	-0.769142	-0.294198	-0.097506	0.126298	0.942332
22496	-1.511608	2.993847	9.043453	-0.008589	0.096961	0.091671	-0.235205	0.120019	-0.769424	-0.296166	-0.098964	0.125866	0.941621
22497	-1.535769	3.003241	8.990554	-0.055353	0.063195	0.131170	-0.233246	0.117047	-0.768927	-0.298858	-0.099368	0.124722	0.940880
22498	-1.332976	2.941231	9.029981	-0.023008	0.011210	0.149883	-0.231424	0.118488	-0.770483	-0.301728	-0.098981	0.124642	0.940015
22499	-1.184587	3.167694	9.039342	0.024300	-0.019815	0.139090	-0.232332	0.118096	-0.770476	-0.304197	-0.098302	0.125527	0.939172
22500	-1.241211	3.423090	9.186412	-0.024664	-0.021750	0.124063	-0.232081	0.119444	-0.769706	-0.306512	-0.097348	0.125561	0.938514
22501	-1.288748	3.288982	9.392912	0.054157	0.029502	0.128077	-0.233102	0.117017	-0.771756	-0.308834	-0.097831	0.126711	0.937547
22502	-1.171391	3.450409	9.396272	-0.002089	0.049599	0.140678	-0.231675	0.117274	-0.771381	-0.311591	-0.098308	0.126763	0.936578
22503	-0.759009	3.409875	9.262735	0.053787	0.022364	0.161326	-0.231154	0.116733	-0.771129	-0.314514	-0.098578	0.128053	0.935396
22504	-0.745782	3.149031	8.954365	-0.037365	0.001310	0.179372	-0.230107	0.116574	-0.772423	-0.317947	-0.097827	0.127821	0.934345
22505	-0.816078	3.225415	8.820364	-0.143292	-0.007049	0.171460	-0.231554	0.121423	-0.772666	-0.321367	-0.096265	0.125660	0.933631
22506	-0.660304	3.439076	9.302470	-0.027308	0.002110	0.133262	-0.231437	0.125314	-0.772922	-0.323944	-0.095718	0.125512	0.932816
22507	-0.828316	3.297893	9.620561	0.172501	-0.006874	0.128747	-0.231040	0.123963	-0.773312	-0.325956	-0.096296	0.129193	0.931552
22508	-0.865891	3.078124	9.393902	0.089427	0.029576	0.119053	-0.231024	0.120065	-0.773571	-0.328105	-0.097047	0.131015	0.930464
22509	-0.681293	2.769345	9.038453	0.221931	0.042490	0.090198	-0.232312	0.116856	-0.773562	-0.329422	-0.098959	0.135212	0.929197
22510	-0.535876	2.590451	8.698861	0.632278	0.037543	0.108914	-0.230669	0.097209	-0.775512	-0.330300	-0.103446	0.147037	0.926597
22511	-0.881478	2.262142	8.568618	0.754914	0.050421	0.107673	-0.231368	0.072525	-0.773332	-0.330803	-0.108919	0.161031	0.923458
22512	-0.508490	2.917821	8.739712	0.073770	0.049702	0.094976	-0.229773	0.060973	-0.771679	-0.332507	-0.109936	0.162398	0.922486
22513	-0.809225	3.328337	9.366735	-0.246394	0.043727	0.071176	-0.228221	0.065503	-0.773618	-0.334462	-0.108727	0.157822	0.922716
22514	-1.023264	3.740055	9.591338	-0.043364	0.052097	0.057394	-0.225244	0.070161	-0.774539	-0.335782	-0.109143	0.156919	0.922342
22515	-0.711720	4.133211	9.710172	0.053589	0.089722	0.059664	-0.225629	0.068957	-0.774537	-0.337011	-0.110824	0.157557	0.921584
22516	-0.870398	4.049130	9.837127	0.065461	0.117002	0.013534	-0.222485	0.066207	-0.777391	-0.337465	-0.113302	0.158128	0.921019
22517	-1.138722	3.702634	9.971380	-0.133808	0.105742	0.005164	-0.218458	0.066301	-0.776909	-0.338159	-0.114182	0.155081	0.921174
22518	-1.655025	3.753665	9.014366	-0.212231	0.081917	0.015867	-0.215748	0.075110	-0.779497	-0.339170	-0.114128	0.150775	0.921523
22519	-1.660564	3.892108	8.699419	-0.087447	0.052892	0.039613	-0.213670	0.078824	-0.781826	-0.340213	-0.114297	0.149023	0.921403
22520	-1.641584	3.949295	8.527577	0.064813	0.032962	0.037646	-0.211852	0.078540	-0.781326	-0.340877	-0.115161	0.150199	0.920859
22521	-1.447855	3.782871	8.992706	0.200820	-0.027209	0.041207	-0.212346	0.073961	-0.783124	-0.341035	-0.115857	0.154325	0.920031
22522	-1.129002	3.654324	9.205104	0.191510	-0.050978	0.031061	-0.213363	0.066194	-0.781963	-0.341031	-0.116059	0.158385	0.919316
22523	-0.866637	3.226528	9.175150	0.123762	-0.062052	0.004925	-0.216470	0.061405	-0.780783	-0.340583	-0.115689	0.161230	0.919034
22524	-0.827864	3.188499	9.287791	0.191328	-0.027289	-0.009551	-0.218002	0.056301	-0.782573	-0.339882	-0.116449	0.165030	0.918523
22525	-1.291821	3.417979	9.128262	0.067399	0.029238	0.010010	-0.216936	0.047837	-0.781557	-0.339950	-0.117344	0.166194	0.918174
22526	-1.096211	3.341149	9.059402	0.076206	0.089576	0.000745	-0.216281	0.047288	-0.782077	-0.340061	-0.119428	0.167110	0.917698
22527	-0.951925	2.908623	9.121890	0.199058	0.122603	-0.006041	-0.212367	0.042283	-0.781210	-0.339824	-0.122970	0.169970	0.916792
22528	-0.849477	2.669472	9.477135	0.143885	0.102281	-0.061652	-0.207924	0.037253	-0.782276	-0.338670	-0.125957	0.171883	0.916457
22529	-0.731738	3.287882	10.154183	0.126572	0.029992	-0.080119	-0.206332	0.029041	-0.782421	-0.336934	-0.127505	0.173785	0.916524
22530	-1.339744	3.386647	9.842659	-0.097665	-0.047085	-0.079314	-0.207875	0.027025	-0.784338	-0.335521	-0.126179	0.172235	0.917518
22531	-1.369546	3.535181	8.975562	-0.214228	-0.079195	-0.102002	-0.209185	0.031325	-0.785611	-0.333859	-0.123503	0.168520	0.919177
22532	-1.004712	3.844200	8.378429	-0.295989	-0.029845	-0.108024	-0.210644	0.040331	-0.786495	-0.332462	-0.121260	0.163133	0.920952
22533	-0.783057	3.871194	8.404879	-0.314066	0.079955	-0.062134	-0.209238	0.049963	-0.788816	-0.332283	-0.120706	0.156642	0.922216
22534	-0.874094	3.774244	8.949934	-0.077919	0.102197	-0.020370	-0.207686	0.054760	-0.790883	-0.332385	-0.122057	0.154601	0.922345
22535	-1.331775	3.727206	9.530672	0.054412	0.092416	0.073505	-0.202734	0.054948	-0.793493	-0.333845	-0.123755	0.155164	0.921497
22536	-1.548644	3.712644	9.619655	-0.129517	0.076678	0.088278	-0.201691	0.056930	-0.795557	-0.335996	-0.123948	0.152608	0.921116
22537	-2.064507	3.698629	9.338612	-0.337780	0.036139	0.070658	-0.199243	0.064145	-0.796602	-0.338181	-0.122022	0.146296	0.921597
22538	-1.997214	3.728981	9.030028	-0.369723	0.011323	0.016089	-0.200189	0.075826	-0.798132	-0.339369	-0.119599	0.139567	0.922522
22539	-1.634632	3.507344	8.727869	-0.459329	-0.000710	-0.033231	-0.199842	0.091107	-0.800827	-0.339775	-0.116499	0.131006	0.924023
22540	-1.577041	3.063172	8.952604	-0.357241	-0.015287	-0.052974	-0.198605	0.108949	-0.801600	-0.339570	-0.113847	0.124505	0.925327
22541	-1.029516	2.994280	8.889540	-0.453537	-0.040866	-0.040476	-0.199692	0.123185	-0.802870	-0.339677	-0.110055	0.116293	0.926813
22542	-1.077296	2.902762	8.887811	-0.376860	-0.058961	0.002396	-0.202458	0.133688	-0.803358	-0.340386	-0.106313	0.109836	0.927777
22543	-0.903569	2.866894	8.850525	-0.214582	-0.050389	0.058587	-0.203277	0.144973	-0.803989	-0.341761	-0.103728	0.106351	0.927970
22544	-0.893656	2.806506	8.772961	-0.183443	-0.038374	0.095646	-0.204341	0.150898	-0.803592	-0.343837	-0.101479	0.103530	0.927771
22545	-1.106030	2.864424	8.949412	-0.178390	-0.031962	0.115952	-0.205155	0.160973	-0.804352	-0.346232	-0.099360	0.100740	0.927417
22546	-1.202092	2.797688	9.187608	-0.144887	0.009122	0.097597	-0.206860	0.166355	-0.805365	-0.348366	-0.098251	0.098306	0.926997
22547	-1.182139	2.671452	9.546066	-0.302032	0.049071	0.070901	-0.203893	0.173166	-0.805900	-0.350315	-0.096867	0.092587	0.926997
22548	-1.190117	2.328093	9.742800	-0.380271	0.061684	0.040967	-0.202118	0.186301	-0.806679	-0.351932	-0.095189	0.085306	0.927257
22549	-0.784722	2.226669	9.394720	-0.471060	0.079871	0.010971	-0.199837	0.201324	-0.806176	-0.353109	-0.093271	0.076117	0.927804
22550	-0.779570	2.141211	9.023927	-0.420708	0.136682	0.036988	-0.196530	0.220496	-0.805937	-0.354828	-0.092699	0.067533	0.927870
22551	-0.663863	2.144023	9.075452	-0.265015	0.147867	0.050683	-0.191369	0.230780	-0.805973	-0.356417	-0.093409	0.061786	0.927591
22552	-0.793661	2.072202	9.253254	-0.338368	0.147732	0.042002	-0.187503	0.240669	-0.806642	-0.358074	-0.093606	0.054653	0.927380
22553	-0.888130	2.173483	9.378608	-0.401347	0.147625	0.035213	-0.181449	0.254045	-0.805399	-0.359598	-0.093327	0.046388	0.927269
22554	-1.098368	2.302217	9.860908	-0.310408	0.142224	0.054120	-0.177208	0.267426	-0.805684	-0.361493	-0.093606	0.039818	0.926809
22555	-1.526732	2.163004	10.202998	-0.217764	0.128607	0.085975	-0.173850	0.273298	-0.805708	-0.363569	-0.094251	0.035238	0.926117
22556	-1.663835	1.571872	9.775780	-0.189639	0.131391	0.089833	-0.166986	0.280071	-0.805759	-0.365882	-0.095167	0.031046	0.925262
22557	-1.927062	1.146734	9.421721	-0.273604	0.197063	0.081938	-0.162611	0.290375	-0.804632	-0.368010	-0.096686	0.024913	0.924446
22558	-1.753249	1.099379	9.542693	-0.234925	0.252834	0.067288	-0.153551	0.299685	-0.803672	-0.370177	-0.099521	0.018930	0.923421
22559	-2.053882	1.496109	10.359147	0.041067	0.191994	0.142571	-0.147065	0.303107	-0.803465	-0.372773	-0.103262	0.018766	0.921968
22560	-2.254323	1.052212	10.111023	0.214146	0.077143	0.195324	-0.142620	0.299275	-0.805687	-0.376186	-0.106130	0.022645	0.920167
22561	-1.964481	0.927277	9.989561	0.072813	-0.041840	0.168970	-0.140259	0.294672	-0.806608	-0.379091	-0.105789	0.024846	0.918957
22562	-1.992239	0.676753	9.908980	-0.136269	-0.109909	0.086814	-0.142860	0.293105	-0.805045	-0.380951	-0.102613	0.023484	0.918583
22563	-1.824727	0.926410	9.654814	-0.377415	-0.064614	0.013534	-0.145247	0.304156	-0.803993	-0.381901	-0.098500	0.017219	0.918778
22564	-1.877969	0.953825	9.261056	-0.356399	0.010303	-0.014161	-0.143619	0.317326	-0.801429	-0.382410	-0.095890	0.010686	0.918942
22565	-1.645086	0.646515	9.306925	-0.091727	0.037998	-0.028529	-0.145616	0.326507	-0.798838	-0.382037	-0.095857	0.008788	0.919120
22566	-1.778509	0.319481	9.425908	-0.112974	0.001513	0.022188	-0.145358	0.328375	-0.799739	-0.382747	-0.094938	0.006864	0.918937
22567	-1.779092	0.447366	9.538109	-0.139832	-0.020303	0.082990	-0.144214	0.333080	-0.798075	-0.384499	-0.093443	0.004704	0.918372
22568	-1.649217	0.512766	9.593044	-0.079060	-0.012782	0.133123	-0.143454	0.336842	-0.797051	-0.387149	-0.092507	0.003724	0.917357
22569	-1.659619	0.676604	9.672054	-0.051426	0.004684	0.162759	-0.141651	0.340456	-0.796292	-0.390194	-0.092138	0.003132	0.916105
22570	-1.452964	0.811378	9.567860	-0.042939	0.029446	0.177533	-0.142446	0.344895	-0.796541	-0.393575	-0.092251	0.002569	0.914648
22571	-1.395269	0.839945	9.446384	-0.014979	0.040457	0.175814	-0.139324	0.344856	-0.796952	-0.396787	-0.092808	0.002402	0.913204
22572	-1.318564	0.939347	9.626115	-0.016819	0.055101	0.185007	-0.135952	0.346434	-0.796592	-0.400260	-0.093593	0.002127	0.911607
22573	-1.276222	0.653287	9.665704	-0.042921	0.051423	0.187664	-0.132577	0.347470	-0.796619	-0.403732	-0.094101	0.001402	0.910024
22574	-1.234382	0.475662	9.757215	-0.169648	0.031167	0.184294	-0.131040	0.352032	-0.795343	-0.407441	-0.093214	-0.001462	0.908461
22575	-1.610342	0.455713	9.770228	-0.165460	0.029329	0.200917	-0.128213	0.359531	-0.794463	-0.411366	-0.092303	-0.004224	0.906775
22576	-1.682421	0.397187	9.581512	-0.136100	0.051383	0.234258	-0.126667	0.363808	-0.794859	-0.415882	-0.092056	-0.006551	0.904723
22577	-1.530530	0.923720	10.103974	-0.118808	0.069701	0.245366	-0.123058	0.369427	-0.792956	-0.420499	-0.092255	-0.008715	0.902548
22578	-1.501081	0.849749	10.967313	-0.083920	0.026865	0.300977	-0.118399	0.374750	-0.792734	-0.426103	-0.092009	-0.009769	0.899931
22579	-2.223580	0.672492	10.204396	-0.240138	0.014802	0.316806	-0.116354	0.381729	-0.790947	-0.432205	-0.090188	-0.013510	0.897152
22580	-2.696718	0.782244	9.510240	-0.210822	0.069653	0.316854	-0.113025	0.391925	-0.788398	-0.438238	-0.089625	-0.017188	0.894214
22581	-2.128632	0.948819	9.349857	-0.172075	0.131837	0.276363	-0.109670	0.397535	-0.787780	-0.443406	-0.090527	-0.020802	0.891495
22582	-1.335061	1.393594	10.213200	-0.061112	0.085291	0.230851	-0.101898	0.403903	-0.786939	-0.447613	-0.091528	-0.022095	0.889256
22583	-1.717637	0.725810	10.025044	-0.083118	-0.047390	0.197741	-0.100089	0.406303	-0.786695	-0.451279	-0.089981	-0.022609	0.887547
22584	-2.844879	0.505062	9.442562	-0.177254	-0.108079	0.141958	-0.101421	0.412780	-0.785139	-0.454181	-0.086454	-0.024389	0.886369
22585	-2.582263	0.024347	9.414268	-0.146579	-0.117311	0.079405	-0.105347	0.415543	-0.781893	-0.455869	-0.083095	-0.025653	0.885788
22586	-2.245906	0.260551	9.348712	-0.244544	-0.091827	0.056722	-0.108244	0.423514	-0.780452	-0.457324	-0.079196	-0.028915	0.885294
22587	-1.508571	0.319091	9.154790	-0.195411	-0.055140	0.038484	-0.111542	0.432579	-0.777465	-0.458318	-0.076483	-0.031685	0.884924
22588	-1.161775	0.397418	9.346347	-0.191747	-0.058777	0.029287	-0.111960	0.437705	-0.775660	-0.459193	-0.073632	-0.034359	0.884613
22589	-1.277216	0.344585	9.440539	-0.157771	-0.076982	0.053479	-0.113556	0.445260	-0.774101	-0.460401	-0.070868	-0.036207	0.884137
22590	-1.581829	0.526574	9.370641	-0.120828	-0.085977	0.109034	-0.115661	0.449332	-0.772154	-0.462619	-0.068240	-0.037263	0.883141
22591	-2.073214	0.454104	9.569063	-0.120996	-0.080525	0.131156	-0.115949	0.455657	-0.771249	-0.465140	-0.065836	-0.038300	0.881954
22592	-1.725780	0.397707	9.758737	-0.070363	-0.062089	0.157239	-0.118049	0.458253	-0.769175	-0.468087	-0.064135	-0.038619	0.880506
22593	-1.643752	0.380802	9.692057	-0.116109	-0.027346	0.175417	-0.117281	0.460802	-0.768666	-0.471327	-0.062762	-0.039985	0.878814
22594	-1.381172	-0.087490	9.779151	-0.166608	0.001874	0.176993	-0.114194	0.466831	-0.766631	-0.474661	-0.061295	-0.042569	0.876999
22595	-1.165221	-0.385458	9.752985	-0.177036	0.014709	0.186173	-0.112667	0.473279	-0.764840	-0.478111	-0.060070	-0.045389	0.875066
22596	-1.258323	-0.578079	9.759016	-0.189513	0.011107	0.219345	-0.110363	0.480524	-0.763056	-0.482181	-0.058581	-0.048408	0.872770
22597	-1.840740	-0.274028	9.666634	-0.254997	-0.012679	0.267004	-0.107687	0.490066	-0.759473	-0.487126	-0.056193	-0.052242	0.869955
22598	-1.328894	0.092272	10.257415	-0.229685	-0.053689	0.287495	-0.105390	0.497056	-0.756275	-0.492442	-0.053252	-0.055249	0.866956
22599	-1.653187	0.371586	10.519937	-0.241751	-0.144060	0.359530	-0.103487	0.506461	-0.753843	-0.499065	-0.048813	-0.057413	0.863282
22600	-2.063832	-0.505413	9.668508	0.015647	-0.165700	0.370133	-0.102088	0.512372	-0.752052	-0.505631	-0.046466	-0.054984	0.859741
22601	-1.942354	-0.736225	8.934319	-0.071975	-0.079856	0.354814	-0.102352	0.513849	-0.752435	-0.511863	-0.044833	-0.054900	0.856138
22602	-1.386194	-0.585628	9.032832	-0.047527	-0.004816	0.352989	-0.100551	0.517334	-0.751162	-0.517921	-0.044589	-0.055201	0.852480
22603	-1.631698	-0.142312	9.370397	-0.032528	0.059258	0.406459	-0.094586	0.519962	-0.750309	-0.524786	-0.045802	-0.055828	0.848165
22604	-1.393776	0.553639	10.140865	0.166112	0.024969	0.498851	-0.084954	0.519563	-0.752571	-0.533035	-0.048463	-0.052667	0.843060
22605	-1.565420	0.175472	10.806039	0.358311	-0.077018	0.595044	-0.080749	0.511561	-0.755693	-0.542740	-0.051718	-0.044996	0.837098
22606	-1.529570	-0.811088	10.017248	0.206719	-0.115625	0.553787	-0.075746	0.500315	-0.759980	-0.551839	-0.052464	-0.039557	0.831358
22607	-1.203287	-1.001392	9.753593	-0.264203	-0.177730	0.387248	-0.073286	0.502441	-0.759484	-0.558653	-0.046980	-0.041401	0.827034
22608	-1.439394	-1.041298	9.477198	-0.326416	-0.163659	0.202329	-0.076988	0.513937	-0.755593	-0.562404	-0.040738	-0.044631	0.824651
22609	-0.840724	-1.207658	9.725281	-0.461433	-0.098290	0.063138	-0.077582	0.527822	-0.751212	-0.563869	-0.034027	-0.050954	0.823588
22610	-0.399456	-1.235817	9.676197	-0.335203	-0.099260	-0.039566	-0.079883	0.543225	-0.744502	-0.563549	-0.028516	-0.055234	0.823740
22611	-0.284027	-1.170101	9.831814	-0.273366	-0.076482	-0.096508	-0.084102	0.552721	-0.739836	-0.562177	-0.024038	-0.058803	0.824574
22612	-0.740006	-1.091630	9.828659	-0.199546	-0.059210	-0.138635	-0.087519	0.558698	-0.736850	-0.560072	-0.020599	-0.061347	0.825912
22613	-1.556674	-1.203899	9.833865	-0.262858	-0.032838	-0.115951	-0.090416	0.564937	-0.733996	-0.558283	-0.016932	-0.065269	0.826906
22614	-1.164650	-1.010526	9.873839	-0.078182	-0.020483	-0.031046	-0.091751	0.570088	-0.730769	-0.557837	-0.015624	-0.066196	0.827159
22615	-1.260280	-1.194876	9.486317	0.050343	-0.028303	0.069299	-0.093054	0.572509	-0.731915	-0.558991	-0.015777	-0.064948	0.826475
22616	-0.866869	-0.795470	9.274763	0.251989	-0.049627	0.192174	-0.092504	0.567910	-0.734492	-0.562146	-0.017969	-0.060017	0.824662
22617	-0.877257	-0.636592	9.310498	0.390834	-0.031825	0.305434	-0.090099	0.556956	-0.739401	-0.567039	-0.022171	-0.053013	0.821684
22618	-0.592802	0.384182	9.365872	0.399389	-0.048063	0.364528	-0.086911	0.545053	-0.744188	-0.572851	-0.026244	-0.045590	0.817970
22619	-0.933719	0.110954	9.862918	0.234092	-0.033674	0.378429	-0.082967	0.537989	-0.747822	-0.578913	-0.028703	-0.041032	0.813850
22620	-0.570441	0.276236	10.147058	0.163635	-0.017372	0.336520	-0.078223	0.528477	-0.753520	-0.584258	-0.030541	-0.037822	0.810111
22621	-0.563492	0.344270	10.340100	0.201630	-0.008289	0.302546	-0.074291	0.523038	-0.755868	-0.589016	-0.032971	-0.034075	0.806729
22622	-0.668027	0.006094	9.998343	0.151122	0.011705	0.278280	-0.071545	0.520175	-0.757048	-0.593362	-0.035082	-0.031440	0.803556
22623	-1.037952	-0.289674	9.549091	0.117892	0.037204	0.267003	-0.066578	0.516067	-0.759403	-0.597524	-0.037221	-0.029600	0.800439
22624	-1.398673	-0.488879	9.192491	0.163166	0.077470	0.280091	-0.061746	0.512903	-0.761500	-0.601797	-0.040530	-0.027554	0.797144
22625	-0.916865	-0.417808	9.293995	-0.010753	0.117715	0.341918	-0.055091	0.508912	-0.763611	-0.607161	-0.042440	-0.028706	0.792925
22626	-1.358629	0.273510	10.511709	0.032105	0.044768	0.445547	-0.048083	0.511256	-0.763152	-0.614085	-0.043752	-0.028207	0.787521
22627	-2.164386	0.391294	10.249011	0.515624	-0.015716	0.571723	-0.041270	0.502410	-0.767195	-0.622555	-0.050179	-0.019252	0.780729
22628	-2.658034	0.784490	10.144306	0.281787	-0.011284	0.640635	-0.034698	0.490595	-0.772909	-0.632177	-0.053712	-0.013914	0.772835
22629	-1.897555	1.042432	9.857386	0.207865	-0.009340	0.664273	-0.028681	0.482722	-0.774503	-0.642134	-0.056494	-0.009765	0.764445
22630	-1.519894	0.690910	9.553545	0.251879	-0.005597	0.651605	-0.020286	0.468613	-0.779203	-0.651710	-0.059728	-0.004951	0.756096
22631	-1.028069	1.179563	9.353763	0.111739	-0.002052	0.630584	-0.012577	0.462317	-0.782353	-0.661027	-0.061358	-0.002372	0.747845
22632	-1.193971	1.095616	9.523857	0.387078	-0.016512	0.592312	-0.006565	0.454986	-0.783432	-0.669310	-0.066217	0.004517	0.740013
22633	-1.910723	1.288652	10.110344	0.483567	-0.038524	0.577102	-0.001271	0.438609	-0.790166	-0.677091	-0.072250	0.013051	0.732228
22634	-1.886946	1.355866	10.053902	0.670083	-0.030123	0.563265	0.003252	0.417557	-0.795097	-0.684225	-0.080694	0.024237	0.724388
22635	-1.735675	1.439251	9.024363	0.656517	-0.009019	0.563178	0.007807	0.389776	-0.801316	-0.691160	-0.089505	0.034835	0.716291
22636	-1.157668	1.597988	10.083305	0.508852	-0.034724	0.577238	0.010773	0.369268	-0.807262	-0.698374	-0.095601	0.043788	0.707967
22637	-0.796965	1.765400	9.584960	0.589614	-0.028957	0.618257	0.014238	0.349997	-0.809869	-0.705808	-0.103109	0.053768	0.698794
22638	-0.115598	1.921382	9.075046	0.567598	-0.006931	0.608908	0.018512	0.325327	-0.814285	-0.713000	-0.110331	0.063200	0.689539
22639	-0.241940	2.130416	9.071998	0.463700	-0.003507	0.567754	0.021074	0.305784	-0.818170	-0.719659	-0.116365	0.070972	0.680818
22640	-0.380889	2.457393	9.094488	0.238029	0.023547	0.527786	0.024651	0.291479	-0.821033	-0.726229	-0.119335	0.075253	0.672820
22641	-0.739142	2.785059	9.446181	0.180956	0.048788	0.443441	0.027153	0.281255	-0.819901	-0.731736	-0.122142	0.078123	0.665989
22642	-0.641381	2.506493	9.534397	0.139486	0.097993	0.401641	0.031219	0.274340	-0.821865	-0.736822	-0.124840	0.079680	0.659666
22643	-0.729000	2.689668	9.684966	-0.072260	0.136991	0.382036	0.037460	0.273466	-0.821658	-0.742168	-0.125156	0.077733	0.653819
22644	-0.656256	2.606137	9.838092	-0.046211	0.161769	0.411667	0.045130	0.272447	-0.820948	-0.747844	-0.125927	0.075911	0.647387
22645	-0.992678	2.902341	10.122339	-0.019696	0.152505	0.376715	0.051759	0.273042	-0.821258	-0.752910	-0.127217	0.074376	0.641412
22646	-0.899318	2.500693	9.395093	0.008840	0.180774	0.315937	0.059291	0.271906	-0.819004	-0.757146	-0.129185	0.072725	0.636202
22647	-0.119433	2.227307	9.194513	-0.275940	0.183224	0.273929	0.065382	0.275075	-0.817637	-0.761521	-0.127094	0.067194	0.631996
22648	-0.587515	2.291721	8.605380	-0.329394	0.186730	0.247798	0.071061	0.284958	-0.816907	-0.765663	-0.124090	0.060970	0.628207
22649	-0.612765	2.553091	9.074464	-0.298366	0.168363	0.212894	0.078809	0.293239	-0.812851	-0.769202	-0.121525	0.055221	0.624908
22650	-0.895518	2.201960	9.268525	-0.029866	0.131941	0.175553	0.084238	0.299637	-0.811606	-0.771564	-0.122512	0.053401	0.621955
22651	-0.842499	2.196566	9.067321	-0.135420	0.113466	0.134444	0.090724	0.301592	-0.810371	-0.773627	-0.121834	0.050332	0.619778
22652	-0.649589	2.182405	9.035318	-0.050416	0.077023	0.131248	0.094360	0.302758	-0.810528	-0.775410	-0.121870	0.048992	0.617646
22653	-0.657115	2.265929	9.545279	0.010865	0.080742	0.144463	0.098918	0.300826	-0.810694	-0.777191	-0.123021	0.048268	0.615232
22654	-0.654531	2.258725	10.250885	0.073793	0.106434	0.177958	0.102035	0.300530	-0.809947	-0.779250	-0.125299	0.048117	0.612172
22655	-0.996291	2.145158	10.303709	0.075738	0.108169	0.162267	0.103885	0.294850	-0.811764	-0.781094	-0.127745	0.047799	0.609334
22656	-1.126273	2.093470	10.037741	-0.131821	0.109775	0.163983	0.108552	0.296957	-0.810772	-0.783481	-0.126861	0.045053	0.606659
22657	-1.112025	2.131351	9.851183	-0.113506	0.092447	0.164103	0.113340	0.300546	-0.809137	-0.785787	-0.126140	0.042654	0.603993
22658	-0.689717	2.025445	9.589608	-0.019056	0.066159	0.177568	0.116459	0.300914	-0.809162	-0.787989	-0.126483	0.041989	0.601092
22659	-0.287188	2.038567	9.675158	-0.087058	0.066085	0.156934	0.120086	0.302098	-0.807519	-0.790105	-0.125815	0.040323	0.598564
22660	-0.147266	2.017287	9.702568	-0.089280	0.049561	0.121884	0.121226	0.309210	-0.806882	-0.791777	-0.124896	0.038936	0.596635
22661	-0.374133	2.069388	9.593169	-0.084659	0.051281	0.086825	0.121991	0.310431	-0.804831	-0.793030	-0.124089	0.037387	0.595237
22662	-0.702819	2.241466	9.453299	-0.149492	0.052969	0.073554	0.124324	0.312950	-0.805491	-0.794262	-0.122291	0.035108	0.594104
22663	-1.023768	2.302564	9.215933	-0.126870	0.048391	0.071817	0.126380	0.318975	-0.805119	-0.795425	-0.120790	0.033068	0.592972
22664	-1.071518	2.206367	9.252542	-0.183932	0.051118	0.094599	0.129992	0.325255	-0.804374	-0.796970	-0.118405	0.030461	0.591516
22665	-1.146342	2.248953	9.790105	0.012710	0.075159	0.139845	0.132443	0.328732	-0.803106	-0.798604	-0.119412	0.029797	0.589139
22666	-1.004241	2.286198	10.046383	0.138426	0.082717	0.182001	0.135434	0.326029	-0.801460	-0.800407	-0.122487	0.030701	0.586007
22667	-0.610884	2.203372	10.219312	0.180694	0.035273	0.178614	0.138588	0.318327	-0.802517	-0.802038	-0.125669	0.032756	0.582983
22668	-1.547123	2.385809	9.944302	-0.002815	-0.036465	0.124226	0.138337	0.316180	-0.802645	-0.803423	-0.125117	0.033778	0.581133
22669	-1.673571	2.605937	9.667776	-0.140961	-0.058640	0.086632	0.137033	0.318869	-0.803790	-0.804702	-0.122137	0.033330	0.580023
22670	-1.253804	2.518525	9.188011	-0.122050	-0.049319	0.112581	0.134939	0.320653	-0.802359	-0.806227	-0.119526	0.033141	0.578458
22671	-0.921076	2.504713	9.176521	-0.048375	-0.014272	0.186745	0.135720	0.322776	-0.804035	-0.808448	-0.118510	0.033289	0.575551
22672	-0.516179	2.535378	9.466363	0.332095	0.002739	0.229264	0.134813	0.319846	-0.802615	-0.810228	-0.123755	0.037769	0.571655
22673	-0.454257	2.694230	9.452367	0.452823	0.026632	0.224296	0.136453	0.302739	-0.805721	-0.811611	-0.131273	0.043132	0.567622
22674	-0.871364	2.718217	9.674437	0.253872	0.027096	0.162356	0.136774	0.289550	-0.808043	-0.812749	-0.135562	0.046158	0.564740
22675	-0.786541	2.627345	9.784367	0.054907	-0.024412	0.117136	0.137976	0.280940	-0.808057	-0.813858	-0.136121	0.047558	0.562890
22676	-0.718674	2.555849	9.942416	-0.042384	-0.069455	0.057652	0.135507	0.281766	-0.808808	-0.814511	-0.134598	0.048525	0.562228
22677	-0.588795	2.595122	9.392115	-0.283855	-0.093498	0.026943	0.133787	0.288778	-0.808020	-0.815436	-0.128928	0.047000	0.562346
22678	-0.068436	2.650194	9.013698	-0.182708	-0.116964	0.058892	0.130750	0.298503	-0.805935	-0.816406	-0.124580	0.047162	0.561904
22679	-0.378049	2.865501	8.841007	0.173889	-0.092769	0.088327	0.126871	0.296506	-0.808476	-0.816836	-0.126324	0.050957	0.560558
22680	-0.413325	3.187744	8.825994	0.206599	-0.035993	0.117921	0.124430	0.289410	-0.808974	-0.817532	-0.129177	0.054319	0.558573
22681	-0.630929	3.332278	9.008412	0.194025	0.000568	0.141778	0.124605	0.281453	-0.812064	-0.818566	-0.132268	0.056971	0.556066
22682	-0.837723	3.228951	9.163452	0.207604	0.022601	0.191644	0.125023	0.273927	-0.812070	-0.820106	-0.135702	0.059576	0.552687
22683	-0.982687	3.308954	9.427252	0.195567	0.041914	0.259835	0.126615	0.265313	-0.812087	-0.822431	-0.139170	0.061873	0.548098
22684	-0.838307	3.367297	9.520629	0.211614	0.046672	0.320821	0.128344	0.256419	-0.813133	-0.825340	-0.142767	0.064475	0.542471
22685	-0.635263	3.247129	9.436829	0.337089	0.048833	0.385148	0.130869	0.242548	-0.813931	-0.828520	-0.148490	0.068539	0.535544
22686	-0.673091	3.080222	9.191707	0.394321	0.063662	0.438029	0.134058	0.225844	-0.815378	-0.832019	-0.155103	0.073161	0.527575
22687	-0.249453	3.208110	9.058237	0.301352	0.070973	0.448634	0.134895	0.209724	-0.814620	-0.835815	-0.160331	0.076664	0.519452
22688	-0.114882	3.297364	9.051143	0.250491	0.087399	0.452043	0.138839	0.198127	-0.814914	-0.839741	-0.164734	0.079409	0.511265
22689	-0.105206	3.290166	9.051132	0.142201	0.110973	0.423772	0.142522	0.185735	-0.814306	-0.843692	-0.167687	0.080524	0.503569
22690	-0.187277	3.308886	8.945017	0.021611	0.149142	0.391721	0.146697	0.180326	-0.813314	-0.847718	-0.168929	0.079695	0.496473
22691	-0.284550	3.486580	8.905796	0.035712	0.160055	0.367769	0.152175	0.176230	-0.813873	-0.851425	-0.170631	0.078712	0.489658
22692	-0.212383	3.517936	8.887707	-0.035163	0.179852	0.271400	0.157240	0.173782	-0.811215	-0.854408	-0.171377	0.076389	0.484542
22693	-0.220606	3.219770	8.933855	-0.340956	0.210473	0.227364	0.162933	0.178970	-0.809844	-0.858019	-0.167320	0.070407	0.480469
22694	-0.305946	2.919232	9.034456	-0.350943	0.199390	0.195962	0.167427	0.190230	-0.807047	-0.861258	-0.162947	0.064428	0.477004
22695	-0.417082	2.979842	9.235892	-0.331444	0.201153	0.173899	0.175841	0.198204	-0.806082	-0.864187	-0.158983	0.058504	0.473797
22696	-0.525502	2.967594	9.234709	-0.304507	0.146172	0.111360	0.180985	0.210924	-0.804317	-0.866294	-0.154988	0.053607	0.471847
22697	0.186093	3.388334	9.448874	-0.274234	0.078540	0.060864	0.184071	0.217887	-0.802924	-0.867755	-0.150948	0.050004	0.470866
22698	0.142033	3.022774	9.505743	-0.234581	0.001584	-0.022784	0.184287	0.227972	-0.801508	-0.868171	-0.146931	0.047862	0.471593
22699	-0.075375	3.097630	9.010306	-0.419721	-0.007924	-0.091085	0.183986	0.238721	-0.801500	-0.868479	-0.139668	0.043963	0.473608
22700	-0.407002	2.880666	9.071377	-0.500295	0.061406	-0.085143	0.182358	0.255272	-0.800194	-0.869002	-0.131645	0.038084	0.475452
22701	-0.302280	2.665158	9.304560	-0.356939	0.127446	-0.051283	0.184890	0.271376	-0.798665	-0.869503	-0.126705	0.032542	0.476289
22702	-0.612608	2.529846	9.311768	-0.139782	0.165084	-0.059476	0.188868	0.281167	-0.795607	-0.869300	-0.125902	0.028358	0.477139
22703	-0.370443	2.304853	9.505295	-0.304197	0.189611	-0.054791	0.193915	0.285956	-0.794616	-0.869609	-0.122459	0.022231	0.477797
22704	-1.327778	1.860084	9.442118	-0.461081	0.178188	-0.110956	0.197354	0.300722	-0.791552	-0.869635	-0.116205	0.014620	0.479601
22705	-1.350564	1.583582	9.500435	-0.593641	0.146887	-0.139254	0.201044	0.316836	-0.787718	-0.869635	-0.107329	0.006216	0.481847
22706	-0.972801	1.249731	10.142554	-0.460273	0.125147	-0.120987	0.203936	0.336862	-0.783104	-0.869346	-0.100559	-0.000489	0.483864
22707	-0.920074	0.817849	10.446626	-0.251575	0.046778	-0.111483	0.204262	0.350185	-0.780144	-0.868747	-0.096589	-0.003804	0.485731
22708	-1.313083	0.828632	10.311094	-0.372622	0.011006	-0.091751	0.203949	0.361225	-0.777822	-0.868460	-0.090232	-0.007625	0.487420
22709	-1.058799	1.094008	10.381996	-0.485174	0.002806	-0.048014	0.202584	0.375100	-0.775234	-0.868815	-0.081745	-0.012352	0.488187
22710	-1.004393	0.789843	10.044600	-0.182815	0.003306	0.008911	0.202019	0.384394	-0.773169	-0.869119	-0.078622	-0.014015	0.488113
22711	-0.971923	1.048785	9.770102	0.037927	0.041157	0.052416	0.202274	0.384668	-0.772399	-0.869550	-0.079605	-0.014145	0.487182
22712	-1.024708	0.998345	9.824107	0.154013	0.047763	0.089909	0.204359	0.382768	-0.772031	-0.870088	-0.082794	-0.013167	0.485715
22713	-0.942179	0.880824	9.880836	0.162825	0.048702	0.093652	0.207511	0.375737	-0.773216	-0.870700	-0.086016	-0.012149	0.484081
22714	-0.903113	0.769734	9.733226	0.063499	0.025652	0.050740	0.208835	0.370075	-0.773744	-0.871021	-0.087403	-0.011732	0.483266
22715	-1.124186	0.622680	9.772305	-0.160012	0.006968	0.001645	0.208332	0.365781	-0.773999	-0.871303	-0.084542	-0.013279	0.483225
22716	-1.212653	0.471099	9.817360	-0.240279	0.015954	-0.017230	0.210106	0.374385	-0.771181	-0.871488	-0.080524	-0.015750	0.483504
22717	-1.104498	0.538623	9.802514	-0.181028	0.033458	0.005193	0.212265	0.384192	-0.768494	-0.871807	-0.077521	-0.017977	0.483342
22718	-1.177346	0.641154	9.577646	-0.060578	0.055574	0.022376	0.213809	0.387807	-0.767862	-0.872055	-0.077030	-0.019338	0.482921
22719	-1.294557	0.971590	9.895623	-0.026015	0.032832	0.063169	0.216138	0.390334	-0.767751	-0.872685	-0.076744	-0.019981	0.481802
22720	-0.972523	1.210425	10.607660	0.122610	0.003847	0.102721	0.217978	0.386008	-0.768539	-0.873444	-0.078982	-0.018551	0.480118
22721	-1.318240	0.911372	10.590639	0.198164	-0.036365	0.092092	0.219565	0.379272	-0.768812	-0.874014	-0.081952	-0.015785	0.478679
22722	-1.540400	0.958711	9.789936	0.039007	-0.027506	0.039589	0.220357	0.377105	-0.769719	-0.874308	-0.082403	-0.014709	0.478099
22723	-1.191033	1.476751	9.121181	-0.223680	-0.004034	-0.005157	0.219811	0.383029	-0.768940	-0.874611	-0.078300	-0.016721	0.478169
22724	-0.666527	1.692060	9.167500	-0.104434	-0.034954	-0.025723	0.219511	0.390844	-0.766749	-0.874503	-0.076151	-0.016991	0.478702
22725	-1.213258	1.600364	9.403541	0.042525	-0.069567	-0.003718	0.218091	0.390575	-0.768409	-0.874415	-0.076114	-0.015294	0.478927
22726	-1.563287	1.716146	9.697132	-0.024044	-0.051425	-0.001337	0.217440	0.391916	-0.769303	-0.874417	-0.075222	-0.014469	0.479090
22727	-1.368365	1.786193	9.666329	-0.050544	-0.033094	0.017885	0.216393	0.394076	-0.769422	-0.874658	-0.073975	-0.014283	0.478850
22728	-0.936264	1.659558	9.668586	0.026572	-0.029286	0.021062	0.215862	0.395702	-0.768518	-0.874787	-0.074187	-0.013326	0.478608
22729	-1.085409	1.581285	9.378063	0.058020	-0.043876	0.021245	0.214456	0.392472	-0.770822	-0.874898	-0.074774	-0.011899	0.478352
22730	-0.955446	1.630009	9.480771	0.030189	-0.064034	0.008216	0.214849	0.391661	-0.770825	-0.874905	-0.074712	-0.010319	0.478385
22731	-0.805695	1.562472	9.342005	-0.020481	-0.080528	0.000613	0.212515	0.390877	-0.771321	-0.874939	-0.073598	-0.009021	0.478523
22732	-0.761083	1.313080	9.550149	-0.051611	-0.091579	-0.014283	0.209652	0.392248	-0.771684	-0.874846	-0.071836	-0.007774	0.478981
22733	-0.741870	1.332726	9.656216	-0.182658	-0.077166	-0.038966	0.206516	0.396848	-0.771914	-0.874722	-0.067915	-0.008136	0.479773
22734	-0.914590	1.154379	9.661704	-0.153578	-0.038820	-0.055488	0.205972	0.403701	-0.772163	-0.874351	-0.064868	-0.008846	0.480858
22735	-0.844701	1.159415	9.686430	-0.236761	0.010445	-0.057829	0.203333	0.409805	-0.769054	-0.874072	-0.060848	-0.011288	0.481839
22736	-0.734825	0.863704	9.678508	-0.233190	0.036070	-0.050449	0.202903	0.418690	-0.767504	-0.873798	-0.057128	-0.014068	0.482716
22737	-0.483432	0.717391	9.659599	-0.208750	0.028868	-0.031839	0.205197	0.425687	-0.763663	-0.873698	-0.053766	-0.016521	0.483206
22738	-0.331656	0.731682	9.529201	-0.217586	0.036211	-0.028196	0.205295	0.432816	-0.762504	-0.873585	-0.050326	-0.019127	0.483685
22739	-0.315458	0.876187	9.567383	-0.138744	0.047229	-0.042587	0.208771	0.438575	-0.760215	-0.873278	-0.048344	-0.021203	0.484353
22740	-0.132577	0.954281	9.786210	0.055668	0.045617	-0.045291	0.208509	0.438181	-0.759570	-0.872693	-0.049761	-0.021343	0.485257
22741	-0.464978	0.903514	9.907210	-0.026584	0.045471	-0.044796	0.210068	0.438834	-0.759711	-0.872255	-0.049714	-0.022268	0.486008
22742	-1.048140	0.853776	9.771456	-0.226424	0.090677	-0.122497	0.210310	0.441932	-0.758554	-0.871163	-0.046612	-0.026011	0.488084
22743	-1.067645	0.894143	9.627823	-0.312873	0.138026	-0.158079	0.211810	0.452432	-0.754448	-0.869806	-0.042446	-0.031452	0.490558
22744	-0.989631	0.706401	9.553909	-0.277724	0.225773	-0.174636	0.217201	0.463441	-0.748830	-0.868083	-0.039742	-0.038090	0.493358
22745	-1.123191	0.402997	9.548409	-0.244361	0.236763	-0.170783	0.220775	0.473663	-0.743455	-0.866379	-0.037739	-0.044583	0.495960
22746	-1.657583	0.243347	9.603590	-0.261597	0.174474	-0.185554	0.225137	0.482261	-0.738344	-0.864489	-0.034793	-0.050180	0.498929
22747	-1.787377	0.171616	9.807797	-0.293194	0.108672	-0.157929	0.226903	0.489680	-0.733084	-0.862979	-0.030711	-0.054961	0.501302
22748	-1.572623	0.144559	10.212669	-0.221395	0.039359	-0.131612	0.226592	0.499116	-0.729992	-0.861694	-0.027160	-0.057782	0.503396
22749	-1.425344	0.099442	10.299821	-0.029186	0.036042	-0.086328	0.226306	0.504237	-0.728573	-0.860790	-0.026998	-0.058617	0.504852
22750	-1.051007	-0.041318	10.426155	0.226188	0.043773	-0.047188	0.225679	0.498998	-0.729342	-0.860083	-0.031298	-0.056953	0.505999
22751	-1.331439	-0.388881	10.255445	0.198236	0.025446	-0.040833	0.227150	0.490770	-0.731286	-0.859501	-0.034978	-0.055276	0.506931
22752	-1.528413	-0.559591	9.694347	0.026715	0.025223	-0.059229	0.226650	0.486468	-0.732183	-0.858821	-0.035645	-0.055322	0.508031
22753	-1.460717	-0.613351	9.410992	-0.040919	0.023395	-0.042025	0.226127	0.486481	-0.731537	-0.858387	-0.035164	-0.056061	0.508717
22754	-1.282216	-0.637000	9.426727	0.085480	0.021876	0.015845	0.227551	0.485544	-0.729620	-0.858421	-0.036890	-0.055397	0.508610
22755	-1.118167	-0.655217	9.632027	0.193601	0.018484	0.069930	0.228757	0.479193	-0.732075	-0.858951	-0.040466	-0.053594	0.507636
22756	-1.210241	-0.554235	9.668588	0.163698	-0.010777	0.082735	0.228929	0.472175	-0.735293	-0.859619	-0.043276	-0.051520	0.506486
22757	-1.326946	-0.342660	9.699269	0.132205	-0.047408	0.073389	0.229096	0.464100	-0.736712	-0.860280	-0.045096	-0.049212	0.505433
22758	-1.313970	-0.024787	9.785458	0.076339	-0.053027	0.043566	0.228727	0.460597	-0.738253	-0.860667	-0.045934	-0.047330	0.504879
22759	-1.264913	-0.202669	9.797823	0.022718	-0.034949	-0.013943	0.227698	0.458455	-0.738760	-0.860525	-0.045891	-0.046429	0.505207
22760	-1.309526	0.057201	9.839456	-0.159144	0.001304	-0.053696	0.226772	0.462763	-0.738751	-0.860089	-0.043133	-0.047951	0.506051
22761	-1.323547	-0.044545	9.641074	-0.221771	-0.009824	-0.094597	0.224655	0.468460	-0.735518	-0.859309	-0.039051	-0.050032	0.507503
22762	-1.308915	-0.083272	9.563859	-0.151629	-0.000636	-0.108096	0.224748	0.475596	-0.733587	-0.858295	-0.036348	-0.051486	0.509271
22763	-1.159995	0.027434	9.489992	-0.013560	-0.013206	-0.089841	0.223962	0.476817	-0.733323	-0.857390	-0.035808	-0.051388	0.510842
22764	-0.335600	0.046869	9.769190	0.147187	-0.021023	-0.037305	0.222149	0.475624	-0.733695	-0.856885	-0.038095	-0.049392	0.511720
22765	-0.500057	-0.350481	9.745281	0.286789	-0.046314	0.031749	0.220497	0.468102	-0.735614	-0.857014	-0.042438	-0.045520	0.511521
22766	-0.985419	-0.194189	9.301291	0.154886	-0.058295	0.063379	0.219637	0.458147	-0.738182	-0.857543	-0.044570	-0.042724	0.510694
22767	-1.430632	0.156145	9.297249	-0.013653	-0.038379	0.083687	0.220040	0.454784	-0.738315	-0.858432	-0.043882	-0.042023	0.509317
22768	-1.421844	0.352298	9.669725	0.040093	0.025755	0.131837	0.220956	0.454094	-0.739094	-0.859676	-0.044961	-0.041782	0.507140
22769	-0.641364	0.498003	10.317527	0.249982	0.066366	0.171614	0.224891	0.445715	-0.739901	-0.861111	-0.049947	-0.040114	0.504365
22770	-0.948851	0.297460	10.945519	0.279797	0.051752	0.199465	0.229096	0.435181	-0.740967	-0.862742	-0.055464	-0.037824	0.501167
22771	-1.584904	0.210986	10.650337	0.179977	0.073471	0.185988	0.232265	0.425450	-0.743568	-0.864331	-0.059308	-0.036966	0.498044
22772	-1.832449	0.532874	9.951659	0.069616	0.084231	0.143866	0.238267	0.418538	-0.742976	-0.865586	-0.061474	-0.037401	0.495564
22773	-1.703000	0.666236	9.479482	0.050470	0.048545	0.113372	0.241136	0.414222	-0.741587	-0.866597	-0.062806	-0.037520	0.493617
22774	-1.861834	0.610647	9.496422	0.014223	-0.014689	0.070830	0.244525	0.412034	-0.741743	-0.867263	-0.062979	-0.036879	0.492471
22775	-1.972220	0.517697	9.815726	-0.034538	-0.064145	0.066964	0.243476	0.413929	-0.741477	-0.867997	-0.061719	-0.035980	0.491404
22776	-2.039022	0.383920	10.130064	-0.113179	-0.040500	0.068376	0.242694	0.415009	-0.741727	-0.868809	-0.059424	-0.036148	0.490237
22777	-1.610510	0.499715	9.974868	-0.133169	-0.009438	0.042398	0.243985	0.415945	-0.740709	-0.869368	-0.056985	-0.037232	0.489454
22778	-1.192871	0.862188	9.501391	-0.170984	0.014337	0.023716	0.245128	0.420251	-0.738659	-0.869760	-0.054189	-0.038971	0.488941
22779	-1.030051	1.074968	9.018638	-0.188505	0.007003	-0.002201	0.244962	0.427523	-0.736855	-0.869913	-0.050941	-0.040915	0.488858
22780	-1.127015	1.190374	9.055356	-0.167540	-0.036848	0.001655	0.247524	0.433970	-0.734044	-0.870102	-0.047686	-0.041753	0.488780
22781	-1.396398	1.075451	9.372868	-0.114705	-0.083493	-0.009089	0.244900	0.439379	-0.733250	-0.870172	-0.044881	-0.041393	0.488952
22782	-1.482929	1.038064	9.745979	-0.096891	-0.130150	-0.019084	0.241907	0.441018	-0.733868	-0.870148	-0.041926	-0.039935	0.489377
22783	-1.448426	0.889892	10.013056	-0.168193	-0.128492	-0.048975	0.236697	0.444030	-0.733954	-0.869887	-0.037767	-0.039351	0.490226
22784	-1.201665	0.707836	10.096815	-0.260640	-0.071966	-0.074431	0.233548	0.449988	-0.732640	-0.869372	-0.032488	-0.040553	0.491418
22785	-0.756932	0.448027	9.840491	-0.204723	-0.011473	-0.061288	0.230895	0.460257	-0.729530	-0.868891	-0.028845	-0.042352	0.492345
22786	-0.442252	0.158766	9.488931	-0.149787	0.034407	-0.038901	0.231132	0.465365	-0.728758	-0.868526	-0.026568	-0.044290	0.492945
22787	-0.268068	0.018842	9.272569	-0.181879	0.051012	0.019992	0.232401	0.468745	-0.725167	-0.868759	-0.023980	-0.046863	0.492430
22788	-0.326017	0.048383	9.502870	-0.099247	0.040265	0.081332	0.234715	0.472637	-0.722870	-0.869519	-0.022750	-0.048343	0.491001
22789	-0.282563	0.057527	10.041066	0.014435	0.009373	0.117020	0.236799	0.471672	-0.723015	-0.870643	-0.023229	-0.048169	0.488999
22790	-0.744703	-0.095384	9.914595	0.063496	-0.023540	0.115465	0.237860	0.465886	-0.722898	-0.871697	-0.024239	-0.046925	0.487191
22791	-0.889968	0.023497	9.588469	0.000500	0.009226	0.087401	0.238008	0.461049	-0.722901	-0.872532	-0.024434	-0.046882	0.485687
22792	-0.832370	0.065949	9.306368	-0.099098	0.038303	0.051785	0.239948	0.463180	-0.722530	-0.872959	-0.023152	-0.048328	0.484841
22793	-0.812129	-0.136099	9.303723	-0.119803	0.089395	0.025771	0.242384	0.465884	-0.717921	-0.873170	-0.021960	-0.050872	0.484257
22794	-1.216784	-0.198893	9.467086	-0.213094	0.153092	-0.015422	0.246261	0.469621	-0.716021	-0.872833	-0.019737	-0.055455	0.484456
22795	-1.218090	0.111874	10.297129	-0.351959	0.187557	-0.038353	0.250475	0.480922	-0.709365	-0.872361	-0.015386	-0.061990	0.484672
22796	-2.129127	-0.443963	10.088810	-0.264239	0.207609	-0.047175	0.254690	0.490888	-0.701939	-0.871614	-0.012760	-0.068029	0.485282
22797	-1.747375	-0.136708	9.669431	-0.268659	0.240524	-0.075853	0.260494	0.496512	-0.697097	-0.870593	-0.010362	-0.074721	0.486187
22798	-1.244597	-0.419020	9.833383	-0.137645	0.196789	-0.101855	0.265897	0.504029	-0.691481	-0.869272	-0.009753	-0.079349	0.487826
22799	-1.960751	-0.887230	9.810533	-0.011646	0.073305	-0.152712	0.267689	0.506865	-0.687895	-0.867661	-0.010077	-0.080651	0.490468
22800	-2.178107	-0.811389	9.603144	-0.152536	-0.037460	-0.156956	0.267150	0.510642	-0.686860	-0.866179	-0.006830	-0.081372	0.493016
22801	-1.923685	-0.580096	9.555955	-0.194538	-0.066731	-0.166353	0.264250	0.518219	-0.684520	-0.864658	-0.002604	-0.082075	0.495604
22802	-1.225052	-0.476967	9.760744	-0.043037	0.037684	-0.176802	0.259940	0.522839	-0.683969	-0.862807	-0.001965	-0.083005	0.498668
22803	-0.846107	-0.587673	9.527500	0.099477	0.121098	-0.168803	0.258505	0.523931	-0.683829	-0.860908	-0.004674	-0.083997	0.501757
22804	-0.982790	-0.736815	9.610543	0.176406	0.160490	-0.153707	0.260986	0.518548	-0.682051	-0.859017	-0.009087	-0.084846	0.504785
22805	-1.309819	-0.900333	9.821224	0.195187	0.167911	-0.092720	0.263094	0.514470	-0.684641	-0.857746	-0.014017	-0.085644	0.506695
22806	-1.729109	-0.934927	9.797624	0.252102	0.126098	-0.003784	0.266503	0.506910	-0.684671	-0.857352	-0.019636	-0.085094	0.507268
22807	-1.811253	-0.891394	9.912682	0.295163	0.117174	0.070273	0.270692	0.500539	-0.685865	-0.857727	-0.026029	-0.083961	0.506535
22808	-2.062654	-0.753087	9.701050	0.278865	0.128193	0.105229	0.275804	0.491333	-0.687452	-0.858369	-0.032308	-0.083120	0.505222
22809	-2.005516	-0.604024	9.641266	0.327761	0.102686	0.111050	0.279630	0.478646	-0.689288	-0.859078	-0.039176	-0.081404	0.503810
22810	-1.914912	-0.397318	9.534597	0.251035	0.053176	0.071971	0.283067	0.465830	-0.691121	-0.859481	-0.044159	-0.079573	0.503001
22811	-1.782645	-0.332275	9.483938	0.189982	0.007384	0.051431	0.284538	0.458933	-0.694221	-0.859801	-0.047589	-0.077660	0.502441
22812	-1.561104	-0.275976	9.638012	0.188525	0.001860	0.027441	0.284308	0.452876	-0.695764	-0.859856	-0.050911	-0.075613	0.502333
22813	-1.505637	-0.275429	9.765753	0.190576	-0.007339	0.003471	0.284202	0.448031	-0.696922	-0.859690	-0.054096	-0.073474	0.502601
22814	-1.606653	-0.321097	9.836178	0.204597	0.010934	0.003511	0.284888	0.441286	-0.699116	-0.859450	-0.057747	-0.071443	0.502898
22815	-1.447595	-0.308451	9.924250	0.176279	0.004617	0.040298	0.284016	0.433889	-0.701041	-0.859629	-0.060814	-0.069602	0.502489
22816	-1.223899	-0.191469	10.235213	0.199948	-0.007212	0.045973	0.284175	0.428630	-0.702973	-0.859820	-0.064261	-0.067254	0.502053
22817	-1.358605	-0.254440	10.189869	0.176122	-0.023651	0.068026	0.285888	0.422567	-0.702989	-0.860295	-0.067019	-0.064869	0.501192
22818	-1.462296	-0.250068	10.121755	0.102310	0.007386	0.088827	0.286964	0.416483	-0.705828	-0.861014	-0.068985	-0.063694	0.499840
22819	-1.719247	0.044803	9.969873	0.028271	0.043896	0.110522	0.288011	0.413391	-0.704938	-0.862014	-0.069888	-0.063894	0.497961
22820	-2.221514	0.218822	9.794806	-0.000014	0.065748	0.113088	0.288544	0.411493	-0.706100	-0.863030	-0.070704	-0.064712	0.495976
22821	-2.232883	0.574056	9.564454	0.054018	0.098707	0.104067	0.293352	0.409310	-0.704083	-0.863844	-0.072607	-0.065640	0.494159
22822	-2.046169	0.848409	9.486034	0.034694	0.096871	0.094738	0.296608	0.405929	-0.702825	-0.864580	-0.074305	-0.066677	0.492478
22823	-1.876656	0.690337	9.593412	-0.018686	0.089553	0.109258	0.299456	0.406320	-0.700791	-0.865550	-0.074892	-0.068157	0.490479
22824	-1.958394	0.647196	9.688056	0.041947	0.076761	0.092048	0.303234	0.403862	-0.700565	-0.866260	-0.076515	-0.068780	0.488884
22825	-1.987419	0.676730	9.899424	0.039730	0.021831	0.063507	0.304923	0.400911	-0.698265	-0.866778	-0.077397	-0.068583	0.487854
22826	-2.560998	0.631141	9.564593	-0.038869	-0.042359	0.036428	0.305578	0.401427	-0.699685	-0.867233	-0.076378	-0.068016	0.487286
22827	-3.073048	0.836555	9.430680	-0.195397	-0.108471	0.006177	0.304531	0.402254	-0.698776	-0.867712	-0.071885	-0.067988	0.487119
22828	-3.203383	0.875163	9.540418	-0.197043	-0.123143	-0.002123	0.301122	0.409548	-0.698488	-0.868118	-0.067281	-0.067618	0.487107
22829	-2.793832	0.934140	9.665081	-0.109770	-0.100986	0.027828	0.299040	0.411975	-0.699885	-0.868645	-0.064451	-0.066910	0.486647
22830	-2.041862	0.956639	9.475591	-0.017268	-0.090637	0.055998	0.295647	0.416038	-0.700242	-0.869313	-0.063363	-0.065275	0.485818
22831	-1.400343	0.887575	9.307789	-0.045261	-0.091467	0.059579	0.293574	0.414982	-0.700740	-0.870044	-0.061816	-0.064047	0.484871
22832	-1.260130	0.801019	9.240676	-0.105529	-0.117113	0.053787	0.290715	0.416745	-0.702259	-0.870823	-0.058932	-0.062809	0.483993
22833	-1.479666	0.841910	9.366415	-0.113636	-0.137204	0.079606	0.289670	0.417166	-0.701608	-0.871874	-0.055789	-0.061393	0.482653
22834	-1.757197	0.919312	9.650544	-0.115287	-0.135457	0.072194	0.285503	0.421360	-0.703244	-0.872839	-0.052580	-0.059907	0.481456
22835	-2.051408	0.955807	9.941145	-0.036356	-0.144596	0.063362	0.281863	0.421401	-0.703215	-0.873637	-0.050740	-0.057634	0.480481
22836	-1.795599	0.893575	9.885053	-0.024728	-0.135460	0.041271	0.278749	0.421692	-0.704475	-0.874191	-0.049074	-0.055306	0.479920
22837	-1.331115	0.537779	9.687574	-0.061998	-0.084310	0.015200	0.276024	0.421712	-0.705482	-0.874472	-0.047332	-0.054373	0.479690
22838	-1.026038	0.259715	9.801736	-0.084646	-0.044071	0.022430	0.274984	0.422791	-0.706244	-0.874793	-0.045474	-0.054236	0.479300
22839	-1.010754	0.076066	9.554474	-0.059370	-0.027549	0.032697	0.274967	0.424958	-0.704444	-0.875175	-0.044313	-0.054230	0.478712
22840	-1.060056	0.306974	9.571654	-0.153372	-0.020292	0.053423	0.274176	0.429254	-0.705464	-0.875814	-0.041513	-0.055139	0.477689
22841	-1.411772	0.242505	9.214626	-0.158882	-0.011157	0.064449	0.273368	0.433318	-0.702885	-0.876556	-0.038797	-0.056334	0.476415
22842	-1.574163	0.419493	9.006768	-0.188683	0.010692	0.045794	0.274900	0.437356	-0.700324	-0.877094	-0.035665	-0.058127	0.475452
22843	-1.499829	0.517009	9.340069	-0.169311	0.023482	0.040329	0.275129	0.443147	-0.698524	-0.877555	-0.033097	-0.060050	0.474548
22844	-1.536687	0.169257	9.675688	-0.139067	0.010645	0.024825	0.276417	0.445290	-0.697633	-0.877841	-0.030810	-0.061384	0.474002
22845	-2.219555	-0.210658	9.423959	-0.227531	-0.025373	-0.050327	0.276128	0.450416	-0.695700	-0.877515	-0.026663	-0.063084	0.474634
22846	-2.118540	-0.162386	9.411177	-0.373502	-0.072169	-0.067604	0.272689	0.462303	-0.692839	-0.877121	-0.019359	-0.065241	0.475424
22847	-1.671755	-0.318905	9.811598	-0.268638	-0.073729	-0.019983	0.271476	0.470535	-0.690255	-0.877108	-0.014085	-0.066496	0.475460
22848	-1.646050	-0.645059	10.095298	-0.094246	-0.088156	-0.008912	0.268844	0.476761	-0.688432	-0.877149	-0.011603	-0.065692	0.475562
22849	-1.349245	-0.722653	9.744139	-0.066341	-0.075253	-0.005080	0.266245	0.478921	-0.690210	-0.877204	-0.009866	-0.065002	0.475595
22850	-1.225184	-0.447999	9.789952	-0.209783	0.001294	-0.039158	0.264917	0.482991	-0.687626	-0.876850	-0.006169	-0.066871	0.476050
22851	-1.119999	-0.260026	9.824774	-0.092461	0.083636	-0.060846	0.265134	0.489205	-0.683769	-0.876160	-0.005409	-0.069210	0.476994
22852	-0.883303	-0.350500	9.962530	0.110772	0.083873	-0.063497	0.266444	0.487571	-0.684551	-0.875407	-0.008084	-0.069474	0.478300
22853	-1.017252	-0.566909	10.071058	0.137418	0.036300	-0.081742	0.267372	0.484326	-0.685717	-0.874541	-0.010854	-0.068764	0.479929
22854	-1.252714	-0.736162	9.958475	0.163854	0.001543	-0.092629	0.265695	0.481519	-0.686219	-0.873594	-0.013628	-0.067081	0.481818
22855	-1.364129	-0.641501	9.565117	0.117499	-0.007694	-0.116849	0.264421	0.478283	-0.688910	-0.872432	-0.015558	-0.065803	0.484035
22856	-1.417847	-0.492071	9.677124	-0.025491	-0.009623	-0.089894	0.263773	0.478285	-0.689419	-0.871568	-0.014921	-0.065754	0.485615
22857	-1.581609	-0.520844	9.800007	0.075616	0.017985	-0.045132	0.262343	0.479369	-0.690050	-0.871073	-0.016458	-0.065314	0.486514
22858	-1.413593	-0.371738	9.688452	0.130349	0.059273	-0.019077	0.263020	0.474242	-0.691600	-0.870747	-0.019300	-0.064928	0.487044
22859	-1.336489	-0.372239	9.497142	0.090819	0.080289	-0.013767	0.264574	0.474102	-0.690456	-0.870460	-0.021745	-0.065416	0.487389
22860	-1.206310	-0.366614	9.659254	0.085540	0.073008	-0.002705	0.266408	0.471121	-0.690986	-0.870281	-0.023962	-0.065697	0.487565
22861	-1.041170	-0.605344	10.101500	0.132863	0.020124	0.030853	0.267334	0.468280	-0.692023	-0.870477	-0.026581	-0.064691	0.487214
22862	-1.445196	-0.813496	9.967595	0.194999	0.000047	0.036733	0.268791	0.461543	-0.692552	-0.870708	-0.030043	-0.062615	0.486871
22863	-1.746422	-0.341463	9.589759	0.034191	0.051075	0.048730	0.269201	0.458433	-0.694227	-0.871083	-0.031246	-0.063114	0.486060
22864	-1.873053	-0.061897	9.810924	-0.003087	0.102277	0.085356	0.271537	0.458014	-0.693218	-0.871765	-0.032314	-0.064716	0.484554
22865	-2.032397	-0.003929	9.971068	0.177972	0.080550	0.102908	0.273638	0.452084	-0.692852	-0.872519	-0.036405	-0.064324	0.482958
22866	-1.882546	-0.090532	9.884842	0.182676	0.020206	0.080887	0.277582	0.444487	-0.696100	-0.873120	-0.039911	-0.062697	0.481806
22867	-1.737726	-0.131335	9.828014	0.026055	-0.009187	0.080147	0.278628	0.442330	-0.695724	-0.873863	-0.040454	-0.062232	0.480472
22868	-1.610315	-0.053845	9.902299	-0.013355	-0.007383	0.081791	0.278898	0.440574	-0.696369	-0.874655	-0.040272	-0.062009	0.479075
22869	-1.427606	0.041985	9.679722	0.056188	-0.018131	0.120926	0.278651	0.439485	-0.698168	-0.875769	-0.041300	-0.061064	0.477069
22870	-1.305213	0.152441	9.547997	0.044758	-0.024521	0.117188	0.278026	0.434910	-0.699707	-0.876861	-0.042014	-0.059955	0.475137
22871	-1.247493	0.186699	9.683432	-0.015735	-0.031862	0.131658	0.280242	0.434606	-0.700753	-0.878143	-0.041656	-0.059426	0.472861
22872	-1.325228	0.311578	9.665256	0.028029	-0.012658	0.120766	0.281811	0.433104	-0.701409	-0.879259	-0.042193	-0.058682	0.470829
22873	-1.320749	0.378507	9.536620	0.096267	-0.008930	0.115567	0.282088	0.428934	-0.701799	-0.880256	-0.044006	-0.057498	0.468942
22874	-1.335513	0.440930	9.508554	0.087735	-0.034590	0.091565	0.282108	0.424762	-0.702572	-0.881057	-0.045354	-0.055829	0.467509
22875	-1.316450	0.494438	9.667901	0.045850	-0.054769	0.083997	0.280063	0.418850	-0.705130	-0.881844	-0.045822	-0.054322	0.466155
22876	-1.198242	0.480620	9.779223	0.020656	-0.040202	0.069085	0.279808	0.419109	-0.706413	-0.882493	-0.045909	-0.053201	0.465047
22877	-1.181191	0.447301	9.874927	0.035830	-0.028375	0.043304	0.279556	0.416963	-0.706412	-0.882877	-0.046401	-0.052271	0.464373
22878	-1.176241	0.423541	9.958650	0.013125	0.021841	0.035728	0.279561	0.415886	-0.706670	-0.883154	-0.046897	-0.052345	0.463788
22879	-1.147318	0.418270	9.807628	0.020966	0.054752	0.030183	0.280086	0.414004	-0.706160	-0.883343	-0.047878	-0.053015	0.463252
22880	-1.190770	0.422271	9.596054	0.049818	0.069397	0.022924	0.282944	0.415043	-0.706568	-0.883410	-0.049449	-0.053601	0.462891
22881	-1.205515	0.479834	9.553518	0.035867	0.059307	0.013637	0.284901	0.412074	-0.705814	-0.883424	-0.050715	-0.054215	0.462657
22882	-1.296974	0.456149	9.715551	0.051850	0.029107	0.000840	0.285945	0.410321	-0.705309	-0.883325	-0.051925	-0.054092	0.462725
22883	-1.412663	0.458912	9.887331	0.060814	0.029045	-0.015734	0.287911	0.407600	-0.706611	-0.883072	-0.053318	-0.053962	0.463066
22884	-1.330978	0.519403	9.941748	0.011081	0.043575	-0.034466	0.286612	0.407213	-0.706473	-0.882670	-0.053904	-0.054509	0.463699
22885	-1.176776	0.523508	9.645610	-0.048992	0.050755	-0.078148	0.287118	0.409502	-0.705319	-0.881929	-0.053485	-0.055831	0.464998
22886	-1.025004	0.537725	9.493608	-0.081856	0.065255	-0.125398	0.288143	0.412453	-0.704554	-0.880749	-0.052532	-0.057721	0.467109
22887	-0.935813	0.537872	9.484840	-0.123509	0.077922	-0.163463	0.288240	0.418117	-0.702110	-0.879245	-0.050942	-0.060274	0.469787
22888	-1.026827	0.417791	9.597521	-0.147339	0.098736	-0.225449	0.290287	0.424425	-0.700324	-0.877114	-0.049031	-0.063466	0.473539
22889	-1.233486	0.282927	9.675310	-0.112798	0.141592	-0.264104	0.290498	0.433051	-0.696979	-0.874521	-0.048088	-0.067107	0.477908
22890	-1.450260	0.243979	9.667941	-0.055934	0.152592	-0.262917	0.292023	0.437903	-0.693647	-0.871801	-0.048239	-0.070404	0.482369
22891	-1.570468	0.165954	9.432898	0.010227	0.128074	-0.228395	0.293039	0.442205	-0.692111	-0.869392	-0.049358	-0.072583	0.486265
22892	-1.642681	0.138974	9.323833	0.016912	0.081557	-0.193219	0.293544	0.444229	-0.690571	-0.867327	-0.050188	-0.073868	0.489662
22893	-1.970152	0.069315	9.545426	-0.032145	0.035788	-0.174951	0.292756	0.446919	-0.691078	-0.865583	-0.049751	-0.074813	0.492640
22894	-2.372490	0.033581	9.882010	-0.099550	0.046621	-0.166098	0.291433	0.452045	-0.690294	-0.863931	-0.048260	-0.076607	0.495405
22895	-2.249009	-0.073906	10.035274	-0.060014	0.075901	-0.171472	0.289849	0.455844	-0.688223	-0.862160	-0.047753	-0.078544	0.498227
22896	-1.985974	-0.141476	9.820755	-0.059807	0.075898	-0.193605	0.290604	0.460152	-0.686427	-0.860133	-0.047193	-0.080475	0.501465
22897	-1.881618	-0.295763	9.665948	-0.087572	0.072185	-0.214030	0.290710	0.464198	-0.684626	-0.857936	-0.046094	-0.082673	0.504962
22898	-1.736597	-0.372079	9.776644	-0.145336	0.047490	-0.201356	0.290924	0.472017	-0.681411	-0.855926	-0.043764	-0.084983	0.508186
22899	-1.827934	-0.430126	9.738973	-0.136850	0.021977	-0.169895	0.289198	0.478375	-0.678823	-0.854267	-0.041359	-0.086775	0.510870
22900	-1.910113	-0.387250	9.661999	-0.098490	-0.020904	-0.154873	0.285792	0.484731	-0.678279	-0.852770	-0.039211	-0.087394	0.513428
22901	-2.045063	-0.397171	9.653399	-0.105707	-0.019051	-0.134613	0.283567	0.489051	-0.678516	-0.851492	-0.036974	-0.088145	0.515583
22902	-2.112328	-0.440111	9.798586	-0.119784	-0.020878	-0.119917	0.282114	0.492979	-0.676832	-0.850356	-0.034522	-0.088956	0.517484
22903	-2.025098	-0.536290	9.762048	-0.089993	-0.006209	-0.119781	0.279625	0.498111	-0.676810	-0.849178	-0.032709	-0.089763	0.519394
22904	-1.913748	-0.632167	9.800146	0.044790	0.010421	-0.111732	0.278966	0.499870	-0.676290	-0.847947	-0.033392	-0.089391	0.521421
22905	-1.788860	-0.541084	9.629769	-0.006067	0.003086	-0.111976	0.276361	0.502441	-0.677296	-0.846767	-0.033103	-0.089483	0.523338
22906	-1.745461	-0.546071	9.553295	-0.109444	0.003003	-0.105113	0.275952	0.505684	-0.675749	-0.845712	-0.031107	-0.090592	0.524973
22907	-1.858257	-0.649503	9.622801	-0.091948	0.008501	-0.097650	0.274246	0.507733	-0.674192	-0.844716	-0.029434	-0.091664	0.526484
22908	-1.990599	-0.695021	9.755342	-0.076318	0.003968	-0.078188	0.273324	0.511768	-0.674697	-0.843912	-0.028056	-0.092424	0.527715
22909	-1.946802	-0.776353	9.865024	-0.041164	-0.000578	-0.082613	0.272790	0.515000	-0.674434	-0.843053	-0.027165	-0.092808	0.529066
22910	-1.889006	-0.766859	9.793688	-0.025257	-0.004246	-0.100059	0.270311	0.516647	-0.673642	-0.841999	-0.026521	-0.092901	0.530758
22911	-1.752238	-0.637079	9.676770	-0.022712	-0.011527	-0.100957	0.268866	0.519626	-0.672858	-0.840949	-0.025782	-0.092913	0.532454
22912	-1.704414	-0.563075	9.481431	-0.036040	-0.011496	-0.091796	0.267564	0.520311	-0.672976	-0.839996	-0.024894	-0.092994	0.533984
22913	-1.693143	-0.402240	9.373379	-0.037194	0.006827	-0.078915	0.265348	0.522480	-0.673472	-0.839149	-0.024152	-0.093449	0.535269
22914	-1.650486	-0.245661	9.409576	0.012397	0.032529	-0.058407	0.264817	0.523975	-0.672310	-0.838437	-0.024610	-0.093734	0.536314
22915	-1.674735	-0.214336	9.438593	0.055979	0.040839	-0.041589	0.264563	0.523165	-0.672951	-0.837879	-0.025882	-0.093725	0.537127
22916	-1.612208	-0.180331	9.497260	0.119804	0.033627	-0.032026	0.264451	0.521133	-0.674879	-0.837382	-0.028203	-0.092861	0.537934
22917	-1.616527	-0.275686	9.755113	0.161060	0.030005	-0.028119	0.264598	0.517763	-0.675910	-0.836923	-0.031152	-0.091511	0.538716
