# Supplementary material for: Identification of Haptic Based Guiding Using Hard Reins
Source: PLoS One. 2015 Jul 22;10(7):e0132020. doi: 10.1371/journal.pone.0132020 (PMC4511788; doi:10.1371/journal.pone.0132020)
Supplement: S2 File — (ZIP) [file pone.0132020.s002.zip › MotionData2/Subject10/T10/sync10.txt]

// Start Time: 0
// Sample rate: 25.0Hz
// Scenario: 4.9
// Firmware Version: 2.6.1
Counter	Acc_X	Acc_Y	Acc_Z	Gyr_X	Gyr_Y	Gyr_Z	Mag_X	Mag_Y	Mag_Z	Quat_w	Quat_x	Quat_y	Quat_z
22103	2.366198	3.439668	8.885576	-0.039282	-0.010767	0.036262	-0.944394	0.038111	-0.872864	0.264858	-0.067722	-0.202674	-0.940312
22104	2.355986	3.456468	8.827370	-0.041496	-0.009403	0.052180	-0.945725	0.040366	-0.872509	0.265277	-0.068451	-0.201815	-0.940326
22105	2.356237	3.449194	8.861130	-0.011106	-0.018191	0.058407	-0.946258	0.041516	-0.873405	0.265836	-0.069224	-0.201660	-0.940145
22106	2.390387	3.444964	8.905535	-0.051354	-0.020893	0.082125	-0.947589	0.043774	-0.873183	0.266756	-0.070343	-0.200635	-0.940021
22107	2.385666	3.430308	8.852548	-0.086509	-0.002710	0.053844	-0.947328	0.045336	-0.874612	0.267184	-0.071210	-0.198988	-0.940184
22108	2.397255	3.328566	8.810346	-0.031251	0.004222	0.008092	-0.947867	0.048580	-0.875576	0.266846	-0.071451	-0.198311	-0.940405
22109	2.411309	3.362810	8.873099	-0.007505	-0.000559	-0.006015	-0.947864	0.047756	-0.876139	0.266269	-0.071619	-0.198225	-0.940573
22110	2.426008	3.353367	8.863994	-0.018824	-0.001135	0.013393	-0.948798	0.049838	-0.874720	0.266027	-0.071915	-0.197802	-0.940708
22111	2.426024	3.353367	8.868808	-0.014331	-0.003706	0.046985	-0.948271	0.051106	-0.875759	0.266425	-0.072391	-0.197532	-0.940616
22112	2.398718	3.381997	8.843684	0.022109	0.011171	0.033055	-0.948406	0.051946	-0.875730	0.266662	-0.072315	-0.197785	-0.940502
22113	2.436077	3.348704	8.953394	0.009439	-0.003154	0.032914	-0.949329	0.050396	-0.874160	0.266831	-0.072599	-0.197982	-0.940390
22114	2.398453	3.280048	8.882957	-0.013768	-0.004957	0.025770	-0.949994	0.051400	-0.874656	0.266806	-0.072991	-0.197656	-0.940436
22115	2.408082	3.280221	8.863996	0.008706	-0.009271	-0.007784	-0.949469	0.053104	-0.876486	0.266185	-0.073233	-0.197928	-0.940535
22116	2.411376	3.357956	8.863510	0.045765	0.007961	-0.044693	-0.950262	0.052558	-0.876226	0.264996	-0.072781	-0.198758	-0.940731
22117	2.450595	3.344109	8.917770	0.034813	0.016588	-0.037609	-0.948264	0.048611	-0.876509	0.263954	-0.072280	-0.199428	-0.940921
22118	2.455010	3.361177	8.888894	0.019744	0.014071	-0.012919	-0.949057	0.048065	-0.876249	0.263334	-0.071980	-0.199689	-0.941062
22119	2.444501	3.397394	8.859415	0.006364	-0.002700	0.013456	-0.949321	0.047773	-0.875451	0.263135	-0.072198	-0.199853	-0.941066
22120	2.440223	3.368187	8.854690	0.015610	-0.000627	0.004660	-0.947463	0.046003	-0.873114	0.262778	-0.072268	-0.200087	-0.941111
22121	2.435581	3.363252	8.888282	-0.007867	0.012439	0.043569	-0.949849	0.046918	-0.874130	0.263186	-0.072400	-0.199861	-0.941035
22122	2.416291	3.350760	8.839645	-0.017424	0.003816	0.029345	-0.948531	0.049123	-0.874209	0.263267	-0.072658	-0.199414	-0.941087
22123	2.420850	3.367836	8.856505	0.006272	0.007834	0.018834	-0.950520	0.049989	-0.873488	0.263211	-0.072704	-0.199515	-0.941078
22124	2.430684	3.368020	8.902537	0.006213	-0.004611	0.018751	-0.949992	0.050526	-0.873075	0.263094	-0.072953	-0.199573	-0.941079
22125	2.445300	3.358572	8.866953	0.000800	-0.008212	0.018709	-0.948934	0.051285	-0.876819	0.262964	-0.073332	-0.199655	-0.941069
22126	2.465270	3.329806	8.870190	-0.013747	0.000382	0.025788	-0.951050	0.050648	-0.877351	0.262973	-0.073620	-0.199301	-0.941119
22127	2.455861	3.310213	8.836351	0.003015	0.009892	0.006455	-0.950657	0.052015	-0.876507	0.262689	-0.073600	-0.199346	-0.941190
22128	2.425885	3.367934	8.916833	0.009914	-0.002714	0.015239	-0.951187	0.052027	-0.876501	0.262522	-0.073779	-0.199469	-0.941196
22129	2.367709	3.357161	8.842920	0.008422	0.011710	0.006501	-0.951186	0.051912	-0.877578	0.262254	-0.073695	-0.199606	-0.941249
22130	2.355606	3.361800	8.876211	0.019348	0.010097	-0.032373	-0.950395	0.052810	-0.874875	0.261261	-0.073393	-0.199910	-0.941484
22131	2.352871	3.381171	8.900051	0.027377	0.005676	-0.030609	-0.951450	0.051463	-0.875979	0.260297	-0.073169	-0.200489	-0.941645
22132	2.398558	3.401421	8.915741	-0.012579	-0.005607	-0.019325	-0.950122	0.049720	-0.874306	0.259435	-0.073382	-0.200254	-0.941917
22133	2.463233	3.451149	8.991966	-0.044580	0.003466	0.034544	-0.950131	0.052949	-0.875142	0.259583	-0.073834	-0.199393	-0.942023
22134	1.787945	3.157235	8.152696	0.044258	0.064850	0.024787	-0.953342	0.063882	-0.873952	0.259936	-0.072597	-0.199800	-0.941936
22135	2.137501	3.488922	8.907071	0.181290	0.360929	-0.070246	-0.945908	0.058260	-0.879717	0.259856	-0.064696	-0.201481	-0.942175
22136	2.706522	3.533245	9.049357	0.069496	0.232604	0.048687	-0.940202	0.054915	-0.885657	0.261328	-0.060269	-0.201457	-0.942067
22137	2.598970	3.443899	8.957674	0.027312	-0.065689	0.195201	-0.938482	0.054976	-0.883931	0.264325	-0.062302	-0.202126	-0.940955
22138	2.266717	3.212126	8.942007	0.001170	-0.184621	0.176759	-0.942865	0.059314	-0.879986	0.266443	-0.066603	-0.202842	-0.939908
22139	1.932311	3.339566	8.978924	-0.146004	-0.107903	-0.028251	-0.944565	0.051954	-0.879933	0.264829	-0.069437	-0.200743	-0.940609
22140	2.088041	3.371481	8.617606	-0.146884	-0.031937	-0.116202	-0.948414	0.054800	-0.878457	0.261840	-0.070471	-0.198251	-0.941897
22141	2.496735	3.728483	9.075145	0.098327	-0.044540	-0.204037	-0.947078	0.050828	-0.876989	0.257503	-0.070122	-0.200669	-0.942607
22142	2.486735	3.504989	9.100594	-0.137191	-0.077938	-0.084744	-0.944428	0.050231	-0.877977	0.254972	-0.072069	-0.198546	-0.943597
22143	2.183253	3.358660	8.760227	-0.229298	-0.075421	-0.003601	-0.948151	0.055349	-0.878308	0.253817	-0.074780	-0.194654	-0.944508
22144	2.440291	3.824511	8.689984	0.164059	0.062650	-0.489570	-0.943364	0.048667	-0.877771	0.244629	-0.070966	-0.198102	-0.946507
22145	2.252632	3.311392	8.945641	-0.004922	0.026734	-0.030552	-0.943887	0.045983	-0.875838	0.243692	-0.070492	-0.197983	-0.946809
22146	2.201631	3.295888	8.811810	0.037663	0.024737	-0.007430	-0.942827	0.045984	-0.876924	0.243253	-0.069927	-0.198527	-0.946850
22147	2.010165	3.355565	9.178561	0.051815	0.006942	-0.002164	-0.943091	0.045732	-0.877868	0.242855	-0.069652	-0.199526	-0.946763
22148	1.914434	3.276139	9.055876	-0.006083	0.011358	-0.057103	-0.941501	0.045396	-0.876958	0.241372	-0.069353	-0.199376	-0.947195
22149	1.992489	3.345503	8.889262	-0.044022	0.041836	-0.080029	-0.940703	0.044295	-0.878478	0.239502	-0.068552	-0.198484	-0.947915
22150	1.875774	3.387092	9.024969	-0.066261	0.048977	-0.088873	-0.940174	0.044417	-0.878212	0.237475	-0.067702	-0.197053	-0.948784
22151	1.848096	3.435135	9.004502	-0.142533	0.098950	-0.122383	-0.938057	0.045394	-0.880351	0.234886	-0.066094	-0.194065	-0.950157
22152	1.828574	3.692084	9.050104	-0.258015	0.132205	-0.140221	-0.933824	0.047667	-0.886364	0.231942	-0.064366	-0.188659	-0.952086
22153	1.990438	3.352766	9.052816	-0.239787	0.128969	-0.182642	-0.929205	0.053263	-0.891605	0.228173	-0.062395	-0.183753	-0.954085
22154	1.747404	3.642071	9.120199	-0.301602	0.045337	-0.309755	-0.925236	0.054772	-0.894419	0.221617	-0.061883	-0.178105	-0.956731
22155	2.063398	3.536109	8.760025	-0.118934	-0.069294	-0.429323	-0.923111	0.052950	-0.896246	0.212532	-0.062261	-0.176713	-0.959024
22156	2.705426	2.926353	8.704895	-0.058808	-0.149652	-0.537620	-0.922303	0.048138	-0.894128	0.201216	-0.063589	-0.176812	-0.961356
22157	2.981408	2.780922	9.236767	-0.070345	-0.208068	-0.622969	-0.920555	0.038347	-0.888826	0.187938	-0.065788	-0.177117	-0.963836
22158	2.625298	2.857046	9.749979	-0.217768	-0.256209	-0.740375	-0.918948	0.032247	-0.886088	0.172108	-0.069014	-0.174766	-0.966992
22159	2.399098	2.843194	9.396544	-0.394474	-0.237004	-0.859214	-0.916679	0.025852	-0.883367	0.153636	-0.072098	-0.169120	-0.970874
22160	2.711367	2.841483	8.515570	-0.389751	-0.209423	-0.894434	-0.912819	0.019064	-0.883359	0.134679	-0.074414	-0.163385	-0.974489
22161	3.188426	2.760344	8.670422	-0.282478	-0.207366	-0.867667	-0.908029	0.010994	-0.883135	0.116206	-0.076605	-0.159721	-0.977301
22162	3.640909	2.729756	9.035951	-0.384869	-0.152972	-0.799673	-0.905496	0.005667	-0.884676	0.099160	-0.078020	-0.153680	-0.980032
22163	3.567404	2.708962	8.648741	-0.413555	-0.055558	-0.650588	-0.901122	0.004198	-0.885846	0.085152	-0.078278	-0.146708	-0.982394
22164	3.183893	2.898643	8.876237	-0.302479	-0.028335	-0.491744	-0.896085	0.003059	-0.889965	0.074533	-0.078014	-0.141489	-0.984042
22165	2.948950	3.362845	8.774062	-0.302870	-0.014218	-0.272368	-0.892237	0.000377	-0.892509	0.068232	-0.078413	-0.136040	-0.985235
22166	2.260148	3.408614	8.870522	-0.228900	-0.126588	-0.163083	-0.891317	0.003177	-0.893772	0.063885	-0.080895	-0.131866	-0.985894
22167	1.468520	3.515634	9.021132	-0.147546	-0.309656	-0.140847	-0.893311	0.006081	-0.896742	0.059614	-0.087250	-0.129718	-0.985904
22168	1.152236	3.558428	8.890757	-0.147495	-0.391304	-0.291592	-0.900731	0.006939	-0.890190	0.052167	-0.094501	-0.127691	-0.985922
22169	1.124823	3.480259	8.924203	-0.186527	-0.371017	-0.478117	-0.904426	0.002038	-0.885743	0.040978	-0.101141	-0.125517	-0.986071
22170	1.004258	3.769404	9.404524	-0.362689	-0.341621	-0.719832	-0.908649	-0.002785	-0.884238	0.024763	-0.106473	-0.119997	-0.986738
22171	0.946273	3.295034	9.531485	-0.334611	-0.455496	-0.779676	-0.911812	-0.008063	-0.882223	0.007086	-0.113983	-0.115554	-0.986714
22172	2.572610	2.365702	9.145519	-0.030078	-0.308582	-0.968168	-0.908740	-0.017920	-0.875329	-0.013213	-0.117934	-0.117103	-0.986004
22173	2.759626	2.162896	10.300900	-0.131598	-0.154856	-0.781906	-0.903677	-0.029035	-0.870376	-0.029782	-0.119352	-0.116566	-0.985536
22174	1.742729	1.763275	9.581919	-0.443105	-0.044240	-0.619248	-0.899164	-0.032405	-0.874023	-0.043563	-0.118617	-0.109183	-0.985957
22175	1.477130	1.336006	8.720121	-0.211601	0.016310	-0.545543	-0.893589	-0.036339	-0.878506	-0.055261	-0.117102	-0.106513	-0.985844
22176	1.735266	1.056710	8.893821	-0.037278	-0.114306	-0.524664	-0.888534	-0.044270	-0.878548	-0.066336	-0.118303	-0.106782	-0.984988
22177	1.532708	1.817702	9.411392	-0.073465	-0.213859	-0.537791	-0.885213	-0.047683	-0.879098	-0.078031	-0.121406	-0.106450	-0.983789
22178	1.767206	2.118113	9.599249	-0.045922	-0.202338	-0.489959	-0.884267	-0.054488	-0.875435	-0.088596	-0.124373	-0.106323	-0.982536
22179	2.782073	2.092802	9.293608	-0.085401	-0.191664	-0.357617	-0.884918	-0.058384	-0.875284	-0.096713	-0.127361	-0.105297	-0.981498
22180	2.143604	1.882240	9.896597	-0.174163	-0.180445	-0.267513	-0.885562	-0.064859	-0.872263	-0.103180	-0.130107	-0.102115	-0.980815
22181	1.944598	1.655314	9.901830	-0.226876	-0.179838	-0.382551	-0.886087	-0.066242	-0.872301	-0.112107	-0.132482	-0.098338	-0.979903
22182	2.735438	1.475384	9.041698	-0.221105	-0.184673	-0.327897	-0.885435	-0.062894	-0.872873	-0.119837	-0.135060	-0.094368	-0.979026
22183	2.796567	1.745883	8.622725	-0.145057	-0.185192	-0.209210	-0.886364	-0.062157	-0.873643	-0.125133	-0.138078	-0.091655	-0.978200
22184	1.760625	2.151857	8.496413	0.040139	-0.251070	-0.145183	-0.888208	-0.065815	-0.870519	-0.128684	-0.142928	-0.092124	-0.976998
22185	1.618145	2.362956	9.217345	0.213846	-0.296607	-0.257203	-0.892954	-0.073689	-0.863203	-0.134109	-0.148883	-0.096299	-0.974975
22186	2.113082	2.876862	9.584883	0.074710	-0.270052	-0.369886	-0.895849	-0.080786	-0.855079	-0.141980	-0.153732	-0.098045	-0.972931
22187	2.301201	2.853528	9.155174	-0.060443	-0.221678	-0.286927	-0.895438	-0.085929	-0.850285	-0.148659	-0.157362	-0.097188	-0.971438
22188	2.518793	2.811311	8.731327	0.088232	-0.252207	-0.331780	-0.897545	-0.090612	-0.844775	-0.155697	-0.161974	-0.099109	-0.969381
22189	2.770828	3.301356	8.764247	0.204090	-0.237286	-0.355268	-0.897247	-0.102214	-0.838173	-0.162874	-0.166557	-0.103591	-0.966954
22190	2.574712	2.982280	9.102422	0.156108	-0.194632	-0.371010	-0.896164	-0.110983	-0.834172	-0.170321	-0.170149	-0.107125	-0.964658
22191	2.994966	3.859029	10.365127	0.183729	-0.044888	-0.373661	-0.895869	-0.121924	-0.825939	-0.177491	-0.170873	-0.111944	-0.962688
22192	2.847828	3.708212	9.627632	-0.250548	0.110581	-0.122893	-0.891488	-0.125776	-0.826649	-0.180874	-0.167667	-0.107844	-0.963090
22193	3.012736	2.791119	8.479465	-0.195907	0.227406	-0.155540	-0.887527	-0.121269	-0.832453	-0.184527	-0.162289	-0.105594	-0.963567
22194	3.314190	2.859614	7.686686	-0.109781	0.152853	0.012178	-0.882500	-0.118695	-0.840210	-0.184735	-0.159056	-0.103911	-0.964249
22195	2.502783	2.747817	7.864815	0.163142	0.066988	0.124057	-0.879058	-0.118136	-0.843719	-0.182172	-0.158728	-0.107106	-0.964441
22196	2.387827	3.058951	8.725440	0.283667	0.054481	-0.047165	-0.880367	-0.123504	-0.839583	-0.182475	-0.158701	-0.112831	-0.963736
22197	2.989013	2.873291	9.159282	0.167266	0.066527	-0.068805	-0.878365	-0.129377	-0.834964	-0.183607	-0.157984	-0.116720	-0.963175
22198	4.420521	3.151794	9.956884	0.261593	0.294848	-0.060321	-0.874508	-0.135346	-0.834125	-0.183662	-0.153208	-0.122935	-0.963163
22199	3.010226	2.453771	9.389349	-0.091144	0.403676	0.231368	-0.868680	-0.135393	-0.837950	-0.178953	-0.145836	-0.122101	-0.965297
22200	1.653503	1.285835	9.005116	0.084341	0.212758	0.169166	-0.864454	-0.130718	-0.845228	-0.175331	-0.142528	-0.123898	-0.966227
22201	2.714580	1.975162	10.197434	0.010370	0.035272	0.206408	-0.866305	-0.131640	-0.845772	-0.171685	-0.142538	-0.123676	-0.966908
22202	3.411830	2.089653	9.185387	-0.051880	-0.035196	0.302877	-0.868974	-0.124749	-0.845388	-0.166455	-0.143872	-0.121591	-0.967889
22203	2.500786	2.165333	8.923388	-0.017121	-0.043338	0.281919	-0.875077	-0.120548	-0.845988	-0.161598	-0.145522	-0.120281	-0.968629
22204	2.012233	2.491447	8.978147	-0.038243	-0.014977	0.133602	-0.879722	-0.116774	-0.847693	-0.159530	-0.146096	-0.119013	-0.969042
22205	2.218586	2.519497	9.275506	-0.080110	0.026566	0.022289	-0.880395	-0.113436	-0.846505	-0.159719	-0.145539	-0.117445	-0.969286
22206	2.752133	2.373827	9.261686	-0.150443	0.039944	-0.038075	-0.881197	-0.110562	-0.849356	-0.161154	-0.144279	-0.114680	-0.969568
22207	2.985185	2.208126	9.116043	-0.170922	0.032058	-0.013476	-0.877502	-0.105833	-0.852333	-0.162276	-0.143263	-0.111432	-0.969910
22208	3.031585	2.393418	8.865746	-0.125166	0.035012	0.026458	-0.876979	-0.103413	-0.854945	-0.162387	-0.142323	-0.108954	-0.970311
22209	2.841659	2.555027	8.829817	-0.083353	0.074743	0.051634	-0.877519	-0.099543	-0.858840	-0.161894	-0.140945	-0.107346	-0.970774
22210	2.714548	2.640126	9.017830	-0.043007	0.102396	0.061682	-0.875674	-0.096334	-0.860637	-0.160946	-0.139040	-0.106579	-0.971290
22211	2.617333	2.626206	8.839245	-0.036226	0.133804	0.015958	-0.873297	-0.093507	-0.864598	-0.160884	-0.136615	-0.106184	-0.971688
22212	2.653904	2.629307	8.929400	0.010192	0.163848	-0.032339	-0.869586	-0.094655	-0.866958	-0.161496	-0.133486	-0.106903	-0.971942
22213	2.695472	2.518423	9.114440	-0.011194	0.177106	-0.072113	-0.864814	-0.095957	-0.869737	-0.162977	-0.130136	-0.107373	-0.972098
22214	2.724283	2.533511	9.124838	-0.053081	0.205467	-0.082679	-0.858458	-0.095603	-0.873287	-0.164650	-0.125882	-0.107127	-0.972403
22215	2.806763	2.719450	8.793808	-0.053387	0.270680	-0.059295	-0.852096	-0.097220	-0.876095	-0.165779	-0.120642	-0.107054	-0.972884
22216	2.662937	2.988774	9.456493	0.079469	0.158234	-0.068434	-0.845473	-0.097582	-0.879134	-0.166964	-0.117773	-0.109183	-0.972796
22217	2.374847	3.333079	9.416173	-0.020258	0.015172	0.001114	-0.843224	-0.096747	-0.881280	-0.167379	-0.117776	-0.108798	-0.972767
22218	1.974030	2.937377	8.906216	0.052362	-0.089982	-0.038114	-0.844276	-0.099586	-0.878138	-0.168593	-0.119713	-0.109497	-0.972243
22219	1.847768	2.935076	8.810895	0.020829	-0.077126	-0.101754	-0.843875	-0.100704	-0.878447	-0.171116	-0.121420	-0.109884	-0.971546
22220	2.002280	2.748566	8.985529	0.037990	-0.056545	-0.100715	-0.844662	-0.103852	-0.874246	-0.173508	-0.122521	-0.110565	-0.970906
22221	2.076202	2.725660	9.228664	-0.006632	-0.008633	-0.039568	-0.845316	-0.106342	-0.874586	-0.174739	-0.122934	-0.110516	-0.970639
22222	1.674057	2.715933	9.201957	-0.076830	0.008442	-0.036053	-0.841879	-0.104622	-0.873900	-0.176017	-0.122515	-0.109034	-0.970628
22223	1.328403	2.818908	9.359059	-0.105245	-0.009156	-0.053868	-0.842144	-0.104146	-0.876162	-0.177775	-0.122517	-0.107123	-0.970521
22224	1.241846	2.802786	9.472058	-0.104992	-0.128484	-0.118268	-0.842153	-0.101511	-0.875407	-0.181006	-0.124477	-0.104808	-0.969927
22225	1.272677	2.531441	9.080313	-0.026945	-0.191850	-0.118415	-0.844141	-0.100917	-0.874963	-0.184215	-0.128103	-0.103937	-0.968943
22226	1.293254	2.395915	9.368393	-0.080793	-0.183504	-0.258221	-0.844795	-0.103731	-0.873301	-0.190201	-0.130916	-0.102249	-0.967590
22227	1.245133	2.176608	9.626114	-0.114477	-0.171018	-0.343104	-0.845453	-0.104957	-0.874003	-0.197936	-0.133261	-0.100323	-0.965918
22228	1.628040	1.945686	9.714220	-0.111184	-0.089906	-0.385088	-0.842795	-0.108237	-0.873602	-0.206225	-0.133872	-0.098739	-0.964261
22229	2.295063	1.986884	9.409438	-0.067471	-0.041118	-0.328198	-0.837487	-0.111965	-0.874587	-0.213262	-0.133882	-0.098147	-0.962789
22230	2.205779	1.970702	9.426077	-0.093946	-0.076061	-0.218859	-0.835895	-0.112807	-0.875973	-0.218241	-0.134603	-0.096495	-0.961739
22231	1.687594	2.143398	9.871007	-0.050603	-0.070139	-0.156704	-0.834571	-0.112855	-0.875185	-0.221974	-0.135545	-0.095605	-0.960841
22232	1.651047	2.227660	9.573195	-0.131086	-0.013709	-0.165424	-0.832714	-0.114143	-0.875650	-0.225884	-0.134996	-0.093370	-0.960226
22233	1.854794	1.881756	8.985135	-0.133028	-0.026309	-0.160223	-0.830069	-0.112772	-0.877247	-0.229817	-0.134685	-0.091075	-0.959557
22234	1.854002	2.080810	9.224303	-0.035538	-0.039241	-0.106969	-0.828476	-0.114202	-0.877311	-0.232376	-0.135166	-0.090398	-0.958937
22235	2.094409	2.031754	9.075599	-0.017620	-0.069261	-0.108920	-0.828210	-0.114336	-0.877855	-0.235085	-0.136288	-0.089960	-0.958159
22236	2.098655	1.993030	9.408179	0.058828	-0.085400	-0.076964	-0.827008	-0.118159	-0.876649	-0.236879	-0.138148	-0.090795	-0.957371
22237	1.985484	2.214301	9.499315	-0.041961	-0.073729	-0.008234	-0.827937	-0.117635	-0.874207	-0.237734	-0.139404	-0.089575	-0.957092
22238	1.667234	2.084699	9.192067	0.067167	-0.099326	-0.087540	-0.830316	-0.119294	-0.872488	-0.239713	-0.141551	-0.090535	-0.956193
22239	1.825420	2.420119	9.223274	0.062005	-0.082345	-0.128164	-0.829781	-0.121299	-0.870815	-0.242587	-0.143217	-0.091601	-0.955118
22240	1.966760	2.597434	9.060194	0.035391	-0.112305	-0.147924	-0.830038	-0.124474	-0.865949	-0.245836	-0.145344	-0.092059	-0.953921
22241	1.880887	2.751212	8.928831	0.064368	-0.157889	-0.128659	-0.831090	-0.127294	-0.863613	-0.248848	-0.148448	-0.092825	-0.952587
22242	1.735896	2.952463	8.792890	0.110716	-0.214639	-0.155372	-0.832278	-0.128884	-0.860028	-0.252218	-0.152880	-0.094228	-0.950860
22243	1.772019	3.089052	8.817038	0.178119	-0.252266	-0.192547	-0.835971	-0.134529	-0.853592	-0.256271	-0.158199	-0.096926	-0.948633
22244	2.272634	3.515646	8.896574	0.284592	-0.255622	-0.306411	-0.837274	-0.142468	-0.846854	-0.262031	-0.163986	-0.101883	-0.945552
22245	2.372474	3.386393	9.001704	0.267925	-0.224261	-0.249700	-0.838311	-0.151160	-0.837997	-0.266798	-0.169109	-0.106645	-0.942787
22246	2.904593	3.755346	9.484602	0.365819	-0.142116	-0.264041	-0.838412	-0.162677	-0.828571	-0.271208	-0.173244	-0.113578	-0.939964
22247	2.932679	4.013130	9.264487	0.096431	-0.040817	-0.066215	-0.837595	-0.171444	-0.818262	-0.272690	-0.174402	-0.115500	-0.939087
22248	2.341590	3.643078	8.517432	0.009478	0.087043	-0.019535	-0.838389	-0.171365	-0.820933	-0.273218	-0.172844	-0.116125	-0.939144
22249	2.002538	3.704858	8.203288	0.107397	0.065462	-0.049345	-0.836927	-0.173354	-0.820879	-0.274106	-0.172103	-0.118823	-0.938684
22250	2.062005	3.798202	8.440289	0.257811	0.058850	-0.089606	-0.835716	-0.179834	-0.819490	-0.275159	-0.172265	-0.124194	-0.937650
22251	3.199355	3.983970	9.118846	0.298162	0.211551	-0.026890	-0.831983	-0.188638	-0.816594	-0.274590	-0.169907	-0.131228	-0.937289
22252	3.388084	4.307849	9.541001	0.140684	0.408780	0.106425	-0.828267	-0.191676	-0.815661	-0.271441	-0.163354	-0.135643	-0.938742
22253	2.588181	2.856181	7.967710	0.069625	0.440826	0.219842	-0.825888	-0.189658	-0.820855	-0.266350	-0.156134	-0.138793	-0.940966
22254	2.365808	2.381268	8.214791	0.392028	0.342896	0.262725	-0.824292	-0.191780	-0.821210	-0.259617	-0.152551	-0.147062	-0.942178
22255	2.246430	2.784638	9.791853	0.402982	0.282155	0.207530	-0.821624	-0.198705	-0.820120	-0.254097	-0.150016	-0.155568	-0.942724
22256	2.083333	3.240483	10.134824	0.102349	0.148502	0.116449	-0.820026	-0.202149	-0.817565	-0.251528	-0.148152	-0.157798	-0.943337
22257	1.993375	2.816442	9.663502	0.025693	-0.029531	0.025826	-0.819891	-0.202652	-0.820131	-0.251519	-0.148978	-0.158068	-0.943164
22258	2.634209	2.891104	8.950891	-0.043310	-0.097179	-0.029763	-0.823600	-0.202326	-0.818469	-0.252886	-0.150548	-0.156751	-0.942769
22259	3.012508	3.077562	8.681887	-0.055135	-0.084928	0.010861	-0.825460	-0.200659	-0.816248	-0.253557	-0.152011	-0.155189	-0.942612
22260	2.579775	3.098888	9.140209	-0.036134	-0.078418	0.041105	-0.827848	-0.198592	-0.818837	-0.253478	-0.153480	-0.153891	-0.942608
22261	2.228649	3.121669	9.360330	-0.156628	-0.100700	-0.034492	-0.828914	-0.196476	-0.818758	-0.255354	-0.154592	-0.150419	-0.942481
22262	2.373265	3.119410	9.100020	-0.271173	-0.079933	-0.122267	-0.829981	-0.193808	-0.818392	-0.259041	-0.154386	-0.145187	-0.942329
22263	2.477433	2.951354	8.796395	-0.284513	-0.060505	-0.157557	-0.830121	-0.190772	-0.822854	-0.263488	-0.153720	-0.139840	-0.942013
22264	2.673132	3.073825	8.618549	-0.221357	0.006577	-0.151669	-0.828810	-0.185810	-0.827541	-0.267270	-0.152046	-0.136085	-0.941769
22265	2.934725	3.318876	8.595844	-0.176668	0.056332	-0.098233	-0.824579	-0.182627	-0.836744	-0.269920	-0.149953	-0.133183	-0.941764
22266	2.991812	3.281095	8.785622	-0.155839	0.107216	-0.027131	-0.821807	-0.179245	-0.840961	-0.270908	-0.147069	-0.130815	-0.942267
22267	2.435914	3.338980	8.840337	-0.163828	0.129395	0.006699	-0.818775	-0.174681	-0.842192	-0.271332	-0.143988	-0.128228	-0.942976
22268	2.161646	3.353417	8.790894	-0.185880	0.206561	-0.029946	-0.814544	-0.171841	-0.848589	-0.272223	-0.139061	-0.125827	-0.943782
22269	2.640486	3.711605	8.449064	-0.240514	0.297509	-0.057938	-0.807399	-0.169039	-0.856228	-0.273636	-0.132257	-0.122913	-0.944735
22270	2.977554	4.178994	9.175556	-0.021156	0.232196	0.071297	-0.800794	-0.162859	-0.864559	-0.272132	-0.127992	-0.123481	-0.945682
22271	2.300265	4.123016	9.205743	-0.039273	-0.065261	0.226853	-0.802387	-0.161283	-0.864758	-0.268504	-0.129911	-0.121706	-0.946687
22272	1.180138	3.189935	8.492434	0.055126	-0.216217	0.175208	-0.808081	-0.161136	-0.865493	-0.265957	-0.134795	-0.121015	-0.946812
22273	1.082483	2.959978	8.344348	0.071367	-0.090687	-0.006023	-0.812976	-0.163033	-0.863082	-0.266512	-0.137173	-0.121845	-0.946208
22274	1.832877	3.085309	8.881514	0.029470	0.004022	-0.108285	-0.811776	-0.166020	-0.861850	-0.268854	-0.137059	-0.122609	-0.945462
22275	1.877625	3.066810	9.889128	0.057559	-0.107740	-0.036451	-0.816939	-0.166995	-0.856724	-0.270065	-0.139592	-0.123164	-0.944674
22276	1.348569	2.702792	9.639760	0.042790	-0.244525	0.022882	-0.821696	-0.170584	-0.853698	-0.270491	-0.144564	-0.122476	-0.943894
22277	1.467570	2.476719	9.062636	-0.028595	-0.171245	-0.052906	-0.821296	-0.171418	-0.854266	-0.272414	-0.147725	-0.121087	-0.943030
22278	1.817657	2.560760	9.188278	-0.043460	-0.142645	-0.098825	-0.822621	-0.171431	-0.852373	-0.275111	-0.150003	-0.119677	-0.942067
22279	1.823531	2.570617	9.575901	-0.084611	-0.147045	-0.042413	-0.825404	-0.170555	-0.851240	-0.276940	-0.152380	-0.117295	-0.941449
22280	1.535378	2.720766	9.823470	-0.170252	-0.101911	-0.063559	-0.829382	-0.168798	-0.850870	-0.279222	-0.153267	-0.113620	-0.941082
22281	1.543108	2.665055	9.617130	-0.253446	-0.067695	-0.109568	-0.830715	-0.165638	-0.853437	-0.282644	-0.152983	-0.108687	-0.940689
22282	1.841390	2.604896	9.309020	-0.315294	-0.058306	-0.150425	-0.827682	-0.160385	-0.860414	-0.286846	-0.152029	-0.102792	-0.940234
22283	2.028734	2.530595	9.079449	-0.290546	-0.044466	-0.198031	-0.825572	-0.156942	-0.866633	-0.291971	-0.150873	-0.097543	-0.939402
22284	2.092732	2.366702	9.125974	-0.169909	-0.002690	-0.192090	-0.824126	-0.152681	-0.871344	-0.296341	-0.149617	-0.094825	-0.938512
22285	1.897865	2.411710	9.090772	-0.192894	-0.028138	-0.178138	-0.821882	-0.150191	-0.872631	-0.300744	-0.148733	-0.091426	-0.937589
22286	1.876706	2.260833	9.110516	-0.093090	-0.038016	-0.176109	-0.820297	-0.148789	-0.874483	-0.304621	-0.148625	-0.089887	-0.936503
22287	2.156270	2.358158	9.241114	-0.098382	-0.043123	-0.114342	-0.818311	-0.148355	-0.877175	-0.307562	-0.148684	-0.087966	-0.935714
22288	2.275689	2.221980	9.363746	-0.051142	-0.039541	-0.062917	-0.816724	-0.147517	-0.878776	-0.309175	-0.149061	-0.086867	-0.935225
22289	2.265827	2.270375	9.615807	-0.038967	-0.014964	-0.009683	-0.818046	-0.148345	-0.877849	-0.309926	-0.149136	-0.085897	-0.935054
22290	2.015985	2.137176	9.462322	-0.095140	-0.006037	0.040654	-0.818583	-0.145832	-0.877360	-0.309617	-0.148788	-0.083882	-0.935395
22291	1.664568	2.218155	9.190979	-0.051172	-0.012089	0.011659	-0.819382	-0.144073	-0.880246	-0.310002	-0.148740	-0.082629	-0.935386
22292	1.495175	2.185939	9.060863	0.052226	-0.063731	-0.094395	-0.818851	-0.144485	-0.881070	-0.311865	-0.150159	-0.083416	-0.934470
22293	1.759628	2.287829	9.039326	0.077094	-0.101088	-0.156503	-0.818971	-0.149061	-0.876117	-0.315160	-0.152254	-0.084519	-0.932925
22294	1.923249	2.300476	8.753011	0.091568	-0.161108	-0.169248	-0.820022	-0.152461	-0.872859	-0.318512	-0.155611	-0.085643	-0.931129
22295	1.965017	2.650781	8.845521	0.193342	-0.250498	-0.222572	-0.821330	-0.158281	-0.867262	-0.322913	-0.161098	-0.088177	-0.928439
22296	1.892956	3.416560	9.280410	0.203001	-0.233012	-0.314400	-0.822367	-0.166657	-0.860004	-0.328743	-0.166236	-0.091367	-0.925173
22297	2.178135	3.460576	9.317712	0.213180	-0.173589	-0.483797	-0.819965	-0.173846	-0.853152	-0.337731	-0.169918	-0.095677	-0.920821
22298	2.710155	3.416843	9.464341	0.192248	-0.085395	-0.460431	-0.815961	-0.185253	-0.846586	-0.345955	-0.171952	-0.100118	-0.916910
22299	2.525264	3.306668	9.305454	0.025695	0.018514	-0.405426	-0.809051	-0.193829	-0.844658	-0.353700	-0.170947	-0.102030	-0.913927
22300	2.458011	2.921852	8.598653	0.026830	0.040105	-0.272625	-0.802413	-0.199591	-0.843443	-0.358773	-0.169893	-0.103648	-0.911962
22301	2.674986	2.984049	8.638538	0.136179	-0.001643	-0.128495	-0.799887	-0.203311	-0.841981	-0.361096	-0.170631	-0.106467	-0.910582
22302	2.917784	3.114699	8.847186	0.192054	-0.018546	-0.000301	-0.799611	-0.207438	-0.838762	-0.360735	-0.172396	-0.109746	-0.910003
22303	2.723613	3.276252	9.001275	0.119391	0.021949	0.098780	-0.801462	-0.208737	-0.835026	-0.358910	-0.173109	-0.111634	-0.910359
22304	2.385335	3.211847	8.902324	0.089087	0.049474	0.160826	-0.803446	-0.209863	-0.832624	-0.355803	-0.173244	-0.112974	-0.911388
22305	2.156494	3.241662	8.755475	0.130504	0.030331	0.157349	-0.805689	-0.212626	-0.831613	-0.352847	-0.174012	-0.114924	-0.912146
22306	2.153523	3.401820	8.826384	0.169207	-0.010984	0.115647	-0.809393	-0.214150	-0.828399	-0.350426	-0.175710	-0.117449	-0.912433
22307	2.391509	3.168283	9.047258	0.146377	0.007083	0.097078	-0.810853	-0.213508	-0.824472	-0.348560	-0.176868	-0.119733	-0.912627
22308	2.737422	3.325057	9.078352	0.058475	-0.010940	0.149648	-0.813366	-0.214888	-0.822609	-0.345889	-0.177868	-0.120118	-0.913398
22309	2.559129	3.234411	8.830464	0.075901	0.002797	0.174594	-0.817342	-0.213883	-0.819848	-0.342854	-0.178812	-0.120793	-0.914268
22310	2.273849	3.452556	8.882646	0.090466	0.020771	0.171270	-0.821838	-0.215889	-0.819190	-0.339576	-0.179499	-0.121905	-0.915209
22311	2.180746	3.499411	8.855366	0.104432	0.019541	0.153644	-0.824486	-0.216272	-0.818098	-0.336778	-0.180268	-0.123301	-0.915904
22312	2.268835	3.467033	8.920894	0.092474	0.027959	0.097060	-0.825685	-0.214102	-0.814125	-0.334832	-0.180651	-0.124762	-0.916344
22313	2.393152	3.425594	8.891324	0.046065	0.019082	0.080919	-0.828331	-0.214718	-0.815053	-0.333576	-0.180850	-0.125351	-0.916683
22314	2.513258	3.362238	8.924370	0.003130	0.014548	0.070122	-0.829259	-0.214406	-0.815569	-0.332476	-0.180812	-0.125182	-0.917113
22315	2.619848	3.354456	8.865119	-0.032956	0.004429	0.071690	-0.831249	-0.213239	-0.815777	-0.331708	-0.180737	-0.124246	-0.917533
22316	2.491642	3.427352	8.629569	-0.009582	-0.004280	0.071739	-0.832312	-0.211784	-0.817328	-0.330662	-0.180963	-0.123715	-0.917938
22317	2.368241	3.585349	8.918238	0.059978	0.009800	0.029625	-0.832971	-0.212773	-0.816145	-0.330316	-0.181303	-0.124681	-0.917865
22318	2.340463	3.507161	8.836139	-0.021133	-0.008708	0.031032	-0.836156	-0.210621	-0.815503	-0.330071	-0.181434	-0.124056	-0.918012
22319	2.356916	3.415224	8.861407	-0.020539	-0.002844	0.009853	-0.835887	-0.211876	-0.815815	-0.330412	-0.181420	-0.123537	-0.917961
22320	2.518540	3.321056	8.802089	-0.023797	-0.001667	-0.002557	-0.835892	-0.209875	-0.817897	-0.330784	-0.181321	-0.123030	-0.917915
22321	2.592671	3.363661	8.758310	-0.027623	-0.009871	0.004434	-0.836423	-0.209268	-0.819481	-0.331266	-0.181383	-0.122348	-0.917820
22322	2.587909	3.477658	8.738049	-0.001349	0.008275	0.034688	-0.838020	-0.207055	-0.816978	-0.330840	-0.181342	-0.122185	-0.918004
22323	2.565430	3.414155	8.891882	0.007457	-0.001559	0.039961	-0.838151	-0.207295	-0.818594	-0.330520	-0.181580	-0.122075	-0.918086
22324	2.470091	3.431828	8.739594	-0.063461	0.004132	0.000899	-0.839083	-0.205473	-0.817988	-0.330956	-0.181122	-0.120865	-0.918180
22325	2.328338	3.390432	8.863124	-0.005197	0.028252	-0.019952	-0.838686	-0.205342	-0.817989	-0.331711	-0.180581	-0.120943	-0.918004
22326	2.514715	3.287016	8.910541	-0.057240	0.027866	-0.093534	-0.838020	-0.206716	-0.819650	-0.333794	-0.179498	-0.120346	-0.917539
22327	2.571237	3.365714	8.890019	-0.055638	0.010884	-0.089232	-0.834448	-0.205183	-0.823130	-0.336040	-0.178777	-0.119625	-0.916954
22328	2.508089	3.379136	8.928898	-0.074357	-0.021031	-0.135455	-0.833122	-0.205455	-0.824764	-0.339055	-0.178372	-0.118535	-0.916065
22329	2.504332	3.427603	8.812884	-0.090361	-0.020993	-0.142576	-0.831801	-0.204503	-0.825017	-0.342471	-0.177877	-0.117154	-0.915067
22330	2.627435	3.449253	8.797242	-0.091817	-0.016304	-0.188550	-0.829677	-0.206388	-0.824028	-0.346503	-0.177138	-0.115961	-0.913844
22331	2.679834	3.489037	8.760039	-0.059623	-0.009969	-0.145985	-0.827294	-0.206126	-0.825657	-0.349833	-0.176661	-0.115231	-0.912760
22332	2.678646	3.314253	8.814274	-0.070148	0.007897	-0.152970	-0.823984	-0.205910	-0.826225	-0.353080	-0.175708	-0.114471	-0.911788
22333	2.731337	3.339478	8.777189	-0.070827	-0.006898	-0.130093	-0.823187	-0.206443	-0.828129	-0.356138	-0.175151	-0.113492	-0.910828
22334	2.776583	3.277202	8.899394	-0.078174	0.003538	-0.122987	-0.820273	-0.206594	-0.830582	-0.358878	-0.174287	-0.112446	-0.910048
22335	2.881414	3.133470	8.959055	-0.096084	0.022953	-0.122937	-0.818682	-0.206690	-0.834091	-0.361811	-0.173046	-0.111173	-0.909279
22336	2.893445	3.252623	8.917607	-0.093454	0.017657	-0.087606	-0.816567	-0.205598	-0.835154	-0.363920	-0.171891	-0.109825	-0.908820
22337	2.784580	3.131715	8.977759	-0.082782	-0.011598	-0.087732	-0.816171	-0.204900	-0.835539	-0.366230	-0.171481	-0.108401	-0.908140
22338	2.520078	3.032252	8.999277	-0.085720	-0.028743	-0.115196	-0.813128	-0.203932	-0.838226	-0.368917	-0.171164	-0.106946	-0.907285
22339	2.515287	3.024880	8.970303	-0.128986	-0.016886	-0.178023	-0.811010	-0.203530	-0.839579	-0.373024	-0.170318	-0.104938	-0.905998
22340	2.690182	2.984348	8.848407	-0.162494	0.040130	-0.193711	-0.807035	-0.203929	-0.844467	-0.377242	-0.168010	-0.102866	-0.904920
22341	2.545042	2.974434	8.865690	-0.190697	0.056367	-0.213113	-0.802807	-0.200307	-0.848424	-0.382013	-0.165312	-0.100386	-0.903693
22342	2.540560	3.083587	8.903240	-0.142524	0.089198	-0.157944	-0.798039	-0.200026	-0.853300	-0.385412	-0.162335	-0.098920	-0.902950
22343	2.869682	3.526519	9.261412	-0.118071	0.123382	-0.092326	-0.792215	-0.198969	-0.856552	-0.387607	-0.159248	-0.097870	-0.902675
22344	2.740381	3.732869	8.755243	-0.142271	0.034077	0.058237	-0.792219	-0.196912	-0.861048	-0.387248	-0.157693	-0.095274	-0.903380
22345	1.826529	3.376456	8.710636	0.019153	-0.064244	0.131709	-0.794077	-0.195633	-0.860181	-0.385321	-0.159514	-0.094579	-0.903957
22346	1.481326	3.336227	8.873648	0.011535	-0.089713	0.007825	-0.798846	-0.195156	-0.857964	-0.385637	-0.161292	-0.093963	-0.903571
22347	1.732886	3.360211	8.881186	-0.040731	-0.031976	-0.114913	-0.796992	-0.195201	-0.857853	-0.388305	-0.161572	-0.093278	-0.902448
22348	2.157647	3.217432	8.967504	-0.019140	-0.026453	-0.114016	-0.796590	-0.196884	-0.857911	-0.390804	-0.161742	-0.092986	-0.901368
22349	2.180307	3.295518	8.962796	-0.010325	-0.066381	-0.114252	-0.795926	-0.197451	-0.858205	-0.393423	-0.162879	-0.092602	-0.900063
22350	1.859550	3.338243	8.950225	-0.035096	-0.061794	-0.129260	-0.795392	-0.199133	-0.858399	-0.396318	-0.163530	-0.091793	-0.898757
22351	1.925415	3.174365	8.821100	-0.059054	-0.046700	-0.172563	-0.793273	-0.198881	-0.859355	-0.400104	-0.163802	-0.090910	-0.897118
22352	2.116819	3.046757	8.772576	0.007021	-0.068755	-0.156619	-0.792736	-0.201209	-0.861850	-0.403359	-0.164861	-0.090887	-0.895467
22353	2.013942	3.010928	8.964652	0.053003	-0.126659	-0.136492	-0.793261	-0.202938	-0.858947	-0.406265	-0.167517	-0.091259	-0.893621
22354	1.852817	2.974038	9.121252	0.041557	-0.120378	-0.178891	-0.794049	-0.205640	-0.855939	-0.409885	-0.169730	-0.091511	-0.891522
22355	2.009580	3.127374	9.086394	0.013226	-0.093606	-0.192109	-0.791656	-0.209236	-0.853667	-0.413846	-0.171337	-0.091640	-0.889369
22356	1.996849	3.034903	9.074666	0.021907	-0.069154	-0.243195	-0.789794	-0.212116	-0.851634	-0.418563	-0.172351	-0.092179	-0.886906
22357	2.050984	2.773748	9.220306	-0.026324	-0.078903	-0.224848	-0.787539	-0.213441	-0.850897	-0.423197	-0.173269	-0.091829	-0.884562
22358	2.172120	2.547787	9.319599	-0.070404	-0.125179	-0.166069	-0.787934	-0.214105	-0.851987	-0.426939	-0.174628	-0.089991	-0.882683
22359	2.425855	2.506301	9.602089	-0.082471	-0.091933	-0.147389	-0.787933	-0.214378	-0.852264	-0.430402	-0.175411	-0.088223	-0.881023
22360	2.493730	2.471100	9.387813	-0.165209	-0.100505	-0.116769	-0.787276	-0.212707	-0.852755	-0.433519	-0.175598	-0.084753	-0.879797
22361	2.124012	2.634286	9.211565	-0.135188	-0.063644	-0.088070	-0.787547	-0.210414	-0.855093	-0.436057	-0.175509	-0.082055	-0.878816
22362	2.004661	2.714684	9.525013	-0.043479	-0.008042	-0.075918	-0.786490	-0.209944	-0.852273	-0.437829	-0.175190	-0.081391	-0.878060
22363	2.088620	2.616673	9.403167	-0.098528	-0.020110	-0.038164	-0.787686	-0.208219	-0.853278	-0.439288	-0.174698	-0.079530	-0.877600
22364	2.137471	2.765577	8.931782	-0.088299	-0.056101	-0.089644	-0.787295	-0.206239	-0.854829	-0.441500	-0.174807	-0.077709	-0.876631
22365	2.009494	2.811766	8.600163	0.018996	-0.100150	-0.070106	-0.787290	-0.207585	-0.857018	-0.443229	-0.176691	-0.077321	-0.875414
22366	1.975217	3.087871	8.698120	0.110854	-0.122315	-0.077038	-0.787679	-0.210869	-0.853362	-0.444641	-0.179740	-0.078354	-0.873984
22367	1.988082	3.214355	8.967138	0.134323	-0.161077	-0.155026	-0.789262	-0.213302	-0.849129	-0.447533	-0.183559	-0.079778	-0.871583
22368	2.162290	3.368024	9.086858	-0.009903	-0.187362	-0.219348	-0.789124	-0.215779	-0.844648	-0.451970	-0.186428	-0.078637	-0.868783
22369	2.396853	3.639290	9.111264	-0.045299	-0.173005	-0.307838	-0.788589	-0.217981	-0.840432	-0.458170	-0.188585	-0.077421	-0.865172
22370	2.304580	4.426535	9.420211	-0.048222	-0.090996	-0.388678	-0.786460	-0.221386	-0.840163	-0.465509	-0.189155	-0.077117	-0.861147
22371	1.987903	4.277584	9.488640	-0.110342	0.029554	-0.467594	-0.779561	-0.225995	-0.840791	-0.474342	-0.186931	-0.077332	-0.856783
22372	2.054117	3.606312	8.566655	-0.179755	0.096855	-0.481491	-0.770955	-0.224612	-0.848895	-0.483417	-0.182855	-0.076859	-0.852622
22373	2.471554	3.057922	7.608789	-0.182836	0.022965	-0.443120	-0.761812	-0.226383	-0.853886	-0.492007	-0.180063	-0.075672	-0.848399
22374	2.739816	3.460876	7.626016	0.178406	-0.083799	-0.172218	-0.761147	-0.227417	-0.852049	-0.494750	-0.183019	-0.078378	-0.845922
22375	2.818294	4.144548	9.170930	0.443815	0.020308	-0.190252	-0.756620	-0.237126	-0.840874	-0.496702	-0.186876	-0.086888	-0.843098
22376	2.743305	4.101981	9.710512	0.143979	0.194127	0.013263	-0.756599	-0.244622	-0.836552	-0.495947	-0.185090	-0.091079	-0.843495
22377	2.801265	3.097920	7.909844	0.008192	0.216816	0.053722	-0.757657	-0.244834	-0.838425	-0.495015	-0.181761	-0.093260	-0.844527
22378	2.589000	2.768780	7.674747	0.364898	0.191934	0.174098	-0.758967	-0.250175	-0.835494	-0.490721	-0.182482	-0.100571	-0.846037
22379	2.534991	2.806804	9.227688	0.595445	0.225093	0.136107	-0.757345	-0.262456	-0.824905	-0.486145	-0.184945	-0.112377	-0.846658
22380	2.166563	3.086650	10.196304	0.239563	0.195250	0.142803	-0.758121	-0.269224	-0.821087	-0.482735	-0.184309	-0.117690	-0.848025
22381	2.181390	3.332092	10.303220	-0.032224	0.049577	0.116248	-0.759971	-0.270611	-0.819634	-0.481160	-0.183557	-0.117160	-0.849156
22382	2.332335	2.825016	9.625698	-0.218584	-0.027330	0.141698	-0.762358	-0.269484	-0.817693	-0.479936	-0.182268	-0.112556	-0.850747
22383	2.698915	2.775746	8.761191	-0.251106	-0.025999	0.148620	-0.766346	-0.263684	-0.823230	-0.478761	-0.180763	-0.107373	-0.852399
22384	2.204376	2.805623	8.885394	-0.114844	-0.087451	0.090409	-0.770332	-0.258769	-0.826650	-0.478107	-0.181369	-0.104150	-0.853037
22385	2.073511	3.133425	9.418061	-0.221200	-0.056778	-0.035265	-0.771009	-0.252701	-0.835034	-0.480010	-0.180268	-0.099806	-0.852721
22386	2.633328	3.264875	8.731420	-0.309837	-0.012116	-0.144995	-0.770367	-0.245345	-0.840038	-0.483870	-0.177229	-0.094830	-0.851744
22387	3.013806	3.451365	8.385460	-0.186205	0.033671	-0.048033	-0.766659	-0.245586	-0.839284	-0.485653	-0.174935	-0.091973	-0.851516
22388	2.566982	3.336509	8.892515	-0.192519	0.060218	-0.009777	-0.764283	-0.242468	-0.843773	-0.486677	-0.172051	-0.089204	-0.851813
22389	2.527461	3.253263	8.896745	-0.238291	0.109411	-0.073247	-0.760057	-0.238275	-0.848249	-0.488910	-0.167940	-0.086267	-0.851658
22390	2.774411	3.485899	8.762964	-0.250008	0.190766	-0.058679	-0.753977	-0.233105	-0.860764	-0.490721	-0.162176	-0.083953	-0.851964
22391	3.004620	3.956115	8.665390	-0.363486	0.274762	-0.041767	-0.746311	-0.226886	-0.871922	-0.492488	-0.154130	-0.080398	-0.852781
22392	2.847387	4.302796	8.641102	-0.119353	0.102185	0.188660	-0.742611	-0.223443	-0.879770	-0.489817	-0.151555	-0.078656	-0.854941
22393	2.174819	3.958015	8.341454	0.058280	-0.055254	0.285627	-0.745395	-0.222397	-0.879973	-0.485188	-0.153874	-0.078104	-0.857213
22394	1.089717	3.324209	8.332195	0.149692	-0.065706	0.233067	-0.750423	-0.223885	-0.877011	-0.481192	-0.156861	-0.079182	-0.858824
22395	0.291093	3.465117	8.783201	0.143974	-0.030976	0.047773	-0.751482	-0.224346	-0.874062	-0.480339	-0.159152	-0.081161	-0.858696
22396	0.831257	3.331771	9.407331	0.169897	-0.058532	-0.121309	-0.749876	-0.230465	-0.870520	-0.482335	-0.161635	-0.083773	-0.856860
22397	1.416525	3.024409	9.403539	0.309418	-0.235190	-0.119465	-0.749993	-0.237113	-0.860401	-0.484144	-0.168681	-0.087192	-0.854137
22398	1.273509	2.934449	9.587570	0.267148	-0.172824	-0.211112	-0.750235	-0.245513	-0.852885	-0.487496	-0.173886	-0.090668	-0.850818
22399	1.100110	2.873042	9.539388	-0.000577	-0.124422	-0.354821	-0.746776	-0.251562	-0.848155	-0.494143	-0.175506	-0.090696	-0.846637
22400	1.416188	2.519491	9.176270	0.000745	-0.079837	-0.395245	-0.740403	-0.257269	-0.849081	-0.501310	-0.176176	-0.091184	-0.842220
22401	2.083141	3.133597	9.399099	0.098317	-0.048240	-0.271143	-0.736288	-0.261022	-0.847772	-0.506007	-0.177592	-0.093310	-0.838875
22402	2.073016	3.269422	10.119847	0.038128	-0.065337	-0.246708	-0.728855	-0.267300	-0.843094	-0.510464	-0.178640	-0.094045	-0.835864
22403	1.239021	2.739650	9.713142	-0.224036	-0.012115	-0.190394	-0.727275	-0.263581	-0.848628	-0.514863	-0.176254	-0.090836	-0.834026
22404	1.702040	2.762554	9.149510	-0.222181	0.096052	-0.104913	-0.722781	-0.260514	-0.853009	-0.517528	-0.172198	-0.088373	-0.833489
22405	2.354729	2.337463	9.033142	-0.158982	0.123563	0.027950	-0.719612	-0.256643	-0.860703	-0.517783	-0.168588	-0.086835	-0.834229
22406	2.314941	2.395002	9.074812	-0.100294	0.019260	0.238767	-0.720420	-0.251825	-0.863089	-0.514386	-0.167667	-0.084441	-0.836758
22407	1.540066	2.584822	8.914815	0.035795	-0.031560	0.324790	-0.727708	-0.249826	-0.863880	-0.509269	-0.169149	-0.083513	-0.839678
22408	1.222774	2.962599	9.046646	0.117894	-0.048381	0.313498	-0.733676	-0.247114	-0.860505	-0.503942	-0.171709	-0.083830	-0.842336
22409	1.484968	3.200394	9.168430	0.147629	-0.039195	0.312696	-0.741227	-0.246465	-0.856910	-0.498629	-0.174386	-0.084766	-0.844851
22410	1.607171	3.129778	9.052366	0.097225	-0.053793	0.310655	-0.750360	-0.248206	-0.850958	-0.493394	-0.176817	-0.084683	-0.847424
22411	1.539674	3.050837	8.665780	0.155942	-0.091158	0.330961	-0.759637	-0.245993	-0.846890	-0.487791	-0.180443	-0.085199	-0.849848
22412	1.573660	3.512634	8.533364	0.221770	-0.126708	0.353019	-0.766390	-0.246829	-0.840132	-0.481489	-0.185389	-0.086350	-0.852258
22413	1.294357	4.206678	8.880600	0.199021	-0.199780	0.280010	-0.776589	-0.246627	-0.832630	-0.476743	-0.191157	-0.086803	-0.853605
22414	0.942133	5.001408	9.792877	0.140654	-0.204014	0.000453	-0.784794	-0.249283	-0.824169	-0.476883	-0.196018	-0.087150	-0.852388
22415	1.127148	4.762062	10.084378	0.009382	0.012272	-0.304504	-0.789404	-0.258227	-0.819035	-0.482471	-0.195264	-0.088786	-0.849241
22416	1.454864	4.029949	8.713558	-0.316641	0.145501	-0.267551	-0.784495	-0.260727	-0.824537	-0.488331	-0.189293	-0.085743	-0.847555
22417	1.972292	3.175080	7.556482	-0.149905	0.112540	-0.244304	-0.780657	-0.258909	-0.834718	-0.493301	-0.185389	-0.085425	-0.845570
22418	2.835085	3.520844	7.479256	-0.028343	-0.029276	-0.002794	-0.779588	-0.261995	-0.835097	-0.493866	-0.185638	-0.084550	-0.845273
22419	3.292494	3.626289	7.961849	0.359708	-0.039824	0.054820	-0.781948	-0.270584	-0.829441	-0.492105	-0.189932	-0.090207	-0.844761
22420	3.577628	4.321107	10.560040	0.697488	0.362915	0.139637	-0.783238	-0.283848	-0.815630	-0.486739	-0.190929	-0.104907	-0.845947
22421	3.081940	2.180728	8.888152	0.049301	0.477546	0.311855	-0.780833	-0.291192	-0.814282	-0.480673	-0.183992	-0.109285	-0.850387
22422	2.821265	2.651700	8.354294	0.198312	0.203291	0.414056	-0.782812	-0.293803	-0.814074	-0.472788	-0.183365	-0.112971	-0.854451
22423	2.713409	2.977613	10.021351	0.417465	0.053619	0.466800	-0.789422	-0.298479	-0.804354	-0.463543	-0.187482	-0.118890	-0.857813
22424	2.879461	3.104385	9.690925	0.108077	-0.040876	0.443090	-0.800541	-0.300448	-0.798655	-0.455950	-0.190255	-0.118595	-0.861306
22425	2.514342	2.932611	8.855436	0.024395	-0.055020	0.409249	-0.812210	-0.294411	-0.800743	-0.449337	-0.192449	-0.116879	-0.864523
22426	2.831222	2.931059	8.667802	0.034728	-0.016508	0.366143	-0.821749	-0.292798	-0.800716	-0.443199	-0.193920	-0.115827	-0.867498
22427	2.737195	3.286181	8.760922	-0.033372	0.016857	0.359958	-0.828506	-0.292219	-0.794851	-0.437439	-0.194244	-0.113871	-0.870603
22428	2.330970	3.278836	8.991614	-0.092764	0.083522	0.303701	-0.834344	-0.287842	-0.797327	-0.432599	-0.192692	-0.111718	-0.873640
22429	2.270085	3.386942	8.810817	-0.140508	0.115658	0.210058	-0.837939	-0.280362	-0.803486	-0.429613	-0.189999	-0.109312	-0.876005
22430	2.653594	3.546788	8.489221	-0.079030	0.136757	0.169635	-0.839670	-0.276253	-0.810579	-0.426903	-0.187321	-0.108372	-0.878020
22431	2.889904	3.609335	8.515255	-0.085092	0.181217	0.168077	-0.837561	-0.272547	-0.816120	-0.424274	-0.183886	-0.107647	-0.880108
22432	2.845487	3.676513	8.686686	-0.078993	0.212137	0.214269	-0.839026	-0.269718	-0.816281	-0.420627	-0.179974	-0.107172	-0.882721
22433	2.547906	3.671126	8.802756	-0.086395	0.219840	0.223199	-0.837581	-0.265187	-0.820580	-0.416916	-0.175985	-0.106544	-0.885358
22434	2.306318	3.722549	8.592772	-0.044101	0.227183	0.191608	-0.836267	-0.261177	-0.826370	-0.413507	-0.172039	-0.106879	-0.887689
22435	2.297906	3.676289	8.705990	-0.057947	0.199255	0.165748	-0.833371	-0.254356	-0.834637	-0.410732	-0.168536	-0.106803	-0.889656
22436	2.348774	3.827727	8.889336	-0.036474	0.192268	0.168401	-0.832049	-0.253322	-0.838509	-0.407780	-0.165216	-0.107056	-0.891604
22437	2.369351	3.735839	8.686070	-0.039491	0.221194	0.219858	-0.830202	-0.250792	-0.841133	-0.403909	-0.161605	-0.107327	-0.893992
22438	2.257346	3.762935	8.687243	0.023384	0.260661	0.299014	-0.827693	-0.247680	-0.845490	-0.398274	-0.157817	-0.108765	-0.897018
22439	2.171318	3.977429	8.889982	0.051974	0.186475	0.360520	-0.829151	-0.246722	-0.849332	-0.391626	-0.155879	-0.109975	-0.900131
22440	2.037749	3.943417	8.582866	0.109678	0.093283	0.408767	-0.831936	-0.245203	-0.851935	-0.384083	-0.156002	-0.111282	-0.903194
22441	1.683290	4.092331	8.544390	0.123630	0.087649	0.424760	-0.836569	-0.245681	-0.850824	-0.376224	-0.156534	-0.112852	-0.906210
22442	0.933686	3.797178	8.718578	0.055219	0.104485	0.293983	-0.840551	-0.242665	-0.850547	-0.370867	-0.155770	-0.113597	-0.908454
22443	0.632631	3.490828	9.669614	0.176491	-0.136605	0.089538	-0.842532	-0.244597	-0.849513	-0.369426	-0.159922	-0.115570	-0.908071
22444	1.475763	2.908930	9.016303	0.198148	-0.251478	0.069276	-0.848741	-0.250176	-0.843449	-0.368492	-0.166162	-0.116971	-0.907150
22445	1.674973	2.179504	9.172334	0.156605	-0.165642	-0.179633	-0.850587	-0.253352	-0.836955	-0.372045	-0.170014	-0.119213	-0.904691
22446	2.432204	2.683619	9.663527	0.075337	-0.134668	-0.234702	-0.847386	-0.261633	-0.832025	-0.376716	-0.172496	-0.120263	-0.902146
22447	2.497967	2.828053	9.914777	-0.015347	-0.042188	-0.193753	-0.844988	-0.267051	-0.829408	-0.380789	-0.172777	-0.120292	-0.900376
22448	2.661932	2.605271	9.784293	-0.046214	0.077904	-0.026898	-0.841277	-0.268086	-0.830557	-0.381584	-0.170999	-0.120044	-0.900412
22449	2.554254	2.411555	9.760788	-0.106373	0.090941	0.072046	-0.841543	-0.266858	-0.835210	-0.380846	-0.168821	-0.118440	-0.901348
22450	2.218469	2.199112	9.516207	-0.283464	0.113529	0.103550	-0.838647	-0.260003	-0.844951	-0.379945	-0.164894	-0.113748	-0.903058
22451	2.356143	2.259809	8.990446	-0.312203	0.179811	0.181663	-0.837611	-0.250996	-0.855408	-0.377681	-0.159776	-0.108657	-0.905551
22452	2.119180	2.197229	8.757395	-0.176709	0.147052	0.293333	-0.839358	-0.241257	-0.864602	-0.372828	-0.156447	-0.105538	-0.908507
22453	1.630827	2.406845	8.906908	-0.006648	0.073135	0.247516	-0.841488	-0.237079	-0.868200	-0.368601	-0.155671	-0.104932	-0.910434
22454	1.540290	2.842141	9.076553	0.028885	0.010961	0.185342	-0.844147	-0.233386	-0.868320	-0.365284	-0.156106	-0.104880	-0.911701
22455	1.512840	2.996989	9.036032	0.047883	-0.058775	0.135447	-0.847860	-0.231993	-0.864477	-0.363202	-0.157865	-0.104668	-0.912254
22456	1.470769	3.413733	9.089363	0.072255	-0.075455	0.027550	-0.850513	-0.230732	-0.861991	-0.362759	-0.159853	-0.105279	-0.912014
22457	1.597878	3.323777	8.870097	0.040973	-0.051684	-0.009546	-0.852363	-0.232574	-0.858944	-0.363336	-0.161102	-0.105503	-0.911538
22458	1.922802	3.237382	8.392109	0.109268	-0.122047	-0.016911	-0.855009	-0.233733	-0.854389	-0.363723	-0.164118	-0.106585	-0.910720
22459	1.902957	3.358373	8.243764	0.197572	-0.225571	0.028678	-0.857380	-0.238568	-0.848077	-0.363455	-0.169755	-0.108307	-0.909590
22460	1.849286	3.784641	8.520514	0.248525	-0.301601	-0.007024	-0.862924	-0.245278	-0.842056	-0.363657	-0.177070	-0.110568	-0.907841
22461	1.580466	4.527482	9.426114	0.120978	-0.285731	-0.152305	-0.868612	-0.248443	-0.832165	-0.367061	-0.182807	-0.111174	-0.905256
22462	2.031956	4.870741	10.303877	0.128207	-0.116731	-0.329919	-0.868591	-0.256261	-0.825975	-0.373100	-0.185164	-0.113757	-0.901981
22463	2.579826	4.470362	9.380187	-0.233364	0.084086	-0.232601	-0.861032	-0.259757	-0.827113	-0.378415	-0.181369	-0.111060	-0.900874
22464	2.784462	3.417999	7.680662	-0.197222	0.151599	-0.219640	-0.857325	-0.258543	-0.835165	-0.383064	-0.176697	-0.109354	-0.900045
22465	2.574499	2.972305	6.671479	0.079701	-0.004605	-0.030489	-0.848847	-0.259483	-0.839183	-0.383783	-0.177375	-0.110880	-0.899419
22466	2.741084	3.519238	8.395836	0.655323	-0.010399	0.043673	-0.852000	-0.269145	-0.828455	-0.381009	-0.182719	-0.122322	-0.898044
22467	2.928704	4.430709	10.642800	0.474636	0.253201	0.040240	-0.850114	-0.281178	-0.816787	-0.378350	-0.181949	-0.132642	-0.897860
22468	2.857248	3.038303	8.378959	0.036211	0.388014	0.044276	-0.846263	-0.284733	-0.817750	-0.376719	-0.175401	-0.135967	-0.899350
22469	2.228124	2.898175	7.783045	0.275397	0.281039	0.170923	-0.842418	-0.285990	-0.821590	-0.372330	-0.172974	-0.142397	-0.900652
22470	1.933645	3.058121	9.924609	0.451690	0.251523	0.096147	-0.840795	-0.298629	-0.813694	-0.368624	-0.172098	-0.151969	-0.900780
22471	2.692639	3.338943	10.330891	-0.029461	0.130214	0.093674	-0.837609	-0.301357	-0.813550	-0.367065	-0.169893	-0.151955	-0.901837
22472	2.860203	3.026312	9.238418	-0.081999	0.000206	0.154565	-0.838023	-0.295438	-0.815637	-0.364822	-0.169771	-0.149864	-0.903119
22473	2.505492	3.226139	8.674837	-0.067708	-0.042339	0.152653	-0.841474	-0.292252	-0.817239	-0.362831	-0.170602	-0.147614	-0.904134
22474	2.220382	3.213704	8.858738	-0.036710	-0.054218	0.067861	-0.844923	-0.290057	-0.818203	-0.362132	-0.171530	-0.146244	-0.904462
22475	2.291756	3.326689	9.153722	-0.135243	-0.038749	-0.015480	-0.846524	-0.285794	-0.819927	-0.363393	-0.171314	-0.143327	-0.904464
22476	2.382302	3.379289	8.999653	-0.192936	-0.028809	-0.077501	-0.844943	-0.282500	-0.825206	-0.365757	-0.170223	-0.139815	-0.904267
22477	2.616903	3.453891	8.561004	-0.247330	0.010082	-0.122555	-0.843489	-0.281141	-0.831216	-0.369178	-0.168018	-0.135558	-0.903937
22478	2.915674	3.544272	8.591152	-0.169042	0.042691	-0.083272	-0.840058	-0.276649	-0.835807	-0.371407	-0.165797	-0.133005	-0.903813
22479	2.741050	3.694041	8.721860	-0.171635	0.057877	-0.051327	-0.838213	-0.273267	-0.839074	-0.373133	-0.163521	-0.130210	-0.903924
22480	2.471058	3.626033	8.738158	-0.220995	0.097347	-0.082994	-0.832397	-0.268762	-0.846644	-0.375415	-0.159928	-0.127109	-0.904063
22481	2.410427	3.857948	8.652712	-0.261087	0.162844	-0.120710	-0.826050	-0.264820	-0.854506	-0.378392	-0.154930	-0.123712	-0.904163
22482	2.655250	4.542017	8.395114	-0.318795	0.267645	-0.099079	-0.819708	-0.259487	-0.862190	-0.380839	-0.147468	-0.120163	-0.904862
22483	2.404870	4.408874	8.838534	-0.187766	0.096782	-0.048435	-0.813630	-0.254138	-0.870272	-0.382412	-0.144448	-0.117420	-0.905046
22484	1.873917	4.207416	8.248503	-0.109477	-0.036200	0.032434	-0.814697	-0.250900	-0.876596	-0.382593	-0.144390	-0.114944	-0.905297
22485	1.154021	3.881247	8.426244	0.094887	-0.155818	-0.024104	-0.816415	-0.251655	-0.878478	-0.383495	-0.148166	-0.115396	-0.904247
22486	0.397146	3.753479	8.890186	0.053389	-0.203423	-0.164063	-0.818525	-0.254919	-0.873997	-0.387136	-0.151921	-0.115164	-0.902099
22487	0.719834	3.613694	8.901142	0.031057	-0.056745	-0.313553	-0.817193	-0.258081	-0.871296	-0.393224	-0.152673	-0.116180	-0.899204
22488	1.310923	2.969088	9.376646	0.061074	-0.094367	-0.434049	-0.811082	-0.264641	-0.871307	-0.401399	-0.153878	-0.117739	-0.895175
22489	1.608519	2.722109	9.972528	0.013312	-0.133660	-0.406229	-0.804840	-0.271253	-0.869175	-0.409334	-0.155580	-0.118070	-0.891235
22490	1.690748	2.490578	9.993646	-0.171756	-0.026810	-0.331872	-0.800461	-0.274408	-0.869863	-0.416164	-0.153900	-0.115704	-0.888670
22491	1.831703	2.386276	9.464417	-0.308639	0.003004	-0.254325	-0.793850	-0.270217	-0.876647	-0.422014	-0.150817	-0.110877	-0.887054
22492	1.792495	2.429271	9.597677	-0.193978	-0.019425	-0.171002	-0.791869	-0.267551	-0.885438	-0.425954	-0.149175	-0.107675	-0.885842
22493	1.485869	2.525677	9.794539	-0.281639	-0.013260	-0.055365	-0.788971	-0.261740	-0.892262	-0.428196	-0.146995	-0.102542	-0.885735
22494	1.506906	2.574530	9.091989	-0.245669	-0.036841	0.010913	-0.789646	-0.256879	-0.896660	-0.429033	-0.145596	-0.097735	-0.886104
22495	1.511704	2.569757	9.046440	-0.160361	-0.047757	0.050011	-0.792180	-0.250026	-0.900839	-0.429105	-0.145254	-0.094129	-0.886516
22496	1.474984	2.442853	8.894633	-0.150956	-0.139398	0.019412	-0.795374	-0.244305	-0.903706	-0.429657	-0.146498	-0.090097	-0.886462
22497	1.147941	2.592291	9.100096	-0.150202	-0.182959	-0.017051	-0.797765	-0.242217	-0.901063	-0.431127	-0.148483	-0.085709	-0.885853
22498	1.340316	2.649171	8.990037	-0.092907	-0.189936	-0.074423	-0.801346	-0.240165	-0.901761	-0.433224	-0.150954	-0.082549	-0.884712
22499	1.389794	2.611240	9.071270	-0.120018	-0.232858	-0.145520	-0.804930	-0.237013	-0.901753	-0.436944	-0.153828	-0.078666	-0.882739
22500	1.488564	2.797534	9.296741	-0.067544	-0.258678	-0.161469	-0.808112	-0.235846	-0.900741	-0.440551	-0.157585	-0.075620	-0.880547
22501	1.664372	2.965778	9.247913	-0.047391	-0.251078	-0.173779	-0.809172	-0.236168	-0.897787	-0.444543	-0.161339	-0.072974	-0.878081
22502	1.797377	2.822527	9.024416	0.018652	-0.210330	-0.145038	-0.813409	-0.236073	-0.897735	-0.447484	-0.165024	-0.071815	-0.875996
22503	1.947926	3.033999	8.923942	0.091137	-0.203941	-0.162491	-0.815255	-0.239188	-0.893923	-0.450730	-0.169186	-0.072009	-0.873518
22504	1.941121	3.363986	8.853849	0.136797	-0.217876	-0.122664	-0.818559	-0.241891	-0.888337	-0.452916	-0.174087	-0.072762	-0.871359
22505	1.710290	3.267555	8.813797	0.050631	-0.227323	-0.166259	-0.821862	-0.245013	-0.882765	-0.456383	-0.178262	-0.072108	-0.868756
22506	2.073361	4.172364	9.795330	0.298028	-0.193386	-0.229060	-0.826215	-0.251628	-0.875950	-0.459804	-0.184048	-0.076244	-0.865386
22507	2.266331	4.360358	9.934622	0.032391	0.047684	-0.216027	-0.822753	-0.258659	-0.870982	-0.463780	-0.183182	-0.078070	-0.863283
22508	2.757116	3.247698	8.687209	-0.152379	0.223727	-0.135945	-0.817453	-0.259091	-0.875752	-0.466605	-0.177731	-0.077913	-0.862914
22509	3.489683	3.030270	7.553588	-0.259059	0.174842	0.078998	-0.813753	-0.255647	-0.883599	-0.466298	-0.172478	-0.074796	-0.864421
22510	2.475934	3.135631	7.184715	0.129183	0.115944	0.361203	-0.811902	-0.253511	-0.893479	-0.459745	-0.172261	-0.076750	-0.867796
22511	1.240449	3.472619	8.658231	0.392966	0.126000	0.187269	-0.818510	-0.258202	-0.889260	-0.455352	-0.174046	-0.084128	-0.869072
22512	2.939124	3.605561	10.264234	0.433829	0.258631	0.021622	-0.815838	-0.266864	-0.885409	-0.453329	-0.173572	-0.093835	-0.869230
22513	3.635424	3.652156	10.056588	-0.070022	0.509518	0.060397	-0.806024	-0.271767	-0.888361	-0.451953	-0.164308	-0.097038	-0.871392
22514	1.599385	2.090672	8.463044	0.016506	0.336640	0.169738	-0.801661	-0.268463	-0.896891	-0.448596	-0.158953	-0.099694	-0.873817
22515	1.474055	1.991508	10.351803	0.414764	-0.006336	0.154633	-0.801496	-0.280565	-0.886547	-0.444984	-0.163161	-0.106339	-0.874105
22516	3.243824	2.365826	9.907452	-0.010170	-0.124998	0.138003	-0.807049	-0.284188	-0.881233	-0.443148	-0.165578	-0.104492	-0.874806
22517	2.860229	2.249532	8.943410	-0.043181	-0.112695	0.166381	-0.812758	-0.278535	-0.884743	-0.441008	-0.167627	-0.102024	-0.875788
22518	1.795882	2.370987	8.767826	-0.043496	-0.092837	0.115463	-0.818594	-0.275334	-0.884574	-0.439548	-0.169132	-0.099964	-0.876470
22519	2.057094	2.713177	9.237800	-0.026685	-0.044449	-0.036319	-0.819657	-0.273928	-0.883980	-0.440759	-0.169700	-0.099035	-0.875857
22520	2.569403	2.812304	9.416444	-0.240228	0.038577	-0.013592	-0.820196	-0.270680	-0.885078	-0.441922	-0.166903	-0.095127	-0.876242
22521	2.628405	2.677380	8.831978	-0.211813	0.072983	0.042421	-0.820477	-0.264497	-0.892792	-0.442130	-0.163950	-0.091681	-0.877061
22522	2.927263	2.745905	8.751575	-0.167075	0.113971	0.126744	-0.818642	-0.257625	-0.896082	-0.440473	-0.160739	-0.089244	-0.878739
22523	2.823765	3.108150	8.959884	-0.102975	0.174203	0.229886	-0.819319	-0.252209	-0.900328	-0.436823	-0.157350	-0.087959	-0.881300
22524	2.381534	3.138944	8.772782	-0.094783	0.168159	0.260033	-0.820135	-0.244271	-0.904895	-0.432516	-0.154055	-0.086828	-0.884114
22525	2.085625	3.189429	9.004016	-0.062172	0.209298	0.225092	-0.820277	-0.240186	-0.912544	-0.428736	-0.150400	-0.086590	-0.886605
22526	2.332350	3.191464	8.876782	-0.078151	0.216407	0.184369	-0.818697	-0.236443	-0.919150	-0.425624	-0.146257	-0.086388	-0.888814
22527	2.551362	3.467271	8.609438	-0.100824	0.286057	0.236851	-0.817521	-0.230660	-0.923003	-0.421580	-0.140962	-0.086102	-0.891620
22528	2.326732	4.210851	8.933908	-0.090603	0.340657	0.333608	-0.815150	-0.225828	-0.929182	-0.415620	-0.134745	-0.086288	-0.895354
22529	1.702758	4.325788	9.277344	0.018018	0.029062	0.457618	-0.819662	-0.222015	-0.932764	-0.407694	-0.135445	-0.085474	-0.898963
22530	1.204544	3.496190	8.180377	0.186163	-0.167222	0.467668	-0.831593	-0.217549	-0.933021	-0.399409	-0.140820	-0.086055	-0.901796
22531	0.802850	2.661207	8.453555	0.403821	-0.172977	0.270397	-0.843239	-0.220234	-0.925997	-0.394068	-0.147881	-0.091120	-0.902518
22532	1.323835	2.561527	9.356048	0.276556	-0.047936	0.134517	-0.850638	-0.226962	-0.917273	-0.391259	-0.151225	-0.095214	-0.902763
22533	1.679033	2.373870	10.150618	0.109817	-0.051242	0.140957	-0.853275	-0.231181	-0.913218	-0.388881	-0.153483	-0.096288	-0.903296
22534	1.459260	2.030094	10.514729	0.047504	-0.172370	0.127663	-0.859636	-0.229398	-0.911613	-0.387096	-0.157264	-0.095299	-0.903517
22535	1.706374	2.291887	10.616615	0.120807	-0.147481	0.082012	-0.866777	-0.233452	-0.904147	-0.385921	-0.161157	-0.095954	-0.903264
22536	2.084364	2.735637	10.340846	-0.146634	0.050078	0.020457	-0.868112	-0.229947	-0.903484	-0.386194	-0.159206	-0.093528	-0.903748
22537	1.744611	2.093386	9.194376	-0.395508	0.110216	0.053785	-0.867738	-0.221113	-0.911792	-0.386673	-0.154358	-0.086899	-0.905045
22538	1.590321	1.954588	8.569697	-0.198953	0.075049	0.103740	-0.868159	-0.212249	-0.920626	-0.385476	-0.151686	-0.083466	-0.906329
22539	1.646106	2.135265	8.959971	-0.139657	0.018069	0.163650	-0.869503	-0.205148	-0.924677	-0.383312	-0.150632	-0.080399	-0.907699
22540	1.662695	2.298213	9.103667	-0.138655	-0.030387	0.218142	-0.870056	-0.196536	-0.928421	-0.379975	-0.150518	-0.076905	-0.909423
22541	1.691353	2.301149	8.988992	-0.112254	-0.078638	0.164867	-0.875903	-0.189503	-0.931080	-0.377847	-0.151404	-0.073596	-0.910435
22542	1.952645	2.335027	9.071368	0.012263	-0.081633	0.185512	-0.880949	-0.184689	-0.928991	-0.374657	-0.153305	-0.072564	-0.911518
22543	2.215079	2.315526	9.178252	0.053603	-0.077660	0.255450	-0.887972	-0.183169	-0.927386	-0.370360	-0.155546	-0.072005	-0.912937
22544	1.934229	2.562885	9.283302	0.069805	-0.086268	0.320916	-0.896455	-0.180659	-0.924927	-0.364495	-0.158148	-0.071571	-0.914882
22545	1.589331	2.617320	9.373401	0.099713	-0.079698	0.280456	-0.900701	-0.177949	-0.923182	-0.359583	-0.160760	-0.071791	-0.916353
22546	1.531382	2.594414	9.294773	0.038894	-0.079980	0.198943	-0.907329	-0.175938	-0.919018	-0.355922	-0.162836	-0.071242	-0.917458
22547	1.767453	2.608369	8.938463	0.051306	-0.081937	0.138808	-0.911048	-0.172568	-0.916184	-0.353761	-0.164894	-0.071056	-0.917940
22548	1.937220	2.562876	8.696100	0.155981	-0.094974	0.126647	-0.917008	-0.172564	-0.910347	-0.351090	-0.167969	-0.072781	-0.918273
22549	2.019688	2.797394	8.667978	0.284762	-0.103476	0.155259	-0.920837	-0.177093	-0.903740	-0.347871	-0.172072	-0.076708	-0.918419
22550	2.040942	2.996856	8.984842	0.408284	-0.065835	0.185926	-0.926649	-0.183045	-0.893936	-0.343299	-0.176455	-0.083042	-0.918757
22551	2.298816	2.986999	9.243152	0.425512	-0.038027	0.218806	-0.930867	-0.190385	-0.886073	-0.338284	-0.180394	-0.089813	-0.919215
22552	2.560318	3.409196	8.776230	0.320040	-0.012247	0.398929	-0.936951	-0.193787	-0.877660	-0.330019	-0.183545	-0.094102	-0.921164
22553	2.288454	3.355664	8.291718	0.351467	0.006629	0.507964	-0.945572	-0.190176	-0.868189	-0.319804	-0.186656	-0.098788	-0.923648
22554	2.118906	4.551849	9.733691	0.605935	0.118478	0.496169	-0.952176	-0.196916	-0.859743	-0.308391	-0.189358	-0.108799	-0.925852
22555	2.065255	5.055763	9.740278	0.265588	0.370455	0.545329	-0.955089	-0.196890	-0.857965	-0.296951	-0.185248	-0.114095	-0.929777
22556	2.411814	3.955015	8.170634	0.038042	0.535543	0.405995	-0.954049	-0.189773	-0.865128	-0.288364	-0.176488	-0.116383	-0.933892
22557	2.541960	3.350436	7.197156	0.082964	0.531202	0.344242	-0.950877	-0.186924	-0.870842	-0.280880	-0.167809	-0.119984	-0.937310
22558	2.736144	2.674516	9.167463	0.459591	0.509478	0.454848	-0.946378	-0.185697	-0.874074	-0.269917	-0.161973	-0.129824	-0.940242
22559	3.059452	3.481823	13.053691	0.505951	0.918692	0.395528	-0.934958	-0.196379	-0.876156	-0.258877	-0.148396	-0.143113	-0.943652
22560	1.966948	1.102177	8.881331	-0.628645	0.458307	0.423058	-0.927455	-0.178402	-0.900889	-0.251736	-0.137733	-0.132249	-0.948772
22561	2.028318	2.666349	7.504272	0.473876	-0.048754	0.737958	-0.935302	-0.166109	-0.905772	-0.236995	-0.142965	-0.138974	-0.950831
22562	1.646011	2.494586	9.664899	0.490555	-0.031457	0.548968	-0.945627	-0.168966	-0.892464	-0.225480	-0.147445	-0.146485	-0.951820
22563	2.165540	2.557407	9.598530	0.092698	0.092227	0.302622	-0.952120	-0.167789	-0.888596	-0.219647	-0.146961	-0.147738	-0.953064
22564	2.935327	2.639285	9.096819	-0.059885	-0.002384	0.338509	-0.957301	-0.161602	-0.891558	-0.213543	-0.147771	-0.145523	-0.954666
22565	2.458906	2.669449	8.822023	0.060651	0.008407	0.445156	-0.966976	-0.159613	-0.883335	-0.205295	-0.149165	-0.145299	-0.956291
22566	2.399371	2.780055	9.084126	0.071865	0.074422	0.440311	-0.972689	-0.153529	-0.881197	-0.196542	-0.149335	-0.145608	-0.958055
22567	2.848310	2.676494	8.634142	-0.008587	0.153189	0.535960	-0.974973	-0.141419	-0.889772	-0.186296	-0.147950	-0.144295	-0.960512
22568	2.825246	2.986778	8.662384	0.052239	0.238577	0.699359	-0.980302	-0.129727	-0.895241	-0.172121	-0.145596	-0.144050	-0.963549
22569	2.734885	3.053125	8.858888	0.148089	0.321369	0.763855	-0.985365	-0.118637	-0.899122	-0.156471	-0.142165	-0.145607	-0.966491
22570	2.605028	3.147879	9.005825	0.047329	0.375558	0.839054	-0.989908	-0.104796	-0.901713	-0.139223	-0.137525	-0.145220	-0.969853
22571	2.501652	3.388681	8.485751	-0.009536	0.366967	0.878629	-0.992339	-0.087351	-0.911458	-0.121567	-0.133006	-0.143468	-0.973112
22572	2.074721	3.681944	8.662994	0.144666	0.367713	0.900413	-0.995035	-0.070358	-0.919471	-0.102874	-0.128829	-0.144678	-0.975648
22573	1.906317	3.902230	8.906487	0.169799	0.353720	0.899540	-0.998524	-0.054209	-0.926428	-0.084302	-0.124954	-0.146295	-0.977690
22574	2.165772	3.897231	8.928928	0.112640	0.389082	0.888921	-0.999221	-0.041470	-0.933526	-0.065830	-0.120195	-0.146822	-0.979624
22575	2.171717	4.164317	8.662332	0.028135	0.409800	0.956857	-1.002580	-0.024232	-0.939377	-0.046268	-0.115102	-0.145588	-0.981537
22576	1.886720	4.309607	8.344402	0.024535	0.413371	1.025891	-1.005550	-0.004110	-0.949702	-0.025278	-0.110068	-0.143965	-0.983117
22577	1.493645	4.559843	8.994770	0.003163	0.328456	1.000587	-1.003619	0.016071	-0.961422	-0.005130	-0.106581	-0.142092	-0.984085
22578	1.412496	3.674837	9.167442	0.154973	-0.106966	0.970036	-1.013468	0.032931	-0.962515	0.013557	-0.111545	-0.142948	-0.983331
22579	1.002049	2.633347	9.201216	0.337059	-0.398235	0.944122	-1.029662	0.045542	-0.954548	0.031238	-0.122028	-0.147704	-0.980977
22580	1.714448	2.117091	9.000716	0.369519	-0.330098	0.718205	-1.047706	0.056303	-0.943132	0.044840	-0.130482	-0.153312	-0.978498
22581	2.800554	1.559224	10.239314	0.117125	-0.187656	0.484683	-1.059505	0.060031	-0.935633	0.053564	-0.135582	-0.154575	-0.977167
22582	2.837886	1.899911	11.934784	0.046287	-0.450491	0.592342	-1.069202	0.069713	-0.928103	0.063489	-0.146252	-0.154283	-0.975078
22583	3.645165	1.637593	9.621985	-0.033394	-0.023401	0.623888	-1.083284	0.084384	-0.920766	0.075009	-0.148720	-0.151786	-0.974278
22584	3.421300	1.818018	9.700405	0.148573	0.429464	0.493900	-1.079336	0.093531	-0.928032	0.086037	-0.141713	-0.152513	-0.974297
22585	2.512119	1.993219	9.122404	-0.325785	0.452529	0.941879	-1.073314	0.118460	-0.943941	0.104364	-0.136351	-0.142579	-0.974776
22586	1.828269	1.104415	7.952794	-0.231719	0.231431	0.958656	-1.070228	0.150762	-0.955824	0.122516	-0.135166	-0.134866	-0.973926
22587	1.205451	1.865111	8.905163	0.085601	0.043346	0.834759	-1.071340	0.169158	-0.959652	0.138652	-0.136345	-0.133997	-0.971715
22588	1.086113	1.955308	10.051339	-0.124711	-0.004629	0.474851	-1.074565	0.185004	-0.959646	0.147109	-0.138174	-0.130238	-0.970724
22589	2.198261	1.455941	9.164966	-0.386290	-0.030832	0.224351	-1.076462	0.199734	-0.961033	0.149862	-0.140411	-0.122006	-0.971051
22590	2.710815	1.229761	8.900786	-0.086791	-0.110972	0.116822	-1.079145	0.211208	-0.959563	0.151239	-0.143240	-0.120286	-0.970639
22591	2.539415	1.719425	9.130120	0.100354	-0.118365	0.048416	-1.083914	0.211521	-0.956279	0.151736	-0.145266	-0.122234	-0.970017
22592	2.229277	1.810873	8.951428	0.080851	-0.127252	-0.031201	-1.086033	0.211205	-0.952508	0.150680	-0.147541	-0.124244	-0.969583
22593	2.295117	2.117887	8.720067	0.213176	-0.169541	-0.073514	-1.089592	0.205366	-0.949970	0.149009	-0.149877	-0.128896	-0.968875
22594	2.669086	2.425651	8.613687	0.283409	-0.177728	-0.076975	-1.093283	0.199015	-0.943155	0.147524	-0.152400	-0.135111	-0.967862
22595	2.630195	2.539021	8.524988	0.368407	-0.204870	-0.029136	-1.098146	0.185619	-0.932257	0.147058	-0.155046	-0.142767	-0.966412
22596	2.546492	2.789907	8.159486	0.400325	-0.201424	0.057643	-1.103421	0.177621	-0.925074	0.148424	-0.158041	-0.150877	-0.964484
22597	2.425627	3.785377	8.403404	0.555573	-0.206814	-0.030333	-1.108824	0.168276	-0.919943	0.148468	-0.160084	-0.162216	-0.962297
22598	2.991703	4.254536	9.529242	0.665119	-0.117164	-0.415045	-1.109566	0.149718	-0.913283	0.141817	-0.159106	-0.176642	-0.960922
22599	4.226621	6.134114	11.902130	0.834296	0.411219	-0.468121	-1.104156	0.111009	-0.910555	0.136361	-0.146898	-0.193003	-0.960509
22600	3.097426	3.586354	8.093361	-0.399124	0.762978	-0.237664	-1.091423	0.105772	-0.926295	0.133104	-0.132492	-0.183878	-0.964841
22601	3.070796	1.245646	5.592539	0.057277	0.584657	0.042157	-1.072624	0.109470	-0.948260	0.135689	-0.121001	-0.183329	-0.966094
22602	2.665606	2.818718	7.693570	0.688205	0.247367	0.344307	-1.066378	0.102928	-0.955382	0.144473	-0.115704	-0.195042	-0.963171
22603	2.300479	3.681446	11.086495	0.263948	0.053402	0.279813	-1.066633	0.099411	-0.953881	0.150154	-0.114783	-0.199320	-0.961535
22604	5.560388	3.333001	12.936589	-0.139018	0.414540	-0.213202	-1.061339	0.101154	-0.962203	0.146957	-0.106472	-0.195827	-0.963701
22605	3.173450	1.493115	9.733763	-0.653643	0.312988	0.183047	-1.053416	0.109860	-0.972481	0.149818	-0.102942	-0.181762	-0.966395
22606	2.695195	1.071391	6.025206	0.047780	-0.164974	0.401651	-1.052139	0.125977	-0.976677	0.156658	-0.107549	-0.182286	-0.964709
22607	3.042149	2.323199	8.698114	0.764226	-0.207884	0.516594	-1.057559	0.122655	-0.972427	0.167017	-0.110981	-0.196356	-0.959809
22608	3.258878	2.450966	9.074470	-0.042872	-0.031573	0.302950	-1.064459	0.127210	-0.969386	0.172222	-0.113013	-0.194914	-0.958946
22609	2.884954	2.449092	9.592538	-0.053888	0.171552	0.210572	-1.061294	0.131641	-0.971025	0.176354	-0.110704	-0.192572	-0.958937
22610	3.068253	2.238722	8.757319	-0.237649	0.199875	0.224311	-1.063692	0.136734	-0.971640	0.180451	-0.108678	-0.186752	-0.959557
22611	3.505829	2.644739	8.695475	-0.095465	0.178422	0.422542	-1.062401	0.148567	-0.977716	0.188576	-0.107205	-0.183081	-0.958868
22612	2.831213	2.710185	8.804256	-0.077816	0.210071	0.441508	-1.054767	0.165245	-0.988407	0.197212	-0.105193	-0.179790	-0.957976
22613	2.933831	2.702361	9.021682	-0.086288	0.244050	0.359452	-1.052814	0.176908	-0.993826	0.204358	-0.102203	-0.176138	-0.957480
22614	3.599530	3.005656	8.418829	-0.093139	0.258607	0.416845	-1.046630	0.191308	-1.001084	0.212614	-0.099214	-0.172385	-0.956679
22615	3.006325	3.116268	8.503291	0.066927	0.288233	0.494575	-1.043467	0.196640	-1.005512	0.222762	-0.095226	-0.171226	-0.954982
22616	2.408853	3.219537	8.724874	0.057018	0.311858	0.397568	-1.039521	0.206461	-1.011683	0.231051	-0.090502	-0.170105	-0.953671
22617	2.421671	3.309583	8.748657	0.095128	0.285810	0.313526	-1.029610	0.214279	-1.021743	0.237734	-0.085779	-0.169854	-0.952509
22618	2.484827	3.398096	8.588662	0.045961	0.344853	0.210299	-1.023528	0.218066	-1.028668	0.242561	-0.079827	-0.168672	-0.952020
22619	2.605714	3.538652	8.622602	0.180807	0.379513	0.221519	-1.014526	0.219846	-1.036227	0.247897	-0.072583	-0.169811	-0.951022
22620	2.549651	3.957590	8.863230	0.057789	0.404505	0.247805	-1.006310	0.218746	-1.045211	0.253593	-0.065575	-0.168478	-0.950266
22621	2.161459	4.042828	9.250228	0.124330	0.136778	0.202169	-0.999691	0.219828	-1.050350	0.257608	-0.063138	-0.169867	-0.949103
22622	1.557245	3.395846	8.735925	0.137837	-0.089821	0.199165	-0.999562	0.221614	-1.055392	0.260890	-0.064925	-0.172637	-0.947585
22623	0.617790	2.660328	8.931679	0.164856	-0.226231	0.041243	-1.006435	0.216905	-1.050097	0.260643	-0.068541	-0.176872	-0.946617
22624	0.499448	2.798992	9.165289	-0.051718	-0.126304	-0.190411	-1.012782	0.213015	-1.044514	0.256128	-0.070645	-0.176757	-0.947716
22625	1.166274	2.599957	9.581989	-0.103297	-0.119211	-0.348926	-1.018067	0.208538	-1.038693	0.248473	-0.072158	-0.175832	-0.949809
22626	1.533893	1.907637	10.354271	0.144446	-0.383247	-0.372011	-1.024924	0.198265	-1.034247	0.239887	-0.077518	-0.180954	-0.950632
22627	2.143152	2.032814	10.704180	0.192126	-0.302260	-0.392708	-1.028995	0.186176	-1.026402	0.231153	-0.080858	-0.186472	-0.951451
22628	2.435545	2.368190	10.262930	-0.240105	-0.008773	-0.399326	-1.031886	0.178339	-1.022594	0.222738	-0.080750	-0.182529	-0.954228
22629	2.540750	2.195164	8.722207	-0.288067	0.101254	-0.264371	-1.030434	0.179908	-1.025512	0.217141	-0.079101	-0.176754	-0.956740
22630	1.863590	1.993537	8.640369	-0.129474	0.041042	-0.078444	-1.030563	0.178758	-1.023938	0.215161	-0.078717	-0.174162	-0.957693
22631	1.532403	2.218222	9.543150	0.042293	-0.032757	-0.055349	-1.031087	0.177133	-1.025593	0.213610	-0.078927	-0.174894	-0.957890
22632	1.493173	2.292793	9.868728	-0.153679	-0.062605	-0.137492	-1.028056	0.181813	-1.025747	0.210102	-0.080418	-0.172373	-0.958998
22633	1.790489	2.252015	9.377515	-0.268746	-0.009581	-0.199451	-1.028058	0.182801	-1.026252	0.205367	-0.080976	-0.167212	-0.960889
22634	2.151181	2.066744	8.858046	-0.186260	-0.035655	-0.123388	-1.029393	0.186145	-1.024655	0.202147	-0.082135	-0.163915	-0.962041
22635	1.997034	2.151338	8.922479	-0.063211	-0.098537	-0.091549	-1.032836	0.185896	-1.022477	0.199525	-0.083939	-0.162854	-0.962612
22636	1.796733	2.390463	9.160037	0.005898	-0.155600	-0.061610	-1.036939	0.185090	-1.019772	0.197416	-0.086833	-0.163629	-0.962659
22637	1.552407	2.502550	9.233531	0.065071	-0.169589	-0.123352	-1.036267	0.181415	-1.018421	0.194163	-0.089366	-0.165360	-0.962793
22638	1.736183	2.656389	9.315031	0.055659	-0.161270	-0.174654	-1.040360	0.177263	-1.015824	0.189941	-0.091797	-0.167309	-0.963070
22639	1.843337	2.716566	9.096427	0.034315	-0.154138	-0.182652	-1.043657	0.172516	-1.012449	0.185529	-0.093926	-0.168485	-0.963519
22640	1.872312	2.561715	8.852976	0.071063	-0.188471	-0.148272	-1.047344	0.164436	-1.003274	0.181739	-0.096912	-0.170770	-0.963544
22641	1.835726	2.818351	8.864359	0.174793	-0.216530	-0.128679	-1.053416	0.157205	-0.998337	0.178412	-0.099890	-0.174774	-0.963143
22642	2.010090	3.088537	9.002460	0.181719	-0.239697	-0.123554	-1.055255	0.151988	-0.994190	0.175127	-0.103539	-0.179315	-0.962526
22643	2.156361	3.809708	9.232574	0.110870	-0.198430	-0.161595	-1.059608	0.145500	-0.986834	0.171077	-0.106241	-0.182122	-0.962433
22644	1.899039	4.254136	9.591995	0.201714	-0.094365	-0.311793	-1.061436	0.136069	-0.981480	0.164729	-0.106338	-0.186928	-0.962608
22645	2.481251	4.082637	9.478771	0.122972	0.075505	-0.231503	-1.060062	0.119270	-0.980689	0.160339	-0.103424	-0.189245	-0.963214
22646	2.843207	3.385080	7.658643	-0.144793	0.096588	-0.170330	-1.054227	0.116583	-0.985001	0.156686	-0.101489	-0.186436	-0.964568
22647	2.975728	2.877620	6.516019	0.272572	-0.006144	0.026607	-1.051180	0.116238	-0.985181	0.157256	-0.100732	-0.191421	-0.963577
22648	2.939842	3.522848	8.435604	0.717453	-0.042314	0.205405	-1.051937	0.103029	-0.980496	0.162059	-0.100169	-0.204885	-0.960065
22649	3.409810	4.381193	10.744586	0.623679	0.192422	0.177245	-1.049241	0.086567	-0.977430	0.167011	-0.095083	-0.215660	-0.957370
22650	3.311285	2.884000	9.222042	0.118301	0.398997	0.205392	-1.043669	0.083789	-0.983619	0.172440	-0.088027	-0.216130	-0.956976
22651	2.978218	2.436004	7.583295	0.145943	0.327233	0.309472	-1.033611	0.086680	-0.991960	0.179573	-0.082580	-0.216990	-0.955955
22652	2.222279	3.354519	8.814408	0.441794	0.219106	0.396446	-1.028973	0.085802	-0.994858	0.188384	-0.078615	-0.223913	-0.952992
22653	2.166118	3.717751	10.205972	0.294800	0.138738	0.253982	-1.026579	0.082279	-0.995803	0.193852	-0.075969	-0.228316	-0.951064
22654	3.397407	3.346786	9.490771	0.027707	0.073836	0.236578	-1.024202	0.084767	-0.997093	0.198292	-0.075630	-0.228130	-0.950219
22655	3.547502	2.953746	8.497053	-0.010788	0.057043	0.398144	-1.024228	0.093396	-0.996012	0.205671	-0.076470	-0.226767	-0.948909
22656	2.662691	3.440140	8.394027	0.076317	0.024837	0.433751	-1.027694	0.101164	-0.996530	0.213682	-0.077746	-0.227379	-0.946887
22657	2.198172	3.596820	8.850352	0.070218	0.045079	0.259782	-1.028105	0.106101	-0.998380	0.218493	-0.077852	-0.227783	-0.945682
22658	2.375929	3.697154	8.989839	-0.042222	0.073274	0.160546	-1.027451	0.108772	-0.999912	0.221360	-0.077478	-0.226354	-0.945389
22659	2.555698	3.651853	8.846466	-0.106401	0.071535	0.137314	-1.025747	0.115089	-1.003218	0.223696	-0.077303	-0.223480	-0.945538
22660	2.734345	3.655074	8.654553	-0.138773	0.069515	0.136280	-1.024710	0.122622	-1.004063	0.225932	-0.077316	-0.220273	-0.945757
22661	3.029704	3.645854	8.509642	-0.095210	0.061378	0.121275	-1.024070	0.130497	-1.007307	0.227936	-0.077244	-0.217694	-0.945880
22662	2.967026	3.761236	8.574243	-0.102715	0.099992	0.139187	-1.023158	0.136144	-1.011028	0.230412	-0.076527	-0.215021	-0.945949
22663	2.479667	3.660158	8.610597	-0.111430	0.149712	0.137820	-1.020394	0.142031	-1.014896	0.233079	-0.074949	-0.211724	-0.946166
22664	2.525559	3.680418	8.691281	-0.135987	0.217287	0.057711	-1.017228	0.146842	-1.020950	0.234448	-0.071821	-0.207990	-0.946898
22665	2.685884	3.916360	8.771442	-0.208809	0.293852	0.101246	-1.012223	0.156444	-1.024726	0.236868	-0.067820	-0.202254	-0.947833
22666	2.428772	3.931115	8.785105	-0.219791	0.336064	0.115682	-1.004570	0.166405	-1.034692	0.239676	-0.063068	-0.196271	-0.948713
22667	2.430230	4.222423	8.785359	-0.074127	0.195648	0.162969	-0.997443	0.175329	-1.041465	0.243019	-0.060527	-0.193528	-0.948591
22668	1.861899	3.678094	8.772027	-0.048197	0.023049	0.174470	-0.997194	0.180957	-1.043703	0.245941	-0.061112	-0.192227	-0.948065
22669	1.713892	3.296726	8.604283	-0.041425	-0.003175	0.085968	-0.999322	0.183949	-1.044254	0.247083	-0.061862	-0.191185	-0.947930
22670	1.937873	3.286254	8.868777	-0.048561	0.050711	-0.009245	-0.998270	0.186736	-1.045116	0.246628	-0.061219	-0.189965	-0.948336
22671	2.063989	3.322553	9.132323	-0.120129	0.108087	-0.016211	-0.998017	0.191000	-1.048739	0.246155	-0.059849	-0.187014	-0.949132
22672	1.959061	3.223547	9.043200	-0.171162	0.109703	0.008423	-0.993923	0.194883	-1.051748	0.246101	-0.058757	-0.183151	-0.949967
22673	1.813030	3.271882	9.146667	-0.126659	0.022861	0.011571	-0.991815	0.198947	-1.054594	0.245825	-0.059130	-0.180468	-0.950529
22674	1.752022	3.146964	8.989286	-0.121561	-0.037601	0.012991	-0.993681	0.202894	-1.054447	0.245384	-0.060607	-0.178264	-0.950966
22675	1.863678	3.080986	8.632169	-0.043705	-0.076387	-0.010013	-0.995550	0.208091	-1.053991	0.244435	-0.062371	-0.177683	-0.951205
22676	1.716551	2.947255	8.773080	0.058550	-0.108606	-0.002791	-0.997665	0.206559	-1.052004	0.243675	-0.064257	-0.179271	-0.950976
22677	1.547968	2.968520	9.237101	0.090653	-0.122850	-0.062874	-1.001366	0.202870	-1.039469	0.241717	-0.066031	-0.181534	-0.950925
22678	1.657734	3.067614	9.323964	0.031411	-0.107246	-0.066526	-1.005063	0.198978	-1.036465	0.239695	-0.067794	-0.182677	-0.951094
22679	1.805567	2.934358	9.254889	0.009203	-0.116956	-0.112656	-1.007313	0.198279	-1.034181	0.236695	-0.069641	-0.183413	-0.951570
22680	1.867558	2.974313	9.186689	-0.006443	-0.130739	-0.135793	-1.011796	0.192323	-1.037807	0.233221	-0.071774	-0.184038	-0.952148
22681	1.915933	2.975188	9.164098	-0.054015	-0.139041	-0.175789	-1.015638	0.192804	-1.036674	0.228839	-0.074088	-0.183745	-0.953090
22682	1.969876	2.956757	9.247728	-0.052841	-0.128197	-0.218164	-1.018149	0.191156	-1.035356	0.223735	-0.076081	-0.183588	-0.954175
22683	2.105638	2.726206	9.345097	-0.087397	-0.117408	-0.270387	-1.019597	0.188063	-1.032889	0.217564	-0.077774	-0.182667	-0.955641
22684	2.456750	3.101532	9.333783	-0.136158	-0.075422	-0.257987	-1.021179	0.185533	-1.030537	0.211742	-0.078975	-0.180732	-0.957217
22685	2.222411	2.927354	9.226815	-0.148261	-0.053860	-0.271971	-1.022497	0.183131	-1.027916	0.205661	-0.079715	-0.178357	-0.958925
22686	2.038983	2.564723	8.704023	-0.175742	-0.038689	-0.248906	-1.023029	0.183543	-1.027092	0.200062	-0.080403	-0.175479	-0.960582
22687	2.096853	2.628918	9.018217	-0.026034	-0.048396	-0.128287	-1.022629	0.182864	-1.028325	0.196946	-0.081057	-0.175167	-0.961228
22688	2.255596	2.816363	9.825592	-0.055065	0.012436	-0.044063	-1.021430	0.180605	-1.028411	0.195641	-0.080995	-0.174069	-0.961699
22689	2.331806	2.594399	9.535958	-0.215021	0.015031	0.083643	-1.020922	0.187868	-1.029124	0.196517	-0.081915	-0.169500	-0.962258
22690	2.049796	2.433875	8.998988	-0.128393	-0.008793	0.140425	-1.020016	0.195303	-1.031715	0.198555	-0.083184	-0.166770	-0.962208
22691	1.848760	2.658388	8.911697	-0.009931	-0.023167	0.150466	-1.022154	0.201622	-1.031220	0.200922	-0.084242	-0.166174	-0.961727
22692	1.787919	2.773783	8.791020	0.088702	-0.053774	0.091358	-1.022421	0.202316	-1.030793	0.202230	-0.085344	-0.167882	-0.961059
22693	1.757713	2.846066	8.890639	0.111438	-0.102096	0.039845	-1.024008	0.201467	-1.028655	0.202404	-0.087033	-0.170134	-0.960475
22694	2.008824	2.877314	8.801831	0.101426	-0.167833	-0.001329	-1.027575	0.198266	-1.025497	0.201567	-0.089959	-0.172704	-0.959922
22695	2.220576	2.936974	8.706787	0.140052	-0.214481	-0.006858	-1.030870	0.192458	-1.018400	0.200502	-0.093521	-0.176053	-0.959197
22696	2.247353	3.597737	9.082921	0.121585	-0.220356	-0.026445	-1.035896	0.189981	-1.014933	0.199032	-0.097280	-0.179261	-0.958534
22697	2.105006	4.522470	9.750335	0.133301	-0.129997	-0.116030	-1.039064	0.186405	-1.014072	0.196140	-0.098814	-0.182414	-0.958379
22698	2.087497	4.429915	9.760123	0.134831	0.087220	-0.270225	-1.037719	0.179343	-1.011763	0.191144	-0.095733	-0.185135	-0.959179
22699	2.898603	3.891057	8.446003	-0.128515	0.220633	-0.289772	-1.030549	0.173133	-1.015934	0.185678	-0.090887	-0.182300	-0.961265
22700	2.612346	3.128416	7.364662	-0.116423	0.124908	-0.012625	-1.024459	0.173917	-1.019735	0.185272	-0.088980	-0.179562	-0.962037
22701	2.381272	3.425221	7.429948	0.210994	0.061272	0.083512	-1.021147	0.173585	-1.020723	0.187000	-0.087327	-0.183224	-0.961163
22702	3.001290	3.655076	8.778277	0.366289	0.002205	0.083443	-1.019677	0.168785	-1.019820	0.188871	-0.086320	-0.190049	-0.959561
22703	3.605491	4.200205	10.179103	0.361935	0.263734	0.152104	-1.015418	0.161458	-1.021042	0.192939	-0.080528	-0.195752	-0.958108
22704	3.122356	2.897493	8.566269	0.024070	0.390510	0.263448	-1.007206	0.161713	-1.028238	0.199138	-0.074084	-0.194212	-0.957673
22705	2.221425	2.232942	7.597710	0.267514	0.307939	0.338195	-0.999793	0.163104	-1.035523	0.206744	-0.068551	-0.197590	-0.955780
22706	2.037634	3.127931	9.532535	0.558668	0.225220	0.333231	-0.994472	0.155374	-1.038514	0.214358	-0.063347	-0.206799	-0.952508
22707	2.471817	3.262136	10.514842	0.276143	0.109618	0.239537	-0.988904	0.153839	-1.044127	0.219274	-0.061188	-0.211217	-0.950559
22708	2.872586	3.048407	9.462477	-0.000992	0.045398	0.296552	-0.986531	0.157290	-1.044849	0.224719	-0.061674	-0.210569	-0.949399
22709	2.497571	2.903165	8.729982	-0.022433	-0.029111	0.280200	-0.987610	0.164046	-1.046231	0.229456	-0.063683	-0.209819	-0.948299
22710	1.870222	3.032583	8.863801	0.029658	-0.067972	0.142328	-0.994763	0.164353	-1.040236	0.231506	-0.065532	-0.210450	-0.947534
22711	2.149199	3.435765	9.206292	-0.094643	-0.044566	-0.054264	-0.995562	0.165717	-1.038037	0.229738	-0.066755	-0.208799	-0.948244
22712	2.564098	3.467524	8.807196	-0.204904	0.005318	-0.095041	-0.994791	0.173841	-1.040067	0.227312	-0.067291	-0.204955	-0.949629
22713	2.942527	3.639415	8.487760	-0.191899	0.050187	-0.034678	-0.993216	0.178587	-1.041678	0.226176	-0.067278	-0.201013	-0.950743
22714	2.911696	3.726239	8.481345	-0.135975	0.098688	0.036537	-0.990847	0.183585	-1.042888	0.226705	-0.066262	-0.197871	-0.951347
22715	2.754211	3.631161	8.655344	-0.087055	0.138452	0.098865	-0.987415	0.187801	-1.047622	0.228597	-0.064670	-0.195380	-0.951519
22716	2.610246	3.774170	8.476547	-0.150938	0.202480	0.076118	-0.983724	0.193943	-1.051359	0.230255	-0.061906	-0.191420	-0.952107
22717	2.547297	3.753597	8.364052	-0.109244	0.245580	0.073006	-0.977654	0.201280	-1.054817	0.232026	-0.058298	-0.188092	-0.952568
22718	2.379472	4.187500	8.605951	-0.184484	0.300199	0.067828	-0.969728	0.208822	-1.062985	0.233856	-0.053794	-0.183038	-0.953370
22719	2.336388	4.885789	8.582513	-0.229335	0.370817	0.073425	-0.961804	0.216624	-1.070340	0.235930	-0.048358	-0.176925	-0.954304
22720	2.293139	4.200537	8.973873	-0.109228	0.024230	-0.036246	-0.957049	0.221269	-1.076819	0.234900	-0.048385	-0.174696	-0.954967
22721	2.048052	4.103774	8.254628	-0.047277	-0.206166	0.167656	-0.959716	0.227578	-1.075380	0.236898	-0.053435	-0.174761	-0.954192
22722	0.200498	2.609013	8.449908	0.176175	-0.330204	0.005356	-0.968061	0.227790	-1.070180	0.235761	-0.059012	-0.179618	-0.953243
22723	0.449494	2.696182	9.578526	0.142293	-0.367670	-0.286822	-0.977307	0.219175	-1.062567	0.228678	-0.064508	-0.184501	-0.953679
22724	1.598150	2.547175	10.187747	0.203972	-0.453421	-0.389991	-0.989063	0.208336	-1.052851	0.219712	-0.070830	-0.190913	-0.954076
22725	2.098276	2.692229	10.635247	0.027420	-0.291234	-0.391402	-1.001338	0.193542	-1.040571	0.210711	-0.074927	-0.193280	-0.955317
22726	1.779715	2.763969	9.200023	-0.252340	-0.108815	-0.495332	-1.005830	0.189926	-1.036610	0.200328	-0.076196	-0.189609	-0.958181
22727	2.319714	2.924193	8.558288	-0.137409	-0.028261	-0.369027	-1.003441	0.187780	-1.036706	0.192484	-0.076039	-0.187629	-0.960189
22728	2.577170	2.414355	9.361917	0.017236	-0.101800	-0.073784	-1.004627	0.185818	-1.035146	0.190555	-0.077708	-0.188420	-0.960286
22729	1.921267	2.633144	10.225896	-0.151823	-0.081603	0.057657	-1.004638	0.189408	-1.033421	0.190678	-0.080231	-0.185634	-0.960596
22730	1.675409	2.723290	9.676110	-0.423508	0.050597	0.010858	-1.005995	0.200648	-1.035328	0.190064	-0.081004	-0.177225	-0.962240
22731	2.063001	2.040821	8.395809	-0.392112	0.013404	-0.021135	-1.005241	0.214655	-1.038244	0.188628	-0.082310	-0.169515	-0.963799
22732	2.193146	2.358763	8.645319	-0.161962	-0.074029	0.106287	-1.004205	0.222409	-1.036533	0.189814	-0.084812	-0.166439	-0.963886
22733	1.840386	2.726210	8.990358	0.007929	-0.130254	0.136573	-1.009251	0.226943	-1.034452	0.191592	-0.087897	-0.166701	-0.963212
22734	1.721026	2.762886	9.024930	0.082525	-0.128892	0.106781	-1.011913	0.231139	-1.032141	0.193019	-0.090525	-0.168542	-0.962363
22735	1.613849	2.930867	9.143128	0.057650	-0.120044	0.028090	-1.014289	0.228360	-1.030324	0.192818	-0.092809	-0.169912	-0.961945
22736	1.754261	3.040205	9.023858	-0.017173	-0.148280	-0.005953	-1.015615	0.228896	-1.028011	0.191812	-0.095814	-0.170112	-0.961816
22737	1.776064	3.084240	8.533178	-0.047672	-0.223680	0.012040	-1.022638	0.230107	-1.025075	0.190739	-0.100397	-0.169898	-0.961600
22738	2.120039	3.141490	8.856203	0.127879	-0.238234	-0.129041	-1.027402	0.228228	-1.017434	0.187360	-0.104153	-0.173476	-0.961226
22739	2.336128	3.987710	8.964763	0.090118	-0.270306	-0.138290	-1.033339	0.220611	-1.014120	0.183484	-0.108556	-0.176428	-0.960949
22740	2.645557	4.095320	9.409102	0.179246	-0.179985	-0.091544	-1.038505	0.220279	-1.006559	0.181176	-0.111122	-0.180692	-0.960301
22741	3.123926	4.201117	9.625165	0.165123	0.129750	-0.251508	-1.037809	0.208796	-1.005592	0.176701	-0.107132	-0.183940	-0.960971
22742	2.766685	3.378868	7.942768	-0.278400	0.134481	0.121250	-1.033708	0.210289	-1.007872	0.178585	-0.106069	-0.177806	-0.961895
22743	1.698582	3.238126	7.990485	0.102234	0.111916	0.154366	-1.028833	0.218918	-1.011677	0.181686	-0.104100	-0.179072	-0.961294
22744	2.677115	3.374898	8.712678	0.212300	0.139281	-0.191911	-1.024175	0.211178	-1.013587	0.178636	-0.100049	-0.183001	-0.961556
22745	3.518509	3.445977	8.564659	-0.161301	0.032378	0.265770	-1.018353	0.213254	-1.018686	0.183060	-0.101015	-0.179307	-0.961319
22746	2.922597	3.279791	8.345445	0.107224	0.056942	0.225361	-1.016780	0.218840	-1.020404	0.187475	-0.100431	-0.180656	-0.960276
22747	3.167430	3.209106	9.460684	0.194582	0.205432	0.077098	-1.014658	0.217625	-1.018187	0.189611	-0.096113	-0.183542	-0.959751
22748	3.052551	3.025060	10.286535	0.044418	0.449408	0.011895	-1.003924	0.215443	-1.025087	0.191283	-0.087444	-0.182616	-0.960425
22749	2.012513	2.365237	9.036874	-0.095468	0.271396	-0.032717	-0.992809	0.219319	-1.034884	0.191011	-0.082562	-0.179818	-0.961438
22750	2.292525	2.108201	9.372341	0.369255	-0.019916	-0.029646	-0.988684	0.212892	-1.038759	0.190850	-0.081481	-0.187001	-0.960192
22751	3.279502	2.548460	9.315062	0.104013	-0.096793	0.114670	-0.989995	0.208246	-1.035672	0.192409	-0.083507	-0.189135	-0.959288
22752	2.780002	2.388865	8.973595	0.014906	-0.103888	0.081759	-0.991321	0.208194	-1.032037	0.193398	-0.085819	-0.189640	-0.958785
22753	2.350106	2.570405	9.040871	-0.009219	-0.092601	-0.024249	-0.993703	0.207641	-1.029880	0.192127	-0.087701	-0.189769	-0.958845
22754	2.273876	2.891874	9.185337	-0.094113	-0.036180	-0.105490	-0.995693	0.208759	-1.027944	0.189566	-0.088427	-0.188245	-0.959588
22755	2.649230	2.879248	9.028463	-0.189043	-0.007369	-0.151653	-0.996099	0.211540	-1.027045	0.185856	-0.088884	-0.184793	-0.960942
22756	2.968105	2.872859	8.674848	-0.184925	0.049018	-0.092992	-0.993992	0.215895	-1.030419	0.183665	-0.088364	-0.181175	-0.962099
22757	2.973937	3.057437	8.618275	-0.127460	0.092871	-0.012971	-0.992142	0.217427	-1.032135	0.183098	-0.087220	-0.178292	-0.962850
22758	3.183561	3.245723	8.661798	-0.090374	0.172340	0.094572	-0.986467	0.224061	-1.034940	0.185072	-0.084660	-0.175703	-0.963177
22759	2.863064	3.293320	8.762323	-0.124570	0.207557	0.168135	-0.983441	0.230918	-1.038781	0.188402	-0.081987	-0.172171	-0.963400
22760	2.347947	3.332500	8.568109	-0.118484	0.218804	0.145356	-0.977247	0.241367	-1.044153	0.191440	-0.078816	-0.168767	-0.963668
22761	2.500089	3.476043	8.542811	-0.036109	0.250890	0.098925	-0.969974	0.245509	-1.049471	0.193707	-0.074739	-0.166924	-0.963861
22762	2.766606	3.718757	8.529902	-0.009368	0.318196	0.119705	-0.962430	0.247149	-1.055542	0.196725	-0.069145	-0.165268	-0.963953
22763	2.658066	4.250769	8.214470	0.027585	0.445198	0.173688	-0.952777	0.252711	-1.064330	0.201145	-0.061349	-0.163871	-0.963807
22764	2.206563	4.441721	9.171580	0.211523	0.130302	0.170550	-0.943108	0.252623	-1.070212	0.204779	-0.058653	-0.167146	-0.962646
22765	1.451512	3.588110	8.697533	0.083863	-0.138838	0.257048	-0.946022	0.252516	-1.068706	0.208919	-0.062142	-0.169169	-0.961183
22766	1.541698	2.856624	8.080013	0.288378	-0.236317	0.133320	-0.950517	0.249852	-1.063642	0.210696	-0.066035	-0.175465	-0.959405
22767	1.306666	2.629138	8.950644	0.365022	-0.295742	0.081943	-0.958710	0.243296	-1.055573	0.211260	-0.070720	-0.183727	-0.957399
22768	1.287441	2.759959	9.827601	0.050934	-0.155979	-0.031332	-0.963068	0.238858	-1.052445	0.209849	-0.073469	-0.185349	-0.957189
22769	1.514822	2.637932	10.463711	-0.193427	-0.229432	-0.163472	-0.968233	0.238914	-1.049701	0.205132	-0.078262	-0.182894	-0.958304
22770	2.005159	2.389556	10.697254	0.192902	-0.343383	-0.024292	-0.978947	0.233934	-1.040883	0.203601	-0.084011	-0.187998	-0.957155
22771	2.777695	2.541936	10.743878	-0.085582	0.072464	-0.106669	-0.980660	0.230534	-1.036947	0.201248	-0.082762	-0.186198	-0.958113
22772	2.369815	2.158175	9.607809	-0.382606	0.180479	-0.048428	-0.977112	0.240172	-1.040839	0.200160	-0.080729	-0.178172	-0.960038
22773	1.495403	1.734407	8.582888	-0.416841	0.122575	0.048577	-0.972645	0.252464	-1.045730	0.200418	-0.080401	-0.169459	-0.961588
22774	1.637500	1.800111	8.721541	0.006860	0.102151	0.085101	-0.970016	0.259105	-1.045817	0.202126	-0.078793	-0.168993	-0.961446
22775	1.981485	2.129243	9.230257	0.011327	0.012064	0.135714	-0.964861	0.262725	-1.050591	0.204369	-0.079153	-0.168754	-0.960984
22776	1.634850	2.397256	9.352387	-0.062017	-0.072292	0.069585	-0.966597	0.267779	-1.050141	0.205046	-0.081133	-0.167693	-0.960860
22777	1.855436	2.430412	9.585158	-0.139940	-0.068186	0.021571	-0.968725	0.270440	-1.048422	0.204580	-0.083238	-0.165018	-0.961243
22778	2.032648	2.236974	9.231014	-0.165593	-0.082129	0.037292	-0.970598	0.276905	-1.048463	0.204395	-0.085728	-0.162053	-0.961568
22779	1.993525	2.316326	8.853732	-0.127854	-0.131477	0.031805	-0.973265	0.283053	-1.046090	0.203938	-0.089024	-0.159824	-0.961738
22780	1.752028	2.646922	8.901595	0.005763	-0.173338	0.008124	-0.978039	0.284998	-1.040875	0.203197	-0.092473	-0.160575	-0.961444
22781	1.801884	2.832313	8.978748	0.012226	-0.189984	-0.035303	-0.982810	0.285845	-1.036500	0.201501	-0.096066	-0.161410	-0.961309
22782	2.173113	2.936147	9.018239	0.066125	-0.184373	-0.098838	-0.988231	0.282838	-1.033851	0.198793	-0.099134	-0.163566	-0.961197
22783	2.292546	2.996552	8.852962	0.016334	-0.209852	-0.092110	-0.992724	0.279188	-1.028415	0.195931	-0.102885	-0.164691	-0.961198
22784	2.306202	3.127853	8.635766	0.043398	-0.220924	0.005150	-1.000009	0.279243	-1.023501	0.195058	-0.107083	-0.166336	-0.960634
22785	2.148996	3.122580	8.698377	0.148548	-0.240811	-0.161705	-1.004894	0.273920	-1.017712	0.191019	-0.110648	-0.170312	-0.960345
22786	2.181763	3.436310	8.778852	0.105547	-0.300380	-0.247999	-1.012288	0.265851	-1.011445	0.185169	-0.115258	-0.173995	-0.960288
22787	2.344014	3.895572	8.578182	0.055992	-0.342434	-0.253778	-1.020213	0.258513	-1.006087	0.178763	-0.120754	-0.176823	-0.960310
22788	2.864339	3.973009	8.855920	0.190810	-0.314210	-0.412433	-1.027336	0.248400	-0.996132	0.169951	-0.124716	-0.182573	-0.960328
22789	3.216786	4.433418	9.804376	0.232488	-0.017043	-0.475942	-1.030332	0.231100	-0.993430	0.160838	-0.122502	-0.188254	-0.961085
22790	2.654190	4.071151	8.920940	-0.175004	0.112877	-0.119061	-1.028851	0.222649	-0.991570	0.158307	-0.120514	-0.184790	-0.962428
22791	2.247364	3.415564	7.936184	-0.096421	0.164042	-0.150174	-1.024225	0.226135	-0.996073	0.155297	-0.117073	-0.182798	-0.963723
22792	2.689755	3.314338	7.729083	0.166832	0.166592	-0.234292	-1.018783	0.222049	-0.999888	0.151556	-0.112552	-0.186010	-0.964242
22793	2.745701	3.829977	7.984453	0.114411	0.103256	-0.171247	-1.015312	0.212784	-1.001028	0.148398	-0.109559	-0.188357	-0.964622
22794	2.779363	3.301472	8.398653	0.253768	0.117590	-0.163641	-1.012376	0.205174	-1.000768	0.145959	-0.105993	-0.193216	-0.964432
22795	5.210892	5.054757	11.362807	0.680719	0.631105	-0.134940	-1.002513	0.184306	-1.007584	0.146727	-0.091353	-0.204856	-0.963411
22796	2.662144	1.838216	9.609565	-0.424346	0.696877	0.089075	-0.982386	0.185994	-1.022249	0.150328	-0.079570	-0.194399	-0.966064
22797	1.681497	1.111419	7.560719	-0.043333	0.241858	0.241482	-0.970623	0.194137	-1.030040	0.155402	-0.076054	-0.192397	-0.965945
22798	1.990472	2.311556	10.158237	0.609581	-0.014668	0.271767	-0.968620	0.188370	-1.030113	0.161355	-0.075528	-0.203737	-0.962679
22799	3.025941	2.840058	9.899596	0.064703	-0.018795	0.183149	-0.969802	0.184849	-1.027529	0.164459	-0.076547	-0.204625	-0.961885
22800	3.071651	2.369900	9.127103	0.051698	0.007288	0.273480	-0.969434	0.195250	-1.031091	0.169573	-0.077417	-0.205118	-0.960822
22801	2.456496	2.805346	8.917202	0.013869	-0.097462	0.324089	-0.972101	0.201135	-1.029397	0.174995	-0.080747	-0.205007	-0.959598
22802	1.962185	3.094973	9.219973	-0.041725	-0.076599	0.251643	-0.975150	0.201773	-1.023708	0.179090	-0.083478	-0.204005	-0.958822
22803	1.980057	3.010314	8.973245	-0.167072	-0.028657	0.067674	-0.977685	0.208419	-1.024942	0.179568	-0.085060	-0.200555	-0.959322
22804	2.528589	3.059085	8.794745	-0.129229	-0.016807	0.034155	-0.977439	0.214511	-1.023007	0.179593	-0.086069	-0.198021	-0.959753
22805	2.799924	3.185376	8.804525	-0.094086	0.016371	0.071544	-0.976935	0.223339	-1.025012	0.180452	-0.086565	-0.195792	-0.960005
22806	2.871061	3.375993	8.747504	-0.132600	0.072941	0.108010	-0.975230	0.228888	-1.025257	0.182230	-0.086155	-0.192738	-0.960324
22807	2.573264	3.467672	8.641397	-0.085662	0.096506	0.141083	-0.972194	0.232022	-1.024924	0.184748	-0.085374	-0.190281	-0.960402
22808	2.263169	3.466902	8.660771	-0.060789	0.118466	0.123688	-0.970880	0.235624	-1.025092	0.187100	-0.083891	-0.188405	-0.960448
22809	2.366726	3.638708	8.775779	-0.050371	0.165931	0.078020	-0.967187	0.240756	-1.027386	0.188718	-0.081400	-0.186503	-0.960717
22810	2.395681	3.653803	8.831913	-0.058800	0.157543	0.054945	-0.960585	0.247400	-1.031543	0.189942	-0.078890	-0.184633	-0.961046
22811	2.305819	3.530798	8.757875	-0.060098	0.161515	0.037312	-0.956622	0.250827	-1.032821	0.190735	-0.076370	-0.182661	-0.961469
22812	2.432610	3.484547	8.713976	-0.063039	0.181580	0.016188	-0.951588	0.250690	-1.037981	0.191293	-0.073270	-0.180672	-0.961975
22813	2.320545	3.562648	9.018037	-0.064196	0.201770	0.062300	-0.945502	0.252882	-1.042274	0.192699	-0.070089	-0.178465	-0.962343
22814	2.263184	3.714495	8.695008	-0.147523	0.247420	0.057040	-0.939687	0.257023	-1.046099	0.194156	-0.066193	-0.174528	-0.963048
22815	2.135220	3.585963	8.797956	-0.065817	0.237298	0.062567	-0.932024	0.263369	-1.050546	0.195670	-0.062336	-0.172198	-0.963419
22816	2.356270	4.056030	8.868587	-0.016296	0.121978	0.141482	-0.927261	0.264845	-1.052700	0.198522	-0.060628	-0.171166	-0.963128
22817	2.332363	3.890519	8.693396	0.070100	-0.009125	0.186902	-0.925811	0.267517	-1.055046	0.201741	-0.061426	-0.172348	-0.962197
22818	1.294810	3.961539	9.010031	0.130423	-0.255485	0.244082	-0.929253	0.266703	-1.052618	0.205480	-0.066741	-0.175527	-0.960476
22819	0.667018	3.617610	9.082419	0.006630	-0.452085	0.060466	-0.939323	0.268148	-1.044675	0.204602	-0.075782	-0.177487	-0.959632
22820	1.755235	3.341121	8.164746	0.013141	-0.433517	-0.111112	-0.954423	0.268209	-1.032158	0.200826	-0.083710	-0.179638	-0.959371
22821	2.607257	2.985253	8.684590	0.041509	-0.401031	-0.225930	-0.964078	0.263666	-1.025216	0.194652	-0.090593	-0.182502	-0.959477
22822	2.421531	2.717398	9.566667	-0.139581	-0.398986	-0.118597	-0.973876	0.262410	-1.015350	0.190522	-0.098414	-0.181555	-0.959715
22823	2.174662	2.208026	9.512388	-0.211029	-0.318524	-0.089939	-0.985009	0.264719	-1.007502	0.186761	-0.105158	-0.178915	-0.960235
22824	2.884664	1.594650	9.473813	-0.043945	-0.156367	-0.116798	-0.990312	0.266588	-1.004564	0.183761	-0.107959	-0.178882	-0.960509
22825	3.178365	2.405929	10.150649	0.038795	-0.021854	-0.060979	-0.994148	0.265062	-1.001081	0.182154	-0.108201	-0.179777	-0.960621
22826	2.388070	2.515365	9.971530	-0.171619	0.111129	0.024257	-0.991640	0.267843	-1.003168	0.182539	-0.106831	-0.176004	-0.961400
22827	2.168261	2.193283	8.927416	-0.158488	0.145235	0.013994	-0.989536	0.272532	-1.002774	0.182541	-0.104821	-0.172274	-0.962296
22828	1.831296	1.876497	9.184230	-0.050852	0.099641	-0.047764	-0.983984	0.276245	-1.005939	0.181672	-0.102998	-0.171001	-0.962884
22829	2.067017	2.278906	9.636119	-0.093872	0.119893	-0.053154	-0.981868	0.277368	-1.008342	0.180430	-0.100967	-0.168676	-0.963742
22830	2.356523	2.070533	9.449204	-0.272234	0.117347	-0.046707	-0.979239	0.284556	-1.014046	0.179088	-0.099622	-0.163054	-0.965099
22831	2.517695	1.927762	8.940142	-0.235174	0.049652	-0.029360	-0.976884	0.294303	-1.015372	0.177786	-0.099540	-0.158149	-0.966164
22832	2.116166	2.075787	8.570477	-0.024142	-0.056125	0.004311	-0.977953	0.297498	-1.013648	0.177324	-0.100829	-0.157826	-0.966168
22833	2.051193	2.351362	8.920225	0.108894	-0.099479	-0.066281	-0.979539	0.296224	-1.011256	0.175523	-0.102274	-0.160157	-0.965961
22834	2.095773	2.801238	8.997628	0.219412	-0.119090	-0.097917	-0.982841	0.292702	-1.006501	0.173385	-0.103591	-0.164966	-0.965398
22835	2.170086	2.863284	9.134229	0.194229	-0.110517	-0.165153	-0.984410	0.285836	-1.003750	0.169799	-0.104594	-0.169195	-0.965195
22836	2.133466	2.964545	8.920530	0.161083	-0.109839	-0.204143	-0.988101	0.279567	-1.000554	0.165522	-0.105568	-0.173058	-0.965147
22837	2.242520	3.092750	8.966235	0.171805	-0.145211	-0.207903	-0.990600	0.272524	-0.989079	0.160927	-0.107141	-0.177063	-0.965024
22838	2.258684	3.267821	9.052060	0.085436	-0.137039	-0.208134	-0.995085	0.266416	-0.986003	0.156310	-0.108859	-0.179554	-0.965131
22839	2.207106	3.664968	9.040260	0.026747	-0.143941	-0.236658	-1.000904	0.263627	-0.980256	0.150831	-0.110731	-0.180837	-0.965550
22840	2.145403	3.853188	9.106749	-0.002018	-0.120396	-0.335610	-1.003539	0.259593	-0.984379	0.143678	-0.111915	-0.181865	-0.966311
22841	2.512002	3.529690	8.817163	0.038610	-0.072357	-0.466079	-1.004841	0.251608	-0.981801	0.134026	-0.111505	-0.183699	-0.967398
22842	2.807175	3.656401	8.704917	0.027220	-0.043601	-0.337807	-1.006803	0.243527	-0.980427	0.127226	-0.111085	-0.185061	-0.968104
22843	2.900347	4.167888	9.211782	0.123791	0.055146	-0.198125	-1.006253	0.236534	-0.980388	0.123400	-0.108982	-0.187649	-0.968340
22844	2.912718	3.736008	8.866413	0.046983	0.182574	-0.128569	-1.002656	0.229231	-0.982003	0.121643	-0.104876	-0.188363	-0.968877
22845	2.847428	2.967679	7.892987	-0.059409	0.139959	0.010578	-0.999197	0.224193	-0.984887	0.121786	-0.102401	-0.186760	-0.969434
22846	2.626034	3.235594	8.538861	0.187513	0.081421	0.053436	-0.998126	0.220287	-0.986097	0.123397	-0.100604	-0.190052	-0.968779
22847	2.343266	3.385858	8.957487	0.199321	0.071853	0.012790	-0.994402	0.215574	-0.991253	0.123856	-0.098834	-0.193624	-0.968195
22848	2.531870	3.369837	8.727515	0.120368	0.081094	-0.028101	-0.993061	0.210140	-0.993052	0.123822	-0.096877	-0.195779	-0.967964
22849	2.896760	3.255060	8.448337	0.161552	0.104204	-0.049111	-0.991981	0.203482	-0.995959	0.123135	-0.094365	-0.198656	-0.967713
22850	2.520776	2.760406	9.037454	0.311898	0.087856	-0.020365	-0.989564	0.192145	-0.997019	0.123558	-0.091845	-0.204469	-0.966690
22851	2.779088	2.473832	9.220840	0.267379	0.120137	0.169730	-0.987161	0.185672	-0.997119	0.127378	-0.089684	-0.208867	-0.965457
22852	2.447315	3.193671	9.997114	0.271137	0.049793	0.283363	-0.984509	0.184545	-0.999332	0.133268	-0.089270	-0.213404	-0.963706
22853	1.813987	3.279219	9.495648	0.035094	-0.029597	0.246899	-0.985307	0.185636	-0.997410	0.137525	-0.090911	-0.213497	-0.962934
22854	2.059520	3.451056	8.529481	0.064417	-0.059962	0.190178	-0.987042	0.189808	-0.994977	0.140731	-0.092767	-0.214497	-0.962071
22855	2.897973	3.327993	9.292661	0.043511	-0.086130	0.021772	-0.989556	0.188970	-0.992426	0.140431	-0.094519	-0.215297	-0.961765
22856	3.034237	3.247901	8.965288	-0.229815	-0.089979	0.012031	-0.991694	0.195404	-0.990854	0.139511	-0.097014	-0.211047	-0.962592
22857	2.966097	3.071849	8.528869	-0.191809	-0.062967	0.010587	-0.992904	0.201237	-0.988374	0.138659	-0.098982	-0.207243	-0.963341
22858	2.993769	3.543280	8.759635	-0.251105	0.019897	0.019741	-0.991207	0.209301	-0.988673	0.138269	-0.099454	-0.202251	-0.964409
22859	2.770080	3.189666	8.589359	-0.253796	0.119809	0.004527	-0.988972	0.214860	-0.989863	0.137922	-0.098074	-0.196749	-0.965737
22860	2.886979	4.065585	8.169938	-0.073018	0.152286	0.047685	-0.983961	0.222024	-0.990765	0.138939	-0.095607	-0.194765	-0.966241
22861	2.248807	3.981263	8.897144	0.307734	-0.041701	0.111418	-0.980644	0.219687	-0.989537	0.141098	-0.096211	-0.200406	-0.964713
22862	1.986930	3.491035	8.815785	0.220933	-0.140034	0.245860	-0.981027	0.214468	-0.986747	0.145381	-0.099348	-0.204531	-0.962892
22863	1.594321	3.750929	8.907683	-0.108839	-0.095475	0.200097	-0.983682	0.216535	-0.982895	0.148199	-0.102485	-0.202117	-0.962644
22864	2.005457	3.772940	8.790157	-0.097539	0.026746	-0.135124	-0.982635	0.220235	-0.980911	0.145192	-0.101786	-0.200386	-0.963537
22865	2.462266	3.732697	8.929639	-0.039905	-0.004449	-0.075128	-0.983553	0.216841	-0.978057	0.143210	-0.101826	-0.199608	-0.963991
22866	2.429941	3.620431	8.727311	-0.071040	-0.015752	0.011359	-0.982493	0.216829	-0.978606	0.142933	-0.102448	-0.198212	-0.964254
22867	2.412573	3.537598	8.842936	-0.172286	0.011207	-0.034754	-0.981973	0.220347	-0.980378	0.141515	-0.102719	-0.194766	-0.965137
22868	2.345618	3.502407	8.903728	-0.139802	-0.002501	0.027160	-0.981459	0.225629	-0.979948	0.141481	-0.103336	-0.191973	-0.965635
22869	2.135480	3.323811	8.759025	-0.139201	-0.012500	0.071359	-0.983326	0.230183	-0.981927	0.142081	-0.104361	-0.189017	-0.966020
22870	2.307343	3.462866	8.811388	-0.016650	-0.008074	-0.136916	-0.985188	0.232863	-0.981284	0.139142	-0.104111	-0.188962	-0.966485
22871	2.504236	3.311089	8.813760	-0.016138	-0.014458	-0.022062	-0.985715	0.232193	-0.981970	0.138182	-0.104463	-0.188595	-0.966657
22872	2.362982	3.080340	8.666750	0.093189	-0.005266	-0.069356	-0.984786	0.231641	-0.983205	0.136802	-0.104106	-0.190515	-0.966515
22873	2.484144	3.398143	9.139831	0.170819	0.011399	-0.212278	-0.984234	0.223782	-0.981853	0.132650	-0.102715	-0.194081	-0.966533
22874	2.502260	3.439722	9.000470	-0.080115	0.014117	-0.048611	-0.984092	0.220607	-0.983565	0.131382	-0.102523	-0.192552	-0.967032
22875	2.449580	3.392636	8.902931	-0.072746	-0.005052	0.009654	-0.984097	0.222275	-0.983244	0.130954	-0.102955	-0.190995	-0.967353
22876	2.367004	3.400846	8.895522	-0.081638	0.005695	0.075135	-0.986757	0.226401	-0.984020	0.132032	-0.103408	-0.189202	-0.967511
22877	2.350241	3.230602	8.650784	0.004069	0.019696	-0.030579	-0.983983	0.229037	-0.986115	0.131075	-0.103004	-0.189155	-0.967693
22878	1.955352	3.631258	8.910036	0.187342	0.075736	-0.077323	-0.986124	0.236617	-0.985848	0.130120	-0.100796	-0.192705	-0.967354
22879	2.233889	3.247920	8.748175	0.165882	0.274186	0.088277	-0.979752	0.231550	-0.990376	0.132762	-0.095476	-0.194889	-0.967097
22880	2.536036	3.442759	8.972601	0.287228	0.176031	0.109168	-0.973905	0.225075	-0.993869	0.135873	-0.091791	-0.199715	-0.966037
22881	2.584636	3.433930	8.959717	0.031127	0.006089	0.098427	-0.971250	0.222820	-0.995582	0.137407	-0.092077	-0.199985	-0.965737
22882	2.312979	3.424131	8.816667	0.097581	-0.073305	0.023044	-0.972839	0.222822	-0.994088	0.137535	-0.093367	-0.201981	-0.965179
22883	2.323173	3.676783	9.036512	-0.009550	-0.091075	-0.013671	-0.973625	0.219410	-0.990565	0.136436	-0.095192	-0.201941	-0.965165
22884	2.194397	3.533634	8.790540	-0.230773	-0.034289	0.058533	-0.971354	0.212952	-0.991200	0.136726	-0.096781	-0.197415	-0.965902
22885	2.255865	3.058946	8.374791	-0.111658	-0.046333	0.046469	-0.974421	0.219835	-0.990006	0.136775	-0.098260	-0.195158	-0.966204
22886	2.401965	3.581096	8.827841	0.041346	-0.077811	-0.029348	-0.976538	0.219151	-0.988528	0.135775	-0.099591	-0.196184	-0.966001
22887	2.512883	3.529736	9.096395	-0.108042	-0.089441	0.102692	-0.975616	0.220489	-0.986886	0.136743	-0.102113	-0.194007	-0.966041
22888	2.426132	3.377663	9.056370	-0.348500	-0.136629	0.202447	-0.979477	0.227507	-0.984740	0.139142	-0.106556	-0.187182	-0.966565
22889	2.227001	3.519607	8.283781	0.061894	0.107935	-0.630984	-0.978150	0.226346	-0.984121	0.127016	-0.102019	-0.189298	-0.968310
22890	2.498554	3.439693	9.361399	0.037152	-0.021582	0.069103	-0.977590	0.215618	-0.979372	0.128218	-0.102647	-0.189897	-0.967968
22891	2.383393	3.527349	8.745840	-0.036026	-0.002317	-0.016723	-0.976796	0.215548	-0.977103	0.127356	-0.102809	-0.189136	-0.968214
22892	2.265037	3.403846	8.853860	0.013083	-0.013833	-0.037832	-0.975062	0.211486	-0.978192	0.126454	-0.102947	-0.189467	-0.968253
22893	2.378193	3.449598	8.909939	-0.003842	0.006511	-0.074914	-0.975319	0.208659	-0.976401	0.124562	-0.102628	-0.189434	-0.968538
22894	2.405916	3.389413	8.867919	-0.008329	-0.013828	-0.045002	-0.976636	0.206015	-0.975397	0.123500	-0.102787	-0.189365	-0.968671
22895	2.410857	3.372503	8.791176	0.005627	-0.008816	-0.027243	-0.977958	0.205839	-0.978607	0.122493	-0.102923	-0.189461	-0.968766
22896	2.415382	3.399293	8.858507	0.029783	-0.016758	-0.057281	-0.977417	0.201909	-0.978202	0.121302	-0.102990	-0.190167	-0.968770
22897	2.521503	3.427921	8.880803	0.002324	-0.003237	-0.037856	-0.976883	0.200360	-0.978123	0.120103	-0.102991	-0.190212	-0.968911
22898	2.516979	3.413276	8.890402	-0.008814	0.005209	-0.023690	-0.977406	0.198006	-0.978460	0.119579	-0.102850	-0.190049	-0.969022
22899	2.501852	3.437271	8.856060	-0.035454	0.009794	-0.002523	-0.977142	0.198394	-0.977378	0.119037	-0.102831	-0.189262	-0.969245
22900	2.534711	3.369903	8.859983	-0.035165	0.025165	0.023210	-0.977541	0.199159	-0.979898	0.119470	-0.102539	-0.188447	-0.969382
22901	2.526063	3.437710	8.851986	-0.047190	0.031848	0.036476	-0.977678	0.200535	-0.978913	0.119744	-0.102279	-0.187306	-0.969596
22902	2.423491	3.477114	8.848541	-0.067755	0.019398	0.029280	-0.976751	0.200696	-0.980797	0.120227	-0.102198	-0.185861	-0.969823
22903	2.413573	3.489071	8.852961	-0.065707	0.022301	0.020466	-0.976233	0.204881	-0.981206	0.120115	-0.102109	-0.184431	-0.970119
22904	2.549437	3.476969	8.828338	-0.085116	0.014540	0.004413	-0.976631	0.205509	-0.983864	0.120193	-0.102048	-0.182724	-0.970439
22905	2.675234	3.474388	8.745566	-0.103844	0.024335	0.033566	-0.975711	0.207768	-0.985949	0.120264	-0.102076	-0.180541	-0.970836
22906	2.791964	3.459519	8.782958	-0.114077	0.039057	0.082226	-0.976255	0.213135	-0.988186	0.121965	-0.101879	-0.178061	-0.971102
22907	2.853388	3.414512	8.765926	-0.114395	0.049491	0.163616	-0.975476	0.218321	-0.989908	0.124631	-0.101941	-0.175368	-0.971247
22908	2.645519	3.250525	8.664508	-0.092910	0.047085	0.303408	-0.973118	0.227270	-0.993004	0.130616	-0.102331	-0.172814	-0.970878
22909	2.418905	3.304663	8.609007	-0.066627	0.031679	0.395385	-0.973803	0.235439	-0.995552	0.137808	-0.103431	-0.170631	-0.970153
22910	2.379638	3.478738	8.784603	-0.007795	0.014075	0.480325	-0.974101	0.247126	-0.999737	0.147169	-0.104848	-0.169424	-0.968836
22911	2.262590	3.398943	8.815310	-0.042273	-0.030643	0.550686	-0.975721	0.257672	-1.001529	0.157177	-0.107593	-0.167576	-0.967284
22912	2.052085	3.128108	8.738687	-0.027323	-0.049527	0.527685	-0.976685	0.270298	-1.003396	0.167126	-0.110446	-0.166046	-0.965557
22913	2.197278	2.936583	8.999722	0.058793	-0.079242	0.464965	-0.977769	0.279001	-1.004447	0.175497	-0.113455	-0.166472	-0.963647
22914	2.518843	2.923048	9.452568	0.076529	-0.043076	0.412126	-0.981497	0.285813	-1.005663	0.183561	-0.115412	-0.167168	-0.961790
22915	2.789572	2.743502	9.640343	-0.064558	-0.013888	0.442757	-0.982853	0.296741	-1.006104	0.191408	-0.117512	-0.165000	-0.960379
22916	2.695438	2.547569	9.287519	-0.095823	0.048920	0.480229	-0.982747	0.306029	-1.009565	0.200869	-0.118515	-0.161880	-0.958854
22917	2.509610	2.388848	9.292643	-0.011766	0.105761	0.510963	-0.981844	0.314453	-1.012660	0.210507	-0.118289	-0.160041	-0.957121
