# Supplementary material for: Identification of Haptic Based Guiding Using Hard Reins
Source: PLoS One. 2015 Jul 22;10(7):e0132020. doi: 10.1371/journal.pone.0132020 (PMC4511788; doi:10.1371/journal.pone.0132020)
Supplement: S2 File — (ZIP) [file pone.0132020.s002.zip › MotionData2/Subject10/T11/fc11.txt]

// Start Time: 0
// Sample rate: 25.0Hz
// Scenario: 4.9
// Firmware Version: 2.6.1
Counter	Acc_X	Acc_Y	Acc_Z	Gyr_X	Gyr_Y	Gyr_Z	Mag_X	Mag_Y	Mag_Z	Quat_w	Quat_x	Quat_y	Quat_z
23664	7.380993	-0.829124	5.604540	0.100268	-0.047990	0.239268	-0.492751	-0.129381	-0.635896	0.843995	0.108153	-0.444331	0.280260
23665	7.659660	-0.612958	5.596338	0.089690	-0.118093	0.147533	-0.496964	-0.131511	-0.634072	0.841943	0.108761	-0.446092	0.283382
23666	7.841536	-0.312851	5.535877	-0.040054	-0.089401	0.055530	-0.499621	-0.129919	-0.631400	0.840907	0.108104	-0.447984	0.283723
23667	7.863495	-0.287219	5.615637	-0.194554	-0.067073	-0.062582	-0.499498	-0.127022	-0.631737	0.841100	0.105555	-0.450033	0.280854
23668	7.676506	-0.245385	5.489803	-0.296126	-0.075138	-0.158291	-0.502536	-0.124166	-0.631266	0.841909	0.102424	-0.452656	0.275319
23669	7.676680	-0.236876	5.378541	-0.386772	-0.043265	-0.246909	-0.503334	-0.119062	-0.632601	0.843660	0.098203	-0.454946	0.267614
23670	7.881003	-0.216339	5.558131	-0.468998	-0.022624	-0.299787	-0.503222	-0.109673	-0.634513	0.845919	0.093136	-0.457261	0.258184
23671	8.775810	-0.243754	6.026171	-0.445911	-0.027589	-0.345080	-0.502325	-0.104020	-0.634408	0.848253	0.088749	-0.459316	0.248233
23672	9.486963	-0.069393	6.389947	-0.438889	0.122068	-0.324518	-0.498376	-0.099541	-0.637101	0.851700	0.083677	-0.458860	0.238856
23673	8.774543	-0.448471	6.100767	-0.465721	0.236871	-0.268363	-0.492306	-0.092242	-0.643292	0.855904	0.076976	-0.456530	0.230400
23674	7.719341	-0.376460	5.675807	-0.472592	0.251355	-0.275455	-0.487035	-0.085106	-0.648170	0.860122	0.070242	-0.453988	0.221700
23675	7.110361	-0.524366	5.474696	-0.429118	0.188996	-0.317708	-0.478072	-0.076946	-0.654890	0.863826	0.064824	-0.452114	0.212590
23676	7.451537	-0.409940	5.618564	-0.294331	0.104645	-0.356678	-0.474114	-0.074113	-0.658008	0.866621	0.062516	-0.451117	0.203847
23677	7.928546	-0.383378	5.699932	-0.178574	0.015613	-0.317072	-0.470826	-0.072138	-0.659173	0.868288	0.062160	-0.451115	0.196742
23678	8.138311	-0.261057	5.890531	-0.100607	0.055705	-0.245639	-0.468451	-0.073348	-0.659607	0.869858	0.062408	-0.450273	0.191589
23679	8.065565	-0.207564	5.938978	-0.082357	0.052198	-0.199489	-0.467910	-0.076090	-0.660189	0.871220	0.062545	-0.449377	0.187412
23680	7.904762	-0.254044	5.876656	-0.055764	0.068285	-0.177735	-0.465270	-0.078817	-0.660262	0.872550	0.062916	-0.448211	0.183859
23681	7.880006	-0.333556	5.842197	-0.035523	0.088356	-0.132376	-0.462346	-0.080400	-0.663460	0.873904	0.063148	-0.446580	0.181303
23682	7.826486	-0.326096	5.867753	-0.001702	0.071522	-0.080195	-0.460364	-0.079118	-0.665285	0.874822	0.063573	-0.445275	0.179931
23683	7.695102	-0.320255	5.880556	0.064903	0.033380	-0.021205	-0.458242	-0.081145	-0.666651	0.875147	0.064777	-0.444378	0.180137
23684	7.710172	-0.237915	5.886223	0.120471	0.004573	0.004713	-0.458506	-0.083504	-0.665385	0.875001	0.066827	-0.443909	0.181252
23685	7.749458	-0.175246	5.895893	0.146609	-0.025739	0.028973	-0.460856	-0.090290	-0.664191	0.874504	0.069242	-0.443810	0.182975
23686	7.863982	-0.147182	5.903332	0.157077	-0.047060	0.043725	-0.461372	-0.094435	-0.663483	0.873691	0.071775	-0.444157	0.185030
23687	7.914842	-0.191185	5.891845	0.152141	-0.056019	0.058555	-0.460720	-0.096376	-0.661953	0.872790	0.074149	-0.444602	0.187265
23688	7.919511	-0.232110	5.857257	0.140572	-0.054558	0.081276	-0.464002	-0.099034	-0.661195	0.871776	0.076083	-0.445186	0.189809
23689	7.895140	-0.248335	5.806742	0.121958	-0.038854	0.091840	-0.464665	-0.099880	-0.660158	0.870927	0.077575	-0.445489	0.192374
23690	7.885460	-0.247746	5.760969	0.118275	-0.048326	0.085716	-0.467037	-0.102129	-0.658351	0.869968	0.079057	-0.446047	0.194803
23691	7.871016	-0.209435	5.819959	0.082630	-0.047028	0.076223	-0.468093	-0.103254	-0.657317	0.869153	0.080041	-0.446616	0.196726
23692	7.929188	-0.257979	5.774341	0.064353	-0.053834	0.072782	-0.469561	-0.103579	-0.654560	0.868269	0.080722	-0.447454	0.198437
23693	7.963290	-0.262529	5.720220	0.047070	-0.027294	0.060701	-0.472186	-0.102768	-0.655442	0.867740	0.081152	-0.447797	0.199800
23694	8.026259	-0.311755	5.732593	0.031300	-0.028786	0.051163	-0.473115	-0.102238	-0.654508	0.867215	0.081353	-0.448294	0.200878
23695	7.991884	-0.360276	5.756909	0.017159	-0.021384	0.032908	-0.474029	-0.105561	-0.653780	0.866893	0.081490	-0.448613	0.201499
23696	7.972529	-0.340699	5.757635	-0.017751	-0.024380	0.019040	-0.473510	-0.103766	-0.653749	0.866615	0.081112	-0.449178	0.201590
23697	7.957801	-0.369326	5.723669	-0.038697	0.007640	-0.005231	-0.474295	-0.103767	-0.654267	0.866796	0.080507	-0.449160	0.201096
23698	7.981955	-0.394172	5.756656	-0.058213	0.002879	-0.026115	-0.474023	-0.102089	-0.656071	0.867008	0.079722	-0.449342	0.200082
23699	7.962304	-0.432467	5.722666	-0.064929	0.013363	-0.022576	-0.473120	-0.100722	-0.654609	0.867348	0.078791	-0.449303	0.199062
23700	7.979121	-0.462186	5.763017	-0.056778	-0.009223	-0.034869	-0.473644	-0.101001	-0.654742	0.867481	0.078159	-0.449674	0.197892
23701	7.971970	-0.442363	5.731987	-0.070460	0.007501	-0.035658	-0.473252	-0.100309	-0.654731	0.867824	0.077268	-0.449739	0.196587
23702	7.976626	-0.476514	5.743500	-0.056869	-0.007386	-0.040097	-0.474047	-0.097971	-0.655072	0.867991	0.076671	-0.450069	0.195325
23703	7.952246	-0.488232	5.724526	-0.053863	0.006376	-0.027857	-0.471936	-0.095998	-0.657014	0.868262	0.075996	-0.450101	0.194305
23704	7.952167	-0.500447	5.731618	-0.033885	-0.010577	-0.015751	-0.473384	-0.095739	-0.656868	0.868268	0.075591	-0.450433	0.193667
23705	7.996181	-0.466674	5.716554	-0.037068	0.002429	-0.008723	-0.473921	-0.094378	-0.656051	0.868401	0.075044	-0.450500	0.193127
23706	8.005872	-0.471743	5.728364	-0.026839	-0.011631	-0.008791	-0.473383	-0.094352	-0.657627	0.868358	0.074703	-0.450833	0.192673
23707	8.005724	-0.500679	5.711007	-0.018048	0.002282	-0.008774	-0.473393	-0.094507	-0.656319	0.868458	0.074484	-0.450834	0.192306
23708	7.978952	-0.505096	5.692192	-0.004877	0.007319	-0.001824	-0.474717	-0.093011	-0.655887	0.868527	0.074389	-0.450763	0.192200
23709	8.010698	-0.490531	5.667453	0.004624	0.007243	-0.001849	-0.475222	-0.093538	-0.658122	0.868608	0.074477	-0.450606	0.192167
23710	8.005904	-0.476036	5.677455	0.012160	0.008473	0.026043	-0.473126	-0.093252	-0.657345	0.868554	0.074422	-0.450491	0.192699
23711	8.015885	-0.441659	5.634131	0.015647	0.008423	0.027774	-0.473918	-0.092848	-0.657200	0.868512	0.074428	-0.450321	0.193282
23712	8.008286	-0.476537	5.720977	0.003560	0.001455	0.031282	-0.474706	-0.092717	-0.657323	0.868387	0.074205	-0.450369	0.193819
23713	7.947598	-0.456294	5.693611	0.015386	0.005113	0.017290	-0.474584	-0.091206	-0.656901	0.868354	0.074312	-0.450245	0.194214
23714	7.954777	-0.471264	5.724709	-0.003736	-0.017552	0.022518	-0.475493	-0.092861	-0.657451	0.868101	0.074115	-0.450638	0.194505
23715	8.008348	-0.471362	5.691993	0.023812	-0.030014	0.023283	-0.477345	-0.091235	-0.656750	0.867714	0.074450	-0.451104	0.195028
23716	8.068912	-0.511127	5.728769	0.015522	-0.009109	0.029486	-0.478652	-0.091929	-0.657410	0.867481	0.074490	-0.451285	0.195625
23717	8.030130	-0.491014	5.696053	0.024495	0.001150	0.039948	-0.477207	-0.093024	-0.656786	0.867305	0.074562	-0.451236	0.196490
23718	7.986684	-0.436829	5.659088	0.020833	0.004865	0.029489	-0.478523	-0.095256	-0.655510	0.867188	0.074644	-0.451153	0.197164
23719	8.006352	-0.402961	5.654273	0.003176	0.007031	0.012101	-0.477209	-0.093027	-0.656524	0.867204	0.074578	-0.451047	0.197361
23720	8.025699	-0.424912	5.648671	0.009986	0.022902	-0.000080	-0.476936	-0.093563	-0.657454	0.867385	0.074662	-0.450651	0.197439
23721	8.069050	-0.496058	5.682976	0.013325	0.024719	-0.007048	-0.477202	-0.092738	-0.657567	0.867618	0.074877	-0.450176	0.197420
23722	8.017946	-0.491073	5.710861	-0.003446	0.049116	0.005273	-0.475486	-0.093403	-0.658117	0.868032	0.074578	-0.449385	0.197515
23723	7.937711	-0.466829	5.776013	0.001673	0.049134	0.002627	-0.474687	-0.093380	-0.659302	0.868461	0.074406	-0.448548	0.197596
23724	7.898761	-0.466665	5.791443	0.001596	0.050962	-0.001735	-0.474679	-0.093644	-0.660225	0.868910	0.074251	-0.447694	0.197618
23725	7.923015	-0.472202	5.834387	0.004824	0.047575	-0.010472	-0.471254	-0.094154	-0.660784	0.869372	0.074256	-0.446849	0.197498
23726	7.903449	-0.484442	5.858878	0.034362	0.043715	-0.001848	-0.470987	-0.093451	-0.661690	0.869707	0.074697	-0.445991	0.197794
23727	7.869323	-0.491599	5.874092	0.036967	0.033131	0.003344	-0.469538	-0.092740	-0.662342	0.869937	0.075191	-0.445287	0.198182
23728	7.791494	-0.476816	5.914841	0.060520	0.036320	0.011993	-0.468477	-0.093962	-0.662898	0.870110	0.075992	-0.444474	0.198939
23729	7.776849	-0.481709	5.929637	0.061160	0.010079	0.013660	-0.468211	-0.095893	-0.662413	0.870058	0.076901	-0.444084	0.199689
23730	7.776898	-0.467468	5.958894	0.086439	-0.009652	0.032719	-0.469386	-0.098940	-0.661941	0.869694	0.078156	-0.443996	0.200974
23731	7.810802	-0.492234	5.977129	0.077733	-0.016588	0.032732	-0.469769	-0.100033	-0.662877	0.869302	0.079283	-0.444025	0.202164
23732	7.829758	-0.570646	6.028843	0.084419	-0.018230	0.022253	-0.470562	-0.101710	-0.661594	0.868904	0.080628	-0.444075	0.203229
23733	7.795408	-0.614340	6.055649	0.083114	-0.007964	0.036241	-0.470036	-0.104475	-0.660342	0.868564	0.081766	-0.443927	0.204549
23734	7.753792	-0.657654	6.053572	0.074284	-0.035903	0.039675	-0.470567	-0.104627	-0.659554	0.867949	0.082852	-0.444351	0.205797
23735	7.697855	-0.670681	5.957827	0.050956	-0.082575	0.021285	-0.474496	-0.107967	-0.659854	0.867059	0.083848	-0.445593	0.206458
23736	7.763826	-0.636556	5.893836	0.069677	-0.089553	0.011622	-0.476086	-0.107587	-0.658524	0.866083	0.085324	-0.446917	0.207087
23737	7.751894	-0.609011	5.826707	0.060532	-0.104936	-0.004101	-0.478462	-0.109843	-0.656192	0.865077	0.086787	-0.448454	0.207362
23738	7.834791	-0.605884	5.698930	0.054555	-0.117271	0.004615	-0.478882	-0.111409	-0.652419	0.863897	0.088178	-0.450304	0.207686
23739	7.901126	-0.508660	5.635828	0.046896	-0.110284	0.008146	-0.484672	-0.113278	-0.650710	0.862804	0.089305	-0.452009	0.208044
23740	8.010837	-0.493836	5.526968	0.034987	-0.110352	0.016918	-0.488082	-0.113299	-0.651734	0.861660	0.090217	-0.453836	0.208412
23741	7.972312	-0.425397	5.514305	0.070099	-0.103986	0.039499	-0.490729	-0.114185	-0.649111	0.860437	0.091429	-0.455394	0.209534
23742	8.127909	-0.469311	5.413234	0.091827	-0.129564	0.095215	-0.493752	-0.117539	-0.647583	0.858673	0.092689	-0.457449	0.211731
23743	8.125732	-0.434753	5.362929	0.118198	-0.111384	0.146649	-0.499674	-0.118439	-0.646378	0.856815	0.093778	-0.459129	0.215115
23744	8.185047	-0.270555	5.395373	0.153733	-0.093725	0.224218	-0.503626	-0.117660	-0.645679	0.854676	0.094758	-0.460526	0.220148
23745	8.382243	-0.220781	5.570702	0.206518	-0.073804	0.259038	-0.508904	-0.119405	-0.642529	0.852452	0.096171	-0.461363	0.226318
23746	8.601044	-0.229062	5.710807	0.222062	-0.059918	0.252963	-0.513506	-0.120837	-0.641738	0.850295	0.097899	-0.461895	0.232524
23747	8.469833	-0.194044	5.719180	0.284563	-0.021840	0.248503	-0.515595	-0.123883	-0.642045	0.848365	0.100508	-0.461419	0.239304
23748	8.085263	-0.203270	5.754566	0.322074	-0.028670	0.227382	-0.519774	-0.128592	-0.643156	0.846328	0.104014	-0.460847	0.246029
23749	7.726461	-0.006433	5.574375	0.271736	-0.054428	0.230867	-0.524241	-0.134727	-0.640624	0.844124	0.106738	-0.460884	0.252286
23750	7.484478	0.214871	5.505634	0.280286	-0.149902	0.193874	-0.528957	-0.140566	-0.639918	0.841130	0.110446	-0.462440	0.257781
23751	8.060268	0.467689	5.464456	0.128151	-0.235647	0.157502	-0.537778	-0.144830	-0.636269	0.837873	0.112393	-0.466048	0.261029
23752	8.187314	0.140980	5.495610	0.038642	-0.131813	0.044719	-0.543463	-0.143275	-0.633051	0.836309	0.113320	-0.468193	0.261804
23753	8.325658	0.127313	5.746455	-0.023117	-0.160403	0.001230	-0.549255	-0.144037	-0.631714	0.834893	0.113832	-0.470946	0.261163
23754	8.246565	-0.126889	5.526747	-0.084616	-0.069478	0.027848	-0.553742	-0.143417	-0.629834	0.834272	0.112528	-0.472649	0.260635
23755	8.310376	-0.475738	5.413770	-0.014912	-0.016450	0.063603	-0.555851	-0.140954	-0.630294	0.833869	0.111841	-0.473082	0.261434
23756	8.219879	-0.529823	5.545840	0.021844	0.140959	0.090975	-0.554777	-0.139938	-0.633559	0.834663	0.110614	-0.470857	0.263431
23757	7.743779	-0.348127	5.728915	0.166389	0.166402	0.130658	-0.551080	-0.140984	-0.635048	0.835225	0.111356	-0.467399	0.267464
23758	7.542291	0.149202	5.692224	0.302956	0.149029	0.067325	-0.547898	-0.146727	-0.635709	0.835554	0.114993	-0.463468	0.271704
23759	9.638064	0.092291	7.018294	0.225931	-0.054735	0.123139	-0.544733	-0.151944	-0.634524	0.833930	0.118027	-0.463311	0.275632
23760	8.029351	-0.583240	5.915095	0.235517	0.073348	0.013381	-0.543022	-0.153864	-0.633788	0.833963	0.121430	-0.460855	0.278162
23761	8.085258	-0.352607	4.989734	0.065532	-0.035703	0.036222	-0.542908	-0.155551	-0.630938	0.833356	0.122487	-0.461051	0.279190
23762	7.908093	-0.704731	4.921017	0.099917	0.010529	0.079875	-0.545811	-0.156567	-0.629102	0.832751	0.123363	-0.460551	0.281425
23763	7.758379	-0.499826	4.946763	0.194529	-0.018668	0.114362	-0.547914	-0.157834	-0.628588	0.831522	0.125747	-0.459938	0.284982
23764	8.122972	-0.628395	4.655641	0.195077	-0.131139	0.148999	-0.550560	-0.158994	-0.625970	0.828956	0.128371	-0.461415	0.288876
23765	8.383941	-0.957684	4.596499	0.215819	-0.063952	0.192816	-0.553741	-0.158651	-0.622926	0.826737	0.130626	-0.461650	0.293806
23766	8.733013	-1.140626	4.844909	0.153712	-0.074249	0.201766	-0.556127	-0.158013	-0.620798	0.824445	0.131745	-0.462535	0.298320
23767	8.809226	-1.333516	5.327081	0.082070	-0.066155	0.161911	-0.559950	-0.157653	-0.619584	0.822679	0.132052	-0.463530	0.301500
23768	8.834190	-1.229094	5.303778	0.046536	-0.094225	0.132271	-0.565230	-0.156631	-0.617428	0.820871	0.132169	-0.465184	0.303818
23769	8.801664	-1.354260	5.452868	0.004297	-0.042699	0.151739	-0.567873	-0.155848	-0.616083	0.819559	0.131109	-0.466247	0.306182
23770	8.103502	-1.351107	5.270494	0.000092	0.020212	0.165776	-0.570894	-0.153380	-0.617585	0.818717	0.129452	-0.466385	0.308916
23771	7.481148	-1.280788	5.101853	-0.040336	-0.033344	0.158658	-0.574438	-0.150361	-0.619597	0.817548	0.127495	-0.467575	0.311022
23772	7.387250	-1.509217	5.197622	-0.039763	-0.139820	0.151386	-0.577379	-0.143540	-0.616820	0.815385	0.126307	-0.470529	0.312724
23773	7.882469	-1.703507	5.260898	-0.074328	-0.232794	0.074562	-0.583731	-0.141175	-0.612795	0.812928	0.125771	-0.474950	0.312653
23774	8.283255	-1.796196	5.429495	-0.135169	-0.215706	0.012059	-0.589564	-0.136878	-0.608735	0.811124	0.124816	-0.479365	0.310978
23775	8.110833	-1.768565	5.259539	-0.185854	-0.142635	-0.046931	-0.593808	-0.136285	-0.604499	0.810526	0.123006	-0.482684	0.308113
23776	8.004068	-1.751082	5.078236	-0.246092	-0.072340	-0.146013	-0.596194	-0.133985	-0.603125	0.811308	0.120882	-0.485044	0.303150
23777	8.034202	-1.574988	5.155107	-0.298873	-0.061181	-0.268829	-0.596594	-0.132198	-0.603218	0.813062	0.118831	-0.487149	0.295795
23778	8.316649	-1.571069	5.020310	-0.420535	-0.030331	-0.391332	-0.596597	-0.130818	-0.603453	0.816017	0.115987	-0.489206	0.285202
23779	8.544939	-1.634529	5.094036	-0.631059	0.087109	-0.585728	-0.593943	-0.128259	-0.607747	0.821568	0.110691	-0.489926	0.269715
23780	8.666070	-1.640537	5.543933	-0.814980	0.210829	-0.750546	-0.586656	-0.123665	-0.616884	0.829265	0.103497	-0.489110	0.249757
23781	8.800242	-1.124353	5.737043	-0.865835	0.276290	-0.883699	-0.578468	-0.116876	-0.624674	0.837924	0.096116	-0.486836	0.227234
23782	8.629746	-0.394703	5.301010	-0.845383	0.186116	-0.925990	-0.568443	-0.113536	-0.630448	0.845287	0.090093	-0.485662	0.203731
23783	8.400187	0.200648	4.762735	-0.749174	0.145652	-0.731974	-0.561708	-0.108575	-0.636428	0.850858	0.083705	-0.484807	0.184382
23784	8.090936	0.481094	4.226660	-0.614256	0.050731	-0.643749	-0.556175	-0.105730	-0.639295	0.854603	0.079296	-0.485093	0.167485
23785	8.331582	0.853068	4.207026	-0.643877	-0.026007	-0.535722	-0.551163	-0.100668	-0.643688	0.857042	0.073425	-0.486794	0.152052
23786	9.036053	0.682156	4.408658	-0.645395	-0.092165	-0.457273	-0.550408	-0.093787	-0.642771	0.858359	0.067087	-0.489641	0.137735
23787	9.143254	0.723853	4.506048	-0.621020	0.090357	-0.413200	-0.550426	-0.085089	-0.644565	0.861091	0.060154	-0.489248	0.124658
23788	8.511905	0.170139	4.800882	-0.612092	0.142718	-0.196795	-0.548047	-0.075627	-0.650556	0.863622	0.051182	-0.488076	0.115408
23789	8.070827	-0.300375	5.107033	-0.442854	0.161971	-0.062051	-0.541764	-0.063416	-0.652982	0.865732	0.043712	-0.486274	0.110156
23790	8.330159	-0.020817	5.308411	-0.128497	0.007291	0.002898	-0.538609	-0.056737	-0.656019	0.865891	0.041437	-0.486471	0.108913
23791	8.965557	0.419590	5.159568	0.154960	-0.067252	0.199914	-0.539935	-0.058708	-0.653689	0.864632	0.042308	-0.487518	0.113788
23792	8.695287	0.342182	4.905632	0.300178	-0.101462	0.253437	-0.541393	-0.059848	-0.651734	0.862766	0.045261	-0.488826	0.120975
23793	8.093972	0.271102	4.775654	0.250789	-0.139080	0.183606	-0.547320	-0.063526	-0.648618	0.860684	0.048163	-0.490843	0.126401
23794	8.134013	0.469412	4.811450	0.130592	-0.181979	0.085256	-0.550752	-0.066075	-0.645760	0.858526	0.050046	-0.493760	0.128955
23795	8.668324	0.331388	5.024744	0.018062	-0.189536	0.001925	-0.556964	-0.068406	-0.640518	0.856595	0.050910	-0.497033	0.128882
23796	8.793448	0.069188	4.930954	0.030472	-0.137903	-0.011002	-0.560545	-0.069045	-0.636311	0.855197	0.051914	-0.499341	0.128843
23797	8.690454	-0.088936	4.822124	0.088492	-0.141649	0.032430	-0.562928	-0.070064	-0.633823	0.853571	0.053575	-0.501638	0.130025
23798	8.563414	-0.198238	4.707281	0.122047	-0.105821	0.124884	-0.566103	-0.070127	-0.631311	0.852028	0.054686	-0.503295	0.133235
23799	8.420475	-0.080951	4.748572	0.197656	-0.142566	0.201284	-0.570322	-0.072405	-0.628704	0.849792	0.056524	-0.505479	0.138381
23800	8.501586	0.068316	4.797249	0.229933	-0.137817	0.215157	-0.574560	-0.074434	-0.623995	0.847502	0.058655	-0.507453	0.144191
23801	8.642923	0.110371	4.835745	0.226692	-0.096865	0.168199	-0.576411	-0.076548	-0.621664	0.845727	0.061212	-0.508694	0.149096
23802	8.732498	0.045639	4.912657	0.242246	-0.017786	0.131764	-0.577338	-0.078922	-0.619738	0.844826	0.064027	-0.508464	0.153731
23803	8.500571	-0.078929	4.942875	0.275447	0.032829	0.123066	-0.575226	-0.080966	-0.619793	0.844396	0.067490	-0.507262	0.158509
23804	8.286741	-0.023780	4.951021	0.336382	0.119687	0.182409	-0.574669	-0.086175	-0.621211	0.844535	0.070942	-0.504443	0.165120
23805	9.239458	-0.111370	5.547616	0.374753	0.063750	0.304417	-0.574130	-0.089474	-0.621280	0.843597	0.074161	-0.502570	0.173978
23806	8.493502	-0.519677	4.634102	0.269271	-0.070510	0.353109	-0.572827	-0.088925	-0.620099	0.841211	0.075402	-0.503364	0.182491
23807	8.943631	-0.774126	3.365854	0.164872	0.209128	0.188564	-0.571508	-0.086411	-0.621894	0.842337	0.075681	-0.499588	0.187491
23808	8.789581	-0.743073	4.190672	0.137713	-0.070233	0.183469	-0.573626	-0.084793	-0.620798	0.840715	0.076434	-0.500566	0.191808
23809	8.487114	-0.779531	4.649920	0.214362	0.005552	0.215695	-0.572712	-0.085486	-0.619770	0.839564	0.078011	-0.500060	0.197449
23810	8.794609	-1.049067	4.638980	0.304986	-0.060884	0.276376	-0.574412	-0.087289	-0.620055	0.837344	0.080612	-0.500331	0.205001
23811	8.885502	-0.954549	4.362199	0.368467	-0.025990	0.357411	-0.577042	-0.090226	-0.618521	0.834934	0.083441	-0.499915	0.214496
23812	8.485481	-1.116256	4.369137	0.441653	-0.070864	0.401511	-0.580616	-0.090577	-0.615357	0.831689	0.087113	-0.499875	0.225455
23813	8.440330	-1.335168	4.444545	0.469060	-0.044439	0.375354	-0.583504	-0.093370	-0.614473	0.828618	0.091457	-0.499242	0.236188
23814	8.730625	-1.606111	4.574417	0.430335	-0.135681	0.303758	-0.587478	-0.096226	-0.609520	0.824977	0.096204	-0.500022	0.245226
23815	8.727923	-1.659110	4.539826	0.407479	-0.116714	0.276843	-0.592878	-0.100174	-0.606413	0.821559	0.100776	-0.500594	0.253554
23816	8.840678	-1.881770	4.831870	0.398396	-0.117241	0.255105	-0.596839	-0.103150	-0.602904	0.818231	0.105379	-0.501027	0.261468
23817	8.505560	-1.801415	4.630103	0.481679	-0.051090	0.239287	-0.601175	-0.108869	-0.600496	0.815334	0.111114	-0.499959	0.270046
23818	8.422740	-1.817608	4.622101	0.529571	-0.023530	0.242703	-0.602480	-0.116347	-0.598143	0.812539	0.117462	-0.498024	0.279206
23819	8.260366	-1.699864	4.637213	0.480614	-0.026883	0.259372	-0.605499	-0.123572	-0.595381	0.809573	0.122764	-0.496493	0.288121
23820	8.398328	-1.790579	4.831280	0.470330	-0.013301	0.178353	-0.607194	-0.130771	-0.593676	0.807202	0.128698	-0.494447	0.295606
23821	8.314635	-1.546483	4.773735	0.357385	0.027389	0.096767	-0.608767	-0.138398	-0.590669	0.805892	0.133227	-0.492255	0.300789
23822	8.170422	-1.661539	4.753637	0.255721	0.055933	0.057010	-0.607970	-0.142394	-0.589836	0.805394	0.136465	-0.489997	0.304339
23823	7.980968	-1.578644	4.868151	0.143198	0.101836	0.029519	-0.608998	-0.146661	-0.590700	0.805754	0.137691	-0.487677	0.306549
23824	8.419147	-1.461221	5.324589	-0.039381	0.035153	0.014221	-0.605567	-0.148823	-0.591291	0.806106	0.136717	-0.487427	0.306458
23825	8.484058	-2.042968	5.198585	-0.346642	0.124415	-0.172967	-0.603708	-0.147113	-0.594417	0.809244	0.131818	-0.487157	0.300710
23826	8.720210	-1.603187	5.196970	-0.451042	0.089015	-0.417005	-0.599995	-0.145364	-0.599128	0.813735	0.128047	-0.487330	0.289739
23827	8.629297	-1.298574	5.380161	-0.452175	0.101263	-0.469347	-0.595784	-0.142406	-0.601066	0.818475	0.124401	-0.487153	0.278039
23828	8.400822	-0.463469	5.111616	-0.348127	0.150816	-0.387642	-0.590984	-0.144193	-0.608476	0.822908	0.121642	-0.485665	0.268618
23829	8.416708	-0.267887	4.973598	-0.304842	0.124918	-0.213410	-0.586498	-0.143568	-0.610856	0.825937	0.117784	-0.484800	0.262534
23830	8.209487	0.033092	4.696959	-0.252250	0.107522	-0.129942	-0.582245	-0.145670	-0.615516	0.828228	0.114321	-0.484071	0.258155
23831	8.114984	0.446086	4.300666	-0.330565	0.080612	-0.098450	-0.578820	-0.141330	-0.618470	0.830204	0.109207	-0.484298	0.253556
23832	8.763022	0.677512	4.821675	-0.394972	-0.089233	-0.114364	-0.579212	-0.138145	-0.620239	0.830738	0.104219	-0.487553	0.247598
23833	9.331935	0.626867	5.008779	-0.399165	-0.175560	-0.186026	-0.581091	-0.133654	-0.617515	0.830693	0.100192	-0.492135	0.240237
23834	9.347964	-0.011599	4.781403	-0.413937	-0.107229	-0.190956	-0.584013	-0.127634	-0.616720	0.831330	0.095724	-0.495537	0.232744
23835	8.637348	0.002772	4.911823	-0.356938	-0.026664	-0.112501	-0.583644	-0.120190	-0.617100	0.832199	0.091005	-0.497516	0.227246
23836	7.906148	-0.227357	4.777739	-0.235704	0.057698	-0.027224	-0.584959	-0.114940	-0.619477	0.833295	0.087115	-0.497607	0.224540
23837	7.990664	0.087107	4.811740	-0.006386	-0.055956	-0.075337	-0.584056	-0.113989	-0.617760	0.833049	0.088023	-0.498519	0.223070
23838	8.645450	0.519723	4.693816	0.108496	-0.132083	-0.075833	-0.584991	-0.119007	-0.613658	0.831841	0.091224	-0.500130	0.222684
23839	8.846804	0.835855	4.705772	0.085873	-0.052685	-0.113922	-0.585384	-0.123718	-0.611651	0.831630	0.094129	-0.500494	0.221445
23840	8.993375	0.934116	4.706206	-0.063148	-0.102385	-0.106638	-0.586447	-0.128179	-0.608193	0.831159	0.094651	-0.502303	0.218880
23841	8.725140	0.432990	4.792434	-0.202511	0.009711	-0.057056	-0.587904	-0.125163	-0.608254	0.831857	0.091993	-0.502988	0.215762
23842	8.505833	-0.029363	4.846607	-0.180471	0.080226	0.002408	-0.587652	-0.120191	-0.609206	0.832960	0.088640	-0.502469	0.214115
23843	8.465469	-0.249037	4.987268	-0.050538	0.091157	0.125939	-0.585677	-0.116566	-0.611246	0.833409	0.086338	-0.501444	0.215705
23844	8.429998	-0.060021	5.044047	0.096739	0.171625	0.265275	-0.583443	-0.111974	-0.613268	0.833784	0.084561	-0.498651	0.221360
23845	8.350487	0.099570	5.161956	0.187842	0.157656	0.329488	-0.581086	-0.105870	-0.615000	0.833555	0.083934	-0.495768	0.228811
23846	8.246993	0.315449	5.257008	0.261916	0.201270	0.301446	-0.577914	-0.104981	-0.617496	0.833686	0.084394	-0.491740	0.236723
23847	8.225469	0.410999	5.413828	0.243785	0.207062	0.223000	-0.574225	-0.106039	-0.618068	0.834253	0.085566	-0.487506	0.242978
23848	8.292815	0.318125	5.638551	0.226329	0.210119	0.095732	-0.569842	-0.108696	-0.622346	0.835420	0.087393	-0.483093	0.247097
23849	8.385466	0.355812	5.670846	0.169100	0.211965	0.008689	-0.564034	-0.111371	-0.624014	0.837161	0.089423	-0.478704	0.249015
23850	8.543884	-0.033300	5.613221	0.045957	0.142378	-0.062609	-0.558480	-0.111541	-0.627990	0.838739	0.090087	-0.476017	0.248616
23851	8.526053	-0.306989	4.912405	-0.167517	0.173020	-0.122066	-0.553726	-0.109799	-0.631398	0.841327	0.087942	-0.473699	0.245041
23852	8.861490	-0.785991	4.943841	-0.241064	0.128049	-0.229164	-0.548851	-0.105854	-0.634632	0.844055	0.085431	-0.472350	0.239077
23853	8.773449	-0.849082	5.010352	-0.244682	0.152417	-0.326784	-0.544880	-0.103279	-0.639198	0.847472	0.084014	-0.470372	0.231263
23854	8.463436	-1.030153	4.942297	-0.195444	0.206120	-0.316338	-0.537740	-0.100650	-0.645489	0.851162	0.082722	-0.467275	0.224355
23855	8.112622	-1.113749	4.871729	-0.181563	0.162971	-0.296485	-0.531410	-0.097508	-0.649405	0.854304	0.081992	-0.464831	0.217657
23856	8.035756	-1.369894	4.826274	-0.193663	0.129263	-0.206689	-0.527692	-0.097136	-0.654143	0.856695	0.080042	-0.463158	0.212487
23857	8.311838	-1.572815	4.962286	-0.243839	0.073727	-0.107197	-0.524528	-0.094736	-0.656347	0.858207	0.076801	-0.462799	0.208324
23858	8.317315	-1.433963	5.133626	-0.300843	0.074530	-0.025049	-0.522179	-0.087538	-0.657532	0.859435	0.071561	-0.462765	0.205180
23859	8.526665	-1.370637	5.391191	-0.296088	0.065014	-0.038145	-0.520342	-0.078522	-0.661300	0.860585	0.066760	-0.462866	0.201720
23860	8.031140	-1.243500	5.254327	-0.280430	0.135391	-0.065123	-0.520228	-0.069821	-0.663226	0.862447	0.061990	-0.461611	0.198136
23861	7.785573	-1.592980	5.439042	-0.285594	0.075427	-0.080979	-0.516150	-0.063403	-0.666668	0.863783	0.057660	-0.461403	0.194069
23862	7.871512	-1.861793	5.534924	-0.218707	0.018324	-0.042914	-0.514193	-0.058559	-0.667111	0.864349	0.054207	-0.461922	0.191287
23863	7.963658	-1.902302	5.614542	-0.082232	-0.019214	0.049060	-0.514209	-0.053875	-0.667280	0.864048	0.052476	-0.462690	0.191272
23864	7.930514	-1.737255	5.641871	0.058132	-0.119170	0.112892	-0.515535	-0.052522	-0.666457	0.862436	0.052889	-0.464684	0.193587
23865	7.849537	-1.456107	5.524259	0.142550	-0.131051	0.109080	-0.520289	-0.053156	-0.663552	0.860612	0.054857	-0.466568	0.196600
23866	7.875883	-1.106860	5.531044	0.130449	-0.139403	0.039279	-0.524127	-0.056281	-0.658998	0.858989	0.057297	-0.468534	0.198319
23867	7.935153	-0.929303	5.672637	0.029591	-0.090289	-0.085901	-0.527295	-0.057996	-0.656519	0.858429	0.058970	-0.469920	0.196972
23868	7.867360	-0.845182	5.801308	-0.077687	-0.070065	-0.255639	-0.528610	-0.059810	-0.655627	0.858843	0.060316	-0.471161	0.191725
23869	7.752253	-0.970536	5.811867	-0.206231	-0.004516	-0.355393	-0.528603	-0.060492	-0.656165	0.860376	0.060123	-0.471612	0.183631
23870	7.656693	-1.053970	5.967849	-0.318086	0.021276	-0.384655	-0.528329	-0.060194	-0.657734	0.862314	0.058201	-0.471968	0.173992
23871	7.534785	-1.078161	6.055066	-0.337023	0.054837	-0.396732	-0.527538	-0.057413	-0.659258	0.864569	0.055883	-0.471697	0.164011
23872	7.604425	-0.818968	6.049883	-0.356474	0.049970	-0.410661	-0.523087	-0.053103	-0.659074	0.866723	0.053417	-0.471556	0.153534
23873	7.876904	-0.851613	5.936587	-0.401751	0.057560	-0.429653	-0.520590	-0.051278	-0.659842	0.868980	0.050239	-0.471260	0.142352
23874	8.114810	-0.913955	6.121486	-0.485864	0.121046	-0.431799	-0.517173	-0.046537	-0.661871	0.871747	0.045516	-0.470104	0.130336
23875	7.658472	-0.791672	5.734256	-0.478532	0.198326	-0.448261	-0.511123	-0.041209	-0.664693	0.875169	0.040748	-0.467381	0.118211
23876	8.038357	-0.707228	5.925229	-0.519799	0.110285	-0.396003	-0.507842	-0.035920	-0.666578	0.877467	0.035085	-0.466356	0.106458
23877	8.612752	-0.692462	5.900064	-0.523672	0.052364	-0.387346	-0.504298	-0.030630	-0.668334	0.879107	0.029254	-0.466178	0.094834
23878	9.252390	-0.361281	5.747148	-0.468609	0.066452	-0.321112	-0.502464	-0.024250	-0.670581	0.880535	0.023878	-0.465720	0.084812
23879	8.899733	-0.035451	5.091657	-0.493721	0.082498	-0.211183	-0.501960	-0.017353	-0.671104	0.881859	0.016893	-0.464952	0.076546
23880	8.303317	-0.588263	4.618149	-0.718383	0.201647	-0.116897	-0.496992	-0.002109	-0.674902	0.884036	0.005002	-0.462443	0.067835
23881	7.494375	-0.752273	4.711981	-0.764841	0.220551	-0.276439	-0.495308	0.016706	-0.680571	0.886392	-0.006387	-0.459502	0.055907
23882	7.526174	-0.248334	4.994448	-0.649518	0.167924	-0.423509	-0.490203	0.026972	-0.682634	0.888196	-0.014207	-0.457288	0.042351
23883	8.438015	0.102759	5.244725	-0.522514	0.005288	-0.383238	-0.489709	0.036347	-0.683108	0.888323	-0.020070	-0.457748	0.030758
23884	8.943350	-0.000777	5.434966	-0.315548	-0.005772	-0.241604	-0.490776	0.041022	-0.683401	0.888245	-0.023480	-0.458166	0.023514
23885	8.677423	-0.537526	5.447995	-0.082539	0.040010	-0.050242	-0.491565	0.041568	-0.683646	0.888556	-0.024557	-0.457591	0.021827
23886	8.202497	-0.611021	5.438549	0.130970	0.035237	0.147931	-0.493123	0.039366	-0.684989	0.888850	-0.023588	-0.456872	0.025632
23887	7.461051	-0.517707	5.258459	0.276475	-0.049045	0.277979	-0.494957	0.037004	-0.684761	0.888320	-0.021235	-0.457539	0.033100
23888	7.399824	-0.151409	5.328042	0.421603	-0.088894	0.298330	-0.495979	0.030252	-0.685149	0.887416	-0.016383	-0.458729	0.042330
23889	8.035184	0.327691	5.412195	0.475007	-0.237368	0.208832	-0.501492	0.020514	-0.681631	0.885118	-0.009662	-0.462527	0.050421
23890	8.640371	0.628030	5.441232	0.389942	-0.281597	0.060734	-0.509913	0.009891	-0.675751	0.882462	-0.003006	-0.467126	0.055185
23891	8.728137	0.670183	5.512444	0.227963	-0.223141	-0.020611	-0.516605	0.000702	-0.673000	0.880346	0.001547	-0.470908	0.056868
23892	8.263529	0.276233	5.498197	0.042856	-0.185734	0.027106	-0.523719	-0.003271	-0.669226	0.878537	0.002270	-0.474167	0.057734
23893	7.905769	-0.152801	5.500353	0.031045	-0.118328	0.081401	-0.527674	-0.002219	-0.668390	0.877271	0.002302	-0.476307	0.059340
23894	7.960356	-0.393479	5.490823	0.117858	-0.117042	0.173645	-0.532704	-0.002601	-0.663905	0.875915	0.002855	-0.478263	0.063473
23895	8.058421	-0.270356	5.475782	0.268159	-0.131355	0.335408	-0.537162	-0.003459	-0.664938	0.874145	0.004638	-0.480308	0.071787
23896	8.232806	0.009674	5.480584	0.329667	-0.101426	0.450449	-0.541646	-0.005880	-0.662070	0.872417	0.006226	-0.481659	0.082792
23897	8.180795	0.263135	5.429704	0.332590	-0.086099	0.422537	-0.543113	-0.006759	-0.659062	0.870765	0.008271	-0.482712	0.093212
23898	8.279029	0.403914	5.354379	0.291606	-0.022623	0.300720	-0.544029	-0.008700	-0.658700	0.869889	0.010489	-0.482635	0.101223
23899	8.225119	0.350326	5.412972	0.225392	0.054655	0.201693	-0.544800	-0.012005	-0.659284	0.869923	0.012589	-0.481333	0.106741
23900	8.070599	0.170301	5.568941	0.230397	0.134907	0.154801	-0.542944	-0.009885	-0.662140	0.870800	0.014816	-0.478565	0.111642
23901	7.789730	0.078029	6.009947	0.281926	0.164932	0.165173	-0.536982	-0.014601	-0.665684	0.871899	0.018058	-0.475143	0.117066
23902	8.265743	-0.120548	5.816949	0.293894	0.310797	0.208386	-0.532855	-0.017527	-0.670621	0.874203	0.020472	-0.469130	0.123559
23903	8.381715	-0.225696	6.016161	0.171103	0.177476	0.186589	-0.524795	-0.020707	-0.674150	0.875326	0.021582	-0.465704	0.128291
23904	8.170825	-0.572064	5.672279	0.055274	0.111207	0.130915	-0.521351	-0.019801	-0.677828	0.875981	0.021043	-0.463710	0.131104
23905	8.261848	-0.882542	5.360673	0.017372	0.089454	-0.015532	-0.515536	-0.017756	-0.682548	0.876844	0.021558	-0.462129	0.130829
23906	8.692190	-1.350814	5.445760	0.070626	0.083499	-0.111535	-0.515007	-0.017468	-0.683070	0.877858	0.023604	-0.460471	0.129516
23907	8.214419	-1.490110	5.462077	0.220971	0.109401	-0.049157	-0.510118	-0.019042	-0.685496	0.878864	0.027901	-0.458009	0.130564
23908	8.005173	-1.511141	5.331019	0.420812	0.068883	0.094908	-0.509299	-0.024806	-0.686402	0.878966	0.034240	-0.455776	0.136070
23909	7.736921	-1.619989	5.284819	0.569738	-0.014648	0.221556	-0.508462	-0.035248	-0.687532	0.877747	0.042448	-0.454678	0.145002
23910	7.936495	-1.635064	5.175879	0.605779	-0.086493	0.320716	-0.510517	-0.048630	-0.687127	0.875419	0.050411	-0.454709	0.156010
23911	8.292223	-1.505133	5.443117	0.611813	-0.163064	0.397284	-0.514198	-0.058501	-0.682576	0.871941	0.058113	-0.456107	0.168248
23912	8.409521	-1.395830	5.565450	0.585188	-0.170759	0.449683	-0.519846	-0.066168	-0.679541	0.868078	0.064784	-0.457627	0.181168
23913	8.215501	-1.271049	5.627398	0.509459	-0.173923	0.467297	-0.526167	-0.071512	-0.675669	0.863996	0.070020	-0.459474	0.193629
23914	7.752380	-1.393933	5.684772	0.501031	-0.092888	0.437836	-0.532891	-0.075766	-0.671248	0.860654	0.075013	-0.459751	0.205615
23915	7.369935	-1.488732	5.554243	0.434183	-0.117297	0.471929	-0.537622	-0.082736	-0.668205	0.856867	0.078601	-0.460753	0.217502
23916	7.516632	-1.779440	5.607248	0.434605	-0.159875	0.506751	-0.543422	-0.084758	-0.665320	0.852400	0.082100	-0.462390	0.229932
23917	7.821900	-1.994205	5.693990	0.516095	-0.249892	0.517668	-0.549774	-0.086133	-0.659533	0.846722	0.087144	-0.465155	0.243103
23918	8.037488	-1.766575	5.576029	0.593811	-0.285074	0.494672	-0.559139	-0.092924	-0.652522	0.840502	0.093981	-0.467934	0.256441
23919	8.092609	-1.472058	5.680643	0.552255	-0.251792	0.402407	-0.568232	-0.099144	-0.646812	0.834921	0.100622	-0.470110	0.267915
23920	7.977848	-1.142062	5.562085	0.479107	-0.129793	0.247651	-0.577211	-0.106776	-0.638377	0.831336	0.107011	-0.470215	0.276273
23921	7.818910	-0.856534	5.548030	0.278304	-0.076126	0.056437	-0.579309	-0.113437	-0.635872	0.829678	0.111356	-0.470101	0.279713
23922	7.750756	-0.851566	5.590837	0.079845	-0.056835	-0.173216	-0.581517	-0.121036	-0.635613	0.829911	0.114648	-0.470244	0.277442
23923	7.684227	-0.991941	5.604903	-0.183725	0.036948	-0.334417	-0.580691	-0.124847	-0.638447	0.832506	0.114346	-0.469888	0.270303
23924	7.788104	-1.123866	5.600625	-0.421579	0.083992	-0.483588	-0.577771	-0.125883	-0.641372	0.836788	0.111425	-0.469660	0.258437
23925	7.916667	-1.151667	5.820018	-0.575427	0.159471	-0.596294	-0.571660	-0.124061	-0.650032	0.842535	0.106326	-0.468570	0.243457
23926	7.949592	-0.951587	5.701042	-0.660025	0.277525	-0.721334	-0.562395	-0.119991	-0.659718	0.849867	0.100595	-0.465516	0.225615
23927	8.369300	-0.728278	5.815590	-0.701434	0.190878	-0.752818	-0.551159	-0.117290	-0.668528	0.856272	0.094543	-0.463817	0.206722
23928	9.225724	-0.367004	5.626617	-0.598539	0.081727	-0.655641	-0.543480	-0.113527	-0.677029	0.860726	0.090020	-0.463618	0.190015
23929	9.499414	0.176154	5.259641	-0.510762	0.070645	-0.348135	-0.538053	-0.110055	-0.684087	0.863543	0.083959	-0.463718	0.179473
23930	8.956013	-0.460046	4.822462	-0.519289	0.171383	-0.086168	-0.532775	-0.097506	-0.692526	0.866247	0.075172	-0.462488	0.173406
23931	8.028145	-0.656952	4.470636	-0.439162	0.207653	-0.080320	-0.527088	-0.087701	-0.701416	0.869022	0.067366	-0.460357	0.168325
23932	7.687527	-0.144101	4.895002	-0.298998	0.136400	-0.111563	-0.522339	-0.079178	-0.707572	0.871023	0.062734	-0.458872	0.163766
23933	8.362264	-0.005382	4.997612	-0.177682	0.087026	0.007534	-0.520216	-0.073724	-0.712591	0.871959	0.059106	-0.458054	0.162422
23934	8.370292	-0.205065	5.488526	0.100098	0.043428	0.081641	-0.517306	-0.071866	-0.715720	0.871958	0.059957	-0.457108	0.164761
23935	8.634350	-0.417868	5.416795	0.397315	0.031622	0.238778	-0.516863	-0.077500	-0.717537	0.870885	0.064443	-0.455640	0.172622
23936	7.805835	-0.206347	5.371149	0.561327	0.014035	0.395977	-0.515780	-0.086998	-0.716946	0.868828	0.070555	-0.453966	0.184591
23937	7.663557	-0.007128	5.246522	0.681971	-0.118631	0.442306	-0.520496	-0.095192	-0.715107	0.864981	0.078694	-0.454197	0.198293
23938	8.114565	0.534056	5.127587	0.723912	-0.215480	0.358185	-0.528635	-0.110076	-0.709575	0.860334	0.088804	-0.455595	0.210648
23939	8.290384	0.662368	5.241575	0.571392	-0.244483	0.276570	-0.536257	-0.123169	-0.703749	0.855786	0.097093	-0.457978	0.220137
23940	8.377169	0.548398	5.383224	0.439338	-0.289216	0.186140	-0.543615	-0.137780	-0.697431	0.851394	0.104191	-0.461363	0.226754
23941	8.336203	0.194498	5.369447	0.352418	-0.224267	0.207542	-0.550227	-0.142062	-0.690652	0.847551	0.109296	-0.464129	0.233013
23942	8.096288	-0.053542	5.376300	0.405486	-0.140516	0.299201	-0.556688	-0.147560	-0.685602	0.843909	0.114046	-0.465289	0.241488
23943	8.081135	-0.138951	5.428703	0.477323	-0.114925	0.408976	-0.562229	-0.152079	-0.681063	0.839655	0.118858	-0.465939	0.252495
23944	8.092230	0.121687	5.558064	0.558923	-0.048539	0.477810	-0.567224	-0.158360	-0.678267	0.835357	0.124035	-0.465055	0.265553
23945	8.035609	0.418926	5.503072	0.526378	-0.064384	0.502243	-0.569883	-0.158849	-0.674326	0.830659	0.128532	-0.464626	0.278580
23946	8.011586	0.477135	5.526247	0.493746	0.007882	0.479855	-0.572783	-0.164431	-0.670745	0.826701	0.132230	-0.462972	0.291097
23947	8.021154	0.466331	5.617881	0.416321	0.104562	0.373943	-0.573982	-0.166407	-0.667891	0.824320	0.135125	-0.459844	0.301298
23948	7.942533	0.349536	5.716955	0.411137	0.190811	0.332240	-0.570420	-0.168806	-0.668501	0.822899	0.137702	-0.455128	0.311020
23949	8.063561	0.296645	6.016066	0.451010	0.234349	0.318318	-0.564866	-0.172577	-0.670844	0.821756	0.140885	-0.449339	0.320878
23950	8.257081	0.146551	6.268536	0.412529	0.217302	0.304474	-0.558511	-0.176873	-0.674513	0.820541	0.143527	-0.443992	0.330127
23951	8.653555	-0.294313	6.316055	0.237572	0.107505	0.253317	-0.555619	-0.177396	-0.674413	0.819140	0.144602	-0.441377	0.336579
23952	8.495645	-0.813938	5.573813	0.123807	0.133913	0.088890	-0.551805	-0.176385	-0.675207	0.819357	0.144948	-0.438644	0.339464
23953	8.899150	-0.903977	5.500257	0.160041	0.122578	0.012065	-0.547576	-0.178246	-0.677109	0.819887	0.146762	-0.435609	0.341309
23954	8.343528	-1.058571	5.423725	0.252946	0.175673	0.043276	-0.543622	-0.180681	-0.677448	0.820364	0.149334	-0.431162	0.344677
23955	7.550451	-1.068547	5.185246	0.298604	0.085275	0.114287	-0.539093	-0.185944	-0.682302	0.819395	0.152758	-0.428089	0.349279
23956	7.457280	-1.216724	5.047276	0.326567	-0.044720	0.145237	-0.539105	-0.190255	-0.678849	0.816990	0.157166	-0.427019	0.354234
23957	8.067160	-1.326546	5.285859	0.239435	-0.137916	0.155802	-0.542930	-0.192531	-0.676114	0.813916	0.160782	-0.428139	0.358310
23958	8.789690	-1.322675	5.472612	0.150712	-0.114597	0.199854	-0.546768	-0.192748	-0.672815	0.811013	0.162340	-0.429605	0.362414
23959	8.627140	-1.236428	5.482437	0.112120	-0.083233	0.278524	-0.551910	-0.191579	-0.671313	0.807855	0.162395	-0.431159	0.367558
23960	7.934054	-1.166898	5.427151	0.135987	-0.057351	0.252341	-0.557050	-0.191283	-0.669292	0.805047	0.162845	-0.431937	0.372573
23961	7.495546	-1.278193	5.295261	0.143553	0.053187	0.229024	-0.560213	-0.189666	-0.668975	0.803271	0.162770	-0.430880	0.377629
23962	7.425161	-1.624705	5.514712	0.078197	-0.056131	0.210614	-0.561648	-0.189247	-0.670529	0.800934	0.162640	-0.431913	0.381450
23963	7.948840	-1.904211	5.798876	0.133801	-0.141897	0.182409	-0.563785	-0.186689	-0.667580	0.797817	0.164209	-0.433883	0.385058
23964	8.068530	-1.861916	5.612695	0.273825	-0.161897	0.270927	-0.570656	-0.187643	-0.662830	0.793402	0.167472	-0.435274	0.391156
23965	8.091029	-1.780728	5.497109	0.352233	-0.186963	0.272366	-0.578842	-0.190689	-0.657064	0.788365	0.172010	-0.436517	0.397927
23966	8.025076	-1.415547	5.464739	0.355432	-0.154568	0.210373	-0.584782	-0.195457	-0.651626	0.784088	0.177010	-0.436872	0.403752
23967	7.990562	-1.061447	5.519003	0.254361	-0.097355	0.073844	-0.588745	-0.201205	-0.646469	0.781667	0.180979	-0.436737	0.406822
23968	7.791399	-0.948391	5.767342	0.138961	-0.018473	-0.098343	-0.589784	-0.207844	-0.644889	0.781797	0.184172	-0.435575	0.406384
23969	7.683845	-1.009454	5.885179	-0.053755	0.043068	-0.244155	-0.587668	-0.211403	-0.644843	0.784298	0.184922	-0.434543	0.402309
23970	7.524477	-1.219118	5.871347	-0.178818	0.107952	-0.304667	-0.586175	-0.216300	-0.648358	0.788325	0.183904	-0.433188	0.396321
23971	7.514376	-1.275283	5.909522	-0.282891	0.145999	-0.339142	-0.580486	-0.215908	-0.653109	0.793250	0.180981	-0.431948	0.389127
23972	7.387680	-1.303299	5.907207	-0.315329	0.194172	-0.382540	-0.571359	-0.216557	-0.660003	0.799000	0.177772	-0.429951	0.380969
23973	7.578012	-1.180323	6.040506	-0.375370	0.210764	-0.404883	-0.563948	-0.214930	-0.666695	0.805151	0.173346	-0.428042	0.372106
23974	7.962888	-1.064904	6.280230	-0.403068	0.220937	-0.486715	-0.553374	-0.214044	-0.674094	0.811988	0.169372	-0.425798	0.361505
23975	8.626662	-0.692114	6.517176	-0.406140	0.118451	-0.533161	-0.542549	-0.210263	-0.681438	0.818131	0.166127	-0.425027	0.349879
23976	8.902090	-0.254065	6.202283	-0.301703	0.119873	-0.455836	-0.534605	-0.212312	-0.687434	0.823290	0.164221	-0.423676	0.340183
23977	8.830947	-0.017985	5.761770	-0.224703	0.084330	-0.238137	-0.530239	-0.211947	-0.691128	0.826315	0.161677	-0.423108	0.334730
23978	8.231241	-0.298862	5.284945	-0.267618	0.182941	-0.040669	-0.525875	-0.208540	-0.695811	0.828979	0.156377	-0.421775	0.332333
23979	7.321544	-0.292396	4.967071	-0.262929	0.131672	-0.042718	-0.523231	-0.201564	-0.700936	0.831138	0.151238	-0.421310	0.329902
23980	7.165068	0.422537	4.973600	-0.203424	0.066294	-0.126913	-0.520566	-0.200375	-0.705781	0.833136	0.148492	-0.421201	0.326229
23981	8.348516	0.650198	5.419234	-0.184141	-0.159456	-0.083833	-0.519660	-0.196786	-0.705717	0.832824	0.146982	-0.424930	0.322854
23982	8.925882	0.360195	5.513147	-0.065834	-0.108916	-0.035067	-0.522826	-0.195450	-0.705012	0.832313	0.146890	-0.427105	0.321340
23983	8.733356	-0.120621	5.459902	0.116598	-0.007195	0.071997	-0.524414	-0.195482	-0.703691	0.831377	0.148134	-0.426844	0.323533
23984	8.048914	-0.249791	5.379443	0.285393	0.005439	0.192691	-0.527840	-0.200515	-0.700357	0.829307	0.151201	-0.425507	0.329137
23985	7.376779	0.076481	5.384735	0.353501	0.022511	0.296977	-0.532052	-0.207433	-0.697586	0.826373	0.154278	-0.423847	0.337134
23986	7.699783	0.421306	5.561358	0.496224	-0.115530	0.331948	-0.537307	-0.216620	-0.693667	0.821560	0.160440	-0.423443	0.346401
23987	8.256021	0.682684	5.639396	0.482853	-0.173896	0.266462	-0.540750	-0.223619	-0.687228	0.816576	0.167265	-0.423934	0.354268
23988	8.334439	0.779032	5.646220	0.377857	-0.153905	0.161283	-0.547346	-0.234111	-0.679263	0.812831	0.173160	-0.424333	0.359531
23989	8.070258	0.538716	5.631953	0.232900	-0.145812	0.164330	-0.554209	-0.238794	-0.673540	0.809533	0.176609	-0.425731	0.363617
23990	7.927541	0.263330	5.621644	0.150799	-0.086543	0.211846	-0.561897	-0.240217	-0.664994	0.806703	0.177890	-0.426813	0.367989
23991	7.764837	-0.064767	5.771203	0.211297	-0.118310	0.262276	-0.567947	-0.242000	-0.663399	0.802945	0.179952	-0.428214	0.373538
23992	7.867842	0.072770	5.765939	0.317466	-0.070857	0.354562	-0.571929	-0.240021	-0.659661	0.798511	0.182540	-0.428276	0.381627
23993	7.953491	0.168416	5.830698	0.337377	-0.046641	0.464481	-0.578542	-0.240288	-0.654638	0.793250	0.184332	-0.428213	0.391675
23994	7.834985	0.313983	5.929937	0.332284	-0.029074	0.462769	-0.583817	-0.242029	-0.651750	0.788090	0.185876	-0.427784	0.401703
23995	7.703883	0.391351	6.059974	0.237795	0.007728	0.395085	-0.590960	-0.243969	-0.645445	0.784056	0.186236	-0.427261	0.409903
23996	7.669635	0.376165	6.142873	0.143077	0.003756	0.255786	-0.594389	-0.242637	-0.644608	0.781372	0.186346	-0.426980	0.415235
23997	7.586419	0.298872	6.172750	0.108136	0.010044	0.156464	-0.594133	-0.241122	-0.644449	0.779772	0.186698	-0.426510	0.418555
23998	7.717484	0.239531	6.168878	0.116671	0.047884	0.133894	-0.594656	-0.242507	-0.644210	0.778585	0.187018	-0.425308	0.421832
23999	7.858347	0.180724	6.109097	0.107014	0.006451	0.105920	-0.594660	-0.242651	-0.643689	0.777389	0.187832	-0.424661	0.424322
24000	8.256122	-0.022970	6.220495	0.099648	-0.000297	0.086817	-0.597294	-0.241992	-0.643394	0.776268	0.188663	-0.424181	0.426479
24001	8.784856	-0.332914	6.179656	-0.020202	-0.105122	0.025925	-0.598242	-0.241214	-0.640357	0.775285	0.189144	-0.426028	0.426214
24002	8.552756	-0.665783	5.289244	-0.030506	0.027896	-0.078347	-0.600350	-0.240827	-0.639941	0.776299	0.189119	-0.425593	0.424811
24003	8.604548	-0.567903	5.178061	0.091922	0.038390	-0.134502	-0.597837	-0.244657	-0.640035	0.777456	0.191500	-0.423680	0.423539
24004	8.405565	-0.882349	5.231450	0.138337	0.052870	-0.078769	-0.597014	-0.250414	-0.641466	0.778036	0.193883	-0.421420	0.423644
24005	7.983796	-1.056245	5.040171	0.176523	0.056624	0.001329	-0.594366	-0.254789	-0.641833	0.777834	0.196261	-0.419052	0.425265
24006	8.032671	-1.463219	4.926711	0.160372	-0.027233	0.006420	-0.596599	-0.257857	-0.640567	0.776918	0.198945	-0.418173	0.426556
24007	8.448088	-1.532776	5.187309	0.125795	-0.118673	0.048204	-0.598459	-0.262339	-0.636054	0.775005	0.201594	-0.419186	0.427796
24008	8.668869	-1.205687	5.290981	0.119526	-0.131124	0.166815	-0.603354	-0.262158	-0.632345	0.771982	0.203187	-0.420898	0.430818
24009	8.489151	-1.141220	5.308157	0.120224	-0.123469	0.234836	-0.611023	-0.260918	-0.627547	0.768394	0.204190	-0.422804	0.434871
24010	7.974411	-0.965650	5.196640	0.162936	-0.061428	0.224321	-0.616330	-0.258277	-0.622737	0.765237	0.205351	-0.423273	0.439412
24011	7.569863	-1.075924	5.165674	0.126319	-0.064284	0.208668	-0.620434	-0.255870	-0.620301	0.762302	0.206119	-0.424096	0.443344
24012	7.592236	-1.386055	5.315705	0.061395	-0.144902	0.197326	-0.624814	-0.252238	-0.616920	0.759061	0.206677	-0.426606	0.446227
24013	7.960686	-1.622815	5.366776	0.048586	-0.253501	0.211966	-0.631444	-0.248791	-0.611561	0.754754	0.207852	-0.430990	0.448766
24014	8.291151	-1.712620	5.328809	0.124614	-0.234316	0.279896	-0.640717	-0.244840	-0.604600	0.749683	0.209432	-0.434596	0.453034
24015	8.341098	-1.492122	5.325952	0.190129	-0.199531	0.259726	-0.649736	-0.243114	-0.595719	0.744734	0.211777	-0.437054	0.457718
24016	8.254944	-1.236779	5.350947	0.151119	-0.114006	0.179795	-0.656358	-0.241734	-0.590270	0.741437	0.213517	-0.438159	0.461192
24017	8.081192	-0.978386	5.387695	0.100215	-0.048343	0.039642	-0.658619	-0.241658	-0.587106	0.740179	0.215033	-0.438221	0.462447
24018	7.979016	-0.947454	5.523666	-0.030675	0.011247	-0.122065	-0.658356	-0.244288	-0.585849	0.741534	0.215563	-0.437847	0.460381
24019	7.841239	-1.187733	5.627544	-0.185020	0.044110	-0.241888	-0.655701	-0.243251	-0.589518	0.744905	0.214432	-0.437921	0.455368
24020	7.713770	-1.365336	5.543215	-0.207374	0.077727	-0.254813	-0.649886	-0.244530	-0.592731	0.748780	0.212877	-0.437586	0.450034
24021	7.694421	-1.327332	5.633790	-0.310654	0.161373	-0.194095	-0.644453	-0.242885	-0.598767	0.753222	0.208322	-0.437180	0.445121
24022	7.719289	-1.212324	5.751075	-0.357485	0.246764	-0.159705	-0.638637	-0.236682	-0.605634	0.758256	0.202145	-0.435997	0.440559
24023	7.875018	-1.181514	5.917407	-0.376505	0.239335	-0.233790	-0.630038	-0.231387	-0.614767	0.763881	0.196173	-0.434748	0.434737
24024	8.727912	-0.903917	6.274536	-0.410133	0.116326	-0.403153	-0.621306	-0.229136	-0.622650	0.769955	0.192400	-0.434963	0.425392
24025	9.388698	-0.366629	5.685812	-0.441119	0.046520	-0.397986	-0.612309	-0.228402	-0.630041	0.775384	0.188495	-0.436469	0.415625
24026	9.217660	-0.668028	4.755697	-0.571018	0.109662	-0.132265	-0.608341	-0.220013	-0.636982	0.779537	0.179883	-0.439023	0.408929
24027	8.431034	-1.287373	4.300163	-0.691280	0.251752	-0.096682	-0.604919	-0.207784	-0.643188	0.784902	0.167743	-0.440446	0.402243
24028	7.459815	-0.908160	4.347367	-0.496232	0.184633	-0.231959	-0.598578	-0.194375	-0.653192	0.790002	0.160514	-0.440770	0.394783
24029	8.236916	-0.222665	4.987730	-0.306148	-0.159789	-0.223065	-0.595013	-0.188742	-0.657185	0.791263	0.158804	-0.445093	0.388041
24030	9.183913	-0.538604	5.164744	-0.188339	0.039153	-0.067400	-0.592390	-0.179860	-0.660698	0.792730	0.156122	-0.445759	0.385362
24031	9.072567	-1.229788	5.414132	-0.038128	0.129389	0.110416	-0.588953	-0.178412	-0.663708	0.793086	0.153471	-0.444484	0.387162
24032	7.788363	-1.195131	5.032672	0.046919	0.043106	0.240555	-0.589486	-0.176765	-0.663672	0.791449	0.151754	-0.444209	0.391482
24033	7.279142	-0.884923	5.034323	0.373337	-0.042287	0.192147	-0.590276	-0.179546	-0.662149	0.788347	0.156218	-0.442662	0.397686
24034	7.516405	-0.214322	5.232092	0.465664	-0.229979	0.084898	-0.594374	-0.189317	-0.654711	0.784139	0.164636	-0.442866	0.402356
24035	8.607795	0.004317	5.234559	0.519968	-0.251037	0.055266	-0.601756	-0.199706	-0.647901	0.779655	0.174298	-0.442901	0.406936
24036	8.743938	0.002033	5.335497	0.442388	-0.176713	0.031302	-0.605592	-0.211418	-0.639453	0.776259	0.182358	-0.442184	0.410659
24037	8.561439	-0.418725	5.331301	0.363760	-0.155072	0.133663	-0.610484	-0.222174	-0.631111	0.772388	0.188119	-0.442203	0.415312
24038	7.933090	-0.510439	5.332404	0.384150	-0.113360	0.253133	-0.615369	-0.227521	-0.625938	0.767799	0.192764	-0.441733	0.422137
24039	7.756540	-0.742018	5.338027	0.486712	-0.143086	0.367884	-0.621324	-0.230134	-0.619917	0.761455	0.198204	-0.441313	0.431445
24040	8.142204	-0.504424	5.504413	0.610920	-0.148865	0.442556	-0.628210	-0.230281	-0.613709	0.753822	0.204865	-0.440053	0.442873
24041	8.269370	-0.393946	5.512733	0.679343	-0.083962	0.500119	-0.635096	-0.233197	-0.606246	0.745739	0.211448	-0.437373	0.455926
24042	8.291885	-0.282758	5.538009	0.736505	-0.121067	0.445759	-0.640683	-0.240559	-0.594685	0.737394	0.219617	-0.434321	0.468385
24043	7.954608	-0.151604	5.353964	0.788260	-0.066044	0.377660	-0.645593	-0.249267	-0.584991	0.729702	0.228589	-0.429560	0.480375
24044	7.920644	-0.109024	5.481262	0.895455	-0.010567	0.354818	-0.651929	-0.259621	-0.577023	0.721984	0.238677	-0.422695	0.493053
24045	8.234319	-0.095375	5.759923	1.060492	0.028998	0.415556	-0.657501	-0.271114	-0.565413	0.712900	0.250180	-0.413716	0.507959
24046	8.845008	-0.463780	6.113449	1.131716	0.027802	0.547193	-0.662810	-0.284543	-0.552926	0.701674	0.261455	-0.404460	0.525078
24047	8.266661	-0.901464	5.311867	1.053361	-0.047553	0.663167	-0.670227	-0.294537	-0.541535	0.688625	0.271332	-0.397422	0.542430
24048	8.447423	-0.885181	4.808787	1.088597	-0.069722	0.662055	-0.680685	-0.301928	-0.526444	0.674771	0.281746	-0.390074	0.559595
24049	8.592922	-0.897951	5.192650	1.185772	-0.053258	0.673185	-0.690505	-0.308266	-0.511951	0.659903	0.293029	-0.381212	0.577356
24050	8.316090	-0.816857	5.098505	1.333516	-0.067245	0.717147	-0.702314	-0.315897	-0.494718	0.643017	0.305813	-0.370772	0.596267
24051	8.218897	-0.833111	4.887446	1.373543	-0.118741	0.751759	-0.713870	-0.324650	-0.475675	0.624463	0.319206	-0.360398	0.615034
24052	8.071596	-1.082853	4.756544	1.298553	-0.169918	0.818999	-0.726501	-0.330125	-0.455379	0.604619	0.331464	-0.351650	0.633174
24053	8.101395	-1.380375	4.858156	1.228816	-0.207643	0.805175	-0.741398	-0.329857	-0.433774	0.584540	0.343167	-0.343879	0.649843
24054	8.538442	-1.484613	5.152010	1.120460	-0.222499	0.798648	-0.756185	-0.328660	-0.414837	0.564747	0.353547	-0.337304	0.665050
24055	8.823604	-1.360975	5.384469	1.006560	-0.238869	0.778033	-0.772699	-0.322509	-0.391526	0.545451	0.362724	-0.332126	0.678680
24056	8.274825	-1.164187	5.356364	0.873097	-0.135325	0.715808	-0.785204	-0.315661	-0.376620	0.528382	0.369263	-0.326888	0.691087
24057	7.831055	-1.341128	5.238189	0.703241	-0.052961	0.575179	-0.795056	-0.311242	-0.363485	0.514770	0.373569	-0.322045	0.701245
24058	7.439928	-1.627865	5.349679	0.571861	-0.038172	0.484860	-0.803686	-0.305090	-0.355830	0.503413	0.376855	-0.318032	0.709515
24059	7.944500	-1.876295	5.472499	0.500852	-0.162453	0.415039	-0.810626	-0.298673	-0.346084	0.492627	0.381439	-0.315789	0.715612
24060	8.196218	-1.689163	5.476613	0.430678	-0.172914	0.336730	-0.815721	-0.296108	-0.335117	0.483422	0.386032	-0.313906	0.720240
24061	8.078842	-1.395283	5.333388	0.253543	-0.103596	0.192599	-0.819744	-0.293224	-0.326773	0.477980	0.388633	-0.312867	0.722920
24062	7.977688	-1.246893	5.163505	0.016349	-0.043383	-0.008063	-0.822692	-0.290570	-0.321194	0.477717	0.389497	-0.313007	0.722569
24063	7.986978	-1.333783	5.111206	-0.187248	0.021271	-0.179111	-0.820575	-0.291774	-0.322282	0.481841	0.388370	-0.314242	0.719896
24064	8.102305	-1.548275	5.320983	-0.386901	0.188033	-0.296640	-0.816820	-0.295223	-0.329718	0.490290	0.383807	-0.315705	0.715987
24065	8.068950	-1.809776	5.506891	-0.571040	0.283463	-0.384778	-0.807757	-0.297710	-0.343726	0.501859	0.376352	-0.318260	0.710779
24066	8.344671	-1.626090	5.817552	-0.590977	0.270828	-0.574978	-0.797962	-0.302854	-0.359838	0.516146	0.370203	-0.319594	0.703138
24067	9.237185	-0.901757	5.695868	-0.497379	0.158182	-0.578998	-0.786273	-0.311131	-0.371094	0.528855	0.366302	-0.320786	0.695148
24068	9.022232	0.090548	5.029738	-0.421141	0.194050	-0.340263	-0.777763	-0.318233	-0.379814	0.537899	0.361336	-0.322103	0.690181
24069	9.021077	-0.170541	4.713702	-0.514610	0.150554	-0.095857	-0.773479	-0.316267	-0.390421	0.543817	0.354172	-0.327037	0.686930
24070	8.078475	-0.772484	4.562259	-0.439610	0.183334	-0.090834	-0.766553	-0.313009	-0.403119	0.549371	0.347475	-0.330453	0.684290
24071	8.225366	-0.579390	4.767424	-0.263149	0.091512	-0.116900	-0.763612	-0.310410	-0.410427	0.553324	0.343979	-0.332409	0.681920
24072	8.474520	-0.404934	4.822263	-0.070589	0.063873	-0.069545	-0.761741	-0.310205	-0.414237	0.555199	0.342814	-0.332216	0.681076
24073	8.683596	-0.401559	5.013605	0.130062	0.055117	0.099097	-0.760943	-0.309629	-0.415673	0.553250	0.342766	-0.330692	0.683424
24074	8.590575	-0.502399	4.985263	0.347134	-0.022504	0.256990	-0.763871	-0.309437	-0.411324	0.547208	0.345228	-0.327977	0.688340
24075	8.110168	-0.287908	4.839609	0.627908	0.001320	0.282308	-0.767215	-0.315240	-0.401454	0.538876	0.350145	-0.321418	0.695486
24076	8.073542	0.142698	5.001548	0.756458	-0.141539	0.304158	-0.771897	-0.319430	-0.389447	0.528386	0.358289	-0.314539	0.702497
24077	8.161846	0.272541	5.044940	0.751241	-0.143947	0.345163	-0.777637	-0.321701	-0.377656	0.517127	0.366008	-0.308085	0.709719
24078	8.560925	0.306072	5.215373	0.703988	-0.183140	0.299019	-0.784844	-0.324438	-0.362850	0.506562	0.374026	-0.302168	0.715677
24079	8.561001	0.332197	5.254836	0.553744	-0.174983	0.303063	-0.790911	-0.325564	-0.349249	0.496953	0.380288	-0.298373	0.720689
24080	8.345613	0.122517	5.285882	0.474180	-0.132641	0.317360	-0.798108	-0.328559	-0.335886	0.487969	0.385020	-0.295278	0.725573
24081	8.110995	-0.064143	5.225690	0.469054	-0.101497	0.341869	-0.803057	-0.324446	-0.327380	0.478752	0.389045	-0.292162	0.730809
24082	8.106145	-0.057062	5.247694	0.484151	-0.055041	0.378591	-0.808656	-0.318530	-0.320538	0.469121	0.392270	-0.288566	0.736736
24083	8.102137	0.100248	5.293610	0.514966	-0.069823	0.413332	-0.815839	-0.316516	-0.311140	0.458555	0.395733	-0.284904	0.742935
24084	8.263311	0.237455	5.492807	0.482890	-0.000951	0.380488	-0.820648	-0.310311	-0.304691	0.449068	0.398006	-0.280756	0.749069
24085	8.141968	0.301195	5.530416	0.385400	0.051393	0.325944	-0.826221	-0.306985	-0.299866	0.441420	0.398873	-0.277104	0.754494
24086	8.178634	0.343774	5.602813	0.266210	0.086970	0.235679	-0.827563	-0.303993	-0.297962	0.436233	0.398626	-0.274216	0.758686
24087	8.081068	0.319461	5.682202	0.166021	0.097815	0.154870	-0.830468	-0.302657	-0.296997	0.433159	0.397763	-0.272021	0.761684
24088	7.892803	0.195539	5.839749	0.138642	0.198213	0.120330	-0.828464	-0.299540	-0.302324	0.431316	0.395317	-0.269169	0.765009
24089	8.008682	0.110204	6.223264	0.152249	0.180579	0.118526	-0.828445	-0.298125	-0.305311	0.429363	0.393237	-0.266104	0.768245
24090	7.983370	-0.087025	6.078185	0.134733	0.180957	0.104637	-0.828791	-0.299993	-0.310326	0.427681	0.391082	-0.263326	0.771235
24091	8.500957	-0.130153	6.503868	0.053105	0.042110	0.073169	-0.828783	-0.298041	-0.312254	0.426478	0.390499	-0.262565	0.772455
24092	8.214627	-0.565522	5.705258	-0.074852	0.039460	-0.015442	-0.827060	-0.297725	-0.314095	0.427535	0.389362	-0.263291	0.772198
24093	8.245196	-0.493317	4.858129	-0.096964	0.029786	-0.153232	-0.826123	-0.299905	-0.315194	0.430926	0.388889	-0.263194	0.770582
24094	8.439073	-0.621726	4.905091	0.064131	0.051138	-0.148363	-0.823980	-0.305639	-0.317420	0.433004	0.389464	-0.260634	0.769997
24095	8.213946	-0.826791	4.965483	0.162463	0.063855	-0.009066	-0.821043	-0.310388	-0.320680	0.432308	0.389970	-0.257393	0.771221
24096	8.114386	-1.223355	4.904026	0.246562	0.045316	0.123245	-0.822355	-0.312752	-0.319931	0.428758	0.390786	-0.254192	0.773847
24097	8.447464	-1.683268	4.967265	0.259319	-0.046858	0.189338	-0.824615	-0.310459	-0.317903	0.423620	0.392812	-0.252006	0.776362
24098	8.866368	-1.584560	5.155118	0.243498	-0.044500	0.257483	-0.828202	-0.306675	-0.315050	0.417538	0.394277	-0.250663	0.779343
24099	8.766343	-1.184522	5.276925	0.239504	-0.026067	0.308954	-0.832980	-0.301808	-0.311642	0.410727	0.395185	-0.249585	0.782840
24100	8.314311	-1.058314	5.410228	0.277092	0.023360	0.267907	-0.837509	-0.295851	-0.307167	0.404479	0.395776	-0.247193	0.786545
24101	7.672359	-0.998236	5.304848	0.249338	0.059710	0.206926	-0.840682	-0.293695	-0.305921	0.399563	0.395882	-0.244449	0.789855
24102	7.315833	-1.186126	5.450843	0.169415	0.007926	0.208722	-0.842789	-0.290257	-0.307149	0.395016	0.396107	-0.243399	0.792350
24103	7.338271	-1.497936	5.533051	0.103465	-0.133289	0.217273	-0.845999	-0.285388	-0.302704	0.390113	0.398004	-0.244579	0.793464
24104	7.760038	-1.783093	5.528934	0.145124	-0.241208	0.271020	-0.850555	-0.279197	-0.294946	0.383518	0.401650	-0.246345	0.794295
24105	8.159052	-1.805298	5.470975	0.268934	-0.276756	0.297662	-0.856183	-0.271385	-0.285576	0.375239	0.406634	-0.246663	0.795614
24106	8.260981	-1.432329	5.469088	0.267126	-0.238271	0.242801	-0.861822	-0.266916	-0.273126	0.368051	0.411247	-0.246194	0.796745
24107	8.075423	-1.108468	5.521569	0.241260	-0.134712	0.124481	-0.865058	-0.265274	-0.264026	0.363397	0.414547	-0.244458	0.797705
24108	7.891705	-0.882025	5.601675	0.135879	-0.061568	-0.020722	-0.865349	-0.265873	-0.260365	0.362328	0.416649	-0.242588	0.797667
24109	7.852768	-0.881728	5.605000	-0.024060	-0.039197	-0.190289	-0.865342	-0.270849	-0.258891	0.365364	0.417999	-0.241749	0.795829
24110	7.744658	-1.065269	5.616638	-0.172779	0.036340	-0.310106	-0.860645	-0.277199	-0.260199	0.371936	0.417681	-0.241657	0.792975
24111	7.651484	-1.172138	5.694750	-0.254273	0.070410	-0.377810	-0.856372	-0.285914	-0.264465	0.380369	0.416428	-0.242078	0.789497
24112	7.636523	-1.221302	5.762191	-0.301574	0.135964	-0.358293	-0.849726	-0.291687	-0.270917	0.389203	0.413735	-0.242832	0.786370
24113	7.660602	-1.246842	5.858123	-0.355923	0.237089	-0.321206	-0.843049	-0.297827	-0.280915	0.398317	0.408681	-0.243997	0.784085
24114	7.845658	-1.166859	6.164911	-0.385374	0.312061	-0.355774	-0.834518	-0.302818	-0.293263	0.408563	0.402456	-0.244651	0.781826
24115	8.246912	-0.752517	6.360086	-0.441328	0.267399	-0.435965	-0.824889	-0.309942	-0.310248	0.420193	0.396640	-0.245916	0.778229
24116	9.717837	-0.487296	6.697919	-0.422246	0.015749	-0.467932	-0.814811	-0.316073	-0.318305	0.430897	0.395146	-0.248650	0.772243
24117	9.211398	0.066984	5.477812	-0.378160	0.086367	-0.300534	-0.808033	-0.324335	-0.323759	0.438929	0.391930	-0.251439	0.768447
24118	8.264796	-0.506186	4.702180	-0.523102	0.094452	-0.069907	-0.802981	-0.320872	-0.332376	0.444581	0.386245	-0.258114	0.765859
24119	7.168246	-0.828401	4.398471	-0.439792	0.213940	-0.076928	-0.800674	-0.315890	-0.343564	0.450216	0.379365	-0.262452	0.764530
24120	7.449058	-0.096194	5.138479	-0.221278	-0.025676	-0.118395	-0.796814	-0.315637	-0.349615	0.453592	0.378411	-0.265193	0.762058
24121	9.200091	0.178434	5.285958	-0.204087	-0.186540	-0.041899	-0.797127	-0.312393	-0.345093	0.454762	0.379588	-0.269773	0.759162
24122	9.213717	-0.372462	5.483609	0.005679	-0.047256	-0.005419	-0.794375	-0.308917	-0.345700	0.454573	0.380415	-0.270104	0.758743
24123	8.337086	-0.533910	5.165353	0.159558	-0.046473	0.110119	-0.796294	-0.308775	-0.341800	0.451415	0.381972	-0.269047	0.760221
24124	7.415396	-0.463712	5.020575	0.236708	0.006774	0.252071	-0.798324	-0.303899	-0.336970	0.445826	0.382671	-0.267334	0.763764
24125	7.318227	0.006847	5.128791	0.433756	-0.141384	0.247524	-0.802204	-0.303488	-0.328938	0.437937	0.387360	-0.263935	0.767139
24126	8.050496	0.407688	5.190222	0.451476	-0.319109	0.198194	-0.806531	-0.302057	-0.314853	0.429723	0.395163	-0.261353	0.768686
24127	8.697828	0.444219	5.335594	0.374394	-0.246892	0.081839	-0.810035	-0.301949	-0.304340	0.424212	0.401772	-0.258403	0.769319
24128	8.594865	0.318550	5.365238	0.239277	-0.216316	0.091912	-0.813935	-0.302817	-0.293187	0.419787	0.406672	-0.257321	0.769534
24129	8.145506	0.003832	5.210981	0.150766	-0.147426	0.194285	-0.817900	-0.298750	-0.286226	0.414836	0.409257	-0.257833	0.770676
24130	8.039423	-0.252229	5.180731	0.162741	-0.118719	0.250167	-0.825486	-0.295234	-0.276274	0.409051	0.411171	-0.258375	0.772566
24131	8.110653	-0.118031	5.282690	0.205841	-0.089977	0.234420	-0.828823	-0.289392	-0.272727	0.403305	0.413082	-0.257850	0.774740
24132	8.345680	0.134449	5.317174	0.237716	-0.056585	0.257983	-0.832567	-0.282052	-0.268230	0.397105	0.414555	-0.256791	0.777502
24133	8.292868	0.288588	5.468287	0.207937	-0.012086	0.222410	-0.837602	-0.277872	-0.265228	0.391921	0.415310	-0.255447	0.780169
24134	8.178065	0.223480	5.518438	0.187191	0.065576	0.186046	-0.838685	-0.272946	-0.263681	0.387819	0.414829	-0.253577	0.783078
24135	7.922578	0.248702	5.631235	0.168121	0.152082	0.144437	-0.841307	-0.271024	-0.265328	0.385025	0.413074	-0.250860	0.786254
24136	8.198040	-0.021988	5.969683	0.200547	0.173177	0.113948	-0.843400	-0.269229	-0.267374	0.382458	0.411352	-0.247329	0.789521
24137	8.435704	-0.166949	5.942759	0.220947	0.210212	0.080027	-0.842439	-0.268601	-0.272742	0.380526	0.409369	-0.242746	0.792901
24138	9.037516	-0.421658	6.118934	0.092183	0.165900	0.059465	-0.842673	-0.268698	-0.276149	0.379659	0.407180	-0.240531	0.795115
24139	8.335727	-0.780989	5.132461	0.007668	0.185777	-0.029283	-0.844476	-0.267411	-0.281353	0.381068	0.404480	-0.238621	0.796394
24140	8.303093	-0.585934	4.859965	0.114773	0.154196	-0.172763	-0.841270	-0.272146	-0.285401	0.383639	0.403753	-0.234235	0.796830
24141	7.990957	-0.686018	4.933546	0.120082	0.173977	-0.099490	-0.839375	-0.277996	-0.289462	0.385169	0.402443	-0.230067	0.797969
24142	7.972925	-1.243771	5.117303	0.046482	0.107157	-0.043584	-0.839597	-0.281258	-0.292932	0.386011	0.401322	-0.228172	0.798670
24143	8.296882	-1.576177	5.291526	0.018820	-0.042800	-0.057798	-0.839586	-0.282903	-0.293488	0.386660	0.402493	-0.227681	0.797906
24144	8.852163	-1.452309	5.512906	0.027099	-0.059967	0.015474	-0.840663	-0.282400	-0.290588	0.385956	0.403619	-0.227863	0.797626
24145	8.746713	-1.176855	5.490209	0.056885	-0.061818	0.116518	-0.845566	-0.277802	-0.287840	0.383400	0.404599	-0.228369	0.798218
24146	7.939736	-1.086031	5.146950	0.047644	-0.028863	0.151391	-0.846140	-0.274836	-0.283322	0.380468	0.404770	-0.229066	0.799334
24147	7.315146	-0.965636	5.061398	0.024705	0.028184	0.104408	-0.850230	-0.271163	-0.283089	0.378757	0.404110	-0.229326	0.800405
24148	7.354789	-1.191023	5.437415	-0.058972	-0.087335	0.044171	-0.852624	-0.268460	-0.280921	0.378074	0.404914	-0.231271	0.799762
24149	7.767706	-1.307095	5.515811	-0.100980	-0.143073	0.045085	-0.854501	-0.266598	-0.277202	0.377522	0.406287	-0.234380	0.798420
24150	8.150213	-1.622519	5.645341	-0.100415	-0.138079	0.104504	-0.857696	-0.260738	-0.274966	0.376051	0.407272	-0.237899	0.797571
24151	8.300419	-1.753947	5.560098	0.010045	-0.128894	0.130412	-0.859456	-0.255435	-0.271179	0.373265	0.408820	-0.239859	0.797501
24152	8.103122	-1.382379	5.477936	0.090141	-0.094300	0.067404	-0.862029	-0.249902	-0.264368	0.371008	0.410710	-0.239688	0.797634
24153	8.075753	-1.066530	5.473380	0.072840	-0.036557	-0.033601	-0.864405	-0.250217	-0.263046	0.370753	0.412021	-0.238625	0.797395
24154	7.930682	-0.905083	5.474187	-0.037801	0.093490	-0.130641	-0.862816	-0.251707	-0.263743	0.373601	0.410909	-0.237470	0.796984
24155	7.671369	-1.131653	5.530220	-0.248828	0.205128	-0.230907	-0.860385	-0.255873	-0.269871	0.380271	0.406873	-0.238104	0.795711
24156	7.548590	-1.301752	5.642013	-0.447026	0.283259	-0.320822	-0.855815	-0.258440	-0.281093	0.390337	0.400502	-0.240446	0.793361
24157	7.985641	-1.369362	6.149109	-0.601458	0.308216	-0.396981	-0.848448	-0.261476	-0.296539	0.402861	0.392754	-0.244492	0.789729
24158	8.821719	-0.995432	6.808237	-0.615765	0.186518	-0.550705	-0.839237	-0.266702	-0.311518	0.417265	0.387519	-0.248373	0.783601
24159	8.785933	-0.185257	6.009468	-0.677832	0.240163	-0.480688	-0.830846	-0.272815	-0.322314	0.431162	0.380405	-0.253335	0.777954
24160	8.613341	-0.223523	5.652139	-0.733031	0.083735	-0.289101	-0.824413	-0.273942	-0.337060	0.441627	0.374231	-0.261810	0.772252
24161	7.913273	-0.660700	4.899382	-0.805665	0.216585	-0.243224	-0.821190	-0.269094	-0.347733	0.452459	0.364996	-0.270591	0.767358
24162	7.236710	-0.692694	4.805597	-0.793817	0.110821	-0.287275	-0.818624	-0.265500	-0.357772	0.463194	0.357654	-0.279649	0.761138
24163	7.223884	-0.304006	5.227888	-0.700493	-0.031776	-0.373472	-0.814217	-0.263825	-0.367075	0.473636	0.353719	-0.288003	0.753396
24164	8.585702	0.002534	5.425974	-0.733098	-0.171738	-0.370103	-0.811717	-0.263241	-0.367737	0.483348	0.351481	-0.298037	0.744319
24165	9.073363	-0.230819	5.515502	-0.639928	-0.112129	-0.328236	-0.810766	-0.261936	-0.372173	0.492007	0.348961	-0.306395	0.736395
24166	8.843495	-0.478322	5.246104	-0.500396	-0.142149	-0.262449	-0.810108	-0.261376	-0.372429	0.498453	0.347756	-0.313326	0.729683
24167	7.953361	-0.448177	4.966856	-0.388988	-0.033672	-0.199808	-0.809847	-0.262206	-0.371923	0.503843	0.345723	-0.318018	0.724901
24168	7.692414	-0.148542	4.853664	-0.324157	-0.018939	-0.163393	-0.808900	-0.262709	-0.374954	0.508288	0.343813	-0.321775	0.721038
24169	8.063683	0.123230	5.013605	-0.278254	-0.160196	-0.207510	-0.809158	-0.264366	-0.374723	0.512166	0.344771	-0.326031	0.715907
24170	9.152236	0.301226	5.194381	-0.276941	-0.079293	-0.257723	-0.807189	-0.266011	-0.373721	0.517229	0.344778	-0.329040	0.710869
24171	9.070122	0.424807	5.277940	-0.320200	-0.019081	-0.285363	-0.806109	-0.270942	-0.374875	0.523390	0.343814	-0.331825	0.705512
24172	8.618286	0.153514	5.357153	-0.357643	0.028918	-0.206656	-0.802930	-0.274749	-0.376152	0.528942	0.341057	-0.335158	0.701120
24173	7.823010	-0.191568	5.351241	-0.359426	0.051303	-0.068858	-0.801313	-0.272871	-0.381893	0.532752	0.337217	-0.339153	0.698165
24174	7.706953	-0.465872	5.442025	-0.202565	-0.050509	-0.006790	-0.801041	-0.270361	-0.384204	0.533880	0.335837	-0.342499	0.696334
24175	8.148861	-0.221568	5.396555	-0.041687	-0.121313	0.074575	-0.801834	-0.270792	-0.383421	0.532371	0.336801	-0.344818	0.695879
24176	8.339434	-0.087348	5.403749	0.048529	-0.082496	0.113689	-0.804361	-0.269893	-0.380240	0.529907	0.337708	-0.345815	0.696824
24177	8.307373	0.253131	5.370596	0.106152	-0.090262	0.030594	-0.806250	-0.269020	-0.374574	0.528247	0.340135	-0.345398	0.697111
24178	8.017172	0.529542	5.185111	0.183703	-0.056730	-0.070795	-0.807199	-0.272121	-0.369648	0.527601	0.343383	-0.342979	0.697202
24179	8.751515	0.518533	5.611086	0.225116	-0.136087	-0.113762	-0.806672	-0.281254	-0.365508	0.526841	0.348719	-0.340332	0.696425
24180	8.761950	-0.246091	5.382043	0.168141	-0.065106	-0.154311	-0.806955	-0.288211	-0.359877	0.527386	0.352472	-0.337625	0.695441
24181	8.682611	-0.587577	4.933498	0.103461	-0.014146	-0.138258	-0.806951	-0.295960	-0.356754	0.528625	0.354992	-0.335195	0.694392
24182	8.553538	-1.035022	4.886527	0.081602	-0.004407	-0.082316	-0.806297	-0.301360	-0.353851	0.529174	0.356496	-0.333551	0.693995
24183	8.399500	-1.547876	5.066801	0.110208	0.031075	-0.022953	-0.804710	-0.306591	-0.352656	0.529038	0.357669	-0.331396	0.694528
24184	8.378299	-1.841744	5.097005	0.307482	0.065115	0.046376	-0.805496	-0.308810	-0.351908	0.526632	0.359732	-0.326789	0.697468
24185	8.274059	-1.786679	5.027558	0.472168	-0.028673	0.150278	-0.806023	-0.316019	-0.348377	0.521019	0.364358	-0.321488	0.701732
24186	8.339702	-1.819921	4.909347	0.491573	-0.046913	0.293233	-0.810556	-0.316580	-0.340230	0.513006	0.368256	-0.317223	0.707518
24187	8.380719	-1.832698	5.155189	0.519388	-0.084927	0.357601	-0.816679	-0.314822	-0.331633	0.503603	0.372710	-0.313326	0.713651
24188	8.465809	-1.774421	5.526930	0.556059	-0.069749	0.369759	-0.822289	-0.313080	-0.321336	0.493717	0.376985	-0.308847	0.720235
24189	7.868650	-1.549303	5.388967	0.578552	-0.006594	0.461342	-0.828290	-0.310228	-0.312063	0.482660	0.380080	-0.304027	0.728111
24190	7.670764	-1.669808	5.464461	0.444536	0.015011	0.486200	-0.838766	-0.299814	-0.305492	0.472261	0.381197	-0.301100	0.735525
24191	7.297088	-1.918359	5.401759	0.248217	0.070701	0.489514	-0.844090	-0.289307	-0.302231	0.463596	0.379652	-0.300518	0.742046
24192	7.583122	-2.096343	5.470098	0.191146	-0.075941	0.395997	-0.847706	-0.278369	-0.299106	0.455800	0.380192	-0.301400	0.746230
24193	7.973073	-1.976721	5.545117	0.173454	-0.148739	0.256329	-0.852922	-0.270252	-0.291832	0.449761	0.382511	-0.302159	0.748399
24194	8.128202	-1.648632	5.609158	0.110892	-0.062308	0.128525	-0.855491	-0.266375	-0.284791	0.446531	0.383733	-0.302015	0.749764
24195	7.952484	-1.319278	5.596115	0.045127	-0.059360	-0.068466	-0.858133	-0.265867	-0.283451	0.446864	0.385479	-0.301389	0.748922
24196	7.919250	-1.187219	5.533388	-0.065474	0.022425	-0.259828	-0.856819	-0.269316	-0.281825	0.451045	0.386296	-0.299998	0.746548
24197	7.742036	-1.108345	5.562817	-0.220211	0.046527	-0.428562	-0.852159	-0.280949	-0.283661	0.459422	0.386178	-0.299573	0.741657
24198	7.767663	-1.289122	5.646818	-0.400814	0.148020	-0.514949	-0.845895	-0.290722	-0.289797	0.469647	0.383941	-0.299463	0.736440
24199	7.673091	-1.652443	5.648672	-0.518454	0.249665	-0.531740	-0.838531	-0.300546	-0.301838	0.482911	0.378496	-0.300668	0.730162
24200	7.555500	-1.762177	5.785418	-0.554503	0.380288	-0.541737	-0.825722	-0.309400	-0.321108	0.497147	0.370862	-0.300920	0.724399
24201	7.629441	-1.503699	6.281332	-0.588363	0.389533	-0.508477	-0.813966	-0.315911	-0.341372	0.511153	0.362277	-0.301795	0.718608
24202	9.221491	-1.230753	7.144316	-0.581859	0.197637	-0.508814	-0.802533	-0.321826	-0.354545	0.523807	0.356551	-0.304430	0.711210
24203	9.412392	-0.372936	6.251402	-0.456791	0.229204	-0.407103	-0.793763	-0.327405	-0.363761	0.534216	0.350844	-0.305634	0.705769
24204	8.600052	-0.546043	4.960561	-0.573724	0.198573	-0.215848	-0.787780	-0.328346	-0.377245	0.542455	0.343238	-0.310090	0.701266
24205	7.483926	-0.956367	4.297698	-0.658493	0.203323	-0.231425	-0.782695	-0.323725	-0.390298	0.551414	0.334566	-0.315575	0.696003
24206	7.155818	-0.369210	4.797894	-0.513785	0.145694	-0.296665	-0.775494	-0.320170	-0.404436	0.559852	0.328757	-0.319129	0.690392
24207	8.633346	0.178509	5.047588	-0.385321	-0.144165	-0.285476	-0.772441	-0.320231	-0.408130	0.565369	0.328206	-0.324250	0.683740
24208	9.467963	-0.188907	5.357216	-0.328667	-0.012051	-0.286840	-0.767947	-0.321811	-0.410291	0.571332	0.326545	-0.327000	0.678247
24209	9.005648	-1.020252	5.382693	-0.156317	0.036184	-0.108378	-0.766598	-0.322574	-0.414248	0.574033	0.324985	-0.328104	0.676180
24210	7.881943	-1.033962	4.873000	0.075145	0.074097	0.097507	-0.766955	-0.321822	-0.414167	0.572697	0.324244	-0.326888	0.678254
24211	7.266395	-0.559808	5.058617	0.447442	0.015355	0.160658	-0.767484	-0.323633	-0.412888	0.567663	0.328114	-0.321790	0.683046
24212	7.817451	0.061243	5.103155	0.572244	-0.202691	0.285301	-0.772685	-0.324634	-0.403173	0.558675	0.335538	-0.318150	0.688532
24213	8.599407	0.237233	5.264351	0.600762	-0.183180	0.241765	-0.777250	-0.327460	-0.390091	0.550079	0.343262	-0.313626	0.693702
24214	8.736505	0.386219	5.294782	0.507605	-0.137358	0.153202	-0.781802	-0.329712	-0.378833	0.543567	0.349809	-0.309145	0.697566
24215	8.501629	0.155822	5.238817	0.335078	-0.115038	0.153756	-0.789519	-0.336860	-0.363978	0.538338	0.354195	-0.306882	0.700401
24216	8.037770	-0.093368	5.304095	0.261581	-0.069160	0.166266	-0.792987	-0.336974	-0.357665	0.533695	0.356999	-0.305141	0.703286
24217	7.987624	-0.304241	5.534694	0.256707	-0.053051	0.249207	-0.795516	-0.332063	-0.356109	0.528014	0.359058	-0.303950	0.707031
24218	8.078468	-0.159643	5.558867	0.331944	-0.077259	0.303871	-0.801617	-0.329994	-0.350257	0.520853	0.361825	-0.302266	0.711639
24219	8.188805	-0.024167	5.514664	0.323687	-0.065212	0.317888	-0.806429	-0.324905	-0.342783	0.513576	0.364295	-0.300689	0.716320
24220	8.086973	0.044424	5.537363	0.260287	-0.039178	0.253576	-0.809900	-0.322530	-0.337338	0.507791	0.366035	-0.299216	0.720164
24221	8.020834	0.004138	5.719913	0.193263	-0.016534	0.182306	-0.813894	-0.319187	-0.332657	0.503668	0.367248	-0.297963	0.722956
24222	8.091097	-0.038322	5.773376	0.128147	0.023551	0.111101	-0.815245	-0.316073	-0.329571	0.501233	0.367581	-0.296692	0.724999
24223	7.876584	-0.076811	5.908532	0.128729	0.055495	0.083249	-0.816835	-0.313893	-0.328993	0.499449	0.367672	-0.294876	0.726922
24224	7.668231	0.087322	5.935052	0.112690	0.080657	0.051917	-0.816048	-0.314026	-0.328739	0.498320	0.367362	-0.292821	0.728682
24225	7.491814	0.293036	5.908158	0.070860	0.037900	0.018723	-0.815535	-0.310995	-0.328552	0.497818	0.367494	-0.291492	0.729491
24226	7.698932	0.349079	5.947754	0.008594	-0.019118	0.004813	-0.815524	-0.313608	-0.328734	0.497574	0.367867	-0.291611	0.729422
24227	8.421617	-0.056418	6.056037	-0.133435	-0.048560	0.040190	-0.814762	-0.311010	-0.326723	0.497775	0.367096	-0.294241	0.728617
24228	8.367342	-0.209853	5.924357	-0.186754	0.040197	0.087705	-0.815533	-0.306282	-0.331080	0.498107	0.364166	-0.297224	0.728649
24229	8.336552	-0.536759	5.656494	-0.210191	0.008227	0.131323	-0.817788	-0.299413	-0.331714	0.497864	0.361252	-0.301054	0.728695
24230	8.395096	-0.558871	5.415120	-0.186977	0.049773	0.145338	-0.818447	-0.293606	-0.334215	0.497395	0.357821	-0.304350	0.729338
24231	8.476391	-0.795719	5.477666	-0.183957	0.145156	0.079347	-0.817358	-0.287443	-0.341702	0.498524	0.353481	-0.306056	0.729969
24232	8.368735	-0.892171	5.502993	-0.137154	0.144287	0.005932	-0.816927	-0.284613	-0.347416	0.500293	0.350002	-0.306682	0.730172
24233	8.008518	-0.965734	5.190657	-0.127788	0.151316	-0.045590	-0.815967	-0.283986	-0.352652	0.502863	0.346893	-0.306629	0.729913
24234	7.654055	-1.327039	4.772398	-0.149385	0.115629	-0.036054	-0.813431	-0.281270	-0.358645	0.505135	0.343957	-0.307416	0.729402
24235	7.952443	-1.884332	4.888320	-0.143446	0.026519	-0.046686	-0.811290	-0.282020	-0.363000	0.507022	0.342510	-0.308884	0.728152
24236	8.552396	-1.991276	5.313612	-0.123391	-0.018476	-0.095610	-0.810490	-0.280886	-0.364949	0.509148	0.342152	-0.310234	0.726261
24237	8.740679	-1.777619	5.602859	-0.078486	-0.043133	-0.003342	-0.811035	-0.278429	-0.363717	0.509497	0.342099	-0.311808	0.725366
24238	8.422486	-1.668553	5.645660	0.001193	-0.034998	0.001621	-0.811035	-0.278429	-0.363717	0.509244	0.342648	-0.312177	0.725127
24239	7.688554	-1.543483	5.441636	0.052318	0.001062	0.030230	-0.813812	-0.278345	-0.361598	0.508471	0.343062	-0.311657	0.725697
24240	7.284698	-1.562358	5.266679	0.081129	-0.042130	0.100614	-0.814083	-0.279330	-0.360174	0.506170	0.343916	-0.311608	0.726921
24241	7.337718	-1.631879	5.366158	0.076942	-0.152483	0.116902	-0.817554	-0.278062	-0.354227	0.502994	0.346240	-0.312894	0.727470
24242	7.828793	-1.704568	5.411891	0.067647	-0.215440	0.115963	-0.821538	-0.275120	-0.350471	0.499463	0.349372	-0.314885	0.727546
24243	8.183748	-1.737986	5.524279	0.065313	-0.236212	0.098525	-0.823727	-0.271952	-0.341481	0.496071	0.352878	-0.317060	0.727230
24244	8.110849	-1.722656	5.511654	0.079249	-0.165956	0.071631	-0.827446	-0.271773	-0.336733	0.493381	0.355674	-0.318059	0.727262
24245	7.960720	-1.599706	5.485395	0.131960	-0.104051	0.005325	-0.831993	-0.268893	-0.328518	0.491685	0.358475	-0.317296	0.727369
24246	7.825376	-1.415434	5.609788	0.116978	-0.059946	-0.064326	-0.831754	-0.271421	-0.324376	0.491290	0.360989	-0.315685	0.727093
24247	7.787364	-1.257253	5.603233	0.009106	-0.030662	-0.146815	-0.830696	-0.274862	-0.323666	0.493150	0.362446	-0.314878	0.725457
24248	7.899505	-1.244769	5.484599	-0.119294	0.082246	-0.259499	-0.828039	-0.278669	-0.325333	0.498185	0.361787	-0.313877	0.722775
24249	7.864781	-1.342470	5.566334	-0.251928	0.126482	-0.338356	-0.822715	-0.285159	-0.330479	0.505660	0.359533	-0.313883	0.718694
24250	7.903470	-1.377225	5.606107	-0.353479	0.238715	-0.370005	-0.814450	-0.292236	-0.341425	0.514928	0.354890	-0.313858	0.714420
24251	7.782042	-1.341834	5.573096	-0.511095	0.414068	-0.385644	-0.804969	-0.297448	-0.357322	0.526586	0.346041	-0.314215	0.710093
24252	8.087788	-1.373014	6.180596	-0.653635	0.440865	-0.471450	-0.793516	-0.297793	-0.375496	0.540436	0.335860	-0.315536	0.703964
24253	8.565895	-1.023869	6.944490	-0.698619	0.303317	-0.599014	-0.779149	-0.302920	-0.394310	0.555358	0.327677	-0.318093	0.694998
24254	8.941532	-0.192397	6.095359	-0.558232	0.212501	-0.609312	-0.768376	-0.307877	-0.407591	0.568746	0.322391	-0.319471	0.685952
24255	8.584325	-0.313439	5.024416	-0.662072	0.153037	-0.280389	-0.758394	-0.309522	-0.422111	0.577762	0.314482	-0.325061	0.679432
24256	7.527236	-1.016594	4.455295	-0.786883	0.185640	-0.168379	-0.754098	-0.302830	-0.436294	0.586120	0.303957	-0.332526	0.673425
24257	6.778087	-0.920105	4.653149	-0.680464	0.063628	-0.224985	-0.752463	-0.295939	-0.446522	0.593617	0.296573	-0.339662	0.666553
24258	7.540858	-0.211109	5.141986	-0.499319	-0.113137	-0.304470	-0.747976	-0.291295	-0.450919	0.599810	0.294242	-0.345850	0.658815
24259	9.731208	-0.067689	5.618850	-0.434009	-0.236049	-0.336081	-0.745612	-0.291551	-0.450679	0.605088	0.294493	-0.352517	0.650287
24260	9.671434	-0.314241	5.570716	-0.346464	-0.155174	-0.247120	-0.745581	-0.291779	-0.454353	0.609231	0.294077	-0.357460	0.643878
24261	8.587466	-0.970000	5.346713	-0.258325	-0.063783	-0.144293	-0.745572	-0.290104	-0.456154	0.612107	0.292864	-0.360842	0.639803
24262	7.186223	-0.966454	5.015939	-0.092237	-0.032546	-0.076874	-0.744399	-0.290384	-0.454858	0.613391	0.292739	-0.361994	0.637978
24263	7.374565	-0.329959	5.262778	0.163629	-0.018905	-0.070638	-0.744388	-0.294522	-0.454284	0.613168	0.295587	-0.359840	0.638098
24264	8.446390	-0.116829	5.352433	0.321726	-0.161282	-0.003322	-0.743503	-0.300937	-0.447079	0.610137	0.301635	-0.357713	0.639367
24265	8.774014	0.147576	5.334101	0.279363	-0.165062	-0.076456	-0.745494	-0.309989	-0.440429	0.608218	0.307829	-0.355789	0.639317
24266	8.720194	0.108604	5.388058	0.117089	-0.204458	-0.049930	-0.747513	-0.315208	-0.432130	0.606679	0.312247	-0.356496	0.638242
24267	8.202295	-0.250496	5.336798	0.072998	-0.130141	0.027124	-0.750595	-0.316991	-0.424149	0.604939	0.314758	-0.357399	0.638156
24268	8.038200	-0.431264	5.347700	0.146671	-0.074648	0.126498	-0.753518	-0.316516	-0.420450	0.601864	0.316609	-0.357250	0.640227
24269	8.210577	-0.493750	5.376727	0.338332	-0.079071	0.197485	-0.756717	-0.316201	-0.415178	0.596607	0.320431	-0.355185	0.644382
24270	8.357792	-0.276970	5.415153	0.431749	-0.090041	0.287897	-0.761521	-0.308331	-0.409877	0.589468	0.324706	-0.352550	0.650231
24271	8.247944	0.080986	5.398573	0.409513	-0.037259	0.279334	-0.766183	-0.308751	-0.402120	0.582896	0.328203	-0.349516	0.656013
24272	7.990541	0.168451	5.371867	0.360107	-0.046617	0.238406	-0.770568	-0.311501	-0.394935	0.577062	0.331364	-0.346913	0.660945
24273	8.037382	0.249516	5.248453	0.345033	0.009013	0.157486	-0.773895	-0.311320	-0.390059	0.572770	0.334310	-0.343304	0.665066
24274	8.462740	0.165747	5.249541	0.343238	0.093473	0.115938	-0.774313	-0.312193	-0.386666	0.569566	0.336223	-0.338460	0.669322
24275	9.330424	-0.291621	5.985691	0.242264	-0.030527	0.137003	-0.776172	-0.314040	-0.383543	0.565928	0.338662	-0.336487	0.672168
24276	8.356274	-0.612626	5.037531	0.100551	0.084190	0.155061	-0.776182	-0.310872	-0.383743	0.563736	0.337650	-0.335258	0.675126
24277	8.078642	-0.676773	4.907440	0.005557	0.079242	0.080272	-0.777496	-0.310606	-0.383990	0.563179	0.336313	-0.334850	0.676460
24278	8.018480	-0.922344	5.210415	-0.048653	0.064287	0.055984	-0.777622	-0.308246	-0.385646	0.563188	0.334549	-0.335187	0.677160
24279	8.436226	-1.066378	5.179344	-0.029540	0.044608	0.068164	-0.777623	-0.305339	-0.386899	0.562786	0.333357	-0.335576	0.677889
24280	8.519554	-0.969670	5.149741	0.024232	0.088032	0.058538	-0.778530	-0.301173	-0.390480	0.562432	0.332071	-0.334674	0.679259
24281	8.347375	-0.870887	5.130911	0.089638	-0.017200	0.055394	-0.778408	-0.302017	-0.388925	0.560983	0.333148	-0.334072	0.680226
24282	8.093094	-1.102854	5.012419	0.156683	-0.000999	0.105819	-0.777639	-0.302179	-0.386444	0.558502	0.334238	-0.332683	0.682409
24283	8.061513	-1.090617	5.027850	0.227109	-0.042344	0.143870	-0.780268	-0.302482	-0.386300	0.554734	0.336591	-0.331090	0.685096
24284	8.314927	-1.013705	5.119943	0.321898	-0.072892	0.147028	-0.783066	-0.303400	-0.381187	0.550071	0.340206	-0.328499	0.688309
24285	8.403377	-0.871032	5.100560	0.360928	-0.052216	0.146099	-0.786140	-0.304064	-0.374625	0.545237	0.344128	-0.325185	0.691771
24286	8.270506	-0.704780	5.096312	0.316027	-0.009638	0.130612	-0.788152	-0.304701	-0.369381	0.541193	0.346879	-0.321836	0.695131
24287	8.111531	-0.834997	5.141713	0.248097	0.029412	0.126549	-0.790004	-0.307232	-0.366666	0.537881	0.348538	-0.319047	0.698150
24288	8.043169	-0.877901	5.123311	0.206214	0.033586	0.105743	-0.790802	-0.307115	-0.365609	0.535191	0.349638	-0.316568	0.700792
24289	8.162208	-0.899084	5.190477	0.149354	0.051445	0.105981	-0.791073	-0.305607	-0.365316	0.532964	0.350039	-0.314780	0.703090
24290	8.373816	-0.883328	5.357724	0.109289	0.045726	0.095647	-0.792404	-0.303015	-0.364468	0.531154	0.349986	-0.313451	0.705077
24291	8.393021	-0.899707	5.507167	0.071771	0.085209	0.101108	-0.793575	-0.302316	-0.366281	0.529735	0.349103	-0.312367	0.707061
24292	8.315312	-0.879216	5.470513	0.074834	0.076707	0.087104	-0.792520	-0.302854	-0.366430	0.528473	0.348295	-0.311130	0.708946
24293	8.042551	-0.897430	5.573406	0.045461	0.103396	0.075014	-0.791841	-0.300597	-0.370191	0.527710	0.347022	-0.310045	0.710613
24294	7.935301	-0.939582	5.517172	0.027244	0.084923	0.040112	-0.792630	-0.298806	-0.370936	0.527491	0.345883	-0.309066	0.711756
24295	7.920397	-0.979039	5.584751	0.009514	0.039619	0.040038	-0.791298	-0.297796	-0.373547	0.527074	0.345338	-0.308922	0.712392
24296	8.066014	-1.087169	5.371617	-0.012718	0.051295	0.082908	-0.792077	-0.296127	-0.375474	0.526313	0.343989	-0.309162	0.713502
24297	8.215200	-1.356695	5.482977	-0.042200	0.065006	0.108381	-0.791690	-0.294195	-0.375569	0.525421	0.342102	-0.309976	0.714712
24298	8.139150	-1.435304	5.626470	-0.027314	0.053965	0.082136	-0.790901	-0.291832	-0.376708	0.524782	0.340564	-0.310388	0.715737
24299	7.896235	-1.355883	5.657425	-0.011432	0.107346	0.073473	-0.792718	-0.290154	-0.380200	0.524430	0.338587	-0.310090	0.717061
24300	7.845641	-1.258888	5.705979	0.080176	0.049846	0.022434	-0.792694	-0.289839	-0.383339	0.523889	0.338603	-0.308597	0.718092
24301	8.052011	-0.932209	5.638067	0.095584	0.053257	0.018907	-0.790715	-0.291192	-0.383642	0.523253	0.338849	-0.306961	0.719140
24302	8.119821	-0.977129	5.696393	0.085639	0.033622	0.046808	-0.789813	-0.290103	-0.381924	0.522220	0.339003	-0.305721	0.720345
24303	8.064373	-0.875373	5.757233	0.044577	0.036671	-0.012396	-0.789810	-0.291206	-0.381814	0.522276	0.339139	-0.304778	0.720640
24304	7.867179	-0.881493	5.805285	-0.010625	0.038820	-0.008769	-0.790065	-0.291612	-0.382607	0.522725	0.338552	-0.304493	0.720711
24305	7.740288	-0.948072	5.778212	-0.039020	0.004438	-0.027986	-0.789792	-0.292286	-0.383539	0.523380	0.338363	-0.304978	0.720120
24306	7.730163	-1.015945	5.777480	-0.033679	-0.018592	-0.011489	-0.787951	-0.290881	-0.384311	0.523676	0.338378	-0.305609	0.719630
24307	7.881423	-0.956128	5.738518	0.012995	-0.036605	-0.002064	-0.788740	-0.292552	-0.383421	0.523354	0.339154	-0.305946	0.719355
24308	7.935237	-0.917209	5.689404	0.020147	-0.061501	0.020527	-0.788235	-0.292718	-0.380807	0.522561	0.340154	-0.306467	0.719238
24309	8.032999	-0.845132	5.680907	0.034372	-0.046105	0.032748	-0.789050	-0.291104	-0.378411	0.521535	0.341073	-0.306828	0.719394
24310	8.052763	-0.796595	5.666614	0.023083	-0.021342	0.019765	-0.792472	-0.291423	-0.377606	0.520975	0.341530	-0.306881	0.719560
24311	7.996761	-0.805650	5.650830	0.027077	-0.021984	0.004915	-0.791703	-0.291308	-0.375250	0.520549	0.342196	-0.306900	0.719544
24312	7.926276	-0.799701	5.606538	0.005923	-0.021483	-0.014223	-0.791448	-0.289655	-0.375088	0.520595	0.342684	-0.306968	0.719249
24313	7.984402	-0.844085	5.623934	0.007251	-0.043210	-0.022997	-0.793553	-0.291204	-0.374055	0.520577	0.343618	-0.307297	0.718676
24314	8.030315	-0.897970	5.631792	-0.008208	-0.004439	-0.036786	-0.790668	-0.292293	-0.372787	0.521150	0.343852	-0.307235	0.718175
24315	7.984095	-0.906651	5.574625	0.004367	0.003934	-0.019360	-0.791445	-0.293529	-0.373592	0.521388	0.344052	-0.307138	0.717947
24316	8.032879	-0.883001	5.593205	-0.016171	0.002154	-0.008833	-0.791177	-0.293933	-0.374126	0.521655	0.343937	-0.307315	0.717734
24317	8.047661	-0.853866	5.581172	0.016188	0.014589	-0.035933	-0.790527	-0.294769	-0.372837	0.522116	0.344207	-0.306822	0.717480
24318	8.042659	-0.871161	5.612518	0.023481	0.042414	-0.031512	-0.789988	-0.296405	-0.373660	0.522679	0.344068	-0.305851	0.717551
24319	8.018309	-0.868825	5.639748	0.002656	0.030314	-0.029745	-0.786957	-0.297469	-0.374227	0.523241	0.343929	-0.305430	0.717387
24320	7.986900	-0.820531	5.687165	0.007427	0.048188	-0.055886	-0.787203	-0.298277	-0.375814	0.524299	0.343686	-0.304461	0.717142
24321	7.969894	-0.810948	5.711907	0.005576	0.053575	-0.063719	-0.785479	-0.299343	-0.377289	0.525470	0.343445	-0.303516	0.716802
24322	7.945594	-0.805838	5.707699	-0.005759	0.037899	-0.061118	-0.783495	-0.301244	-0.377865	0.526629	0.343242	-0.302807	0.716348
24323	7.945236	-0.864298	5.726245	-0.006587	0.037885	-0.060237	-0.782292	-0.302585	-0.379735	0.527736	0.343070	-0.302221	0.715863
24324	7.947947	-0.820394	5.705016	-0.005101	0.016925	-0.061177	-0.781755	-0.304500	-0.380300	0.528763	0.343173	-0.301722	0.715266
24325	7.862794	-0.819551	5.694889	0.002157	0.031602	-0.052448	-0.778588	-0.306388	-0.380885	0.529659	0.343129	-0.301129	0.714874
24326	7.911158	-0.868708	5.712441	0.005722	0.006836	-0.036815	-0.778838	-0.308170	-0.381705	0.530202	0.343343	-0.300750	0.714528
24327	8.037530	-0.882751	5.786804	-0.011122	0.010984	-0.018415	-0.777512	-0.310077	-0.382276	0.530576	0.343240	-0.300800	0.714279
24328	8.028226	-0.812076	5.768654	-0.004711	-0.004536	-0.033315	-0.776464	-0.310073	-0.381759	0.531072	0.343485	-0.300715	0.713829
24329	7.984653	-0.777440	5.743520	-0.005614	-0.011530	-0.031598	-0.776976	-0.311025	-0.383085	0.531460	0.343836	-0.300836	0.713320
24330	7.975169	-0.738288	5.722505	-0.006879	-0.023542	-0.043846	-0.776200	-0.312838	-0.380636	0.532005	0.344392	-0.300910	0.712614
24331	8.004416	-0.738104	5.683092	-0.005155	-0.027954	-0.042115	-0.775940	-0.313948	-0.379743	0.532439	0.345042	-0.301126	0.711884
24332	8.004343	-0.757146	5.648924	0.005595	-0.006306	-0.035105	-0.775147	-0.314902	-0.379899	0.532877	0.345432	-0.300898	0.711463
24333	7.941214	-0.734670	5.641017	-0.004735	0.009603	-0.040276	-0.774752	-0.316144	-0.379402	0.533506	0.345537	-0.300722	0.711015
24334	7.951268	-0.669758	5.690135	0.014264	0.018249	-0.043800	-0.774075	-0.318876	-0.380509	0.534154	0.345722	-0.300049	0.710722
24335	7.980849	-0.606741	5.675821	-0.004385	0.018098	-0.026303	-0.772895	-0.318730	-0.380253	0.534634	0.345623	-0.299871	0.710485
24336	8.019835	-0.592798	5.701753	-0.015446	0.015164	-0.055931	-0.772885	-0.320791	-0.380555	0.535639	0.345607	-0.299568	0.709863
24337	7.990986	-0.538762	5.666870	-0.027771	0.020716	-0.068102	-0.771959	-0.321882	-0.380715	0.536891	0.345470	-0.299402	0.709054
24338	7.942639	-0.489444	5.634790	-0.040046	-0.007215	-0.062925	-0.770906	-0.321730	-0.380981	0.538029	0.345549	-0.299639	0.708052
24339	7.932622	-0.547128	5.590618	-0.010501	0.003024	-0.061233	-0.769320	-0.324608	-0.380788	0.538956	0.345808	-0.299461	0.707295
24340	7.961588	-0.563322	5.715624	-0.027452	-0.011214	-0.039410	-0.768388	-0.326519	-0.381356	0.539651	0.345936	-0.299725	0.706590
24341	8.049372	-0.521008	5.772310	0.008435	-0.028826	-0.049150	-0.768527	-0.327640	-0.379936	0.540086	0.346775	-0.299703	0.705856
24342	8.086641	-0.403912	5.690793	0.026022	-0.022163	-0.036978	-0.768401	-0.327093	-0.379533	0.540307	0.347619	-0.299345	0.705423
24343	7.987359	-0.320485	5.687010	0.055607	-0.019003	-0.028357	-0.767492	-0.329317	-0.377094	0.540182	0.348707	-0.298687	0.705261
24344	7.910065	-0.229533	5.644086	0.037887	-0.044932	-0.035379	-0.767889	-0.331542	-0.375693	0.540161	0.349990	-0.298418	0.704755
24345	7.973908	-0.151197	5.534769	0.052064	-0.025297	-0.066765	-0.768423	-0.333776	-0.373637	0.540567	0.351361	-0.297597	0.704108
24346	8.051913	-0.129897	5.523585	0.039702	-0.016225	-0.082394	-0.768550	-0.337094	-0.372653	0.541362	0.352539	-0.296660	0.703304
24347	8.020061	-0.145450	5.637899	0.049468	0.009902	-0.082351	-0.766585	-0.338469	-0.371253	0.542216	0.353484	-0.295374	0.702713
24348	8.061548	-0.107925	5.724641	0.045813	0.026344	-0.019488	-0.765784	-0.340379	-0.371951	0.542334	0.353755	-0.294332	0.702922
24349	8.056466	-0.125968	5.823775	0.030113	0.069265	0.033017	-0.766313	-0.340389	-0.371555	0.542056	0.352974	-0.293477	0.703886
24350	7.964197	-0.070527	5.930810	0.021985	0.091823	0.047042	-0.766674	-0.342280	-0.374735	0.541787	0.351674	-0.292528	0.705138
