# Supplementary material for: Identification of Haptic Based Guiding Using Hard Reins
Source: PLoS One. 2015 Jul 22;10(7):e0132020. doi: 10.1371/journal.pone.0132020 (PMC4511788; doi:10.1371/journal.pone.0132020)
Supplement: S2 File — (ZIP) [file pone.0132020.s002.zip › MotionData2/Subject10/T11/fh11.txt]

// Start Time: 0
// Sample rate: 25.0Hz
// Scenario: 4.9
// Firmware Version: 2.6.1
Counter	Acc_X	Acc_Y	Acc_Z	Gyr_X	Gyr_Y	Gyr_Z	Mag_X	Mag_Y	Mag_Z	Quat_w	Quat_x	Quat_y	Quat_z
23664	-0.940709	1.142975	9.409387	-0.002482	0.065509	-0.348382	-0.105138	0.034823	-0.715870	-0.349073	-0.081886	0.017357	0.933350
23665	-1.095685	1.083775	9.316323	-0.138531	0.053266	-0.338807	-0.105912	0.034283	-0.717151	-0.342989	-0.081857	0.014070	0.935660
23666	-1.549162	0.799731	9.648594	-0.131541	0.044529	-0.314926	-0.108015	0.037154	-0.715804	-0.337263	-0.081795	0.010825	0.937788
23667	-1.988706	0.447377	9.698800	-0.026098	0.037625	-0.290332	-0.106723	0.038646	-0.715551	-0.331863	-0.082240	0.009800	0.939685
23668	-2.226784	0.251357	9.479920	0.120424	-0.011304	-0.252396	-0.109175	0.035390	-0.716190	-0.326866	-0.082795	0.011759	0.941363
23669	-2.057083	0.359457	9.085596	0.125627	-0.072589	-0.222640	-0.112272	0.030092	-0.715165	-0.322439	-0.082199	0.014362	0.942905
23670	-1.970031	0.377950	9.063430	0.082559	-0.125148	-0.210830	-0.115245	0.026975	-0.716181	-0.318152	-0.080349	0.016422	0.944486
23671	-1.873901	0.301508	9.477453	0.035735	-0.165623	-0.169075	-0.121727	0.022650	-0.716384	-0.314830	-0.077430	0.017958	0.945814
23672	-1.632805	0.216375	10.565389	0.017675	-0.141459	-0.156015	-0.126800	0.021451	-0.715290	-0.311221	-0.074830	0.019018	0.947196
23673	-1.285093	0.187763	11.532902	0.109568	-0.043884	-0.096086	-0.129655	0.020649	-0.716285	-0.309202	-0.074632	0.021247	0.947825
23674	-0.824823	0.422359	10.777063	0.132076	0.076828	-0.069123	-0.129114	0.016831	-0.716073	-0.307651	-0.076853	0.023208	0.948106
23675	-0.611416	0.598977	9.306573	0.010529	0.113739	-0.046961	-0.128181	0.013830	-0.717404	-0.306780	-0.078969	0.022650	0.948228
23676	-0.799360	0.670938	8.765927	-0.039535	0.078904	-0.050893	-0.126114	0.016135	-0.716897	-0.305817	-0.080164	0.021374	0.948469
23677	-1.339411	0.776836	8.988080	-0.010964	0.040530	-0.054170	-0.124021	0.015716	-0.719250	-0.304809	-0.080752	0.020844	0.948755
23678	-1.677174	0.791362	9.731307	-0.007481	0.007243	-0.062988	-0.124278	0.014763	-0.718483	-0.303486	-0.080787	0.020598	0.949181
23679	-1.704317	0.696636	10.143780	-0.046809	0.038681	-0.074637	-0.124284	0.015990	-0.718986	-0.302143	-0.081148	0.019349	0.949605
23680	-1.418634	0.472549	9.946494	-0.164863	0.044749	-0.080008	-0.124304	0.018441	-0.717159	-0.300781	-0.080950	0.015858	0.950119
23681	-1.135249	0.267456	9.662935	-0.179251	0.045547	-0.057321	-0.122913	0.024836	-0.715830	-0.299974	-0.080622	0.012053	0.950458
23682	-1.042562	0.401120	9.567549	-0.104208	0.051612	-0.026790	-0.121511	0.030142	-0.715928	-0.299589	-0.080903	0.009754	0.950582
23683	-1.088453	0.731440	9.725539	0.024557	0.041969	-0.015235	-0.119823	0.030132	-0.714666	-0.299250	-0.081695	0.009919	0.950619
23684	-1.212471	0.946460	9.729080	0.097066	0.045533	-0.020781	-0.119421	0.028905	-0.715971	-0.298649	-0.083065	0.011492	0.950672
23685	-1.357825	0.882367	9.633475	0.047771	0.029796	-0.004422	-0.119267	0.024408	-0.715503	-0.298477	-0.083757	0.012214	0.950656
23686	-1.537788	0.703322	9.608938	-0.045303	0.036817	0.001992	-0.117696	0.023992	-0.717590	-0.298509	-0.084105	0.011174	0.950628
23687	-1.673496	0.632424	9.671774	-0.039981	0.027209	0.007308	-0.116547	0.027118	-0.716161	-0.298705	-0.084231	0.010258	0.950566
23688	-1.692808	0.632619	9.686361	0.033212	0.012277	0.041278	-0.116798	0.026030	-0.717197	-0.299367	-0.084573	0.010921	0.950320
23689	-1.620074	0.675238	9.652581	0.077019	-0.005235	0.045046	-0.117307	0.023853	-0.716954	-0.300074	-0.084786	0.012482	0.950058
23690	-1.556954	0.722860	9.657390	0.072551	-0.000881	0.045020	-0.115754	0.026025	-0.717857	-0.300750	-0.085112	0.013977	0.949795
23691	-1.518081	0.756241	9.662245	0.069807	-0.010545	0.055534	-0.115739	0.023437	-0.718011	-0.301666	-0.085182	0.015451	0.949475
23692	-1.513315	0.746657	9.686124	0.048403	0.001722	0.043082	-0.115846	0.018668	-0.716897	-0.302298	-0.085412	0.016472	0.949236
23693	-1.561634	0.742269	9.700909	0.034071	-0.000026	0.045628	-0.115978	0.019623	-0.717916	-0.303088	-0.085473	0.017184	0.948966
23694	-1.614673	0.752422	9.739932	0.031401	0.005236	0.043001	-0.115055	0.017574	-0.717950	-0.303775	-0.085666	0.017858	0.948717
23695	-1.595492	0.735260	9.681895	0.013569	0.010513	0.032308	-0.116101	0.018807	-0.718823	-0.304349	-0.085814	0.018086	0.948515
23696	-1.633972	0.757162	9.668061	0.002829	0.012270	0.034015	-0.115182	0.017303	-0.718466	-0.304910	-0.085970	0.018161	0.948319
23697	-1.600198	0.754361	9.624482	0.016287	0.006169	0.025269	-0.114145	0.018933	-0.720139	-0.305343	-0.086064	0.018447	0.948166
23698	-1.527441	0.801657	9.547500	0.017102	-0.001753	0.042860	-0.114658	0.017301	-0.719504	-0.306048	-0.086038	0.018893	0.947932
23699	-1.526705	0.900626	9.668785	-0.005218	-0.007876	0.027712	-0.113749	0.017023	-0.718361	-0.306559	-0.085737	0.018863	0.947795
23700	-1.487972	0.914738	9.663807	0.002841	-0.000012	0.028672	-0.114929	0.019073	-0.719353	-0.307019	-0.085662	0.019003	0.947650
23701	-1.425234	0.909408	9.653592	0.023409	-0.008772	0.028770	-0.114928	0.018119	-0.718075	-0.307501	-0.085520	0.019530	0.947496
23702	-1.434405	0.976880	9.673671	0.006458	-0.001759	0.019877	-0.114793	0.017301	-0.718214	-0.307770	-0.085437	0.019735	0.947412
23703	-1.419808	0.991284	9.702548	-0.011429	0.012221	0.021557	-0.114532	0.017163	-0.717962	-0.308184	-0.085481	0.019472	0.947278
23704	-1.434145	1.010784	9.750957	0.001126	0.001743	0.011044	-0.114932	0.017982	-0.716532	-0.308294	-0.085435	0.019540	0.947245
23705	-1.439408	0.952839	9.663826	0.002914	0.006131	0.014589	-0.113746	0.017023	-0.719262	-0.308550	-0.085455	0.019584	0.947159
23706	-1.458997	0.914541	9.673166	-0.000632	0.001780	0.005734	-0.115183	0.017985	-0.719489	-0.308556	-0.085401	0.019610	0.947162
23707	-1.454329	0.890586	9.716106	0.008356	0.000923	-0.004785	-0.115053	0.017029	-0.717698	-0.308434	-0.085363	0.019760	0.947202
23708	-1.429928	0.926457	9.711502	0.013717	-0.005208	-0.004768	-0.115702	0.017442	-0.718972	-0.308216	-0.085269	0.020083	0.947274
23709	-1.405463	0.971888	9.687782	-0.000628	0.005261	0.005742	-0.114663	0.017027	-0.717575	-0.308311	-0.085254	0.020061	0.947245
23710	-1.405254	1.000776	9.697725	0.006547	-0.005223	-0.001288	-0.115433	0.015942	-0.718990	-0.308161	-0.085114	0.020255	0.947303
23711	-1.380678	1.060724	9.703009	-0.018491	-0.001735	-0.003215	-0.115696	0.015398	-0.717447	-0.308115	-0.084858	0.019936	0.947347
23712	-1.404170	1.145695	9.903643	-0.009525	0.002623	-0.011044	-0.115573	0.017169	-0.718204	-0.307822	-0.084771	0.019759	0.947454
23713	-1.434585	0.948344	9.779079	0.012021	0.014067	-0.021449	-0.115832	0.017716	-0.719482	-0.307386	-0.085010	0.019902	0.947571
23714	-1.474339	0.798852	9.551816	0.017392	0.012371	-0.017023	-0.115566	0.016897	-0.719751	-0.306941	-0.085276	0.020166	0.947686
23715	-1.511068	0.729231	9.498465	0.020879	0.005350	0.002360	-0.115065	0.019073	-0.717678	-0.306937	-0.085397	0.020561	0.947668
23716	-1.614458	0.785767	9.634579	0.024465	-0.001632	-0.004648	-0.117132	0.017041	-0.718697	-0.306697	-0.085436	0.021067	0.947731
23717	-1.599342	0.872348	9.673892	0.020884	-0.000773	-0.004659	-0.115183	0.018394	-0.720129	-0.306556	-0.085453	0.021479	0.947766
23718	-1.497955	0.869135	9.668175	-0.000508	0.005356	-0.020685	-0.116484	0.018401	-0.720109	-0.306071	-0.085479	0.021439	0.947921
23719	-1.483707	0.833198	9.749343	-0.016643	-0.014790	-0.022651	-0.116484	0.018401	-0.720238	-0.305646	-0.085009	0.021190	0.948106
23720	-1.445047	0.837640	9.727433	-0.007705	-0.008679	-0.018168	-0.117778	0.016091	-0.718696	-0.305180	-0.084722	0.021107	0.948284
23721	-1.439939	0.876132	9.744653	-0.009516	-0.012194	-0.014664	-0.118556	0.015686	-0.718689	-0.304896	-0.084341	0.020988	0.948412
23722	-1.386516	0.916761	9.797526	0.012784	-0.007876	0.000486	-0.117124	0.015270	-0.718070	-0.304782	-0.084187	0.021318	0.948454
23723	-1.304384	0.923216	9.758443	-0.002367	-0.003496	-0.010206	-0.118426	0.015549	-0.718563	-0.304575	-0.084006	0.021294	0.948538
23724	-1.275718	0.879731	9.767308	-0.031024	-0.012269	-0.007820	-0.119219	0.017461	-0.718018	-0.304386	-0.083506	0.020805	0.948653
23725	-1.232294	0.874566	9.762068	-0.032778	-0.007016	-0.013996	-0.120136	0.018828	-0.718763	-0.304157	-0.083062	0.020223	0.948778
23726	-1.232351	0.869485	9.673097	-0.073990	-0.003545	0.001578	-0.119623	0.019097	-0.716966	-0.304223	-0.082463	0.018881	0.948837
23727	-1.316802	0.875183	9.748386	-0.009674	0.010421	0.026795	-0.120288	0.022235	-0.717826	-0.304736	-0.082467	0.018705	0.948676
23728	-1.307063	0.889273	9.661953	-0.011397	0.019209	0.017123	-0.119764	0.020869	-0.716560	-0.305014	-0.082674	0.018436	0.948573
23729	-1.306930	0.912852	9.508427	-0.027534	0.019210	0.028469	-0.118989	0.021955	-0.716818	-0.305593	-0.082731	0.017878	0.948393
23730	-1.310150	0.802069	9.449507	-0.034708	0.033203	0.037259	-0.117686	0.023039	-0.719016	-0.306291	-0.083054	0.017115	0.948153
23731	-1.228484	0.739192	9.544203	0.006385	0.034893	0.048980	-0.117429	0.023037	-0.717990	-0.307208	-0.083603	0.017140	0.947808
23732	-1.252207	0.792803	9.713239	0.067203	0.045370	0.053000	-0.116520	0.023168	-0.717487	-0.308044	-0.084776	0.018260	0.947411
23733	-1.232154	0.896027	9.702237	0.068987	0.050607	0.056572	-0.114418	0.020296	-0.718577	-0.309005	-0.085992	0.019393	0.946966
23734	-1.232463	0.854952	9.639288	0.024223	0.050591	0.064169	-0.112986	0.019743	-0.717702	-0.310129	-0.086994	0.019686	0.946501
23735	-1.107043	0.834826	9.669214	-0.034759	0.069808	0.053193	-0.109874	0.022315	-0.718625	-0.311212	-0.087913	0.018734	0.946080
23736	-1.243566	0.644233	9.910912	-0.036582	0.076795	0.054964	-0.108828	0.022038	-0.719416	-0.312291	-0.089037	0.017696	0.945639
23737	-1.199663	0.701985	10.033753	-0.009792	0.090732	0.067542	-0.106233	0.023523	-0.719697	-0.313606	-0.090479	0.017103	0.945078
23738	-1.107617	0.744409	9.985385	0.025978	0.116942	0.081097	-0.103351	0.021192	-0.721308	-0.315088	-0.092744	0.017042	0.944366
23739	-1.144511	0.996375	9.709844	0.067124	0.123986	0.094708	-0.099835	0.020901	-0.721364	-0.316785	-0.095260	0.017754	0.943535
23740	-1.204242	1.426890	9.566318	0.067210	0.118810	0.080701	-0.095268	0.019514	-0.722476	-0.318189	-0.097819	0.018457	0.942787
23741	-1.380274	1.463887	9.419271	0.070909	0.097960	0.052518	-0.091619	0.017996	-0.721515	-0.319073	-0.099874	0.019370	0.942254
23742	-1.480507	1.298062	9.201953	0.028013	0.070061	0.038007	-0.088483	0.016617	-0.722605	-0.319728	-0.101278	0.019560	0.941878
23743	-1.624608	1.068320	9.205361	0.027957	0.026362	0.036082	-0.088216	0.014980	-0.722110	-0.320360	-0.101721	0.020105	0.941604
23744	-1.694523	1.070116	9.614507	0.035110	0.007085	0.020216	-0.087686	0.014024	-0.723158	-0.320637	-0.101991	0.020796	0.941466
23745	-1.731824	0.916690	9.680351	0.013601	-0.005175	0.021756	-0.086642	0.013337	-0.722923	-0.321014	-0.101756	0.021237	0.941352
23746	-1.715908	0.777235	9.731479	0.127181	-0.015671	0.027798	-0.087662	0.010892	-0.724991	-0.321239	-0.102186	0.023822	0.941167
23747	-1.867059	0.908628	9.844834	0.222885	-0.029628	0.028515	-0.088152	0.005445	-0.724908	-0.321299	-0.102834	0.028352	0.940951
23748	-2.037526	1.035766	10.090476	0.095946	-0.017354	0.001271	-0.089171	0.000954	-0.724036	-0.321080	-0.103043	0.030306	0.940942
23749	-2.061919	1.002191	10.059061	0.026159	-0.007740	0.004323	-0.090466	0.000280	-0.724796	-0.321094	-0.102870	0.030915	0.940936
23750	-1.828505	0.570635	9.518604	0.185420	-0.005050	0.017683	-0.090676	-0.007757	-0.726158	-0.320999	-0.103874	0.034508	0.940733
23751	-1.761108	0.891179	9.127604	0.181727	-0.026067	0.049356	-0.090647	-0.012388	-0.727105	-0.321518	-0.104328	0.038214	0.940362
23752	-1.769633	1.386700	9.138180	0.231862	-0.059279	0.035606	-0.090354	-0.017703	-0.727934	-0.321622	-0.104596	0.043063	0.940087
23753	-1.842880	1.263195	9.459404	0.160261	-0.087312	0.022636	-0.094477	-0.025311	-0.727432	-0.321622	-0.103795	0.046694	0.940003
23754	-1.843152	1.202797	10.155602	0.131622	-0.104911	-0.000574	-0.096674	-0.027342	-0.728707	-0.321193	-0.102589	0.049877	0.940118
23755	-1.390801	0.982686	10.110721	0.144086	-0.091069	0.017010	-0.101189	-0.034129	-0.729221	-0.321109	-0.101604	0.053180	0.940073
23756	-1.447216	1.208144	9.767757	0.076104	-0.080526	0.027197	-0.101824	-0.037396	-0.728471	-0.321338	-0.100469	0.055217	0.939999
23757	-1.190916	1.261168	9.672436	0.112823	-0.071816	0.024789	-0.104657	-0.041467	-0.730785	-0.321480	-0.099619	0.057802	0.939886
23758	-1.081257	1.069775	9.493865	0.033126	-0.091108	0.037288	-0.107252	-0.043088	-0.730376	-0.321975	-0.097996	0.059119	0.939805
23759	-1.266511	1.171421	9.229891	-0.002800	-0.101591	0.072317	-0.109468	-0.043350	-0.728929	-0.323201	-0.095764	0.059786	0.939572
23760	-1.688354	1.913597	10.200888	0.045555	-0.074494	0.049233	-0.112976	-0.044557	-0.728631	-0.323917	-0.094520	0.061252	0.939357
23761	-1.394201	2.535991	10.003647	0.153218	-0.040289	0.003483	-0.113210	-0.049052	-0.728929	-0.323626	-0.094554	0.064355	0.939247
23762	-0.892224	2.183826	9.370469	0.035482	-0.040172	-0.062790	-0.115405	-0.050946	-0.730846	-0.322294	-0.094030	0.065196	0.939699
23763	-0.481732	1.507591	9.486517	-0.041291	-0.034973	-0.106772	-0.116447	-0.051077	-0.730574	-0.320308	-0.093014	0.064430	0.940532
23764	-0.705464	1.283407	9.531528	-0.014480	-0.027921	-0.100363	-0.118022	-0.049843	-0.728736	-0.318379	-0.092446	0.064183	0.941259
23765	-0.829842	1.098006	9.929380	0.033670	0.010462	-0.064636	-0.118640	-0.054744	-0.730320	-0.317104	-0.092669	0.064591	0.941640
23766	-1.059284	1.435670	9.661291	0.012210	0.042912	-0.048670	-0.117975	-0.056382	-0.731633	-0.316189	-0.093537	0.064492	0.941868
23767	-1.687454	2.051893	9.813172	-0.003695	0.051022	-0.090741	-0.115774	-0.055850	-0.729086	-0.314541	-0.094331	0.063889	0.942382
23768	-2.100608	2.351048	9.853818	-0.094502	0.080193	-0.181873	-0.114481	-0.053404	-0.730627	-0.311362	-0.095399	0.061293	0.943502
23769	-2.053347	2.219609	9.460198	-0.253362	0.076909	-0.261499	-0.114114	-0.049864	-0.729825	-0.306982	-0.095393	0.055514	0.945294
23770	-1.847967	1.907280	9.301040	-0.310540	0.058549	-0.283252	-0.112206	-0.041699	-0.730289	-0.302236	-0.094824	0.048775	0.947250
23771	-1.254250	1.545520	8.909671	-0.281863	0.039239	-0.290406	-0.110431	-0.033807	-0.729465	-0.297281	-0.093967	0.042644	0.949197
23772	-1.040794	1.346446	8.843061	-0.332047	0.042636	-0.271477	-0.112046	-0.025216	-0.728070	-0.292740	-0.092949	0.035608	0.950997
23773	-1.169466	1.242233	9.040025	-0.271171	0.047928	-0.283338	-0.111316	-0.016092	-0.728249	-0.287867	-0.092281	0.029660	0.952752
23774	-1.308337	1.065640	9.135316	-0.213652	0.049856	-0.342828	-0.111873	-0.010094	-0.727409	-0.281717	-0.092120	0.024699	0.954746
23775	-1.834349	1.104513	9.495955	-0.422991	0.045542	-0.360072	-0.113368	0.000267	-0.726256	-0.275612	-0.090598	0.015726	0.956861
23776	-1.785478	1.174884	9.825563	-0.313893	0.044601	-0.355763	-0.112401	0.011432	-0.722813	-0.269340	-0.089748	0.008858	0.958813
23777	-1.520395	1.103027	9.810435	-0.115218	0.070836	-0.357839	-0.112676	0.014704	-0.723936	-0.262679	-0.090376	0.005680	0.960625
23778	-1.836575	1.115605	9.971910	-0.228016	0.097073	-0.340849	-0.113740	0.017979	-0.722601	-0.256502	-0.090997	0.000203	0.962251
23779	-1.972954	0.953107	9.964009	-0.036617	0.139103	-0.312858	-0.111416	0.021782	-0.723628	-0.250534	-0.093337	-0.001696	0.963596
23780	-1.883323	1.008716	9.502485	0.056367	0.147877	-0.282195	-0.107745	0.017402	-0.723983	-0.244943	-0.096376	-0.001849	0.964734
23781	-2.138488	1.120999	9.393033	-0.054266	0.176076	-0.339192	-0.104617	0.017250	-0.725062	-0.238486	-0.099374	-0.004285	0.966039
23782	-2.210026	1.240023	9.596877	-0.191632	0.153511	-0.444211	-0.102292	0.019007	-0.722762	-0.230205	-0.101301	-0.009573	0.967808
23783	-2.181394	0.516013	9.631562	-0.406200	0.083598	-0.506986	-0.101042	0.027447	-0.721668	-0.221181	-0.100853	-0.018689	0.969824
23784	-1.977640	-0.706992	9.731092	-0.526333	0.069416	-0.468574	-0.101905	0.041893	-0.721514	-0.213054	-0.099605	-0.030120	0.971483
23785	-1.805336	-0.909238	9.309147	-0.389863	0.097233	-0.356535	-0.102771	0.054975	-0.718283	-0.206827	-0.099507	-0.038726	0.972533
23786	-1.971189	-0.467736	9.342087	-0.212286	0.135538	-0.238648	-0.101268	0.064776	-0.717179	-0.202466	-0.100995	-0.043865	0.973079
23787	-2.417450	-0.078636	9.612344	0.020758	0.084716	-0.152334	-0.099330	0.066400	-0.715905	-0.199381	-0.102500	-0.044019	0.973552
23788	-2.662020	0.150351	9.943904	0.035687	0.019886	-0.117100	-0.098672	0.065170	-0.715927	-0.196967	-0.102844	-0.043618	0.974025
23789	-2.464893	0.041796	9.551658	-0.107634	-0.027450	-0.084904	-0.100103	0.065723	-0.716930	-0.195559	-0.101750	-0.045659	0.974330
23790	-2.239709	-0.203272	9.417132	0.060456	-0.055484	-0.064510	-0.101668	0.065186	-0.715109	-0.194170	-0.100765	-0.044368	0.974770
23791	-2.031486	-0.798866	9.434923	0.145118	-0.062676	0.003746	-0.103982	0.061657	-0.717684	-0.194005	-0.100051	-0.041175	0.975016
23792	-1.797958	-1.242230	9.752226	0.254776	-0.050710	0.082845	-0.105272	0.059621	-0.717685	-0.195109	-0.100035	-0.035819	0.975009
23793	-1.784479	-0.717183	10.036902	0.277888	-0.026361	0.118445	-0.105740	0.051995	-0.720585	-0.196871	-0.100599	-0.029993	0.974793
23794	-2.144769	-0.439099	9.613057	0.195736	-0.026140	0.095993	-0.105953	0.043686	-0.720534	-0.198289	-0.100835	-0.025852	0.974600
23795	-2.477408	-0.366126	9.821027	0.063550	-0.012000	0.043202	-0.105650	0.037964	-0.723685	-0.198998	-0.100801	-0.024438	0.974496
23796	-2.510923	-0.653034	9.500813	0.040493	-0.014457	0.004212	-0.105650	0.037145	-0.722405	-0.198903	-0.100601	-0.023552	0.974557
23797	-2.433228	-0.589088	9.375917	-0.046194	-0.031047	-0.019398	-0.107609	0.038655	-0.722876	-0.198616	-0.099754	-0.024380	0.974683
23798	-2.159519	-0.466343	9.317293	-0.029067	-0.057284	-0.052908	-0.110230	0.040575	-0.720758	-0.197556	-0.098415	-0.024792	0.975024
23799	-1.852687	-0.100977	9.251560	-0.030770	-0.059079	-0.068804	-0.111521	0.038947	-0.721012	-0.196286	-0.097059	-0.025321	0.975403
23800	-1.604711	0.130813	9.396270	0.064158	-0.064357	-0.091954	-0.114104	0.036237	-0.722545	-0.194218	-0.095929	-0.023957	0.975963
23801	-1.520218	0.462386	9.509894	0.078553	-0.074856	-0.113876	-0.118251	0.033535	-0.723153	-0.191866	-0.094649	-0.022339	0.976591
23802	-1.631400	0.439852	9.722065	0.196744	-0.077401	-0.139435	-0.119146	0.030406	-0.722784	-0.188708	-0.093746	-0.018434	0.977374
23803	-1.658965	0.621872	10.190591	0.205660	-0.074858	-0.143731	-0.123527	0.022527	-0.722796	-0.185529	-0.092922	-0.014339	0.978130
23804	-1.900107	1.347046	9.994344	0.214066	-0.072847	-0.211288	-0.126873	0.016279	-0.723451	-0.180939	-0.092146	-0.010247	0.979115
23805	-1.569807	0.599279	10.107858	0.231167	-0.067635	-0.239596	-0.130720	0.006763	-0.724516	-0.175827	-0.091523	-0.005789	0.980140
23806	-2.083411	0.336114	10.822975	-0.071053	-0.020344	-0.290888	-0.134343	0.002968	-0.724371	-0.170188	-0.090756	-0.007618	0.981194
23807	-1.985214	-0.794387	11.018200	-0.069307	0.096779	-0.258994	-0.133707	0.005416	-0.724227	-0.165206	-0.092292	-0.009690	0.981884
23808	-1.912609	-1.072539	9.899350	-0.101558	0.145866	-0.206235	-0.131513	0.009220	-0.725124	-0.161279	-0.094696	-0.012526	0.982275
23809	-1.439280	-1.057413	9.760869	0.002161	0.154483	-0.184436	-0.127343	0.008926	-0.726091	-0.157594	-0.097580	-0.013335	0.982581
23810	-1.283271	-0.829762	9.103699	0.063095	0.110873	-0.198235	-0.123786	0.002232	-0.727754	-0.153500	-0.099820	-0.012809	0.983011
23811	-1.966075	-0.739595	8.536291	-0.131901	0.062164	-0.208408	-0.121319	0.003581	-0.728164	-0.149624	-0.100454	-0.016074	0.983495
23812	-2.283705	-0.246782	8.446171	-0.171268	0.032517	-0.212128	-0.122519	0.008219	-0.727457	-0.145729	-0.100428	-0.019945	0.984012
23813	-2.083255	-0.247689	8.660707	-0.160617	-0.006088	-0.210493	-0.124626	0.012318	-0.726871	-0.141884	-0.099653	-0.023592	0.984572
23814	-1.839014	-0.205398	8.957067	-0.164217	-0.067422	-0.231961	-0.125820	0.015866	-0.726303	-0.137604	-0.097665	-0.027074	0.985289
23815	-1.943282	-0.293461	9.778805	-0.110674	-0.081559	-0.228102	-0.130295	0.022564	-0.722823	-0.133343	-0.095525	-0.029554	0.986013
23816	-1.878828	-0.408305	10.137390	-0.099963	-0.064150	-0.228012	-0.134203	0.023812	-0.723782	-0.129023	-0.093773	-0.031770	0.986687
23817	-1.782139	-0.390130	10.035835	-0.055188	-0.037900	-0.225851	-0.135505	0.022591	-0.721715	-0.124669	-0.092622	-0.033259	0.987306
23818	-1.758031	-0.381977	9.617587	0.028953	-0.006327	-0.212784	-0.136918	0.018920	-0.720957	-0.120347	-0.092344	-0.033044	0.987875
23819	-1.375440	-0.217719	9.255713	0.018340	-0.004581	-0.228789	-0.139122	0.017842	-0.721707	-0.115773	-0.092012	-0.033151	0.988449
23820	-1.328898	-0.467679	9.425460	-0.086878	-0.009700	-0.315998	-0.139774	0.017436	-0.720543	-0.109635	-0.091324	-0.035408	0.989134
23821	-1.592935	-0.935871	9.792429	-0.081284	-0.013042	-0.379438	-0.142650	0.020177	-0.721374	-0.102259	-0.090455	-0.037749	0.989917
23822	-1.832796	-0.708383	9.645720	0.018058	-0.018164	-0.381254	-0.145100	0.015967	-0.721121	-0.094647	-0.089757	-0.038027	0.990727
23823	-1.856775	-0.686425	9.687031	0.308768	-0.030366	-0.368595	-0.147669	0.009440	-0.720503	-0.086785	-0.089297	-0.032587	0.991682
23824	-1.924536	-0.370804	9.700856	0.590302	-0.058421	-0.307522	-0.151204	-0.008523	-0.722557	-0.079631	-0.088869	-0.021310	0.992626
23825	-1.582228	-0.126698	10.181324	0.995398	-0.076090	-0.276500	-0.154926	-0.038202	-0.726912	-0.072368	-0.088645	-0.001978	0.993429
23826	-2.291262	0.009378	9.617073	0.537050	-0.086547	-0.209131	-0.157626	-0.067071	-0.727154	-0.067180	-0.087603	0.008463	0.993852
23827	-1.906287	0.516599	8.951530	-0.529488	-0.135838	-0.199456	-0.161261	-0.067868	-0.728524	-0.064093	-0.084093	-0.002280	0.994392
23828	-1.570185	-0.441961	9.355745	-0.814362	-0.193058	-0.156224	-0.166356	-0.043864	-0.724350	-0.062239	-0.079107	-0.018470	0.994750
23829	-1.825855	-0.443407	10.590710	-0.091866	-0.186207	-0.089203	-0.173734	-0.030475	-0.720246	-0.060655	-0.075131	-0.020282	0.995121
23830	-1.666474	-0.437710	10.500486	0.892279	-0.102940	-0.048290	-0.179676	-0.039436	-0.718700	-0.058416	-0.074048	-0.002463	0.995539
23831	-1.511621	-0.362435	9.558012	1.196557	-0.049394	-0.021216	-0.180498	-0.076488	-0.721754	-0.056185	-0.074322	0.021291	0.995423
23832	-0.934067	0.728579	9.183483	0.771583	-0.019040	-0.001235	-0.181476	-0.110270	-0.722456	-0.054906	-0.074713	0.036683	0.995016
23833	-1.513428	0.718929	10.055880	0.257091	-0.036636	-0.026044	-0.182169	-0.125253	-0.723494	-0.053952	-0.074156	0.041722	0.994912
23834	-1.773702	0.803687	9.583290	0.158702	-0.043499	-0.021392	-0.183311	-0.130833	-0.722759	-0.053169	-0.073391	0.044909	0.994872
23835	-1.763519	0.864894	9.963592	-0.141976	-0.045414	-0.021827	-0.186043	-0.130818	-0.722975	-0.052876	-0.072254	0.042018	0.995097
23836	-1.623714	0.169898	9.545874	0.117365	-0.034877	0.017816	-0.186054	-0.129183	-0.722444	-0.052970	-0.071582	0.044429	0.995036
23837	-1.395890	0.935654	10.446654	0.567041	-0.035173	0.080199	-0.186643	-0.140352	-0.722287	-0.053691	-0.071312	0.055752	0.994446
23838	-1.356612	1.057396	9.462456	0.299584	0.078590	0.126280	-0.186181	-0.152889	-0.722417	-0.055804	-0.072967	0.061817	0.993851
23839	-1.514648	1.232722	9.768621	0.011115	0.099304	0.205396	-0.184336	-0.157259	-0.721972	-0.059962	-0.074612	0.062117	0.993468
23840	-1.439558	2.273931	9.914515	-0.080295	0.097379	0.239276	-0.179913	-0.155510	-0.724210	-0.064871	-0.076064	0.060777	0.993133
23841	-1.499194	1.376110	9.510605	0.051992	0.053732	0.261954	-0.179004	-0.154561	-0.725115	-0.070032	-0.076800	0.062076	0.992645
23842	-1.416810	1.418566	9.447902	0.010600	0.032599	0.309145	-0.177354	-0.147349	-0.724812	-0.076139	-0.076990	0.062728	0.992139
23843	-1.468645	1.264666	9.321620	0.024868	0.029993	0.321562	-0.177228	-0.145441	-0.726855	-0.082490	-0.077145	0.063617	0.991563
23844	-1.190982	1.280132	8.795533	0.005171	0.036098	0.340758	-0.176457	-0.143810	-0.726593	-0.089194	-0.077345	0.064202	0.990929
23845	-0.882426	1.201506	9.037081	0.254545	0.011426	0.382906	-0.175921	-0.145993	-0.727266	-0.096373	-0.077439	0.069767	0.989873
23846	-0.708438	1.888679	9.269368	0.251891	0.000842	0.370595	-0.175367	-0.151991	-0.727205	-0.103238	-0.077333	0.075341	0.988780
23847	-0.693285	2.999178	9.113789	-0.118189	0.000902	0.306442	-0.174865	-0.149132	-0.726540	-0.109463	-0.076515	0.073509	0.988312
23848	-0.929525	2.345203	10.141629	-0.153779	0.013175	0.233886	-0.174378	-0.142049	-0.728281	-0.114250	-0.076005	0.070817	0.988006
23849	-1.166494	1.962043	10.071982	-0.108853	0.006380	0.190125	-0.172843	-0.136744	-0.729282	-0.118168	-0.075464	0.069017	0.987714
23850	-1.185190	2.048771	10.073141	-0.198053	0.034480	0.138492	-0.172371	-0.129254	-0.727542	-0.121189	-0.075399	0.065249	0.987609
23851	-1.593871	1.637096	9.677831	-0.231681	0.052341	0.070509	-0.170719	-0.121087	-0.729418	-0.122987	-0.075639	0.060750	0.987655
23852	-1.903036	0.955732	9.427551	-0.169129	0.047220	0.089410	-0.168939	-0.113603	-0.729371	-0.125003	-0.075960	0.057447	0.987575
23853	-1.654842	1.223111	9.414065	0.098166	0.008621	0.130851	-0.166086	-0.110620	-0.731187	-0.127432	-0.076122	0.059634	0.987122
23854	-1.351742	1.075423	9.078129	0.163574	-0.012333	0.112633	-0.166325	-0.113343	-0.733013	-0.129336	-0.076074	0.063085	0.986664
23855	-1.783748	0.081605	9.363606	0.027170	-0.057932	0.174839	-0.165399	-0.116345	-0.732541	-0.132649	-0.074694	0.064044	0.986267
23856	-1.382363	0.153727	9.591667	0.243142	-0.100282	0.278364	-0.167869	-0.116877	-0.732509	-0.137559	-0.072914	0.069542	0.985355
23857	-1.057250	1.019615	10.454310	0.325148	-0.061322	0.339083	-0.169005	-0.123684	-0.731529	-0.143649	-0.072026	0.076544	0.984032
23858	-1.387333	2.128740	10.542000	0.155390	0.013128	0.312004	-0.170020	-0.128038	-0.731814	-0.149513	-0.072164	0.080033	0.982870
23859	-1.919928	2.606869	10.607362	0.071625	0.053634	0.250115	-0.169239	-0.128178	-0.731827	-0.154382	-0.072965	0.081613	0.981927
23860	-1.681016	2.269031	10.055920	0.127358	0.078287	0.213472	-0.167656	-0.132138	-0.731503	-0.158445	-0.074460	0.084205	0.980949
23861	-1.049589	2.131537	9.171771	0.184839	0.064376	0.184564	-0.165289	-0.135556	-0.732988	-0.161870	-0.075948	0.087902	0.979951
23862	-0.910184	2.048124	8.989379	0.077538	0.024149	0.162433	-0.162036	-0.134619	-0.734058	-0.164920	-0.076301	0.089611	0.979260
23863	-0.945024	2.223220	9.534786	0.084666	-0.010916	0.144769	-0.163845	-0.136789	-0.734567	-0.167581	-0.076043	0.091551	0.978648
23864	-1.384462	2.222098	9.620269	-0.111925	-0.032583	0.080825	-0.163735	-0.133520	-0.733893	-0.169178	-0.074793	0.089617	0.978649
23865	-1.029202	2.260792	9.809895	-0.173503	-0.005545	0.048649	-0.163097	-0.129435	-0.736952	-0.170355	-0.073950	0.086353	0.978802
23866	-0.963786	1.959208	9.661679	-0.070522	0.005906	0.035264	-0.161566	-0.123857	-0.737049	-0.171097	-0.073679	0.085027	0.978809
23867	-0.961259	1.632573	9.811699	-0.019580	0.005003	0.041729	-0.161443	-0.122768	-0.736912	-0.171929	-0.073563	0.084720	0.978699
23868	-1.033581	1.645458	9.908594	-0.088405	0.037379	0.033437	-0.159383	-0.118555	-0.737416	-0.172721	-0.073848	0.082933	0.978691
23869	-1.034430	1.527558	9.888021	0.142332	0.061002	0.063378	-0.158083	-0.116653	-0.739992	-0.173829	-0.075338	0.085610	0.978151
23870	-1.159236	1.653945	9.217690	0.172698	0.041877	0.089162	-0.157389	-0.123741	-0.740844	-0.175339	-0.076520	0.088998	0.977487
23871	-1.125695	1.621969	9.070447	-0.022379	0.005101	0.087594	-0.154778	-0.123481	-0.743713	-0.177070	-0.076296	0.088669	0.977222
23872	-1.421064	1.522202	8.723402	0.002554	-0.003557	0.120423	-0.154265	-0.121985	-0.743964	-0.179351	-0.075935	0.088938	0.976810
23873	-0.861332	1.440352	9.337626	0.059517	-0.042421	0.157508	-0.154529	-0.121711	-0.743185	-0.182235	-0.074950	0.090456	0.976212
23874	-0.482114	1.782622	9.768438	0.115758	-0.051400	0.172812	-0.155562	-0.122795	-0.744081	-0.185293	-0.073971	0.093185	0.975455
23875	-0.875148	2.203382	9.517134	-0.030090	-0.016329	0.194115	-0.158035	-0.120873	-0.746986	-0.189070	-0.073057	0.092915	0.974824
23876	-0.973349	1.969212	9.762806	0.096882	0.032629	0.218104	-0.158442	-0.117328	-0.747976	-0.193201	-0.073570	0.095021	0.973772
23877	-1.257758	2.065244	8.982962	0.087933	0.076540	0.253567	-0.155696	-0.118431	-0.749959	-0.198129	-0.074806	0.096780	0.972514
23878	-1.345792	2.559031	9.796830	0.148682	0.078147	0.255006	-0.153355	-0.118171	-0.749991	-0.202973	-0.076336	0.099765	0.971093
23879	-1.029940	2.870455	8.629792	0.070227	0.090583	0.230682	-0.151774	-0.120495	-0.751840	-0.207501	-0.077830	0.101130	0.969876
23880	-1.049342	2.160895	9.335515	-0.014011	0.074676	0.231618	-0.147613	-0.118063	-0.754582	-0.212080	-0.078663	0.100935	0.968838
23881	-1.345385	2.266743	10.163540	0.005577	0.060603	0.226516	-0.146838	-0.116023	-0.756247	-0.216555	-0.079320	0.101151	0.967771
23882	-1.375783	2.437103	9.170888	-0.027441	0.080025	0.241391	-0.144655	-0.109903	-0.757765	-0.221388	-0.080178	0.100681	0.966655
23883	-1.078765	2.785262	8.958455	-0.080305	0.046680	0.255851	-0.143111	-0.106777	-0.757629	-0.226529	-0.080147	0.099372	0.965601
23884	-1.148054	2.563305	8.552785	0.044908	-0.028422	0.254714	-0.143390	-0.102552	-0.759128	-0.231240	-0.079208	0.100804	0.964413
23885	-1.072759	2.590124	9.650647	0.032247	-0.093383	0.234960	-0.144694	-0.100908	-0.761153	-0.235505	-0.077032	0.102299	0.963399
23886	-0.922908	1.934897	9.680272	-0.053567	-0.049674	0.225501	-0.146011	-0.097904	-0.761619	-0.239700	-0.075269	0.101881	0.962548
23887	-0.681958	1.837021	10.532561	0.050891	0.004256	0.266880	-0.147073	-0.092719	-0.764127	-0.244742	-0.074974	0.103274	0.961153
23888	-0.440662	2.185493	9.493956	0.055472	0.041108	0.284692	-0.147329	-0.093126	-0.764642	-0.250185	-0.075365	0.104591	0.959577
23889	-0.427697	2.319215	9.214222	0.148637	0.069205	0.276691	-0.146019	-0.093405	-0.766853	-0.255391	-0.076746	0.107552	0.957767
23890	-1.007537	2.585627	9.919177	0.034080	0.037738	0.256569	-0.145506	-0.090818	-0.768767	-0.260316	-0.077011	0.108431	0.956320
23891	-0.958703	2.666532	9.761084	0.118262	0.081526	0.257347	-0.143431	-0.088512	-0.770449	-0.265208	-0.078524	0.110710	0.954590
23892	-1.600543	2.051117	9.781174	0.323936	0.067736	0.274723	-0.141955	-0.095058	-0.772724	-0.270089	-0.080848	0.116988	0.952276
23893	-1.692765	2.013140	8.923635	0.255844	0.048588	0.312968	-0.142959	-0.101320	-0.773285	-0.275710	-0.082365	0.122095	0.949891
23894	-1.622318	2.413849	8.802674	0.389782	0.020488	0.370301	-0.143300	-0.109083	-0.774901	-0.282110	-0.083916	0.130018	0.946820
23895	-1.157820	2.535719	8.944253	0.425448	-0.030440	0.379070	-0.144130	-0.122838	-0.775924	-0.288437	-0.084732	0.138845	0.943582
23896	-0.555232	3.069221	8.776973	0.418368	-0.058550	0.361225	-0.146931	-0.134268	-0.775093	-0.294313	-0.084950	0.147712	0.940396
23897	-0.039615	3.572032	9.362251	0.322818	-0.042993	0.311174	-0.151714	-0.140646	-0.774054	-0.299444	-0.085074	0.154564	0.937660
23898	0.100673	3.604744	9.407075	0.145152	-0.011413	0.234177	-0.153745	-0.149218	-0.774880	-0.303414	-0.084909	0.157791	0.935859
23899	0.413812	3.474788	10.176669	-0.292990	0.063608	0.172961	-0.154561	-0.143083	-0.774808	-0.307320	-0.083659	0.152238	0.935617
23900	-0.091432	3.055247	10.108918	-0.251547	0.149626	0.134870	-0.155121	-0.136268	-0.774475	-0.310623	-0.084413	0.146871	0.935316
23901	0.141905	3.274318	9.989270	-0.349746	0.172391	0.097205	-0.152056	-0.124021	-0.777748	-0.313515	-0.085005	0.139437	0.935436
23902	-0.455224	3.525159	9.490257	-0.034411	0.179912	0.029279	-0.149111	-0.115453	-0.777580	-0.314594	-0.087996	0.137746	0.935047
23903	-0.433348	3.225139	8.955541	-0.348992	0.164358	-0.042739	-0.146530	-0.110289	-0.779885	-0.314842	-0.088809	0.130156	0.935974
23904	-0.441773	3.387312	9.274683	-0.413168	0.148679	-0.109322	-0.143998	-0.095859	-0.782872	-0.313855	-0.089191	0.121321	0.937455
23905	-0.936986	3.370477	8.798147	-0.278579	0.115026	-0.189375	-0.144846	-0.083592	-0.783512	-0.311064	-0.089884	0.115132	0.939098
23906	-1.067834	2.276445	9.324987	-0.276822	0.065164	-0.217936	-0.143328	-0.075152	-0.784739	-0.307575	-0.089806	0.109165	0.940965
23907	-1.439291	2.301325	10.222421	-0.146306	0.065115	-0.216888	-0.145708	-0.068464	-0.784896	-0.303882	-0.090445	0.105677	0.942501
23908	-1.478710	0.850575	9.939342	-0.264692	0.080775	-0.151003	-0.147291	-0.064231	-0.785603	-0.301630	-0.090595	0.099955	0.943833
23909	-1.135343	0.917892	10.021261	-0.188232	0.125897	-0.032297	-0.146815	-0.056468	-0.785277	-0.301591	-0.091724	0.095511	0.944197
23910	-0.849176	1.793417	9.216619	-0.038135	0.155562	0.051844	-0.146025	-0.058244	-0.785049	-0.302896	-0.094251	0.093979	0.943684
23911	-1.154033	3.056017	9.224152	-0.098121	0.131092	0.060480	-0.144978	-0.059067	-0.785330	-0.304449	-0.095841	0.091397	0.943277
23912	-1.830793	2.960285	9.224083	-0.211601	0.087622	0.013858	-0.142780	-0.056899	-0.784826	-0.305217	-0.096097	0.086931	0.943425
23913	-1.895447	2.705179	9.000626	-0.284058	0.033459	-0.000992	-0.143087	-0.048859	-0.784228	-0.305775	-0.094886	0.081351	0.943864
23914	-1.866281	2.383711	9.335512	-0.243969	0.007100	0.018508	-0.144424	-0.043267	-0.783123	-0.306521	-0.093413	0.076773	0.944153
23915	-1.224289	2.025810	8.756331	-0.000803	-0.012266	0.071065	-0.147047	-0.040801	-0.781515	-0.307821	-0.092989	0.076967	0.943756
23916	-0.724522	2.371641	8.299412	0.142051	-0.070182	0.135271	-0.148589	-0.044335	-0.781269	-0.309913	-0.092246	0.080369	0.942860
23917	-0.679179	3.291689	8.857497	-0.059231	-0.087831	0.112754	-0.153004	-0.046492	-0.780709	-0.311989	-0.089955	0.080091	0.942421
23918	-0.804838	3.256205	9.516615	-0.079625	-0.096544	0.050908	-0.155249	-0.041985	-0.778829	-0.312795	-0.087467	0.079327	0.942452
23919	-0.731905	3.323211	9.593655	-0.064949	-0.078027	-0.024708	-0.159544	-0.041962	-0.778765	-0.312308	-0.085543	0.078734	0.942840
23920	-0.996382	2.796963	9.849419	-0.351816	-0.057761	-0.104302	-0.164539	-0.034034	-0.777325	-0.310762	-0.082335	0.072317	0.944150
23921	-0.916906	1.750690	10.014532	-0.139555	-0.015641	-0.148665	-0.168099	-0.026386	-0.776553	-0.308151	-0.081295	0.069737	0.945289
23922	-1.126587	0.788282	10.127834	0.005074	0.028028	-0.074452	-0.168506	-0.023659	-0.776392	-0.306732	-0.081879	0.069573	0.945712
23923	-1.096393	0.287465	10.013679	0.074392	0.068048	0.041523	-0.168222	-0.026929	-0.777715	-0.307477	-0.083443	0.070727	0.945247
23924	-1.008762	0.724424	9.993915	0.249208	0.080015	0.169792	-0.165851	-0.031846	-0.778056	-0.310314	-0.086164	0.075264	0.943725
23925	-0.937660	1.564283	9.560791	0.304343	0.088616	0.263788	-0.164980	-0.045473	-0.781808	-0.314878	-0.089178	0.080953	0.941459
23926	-0.929305	2.063806	9.350184	0.283627	0.081558	0.300725	-0.161806	-0.053937	-0.782710	-0.320077	-0.091926	0.086350	0.938959
23927	-1.421827	2.081060	9.018202	0.466808	0.081676	0.363020	-0.158883	-0.063898	-0.783624	-0.326140	-0.095676	0.095297	0.935627
23928	-1.447127	2.943553	8.663069	0.434393	0.054489	0.414866	-0.156322	-0.078897	-0.784710	-0.333079	-0.098648	0.103894	0.931951
23929	-1.303338	3.788135	9.173779	0.126667	0.032435	0.385345	-0.155880	-0.087346	-0.785830	-0.340051	-0.099202	0.106904	0.929029
23930	-0.974963	3.768185	9.778694	-0.020684	0.029733	0.305722	-0.155095	-0.088168	-0.785592	-0.345695	-0.098868	0.106968	0.926972
23931	-0.679628	3.191818	10.014634	-0.103621	0.095326	0.254916	-0.151980	-0.084640	-0.788823	-0.350812	-0.099275	0.105055	0.925224
23932	-0.314927	3.219025	9.617697	-0.155072	0.153202	0.185043	-0.149282	-0.079888	-0.786370	-0.354801	-0.100551	0.101515	0.923959
23933	-0.601533	3.335277	9.152906	-0.070496	0.144873	0.092346	-0.145533	-0.074457	-0.787918	-0.356937	-0.102416	0.099597	0.923140
23934	-1.153451	3.150921	8.802297	-0.079086	0.103303	0.010320	-0.141898	-0.071206	-0.790773	-0.357459	-0.103660	0.097456	0.923028
23935	-1.529531	2.550916	9.034144	-0.193518	0.026470	-0.042796	-0.140366	-0.066582	-0.789721	-0.357113	-0.102753	0.093848	0.923637
23936	-1.483626	1.853260	9.866804	-0.195513	-0.003481	-0.033401	-0.141963	-0.059761	-0.790660	-0.356844	-0.101275	0.090230	0.924264
23937	-1.380587	1.735364	10.112076	-0.276950	0.047140	-0.022416	-0.141735	-0.053085	-0.792272	-0.357061	-0.100109	0.084903	0.924812
23938	-1.471411	1.881247	9.612294	-0.184770	0.089243	-0.000376	-0.139173	-0.046424	-0.791215	-0.357516	-0.100360	0.080886	0.924969
23939	-1.378175	2.098436	9.306394	-0.039792	0.089310	0.002466	-0.137631	-0.042890	-0.791332	-0.357774	-0.101632	0.079664	0.924837
23940	-1.551439	2.177032	9.400109	-0.050449	0.071895	-0.022281	-0.134775	-0.039906	-0.794050	-0.357528	-0.102557	0.078209	0.924954
23941	-1.533807	1.934653	9.615849	-0.125596	0.054362	-0.037050	-0.132570	-0.038828	-0.793557	-0.357170	-0.102646	0.075548	0.925303
23942	-1.622525	1.685112	9.577701	-0.188293	0.037738	-0.027898	-0.131421	-0.033793	-0.795199	-0.357011	-0.101959	0.071778	0.925741
23943	-1.304026	1.658188	9.449684	-0.172236	0.029775	-0.016453	-0.131707	-0.029431	-0.794894	-0.357081	-0.101226	0.068433	0.926047
23944	-1.072709	1.593612	9.370048	-0.174088	0.024442	-0.002468	-0.130445	-0.022899	-0.794334	-0.357326	-0.100356	0.065072	0.926289
23945	-0.954613	1.896157	9.514288	-0.065022	0.062832	0.026686	-0.129958	-0.017862	-0.792747	-0.358019	-0.100917	0.063559	0.926066
23946	-1.054113	2.163830	9.496595	-0.032815	0.041877	0.023405	-0.129429	-0.018954	-0.793538	-0.358494	-0.101346	0.062741	0.925891
23947	-1.471962	1.802090	9.678676	-0.086417	0.048132	0.000175	-0.126320	-0.015700	-0.794454	-0.358721	-0.101508	0.060892	0.925909
23948	-1.701663	1.084609	9.617139	-0.145475	0.068322	0.005028	-0.123994	-0.012988	-0.793947	-0.359116	-0.101642	0.057760	0.925942
23949	-1.582699	0.492801	9.859228	-0.119726	0.055933	0.034969	-0.122725	-0.007000	-0.794423	-0.360053	-0.101659	0.055226	0.925731
23950	-1.045832	0.608934	9.882366	-0.018882	0.060908	0.093741	-0.120391	-0.004014	-0.796746	-0.361843	-0.102468	0.054667	0.924977
23951	-1.574068	1.022028	9.925315	0.084660	0.032963	0.141338	-0.117386	-0.005119	-0.798347	-0.364299	-0.103384	0.056237	0.923816
23952	-2.272689	0.894133	10.362424	-0.009547	-0.002028	0.175946	-0.116854	-0.006893	-0.798887	-0.367522	-0.103000	0.056477	0.922566
23953	-2.345699	1.158569	10.140205	-0.074870	-0.002004	0.185244	-0.116995	-0.004166	-0.800146	-0.371060	-0.102086	0.055365	0.921319
23954	-1.807982	1.403605	9.850015	-0.203844	-0.028460	0.215825	-0.116134	0.002912	-0.797257	-0.375380	-0.099730	0.052298	0.920005
23955	-0.975730	1.287329	10.125061	-0.144986	-0.042815	0.245882	-0.116557	0.009727	-0.798986	-0.380113	-0.097465	0.050297	0.918414
23956	-1.208476	1.511012	9.538485	-0.023223	-0.063578	0.239773	-0.116589	0.015177	-0.798675	-0.384470	-0.095801	0.050858	0.916744
23957	-1.450486	2.133402	8.759520	-0.291270	-0.082528	0.177167	-0.119097	0.021049	-0.798065	-0.388155	-0.091749	0.046373	0.915842
23958	-1.839281	2.454747	9.040518	-0.442278	-0.106885	0.119760	-0.120499	0.038222	-0.797104	-0.391007	-0.086166	0.039360	0.915500
23959	-1.983593	2.524070	9.321316	-0.376805	-0.081430	0.085134	-0.124495	0.053775	-0.795990	-0.393111	-0.081618	0.033188	0.915260
23960	-1.719842	2.269154	9.210375	-0.222824	-0.050793	0.076545	-0.125849	0.062501	-0.794984	-0.394782	-0.078806	0.029675	0.914908
23961	-1.174505	2.230247	8.888018	-0.169865	-0.059546	0.045013	-0.126665	0.068227	-0.794272	-0.395812	-0.076355	0.027127	0.914750
23962	-0.822905	2.095740	9.054056	-0.259976	-0.078797	-0.022819	-0.128152	0.077226	-0.792745	-0.395569	-0.072786	0.023011	0.915258
23963	-0.994500	1.718702	9.579878	-0.388684	-0.084025	-0.070515	-0.131620	0.089913	-0.789222	-0.394775	-0.068216	0.016549	0.916093
23964	-1.023779	1.327944	9.914472	-0.338495	-0.056016	-0.092156	-0.133528	0.103410	-0.786229	-0.393428	-0.064468	0.010707	0.917030
23965	-1.029644	0.849077	9.808088	-0.265118	-0.033226	-0.087226	-0.138534	0.113245	-0.785027	-0.392143	-0.061801	0.006107	0.917806
23966	-0.738170	0.748616	9.943797	-0.276694	0.020909	-0.088107	-0.138601	0.123053	-0.781583	-0.390774	-0.059947	0.000798	0.918532
23967	-0.818368	0.335862	10.033464	-0.157710	0.076917	-0.073000	-0.136043	0.130123	-0.780136	-0.389610	-0.060112	-0.002669	0.919012
23968	-0.852197	0.001230	9.835260	-0.155080	0.125903	-0.042898	-0.133462	0.133515	-0.779240	-0.388919	-0.061138	-0.006509	0.919218
23969	-0.966999	0.160303	9.655446	-0.138176	0.173130	-0.001999	-0.129195	0.138396	-0.778999	-0.389015	-0.063204	-0.010298	0.919003
23970	-1.112409	0.097719	9.266683	-0.159670	0.157477	0.008401	-0.123110	0.144222	-0.779290	-0.389228	-0.064781	-0.014402	0.918748
23971	-1.120363	0.335881	9.269489	-0.122256	0.096190	0.027889	-0.117153	0.148686	-0.777791	-0.389861	-0.065556	-0.017264	0.918375
23972	-1.197100	0.413119	9.165304	-0.186565	0.010577	-0.018670	-0.115483	0.152628	-0.778034	-0.389651	-0.064213	-0.020752	0.918487
23973	-1.004372	0.351544	9.182158	-0.923474	-0.013980	-0.104386	-0.116154	0.175107	-0.771110	-0.388851	-0.056652	-0.037620	0.918787
23974	-0.659135	-0.360112	10.132228	-0.640795	-0.003660	-0.119301	-0.117894	0.201816	-0.763097	-0.387292	-0.051432	-0.049456	0.919192
23975	-1.096516	-0.750676	10.275696	-0.173969	0.027947	-0.066391	-0.119285	0.214900	-0.758442	-0.386216	-0.050440	-0.052823	0.919512
23976	-1.368430	-0.627636	10.495732	0.115569	0.026135	0.006308	-0.118755	0.213807	-0.759491	-0.386179	-0.051742	-0.050854	0.919566
23977	-1.684023	-0.524493	10.389099	0.052750	-0.008849	0.041089	-0.117044	0.211483	-0.761213	-0.386884	-0.051944	-0.049664	0.919323
23978	-1.704239	-0.312705	10.386902	-0.115484	-0.005410	0.048736	-0.116020	0.214475	-0.761070	-0.387865	-0.050923	-0.051655	0.918858
23979	-1.654159	-0.058559	10.259625	-0.210258	0.045310	0.053556	-0.115544	0.221011	-0.758954	-0.389010	-0.050123	-0.055694	0.918181
23980	-1.558916	-0.211664	9.194886	-0.159963	0.068290	0.046920	-0.112951	0.222086	-0.757823	-0.389906	-0.050109	-0.059075	0.917590
23981	-1.493866	-0.550628	8.618497	-0.038235	0.056180	0.047687	-0.109851	0.225475	-0.756291	-0.390752	-0.050865	-0.060044	0.917126
23982	-1.441463	-0.665114	9.063701	-0.066959	0.033314	0.048227	-0.107800	0.229822	-0.754477	-0.391646	-0.050933	-0.061444	0.916648
23983	-1.727563	-0.859702	9.977099	-0.054514	0.022737	0.036851	-0.107428	0.232681	-0.753682	-0.392347	-0.050946	-0.062479	0.916278
23984	-1.666974	-1.187581	10.655279	0.070599	0.043571	0.055361	-0.105339	0.231443	-0.753468	-0.393196	-0.052291	-0.061430	0.915909
23985	-1.106632	-1.158809	10.482561	0.027680	0.062672	0.059364	-0.103349	0.226393	-0.756380	-0.394172	-0.053685	-0.061274	0.915419
23986	-1.150231	-1.160172	9.925409	-0.074317	0.066238	0.075401	-0.101141	0.228017	-0.757684	-0.395489	-0.054330	-0.063034	0.914693
23987	-1.401555	-1.178504	9.581325	-0.129817	0.040103	0.082912	-0.097017	0.233988	-0.755499	-0.397086	-0.054071	-0.065583	0.913837
23988	-1.612452	-0.964520	9.811492	-0.084385	0.026043	0.117660	-0.094964	0.238745	-0.754710	-0.399277	-0.053954	-0.067165	0.912774
23989	-1.690388	-1.055552	9.729414	-0.083470	0.026091	0.115030	-0.091725	0.240771	-0.753967	-0.401421	-0.053852	-0.068743	0.911721
23990	-1.710467	-1.156906	9.565013	-0.072787	0.029597	0.131852	-0.089278	0.244163	-0.751910	-0.403834	-0.053912	-0.070124	0.910546
23991	-1.537356	-1.250534	9.274075	-0.046162	-0.008985	0.175900	-0.085914	0.247278	-0.751286	-0.407085	-0.053555	-0.070704	0.909073
23992	-1.523754	-1.366802	9.037120	-0.126822	-0.038771	0.202498	-0.085151	0.249726	-0.750115	-0.410914	-0.052029	-0.072435	0.907301
23993	-1.046476	-1.148589	9.258996	-0.132429	-0.072301	0.240122	-0.083632	0.255983	-0.747759	-0.415493	-0.049889	-0.074016	0.905206
23994	-0.827024	-1.203969	9.797157	0.183929	-0.062059	0.311107	-0.081672	0.255020	-0.748570	-0.421019	-0.050675	-0.069818	0.902940
23995	-0.946853	-1.084596	9.991810	0.412612	-0.044698	0.393079	-0.078599	0.244516	-0.754384	-0.427719	-0.053756	-0.061603	0.900207
23996	-1.327136	-0.913393	9.956206	0.347986	0.021743	0.459967	-0.073052	0.233317	-0.759469	-0.435543	-0.057611	-0.054982	0.896638
23997	-1.455987	-0.696195	9.873303	0.372799	0.068011	0.530013	-0.065423	0.221971	-0.764200	-0.444490	-0.062515	-0.048298	0.892294
23998	-1.512380	-0.457299	9.206079	0.442444	0.074183	0.583493	-0.055972	0.210751	-0.769343	-0.454211	-0.068253	-0.040284	0.887362
23999	-1.317603	-0.230476	9.163752	0.452898	0.012776	0.630038	-0.046232	0.195034	-0.775050	-0.464692	-0.072952	-0.031527	0.881899
24000	-1.513215	0.096294	9.351829	0.270219	-0.051163	0.641814	-0.038474	0.183687	-0.779655	-0.475589	-0.074884	-0.025302	0.876109
24001	-1.566532	0.045983	10.065423	0.217365	-0.087148	0.625427	-0.032832	0.177664	-0.782888	-0.486206	-0.075597	-0.019758	0.870344
24002	-1.849412	0.323076	10.301744	0.064367	-0.085401	0.620930	-0.029683	0.173151	-0.782850	-0.496898	-0.074903	-0.016821	0.864407
24003	-1.975468	0.597584	10.092113	-0.197506	-0.017064	0.585884	-0.022940	0.177475	-0.782909	-0.507271	-0.072730	-0.019228	0.858497
24004	-1.728046	0.424390	9.924579	-0.189374	0.049390	0.591364	-0.017263	0.185345	-0.781114	-0.517627	-0.071806	-0.022071	0.852302
24005	-1.274835	0.331109	9.674483	-0.065160	0.101714	0.646942	-0.008702	0.189385	-0.779400	-0.528639	-0.073047	-0.023343	0.845375
24006	-1.522142	0.875394	9.293576	0.068065	0.110558	0.683385	0.003020	0.188233	-0.780102	-0.539988	-0.075877	-0.022311	0.837949
24007	-1.709775	1.646631	9.354526	0.044907	0.089643	0.656919	0.013442	0.186542	-0.780274	-0.550825	-0.078097	-0.021517	0.830680
24008	-1.919425	2.033864	9.617914	-0.004979	0.096749	0.605609	0.023595	0.186488	-0.780427	-0.560832	-0.079834	-0.021669	0.823787
24009	-2.244122	1.881703	9.364241	0.051734	0.083089	0.532027	0.032854	0.183577	-0.780980	-0.569433	-0.082040	-0.020824	0.817669
24010	-2.272872	1.250623	8.970339	-0.021416	0.064031	0.485492	0.041584	0.181895	-0.780998	-0.577364	-0.082973	-0.021055	0.811987
24011	-1.570099	0.925907	9.174417	-0.113513	0.055069	0.461596	0.048071	0.184857	-0.780036	-0.584986	-0.082820	-0.022683	0.806485
24012	-1.089473	0.613655	8.955211	-0.163471	0.048038	0.431044	0.052866	0.188374	-0.779816	-0.592156	-0.081806	-0.025112	0.801267
24013	-1.481015	0.548088	9.323102	-0.181434	0.025326	0.429164	0.060892	0.194324	-0.777045	-0.599281	-0.080330	-0.027518	0.796022
24014	-1.677498	0.730347	10.225641	-0.185208	0.032138	0.450386	0.066192	0.199880	-0.775525	-0.606721	-0.078798	-0.030074	0.790428
24015	-1.801982	0.882604	10.151567	-0.031435	0.012923	0.474418	0.071511	0.201485	-0.773014	-0.614226	-0.078965	-0.029867	0.784601
24016	-1.850911	0.798340	9.997224	-0.147795	0.014657	0.488557	0.078257	0.203764	-0.770389	-0.622092	-0.077602	-0.031538	0.778450
24017	-1.788232	0.109977	9.979157	-0.146054	0.083714	0.515976	0.086427	0.207397	-0.767772	-0.630254	-0.077474	-0.033950	0.771768
24018	-1.734831	-0.853364	9.672045	-0.024651	0.171973	0.606854	0.097358	0.207474	-0.767677	-0.639498	-0.080158	-0.035498	0.763778
24019	-2.098319	-1.365898	9.440996	0.028428	0.218174	0.757216	0.111949	0.204807	-0.767407	-0.650768	-0.084399	-0.036631	0.753682
24020	-1.437990	-1.242357	10.628644	0.481888	0.186771	0.950540	0.128687	0.192184	-0.769325	-0.664026	-0.094097	-0.030132	0.741153
24021	-1.614877	-0.277921	9.406077	0.581836	0.067950	1.012798	0.143981	0.162133	-0.777315	-0.677698	-0.103358	-0.020544	0.727750
24022	-1.846842	1.368186	9.965290	-0.047772	-0.056301	0.907700	0.153420	0.151457	-0.779750	-0.690949	-0.102186	-0.018541	0.715404
24023	-1.704587	1.664128	10.371181	-0.260246	-0.057974	0.793364	0.160161	0.154416	-0.776732	-0.702737	-0.098003	-0.019858	0.704387
24024	-1.345289	1.275173	9.926251	-0.100608	0.032297	0.747094	0.166149	0.153566	-0.775542	-0.713382	-0.097271	-0.020202	0.693698
24025	-0.387910	2.114773	10.095859	0.092910	0.106472	0.712525	0.174509	0.148889	-0.776743	-0.722958	-0.100297	-0.018985	0.683310
24026	-0.632680	3.023636	9.401916	0.360126	0.185687	0.631323	0.186581	0.133295	-0.779651	-0.730726	-0.108212	-0.015419	0.673863
24027	-0.629110	3.182591	9.485416	0.210303	0.171892	0.517421	0.198878	0.122193	-0.779815	-0.737141	-0.113732	-0.013782	0.665956
24028	-0.863405	2.487754	9.738981	0.110531	0.200124	0.418028	0.208032	0.114242	-0.779257	-0.742375	-0.118082	-0.014245	0.659343
24029	-1.466427	1.913835	9.271390	0.100042	0.214502	0.377544	0.217840	0.106287	-0.779996	-0.747032	-0.122478	-0.014972	0.653236
24030	-1.657841	2.167032	9.004405	0.055380	0.163902	0.355121	0.226726	0.098881	-0.778142	-0.751465	-0.125495	-0.015762	0.647535
24031	-1.770599	2.288654	8.379574	0.125209	0.088867	0.342213	0.234569	0.092572	-0.777548	-0.755539	-0.128645	-0.014353	0.642188
24032	-1.915167	1.947845	9.811538	0.073062	0.074573	0.352298	0.240724	0.087090	-0.779625	-0.759836	-0.130752	-0.013569	0.636686
24033	-1.736420	2.629736	9.901941	0.305799	0.107831	0.340099	0.245066	0.078893	-0.780028	-0.763309	-0.136884	-0.010148	0.631284
24034	-1.799905	1.884385	9.014397	0.338080	0.108049	0.344628	0.251411	0.062510	-0.781571	-0.766672	-0.143421	-0.006519	0.625781
24035	-1.783613	2.165312	8.121140	0.325592	0.060967	0.348844	0.254494	0.047508	-0.782793	-0.770061	-0.149250	-0.002111	0.620263
24036	-2.014456	2.272982	8.924592	0.532959	0.013643	0.359951	0.258262	0.027734	-0.786391	-0.772869	-0.157580	0.005430	0.614665
24037	-1.908601	3.557507	9.284488	0.580479	0.029322	0.340309	0.261384	0.006465	-0.788834	-0.775149	-0.166928	0.013453	0.609179
24038	-1.635785	3.878817	9.667916	0.516385	0.015337	0.255175	0.263585	-0.013437	-0.790736	-0.776480	-0.174991	0.020424	0.605012
24039	-1.802177	2.907414	9.309739	0.206361	0.005124	0.157572	0.264580	-0.027065	-0.792815	-0.777645	-0.178270	0.023674	0.602434
24040	-1.861938	1.983918	9.160260	-0.058365	0.041030	0.141506	0.264621	-0.033604	-0.794038	-0.779567	-0.177741	0.022904	0.600132
24041	-1.590640	2.791231	8.818755	-0.129682	0.092680	0.113067	0.268108	-0.029537	-0.792763	-0.781413	-0.176824	0.020555	0.598084
24042	-0.382956	3.537969	8.357934	-0.238521	0.080266	0.055634	0.270915	-0.020970	-0.790533	-0.782938	-0.173984	0.016712	0.597041
24043	-1.090148	3.227108	8.711309	-0.365396	-0.015694	-0.023040	0.270847	-0.008980	-0.790414	-0.783911	-0.168108	0.012830	0.597545
24044	-2.297159	2.569799	9.319740	-0.505901	-0.076672	-0.054029	0.269705	0.007919	-0.788687	-0.784898	-0.159217	0.007872	0.598768
24045	-2.129082	1.738697	10.080122	-0.589241	-0.069902	-0.049562	0.265153	0.029469	-0.787378	-0.786115	-0.149142	0.002018	0.599813
24046	-2.545570	0.869288	10.979679	-0.391117	-0.001893	0.052509	0.263620	0.046098	-0.785004	-0.787880	-0.142915	-0.002419	0.599011
24047	-3.254060	1.062484	11.007236	-0.085311	0.078730	0.119606	0.267614	0.051933	-0.782689	-0.789544	-0.142492	-0.004192	0.596907
24048	-2.353297	0.778028	9.938844	-0.215955	0.131054	0.165240	0.270839	0.055729	-0.780640	-0.792111	-0.140610	-0.008302	0.593902
24049	-1.846470	0.762856	9.415234	-0.366568	0.130789	0.245065	0.275986	0.064692	-0.778183	-0.795994	-0.136309	-0.013957	0.589592
24050	-1.979743	1.700277	9.693901	-0.281743	0.135937	0.282937	0.284540	0.068731	-0.774280	-0.800061	-0.133453	-0.018609	0.584590
24051	-2.132555	1.961617	9.042185	-0.306782	0.139567	0.300505	0.291256	0.075778	-0.770707	-0.804303	-0.130212	-0.023563	0.579299
24052	-1.918991	2.131361	8.470363	-0.275376	0.132644	0.295405	0.295747	0.084198	-0.765799	-0.808386	-0.127405	-0.028055	0.574014
24053	-2.073681	2.099790	8.762106	-0.345227	0.130848	0.300210	0.302451	0.093288	-0.762334	-0.812593	-0.123461	-0.033304	0.568630
24054	-1.907514	2.370774	8.932003	-0.411340	0.120306	0.272375	0.307854	0.101294	-0.756929	-0.816639	-0.118270	-0.039204	0.563539
24055	-2.564802	2.278992	9.486921	-0.317366	0.136197	0.255661	0.315349	0.109155	-0.754132	-0.820122	-0.114851	-0.044331	0.558787
24056	-2.271523	2.094259	9.595212	-0.213391	0.148466	0.214038	0.322075	0.114566	-0.750832	-0.822876	-0.113150	-0.048591	0.554716
24057	-2.047094	1.417614	9.102480	-0.083609	0.089095	0.196070	0.328022	0.119437	-0.747269	-0.825133	-0.113015	-0.050470	0.551212
24058	-1.996444	1.425354	8.616712	-0.097815	0.010510	0.162194	0.330492	0.119560	-0.746661	-0.827144	-0.111633	-0.051286	0.548398
24059	-1.556079	1.529979	9.349455	-0.298174	-0.043964	0.112827	0.331362	0.125412	-0.744170	-0.829066	-0.106397	-0.053488	0.546323
24060	-1.462376	1.112252	9.829266	-0.305375	-0.035329	0.109157	0.330288	0.130185	-0.742562	-0.830947	-0.101016	-0.055936	0.544238
24061	-1.489124	0.729476	10.421058	-0.031940	-0.026762	0.171017	0.330783	0.134406	-0.742014	-0.832895	-0.100400	-0.055375	0.541423
24062	-1.752453	1.040028	10.638370	0.348920	-0.039892	0.228515	0.332777	0.128402	-0.744291	-0.834694	-0.105985	-0.050400	0.538065
24063	-1.802572	1.463327	10.518708	0.332915	-0.047695	0.209970	0.333652	0.114503	-0.748817	-0.836269	-0.111232	-0.045436	0.534993
24064	-1.992801	1.230866	9.515596	0.104283	-0.047330	0.144011	0.331627	0.105796	-0.751318	-0.837626	-0.112556	-0.043137	0.532779
24065	-1.656492	0.992269	9.421039	-0.167574	-0.004562	0.126176	0.332314	0.100343	-0.752798	-0.839344	-0.109785	-0.044428	0.530543
24066	-1.231571	0.993138	9.215525	0.029447	0.061943	0.111869	0.335298	0.101417	-0.752060	-0.840424	-0.110991	-0.044840	0.528543
24067	-1.579642	1.611891	9.336182	-0.004439	0.041072	0.080934	0.336965	0.105085	-0.750633	-0.841255	-0.111378	-0.045243	0.527103
24068	-1.623297	2.257034	9.425679	-0.186631	-0.005167	-0.005011	0.338257	0.107259	-0.751403	-0.841627	-0.108135	-0.047063	0.527025
24069	-1.851950	1.992250	10.337775	-0.329455	-0.043566	-0.116342	0.335708	0.118988	-0.748547	-0.841138	-0.102004	-0.049872	0.528767
24070	-2.096658	1.524068	10.757444	-0.221880	-0.022420	-0.170145	0.334226	0.127442	-0.747798	-0.839805	-0.097819	-0.052115	0.531453
24071	-1.934670	1.245834	9.839682	-0.082025	0.005837	-0.199069	0.333655	0.135755	-0.746678	-0.837841	-0.096289	-0.053294	0.534706
24072	-2.244992	1.096592	9.004374	-0.212318	0.000074	-0.252828	0.330464	0.146262	-0.744468	-0.835530	-0.092417	-0.055978	0.538716
24073	-2.205959	0.821509	8.803823	-0.017179	-0.021661	-0.274459	0.325722	0.155279	-0.742892	-0.832617	-0.091604	-0.056159	0.543326
24074	-2.059905	0.640781	9.060018	0.150963	-0.065445	-0.280528	0.320773	0.156395	-0.743580	-0.829350	-0.093046	-0.053868	0.548287
24075	-1.763492	0.191687	10.023138	0.186439	-0.071058	-0.242601	0.315605	0.151384	-0.746513	-0.826403	-0.095084	-0.050966	0.552648
24076	-1.567372	-0.082796	10.419604	0.525922	-0.087079	-0.146024	0.310730	0.141603	-0.751171	-0.823832	-0.102614	-0.043917	0.555736
24077	-1.935983	0.376290	10.180545	0.625813	-0.060856	-0.058637	0.308353	0.127722	-0.756163	-0.821885	-0.112112	-0.035963	0.557353
24078	-2.455486	1.009448	9.855875	0.520017	-0.053822	0.004355	0.305096	0.109351	-0.762989	-0.820766	-0.120011	-0.029200	0.557752
24079	-1.924609	1.303359	9.801806	0.546547	-0.069871	0.071360	0.303664	0.090289	-0.769592	-0.820238	-0.128157	-0.021702	0.557059
24080	-2.231729	1.592662	9.250269	0.402497	-0.074993	0.086317	0.301068	0.068370	-0.773372	-0.820185	-0.133912	-0.015698	0.555983
24081	-2.121657	1.793546	9.160313	0.206461	-0.062876	0.113139	0.300228	0.057613	-0.776297	-0.820892	-0.136572	-0.012019	0.554382
24082	-2.013123	1.782518	8.976616	0.274407	-0.064638	0.129458	0.297265	0.052588	-0.776946	-0.821593	-0.140344	-0.007495	0.552478
24083	-1.659289	1.980363	8.514448	0.149146	-0.047225	0.147938	0.296801	0.044145	-0.779597	-0.822797	-0.142243	-0.004625	0.550227
24084	-1.282007	2.068553	8.430503	0.093767	-0.035050	0.133387	0.293713	0.039258	-0.781916	-0.824061	-0.143368	-0.002584	0.548053
24085	-1.314420	2.250376	8.822170	-0.038620	-0.036872	0.115711	0.296357	0.032978	-0.783562	-0.825429	-0.142279	-0.002023	0.546277
24086	-1.265383	2.335947	9.404274	0.018657	-0.047445	0.094051	0.294018	0.032446	-0.783918	-0.826655	-0.142029	-0.000763	0.544489
24087	-1.317715	2.107950	9.426135	-0.074293	-0.050020	0.068660	0.292835	0.034905	-0.784391	-0.827605	-0.140188	-0.000492	0.543522
24088	-1.455716	1.708372	9.744744	-0.242556	-0.056208	0.067365	0.291895	0.039678	-0.783944	-0.829219	-0.135518	-0.001991	0.542243
24089	-1.334987	1.366366	9.888762	-0.280326	-0.045871	0.106670	0.290674	0.048131	-0.783200	-0.831118	-0.130260	-0.003932	0.540610
24090	-1.138576	1.484876	9.821143	-0.181204	0.004719	0.166581	0.290118	0.054538	-0.783644	-0.833437	-0.127267	-0.005478	0.537732
24091	-0.981948	1.785923	9.573334	-0.167943	0.036099	0.219681	0.292037	0.059840	-0.782590	-0.836212	-0.124727	-0.007264	0.533985
24092	-1.516288	1.671136	9.997161	-0.049963	0.050154	0.239224	0.295539	0.061183	-0.781342	-0.838903	-0.124417	-0.007975	0.529810
24093	-1.838698	1.836607	9.807196	-0.019629	0.106195	0.281198	0.300492	0.059658	-0.780916	-0.841900	-0.125104	-0.009221	0.524850
24094	-1.794037	2.017748	9.385952	0.069842	0.111507	0.296001	0.306233	0.056084	-0.779235	-0.844825	-0.127460	-0.009559	0.519551
24095	-1.769948	1.994934	9.851678	0.083280	0.111444	0.279334	0.310453	0.046661	-0.779905	-0.847475	-0.129946	-0.009838	0.514590
24096	-1.393416	1.981781	9.656033	-0.094564	0.125413	0.242730	0.317231	0.043898	-0.778231	-0.850219	-0.129638	-0.012243	0.510071
24097	-1.651719	2.343001	9.152963	-0.180275	0.095895	0.209558	0.323195	0.046862	-0.776231	-0.852782	-0.127484	-0.015141	0.506242
24098	-1.954435	3.219385	9.487660	-0.165762	0.054042	0.149855	0.327597	0.049290	-0.773569	-0.854765	-0.125206	-0.017302	0.503389
24099	-1.928800	3.415177	9.876584	-0.238726	0.064653	0.054219	0.329118	0.055548	-0.771986	-0.855864	-0.121770	-0.020638	0.502239
24100	-1.991235	2.794568	9.675340	-0.215075	0.103399	-0.017827	0.333211	0.066423	-0.768980	-0.856181	-0.119077	-0.024543	0.502168
24101	-1.905431	1.979463	9.165390	-0.143346	0.132426	-0.033242	0.337074	0.071578	-0.765382	-0.856101	-0.117962	-0.028300	0.502370
24102	-1.362752	1.565713	8.944482	-0.002056	0.103456	-0.021104	0.339265	0.074153	-0.763201	-0.855858	-0.118913	-0.030074	0.502456
24103	-1.419837	1.354045	8.788745	-0.152597	0.029897	0.010113	0.341849	0.077136	-0.762695	-0.856287	-0.116616	-0.032057	0.502140
24104	-1.811976	1.541145	9.202801	-0.245869	-0.048888	0.025156	0.343111	0.083396	-0.761365	-0.857251	-0.111881	-0.033582	0.501474
24105	-1.554524	1.728929	9.923660	-0.088619	-0.119098	0.034804	0.340231	0.086000	-0.760782	-0.857862	-0.109199	-0.032310	0.501104
24106	-1.485723	1.883482	10.306931	0.099060	-0.176949	0.055351	0.335823	0.084254	-0.763050	-0.858361	-0.109117	-0.028098	0.500519
24107	-2.016418	1.946126	10.564552	0.175970	-0.189948	0.053387	0.331437	0.079238	-0.766124	-0.858593	-0.110285	-0.022913	0.500130
24108	-1.639053	2.057279	10.125216	0.035037	-0.137348	-0.014499	0.327047	0.074904	-0.769319	-0.858448	-0.109465	-0.020165	0.500677
24109	-1.378330	1.405446	9.187887	-0.129175	-0.078510	-0.067663	0.323391	0.077649	-0.770397	-0.858067	-0.106456	-0.020213	0.501976
24110	-0.850169	0.989243	8.914208	-0.032546	-0.083832	-0.063691	0.320551	0.073031	-0.769627	-0.857561	-0.104989	-0.019169	0.503189
24111	-0.698928	0.863335	9.021997	-0.012079	-0.085690	-0.043355	0.317949	0.074273	-0.771764	-0.857173	-0.103869	-0.017847	0.504129
24112	-0.838781	1.216594	9.363695	-0.042537	-0.085737	-0.042589	0.314524	0.080558	-0.770364	-0.856936	-0.102217	-0.016835	0.504906
24113	-0.965847	1.679453	9.401352	-0.043328	-0.085667	-0.063611	0.312178	0.081660	-0.771091	-0.856403	-0.100532	-0.015849	0.506177
24114	-1.105303	1.757866	9.521208	-0.119171	-0.082061	-0.111679	0.310211	0.084941	-0.772188	-0.855648	-0.097580	-0.015822	0.508029
24115	-1.141416	1.768180	9.656210	-0.069778	-0.057480	-0.148229	0.306414	0.089868	-0.773757	-0.854286	-0.095709	-0.015739	0.510673
24116	-1.104566	1.854649	9.714560	-0.086634	-0.041694	-0.176487	0.304696	0.094236	-0.773173	-0.852712	-0.093704	-0.016185	0.513653
24117	-0.883946	1.964981	10.180120	-0.057035	-0.047031	-0.206304	0.302595	0.097517	-0.773239	-0.850703	-0.092146	-0.016236	0.517253
24118	-1.031243	1.609383	10.701173	-0.144678	-0.010333	-0.220948	0.299042	0.103530	-0.771968	-0.848695	-0.089463	-0.017893	0.520954
24119	-2.116428	1.468202	10.526278	-0.070992	0.073265	-0.262104	0.298476	0.110344	-0.769704	-0.846046	-0.088906	-0.020239	0.525255
24120	-2.015184	1.489589	9.127063	0.010678	0.100698	-0.270216	0.298461	0.112251	-0.768655	-0.843143	-0.089991	-0.022239	0.529639
24121	-1.843627	1.197026	8.266726	-0.015218	0.044843	-0.275986	0.299741	0.115241	-0.767100	-0.840202	-0.090110	-0.023589	0.534214
24122	-2.130834	0.879196	8.198264	0.005975	-0.053123	-0.242679	0.297648	0.116750	-0.766668	-0.837660	-0.089483	-0.023004	0.538322
24123	-1.791235	1.060444	9.350892	-0.003242	-0.097259	-0.227136	0.292311	0.117324	-0.767355	-0.835238	-0.088323	-0.021798	0.542311
24124	-1.211695	1.039329	10.215562	0.030576	-0.102886	-0.213008	0.287883	0.118439	-0.768436	-0.832955	-0.087579	-0.020058	0.545997
24125	-1.000979	0.792410	10.225325	-0.011486	-0.050495	-0.197378	0.280981	0.119975	-0.769734	-0.830819	-0.086767	-0.019663	0.549385
24126	-0.879361	0.920934	10.095986	0.060003	-0.034804	-0.168610	0.277725	0.120947	-0.770706	-0.828907	-0.087269	-0.018650	0.552223
24127	-1.299878	0.879729	9.705037	-0.057170	-0.039881	-0.167594	0.276407	0.123406	-0.769890	-0.827153	-0.085797	-0.018883	0.555068
24128	-1.810133	0.429461	9.800385	-0.196839	0.005652	-0.139309	0.274810	0.129136	-0.769037	-0.826004	-0.082503	-0.021339	0.557185
24129	-1.526164	0.299536	9.719543	-0.146960	0.033461	-0.079917	0.275290	0.135263	-0.767182	-0.825324	-0.080371	-0.023671	0.558410
24130	-1.036271	0.275303	9.335354	-0.071962	0.029816	-0.035469	0.276561	0.139752	-0.765612	-0.825078	-0.079452	-0.024958	0.558848
24131	-1.320082	0.435698	9.157013	-0.037158	-0.015585	-0.022921	0.276816	0.140840	-0.765863	-0.824876	-0.078576	-0.025173	0.559260
24132	-1.236269	0.999160	9.600126	-0.155307	-0.033235	-0.027290	0.275621	0.143570	-0.763501	-0.824887	-0.075580	-0.026340	0.559603
24133	-1.000177	0.907552	10.130518	-0.274245	-0.015892	-0.051106	0.275049	0.152565	-0.763404	-0.824714	-0.070763	-0.029230	0.560344
24134	-1.283725	0.406386	10.675103	-0.204449	0.040109	-0.053949	0.274992	0.160329	-0.759465	-0.824402	-0.067761	-0.032190	0.561011
24135	-1.080657	0.438666	10.738605	-0.322568	0.110825	-0.031699	0.277272	0.169989	-0.757087	-0.824383	-0.063547	-0.037681	0.561190
24136	-1.136193	0.119849	10.151473	-0.216920	0.204561	-0.005071	0.282939	0.176494	-0.750414	-0.824447	-0.062215	-0.043422	0.560830
24137	-1.080647	0.473922	9.684062	-0.280391	0.257076	0.013227	0.290943	0.184486	-0.744661	-0.824689	-0.060344	-0.050778	0.560061
24138	-1.259964	0.392759	9.425144	-0.465547	0.264142	0.010184	0.300996	0.197098	-0.736449	-0.825071	-0.055583	-0.060263	0.559050
24139	-2.134339	0.335972	9.859781	-0.286734	0.257319	0.025803	0.308964	0.209720	-0.727689	-0.825334	-0.053632	-0.067680	0.558003
24140	-2.262092	0.053273	9.103069	-0.254348	0.276813	0.012008	0.320631	0.214423	-0.721895	-0.825367	-0.052489	-0.075002	0.557126
24141	-1.738093	-0.273558	8.945801	-0.338565	0.278361	0.039376	0.328358	0.223914	-0.713421	-0.825699	-0.049945	-0.083343	0.555680
24142	-1.543745	-0.452390	9.158345	0.035050	0.244081	0.107082	0.337294	0.228631	-0.708230	-0.826456	-0.053366	-0.086805	0.553703
24143	-2.028140	-0.312468	8.851733	0.104519	0.201272	0.174583	0.347222	0.221492	-0.707161	-0.827903	-0.057498	-0.088806	0.550803
24144	-2.546824	0.411874	9.249026	0.133034	0.125219	0.171286	0.354026	0.214098	-0.705532	-0.829439	-0.061333	-0.089146	0.548016
24145	-3.258306	0.169094	9.833917	0.148972	0.058813	0.171313	0.359529	0.207801	-0.705934	-0.831004	-0.064686	-0.088333	0.545386
24146	-3.128997	0.346922	10.118407	0.118595	0.012401	0.140955	0.362179	0.200431	-0.707333	-0.832384	-0.066993	-0.086991	0.543214
24147	-2.503748	0.684365	9.597829	0.034920	-0.022491	0.051994	0.364547	0.196604	-0.708564	-0.832921	-0.067403	-0.086242	0.542459
24148	-1.608964	0.553664	9.247372	-0.057662	-0.050460	-0.051285	0.362983	0.197158	-0.708793	-0.832554	-0.065759	-0.086025	0.543258
24149	-1.922476	0.263275	9.434177	-0.078937	-0.059034	-0.104311	0.361403	0.199890	-0.707970	-0.831607	-0.063602	-0.086082	0.544953
24150	-1.861427	0.031016	9.137806	-0.033896	-0.062328	-0.165735	0.358524	0.202358	-0.707388	-0.829980	-0.062024	-0.085554	0.547693
24151	-2.156262	-0.011756	9.341716	-0.028340	-0.076163	-0.216777	0.353289	0.207291	-0.707004	-0.827747	-0.060320	-0.084911	0.551350
24152	-2.218153	0.096079	9.843328	-0.025558	-0.053437	-0.244843	0.350017	0.210578	-0.707309	-0.825186	-0.058841	-0.084531	0.555392
24153	-2.007735	0.144982	9.856494	-0.079859	-0.025393	-0.298061	0.346080	0.216321	-0.707065	-0.821982	-0.056711	-0.085386	0.560213
24154	-2.201260	-0.240907	9.791247	-0.042091	-0.012966	-0.336531	0.340324	0.222348	-0.708465	-0.818285	-0.055249	-0.085952	0.565658
24155	-2.048094	-0.427676	9.662819	-0.032054	0.008103	-0.370828	0.336628	0.229178	-0.704738	-0.814074	-0.054138	-0.086900	0.571665
24156	-2.004113	-0.672811	9.044436	0.054752	-0.021508	-0.367709	0.331934	0.231383	-0.705934	-0.809847	-0.054092	-0.086249	0.577739
24157	-2.016250	-0.688875	9.265438	0.115582	-0.077487	-0.387740	0.325280	0.235371	-0.707598	-0.805331	-0.054332	-0.084136	0.584303
24158	-2.175045	-0.614989	9.428663	0.128078	-0.143932	-0.404572	0.316307	0.235966	-0.710805	-0.800688	-0.053980	-0.080686	0.591164
24159	-2.383626	-0.769732	10.200069	0.086837	-0.180758	-0.419091	0.306546	0.237928	-0.714245	-0.795877	-0.052473	-0.077302	0.598207
24160	-2.127095	-0.694138	10.407793	0.129678	-0.156426	-0.394084	0.293936	0.237998	-0.718433	-0.791242	-0.052004	-0.073601	0.604827
24161	-2.152032	-0.791409	9.993562	0.003481	-0.142419	-0.370284	0.284046	0.239961	-0.722257	-0.786922	-0.049686	-0.071800	0.610844
24162	-2.048426	-0.484410	9.984181	0.131381	-0.181795	-0.369462	0.276338	0.245043	-0.722092	-0.782513	-0.048949	-0.067628	0.617012
24163	-1.970661	-0.386666	9.114722	0.172444	-0.215831	-0.334024	0.263737	0.243206	-0.725913	-0.778462	-0.048427	-0.062581	0.622684
24164	-2.767208	-1.018484	8.881232	0.231090	-0.271698	-0.257903	0.254269	0.241080	-0.731972	-0.775337	-0.048265	-0.055650	0.627237
24165	-2.371981	-0.477774	9.756354	0.234012	-0.321263	-0.148824	0.242345	0.235152	-0.737002	-0.773546	-0.047616	-0.048085	0.630116
24166	-2.022218	-0.193825	9.915203	0.101193	-0.265679	-0.047425	0.231462	0.230310	-0.743324	-0.773092	-0.045735	-0.042674	0.631202
24167	-1.168027	-0.270408	9.856490	0.018529	-0.171687	0.057782	0.226399	0.229112	-0.745062	-0.773919	-0.043822	-0.039958	0.630501
24168	-1.240374	-0.592390	9.764499	0.295284	-0.135160	0.204401	0.222270	0.224776	-0.748519	-0.776319	-0.046799	-0.033893	0.627686
24169	-0.480279	0.679639	10.065740	0.126710	-0.089357	0.296767	0.223912	0.213462	-0.753289	-0.779946	-0.047743	-0.030837	0.623261
24170	-1.157243	1.222010	10.322927	0.271595	-0.058603	0.315866	0.226816	0.207589	-0.755450	-0.783630	-0.051391	-0.026165	0.618546
24171	-1.054912	1.357629	10.104924	0.305693	-0.037561	0.307381	0.229523	0.192591	-0.761045	-0.787086	-0.055820	-0.021641	0.613931
24172	-0.996856	0.717919	9.469868	0.182422	-0.001543	0.287093	0.230755	0.182912	-0.762960	-0.790388	-0.058746	-0.018985	0.609488
24173	-1.327558	0.393406	9.464184	0.255651	-0.026845	0.308716	0.234583	0.174173	-0.764133	-0.793813	-0.062528	-0.015245	0.604747
24174	-0.760015	0.753974	9.280800	0.277083	-0.051493	0.317502	0.236220	0.163267	-0.768126	-0.797291	-0.066350	-0.010608	0.599843
24175	-0.845616	0.937545	9.322098	0.232438	-0.110028	0.280018	0.237863	0.151271	-0.772131	-0.800322	-0.068745	-0.005837	0.595588
24176	-0.010181	1.268362	9.530164	0.195093	-0.132062	0.217796	0.236902	0.139835	-0.776606	-0.802646	-0.070270	-0.001029	0.592301
24177	-0.660221	0.846393	9.872156	-0.112511	-0.110912	0.171674	0.235618	0.136572	-0.776361	-0.804815	-0.067079	-0.000443	0.589723
24178	-0.307869	0.465498	10.472715	0.209460	-0.021887	0.208512	0.236438	0.131528	-0.779513	-0.806977	-0.070146	0.002730	0.586396
24179	-0.107659	0.794042	9.890819	-0.010675	0.055000	0.255670	0.239836	0.127967	-0.777796	-0.809970	-0.070476	0.002002	0.582218
24180	-0.680277	1.075499	10.028760	0.005419	0.097108	0.268502	0.244282	0.124946	-0.779051	-0.813078	-0.071636	0.000943	0.577730
24181	-0.457301	1.187292	10.191530	-0.305899	0.116193	0.259206	0.251010	0.130358	-0.776137	-0.816473	-0.067860	-0.004165	0.573366
24182	-0.265569	0.664876	9.717675	-0.181361	0.079620	0.221055	0.257111	0.131959	-0.774024	-0.819234	-0.065783	-0.007172	0.569629
24183	-0.856031	0.805457	10.142519	-0.335248	0.076190	0.207782	0.262516	0.140920	-0.770927	-0.821995	-0.061025	-0.012006	0.566088
24184	-0.666951	0.901002	10.411131	-0.110763	0.098839	0.227961	0.268463	0.146200	-0.768003	-0.824675	-0.060331	-0.014534	0.562192
24185	-0.302019	0.644745	9.333266	-0.076582	0.139223	0.228218	0.274551	0.148890	-0.763819	-0.827273	-0.060521	-0.017429	0.558259
24186	-0.691414	0.888532	9.416327	-0.151705	0.139315	0.219906	0.282718	0.152250	-0.760046	-0.829849	-0.059597	-0.021088	0.554395
24187	0.009207	1.592683	10.252243	0.177623	0.105862	0.176279	0.287960	0.146363	-0.760697	-0.831531	-0.063615	-0.020628	0.551438
24188	-0.805434	1.807480	9.994999	0.087749	0.055648	0.061184	0.294109	0.140199	-0.759819	-0.832076	-0.065669	-0.020435	0.550381
24189	-1.846740	1.389184	9.754061	-0.184702	0.000196	-0.048272	0.293693	0.143606	-0.757977	-0.831775	-0.062459	-0.022495	0.551129
24190	-1.346828	1.089594	9.006158	-0.297038	-0.031132	-0.126942	0.291814	0.153153	-0.757083	-0.830752	-0.057071	-0.025337	0.553130
24191	-1.330053	0.746778	8.619984	-0.314758	-0.046723	-0.161559	0.287829	0.166116	-0.755094	-0.829318	-0.051160	-0.028201	0.555715
24192	-1.226951	0.640620	8.771670	-0.021233	-0.041420	-0.176199	0.285316	0.171441	-0.752044	-0.827409	-0.050203	-0.027857	0.558658
24193	-0.930441	0.575593	8.710691	0.027960	-0.015260	-0.163511	0.281531	0.173642	-0.752609	-0.825548	-0.050339	-0.027435	0.561412
24194	-1.234219	0.614028	9.494752	0.121914	-0.001269	-0.182079	0.280632	0.172558	-0.754409	-0.823385	-0.052191	-0.026156	0.564472
24195	-1.448613	0.997951	10.236355	-0.049748	0.026672	-0.220112	0.276999	0.170397	-0.754247	-0.820919	-0.051522	-0.027376	0.568056
24196	-1.039815	0.752886	10.571247	-0.024516	0.042349	-0.265872	0.275931	0.174626	-0.753288	-0.817902	-0.051408	-0.028551	0.572344
24197	-1.110943	-0.067530	10.283673	-0.026192	0.044244	-0.287166	0.273687	0.179815	-0.752560	-0.814593	-0.051272	-0.029860	0.576991
24198	-0.657211	-0.425371	10.030532	-0.051228	0.066896	-0.279539	0.273400	0.184176	-0.751869	-0.811374	-0.050995	-0.031755	0.581432
24199	-0.294526	-0.345002	9.711122	-0.142553	0.049290	-0.261850	0.271801	0.189633	-0.750118	-0.808420	-0.048964	-0.034453	0.585553
24200	-1.172689	-0.259554	10.248356	-0.208868	0.023162	-0.260396	0.268335	0.201911	-0.746342	-0.805545	-0.045630	-0.037456	0.589586
24201	-1.000035	0.231356	10.785992	0.036343	0.051091	-0.276094	0.266214	0.208189	-0.745347	-0.802197	-0.046466	-0.038076	0.594029
24202	-1.231443	0.968346	10.546540	0.256667	0.124791	-0.291620	0.267141	0.205732	-0.746029	-0.798376	-0.051794	-0.037227	0.598772
24203	-1.462652	1.745090	9.937471	0.171146	0.130341	-0.351020	0.266002	0.201380	-0.748372	-0.793864	-0.055737	-0.037574	0.604369
24204	-1.114296	1.180313	9.380074	-0.102259	0.090241	-0.435314	0.264153	0.204931	-0.746249	-0.788624	-0.054825	-0.040656	0.611075
24205	-0.908114	0.289832	9.694876	-0.272394	0.055071	-0.429883	0.261225	0.214482	-0.743280	-0.783577	-0.050767	-0.045252	0.617561
24206	-1.227129	0.244609	9.822068	-0.263466	0.090115	-0.419033	0.256718	0.227039	-0.740000	-0.778558	-0.047318	-0.050271	0.623763
24207	-1.481156	0.528805	9.308463	-0.342061	0.141022	-0.419276	0.256472	0.244203	-0.734421	-0.773456	-0.043257	-0.057054	0.629793
24208	-2.114006	0.512870	8.775451	-0.227480	0.150089	-0.413803	0.254292	0.256881	-0.726668	-0.768250	-0.041101	-0.062527	0.635762
24209	-1.963623	0.599113	9.049095	-0.070364	0.092151	-0.359150	0.251507	0.264933	-0.725002	-0.763599	-0.040738	-0.065081	0.641110
24210	-1.599303	0.208085	9.512460	-0.014255	0.042905	-0.331803	0.248883	0.268762	-0.725054	-0.759313	-0.040582	-0.066120	0.646084
24211	-1.530332	-0.291264	9.977126	-0.137232	0.037346	-0.261478	0.245201	0.273412	-0.721864	-0.755979	-0.038638	-0.068620	0.649842
24212	-1.087050	-0.433887	10.082204	-0.039143	0.061543	-0.185059	0.242176	0.278469	-0.720739	-0.753538	-0.038535	-0.070134	0.652515
24213	-1.061622	-0.238415	9.579586	0.109136	0.084251	-0.108954	0.241137	0.277384	-0.719704	-0.751907	-0.041101	-0.069985	0.654254
24214	-1.431798	-0.009136	9.686344	0.185772	0.106930	-0.035020	0.242991	0.272470	-0.720939	-0.751180	-0.045186	-0.069125	0.654911
24215	-1.699947	-0.360991	9.550041	0.271544	0.106999	-0.006186	0.246952	0.264276	-0.724039	-0.750690	-0.050634	-0.067100	0.655285
24216	-1.797767	-0.533441	9.532081	-0.007769	0.105131	0.027013	0.249318	0.260176	-0.724115	-0.750959	-0.051871	-0.068689	0.654715
24217	-2.150555	-0.578040	9.777322	0.187914	0.094623	0.075195	0.253250	0.255659	-0.724476	-0.751606	-0.056009	-0.067523	0.653753
24218	-1.780770	-0.180267	9.459096	0.288951	0.056069	0.089867	0.255907	0.247335	-0.726528	-0.752400	-0.061148	-0.064421	0.652691
24219	-1.826859	0.136671	9.172365	0.127905	0.014105	0.085983	0.257133	0.238746	-0.728433	-0.753337	-0.063346	-0.062818	0.651556
24220	-1.157424	-0.136036	9.783447	-0.108238	-0.022926	0.041561	0.259343	0.239552	-0.728973	-0.754087	-0.061410	-0.063766	0.650781
24221	-1.521434	-0.401584	10.100740	-0.144080	-0.028141	0.041330	0.259188	0.242822	-0.727136	-0.754828	-0.058860	-0.065111	0.650023
24222	-1.637751	-0.462926	10.192356	-0.210447	-0.005484	0.079720	0.258243	0.247731	-0.725271	-0.756136	-0.055658	-0.067604	0.648529
24223	-1.480968	-0.474816	9.849630	-0.074521	0.019003	0.112479	0.260295	0.251260	-0.722306	-0.757643	-0.054836	-0.068679	0.646725
24224	-1.500017	-0.420916	9.338560	-0.108677	0.025987	0.163391	0.262892	0.251518	-0.720927	-0.759855	-0.053693	-0.070232	0.644053
24225	-1.432670	-0.457511	9.339961	-0.065967	0.020611	0.213882	0.265221	0.252594	-0.718633	-0.762639	-0.053139	-0.071110	0.640704
24226	-1.547182	-0.603132	9.401755	0.214698	0.001334	0.267850	0.269426	0.246987	-0.721069	-0.765840	-0.056755	-0.068026	0.636899
24227	-1.386770	-0.450964	9.238711	0.101790	-0.004059	0.309290	0.273523	0.237020	-0.722901	-0.769648	-0.058538	-0.066263	0.632317
24228	-1.508869	-0.314444	9.529703	-0.066495	-0.012898	0.316020	0.276672	0.232780	-0.723247	-0.773739	-0.057715	-0.066467	0.627359
24229	-1.718448	-0.256519	9.849382	-0.132749	-0.040032	0.309339	0.282397	0.233295	-0.723585	-0.777802	-0.055409	-0.067106	0.622455
24230	-1.627312	-0.348109	10.015759	-0.256270	-0.037515	0.315447	0.283545	0.234921	-0.719467	-0.782052	-0.051324	-0.069293	0.617219
24231	-1.553377	-0.148172	10.310594	-0.159585	-0.036658	0.296781	0.287038	0.237762	-0.718204	-0.785905	-0.048612	-0.070331	0.612408
24232	-1.549947	-0.343059	10.291502	-0.035190	0.000995	0.301309	0.290420	0.238017	-0.717865	-0.789624	-0.048442	-0.070414	0.607610
24233	-1.543127	-0.059809	10.133694	-0.096874	0.022004	0.301876	0.295623	0.237443	-0.716146	-0.793333	-0.047422	-0.071584	0.602701
24234	-1.603276	0.323911	9.629172	-0.116400	0.034401	0.286906	0.300050	0.236055	-0.714295	-0.796849	-0.046349	-0.073189	0.597935
24235	-1.543206	0.630332	9.319777	-0.177848	0.016190	0.228286	0.303946	0.236578	-0.712674	-0.799703	-0.043891	-0.075281	0.594038
24236	-1.963847	0.556874	9.392251	-0.187232	0.026157	0.127911	0.308089	0.239280	-0.710907	-0.801364	-0.041347	-0.077741	0.591661
24237	-2.105140	0.362639	10.004021	-0.324909	-0.000097	0.077456	0.308153	0.247724	-0.705547	-0.802528	-0.036163	-0.081441	0.589923
24238	-2.214562	-0.074892	9.781255	-0.201229	-0.028733	0.027094	0.307585	0.254810	-0.703152	-0.803059	-0.032586	-0.083263	0.589153
24239	-2.320891	-0.097170	10.089509	-0.034045	-0.085604	0.030771	0.306511	0.259447	-0.701288	-0.803582	-0.031031	-0.082213	0.588672
24240	-2.076140	0.045735	9.471452	-0.133144	-0.115232	-0.007980	0.302486	0.258652	-0.702780	-0.803783	-0.027469	-0.081862	0.588622
24241	-1.702249	0.014488	8.857487	-0.245711	-0.125685	-0.031853	0.299191	0.265209	-0.701637	-0.803734	-0.021977	-0.082700	0.588803
24242	-1.323108	-0.311114	8.732722	-0.184762	-0.085475	-0.042015	0.295108	0.271904	-0.698421	-0.803504	-0.017876	-0.083449	0.589151
24243	-1.363529	-0.569713	9.001645	0.031559	-0.022586	0.012612	0.293283	0.272596	-0.698773	-0.803677	-0.018130	-0.082651	0.589019
24244	-1.556678	-0.235776	9.180171	0.330274	0.026414	0.052098	0.294899	0.265778	-0.703499	-0.804175	-0.023778	-0.079094	0.588626
24245	-1.658603	0.020808	9.462756	0.357065	0.016757	0.054098	0.294456	0.253656	-0.706185	-0.804593	-0.029823	-0.075070	0.588307
24246	-1.798107	0.085460	9.801133	0.128129	-0.015608	0.010064	0.293745	0.243716	-0.710135	-0.804743	-0.031657	-0.073237	0.588237
24247	-1.563535	-0.217854	10.305074	-0.147348	-0.025382	-0.030894	0.293477	0.245217	-0.710245	-0.804505	-0.028978	-0.074515	0.588540
24248	-1.276554	-0.604848	10.317374	-0.038101	-0.003520	-0.046927	0.293186	0.249577	-0.708524	-0.804077	-0.028193	-0.074866	0.589118
24249	-1.041720	-0.839105	9.810413	0.001310	0.019259	-0.036972	0.292411	0.249309	-0.709802	-0.803611	-0.028382	-0.075100	0.589715
24250	-1.233687	-0.665079	9.605002	-0.125841	0.051607	0.001088	0.290924	0.257627	-0.707381	-0.803705	-0.026910	-0.077344	0.589366
24251	-1.666057	-0.353593	9.696421	0.213101	0.066583	0.040813	0.293933	0.254340	-0.706428	-0.803959	-0.031171	-0.075796	0.589010
24252	-1.466198	0.587129	9.544505	0.248118	0.061344	0.021799	0.296215	0.243703	-0.709142	-0.804132	-0.035845	-0.073783	0.588764
24253	-1.705787	0.853059	9.386220	0.116182	0.023171	-0.090198	0.297158	0.239475	-0.711515	-0.802950	-0.037892	-0.072746	0.590375
24254	-1.795792	0.418802	9.497353	-0.235887	0.025084	-0.195918	0.294659	0.243848	-0.711177	-0.800878	-0.034051	-0.076016	0.593006
24255	-1.872347	-0.844419	9.887207	-0.214476	0.073152	-0.186139	0.291968	0.256940	-0.707146	-0.798694	-0.031251	-0.079765	0.595608
24256	-1.999988	-1.138932	9.985851	0.078592	0.054692	-0.106551	0.291307	0.258305	-0.706350	-0.797340	-0.032931	-0.079700	0.597338
24257	-1.568507	-0.217364	9.665906	0.169645	0.044008	-0.049465	0.290524	0.258582	-0.706207	-0.796562	-0.036124	-0.078329	0.598371
24258	-1.411911	0.089884	9.086543	0.293168	0.026610	-0.047719	0.291359	0.251222	-0.709897	-0.795796	-0.040979	-0.075211	0.599477
24259	-1.642894	-0.471098	9.079684	0.296500	-0.029391	-0.012695	0.288553	0.243338	-0.713537	-0.795430	-0.045365	-0.071117	0.600146
24260	-2.590633	-0.681369	10.255738	0.292648	-0.057403	0.005896	0.286844	0.227819	-0.721130	-0.795367	-0.049282	-0.066618	0.600437
24261	-2.610056	-0.061690	11.517433	0.086725	-0.001768	0.020562	0.284800	0.222928	-0.724238	-0.795523	-0.050729	-0.065498	0.600233
24262	-1.975516	0.240474	10.494127	0.056692	0.061336	-0.016544	0.286230	0.222374	-0.722848	-0.795203	-0.052294	-0.065740	0.600496
24263	-1.053372	-0.413700	8.904640	-0.266798	0.094669	-0.056166	0.287237	0.227409	-0.721012	-0.794664	-0.049156	-0.070470	0.600938
24264	-1.250607	-0.962425	8.272832	-0.250883	0.065014	-0.008613	0.288992	0.236661	-0.716827	-0.794738	-0.045884	-0.074457	0.600618
24265	-1.953082	-0.618717	8.775473	-0.131494	0.010694	0.075161	0.292078	0.241002	-0.712840	-0.795735	-0.044046	-0.076122	0.599226
24266	-2.675403	-0.036756	10.066829	0.056181	0.026373	0.096279	0.292597	0.240454	-0.711565	-0.796826	-0.045350	-0.075714	0.597728
24267	-2.676682	0.113205	10.342513	0.016915	0.071838	0.080321	0.295336	0.239349	-0.711360	-0.797651	-0.046665	-0.076606	0.596412
24268	-2.109314	-0.206285	9.550545	-0.100897	0.100773	0.044102	0.297416	0.239337	-0.710618	-0.798127	-0.046274	-0.079305	0.595452
24269	-1.481803	-0.902971	9.037284	-0.258267	0.061350	0.019582	0.300497	0.244768	-0.707135	-0.798480	-0.042959	-0.083372	0.594671
24270	-1.508400	-1.259749	9.480383	-0.234436	0.008679	0.061787	0.303312	0.251427	-0.704151	-0.799412	-0.039369	-0.086174	0.593266
24271	-1.744973	-0.933829	10.072520	-0.235678	-0.023007	0.114658	0.302353	0.257970	-0.700725	-0.800976	-0.035522	-0.088543	0.591046
24272	-1.917962	-0.482188	10.257031	-0.108882	-0.002110	0.174836	0.303102	0.262325	-0.698634	-0.803129	-0.034012	-0.089600	0.588047
24273	-2.053612	-0.523849	9.656955	0.045002	0.013794	0.198090	0.306754	0.261215	-0.699086	-0.805386	-0.035252	-0.089190	0.584941
24274	-2.215978	-0.932510	9.302810	-0.037463	-0.000183	0.234420	0.308076	0.256848	-0.697989	-0.808159	-0.035014	-0.089387	0.581088
24275	-2.326963	-0.926302	9.476859	-0.012649	0.008451	0.284890	0.313961	0.252730	-0.699276	-0.811437	-0.035420	-0.089535	0.576454
24276	-2.648791	-0.723015	10.645060	0.255566	0.024072	0.303756	0.316754	0.243452	-0.701598	-0.814698	-0.040339	-0.086689	0.571948
24277	-2.402892	-0.077883	9.895790	0.230585	0.045105	0.318704	0.322662	0.235519	-0.703566	-0.818038	-0.045195	-0.084614	0.567108
24278	-1.832989	-0.050361	9.338483	0.193205	0.036370	0.287406	0.326627	0.225416	-0.704497	-0.821049	-0.049206	-0.082683	0.562691
24279	-1.584631	-0.441348	9.519285	0.198553	0.069499	0.294456	0.332940	0.215847	-0.707775	-0.824014	-0.053754	-0.081372	0.558112
24280	-1.703930	-0.256250	9.974220	0.365686	0.078156	0.325729	0.338125	0.198655	-0.711368	-0.827098	-0.061133	-0.078152	0.553231
24281	-2.182348	0.385854	9.533951	0.286314	0.102936	0.292040	0.343817	0.182821	-0.713153	-0.829771	-0.067480	-0.076392	0.548717
24282	-2.236853	0.884840	8.987451	0.041619	0.076958	0.200414	0.350226	0.177337	-0.713431	-0.831799	-0.069275	-0.076868	0.545347
24283	-2.074645	0.613662	8.805107	-0.140593	0.037712	0.123063	0.353617	0.175411	-0.712471	-0.833254	-0.067591	-0.078923	0.543038
24284	-2.165076	0.103961	9.410408	-0.204946	0.015823	0.081891	0.355386	0.183030	-0.709333	-0.834397	-0.064430	-0.081228	0.541325
24285	-2.170201	0.045506	9.943262	-0.121058	0.026151	0.117764	0.355630	0.184798	-0.707517	-0.835763	-0.062933	-0.082891	0.539137
24286	-2.101496	0.203290	9.809912	-0.020021	0.048872	0.144151	0.359135	0.185869	-0.706786	-0.837265	-0.063319	-0.083668	0.536636
24287	-2.249274	0.482447	9.492384	0.013096	0.050717	0.152438	0.361366	0.182860	-0.706978	-0.838778	-0.064398	-0.084247	0.534047
24288	-2.234003	0.597255	9.325356	-0.005630	0.043766	0.141725	0.364889	0.180251	-0.705511	-0.840230	-0.064965	-0.084785	0.531605
24289	-1.974340	0.445788	9.215640	0.016798	0.015768	0.122295	0.366988	0.178197	-0.706850	-0.841464	-0.065700	-0.084766	0.529563
24290	-2.216361	0.352809	9.651615	0.011358	-0.001749	0.120474	0.368702	0.174373	-0.706913	-0.842734	-0.066032	-0.084384	0.527559
24291	-2.216833	0.268031	10.239397	0.061478	-0.004434	0.099651	0.370021	0.171642	-0.707474	-0.843694	-0.067269	-0.083577	0.525994
24292	-2.120079	0.295775	10.121131	0.034697	0.023558	0.097774	0.371196	0.170000	-0.705834	-0.844643	-0.068222	-0.083404	0.524374
24293	-2.006001	0.398794	9.496532	-0.013461	0.047291	0.087817	0.373024	0.169445	-0.706768	-0.845487	-0.068711	-0.084260	0.522810
24294	-2.104106	0.533297	9.188929	0.042090	0.048290	0.080358	0.375368	0.168615	-0.705653	-0.846194	-0.070019	-0.084452	0.521460
24295	-1.767324	0.346561	9.539532	0.026090	0.036828	0.043044	0.376840	0.162613	-0.707536	-0.846531	-0.070987	-0.084763	0.520731
24296	-2.248699	0.572864	9.176212	0.011832	0.035293	0.041371	0.378022	0.160018	-0.706549	-0.846896	-0.071581	-0.085105	0.520000
24297	-2.156785	0.574173	9.838682	0.006399	0.007154	0.028851	0.378923	0.161375	-0.705648	-0.847162	-0.071895	-0.085132	0.519519
24298	-2.198691	0.786615	9.995283	-0.057986	0.036866	0.026780	0.381266	0.161498	-0.705939	-0.847471	-0.071297	-0.086247	0.518914
24299	-2.062600	0.919263	9.678429	-0.014849	0.028235	-0.008190	0.381257	0.162179	-0.704387	-0.847348	-0.071422	-0.086886	0.518991
24300	-1.981352	0.811777	9.340061	-0.007610	0.026559	-0.017876	0.382154	0.164626	-0.704377	-0.847136	-0.071494	-0.087367	0.519245
24301	-2.065800	0.480747	9.404271	0.133708	0.019602	-0.012509	0.382166	0.163128	-0.705550	-0.846769	-0.074045	-0.086306	0.519663
24302	-2.173137	0.323251	9.533152	0.063801	0.023037	0.009902	0.383360	0.159035	-0.705480	-0.846748	-0.075338	-0.085944	0.519572
24303	-2.383456	0.286547	9.577800	0.053114	0.010875	-0.006026	0.383628	0.157398	-0.704856	-0.846577	-0.076438	-0.085566	0.519753
24304	-2.405442	0.250666	9.584786	-0.029135	0.005647	-0.022507	0.383634	0.156990	-0.706019	-0.846389	-0.075920	-0.085926	0.520076
24305	-2.290039	0.188924	9.349983	-0.066691	-0.004841	-0.024623	0.383629	0.156444	-0.703707	-0.846231	-0.074787	-0.086564	0.520390
24306	-2.104071	0.533722	9.328312	-0.095270	-0.017125	-0.037197	0.381659	0.159860	-0.704159	-0.846026	-0.072888	-0.087248	0.520880
24307	-2.045307	0.644218	9.434810	-0.082693	-0.018881	-0.051208	0.382280	0.164352	-0.702837	-0.845636	-0.071293	-0.087841	0.521633
24308	-2.006828	0.615732	9.655233	-0.095236	-0.022433	-0.054859	0.380955	0.168174	-0.702136	-0.845249	-0.069307	-0.088460	0.522423
24309	-2.100155	0.393050	9.737586	-0.083640	-0.006687	-0.045925	0.379631	0.171723	-0.701437	-0.844890	-0.067831	-0.089245	0.523063
24310	-2.249386	0.117968	9.843849	-0.061390	-0.001460	-0.022847	0.378825	0.175541	-0.700487	-0.844747	-0.066693	-0.089819	0.523342
24311	-2.298680	-0.016836	9.676913	0.002960	0.009057	-0.000320	0.378828	0.174724	-0.699980	-0.844718	-0.066913	-0.089906	0.523346
24312	-2.201875	0.020307	9.486662	0.040455	-0.011963	0.017483	0.378949	0.176221	-0.699709	-0.844880	-0.067458	-0.089183	0.523138
24313	-2.029999	0.083752	9.437847	-0.079330	-0.007612	-0.003678	0.378690	0.176769	-0.700988	-0.844956	-0.066092	-0.089852	0.523075
24314	-2.184623	0.068361	9.515903	-0.170540	-0.022439	-0.021979	0.376833	0.181409	-0.698597	-0.845000	-0.062890	-0.091212	0.523163
24315	-2.039350	0.116105	9.769924	-0.109667	-0.022488	-0.035673	0.375253	0.184279	-0.698030	-0.844800	-0.060786	-0.091981	0.523601
24316	-2.142913	0.159559	9.559847	-0.030886	-0.013640	-0.036785	0.375245	0.185641	-0.697888	-0.844492	-0.060008	-0.092045	0.524175
24317	-2.145125	0.183994	9.680300	-0.079195	-0.017165	-0.042434	0.374826	0.189730	-0.696297	-0.844170	-0.058462	-0.092588	0.524773
24318	-2.203829	0.074233	9.814116	0.020104	0.005588	-0.036348	0.374035	0.191914	-0.697036	-0.843767	-0.058748	-0.092440	0.525414
24319	-2.158074	0.059254	9.751070	0.044266	0.016086	-0.032625	0.373122	0.192191	-0.696762	-0.843340	-0.059651	-0.092234	0.526035
24320	-2.150780	0.072995	9.544500	0.044213	0.016086	-0.014997	0.373391	0.190555	-0.696782	-0.843113	-0.060493	-0.091985	0.526346
24321	-2.230405	0.083018	9.473210	-0.005765	0.007428	-0.043562	0.373788	0.189463	-0.696799	-0.842644	-0.060441	-0.092174	0.527069
24322	-2.242490	0.082951	9.420446	-0.032521	0.012723	-0.059594	0.373899	0.192050	-0.695359	-0.842047	-0.059871	-0.092730	0.527990
24323	-2.083704	0.000172	9.495024	-0.096886	0.007433	-0.076010	0.373104	0.194643	-0.695579	-0.841341	-0.058221	-0.093920	0.529088
24324	-1.951500	-0.087062	9.617840	-0.064740	-0.003139	-0.068825	0.370994	0.199014	-0.694732	-0.840707	-0.056923	-0.094559	0.530123
24325	-1.982117	0.019161	9.672193	-0.050381	0.009127	-0.075695	0.370065	0.201470	-0.693407	-0.839942	-0.056059	-0.095271	0.531298
24326	-2.164789	0.140387	9.526172	-0.044913	0.007502	-0.093202	0.369924	0.203379	-0.693386	-0.839004	-0.055160	-0.095906	0.532759
24327	-2.212995	0.150553	9.581975	-0.044941	-0.008246	-0.093244	0.369643	0.205831	-0.691556	-0.838074	-0.054178	-0.096284	0.534253
24328	-2.208746	0.064416	9.737148	-0.004636	-0.013481	-0.108852	0.367031	0.208571	-0.693421	-0.836956	-0.053700	-0.096152	0.536075
24329	-2.064003	0.048633	9.663626	0.002500	0.005715	-0.096440	0.365717	0.209940	-0.691972	-0.835907	-0.053659	-0.096254	0.537694
24330	-1.992182	-0.038415	9.693245	0.073177	0.000462	-0.097746	0.364416	0.210492	-0.692977	-0.834790	-0.054653	-0.095506	0.539460
24331	-2.045354	-0.043052	9.614349	0.053473	0.002222	-0.090817	0.364154	0.210766	-0.692970	-0.833747	-0.055430	-0.094984	0.541083
24332	-1.993005	-0.153814	9.703941	0.035684	-0.010869	-0.120994	0.362471	0.209959	-0.694240	-0.832435	-0.055630	-0.094478	0.543167
24333	-2.148100	-0.234211	9.757222	0.046441	-0.030926	-0.133296	0.359348	0.209703	-0.694068	-0.830992	-0.055836	-0.093522	0.545516
24334	-2.340248	-0.093141	9.784533	0.067822	-0.043162	-0.116356	0.356742	0.210807	-0.695048	-0.829742	-0.056227	-0.092122	0.547614
24335	-2.243524	-0.065750	9.550915	0.152826	-0.060619	-0.115818	0.353643	0.208101	-0.697860	-0.828406	-0.057910	-0.089497	0.549891
24336	-2.019581	-0.153819	9.634481	0.051716	-0.060724	-0.117524	0.349487	0.207852	-0.699861	-0.827175	-0.057841	-0.087986	0.551992
24337	-2.079883	-0.150436	9.800853	0.210960	-0.085180	-0.125248	0.346654	0.203508	-0.701534	-0.825686	-0.060182	-0.084317	0.554537
24338	-1.894875	0.070714	9.450950	0.199565	-0.067583	-0.161398	0.342784	0.200262	-0.706272	-0.823776	-0.062407	-0.081109	0.557602
24339	-1.930828	0.113713	9.264315	-0.042655	-0.034255	-0.201790	0.339140	0.200554	-0.706858	-0.821626	-0.061001	-0.081195	0.560907
24340	-1.944365	-0.084042	9.050688	-0.258961	-0.000931	-0.235881	0.335970	0.208200	-0.706092	-0.819299	-0.056302	-0.084299	0.564334
24341	-1.934395	-0.049582	9.334560	-0.347680	-0.029054	-0.220771	0.331971	0.222116	-0.701261	-0.817219	-0.049904	-0.087922	0.567391
24342	-2.087463	-0.196190	9.761943	-0.311219	-0.044912	-0.188834	0.328767	0.234120	-0.697749	-0.815465	-0.043924	-0.090834	0.569944
24343	-2.604997	0.015714	10.102870	-0.154040	-0.020444	-0.124845	0.324147	0.243953	-0.695008	-0.814207	-0.040974	-0.092308	0.571723
24344	-2.260627	0.237949	9.727575	0.017552	-0.020552	-0.069894	0.322311	0.246143	-0.694445	-0.813441	-0.040847	-0.091758	0.572909
24345	-2.131568	0.071581	9.130990	0.135777	0.007578	-0.072514	0.320501	0.244518	-0.695206	-0.812482	-0.043069	-0.090331	0.574333
24346	-1.663844	-0.369238	9.304522	0.163470	0.000419	-0.072573	0.320006	0.240979	-0.697036	-0.811513	-0.045550	-0.088450	0.575802
24347	-1.563668	-0.893000	9.730189	0.175128	-0.004887	-0.094683	0.319645	0.236758	-0.698488	-0.810265	-0.048191	-0.086377	0.577657
24348	-1.715371	-1.179742	9.949284	0.032147	-0.008310	-0.142457	0.318233	0.235678	-0.702597	-0.808620	-0.048319	-0.085937	0.580012
24349	-1.669493	-0.843277	9.991205	-0.196802	0.037118	-0.150957	0.316496	0.241272	-0.698783	-0.806982	-0.045272	-0.088905	0.582087
24350	-1.849384	-0.667110	9.730445	-0.221638	0.075782	-0.179099	0.315120	0.251767	-0.694153	-0.804971	-0.042207	-0.092798	0.584490
