# Supplementary material for: Identification of Haptic Based Guiding Using Hard Reins
Source: PLoS One. 2015 Jul 22;10(7):e0132020. doi: 10.1371/journal.pone.0132020 (PMC4511788; doi:10.1371/journal.pone.0132020)
Supplement: S2 File — (ZIP) [file pone.0132020.s002.zip › MotionData2/Subject10/T11/gc11.txt]

// Start Time: 0
// Sample rate: 25.0Hz
// Scenario: 4.9
// Firmware Version: 2.6.1
Counter	Acc_X	Acc_Y	Acc_Z	Gyr_X	Gyr_Y	Gyr_Z	Mag_X	Mag_Y	Mag_Z	Quat_w	Quat_x	Quat_y	Quat_z
23664	8.990958	0.381796	-3.977318	-0.538955	0.025087	0.007959	-0.746436	-0.287740	0.127311	-0.609404	0.111231	0.757425	0.206305
23665	9.031891	0.386461	-3.962927	-0.553481	0.023295	0.014885	-0.747694	-0.287303	0.122722	-0.608129	0.117435	0.757638	0.205846
23666	8.990437	0.314347	-3.942737	-0.540831	0.008778	0.018642	-0.747692	-0.287721	0.122299	-0.608173	0.121879	0.756342	0.207888
23667	9.024541	0.338116	-3.972043	-0.559002	0.005218	0.023771	-0.747560	-0.285622	0.121623	-0.606563	0.128322	0.756701	0.207410
23668	9.000295	0.338360	-3.957516	-0.544486	-0.000309	0.029277	-0.748391	-0.287857	0.121606	-0.606458	0.133000	0.755440	0.209356
23669	9.051069	0.342812	-3.967299	-0.537243	-0.003941	0.029395	-0.747844	-0.284497	0.119963	-0.604705	0.139260	0.755952	0.208508
23670	9.053958	0.398163	-4.001748	-0.553530	-0.005870	0.052226	-0.750928	-0.283368	0.118883	-0.604538	0.144407	0.754623	0.210299
23671	9.010397	0.367022	-4.001342	-0.533653	-0.020323	0.045458	-0.748696	-0.281698	0.119720	-0.602529	0.150886	0.755264	0.209210
23672	8.981954	0.502528	-4.002816	-0.557302	-0.018342	0.038103	-0.749818	-0.281420	0.120987	-0.602050	0.155905	0.754074	0.211191
23673	9.010741	0.417647	-4.021237	-0.555487	-0.018302	0.032812	-0.749817	-0.281414	0.119174	-0.599867	0.162386	0.754596	0.210653
23674	8.989028	0.458986	-4.002339	-0.555662	-0.029758	0.004572	-0.750665	-0.279878	0.120312	-0.599029	0.166912	0.753622	0.212974
23675	8.928994	0.454274	-4.043283	-0.556584	-0.028778	-0.004302	-0.750391	-0.278907	0.122551	-0.596450	0.172822	0.754349	0.212926
23676	8.938145	0.381902	-4.013493	-0.544647	-0.012684	0.002807	-0.751089	-0.279611	0.124363	-0.595856	0.177103	0.753191	0.215161
23677	8.942749	0.338420	-4.005765	-0.542786	-0.005471	0.001010	-0.750810	-0.279613	0.124779	-0.593633	0.182766	0.753644	0.214982
23678	8.927933	0.314545	-3.974067	-0.559143	-0.012709	0.012356	-0.750396	-0.277934	0.124235	-0.592984	0.187348	0.752358	0.217320
23679	9.000426	0.333405	-3.976791	-0.560019	-0.010966	0.020314	-0.750396	-0.278219	0.125906	-0.590633	0.193468	0.752689	0.217216
23680	9.034119	0.357509	-3.952942	-0.546513	-0.029963	0.022367	-0.750542	-0.276819	0.125364	-0.589769	0.198110	0.751589	0.219178
23681	9.000277	0.338375	-3.955100	-0.526484	-0.031093	0.036753	-0.751807	-0.276122	0.127055	-0.587257	0.204103	0.752190	0.218363
23682	8.904269	0.299771	-4.041526	-0.548272	-0.029133	0.029389	-0.750689	-0.275567	0.127470	-0.586383	0.208853	0.751010	0.220271
23683	8.794209	0.323935	-4.152797	-0.558889	0.017827	0.021885	-0.749855	-0.274170	0.127199	-0.584341	0.214723	0.750913	0.220385
23684	8.895745	0.226194	-4.221914	-0.566034	0.035924	0.018163	-0.750141	-0.272772	0.127355	-0.584274	0.219209	0.748904	0.222965
23685	8.934471	0.235556	-4.231735	-0.558634	0.064838	0.005697	-0.752381	-0.272765	0.126954	-0.582805	0.224568	0.748293	0.223529
23686	8.986757	0.255269	-4.118460	-0.549681	0.052265	-0.002960	-0.751547	-0.271368	0.126544	-0.582919	0.228458	0.746227	0.226181
23687	9.020059	0.221515	-4.072219	-0.555196	0.037804	0.005027	-0.754484	-0.271915	0.124887	-0.581010	0.233830	0.745912	0.226643
23688	8.971903	0.241121	-4.077206	-0.546036	0.041206	0.021914	-0.750562	-0.271779	0.123185	-0.581048	0.238083	0.743844	0.228902
23689	8.990930	0.216987	-4.052800	-0.546072	0.041303	0.011297	-0.753366	-0.270932	0.122936	-0.579214	0.243370	0.743461	0.229236
23690	8.990724	0.212306	-4.028584	-0.547952	0.030483	0.013109	-0.753926	-0.270646	0.121270	-0.579003	0.247547	0.741518	0.231574
23691	9.000263	0.231730	-4.004651	-0.563515	0.023543	-0.008259	-0.752527	-0.270369	0.121123	-0.576684	0.252765	0.741316	0.232370
23692	8.971602	0.241365	-4.038548	-0.577124	0.025409	-0.008432	-0.752527	-0.269944	0.119453	-0.576112	0.256964	0.739371	0.235363
23693	9.000435	0.197655	-4.042932	-0.566209	0.025334	-0.005650	-0.753088	-0.269803	0.119459	-0.573774	0.262177	0.739079	0.236241
23694	8.981146	0.212306	-4.038237	-0.567120	0.019842	0.004102	-0.753093	-0.268686	0.119889	-0.573187	0.266451	0.737144	0.238911
23695	9.004957	0.260895	-3.973572	-0.559066	0.009091	-0.006345	-0.753360	-0.271476	0.118189	-0.570602	0.271582	0.737032	0.239667
23696	9.009953	0.260728	-3.995323	-0.564533	0.001846	0.000714	-0.753634	-0.272590	0.117063	-0.569707	0.275843	0.735299	0.242240
23697	9.014630	0.241426	-3.985448	-0.562705	0.003638	0.000723	-0.753929	-0.269519	0.118632	-0.567017	0.281075	0.735145	0.243003
23698	9.019662	0.280014	-3.993134	-0.559110	-0.000865	-0.000970	-0.753924	-0.270354	0.117507	-0.566064	0.285241	0.733444	0.245497
23699	8.961801	0.222155	-4.028656	-0.537416	-0.015296	-0.011261	-0.752804	-0.270500	0.118613	-0.563146	0.290036	0.733649	0.245977
23700	9.010180	0.231455	-4.038489	-0.557291	0.003742	-0.013368	-0.753376	-0.267845	0.119342	-0.562172	0.293955	0.731947	0.248610
23701	8.971827	0.260575	-4.058093	-0.535525	-0.001770	-0.013083	-0.753646	-0.270645	0.120850	-0.559427	0.298570	0.731975	0.249219
23702	8.945130	0.246319	-4.045817	-0.540987	0.003786	-0.027343	-0.752668	-0.269948	0.120570	-0.558446	0.302082	0.730408	0.251770
23703	8.981237	0.251016	-4.031420	-0.548162	0.012722	-0.015090	-0.754064	-0.270780	0.119457	-0.555804	0.306672	0.730179	0.252730
23704	8.983294	0.251290	-3.985517	-0.551867	0.011081	-0.031048	-0.753784	-0.271063	0.120567	-0.554812	0.310194	0.728472	0.255523
23705	9.000235	0.243873	-3.995121	-0.544571	0.016470	-0.032762	-0.752377	-0.272466	0.120821	-0.552138	0.314401	0.728283	0.256709
23706	8.961611	0.251397	-3.990321	-0.548184	0.016427	-0.026619	-0.752937	-0.272746	0.121380	-0.551238	0.317899	0.726480	0.259430
23707	8.995642	0.255834	-4.019412	-0.537318	0.012816	-0.030884	-0.753494	-0.273301	0.120681	-0.548551	0.322010	0.726313	0.260521
23708	9.009972	0.265561	-3.995377	-0.555411	0.018181	-0.016971	-0.752092	-0.273867	0.121501	-0.547649	0.325698	0.724362	0.263251
23709	8.990608	0.260880	-3.990466	-0.544535	0.007202	-0.004397	-0.752652	-0.273582	0.120393	-0.544956	0.330240	0.724000	0.264175
23710	9.002674	0.280197	-3.981033	-0.553621	0.001745	0.006151	-0.754049	-0.274419	0.120674	-0.543916	0.334307	0.722055	0.266515
23711	9.012226	0.253554	-3.980748	-0.567308	-0.010836	0.009605	-0.753205	-0.275540	0.120935	-0.540864	0.339331	0.721621	0.267551
23712	9.019420	0.241426	-3.980622	-0.553621	-0.000073	0.007930	-0.753352	-0.273862	0.120953	-0.539770	0.343410	0.719649	0.269857
23713	8.971359	0.236715	-4.009501	-0.566372	-0.012727	0.018465	-0.753075	-0.273021	0.120262	-0.536723	0.348498	0.719120	0.270822
23714	9.000635	0.299300	-4.019903	-0.559201	-0.018016	0.002672	-0.752795	-0.273023	0.120539	-0.535266	0.352632	0.717313	0.273135
23715	9.096756	0.308723	-3.962147	-0.548383	-0.012379	-0.027295	-0.754195	-0.273018	0.119853	-0.532083	0.356800	0.717141	0.274390
23716	9.033961	0.158870	-4.028046	-0.568433	-0.015673	-0.052308	-0.752795	-0.273022	0.120260	-0.530261	0.360206	0.715615	0.277434
23717	8.928348	0.280272	-4.043757	-0.548428	-0.028695	-0.018384	-0.751946	-0.275407	0.122182	-0.526884	0.364529	0.715497	0.278524
23718	9.000779	0.238583	-4.067551	-0.544705	-0.014273	-0.020187	-0.752786	-0.275120	0.120378	-0.525399	0.368111	0.713827	0.280894
23719	9.048999	0.255285	-4.053305	-0.570196	-0.032327	-0.002670	-0.751944	-0.275968	0.122594	-0.521886	0.372847	0.713451	0.282147
23720	8.985767	0.188202	-4.023476	-0.544811	-0.037801	-0.009440	-0.751668	-0.275132	0.123298	-0.520093	0.376691	0.711915	0.284226
23721	8.899093	0.183734	-4.052306	-0.544644	-0.021754	0.008139	-0.753066	-0.275687	0.123024	-0.516972	0.381195	0.711430	0.285126
23722	8.995271	0.188263	-4.004159	-0.562715	0.001865	-0.002815	-0.752791	-0.274854	0.124704	-0.515613	0.385068	0.709298	0.287686
23723	9.048852	0.197229	-4.062322	-0.533625	0.016344	-0.023780	-0.750964	-0.276682	0.126624	-0.512932	0.388732	0.708669	0.289095
23724	8.985753	0.115494	-4.056493	-0.563624	0.012920	-0.029441	-0.751105	-0.276117	0.124957	-0.511539	0.392148	0.706592	0.292021
23725	8.952245	0.159113	-4.071432	-0.540805	0.034482	-0.034615	-0.751661	-0.276953	0.124395	-0.508998	0.395576	0.705768	0.293825
23726	8.850508	0.169753	-4.018257	-0.542186	0.077241	0.018162	-0.751664	-0.275969	0.122731	-0.508932	0.399043	0.702753	0.296465
23727	8.923016	0.266169	-3.985602	-0.552894	0.126182	-0.007008	-0.752362	-0.275959	0.120087	-0.507748	0.402393	0.700653	0.298926
23728	9.053074	0.275258	-3.947217	-0.544010	0.121166	-0.052848	-0.753054	-0.277061	0.115757	-0.507832	0.404596	0.697716	0.302656
23729	9.096019	0.411130	-3.818312	-0.553401	0.101781	-0.095282	-0.751920	-0.279287	0.111541	-0.505780	0.406805	0.696522	0.305866
23730	9.030827	0.300062	-3.867727	-0.564255	0.120100	-0.123855	-0.751477	-0.283463	0.105497	-0.505225	0.408201	0.694017	0.310580
23731	9.042554	0.343894	-3.802993	-0.551599	0.121070	-0.137862	-0.750615	-0.287647	0.101820	-0.503205	0.409622	0.692935	0.314382
23732	8.963135	0.392696	-3.808264	-0.524141	0.148750	-0.125336	-0.750450	-0.292667	0.097722	-0.503340	0.410383	0.690374	0.318778
23733	8.984865	0.533142	-3.742204	-0.544155	0.154337	-0.134431	-0.750427	-0.296984	0.092377	-0.501873	0.411510	0.688928	0.322740
23734	9.052197	0.666232	-3.647129	-0.558713	0.163539	-0.147017	-0.747325	-0.301031	0.087987	-0.501761	0.412194	0.686140	0.327938
23735	9.027344	0.635458	-3.569432	-0.547726	0.163222	-0.118590	-0.747307	-0.304087	0.081958	-0.500501	0.413452	0.684401	0.331891
23736	9.094815	0.775706	-3.488934	-0.540373	0.172015	-0.097299	-0.748413	-0.306447	0.077479	-0.500954	0.414546	0.681202	0.336394
23737	6.498100	-2.079895	-3.632397	-0.541761	-0.271863	0.122142	-0.751815	-0.296503	0.074680	-0.495419	0.421946	0.681779	0.334214
23738	9.174847	0.197977	-3.816039	-0.538229	0.109207	0.071151	-0.754060	-0.294383	0.069140	-0.496112	0.425703	0.677801	0.336504
23739	9.452098	1.668300	-3.383391	-0.558558	0.113112	0.056959	-0.752636	-0.297848	0.059051	-0.495219	0.429730	0.674920	0.338487
23740	8.939923	0.859450	-3.393010	-0.556462	0.092512	0.131212	-0.755736	-0.290524	0.044786	-0.495898	0.434556	0.670421	0.340269
23741	9.318630	1.359461	-3.437757	-0.532805	0.158070	0.050728	-0.757554	-0.289371	0.035328	-0.495768	0.437864	0.667267	0.342411
23742	9.463900	0.857871	-3.118239	-0.552732	0.104927	0.156928	-0.758946	-0.287916	0.018896	-0.496785	0.442870	0.662386	0.343971
23743	9.575928	1.161770	-3.102450	-0.570125	0.042954	0.246515	-0.762030	-0.284510	0.005705	-0.496120	0.449851	0.658305	0.343704
23744	8.976115	1.062366	-2.984557	-0.564340	-0.014157	0.174252	-0.762336	-0.276931	-0.003000	-0.495515	0.455972	0.654303	0.344154
23745	8.702927	1.166759	-3.183491	-0.553394	-0.007216	-0.101703	-0.766262	-0.275094	-0.006159	-0.491913	0.458471	0.653921	0.346717
23746	9.387005	1.260469	-2.967988	-0.563426	0.046855	-0.188705	-0.764978	-0.281115	-0.004139	-0.489578	0.459375	0.652598	0.351288
23747	9.777678	1.132195	-2.991242	-0.552719	0.034570	-0.225595	-0.760893	-0.287999	0.003010	-0.485681	0.459858	0.652893	0.355492
23748	9.665539	1.949224	-3.075113	-0.552948	-0.090597	-0.031892	-0.759216	-0.290008	0.017481	-0.482739	0.463649	0.651503	0.357124
23749	9.671371	1.773850	-3.288212	-0.539329	-0.092043	0.219502	-0.761212	-0.285590	0.036232	-0.480467	0.470595	0.648954	0.355740
23750	7.916833	-1.407912	-2.955575	-0.555731	-0.101700	0.062007	-0.764474	-0.276932	0.041508	-0.477976	0.475679	0.646739	0.356368
23751	9.380486	1.233744	-3.383279	-0.559868	-0.154287	0.133710	-0.763507	-0.274426	0.044177	-0.474076	0.482107	0.645331	0.355488
23752	9.197222	1.195992	-3.421273	-0.542534	-0.139887	0.124053	-0.767030	-0.269670	0.045927	-0.471610	0.488092	0.642922	0.354966
23753	9.031301	1.256741	-0.060699	-0.553601	-0.213667	0.102960	-0.765367	-0.266329	0.049157	-0.466808	0.494350	0.642287	0.353803
23754	7.747435	2.008386	-4.046963	-0.563078	-0.406971	0.165984	-0.770429	-0.264265	0.062746	-0.460934	0.502886	0.641722	0.350484
23755	8.904418	0.949279	-3.749157	-0.559592	-0.156587	0.182266	-0.769044	-0.261345	0.066811	-0.457252	0.509704	0.639638	0.349263
23756	9.429762	0.965980	-3.641314	-0.545209	-0.209434	0.246558	-0.771040	-0.253802	0.070112	-0.454580	0.517637	0.636446	0.346909
23757	9.238543	0.939031	-3.892049	-0.534024	-0.157002	0.219797	-0.774019	-0.245558	0.073708	-0.451355	0.524600	0.634051	0.345040
23758	8.963007	0.754452	-3.928281	-0.552780	-0.086239	0.171294	-0.774465	-0.240963	0.079896	-0.449579	0.530721	0.630386	0.344712
23759	8.999757	0.561804	-3.781204	-0.562679	0.086969	0.150628	-0.777996	-0.234107	0.080832	-0.448623	0.535301	0.626239	0.346430
23760	9.020564	0.341348	-3.459825	-0.549220	0.028659	0.213029	-0.780687	-0.227679	0.083709	-0.448582	0.541063	0.621051	0.346871
23761	8.948255	0.070243	-3.601679	-0.531181	0.032766	0.146824	-0.782823	-0.219285	0.083534	-0.447253	0.545620	0.617568	0.347670
23762	9.007823	-0.193251	-3.939512	-0.543517	0.105340	0.099343	-0.784795	-0.216482	0.082741	-0.447390	0.549338	0.612912	0.349871
23763	8.957510	-0.024030	-3.595807	-0.562666	0.088912	0.131062	-0.785657	-0.211160	0.080572	-0.446299	0.553536	0.608802	0.351815
23764	8.865932	-0.147180	-3.671631	-0.539905	0.103400	0.109977	-0.787208	-0.207788	0.076714	-0.446489	0.557318	0.604023	0.353836
23765	8.938324	-0.322157	-3.754344	-0.543295	0.137675	0.107954	-0.789741	-0.204132	0.072029	-0.446039	0.560666	0.599799	0.356293
23766	9.111891	-0.507317	-3.817750	-0.543228	0.142179	0.109711	-0.790449	-0.201602	0.068435	-0.446622	0.564148	0.594604	0.358764
23767	8.921923	-0.824694	-3.748715	-0.562465	0.101584	0.121153	-0.792140	-0.197943	0.062349	-0.445619	0.568042	0.590337	0.360907
23768	9.094935	-1.154843	-3.810502	-0.557905	0.070527	0.166509	-0.793835	-0.193730	0.057943	-0.445556	0.572788	0.584976	0.362210
23769	9.450205	-1.285961	-3.937576	-0.552670	0.007080	0.210369	-0.796660	-0.187282	0.054685	-0.444195	0.578291	0.580505	0.362332
23770	9.341603	-1.122869	-3.859514	-0.547470	-0.035422	0.223956	-0.798921	-0.182237	0.052523	-0.443382	0.584315	0.575436	0.361749
23771	9.233834	-1.043348	-3.618630	-0.540335	-0.031581	0.192145	-0.801599	-0.177749	0.050359	-0.441566	0.589725	0.571506	0.361420
23772	9.546939	-0.845566	-3.751734	-0.518908	-0.038923	0.102304	-0.802184	-0.172016	0.050423	-0.440124	0.594070	0.568047	0.361516
23773	9.404859	-0.832799	-3.785515	-0.528766	-0.150342	0.072769	-0.802195	-0.169924	0.052119	-0.436225	0.598826	0.566581	0.360695
23774	8.966416	-0.879152	-3.910057	-0.545503	-0.237072	0.102210	-0.803332	-0.166577	0.055510	-0.432176	0.604781	0.564616	0.358709
23775	8.789625	-0.831007	-4.118156	-0.552980	-0.280352	0.108560	-0.803214	-0.162968	0.063217	-0.426732	0.611027	0.563581	0.356262
23776	8.818698	-0.816737	-4.125603	-0.538537	-0.280175	0.082197	-0.803642	-0.162429	0.069921	-0.422080	0.616925	0.562203	0.353807
23777	8.852489	-0.889673	-4.161078	-0.534892	-0.269185	0.060940	-0.804498	-0.160212	0.076645	-0.416599	0.622324	0.561681	0.351672
23778	8.844297	-0.713849	-4.264513	-0.556874	-0.238372	-0.045637	-0.805626	-0.159954	0.083909	-0.411237	0.626572	0.561345	0.350975
23779	8.699867	-0.812621	-4.359868	-0.554009	-0.169976	-0.139833	-0.804214	-0.164036	0.091387	-0.405194	0.629112	0.562294	0.351941
23780	8.588589	-0.802012	-4.321177	-0.556437	-0.090184	-0.196107	-0.804742	-0.172014	0.094377	-0.400413	0.630573	0.562595	0.354308
23781	8.651793	-0.594315	-4.280087	-0.565063	0.034925	-0.275671	-0.802749	-0.179567	0.094004	-0.395570	0.630167	0.563464	0.359058
23782	9.370828	-0.193444	-4.377340	-0.533310	0.252148	-0.389665	-0.800038	-0.190325	0.089687	-0.393517	0.626755	0.563599	0.366985
23783	9.171414	0.367032	-4.223854	-0.547294	0.462945	-0.578643	-0.799116	-0.206780	0.076119	-0.391466	0.619518	0.564908	0.379250
23784	8.016904	0.337737	-3.501934	-0.542923	0.601643	-0.593872	-0.795939	-0.225461	0.057490	-0.391593	0.611039	0.564582	0.393106
23785	7.480377	0.702428	-2.920549	-0.560752	0.629685	-0.505880	-0.793595	-0.244966	0.034953	-0.391688	0.603106	0.563323	0.406831
23786	9.628089	1.618860	-3.383075	-0.542495	0.649374	-0.466284	-0.789583	-0.261964	0.014103	-0.393181	0.595367	0.560802	0.420058
23787	10.457092	2.376686	-3.484459	-0.540376	0.438886	-0.489465	-0.785318	-0.273666	-0.001951	-0.391352	0.588719	0.560789	0.431009
23788	10.383618	1.915511	-3.877899	-0.551869	0.276041	-0.410806	-0.782160	-0.289154	-0.013574	-0.388910	0.584644	0.560285	0.439342
23789	9.118722	1.673571	-3.648794	-0.547006	0.112705	-0.303890	-0.778181	-0.301305	-0.020147	-0.384882	0.582815	0.560497	0.445013
23790	8.981091	1.763703	-3.287175	-0.541624	0.043944	-0.178705	-0.776184	-0.309127	-0.023870	-0.381974	0.583242	0.559116	0.448679
23791	9.030348	2.169825	-3.219285	-0.554815	-0.047417	-0.129584	-0.775744	-0.314170	-0.021136	-0.377588	0.584792	0.558428	0.451225
23792	9.101916	2.080836	-3.464847	-0.545795	-0.054461	-0.150651	-0.773352	-0.317542	-0.017703	-0.373765	0.586418	0.557406	0.453555
23793	8.926165	1.897379	-3.607541	-0.549659	-0.106804	-0.141581	-0.773334	-0.322874	-0.011901	-0.368633	0.588286	0.557328	0.455428
23794	8.781811	1.922167	-3.653533	-0.546114	-0.156036	-0.081106	-0.771928	-0.325131	-0.006914	-0.364286	0.591577	0.556206	0.456034
23795	8.786937	1.946134	-3.680386	-0.551346	-0.143781	-0.038775	-0.771788	-0.326696	0.001437	-0.359618	0.594895	0.555143	0.456718
23796	8.840043	2.057293	-3.628540	-0.572869	-0.120685	0.009509	-0.772913	-0.326567	0.005352	-0.356150	0.599021	0.552408	0.457359
23797	9.008717	2.037049	-3.604377	-0.538261	-0.111943	0.023161	-0.771656	-0.326442	0.009109	-0.352522	0.602592	0.550462	0.457823
23798	8.971021	2.060786	-3.710907	-0.567183	-0.102995	0.044884	-0.773770	-0.323930	0.012081	-0.349614	0.606862	0.547188	0.458338
23799	8.860402	2.017532	-3.782765	-0.569152	-0.113513	0.012169	-0.774341	-0.322549	0.017539	-0.345460	0.610497	0.545070	0.459184
23800	8.801084	2.026305	-3.599147	-0.552620	-0.066544	-0.010946	-0.774903	-0.322696	0.020331	-0.342592	0.613678	0.542318	0.460350
23801	8.794361	2.004115	-3.676211	-0.543503	-0.051977	-0.032161	-0.774907	-0.322712	0.025073	-0.338987	0.616042	0.540524	0.461967
23802	8.882588	1.970483	-3.555140	-0.563355	-0.041291	-0.007681	-0.775190	-0.322580	0.027727	-0.336274	0.619062	0.537430	0.463520
23803	9.046980	1.944979	-3.603401	-0.548649	-0.034471	0.029636	-0.774634	-0.322029	0.029960	-0.333353	0.621920	0.534675	0.464989
23804	9.123696	1.702508	-3.653956	-0.544645	0.001262	0.061298	-0.775907	-0.319235	0.031393	-0.331950	0.625121	0.530582	0.466385
23805	9.137587	1.433356	-3.397263	-0.573482	0.034654	0.067789	-0.777179	-0.316432	0.030177	-0.329807	0.627864	0.526613	0.468714
23806	8.903146	1.379359	-3.379433	-0.535141	0.071518	0.052916	-0.778036	-0.312516	0.030364	-0.329169	0.630215	0.522215	0.470922
23807	8.943738	1.275222	-3.373492	-0.566359	0.041476	0.004075	-0.779166	-0.310702	0.032205	-0.326596	0.632140	0.519019	0.473660
23808	8.907577	1.256027	-3.387727	-0.542795	0.041519	-0.013352	-0.779026	-0.310420	0.031509	-0.324908	0.634095	0.515555	0.475985
23809	9.237745	1.257221	-3.637058	-0.542832	0.027088	-0.006107	-0.779023	-0.311119	0.031363	-0.322394	0.635868	0.512761	0.478342
23810	9.406389	0.958242	-3.742680	-0.544205	0.062696	0.043199	-0.778051	-0.309305	0.031792	-0.321432	0.638174	0.508401	0.480566
23811	8.999047	0.824172	-3.564251	-0.553147	0.055905	0.094337	-0.780022	-0.306780	0.030857	-0.320055	0.640741	0.503989	0.482712
23812	8.814479	0.962008	-3.350494	-0.540459	0.062175	0.089108	-0.782557	-0.303277	0.030077	-0.319557	0.643450	0.499049	0.484568
23813	9.249414	1.048526	-3.376204	-0.548035	0.046548	0.034370	-0.783413	-0.299641	0.030400	-0.317578	0.645441	0.495464	0.486894
23814	9.326434	0.914889	-3.413476	-0.562724	0.012305	0.043255	-0.783557	-0.298234	0.027905	-0.315836	0.648275	0.491183	0.488596
23815	9.220836	0.784184	-3.552020	-0.542828	-0.031405	0.082648	-0.784829	-0.295575	0.027943	-0.313635	0.651443	0.487464	0.489525
23816	9.052767	0.716673	-3.696018	-0.553739	-0.062374	0.123368	-0.786250	-0.290964	0.029676	-0.312040	0.655687	0.482664	0.489633
23817	9.115796	0.701504	-3.739426	-0.522874	-0.074354	0.137970	-0.789350	-0.287191	0.032528	-0.310219	0.659662	0.478628	0.489414
23818	8.937079	0.639710	-3.752995	-0.559054	-0.055332	0.142694	-0.790497	-0.281180	0.033715	-0.308782	0.663998	0.473437	0.489508
23819	8.953391	0.654621	-3.671030	-0.538932	-0.032035	0.146326	-0.792750	-0.278521	0.034318	-0.307223	0.667704	0.468811	0.489900
23820	9.057460	0.425872	-3.818425	-0.538718	-0.036121	0.200316	-0.795864	-0.270826	0.034980	-0.306775	0.672204	0.462886	0.489661
23821	9.019358	0.343285	-3.923769	-0.551229	-0.020048	0.222173	-0.798135	-0.263972	0.035627	-0.305890	0.676534	0.456981	0.489798
23822	8.984968	0.215515	-3.907799	-0.538372	-0.014955	0.248807	-0.801661	-0.257806	0.033627	-0.306082	0.681187	0.450219	0.489490
23823	8.931286	0.170272	-3.854064	-0.545376	0.020996	0.260870	-0.804075	-0.249544	0.031221	-0.306003	0.685371	0.443518	0.489816
23824	9.162428	0.125620	-3.805550	-0.554416	0.020918	0.276727	-0.806913	-0.240441	0.028548	-0.306531	0.689922	0.435934	0.489906
23825	9.402747	-0.107778	-3.786353	-0.522569	0.044516	0.243357	-0.810171	-0.231197	0.025880	-0.306780	0.693512	0.429473	0.490389
23826	9.239663	-0.110478	-3.609717	-0.558201	0.010358	0.250185	-0.812731	-0.221109	0.021263	-0.306864	0.697863	0.422222	0.490459
23827	9.227045	-0.303873	-3.631705	-0.551131	-0.027526	0.250474	-0.814858	-0.214950	0.020367	-0.306158	0.702321	0.415743	0.490072
23828	9.236966	-0.381719	-3.703338	-0.545886	-0.058072	0.238334	-0.817970	-0.207814	0.020744	-0.305684	0.707072	0.409141	0.489092
23829	9.246000	-0.386125	-3.625980	-0.538829	-0.092378	0.242163	-0.819404	-0.200124	0.021812	-0.304516	0.711944	0.403216	0.487671
23830	9.275427	-0.328510	-3.658074	-0.555644	-0.147831	0.206937	-0.823075	-0.193410	0.023444	-0.302826	0.717282	0.397457	0.485624
23831	9.233026	-0.307265	-3.781484	-0.561309	-0.167320	0.173374	-0.823384	-0.187549	0.026855	-0.300038	0.722389	0.392679	0.483669
23832	9.151461	-0.336234	-3.858372	-0.545254	-0.179368	0.101963	-0.824813	-0.181830	0.032086	-0.297196	0.727054	0.388673	0.481664
23833	9.055071	-0.406038	-3.910622	-0.556243	-0.168025	0.047776	-0.825523	-0.180727	0.037403	-0.293235	0.731093	0.385711	0.480357
23834	8.982085	-0.509338	-3.885209	-0.552606	-0.152449	0.015846	-0.825111	-0.179908	0.042987	-0.289640	0.734812	0.382695	0.479275
23835	8.894382	-0.585691	-3.816584	-0.559861	-0.124049	-0.033984	-0.827357	-0.179923	0.049141	-0.285172	0.737776	0.380589	0.479077
23836	8.821562	-0.626102	-3.782208	-0.552468	-0.091451	-0.057120	-0.825673	-0.181053	0.051487	-0.281326	0.740305	0.378271	0.479285
23837	9.015175	-0.613216	-3.845434	-0.566837	-0.046001	-0.091139	-0.825388	-0.183023	0.055370	-0.276805	0.742088	0.376456	0.480588
23838	8.947417	-0.680513	-3.854257	-0.552352	-0.033080	-0.133534	-0.826633	-0.186797	0.055898	-0.272655	0.743441	0.374925	0.482064
23839	9.539117	-0.463524	-4.113595	-0.561066	0.061268	-0.190671	-0.826747	-0.192950	0.056253	-0.268075	0.743373	0.374015	0.485434
23840	9.395380	-0.233198	-4.140135	-0.546128	0.140623	-0.206906	-0.824757	-0.199379	0.054358	-0.264595	0.742417	0.372674	0.489818
23841	8.741509	-0.215133	-3.842261	-0.550847	0.250255	-0.183010	-0.824011	-0.208300	0.045612	-0.261650	0.740450	0.370705	0.495834
23842	8.208324	-0.006347	-3.454858	-0.555984	0.307778	-0.172908	-0.823138	-0.214145	0.036618	-0.259578	0.738079	0.367845	0.502543
23843	8.314205	0.119281	-3.354918	-0.551859	0.372274	-0.132530	-0.822968	-0.218579	0.024297	-0.258009	0.735173	0.364435	0.510039
23844	9.395748	0.408381	-3.569807	-0.564037	0.458799	-0.113473	-0.824331	-0.224257	0.008628	-0.257485	0.731624	0.359777	0.518641
23845	9.219579	0.780357	-3.392502	-0.566270	0.428565	-0.157542	-0.824849	-0.230489	-0.009286	-0.255807	0.727890	0.356236	0.527100
23846	9.709964	1.157930	-3.581008	-0.567049	0.339031	-0.209922	-0.824250	-0.236879	-0.022188	-0.253329	0.724780	0.353502	0.534373
23847	9.728847	1.313767	-3.761576	-0.554996	0.251036	-0.247248	-0.820149	-0.244410	-0.030946	-0.249540	0.722117	0.352266	0.540542
23848	9.617747	1.035298	-3.574684	-0.557005	0.181968	-0.184105	-0.818712	-0.251660	-0.037866	-0.246355	0.720737	0.350020	0.545283
23849	9.345031	1.201376	-3.184736	-0.562968	0.091534	-0.148287	-0.819668	-0.256683	-0.040422	-0.242367	0.720479	0.348048	0.548663
23850	9.233758	1.282277	-3.113002	-0.549972	0.003346	-0.167956	-0.817393	-0.264799	-0.039966	-0.238199	0.721087	0.346498	0.550667
23851	9.228922	1.270194	-3.117693	-0.549589	-0.066669	-0.196716	-0.816246	-0.271947	-0.035307	-0.232740	0.722124	0.346129	0.551874
23852	9.205748	1.225935	-3.262145	-0.562622	-0.135275	-0.175220	-0.814974	-0.275458	-0.031309	-0.227334	0.724224	0.345174	0.551972
23853	9.332637	1.122204	-3.490702	-0.548327	-0.196834	-0.148112	-0.812713	-0.281641	-0.023441	-0.221497	0.726984	0.344696	0.551016
23854	9.153994	1.084590	-3.502125	-0.560968	-0.217116	-0.093328	-0.813683	-0.285293	-0.017474	-0.216434	0.730484	0.342911	0.549510
23855	9.075776	1.013161	-3.409405	-0.553684	-0.261186	-0.008077	-0.812696	-0.288966	-0.006641	-0.211587	0.734882	0.340575	0.546981
23856	9.100205	1.085488	-3.412661	-0.560815	-0.265217	0.043188	-0.813550	-0.287171	0.000916	-0.207669	0.739765	0.336962	0.544130
23857	9.076689	1.114227	-3.478189	-0.553507	-0.278170	0.076971	-0.813568	-0.284822	0.009448	-0.203605	0.744841	0.333398	0.540928
23858	8.976525	1.167221	-3.606709	-0.553285	-0.247591	0.082086	-0.815546	-0.282469	0.018136	-0.200310	0.749670	0.329176	0.538065
23859	8.909006	1.177297	-3.609147	-0.562136	-0.206045	0.074638	-0.816402	-0.280397	0.026253	-0.196531	0.753903	0.325221	0.535946
23860	8.952912	1.239669	-3.638897	-0.540171	-0.153481	0.030359	-0.817821	-0.277340	0.032991	-0.193474	0.757256	0.321509	0.534568
23861	9.175491	1.145711	-3.754128	-0.553958	-0.045429	0.047265	-0.819789	-0.276793	0.038312	-0.190534	0.759498	0.317405	0.534896
23862	9.053110	0.939401	-3.633265	-0.562100	0.089475	0.074593	-0.820368	-0.272884	0.040449	-0.189155	0.760566	0.311832	0.537140
23863	8.787256	0.490046	-3.490167	-0.539673	0.170211	0.095472	-0.822615	-0.271200	0.039926	-0.188308	0.760690	0.306298	0.540437
23864	8.396601	0.222718	-3.348934	-0.557450	0.228815	0.093014	-0.824042	-0.264760	0.038330	-0.188044	0.760282	0.299939	0.544653
23865	9.219779	0.251765	-3.671723	-0.546255	0.305972	0.036241	-0.825723	-0.263337	0.031942	-0.187282	0.758524	0.294675	0.550211
23866	8.939452	-0.165993	-3.514462	-0.553473	0.289475	0.064448	-0.827967	-0.261355	0.025843	-0.187116	0.757169	0.288532	0.555367
23867	9.102604	-0.471672	-3.537848	-0.556984	0.275551	0.112259	-0.829651	-0.259515	0.020297	-0.186876	0.756148	0.282045	0.560151
23868	9.821602	-0.720400	-3.941968	-0.541152	0.174589	0.120275	-0.832045	-0.255582	0.016451	-0.186845	0.756254	0.275589	0.563222
23869	9.668402	-0.686510	-4.087117	-0.538254	0.076788	0.073119	-0.833316	-0.252352	0.012868	-0.185364	0.757139	0.270580	0.564949
23870	9.529124	-0.553354	-3.803297	-0.545896	0.037352	0.052016	-0.834437	-0.252065	0.011485	-0.183727	0.758379	0.265596	0.566185
23871	9.439829	-0.533398	-3.793735	-0.541057	-0.032469	-0.001478	-0.834723	-0.250384	0.010668	-0.180795	0.760097	0.262039	0.566482
23872	9.474686	-0.381769	-3.858297	-0.548716	-0.082691	-0.021576	-0.835983	-0.251091	0.013878	-0.177636	0.762275	0.258564	0.566151
23873	9.137161	-0.377497	-3.901385	-0.554938	-0.203289	-0.036898	-0.835696	-0.253620	0.017615	-0.173212	0.765776	0.255956	0.563978
23874	8.843589	-0.308467	-3.979083	-0.557199	-0.293664	-0.008108	-0.837378	-0.254762	0.025985	-0.168972	0.770370	0.252895	0.560377
23875	8.936333	-0.225047	-4.071957	-0.528237	-0.319158	0.008345	-0.835702	-0.255211	0.033638	-0.164866	0.775257	0.250237	0.556037
23876	8.753251	-0.323546	-4.162431	-0.567844	-0.267650	0.009289	-0.836833	-0.254823	0.044251	-0.160760	0.779588	0.246676	0.552766
23877	8.748075	-0.429887	-4.168486	-0.567562	-0.228985	0.017002	-0.835295	-0.255830	0.051900	-0.156582	0.783581	0.243094	0.549899
23878	8.766938	-0.550848	-4.169578	-0.563525	-0.169597	0.022865	-0.837265	-0.255292	0.059591	-0.153154	0.786802	0.239031	0.548043
23879	8.795600	-0.579876	-4.145129	-0.563218	-0.128296	0.038540	-0.836989	-0.255310	0.064889	-0.149779	0.789730	0.234793	0.546594
23880	8.668959	-0.539369	-3.978689	-0.568459	-0.092298	0.043536	-0.837833	-0.255038	0.067967	-0.146852	0.792155	0.230098	0.545875
23881	8.793476	-0.662989	-3.912237	-0.551876	-0.047192	0.029306	-0.837983	-0.253229	0.070497	-0.143954	0.794078	0.225841	0.545631
23882	8.832266	-0.627016	-3.917523	-0.546159	0.005174	0.014909	-0.837008	-0.252259	0.072453	-0.141502	0.795194	0.221546	0.546407
23883	9.530680	-0.411124	-4.244647	-0.538320	0.135563	-0.049308	-0.837697	-0.254484	0.069506	-0.138797	0.794698	0.218130	0.549190
23884	9.230380	-0.238712	-4.028705	-0.541195	0.272573	-0.059079	-0.838247	-0.255581	0.063222	-0.136781	0.792490	0.214303	0.554369
23885	8.245442	-0.082942	-3.299412	-0.544617	0.330220	-0.071190	-0.837937	-0.260014	0.050342	-0.134586	0.789701	0.210595	0.560275
23886	8.968804	0.197105	-3.390491	-0.538883	0.417296	-0.127201	-0.838744	-0.264718	0.035934	-0.132440	0.785478	0.207453	0.567844
23887	9.247956	0.480074	-3.461677	-0.547626	0.334533	-0.131122	-0.837594	-0.269152	0.022769	-0.129530	0.782289	0.204617	0.573915
23888	9.383983	0.546380	-3.542336	-0.545241	0.259430	-0.094322	-0.837004	-0.273728	0.011001	-0.126993	0.779913	0.201277	0.578875
23889	9.448837	0.772128	-3.704416	-0.565696	0.179273	-0.084288	-0.835307	-0.275943	0.003154	-0.123683	0.778681	0.197893	0.582407
23890	9.744884	1.030749	-3.787435	-0.522821	0.058229	-0.066137	-0.836125	-0.279834	-0.003575	-0.121011	0.778645	0.194867	0.584033
23891	9.393418	0.964379	-3.933616	-0.561577	-0.051595	-0.060682	-0.835277	-0.281796	-0.002904	-0.117092	0.780160	0.191743	0.583844
23892	9.070011	0.917951	-3.954412	-0.542119	-0.149164	-0.045772	-0.834148	-0.284466	0.000406	-0.113549	0.782632	0.188659	0.582238
23893	8.990543	0.835896	-4.016212	-0.550438	-0.192640	-0.017317	-0.833035	-0.283789	0.006402	-0.109730	0.785899	0.185320	0.579637
23894	8.899112	0.928362	-4.007457	-0.555360	-0.242919	-0.034766	-0.833881	-0.284234	0.015051	-0.105747	0.789468	0.182105	0.576538
23895	8.821392	0.939422	-4.249103	-0.544461	-0.272173	0.006231	-0.835279	-0.286639	0.024661	-0.101953	0.793666	0.178632	0.572529
23896	8.735236	0.898173	-4.362092	-0.549781	-0.274262	0.039781	-0.834311	-0.285693	0.033729	-0.098786	0.797765	0.174347	0.568697
23897	8.663824	0.817834	-4.527822	-0.553264	-0.263552	0.052042	-0.835446	-0.284042	0.042681	-0.095357	0.801970	0.170020	0.564663
23898	8.918639	0.790372	-4.411876	-0.549417	-0.244045	0.087396	-0.835878	-0.282807	0.050089	-0.092824	0.805790	0.164896	0.561155
23899	8.811670	0.675324	-4.366957	-0.541733	-0.190234	0.108348	-0.836460	-0.279339	0.058917	-0.090420	0.809256	0.159644	0.558071
23900	8.786617	0.676223	-4.248536	-0.563293	-0.159697	0.129129	-0.835923	-0.274882	0.063701	-0.088390	0.812201	0.153517	0.555832
23901	8.936362	0.612162	-4.293931	-0.550315	-0.121948	0.134381	-0.837630	-0.269862	0.068927	-0.086321	0.814921	0.147613	0.553772
23902	8.781022	0.667182	-4.154193	-0.575688	-0.085438	0.093135	-0.838618	-0.268327	0.070624	-0.083901	0.816874	0.141791	0.552786
23903	8.860326	0.666954	-4.110804	-0.559947	-0.052458	0.124978	-0.840593	-0.265251	0.071787	-0.081742	0.818734	0.135809	0.551859
23904	8.882195	0.686088	-4.120712	-0.557303	-0.062330	0.119769	-0.842435	-0.261064	0.075611	-0.079973	0.820403	0.129705	0.551108
23905	9.200963	0.569987	-4.201996	-0.526089	0.002662	0.094135	-0.843003	-0.258679	0.073269	-0.078144	0.821448	0.124514	0.551010
23906	9.365287	0.260931	-4.377571	-0.540161	0.066722	0.092694	-0.845814	-0.255300	0.068026	-0.076679	0.821537	0.118830	0.552337
23907	8.638154	0.098354	-4.055836	-0.550693	0.119723	0.103561	-0.845120	-0.252908	0.062885	-0.074830	0.821291	0.113020	0.554173
23908	8.461775	-0.053560	-3.792948	-0.539062	0.239440	0.105547	-0.846522	-0.250780	0.054550	-0.073911	0.819421	0.106867	0.558270
23909	8.519011	-0.060641	-3.708376	-0.551755	0.245811	0.105367	-0.849047	-0.248088	0.045392	-0.072354	0.817690	0.100809	0.562125
23910	9.007819	-0.130224	-3.908804	-0.546091	0.270978	0.115995	-0.851568	-0.245668	0.034000	-0.071492	0.815395	0.094351	0.566672
23911	9.619615	-0.467625	-3.915523	-0.553323	0.261901	0.133741	-0.853400	-0.241157	0.024019	-0.070275	0.813434	0.087765	0.570687
23912	9.463149	-0.736505	-3.786667	-0.566351	0.202398	0.140958	-0.855364	-0.238608	0.015413	-0.069233	0.811885	0.080756	0.574045
23913	9.163009	-0.714509	-3.663281	-0.547869	0.126908	0.106188	-0.856079	-0.234113	0.009608	-0.067589	0.811323	0.074833	0.575836
23914	9.168614	-0.555188	-3.686813	-0.562122	0.056271	0.055169	-0.857484	-0.232283	0.006569	-0.065393	0.811239	0.069458	0.576881
23915	9.353343	-0.242293	-3.705050	-0.562807	-0.045487	0.054096	-0.857486	-0.231296	0.004069	-0.062668	0.812546	0.064419	0.575927
23916	9.134745	-0.438557	-3.620414	-0.573668	-0.047339	0.060983	-0.858056	-0.229342	0.005489	-0.060200	0.813620	0.058947	0.575259
23917	9.139442	-0.482115	-3.624766	-0.543006	-0.085336	0.062455	-0.858912	-0.225988	0.006785	-0.057855	0.815311	0.054029	0.573586
23918	9.203299	-0.507651	-3.779208	-0.549861	-0.149818	0.024749	-0.857375	-0.226289	0.012210	-0.055237	0.817435	0.049539	0.571222
23919	9.078010	-0.502179	-3.803264	-0.556669	-0.196184	-0.026379	-0.857375	-0.227712	0.019587	-0.051546	0.820255	0.046022	0.567809
23920	8.980225	-0.502500	-3.952938	-0.545790	-0.174120	-0.081247	-0.856268	-0.226059	0.026569	-0.047756	0.822488	0.043338	0.565115
23921	9.073813	-0.534173	-3.899552	-0.542313	-0.170058	-0.132528	-0.854013	-0.230558	0.032642	-0.043134	0.824839	0.041681	0.562177
23922	8.981449	-0.695469	-3.892796	-0.549406	-0.132876	-0.157649	-0.853726	-0.234085	0.041948	-0.038452	0.826488	0.040176	0.560200
23923	8.934079	-0.657110	-3.989812	-0.556624	-0.122866	-0.164872	-0.851475	-0.237320	0.046499	-0.033300	0.828235	0.038827	0.558042
23924	8.871490	-0.625331	-3.994915	-0.534690	-0.110524	-0.147007	-0.849071	-0.243773	0.051434	-0.028995	0.829582	0.037291	0.556383
23925	8.831509	-0.657912	-3.835024	-0.538318	-0.114251	-0.132893	-0.848355	-0.248266	0.056543	-0.024545	0.831191	0.035584	0.554304
23926	9.046903	-0.579766	-3.874845	-0.554682	-0.108648	-0.142793	-0.845685	-0.251503	0.061230	-0.019953	0.832485	0.033755	0.552658
23927	9.420457	-0.163821	-4.227929	-0.561788	-0.065075	-0.166883	-0.842871	-0.255012	0.063404	-0.014798	0.833481	0.032314	0.551404
23928	9.243452	0.325663	-4.196910	-0.552368	0.018027	-0.195567	-0.840609	-0.259911	0.063753	-0.009745	0.833294	0.031348	0.551854
23929	8.391979	0.293834	-3.961037	-0.560907	0.107164	-0.197288	-0.838204	-0.265083	0.061589	-0.004374	0.832317	0.030389	0.553449
23930	8.125405	0.558195	-3.693008	-0.547739	0.178000	-0.170179	-0.836903	-0.273314	0.055217	0.000224	0.830324	0.029027	0.556524
23931	8.658535	0.882645	-3.815747	-0.552709	0.255396	-0.151085	-0.836146	-0.277021	0.046211	0.004876	0.827660	0.027403	0.560539
23932	9.344885	1.355553	-4.020076	-0.525371	0.281502	-0.150715	-0.832908	-0.279803	0.039743	0.008829	0.824451	0.025973	0.565269
23933	9.317739	1.751794	-4.063122	-0.560408	0.224325	-0.184343	-0.832600	-0.284667	0.030905	0.014053	0.822037	0.024847	0.568718
23934	9.451555	1.861582	-4.149096	-0.538835	0.178117	-0.164299	-0.831315	-0.289266	0.025827	0.018432	0.819918	0.023470	0.571703
23935	9.440457	1.710105	-4.036242	-0.532851	0.085676	-0.108841	-0.828354	-0.293314	0.021858	0.022467	0.819076	0.021420	0.572844
23936	8.806242	1.567784	-3.859834	-0.552505	0.006708	-0.143243	-0.828064	-0.296117	0.024057	0.026907	0.818881	0.019471	0.573002
23937	8.744608	1.419020	-3.766266	-0.572488	0.010513	-0.155045	-0.827109	-0.298129	0.026570	0.032191	0.818821	0.017721	0.572871
23938	8.690400	1.020780	-4.124190	-0.568875	-0.007436	-0.165553	-0.824006	-0.304304	0.031363	0.037158	0.818725	0.015942	0.572761
23939	9.055729	1.373591	-3.761343	-0.549534	-0.068383	-0.205543	-0.823992	-0.308516	0.036759	0.042682	0.819524	0.015235	0.571249
23940	9.069563	1.199498	-3.761835	-0.544442	-0.147975	-0.174937	-0.819773	-0.314143	0.044478	0.047399	0.820999	0.013777	0.568791
23941	8.906379	1.107669	-3.924898	-0.543521	-0.169885	-0.145636	-0.818233	-0.315851	0.052538	0.052170	0.822922	0.012067	0.565625
23942	8.786603	1.156098	-4.014688	-0.548234	-0.202381	-0.139304	-0.815529	-0.320447	0.060520	0.056556	0.824959	0.009925	0.562268
23943	8.801155	1.204428	-4.000749	-0.546258	-0.186363	-0.118139	-0.812863	-0.323698	0.069390	0.061061	0.827007	0.007709	0.558813
23944	8.786805	1.218957	-4.010557	-0.553753	-0.226012	-0.113561	-0.811468	-0.323865	0.076907	0.065250	0.829238	0.005050	0.555051
23945	8.902629	1.194001	-4.020098	-0.540587	-0.181486	-0.061466	-0.811469	-0.325857	0.087484	0.069021	0.831176	0.001959	0.551706
23946	8.752235	1.127694	-3.953918	-0.552938	-0.138459	-0.033609	-0.808951	-0.326866	0.095263	0.072303	0.832381	-0.001901	0.549464
23947	8.636230	1.050991	-3.969820	-0.568946	-0.091643	-0.023501	-0.808401	-0.325913	0.102520	0.076108	0.833227	-0.005821	0.547637
23948	8.290905	0.959283	-4.296947	-0.547938	0.065047	-0.029592	-0.808121	-0.326483	0.105719	0.079279	0.832159	-0.009387	0.548761
23949	8.107199	0.795844	-4.338370	-0.554377	0.200314	-0.042940	-0.808406	-0.324794	0.102253	0.083062	0.829789	-0.012389	0.551722
23950	9.364883	0.853582	-4.659645	-0.545540	0.477622	0.189285	-0.810656	-0.319995	0.089770	0.083863	0.824023	-0.018880	0.559998
23951	9.113362	-0.211914	-4.483112	-0.558131	0.728566	0.530639	-0.818661	-0.308986	0.062895	0.081386	0.815319	-0.030559	0.572449
23952	8.157660	0.170348	-3.060503	-0.539321	0.725864	0.801361	-0.824886	-0.288472	0.034849	0.075206	0.805890	-0.046577	0.585420
23953	9.436333	-0.191284	-3.178992	-0.565988	0.460900	0.641893	-0.835895	-0.262783	0.009265	0.071256	0.799564	-0.060602	0.593251
23954	11.051325	0.265010	-3.944952	-0.547117	0.259496	0.415540	-0.840439	-0.245822	-0.001957	0.069218	0.795491	-0.071170	0.597777
23955	10.896826	-0.424816	-4.270492	-0.552183	0.120964	0.192414	-0.844415	-0.230111	-0.015986	0.069904	0.793566	-0.078354	0.599356
23956	9.713068	-0.270939	-4.043496	-0.569770	0.108944	0.120393	-0.847520	-0.223663	-0.019381	0.071533	0.791563	-0.084697	0.600947
23957	8.630913	-0.083962	-3.831503	-0.538712	0.046489	0.022737	-0.845269	-0.225899	-0.021095	0.073885	0.790784	-0.089157	0.601043
23958	8.155229	0.107833	-3.398079	-0.552951	0.046114	-0.134101	-0.844702	-0.227152	-0.023204	0.078200	0.789954	-0.091357	0.601258
23959	8.728332	-0.013525	-3.291176	-0.548913	-0.040471	-0.119271	-0.843984	-0.230923	-0.024643	0.082245	0.790435	-0.093836	0.599703
23960	9.101587	-0.075342	-3.525363	-0.561762	-0.067390	-0.119177	-0.843285	-0.231496	-0.020750	0.086309	0.790887	-0.096551	0.598102
23961	9.401275	-0.048490	-3.567141	-0.555030	-0.106256	-0.203718	-0.843822	-0.237659	-0.016627	0.091306	0.792277	-0.097890	0.595296
23962	9.304758	-0.038201	-3.564710	-0.562940	-0.181415	-0.258215	-0.840855	-0.246087	-0.006001	0.096821	0.794299	-0.098615	0.591599
23963	9.216862	0.006804	-3.412870	-0.587453	-0.259555	-0.373044	-0.838585	-0.255643	0.007827	0.103997	0.797696	-0.097945	0.585895
23964	8.913884	0.002974	-3.557398	-0.555822	-0.390463	-0.462158	-0.833366	-0.268011	0.024809	0.111368	0.802449	-0.095743	0.578365
23965	8.700087	-0.440068	-3.897693	-0.562973	-0.353759	-0.535092	-0.829110	-0.284858	0.044262	0.119761	0.807116	-0.092389	0.570689
23966	8.729447	-0.547231	-4.000436	-0.542465	-0.259925	-0.560201	-0.820930	-0.302269	0.062285	0.128255	0.810357	-0.088124	0.564895
23967	8.396894	-0.661403	-4.428813	-0.554502	-0.114898	-0.653297	-0.814997	-0.317572	0.078395	0.138127	0.812329	-0.082193	0.560613
23968	8.602268	-0.660944	-4.148806	-0.546501	0.089958	-0.792437	-0.804702	-0.336922	0.089548	0.149837	0.811753	-0.073228	0.559681
23969	8.990300	-0.325559	-4.230388	-0.550484	0.181797	-0.776998	-0.796499	-0.357939	0.098887	0.161305	0.810316	-0.064435	0.559658
23970	9.674717	0.253628	-4.445566	-0.552715	0.319579	-0.855494	-0.783797	-0.382303	0.102858	0.174058	0.806848	-0.053764	0.561969
23971	8.878226	0.561234	-3.979177	-0.544798	0.435583	-0.846529	-0.773763	-0.404279	0.105062	0.186303	0.802263	-0.042950	0.565527
23972	8.023140	0.855209	-3.432821	-0.557207	0.499455	-0.841922	-0.761916	-0.424295	0.104902	0.199033	0.796232	-0.031868	0.570426
23973	7.410998	1.462431	-3.562007	-0.536913	0.538630	-0.805696	-0.750057	-0.446397	0.101791	0.210566	0.789998	-0.021223	0.575425
23974	9.461449	2.406722	-3.918398	-0.560503	0.554964	-0.773668	-0.738483	-0.467096	0.097024	0.222459	0.782753	-0.011021	0.581110
23975	10.424617	3.132982	-3.908461	-0.546592	0.448207	-0.715943	-0.726612	-0.490572	0.086369	0.232908	0.777075	-0.002306	0.584725
23976	10.031955	2.647181	-3.924261	-0.545166	0.299229	-0.589534	-0.716457	-0.506795	0.081799	0.242276	0.772484	0.004037	0.586988
23977	8.556732	2.542605	-3.582843	-0.541869	0.179077	-0.477625	-0.703660	-0.519965	0.081981	0.249711	0.769797	0.007803	0.587363
23978	7.831015	2.519948	-3.685518	-0.556822	0.183362	-0.355893	-0.697461	-0.529636	0.085737	0.256473	0.766389	0.009850	0.588874
23979	8.480278	2.895409	-2.893209	-0.561623	0.134093	-0.278539	-0.692818	-0.535672	0.090101	0.261796	0.764121	0.010070	0.589474
23980	9.181734	3.136959	-2.978996	-0.549199	0.107300	-0.300167	-0.687750	-0.543677	0.098066	0.267776	0.761590	0.010965	0.590047
23981	8.907276	2.820611	-3.216725	-0.550209	0.026292	-0.213072	-0.681855	-0.548327	0.105223	0.272094	0.760655	0.009716	0.589299
23982	8.764321	2.712888	-3.196002	-0.534793	-0.038724	-0.108149	-0.676532	-0.550745	0.114220	0.275607	0.759923	0.007072	0.588648
23983	8.847201	2.602143	-3.045069	-0.542329	-0.080118	-0.109757	-0.675418	-0.551482	0.125080	0.278520	0.760316	0.003717	0.586798
23984	8.953351	2.616049	-3.033285	-0.554996	-0.109520	-0.038930	-0.674585	-0.551939	0.135946	0.281522	0.760275	-0.000601	0.585428
23985	9.030337	2.586671	-3.016146	-0.554965	-0.130671	0.008982	-0.675448	-0.548898	0.147139	0.283145	0.761188	-0.006241	0.583423
23986	8.982319	2.494661	-3.092375	-0.547688	-0.157227	0.051675	-0.675749	-0.545996	0.157351	0.284956	0.761688	-0.012117	0.581794
23987	8.992566	2.443214	-3.193298	-0.547600	-0.155567	0.067589	-0.675358	-0.541987	0.170916	0.285684	0.762899	-0.018753	0.579670
23988	8.936184	2.327924	-3.136362	-0.569273	-0.148462	0.088494	-0.675952	-0.536576	0.183527	0.287375	0.763097	-0.025381	0.578320
23989	8.898952	2.161735	-3.083716	-0.557275	-0.117850	0.083107	-0.676269	-0.530892	0.198230	0.287989	0.763773	-0.032199	0.576781
23990	8.870914	2.122385	-3.220967	-0.545051	-0.062167	0.096174	-0.679404	-0.521148	0.212997	0.289246	0.763044	-0.038153	0.576754
23991	9.080431	1.609484	-3.099543	-0.530987	0.013667	0.071959	-0.682807	-0.513916	0.226624	0.289580	0.762341	-0.043800	0.577114
23992	8.641510	1.422929	-3.229769	-0.537254	0.017247	0.071756	-0.682428	-0.507112	0.240218	0.291045	0.760714	-0.048827	0.578120
23993	8.902711	1.727212	-3.774757	-0.554515	0.243368	0.188825	-0.688914	-0.498181	0.249425	0.290502	0.757090	-0.055263	0.582555
23994	8.984222	1.062963	-4.023578	-0.537971	0.331354	0.312271	-0.695683	-0.486697	0.247226	0.289472	0.751451	-0.062120	0.589634
23995	8.737032	0.448701	-3.566967	-0.554126	0.330010	0.361479	-0.706089	-0.474912	0.241573	0.286825	0.746506	-0.070781	0.596196
23996	8.972796	0.370249	-3.508417	-0.551601	0.190123	0.289862	-0.715376	-0.463698	0.238415	0.286017	0.742318	-0.078278	0.600858
23997	9.772079	0.181096	-3.966466	-0.547383	0.043536	0.170662	-0.721146	-0.456837	0.238810	0.284957	0.741047	-0.085788	0.601904
23998	10.204453	-0.005684	-4.414386	-0.546300	-0.053106	0.104122	-0.724827	-0.448884	0.245893	0.285882	0.740029	-0.091846	0.601825
23999	10.258987	-0.249587	-4.716187	-0.555786	-0.092021	0.029935	-0.723730	-0.444856	0.253038	0.286210	0.740623	-0.098280	0.599919
24000	9.748338	-0.177343	-4.498845	-0.576298	-0.158405	0.001689	-0.720810	-0.442098	0.262387	0.288593	0.740839	-0.103773	0.597581
24001	8.768088	-0.096157	-4.097340	-0.536202	-0.256556	-0.039027	-0.718024	-0.441023	0.273811	0.288952	0.743671	-0.109981	0.592759
24002	7.852972	-0.180189	-3.771398	-0.533424	-0.224780	-0.080981	-0.714657	-0.443563	0.278639	0.291524	0.745044	-0.114098	0.588986
24003	8.081179	-0.192413	-3.950370	-0.569910	-0.213101	-0.153966	-0.710460	-0.444440	0.287521	0.293695	0.747417	-0.118778	0.583955
24004	8.836562	-0.087618	-4.208674	-0.560566	-0.158805	-0.173472	-0.705977	-0.446717	0.296666	0.297888	0.748018	-0.121424	0.580507
24005	8.946658	-0.617945	-4.654746	-0.525685	-0.111902	-0.196377	-0.697846	-0.450958	0.305344	0.299966	0.749598	-0.124416	0.576753
24006	9.054936	-0.388089	-4.502814	-0.560686	-0.130729	-0.285975	-0.690290	-0.452273	0.317543	0.305508	0.750106	-0.125188	0.573004
24007	8.810373	-0.174527	-4.606353	-0.542819	-0.126366	-0.380467	-0.683568	-0.455126	0.330429	0.309750	0.752231	-0.125749	0.567794
24008	8.596621	-0.513851	-4.592616	-0.553712	-0.107883	-0.430335	-0.674325	-0.458265	0.343154	0.316854	0.752809	-0.124098	0.563455
24009	8.412093	-0.443920	-4.416762	-0.556962	-0.044903	-0.421951	-0.663948	-0.463915	0.353891	0.321788	0.754026	-0.123714	0.559099
24010	8.382345	-0.438249	-4.312886	-0.560528	-0.034130	-0.416761	-0.653290	-0.470268	0.365595	0.328981	0.753614	-0.121843	0.555870
24011	8.497961	-0.424252	-4.276953	-0.563928	0.012864	-0.429451	-0.645450	-0.472137	0.375834	0.334062	0.754154	-0.121080	0.552262
24012	8.590159	-0.316150	-4.287948	-0.558324	0.063679	-0.470357	-0.637871	-0.477485	0.381576	0.342006	0.752718	-0.117696	0.550086
24013	8.473166	-0.241286	-4.414272	-0.563658	0.101894	-0.509587	-0.628619	-0.481866	0.389825	0.347993	0.752451	-0.115159	0.547226
24014	9.615221	0.474388	-4.757231	-0.568521	0.233946	-0.543729	-0.622154	-0.488042	0.393058	0.357223	0.749127	-0.109566	0.546988
24015	9.148006	1.063149	-4.601286	-0.544441	0.364165	-0.613277	-0.612866	-0.498967	0.393012	0.364453	0.746293	-0.103440	0.547285
24016	7.729475	1.468245	-3.857282	-0.558910	0.396507	-0.615688	-0.606928	-0.511688	0.389068	0.374565	0.741195	-0.095460	0.548834
24017	7.716760	1.686527	-3.359534	-0.541589	0.388593	-0.548202	-0.601563	-0.520907	0.383353	0.380956	0.737836	-0.090066	0.549872
24018	7.830259	2.025591	-3.515694	-0.543452	0.468631	-0.428331	-0.596905	-0.528305	0.376826	0.388796	0.731501	-0.084105	0.553778
24019	10.210039	2.836492	-4.388118	-0.550327	0.514423	-0.368790	-0.594776	-0.534167	0.372844	0.393436	0.726262	-0.080502	0.557917
24020	11.075903	3.935811	-4.720491	-0.560758	0.317255	-0.361174	-0.596291	-0.538615	0.365977	0.400457	0.721199	-0.076901	0.559994
24021	9.616944	2.965801	-4.403265	-0.546812	0.199932	-0.371344	-0.589826	-0.544647	0.367956	0.404471	0.719497	-0.075737	0.559456
24022	9.306688	2.128230	-3.393170	-0.537692	0.108024	-0.188656	-0.585491	-0.544249	0.371412	0.408870	0.716634	-0.076028	0.559893
24023	8.154860	2.192248	-3.590477	-0.552418	0.013412	-0.094694	-0.585526	-0.537847	0.379985	0.409521	0.716579	-0.080441	0.558871
24024	8.367273	2.821115	-3.293329	-0.568777	0.094651	-0.197892	-0.581927	-0.531196	0.395365	0.414442	0.713611	-0.081048	0.558953
24025	9.027496	2.733429	-3.510698	-0.553692	0.043481	-0.216729	-0.578745	-0.524817	0.408654	0.416491	0.713429	-0.083477	0.557302
24026	8.737670	2.476547	-3.915792	-0.556558	0.018527	-0.248530	-0.572498	-0.515942	0.426128	0.421661	0.711471	-0.083844	0.555861
24027	8.451975	2.134882	-3.962339	-0.564124	-0.061076	-0.214613	-0.568216	-0.505806	0.443770	0.423582	0.712408	-0.087295	0.552660
24028	8.678078	1.877122	-3.988760	-0.560147	-0.049091	-0.145624	-0.562124	-0.493579	0.462117	0.427530	0.710969	-0.089719	0.551083
24029	8.941004	1.861026	-3.979267	-0.545603	-0.056515	-0.125895	-0.557427	-0.481902	0.478517	0.428117	0.711902	-0.094211	0.548667
24030	8.750430	1.736114	-4.050107	-0.561663	-0.049818	-0.064251	-0.554707	-0.466871	0.496501	0.431179	0.710284	-0.097801	0.547737
24031	8.685388	1.529911	-3.854417	-0.544848	0.001950	-0.021958	-0.551991	-0.450436	0.512826	0.430642	0.710417	-0.103296	0.546978
24032	8.786038	1.491066	-3.781631	-0.552392	-0.041246	-0.022654	-0.550667	-0.435386	0.526220	0.433119	0.708681	-0.107295	0.546505
24033	8.649789	1.400702	-3.683789	-0.557572	0.005664	-0.029239	-0.549915	-0.417540	0.539507	0.432779	0.708693	-0.112836	0.545641
24034	8.682547	1.367389	-3.567481	-0.555318	0.066710	-0.006590	-0.551250	-0.402761	0.552221	0.435350	0.705691	-0.116152	0.546790
24035	8.716748	1.228194	-3.377505	-0.545688	0.158574	-0.008831	-0.551338	-0.383778	0.560507	0.434917	0.704089	-0.120580	0.548240
24036	8.553580	1.070427	-3.264378	-0.552635	0.218204	-0.027030	-0.556042	-0.366040	0.568258	0.438019	0.699465	-0.122261	0.551307
24037	9.351851	1.015415	-3.528205	-0.549522	0.442906	-0.057398	-0.562006	-0.347876	0.574907	0.438809	0.694789	-0.123655	0.556259
24038	9.402135	0.304712	-3.508260	-0.541417	0.554448	-0.044801	-0.572872	-0.328287	0.576310	0.442719	0.686476	-0.122015	0.563793
24039	9.167675	-0.312111	-3.447906	-0.548881	0.490200	-0.016315	-0.583474	-0.304779	0.576358	0.443020	0.681087	-0.123722	0.569689
24040	9.179988	-0.675985	-3.654077	-0.551363	0.459299	-0.184270	-0.594096	-0.277227	0.579237	0.448352	0.673960	-0.121142	0.574528
24041	10.264798	-0.714832	-4.135931	-0.572407	0.469888	-0.529350	-0.601326	-0.256665	0.580204	0.454606	0.669798	-0.116528	0.575435
24042	11.014255	-0.839870	-4.053386	-0.544470	0.353766	-0.644949	-0.605325	-0.239196	0.584042	0.464771	0.664874	-0.108592	0.574576
24043	9.238890	0.199346	-4.289736	-0.522079	0.406691	-0.549690	-0.607539	-0.214051	0.590456	0.470159	0.661919	-0.103783	0.574494
24044	8.797666	0.567331	-3.858324	-0.542161	0.403033	-0.539350	-0.612823	-0.189999	0.591305	0.479050	0.656037	-0.096731	0.575126
24045	9.154842	1.110988	-2.357119	-0.547750	0.667511	-0.689588	-0.622480	-0.157958	0.588645	0.486692	0.649997	-0.087919	0.576979
24046	9.376742	0.499361	-1.393750	-0.527646	0.247417	-0.676235	-0.629334	-0.127054	0.589717	0.496536	0.646053	-0.080419	0.574108
24047	9.897981	-0.747390	-1.984602	-0.570196	0.008665	-0.551442	-0.626956	-0.094928	0.595192	0.501536	0.647003	-0.080157	0.568704
24048	9.901773	-0.818344	-2.505728	-0.531754	-0.050670	-0.385184	-0.625133	-0.064196	0.600099	0.507528	0.645869	-0.079392	0.564770
24049	9.669215	-0.917979	-2.441482	-0.559681	-0.178762	-0.357364	-0.623852	-0.037379	0.605388	0.509691	0.648745	-0.083486	0.558906
24050	9.216763	-0.678593	-2.489457	-0.551953	-0.143492	-0.281471	-0.615828	-0.015603	0.609039	0.514580	0.648247	-0.085194	0.554730
24051	8.933232	-0.641450	-2.632052	-0.544441	-0.144150	-0.215962	-0.612968	0.002411	0.612550	0.514871	0.650661	-0.090649	0.550756
24052	9.182372	-0.605169	-2.376666	-0.555365	-0.184476	-0.132643	-0.610794	0.017358	0.613944	0.518051	0.650290	-0.094723	0.547516
24053	8.892339	-0.842491	-2.745734	-0.548974	-0.054889	-0.122821	-0.608889	0.030071	0.614619	0.517420	0.651507	-0.100588	0.545616
24054	9.239991	-0.357086	-2.838602	-0.554964	-0.134149	-0.115189	-0.608107	0.043771	0.613780	0.520471	0.650534	-0.104348	0.543163
24055	9.010742	-0.499151	-2.599916	-0.560875	-0.129256	-0.258676	-0.606893	0.054247	0.614995	0.521210	0.652726	-0.109406	0.538814
24056	10.247942	0.178738	-3.092389	-0.546864	-0.124257	-0.397952	-0.604252	0.058856	0.614325	0.527193	0.652305	-0.109259	0.533505
24057	9.288207	0.567145	-3.008453	-0.563896	-0.111518	-0.612463	-0.602559	0.055916	0.614560	0.531630	0.655052	-0.109531	0.525622
24058	7.708745	0.618704	-4.082152	-0.553275	0.053275	-0.526037	-0.606958	0.037058	0.613980	0.539353	0.652887	-0.105834	0.521187
24059	8.054319	0.770809	-3.758116	-0.561765	0.323169	-0.276482	-0.613609	0.022139	0.607183	0.541042	0.650405	-0.105783	0.522549
24060	10.174890	0.960214	-4.183498	-0.555376	0.403160	-0.128686	-0.622216	0.006955	0.597331	0.545330	0.643648	-0.103507	0.526895
24061	11.745843	2.228824	-4.173178	-0.546996	0.336746	-0.134774	-0.632520	-0.004170	0.586976	0.545261	0.640916	-0.105160	0.529961
24062	8.955791	1.811728	-3.732278	-0.562491	0.194646	-0.194882	-0.641568	-0.014743	0.578012	0.549868	0.636366	-0.104394	0.530834
24063	7.672887	1.758404	-3.889440	-0.546998	0.413078	-0.065378	-0.649921	-0.023918	0.568220	0.549191	0.632692	-0.106139	0.535559
24064	7.793757	0.665730	-3.819418	-0.559229	0.468098	-0.069517	-0.658574	-0.028055	0.557089	0.552949	0.624923	-0.103946	0.541215
24065	9.540203	0.732957	-3.677530	-0.546261	0.369894	-0.053364	-0.668027	-0.041268	0.543638	0.551978	0.621663	-0.106457	0.545457
24066	9.903787	1.096881	-3.085260	-0.551073	0.101543	0.136749	-0.675524	-0.054647	0.536585	0.552565	0.617457	-0.110806	0.548763
24067	9.561706	1.786952	-2.833962	-0.544557	-0.016848	0.171175	-0.676605	-0.063020	0.533159	0.548231	0.617911	-0.120462	0.550561
24068	9.172091	2.423404	-2.702816	-0.559500	-0.101174	0.235208	-0.676562	-0.072799	0.531384	0.547329	0.615544	-0.128355	0.552323
24069	8.923166	2.709338	-2.831319	-0.548125	-0.095256	0.369761	-0.674712	-0.079795	0.532133	0.540592	0.616197	-0.141354	0.555050
24070	9.058788	2.945651	-2.778563	-0.569251	-0.031160	0.468256	-0.674299	-0.078828	0.535487	0.537318	0.612172	-0.151457	0.559996
24071	8.599388	2.590492	-2.839225	-0.544955	0.012840	0.563674	-0.674338	-0.070025	0.536555	0.528584	0.610821	-0.165621	0.565744
24072	8.604066	2.476177	-2.564917	-0.549755	0.040313	0.713811	-0.677883	-0.058819	0.531958	0.522332	0.605136	-0.177720	0.573930
24073	8.827302	2.257584	-2.514452	-0.549003	0.146418	0.737953	-0.681878	-0.041193	0.530638	0.511964	0.601173	-0.192643	0.582556
24074	8.746605	2.140647	-2.745000	-0.554104	0.292222	0.558280	-0.686968	-0.028301	0.524258	0.508267	0.592755	-0.200281	0.591772
24075	9.250323	1.713341	-2.552437	-0.556139	0.604914	0.457295	-0.696518	-0.019294	0.512433	0.502984	0.584017	-0.207283	0.602466
24076	9.457938	0.483530	-1.910763	-0.542715	0.727692	0.417629	-0.709435	-0.007465	0.494808	0.502367	0.570756	-0.208671	0.615078
24077	10.277731	-0.579803	-1.083297	-0.554561	0.642426	0.291503	-0.721392	0.008973	0.477781	0.499152	0.561866	-0.213473	0.624166
24078	11.671825	-1.350010	-0.723794	-0.554993	0.607111	0.225536	-0.731248	0.025269	0.459759	0.500353	0.550486	-0.213999	0.633101
24079	10.821058	-2.105716	-0.305873	-0.548699	0.512731	0.082587	-0.741109	0.042679	0.443144	0.499109	0.543881	-0.217861	0.638451
24080	10.504811	-2.164722	-0.012424	-0.563896	0.435717	0.033257	-0.749836	0.056024	0.429406	0.502016	0.535267	-0.218084	0.643357
24081	9.739479	-2.671598	0.090907	-0.557462	0.333678	-0.056501	-0.756307	0.065443	0.417562	0.501901	0.531289	-0.222467	0.645241
24082	9.687136	-2.237501	-0.107168	-0.558699	0.177588	-0.128042	-0.759526	0.067015	0.409098	0.505662	0.526711	-0.223484	0.645707
24083	9.347967	-2.081128	-0.176114	-0.567991	0.110380	-0.067629	-0.759535	0.069540	0.406335	0.504845	0.525465	-0.230172	0.645011
24084	9.693536	-1.994466	0.117240	-0.541542	0.149175	-0.083414	-0.763305	0.068451	0.400217	0.507719	0.521215	-0.231717	0.645650
24085	9.709802	-1.734218	0.012831	-0.548512	0.063798	-0.101506	-0.766517	0.066501	0.400222	0.506956	0.520841	-0.238290	0.644157
24086	10.126971	-1.549447	-0.163760	-0.538601	-0.058120	-0.166872	-0.766483	0.058533	0.400418	0.509890	0.519682	-0.241018	0.641758
24087	9.687565	-0.920192	-0.460145	-0.526394	-0.182403	-0.081036	-0.763652	0.050687	0.404079	0.507451	0.522544	-0.249976	0.637928
24088	9.977409	-1.026445	-0.541501	-0.538163	-0.058434	-0.031461	-0.762488	0.040054	0.406191	0.508637	0.520724	-0.254087	0.636847
24089	9.740459	-0.716750	-0.336840	-0.562851	-0.247075	0.016276	-0.759362	0.027435	0.415796	0.504976	0.523465	-0.265107	0.633010
24090	9.754225	-0.252801	-0.332371	-0.548094	-0.280928	0.167107	-0.754004	0.016767	0.425544	0.502550	0.523279	-0.273638	0.631462
24091	9.608503	-0.456701	-0.622269	-0.552455	-0.171900	0.265424	-0.749220	0.009743	0.432825	0.495999	0.523668	-0.286253	0.630727
24092	9.513688	-0.307682	-0.461915	-0.570615	-0.162807	0.264263	-0.746691	0.006787	0.437515	0.493151	0.521130	-0.294851	0.631101
24093	10.026731	-0.288290	-0.322675	-0.538071	-0.164443	0.235562	-0.744019	0.003271	0.442060	0.486855	0.521537	-0.306772	0.629970
24094	10.050682	-0.542813	-0.421350	-0.543548	-0.255148	0.106874	-0.740084	-0.001653	0.449090	0.485075	0.521295	-0.314240	0.627859
24095	9.986524	-0.635806	-0.284915	-0.537712	-0.341721	0.110982	-0.733057	-0.009386	0.457879	0.479219	0.524517	-0.326425	0.623441
24096	9.841992	-0.336485	-0.486196	-0.572161	-0.312448	0.080339	-0.727721	-0.015023	0.468098	0.477632	0.524806	-0.334460	0.620147
24097	9.180602	0.039136	-0.600650	-0.555222	-0.237290	0.122457	-0.722097	-0.021768	0.474956	0.472495	0.526311	-0.345775	0.616592
24098	9.831716	-0.163336	-0.633090	-0.554717	-0.102990	0.024436	-0.719550	-0.029059	0.479881	0.472784	0.524505	-0.350963	0.614976
24099	9.765453	0.175381	-0.639197	-0.546869	-0.138258	-0.261848	-0.717120	-0.040810	0.480995	0.473011	0.527467	-0.357011	0.608755
24100	9.731619	0.130055	-0.964842	-0.543201	-0.022765	-0.480132	-0.714948	-0.057875	0.483031	0.479885	0.528337	-0.355935	0.603224
24101	9.339933	-0.271222	-1.375437	-0.546299	0.082411	-0.557006	-0.714025	-0.077164	0.482266	0.485250	0.530717	-0.356533	0.596452
24102	9.601667	0.427258	-1.489897	-0.545467	0.222817	-0.534709	-0.714375	-0.092242	0.476673	0.494461	0.528951	-0.352440	0.592880
24103	10.690452	0.959188	-1.898390	-0.546552	0.209553	-0.543177	-0.719101	-0.099484	0.472033	0.500532	0.529725	-0.351730	0.587491
24104	10.102166	0.744274	-2.076425	-0.556842	0.132720	-0.518194	-0.719040	-0.112607	0.466876	0.508934	0.528718	-0.348750	0.582938
24105	11.039236	0.897797	-2.089057	-0.545210	0.159926	-0.332240	-0.718704	-0.124471	0.461451	0.512143	0.528652	-0.350574	0.579081
24106	10.375868	0.995789	-1.772732	-0.545795	0.102050	-0.119716	-0.721212	-0.126406	0.456291	0.515538	0.525296	-0.351944	0.578291
24107	9.889870	0.768832	-1.455434	-0.537697	0.016041	0.012574	-0.721635	-0.125850	0.457555	0.513717	0.524551	-0.358691	0.576438
24108	9.137792	0.593479	-1.655437	-0.572963	-0.133647	0.035031	-0.719557	-0.121534	0.461489	0.513915	0.522522	-0.364403	0.574520
24109	9.207478	0.722232	-1.864766	-0.555161	-0.167498	-0.014052	-0.715812	-0.114575	0.467946	0.511293	0.523855	-0.372838	0.570217
24110	9.354645	0.852717	-2.105629	-0.561279	-0.302990	0.030999	-0.710806	-0.107615	0.473279	0.510119	0.523858	-0.380061	0.566485
24111	9.396883	0.996913	-2.191864	-0.553777	-0.274372	0.052173	-0.704954	-0.102907	0.482765	0.505915	0.525851	-0.390098	0.561564
24112	9.462630	1.071169	-2.231441	-0.560696	-0.224000	0.065962	-0.699931	-0.100288	0.490562	0.504888	0.524635	-0.396813	0.558915
24113	9.225973	1.033997	-2.230710	-0.528605	-0.160831	0.034934	-0.695757	-0.095566	0.496993	0.501511	0.525672	-0.405073	0.555042
24114	8.710026	1.087740	-2.271695	-0.573220	-0.206135	0.079710	-0.693258	-0.091959	0.503704	0.500560	0.523964	-0.411839	0.552530
24115	8.867043	1.168567	-1.941779	-0.543560	-0.110987	0.104269	-0.688796	-0.087922	0.505385	0.497027	0.523658	-0.420330	0.549609
24116	9.278154	1.286019	-1.682683	-0.552745	-0.110835	0.097170	-0.687415	-0.084163	0.509039	0.496420	0.520910	-0.426056	0.548358
24117	10.040058	1.030180	-2.021541	-0.558982	0.036891	0.114022	-0.686019	-0.084038	0.512655	0.494275	0.518670	-0.433197	0.546821
24118	9.448716	0.378531	-1.706613	-0.566913	0.204279	0.126836	-0.688968	-0.080940	0.507690	0.496173	0.512033	-0.436227	0.548945
24119	9.270479	-0.091839	-1.358016	-0.539818	0.200927	0.079290	-0.693324	-0.076017	0.501639	0.495726	0.508392	-0.441078	0.548856
24120	9.780793	0.241474	-1.647537	-0.536467	0.207189	-0.007243	-0.698661	-0.071379	0.497546	0.498788	0.503164	-0.442345	0.549880
24121	10.060620	-0.650272	-1.749109	-0.560035	0.196588	-0.018122	-0.702021	-0.070658	0.493117	0.499654	0.500164	-0.446393	0.548557
24122	9.993999	-0.702002	-1.586553	-0.533504	0.103095	-0.056189	-0.701469	-0.067990	0.488957	0.502285	0.496523	-0.448150	0.548030
24123	9.968904	-0.513944	-1.682852	-0.559640	0.033657	-0.133893	-0.704958	-0.070214	0.487567	0.503017	0.496292	-0.452594	0.543899
24124	10.119652	-0.399445	-1.771317	-0.550268	0.072212	-0.115393	-0.704811	-0.072033	0.488104	0.506177	0.493345	-0.454225	0.542288
24125	10.275424	-0.469360	-1.973712	-0.545372	-0.027855	-0.108496	-0.701999	-0.074552	0.486941	0.505972	0.493654	-0.459299	0.537905
24126	9.813876	-0.543538	-1.933606	-0.541813	-0.105530	0.003381	-0.701422	-0.079176	0.490235	0.506131	0.491610	-0.463778	0.535781
24127	9.424682	-0.472695	-1.817895	-0.547311	-0.185161	0.138195	-0.699330	-0.077793	0.493022	0.501870	0.491220	-0.472793	0.532256
24128	9.279631	-0.379468	-1.741421	-0.543063	-0.115482	0.199720	-0.695430	-0.073902	0.497355	0.499821	0.487385	-0.479267	0.531920
24129	9.876867	-0.663385	-1.712473	-0.574297	-0.163736	0.178504	-0.693214	-0.068886	0.500737	0.495609	0.485969	-0.488621	0.528635
24130	9.844867	-0.407681	-1.819183	-0.556221	-0.202104	0.228522	-0.690017	-0.064719	0.506472	0.492492	0.482560	-0.496305	0.527511
24131	9.729009	-0.460266	-1.842604	-0.545735	-0.255956	0.198869	-0.684599	-0.056089	0.513771	0.486886	0.482043	-0.506306	0.523671
24132	9.652202	-0.581319	-1.954715	-0.573025	-0.257444	0.177301	-0.680432	-0.049688	0.519662	0.483848	0.479477	-0.514125	0.521219
24133	9.588878	-0.667719	-1.922254	-0.533163	-0.262827	0.153005	-0.675847	-0.042875	0.527785	0.478530	0.479448	-0.523446	0.516859
24134	9.655263	-0.870794	-1.866919	-0.547816	-0.239471	0.068635	-0.669431	-0.038295	0.533082	0.476504	0.477996	-0.529704	0.513690
24135	9.577765	-0.891903	-1.842417	-0.549811	-0.242642	0.020841	-0.664268	-0.035819	0.541713	0.472937	0.478842	-0.537568	0.507998
24136	9.414563	-0.855246	-1.941675	-0.561160	-0.244074	-0.114657	-0.657709	-0.032222	0.548672	0.472812	0.479221	-0.542181	0.502829
24137	9.691745	-0.647287	-2.415538	-0.528242	-0.143913	-0.241284	-0.653362	-0.035047	0.554326	0.472770	0.482010	-0.546212	0.495789
24138	9.237819	-0.580752	-2.666965	-0.558610	-0.026905	-0.316740	-0.651380	-0.040085	0.554816	0.476966	0.482413	-0.546737	0.490774
24139	8.527141	-0.345067	-2.407687	-0.572594	0.109764	-0.387757	-0.651605	-0.052663	0.554129	0.481573	0.483839	-0.547219	0.484292
24140	8.368073	0.016938	-2.261705	-0.559850	0.204685	-0.529727	-0.654061	-0.066901	0.550096	0.490318	0.484255	-0.543386	0.479393
24141	9.885602	1.107255	-2.604515	-0.555851	0.349978	-0.630955	-0.659590	-0.081675	0.540782	0.499673	0.486141	-0.538752	0.473011
24142	9.346522	1.664524	-2.532691	-0.566309	0.425507	-0.613890	-0.666367	-0.099381	0.531586	0.511513	0.485173	-0.531783	0.469223
24143	10.132281	2.057909	-2.214353	-0.552619	0.280863	-0.556029	-0.670202	-0.117089	0.520695	0.519301	0.486881	-0.528232	0.462866
24144	10.020443	2.020494	-2.126800	-0.563066	0.270486	-0.402192	-0.674202	-0.129638	0.513902	0.527349	0.485050	-0.524709	0.459684
24145	10.200211	2.071738	-2.253258	-0.553058	0.032900	-0.235139	-0.676546	-0.137448	0.510213	0.529565	0.485645	-0.526673	0.454231
24146	9.873992	2.055216	-2.518426	-0.560597	-0.087111	-0.115120	-0.673598	-0.139558	0.512121	0.531165	0.484066	-0.529630	0.450595
24147	9.213478	1.930305	-2.675622	-0.546255	-0.185474	-0.014528	-0.670952	-0.137203	0.516587	0.529041	0.484371	-0.535853	0.445378
24148	9.068855	1.914104	-2.706659	-0.573474	-0.229380	0.070319	-0.665798	-0.132627	0.524403	0.527555	0.481919	-0.542175	0.442138
24149	8.901206	1.902005	-2.877855	-0.545703	-0.183213	0.129603	-0.662458	-0.128876	0.529018	0.524190	0.480599	-0.549622	0.438367
24150	9.115804	1.910980	-3.158529	-0.567457	-0.194094	0.152474	-0.658288	-0.122751	0.533930	0.522252	0.476945	-0.556236	0.436323
24151	8.895605	1.889077	-3.404449	-0.544894	-0.075239	0.146664	-0.656907	-0.119134	0.538140	0.519944	0.474447	-0.562587	0.433651
24152	8.769412	1.953459	-3.284185	-0.541006	-0.039395	0.164159	-0.656771	-0.118015	0.537872	0.519341	0.469539	-0.567408	0.433436
24153	8.890787	2.049083	-3.328907	-0.560385	0.070792	0.146486	-0.657627	-0.114379	0.537777	0.518871	0.465591	-0.572268	0.431865
24154	8.863802	2.061248	-2.956902	-0.550671	0.154949	0.198255	-0.661414	-0.112123	0.534623	0.520244	0.458462	-0.575414	0.433656
24155	8.863291	2.139231	-2.853872	-0.557833	0.158281	0.231772	-0.664926	-0.108747	0.530502	0.520063	0.452777	-0.580008	0.433726
24156	9.106121	2.138441	-2.735791	-0.554156	0.128772	0.307235	-0.670547	-0.103129	0.526420	0.520163	0.444513	-0.584364	0.436299
24157	9.357968	2.133260	-2.537937	-0.543585	0.058071	0.351181	-0.671400	-0.099482	0.523258	0.517687	0.438401	-0.590797	0.436764
24158	9.644763	2.008148	-2.546590	-0.550714	0.048626	0.406046	-0.673652	-0.096679	0.522607	0.515874	0.429617	-0.596716	0.439583
24159	9.233063	1.458748	-2.317612	-0.563205	0.038100	0.471263	-0.676713	-0.100294	0.518689	0.512295	0.421940	-0.604382	0.440731
24160	10.288586	0.167661	-2.118565	-0.547382	-0.003814	0.621250	-0.678515	-0.103914	0.515597	0.507792	0.410917	-0.612451	0.445196
24161	10.803479	-1.001215	-1.857335	-0.562095	-0.068860	0.648844	-0.681463	-0.101381	0.512579	0.501259	0.401786	-0.622431	0.447087
24162	10.632486	-1.162832	-1.980949	-0.536121	-0.058694	0.505725	-0.679928	-0.100551	0.513970	0.496845	0.392613	-0.629778	0.449866
24163	10.212738	-1.735291	-1.969167	-0.558077	-0.043281	0.399057	-0.680481	-0.101942	0.512565	0.492787	0.386174	-0.637261	0.449365
24164	9.674910	-1.759326	-1.716887	-0.543542	-0.043472	0.404411	-0.682146	-0.105289	0.511288	0.489431	0.377955	-0.643568	0.451030
24165	9.134792	-1.562386	-1.684534	-0.562121	-0.061590	0.319293	-0.681282	-0.110317	0.509417	0.485884	0.372484	-0.650492	0.449481
24166	9.081207	-1.503477	-1.593302	-0.552290	-0.069512	0.292910	-0.682097	-0.115903	0.508249	0.483190	0.365772	-0.656169	0.449646
24167	9.240904	-1.533906	-1.660831	-0.551314	-0.053166	0.280468	-0.680528	-0.122613	0.507331	0.480047	0.360692	-0.662470	0.447872
24168	9.692374	-1.470964	-1.961755	-0.540643	-0.061629	0.222373	-0.681763	-0.128058	0.506168	0.477950	0.354893	-0.667358	0.447490
24169	9.953965	-1.323090	-2.012080	-0.560146	-0.003334	0.266094	-0.682020	-0.133081	0.503608	0.475701	0.349367	-0.673012	0.445765
24170	9.666714	-1.296512	-2.301944	-0.552324	-0.197672	0.230182	-0.679176	-0.143292	0.503759	0.471730	0.344513	-0.679260	0.444284
24171	9.494143	-0.969147	-2.298117	-0.546915	-0.198639	0.233797	-0.676054	-0.153085	0.504190	0.467069	0.341191	-0.686269	0.440988
24172	9.256753	-0.896167	-2.460504	-0.547107	-0.260359	0.281912	-0.673081	-0.161352	0.508125	0.461679	0.336161	-0.693290	0.439543
24173	9.384195	-0.782667	-2.345960	-0.563602	-0.289298	0.304048	-0.669538	-0.171144	0.507717	0.455269	0.332404	-0.701567	0.435937
24174	9.502237	-0.719738	-2.598112	-0.518313	-0.325714	0.325193	-0.665021	-0.180674	0.512324	0.448306	0.327509	-0.709059	0.434736
24175	9.434628	-0.767763	-2.616816	-0.550984	-0.332935	0.342528	-0.660919	-0.191039	0.515810	0.440855	0.323584	-0.717633	0.431211
24176	9.218503	-0.917557	-2.827486	-0.547744	-0.355532	0.247111	-0.654721	-0.200146	0.518038	0.434230	0.319703	-0.724951	0.428579
24177	9.105729	-0.973603	-2.628576	-0.570942	-0.243045	0.171799	-0.651034	-0.211484	0.519983	0.429688	0.317184	-0.731592	0.423717
24178	9.448063	-1.164538	-2.672813	-0.554314	-0.157672	0.091900	-0.649015	-0.224335	0.515929	0.427253	0.313756	-0.736148	0.420830
24179	9.354520	-0.681564	-2.825469	-0.549336	-0.127209	-0.088645	-0.646142	-0.240543	0.511973	0.426529	0.314226	-0.739815	0.414740
24180	9.830017	-0.191111	-3.527462	-0.554509	0.044429	-0.323111	-0.642393	-0.264290	0.504307	0.430523	0.315217	-0.739977	0.409539
24181	8.772026	0.121737	-3.258916	-0.552344	0.178786	-0.449719	-0.639599	-0.293198	0.494224	0.437352	0.318498	-0.738602	0.402181
24182	8.767364	0.304901	-2.572318	-0.541312	0.199953	-0.407267	-0.640744	-0.316905	0.477811	0.444192	0.319545	-0.736661	0.397385
24183	9.506541	0.783015	-3.049814	-0.554362	0.204636	-0.505408	-0.639501	-0.342581	0.463590	0.451844	0.323433	-0.734466	0.389599
24184	9.004901	1.071934	-2.955716	-0.556360	0.237955	-0.607440	-0.633774	-0.368820	0.447515	0.460810	0.326934	-0.730832	0.382954
24185	9.335636	1.472625	-3.086276	-0.557780	0.108262	-0.505686	-0.627465	-0.399809	0.429993	0.467029	0.331532	-0.729248	0.374390
24186	10.358708	1.806646	-3.519051	-0.567430	0.057070	-0.303514	-0.625418	-0.417950	0.419191	0.471038	0.331813	-0.729212	0.369152
24187	11.021251	2.253254	-4.087911	-0.557492	-0.136294	-0.233873	-0.620601	-0.430388	0.414980	0.471676	0.334300	-0.731539	0.361407
24188	9.390574	1.592947	-3.885060	-0.532210	-0.268678	-0.080150	-0.612708	-0.441575	0.410759	0.469031	0.334000	-0.735731	0.356585
24189	8.381157	1.431609	-3.263345	-0.549708	-0.249596	0.092661	-0.609585	-0.450655	0.406875	0.465640	0.332562	-0.741122	0.351171
24190	8.421433	1.694228	-3.350898	-0.557854	-0.331232	0.258540	-0.610976	-0.452606	0.406029	0.459788	0.327399	-0.748225	0.348660
24191	8.414950	2.016527	-3.603361	-0.553900	-0.411185	0.233475	-0.609012	-0.453875	0.407953	0.453039	0.324889	-0.755884	0.343282
24192	8.566834	1.720927	-4.344476	-0.548853	-0.457264	0.149805	-0.604948	-0.455290	0.410277	0.445889	0.322220	-0.763179	0.338991
24193	8.542238	1.877068	-4.520156	-0.554277	-0.490267	0.216315	-0.599878	-0.462010	0.409889	0.438037	0.320384	-0.771212	0.332730
24194	8.050350	3.353598	-3.869085	-0.548491	-0.508094	0.982647	-0.602415	-0.458373	0.411062	0.424352	0.305042	-0.783896	0.335233
24195	8.151130	1.598022	-2.776808	-0.538317	0.329255	0.826977	-0.620658	-0.445841	0.395716	0.425034	0.288215	-0.788151	0.339257
24196	9.881017	2.411192	-2.010160	-0.550935	-0.073949	0.612107	-0.638042	-0.437360	0.379345	0.420334	0.275568	-0.794374	0.341104
24197	9.314308	3.268616	-2.275094	-0.547207	-0.533550	0.422129	-0.640408	-0.438580	0.369311	0.410211	0.270842	-0.803208	0.336494
24198	9.813154	2.331350	-3.251138	-0.564934	-0.756035	0.333084	-0.640504	-0.447501	0.361968	0.396426	0.266992	-0.813285	0.331859
24199	9.237959	2.203270	-3.828843	-0.548966	-0.806040	0.269777	-0.632607	-0.460092	0.359405	0.382904	0.266333	-0.823013	0.324195
24200	8.342957	1.621543	-3.845316	-0.536412	-0.618007	0.377323	-0.623318	-0.471013	0.358523	0.370751	0.260869	-0.831593	0.320850
24201	8.557512	1.087581	-4.380888	-0.537942	-0.280655	0.337194	-0.624417	-0.474907	0.353052	0.365419	0.255618	-0.837263	0.316416
24202	8.500724	0.645860	-4.738323	-0.547030	-0.184972	0.122367	-0.629577	-0.477373	0.341493	0.362074	0.251479	-0.841177	0.313180
24203	8.536822	1.110130	-5.432188	-0.554976	-0.162247	0.407087	-0.632636	-0.480977	0.334507	0.358466	0.244097	-0.846261	0.309452
24204	8.810996	0.835258	-5.441568	-0.554024	-0.023660	0.426615	-0.638097	-0.478411	0.322863	0.355932	0.233719	-0.850406	0.309026
24205	8.726727	0.856966	-5.146914	-0.545779	0.197001	0.328902	-0.644252	-0.477093	0.309119	0.358937	0.225464	-0.852281	0.306509
24206	7.814858	0.770806	-3.999423	-0.523446	0.390954	0.173793	-0.653765	-0.475762	0.293450	0.364825	0.217011	-0.851924	0.306649
24207	8.110538	0.368455	-4.662218	-0.558133	0.115410	0.576746	-0.666418	-0.462575	0.287689	0.365028	0.204914	-0.855282	0.305380
24208	8.754771	-0.517827	-5.068787	-0.571476	0.285657	0.296036	-0.677113	-0.448831	0.281500	0.368506	0.194631	-0.856321	0.305018
24209	8.593317	0.214561	-4.438850	-0.552307	0.411129	0.159286	-0.686360	-0.444570	0.267393	0.376340	0.187882	-0.855513	0.301937
24210	8.801975	0.537677	-3.186277	-0.538919	0.331011	0.044956	-0.692519	-0.442277	0.254357	0.381938	0.181831	-0.854876	0.300413
24211	8.942260	0.590827	-3.820119	-0.528955	0.167079	0.039953	-0.695741	-0.440568	0.247149	0.386317	0.178787	-0.855118	0.295918
24212	9.188435	0.552906	-3.839356	-0.565538	0.197280	-0.088886	-0.698112	-0.441664	0.241996	0.390495	0.175610	-0.855089	0.292401
24213	9.080843	0.242978	-4.427738	-0.545412	-0.061664	-0.157865	-0.695701	-0.448086	0.237867	0.392260	0.177151	-0.856378	0.285246
24214	8.258629	0.148657	-4.879843	-0.559332	0.098214	-0.304249	-0.690901	-0.456189	0.233004	0.395946	0.178288	-0.856249	0.279783
24215	8.720845	0.726003	-4.454393	-0.550962	0.344812	-0.371866	-0.685510	-0.470989	0.224163	0.405893	0.181131	-0.853429	0.272216
24216	9.408384	0.886238	-4.031838	-0.526771	0.296790	-0.346377	-0.681103	-0.482963	0.206435	0.413031	0.182114	-0.851237	0.267648
24217	9.118547	1.348811	-3.780488	-0.544607	0.210201	-0.329258	-0.678235	-0.495783	0.192475	0.420417	0.185002	-0.849377	0.259967
24218	9.176368	1.355321	-3.454443	-0.544497	0.203325	-0.267292	-0.673704	-0.505829	0.183550	0.425560	0.184972	-0.848210	0.255390
24219	9.085567	1.143798	-3.362559	-0.530043	0.158626	-0.216474	-0.668910	-0.511963	0.175083	0.431457	0.186321	-0.846933	0.248666
24220	9.258857	1.186717	-3.281116	-0.555317	0.139934	-0.127270	-0.668893	-0.515024	0.170867	0.434831	0.184130	-0.846795	0.244859
24221	9.282971	1.358684	-3.196082	-0.546297	0.084985	-0.033032	-0.668873	-0.518642	0.165810	0.438695	0.182576	-0.846771	0.239150
24222	9.132489	1.037930	-3.240627	-0.554716	0.162145	0.003481	-0.668021	-0.519591	0.156172	0.441792	0.178061	-0.846847	0.236567
24223	9.136642	1.081602	-2.823106	-0.542178	0.138533	0.016144	-0.670823	-0.518312	0.151605	0.446379	0.175429	-0.846375	0.231559
24224	9.670947	1.155033	-2.909210	-0.555098	0.084202	0.060681	-0.673061	-0.518013	0.147303	0.447873	0.170293	-0.847276	0.229203
24225	9.551627	1.131926	-2.473865	-0.553802	0.017627	0.046018	-0.676989	-0.515759	0.144707	0.450404	0.167580	-0.847906	0.223851
24226	9.191126	0.717529	-2.246462	-0.541159	0.026983	-0.006223	-0.677556	-0.513797	0.143616	0.451172	0.163950	-0.848972	0.220931
24227	9.344948	0.806758	-2.122017	-0.534352	-0.014028	-0.055394	-0.675715	-0.517558	0.138404	0.453640	0.163222	-0.849341	0.214915
24228	9.707926	1.152738	-2.080455	-0.560217	-0.053188	-0.088955	-0.674022	-0.520071	0.136133	0.453462	0.161158	-0.850896	0.210657
24229	9.767404	1.146259	-2.283428	-0.553313	-0.050295	-0.210951	-0.672610	-0.523152	0.136927	0.456118	0.163004	-0.851038	0.202779
24230	9.226398	1.555285	-2.345259	-0.536317	-0.068120	-0.246084	-0.668388	-0.528479	0.138652	0.456243	0.163867	-0.852061	0.197437
24231	8.982435	1.673347	-2.261681	-0.548118	-0.009542	-0.343931	-0.663038	-0.535768	0.141184	0.460141	0.167799	-0.851220	0.188515
24232	9.006818	2.182508	-2.359213	-0.544572	0.017087	-0.397941	-0.655307	-0.543484	0.144390	0.462290	0.170811	-0.850896	0.181899
24233	8.788517	2.726274	-2.577620	-0.524362	0.051981	-0.381075	-0.647433	-0.551902	0.148146	0.467282	0.175305	-0.849079	0.173150
24234	8.736960	3.164579	-2.874810	-0.534938	0.118905	-0.401012	-0.638581	-0.559760	0.151203	0.471076	0.178065	-0.847639	0.166996
24235	8.721481	3.462164	-3.223636	-0.552693	0.141732	-0.323461	-0.633646	-0.568729	0.154837	0.477452	0.180968	-0.845085	0.158497
24236	8.940560	3.764692	-3.319123	-0.561637	0.112003	-0.215369	-0.628586	-0.573782	0.157394	0.480571	0.180326	-0.844356	0.153612
24237	9.688614	4.068851	-3.780192	-0.542348	0.108682	-0.144138	-0.627037	-0.576452	0.160841	0.485770	0.180387	-0.842585	0.146764
24238	10.204440	4.212505	-4.248825	-0.545022	0.074831	-0.076582	-0.625213	-0.578006	0.164575	0.487762	0.177658	-0.842599	0.143366
24239	9.158622	3.739342	-4.060925	-0.537893	0.023966	-0.051700	-0.625222	-0.576619	0.167797	0.491239	0.176437	-0.841880	0.137083
24240	8.158826	3.161043	-3.635120	-0.545468	-0.026434	-0.071240	-0.624108	-0.575792	0.170725	0.491499	0.173880	-0.842856	0.133373
24241	7.970759	3.365702	-3.559832	-0.541682	-0.019663	-0.027021	-0.623549	-0.576085	0.174204	0.494169	0.172281	-0.842600	0.127049
24242	8.203536	3.409407	-3.679028	-0.541946	-0.065619	-0.022260	-0.621871	-0.576379	0.177535	0.493617	0.169015	-0.844075	0.123749
24243	8.091853	3.294299	-3.648599	-0.552489	-0.023458	0.001204	-0.621870	-0.576232	0.175305	0.496171	0.166795	-0.843920	0.117442
24244	8.249463	3.028016	-3.561269	-0.535787	-0.024434	0.100479	-0.623265	-0.576069	0.169182	0.495990	0.161396	-0.845329	0.115605
24245	8.308252	3.187406	-3.906236	-0.541849	-0.021450	0.174748	-0.627740	-0.576321	0.164055	0.498119	0.156298	-0.845629	0.111174
24246	8.397876	3.069746	-3.694828	-0.534830	0.071929	0.206096	-0.632368	-0.573070	0.156176	0.499302	0.148890	-0.846329	0.110712
24247	8.563613	3.350517	-3.458972	-0.558913	0.121911	0.272799	-0.637701	-0.567705	0.143723	0.503669	0.141617	-0.845416	0.107394
24248	8.638892	3.303133	-3.231416	-0.530298	0.146084	0.373832	-0.646403	-0.560378	0.131875	0.505676	0.131238	-0.845698	0.108919
24249	8.719375	3.236021	-3.061636	-0.544680	0.129196	0.455154	-0.657767	-0.552908	0.121164	0.509692	0.121003	-0.844969	0.107703
24250	8.703209	2.883581	-3.014189	-0.549913	0.152565	0.461976	-0.667458	-0.542770	0.105448	0.511562	0.108897	-0.845215	0.109809
24251	9.022850	2.424988	-3.371939	-0.556309	0.200044	0.597867	-0.680377	-0.530238	0.086714	0.516406	0.095969	-0.843804	0.110044
24252	8.704405	1.943570	-2.998868	-0.552880	0.298231	0.887321	-0.695271	-0.514205	0.067195	0.519581	0.076301	-0.842960	0.116760
24253	8.346667	1.401870	-2.257801	-0.529614	0.251297	0.874434	-0.712995	-0.490893	0.046519	0.524379	0.058870	-0.840859	0.120488
24254	8.996838	1.091563	-2.530662	-0.548211	0.486043	0.837496	-0.729870	-0.468966	0.021639	0.530419	0.039602	-0.837243	0.126930
24255	10.022986	0.450621	-1.966726	-0.565405	0.414224	0.727257	-0.747747	-0.441156	-0.006519	0.538058	0.023912	-0.832664	0.128813
24256	11.181233	0.204947	-1.441205	-0.556640	0.063510	0.761541	-0.760849	-0.419267	-0.022644	0.536900	0.006924	-0.832898	0.134058
24257	10.037337	-0.767162	-1.914496	-0.541358	0.178610	0.958836	-0.772566	-0.393892	-0.037210	0.539768	-0.011737	-0.830210	0.138795
24258	9.518339	-0.340070	-1.384573	-0.554503	1.001819	0.987165	-0.785415	-0.361307	-0.075816	0.553056	-0.035016	-0.819460	0.146245
24259	11.187719	-0.255009	-0.015318	-0.536221	0.193632	0.700700	-0.795315	-0.331824	-0.108201	0.556599	-0.049177	-0.815899	0.148622
24260	10.184939	0.099415	0.001399	-0.547286	0.026725	0.422774	-0.804228	-0.307717	-0.121687	0.555192	-0.060249	-0.815751	0.150605
24261	10.227036	-0.136361	-0.559016	-0.569339	-0.154022	0.100738	-0.807064	-0.298753	-0.125197	0.554794	-0.063914	-0.816549	0.146171
24262	9.426205	-0.106443	-1.217918	-0.540219	-0.080719	-0.056965	-0.806510	-0.296647	-0.128247	0.553032	-0.066759	-0.818066	0.143062
24263	9.205680	-0.068438	-0.773454	-0.536041	-0.205746	-0.185367	-0.804815	-0.301142	-0.122869	0.552652	-0.065286	-0.819640	0.136030
24264	9.736187	-0.047194	-0.706746	-0.544221	-0.627009	-0.216383	-0.805643	-0.307346	-0.105915	0.542317	-0.064079	-0.827297	0.131783
24265	9.845036	-1.161166	-0.962666	-0.546405	-0.402544	-0.529288	-0.804475	-0.323650	-0.079320	0.539515	-0.056592	-0.831314	0.120992
24266	9.233627	-1.510069	-1.334892	-0.546741	-0.193084	-0.783738	-0.796274	-0.345244	-0.064549	0.537611	-0.047128	-0.834663	0.109958
24267	9.408541	-0.936659	-1.827194	-0.549912	-0.104548	-0.801879	-0.786380	-0.368920	-0.055389	0.540106	-0.035994	-0.835359	0.095736
24268	9.814013	0.154851	-1.924496	-0.546937	0.097050	-0.770999	-0.775199	-0.393935	-0.045154	0.542764	-0.027349	-0.835174	0.084525
24269	10.691370	1.166816	-1.915216	-0.558185	0.081158	-0.784879	-0.761796	-0.419991	-0.035770	0.547973	-0.017030	-0.833385	0.070037
24270	9.543567	1.473854	-1.892944	-0.562111	-0.072069	-0.591329	-0.746996	-0.445633	-0.025556	0.547315	-0.011322	-0.834657	0.060546
24271	8.860950	2.086760	-1.956860	-0.533435	-0.012730	-0.796652	-0.735579	-0.466810	-0.010808	0.550624	-0.000470	-0.833473	0.046214
24272	9.224253	2.020400	-2.154739	-0.539910	0.032898	-0.653621	-0.724469	-0.481555	0.003034	0.551615	0.006374	-0.833282	0.036356
24273	9.123347	2.081268	-2.184278	-0.533362	-0.020799	-0.499299	-0.713913	-0.497556	0.016727	0.554244	0.012184	-0.831885	0.025170
24274	9.304290	2.502516	-2.285861	-0.559238	-0.009208	-0.366890	-0.706320	-0.509301	0.028706	0.554242	0.014044	-0.832039	0.018137
24275	9.308285	2.714526	-2.387300	-0.548434	-0.067667	-0.283216	-0.699290	-0.519009	0.043192	0.555839	0.016046	-0.831086	0.009003
24276	9.157140	2.452965	-2.628221	-0.551331	-0.138417	-0.231559	-0.694243	-0.523826	0.059139	0.553600	0.015753	-0.832626	0.003558
24277	8.425811	2.004833	-3.144155	-0.552976	-0.010849	-0.199813	-0.692147	-0.525411	0.072353	0.556000	0.016251	-0.831010	-0.004721
24278	8.950591	2.245955	-3.476160	-0.561151	0.135180	-0.194459	-0.688495	-0.529497	0.079394	0.558280	0.015219	-0.829455	-0.009827
24279	9.246052	2.582619	-3.446485	-0.552495	0.053710	-0.151293	-0.685968	-0.532032	0.083671	0.561612	0.014878	-0.827082	-0.017524
24280	9.359237	2.152578	-3.311359	-0.543529	0.026612	-0.149290	-0.681335	-0.535690	0.087362	0.562068	0.013257	-0.826696	-0.021860
24281	9.011209	2.407272	-3.125267	-0.545116	0.075268	-0.153194	-0.677544	-0.538500	0.089256	0.565624	0.013003	-0.824036	-0.029416
24282	9.204167	2.701871	-2.969339	-0.553870	0.181399	-0.224649	-0.676830	-0.541859	0.089912	0.568562	0.012582	-0.821811	-0.034724
24283	9.171203	2.688339	-2.461728	-0.552492	0.071503	-0.131104	-0.674150	-0.545485	0.085531	0.571953	0.011850	-0.819119	-0.042123
24284	9.124474	2.849801	-2.581864	-0.545384	0.035250	-0.110435	-0.671191	-0.549680	0.084070	0.572542	0.009534	-0.818528	-0.046017
24285	8.905567	2.794379	-2.390068	-0.541092	0.148785	-0.118220	-0.668785	-0.554988	0.081068	0.577097	0.008777	-0.814904	-0.053041
24286	8.994886	2.582431	-2.184856	-0.546170	0.153277	-0.015707	-0.668491	-0.557066	0.075188	0.579687	0.005017	-0.812910	-0.055817
24287	9.384179	2.319535	-2.095458	-0.537460	0.011408	0.128619	-0.669483	-0.554127	0.074668	0.582192	0.000118	-0.810844	-0.059861
24288	9.275953	2.419776	-2.405714	-0.545760	-0.079711	0.245859	-0.672743	-0.546029	0.080076	0.581265	-0.008155	-0.811489	-0.059583
24289	9.461716	2.550032	-2.644210	-0.545625	-0.032381	0.196981	-0.679485	-0.541833	0.084077	0.583058	-0.014325	-0.809866	-0.062881
24290	9.425160	1.934378	-2.584133	-0.565851	0.033908	0.245788	-0.685131	-0.531480	0.085065	0.583921	-0.022689	-0.809050	-0.062928
24291	9.401011	2.029078	-2.536832	-0.573233	0.008546	0.264440	-0.693283	-0.524475	0.085898	0.586360	-0.030237	-0.806810	-0.065770
24292	9.437723	2.003716	-2.304637	-0.548027	0.034597	0.160180	-0.696111	-0.518039	0.086266	0.587077	-0.037005	-0.805946	-0.066507
24293	8.864009	1.827421	-2.475873	-0.537096	0.084079	0.055485	-0.697791	-0.517039	0.080711	0.590389	-0.040668	-0.802946	-0.071165
24294	9.465040	1.869126	-2.158195	-0.541825	0.234034	0.021006	-0.698915	-0.514779	0.074329	0.594093	-0.044840	-0.799769	-0.073575
24295	9.626725	1.942780	-1.811292	-0.559141	0.110142	-0.017334	-0.700583	-0.515582	0.064573	0.597614	-0.047570	-0.796427	-0.079370
24296	9.512717	2.019588	-2.010130	-0.536407	-0.063380	0.029995	-0.700575	-0.516544	0.059543	0.596563	-0.052271	-0.796726	-0.081289
24297	9.493134	1.927823	-2.018745	-0.536201	-0.005273	-0.019915	-0.699454	-0.516403	0.058420	0.598185	-0.054889	-0.794775	-0.086571
24298	9.440258	2.054028	-1.986255	-0.549353	-0.077373	-0.010775	-0.699874	-0.516683	0.058978	0.596816	-0.059129	-0.795215	-0.089150
24299	9.437031	2.127902	-2.156213	-0.531285	-0.100957	-0.001556	-0.699601	-0.515150	0.060107	0.596881	-0.062178	-0.794379	-0.093969
24300	9.359835	2.077460	-2.184542	-0.563608	-0.046833	0.006559	-0.699316	-0.516692	0.061344	0.595990	-0.066811	-0.794356	-0.096594
24301	9.224447	1.991243	-2.195480	-0.569086	-0.055851	0.008281	-0.700857	-0.516979	0.064700	0.596664	-0.070414	-0.792877	-0.101884
24302	9.381783	2.018962	-2.241909	-0.547387	-0.075820	0.015773	-0.700583	-0.515440	0.063877	0.595333	-0.075063	-0.793165	-0.104086
24303	9.226731	1.957397	-2.195106	-0.548605	-0.000498	0.053294	-0.700163	-0.515439	0.063316	0.596928	-0.079044	-0.790981	-0.108525
24304	9.364146	1.903321	-2.201935	-0.577756	-0.020255	0.062826	-0.701011	-0.514046	0.065568	0.596506	-0.084687	-0.790413	-0.110711
24305	9.518826	1.921557	-2.221675	-0.574123	-0.005612	0.038044	-0.702705	-0.510969	0.066171	0.597864	-0.088760	-0.788230	-0.115644
24306	9.499882	1.809881	-2.321887	-0.545340	-0.063513	0.049339	-0.704105	-0.511252	0.068131	0.596761	-0.093902	-0.788213	-0.117382
24307	9.500751	1.687975	-2.492083	-0.542445	-0.016223	-0.000465	-0.704537	-0.508881	0.069972	0.597833	-0.097038	-0.786291	-0.122170
24308	8.891370	1.828450	-2.268132	-0.538827	-0.064037	0.093534	-0.704401	-0.506843	0.072182	0.596825	-0.102800	-0.786155	-0.123256
24309	9.530863	1.574309	-2.072851	-0.555828	0.016887	0.027464	-0.706928	-0.505300	0.072218	0.598377	-0.106473	-0.783740	-0.127905
24310	9.464748	1.641421	-2.228152	-0.559843	-0.030557	-0.004136	-0.707489	-0.505446	0.074312	0.597585	-0.110873	-0.783301	-0.130536
24311	9.484701	1.662590	-2.300903	-0.566869	0.005491	-0.000891	-0.706654	-0.504331	0.074735	0.598781	-0.114283	-0.781036	-0.135586
24312	9.451157	1.834708	-2.249621	-0.571209	-0.062272	-0.076592	-0.705677	-0.504204	0.077796	0.597249	-0.117775	-0.781060	-0.139171
24313	9.478850	1.680420	-2.160951	-0.579331	-0.055032	-0.076749	-0.704266	-0.506863	0.078036	0.597181	-0.120340	-0.779639	-0.145111
24314	9.363571	1.690389	-2.228563	-0.534923	-0.078761	-0.067257	-0.702865	-0.507996	0.081638	0.595482	-0.123597	-0.779892	-0.147966
24315	9.325888	1.825620	-2.283180	-0.542118	-0.051468	-0.092266	-0.701875	-0.510661	0.083834	0.595430	-0.125496	-0.778568	-0.153447
24316	9.447360	1.867837	-2.365966	-0.536702	-0.072448	-0.064616	-0.700887	-0.512762	0.084641	0.593818	-0.128801	-0.778691	-0.156302
24317	9.042197	1.845924	-2.413505	-0.549353	-0.084445	-0.032042	-0.697380	-0.514731	0.086127	0.593337	-0.131854	-0.777585	-0.161024
24318	9.341178	1.771543	-2.413075	-0.547093	-0.034337	0.008421	-0.700598	-0.515286	0.087122	0.592502	-0.136296	-0.776988	-0.163262
24319	9.294046	1.901819	-2.496618	-0.559853	-0.041497	0.010096	-0.700049	-0.513057	0.088953	0.592714	-0.140012	-0.775223	-0.167677
24320	9.275008	1.972018	-2.497376	-0.568033	-0.039639	0.008225	-0.697813	-0.512507	0.090057	0.591714	-0.144715	-0.774570	-0.170212
24321	9.345727	2.123693	-2.518493	-0.549659	-0.016527	0.034872	-0.698797	-0.511668	0.090491	0.592342	-0.148617	-0.772468	-0.174176
24322	9.409257	1.794946	-2.466585	-0.559695	-0.005257	-0.011347	-0.699080	-0.510971	0.091337	0.591804	-0.152798	-0.771446	-0.176896
24323	8.890561	1.924599	-2.737958	-0.542595	0.036658	0.121214	-0.700202	-0.510833	0.092463	0.593493	-0.157767	-0.768471	-0.179801
24324	9.573667	2.089392	-2.363775	-0.553643	0.066187	0.058237	-0.702743	-0.505510	0.090725	0.594285	-0.162689	-0.766358	-0.181806
24325	9.462245	1.993464	-2.357723	-0.546391	-0.054045	-0.002015	-0.702461	-0.505788	0.090023	0.594046	-0.166134	-0.764829	-0.185865
24326	9.400043	1.978873	-2.434797	-0.531068	-0.082151	0.008942	-0.703166	-0.505096	0.092545	0.592438	-0.170571	-0.764673	-0.187610
24327	9.537348	2.038814	-2.372827	-0.535697	-0.090189	0.005432	-0.702884	-0.505656	0.092537	0.591633	-0.174146	-0.763592	-0.191236
24328	9.334647	1.824340	-2.478894	-0.538515	-0.117266	0.009040	-0.701757	-0.507479	0.093625	0.589440	-0.178802	-0.763778	-0.192958
24329	9.357771	1.871541	-2.636509	-0.529399	-0.128336	0.034002	-0.703161	-0.506497	0.093506	0.588106	-0.182900	-0.763076	-0.195946
24330	9.453691	1.789017	-2.597056	-0.553989	-0.162836	0.076396	-0.703588	-0.504958	0.093386	0.585393	-0.188937	-0.763438	-0.196928
24331	9.136642	1.891602	-2.742752	-0.532952	-0.168805	0.124405	-0.704576	-0.502574	0.091606	0.583698	-0.194626	-0.762851	-0.198685
24332	8.846633	1.767710	-2.750647	-0.545412	0.041834	0.344934	-0.708941	-0.496411	0.090450	0.585146	-0.203829	-0.759725	-0.197168
24333	9.855871	1.712503	-2.833534	-0.522102	0.020644	0.298655	-0.717370	-0.487982	0.082795	0.586959	-0.211268	-0.756238	-0.197358
24334	10.329647	2.968419	-1.707708	-0.561139	-0.133530	0.437353	-0.722172	-0.477904	0.081543	0.585946	-0.222698	-0.754558	-0.194202
24335	10.017133	2.285841	-2.192590	-0.537906	-0.399061	1.284841	-0.741340	-0.448814	0.088546	0.584892	-0.246649	-0.751170	-0.181135
24336	7.378980	2.262024	-2.473912	-0.553227	-0.253263	1.276160	-0.761101	-0.412173	0.094657	0.584631	-0.270821	-0.746238	-0.167306
24337	8.974991	1.661829	-2.549087	-0.529631	-0.275542	0.760198	-0.774235	-0.386165	0.099490	0.582975	-0.285991	-0.743346	-0.160578
24338	8.458173	-0.845867	-3.706797	-0.544622	-0.214016	0.329338	-0.779895	-0.372601	0.101209	0.579796	-0.295626	-0.742667	-0.157760
24339	9.388192	-1.815234	-3.972678	-0.543543	0.139002	-0.041633	-0.781581	-0.370207	0.096646	0.581451	-0.297734	-0.739440	-0.162783
24340	10.343243	0.314788	-2.866915	-0.562835	0.071160	-0.083489	-0.780299	-0.372683	0.083784	0.581043	-0.300529	-0.737758	-0.166684
24341	8.915902	1.898269	-2.285858	-0.546913	-0.089911	0.169692	-0.782824	-0.371275	0.082285	0.579936	-0.306496	-0.735887	-0.167941
24342	9.260658	0.550117	-2.266443	-0.540510	-0.174988	0.009182	-0.782410	-0.370875	0.087723	0.576304	-0.311205	-0.736539	-0.168923
24343	8.806863	0.951055	-2.374209	-0.549592	-0.137499	-0.050461	-0.782417	-0.370618	0.094696	0.573679	-0.314090	-0.736540	-0.172479
24344	8.588522	0.054053	-2.658691	-0.539982	-0.010233	-0.185742	-0.779755	-0.372602	0.101347	0.571782	-0.315347	-0.736473	-0.176717
24345	8.923897	-0.667438	-3.303479	-0.554933	0.272442	-0.347766	-0.775388	-0.379043	0.102083	0.574019	-0.312490	-0.733594	-0.186256
24346	9.563175	0.287650	-3.740254	-0.539969	0.376373	-0.376263	-0.771407	-0.391601	0.092999	0.577044	-0.309510	-0.730184	-0.195078
24347	9.609400	0.579883	-3.337645	-0.573156	0.278614	-0.308791	-0.766326	-0.399976	0.086459	0.579218	-0.307372	-0.726814	-0.204380
24348	9.203805	0.897678	-3.166678	-0.542656	0.315946	-0.471487	-0.762911	-0.411704	0.080735	0.580827	-0.303213	-0.724524	-0.213932
24349	9.400460	0.458698	-3.217617	-0.536885	0.306080	-0.379370	-0.756413	-0.424281	0.075813	0.583140	-0.299461	-0.721304	-0.223588
24350	10.311350	1.110951	-2.728364	-0.538823	0.241799	-0.231902	-0.751904	-0.430853	0.073758	0.584650	-0.298995	-0.718313	-0.229809
