# Supplementary material for: Identification of Haptic Based Guiding Using Hard Reins
Source: PLoS One. 2015 Jul 22;10(7):e0132020. doi: 10.1371/journal.pone.0132020 (PMC4511788; doi:10.1371/journal.pone.0132020)
Supplement: S2 File — (ZIP) [file pone.0132020.s002.zip › MotionData2/Subject10/T11/gh11.txt]

// Start Time: 0
// Sample rate: 25.0Hz
// Scenario: 4.9
// Firmware Version: 2.6.1
Counter	Acc_X	Acc_Y	Acc_Z	Gyr_X	Gyr_Y	Gyr_Z	Mag_X	Mag_Y	Mag_Z	Quat_w	Quat_x	Quat_y	Quat_z
23664	-0.905800	1.326992	9.481785	-0.013665	0.072126	-0.340131	-0.135843	0.304986	-0.709713	-0.369670	-0.077337	0.016962	0.925784
23665	-1.049948	1.225837	9.531828	-0.146715	0.057352	-0.332477	-0.136240	0.305804	-0.708939	-0.363735	-0.077266	0.013548	0.928194
23666	-1.483266	1.110320	9.770992	-0.129315	0.050033	-0.310242	-0.136650	0.308781	-0.707134	-0.358671	-0.077259	0.010394	0.930203
23667	-1.925665	0.874353	9.967579	-0.029641	0.028201	-0.280179	-0.136785	0.311459	-0.708160	-0.353488	-0.077498	0.009445	0.932175
23668	-2.144251	0.707803	9.932000	0.090904	-0.006339	-0.244445	-0.138464	0.307457	-0.707249	-0.349009	-0.077985	0.010916	0.933805
23669	-1.972719	0.623585	9.826807	0.103070	-0.042809	-0.227703	-0.142340	0.302920	-0.708634	-0.344560	-0.077866	0.012988	0.935439
23670	-1.885844	0.599316	9.714464	0.080209	-0.132327	-0.207371	-0.145174	0.298100	-0.710285	-0.340608	-0.075912	0.015198	0.937013
23671	-1.784893	0.662096	9.723488	0.045025	-0.168857	-0.187188	-0.152061	0.295239	-0.708560	-0.336949	-0.073050	0.017080	0.938529
23672	-1.544119	0.730553	9.904316	0.021912	-0.143170	-0.148579	-0.156610	0.293156	-0.707111	-0.334129	-0.070475	0.018363	0.939709
23673	-1.163435	0.777509	10.047743	0.098465	-0.035091	-0.106818	-0.159327	0.291161	-0.708119	-0.331941	-0.070456	0.020458	0.940443
23674	-0.709963	0.707680	9.765362	0.138221	0.076629	-0.070772	-0.159568	0.285660	-0.707862	-0.330495	-0.072758	0.022573	0.940728
23675	-0.526873	0.716360	9.383147	0.004820	0.116797	-0.053041	-0.157596	0.282128	-0.709679	-0.329516	-0.074918	0.021981	0.940916
23676	-0.700257	0.677459	9.364182	-0.044300	0.080199	-0.038471	-0.155527	0.283992	-0.708924	-0.329016	-0.076067	0.020678	0.941029
23677	-1.254866	0.715044	9.421941	-0.021443	0.036243	-0.049386	-0.153448	0.284771	-0.709325	-0.328108	-0.076519	0.020121	0.941321
23678	-1.596835	0.657812	9.768388	0.005068	0.017889	-0.060313	-0.152410	0.286631	-0.710233	-0.327199	-0.076830	0.020115	0.941612
23679	-1.613601	0.638860	9.863976	-0.068248	0.023238	-0.078228	-0.152933	0.285309	-0.708686	-0.325811	-0.076759	0.018690	0.942128
23680	-1.331198	0.565031	9.918383	-0.166239	0.043280	-0.075973	-0.153471	0.289615	-0.708423	-0.324749	-0.076432	0.015277	0.942583
23681	-1.054057	0.571988	9.681039	-0.187479	0.058891	-0.060402	-0.151414	0.294705	-0.707537	-0.323884	-0.076237	0.011387	0.942951
23682	-0.958464	0.745170	9.617151	-0.103862	0.061823	-0.029532	-0.150518	0.298589	-0.707671	-0.323677	-0.076650	0.009095	0.943014
23683	-0.978323	0.873180	9.777180	0.018568	0.038216	-0.015964	-0.149477	0.298308	-0.707680	-0.323329	-0.077367	0.009314	0.943073
23684	-1.106900	1.043602	9.739965	0.098847	0.036496	-0.002647	-0.147910	0.296678	-0.707821	-0.323470	-0.078610	0.011036	0.942903
23685	-1.265731	0.985460	9.713665	0.044592	0.036412	-0.003847	-0.147378	0.293447	-0.707956	-0.323312	-0.079454	0.011805	0.942877
23686	-1.441561	0.956366	9.750021	-0.048356	0.039981	0.013206	-0.147126	0.295327	-0.707700	-0.323971	-0.079807	0.010754	0.942634
23687	-1.559104	0.835985	9.790441	-0.055439	0.029026	0.029800	-0.146608	0.297326	-0.708731	-0.324604	-0.079867	0.009745	0.942421
23688	-1.607107	0.792665	9.813388	0.044195	0.010899	0.050636	-0.145183	0.296519	-0.707201	-0.325749	-0.080264	0.010693	0.941983
23689	-1.544551	0.814116	9.718262	0.087977	-0.005496	0.047194	-0.146343	0.294378	-0.707706	-0.326472	-0.080614	0.012638	0.941678
23690	-1.452859	0.795022	9.709249	0.070437	0.007303	0.050781	-0.144903	0.293809	-0.709261	-0.327526	-0.081113	0.014108	0.941248
23691	-1.423746	0.754042	9.668140	0.056339	0.003666	0.061794	-0.145552	0.293016	-0.708742	-0.328574	-0.081428	0.015418	0.940835
23692	-1.428521	0.744417	9.670362	0.047814	-0.000056	0.039607	-0.145014	0.288308	-0.708877	-0.329409	-0.081644	0.016495	0.940506
23693	-1.466969	0.720421	9.710470	0.025043	-0.000081	0.043183	-0.144754	0.289104	-0.709521	-0.330155	-0.081690	0.017200	0.940228
23694	-1.505561	0.725163	9.712577	0.028565	0.007219	0.039496	-0.144496	0.288838	-0.709009	-0.331059	-0.081917	0.017863	0.939878
23695	-1.500793	0.734664	9.674351	0.016387	0.003530	0.030211	-0.146184	0.288053	-0.708739	-0.331575	-0.081983	0.018347	0.939681
23696	-1.510667	0.785290	9.710973	0.003228	0.014480	0.030124	-0.145138	0.287229	-0.709390	-0.332295	-0.082182	0.018474	0.939407
23697	-1.498721	0.806892	9.689784	0.010190	0.003533	0.033868	-0.145009	0.286830	-0.708877	-0.332888	-0.082211	0.018837	0.939187
23698	-1.457997	0.859788	9.657302	0.000570	-0.003789	0.030138	-0.144092	0.287741	-0.710813	-0.333617	-0.082049	0.019035	0.938938
23699	-1.409968	0.898362	9.653491	-0.016946	-0.009284	0.030058	-0.144096	0.287081	-0.709656	-0.334177	-0.081661	0.018966	0.938774
23700	-1.385958	0.917558	9.625181	0.000616	0.003513	0.020899	-0.145143	0.288307	-0.709133	-0.334723	-0.081640	0.019102	0.938579
23701	-1.337788	0.929964	9.707414	0.014673	-0.014749	0.020998	-0.145138	0.287229	-0.709390	-0.335059	-0.081364	0.019650	0.938472
23702	-1.338103	0.994772	9.665114	-0.009925	0.000770	0.022693	-0.146051	0.288180	-0.709383	-0.335666	-0.081220	0.019609	0.938268
23703	-1.318725	0.975614	9.679428	-0.020357	0.001659	0.017103	-0.144621	0.287630	-0.709009	-0.335994	-0.081018	0.019390	0.938173
23704	-1.328276	0.956348	9.679070	-0.008005	0.003476	0.007934	-0.144888	0.289113	-0.708749	-0.336349	-0.080944	0.019340	0.938053
23705	-1.333094	0.956396	9.695827	-0.009824	0.004404	0.015306	-0.145655	0.287230	-0.709900	-0.336627	-0.080865	0.019303	0.937961
23706	-1.356965	0.908371	9.735735	-0.011514	0.001649	0.013457	-0.144616	0.287621	-0.709909	-0.337070	-0.080730	0.019210	0.937815
23707	-1.371565	0.937211	9.736004	0.006110	-0.005678	0.000635	-0.144488	0.288157	-0.709909	-0.337043	-0.080575	0.019517	0.937832
23708	-1.328124	0.927774	9.765080	0.006861	0.008983	0.013539	-0.144101	0.288158	-0.709398	-0.337483	-0.080702	0.019718	0.937659
23709	-1.308916	0.942084	9.717454	0.004366	0.001638	-0.001228	-0.144617	0.287890	-0.709908	-0.337427	-0.080671	0.019942	0.937677
23710	-1.316333	0.980496	9.698722	0.000887	-0.010256	-0.004921	-0.144885	0.287908	-0.708364	-0.337516	-0.080404	0.020132	0.937664
23711	-1.265982	1.038371	9.709604	-0.030627	0.003417	-0.008794	-0.145783	0.286829	-0.709900	-0.337375	-0.080171	0.019684	0.937743
23712	-1.299628	1.019270	9.771430	-0.007718	0.007055	-0.021605	-0.145141	0.287902	-0.709262	-0.337165	-0.080178	0.019569	0.937821
23713	-1.338274	1.033470	9.725663	0.013221	0.016222	-0.018747	-0.145394	0.287759	-0.710416	-0.336774	-0.080485	0.019849	0.937929
23714	-1.376359	0.927234	9.635007	0.011397	0.012590	-0.008594	-0.145396	0.286962	-0.709517	-0.336771	-0.080719	0.020077	0.937905
23715	-1.429163	0.879043	9.643439	0.000846	0.011674	-0.001262	-0.145398	0.286966	-0.709131	-0.336725	-0.080855	0.020180	0.937908
23716	-1.505946	0.801754	9.598434	0.028883	0.003470	-0.001106	-0.145255	0.284807	-0.710033	-0.336825	-0.081032	0.020810	0.937843
23717	-1.510867	0.826065	9.675538	0.014947	0.003435	-0.006716	-0.146167	0.284821	-0.709640	-0.336649	-0.081120	0.021211	0.937890
23718	-1.399995	0.833868	9.782294	-0.002393	-0.003915	-0.017865	-0.146166	0.284019	-0.709255	-0.336475	-0.080955	0.021277	0.937965
23719	-1.375912	0.841331	9.840231	-0.019912	-0.005753	-0.014259	-0.145255	0.284807	-0.710033	-0.336209	-0.080638	0.021064	0.938092
23720	-1.347319	0.908456	9.755029	-0.012901	-0.007581	-0.021605	-0.147470	0.286175	-0.710015	-0.335982	-0.080335	0.020952	0.938202
23721	-1.347571	0.961367	9.750968	-0.016582	-0.003891	-0.006866	-0.146948	0.285632	-0.710019	-0.335850	-0.080072	0.020801	0.938275
23722	-1.270519	0.980835	9.771162	-0.002602	0.005279	-0.004962	-0.147598	0.285505	-0.710014	-0.335902	-0.080072	0.020824	0.938256
23723	-1.193165	0.937868	9.824088	-0.007751	-0.005697	-0.008658	-0.146828	0.286449	-0.708735	-0.335722	-0.079827	0.020854	0.938341
23724	-1.164017	0.889679	9.785279	-0.044492	-0.009386	-0.008834	-0.148000	0.287533	-0.709110	-0.335783	-0.079273	0.020182	0.938381
23725	-1.111176	0.928098	9.733505	-0.041110	-0.000213	-0.001448	-0.150206	0.287683	-0.709993	-0.335795	-0.078891	0.019566	0.938422
23726	-1.152958	1.091067	9.576982	-0.083327	0.010726	0.002006	-0.148920	0.289163	-0.708331	-0.336121	-0.078449	0.018047	0.938372
23727	-1.191224	1.028587	9.618954	-0.029080	0.019929	0.007805	-0.149178	0.290629	-0.709742	-0.336297	-0.078518	0.017553	0.938313
23728	-1.219987	0.994945	9.647017	-0.011699	0.010844	0.024519	-0.149316	0.291445	-0.708841	-0.336973	-0.078551	0.017411	0.938070
23729	-1.212872	1.013714	9.503330	-0.031074	0.019072	0.029024	-0.147885	0.291428	-0.708981	-0.337550	-0.078580	0.016931	0.937869
23730	-1.229534	0.965285	9.420886	-0.043356	0.029117	0.029871	-0.147377	0.294913	-0.709112	-0.338433	-0.078741	0.016075	0.937552
23731	-1.113706	0.941559	9.450438	-0.007630	0.029222	0.050361	-0.147372	0.293836	-0.709370	-0.339377	-0.079108	0.016012	0.937181
23732	-1.173656	0.879248	9.554616	0.084193	0.032999	0.065586	-0.145686	0.293690	-0.708612	-0.340772	-0.080196	0.017573	0.936554
23733	-1.125577	0.913519	9.699562	0.070232	0.051252	0.062717	-0.144636	0.291394	-0.708750	-0.341831	-0.081490	0.018844	0.936032
23734	-1.125408	0.874788	9.629413	0.033488	0.054865	0.059759	-0.143585	0.290294	-0.710173	-0.343190	-0.082643	0.019297	0.935424
23735	-1.014297	0.824187	9.540930	-0.025171	0.073101	0.059442	-0.140465	0.291591	-0.711225	-0.344351	-0.083675	0.018629	0.934919
23736	-1.144157	0.766923	9.754940	-0.036349	0.089471	0.046435	-0.138654	0.291855	-0.709697	-0.345653	-0.085001	0.017508	0.934341
23737	-1.094017	0.870606	9.795266	0.000268	0.089545	0.057691	-0.136448	0.293971	-0.710485	-0.346743	-0.086496	0.017198	0.933805
23738	-1.029385	0.966986	9.802022	0.034921	0.109775	0.087366	-0.132545	0.293122	-0.710516	-0.348610	-0.088678	0.017343	0.932902
23739	-1.056452	1.082329	9.779384	0.061088	0.122599	0.087472	-0.129937	0.291744	-0.711052	-0.350159	-0.091177	0.018006	0.932068
23740	-1.126933	1.197157	9.631519	0.062761	0.111626	0.083799	-0.125759	0.289262	-0.712886	-0.351756	-0.093585	0.018663	0.931215
23741	-1.314981	1.201621	9.639428	0.066624	0.095058	0.046921	-0.121844	0.286787	-0.714204	-0.352527	-0.095611	0.019568	0.930699
23742	-1.401576	1.160416	9.599637	0.024721	0.062995	0.039374	-0.120672	0.286504	-0.714342	-0.353315	-0.096860	0.019778	0.930266
23743	-1.536116	1.066498	9.649871	0.030216	0.029123	0.024687	-0.119501	0.285156	-0.713580	-0.353715	-0.097408	0.020431	0.930043
23744	-1.589005	1.042924	9.821867	0.035582	0.008998	0.022897	-0.118073	0.286478	-0.714105	-0.354158	-0.097736	0.021193	0.929823
23745	-1.641676	0.968401	9.868336	0.021727	-0.011155	0.015476	-0.119624	0.284209	-0.714351	-0.354384	-0.097479	0.021945	0.929746
23746	-1.621272	0.730135	9.826780	0.125930	-0.021982	0.025262	-0.119610	0.281915	-0.715381	-0.354665	-0.097869	0.024613	0.929531
23747	-1.766791	0.917577	9.852054	0.238731	-0.036496	0.027686	-0.120755	0.275880	-0.715760	-0.354674	-0.098675	0.029573	0.929298
23748	-1.949890	0.903511	10.066174	0.091856	-0.022110	0.013991	-0.120992	0.270772	-0.716532	-0.354812	-0.098827	0.031584	0.929163
23749	-1.960069	1.008657	9.865930	0.041011	-0.009375	0.006327	-0.121249	0.270635	-0.717044	-0.354821	-0.098764	0.032597	0.929132
23750	-1.723822	0.993566	9.536683	0.208803	-0.010914	0.025651	-0.121754	0.265410	-0.716271	-0.354983	-0.099947	0.036721	0.928789
23751	-1.647513	1.166742	9.482218	0.185631	-0.025460	0.058776	-0.123668	0.258162	-0.717930	-0.355658	-0.100581	0.040615	0.928300
23752	-1.666812	1.179537	9.717444	0.231469	-0.062038	0.038757	-0.122612	0.253586	-0.717683	-0.355988	-0.100968	0.045544	0.927903
23753	-1.719828	1.177122	9.745719	0.160750	-0.106024	0.026467	-0.125707	0.246105	-0.717148	-0.356026	-0.099960	0.049455	0.927797
23754	-1.739034	1.170720	9.995079	0.115540	-0.095187	0.003145	-0.129063	0.240762	-0.717895	-0.355831	-0.098935	0.052402	0.927820
23755	-1.271414	1.178817	9.980354	0.147030	-0.100547	0.010714	-0.132163	0.236224	-0.718515	-0.355600	-0.097937	0.055951	0.927807
23756	-1.354218	1.351425	9.852387	0.077694	-0.073206	0.010310	-0.135527	0.234099	-0.719903	-0.355603	-0.097041	0.058056	0.927771
23757	-1.094388	1.457527	9.774691	0.117763	-0.085872	0.026228	-0.136298	0.231290	-0.719641	-0.355729	-0.096073	0.060970	0.927637
23758	-0.973214	1.317922	9.682652	0.045981	-0.091393	0.033269	-0.138500	0.228365	-0.719111	-0.356175	-0.094585	0.062661	0.927506
23759	-1.161746	1.407600	9.283704	0.005159	-0.102311	0.069065	-0.142270	0.228141	-0.718824	-0.357286	-0.092438	0.063665	0.927226
23760	-1.609450	1.787849	9.587294	0.055859	-0.084086	0.058179	-0.144338	0.225207	-0.719066	-0.358172	-0.091125	0.065535	0.926884
23761	-1.298183	1.725992	9.608534	0.150959	-0.042038	0.003237	-0.145623	0.222259	-0.719828	-0.357868	-0.091243	0.068682	0.926762
23762	-0.798239	1.524799	9.576774	0.027494	-0.040448	-0.065655	-0.147699	0.220542	-0.719170	-0.356570	-0.090702	0.069486	0.927256
23763	-0.400148	1.448190	9.454599	-0.038584	-0.027767	-0.108442	-0.148609	0.220018	-0.718906	-0.354559	-0.089843	0.068809	0.928160
23764	-0.605746	1.586623	9.252998	-0.026553	-0.033237	-0.102848	-0.149400	0.222182	-0.718256	-0.352668	-0.089100	0.068492	0.928975
23765	-0.723454	1.507666	9.447617	0.036171	0.003448	-0.066597	-0.149639	0.219078	-0.720055	-0.351344	-0.089262	0.069058	0.929420
23766	-0.968757	1.384441	9.433998	0.004499	0.036318	-0.051122	-0.149117	0.218134	-0.719802	-0.350435	-0.089959	0.068923	0.929705
23767	-1.617251	1.403313	9.701842	-0.010848	0.052530	-0.093708	-0.147299	0.218517	-0.719817	-0.348754	-0.090747	0.068189	0.930315
23768	-2.048662	1.383112	9.673531	-0.090766	0.074137	-0.164301	-0.145346	0.217689	-0.719833	-0.345960	-0.091635	0.065811	0.931441
23769	-2.010880	1.551768	9.726654	-0.266821	0.081043	-0.250117	-0.144451	0.223976	-0.721379	-0.341847	-0.091434	0.059777	0.933385
23770	-1.775653	1.763751	9.671815	-0.333030	0.060803	-0.291029	-0.142412	0.232699	-0.719849	-0.337093	-0.090554	0.052736	0.935621
23771	-1.182267	1.656762	8.994172	-0.298094	0.039037	-0.292628	-0.140880	0.240338	-0.719858	-0.332145	-0.089407	0.046331	0.937838
23772	-0.964713	1.527025	8.917574	-0.347222	0.046374	-0.275337	-0.140922	0.249352	-0.718311	-0.327657	-0.088138	0.039140	0.939862
23773	-1.116428	0.982855	8.865322	-0.283931	0.050070	-0.275924	-0.141612	0.258505	-0.717144	-0.322961	-0.087246	0.032970	0.941805
23774	-1.306492	0.408695	9.210738	-0.240936	0.068184	-0.334783	-0.141110	0.263868	-0.717532	-0.317133	-0.087105	0.027529	0.943971
23775	-1.792432	1.234486	9.678638	-0.437283	0.040451	-0.338568	-0.141414	0.272490	-0.715211	-0.311465	-0.085097	0.018394	0.946261
23776	-1.724851	1.210006	9.515706	-0.325216	0.050628	-0.346316	-0.140687	0.284053	-0.713155	-0.305505	-0.084063	0.011456	0.948403
23777	-1.462171	1.235301	9.724936	-0.136004	0.079167	-0.354625	-0.140191	0.289827	-0.712771	-0.298979	-0.084649	0.007801	0.950466
23778	-1.779037	1.460660	9.681935	-0.232717	0.106496	-0.333030	-0.138524	0.293587	-0.710983	-0.293128	-0.085238	0.002293	0.952263
23779	-1.899394	1.416521	9.507373	-0.039572	0.125037	-0.309932	-0.136845	0.296789	-0.711252	-0.287260	-0.087270	0.000344	0.953869
23780	-1.834035	0.843608	9.365533	0.061040	0.163614	-0.281763	-0.134476	0.292440	-0.713715	-0.281999	-0.090648	0.000178	0.955123
23781	-2.139956	0.290012	9.460526	-0.064106	0.170573	-0.343304	-0.131090	0.291056	-0.714000	-0.275516	-0.093438	-0.002567	0.956741
23782	-2.259720	0.160094	10.230477	-0.204665	0.163715	-0.434457	-0.128247	0.294258	-0.712992	-0.267782	-0.095319	-0.008097	0.958719
23783	-2.221637	0.271528	10.434019	-0.408700	0.087454	-0.503672	-0.126727	0.302718	-0.711458	-0.258831	-0.094626	-0.017318	0.961120
23784	-1.947335	0.354250	9.842469	-0.523086	0.076544	-0.465460	-0.128091	0.316192	-0.708613	-0.251034	-0.093114	-0.028549	0.963066
23785	-1.725790	0.358212	8.762066	-0.410782	0.108129	-0.356017	-0.127389	0.332203	-0.705012	-0.244835	-0.092836	-0.037596	0.964377
23786	-1.858079	0.826390	9.269055	-0.237811	0.145106	-0.245408	-0.125605	0.339720	-0.703480	-0.241192	-0.094148	-0.043304	0.964929
23787	-2.279277	0.740974	10.564879	0.001628	0.096101	-0.149089	-0.122235	0.341836	-0.702992	-0.238209	-0.095807	-0.043863	0.965481
23788	-2.578370	0.263631	10.442581	0.020009	0.028519	-0.121192	-0.123272	0.341174	-0.703241	-0.236948	-0.096193	-0.043841	0.965754
23789	-2.352560	0.416968	10.127601	-0.108219	-0.022659	-0.088533	-0.123284	0.341865	-0.701313	-0.235454	-0.095118	-0.045792	0.966135
23790	-2.125589	0.309189	9.432126	0.056761	-0.058868	-0.054395	-0.124834	0.341195	-0.702843	-0.234598	-0.094085	-0.044429	0.966508
23791	-1.888383	0.097300	9.239346	0.148196	-0.056754	0.001461	-0.126125	0.338794	-0.702705	-0.234389	-0.093647	-0.041053	0.966751
23792	-1.704941	-0.444616	9.651107	0.272252	-0.038173	0.072229	-0.126629	0.334101	-0.702446	-0.235563	-0.094131	-0.035383	0.966642
23793	-1.677426	-0.651084	9.758882	0.282427	-0.025252	0.120260	-0.126727	0.326573	-0.703220	-0.237358	-0.094995	-0.029355	0.966320
23794	-2.078539	-0.965061	9.630721	0.197028	-0.032786	0.090308	-0.126697	0.319313	-0.703867	-0.239083	-0.095239	-0.025135	0.965990
23795	-2.404213	-0.907413	9.794109	0.059115	-0.014826	0.047111	-0.125362	0.313364	-0.706322	-0.239865	-0.095203	-0.023687	0.965836
23796	-2.464527	-0.903208	9.651989	0.064771	-0.025902	0.001012	-0.124956	0.311727	-0.708383	-0.240110	-0.094905	-0.022225	0.965840
23797	-2.394330	-0.965732	9.618164	-0.025919	-0.027898	-0.030817	-0.124846	0.314832	-0.706711	-0.239545	-0.094191	-0.022589	0.966042
23798	-2.092152	-0.640746	9.505527	-0.015392	-0.051638	-0.049187	-0.125627	0.315910	-0.707219	-0.238849	-0.092992	-0.022633	0.966329
23799	-1.766214	-0.243637	9.365320	-0.022363	-0.075404	-0.073186	-0.128368	0.315961	-0.705140	-0.237475	-0.091353	-0.022813	0.966819
23800	-1.540332	-0.088945	9.446406	0.068848	-0.069847	-0.094882	-0.129524	0.313681	-0.706160	-0.235724	-0.090181	-0.021222	0.967394
23801	-1.450326	0.253208	9.552856	0.074970	-0.077174	-0.107774	-0.132116	0.311029	-0.705627	-0.233502	-0.088931	-0.019556	0.968084
23802	-1.546807	0.272900	9.739454	0.170725	-0.086311	-0.136815	-0.134175	0.306877	-0.706769	-0.230891	-0.087896	-0.016002	0.968869
23803	-1.592462	0.249374	9.921120	0.200776	-0.071736	-0.160683	-0.135458	0.301524	-0.706247	-0.227413	-0.087302	-0.011993	0.969803
23804	-1.855264	0.279404	10.413546	0.174232	-0.073784	-0.206977	-0.138296	0.295915	-0.706227	-0.223416	-0.086508	-0.008550	0.970839
23805	-1.486160	0.212097	10.214423	0.212166	-0.073750	-0.236297	-0.142669	0.284938	-0.707483	-0.218438	-0.085891	-0.004433	0.972054
23806	-2.042952	0.196324	10.146599	-0.044675	-0.015786	-0.304156	-0.144224	0.283080	-0.706957	-0.212724	-0.085257	-0.005650	0.973369
23807	-1.911081	-0.164431	10.099565	-0.048591	0.083057	-0.254469	-0.143579	0.285614	-0.707990	-0.207808	-0.086558	-0.007330	0.974305
23808	-1.822730	-0.517226	9.591383	-0.081440	0.148972	-0.214104	-0.140209	0.287862	-0.707758	-0.203851	-0.088984	-0.009802	0.974900
23809	-1.365956	-0.751039	9.894802	0.020939	0.163828	-0.182204	-0.135777	0.286456	-0.709080	-0.200187	-0.092125	-0.010391	0.975362
23810	-1.212617	-1.061031	9.906287	0.055399	0.119995	-0.189324	-0.132130	0.286401	-0.710523	-0.196415	-0.094542	-0.010031	0.975901
23811	-1.880222	-0.612713	9.138254	-0.148022	0.072161	-0.210623	-0.130053	0.287983	-0.711181	-0.192519	-0.095193	-0.013673	0.976569
23812	-2.233874	-0.265593	8.844587	-0.175410	0.030056	-0.214415	-0.130206	0.291897	-0.709507	-0.188682	-0.094938	-0.017513	0.977282
23813	-2.026895	-0.182367	9.142920	-0.169223	-0.018342	-0.205079	-0.131008	0.299015	-0.710397	-0.184949	-0.093755	-0.021229	0.978035
23814	-1.775977	-0.209236	9.581737	-0.178439	-0.052206	-0.221680	-0.132589	0.303074	-0.709226	-0.181006	-0.091870	-0.024834	0.978867
23815	-1.900980	-0.276293	9.742848	-0.122287	-0.077770	-0.223205	-0.135999	0.308904	-0.707525	-0.176850	-0.089675	-0.027445	0.979760
23816	-1.794788	-0.299923	9.805916	-0.101177	-0.063132	-0.230500	-0.140046	0.312851	-0.706848	-0.172588	-0.087842	-0.029509	0.980625
23817	-1.713814	-0.098246	9.641480	-0.073450	-0.026498	-0.223038	-0.142516	0.312745	-0.706829	-0.168313	-0.086811	-0.031323	0.981404
23818	-1.677003	-0.243095	9.471772	0.022667	0.006562	-0.207825	-0.143556	0.312357	-0.706435	-0.164228	-0.086775	-0.031154	0.982104
23819	-1.339691	-0.719045	9.386637	0.003734	-0.004388	-0.211558	-0.144202	0.312756	-0.707587	-0.160023	-0.086425	-0.031507	0.982818
23820	-1.316595	-1.517107	9.558082	-0.101564	-0.004778	-0.311726	-0.147210	0.316292	-0.706533	-0.154104	-0.085696	-0.033919	0.983747
23821	-1.645382	-1.302372	9.932468	-0.093832	-0.010518	-0.387383	-0.151385	0.319568	-0.705984	-0.146594	-0.084757	-0.036536	0.984881
23822	-1.784557	-0.425071	9.785054	-0.003402	-0.021367	-0.381417	-0.153331	0.318382	-0.705840	-0.139118	-0.083932	-0.037079	0.986016
23823	-1.814448	-0.228429	9.619513	0.299065	-0.026451	-0.357737	-0.156682	0.313031	-0.707487	-0.131527	-0.083800	-0.031823	0.987251
23824	-1.864250	0.108351	9.642973	0.599694	-0.057114	-0.322961	-0.162067	0.296410	-0.710151	-0.124202	-0.083922	-0.020268	0.988494
23825	-1.507915	0.221414	10.137542	0.974210	-0.071232	-0.291507	-0.166111	0.269564	-0.713088	-0.116766	-0.084623	-0.001387	0.989547
23826	-2.179249	0.480674	10.365339	0.507767	-0.080824	-0.226525	-0.169901	0.245392	-0.716925	-0.111437	-0.084084	0.008570	0.990171
23827	-1.817732	1.000569	10.231987	-0.544956	-0.138470	-0.191170	-0.174450	0.245174	-0.716889	-0.108495	-0.080001	-0.002260	0.990870
23828	-1.533924	0.609971	9.811509	-0.834028	-0.191629	-0.152832	-0.181319	0.270264	-0.713738	-0.106803	-0.074260	-0.018511	0.991330
23829	-1.729984	0.262595	9.646389	-0.107169	-0.188865	-0.086387	-0.187766	0.285419	-0.709695	-0.105286	-0.070111	-0.020343	0.991759
23830	-1.574335	-0.046661	9.168249	0.868344	-0.104483	-0.046481	-0.194087	0.276862	-0.712862	-0.103302	-0.069721	-0.002869	0.992199
23831	-1.411007	0.081374	9.229176	1.165646	-0.050162	-0.024756	-0.197835	0.241408	-0.716705	-0.101129	-0.070984	0.020354	0.992129
23832	-0.854003	0.574519	9.601332	0.753889	-0.043166	0.002674	-0.199136	0.210503	-0.719536	-0.100125	-0.071530	0.035501	0.991765
23833	-1.424196	0.866080	10.070555	0.242941	-0.034776	-0.029501	-0.202450	0.196411	-0.722087	-0.099130	-0.071205	0.040382	0.991702
23834	-1.683748	0.691844	9.921672	0.144940	-0.050450	-0.029973	-0.203604	0.192260	-0.722209	-0.098332	-0.070403	0.043414	0.991710
23835	-1.699521	0.976323	10.107935	-0.136346	-0.044317	-0.009274	-0.206332	0.192288	-0.722444	-0.098263	-0.069146	0.040808	0.991916
23836	-1.499720	1.005539	9.390125	0.102076	-0.027457	0.017763	-0.208675	0.193119	-0.722553	-0.098505	-0.068676	0.043011	0.991832
23837	-1.259318	1.642565	9.108468	0.545725	-0.021274	0.077201	-0.211752	0.183337	-0.723690	-0.099227	-0.069155	0.054041	0.991187
23838	-1.246345	1.976089	9.550117	0.316628	0.071801	0.127558	-0.210524	0.169076	-0.724735	-0.101500	-0.070961	0.060445	0.990459
23839	-1.390971	1.970739	9.476685	0.019141	0.084436	0.198013	-0.209216	0.168245	-0.725774	-0.105463	-0.072340	0.061054	0.989908
23840	-1.351954	2.410697	10.073688	-0.079398	0.097214	0.245458	-0.206882	0.171431	-0.726948	-0.110718	-0.073694	0.059722	0.989315
23841	-1.415093	1.996587	10.014484	0.041335	0.059030	0.277525	-0.204793	0.173124	-0.729921	-0.116188	-0.074536	0.061001	0.988546
23842	-1.367878	1.682695	9.650481	-0.000047	0.037160	0.309672	-0.204427	0.181032	-0.731205	-0.122544	-0.074792	0.061464	0.987730
23843	-1.422618	1.512436	9.138723	0.012880	0.039055	0.319899	-0.203911	0.184900	-0.733265	-0.128860	-0.075124	0.062301	0.986848
23844	-1.129417	1.695345	8.990406	0.015983	0.042841	0.347600	-0.201064	0.190095	-0.734442	-0.136045	-0.075486	0.063109	0.985805
23845	-0.853395	1.451511	9.282397	0.266442	0.004798	0.369250	-0.201313	0.188742	-0.735726	-0.142896	-0.075744	0.069123	0.984411
23846	-0.680039	1.474154	8.768271	0.250581	0.001169	0.361803	-0.202587	0.184172	-0.737517	-0.150273	-0.075921	0.074656	0.982894
23847	-0.657946	1.923619	9.341248	-0.086783	0.007938	0.304683	-0.202861	0.189669	-0.738798	-0.156379	-0.075232	0.073622	0.982072
23848	-0.893565	1.816917	9.932822	-0.145306	0.003946	0.228705	-0.203419	0.201483	-0.739945	-0.161709	-0.074456	0.071161	0.981449
23849	-1.108983	1.496943	10.053539	-0.113214	0.029418	0.186380	-0.203574	0.210867	-0.741997	-0.165552	-0.074255	0.069351	0.980953
23850	-1.100536	1.231630	9.848274	-0.198426	0.039259	0.134267	-0.207125	0.222986	-0.742863	-0.168935	-0.074103	0.065606	0.980645
23851	-1.503984	1.408181	9.652562	-0.234752	0.050884	0.065749	-0.205467	0.233431	-0.744157	-0.170612	-0.074080	0.061131	0.980646
23852	-1.771807	1.460658	9.677202	-0.155396	0.029067	0.093858	-0.206810	0.245529	-0.744655	-0.173155	-0.073926	0.058200	0.980390
23853	-1.586594	1.542502	9.584066	0.083161	0.040416	0.128278	-0.208110	0.250343	-0.748242	-0.175567	-0.074751	0.060080	0.979785
23854	-1.261924	1.181209	9.267593	0.146495	0.003956	0.113922	-0.210706	0.252231	-0.750405	-0.178107	-0.075135	0.063178	0.979102
23855	-1.584424	1.106527	10.127638	0.023802	-0.063775	0.170606	-0.214082	0.253461	-0.752049	-0.181299	-0.073660	0.064296	0.978555
23856	-1.290735	1.178105	9.783341	0.232764	-0.114387	0.277887	-0.219920	0.253904	-0.754573	-0.186604	-0.071829	0.069759	0.977319
23857	-1.002185	1.327536	9.696918	0.338958	-0.075715	0.325438	-0.224317	0.249909	-0.756083	-0.192331	-0.071056	0.077274	0.975699
23858	-1.360693	1.702793	9.895658	0.137589	0.009852	0.300256	-0.226243	0.245750	-0.757741	-0.198252	-0.071231	0.080441	0.974244
23859	-1.853728	1.981767	10.156600	0.080043	0.055295	0.259251	-0.228834	0.246962	-0.760419	-0.203237	-0.072145	0.082282	0.972995
23860	-1.610168	1.952494	9.896832	0.134612	0.077245	0.220746	-0.229727	0.244004	-0.761699	-0.207591	-0.073742	0.085009	0.971721
23861	-0.985233	1.812890	9.511861	0.169105	0.073655	0.185892	-0.231776	0.240900	-0.765540	-0.211035	-0.075510	0.088390	0.970541
23862	-0.821572	1.871206	9.586214	0.079297	0.018672	0.158761	-0.231897	0.240217	-0.766825	-0.214164	-0.075841	0.090193	0.969664
23863	-0.864719	1.828545	9.798839	0.086707	-0.005177	0.130223	-0.233825	0.237529	-0.769125	-0.216507	-0.075806	0.092210	0.968956
23864	-1.302773	1.677949	9.631820	-0.093322	-0.021955	0.099797	-0.237852	0.238636	-0.770378	-0.218642	-0.074705	0.090755	0.968699
23865	-0.937752	1.966909	9.500062	-0.177080	0.004402	0.051344	-0.243054	0.240565	-0.771364	-0.219866	-0.073853	0.087479	0.968789
23866	-0.870534	2.035146	9.717671	-0.059633	0.005412	0.040859	-0.244886	0.243809	-0.771348	-0.220854	-0.073536	0.086467	0.968679
23867	-0.868739	1.634011	9.193603	-0.021061	0.010961	0.037380	-0.248258	0.242097	-0.771707	-0.221588	-0.073508	0.086159	0.968541
23868	-0.922922	1.879516	9.261347	-0.089356	0.049225	0.022194	-0.249811	0.242100	-0.773109	-0.222349	-0.073940	0.084349	0.968493
23869	-0.904384	2.033173	9.160463	0.114089	0.075140	0.058248	-0.251093	0.239014	-0.774257	-0.223395	-0.075716	0.086413	0.967933
23870	-1.022094	1.969899	9.720142	0.155315	0.044099	0.076955	-0.253386	0.227214	-0.774887	-0.224861	-0.077047	0.089444	0.967213
23871	-1.023620	1.774335	9.515762	-0.018166	0.022047	0.100117	-0.255191	0.223206	-0.774746	-0.226825	-0.077119	0.089241	0.966767
23872	-1.320718	1.901408	9.562778	0.013110	-0.019953	0.120626	-0.255317	0.221065	-0.774103	-0.229228	-0.076493	0.089876	0.966191
23873	-0.790417	1.904507	9.457356	0.042628	-0.039866	0.150361	-0.258417	0.216794	-0.774852	-0.231955	-0.075552	0.091198	0.965490
23874	-0.339695	1.930470	9.752361	0.112564	-0.054302	0.176591	-0.262045	0.211745	-0.773411	-0.235202	-0.074618	0.093997	0.964508
23875	-0.802353	2.372206	9.050956	-0.038778	-0.014218	0.194189	-0.263979	0.205736	-0.772113	-0.238941	-0.073673	0.093708	0.963690
23876	-0.869747	2.355656	9.174910	0.081880	0.027055	0.207654	-0.264372	0.205347	-0.771082	-0.243032	-0.074118	0.095566	0.962450
23877	-1.247803	2.276124	9.352688	0.085107	0.066363	0.237129	-0.265652	0.199989	-0.771074	-0.247556	-0.075248	0.097351	0.961029
23878	-1.275816	2.596370	9.452929	0.144313	0.071948	0.254014	-0.263948	0.196209	-0.771089	-0.252617	-0.076784	0.100246	0.959291
23879	-0.993550	2.580222	10.194623	0.083550	0.063595	0.235265	-0.262886	0.190288	-0.771100	-0.257089	-0.077864	0.102025	0.957828
23880	-0.958748	2.338118	9.725898	0.004827	0.051645	0.227520	-0.262618	0.189201	-0.772003	-0.261671	-0.078336	0.102313	0.956517
23881	-1.220214	2.541814	8.943823	-0.023843	0.088239	0.245765	-0.260018	0.189574	-0.772152	-0.266547	-0.079321	0.101924	0.955130
23882	-1.244833	2.673599	9.507107	-0.023772	0.093694	0.251281	-0.258842	0.188881	-0.772933	-0.271755	-0.080400	0.101471	0.953619
23883	-0.951928	2.934775	9.734328	-0.053607	0.031578	0.264142	-0.259115	0.191309	-0.772158	-0.276899	-0.080116	0.100875	0.952225
23884	-1.066286	2.666521	10.147148	0.051964	-0.048821	0.250039	-0.260023	0.190782	-0.772151	-0.281584	-0.078891	0.102646	0.950763
23885	-0.996955	2.261038	9.719660	0.031288	-0.085420	0.228791	-0.262495	0.189214	-0.770590	-0.285666	-0.076918	0.104255	0.949531
23886	-0.886068	2.250769	9.466121	-0.058020	-0.072705	0.221867	-0.265621	0.190061	-0.769922	-0.289866	-0.074661	0.104026	0.948463
23887	-0.570170	2.237727	9.689712	0.058884	0.002503	0.264806	-0.266802	0.191695	-0.769012	-0.294762	-0.074432	0.105686	0.946787
23888	-0.413166	2.154908	9.298770	0.056905	0.048271	0.273969	-0.265999	0.187242	-0.770177	-0.300013	-0.075021	0.107004	0.944941
23889	-0.367348	2.171021	9.762677	0.171804	0.052008	0.267157	-0.265734	0.185095	-0.769666	-0.304873	-0.076363	0.110490	0.942875
23890	-0.902067	2.578141	9.532969	0.014873	0.063626	0.252463	-0.263387	0.183189	-0.769685	-0.309797	-0.077017	0.110886	0.941169
23891	-0.898035	2.757182	9.828352	0.119948	0.060975	0.250219	-0.261042	0.182354	-0.769961	-0.314414	-0.078266	0.113306	0.939244
23892	-1.509524	2.571971	9.488810	0.322634	0.073995	0.278901	-0.259969	0.173477	-0.769974	-0.319336	-0.080972	0.119454	0.936589
23893	-1.623200	2.643226	9.287125	0.252176	0.059379	0.311786	-0.257331	0.163906	-0.770514	-0.324850	-0.082921	0.124432	0.933870
23894	-1.585064	2.734691	9.279162	0.386489	0.015792	0.362367	-0.256916	0.157053	-0.770391	-0.331003	-0.084741	0.132265	0.930463
23895	-1.083200	2.639555	9.306514	0.416306	-0.018807	0.373670	-0.257253	0.144154	-0.771294	-0.337120	-0.086167	0.140864	0.926867
23896	-0.536438	2.721357	8.991126	0.404975	-0.047989	0.362604	-0.256690	0.131129	-0.770276	-0.342975	-0.086902	0.149437	0.923301
23897	-0.006968	2.913160	9.195580	0.318819	-0.045398	0.314182	-0.258878	0.123111	-0.768720	-0.348015	-0.087289	0.156268	0.920243
23898	0.143327	2.727493	8.983154	0.144500	-0.010104	0.237584	-0.260801	0.114280	-0.767423	-0.352077	-0.087288	0.159537	0.918134
23899	0.485236	2.820279	9.184469	-0.278542	0.066074	0.170728	-0.259649	0.119903	-0.767944	-0.355855	-0.085902	0.154328	0.917699
23900	0.015832	2.690352	9.451899	-0.260670	0.146337	0.134686	-0.256037	0.126850	-0.767713	-0.359215	-0.086242	0.148857	0.917261
23901	0.215667	2.754259	9.733092	-0.341670	0.193686	0.096366	-0.249316	0.138984	-0.769046	-0.362101	-0.086901	0.141407	0.917243
23902	-0.395772	2.564746	9.542307	-0.037272	0.177313	0.027780	-0.244001	0.142152	-0.768573	-0.363187	-0.089733	0.139612	0.916816
23903	-0.362403	2.631027	9.207508	-0.329111	0.165887	-0.040126	-0.238545	0.145565	-0.770414	-0.363461	-0.090319	0.132316	0.917731
23904	-0.370784	2.377044	9.511105	-0.401832	0.160155	-0.095851	-0.231301	0.157288	-0.772009	-0.362827	-0.090513	0.123726	0.919160
23905	-0.897315	2.587331	9.403527	-0.292502	0.117920	-0.193088	-0.227418	0.162344	-0.772423	-0.360056	-0.090844	0.117134	0.921079
23906	-0.959495	2.496974	9.749721	-0.272820	0.066677	-0.212292	-0.225357	0.169290	-0.773979	-0.356778	-0.090526	0.111368	0.923099
23907	-1.349603	2.420062	9.997031	-0.165993	0.068558	-0.207154	-0.222265	0.174645	-0.772330	-0.353364	-0.090891	0.107404	0.924844
23908	-1.353417	2.192741	9.652968	-0.273357	0.081401	-0.150483	-0.219283	0.178894	-0.773895	-0.351232	-0.090707	0.101625	0.926326
23909	-0.996729	2.202412	9.459609	-0.190617	0.127564	-0.028298	-0.215142	0.184083	-0.774182	-0.351269	-0.091624	0.097088	0.926709
23910	-0.733171	2.528987	9.130610	-0.044706	0.153598	0.057306	-0.209420	0.185081	-0.775384	-0.352692	-0.093964	0.095413	0.926108
23911	-1.076407	2.746574	9.644117	-0.098971	0.131534	0.062572	-0.206035	0.185166	-0.776568	-0.354246	-0.095422	0.092744	0.925637
23912	-1.726695	2.635561	9.919725	-0.207862	0.089158	0.023302	-0.201372	0.190481	-0.777117	-0.355216	-0.095475	0.088437	0.925681
23913	-1.770345	2.677759	9.622275	-0.296123	0.037841	0.000784	-0.198792	0.197424	-0.778420	-0.355811	-0.093961	0.082670	0.926140
23914	-1.738265	3.018466	9.339318	-0.247575	0.006908	0.023216	-0.199352	0.207108	-0.777640	-0.356704	-0.092208	0.078206	0.926360
23915	-1.106384	2.941607	9.008098	-0.011819	-0.009016	0.084454	-0.198843	0.210592	-0.777899	-0.358231	-0.091763	0.078256	0.925811
23916	-0.613365	2.672806	8.908117	0.136633	-0.063461	0.145312	-0.200911	0.208190	-0.778655	-0.360591	-0.091261	0.081632	0.924652
23917	-0.613204	2.649635	9.167025	-0.065999	-0.093024	0.114797	-0.201039	0.208722	-0.779297	-0.362642	-0.088802	0.081406	0.924109
23918	-0.747086	2.424006	9.393038	-0.091321	-0.094198	0.038996	-0.204962	0.213077	-0.777978	-0.363441	-0.086262	0.080592	0.924107
23919	-0.675011	2.482466	9.562551	-0.078458	-0.073319	-0.021884	-0.205739	0.213480	-0.778872	-0.363018	-0.084285	0.079788	0.924526
23920	-0.909362	2.072116	9.295379	-0.362860	-0.051943	-0.111941	-0.210448	0.220123	-0.777931	-0.361541	-0.080794	0.073387	0.925945
23921	-0.840965	1.892704	9.552731	-0.143582	-0.022543	-0.140400	-0.212944	0.226335	-0.777394	-0.359104	-0.079453	0.070819	0.927209
23922	-0.973865	1.959832	9.562033	0.020225	0.028962	-0.075056	-0.210738	0.227785	-0.777668	-0.357950	-0.080179	0.070975	0.927580
23923	-0.942685	1.996228	9.634843	0.059287	0.071346	0.043205	-0.209300	0.227087	-0.778709	-0.358725	-0.081778	0.071795	0.927078
23924	-0.861427	2.150841	9.776986	0.255845	0.095640	0.166902	-0.206539	0.222195	-0.781304	-0.361691	-0.085079	0.076238	0.925272
23925	-0.850108	2.299500	9.625558	0.301210	0.090453	0.258501	-0.201671	0.208960	-0.783148	-0.366057	-0.088444	0.081778	0.922763
23926	-0.825045	2.594448	9.332294	0.282169	0.097872	0.297145	-0.198520	0.202997	-0.784976	-0.371261	-0.091755	0.086913	0.919887
23927	-1.355238	3.066748	9.165949	0.461572	0.094491	0.351545	-0.196406	0.195040	-0.785896	-0.376986	-0.096237	0.095569	0.916235
23928	-1.396888	3.216515	9.369285	0.417304	0.068056	0.404878	-0.192310	0.180599	-0.788249	-0.383773	-0.099783	0.103596	0.912157
23929	-1.271355	3.178251	9.362719	0.133985	0.033896	0.383199	-0.191116	0.175606	-0.789289	-0.390514	-0.100603	0.106802	0.908829
23930	-0.947274	2.952586	9.312172	-0.021020	0.033604	0.315990	-0.189803	0.174499	-0.791099	-0.396348	-0.100299	0.106921	0.906320
23931	-0.627589	2.635368	9.224297	-0.114811	0.099186	0.249917	-0.186441	0.180629	-0.792152	-0.401277	-0.100613	0.104824	0.904360
23932	-0.264993	2.424454	9.243925	-0.163103	0.151113	0.185937	-0.182567	0.186503	-0.791409	-0.405310	-0.101578	0.101160	0.902869
23933	-0.539008	2.265921	9.474373	-0.071176	0.140909	0.110735	-0.177380	0.191670	-0.792733	-0.407706	-0.103237	0.099222	0.901816
23934	-1.074047	2.246045	9.601116	-0.085847	0.094842	0.005501	-0.173998	0.193495	-0.794559	-0.408271	-0.104177	0.097030	0.901691
23935	-1.412031	2.361720	9.856415	-0.181620	0.028755	-0.039202	-0.171165	0.200181	-0.794321	-0.407963	-0.103206	0.093667	0.902298
23936	-1.376712	2.024566	9.732002	-0.197202	0.006812	-0.039228	-0.170534	0.206078	-0.794838	-0.407811	-0.101735	0.090087	0.902898
23937	-1.253887	2.033107	9.344422	-0.278095	0.061648	-0.023102	-0.169393	0.212655	-0.794073	-0.408030	-0.100542	0.084700	0.903454
23938	-1.350492	2.071422	9.348859	-0.185595	0.102000	-0.002398	-0.168119	0.221758	-0.795621	-0.408673	-0.100815	0.080624	0.903506
23939	-1.260772	1.966256	9.497039	-0.033116	0.087536	-0.005288	-0.165008	0.224407	-0.795902	-0.408749	-0.102063	0.079460	0.903434
23940	-1.468015	1.961896	9.749474	-0.053897	0.080115	-0.020159	-0.162155	0.227056	-0.796438	-0.408818	-0.103047	0.077899	0.903427
23941	-1.419326	1.866172	9.868599	-0.119219	0.048006	-0.038893	-0.160855	0.228108	-0.797219	-0.408396	-0.102932	0.075398	0.903843
23942	-1.491945	1.923248	9.717505	-0.203338	0.043345	-0.039315	-0.158931	0.233871	-0.796332	-0.408231	-0.102047	0.071411	0.904342
23943	-1.168724	1.870028	9.443742	-0.171162	0.039838	-0.020671	-0.158301	0.240035	-0.797105	-0.408222	-0.101330	0.068054	0.904685
23944	-0.918231	1.903264	9.168113	-0.179385	0.040866	0.005139	-0.155990	0.247400	-0.796735	-0.408840	-0.100532	0.064604	0.904748
23945	-0.894247	1.932461	9.250356	-0.071928	0.058398	0.025958	-0.155744	0.251957	-0.797377	-0.409494	-0.100878	0.062997	0.904527
23946	-0.950004	2.007668	9.466915	-0.034914	0.041914	0.005859	-0.153928	0.253011	-0.797391	-0.409895	-0.101282	0.062146	0.904359
23947	-1.358655	1.766523	9.536530	-0.103026	0.060030	-0.001902	-0.152886	0.254596	-0.798941	-0.410109	-0.101428	0.059910	0.904397
23948	-1.591715	1.604985	9.568093	-0.136313	0.067290	0.007145	-0.149523	0.257925	-0.798067	-0.410723	-0.101453	0.057024	0.904302
23949	-1.408392	1.591832	9.836051	-0.126027	0.054607	0.044137	-0.146560	0.264076	-0.797445	-0.411802	-0.101261	0.054485	0.903989
23950	-0.920783	1.458650	10.001952	-0.014312	0.062229	0.096397	-0.147733	0.266496	-0.798591	-0.413712	-0.102094	0.054033	0.903050
23951	-1.455650	1.413205	10.389970	0.093944	0.031278	0.140346	-0.145383	0.265117	-0.799510	-0.416052	-0.103164	0.055836	0.901743
23952	-2.129781	1.246826	10.669379	-0.015630	-0.005437	0.173051	-0.144336	0.265224	-0.801061	-0.419201	-0.102670	0.056088	0.900324
23953	-2.236718	1.413622	10.262672	-0.088817	-0.010909	0.202213	-0.143302	0.266691	-0.800940	-0.422966	-0.101412	0.055006	0.898771
23954	-1.683588	1.683551	10.084398	-0.209933	-0.023690	0.221011	-0.140592	0.271367	-0.800446	-0.427312	-0.098893	0.052015	0.897173
23955	-0.904430	1.579877	10.267836	-0.155671	-0.032610	0.245328	-0.143234	0.281077	-0.799392	-0.431940	-0.096621	0.049991	0.895317
23956	-1.151211	1.246275	9.939218	-0.031339	-0.050765	0.247842	-0.142985	0.284029	-0.799392	-0.436362	-0.095121	0.050483	0.893304
23957	-1.456065	1.455171	9.296026	-0.306029	-0.093228	0.196666	-0.144580	0.292648	-0.798862	-0.440311	-0.090483	0.046190	0.892079
23958	-1.757777	2.030693	8.931639	-0.456397	-0.110021	0.129447	-0.147768	0.307486	-0.796130	-0.443304	-0.084306	0.039386	0.891528
23959	-1.908543	2.304447	8.874063	-0.372301	-0.087169	0.100286	-0.149139	0.323371	-0.793927	-0.445596	-0.079340	0.033708	0.891074
23960	-1.623173	2.117961	9.046931	-0.231874	-0.056885	0.078819	-0.150998	0.331470	-0.791980	-0.447323	-0.076136	0.030344	0.890609
23961	-1.079124	1.767835	9.054299	-0.164721	-0.062316	0.042290	-0.151287	0.337795	-0.791075	-0.448248	-0.073538	0.028096	0.890436
23962	-0.704394	1.545393	9.213096	-0.269836	-0.082639	-0.013561	-0.154185	0.346036	-0.789506	-0.448366	-0.069585	0.024148	0.890810
23963	-0.915543	1.340800	9.304267	-0.380482	-0.079248	-0.054733	-0.157889	0.357935	-0.785614	-0.447835	-0.064792	0.018105	0.891582
23964	-0.953171	1.154088	9.598932	-0.343163	-0.053746	-0.093341	-0.160537	0.368860	-0.784046	-0.446621	-0.060723	0.012482	0.892573
23965	-0.947621	0.994888	9.471937	-0.282702	-0.029924	-0.098600	-0.163707	0.379261	-0.781702	-0.445160	-0.057697	0.007705	0.893557
23966	-0.648344	0.918474	9.464057	-0.268785	0.040526	-0.091240	-0.163236	0.387884	-0.778360	-0.443907	-0.055970	0.002569	0.894319
23967	-0.739269	0.768620	9.312290	-0.161339	0.094604	-0.074162	-0.162753	0.395417	-0.776689	-0.442738	-0.056231	-0.001089	0.894885
23968	-0.772356	0.629032	9.314824	-0.168678	0.147685	-0.039205	-0.161208	0.397029	-0.774901	-0.442298	-0.057306	-0.005327	0.895020
23969	-0.881701	0.304157	9.347652	-0.139153	0.189829	-0.002194	-0.155240	0.402053	-0.776232	-0.442371	-0.059457	-0.009341	0.894810
23970	-1.007125	0.336591	9.759785	-0.154883	0.178825	0.008807	-0.149278	0.407354	-0.776791	-0.442883	-0.061213	-0.013561	0.894384
23971	-1.033616	0.352746	10.278225	-0.128450	0.098415	0.020132	-0.146188	0.412978	-0.775013	-0.443351	-0.061811	-0.016540	0.894061
23972	-1.136548	-0.322060	9.984569	-0.209161	0.011414	-0.013334	-0.144911	0.417407	-0.773864	-0.443570	-0.060079	-0.020274	0.893994
23973	-0.955615	-0.371502	9.491105	-0.921982	-0.008669	-0.083347	-0.145672	0.437234	-0.766394	-0.443095	-0.051645	-0.036642	0.894235
23974	-0.588339	-0.043536	9.508734	-0.655597	0.009843	-0.128173	-0.146989	0.464603	-0.757372	-0.441743	-0.045823	-0.048459	0.894659
23975	-0.958791	0.323272	10.057684	-0.192358	0.028697	-0.064983	-0.148611	0.477142	-0.754397	-0.440713	-0.044498	-0.052031	0.895033
23976	-1.260805	-0.011723	10.760652	0.099712	0.016305	0.008497	-0.149127	0.475940	-0.754265	-0.441151	-0.045581	-0.050263	0.894864
23977	-1.601932	-0.262699	10.729945	0.043576	0.007109	0.030376	-0.147170	0.474704	-0.754795	-0.441637	-0.046063	-0.049312	0.894652
23978	-1.616723	-0.213882	10.240834	-0.128368	-0.010359	0.049838	-0.147963	0.477140	-0.753888	-0.442713	-0.044715	-0.051336	0.894075
23979	-1.564512	-0.064197	9.662553	-0.220552	0.036183	0.041918	-0.148257	0.483074	-0.751698	-0.443610	-0.043421	-0.055348	0.893455
23980	-1.463216	-0.099710	9.067731	-0.170947	0.071039	0.047665	-0.146189	0.484943	-0.750557	-0.444549	-0.043151	-0.058853	0.892777
23981	-1.389169	-0.470500	8.933607	-0.043063	0.058423	0.057584	-0.143602	0.489205	-0.751218	-0.445538	-0.043869	-0.059873	0.892181
23982	-1.392663	-0.733727	9.345131	-0.079332	0.019012	0.042703	-0.142980	0.494452	-0.749678	-0.446440	-0.043473	-0.061286	0.891653
23983	-1.647743	-0.804487	9.905825	-0.064957	0.011599	0.028007	-0.141313	0.498079	-0.747761	-0.446975	-0.043133	-0.062324	0.891330
23984	-1.579444	-0.962164	10.187484	0.057577	0.025479	0.047994	-0.140264	0.497115	-0.748927	-0.447821	-0.044084	-0.061348	0.890926
23985	-1.020062	-0.982309	10.302835	0.020684	0.073085	0.067136	-0.138410	0.491962	-0.751772	-0.448900	-0.045638	-0.061391	0.890302
23986	-1.053691	-1.014194	10.143655	-0.068655	0.069342	0.068537	-0.136080	0.494088	-0.751533	-0.450116	-0.046266	-0.063035	0.889540
23987	-1.295572	-0.851974	9.884442	-0.125022	0.032756	0.086752	-0.133513	0.499591	-0.748980	-0.451722	-0.045795	-0.065298	0.888587
23988	-1.522477	-0.790111	9.815985	-0.097428	0.034671	0.120102	-0.130933	0.504134	-0.748484	-0.453945	-0.045611	-0.067095	0.887328
23989	-1.613904	-0.828904	9.780983	-0.087779	0.038319	0.117375	-0.129000	0.507080	-0.747213	-0.456045	-0.045622	-0.068729	0.886125
23990	-1.645134	-0.853140	9.746748	-0.083611	0.021929	0.140494	-0.127842	0.510822	-0.747734	-0.458600	-0.045367	-0.070143	0.884708
23991	-1.464328	-0.860436	9.618718	-0.062989	-0.005327	0.181257	-0.124622	0.514845	-0.744801	-0.461859	-0.044924	-0.070890	0.882974
23992	-1.454725	-0.853289	9.592505	-0.134966	-0.047380	0.205876	-0.122944	0.517650	-0.744428	-0.465704	-0.043059	-0.072510	0.880913
23993	-0.955473	-0.410751	9.269731	-0.127124	-0.063557	0.269622	-0.121799	0.522486	-0.743149	-0.470639	-0.041113	-0.073751	0.878276
23994	-0.744153	-0.226496	9.562321	0.185824	-0.074965	0.317365	-0.120112	0.522872	-0.742905	-0.476202	-0.041940	-0.069379	0.875591
23995	-0.905801	-0.197986	9.551610	0.403017	-0.045327	0.387629	-0.119005	0.511662	-0.747933	-0.482680	-0.045469	-0.061327	0.872463
23996	-1.260938	-0.045667	9.276800	0.343332	0.030620	0.460100	-0.114521	0.501354	-0.752986	-0.490308	-0.049813	-0.055067	0.868381
23997	-1.483026	0.026601	9.434160	0.375824	0.074664	0.532168	-0.107706	0.492636	-0.757672	-0.499046	-0.055342	-0.048477	0.863447
23998	-1.560862	0.181007	9.608419	0.436557	0.074840	0.584145	-0.097751	0.480510	-0.763799	-0.508508	-0.061488	-0.040891	0.857885
23999	-1.401719	0.192627	10.099725	0.457387	0.025611	0.628625	-0.089873	0.467070	-0.769395	-0.518641	-0.067062	-0.032250	0.851748
24000	-1.594212	0.125565	10.298611	0.271957	-0.051392	0.633336	-0.083308	0.455402	-0.773823	-0.529017	-0.069350	-0.026086	0.845370
24001	-1.661629	0.111215	10.362588	0.231784	-0.097150	0.632278	-0.079764	0.450762	-0.777196	-0.539375	-0.070462	-0.020000	0.838874
24002	-1.945995	0.075555	9.948986	0.053991	-0.078186	0.623037	-0.076364	0.447352	-0.778638	-0.549703	-0.069920	-0.017224	0.832251
24003	-2.058476	0.388553	9.385859	-0.194815	-0.015434	0.595826	-0.072101	0.451755	-0.776742	-0.559837	-0.067733	-0.019249	0.825605
24004	-1.790814	0.866694	9.056623	-0.191723	0.054089	0.592034	-0.066031	0.460832	-0.775629	-0.569759	-0.066650	-0.022067	0.818807
24005	-1.348348	1.098687	9.104811	-0.054963	0.100141	0.648034	-0.054880	0.466897	-0.774430	-0.580335	-0.067994	-0.023011	0.811208
24006	-1.636907	0.964823	9.522690	0.063917	0.123130	0.681815	-0.046042	0.468134	-0.775271	-0.591160	-0.070992	-0.022323	0.803114
24007	-1.818534	1.137428	9.451407	0.036184	0.105613	0.641080	-0.036014	0.464119	-0.775995	-0.601292	-0.073486	-0.021833	0.795344
24008	-2.010913	1.556375	9.666712	-0.001989	0.090782	0.590120	-0.025349	0.464656	-0.777622	-0.610566	-0.075113	-0.021936	0.788090
24009	-2.307873	1.136686	9.518839	0.046765	0.085193	0.543319	-0.016505	0.462815	-0.777179	-0.618966	-0.077417	-0.021173	0.781306
24010	-2.291722	0.770246	9.283423	-0.025256	0.068550	0.493165	-0.009483	0.463532	-0.778263	-0.626623	-0.078339	-0.021500	0.775077
24011	-1.577517	0.629663	9.264114	-0.114012	0.062979	0.455843	-0.000918	0.466398	-0.777559	-0.633792	-0.078261	-0.023115	0.769187
24012	-0.997886	0.389284	8.982920	-0.157442	0.048354	0.433533	0.004523	0.469441	-0.776058	-0.640630	-0.077168	-0.025318	0.763543
24013	-1.480784	0.570173	9.398599	-0.188803	0.027168	0.420454	0.011253	0.475691	-0.774823	-0.647283	-0.075532	-0.027669	0.757994
24014	-1.628281	1.199847	10.006123	-0.183933	0.029920	0.444427	0.016429	0.480212	-0.773577	-0.654224	-0.073812	-0.030019	0.752092
24015	-1.772512	1.125960	10.291774	-0.056296	0.026437	0.474606	0.021871	0.483121	-0.772077	-0.661384	-0.073935	-0.030258	0.745781
24016	-1.844226	0.974733	9.727319	-0.147500	0.030030	0.477841	0.029395	0.485467	-0.770850	-0.668652	-0.072685	-0.031994	0.739322
24017	-1.809578	0.753328	8.980450	-0.146285	0.077696	0.511019	0.035087	0.489858	-0.768579	-0.676317	-0.072408	-0.034203	0.732245
24018	-1.770437	0.625308	8.806199	-0.019457	0.176777	0.598269	0.047037	0.490544	-0.767260	-0.684906	-0.075107	-0.035856	0.723863
24019	-2.223451	0.598946	9.099237	0.026464	0.215478	0.737779	0.061610	0.489020	-0.769048	-0.695292	-0.079345	-0.037086	0.713371
24020	-1.693705	0.827387	11.574873	0.487566	0.183488	0.938566	0.077649	0.477278	-0.770338	-0.707583	-0.089392	-0.031030	0.700266
24021	-2.097406	-0.468122	11.447326	0.565634	0.061196	1.001957	0.091179	0.448984	-0.777528	-0.720348	-0.099042	-0.021970	0.686153
24022	-2.162310	-0.020269	10.896135	-0.050926	-0.056642	0.914092	0.102803	0.436614	-0.779297	-0.732864	-0.097897	-0.019883	0.673002
24023	-1.962983	0.599169	9.716143	-0.251930	-0.059756	0.804169	0.107987	0.439655	-0.778309	-0.744068	-0.093871	-0.020666	0.661153
24024	-1.474694	1.289304	8.640650	-0.101495	0.036342	0.730026	0.115640	0.441467	-0.776569	-0.753779	-0.093118	-0.021019	0.650158
24025	-0.569829	1.621436	8.860176	0.082434	0.124345	0.707766	0.124628	0.435599	-0.775872	-0.762670	-0.096426	-0.020304	0.639237
24026	-0.792480	1.827205	9.365043	0.356274	0.190178	0.628734	0.135613	0.421615	-0.778537	-0.769822	-0.104526	-0.017277	0.629404
24027	-0.705578	1.808676	9.524013	0.203554	0.165932	0.503410	0.147612	0.411003	-0.778766	-0.775604	-0.110057	-0.015954	0.621346
24028	-0.845423	1.828789	9.859029	0.111726	0.189319	0.412455	0.156357	0.402037	-0.779096	-0.780358	-0.114263	-0.016437	0.614585
24029	-1.462015	1.706390	9.599529	0.125865	0.203819	0.386648	0.165868	0.394956	-0.778147	-0.784705	-0.118975	-0.016894	0.608110
24030	-1.636434	1.889044	9.648468	0.070103	0.146993	0.356905	0.174494	0.385702	-0.780662	-0.788775	-0.121975	-0.017342	0.602209
24031	-1.747965	2.012944	9.363531	0.119170	0.088520	0.340625	0.181790	0.380255	-0.779951	-0.792514	-0.125164	-0.016175	0.596652
24032	-1.861823	2.133186	9.416962	0.080533	0.095784	0.345944	0.186226	0.375374	-0.779603	-0.796358	-0.127690	-0.015709	0.590985
24033	-1.725353	2.330714	9.413804	0.304659	0.108806	0.330443	0.191990	0.365623	-0.781196	-0.799394	-0.134074	-0.012697	0.585519
24034	-1.736700	2.176300	9.289119	0.339668	0.112515	0.334314	0.196734	0.351312	-0.783297	-0.802299	-0.140901	-0.009465	0.579977
24035	-1.748816	2.175094	8.943348	0.300994	0.059514	0.344356	0.200967	0.333789	-0.784881	-0.805372	-0.146633	-0.005661	0.574319
24036	-1.953116	2.562436	9.069287	0.496798	0.006723	0.359244	0.203390	0.315999	-0.788251	-0.807947	-0.154743	0.001146	0.568572
24037	-1.882790	2.999305	9.448114	0.563422	0.023180	0.337384	0.207511	0.295775	-0.791378	-0.809933	-0.164266	0.008512	0.562986
24038	-1.585248	2.804599	10.024228	0.506875	0.024719	0.248512	0.209935	0.274917	-0.792692	-0.810984	-0.172706	0.014789	0.558802
24039	-1.729514	2.185938	9.289321	0.208362	0.007766	0.169536	0.209353	0.258790	-0.794237	-0.812110	-0.176262	0.017853	0.555959
24040	-1.784343	2.029704	8.657744	-0.052425	0.033044	0.144194	0.208735	0.253002	-0.796292	-0.813868	-0.175731	0.017397	0.553566
24041	-1.518047	2.289102	8.380634	-0.134744	0.095099	0.117841	0.211326	0.255257	-0.796183	-0.815636	-0.174660	0.015016	0.551369
24042	-0.309436	2.653459	9.405141	-0.254609	0.072990	0.058220	0.215582	0.262609	-0.794928	-0.817138	-0.171297	0.011376	0.550285
24043	-1.012996	2.603355	9.935535	-0.377844	-0.006096	-0.025373	0.215272	0.274442	-0.793892	-0.818110	-0.165092	0.007521	0.550804
24044	-2.193355	2.409727	9.576164	-0.498454	-0.077731	-0.051746	0.212865	0.290334	-0.792323	-0.819094	-0.156086	0.003287	0.552007
24045	-1.996114	2.509487	9.790628	-0.585222	-0.064979	-0.037439	0.209929	0.309715	-0.791519	-0.820426	-0.145811	-0.001971	0.552844
24046	-2.366081	2.244354	9.857866	-0.389129	-0.007928	0.055753	0.208294	0.326947	-0.789313	-0.822111	-0.139343	-0.005823	0.551982
24047	-3.082214	1.781802	10.082325	-0.086806	0.082014	0.125431	0.210209	0.333127	-0.787012	-0.823696	-0.138899	-0.007598	0.549704
24048	-2.280537	1.478827	9.658307	-0.214292	0.143406	0.185652	0.214353	0.336978	-0.786786	-0.826248	-0.136978	-0.011640	0.546275
24049	-1.762913	1.614254	9.564225	-0.360247	0.137092	0.247694	0.220418	0.344865	-0.783746	-0.829848	-0.132622	-0.017018	0.541733
24050	-1.930467	1.871256	9.542263	-0.296832	0.139050	0.279372	0.226745	0.348745	-0.778138	-0.833539	-0.129301	-0.021640	0.536680
24051	-2.100711	2.170129	9.103213	-0.313047	0.140900	0.290346	0.232937	0.356770	-0.774584	-0.837343	-0.125784	-0.026467	0.531351
24052	-1.888426	2.115791	8.566770	-0.280026	0.139204	0.300685	0.237568	0.366680	-0.772303	-0.841088	-0.122740	-0.030856	0.525884
24053	-1.999384	2.135199	8.678820	-0.327207	0.121752	0.295852	0.244539	0.373897	-0.767984	-0.844864	-0.118806	-0.035492	0.520413
24054	-1.871909	2.203419	8.856187	-0.396212	0.128052	0.284417	0.249686	0.382076	-0.763651	-0.848593	-0.113654	-0.040943	0.515069
24055	-2.500165	2.025416	9.227072	-0.324812	0.131575	0.249683	0.256673	0.388062	-0.761647	-0.851735	-0.109862	-0.045835	0.510271
24056	-2.226982	1.873063	9.539521	-0.213176	0.155405	0.222539	0.261057	0.392884	-0.758080	-0.854280	-0.108034	-0.050010	0.505997
24057	-1.965846	1.215972	9.993597	-0.080160	0.104309	0.201179	0.268038	0.397947	-0.754277	-0.856347	-0.108094	-0.052052	0.502271
24058	-1.940629	0.967091	9.659103	-0.102425	0.015564	0.164305	0.269611	0.395504	-0.755062	-0.858167	-0.106684	-0.052834	0.499376
24059	-1.453828	0.996862	9.640061	-0.308516	-0.034954	0.124596	0.269839	0.400231	-0.752234	-0.860064	-0.101306	-0.054921	0.497001
24060	-1.350101	1.484895	9.484654	-0.292971	-0.047721	0.115447	0.270589	0.406282	-0.750695	-0.861812	-0.095935	-0.056621	0.494843
24061	-1.379740	1.670551	10.327080	-0.030682	-0.007166	0.162838	0.270573	0.410045	-0.750436	-0.863470	-0.095647	-0.056315	0.492035
24062	-1.648394	1.412150	10.897016	0.333298	-0.039621	0.216409	0.270739	0.401973	-0.751597	-0.864949	-0.101273	-0.051777	0.488801
24063	-1.723446	0.963974	10.731612	0.328343	-0.060676	0.207208	0.271465	0.387683	-0.756109	-0.866331	-0.106669	-0.046903	0.485688
24064	-1.944329	0.718332	9.377148	0.095632	-0.047296	0.152500	0.269310	0.376800	-0.758925	-0.867619	-0.108029	-0.044672	0.483292
24065	-1.568833	0.802892	8.560942	-0.172285	-0.012816	0.123423	0.270901	0.369656	-0.759712	-0.869173	-0.105091	-0.045671	0.481049
24066	-1.125683	0.906277	8.988976	0.033582	0.042258	0.115159	0.271671	0.371267	-0.758946	-0.870136	-0.106207	-0.045682	0.479057
24067	-1.509499	1.052724	9.827547	-0.014084	0.040187	0.085356	0.274391	0.372056	-0.757553	-0.870936	-0.106450	-0.046142	0.477504
24068	-1.560007	1.036454	10.023670	-0.174192	-0.010485	0.002483	0.274371	0.375028	-0.755881	-0.871299	-0.103339	-0.047459	0.477396
24069	-1.801112	1.069181	10.588346	-0.326991	-0.035680	-0.106248	0.274070	0.384978	-0.755102	-0.870967	-0.097189	-0.049981	0.479034
24070	-2.020370	1.034063	10.295373	-0.226878	-0.015596	-0.153766	0.270927	0.388792	-0.753276	-0.869906	-0.092953	-0.052024	0.481577
24071	-1.882610	0.931006	9.625535	-0.090005	0.017382	-0.208479	0.269336	0.396336	-0.752746	-0.868032	-0.091322	-0.053396	0.485108
24072	-2.199599	0.659715	9.268332	-0.221028	0.017139	-0.238670	0.268893	0.406578	-0.749781	-0.866049	-0.087416	-0.056115	0.489049
24073	-2.181931	0.491277	9.246932	-0.038516	-0.026608	-0.269047	0.265602	0.415229	-0.747951	-0.863492	-0.086169	-0.056351	0.493741
24074	-1.987704	0.710682	9.275825	0.155863	-0.053813	-0.280022	0.261842	0.413118	-0.748308	-0.860459	-0.088032	-0.054204	0.498921
24075	-1.731589	1.140675	10.349969	0.175022	-0.057406	-0.250410	0.260046	0.410424	-0.751123	-0.857688	-0.090182	-0.051763	0.503547
24076	-1.415917	1.162702	10.276415	0.494366	-0.080496	-0.142612	0.253604	0.401052	-0.755447	-0.855357	-0.097716	-0.045498	0.506700
24077	-1.811999	1.297244	9.751344	0.613990	-0.065543	-0.057139	0.250562	0.386532	-0.760314	-0.853561	-0.107474	-0.038102	0.508361
24078	-2.354352	1.822538	10.315315	0.542244	-0.041799	0.010702	0.250141	0.366478	-0.764947	-0.852451	-0.116323	-0.031692	0.508716
24079	-1.811520	1.716777	10.026063	0.556744	-0.086349	0.057018	0.247361	0.349551	-0.768403	-0.851719	-0.124965	-0.024273	0.508301
24080	-2.133099	1.891760	9.324635	0.389677	-0.068158	0.091201	0.247993	0.325592	-0.772919	-0.851646	-0.130965	-0.018765	0.507144
24081	-2.008978	2.149188	9.257394	0.207276	-0.078333	0.110590	0.246097	0.315509	-0.775993	-0.852219	-0.133771	-0.014914	0.505574
24082	-1.931306	2.012648	8.680137	0.267380	-0.078174	0.127523	0.244299	0.310152	-0.776495	-0.852760	-0.137588	-0.010378	0.503749
24083	-1.562698	2.043421	8.319165	0.155997	-0.038900	0.133375	0.243036	0.301829	-0.777518	-0.853645	-0.139935	-0.007667	0.501647
24084	-1.217744	2.004056	8.566661	0.089584	-0.025225	0.135799	0.243060	0.295247	-0.777521	-0.854708	-0.141247	-0.005797	0.499490
24085	-1.237508	2.118141	8.875313	-0.029280	-0.040031	0.124135	0.243859	0.290535	-0.777786	-0.856004	-0.140400	-0.004937	0.497514
24086	-1.184140	2.072152	9.465634	0.014945	-0.034591	0.102198	0.242831	0.289857	-0.779578	-0.856924	-0.140339	-0.003746	0.495955
24087	-1.222114	1.957532	9.737305	-0.084313	-0.051267	0.066652	0.244383	0.291053	-0.779076	-0.857800	-0.138399	-0.003389	0.494988
24088	-1.335483	1.969069	9.659600	-0.241966	-0.053265	0.071390	0.241243	0.295929	-0.778534	-0.859107	-0.133741	-0.004510	0.493991
24089	-1.198518	2.055397	9.498870	-0.281028	-0.034883	0.115466	0.240822	0.304261	-0.778527	-0.860967	-0.128564	-0.006247	0.492105
24090	-1.023049	2.153668	9.290661	-0.195172	0.007458	0.180442	0.241965	0.310700	-0.778019	-0.863155	-0.125316	-0.007664	0.489081
24091	-0.914594	2.158699	9.291743	-0.156082	0.036833	0.208286	0.244282	0.314187	-0.775979	-0.865550	-0.122996	-0.009151	0.485399
24092	-1.420222	2.043183	9.573439	-0.054834	0.062532	0.245657	0.245833	0.313920	-0.774064	-0.867968	-0.122717	-0.009993	0.481115
24093	-1.763420	2.219568	9.294276	-0.029167	0.102824	0.276162	0.251556	0.313049	-0.774109	-0.870643	-0.123260	-0.011240	0.476090
24094	-1.719333	2.080817	9.496766	0.067127	0.124884	0.288619	0.256115	0.307780	-0.772091	-0.873106	-0.125702	-0.011897	0.470896
24095	-1.705854	1.788032	9.696810	0.077949	0.104758	0.283180	0.261469	0.300341	-0.771366	-0.875514	-0.128132	-0.012160	0.465736
24096	-1.350625	1.603403	9.668733	-0.100192	0.137430	0.249026	0.265895	0.296545	-0.769860	-0.877971	-0.127740	-0.014695	0.461123
24097	-1.583792	1.978733	9.815837	-0.173438	0.102474	0.206227	0.271601	0.298243	-0.768362	-0.880251	-0.125700	-0.017455	0.457222
24098	-1.893447	2.206331	9.720127	-0.179970	0.060231	0.143481	0.274953	0.301193	-0.765046	-0.881922	-0.123156	-0.019636	0.454599
24099	-1.841295	2.388967	9.631965	-0.236045	0.069078	0.045350	0.277519	0.307630	-0.763135	-0.882854	-0.119674	-0.022792	0.453571
24100	-1.871728	2.180626	9.225512	-0.224140	0.101857	-0.016460	0.281895	0.314734	-0.759696	-0.883133	-0.116658	-0.026502	0.453613
24101	-1.811143	2.108163	9.105047	-0.152183	0.123833	-0.037349	0.284718	0.321173	-0.757273	-0.883050	-0.115148	-0.030074	0.453937
24102	-1.259796	1.759325	9.484545	0.000344	0.103993	-0.016208	0.288727	0.322902	-0.754476	-0.882786	-0.116115	-0.031783	0.454087
24103	-1.312787	1.765244	9.839375	-0.166048	0.039877	0.012574	0.290542	0.324225	-0.754490	-0.883233	-0.113613	-0.033863	0.453702
24104	-1.703439	1.803851	10.100302	-0.248354	-0.057119	0.030745	0.289724	0.330975	-0.751909	-0.884060	-0.108753	-0.034878	0.453205
24105	-1.448858	2.022417	10.552195	-0.085533	-0.102598	0.043632	0.286071	0.333442	-0.751108	-0.884689	-0.106403	-0.033628	0.452630
24106	-1.400456	1.994646	10.845091	0.086135	-0.166374	0.054751	0.284005	0.332371	-0.753020	-0.885071	-0.106483	-0.029630	0.452143
24107	-1.923846	1.525234	10.358368	0.170394	-0.190139	0.036765	0.277922	0.326387	-0.753874	-0.885120	-0.107862	-0.024526	0.452026
24108	-1.570893	1.272392	9.378801	0.034150	-0.141872	-0.019335	0.273534	0.322508	-0.757183	-0.884906	-0.107199	-0.021591	0.452751
24109	-1.281524	1.232874	8.910493	-0.126632	-0.064415	-0.070087	0.271185	0.324818	-0.757163	-0.884545	-0.104389	-0.021641	0.454108
24110	-0.751292	1.258250	8.987805	-0.040873	-0.073360	-0.058546	0.268851	0.324433	-0.757916	-0.884093	-0.103000	-0.020680	0.455349
24111	-0.603520	1.109766	9.097515	-0.005795	-0.086082	-0.049108	0.265731	0.324068	-0.757635	-0.883676	-0.102094	-0.019178	0.456427
24112	-0.750785	1.168242	9.399396	-0.047963	-0.094337	-0.026249	0.265581	0.328775	-0.757246	-0.883520	-0.100401	-0.017842	0.457158
24113	-0.886279	1.273825	9.399612	-0.049432	-0.082572	-0.064123	0.262331	0.329346	-0.757477	-0.883048	-0.098716	-0.016813	0.458474
24114	-1.026224	1.305162	9.499557	-0.113768	-0.095573	-0.106890	0.259202	0.332065	-0.757708	-0.882265	-0.095819	-0.016219	0.460612
24115	-1.070042	1.388736	9.341902	-0.094248	-0.062751	-0.149299	0.255942	0.335188	-0.757937	-0.881074	-0.093485	-0.016113	0.463368
24116	-1.013095	1.591843	9.609313	-0.095860	-0.035390	-0.167818	0.253715	0.338447	-0.756890	-0.879644	-0.091437	-0.016530	0.466467
24117	-0.801239	1.676138	10.217342	-0.070781	-0.040038	-0.204603	0.253299	0.345569	-0.757012	-0.877860	-0.089707	-0.016689	0.470145
24118	-0.963695	1.357551	10.009735	-0.140429	-0.000918	-0.240074	0.250020	0.350729	-0.755055	-0.875792	-0.087174	-0.018264	0.474401
24119	-2.033758	1.286622	9.588306	-0.081097	0.070269	-0.254683	0.251409	0.358127	-0.752363	-0.873465	-0.086297	-0.020560	0.478736
24120	-1.967292	1.492672	9.303782	0.002751	0.101450	-0.261694	0.251795	0.359330	-0.752494	-0.870845	-0.087230	-0.022596	0.483227
24121	-1.774039	1.408982	9.340417	-0.024976	0.044747	-0.274656	0.252690	0.362549	-0.751986	-0.868183	-0.087117	-0.023983	0.487948
24122	-2.062278	1.186818	9.262603	-0.004083	-0.059378	-0.243011	0.250978	0.366345	-0.750299	-0.865789	-0.086369	-0.023255	0.492351
24123	-1.732298	1.258337	9.583523	-0.014591	-0.098618	-0.225463	0.247073	0.369065	-0.751296	-0.863607	-0.085083	-0.022006	0.496447
24124	-1.121945	1.174102	9.921677	0.020589	-0.095756	-0.217882	0.241870	0.371262	-0.752281	-0.861386	-0.084409	-0.020357	0.500474
24125	-0.900079	1.157915	9.983526	-0.022470	-0.066481	-0.198756	0.237444	0.372790	-0.752246	-0.859434	-0.083300	-0.019684	0.504031
24126	-0.793693	1.088164	9.925935	0.058697	-0.042550	-0.174378	0.234320	0.374034	-0.752220	-0.857528	-0.083828	-0.018489	0.507225
24127	-1.203405	1.052357	9.542364	-0.062367	-0.025329	-0.166722	0.233540	0.375242	-0.753113	-0.855926	-0.082445	-0.018869	0.510135
24128	-1.714123	0.973690	9.346873	-0.201095	-0.004441	-0.135169	0.233114	0.381184	-0.750408	-0.854818	-0.078922	-0.020907	0.512464
24129	-1.420032	0.979482	9.462512	-0.156018	0.028667	-0.086992	0.232039	0.388198	-0.748596	-0.854135	-0.076529	-0.023063	0.513872
24130	-0.931739	0.699358	9.571153	-0.098468	0.023430	-0.037747	0.233704	0.393296	-0.747322	-0.853806	-0.075087	-0.024368	0.514571
24131	-1.225437	0.619758	9.680109	-0.051287	-0.005772	-0.019937	0.234214	0.394908	-0.746682	-0.853662	-0.074135	-0.024756	0.514930
24132	-1.163668	0.815033	9.765034	-0.168544	-0.036071	-0.026952	0.233289	0.398414	-0.746288	-0.853575	-0.070889	-0.025753	0.515481
24133	-0.912501	0.711623	9.629111	-0.282057	-0.017026	-0.054304	0.232726	0.406239	-0.743452	-0.853393	-0.065846	-0.028370	0.516314
24134	-1.197052	0.745854	9.955774	-0.222615	0.040571	-0.046726	0.232163	0.414330	-0.740873	-0.853085	-0.062456	-0.031258	0.517077
24135	-0.969716	0.571583	9.513801	-0.327987	0.124648	-0.027986	0.234978	0.423185	-0.738577	-0.853091	-0.058098	-0.036728	0.517215
24136	-1.032054	0.499217	9.493002	-0.223247	0.213460	-0.006365	0.240509	0.431773	-0.733218	-0.852999	-0.056513	-0.042520	0.517099
24137	-0.981691	0.552066	9.441406	-0.290010	0.255477	0.007998	0.247084	0.438073	-0.727097	-0.853154	-0.054173	-0.049770	0.516446
24138	-1.181506	0.499014	9.520408	-0.470376	0.262575	0.015373	0.255047	0.452439	-0.718670	-0.853338	-0.048904	-0.058917	0.515704
24139	-2.067696	0.304790	9.519015	-0.302491	0.264500	0.033731	0.262513	0.462900	-0.711783	-0.853631	-0.046485	-0.066427	0.514530
24140	-2.215693	-0.026954	8.972919	-0.246263	0.286438	0.006312	0.272077	0.470768	-0.706714	-0.853398	-0.045266	-0.073678	0.514038
24141	-1.670708	0.448464	9.092684	-0.340496	0.289263	0.048280	0.279418	0.478554	-0.698799	-0.853729	-0.042504	-0.081997	0.512461
24142	-1.470081	0.349122	9.472407	0.052266	0.248701	0.102945	0.288467	0.484953	-0.693469	-0.854169	-0.046152	-0.085450	0.510846
24143	-1.939470	0.214219	9.691762	0.090373	0.199452	0.161342	0.294723	0.478051	-0.691722	-0.855371	-0.050031	-0.087692	0.508083
24144	-2.477546	0.339737	10.127752	0.139350	0.110793	0.180153	0.301240	0.471145	-0.689977	-0.856753	-0.053888	-0.087824	0.505328
24145	-3.156420	0.156508	10.406880	0.144986	0.049397	0.161798	0.305177	0.462495	-0.691041	-0.858122	-0.057223	-0.086968	0.502781
24146	-3.039192	-0.160519	10.492339	0.107857	0.023706	0.135827	0.308065	0.455742	-0.691581	-0.859284	-0.059568	-0.085976	0.500690
24147	-2.454272	-0.502113	10.156968	0.030863	-0.014847	0.061709	0.309117	0.453305	-0.692362	-0.859870	-0.060120	-0.085314	0.499730
24148	-1.577078	-0.463424	9.704843	-0.057361	-0.044314	-0.051248	0.308473	0.451701	-0.692229	-0.859479	-0.058621	-0.085029	0.500629
24149	-1.852598	-0.325396	9.425775	-0.102487	-0.055500	-0.111461	0.306235	0.458715	-0.691822	-0.858555	-0.056129	-0.085197	0.502469
24150	-1.818022	-0.508874	9.217100	-0.052926	-0.062871	-0.162868	0.302592	0.461029	-0.692821	-0.857048	-0.054330	-0.084674	0.505319
24151	-2.117322	-0.419790	9.412379	-0.026288	-0.064827	-0.202433	0.297111	0.464998	-0.691490	-0.855114	-0.052864	-0.084022	0.508848
24152	-2.189540	-0.431161	9.646773	-0.031066	-0.057652	-0.243081	0.294636	0.468369	-0.693011	-0.852736	-0.051354	-0.083451	0.513069
24153	-1.987428	-0.351410	9.635376	-0.072618	-0.028556	-0.296860	0.291617	0.474326	-0.691570	-0.849776	-0.049291	-0.083999	0.518069
24154	-2.184493	-0.479300	9.636544	-0.052030	-0.007657	-0.341088	0.286520	0.480169	-0.690499	-0.846269	-0.047767	-0.084585	0.523825
24155	-2.015227	-0.589617	9.638977	-0.029884	0.006048	-0.361289	0.282590	0.488272	-0.690464	-0.842458	-0.046657	-0.085345	0.529908
24156	-2.012220	-0.714615	9.666056	0.036011	-0.012200	-0.375688	0.276866	0.492211	-0.692473	-0.838424	-0.046504	-0.084950	0.536345
24157	-2.009952	-0.670132	10.009941	0.107316	-0.094451	-0.395509	0.272041	0.495361	-0.691791	-0.834190	-0.046532	-0.082590	0.543269
24158	-2.164293	-0.650655	10.167192	0.105758	-0.151173	-0.404667	0.263732	0.497432	-0.695452	-0.829903	-0.045991	-0.079136	0.550348
24159	-2.361820	-0.674587	10.318631	0.086567	-0.187785	-0.401947	0.254120	0.499124	-0.698203	-0.825638	-0.044623	-0.075468	0.557347
24160	-2.102840	-0.390604	10.200216	0.117796	-0.151126	-0.395388	0.242957	0.500017	-0.701970	-0.821312	-0.044290	-0.071853	0.564201
24161	-2.117105	-0.423575	10.415646	-0.012770	-0.158533	-0.370198	0.233606	0.503038	-0.705879	-0.817320	-0.041657	-0.069768	0.570425
24162	-2.025883	-0.351955	10.201476	0.095536	-0.176625	-0.354853	0.226060	0.506335	-0.706974	-0.813403	-0.040710	-0.065928	0.576517
24163	-1.950813	0.062498	9.651124	0.146634	-0.211199	-0.337939	0.215945	0.505332	-0.711136	-0.809610	-0.040128	-0.061137	0.582395
24164	-2.644850	0.533326	9.852873	0.213871	-0.284125	-0.249863	0.204526	0.505153	-0.714902	-0.806834	-0.039975	-0.054086	0.586937
24165	-2.262112	0.641688	9.661141	0.223302	-0.298406	-0.147340	0.192624	0.497707	-0.720724	-0.805195	-0.039915	-0.046862	0.589806
24166	-1.916402	0.924878	9.260291	0.083604	-0.257981	-0.037358	0.184871	0.493436	-0.726706	-0.804904	-0.038182	-0.041593	0.590712
24167	-1.077491	0.911252	9.008698	0.010761	-0.175413	0.061854	0.179165	0.492272	-0.728589	-0.805742	-0.036395	-0.038678	0.589881
24168	-1.114368	1.073188	9.250653	0.289586	-0.134600	0.186858	0.176211	0.487302	-0.732039	-0.807799	-0.039617	-0.032798	0.587210
24169	-0.382574	1.309435	9.671244	0.145011	-0.079566	0.294954	0.175615	0.477070	-0.735124	-0.811158	-0.041318	-0.029603	0.582614
24170	-1.107611	1.203124	9.958221	0.280487	-0.063030	0.321429	0.178644	0.469759	-0.737594	-0.814657	-0.045324	-0.024888	0.577634
24171	-0.996376	1.126050	9.866967	0.306007	-0.039255	0.306765	0.180286	0.455180	-0.743141	-0.817887	-0.050149	-0.020435	0.572825
24172	-0.942737	0.985603	9.567863	0.186186	0.000809	0.288573	0.182278	0.446276	-0.744832	-0.820963	-0.053324	-0.017868	0.568205
24173	-1.268669	0.583353	9.611987	0.238742	-0.033866	0.310126	0.184153	0.434547	-0.747166	-0.824191	-0.057127	-0.014267	0.563242
24174	-0.714289	0.606947	9.857520	0.292233	-0.055659	0.317831	0.185768	0.423755	-0.750140	-0.827397	-0.061411	-0.009537	0.558168
24175	-0.814385	0.366384	9.918020	0.252639	-0.112506	0.271581	0.186594	0.413921	-0.752079	-0.830086	-0.064516	-0.004515	0.553872
24176	0.044957	0.617193	9.598318	0.189968	-0.127172	0.221475	0.183928	0.401826	-0.755792	-0.832263	-0.066287	0.000144	0.550403
24177	-0.570316	0.725764	9.344469	-0.100558	-0.104797	0.186719	0.181997	0.399679	-0.757834	-0.834416	-0.063543	0.001061	0.547458
24178	-0.197962	0.990442	9.142832	0.194820	-0.017529	0.206542	0.182024	0.395093	-0.759765	-0.836384	-0.066605	0.003907	0.544069
24179	-0.022640	1.140959	9.439412	-0.024642	0.066468	0.264361	0.184770	0.390230	-0.759403	-0.839262	-0.066954	0.002948	0.539581
24180	-0.598650	1.126419	9.743469	-0.005375	0.099284	0.264383	0.189840	0.389106	-0.758672	-0.842076	-0.067929	0.001736	0.535061
24181	-0.381079	1.017940	10.255239	-0.302600	0.107147	0.251799	0.194494	0.392304	-0.756009	-0.845136	-0.064012	-0.002881	0.530697
24182	-0.183600	0.538760	10.010333	-0.186700	0.086258	0.238608	0.199024	0.394826	-0.753987	-0.847849	-0.061796	-0.005856	0.526592
24183	-0.782425	0.751980	10.098946	-0.333722	0.076822	0.220309	0.204954	0.403256	-0.750431	-0.850527	-0.056981	-0.010307	0.522734
24184	-0.605169	0.972146	9.657235	-0.115315	0.124672	0.230571	0.208824	0.407005	-0.747246	-0.852989	-0.056382	-0.013212	0.518706
24185	-0.242161	0.653727	9.192904	-0.073323	0.151313	0.234469	0.215036	0.410057	-0.744080	-0.855436	-0.056760	-0.016174	0.514535
24186	-0.623265	0.719375	9.617517	-0.157034	0.131886	0.211903	0.222036	0.413217	-0.742592	-0.857687	-0.055514	-0.019646	0.510790
24187	0.060873	0.858579	10.530760	0.165768	0.110258	0.180356	0.227649	0.406710	-0.742254	-0.859278	-0.059525	-0.019490	0.507659
24188	-0.761086	0.350538	10.880808	0.077999	0.053053	0.065550	0.231171	0.402247	-0.741384	-0.859790	-0.061446	-0.019373	0.506568
24189	-1.792873	0.342295	10.477417	-0.190717	-0.004304	-0.044659	0.229993	0.404541	-0.741631	-0.859554	-0.058060	-0.021161	0.507295
24190	-1.311705	0.498250	9.372765	-0.309554	-0.025461	-0.107960	0.228904	0.414650	-0.739304	-0.858784	-0.052449	-0.023832	0.509088
24191	-1.292491	0.481243	8.609416	-0.319820	-0.041077	-0.157814	0.226239	0.426806	-0.735421	-0.857497	-0.046429	-0.026450	0.511707
24192	-1.139553	0.754986	8.372253	-0.031025	-0.033451	-0.174826	0.222180	0.434109	-0.735000	-0.855713	-0.045477	-0.026198	0.514782
24193	-0.887622	0.506144	8.620745	0.033900	-0.005928	-0.167137	0.221529	0.434652	-0.735123	-0.853946	-0.045898	-0.025807	0.517691
24194	-1.170816	0.272478	9.397316	0.104516	0.000389	-0.188948	0.219974	0.433461	-0.735111	-0.851856	-0.047604	-0.024747	0.521022
24195	-1.390950	0.456665	9.921106	-0.045708	0.022929	-0.219300	0.216216	0.432546	-0.736753	-0.849578	-0.046953	-0.025753	0.524737
24196	-0.987744	0.343692	10.417743	-0.018656	0.042950	-0.272706	0.213989	0.437804	-0.737247	-0.846669	-0.046959	-0.026777	0.529367
24197	-1.063120	-0.037237	10.219675	-0.023558	0.041058	-0.294860	0.213834	0.441587	-0.735187	-0.843516	-0.046813	-0.027935	0.534330
24198	-0.633102	-0.244172	9.956755	-0.063978	0.061251	-0.274762	0.212389	0.446967	-0.736073	-0.840570	-0.046245	-0.029752	0.538905
24199	-0.228108	-0.237868	10.157446	-0.132308	0.050302	-0.255697	0.210793	0.453189	-0.733486	-0.837878	-0.044320	-0.032176	0.543102
24200	-1.069739	-0.167181	10.212990	-0.204077	0.018089	-0.264354	0.207372	0.461840	-0.731784	-0.835136	-0.040935	-0.034773	0.547415
24201	-0.945631	0.076903	9.761518	0.037208	0.044906	-0.265944	0.205009	0.468311	-0.732019	-0.832137	-0.041752	-0.035253	0.551872
24202	-1.177136	0.618911	10.107799	0.233202	0.106250	-0.286312	0.205153	0.465617	-0.732665	-0.828661	-0.046611	-0.034528	0.556738
24203	-1.459898	0.775046	10.203361	0.149759	0.134261	-0.358783	0.206342	0.461832	-0.733704	-0.824391	-0.050260	-0.035339	0.562676
24204	-1.110465	0.794753	10.134889	-0.103434	0.102811	-0.420915	0.204114	0.466292	-0.733427	-0.819638	-0.049417	-0.038463	0.569448
24205	-0.899131	0.442994	9.858296	-0.288776	0.051463	-0.425437	0.199507	0.476988	-0.730044	-0.814981	-0.044866	-0.042914	0.576152
24206	-1.248009	0.273923	9.161388	-0.280372	0.093534	-0.416227	0.197229	0.490748	-0.726548	-0.810297	-0.041017	-0.047883	0.582618
24207	-1.487772	0.496145	8.859832	-0.349010	0.159257	-0.414847	0.194291	0.505599	-0.722148	-0.805532	-0.036767	-0.054771	0.588869
24208	-2.090553	1.049694	9.279618	-0.233742	0.139186	-0.406905	0.194342	0.518553	-0.715972	-0.800703	-0.034193	-0.059906	0.595077
24209	-1.916759	1.022949	9.799326	-0.072828	0.086454	-0.361707	0.192210	0.528014	-0.712480	-0.796310	-0.033663	-0.062313	0.600729
24210	-1.514877	0.660548	9.817197	-0.022105	0.051922	-0.326294	0.189604	0.530720	-0.713358	-0.792307	-0.033525	-0.063466	0.605886
24211	-1.420597	0.605503	9.846107	-0.132835	0.043717	-0.275154	0.184896	0.535629	-0.711261	-0.788983	-0.031681	-0.065839	0.610056
24212	-0.976829	0.552848	9.667089	-0.035567	0.052325	-0.196207	0.183055	0.540222	-0.710602	-0.786511	-0.031497	-0.067065	0.613116
24213	-0.951594	0.806487	9.253233	0.116298	0.092994	-0.096758	0.182667	0.540224	-0.710856	-0.785118	-0.034437	-0.066995	0.614749
24214	-1.331431	0.599952	9.578031	0.183334	0.100437	-0.041065	0.184243	0.536975	-0.711641	-0.784308	-0.038493	-0.066187	0.615628
24215	-1.598824	0.050885	9.567836	0.281221	0.100606	0.001900	0.186115	0.527785	-0.715260	-0.783964	-0.044266	-0.064119	0.615897
24216	-1.719292	0.038711	9.595344	0.002476	0.105866	0.041084	0.188598	0.523999	-0.715024	-0.784298	-0.045658	-0.065553	0.615219
24217	-2.060866	-0.102790	9.921411	0.172128	0.096922	0.075171	0.192514	0.519789	-0.715314	-0.784925	-0.049785	-0.064723	0.614187
24218	-1.672666	-0.121202	9.939177	0.283246	0.066977	0.090562	0.194129	0.510331	-0.719188	-0.785623	-0.055167	-0.062045	0.613110
24219	-1.748593	-0.371019	10.093384	0.112950	0.010981	0.076873	0.197282	0.504497	-0.721529	-0.786414	-0.057289	-0.060595	0.612045
24220	-1.071493	-0.306788	10.191813	-0.117655	-0.013036	0.038848	0.197272	0.505717	-0.720372	-0.787012	-0.055322	-0.061628	0.611354
24221	-1.424314	-0.130061	10.018179	-0.147637	-0.027718	0.042390	0.196993	0.508957	-0.719082	-0.787716	-0.052782	-0.062781	0.610554
24222	-1.526691	0.102571	9.866868	-0.211302	0.010700	0.082602	0.196317	0.512749	-0.716633	-0.788887	-0.049686	-0.065284	0.609037
24223	-1.371897	-0.010551	9.761114	-0.076853	0.031076	0.120180	0.198633	0.516503	-0.714722	-0.790378	-0.049068	-0.066412	0.607029
24224	-1.383418	0.368018	9.319863	-0.093420	0.025726	0.165313	0.199406	0.516242	-0.713057	-0.792387	-0.048123	-0.067630	0.604345
24225	-1.332446	0.301333	9.487423	-0.053544	0.022237	0.216283	0.202506	0.517579	-0.710253	-0.795012	-0.047899	-0.068220	0.600839
24226	-1.473146	-0.021315	9.486386	0.208725	0.002525	0.269334	0.205139	0.511885	-0.712590	-0.797963	-0.051617	-0.065331	0.596927
24227	-1.332391	-0.218176	9.523343	0.094851	-0.004836	0.292778	0.208304	0.503763	-0.715447	-0.801348	-0.053500	-0.063611	0.592396
24228	-1.472590	-0.126119	9.792157	-0.061130	-0.024178	0.316000	0.212087	0.500227	-0.715607	-0.805095	-0.052640	-0.063446	0.587389
24229	-1.686524	-0.246079	10.011705	-0.141519	-0.036196	0.315607	0.215205	0.499929	-0.714989	-0.808974	-0.050362	-0.063990	0.582177
24230	-1.577238	-0.414027	10.079978	-0.263893	-0.035418	0.311306	0.217788	0.501934	-0.713081	-0.812802	-0.046086	-0.066011	0.576951
24231	-1.505534	-0.289206	9.957582	-0.157100	-0.025259	0.298908	0.219585	0.505158	-0.711037	-0.816407	-0.043637	-0.066941	0.571922
24232	-1.513040	-0.234118	9.891077	-0.029425	0.002311	0.302279	0.223087	0.506069	-0.710036	-0.819781	-0.043599	-0.066888	0.567084
24233	-1.424391	-0.110552	10.095262	-0.101344	0.022374	0.315722	0.226472	0.503887	-0.709550	-0.823399	-0.042604	-0.067929	0.561769
24234	-1.583991	-0.020734	9.720588	-0.125861	0.036919	0.293420	0.230486	0.503339	-0.706111	-0.826664	-0.041356	-0.069538	0.556849
24235	-1.519784	-0.353330	9.505298	-0.182889	0.026663	0.230411	0.234773	0.503963	-0.706016	-0.829327	-0.038936	-0.071630	0.552784
24236	-1.890633	-0.430705	9.606364	-0.195946	0.021782	0.138051	0.238652	0.506495	-0.703732	-0.830908	-0.036137	-0.073890	0.550297
24237	-2.036713	-0.107084	10.058392	-0.329291	0.001330	0.078316	0.239251	0.515787	-0.700519	-0.831984	-0.030796	-0.077308	0.548524
24238	-2.113540	-0.159010	10.395387	-0.196621	-0.029717	0.046730	0.237640	0.523639	-0.696132	-0.832609	-0.027283	-0.078782	0.547550
24239	-2.219444	-0.182363	10.662902	-0.040543	-0.076222	0.035589	0.238149	0.527389	-0.696649	-0.833136	-0.025865	-0.077788	0.546959
24240	-2.006707	-0.343476	9.856133	-0.141837	-0.110159	-0.003608	0.233860	0.526768	-0.696358	-0.833316	-0.022300	-0.077348	0.546904
24241	-1.640916	-0.260101	8.698980	-0.248774	-0.117519	-0.031801	0.229921	0.535554	-0.695165	-0.833245	-0.016876	-0.077990	0.547116
24242	-1.237193	-0.020985	8.038823	-0.194878	-0.084448	-0.031567	0.224824	0.540332	-0.693195	-0.833055	-0.012667	-0.078568	0.547436
24243	-1.286199	0.152611	8.180017	0.033807	-0.003659	0.019290	0.222991	0.543577	-0.693050	-0.833263	-0.013308	-0.077988	0.547187
24244	-1.459440	0.113792	8.888338	0.341659	0.009526	0.071575	0.224080	0.535203	-0.696533	-0.833861	-0.019232	-0.074228	0.546622
24245	-1.583037	-0.217615	9.833049	0.365061	0.018564	0.057836	0.225434	0.525215	-0.699891	-0.834301	-0.025724	-0.070375	0.546194
24246	-1.726214	-0.510068	10.221257	0.119096	-0.009319	0.001264	0.224966	0.517918	-0.704904	-0.834227	-0.027623	-0.068760	0.546420
24247	-1.484780	-0.586386	10.275247	-0.153533	-0.009685	-0.037942	0.226008	0.516970	-0.704527	-0.833902	-0.025006	-0.070159	0.546863
24248	-1.166754	-0.562818	9.947307	-0.041373	-0.004066	-0.060440	0.224825	0.520342	-0.704387	-0.833236	-0.024198	-0.070417	0.547882
24249	-0.940637	-0.477074	9.564174	-0.005956	0.030833	-0.033542	0.223519	0.520635	-0.703477	-0.832825	-0.024460	-0.070856	0.548438
24250	-1.137924	-0.059771	9.301753	-0.133624	0.066424	0.001725	0.222443	0.528051	-0.701794	-0.832736	-0.022982	-0.073268	0.548320
24251	-1.574418	-0.016774	9.466303	0.199513	0.073197	0.036604	0.224787	0.526416	-0.701428	-0.832929	-0.027245	-0.072116	0.547983
24252	-1.409630	-0.173049	10.101724	0.234137	0.058555	0.023888	0.226533	0.514955	-0.704018	-0.832917	-0.031834	-0.070352	0.547983
24253	-1.677629	-0.602516	9.891576	0.104096	0.028854	-0.087459	0.226825	0.510889	-0.707364	-0.831845	-0.033837	-0.069586	0.549587
24254	-1.751801	-0.247179	9.024565	-0.242012	0.025523	-0.194426	0.224067	0.515507	-0.705283	-0.829780	-0.029831	-0.072643	0.552538
24255	-1.771205	-0.194438	9.685201	-0.217452	0.059345	-0.182367	0.222713	0.525896	-0.702054	-0.827791	-0.026700	-0.075994	0.555224
24256	-1.877875	-0.051438	10.058254	0.076079	0.050650	-0.117203	0.221528	0.527137	-0.700116	-0.826324	-0.028355	-0.075891	0.557337
24257	-1.478792	0.167510	9.834622	0.164498	0.049180	-0.044760	0.221918	0.528867	-0.701275	-0.825650	-0.031664	-0.074746	0.558313
24258	-1.329226	0.130559	9.494659	0.278283	0.025575	-0.049673	0.221578	0.520906	-0.705390	-0.824828	-0.036479	-0.071932	0.559602
24259	-1.554777	-0.078152	9.796864	0.295056	-0.027440	-0.036588	0.220202	0.512016	-0.709496	-0.824224	-0.041099	-0.068040	0.560657
24260	-2.489360	-0.212993	10.304712	0.295807	-0.065916	-0.003336	0.217946	0.497743	-0.715655	-0.823990	-0.045238	-0.063480	0.561217
24261	-2.527836	-0.224410	10.505816	0.084602	-0.014918	0.023199	0.217714	0.492091	-0.717070	-0.824181	-0.046634	-0.062154	0.560971
24262	-1.900769	-0.314244	9.900737	0.056803	0.081950	-0.021355	0.217070	0.491553	-0.717836	-0.823758	-0.048470	-0.062729	0.561373
24263	-0.965905	-0.252710	9.060625	-0.250473	0.105517	-0.045054	0.218599	0.497197	-0.715789	-0.823339	-0.045581	-0.067214	0.561709
24264	-1.154656	-0.112141	8.770401	-0.266903	0.074553	0.006582	0.219837	0.506238	-0.710139	-0.823508	-0.042040	-0.071275	0.561237
24265	-1.859820	0.169105	9.115805	-0.132713	0.021714	0.064518	0.222536	0.511734	-0.708229	-0.824301	-0.040300	-0.072957	0.559983
24266	-2.599035	0.015757	9.726028	0.044702	0.025536	0.115219	0.223711	0.510379	-0.708111	-0.825484	-0.041499	-0.072626	0.558193
24267	-2.581281	-0.166778	9.802844	0.017947	0.072945	0.083640	0.226183	0.509413	-0.707874	-0.826283	-0.042886	-0.073497	0.556791
24268	-2.063128	-0.651962	9.726466	-0.114603	0.107542	0.058965	0.230073	0.510589	-0.706876	-0.826852	-0.042284	-0.076342	0.555607
24269	-1.401640	-0.857460	9.748960	-0.262042	0.061716	0.035252	0.232378	0.515432	-0.703421	-0.827347	-0.038807	-0.080192	0.554581
24270	-1.416745	-0.707114	10.106169	-0.247138	0.001413	0.045560	0.233119	0.522567	-0.700981	-0.828008	-0.034814	-0.082763	0.553481
24271	-1.622370	-0.043425	10.142361	-0.232439	-0.022172	0.117616	0.233604	0.527696	-0.697898	-0.829488	-0.031008	-0.084814	0.551176
24272	-1.801692	0.137700	9.747181	-0.093100	-0.003627	0.160735	0.235253	0.534824	-0.695080	-0.831289	-0.029705	-0.085522	0.548418
24273	-1.988354	-0.167116	9.359520	0.037748	0.002111	0.206623	0.237085	0.532381	-0.695610	-0.833515	-0.030830	-0.084944	0.545057
24274	-2.158057	-0.467661	9.507339	-0.035810	0.009360	0.229318	0.240211	0.529933	-0.695121	-0.835987	-0.030735	-0.085191	0.541225
24275	-2.302531	-0.506823	9.395029	0.012647	0.000399	0.284025	0.242576	0.525058	-0.696428	-0.839030	-0.031573	-0.084836	0.536503
24276	-2.582712	-0.360561	10.119350	0.257665	0.022560	0.304586	0.246647	0.515598	-0.697750	-0.842049	-0.036666	-0.082098	0.531855
24277	-2.364192	-0.187376	9.984602	0.229483	0.062787	0.304383	0.252021	0.506786	-0.699982	-0.844975	-0.041866	-0.080469	0.527057
24278	-1.805251	-0.142474	9.423981	0.191043	0.045447	0.282092	0.256355	0.497318	-0.701692	-0.847677	-0.046039	-0.078828	0.522599
24279	-1.536211	0.055084	9.352453	0.208282	0.059260	0.296926	0.260567	0.487835	-0.705200	-0.850456	-0.050819	-0.077348	0.517841
24280	-1.674795	-0.197134	9.544446	0.357887	0.082295	0.321648	0.267269	0.470818	-0.707061	-0.853236	-0.058268	-0.074553	0.512870
24281	-2.156597	-0.262851	9.601436	0.285556	0.117690	0.284295	0.272542	0.455417	-0.710195	-0.855593	-0.064911	-0.073272	0.508310
24282	-2.207167	-0.277684	9.514345	0.032423	0.082503	0.212927	0.277364	0.452406	-0.710364	-0.857564	-0.066632	-0.073920	0.504658
24283	-2.031859	-0.137907	9.484338	-0.136391	0.044614	0.108767	0.279701	0.450786	-0.708583	-0.858749	-0.065020	-0.075908	0.502553
24284	-2.077117	0.261778	9.609534	-0.199326	0.019798	0.084469	0.281746	0.455898	-0.705512	-0.859801	-0.061940	-0.077985	0.500823
24285	-2.044554	0.514636	9.666190	-0.120167	0.030950	0.121756	0.284330	0.459100	-0.704760	-0.861095	-0.060496	-0.079559	0.498524
24286	-2.020612	0.550895	9.702927	-0.018018	0.047576	0.146242	0.286410	0.459342	-0.705033	-0.862475	-0.060910	-0.080224	0.495975
24287	-2.145925	0.535640	9.535924	0.027343	0.058605	0.153836	0.288099	0.457727	-0.703505	-0.863848	-0.062350	-0.080759	0.493313
24288	-2.165036	0.494325	9.424753	-0.007667	0.041207	0.153688	0.291229	0.455005	-0.703531	-0.865284	-0.062891	-0.081199	0.490648
24289	-1.894396	0.363061	9.574256	0.015586	0.033863	0.120608	0.293450	0.453092	-0.704321	-0.866369	-0.063835	-0.081457	0.488563
24290	-2.139494	0.209627	9.872252	0.012356	0.009105	0.113241	0.294906	0.447159	-0.705106	-0.867426	-0.064342	-0.081193	0.486662
24291	-2.135101	0.306378	10.022468	0.061447	0.001822	0.107034	0.296208	0.445540	-0.704346	-0.868362	-0.065739	-0.080464	0.484923
24292	-2.033514	0.223948	9.777431	0.040383	0.042036	0.104108	0.297126	0.444580	-0.705254	-0.869230	-0.067035	-0.080509	0.483182
24293	-1.928147	0.357705	9.434649	-0.022699	0.054767	0.089004	0.298170	0.442693	-0.704749	-0.870010	-0.067441	-0.081529	0.481548
24294	-2.024809	0.405429	9.376809	0.029855	0.036518	0.081910	0.302071	0.440247	-0.703238	-0.870680	-0.068466	-0.081610	0.480176
24295	-1.681735	0.247666	9.473810	0.033780	0.038323	0.055183	0.303902	0.438606	-0.704154	-0.871081	-0.069625	-0.081832	0.479243
24296	-2.174743	0.516672	9.633801	0.000530	0.048215	0.037430	0.305473	0.436167	-0.704553	-0.871340	-0.070179	-0.082459	0.478583
24297	-2.077919	0.440563	9.832860	0.000773	0.014380	0.030105	0.305075	0.436453	-0.703264	-0.871585	-0.070492	-0.082609	0.478065
24298	-2.098568	0.729236	9.841516	-0.064119	0.039881	0.022339	0.306771	0.435623	-0.703792	-0.871803	-0.069814	-0.083730	0.477572
24299	-1.973003	0.675872	9.640316	-0.020186	0.047219	0.001334	0.307929	0.436965	-0.702515	-0.871747	-0.070034	-0.084679	0.477474
24300	-1.906782	0.940186	9.510224	-0.025443	0.025262	-0.014357	0.308444	0.438303	-0.702519	-0.871583	-0.069829	-0.085227	0.477707
24301	-1.968001	0.632118	9.505333	0.137510	0.014468	-0.010734	0.307159	0.435622	-0.703409	-0.871245	-0.072475	-0.084095	0.478129
24302	-2.092351	0.422790	9.568445	0.056946	0.021704	0.004541	0.308856	0.434123	-0.703681	-0.871148	-0.073704	-0.083766	0.478176
24303	-2.306090	0.256718	9.669734	0.034429	0.014294	-0.008484	0.307822	0.431189	-0.702774	-0.870976	-0.074544	-0.083615	0.478385
24304	-2.322405	0.138832	9.677529	-0.028491	0.016039	-0.012491	0.309390	0.430222	-0.703687	-0.870853	-0.074202	-0.084030	0.478590
24305	-2.221211	0.145926	9.582562	-0.066893	0.006846	-0.025588	0.309379	0.432911	-0.703428	-0.870679	-0.073157	-0.084754	0.478940
24306	-2.015199	0.417937	9.511491	-0.093083	-0.011473	-0.046000	0.309237	0.435203	-0.702655	-0.870372	-0.071370	-0.085357	0.479660
24307	-1.957917	0.540897	9.556954	-0.080761	-0.022446	-0.056077	0.307526	0.438464	-0.700840	-0.869972	-0.069743	-0.085735	0.480557
24308	-1.925026	0.723946	9.600633	-0.096580	-0.015154	-0.058945	0.306468	0.443444	-0.700958	-0.869541	-0.067837	-0.086325	0.481503
24309	-2.016129	0.620508	9.655939	-0.094844	-0.000532	-0.052498	0.304895	0.446554	-0.700687	-0.869152	-0.066188	-0.087197	0.482277
24310	-2.145500	0.454566	9.746016	-0.066105	0.008674	-0.027446	0.304486	0.449795	-0.699397	-0.868935	-0.065096	-0.087865	0.482695
24311	-2.197919	0.324529	9.738902	0.001144	0.005139	-0.004946	0.303185	0.449812	-0.699129	-0.868866	-0.065255	-0.087842	0.482801
24312	-2.093041	0.062178	9.640191	0.031759	0.003401	0.009996	0.304614	0.449130	-0.698498	-0.868893	-0.065878	-0.087425	0.482744
24313	-1.945470	-0.050811	9.577576	-0.080943	-0.004047	-0.005318	0.303053	0.451150	-0.699770	-0.868945	-0.064496	-0.088033	0.482728
24314	-2.114178	-0.055733	9.643141	-0.173571	-0.011525	-0.019626	0.303798	0.456144	-0.696432	-0.868970	-0.061355	-0.089377	0.482845
24315	-1.945957	0.055307	9.655869	-0.117509	-0.011459	-0.027647	0.302491	0.459106	-0.697191	-0.868856	-0.059204	-0.090233	0.483158
24316	-2.043021	0.184541	9.515159	-0.037027	-0.011396	-0.036477	0.301953	0.461548	-0.695386	-0.868542	-0.058407	-0.090278	0.483812
24317	-2.057565	0.203963	9.575302	-0.068469	-0.000489	-0.044038	0.300498	0.466811	-0.694473	-0.868188	-0.057184	-0.090865	0.484483
24318	-2.106002	0.257270	9.714814	0.008509	0.006905	-0.038129	0.299717	0.468290	-0.695237	-0.867765	-0.057352	-0.090789	0.485233
24319	-2.077138	0.269234	9.679247	0.043453	0.011532	-0.033343	0.299191	0.468574	-0.694204	-0.867364	-0.058213	-0.090481	0.485906
24320	-2.066656	0.088564	9.602403	0.036406	0.026177	-0.023240	0.300250	0.464792	-0.695243	-0.867022	-0.059079	-0.090451	0.486416
24321	-2.148018	-0.039191	9.575849	-0.005568	0.021554	-0.021596	0.300124	0.463452	-0.694985	-0.866773	-0.059200	-0.090781	0.486785
24322	-2.157186	-0.142939	9.492699	-0.038555	0.011407	-0.045737	0.299983	0.465876	-0.694597	-0.866324	-0.058582	-0.091251	0.487569
24323	-1.993697	-0.045932	9.625200	-0.089173	0.018641	-0.060771	0.299966	0.469375	-0.693824	-0.865793	-0.057139	-0.092392	0.488469
24324	-1.863585	-0.031103	9.665027	-0.074961	0.001266	-0.077280	0.299684	0.474754	-0.693563	-0.865088	-0.055733	-0.093077	0.489749
24325	-1.882847	-0.038573	9.602335	-0.050547	0.008622	-0.070707	0.298252	0.473974	-0.692523	-0.864429	-0.054823	-0.093663	0.490901
24326	-2.071250	0.040438	9.601685	-0.076621	0.003020	-0.095760	0.296799	0.477769	-0.690710	-0.863532	-0.053371	-0.094415	0.492494
24327	-2.124767	0.146498	9.693883	-0.037198	-0.006103	-0.101092	0.296404	0.479783	-0.691220	-0.862581	-0.052493	-0.094643	0.494208
24328	-2.084028	0.186576	9.430795	-0.013675	-0.009707	-0.100965	0.294054	0.481163	-0.690173	-0.861581	-0.051992	-0.094559	0.496018
24329	-1.977411	0.079269	9.646310	-0.010077	0.004928	-0.097271	0.293786	0.484648	-0.691197	-0.860612	-0.051704	-0.094696	0.497701
24330	-1.887709	-0.026242	9.693673	0.068752	0.003204	-0.093169	0.291182	0.484952	-0.690534	-0.859564	-0.052766	-0.094004	0.499528
24331	-1.925566	-0.175348	9.729633	0.046934	0.010485	-0.091440	0.289115	0.484416	-0.692703	-0.858577	-0.053512	-0.093651	0.501209
24332	-1.910413	-0.319535	9.766157	0.020177	-0.011547	-0.117375	0.289509	0.483604	-0.692964	-0.857360	-0.053544	-0.093217	0.503367
24333	-2.041476	-0.121726	10.000535	0.032569	-0.022576	-0.133925	0.286911	0.483895	-0.693586	-0.856013	-0.053612	-0.092479	0.505782
24334	-2.278497	0.041235	9.955004	0.056816	-0.037163	-0.119030	0.284307	0.484467	-0.693050	-0.854774	-0.054009	-0.091236	0.508055
24335	-2.181490	-0.089075	9.781261	0.147898	-0.062628	-0.118517	0.281212	0.482319	-0.696369	-0.853514	-0.055676	-0.088629	0.510449
24336	-1.930855	-0.071498	9.851054	0.049947	-0.062713	-0.122696	0.278113	0.481245	-0.699816	-0.852278	-0.055689	-0.087027	0.512783
24337	-1.992573	-0.276298	9.794800	0.198124	-0.086356	-0.135744	0.273182	0.480216	-0.700805	-0.850800	-0.057917	-0.083511	0.515568
24338	-1.842896	-0.342611	9.310410	0.204349	-0.069905	-0.160642	0.269322	0.475382	-0.705019	-0.848972	-0.060422	-0.080240	0.518804
24339	-1.900715	-0.370867	8.819818	-0.057211	-0.026396	-0.200790	0.266206	0.474210	-0.704866	-0.846986	-0.058802	-0.080477	0.522188
24340	-1.899486	-0.104910	9.207603	-0.269694	0.015317	-0.229635	0.264340	0.484454	-0.703304	-0.844818	-0.054039	-0.083662	0.525702
24341	-1.869759	0.257821	9.738629	-0.376511	-0.018626	-0.222763	0.260366	0.497975	-0.698638	-0.842876	-0.047055	-0.087391	0.528874
24342	-2.005726	0.469792	9.896351	-0.319209	-0.044985	-0.179074	0.257839	0.509049	-0.695400	-0.841289	-0.040902	-0.090016	0.531466
24343	-2.494018	0.747314	9.730066	-0.159017	-0.044711	-0.118305	0.254680	0.517694	-0.694085	-0.840232	-0.037545	-0.090896	0.533233
24344	-2.161039	0.670089	9.465660	0.008615	-0.007809	-0.080578	0.252446	0.520433	-0.691238	-0.839336	-0.037476	-0.090574	0.534702
24345	-2.028272	0.095638	8.834770	0.129330	0.018008	-0.065200	0.250771	0.519623	-0.693539	-0.838504	-0.039780	-0.089388	0.536039
24346	-1.581835	-0.483173	9.560505	0.156386	0.018001	-0.080715	0.249885	0.515852	-0.695590	-0.837432	-0.042467	-0.087918	0.537749
24347	-1.491254	-1.270834	9.919948	0.169400	-0.014947	-0.094404	0.250306	0.509788	-0.697139	-0.836290	-0.044981	-0.085764	0.539667
24348	-1.642230	-1.466569	9.752575	0.024448	-0.007892	-0.128367	0.247720	0.508056	-0.698662	-0.834848	-0.045099	-0.085324	0.541954
24349	-1.603080	-1.089597	9.518198	-0.203219	0.046652	-0.157306	0.247177	0.512907	-0.697627	-0.833229	-0.041875	-0.088297	0.544223
24350	-1.783073	-0.742965	9.684599	-0.236491	0.077609	-0.176006	0.245558	0.522908	-0.693239	-0.831301	-0.038484	-0.092150	0.546779
