# Supplementary material for: Identification of Haptic Based Guiding Using Hard Reins
Source: PLoS One. 2015 Jul 22;10(7):e0132020. doi: 10.1371/journal.pone.0132020 (PMC4511788; doi:10.1371/journal.pone.0132020)
Supplement: S2 File — (ZIP) [file pone.0132020.s002.zip › MotionData2/Subject10/T11/sync11.txt]

// Start Time: 0
// Sample rate: 25.0Hz
// Scenario: 4.9
// Firmware Version: 2.6.1
Counter	Acc_X	Acc_Y	Acc_Z	Gyr_X	Gyr_Y	Gyr_Z	Mag_X	Mag_Y	Mag_Z	Quat_w	Quat_x	Quat_y	Quat_z
23664	2.776729	3.269922	8.899454	0.020664	0.009641	-0.048375	-0.886748	-0.163234	-0.810727	-0.739739	-0.226088	0.000708	-0.633775
23665	2.704541	3.227336	8.791655	0.009387	0.005545	-0.030734	-0.886218	-0.163261	-0.810063	-0.740410	-0.226040	0.000465	-0.633008
23666	2.766004	3.308556	8.816998	0.012101	-0.020965	-0.036217	-0.885688	-0.163540	-0.810615	-0.741093	-0.226491	0.000574	-0.632046
23667	2.740826	3.242173	8.860220	-0.008358	-0.004941	-0.041395	-0.886016	-0.164698	-0.810119	-0.741977	-0.226315	0.000660	-0.631071
23668	2.707993	3.294969	8.772164	-0.026495	-0.015852	-0.037979	-0.884956	-0.164873	-0.809601	-0.742854	-0.226129	0.001172	-0.630105
23669	2.737303	3.285794	8.787574	0.002853	-0.018635	-0.059129	-0.884158	-0.165880	-0.809105	-0.743907	-0.226296	0.001238	-0.628801
23670	2.723098	3.275831	8.830539	-0.005706	-0.004133	-0.073206	-0.883495	-0.166128	-0.811133	-0.745130	-0.226270	0.001154	-0.627361
23671	2.748353	3.222886	8.819678	-0.005971	-0.011465	-0.064416	-0.883089	-0.169237	-0.809895	-0.746285	-0.226215	0.001200	-0.626007
23672	2.808473	3.251075	8.857245	-0.019120	-0.001491	-0.043271	-0.881568	-0.168690	-0.809217	-0.747188	-0.225954	0.001380	-0.625022
23673	2.816339	3.214803	8.816842	-0.028482	-0.004565	-0.030058	-0.881967	-0.167814	-0.810526	-0.748010	-0.225478	0.001765	-0.624209
23674	2.801710	3.209677	8.756258	-0.019749	-0.002090	-0.019401	-0.881569	-0.168066	-0.812148	-0.748616	-0.225214	0.002070	-0.623578
23675	2.815752	3.241492	8.799774	-0.007739	-0.006068	0.001823	-0.882097	-0.168496	-0.811082	-0.748943	-0.225071	0.002367	-0.623235
23676	2.827581	3.263557	8.848109	-0.026380	0.003812	0.027462	-0.881839	-0.166434	-0.809946	-0.748992	-0.224631	0.002877	-0.623332
23677	2.770133	3.223281	8.813123	-0.030660	-0.007446	0.052227	-0.884160	-0.164834	-0.812158	-0.748792	-0.224164	0.003710	-0.623736
23678	2.723509	3.236989	8.715311	0.013183	0.004131	0.030348	-0.883234	-0.164248	-0.814297	-0.748627	-0.224313	0.003734	-0.623881
23679	2.713750	3.256241	8.815958	0.038838	-0.002305	0.011821	-0.884027	-0.165100	-0.812839	-0.748619	-0.224829	0.003439	-0.623706
23680	2.751981	3.281207	8.802501	0.014057	0.006730	-0.002354	-0.884156	-0.166690	-0.810339	-0.748856	-0.224961	0.003266	-0.623375
23681	2.781208	3.291458	8.914040	-0.016904	0.011460	0.011715	-0.885217	-0.165965	-0.810437	-0.749101	-0.224474	0.003458	-0.623256
23682	2.836574	3.287987	8.780807	-0.033076	0.005103	0.008882	-0.883564	-0.165095	-0.811896	-0.749408	-0.223919	0.003947	-0.623082
23683	2.819988	3.268267	8.775633	-0.053263	0.007228	0.023866	-0.884227	-0.164497	-0.812943	-0.749661	-0.222947	0.004712	-0.623122
23684	2.814341	3.316717	8.828047	-0.071993	0.002861	0.050300	-0.884106	-0.160753	-0.812020	-0.749621	-0.221833	0.005905	-0.623557
23685	2.729599	3.179240	8.749461	-0.064644	0.011889	0.046871	-0.886229	-0.158794	-0.816226	-0.749634	-0.220636	0.006843	-0.623957
23686	2.713296	3.152247	8.787676	0.004190	0.005791	0.029370	-0.885695	-0.160189	-0.816813	-0.749515	-0.220629	0.006948	-0.624100
23687	2.682524	3.120136	8.815857	0.030146	0.006707	0.001174	-0.885967	-0.157978	-0.815532	-0.749679	-0.220924	0.006576	-0.623804
23688	2.730158	3.169553	8.865085	0.050955	0.001684	-0.004111	-0.885957	-0.161320	-0.815907	-0.749770	-0.221674	0.006011	-0.623434
23689	2.788924	3.131777	8.819034	0.037310	-0.000337	0.001127	-0.885691	-0.161939	-0.813515	-0.749900	-0.222165	0.005656	-0.623105
23690	2.739700	3.179437	8.879745	0.057472	-0.000767	-0.046545	-0.886218	-0.163091	-0.811399	-0.750488	-0.223048	0.004857	-0.622088
23691	2.735689	3.123526	8.790986	-0.004322	0.000753	-0.057333	-0.886479	-0.164183	-0.812236	-0.751530	-0.222905	0.004743	-0.620881
23692	2.705846	3.152106	8.729682	0.109435	0.021407	-0.134636	-0.884224	-0.165996	-0.808429	-0.752975	-0.224300	0.002575	-0.618637
23693	2.742401	3.296004	8.936715	0.082621	0.012637	-0.076446	-0.881826	-0.171283	-0.805406	-0.753858	-0.225316	0.001118	-0.617195
23694	2.756484	3.305960	8.855236	0.013016	-0.001465	-0.033436	-0.881162	-0.171829	-0.806638	-0.754475	-0.225533	0.000941	-0.616361
23695	2.737294	3.286187	8.792215	0.007056	-0.009017	0.054027	-0.880237	-0.170979	-0.808098	-0.754085	-0.225676	0.001334	-0.616786
23696	2.738124	3.252224	8.840636	0.025818	-0.006381	0.025812	-0.883148	-0.171769	-0.807284	-0.753911	-0.226146	0.001339	-0.616826
23697	2.761027	3.310890	8.790351	-0.022101	-0.013237	-0.000910	-0.883812	-0.170871	-0.809260	-0.754329	-0.225905	0.001910	-0.616401
23698	2.800354	3.289762	8.832635	-0.015219	-0.009926	0.011501	-0.883414	-0.171796	-0.805807	-0.754517	-0.225800	0.002410	-0.616209
23699	2.795908	3.260548	8.774952	-0.017604	-0.005184	0.034513	-0.882891	-0.169570	-0.806010	-0.754476	-0.225529	0.002968	-0.616355
23700	2.827911	3.241714	8.814587	-0.041509	0.003006	0.054817	-0.884476	-0.170323	-0.808162	-0.754247	-0.224866	0.003792	-0.616874
23701	2.815946	3.231786	8.799853	-0.036360	0.004585	0.064572	-0.885546	-0.166970	-0.807238	-0.753917	-0.224193	0.004574	-0.617515
23702	2.836138	3.188458	8.781544	-0.035966	0.007606	0.050445	-0.887799	-0.165863	-0.810665	-0.753713	-0.223557	0.005240	-0.617990
23703	2.838634	3.190935	8.820113	-0.036809	-0.001145	0.080443	-0.887272	-0.165026	-0.811180	-0.753185	-0.222950	0.006190	-0.618844
23704	2.815900	3.239070	8.831087	-0.041770	0.002763	0.064542	-0.889664	-0.161892	-0.811590	-0.752829	-0.222284	0.007064	-0.619507
23705	2.802826	3.166013	8.833644	-0.044127	-0.006630	0.083930	-0.889934	-0.160515	-0.810469	-0.752285	-0.221637	0.008204	-0.620385
23706	2.802247	3.192702	8.818983	-0.037361	-0.008745	0.099851	-0.892856	-0.157338	-0.812213	-0.751464	-0.221173	0.009352	-0.621528
23707	2.791392	3.131823	8.833551	-0.047953	-0.005104	0.092773	-0.893790	-0.154973	-0.810919	-0.750822	-0.220450	0.010554	-0.622541
23708	2.799241	3.102837	8.834010	-0.016534	-0.011165	0.061005	-0.895914	-0.152927	-0.812842	-0.750387	-0.220336	0.011308	-0.623092
23709	2.848417	3.069749	8.850211	-0.006676	-0.003202	0.030134	-0.896047	-0.152794	-0.812433	-0.750341	-0.220223	0.011691	-0.623180
23710	2.853443	3.057701	8.831201	-0.022273	0.004304	0.008915	-0.896050	-0.151505	-0.813868	-0.750583	-0.219842	0.012054	-0.623016
23711	2.858043	3.072350	8.845673	-0.005887	0.004617	0.001894	-0.897246	-0.150368	-0.813550	-0.750887	-0.219651	0.012186	-0.622714
23712	2.838242	3.093837	8.849717	-0.019648	0.005092	-0.022013	-0.896187	-0.150116	-0.813420	-0.751501	-0.219307	0.012369	-0.622092
23713	2.812190	3.064237	8.853954	0.002087	0.014249	-0.025416	-0.896579	-0.151917	-0.813607	-0.752111	-0.219124	0.012136	-0.621423
23714	2.789612	3.102665	8.852972	0.045786	0.000915	-0.046578	-0.895519	-0.152108	-0.812418	-0.752739	-0.219821	0.011460	-0.620428
23715	2.766070	3.082829	8.946270	0.086781	-0.000984	-0.099503	-0.894980	-0.155474	-0.812263	-0.753890	-0.221116	0.010076	-0.618592
23716	2.809401	3.763228	8.550136	0.275109	0.254635	-0.232569	-0.889035	-0.150726	-0.812180	-0.755818	-0.222158	0.001913	-0.615939
23717	3.108287	3.181280	8.972877	0.444299	0.149446	0.052794	-0.883977	-0.160450	-0.807048	-0.753464	-0.226994	-0.005466	-0.617038
23718	3.016887	3.390801	8.978119	0.100881	-0.035978	0.242388	-0.887284	-0.161861	-0.803031	-0.750251	-0.228982	-0.004967	-0.620215
23719	2.654202	3.318660	8.774980	0.079310	-0.090351	0.131550	-0.891523	-0.161538	-0.800691	-0.748559	-0.231278	-0.003868	-0.621413
23720	2.686671	3.411502	8.900436	-0.098990	-0.066522	-0.029773	-0.893242	-0.162673	-0.798159	-0.749633	-0.230622	-0.001680	-0.620372
23721	2.495533	3.247810	8.727321	-0.195755	0.000088	-0.168398	-0.888846	-0.171219	-0.801165	-0.752916	-0.227640	0.000088	-0.617493
23722	2.809767	3.292353	8.760695	-0.333376	-0.045019	-0.044535	-0.888334	-0.164696	-0.806194	-0.755211	-0.223173	0.004785	-0.616301
23723	2.791229	3.476483	8.657646	-0.196922	-0.086679	-0.039070	-0.889273	-0.160118	-0.810196	-0.756851	-0.221243	0.008468	-0.614944
23724	2.646173	3.478719	8.778339	-0.065969	-0.067344	0.014538	-0.889938	-0.158969	-0.810957	-0.757190	-0.221075	0.010469	-0.614556
23725	2.432205	3.537963	8.922965	-0.206771	0.016593	-0.192200	-0.889945	-0.156072	-0.815559	-0.760753	-0.217754	0.012008	-0.611305
23726	2.376194	3.386422	8.645591	0.048782	0.017730	-0.223193	-0.886497	-0.157821	-0.815789	-0.763495	-0.218336	0.010275	-0.607700
23727	2.562940	3.540333	8.900482	0.005952	-0.013898	-0.108653	-0.884105	-0.160971	-0.814710	-0.765081	-0.218595	0.010017	-0.605613
23728	2.504801	3.524704	8.807352	-0.037916	-0.006154	-0.149393	-0.882777	-0.162098	-0.815566	-0.767275	-0.218122	0.010021	-0.603002
23729	2.544703	3.447739	8.679182	-0.002024	-0.000652	-0.143943	-0.880658	-0.162146	-0.815592	-0.769311	-0.218109	0.009488	-0.600415
23730	2.756860	3.378767	8.666957	0.048492	0.026454	-0.143655	-0.875347	-0.167657	-0.811804	-0.771044	-0.218565	0.007975	-0.598044
23731	2.839553	3.482214	8.649458	0.072719	0.050665	-0.035588	-0.873618	-0.170213	-0.811637	-0.771449	-0.219088	0.006232	-0.597351
23732	2.647758	3.371926	8.605894	0.121787	0.046279	0.014094	-0.873484	-0.170780	-0.811389	-0.770956	-0.220411	0.004222	-0.597518
23733	2.541382	3.379719	8.732546	0.148904	0.053702	0.010710	-0.873481	-0.171781	-0.810347	-0.770463	-0.222070	0.001723	-0.597553
23734	2.617665	3.439357	8.710367	0.145349	0.053721	0.008912	-0.872941	-0.175607	-0.808329	-0.769912	-0.223663	-0.000709	-0.597671
23735	2.628161	3.400711	8.720609	0.183091	0.041592	0.008952	-0.872399	-0.179837	-0.806995	-0.769270	-0.225994	-0.003435	-0.597611
23736	2.666506	3.445115	8.865867	0.156725	0.027811	-0.017755	-0.871335	-0.181893	-0.803585	-0.768970	-0.228065	-0.005726	-0.597192
23737	2.631854	3.488183	8.907804	0.118780	0.006113	-0.016240	-0.871328	-0.184264	-0.803660	-0.768910	-0.229824	-0.007247	-0.596579
23738	2.610644	3.448954	8.849682	0.099843	-0.002997	-0.049945	-0.871056	-0.186988	-0.800799	-0.769245	-0.231379	-0.008534	-0.595527
23739	2.642185	3.434954	8.773733	0.053663	-0.003704	-0.073085	-0.870257	-0.188704	-0.799790	-0.770156	-0.232237	-0.009382	-0.594001
23740	2.652031	3.444854	8.884680	0.030214	-0.011125	-0.140401	-0.868521	-0.193995	-0.795954	-0.771882	-0.232798	-0.010136	-0.591524
23741	2.838446	3.569600	8.850948	-0.017364	-0.026389	-0.114171	-0.866666	-0.194279	-0.797594	-0.773602	-0.232818	-0.009968	-0.589267
23742	2.810956	3.467137	8.706461	-0.060347	-0.014180	-0.119518	-0.865474	-0.194652	-0.794669	-0.775486	-0.232015	-0.009510	-0.587112
23743	2.660636	3.488695	8.817219	-0.067536	-0.010691	-0.119489	-0.863618	-0.195397	-0.794445	-0.777483	-0.231070	-0.009002	-0.584848
23744	2.698335	3.533065	8.757868	-0.068621	-0.009153	-0.146014	-0.862687	-0.196349	-0.796499	-0.779695	-0.230070	-0.008648	-0.582296
23745	2.810399	3.513259	8.821630	-0.091801	-0.011787	-0.154970	-0.858317	-0.196080	-0.800431	-0.782194	-0.228753	-0.007988	-0.579467
23746	2.948541	3.615274	8.704751	-0.124661	0.010535	-0.133744	-0.857259	-0.195185	-0.804036	-0.784491	-0.226644	-0.007235	-0.577194
23747	2.977389	3.504139	8.696847	-0.133938	0.020819	-0.121331	-0.854740	-0.196388	-0.802762	-0.786755	-0.224312	-0.006417	-0.575030
23748	2.897045	3.512383	8.629333	-0.098922	0.000716	-0.087736	-0.853154	-0.195102	-0.805691	-0.788374	-0.222721	-0.005603	-0.573437
23749	2.597196	3.536108	8.978587	-0.093734	-0.025155	-0.118772	-0.853155	-0.194622	-0.808358	-0.790410	-0.221558	-0.004494	-0.571090
23750	2.443117	3.475049	8.911739	-0.149721	-0.063113	-0.185458	-0.849185	-0.193405	-0.810646	-0.793357	-0.219879	-0.002524	-0.567655
23751	2.525854	3.447415	8.847092	-0.177026	-0.066441	-0.275757	-0.848916	-0.194584	-0.814308	-0.797504	-0.217845	-0.000504	-0.562610
23752	2.793683	3.355162	8.668264	-0.207775	-0.028824	-0.296881	-0.844150	-0.193658	-0.816882	-0.801895	-0.214832	0.001087	-0.557503
23753	2.819057	3.297366	8.664665	-0.196285	-0.002363	-0.284302	-0.840573	-0.193944	-0.820152	-0.806130	-0.211771	0.002285	-0.552541
23754	2.896293	3.201681	8.730337	-0.188380	0.037421	-0.236297	-0.835673	-0.193679	-0.824493	-0.809697	-0.208312	0.002856	-0.548625
23755	3.037962	3.403303	8.824627	-0.191666	0.046676	-0.179708	-0.831707	-0.190839	-0.830619	-0.812687	-0.204791	0.003681	-0.545515
23756	2.880825	3.618907	8.770041	-0.218466	0.078605	-0.114139	-0.829461	-0.188845	-0.834606	-0.814994	-0.200372	0.004419	-0.543706
23757	2.980425	3.727517	8.767464	-0.193668	0.096164	-0.096294	-0.824833	-0.185896	-0.840065	-0.817033	-0.196316	0.004824	-0.542120
23758	3.057442	3.947341	8.455266	-0.142647	0.035403	0.005128	-0.823119	-0.182915	-0.844014	-0.817719	-0.193583	0.005921	-0.542058
23759	2.399272	3.692689	8.680093	-0.044695	-0.108207	0.019695	-0.825112	-0.180307	-0.846188	-0.817867	-0.194226	0.008518	-0.541570
23760	1.714061	3.529752	8.595309	-0.092307	-0.136988	-0.021147	-0.830153	-0.177392	-0.846574	-0.818615	-0.194187	0.011789	-0.540390
23761	1.727948	3.583420	8.727713	-0.075718	-0.126946	-0.169564	-0.829490	-0.177528	-0.847391	-0.820910	-0.194563	0.014248	-0.536702
23762	2.292331	3.506299	8.935760	-0.055646	-0.176037	-0.189391	-0.831208	-0.178914	-0.846074	-0.823285	-0.195577	0.017111	-0.532597
23763	2.358116	3.352132	8.842664	-0.070977	-0.270879	-0.170602	-0.832934	-0.177517	-0.844400	-0.825470	-0.197568	0.021866	-0.528288
23764	2.021463	3.205227	8.737164	-0.132645	-0.211788	-0.209234	-0.836113	-0.177215	-0.842207	-0.828286	-0.197691	0.026050	-0.523624
23765	2.070370	2.977970	8.976260	-0.130702	-0.198401	-0.246281	-0.837169	-0.178601	-0.841568	-0.831461	-0.197932	0.029907	-0.518268
23766	2.114393	2.973925	9.078732	-0.139992	-0.199566	-0.202125	-0.836901	-0.179399	-0.843609	-0.834158	-0.197779	0.033988	-0.513720
23767	1.908550	2.596375	9.036754	-0.148598	-0.254207	-0.225426	-0.839423	-0.177101	-0.843909	-0.837073	-0.198225	0.039009	-0.508423
23768	1.915254	2.300389	9.289515	-0.124835	-0.253771	-0.306679	-0.841411	-0.176677	-0.842129	-0.840631	-0.198940	0.043418	-0.501873
23769	2.285462	2.375104	9.589143	-0.123711	-0.174752	-0.336320	-0.840611	-0.178663	-0.841531	-0.844535	-0.198997	0.046377	-0.494985
23770	2.769339	2.757680	9.461501	-0.084453	-0.098548	-0.311075	-0.837956	-0.180976	-0.840696	-0.847979	-0.198826	0.047735	-0.489001
23771	3.076564	2.389423	9.271523	-0.136512	-0.095330	-0.314801	-0.835571	-0.181563	-0.841815	-0.851698	-0.197814	0.049564	-0.482726
23772	2.214805	2.145648	9.552602	-0.116379	-0.137197	-0.198999	-0.832926	-0.180365	-0.841942	-0.854052	-0.197347	0.052327	-0.478447
23773	1.896515	2.431236	10.320530	-0.236035	-0.055935	-0.289875	-0.829879	-0.180649	-0.844803	-0.857896	-0.194139	0.054492	-0.472604
23774	2.461664	2.111255	9.237906	-0.483197	-0.058613	-0.265998	-0.826181	-0.176374	-0.852356	-0.862261	-0.186680	0.059112	-0.467078
23775	2.445092	2.079309	8.392801	-0.382272	-0.107197	-0.209386	-0.824753	-0.166221	-0.858353	-0.865702	-0.181285	0.063849	-0.462190
23776	2.435629	2.295160	8.294605	-0.125585	-0.235042	-0.273057	-0.824890	-0.164502	-0.860175	-0.868502	-0.181621	0.068202	-0.456142
23777	2.607793	2.676964	8.441424	0.031571	-0.271888	-0.166768	-0.827145	-0.163402	-0.857163	-0.869732	-0.184841	0.072130	-0.451881
23778	2.689485	2.989169	8.658200	0.164906	-0.281320	-0.242477	-0.826868	-0.168633	-0.848345	-0.871040	-0.190589	0.074753	-0.446516
23779	2.705703	3.499196	8.575421	0.117947	-0.281839	-0.237346	-0.829770	-0.173208	-0.840677	-0.872468	-0.195517	0.077783	-0.441047
23780	2.552400	3.690545	8.046968	0.098481	-0.324027	-0.120940	-0.835046	-0.181440	-0.829342	-0.872780	-0.200272	0.082205	-0.437481
23781	2.702770	4.533133	8.040412	0.311530	-0.314799	-0.348373	-0.840723	-0.188226	-0.819834	-0.874202	-0.209114	0.083616	-0.430176
23782	3.099720	5.190963	8.981523	0.440553	-0.208272	-0.582589	-0.838451	-0.196813	-0.806585	-0.877099	-0.219547	0.081137	-0.419420
23783	3.273243	5.563205	10.264532	0.387569	0.148155	-0.630067	-0.833513	-0.210970	-0.796630	-0.881001	-0.226277	0.072494	-0.409121
23784	3.604179	4.627226	8.625772	-0.265063	0.363147	-0.344291	-0.825152	-0.216746	-0.802679	-0.885655	-0.219102	0.066804	-0.403915
23785	3.480039	2.532319	5.958839	-0.192606	0.263403	-0.029792	-0.821182	-0.214625	-0.814059	-0.887231	-0.213834	0.063587	-0.403798
23786	3.694384	1.286309	7.642826	0.932909	0.324621	-0.177084	-0.823011	-0.223343	-0.809353	-0.885080	-0.227921	0.049636	-0.402767
23787	3.892921	3.346437	12.928649	0.818210	0.610560	0.308606	-0.817136	-0.241527	-0.795110	-0.879438	-0.237272	0.033718	-0.411283
23788	3.224753	1.814440	9.593310	-0.310991	0.430131	0.381116	-0.817139	-0.239513	-0.803899	-0.878090	-0.227958	0.030568	-0.419593
23789	2.656513	3.080740	8.004217	0.225435	0.056090	0.586505	-0.826290	-0.234012	-0.809521	-0.872289	-0.231148	0.030493	-0.429828
23790	1.907231	2.885191	8.909373	0.322719	-0.046741	0.462532	-0.838178	-0.246001	-0.792059	-0.866826	-0.236858	0.030718	-0.437683
23791	2.302973	3.055062	9.454576	0.163187	0.004378	0.140447	-0.846653	-0.246331	-0.787411	-0.865024	-0.239568	0.029993	-0.439820
23792	3.219060	2.756095	9.135934	-0.081151	-0.013161	0.120822	-0.850378	-0.239391	-0.794256	-0.864421	-0.238184	0.031553	-0.441643
23793	3.040543	3.112042	8.569361	-0.083815	-0.012259	0.154452	-0.855149	-0.237974	-0.796571	-0.863650	-0.236721	0.033396	-0.443797
23794	2.688928	3.251306	8.603253	-0.050765	-0.002546	0.131703	-0.858334	-0.235525	-0.796725	-0.862830	-0.235757	0.034573	-0.445811
23795	2.774118	3.369375	8.701254	-0.043936	0.067024	0.089708	-0.858062	-0.238035	-0.797076	-0.862491	-0.234302	0.034397	-0.447246
23796	2.977563	3.377923	8.721874	-0.083880	0.106227	0.109237	-0.858066	-0.236003	-0.800499	-0.862103	-0.231807	0.033895	-0.449327
23797	3.094878	3.438300	8.652810	-0.102297	0.107464	0.125074	-0.862445	-0.232141	-0.806362	-0.861727	-0.228959	0.033733	-0.451517
23798	3.168248	3.527016	8.659205	-0.045747	0.128230	0.167800	-0.859938	-0.228765	-0.810039	-0.860644	-0.226875	0.032785	-0.454692
23799	2.844952	3.438609	8.548862	-0.056116	0.146202	0.155583	-0.861401	-0.226415	-0.813704	-0.859775	-0.224460	0.031700	-0.457603
23800	2.798340	3.360098	8.639487	-0.036895	0.172281	0.114270	-0.858220	-0.227342	-0.812965	-0.859148	-0.222152	0.029674	-0.460035
23801	2.944384	3.357914	8.831726	-0.045751	0.202470	0.113515	-0.855312	-0.225091	-0.816683	-0.858620	-0.219424	0.027356	-0.462468
23802	2.870339	3.395387	8.641430	-0.082104	0.219519	0.130326	-0.854125	-0.222883	-0.822931	-0.858046	-0.215885	0.025011	-0.465323
23803	2.964761	3.528182	8.686650	-0.083960	0.267278	0.140324	-0.849631	-0.219815	-0.827312	-0.857418	-0.211897	0.022073	-0.468452
23804	3.010761	3.927123	8.892050	-0.077197	0.260003	0.221602	-0.845928	-0.217239	-0.833846	-0.855934	-0.208007	0.019378	-0.473005
23805	2.531350	3.867422	8.637095	-0.049692	0.154505	0.252954	-0.841958	-0.215806	-0.839480	-0.853986	-0.205655	0.018531	-0.477567
23806	2.142154	3.433133	8.493641	0.079760	0.073941	0.245879	-0.843023	-0.214445	-0.836875	-0.851504	-0.206190	0.017624	-0.481785
23807	2.028172	3.360703	8.774709	0.084241	0.065846	0.143309	-0.843685	-0.214764	-0.834463	-0.849991	-0.207004	0.016544	-0.484140
23808	1.937263	3.320228	8.890165	0.040796	0.097016	0.090347	-0.841830	-0.215103	-0.833691	-0.849153	-0.206701	0.014979	-0.485787
23809	1.915928	3.436366	9.006575	0.006190	0.121046	0.041764	-0.838387	-0.215017	-0.834801	-0.848960	-0.205669	0.013273	-0.486612
23810	2.001627	3.535029	9.143249	0.031056	0.004117	0.033111	-0.836780	-0.220699	-0.838220	-0.848682	-0.206120	0.013140	-0.486910
23811	2.011280	3.438043	8.518472	0.154164	-0.057886	0.064944	-0.837042	-0.222155	-0.835312	-0.847600	-0.209335	0.013109	-0.487423
23812	2.114573	3.405965	8.796274	0.194450	-0.062190	0.037609	-0.837959	-0.225864	-0.830859	-0.846570	-0.213199	0.012527	-0.487553
23813	1.974946	3.320958	9.317345	0.035751	-0.131057	0.035808	-0.838479	-0.229424	-0.827210	-0.846244	-0.215108	0.014752	-0.487218
23814	1.514549	3.016510	9.700253	-0.094089	-0.143129	-0.024689	-0.838743	-0.229864	-0.826014	-0.847001	-0.214891	0.018076	-0.485885
23815	1.875365	2.955041	9.235213	-0.193929	-0.104255	-0.120300	-0.841657	-0.229847	-0.823833	-0.849180	-0.212631	0.021379	-0.482934
23816	2.393629	3.027512	8.829354	-0.183147	-0.105938	-0.119500	-0.840598	-0.229228	-0.827582	-0.851198	-0.210570	0.024525	-0.480126
23817	2.393461	3.275095	8.805819	-0.155686	-0.122866	-0.072675	-0.839810	-0.226971	-0.829397	-0.852704	-0.209101	0.027980	-0.477901
23818	2.495279	3.276551	8.823543	-0.123082	-0.093915	-0.006908	-0.840804	-0.223617	-0.830767	-0.853377	-0.207883	0.030822	-0.477056
23819	2.426679	3.105416	9.039354	-0.141410	-0.103222	0.003601	-0.841335	-0.222708	-0.833415	-0.854081	-0.206420	0.034122	-0.476206
23820	2.121280	3.114442	9.073240	-0.181602	-0.100591	0.026544	-0.841602	-0.221967	-0.834999	-0.854640	-0.204241	0.037770	-0.475867
23821	1.821120	3.079855	8.955978	-0.185142	-0.120188	-0.046017	-0.843870	-0.216148	-0.836934	-0.855959	-0.202202	0.041543	-0.474049
23822	1.927641	3.072070	8.875063	-0.139543	-0.099877	-0.132405	-0.843078	-0.214852	-0.839451	-0.857818	-0.200856	0.044131	-0.471018
23823	2.245711	2.946783	9.049439	-0.068462	-0.098426	-0.165837	-0.842280	-0.215835	-0.840028	-0.859787	-0.200688	0.045916	-0.467314
23824	2.395775	2.745631	9.257745	-0.088283	-0.080886	-0.162280	-0.840158	-0.217029	-0.838749	-0.861702	-0.200063	0.047571	-0.463877
23825	2.566636	2.986652	9.636653	-0.103330	-0.047905	-0.133882	-0.840291	-0.216887	-0.838743	-0.863533	-0.198766	0.048928	-0.460877
23826	2.476692	2.620908	9.537968	-0.240273	-0.013929	-0.188870	-0.838042	-0.215457	-0.842480	-0.866302	-0.194918	0.050716	-0.457116
23827	2.130212	2.415523	9.021020	-0.321999	-0.001218	-0.157121	-0.835009	-0.210324	-0.850268	-0.869199	-0.189381	0.053169	-0.453653
23828	2.272551	2.444805	9.005911	-0.134813	0.019946	-0.085704	-0.832363	-0.208733	-0.855346	-0.870628	-0.186936	0.053820	-0.451846
23829	2.610757	2.424274	9.312497	-0.192857	-0.010997	-0.075556	-0.832768	-0.205885	-0.857397	-0.872240	-0.183615	0.055577	-0.449882
23830	2.682626	2.160955	8.921950	-0.185052	-0.104045	0.022010	-0.831853	-0.201517	-0.860086	-0.872732	-0.181286	0.059246	-0.449404
23831	2.373894	2.347124	9.019385	-0.097683	-0.132411	0.047799	-0.835041	-0.198519	-0.859820	-0.872720	-0.180561	0.062723	-0.449248
23832	2.354394	2.477849	9.041870	0.097098	-0.109158	0.037064	-0.838749	-0.198921	-0.856838	-0.872039	-0.183180	0.064003	-0.449329
23833	2.488977	2.660313	9.078151	0.048440	-0.093703	0.040427	-0.842529	-0.200098	-0.854534	-0.871604	-0.184663	0.065451	-0.449358
23834	2.540457	2.719481	8.872287	0.059850	-0.080660	0.020204	-0.845973	-0.200397	-0.850211	-0.871233	-0.186398	0.066503	-0.449205
23835	2.620167	2.808280	8.585230	0.117853	-0.108972	0.034336	-0.849275	-0.203470	-0.846783	-0.870563	-0.189252	0.067563	-0.449154
23836	2.479702	2.781443	8.441520	0.205366	-0.138057	0.089272	-0.853642	-0.205033	-0.841148	-0.868930	-0.193939	0.068567	-0.450163
23837	2.338833	3.308064	8.596897	0.272777	-0.180862	0.117506	-0.859330	-0.208065	-0.830984	-0.866776	-0.200037	0.069772	-0.451461
23838	2.224940	3.941586	8.757278	0.280455	-0.162670	0.034619	-0.863482	-0.214369	-0.821758	-0.865243	-0.206310	0.070299	-0.451496
23839	2.174856	4.314522	9.065831	0.170186	-0.128897	-0.145875	-0.868365	-0.221132	-0.814135	-0.865901	-0.210564	0.070381	-0.448247
23840	2.635420	4.691931	9.962873	0.335512	0.073813	-0.374058	-0.867926	-0.236136	-0.805494	-0.868040	-0.216224	0.064609	-0.442243
23841	3.035821	4.412682	9.146869	-0.078301	0.295507	-0.204251	-0.859952	-0.245068	-0.807481	-0.870775	-0.212501	0.059228	-0.439416
23842	2.740480	3.941127	7.795880	-0.162517	0.396210	0.006657	-0.851205	-0.246539	-0.812996	-0.871979	-0.206162	0.053873	-0.440735
23843	2.267577	3.442119	6.827169	0.060398	0.311122	0.141339	-0.848155	-0.246386	-0.822821	-0.871019	-0.204374	0.048439	-0.444084
23844	2.836334	3.425951	8.803997	0.754012	0.404895	-0.209689	-0.839111	-0.259834	-0.817584	-0.870226	-0.214062	0.033934	-0.442417
23845	3.489614	3.457458	10.990057	0.267037	0.608611	0.126724	-0.826079	-0.278216	-0.814295	-0.868513	-0.213272	0.021490	-0.446922
23846	2.852228	1.821711	8.306314	-0.183128	0.386468	0.105598	-0.816276	-0.277332	-0.826187	-0.868604	-0.206552	0.016944	-0.450085
23847	2.255578	2.456642	9.077509	0.502765	0.183800	0.265672	-0.812683	-0.284131	-0.819334	-0.864360	-0.213524	0.010354	-0.455172
23848	2.255971	2.840278	10.090359	0.304230	-0.050198	0.241410	-0.818491	-0.291904	-0.809318	-0.860924	-0.219150	0.009547	-0.459012
23849	3.567039	2.704167	9.269757	0.154812	0.006941	0.252457	-0.823065	-0.294915	-0.804524	-0.858144	-0.221660	0.009201	-0.463003
23850	3.235719	2.586441	8.735765	-0.002933	-0.050317	0.355123	-0.830767	-0.287418	-0.807282	-0.854858	-0.221975	0.011689	-0.468838
23851	2.161309	3.013588	8.839179	0.055294	-0.059929	0.329822	-0.838058	-0.284458	-0.807372	-0.851718	-0.223341	0.013795	-0.473819
23852	2.124597	3.255726	9.486100	-0.071096	0.017133	0.119490	-0.841101	-0.286046	-0.802021	-0.850954	-0.221908	0.014746	-0.475833
23853	2.578775	3.013904	9.054170	-0.239998	0.009716	0.074630	-0.841246	-0.280875	-0.808294	-0.851538	-0.217617	0.017342	-0.476682
23854	2.685423	3.197850	8.690199	-0.251191	0.017266	0.125013	-0.843382	-0.274538	-0.814775	-0.851521	-0.213104	0.020048	-0.478640
23855	2.591936	3.254401	8.602661	-0.206612	0.076501	0.117596	-0.843411	-0.263785	-0.821139	-0.851528	-0.208728	0.021396	-0.480495
23856	2.721820	3.346599	8.877935	-0.172067	0.117045	0.144447	-0.843688	-0.258860	-0.828759	-0.850997	-0.204588	0.021731	-0.483194
23857	2.736245	3.324996	8.705241	-0.233618	0.127746	0.193833	-0.842777	-0.253028	-0.834486	-0.850342	-0.199241	0.022804	-0.486520
23858	2.702850	3.484556	8.346785	-0.133238	0.168902	0.217406	-0.843458	-0.245608	-0.840949	-0.848913	-0.195211	0.022171	-0.490661
23859	2.428615	3.700518	8.813316	-0.056465	0.186709	0.242555	-0.843339	-0.240474	-0.845885	-0.847039	-0.192314	0.020707	-0.495087
23860	2.269323	3.908805	8.797229	-0.072821	0.174030	0.245986	-0.843891	-0.232505	-0.852063	-0.845017	-0.189235	0.019501	-0.499756
23861	2.366226	4.366883	8.613819	-0.073210	0.161399	0.325435	-0.843769	-0.227874	-0.859429	-0.842296	-0.186332	0.018921	-0.505430
23862	2.178797	4.086794	8.879759	0.081256	0.047406	0.385354	-0.844966	-0.225791	-0.863910	-0.838186	-0.187054	0.018823	-0.511958
23863	1.942370	3.956230	8.387287	0.108960	-0.132275	0.396737	-0.853058	-0.221045	-0.861922	-0.833850	-0.190222	0.021561	-0.517731
23864	1.624344	3.556794	7.976343	0.251204	-0.134729	0.330155	-0.863309	-0.223729	-0.858554	-0.829541	-0.195643	0.022566	-0.522568
23865	1.338040	3.736187	8.993972	0.228808	-0.215568	0.140406	-0.871647	-0.226525	-0.849960	-0.827285	-0.201780	0.024386	-0.523727
23866	1.622461	3.178267	9.591795	0.179667	-0.472336	0.081090	-0.880249	-0.229899	-0.840308	-0.825618	-0.209639	0.030751	-0.522935
23867	2.460657	2.033162	9.188088	0.128578	-0.336592	-0.103102	-0.887522	-0.234317	-0.835132	-0.826162	-0.215435	0.034593	-0.519469
23868	3.272774	1.853764	9.695749	0.017879	-0.221605	-0.186000	-0.888165	-0.241403	-0.829849	-0.827996	-0.218154	0.037351	-0.515206
23869	3.128169	2.436141	9.788011	-0.146996	-0.069921	-0.120119	-0.889092	-0.241357	-0.830911	-0.830052	-0.216560	0.039603	-0.512394
23870	3.558684	2.534115	9.386316	-0.039624	0.064207	0.027663	-0.888894	-0.240702	-0.833026	-0.830007	-0.215229	0.039094	-0.513067
23871	3.239524	1.795284	9.545769	-0.027903	0.015790	0.154795	-0.891022	-0.237243	-0.835708	-0.828782	-0.214469	0.039943	-0.515293
23872	2.282886	2.212474	10.047609	-0.232872	0.103566	0.093009	-0.888647	-0.233891	-0.838177	-0.828887	-0.209474	0.041050	-0.517090
23873	2.509575	2.177689	9.481976	-0.294678	0.217429	0.069639	-0.886286	-0.225066	-0.848118	-0.829807	-0.202184	0.040937	-0.518524
23874	2.559843	1.700317	8.572481	-0.313121	0.156555	0.078947	-0.884582	-0.217863	-0.859713	-0.830438	-0.195299	0.041974	-0.520067
23875	2.041656	2.127414	8.317647	-0.078990	0.017006	0.050681	-0.884659	-0.213563	-0.866705	-0.830485	-0.193632	0.042877	-0.520541
23876	1.886941	2.622231	8.492096	0.190624	-0.133521	-0.097953	-0.885583	-0.214700	-0.864852	-0.830797	-0.198269	0.042834	-0.518297
23877	1.997452	3.095183	8.874623	0.189347	-0.202133	-0.199234	-0.887425	-0.219833	-0.858286	-0.832178	-0.203532	0.043561	-0.513962
23878	2.147140	3.430489	9.283461	0.155751	-0.212516	-0.293175	-0.886872	-0.228380	-0.851319	-0.834509	-0.208555	0.044403	-0.508063
23879	2.488630	3.388103	8.957286	-0.064904	-0.213694	-0.320462	-0.884474	-0.233572	-0.846414	-0.838081	-0.209783	0.047371	-0.501366
23880	2.543520	3.166080	8.060280	-0.118604	-0.235145	-0.266017	-0.885066	-0.235433	-0.841487	-0.841149	-0.210397	0.051477	-0.495532
23881	2.592815	3.375731	8.113163	0.127898	-0.270207	-0.201836	-0.885580	-0.241535	-0.836578	-0.842563	-0.215324	0.053970	-0.490724
23882	2.520263	4.449801	8.805662	0.204515	-0.235067	-0.372927	-0.885433	-0.246486	-0.833787	-0.845207	-0.221467	0.054409	-0.483339
23883	2.412354	5.091150	9.379992	0.096486	-0.152813	-0.427569	-0.881439	-0.254667	-0.827923	-0.848959	-0.224986	0.054155	-0.475097
23884	2.919478	5.017878	9.896749	0.169138	0.179162	-0.665808	-0.871605	-0.266653	-0.826272	-0.854765	-0.226848	0.046581	-0.464486
23885	4.118190	3.941897	8.218445	-0.326049	0.360533	-0.687515	-0.852419	-0.281553	-0.831407	-0.863070	-0.218551	0.040317	-0.453564
23886	3.838537	2.706029	7.006086	-0.229755	0.245228	-0.093708	-0.839974	-0.278163	-0.845665	-0.865171	-0.212418	0.037811	-0.452689
23887	2.546872	3.216870	9.436940	0.367888	0.344920	-0.253663	-0.828703	-0.282588	-0.846607	-0.866323	-0.215871	0.027486	-0.449587
23888	2.556743	2.039818	9.730143	-0.246883	0.278799	-0.091535	-0.821283	-0.283028	-0.853146	-0.868321	-0.209112	0.024493	-0.449101
23889	3.579805	2.072901	9.318406	-0.229673	0.157976	-0.015556	-0.815601	-0.277478	-0.863501	-0.869700	-0.203668	0.023874	-0.448967
23890	2.978379	1.729440	9.302543	-0.231369	-0.015213	0.154105	-0.818924	-0.272841	-0.867608	-0.869193	-0.199686	0.026856	-0.451562
23891	2.455016	2.033115	9.703002	-0.128562	-0.084967	0.132856	-0.826087	-0.268700	-0.870614	-0.868673	-0.198038	0.030211	-0.453074
23892	2.787981	2.024538	9.193382	-0.260587	-0.095638	0.088109	-0.826640	-0.260314	-0.876646	-0.868944	-0.194298	0.034668	-0.453853
23893	2.804802	2.087909	8.781833	-0.174333	-0.089765	0.095493	-0.830631	-0.253691	-0.881488	-0.868900	-0.191880	0.038418	-0.454664
23894	2.412616	2.260464	9.223411	-0.158599	-0.037035	0.053513	-0.831703	-0.249433	-0.883486	-0.869139	-0.189397	0.040817	-0.455038
23895	2.670895	2.299125	9.149207	-0.251812	-0.013651	-0.024485	-0.835957	-0.243495	-0.888615	-0.870508	-0.185003	0.043510	-0.453979
23896	2.895360	2.201235	9.014824	-0.280744	0.006345	-0.015649	-0.836502	-0.237490	-0.894321	-0.871841	-0.180049	0.046007	-0.453166
23897	2.798973	2.396087	8.882828	-0.239675	0.027624	0.000545	-0.834000	-0.231808	-0.901146	-0.872920	-0.175464	0.047991	-0.452681
23898	2.616402	2.599126	9.135645	-0.221750	0.017103	0.000560	-0.832695	-0.224756	-0.905632	-0.873868	-0.171417	0.049828	-0.452203
23899	2.638430	2.589818	9.146019	-0.242923	0.017321	-0.015423	-0.832181	-0.218750	-0.912424	-0.875046	-0.166895	0.051971	-0.451375
23900	2.627291	2.638146	8.993674	-0.199538	0.006285	-0.057790	-0.831929	-0.214094	-0.914827	-0.876395	-0.163388	0.053598	-0.449848
23901	2.902045	2.560580	8.798100	-0.183387	0.062096	-0.079536	-0.830085	-0.210126	-0.919284	-0.877958	-0.159608	0.054219	-0.448080
23902	2.961816	2.717011	8.762650	-0.109534	0.092880	-0.076474	-0.826124	-0.205478	-0.925085	-0.879250	-0.156917	0.053459	-0.446585
23903	2.813636	2.631805	8.876686	-0.034435	0.130226	-0.051212	-0.821354	-0.205661	-0.927963	-0.880130	-0.155169	0.051656	-0.445674
23904	2.702564	2.843388	8.804287	0.016119	0.176826	-0.048970	-0.816455	-0.204846	-0.931885	-0.880854	-0.153907	0.048383	-0.445049
23905	2.793052	3.420318	8.874920	0.012764	0.238212	-0.015038	-0.811281	-0.207422	-0.934308	-0.881340	-0.152070	0.044372	-0.445136
23906	2.593399	3.758984	9.179142	0.144649	0.102747	0.042880	-0.806643	-0.208188	-0.935996	-0.880762	-0.153643	0.041540	-0.446013
23907	1.944277	3.436462	8.771732	0.269298	-0.063006	0.134321	-0.808753	-0.211595	-0.931384	-0.878832	-0.158963	0.040981	-0.448002
23908	1.103961	2.780382	8.635364	0.301951	-0.122044	0.049389	-0.813242	-0.217072	-0.925469	-0.877470	-0.165296	0.040708	-0.448404
23909	0.810573	2.944996	8.851373	0.247147	-0.045660	-0.110260	-0.815071	-0.226232	-0.919836	-0.877767	-0.170244	0.039163	-0.446104
23910	1.356272	2.610250	9.188359	0.274229	-0.063320	-0.319929	-0.814250	-0.236053	-0.912377	-0.879748	-0.175843	0.036856	-0.440186
23911	1.693275	2.485375	9.989120	0.273250	-0.267752	-0.321329	-0.813955	-0.246811	-0.906149	-0.881556	-0.183301	0.038217	-0.433358
23912	1.662021	2.246939	10.095865	0.327201	-0.309842	-0.326719	-0.811675	-0.257866	-0.894988	-0.883029	-0.191967	0.039750	-0.426413
23913	2.108605	2.570594	10.063802	0.030858	-0.111714	-0.384840	-0.810461	-0.265828	-0.889889	-0.886265	-0.193754	0.040140	-0.418787
23914	2.050406	2.355866	9.461899	-0.221613	-0.107381	-0.431541	-0.805288	-0.268116	-0.892705	-0.890661	-0.191041	0.042291	-0.410413
23915	1.731548	2.277241	9.284223	-0.200311	-0.086173	-0.348157	-0.799720	-0.269861	-0.895240	-0.894374	-0.188393	0.044286	-0.403290
23916	2.025328	2.102932	9.130879	-0.153931	-0.068357	-0.261312	-0.797603	-0.268756	-0.896839	-0.897076	-0.186392	0.045853	-0.398008
23917	2.444615	2.231915	9.200539	-0.096208	-0.055098	-0.129417	-0.793903	-0.265224	-0.902405	-0.898603	-0.185100	0.047286	-0.394987
23918	2.335837	2.348886	9.256492	-0.157044	-0.056830	-0.008482	-0.793384	-0.261575	-0.903770	-0.899319	-0.182703	0.049623	-0.394186
23919	2.020841	2.272727	8.782860	-0.055527	-0.105741	0.025202	-0.795781	-0.256714	-0.906405	-0.899411	-0.182361	0.052223	-0.393798
23920	2.046410	2.603333	8.992962	0.044228	-0.109310	0.096194	-0.802797	-0.258296	-0.903423	-0.898508	-0.183888	0.054303	-0.394867
23921	1.849769	2.893493	9.177296	0.071551	-0.106054	0.117545	-0.807174	-0.256633	-0.898489	-0.897397	-0.185723	0.056220	-0.396265
23922	1.655133	2.936084	9.199885	0.087741	-0.159109	0.074861	-0.810752	-0.256161	-0.897226	-0.896428	-0.188447	0.058769	-0.396801
23923	1.603241	3.119628	9.273931	0.031556	-0.146754	0.023489	-0.814860	-0.255726	-0.893810	-0.896156	-0.189978	0.061327	-0.396298
23924	1.891737	2.930634	8.889469	0.026103	-0.154006	-0.008447	-0.817115	-0.255048	-0.890676	-0.896066	-0.191653	0.063957	-0.395278
23925	2.197172	2.877887	8.591150	0.136927	-0.170612	0.018259	-0.822673	-0.257164	-0.884105	-0.895383	-0.195262	0.066064	-0.394712
23926	2.143737	3.626977	8.680138	0.152697	-0.184885	0.097762	-0.828501	-0.258179	-0.876557	-0.893896	-0.199303	0.068656	-0.395620
23927	1.823666	4.245080	9.450318	0.224401	-0.195307	-0.031129	-0.833137	-0.258469	-0.871414	-0.893181	-0.204774	0.070248	-0.394158
23928	2.035643	4.702942	10.406520	0.134490	0.057130	-0.128901	-0.831931	-0.263634	-0.866494	-0.893851	-0.206887	0.067736	-0.391969
23929	2.132380	3.750593	8.933993	-0.219851	0.221347	-0.204939	-0.826361	-0.265628	-0.870378	-0.896863	-0.201392	0.064585	-0.388468
23930	3.064089	3.184757	7.272359	-0.231580	0.184869	-0.171755	-0.817881	-0.266213	-0.877740	-0.899467	-0.195998	0.062470	-0.385540
23931	3.277737	3.222655	7.639671	0.142249	0.119761	0.072949	-0.814703	-0.265338	-0.882579	-0.898689	-0.197510	0.059492	-0.387052
23932	2.943945	3.309083	9.912970	0.329998	0.290353	0.143603	-0.810318	-0.270505	-0.880782	-0.896696	-0.200991	0.052376	-0.390891
23933	3.121501	2.215167	10.116818	-0.018854	0.402782	0.152070	-0.804216	-0.273851	-0.880959	-0.896176	-0.197273	0.045930	-0.394769
23934	3.612744	2.165684	8.825293	-0.126602	0.255281	0.255035	-0.801845	-0.268385	-0.890472	-0.894888	-0.192730	0.043404	-0.400184
23935	3.131546	2.487078	8.877905	0.180518	0.022170	0.509213	-0.810856	-0.267196	-0.884561	-0.890284	-0.195261	0.043629	-0.409101
23936	2.492882	2.703679	9.049230	0.181095	-0.046372	0.475308	-0.821455	-0.266499	-0.879989	-0.885617	-0.198425	0.044870	-0.417489
23937	2.265102	2.791762	8.839393	0.084397	0.000834	0.330369	-0.826766	-0.261693	-0.883398	-0.882712	-0.199534	0.045573	-0.423001
23938	2.792105	2.752791	8.961762	0.054775	0.007687	0.260361	-0.832603	-0.258820	-0.881092	-0.880343	-0.200180	0.046074	-0.427553
23939	3.143227	2.569861	9.262750	-0.012739	0.023088	0.262823	-0.837378	-0.256335	-0.881226	-0.878364	-0.199430	0.046978	-0.431854
23940	3.294426	2.378402	9.124416	-0.141233	0.058637	0.363411	-0.843484	-0.251927	-0.878600	-0.875875	-0.196084	0.048679	-0.438206
23941	3.169815	2.480469	8.676945	-0.155527	0.094086	0.434353	-0.848548	-0.240822	-0.883018	-0.872936	-0.192021	0.050300	-0.445623
23942	2.704116	2.765741	8.804920	-0.146260	0.166991	0.436704	-0.853214	-0.229998	-0.887718	-0.869825	-0.187521	0.050448	-0.453537
23943	2.620403	2.834617	8.821088	-0.110317	0.229211	0.449607	-0.855361	-0.220039	-0.893816	-0.866553	-0.182994	0.049359	-0.461695
23944	2.393270	3.061105	8.923130	-0.113337	0.256283	0.432128	-0.859099	-0.209506	-0.898938	-0.863255	-0.178223	0.047626	-0.469851
23945	2.540632	3.068623	8.826503	-0.073990	0.242221	0.439203	-0.860320	-0.198842	-0.906232	-0.859789	-0.174210	0.045909	-0.477813
23946	2.347229	3.171920	8.855893	-0.024069	0.258127	0.459833	-0.862595	-0.190463	-0.910232	-0.855686	-0.170899	0.043371	-0.486533
23947	2.294563	3.607874	8.745083	-0.012905	0.253258	0.444804	-0.862879	-0.183732	-0.911222	-0.851792	-0.167846	0.040865	-0.494579
23948	1.842870	3.973850	8.451495	-0.036839	0.267525	0.466932	-0.863766	-0.175733	-0.916561	-0.847402	-0.164188	0.038288	-0.503473
23949	1.456721	4.304192	7.965394	0.021780	0.264476	0.429164	-0.867887	-0.169997	-0.919148	-0.843389	-0.161680	0.035106	-0.511196
23950	0.748240	4.036583	9.057681	0.297404	0.038420	0.243950	-0.869079	-0.169300	-0.924076	-0.840057	-0.166120	0.032318	-0.515426
23951	0.826607	3.479779	9.637138	0.435279	-0.453381	0.116572	-0.880973	-0.178777	-0.912704	-0.837283	-0.178148	0.035828	-0.515690
23952	0.745838	1.934521	9.595771	0.336203	-0.599899	-0.105613	-0.891938	-0.188397	-0.902153	-0.836856	-0.190013	0.042152	-0.511654
23953	2.318624	2.162094	9.536407	0.118561	-0.381381	-0.311242	-0.898527	-0.200535	-0.889586	-0.839477	-0.196197	0.046086	-0.504640
23954	3.884818	2.297516	11.410312	-0.090510	-0.230188	-0.450125	-0.896650	-0.208756	-0.885979	-0.844280	-0.197400	0.049202	-0.495785
23955	3.434315	1.944757	12.318602	-0.252738	-0.386404	-0.301248	-0.907229	-0.214576	-0.877189	-0.848082	-0.197207	0.057041	-0.488480
23956	3.905616	1.200533	9.532183	-0.444902	0.165253	-0.313356	-0.903002	-0.210483	-0.883412	-0.853055	-0.188405	0.057400	-0.483224
23957	3.893812	1.098229	8.218402	-0.304566	0.251555	-0.089538	-0.891094	-0.205551	-0.897478	-0.855560	-0.180798	0.055827	-0.481884
23958	2.531981	1.284661	7.867121	-0.169481	0.143389	0.227878	-0.889127	-0.198278	-0.906256	-0.854029	-0.176282	0.055857	-0.486250
23959	1.366776	1.176156	8.063252	-0.028324	0.081450	0.189281	-0.892058	-0.191866	-0.909104	-0.852611	-0.174657	0.055533	-0.489352
23960	2.719646	1.776084	9.010062	0.200256	0.048196	0.178831	-0.892183	-0.194392	-0.908378	-0.850298	-0.177402	0.053472	-0.492608
23961	2.886938	1.808355	10.009019	0.082712	-0.018593	0.252236	-0.897743	-0.194994	-0.906992	-0.847731	-0.178556	0.054017	-0.496540
23962	2.534901	1.442615	9.021351	0.059762	-0.018304	0.374285	-0.903983	-0.189556	-0.906612	-0.843890	-0.179343	0.055177	-0.502635
23963	2.796982	1.787197	9.014758	0.313755	0.077904	0.382698	-0.909548	-0.188685	-0.902496	-0.839212	-0.183230	0.052247	-0.509333
23964	2.402172	2.114988	8.838906	0.320946	0.060432	0.515298	-0.915771	-0.189345	-0.897884	-0.832948	-0.187450	0.049961	-0.518232
23965	2.030021	2.312136	8.874139	0.408495	0.044616	0.536762	-0.928094	-0.187412	-0.890705	-0.826091	-0.193028	0.047136	-0.527345
23966	2.431525	2.804868	8.680559	0.382796	0.031591	0.552408	-0.934452	-0.187433	-0.883389	-0.818919	-0.198483	0.044815	-0.536627
23967	2.612455	2.633321	8.107331	0.430564	0.013578	0.649672	-0.945180	-0.187804	-0.874692	-0.810431	-0.204595	0.042671	-0.547286
23968	2.628389	3.444362	8.301478	0.563250	-0.009450	0.763945	-0.958163	-0.186942	-0.862710	-0.799798	-0.213144	0.039881	-0.559735
23969	2.169833	4.266236	8.709644	0.539516	0.029873	0.747382	-0.971411	-0.185907	-0.851927	-0.789319	-0.220674	0.036601	-0.571786
23970	2.209162	5.252562	9.745617	0.612551	0.073888	0.576307	-0.982143	-0.184246	-0.846652	-0.780142	-0.229055	0.031055	-0.581332
23971	2.988066	4.737633	10.661562	0.628330	0.606377	0.480575	-0.985171	-0.190997	-0.841333	-0.772222	-0.231371	0.016439	-0.591499
23972	3.768785	3.678622	7.949593	-0.247916	0.738820	0.432640	-0.978294	-0.187074	-0.848933	-0.768484	-0.218631	0.010019	-0.601276
23973	2.962003	2.377274	5.915230	0.115757	0.534162	0.774005	-0.978330	-0.173194	-0.863917	-0.758949	-0.213774	0.003812	-0.615047
23974	2.806864	2.267993	9.042726	0.896948	0.505614	0.760322	-0.979651	-0.174592	-0.862471	-0.745691	-0.221040	-0.011571	-0.628452
23975	3.010540	3.903316	13.272857	0.659746	0.699095	0.663354	-0.975133	-0.179206	-0.866695	-0.734406	-0.222111	-0.027318	-0.640756
23976	2.462153	1.849115	9.271188	-0.383376	0.312530	0.579228	-0.974111	-0.165286	-0.878336	-0.728522	-0.212756	-0.024368	-0.650689
23977	2.643180	2.347314	6.822718	0.282060	0.000942	0.820673	-0.985530	-0.155014	-0.876669	-0.716868	-0.217129	-0.024460	-0.662085
23978	2.041621	2.924021	8.739904	0.575073	0.025919	0.630853	-0.997721	-0.153293	-0.866413	-0.706039	-0.225305	-0.029639	-0.670723
23979	2.045874	2.855838	9.650544	0.322565	0.076344	0.522587	-1.004043	-0.151524	-0.859595	-0.697831	-0.228993	-0.032601	-0.677887
23980	2.870775	2.812553	9.695437	-0.011991	0.140886	0.389158	-1.009901	-0.140510	-0.865349	-0.692681	-0.227162	-0.032549	-0.683762
23981	3.020766	2.885544	8.544155	-0.083031	0.121820	0.487822	-1.015235	-0.128028	-0.868646	-0.686627	-0.224508	-0.030754	-0.690792
23982	2.445222	2.853273	8.714480	0.059504	0.147200	0.479714	-1.019088	-0.123922	-0.867263	-0.679810	-0.223581	-0.031362	-0.697773
23983	2.712113	2.860560	8.867031	-0.017775	0.187367	0.447839	-1.020837	-0.114290	-0.871632	-0.673850	-0.220842	-0.031510	-0.704388
23984	2.775692	3.083001	8.924901	-0.089498	0.249908	0.480620	-1.022361	-0.103477	-0.877956	-0.667495	-0.216416	-0.031406	-0.711779
23985	2.898064	2.997821	8.770441	-0.074917	0.297995	0.482722	-1.023338	-0.085383	-0.887026	-0.661076	-0.211322	-0.032058	-0.719231
23986	2.915583	3.202028	8.702044	-0.091491	0.281688	0.561238	-1.025102	-0.070358	-0.895381	-0.653365	-0.206418	-0.032003	-0.727654
23987	2.418569	3.236717	8.840576	-0.069766	0.310287	0.561594	-1.025263	-0.059556	-0.903754	-0.645589	-0.201217	-0.032551	-0.735980
23988	2.544642	3.447736	8.659925	-0.019567	0.314074	0.569700	-1.023980	-0.044582	-0.912950	-0.637220	-0.196714	-0.033933	-0.744381
23989	2.520887	3.447321	8.808430	0.056880	0.331556	0.608069	-1.025469	-0.032989	-0.917929	-0.628023	-0.192816	-0.036459	-0.753047
23990	2.445561	3.926556	8.701411	-0.014751	0.308394	0.657203	-1.023801	-0.014124	-0.926737	-0.618040	-0.188464	-0.037491	-0.762300
23991	2.013445	3.850754	8.741677	0.027776	0.283304	0.678491	-1.025427	-0.000825	-0.933002	-0.607687	-0.184937	-0.038759	-0.771371
23992	1.835505	4.167867	8.112834	-0.000692	0.254986	0.662348	-1.025454	0.008979	-0.940604	-0.597348	-0.181513	-0.039312	-0.780181
23993	1.171440	4.010232	8.618361	0.096453	0.179388	0.515552	-1.025220	0.020436	-0.947485	-0.589166	-0.180243	-0.041093	-0.786580
23994	0.944776	4.049877	9.222469	0.195501	-0.147565	0.252117	-1.030522	0.021901	-0.945231	-0.584835	-0.185101	-0.041416	-0.788664
23995	1.203967	2.724401	9.259677	0.230970	-0.325966	0.107863	-1.041373	0.018629	-0.937698	-0.582940	-0.192964	-0.040940	-0.788207
23996	1.619551	1.411525	9.790196	0.155973	-0.298805	-0.044310	-1.052082	0.012102	-0.928393	-0.583546	-0.199485	-0.039979	-0.786182
23997	3.073090	1.721930	10.092405	-0.071232	-0.199221	-0.081856	-1.054586	0.007282	-0.922615	-0.585683	-0.201593	-0.036892	-0.784203
23998	3.639927	1.720153	10.786161	-0.036601	-0.102645	0.017747	-1.058557	0.006608	-0.919640	-0.585893	-0.202821	-0.034944	-0.783819
23999	2.797042	1.709803	11.612434	-0.202775	0.087582	0.105248	-1.059229	0.010007	-0.921133	-0.585404	-0.198970	-0.032306	-0.785283
24000	2.488113	2.058456	10.372785	-0.500662	0.169110	0.156196	-1.059124	0.020551	-0.930725	-0.585076	-0.190580	-0.025694	-0.787849
24001	2.495334	1.257349	8.366846	-0.360862	0.226264	0.263169	-1.055728	0.037449	-0.940689	-0.582557	-0.182716	-0.021544	-0.791693
24002	2.077470	1.499746	8.024852	-0.161830	0.201562	0.322074	-1.054702	0.048811	-0.944229	-0.578229	-0.177817	-0.020035	-0.796009
24003	1.558716	1.837502	8.564797	-0.118398	0.104061	0.395936	-1.054068	0.059091	-0.948872	-0.572685	-0.174720	-0.017834	-0.800742
24004	1.470988	1.670886	8.890706	-0.031562	0.009494	0.294837	-1.057281	0.070934	-0.950872	-0.568366	-0.174359	-0.016283	-0.803924
24005	2.452258	1.373177	9.269661	0.072372	-0.094417	0.292517	-1.058359	0.077047	-0.948518	-0.563834	-0.176540	-0.015236	-0.806655
24006	3.120707	1.645038	9.338666	0.108170	-0.062137	0.439434	-1.064734	0.083279	-0.946100	-0.556675	-0.178944	-0.014605	-0.811098
24007	2.421235	1.911453	8.985443	0.199639	0.026001	0.535916	-1.067137	0.089552	-0.943324	-0.547628	-0.180654	-0.016077	-0.816829
24008	1.910389	1.960406	8.670938	0.379210	0.022623	0.552489	-1.071127	0.095342	-0.942288	-0.537498	-0.184657	-0.020402	-0.822546
24009	1.893558	2.367928	8.985065	0.496682	-0.059944	0.552308	-1.075763	0.095340	-0.937540	-0.526968	-0.190931	-0.025795	-0.827759
24010	1.933763	2.805200	9.127586	0.392162	-0.088244	0.585445	-1.080389	0.100056	-0.930796	-0.516108	-0.196866	-0.029004	-0.833088
24011	1.898932	2.755957	8.529965	0.294657	-0.137217	0.590154	-1.087296	0.105938	-0.924625	-0.505596	-0.202245	-0.030155	-0.838189
24012	1.906714	3.030344	8.123768	0.484969	-0.187640	0.464886	-1.094718	0.107090	-0.918734	-0.496255	-0.210617	-0.034395	-0.841539
24013	1.850118	4.022168	8.745170	0.632060	-0.169155	0.415913	-1.102127	0.103433	-0.910044	-0.487130	-0.219716	-0.041696	-0.844210
24014	2.484615	3.951255	9.708696	0.664803	-0.099686	0.209426	-1.108201	0.096740	-0.904283	-0.481067	-0.228088	-0.050925	-0.844960
24015	3.421913	4.599939	11.354671	0.393191	0.263058	0.191093	-1.111630	0.084958	-0.899092	-0.476260	-0.227309	-0.059412	-0.847336
24016	3.326925	3.350275	8.679850	-0.306452	0.604357	0.240728	-1.101584	0.092610	-0.914256	-0.473169	-0.214466	-0.058780	-0.852444
24017	3.473327	1.915665	6.076411	-0.157043	0.503875	0.468735	-1.093929	0.102990	-0.930379	-0.465698	-0.204681	-0.058997	-0.858924
24018	2.086001	2.618801	7.053895	0.407966	0.253115	0.732610	-1.090521	0.115697	-0.940209	-0.451440	-0.205024	-0.065250	-0.865973
24019	2.134467	1.294773	10.964616	0.639656	0.333822	0.284692	-1.086804	0.113213	-0.945160	-0.443893	-0.205092	-0.078277	-0.868774
24020	5.097977	5.999798	15.338109	0.391996	1.020139	0.218398	-1.069813	0.101594	-0.966921	-0.437151	-0.191194	-0.093125	-0.873883
24021	2.133912	0.978810	7.260292	-0.902814	0.380178	0.503041	-1.052939	0.129486	-0.989031	-0.431480	-0.177289	-0.078791	-0.881014
24022	2.083869	1.137996	6.232199	0.882586	-0.148826	0.823553	-1.057736	0.139336	-0.987723	-0.414324	-0.188827	-0.089998	-0.885765
24023	2.648487	2.765212	9.606967	0.623451	-0.134766	0.675801	-1.064203	0.131183	-0.978652	-0.400658	-0.197331	-0.097373	-0.889411
24024	2.652866	2.110026	10.690353	0.081541	0.171703	0.394925	-1.065668	0.134184	-0.980284	-0.393340	-0.195746	-0.098537	-0.892893
24025	3.225541	2.105630	8.613919	-0.284617	0.128918	0.488908	-1.067611	0.164919	-0.985720	-0.385918	-0.191923	-0.092480	-0.897597
24026	3.011863	2.140203	8.689107	0.048475	0.167580	0.695431	-1.067768	0.182906	-0.989349	-0.373273	-0.190615	-0.091865	-0.903268
24027	2.487642	2.247249	9.110279	-0.069318	0.213656	0.732588	-1.062089	0.188883	-0.993920	-0.360336	-0.187346	-0.089287	-0.909443
24028	2.880218	2.433958	8.759874	-0.089338	0.248602	0.679619	-1.057641	0.208223	-1.001674	-0.348213	-0.183442	-0.086797	-0.915185
24029	2.993008	2.372897	8.792679	0.013052	0.304169	0.697070	-1.052787	0.224891	-1.008980	-0.335300	-0.178971	-0.086441	-0.920908
24030	3.055018	2.670161	8.821222	0.059313	0.318359	0.786571	-1.047158	0.247841	-1.017035	-0.320381	-0.174913	-0.086740	-0.926951
24031	2.761531	3.043499	8.790145	0.087594	0.300406	0.802508	-1.038459	0.262885	-1.024303	-0.305091	-0.171124	-0.087335	-0.932743
24032	2.312210	3.197966	8.674102	0.136431	0.331096	0.799416	-1.029876	0.272703	-1.034957	-0.289471	-0.167230	-0.089051	-0.938249
24033	2.158969	3.362682	8.764435	0.189962	0.339760	0.682966	-1.020902	0.284395	-1.042470	-0.275852	-0.163012	-0.092222	-0.942777
24034	2.295135	3.593330	8.834268	0.242168	0.310140	0.676711	-1.011387	0.292430	-1.049300	-0.262084	-0.159811	-0.096181	-0.946848
24035	2.249493	3.903179	8.616311	0.179324	0.316829	0.672138	-1.003205	0.303200	-1.058443	-0.248629	-0.155906	-0.099107	-0.950818
24036	2.153333	4.256154	8.025642	0.231134	0.287662	0.715374	-0.994401	0.313319	-1.066882	-0.234096	-0.153068	-0.102588	-0.954592
24037	1.766892	4.319622	8.829260	0.410802	0.203930	0.711044	-0.986996	0.317661	-1.075011	-0.219318	-0.152433	-0.109358	-0.957447
24038	1.545931	3.985582	9.645766	0.423572	-0.267356	0.789447	-0.987133	0.319047	-1.074429	-0.203866	-0.161195	-0.113770	-0.958911
24039	1.420779	2.490418	8.911867	0.503944	-0.388041	0.661726	-0.996279	0.321676	-1.070350	-0.190931	-0.172033	-0.119917	-0.958942
24040	2.246951	2.228756	9.514450	0.607448	-0.082106	0.409208	-1.001031	0.316410	-1.067243	-0.181582	-0.176975	-0.129745	-0.958579
24041	2.644191	2.384132	10.442512	0.063474	-0.030469	0.294555	-1.000893	0.314785	-1.069577	-0.176317	-0.178386	-0.129961	-0.959271
24042	2.279071	1.530389	10.668815	0.501667	-0.388850	0.337950	-1.004067	0.313107	-1.066240	-0.169452	-0.188558	-0.136914	-0.957594
24043	3.546002	2.344651	10.311623	0.446251	-0.040247	0.247759	-1.010529	0.303483	-1.060034	-0.163649	-0.191319	-0.144421	-0.956953
24044	3.844457	2.272274	9.214132	-0.158385	0.233686	0.360741	-1.004052	0.307918	-1.065199	-0.157087	-0.187441	-0.140696	-0.959372
24045	3.555573	1.596940	7.852848	-0.056307	0.430263	0.892891	-0.993253	0.328778	-1.072707	-0.139424	-0.181339	-0.137530	-0.963723
24046	3.043519	1.165303	7.955925	0.378579	0.339908	1.242131	-0.979269	0.347099	-1.082211	-0.113547	-0.179281	-0.141147	-0.966976
24047	2.086751	2.218156	9.358148	0.725637	0.232121	1.299325	-0.967053	0.353351	-1.090133	-0.085613	-0.179871	-0.150844	-0.968278
24048	1.318187	3.206785	10.104551	0.282243	0.253136	1.052405	-0.955550	0.360814	-1.098347	-0.063865	-0.178672	-0.152853	-0.969863
24049	1.689683	3.194041	9.492647	0.119595	0.243523	0.738803	-0.944457	0.372161	-1.105090	-0.048865	-0.176087	-0.152710	-0.971229
24050	2.390472	3.405711	8.679749	-0.028062	0.190770	0.665365	-0.934951	0.382810	-1.110227	-0.035889	-0.174464	-0.149931	-0.972520
24051	1.935251	3.324587	8.276468	0.060887	0.086003	0.688073	-0.927437	0.395281	-1.113672	-0.022553	-0.174601	-0.148700	-0.973085
24052	1.934412	3.885311	8.484024	0.165419	-0.012409	0.461418	-0.922421	0.400900	-1.114088	-0.013470	-0.176381	-0.150235	-0.972696
24053	2.063443	3.712869	8.352088	0.279794	-0.085129	0.277405	-0.921621	0.399244	-1.115760	-0.007885	-0.178617	-0.154699	-0.971649
24054	2.707082	3.882243	7.590709	0.085212	-0.124021	0.346258	-0.921621	0.399047	-1.113217	-0.001678	-0.182207	-0.155038	-0.970959
24055	2.979770	4.469701	7.106035	0.305622	-0.064950	0.190773	-0.920140	0.391074	-1.114025	0.002371	-0.183754	-0.160424	-0.969790
24056	4.124373	3.534149	7.600718	0.549274	0.013511	-0.091091	-0.919974	0.379637	-1.114660	0.002224	-0.183260	-0.171349	-0.968014
24057	4.725635	5.550825	11.233457	0.872216	0.365349	-0.613354	-0.910132	0.346099	-1.120063	-0.005784	-0.173725	-0.190632	-0.966150
24058	1.930386	2.290968	9.417618	-0.482445	0.553765	0.353347	-0.892117	0.344808	-1.130507	0.001031	-0.164378	-0.180064	-0.969822
24059	1.810840	2.123516	7.338022	-0.228955	0.361527	0.337082	-0.876017	0.364129	-1.137052	0.007553	-0.158248	-0.174613	-0.971808
24060	3.702085	1.842620	10.524789	0.517389	0.312608	-0.333272	-0.864033	0.342574	-1.146462	0.003363	-0.151009	-0.185596	-0.970948
24061	4.262026	4.246373	12.721375	-0.151000	0.405371	0.437637	-0.851052	0.341542	-1.150938	0.012366	-0.144454	-0.181294	-0.972683
24062	2.494879	2.189001	7.965234	-0.650496	0.196022	0.454849	-0.838208	0.367774	-1.154085	0.019596	-0.142524	-0.167186	-0.975373
24063	3.496882	1.466805	7.623536	0.228923	-0.055035	0.339119	-0.835192	0.377726	-1.152729	0.026163	-0.144388	-0.170615	-0.974350
24064	3.139563	2.870782	9.236299	-0.144835	0.013429	0.320686	-0.832542	0.377108	-1.152779	0.031603	-0.145391	-0.166790	-0.974702
24065	2.127664	1.886282	8.707217	-0.348285	0.134040	0.044378	-0.829284	0.395176	-1.152509	0.031398	-0.142895	-0.159644	-0.976273
24066	2.399265	2.012588	8.801248	-0.124796	0.177878	-0.500185	-0.824122	0.396212	-1.154146	0.021411	-0.137997	-0.158450	-0.977442
24067	2.823764	2.379949	8.962970	-0.331008	0.074206	-0.550312	-0.822478	0.395657	-1.153297	0.009482	-0.134697	-0.153249	-0.978919
24068	2.801362	2.258155	8.773053	-0.235186	0.037205	-0.639526	-0.822743	0.395954	-1.153821	-0.003985	-0.132142	-0.150273	-0.979766
24069	3.624540	2.535242	8.762524	-0.176665	-0.001199	-0.682216	-0.825118	0.392602	-1.151352	-0.018300	-0.129912	-0.148352	-0.980194
24070	3.831839	2.585120	8.729998	-0.075682	0.018859	-0.415710	-0.826164	0.388287	-1.150807	-0.027005	-0.128375	-0.147871	-0.980268
24071	3.427329	2.648139	8.413836	-0.108084	0.054145	-0.273155	-0.825766	0.387835	-1.149753	-0.032941	-0.126357	-0.146217	-0.980596
24072	3.383222	2.640034	8.207953	-0.038087	0.101445	-0.256705	-0.824840	0.388412	-1.151489	-0.038177	-0.123686	-0.146102	-0.980764
24073	3.476108	2.736397	8.303947	-0.035291	0.116578	-0.291989	-0.821655	0.385987	-1.152408	-0.044102	-0.120515	-0.145955	-0.980932
24074	3.297541	3.813338	8.439574	-0.106282	0.204669	-0.282816	-0.817418	0.386507	-1.154989	-0.049689	-0.115669	-0.144644	-0.981443
24075	2.156649	4.533067	9.289707	-0.116786	-0.001128	-0.163730	-0.811335	0.389514	-1.158317	-0.053633	-0.115141	-0.142563	-0.981602
24076	1.828180	3.575471	8.189286	-0.129307	-0.277453	-0.142413	-0.816373	0.391238	-1.155387	-0.057893	-0.120132	-0.139964	-0.981135
24077	1.923365	2.183891	8.053473	0.444754	-0.246368	-0.196956	-0.823513	0.387387	-1.150732	-0.061834	-0.124967	-0.148736	-0.978998
24078	1.044744	3.478656	11.174829	0.885827	-0.221612	-0.036134	-0.828252	0.359194	-1.148972	-0.061350	-0.130357	-0.165787	-0.975581
24079	1.174915	3.427723	12.170870	0.649410	-0.067330	0.045397	-0.829897	0.333416	-1.149507	-0.059470	-0.132533	-0.178082	-0.973234
24080	1.103959	2.202941	11.123689	-0.036174	0.170810	-0.184999	-0.833711	0.323916	-1.145338	-0.062967	-0.128581	-0.177986	-0.973562
24081	0.999579	1.992064	8.967859	-0.290724	0.339381	-0.188171	-0.822868	0.330198	-1.150093	-0.066650	-0.120765	-0.172945	-0.975225
24082	1.874252	1.808764	7.775759	0.063420	0.305149	0.095469	-0.812152	0.334830	-1.155838	-0.063993	-0.115306	-0.174264	-0.975829
24083	1.629196	2.683105	8.596854	0.241528	0.140671	0.336327	-0.804329	0.332203	-1.158696	-0.056858	-0.113874	-0.178033	-0.975758
24084	0.445585	3.186075	9.897411	0.073728	0.007803	0.257360	-0.800084	0.330197	-1.160687	-0.052063	-0.114801	-0.178800	-0.975777
24085	0.942194	3.496034	9.505944	-0.268530	-0.094985	-0.088390	-0.800770	0.338140	-1.159352	-0.055234	-0.115810	-0.173309	-0.976474
24086	1.262753	3.142552	9.027430	-0.279255	-0.107544	-0.159275	-0.802916	0.346965	-1.158510	-0.059789	-0.117130	-0.168009	-0.976974
24087	1.078863	3.420821	9.337405	-0.305438	-0.160097	-0.200340	-0.807430	0.350827	-1.158066	-0.065448	-0.118930	-0.161964	-0.977415
24088	1.072339	3.275071	9.420140	-0.414975	-0.171724	-0.414699	-0.811831	0.360622	-1.154617	-0.075521	-0.120480	-0.154508	-0.977706
24089	1.199872	3.097692	8.782737	-0.438497	-0.225531	-0.620229	-0.820332	0.368425	-1.151587	-0.089884	-0.121972	-0.146726	-0.977504
24090	1.228310	3.112761	8.675183	-0.318392	-0.289712	-0.680385	-0.830942	0.372501	-1.142077	-0.105226	-0.125142	-0.141525	-0.976339
24091	1.380800	3.270897	8.851970	-0.203042	-0.413491	-0.776340	-0.844706	0.368201	-1.135615	-0.122538	-0.130227	-0.138294	-0.974115
24092	1.861866	3.381527	8.418204	-0.238115	-0.442136	-0.815632	-0.856883	0.364669	-1.127671	-0.140670	-0.136065	-0.134572	-0.971385
24093	2.239719	3.014959	8.355372	-0.162263	-0.426141	-0.755322	-0.873757	0.358898	-1.117927	-0.157398	-0.141516	-0.131968	-0.968392
24094	2.962968	3.256289	8.703088	0.020619	-0.419731	-0.662057	-0.886047	0.349663	-1.110702	-0.171669	-0.148030	-0.132806	-0.964873
24095	2.370241	3.677590	8.599887	-0.059404	-0.444115	-0.567752	-0.900050	0.338014	-1.106083	-0.184447	-0.154606	-0.131552	-0.961650
24096	2.226133	3.655585	8.867616	-0.041763	-0.455017	-0.624321	-0.912215	0.331096	-1.096505	-0.198175	-0.161622	-0.130889	-0.957848
24097	2.649861	4.236179	9.360033	-0.103763	-0.339624	-0.779504	-0.924499	0.320203	-1.090004	-0.214790	-0.165400	-0.129865	-0.953752
24098	3.090689	3.113009	9.107640	-0.411669	-0.260044	-0.758787	-0.934292	0.317324	-1.082470	-0.231675	-0.166670	-0.123291	-0.950446
24099	3.723129	3.762345	7.827380	-0.631555	-0.248445	-0.473015	-0.941658	0.318577	-1.078251	-0.243821	-0.167108	-0.111513	-0.948784
24100	2.765826	3.499714	6.894976	-0.474668	-0.373831	-0.062869	-0.948322	0.331640	-1.068902	-0.247823	-0.171814	-0.100788	-0.948106
24101	1.360786	3.988999	8.585988	0.215420	-0.323090	-0.118481	-0.960248	0.332870	-1.061883	-0.250450	-0.178617	-0.103595	-0.945854
24102	5.663511	3.856099	10.524225	0.708469	0.210071	-1.109983	-0.960445	0.309622	-1.058463	-0.268765	-0.175906	-0.121882	-0.939131
24103	5.485980	3.432885	9.951524	-0.218591	0.436021	0.759338	-0.950354	0.302050	-1.067139	-0.254617	-0.168376	-0.117302	-0.945018
24104	-0.168473	1.243048	8.824373	-0.135908	0.456864	0.644311	-0.936432	0.323785	-1.075935	-0.242188	-0.160614	-0.114780	-0.949933
24105	1.478374	1.860568	10.892077	0.762293	0.400131	0.016863	-0.921944	0.306543	-1.087249	-0.238933	-0.156588	-0.130930	-0.949341
24106	3.173789	3.529983	12.731899	0.026345	0.165143	0.429851	-0.913160	0.292064	-1.091568	-0.230651	-0.154769	-0.130768	-0.951707
24107	2.019737	0.636916	7.312321	-0.302416	-0.110390	0.447010	-0.911249	0.317420	-1.091452	-0.223811	-0.156489	-0.122820	-0.954115
24108	2.625994	1.390715	7.614069	0.539438	-0.066580	0.403787	-0.914173	0.320816	-1.090505	-0.214963	-0.161229	-0.131442	-0.954211
24109	3.204496	2.566139	9.457213	0.189432	-0.009180	0.234942	-0.913829	0.314435	-1.089840	-0.210334	-0.162728	-0.133905	-0.954646
24110	2.570598	2.981836	9.326315	-0.165540	0.181311	0.282914	-0.911589	0.318306	-1.090414	-0.205389	-0.159398	-0.130490	-0.956755
24111	2.964773	2.510701	8.396033	-0.161559	0.197445	0.206954	-0.904865	0.328981	-1.093907	-0.201863	-0.155413	-0.127177	-0.958605
24112	3.414664	2.914520	8.382723	0.091282	0.191888	0.375571	-0.897336	0.336423	-1.097245	-0.194285	-0.153131	-0.128436	-0.960369
24113	2.662770	3.121800	8.704688	0.196492	0.167050	0.407717	-0.891119	0.339431	-1.100710	-0.185848	-0.151704	-0.131248	-0.961884
24114	2.253392	3.228452	8.657625	0.116421	0.220209	0.315065	-0.884899	0.341329	-1.104478	-0.179247	-0.148802	-0.133253	-0.963313
24115	2.852627	3.302428	8.579176	0.068888	0.333840	0.091838	-0.876952	0.341514	-1.108320	-0.176816	-0.142862	-0.135180	-0.964393
24116	2.919085	3.842493	8.480864	-0.108547	0.451706	0.083160	-0.863976	0.343636	-1.116452	-0.174678	-0.134062	-0.134345	-0.966161
24117	2.323233	4.875491	8.950619	-0.131726	0.336789	0.119561	-0.850615	0.349646	-1.124063	-0.172254	-0.127469	-0.132432	-0.967751
24118	1.992569	3.874222	8.413684	0.268822	-0.142030	0.273478	-0.849818	0.349222	-1.124622	-0.167006	-0.131940	-0.136346	-0.967528
24119	2.015750	2.374479	7.814344	0.555214	-0.210507	0.190906	-0.854293	0.339345	-1.121665	-0.162852	-0.138455	-0.145690	-0.965963
24120	0.631158	3.114193	9.889206	0.444507	-0.247895	0.010191	-0.861403	0.324742	-1.116950	-0.162503	-0.144785	-0.153343	-0.963907
24121	1.745338	3.578582	9.594953	0.117368	-0.260862	-0.077815	-0.868414	0.321011	-1.111622	-0.164922	-0.149941	-0.154812	-0.962472
24122	1.923926	2.382702	9.481885	0.161854	-0.217810	-0.149881	-0.876199	0.310699	-1.104615	-0.168376	-0.154268	-0.157568	-0.960741
24123	2.106413	2.934581	9.367788	0.061598	-0.126878	-0.121383	-0.879896	0.306549	-1.102558	-0.171378	-0.156479	-0.158474	-0.959703
24124	2.041851	2.423762	10.250603	0.232531	-0.096908	0.019927	-0.881864	0.300152	-1.101666	-0.170966	-0.159263	-0.162454	-0.958652
24125	0.910619	2.354739	10.712244	-0.005605	-0.014596	-0.012764	-0.886898	0.300548	-1.101730	-0.171745	-0.159326	-0.162018	-0.958577
24126	0.992046	2.518762	9.909585	-0.271489	0.128550	-0.139994	-0.883732	0.304949	-1.102028	-0.175288	-0.155540	-0.157608	-0.959292
24127	1.776174	2.656679	8.931315	-0.198637	0.169105	-0.028267	-0.880166	0.308387	-1.103302	-0.176387	-0.151274	-0.154102	-0.960342
24128	2.042004	2.661481	8.732438	-0.056989	0.080596	0.112126	-0.877796	0.313410	-1.105584	-0.174578	-0.149943	-0.152857	-0.961080
24129	1.598005	2.685060	9.474418	-0.016349	0.001478	0.125087	-0.876216	0.316447	-1.105639	-0.172691	-0.149979	-0.151764	-0.961588
24130	1.759320	2.855472	9.454013	-0.219170	-0.063312	0.159358	-0.873862	0.326781	-1.108155	-0.170898	-0.150996	-0.146754	-0.962527
24131	1.847611	2.837596	8.908072	-0.152451	-0.146005	0.074161	-0.876003	0.333732	-1.104688	-0.170829	-0.153215	-0.142674	-0.962801
24132	1.861008	3.027179	8.976855	-0.018723	-0.126662	0.057010	-0.883284	0.332443	-1.102096	-0.170576	-0.155832	-0.141611	-0.962583
24133	1.903971	3.343541	9.233331	-0.001867	-0.098423	0.035997	-0.884885	0.336039	-1.099011	-0.170644	-0.157514	-0.140730	-0.962427
24134	2.266450	3.359805	9.018077	-0.031221	-0.042672	-0.034540	-0.887006	0.336645	-1.098967	-0.171953	-0.158212	-0.140000	-0.962186
24135	2.652187	3.371599	8.466599	-0.142586	-0.074343	-0.013946	-0.888867	0.338889	-1.097533	-0.173355	-0.158828	-0.136681	-0.962310
24136	2.578582	3.535238	7.678441	-0.111450	-0.164573	0.120866	-0.892855	0.343394	-1.095196	-0.172255	-0.162020	-0.133488	-0.962423
24137	1.706057	4.898233	8.563248	0.112962	-0.208441	0.029459	-0.897628	0.345009	-1.093882	-0.172364	-0.166234	-0.134605	-0.961529
24138	1.670717	5.269015	8.922815	0.193272	-0.095457	-0.196791	-0.902113	0.338632	-1.091350	-0.176178	-0.168285	-0.138557	-0.959918
24139	3.019844	4.276319	7.830807	0.141442	0.015417	-0.525350	-0.904733	0.328608	-1.089896	-0.186241	-0.166775	-0.142982	-0.957631
24140	3.721922	3.720907	6.417185	0.138782	-0.025589	-0.090751	-0.904969	0.318832	-1.089534	-0.188000	-0.167596	-0.145759	-0.956725
24141	4.142626	3.665607	8.072048	1.000878	0.143121	0.072036	-0.905454	0.303765	-1.089472	-0.183304	-0.168694	-0.165104	-0.954297
24142	3.381495	3.962856	11.406549	0.711446	0.448119	0.440932	-0.893734	0.282035	-1.091105	-0.171377	-0.164237	-0.178723	-0.954837
24143	2.084009	2.332176	9.210380	-0.068199	0.295593	0.367190	-0.882353	0.286018	-1.099696	-0.164015	-0.159531	-0.177066	-0.957234
24144	2.305069	1.957533	9.318673	0.367941	0.129916	0.385144	-0.876794	0.287603	-1.101320	-0.155411	-0.159667	-0.183211	-0.957490
24145	3.179604	2.857061	10.318349	0.086592	0.010400	0.379707	-0.874385	0.279518	-1.104289	-0.148296	-0.160985	-0.183399	-0.958362
24146	2.390890	2.740684	9.214308	-0.255525	-0.042567	0.244120	-0.873619	0.289121	-1.103723	-0.145016	-0.161997	-0.177500	-0.959803
24147	3.162886	2.919672	8.490492	-0.101824	0.010524	0.092720	-0.876030	0.298240	-1.103270	-0.143988	-0.161710	-0.174923	-0.960479
24148	3.204803	3.335486	8.276830	-0.078004	0.020082	0.145879	-0.874594	0.305183	-1.103065	-0.141783	-0.161676	-0.172927	-0.961174
24149	2.965155	3.593309	8.450459	-0.042692	0.114427	0.153704	-0.873147	0.308826	-1.105113	-0.139018	-0.159821	-0.171579	-0.962129
24150	3.078044	3.874494	8.374780	-0.062571	0.157532	0.130013	-0.866939	0.314594	-1.107147	-0.136586	-0.157128	-0.170313	-0.963145
24151	3.156222	3.788884	8.040684	0.074242	0.231221	0.142320	-0.861588	0.317547	-1.110130	-0.133264	-0.153356	-0.171601	-0.963989
24152	3.335251	3.588255	8.216177	0.137537	0.239025	0.064734	-0.855624	0.316076	-1.112794	-0.131172	-0.149400	-0.174606	-0.964358
24153	3.520168	3.550345	8.214916	0.185032	0.194154	0.098152	-0.848197	0.312327	-1.115011	-0.128474	-0.146561	-0.178068	-0.964524
24154	3.419101	3.665043	8.396284	0.202165	0.154454	0.055529	-0.844213	0.308657	-1.117186	-0.126644	-0.144358	-0.182116	-0.964342
24155	2.886528	3.536454	8.520515	0.112566	0.086530	-0.105970	-0.840753	0.303388	-1.122223	-0.128463	-0.142729	-0.184486	-0.963893
24156	2.622843	3.415173	8.662570	-0.065986	0.066441	-0.433708	-0.840341	0.298342	-1.121718	-0.137135	-0.139728	-0.184532	-0.963129
24157	3.573170	3.815892	8.260271	-0.191641	0.077738	-0.715383	-0.838882	0.297563	-1.119614	-0.151550	-0.135257	-0.182696	-0.961957
24158	3.909068	4.720108	8.307081	-0.250113	0.072985	-0.685650	-0.836088	0.293067	-1.121131	-0.165470	-0.130621	-0.179853	-0.960839
24159	1.772141	3.793053	9.466418	-0.166986	-0.297752	-0.627164	-0.838467	0.291271	-1.119551	-0.179404	-0.133789	-0.176967	-0.958435
24160	2.094293	3.997827	8.415704	-0.544001	-0.462357	-0.859314	-0.853568	0.292891	-1.114228	-0.199232	-0.137665	-0.167048	-0.955746
24161	2.019011	4.389311	8.530957	0.064712	-0.605989	-0.593022	-0.870699	0.287014	-1.106105	-0.212774	-0.147789	-0.167222	-0.951274
24162	0.800041	4.005751	10.681955	0.190420	-0.578675	-0.648802	-0.886684	0.272687	-1.098461	-0.226735	-0.157448	-0.170194	-0.945957
24163	0.239311	4.755400	11.275273	-0.273598	-0.400141	-0.836462	-0.900959	0.262079	-1.090316	-0.245160	-0.161020	-0.165585	-0.941568
24164	1.339583	3.328361	8.441091	-0.530583	-0.110253	-0.926588	-0.910235	0.263319	-1.086413	-0.264943	-0.157427	-0.157914	-0.938128
24165	1.648489	3.275631	7.707220	-0.183384	-0.126707	-0.717894	-0.913911	0.251671	-1.080033	-0.279784	-0.156634	-0.155825	-0.934294
24166	1.197580	3.153834	8.416219	-0.016378	-0.203269	-0.516284	-0.919245	0.243550	-1.075739	-0.290431	-0.158761	-0.155895	-0.930667
24167	1.129936	3.485219	9.039855	-0.053930	-0.258065	-0.469910	-0.924661	0.238529	-1.070471	-0.300571	-0.161799	-0.154655	-0.927125
24168	1.842027	3.595296	9.628913	-0.361980	-0.228904	-0.457603	-0.929422	0.236156	-1.065663	-0.311262	-0.162478	-0.147938	-0.924571
24169	1.640897	3.149816	9.115830	-0.540526	-0.384970	-0.536885	-0.937788	0.243497	-1.060906	-0.324471	-0.164607	-0.137027	-0.921329
24170	1.003575	3.235321	8.883819	-0.436213	-0.476525	-0.683759	-0.953807	0.241454	-1.053140	-0.340109	-0.168699	-0.128023	-0.916229
24171	1.432566	3.800975	8.642562	-0.410398	-0.406914	-0.897211	-0.964206	0.236536	-1.045320	-0.359333	-0.170969	-0.120524	-0.909463
24172	1.820875	3.582314	8.983471	-0.405595	-0.561624	-1.037955	-0.975856	0.233471	-1.033878	-0.381184	-0.175758	-0.112521	-0.900637
24173	1.558343	4.082420	8.812784	-0.544590	-0.696071	-1.114357	-0.990931	0.224142	-1.019780	-0.405008	-0.181489	-0.101120	-0.890396
24174	1.776780	3.773222	8.504103	-0.664417	-0.638288	-1.334526	-1.007600	0.216268	-1.006690	-0.432588	-0.184723	-0.088811	-0.877985
24175	2.648053	3.759857	8.076024	-0.496622	-0.644383	-1.316538	-1.020795	0.197941	-0.991692	-0.458887	-0.189264	-0.079229	-0.864479
24176	2.475103	4.674268	8.196201	-0.476750	-0.708563	-1.231134	-1.034522	0.180335	-0.977202	-0.483198	-0.195144	-0.069010	-0.850691
24177	2.041606	4.229517	8.537669	-0.387672	-0.682404	-1.360541	-1.047199	0.166045	-0.962215	-0.508966	-0.201020	-0.061092	-0.834753
24178	3.174971	4.604457	8.381875	-0.425339	-0.557932	-1.513953	-1.054289	0.143552	-0.948226	-0.536595	-0.204079	-0.054277	-0.816989
24179	4.783220	4.094725	7.987376	-0.272589	-0.441445	-1.315018	-1.059516	0.118261	-0.935823	-0.559833	-0.206974	-0.050451	-0.800752
24180	4.831742	3.313967	7.677037	-0.361152	-0.359259	-0.642840	-1.062634	0.097235	-0.928944	-0.572079	-0.208035	-0.043231	-0.792198
24181	3.035208	3.953900	9.123834	0.260987	-0.044006	-0.093946	-1.066463	0.092096	-0.920074	-0.572870	-0.211849	-0.047249	-0.790384
24182	4.339993	3.693994	9.367844	0.027322	0.256645	-0.393705	-1.059709	0.082788	-0.923369	-0.578701	-0.207735	-0.052267	-0.786905
24183	3.602473	2.670609	7.234825	-0.264779	0.178529	0.430865	-1.055364	0.092078	-0.931171	-0.573140	-0.202592	-0.048308	-0.792549
24184	1.180048	2.218995	8.468465	0.474004	0.121202	0.120372	-1.053384	0.094338	-0.934341	-0.569279	-0.206229	-0.056663	-0.793839
24185	1.350624	2.110639	10.385628	0.442040	0.097867	-0.310503	-1.049616	0.074474	-0.936225	-0.572599	-0.209497	-0.066006	-0.789863
24186	3.192184	2.396522	10.630126	-0.096186	-0.019603	-0.197550	-1.046937	0.063768	-0.934585	-0.576316	-0.208455	-0.065021	-0.787514
24187	3.759854	3.464837	11.436357	0.058825	0.051292	-0.129528	-1.044240	0.058068	-0.931746	-0.578393	-0.208273	-0.066921	-0.785879
24188	2.147660	2.318779	9.330374	-0.405402	-0.007768	-0.136214	-1.044387	0.063458	-0.935330	-0.582430	-0.203531	-0.060941	-0.784625
24189	3.267944	1.989371	7.489815	-0.015512	-0.164468	-0.065456	-1.045452	0.065156	-0.935263	-0.584059	-0.205949	-0.058814	-0.782943
24190	3.158752	2.725384	8.255949	0.000992	-0.172686	-0.014205	-1.047840	0.065956	-0.931185	-0.584743	-0.208669	-0.056775	-0.781863
24191	2.452078	3.013615	8.829015	-0.138040	-0.026729	-0.176248	-1.050753	0.065718	-0.930086	-0.588435	-0.207380	-0.054780	-0.779575
24192	2.858671	3.088992	9.144197	-0.321510	0.147764	-0.354391	-1.047568	0.063878	-0.932194	-0.595363	-0.200916	-0.052877	-0.776131
24193	3.252980	3.134909	8.453121	-0.276103	0.181358	-0.294872	-1.042276	0.066428	-0.939150	-0.601159	-0.194633	-0.051648	-0.773342
24194	2.968263	3.338510	8.592080	-0.110021	0.162952	-0.249330	-1.036179	0.065254	-0.942747	-0.605526	-0.190550	-0.052770	-0.770873
24195	2.421945	3.556796	8.857690	-0.226106	0.107813	-0.361336	-1.028227	0.064420	-0.950915	-0.612139	-0.185938	-0.051687	-0.766838
24196	2.544426	3.685208	8.552390	-0.302980	0.132109	-0.578930	-1.021854	0.059794	-0.956503	-0.622205	-0.179606	-0.050696	-0.760284
24197	2.581255	3.884905	8.431666	-0.329425	0.075319	-0.879977	-1.015739	0.052138	-0.957489	-0.636885	-0.173678	-0.049531	-0.749506
24198	2.750186	4.247275	8.966051	-0.352234	0.010249	-0.915893	-1.006043	0.043367	-0.962174	-0.651939	-0.168110	-0.047436	-0.737878
24199	3.260616	4.343956	9.301108	-0.292246	-0.207742	-0.707697	-1.002967	0.033526	-0.962254	-0.663762	-0.167019	-0.042569	-0.727814
24200	2.575234	3.263429	8.737038	-0.343491	-0.364626	-0.496474	-1.002427	0.029866	-0.961438	-0.672635	-0.167338	-0.034255	-0.719991
24201	1.365014	2.843395	8.825827	-0.429259	-0.412484	-0.391562	-1.010113	0.030770	-0.956625	-0.680202	-0.167575	-0.023635	-0.713222
24202	0.897792	2.694129	8.795768	-0.329900	-0.292738	-0.383303	-1.014888	0.032903	-0.953550	-0.687099	-0.167086	-0.016105	-0.706907
24203	0.747171	2.574954	9.456363	0.012678	-0.185018	-0.522969	-1.017783	0.025908	-0.949983	-0.694757	-0.169981	-0.015371	-0.698701
24204	0.303684	2.634995	10.590415	-0.008513	-0.243283	-0.618822	-1.014697	0.012045	-0.945093	-0.703601	-0.173070	-0.013868	-0.689058
24205	0.527887	2.469079	9.943857	-0.214529	-0.097527	-0.830741	-1.013333	-0.001736	-0.942060	-0.716020	-0.171285	-0.012393	-0.676626
24206	1.527369	2.069643	9.308407	-0.080203	-0.019318	-0.925488	-1.003617	-0.017738	-0.941877	-0.728660	-0.170142	-0.014141	-0.663254
24207	2.523563	1.815774	8.551411	-0.085507	0.064475	-0.575063	-0.996824	-0.030899	-0.940899	-0.736810	-0.167969	-0.015848	-0.654711
24208	2.091791	2.677004	9.248936	-0.122140	-0.035065	-0.301708	-0.990713	-0.036866	-0.942501	-0.741206	-0.166527	-0.014663	-0.650128
24209	1.509479	2.353313	9.272020	0.018500	-0.061841	-0.179294	-0.990705	-0.039680	-0.941518	-0.743786	-0.167632	-0.014526	-0.646893
24210	1.249401	1.952968	9.560708	0.179734	-0.037464	-0.247524	-0.987502	-0.048171	-0.939679	-0.746403	-0.170710	-0.017049	-0.643001
24211	1.872829	2.321125	9.793685	0.132322	-0.016252	-0.256536	-0.984026	-0.059483	-0.936859	-0.749545	-0.172823	-0.019319	-0.638703
24212	1.909870	1.804693	9.052564	-0.136882	-0.139844	-0.169732	-0.983089	-0.063068	-0.933630	-0.752287	-0.172481	-0.015979	-0.635656
24213	1.421848	1.781622	8.609159	-0.008722	-0.196985	-0.192644	-0.988030	-0.064679	-0.930773	-0.755121	-0.174757	-0.013475	-0.631720
24214	2.177645	2.766354	9.380700	0.169755	-0.095764	-0.122703	-0.988412	-0.070371	-0.925584	-0.756212	-0.178490	-0.014506	-0.629344
24215	1.986800	3.131868	9.574270	0.105417	-0.120325	0.057312	-0.988933	-0.073458	-0.924335	-0.755447	-0.181588	-0.013714	-0.629394
24216	1.505206	2.948340	9.380357	0.044131	-0.085583	0.068069	-0.993038	-0.073714	-0.921211	-0.754532	-0.183344	-0.012649	-0.630005
24217	1.199098	2.503439	9.391170	0.133201	-0.022110	0.047622	-0.994758	-0.074907	-0.916131	-0.753760	-0.185574	-0.013759	-0.630253
24218	1.707404	2.748096	9.221992	0.032161	-0.023141	0.056022	-0.995808	-0.078255	-0.915153	-0.753003	-0.186359	-0.013536	-0.630930
24219	1.685862	2.650636	9.457947	0.019015	-0.016661	0.077243	-0.997138	-0.076315	-0.913198	-0.752282	-0.186775	-0.013189	-0.631675
24220	1.929450	3.053126	9.332411	0.005067	-0.009138	0.128457	-0.999270	-0.071755	-0.915174	-0.750707	-0.186995	-0.012563	-0.633494
24221	1.906914	2.814816	9.131333	-0.085558	0.042601	0.162118	-1.000607	-0.067249	-0.915552	-0.749281	-0.185103	-0.011473	-0.635754
24222	1.191400	3.204767	9.082368	-0.048253	0.007002	0.174527	-1.003134	-0.063708	-0.915276	-0.747281	-0.184327	-0.010249	-0.638349
24223	0.921117	3.116918	8.877538	0.014296	-0.024976	0.052664	-1.006015	-0.060566	-0.916246	-0.746897	-0.184737	-0.009893	-0.638686
24224	0.839136	3.477116	8.980618	0.009516	-0.141382	-0.059489	-1.008401	-0.060294	-0.913526	-0.747723	-0.186672	-0.008045	-0.637181
24225	1.090161	3.828821	9.353930	0.031885	-0.207791	-0.169548	-1.012367	-0.063249	-0.908476	-0.750136	-0.189616	-0.006096	-0.633486
24226	1.741410	3.160920	8.782028	-0.017611	-0.168458	-0.194308	-1.012359	-0.066719	-0.903220	-0.752789	-0.191461	-0.003999	-0.629790
24227	1.938442	2.955712	8.491160	0.070908	-0.230133	-0.114885	-1.014463	-0.072365	-0.898411	-0.754322	-0.195269	-0.002003	-0.626789
24228	1.530956	3.259047	8.750761	0.120500	-0.248886	0.012528	-1.020020	-0.074921	-0.890915	-0.753843	-0.200207	0.000381	-0.625810
24229	1.761386	3.646771	8.969125	0.177072	-0.244974	-0.017400	-1.025575	-0.078320	-0.883177	-0.753695	-0.205793	0.001602	-0.624172
24230	1.789022	4.445868	8.956724	0.099621	-0.230469	0.053138	-1.031390	-0.083372	-0.876160	-0.752778	-0.210171	0.004143	-0.623808
24231	1.631727	4.013335	8.594118	0.098170	-0.187633	0.117122	-1.036157	-0.084184	-0.872508	-0.751250	-0.213858	0.005972	-0.624382
24232	2.512544	3.915288	9.117716	0.195271	-0.005407	0.083027	-1.039327	-0.087761	-0.865474	-0.749566	-0.216854	0.004063	-0.625387
24233	3.047248	3.857039	9.254910	-0.038542	0.186937	0.244309	-1.038800	-0.086785	-0.865986	-0.747045	-0.213833	0.002531	-0.629439
24234	3.234139	3.227199	8.446864	-0.221980	0.318510	0.466403	-1.037278	-0.074423	-0.876187	-0.742254	-0.206475	0.002647	-0.637511
24235	3.464975	2.634210	7.969811	-0.115403	0.333031	0.490686	-1.034407	-0.058538	-0.890202	-0.736788	-0.200457	0.001002	-0.645724
24236	3.215951	2.605501	8.735015	0.184638	0.192726	0.586247	-1.036020	-0.049708	-0.896341	-0.728556	-0.200670	-0.001791	-0.654931
24237	3.124171	2.856460	10.415165	0.180760	0.103753	0.373456	-1.037490	-0.044878	-0.898584	-0.723255	-0.201952	-0.004311	-0.660378
24238	4.239392	3.396200	10.926702	-0.091132	0.021662	0.224157	-1.040152	-0.040325	-0.899750	-0.720673	-0.200375	-0.002470	-0.663682
24239	4.360943	2.839918	9.071654	-0.206689	-0.142732	0.214827	-1.043748	-0.033103	-0.900686	-0.718966	-0.199369	0.003151	-0.665830
24240	3.203132	2.134268	7.837980	0.077492	-0.226721	0.180131	-1.051834	-0.030971	-0.894220	-0.715968	-0.203509	0.006056	-0.667785
24241	2.892397	2.288920	8.636012	0.188647	-0.166310	-0.031271	-1.056861	-0.033254	-0.886991	-0.715905	-0.208522	0.005802	-0.666307
24242	3.139429	2.720655	9.018225	0.011447	-0.099730	-0.194152	-1.058845	-0.034522	-0.884460	-0.718032	-0.210060	0.006175	-0.663526
24243	2.903083	2.517308	8.858462	-0.016169	-0.000651	-0.220063	-1.057639	-0.039467	-0.883021	-0.721324	-0.209945	0.005511	-0.659988
24244	3.048675	2.447088	8.478349	-0.117732	0.001193	-0.257521	-1.054451	-0.042602	-0.883426	-0.724782	-0.208278	0.005863	-0.656717
24245	2.936931	2.479056	8.592619	-0.016436	-0.009883	-0.278472	-1.050188	-0.051509	-0.882686	-0.728797	-0.208282	0.005133	-0.652264
24246	2.830230	3.011163	8.859722	-0.056387	-0.014145	-0.335210	-1.046468	-0.055944	-0.881663	-0.733081	-0.207691	0.004614	-0.647638
24247	3.017042	2.842187	8.630849	-0.050395	0.028931	-0.349090	-1.043283	-0.057874	-0.885920	-0.738090	-0.206695	0.003478	-0.642253
24248	3.226952	2.804757	8.873452	0.005711	-0.014430	-0.301501	-1.039820	-0.064823	-0.884571	-0.741698	-0.206993	0.002332	-0.637991
24249	2.877165	3.094155	8.894403	-0.035876	-0.029921	-0.262686	-1.038183	-0.069338	-0.884892	-0.745470	-0.206956	0.002257	-0.633592
24250	1.906099	3.163907	8.772617	-0.093371	0.039481	-0.286963	-1.034188	-0.077216	-0.880091	-0.749279	-0.205080	0.001632	-0.629699
24251	1.497471	4.127373	8.237724	-0.137633	0.095994	-0.574888	-1.027283	-0.082867	-0.884107	-0.757320	-0.201904	-0.000387	-0.621048
24252	2.178274	5.023306	8.487736	0.293694	-0.034577	-0.609926	-1.018378	-0.093583	-0.882271	-0.763689	-0.206756	-0.005921	-0.611551
24253	1.878943	2.794437	8.582015	0.273194	-0.162199	-0.635406	-1.013012	-0.118258	-0.870775	-0.770555	-0.212917	-0.009413	-0.600685
24254	1.590596	3.352317	8.275311	0.151020	-0.037545	-0.756946	-1.006876	-0.133299	-0.866227	-0.779044	-0.215515	-0.013800	-0.588603
24255	2.584185	3.557785	9.599015	0.359576	0.052649	-0.771968	-0.990153	-0.160705	-0.861102	-0.786729	-0.220325	-0.022192	-0.576213
24256	3.395050	3.045798	9.911777	0.093186	0.066679	-0.601367	-0.977126	-0.177949	-0.858583	-0.793240	-0.220710	-0.026914	-0.566862
24257	2.084006	3.109352	9.519656	0.023215	-0.015082	-0.486884	-0.968225	-0.188143	-0.854986	-0.798897	-0.221008	-0.029046	-0.558637
24258	0.940035	4.253664	9.008976	-0.090035	-0.035563	-0.563185	-0.960122	-0.196998	-0.854288	-0.805530	-0.219582	-0.029953	-0.549553
24259	1.156368	3.602200	8.941099	-0.083935	-0.019168	-0.720446	-0.949100	-0.207550	-0.855556	-0.814016	-0.217967	-0.031891	-0.537449
24260	2.080027	3.722956	9.062571	-0.028554	-0.078207	-0.681881	-0.936038	-0.218008	-0.852838	-0.821483	-0.217839	-0.033246	-0.525935
24261	2.283457	3.680495	8.756229	-0.171382	-0.176343	-0.573366	-0.927272	-0.226610	-0.851737	-0.828571	-0.216461	-0.031017	-0.515415
24262	1.705047	3.907812	8.125402	-0.100314	-0.165865	-0.399664	-0.921036	-0.230405	-0.850722	-0.833227	-0.216200	-0.028931	-0.508088
24263	1.565665	3.890747	8.386019	0.096519	-0.138498	-0.216726	-0.920488	-0.236929	-0.846777	-0.835329	-0.219083	-0.028514	-0.503404
24264	1.665753	3.567351	8.877732	0.106533	-0.153163	-0.123096	-0.919552	-0.240739	-0.839798	-0.836229	-0.222280	-0.027532	-0.500554
24265	1.692676	3.485739	9.218384	0.140798	-0.102931	0.084115	-0.923835	-0.245659	-0.837745	-0.835065	-0.225679	-0.026812	-0.501015
24266	1.996157	3.758210	8.821274	-0.068300	-0.182552	0.284452	-0.930606	-0.239718	-0.834392	-0.832589	-0.226462	-0.021791	-0.505011
24267	1.738724	4.255988	8.715749	-0.308250	-0.220182	0.500981	-0.940692	-0.232550	-0.832572	-0.829212	-0.223733	-0.012704	-0.512045
24268	1.297130	4.706782	9.081503	-0.132970	-0.084266	0.565239	-0.954247	-0.216028	-0.833499	-0.823957	-0.222483	-0.007413	-0.521096
24269	1.824175	4.582963	10.215429	-0.055012	0.199918	0.320506	-0.959037	-0.207770	-0.835863	-0.821075	-0.219520	-0.008717	-0.526849
24270	2.497223	3.999998	9.405440	-0.467731	0.286913	0.224264	-0.960872	-0.195755	-0.848756	-0.820594	-0.208810	-0.007517	-0.531947
24271	2.730876	2.751409	6.447042	-0.412233	0.262408	0.511679	-0.957478	-0.177300	-0.865649	-0.817008	-0.199342	-0.005260	-0.541048
24272	2.272990	3.719142	8.755617	0.329594	0.129351	0.538797	-0.961860	-0.173441	-0.865208	-0.809776	-0.203342	-0.008757	-0.550307
24273	2.163416	3.734220	9.450155	-0.100747	0.210735	0.624615	-0.968252	-0.161068	-0.868765	-0.803465	-0.199544	-0.008471	-0.560852
24274	2.190356	2.812279	9.087267	0.108117	0.237152	0.561826	-0.971857	-0.151003	-0.871891	-0.796560	-0.198677	-0.011237	-0.570871
24275	2.315869	3.059704	8.959276	0.083236	0.153928	0.467468	-0.979571	-0.139753	-0.873858	-0.791086	-0.198399	-0.012706	-0.578498
24276	2.603039	3.496991	9.041812	0.118334	0.100227	0.422948	-0.985280	-0.134999	-0.874580	-0.785561	-0.199188	-0.013978	-0.585682
24277	2.497888	3.711147	9.325804	-0.252579	0.153784	0.503470	-0.984246	-0.125824	-0.880069	-0.780841	-0.193639	-0.011333	-0.593855
24278	2.020762	3.061651	9.137949	-0.450018	0.166700	0.487156	-0.989332	-0.106450	-0.892005	-0.776581	-0.184710	-0.006686	-0.602295
24279	2.052474	2.739343	8.703289	-0.367373	0.150111	0.322887	-0.990311	-0.087746	-0.903205	-0.774260	-0.177324	-0.003292	-0.607509
24280	2.085632	2.441400	8.879854	-0.116947	0.096397	0.135905	-0.991672	-0.074716	-0.910019	-0.772935	-0.174343	-0.002840	-0.610056
24281	2.118069	2.548814	9.087036	0.031592	0.043556	0.022854	-0.990617	-0.073029	-0.911588	-0.772814	-0.174392	-0.003697	-0.610190
24282	2.303573	2.724521	9.086589	0.067998	-0.019475	-0.004006	-0.988625	-0.074912	-0.910597	-0.772587	-0.175674	-0.004187	-0.610107
24283	2.703210	2.634694	9.224690	0.073679	-0.027092	-0.016501	-0.989678	-0.077139	-0.909851	-0.772797	-0.177250	-0.004575	-0.609383
24284	2.406718	2.663287	9.133541	0.076707	-0.072777	-0.002572	-0.989009	-0.079592	-0.906985	-0.772539	-0.179315	-0.004340	-0.609107
24285	2.269965	2.961798	9.151162	0.147053	-0.077351	-0.009436	-0.992567	-0.086330	-0.901792	-0.772391	-0.182647	-0.004809	-0.608300
24286	2.272177	2.864754	9.238612	0.053098	-0.075762	0.038021	-0.994685	-0.087189	-0.898709	-0.771725	-0.184386	-0.004094	-0.608626
24287	2.667281	2.925287	8.891644	0.004238	0.007746	0.096670	-0.994823	-0.085370	-0.898784	-0.770790	-0.184498	-0.003734	-0.609778
24288	3.154644	3.621139	9.544003	-0.314368	0.127684	0.317307	-0.996166	-0.078880	-0.900440	-0.768063	-0.178107	-0.000632	-0.615107
24289	1.898963	2.787536	8.739133	-0.361184	0.144848	0.393630	-0.997009	-0.061188	-0.910197	-0.764718	-0.170937	0.003175	-0.621270
24290	1.360644	2.624887	9.130616	-0.269394	0.091485	0.316777	-0.997583	-0.045504	-0.917875	-0.761722	-0.165659	0.006288	-0.626336
24291	1.443383	2.374347	9.197455	-0.068208	0.011772	0.047164	-0.999235	-0.038257	-0.921351	-0.761628	-0.164597	0.007269	-0.626720
24292	1.892307	2.474738	9.263426	0.015308	-0.027744	-0.122675	-0.997116	-0.038471	-0.920174	-0.763143	-0.165203	0.007179	-0.624715
24293	2.129213	2.508168	9.294512	-0.019264	-0.033772	-0.177689	-0.997637	-0.041386	-0.920396	-0.765687	-0.165477	0.007487	-0.621518
24294	2.465339	2.378306	9.019379	-0.039293	-0.011140	-0.164408	-0.995512	-0.043550	-0.919416	-0.767901	-0.165044	0.007689	-0.618893
24295	2.545708	2.253554	9.126285	0.016543	0.001043	-0.062500	-0.994700	-0.050076	-0.915609	-0.768884	-0.165429	0.007424	-0.617572
24296	2.312440	2.549932	9.256664	0.120586	0.006123	-0.014285	-0.993850	-0.054023	-0.915372	-0.768718	-0.167214	0.005882	-0.617315
24297	2.097347	2.667413	9.412850	0.110643	0.020998	-0.044241	-0.992128	-0.054338	-0.915536	-0.769158	-0.168797	0.004205	-0.616349
24298	1.814594	2.701087	9.100645	0.023388	0.000827	-0.014516	-0.992395	-0.053482	-0.916043	-0.769326	-0.169150	0.003944	-0.616043
24299	2.009459	2.670653	9.227201	-0.056438	-0.022531	0.004489	-0.991854	-0.057137	-0.915494	-0.769726	-0.168687	0.005144	-0.615662
24300	1.993156	2.777173	9.341431	-0.057104	-0.041727	0.025578	-0.993447	-0.056018	-0.913965	-0.769671	-0.168323	0.006666	-0.615816
24301	2.138524	2.279769	9.260587	-0.031761	-0.015733	0.025815	-0.993851	-0.053759	-0.914693	-0.769726	-0.168145	0.007524	-0.615787
24302	2.194765	2.523937	9.433600	-0.105593	-0.007326	0.161678	-0.995367	-0.048387	-0.915547	-0.768141	-0.166590	0.009569	-0.618155
24303	2.022794	2.474666	9.147082	-0.057285	-0.003692	0.174276	-0.997238	-0.042474	-0.915874	-0.766442	-0.165838	0.011049	-0.620436
24304	1.983433	2.410860	9.324471	-0.061645	0.021923	0.071880	-0.998177	-0.037929	-0.918401	-0.765809	-0.164615	0.011804	-0.621530
24305	1.947402	2.388355	9.282617	-0.091790	0.039681	-0.009426	-0.999107	-0.036774	-0.919158	-0.766510	-0.162821	0.012428	-0.621125
24306	1.674399	3.281575	9.813877	-0.290898	0.068605	-0.168105	-0.995806	-0.033243	-0.924316	-0.769603	-0.157558	0.014536	-0.618607
24307	1.711385	2.352065	8.743883	-0.301531	0.734395	0.015726	-0.985743	-0.016234	-0.940022	-0.770753	-0.143908	0.007096	-0.620628
24308	2.502255	1.626190	9.813427	0.298340	0.449246	0.249011	-0.974081	-0.017391	-0.949988	-0.766838	-0.142888	-0.002715	-0.625728
24309	2.426642	1.411132	9.066575	0.176126	0.001282	0.199832	-0.973554	-0.015953	-0.952363	-0.764098	-0.145680	-0.004218	-0.628421
24310	2.008956	2.241025	9.422982	0.233750	-0.104396	0.178168	-0.973816	-0.017264	-0.949719	-0.761217	-0.150575	-0.004941	-0.630754
24311	1.663037	2.081821	9.375058	0.080094	-0.136765	-0.004558	-0.977781	-0.020771	-0.944955	-0.761320	-0.153611	-0.003729	-0.629906
24312	1.397776	2.635304	9.444580	-0.157282	-0.113971	-0.144807	-0.978012	-0.032725	-0.940905	-0.763652	-0.152640	-0.000365	-0.627325
24313	2.061615	2.933810	9.756345	-0.193584	-0.162149	-0.076437	-0.978548	-0.030487	-0.940560	-0.765468	-0.151811	0.004437	-0.625294
24314	2.092737	2.235224	9.059741	-0.286486	-0.202266	0.434052	-0.988784	-0.018037	-0.937495	-0.760894	-0.149915	0.012534	-0.631196
24315	1.809638	2.336891	9.067136	-0.081920	-0.187190	0.325222	-0.995311	-0.004961	-0.941163	-0.757244	-0.151053	0.017521	-0.635183
24316	1.834172	2.264560	9.472802	0.004757	-0.036094	0.070065	-1.000494	0.000663	-0.937703	-0.756389	-0.151577	0.018322	-0.636054
24317	1.987287	2.097408	9.327123	-0.061796	-0.013924	-0.129827	-1.002488	0.002783	-0.936808	-0.758501	-0.150965	0.019037	-0.633659
24318	2.108350	2.305902	9.078942	0.107418	0.017404	-0.259969	-0.999951	-0.004144	-0.935582	-0.761544	-0.152488	0.016732	-0.629697
24319	2.100396	2.264524	9.367845	0.069614	0.049082	-0.187393	-0.997810	-0.011459	-0.935303	-0.763980	-0.153093	0.014640	-0.626644
24320	2.011723	2.607617	9.545464	0.042353	-0.014780	0.012800	-0.991963	-0.017989	-0.936384	-0.763793	-0.153934	0.014487	-0.626670
24321	1.274491	2.574780	9.157234	-0.098810	0.217445	-0.152192	-0.994382	-0.006192	-0.937053	-0.766338	-0.149832	0.012001	-0.624606
24322	1.630625	2.207426	9.113166	0.076266	0.386953	0.028848	-0.989225	-0.002878	-0.940630	-0.765912	-0.146164	0.005317	-0.626088
24323	2.596653	2.030701	8.499079	0.398416	0.508486	0.187812	-0.980333	-0.008216	-0.948148	-0.762662	-0.145970	-0.006825	-0.630073
24324	1.997344	1.905878	9.766941	0.231953	0.100775	0.078698	-0.972766	-0.013915	-0.950697	-0.761084	-0.148244	-0.010938	-0.631392
24325	1.877394	2.580935	9.811121	-0.079253	-0.117649	0.032118	-0.972235	-0.014482	-0.950856	-0.761217	-0.148625	-0.007947	-0.631186
24326	1.929941	2.001664	8.979486	-0.121997	-0.170920	-0.058501	-0.974894	-0.011226	-0.950185	-0.762465	-0.148913	-0.003860	-0.629649
24327	1.781195	2.283041	9.694882	-0.214907	-0.225884	-0.096271	-0.981254	-0.010621	-0.945799	-0.764597	-0.148563	0.002119	-0.627149
24328	1.717900	2.150716	8.767264	-0.129214	-0.146239	-0.053015	-0.980972	-0.016475	-0.946525	-0.765752	-0.148426	0.005937	-0.625747
24329	1.797296	2.453251	9.730197	-0.132370	-0.189791	0.054501	-0.985482	-0.014505	-0.942654	-0.765710	-0.148858	0.010768	-0.625631
24330	1.865027	2.367033	9.148038	-0.184363	-0.115269	-0.208638	-0.987343	-0.011922	-0.943891	-0.768956	-0.147529	0.014339	-0.621882
24331	2.136316	2.469115	9.757328	-0.291402	-0.185134	-0.259008	-0.988663	-0.013621	-0.941515	-0.773229	-0.145520	0.020144	-0.616875
24332	1.339967	1.638957	8.631960	-0.242795	-0.091955	-0.777862	-0.990522	-0.012341	-0.940648	-0.783530	-0.143205	0.022422	-0.604211
24333	2.468318	2.664523	10.230582	-0.158994	-0.057855	-0.073982	-0.983205	-0.023267	-0.940276	-0.785117	-0.141539	0.025125	-0.602435
24334	1.908243	2.193082	9.456358	-0.446121	-0.017131	-0.095679	-0.983759	-0.014632	-0.944958	-0.787631	-0.134794	0.030629	-0.600442
24335	1.652477	1.977235	9.207037	-0.447375	-0.066837	0.079118	-0.984984	-0.002888	-0.950608	-0.788081	-0.128588	0.037338	-0.600832
24336	1.890358	1.760612	8.734581	0.001537	-0.040044	-0.347229	-0.984995	0.001219	-0.953160	-0.792356	-0.129365	0.037200	-0.595023
24337	1.877060	1.983715	9.002068	0.370471	-0.015458	-0.747300	-0.981648	-0.011537	-0.948104	-0.800429	-0.136058	0.031160	-0.582951
24338	2.106713	2.546287	10.078369	-0.041279	-0.052146	-0.301581	-0.976707	-0.025703	-0.944051	-0.804188	-0.136197	0.031799	-0.577686
24339	2.354450	2.172047	9.429290	-0.203914	0.011237	-0.331768	-0.974972	-0.030033	-0.945685	-0.808814	-0.133110	0.033125	-0.571842
24340	2.409657	1.313745	9.211205	-0.120291	0.032325	-0.221716	-0.968459	-0.037386	-0.948141	-0.811852	-0.130945	0.033532	-0.568001
24341	2.159588	1.255833	9.461513	0.020747	-0.023226	-0.120793	-0.965539	-0.039835	-0.947716	-0.813401	-0.131730	0.033446	-0.565603
24342	2.493972	1.985249	9.459049	-0.079774	0.002036	-0.060933	-0.968068	-0.035411	-0.949424	-0.814458	-0.130453	0.034297	-0.564326
24343	2.587666	2.091286	9.104897	-0.069399	0.040877	0.097582	-0.967149	-0.032326	-0.950947	-0.813807	-0.128936	0.034784	-0.565583
24344	2.050004	1.880093	9.398082	-0.073542	0.040307	0.118019	-0.967565	-0.025984	-0.953155	-0.812849	-0.127205	0.035410	-0.567311
24345	2.723893	1.877762	9.457288	-0.139694	0.061581	0.171727	-0.967426	-0.027746	-0.955628	-0.811532	-0.124280	0.036567	-0.569766
24346	2.560958	1.741272	9.178926	-0.143452	0.114684	0.323281	-0.968517	-0.016603	-0.959554	-0.808428	-0.120412	0.037291	-0.574938
24347	1.881337	1.583320	9.361447	-0.042963	0.116238	0.436920	-0.969215	-0.003883	-0.965714	-0.803805	-0.118234	0.037112	-0.581842
24348	0.625328	-0.762173	8.112890	0.994651	0.086797	0.104357	-0.970587	-0.004313	-0.963659	-0.800307	-0.133119	0.024533	-0.584112
24349	1.508263	2.268878	10.658849	-0.133557	0.129176	0.456110	-0.969512	-0.009680	-0.961965	-0.795618	-0.129334	0.025365	-0.591288
24350	1.746352	1.386971	8.352514	0.401374	0.237384	0.503607	-0.971918	-0.002076	-0.962500	-0.788795	-0.132653	0.018277	-0.599893
