# Supplementary material for: Identification of Haptic Based Guiding Using Hard Reins
Source: PLoS One. 2015 Jul 22;10(7):e0132020. doi: 10.1371/journal.pone.0132020 (PMC4511788; doi:10.1371/journal.pone.0132020)
Supplement: S2 File — (ZIP) [file pone.0132020.s002.zip › MotionData2/Subject10/T12/fc12.txt]

// Start Time: 0
// Sample rate: 25.0Hz
// Scenario: 4.9
// Firmware Version: 2.6.1
Counter	Acc_X	Acc_Y	Acc_Z	Gyr_X	Gyr_Y	Gyr_Z	Mag_X	Mag_Y	Mag_Z	Quat_w	Quat_x	Quat_y	Quat_z
24866	7.844752	-1.388877	5.827634	0.034010	-0.052748	0.011825	-0.614319	0.496413	-0.463451	-0.695510	0.339233	0.303306	0.556051
24867	7.879106	-1.349742	5.774129	0.044568	-0.040653	0.015318	-0.614322	0.495994	-0.462935	-0.695705	0.339187	0.304269	0.555308
24868	7.925302	-1.364262	5.734115	0.001875	-0.031921	0.034666	-0.613936	0.495568	-0.461636	-0.695840	0.339774	0.304510	0.554647
24869	7.922978	-1.349440	5.712588	0.010220	-0.022954	0.017219	-0.615377	0.495977	-0.462404	-0.695929	0.340024	0.304833	0.554205
24870	7.918032	-1.359320	5.731932	-0.026476	-0.039980	0.006811	-0.615387	0.496239	-0.461350	-0.695516	0.340923	0.305063	0.554045
24871	7.898693	-1.344196	5.696275	-0.047272	-0.018643	-0.005284	-0.615654	0.497337	-0.461326	-0.694988	0.341788	0.304844	0.554294
24872	7.922820	-1.387656	5.656358	-0.049486	-0.045540	-0.015813	-0.615810	0.498405	-0.458814	-0.694133	0.342930	0.305050	0.554548
24873	7.956526	-1.451013	5.652256	-0.016175	-0.011817	-0.010569	-0.617535	0.498778	-0.456960	-0.693799	0.343259	0.305118	0.554724
24874	7.922127	-1.495162	5.720219	-0.003202	0.001513	0.022577	-0.617405	0.500301	-0.457586	-0.693962	0.343476	0.304914	0.554499
24875	7.866246	-1.475520	5.743580	0.009747	0.025429	0.050509	-0.616098	0.498918	-0.456050	-0.694712	0.343406	0.304328	0.553924
24876	7.908657	-1.291606	5.762168	-0.007953	0.020548	0.036578	-0.615830	0.498650	-0.456450	-0.695113	0.343563	0.303710	0.553663
24877	7.888998	-1.329981	5.735442	-0.048695	0.010406	0.034924	-0.614387	0.499769	-0.456701	-0.695196	0.344373	0.302794	0.553557
24878	7.849942	-1.339979	5.791891	-0.028081	0.007479	-0.008762	-0.615576	0.499470	-0.455781	-0.694883	0.344675	0.302451	0.553949
24879	7.830290	-1.387473	5.711767	-0.050424	0.021668	-0.010400	-0.614402	0.500300	-0.455118	-0.694520	0.345104	0.301670	0.554563
24880	7.834163	-1.559825	5.709223	-0.020953	0.021406	-0.008723	-0.615857	0.503039	-0.455184	-0.694337	0.345154	0.301210	0.555011
24881	7.820134	-1.460227	5.713387	-0.099039	0.050841	0.043911	-0.615598	0.503037	-0.454793	-0.694415	0.346262	0.299105	0.555361
24882	7.832729	-1.823505	5.628022	-0.190910	0.086827	0.128057	-0.611171	0.507587	-0.451852	-0.694956	0.348760	0.294898	0.555371
24883	7.774847	-1.680394	5.902580	0.050812	-0.006226	0.043330	-0.609073	0.510922	-0.452719	-0.695729	0.348417	0.295243	0.554436
24884	7.767639	-1.259495	5.821572	0.039904	-0.048954	-0.112940	-0.611569	0.508407	-0.451702	-0.694398	0.347783	0.297166	0.555474
24885	7.896826	-1.632576	5.873809	0.050884	-0.052349	-0.127750	-0.611965	0.505907	-0.450307	-0.692993	0.346929	0.299341	0.556593
24886	7.711744	-1.696719	5.671362	0.107310	-0.038780	-0.124411	-0.615880	0.502034	-0.451928	-0.692054	0.345172	0.301950	0.557444
24887	7.797953	-1.522370	5.642797	0.166324	-0.088762	-0.088095	-0.620730	0.498545	-0.451961	-0.691655	0.343361	0.305628	0.557053
24888	8.009579	-1.520240	5.725105	0.146305	-0.086366	-0.016472	-0.623593	0.494129	-0.453338	-0.691876	0.342245	0.308576	0.555839
24889	8.001221	-1.307549	5.595156	0.147314	-0.054803	-0.021643	-0.623055	0.491106	-0.453402	-0.692278	0.340722	0.311109	0.554861
24890	7.928521	-1.242135	5.663141	0.050779	-0.054266	-0.009166	-0.625665	0.488616	-0.454481	-0.692122	0.340609	0.312501	0.554343
24891	7.851193	-1.158383	5.612852	0.001308	-0.060101	-0.054417	-0.625794	0.486956	-0.453988	-0.691127	0.340955	0.313709	0.554689
24892	7.977063	-1.289636	5.530594	-0.055360	0.006952	-0.069730	-0.627119	0.486235	-0.452421	-0.689957	0.341249	0.313490	0.556086
24893	8.166504	-1.349677	5.544734	-0.074800	0.007375	-0.089698	-0.628700	0.486213	-0.451885	-0.688468	0.341682	0.313162	0.557849
24894	7.930496	-1.365844	5.433733	-0.027940	0.091474	-0.120161	-0.630265	0.485109	-0.452944	-0.687438	0.340340	0.312422	0.560349
24895	7.805862	-1.374365	5.862637	-0.036794	0.019022	-0.174435	-0.631571	0.482478	-0.452725	-0.685324	0.339590	0.312920	0.563108
24896	7.714440	-1.212297	5.765362	-0.058786	-0.068984	-0.228733	-0.635522	0.478686	-0.449888	-0.681851	0.339779	0.314771	0.566170
24897	7.821754	-1.210891	5.554673	0.003485	-0.070593	-0.265539	-0.640773	0.475458	-0.449127	-0.678394	0.338902	0.317552	0.569287
24898	8.027185	-1.037642	5.533024	0.027277	-0.093440	-0.270893	-0.646283	0.466833	-0.446375	-0.674832	0.337912	0.320978	0.572181
24899	8.187682	-1.076689	5.427067	0.031339	-0.118597	-0.232569	-0.652986	0.461503	-0.443811	-0.671591	0.337405	0.324485	0.574311
24900	8.246412	-1.018983	5.431374	0.093938	-0.056005	-0.243038	-0.659794	0.451922	-0.442640	-0.668993	0.335251	0.327964	0.576624
24901	8.247987	-0.733327	5.500780	0.091642	-0.061330	-0.183762	-0.663714	0.443748	-0.441594	-0.667057	0.333588	0.331054	0.578064
24902	8.029885	-0.594528	5.410942	0.082232	-0.066329	-0.136696	-0.667905	0.440404	-0.441761	-0.665517	0.332396	0.333813	0.578938
24903	7.927445	-0.644134	5.366598	0.135691	-0.061314	-0.145571	-0.671563	0.433894	-0.441470	-0.664296	0.330389	0.337148	0.579556
24904	8.162780	-0.352049	5.331422	0.033142	-0.097614	-0.072100	-0.674183	0.429311	-0.440362	-0.662955	0.330637	0.339319	0.579683
24905	8.058289	-0.345255	5.237082	-0.033138	-0.147211	0.001204	-0.677106	0.429788	-0.436793	-0.661721	0.332852	0.340868	0.578916
24906	8.234900	-0.503233	5.337289	-0.087721	-0.147389	0.032809	-0.679773	0.431224	-0.432683	-0.660446	0.335984	0.341597	0.578133
24907	8.352376	-0.410647	5.214829	-0.063585	-0.097377	0.008465	-0.680608	0.433220	-0.427920	-0.659420	0.338070	0.342086	0.577798
24908	8.596183	-0.380720	4.952968	-0.056067	-0.006370	-0.005222	-0.682346	0.434126	-0.424744	-0.658851	0.338904	0.341559	0.578270
24909	8.466642	-0.430908	5.202216	-0.096252	-0.003978	-0.026045	-0.682484	0.436470	-0.425090	-0.657831	0.340110	0.340686	0.579238
24910	8.598834	-0.722906	5.163529	-0.060287	0.107388	-0.017061	-0.683277	0.437424	-0.424934	-0.657870	0.339596	0.338692	0.580662
24911	8.213718	-0.386131	5.300705	-0.192185	-0.013532	0.017777	-0.682794	0.442902	-0.422340	-0.656634	0.342474	0.336532	0.581627
24912	8.069736	-0.407181	5.560387	-0.185028	0.064998	-0.084965	-0.683729	0.444115	-0.420999	-0.654734	0.343623	0.334111	0.584479
24913	8.102498	-0.656156	5.439864	-0.093086	-0.001067	-0.200529	-0.687546	0.444760	-0.420565	-0.651700	0.343573	0.334421	0.587714
24914	8.219038	-0.703187	5.431660	-0.060623	-0.064434	-0.189441	-0.691757	0.441110	-0.418248	-0.648550	0.343898	0.335856	0.590185
24915	8.229972	-0.529034	5.259554	-0.141892	-0.203330	-0.204445	-0.696411	0.440148	-0.411157	-0.643747	0.346819	0.338222	0.592378
24916	8.230694	-0.802204	5.376713	0.115950	-0.359120	-0.202120	-0.704476	0.435840	-0.403321	-0.639643	0.348243	0.345624	0.591716
24917	8.218624	-0.890770	4.833364	0.456231	-0.401060	-0.353257	-0.713137	0.424280	-0.399555	-0.635778	0.344749	0.358570	0.590222
24918	8.712256	-0.480319	5.089303	0.350497	-0.280604	-0.570635	-0.726758	0.405523	-0.396682	-0.629318	0.339518	0.370185	0.593000
24919	9.142089	0.604910	4.959232	0.396137	-0.036827	-0.594547	-0.737298	0.381624	-0.398388	-0.624589	0.330605	0.379345	0.597233
24920	8.503036	0.348059	4.975180	0.348928	0.083718	-0.403987	-0.746510	0.363023	-0.404324	-0.622582	0.322219	0.385116	0.600210
24921	8.100177	0.503816	4.812371	0.287023	0.051954	-0.295818	-0.750882	0.347897	-0.409178	-0.621232	0.315799	0.389801	0.601995
24922	8.258457	0.990139	5.052924	0.308751	-0.058289	-0.193292	-0.753948	0.335818	-0.414374	-0.620319	0.311192	0.395465	0.601641
24923	8.448302	1.048693	5.318135	0.268032	-0.031811	-0.090146	-0.756667	0.326714	-0.415059	-0.620616	0.307577	0.399625	0.600443
24924	8.567550	1.357575	4.731406	0.037117	0.107221	-0.040250	-0.757551	0.321360	-0.416993	-0.621132	0.305562	0.398989	0.601360
24925	8.661481	1.519709	4.264237	-0.041111	0.303410	-0.030749	-0.751181	0.320273	-0.424006	-0.622881	0.302216	0.394919	0.603924
24926	8.415117	1.130671	4.954455	-0.254461	-0.029548	0.121581	-0.750409	0.323302	-0.423427	-0.622495	0.306745	0.391481	0.604276
24927	8.423388	0.804642	4.576745	-0.199643	0.060321	0.052800	-0.748723	0.329792	-0.423704	-0.622331	0.308960	0.388011	0.605554
24928	8.611670	0.644236	5.107636	-0.042407	0.116281	0.181646	-0.746895	0.334361	-0.424283	-0.625059	0.309555	0.384915	0.604415
24929	8.227291	0.691894	5.267313	0.092769	0.061786	0.144399	-0.743723	0.336636	-0.427537	-0.627811	0.308805	0.384379	0.602283
24930	8.192162	1.260445	4.806490	-0.010519	0.113311	0.146522	-0.742138	0.339157	-0.429726	-0.630275	0.308764	0.381915	0.601298
24931	8.174474	0.740351	4.876976	-0.058775	0.000126	0.353991	-0.740060	0.345509	-0.429616	-0.634108	0.312239	0.379034	0.597283
24932	8.225907	0.396535	4.977429	-0.030507	-0.020801	0.230033	-0.734949	0.353847	-0.431716	-0.636416	0.314671	0.377495	0.594520
24933	8.523080	0.885785	5.064696	-0.042126	0.036379	0.155211	-0.733396	0.357703	-0.430603	-0.638219	0.315981	0.375582	0.593103
24934	8.664403	0.546764	5.320525	-0.051277	0.065425	0.193759	-0.732088	0.363244	-0.432337	-0.640535	0.317405	0.372881	0.591547
24935	8.694908	0.349973	5.312176	0.012975	0.101254	0.109962	-0.730400	0.369599	-0.432748	-0.642623	0.316893	0.371067	0.590698
24936	8.607715	0.434870	5.385616	0.017259	0.111810	0.104724	-0.728152	0.372968	-0.436105	-0.644668	0.316209	0.369148	0.590037
24937	8.399903	0.248362	5.290910	0.122826	0.123996	0.062569	-0.726912	0.373207	-0.443186	-0.647048	0.313652	0.368628	0.589122
24938	8.173230	0.604757	5.286692	0.198876	0.145858	-0.021400	-0.725523	0.368628	-0.450101	-0.649014	0.309262	0.369211	0.588915
24939	8.013605	0.771339	5.273381	0.167355	0.155231	-0.042258	-0.725044	0.363502	-0.458068	-0.650641	0.304958	0.369457	0.589209
24940	8.057478	0.796923	5.340528	0.161443	0.097697	-0.048505	-0.725637	0.360826	-0.464669	-0.651673	0.301411	0.370377	0.589317
24941	8.286794	0.922149	5.472605	0.127164	0.118750	-0.042216	-0.724914	0.355397	-0.470286	-0.652763	0.298035	0.370621	0.589675
24942	8.260570	1.037662	5.583813	0.101596	0.101035	-0.016039	-0.723567	0.353384	-0.473349	-0.653834	0.295458	0.370594	0.589802
24943	8.233776	1.026151	5.547949	0.052044	0.115080	0.003331	-0.723403	0.352744	-0.477033	-0.654972	0.293419	0.369731	0.590098
24944	8.111458	0.908566	5.520045	-0.013183	0.136423	0.012298	-0.721536	0.352527	-0.480196	-0.655964	0.292127	0.367720	0.590893
24945	8.025764	0.821692	5.540158	-0.006119	0.148615	0.012308	-0.720455	0.351337	-0.483241	-0.657102	0.290503	0.365678	0.591696
24946	7.950821	0.918756	5.601382	-0.033445	0.134484	0.035005	-0.717532	0.354325	-0.488576	-0.658233	0.289654	0.363321	0.592307
24947	8.009093	0.926268	5.755105	0.007358	0.124076	0.009570	-0.715934	0.352573	-0.490326	-0.659224	0.288103	0.361776	0.592906
24948	7.893456	1.066674	5.440166	0.049206	0.183410	-0.000014	-0.713530	0.353211	-0.495310	-0.660760	0.285325	0.359950	0.593651
24949	7.951182	1.036951	5.888767	0.103783	0.172235	0.012023	-0.710054	0.351952	-0.501913	-0.662660	0.281923	0.358903	0.593793
24950	7.936445	1.129952	6.490910	0.075411	-0.104648	0.068882	-0.709526	0.352514	-0.502430	-0.663096	0.282697	0.360815	0.591775
24951	7.935044	0.797685	6.026168	-0.015267	0.069781	0.026059	-0.709541	0.355260	-0.501851	-0.663755	0.282166	0.359622	0.592017
24952	7.803459	0.691415	5.640289	-0.057558	0.124115	0.040280	-0.707573	0.356106	-0.501849	-0.664736	0.281791	0.357080	0.592632
24953	7.640775	0.319675	5.578223	0.004230	-0.042701	0.168734	-0.705225	0.362749	-0.502783	-0.666387	0.283353	0.356804	0.590196
24954	7.873176	0.136615	5.708261	0.093299	-0.061741	0.217323	-0.703400	0.366621	-0.502720	-0.668979	0.284424	0.357511	0.586307
24955	8.054029	0.252675	5.608885	0.248543	-0.136681	0.238479	-0.700770	0.368866	-0.504005	-0.672131	0.284322	0.360944	0.580620
24956	8.035172	0.389409	5.771072	0.326676	0.051242	0.250108	-0.699410	0.367287	-0.508763	-0.677183	0.281172	0.362632	0.575207
24957	7.741944	0.162245	5.687445	0.347368	-0.004620	0.347560	-0.695305	0.368623	-0.513222	-0.683010	0.278956	0.364770	0.568000
24958	7.624042	-0.051442	5.566062	0.354292	-0.021084	0.391109	-0.691875	0.372554	-0.516577	-0.689176	0.277237	0.366896	0.559968
24959	7.572216	-0.188683	5.504773	0.465081	-0.048640	0.369779	-0.689325	0.372109	-0.522894	-0.695439	0.274008	0.370738	0.551216
24960	7.725586	-0.180119	5.489246	0.441402	-0.019394	0.458924	-0.683478	0.371159	-0.530294	-0.702658	0.271505	0.373346	0.541452
24961	7.768040	-0.399707	5.557777	0.363770	-0.041789	0.473073	-0.677663	0.373482	-0.535270	-0.709351	0.270321	0.375303	0.531880
24962	8.153129	-0.672428	5.775021	0.339083	-0.198936	0.362885	-0.674630	0.373666	-0.536599	-0.713453	0.270376	0.379768	0.523123
24963	8.971646	-0.441060	6.168604	0.325659	-0.108855	0.189707	-0.673558	0.373432	-0.538970	-0.716317	0.268289	0.383701	0.517382
24964	8.823961	-0.283570	6.309850	0.300603	0.143535	0.156440	-0.669292	0.369968	-0.544835	-0.720561	0.263741	0.383919	0.513652
24965	8.222672	-0.365903	6.099810	0.218316	0.221346	0.148964	-0.666997	0.370777	-0.552568	-0.724904	0.259454	0.382166	0.511026
24966	7.346896	-0.333536	6.047862	0.109358	0.154026	0.057364	-0.661814	0.368564	-0.558546	-0.727165	0.256778	0.380766	0.510209
24967	7.201832	-0.213370	5.830165	0.076797	-0.065092	0.013187	-0.659808	0.365176	-0.561248	-0.727192	0.256416	0.382384	0.509141
24968	7.564083	-0.288236	5.733566	-0.027787	-0.047409	0.043262	-0.660512	0.367865	-0.556735	-0.727075	0.257672	0.382590	0.508520
24969	7.782085	-0.471599	5.682336	-0.091320	-0.089519	0.079143	-0.659098	0.370601	-0.554201	-0.726726	0.260520	0.382491	0.507641
24970	7.966385	-0.628325	5.443405	-0.094885	-0.119322	0.085217	-0.660476	0.374364	-0.548088	-0.726127	0.263799	0.382838	0.506543
24971	8.201764	-0.689208	5.717969	-0.054078	-0.158419	-0.005682	-0.662093	0.377196	-0.544614	-0.724578	0.266177	0.384546	0.506223
24972	8.317831	-0.398743	5.702475	-0.024665	-0.092299	-0.108519	-0.665410	0.377806	-0.541039	-0.722582	0.266672	0.386232	0.507530
24973	8.210791	-0.386118	5.741446	-0.056805	0.004269	-0.120380	-0.665667	0.375319	-0.540562	-0.721103	0.266565	0.386153	0.509744
24974	8.029999	-0.497004	5.811840	-0.108720	0.005650	-0.125475	-0.670670	0.374425	-0.539102	-0.719232	0.267142	0.385652	0.512457
24975	7.820503	-0.538732	5.796715	-0.123648	-0.025902	-0.162184	-0.672911	0.371622	-0.536914	-0.716731	0.267991	0.385516	0.515610
24976	7.826034	-0.408573	5.875921	-0.139384	-0.001038	-0.179524	-0.674645	0.371011	-0.533506	-0.714069	0.268648	0.385076	0.519279
24977	7.947771	-0.397452	5.873267	-0.145747	-0.037108	-0.216225	-0.675045	0.369475	-0.532092	-0.710785	0.269510	0.385120	0.523290
24978	7.924727	-0.203813	5.721594	-0.131095	-0.041816	-0.252941	-0.678741	0.365813	-0.528468	-0.707051	0.269890	0.385724	0.527688
24979	7.924475	-0.268165	5.614148	-0.129145	-0.024361	-0.252020	-0.682561	0.362716	-0.526012	-0.703543	0.270097	0.385916	0.532112
24980	7.994106	-0.009052	5.616228	-0.089166	-0.033705	-0.233862	-0.687047	0.360844	-0.523002	-0.700255	0.269936	0.386724	0.535931
24981	8.145715	0.102237	5.531987	-0.057425	-0.005847	-0.137916	-0.689293	0.357341	-0.519910	-0.698469	0.269813	0.386785	0.538274
24982	8.165769	0.213179	5.581529	-0.029328	0.059165	-0.067168	-0.689401	0.354191	-0.521282	-0.697996	0.269099	0.386028	0.539786
24983	8.069157	0.340136	5.590410	-0.040157	0.007236	0.015552	-0.687166	0.354352	-0.521426	-0.698054	0.269778	0.385262	0.539920
24984	8.039687	0.301122	5.629276	-0.016729	0.009862	0.057360	-0.687170	0.354901	-0.521284	-0.698612	0.270380	0.384658	0.539328
24985	7.943930	0.550867	5.509137	-0.040098	-0.027551	0.114849	-0.686897	0.353534	-0.521837	-0.699468	0.272187	0.383842	0.537888
24986	7.875420	0.423906	5.189303	-0.053189	-0.052553	0.156684	-0.683259	0.358490	-0.519014	-0.700411	0.274730	0.383175	0.535840
24987	7.705106	0.352017	4.797544	-0.085954	-0.046942	0.155029	-0.681730	0.364109	-0.515769	-0.701275	0.277690	0.381930	0.534070
24988	7.763715	0.426975	4.998224	0.004136	-0.122907	0.161531	-0.680842	0.367391	-0.513351	-0.702033	0.280210	0.382822	0.531112
24989	8.261299	0.695663	5.339220	0.100505	-0.230319	0.157509	-0.682442	0.369556	-0.511593	-0.702522	0.282500	0.386127	0.526842
24990	8.836317	0.899962	5.735621	0.169344	-0.294278	0.178132	-0.683540	0.368641	-0.505444	-0.703017	0.284620	0.391054	0.521378
24991	9.313341	0.910604	5.719911	0.133517	-0.176543	0.147242	-0.685415	0.368430	-0.501110	-0.703938	0.285755	0.394005	0.517277
24992	8.757192	0.691388	5.780484	0.059759	-0.010724	0.093785	-0.683839	0.368305	-0.500862	-0.705114	0.285797	0.394261	0.515453
24993	7.979292	0.723405	5.244435	-0.032817	-0.025261	-0.024742	-0.683831	0.366932	-0.501151	-0.704484	0.286316	0.394349	0.515960
24994	7.571284	0.803090	4.940228	-0.098171	-0.097483	-0.056232	-0.684891	0.367185	-0.500221	-0.702525	0.288290	0.395056	0.516990
24995	7.871569	1.000375	5.086220	-0.084845	-0.226784	-0.173494	-0.689001	0.365012	-0.494862	-0.698442	0.290407	0.398301	0.518844
24996	8.463351	1.103272	5.199922	-0.090348	-0.273145	-0.124680	-0.695236	0.362782	-0.486736	-0.694388	0.293535	0.401921	0.519733
24997	8.800247	0.924939	5.480155	-0.059181	-0.118815	-0.075413	-0.698313	0.361282	-0.479404	-0.692293	0.294905	0.403356	0.520640
24998	8.490588	0.786195	5.315842	-0.016500	-0.036700	0.017120	-0.700689	0.360551	-0.477829	-0.692027	0.295687	0.403614	0.520350
24999	8.125249	0.708001	5.206947	0.087850	0.074638	0.111286	-0.697532	0.362525	-0.479123	-0.694297	0.294482	0.402796	0.518640
25000	8.086329	0.717633	5.244302	0.200878	0.055008	0.190269	-0.692792	0.366463	-0.481963	-0.697836	0.292683	0.403013	0.514725
25001	8.286483	0.868730	5.474273	0.290549	0.078122	0.173518	-0.689579	0.365478	-0.488689	-0.701929	0.289069	0.403851	0.510528
25002	8.136670	1.058939	5.511918	0.382104	0.212606	0.191035	-0.681878	0.362353	-0.496800	-0.707727	0.283096	0.403670	0.505994
25003	8.199649	1.122329	6.097316	0.468081	0.067781	0.239228	-0.675338	0.358281	-0.507150	-0.713300	0.277498	0.406030	0.499337
25004	8.193825	0.932032	5.968835	0.322733	-0.162021	0.254718	-0.672155	0.356419	-0.509830	-0.716249	0.276598	0.410163	0.492187
25005	8.153550	0.515661	5.017116	0.164552	0.069449	0.179106	-0.665555	0.356529	-0.513414	-0.719478	0.274790	0.409752	0.488820
25006	8.302817	0.267550	5.167519	0.130969	0.142420	0.109681	-0.659465	0.357351	-0.519208	-0.722387	0.272438	0.408403	0.486971
25007	8.224291	0.126559	5.026891	0.016622	-0.064831	0.228055	-0.657654	0.362032	-0.517818	-0.724155	0.274459	0.408220	0.483351
25008	8.538527	-0.267660	4.871164	0.056488	0.009383	0.154968	-0.654764	0.367321	-0.520094	-0.725993	0.274843	0.407805	0.480720
25009	8.845167	-0.283627	4.759738	0.060629	0.039550	0.015529	-0.650814	0.368894	-0.521664	-0.726784	0.273509	0.407707	0.480367
25010	9.229864	-0.206611	4.960179	0.023765	0.018967	0.001675	-0.648672	0.368008	-0.526152	-0.727042	0.273023	0.407679	0.480277
25011	8.868277	-0.511106	4.678485	0.073532	0.027902	0.132367	-0.646561	0.369842	-0.527966	-0.728916	0.272604	0.407254	0.478031
25012	8.491937	-0.835268	4.430750	0.115180	0.092389	0.182993	-0.644444	0.370855	-0.530189	-0.731993	0.271559	0.406033	0.474952
25013	8.303367	-1.010261	4.597261	0.146234	0.066296	0.268300	-0.640343	0.373706	-0.534749	-0.735832	0.270858	0.404994	0.470284
25014	8.433954	-1.126863	4.723334	0.124794	0.064985	0.353874	-0.632939	0.376340	-0.541303	-0.740300	0.271297	0.403311	0.464429
25015	8.533813	-1.110759	4.726099	0.012272	0.065286	0.385618	-0.625998	0.385789	-0.542739	-0.744424	0.273560	0.400365	0.459027
25016	8.421017	-1.182161	5.124779	0.015063	0.129119	0.326471	-0.617582	0.393358	-0.546844	-0.748474	0.274789	0.396813	0.454772
25017	8.055714	-1.209499	5.246628	0.028613	0.157484	0.300291	-0.611788	0.398556	-0.550584	-0.752574	0.275286	0.393054	0.450952
25018	7.888395	-1.507833	5.355204	-0.008036	0.120911	0.257560	-0.602071	0.405565	-0.552874	-0.755746	0.276369	0.389765	0.447830
25019	8.077843	-1.547153	5.471332	-0.015651	-0.002038	0.242439	-0.596828	0.411411	-0.553845	-0.757798	0.278522	0.388285	0.444301
25020	8.194065	-1.677524	5.316671	0.144189	-0.050088	0.220933	-0.592599	0.411489	-0.556757	-0.760124	0.278521	0.389120	0.439571
25021	8.248309	-1.556517	5.307456	0.177437	-0.123775	0.117696	-0.592313	0.409589	-0.558631	-0.761172	0.277869	0.391863	0.435717
25022	8.296636	-1.583061	5.475451	0.197893	-0.034848	0.064693	-0.590872	0.410565	-0.558491	-0.762512	0.275696	0.393783	0.433016
25023	8.005615	-1.376291	5.661871	0.127654	0.039597	-0.016076	-0.589783	0.407034	-0.561452	-0.763393	0.273339	0.394312	0.432474
25024	7.826026	-1.308329	5.582242	0.084904	0.047979	-0.077021	-0.590803	0.404304	-0.564120	-0.763525	0.271050	0.394763	0.433271
25025	7.739295	-1.129557	5.727226	0.117635	0.007060	-0.099943	-0.592344	0.400189	-0.566549	-0.763371	0.268465	0.396128	0.433905
25026	7.788637	-0.995070	5.820009	-0.010229	0.005960	-0.134469	-0.594825	0.396035	-0.566613	-0.762152	0.267532	0.396699	0.436098
25027	7.986902	-1.212941	5.831698	-0.112417	0.108986	-0.193138	-0.593647	0.394517	-0.565341	-0.760758	0.266823	0.394970	0.440512
25028	7.684729	-1.248968	6.031868	-0.118667	0.097573	-0.236807	-0.593886	0.394413	-0.568224	-0.758756	0.265923	0.393728	0.445593
25029	7.603816	-0.997074	5.705607	-0.128907	0.035520	-0.278863	-0.596532	0.392282	-0.565102	-0.755905	0.265428	0.393366	0.451019
25030	7.458627	-0.873471	5.616291	-0.260988	0.137914	-0.278224	-0.597714	0.390055	-0.564089	-0.753029	0.265961	0.390420	0.458023
25031	7.379389	-1.078499	5.779850	-0.384161	0.193800	-0.326542	-0.599312	0.392638	-0.562716	-0.749532	0.267477	0.385518	0.466941
25032	7.782648	-1.154755	5.997049	-0.529003	0.236292	-0.407918	-0.597770	0.394262	-0.559288	-0.744598	0.270057	0.379208	0.478376
25033	8.614605	-1.042248	6.812354	-0.475653	-0.079554	-0.583297	-0.601240	0.394975	-0.553089	-0.735844	0.273529	0.378739	0.490176
25034	9.373358	-0.336799	6.526423	-0.493817	-0.002885	-0.569029	-0.609990	0.392555	-0.542721	-0.727418	0.276512	0.377039	0.502241
25035	8.731506	0.306950	5.003215	-0.490698	0.210795	-0.364504	-0.614770	0.393124	-0.537040	-0.722638	0.278850	0.370847	0.512357
25036	7.568986	-0.471667	4.755064	-0.475850	0.151485	-0.148497	-0.616390	0.398719	-0.534428	-0.719503	0.283090	0.364617	0.518874
25037	7.324931	-0.660081	4.421461	-0.402076	-0.014894	-0.259110	-0.621596	0.406436	-0.528210	-0.714449	0.287247	0.361950	0.525399
25038	7.849351	0.026716	4.687887	-0.174553	0.074649	-0.238573	-0.623856	0.407203	-0.525295	-0.711422	0.287257	0.360439	0.530515
25039	8.642688	0.117205	5.109102	0.007957	0.134457	-0.097512	-0.622654	0.405446	-0.526911	-0.711427	0.285144	0.359055	0.532583
25040	9.168934	0.297960	5.477239	0.066245	-0.021464	-0.004727	-0.621828	0.402327	-0.529993	-0.711556	0.284428	0.360119	0.532075
25041	8.831600	0.008595	5.345320	0.161483	-0.185423	0.150641	-0.623677	0.402018	-0.528806	-0.712735	0.285323	0.363546	0.527668
25042	8.514727	-0.129287	5.108548	0.358016	0.009958	0.192454	-0.622573	0.396986	-0.532845	-0.716813	0.281538	0.366097	0.522387
25043	8.214868	-0.233044	5.065572	0.607063	0.067069	0.327926	-0.617494	0.392460	-0.541096	-0.724070	0.274662	0.369557	0.513528
25044	7.803859	-0.183882	5.109664	0.840521	-0.008183	0.445590	-0.611044	0.385543	-0.555171	-0.733025	0.265854	0.375818	0.500756
25045	7.918077	0.213094	5.122363	1.000055	-0.176494	0.511787	-0.607222	0.371953	-0.566213	-0.741935	0.256891	0.385577	0.484633
25046	8.336456	0.623563	5.215394	1.031625	-0.224828	0.561299	-0.604204	0.359578	-0.575914	-0.750686	0.248051	0.395943	0.467088
25047	8.678782	0.507838	5.317217	0.983407	-0.290944	0.559574	-0.600945	0.347865	-0.583377	-0.758253	0.240502	0.406619	0.449302
25048	8.688060	0.439216	5.369294	0.887834	-0.286312	0.533707	-0.600709	0.335567	-0.590436	-0.764775	0.233924	0.416306	0.432536
25049	8.350605	0.132649	5.256503	0.801398	-0.223395	0.577729	-0.600389	0.328734	-0.594243	-0.771471	0.228483	0.423886	0.415871
25050	8.256854	-0.117378	5.109832	0.836698	-0.174822	0.584753	-0.599006	0.322485	-0.599749	-0.778463	0.221971	0.430805	0.398913
25051	8.194725	0.075170	5.087375	0.900673	-0.090376	0.628389	-0.593905	0.312868	-0.608232	-0.786473	0.214148	0.436523	0.380852
25052	8.253457	0.142076	5.137817	0.939074	-0.142047	0.670001	-0.590377	0.301305	-0.616480	-0.794105	0.206279	0.442953	0.361441
25053	8.480345	0.262789	5.240831	0.879389	-0.126922	0.624012	-0.585542	0.292236	-0.624950	-0.800900	0.198809	0.448666	0.343122
25054	8.403481	0.470283	5.415051	0.753332	-0.018278	0.505156	-0.579125	0.281528	-0.633202	-0.807030	0.191390	0.452080	0.328171
25055	8.297755	0.304815	5.533780	0.664728	0.004330	0.393832	-0.576661	0.273535	-0.641502	-0.812077	0.184233	0.454823	0.315792
25056	8.178340	0.271965	5.523964	0.596563	0.080287	0.324450	-0.572352	0.263352	-0.649336	-0.816941	0.176996	0.456082	0.305400
25057	8.043942	0.178270	5.540263	0.604423	0.159670	0.329875	-0.566213	0.255388	-0.657138	-0.822456	0.169169	0.455948	0.295059
25058	7.888196	0.172553	5.519566	0.628066	0.222034	0.354383	-0.557944	0.245410	-0.667223	-0.828565	0.160767	0.454783	0.284264
25059	8.263129	0.313678	6.077073	0.648555	0.124344	0.430853	-0.547309	0.234348	-0.676823	-0.834126	0.153212	0.454944	0.271635
25060	8.572639	-0.037859	6.016493	0.569515	0.108954	0.493927	-0.542475	0.224169	-0.684660	-0.839417	0.147613	0.454691	0.258545
25061	7.890558	-0.328494	5.168556	0.366798	0.173780	0.434433	-0.533474	0.222835	-0.691828	-0.844271	0.144495	0.452324	0.248457
25062	8.009831	-0.723843	5.266709	0.368615	0.183170	0.390030	-0.526987	0.221034	-0.696759	-0.848844	0.140901	0.449942	0.239090
25063	8.339865	-0.845228	5.451059	0.432867	-0.007598	0.371922	-0.522078	0.218939	-0.701423	-0.851722	0.136952	0.451032	0.228874
25064	8.834348	-0.761867	5.431139	0.636721	-0.094416	0.290901	-0.518736	0.206873	-0.702734	-0.853829	0.129171	0.454748	0.217935
25065	8.307905	-0.535948	5.165647	0.689036	-0.054731	0.255863	-0.517575	0.190714	-0.708565	-0.856132	0.120006	0.457957	0.207153
25066	7.682967	-0.503772	4.935991	0.658174	-0.079111	0.276715	-0.517493	0.176301	-0.711865	-0.858015	0.111603	0.461364	0.196210
25067	7.737868	-0.677217	4.992786	0.551373	-0.193459	0.264518	-0.521911	0.164841	-0.712714	-0.858426	0.105404	0.466203	0.186143
25068	8.359593	-0.829173	5.300713	0.468703	-0.267666	0.233262	-0.527142	0.154583	-0.711176	-0.857699	0.100536	0.472056	0.177224
25069	8.977159	-0.834408	5.734310	0.294007	-0.259918	0.148413	-0.532799	0.148701	-0.707713	-0.856333	0.097918	0.477223	0.171361
25070	8.538043	-1.079981	5.452825	0.230258	-0.197741	0.124307	-0.539774	0.140862	-0.702968	-0.855275	0.095849	0.481182	0.166677
25071	8.138398	-1.192268	5.380555	0.300055	-0.221508	0.162364	-0.545830	0.135524	-0.699230	-0.854243	0.093168	0.485608	0.160541
25072	8.081368	-1.059599	4.841394	0.290676	-0.287231	0.237192	-0.553597	0.130579	-0.695340	-0.852689	0.091438	0.491022	0.153159
25073	8.429800	-1.358739	5.061530	0.270268	-0.440162	0.240394	-0.561253	0.127266	-0.689715	-0.849560	0.090736	0.498839	0.145517
25074	8.584331	-0.809158	4.632375	0.207755	-0.232661	0.139946	-0.570753	0.121852	-0.682676	-0.847974	0.089288	0.503168	0.140675
25075	8.696360	-0.816089	4.513467	-0.003181	0.042325	0.090767	-0.571436	0.124298	-0.680658	-0.848662	0.090369	0.502238	0.139150
25076	8.500388	-1.003451	4.706608	-0.167150	0.270110	-0.082569	-0.569966	0.126566	-0.684686	-0.850796	0.091637	0.497364	0.142755
25077	8.068314	-0.787876	4.864934	-0.339359	0.434279	-0.203805	-0.561373	0.128252	-0.691529	-0.853869	0.094403	0.489298	0.150277
25078	8.579445	-0.875601	6.476559	-0.420407	0.294774	-0.205606	-0.552550	0.135291	-0.696958	-0.855260	0.098691	0.483397	0.158485
25079	8.379430	-0.274996	5.659230	-0.515260	0.264609	-0.333738	-0.547689	0.140876	-0.699373	-0.855700	0.103700	0.477774	0.169575
25080	8.555518	0.200022	5.151035	-0.581687	0.368207	-0.330661	-0.537705	0.152048	-0.704073	-0.856761	0.109249	0.470167	0.181572
25081	8.276881	0.394934	5.082765	-0.550524	0.224933	-0.339945	-0.531674	0.163441	-0.707561	-0.856380	0.114900	0.464950	0.192959
25082	7.858815	0.841131	4.788851	-0.578459	0.057752	-0.350920	-0.530940	0.171257	-0.704529	-0.854124	0.121327	0.462529	0.204498
25083	7.823754	0.689771	4.894042	-0.672427	-0.090032	-0.353671	-0.534700	0.181481	-0.699451	-0.850121	0.130085	0.462081	0.216457
25084	8.387894	0.635462	4.977089	-0.790399	-0.171070	-0.375269	-0.541400	0.195754	-0.690340	-0.844693	0.140790	0.462507	0.229693
25085	8.845894	0.342931	5.172996	-0.901509	-0.169068	-0.243997	-0.547338	0.216919	-0.681230	-0.839310	0.154663	0.461813	0.241594
25086	8.812154	-0.030096	5.127303	-0.826645	-0.153665	-0.153423	-0.553812	0.236263	-0.670055	-0.834436	0.167859	0.460841	0.251326
25087	8.659593	-0.343164	5.019834	-0.550731	-0.138865	-0.115799	-0.559465	0.252340	-0.661178	-0.830649	0.176808	0.460753	0.257814
25088	8.387357	-0.296782	4.988042	-0.246359	-0.082676	-0.055516	-0.563487	0.261317	-0.655730	-0.828681	0.180837	0.461080	0.260752
25089	8.028233	-0.137391	4.901755	-0.009181	-0.061788	-0.046627	-0.565865	0.263214	-0.655151	-0.827811	0.180997	0.462232	0.261362
25090	8.036310	0.406892	4.846364	0.155423	-0.174800	-0.048356	-0.569694	0.258994	-0.651013	-0.826459	0.178911	0.466143	0.260128
25091	8.365788	0.608468	5.020798	0.189528	-0.254100	-0.029459	-0.574818	0.253683	-0.648722	-0.824575	0.176878	0.471440	0.257943
25092	8.840436	0.644918	5.087834	0.135087	-0.286646	-0.052001	-0.581936	0.249008	-0.643914	-0.822031	0.175652	0.477075	0.256538
25093	8.835244	0.550072	4.888059	-0.015231	-0.205809	-0.009457	-0.588271	0.244473	-0.638585	-0.819929	0.176865	0.480435	0.256158
25094	8.651800	-0.031049	4.898551	-0.075755	-0.139580	0.029319	-0.593051	0.247397	-0.634037	-0.818433	0.179117	0.482266	0.255936
25095	8.403656	-0.023860	4.880172	0.019442	-0.104010	0.057887	-0.598048	0.245404	-0.632730	-0.817770	0.179861	0.483879	0.254487
25096	8.269223	0.292908	4.875680	0.107934	-0.022410	0.158116	-0.598309	0.244851	-0.632739	-0.818708	0.179751	0.484259	0.250799
25097	8.441652	0.249276	4.955822	0.148187	-0.141109	0.234453	-0.597151	0.248562	-0.631364	-0.819018	0.180225	0.486471	0.245100
25098	8.558160	0.566814	4.686467	0.206941	-0.057079	0.199612	-0.595711	0.248291	-0.630593	-0.820138	0.179074	0.487728	0.239643
25099	8.700191	0.727868	4.719377	0.136653	0.048123	0.102428	-0.595543	0.244472	-0.633291	-0.821566	0.177460	0.487240	0.236927
25100	8.694699	0.609551	4.666973	0.079998	0.114744	0.009462	-0.594060	0.243298	-0.637256	-0.822975	0.175710	0.485735	0.236430
25101	8.916826	0.433017	5.313075	0.023217	0.103807	-0.052275	-0.591387	0.240762	-0.641519	-0.823802	0.174130	0.484334	0.237590
25102	9.148551	0.087491	5.208373	-0.161755	0.137592	-0.112626	-0.589136	0.240257	-0.643380	-0.823994	0.175064	0.481722	0.241519
25103	8.996674	-0.223807	4.500434	-0.303031	0.232518	-0.180851	-0.582680	0.242285	-0.646270	-0.824254	0.176970	0.477062	0.248393
25104	8.840926	-0.245604	4.397185	-0.377803	0.265840	-0.256447	-0.579782	0.247033	-0.649342	-0.824099	0.179438	0.471720	0.257183
25105	8.664721	-0.416562	4.408507	-0.342605	0.248223	-0.261843	-0.574780	0.250141	-0.651676	-0.823796	0.181123	0.466819	0.265771
25106	8.564381	-0.919139	4.495678	-0.243389	0.260674	-0.321372	-0.571872	0.253520	-0.655299	-0.823566	0.180759	0.462408	0.274305
25107	8.509743	-1.103512	4.528214	-0.242937	0.267413	-0.306515	-0.568699	0.255657	-0.658556	-0.823407	0.180294	0.457802	0.282687
25108	8.667664	-1.506444	4.843281	-0.205430	0.214013	-0.270944	-0.564880	0.259309	-0.661264	-0.823029	0.180006	0.454112	0.289834
25109	8.595339	-1.338782	5.103994	-0.176588	0.164651	-0.152568	-0.562748	0.259651	-0.664942	-0.822955	0.180483	0.450960	0.294628
25110	8.325418	-1.275142	5.266098	-0.070759	0.068515	-0.090394	-0.560123	0.264380	-0.666702	-0.822746	0.180451	0.449773	0.297037
25111	8.096323	-0.914033	5.276531	-0.047937	0.002937	-0.040129	-0.561176	0.264645	-0.666689	-0.822332	0.180819	0.449610	0.298206
25112	7.683480	-0.815640	5.040497	-0.042486	-0.041823	0.031177	-0.561319	0.265179	-0.665498	-0.821952	0.182068	0.449966	0.297954
25113	7.589918	-0.985822	5.137087	-0.061049	-0.130238	0.050174	-0.561614	0.269004	-0.663324	-0.820835	0.184285	0.451564	0.297253
25114	8.031722	-1.153290	5.231034	-0.108841	-0.208795	0.112107	-0.567180	0.273447	-0.659788	-0.819170	0.188340	0.453961	0.295648
25115	8.493310	-1.272034	5.293740	-0.060853	-0.164512	0.151429	-0.571313	0.275945	-0.653681	-0.818324	0.191711	0.455710	0.293123
25116	8.590835	-1.211347	5.437629	-0.035178	-0.106031	0.193399	-0.572284	0.281535	-0.650156	-0.818313	0.194690	0.456527	0.289901
25117	8.189651	-1.179785	5.309332	-0.000500	0.002915	0.148183	-0.570852	0.286098	-0.650601	-0.819195	0.196088	0.455865	0.287500
25118	7.715688	-1.140971	5.020594	-0.036585	0.002309	-0.000078	-0.571775	0.286914	-0.650578	-0.819036	0.196694	0.455651	0.287877
25119	7.793717	-1.114843	5.011899	-0.127344	0.064805	-0.146166	-0.571120	0.289410	-0.651451	-0.818290	0.197147	0.454374	0.291682
25120	8.119166	-1.171542	5.277180	-0.299221	0.144671	-0.255283	-0.572684	0.291078	-0.653896	-0.816872	0.198894	0.451286	0.299170
25121	8.220408	-1.254809	5.704644	-0.509473	0.340023	-0.354397	-0.568752	0.296639	-0.655125	-0.815738	0.202060	0.443966	0.310866
25122	8.682104	-1.218668	6.469304	-0.634463	0.364837	-0.543168	-0.564576	0.303282	-0.654631	-0.812865	0.205308	0.436225	0.326814
25123	8.955140	-0.316588	6.340248	-0.667211	0.180344	-0.677976	-0.564344	0.308360	-0.653222	-0.807157	0.209112	0.431522	0.344323
25124	8.774580	0.230919	5.260215	-0.652724	0.170242	-0.482757	-0.565452	0.315738	-0.649661	-0.802425	0.214304	0.426273	0.358441
25125	8.773856	0.035865	4.899105	-0.622891	0.126216	-0.367813	-0.565804	0.327367	-0.644187	-0.798128	0.220316	0.421237	0.370152
25126	8.047391	-0.296601	4.356679	-0.738029	0.152065	-0.278517	-0.565632	0.339552	-0.638705	-0.793954	0.228620	0.414552	0.381466
25127	7.473048	-0.292512	4.432958	-0.691925	0.092436	-0.278037	-0.569146	0.351832	-0.632671	-0.789345	0.236665	0.408990	0.391984
25128	7.799830	-0.086467	4.864173	-0.539818	-0.048903	-0.209068	-0.571347	0.362734	-0.625626	-0.784659	0.243870	0.406524	0.399469
25129	8.962262	-0.144060	5.219064	-0.328712	-0.057451	-0.074318	-0.575112	0.370459	-0.618893	-0.781958	0.248965	0.405144	0.403010
25130	9.148026	-0.413169	5.264210	-0.053654	-0.068742	0.055744	-0.576199	0.378147	-0.618078	-0.781539	0.250839	0.405538	0.402263
25131	8.643714	-0.531785	5.187005	0.226735	-0.051161	0.140390	-0.576448	0.377475	-0.619531	-0.783346	0.248934	0.407470	0.397957
25132	8.047482	-0.176331	4.895914	0.319373	0.023683	0.234404	-0.574831	0.372291	-0.622004	-0.786926	0.245676	0.408490	0.391825
25133	7.722802	0.073557	4.940869	0.374157	-0.102173	0.270446	-0.572660	0.368125	-0.628393	-0.789971	0.242855	0.411721	0.383996
25134	8.137964	0.364219	5.114593	0.366518	-0.242644	0.149733	-0.573419	0.361931	-0.629034	-0.790840	0.240166	0.417662	0.377427
25135	8.844411	0.498782	5.129245	0.280947	-0.234976	0.031474	-0.576137	0.353938	-0.630482	-0.790385	0.237773	0.423406	0.373473
25136	9.113590	0.338676	5.130433	0.227448	-0.158099	-0.001239	-0.581767	0.347545	-0.630175	-0.790086	0.235350	0.427647	0.370801
25137	8.623358	0.148489	5.148734	0.143681	-0.070386	0.075956	-0.585849	0.347077	-0.628975	-0.790647	0.234239	0.429559	0.368087
25138	8.086077	-0.184393	5.156406	0.108793	-0.042348	0.199950	-0.585573	0.347653	-0.630800	-0.792206	0.234584	0.430114	0.363842
25139	7.939562	-0.254573	5.250800	0.199814	0.014232	0.225126	-0.582000	0.347450	-0.633713	-0.794826	0.233215	0.430365	0.358677
25140	7.985673	0.173078	5.396258	0.269764	-0.083434	0.234203	-0.580624	0.342021	-0.638810	-0.797003	0.231538	0.432566	0.352225
25141	8.335019	0.401191	5.350274	0.240073	-0.029413	0.199583	-0.580365	0.340910	-0.637786	-0.799190	0.229556	0.433878	0.346914
25142	8.375455	0.683561	5.467160	0.100413	-0.039710	0.145858	-0.577848	0.338334	-0.639034	-0.800276	0.229513	0.434571	0.343555
25143	8.278666	0.377384	5.571573	-0.003410	-0.033942	0.055481	-0.577592	0.339433	-0.638621	-0.800289	0.230130	0.434920	0.342669
25144	8.210638	0.374353	5.459301	-0.083724	0.041264	-0.015608	-0.577744	0.341892	-0.637261	-0.800116	0.231075	0.433790	0.343866
25145	8.016120	0.363576	5.267517	-0.079644	0.124030	-0.104386	-0.577075	0.340949	-0.638333	-0.800049	0.230380	0.431817	0.346958
25146	8.169691	0.470466	5.580258	-0.047209	0.120446	-0.118432	-0.576009	0.342228	-0.640674	-0.800007	0.229300	0.430138	0.349844
25147	8.327708	0.472346	5.726755	-0.054943	0.090240	-0.141148	-0.575208	0.340178	-0.641245	-0.799493	0.228061	0.429026	0.353179
25148	9.036100	0.161697	6.049790	-0.197994	0.009363	-0.166110	-0.575486	0.340706	-0.639660	-0.797449	0.229755	0.428264	0.357600
25149	8.567617	-0.268919	4.962483	-0.449214	0.192176	-0.207637	-0.575540	0.345607	-0.635369	-0.795454	0.233467	0.422990	0.365821
25150	8.657194	-0.801848	4.793022	-0.505325	0.202110	-0.256223	-0.573764	0.357019	-0.632798	-0.792833	0.237868	0.417277	0.375119
25151	8.417253	-1.043248	4.858081	-0.409284	0.165530	-0.199049	-0.572752	0.363616	-0.631102	-0.790682	0.241204	0.412595	0.382633
25152	8.384574	-1.234150	4.805271	-0.258800	0.178439	-0.202926	-0.572391	0.367999	-0.629052	-0.789291	0.242276	0.408792	0.388858
25153	8.240619	-1.310055	4.756669	-0.197197	0.174982	-0.231043	-0.570682	0.368016	-0.629064	-0.787887	0.241955	0.405701	0.395093
25154	8.421446	-1.584378	4.838174	-0.306066	0.093026	-0.196010	-0.570443	0.370751	-0.627439	-0.785551	0.244472	0.402786	0.401132
25155	8.569784	-1.584202	4.926758	-0.349000	0.006816	-0.143770	-0.572872	0.375337	-0.621827	-0.782653	0.248637	0.400674	0.406318
25156	8.638566	-1.445531	5.065157	-0.285405	0.022830	-0.086344	-0.574362	0.380516	-0.618831	-0.780661	0.252250	0.398451	0.410092
25157	8.488397	-1.290794	5.237897	-0.236822	0.069839	-0.096857	-0.574938	0.387771	-0.616063	-0.779142	0.254558	0.396009	0.413902
25158	7.944422	-1.126795	5.097836	-0.190128	0.124201	-0.119621	-0.574706	0.391188	-0.613900	-0.778106	0.255580	0.393128	0.417948
25159	7.563490	-1.326644	5.246645	-0.261569	0.040791	-0.110964	-0.574738	0.395846	-0.612104	-0.776079	0.258423	0.390964	0.421980
25160	7.751101	-1.651756	5.525816	-0.266108	-0.101014	-0.099076	-0.576620	0.398394	-0.608240	-0.773034	0.262644	0.390829	0.425075
25161	8.101590	-1.663047	5.396495	-0.153156	-0.135858	-0.055836	-0.580636	0.402256	-0.601058	-0.770627	0.265761	0.391986	0.426441
25162	8.252470	-1.673370	5.334752	-0.034702	-0.158613	-0.003887	-0.585696	0.407643	-0.595542	-0.769066	0.267696	0.394150	0.426054
25163	8.120506	-1.347102	5.347288	-0.010925	-0.137368	-0.028374	-0.588620	0.407562	-0.591460	-0.767627	0.268879	0.396374	0.425842
25164	8.032001	-1.079498	5.362827	-0.001702	-0.117228	-0.085954	-0.591534	0.406528	-0.588183	-0.765892	0.269267	0.398638	0.426605
25165	7.969352	-0.928532	5.589181	-0.063597	-0.078777	-0.164191	-0.597311	0.403849	-0.587670	-0.763472	0.269672	0.400218	0.429200
25166	7.949719	-0.950586	5.623219	-0.184575	-0.055430	-0.252743	-0.602595	0.403062	-0.583978	-0.759805	0.270968	0.400864	0.434260
25167	7.929730	-1.070114	5.471859	-0.301011	0.041059	-0.327136	-0.607111	0.404191	-0.578812	-0.755603	0.272620	0.399388	0.441849
25168	7.773667	-1.131596	5.445534	-0.379718	0.054744	-0.376604	-0.610561	0.405490	-0.575355	-0.750550	0.274885	0.397261	0.450884
25169	7.793812	-1.019799	5.417605	-0.444786	0.095902	-0.405091	-0.615480	0.408261	-0.569760	-0.745145	0.277534	0.393985	0.460987
25170	7.908181	-0.993178	5.555776	-0.566631	0.186547	-0.444586	-0.620286	0.414052	-0.563321	-0.739234	0.280763	0.388427	0.473105
25171	8.449619	-1.068543	6.244368	-0.697623	0.221745	-0.519892	-0.623230	0.417542	-0.558513	-0.732007	0.284975	0.381347	0.487370
25172	8.530545	-0.553831	6.172346	-0.755967	0.227904	-0.653202	-0.626327	0.421551	-0.551335	-0.722874	0.288809	0.374313	0.503917
25173	9.520514	-0.129754	6.567133	-0.709474	-0.039058	-0.609497	-0.633287	0.427378	-0.538589	-0.712224	0.294909	0.371116	0.517725
25174	8.498631	0.448855	5.083253	-0.724510	0.034691	-0.382690	-0.641551	0.430440	-0.525888	-0.704104	0.302022	0.365353	0.528712
25175	7.826473	-0.211868	4.329091	-0.790615	0.065047	-0.271676	-0.645383	0.440414	-0.512034	-0.696817	0.310508	0.357643	0.538630
25176	7.484836	-0.374221	4.349198	-0.928613	-0.032606	-0.374513	-0.650032	0.450888	-0.494757	-0.686595	0.321093	0.350372	0.550206
25177	7.742994	0.103112	4.446882	-0.991017	-0.164242	-0.472407	-0.659935	0.460900	-0.477714	-0.673678	0.333195	0.344681	0.562436
25178	8.596838	0.093595	4.644938	-0.923465	-0.234921	-0.470924	-0.672131	0.469136	-0.452695	-0.660419	0.344985	0.340548	0.573463
25179	9.105723	0.172698	4.779587	-0.835245	-0.143832	-0.428110	-0.682841	0.474264	-0.431155	-0.648579	0.354767	0.335829	0.583699
25180	9.052201	-0.260520	4.704438	-0.695380	-0.127280	-0.330742	-0.694221	0.481582	-0.409044	-0.638641	0.363133	0.331592	0.591878
25181	8.854253	-0.393080	4.772498	-0.556870	-0.117426	-0.248270	-0.702753	0.484910	-0.395811	-0.630738	0.370050	0.328381	0.597828
25182	8.815948	-0.311118	4.634115	-0.409887	-0.091709	-0.177988	-0.706675	0.487607	-0.383542	-0.624850	0.375194	0.325933	0.602129
25183	8.597310	-0.200273	4.878029	-0.356116	-0.049554	-0.108288	-0.711211	0.489672	-0.376261	-0.620426	0.379609	0.323196	0.605403
25184	8.367226	-0.004542	4.917608	-0.250555	-0.048239	-0.179301	-0.714443	0.491043	-0.367430	-0.615938	0.382193	0.322112	0.608928
25185	8.264256	0.273640	4.865836	-0.233834	-0.080973	-0.264969	-0.719471	0.486786	-0.361319	-0.610266	0.384394	0.322430	0.613071
25186	8.620435	0.421550	4.823395	-0.251223	-0.083752	-0.305011	-0.725689	0.483197	-0.354530	-0.603983	0.386543	0.322726	0.617767
25187	8.756648	0.413027	4.829812	-0.272527	-0.103224	-0.282303	-0.733496	0.479161	-0.346298	-0.597562	0.389295	0.322965	0.622144
25188	8.686626	0.097455	4.885047	-0.264538	-0.038439	-0.188788	-0.738669	0.475435	-0.338733	-0.592834	0.391746	0.321611	0.625819
25189	8.538821	-0.182241	5.049127	-0.157328	-0.051099	-0.106265	-0.741467	0.475347	-0.333997	-0.589795	0.393559	0.321270	0.627725
25190	8.426903	-0.185762	5.015343	0.015112	-0.047637	0.030169	-0.745023	0.471423	-0.331297	-0.589927	0.394212	0.321799	0.626919
25191	8.490710	-0.098573	4.983634	0.221837	-0.063202	0.242354	-0.742661	0.473380	-0.331799	-0.594155	0.393911	0.323597	0.622173
25192	8.521916	0.220713	4.842182	0.316931	-0.003220	0.377417	-0.737507	0.476937	-0.336877	-0.601241	0.392648	0.324607	0.615603
25193	8.522732	0.354621	4.805329	0.359575	-0.000264	0.391243	-0.731178	0.479247	-0.340416	-0.608696	0.390791	0.326157	0.608599
25194	8.427071	0.660369	4.889372	0.381791	0.068580	0.235193	-0.726244	0.480101	-0.349608	-0.614912	0.386863	0.328138	0.603776
25195	8.438197	0.944260	5.111073	0.325566	0.081475	0.114124	-0.719560	0.475771	-0.361274	-0.619163	0.382509	0.330422	0.600954
25196	8.584418	0.564157	5.126496	0.369480	0.152358	0.030523	-0.717364	0.469845	-0.369925	-0.623296	0.376326	0.332756	0.599295
25197	8.725165	0.157766	5.548448	0.403842	0.170688	0.008737	-0.714735	0.460799	-0.381917	-0.627382	0.369142	0.335649	0.597885
25198	8.311310	0.033153	5.064713	0.171746	0.213577	0.120256	-0.713190	0.454874	-0.391218	-0.631463	0.365268	0.334152	0.596805
25199	8.242373	-0.561399	4.883508	-0.043140	0.232545	0.234380	-0.707358	0.456949	-0.398296	-0.635320	0.364444	0.329238	0.595946
25200	8.409327	-1.519528	5.129931	-0.013695	0.110413	0.201802	-0.699970	0.462604	-0.404266	-0.638300	0.364660	0.326222	0.594285
25201	8.622987	-1.601507	5.133513	0.076239	0.185767	0.091019	-0.694150	0.463551	-0.409269	-0.640998	0.361955	0.324314	0.594079
25202	8.588070	-1.735451	5.200209	0.328820	0.056906	0.000956	-0.692269	0.461972	-0.413639	-0.643697	0.357096	0.327500	0.592351
25203	8.597496	-1.410275	4.981863	0.553113	-0.027260	0.024452	-0.691618	0.451648	-0.424069	-0.647583	0.350367	0.334409	0.588260
25204	8.567129	-1.237456	4.742896	0.574183	-0.071631	0.217881	-0.690210	0.442114	-0.431082	-0.653594	0.345238	0.340563	0.581070
25205	8.421129	-1.240827	4.722008	0.524501	-0.091987	0.364484	-0.689324	0.436458	-0.440373	-0.660636	0.341885	0.345508	0.572101
25206	8.294739	-1.197103	4.817559	0.470516	-0.001016	0.384066	-0.683735	0.434683	-0.448050	-0.668144	0.338343	0.348277	0.563747
25207	8.396330	-1.235777	5.163326	0.355427	0.035094	0.361849	-0.677123	0.436750	-0.453954	-0.674715	0.335715	0.349523	0.556677
25208	8.089273	-1.333926	5.057643	0.163606	0.136126	0.315554	-0.671283	0.438006	-0.461572	-0.680209	0.334223	0.347403	0.552197
25209	7.755708	-1.775936	5.117166	-0.017212	0.145083	0.335292	-0.663513	0.445585	-0.466982	-0.684683	0.335220	0.343128	0.548727
25210	7.982158	-2.120628	5.380632	-0.042420	0.086549	0.234091	-0.656691	0.455606	-0.470241	-0.687506	0.336487	0.339928	0.546408
25211	8.299891	-1.850730	5.532098	0.037944	0.125587	0.103151	-0.652612	0.458145	-0.471924	-0.689656	0.335370	0.338016	0.545570
25212	8.399052	-1.513001	5.645994	0.008529	0.046046	0.064613	-0.649464	0.459691	-0.471916	-0.690661	0.335234	0.337052	0.544979
25213	8.123304	-1.215114	5.702610	-0.021988	0.016118	-0.008726	-0.649188	0.459160	-0.473239	-0.690457	0.335384	0.336721	0.545350
25214	7.797124	-1.227227	5.734184	-0.048439	0.056193	-0.090577	-0.649449	0.458053	-0.472997	-0.689458	0.334874	0.336038	0.547345
25215	7.572692	-1.327079	5.718577	-0.052033	-0.007422	-0.148341	-0.653115	0.453884	-0.472791	-0.687381	0.334745	0.336602	0.549685
25216	7.674724	-1.352466	5.740071	-0.122723	0.013625	-0.228304	-0.658115	0.451055	-0.470714	-0.684024	0.334812	0.336577	0.553831
25217	7.553192	-1.278996	5.995738	-0.204744	-0.011591	-0.250839	-0.659716	0.449339	-0.466936	-0.679753	0.336105	0.336137	0.558553
25218	7.589970	-1.233082	5.985857	-0.286462	0.033392	-0.292341	-0.665268	0.448542	-0.462718	-0.674647	0.337725	0.334420	0.564762
25219	7.636361	-1.213624	5.946322	-0.280953	-0.010265	-0.296837	-0.670706	0.447026	-0.455894	-0.669300	0.339679	0.333332	0.570565
25220	7.607784	-1.115717	5.895108	-0.233706	0.040648	-0.331736	-0.677701	0.441233	-0.449668	-0.664064	0.340193	0.332349	0.576916
25221	7.573866	-1.077297	5.959392	-0.247418	0.089952	-0.348138	-0.683232	0.438114	-0.446806	-0.658952	0.340143	0.330569	0.583788
25222	7.476648	-1.043257	6.029918	-0.262396	0.087425	-0.398710	-0.687074	0.437198	-0.442734	-0.652992	0.339974	0.329062	0.591386
25223	7.652020	-0.981113	6.201084	-0.290316	0.103134	-0.494510	-0.693386	0.431590	-0.439654	-0.645843	0.339281	0.327490	0.600438
25224	8.083853	-0.772066	6.278830	-0.254163	0.065363	-0.558352	-0.699033	0.423370	-0.436368	-0.637739	0.338134	0.327377	0.609736
25225	8.473676	-0.336998	5.924933	-0.206288	0.051185	-0.569859	-0.708081	0.410571	-0.432886	-0.629730	0.336392	0.327889	0.618684
25226	8.758949	0.106624	5.537254	-0.075427	0.065472	-0.436750	-0.715021	0.399049	-0.430705	-0.624164	0.333695	0.329072	0.625123
25227	8.930086	0.195352	5.282751	-0.067682	0.097818	-0.177605	-0.718688	0.393077	-0.429486	-0.622157	0.332166	0.328072	0.628455
25228	8.524501	-0.133581	5.050151	-0.218832	0.105538	0.012979	-0.720017	0.394425	-0.428270	-0.621483	0.333689	0.323928	0.630461
25229	7.857512	-0.236034	4.734805	-0.261014	0.153771	0.034077	-0.718083	0.400618	-0.426589	-0.621168	0.335259	0.318402	0.632749
25230	7.503351	-0.062015	4.638927	-0.293305	0.104398	0.082804	-0.713243	0.407417	-0.427014	-0.620838	0.338146	0.312843	0.634308
25231	7.922140	0.033331	4.911479	-0.122605	0.030158	0.100470	-0.710919	0.412638	-0.424307	-0.621465	0.339979	0.310172	0.634025
25232	8.800553	0.136043	5.478601	0.129344	-0.105415	0.187579	-0.710035	0.416606	-0.421745	-0.623965	0.340928	0.311837	0.630233
25233	8.967843	0.087622	5.776708	0.299594	-0.019632	0.305987	-0.708451	0.419126	-0.423803	-0.629697	0.339403	0.313737	0.624384
25234	8.331087	-0.193491	5.789835	0.425019	0.028658	0.401637	-0.702639	0.422275	-0.428763	-0.637595	0.336273	0.315908	0.616924
25235	7.550895	-0.091237	5.489704	0.426392	-0.016588	0.404859	-0.697311	0.421746	-0.437199	-0.645285	0.333634	0.318619	0.608915
25236	7.470747	-0.066192	5.482227	0.426727	-0.139636	0.397516	-0.692966	0.425542	-0.440039	-0.651913	0.332414	0.322921	0.600194
25237	7.686201	0.164795	5.499909	0.429491	-0.341732	0.304484	-0.691529	0.427065	-0.439626	-0.656136	0.332892	0.330476	0.591146
25238	8.253134	0.205673	5.753736	0.418279	-0.313064	0.255838	-0.693125	0.426051	-0.436882	-0.659682	0.332867	0.337768	0.583037
25239	8.335141	0.069610	5.701479	0.391315	-0.252407	0.297112	-0.692747	0.426305	-0.434914	-0.663973	0.332644	0.343670	0.574787
25240	7.983131	-0.213447	5.669261	0.408226	-0.185391	0.362646	-0.693035	0.428203	-0.432778	-0.669373	0.331932	0.348343	0.566055
25241	7.656703	-0.278391	5.649243	0.411610	-0.184797	0.435864	-0.688562	0.430886	-0.434592	-0.675674	0.331507	0.352552	0.556125
25242	7.695774	-0.272846	5.556410	0.459064	-0.230869	0.453045	-0.683826	0.433986	-0.436531	-0.681988	0.331088	0.357747	0.545243
25243	8.261502	-0.078114	5.507374	0.576947	-0.254456	0.443978	-0.680800	0.434160	-0.437073	-0.688727	0.329084	0.364520	0.533371
25244	8.885804	0.076400	5.098063	0.633715	-0.085349	0.435648	-0.675760	0.433728	-0.442491	-0.696761	0.324459	0.369549	0.522192
25245	8.712703	0.005833	5.028418	0.742527	0.228701	0.523427	-0.665136	0.432480	-0.455304	-0.708575	0.315476	0.370682	0.510874
25246	8.693834	-0.116747	6.031941	0.910771	0.225708	0.513352	-0.651795	0.426551	-0.476748	-0.721009	0.304047	0.373479	0.498212
25247	8.240481	-0.271551	5.894932	0.757082	0.122630	0.484668	-0.640339	0.421503	-0.493180	-0.731206	0.295386	0.376268	0.486321
25248	8.602507	-0.936168	5.128931	0.590765	0.189682	0.308394	-0.630226	0.417365	-0.506440	-0.739000	0.287233	0.377405	0.478478
25249	9.091043	-1.409115	5.372411	0.514127	0.121939	0.307680	-0.623673	0.410406	-0.517108	-0.745724	0.280714	0.378760	0.470782
25250	8.329940	-1.767280	5.205719	0.516695	0.121176	0.417493	-0.612929	0.407896	-0.527982	-0.753351	0.275045	0.379461	0.461326
25251	7.922525	-1.546570	5.099629	0.825951	0.142141	0.442731	-0.603731	0.401819	-0.541011	-0.762887	0.264599	0.382459	0.449128
25252	7.540573	-1.131830	4.988450	1.015921	-0.013399	0.471289	-0.594669	0.394071	-0.552631	-0.772101	0.252843	0.389193	0.434119
25253	7.545342	-1.158032	4.939541	0.956047	-0.136640	0.554853	-0.587294	0.381631	-0.564724	-0.780463	0.243555	0.396721	0.417338
25254	8.204575	-1.495830	5.561144	0.805302	-0.208104	0.490686	-0.582457	0.370764	-0.572574	-0.786606	0.236637	0.404234	0.402303
25255	8.518905	-1.388809	5.737003	0.686593	-0.193679	0.512046	-0.579193	0.358090	-0.580187	-0.792263	0.231567	0.410325	0.387724
25256	8.381205	-1.242837	5.594563	0.568428	-0.066806	0.505735	-0.573879	0.352276	-0.584403	-0.798129	0.227239	0.413428	0.374741
25257	7.851408	-1.174754	5.336587	0.385470	-0.078192	0.443342	-0.568742	0.352483	-0.585877	-0.802482	0.225416	0.415515	0.364085
25258	7.382144	-1.516179	5.405519	0.302003	-0.102094	0.347533	-0.564513	0.351591	-0.588284	-0.805435	0.224237	0.417789	0.355591
25259	7.673228	-1.646574	5.556744	0.246218	-0.216293	0.298585	-0.564656	0.352402	-0.587219	-0.806822	0.224417	0.421630	0.347712
25260	8.031738	-1.889762	5.758073	0.309504	-0.241021	0.277479	-0.564927	0.352803	-0.586423	-0.808026	0.223463	0.426435	0.339575
25261	8.069475	-1.692524	5.672843	0.303235	-0.220817	0.221715	-0.567024	0.350160	-0.585936	-0.808988	0.222097	0.430985	0.332360
25262	7.903445	-1.386639	5.579340	0.198479	-0.164635	0.152340	-0.567429	0.347647	-0.583493	-0.809408	0.221317	0.434315	0.327486
25263	7.773752	-1.126208	5.397183	0.081970	-0.177073	0.011290	-0.570594	0.346352	-0.581529	-0.808331	0.221403	0.437569	0.325754
25264	7.827724	-1.095020	5.168780	-0.090584	-0.085969	-0.134485	-0.574306	0.346542	-0.577698	-0.806255	0.222276	0.438993	0.328375
25265	7.987145	-1.318620	5.069905	-0.286616	0.030059	-0.301010	-0.579578	0.346466	-0.575827	-0.803277	0.224218	0.437842	0.335809
25266	8.131657	-1.577142	5.067729	-0.446321	0.228981	-0.425535	-0.583282	0.349716	-0.574426	-0.800312	0.226132	0.433068	0.347588
25267	8.207946	-1.748644	5.591364	-0.650687	0.373360	-0.509976	-0.585300	0.357379	-0.572294	-0.796969	0.229703	0.424679	0.362938
25268	8.408410	-1.427006	6.424234	-0.724255	0.376996	-0.705132	-0.585312	0.363730	-0.573741	-0.791500	0.232496	0.416586	0.382008
25269	9.196774	-0.518164	6.820895	-0.769117	0.118410	-0.804270	-0.589982	0.369114	-0.567704	-0.782625	0.237210	0.412320	0.401524
25270	9.156857	0.748740	5.551732	-0.670225	0.172440	-0.719946	-0.599903	0.374317	-0.562287	-0.774888	0.240360	0.407603	0.419089
25271	9.033581	0.371909	5.040745	-0.781679	0.229630	-0.476955	-0.604181	0.380948	-0.556621	-0.768894	0.246799	0.399614	0.433821
25272	7.599072	-0.378695	4.445768	-0.942695	0.222071	-0.344073	-0.608615	0.392109	-0.549948	-0.762826	0.256595	0.389664	0.447680
25273	6.890107	-0.484172	4.656767	-0.871234	0.062788	-0.404145	-0.613754	0.406511	-0.538880	-0.755097	0.266320	0.382829	0.460807
25274	7.681150	0.052884	5.086814	-0.699473	-0.189870	-0.328533	-0.621257	0.414801	-0.525295	-0.746751	0.276114	0.380979	0.470084
25275	9.104397	0.034036	5.247372	-0.509085	-0.135825	-0.220551	-0.627459	0.424466	-0.510644	-0.740774	0.283476	0.379373	0.476415
25276	9.381796	-0.358418	5.400024	-0.250269	-0.061538	-0.083192	-0.631875	0.430117	-0.503686	-0.738034	0.287171	0.378390	0.479228
25277	8.570700	-0.496856	5.378048	-0.006867	-0.030292	0.041680	-0.636509	0.432648	-0.500588	-0.738142	0.288059	0.378516	0.478429
25278	7.716038	-0.228836	5.072312	0.179839	0.058767	0.082221	-0.635808	0.432308	-0.505842	-0.740352	0.285499	0.378915	0.476228
25279	7.333439	0.108693	5.139224	0.354714	-0.121021	0.102913	-0.636292	0.428214	-0.509065	-0.742393	0.282321	0.383477	0.471266
25280	8.211245	0.432816	5.220413	0.417925	-0.264333	0.062301	-0.635973	0.423042	-0.513494	-0.743228	0.279106	0.390996	0.465654
25281	8.902469	0.483624	5.357710	0.297839	-0.219021	0.007059	-0.640421	0.416382	-0.512938	-0.743185	0.276877	0.396996	0.461962
25282	8.840899	0.337183	5.257774	0.167558	-0.205579	0.047606	-0.647531	0.411999	-0.509304	-0.742847	0.276707	0.401347	0.458837
25283	8.209373	0.100756	5.176988	0.079654	-0.115492	0.091657	-0.649907	0.411958	-0.507977	-0.743151	0.277401	0.403322	0.456187
25284	7.951030	0.030204	5.172266	0.141971	-0.134206	0.141980	-0.650315	0.412072	-0.506399	-0.744069	0.277714	0.405830	0.452259
25285	7.963716	0.131392	5.231524	0.202120	-0.151586	0.214144	-0.650185	0.413040	-0.506643	-0.745838	0.277860	0.408750	0.446590
25286	8.403834	0.088038	5.298222	0.214824	-0.174509	0.213244	-0.649406	0.412479	-0.505218	-0.747393	0.278031	0.412071	0.440795
25287	8.522052	0.329917	5.284407	0.209536	-0.058268	0.159502	-0.649134	0.411803	-0.506020	-0.749428	0.276737	0.413936	0.436385
25288	8.269929	0.469428	5.156625	0.099125	-0.001174	0.144230	-0.647281	0.412396	-0.507856	-0.751043	0.276611	0.413961	0.433655
25289	8.273522	0.264618	5.235950	0.003618	0.040401	0.102781	-0.643343	0.414644	-0.508364	-0.752241	0.277025	0.412861	0.432361
25290	8.327014	0.256892	5.234604	-0.076689	0.159559	0.012648	-0.640947	0.413192	-0.511424	-0.753126	0.276996	0.409710	0.433834
25291	8.215102	0.283292	5.348944	-0.062621	0.307164	-0.042818	-0.635528	0.412461	-0.514754	-0.754865	0.274843	0.404817	0.436765
25292	8.285964	0.423244	5.809343	-0.022205	0.172620	-0.065996	-0.630906	0.413650	-0.518040	-0.755482	0.273194	0.402386	0.438973
25293	8.352365	0.142433	5.907927	-0.132458	0.227770	-0.077689	-0.627587	0.412073	-0.521372	-0.755860	0.272442	0.398238	0.442558
25294	8.368771	-0.100097	5.216451	-0.441508	0.152767	-0.151121	-0.625929	0.416442	-0.517235	-0.753243	0.276586	0.392848	0.449216
25295	8.867205	-0.665764	4.836112	-0.660082	0.129950	-0.262936	-0.622329	0.427987	-0.512839	-0.748125	0.283152	0.386430	0.459136
25296	9.080010	-0.884318	4.898303	-0.567391	0.240611	-0.344828	-0.623717	0.435059	-0.507055	-0.743473	0.286780	0.379554	0.470046
25297	8.489993	-1.092207	4.838755	-0.493922	0.349221	-0.280257	-0.621009	0.439437	-0.502794	-0.740531	0.288614	0.371367	0.480002
25298	7.953258	-1.325853	4.872040	-0.441328	0.268774	-0.292909	-0.619314	0.443032	-0.502735	-0.737040	0.290430	0.364824	0.489210
25299	7.863811	-1.581156	5.199766	-0.430760	0.196370	-0.253878	-0.618161	0.448398	-0.501589	-0.733388	0.292959	0.359233	0.497261
25300	8.174891	-1.617223	5.366398	-0.412258	0.018682	-0.195942	-0.619256	0.451228	-0.497594	-0.729040	0.297463	0.355994	0.503274
25301	8.417478	-1.715769	5.528882	-0.333192	0.006459	-0.132483	-0.619852	0.455268	-0.490958	-0.725700	0.301322	0.353377	0.507632
25302	8.331354	-1.503787	5.303867	-0.225871	-0.016879	-0.034334	-0.620968	0.459449	-0.484970	-0.723722	0.304625	0.351501	0.509782
25303	7.689281	-1.449444	5.278311	-0.147307	0.102287	0.024983	-0.619947	0.462597	-0.482687	-0.723744	0.305939	0.348406	0.511087
25304	7.696479	-1.858957	5.427276	-0.106265	-0.021771	0.055957	-0.617347	0.467702	-0.481557	-0.723390	0.308174	0.347272	0.511017
25305	7.786320	-1.875283	5.516977	-0.014434	-0.053944	0.002407	-0.616575	0.470177	-0.480727	-0.722913	0.309036	0.347904	0.510741
25306	7.924809	-1.887588	5.644352	0.168412	-0.138519	0.063588	-0.617625	0.469337	-0.480474	-0.723563	0.308506	0.351242	0.507849
25307	7.973563	-1.896366	5.522037	0.299597	-0.148830	0.098946	-0.618778	0.465633	-0.482374	-0.725330	0.306484	0.355805	0.503355
25308	7.945206	-1.768855	5.427656	0.381859	-0.159911	0.151864	-0.619653	0.459878	-0.485233	-0.727977	0.303665	0.361045	0.497477
25309	7.874944	-1.696528	5.527160	0.344278	-0.099886	0.185272	-0.618146	0.455834	-0.490828	-0.731156	0.301113	0.364748	0.491630
25310	7.800149	-1.547567	5.724711	0.330402	-0.055117	0.126101	-0.618316	0.447946	-0.498583	-0.733920	0.297768	0.368061	0.487059
25311	7.756478	-1.490879	5.900859	0.258895	-0.070417	0.026817	-0.619826	0.440833	-0.503430	-0.735204	0.294989	0.371375	0.484290
25312	7.572268	-1.390740	5.768528	0.171338	0.005113	-0.058235	-0.620828	0.436469	-0.507441	-0.735639	0.292019	0.373328	0.483929
25313	7.483400	-1.613100	5.750465	0.036425	0.031808	-0.077818	-0.623827	0.432598	-0.508544	-0.735367	0.290740	0.373549	0.484940
25314	7.380812	-1.689349	5.700902	-0.101130	0.105427	-0.079833	-0.624846	0.429177	-0.510963	-0.734744	0.290639	0.371507	0.487507
25315	7.574796	-1.770822	5.893807	-0.244531	0.148646	-0.096697	-0.627196	0.428348	-0.512535	-0.733525	0.292222	0.367331	0.491544
25316	7.871911	-1.679129	6.152169	-0.327560	0.063760	-0.215284	-0.630895	0.429526	-0.510650	-0.729896	0.294841	0.364451	0.497490
25317	8.725280	-1.302937	6.593013	-0.282078	-0.028094	-0.297573	-0.632765	0.426969	-0.505839	-0.725114	0.297228	0.363600	0.503647
25318	9.238364	-0.282472	5.668338	-0.133918	0.027784	-0.254268	-0.640672	0.422703	-0.501279	-0.721902	0.297069	0.363381	0.508489
25319	9.425169	-0.023153	5.340842	-0.255339	0.093537	0.052434	-0.641479	0.424466	-0.499797	-0.721631	0.300350	0.358971	0.510077
25320	8.362698	-0.329465	5.109210	-0.270736	0.241179	0.024850	-0.641506	0.428301	-0.498279	-0.721925	0.302001	0.352596	0.513124
25321	7.138291	-0.050335	4.744377	-0.387479	0.138832	-0.049464	-0.641555	0.434319	-0.495146	-0.720056	0.305972	0.346788	0.517338
25322	7.270816	0.220859	5.142267	-0.338872	-0.042344	-0.109438	-0.643185	0.441005	-0.491726	-0.716493	0.310556	0.344579	0.521016
25323	8.566951	0.110415	5.343198	-0.300234	-0.182387	-0.134157	-0.646438	0.443036	-0.480654	-0.711959	0.315955	0.344815	0.523823
25324	8.954111	-0.273640	5.309416	-0.278165	-0.161821	-0.127084	-0.652956	0.446727	-0.472802	-0.707689	0.320762	0.345024	0.526541
25325	8.653613	-0.505063	5.177471	-0.152769	-0.198549	-0.071754	-0.662111	0.446778	-0.462251	-0.704557	0.324644	0.346652	0.527294
25326	8.128915	-0.354482	5.138467	-0.026166	-0.076887	-0.028262	-0.665037	0.445310	-0.457279	-0.703500	0.325666	0.347662	0.527409
25327	7.600296	-0.045764	5.070328	0.058709	-0.078435	-0.016417	-0.667272	0.444594	-0.456884	-0.703135	0.325656	0.349484	0.526698
25328	7.845362	0.282961	5.226731	0.196066	-0.244891	-0.055665	-0.671999	0.440954	-0.455743	-0.702045	0.325122	0.355369	0.524539
25329	8.641498	0.388315	5.398700	0.126101	-0.273949	-0.076363	-0.678051	0.434375	-0.451897	-0.700062	0.325734	0.361052	0.522927
25330	8.618012	0.499759	5.216812	0.017391	-0.190944	-0.183115	-0.684236	0.427237	-0.447538	-0.696801	0.326209	0.365107	0.524168
25331	8.527336	0.379697	5.168772	-0.119160	-0.106645	-0.144973	-0.689510	0.422727	-0.443395	-0.693660	0.327943	0.366344	0.526385
25332	8.072356	-0.033696	5.149183	-0.111528	-0.030878	-0.075027	-0.692978	0.424276	-0.437967	-0.691682	0.329423	0.366001	0.528298
25333	8.035037	-0.185700	5.094613	-0.059451	0.005376	0.033966	-0.694039	0.423143	-0.436278	-0.691628	0.330427	0.365136	0.528341
25334	8.251620	-0.157503	5.230446	0.005391	0.022175	0.146378	-0.693241	0.425658	-0.438593	-0.692831	0.331558	0.363634	0.527090
25335	8.319855	-0.106602	5.403927	0.130404	0.141133	0.237073	-0.686131	0.429072	-0.441722	-0.697149	0.329944	0.361539	0.523841
25336	8.189407	0.054937	5.385027	0.196301	0.188244	0.266634	-0.679500	0.431170	-0.449984	-0.702361	0.327305	0.359120	0.520186
25337	8.026277	-0.270435	5.960428	0.252142	0.265105	0.291998	-0.670503	0.431906	-0.457636	-0.708869	0.323010	0.356154	0.516066
25338	9.573333	-0.673957	6.567851	0.281349	0.079628	0.210555	-0.663873	0.431786	-0.464763	-0.713327	0.319749	0.356564	0.511653
25339	8.872734	-0.827000	5.584287	0.156719	0.236064	0.124907	-0.657893	0.432917	-0.473302	-0.717223	0.315895	0.354059	0.510337
25340	8.672027	-0.779139	4.703415	0.123177	0.248937	0.006370	-0.650826	0.428577	-0.483791	-0.719759	0.311670	0.351718	0.510982
25341	7.785903	-0.885610	4.482661	0.087071	0.241921	0.092681	-0.645628	0.427217	-0.491981	-0.722870	0.308536	0.348637	0.510604
25342	7.300435	-1.482995	4.662124	0.062849	0.092235	0.072253	-0.642959	0.426753	-0.496727	-0.724555	0.307247	0.347503	0.509766
25343	8.374928	-1.543010	5.304724	0.021409	-0.122073	-0.021387	-0.643483	0.424811	-0.495975	-0.723547	0.308018	0.349712	0.509222
25344	8.989166	-1.359325	5.339154	-0.054214	0.014629	-0.020702	-0.644932	0.425068	-0.495697	-0.723009	0.308576	0.349072	0.510086
25345	8.539957	-1.181291	5.393228	-0.176003	0.102973	-0.016695	-0.641914	0.428415	-0.496702	-0.722387	0.309971	0.345990	0.512217
25346	7.613358	-1.159695	5.037219	-0.176069	0.159698	-0.048084	-0.640465	0.431204	-0.498361	-0.721813	0.310604	0.342174	0.515198
25347	7.276250	-1.403322	4.939844	-0.272036	0.029229	-0.034247	-0.642077	0.434318	-0.495535	-0.719883	0.314033	0.339253	0.517745
25348	7.585097	-1.783988	5.319538	-0.310791	-0.032095	-0.121442	-0.642925	0.439480	-0.490710	-0.716321	0.318089	0.337234	0.521514
25349	8.041673	-1.890267	5.576240	-0.324903	-0.060106	-0.121396	-0.646140	0.442400	-0.484600	-0.712498	0.322617	0.335542	0.525049
25350	8.322957	-2.041862	5.676542	-0.276453	0.019087	-0.077639	-0.648293	0.445347	-0.479809	-0.709933	0.325887	0.332866	0.528198
25351	8.066256	-1.830731	5.661265	-0.186651	0.022905	-0.080569	-0.649653	0.446093	-0.474542	-0.707955	0.327856	0.331140	0.530714
25352	7.814415	-1.619695	5.650716	-0.184175	0.005183	-0.114706	-0.650459	0.446198	-0.472569	-0.705492	0.329692	0.329874	0.533636
25353	7.710848	-1.415977	5.748018	-0.243245	0.038835	-0.219146	-0.654417	0.444749	-0.469948	-0.701744	0.331359	0.328194	0.538559
25354	7.591444	-1.462507	5.658105	-0.375336	0.116156	-0.288336	-0.657204	0.443849	-0.466276	-0.696819	0.333510	0.324433	0.545855
25355	7.574410	-1.841015	5.875867	-0.522681	0.133475	-0.320092	-0.662364	0.444575	-0.462424	-0.690619	0.337337	0.318972	0.554532
25356	7.495596	-2.021424	5.787953	-0.614145	0.188712	-0.341469	-0.665978	0.446653	-0.455411	-0.683763	0.341553	0.311843	0.564414
25357	7.271311	-2.101541	5.743568	-0.722325	0.285917	-0.354861	-0.667475	0.450990	-0.451121	-0.676497	0.346058	0.302111	0.575609
25358	7.459468	-2.315923	6.106626	-0.840727	0.308514	-0.405860	-0.668083	0.455426	-0.443166	-0.667690	0.351398	0.291033	0.588225
25359	8.424334	-1.880428	7.245490	-0.880982	0.067825	-0.543256	-0.672660	0.459365	-0.431654	-0.655373	0.359241	0.283424	0.600919
25360	8.470695	-0.810277	6.141022	-0.760154	0.052953	-0.532425	-0.681985	0.460740	-0.417013	-0.643654	0.365523	0.277394	0.612499
25361	8.501953	-1.020737	5.391549	-0.702917	0.074571	-0.381610	-0.690498	0.462436	-0.405386	-0.634167	0.371608	0.270513	0.621741
25362	7.984359	-0.961608	5.055682	-0.663695	0.128351	-0.470632	-0.696470	0.458132	-0.396255	-0.623939	0.375872	0.264112	0.632191
25363	7.196066	-0.933360	5.088821	-0.738045	0.052348	-0.477734	-0.704955	0.456548	-0.386527	-0.612512	0.381956	0.257640	0.642309
25364	7.430964	-0.698162	5.149697	-0.779649	-0.048824	-0.472654	-0.714535	0.455993	-0.371923	-0.600081	0.389672	0.251810	0.651652
25365	8.209920	-0.612401	5.350840	-0.820584	-0.138345	-0.443018	-0.723081	0.456530	-0.355731	-0.587073	0.399130	0.246180	0.659876
25366	9.177540	-0.704162	5.654055	-0.735290	-0.138015	-0.414318	-0.732161	0.455110	-0.337609	-0.574918	0.407525	0.241385	0.667177
25367	8.889697	-0.859944	5.476890	-0.569573	-0.117843	-0.436581	-0.740438	0.452335	-0.320568	-0.563759	0.413601	0.238715	0.673888
25368	8.491658	-0.704655	5.352703	-0.415911	-0.028527	-0.405453	-0.750748	0.446879	-0.310904	-0.554610	0.416757	0.236775	0.680190
25369	7.940106	-0.586814	5.221845	-0.285940	0.013756	-0.370049	-0.757332	0.439592	-0.305889	-0.547157	0.418059	0.235878	0.685717
25370	7.555786	-0.155359	5.137592	-0.160109	-0.070286	-0.303596	-0.762576	0.428205	-0.302276	-0.541236	0.419380	0.236987	0.689219
25371	8.090666	0.189332	5.161621	-0.152676	-0.192891	-0.296940	-0.768394	0.421999	-0.295018	-0.534834	0.422325	0.239566	0.691522
25372	8.843573	0.376154	5.243740	-0.238695	-0.170378	-0.362819	-0.775684	0.418092	-0.285738	-0.526902	0.425519	0.241153	0.695092
25373	8.997147	0.427949	5.269985	-0.264240	-0.114647	-0.448049	-0.783068	0.409671	-0.278774	-0.517710	0.427737	0.242662	0.700094
25374	8.736260	0.347202	5.311181	-0.284815	-0.059502	-0.388551	-0.790576	0.399600	-0.272104	-0.509466	0.429653	0.242617	0.704968
25375	8.290374	-0.187057	5.238815	-0.289371	0.006798	-0.163321	-0.794934	0.393015	-0.266437	-0.504550	0.431700	0.240070	0.708118
25376	8.065605	-0.340569	5.246664	-0.160679	0.007103	0.026438	-0.795491	0.394762	-0.263515	-0.503509	0.433387	0.237503	0.708694
25377	8.033050	-0.089672	5.192877	0.017812	-0.034668	0.147883	-0.794853	0.398062	-0.262668	-0.505441	0.434369	0.237035	0.706871
25378	8.166871	0.329091	5.195748	0.071387	-0.014056	0.144274	-0.790398	0.403071	-0.263388	-0.507980	0.434567	0.236947	0.704957
25379	8.246253	0.604363	5.265629	0.038232	0.051917	0.025915	-0.790122	0.404201	-0.265464	-0.508753	0.433501	0.236987	0.705042
25380	8.324537	0.658122	5.172578	-0.015480	0.113121	-0.163901	-0.787733	0.403708	-0.268112	-0.506791	0.431321	0.237054	0.707764
25381	8.169110	0.680650	5.011841	0.034976	0.286855	-0.228130	-0.788951	0.398306	-0.277383	-0.505015	0.425709	0.236908	0.712465
25382	8.727701	0.698107	6.074236	0.066488	0.153447	-0.223273	-0.788347	0.391925	-0.283935	-0.503071	0.421824	0.238220	0.715706
25383	9.491970	-0.141769	5.918718	-0.342272	0.089367	-0.242992	-0.790173	0.388882	-0.284244	-0.496907	0.422678	0.234793	0.720625
25384	9.118528	-0.551199	4.817410	-0.722642	0.395128	-0.317798	-0.790961	0.390260	-0.284997	-0.487950	0.422644	0.223119	0.730407
25385	8.295386	-1.126773	4.603051	-0.904329	0.382508	-0.409833	-0.792264	0.388048	-0.285294	-0.475714	0.423846	0.209925	0.741608
25386	7.338169	-1.719555	4.512608	-0.870610	0.298336	-0.499229	-0.797827	0.389034	-0.280516	-0.462034	0.425553	0.198378	0.752380
25387	7.637172	-2.128729	4.843698	-0.826029	0.250198	-0.576162	-0.801146	0.386595	-0.275299	-0.447056	0.426960	0.188774	0.763027
25388	8.452693	-2.398348	5.324648	-0.768319	0.090062	-0.552202	-0.808679	0.378700	-0.266489	-0.432284	0.430332	0.180941	0.771495
25389	8.989341	-2.174703	5.317857	-0.641509	0.128061	-0.379697	-0.812925	0.374164	-0.259471	-0.421173	0.432440	0.173400	0.778166
25390	8.719363	-1.709987	5.429982	-0.534366	0.107673	-0.247574	-0.815980	0.370207	-0.253761	-0.412992	0.434416	0.166317	0.782981
25391	7.863809	-1.565102	5.284739	-0.410073	0.155742	-0.237482	-0.818758	0.368212	-0.250635	-0.406078	0.434537	0.160847	0.787659
25392	7.401535	-1.558397	5.256773	-0.399900	0.082664	-0.253493	-0.821801	0.366073	-0.247117	-0.398807	0.435688	0.156082	0.791686
25393	7.720963	-1.811823	5.536340	-0.451346	0.009355	-0.243005	-0.824719	0.364064	-0.242942	-0.390927	0.438349	0.151109	0.795105
25394	7.890375	-1.968805	5.551983	-0.467515	-0.005930	-0.265637	-0.827534	0.361041	-0.234726	-0.382518	0.441311	0.146052	0.798495
25395	7.867889	-2.029192	5.762294	-0.358287	-0.058747	-0.187597	-0.830875	0.357875	-0.226508	-0.376095	0.444427	0.142512	0.800454
25396	7.959422	-1.777142	5.727449	-0.160078	-0.111606	-0.146470	-0.834067	0.353769	-0.220014	-0.371946	0.447038	0.142092	0.801014
25397	7.946309	-1.519740	5.728995	-0.091025	-0.092742	-0.155369	-0.836859	0.349675	-0.214177	-0.368315	0.448754	0.142757	0.801613
25398	7.724004	-1.248407	5.730730	-0.084626	-0.090622	-0.176379	-0.839641	0.345875	-0.209777	-0.364408	0.450366	0.143653	0.802335
25399	7.543556	-1.330835	5.641716	-0.134321	-0.042296	-0.219730	-0.843599	0.339995	-0.205147	-0.359500	0.451370	0.143799	0.803957
25400	7.484970	-1.375712	5.574634	-0.195313	-0.011716	-0.296229	-0.847813	0.334401	-0.201557	-0.352870	0.452143	0.143415	0.806525
25401	7.694339	-1.346653	5.638007	-0.264261	-0.008119	-0.327389	-0.852551	0.326865	-0.197216	-0.345137	0.453157	0.142145	0.809521
25402	7.830240	-1.401714	5.682509	-0.338225	0.066730	-0.384502	-0.855050	0.318251	-0.192913	-0.335958	0.453336	0.139688	0.813699
25403	7.738573	-1.237329	5.815295	-0.417612	0.189348	-0.471179	-0.859759	0.308546	-0.191236	-0.324998	0.451667	0.135822	0.819711
25404	7.880170	-1.094095	6.143358	-0.492944	0.231702	-0.572011	-0.863108	0.296293	-0.193812	-0.311718	0.449502	0.131397	0.826749
25405	8.431985	-0.706827	6.475105	-0.533022	0.139502	-0.694224	-0.870396	0.275975	-0.193113	-0.295773	0.448566	0.127851	0.833643
25406	9.617135	-0.288765	6.383463	-0.507358	0.015860	-0.642174	-0.875923	0.259845	-0.184742	-0.280465	0.449642	0.125045	0.838764
25407	8.497842	-0.086422	5.196715	-0.560693	0.115246	-0.365437	-0.881405	0.246416	-0.183133	-0.269547	0.449858	0.118206	0.843208
25408	7.718354	-0.762471	4.594933	-0.595736	0.175339	-0.270143	-0.884049	0.241104	-0.178763	-0.259938	0.449479	0.109620	0.847576
25409	7.220133	-0.674519	4.491472	-0.606620	0.093641	-0.334978	-0.887463	0.234982	-0.176370	-0.248981	0.450257	0.101784	0.851420
25410	7.508757	0.016461	4.562438	-0.612071	-0.081965	-0.335488	-0.889848	0.226619	-0.170096	-0.237497	0.454017	0.094773	0.853512
25411	8.489859	0.196356	5.094389	-0.512404	-0.080490	-0.278067	-0.892263	0.220702	-0.161285	-0.227900	0.457282	0.088902	0.855015
25412	9.390697	-0.008261	5.777681	-0.404551	-0.131914	-0.144032	-0.893887	0.215488	-0.153120	-0.221355	0.461157	0.083852	0.855164
25413	8.881404	-0.580050	5.636028	-0.197856	-0.028314	0.002178	-0.896545	0.214862	-0.149182	-0.219474	0.462552	0.080572	0.855211
25414	8.448377	-0.616788	5.342847	-0.037872	0.086578	0.070008	-0.896033	0.216508	-0.148366	-0.220321	0.461398	0.078849	0.855776
25415	7.775245	-0.487932	5.188320	0.140931	0.026739	0.132000	-0.895769	0.218451	-0.149378	-0.223873	0.460567	0.079931	0.855201
25416	7.569674	-0.253972	5.264195	0.249366	-0.128011	0.145145	-0.895242	0.219289	-0.149890	-0.228293	0.461915	0.083377	0.852974
25417	7.916928	0.039340	5.250665	0.264324	-0.236325	0.132605	-0.896075	0.220181	-0.144886	-0.232533	0.464987	0.087774	0.849712
25418	8.467413	0.173091	5.460190	0.256646	-0.216549	0.092633	-0.894819	0.221487	-0.138317	-0.236017	0.467671	0.092257	0.846799
25419	8.574171	0.105020	5.386537	0.230604	-0.237849	0.017658	-0.894851	0.218668	-0.133131	-0.237942	0.470674	0.097197	0.844039
25420	8.410360	-0.054730	5.252455	0.247625	-0.182647	0.056134	-0.895162	0.215544	-0.125852	-0.240780	0.472723	0.101701	0.841555
25421	8.324940	-0.104612	5.219820	0.285724	-0.123947	0.188764	-0.897031	0.217003	-0.122926	-0.246299	0.473846	0.105423	0.838864
25422	8.272149	0.040541	5.305430	0.385554	-0.068930	0.303745	-0.894299	0.224326	-0.122932	-0.254817	0.473765	0.109336	0.835859
25423	8.258257	0.185049	5.419187	0.407161	-0.031059	0.328196	-0.891023	0.232100	-0.125423	-0.263963	0.472932	0.113317	0.832958
25424	7.944799	0.292845	5.573239	0.369341	-0.019012	0.255012	-0.889304	0.237118	-0.129006	-0.271590	0.471900	0.117151	0.830557
25425	7.859264	0.237308	5.613165	0.285949	0.001339	0.225649	-0.886155	0.245728	-0.132397	-0.277902	0.470842	0.119922	0.828672
25426	7.885412	0.132568	5.625597	0.239288	-0.008866	0.229261	-0.882469	0.251590	-0.135846	-0.283877	0.470240	0.121779	0.826715
25427	8.111541	0.110706	5.670910	0.221905	0.000952	0.220654	-0.879715	0.253408	-0.135961	-0.289469	0.469467	0.123549	0.824951
25428	8.247909	0.147254	5.772395	0.247894	0.040254	0.206752	-0.876031	0.259821	-0.139399	-0.295247	0.467911	0.125464	0.823497
25429	8.365269	0.257144	5.841466	0.259091	0.060150	0.158809	-0.871921	0.262411	-0.145013	-0.300278	0.465729	0.128101	0.822508
25430	8.660151	-0.066964	5.946261	0.116174	0.000463	0.128608	-0.869415	0.265772	-0.147586	-0.303425	0.465391	0.128816	0.821432
25431	8.444583	-0.478142	5.100359	-0.083592	0.084017	0.036971	-0.866519	0.268855	-0.149642	-0.303310	0.464558	0.126814	0.822258
25432	8.563165	-0.613814	4.984310	-0.098017	0.115826	-0.084981	-0.866620	0.268070	-0.152933	-0.301246	0.463070	0.125295	0.824087
25433	8.495127	-0.997895	5.086950	-0.020826	0.153177	-0.055413	-0.866043	0.265248	-0.157973	-0.300365	0.460494	0.124760	0.825930
25434	8.312694	-1.422625	5.002793	-0.013076	0.157030	-0.025753	-0.864281	0.264379	-0.164031	-0.300160	0.457954	0.123843	0.827554
25435	8.193925	-1.779875	4.913285	0.014943	0.169860	-0.020546	-0.863589	0.266379	-0.169239	-0.300245	0.454992	0.123429	0.829217
25436	8.245754	-2.025844	5.165242	0.057353	0.008151	0.013797	-0.861181	0.264945	-0.173740	-0.300966	0.454587	0.124211	0.829061
25437	8.543837	-1.814908	5.175887	0.154967	-0.054959	0.083139	-0.860795	0.265352	-0.172949	-0.303517	0.454793	0.126461	0.827677
25438	8.331221	-1.532590	5.274405	0.180213	-0.026445	0.199967	-0.858962	0.268821	-0.173680	-0.308334	0.454679	0.127783	0.825754
25439	8.078088	-1.537976	5.299546	0.234882	-0.070093	0.229302	-0.856086	0.274919	-0.174628	-0.313996	0.455004	0.130066	0.823080
25440	7.694100	-1.495860	5.081415	0.188148	-0.023112	0.164958	-0.854658	0.279200	-0.174554	-0.318294	0.454670	0.131803	0.821335
25441	7.444009	-1.782385	5.284079	0.120615	-0.109140	0.116057	-0.853212	0.281292	-0.175572	-0.320962	0.456041	0.133428	0.819272
25442	7.705399	-1.986039	5.497900	0.150065	-0.237819	0.058101	-0.853113	0.284704	-0.173146	-0.322591	0.459164	0.136886	0.816312
25443	7.996819	-2.067361	5.601389	0.237825	-0.351612	0.130847	-0.854244	0.286507	-0.164191	-0.325934	0.463750	0.141759	0.811547
25444	8.153735	-1.889997	5.464698	0.356892	-0.373095	0.212435	-0.852872	0.288899	-0.156291	-0.331265	0.468148	0.147838	0.805758
25445	8.209634	-1.530828	5.209443	0.371012	-0.338243	0.214206	-0.851652	0.293058	-0.146782	-0.337200	0.471782	0.153919	0.800017
25446	8.177675	-1.221548	4.924030	0.312518	-0.253942	0.113395	-0.851444	0.294498	-0.140727	-0.341000	0.474134	0.159494	0.795913
25447	8.139588	-1.121476	4.684206	0.109826	-0.148589	-0.033145	-0.851587	0.294895	-0.139539	-0.341078	0.475681	0.162427	0.794362
25448	8.303392	-1.390964	4.780701	-0.115477	-0.004284	-0.207348	-0.853828	0.290707	-0.136722	-0.336606	0.475900	0.162594	0.796102
25449	8.292859	-1.494790	4.958641	-0.310901	0.211609	-0.389329	-0.855617	0.282182	-0.138974	-0.328179	0.473376	0.159735	0.801685
25450	8.205003	-1.399982	5.673877	-0.418335	0.314164	-0.523070	-0.861031	0.267336	-0.144994	-0.316741	0.469404	0.155903	0.809339
25451	9.132885	-1.074326	6.676440	-0.414035	0.327457	-0.716567	-0.863791	0.248126	-0.152168	-0.302317	0.464439	0.153595	0.818113
25452	9.168365	0.260511	5.791486	-0.304198	0.281364	-0.715415	-0.864605	0.230972	-0.157088	-0.288569	0.459452	0.153551	0.825866
25453	8.675851	0.773939	4.962724	-0.379583	0.163717	-0.471435	-0.868577	0.212812	-0.161219	-0.277832	0.457481	0.150471	0.831191
25454	8.327507	0.190284	4.451570	-0.499489	0.167658	-0.277430	-0.871027	0.201782	-0.161812	-0.269055	0.456647	0.143752	0.835715
25455	7.778775	-0.482336	4.239175	-0.586832	0.135035	-0.158658	-0.870322	0.194662	-0.164316	-0.261457	0.457118	0.134488	0.839402
25456	7.788754	0.054693	4.619468	-0.504144	0.044658	-0.121700	-0.871246	0.193538	-0.163284	-0.254832	0.458697	0.126884	0.841759
25457	8.431428	0.169002	4.979127	-0.357474	0.015736	-0.037509	-0.869844	0.196255	-0.159309	-0.250983	0.460227	0.120990	0.842947
25458	8.905734	0.199981	5.322119	-0.248846	-0.023834	-0.029142	-0.869062	0.195837	-0.158274	-0.248069	0.461845	0.117173	0.843464
25459	8.972417	-0.085093	5.147031	-0.065373	-0.075966	0.080118	-0.867905	0.197054	-0.155638	-0.248646	0.463736	0.115607	0.842472
25460	8.334563	-0.137869	5.146486	0.064502	-0.050076	0.155605	-0.866461	0.196790	-0.155391	-0.251640	0.464664	0.115470	0.841089
25461	7.969675	-0.120000	5.130956	0.214243	0.029929	0.168421	-0.866465	0.200383	-0.156500	-0.256526	0.463564	0.117277	0.839970
25462	7.747553	0.159922	5.014166	0.286683	-0.119687	0.153764	-0.864378	0.204949	-0.156686	-0.261380	0.464501	0.121254	0.837387
25463	8.341634	0.240877	5.134766	0.319125	-0.225933	0.108095	-0.864398	0.205611	-0.154577	-0.265575	0.466959	0.126731	0.833882
25464	8.721069	0.213205	5.147398	0.317924	-0.191674	0.038478	-0.862715	0.204203	-0.150816	-0.268569	0.468603	0.132651	0.831075
25465	8.764691	0.174437	5.107099	0.295277	-0.138096	0.084064	-0.864047	0.202361	-0.147698	-0.272317	0.469625	0.137507	0.828485
25466	8.454617	-0.011808	5.068027	0.279467	-0.071604	0.195918	-0.863401	0.202767	-0.146646	-0.277782	0.469883	0.140602	0.826002
25467	8.130920	-0.032660	5.009832	0.300446	-0.004478	0.253568	-0.860507	0.207230	-0.148938	-0.284721	0.469081	0.143215	0.823642
25468	8.155421	0.037594	5.223339	0.340421	-0.001488	0.263925	-0.858403	0.213900	-0.152228	-0.292074	0.467968	0.146285	0.821157
25469	8.285604	0.263716	5.308296	0.350038	-0.018691	0.241167	-0.856293	0.217810	-0.154918	-0.299184	0.466997	0.149912	0.818492
25470	8.310942	0.456598	5.407308	0.331894	0.028692	0.183770	-0.851918	0.222205	-0.161547	-0.305241	0.465134	0.153414	0.816665
25471	8.181236	0.363527	5.583312	0.259515	0.047587	0.184026	-0.851372	0.224597	-0.165173	-0.310724	0.463379	0.155708	0.815160
25472	8.112519	0.271390	5.627171	0.185552	0.137694	0.158329	-0.848994	0.228103	-0.168397	-0.315311	0.460523	0.156365	0.814891
25473	7.830367	0.311557	5.726269	0.097121	0.159764	0.135924	-0.845009	0.231807	-0.175167	-0.318834	0.457742	0.155763	0.815203
25474	7.839762	0.285364	5.892747	0.096086	0.183412	0.078430	-0.841559	0.235494	-0.181016	-0.321490	0.454423	0.155436	0.816078
25475	7.875533	0.565057	5.816000	0.071070	0.244036	0.017593	-0.839652	0.237279	-0.190037	-0.323084	0.450005	0.154963	0.817984
25476	8.274511	0.636694	6.272690	0.005154	0.211928	0.024731	-0.835634	0.237159	-0.199111	-0.324134	0.446619	0.153457	0.819707
25477	8.583960	0.307557	6.381921	-0.176683	0.122399	-0.032479	-0.832597	0.239150	-0.201845	-0.322291	0.445591	0.150179	0.821598
25478	8.756413	-0.371716	5.331957	-0.438580	0.229668	-0.055745	-0.829181	0.240844	-0.202492	-0.318087	0.444496	0.141987	0.825278
25479	8.429790	-0.562505	4.838002	-0.423566	0.295327	-0.114951	-0.827030	0.242740	-0.209153	-0.313138	0.441933	0.134263	0.829827
25480	8.049288	-0.723893	4.800910	-0.373007	0.328212	-0.113303	-0.825674	0.245173	-0.215405	-0.308776	0.438536	0.127017	0.834392
25481	7.663278	-0.969305	4.903184	-0.337320	0.165460	-0.110414	-0.822733	0.244449	-0.221207	-0.304284	0.437566	0.121453	0.837375
25482	8.104945	-1.525878	5.282148	-0.358602	0.078096	-0.218629	-0.823624	0.242961	-0.223982	-0.297620	0.437934	0.116889	0.840222
25483	8.977715	-1.604900	5.604685	-0.396201	0.043424	-0.181837	-0.823354	0.240483	-0.223771	-0.291102	0.439162	0.111640	0.842575
25484	8.742914	-1.361791	5.754004	-0.323950	0.097284	-0.140087	-0.823095	0.239925	-0.222997	-0.286051	0.439126	0.106843	0.844942
25485	7.995571	-1.009645	5.660059	-0.264223	0.100682	-0.095048	-0.824415	0.239073	-0.221956	-0.282263	0.438786	0.102690	0.846905
25486	7.133236	-0.786370	5.455557	-0.227400	0.090122	-0.144191	-0.823604	0.237177	-0.223834	-0.277939	0.438285	0.099587	0.848963
25487	7.068711	-0.972105	5.619051	-0.330208	-0.060962	-0.154776	-0.823345	0.236342	-0.222935	-0.272226	0.440887	0.095709	0.849913
25488	7.572451	-1.366070	5.732555	-0.378571	-0.252424	-0.188204	-0.824851	0.235402	-0.215080	-0.265202	0.446892	0.092337	0.849370
25489	7.819149	-1.620964	5.761968	-0.412114	-0.226116	-0.078061	-0.826266	0.235509	-0.202880	-0.259725	0.452806	0.087218	0.848471
25490	7.997509	-1.939215	5.646780	-0.255064	-0.293554	0.015553	-0.827556	0.238652	-0.191146	-0.256973	0.459181	0.084198	0.846184
25491	7.950590	-1.653845	5.559918	-0.108169	-0.271787	0.008171	-0.827112	0.239499	-0.181566	-0.255646	0.464399	0.083624	0.843793
25492	7.943262	-1.222574	5.638866	-0.072942	-0.169221	-0.080657	-0.826908	0.239964	-0.174612	-0.253304	0.467527	0.084026	0.842731
25493	7.721576	-0.906431	5.319193	-0.131110	-0.139258	-0.220906	-0.829047	0.234347	-0.167631	-0.248113	0.470206	0.084513	0.842736
25494	7.910297	-1.099499	5.290294	-0.251846	-0.087066	-0.313688	-0.830369	0.227675	-0.163560	-0.240301	0.472413	0.083676	0.843848
25495	8.191485	-1.265762	5.400074	-0.392133	0.010972	-0.372252	-0.832446	0.215784	-0.161159	-0.230324	0.473506	0.080427	0.846330
25496	8.239033	-1.386826	5.774972	-0.468072	0.137508	-0.385604	-0.833740	0.206386	-0.159239	-0.219477	0.472723	0.075495	0.850096
25497	7.884986	-1.191072	5.689086	-0.623345	0.350935	-0.428235	-0.834862	0.198299	-0.162928	-0.206828	0.468811	0.067271	0.856103
25498	8.180235	-1.339517	6.372640	-0.765619	0.378191	-0.542813	-0.833967	0.188225	-0.171259	-0.190796	0.464717	0.057686	0.862732
25499	8.315193	-0.705774	6.470553	-0.829219	0.202784	-0.790892	-0.836257	0.170595	-0.172377	-0.169665	0.463349	0.049795	0.868356
25500	8.729005	0.012668	5.715783	-0.822391	0.077039	-0.690104	-0.837124	0.153220	-0.170748	-0.150069	0.464047	0.041644	0.872012
25501	8.281668	-0.062586	4.964762	-0.803059	-0.015465	-0.481149	-0.839851	0.138287	-0.167747	-0.134194	0.466272	0.032050	0.873817
25502	7.967389	-0.655724	4.406682	-0.907320	0.002802	-0.368264	-0.840002	0.131193	-0.162120	-0.119191	0.468374	0.019593	0.875235
25503	7.881451	-0.779322	4.455333	-0.924997	0.019116	-0.395206	-0.841985	0.124507	-0.157520	-0.103594	0.470063	0.006970	0.876505
25504	7.978386	-0.386821	4.666913	-0.871988	-0.050534	-0.383371	-0.842379	0.116333	-0.153747	-0.088594	0.472657	-0.004617	0.876770
25505	8.561167	-0.527066	5.043702	-0.763651	-0.077992	-0.317365	-0.842004	0.113537	-0.150136	-0.075787	0.475437	-0.014921	0.876352
25506	9.231775	-0.631476	5.404445	-0.535590	-0.046002	-0.256762	-0.843345	0.107389	-0.143957	-0.066186	0.477140	-0.021785	0.876061
25507	8.884324	-0.965673	5.383500	-0.297531	-0.049910	-0.124904	-0.842953	0.101020	-0.140810	-0.061146	0.478567	-0.025772	0.875540
25508	8.269209	-0.905177	5.219395	-0.101365	-0.019701	-0.022567	-0.844007	0.099343	-0.139656	-0.059703	0.479086	-0.027336	0.875308
25509	7.811475	-0.568828	5.011999	0.098751	-0.030928	0.046490	-0.843222	0.097268	-0.138261	-0.061438	0.479598	-0.026030	0.874948
25510	7.697096	-0.182452	4.843389	0.206948	-0.184850	0.010788	-0.842964	0.097401	-0.137736	-0.063634	0.482606	-0.022306	0.873238
25511	8.410756	0.368939	4.914656	0.130471	-0.214650	-0.064034	-0.841696	0.093741	-0.130348	-0.063789	0.486334	-0.019082	0.871233
25512	9.094879	0.453811	5.050180	0.054907	-0.167605	-0.138596	-0.843448	0.092271	-0.124336	-0.061935	0.489273	-0.016563	0.869771
25513	9.052299	0.249947	5.079738	0.012040	-0.090031	-0.160914	-0.842935	0.086855	-0.120253	-0.059156	0.491013	-0.014531	0.869020
25514	8.505233	-0.081042	5.143353	0.029176	-0.029076	-0.043958	-0.844378	0.083937	-0.119252	-0.058640	0.491537	-0.013564	0.868774
25515	7.963449	-0.362278	5.093753	0.161186	0.009287	0.119695	-0.844236	0.080632	-0.119056	-0.062158	0.491281	-0.011785	0.868700
25516	8.085015	-0.382599	5.080970	0.301568	0.008810	0.293756	-0.843586	0.086721	-0.121038	-0.070161	0.490707	-0.009455	0.868444
25517	8.364349	-0.004048	5.314772	0.366968	0.031674	0.355567	-0.840433	0.092150	-0.123312	-0.079769	0.489673	-0.006420	0.868226
25518	8.424311	0.310855	5.547892	0.410720	0.051488	0.297905	-0.838464	0.099922	-0.126711	-0.088902	0.488101	-0.002295	0.868245
25519	8.323123	0.470417	5.465334	0.404809	0.088617	0.171517	-0.837399	0.105216	-0.130808	-0.095628	0.485925	0.003169	0.868747
25520	8.011735	0.482933	5.453335	0.439417	0.175991	0.054732	-0.835658	0.111100	-0.137518	-0.100817	0.482049	0.009935	0.870268
25521	7.904824	0.517428	5.490194	0.480619	0.175908	0.042380	-0.833093	0.110678	-0.145670	-0.105989	0.478093	0.017872	0.871707
25522	8.537304	0.175400	6.076035	0.418906	-0.003170	0.105866	-0.830035	0.110070	-0.149636	-0.111790	0.477322	0.024167	0.871254
25523	8.629214	-0.528435	5.114749	0.122120	0.058188	0.127919	-0.829120	0.113533	-0.150622	-0.114975	0.476184	0.025295	0.871430
25524	8.865291	-0.979852	4.923694	-0.002638	0.136882	0.071891	-0.826888	0.121445	-0.154021	-0.116230	0.473879	0.024249	0.872549
25525	8.455137	-1.232471	4.818192	0.006576	0.045896	0.134371	-0.825712	0.127956	-0.156259	-0.118443	0.473248	0.023295	0.872620
25526	8.174744	-1.728827	4.921718	0.177563	0.106034	0.172431	-0.824534	0.136131	-0.159514	-0.123140	0.471092	0.024511	0.873103
25527	8.019949	-1.518979	5.163146	0.341171	0.108722	0.147495	-0.823970	0.139796	-0.165867	-0.128804	0.468549	0.029048	0.873515
25528	8.019867	-1.542714	5.114384	0.429356	-0.005291	0.239375	-0.825020	0.142834	-0.167372	-0.136955	0.467693	0.034316	0.872542
25529	8.246461	-1.489047	5.134127	0.529832	-0.094335	0.291195	-0.822543	0.148783	-0.167796	-0.146776	0.468207	0.041265	0.870366
25530	8.354733	-1.669047	5.303396	0.516758	-0.157338	0.352149	-0.823201	0.157222	-0.171556	-0.157559	0.469722	0.047421	0.867345
25531	8.574394	-1.595820	5.095976	0.622380	-0.142249	0.393777	-0.821678	0.165462	-0.168783	-0.169977	0.470723	0.055063	0.864000
25532	8.441914	-1.384602	4.976137	0.620644	-0.051963	0.433246	-0.820800	0.174961	-0.168078	-0.183181	0.469976	0.061877	0.861243
25533	8.389414	-1.534999	5.447359	0.523808	-0.079410	0.443057	-0.818965	0.184112	-0.171711	-0.195543	0.470116	0.067066	0.858054
25534	8.267876	-1.569531	5.151857	0.434559	-0.024531	0.445200	-0.817146	0.194068	-0.173755	-0.207171	0.469440	0.070428	0.855422
25535	8.254682	-1.725981	5.261313	0.402317	0.019286	0.450667	-0.812158	0.204909	-0.178033	-0.218625	0.468240	0.072978	0.853012
25536	7.946291	-1.648517	5.080679	0.321783	-0.014425	0.419348	-0.811123	0.214866	-0.180726	-0.228710	0.467706	0.074601	0.850516
25537	8.868329	-1.873621	6.283766	0.291335	-0.143931	0.314575	-0.807472	0.224689	-0.181738	-0.236550	0.469461	0.077193	0.847167
25538	7.950781	-1.018786	4.324416	0.140008	0.123625	0.193411	-0.808807	0.228244	-0.180872	-0.241281	0.467038	0.077166	0.847175
25539	8.702918	-1.155770	5.593214	0.112994	0.021195	0.037207	-0.806679	0.231628	-0.185538	-0.242985	0.466395	0.078555	0.846914
25540	7.796717	-0.526548	5.371292	-0.013334	0.144150	-0.136736	-0.809000	0.228073	-0.189261	-0.240727	0.463841	0.078909	0.848926
25541	7.843530	-0.826692	5.477316	-0.079394	0.048326	-0.231852	-0.810551	0.222421	-0.189886	-0.236107	0.463222	0.079417	0.850512
25542	7.849090	-0.737601	5.318652	-0.292713	-0.030478	-0.227974	-0.812505	0.217581	-0.189705	-0.229420	0.464789	0.076697	0.851737
25543	7.845536	-1.363212	5.261401	-0.381280	0.022595	-0.122830	-0.813722	0.216408	-0.185002	-0.223797	0.466137	0.071165	0.852975
25544	7.907708	-1.516318	5.449067	-0.223920	-0.091360	-0.069505	-0.813495	0.216771	-0.180803	-0.220346	0.468635	0.068405	0.852731
25545	8.375175	-1.031153	5.554133	-0.116671	-0.066729	-0.029601	-0.814584	0.211578	-0.173821	-0.218654	0.470425	0.066891	0.852301
25546	8.328859	-0.664360	5.347353	-0.105369	-0.036947	-0.035703	-0.814870	0.211262	-0.170811	-0.216952	0.471508	0.065592	0.852238
25547	8.115135	-0.612836	5.244065	-0.076296	-0.019708	-0.136088	-0.815004	0.207241	-0.168662	-0.213872	0.472173	0.065589	0.852649
25548	8.046607	-0.680249	5.247109	-0.080727	-0.099892	-0.145029	-0.817112	0.204719	-0.166861	-0.210460	0.474069	0.066012	0.852413
25549	8.033963	-0.776450	5.175815	-0.017186	-0.136549	-0.070296	-0.818968	0.201074	-0.163120	-0.208897	0.476546	0.066902	0.851346
25550	8.169541	-0.912611	5.090842	0.077112	-0.082963	0.025564	-0.820581	0.200864	-0.158656	-0.209907	0.477711	0.068319	0.850332
25551	8.398737	-0.836721	5.074522	0.151893	-0.095173	0.092502	-0.819552	0.202363	-0.156669	-0.212778	0.478989	0.070361	0.848731
25552	8.412847	-0.914905	5.109402	0.169619	-0.106856	0.156103	-0.819324	0.206050	-0.154108	-0.216852	0.480336	0.072201	0.846782
25553	8.479258	-1.193316	5.210441	0.110256	-0.040349	0.173950	-0.816981	0.210884	-0.153505	-0.220781	0.480962	0.072506	0.845384
25554	8.443911	-1.388682	5.344068	0.109186	-0.021908	0.114709	-0.818047	0.213761	-0.153178	-0.223690	0.481055	0.073348	0.844493
25555	8.351960	-1.362437	5.017271	0.144132	-0.022174	0.013404	-0.816478	0.215701	-0.153020	-0.225269	0.480976	0.075661	0.843915
25556	8.249870	-1.390411	4.772260	0.182919	0.026105	-0.014499	-0.816589	0.214070	-0.154755	-0.226777	0.479726	0.078774	0.843937
25557	8.630024	-1.340204	4.546278	0.147510	0.047178	-0.061386	-0.816696	0.212029	-0.156760	-0.227238	0.478356	0.081528	0.844329
25558	8.740697	-1.460810	5.050474	0.047036	0.097301	-0.094063	-0.816910	0.207673	-0.160776	-0.226211	0.476385	0.082784	0.845596
25559	8.539330	-1.308850	5.294574	-0.125178	0.161049	-0.170183	-0.818586	0.203829	-0.162937	-0.222426	0.474142	0.081420	0.847990
25560	8.215169	-1.373070	5.427055	-0.284712	0.217314	-0.220192	-0.820226	0.199211	-0.169176	-0.216292	0.471389	0.077714	0.851452
25561	7.905470	-1.514481	5.284497	-0.389159	0.262825	-0.277362	-0.820960	0.193749	-0.173341	-0.208340	0.468335	0.072381	0.855580
25562	8.295638	-1.638277	6.080009	-0.389348	0.073437	-0.355449	-0.820670	0.188670	-0.174229	-0.198663	0.468201	0.068742	0.858252
25563	8.055976	-1.105999	5.545913	-0.286905	0.003724	-0.297602	-0.823554	0.181176	-0.171736	-0.190931	0.469034	0.066370	0.859737
25564	7.629732	-0.840158	5.104343	-0.122278	-0.078219	-0.161468	-0.825147	0.175318	-0.166991	-0.186856	0.470668	0.066081	0.859761
25565	7.241721	-0.643158	4.932093	0.054329	-0.240773	-0.072684	-0.825692	0.169190	-0.161866	-0.185864	0.474676	0.068382	0.857590
25566	7.744780	-0.348182	4.866561	0.181165	-0.439181	-0.026469	-0.828405	0.164600	-0.149357	-0.186473	0.481518	0.073369	0.853220
25567	8.943370	-0.106395	4.900428	0.163181	-0.396665	-0.071492	-0.831773	0.163191	-0.138614	-0.186286	0.487735	0.078141	0.849298
25568	8.968013	0.336938	4.741523	0.034151	-0.133415	-0.079135	-0.831439	0.160193	-0.129896	-0.185019	0.489787	0.079992	0.848220
25569	8.609890	0.294657	4.892049	-0.100222	-0.055179	-0.095144	-0.832501	0.156704	-0.126943	-0.182347	0.491125	0.079317	0.848088
25570	8.935159	0.238568	5.321989	-0.189590	-0.032620	-0.159306	-0.833187	0.154714	-0.122522	-0.177683	0.492151	0.077786	0.848626
25571	9.179708	0.087381	5.633797	-0.218426	0.111901	-0.122120	-0.836454	0.150832	-0.122968	-0.173620	0.490999	0.074816	0.850399
25572	8.575119	-0.101746	5.645070	-0.146671	0.236346	-0.063609	-0.834823	0.149824	-0.129028	-0.171401	0.487426	0.072125	0.853133
25573	7.823396	-0.103001	5.463871	-0.001989	0.289155	-0.034343	-0.835933	0.149096	-0.137683	-0.171190	0.482576	0.071382	0.855990
25574	7.450598	0.244262	5.521010	0.115767	0.193060	0.023389	-0.835730	0.149070	-0.146334	-0.172934	0.478943	0.072477	0.857586
25575	7.792749	0.535425	5.706112	0.197758	0.067985	0.041136	-0.834895	0.146520	-0.150846	-0.175589	0.477239	0.075230	0.857760
25576	8.287698	0.317959	5.890128	0.196803	0.107304	-0.021450	-0.834082	0.147397	-0.154242	-0.177211	0.474710	0.078433	0.858542
25577	8.217235	0.335588	5.887164	0.165676	0.170950	-0.050849	-0.830884	0.143896	-0.158004	-0.178117	0.471160	0.081181	0.860054
25578	8.049205	0.280664	5.715931	0.142071	0.191900	-0.035042	-0.831606	0.140115	-0.164364	-0.179101	0.467332	0.083264	0.861737
25579	7.699019	0.303959	5.637186	0.144759	0.244085	-0.015769	-0.829970	0.138838	-0.170953	-0.180512	0.462605	0.085085	0.863813
25580	8.540748	0.354731	6.100300	0.179641	0.123065	-0.021318	-0.829128	0.138375	-0.177258	-0.181967	0.459830	0.087941	0.864703
