# Supplementary material for: Identification of Haptic Based Guiding Using Hard Reins
Source: PLoS One. 2015 Jul 22;10(7):e0132020. doi: 10.1371/journal.pone.0132020 (PMC4511788; doi:10.1371/journal.pone.0132020)
Supplement: S2 File — (ZIP) [file pone.0132020.s002.zip › MotionData2/Subject10/T12/fh12.txt]

// Start Time: 0
// Sample rate: 25.0Hz
// Scenario: 4.9
// Firmware Version: 2.6.1
Counter	Acc_X	Acc_Y	Acc_Z	Gyr_X	Gyr_Y	Gyr_Z	Mag_X	Mag_Y	Mag_Z	Quat_w	Quat_x	Quat_y	Quat_z
24866	-2.195492	0.569152	9.670744	-0.011327	0.045745	0.007728	-0.110405	-0.429160	-0.769384	-0.409110	0.092900	-0.070276	-0.905019
24867	-2.316112	0.580112	9.801676	0.004673	0.021228	0.020128	-0.108589	-0.426852	-0.771319	-0.408745	0.093132	-0.070539	-0.905140
24868	-2.381339	0.575768	9.787770	0.027857	0.008973	0.034370	-0.108971	-0.428212	-0.771584	-0.408273	0.092932	-0.071159	-0.905325
24869	-2.292385	0.526538	9.644656	0.020641	0.000194	0.048351	-0.108452	-0.429306	-0.769543	-0.407455	0.092617	-0.071596	-0.905691
24870	-2.201117	0.462903	9.515774	0.092227	-0.003286	0.048822	-0.110238	-0.435564	-0.769578	-0.406896	0.091647	-0.073312	-0.905904
24871	-1.958846	0.576494	9.529408	0.156647	-0.012089	0.046567	-0.111003	-0.439103	-0.768571	-0.406376	0.089996	-0.076102	-0.906073
24872	-1.909932	0.658376	9.690933	0.106595	-0.047091	0.020520	-0.112822	-0.441274	-0.765861	-0.406378	0.088158	-0.077666	-0.906120
24873	-2.064237	0.684184	9.872792	0.022617	-0.057524	-0.015329	-0.113603	-0.441816	-0.764825	-0.406806	0.086852	-0.077537	-0.906065
24874	-2.330454	0.599538	9.826054	-0.002335	-0.057391	-0.036595	-0.116192	-0.444390	-0.764554	-0.407676	0.085800	-0.076943	-0.905825
24875	-2.393374	0.587285	9.590955	-0.025533	-0.064305	-0.046460	-0.119199	-0.442058	-0.764615	-0.408594	0.084825	-0.075832	-0.905597
24876	-2.294794	0.535413	9.394859	-0.036316	-0.071325	-0.033383	-0.120111	-0.441781	-0.764727	-0.409332	0.083796	-0.074511	-0.905469
24877	-2.017412	0.494755	9.389596	0.088934	-0.050392	-0.024555	-0.121290	-0.441366	-0.763289	-0.410023	0.082110	-0.075618	-0.905219
24878	-1.886554	0.556652	9.516541	0.199748	-0.067977	-0.003574	-0.124386	-0.447755	-0.760730	-0.410598	0.079162	-0.078646	-0.904963
24879	-1.716185	0.734343	9.860754	0.103133	-0.101327	-0.025569	-0.125149	-0.451975	-0.758958	-0.411405	0.076425	-0.079576	-0.904750
24880	-1.995930	0.775644	10.070306	0.103170	-0.139732	-0.050293	-0.130333	-0.456580	-0.757895	-0.412815	0.073040	-0.080193	-0.904333
24881	-2.135866	0.795524	9.922751	0.003118	-0.151856	-0.084501	-0.131886	-0.458889	-0.756607	-0.414613	0.070309	-0.078806	-0.903849
24882	-1.870553	0.763779	9.655760	-0.109589	-0.120431	-0.074715	-0.136712	-0.457774	-0.755237	-0.416100	0.069073	-0.075696	-0.903526
24883	-1.813078	0.704903	9.423892	-0.005811	-0.092409	-0.058020	-0.139455	-0.455851	-0.755692	-0.417303	0.067447	-0.074674	-0.903179
24884	-1.769183	0.762560	9.515492	0.158720	-0.083701	-0.035645	-0.142312	-0.457744	-0.754251	-0.418322	0.064583	-0.076764	-0.902742
24885	-1.807613	0.796039	9.355204	0.357267	-0.109888	-0.020172	-0.144611	-0.467816	-0.750582	-0.419328	0.059550	-0.082201	-0.902142
24886	-1.864528	0.940765	9.350149	0.378654	-0.160628	-0.014866	-0.149113	-0.480874	-0.744463	-0.420415	0.053411	-0.087639	-0.901508
24887	-1.501051	1.107612	9.786290	0.294493	-0.196705	-0.024507	-0.154792	-0.492837	-0.738701	-0.421530	0.047341	-0.091202	-0.900974
24888	-1.469560	1.449793	10.087934	0.196953	-0.223908	-0.035836	-0.161408	-0.499616	-0.733647	-0.422882	0.041622	-0.092801	-0.900459
24889	-1.495652	1.506166	10.367562	-0.023928	-0.195962	-0.061123	-0.165302	-0.503139	-0.730920	-0.424345	0.038307	-0.090600	-0.900142
24890	-1.276237	1.481084	9.803062	-0.104260	-0.167884	-0.080170	-0.172342	-0.500921	-0.731179	-0.426078	0.036232	-0.087207	-0.899744
24891	-1.230754	1.104072	9.317722	-0.037060	-0.169496	-0.090340	-0.174689	-0.499546	-0.732161	-0.427991	0.033546	-0.084968	-0.899155
24892	-1.164612	0.901339	9.252341	0.042547	-0.181731	-0.088102	-0.178461	-0.500889	-0.730830	-0.429982	0.029979	-0.084088	-0.898413
24893	-1.202625	0.981606	9.450644	0.030849	-0.194030	-0.082040	-0.183018	-0.501955	-0.728326	-0.431819	0.026260	-0.082847	-0.897763
24894	-1.283197	1.182943	9.809308	0.027977	-0.181922	-0.045832	-0.188609	-0.503970	-0.726717	-0.433044	0.022744	-0.081723	-0.897372
24895	-1.120281	1.344976	9.732866	0.035119	-0.167980	-0.035169	-0.193287	-0.507080	-0.723845	-0.433985	0.019381	-0.080810	-0.897079
24896	-1.212587	1.607598	9.654978	-0.005937	-0.155667	-0.050321	-0.197710	-0.507874	-0.723014	-0.435232	0.016636	-0.079302	-0.896665
24897	-1.100543	1.752592	9.381727	-0.041552	-0.141594	-0.076081	-0.201499	-0.506220	-0.721525	-0.436824	0.014481	-0.077264	-0.896106
24898	-0.919118	1.471291	9.083754	-0.079103	-0.125851	-0.071116	-0.204629	-0.504295	-0.722876	-0.438342	0.012943	-0.074694	-0.895606
24899	-0.782047	1.038934	9.608680	-0.000500	-0.124254	-0.058342	-0.207885	-0.504278	-0.722312	-0.439589	0.010709	-0.073550	-0.895119
24900	-0.784826	0.979630	9.869957	0.065700	-0.077061	-0.049776	-0.208789	-0.506454	-0.720517	-0.440723	0.008739	-0.074007	-0.894545
24901	-0.726039	1.101372	9.721859	-0.034384	-0.036800	-0.060923	-0.211380	-0.509165	-0.719733	-0.441879	0.008376	-0.073013	-0.894059
24902	-0.707197	1.370752	9.777660	-0.121977	-0.015814	-0.074654	-0.211143	-0.504670	-0.720336	-0.443319	0.009195	-0.070647	-0.893528
24903	-0.591384	1.368898	9.466644	-0.078979	-0.008769	-0.075225	-0.210098	-0.504812	-0.721125	-0.444678	0.009736	-0.069108	-0.892967
24904	-0.553929	1.209380	9.303481	-0.003876	-0.021000	-0.063307	-0.209980	-0.502223	-0.721745	-0.445949	0.009397	-0.068808	-0.892360
24905	-0.698267	1.274010	9.622675	0.005001	-0.033283	-0.059713	-0.208412	-0.502912	-0.722677	-0.447078	0.008723	-0.068558	-0.891821
24906	-0.624619	1.441919	9.667225	0.028259	-0.022819	-0.055969	-0.207623	-0.503597	-0.723725	-0.448249	0.008053	-0.068816	-0.891219
24907	-0.579054	1.393888	9.805658	0.026572	-0.007060	-0.077980	-0.207354	-0.506461	-0.721569	-0.449668	0.007664	-0.069195	-0.890479
24908	-0.619282	1.170577	9.817857	-0.003801	0.009586	-0.085225	-0.207615	-0.507141	-0.720284	-0.451246	0.007904	-0.069167	-0.889680
24909	-0.719466	1.005340	9.792790	-0.021675	0.034987	-0.082623	-0.205535	-0.506880	-0.720055	-0.452680	0.008704	-0.069057	-0.888952
24910	-0.870664	1.136160	9.718700	-0.039544	0.026303	-0.087997	-0.203702	-0.507707	-0.721893	-0.454288	0.009568	-0.068544	-0.888163
24911	-0.816088	1.665901	10.070362	-0.084218	0.034983	-0.105831	-0.200588	-0.505270	-0.723074	-0.456117	0.010967	-0.067337	-0.887301
24912	-0.801059	1.733859	10.311320	-0.110852	0.064770	-0.149090	-0.197341	-0.502425	-0.725799	-0.458688	0.013249	-0.065894	-0.886052
24913	-1.005226	0.891736	9.664184	-0.154560	0.068506	-0.164472	-0.192407	-0.499862	-0.726620	-0.461481	0.015967	-0.063747	-0.884713
24914	-1.173352	0.353219	9.298983	-0.135927	0.035323	-0.132785	-0.189685	-0.495924	-0.729970	-0.463790	0.017936	-0.061591	-0.883620
24915	-1.265720	0.262961	9.433314	0.017729	-0.008467	-0.097452	-0.185404	-0.492949	-0.730520	-0.465544	0.017652	-0.061775	-0.882689
24916	-1.152553	0.546753	9.723969	0.085563	-0.022609	-0.071438	-0.184999	-0.496222	-0.729528	-0.466964	0.016461	-0.063017	-0.881874
24917	-1.108899	0.570741	9.815185	-0.014718	-0.019202	-0.057186	-0.185242	-0.499354	-0.729297	-0.468011	0.016268	-0.062529	-0.881358
24918	-0.902358	0.424014	9.547379	-0.100658	-0.021014	-0.041163	-0.185908	-0.496353	-0.730030	-0.468894	0.016803	-0.060513	-0.881019
24919	-0.711658	0.741252	9.962708	-0.086473	-0.019456	-0.021670	-0.185664	-0.493630	-0.729492	-0.469289	0.017238	-0.058747	-0.880920
24920	-0.456681	1.278267	10.057999	-0.043448	-0.000273	-0.032711	-0.186442	-0.493216	-0.731022	-0.469984	0.017595	-0.057935	-0.880596
24921	-0.512886	1.526044	9.936373	-0.015452	0.026127	-0.077281	-0.185787	-0.493082	-0.732575	-0.471326	0.018193	-0.057847	-0.879872
24922	-0.694484	1.129516	9.568113	-0.014376	0.033335	-0.107225	-0.182802	-0.491736	-0.732349	-0.473220	0.018960	-0.057834	-0.878839
24923	-0.814856	0.509471	9.403421	0.041046	0.015914	-0.099922	-0.181235	-0.493107	-0.731613	-0.474989	0.018866	-0.058632	-0.877833
24924	-1.067660	0.264551	9.671931	0.087331	-0.001643	-0.060857	-0.180050	-0.495839	-0.731014	-0.476199	0.017996	-0.060092	-0.877097
24925	-0.790408	0.548113	9.519002	0.035276	-0.029787	-0.027876	-0.179114	-0.500204	-0.731071	-0.476755	0.017086	-0.060357	-0.876795
24926	-1.142305	0.615337	10.157222	0.069162	-0.025458	-0.018696	-0.179887	-0.501971	-0.730690	-0.477428	0.015907	-0.061290	-0.876386
24927	-1.065753	0.872617	9.549139	0.049488	-0.026273	-0.002938	-0.178972	-0.503612	-0.728918	-0.477547	0.014912	-0.061846	-0.876300
24928	-0.628347	1.587081	9.940474	0.019115	-0.040455	-0.024353	-0.181832	-0.504278	-0.728881	-0.478188	0.013964	-0.061754	-0.875973
24929	-0.695440	1.668467	9.644007	0.031917	-0.033253	-0.074417	-0.180647	-0.506736	-0.728923	-0.479558	0.013075	-0.061952	-0.875223
24930	-0.744874	1.195194	8.896443	-0.014536	-0.055822	-0.079308	-0.182339	-0.507409	-0.727617	-0.481124	0.012252	-0.061107	-0.874434
24931	-0.471635	1.224400	9.706660	0.042714	-0.090989	-0.109072	-0.184297	-0.508082	-0.724762	-0.483166	0.010273	-0.060941	-0.873345
24932	-0.784952	0.951741	10.186843	0.142774	-0.049040	-0.078204	-0.183891	-0.511627	-0.723515	-0.484670	0.008053	-0.062909	-0.872395
24933	-0.816694	0.910354	9.941527	0.146376	-0.017503	-0.067483	-0.183609	-0.516261	-0.722277	-0.485907	0.006310	-0.065267	-0.871548
24934	-0.812202	0.853523	10.243623	0.160582	-0.003610	-0.047963	-0.183067	-0.522261	-0.718482	-0.486839	0.004668	-0.067988	-0.870829
24935	-1.020936	0.705713	10.135586	0.074736	0.017459	-0.050239	-0.182900	-0.529074	-0.718036	-0.487714	0.004229	-0.069424	-0.870228
24936	-0.918613	0.834645	10.090528	-0.088168	0.034843	-0.029338	-0.180175	-0.527726	-0.718063	-0.488274	0.005653	-0.068190	-0.870004
24937	-0.889394	0.872530	9.970557	-0.111314	0.083870	-0.037258	-0.178228	-0.525010	-0.720898	-0.488813	0.008183	-0.067023	-0.869772
24938	-0.910194	0.681180	9.473504	-0.068325	0.097104	-0.029869	-0.175113	-0.522847	-0.721954	-0.489248	0.010501	-0.066742	-0.869524
24939	-0.945143	0.524773	9.356660	-0.070180	0.082238	-0.017619	-0.171872	-0.520139	-0.722748	-0.489450	0.012593	-0.066260	-0.869419
24940	-1.191821	0.460273	9.656028	-0.120463	0.078665	0.012015	-0.171346	-0.518777	-0.726605	-0.489195	0.015042	-0.064902	-0.869626
24941	-1.137425	0.635680	9.744085	-0.058041	0.083785	0.058327	-0.168495	-0.515794	-0.727906	-0.488076	0.016971	-0.064655	-0.870237
24942	-0.971132	0.921366	10.003063	0.042123	0.112547	0.071500	-0.166290	-0.514307	-0.728182	-0.486770	0.018346	-0.066475	-0.870804
24943	-0.966423	0.911099	9.803450	0.142350	0.127476	0.077573	-0.163932	-0.517454	-0.727347	-0.485321	0.019056	-0.070148	-0.871309
24944	-1.362467	0.904430	9.758728	0.101115	0.090824	0.085189	-0.163274	-0.520047	-0.725322	-0.483803	0.019458	-0.072788	-0.871928
24945	-1.435724	0.793975	9.628325	0.061658	0.094309	0.108708	-0.161058	-0.520059	-0.726128	-0.481818	0.020353	-0.074750	-0.872840
24946	-1.253021	0.686297	9.486133	0.077693	0.090750	0.126361	-0.159490	-0.521021	-0.726418	-0.479565	0.020920	-0.076996	-0.873871
24947	-1.170907	0.681550	9.716064	0.081137	0.082754	0.147475	-0.159997	-0.524288	-0.725155	-0.476919	0.021381	-0.079186	-0.875112
24948	-1.265056	0.682455	9.772158	0.088029	0.074769	0.202156	-0.160512	-0.525921	-0.724005	-0.473352	0.021449	-0.081490	-0.876833
24949	-1.290600	0.828930	9.632280	0.053889	0.060721	0.233619	-0.162580	-0.528362	-0.724126	-0.469205	0.021659	-0.083010	-0.878912
24950	-1.200636	1.249506	9.766106	0.048395	0.060595	0.260069	-0.164804	-0.527807	-0.721770	-0.464603	0.021757	-0.084506	-0.881209
24951	-1.130360	1.606431	10.269441	0.105724	0.074529	0.237668	-0.167012	-0.529294	-0.720464	-0.460358	0.021712	-0.087078	-0.883186
24952	-1.090753	1.751933	9.977597	0.043236	0.090352	0.219671	-0.167276	-0.528066	-0.721478	-0.456382	0.022448	-0.088734	-0.885064
24953	-0.818455	1.360474	9.278664	-0.067292	0.086202	0.142923	-0.167280	-0.526976	-0.722240	-0.453695	0.024336	-0.088316	-0.886436
24954	-0.773801	0.850431	9.330089	-0.154849	0.067877	0.105091	-0.168079	-0.522883	-0.723733	-0.451699	0.026677	-0.086205	-0.887595
24955	-1.083779	0.705374	9.864577	-0.219250	0.067886	0.085288	-0.166681	-0.514714	-0.727279	-0.449977	0.029708	-0.082853	-0.888692
24956	-1.389540	1.169285	9.790843	-0.276451	0.085477	0.081598	-0.166319	-0.507902	-0.730308	-0.448271	0.033499	-0.078724	-0.889794
24957	-0.888499	1.351916	9.447384	-0.388884	0.058396	0.017131	-0.164935	-0.496735	-0.734725	-0.447628	0.037976	-0.072227	-0.890489
24958	-0.727253	1.285057	9.228949	-0.868118	0.033073	-0.060529	-0.164239	-0.476707	-0.743037	-0.448031	0.046334	-0.056978	-0.890996
24959	-1.320788	0.658496	9.659419	-1.583534	0.022709	-0.160905	-0.160650	-0.433936	-0.759538	-0.449201	0.061037	-0.028700	-0.890881
24960	-1.601890	-0.141743	9.143193	-1.195262	0.021226	-0.142288	-0.160237	-0.381066	-0.777438	-0.450137	0.072136	-0.007383	-0.890011
24961	-1.072103	-0.349355	9.451038	0.160961	-0.046903	-0.129334	-0.159251	-0.369353	-0.780428	-0.452691	0.069828	-0.009546	-0.888878
24962	-0.763165	-0.359655	9.229575	0.690347	-0.064458	-0.063067	-0.160106	-0.382021	-0.776033	-0.454599	0.062363	-0.021100	-0.888260
24963	-0.785947	-0.204579	10.336967	0.836691	-0.026310	0.005121	-0.160899	-0.408726	-0.766497	-0.455519	0.054203	-0.035616	-0.887860
24964	-1.203021	0.191292	11.323167	0.932417	0.066359	0.009863	-0.160763	-0.438433	-0.757134	-0.456272	0.046792	-0.052746	-0.887042
24965	-1.441720	0.595385	10.733910	0.232166	0.125940	-0.025698	-0.160588	-0.475498	-0.747071	-0.456829	0.046850	-0.057882	-0.886432
24966	-1.119314	0.471584	9.607471	-0.422430	0.143507	-0.067512	-0.155413	-0.468167	-0.750166	-0.457597	0.053244	-0.051612	-0.886062
24967	-1.215365	0.557771	9.234410	-0.511659	0.079859	-0.129138	-0.150189	-0.442985	-0.759010	-0.459256	0.059379	-0.043027	-0.885272
24968	-1.222463	0.251372	8.899325	-0.332639	0.014429	-0.157202	-0.147900	-0.430869	-0.763046	-0.461619	0.062746	-0.037046	-0.884080
24969	-1.224013	0.030531	9.031372	-0.338119	-0.066086	-0.161106	-0.147558	-0.420379	-0.766296	-0.464101	0.064719	-0.030146	-0.882900
24970	-1.329810	0.076192	9.537456	-0.297189	-0.099464	-0.134463	-0.149030	-0.410831	-0.770300	-0.466213	0.065721	-0.023769	-0.881908
24971	-1.435337	0.155890	10.164081	-0.179226	-0.085579	-0.115896	-0.150887	-0.404145	-0.771237	-0.468077	0.065834	-0.019568	-0.881015
24972	-1.199426	0.051097	10.314637	-0.126464	-0.064682	-0.108482	-0.152202	-0.400731	-0.772987	-0.469895	0.065842	-0.016558	-0.880108
24973	-0.841167	-0.147668	9.931979	-0.173764	-0.048936	-0.121246	-0.153390	-0.397045	-0.773963	-0.471831	0.066525	-0.012795	-0.879083
24974	-0.696241	-0.473843	9.809229	-0.109317	-0.062909	-0.129746	-0.152645	-0.389964	-0.775192	-0.474014	0.066405	-0.010072	-0.877952
24975	-0.628678	-0.485838	9.991141	-0.216635	-0.064707	-0.146423	-0.154870	-0.386681	-0.777058	-0.476325	0.067191	-0.005349	-0.876682
24976	-0.758925	-0.465660	9.966063	-0.146741	-0.068090	-0.169673	-0.156073	-0.379861	-0.779162	-0.479120	0.067335	-0.001863	-0.875161
24977	-0.832428	-0.268694	9.699818	-0.057111	-0.039950	-0.187354	-0.156618	-0.375908	-0.778342	-0.482341	0.067003	-0.000116	-0.873417
24978	-0.886300	-0.367474	9.504498	0.019870	-0.017131	-0.183186	-0.155052	-0.376052	-0.779397	-0.485571	0.066435	-0.000015	-0.871669
24979	-0.912871	-0.360830	9.250078	0.035940	-0.043331	-0.176099	-0.154520	-0.379053	-0.777890	-0.488706	0.065132	0.000114	-0.870014
24980	-0.577244	-0.358778	9.203951	-0.061434	-0.046868	-0.209524	-0.153708	-0.384234	-0.778339	-0.492304	0.064838	0.001950	-0.868003
24981	-0.799176	-0.700239	10.225649	-0.251246	-0.057553	-0.214497	-0.152439	-0.378383	-0.778429	-0.495711	0.066084	0.007264	-0.865939
24982	-0.719059	-0.955408	9.563582	-0.061567	-0.062668	-0.198215	-0.154158	-0.372377	-0.780662	-0.499056	0.065503	0.009252	-0.864041
24983	-0.844405	-0.936579	9.896504	0.202270	-0.035561	-0.175011	-0.153353	-0.376878	-0.780203	-0.502353	0.062613	0.006465	-0.862368
24984	-0.953746	-0.693019	9.832961	0.316687	-0.011070	-0.140520	-0.152524	-0.388193	-0.775563	-0.505172	0.059144	0.001329	-0.860989
24985	-0.856960	-0.649506	9.366430	0.345089	-0.029504	-0.082233	-0.151049	-0.397740	-0.772331	-0.507003	0.054926	-0.004095	-0.860183
24986	-0.918179	-0.436883	9.532812	0.468342	-0.041838	-0.040787	-0.150334	-0.411370	-0.768741	-0.508222	0.049382	-0.011644	-0.859730
24987	-1.120891	-0.086360	9.605876	0.521913	-0.041845	-0.015593	-0.152735	-0.428664	-0.761150	-0.509006	0.043149	-0.020069	-0.859447
24988	-1.070956	0.487424	9.405377	0.421768	-0.069821	-0.029535	-0.153441	-0.444331	-0.757044	-0.509914	0.037589	-0.026543	-0.858993
24989	-1.158863	0.353135	9.308469	0.250047	-0.129246	-0.060079	-0.156510	-0.456442	-0.753125	-0.511210	0.032650	-0.029409	-0.858332
24990	-1.440916	0.063366	9.778573	0.174806	-0.186996	-0.073158	-0.162479	-0.462953	-0.747563	-0.512714	0.027619	-0.030411	-0.857576
24991	-1.446271	-0.035209	10.560887	0.092408	-0.162689	-0.070182	-0.166879	-0.468380	-0.746006	-0.514078	0.023771	-0.030239	-0.856880
24992	-1.090938	-0.334583	11.087863	0.198674	-0.085995	-0.018201	-0.168824	-0.470959	-0.743942	-0.514558	0.020189	-0.032712	-0.856594
24993	-0.681558	-0.456197	10.112092	0.238026	-0.030004	0.027983	-0.171004	-0.478170	-0.741534	-0.514204	0.017086	-0.036408	-0.856724
24994	-0.662763	-0.515373	9.683503	0.249416	0.002286	0.102192	-0.173327	-0.484291	-0.737182	-0.512553	0.014410	-0.040700	-0.857569
24995	-0.697863	-0.006661	9.221055	0.077335	-0.016210	0.176777	-0.175391	-0.488504	-0.735518	-0.509571	0.013098	-0.041788	-0.859313
24996	-0.650263	0.565904	9.402650	0.089752	-0.019819	0.198101	-0.178907	-0.489577	-0.733030	-0.506265	0.011599	-0.043142	-0.861220
24997	-0.513223	0.815478	9.574955	0.076228	-0.002462	0.222744	-0.180597	-0.490522	-0.732241	-0.502461	0.010492	-0.044370	-0.863397
24998	-0.345561	0.622123	9.689036	0.073512	0.036808	0.236872	-0.183979	-0.490913	-0.731937	-0.498409	0.010100	-0.046021	-0.865661
24999	-0.207391	0.356825	9.795336	0.001016	0.063835	0.245156	-0.185416	-0.490360	-0.731524	-0.494118	0.010855	-0.046590	-0.868078
25000	-0.443560	0.084387	9.758196	0.005354	0.077839	0.278739	-0.187776	-0.486941	-0.731970	-0.489244	0.011816	-0.047475	-0.870774
25001	-0.311398	0.001030	9.575867	0.026666	0.091742	0.322950	-0.188691	-0.484891	-0.734383	-0.483549	0.012735	-0.048735	-0.873867
25002	-0.247616	0.144526	9.476037	-0.059417	0.116096	0.375293	-0.191046	-0.482426	-0.734710	-0.476890	0.014894	-0.048877	-0.877477
25003	-0.318138	0.409838	9.546982	-0.028281	0.121260	0.416146	-0.194203	-0.475869	-0.735757	-0.469465	0.016763	-0.049448	-0.881406
25004	-0.693145	0.641325	9.576908	0.031620	0.116103	0.425535	-0.195512	-0.473954	-0.736749	-0.461876	0.018013	-0.051201	-0.885282
25005	-0.912864	0.610025	10.578122	0.020802	0.131715	0.420264	-0.197618	-0.469310	-0.737444	-0.454314	0.019609	-0.052728	-0.889064
25006	-1.090933	-0.312561	10.424868	0.058212	0.159721	0.464564	-0.198665	-0.467669	-0.738442	-0.445921	0.021350	-0.055360	-0.893104
25007	-0.976548	-0.511830	10.041905	-0.014507	0.121132	0.516698	-0.199593	-0.463984	-0.739809	-0.436556	0.022997	-0.056132	-0.897630
25008	-0.930143	-0.111883	10.396951	-0.146182	0.115694	0.540452	-0.202766	-0.454430	-0.740955	-0.426662	0.025663	-0.054731	-0.902389
25009	-1.133710	0.466215	10.174658	-0.196218	0.140273	0.542122	-0.206327	-0.444327	-0.743893	-0.416627	0.029224	-0.052372	-0.907097
25010	-1.187951	0.994751	9.854384	-0.224667	0.140407	0.513850	-0.208595	-0.431505	-0.749012	-0.407028	0.033023	-0.049733	-0.911463
25011	-1.057899	1.623782	9.836463	-0.295938	0.136994	0.449082	-0.210485	-0.418415	-0.750787	-0.398515	0.037430	-0.045522	-0.915267
25012	-1.206454	1.788090	9.709867	-0.395672	0.140767	0.349759	-0.209251	-0.403159	-0.756064	-0.391701	0.042758	-0.039632	-0.918244
25013	-1.197299	1.394637	9.260696	-0.472246	0.123528	0.272404	-0.209985	-0.385304	-0.761414	-0.386196	0.048448	-0.032027	-0.920587
25014	-1.224572	0.954984	9.339986	-0.445311	0.083371	0.235362	-0.208765	-0.367732	-0.766668	-0.381402	0.053188	-0.024673	-0.922548
25015	-1.093256	0.733993	9.761656	-0.273659	0.046530	0.241673	-0.208842	-0.351244	-0.771269	-0.376637	0.055944	-0.020161	-0.924450
25016	-1.053293	0.230061	10.226521	-0.037598	0.029839	0.253782	-0.210440	-0.344287	-0.772078	-0.371916	0.056594	-0.019948	-0.926325
25017	-1.021702	-0.078128	10.191464	0.141122	0.046388	0.307942	-0.211752	-0.342645	-0.771914	-0.366362	0.056197	-0.023186	-0.928484
25018	-0.960973	0.332905	9.489162	0.284304	0.015035	0.315122	-0.213547	-0.348631	-0.769886	-0.360862	0.054162	-0.028905	-0.930596
25019	-0.854248	0.736279	9.545747	0.259253	-0.019998	0.305169	-0.216383	-0.354612	-0.767842	-0.355481	0.051636	-0.033872	-0.932641
25020	-0.940272	1.194396	9.710358	0.305891	-0.030433	0.275627	-0.220757	-0.365353	-0.765049	-0.350779	0.048620	-0.039624	-0.934355
25021	-1.161412	1.339856	9.526499	0.300729	-0.033738	0.235144	-0.224368	-0.373374	-0.761726	-0.346708	0.045567	-0.045254	-0.935772
25022	-1.204295	1.421860	9.494168	0.311695	-0.037100	0.185015	-0.226167	-0.378679	-0.759562	-0.343669	0.042456	-0.050977	-0.936745
25023	-1.205570	1.248266	9.348000	0.328040	-0.056181	0.129520	-0.230026	-0.388469	-0.756768	-0.341580	0.038888	-0.056920	-0.937321
25024	-1.220168	1.225064	9.588165	0.224462	-0.066623	0.073208	-0.233374	-0.396355	-0.754220	-0.340588	0.035933	-0.060710	-0.937562
25025	-0.988856	0.814882	9.740057	0.081488	-0.038664	0.034220	-0.234006	-0.402621	-0.749380	-0.340062	0.034484	-0.062083	-0.937718
25026	-0.565978	0.864205	9.645659	0.016413	-0.019432	-0.010358	-0.236752	-0.400154	-0.749701	-0.340401	0.033933	-0.062230	-0.937605
25027	-0.634741	0.705731	9.553114	0.026393	-0.007952	-0.035807	-0.237392	-0.402467	-0.748941	-0.341113	0.033499	-0.062703	-0.937330
25028	-0.764393	0.134271	9.523633	0.147958	0.006943	-0.007628	-0.236726	-0.405877	-0.747697	-0.341435	0.032543	-0.065497	-0.937056
25029	-0.833032	0.003642	9.099783	0.228274	-0.012293	0.043999	-0.237998	-0.412684	-0.745170	-0.340787	0.030551	-0.069706	-0.937055
25030	-0.220622	0.543464	9.451553	0.272812	-0.047606	0.070549	-0.238880	-0.418675	-0.743928	-0.339764	0.027615	-0.074514	-0.937147
25031	-0.203983	1.156596	10.237054	0.269134	-0.060039	0.070580	-0.242223	-0.427378	-0.741388	-0.338690	0.024369	-0.079128	-0.937248
25032	-0.692877	1.333496	10.214468	0.117320	-0.049297	0.011539	-0.243894	-0.433502	-0.737432	-0.338669	0.022547	-0.080976	-0.937143
25033	-0.808005	1.433709	10.447309	-0.002367	-0.002010	-0.026121	-0.243766	-0.432958	-0.737557	-0.339176	0.022371	-0.080837	-0.936976
25034	-0.952665	1.461480	10.508952	0.012212	0.069862	-0.064478	-0.242592	-0.433509	-0.737580	-0.340316	0.023618	-0.081488	-0.936476
25035	-1.369581	1.256005	9.887791	0.068649	0.110353	-0.051487	-0.238934	-0.435708	-0.737914	-0.341148	0.025120	-0.083436	-0.935962
25036	-1.114795	2.116483	9.587892	0.087621	0.106898	-0.079453	-0.236436	-0.439809	-0.738635	-0.342541	0.026572	-0.085742	-0.935205
25037	-1.194573	2.795972	9.019654	0.120199	0.083575	-0.147856	-0.233300	-0.442142	-0.738190	-0.345236	0.027380	-0.088504	-0.933932
25038	-0.951072	2.422249	8.542255	0.090048	0.046119	-0.207389	-0.229250	-0.445707	-0.736998	-0.349105	0.027905	-0.090366	-0.932299
25039	-0.836915	1.485196	9.121654	0.110491	0.007491	-0.210261	-0.225438	-0.452403	-0.736734	-0.353077	0.027456	-0.092418	-0.930614
25040	-1.419110	1.078816	10.015947	0.177279	-0.041569	-0.181683	-0.222282	-0.458824	-0.735685	-0.356677	0.025682	-0.095299	-0.928999
25041	-1.921416	2.395553	10.708278	0.077043	-0.029364	-0.183727	-0.223288	-0.465904	-0.734195	-0.360193	0.024771	-0.096500	-0.927543
25042	-2.164097	2.908801	10.413485	-0.012006	0.009403	-0.254544	-0.218718	-0.469744	-0.732240	-0.364936	0.025440	-0.096193	-0.925700
25043	-1.622151	2.752649	9.491444	-0.027795	0.025283	-0.295310	-0.215325	-0.470307	-0.733842	-0.370340	0.026541	-0.095885	-0.923553
25044	-0.824425	2.225191	8.913776	-0.121664	0.019920	-0.301636	-0.210636	-0.470331	-0.734942	-0.375830	0.028307	-0.093597	-0.921515
25045	-0.654128	2.074026	8.675068	-0.050940	-0.013276	-0.314535	-0.205937	-0.472127	-0.736060	-0.381616	0.028866	-0.092581	-0.919219
25046	-1.255621	1.681184	9.228448	-0.093899	-0.027178	-0.333314	-0.202805	-0.473097	-0.736889	-0.387762	0.029619	-0.090425	-0.916835
25047	-1.699221	1.745285	10.184628	-0.110011	-0.021953	-0.356198	-0.197858	-0.472578	-0.738116	-0.394258	0.030562	-0.088242	-0.914243
25048	-1.910500	1.584918	9.896238	-0.170637	0.000986	-0.390004	-0.194737	-0.470959	-0.739950	-0.401293	0.032533	-0.084860	-0.911430
25049	-1.981686	0.750630	9.791139	-0.222524	0.011530	-0.390491	-0.188763	-0.467311	-0.742321	-0.408234	0.035091	-0.080857	-0.908612
25050	-1.955255	-0.274597	9.625329	-0.201390	0.013157	-0.316526	-0.183043	-0.463933	-0.745978	-0.413842	0.037405	-0.077051	-0.906310
25051	-1.540304	-0.334536	9.957490	-0.126811	0.021454	-0.196258	-0.180454	-0.460131	-0.748040	-0.417279	0.039103	-0.074908	-0.904841
25052	-1.209927	0.641993	9.264169	-0.026776	0.000381	-0.139095	-0.178117	-0.458509	-0.748960	-0.419802	0.039462	-0.074288	-0.903709
25053	-0.881980	0.572924	9.534496	-0.091441	-0.001645	-0.093871	-0.177334	-0.458512	-0.749615	-0.421441	0.040290	-0.072631	-0.903044
25054	-1.115622	0.297441	10.081245	-0.155298	0.033139	-0.027240	-0.174746	-0.454438	-0.751932	-0.421843	0.042153	-0.070055	-0.902975
25055	-1.438870	0.334155	10.252670	-0.081209	0.075981	0.019377	-0.174765	-0.450895	-0.752412	-0.421334	0.044139	-0.069277	-0.903178
25056	-1.529701	0.807940	10.023399	-0.100900	0.121486	0.043318	-0.172437	-0.447091	-0.754469	-0.420339	0.047042	-0.068486	-0.903555
25057	-1.778388	1.144429	10.108715	-0.186587	0.177580	0.013960	-0.167253	-0.440850	-0.758348	-0.419679	0.051765	-0.066662	-0.903740
25058	-1.825287	0.996190	10.273227	-0.180148	0.232752	-0.014010	-0.160377	-0.434345	-0.762507	-0.419467	0.057422	-0.065314	-0.903595
25059	-1.364821	1.250731	9.748311	-0.237200	0.258138	-0.037319	-0.153387	-0.425661	-0.765617	-0.419534	0.064080	-0.063213	-0.903266
25060	-1.360204	0.557028	9.408673	-0.261232	0.212799	-0.073041	-0.144561	-0.419439	-0.769035	-0.420281	0.070127	-0.060155	-0.902678
25061	-1.663450	0.033800	8.979930	-0.271972	0.173615	-0.075030	-0.138089	-0.410207	-0.773934	-0.421049	0.075589	-0.056638	-0.902106
25062	-1.592450	-0.135680	8.004126	-0.300616	0.128261	-0.059576	-0.134227	-0.400825	-0.776732	-0.421572	0.080419	-0.052175	-0.901714
25063	-1.238932	-0.678890	8.220719	-0.340209	0.091292	-0.030261	-0.129581	-0.390765	-0.781853	-0.421482	0.084921	-0.046746	-0.901641
25064	-0.911847	-0.885785	9.032564	-0.251987	0.055948	0.014154	-0.127028	-0.380696	-0.783853	-0.421125	0.087944	-0.042701	-0.901719
25065	-1.358391	-0.552825	9.818839	-0.281678	0.089086	0.040678	-0.127586	-0.370880	-0.789413	-0.419836	0.091816	-0.038349	-0.902129
25066	-2.048843	0.131359	10.015294	-0.276152	0.134788	0.018316	-0.122960	-0.358505	-0.792451	-0.418918	0.096471	-0.034502	-0.902225
25067	-2.200434	-0.110105	9.312129	-0.179319	0.107094	-0.016314	-0.118449	-0.349536	-0.794234	-0.418810	0.099852	-0.032056	-0.901998
25068	-2.491928	-0.346659	9.071617	-0.229427	0.012774	-0.038124	-0.118222	-0.341634	-0.797507	-0.419109	0.101946	-0.027924	-0.901762
25069	-2.337023	-0.314673	9.702657	-0.145454	-0.050367	-0.044844	-0.118116	-0.337002	-0.798236	-0.419665	0.102242	-0.024727	-0.901563
25070	-2.032872	-1.030898	10.626595	-0.014938	-0.050594	-0.049439	-0.119556	-0.334813	-0.799223	-0.420697	0.101397	-0.023915	-0.901199
25071	-1.956869	-0.850561	10.022438	0.101441	-0.036478	-0.041463	-0.119933	-0.337537	-0.798729	-0.421688	0.099865	-0.025255	-0.900871
25072	-1.864172	0.306697	9.626419	0.062402	-0.032826	-0.095268	-0.120434	-0.341076	-0.798499	-0.423690	0.098713	-0.025894	-0.900040
25073	-1.814376	0.172315	9.850333	-0.000028	-0.011797	-0.140634	-0.121861	-0.342431	-0.797847	-0.426244	0.098509	-0.025456	-0.898868
25074	-1.675079	-0.262359	9.623053	-0.023098	-0.000330	-0.176133	-0.120160	-0.342985	-0.799551	-0.429496	0.098706	-0.024672	-0.897319
25075	-1.890686	-0.702848	9.735196	-0.040951	-0.004625	-0.192167	-0.117688	-0.343816	-0.797923	-0.432883	0.098995	-0.023446	-0.895691
25076	-2.165364	-0.625768	9.861009	0.018090	-0.014174	-0.195201	-0.118077	-0.343541	-0.798687	-0.436483	0.098596	-0.023233	-0.893992
25077	-1.948325	-0.654751	9.587255	0.104011	-0.020280	-0.195543	-0.117915	-0.348855	-0.799256	-0.440209	0.097351	-0.024450	-0.892267
25078	-1.895104	0.026210	9.839738	0.027331	-0.017613	-0.256775	-0.115557	-0.351320	-0.799702	-0.444920	0.096841	-0.024255	-0.889988
25079	-1.876487	-0.068056	9.732759	0.049078	-0.006086	-0.311230	-0.115015	-0.355683	-0.798723	-0.450567	0.096368	-0.024418	-0.887190
25080	-2.221730	-0.073924	10.079309	0.070648	0.009758	-0.337355	-0.112784	-0.359101	-0.798532	-0.456626	0.095990	-0.025067	-0.884110
25081	-2.155571	-0.606626	9.853935	0.235432	0.015158	-0.366219	-0.110270	-0.367154	-0.797103	-0.463544	0.094223	-0.028626	-0.880585
25082	-2.099510	-0.873716	9.951310	0.206748	0.013352	-0.359458	-0.106204	-0.374398	-0.794274	-0.470195	0.092669	-0.031670	-0.877112
25083	-1.996792	-1.365208	9.925550	0.211940	-0.012980	-0.330568	-0.103290	-0.383815	-0.793637	-0.476400	0.090614	-0.034567	-0.873863
25084	-2.091584	-1.446782	9.747602	0.107891	-0.055056	-0.281236	-0.102083	-0.390361	-0.793204	-0.481557	0.088740	-0.035381	-0.871193
25085	-2.099088	-1.467462	9.257202	0.046928	-0.091784	-0.251845	-0.101660	-0.397450	-0.791091	-0.486111	0.086869	-0.034718	-0.868875
25086	-2.544476	-0.284432	9.625493	0.075415	-0.073449	-0.217719	-0.102423	-0.401124	-0.790214	-0.490094	0.084933	-0.034899	-0.866820
25087	-2.381963	0.515481	8.946008	0.103395	-0.065419	-0.245554	-0.103451	-0.403980	-0.789455	-0.494585	0.082990	-0.035540	-0.864428
25088	-2.023882	0.959548	8.794227	0.027609	-0.075890	-0.300790	-0.103701	-0.406432	-0.788445	-0.499863	0.081542	-0.034726	-0.861558
25089	-1.595451	0.759908	9.091022	0.085164	-0.105616	-0.383484	-0.102893	-0.412432	-0.786327	-0.506680	0.079148	-0.034491	-0.857800
25090	-1.228232	0.108245	9.267803	-0.250958	-0.137143	-0.467363	-0.102112	-0.411618	-0.787747	-0.514379	0.079580	-0.028015	-0.853403
25091	-1.154382	-1.068454	10.022622	-0.306450	-0.125023	-0.487388	-0.102408	-0.403713	-0.790497	-0.522259	0.080855	-0.020666	-0.848694
25092	-0.932871	-1.830240	9.992729	-0.167239	-0.084991	-0.398334	-0.101650	-0.397584	-0.793667	-0.528686	0.081247	-0.016245	-0.844764
25093	-0.814965	-1.862389	9.217553	0.025568	-0.074601	-0.273552	-0.101787	-0.396766	-0.793271	-0.533387	0.079788	-0.015278	-0.841961
25094	-0.670818	-1.621107	9.055675	0.199459	-0.088870	-0.143676	-0.101887	-0.402352	-0.792809	-0.536145	0.076132	-0.017417	-0.840505
25095	-1.126518	-1.218292	9.854847	0.330527	-0.031359	-0.045383	-0.104309	-0.413377	-0.789276	-0.537437	0.072049	-0.022332	-0.839923
25096	-1.224991	-0.804199	9.747513	0.448390	-0.012184	0.019106	-0.104104	-0.428639	-0.786081	-0.537757	0.066940	-0.029717	-0.839913
25097	-1.240924	0.336564	9.972235	0.543101	-0.015787	0.047333	-0.105217	-0.442806	-0.779637	-0.537695	0.060760	-0.038502	-0.840065
25098	-1.078135	0.825024	9.683270	0.348230	-0.026259	0.015091	-0.106698	-0.460512	-0.774123	-0.537888	0.056486	-0.044046	-0.839967
25099	-1.291293	0.721692	9.953066	0.083478	-0.022761	-0.011461	-0.107197	-0.465143	-0.772874	-0.538222	0.055138	-0.045001	-0.839793
25100	-1.317307	0.457635	10.046377	0.044099	-0.005288	-0.008209	-0.108200	-0.472086	-0.772412	-0.538434	0.054507	-0.045634	-0.839664
25101	-1.226975	0.266239	9.817509	-0.057909	0.022674	0.006949	-0.106908	-0.470322	-0.772671	-0.538260	0.055413	-0.044736	-0.839765
25102	-1.312821	-0.259626	9.867476	0.060009	0.043628	0.050098	-0.107174	-0.468957	-0.773298	-0.537455	0.055381	-0.046227	-0.840201
25103	-1.315208	-0.257077	9.908377	0.160004	0.075017	0.105573	-0.105596	-0.472782	-0.771556	-0.535813	0.054740	-0.049640	-0.841097
25104	-1.558897	-0.220212	9.545636	0.136732	0.086496	0.121395	-0.104527	-0.477692	-0.771620	-0.533850	0.054535	-0.052958	-0.842155
25105	-1.634602	-0.011860	9.851472	-0.026042	0.068096	0.093765	-0.104272	-0.477967	-0.769695	-0.532199	0.055798	-0.053143	-0.843105
25106	-1.750484	-0.015220	10.030260	-0.194161	0.071603	0.069672	-0.103501	-0.473609	-0.773913	-0.530747	0.058923	-0.050668	-0.843960
25107	-1.670590	0.371877	9.414028	-0.245741	0.057816	0.015564	-0.102494	-0.466256	-0.776174	-0.530159	0.062445	-0.046960	-0.844291
25108	-1.625116	-0.022811	9.440338	-0.280542	0.035117	-0.014826	-0.101744	-0.459038	-0.778947	-0.530036	0.065951	-0.042535	-0.844336
25109	-1.776135	-0.209010	9.509190	-0.215215	0.028185	-0.022300	-0.099568	-0.450191	-0.783012	-0.530128	0.068696	-0.038985	-0.844231
25110	-1.800721	-0.275674	9.667238	-0.199286	0.020215	0.009499	-0.098174	-0.440659	-0.787575	-0.529688	0.071068	-0.035806	-0.844451
25111	-1.548150	-0.066520	9.499249	-0.107941	0.028095	-0.000410	-0.098203	-0.434663	-0.789190	-0.529546	0.072664	-0.034106	-0.844475
25112	-1.283955	0.418962	9.281468	-0.179426	0.019321	-0.015037	-0.097040	-0.432762	-0.789832	-0.529540	0.074825	-0.031217	-0.844402
25113	-1.263372	0.598900	9.192042	-0.141665	-0.005056	-0.058876	-0.096016	-0.427861	-0.792889	-0.530345	0.076219	-0.028548	-0.843866
25114	-1.398822	0.559676	9.389812	-0.121891	-0.038219	-0.094070	-0.096298	-0.424045	-0.792848	-0.531779	0.076845	-0.025900	-0.842992
25115	-1.630371	0.247338	9.686200	-0.023496	-0.036423	-0.097753	-0.096830	-0.420225	-0.795892	-0.533427	0.076451	-0.024879	-0.842016
25116	-1.699217	0.407043	9.830411	-0.059190	-0.011907	-0.114616	-0.095787	-0.420776	-0.795398	-0.535264	0.076865	-0.023536	-0.840851
25117	-1.445557	0.415626	10.138317	-0.026813	0.047526	-0.142444	-0.094091	-0.419830	-0.797989	-0.537609	0.077916	-0.023338	-0.839262
25118	-1.199346	0.071824	10.014491	0.002754	0.049260	-0.149413	-0.089779	-0.423123	-0.797571	-0.540079	0.078709	-0.023636	-0.837592
25119	-1.284257	-0.317526	9.880981	0.012664	0.047606	-0.163497	-0.089768	-0.424758	-0.798231	-0.542828	0.079316	-0.024071	-0.835744
25120	-1.489884	-0.373499	9.927771	-0.051672	0.037195	-0.186864	-0.084561	-0.423831	-0.799974	-0.545809	0.080516	-0.023267	-0.833708
25121	-1.552295	-0.659241	9.915412	-0.004303	0.024093	-0.180438	-0.082334	-0.425613	-0.801183	-0.548812	0.080918	-0.023127	-0.831699
25122	-1.512502	-0.496112	9.883301	0.071680	-0.017029	-0.175605	-0.081294	-0.426165	-0.800174	-0.551811	0.079856	-0.023799	-0.829796
25123	-2.008914	-0.366409	10.136591	0.168323	-0.039628	-0.190673	-0.079435	-0.432987	-0.799496	-0.555271	0.077310	-0.025821	-0.827666
25124	-2.124171	-0.617692	10.247641	0.028901	-0.011579	-0.221567	-0.078751	-0.439258	-0.799053	-0.558964	0.076838	-0.025781	-0.825222
25125	-1.638538	-0.901476	9.913371	0.063022	0.024258	-0.230197	-0.077302	-0.442263	-0.798975	-0.562855	0.076560	-0.026703	-0.822569
25126	-1.567705	-0.771354	9.390386	0.118503	0.052310	-0.208526	-0.073632	-0.447052	-0.798690	-0.566363	0.076127	-0.028870	-0.820125
25127	-1.571777	-0.643558	8.702209	0.153385	0.048039	-0.187097	-0.069963	-0.451977	-0.797764	-0.569646	0.075213	-0.031596	-0.817832
25128	-2.152722	-0.848106	8.752931	0.256103	-0.007816	-0.167033	-0.067576	-0.460437	-0.796852	-0.572665	0.072203	-0.035390	-0.815837
25129	-1.897592	-0.296066	9.043041	0.465353	-0.056919	-0.160369	-0.066458	-0.476795	-0.792265	-0.575980	0.066027	-0.042061	-0.813707
25130	-1.611813	0.141371	9.684821	0.404441	-0.067656	-0.163506	-0.067946	-0.494366	-0.784690	-0.579141	0.060335	-0.047594	-0.811598
25131	-1.427454	0.225094	10.794413	0.315142	-0.043328	-0.224932	-0.066577	-0.508136	-0.781627	-0.583211	0.056153	-0.051903	-0.808714
25132	-1.290562	0.118532	10.900145	0.245626	0.035437	-0.265752	-0.064191	-0.518233	-0.777770	-0.587599	0.054075	-0.055933	-0.805403
25133	-1.309654	0.174088	10.143981	0.170823	0.065443	-0.313738	-0.057640	-0.527398	-0.775254	-0.592767	0.053414	-0.059059	-0.801428
25134	-1.523889	-0.056509	9.688997	0.117229	0.063864	-0.322919	-0.050979	-0.532612	-0.773602	-0.597932	0.053361	-0.061298	-0.797416
25135	-1.436334	-0.639546	9.573401	0.143903	0.034065	-0.294778	-0.045081	-0.540546	-0.772480	-0.602754	0.052504	-0.063592	-0.793654
25136	-1.720096	-1.160877	9.814970	0.093379	-0.015067	-0.226619	-0.040361	-0.547112	-0.771585	-0.606464	0.051358	-0.064605	-0.790816
25137	-2.133722	-0.935524	10.099885	0.154046	-0.027311	-0.197860	-0.039824	-0.551612	-0.768934	-0.609806	0.049336	-0.066359	-0.788225
25138	-1.989938	-0.383861	9.196625	0.116600	-0.011439	-0.194461	-0.037981	-0.557346	-0.765670	-0.612999	0.047922	-0.067816	-0.785708
25139	-1.476400	-0.125880	8.358891	-0.006905	-0.037754	-0.170867	-0.036272	-0.560898	-0.764958	-0.615754	0.047703	-0.066920	-0.783641
25140	-1.142285	-0.011847	8.751424	0.091399	-0.088661	-0.170421	-0.034835	-0.561723	-0.765116	-0.618636	0.045347	-0.067049	-0.781497
25141	-1.123525	-0.108771	9.348513	0.139535	-0.129053	-0.159681	-0.036375	-0.566348	-0.763722	-0.621455	0.041867	-0.067292	-0.779431
25142	-0.913335	0.223619	10.049814	0.112578	-0.120551	-0.149283	-0.035322	-0.569624	-0.761710	-0.624045	0.038720	-0.067374	-0.777515
25143	-0.778846	0.440814	10.637501	0.006934	-0.066535	-0.134006	-0.035962	-0.573028	-0.759416	-0.626254	0.037791	-0.066312	-0.775874
25144	-1.090448	0.091579	10.460750	-0.111140	-0.034945	-0.128557	-0.033109	-0.569773	-0.761744	-0.628222	0.038743	-0.064002	-0.774429
25145	-1.383559	-0.023282	9.902042	-0.127248	-0.015543	-0.107379	-0.032468	-0.567732	-0.762249	-0.629837	0.040249	-0.061491	-0.773243
25146	-1.391993	0.167321	9.293926	-0.232936	-0.001551	-0.061342	-0.031450	-0.561741	-0.765424	-0.630606	0.043166	-0.057769	-0.772746
25147	-1.218126	0.172897	9.201173	-0.224200	-0.006942	-0.013764	-0.030577	-0.552479	-0.769467	-0.630659	0.045916	-0.053944	-0.772820
25148	-0.968956	-0.109414	9.532208	-0.126145	0.015517	0.062673	-0.027468	-0.547316	-0.773840	-0.629572	0.047610	-0.052198	-0.773723
25149	-1.210594	-0.149433	9.985610	0.082883	0.067866	0.140220	-0.027480	-0.545682	-0.772794	-0.627440	0.047476	-0.054188	-0.775325
25150	-1.576219	0.041300	10.082274	0.163160	0.104569	0.204529	-0.027710	-0.551948	-0.771307	-0.624315	0.046759	-0.058174	-0.777599
25151	-1.689103	0.456439	10.280266	0.120116	0.113242	0.225509	-0.026915	-0.556859	-0.767504	-0.620814	0.046772	-0.061406	-0.780149
25152	-1.886603	0.525318	10.280358	0.083516	0.108085	0.205912	-0.024559	-0.560279	-0.765642	-0.617559	0.047098	-0.064194	-0.782485
25153	-1.923110	0.845653	9.556225	-0.013759	0.099552	0.170018	-0.023255	-0.561377	-0.764513	-0.614785	0.048632	-0.065154	-0.784493
25154	-2.100937	0.975830	9.203601	-0.080640	0.068272	0.121922	-0.021439	-0.559069	-0.766578	-0.612722	0.050466	-0.064798	-0.786019
25155	-2.394699	1.080036	9.500508	-0.079600	0.064889	0.081486	-0.020417	-0.554169	-0.769120	-0.611301	0.052398	-0.064289	-0.787040
25156	-2.443929	0.946003	9.585902	-0.041974	0.057934	0.065860	-0.018470	-0.551998	-0.771188	-0.610162	0.053669	-0.064357	-0.787833
25157	-2.362181	0.901684	9.457325	-0.016847	0.049232	0.050119	-0.018222	-0.550911	-0.769250	-0.609311	0.054653	-0.064686	-0.788397
25158	-2.039222	0.821931	9.367111	-0.136635	0.035186	0.024412	-0.015896	-0.547107	-0.770792	-0.608747	0.056771	-0.062939	-0.788824
25159	-1.672669	0.765439	9.130201	-0.156251	-0.007699	0.002849	-0.015392	-0.543158	-0.772564	-0.608548	0.058611	-0.060363	-0.789044
25160	-1.548036	0.630355	9.315013	-0.281474	-0.033129	-0.019373	-0.015936	-0.536477	-0.776610	-0.608573	0.061466	-0.055446	-0.789168
25161	-1.510970	0.395855	9.797419	-0.297510	-0.015685	-0.044169	-0.016492	-0.527616	-0.780892	-0.608924	0.064928	-0.050495	-0.788952
25162	-1.457871	0.384237	10.065970	-0.292078	0.028014	-0.052807	-0.013812	-0.515775	-0.784937	-0.609352	0.068910	-0.046109	-0.788552
25163	-1.521640	0.256269	9.738232	-0.177463	0.057891	-0.055388	-0.010585	-0.508432	-0.789162	-0.609934	0.072051	-0.043937	-0.787946
25164	-1.753577	0.232069	9.884139	-0.329545	0.061406	-0.063472	-0.009715	-0.499716	-0.791664	-0.610397	0.077023	-0.039351	-0.787359
25165	-2.046133	-0.153531	9.661147	-0.198820	0.037137	-0.087266	-0.004018	-0.491160	-0.797073	-0.611437	0.080118	-0.036559	-0.786377
25166	-1.950275	-0.242060	9.267602	-0.345395	0.023224	-0.116620	-0.001457	-0.481908	-0.800111	-0.612707	0.084720	-0.031176	-0.785137
25167	-1.625186	-0.701584	9.252306	-0.041217	0.002226	-0.118195	-0.000315	-0.475919	-0.801357	-0.614495	0.085355	-0.030379	-0.783701
25168	-1.280335	-1.116290	9.787658	0.232322	0.017743	-0.075812	0.002580	-0.481929	-0.800815	-0.616063	0.082753	-0.034058	-0.782597
25169	-1.234155	-0.705907	8.835554	0.294810	0.006433	-0.018912	0.003413	-0.493107	-0.797461	-0.616842	0.079241	-0.038701	-0.782131
25170	-1.878482	-0.342627	9.595048	0.249648	-0.025212	0.046984	0.002936	-0.502098	-0.795482	-0.616531	0.075660	-0.042320	-0.782543
25171	-1.428493	0.129023	9.260158	0.315405	-0.089354	0.139722	-0.000677	-0.509983	-0.791642	-0.614893	0.070251	-0.046355	-0.784106
25172	-2.324275	0.118040	9.676281	0.444873	-0.138222	0.173349	-0.004776	-0.525087	-0.785807	-0.612930	0.062378	-0.051825	-0.785964
25173	-2.530432	-0.060745	11.242807	0.291716	-0.130641	0.166083	-0.010189	-0.536232	-0.783002	-0.610814	0.056607	-0.055042	-0.787828
25174	-2.687268	-0.029752	10.754290	0.390166	-0.068401	0.191763	-0.016911	-0.548598	-0.776070	-0.608306	0.050479	-0.060521	-0.789780
25175	-1.751795	-0.176073	9.331532	0.263319	-0.047403	0.190635	-0.024665	-0.560684	-0.771953	-0.605618	0.046367	-0.064335	-0.791794
25176	-1.680336	-0.298266	8.877732	0.470740	-0.075359	0.229018	-0.029041	-0.574016	-0.764550	-0.602511	0.039105	-0.071038	-0.793981
25177	-1.480362	-0.034070	9.273149	0.332766	-0.131577	0.243655	-0.034713	-0.586659	-0.759568	-0.599086	0.032753	-0.074940	-0.796497
25178	-1.402007	-0.576343	9.881425	0.418513	-0.124731	0.258256	-0.042475	-0.597519	-0.755310	-0.595427	0.025292	-0.080231	-0.798993
25179	-1.425383	-0.155389	10.636225	0.303825	-0.065505	0.292958	-0.049205	-0.608387	-0.748363	-0.591012	0.020275	-0.084402	-0.801979
25180	-1.656817	0.896094	11.001157	0.284369	-0.005953	0.256299	-0.056719	-0.619114	-0.740888	-0.587032	0.016315	-0.088948	-0.804497
25181	-1.684214	1.812979	10.339073	0.196207	0.032788	0.199612	-0.059824	-0.624958	-0.736522	-0.583848	0.014304	-0.092524	-0.806447
25182	-1.382077	2.204146	10.047789	0.065319	0.047889	0.073582	-0.060082	-0.627002	-0.733963	-0.582612	0.014106	-0.094112	-0.807160
25183	-1.501638	1.716926	9.279042	-0.118641	0.049060	0.014042	-0.059300	-0.626188	-0.735512	-0.582285	0.016356	-0.092779	-0.807508
25184	-1.347087	0.701375	9.458281	0.010140	0.028039	0.010241	-0.057243	-0.622112	-0.734730	-0.582093	0.016600	-0.093228	-0.807589
25185	-1.656344	0.659495	9.917050	0.124388	0.048935	0.064975	-0.055423	-0.622122	-0.734114	-0.581022	0.015940	-0.095811	-0.808071
25186	-1.581095	0.707712	10.147651	0.331737	0.080293	0.118570	-0.054876	-0.629485	-0.729688	-0.579064	0.013084	-0.102096	-0.808758
25187	-1.511492	0.306069	10.320260	0.323377	0.134310	0.195260	-0.053944	-0.637259	-0.723083	-0.575737	0.011251	-0.108870	-0.810276
25188	-1.614555	1.447149	9.639779	0.406386	0.118585	0.260412	-0.054431	-0.647479	-0.715966	-0.571346	0.007855	-0.116829	-0.812313
25189	-1.554717	1.726579	9.154652	0.309812	0.071417	0.249014	-0.057004	-0.656870	-0.709195	-0.567207	0.005033	-0.122663	-0.814374
25190	-1.454542	2.243845	8.688732	0.161458	-0.004582	0.204566	-0.059850	-0.663397	-0.703423	-0.563923	0.002553	-0.125216	-0.816276
25191	-1.270494	1.973834	8.943572	0.070188	-0.049286	0.184237	-0.062718	-0.663656	-0.701580	-0.561079	0.000619	-0.125781	-0.818150
25192	-1.072775	1.601587	8.831852	0.091602	-0.054587	0.196577	-0.067796	-0.663629	-0.701247	-0.558023	-0.001868	-0.126626	-0.820105
25193	-0.400566	2.044097	9.758725	0.175582	-0.004262	0.215744	-0.072221	-0.665787	-0.697468	-0.554522	-0.004361	-0.129378	-0.822039
25194	-0.365942	3.176104	9.608031	0.174134	0.076334	0.174835	-0.073253	-0.669598	-0.693885	-0.551456	-0.005562	-0.133028	-0.823510
25195	-0.627198	3.130350	8.922481	0.153021	0.078442	0.114853	-0.073754	-0.674911	-0.690839	-0.549367	-0.006258	-0.136343	-0.824359
25196	-0.594614	1.949085	8.865364	0.058228	0.027763	0.083769	-0.074540	-0.674635	-0.689795	-0.547934	-0.006742	-0.137555	-0.825107
25197	-1.704827	1.670003	9.145684	0.142165	0.019247	0.109293	-0.074791	-0.677086	-0.688528	-0.546090	-0.008282	-0.140015	-0.825901
25198	-1.878159	1.052283	9.606274	0.091591	0.011998	0.194287	-0.076105	-0.676400	-0.685926	-0.542861	-0.009701	-0.141584	-0.827745
25199	-1.887480	1.760718	10.032633	0.216421	0.025716	0.286145	-0.079994	-0.680740	-0.683336	-0.538040	-0.012387	-0.145278	-0.830213
25200	-1.761274	3.530594	10.297004	0.289761	0.057068	0.304735	-0.085445	-0.686708	-0.677905	-0.532755	-0.015516	-0.150582	-0.832620
25201	-1.507132	3.624080	10.057981	0.095157	0.083437	0.220530	-0.088565	-0.689418	-0.674538	-0.528836	-0.015768	-0.152931	-0.834683
25202	-1.199708	2.726417	9.855167	-0.052230	0.099230	0.171659	-0.088193	-0.687242	-0.672720	-0.525714	-0.014158	-0.153013	-0.836667
25203	-1.155206	2.888055	9.347191	-0.079882	0.111564	0.171533	-0.089117	-0.683420	-0.675243	-0.522560	-0.011958	-0.152741	-0.838724
25204	-1.079361	3.390074	8.552084	0.020532	0.080299	0.142289	-0.088870	-0.680696	-0.675993	-0.519953	-0.011335	-0.153850	-0.840149
25205	-1.001230	3.507626	8.656094	0.035024	0.040130	0.089377	-0.088092	-0.680701	-0.674975	-0.518350	-0.011320	-0.154819	-0.840961
25206	-1.094460	3.303692	8.577656	0.010083	0.023613	0.060926	-0.088346	-0.681517	-0.675494	-0.517296	-0.011292	-0.155180	-0.841544
25207	-1.321663	3.249761	9.237437	0.069058	0.005197	0.054283	-0.090171	-0.682599	-0.673031	-0.516376	-0.012132	-0.156398	-0.841872
25208	-1.615757	3.301618	9.716379	0.065561	0.020992	0.027968	-0.089512	-0.684510	-0.672029	-0.515869	-0.012620	-0.157672	-0.841938
25209	-1.572174	2.987974	9.500927	0.020869	0.033273	0.025852	-0.088998	-0.683696	-0.671643	-0.515348	-0.012400	-0.158396	-0.842124
25210	-1.529001	2.621041	9.159906	0.052070	0.015783	0.053252	-0.088995	-0.683968	-0.672032	-0.514431	-0.012916	-0.159383	-0.842491
25211	-1.454528	2.899972	9.335491	0.073401	0.001669	0.077178	-0.089654	-0.683693	-0.669959	-0.513130	-0.013929	-0.160655	-0.843026
25212	-1.290121	2.927797	9.416098	-0.020493	-0.001887	0.062337	-0.090561	-0.684915	-0.669314	-0.512143	-0.014029	-0.160234	-0.843705
25213	-1.107919	2.745963	9.402822	0.034874	-0.000224	0.085565	-0.091730	-0.685726	-0.668403	-0.510714	-0.014718	-0.160821	-0.844447
25214	-0.805150	2.552538	9.051945	-0.002698	-0.007257	0.090430	-0.093685	-0.685716	-0.667730	-0.509270	-0.015183	-0.160636	-0.845346
25215	-0.643403	2.874636	9.409907	-0.058243	-0.010916	0.097071	-0.096297	-0.683249	-0.669212	-0.507702	-0.015174	-0.159500	-0.846503
25216	-0.724704	2.977092	9.676125	0.034944	0.025884	0.071488	-0.098372	-0.684328	-0.669449	-0.506462	-0.015399	-0.160293	-0.847092
25217	-0.908005	3.007240	9.629991	-0.043689	0.060951	0.060530	-0.097611	-0.682153	-0.667379	-0.505273	-0.014239	-0.160118	-0.847855
25218	-1.014499	2.982950	9.279781	-0.087420	0.075070	0.049723	-0.096706	-0.679568	-0.669813	-0.504300	-0.012327	-0.159341	-0.848611
25219	-1.158889	2.723350	8.956032	-0.039940	0.101443	0.051924	-0.096457	-0.676026	-0.672357	-0.503121	-0.010503	-0.159635	-0.849279
25220	-1.029524	2.250288	8.733201	-0.047291	0.090858	0.094879	-0.093852	-0.676039	-0.672912	-0.501359	-0.008880	-0.159686	-0.850330
25221	-0.967943	2.077201	8.913313	-0.004677	0.051311	0.150502	-0.093861	-0.674132	-0.673408	-0.498653	-0.008583	-0.160017	-0.851860
25222	-1.158247	2.462459	9.366355	-0.034445	0.053778	0.194478	-0.095954	-0.672349	-0.673359	-0.495351	-0.008048	-0.159893	-0.853813
25223	-1.093092	2.782922	9.729938	-0.146330	0.071131	0.200813	-0.097524	-0.669069	-0.676393	-0.491731	-0.006179	-0.157965	-0.856276
25224	-1.019665	2.921796	9.716482	-0.174811	0.095660	0.176028	-0.099369	-0.663063	-0.679654	-0.488564	-0.003471	-0.155851	-0.858489
25225	-0.964644	3.186053	9.762300	-0.281878	0.132479	0.120785	-0.101487	-0.653784	-0.684424	-0.486103	0.001000	-0.152189	-0.860547
25226	-1.232811	2.831793	9.625970	-0.377360	0.137940	0.068131	-0.097371	-0.640450	-0.692338	-0.484570	0.006751	-0.146996	-0.862287
25227	-1.201882	2.436506	9.419301	-0.429963	0.166036	0.038686	-0.092854	-0.629025	-0.699890	-0.483354	0.013473	-0.141081	-0.863877
25228	-1.395564	2.361325	9.506618	-0.326213	0.173085	0.046558	-0.088738	-0.616237	-0.706778	-0.482046	0.019401	-0.137091	-0.865136
25229	-1.596255	2.660944	9.454120	-0.297578	0.183644	0.052214	-0.085131	-0.606989	-0.711119	-0.480528	0.025103	-0.133637	-0.866374
25230	-1.770102	2.675368	9.008814	-0.394085	0.184673	0.037481	-0.078668	-0.593667	-0.720227	-0.479270	0.031903	-0.128564	-0.867614
25231	-1.615435	2.378670	8.326403	-0.388741	0.149751	0.049638	-0.074166	-0.580608	-0.726346	-0.477772	0.037898	-0.123236	-0.868971
25232	-1.662183	2.252038	8.479147	-0.193789	0.064932	0.041925	-0.072241	-0.572986	-0.730806	-0.476911	0.040677	-0.120490	-0.869703
25233	-2.121885	1.757839	9.280058	-0.208203	0.008949	0.022251	-0.071221	-0.567131	-0.734369	-0.476340	0.042573	-0.116958	-0.870407
25234	-2.177510	1.037500	10.300772	-0.429935	0.094550	-0.020623	-0.069953	-0.557325	-0.740730	-0.476393	0.048250	-0.110332	-0.870947
25235	-1.966425	0.841165	10.337545	-0.470898	0.173272	-0.042770	-0.066108	-0.541809	-0.748875	-0.476295	0.055677	-0.103684	-0.871374
25236	-1.811861	0.869010	9.613208	-0.435014	0.218859	-0.030032	-0.058884	-0.526858	-0.754759	-0.475998	0.063605	-0.098122	-0.871638
25237	-1.675172	1.087970	9.210830	-0.304353	0.183947	-0.034481	-0.050609	-0.514093	-0.760037	-0.475859	0.069602	-0.094454	-0.871660
25238	-1.952870	1.430807	8.938410	-0.068158	0.079189	-0.052365	-0.045416	-0.509350	-0.763930	-0.476719	0.071635	-0.093924	-0.871083
25239	-2.557883	1.566324	9.243168	-0.123575	-0.058821	-0.112985	-0.044379	-0.508265	-0.764450	-0.478633	0.071836	-0.091028	-0.870324
25240	-2.788370	0.722918	9.682432	-0.400662	-0.091949	-0.201592	-0.042852	-0.499824	-0.768253	-0.482548	0.074281	-0.082914	-0.868767
25241	-2.682263	0.016260	10.084318	-0.339680	-0.074441	-0.242684	-0.041986	-0.488381	-0.774076	-0.486383	0.076546	-0.075910	-0.867070
25242	-1.981177	-0.537546	10.081516	-0.158272	-0.013488	-0.178902	-0.040073	-0.479125	-0.777877	-0.489364	0.078040	-0.072730	-0.865531
25243	-1.798829	-0.680280	9.484744	-0.023260	-0.001219	-0.139173	-0.037862	-0.478864	-0.777907	-0.491761	0.078342	-0.072004	-0.864204
25244	-1.701226	-0.541213	9.596042	-0.030638	-0.003133	-0.093417	-0.036432	-0.478463	-0.777925	-0.493406	0.078644	-0.071264	-0.863300
25245	-1.833414	-0.801521	9.858527	-0.070138	-0.018942	-0.077920	-0.034881	-0.476700	-0.777931	-0.494699	0.079022	-0.069577	-0.862663
25246	-1.439018	-1.045444	10.529987	-0.058786	-0.022787	-0.037500	-0.034369	-0.474522	-0.778947	-0.495325	0.079185	-0.068241	-0.862395
25247	-1.555600	-1.153930	10.933462	-0.033035	0.041800	0.013152	-0.032297	-0.472081	-0.779984	-0.495032	0.080108	-0.067826	-0.862511
25248	-2.287654	-0.192125	10.580761	0.026087	0.126029	0.038103	-0.028143	-0.471014	-0.778362	-0.494272	0.081895	-0.069547	-0.862642
25249	-2.616910	0.739582	9.277429	0.069373	0.147460	0.011498	-0.023717	-0.472810	-0.775742	-0.494023	0.083654	-0.071962	-0.862418
25250	-2.743115	0.994704	9.019515	0.017738	0.123165	-0.044384	-0.017197	-0.475707	-0.774580	-0.494672	0.085590	-0.073373	-0.861737
25251	-2.322291	1.096741	8.856052	0.114465	0.065429	-0.077474	-0.010425	-0.478197	-0.771874	-0.496141	0.085632	-0.075674	-0.860688
25252	-1.805849	1.063399	8.707029	0.275576	-0.032555	-0.115585	-0.009758	-0.482835	-0.768839	-0.498679	0.082434	-0.079859	-0.859155
25253	-1.977522	1.354553	9.105961	0.170130	-0.078001	-0.167524	-0.009204	-0.491287	-0.764553	-0.501987	0.079575	-0.081584	-0.857333
25254	-2.149260	0.971398	9.203967	0.077284	-0.083118	-0.219356	-0.008147	-0.495927	-0.761524	-0.506059	0.077652	-0.081689	-0.855103
25255	-2.174830	0.743461	10.100316	0.028896	-0.050060	-0.219647	-0.008657	-0.498105	-0.761023	-0.509966	0.076770	-0.081212	-0.852904
25256	-2.387035	0.096758	10.421530	0.131690	-0.050049	-0.210162	-0.007859	-0.502743	-0.758505	-0.513865	0.074837	-0.082586	-0.850601
25257	-2.372862	0.748792	9.765656	0.078928	-0.038610	-0.190976	-0.003935	-0.507124	-0.756933	-0.517320	0.073607	-0.083122	-0.848559
25258	-2.155775	1.426850	8.699807	-0.060339	-0.011308	-0.218230	-0.003157	-0.506993	-0.756299	-0.521000	0.074324	-0.081621	-0.846388
25259	-1.878567	1.703292	8.578037	0.013976	-0.017454	-0.226547	-0.002117	-0.505908	-0.757592	-0.524900	0.074162	-0.081281	-0.844022
25260	-1.943048	1.448102	9.113948	0.065084	-0.035798	-0.272106	-0.000540	-0.510141	-0.755211	-0.529718	0.073235	-0.081563	-0.841061
25261	-2.238407	1.335272	9.213725	0.020546	-0.056618	-0.325312	0.000394	-0.514097	-0.755263	-0.535316	0.072494	-0.080823	-0.837645
25262	-2.377686	1.094436	9.534170	-0.072426	-0.068842	-0.356890	0.002343	-0.512335	-0.757206	-0.541690	0.072581	-0.078345	-0.833766
25263	-2.506957	0.899512	9.951179	-0.063395	-0.061819	-0.385887	0.005725	-0.511945	-0.757253	-0.548124	0.072752	-0.076087	-0.829746
25264	-2.238410	0.646346	9.638358	-0.149185	-0.046074	-0.397155	0.009107	-0.509236	-0.761140	-0.554744	0.074136	-0.072499	-0.825534
25265	-2.120769	0.556086	9.520959	-0.152715	-0.042566	-0.404269	0.010391	-0.504609	-0.763689	-0.561243	0.075631	-0.068949	-0.821299
25266	-1.845218	0.249459	9.832262	-0.250211	-0.028704	-0.417418	0.015055	-0.498637	-0.767305	-0.567760	0.078467	-0.063839	-0.816956
25267	-1.781493	-0.294447	9.868715	-0.267243	-0.003375	-0.407007	0.019048	-0.488983	-0.771261	-0.573979	0.081879	-0.058810	-0.812641
25268	-1.729605	-0.467899	9.904722	-0.206462	0.013208	-0.390695	0.024221	-0.482198	-0.772688	-0.579968	0.084848	-0.054918	-0.808345
25269	-1.680433	-0.360919	10.410173	-0.033168	0.023508	-0.338291	0.027064	-0.477307	-0.775000	-0.585356	0.085888	-0.054056	-0.804400
25270	-2.004477	-0.439273	10.700437	0.145603	0.072485	-0.293558	0.031493	-0.477467	-0.775841	-0.590214	0.085597	-0.056691	-0.800692
25271	-1.915205	-0.086384	9.932337	0.455180	0.093630	-0.263847	0.037530	-0.488946	-0.771280	-0.595094	0.081920	-0.064589	-0.796856
25272	-1.834049	0.474146	9.409405	0.249584	0.095459	-0.288148	0.042797	-0.503965	-0.764553	-0.599969	0.080770	-0.069181	-0.792923
25273	-1.811404	0.284472	8.784634	0.142401	0.062390	-0.322565	0.048537	-0.507130	-0.762996	-0.605229	0.080384	-0.071632	-0.788737
25274	-2.119129	-0.197144	8.582296	0.072520	-0.000496	-0.318016	0.052192	-0.509603	-0.762045	-0.610335	0.079885	-0.072205	-0.784791
25275	-2.361430	-0.313287	8.520572	0.029423	-0.070452	-0.304435	0.056893	-0.512898	-0.761246	-0.615266	0.078782	-0.071285	-0.781127
25276	-2.553663	-0.212767	9.443762	-0.032421	-0.098588	-0.313741	0.056494	-0.510716	-0.762378	-0.620254	0.078018	-0.069020	-0.777453
25277	-2.627057	0.291554	10.594055	-0.093994	-0.033980	-0.359677	0.059084	-0.506504	-0.765465	-0.625744	0.079103	-0.066557	-0.773147
25278	-2.094040	0.551359	10.402601	-0.105954	0.086838	-0.442259	0.063743	-0.501624	-0.765873	-0.632188	0.082297	-0.065242	-0.767664
25279	-1.642133	0.303902	9.278429	-0.363148	0.162259	-0.498654	0.074627	-0.491463	-0.768512	-0.638996	0.089950	-0.060880	-0.761503
25280	-1.755805	-0.712269	8.570837	-0.293252	0.160753	-0.508882	0.086804	-0.477901	-0.774226	-0.645867	0.096701	-0.057481	-0.755116
25281	-2.146159	-1.630968	9.147591	-0.288307	0.118624	-0.449163	0.094814	-0.465544	-0.777186	-0.651934	0.102683	-0.053731	-0.749367
25282	-2.431048	-2.324079	9.836568	-0.208439	0.109565	-0.329727	0.104259	-0.454558	-0.779151	-0.656300	0.107328	-0.051301	-0.745063
25283	-2.128504	-1.895017	10.141678	0.191686	0.054945	-0.193962	0.108420	-0.453218	-0.779972	-0.659557	0.105830	-0.054337	-0.742180
25284	-2.417775	-0.800030	9.642503	0.150423	-0.034183	-0.176640	0.110526	-0.459225	-0.776973	-0.662536	0.103464	-0.055690	-0.739757
25285	-2.373301	0.026018	9.344023	-0.085526	-0.041102	-0.223162	0.109209	-0.456493	-0.777184	-0.665719	0.104239	-0.053312	-0.736960
25286	-2.209774	-0.060063	9.137361	0.020971	-0.041075	-0.223330	0.109712	-0.453499	-0.776905	-0.669085	0.103527	-0.052551	-0.734061
25287	-1.773939	-0.570401	9.303159	0.012778	-0.022050	-0.194481	0.111003	-0.451462	-0.777290	-0.672005	0.103219	-0.051940	-0.731476
25288	-1.806574	-1.093358	9.653083	0.191445	-0.025669	-0.146595	0.111401	-0.453645	-0.775773	-0.674560	0.100358	-0.054035	-0.729368
25289	-1.847328	-1.399916	9.967116	0.232371	-0.010064	-0.101358	0.112594	-0.458830	-0.773395	-0.676532	0.097167	-0.056939	-0.727750
25290	-1.949375	-1.481572	9.743572	0.195634	0.023191	-0.074170	0.112758	-0.465916	-0.771793	-0.677966	0.094877	-0.059899	-0.726480
25291	-1.860002	-1.136239	9.650648	0.130261	0.023120	-0.056977	0.113024	-0.468371	-0.769246	-0.679041	0.093510	-0.061806	-0.725492
25292	-2.188643	-0.494300	9.538306	0.124891	-0.001272	-0.056872	0.114059	-0.467560	-0.768867	-0.680109	0.091801	-0.063438	-0.724568
25293	-2.385401	-0.328556	9.758185	0.149904	-0.001266	-0.053077	0.115365	-0.470021	-0.766207	-0.681182	0.089811	-0.065315	-0.723643
25294	-2.714495	-0.440307	10.125007	0.157010	0.014494	-0.047613	0.116551	-0.473298	-0.764970	-0.682143	0.087880	-0.067643	-0.722760
25295	-2.436012	0.000939	10.420851	0.244792	0.044158	-0.066252	0.116155	-0.474660	-0.761115	-0.683491	0.085278	-0.071507	-0.721426
25296	-2.206640	-0.326609	10.064259	0.347138	0.045235	-0.134361	0.119845	-0.485582	-0.756384	-0.685946	0.081311	-0.076846	-0.719000
25297	-1.999518	-0.406994	10.258599	0.186415	0.044400	-0.213162	0.123478	-0.486967	-0.750916	-0.689267	0.079725	-0.079610	-0.715693
25298	-1.932902	0.139837	9.937493	0.181320	0.107506	-0.242831	0.129072	-0.488361	-0.747923	-0.692858	0.079086	-0.083242	-0.711874
25299	-2.088644	1.022336	8.713803	0.323006	0.109656	-0.273259	0.134942	-0.494118	-0.742145	-0.697081	0.076599	-0.088764	-0.707341
25300	-2.197733	0.978311	8.195174	0.321448	0.067041	-0.322735	0.144601	-0.502348	-0.736705	-0.701999	0.073574	-0.093690	-0.702144
25301	-2.546039	0.194444	8.929314	0.219477	0.001467	-0.373132	0.151901	-0.507158	-0.731969	-0.707561	0.071186	-0.096115	-0.696457
25302	-2.372499	0.119196	9.931437	0.180240	-0.021405	-0.437035	0.157888	-0.509509	-0.728219	-0.713920	0.069114	-0.097637	-0.689934
25303	-2.002023	0.606618	9.832914	0.092780	-0.017925	-0.479965	0.163348	-0.509539	-0.726370	-0.720700	0.068439	-0.097859	-0.682885
25304	-1.852184	0.633565	9.589221	-0.028861	-0.012698	-0.480867	0.171663	-0.507132	-0.725956	-0.727220	0.069561	-0.096558	-0.676009
25305	-1.981925	0.725758	9.521711	0.047196	-0.000389	-0.475803	0.179830	-0.501590	-0.725637	-0.733714	0.069712	-0.096384	-0.668965
25306	-2.067914	0.865101	9.254910	0.037373	-0.016935	-0.476755	0.188011	-0.499591	-0.723680	-0.740145	0.069795	-0.095904	-0.661903
25307	-2.220159	0.510286	9.232921	-0.016248	-0.044838	-0.500184	0.194380	-0.498400	-0.722991	-0.746818	0.070302	-0.094196	-0.654559
25308	-2.383243	0.997793	9.374504	-0.016303	-0.033488	-0.485899	0.199314	-0.495019	-0.725221	-0.753161	0.070967	-0.092729	-0.647390
25309	-2.608099	1.290769	9.447098	0.066034	-0.014172	-0.485103	0.206465	-0.494377	-0.724163	-0.759545	0.070563	-0.092599	-0.639951
25310	-2.630259	1.224232	9.653188	-0.001816	-0.021130	-0.526168	0.213225	-0.493323	-0.723738	-0.766206	0.071246	-0.091436	-0.632053
25311	-2.424645	0.932304	9.873947	-0.006919	0.003404	-0.585281	0.221798	-0.490372	-0.723580	-0.773550	0.072312	-0.090525	-0.623054
25312	-2.131211	0.439041	9.755204	-0.012157	0.015659	-0.610134	0.228679	-0.487003	-0.724165	-0.780979	0.073751	-0.089652	-0.613674
25313	-1.796893	0.262696	9.565256	-0.012009	0.026164	-0.635781	0.238683	-0.483514	-0.724796	-0.788668	0.075218	-0.088926	-0.603686
25314	-1.565274	0.245712	9.320353	0.145551	0.024471	-0.648805	0.246482	-0.482057	-0.724126	-0.796564	0.074320	-0.090013	-0.593178
25315	-1.484074	0.461222	9.221201	0.129545	0.007015	-0.671874	0.255713	-0.480608	-0.723734	-0.804657	0.073320	-0.090589	-0.582190
25316	-1.695125	0.294855	10.117455	0.045481	0.008697	-0.705955	0.264408	-0.476977	-0.722542	-0.812828	0.073914	-0.090143	-0.570720
25317	-1.973251	-0.111305	10.285803	0.050879	0.057747	-0.704860	0.275589	-0.475812	-0.720895	-0.820783	0.074756	-0.090525	-0.559046
25318	-2.588257	-0.336310	9.851163	-0.054734	0.098173	-0.674494	0.285696	-0.468510	-0.719816	-0.827976	0.077920	-0.090435	-0.547911
25319	-2.583083	-0.633783	10.107230	-0.040594	0.140901	-0.632008	0.298672	-0.461495	-0.719941	-0.834533	0.081053	-0.091254	-0.537268
25320	-2.524143	-0.827177	9.931478	0.014633	0.148673	-0.571711	0.309023	-0.452015	-0.717943	-0.840362	0.083399	-0.092886	-0.527454
25321	-2.500290	-0.848470	9.320646	0.055681	0.111987	-0.541583	0.319924	-0.447306	-0.716258	-0.845928	0.084464	-0.094369	-0.518041
25322	-2.570616	-1.210396	8.754774	-0.121604	0.091003	-0.505983	0.328072	-0.439449	-0.714243	-0.850728	0.088374	-0.093712	-0.509578
25323	-2.449737	-1.852201	8.381086	0.005010	0.078610	-0.406573	0.336092	-0.430363	-0.714789	-0.854723	0.089749	-0.094297	-0.502496
25324	-2.452571	-1.577606	8.514033	0.056430	0.069607	-0.306605	0.340496	-0.427390	-0.713538	-0.857699	0.090028	-0.095417	-0.497135
25325	-2.347995	-1.149019	8.945805	-0.006473	0.067594	-0.256797	0.345054	-0.428096	-0.713098	-0.860118	0.091255	-0.095958	-0.492607
25326	-2.007800	-1.211654	9.778419	0.007638	0.035794	-0.244607	0.348796	-0.423076	-0.712075	-0.862408	0.091914	-0.096116	-0.488433
25327	-2.500671	-0.945320	10.679675	0.036063	0.026954	-0.224863	0.351904	-0.420777	-0.711327	-0.864632	0.091944	-0.096396	-0.484422
25328	-2.437246	-0.841302	10.252577	0.084392	0.061990	-0.204987	0.356704	-0.418896	-0.709835	-0.866629	0.091442	-0.097829	-0.480648
25329	-2.263044	-0.767967	9.511771	0.199949	0.011434	-0.229021	0.358144	-0.420948	-0.708718	-0.869182	0.088486	-0.099391	-0.476250
25330	-2.561013	-1.241864	9.499282	-0.129298	-0.006905	-0.240306	0.360978	-0.416741	-0.707174	-0.871230	0.091107	-0.097534	-0.472383
25331	-2.678924	-0.846676	9.451974	-0.010473	0.014925	-0.191661	0.362245	-0.409662	-0.708797	-0.873009	0.091786	-0.097207	-0.469021
25332	-2.675865	-0.409877	9.163795	0.089600	0.010538	-0.152081	0.364715	-0.409539	-0.708189	-0.874564	0.090578	-0.097874	-0.466212
25333	-2.512933	0.102279	8.759754	0.086058	-0.021800	-0.155684	0.364457	-0.410765	-0.706910	-0.876230	0.089137	-0.097897	-0.463349
25334	-2.278066	0.517807	9.185446	-0.073030	-0.076109	-0.219598	0.365223	-0.407362	-0.708176	-0.878240	0.090108	-0.095411	-0.459860
25335	-2.196739	0.391519	9.776851	0.025629	-0.067322	-0.286761	0.364675	-0.401364	-0.709911	-0.881059	0.089473	-0.093838	-0.454889
25336	-2.354599	-0.073818	9.775267	0.069003	-0.049542	-0.378069	0.367267	-0.399197	-0.710444	-0.884662	0.088480	-0.092832	-0.448249
25337	-2.281847	-0.367729	9.795291	0.035248	-0.038947	-0.431229	0.370365	-0.394582	-0.710574	-0.888651	0.088160	-0.091587	-0.440611
25338	-2.171829	-0.867385	10.264406	0.058649	0.024000	-0.459174	0.373841	-0.387106	-0.711840	-0.892702	0.088132	-0.091636	-0.432342
25339	-2.262005	-2.027739	11.227491	0.071059	0.122668	-0.437809	0.379671	-0.382915	-0.710856	-0.896375	0.088602	-0.093530	-0.424162
25340	-2.264156	-2.299806	10.335246	0.161469	0.216413	-0.396313	0.387953	-0.377649	-0.705521	-0.899574	0.088246	-0.097993	-0.416384
25341	-2.103298	-1.372080	8.979579	0.158829	0.230550	-0.359100	0.397314	-0.377564	-0.702828	-0.902384	0.087946	-0.102664	-0.409182
25342	-2.076415	-0.974492	8.512915	0.137455	0.174684	-0.382285	0.405104	-0.376518	-0.699072	-0.905356	0.087643	-0.106184	-0.401713
25343	-2.238161	-1.305358	8.433609	0.105202	0.097777	-0.395153	0.413015	-0.373702	-0.695300	-0.908504	0.087324	-0.107932	-0.394139
25344	-2.633558	-1.920600	9.138853	0.122895	0.024260	-0.395312	0.417543	-0.369367	-0.694553	-0.911750	0.086101	-0.108567	-0.386667
25345	-2.890212	-2.024032	9.264838	0.085158	-0.009873	-0.374510	0.420646	-0.365842	-0.694307	-0.914813	0.085335	-0.108223	-0.379636
25346	-2.573757	-0.992220	9.312419	0.112046	0.010138	-0.374126	0.423622	-0.363269	-0.693554	-0.917795	0.084139	-0.108537	-0.372550
25347	-2.311540	-0.100983	8.866221	0.115875	0.006732	-0.412769	0.427363	-0.357704	-0.692783	-0.921042	0.082992	-0.108653	-0.364676
25348	-2.400272	-0.359468	9.049052	0.171568	-0.021113	-0.475938	0.430592	-0.353907	-0.692022	-0.924796	0.080678	-0.108638	-0.355587
25349	-2.292723	-0.859758	9.304308	-0.051914	-0.045605	-0.537715	0.434195	-0.346024	-0.692771	-0.928606	0.082501	-0.106376	-0.345788
25350	-2.367719	-1.232889	9.781280	0.093001	-0.062233	-0.550883	0.435068	-0.338398	-0.694383	-0.932641	0.081483	-0.104865	-0.335478
25351	-2.296594	-1.110195	10.762529	0.701294	-0.052685	-0.546433	0.437411	-0.340456	-0.690962	-0.937439	0.069213	-0.107484	-0.323829
25352	-2.356783	-0.398977	10.396346	0.976953	-0.008800	-0.537044	0.442051	-0.359423	-0.684394	-0.942059	0.051954	-0.112794	-0.311615
25353	-2.246592	0.188437	9.301541	0.359964	-0.010409	-0.587256	0.445475	-0.368980	-0.680418	-0.946056	0.046423	-0.114020	-0.299705
25354	-2.374415	-0.132442	9.428720	0.038031	-0.027867	-0.635516	0.449720	-0.360284	-0.680139	-0.949887	0.046959	-0.113039	-0.287633
25355	-2.417239	-0.018987	8.671024	-0.126611	-0.041787	-0.615566	0.456338	-0.357323	-0.679179	-0.953355	0.050500	-0.110742	-0.276226
25356	-2.289544	-0.412723	9.218102	-0.250430	-0.077079	-0.567381	0.457410	-0.337435	-0.683121	-0.956331	0.056081	-0.107223	-0.266061
25357	-2.120350	-0.728800	9.313938	-0.102367	-0.091322	-0.473949	0.458486	-0.317955	-0.687452	-0.958913	0.058564	-0.104206	-0.257289
25358	-2.446331	-0.742041	9.657835	0.018840	-0.068757	-0.371561	0.459099	-0.310737	-0.688421	-0.960967	0.058600	-0.102462	-0.250218
25359	-2.460953	-0.765536	9.801875	0.104174	-0.041059	-0.243955	0.459467	-0.306788	-0.688388	-0.962403	0.056904	-0.101729	-0.245343
25360	-2.951971	-0.560930	10.183342	0.314866	-0.004438	-0.139890	0.458466	-0.313867	-0.688184	-0.963436	0.051086	-0.102942	-0.242043
25361	-2.663351	-1.042997	9.781207	0.267892	0.019791	-0.025769	0.457991	-0.323130	-0.686208	-0.963798	0.046113	-0.104443	-0.240952
25362	-2.079410	-0.736982	9.102021	0.281831	0.034385	0.081790	0.458669	-0.329266	-0.684090	-0.963577	0.040656	-0.106453	-0.241938
25363	-2.066660	-0.310830	9.289443	0.156342	0.026320	0.126746	0.459238	-0.338807	-0.682518	-0.963047	0.037553	-0.107668	-0.244003
25364	-2.231512	-1.052719	8.489323	0.120363	0.001919	0.179181	0.457188	-0.346155	-0.679984	-0.962250	0.034840	-0.108343	-0.247231
25365	-2.235270	-1.579262	8.526558	0.152057	-0.047292	0.274293	0.456208	-0.357867	-0.678410	-0.961103	0.031225	-0.108231	-0.252177
25366	-1.925259	-0.782228	8.855058	0.004021	-0.087927	0.347148	0.451315	-0.366560	-0.679581	-0.959523	0.029932	-0.106692	-0.258915
25367	-1.626765	-0.253631	9.454521	0.076221	-0.124964	0.382792	0.445609	-0.368980	-0.681450	-0.957843	0.027163	-0.104756	-0.266131
25368	-2.048594	-0.528165	10.618091	0.121494	-0.153157	0.420074	0.436559	-0.379831	-0.681421	-0.955960	0.023115	-0.102611	-0.274002
25369	-2.196130	0.451623	10.558535	-0.042010	-0.139070	0.380408	0.429065	-0.388100	-0.683708	-0.954132	0.022529	-0.099731	-0.281385
25370	-2.512555	1.431987	11.043536	-0.124732	-0.047040	0.292306	0.419725	-0.392409	-0.685670	-0.952507	0.024037	-0.098179	-0.287251
25371	-2.416275	1.432018	9.725823	-0.305678	0.048739	0.205861	0.419329	-0.389408	-0.688982	-0.951074	0.029795	-0.097319	-0.291719
25372	-1.349234	1.422083	9.197440	-0.233590	0.062778	0.111841	0.419046	-0.385319	-0.688938	-0.950143	0.034364	-0.097133	-0.294299
25373	-2.036571	0.164434	9.852160	-0.055458	0.026286	0.058309	0.419810	-0.381916	-0.689689	-0.949728	0.035447	-0.097212	-0.295482
25374	-2.461444	-0.159446	9.813653	-0.095723	0.038656	0.061648	0.421636	-0.382335	-0.690235	-0.949215	0.037350	-0.097341	-0.296850
25375	-1.991482	-0.272261	9.510321	0.059820	0.024546	0.096057	0.421891	-0.381519	-0.689973	-0.948657	0.036173	-0.098111	-0.298523
25376	-1.475281	-0.673838	9.270556	0.242298	-0.027995	0.095202	0.420361	-0.388051	-0.688469	-0.948305	0.031197	-0.099012	-0.299900
25377	-1.653155	-0.555216	9.071596	0.302955	-0.055103	0.134400	0.417944	-0.399620	-0.685714	-0.947797	0.024882	-0.099718	-0.301859
25378	-1.550208	-0.346239	9.250937	0.341345	-0.056073	0.148783	0.415131	-0.409688	-0.683710	-0.947154	0.017751	-0.100706	-0.304044
25379	-1.387190	0.149395	9.735844	0.383227	-0.056284	0.175564	0.411695	-0.424930	-0.681362	-0.946326	0.009827	-0.101852	-0.306589
25380	-1.847981	-0.131053	9.652487	0.084303	-0.002040	0.210674	0.408508	-0.438812	-0.677974	-0.945044	0.007766	-0.102290	-0.310431
25381	-1.560559	-0.468766	10.052244	0.098305	0.016905	0.272362	0.406449	-0.444252	-0.675936	-0.943347	0.005530	-0.103062	-0.315348
25382	-1.557677	-0.410406	10.269167	0.201837	0.056113	0.334947	0.404272	-0.451598	-0.674302	-0.941119	0.001358	-0.105348	-0.321238
25383	-1.978940	-0.242480	10.630386	0.198093	0.095439	0.373986	0.402492	-0.461673	-0.669739	-0.938521	-0.002418	-0.108199	-0.327819
25384	-2.353430	0.743482	10.438287	0.074706	0.132281	0.377063	0.401500	-0.472842	-0.665714	-0.935737	-0.003798	-0.111072	-0.334732
25385	-2.598283	0.971225	9.575508	-0.034166	0.116852	0.334938	0.399180	-0.478008	-0.663798	-0.933248	-0.002990	-0.112808	-0.341048
25386	-2.325708	1.285206	9.134602	-0.142928	0.084650	0.252072	0.398669	-0.480458	-0.662656	-0.931337	-0.000344	-0.113318	-0.346079
25387	-1.990668	1.227419	8.393304	-0.101343	0.031558	0.162208	0.397226	-0.479088	-0.661462	-0.930166	0.001489	-0.113038	-0.349302
25388	-1.820730	1.014798	8.504741	-0.170929	-0.019129	0.097976	0.396685	-0.474725	-0.662699	-0.929518	0.004283	-0.111412	-0.351517
25389	-1.965523	1.016812	8.794382	0.054758	-0.048687	0.034345	0.393567	-0.474435	-0.664967	-0.929416	0.002910	-0.110741	-0.352015
25390	-2.400482	0.941118	9.671982	0.031540	-0.060912	-0.003663	0.392798	-0.476610	-0.664848	-0.929579	0.001874	-0.109753	-0.351901
25391	-2.203079	0.831535	10.517303	0.106625	-0.034876	-0.004003	0.390980	-0.477691	-0.664188	-0.929710	-0.000290	-0.109715	-0.351571
25392	-1.544759	1.061028	10.170624	0.171221	0.005305	-0.020273	0.391639	-0.480830	-0.661524	-0.929836	-0.003421	-0.110939	-0.350835
25393	-1.586740	1.276944	9.889905	0.116041	-0.001507	-0.077912	0.392417	-0.481516	-0.659354	-0.930400	-0.005407	-0.111566	-0.349111
25394	-1.818828	1.248709	9.502285	-0.017904	-0.022265	-0.131761	0.392414	-0.481653	-0.658325	-0.931368	-0.004963	-0.110963	-0.346721
25395	-1.993230	1.172950	9.450051	-0.041062	-0.043141	-0.160165	0.393433	-0.477026	-0.659583	-0.932597	-0.004162	-0.109731	-0.343809
25396	-1.679633	1.140784	9.168220	-0.067803	-0.036151	-0.172766	0.396021	-0.473360	-0.661131	-0.933862	-0.002794	-0.108526	-0.340757
25397	-1.521899	0.904693	9.438095	-0.111729	-0.039781	-0.164389	0.395200	-0.466135	-0.661434	-0.935091	-0.000669	-0.106859	-0.337914
25398	-1.381926	0.880885	9.873973	0.186204	-0.031069	-0.171054	0.395718	-0.465729	-0.661180	-0.936299	-0.004023	-0.107459	-0.334336
25399	-1.323914	0.887822	9.931226	0.150382	-0.003141	-0.157133	0.398315	-0.465744	-0.659417	-0.937361	-0.006597	-0.108213	-0.331061
25400	-1.400517	0.986441	9.740775	0.164815	0.023202	-0.169221	0.399085	-0.466977	-0.654290	-0.938402	-0.009195	-0.109682	-0.327547
25401	-1.684517	1.122581	9.494870	0.336581	0.002367	-0.162639	0.400661	-0.471620	-0.650755	-0.939399	-0.015238	-0.111738	-0.323746
25402	-2.079631	1.254575	9.182590	0.256046	-0.041221	-0.164112	0.404057	-0.475591	-0.647626	-0.940463	-0.019976	-0.112591	-0.320084
25403	-2.200256	1.261078	9.428820	0.117419	-0.072708	-0.192521	0.403019	-0.477767	-0.645056	-0.941823	-0.022322	-0.111855	-0.316163
25404	-2.150470	1.463344	9.637380	-0.150125	-0.071093	-0.192681	0.404809	-0.472327	-0.644515	-0.943256	-0.019538	-0.109573	-0.312859
25405	-1.479529	1.410950	9.943388	-0.096462	-0.022363	-0.182639	0.406611	-0.465794	-0.649628	-0.944497	-0.017588	-0.108424	-0.309612
25406	-1.661631	1.613766	9.740626	-0.146423	0.035484	-0.190624	0.407883	-0.460351	-0.649851	-0.945643	-0.014214	-0.108174	-0.306358
25407	-1.837456	1.331875	9.911924	-0.017495	0.076693	-0.203642	0.412004	-0.453016	-0.649326	-0.946740	-0.013139	-0.109381	-0.302567
25408	-1.882719	1.092918	9.513061	-0.056949	0.098577	-0.168630	0.415870	-0.447316	-0.647525	-0.947557	-0.011121	-0.110867	-0.299534
25409	-1.887069	1.175622	9.021420	0.036031	0.070656	-0.146877	0.419231	-0.444338	-0.645487	-0.948285	-0.011235	-0.112269	-0.296689
25410	-2.467550	1.044775	8.794228	-0.024769	0.027150	-0.163186	0.424690	-0.443823	-0.644276	-0.949196	-0.010262	-0.112594	-0.293675
25411	-2.719986	0.863614	8.678976	-0.038407	-0.035825	-0.131750	0.425698	-0.438652	-0.643210	-0.950068	-0.009610	-0.111583	-0.291253
25412	-2.503113	0.790883	9.041535	-0.035953	-0.071033	-0.101987	0.424384	-0.435237	-0.645088	-0.950822	-0.009135	-0.109963	-0.289417
25413	-2.222662	0.810868	10.000574	-0.065722	-0.074888	-0.075885	0.422419	-0.431956	-0.646701	-0.951446	-0.008298	-0.108066	-0.288102
25414	-1.733744	0.616697	10.666985	0.006672	-0.011315	-0.059467	0.422018	-0.430319	-0.646421	-0.951807	-0.008383	-0.107819	-0.286998
25415	-1.416979	0.677102	10.780294	-0.102481	0.062869	-0.041575	0.420428	-0.425133	-0.646604	-0.951941	-0.006123	-0.108288	-0.286436
25416	-1.620413	0.627198	9.671256	-0.181078	0.132221	-0.021554	0.424829	-0.421206	-0.646116	-0.951792	-0.001894	-0.109689	-0.286457
25417	-1.896881	0.484921	8.840543	-0.258028	0.124537	-0.000922	0.428825	-0.414007	-0.646750	-0.951537	0.003601	-0.110423	-0.287004
25418	-2.153392	0.407371	8.779385	-0.401368	0.063284	0.022546	0.429428	-0.405426	-0.646932	-0.951207	0.011531	-0.109241	-0.288336
25419	-2.734002	0.235438	9.272643	-0.246015	0.005548	0.064132	0.429384	-0.395206	-0.651080	-0.950774	0.015998	-0.107816	-0.290084
25420	-2.875396	0.044361	9.343759	-0.190630	-0.013683	0.075042	0.427794	-0.389202	-0.652543	-0.950297	0.019360	-0.106391	-0.291962
25421	-2.320302	0.006598	9.420240	-0.376705	0.012341	0.073604	0.425939	-0.381560	-0.655659	-0.949682	0.026366	-0.104358	-0.294141
25422	-1.818263	-0.016835	9.329129	-0.333620	0.085740	0.066980	0.426675	-0.373662	-0.655721	-0.948894	0.033048	-0.103973	-0.296137
25423	-1.153863	-0.300790	9.394629	-0.211992	0.118775	0.085351	0.427163	-0.367670	-0.656056	-0.948009	0.037531	-0.104894	-0.298107
25424	-1.553174	-0.781906	9.909203	-0.033400	0.106455	0.143013	0.430665	-0.366600	-0.654167	-0.946902	0.038475	-0.106738	-0.300838
25425	-2.093911	-0.780957	10.413717	0.109506	0.075843	0.175817	0.429230	-0.366047	-0.654140	-0.945782	0.036455	-0.108794	-0.303860
25426	-2.281739	-0.690021	9.786778	0.095134	0.050598	0.198620	0.428353	-0.374492	-0.650090	-0.944528	0.034505	-0.110392	-0.307393
25427	-2.422509	-0.785665	9.609066	-0.139325	0.033972	0.206571	0.426429	-0.379659	-0.649983	-0.943100	0.036918	-0.110143	-0.311556
25428	-2.555403	-0.799041	9.614865	0.007235	0.010351	0.238431	0.424220	-0.381419	-0.648036	-0.941589	0.036296	-0.110477	-0.316051
25429	-1.967985	-0.365948	9.605164	0.062461	0.015301	0.296921	0.422960	-0.389042	-0.647576	-0.939733	0.034627	-0.111192	-0.321464
25430	-1.601728	-0.141975	9.854499	0.204623	0.016010	0.313751	0.418855	-0.400874	-0.645571	-0.937800	0.030159	-0.112942	-0.326902
25431	-2.156381	-0.054923	10.167877	0.048092	0.039714	0.302300	0.415259	-0.410939	-0.643040	-0.935777	0.028898	-0.113971	-0.332411
25432	-2.804560	-0.203959	10.111679	0.126890	0.060954	0.296067	0.413225	-0.420738	-0.640788	-0.933728	0.026225	-0.116045	-0.337635
25433	-2.931580	0.272639	9.923605	0.089343	0.057513	0.295921	0.410419	-0.431896	-0.639311	-0.931655	0.024348	-0.117697	-0.342891
25434	-2.569338	0.288340	9.689965	0.012600	0.057526	0.257371	0.408103	-0.438289	-0.636506	-0.929752	0.023873	-0.118899	-0.347641
25435	-2.331269	0.497416	9.459620	0.012691	0.061028	0.245905	0.406050	-0.442773	-0.637549	-0.927920	0.023561	-0.120074	-0.352124
25436	-2.126070	1.190982	8.716064	0.140084	0.050775	0.192260	0.405062	-0.453668	-0.635195	-0.926502	0.020829	-0.122013	-0.355348
25437	-2.540522	1.642048	8.883428	0.204719	0.028252	0.136468	0.402369	-0.461829	-0.633561	-0.925561	0.016915	-0.123917	-0.357344
25438	-2.766686	1.736869	9.429564	0.226505	0.012663	0.048529	0.401115	-0.471497	-0.631319	-0.925239	0.012668	-0.125707	-0.357728
25439	-2.585128	1.457184	9.660283	0.202648	0.012733	-0.025780	0.399716	-0.479257	-0.628027	-0.925452	0.009024	-0.127296	-0.356725
25440	-2.358645	1.392587	9.561463	0.192925	-0.008243	-0.055966	0.399606	-0.484981	-0.624734	-0.925877	0.005518	-0.128430	-0.355285
25441	-1.559076	1.111495	9.335058	0.359488	-0.015311	-0.085030	0.399123	-0.493154	-0.621974	-0.926551	-0.001126	-0.130585	-0.352775
25442	-1.788771	1.069810	9.274080	0.350500	-0.081710	-0.094086	0.396691	-0.502408	-0.618681	-0.927380	-0.007973	-0.131465	-0.350171
25443	-2.115940	1.229579	9.567108	0.305846	-0.116607	-0.129660	0.394257	-0.510843	-0.616152	-0.928539	-0.014238	-0.131339	-0.346933
25444	-2.261452	1.482762	9.412671	0.182617	-0.111210	-0.176260	0.391796	-0.514374	-0.613832	-0.929975	-0.017959	-0.130513	-0.343206
25445	-2.037721	1.711323	9.225929	0.150521	-0.065737	-0.181633	0.391046	-0.520092	-0.613362	-0.931341	-0.020881	-0.130270	-0.339407
25446	-1.874262	1.609047	9.228149	0.198981	-0.028971	-0.203246	0.389753	-0.523084	-0.611055	-0.932685	-0.024275	-0.131088	-0.335149
25447	-1.791093	1.753273	9.416530	0.204288	-0.014193	-0.189936	0.389491	-0.524037	-0.608743	-0.933893	-0.027863	-0.132153	-0.331063
25448	-1.775608	1.883862	9.691847	0.342980	-0.065788	-0.213768	0.390549	-0.529495	-0.604692	-0.935258	-0.034162	-0.133233	-0.326151
25449	-2.672472	2.064747	9.932359	-0.022857	-0.154797	-0.269326	0.386647	-0.529610	-0.605407	-0.937432	-0.034236	-0.130247	-0.321069
25450	-3.052913	2.203295	10.228005	-0.156883	-0.138936	-0.312405	0.385037	-0.520336	-0.606451	-0.939877	-0.031394	-0.126769	-0.315557
25451	-2.618297	2.217724	9.763032	-0.187058	-0.088162	-0.338994	0.384729	-0.508342	-0.612509	-0.942328	-0.027810	-0.124070	-0.309600
25452	-2.179711	2.098711	9.712222	-0.093827	-0.032201	-0.361177	0.385722	-0.498127	-0.615256	-0.944671	-0.025367	-0.123001	-0.303025
25453	-1.753103	0.992599	9.282497	-0.052633	-0.010339	-0.357618	0.388794	-0.487243	-0.618028	-0.946866	-0.023805	-0.122592	-0.296393
25454	-1.615362	0.669392	9.325655	-0.115495	-0.000894	-0.307042	0.390296	-0.477442	-0.616667	-0.948726	-0.020893	-0.121955	-0.290876
25455	-1.907736	0.983689	9.120320	-0.049455	-0.002606	-0.262352	0.393635	-0.467922	-0.619199	-0.950271	-0.019556	-0.121630	-0.286022
25456	-2.512517	1.163739	9.045903	-0.033480	-0.014729	-0.233862	0.393602	-0.461654	-0.619910	-0.951650	-0.018457	-0.121170	-0.281673
25457	-3.076338	0.988124	9.164096	-0.015816	-0.040921	-0.194926	0.394198	-0.452939	-0.618288	-0.952846	-0.018117	-0.120327	-0.277987
25458	-2.860752	0.746050	9.197902	0.006344	-0.069063	-0.159734	0.392616	-0.448433	-0.619894	-0.953892	-0.018257	-0.119024	-0.274938
25459	-2.276221	0.761996	9.611177	-0.014506	-0.072939	-0.112499	0.390122	-0.444196	-0.620845	-0.954686	-0.018278	-0.117573	-0.272795
25460	-1.857718	0.852009	10.228594	0.033632	-0.043505	-0.081321	0.388676	-0.441054	-0.621694	-0.955213	-0.018984	-0.116876	-0.271196
25461	-1.690129	0.994531	10.074990	0.035462	0.015944	-0.067893	0.387620	-0.440369	-0.618582	-0.955534	-0.019576	-0.117345	-0.269819
25462	-1.809995	1.133212	9.505688	-0.007369	0.033594	-0.071589	0.389169	-0.437243	-0.620119	-0.955841	-0.019105	-0.117895	-0.268521
25463	-2.197261	1.010401	9.252891	0.007003	0.012796	-0.083799	0.387724	-0.434237	-0.621098	-0.956261	-0.019133	-0.118152	-0.266905
25464	-2.654423	0.561623	9.184390	-0.204065	-0.025530	-0.115389	0.387425	-0.427423	-0.620899	-0.957000	-0.015111	-0.116537	-0.265221
25465	-2.636765	0.317360	9.570727	-0.279326	-0.022161	-0.103652	0.389460	-0.417623	-0.623408	-0.957674	-0.009745	-0.114632	-0.263867
25466	-2.376546	0.238525	9.620443	-0.052251	-0.000417	-0.057956	0.388128	-0.411348	-0.624614	-0.957977	-0.008627	-0.114279	-0.262956
25467	-1.996249	0.417437	9.326045	-0.132700	0.012643	-0.062091	0.388872	-0.404540	-0.625331	-0.958300	-0.005941	-0.113802	-0.262058
25468	-1.665066	0.472508	9.304596	-0.229256	0.021304	-0.075187	0.389618	-0.396777	-0.627713	-0.958639	-0.001275	-0.112936	-0.261255
25469	-1.603269	0.328390	9.521086	-0.161469	0.036906	-0.030631	0.389321	-0.389144	-0.629822	-0.958726	0.002028	-0.112734	-0.261020
25470	-1.682051	0.112898	9.632233	-0.039968	0.061340	0.012616	0.389823	-0.387105	-0.627492	-0.958501	0.003075	-0.113620	-0.261452
25471	-1.658009	0.098294	9.636663	-0.015005	0.085776	0.039311	0.391372	-0.385751	-0.626215	-0.958114	0.003688	-0.115083	-0.262221
25472	-1.929592	-0.063110	9.641957	0.047415	0.082270	0.083861	0.390585	-0.384930	-0.625680	-0.957474	0.003004	-0.116833	-0.263790
25473	-2.146172	0.046121	9.419192	0.156370	0.083162	0.135858	0.390083	-0.389970	-0.622889	-0.956582	0.000135	-0.119135	-0.266002
25474	-1.935892	0.416928	9.313502	0.192156	0.089234	0.143205	0.389584	-0.395555	-0.619846	-0.955584	-0.003421	-0.121783	-0.268358
25475	-1.639197	0.695289	9.869253	0.329684	0.062727	0.179314	0.389374	-0.408364	-0.613403	-0.954443	-0.009822	-0.124583	-0.270963
25476	-1.437882	1.164618	9.714309	0.263470	-0.044018	0.155573	0.385505	-0.417747	-0.608287	-0.953635	-0.015495	-0.125058	-0.273314
25477	-2.081784	0.912225	10.473929	-0.117670	-0.054520	0.126447	0.383706	-0.420870	-0.609964	-0.953138	-0.013888	-0.123146	-0.275990
25478	-2.508926	0.585735	11.149124	-0.006786	0.018960	0.141667	0.381361	-0.420312	-0.610181	-0.952309	-0.014023	-0.123351	-0.278740
25479	-3.157836	0.361946	10.238982	-0.008591	0.069996	0.184304	0.379548	-0.422620	-0.608889	-0.951132	-0.013897	-0.124412	-0.282270
25480	-3.059160	0.689720	9.146098	-0.017476	0.098128	0.210838	0.378767	-0.422206	-0.609646	-0.949695	-0.013556	-0.126041	-0.286374
25481	-2.537093	1.114772	8.699510	0.114858	0.082281	0.239882	0.378788	-0.427658	-0.606867	-0.948091	-0.015829	-0.128073	-0.290636
25482	-2.414333	1.067528	8.505662	0.057692	0.028098	0.207505	0.377117	-0.433100	-0.604063	-0.946779	-0.017309	-0.128796	-0.294486
25483	-2.869155	1.606167	8.895463	0.030899	-0.048770	0.166736	0.374272	-0.436491	-0.603796	-0.945924	-0.018587	-0.127918	-0.297522
25484	-3.494846	1.873217	9.692138	0.018667	-0.064303	0.076936	0.371805	-0.437840	-0.603257	-0.945587	-0.019527	-0.126708	-0.299046
25485	-3.159003	1.563082	9.796217	0.034955	-0.073052	0.029273	0.367539	-0.441904	-0.605036	-0.945591	-0.020695	-0.125521	-0.299457
25486	-2.098834	1.264874	9.355896	-0.039914	-0.055672	-0.019162	0.365191	-0.439983	-0.606527	-0.945806	-0.020225	-0.124162	-0.299374
25487	-1.493355	0.864123	8.827003	0.026350	-0.043471	-0.015363	0.364662	-0.438481	-0.606504	-0.946006	-0.020951	-0.123477	-0.298978
25488	-1.422939	0.918917	8.836637	0.106758	-0.070640	0.002738	0.362844	-0.439562	-0.605973	-0.946048	-0.023395	-0.122705	-0.298980
25489	-1.917560	0.955390	9.278683	0.183626	-0.087195	0.003385	0.361302	-0.443641	-0.604959	-0.946162	-0.027405	-0.122094	-0.298530
25490	-2.166525	1.251172	9.421206	0.221077	-0.078464	0.032019	0.358740	-0.452485	-0.602433	-0.945938	-0.032120	-0.121842	-0.298870
25491	-2.017226	1.520486	9.788280	0.228296	-0.062798	0.014507	0.355904	-0.458056	-0.601157	-0.945861	-0.036865	-0.121951	-0.298524
25492	-1.826401	1.524442	9.995747	0.357151	-0.078582	0.001229	0.354226	-0.462409	-0.598214	-0.945705	-0.044094	-0.122523	-0.297802
25493	-1.720877	1.427150	9.907207	0.289357	-0.106489	-0.050524	0.352964	-0.471532	-0.594550	-0.946009	-0.050098	-0.122193	-0.296019
25494	-1.944238	1.273344	9.373884	0.078428	-0.095787	-0.083697	0.350639	-0.475199	-0.593779	-0.946608	-0.051947	-0.120860	-0.294327
25495	-2.047161	1.403625	9.246504	0.126787	-0.064229	-0.079645	0.350379	-0.475061	-0.594031	-0.947112	-0.054532	-0.120390	-0.292422
25496	-1.852393	1.282598	9.488545	0.214404	-0.045092	-0.066689	0.350650	-0.478470	-0.591494	-0.947328	-0.058701	-0.120793	-0.290746
25497	-1.533997	1.241244	9.360364	0.115857	-0.039136	-0.034003	0.348569	-0.479140	-0.590825	-0.947503	-0.061014	-0.120660	-0.289752
25498	-1.718832	1.715483	9.826397	0.106840	-0.062812	-0.035775	0.348581	-0.482275	-0.589054	-0.947700	-0.063326	-0.120063	-0.288858
25499	-2.368241	2.412489	9.602108	-0.116582	-0.062536	-0.082880	0.347530	-0.480498	-0.589149	-0.948492	-0.061263	-0.118215	-0.287463
25500	-2.876746	2.528856	10.182166	-0.169197	-0.043165	-0.130613	0.345950	-0.475583	-0.592039	-0.949497	-0.057995	-0.116515	-0.285510
25501	-2.189606	2.056380	10.000189	-0.196944	-0.004864	-0.115114	0.347351	-0.468914	-0.594183	-0.950398	-0.054016	-0.115380	-0.283750
25502	-1.857694	1.215416	9.526268	-0.127336	0.033532	-0.055691	0.350312	-0.461708	-0.596475	-0.950745	-0.051288	-0.115282	-0.283130
25503	-1.922391	1.620146	9.589153	-0.012292	0.061347	0.036110	0.350305	-0.459799	-0.597614	-0.950426	-0.050776	-0.116288	-0.283882
25504	-2.467774	2.336417	9.638138	0.013506	0.091135	0.080773	0.351346	-0.460896	-0.595710	-0.949714	-0.050714	-0.117943	-0.285590
25505	-2.894066	2.200301	8.080657	-0.012377	0.072284	0.103561	0.353690	-0.462272	-0.593827	-0.948966	-0.050333	-0.119156	-0.287631
25506	-2.298563	1.769415	7.109338	-0.041890	-0.008178	0.101047	0.353304	-0.462815	-0.594084	-0.948345	-0.049807	-0.118598	-0.289991
25507	-1.953271	2.379133	9.189622	0.022047	-0.066546	0.136523	0.348496	-0.464561	-0.593514	-0.947683	-0.050997	-0.117381	-0.292434
25508	-1.674622	2.476851	10.397087	0.159754	-0.000361	0.141201	0.346969	-0.471365	-0.592528	-0.946622	-0.054354	-0.118099	-0.294967
25509	-1.476105	1.887313	10.011314	0.095386	0.076611	0.159343	0.346205	-0.475722	-0.590242	-0.945387	-0.056187	-0.119961	-0.297818
25510	-1.255485	1.704792	9.084534	0.119557	0.115175	0.192179	0.345181	-0.480078	-0.587951	-0.943778	-0.058227	-0.122566	-0.301449
25511	-1.444587	1.936965	9.026354	0.034607	0.092501	0.177485	0.345459	-0.485122	-0.584915	-0.942432	-0.058879	-0.124301	-0.304803
25512	-2.046097	2.571778	9.034035	-0.049373	0.036738	0.137329	0.346385	-0.488397	-0.583931	-0.941523	-0.058075	-0.124461	-0.307687
25513	-2.149761	2.250886	9.218679	-0.144116	0.008796	0.100370	0.344699	-0.488387	-0.585708	-0.941039	-0.055715	-0.123633	-0.309931
25514	-2.753668	1.521298	9.748984	-0.145079	0.082329	0.118274	0.344420	-0.484843	-0.585927	-0.940233	-0.052780	-0.124078	-0.312701
25515	-2.685621	1.578854	9.869213	-0.069068	0.063053	0.118747	0.344023	-0.482115	-0.588727	-0.939397	-0.051495	-0.124751	-0.315149
25516	-2.350605	0.497317	9.378081	-0.090707	0.083954	0.168580	0.343380	-0.483746	-0.588218	-0.938171	-0.049690	-0.125512	-0.318769
25517	-2.210738	1.145733	9.432390	-0.051714	0.083702	0.253545	0.344813	-0.484981	-0.586578	-0.936384	-0.048860	-0.126542	-0.323705
25518	-1.957744	2.073086	9.762879	0.018055	0.120283	0.264866	0.344443	-0.488931	-0.585838	-0.934267	-0.049088	-0.128585	-0.328941
25519	-2.346070	2.494531	8.961240	-0.002373	0.110081	0.253446	0.342771	-0.493964	-0.583545	-0.932302	-0.049048	-0.130432	-0.333760
25520	-1.860518	2.194405	8.787788	-0.106889	0.103038	0.217208	0.342001	-0.496549	-0.582529	-0.930636	-0.046943	-0.131355	-0.338317
25521	-2.057678	1.292259	8.978574	-0.080290	0.052263	0.245286	0.340183	-0.496402	-0.583788	-0.928899	-0.045823	-0.131604	-0.343113
25522	-1.723614	1.744633	9.122673	-0.039290	0.041567	0.275495	0.340066	-0.498990	-0.583554	-0.926892	-0.045547	-0.131780	-0.348470
25523	-1.983468	2.525597	9.821171	-0.094714	-0.016182	0.232808	0.336952	-0.500336	-0.584164	-0.925383	-0.044637	-0.130643	-0.352997
25524	-1.576273	2.415576	9.484770	-0.232029	-0.005548	0.140067	0.334737	-0.497597	-0.587967	-0.924583	-0.040768	-0.128703	-0.356259
25525	-1.753984	1.563199	8.697908	-0.237054	-0.003429	0.081778	0.332130	-0.494856	-0.591248	-0.924187	-0.036771	-0.126900	-0.358362
25526	-2.125729	1.580200	8.590770	-0.247694	-0.013751	0.060632	0.331709	-0.487222	-0.594772	-0.923945	-0.032469	-0.124750	-0.360152
25527	-2.435856	1.424540	8.803126	-0.108271	-0.050453	0.077433	0.329600	-0.482306	-0.595336	-0.923575	-0.031166	-0.123028	-0.361805
25528	-2.623510	1.508823	9.146950	-0.054745	-0.071504	0.097199	0.327650	-0.480931	-0.598126	-0.923075	-0.030939	-0.121175	-0.363719
25529	-2.730679	1.366541	9.533134	-0.097782	-0.089071	0.100341	0.323492	-0.480499	-0.600892	-0.922610	-0.030141	-0.118839	-0.365731
25530	-2.339975	1.287985	10.007071	-0.142647	-0.073592	0.119312	0.318021	-0.478424	-0.602850	-0.921982	-0.028357	-0.116290	-0.368268
25531	-1.939795	1.196162	10.098686	-0.291179	-0.023049	0.132370	0.315147	-0.475138	-0.605350	-0.921204	-0.023559	-0.113720	-0.371344
25532	-1.963593	1.237880	10.310842	-0.353813	0.029370	0.142688	0.314073	-0.466410	-0.610012	-0.920203	-0.017173	-0.111487	-0.374836
25533	-1.850921	1.478336	9.798376	-0.152343	0.055771	0.131942	0.314448	-0.462323	-0.612295	-0.919131	-0.014348	-0.111391	-0.377603
25534	-1.795500	1.802348	9.724725	-0.197754	0.075094	0.092961	0.314948	-0.458238	-0.613164	-0.918302	-0.010381	-0.111174	-0.379809
25535	-1.771125	1.835703	9.684046	-0.150924	0.050779	0.020078	0.316087	-0.451977	-0.614021	-0.918058	-0.007426	-0.111020	-0.380512
25536	-1.806005	1.686724	9.636975	-0.132859	0.054391	-0.015925	0.315552	-0.448703	-0.615268	-0.918073	-0.004568	-0.110933	-0.380546
25537	-1.785962	1.455271	9.499570	-0.107720	0.044845	-0.035212	0.318014	-0.446400	-0.615669	-0.918242	-0.002372	-0.111001	-0.380138
25538	-2.309005	0.888814	10.103145	-0.054036	0.072047	-0.047030	0.321642	-0.443422	-0.616080	-0.918443	-0.000759	-0.111839	-0.379413
25539	-2.694781	0.295013	9.979493	0.073764	0.084396	-0.010810	0.322564	-0.445334	-0.615855	-0.918327	-0.001606	-0.114022	-0.379042
25540	-2.578268	0.048324	9.824258	0.113844	0.082560	0.031689	0.323728	-0.445887	-0.612917	-0.917890	-0.003174	-0.116323	-0.379389
25541	-2.335324	0.621041	8.980462	0.106612	0.068566	0.070420	0.325837	-0.452167	-0.610306	-0.917182	-0.004872	-0.118467	-0.380421
25542	-2.192536	1.352449	8.656014	0.026200	0.014375	0.042435	0.325584	-0.453801	-0.609803	-0.916819	-0.005373	-0.118849	-0.381168
25543	-2.085987	1.729531	8.765165	-0.009462	-0.041588	-0.002924	0.325332	-0.455435	-0.609429	-0.916933	-0.005642	-0.118116	-0.381119
25544	-1.855391	1.555195	8.967835	-0.021749	-0.080032	-0.073756	0.323761	-0.452701	-0.611181	-0.917687	-0.005710	-0.116414	-0.379824
25545	-1.722119	0.917188	9.867713	-0.025437	-0.071498	-0.075705	0.322984	-0.451468	-0.614505	-0.918422	-0.005764	-0.114999	-0.378475
25546	-2.041675	0.440809	10.561884	-0.013107	-0.029620	-0.041995	0.321286	-0.451051	-0.613446	-0.918809	-0.005681	-0.114284	-0.377753
25547	-2.077486	0.857436	9.870091	0.024515	0.021226	-0.014991	0.322980	-0.451060	-0.614115	-0.918867	-0.006062	-0.114920	-0.377412
25548	-2.084879	1.196821	9.157942	-0.054121	0.009112	-0.019045	0.322976	-0.450242	-0.614107	-0.918995	-0.004985	-0.114605	-0.377211
25549	-2.029062	1.232798	9.268414	-0.100635	-0.027652	-0.035390	0.321923	-0.447648	-0.615096	-0.919329	-0.003400	-0.113405	-0.376778
25550	-1.966305	0.886539	9.446527	-0.058626	-0.041687	-0.036991	0.322203	-0.449419	-0.617950	-0.919704	-0.002582	-0.112122	-0.376253
25551	-1.934997	0.872158	9.542213	0.024590	-0.050428	-0.043480	0.321412	-0.447780	-0.617536	-0.920139	-0.003450	-0.111436	-0.375385
25552	-2.048153	0.909883	9.793543	0.097837	-0.050476	-0.023524	0.319837	-0.446000	-0.616722	-0.920421	-0.005608	-0.111166	-0.374747
25553	-1.925847	1.130212	9.802230	0.056625	-0.066298	-0.015062	0.319849	-0.447635	-0.617511	-0.920671	-0.007249	-0.110419	-0.374325
25554	-1.731980	1.225213	9.904982	0.019140	-0.020866	-0.024905	0.318813	-0.447901	-0.618657	-0.920901	-0.007733	-0.110105	-0.373842
25555	-1.741315	1.273123	9.819102	-0.011197	-0.006828	-0.036516	0.316986	-0.447619	-0.617725	-0.921189	-0.007655	-0.109931	-0.373186
25556	-1.788122	1.152355	9.529750	0.053318	-0.001455	-0.048367	0.318028	-0.447625	-0.617741	-0.921545	-0.008573	-0.110233	-0.372196
25557	-1.876069	1.349948	9.431850	0.053323	-0.001418	-0.045654	0.319192	-0.446405	-0.617746	-0.921875	-0.009640	-0.110637	-0.371231
25558	-2.038588	1.580023	9.541633	0.069667	-0.008262	-0.101861	0.319974	-0.446818	-0.617247	-0.922638	-0.010792	-0.110944	-0.369207
25559	-2.236717	1.560015	9.571949	0.046529	-0.016893	-0.132847	0.320629	-0.448458	-0.615986	-0.923636	-0.011681	-0.111051	-0.366643
25560	-2.195499	1.246993	9.553576	0.035841	-0.023865	-0.147125	0.322061	-0.448329	-0.616263	-0.924760	-0.012223	-0.110830	-0.363849
25561	-1.953107	1.045051	9.409785	0.012703	-0.024725	-0.172080	0.323865	-0.445751	-0.615235	-0.926051	-0.012451	-0.110561	-0.360624
25562	-1.693318	1.251641	9.208061	0.000294	-0.034338	-0.194266	0.324120	-0.443980	-0.616509	-0.927527	-0.012305	-0.109898	-0.357022
25563	-1.716801	1.662505	9.808949	0.034359	-0.035264	-0.223022	0.327501	-0.442089	-0.618858	-0.929171	-0.012927	-0.109588	-0.352796
25564	-1.614056	1.516884	9.638173	0.070373	-0.029018	-0.266852	0.327220	-0.439637	-0.616770	-0.931092	-0.013886	-0.109536	-0.347675
25565	-1.204971	1.343376	8.993433	0.022263	-0.053427	-0.302682	0.330579	-0.434068	-0.618826	-0.933282	-0.014266	-0.108799	-0.341971
25566	-1.171843	1.249290	8.982453	-0.077922	-0.102411	-0.323004	0.332372	-0.429036	-0.618546	-0.935721	-0.012839	-0.106366	-0.336076
25567	-1.551238	0.834601	10.035908	-0.085108	-0.088469	-0.344148	0.333912	-0.423321	-0.621474	-0.938216	-0.011373	-0.104213	-0.329791
25568	-2.066386	0.355053	10.767776	-0.026082	-0.028952	-0.343462	0.335967	-0.417336	-0.623506	-0.940531	-0.010388	-0.103495	-0.323393
25569	-2.088120	0.029395	10.389340	0.036402	0.025273	-0.286467	0.338809	-0.413809	-0.623128	-0.942308	-0.010510	-0.104239	-0.317928
25570	-1.990800	0.154044	9.717073	0.011223	0.032262	-0.237269	0.341638	-0.407284	-0.623750	-0.943741	-0.010049	-0.104888	-0.313449
25571	-2.198262	0.184175	9.603862	-0.026489	0.021767	-0.207551	0.344483	-0.405394	-0.621457	-0.944997	-0.009105	-0.105149	-0.309581
25572	-2.080033	0.162545	9.910187	-0.132214	-0.004647	-0.191721	0.347849	-0.402005	-0.621989	-0.946207	-0.006257	-0.104198	-0.306262
25573	-1.566594	0.049610	9.678571	-0.211153	-0.006634	-0.142249	0.349237	-0.393156	-0.623726	-0.947115	-0.002081	-0.102749	-0.303993
25574	-1.521574	0.274635	9.452477	-0.150527	-0.006716	-0.087138	0.349342	-0.386615	-0.627268	-0.947654	0.000886	-0.101630	-0.302693
25575	-1.439181	0.321599	9.291300	-0.059361	0.005498	-0.057362	0.350103	-0.382531	-0.628270	-0.947999	0.002101	-0.101297	-0.301715
25576	-1.759064	0.160433	9.251355	0.053218	0.000305	-0.023893	0.350357	-0.381715	-0.627751	-0.948132	0.001121	-0.101543	-0.301220
25577	-1.672391	0.112852	9.641761	0.069122	0.001873	0.009668	0.350496	-0.383760	-0.626743	-0.948085	-0.000229	-0.101902	-0.301249
25578	-1.768892	0.110126	10.077518	-0.006116	0.022760	0.021551	0.352592	-0.385406	-0.628078	-0.947875	-0.000033	-0.102216	-0.301804
25579	-1.680745	-0.054290	10.014791	-0.029498	0.034922	0.052207	0.351404	-0.383493	-0.626367	-0.947505	0.000636	-0.102581	-0.302837
25580	-1.658502	0.022042	9.866486	-0.058296	0.038339	0.094317	0.349984	-0.385120	-0.627006	-0.946775	0.001781	-0.102875	-0.305010
