# Supplementary material for: Identification of Haptic Based Guiding Using Hard Reins
Source: PLoS One. 2015 Jul 22;10(7):e0132020. doi: 10.1371/journal.pone.0132020 (PMC4511788; doi:10.1371/journal.pone.0132020)
Supplement: S2 File — (ZIP) [file pone.0132020.s002.zip › MotionData2/Subject10/T12/gc12.txt]

// Start Time: 0
// Sample rate: 25.0Hz
// Scenario: 4.9
// Firmware Version: 2.6.1
Counter	Acc_X	Acc_Y	Acc_Z	Gyr_X	Gyr_Y	Gyr_Z	Mag_X	Mag_Y	Mag_Z	Quat_w	Quat_x	Quat_y	Quat_z
24866	9.123681	1.779912	-3.611342	-0.535034	0.433886	-0.560468	-0.858484	-0.032125	-0.069048	-0.534324	-0.417344	0.647615	-0.347731
24867	8.978102	1.606930	-3.594720	-0.554692	0.381851	-0.379081	-0.855340	-0.045239	-0.078131	-0.542071	-0.417905	0.643601	-0.342480
24868	9.294991	1.598533	-3.073138	-0.552891	0.363317	-0.321405	-0.853310	-0.059037	-0.090977	-0.550228	-0.415734	0.639398	-0.339978
24869	9.198542	1.467699	-2.837172	-0.551443	0.234169	-0.191486	-0.853542	-0.068654	-0.098882	-0.554731	-0.414884	0.638362	-0.335617
24870	9.555205	1.582215	-2.715697	-0.544180	0.197396	-0.109706	-0.852380	-0.077017	-0.106506	-0.559209	-0.411199	0.637606	-0.334155
24871	9.511545	1.652963	-2.653605	-0.541713	0.132073	-0.061509	-0.851796	-0.081614	-0.111438	-0.561482	-0.409444	0.638615	-0.330553
24872	9.333220	1.428923	-3.105124	-0.545829	0.167879	-0.035281	-0.850102	-0.084689	-0.112459	-0.565080	-0.404975	0.638763	-0.329640
24873	9.713138	1.314203	-3.290404	-0.552989	0.145773	0.026767	-0.849255	-0.085516	-0.116657	-0.567047	-0.401833	0.640347	-0.327020
24874	9.499516	1.437752	-3.071617	-0.558633	0.094873	0.075631	-0.849820	-0.083829	-0.119144	-0.569061	-0.396259	0.642253	-0.326588
24875	9.280510	1.489067	-2.815773	-0.558967	0.026020	0.114039	-0.849551	-0.081029	-0.120929	-0.568989	-0.392661	0.645865	-0.323926
24876	8.956687	1.515697	-2.747982	-0.506354	-0.121843	0.094265	-0.850405	-0.078243	-0.117687	-0.567650	-0.388822	0.649995	-0.322642
24877	9.274629	1.400267	-2.722957	-0.561915	-0.146773	0.093817	-0.850282	-0.075182	-0.113614	-0.565511	-0.386497	0.655350	-0.318329
24878	9.557306	1.427798	-3.059502	-0.547329	-0.143168	0.091389	-0.850849	-0.074641	-0.107609	-0.564198	-0.382331	0.659904	-0.316275
24879	9.794758	1.037704	-3.367165	-0.537978	-0.112490	0.084246	-0.851149	-0.071022	-0.102968	-0.562386	-0.380104	0.664567	-0.312401
24880	9.499373	0.671891	-3.420678	-0.530447	-0.080097	0.079607	-0.853955	-0.070898	-0.096114	-0.561826	-0.375854	0.668159	-0.310884
24881	8.923609	0.526264	-3.311975	-0.535827	-0.063804	0.063388	-0.853650	-0.068675	-0.093171	-0.560768	-0.373543	0.672052	-0.307166
24882	8.793028	0.636376	-3.226044	-0.538286	-0.001396	0.036420	-0.854356	-0.067563	-0.091063	-0.561570	-0.369276	0.674441	-0.305621
24883	9.014207	0.570219	-3.148281	-0.551836	0.034182	-0.002848	-0.853509	-0.069240	-0.091505	-0.562358	-0.367011	0.676789	-0.301684
24884	9.225289	0.560236	-2.986563	-0.544637	0.017771	0.016833	-0.854348	-0.069519	-0.091083	-0.563569	-0.362802	0.678815	-0.299958
24885	8.916625	0.523200	-3.036478	-0.548241	-0.018899	0.084183	-0.854909	-0.069523	-0.089407	-0.563095	-0.359652	0.682316	-0.296681
24886	9.215466	0.337513	-3.073457	-0.533271	0.005613	0.160317	-0.855099	-0.066728	-0.088394	-0.563181	-0.353667	0.685398	-0.296609
24887	9.428987	-0.074885	-3.107801	-0.541883	0.029283	0.237912	-0.855399	-0.062256	-0.088206	-0.562400	-0.348108	0.689352	-0.295502
24888	9.260163	-0.508283	-3.020586	-0.537351	-0.026464	0.317830	-0.855442	-0.052619	-0.086432	-0.561085	-0.340055	0.693836	-0.296881
24889	8.777328	-0.922032	-3.198959	-0.561786	-0.062984	0.376012	-0.856055	-0.040746	-0.084073	-0.558295	-0.332764	0.699800	-0.296404
24890	8.878606	-1.259536	-3.349969	-0.569674	0.135535	0.346376	-0.857226	-0.028157	-0.086722	-0.559205	-0.322921	0.702722	-0.298653
24891	9.246137	-1.784051	-3.380852	-0.529965	0.121620	0.273511	-0.857546	-0.018364	-0.089685	-0.559326	-0.316173	0.705665	-0.298708
24892	9.225495	-1.792063	-3.523294	-0.537394	0.122173	0.216805	-0.856444	-0.013323	-0.093405	-0.560542	-0.308543	0.707604	-0.299819
24893	9.247530	-1.710040	-3.524239	-0.546575	0.126116	0.184842	-0.855069	-0.006886	-0.096973	-0.561305	-0.302718	0.709985	-0.298698
24894	9.770776	-1.969914	-3.589695	-0.545379	0.029009	0.168721	-0.856492	-0.001146	-0.099133	-0.561488	-0.296205	0.712642	-0.298555
24895	9.413519	-2.214844	-3.697632	-0.562318	-0.051598	0.119379	-0.855662	0.001231	-0.099951	-0.560153	-0.292083	0.716682	-0.295436
24896	9.319291	-2.430377	-3.477637	-0.568138	-0.103711	0.103650	-0.855117	0.004296	-0.097414	-0.558924	-0.287004	0.720511	-0.293421
24897	8.856666	-2.253531	-3.488656	-0.545087	-0.164638	0.049375	-0.857237	0.007775	-0.091506	-0.556220	-0.284624	0.725262	-0.289143
24898	8.948204	-2.244275	-3.462303	-0.531324	-0.128452	0.027216	-0.857102	0.008038	-0.086486	-0.554838	-0.281182	0.728653	-0.286629
24899	8.966878	-2.316602	-3.415612	-0.570510	-0.144397	0.017117	-0.858511	0.009284	-0.082001	-0.552704	-0.278756	0.733089	-0.281770
24900	8.884733	-2.111918	-3.615920	-0.551917	-0.087009	0.038232	-0.859502	0.011090	-0.078071	-0.551954	-0.274667	0.736144	-0.279280
24901	9.012943	-1.974803	-3.588626	-0.539123	-0.069031	0.038314	-0.857414	0.013313	-0.075275	-0.550590	-0.271759	0.739638	-0.275561
24902	9.109961	-1.893389	-3.611411	-0.536887	0.019570	0.005096	-0.858265	0.015263	-0.072739	-0.551492	-0.267721	0.741207	-0.273485
24903	9.259423	-1.637256	-3.467077	-0.564501	-0.005126	-0.036597	-0.859523	0.015413	-0.074958	-0.551595	-0.265221	0.743687	-0.268944
24904	9.019200	-1.423328	-3.507803	-0.555140	0.035228	-0.022601	-0.858265	0.015545	-0.073573	-0.552961	-0.261298	0.744991	-0.266355
24905	8.936988	-1.286940	-3.422230	-0.560137	-0.026812	-0.034667	-0.859652	0.012613	-0.073592	-0.552687	-0.258880	0.747646	-0.261810
24906	8.864120	-1.315191	-3.375908	-0.542953	-0.015708	-0.077017	-0.859656	0.013309	-0.072470	-0.553497	-0.256167	0.749125	-0.258517
24907	8.874502	-1.267365	-3.446527	-0.553935	-0.039237	-0.059297	-0.859090	0.011485	-0.070681	-0.553116	-0.254200	0.751702	-0.253751
24908	9.028141	-1.432506	-3.420727	-0.560099	-0.028690	-0.025808	-0.858525	0.009800	-0.068890	-0.553537	-0.250586	0.753632	-0.250683
24909	9.173153	-1.486917	-3.473472	-0.541206	-0.059381	-0.027143	-0.858524	0.009519	-0.068196	-0.552607	-0.248321	0.756475	-0.246390
24910	9.165899	-1.578972	-3.515928	-0.543284	-0.115397	-0.009142	-0.859923	0.008387	-0.063178	-0.551529	-0.245059	0.759317	-0.243310
24911	9.250784	-1.647714	-3.602259	-0.558214	-0.170969	-0.031963	-0.858802	0.007253	-0.059016	-0.548985	-0.243157	0.763388	-0.238179
24912	9.358930	-1.451208	-3.759238	-0.553756	-0.178091	-0.040659	-0.859366	0.006955	-0.052742	-0.547122	-0.240546	0.766757	-0.234262
24913	9.167309	-1.199074	-3.824617	-0.558472	-0.181329	-0.079622	-0.860205	0.005254	-0.044946	-0.544606	-0.239358	0.770630	-0.228562
24914	8.819336	-1.215910	-3.775639	-0.569251	-0.165135	-0.076384	-0.861322	0.003281	-0.039102	-0.543148	-0.237047	0.773692	-0.224053
24915	8.704510	-1.364346	-3.667513	-0.560014	-0.141777	-0.076468	-0.859906	-0.001350	-0.034143	-0.541200	-0.235555	0.777075	-0.218566
24916	8.640001	-1.301442	-3.721287	-0.552040	-0.048476	-0.037141	-0.861441	-0.003174	-0.031083	-0.541268	-0.232292	0.778925	-0.215279
24917	8.824880	-1.294091	-3.905252	-0.546084	0.010661	-0.001117	-0.861027	-0.001920	-0.030097	-0.541280	-0.229065	0.780888	-0.211564
24918	9.042752	-1.199045	-3.945264	-0.558908	0.014663	-0.034849	-0.860462	-0.002898	-0.030669	-0.542330	-0.225414	0.782053	-0.208472
24919	8.971991	-1.010850	-4.065666	-0.541007	-0.015860	-0.055668	-0.861020	-0.003458	-0.029834	-0.542120	-0.223168	0.783981	-0.204146
24920	8.996829	-0.972875	-4.136202	-0.535468	0.006757	-0.069875	-0.860563	-0.002487	-0.033192	-0.543066	-0.220346	0.784939	-0.200991
24921	8.996730	-0.870987	-4.074516	-0.546195	0.038329	-0.068415	-0.860544	-0.006816	-0.033794	-0.543767	-0.217998	0.786195	-0.196702
24922	8.870168	-0.912960	-3.957898	-0.544443	0.034792	-0.079025	-0.860947	-0.010871	-0.032718	-0.545210	-0.215104	0.786807	-0.193420
24923	8.893275	-1.004390	-3.869923	-0.553330	0.058112	-0.063360	-0.860098	-0.012683	-0.034695	-0.546223	-0.212493	0.787844	-0.189182
24924	8.928581	-1.100850	-3.801239	-0.547947	0.041785	-0.054359	-0.859531	-0.013934	-0.036942	-0.547676	-0.209139	0.788458	-0.186133
24925	9.027644	-1.150047	-3.839483	-0.547821	0.045143	-0.026054	-0.860500	-0.016447	-0.036961	-0.548312	-0.206011	0.789718	-0.182368
24926	9.090278	-1.130958	-3.815617	-0.551568	0.027132	-0.024203	-0.861481	-0.015598	-0.039454	-0.549415	-0.202189	0.790592	-0.179521
24927	9.090393	-1.179532	-3.853735	-0.547922	0.016125	-0.004636	-0.860922	-0.015600	-0.039179	-0.549506	-0.198787	0.792202	-0.175903
24928	9.046824	-1.074923	-3.787189	-0.553611	-0.010753	-0.018690	-0.860928	-0.014204	-0.038746	-0.549974	-0.194982	0.793479	-0.172920
24929	9.014021	-1.053693	-3.903362	-0.548033	-0.001921	-0.001869	-0.860222	-0.015746	-0.037792	-0.549761	-0.191559	0.795242	-0.169286
24930	8.981502	-1.013780	-3.737042	-0.556304	-0.010876	-0.004574	-0.859947	-0.014911	-0.036949	-0.550163	-0.187493	0.796541	-0.166402
24931	9.013971	-1.265016	-3.688374	-0.548091	-0.014607	0.004363	-0.861067	-0.014770	-0.036661	-0.549721	-0.183970	0.798406	-0.162819
24932	8.867949	-1.148707	-3.786126	-0.540776	-0.001949	-0.005370	-0.860233	-0.013373	-0.037210	-0.550187	-0.180052	0.799509	-0.160194
24933	8.955591	-1.324399	-3.967919	-0.562486	0.020055	-0.034948	-0.859943	-0.015748	-0.037516	-0.550462	-0.176845	0.800842	-0.156110
24934	8.929358	-1.547492	-4.115202	-0.551558	0.045739	-0.091622	-0.861617	-0.017002	-0.037376	-0.551978	-0.174032	0.801105	-0.152522
24935	8.879067	-1.489315	-4.137530	-0.573120	0.120300	-0.156028	-0.860483	-0.019647	-0.041176	-0.554240	-0.172295	0.800891	-0.147332
24936	8.840779	-1.595990	-4.230523	-0.537179	0.126783	-0.293668	-0.861569	-0.026758	-0.044865	-0.557575	-0.172627	0.799465	-0.142009
24937	8.808108	-1.349357	-4.257387	-0.554926	0.165974	-0.232174	-0.860028	-0.035120	-0.049549	-0.560679	-0.172139	0.798361	-0.136483
24938	8.966839	-1.381425	-4.201667	-0.559851	0.209438	-0.152856	-0.860550	-0.042504	-0.056035	-0.564977	-0.169732	0.796490	-0.132648
24939	8.942164	-1.281450	-4.084353	-0.543243	0.211303	-0.069515	-0.859701	-0.043604	-0.062187	-0.568277	-0.166615	0.795343	-0.129348
24940	9.012909	-1.178753	-3.822221	-0.536207	0.175087	-0.053271	-0.859821	-0.046229	-0.071415	-0.571647	-0.162971	0.794077	-0.126890
24941	8.930367	-0.848178	-3.601087	-0.532885	0.150031	-0.074295	-0.857147	-0.048452	-0.077453	-0.573924	-0.160169	0.793534	-0.123540
24942	9.190189	-0.946114	-3.542352	-0.569475	0.106033	-0.069107	-0.857706	-0.048019	-0.081069	-0.576314	-0.156563	0.793042	-0.120142
24943	9.806223	-0.433802	-3.684211	-0.544132	0.119733	-0.093457	-0.856813	-0.050386	-0.086405	-0.578176	-0.153985	0.792760	-0.116325
24944	9.341904	-0.148924	-3.425813	-0.526349	0.081978	-0.117858	-0.854280	-0.053038	-0.088961	-0.580140	-0.151701	0.792252	-0.112968
24945	8.996965	0.010192	-3.062273	-0.566232	0.108266	-0.120323	-0.857057	-0.057773	-0.092055	-0.581944	-0.149315	0.792011	-0.108464
24946	9.135731	0.150883	-2.839316	-0.559876	0.104412	-0.094535	-0.856202	-0.059988	-0.098775	-0.584286	-0.146219	0.791344	-0.104907
24947	9.112967	-0.022181	-3.098310	-0.549658	0.114017	-0.066180	-0.853111	-0.062223	-0.101053	-0.586015	-0.143151	0.791093	-0.101322
24948	9.329355	-0.035007	-2.999390	-0.553090	0.118021	-0.006936	-0.853948	-0.062212	-0.103834	-0.588342	-0.138715	0.790458	-0.098930
24949	9.368759	0.235592	-2.971051	-0.562451	0.084807	-0.013877	-0.851714	-0.060530	-0.107179	-0.589536	-0.134718	0.790660	-0.095681
24950	9.359444	0.225682	-3.019253	-0.524473	0.066799	-0.034555	-0.852272	-0.060241	-0.109680	-0.591001	-0.131152	0.790454	-0.093267
24951	9.281668	0.151472	-2.984493	-0.555243	0.073980	-0.017293	-0.852826	-0.061350	-0.111918	-0.592008	-0.127309	0.790701	-0.090064
24952	9.290938	0.110514	-2.955054	-0.555082	0.086366	0.007398	-0.851006	-0.060787	-0.114435	-0.593757	-0.122680	0.790386	-0.087707
24953	9.294735	0.087081	-2.833985	-0.527731	0.085909	0.043098	-0.851566	-0.060216	-0.117770	-0.594772	-0.118177	0.790530	-0.085690
24954	9.279340	0.024893	-2.746285	-0.543912	0.094667	0.078225	-0.850880	-0.056720	-0.119133	-0.596468	-0.112540	0.790218	-0.084362
24955	9.309073	-0.043789	-2.878452	-0.558209	0.128995	0.076081	-0.850878	-0.056285	-0.124146	-0.598165	-0.107064	0.789907	-0.082360
24956	9.410867	0.093387	-2.868038	-0.547667	0.131697	-0.026392	-0.849762	-0.054599	-0.127761	-0.600588	-0.102968	0.788876	-0.079795
24957	9.506569	0.052247	-2.780722	-0.546959	0.126720	-0.073229	-0.848781	-0.054029	-0.131805	-0.602456	-0.099982	0.788192	-0.076181
24958	9.443503	0.033509	-2.749017	-0.569840	0.112637	-0.099081	-0.847780	-0.057926	-0.137149	-0.604705	-0.096792	0.787229	-0.072348
24959	9.476513	-0.140599	-2.732621	-0.560776	0.118205	-0.122026	-0.848194	-0.058895	-0.139665	-0.606526	-0.094413	0.786511	-0.067923
24960	9.495684	-0.109013	-2.701578	-0.553492	0.132783	-0.141495	-0.848068	-0.063207	-0.144456	-0.609085	-0.092059	0.785150	-0.063867
24961	9.549966	-0.064258	-2.832628	-0.530114	0.082068	-0.123194	-0.847206	-0.067672	-0.147297	-0.610268	-0.090104	0.784774	-0.059867
24962	9.452525	0.043743	-2.664565	-0.541315	0.027854	-0.101775	-0.845370	-0.070881	-0.150133	-0.611082	-0.087402	0.784711	-0.056291
24963	9.477967	0.277653	-2.720367	-0.572270	0.061112	-0.174844	-0.845634	-0.073945	-0.153230	-0.612054	-0.085764	0.784498	-0.050969
24964	9.366674	0.230100	-2.707606	-0.548972	0.016080	-0.190248	-0.844497	-0.077858	-0.154116	-0.612764	-0.084364	0.784393	-0.046169
24965	9.452935	0.462672	-2.514609	-0.545202	0.050279	-0.188597	-0.844010	-0.085125	-0.154187	-0.613516	-0.083285	0.784203	-0.041092
24966	9.618487	0.622870	-2.622933	-0.556244	0.014064	-0.160136	-0.842877	-0.087916	-0.156176	-0.614151	-0.081322	0.784136	-0.036543
24967	9.679095	0.762859	-2.590749	-0.554325	0.004542	-0.103409	-0.842024	-0.090283	-0.159135	-0.614123	-0.078836	0.784599	-0.032290
24968	9.611612	1.112262	-2.435085	-0.547116	-0.021203	-0.050065	-0.844263	-0.090701	-0.158146	-0.614087	-0.075282	0.785098	-0.029178
24969	9.502518	1.220003	-2.320161	-0.556963	-0.027146	0.012651	-0.843291	-0.088743	-0.159248	-0.613491	-0.070980	0.786068	-0.026234
24970	9.388266	1.631518	-2.327016	-0.561658	-0.054351	0.034909	-0.843440	-0.086789	-0.158530	-0.612876	-0.065927	0.787062	-0.023884
24971	9.741398	1.730468	-2.379334	-0.527511	-0.127721	0.065924	-0.844579	-0.082885	-0.155275	-0.610622	-0.061233	0.789249	-0.021865
24972	9.670135	1.506994	-2.632868	-0.560477	-0.200826	0.096034	-0.846975	-0.079962	-0.150208	-0.607619	-0.055294	0.792047	-0.020089
24973	9.585502	1.301623	-2.710200	-0.556756	-0.237607	0.174112	-0.848270	-0.072994	-0.143435	-0.603575	-0.048596	0.795603	-0.018745
24974	9.341957	1.174523	-2.797857	-0.542216	-0.261423	0.206213	-0.850410	-0.065193	-0.134975	-0.599465	-0.041144	0.799128	-0.018522
24975	9.338137	1.290087	-2.871629	-0.534861	-0.263542	0.238177	-0.851302	-0.054881	-0.125940	-0.594885	-0.033708	0.802897	-0.018222
24976	9.227348	1.261515	-2.914655	-0.547554	-0.283670	0.277052	-0.854151	-0.045123	-0.116896	-0.590286	-0.025056	0.806588	-0.018735
24977	9.430230	1.104973	-3.009830	-0.556394	-0.251203	0.280314	-0.855179	-0.035083	-0.110093	-0.585809	-0.016697	0.810065	-0.018533
24978	9.567726	0.891328	-3.413561	-0.554608	-0.238020	0.219233	-0.856909	-0.024905	-0.102169	-0.581858	-0.008873	0.813037	-0.018265
24979	9.130585	0.699948	-3.154717	-0.549489	-0.171881	0.267416	-0.857522	-0.013746	-0.095776	-0.578594	-0.000782	0.815417	-0.017991
24980	9.072865	0.644399	-3.207178	-0.555703	-0.115401	0.201517	-0.857849	-0.003697	-0.092323	-0.576556	0.006811	0.816841	-0.017508
24981	8.948737	0.835573	-3.291298	-0.546448	-0.051824	0.140198	-0.858428	0.000207	-0.089212	-0.575252	0.012815	0.817724	-0.015761
24982	9.045023	0.168095	-3.269481	-0.575079	0.031663	0.087089	-0.857887	0.004678	-0.089727	-0.575600	0.018808	0.817402	-0.013609
24983	8.760307	-0.012435	-3.054455	-0.549375	0.087562	0.063954	-0.857342	0.008595	-0.091363	-0.576583	0.023637	0.816624	-0.010892
24984	9.046253	-0.131532	-3.261306	-0.561684	0.143456	0.070597	-0.858468	0.010564	-0.094679	-0.578727	0.029230	0.814951	-0.008719
24985	9.361290	-0.231525	-3.475659	-0.543637	0.103534	0.096770	-0.856511	0.011970	-0.098583	-0.579946	0.034535	0.813896	-0.006484
24986	9.389709	-0.274900	-3.426888	-0.547534	0.043804	0.128052	-0.857929	0.016731	-0.100752	-0.580424	0.040880	0.813270	-0.005271
24987	9.326404	-0.671582	-3.545606	-0.580154	0.001820	0.202179	-0.856557	0.023012	-0.100001	-0.579911	0.048324	0.813236	-0.003763
24988	9.682314	-0.708686	-3.709973	-0.532856	-0.006734	0.232054	-0.857849	0.030562	-0.100330	-0.579515	0.056181	0.813013	-0.004036
24989	9.353643	-0.963189	-3.774349	-0.554765	-0.062079	0.280696	-0.857330	0.039779	-0.099263	-0.577913	0.064625	0.813526	-0.003953
24990	8.799785	-0.978122	-3.628466	-0.541118	-0.109912	0.373914	-0.855155	0.054014	-0.095647	-0.575729	0.074868	0.814184	-0.005852
24991	8.928946	-1.203432	-3.587464	-0.547380	-0.105493	0.387079	-0.856342	0.069094	-0.091857	-0.573310	0.084976	0.814888	-0.007205
24992	9.247788	-1.309897	-3.673688	-0.558312	-0.104350	0.370192	-0.854304	0.082630	-0.088108	-0.571063	0.095341	0.815304	-0.008768
24993	9.098328	-1.289698	-3.685795	-0.540154	-0.076933	0.316245	-0.854072	0.092673	-0.082988	-0.569030	0.104229	0.815631	-0.009399
24994	9.043773	-1.222251	-3.775876	-0.539913	-0.033606	0.307137	-0.854123	0.104124	-0.080917	-0.567879	0.113350	0.815204	-0.010395
24995	9.035627	-1.459020	-3.773223	-0.547664	-0.092611	0.259607	-0.851106	0.117796	-0.076617	-0.565503	0.121399	0.815697	-0.010317
24996	8.957222	-1.510903	-3.646894	-0.544311	-0.119384	0.227935	-0.850596	0.128113	-0.070241	-0.562879	0.129244	0.816304	-0.010537
24997	9.175770	-1.545355	-3.525989	-0.563564	-0.135337	0.211034	-0.849786	0.133965	-0.065587	-0.559717	0.136673	0.817277	-0.009770
24998	9.245314	-1.494533	-3.444496	-0.559219	-0.144039	0.175769	-0.849963	0.141208	-0.058541	-0.556591	0.143813	0.818193	-0.009222
24999	9.165747	-1.632257	-3.520173	-0.552011	-0.161229	0.178583	-0.848879	0.148169	-0.051787	-0.553005	0.150572	0.819417	-0.008357
25000	8.887534	-1.501009	-3.680738	-0.531929	-0.117600	0.123670	-0.848354	0.154708	-0.043639	-0.550342	0.156545	0.820098	-0.007595
25001	8.835642	-1.253927	-4.026535	-0.547737	0.015728	0.036009	-0.847806	0.156651	-0.039859	-0.549658	0.160934	0.819728	-0.004671
25002	8.985315	-1.233091	-4.022135	-0.558573	0.066897	-0.035170	-0.846977	0.159022	-0.039144	-0.549924	0.164609	0.818832	-0.001140
25003	9.101404	-0.972233	-3.928551	-0.542048	0.121156	-0.063566	-0.848092	0.158330	-0.040397	-0.550979	0.167283	0.817575	0.003149
25004	9.093724	-0.940797	-3.547123	-0.542396	0.087099	-0.084608	-0.849762	0.156098	-0.040268	-0.551603	0.169964	0.816577	0.007024
25005	9.421074	-1.022152	-3.474165	-0.551616	0.076524	-0.102290	-0.850588	0.153314	-0.043078	-0.551896	0.172081	0.815880	0.011774
25006	9.696276	-0.771858	-3.363762	-0.542961	0.046354	-0.153229	-0.852524	0.148009	-0.042840	-0.551815	0.173646	0.815526	0.016274
25007	9.294648	-0.564420	-3.445276	-0.557050	0.007336	-0.218670	-0.853210	0.144514	-0.041756	-0.550934	0.173901	0.815927	0.022200
25008	8.872390	-0.476983	-3.414275	-0.553509	0.014849	-0.259444	-0.854721	0.137808	-0.041117	-0.550232	0.173850	0.816236	0.027934
25009	8.752020	-0.437680	-3.433883	-0.546842	0.068930	-0.266794	-0.854961	0.128589	-0.041768	-0.550351	0.173135	0.816057	0.034470
25010	8.936584	-0.197373	-3.465807	-0.544823	0.121420	-0.290024	-0.857718	0.119667	-0.045882	-0.551359	0.172408	0.815241	0.040766
25011	8.924030	0.065367	-3.587118	-0.535770	0.141566	-0.328929	-0.858509	0.109061	-0.049471	-0.552619	0.170454	0.814398	0.048094
25012	8.689064	0.293458	-3.676334	-0.555176	0.233473	-0.321773	-0.860291	0.101399	-0.055112	-0.555335	0.169199	0.812354	0.055286
25013	8.827418	0.524648	-3.667018	-0.558428	0.292811	-0.303541	-0.862754	0.089974	-0.063156	-0.558932	0.167687	0.809614	0.063254
25014	9.553889	1.061052	-3.724717	-0.533166	0.319540	-0.370422	-0.862001	0.079668	-0.074002	-0.562969	0.165269	0.806674	0.070912
25015	9.582631	1.694183	-3.702826	-0.564435	0.281087	-0.382850	-0.863748	0.065462	-0.086959	-0.566157	0.162452	0.804172	0.079899
25016	9.275405	1.558064	-3.365036	-0.539152	0.206145	-0.284880	-0.863418	0.055147	-0.094596	-0.568395	0.161618	0.802097	0.086300
25017	9.393477	1.355798	-3.128560	-0.544216	0.184012	-0.127351	-0.862690	0.049999	-0.101624	-0.570456	0.162745	0.799790	0.091808
25018	9.412796	1.319307	-3.147509	-0.551807	0.059455	0.000713	-0.863101	0.048611	-0.104423	-0.570774	0.166882	0.798376	0.094674
25019	9.254518	1.326768	-3.273025	-0.539573	-0.044579	0.039509	-0.863665	0.049451	-0.104270	-0.569485	0.170994	0.798086	0.097501
25020	9.231363	1.258253	-3.431703	-0.556195	-0.116024	0.077787	-0.864239	0.051955	-0.100755	-0.567103	0.176738	0.798351	0.098962
25021	8.966003	1.308317	-3.422241	-0.540048	-0.179699	0.133166	-0.865940	0.056135	-0.095681	-0.563801	0.182574	0.799208	0.100309
25022	9.147670	1.166045	-3.575537	-0.556260	-0.187194	0.175512	-0.864984	0.060588	-0.091042	-0.560422	0.190002	0.799841	0.100405
25023	9.010117	1.031163	-3.641503	-0.525269	-0.185720	0.193516	-0.865572	0.066159	-0.085126	-0.557143	0.196612	0.800478	0.100850
25024	9.044662	0.875199	-3.813780	-0.545183	-0.183835	0.195036	-0.864770	0.073683	-0.079200	-0.553830	0.204198	0.800914	0.100554
25025	8.938327	0.846901	-3.808489	-0.563069	-0.129542	0.176775	-0.864945	0.080651	-0.073551	-0.551202	0.210812	0.800826	0.102041
25026	8.957092	0.803588	-3.759706	-0.553809	-0.075110	0.130543	-0.863709	0.085669	-0.070720	-0.549410	0.217221	0.800217	0.103037
25027	8.980023	0.508687	-3.746781	-0.551894	-0.077107	0.150006	-0.862892	0.090694	-0.069559	-0.547574	0.223146	0.799605	0.104880
25028	9.197062	0.434732	-3.760743	-0.560652	-0.031196	0.161158	-0.862352	0.095019	-0.068264	-0.546472	0.230008	0.798287	0.105837
25029	9.085650	0.484234	-3.686243	-0.559032	-0.027976	0.101866	-0.862931	0.099633	-0.068769	-0.545258	0.235111	0.797266	0.108549
25030	9.687330	0.426506	-3.809633	-0.554958	0.059749	0.071419	-0.861967	0.103549	-0.070409	-0.545404	0.240262	0.795317	0.110815
25031	9.461176	0.191762	-3.702812	-0.556797	0.095589	-0.009406	-0.862108	0.104112	-0.071795	-0.545908	0.243271	0.793417	0.115296
25032	8.773590	0.154233	-3.440517	-0.552929	0.140616	-0.019527	-0.860004	0.103701	-0.075579	-0.547117	0.246753	0.790972	0.118905
25033	8.689614	0.064285	-3.238843	-0.541780	0.200315	-0.051657	-0.860451	0.102646	-0.082827	-0.549236	0.248660	0.788103	0.124106
25034	8.900643	-0.003831	-3.098222	-0.550652	0.254708	-0.082145	-0.861269	0.098757	-0.089693	-0.552068	0.250828	0.784657	0.128917
25035	9.152087	-0.073654	-3.189598	-0.565270	0.240424	-0.085720	-0.859855	0.097673	-0.101007	-0.554588	0.252331	0.781363	0.135027
25036	9.076970	-0.349270	-3.283072	-0.539223	0.304737	-0.039855	-0.859564	0.097004	-0.110218	-0.558323	0.254865	0.777097	0.139427
25037	8.893406	-0.472094	-3.013251	-0.551615	0.316650	0.039478	-0.856337	0.097025	-0.118886	-0.562397	0.257943	0.772249	0.144242
25038	9.017947	-0.617632	-2.958645	-0.560159	0.375680	0.090338	-0.855310	0.097021	-0.129766	-0.567415	0.262482	0.766344	0.147849
25039	10.136244	-0.924044	-2.910813	-0.536188	0.404017	0.145479	-0.852518	0.101819	-0.146324	-0.573153	0.266732	0.759849	0.151587
25040	10.093862	-1.594604	-2.748633	-0.560876	0.331486	0.203919	-0.849173	0.107724	-0.159809	-0.577728	0.273090	0.753691	0.153631
25041	9.996746	-1.598371	-2.675973	-0.543112	0.246355	0.241781	-0.846117	0.115012	-0.168956	-0.581261	0.279352	0.748301	0.155385
25042	9.513838	-1.558776	-2.627444	-0.542984	0.153172	0.178565	-0.842925	0.122431	-0.175454	-0.583085	0.285628	0.744281	0.156440
25043	9.237698	-1.488344	-2.463555	-0.541647	0.123219	0.099092	-0.841682	0.127191	-0.179038	-0.584291	0.290144	0.741031	0.159038
25044	9.448406	-1.359857	-2.187401	-0.551054	0.107476	0.054008	-0.840161	0.131948	-0.182067	-0.584951	0.294779	0.738167	0.161388
25045	9.931936	-1.400436	-2.006376	-0.547678	0.109930	-0.013999	-0.841288	0.134337	-0.185518	-0.585553	0.297748	0.735638	0.165257
25046	10.032020	-1.251696	-2.080657	-0.542036	0.023894	-0.064671	-0.839327	0.133911	-0.184980	-0.584621	0.300787	0.734440	0.168354
25047	9.573284	-1.398931	-2.126726	-0.570486	-0.031891	-0.064771	-0.838905	0.133493	-0.185545	-0.582829	0.303766	0.733734	0.172252
25048	9.532645	-1.311725	-2.134893	-0.552765	-0.131561	-0.011755	-0.841159	0.136140	-0.181598	-0.579705	0.308223	0.733952	0.173940
25049	9.482659	-1.321666	-2.228950	-0.569387	-0.203058	0.031830	-0.842008	0.136531	-0.172388	-0.575721	0.313219	0.734578	0.175598
25050	9.430633	-1.121008	-2.269779	-0.549706	-0.274762	0.080288	-0.843719	0.141811	-0.162145	-0.570786	0.319467	0.735815	0.175272
25051	9.523926	-1.139843	-2.482324	-0.553338	-0.302118	0.120249	-0.843755	0.148204	-0.151624	-0.565704	0.325921	0.736971	0.175006
25052	9.458558	-1.010315	-2.703562	-0.546215	-0.333770	0.130272	-0.845050	0.154038	-0.139985	-0.560016	0.333027	0.738458	0.173653
25053	9.407359	-1.021216	-2.952246	-0.539817	-0.320041	0.103723	-0.846629	0.160706	-0.127080	-0.554623	0.339125	0.739855	0.173210
25054	9.219697	-0.996261	-3.015096	-0.548054	-0.306989	0.057513	-0.846381	0.165978	-0.115876	-0.548983	0.345035	0.741412	0.172849
25055	9.143037	-1.064106	-3.120552	-0.560505	-0.252612	0.027821	-0.848638	0.167903	-0.104688	-0.544118	0.349986	0.742414	0.173974
25056	9.109624	-1.059349	-3.166469	-0.550439	-0.218030	-0.015625	-0.849218	0.170385	-0.094344	-0.539471	0.354494	0.743414	0.175047
25057	9.183017	-1.021828	-3.275717	-0.550308	-0.170714	-0.065429	-0.849647	0.171343	-0.087919	-0.535527	0.357655	0.744151	0.177577
25058	9.152805	-1.003182	-3.416028	-0.534955	-0.146667	-0.141473	-0.852581	0.168816	-0.081929	-0.531572	0.359852	0.745280	0.180267
25059	9.755342	-0.525430	-3.702451	-0.561668	0.007681	-0.246923	-0.853537	0.163225	-0.080725	-0.529518	0.359776	0.745328	0.186168
25060	9.387243	-0.128447	-3.969760	-0.541023	0.161475	-0.329024	-0.854059	0.154569	-0.082344	-0.529387	0.358087	0.744458	0.193143
25061	8.502194	0.030784	-3.359040	-0.553424	0.235424	-0.343967	-0.854573	0.145372	-0.089684	-0.530342	0.355574	0.742747	0.201572
25062	8.160448	0.229981	-2.766406	-0.560610	0.260519	-0.331893	-0.857043	0.135622	-0.097432	-0.531466	0.353615	0.740668	0.209549
25063	8.702949	0.474692	-2.893092	-0.564127	0.308737	-0.372776	-0.859233	0.125878	-0.106855	-0.533218	0.350406	0.738210	0.218950
25064	9.055663	0.498838	-2.927661	-0.556553	0.347263	-0.348077	-0.857774	0.114596	-0.118831	-0.535494	0.347726	0.735205	0.227609
25065	9.195799	0.476009	-2.959005	-0.538299	0.354288	-0.335494	-0.860089	0.102208	-0.131765	-0.538149	0.344502	0.731966	0.236517
25066	9.379661	0.699920	-2.908592	-0.556465	0.372584	-0.353448	-0.859058	0.092748	-0.145253	-0.540665	0.341555	0.728575	0.245358
25067	10.425871	1.330320	-3.071667	-0.544026	0.358457	-0.374145	-0.858298	0.081332	-0.158200	-0.543026	0.337708	0.725377	0.254764
25068	9.988257	1.898985	-3.007355	-0.560704	0.211416	-0.447766	-0.857949	0.066966	-0.166437	-0.542588	0.334186	0.724197	0.263547
25069	9.614892	1.912411	-2.782294	-0.530847	0.163839	-0.388824	-0.858173	0.055395	-0.174082	-0.542017	0.330878	0.723166	0.271604
25070	9.516094	1.808204	-2.541789	-0.559544	0.133575	-0.219168	-0.857697	0.043676	-0.180061	-0.541624	0.331021	0.721217	0.277336
25071	9.438303	1.818845	-2.464484	-0.541372	0.074799	-0.107148	-0.858657	0.039780	-0.184276	-0.541178	0.332331	0.719175	0.281906
25072	9.438116	1.814149	-2.442685	-0.547028	0.011256	-0.051978	-0.857114	0.039362	-0.185686	-0.540012	0.335413	0.717470	0.284820
25073	9.386488	1.764813	-2.654696	-0.549230	-0.076420	-0.019625	-0.856550	0.037957	-0.183614	-0.537796	0.338891	0.716411	0.287549
25074	9.281616	1.715934	-2.847311	-0.547490	-0.128323	0.039082	-0.857665	0.036273	-0.180557	-0.535121	0.344064	0.715551	0.288534
25075	9.243526	1.730295	-2.907826	-0.557488	-0.163046	0.097561	-0.858805	0.040457	-0.177577	-0.532220	0.349780	0.714546	0.289516
25076	9.306953	1.656628	-3.030318	-0.542683	-0.167435	0.177388	-0.859120	0.047144	-0.171094	-0.529773	0.357074	0.713101	0.288661
25077	9.099686	1.672252	-3.059210	-0.547455	-0.227239	0.214815	-0.860276	0.054247	-0.163484	-0.526616	0.364687	0.711949	0.287765
25078	9.134254	1.787755	-3.104038	-0.578256	-0.214516	0.219709	-0.861021	0.063451	-0.157529	-0.523408	0.373178	0.710385	0.286591
25079	9.125634	1.643484	-2.996101	-0.569089	-0.216613	0.246342	-0.861060	0.070826	-0.148253	-0.520322	0.381338	0.708668	0.285721
25080	9.001809	1.518817	-2.960717	-0.557126	-0.218896	0.290685	-0.860151	0.085466	-0.139326	-0.517529	0.390574	0.706602	0.283424
25081	9.183055	1.522326	-2.989994	-0.534343	-0.222859	0.321093	-0.861746	0.096617	-0.129859	-0.514941	0.399382	0.704452	0.281206
25082	9.412439	1.482003	-3.023678	-0.549685	-0.216613	0.338611	-0.861102	0.107624	-0.120969	-0.512401	0.409122	0.701876	0.278269
25083	9.538935	1.359200	-3.210945	-0.550287	-0.177914	0.345462	-0.860052	0.122266	-0.112741	-0.510341	0.418082	0.698844	0.276364
25084	9.556143	1.006883	-3.110387	-0.540827	-0.122097	0.343415	-0.858574	0.134809	-0.103980	-0.509122	0.427186	0.695157	0.273978
25085	9.080957	0.551071	-3.051507	-0.544064	-0.066216	0.334029	-0.855147	0.150289	-0.097434	-0.508516	0.435218	0.690987	0.273006
25086	8.828908	0.383836	-2.996145	-0.556730	-0.033275	0.280524	-0.854368	0.163829	-0.093815	-0.507961	0.443049	0.686726	0.272195
25087	8.857375	0.165897	-3.037244	-0.543715	0.030083	0.241343	-0.851747	0.172482	-0.092769	-0.508114	0.449208	0.682292	0.272965
25088	9.287338	-0.169209	-3.246711	-0.533412	0.089883	0.203997	-0.848568	0.181413	-0.091446	-0.508975	0.455023	0.677496	0.273673
25089	9.340372	-1.003821	-3.329286	-0.559211	0.129208	0.249362	-0.848035	0.188125	-0.093472	-0.510329	0.460866	0.671806	0.275395
25090	9.496614	-1.207915	-3.346548	-0.532788	0.139945	0.245189	-0.844301	0.199024	-0.096314	-0.512037	0.466891	0.666035	0.276095
25091	9.493991	-1.135009	-3.284535	-0.542930	0.131185	0.223014	-0.842381	0.208950	-0.099432	-0.513368	0.472170	0.660561	0.277792
25092	9.437851	-1.235953	-3.251923	-0.546928	0.090084	0.186039	-0.839626	0.218861	-0.098653	-0.513894	0.477770	0.655691	0.278780
25093	9.437036	-1.080156	-3.072441	-0.545561	0.021536	0.193564	-0.836580	0.226112	-0.096371	-0.513550	0.483267	0.651527	0.279700
25094	9.192651	-1.116886	-3.008881	-0.543455	0.059191	0.209223	-0.834380	0.235046	-0.095180	-0.513780	0.489251	0.646697	0.280082
25095	9.308485	-1.110817	-2.694990	-0.563506	0.042829	0.235638	-0.834419	0.243984	-0.093972	-0.513735	0.495317	0.641720	0.280949
25096	9.385736	-1.193738	-2.737661	-0.560053	0.006716	0.242985	-0.829565	0.253462	-0.090287	-0.513256	0.502136	0.636920	0.280644
25097	9.361878	-1.259258	-2.804553	-0.542318	-0.078243	0.263166	-0.826532	0.263360	-0.085469	-0.511985	0.508957	0.632933	0.279694
25098	9.569111	-1.184687	-3.037623	-0.551564	-0.112481	0.272177	-0.822106	0.274226	-0.078839	-0.510168	0.516654	0.629014	0.277737
25099	9.414581	-0.935930	-3.218996	-0.568263	-0.160928	0.258134	-0.821041	0.285374	-0.070508	-0.507487	0.524067	0.625689	0.276269
25100	9.241990	-0.737019	-3.274142	-0.557890	-0.220052	0.214380	-0.818293	0.294832	-0.059141	-0.503857	0.531617	0.623327	0.273815
25101	9.207004	-1.080036	-3.284765	-0.554457	-0.250527	0.193325	-0.816515	0.302052	-0.046256	-0.499760	0.538496	0.621579	0.271849
25102	9.060928	-0.997619	-3.391804	-0.529039	-0.237763	0.162567	-0.813333	0.308434	-0.034785	-0.495864	0.545130	0.620012	0.269330
25103	9.071177	-1.073307	-3.504538	-0.552467	-0.197771	0.136391	-0.811415	0.315658	-0.023435	-0.492058	0.550931	0.618294	0.268450
25104	9.135628	-1.126468	-3.438792	-0.551663	-0.104711	0.206603	-0.808929	0.321347	-0.012941	-0.489741	0.557553	0.614725	0.267211
25105	9.136908	-0.880263	-3.485033	-0.553222	-0.057848	0.207216	-0.805329	0.328575	-0.003973	-0.487977	0.563418	0.610783	0.267176
25106	9.093740	-0.987343	-3.261485	-0.554910	-0.034440	0.207904	-0.801728	0.335947	0.003742	-0.486439	0.569644	0.606419	0.266718
25107	9.310471	-0.944698	-3.180098	-0.545739	0.012859	0.156457	-0.801196	0.341235	0.009786	-0.485311	0.574360	0.602344	0.267889
25108	9.410154	-0.703522	-3.158760	-0.545744	0.069562	0.065926	-0.799265	0.346804	0.014568	-0.484335	0.578175	0.598587	0.269865
25109	9.190489	-0.498483	-3.054439	-0.542370	0.088445	-0.033254	-0.798152	0.348196	0.015410	-0.483112	0.580099	0.595951	0.273733
25110	9.201496	-0.657681	-2.994687	-0.559777	0.118286	-0.136279	-0.799256	0.344283	0.016493	-0.481432	0.581334	0.593952	0.278381
25111	9.182109	-0.737485	-3.022766	-0.540752	0.134867	-0.186596	-0.801058	0.340660	0.014518	-0.479915	0.581093	0.592624	0.284270
25112	9.317864	-0.697623	-3.081382	-0.546485	0.116443	-0.236054	-0.804114	0.335357	0.014905	-0.477778	0.580989	0.591832	0.289679
25113	9.354327	-0.578811	-3.367875	-0.544489	0.182910	-0.311597	-0.806883	0.329088	0.010958	-0.476022	0.578951	0.591430	0.297370
25114	9.292975	-0.390480	-3.456880	-0.562418	0.246439	-0.352874	-0.811034	0.319622	0.003086	-0.474504	0.576788	0.590590	0.305557
25115	8.915276	-0.135025	-3.178939	-0.566202	0.253958	-0.390177	-0.817139	0.308905	-0.005201	-0.472767	0.573494	0.590206	0.315043
25116	9.015402	0.241534	-3.149448	-0.552105	0.238430	-0.470352	-0.823649	0.293986	-0.010185	-0.470457	0.569794	0.590747	0.324072
25117	9.135332	0.462433	-3.258388	-0.545172	0.182474	-0.460138	-0.826816	0.282686	-0.013483	-0.467547	0.565798	0.591869	0.333112
25118	9.629118	0.496925	-3.428572	-0.526649	0.177818	-0.346545	-0.830406	0.272232	-0.018443	-0.465552	0.563619	0.591640	0.339936
25119	9.644372	0.738603	-3.411959	-0.543291	0.094309	-0.268346	-0.834986	0.263586	-0.020448	-0.462809	0.562384	0.591370	0.346141
25120	9.887746	0.846928	-3.621292	-0.561801	0.014780	-0.227307	-0.837605	0.254086	-0.018994	-0.459270	0.563013	0.591017	0.350409
25121	9.759933	0.942671	-3.897642	-0.550365	-0.086767	-0.162856	-0.840104	0.248489	-0.014851	-0.454960	0.564310	0.591170	0.353673
25122	10.280844	1.454528	-4.222997	-0.576952	-0.142810	-0.118403	-0.840799	0.246093	-0.008041	-0.450126	0.567438	0.590883	0.355328
25123	8.889923	1.364101	-3.852856	-0.573240	-0.182589	-0.026427	-0.840801	0.244382	0.002535	-0.445295	0.571195	0.590195	0.356536
25124	8.073404	1.087759	-3.263945	-0.527610	-0.056884	0.081915	-0.840809	0.244920	0.009091	-0.443434	0.575594	0.587168	0.356778
25125	8.533744	1.288964	-3.088003	-0.559531	0.036248	0.166891	-0.839154	0.249650	0.014006	-0.442652	0.579895	0.582396	0.358603
25126	9.065816	1.473766	-3.143935	-0.547831	0.038276	0.144150	-0.836944	0.256351	0.014337	-0.442088	0.584475	0.577613	0.359598
25127	9.439834	1.527681	-3.420491	-0.553672	-0.004486	0.100209	-0.835984	0.261101	0.013822	-0.440361	0.588167	0.574002	0.361472
25128	9.096968	1.377268	-3.471511	-0.550517	-0.070898	0.065181	-0.834869	0.262074	0.014659	-0.437914	0.592603	0.571043	0.361888
25129	9.100327	1.388604	-3.587622	-0.560472	-0.092887	0.111209	-0.834048	0.265409	0.019706	-0.435105	0.597063	0.568019	0.362703
25130	9.081277	1.385615	-3.312110	-0.543225	-0.116891	0.164619	-0.830710	0.269441	0.023485	-0.432910	0.602851	0.564278	0.361594
25131	9.009014	1.322458	-3.050353	-0.553331	-0.154190	0.207157	-0.829620	0.275148	0.029251	-0.430124	0.608699	0.560651	0.360763
25132	9.156461	1.367397	-3.058300	-0.552477	-0.180626	0.242751	-0.826021	0.283079	0.036692	-0.427614	0.615827	0.556370	0.358269
25133	9.190951	1.211478	-3.223329	-0.565377	-0.212900	0.232178	-0.823259	0.290600	0.042325	-0.424130	0.622370	0.552793	0.356636
25134	9.319081	1.373376	-3.483846	-0.542157	-0.250339	0.179660	-0.820217	0.296699	0.054909	-0.420465	0.629115	0.549869	0.353649
25135	9.779534	1.177435	-3.822968	-0.547004	-0.147285	0.150747	-0.816324	0.300851	0.064400	-0.417268	0.634041	0.546839	0.353335
25136	9.229367	0.421179	-3.577000	-0.555473	-0.068125	0.157018	-0.814389	0.305583	0.068616	-0.415231	0.639290	0.542510	0.352951
25137	8.414733	0.012411	-3.293479	-0.542253	0.003745	0.159153	-0.812174	0.310739	0.071300	-0.413771	0.643140	0.538098	0.354423
25138	8.342678	0.029554	-3.329818	-0.554553	0.081460	0.139059	-0.811497	0.316189	0.070655	-0.413203	0.647067	0.532715	0.356064
25139	8.858791	-0.310353	-3.447528	-0.537725	0.144397	0.150437	-0.809688	0.319695	0.065520	-0.413231	0.649722	0.527231	0.359344
25140	9.041389	-0.613842	-3.487879	-0.544673	0.187673	0.151859	-0.806493	0.326273	0.059710	-0.413976	0.652875	0.520819	0.362114
25141	9.561830	-0.749760	-3.443566	-0.554569	0.198491	0.162380	-0.805530	0.331033	0.056128	-0.414430	0.655323	0.514541	0.366125
25142	9.826880	-0.974100	-3.496991	-0.541124	0.160561	0.168106	-0.802187	0.335654	0.050853	-0.415022	0.658729	0.508103	0.368325
25143	10.239218	-1.121857	-3.522473	-0.557639	0.124523	0.181470	-0.799969	0.341388	0.047551	-0.414816	0.661857	0.502090	0.371185
25144	9.608313	-1.344913	-3.499809	-0.552701	0.050854	0.146436	-0.796913	0.346975	0.045913	-0.413953	0.665880	0.496708	0.372193
25145	9.034843	-1.191745	-3.544244	-0.571045	0.009243	0.167613	-0.794278	0.352842	0.044559	-0.412305	0.669781	0.491667	0.373713
25146	8.557624	-1.095184	-3.269229	-0.571121	0.001031	0.171987	-0.791364	0.358561	0.045572	-0.410860	0.674511	0.486167	0.373993
25147	8.833143	-1.083175	-3.003944	-0.564073	-0.004949	0.134997	-0.789568	0.363864	0.046310	-0.408913	0.678087	0.481670	0.375476
25148	9.181074	-1.155992	-3.090582	-0.553033	0.040492	0.090681	-0.786782	0.366933	0.045763	-0.407453	0.681525	0.477037	0.376752
25149	9.489762	-1.206238	-3.085602	-0.540650	0.024876	0.021977	-0.786509	0.368895	0.043830	-0.405270	0.683554	0.473956	0.379310
25150	9.574059	-1.082532	-3.314223	-0.555854	-0.055603	-0.034280	-0.787910	0.369885	0.041063	-0.401897	0.686514	0.471756	0.380295
25151	9.234502	-1.146424	-3.438701	-0.555945	-0.069928	-0.048419	-0.790143	0.368067	0.043013	-0.398066	0.688690	0.470250	0.382248
25152	9.204961	-1.002755	-3.295290	-0.552715	-0.137675	-0.031151	-0.789304	0.367495	0.046625	-0.393971	0.692244	0.468653	0.382033
25153	9.206115	-1.110826	-3.185354	-0.558251	-0.165821	-0.005407	-0.789024	0.366358	0.052325	-0.389529	0.695539	0.467247	0.382325
25154	9.264549	-1.080097	-3.236516	-0.560128	-0.189453	0.019504	-0.788335	0.367311	0.059438	-0.385207	0.699972	0.465257	0.381040
25155	9.043774	-1.016692	-3.367406	-0.538132	-0.146087	-0.007075	-0.787632	0.364907	0.067771	-0.381208	0.702903	0.463824	0.381412
25156	9.184625	-0.926175	-3.436260	-0.565579	-0.160076	-0.037344	-0.787363	0.365858	0.075724	-0.376625	0.706576	0.462324	0.381000
25157	9.252384	-0.778411	-3.698955	-0.567567	-0.174185	-0.067313	-0.788618	0.363464	0.082399	-0.371475	0.709346	0.461681	0.381688
25158	9.158484	-0.705278	-3.692397	-0.545801	-0.157742	-0.104324	-0.789028	0.359808	0.089751	-0.366659	0.712187	0.461226	0.381604
25159	9.144016	-0.608238	-3.647551	-0.550088	-0.101682	-0.124174	-0.792658	0.356442	0.096156	-0.361970	0.713707	0.460947	0.383571
25160	9.136924	-0.559833	-3.643250	-0.549248	-0.083199	-0.175582	-0.795159	0.351120	0.101695	-0.357229	0.715308	0.460907	0.385080
25161	8.790951	-0.561804	-3.534033	-0.549394	-0.078272	-0.226999	-0.797928	0.343005	0.107208	-0.351958	0.715654	0.461889	0.388102
25162	9.318131	-0.546597	-3.662970	-0.538286	-0.002798	-0.301526	-0.800834	0.334759	0.110071	-0.347119	0.715346	0.463132	0.391531
25163	9.485760	-0.128720	-3.914315	-0.552834	0.041241	-0.376177	-0.805547	0.323725	0.111944	-0.341709	0.713336	0.465325	0.397316
25164	9.061787	0.038155	-3.934940	-0.541878	0.105100	-0.473815	-0.811638	0.308515	0.110161	-0.336418	0.710517	0.468198	0.403459
25165	8.369920	0.281394	-3.608117	-0.549800	0.164649	-0.488554	-0.819116	0.290798	0.106968	-0.331228	0.706324	0.471086	0.411670
25166	8.481947	0.614380	-3.578156	-0.535288	0.191972	-0.525643	-0.826315	0.273224	0.102660	-0.326354	0.702128	0.474068	0.419248
25167	8.597026	0.922592	-3.642155	-0.535030	0.244306	-0.531203	-0.831983	0.257458	0.099473	-0.321665	0.696597	0.477040	0.428621
25168	8.671457	0.886072	-3.610436	-0.568383	0.276747	-0.514091	-0.839454	0.238208	0.095149	-0.317155	0.691835	0.478904	0.437525
25169	8.416794	1.543645	-3.443462	-0.566429	0.287008	-0.455720	-0.846092	0.220633	0.090558	-0.312977	0.686668	0.480160	0.447190
25170	10.050003	2.344425	-3.594727	-0.553041	0.343496	-0.307732	-0.849105	0.206693	0.082770	-0.311083	0.683035	0.478790	0.455467
25171	10.927750	3.046281	-4.094233	-0.559346	0.215743	-0.307613	-0.852689	0.195267	0.075849	-0.307534	0.679736	0.478451	0.463105
25172	9.300548	2.469462	-3.677272	-0.552419	0.088406	-0.204558	-0.856433	0.187736	0.073988	-0.304126	0.679342	0.477199	0.467208
25173	8.113352	2.126795	-3.246598	-0.535307	0.100817	-0.011890	-0.856130	0.182430	0.072816	-0.302491	0.679721	0.473756	0.471205
25174	8.786836	2.221328	-2.910278	-0.544056	0.092419	0.131504	-0.855445	0.186488	0.070344	-0.302375	0.682389	0.467957	0.473213
25175	9.173845	2.378167	-2.946374	-0.537549	0.022967	0.043644	-0.857267	0.187761	0.067026	-0.300465	0.683988	0.464197	0.475817
25176	9.185880	2.395563	-3.243783	-0.557426	-0.075376	-0.028506	-0.855588	0.187756	0.067291	-0.297072	0.686793	0.461435	0.476593
25177	9.235662	2.166175	-3.548155	-0.531258	-0.138000	0.009335	-0.855733	0.188731	0.068418	-0.293385	0.689530	0.459158	0.477124
25178	8.970087	2.199446	-3.519176	-0.538638	-0.160585	0.016413	-0.854620	0.189555	0.071902	-0.289880	0.693408	0.456430	0.476263
25179	9.007785	1.979365	-3.507106	-0.554839	-0.157165	0.044490	-0.854909	0.191225	0.074291	-0.285979	0.696751	0.453532	0.476512
25180	8.962039	2.004284	-3.819020	-0.557354	-0.133768	0.049633	-0.853243	0.193301	0.079039	-0.282756	0.700733	0.449971	0.475972
25181	8.868782	1.722516	-3.755344	-0.555990	-0.073561	0.063375	-0.853254	0.195673	0.080179	-0.279731	0.703421	0.446297	0.477250
25182	8.869127	1.753747	-3.784688	-0.565457	-0.143003	0.076081	-0.850749	0.198877	0.081447	-0.276554	0.707721	0.442297	0.476468
25183	8.754106	1.683516	-3.923893	-0.566956	-0.090636	0.063331	-0.850485	0.202227	0.082177	-0.273180	0.710598	0.438589	0.477559
25184	8.878590	1.654459	-3.807755	-0.545987	-0.069007	0.052844	-0.847985	0.206691	0.082483	-0.270696	0.713827	0.434660	0.477751
25185	8.735455	1.588091	-3.744001	-0.549614	-0.085503	0.082940	-0.847715	0.208781	0.084175	-0.267775	0.716696	0.430779	0.478615
25186	8.819286	1.558988	-3.676133	-0.553927	-0.049484	0.087987	-0.847455	0.213109	0.085054	-0.265667	0.720035	0.426134	0.478937
25187	9.211335	1.613817	-3.788417	-0.533836	-0.026021	0.079324	-0.845364	0.215342	0.084364	-0.263429	0.722181	0.422111	0.480503
25188	9.428805	1.524967	-3.865037	-0.539097	0.017534	0.050723	-0.845100	0.219261	0.082173	-0.261734	0.724435	0.417762	0.481835
25189	9.214031	1.007101	-3.805813	-0.545899	0.062279	0.082102	-0.845104	0.220949	0.078567	-0.260084	0.725780	0.413088	0.484725
25190	9.057805	0.815595	-3.670573	-0.562838	0.112801	0.079762	-0.844558	0.225580	0.072199	-0.259104	0.727427	0.407560	0.487452
25191	8.853932	0.766905	-3.546528	-0.543925	0.116775	0.025942	-0.845401	0.227418	0.066092	-0.257395	0.727730	0.403397	0.491353
25192	8.790361	0.738882	-3.454312	-0.544012	0.138966	-0.037911	-0.844842	0.229118	0.058718	-0.255738	0.728016	0.399601	0.494883
25193	9.007168	0.771770	-3.387314	-0.558935	0.118073	-0.107798	-0.845949	0.227893	0.049514	-0.252511	0.727273	0.397187	0.499554
25194	9.164495	0.615273	-3.521089	-0.551577	0.125247	-0.105968	-0.846206	0.224143	0.042648	-0.249951	0.727142	0.394352	0.503265
25195	9.413093	0.570057	-3.545079	-0.573282	0.126039	-0.079641	-0.849681	0.220127	0.034270	-0.246874	0.726578	0.391295	0.507962
25196	9.218396	0.184761	-3.521189	-0.547615	0.124502	-0.027228	-0.848967	0.217909	0.028248	-0.245153	0.727004	0.387333	0.511212
25197	8.975633	0.374088	-3.247524	-0.560343	0.115224	0.005373	-0.848548	0.219467	0.021431	-0.243074	0.727120	0.383170	0.515162
25198	9.018512	0.512437	-3.108982	-0.547659	0.138948	-0.033529	-0.849796	0.218235	0.014737	-0.241385	0.727303	0.379205	0.518621
25199	9.302025	0.317751	-3.039534	-0.562213	0.139121	-0.042517	-0.849641	0.216020	0.008302	-0.238994	0.726777	0.375550	0.523105
25200	9.490789	0.354923	-3.088526	-0.531431	0.111777	-0.020712	-0.850755	0.216044	0.001620	-0.237462	0.727215	0.371672	0.525956
25201	9.413407	0.265848	-3.111592	-0.560705	0.066726	-0.006649	-0.850751	0.215777	-0.002007	-0.234959	0.727683	0.367803	0.529144
25202	9.356452	0.292093	-3.222956	-0.548149	0.037833	-0.006328	-0.851866	0.215656	-0.007157	-0.232780	0.729046	0.363868	0.530948
25203	9.312590	0.123031	-3.250006	-0.551703	0.026721	0.027286	-0.851295	0.213710	-0.010526	-0.230501	0.730128	0.359738	0.533265
25204	9.386085	0.072728	-3.104567	-0.546454	-0.016776	0.052386	-0.850742	0.215669	-0.011904	-0.228570	0.732447	0.355195	0.533960
25205	9.355623	0.026129	-3.244149	-0.544744	-0.038392	0.050764	-0.849767	0.216785	-0.011900	-0.226209	0.734346	0.351042	0.535102
25206	9.240029	-0.031517	-3.303758	-0.544719	-0.042075	0.057836	-0.848514	0.218604	-0.013563	-0.224172	0.736922	0.346529	0.535360
25207	9.293151	-0.024602	-3.303906	-0.556616	-0.063764	0.071996	-0.848942	0.220420	-0.013262	-0.221713	0.739281	0.342000	0.536044
25208	9.216372	-0.148102	-3.420822	-0.524744	-0.058536	0.074080	-0.847131	0.222513	-0.013533	-0.220023	0.742008	0.337510	0.535818
25209	9.211883	-0.148346	-3.464306	-0.548065	-0.011571	0.073519	-0.847143	0.225450	-0.014339	-0.218083	0.743768	0.332771	0.537134
25210	9.192860	-0.192086	-3.521782	-0.551617	-0.002570	0.076070	-0.845194	0.227681	-0.014331	-0.216382	0.745978	0.327694	0.537878
25211	9.236395	-0.206981	-3.541005	-0.545996	0.018936	0.086627	-0.844079	0.228794	-0.013771	-0.214836	0.747473	0.322602	0.539498
25212	9.241168	-0.102738	-3.484184	-0.547660	0.040442	0.100641	-0.844237	0.233272	-0.015814	-0.213727	0.749310	0.316990	0.540716
25213	9.247727	-0.172525	-3.430256	-0.552938	0.058322	0.118152	-0.842566	0.235791	-0.018030	-0.212685	0.750584	0.311138	0.542754
25214	9.226119	-0.162784	-3.440001	-0.536477	0.076262	0.118232	-0.841184	0.240266	-0.020225	-0.212147	0.752035	0.305205	0.544322
25215	9.205913	-0.176475	-3.331090	-0.539927	0.101379	0.131296	-0.840916	0.243627	-0.022701	-0.211718	0.752832	0.299072	0.546786
25216	9.272515	-0.234286	-3.233884	-0.547054	0.126659	0.129290	-0.839541	0.249637	-0.024321	-0.211432	0.753779	0.292617	0.549081
25217	9.222097	-0.348586	-3.012661	-0.521672	0.113792	0.142015	-0.836471	0.252577	-0.028217	-0.211484	0.754377	0.286426	0.551498
25218	9.311789	-0.512356	-2.832151	-0.574417	0.106866	0.137891	-0.835925	0.256077	-0.030694	-0.210748	0.755635	0.279594	0.553559
25219	9.092420	-0.664360	-2.627196	-0.565591	0.058017	0.150605	-0.832446	0.261386	-0.033175	-0.209942	0.757024	0.272970	0.555272
25220	9.701514	-0.819235	-2.819583	-0.552731	0.072380	0.157858	-0.832334	0.268380	-0.035612	-0.209544	0.758605	0.266194	0.556552
25221	9.546986	-0.837593	-2.819171	-0.551111	0.043602	0.149173	-0.831516	0.273411	-0.036402	-0.208891	0.760029	0.259759	0.557893
25222	9.557428	-0.857687	-2.930109	-0.545869	0.044209	0.080234	-0.827475	0.277877	-0.037920	-0.207567	0.761423	0.254333	0.558986
25223	9.644099	-0.799889	-2.875296	-0.543098	-0.030449	-0.032486	-0.826779	0.278712	-0.037220	-0.204649	0.762678	0.251018	0.559849
25224	9.519048	-0.678259	-2.874070	-0.558164	-0.085767	-0.085411	-0.826908	0.276056	-0.036689	-0.200618	0.764697	0.248500	0.559677
25225	9.440946	-0.955818	-2.895030	-0.560321	-0.148830	-0.086869	-0.827319	0.273535	-0.034761	-0.196253	0.767055	0.246263	0.558987
25226	9.315627	-0.928507	-2.904833	-0.536779	-0.163404	-0.082987	-0.830381	0.269061	-0.031578	-0.192182	0.769825	0.244239	0.557480
25227	9.175634	-0.932457	-2.904601	-0.542180	-0.169010	-0.060044	-0.830098	0.267085	-0.025746	-0.188315	0.772442	0.241826	0.556230
25228	9.122633	-0.917654	-2.909528	-0.538518	-0.148953	-0.088442	-0.831216	0.265674	-0.020595	-0.184217	0.774986	0.239798	0.554939
25229	9.191568	-0.788292	-3.022212	-0.553125	-0.125778	-0.150643	-0.831342	0.261751	-0.017429	-0.179402	0.776701	0.238464	0.554694
25230	9.032951	-0.928419	-3.175076	-0.540480	-0.089785	-0.253378	-0.834812	0.254485	-0.014830	-0.173717	0.777763	0.238743	0.554896
25231	10.294104	-0.711094	-3.865406	-0.538218	0.039327	-0.363521	-0.837556	0.241778	-0.015359	-0.167570	0.776547	0.240259	0.557827
25232	9.377816	-0.147962	-4.008190	-0.537788	0.183645	-0.490129	-0.841847	0.231319	-0.018501	-0.160582	0.773334	0.243285	0.563010
25233	8.197875	-0.107698	-3.395747	-0.544501	0.307348	-0.534580	-0.844561	0.212904	-0.025361	-0.153679	0.768199	0.246444	0.570542
25234	8.118190	0.658816	-3.022425	-0.551962	0.340406	-0.598500	-0.851750	0.194370	-0.035255	-0.145964	0.762522	0.250410	0.578402
25235	8.495168	0.864503	-2.986565	-0.546505	0.338428	-0.576207	-0.854030	0.173312	-0.045771	-0.138635	0.756611	0.254016	0.586342
25236	9.049496	0.869359	-3.197575	-0.551512	0.345589	-0.461182	-0.857314	0.157702	-0.055665	-0.132515	0.751334	0.255810	0.593716
25237	11.023973	1.507211	-3.552860	-0.558349	0.350786	-0.305095	-0.859785	0.148093	-0.063551	-0.128214	0.746526	0.255097	0.600988
25238	11.075190	2.076569	-3.658349	-0.520019	0.089232	-0.290567	-0.859742	0.138743	-0.066993	-0.123262	0.744995	0.255320	0.603822
25239	9.169580	1.762052	-3.314013	-0.560435	-0.046812	-0.198648	-0.862794	0.131893	-0.063975	-0.118129	0.745476	0.254002	0.604809
25240	8.563125	1.792627	-2.900362	-0.554763	-0.075145	-0.067621	-0.863061	0.128393	-0.061500	-0.114509	0.747108	0.250868	0.604800
25241	8.920386	1.959985	-2.830220	-0.554068	-0.133297	-0.008779	-0.863624	0.127956	-0.055786	-0.111287	0.749560	0.247007	0.603955
25242	9.218075	2.042744	-3.208478	-0.551586	-0.169136	-0.026133	-0.862920	0.125838	-0.049262	-0.107741	0.752483	0.243489	0.602390
25243	9.124817	2.147345	-3.579208	-0.557301	-0.241535	0.013181	-0.861952	0.127070	-0.042288	-0.104149	0.756324	0.239508	0.599802
25244	8.822148	2.002674	-3.830896	-0.547963	-0.275077	0.126662	-0.863232	0.129549	-0.030265	-0.101971	0.761170	0.233927	0.596239
25245	8.728722	2.007551	-3.917810	-0.553071	-0.288776	0.247867	-0.863271	0.136075	-0.017931	-0.100955	0.766605	0.226536	0.592289
25246	8.684506	2.110262	-3.769089	-0.546910	-0.232234	0.367015	-0.861368	0.146930	-0.005846	-0.101821	0.771894	0.217160	0.588773
25247	8.830334	2.091069	-3.599932	-0.559053	-0.177019	0.445286	-0.859613	0.159887	0.004450	-0.103455	0.776730	0.206424	0.585983
25248	8.572851	2.050405	-3.405833	-0.555269	-0.188524	0.515220	-0.853810	0.174498	0.018495	-0.106095	0.781909	0.194501	0.582694
25249	8.558468	2.312206	-3.292755	-0.524558	-0.203018	0.508616	-0.850248	0.190384	0.028947	-0.108795	0.786978	0.183219	0.579016
25250	9.148733	2.331592	-3.462899	-0.537258	-0.197426	0.503257	-0.844739	0.208778	0.040246	-0.111502	0.791894	0.171645	0.575333
25251	9.448362	2.048221	-3.646190	-0.567228	-0.056663	0.498537	-0.840051	0.222984	0.051090	-0.113790	0.795070	0.159703	0.573942
25252	9.230490	1.123220	-3.384286	-0.558686	0.115943	0.527479	-0.835066	0.233843	0.059528	-0.117429	0.796234	0.146729	0.575058
25253	8.859037	0.610558	-3.037376	-0.568972	0.213287	0.519525	-0.830659	0.250177	0.060500	-0.120693	0.796100	0.133784	0.577719
25254	9.202975	0.024678	-2.857328	-0.577715	0.271180	0.499592	-0.825827	0.266810	0.055338	-0.124106	0.795138	0.120617	0.581210
25255	10.040848	-0.655299	-2.928182	-0.571117	0.303788	0.485402	-0.821129	0.281907	0.050023	-0.127144	0.793560	0.107920	0.585192
25256	9.821763	-1.018420	-2.861014	-0.537523	0.318435	0.437840	-0.815026	0.295460	0.045796	-0.130538	0.791506	0.096043	0.589283
25257	9.381074	-1.121122	-2.723968	-0.545364	0.257722	0.374318	-0.811289	0.305231	0.046008	-0.132584	0.789917	0.085480	0.592576
25258	8.876143	-0.999208	-2.287310	-0.564294	0.168027	0.332076	-0.807694	0.314714	0.049145	-0.134002	0.789299	0.075330	0.594455
25259	9.803276	-1.141120	-2.405364	-0.530067	0.154119	0.270815	-0.802556	0.323208	0.054212	-0.134877	0.788557	0.066836	0.596254
25260	9.698243	-1.115204	-2.231542	-0.543190	0.114889	0.230182	-0.800766	0.328774	0.060110	-0.135319	0.788236	0.058675	0.597437
25261	10.263906	-0.847562	-2.532485	-0.552483	-0.021214	0.152341	-0.797441	0.334884	0.069347	-0.134194	0.789394	0.052255	0.596757
25262	10.000006	-0.558710	-2.595762	-0.554017	-0.070884	0.065035	-0.795492	0.334979	0.081598	-0.132270	0.791059	0.047068	0.595411
25263	9.560905	-0.436794	-2.864739	-0.547159	-0.148504	0.072608	-0.793265	0.334502	0.097744	-0.130102	0.793579	0.042332	0.592886
25264	9.419436	-0.131223	-2.836548	-0.547807	-0.251302	0.082087	-0.792159	0.333874	0.117940	-0.128305	0.797315	0.037413	0.588580
25265	9.385594	0.159911	-2.689943	-0.543351	-0.287924	0.144312	-0.790483	0.330732	0.137687	-0.126844	0.801441	0.031981	0.583592
25266	9.197983	0.129074	-2.785999	-0.546220	-0.349753	0.205661	-0.784908	0.331624	0.160093	-0.126430	0.806284	0.025347	0.577304
25267	9.171822	0.221518	-3.101109	-0.539440	-0.288529	0.208039	-0.780452	0.333089	0.178891	-0.125662	0.810311	0.018983	0.572053
25268	9.345459	0.099324	-3.143470	-0.545178	-0.246153	0.308582	-0.774598	0.334969	0.197960	-0.126462	0.813838	0.010424	0.567069
25269	9.315454	0.308817	-2.908974	-0.551761	-0.149251	0.355690	-0.767904	0.337416	0.214102	-0.127102	0.816194	0.001226	0.563624
25270	9.256963	0.139968	-2.916677	-0.530787	-0.131184	0.338099	-0.763036	0.341265	0.229994	-0.128464	0.818214	-0.007948	0.560322
25271	9.264753	-0.091281	-2.788461	-0.540457	-0.071524	0.319892	-0.757597	0.342882	0.244465	-0.128771	0.819506	-0.016573	0.558170
25272	9.335270	0.064929	-2.471353	-0.540791	-0.112966	0.320162	-0.751179	0.344352	0.260599	-0.129748	0.821195	-0.025612	0.555111
25273	9.712172	0.132511	-2.491942	-0.558938	-0.085463	0.282713	-0.746014	0.344289	0.276169	-0.129226	0.822550	-0.033719	0.552788
25274	9.590255	0.270507	-2.575471	-0.532255	-0.102378	0.146891	-0.742088	0.339761	0.290588	-0.128405	0.824083	-0.039842	0.550283
25275	10.061132	0.636720	-3.053774	-0.560232	-0.105665	-0.062024	-0.739958	0.330214	0.303156	-0.123939	0.825828	-0.042138	0.548518
25276	9.324940	0.833428	-3.255533	-0.571542	-0.087985	-0.225154	-0.741732	0.316899	0.317109	-0.118359	0.827546	-0.042590	0.547125
25277	8.559586	0.728953	-2.956144	-0.545746	-0.012256	-0.255580	-0.745320	0.303185	0.326193	-0.111790	0.828333	-0.041664	0.547387
25278	8.641890	0.956087	-2.879052	-0.556926	-0.002405	-0.340654	-0.747789	0.290174	0.332767	-0.105105	0.829107	-0.040242	0.547645
25279	9.139694	1.239408	-3.445867	-0.554653	0.004481	-0.494432	-0.753736	0.273275	0.334868	-0.095613	0.829814	-0.035396	0.548647
25280	8.928307	1.346599	-3.521685	-0.551346	0.101804	-0.500324	-0.760504	0.252899	0.332478	-0.087180	0.829420	-0.031463	0.550883
25281	9.070642	1.702546	-3.653908	-0.558593	0.096211	-0.471985	-0.768839	0.238955	0.329610	-0.077648	0.828940	-0.027110	0.553258
25282	10.321970	2.278819	-4.150097	-0.558056	0.166210	-0.420747	-0.772982	0.226398	0.327003	-0.069936	0.827646	-0.024661	0.556330
25283	10.870008	3.076544	-4.722721	-0.553694	0.006057	-0.433625	-0.777695	0.216357	0.324426	-0.060743	0.827997	-0.020638	0.557051
25284	8.585825	1.727681	-3.986984	-0.552874	-0.023499	-0.195256	-0.780451	0.205734	0.327682	-0.055710	0.828601	-0.021605	0.556642
25285	7.886385	1.769567	-3.404197	-0.564537	0.030169	0.040311	-0.781557	0.203089	0.325294	-0.051502	0.828421	-0.025517	0.557150
25286	8.589725	1.955301	-3.139006	-0.567955	0.036726	0.122657	-0.781295	0.207564	0.323944	-0.049730	0.828165	-0.031986	0.557357
25287	9.141163	2.201011	-3.483178	-0.548526	0.010736	0.008201	-0.779494	0.211751	0.324253	-0.045332	0.828145	-0.035091	0.557575
25288	8.967793	2.035012	-3.923269	-0.563518	-0.104917	0.051163	-0.778389	0.214819	0.325391	-0.042934	0.829444	-0.040193	0.555485
25289	8.549075	2.245141	-3.978211	-0.556970	-0.100032	0.100693	-0.775881	0.216475	0.329849	-0.039384	0.830544	-0.044761	0.553752
25290	8.647635	2.200722	-3.639571	-0.546363	-0.035953	0.181809	-0.773250	0.222608	0.332541	-0.038652	0.830878	-0.051899	0.552680
25291	8.959751	2.149157	-3.455778	-0.551896	-0.061416	0.213796	-0.770895	0.227908	0.333832	-0.036292	0.831355	-0.058252	0.551488
25292	8.630380	2.021270	-3.369341	-0.539073	-0.065426	0.246614	-0.765338	0.236542	0.338757	-0.036425	0.831834	-0.066361	0.549837
25293	8.813347	1.986543	-3.328122	-0.560701	-0.047477	0.267513	-0.763130	0.243800	0.339512	-0.034387	0.831987	-0.073648	0.548809
25294	8.894218	2.001530	-3.168925	-0.553739	-0.090730	0.265218	-0.758967	0.251041	0.344016	-0.034516	0.832606	-0.082205	0.546643
25295	9.698445	2.149182	-3.480930	-0.546432	-0.068795	0.239712	-0.755079	0.257446	0.348094	-0.032323	0.832902	-0.088780	0.545296
25296	9.438807	1.460644	-3.320675	-0.541131	0.030073	0.255826	-0.749787	0.263012	0.351456	-0.032344	0.832089	-0.097115	0.545115
25297	9.074212	1.164458	-3.130830	-0.555170	0.109430	0.247976	-0.746870	0.268178	0.350512	-0.029703	0.830307	-0.103976	0.546715
25298	8.568515	0.923399	-2.769857	-0.534134	0.147330	0.221298	-0.746892	0.273914	0.348063	-0.029231	0.828162	-0.111717	0.548464
25299	8.815328	1.042518	-2.795679	-0.531796	0.126357	0.152520	-0.745517	0.280069	0.345189	-0.025869	0.826264	-0.116689	0.550457
25300	9.071633	1.011420	-2.872996	-0.554520	0.170534	0.065340	-0.746364	0.282884	0.339510	-0.023294	0.824139	-0.122070	0.552586
25301	9.555507	0.505637	-3.269098	-0.562310	0.217555	0.056167	-0.745246	0.284010	0.336168	-0.018127	0.821368	-0.125770	0.556065
25302	9.621444	-0.318089	-3.144014	-0.536267	0.223363	0.193457	-0.746505	0.284300	0.333672	-0.017154	0.818230	-0.133055	0.559018
25303	9.902678	-0.251080	-2.966335	-0.538959	0.179200	0.299026	-0.746243	0.289202	0.329958	-0.015224	0.815107	-0.140431	0.561826
25304	9.728920	-0.317859	-2.999185	-0.535834	0.098169	0.288902	-0.743190	0.295060	0.331110	-0.015679	0.812980	-0.149205	0.562632
25305	9.689525	-0.428483	-2.951989	-0.569096	0.021105	0.258884	-0.740959	0.296726	0.332783	-0.013298	0.811615	-0.156189	0.562769
25306	9.569081	-0.423057	-2.978467	-0.543907	-0.025977	0.270061	-0.736781	0.300330	0.338502	-0.013790	0.810819	-0.164689	0.561480
25307	9.510104	-0.315179	-2.791124	-0.563140	-0.036578	0.255740	-0.731330	0.300857	0.344459	-0.011669	0.809985	-0.171523	0.560686
25308	9.419683	-0.165358	-2.884492	-0.549452	-0.125957	0.169760	-0.727147	0.302776	0.352810	-0.011290	0.810541	-0.178417	0.557730
25309	9.331244	-0.039444	-2.934104	-0.547468	-0.191760	0.072877	-0.722250	0.301761	0.360567	-0.007900	0.811978	-0.182065	0.554510
25310	9.093273	-0.290805	-3.177439	-0.568441	-0.202211	0.040780	-0.719030	0.299486	0.370554	-0.006046	0.813767	-0.187054	0.550235
25311	9.522597	-0.113933	-3.059175	-0.555242	-0.287349	0.089332	-0.715671	0.297349	0.380680	-0.003036	0.816094	-0.191056	0.545416
25312	9.346067	-0.046609	-3.291650	-0.544323	-0.263551	0.041527	-0.710360	0.297022	0.391508	-0.001809	0.818458	-0.195774	0.540181
25313	9.458111	0.005183	-3.398693	-0.553592	-0.286784	0.027442	-0.705045	0.295859	0.401629	0.001893	0.820907	-0.198753	0.535355
25314	9.211370	-0.046123	-3.349466	-0.540624	-0.272882	0.073450	-0.697628	0.293567	0.413535	0.002689	0.823145	-0.203949	0.529934
25315	9.177545	-0.036183	-3.339866	-0.547886	-0.272867	0.075128	-0.689927	0.291005	0.422369	0.005882	0.825143	-0.207655	0.525342
25316	9.047390	-0.001561	-3.344911	-0.557866	-0.272865	0.078528	-0.685734	0.289979	0.434313	0.006913	0.827252	-0.213106	0.519800
25317	9.052424	-0.016304	-3.378581	-0.555021	-0.243868	0.058922	-0.679985	0.285462	0.444118	0.010551	0.828899	-0.216620	0.515646
25318	9.025732	0.054277	-3.326175	-0.549655	-0.229062	0.012893	-0.675229	0.284164	0.453267	0.012315	0.830743	-0.220881	0.510808
25319	9.537521	0.039282	-3.662552	-0.552733	-0.112215	-0.046128	-0.671571	0.277979	0.461816	0.017611	0.831404	-0.222593	0.508832
25320	9.569029	0.429714	-3.802262	-0.545600	-0.089072	-0.115125	-0.668741	0.270277	0.465338	0.021233	0.832327	-0.224644	0.506277
25321	8.976582	0.570616	-3.894859	-0.538020	-0.007533	-0.175791	-0.669825	0.260757	0.471659	0.028124	0.832434	-0.223989	0.506055
25322	8.158754	0.761697	-3.533458	-0.542874	0.126187	-0.226369	-0.672019	0.249574	0.474905	0.033793	0.831621	-0.224045	0.507019
25323	8.089947	1.005523	-3.258217	-0.535170	0.224575	-0.251649	-0.679235	0.235485	0.473002	0.042479	0.829609	-0.221918	0.510585
25324	7.973686	1.122945	-3.148224	-0.544596	0.318247	-0.245272	-0.684910	0.221680	0.468303	0.049214	0.826820	-0.221502	0.514668
25325	9.144951	1.263268	-3.489633	-0.526466	0.467047	-0.252777	-0.696180	0.208042	0.459467	0.058862	0.822139	-0.218945	0.522194
25326	10.275620	2.090440	-4.176929	-0.550456	0.468190	-0.344697	-0.706758	0.196932	0.446471	0.067366	0.818029	-0.216745	0.528499
25327	9.772368	2.528531	-3.804208	-0.537296	0.345100	-0.494240	-0.717043	0.181891	0.438589	0.079272	0.815390	-0.210345	0.533489
25328	8.942842	2.540015	-3.576097	-0.551225	0.347973	-0.319441	-0.723965	0.166150	0.429001	0.086959	0.812230	-0.208657	0.537758
25329	9.445241	2.176804	-3.183699	-0.550767	0.298125	-0.085548	-0.731207	0.159344	0.421738	0.094544	0.808145	-0.209021	0.542469
25330	9.458546	2.238267	-3.003184	-0.547663	0.167527	0.007295	-0.736230	0.157146	0.413809	0.097872	0.805465	-0.212892	0.544357
25331	9.247111	2.338224	-3.076504	-0.561190	0.059872	-0.038230	-0.736240	0.160517	0.408409	0.104137	0.803653	-0.214529	0.545229
25332	9.158919	2.153192	-2.997001	-0.558401	-0.055056	-0.085307	-0.737102	0.166114	0.406383	0.107684	0.803715	-0.217463	0.543282
25333	8.866059	2.093173	-3.227900	-0.553086	-0.098551	-0.063803	-0.734591	0.167921	0.407497	0.113445	0.803688	-0.218927	0.541560
25334	8.972511	2.053504	-3.280757	-0.542341	-0.171426	0.019945	-0.731807	0.170839	0.410572	0.115080	0.804531	-0.223634	0.538029
25335	9.040389	1.994656	-3.347847	-0.561975	-0.133755	0.049571	-0.728737	0.171935	0.414881	0.119627	0.804300	-0.227107	0.535923
25336	9.083983	1.936082	-3.395577	-0.552822	-0.135773	0.069157	-0.724564	0.177508	0.416997	0.121051	0.804444	-0.232629	0.533010
25337	9.059571	1.892829	-3.380564	-0.538148	-0.114232	0.070069	-0.721643	0.181407	0.418967	0.125090	0.803901	-0.236144	0.531349
25338	9.011061	1.878787	-3.356180	-0.542753	-0.116792	0.055864	-0.718030	0.186979	0.421645	0.126572	0.803865	-0.241289	0.528734
25339	8.938582	1.927787	-3.322802	-0.525463	-0.097760	0.033823	-0.715811	0.191156	0.424459	0.130873	0.803293	-0.244057	0.527285
25340	8.857759	1.943794	-3.163399	-0.559870	-0.066832	0.017285	-0.715259	0.193114	0.423360	0.133272	0.802816	-0.248627	0.525272
25341	9.009217	1.967548	-3.076882	-0.574267	-0.041536	0.018761	-0.714148	0.195066	0.423929	0.138795	0.801526	-0.251521	0.524432
25342	9.221435	2.111777	-2.986958	-0.524104	-0.009457	0.035132	-0.712337	0.197161	0.423100	0.140710	0.800400	-0.255835	0.523554
25343	9.288024	1.942472	-2.941665	-0.556392	0.048249	0.046774	-0.710951	0.200515	0.421731	0.146110	0.798002	-0.258724	0.524316
25344	9.460876	1.634272	-2.972285	-0.540412	0.114631	0.071320	-0.713198	0.202906	0.418428	0.148530	0.795285	-0.263415	0.525426
25345	8.867874	1.520629	-2.805917	-0.529209	0.159514	0.074571	-0.714607	0.205998	0.414011	0.153739	0.791567	-0.266113	0.528176
25346	8.970545	1.467544	-2.689482	-0.556258	0.195705	0.072271	-0.716861	0.211060	0.405996	0.156805	0.787868	-0.270714	0.530462
25347	9.104863	1.224969	-2.699036	-0.543480	0.188250	0.093695	-0.719243	0.213185	0.398650	0.162115	0.783595	-0.273744	0.533630
25348	9.277023	1.135966	-2.845665	-0.568849	0.166319	0.143103	-0.719262	0.218794	0.392575	0.164433	0.779690	-0.279650	0.535575
25349	9.406615	0.896242	-3.176607	-0.530938	0.098340	0.170515	-0.720683	0.224540	0.388186	0.168127	0.775899	-0.284027	0.537626
25350	9.508591	0.662402	-3.367435	-0.556388	0.053807	0.227108	-0.720838	0.229308	0.382940	0.168685	0.772674	-0.291444	0.538128
25351	9.518522	0.395478	-3.531191	-0.550928	-0.004690	0.315970	-0.717366	0.235449	0.382559	0.170398	0.768994	-0.298646	0.538909
25352	9.585340	0.158116	-3.547962	-0.551083	-0.066457	0.371179	-0.713477	0.242141	0.384410	0.168573	0.766098	-0.308583	0.538008
25353	9.265436	0.001232	-3.451549	-0.551421	-0.134223	0.387425	-0.708342	0.251196	0.389064	0.168583	0.763249	-0.317337	0.536962
25354	9.331049	-0.133343	-3.264083	-0.558930	-0.145471	0.339623	-0.702076	0.257734	0.393544	0.166680	0.761209	-0.327076	0.534602
25355	9.688154	-0.198560	-3.285580	-0.553782	-0.170281	0.295669	-0.694273	0.264681	0.399968	0.167342	0.759190	-0.334583	0.532617
25356	9.476868	-0.207801	-3.430170	-0.532341	-0.201392	0.235918	-0.689260	0.269403	0.405274	0.165736	0.758383	-0.342596	0.529164
25357	9.226517	-0.216434	-3.516723	-0.539948	-0.241605	0.200643	-0.682839	0.272019	0.412500	0.166608	0.757709	-0.348777	0.525808
25358	9.106009	-0.227923	-3.543013	-0.545715	-0.271840	0.158274	-0.677259	0.274352	0.421401	0.165511	0.758022	-0.355946	0.520876
25359	9.067346	-0.353687	-3.597131	-0.547648	-0.278764	0.127310	-0.669016	0.276407	0.428049	0.166915	0.758134	-0.361255	0.516592
25360	9.057818	-0.419175	-3.644713	-0.529634	-0.291209	0.099280	-0.662446	0.276359	0.438033	0.166025	0.759015	-0.367391	0.511229
25361	9.097034	-0.458692	-3.740975	-0.575841	-0.274756	0.097762	-0.656012	0.275478	0.446616	0.168108	0.759115	-0.372564	0.506636
25362	8.988914	-0.489909	-3.817802	-0.562128	-0.251197	0.074754	-0.650285	0.276843	0.452580	0.168236	0.759559	-0.378491	0.501509
25363	8.913978	-0.491762	-3.803184	-0.554708	-0.218677	0.060471	-0.645810	0.276250	0.459787	0.170712	0.759358	-0.382731	0.497745
25364	8.933270	-0.554895	-3.831500	-0.516590	-0.207741	0.027231	-0.639367	0.273555	0.467514	0.170935	0.759804	-0.387309	0.493428
25365	8.938802	-0.587010	-3.937464	-0.562012	-0.194617	-0.005226	-0.635298	0.270034	0.473161	0.174283	0.759779	-0.390578	0.489704
25366	9.384592	-0.540314	-4.136715	-0.547179	-0.120310	-0.053173	-0.631221	0.264696	0.479067	0.176431	0.759828	-0.393914	0.486175
25367	9.666525	0.072955	-4.716588	-0.571900	0.046460	-0.141017	-0.632181	0.259235	0.483199	0.183090	0.758427	-0.394395	0.485509
25368	8.940225	0.467219	-4.234348	-0.543915	0.217976	-0.202020	-0.635342	0.245829	0.483363	0.189289	0.756316	-0.394201	0.486581
25369	7.625863	0.466057	-3.425547	-0.553923	0.378248	-0.206967	-0.643669	0.229928	0.480754	0.198875	0.752174	-0.392244	0.490743
25370	7.589262	0.803066	-2.902514	-0.555351	0.472077	-0.221704	-0.656451	0.209581	0.473672	0.207398	0.747551	-0.390810	0.495400
25371	8.221832	0.978234	-2.852158	-0.539487	0.529384	-0.181912	-0.666177	0.194825	0.463837	0.217623	0.741569	-0.388349	0.501897
25372	10.363855	1.119713	-3.576648	-0.556026	0.626743	-0.147712	-0.676192	0.182871	0.451943	0.226547	0.734589	-0.387239	0.509020
25373	10.026033	2.007034	-3.467700	-0.550226	0.483737	-0.277653	-0.687611	0.172326	0.437425	0.237485	0.729510	-0.383528	0.514124
25374	9.870749	2.081401	-3.325763	-0.558485	0.350809	-0.321194	-0.696369	0.160640	0.428033	0.246015	0.726465	-0.381063	0.516252
25375	9.448294	2.152029	-3.277661	-0.544253	0.259901	-0.244470	-0.704010	0.149230	0.418774	0.254774	0.723312	-0.378745	0.518133
25376	9.579352	1.839383	-2.902244	-0.555246	0.155716	-0.077677	-0.708455	0.142553	0.413025	0.259218	0.720349	-0.380702	0.518622
25377	9.455905	1.842881	-2.853793	-0.566540	0.059717	-0.018861	-0.708595	0.143263	0.409409	0.264412	0.717383	-0.382870	0.518515
25378	9.202939	1.909571	-2.878361	-0.543385	0.002221	-0.051895	-0.709998	0.144249	0.408176	0.267228	0.715832	-0.385858	0.516998
25379	9.046548	1.779278	-3.002343	-0.562017	-0.097076	-0.023237	-0.708322	0.144800	0.409423	0.271172	0.714518	-0.388752	0.514589
25380	9.023142	1.841862	-3.065833	-0.547686	-0.146054	0.005546	-0.704840	0.148701	0.410412	0.272293	0.713983	-0.393385	0.511207
25381	9.071826	1.778196	-3.149757	-0.550311	-0.149912	0.035622	-0.701495	0.150913	0.415288	0.275024	0.712787	-0.397298	0.508381
25382	9.139853	1.733770	-3.229088	-0.544008	-0.190044	0.087263	-0.697711	0.148793	0.419975	0.274890	0.712011	-0.403278	0.504820
25383	9.058322	1.762950	-3.282463	-0.545818	-0.202865	0.110311	-0.693943	0.150162	0.425815	0.276336	0.710740	-0.408507	0.501607
25384	9.089882	1.786840	-3.294853	-0.545667	-0.192290	0.136797	-0.690464	0.153628	0.431678	0.275681	0.709497	-0.415183	0.498233
25385	9.169353	1.781627	-3.275571	-0.567357	-0.172339	0.134666	-0.683771	0.158490	0.435579	0.277402	0.707549	-0.420796	0.495332
25386	9.048702	1.826007	-3.256574	-0.538226	-0.156193	0.126042	-0.680296	0.163217	0.440341	0.277020	0.705997	-0.427007	0.492435
25387	9.153934	1.826114	-3.133487	-0.561787	-0.134304	0.109724	-0.677795	0.167260	0.441339	0.279205	0.703863	-0.431983	0.489911
25388	9.069073	1.812423	-3.089728	-0.554438	-0.124505	0.116805	-0.673898	0.171713	0.444143	0.279388	0.701916	-0.438012	0.487239
25389	9.091227	1.768301	-3.166586	-0.549731	-0.107517	0.129144	-0.670285	0.177288	0.445845	0.281426	0.699365	-0.442971	0.485248
25390	9.018115	1.740248	-3.088855	-0.547190	-0.130871	0.118679	-0.667519	0.185107	0.445626	0.281404	0.697435	-0.448956	0.482530
25391	9.385177	1.631092	-3.170281	-0.553186	-0.078615	0.126314	-0.665297	0.189011	0.446626	0.283759	0.694557	-0.453719	0.480844
25392	9.496279	1.417011	-3.284021	-0.559153	-0.044701	0.165846	-0.660562	0.194590	0.446368	0.284198	0.691232	-0.459949	0.479454
25393	9.157174	1.046853	-3.303599	-0.563451	-0.036030	0.199243	-0.659340	0.203110	0.446447	0.286333	0.687158	-0.465551	0.478633
25394	8.911681	0.705601	-3.243889	-0.562119	0.014214	0.216546	-0.655735	0.211491	0.444416	0.286840	0.682700	-0.472119	0.478275
25395	8.884563	0.531707	-3.253993	-0.541936	0.069527	0.165990	-0.654788	0.220168	0.439620	0.289902	0.677984	-0.476427	0.478865
25396	8.987097	0.270272	-3.219802	-0.552501	0.145704	0.116729	-0.656477	0.222979	0.435760	0.292445	0.673193	-0.480733	0.479773
25397	8.941740	0.425291	-3.209390	-0.567109	0.138583	0.114843	-0.656346	0.225785	0.431885	0.296902	0.668094	-0.484159	0.480718
25398	9.057405	0.063531	-3.360148	-0.534050	0.169723	0.141562	-0.659983	0.226366	0.427738	0.299159	0.662869	-0.488423	0.482236
25399	9.100843	-0.045819	-3.412144	-0.557779	0.146397	0.143195	-0.660832	0.229315	0.423872	0.303176	0.657413	-0.492066	0.483491
25400	9.819571	-0.306926	-3.477847	-0.543025	0.182508	0.136185	-0.660557	0.231570	0.417900	0.305695	0.651988	-0.496209	0.485015
25401	10.117042	-0.884267	-3.524961	-0.563392	0.099631	0.147061	-0.661544	0.233960	0.413891	0.309150	0.646844	-0.500222	0.485588
25402	10.128386	-0.924486	-3.761320	-0.569251	0.058768	0.087096	-0.661273	0.236764	0.410991	0.311221	0.642882	-0.504692	0.484902
25403	9.381145	-0.624777	-3.734669	-0.544480	-0.001055	0.006251	-0.661695	0.237043	0.411415	0.314661	0.640210	-0.507346	0.483446
25404	8.829166	-0.493853	-3.450273	-0.559208	-0.008891	-0.024061	-0.659303	0.233817	0.413454	0.316976	0.638046	-0.510683	0.481276
25405	8.760507	-0.531328	-3.328950	-0.537373	-0.029290	0.026720	-0.659850	0.230319	0.415373	0.319742	0.635459	-0.513735	0.479618
25406	9.092813	-0.421325	-3.180815	-0.533605	-0.027958	0.080794	-0.658298	0.226954	0.417695	0.320509	0.632528	-0.518255	0.478115
25407	9.287044	-0.413791	-3.326134	-0.542674	-0.027886	0.080735	-0.656198	0.226526	0.419069	0.322754	0.629308	-0.522044	0.476729
25408	9.388505	-0.530863	-3.395035	-0.551988	-0.069270	0.080004	-0.652570	0.228462	0.422685	0.323307	0.626615	-0.526963	0.474486
25409	9.311104	-0.452668	-3.335397	-0.555771	-0.088141	0.075644	-0.650596	0.224397	0.425136	0.325050	0.623902	-0.531206	0.472132
25410	9.272902	-0.423670	-3.374330	-0.545042	-0.117034	0.076830	-0.649478	0.223962	0.429304	0.325016	0.621689	-0.536291	0.469318
25411	9.181468	-0.297268	-3.349039	-0.543402	-0.130363	0.054811	-0.643312	0.221134	0.435081	0.326279	0.619641	-0.540432	0.466390
25412	9.200437	-0.287419	-3.300849	-0.572595	-0.148226	0.052813	-0.640791	0.219149	0.442150	0.326450	0.617746	-0.545641	0.462705
25413	9.302733	-0.259731	-3.407611	-0.554453	-0.138127	0.024684	-0.636997	0.214937	0.445561	0.327986	0.615986	-0.549555	0.459321
25414	9.208538	-0.263925	-3.400189	-0.533802	-0.167802	0.006510	-0.633902	0.209877	0.452593	0.327866	0.614979	-0.553926	0.455489
25415	9.186839	-0.302589	-3.421475	-0.550252	-0.161927	-0.037074	-0.629961	0.203704	0.457655	0.329600	0.614109	-0.557192	0.451409
25416	9.289357	-0.212057	-3.526521	-0.560213	-0.117976	-0.107309	-0.627705	0.198649	0.463439	0.331370	0.613700	-0.560043	0.447123
25417	9.453496	0.022487	-3.727491	-0.545715	-0.081301	-0.180717	-0.626419	0.191504	0.468512	0.335197	0.613705	-0.560967	0.443086
25418	9.634145	0.502537	-4.071366	-0.563616	0.038043	-0.310701	-0.627777	0.181583	0.469814	0.340546	0.614121	-0.560275	0.439290
25419	8.968178	0.690860	-3.997672	-0.578631	0.162338	-0.406412	-0.632757	0.168327	0.467902	0.349449	0.614235	-0.557038	0.436245
25420	7.838265	0.658615	-3.336162	-0.548946	0.242636	-0.352862	-0.640091	0.149633	0.464141	0.357230	0.613347	-0.554215	0.434785
25421	7.500959	0.846455	-3.009196	-0.547301	0.373213	-0.351936	-0.647448	0.136533	0.458904	0.367523	0.611139	-0.549795	0.434928
25422	8.242384	1.175866	-2.917213	-0.569201	0.531251	-0.370666	-0.655774	0.121912	0.449618	0.378805	0.607642	-0.544706	0.436547
25423	10.788297	2.356417	-3.252740	-0.560597	0.650664	-0.388304	-0.668020	0.108718	0.433825	0.392492	0.603117	-0.537670	0.439444
25424	10.572152	2.870810	-3.142210	-0.545719	0.438156	-0.409809	-0.677762	0.098160	0.421943	0.402694	0.600812	-0.532446	0.439731
25425	9.464453	2.421103	-2.744276	-0.530432	0.337715	-0.289005	-0.687217	0.086205	0.409905	0.411688	0.598062	-0.528616	0.439773
25426	9.381449	2.196484	-2.420296	-0.540627	0.215495	-0.123008	-0.691670	0.082054	0.400697	0.416872	0.594606	-0.528504	0.439711
25427	9.459029	2.249038	-2.440317	-0.561403	0.052855	-0.059419	-0.693775	0.084023	0.398086	0.421169	0.591634	-0.529983	0.437840
25428	9.502208	2.511245	-2.590692	-0.562911	-0.018819	-0.100525	-0.692116	0.088774	0.397007	0.423914	0.589775	-0.532263	0.434923
25429	9.167399	2.318914	-2.766901	-0.553169	-0.085813	-0.074430	-0.691289	0.091846	0.397033	0.426754	0.588236	-0.534640	0.431300
25430	9.031137	2.126753	-2.716249	-0.540501	-0.144319	0.009179	-0.688510	0.095740	0.400675	0.426927	0.586445	-0.539057	0.428058
25431	9.115344	2.039647	-3.034336	-0.556782	-0.202868	0.117295	-0.686019	0.101306	0.405871	0.426861	0.583803	-0.544697	0.424582
25432	9.172871	2.054147	-2.976584	-0.557488	-0.172306	0.125957	-0.680442	0.105613	0.409218	0.425895	0.580785	-0.550815	0.421789
25433	9.216726	2.000208	-3.055778	-0.553913	-0.197754	0.149161	-0.677117	0.112861	0.412334	0.425524	0.577732	-0.556717	0.418594
25434	9.018935	1.989251	-3.074721	-0.554701	-0.171500	0.133026	-0.673784	0.117725	0.417934	0.424431	0.574584	-0.562826	0.415859
25435	9.067173	2.010786	-3.060528	-0.552734	-0.154529	0.148880	-0.668235	0.128601	0.421071	0.424482	0.571141	-0.568302	0.413092
25436	8.978505	2.090353	-2.793093	-0.552533	-0.122264	0.165472	-0.664361	0.138504	0.423653	0.423609	0.567170	-0.574285	0.411182
25437	8.913948	2.027250	-2.901034	-0.552567	-0.100107	0.106049	-0.660735	0.141570	0.423378	0.424598	0.563734	-0.578760	0.408604
25438	9.127900	1.905377	-2.851635	-0.533411	-0.104057	0.136400	-0.658392	0.149379	0.426507	0.423923	0.560049	-0.584048	0.406845
25439	8.949728	2.000700	-2.859709	-0.541757	-0.120076	0.116915	-0.654504	0.156353	0.427386	0.424442	0.556711	-0.588680	0.404199
25440	9.172812	2.078434	-2.957525	-0.559826	-0.098252	0.107784	-0.652439	0.164170	0.428427	0.424330	0.553038	-0.593761	0.401922
25441	9.361094	1.742707	-3.123169	-0.551844	-0.012084	0.140968	-0.648127	0.170733	0.426650	0.426023	0.548426	-0.597774	0.400498
25442	9.284229	1.039468	-3.197371	-0.544776	0.065045	0.172321	-0.648858	0.178000	0.426591	0.427136	0.542748	-0.602000	0.400718
25443	8.893018	0.503532	-3.113547	-0.544059	0.140204	0.221255	-0.649176	0.187797	0.421817	0.429854	0.535971	-0.605473	0.401700
25444	8.920361	0.267115	-3.019128	-0.554829	0.149111	0.236968	-0.647666	0.195920	0.414921	0.431514	0.528681	-0.609677	0.403220
25445	8.939821	0.198997	-3.071552	-0.540496	0.147813	0.174333	-0.646725	0.206278	0.408610	0.434564	0.522383	-0.612489	0.403890
25446	9.215970	-0.026577	-3.311030	-0.547213	0.133462	0.075302	-0.648147	0.212729	0.402416	0.437207	0.517200	-0.614995	0.403900
25447	10.231370	-0.313178	-3.676461	-0.554243	0.181700	0.038841	-0.649702	0.217218	0.398153	0.441812	0.512132	-0.616176	0.403547
25448	10.853180	-0.752739	-3.778704	-0.554451	0.123872	0.064040	-0.650138	0.221988	0.392352	0.444466	0.507055	-0.618655	0.403250
25449	10.176756	-0.769739	-3.700289	-0.538701	0.006309	0.094880	-0.650720	0.227869	0.388794	0.446184	0.502809	-0.621824	0.401794
25450	8.985454	-0.499217	-3.377935	-0.564599	-0.054865	0.082343	-0.650036	0.232066	0.386881	0.446544	0.498816	-0.626115	0.399701
25451	8.779039	-0.453254	-3.192120	-0.539551	-0.105341	0.068747	-0.646978	0.236522	0.389413	0.446997	0.495750	-0.630019	0.396865
25452	8.811773	-0.394435	-3.028514	-0.565155	-0.146995	0.104980	-0.641677	0.239996	0.391359	0.445993	0.492157	-0.635310	0.394022
25453	8.927221	-0.739051	-3.143220	-0.568451	-0.133049	0.158803	-0.637232	0.247243	0.394048	0.445583	0.487859	-0.640552	0.391333
25454	9.165126	-0.862875	-3.381366	-0.573742	-0.127795	0.181754	-0.633627	0.255057	0.394520	0.444257	0.483000	-0.646420	0.389214
25455	9.166009	-0.882984	-3.504372	-0.573783	-0.136777	0.179158	-0.628905	0.263286	0.395684	0.443583	0.478357	-0.651894	0.386578
25456	9.199931	-0.946330	-3.552036	-0.544916	-0.161053	0.159299	-0.623618	0.270394	0.397529	0.441670	0.474241	-0.657539	0.384274
25457	9.166370	-0.975389	-3.595159	-0.548695	-0.176179	0.139877	-0.620839	0.274433	0.399640	0.440444	0.470578	-0.662752	0.381216
25458	9.055132	-0.989051	-3.573112	-0.557762	-0.194508	0.177013	-0.615262	0.278454	0.405075	0.438027	0.466308	-0.668877	0.378540
25459	9.079561	-0.907027	-3.571643	-0.534190	-0.192700	0.164908	-0.609406	0.282476	0.409949	0.436162	0.462503	-0.674311	0.375712
25460	9.119060	-0.961317	-3.711233	-0.556756	-0.165410	0.148561	-0.605210	0.281886	0.416601	0.434289	0.458345	-0.679827	0.373025
25461	9.019646	-0.894389	-3.929310	-0.548336	-0.133063	0.153767	-0.599620	0.282977	0.420890	0.433362	0.454065	-0.684696	0.370424
25462	9.008306	-0.922045	-3.726021	-0.546700	-0.132663	0.107767	-0.595428	0.282941	0.428942	0.432102	0.450259	-0.689411	0.367786
25463	9.075723	-0.805993	-3.650086	-0.548229	-0.069399	0.087924	-0.593461	0.280124	0.434472	0.432476	0.446371	-0.693088	0.365165
25464	9.008150	-0.834656	-3.664173	-0.531824	-0.043960	0.055211	-0.589531	0.276466	0.439422	0.432664	0.442735	-0.696406	0.363052
25465	9.026549	-0.707994	-3.486808	-0.540853	-0.016717	0.036372	-0.588940	0.268345	0.444072	0.434038	0.439212	-0.699081	0.360541
25466	9.031854	-0.543582	-3.469320	-0.559090	0.005475	-0.016150	-0.589198	0.262041	0.449305	0.435648	0.435952	-0.701500	0.357847
25467	9.085160	-0.488338	-3.470007	-0.553569	0.056532	-0.084498	-0.589737	0.256864	0.451903	0.439003	0.433463	-0.702534	0.354728
25468	9.017497	-0.407848	-3.420074	-0.551795	0.089564	-0.151919	-0.591659	0.247923	0.452940	0.442676	0.431548	-0.702949	0.351664
25469	9.016533	-0.171461	-3.492782	-0.560915	0.130873	-0.230094	-0.594991	0.241503	0.452899	0.448135	0.430491	-0.702074	0.347769
25470	9.124260	0.022483	-3.287292	-0.551553	0.216918	-0.283554	-0.601938	0.230636	0.448380	0.454481	0.429504	-0.700157	0.344607
25471	9.003747	0.250971	-3.197862	-0.536646	0.310961	-0.329958	-0.609450	0.220887	0.443876	0.462897	0.428776	-0.696534	0.341640
25472	9.180011	0.766573	-3.271507	-0.540771	0.286504	-0.407598	-0.616822	0.211561	0.438261	0.470903	0.429068	-0.692737	0.338034
25473	8.819636	0.811163	-3.459991	-0.548319	0.263563	-0.460683	-0.624603	0.199583	0.432064	0.479555	0.430311	-0.688373	0.333171
25474	8.586211	0.780104	-3.251533	-0.544117	0.320527	-0.390274	-0.632656	0.185507	0.426683	0.487849	0.430027	-0.684276	0.329920
25475	11.442568	1.494960	-4.316821	-0.555085	0.395480	-0.259210	-0.642956	0.174386	0.416612	0.496920	0.427510	-0.680267	0.327936
25476	10.247373	1.832625	-4.082196	-0.547937	0.249588	-0.284982	-0.648375	0.166879	0.408770	0.503504	0.426135	-0.677695	0.324995
25477	9.495282	1.255894	-3.543177	-0.542543	0.154407	-0.139507	-0.652688	0.161592	0.404986	0.508332	0.423686	-0.676947	0.322231
25478	9.084985	0.955026	-3.374966	-0.551619	0.053697	0.034264	-0.654372	0.163565	0.400977	0.510189	0.419182	-0.679037	0.320784
25479	8.940976	1.192845	-3.362929	-0.549398	-0.038481	0.063165	-0.651880	0.169989	0.400188	0.511100	0.415157	-0.681981	0.318313
25480	8.791565	1.319658	-3.330317	-0.516229	-0.092472	0.037330	-0.651068	0.176274	0.400526	0.510626	0.411882	-0.685323	0.316143
25481	9.054730	1.170527	-3.725271	-0.563756	-0.160810	0.051401	-0.647736	0.182267	0.402793	0.510006	0.408645	-0.689481	0.312280
25482	8.914960	1.037924	-3.815422	-0.560050	-0.179252	0.093979	-0.644125	0.188402	0.404083	0.508309	0.404652	-0.694394	0.309348
25483	8.967917	0.804998	-3.909544	-0.547302	-0.212239	0.148279	-0.639539	0.195225	0.408160	0.506161	0.400538	-0.699715	0.306217
25484	9.016666	0.753400	-3.996019	-0.545225	-0.201904	0.200441	-0.634119	0.203305	0.411548	0.503318	0.395297	-0.705537	0.304350
25485	8.895832	0.710664	-3.995380	-0.545223	-0.208308	0.209297	-0.627160	0.211376	0.416596	0.500741	0.390285	-0.711222	0.301827
25486	8.935154	0.797108	-4.044723	-0.532458	-0.202100	0.214737	-0.622295	0.218336	0.421369	0.497640	0.384910	-0.716976	0.300241
25487	8.887374	0.797016	-4.107480	-0.543279	-0.176582	0.187908	-0.618274	0.226419	0.424767	0.495544	0.379995	-0.722090	0.297700
25488	8.783419	0.681467	-4.139879	-0.539369	-0.135154	0.185895	-0.613267	0.233105	0.427586	0.493575	0.374510	-0.726905	0.296201
25489	8.620098	0.582000	-3.979078	-0.548387	-0.115174	0.169690	-0.608108	0.236997	0.430095	0.492444	0.369415	-0.731237	0.293807
25490	8.759399	0.542881	-3.911172	-0.557231	-0.064502	0.151603	-0.604908	0.240893	0.432899	0.491794	0.363795	-0.735125	0.292203
25491	9.653584	0.812577	-3.939541	-0.540478	0.033165	0.116032	-0.602670	0.240741	0.434970	0.493057	0.358676	-0.737494	0.290430
25492	9.444011	0.461629	-3.848359	-0.533826	0.069984	0.121099	-0.602400	0.242691	0.436801	0.494358	0.352919	-0.739635	0.289825
25493	8.969986	-0.075595	-3.667760	-0.551566	0.108422	0.154098	-0.602405	0.244375	0.434588	0.496550	0.346668	-0.741532	0.288773
25494	8.429708	-0.257143	-3.486208	-0.543031	0.160513	0.159043	-0.602698	0.248020	0.431144	0.498995	0.339700	-0.743021	0.289013
25495	8.627185	-0.338043	-3.471072	-0.570198	0.211746	0.089438	-0.604950	0.252093	0.426046	0.503157	0.333591	-0.743478	0.287734
25496	9.206716	-0.434069	-3.557761	-0.540914	0.253232	0.077251	-0.607756	0.254490	0.421493	0.507388	0.327290	-0.743383	0.287785
25497	9.661706	-0.911121	-3.640032	-0.537077	0.227244	0.163301	-0.609719	0.256327	0.416649	0.511064	0.320287	-0.743890	0.287850
25498	9.547134	-1.234289	-3.648354	-0.550002	0.151057	0.222825	-0.609603	0.262766	0.412952	0.512933	0.312276	-0.745734	0.288555
25499	9.248721	-1.233088	-3.756699	-0.539359	0.117863	0.198327	-0.610449	0.264735	0.409773	0.514701	0.305309	-0.747517	0.288250
25500	9.116567	-1.308344	-3.557549	-0.552208	0.119137	0.160968	-0.610173	0.265853	0.409225	0.516405	0.298347	-0.749226	0.288055
25501	9.156508	-1.356200	-3.441089	-0.546829	0.100945	0.177063	-0.612005	0.268936	0.407877	0.518009	0.291673	-0.751025	0.287323
25502	9.239698	-1.316911	-3.258003	-0.524820	0.133143	0.192175	-0.609779	0.272003	0.408310	0.519531	0.284414	-0.752531	0.287913
25503	9.355983	-1.206499	-3.261807	-0.547928	0.101327	0.138175	-0.611322	0.273412	0.405828	0.521301	0.278271	-0.754041	0.286764
25504	9.092409	-1.340163	-3.259963	-0.568996	0.079976	0.114988	-0.610068	0.274809	0.404996	0.522668	0.271993	-0.755840	0.285560
25505	9.118424	-1.376257	-3.208853	-0.561881	0.052863	0.120544	-0.610353	0.275643	0.406680	0.523823	0.266213	-0.757777	0.283750
25506	9.109113	-1.291635	-3.212201	-0.544255	-0.024560	0.105311	-0.609503	0.273122	0.407762	0.523488	0.260911	-0.760413	0.282237
25507	9.221850	-1.250104	-3.413365	-0.527865	-0.028332	0.117949	-0.607830	0.273945	0.411242	0.523195	0.255960	-0.762945	0.280476
25508	9.207874	-1.206790	-3.457322	-0.546013	-0.028292	0.123049	-0.605319	0.275047	0.414301	0.522675	0.250371	-0.765662	0.279082
25509	9.324409	-1.035982	-3.464216	-0.560846	-0.047621	0.078809	-0.602794	0.273074	0.417885	0.522421	0.245762	-0.768337	0.276289
25510	9.285975	-1.077093	-3.507199	-0.553869	-0.077971	0.043680	-0.601247	0.270683	0.421472	0.521585	0.241564	-0.771165	0.273679
25511	9.158648	-1.042821	-3.565401	-0.544904	-0.083174	0.015489	-0.597740	0.268006	0.425738	0.521011	0.238278	-0.773773	0.270271
25512	9.074121	-1.008306	-3.541511	-0.539257	-0.030631	-0.020167	-0.597725	0.263803	0.429318	0.521158	0.234947	-0.775677	0.267432
25513	9.223220	-0.940948	-3.440979	-0.559322	-0.012064	-0.068252	-0.596879	0.261553	0.433051	0.522169	0.232417	-0.777191	0.263241
25514	9.300509	-0.866341	-3.412920	-0.561075	-0.001281	-0.063006	-0.598404	0.257637	0.435252	0.523081	0.229353	-0.778664	0.259741
25515	9.174850	-0.780577	-3.350886	-0.555735	-0.009316	-0.075297	-0.599075	0.250648	0.436579	0.524129	0.226948	-0.780059	0.255522
25516	9.087856	-0.784786	-3.338641	-0.557279	0.006432	-0.024122	-0.599335	0.245611	0.439037	0.524923	0.223268	-0.781565	0.252513
25517	9.174666	-0.690741	-3.284233	-0.555188	0.037671	0.008469	-0.599321	0.241972	0.440951	0.526254	0.219316	-0.782798	0.249369
25518	9.285052	-0.688506	-3.202253	-0.558833	0.026686	0.030629	-0.600422	0.237357	0.442863	0.527069	0.214647	-0.784296	0.246990
25519	9.189468	-0.586863	-3.275747	-0.536942	0.033656	0.044994	-0.599851	0.234133	0.445752	0.528058	0.210331	-0.785588	0.244473
25520	9.286345	-0.488366	-3.272143	-0.558827	0.033953	0.025306	-0.601514	0.229799	0.447532	0.528983	0.205698	-0.786940	0.242055
25521	9.416808	-0.515967	-3.303421	-0.559099	0.003577	-0.001025	-0.601208	0.223646	0.448859	0.529799	0.202016	-0.788415	0.238547
25522	9.400098	-0.343429	-3.554199	-0.541565	-0.084502	-0.032095	-0.600637	0.220421	0.452027	0.529038	0.199023	-0.790660	0.235299
25523	9.384528	-0.146110	-3.319587	-0.550372	-0.023114	-0.041411	-0.599774	0.214120	0.455579	0.529577	0.196209	-0.792169	0.231343
25524	9.168213	-0.075166	-3.399825	-0.566835	-0.052032	-0.025534	-0.600182	0.210897	0.458754	0.529374	0.192679	-0.794170	0.227884
25525	9.168659	-0.017354	-3.429466	-0.559289	-0.012533	-0.013294	-0.598908	0.207541	0.458570	0.529973	0.189287	-0.795670	0.224073
25526	9.225605	-0.021775	-3.306264	-0.559724	-0.022392	-0.117621	-0.600289	0.202787	0.460483	0.530601	0.187149	-0.796933	0.219854
25527	9.365191	-0.128997	-3.307670	-0.560038	-0.089277	-0.092429	-0.599862	0.200683	0.462688	0.530326	0.185350	-0.798896	0.214860
25528	9.245481	-0.129014	-3.430739	-0.559985	-0.071042	-0.117329	-0.599275	0.193970	0.464286	0.530151	0.183408	-0.800633	0.210445
25529	9.233998	-0.015486	-3.451320	-0.531563	-0.033460	-0.103060	-0.599818	0.189631	0.467172	0.530698	0.181845	-0.801794	0.205958
25530	9.169695	0.071491	-3.519860	-0.556788	-0.010092	-0.084035	-0.601627	0.186692	0.469804	0.531326	0.179140	-0.802952	0.202160
25531	9.189160	0.093057	-3.529792	-0.545059	-0.026427	-0.076713	-0.601749	0.182502	0.469482	0.531913	0.176987	-0.804146	0.197722
25532	9.136868	0.175155	-3.593461	-0.545013	-0.010982	-0.090959	-0.600622	0.180255	0.472098	0.532492	0.174513	-0.805202	0.194027
25533	9.035846	0.146431	-3.650995	-0.552882	0.034979	-0.089586	-0.600886	0.176625	0.471505	0.534128	0.172253	-0.805684	0.189500
25534	9.112526	0.214261	-3.547956	-0.537307	0.056449	-0.079785	-0.601159	0.175087	0.471910	0.535703	0.169413	-0.805992	0.186275
25535	9.161520	0.290933	-3.604451	-0.551819	0.043633	-0.048891	-0.602831	0.173274	0.471904	0.537305	0.166483	-0.806469	0.182193
25536	9.214442	0.344065	-3.556789	-0.541824	0.047196	-0.048781	-0.602828	0.172718	0.471062	0.538611	0.163121	-0.806958	0.179189
25537	9.190200	0.276434	-3.575332	-0.544563	0.045451	-0.054122	-0.605058	0.170912	0.469666	0.540222	0.160358	-0.807325	0.175136
25538	9.155933	0.446715	-3.432211	-0.551845	0.041726	-0.037369	-0.605329	0.169243	0.467281	0.541410	0.156715	-0.807903	0.172069
25539	9.131240	0.408539	-3.378594	-0.567893	0.083106	-0.022784	-0.606862	0.167852	0.466443	0.543581	0.153073	-0.807988	0.168058
25540	9.102297	0.432947	-3.369163	-0.540669	0.062877	0.007733	-0.608811	0.165622	0.466295	0.544899	0.148741	-0.808392	0.165721
25541	9.125794	0.394528	-3.305943	-0.551328	0.093400	0.025111	-0.610497	0.167306	0.465211	0.547010	0.144481	-0.808394	0.162494
25542	9.284938	0.352428	-3.308102	-0.560406	0.089785	0.033016	-0.611905	0.169694	0.462319	0.548710	0.139425	-0.808591	0.160186
25543	9.544269	0.184597	-3.219591	-0.540657	0.055545	0.025522	-0.612194	0.172355	0.460677	0.550164	0.135402	-0.808910	0.157004
25544	9.428780	0.252912	-3.232280	-0.561012	0.005337	0.007886	-0.611923	0.174308	0.461252	0.550550	0.131005	-0.809916	0.154172
25545	9.399222	0.195405	-3.183274	-0.550406	-0.047044	0.015393	-0.611931	0.176269	0.459879	0.550393	0.127357	-0.811308	0.150423
25546	9.307215	0.196227	-3.144500	-0.552328	-0.055929	0.001250	-0.610541	0.178501	0.459891	0.549757	0.123341	-0.812897	0.147490
25547	9.273524	0.152730	-3.177797	-0.543429	-0.081083	-0.011772	-0.607891	0.180447	0.461285	0.549102	0.120305	-0.814516	0.143449
25548	9.244792	0.094551	-3.235100	-0.565291	-0.089920	-0.019945	-0.606499	0.181833	0.463519	0.547979	0.116581	-0.816415	0.139980
25549	9.250098	0.082012	-3.302622	-0.550726	-0.091869	-0.010914	-0.604692	0.184624	0.463534	0.547150	0.113470	-0.818116	0.135787
25550	9.259950	0.055126	-3.340995	-0.541726	-0.108145	-0.008939	-0.603307	0.187405	0.466618	0.545618	0.109863	-0.820124	0.132774
25551	9.259966	0.098744	-3.322152	-0.554374	-0.115629	0.028118	-0.600800	0.189909	0.468298	0.544289	0.106122	-0.822119	0.128876
25552	9.063160	0.070019	-3.476209	-0.543382	-0.119513	0.051235	-0.596758	0.193245	0.470531	0.542386	0.101527	-0.824329	0.126461
25553	8.958459	-0.012935	-3.707103	-0.557735	-0.092309	0.038494	-0.594677	0.197003	0.473481	0.541392	0.097507	-0.826041	0.122653
25554	8.766693	-0.153367	-3.942073	-0.531750	-0.020485	0.050695	-0.592459	0.201888	0.473654	0.541075	0.092792	-0.827092	0.120611
25555	8.892977	-0.174191	-4.053157	-0.536597	0.071394	0.057180	-0.591486	0.204134	0.469907	0.542661	0.088285	-0.826971	0.117662
25556	9.075684	-0.242643	-3.994648	-0.539893	0.123620	0.063924	-0.593887	0.209593	0.468588	0.544683	0.082912	-0.826448	0.115887
25557	9.228881	-0.232899	-3.828240	-0.540827	0.130942	0.053277	-0.595856	0.212545	0.464313	0.547231	0.078281	-0.825625	0.112933
25558	9.256932	-0.249311	-3.719363	-0.532830	0.106607	0.049980	-0.596421	0.214229	0.462662	0.548960	0.073250	-0.825189	0.111092
25559	9.296839	-0.173516	-3.539043	-0.540355	0.087996	0.019938	-0.598099	0.214381	0.459889	0.550844	0.069269	-0.824724	0.107715
25560	9.452267	-0.231509	-3.381547	-0.541489	0.081238	-0.027788	-0.600345	0.216492	0.456862	0.552311	0.065477	-0.824424	0.104836
25561	9.206619	-0.380662	-3.519697	-0.535345	0.052604	-0.055911	-0.602024	0.216782	0.454927	0.553748	0.062869	-0.824183	0.100666
25562	9.308185	-0.347532	-3.529867	-0.557243	0.013578	-0.011670	-0.602304	0.216922	0.455070	0.554065	0.058772	-0.824638	0.097616
25563	9.274412	-0.274611	-3.496808	-0.558914	0.052535	-0.034929	-0.603141	0.216651	0.453122	0.555464	0.055549	-0.824421	0.093295
25564	9.295288	-0.278911	-3.390473	-0.544567	0.003457	0.004463	-0.602584	0.217491	0.452290	0.555547	0.051339	-0.824936	0.090622
25565	9.254670	-0.211113	-3.410505	-0.546196	0.032247	0.009576	-0.603416	0.215536	0.452276	0.556495	0.047553	-0.824916	0.086988
25566	9.294829	-0.123403	-3.256897	-0.553666	0.013493	-0.004538	-0.603691	0.214419	0.452406	0.556744	0.043367	-0.825280	0.084074
25567	9.331035	-0.210898	-3.299462	-0.552036	-0.030838	0.015214	-0.603562	0.216649	0.453822	0.556632	0.039521	-0.825919	0.080353
25568	9.268091	-0.389718	-3.360205	-0.546603	-0.030716	-0.002449	-0.603277	0.215246	0.455478	0.556116	0.035450	-0.826720	0.077538
25569	9.225385	-0.266417	-3.395351	-0.563144	-0.068622	0.013523	-0.600478	0.214816	0.456985	0.555370	0.031550	-0.827739	0.073599
25570	9.254252	-0.295613	-3.397480	-0.528587	-0.059727	0.008567	-0.599364	0.215783	0.459356	0.554321	0.027537	-0.828796	0.071181
25571	9.201953	-0.240172	-3.472933	-0.566616	-0.052531	0.029309	-0.598793	0.212701	0.461550	0.553798	0.023299	-0.829593	0.067377
25572	9.115354	-0.244701	-3.511427	-0.563078	-0.066925	0.024114	-0.596689	0.210867	0.465278	0.552598	0.018653	-0.830735	0.064555
25573	9.167877	-0.276084	-3.453156	-0.524860	-0.063645	0.040469	-0.594998	0.207784	0.466905	0.551836	0.014692	-0.831547	0.061571
25574	9.124903	-0.222861	-3.487520	-0.551882	-0.034831	0.055899	-0.594432	0.205958	0.469391	0.551096	0.009598	-0.832277	0.059293
25575	9.105196	-0.278166	-3.462714	-0.537023	0.004528	0.078819	-0.591497	0.206079	0.473272	0.551405	0.004772	-0.832305	0.056555
25576	9.259155	-0.152691	-3.338675	-0.553482	0.013957	0.043225	-0.593170	0.204686	0.472992	0.551460	-0.000189	-0.832444	0.054117
25577	9.321459	-0.249684	-3.328011	-0.555492	-0.003793	0.015002	-0.592043	0.202866	0.473522	0.551690	-0.004153	-0.832517	0.050373
25578	9.288892	-0.265006	-3.492102	-0.553866	-0.008691	-0.041567	-0.591891	0.199644	0.475856	0.551429	-0.007683	-0.832862	0.046993
25579	9.510830	-0.152405	-3.426001	-0.548758	-0.011519	-0.126358	-0.592023	0.197546	0.476672	0.551651	-0.009219	-0.832975	0.041806
25580	9.319537	0.097038	-3.534843	-0.552686	-0.062045	-0.117250	-0.592973	0.190419	0.477581	0.550550	-0.011433	-0.833876	0.037620
