# Supplementary material for: Identification of Haptic Based Guiding Using Hard Reins
Source: PLoS One. 2015 Jul 22;10(7):e0132020. doi: 10.1371/journal.pone.0132020 (PMC4511788; doi:10.1371/journal.pone.0132020)
Supplement: S2 File — (ZIP) [file pone.0132020.s002.zip › MotionData2/Subject10/T12/gh12.txt]

// Start Time: 0
// Sample rate: 25.0Hz
// Scenario: 4.9
// Firmware Version: 2.6.1
Counter	Acc_X	Acc_Y	Acc_Z	Gyr_X	Gyr_Y	Gyr_Z	Mag_X	Mag_Y	Mag_Z	Quat_w	Quat_x	Quat_y	Quat_z
24866	-2.105310	0.628408	9.907248	-0.027160	0.047193	0.009598	-0.144502	-0.124971	-0.762543	-0.401263	0.090242	-0.067096	-0.909034
24867	-2.218779	0.669504	10.031579	-0.003623	0.030776	0.022656	-0.143336	-0.125110	-0.761782	-0.400842	0.090623	-0.067315	-0.909165
24868	-2.276906	0.724507	9.969400	0.024220	0.014385	0.035738	-0.144365	-0.126719	-0.762674	-0.400150	0.090499	-0.067959	-0.909435
24869	-2.199190	0.588805	9.636984	0.033732	-0.009305	0.046911	-0.145410	-0.126431	-0.761894	-0.399408	0.089820	-0.068593	-0.909781
24870	-2.111927	0.488003	9.655587	0.080930	0.016375	0.058194	-0.144747	-0.130197	-0.761644	-0.398412	0.089248	-0.070326	-0.910141
24871	-1.865417	0.364088	9.857774	0.154839	-0.021952	0.042028	-0.146697	-0.132575	-0.759830	-0.397991	0.087372	-0.073041	-0.910294
24872	-1.823905	0.256288	9.967062	0.099157	-0.047658	0.021488	-0.146035	-0.137007	-0.759066	-0.397794	0.085539	-0.074530	-0.910433
24873	-1.971249	0.321128	10.019403	0.017222	-0.058834	-0.015835	-0.147854	-0.138053	-0.758281	-0.398243	0.084161	-0.074311	-0.910383
24874	-2.241866	0.447597	9.874634	-0.012552	-0.057103	-0.030770	-0.149944	-0.138278	-0.756207	-0.398842	0.083121	-0.073605	-0.910274
24875	-2.290494	0.526135	9.654455	-0.023068	-0.064444	-0.041889	-0.154095	-0.139582	-0.756946	-0.399704	0.082015	-0.072560	-0.910080
24876	-2.214043	0.660047	9.373814	-0.039054	-0.058930	-0.036442	-0.155270	-0.137960	-0.757193	-0.400365	0.081161	-0.071347	-0.909962
24877	-1.924612	0.626934	9.371250	0.092200	-0.051411	-0.027470	-0.155790	-0.139020	-0.756290	-0.401129	0.079354	-0.072535	-0.909691
24878	-1.803578	0.534493	9.704722	0.190289	-0.067722	-0.011253	-0.157084	-0.144351	-0.753582	-0.401702	0.076466	-0.075464	-0.909447
24879	-1.644209	0.505813	10.370685	0.089135	-0.087985	-0.019118	-0.160963	-0.150213	-0.753168	-0.402361	0.073991	-0.076292	-0.909291
24880	-1.911270	0.399713	10.453115	0.093080	-0.135636	-0.052254	-0.165381	-0.154701	-0.750179	-0.403650	0.070707	-0.076847	-0.908935
24881	-2.068919	0.580447	9.930917	-0.008526	-0.139446	-0.076767	-0.168240	-0.156537	-0.749000	-0.405290	0.068179	-0.075381	-0.908520
24882	-1.800021	0.785789	9.321834	-0.103414	-0.115697	-0.075431	-0.171753	-0.154626	-0.749871	-0.406694	0.066880	-0.072492	-0.908225
24883	-1.714570	1.059601	9.144050	-0.009200	-0.100917	-0.065756	-0.173582	-0.153521	-0.748827	-0.408063	0.065037	-0.071359	-0.907834
24884	-1.666300	1.060783	9.461354	0.155184	-0.083317	-0.037265	-0.176703	-0.156149	-0.746490	-0.409041	0.062163	-0.073477	-0.907426
24885	-1.722889	0.806784	9.788503	0.346180	-0.111447	-0.025174	-0.179666	-0.165370	-0.745057	-0.410120	0.057161	-0.078772	-0.906824
24886	-1.742104	0.802821	10.047498	0.369032	-0.152557	-0.019460	-0.185489	-0.179357	-0.740003	-0.411111	0.051249	-0.084219	-0.906238
24887	-1.410542	1.044746	10.250808	0.277163	-0.197403	-0.019858	-0.188733	-0.189332	-0.733683	-0.412118	0.045239	-0.087543	-0.905786
24888	-1.395975	1.025775	10.322686	0.176734	-0.219493	-0.036944	-0.194177	-0.197968	-0.730301	-0.413333	0.039721	-0.088933	-0.905356
24889	-1.416599	1.283476	9.716436	-0.040459	-0.188688	-0.067630	-0.200025	-0.200438	-0.728713	-0.414897	0.036570	-0.086525	-0.905007
24890	-1.218631	1.210897	9.482038	-0.106735	-0.172340	-0.097510	-0.206149	-0.198743	-0.727121	-0.416881	0.034356	-0.083122	-0.904500
24891	-1.143372	1.100513	9.519597	-0.041916	-0.157635	-0.095350	-0.209794	-0.197759	-0.726835	-0.418873	0.031817	-0.080920	-0.903872
24892	-1.063209	0.968109	9.446480	0.021157	-0.175822	-0.092224	-0.213432	-0.199454	-0.725778	-0.420835	0.028462	-0.079801	-0.903172
24893	-1.122278	1.230716	9.593629	0.027826	-0.183078	-0.067277	-0.217208	-0.200733	-0.723563	-0.422390	0.024831	-0.078659	-0.902653
24894	-1.191019	1.490119	9.512615	0.020485	-0.188528	-0.050708	-0.221239	-0.203086	-0.721604	-0.423606	0.021185	-0.077441	-0.902281
24895	-1.040812	1.342090	9.754369	0.034436	-0.153729	-0.030378	-0.227486	-0.204469	-0.719113	-0.424437	0.017971	-0.076704	-0.902024
24896	-1.116174	1.461006	9.397692	-0.024253	-0.153819	-0.047291	-0.231649	-0.205350	-0.717794	-0.425503	0.015326	-0.074974	-0.901716
24897	-1.031810	1.458434	9.300032	-0.047689	-0.142919	-0.071418	-0.234903	-0.203838	-0.718025	-0.427018	0.013072	-0.072863	-0.901208
24898	-0.848880	1.503381	8.971130	-0.096827	-0.117341	-0.075389	-0.237772	-0.202987	-0.716716	-0.428487	0.011747	-0.070125	-0.900746
24899	-0.678575	1.187306	9.304326	-0.003872	-0.117206	-0.060134	-0.241407	-0.204023	-0.716945	-0.429760	0.009559	-0.069043	-0.900249
24900	-0.677873	1.043320	9.407926	0.078396	-0.080547	-0.051462	-0.243752	-0.203987	-0.715898	-0.430732	0.007363	-0.069782	-0.899748
24901	-0.641680	1.036175	9.408163	-0.037173	-0.043200	-0.053026	-0.245181	-0.205306	-0.715116	-0.431767	0.006787	-0.068733	-0.899337
24902	-0.620556	1.161715	9.525334	-0.131667	-0.013174	-0.063710	-0.244027	-0.201555	-0.714738	-0.432818	0.007631	-0.066271	-0.899010
24903	-0.500831	1.332803	9.538452	-0.089660	0.010628	-0.073690	-0.244666	-0.201303	-0.717175	-0.434140	0.008494	-0.064745	-0.898475
24904	-0.452619	1.332900	9.538903	-0.016179	-0.022162	-0.064036	-0.243109	-0.200382	-0.717315	-0.435172	0.008179	-0.064280	-0.898013
24905	-0.606918	1.337449	9.551929	0.008303	-0.027637	-0.062064	-0.244152	-0.199430	-0.717307	-0.436347	0.007475	-0.064198	-0.897454
24906	-0.529436	1.268075	9.621287	0.027576	-0.025769	-0.056426	-0.243760	-0.200106	-0.717310	-0.437171	0.006710	-0.064487	-0.897039
24907	-0.490331	1.155089	9.622468	0.021643	-0.011186	-0.071238	-0.243235	-0.203721	-0.715645	-0.438489	0.006186	-0.064791	-0.896377
24908	-0.528657	1.101969	9.587762	-0.002771	0.023479	-0.084335	-0.242190	-0.204409	-0.716039	-0.439745	0.006606	-0.064965	-0.895746
24909	-0.605199	0.982048	9.738983	-0.028038	0.036218	-0.086327	-0.241149	-0.204956	-0.715919	-0.441264	0.007387	-0.064787	-0.895005
24910	-0.783576	0.981836	9.780521	-0.063053	0.019704	-0.084640	-0.238542	-0.203931	-0.717996	-0.442515	0.008271	-0.063846	-0.894447
24911	-0.755645	1.193703	9.812556	-0.090888	0.043361	-0.116206	-0.236725	-0.202880	-0.718267	-0.444545	0.009780	-0.062607	-0.893512
24912	-0.726989	1.262010	10.073011	-0.109843	0.068846	-0.144033	-0.234129	-0.201035	-0.718930	-0.446797	0.012031	-0.061252	-0.892455
24913	-0.906564	1.001655	10.019679	-0.152497	0.065084	-0.157158	-0.229445	-0.197762	-0.722179	-0.449505	0.014532	-0.059105	-0.891202
24914	-1.081738	0.817243	9.660217	-0.127369	0.034099	-0.132058	-0.226590	-0.193652	-0.724385	-0.451607	0.016301	-0.057127	-0.890237
24915	-1.143653	0.658515	9.710219	0.019552	-0.007723	-0.102635	-0.223733	-0.192745	-0.724536	-0.453473	0.015915	-0.057407	-0.889277
24916	-1.054406	0.649252	9.763728	0.069991	-0.020355	-0.063595	-0.223592	-0.195569	-0.724667	-0.454456	0.014852	-0.058470	-0.888724
24917	-1.003934	0.683200	9.812681	-0.012347	-0.011287	-0.058489	-0.223600	-0.195552	-0.722996	-0.455531	0.014665	-0.058161	-0.888197
24918	-0.796583	0.673864	9.776081	-0.106913	-0.028704	-0.051549	-0.224514	-0.193666	-0.723502	-0.456278	0.015048	-0.056008	-0.887945
24919	-0.618564	0.748575	9.711582	-0.086257	-0.022175	-0.020995	-0.223990	-0.192081	-0.725562	-0.456675	0.015298	-0.054286	-0.887844
24920	-0.373600	0.949245	9.860699	-0.054726	0.003457	-0.029183	-0.224252	-0.191140	-0.725817	-0.457015	0.015749	-0.053359	-0.887717
24921	-0.441460	1.020872	9.741056	-0.012383	0.014358	-0.073289	-0.222949	-0.190228	-0.727112	-0.458322	0.016003	-0.053264	-0.887044
24922	-0.624205	0.919138	9.644313	-0.019088	0.021561	-0.104713	-0.221394	-0.189169	-0.726996	-0.459960	0.016531	-0.053111	-0.886196
24923	-0.712554	0.738335	9.585747	0.024734	0.016119	-0.102631	-0.219312	-0.190529	-0.726370	-0.461794	0.016502	-0.053681	-0.885207
24924	-0.979786	0.678799	9.918457	0.096337	-0.000236	-0.069953	-0.218262	-0.193761	-0.725994	-0.462868	0.015543	-0.055382	-0.884559
24925	-0.695385	0.683668	9.769961	0.033071	-0.033086	-0.043446	-0.217729	-0.196992	-0.726129	-0.463709	0.014512	-0.055658	-0.884118
24926	-1.038528	0.871572	10.045427	0.046852	-0.025782	-0.025879	-0.217729	-0.198859	-0.724844	-0.464064	0.013508	-0.056262	-0.883910
24927	-0.970771	0.808485	9.848351	0.036171	-0.023905	-0.011161	-0.219935	-0.200575	-0.724313	-0.464324	0.012591	-0.056697	-0.883759
24928	-0.548051	1.136547	9.861697	0.018734	-0.029391	-0.030622	-0.219935	-0.201908	-0.723285	-0.464761	0.011789	-0.056770	-0.883536
24929	-0.615970	1.217551	9.670177	0.034707	-0.027630	-0.065618	-0.220461	-0.202957	-0.721225	-0.465984	0.010866	-0.057145	-0.882879
24930	-0.673123	1.062954	9.518659	-0.008868	-0.058784	-0.078704	-0.221754	-0.204290	-0.721729	-0.467263	0.009860	-0.056445	-0.882259
24931	-0.391463	1.145452	9.560848	0.015698	-0.080659	-0.081308	-0.222794	-0.204811	-0.721207	-0.468814	0.008182	-0.055993	-0.881482
24932	-0.690070	1.087749	9.744474	0.148805	-0.050420	-0.084383	-0.223574	-0.207070	-0.719659	-0.470150	0.005855	-0.058152	-0.880649
24933	-0.696924	1.008393	9.757699	0.155716	-0.018402	-0.074242	-0.223042	-0.214564	-0.716325	-0.471517	0.003955	-0.060763	-0.879752
24934	-0.710985	0.932109	9.970123	0.148694	0.005362	-0.063239	-0.223546	-0.219390	-0.715937	-0.472439	0.002586	-0.063447	-0.879073
24935	-0.917755	0.818741	10.002608	0.064573	0.032681	-0.052636	-0.222764	-0.225003	-0.712218	-0.473349	0.002437	-0.064931	-0.878475
24936	-0.806907	0.818226	9.787610	-0.086238	0.043561	-0.034951	-0.220160	-0.223174	-0.714423	-0.473764	0.003922	-0.063849	-0.878325
24937	-0.811809	0.827166	9.590867	-0.114363	0.072790	-0.035137	-0.218210	-0.220796	-0.716237	-0.474303	0.006166	-0.062560	-0.878114
24938	-0.804310	0.769326	9.556521	-0.060144	0.092056	-0.030275	-0.215099	-0.218413	-0.716261	-0.474519	0.008253	-0.062394	-0.877992
24939	-0.854878	0.757162	9.546278	-0.082985	0.076513	-0.020216	-0.213010	-0.216855	-0.719362	-0.474791	0.010260	-0.061683	-0.877874
24940	-1.082413	0.956500	9.580554	-0.113179	0.063737	0.012856	-0.210800	-0.214346	-0.721178	-0.474237	0.012302	-0.060323	-0.878242
24941	-1.043977	0.980259	9.470833	-0.055988	0.081310	0.064803	-0.209899	-0.210606	-0.722212	-0.473013	0.014051	-0.060166	-0.878887
24942	-0.884392	0.879668	9.509315	0.040148	0.124436	0.083691	-0.207691	-0.209826	-0.722358	-0.471043	0.015632	-0.062089	-0.879784
24943	-0.894384	0.983123	10.221157	0.136718	0.129950	0.074929	-0.203387	-0.212969	-0.722908	-0.469629	0.016408	-0.065783	-0.880257
24944	-1.270923	1.078020	10.050954	0.103187	0.087874	0.091419	-0.203635	-0.216723	-0.722522	-0.467749	0.016729	-0.068474	-0.881046
24945	-1.333156	0.968335	9.669591	0.066360	0.098808	0.087532	-0.202073	-0.218878	-0.721378	-0.466120	0.017623	-0.070654	-0.881720
24946	-1.159689	0.985214	9.580235	0.073060	0.084302	0.118050	-0.201936	-0.219959	-0.721894	-0.463805	0.018122	-0.072791	-0.882756
24947	-1.063394	1.014418	9.622349	0.081453	0.084419	0.155933	-0.201294	-0.220885	-0.719714	-0.460985	0.018531	-0.075126	-0.884028
24948	-1.179446	1.102033	9.984937	0.085650	0.089928	0.180851	-0.199472	-0.221709	-0.719472	-0.457570	0.018919	-0.077558	-0.885583
24949	-1.204127	1.216920	9.827899	0.036929	0.084520	0.227676	-0.200769	-0.223033	-0.719077	-0.453446	0.019634	-0.079134	-0.887547
24950	-1.146941	1.356409	9.782383	0.061065	0.052658	0.261067	-0.203890	-0.222997	-0.718923	-0.448653	0.019460	-0.080820	-0.889832
24951	-1.083891	1.284986	9.964391	0.099765	0.080999	0.250148	-0.205714	-0.223235	-0.717880	-0.444133	0.019508	-0.083488	-0.891849
24952	-1.025047	1.073179	9.899563	0.040755	0.093629	0.206467	-0.204673	-0.224582	-0.717118	-0.440237	0.020329	-0.085152	-0.893604
24953	-0.755950	0.740768	9.618979	-0.074103	0.087928	0.148705	-0.205712	-0.224038	-0.717624	-0.437430	0.022200	-0.084697	-0.894980
24954	-0.704215	0.505053	9.601755	-0.159388	0.080437	0.112305	-0.204808	-0.218304	-0.720713	-0.435137	0.024701	-0.082623	-0.896225
24955	-1.008246	0.572261	9.734276	-0.200209	0.067459	0.078878	-0.202863	-0.212183	-0.724325	-0.433546	0.027420	-0.079638	-0.897187
24956	-1.331615	0.643651	9.693855	-0.281759	0.081959	0.082119	-0.201715	-0.203220	-0.726644	-0.431735	0.031057	-0.075363	-0.898310
24957	-0.803096	0.524953	9.850740	-0.412400	0.085413	0.033486	-0.201080	-0.194398	-0.730245	-0.430773	0.036001	-0.068652	-0.899125
24958	-0.678351	0.150439	10.005072	-0.873424	0.042660	-0.049977	-0.198781	-0.173145	-0.737966	-0.430906	0.044205	-0.053297	-0.899736
24959	-1.290481	0.120841	10.147761	-1.600950	0.031524	-0.125654	-0.197950	-0.132866	-0.752095	-0.431535	0.058567	-0.024532	-0.899859
24960	-1.559670	-0.042838	10.277369	-1.213019	0.012695	-0.128278	-0.195335	-0.080406	-0.768289	-0.432267	0.069154	-0.002685	-0.899086
24961	-0.982821	0.261773	8.971670	0.149281	-0.051420	-0.118488	-0.194075	-0.067009	-0.770350	-0.434634	0.066830	-0.004690	-0.898112
24962	-0.656759	0.648118	9.200957	0.689698	-0.061643	-0.071445	-0.196640	-0.081049	-0.766865	-0.436706	0.059576	-0.016466	-0.897479
24963	-0.680001	0.475706	9.447951	0.841482	-0.035737	-0.002418	-0.197749	-0.106754	-0.759798	-0.437730	0.051413	-0.031224	-0.897092
24964	-1.120400	-0.147052	10.500834	0.924348	0.046454	-0.003048	-0.198601	-0.135658	-0.749906	-0.438519	0.044003	-0.048225	-0.896348
24965	-1.352436	-0.017680	10.478880	0.245140	0.138835	-0.031563	-0.197333	-0.173195	-0.741449	-0.439193	0.044213	-0.053758	-0.895692
24966	-1.043400	-0.128553	10.237781	-0.433788	0.152693	-0.066381	-0.191503	-0.165889	-0.743034	-0.439836	0.050675	-0.047296	-0.895399
24967	-1.149362	-0.158252	10.056354	-0.508504	0.090320	-0.122038	-0.186871	-0.141582	-0.751673	-0.441434	0.056720	-0.038761	-0.894660
24968	-1.150592	0.091072	9.803009	-0.333219	0.013671	-0.157956	-0.182217	-0.129983	-0.755176	-0.443842	0.059876	-0.032764	-0.893502
24969	-1.167969	0.191622	9.669841	-0.356087	-0.054866	-0.148741	-0.183022	-0.120327	-0.757479	-0.446133	0.061983	-0.025637	-0.892450
24970	-1.271866	0.244504	9.717619	-0.300040	-0.095949	-0.148401	-0.184730	-0.108004	-0.762858	-0.448427	0.062870	-0.019265	-0.891398
24971	-1.361493	0.346188	9.958237	-0.197014	-0.088483	-0.120215	-0.187082	-0.101822	-0.765151	-0.450384	0.062926	-0.014746	-0.890493
24972	-1.122173	0.207331	10.016129	-0.134947	-0.055443	-0.103324	-0.187230	-0.097386	-0.764891	-0.452040	0.063031	-0.011735	-0.889691
24973	-0.767671	-0.330757	10.040695	-0.187023	-0.055482	-0.112777	-0.189328	-0.091593	-0.765514	-0.453851	0.063558	-0.007711	-0.888775
24974	-0.645177	-0.744180	10.074445	-0.122644	-0.061856	-0.134566	-0.189599	-0.087701	-0.766153	-0.456074	0.063438	-0.004821	-0.887665
24975	-0.558198	-0.792695	9.906556	-0.234520	-0.066571	-0.153576	-0.190786	-0.082322	-0.766784	-0.458535	0.064180	0.000236	-0.886356
24976	-0.693697	-0.697688	9.628192	-0.157648	-0.051871	-0.156907	-0.192475	-0.078972	-0.769468	-0.461101	0.064550	0.003686	-0.884989
24977	-0.786735	-0.397379	9.564327	-0.073624	-0.037217	-0.178672	-0.192613	-0.076288	-0.769852	-0.464195	0.064308	0.005659	-0.883377
24978	-0.835168	-0.367580	9.161046	0.003237	-0.027975	-0.180141	-0.192225	-0.075755	-0.769854	-0.467360	0.063608	0.006072	-0.881755
24979	-0.863856	-0.426018	8.972736	0.024231	-0.035259	-0.181865	-0.192877	-0.077878	-0.767922	-0.470623	0.062480	0.006286	-0.880097
24980	-0.577992	-0.697512	9.612473	-0.074920	-0.044568	-0.202640	-0.190786	-0.079789	-0.768711	-0.474071	0.062219	0.008257	-0.878247
24981	-0.693963	-0.616228	10.234202	-0.251544	-0.041172	-0.205401	-0.191056	-0.074966	-0.770249	-0.477382	0.063567	0.013409	-0.876291
24982	-0.716884	-0.884782	9.802973	-0.066104	-0.040917	-0.193370	-0.190548	-0.070681	-0.771022	-0.480658	0.063273	0.015185	-0.874490
24983	-0.718547	-0.544045	9.548505	0.202928	-0.038699	-0.164338	-0.191055	-0.075236	-0.770378	-0.483803	0.060305	0.012299	-0.873010
24984	-0.854423	-0.351329	9.703558	0.309409	-0.007485	-0.143560	-0.190376	-0.085966	-0.768074	-0.486653	0.056988	0.007124	-0.871706
24985	-0.754576	-0.063053	9.526111	0.327069	-0.021920	-0.089928	-0.191657	-0.096255	-0.764212	-0.488608	0.053108	0.001789	-0.870884
24986	-0.812429	-0.063153	9.530370	0.460607	-0.024426	-0.050489	-0.191229	-0.109534	-0.761908	-0.489935	0.048022	-0.005958	-0.870415
24987	-1.000835	0.026286	9.765094	0.518134	-0.049921	-0.020640	-0.192626	-0.125449	-0.756633	-0.490797	0.041774	-0.014449	-0.870152
24988	-0.991383	0.072492	9.905046	0.420365	-0.072024	-0.042331	-0.194158	-0.140685	-0.750715	-0.491869	0.036251	-0.021039	-0.869660
24989	-1.111779	0.053823	10.143688	0.254237	-0.109725	-0.047735	-0.196731	-0.153109	-0.746843	-0.492946	0.031575	-0.024347	-0.869146
24990	-1.366679	-0.079061	10.125045	0.186398	-0.179376	-0.079353	-0.202692	-0.161878	-0.743972	-0.494504	0.026504	-0.025786	-0.868389
24991	-1.382520	0.206772	10.004090	0.077530	-0.152043	-0.070730	-0.205808	-0.167585	-0.740607	-0.495870	0.022893	-0.025614	-0.867717
24992	-0.982809	0.298673	9.913098	0.194176	-0.102356	-0.014831	-0.207891	-0.168355	-0.739306	-0.496226	0.019045	-0.027979	-0.867533
24993	-0.589417	0.182437	9.461486	0.228547	-0.019851	0.034155	-0.212820	-0.176320	-0.735414	-0.495747	0.016188	-0.031791	-0.867734
24994	-0.520162	0.317015	9.380010	0.222489	0.004098	0.103302	-0.213841	-0.184347	-0.733352	-0.493956	0.013836	-0.035743	-0.868642
24995	-0.603135	0.533601	9.449481	0.078170	-0.012347	0.172722	-0.215394	-0.188608	-0.731414	-0.491003	0.012504	-0.037057	-0.870279
24996	-0.536753	0.764251	9.323720	0.082953	-0.016809	0.204124	-0.216439	-0.188588	-0.730506	-0.487409	0.011095	-0.038406	-0.872258
24997	-0.450422	0.860757	9.354682	0.088096	0.000587	0.209659	-0.220212	-0.189072	-0.729447	-0.483786	0.009857	-0.040042	-0.874214
24998	-0.276203	0.726727	9.455240	0.079330	0.029868	0.220656	-0.223080	-0.190358	-0.726854	-0.479810	0.009286	-0.041781	-0.876328
24999	-0.128421	0.573177	9.490470	-0.001417	0.051809	0.251604	-0.224375	-0.189553	-0.728386	-0.475371	0.009751	-0.042335	-0.878712
25000	-0.381318	0.529583	9.552306	-0.001681	0.088385	0.275533	-0.226974	-0.187126	-0.730421	-0.470365	0.010938	-0.043220	-0.881345
25001	-0.270757	0.591783	9.386190	0.029276	0.088570	0.323683	-0.228283	-0.184560	-0.730410	-0.464600	0.011690	-0.044662	-0.884316
25002	-0.224854	0.567587	9.319072	-0.055349	0.112396	0.380441	-0.229459	-0.182669	-0.730656	-0.457690	0.013702	-0.044838	-0.887875
25003	-0.314311	0.630533	9.487140	-0.017166	0.114331	0.415693	-0.230256	-0.176760	-0.731676	-0.450206	0.015250	-0.045698	-0.891624
25004	-0.668611	0.630917	9.805476	0.040679	0.114319	0.415968	-0.231558	-0.173541	-0.733592	-0.442631	0.016392	-0.047604	-0.895289
25005	-0.899951	0.631927	10.235382	0.031933	0.127068	0.426965	-0.234551	-0.170836	-0.735110	-0.434882	0.017723	-0.049446	-0.898954
25006	-1.078920	0.257226	10.511690	0.045867	0.154533	0.460225	-0.234691	-0.168681	-0.734594	-0.426386	0.019499	-0.051804	-0.902846
25007	-1.000389	-0.041298	10.402624	-0.017520	0.121717	0.515347	-0.235480	-0.164921	-0.735614	-0.416951	0.021091	-0.052698	-0.907155
25008	-0.995957	0.035221	10.264523	-0.133469	0.128993	0.546125	-0.238360	-0.157384	-0.737259	-0.406771	0.023819	-0.051610	-0.911760
25009	-1.199825	0.312792	9.947275	-0.176609	0.136241	0.540341	-0.239685	-0.146253	-0.740457	-0.396696	0.026994	-0.049702	-0.916206
25010	-1.246353	0.461473	9.836113	-0.228166	0.152578	0.516051	-0.242572	-0.134035	-0.744156	-0.386874	0.030938	-0.047040	-0.920412
25011	-1.085199	0.538917	9.877108	-0.290597	0.150548	0.454829	-0.243122	-0.121570	-0.747360	-0.378188	0.035363	-0.043091	-0.924049
25012	-1.220706	0.644269	9.810112	-0.398328	0.150182	0.361985	-0.243154	-0.106575	-0.752238	-0.370997	0.040690	-0.037154	-0.926998
25013	-1.172262	0.583236	9.521675	-0.475433	0.126146	0.276734	-0.242151	-0.089714	-0.757380	-0.365393	0.046195	-0.029482	-0.929239
25014	-1.182464	0.711537	9.761006	-0.442668	0.089526	0.244646	-0.241028	-0.070302	-0.762522	-0.360248	0.050800	-0.022167	-0.931209
25015	-1.035557	0.751123	9.995760	-0.274481	0.044022	0.246492	-0.241585	-0.056490	-0.765339	-0.355376	0.053327	-0.017652	-0.933034
25016	-0.979247	0.573666	10.128213	-0.040718	0.033336	0.258776	-0.241862	-0.050721	-0.766363	-0.350317	0.054000	-0.017436	-0.934911
25017	-0.969052	0.458330	10.162695	0.136696	0.037273	0.294744	-0.243033	-0.050172	-0.766482	-0.344958	0.053456	-0.020637	-0.936867
25018	-0.906008	0.371068	9.934032	0.292284	0.011934	0.317730	-0.245228	-0.056043	-0.765053	-0.339177	0.051385	-0.026570	-0.938942
25019	-0.805183	0.457668	9.873780	0.260743	-0.010014	0.317605	-0.247956	-0.059749	-0.762591	-0.333499	0.049059	-0.031804	-0.940936
25020	-0.892958	0.664129	9.799047	0.305552	-0.035634	0.288326	-0.250657	-0.069642	-0.761031	-0.328307	0.046020	-0.037638	-0.942698
25021	-1.093464	0.750013	9.704770	0.306827	-0.034871	0.236639	-0.253888	-0.078710	-0.758053	-0.324167	0.042960	-0.043513	-0.944022
25022	-1.151226	0.728055	9.648717	0.318011	-0.048748	0.167499	-0.256875	-0.084282	-0.754432	-0.321230	0.039688	-0.049386	-0.944879
25023	-1.138645	0.614892	9.613643	0.329121	-0.065323	0.113137	-0.260742	-0.095369	-0.752607	-0.319434	0.036026	-0.055383	-0.945303
25024	-1.193942	0.078660	9.716021	0.217723	-0.067377	0.081220	-0.264234	-0.103765	-0.750012	-0.318038	0.033130	-0.059171	-0.945649
25025	-0.936815	0.244754	9.595934	0.079710	-0.031949	0.036171	-0.266181	-0.108548	-0.746913	-0.317472	0.031792	-0.060559	-0.945798
25026	-0.496080	0.321859	9.375502	0.017010	-0.014679	-0.006611	-0.267471	-0.109887	-0.747932	-0.317524	0.031275	-0.060828	-0.945780
25027	-0.555279	0.605593	9.369328	0.011771	0.014501	-0.028848	-0.266692	-0.109761	-0.747938	-0.318088	0.031309	-0.061142	-0.945569
25028	-0.659478	0.726150	9.509262	0.154208	0.014688	-0.006912	-0.267469	-0.112158	-0.746648	-0.318196	0.030475	-0.064191	-0.945358
25029	-0.733333	0.543339	9.558815	0.250962	-0.014326	0.049925	-0.267191	-0.119130	-0.745111	-0.317449	0.028334	-0.068863	-0.945347
25030	-0.121620	0.680360	9.876081	0.256145	-0.056232	0.074025	-0.268475	-0.128213	-0.741505	-0.316227	0.025400	-0.073437	-0.945496
25031	-0.121455	0.657263	10.156592	0.255633	-0.050835	0.048171	-0.271831	-0.136487	-0.739940	-0.315546	0.022503	-0.077903	-0.945439
25032	-0.623238	0.732989	10.080963	0.127234	-0.051146	0.006891	-0.274689	-0.141793	-0.736448	-0.315543	0.020578	-0.080037	-0.945306
25033	-0.725495	0.933820	9.775589	-0.005738	-0.010248	-0.030771	-0.274419	-0.144348	-0.736452	-0.316170	0.020220	-0.079744	-0.945129
25034	-0.852822	1.352250	9.801871	0.015208	0.063719	-0.058492	-0.272070	-0.145726	-0.737371	-0.317179	0.021277	-0.080459	-0.944707
25035	-1.272635	1.428314	9.777418	0.079779	0.113093	-0.054569	-0.270112	-0.146563	-0.738287	-0.318093	0.022761	-0.082568	-0.944183
25036	-1.047363	1.707754	9.757035	0.081545	0.107612	-0.069323	-0.265933	-0.151448	-0.738579	-0.319251	0.024245	-0.084808	-0.943556
25037	-1.182748	1.783949	9.605623	0.117319	0.080008	-0.154935	-0.263456	-0.154423	-0.737829	-0.322125	0.025042	-0.087401	-0.942321
25038	-0.889705	1.990095	9.217603	0.086269	0.032362	-0.218693	-0.260056	-0.160499	-0.737216	-0.326212	0.025335	-0.089172	-0.940740
25039	-0.743506	1.679210	9.675461	0.114680	-0.000525	-0.218482	-0.257436	-0.165901	-0.737239	-0.330407	0.024726	-0.091186	-0.939098
25040	-1.306619	1.497168	10.234119	0.170666	-0.040718	-0.184932	-0.254547	-0.174524	-0.736752	-0.334024	0.023027	-0.094075	-0.937575
25041	-1.843329	1.833588	10.435452	0.068965	-0.033611	-0.187344	-0.255321	-0.179460	-0.734177	-0.337660	0.022079	-0.095046	-0.936197
25042	-2.102862	2.159294	10.156765	-0.018313	0.004507	-0.250624	-0.252709	-0.182314	-0.734585	-0.342312	0.022620	-0.094666	-0.934532
25043	-1.551409	2.254384	9.503167	-0.040880	0.030084	-0.296898	-0.249195	-0.183694	-0.734356	-0.347810	0.023855	-0.094027	-0.932533
25044	-0.779629	2.158429	9.134581	-0.116021	0.030107	-0.310160	-0.246063	-0.183886	-0.736695	-0.353432	0.025665	-0.091965	-0.930575
25045	-0.648043	1.855184	9.021143	-0.059686	-0.007312	-0.322716	-0.242668	-0.185154	-0.738780	-0.359440	0.026346	-0.090717	-0.928375
25046	-1.191399	1.572039	9.549765	-0.097862	-0.030330	-0.324733	-0.239029	-0.185993	-0.738038	-0.365416	0.026934	-0.088548	-0.926232
25047	-1.643501	1.353255	9.852114	-0.114913	-0.018634	-0.354381	-0.234854	-0.187536	-0.740000	-0.371969	0.027877	-0.086179	-0.923815
25048	-1.888446	1.158159	9.926301	-0.191600	0.013155	-0.382506	-0.231733	-0.184106	-0.742723	-0.378823	0.030063	-0.082557	-0.921289
25049	-1.904873	1.064365	9.944035	-0.236995	0.020392	-0.390127	-0.226533	-0.180965	-0.745205	-0.385849	0.032749	-0.078200	-0.918658
25050	-1.896959	0.906935	9.629864	-0.192272	0.002389	-0.309569	-0.222882	-0.178362	-0.749475	-0.391319	0.034618	-0.074514	-0.916580
25051	-1.419203	0.814312	9.702632	-0.147785	0.021075	-0.193066	-0.220678	-0.175574	-0.750262	-0.394751	0.036352	-0.071921	-0.915247
25052	-1.112735	1.249818	9.545979	-0.043648	0.014107	-0.127010	-0.218075	-0.174809	-0.751440	-0.396927	0.036997	-0.071172	-0.914338
25053	-0.789432	1.179799	9.283984	-0.089648	-0.004030	-0.077359	-0.218212	-0.171861	-0.752337	-0.398309	0.037627	-0.069533	-0.913838
25054	-1.010137	0.966335	9.600569	-0.145922	0.034342	-0.035252	-0.216657	-0.168669	-0.753762	-0.398644	0.039328	-0.067141	-0.913799
25055	-1.337328	0.831211	9.672429	-0.078292	0.092103	0.029596	-0.215101	-0.164812	-0.755829	-0.397946	0.041473	-0.066551	-0.914051
25056	-1.450164	0.729643	9.583542	-0.120381	0.109426	0.035818	-0.213276	-0.163110	-0.758157	-0.396860	0.044248	-0.065276	-0.914485
25057	-1.708537	0.825666	9.673688	-0.200006	0.169575	0.019617	-0.208728	-0.157824	-0.761790	-0.396126	0.048807	-0.063068	-0.914726
25058	-1.732038	0.695523	9.618837	-0.181450	0.240825	-0.002543	-0.202759	-0.151469	-0.764406	-0.395477	0.054518	-0.061674	-0.914780
25059	-1.307602	0.673382	9.932124	-0.244953	0.257183	-0.026871	-0.195222	-0.144482	-0.769090	-0.395403	0.061093	-0.059282	-0.914554
25060	-1.305756	0.286320	10.005922	-0.262626	0.218660	-0.069336	-0.187818	-0.136821	-0.773773	-0.395932	0.067110	-0.056143	-0.914102
25061	-1.584486	0.069520	9.381008	-0.280165	0.174759	-0.074887	-0.182501	-0.128454	-0.777411	-0.396751	0.072502	-0.052355	-0.913559
25062	-1.516632	-0.038908	8.588029	-0.306693	0.138263	-0.065719	-0.178095	-0.118877	-0.781813	-0.397113	0.077392	-0.047764	-0.913253
25063	-1.140216	-0.112547	8.643314	-0.334839	0.087181	-0.034386	-0.174210	-0.108759	-0.786467	-0.397163	0.081562	-0.042306	-0.913137
25064	-0.820626	-0.392282	8.964012	-0.245777	0.062767	0.023344	-0.172025	-0.099134	-0.788665	-0.395996	0.084501	-0.038359	-0.913551
25065	-1.302022	-0.526323	9.442496	-0.279218	0.102006	0.056320	-0.169315	-0.088994	-0.792410	-0.394448	0.088388	-0.034121	-0.914021
25066	-1.982858	-0.295869	9.693805	-0.294807	0.136520	0.022923	-0.166990	-0.079125	-0.796795	-0.393282	0.093045	-0.029867	-0.914210
25067	-2.141583	-0.359875	10.063469	-0.210188	0.105385	-0.017215	-0.162836	-0.073826	-0.799525	-0.393177	0.096504	-0.026777	-0.913992
25068	-2.410908	-0.497280	10.138238	-0.225602	0.008407	-0.031914	-0.160387	-0.065813	-0.801469	-0.393223	0.098299	-0.022679	-0.913892
25069	-2.256418	-0.545396	10.047794	-0.159696	-0.044547	-0.049946	-0.163258	-0.059092	-0.804143	-0.393877	0.098653	-0.019269	-0.913651
25070	-1.936447	-0.904399	10.403388	-0.007795	-0.049874	-0.059295	-0.163261	-0.057753	-0.804528	-0.394884	0.097677	-0.018640	-0.913334
25071	-1.883165	-0.978207	9.893991	0.070639	-0.033247	-0.040454	-0.164674	-0.060437	-0.805932	-0.395813	0.096418	-0.019513	-0.913047
25072	-1.804116	-0.370007	9.718436	0.054989	-0.035187	-0.091314	-0.165322	-0.062302	-0.805027	-0.397560	0.095226	-0.020090	-0.912400
25073	-1.755992	-0.353233	9.671115	-0.018119	-0.009788	-0.139712	-0.165307	-0.065530	-0.805543	-0.400117	0.095129	-0.019343	-0.911308
25074	-1.653103	-0.699364	9.696024	-0.026321	-0.011704	-0.173877	-0.165181	-0.064723	-0.805287	-0.403207	0.095043	-0.018466	-0.909973
25075	-1.831061	-0.783394	9.849203	-0.050500	0.000958	-0.200788	-0.164122	-0.068239	-0.806454	-0.406802	0.095419	-0.017078	-0.908359
25076	-2.111463	-0.617705	9.923319	0.010737	-0.020962	-0.204155	-0.162817	-0.068797	-0.807107	-0.410521	0.094869	-0.016741	-0.906748
25077	-1.878918	-0.863252	9.739624	0.100031	-0.028109	-0.194440	-0.162941	-0.071340	-0.806336	-0.414283	0.093492	-0.017853	-0.905158
25078	-1.865427	-0.656226	9.771457	0.018267	-0.013737	-0.259489	-0.160981	-0.074849	-0.805839	-0.419004	0.093031	-0.017612	-0.903034
25079	-1.858736	-0.545857	9.681856	0.038684	-0.013804	-0.298151	-0.160704	-0.078618	-0.806357	-0.424498	0.092453	-0.017534	-0.900526
25080	-2.180137	-0.372762	9.834902	0.071299	0.015333	-0.333123	-0.157438	-0.082953	-0.806385	-0.430606	0.092087	-0.018358	-0.897642
25081	-2.120963	-0.651725	9.829142	0.207385	0.028212	-0.360125	-0.154947	-0.091556	-0.804352	-0.437467	0.090846	-0.021568	-0.894374
25082	-2.067348	-0.766415	10.027257	0.189101	0.007182	-0.352797	-0.151284	-0.099108	-0.803227	-0.444100	0.089317	-0.024396	-0.891180
25083	-1.955502	-0.957751	10.289649	0.187414	-0.007404	-0.335237	-0.148137	-0.107463	-0.802485	-0.450441	0.087606	-0.026958	-0.888088
25084	-2.018067	-0.976763	10.394411	0.109893	-0.039344	-0.276518	-0.146816	-0.115252	-0.800956	-0.455570	0.085912	-0.028094	-0.885599
25085	-2.051540	-1.065969	9.653561	0.049891	-0.088632	-0.244432	-0.148623	-0.121656	-0.798631	-0.460071	0.083973	-0.027602	-0.883471
25086	-2.474603	-0.317489	9.285666	0.066492	-0.079422	-0.214878	-0.149387	-0.127012	-0.797856	-0.464032	0.081923	-0.027708	-0.881587
25087	-2.365527	0.052111	8.965428	0.087415	-0.059314	-0.240655	-0.148474	-0.128495	-0.797350	-0.468483	0.080189	-0.028204	-0.879374
25088	-2.034978	-0.004517	9.097334	0.011041	-0.079597	-0.292678	-0.148465	-0.131713	-0.796837	-0.473693	0.078696	-0.027204	-0.876745
25089	-1.611859	-0.252373	9.534657	0.071837	-0.110808	-0.382742	-0.148586	-0.135863	-0.795553	-0.480596	0.076273	-0.026731	-0.873210
25090	-1.272621	-0.616913	9.667127	-0.247359	-0.125968	-0.471058	-0.147028	-0.137477	-0.794023	-0.488497	0.076544	-0.020500	-0.868960
25091	-1.185778	-0.626065	9.754219	-0.318931	-0.118771	-0.488041	-0.146907	-0.129326	-0.798134	-0.496537	0.077764	-0.012939	-0.864428
25092	-0.887637	-0.467105	9.634416	-0.162444	-0.083576	-0.393162	-0.146666	-0.121692	-0.800061	-0.503089	0.077877	-0.008704	-0.860675
25093	-0.721831	-0.366621	9.375742	0.011297	-0.075724	-0.272314	-0.146666	-0.123292	-0.798905	-0.507832	0.076431	-0.007589	-0.858025
25094	-0.575199	-0.300776	8.847571	0.187425	-0.087913	-0.132960	-0.147171	-0.128117	-0.798389	-0.510410	0.072883	-0.009723	-0.856782
25095	-1.008932	-0.324545	9.184031	0.320642	-0.036487	-0.058553	-0.147139	-0.138178	-0.797108	-0.511910	0.068880	-0.014636	-0.856148
25096	-1.120131	-0.241543	9.601806	0.424978	-0.008803	0.019442	-0.149190	-0.154079	-0.791185	-0.512143	0.064216	-0.021862	-0.856217
25097	-1.158805	0.305765	9.978764	0.524417	-0.014155	0.038379	-0.149804	-0.170008	-0.786432	-0.512170	0.058444	-0.030646	-0.856345
25098	-0.988075	0.395092	9.972008	0.335533	-0.009822	0.015269	-0.148476	-0.185545	-0.780536	-0.512293	0.054674	-0.036322	-0.856299
25099	-1.189021	0.577512	9.967891	0.102795	-0.009246	-0.008077	-0.150024	-0.192750	-0.777442	-0.512582	0.053302	-0.037906	-0.856144
25100	-1.220402	0.581874	9.854845	0.043177	0.001668	-0.004704	-0.151562	-0.198376	-0.777689	-0.512693	0.052738	-0.038670	-0.856078
25101	-1.119040	0.542346	9.492795	-0.067459	0.019925	0.017790	-0.152070	-0.198393	-0.779999	-0.512332	0.053572	-0.037693	-0.856286
25102	-1.185850	0.397952	9.516549	0.063537	0.054871	0.052551	-0.151037	-0.197858	-0.778979	-0.511423	0.053669	-0.039411	-0.856745
25103	-1.208749	0.148136	9.640047	0.168265	0.077024	0.100124	-0.150238	-0.204037	-0.778216	-0.509853	0.052996	-0.043155	-0.857542
25104	-1.481943	-0.183574	9.880075	0.143834	0.070581	0.117548	-0.149175	-0.210495	-0.778099	-0.507896	0.052486	-0.046478	-0.858561
25105	-1.557889	-0.428505	10.055953	-0.023874	0.062106	0.101952	-0.149949	-0.212896	-0.777323	-0.506094	0.053535	-0.046748	-0.859545
25106	-1.666176	-0.472308	9.972718	-0.213426	0.048991	0.061327	-0.148391	-0.209977	-0.779134	-0.504754	0.056327	-0.043654	-0.860317
25107	-1.597525	-0.218104	9.698491	-0.245633	0.058019	0.017768	-0.147101	-0.203572	-0.781969	-0.504150	0.059655	-0.039956	-0.860627
25108	-1.542419	-0.150991	9.594335	-0.285649	0.043292	-0.012868	-0.145937	-0.195707	-0.786602	-0.503982	0.063136	-0.035474	-0.860673
25109	-1.694489	-0.107936	9.610321	-0.234005	0.021389	-0.013503	-0.146081	-0.187946	-0.789683	-0.503933	0.065755	-0.031572	-0.860658
25110	-1.737896	-0.108328	9.521100	-0.202807	0.037940	0.012469	-0.142719	-0.179015	-0.792791	-0.503414	0.068290	-0.028494	-0.860871
25111	-1.455891	-0.097938	9.581484	-0.117775	0.032568	0.005535	-0.140648	-0.173154	-0.795376	-0.503170	0.069925	-0.026745	-0.860938
25112	-1.212820	-0.015895	9.512895	-0.191077	0.023324	-0.020657	-0.141297	-0.172749	-0.795884	-0.503231	0.072106	-0.023674	-0.860813
25113	-1.196550	0.111613	9.505233	-0.155809	0.006838	-0.051836	-0.139747	-0.166082	-0.798979	-0.503924	0.073683	-0.020944	-0.860344
25114	-1.334815	0.296878	9.592951	-0.125734	-0.010616	-0.090434	-0.140267	-0.163809	-0.800645	-0.505264	0.074652	-0.018551	-0.859529
25115	-1.551188	0.171141	9.531562	-0.029365	-0.032483	-0.093605	-0.139738	-0.163299	-0.802834	-0.506868	0.074274	-0.017578	-0.858638
25116	-1.642737	0.156250	9.451289	-0.067743	-0.000599	-0.115077	-0.139206	-0.165329	-0.803739	-0.508665	0.074838	-0.016245	-0.857552
25117	-1.367921	0.167422	9.744445	-0.027159	0.030479	-0.137986	-0.137395	-0.163065	-0.803624	-0.511003	0.075520	-0.015924	-0.856107
25118	-1.120472	-0.153653	9.977479	-0.007457	0.054230	-0.156358	-0.134642	-0.166874	-0.805447	-0.513466	0.076423	-0.016110	-0.854548
25119	-1.234479	-0.509600	10.072235	0.008615	0.048712	-0.165485	-0.131774	-0.169322	-0.805214	-0.516315	0.077035	-0.016541	-0.852767
25120	-1.417527	-0.543684	10.060448	-0.054233	0.035779	-0.182401	-0.129942	-0.171098	-0.806258	-0.519217	0.078112	-0.015706	-0.850921
25121	-1.485033	-0.538746	10.136696	-0.024410	0.021166	-0.185000	-0.125376	-0.171581	-0.809123	-0.522342	0.078596	-0.015253	-0.848969
25122	-1.442003	-0.456369	10.282269	0.054414	0.001141	-0.185497	-0.123418	-0.174153	-0.809011	-0.525515	0.077950	-0.015902	-0.847057
25123	-1.946551	-0.813548	10.243749	0.150983	-0.026280	-0.197887	-0.122614	-0.183541	-0.806708	-0.529129	0.075804	-0.017907	-0.844959
25124	-2.091068	-0.858763	9.768911	0.017974	-0.015503	-0.220725	-0.120515	-0.188935	-0.806470	-0.532859	0.075276	-0.017719	-0.842663
25125	-1.589893	-0.825407	9.382810	0.063412	0.035806	-0.229781	-0.117777	-0.192183	-0.805850	-0.536832	0.075145	-0.018852	-0.840124
25126	-1.480214	-0.575456	9.248122	0.099862	0.050529	-0.217628	-0.113991	-0.199056	-0.803955	-0.540566	0.074850	-0.020748	-0.837709
25127	-1.504818	-0.474839	9.138890	0.146755	0.045176	-0.188777	-0.109033	-0.204747	-0.803354	-0.543947	0.073967	-0.023440	-0.835524
25128	-2.088505	-0.398219	9.372146	0.274377	-0.011392	-0.165923	-0.106928	-0.214418	-0.801062	-0.547044	0.070716	-0.027655	-0.833653
25129	-1.847864	-0.306074	9.445292	0.472018	-0.054952	-0.140855	-0.106115	-0.229693	-0.796447	-0.550086	0.064612	-0.034773	-0.831878
25130	-1.550994	-0.371950	9.706369	0.395455	-0.073361	-0.168889	-0.104642	-0.249793	-0.790041	-0.553381	0.059005	-0.040327	-0.829856
25131	-1.379260	-0.481187	10.023277	0.310430	-0.040708	-0.230273	-0.104485	-0.263446	-0.785163	-0.557611	0.054989	-0.044783	-0.827067
25132	-1.215994	-0.338602	10.118011	0.245861	0.035926	-0.263945	-0.100177	-0.273664	-0.781346	-0.562167	0.052925	-0.048961	-0.823875
25133	-1.289024	-0.192331	10.020968	0.164624	0.077787	-0.299500	-0.092625	-0.281770	-0.777682	-0.567216	0.052558	-0.052220	-0.820230
25134	-1.492142	-0.063065	9.951278	0.099125	0.064832	-0.325666	-0.085337	-0.288003	-0.774914	-0.572581	0.052682	-0.054241	-0.816354
25135	-1.352151	-0.090905	10.170620	0.123416	0.025662	-0.286716	-0.078690	-0.292644	-0.774969	-0.577385	0.051911	-0.056212	-0.812879
25136	-1.610801	-0.442053	10.345703	0.086495	-0.009965	-0.242544	-0.072050	-0.298337	-0.772711	-0.581436	0.050868	-0.057253	-0.809979
25137	-2.060300	-0.735815	9.826129	0.145466	-0.026257	-0.192381	-0.068025	-0.301839	-0.769145	-0.584760	0.048927	-0.059038	-0.807575
25138	-1.924839	-0.350289	9.223127	0.097637	-0.000621	-0.181595	-0.064772	-0.306281	-0.766473	-0.587802	0.047834	-0.060430	-0.805325
25139	-1.410433	-0.046675	9.068967	-0.018125	-0.026224	-0.172905	-0.062824	-0.306299	-0.766103	-0.590635	0.047819	-0.059581	-0.803315
25140	-1.073335	0.043662	9.260601	0.076686	-0.099230	-0.185226	-0.059456	-0.305114	-0.764716	-0.593815	0.045384	-0.059463	-0.801117
25141	-1.044686	0.109219	9.420207	0.141290	-0.117388	-0.162726	-0.059320	-0.308994	-0.763047	-0.596721	0.041987	-0.060073	-0.799095
25142	-0.850186	0.283972	9.758112	0.111359	-0.113702	-0.140739	-0.059582	-0.310586	-0.761375	-0.599213	0.038855	-0.060376	-0.797364
25143	-0.713140	0.371819	10.041455	0.009889	-0.071784	-0.145934	-0.057766	-0.310999	-0.760361	-0.601671	0.037699	-0.059415	-0.795639
25144	-0.987790	0.342821	10.163301	-0.123332	-0.017109	-0.132861	-0.054137	-0.308218	-0.760260	-0.603730	0.038914	-0.057144	-0.794186
25145	-1.301410	0.379564	9.834451	-0.138770	-0.004259	-0.096053	-0.053620	-0.304219	-0.762705	-0.605187	0.040550	-0.054660	-0.793169
25146	-1.274063	0.695710	9.407088	-0.243638	-0.006063	-0.057829	-0.050261	-0.295549	-0.765042	-0.605925	0.043311	-0.050672	-0.792724
25147	-1.123278	0.908802	9.022638	-0.230433	0.005113	-0.002406	-0.048724	-0.286055	-0.767492	-0.605787	0.046085	-0.046957	-0.792902
25148	-0.869933	0.858661	8.985895	-0.127850	0.021903	0.071932	-0.048081	-0.279515	-0.770965	-0.604519	0.047759	-0.045258	-0.793869
25149	-1.100602	0.715093	9.346572	0.099171	0.078927	0.141281	-0.047036	-0.279004	-0.772387	-0.602328	0.047547	-0.047829	-0.795395
25150	-1.490265	0.557468	9.909592	0.170493	0.104669	0.209883	-0.046526	-0.280989	-0.768921	-0.599044	0.046803	-0.051998	-0.797654
25151	-1.631682	0.404728	10.350182	0.116322	0.124688	0.220649	-0.046000	-0.285808	-0.766614	-0.595526	0.047034	-0.055488	-0.800036
25152	-1.840752	0.264621	10.303061	0.088431	0.117298	0.213135	-0.044302	-0.289176	-0.765729	-0.592068	0.047466	-0.058498	-0.802359
25153	-1.855713	0.352177	9.886500	-0.004202	0.109825	0.177608	-0.041964	-0.289197	-0.765233	-0.589112	0.048959	-0.059856	-0.804343
25154	-2.063577	0.454025	9.540348	-0.077448	0.067588	0.132994	-0.041975	-0.285710	-0.765746	-0.586820	0.050646	-0.059535	-0.805936
25155	-2.305520	0.641272	9.564719	-0.091044	0.061919	0.079388	-0.041851	-0.281700	-0.767545	-0.585401	0.052541	-0.058881	-0.806894
25156	-2.368852	0.780747	9.585286	-0.042938	0.071089	0.074070	-0.039129	-0.278514	-0.768336	-0.584076	0.053950	-0.059098	-0.807745
25157	-2.296127	0.696863	9.635195	-0.008382	0.054597	0.041053	-0.038363	-0.276763	-0.766927	-0.583363	0.054836	-0.059713	-0.808155
25158	-1.957938	0.550980	9.691511	-0.140261	0.038012	0.027510	-0.036546	-0.273844	-0.768483	-0.582720	0.056900	-0.057919	-0.808607
25159	-1.610316	0.445728	9.664476	-0.163441	0.001398	-0.004833	-0.036546	-0.269576	-0.771566	-0.582630	0.058788	-0.055374	-0.808715
25160	-1.470298	0.397435	9.530689	-0.284049	-0.026162	-0.021081	-0.036043	-0.260751	-0.774909	-0.582656	0.061544	-0.050449	-0.808813
25161	-1.431068	0.252738	9.404212	-0.315390	-0.015255	-0.036013	-0.036972	-0.250036	-0.779010	-0.582876	0.064947	-0.045212	-0.808699
25162	-1.334425	0.209891	9.481322	-0.292595	0.034121	-0.039661	-0.034909	-0.239094	-0.783906	-0.583076	0.068791	-0.040822	-0.808470
25163	-1.440383	0.195998	9.700964	-0.189114	0.067062	-0.055806	-0.032331	-0.231346	-0.785209	-0.583677	0.072043	-0.038559	-0.807864
25164	-1.665964	-0.005414	10.027273	-0.338507	0.064992	-0.063945	-0.029212	-0.222846	-0.791400	-0.584130	0.076940	-0.033751	-0.807300
25165	-1.967649	-0.444244	9.912692	-0.200738	0.050435	-0.079826	-0.026387	-0.211609	-0.792831	-0.585088	0.080074	-0.031073	-0.806409
25166	-1.875805	-0.515510	9.420492	-0.351067	0.042918	-0.115633	-0.024323	-0.201202	-0.797471	-0.586327	0.084790	-0.025723	-0.805214
25167	-1.577009	-0.519751	8.710338	-0.067620	0.017723	-0.118753	-0.021225	-0.192927	-0.799291	-0.588129	0.085859	-0.024737	-0.803816
25168	-1.153217	-0.412546	8.859813	0.208650	0.015434	-0.079502	-0.020176	-0.196956	-0.798016	-0.589714	0.083538	-0.028130	-0.802787
25169	-1.178871	-0.053975	9.613489	0.297402	-0.007206	-0.014442	-0.019111	-0.207818	-0.795073	-0.590454	0.079816	-0.032881	-0.802441
25170	-1.730296	0.808707	8.948362	0.213576	-0.009861	0.062605	-0.019735	-0.217194	-0.793144	-0.589738	0.076942	-0.036284	-0.803102
25171	-1.356956	0.919029	10.038321	0.276337	-0.070861	0.136845	-0.022192	-0.225858	-0.789272	-0.588020	0.072296	-0.040236	-0.804603
25172	-2.288575	0.148302	10.316453	0.439461	-0.160360	0.159957	-0.027104	-0.240657	-0.783712	-0.586145	0.064264	-0.045646	-0.806363
25173	-2.432968	0.113286	10.713061	0.269581	-0.127649	0.177495	-0.033708	-0.251033	-0.781093	-0.583745	0.058763	-0.048903	-0.808330
25174	-2.546136	0.063102	10.173638	0.386669	-0.072676	0.172470	-0.039930	-0.265266	-0.774108	-0.581451	0.052751	-0.054505	-0.810037
25175	-1.661654	0.089777	9.721413	0.265579	-0.054316	0.192171	-0.045230	-0.278864	-0.769830	-0.578679	0.048487	-0.058572	-0.812003
25176	-1.592270	0.205823	9.848502	0.478871	-0.105172	0.227472	-0.050279	-0.293247	-0.763112	-0.575544	0.040815	-0.065350	-0.814133
25177	-1.398574	0.015186	9.564403	0.318639	-0.108937	0.234993	-0.056522	-0.304238	-0.754326	-0.572119	0.034989	-0.069644	-0.816459
25178	-1.330114	-0.178759	9.792749	0.410447	-0.116078	0.266857	-0.062608	-0.315815	-0.750298	-0.568186	0.027871	-0.075205	-0.818982
25179	-1.330004	-0.192405	10.022985	0.294866	-0.066851	0.273576	-0.071432	-0.328547	-0.743935	-0.563977	0.022959	-0.079536	-0.821631
25180	-1.624155	0.336937	10.219687	0.278894	0.001595	0.260429	-0.078577	-0.337541	-0.737969	-0.559806	0.019273	-0.084259	-0.824104
25181	-1.645173	0.697275	10.080526	0.174156	0.036981	0.198917	-0.083389	-0.343084	-0.733434	-0.556555	0.017571	-0.087711	-0.825981
25182	-1.333027	0.949795	9.875756	0.066553	0.043948	0.083924	-0.082481	-0.345090	-0.731514	-0.555125	0.017257	-0.089336	-0.826776
25183	-1.416007	1.153136	9.589800	-0.111573	0.049074	0.014710	-0.081311	-0.342836	-0.733193	-0.554786	0.019260	-0.088124	-0.827089
25184	-1.251829	1.090194	9.379224	0.004015	0.034602	0.009793	-0.079889	-0.338970	-0.734488	-0.554577	0.019618	-0.088585	-0.827171
25185	-1.532195	1.253930	9.585328	0.101502	0.042094	0.060090	-0.078988	-0.340564	-0.731668	-0.553579	0.019063	-0.090839	-0.827608
25186	-1.460670	1.427786	9.732450	0.338016	0.080899	0.123054	-0.078983	-0.347905	-0.727044	-0.551522	0.016283	-0.097381	-0.828296
25187	-1.397543	1.342092	9.962265	0.319116	0.123067	0.184731	-0.078591	-0.354180	-0.722807	-0.548344	0.014419	-0.104169	-0.829614
25188	-1.538946	1.678703	9.989669	0.410128	0.132467	0.255295	-0.079627	-0.364576	-0.715862	-0.543937	0.011436	-0.112503	-0.831472
25189	-1.501725	1.447245	9.818750	0.318560	0.078407	0.234626	-0.083010	-0.373866	-0.708384	-0.539953	0.008725	-0.118786	-0.833226
25190	-1.374538	1.565059	9.725578	0.145605	-0.009577	0.200662	-0.086386	-0.382368	-0.702705	-0.536672	0.006365	-0.121153	-0.835024
25191	-1.177881	1.758620	9.230869	0.082569	-0.037967	0.178242	-0.089507	-0.384863	-0.700496	-0.533834	0.004384	-0.122211	-0.836700
25192	-1.002962	1.959207	8.692851	0.096151	-0.046986	0.193094	-0.095114	-0.383301	-0.698265	-0.530736	0.001948	-0.123345	-0.838512
25193	-0.302538	2.186917	8.745786	0.181710	-0.008367	0.208249	-0.100057	-0.385640	-0.695913	-0.527301	-0.000709	-0.126360	-0.840230
25194	-0.283908	2.334449	8.964054	0.171283	0.088436	0.187734	-0.101755	-0.389604	-0.691274	-0.523901	-0.001649	-0.130179	-0.841771
25195	-0.561845	2.506391	9.458329	0.158091	0.082669	0.111051	-0.102660	-0.393870	-0.689083	-0.521841	-0.002337	-0.133730	-0.842492
25196	-0.499116	1.981746	9.362747	0.048463	0.007537	0.080186	-0.102138	-0.396280	-0.687674	-0.520413	-0.003068	-0.134636	-0.843228
25197	-1.589412	2.139221	9.616411	0.130238	0.022168	0.117440	-0.103563	-0.399074	-0.686636	-0.518396	-0.004513	-0.137059	-0.844073
25198	-1.760609	2.143285	9.497257	0.089164	0.024127	0.192901	-0.106176	-0.400352	-0.683016	-0.515015	-0.005697	-0.138811	-0.845848
25199	-1.784185	2.553236	9.798020	0.221191	0.004386	0.287711	-0.110336	-0.403237	-0.680670	-0.510134	-0.008821	-0.142585	-0.848148
25200	-1.720772	2.914862	9.986105	0.294467	0.059317	0.293517	-0.116964	-0.409300	-0.676507	-0.504883	-0.011796	-0.148145	-0.850298
25201	-1.442873	2.771008	9.967479	0.123657	0.080930	0.224342	-0.120737	-0.414318	-0.672109	-0.500830	-0.012446	-0.151054	-0.852172
25202	-1.118988	2.578343	9.718170	-0.038726	0.104473	0.182901	-0.120879	-0.413094	-0.670693	-0.497402	-0.010975	-0.151412	-0.854134
25203	-1.076359	2.726523	9.408609	-0.072053	0.104435	0.169810	-0.121273	-0.409615	-0.672488	-0.494234	-0.009115	-0.151213	-0.856028
25204	-0.999998	2.874459	9.008149	0.017325	0.088048	0.139833	-0.121408	-0.408271	-0.672486	-0.491552	-0.008344	-0.152373	-0.857374
25205	-0.894466	2.985143	8.953079	0.037011	0.044107	0.094778	-0.121150	-0.405869	-0.673773	-0.489819	-0.008393	-0.153464	-0.858170
25206	-1.010427	3.037803	8.943134	0.009422	0.018359	0.050372	-0.121549	-0.405314	-0.672484	-0.488826	-0.008457	-0.153818	-0.858672
25207	-1.199113	3.187453	9.197903	0.062075	0.016507	0.035858	-0.121934	-0.407319	-0.671967	-0.488178	-0.009065	-0.155097	-0.858804
25208	-1.488383	3.197387	9.456973	0.069109	0.021942	0.037716	-0.123107	-0.409966	-0.669260	-0.487375	-0.009611	-0.156512	-0.858998
25209	-1.444528	3.101415	9.506442	0.025483	0.044720	0.028237	-0.122975	-0.410506	-0.669389	-0.486773	-0.009353	-0.157463	-0.859169
25210	-1.405294	2.959420	9.466413	0.048046	0.023806	0.057925	-0.121677	-0.409983	-0.669400	-0.485655	-0.009732	-0.158530	-0.859600
25211	-1.333013	2.969353	9.515232	0.065379	0.005610	0.080192	-0.122076	-0.410227	-0.667340	-0.484273	-0.010701	-0.159780	-0.860137
25212	-1.183573	2.971946	9.483059	-0.022035	-0.003627	0.069618	-0.124152	-0.412611	-0.666296	-0.483076	-0.010914	-0.159372	-0.860883
25213	-0.995101	2.873278	9.363420	0.040094	0.000144	0.074555	-0.125459	-0.410717	-0.666413	-0.481808	-0.011728	-0.160125	-0.861442
25214	-0.697564	2.649662	9.223845	-0.011536	-0.009888	0.085408	-0.127544	-0.411750	-0.664597	-0.480336	-0.012198	-0.159832	-0.862312
25215	-0.536654	2.777544	9.241541	-0.053672	0.000160	0.091639	-0.130535	-0.408781	-0.666501	-0.478791	-0.012200	-0.158927	-0.863338
25216	-0.642664	2.765293	9.237980	0.032153	0.022152	0.083730	-0.132224	-0.409564	-0.666102	-0.477193	-0.012522	-0.159697	-0.864076
25217	-0.821428	2.846869	9.278260	-0.041365	0.062228	0.072209	-0.131582	-0.408222	-0.665464	-0.475777	-0.011536	-0.159575	-0.864892
25218	-0.891738	2.923007	9.072248	-0.093911	0.084077	0.058985	-0.131708	-0.405029	-0.668675	-0.474454	-0.009510	-0.158760	-0.865794
25219	-1.057718	2.840201	8.872714	-0.043184	0.092343	0.057383	-0.130409	-0.404507	-0.668813	-0.473194	-0.007951	-0.158893	-0.866474
25220	-0.901117	2.865052	9.013741	-0.038234	0.089713	0.094331	-0.128579	-0.405082	-0.670499	-0.471249	-0.006473	-0.159087	-0.867510
25221	-0.849754	2.721906	9.333850	-0.005205	0.063350	0.142535	-0.128850	-0.402924	-0.669982	-0.468591	-0.006067	-0.159576	-0.868862
25222	-1.076211	2.692636	9.348128	-0.030198	0.042398	0.194115	-0.130798	-0.402905	-0.670224	-0.465066	-0.005807	-0.159447	-0.870779
25223	-1.008567	2.664100	9.405966	-0.153665	0.075183	0.198980	-0.132616	-0.399689	-0.673036	-0.461391	-0.004001	-0.157428	-0.873109
25224	-0.940219	2.486380	9.454517	-0.167412	0.098892	0.182272	-0.136524	-0.393496	-0.675959	-0.457885	-0.001443	-0.155425	-0.875319
25225	-0.908528	2.411864	9.453769	-0.274584	0.140689	0.130911	-0.137310	-0.386144	-0.680320	-0.455175	0.002817	-0.151849	-0.877354
25226	-1.149142	2.322839	9.589491	-0.379751	0.145835	0.061147	-0.133794	-0.376194	-0.688827	-0.453620	0.008504	-0.146537	-0.879024
25227	-1.093750	2.321982	9.306763	-0.431374	0.153086	0.047959	-0.130951	-0.363261	-0.695271	-0.452261	0.014651	-0.140274	-0.880664
25228	-1.301489	2.413081	9.334905	-0.329992	0.178770	0.053957	-0.127704	-0.352891	-0.702363	-0.450699	0.020487	-0.136116	-0.881999
25229	-1.495077	2.571688	9.397730	-0.305545	0.193378	0.049428	-0.123796	-0.344151	-0.710488	-0.449190	0.026197	-0.132432	-0.883179
25230	-1.692628	2.531589	9.042482	-0.400235	0.178659	0.053584	-0.120168	-0.333237	-0.716425	-0.447546	0.032660	-0.127015	-0.884592
25231	-1.518560	2.428777	9.126676	-0.389561	0.158573	0.049988	-0.116668	-0.319391	-0.724803	-0.446014	0.038503	-0.121556	-0.885897
25232	-1.579269	2.033386	9.615022	-0.205237	0.065504	0.051077	-0.114207	-0.311666	-0.728675	-0.444791	0.041223	-0.118567	-0.886794
25233	-2.052624	1.184431	9.262660	-0.225535	0.017806	0.014159	-0.114212	-0.304992	-0.732786	-0.444334	0.043205	-0.114720	-0.887434
25234	-2.098952	0.784889	9.232621	-0.433350	0.081444	-0.025735	-0.112149	-0.294848	-0.736911	-0.444212	0.048412	-0.107751	-0.888100
25235	-1.877219	0.805487	9.499011	-0.475335	0.176450	-0.029782	-0.109821	-0.278585	-0.746692	-0.443913	0.055558	-0.100796	-0.888648
25236	-1.742382	0.839490	9.515147	-0.419297	0.213072	-0.036012	-0.102560	-0.263829	-0.753942	-0.443603	0.062994	-0.095213	-0.888922
25237	-1.596008	0.997429	9.888371	-0.300250	0.196769	-0.027084	-0.096981	-0.252272	-0.760537	-0.443359	0.068930	-0.091516	-0.888992
25238	-1.858585	0.992398	10.680344	-0.093027	0.061583	-0.047994	-0.092834	-0.245894	-0.762881	-0.443957	0.070791	-0.090365	-0.888665
25239	-2.506515	0.359869	10.403796	-0.139291	-0.063020	-0.116321	-0.092188	-0.243760	-0.763656	-0.445980	0.070852	-0.087075	-0.887975
25240	-2.722528	0.136110	9.817775	-0.409861	-0.092776	-0.204388	-0.091289	-0.234815	-0.768030	-0.449182	0.073063	-0.078700	-0.886963
25241	-2.617058	0.240365	9.289759	-0.346874	-0.070778	-0.228093	-0.091575	-0.222762	-0.771879	-0.452862	0.075069	-0.071483	-0.885534
25242	-1.888230	0.068750	9.332558	-0.165239	-0.008190	-0.171860	-0.091202	-0.213800	-0.775220	-0.455636	0.076518	-0.068243	-0.884242
25243	-1.703876	-0.160793	9.635895	-0.037534	0.011229	-0.138004	-0.089389	-0.211673	-0.775362	-0.458049	0.077042	-0.067345	-0.883018
25244	-1.616631	-0.246208	9.933146	-0.018430	0.006754	-0.104672	-0.087305	-0.210105	-0.777434	-0.459860	0.077320	-0.066941	-0.882082
25245	-1.753110	-0.433432	10.135672	-0.058751	-0.026161	-0.078060	-0.087571	-0.209024	-0.777046	-0.461233	0.077297	-0.065361	-0.881486
25246	-1.328173	-0.577136	10.075214	-0.055468	-0.018700	-0.045730	-0.088748	-0.205929	-0.777807	-0.461993	0.077387	-0.064162	-0.881168
25247	-1.451153	-0.578123	9.858027	-0.028211	0.043625	0.013375	-0.088107	-0.204185	-0.777297	-0.461717	0.078182	-0.063832	-0.881267
25248	-2.200512	-0.136573	9.972440	0.020112	0.131380	0.042965	-0.084472	-0.202083	-0.777968	-0.460842	0.080104	-0.065489	-0.881430
25249	-2.568188	0.106124	9.401145	0.062901	0.131344	0.013629	-0.082134	-0.203706	-0.776444	-0.460590	0.081640	-0.067581	-0.881263
25250	-2.680719	0.457491	9.505835	0.024881	0.121975	-0.053020	-0.077458	-0.202684	-0.776481	-0.461419	0.083480	-0.069079	-0.880540
25251	-2.239147	0.887490	9.770415	0.112637	0.058087	-0.076479	-0.074338	-0.203786	-0.775735	-0.462930	0.083407	-0.071267	-0.879579
25252	-1.760610	0.628792	9.819259	0.303184	-0.034932	-0.103026	-0.073291	-0.209278	-0.773046	-0.465307	0.079979	-0.076125	-0.878235
25253	-1.910074	0.607405	9.279901	0.175837	-0.077250	-0.164515	-0.073543	-0.216223	-0.769448	-0.468646	0.077059	-0.078034	-0.876552
25254	-2.103532	0.731771	9.179028	0.087016	-0.084828	-0.224030	-0.073547	-0.219415	-0.766236	-0.472857	0.074953	-0.078439	-0.874435
25255	-2.127399	0.715268	9.994669	0.033949	-0.055718	-0.229891	-0.074193	-0.221816	-0.765332	-0.477064	0.073844	-0.077983	-0.872282
25256	-2.290503	0.557402	10.355776	0.111668	-0.051931	-0.190745	-0.073151	-0.223432	-0.764570	-0.480652	0.072018	-0.079172	-0.870356
25257	-2.300873	0.677303	9.546065	0.058821	-0.025445	-0.198433	-0.071206	-0.224110	-0.763043	-0.484279	0.071164	-0.079503	-0.868383
25258	-2.100980	1.192109	8.722253	-0.086959	-0.022789	-0.208412	-0.067957	-0.223077	-0.763583	-0.487827	0.071789	-0.077493	-0.866525
25259	-1.831763	1.356315	8.746270	-0.009633	-0.028237	-0.243080	-0.066800	-0.219332	-0.763847	-0.492110	0.071606	-0.076593	-0.864196
25260	-1.897295	0.963475	9.280213	0.066323	-0.029192	-0.270370	-0.063933	-0.222312	-0.763100	-0.496920	0.070711	-0.077080	-0.861469
25261	-2.219564	0.809303	9.407059	0.003845	-0.054104	-0.313108	-0.062110	-0.225804	-0.761059	-0.502436	0.070061	-0.076086	-0.858406
25262	-2.344872	0.809863	9.643525	-0.062263	-0.067091	-0.346654	-0.059655	-0.220602	-0.761976	-0.508390	0.069910	-0.073869	-0.855100
25263	-2.474514	0.704319	9.808855	-0.072298	-0.054439	-0.385488	-0.055758	-0.221040	-0.761108	-0.514985	0.070142	-0.071493	-0.851328
25264	-2.237876	0.612736	9.622557	-0.156185	-0.043554	-0.400680	-0.052123	-0.215473	-0.764476	-0.521629	0.071428	-0.067832	-0.847467
25265	-2.102433	0.511423	9.463982	-0.166636	-0.045373	-0.404410	-0.049026	-0.208796	-0.764884	-0.528323	0.072816	-0.063930	-0.843496
25266	-1.845457	0.214409	9.692641	-0.261669	-0.019904	-0.417830	-0.044358	-0.202558	-0.767103	-0.534980	0.075625	-0.058702	-0.839424
25267	-1.790702	-0.148693	9.707263	-0.288685	0.012983	-0.412460	-0.038654	-0.192725	-0.771386	-0.541461	0.079284	-0.053329	-0.835278
25268	-1.699428	-0.076104	9.776340	-0.218867	0.022257	-0.392741	-0.033609	-0.183800	-0.773222	-0.547624	0.082289	-0.049294	-0.831208
25269	-1.632716	0.100526	10.033870	-0.044302	0.015263	-0.340173	-0.029465	-0.179149	-0.773510	-0.553214	0.083217	-0.048114	-0.827475
25270	-1.932048	0.191613	10.111563	0.149471	0.090471	-0.299641	-0.024001	-0.180551	-0.773297	-0.558313	0.083194	-0.051092	-0.823866
25271	-1.880852	0.061039	9.886984	0.431053	0.087215	-0.271435	-0.019952	-0.192233	-0.768450	-0.563418	0.079936	-0.058675	-0.820200
25272	-1.806533	0.137321	9.639117	0.235000	0.099784	-0.288134	-0.013174	-0.202612	-0.764523	-0.568388	0.079108	-0.063193	-0.816507
25273	-1.801268	0.035647	9.450519	0.122524	0.059358	-0.329241	-0.006285	-0.206821	-0.761366	-0.573905	0.078936	-0.065301	-0.812488
25274	-2.102204	-0.051965	9.331268	0.049077	0.002567	-0.333223	-0.002124	-0.209668	-0.759344	-0.579391	0.078695	-0.065601	-0.808585
25275	-2.332877	-0.211322	9.295677	-0.000004	-0.050481	-0.314932	0.002822	-0.211203	-0.759641	-0.584575	0.078151	-0.064474	-0.804989
25276	-2.527288	-0.384400	9.447454	-0.030490	-0.101725	-0.310394	0.002935	-0.209437	-0.757456	-0.589653	0.077115	-0.062306	-0.801549
25277	-2.614062	-0.384428	9.489849	-0.096727	-0.029710	-0.348683	0.004625	-0.206790	-0.759525	-0.595150	0.078123	-0.059828	-0.797567
25278	-2.145787	-0.529038	9.139350	-0.120507	0.098990	-0.439417	0.010841	-0.201214	-0.759058	-0.601827	0.081506	-0.058390	-0.792307
25279	-1.684909	-0.119568	9.017378	-0.363628	0.173612	-0.494292	0.021735	-0.190885	-0.761711	-0.608851	0.089124	-0.053856	-0.786420
25280	-1.789649	-0.393485	9.175778	-0.305493	0.156242	-0.508730	0.032633	-0.178165	-0.766934	-0.616104	0.095689	-0.050037	-0.780228
25281	-2.135425	-0.670065	9.399099	-0.298893	0.115221	-0.442187	0.041431	-0.165381	-0.768155	-0.622316	0.101529	-0.045878	-0.774797
25282	-2.333654	-0.526420	10.013736	-0.205332	0.115535	-0.330066	0.050118	-0.153969	-0.772332	-0.626900	0.106020	-0.043453	-0.770628
25283	-2.030196	-0.925814	11.230309	0.174923	0.032161	-0.194174	0.054271	-0.153468	-0.771337	-0.630264	0.104400	-0.046062	-0.767949
25284	-2.369069	-1.184981	10.210594	0.133410	-0.029964	-0.175819	0.055057	-0.160955	-0.766976	-0.633284	0.102265	-0.047355	-0.765670
25285	-2.334700	-0.331264	9.397191	-0.089222	-0.040301	-0.223106	0.054927	-0.159621	-0.768002	-0.636585	0.102909	-0.044946	-0.762987
25286	-2.141740	0.139370	9.026347	0.027760	-0.052005	-0.228044	0.055828	-0.156012	-0.768779	-0.640175	0.101812	-0.044225	-0.760168
25287	-1.704132	-0.123680	9.233166	0.005790	-0.037273	-0.193081	0.057509	-0.154147	-0.768406	-0.643183	0.101235	-0.043392	-0.757749
25288	-1.721737	-0.464143	9.578669	0.188609	-0.038820	-0.147842	0.058555	-0.158305	-0.766617	-0.645842	0.098194	-0.045437	-0.755765
25289	-1.770087	-0.945454	9.557066	0.233914	-0.000291	-0.105197	0.059217	-0.166069	-0.763283	-0.647919	0.095141	-0.048691	-0.754174
25290	-1.882197	-1.187930	9.768644	0.200542	0.030781	-0.077722	0.058446	-0.173011	-0.759938	-0.649446	0.092929	-0.051952	-0.752918
25291	-1.781802	-1.007241	9.786517	0.128507	0.014319	-0.057763	0.059629	-0.177715	-0.758921	-0.650577	0.091419	-0.053857	-0.751992
25292	-2.112092	-0.498548	9.593745	0.135200	0.005142	-0.065133	0.061447	-0.180399	-0.756623	-0.651814	0.089654	-0.055824	-0.750989
25293	-2.296686	-0.200172	9.721022	0.170038	-0.011288	-0.059417	0.060413	-0.186132	-0.753532	-0.653059	0.087225	-0.058027	-0.750026
25294	-2.619155	-0.316205	9.745189	0.208499	0.014308	-0.053732	0.060685	-0.193092	-0.750709	-0.654221	0.084625	-0.061232	-0.749056
25295	-2.348307	-0.474992	10.287952	0.296473	0.045433	-0.069935	0.061475	-0.199654	-0.747891	-0.655740	0.081425	-0.066068	-0.747670
25296	-2.152538	-1.087719	10.386799	0.336826	0.028898	-0.125042	0.064481	-0.210384	-0.743034	-0.658124	0.077450	-0.071263	-0.745517
25297	-1.960148	-1.014729	9.811151	0.201652	0.054214	-0.203278	0.067735	-0.217362	-0.738693	-0.661423	0.075833	-0.074539	-0.742437
25298	-1.823119	0.053626	9.092925	0.192390	0.088924	-0.242179	0.071899	-0.222749	-0.735515	-0.665189	0.074815	-0.078187	-0.738791
25299	-2.018772	0.634478	8.818412	0.326971	0.103629	-0.267393	0.078400	-0.229225	-0.731070	-0.669486	0.072338	-0.083876	-0.734520
25300	-2.198052	0.316794	8.884293	0.312013	0.059563	-0.324613	0.085556	-0.238117	-0.725861	-0.674605	0.069424	-0.088767	-0.729526
25301	-2.534965	-0.282747	9.631229	0.229255	0.008015	-0.389547	0.091412	-0.245394	-0.721669	-0.680611	0.067083	-0.091563	-0.723799
25302	-2.370884	-0.295126	10.136646	0.179193	-0.023244	-0.435896	0.096209	-0.248356	-0.716952	-0.687201	0.064950	-0.093233	-0.717526
25303	-2.017000	0.301033	9.797868	0.088106	-0.021525	-0.473287	0.099586	-0.247854	-0.716721	-0.694163	0.064262	-0.093448	-0.710827
25304	-1.872427	0.810202	9.467917	-0.024286	-0.019776	-0.477566	0.108543	-0.245795	-0.715763	-0.700955	0.065055	-0.092188	-0.704223
25305	-1.993792	0.985491	9.442841	0.031525	0.005876	-0.471798	0.112690	-0.242217	-0.715923	-0.707644	0.065477	-0.091972	-0.697491
25306	-2.074675	0.767203	9.674252	0.023047	-0.012458	-0.477346	0.120079	-0.238927	-0.714438	-0.714351	0.065701	-0.091463	-0.690667
25307	-2.242724	0.612217	9.473687	-0.025836	-0.038142	-0.488625	0.126048	-0.237239	-0.713585	-0.721143	0.066329	-0.089803	-0.683731
25308	-2.380957	1.284574	9.191392	-0.024517	-0.045456	-0.494179	0.131493	-0.231137	-0.715168	-0.727942	0.066794	-0.088124	-0.676663
25309	-2.609574	1.207610	9.329796	0.062903	-0.034395	-0.477148	0.135379	-0.227821	-0.714940	-0.734544	0.066124	-0.087781	-0.669603
25310	-2.676577	0.607153	9.651989	-0.011407	-0.016381	-0.532903	0.142910	-0.225622	-0.714999	-0.741676	0.066854	-0.086647	-0.661770
25311	-2.454184	0.477754	9.671452	-0.021427	-0.000930	-0.573570	0.149912	-0.220331	-0.715310	-0.749220	0.068028	-0.085557	-0.653239
25312	-2.226183	0.179761	9.630996	-0.017367	0.005403	-0.613220	0.158203	-0.214368	-0.714216	-0.757171	0.069253	-0.084536	-0.644011
25313	-1.893891	0.252049	9.471891	-0.019079	0.034673	-0.627106	0.166763	-0.209358	-0.714025	-0.765131	0.070912	-0.083917	-0.634432
25314	-1.676835	0.228200	9.406375	0.132569	0.027513	-0.646620	0.174675	-0.205680	-0.713443	-0.773439	0.070163	-0.085058	-0.624208
25315	-1.599715	0.235852	9.488811	0.125025	-0.007285	-0.672444	0.184651	-0.201725	-0.709664	-0.781978	0.069108	-0.085507	-0.613533
25316	-1.835943	0.243454	9.738743	0.031668	0.003461	-0.698787	0.192957	-0.195791	-0.711399	-0.790554	0.069694	-0.084935	-0.602455
25317	-2.110272	0.139261	9.679516	0.039412	0.069249	-0.693317	0.201378	-0.192363	-0.708379	-0.798798	0.070889	-0.085477	-0.591262
25318	-2.689101	0.195617	9.612496	-0.057231	0.098362	-0.673572	0.212910	-0.182552	-0.708338	-0.806475	0.073963	-0.085363	-0.580379
25319	-2.640506	0.116471	9.655046	-0.062873	0.144158	-0.633059	0.226652	-0.171967	-0.708957	-0.813442	0.077549	-0.085993	-0.570003
25320	-2.566832	-0.151296	10.100830	-0.017696	0.151662	-0.566383	0.234678	-0.163990	-0.708246	-0.819596	0.080387	-0.087326	-0.560512
25321	-2.543721	-0.459974	9.868690	0.041719	0.133520	-0.543886	0.244912	-0.157101	-0.706267	-0.825501	0.081981	-0.089086	-0.551263
25322	-2.584643	-0.506121	9.061167	-0.140984	0.078648	-0.500417	0.253327	-0.149126	-0.705302	-0.830646	0.085916	-0.087954	-0.543057
25323	-2.411925	-0.354000	8.421637	-0.021319	0.071758	-0.414888	0.259415	-0.141287	-0.707018	-0.834982	0.087635	-0.088196	-0.536047
25324	-2.391580	-0.569793	8.620424	0.051285	0.068458	-0.300067	0.264586	-0.136889	-0.704615	-0.838220	0.087891	-0.089311	-0.530741
25325	-2.294253	-0.749113	8.887650	0.003839	0.062104	-0.259681	0.269895	-0.132374	-0.703884	-0.840883	0.088825	-0.089932	-0.526250
25326	-1.932037	-0.807344	10.642418	0.021839	0.037439	-0.232791	0.273268	-0.129731	-0.704424	-0.843358	0.089121	-0.090325	-0.522155
25327	-2.418820	-0.862980	10.133037	0.033761	0.022830	-0.218875	0.276903	-0.128696	-0.704324	-0.845682	0.089054	-0.090633	-0.518341
25328	-2.352936	-0.515916	10.282535	0.078963	0.066785	-0.205810	0.280267	-0.126435	-0.702807	-0.847868	0.088638	-0.092157	-0.514558
25329	-2.219603	-1.187142	10.195157	0.186260	0.017543	-0.214380	0.284167	-0.128479	-0.701296	-0.850389	0.085922	-0.093926	-0.510524
25330	-2.481303	-0.927596	9.565081	-0.130660	0.002499	-0.249202	0.285842	-0.124202	-0.701565	-0.852726	0.088494	-0.092145	-0.506493
25331	-2.593902	-0.072698	9.182372	-0.025019	0.008255	-0.197035	0.287645	-0.118589	-0.702348	-0.854685	0.089240	-0.091626	-0.503144
25332	-2.587022	0.009787	9.380417	0.091755	0.008512	-0.141076	0.290110	-0.118473	-0.701468	-0.856290	0.087872	-0.092383	-0.500512
25333	-2.460293	-0.278425	9.444765	0.086815	-0.029886	-0.147484	0.291417	-0.120903	-0.701222	-0.857996	0.086213	-0.092438	-0.497861
25334	-2.243150	-0.316348	9.484664	-0.064722	-0.063097	-0.215562	0.291931	-0.116763	-0.703024	-0.860177	0.086951	-0.090277	-0.494354
25335	-2.179916	-0.428859	9.610891	0.035072	-0.070497	-0.292561	0.292835	-0.112896	-0.704829	-0.863270	0.086013	-0.088851	-0.489360
25336	-2.364054	-0.739393	9.660025	0.075355	-0.057885	-0.368047	0.293470	-0.109005	-0.704575	-0.867121	0.084654	-0.087891	-0.482918
25337	-2.298122	-0.922447	9.557261	0.035767	-0.048935	-0.431005	0.298013	-0.106244	-0.705381	-0.871425	0.084166	-0.086598	-0.475432
25338	-2.215974	-0.971152	9.336519	0.065729	0.013188	-0.464166	0.301117	-0.100380	-0.706560	-0.875930	0.083804	-0.086604	-0.467143
25339	-2.233105	-1.399628	9.973625	0.065713	0.126549	-0.429258	0.306801	-0.095041	-0.703518	-0.879824	0.084456	-0.088639	-0.459260
25340	-2.261506	-1.523401	9.673990	0.156102	0.210872	-0.379086	0.315622	-0.093503	-0.701016	-0.883196	0.084174	-0.093071	-0.451903
25341	-2.098807	-1.278828	9.342898	0.152248	0.214603	-0.368039	0.325738	-0.092370	-0.697240	-0.886374	0.084025	-0.097518	-0.444715
25342	-2.070335	-1.187776	9.219626	0.133971	0.159729	-0.380969	0.334409	-0.089591	-0.691652	-0.889682	0.083671	-0.100828	-0.437377
25343	-2.247930	-1.346196	9.426972	0.102066	0.093782	-0.406871	0.340371	-0.087089	-0.690027	-0.893223	0.083439	-0.102581	-0.429729
25344	-2.618011	-1.576786	9.746723	0.124964	0.029789	-0.391897	0.346061	-0.083362	-0.686985	-0.896745	0.082127	-0.103457	-0.422375
25345	-2.897764	-1.563951	9.441857	0.068533	-0.008597	-0.360753	0.350193	-0.079619	-0.684188	-0.899930	0.081580	-0.103158	-0.415727
25346	-2.581834	-1.087273	9.360280	0.082315	0.006087	-0.366253	0.352770	-0.075737	-0.682536	-0.903105	0.080767	-0.103277	-0.408915
25347	-2.337299	-0.808196	9.222459	0.107125	-0.001269	-0.414109	0.355341	-0.070643	-0.680626	-0.906666	0.079701	-0.103322	-0.401160
25348	-2.447222	-1.005104	9.391492	0.146518	-0.027026	-0.484006	0.358693	-0.066359	-0.678337	-0.910825	0.077689	-0.103154	-0.392073
25349	-2.364385	-1.182311	9.581802	-0.045349	-0.051130	-0.534767	0.360476	-0.057773	-0.677319	-0.915031	0.079260	-0.100881	-0.382438
25350	-2.417581	-1.138325	9.812349	0.083546	-0.058366	-0.550722	0.362268	-0.047872	-0.679128	-0.919467	0.078259	-0.099493	-0.372232
25351	-2.313250	-0.751590	10.284401	0.717880	-0.066760	-0.523522	0.364856	-0.050012	-0.675293	-0.924506	0.065639	-0.102609	-0.361180
25352	-2.381426	-0.620410	9.992770	0.959456	-0.026329	-0.546362	0.367482	-0.065557	-0.668765	-0.929570	0.048686	-0.108226	-0.349023
25353	-2.348545	-0.450655	9.666619	0.345936	-0.012425	-0.579026	0.371374	-0.073853	-0.661216	-0.933925	0.043469	-0.109663	-0.337445
25354	-2.466330	-0.018362	9.520364	0.024952	-0.023885	-0.636031	0.375623	-0.063553	-0.660731	-0.938242	0.044105	-0.108737	-0.325473
25355	-2.487556	0.377356	9.175275	-0.175263	-0.045927	-0.603803	0.378841	-0.058061	-0.658569	-0.942074	0.048435	-0.106031	-0.314496
25356	-2.319402	0.515961	9.510026	-0.277146	-0.088869	-0.556266	0.380602	-0.038099	-0.661659	-0.945446	0.054147	-0.101977	-0.304632
25357	-2.117124	0.554272	9.339631	-0.134506	-0.083882	-0.469714	0.382353	-0.017584	-0.663206	-0.948316	0.057100	-0.098901	-0.296067
25358	-2.387662	0.674369	9.442002	0.009804	-0.087183	-0.373938	0.382075	-0.009279	-0.665771	-0.950717	0.057009	-0.096785	-0.288997
25359	-2.344707	0.760564	9.297194	0.101107	-0.053816	-0.236940	0.382186	-0.004976	-0.665127	-0.952320	0.055118	-0.095943	-0.284330
25360	-2.793396	0.832292	9.428430	0.329445	-0.007712	-0.145433	0.382853	-0.011684	-0.663593	-0.953533	0.048951	-0.097414	-0.280873
25361	-2.511977	0.452585	9.380125	0.240845	0.030938	-0.018553	0.383122	-0.017171	-0.661284	-0.953823	0.044393	-0.099249	-0.280000
25362	-1.961536	0.280569	9.409253	0.255783	0.033113	0.082144	0.384169	-0.022929	-0.658338	-0.953545	0.039409	-0.101291	-0.280960
25363	-1.961042	0.179821	9.494255	0.134633	0.022125	0.128619	0.383406	-0.029888	-0.656664	-0.952899	0.036497	-0.102479	-0.283107
25364	-2.119060	-0.067370	9.057263	0.113176	0.014902	0.170986	0.381338	-0.035621	-0.654722	-0.952006	0.033948	-0.103435	-0.286064
25365	-2.132524	-0.276523	9.107011	0.143813	-0.046025	0.281992	0.378780	-0.047007	-0.654578	-0.950587	0.030169	-0.103484	-0.291144
25366	-1.891313	-0.302023	9.248120	0.010165	-0.087079	0.357987	0.373860	-0.053925	-0.653385	-0.948695	0.028601	-0.102009	-0.297917
25367	-1.613669	0.153722	10.102001	0.073128	-0.116221	0.377711	0.370257	-0.060490	-0.655802	-0.946715	0.025557	-0.100347	-0.304973
25368	-2.007754	-0.101188	10.358780	0.137755	-0.165479	0.418716	0.361455	-0.069532	-0.656507	-0.944553	0.020970	-0.098174	-0.312635
25369	-2.195866	-0.103177	9.886541	-0.079161	-0.130171	0.376953	0.354213	-0.077524	-0.657996	-0.942409	0.020741	-0.095269	-0.319935
25370	-2.492027	0.318433	9.534449	-0.143756	-0.028989	0.304456	0.346448	-0.081771	-0.661535	-0.940457	0.022558	-0.093838	-0.325922
25371	-2.371665	0.344336	9.300708	-0.312716	0.054672	0.197345	0.345396	-0.078936	-0.661268	-0.938920	0.028265	-0.092845	-0.330166
25372	-1.301973	0.484245	9.492673	-0.228619	0.067486	0.111954	0.344989	-0.071966	-0.663190	-0.937945	0.032665	-0.092578	-0.332598
25373	-1.950853	0.080094	9.872196	-0.062326	0.036328	0.058384	0.344328	-0.069802	-0.662413	-0.937468	0.033783	-0.092800	-0.333766
25374	-2.355778	0.062000	9.740949	-0.099276	0.030782	0.069267	0.345627	-0.069283	-0.662808	-0.936912	0.035591	-0.092675	-0.335172
25375	-1.892505	-0.025775	9.832851	0.049419	0.021931	0.095895	0.345101	-0.068997	-0.661647	-0.936282	0.034453	-0.093412	-0.336843
25376	-1.365164	-0.419954	9.630621	0.249175	-0.014305	0.103465	0.344846	-0.072737	-0.659847	-0.935808	0.029365	-0.094807	-0.338251
25377	-1.616404	-0.315295	9.428121	0.299666	-0.074539	0.123183	0.341627	-0.082763	-0.658669	-0.935293	0.022854	-0.095407	-0.340004
25378	-1.480212	0.439455	9.161543	0.333971	-0.078052	0.144560	0.336716	-0.093963	-0.655936	-0.934616	0.015669	-0.096196	-0.342045
25379	-1.292325	0.476497	9.331836	0.370481	-0.055987	0.174247	0.335068	-0.107360	-0.654386	-0.933637	0.007837	-0.097613	-0.344575
25380	-1.771957	0.458662	9.319909	0.103001	-0.010549	0.214335	0.331588	-0.120446	-0.650508	-0.932211	0.005293	-0.098072	-0.348334
25381	-1.480337	0.494748	9.853599	0.110460	0.029827	0.273378	0.327176	-0.124145	-0.649317	-0.930266	0.002718	-0.099293	-0.353185
25382	-1.508263	0.282979	9.850368	0.199214	0.055664	0.335631	0.323683	-0.133605	-0.645566	-0.927794	-0.001393	-0.101667	-0.358970
25383	-1.939534	0.249691	10.215520	0.203154	0.095918	0.385406	0.323449	-0.144052	-0.642869	-0.924815	-0.005417	-0.104744	-0.365674
25384	-2.338297	0.465606	10.272433	0.058608	0.134066	0.377205	0.321116	-0.153507	-0.637328	-0.921764	-0.006442	-0.107526	-0.372488
25385	-2.583616	0.334227	9.985068	-0.072281	0.122821	0.330415	0.320345	-0.158448	-0.635267	-0.919050	-0.005011	-0.109084	-0.378711
25386	-2.294345	0.319063	9.603510	-0.148583	0.087876	0.250730	0.317752	-0.161100	-0.634733	-0.916981	-0.002293	-0.109467	-0.383611
25387	-1.944933	0.327898	9.170044	-0.091764	0.029309	0.164375	0.316970	-0.160020	-0.635112	-0.915682	-0.000809	-0.109178	-0.386790
25388	-1.756747	0.284103	8.916756	-0.182078	-0.016624	0.092015	0.314502	-0.158930	-0.636249	-0.915029	0.002062	-0.107384	-0.388826
25389	-1.880749	0.515386	9.086862	0.045068	-0.045774	0.043356	0.312157	-0.157827	-0.636101	-0.914820	0.000744	-0.106779	-0.389488
25390	-2.300948	0.694226	9.570305	0.028841	-0.055118	0.006342	0.310483	-0.162105	-0.635961	-0.914917	-0.000360	-0.105917	-0.389497
25391	-2.108883	0.879000	10.025942	0.109589	-0.024003	-0.010839	0.308011	-0.163142	-0.634914	-0.915077	-0.002567	-0.106227	-0.389028
25392	-1.457782	0.832396	10.088971	0.160591	-0.003786	-0.024429	0.307886	-0.166216	-0.633500	-0.915291	-0.005617	-0.107329	-0.388190
25393	-1.505363	0.697459	10.053030	0.098072	-0.005804	-0.069959	0.306332	-0.171010	-0.631176	-0.915863	-0.007356	-0.107857	-0.386662
25394	-1.742095	0.792508	9.845730	-0.032887	-0.029847	-0.117664	0.307761	-0.171290	-0.630673	-0.916863	-0.006864	-0.106994	-0.384535
25395	-1.911671	0.954628	9.515182	-0.048473	-0.047326	-0.156488	0.306321	-0.168054	-0.631046	-0.918200	-0.006054	-0.105635	-0.381725
25396	-1.608232	1.004663	9.197078	-0.079063	-0.040936	-0.173252	0.308269	-0.167007	-0.631575	-0.919636	-0.004681	-0.104220	-0.378663
25397	-1.435032	1.089865	9.389511	-0.125523	-0.037290	-0.162418	0.307596	-0.159087	-0.632852	-0.920977	-0.002393	-0.102447	-0.375899
25398	-1.270641	0.994260	9.476115	0.166978	-0.018693	-0.168338	0.308117	-0.160696	-0.631957	-0.922289	-0.005397	-0.103284	-0.372405
25399	-1.241312	0.912792	9.554456	0.156520	0.006883	-0.168426	0.308629	-0.162284	-0.629005	-0.923533	-0.007993	-0.104414	-0.368944
25400	-1.300136	1.119738	9.604815	0.166772	0.023369	-0.155492	0.309670	-0.164698	-0.627472	-0.924620	-0.010708	-0.106018	-0.365683
25401	-1.596789	1.153017	9.660119	0.329623	0.010690	-0.161122	0.309668	-0.170828	-0.622590	-0.925710	-0.016520	-0.108461	-0.361973
25402	-2.004327	1.186138	9.733589	0.254473	-0.033354	-0.172528	0.312919	-0.177665	-0.617605	-0.926953	-0.021229	-0.109658	-0.358167
25403	-2.120293	1.246558	9.882172	0.105678	-0.066434	-0.168625	0.310717	-0.179523	-0.617846	-0.928281	-0.023429	-0.109073	-0.354752
25404	-2.063086	1.357629	9.264991	-0.135971	-0.064873	-0.191996	0.310704	-0.177364	-0.616816	-0.929858	-0.021076	-0.106909	-0.351411
25405	-1.393871	1.556259	9.274021	-0.116790	-0.028195	-0.191940	0.311472	-0.170682	-0.619390	-0.931333	-0.018850	-0.105469	-0.348052
25406	-1.586562	1.522155	9.262144	-0.150154	0.032065	-0.190362	0.311977	-0.165326	-0.620420	-0.932659	-0.015558	-0.105007	-0.344787
25407	-1.755470	1.571096	9.602094	-0.011795	0.086990	-0.195296	0.313654	-0.160519	-0.621460	-0.933842	-0.014526	-0.106440	-0.341173
25408	-1.781382	1.440932	9.542420	-0.041661	0.094305	-0.180687	0.317909	-0.155566	-0.618278	-0.934904	-0.012849	-0.107883	-0.337862
25409	-1.797300	1.233589	9.419350	0.030037	0.065188	-0.161810	0.319719	-0.154633	-0.617006	-0.935865	-0.012843	-0.109182	-0.334769
25410	-2.380937	1.292801	9.486742	-0.025996	0.022994	-0.162977	0.322042	-0.151959	-0.615610	-0.936933	-0.011976	-0.109393	-0.331732
25411	-2.636366	1.265263	9.320753	-0.027963	-0.037297	-0.140751	0.321383	-0.148201	-0.616631	-0.937969	-0.011613	-0.108425	-0.329126
25412	-2.395055	1.215442	9.384713	-0.047301	-0.073792	-0.119555	0.319161	-0.145220	-0.616484	-0.938951	-0.011082	-0.106669	-0.326909
25413	-2.085835	1.089675	9.712274	-0.068363	-0.079204	-0.090107	0.317605	-0.141744	-0.619812	-0.939736	-0.010347	-0.104662	-0.325323
25414	-1.607802	0.936783	9.748195	0.008510	-0.022330	-0.065784	0.316033	-0.139835	-0.618770	-0.940237	-0.010644	-0.104223	-0.324003
25415	-1.306589	0.958864	9.698509	-0.107403	0.083670	-0.041606	0.314984	-0.137672	-0.618504	-0.940368	-0.008233	-0.104993	-0.323444
25416	-1.506514	0.916830	9.482429	-0.178626	0.140286	-0.024523	0.316520	-0.131511	-0.618513	-0.940276	-0.004042	-0.106391	-0.323334
25417	-1.814610	0.812224	9.322068	-0.269100	0.120124	0.006424	0.319619	-0.125903	-0.618407	-0.940005	0.001538	-0.106781	-0.324016
25418	-2.057997	0.810689	9.718223	-0.414497	0.063312	0.035294	0.319458	-0.113976	-0.621228	-0.939622	0.009537	-0.105195	-0.325504
25419	-2.616441	0.641514	9.816251	-0.250169	0.008659	0.073112	0.318919	-0.105133	-0.624048	-0.939088	0.013903	-0.103638	-0.327384
25420	-2.785257	0.124488	9.269762	-0.201050	-0.020526	0.073431	0.317083	-0.099748	-0.624802	-0.938619	0.017261	-0.101869	-0.329119
25421	-2.235518	0.078115	8.755781	-0.378098	0.017805	0.081733	0.315378	-0.090099	-0.628898	-0.937905	0.024113	-0.099672	-0.331389
25422	-1.738696	0.020706	8.562789	-0.330806	0.083722	0.072666	0.314571	-0.082971	-0.628888	-0.937109	0.030597	-0.098996	-0.333301
25423	-1.083558	0.171577	9.387115	-0.213420	0.127795	0.087967	0.315592	-0.075479	-0.630692	-0.936150	0.035071	-0.099924	-0.335274
25424	-1.443392	-0.168133	10.151883	-0.033072	0.095091	0.133224	0.317657	-0.074939	-0.628138	-0.935073	0.035930	-0.101490	-0.337709
25425	-2.006428	-0.369668	10.638261	0.106932	0.078748	0.163473	0.316219	-0.076107	-0.625556	-0.933905	0.033934	-0.103668	-0.340474
25426	-2.212478	-0.655499	10.185877	0.083871	0.049555	0.194791	0.314807	-0.082393	-0.624519	-0.932555	0.032171	-0.105210	-0.343857
25427	-2.353539	-0.398886	10.034541	-0.123016	0.031077	0.206676	0.313887	-0.082495	-0.622326	-0.931007	0.034097	-0.104936	-0.347924
25428	-2.504890	-0.018260	9.572812	0.005758	0.022195	0.246085	0.311159	-0.083537	-0.622048	-0.929273	0.033496	-0.105471	-0.352427
25429	-1.912736	0.165960	9.633728	0.073568	0.007853	0.294454	0.307152	-0.089401	-0.622019	-0.927242	0.031420	-0.106198	-0.357710
25430	-1.555091	-0.015946	9.696921	0.217187	0.026353	0.302558	0.304050	-0.096202	-0.620583	-0.925162	0.026807	-0.108344	-0.362793
25431	-2.123595	-0.093441	9.877751	0.054456	0.052565	0.295212	0.301467	-0.103540	-0.618509	-0.922950	0.025407	-0.109710	-0.368079
25432	-2.750774	0.002149	10.055660	0.112070	0.062599	0.303764	0.298875	-0.110992	-0.614378	-0.920639	0.023002	-0.111761	-0.373369
25433	-2.895397	-0.003128	10.003831	0.081523	0.066171	0.290678	0.296043	-0.118882	-0.614102	-0.918370	0.021256	-0.113593	-0.378471
25434	-2.524639	0.088230	9.770944	0.001175	0.051467	0.264466	0.293970	-0.123139	-0.612288	-0.916264	0.020892	-0.114577	-0.383270
25435	-2.246499	0.385636	9.345660	0.015981	0.073430	0.239590	0.290859	-0.126321	-0.611622	-0.914285	0.020543	-0.116028	-0.387555
25436	-2.068803	0.519752	9.065966	0.130085	0.049727	0.194986	0.288786	-0.130845	-0.609679	-0.912728	0.017965	-0.117945	-0.390760
25437	-2.475046	0.791232	9.195597	0.200743	0.029437	0.117822	0.288672	-0.137941	-0.607496	-0.911829	0.014175	-0.119989	-0.392389
25438	-2.697334	0.914760	9.569698	0.215497	0.014594	0.047761	0.285306	-0.145264	-0.604902	-0.911499	0.010112	-0.121880	-0.392700
25439	-2.501644	0.834195	9.815224	0.211215	-0.003884	-0.032516	0.284273	-0.149399	-0.603096	-0.911824	0.006231	-0.123380	-0.391555
25440	-2.278058	0.954347	9.646175	0.190325	0.000651	-0.055696	0.284275	-0.154469	-0.599756	-0.912306	0.002769	-0.124796	-0.390022
25441	-1.468332	1.009174	9.731309	0.358711	-0.012816	-0.076944	0.284794	-0.159006	-0.596163	-0.912961	-0.003788	-0.127248	-0.387680
25442	-1.703663	0.826677	9.966582	0.343502	-0.073286	-0.108309	0.283903	-0.167033	-0.593974	-0.913967	-0.010486	-0.128499	-0.384764
25443	-2.026544	0.786727	9.727781	0.280620	-0.093548	-0.130753	0.282357	-0.173710	-0.591779	-0.915167	-0.016097	-0.128834	-0.381593
25444	-2.173570	1.270681	9.229136	0.155316	-0.093750	-0.165558	0.281185	-0.175693	-0.589971	-0.916636	-0.019360	-0.128276	-0.378086
25445	-1.967858	1.592065	8.822715	0.131406	-0.066310	-0.172185	0.283269	-0.177590	-0.589217	-0.918077	-0.021943	-0.127986	-0.374531
25446	-1.799552	1.683744	8.801568	0.191117	-0.033386	-0.199618	0.283007	-0.179849	-0.587160	-0.919587	-0.025323	-0.128809	-0.370307
25447	-1.705917	1.792088	9.476040	0.198274	-0.026091	-0.195911	0.284038	-0.179710	-0.585497	-0.921016	-0.028812	-0.129753	-0.366148
25448	-1.697058	1.500476	10.724980	0.318267	-0.091920	-0.220119	0.285330	-0.182510	-0.581909	-0.922682	-0.034908	-0.130431	-0.361147
25449	-2.646617	1.447657	10.604965	-0.027934	-0.147389	-0.269810	0.285588	-0.182376	-0.581654	-0.925044	-0.034897	-0.127537	-0.356104
25450	-3.010623	1.920220	9.715291	-0.163036	-0.143035	-0.304675	0.284673	-0.176088	-0.585243	-0.927689	-0.032251	-0.123856	-0.350731
25451	-2.572695	2.068443	9.188594	-0.192803	-0.087289	-0.334428	0.286984	-0.164992	-0.587827	-0.930366	-0.028612	-0.120995	-0.344907
25452	-2.142903	1.920134	9.185724	-0.112877	-0.036014	-0.355306	0.289958	-0.155928	-0.591446	-0.932972	-0.026031	-0.119661	-0.338478
25453	-1.706662	1.427823	9.182891	-0.066226	-0.013963	-0.351371	0.291238	-0.148169	-0.593124	-0.935411	-0.024231	-0.119037	-0.332038
25454	-1.539997	1.358456	9.202676	-0.113085	0.000764	-0.299017	0.296410	-0.140173	-0.593676	-0.937460	-0.021528	-0.118356	-0.326645
25455	-1.832031	1.437718	9.335478	-0.063503	-0.006469	-0.269238	0.298989	-0.133494	-0.594465	-0.939264	-0.019947	-0.117824	-0.321717
25456	-2.428295	1.611875	9.255548	-0.046483	-0.021072	-0.237782	0.302093	-0.127631	-0.595644	-0.940882	-0.018778	-0.117135	-0.317282
25457	-2.974783	1.472342	9.572529	-0.029268	-0.044803	-0.191532	0.301290	-0.120911	-0.596148	-0.942217	-0.018276	-0.116118	-0.313703
25458	-2.757159	1.328178	9.498129	0.003732	-0.062917	-0.154404	0.304148	-0.119072	-0.597070	-0.943358	-0.018512	-0.114922	-0.310687
25459	-2.183260	1.290729	9.469356	-0.027191	-0.081043	-0.114824	0.302195	-0.116645	-0.598339	-0.944271	-0.018452	-0.113238	-0.308527
25460	-1.741914	1.253572	9.602569	0.031316	-0.040658	-0.093346	0.302573	-0.114759	-0.597313	-0.944955	-0.019211	-0.112607	-0.306613
25461	-1.590068	1.256087	9.546413	0.039667	0.016126	-0.060161	0.302705	-0.115031	-0.597571	-0.945279	-0.019960	-0.113131	-0.305370
25462	-1.728845	1.036926	9.556447	-0.026717	0.036121	-0.066061	0.303741	-0.113301	-0.597964	-0.945636	-0.019212	-0.113586	-0.304140
25463	-2.122874	0.762097	9.616124	0.012106	0.021432	-0.082456	0.307246	-0.110132	-0.599533	-0.946093	-0.019341	-0.114041	-0.302538
25464	-2.567077	0.396073	9.770064	-0.207968	-0.015512	-0.108433	0.306185	-0.106345	-0.598109	-0.946883	-0.015380	-0.112439	-0.300887
25465	-2.523504	0.841517	9.155046	-0.301378	-0.025565	-0.091368	0.307723	-0.095919	-0.601459	-0.947575	-0.009791	-0.110139	-0.299791
25466	-2.261835	0.568299	9.304873	-0.082675	0.021386	-0.059856	0.307716	-0.091639	-0.603256	-0.947940	-0.008096	-0.109969	-0.298748
25467	-1.909126	0.415663	9.488445	-0.142059	0.010408	-0.052738	0.307961	-0.086813	-0.603899	-0.948263	-0.005366	-0.109297	-0.298030
25468	-1.567636	0.581764	9.321141	-0.233118	0.021314	-0.063360	0.309250	-0.080672	-0.606220	-0.948653	-0.000812	-0.108226	-0.297229
25469	-1.501005	0.762113	9.259485	-0.168679	0.028767	-0.041824	0.309756	-0.074918	-0.607764	-0.948851	0.002498	-0.107712	-0.296772
25470	-1.573425	0.775770	9.074179	-0.041491	0.074726	0.005815	0.311696	-0.073320	-0.607008	-0.948701	0.003582	-0.108792	-0.296847
25471	-1.548290	0.582969	9.662179	-0.027610	0.088521	0.050166	0.311561	-0.072242	-0.606749	-0.948224	0.004351	-0.110227	-0.297828
25472	-1.813196	0.527067	9.649322	0.035118	0.073094	0.081879	0.314411	-0.071988	-0.605100	-0.947620	0.003808	-0.111738	-0.299193
25473	-2.058913	0.477272	9.300690	0.142232	0.095236	0.122068	0.315184	-0.076249	-0.600481	-0.946698	0.001242	-0.114308	-0.301155
25474	-1.856728	0.561005	9.750203	0.208699	0.088049	0.143641	0.316501	-0.082697	-0.599080	-0.945664	-0.002639	-0.117143	-0.303298
25475	-1.463831	1.113183	10.596910	0.334538	0.060849	0.173832	0.315229	-0.097671	-0.593549	-0.944444	-0.009192	-0.120180	-0.305775
25476	-1.389398	0.665835	10.586532	0.254377	-0.034281	0.174520	0.313179	-0.108372	-0.591481	-0.943417	-0.014751	-0.120963	-0.308407
25477	-2.012707	0.932155	10.037186	-0.105405	-0.047614	0.134850	0.313569	-0.109043	-0.590970	-0.942751	-0.013568	-0.119202	-0.311170
25478	-2.379243	0.965753	10.226258	-0.026738	0.016390	0.138823	0.310192	-0.108478	-0.591971	-0.941877	-0.013420	-0.119217	-0.313807
25479	-3.068356	0.870821	9.599224	-0.011737	0.091395	0.179375	0.309937	-0.110885	-0.591199	-0.940553	-0.013213	-0.120679	-0.317211
25480	-2.978638	1.249480	9.125315	-0.002017	0.120801	0.217208	0.309164	-0.113157	-0.590937	-0.938898	-0.013060	-0.122791	-0.321282
25481	-2.490746	1.053500	9.218330	0.109250	0.082638	0.232624	0.309426	-0.117831	-0.587856	-0.937178	-0.015305	-0.124893	-0.325370
25482	-2.359016	0.732011	9.397472	0.051149	0.024029	0.211213	0.310487	-0.125616	-0.586197	-0.935748	-0.016764	-0.125523	-0.329148
25483	-2.813185	0.943281	9.535414	0.034059	-0.041983	0.165054	0.306853	-0.128254	-0.585398	-0.934769	-0.018215	-0.124837	-0.332100
25484	-3.421371	1.106773	9.860869	0.023420	-0.073370	0.089336	0.305826	-0.130935	-0.586034	-0.934379	-0.019493	-0.123501	-0.333621
25485	-3.069186	1.051683	9.726567	0.031902	-0.061574	0.028468	0.301688	-0.134130	-0.587802	-0.934342	-0.020655	-0.122547	-0.334007
25486	-1.998849	1.030830	9.337816	-0.031552	-0.051526	-0.018889	0.300124	-0.134238	-0.586890	-0.934633	-0.020492	-0.121294	-0.333661
25487	-1.401132	1.040405	8.976286	0.027799	-0.065939	-0.006542	0.298959	-0.133302	-0.588680	-0.934840	-0.021525	-0.120218	-0.333403
25488	-1.328949	1.072065	9.047011	0.094312	-0.073162	-0.002502	0.297151	-0.134372	-0.590208	-0.935031	-0.023904	-0.119392	-0.333004
25489	-1.801676	1.131912	9.235461	0.172175	-0.073154	-0.000285	0.295590	-0.136485	-0.588397	-0.935137	-0.027711	-0.119109	-0.332512
25490	-2.082253	1.333598	9.283677	0.208638	-0.065801	0.016479	0.294053	-0.143447	-0.587874	-0.935108	-0.032227	-0.119166	-0.332165
25491	-1.899699	1.489384	9.710015	0.229828	-0.065804	0.007352	0.291980	-0.148502	-0.585289	-0.935074	-0.037087	-0.119396	-0.331670
25492	-1.739071	1.193604	10.355442	0.344111	-0.080343	0.002429	0.291221	-0.157335	-0.582973	-0.935009	-0.044194	-0.120082	-0.330734
25493	-1.641279	0.899897	10.237022	0.280060	-0.102475	-0.055062	0.289418	-0.165082	-0.580648	-0.935377	-0.050053	-0.119967	-0.328895
25494	-1.897786	1.061653	9.147169	0.081991	-0.088100	-0.085624	0.286306	-0.168928	-0.579211	-0.936088	-0.052089	-0.118856	-0.326954
25495	-1.967582	1.550107	9.215775	0.130725	-0.066120	-0.085439	0.286443	-0.170810	-0.579213	-0.936687	-0.054817	-0.118465	-0.324929
25496	-1.722119	1.639660	9.231323	0.214492	-0.044001	-0.062894	0.285015	-0.172532	-0.578431	-0.936987	-0.059103	-0.119013	-0.323107
25497	-1.413143	1.572190	9.722918	0.105155	-0.029448	-0.046849	0.285151	-0.176011	-0.576891	-0.937259	-0.061202	-0.119080	-0.321900
25498	-1.643991	1.464554	10.038491	0.088662	-0.062412	-0.041352	0.283990	-0.178949	-0.576498	-0.937585	-0.063295	-0.118443	-0.320778
25499	-2.313922	1.919682	9.856200	-0.124872	-0.064665	-0.086775	0.283208	-0.177869	-0.576877	-0.938476	-0.061191	-0.116425	-0.319318
25500	-2.800796	2.411710	9.805751	-0.194950	-0.041124	-0.120432	0.282938	-0.172782	-0.578800	-0.939590	-0.057641	-0.114466	-0.317405
25501	-2.077694	2.419535	9.562980	-0.212611	0.002873	-0.111330	0.282927	-0.165692	-0.581754	-0.940544	-0.053426	-0.113234	-0.315753
25502	-1.730092	2.306056	9.240594	-0.143220	0.032417	-0.051937	0.284080	-0.158340	-0.583945	-0.940974	-0.050538	-0.112905	-0.315066
25503	-1.778982	2.450396	9.268565	-0.005849	0.060190	0.031767	0.286030	-0.158227	-0.583960	-0.940657	-0.050233	-0.113918	-0.315697
25504	-2.348840	2.656572	9.390953	0.014497	0.088582	0.081629	0.285627	-0.157798	-0.581772	-0.939948	-0.050261	-0.115504	-0.317221
25505	-2.791499	2.457629	9.158405	-0.012626	0.072960	0.079665	0.289009	-0.160507	-0.580257	-0.939289	-0.049903	-0.116731	-0.318779
25506	-2.283919	2.177576	9.276829	-0.029188	-0.032929	0.113001	0.287456	-0.160502	-0.581530	-0.938695	-0.049956	-0.115724	-0.320879
25507	-1.842154	2.543094	8.976441	0.024668	-0.072024	0.133641	0.282658	-0.162339	-0.582521	-0.937973	-0.051395	-0.114440	-0.323218
25508	-1.557578	2.527682	9.228510	0.171804	0.008572	0.128733	0.281765	-0.167429	-0.582131	-0.936956	-0.054984	-0.115490	-0.325194
25509	-1.358457	2.225296	9.326940	0.108652	0.091753	0.154147	0.282030	-0.174107	-0.578022	-0.935606	-0.057038	-0.117776	-0.327896
25510	-1.193025	1.900360	9.182310	0.113044	0.110094	0.165239	0.279317	-0.179977	-0.577104	-0.934143	-0.058947	-0.120302	-0.330802
25511	-1.360983	1.754965	9.675562	0.044043	0.100844	0.175974	0.279971	-0.183592	-0.575182	-0.932671	-0.059795	-0.122261	-0.334070
25512	-1.986647	2.027587	9.563133	-0.052129	0.045744	0.144157	0.280609	-0.185309	-0.571589	-0.931674	-0.058997	-0.122507	-0.336890
25513	-2.056637	2.031124	9.231291	-0.155016	0.012617	0.093852	0.278803	-0.185048	-0.574402	-0.931182	-0.056520	-0.121589	-0.339000
25514	-2.709409	1.934434	9.475873	-0.127280	0.067439	0.121571	0.279840	-0.182389	-0.575952	-0.930353	-0.054116	-0.121758	-0.341600
25515	-2.576164	1.800446	9.612053	-0.064191	0.074843	0.128350	0.278016	-0.181560	-0.575680	-0.929352	-0.052961	-0.122621	-0.344186
25516	-2.207990	1.420413	9.418138	-0.085583	0.087820	0.184553	0.277489	-0.181273	-0.574390	-0.927969	-0.051347	-0.123383	-0.347870
25517	-2.149159	1.718410	9.293250	-0.041661	0.092592	0.236439	0.277362	-0.180878	-0.575289	-0.926123	-0.050723	-0.124625	-0.352410
25518	-1.873546	2.066013	9.478317	0.028822	0.119280	0.266279	0.277493	-0.184081	-0.573106	-0.923927	-0.051209	-0.126682	-0.357336
25519	-2.259000	1.993823	8.993651	0.004276	0.117366	0.251386	0.277383	-0.191054	-0.572080	-0.921809	-0.051307	-0.128689	-0.362043
25520	-1.801311	2.072448	9.207850	-0.089749	0.087971	0.212205	0.275830	-0.191850	-0.572839	-0.920147	-0.049691	-0.129361	-0.366231
25521	-1.930783	1.925555	9.240586	-0.082956	0.058793	0.245510	0.273758	-0.194241	-0.572567	-0.918261	-0.048603	-0.129650	-0.370979
25522	-1.660990	1.985318	9.675992	-0.030589	0.046149	0.279022	0.273369	-0.195972	-0.571407	-0.916109	-0.048552	-0.129917	-0.376176
25523	-1.900128	1.596586	10.105161	-0.094418	0.004739	0.223393	0.268561	-0.197256	-0.570856	-0.914495	-0.047600	-0.129107	-0.380478
25524	-1.527805	1.340146	9.468965	-0.226709	-0.000086	0.141551	0.265971	-0.194580	-0.574819	-0.913643	-0.043950	-0.127165	-0.383607
25525	-1.694332	1.362316	9.014068	-0.249056	0.003395	0.078673	0.265314	-0.190558	-0.576354	-0.913242	-0.039785	-0.125246	-0.385642
25526	-2.049623	1.561511	9.080753	-0.238444	-0.025944	0.058444	0.263496	-0.184941	-0.580836	-0.913060	-0.035909	-0.122807	-0.387233
25527	-2.372876	1.611511	9.116843	-0.107360	-0.058699	0.079447	0.262597	-0.183753	-0.583914	-0.912668	-0.034797	-0.120866	-0.388868
25528	-2.517399	1.592383	9.235240	-0.051498	-0.062272	0.100033	0.259737	-0.182521	-0.584790	-0.912099	-0.034716	-0.119180	-0.390725
25529	-2.609010	1.613013	9.693128	-0.102968	-0.082481	0.099794	0.257791	-0.181574	-0.586317	-0.911586	-0.033897	-0.116861	-0.392691
25530	-2.261659	1.570779	9.803790	-0.137179	-0.068726	0.116226	0.252732	-0.180472	-0.589233	-0.910942	-0.032340	-0.114373	-0.395040
25531	-1.856042	1.418505	9.358988	-0.296705	-0.018513	0.128289	0.250400	-0.177262	-0.593198	-0.910148	-0.027541	-0.111675	-0.397995
25532	-1.850403	1.263600	9.784118	-0.371953	0.052691	0.140721	0.249476	-0.169090	-0.596401	-0.909109	-0.020798	-0.109516	-0.401366
25533	-1.763705	1.275311	9.641074	-0.151354	0.051110	0.134462	0.248307	-0.165613	-0.599218	-0.907979	-0.018095	-0.109233	-0.404123
25534	-1.725096	1.268270	9.670139	-0.185904	0.072888	0.086264	0.248423	-0.161588	-0.599474	-0.907206	-0.014452	-0.108945	-0.406079
25535	-1.691305	1.263888	9.776006	-0.151212	0.083755	0.032896	0.247635	-0.157963	-0.600494	-0.906801	-0.011275	-0.109273	-0.406994
25536	-1.715509	1.285590	9.804887	-0.120080	0.074517	-0.016771	0.250751	-0.154523	-0.602317	-0.906823	-0.008588	-0.109575	-0.406929
25537	-1.686283	1.210051	9.506466	-0.108520	0.051651	-0.038818	0.251771	-0.150896	-0.601038	-0.907050	-0.006306	-0.109668	-0.406441
25538	-2.206917	1.207430	9.746399	-0.065556	0.072606	-0.046039	0.254113	-0.149194	-0.602856	-0.907296	-0.004560	-0.110382	-0.405720
25539	-2.579345	0.954469	9.856990	0.055080	0.074575	-0.015902	0.256189	-0.148676	-0.602486	-0.907260	-0.005098	-0.112240	-0.405284
25540	-2.460166	0.728374	9.799726	0.117543	0.094937	0.050847	0.258264	-0.151222	-0.599548	-0.906644	-0.006710	-0.114833	-0.405912
25541	-2.243036	0.677092	9.450591	0.101458	0.067633	0.080356	0.258139	-0.155764	-0.597235	-0.905827	-0.008328	-0.116937	-0.407105
25542	-2.113876	0.888843	9.389958	0.028162	0.030942	0.048658	0.259051	-0.158577	-0.595444	-0.905377	-0.008834	-0.117643	-0.407891
25543	-2.013524	1.079212	9.424768	-0.027311	-0.035048	-0.006900	0.258019	-0.159114	-0.596593	-0.905529	-0.008742	-0.116848	-0.407784
25544	-1.796871	1.136856	9.271580	-0.030144	-0.083619	-0.075126	0.257492	-0.157896	-0.596202	-0.906365	-0.008837	-0.115024	-0.406440
25545	-1.627974	1.113919	9.500861	-0.035219	-0.073582	-0.082545	0.255813	-0.154831	-0.600558	-0.907219	-0.008753	-0.113458	-0.404975
25546	-1.906878	0.975066	9.861154	-0.025022	-0.005906	-0.041999	0.256716	-0.154295	-0.599665	-0.907603	-0.008386	-0.113079	-0.404228
25547	-1.945872	1.061318	9.780390	0.011391	0.018872	-0.017863	0.255678	-0.155353	-0.599143	-0.907713	-0.008543	-0.113544	-0.403846
25548	-1.989225	1.043601	9.549310	-0.063901	0.004165	-0.022834	0.257102	-0.153625	-0.599411	-0.907924	-0.007432	-0.113031	-0.403539
25549	-1.924234	1.065516	9.588629	-0.104842	-0.022417	-0.038688	0.256976	-0.151764	-0.601466	-0.908312	-0.005765	-0.111805	-0.403034
25550	-1.873640	1.072935	9.618008	-0.069005	-0.044283	-0.029243	0.256967	-0.148013	-0.602492	-0.908679	-0.004938	-0.110371	-0.402611
25551	-1.815715	1.056047	9.570306	0.029032	-0.062437	-0.026869	0.255279	-0.147064	-0.603507	-0.909042	-0.006062	-0.109484	-0.402019
25552	-1.916988	1.071032	9.790397	0.090282	-0.055070	-0.019194	0.253593	-0.147988	-0.603751	-0.909330	-0.008238	-0.109134	-0.401424
25553	-1.849696	1.109234	9.666746	0.049895	-0.047770	-0.013870	0.252561	-0.150257	-0.603487	-0.909548	-0.009658	-0.108675	-0.401023
25554	-1.656899	1.119149	9.639881	0.013461	-0.029590	-0.049146	0.253078	-0.151190	-0.602206	-0.910028	-0.010167	-0.108177	-0.400055
25555	-1.647403	1.147841	9.582766	-0.010345	-0.007648	-0.038226	0.251797	-0.153614	-0.604253	-0.910364	-0.010129	-0.107954	-0.399350
25556	-1.685994	1.147360	9.464785	0.044829	0.008841	-0.048124	0.250878	-0.152519	-0.603217	-0.910743	-0.010905	-0.108405	-0.398343
25557	-1.789790	1.178582	9.509859	0.046701	0.010617	-0.061966	0.250878	-0.152519	-0.603217	-0.911214	-0.011719	-0.108968	-0.397087
25558	-1.956458	1.253138	9.600560	0.062732	-0.000437	-0.091412	0.252962	-0.152550	-0.604005	-0.911949	-0.012800	-0.109402	-0.395241
25559	-2.154016	1.233870	9.708859	0.043851	-0.004240	-0.126580	0.254770	-0.152547	-0.601706	-0.912955	-0.013540	-0.109699	-0.392805
25560	-2.124386	1.084720	9.692642	0.033811	-0.020792	-0.163512	0.255555	-0.153100	-0.602355	-0.914295	-0.014096	-0.109551	-0.389698
25561	-1.885081	0.937709	9.476789	0.007639	-0.022614	-0.169160	0.256590	-0.152967	-0.601335	-0.915666	-0.014210	-0.109243	-0.386548
25562	-1.608190	1.002840	9.367473	0.002560	-0.036331	-0.189459	0.258527	-0.147898	-0.602633	-0.917229	-0.014258	-0.108571	-0.383015
25563	-1.661910	1.160103	9.659611	0.037862	-0.026341	-0.218842	0.257998	-0.144941	-0.603013	-0.918954	-0.014853	-0.108421	-0.378877
25564	-1.567776	1.138970	9.756205	0.059466	-0.036500	-0.272241	0.261499	-0.143897	-0.602141	-0.921089	-0.015765	-0.108200	-0.373683
25565	-1.171944	1.023305	9.470243	0.021204	-0.059369	-0.294525	0.262924	-0.140969	-0.603308	-0.923409	-0.016148	-0.107303	-0.368160
25566	-1.140438	0.984613	9.393185	-0.090446	-0.096129	-0.330099	0.263430	-0.134681	-0.605237	-0.926078	-0.014609	-0.104884	-0.362167
25567	-1.530201	0.832964	9.593845	-0.081488	-0.083426	-0.341158	0.266409	-0.129493	-0.606930	-0.928740	-0.013178	-0.102760	-0.355961
25568	-1.988059	0.821898	10.141481	-0.044758	-0.035936	-0.328149	0.267559	-0.123067	-0.607707	-0.931170	-0.012060	-0.101774	-0.349883
25569	-1.996821	0.628840	9.970673	0.024901	0.014504	-0.292793	0.271447	-0.118820	-0.608508	-0.933184	-0.011990	-0.102204	-0.344351
25570	-1.919355	0.551305	9.763885	-0.007126	0.031981	-0.244983	0.272856	-0.114528	-0.607489	-0.934825	-0.011267	-0.102724	-0.339738
25571	-2.088581	0.657147	9.859800	-0.042470	0.017369	-0.213773	0.278037	-0.108950	-0.608041	-0.936261	-0.010048	-0.102727	-0.335800
25572	-1.995523	0.365090	10.226216	-0.130855	0.002711	-0.182806	0.280373	-0.107101	-0.608573	-0.937528	-0.007334	-0.101848	-0.332588
25573	-1.457398	0.740073	9.823648	-0.216459	-0.004473	-0.140768	0.280877	-0.099476	-0.611145	-0.938513	-0.003134	-0.100245	-0.330354
25574	-1.421543	0.781578	9.277301	-0.152223	-0.013411	-0.107199	0.281507	-0.092778	-0.612175	-0.939280	-0.000280	-0.098906	-0.328588
25575	-1.332559	0.824997	9.259539	-0.065303	0.008779	-0.049572	0.283970	-0.087859	-0.614506	-0.939610	0.000965	-0.098523	-0.327759
25576	-1.661633	0.574028	9.224145	0.056998	-0.003842	-0.013864	0.284360	-0.088264	-0.614253	-0.939745	-0.000236	-0.098736	-0.327309
25577	-1.574179	0.450629	9.669683	0.067574	-0.003808	0.003729	0.282541	-0.090111	-0.612954	-0.939749	-0.001673	-0.098976	-0.327219
25578	-1.672680	0.388593	9.876718	-0.012983	0.005243	0.015301	0.283836	-0.089449	-0.612449	-0.939673	-0.001556	-0.098901	-0.327460
25579	-1.566673	0.403407	9.925920	-0.036183	0.043723	0.057580	0.284108	-0.091208	-0.613481	-0.939234	-0.000824	-0.099335	-0.328589
25580	-1.552700	0.499003	9.732968	-0.057587	0.045615	0.085154	0.283063	-0.091454	-0.612316	-0.938611	0.000259	-0.099725	-0.330249
