# Supplementary material for: Identification of Haptic Based Guiding Using Hard Reins
Source: PLoS One. 2015 Jul 22;10(7):e0132020. doi: 10.1371/journal.pone.0132020 (PMC4511788; doi:10.1371/journal.pone.0132020)
Supplement: S2 File — (ZIP) [file pone.0132020.s002.zip › MotionData2/Subject10/T12/sync12.txt]

// Start Time: 0
// Sample rate: 25.0Hz
// Scenario: 4.9
// Firmware Version: 2.6.1
Counter	Acc_X	Acc_Y	Acc_Z	Gyr_X	Gyr_Y	Gyr_Z	Mag_X	Mag_Y	Mag_Z	Quat_w	Quat_x	Quat_y	Quat_z
24866	2.902238	2.786322	8.750670	0.212101	0.079457	0.144595	-0.610272	-0.282136	-0.951081	0.923830	0.084308	-0.173539	-0.330629
24867	2.894569	2.715811	8.945930	0.260221	0.037046	0.222273	-0.613041	-0.286942	-0.945701	0.924784	0.088652	-0.175048	-0.325998
24868	2.876964	2.773765	9.108625	0.314072	-0.013647	0.421033	-0.620706	-0.293654	-0.937508	0.926718	0.092778	-0.178165	-0.317558
24869	2.903085	2.434410	9.097545	0.105920	-0.014825	0.397395	-0.631296	-0.296032	-0.932766	0.928786	0.093266	-0.179958	-0.310280
24870	2.933229	2.502922	9.100360	0.005155	0.014356	0.333603	-0.638573	-0.298415	-0.931148	0.930728	0.092138	-0.180422	-0.304472
24871	2.967463	2.707425	8.955451	0.052819	0.074714	0.210355	-0.641894	-0.294983	-0.931403	0.932003	0.092829	-0.179866	-0.300669
24872	2.924681	2.696961	9.153994	0.088029	0.071586	0.205146	-0.646796	-0.294615	-0.930395	0.933173	0.094052	-0.179523	-0.296840
24873	3.121943	2.516055	9.089203	-0.047299	0.073574	0.150771	-0.648249	-0.295959	-0.931226	0.934252	0.093050	-0.178291	-0.294495
24874	3.415346	2.298399	8.548488	0.025718	0.136915	0.056685	-0.647575	-0.293905	-0.933416	0.934876	0.094024	-0.176073	-0.293538
24875	3.471957	2.658700	8.800236	0.150011	0.187784	0.128093	-0.643856	-0.298265	-0.929573	0.935832	0.097424	-0.173867	-0.290684
24876	3.282643	2.735409	9.188586	0.012115	0.219271	0.173864	-0.640943	-0.298349	-0.928804	0.937425	0.098208	-0.170254	-0.287409
24877	3.184970	2.449583	8.682288	-0.055276	0.249767	0.211024	-0.642278	-0.294186	-0.932546	0.939421	0.097797	-0.165884	-0.283562
24878	3.107001	2.865692	8.874126	-0.071625	0.347015	0.299999	-0.641228	-0.290601	-0.937810	0.942235	0.097305	-0.159623	-0.277932
24879	2.948523	3.479414	9.374906	0.026216	0.253001	0.324455	-0.639112	-0.289187	-0.940741	0.944609	0.098089	-0.155884	-0.271649
24880	2.655471	3.527454	8.961185	0.088409	0.074104	0.459726	-0.645732	-0.289632	-0.939069	0.946994	0.098608	-0.155947	-0.262982
24881	2.528038	3.284787	8.511414	0.153022	0.013324	0.457821	-0.655402	-0.288628	-0.936645	0.948941	0.100116	-0.157677	-0.254217
24882	2.321403	2.972779	8.632588	0.138674	0.063686	0.465226	-0.662947	-0.290241	-0.931780	0.951065	0.101488	-0.158186	-0.245262
24883	2.262359	2.811528	8.867873	0.188930	0.109912	0.410880	-0.669559	-0.293361	-0.929121	0.952852	0.104311	-0.158126	-0.237042
24884	2.164970	2.860753	9.033000	0.244564	0.180849	0.293942	-0.672468	-0.295206	-0.924853	0.954161	0.108785	-0.156537	-0.230736
24885	2.094867	2.992998	9.155012	0.132763	0.238054	0.243572	-0.676694	-0.299362	-0.921986	0.955572	0.111663	-0.153383	-0.225581
24886	1.980532	3.032200	9.261928	0.029562	0.231211	0.197253	-0.675235	-0.300359	-0.922571	0.956981	0.112554	-0.149624	-0.221654
24887	1.665140	3.009540	9.767507	-0.050033	0.090316	0.186435	-0.672861	-0.296707	-0.925970	0.958047	0.111464	-0.148297	-0.218473
24888	1.964134	2.976054	9.086141	-0.165913	0.006286	0.165152	-0.677770	-0.292906	-0.928609	0.959043	0.107710	-0.147908	-0.216236
24889	1.912799	2.504213	9.032765	-0.181558	0.030424	0.082186	-0.679241	-0.287451	-0.933784	0.959741	0.104146	-0.146896	-0.215576
24890	1.820082	2.235567	9.436314	-0.219266	-0.038954	-0.001458	-0.680584	-0.280762	-0.938117	0.959962	0.099661	-0.146788	-0.216780
24891	1.777399	1.996948	9.759334	-0.286440	-0.049832	-0.015872	-0.682195	-0.272314	-0.945877	0.960180	0.093988	-0.146602	-0.218470
24892	2.107704	1.711657	9.728296	-0.282927	-0.018889	-0.006882	-0.682345	-0.266634	-0.943817	0.960503	0.088378	-0.145811	-0.219915
24893	2.666651	1.828570	9.441290	-0.264770	0.024039	0.062287	-0.683426	-0.258659	-0.949721	0.961185	0.083157	-0.144419	-0.219888
24894	2.299728	1.477205	9.201615	-0.254238	0.090253	0.119426	-0.682919	-0.250144	-0.956431	0.962269	0.078207	-0.141865	-0.218624
24895	2.251288	1.466610	9.142443	-0.115195	0.135366	0.212107	-0.683464	-0.243848	-0.968834	0.963640	0.075870	-0.139205	-0.215091
24896	2.057688	1.691264	9.108331	0.031152	0.154913	0.262234	-0.684530	-0.241107	-0.971685	0.965029	0.076289	-0.136856	-0.210167
24897	1.664200	1.999691	9.228720	0.112696	0.101319	0.299349	-0.686644	-0.242906	-0.970243	0.966273	0.077958	-0.135923	-0.204362
24898	1.354021	2.018349	9.344222	0.081726	-0.001993	0.295119	-0.691940	-0.243099	-0.968712	0.967230	0.078610	-0.136862	-0.198886
24899	1.726110	2.107654	9.564369	0.018531	-0.025878	0.162065	-0.696708	-0.243007	-0.967984	0.967679	0.078328	-0.137738	-0.196189
24900	1.928019	2.174022	9.459516	-0.062277	0.005221	-0.041291	-0.699523	-0.240810	-0.965910	0.967529	0.077143	-0.137436	-0.197603
24901	1.887663	2.236389	9.351901	-0.038373	0.016290	-0.193198	-0.695285	-0.240454	-0.967423	0.966770	0.076922	-0.136696	-0.201874
24902	2.103184	2.131075	9.407448	0.005241	0.052470	-0.202599	-0.691444	-0.239991	-0.973222	0.965976	0.077673	-0.135498	-0.206149
24903	2.150292	2.226615	9.581472	0.028634	0.146420	-0.254104	-0.685076	-0.243307	-0.975011	0.965168	0.079452	-0.132407	-0.211203
24904	2.181554	1.804777	9.142735	0.038380	0.109221	-0.185332	-0.676856	-0.246464	-0.973328	0.964499	0.081026	-0.130272	-0.214957
24905	2.308154	1.758912	9.045705	0.010417	0.057752	-0.057662	-0.670607	-0.248047	-0.968981	0.964287	0.081534	-0.129135	-0.216398
24906	2.187062	1.751858	9.022787	0.098149	-0.012563	0.082759	-0.669939	-0.250039	-0.967979	0.964345	0.083038	-0.130041	-0.215018
24907	2.013192	1.874947	9.223520	0.122609	-0.101452	0.161863	-0.674305	-0.251354	-0.967166	0.964471	0.084433	-0.132822	-0.212191
24908	1.937452	1.679396	9.326170	0.042580	-0.152479	0.184294	-0.681986	-0.251387	-0.964127	0.964663	0.083999	-0.136357	-0.209230
24909	2.161901	1.727162	9.339917	0.118881	-0.158351	0.088963	-0.688868	-0.252829	-0.961277	0.964308	0.085247	-0.140077	-0.207900
24910	2.344450	1.701356	9.432364	0.129694	-0.130001	0.025484	-0.693888	-0.257443	-0.955866	0.963718	0.087021	-0.143271	-0.207720
24911	2.695018	1.858209	9.403426	0.070569	-0.130209	0.014605	-0.697857	-0.259249	-0.952256	0.963195	0.087627	-0.146126	-0.207904
24912	2.751070	2.475789	9.568973	0.127250	-0.027935	-0.002286	-0.698248	-0.261566	-0.948167	0.962773	0.089855	-0.147292	-0.208085
24913	2.188193	2.887942	9.652091	0.072299	0.055691	0.047690	-0.699302	-0.263517	-0.947278	0.962916	0.091196	-0.146636	-0.207299
24914	1.837867	2.794173	9.389320	-0.146510	0.031709	0.150374	-0.700366	-0.262101	-0.947087	0.963790	0.087953	-0.145793	-0.205227
24915	2.141870	2.333216	9.123090	-0.226514	-0.021042	0.173696	-0.703327	-0.254518	-0.954764	0.964737	0.082881	-0.145583	-0.203025
24916	2.538418	2.095223	8.881917	-0.040632	0.021270	-0.106659	-0.704003	-0.249553	-0.957550	0.964327	0.082381	-0.144936	-0.205622
24917	2.616240	2.113649	9.086349	0.157040	0.057755	-0.291485	-0.699095	-0.252014	-0.958624	0.962923	0.086374	-0.144017	-0.211136
24918	2.626653	2.385745	9.498610	0.071811	0.065682	-0.065401	-0.692856	-0.256974	-0.955499	0.962602	0.088108	-0.143046	-0.212537
24919	2.235011	2.305795	9.285013	-0.107759	0.031075	0.048839	-0.693653	-0.256055	-0.958279	0.962992	0.085912	-0.142112	-0.212298
24920	2.284902	2.233880	9.282272	-0.058257	0.010301	0.078912	-0.692331	-0.255588	-0.955595	0.963350	0.084496	-0.141904	-0.211378
24921	2.270641	2.200020	9.161573	-0.011114	0.027781	0.068489	-0.694029	-0.254642	-0.956178	0.963642	0.084094	-0.141477	-0.210490
24922	2.177764	2.222597	9.052648	-0.001139	0.020889	0.098557	-0.695624	-0.252453	-0.958773	0.964012	0.083766	-0.141340	-0.209015
24923	2.135555	2.158725	9.095160	0.023690	-0.029709	0.103627	-0.698809	-0.250010	-0.958658	0.964226	0.083702	-0.142221	-0.207448
24924	2.222627	2.189448	9.237202	0.047595	-0.039642	0.082397	-0.702117	-0.250639	-0.958372	0.964271	0.084107	-0.143426	-0.206246
24925	2.314488	2.203253	9.254358	0.073315	-0.035498	-0.004157	-0.702237	-0.255324	-0.954764	0.963934	0.085289	-0.144440	-0.206625
24926	2.315206	2.181034	9.336555	0.091411	-0.026462	-0.072921	-0.702390	-0.258388	-0.951275	0.963294	0.087039	-0.145308	-0.208267
24927	2.400336	2.299100	9.415298	0.005021	-0.012996	-0.071363	-0.701196	-0.258642	-0.953578	0.962855	0.087191	-0.145486	-0.210100
24928	2.411115	2.245895	9.423251	-0.034510	0.000897	-0.071399	-0.701725	-0.258903	-0.953849	0.962510	0.086625	-0.145303	-0.212032
24929	2.318000	2.270888	9.254126	-0.043078	0.020678	-0.083652	-0.699610	-0.257562	-0.953562	0.962192	0.086027	-0.144609	-0.214182
24930	2.378918	2.128777	9.230591	-0.094933	0.008265	-0.030857	-0.696430	-0.257894	-0.954414	0.962138	0.084211	-0.144092	-0.215491
24931	2.437331	2.124989	9.287771	-0.120207	0.013305	-0.027381	-0.696439	-0.254485	-0.956989	0.962161	0.081926	-0.143309	-0.216788
24932	2.332240	2.035689	9.208199	-0.107170	-0.008282	-0.013305	-0.697112	-0.250800	-0.958742	0.962144	0.079750	-0.143086	-0.217821
24933	2.330190	2.161889	9.356414	-0.089084	0.003534	0.018646	-0.697383	-0.248516	-0.960679	0.962278	0.077886	-0.142699	-0.218157
24934	2.217005	2.261794	9.443651	-0.087300	0.023015	0.022331	-0.697919	-0.246220	-0.962880	0.962465	0.076127	-0.142016	-0.218395
24935	1.906747	2.256157	9.381221	-0.105215	0.038843	0.022446	-0.697664	-0.242198	-0.968122	0.962733	0.074114	-0.140867	-0.218651
24936	1.619580	2.178114	9.267093	-0.099964	0.022774	0.025965	-0.695550	-0.240105	-0.970226	0.962948	0.072100	-0.140137	-0.218850
24937	1.348989	1.658612	9.310848	-0.063352	-0.022543	-0.071379	-0.696219	-0.237666	-0.972422	0.962567	0.070899	-0.140164	-0.220889
24938	1.749199	1.947490	9.720502	0.101856	-0.016320	-0.192933	-0.693036	-0.239170	-0.970896	0.961403	0.073211	-0.140761	-0.224790
24939	1.963696	1.630965	9.652449	0.088745	0.048388	-0.296914	-0.688254	-0.244336	-0.969506	0.959962	0.075875	-0.139730	-0.230631
24940	2.067769	1.492051	9.502645	0.022895	0.105170	-0.314453	-0.680026	-0.249860	-0.968167	0.958633	0.077558	-0.137440	-0.236891
24941	2.098840	1.344515	9.201436	-0.184646	0.022481	-0.206000	-0.673276	-0.248156	-0.970069	0.957899	0.074543	-0.135735	-0.241761
24942	2.089229	1.036026	8.813543	-0.161731	-0.084896	-0.171228	-0.671433	-0.244218	-0.973185	0.956950	0.071377	-0.136424	-0.246050
24943	2.370567	2.361690	9.592027	0.345229	0.111753	-0.253387	-0.669865	-0.237364	-0.969227	0.955384	0.079052	-0.135550	-0.250236
24944	1.923920	2.508927	9.509816	0.466760	0.533012	-0.349233	-0.650221	-0.252777	-0.961894	0.954099	0.091449	-0.127234	-0.255232
24945	1.769921	2.234203	8.886171	0.512797	0.406384	-0.104065	-0.634424	-0.265526	-0.957384	0.953486	0.103406	-0.121819	-0.255603
24946	1.983939	1.995463	9.924712	0.133825	-0.116796	0.142416	-0.636390	-0.273204	-0.949288	0.953525	0.104884	-0.125112	-0.253251
24947	1.708824	2.417597	9.113980	-0.094394	-0.114339	-0.072169	-0.635860	-0.273998	-0.945562	0.952976	0.102496	-0.126583	-0.255555
24948	2.121964	2.391133	9.324226	0.033162	-0.093284	-0.195500	-0.630918	-0.287784	-0.945924	0.951544	0.103020	-0.128216	-0.259831
24949	1.999469	2.680177	9.193126	-0.100354	-0.011386	-0.101664	-0.629867	-0.284718	-0.946778	0.951093	0.101119	-0.127644	-0.262494
24950	1.979260	2.660351	8.807544	0.046014	-0.008513	0.047353	-0.635175	-0.280879	-0.950620	0.951103	0.101700	-0.128232	-0.261948
24951	1.706787	2.735524	8.943033	0.153582	-0.134445	0.142418	-0.640998	-0.282932	-0.946593	0.951082	0.103380	-0.131840	-0.259565
24952	1.695015	2.844938	8.980187	0.294328	-0.118025	0.063314	-0.640960	-0.291425	-0.938644	0.950350	0.108072	-0.135829	-0.258275
24953	2.136273	2.998615	9.257332	0.308188	-0.068085	-0.044291	-0.643716	-0.301079	-0.928725	0.949149	0.113554	-0.138582	-0.258875
24954	2.143773	3.008475	9.392276	-0.054558	-0.054837	-0.344168	-0.638546	-0.303212	-0.926036	0.947190	0.113062	-0.138638	-0.266133
24955	2.171219	3.261367	8.938705	0.083384	-0.034295	0.022400	-0.641718	-0.305363	-0.926470	0.946915	0.114274	-0.139766	-0.266007
24956	1.688479	2.975928	9.272646	0.042144	-0.029320	-0.050082	-0.641712	-0.307486	-0.925196	0.946343	0.114933	-0.140512	-0.267361
24957	2.088981	3.051151	9.192904	-0.005601	-0.048376	-0.085806	-0.637206	-0.308870	-0.924085	0.945646	0.114699	-0.141181	-0.269565
24958	2.287672	3.020753	8.997046	0.003166	-0.039667	-0.075152	-0.636150	-0.308087	-0.922731	0.944993	0.114634	-0.141857	-0.271523
24959	2.212815	3.007257	8.994851	0.026182	-0.031815	-0.025504	-0.636678	-0.308348	-0.923001	0.944586	0.114924	-0.142547	-0.272453
24960	2.162409	3.008788	9.156965	0.034390	-0.026324	-0.028972	-0.640380	-0.310502	-0.922759	0.944143	0.115390	-0.143246	-0.273422
24961	2.109108	2.998104	9.092830	0.007185	-0.032066	-0.022008	-0.638522	-0.311939	-0.922826	0.943793	0.115313	-0.143858	-0.274340
24962	2.046048	2.982383	8.975480	0.052870	-0.027523	-0.046573	-0.635610	-0.311796	-0.919770	0.943205	0.116172	-0.144640	-0.275587
24963	2.000649	3.083516	9.050346	0.062331	-0.058878	-0.069726	-0.634946	-0.312393	-0.918723	0.942379	0.117134	-0.145954	-0.277307
24964	2.001288	3.284991	8.991080	0.002304	-0.060064	-0.114133	-0.634410	-0.314952	-0.917201	0.941428	0.117055	-0.146910	-0.280050
24965	2.133269	3.090760	8.888283	0.048849	-0.001594	-0.161371	-0.633613	-0.315643	-0.918306	0.940270	0.118366	-0.146866	-0.283396
24966	2.136233	3.343282	9.119942	-0.015085	-0.008379	-0.196111	-0.630035	-0.316579	-0.917572	0.939024	0.118486	-0.146550	-0.287607
24967	2.017902	3.452798	9.173251	-0.025697	-0.054328	-0.211447	-0.625400	-0.316817	-0.917901	0.937561	0.118259	-0.146958	-0.292228
24968	2.175403	3.300285	8.974645	0.042524	-0.096425	-0.211526	-0.623806	-0.318387	-0.917970	0.935789	0.118989	-0.148588	-0.296753
24969	2.562877	2.952927	9.006002	0.082879	-0.109428	-0.174423	-0.621420	-0.319770	-0.914822	0.934077	0.120352	-0.150775	-0.300472
24970	2.711504	2.931363	9.126259	-0.004841	-0.098973	-0.123389	-0.619561	-0.321504	-0.914093	0.932897	0.119913	-0.152371	-0.303491
24971	2.012541	2.913860	9.441916	-0.096439	-0.105011	-0.199599	-0.619566	-0.319466	-0.917785	0.931439	0.118000	-0.153339	-0.308194
24972	1.695822	3.136294	9.541239	-0.207513	-0.130468	-0.359187	-0.615336	-0.316865	-0.919763	0.929125	0.114302	-0.153710	-0.316283
24973	2.199616	3.203253	9.118299	-0.271051	-0.193635	-0.483584	-0.610592	-0.311200	-0.925035	0.925872	0.109440	-0.154537	-0.326959
24974	2.588696	3.176275	8.612947	-0.262595	-0.172055	-0.525927	-0.604907	-0.307139	-0.931277	0.922239	0.104942	-0.154916	-0.338326
24975	3.013983	3.128172	8.696161	-0.231341	-0.138388	-0.545157	-0.593004	-0.300650	-0.940063	0.918367	0.101337	-0.154866	-0.349785
24976	3.079237	3.158499	8.832724	-0.242729	-0.069850	-0.443988	-0.585601	-0.295413	-0.944543	0.915306	0.097627	-0.153616	-0.359285
24977	2.850373	3.219889	8.878191	-0.241050	-0.004343	-0.360413	-0.578590	-0.291622	-0.952553	0.912954	0.094199	-0.151438	-0.367027
24978	2.844392	3.526023	8.923668	-0.228954	-0.061276	-0.285686	-0.573702	-0.286371	-0.958441	0.910886	0.090295	-0.150406	-0.373513
24979	2.607356	3.461010	8.652122	-0.191661	-0.097671	-0.204406	-0.569476	-0.282021	-0.963717	0.909193	0.086629	-0.150630	-0.378384
24980	2.225464	3.356950	8.304216	-0.085208	-0.148736	-0.153910	-0.570417	-0.277212	-0.965565	0.907528	0.084281	-0.152493	-0.382145
24981	1.962441	3.495440	8.762048	0.059838	-0.247331	-0.144320	-0.573592	-0.278272	-0.964891	0.905336	0.083916	-0.157464	-0.385395
24982	2.018908	3.506206	9.062160	0.024640	-0.321217	-0.188243	-0.575042	-0.280307	-0.966012	0.902618	0.082345	-0.163220	-0.389691
24983	2.102237	2.825617	8.896551	-0.043911	-0.238875	-0.233889	-0.578886	-0.279129	-0.964857	0.899837	0.080490	-0.167063	-0.394848
24984	2.332912	2.215700	9.028577	-0.096789	-0.195689	-0.200212	-0.579675	-0.280724	-0.967582	0.897546	0.077742	-0.169564	-0.399518
24985	2.002899	2.321426	9.551994	-0.112879	-0.220272	-0.074825	-0.584583	-0.277708	-0.966356	0.896138	0.074216	-0.172722	-0.401989
24986	1.332940	2.163648	9.725183	-0.102669	-0.183709	-0.113309	-0.587240	-0.274680	-0.967973	0.894534	0.071162	-0.175089	-0.405079
24987	1.337958	1.930727	9.842628	-0.104666	-0.149650	-0.268690	-0.586451	-0.272714	-0.969261	0.891747	0.069012	-0.176647	-0.410877
24988	1.872412	2.144347	10.083668	-0.168992	-0.107339	-0.381915	-0.582752	-0.269399	-0.971478	0.888219	0.066335	-0.176709	-0.418855
24989	1.792799	2.429287	9.693965	-0.312841	-0.036839	-0.442017	-0.575351	-0.263810	-0.979166	0.884537	0.062013	-0.174184	-0.428262
24990	2.110946	2.109685	8.666339	-0.230247	0.007738	-0.491013	-0.564245	-0.257174	-0.987534	0.880374	0.059583	-0.171525	-0.438144
24991	2.484199	1.975666	8.611408	-0.035339	-0.067818	-0.388408	-0.556969	-0.254594	-0.991694	0.876538	0.059650	-0.171967	-0.445589
24992	2.208923	2.300879	9.438124	0.098351	-0.113648	-0.214975	-0.552864	-0.254878	-0.989469	0.873879	0.060967	-0.174643	-0.449575
24993	1.934880	2.407234	10.035634	-0.072369	-0.070594	-0.285839	-0.550342	-0.255391	-0.990366	0.870922	0.060009	-0.174856	-0.455323
24994	2.179860	2.236885	9.801334	-0.284363	-0.050880	-0.364217	-0.545586	-0.250785	-0.995104	0.867503	0.055732	-0.172772	-0.463121
24995	2.218768	2.082140	8.867393	-0.329717	-0.043663	-0.313017	-0.540569	-0.244583	-1.002746	0.864572	0.050606	-0.170074	-0.470138
24996	2.050501	1.996545	8.756970	-0.153058	-0.101222	-0.298643	-0.537678	-0.236320	-1.006809	0.861320	0.047887	-0.170143	-0.476325
24997	2.111517	2.293840	9.237989	-0.102062	-0.155060	-0.332459	-0.532659	-0.230989	-1.013003	0.857482	0.045693	-0.171455	-0.482948
24998	2.124865	2.493137	9.352428	-0.188272	-0.194540	-0.347141	-0.531478	-0.227022	-1.016782	0.853363	0.041639	-0.172712	-0.490110
24999	2.372253	2.449056	9.143727	-0.183453	-0.210972	-0.327829	-0.530299	-0.221914	-1.021597	0.849320	0.037492	-0.174165	-0.496908
25000	2.519224	2.611927	9.137381	-0.124254	-0.196365	-0.250674	-0.532554	-0.220753	-1.021265	0.845973	0.034167	-0.176136	-0.502133
25001	2.357782	2.686672	9.131863	-0.218270	-0.193907	-0.166933	-0.531900	-0.217910	-1.024134	0.843512	0.029058	-0.177048	-0.506257
25002	2.051897	2.695673	9.011689	-0.194021	-0.219407	-0.135124	-0.534841	-0.207772	-1.031157	0.841215	0.023907	-0.178766	-0.509733
25003	2.373980	2.706372	9.014271	0.002459	-0.185907	-0.343007	-0.535110	-0.206049	-1.032977	0.836786	0.023268	-0.181689	-0.515982
25004	2.642448	2.956393	8.897868	-0.002406	-0.161417	-0.291656	-0.532460	-0.206825	-1.032227	0.832918	0.022488	-0.184290	-0.521325
25005	2.903119	2.444127	9.169681	0.070309	-0.155804	-0.385147	-0.532455	-0.208353	-1.032544	0.828014	0.023464	-0.187398	-0.527944
25006	3.315715	3.107056	9.726124	-0.016067	-0.034001	-0.232708	-0.530197	-0.210691	-1.030230	0.825167	0.023579	-0.187741	-0.532257
25007	2.615913	3.147723	9.377000	-0.125531	0.064763	-0.023616	-0.525437	-0.207629	-1.034615	0.824951	0.022328	-0.185308	-0.533496
25008	2.330158	2.783215	8.668153	-0.161790	0.023275	-0.085786	-0.524257	-0.202954	-1.038773	0.823927	0.020092	-0.183218	-0.535883
25009	2.702817	2.503902	8.279567	-0.092098	-0.033539	-0.211612	-0.521892	-0.199649	-1.043334	0.821294	0.019054	-0.182698	-0.540125
25010	2.879171	2.880903	8.188263	0.033155	-0.110940	-0.130432	-0.520169	-0.200289	-1.041496	0.819199	0.018742	-0.184887	-0.542567
25011	2.791739	2.910886	8.315329	0.204583	-0.103778	-0.145747	-0.522145	-0.203919	-1.039443	0.816860	0.021594	-0.188799	-0.544635
25012	3.101123	3.011207	8.699548	0.256443	-0.069945	-0.128651	-0.520672	-0.210199	-1.034831	0.814804	0.025375	-0.192734	-0.546172
25013	3.870004	2.855245	8.709875	0.236786	0.018716	-0.051394	-0.520644	-0.219778	-1.030978	0.813890	0.029714	-0.195097	-0.546477
25014	4.064407	2.494775	9.674115	0.436718	0.254540	0.117782	-0.517169	-0.231746	-1.023753	0.815600	0.039012	-0.195840	-0.543067
25015	2.889740	1.997715	9.791052	0.133001	0.351874	0.389141	-0.513428	-0.243738	-1.015727	0.820772	0.043486	-0.191952	-0.536281
25016	1.902205	1.945735	9.055909	0.345033	0.112370	0.363756	-0.516456	-0.250146	-1.013214	0.824500	0.048824	-0.194167	-0.529260
25017	1.875645	1.993919	10.157109	0.356134	0.002857	0.195092	-0.517357	-0.259823	-1.004121	0.825939	0.053954	-0.198104	-0.525042
25018	2.793280	1.855181	9.806016	-0.147145	-0.046104	-0.008557	-0.520263	-0.262632	-1.000421	0.825563	0.050945	-0.197359	-0.526213
25019	3.117031	1.773186	8.979122	-0.232590	-0.053869	-0.008841	-0.520931	-0.256344	-1.008714	0.825237	0.046475	-0.195797	-0.527719
25020	3.167068	2.143025	8.744394	-0.135365	-0.003444	-0.001162	-0.524253	-0.252296	-1.011499	0.825071	0.044079	-0.194475	-0.528673
25021	3.042336	2.245168	9.026223	-0.131474	0.053644	0.064654	-0.525185	-0.250255	-1.014375	0.825832	0.042074	-0.192280	-0.528450
25022	3.018435	2.373400	9.173753	-0.215491	0.090675	0.048710	-0.522555	-0.243390	-1.018077	0.826601	0.039153	-0.188597	-0.528799
25023	3.489158	2.534829	8.854820	-0.256746	0.131205	0.050506	-0.518332	-0.237641	-1.023444	0.827575	0.035915	-0.183807	-0.529193
25024	3.551399	2.543220	8.666517	-0.141277	0.155648	0.180091	-0.517823	-0.230280	-1.028448	0.829868	0.034422	-0.179920	-0.527033
25025	2.925489	2.604701	8.827370	-0.104600	0.169047	0.224627	-0.519152	-0.228075	-1.031985	0.832657	0.033447	-0.176273	-0.523919
25026	2.699347	2.537497	8.922029	-0.073897	0.215315	0.161415	-0.517703	-0.225239	-1.035399	0.834862	0.033758	-0.172079	-0.521780
25027	2.792931	2.456662	8.886999	-0.086152	0.250835	0.087325	-0.511887	-0.221315	-1.035744	0.836438	0.034424	-0.167181	-0.520804
25028	3.027448	2.475475	8.836287	-0.044341	0.291423	0.078824	-0.507654	-0.219130	-1.037870	0.837964	0.036303	-0.161957	-0.519873
25029	3.245741	2.838689	8.893198	-0.027111	0.336053	0.114462	-0.499706	-0.219716	-1.038517	0.839995	0.038747	-0.156316	-0.518143
25030	2.928939	3.124273	9.365119	0.030360	0.253343	0.170741	-0.492554	-0.220053	-1.037000	0.842240	0.041195	-0.152566	-0.515420
25031	2.235601	3.233042	9.191387	0.110520	0.062058	0.237110	-0.492813	-0.221873	-1.036518	0.844521	0.042784	-0.153090	-0.511388
25032	1.778436	2.758650	8.757315	0.180273	-0.053069	0.168649	-0.495845	-0.227197	-1.032628	0.845659	0.044619	-0.156033	-0.508451
25033	1.801997	2.552755	8.778847	0.159816	-0.022307	-0.003611	-0.498749	-0.231141	-1.028158	0.845153	0.046962	-0.158259	-0.508395
25034	2.200157	2.688664	9.107756	0.094823	-0.014214	-0.063981	-0.496091	-0.234298	-1.027082	0.844112	0.048477	-0.159461	-0.509605
25035	2.313250	2.748986	9.235932	0.004753	-0.030842	0.002789	-0.498461	-0.239324	-1.024665	0.843780	0.048108	-0.160265	-0.509937
25036	1.542688	2.734996	9.154627	-0.038351	-0.070040	0.060924	-0.501114	-0.237869	-1.024588	0.843961	0.046407	-0.161172	-0.509509
25037	1.288386	2.691520	8.923306	0.019421	-0.012889	-0.002119	-0.500189	-0.236501	-1.030459	0.843620	0.046539	-0.161776	-0.509870
25038	1.704930	2.587423	8.953721	0.056770	0.006413	-0.049707	-0.500447	-0.238906	-1.028789	0.842832	0.047580	-0.162258	-0.510924
25039	1.472205	2.233749	9.757982	0.142438	-0.177646	-0.055874	-0.500041	-0.242002	-1.028087	0.841280	0.048300	-0.166797	-0.511951
25040	1.252478	2.161857	10.319821	0.277194	-0.346678	-0.077713	-0.508631	-0.249079	-1.021371	0.838777	0.049531	-0.175442	-0.513050
25041	1.713349	2.408117	10.486150	0.057965	-0.086498	-0.317321	-0.508348	-0.255912	-1.015822	0.834885	0.050701	-0.177225	-0.518641
25042	1.756712	1.976700	9.215054	-0.168603	-0.019499	-0.444871	-0.501204	-0.252619	-1.020496	0.830075	0.049121	-0.175395	-0.527066
25043	1.674764	1.839203	8.486678	-0.018221	-0.033234	-0.414388	-0.491946	-0.247739	-1.023399	0.825325	0.049876	-0.175344	-0.534421
25044	2.083127	2.162265	9.392156	0.156934	-0.036199	-0.304356	-0.485579	-0.251376	-1.023319	0.821507	0.053007	-0.177360	-0.539315
25045	2.731022	2.528527	10.453887	0.045325	-0.008536	-0.235754	-0.478685	-0.253949	-1.021468	0.818624	0.054418	-0.177717	-0.543425
25046	2.333768	2.535811	9.782140	-0.302564	0.051044	-0.069270	-0.475260	-0.247090	-1.025717	0.818099	0.050125	-0.173559	-0.545966
25047	1.937107	2.232380	8.869653	-0.250823	0.058990	0.020357	-0.474081	-0.242431	-1.029205	0.818517	0.046498	-0.169837	-0.546830
25048	1.809455	2.210657	8.979026	-0.141385	0.024167	0.027576	-0.472106	-0.237908	-1.033645	0.818763	0.044212	-0.167968	-0.547228
25049	1.535619	2.346483	9.065877	-0.092531	-0.010604	0.011646	-0.473571	-0.234726	-1.037015	0.818689	0.042453	-0.167075	-0.547752
25050	1.525226	2.426428	9.348974	-0.090778	-0.076220	-0.066575	-0.472263	-0.228465	-1.043540	0.817515	0.040212	-0.167320	-0.549597
25051	1.711725	2.291441	9.235368	-0.201876	-0.168766	-0.101143	-0.474926	-0.223298	-1.047101	0.815740	0.035325	-0.167680	-0.552453
25052	1.949904	2.252067	9.209276	-0.112281	-0.180868	-0.155803	-0.475990	-0.222219	-1.044371	0.813215	0.031876	-0.169328	-0.555872
25053	2.097721	2.354257	9.087879	-0.055160	-0.202066	-0.141648	-0.478508	-0.220970	-1.047656	0.810730	0.029149	-0.171805	-0.558883
25054	1.962404	2.575116	9.070026	-0.023901	-0.231293	-0.171774	-0.481161	-0.219478	-1.049188	0.807748	0.026626	-0.175237	-0.562252
25055	2.061110	2.700682	8.891587	0.027081	-0.258654	-0.198335	-0.483283	-0.217895	-1.055285	0.804322	0.024820	-0.179502	-0.565888
25056	2.240066	2.674771	8.613254	0.024087	-0.305936	-0.228737	-0.485799	-0.218288	-1.053927	0.800327	0.022429	-0.184628	-0.569987
25057	2.392302	2.803746	8.525488	0.160958	-0.327718	-0.235556	-0.490288	-0.223300	-1.050010	0.796062	0.022137	-0.191501	-0.573692
25058	2.513021	3.458910	8.687922	0.190871	-0.301476	-0.207062	-0.494774	-0.229407	-1.047067	0.792144	0.022377	-0.198442	-0.576740
25059	3.104780	3.695484	9.570796	0.351460	-0.239624	-0.349544	-0.495282	-0.237011	-1.043681	0.786671	0.026613	-0.206060	-0.581360
25060	3.620333	4.297252	10.881827	0.315376	0.068064	-0.432730	-0.489418	-0.250451	-1.035590	0.781422	0.034021	-0.208458	-0.587169
25061	3.518444	3.256284	8.874346	-0.408814	0.206965	0.027491	-0.479619	-0.249496	-1.038356	0.782558	0.029998	-0.200406	-0.588676
25062	3.122623	2.331321	6.604241	-0.289970	0.135324	0.156661	-0.474871	-0.242048	-1.045284	0.784817	0.026295	-0.195006	-0.587659
25063	1.865841	2.318331	7.564659	0.428073	-0.008123	0.304121	-0.478830	-0.247047	-1.042446	0.787799	0.031759	-0.200321	-0.581580
25064	2.227277	3.456239	9.499944	0.423935	0.004002	-0.255609	-0.477728	-0.262667	-1.031955	0.784252	0.039377	-0.205060	-0.584251
25065	3.282118	3.421897	8.750312	0.046506	-0.061952	-0.016958	-0.473490	-0.262454	-1.033338	0.783462	0.039502	-0.206578	-0.584768
25066	3.511595	2.891990	8.241449	0.205099	-0.007377	-0.012591	-0.474671	-0.266357	-1.032376	0.782834	0.042555	-0.209120	-0.584490
25067	4.344795	3.227732	10.238179	0.403799	0.211345	0.059913	-0.471183	-0.282583	-1.022200	0.783744	0.051078	-0.210648	-0.582034
25068	2.448092	2.450540	10.147332	-0.031958	0.377483	0.234224	-0.465328	-0.292493	-1.015874	0.787778	0.053856	-0.204626	-0.578475
25069	1.895924	2.008248	8.225018	0.062991	0.165037	0.152897	-0.459769	-0.291169	-1.018311	0.789866	0.056081	-0.202934	-0.576007
25070	2.552422	2.515510	9.832327	0.404691	0.047488	0.137099	-0.462126	-0.301264	-1.007872	0.790876	0.062333	-0.207028	-0.572511
25071	3.413103	2.671869	9.424306	-0.019930	0.031826	0.195599	-0.463168	-0.307440	-1.005373	0.793000	0.061462	-0.206547	-0.569835
25072	2.798926	2.422804	9.036670	-0.026697	0.014464	0.246014	-0.466211	-0.308839	-1.002163	0.795609	0.060059	-0.206348	-0.566409
25073	2.436362	2.496326	9.024990	-0.061708	-0.011611	0.137073	-0.469391	-0.308300	-1.004256	0.796930	0.058226	-0.205993	-0.564871
25074	2.778130	2.849633	8.984673	-0.072644	-0.001370	0.007939	-0.469393	-0.307123	-1.006902	0.796819	0.056892	-0.205240	-0.565438
25075	2.828370	2.891816	9.046070	-0.147716	0.010890	-0.009913	-0.468615	-0.300875	-1.012347	0.796664	0.054521	-0.203385	-0.566559
25076	2.944499	2.838052	8.648079	-0.148144	0.058160	-0.052062	-0.466378	-0.295496	-1.017836	0.796185	0.052901	-0.200760	-0.568319
25077	3.364880	2.903937	8.665295	-0.115773	0.086778	-0.046568	-0.460951	-0.294846	-1.015060	0.795870	0.052011	-0.198051	-0.569791
25078	3.214435	2.915773	8.675031	-0.082849	0.117735	0.006810	-0.457784	-0.290686	-1.016977	0.796208	0.051872	-0.195278	-0.570288
25079	2.762166	3.033816	8.929841	-0.099948	0.121956	-0.026723	-0.455672	-0.287874	-1.019997	0.796226	0.051532	-0.192237	-0.571326
25080	2.633567	2.895534	8.770487	-0.188126	0.150198	-0.156741	-0.448016	-0.278706	-1.025697	0.794897	0.050715	-0.187570	-0.574791
25081	2.921999	3.007567	8.732759	-0.213546	0.206254	-0.274111	-0.439294	-0.271490	-1.032544	0.792453	0.050460	-0.181648	-0.580066
25082	3.147479	3.254399	8.795583	-0.239184	0.276442	-0.279993	-0.425806	-0.263897	-1.036215	0.790111	0.050745	-0.174241	-0.585483
25083	3.053902	3.767348	9.260604	-0.191437	0.186870	-0.164613	-0.413247	-0.255707	-1.040660	0.788748	0.050210	-0.169037	-0.588882
25084	2.832867	3.600657	8.809793	-0.161249	-0.031000	-0.118106	-0.411013	-0.249227	-1.045444	0.787107	0.047551	-0.167544	-0.591718
25085	2.352549	3.300604	8.284639	-0.000459	-0.165327	-0.026387	-0.408913	-0.242205	-1.049403	0.785961	0.045419	-0.170332	-0.592613
25086	1.502509	3.200256	8.579438	0.011733	-0.199509	-0.151923	-0.412091	-0.242233	-1.051112	0.783174	0.043610	-0.173503	-0.595511
25087	1.164224	3.458742	8.983510	-0.043251	-0.240025	-0.258390	-0.413686	-0.240071	-1.052500	0.778991	0.040796	-0.176707	-0.600236
25088	1.155656	3.232893	9.447084	-0.157421	-0.256156	-0.435667	-0.413165	-0.236631	-1.056959	0.772652	0.036664	-0.178477	-0.608121
25089	1.571074	2.983080	8.968291	-0.071312	-0.346958	-0.473179	-0.411857	-0.230194	-1.065087	0.765353	0.032926	-0.182752	-0.616241
25090	1.560966	2.109105	9.453557	0.128011	-0.279487	-0.544590	-0.410803	-0.228089	-1.066643	0.757181	0.033290	-0.188268	-0.624599
25091	2.096311	1.898028	10.362145	0.022054	-0.150787	-0.533620	-0.406297	-0.229319	-1.066197	0.749583	0.033642	-0.190524	-0.633004
25092	2.077853	2.084592	10.299998	-0.199716	-0.043011	-0.365653	-0.398762	-0.223981	-1.069065	0.744592	0.031358	-0.188416	-0.639608
25093	2.013227	2.187645	8.903616	-0.158682	0.010091	-0.271429	-0.392698	-0.213643	-1.075514	0.740943	0.030025	-0.186071	-0.644577
25094	2.057438	2.419057	9.018760	0.076057	0.012998	-0.164607	-0.386738	-0.213789	-1.075051	0.738508	0.031792	-0.186787	-0.647075
25095	1.548151	2.295799	9.644311	0.041407	-0.076233	-0.164300	-0.383168	-0.211938	-1.074094	0.735768	0.031915	-0.188306	-0.649744
25096	1.395957	2.722736	10.187612	-0.204000	0.001651	-0.197280	-0.378939	-0.208937	-1.075254	0.733020	0.029539	-0.185526	-0.653750
25097	1.694288	2.228037	9.451937	-0.529380	0.012284	-0.343248	-0.374338	-0.195821	-1.085757	0.728534	0.023118	-0.178105	-0.661046
25098	2.244994	1.699068	8.613544	-0.396832	-0.104118	-0.336584	-0.369355	-0.177827	-1.096243	0.723545	0.017014	-0.174235	-0.667709
25099	2.364472	2.123660	9.227779	-0.248557	-0.167552	-0.308293	-0.365939	-0.167999	-1.102141	0.718604	0.012120	-0.173124	-0.673416
25100	2.059214	2.331706	9.029101	-0.171486	-0.188484	-0.299281	-0.365185	-0.153264	-1.112414	0.713626	0.008008	-0.173471	-0.678661
25101	1.959916	2.426982	8.880919	-0.149183	-0.211566	-0.329396	-0.364809	-0.145205	-1.117260	0.708117	0.004025	-0.174297	-0.684233
25102	1.735578	2.767614	9.054394	-0.116522	-0.270451	-0.418047	-0.366541	-0.141954	-1.117271	0.701106	-0.000013	-0.176515	-0.690863
25103	1.735722	3.015608	9.136600	-0.138780	-0.247523	-0.492326	-0.364223	-0.133785	-1.121391	0.693070	-0.003715	-0.177937	-0.698555
25104	2.171312	3.285662	9.121452	-0.106282	-0.258773	-0.600260	-0.363718	-0.124585	-1.127543	0.683369	-0.006810	-0.180092	-0.707480
25105	2.588170	3.273801	9.066938	-0.130036	-0.244999	-0.517233	-0.359507	-0.115201	-1.133195	0.674772	-0.010232	-0.181567	-0.715270
25106	2.505559	3.233430	8.742178	-0.213327	-0.261920	-0.365513	-0.359536	-0.104721	-1.139836	0.668185	-0.015671	-0.182138	-0.721186
25107	2.579870	2.885225	8.588226	-0.030158	-0.229142	-0.477890	-0.359678	-0.101194	-1.141332	0.660066	-0.017665	-0.184850	-0.727895
25108	2.964199	2.896716	9.117595	0.132566	-0.095951	-0.482732	-0.357123	-0.099109	-1.144592	0.652357	-0.015666	-0.188228	-0.733999
25109	2.850294	3.025731	9.161266	-0.078480	-0.042937	-0.254060	-0.352888	-0.097958	-1.144202	0.648078	-0.016394	-0.187689	-0.737901
25110	2.545262	2.670592	8.545628	-0.132680	-0.089402	-0.049324	-0.351053	-0.090866	-1.150974	0.646626	-0.019387	-0.186922	-0.739297
25111	2.735504	2.873101	8.679913	0.051875	-0.097542	-0.087750	-0.351322	-0.089125	-1.153599	0.644623	-0.019862	-0.188986	-0.740508
25112	2.741151	3.205755	8.732936	-0.031104	-0.115982	-0.017418	-0.351057	-0.089122	-1.154004	0.643568	-0.022053	-0.190045	-0.741092
25113	2.671517	3.204906	8.935227	0.051139	-0.114059	0.002231	-0.354942	-0.088920	-1.158031	0.642822	-0.023110	-0.192306	-0.741124
25114	3.278971	3.291291	10.002641	0.094523	0.072119	-0.245915	-0.350166	-0.091996	-1.156441	0.639141	-0.020017	-0.192909	-0.744234
25115	4.233782	2.706569	9.398509	-0.412795	0.156049	-0.036729	-0.343835	-0.083246	-1.160930	0.638636	-0.022885	-0.184863	-0.746623
25116	3.170060	1.886104	8.074718	-0.573608	0.149855	0.261846	-0.339387	-0.063885	-1.169754	0.642435	-0.029081	-0.174266	-0.745696
25117	1.549045	1.599451	8.602401	-0.212274	0.076124	0.199208	-0.340218	-0.050852	-1.177378	0.645175	-0.031446	-0.170075	-0.744201
25118	2.472571	2.149963	9.861518	-0.023031	0.008638	-0.164161	-0.335680	-0.046196	-1.178574	0.642397	-0.031203	-0.169745	-0.746685
25119	3.021758	1.883247	10.198097	-0.189778	0.002585	-0.190479	-0.332386	-0.039744	-1.183236	0.639073	-0.033042	-0.167049	-0.750059
25120	2.125253	1.192042	8.929005	-0.307100	-0.064348	-0.116757	-0.333748	-0.026793	-1.186565	0.636544	-0.037690	-0.163359	-0.752798
25121	2.268045	0.646088	9.260036	0.081257	-0.023259	-0.566173	-0.331120	-0.019543	-1.188779	0.627609	-0.035259	-0.165289	-0.759963
25122	3.913869	2.462653	10.904674	0.311367	0.217641	-0.658099	-0.318010	-0.019218	-1.185565	0.618127	-0.026013	-0.167753	-0.767529
25123	2.426117	1.595542	8.530826	-0.107751	0.078684	-0.007432	-0.309538	-0.017887	-1.185084	0.617863	-0.026253	-0.165135	-0.768301
25124	2.707568	1.746239	8.061749	0.408591	-0.145711	-0.104554	-0.313772	-0.019660	-1.182676	0.615619	-0.023245	-0.173274	-0.768407
25125	3.625675	1.738857	10.222531	0.258632	-0.053053	0.128712	-0.315052	-0.035414	-1.176187	0.617172	-0.021516	-0.177861	-0.766160
25126	3.292001	1.436569	9.311968	-0.185838	0.070660	0.149436	-0.316381	-0.033703	-1.176385	0.619270	-0.023403	-0.174086	-0.765278
25127	2.895233	1.659893	8.624164	-0.140100	0.089349	0.126807	-0.317988	-0.027444	-1.179924	0.621107	-0.024463	-0.170799	-0.764497
25128	2.704238	2.042403	8.877775	0.086630	0.149658	0.138533	-0.317859	-0.026658	-1.177754	0.623416	-0.021720	-0.170208	-0.762831
25129	2.764949	2.213457	9.232169	0.054468	0.188607	0.135116	-0.314402	-0.031255	-1.175525	0.625794	-0.018893	-0.168664	-0.761300
25130	2.872204	2.176562	9.199635	-0.001209	0.172320	0.127743	-0.312292	-0.028877	-1.171716	0.627958	-0.016865	-0.166450	-0.760052
25131	2.791726	2.068290	9.120959	-0.042256	0.175713	0.048093	-0.309912	-0.027572	-1.170092	0.628916	-0.015183	-0.163639	-0.759905
25132	3.124954	2.120451	9.077838	-0.164646	0.227621	-0.078456	-0.306209	-0.026197	-1.166737	0.628051	-0.013690	-0.158305	-0.761777
25133	3.144626	2.307685	8.817079	-0.208926	0.282896	-0.027855	-0.299480	-0.017688	-1.167079	0.628110	-0.012264	-0.151678	-0.763100
25134	3.065731	3.097564	8.775002	-0.102265	0.373726	0.003105	-0.292083	-0.010910	-1.165607	0.628892	-0.008012	-0.145426	-0.763729
25135	2.470462	3.441252	9.678411	0.081864	0.160967	0.112042	-0.285069	-0.009437	-1.163762	0.630735	-0.005205	-0.144819	-0.762347
25136	1.931440	3.387707	9.002773	0.067025	-0.096198	0.220997	-0.290756	-0.012435	-1.161243	0.633478	-0.006627	-0.147037	-0.759632
25137	1.130649	2.601204	8.281306	0.307257	-0.162743	0.114577	-0.298412	-0.021576	-1.156750	0.634415	-0.005846	-0.153954	-0.757484
25138	0.509687	2.762367	9.103469	0.144154	-0.149653	-0.147428	-0.305540	-0.029804	-1.156125	0.631382	-0.005986	-0.158060	-0.759170
25139	0.821793	2.493789	9.553135	-0.091127	-0.165539	-0.339297	-0.309261	-0.025225	-1.157278	0.625318	-0.008781	-0.158943	-0.763962
25140	1.476746	2.233821	9.661843	-0.175958	-0.108200	-0.456031	-0.314841	-0.018846	-1.162109	0.617594	-0.011337	-0.157686	-0.770444
25141	1.959232	2.072644	9.494935	-0.095516	-0.023032	-0.419966	-0.314333	-0.010947	-1.166157	0.610643	-0.011726	-0.156692	-0.776161
25142	1.519098	1.608362	9.913369	0.076147	-0.077336	-0.251694	-0.311304	-0.005330	-1.164537	0.606153	-0.011361	-0.158879	-0.779235
25143	1.207062	1.593082	10.760783	0.053609	-0.117295	-0.225449	-0.313029	-0.004448	-1.164757	0.601911	-0.011972	-0.161198	-0.782033
25144	0.980116	1.739423	10.415743	0.075682	-0.079534	-0.235695	-0.316600	-0.006211	-1.163430	0.597625	-0.011696	-0.163394	-0.784863
25145	1.690529	1.878395	9.122300	-0.076002	0.025700	-0.263919	-0.315810	-0.004555	-1.163387	0.593180	-0.011457	-0.161892	-0.788541
25146	2.128264	1.866882	8.774776	-0.022613	0.105374	-0.159007	-0.312114	-0.000611	-1.162498	0.590643	-0.009700	-0.160319	-0.790787
25147	2.214951	1.824715	8.334876	0.041879	0.014733	0.040410	-0.310403	0.003312	-1.164808	0.590980	-0.009249	-0.160740	-0.790455
25148	1.857059	1.842615	9.450211	0.232920	-0.105206	0.210036	-0.313697	-0.002519	-1.162943	0.593635	-0.008986	-0.165621	-0.787456
25149	1.633798	2.154237	10.548204	0.012985	-0.123206	0.216314	-0.319770	-0.009412	-1.160678	0.596277	-0.011623	-0.167143	-0.785100
25150	1.387491	2.137566	9.948664	-0.270223	-0.073336	0.115029	-0.327199	-0.005356	-1.159658	0.597402	-0.016532	-0.163745	-0.784873
25151	1.522492	2.045263	9.144769	-0.249219	-0.021706	0.047344	-0.328685	0.004795	-1.162538	0.597634	-0.020109	-0.159927	-0.785400
25152	1.727483	1.942158	8.949653	-0.109130	-0.034043	0.090989	-0.330554	0.010366	-1.166230	0.598548	-0.022392	-0.158587	-0.784914
25153	1.788581	2.050078	9.027736	0.011480	-0.088768	0.080388	-0.334133	0.011290	-1.166427	0.599183	-0.023996	-0.159633	-0.784169
25154	1.849435	2.157986	9.028789	0.029082	-0.162560	0.014531	-0.337446	0.012056	-1.166096	0.598543	-0.026396	-0.162035	-0.784088
25155	1.773216	2.336228	9.039547	0.004224	-0.252748	-0.014405	-0.343273	0.011466	-1.164975	0.597142	-0.030332	-0.164969	-0.784402
25156	1.798675	2.550318	9.245711	0.046922	-0.290211	-0.138301	-0.352812	0.013137	-1.167495	0.593669	-0.034017	-0.169259	-0.785972
25157	1.940453	2.710654	9.114062	0.006275	-0.259749	-0.161255	-0.360895	0.013607	-1.161617	0.589891	-0.037511	-0.172387	-0.787975
25158	2.205347	2.800421	9.155210	0.078075	-0.223989	-0.215677	-0.366060	0.014079	-1.164897	0.585400	-0.039522	-0.176427	-0.790328
25159	2.541238	2.721556	9.127601	0.097440	-0.210041	-0.197031	-0.372280	0.012257	-1.164481	0.581246	-0.041017	-0.180437	-0.792409
25160	2.635854	2.570729	8.982242	0.105462	-0.200310	-0.159020	-0.376949	0.010193	-1.167228	0.577712	-0.042534	-0.184573	-0.793960
25161	2.427937	2.770840	8.863633	0.149013	-0.177343	-0.066752	-0.381176	0.006923	-1.166479	0.575747	-0.043382	-0.188918	-0.794320
25162	2.700139	2.717514	8.780924	0.142066	-0.238186	-0.053073	-0.388317	0.003743	-1.166766	0.573746	-0.045467	-0.193969	-0.794433
25163	2.939105	3.544836	9.874766	0.223049	-0.147152	-0.108931	-0.393584	-0.006508	-1.164886	0.571259	-0.044807	-0.199198	-0.794969
25164	2.915865	3.842966	9.770713	-0.061734	-0.032835	0.060646	-0.396232	-0.006570	-1.165662	0.571662	-0.046410	-0.198545	-0.794750
25165	3.610170	3.156313	8.136407	-0.259438	0.053951	-0.065043	-0.395578	-0.003443	-1.168790	0.570205	-0.048246	-0.193824	-0.796850
25166	3.405230	2.543199	6.892762	-0.017615	-0.010458	0.174989	-0.395325	0.000948	-1.171872	0.572559	-0.049428	-0.193501	-0.795167
25167	1.932404	2.994820	8.365351	0.380777	-0.054422	0.073673	-0.399283	-0.004500	-1.167708	0.573486	-0.046207	-0.200106	-0.793055
25168	1.970050	3.192213	9.255585	0.246681	-0.056816	-0.233576	-0.398987	-0.015173	-1.165100	0.569394	-0.043477	-0.204890	-0.794934
25169	2.889149	2.502501	8.956831	0.146973	-0.053203	-0.340121	-0.398171	-0.022809	-1.161597	0.563482	-0.041212	-0.208102	-0.798426
25170	4.480919	1.077103	9.830143	0.109742	0.090707	-0.268821	-0.396924	-0.029579	-1.160164	0.559269	-0.037537	-0.209055	-0.801315
25171	5.008577	3.633192	11.974048	0.400114	0.455927	0.167352	-0.387222	-0.041668	-1.153953	0.563727	-0.026506	-0.210209	-0.798324
25172	1.444670	1.436922	8.282876	-0.264516	0.093395	0.239941	-0.380744	-0.037435	-1.156308	0.567419	-0.029134	-0.204799	-0.797022
25173	2.084234	1.985006	8.623303	0.498009	-0.146827	0.185811	-0.384830	-0.044364	-1.154469	0.569662	-0.026622	-0.214185	-0.793033
25174	3.333199	2.325751	9.559254	-0.011911	-0.079016	0.078245	-0.389045	-0.052773	-1.148785	0.570183	-0.028473	-0.214855	-0.792413
25175	3.438437	1.822714	9.012680	-0.043723	0.034608	0.146073	-0.392491	-0.051709	-1.149114	0.572257	-0.029139	-0.213567	-0.791241
25176	3.309124	1.849484	8.902605	-0.141052	0.062082	0.223773	-0.392233	-0.049334	-1.149444	0.575599	-0.030854	-0.210493	-0.789573
25177	3.373190	2.484155	8.644647	0.014794	0.130110	0.330752	-0.393292	-0.049611	-1.148501	0.581012	-0.030159	-0.208907	-0.786049
25178	2.879311	2.545645	9.177813	-0.026577	0.141359	0.364383	-0.393285	-0.052444	-1.146713	0.586927	-0.029897	-0.206626	-0.782259
25179	2.676681	2.464269	8.955584	-0.035405	0.117444	0.320935	-0.393549	-0.052428	-1.147112	0.592052	-0.029943	-0.204371	-0.778980
25180	3.091988	2.568919	9.145652	-0.069848	0.133704	0.264250	-0.394348	-0.051006	-1.147460	0.596296	-0.029899	-0.201546	-0.776477
25181	3.024763	2.504566	8.937077	-0.056898	0.123483	0.250103	-0.394081	-0.051862	-1.146953	0.600291	-0.029829	-0.198921	-0.774074
25182	2.981191	2.474628	8.762666	-0.043365	0.134176	0.217517	-0.392233	-0.049683	-1.146369	0.603795	-0.029272	-0.196517	-0.771982
25183	3.199169	2.714030	8.704967	-0.020718	0.150414	0.180505	-0.390775	-0.050120	-1.147070	0.606812	-0.028092	-0.194185	-0.770248
25184	3.013263	2.601455	8.976912	0.005645	0.179265	0.209101	-0.389843	-0.051869	-1.144722	0.610362	-0.026211	-0.191987	-0.768057
25185	3.093781	2.428131	8.824238	-0.015531	0.228929	0.135083	-0.384545	-0.052438	-1.143459	0.612959	-0.023606	-0.188814	-0.766859
25186	3.262749	2.465577	8.857854	-0.046496	0.290279	0.158244	-0.380211	-0.053685	-1.141459	0.616087	-0.020462	-0.184474	-0.765498
25187	3.259094	2.999517	8.771878	-0.079499	0.368310	0.227579	-0.372800	-0.052339	-1.140562	0.620534	-0.016879	-0.178602	-0.763383
25188	2.590928	3.050561	9.297367	0.080185	0.260445	0.328307	-0.366174	-0.054515	-1.137488	0.626126	-0.013225	-0.176487	-0.759371
25189	2.068578	3.079894	9.052458	0.128149	0.083138	0.322138	-0.367085	-0.060176	-1.133097	0.630990	-0.011712	-0.177304	-0.755167
25190	2.153548	2.911495	8.806014	0.270752	-0.004830	0.224767	-0.369705	-0.070105	-1.129627	0.634064	-0.009310	-0.181408	-0.751643
25191	2.225952	2.703677	8.930320	0.272516	0.004830	0.161252	-0.374666	-0.080864	-1.125024	0.636203	-0.006561	-0.185421	-0.748881
25192	2.241935	2.674869	9.205420	0.158698	0.061830	0.118815	-0.376103	-0.087892	-1.121474	0.637877	-0.004199	-0.187004	-0.747078
25193	2.026738	2.656404	9.237467	0.060619	0.116723	0.094152	-0.375294	-0.093306	-1.117497	0.639382	-0.002208	-0.186405	-0.745948
25194	2.092447	2.623600	9.119383	0.024314	0.155965	0.112844	-0.372643	-0.094087	-1.116479	0.641294	-0.000132	-0.184776	-0.744714
25195	2.302425	2.782757	9.090928	0.057957	0.086761	0.154891	-0.372369	-0.097354	-1.114305	0.643579	0.001165	-0.184512	-0.742805
25196	2.689454	3.022779	8.855485	0.147582	0.036790	0.193662	-0.373420	-0.100436	-1.112781	0.646235	0.002754	-0.186242	-0.740059
25197	2.165784	2.809392	8.961373	0.244022	-0.014387	0.281282	-0.379089	-0.109406	-1.111660	0.649975	0.004482	-0.190056	-0.735793
25198	1.764252	2.833703	9.343609	0.082046	0.014262	0.217382	-0.383575	-0.115516	-1.108583	0.652870	0.004792	-0.191105	-0.732951
25199	1.906373	2.746464	9.290861	0.023231	0.016079	0.195965	-0.385950	-0.118695	-1.107584	0.655460	0.004450	-0.191228	-0.730605
25200	2.043898	2.438277	9.456264	-0.009973	-0.004519	0.155040	-0.390440	-0.123429	-1.103658	0.657364	0.003521	-0.191166	-0.728914
25201	1.947075	2.407375	9.294667	-0.021651	-0.046178	0.181286	-0.395740	-0.122621	-1.103169	0.659495	0.001750	-0.191407	-0.726930
25202	1.843678	2.488029	9.290887	-0.046368	-0.022927	0.167231	-0.400116	-0.120863	-1.102391	0.661496	0.000026	-0.191054	-0.725205
25203	2.154259	2.464534	9.271710	-0.041079	-0.020305	0.171618	-0.401574	-0.120554	-1.102231	0.663574	-0.001571	-0.190635	-0.723412
25204	2.317601	2.559752	9.418014	-0.041471	-0.003816	0.188477	-0.406076	-0.121013	-1.102059	0.665942	-0.003034	-0.190094	-0.721371
25205	2.003114	2.534628	9.427810	-0.105042	-0.008452	0.209535	-0.411109	-0.120226	-1.107075	0.668593	-0.005439	-0.188565	-0.719303
25206	1.929515	2.547835	9.225675	-0.118258	-0.000411	0.167130	-0.413237	-0.117370	-1.107764	0.670640	-0.007797	-0.186868	-0.717817
25207	2.248801	2.573045	9.201584	-0.124281	0.000654	0.122843	-0.414834	-0.114890	-1.104715	0.672058	-0.009980	-0.184927	-0.716966
25208	2.296011	2.646729	9.269872	-0.136638	0.004331	0.113972	-0.417094	-0.111715	-1.107003	0.673340	-0.012317	-0.182908	-0.716244
25209	2.132907	2.536949	9.106836	-0.141583	-0.004180	0.096265	-0.419228	-0.106571	-1.110034	0.674340	-0.014683	-0.180780	-0.715799
25210	2.248132	2.611873	9.234968	-0.115147	0.002525	0.050387	-0.420824	-0.103945	-1.113421	0.674699	-0.016525	-0.179106	-0.715842
25211	2.329301	2.542947	9.180212	-0.107657	0.008166	0.040708	-0.421627	-0.100791	-1.116263	0.674946	-0.018036	-0.177312	-0.716019
25212	2.358741	2.526491	9.190867	-0.096582	0.012057	0.031037	-0.421372	-0.096984	-1.118157	0.675061	-0.019422	-0.175780	-0.716252
25213	2.251819	2.425034	9.222049	-0.068925	0.011115	0.006390	-0.423364	-0.095229	-1.119688	0.674836	-0.020229	-0.174513	-0.716752
25214	2.340451	2.465472	9.152255	-0.052049	0.030477	-0.015554	-0.421517	-0.092456	-1.120694	0.674361	-0.020586	-0.173388	-0.717461
25215	2.348874	2.426800	9.273152	-0.026346	0.024087	-0.035852	-0.419930	-0.091658	-1.120553	0.673588	-0.020472	-0.172578	-0.718385
25216	2.213728	2.397646	9.264412	-0.047849	0.039862	-0.070266	-0.419935	-0.090272	-1.120106	0.672358	-0.020448	-0.171408	-0.719817
25217	2.183401	2.202899	9.173487	-0.056564	0.047944	-0.112661	-0.415707	-0.086694	-1.122054	0.670541	-0.020118	-0.169865	-0.721883
25218	2.092071	2.138112	9.002687	-0.041723	0.043969	-0.163005	-0.413723	-0.085772	-1.121644	0.667979	-0.019637	-0.168762	-0.724526
25219	1.760968	1.852961	9.013933	-0.052379	-0.024147	-0.145709	-0.410557	-0.081510	-1.121948	0.665427	-0.020168	-0.168230	-0.726979
25220	2.409566	2.328399	9.453871	-0.071791	-0.071523	-0.103809	-0.409904	-0.078000	-1.123453	0.663306	-0.021963	-0.168202	-0.728869
25221	2.828791	2.389449	9.841758	-0.111816	-0.057800	0.048111	-0.412291	-0.076933	-1.125002	0.663426	-0.024430	-0.167180	-0.728917
25222	2.836146	1.554507	9.198406	-0.134124	-0.007301	0.154502	-0.414293	-0.071386	-1.127485	0.665243	-0.026982	-0.165269	-0.727605
25223	2.601631	1.375462	9.004819	0.069528	-0.019349	0.278898	-0.416677	-0.071308	-1.128529	0.668935	-0.027278	-0.166253	-0.723977
25224	2.295619	1.959798	9.409830	-0.060164	-0.052354	0.274777	-0.422239	-0.071486	-1.127397	0.672358	-0.029904	-0.165957	-0.720762
25225	1.836342	2.094644	9.086632	0.025912	-0.073341	0.216666	-0.427801	-0.071627	-1.127874	0.674920	-0.031326	-0.167042	-0.718052
25226	2.039242	2.355614	8.994611	0.133712	-0.130293	0.112265	-0.430968	-0.075765	-1.126896	0.675838	-0.031916	-0.170680	-0.716305
25227	2.389414	2.527020	8.931854	0.175670	-0.147200	0.020262	-0.435596	-0.078800	-1.123854	0.675400	-0.031681	-0.175038	-0.715676
25228	2.610311	2.433884	8.465166	0.158068	-0.162007	0.037760	-0.441404	-0.085614	-1.119174	0.675130	-0.032142	-0.179495	-0.714806
25229	2.608710	2.812476	8.048266	0.256846	-0.244504	0.099422	-0.447479	-0.091640	-1.118223	0.675482	-0.032474	-0.186306	-0.712713
25230	2.504097	3.439259	8.040328	0.348327	-0.262695	0.039473	-0.456187	-0.103599	-1.111527	0.674929	-0.031799	-0.194820	-0.710989
25231	2.918364	3.925041	8.773866	0.504355	-0.268181	-0.078668	-0.461988	-0.113058	-1.107199	0.672684	-0.028393	-0.205613	-0.710221
25232	3.356447	4.913879	11.018310	0.948638	0.081875	-0.487207	-0.461653	-0.138547	-1.091647	0.666146	-0.012593	-0.218243	-0.713064
25233	4.204064	3.972723	9.515785	-0.081271	0.243059	-0.238438	-0.449311	-0.147637	-1.084967	0.663392	-0.009037	-0.213912	-0.716987
25234	3.375536	2.297080	6.672433	-0.374523	0.271014	0.178426	-0.444839	-0.136434	-1.090968	0.666669	-0.011010	-0.204923	-0.716545
25235	1.801965	1.652092	7.683259	0.497221	0.204008	-0.124813	-0.436338	-0.145694	-1.085189	0.665415	-0.000857	-0.209361	-0.716513
25236	2.902883	1.951442	9.818452	0.451143	0.136063	-0.407719	-0.425964	-0.161566	-1.072934	0.659758	0.008674	-0.214022	-0.720305
25237	5.028066	2.584885	11.522827	-0.020211	0.160405	-0.251324	-0.419874	-0.161003	-1.073120	0.656456	0.011792	-0.211567	-0.723993
25238	3.905353	2.661551	10.999189	-0.256968	0.261592	0.210326	-0.414184	-0.159203	-1.072055	0.660304	0.011186	-0.204463	-0.722543
25239	2.176998	1.814255	7.760937	-0.199728	-0.003358	0.257043	-0.415006	-0.149595	-1.076301	0.663691	0.007386	-0.201661	-0.720273
25240	2.281083	2.034668	8.349763	0.270408	-0.163766	0.146051	-0.420279	-0.158507	-1.071963	0.664740	0.007893	-0.207759	-0.717562
25241	3.106261	2.370157	9.340144	0.009218	-0.099000	-0.041998	-0.424773	-0.161809	-1.069601	0.663385	0.006672	-0.209176	-0.718416
25242	2.783103	2.267182	9.181775	-0.165732	-0.012642	-0.215194	-0.425449	-0.156723	-1.071578	0.659910	0.005061	-0.206943	-0.722265
25243	2.746906	2.388293	9.232533	-0.199694	-0.001446	-0.358529	-0.421925	-0.149136	-1.075740	0.654389	0.003760	-0.203989	-0.728113
25244	3.100924	2.569450	8.914685	-0.277174	-0.046532	-0.430749	-0.417187	-0.139133	-1.078427	0.647567	0.001079	-0.200530	-0.735149
25245	3.042377	2.646019	8.507945	-0.239946	-0.014136	-0.470189	-0.406757	-0.128371	-1.083436	0.640229	-0.000523	-0.197142	-0.742456
25246	3.261488	2.611168	8.611209	-0.187397	-0.035581	-0.555082	-0.400562	-0.118392	-1.086543	0.631452	-0.001397	-0.194815	-0.750542
25247	3.548777	2.713508	8.917712	-0.211784	-0.078353	-0.594406	-0.395686	-0.110352	-1.089026	0.621826	-0.003163	-0.192650	-0.759084
25248	3.523741	2.751495	8.897572	-0.292100	-0.101378	-0.623011	-0.390782	-0.098839	-1.091868	0.611544	-0.006071	-0.189501	-0.768158
25249	3.355860	2.806637	8.263791	-0.464651	0.034490	-0.640314	-0.382352	-0.082582	-1.096947	0.601355	-0.009084	-0.182081	-0.777905
25250	3.509367	3.756017	7.623499	-0.434328	0.258424	-0.624699	-0.367049	-0.061595	-1.102090	0.592060	-0.008153	-0.172306	-0.787216
25251	3.027739	3.931896	8.921587	-0.123683	0.072973	-0.497536	-0.353839	-0.049971	-1.104689	0.584062	-0.007071	-0.169769	-0.793726
25252	2.620334	4.274017	8.685066	-0.008254	-0.249465	-0.292282	-0.351600	-0.045542	-1.105244	0.578200	-0.010281	-0.172582	-0.797367
25253	1.336534	3.236065	8.427252	0.197815	-0.397620	-0.347066	-0.357429	-0.045126	-1.105432	0.570915	-0.013409	-0.180644	-0.800777
25254	0.486684	3.694065	9.240151	0.237050	-0.475928	-0.619592	-0.364304	-0.049162	-1.105214	0.558900	-0.016224	-0.190008	-0.807010
25255	0.556906	3.984306	10.289545	0.021438	-0.458324	-0.972071	-0.371189	-0.049862	-1.104351	0.540945	-0.019811	-0.195928	-0.817679
25256	2.149269	3.081072	10.051571	0.048974	-0.365995	-1.312956	-0.371475	-0.042340	-1.109475	0.517497	-0.020245	-0.201121	-0.831467
25257	2.282217	2.180467	9.629193	-0.184142	-0.191943	-1.312555	-0.361972	-0.030541	-1.116051	0.494232	-0.020161	-0.200618	-0.845624
25258	1.787548	1.515976	8.396299	-0.226175	-0.177043	-1.213409	-0.354734	-0.014124	-1.120844	0.472394	-0.020640	-0.198946	-0.858393
25259	2.351318	2.336890	7.945271	-0.051545	-0.181200	-0.912448	-0.350797	-0.001548	-1.125319	0.455495	-0.020723	-0.200167	-0.867196
25260	3.083474	2.792107	9.394029	0.265533	-0.382057	-0.660106	-0.349215	0.000900	-1.124051	0.442198	-0.022407	-0.208467	-0.872067
25261	1.631338	2.693097	10.871409	-0.189874	-0.387784	-0.730241	-0.354252	0.002439	-1.125286	0.427285	-0.027923	-0.208869	-0.879216
25262	1.915831	2.370464	9.910166	-0.520273	-0.294521	-0.875696	-0.356153	0.019147	-1.133721	0.409894	-0.033999	-0.202645	-0.888688
25263	2.912287	2.531637	8.789004	-0.542821	-0.390374	-0.888956	-0.360459	0.042876	-1.141502	0.391634	-0.041917	-0.196685	-0.897876
25264	1.899986	2.459840	8.527418	-0.362475	-0.460091	-0.743616	-0.365816	0.063808	-1.148018	0.375718	-0.050203	-0.194330	-0.904738
25265	1.126698	3.016273	8.884604	-0.183150	-0.432749	-0.782524	-0.373020	0.081974	-1.153797	0.359214	-0.056472	-0.194915	-0.910925
25266	1.845991	3.347353	9.313358	-0.233242	-0.392359	-0.992131	-0.379807	0.093409	-1.158721	0.338872	-0.061533	-0.194519	-0.918445
25267	2.305581	3.571685	8.935843	-0.470597	-0.442650	-0.908427	-0.389384	0.107661	-1.161913	0.319375	-0.069395	-0.189847	-0.925820
25268	1.972700	3.388459	9.028103	-0.499732	-0.447611	-0.862499	-0.396866	0.130312	-1.168216	0.300542	-0.077699	-0.184564	-0.932509
25269	2.133267	3.745781	9.184379	-0.424746	-0.392820	-0.966289	-0.407246	0.147666	-1.171971	0.279897	-0.084060	-0.180382	-0.939177
25270	2.184270	3.809783	8.858116	-0.477139	-0.407734	-1.028440	-0.416586	0.171818	-1.181022	0.257840	-0.090770	-0.175337	-0.945799
25271	2.482719	3.623407	8.572625	-0.478731	-0.448396	-1.110091	-0.427768	0.191753	-1.186966	0.233865	-0.097853	-0.170531	-0.952182
25272	2.916904	3.590012	8.497143	-0.339716	-0.414938	-1.120143	-0.437210	0.204977	-1.188046	0.210006	-0.103605	-0.168098	-0.957552
25273	3.468716	3.133971	8.469376	-0.312040	-0.392815	-1.141234	-0.446387	0.218395	-1.191806	0.185658	-0.108652	-0.166122	-0.962356
25274	4.064524	3.273432	8.486606	-0.309922	-0.341553	-0.874929	-0.457676	0.229307	-1.193743	0.166622	-0.113553	-0.163249	-0.965760
25275	3.791245	3.508795	8.611234	-0.430910	-0.298915	-0.447977	-0.468854	0.247847	-1.199732	0.155527	-0.119429	-0.157031	-0.967930
25276	2.613422	3.730221	9.199229	-0.168886	-0.085925	-0.416383	-0.474445	0.257521	-1.202043	0.146435	-0.120412	-0.154972	-0.969557
25277	3.437074	2.764514	9.159578	-0.182747	0.106200	-0.638125	-0.473263	0.261009	-1.203153	0.133461	-0.117044	-0.152781	-0.972187
25278	4.886451	2.339212	8.100063	-0.555887	0.167869	-0.165309	-0.466944	0.274338	-1.206289	0.129067	-0.114863	-0.141847	-0.974693
25279	2.922019	2.381217	7.851728	-0.239476	0.107930	0.347617	-0.463542	0.288230	-1.206690	0.135126	-0.114584	-0.136251	-0.974704
25280	1.695324	2.485317	9.103427	0.110329	0.028138	0.240581	-0.456117	0.285569	-1.207665	0.139736	-0.114517	-0.137715	-0.973855
25281	2.228336	1.703717	9.505976	0.115483	-0.009510	0.040460	-0.456103	0.281111	-1.208076	0.140295	-0.114687	-0.140016	-0.973427
25282	3.294940	0.810454	10.123109	0.131295	0.041389	-0.139729	-0.457021	0.278245	-1.210035	0.137608	-0.113240	-0.142721	-0.973587
25283	3.203259	3.547058	12.191289	0.346876	0.347926	0.053727	-0.447449	0.266019	-1.209999	0.139969	-0.105860	-0.148446	-0.973225
25284	1.920919	1.620336	8.317768	-0.286766	-0.079029	0.266946	-0.445347	0.271543	-1.209444	0.143978	-0.109101	-0.142462	-0.973176
25285	2.842781	1.821548	8.383047	0.424134	-0.223939	-0.027247	-0.450753	0.262927	-1.205766	0.143279	-0.112364	-0.151428	-0.971553
25286	2.913637	1.436974	9.206485	-0.024987	-0.162801	0.152068	-0.456956	0.255843	-1.207262	0.145322	-0.116170	-0.151014	-0.970866
25287	3.043469	1.597099	9.127424	-0.106854	0.031933	0.015992	-0.458156	0.258312	-1.204083	0.145042	-0.116134	-0.148750	-0.971262
25288	3.284916	2.004336	8.354317	-0.025285	0.125297	0.079563	-0.455782	0.261454	-1.203474	0.146499	-0.114129	-0.147655	-0.971448
25289	2.978484	2.362918	8.734542	0.208198	0.202957	0.110895	-0.450076	0.257659	-1.201916	0.149292	-0.110161	-0.150787	-0.970999
25290	2.750599	2.698671	9.288242	0.123882	0.147778	0.156272	-0.441586	0.253031	-1.203369	0.152635	-0.107511	-0.152348	-0.970533
25291	2.446846	2.639772	9.414155	-0.005756	0.087988	0.012328	-0.436818	0.252850	-1.200210	0.152697	-0.106112	-0.151878	-0.970751
25292	2.793652	2.374114	8.593997	-0.065370	0.143668	-0.102478	-0.433372	0.251626	-1.198947	0.150594	-0.103330	-0.150328	-0.971620
25293	3.309479	2.725709	8.412210	0.010411	0.254195	-0.158238	-0.423576	0.253015	-1.196197	0.147871	-0.098171	-0.150045	-0.972617
25294	3.506095	2.862802	8.616985	-0.038432	0.361607	-0.131235	-0.411927	0.254495	-1.193198	0.145904	-0.090977	-0.148417	-0.973862
25295	3.083430	3.918332	8.822307	-0.075627	0.409916	-0.012532	-0.396840	0.258303	-1.191640	0.146302	-0.083514	-0.145796	-0.974867
25296	2.522160	3.990759	9.569947	0.134442	0.067948	0.080638	-0.387825	0.255121	-1.189699	0.147873	-0.082156	-0.148010	-0.974411
25297	2.370372	3.638340	8.388544	0.057678	-0.160447	0.155927	-0.386754	0.251206	-1.190507	0.150091	-0.085926	-0.149471	-0.973523
25298	1.403183	2.538179	8.242005	0.372762	-0.276608	0.068025	-0.393880	0.242421	-1.189900	0.150799	-0.090515	-0.157365	-0.971752
25299	1.709461	3.305982	8.789581	0.218448	-0.233287	-0.080819	-0.399935	0.229990	-1.189690	0.148440	-0.094448	-0.162596	-0.970880
25300	1.462368	3.388942	9.337379	0.062409	-0.166770	-0.091454	-0.410777	0.223814	-1.189628	0.145813	-0.097320	-0.164408	-0.970689
25301	0.986966	3.234720	9.754798	-0.101014	-0.247703	-0.255054	-0.416081	0.226199	-1.190967	0.139386	-0.101816	-0.163800	-0.971275
25302	1.081627	3.027633	9.263433	0.057618	-0.421484	-0.292800	-0.422977	0.228981	-1.189725	0.132028	-0.108988	-0.166620	-0.971045
25303	1.598079	2.510342	9.928245	0.155693	-0.336873	-0.514847	-0.434094	0.226185	-1.190626	0.120766	-0.113552	-0.171740	-0.971096
25304	2.104240	2.531749	10.737906	-0.099330	-0.124240	-0.569231	-0.438864	0.227002	-1.191081	0.108713	-0.114333	-0.171339	-0.972498
25305	1.812980	2.147687	9.696879	-0.384832	-0.042830	-0.509383	-0.444999	0.241397	-1.191759	0.097304	-0.114351	-0.165103	-0.974780
25306	2.679079	2.294365	8.641629	-0.238822	-0.000587	-0.440752	-0.445305	0.255519	-1.192379	0.087925	-0.113442	-0.161403	-0.976396
25307	3.036957	2.164978	9.118127	0.023954	-0.026224	-0.175837	-0.441866	0.256942	-1.190897	0.084005	-0.113476	-0.162269	-0.976594
25308	1.999631	2.240868	9.538231	-0.149852	-0.023253	-0.070059	-0.441613	0.260694	-1.190378	0.081958	-0.114036	-0.159488	-0.977160
25309	1.909920	2.333886	9.342221	-0.328171	-0.012602	-0.130647	-0.441635	0.268221	-1.189869	0.078161	-0.114502	-0.153286	-0.978409
25310	2.048644	2.088750	8.751404	-0.294835	-0.099103	-0.145247	-0.443786	0.278878	-1.189773	0.074042	-0.116546	-0.147945	-0.979309
25311	2.097371	2.342094	8.900219	-0.148666	-0.186853	-0.141839	-0.448580	0.287672	-1.191047	0.069914	-0.120097	-0.145504	-0.979550
25312	1.892167	2.724357	9.256894	-0.062205	-0.214357	-0.150563	-0.452304	0.292575	-1.188030	0.065887	-0.124040	-0.144891	-0.979428
25313	1.995761	2.643714	9.323262	-0.130052	-0.195038	-0.235545	-0.460797	0.298493	-1.188012	0.059929	-0.127403	-0.143049	-0.979650
25314	2.075128	2.798079	9.341382	-0.174196	-0.191945	-0.267515	-0.465317	0.304011	-1.186711	0.053385	-0.130700	-0.140491	-0.979964
25315	2.267217	2.833083	9.002818	-0.218801	-0.214102	-0.285514	-0.472489	0.310529	-1.183737	0.046154	-0.134353	-0.137058	-0.980324
25316	2.372159	2.589768	8.468718	-0.148983	-0.225376	-0.237627	-0.480193	0.317830	-1.183952	0.040156	-0.138354	-0.134927	-0.980327
25317	2.437369	2.833679	8.406298	0.029415	-0.261579	-0.150682	-0.487224	0.322080	-1.185748	0.036112	-0.143075	-0.136044	-0.979652
25318	2.262637	3.485913	8.607828	0.054753	-0.335557	-0.170519	-0.496626	0.321401	-1.183247	0.031675	-0.149243	-0.137792	-0.978640
25319	1.956184	3.361455	8.998917	-0.042591	-0.391718	-0.377995	-0.508557	0.324994	-1.181921	0.022585	-0.155864	-0.138313	-0.977786
25320	2.968941	4.537808	10.243847	0.260980	-0.184498	-0.595270	-0.523781	0.322195	-1.178615	0.010900	-0.157790	-0.145293	-0.976664
25321	3.181072	4.471181	9.471007	-0.231943	0.088843	-0.420045	-0.527355	0.322058	-1.181262	0.001716	-0.154829	-0.142156	-0.977659
25322	3.235729	3.129646	7.562061	-0.323831	0.195061	-0.255125	-0.528054	0.334517	-1.182064	-0.004100	-0.150393	-0.136543	-0.979143
25323	3.012007	3.144906	6.642848	-0.061234	0.092843	-0.060388	-0.527281	0.341809	-1.184255	-0.005718	-0.148409	-0.135682	-0.979557
25324	2.064437	3.040420	7.488284	0.418473	0.058983	0.033036	-0.527251	0.332382	-1.187240	-0.004073	-0.147490	-0.143718	-0.978558
25325	2.660964	2.226067	8.612705	0.600384	0.175179	-0.358305	-0.524016	0.313652	-1.189484	-0.009318	-0.143059	-0.156675	-0.977190
25326	6.544902	5.678260	12.617126	0.849310	0.793722	0.113903	-0.512279	0.285589	-1.188904	-0.002572	-0.128120	-0.172981	-0.976553
25327	2.079560	1.589332	9.247137	-0.466680	0.716277	0.333300	-0.491610	0.282702	-1.187088	0.004731	-0.115299	-0.163133	-0.979832
25328	0.461749	0.613176	7.970096	0.386236	0.246722	0.335164	-0.477311	0.284293	-1.185457	0.012619	-0.111603	-0.169819	-0.979054
25329	3.050917	2.393537	10.378071	0.339696	-0.073445	0.189049	-0.476459	0.265019	-1.185948	0.016354	-0.113633	-0.176037	-0.977666
25330	3.770865	2.333665	9.312674	0.055692	-0.105405	0.306290	-0.473815	0.266682	-1.188072	0.021849	-0.116812	-0.176401	-0.977118
25331	2.374321	2.143276	9.401234	-0.026075	-0.071734	0.207545	-0.477254	0.265371	-1.188342	0.025135	-0.119045	-0.175322	-0.976964
25332	2.328773	2.380260	8.752987	-0.097131	-0.089323	0.102904	-0.484536	0.264525	-1.186810	0.026368	-0.121259	-0.173171	-0.977043
25333	2.871058	2.676544	8.926250	-0.080984	0.012654	0.121153	-0.488249	0.265998	-1.186451	0.028136	-0.121582	-0.171127	-0.977314
25334	2.946771	2.527424	8.939325	-0.144853	0.067968	0.163732	-0.485087	0.271349	-1.185512	0.030930	-0.120967	-0.167799	-0.977882
25335	3.001582	2.683761	8.867620	-0.090199	0.098363	0.211821	-0.476370	0.279674	-1.185884	0.034749	-0.119958	-0.165265	-0.978310
25336	3.164357	3.004681	8.725776	-0.007135	0.117141	0.272274	-0.473458	0.280142	-1.184829	0.040122	-0.118652	-0.164325	-0.978422
25337	2.917686	3.235667	8.807929	0.005288	0.120730	0.346641	-0.473977	0.276072	-1.183343	0.046883	-0.117616	-0.163325	-0.978414
25338	2.529515	3.238320	8.680465	0.024874	0.129397	0.289381	-0.466032	0.276411	-1.181679	0.052679	-0.116094	-0.162942	-0.978365
25339	2.594116	3.375406	8.517740	0.046509	0.186163	0.230563	-0.462315	0.273552	-1.182484	0.057471	-0.113359	-0.162974	-0.978410
25340	2.702929	3.299728	8.733461	0.079444	0.189564	0.176733	-0.453835	0.272196	-1.180478	0.061383	-0.110224	-0.163843	-0.978386
25341	2.758974	3.402691	8.715149	0.001864	0.217913	0.154553	-0.447339	0.269923	-1.179149	0.064691	-0.106696	-0.163160	-0.978678
25342	2.752565	3.693836	8.525014	-0.008837	0.281653	0.161994	-0.440980	0.269170	-1.176966	0.068398	-0.101817	-0.162204	-0.979104
25343	2.684321	4.131984	8.866216	0.138226	0.158620	0.226194	-0.432100	0.266537	-1.174468	0.073185	-0.099517	-0.164196	-0.978662
25344	2.554256	4.190291	8.717368	0.085662	-0.100579	0.262416	-0.433277	0.261535	-1.174346	0.077789	-0.102318	-0.165423	-0.977811
25345	1.875303	3.804131	8.437091	0.188403	-0.204154	0.241029	-0.435380	0.256009	-1.174766	0.081764	-0.107072	-0.168973	-0.976370
25346	1.342501	3.517810	9.027046	0.096795	-0.302353	0.081094	-0.443839	0.250316	-1.173777	0.082160	-0.113184	-0.171114	-0.975274
25347	1.685474	3.366279	9.248117	-0.028589	-0.380919	-0.091387	-0.454562	0.248772	-1.174910	0.078544	-0.120531	-0.171447	-0.974633
25348	2.090220	2.752221	9.226657	-0.169776	-0.340562	-0.188884	-0.465570	0.254076	-1.176090	0.072947	-0.126871	-0.169066	-0.974679
25349	2.133269	2.299091	9.253058	-0.245130	-0.332247	-0.263321	-0.475261	0.261552	-1.175875	0.065601	-0.132953	-0.165445	-0.975012
25350	2.139303	2.308957	9.691234	-0.223199	-0.303384	-0.271920	-0.487868	0.269892	-1.173853	0.058434	-0.138333	-0.162166	-0.975270
25351	2.291778	2.219500	9.833783	-0.292283	-0.180745	-0.292603	-0.494250	0.278412	-1.173777	0.050868	-0.141339	-0.157418	-0.976041
25352	2.681847	2.265757	9.342180	-0.337211	-0.113827	-0.283632	-0.497472	0.287433	-1.170685	0.043855	-0.143069	-0.151722	-0.977030
25353	2.546728	2.137016	8.713201	-0.244499	-0.099000	-0.313255	-0.502272	0.298553	-1.170007	0.036277	-0.144346	-0.147813	-0.977752
25354	2.878253	2.089664	9.036633	-0.063233	-0.091709	-0.293269	-0.504139	0.303405	-1.172782	0.029907	-0.145386	-0.147459	-0.977867
25355	2.982803	2.086799	9.896734	-0.117760	-0.041114	-0.199447	-0.507332	0.308182	-1.170983	0.025096	-0.145752	-0.145592	-0.978228
25356	2.738572	2.208607	10.061621	-0.311533	0.073023	-0.135626	-0.506293	0.315139	-1.171041	0.021518	-0.144161	-0.139816	-0.979391
25357	2.596186	1.919504	9.188120	-0.448231	0.134811	-0.057796	-0.505007	0.327641	-1.169719	0.019029	-0.141609	-0.130918	-0.981043
25358	2.663372	1.604701	8.518781	-0.357218	0.084357	-0.033868	-0.503577	0.341060	-1.168988	0.017260	-0.140097	-0.123917	-0.982201
25359	2.503738	1.856692	8.670840	-0.129637	-0.073998	-0.024422	-0.503065	0.347180	-1.168530	0.015800	-0.141609	-0.121208	-0.982347
25360	2.328669	2.137520	8.721117	-0.041526	-0.181387	-0.074316	-0.506001	0.354622	-1.167454	0.013453	-0.145111	-0.120604	-0.981945
25361	2.359856	2.419674	8.869176	0.076257	-0.207131	-0.143091	-0.512752	0.353376	-1.167282	0.009927	-0.148864	-0.122332	-0.981211
25362	2.515323	2.558451	9.099153	0.059181	-0.210804	-0.179461	-0.520816	0.348558	-1.168282	0.005732	-0.152652	-0.124015	-0.980451
25363	2.706764	2.634714	8.815618	-0.018100	-0.230827	-0.186942	-0.529026	0.347906	-1.168208	0.000995	-0.156749	-0.124048	-0.979817
25364	2.517876	2.670070	8.311317	-0.007817	-0.298455	-0.110376	-0.538298	0.348088	-1.166888	-0.002268	-0.162423	-0.124195	-0.978871
25365	2.455576	3.236935	8.278653	0.141005	-0.342077	-0.165010	-0.548098	0.347511	-1.162366	-0.006346	-0.168725	-0.127331	-0.977383
25366	2.183495	3.860751	8.934731	0.265176	-0.318494	-0.500402	-0.560258	0.339282	-1.162757	-0.016366	-0.173791	-0.134109	-0.975471
25367	3.152654	5.296050	10.287089	0.493888	-0.149213	-0.719042	-0.571079	0.325487	-1.159181	-0.029566	-0.174856	-0.146170	-0.973235
25368	3.655274	5.356137	10.220222	0.034848	0.324913	-0.668051	-0.568132	0.314212	-1.157427	-0.041766	-0.166655	-0.149324	-0.973747
25369	3.365792	3.180560	7.633062	-0.380853	0.403742	-0.443194	-0.558607	0.317927	-1.158492	-0.050958	-0.157096	-0.143782	-0.975731
25370	2.757959	2.800413	6.124972	-0.189483	0.261120	-0.079080	-0.550408	0.321921	-1.158191	-0.052685	-0.151661	-0.140536	-0.976971
25371	1.924613	2.503857	7.396577	0.437153	0.114284	-0.183980	-0.546141	0.312029	-1.157214	-0.055130	-0.149351	-0.149840	-0.975809
25372	4.090044	3.033799	10.448450	0.611477	0.229222	-0.232777	-0.541323	0.295152	-1.156600	-0.057491	-0.144919	-0.162642	-0.974290
25373	4.677282	3.680949	11.732280	0.116167	0.610391	0.076385	-0.526058	0.280333	-1.155021	-0.054155	-0.133457	-0.165402	-0.975653
25374	2.523894	1.670448	7.743616	-0.276980	0.381875	0.183084	-0.513898	0.288014	-1.155184	-0.050267	-0.126357	-0.159858	-0.977728
25375	1.327110	1.862479	9.046112	0.662622	-0.011756	0.312811	-0.512514	0.267547	-1.152633	-0.042977	-0.128285	-0.171923	-0.975776
25376	2.904161	2.716541	10.457609	0.139019	-0.081503	0.083983	-0.514057	0.251921	-1.151370	-0.041435	-0.130324	-0.174299	-0.975151
25377	3.607233	2.491277	9.142621	-0.013432	-0.100842	0.131008	-0.517384	0.256914	-1.146611	-0.039716	-0.132828	-0.173454	-0.975035
25378	2.844294	2.443036	8.951259	-0.048983	-0.142276	0.176858	-0.520423	0.258154	-1.146749	-0.037035	-0.136211	-0.171872	-0.974954
25379	2.217213	2.752048	8.770828	-0.084774	-0.133693	0.103552	-0.525993	0.260499	-1.146074	-0.036147	-0.139211	-0.169630	-0.974956
25380	2.589135	2.982144	9.059711	-0.163572	-0.038516	-0.031449	-0.530099	0.260889	-1.146819	-0.037595	-0.139793	-0.166446	-0.975367
25381	2.959171	2.877187	8.937067	-0.194026	0.012724	-0.027754	-0.529455	0.266898	-1.147708	-0.039071	-0.139422	-0.162517	-0.976024
25382	2.970905	2.984180	8.724809	-0.187019	0.051544	-0.013340	-0.527891	0.275385	-1.147992	-0.039956	-0.138291	-0.158885	-0.976747
25383	3.109288	3.100781	8.776315	-0.160781	0.074103	0.018677	-0.525262	0.282346	-1.149813	-0.040228	-0.136932	-0.155518	-0.977469
25384	3.020584	3.164704	8.715343	-0.144714	0.083950	0.093071	-0.523156	0.286741	-1.148758	-0.038834	-0.135536	-0.152439	-0.978205
25385	2.798298	3.136400	8.742434	-0.119648	0.116775	0.104018	-0.519989	0.290558	-1.147868	-0.037192	-0.133668	-0.149689	-0.978950
25386	2.836455	3.166220	8.736158	-0.088198	0.149701	0.077795	-0.514170	0.293186	-1.146509	-0.035756	-0.130982	-0.147800	-0.979653
25387	2.918844	3.182290	8.837251	-0.079717	0.151967	0.097265	-0.509546	0.296948	-1.144698	-0.034034	-0.128462	-0.145898	-0.980333
25388	2.828443	3.102978	8.868773	-0.115332	0.152012	0.083031	-0.503198	0.300174	-1.145608	-0.032562	-0.125727	-0.143457	-0.981098
25389	2.703249	3.178378	8.835479	-0.147139	0.183267	0.066359	-0.497646	0.303676	-1.145560	-0.031528	-0.122482	-0.140354	-0.981990
25390	2.664860	3.279629	8.828723	-0.140810	0.223133	0.038348	-0.491303	0.308397	-1.144678	-0.030806	-0.118205	-0.137561	-0.982932
25391	2.614651	3.375818	8.884224	-0.213372	0.252000	-0.003241	-0.483103	0.311985	-1.144926	-0.031107	-0.113396	-0.133406	-0.984061
25392	2.562867	3.583658	9.145831	-0.150707	0.112378	-0.016319	-0.475964	0.316767	-1.147539	-0.031787	-0.111139	-0.130467	-0.984691
25393	2.386174	3.633812	8.759733	-0.109044	-0.025073	0.018342	-0.474116	0.318670	-1.147097	-0.032165	-0.111927	-0.128217	-0.984885
25394	2.012401	3.262903	8.529623	-0.012659	-0.096019	-0.029447	-0.476768	0.319679	-1.145827	-0.033349	-0.113831	-0.127891	-0.984670
25395	1.856669	3.206698	8.737081	-0.014432	-0.106735	-0.100216	-0.479678	0.318000	-1.142761	-0.036069	-0.115970	-0.127780	-0.984339
25396	2.053697	3.069502	8.874136	-0.085686	-0.129643	-0.132454	-0.481800	0.319015	-1.142302	-0.039546	-0.118218	-0.126225	-0.984138
25397	1.835908	2.837398	9.037690	-0.093008	-0.147542	-0.130770	-0.484451	0.319739	-1.140772	-0.043161	-0.120998	-0.124634	-0.983851
25398	1.845701	2.827863	9.009179	-0.093438	-0.157790	-0.183883	-0.490545	0.320129	-1.139482	-0.047739	-0.123661	-0.123024	-0.983511
25399	1.670470	2.407199	9.180276	-0.091419	-0.195663	-0.198212	-0.496378	0.321761	-1.137887	-0.052800	-0.127168	-0.121584	-0.982984
25400	1.582794	2.051289	9.861437	-0.138783	-0.313514	-0.266287	-0.504334	0.325062	-1.139971	-0.059453	-0.132626	-0.119125	-0.982184
25401	2.215475	1.701111	10.020687	0.064914	-0.366356	-0.287333	-0.516516	0.324205	-1.139187	-0.066251	-0.139386	-0.120719	-0.980617
25402	2.997828	1.941118	10.659060	-0.048268	-0.136793	-0.258125	-0.523796	0.322189	-1.135276	-0.071937	-0.141453	-0.120262	-0.979976
25403	2.335472	2.281021	10.246247	-0.316770	0.055344	-0.211624	-0.523944	0.327642	-1.135503	-0.077297	-0.139551	-0.114670	-0.980511
25404	1.726607	1.645940	8.335682	-0.382739	0.109207	-0.151163	-0.523188	0.340581	-1.134294	-0.081097	-0.136530	-0.107721	-0.981417
25405	1.978819	1.645668	8.396376	0.019000	0.037800	-0.109750	-0.521341	0.342616	-1.133580	-0.083566	-0.135703	-0.108358	-0.981254
25406	1.984017	2.024533	9.366084	0.145114	-0.022671	0.006917	-0.523186	0.339589	-1.133655	-0.083142	-0.136474	-0.111110	-0.980875
25407	1.903127	2.260992	9.799882	-0.041783	-0.045169	-0.009729	-0.523848	0.339422	-1.131774	-0.084000	-0.137344	-0.110129	-0.980792
25408	1.912372	1.998978	9.537378	-0.194013	-0.060940	-0.107541	-0.525316	0.343036	-1.129630	-0.086810	-0.138041	-0.106481	-0.980852
25409	2.161991	1.804416	9.084372	-0.097154	-0.088019	-0.165795	-0.529972	0.349680	-1.128559	-0.090969	-0.139288	-0.104739	-0.980486
25410	2.138052	2.027294	9.050665	-0.068409	-0.155100	-0.175862	-0.536065	0.349660	-1.127684	-0.095012	-0.141909	-0.103564	-0.979851
25411	2.047764	2.151858	8.871248	-0.015565	-0.195683	-0.206880	-0.544281	0.351228	-1.127003	-0.099967	-0.145304	-0.103330	-0.978885
25412	2.055484	2.287955	9.106339	0.025128	-0.250071	-0.258390	-0.549585	0.353583	-1.127001	-0.105610	-0.149792	-0.104025	-0.977542
25413	2.331916	2.560004	9.348650	-0.016845	-0.252768	-0.306357	-0.560312	0.352939	-1.124751	-0.112631	-0.154048	-0.103949	-0.976103
25414	2.566952	2.505975	9.002448	-0.075491	-0.261328	-0.267737	-0.569319	0.353264	-1.123832	-0.118793	-0.158498	-0.102665	-0.974796
25415	2.517829	2.602138	8.634359	0.064275	-0.257225	-0.242503	-0.580181	0.353309	-1.121022	-0.124304	-0.163154	-0.103973	-0.973200
25416	2.744049	2.980093	8.992270	0.174506	-0.218743	-0.321552	-0.588240	0.346625	-1.119801	-0.130610	-0.167247	-0.107831	-0.971258
25417	3.001639	3.130369	8.637999	0.063386	-0.205748	-0.201637	-0.594592	0.344657	-1.118985	-0.135226	-0.170973	-0.109148	-0.969829
25418	3.308831	4.194391	9.811582	0.315154	-0.041840	-0.305144	-0.600138	0.338893	-1.117764	-0.140270	-0.172028	-0.116160	-0.968110
25419	3.156296	4.575160	9.955667	0.018070	0.244305	-0.184879	-0.597329	0.329598	-1.117019	-0.143703	-0.166927	-0.117888	-0.968291
25420	2.773821	3.596961	6.971509	-0.435950	0.169098	-0.036295	-0.591391	0.337021	-1.117924	-0.145710	-0.162382	-0.109992	-0.969692
25421	2.134303	2.861846	5.465125	0.122504	0.020379	0.196341	-0.587435	0.342791	-1.117786	-0.141947	-0.162841	-0.111930	-0.969951
25422	1.708576	2.431993	7.592673	1.130505	-0.024937	-0.357698	-0.588961	0.321636	-1.119113	-0.145562	-0.165773	-0.134845	-0.965996
25423	6.004535	4.224106	11.874989	1.218410	0.363751	-0.568235	-0.584737	0.281557	-1.116683	-0.151940	-0.160815	-0.161399	-0.961771
25424	3.440231	3.036727	11.877472	-0.146835	0.462190	0.297776	-0.569067	0.267238	-1.116649	-0.145460	-0.152479	-0.158948	-0.964535
25425	2.100824	1.276838	7.873206	0.101819	0.072908	0.437016	-0.565077	0.261675	-1.117739	-0.136946	-0.152845	-0.159778	-0.965585
25426	2.765115	1.946837	9.140144	0.498167	-0.147853	0.514441	-0.567553	0.247856	-1.115200	-0.126066	-0.158715	-0.167366	-0.964834
25427	2.892999	3.119171	9.467383	0.070978	-0.159294	0.329055	-0.569286	0.251988	-1.117195	-0.120475	-0.163160	-0.167195	-0.964837
25428	2.101842	2.585374	9.555447	-0.074071	-0.061088	0.117244	-0.572201	0.252578	-1.115667	-0.118573	-0.164540	-0.165242	-0.965175
25429	2.920343	3.075886	8.645374	-0.189125	0.017661	0.058859	-0.574329	0.255692	-1.115409	-0.118451	-0.164013	-0.161296	-0.965946
25430	3.383269	2.943496	8.605218	-0.057901	0.071967	0.209816	-0.576176	0.252901	-1.113599	-0.114377	-0.163173	-0.159646	-0.966853
25431	3.126248	3.258891	9.006709	-0.209560	0.095124	0.230822	-0.575002	0.258491	-1.112835	-0.110733	-0.161696	-0.154887	-0.968299
25432	3.078883	3.282276	8.735501	-0.215966	0.120564	0.206226	-0.567105	0.275032	-1.111459	-0.107098	-0.159541	-0.150285	-0.969789
25433	3.346641	3.427895	8.501924	-0.163662	0.133506	0.204645	-0.563942	0.280559	-1.112124	-0.103684	-0.157366	-0.146584	-0.971081
25434	3.162882	3.405141	8.486829	-0.176600	0.161394	0.222506	-0.558928	0.286584	-1.111990	-0.099562	-0.154558	-0.142753	-0.972533
25435	2.946440	3.410901	8.277961	-0.115591	0.169609	0.198048	-0.556418	0.288912	-1.112481	-0.096017	-0.151786	-0.140104	-0.973711
25436	2.912451	3.458861	8.560576	-0.053847	0.224609	0.152621	-0.548610	0.291107	-1.112501	-0.092768	-0.147793	-0.138974	-0.974801
25437	3.075427	3.333187	8.730197	-0.124725	0.254284	0.115422	-0.541210	0.296338	-1.110541	-0.090613	-0.143151	-0.136581	-0.976034
25438	3.247174	3.188209	8.486238	-0.145989	0.287155	0.109351	-0.533013	0.301129	-1.108470	-0.088367	-0.137649	-0.133873	-0.977406
25439	3.230437	3.542298	8.492682	-0.059979	0.358364	0.135704	-0.522296	0.304821	-1.109683	-0.085349	-0.131194	-0.132906	-0.978693
25440	2.999476	3.693452	8.441130	-0.124299	0.450424	0.201559	-0.510112	0.305171	-1.112764	-0.080865	-0.122781	-0.130626	-0.980471
25441	2.480039	4.067607	8.995222	-0.049247	0.279667	0.156583	-0.497671	0.308269	-1.114151	-0.077618	-0.117964	-0.129753	-0.981440
25442	2.068511	4.016428	8.804867	-0.048864	0.011002	0.197398	-0.490787	0.309199	-1.112858	-0.074196	-0.118278	-0.128255	-0.981863
25443	1.602472	3.265163	8.415936	0.059310	-0.182030	0.092324	-0.494624	0.308218	-1.114992	-0.073155	-0.122501	-0.129034	-0.981322
25444	1.601174	2.871928	8.589756	0.131003	-0.266917	-0.045899	-0.502431	0.305595	-1.114583	-0.074793	-0.127906	-0.131239	-0.980216
25445	1.930418	2.586664	8.989529	0.079841	-0.284045	-0.088675	-0.511948	0.299378	-1.114001	-0.077525	-0.133642	-0.132715	-0.979038
25446	2.261509	2.165472	9.115992	-0.025833	-0.171120	-0.088342	-0.518838	0.300388	-1.114695	-0.080146	-0.136809	-0.132098	-0.978473
25447	1.885691	2.008291	10.354851	0.045171	-0.195324	-0.091751	-0.522414	0.300815	-1.117592	-0.082786	-0.140694	-0.132965	-0.977585
25448	1.983636	2.194708	11.853571	0.188661	-0.237748	-0.050970	-0.527828	0.295357	-1.117704	-0.084155	-0.145593	-0.136337	-0.976285
25449	2.825130	2.297287	11.168569	-0.182077	0.107056	-0.025345	-0.529286	0.295669	-1.117677	-0.085339	-0.143287	-0.132986	-0.976986
25450	2.283970	2.073683	9.509706	-0.484360	0.284266	0.108505	-0.524156	0.307199	-1.114148	-0.083968	-0.137245	-0.123645	-0.979196
25451	1.684263	1.528623	7.998295	-0.311255	0.271830	0.235582	-0.514393	0.320110	-1.114654	-0.079980	-0.132107	-0.117244	-0.981022
25452	1.488243	1.719310	8.517963	-0.015814	0.172891	0.274798	-0.507653	0.324482	-1.111103	-0.074197	-0.129385	-0.116452	-0.981933
25453	1.603704	2.124425	9.271825	-0.003036	0.062609	0.245781	-0.503415	0.324544	-1.111955	-0.069681	-0.128803	-0.115710	-0.982428
25454	1.570329	2.395720	9.624982	-0.161501	-0.007901	0.167022	-0.501839	0.328803	-1.110496	-0.066767	-0.129172	-0.112069	-0.983004
25455	1.842164	2.104498	9.457406	-0.203615	-0.021534	0.057133	-0.503441	0.333491	-1.112475	-0.066672	-0.129483	-0.107745	-0.983453
25456	1.973688	2.012178	9.086654	-0.250582	-0.055754	0.058519	-0.502400	0.339594	-1.111755	-0.066245	-0.130435	-0.102562	-0.983910
25457	1.746079	1.976475	8.916267	-0.121931	-0.076936	0.023479	-0.503484	0.347864	-1.112150	-0.066712	-0.131844	-0.099851	-0.983970
25458	1.812886	2.327262	9.267085	-0.075746	-0.119761	-0.097806	-0.506803	0.350396	-1.109616	-0.069116	-0.133982	-0.098421	-0.983659
25459	1.893410	2.396673	9.114987	-0.082559	-0.158522	-0.186501	-0.510387	0.353139	-1.110024	-0.073778	-0.136594	-0.096958	-0.983106
25460	1.926372	2.406955	8.875227	-0.072052	-0.198667	-0.249496	-0.517019	0.356182	-1.108240	-0.079390	-0.139994	-0.095882	-0.982296
25461	2.078782	2.555370	8.965434	0.039240	-0.200743	-0.306667	-0.523115	0.357308	-1.108671	-0.086156	-0.143363	-0.097112	-0.981119
25462	2.410882	2.699774	9.147835	0.039834	-0.214298	-0.332474	-0.529738	0.357731	-1.108313	-0.093151	-0.147075	-0.098425	-0.979798
25463	2.625873	2.725516	9.096471	0.054241	-0.191137	-0.328791	-0.536093	0.356740	-1.107466	-0.100283	-0.150226	-0.100062	-0.978449
25464	2.526189	2.825630	8.856776	0.082682	-0.189483	-0.314523	-0.543242	0.355792	-1.107683	-0.106765	-0.153554	-0.102191	-0.977026
25465	2.310222	2.841130	8.859660	0.128201	-0.220507	-0.339286	-0.552765	0.351527	-1.107038	-0.113932	-0.157386	-0.105275	-0.975278
25466	2.347295	3.001976	8.570751	0.113496	-0.249256	-0.332451	-0.560704	0.348907	-1.106628	-0.120844	-0.161888	-0.107905	-0.973419
25467	2.630248	3.099396	9.007134	0.264277	-0.220181	-0.448567	-0.569033	0.343041	-1.098132	-0.129683	-0.165774	-0.114024	-0.970927
25468	3.161305	3.409999	8.785206	-0.004189	-0.162238	-0.293565	-0.577230	0.338350	-1.098455	-0.136063	-0.168324	-0.114432	-0.969566
25469	2.950316	3.231357	8.370898	0.033769	-0.163292	-0.095355	-0.584379	0.337407	-1.098940	-0.138671	-0.171332	-0.115072	-0.968594
25470	2.851279	3.394659	8.734890	0.172110	-0.126296	-0.249392	-0.589918	0.330309	-1.106616	-0.143529	-0.173764	-0.118843	-0.966996
25471	3.901018	3.336090	9.285036	0.144290	0.047092	-0.291931	-0.592816	0.324921	-1.106218	-0.149059	-0.172573	-0.122921	-0.965863
25472	4.536509	3.434928	8.567264	-0.046717	0.231617	0.019720	-0.590423	0.322305	-1.110220	-0.148592	-0.168085	-0.122575	-0.966770
25473	2.124707	3.002722	7.918854	-0.057004	0.276500	0.351184	-0.582217	0.324091	-1.111062	-0.141804	-0.163486	-0.121269	-0.968740
25474	1.343649	2.216754	8.844339	0.357213	0.295572	0.007996	-0.573190	0.317209	-1.112191	-0.140108	-0.158869	-0.128923	-0.968767
25475	5.542432	2.914708	12.275054	0.424400	0.637967	-0.712045	-0.560956	0.300393	-1.109379	-0.151355	-0.145903	-0.141249	-0.967395
25476	2.762389	2.509825	11.826950	-0.761890	0.617177	0.577264	-0.538449	0.303275	-1.111425	-0.140898	-0.133316	-0.126586	-0.972806
25477	0.243111	-0.211317	7.192163	-0.360018	-0.030125	0.702467	-0.530828	0.323771	-1.111798	-0.128719	-0.134647	-0.117542	-0.975441
25478	2.735005	1.945859	8.802425	0.571795	-0.249263	-0.102969	-0.535161	0.311320	-1.112414	-0.129824	-0.140779	-0.128278	-0.973073
25479	3.000935	2.135270	9.800818	0.060878	-0.075601	0.251850	-0.538587	0.305222	-1.110959	-0.125401	-0.143088	-0.128433	-0.973296
25480	2.391609	1.429890	8.834292	-0.290158	0.000676	0.136493	-0.538101	0.319677	-1.108625	-0.123517	-0.142729	-0.122371	-0.974370
25481	2.923319	1.861893	8.818464	-0.074841	0.049740	0.169175	-0.537324	0.325513	-1.108180	-0.120755	-0.142045	-0.120354	-0.975067
25482	2.860826	2.038010	9.325491	-0.116220	0.113309	0.245477	-0.534007	0.323312	-1.106812	-0.116046	-0.140193	-0.117628	-0.976239
25483	2.732475	1.890025	9.183066	-0.191711	0.068475	0.234382	-0.530713	0.329248	-1.107197	-0.112278	-0.139043	-0.113138	-0.977374
25484	2.710960	2.219740	9.057165	-0.125805	0.045273	0.188462	-0.528610	0.334326	-1.105450	-0.108929	-0.138366	-0.110210	-0.978184
25485	2.838729	2.231754	8.923799	-0.125481	0.095983	0.151631	-0.524799	0.344442	-1.105976	-0.106526	-0.136664	-0.107289	-0.979012
25486	3.027620	2.324969	8.707453	-0.046648	0.152031	0.141588	-0.519637	0.345593	-1.106535	-0.103665	-0.133964	-0.106262	-0.979804
25487	2.819642	2.347926	8.984918	-0.040734	0.186206	0.127718	-0.515136	0.346204	-1.107239	-0.101300	-0.130665	-0.105260	-0.980605
25488	2.750002	2.295675	8.855606	-0.021319	0.217650	0.013070	-0.508123	0.348712	-1.107910	-0.100797	-0.126460	-0.105187	-0.981215
25489	3.015434	2.208236	8.715179	0.001290	0.254084	-0.085694	-0.500307	0.347638	-1.105351	-0.102360	-0.121511	-0.105698	-0.981624
25490	3.360663	2.658719	8.849943	0.060547	0.305869	-0.072897	-0.490513	0.349909	-1.104586	-0.103219	-0.115561	-0.107612	-0.982044
25491	2.872579	3.436404	9.604136	-0.062278	0.329407	0.011797	-0.479651	0.349054	-1.102458	-0.102839	-0.109278	-0.106847	-0.982887
25492	2.245485	3.529400	9.589007	-0.090177	-0.002593	0.122881	-0.474484	0.348073	-1.101341	-0.100889	-0.109497	-0.104713	-0.983294
25493	1.840672	2.941763	8.136851	0.117500	-0.173829	0.140267	-0.477399	0.348554	-1.101158	-0.098661	-0.113753	-0.106254	-0.982871
25494	1.324201	2.405696	8.483683	0.402791	-0.218660	-0.035814	-0.481473	0.337920	-1.102121	-0.099171	-0.118856	-0.113734	-0.981378
25495	0.953345	2.695214	9.512327	0.180568	-0.152484	-0.198713	-0.486878	0.329841	-1.103658	-0.103423	-0.121987	-0.117369	-0.980126
25496	1.240154	2.724741	9.973411	-0.110557	-0.042162	-0.299781	-0.488870	0.331545	-1.102910	-0.109865	-0.121955	-0.115773	-0.979619
25497	1.864232	1.978683	9.511985	-0.079358	-0.165159	-0.240448	-0.491523	0.333025	-1.103905	-0.115592	-0.124632	-0.114348	-0.978790
25498	1.544515	1.958309	9.430120	0.227676	-0.238453	-0.156777	-0.496547	0.330084	-1.104612	-0.118720	-0.129526	-0.118586	-0.977275
25499	1.116092	2.178790	10.209603	0.197974	-0.087433	-0.233637	-0.501433	0.325133	-1.102970	-0.123427	-0.131241	-0.122726	-0.975951
25500	1.577217	2.313329	9.750977	-0.103400	0.024291	-0.251645	-0.503963	0.329630	-1.101724	-0.128421	-0.129920	-0.121402	-0.975649
25501	2.133941	2.257833	9.205252	0.049167	0.080169	-0.157203	-0.501586	0.331823	-1.102352	-0.131615	-0.128158	-0.122821	-0.975278
25502	1.952320	2.067672	9.576597	0.086367	0.042860	-0.074183	-0.501314	0.329412	-1.100956	-0.132621	-0.127394	-0.124778	-0.974994
25503	1.295571	2.254841	9.973843	-0.037521	0.088127	-0.078575	-0.499200	0.331011	-1.099722	-0.134480	-0.125387	-0.124283	-0.975063
25504	1.273547	2.171848	9.381683	-0.156297	0.113535	-0.140648	-0.497360	0.335700	-1.099057	-0.137364	-0.122448	-0.121838	-0.975343
25505	1.875497	1.925420	8.906181	-0.117721	0.054373	-0.179032	-0.493146	0.343344	-1.095641	-0.141462	-0.120602	-0.119893	-0.975228
25506	1.711395	2.034115	9.039929	-0.061275	-0.040938	-0.152914	-0.492892	0.346960	-1.095261	-0.144850	-0.120924	-0.118877	-0.974815
25507	1.574779	2.356924	9.254742	-0.034312	-0.073472	-0.158330	-0.494880	0.347265	-1.094423	-0.148644	-0.121838	-0.118120	-0.974222
25508	1.692765	2.308114	9.475355	0.023314	-0.072101	-0.193533	-0.497537	0.350252	-1.094163	-0.152740	-0.122924	-0.118751	-0.973375
25509	1.890580	2.217027	9.385834	-0.058361	-0.083202	-0.203623	-0.498869	0.352626	-1.092864	-0.157493	-0.123825	-0.117582	-0.972645
25510	2.115061	2.206499	9.041388	-0.023014	-0.090603	-0.179730	-0.502314	0.352998	-1.093484	-0.161507	-0.125165	-0.117208	-0.971860
25511	2.164392	2.170989	9.091308	0.097387	-0.091427	-0.105105	-0.503376	0.353489	-1.089431	-0.163963	-0.126972	-0.118767	-0.971025
25512	2.015531	2.369775	9.248913	0.149042	-0.123351	-0.090982	-0.502842	0.351745	-1.086943	-0.165910	-0.129712	-0.121402	-0.970005
25513	1.946991	2.654963	9.297611	0.068253	-0.116740	-0.098263	-0.503632	0.349855	-1.082835	-0.168365	-0.131924	-0.122289	-0.969172
25514	1.873066	2.978899	9.420467	0.063825	-0.106063	-0.099977	-0.503903	0.351441	-1.078622	-0.170667	-0.134021	-0.123348	-0.968347
25515	1.731836	3.228762	9.248170	-0.035378	-0.090335	-0.123149	-0.505232	0.352210	-1.074288	-0.173818	-0.135289	-0.122418	-0.967728
25516	1.839801	2.871442	8.950903	-0.024095	-0.104104	-0.209843	-0.505234	0.352738	-1.072930	-0.178464	-0.136774	-0.122074	-0.966717
25517	2.058980	2.977394	9.197523	-0.015535	-0.116783	-0.196695	-0.507892	0.355512	-1.069456	-0.183044	-0.138434	-0.121649	-0.965677
25518	2.244866	2.776875	9.243251	-0.062329	-0.133100	-0.199632	-0.510811	0.356757	-1.066028	-0.187647	-0.140356	-0.120430	-0.964669
25519	2.519380	2.721552	9.117132	-0.056709	-0.134545	-0.141410	-0.512678	0.357142	-1.065799	-0.191304	-0.142357	-0.118982	-0.963836
25520	2.549377	2.525462	8.936604	-0.097767	-0.139807	-0.086754	-0.515991	0.357386	-1.060924	-0.193843	-0.144538	-0.116730	-0.963280
25521	2.491306	2.529269	8.987747	-0.013751	-0.130785	-0.063435	-0.517046	0.355848	-1.059753	-0.195850	-0.146844	-0.115884	-0.962627
25522	2.556221	2.695519	9.108831	-0.023374	-0.108398	-0.036824	-0.518504	0.356081	-1.056241	-0.197137	-0.148822	-0.115041	-0.962161
25523	0.804404	1.712131	8.321159	0.029915	-0.064736	-0.064223	-0.516908	0.353534	-1.056341	-0.198877	-0.149987	-0.115284	-0.961593
25524	2.656970	4.199558	9.839680	0.573470	0.125691	-0.377382	-0.505469	0.340049	-1.048777	-0.204384	-0.149034	-0.127854	-0.958994
25525	3.296040	3.975774	10.518073	-0.011282	-0.095841	0.113420	-0.503200	0.333423	-1.042038	-0.202935	-0.151102	-0.126702	-0.959131
25526	2.508260	3.446764	9.405138	-0.481784	-0.213668	0.327127	-0.501887	0.336510	-1.037929	-0.198883	-0.154123	-0.115525	-0.960909
25527	1.757387	1.981428	7.924915	-0.349812	-0.164726	0.186663	-0.506404	0.340864	-1.034518	-0.197194	-0.156308	-0.107370	-0.961849
25528	2.248085	3.043902	8.880294	0.119312	-0.071317	-0.047492	-0.507974	0.333960	-1.030158	-0.198127	-0.158119	-0.109464	-0.961125
25529	2.282903	3.078570	9.381745	-0.095048	-0.118427	-0.084734	-0.508095	0.330208	-1.030813	-0.200767	-0.159811	-0.107279	-0.960544
25530	2.351458	2.754519	9.092646	-0.110861	-0.094288	-0.059870	-0.513667	0.333397	-1.030379	-0.202685	-0.161116	-0.104899	-0.960186
25531	2.571787	2.870164	8.997442	-0.044374	-0.023823	-0.009753	-0.513137	0.333094	-1.029858	-0.203520	-0.161352	-0.103845	-0.960084
25532	2.658240	2.871707	8.759389	0.009714	-0.070997	0.046682	-0.514594	0.333254	-1.029299	-0.202928	-0.162918	-0.103535	-0.959978
25533	2.590688	2.972426	8.722858	0.121733	-0.164339	0.048216	-0.516443	0.331337	-1.029071	-0.202401	-0.166663	-0.104943	-0.959294
25534	2.472095	3.028574	9.123163	0.159327	-0.022642	0.012124	-0.518020	0.327205	-1.029990	-0.201839	-0.167829	-0.107820	-0.958890
25535	2.783479	2.947219	8.998373	0.048024	-0.049898	-0.004456	-0.519484	0.326374	-1.031689	-0.202332	-0.168967	-0.108478	-0.958512
25536	2.779578	3.160767	9.112176	0.013516	-0.080444	0.068608	-0.521996	0.325176	-1.031698	-0.201277	-0.170769	-0.108138	-0.958453
25537	2.613914	2.931998	8.921077	-0.026437	-0.084589	0.149842	-0.524383	0.326349	-1.031768	-0.199142	-0.172609	-0.106728	-0.958727
25538	2.518552	2.835589	8.808158	-0.012845	-0.059732	0.083765	-0.526770	0.327385	-1.031975	-0.197852	-0.173942	-0.105914	-0.958843
25539	2.634803	2.813408	8.648221	0.105208	-0.012672	0.018994	-0.529419	0.328197	-1.034334	-0.197618	-0.174639	-0.107785	-0.958557
25540	2.754662	2.907447	8.824658	0.209375	-0.020785	0.026388	-0.530065	0.325989	-1.038074	-0.196564	-0.175978	-0.111586	-0.958093
25541	2.848016	2.860605	8.931375	0.187413	-0.037225	0.036801	-0.530062	0.325055	-1.039983	-0.195753	-0.177509	-0.114881	-0.957587
25542	2.901675	2.856733	9.017294	0.179639	-0.015729	0.028060	-0.528867	0.324076	-1.041101	-0.194752	-0.178630	-0.118125	-0.957188
25543	3.066485	2.874301	9.137752	0.019084	-0.000620	0.009932	-0.529669	0.326444	-1.040077	-0.194965	-0.178744	-0.118425	-0.957086
25544	3.043219	2.801041	8.981138	-0.017575	0.016145	0.038227	-0.529416	0.330487	-1.040085	-0.194369	-0.178505	-0.117987	-0.957307
25545	2.970035	2.930779	8.879230	0.014661	0.037504	0.048202	-0.531280	0.334208	-1.042226	-0.193773	-0.177973	-0.118206	-0.957499
25546	2.898670	2.987742	8.893458	0.010353	0.043009	0.075644	-0.530090	0.334906	-1.043425	-0.192273	-0.177413	-0.118277	-0.957897
25547	2.863520	3.059932	8.961637	-0.005730	0.026275	0.135607	-0.527833	0.332708	-1.041106	-0.190101	-0.177228	-0.117758	-0.958428
25548	2.796170	3.017433	8.851579	0.006060	0.022066	0.165695	-0.528637	0.336147	-1.044207	-0.186957	-0.177266	-0.117343	-0.959090
25549	2.850862	3.083974	8.941812	-0.017326	0.005963	0.161965	-0.527575	0.335571	-1.044506	-0.184367	-0.177490	-0.116442	-0.959660
25550	2.792895	3.063496	8.872793	-0.015071	-0.009545	0.142438	-0.528375	0.337294	-1.045784	-0.181829	-0.178001	-0.115582	-0.960153
25551	2.848152	3.108205	9.004127	-0.097443	0.002569	0.128095	-0.527060	0.340922	-1.047025	-0.180182	-0.177917	-0.113266	-0.960755
25552	2.850569	2.979594	8.957032	-0.152555	0.005384	0.103192	-0.528655	0.342941	-1.048284	-0.178871	-0.177555	-0.109953	-0.961452
25553	2.772805	2.970888	8.831957	-0.141236	0.008596	0.084703	-0.528270	0.347009	-1.049500	-0.178199	-0.177094	-0.106985	-0.961996
25554	2.705168	2.964809	8.861217	-0.173588	-0.012884	0.079174	-0.530137	0.351394	-1.050144	-0.177493	-0.176959	-0.103279	-0.962557
25555	2.783086	2.927372	8.743544	-0.154090	-0.011341	0.023535	-0.531475	0.356355	-1.052117	-0.178086	-0.176702	-0.100233	-0.962816
25556	2.924501	2.777025	8.835668	-0.129898	-0.022786	-0.008316	-0.532284	0.361308	-1.054231	-0.178952	-0.176736	-0.097635	-0.962917
25557	2.886386	2.623412	8.840470	-0.055867	-0.023730	-0.016916	-0.534414	0.365308	-1.056092	-0.180000	-0.176989	-0.096590	-0.962780
25558	2.954722	2.610095	8.910062	0.023591	0.000209	-0.022719	-0.535603	0.364534	-1.057713	-0.180561	-0.177103	-0.097079	-0.962605
25559	2.695418	2.653966	9.180981	0.022469	0.002602	-0.048296	-0.538517	0.365255	-1.061950	-0.181887	-0.177062	-0.097756	-0.962294
25560	2.512732	2.825340	8.430336	0.333881	0.157010	-0.290287	-0.539170	0.362583	-1.066589	-0.186186	-0.174754	-0.105729	-0.961050
25561	2.743551	3.150096	9.908020	0.286785	0.421749	0.100155	-0.532676	0.361363	-1.068582	-0.182844	-0.167918	-0.112544	-0.962136
25562	3.496531	2.294661	8.904997	-0.098992	0.188589	0.084970	-0.529635	0.363333	-1.072311	-0.181334	-0.164185	-0.110987	-0.963246
25563	3.209563	2.469079	8.914131	-0.165520	-0.070316	0.104378	-0.534144	0.365406	-1.072998	-0.180495	-0.165215	-0.107241	-0.963652
25564	2.784708	2.531779	9.059481	-0.115658	-0.197893	0.102038	-0.537993	0.368660	-1.077143	-0.179526	-0.168898	-0.103908	-0.963559
25565	2.354878	2.574952	9.041152	-0.258365	-0.087952	0.208476	-0.539434	0.363567	-1.078899	-0.177035	-0.170132	-0.097945	-0.964428
25566	2.713207	2.207630	8.924943	-0.223418	-0.138987	0.307215	-0.541304	0.369059	-1.079105	-0.172398	-0.172702	-0.092036	-0.965392
25567	2.698651	2.319016	8.856261	-0.075293	-0.095962	0.092240	-0.544894	0.373416	-1.076778	-0.171526	-0.174500	-0.089963	-0.965420
25568	2.787512	2.784293	9.240590	-0.105161	-0.078079	-0.136764	-0.547550	0.375690	-1.075870	-0.174904	-0.175486	-0.088090	-0.964808
25569	2.834795	2.581241	9.118411	-0.151874	-0.025403	-0.197574	-0.549421	0.381603	-1.076196	-0.179769	-0.175120	-0.085818	-0.964184
25570	2.256083	2.136206	8.747783	-0.203613	0.027484	-0.270622	-0.550637	0.389437	-1.075664	-0.185899	-0.173479	-0.082880	-0.963575
25571	3.076476	2.971570	9.079557	0.156253	-0.025891	-0.143634	-0.553416	0.388651	-1.075121	-0.188647	-0.174334	-0.086369	-0.962580
25572	2.863370	2.627893	9.253725	-0.118649	-0.020587	-0.093129	-0.554611	0.389970	-1.076675	-0.191161	-0.174210	-0.084270	-0.962292
25573	2.758811	2.582261	8.851308	-0.074497	-0.024695	-0.128345	-0.556742	0.394085	-1.077458	-0.194415	-0.174194	-0.083284	-0.961729
25574	2.771843	2.563097	9.020339	-0.065274	-0.045642	-0.140834	-0.560340	0.401284	-1.077322	-0.197711	-0.174673	-0.082276	-0.961057
25575	2.823609	2.530060	9.089571	-0.108618	-0.067380	-0.139352	-0.563795	0.405274	-1.077423	-0.201364	-0.175315	-0.080518	-0.960330
25576	2.806704	2.510324	8.983295	-0.105026	-0.070910	-0.139356	-0.567253	0.410386	-1.077757	-0.204825	-0.176121	-0.078634	-0.959607
25577	2.919415	2.451687	9.006452	-0.110726	-0.074768	-0.128813	-0.570706	0.413527	-1.077348	-0.208290	-0.176905	-0.076778	-0.958867
25578	3.001369	2.360941	9.062604	-0.100984	-0.068575	-0.088091	-0.573624	0.414824	-1.076200	-0.210757	-0.177758	-0.074795	-0.958326
25579	3.019245	2.324862	9.123598	-0.122276	-0.064817	-0.031556	-0.574823	0.417077	-1.075846	-0.212378	-0.178450	-0.072414	-0.958022
25580	2.954116	2.178033	9.057719	-0.110394	-0.038843	0.000496	-0.576833	0.424917	-1.074768	-0.213135	-0.178823	-0.070060	-0.957960
