# Supplementary material for: Identification of Haptic Based Guiding Using Hard Reins
Source: PLoS One. 2015 Jul 22;10(7):e0132020. doi: 10.1371/journal.pone.0132020 (PMC4511788; doi:10.1371/journal.pone.0132020)
Supplement: S2 File — (ZIP) [file pone.0132020.s002.zip › MotionData2/Subject10/T13/fc13.txt]

// Start Time: 0
// Sample rate: 25.0Hz
// Scenario: 4.9
// Firmware Version: 2.6.1
Counter	Acc_X	Acc_Y	Acc_Z	Gyr_X	Gyr_Y	Gyr_Z	Mag_X	Mag_Y	Mag_Z	Quat_w	Quat_x	Quat_y	Quat_z
26370	8.043520	-0.709453	5.708878	-0.118808	-0.014309	-0.029626	-0.549770	0.403148	-0.599718	0.768947	-0.268848	-0.364305	-0.451357
26371	7.877332	-0.783687	5.965893	-0.128423	0.097882	-0.046740	-0.548731	0.405632	-0.599415	0.768482	-0.269700	-0.361957	-0.453525
26372	7.906451	-0.821425	5.843620	-0.108278	0.078835	-0.066035	-0.547157	0.406336	-0.599412	0.767826	-0.270200	-0.360148	-0.455772
26373	7.716729	-0.800749	5.877352	-0.038929	0.088757	-0.061007	-0.545825	0.406238	-0.601520	0.767638	-0.269644	-0.358823	-0.457460
26374	7.899613	-0.738983	5.857058	-0.018196	0.098227	-0.064508	-0.545025	0.405987	-0.602841	0.767612	-0.268591	-0.357526	-0.459136
26375	7.829422	-0.661401	5.920316	-0.082137	0.025184	-0.108160	-0.544881	0.405455	-0.604163	0.766295	-0.268933	-0.357031	-0.461514
26376	7.834055	-0.672805	6.070166	-0.024434	0.099919	-0.111602	-0.544744	0.404357	-0.604317	0.765804	-0.267617	-0.355903	-0.463959
26377	7.556317	-0.754021	5.947097	-0.019916	-0.024492	-0.087581	-0.544476	0.403675	-0.604594	0.764653	-0.267601	-0.356622	-0.465313
26378	7.570765	-0.812973	5.778856	0.031987	-0.121718	-0.042644	-0.547643	0.402516	-0.602498	0.763519	-0.267969	-0.359039	-0.465105
26379	7.819943	-0.668144	5.658941	0.076344	-0.170987	-0.044635	-0.551071	0.400526	-0.600154	0.762223	-0.268146	-0.362658	-0.464320
26380	7.990531	-0.628145	5.641042	0.046919	-0.161982	-0.049735	-0.555816	0.398240	-0.597282	0.760793	-0.268603	-0.365858	-0.463890
26381	8.336549	-0.527760	5.733750	0.051289	-0.167045	-0.121243	-0.561089	0.395392	-0.593894	0.758651	-0.268558	-0.369597	-0.464460
26382	8.083334	-0.570669	5.639717	-0.009052	-0.076587	-0.117357	-0.564356	0.390680	-0.593832	0.756905	-0.268566	-0.371335	-0.465915
26383	7.880594	-0.697907	5.669222	0.020949	-0.057839	-0.099964	-0.566982	0.388856	-0.593194	0.755591	-0.268121	-0.373015	-0.466961
26384	7.939405	-0.625666	5.676156	0.042159	-0.081274	-0.066945	-0.570653	0.385234	-0.592584	0.754545	-0.267771	-0.375025	-0.467244
26385	8.039746	-0.510913	5.757795	0.057133	-0.073517	-0.016372	-0.574058	0.381894	-0.592363	0.754084	-0.267545	-0.376823	-0.466670
26386	8.099069	-0.360424	5.712564	0.054142	-0.068599	0.004578	-0.574185	0.379684	-0.591882	0.753860	-0.267430	-0.378370	-0.465845
26387	8.123792	-0.317953	5.584269	0.019690	-0.050811	0.002111	-0.576311	0.381565	-0.589864	0.753538	-0.267686	-0.379378	-0.465399
26388	8.216133	-0.377313	5.392431	0.033304	-0.061297	-0.004046	-0.578401	0.379903	-0.590668	0.753172	-0.267753	-0.380663	-0.464904
26389	8.133353	-0.413799	5.243705	0.032610	-0.037367	0.030904	-0.579730	0.381665	-0.589576	0.753281	-0.267911	-0.381445	-0.463995
26390	8.288670	-0.469503	5.331333	0.022849	-0.007876	0.045003	-0.579474	0.382765	-0.589294	0.753718	-0.268014	-0.381563	-0.463128
26391	8.322927	-0.424370	5.394137	-0.004118	0.058680	0.047016	-0.577084	0.383381	-0.592574	0.754504	-0.267963	-0.380481	-0.462767
26392	8.259365	-0.461047	5.467721	-0.062188	0.117358	0.012457	-0.575519	0.385039	-0.591898	0.755136	-0.267939	-0.378096	-0.463705
26393	8.161846	-0.466560	5.603066	-0.058896	0.133960	-0.041599	-0.572869	0.385377	-0.594793	0.755368	-0.267342	-0.375845	-0.465497
26394	8.054049	-0.582694	5.652328	-0.024438	0.146149	-0.053881	-0.570750	0.385425	-0.596903	0.755790	-0.265974	-0.373726	-0.467299
26395	7.952235	-0.486395	5.803749	0.011822	0.142364	-0.052278	-0.568483	0.384115	-0.600352	0.756353	-0.264141	-0.372052	-0.468761
26396	7.810585	-0.572695	5.815477	0.043977	0.158991	-0.013958	-0.566869	0.382526	-0.604064	0.757592	-0.261910	-0.370160	-0.469509
26397	7.576941	-0.543603	6.000463	0.084542	0.112977	0.004945	-0.565007	0.382025	-0.606576	0.758851	-0.259664	-0.369290	-0.469408
26398	7.589293	-0.477674	6.175448	0.098735	-0.004106	-0.002410	-0.561950	0.380172	-0.610042	0.759271	-0.258215	-0.370321	-0.468716
26399	7.726304	-0.384610	5.994434	0.106275	-0.063865	0.014854	-0.563506	0.377005	-0.611141	0.759430	-0.257355	-0.372267	-0.467389
26400	7.836489	-0.298764	5.828464	0.069043	-0.139903	0.086278	-0.564839	0.373224	-0.607014	0.759508	-0.258282	-0.374622	-0.464862
26401	8.067158	-0.424752	5.627640	0.105330	-0.194757	0.108743	-0.568270	0.373720	-0.605407	0.759539	-0.259348	-0.378053	-0.461427
26402	8.220737	-0.384397	5.590769	0.131417	-0.138784	0.091400	-0.570904	0.370915	-0.603347	0.759969	-0.259349	-0.380927	-0.458344
26403	8.067821	-0.306047	5.648685	0.127920	-0.094692	0.070569	-0.572490	0.369779	-0.601785	0.760495	-0.258851	-0.383236	-0.455821
26404	8.162536	-0.320040	5.743149	0.054637	-0.044361	0.016863	-0.574448	0.366180	-0.601711	0.760551	-0.258583	-0.384351	-0.454942
26405	8.133471	-0.295581	5.749011	0.036811	0.003722	-0.029185	-0.576676	0.366443	-0.602476	0.760446	-0.257798	-0.384845	-0.455144
26406	8.053397	-0.258348	5.736863	0.011741	-0.028859	-0.053644	-0.578508	0.366713	-0.603506	0.759754	-0.257499	-0.385696	-0.455748
26407	7.967587	-0.373864	5.712988	0.000070	-0.011438	-0.043967	-0.579302	0.364342	-0.601713	0.759210	-0.257289	-0.386156	-0.456384
26408	8.007342	-0.256307	5.587837	0.054815	-0.007035	-0.070290	-0.581258	0.361024	-0.602026	0.758754	-0.256007	-0.387153	-0.457018
26409	8.143826	-0.218665	5.590063	0.040218	0.001987	-0.030080	-0.582030	0.357995	-0.602604	0.758644	-0.255166	-0.387705	-0.457202
26410	8.146421	-0.180443	5.643815	0.060090	-0.006327	-0.065055	-0.584385	0.355220	-0.602642	0.758264	-0.253837	-0.388711	-0.457718
26411	8.099930	-0.219209	5.673392	-0.004528	0.044432	-0.040302	-0.585672	0.353448	-0.605026	0.758162	-0.253201	-0.388260	-0.458622
26412	8.058337	-0.269188	5.615530	-0.013528	0.043042	-0.056855	-0.585674	0.354691	-0.605395	0.757864	-0.252599	-0.387800	-0.459834
26413	8.036567	-0.249430	5.601787	-0.025236	0.051645	-0.042846	-0.585008	0.352219	-0.605317	0.757688	-0.252190	-0.387059	-0.460972
26414	7.958608	-0.249636	5.681066	-0.015359	0.060100	-0.029778	-0.584606	0.351960	-0.606242	0.757759	-0.251667	-0.386186	-0.461872
26415	7.929605	-0.203923	5.740498	-0.004486	0.048836	-0.040317	-0.584318	0.351032	-0.608883	0.757690	-0.250984	-0.385659	-0.462797
26416	7.961279	-0.190025	5.776283	0.018449	0.027165	-0.009041	-0.584968	0.349928	-0.609162	0.757867	-0.250412	-0.385493	-0.462954
26417	7.973448	-0.185513	5.797857	0.015618	0.034400	-0.022967	-0.584044	0.348006	-0.608814	0.757950	-0.249686	-0.385277	-0.463390
26418	7.910518	-0.131327	5.775870	0.012942	0.040659	-0.029062	-0.585072	0.345817	-0.610684	0.758017	-0.248919	-0.384955	-0.463960
26419	7.903444	-0.101609	5.728031	0.020488	0.029566	0.004898	-0.585070	0.345958	-0.610943	0.758346	-0.248372	-0.384715	-0.463915
26420	7.910493	-0.138448	5.761241	0.015598	0.014186	-0.014316	-0.584293	0.346087	-0.609636	0.758353	-0.247929	-0.384741	-0.464120
26421	7.959786	-0.043456	5.693659	-0.009573	0.025005	-0.022938	-0.584546	0.345269	-0.610437	0.758239	-0.247661	-0.384428	-0.464707
26422	7.954892	-0.029895	5.788395	-0.028730	0.005875	-0.020321	-0.584421	0.346784	-0.610408	0.757911	-0.247916	-0.384201	-0.465294
26423	7.915781	-0.067974	5.750016	-0.028941	0.004301	-0.029922	-0.584401	0.345706	-0.612263	0.757477	-0.248074	-0.384055	-0.466036
26424	7.896295	-0.077172	5.718859	-0.033745	0.011105	-0.015935	-0.585987	0.345677	-0.611204	0.757206	-0.248388	-0.383681	-0.466616
26425	7.886189	-0.154058	5.655044	-0.013109	0.009296	-0.021228	-0.585438	0.338796	-0.610820	0.756970	-0.248324	-0.383564	-0.467130
26426	7.949474	-0.149811	5.660907	0.022844	-0.022429	-0.022285	-0.586747	0.338237	-0.611215	0.756669	-0.248041	-0.384260	-0.467196
26427	8.042238	-0.083509	5.739610	0.026427	-0.004999	-0.023110	-0.585711	0.340300	-0.610264	0.756500	-0.247498	-0.384739	-0.467363
26428	8.129508	-0.137845	5.756191	0.002402	-0.012009	-0.012574	-0.587286	0.339734	-0.610264	0.756257	-0.247511	-0.385032	-0.467509
26429	7.971047	-0.189786	5.747005	0.019838	0.035336	-0.028210	-0.588067	0.339184	-0.610924	0.756318	-0.246654	-0.384863	-0.468002
26430	7.886384	-0.101708	5.750215	0.006013	0.030167	-0.024718	-0.587789	0.339210	-0.612760	0.756304	-0.246122	-0.384612	-0.468509
26431	7.993462	-0.095613	5.774462	0.026664	0.010674	-0.019584	-0.586736	0.339085	-0.612901	0.756290	-0.245458	-0.384835	-0.468698
26432	8.013272	-0.035155	5.779708	0.039056	0.022665	-0.010866	-0.586451	0.335937	-0.614145	0.756515	-0.244600	-0.384941	-0.468697
26433	7.930573	-0.029559	5.776855	0.039808	0.047643	0.011868	-0.586163	0.335149	-0.616914	0.757143	-0.243630	-0.384572	-0.468490
26434	7.866974	-0.078051	5.821217	0.031141	0.039824	0.013611	-0.586420	0.335432	-0.617692	0.757684	-0.242923	-0.384221	-0.468271
26435	7.823471	-0.024401	5.832671	0.019421	-0.010775	0.015234	-0.586167	0.337358	-0.617394	0.757797	-0.242831	-0.384524	-0.467886
26436	7.930694	0.008310	5.864558	0.022094	-0.012660	0.020468	-0.585634	0.337098	-0.618189	0.757956	-0.242803	-0.384852	-0.467374
26437	7.964880	0.018322	5.810642	-0.003815	-0.008957	0.019685	-0.585640	0.335703	-0.616776	0.758013	-0.243076	-0.384887	-0.467111
26438	7.945174	-0.036561	5.740099	-0.008055	-0.008957	0.022316	-0.584988	0.336948	-0.616756	0.758072	-0.243484	-0.384868	-0.466818
26439	7.935182	-0.073337	5.780968	0.014888	-0.035243	0.016072	-0.585775	0.337081	-0.617009	0.757983	-0.243691	-0.385494	-0.466338
26440	7.935160	-0.078138	5.776058	0.022035	-0.017866	0.018717	-0.586037	0.336250	-0.616762	0.758087	-0.243697	-0.385909	-0.465822
26441	7.988806	-0.066048	5.738671	0.015139	-0.040725	0.030019	-0.587351	0.336790	-0.617004	0.758086	-0.244059	-0.386552	-0.465101
26442	8.042338	-0.075695	5.691293	-0.003583	-0.017921	0.032764	-0.586841	0.338571	-0.615924	0.758192	-0.244564	-0.386658	-0.464574
26443	8.022972	-0.058517	5.689564	0.002833	-0.021111	0.011797	-0.587385	0.338952	-0.613816	0.758111	-0.244791	-0.386980	-0.464318
26444	7.959522	-0.098740	5.644453	0.018086	-0.026246	-0.000480	-0.588692	0.338258	-0.614345	0.757947	-0.244790	-0.387575	-0.464090
26445	7.949576	-0.116716	5.741278	0.035670	-0.023097	0.011691	-0.590521	0.336455	-0.614760	0.758010	-0.244538	-0.388232	-0.463571
26446	8.066798	-0.063228	5.642480	0.015978	-0.068234	0.002037	-0.591057	0.337543	-0.614080	0.757536	-0.244973	-0.389434	-0.463107
26447	8.047909	0.038757	5.654054	-0.005248	-0.033162	0.004802	-0.591712	0.335185	-0.613204	0.757254	-0.245380	-0.389900	-0.462961
26448	8.100260	-0.161016	5.679056	0.007976	-0.005276	0.001382	-0.591451	0.335738	-0.613195	0.757226	-0.245346	-0.390078	-0.462875
26449	7.993438	-0.107320	5.735556	0.021264	-0.019042	-0.016162	-0.592106	0.333520	-0.612448	0.756991	-0.245060	-0.390676	-0.462907
26450	7.913100	-0.106998	5.768893	0.027377	-0.010970	0.022210	-0.592905	0.337372	-0.612890	0.757197	-0.244956	-0.391013	-0.462340
26451	7.983951	-0.068194	5.716961	0.079225	-0.048351	0.039404	-0.593815	0.334332	-0.612682	0.757531	-0.244494	-0.392312	-0.460935
26452	8.086355	-0.048776	5.637392	0.044324	-0.039049	0.020356	-0.592890	0.332965	-0.612716	0.757594	-0.244366	-0.393245	-0.460103
26453	8.061767	-0.073911	5.734453	0.051502	-0.012902	0.020409	-0.593151	0.332966	-0.612976	0.757894	-0.243847	-0.393841	-0.459374
26454	7.922654	-0.117935	5.872631	0.058174	-0.053241	0.027237	-0.593670	0.331033	-0.612879	0.757968	-0.243697	-0.395080	-0.458267
26455	7.728364	-0.099028	5.630418	0.092877	-0.079914	0.044471	-0.595768	0.330188	-0.613012	0.758162	-0.243350	-0.396939	-0.456520
26456	7.842894	-0.057124	5.703429	0.102905	-0.153731	0.063436	-0.598151	0.328198	-0.609889	0.757976	-0.243723	-0.399928	-0.454015
26457	7.955761	0.093026	5.647270	0.100091	-0.157765	0.096580	-0.600406	0.330496	-0.608386	0.758044	-0.244378	-0.402762	-0.451034
26458	8.099695	0.173331	5.737097	0.129293	-0.193134	0.106004	-0.603310	0.329338	-0.606161	0.758029	-0.245036	-0.406364	-0.447457
26459	8.141310	0.223524	5.775590	0.098568	-0.152729	0.106210	-0.607539	0.328013	-0.602619	0.758190	-0.245720	-0.409040	-0.444361
26460	8.004889	0.179589	5.683686	0.077732	-0.097856	0.075880	-0.608857	0.327302	-0.601837	0.758401	-0.246059	-0.410869	-0.442119
26461	7.961308	0.232518	5.760506	0.063111	-0.083071	0.034085	-0.611242	0.326693	-0.599081	0.758312	-0.246042	-0.412508	-0.440754
26462	7.909251	0.462589	5.629393	0.040923	-0.129344	-0.007884	-0.612559	0.326952	-0.598804	0.757334	-0.246522	-0.414898	-0.439923
26463	8.034202	0.611864	5.643159	-0.012970	-0.130524	-0.019065	-0.615730	0.324125	-0.595430	0.756003	-0.247598	-0.416836	-0.439776
26464	8.247955	0.553727	5.685820	-0.086276	-0.127728	-0.052822	-0.619964	0.324590	-0.591984	0.754004	-0.249609	-0.418299	-0.440681
26465	8.092042	0.514301	5.640434	-0.130006	-0.017333	-0.048913	-0.622879	0.323417	-0.588580	0.752767	-0.251167	-0.417633	-0.442538
26466	7.933701	0.486442	5.648538	-0.095669	-0.009220	-0.024588	-0.622638	0.326707	-0.587337	0.751949	-0.252510	-0.417077	-0.443686
26467	7.967890	0.496480	5.592202	-0.051899	-0.008870	0.039836	-0.623196	0.328729	-0.584411	0.751965	-0.253522	-0.416511	-0.443614
26468	8.026539	0.539652	5.593883	-0.065311	-0.023618	0.144509	-0.620849	0.333015	-0.584081	0.752675	-0.255943	-0.415582	-0.441889
26469	8.041367	0.592174	5.662084	-0.023656	0.035995	0.165488	-0.616664	0.337873	-0.584016	0.754316	-0.257137	-0.413938	-0.439936
26470	8.053938	0.634880	5.521967	0.035217	0.083670	0.109624	-0.615096	0.341752	-0.584736	0.756109	-0.256804	-0.412450	-0.438446
26471	7.881810	0.743316	5.508117	0.119164	0.111799	0.064063	-0.611631	0.341030	-0.590279	0.758205	-0.254286	-0.411432	-0.437249
26472	8.012686	0.709787	5.804855	0.116181	0.041833	0.117980	-0.608198	0.340398	-0.592019	0.760128	-0.253155	-0.411242	-0.434739
26473	8.479779	0.312472	6.030536	0.061438	-0.010228	0.163465	-0.606090	0.340982	-0.593071	0.761781	-0.253352	-0.411056	-0.431898
26474	8.682549	-0.138463	5.162300	-0.021833	0.104603	0.128342	-0.602152	0.345999	-0.594835	0.763594	-0.253862	-0.408652	-0.430676
26475	8.913411	-0.191460	5.165898	-0.030651	0.147651	0.061368	-0.595298	0.346100	-0.597503	0.765167	-0.253277	-0.405797	-0.430927
26476	8.961377	-0.308624	5.187335	-0.093428	0.150309	0.033666	-0.592140	0.350293	-0.600063	0.766160	-0.253709	-0.402550	-0.431954
26477	8.559937	-0.701742	5.268492	-0.031159	0.191772	-0.067600	-0.589628	0.354217	-0.603672	0.766942	-0.251733	-0.399677	-0.434383
26478	8.003800	-0.943811	5.200411	-0.022430	0.173146	-0.099142	-0.587222	0.351536	-0.607411	0.767305	-0.249806	-0.397353	-0.436978
26479	7.907432	-1.243767	4.961082	-0.065566	0.128877	-0.041558	-0.585629	0.352409	-0.609895	0.767623	-0.249156	-0.394999	-0.438922
26480	8.131617	-1.563902	5.200737	-0.122554	0.015233	0.087450	-0.584615	0.358452	-0.608079	0.767856	-0.251622	-0.393282	-0.438649
26481	8.428509	-1.561548	5.196334	-0.087984	-0.117160	0.148077	-0.582798	0.362588	-0.607225	0.767773	-0.255039	-0.393548	-0.436577
26482	8.380706	-1.422194	5.143733	0.041661	-0.042879	0.194990	-0.582845	0.367638	-0.603849	0.769304	-0.256334	-0.393603	-0.433059
26483	8.008449	-1.402612	5.198615	0.030736	0.031237	0.214362	-0.580093	0.370978	-0.604589	0.771546	-0.257207	-0.392272	-0.429749
26484	7.557954	-1.470815	5.130569	0.031998	-0.015797	0.212417	-0.578133	0.374441	-0.604797	0.773364	-0.258542	-0.391725	-0.426164
26485	7.589989	-1.788574	5.304480	0.039924	-0.108840	0.179024	-0.576820	0.376944	-0.605805	0.774235	-0.260231	-0.392785	-0.422564
26486	7.916017	-1.780170	5.389077	0.173589	-0.232338	0.183567	-0.579340	0.377298	-0.603160	0.774811	-0.260966	-0.396919	-0.417156
26487	8.271208	-1.795317	5.385499	0.218317	-0.202464	0.200151	-0.580808	0.376695	-0.600147	0.775999	-0.260880	-0.400772	-0.411276
26488	8.198145	-1.795297	5.440455	0.231774	-0.099709	0.215221	-0.579743	0.375204	-0.601102	0.778120	-0.259852	-0.403124	-0.405582
26489	8.077175	-1.659177	5.517826	0.254051	-0.068499	0.115775	-0.579051	0.373188	-0.604422	0.779831	-0.257444	-0.405570	-0.401371
26490	8.006533	-1.250795	5.520429	0.270839	-0.065234	0.018861	-0.583212	0.366016	-0.606499	0.780795	-0.253921	-0.408689	-0.398569
26491	7.756179	-1.200169	5.526933	0.134325	-0.052286	-0.063612	-0.583969	0.361350	-0.608158	0.780567	-0.251787	-0.410802	-0.398195
26492	7.563493	-1.301536	5.404034	-0.066776	-0.012578	-0.150160	-0.586325	0.360509	-0.608813	0.778890	-0.251719	-0.411254	-0.401046
26493	7.600971	-1.538179	5.482123	-0.194709	-0.009153	-0.195103	-0.589496	0.361558	-0.607197	0.776303	-0.253305	-0.410685	-0.405621
26494	7.882336	-1.691319	5.502499	-0.291700	0.074421	-0.243369	-0.591379	0.365349	-0.603702	0.773398	-0.255250	-0.408415	-0.412189
26495	7.933800	-1.614858	5.572615	-0.377067	0.197470	-0.249749	-0.593524	0.371906	-0.601460	0.771048	-0.257525	-0.403352	-0.420087
26496	8.221885	-1.734413	6.283378	-0.531071	0.185797	-0.329517	-0.593296	0.378501	-0.600284	0.766937	-0.261501	-0.397718	-0.430401
26497	8.283415	-1.211992	6.187701	-0.561974	0.170791	-0.462971	-0.593349	0.384372	-0.596630	0.761362	-0.265078	-0.392445	-0.442775
26498	9.746766	-0.561399	6.584462	-0.426166	-0.180711	-0.637781	-0.599992	0.385576	-0.588173	0.751903	-0.268155	-0.394786	-0.454840
26499	9.543524	0.201485	5.142409	-0.412335	0.168481	-0.397956	-0.606341	0.384202	-0.582389	0.747405	-0.269800	-0.390451	-0.464911
26500	8.378452	-0.234037	4.601385	-0.499542	0.312467	-0.273572	-0.606904	0.387877	-0.579561	0.744498	-0.272234	-0.382607	-0.474577
26501	6.678165	-0.177406	4.312174	-0.569512	0.193351	-0.300147	-0.608808	0.398281	-0.576590	0.739997	-0.276705	-0.375798	-0.484370
26502	6.791513	0.495963	4.355461	-0.492090	-0.013366	-0.409172	-0.614774	0.401877	-0.571759	0.733108	-0.281049	-0.373491	-0.494033
26503	8.390782	1.116908	4.913308	-0.485585	-0.273049	-0.374849	-0.620252	0.406112	-0.562596	0.724577	-0.288155	-0.374701	-0.501551
26504	10.076418	0.637643	5.238003	-0.538551	-0.198736	-0.225885	-0.628287	0.414520	-0.548091	0.717629	-0.296262	-0.373485	-0.507687
26505	9.955867	0.024950	5.420925	-0.451897	-0.021194	-0.225587	-0.636556	0.421862	-0.536487	0.712437	-0.301380	-0.370518	-0.514121
26506	8.339742	-0.096133	5.112711	-0.448442	0.180070	-0.165953	-0.638203	0.429490	-0.531477	0.709254	-0.304722	-0.364334	-0.520926
26507	7.214341	-0.302337	5.097031	-0.251993	0.158495	-0.149296	-0.637309	0.433889	-0.530348	0.707268	-0.305654	-0.360370	-0.525815
26508	7.103863	-0.062793	5.032776	-0.026158	-0.133721	-0.119425	-0.638370	0.432203	-0.528409	0.704842	-0.306598	-0.362742	-0.526891
26509	8.367482	0.516418	5.234591	0.100031	-0.367398	-0.119446	-0.644958	0.426155	-0.523371	0.701466	-0.308257	-0.369721	-0.525575
26510	9.406069	0.480636	5.469167	-0.013092	-0.205177	-0.068770	-0.650007	0.423941	-0.515517	0.699114	-0.310104	-0.372921	-0.525362
26511	9.062710	0.448930	5.529916	-0.015195	-0.129732	-0.081683	-0.653177	0.421392	-0.512269	0.697129	-0.311116	-0.375139	-0.525821
26512	8.094357	0.416731	5.241902	-0.114423	-0.043335	0.039945	-0.657423	0.424609	-0.508768	0.696447	-0.313510	-0.374306	-0.525898
26513	7.678480	-0.009197	5.008160	-0.112685	-0.097238	0.135714	-0.655235	0.430097	-0.505662	0.696371	-0.317133	-0.373685	-0.524265
26514	7.774220	-0.295849	4.953442	-0.061299	-0.167666	0.142386	-0.654908	0.435118	-0.499800	0.696181	-0.320829	-0.374503	-0.521678
26515	8.397757	-0.185187	4.998724	0.044699	-0.171752	0.172680	-0.655211	0.441145	-0.497714	0.696911	-0.323294	-0.376314	-0.517865
26516	8.646820	-0.027639	5.046061	0.091657	-0.138534	0.252036	-0.654588	0.445945	-0.495789	0.699011	-0.325375	-0.377584	-0.512782
26517	8.412502	-0.124239	5.183269	0.131416	-0.052940	0.290517	-0.651738	0.448539	-0.491959	0.702364	-0.326251	-0.377848	-0.507420
26518	8.221566	-0.305477	5.257737	0.112470	-0.036927	0.283630	-0.648313	0.452465	-0.494920	0.705631	-0.327220	-0.377673	-0.502370
26519	8.097359	-0.298552	5.386611	0.116368	0.034451	0.193087	-0.644242	0.455547	-0.496067	0.708526	-0.326638	-0.377154	-0.499052
26520	8.086535	-0.081547	5.307627	0.109122	0.106921	0.147932	-0.640399	0.455912	-0.500150	0.711467	-0.325172	-0.375783	-0.496855
26521	8.441747	-0.023013	5.665868	0.134016	0.082681	0.114697	-0.635634	0.455598	-0.504252	0.714041	-0.323208	-0.375253	-0.494841
26522	8.496091	0.050688	5.324262	-0.021724	0.113968	0.092559	-0.632071	0.455796	-0.506239	0.715625	-0.323114	-0.372839	-0.494438
26523	8.848760	-0.382957	5.411635	-0.164645	0.117669	0.032029	-0.628940	0.459392	-0.505142	0.715692	-0.324420	-0.369392	-0.496071
26524	8.648811	-0.582664	4.747560	-0.391083	0.117407	-0.051937	-0.625847	0.466666	-0.501091	0.713439	-0.328489	-0.364185	-0.500469
26525	9.274393	-0.998973	4.591591	-0.477237	0.042926	-0.167768	-0.625666	0.473464	-0.494276	0.708826	-0.333529	-0.359983	-0.506691
26526	9.467631	-1.188432	4.891932	-0.361091	0.150859	-0.202638	-0.627573	0.477908	-0.488016	0.705378	-0.335679	-0.355551	-0.513172
26527	8.737054	-1.316335	4.732655	-0.281090	0.245669	-0.148624	-0.630093	0.477986	-0.485245	0.703603	-0.335989	-0.350309	-0.518978
26528	7.715672	-1.292880	4.282012	-0.289831	0.229042	-0.070307	-0.628125	0.480078	-0.485873	0.702463	-0.337222	-0.344565	-0.523547
26529	7.431710	-1.595679	4.226150	-0.250333	0.102975	-0.069049	-0.625927	0.484752	-0.483700	0.700661	-0.339151	-0.341081	-0.526986
26530	8.132637	-1.586554	4.173769	-0.335376	-0.022873	-0.144065	-0.626759	0.487444	-0.479579	0.696653	-0.343130	-0.338865	-0.531137
26531	9.139388	-1.607888	4.663521	-0.479534	-0.028678	-0.169665	-0.631047	0.492256	-0.471592	0.691225	-0.348971	-0.335461	-0.536556
26532	9.090372	-1.654369	4.734209	-0.537457	0.111525	-0.273772	-0.634450	0.497577	-0.459671	0.685184	-0.353376	-0.330062	-0.544709
26533	8.734944	-1.636825	4.960584	-0.541859	0.170885	-0.264923	-0.637141	0.498837	-0.452551	0.679429	-0.357223	-0.323818	-0.553091
26534	8.121458	-1.696389	4.896426	-0.492857	0.138568	-0.225123	-0.641413	0.503397	-0.446404	0.674223	-0.360942	-0.318095	-0.560320
26535	7.903921	-1.850602	4.962209	-0.482790	0.064856	-0.207934	-0.643179	0.504951	-0.440071	0.668675	-0.365463	-0.313434	-0.566630
26536	8.047087	-1.901458	5.059871	-0.461115	0.012422	-0.220329	-0.646953	0.508228	-0.430022	0.662806	-0.370122	-0.309662	-0.572544
26537	8.263701	-1.859181	5.239486	-0.409921	-0.022785	-0.232759	-0.650575	0.510153	-0.421834	0.656835	-0.374456	-0.307101	-0.577961
26538	8.310127	-1.855483	5.088347	-0.342051	-0.057540	-0.274918	-0.658654	0.508866	-0.413416	0.650669	-0.377947	-0.305973	-0.583238
26539	8.457311	-1.666545	5.010157	-0.240301	-0.054683	-0.283927	-0.665547	0.506766	-0.405154	0.645090	-0.380076	-0.306131	-0.587950
26540	8.217174	-1.505858	5.153583	-0.212748	-0.018027	-0.185391	-0.671233	0.503884	-0.399404	0.641111	-0.381934	-0.305281	-0.591529
26541	8.174431	-1.715830	5.296857	-0.182862	-0.046128	-0.191647	-0.677707	0.501827	-0.394157	0.637067	-0.383762	-0.305261	-0.594716
26542	7.898945	-1.397140	5.227856	-0.210467	-0.017748	-0.198541	-0.681019	0.501197	-0.390477	0.632917	-0.385475	-0.304522	-0.598407
26543	8.229021	-1.541085	5.256923	-0.235859	-0.070854	-0.151449	-0.685270	0.500253	-0.384438	0.628768	-0.388485	-0.303830	-0.601180
26544	8.146596	-1.487003	5.259596	-0.220788	0.083235	-0.281913	-0.691747	0.498051	-0.378670	0.624064	-0.388593	-0.302309	-0.606753
26545	8.103676	-1.322276	5.323465	-0.277824	0.063620	-0.231235	-0.695703	0.491344	-0.373795	0.619402	-0.389975	-0.299984	-0.611777
26546	8.087867	-1.572257	5.112041	-0.319763	0.131273	-0.286723	-0.700732	0.489992	-0.368807	0.614035	-0.390668	-0.296642	-0.618339
26547	7.924814	-1.557299	5.203187	-0.320513	0.156522	-0.332033	-0.704830	0.491021	-0.366268	0.608273	-0.390776	-0.293363	-0.625488
26548	8.371316	-1.701102	5.568545	-0.331608	0.189549	-0.379793	-0.709306	0.485563	-0.362675	0.601887	-0.390257	-0.289837	-0.633582
26549	9.004221	-1.171636	5.929497	-0.259273	0.091989	-0.494501	-0.715856	0.479299	-0.362227	0.594053	-0.389413	-0.289291	-0.641692
26550	8.278174	-0.637276	5.145169	-0.255421	0.221359	-0.374821	-0.722937	0.471637	-0.360493	0.588419	-0.387471	-0.286287	-0.649361
26551	7.700304	-0.473711	4.850923	-0.165976	0.154304	-0.364042	-0.729083	0.464561	-0.360850	0.583222	-0.385406	-0.285143	-0.655750
26552	7.759719	-0.271832	4.988017	-0.198643	0.060152	-0.310145	-0.735222	0.458603	-0.362496	0.577840	-0.385218	-0.284203	-0.661012
26553	7.929883	-0.329948	4.842824	-0.291386	-0.032485	-0.320573	-0.742058	0.452715	-0.359418	0.571096	-0.387256	-0.283220	-0.666085
26554	8.324801	-0.179565	4.985962	-0.368441	0.010290	-0.342859	-0.749325	0.447043	-0.351878	0.563563	-0.389440	-0.280801	-0.672223
26555	9.019668	-0.268792	5.491636	-0.407854	-0.000290	-0.281594	-0.755546	0.444971	-0.345323	0.556503	-0.392517	-0.277558	-0.677640
26556	9.030252	-0.563801	5.380656	-0.338734	0.049469	-0.152529	-0.761114	0.444286	-0.339008	0.551924	-0.394821	-0.273588	-0.681649
26557	8.493486	-0.412211	5.259622	-0.259646	0.062998	-0.098742	-0.762595	0.443524	-0.334295	0.548788	-0.396362	-0.270198	-0.684633
26558	8.144994	-0.070006	5.316126	-0.164143	0.028522	-0.059084	-0.763664	0.444178	-0.332440	0.546745	-0.397502	-0.268102	-0.686428
26559	8.112296	0.168089	5.322693	-0.099122	-0.041050	-0.054267	-0.764222	0.444676	-0.328758	0.544905	-0.398916	-0.267710	-0.687223
26560	8.171410	0.293668	5.335221	-0.071009	-0.126838	-0.110421	-0.766857	0.439515	-0.325434	0.542082	-0.400880	-0.269010	-0.687806
26561	8.293057	0.306255	5.419756	-0.098564	-0.117303	-0.148674	-0.770299	0.436119	-0.320760	0.538511	-0.402788	-0.270231	-0.689016
26562	8.165903	0.159137	5.212369	-0.131222	-0.159343	-0.124281	-0.774030	0.433509	-0.313185	0.534821	-0.405760	-0.271153	-0.689784
26563	8.054067	0.200018	5.334177	-0.071217	-0.177685	-0.098361	-0.778006	0.429678	-0.307205	0.531809	-0.408439	-0.272999	-0.689803
26564	8.010561	0.269722	5.430604	0.003485	-0.186907	0.002563	-0.779630	0.426957	-0.300172	0.530794	-0.411031	-0.275027	-0.688238
26565	7.888527	0.166275	5.221300	0.002620	-0.096563	0.037703	-0.782142	0.428570	-0.299074	0.530690	-0.412507	-0.275917	-0.687077
26566	7.858985	0.131179	5.344967	0.131467	-0.044568	0.056664	-0.779404	0.429672	-0.296976	0.532254	-0.412073	-0.277745	-0.685390
26567	8.337182	0.380109	5.511797	0.225822	-0.169085	0.085742	-0.777547	0.427502	-0.298080	0.534227	-0.412387	-0.282075	-0.681889
26568	9.121529	0.452343	5.175099	0.432365	-0.108107	0.098508	-0.777540	0.425574	-0.297987	0.538454	-0.409817	-0.288320	-0.677487
26569	9.163539	0.600384	5.365096	0.575697	0.154964	0.289854	-0.774543	0.424108	-0.310354	0.547812	-0.403067	-0.292232	-0.672339
26570	8.727678	-0.224918	5.702393	0.584862	0.095955	0.368185	-0.768385	0.424208	-0.324284	0.557933	-0.397519	-0.296066	-0.665608
26571	8.166336	-0.695170	4.759524	0.535552	0.146090	0.332662	-0.761985	0.426631	-0.336730	0.567310	-0.391448	-0.299068	-0.659914
26572	8.567427	-1.523926	5.198503	0.630352	0.089626	0.415243	-0.755452	0.429612	-0.349689	0.578144	-0.385589	-0.303104	-0.652072
26573	8.906155	-2.247286	5.374083	0.733934	0.080602	0.640088	-0.745511	0.433167	-0.361875	0.592428	-0.379816	-0.306872	-0.640779
26574	8.681581	-2.435729	5.027923	0.948756	-0.142193	0.759182	-0.735298	0.437571	-0.375619	0.608256	-0.374983	-0.314872	-0.624714
26575	8.351933	-2.283218	4.662411	1.332997	-0.118060	0.929022	-0.721116	0.442333	-0.392791	0.628710	-0.365921	-0.325900	-0.603834
26576	8.047089	-1.988713	4.608271	1.519020	-0.296753	0.983719	-0.709116	0.439677	-0.412846	0.649276	-0.356619	-0.340563	-0.579034
26577	8.154515	-1.894398	4.776622	1.505698	-0.207752	1.046821	-0.697658	0.436991	-0.430931	0.670211	-0.346436	-0.353035	-0.553322
26578	8.004457	-1.681206	5.151157	1.237829	-0.123940	1.014652	-0.682529	0.438065	-0.449624	0.688704	-0.338264	-0.361181	-0.529917
26579	7.686470	-1.951186	5.227298	1.190688	-0.143798	0.919636	-0.669511	0.438967	-0.467257	0.705117	-0.329964	-0.369387	-0.507431
26580	7.491762	-2.376829	5.235421	1.055275	-0.167516	0.779544	-0.659130	0.438029	-0.482942	0.718442	-0.322474	-0.377199	-0.487415
26581	7.597249	-2.628974	5.345615	1.010465	-0.319824	0.655426	-0.651394	0.433855	-0.495134	0.728718	-0.316029	-0.387228	-0.468134
26582	7.976100	-2.368407	5.195297	0.934442	-0.371785	0.605812	-0.646101	0.432443	-0.499000	0.737168	-0.310529	-0.397484	-0.449623
26583	8.436042	-1.944974	5.181016	0.822119	-0.257174	0.483503	-0.642085	0.428444	-0.506183	0.744466	-0.304634	-0.405478	-0.434231
26584	8.083879	-1.458388	4.915210	0.638182	-0.160995	0.255673	-0.640443	0.423024	-0.511673	0.749148	-0.298605	-0.411847	-0.424256
26585	7.858687	-1.278537	4.850334	0.433644	-0.064135	-0.008676	-0.642851	0.412475	-0.517498	0.751154	-0.292694	-0.416396	-0.420372
26586	8.268751	-1.322700	5.673152	0.078616	0.010754	-0.267286	-0.647154	0.405978	-0.518644	0.749400	-0.289221	-0.418483	-0.423818
26587	8.389246	-1.472426	5.949106	-0.256223	0.097332	-0.599229	-0.649494	0.402671	-0.520133	0.743662	-0.287310	-0.418112	-0.435434
26588	8.761679	-1.097943	5.599591	-0.562443	0.105450	-0.846019	-0.660023	0.396309	-0.515073	0.733748	-0.287650	-0.416449	-0.453257
26589	8.847613	-0.648551	5.064059	-0.628700	0.161420	-0.814304	-0.668484	0.392823	-0.507219	0.724014	-0.288690	-0.412795	-0.471234
26590	8.978400	0.005481	4.646626	-0.569192	0.052285	-0.684000	-0.679580	0.385283	-0.496545	0.714552	-0.290777	-0.410584	-0.486092
26591	9.015882	0.505496	4.180730	-0.567444	0.056477	-0.404922	-0.686748	0.385237	-0.487584	0.707760	-0.295109	-0.406439	-0.496783
26592	9.275644	-0.002666	4.274031	-0.641863	0.001679	-0.233803	-0.691565	0.392115	-0.480208	0.701549	-0.302281	-0.401406	-0.505299
26593	9.053999	-0.496276	4.083264	-0.572511	0.151278	-0.221354	-0.692312	0.399307	-0.472592	0.697034	-0.307142	-0.394711	-0.513820
26594	8.807507	-0.161378	4.282585	-0.448282	0.194063	-0.167586	-0.694860	0.405847	-0.469300	0.694001	-0.310092	-0.388431	-0.520890
26595	8.509997	-0.222302	4.535561	-0.192083	0.148308	-0.051618	-0.692284	0.414515	-0.467051	0.693422	-0.310979	-0.384621	-0.523951
26596	8.674415	0.044151	4.678411	0.072654	0.122642	0.055696	-0.690692	0.415522	-0.469270	0.695345	-0.309150	-0.383355	-0.523412
26597	8.311249	-0.036492	4.789767	0.326938	0.115825	0.144731	-0.686562	0.413852	-0.475491	0.699744	-0.304657	-0.384217	-0.519538
26598	8.111539	0.372030	4.880099	0.516555	0.030233	0.165668	-0.682916	0.409057	-0.485307	0.704753	-0.298405	-0.388152	-0.513436
26599	8.236832	0.556644	4.770875	0.509754	-0.052596	0.210810	-0.681398	0.402678	-0.491209	0.709491	-0.293516	-0.392823	-0.506123
26600	8.504322	0.543585	4.866204	0.441325	-0.091891	0.183029	-0.678962	0.399627	-0.498362	0.713128	-0.289644	-0.397524	-0.499529
26601	8.582243	0.561817	4.913089	0.364173	-0.101071	0.137881	-0.679449	0.396221	-0.501570	0.715759	-0.286659	-0.401797	-0.494040
26602	8.493578	0.387275	4.961078	0.310134	-0.045235	0.167859	-0.679693	0.393064	-0.502417	0.718749	-0.284054	-0.404552	-0.488928
26603	8.283485	0.266497	5.070748	0.382764	-0.022412	0.235729	-0.675839	0.391647	-0.507059	0.722984	-0.280758	-0.407275	-0.482283
26604	8.218098	0.343450	5.187154	0.436198	0.004139	0.296689	-0.673149	0.388447	-0.513168	0.728216	-0.276865	-0.409745	-0.474505
26605	8.199503	0.526269	5.352412	0.431204	-0.014284	0.355945	-0.668089	0.387216	-0.520697	0.733787	-0.273675	-0.412061	-0.465687
26606	8.216845	0.595599	5.435321	0.416524	0.008674	0.347326	-0.662662	0.384840	-0.524452	0.739227	-0.270411	-0.413882	-0.457300
26607	8.129012	0.555125	5.431931	0.381537	0.053304	0.307422	-0.657603	0.382778	-0.531604	0.744478	-0.266823	-0.414911	-0.449897
26608	8.022363	0.647171	5.532557	0.312130	0.075159	0.286726	-0.651260	0.382481	-0.535848	0.749132	-0.264033	-0.414997	-0.443695
26609	8.167636	0.515168	5.503109	0.257972	0.042542	0.273744	-0.644392	0.383572	-0.540593	0.753229	-0.262014	-0.415198	-0.437727
26610	7.973823	0.664832	5.509717	0.288053	0.223154	0.225277	-0.639591	0.382485	-0.548773	0.758441	-0.257662	-0.413160	-0.433217
26611	8.187553	0.647815	5.785406	0.267971	0.157101	0.207740	-0.631514	0.380584	-0.555420	0.762876	-0.253851	-0.412021	-0.428740
26612	8.648337	0.422845	6.016108	0.200933	0.178970	0.174077	-0.624234	0.380323	-0.561766	0.766793	-0.250722	-0.410143	-0.425382
26613	9.400590	0.082552	6.131899	-0.029237	0.056834	0.096052	-0.617530	0.380949	-0.562457	0.767906	-0.251351	-0.408545	-0.424539
26614	9.027686	-0.670665	4.948206	-0.172437	0.305977	-0.098199	-0.612669	0.384734	-0.564121	0.768635	-0.250629	-0.402890	-0.429028
26615	8.619489	-0.588156	4.828061	-0.129763	0.264361	-0.182251	-0.608442	0.384118	-0.566522	0.768496	-0.248795	-0.398647	-0.434276
26616	7.856206	-0.870455	4.827146	-0.036950	0.238824	-0.043122	-0.604847	0.380350	-0.570553	0.769777	-0.246984	-0.394886	-0.436472
26617	7.660525	-1.454434	4.886305	-0.120002	0.058332	0.026419	-0.600780	0.382734	-0.570798	0.769836	-0.248493	-0.392838	-0.437358
26618	8.311030	-1.672533	5.226523	-0.116182	-0.056201	0.015743	-0.600161	0.384620	-0.567096	0.768880	-0.250953	-0.392619	-0.437830
26619	8.916188	-1.386223	5.206935	-0.184492	-0.043328	0.052678	-0.598126	0.388412	-0.560616	0.768030	-0.254610	-0.391434	-0.438273
26620	8.635128	-1.133797	5.427672	-0.210845	0.059759	0.068679	-0.597913	0.394706	-0.557480	0.767934	-0.257927	-0.388319	-0.439272
26621	7.749979	-1.079637	5.168022	-0.163691	0.081768	0.000423	-0.594281	0.398545	-0.553500	0.767683	-0.259786	-0.385651	-0.440963
26622	7.146103	-1.128937	5.266014	-0.122257	0.003085	-0.006987	-0.593528	0.403759	-0.551568	0.766916	-0.261654	-0.384561	-0.442142
26623	7.570672	-1.718115	5.533529	-0.105018	-0.147840	0.013598	-0.594621	0.406729	-0.547833	0.765317	-0.264762	-0.385829	-0.441958
26624	8.049503	-1.823557	5.477384	-0.094932	-0.170248	0.088604	-0.597454	0.411293	-0.540909	0.764218	-0.268446	-0.387143	-0.440486
26625	8.129966	-1.799743	5.456494	0.014728	-0.203377	0.138791	-0.599612	0.415062	-0.535840	0.763918	-0.271213	-0.389612	-0.437121
26626	7.961908	-1.439539	5.281487	0.100472	-0.177088	0.100171	-0.602667	0.416089	-0.532392	0.763900	-0.272042	-0.392673	-0.433888
26627	7.968671	-1.100399	5.339427	0.068820	-0.166401	-0.002666	-0.604775	0.413566	-0.530461	0.762927	-0.272555	-0.395794	-0.432438
26628	8.004100	-0.851458	5.409949	-0.023051	-0.098469	-0.159232	-0.610972	0.412226	-0.527298	0.760592	-0.272530	-0.397989	-0.434548
26629	8.029940	-0.993511	5.504181	-0.215286	0.018369	-0.269969	-0.615584	0.411467	-0.525314	0.757196	-0.273629	-0.397258	-0.440419
26630	8.005929	-1.325311	5.674344	-0.333497	0.102106	-0.421127	-0.622035	0.412492	-0.524330	0.752379	-0.274451	-0.395081	-0.450014
26631	7.779632	-1.321106	5.689316	-0.409783	0.173350	-0.464351	-0.627309	0.412549	-0.522064	0.747271	-0.275514	-0.391226	-0.461108
26632	7.780324	-1.188347	5.756565	-0.459602	0.236842	-0.477122	-0.630364	0.415238	-0.519368	0.742069	-0.276473	-0.386065	-0.473128
26633	7.968397	-1.013388	6.033158	-0.613333	0.284679	-0.451230	-0.633806	0.418625	-0.517835	0.736536	-0.279514	-0.378374	-0.486024
26634	8.051206	-0.981222	6.133397	-0.668551	0.257665	-0.590696	-0.637268	0.421011	-0.513308	0.728835	-0.282371	-0.371345	-0.501168
26635	9.104057	-0.588773	6.705455	-0.697922	0.032666	-0.674858	-0.645994	0.421949	-0.507200	0.718272	-0.287303	-0.367490	-0.516231
26636	9.043676	0.129597	5.666243	-0.695629	0.107162	-0.519485	-0.655147	0.422000	-0.496651	0.709544	-0.292360	-0.361724	-0.529367
26637	8.678885	-0.372678	5.052514	-0.656140	0.108962	-0.267522	-0.660492	0.429008	-0.489006	0.703605	-0.298715	-0.354671	-0.538441
26638	7.640338	-0.795546	4.586228	-0.681248	0.127715	-0.209076	-0.664263	0.437967	-0.481989	0.698068	-0.305446	-0.346774	-0.546947
26639	7.111818	-0.462960	4.554747	-0.572542	-0.025836	-0.262281	-0.669616	0.443577	-0.472668	0.691468	-0.312066	-0.342380	-0.554314
26640	7.972029	0.257705	5.010021	-0.474649	-0.240708	-0.219502	-0.675224	0.447536	-0.463640	0.684333	-0.319807	-0.341819	-0.559080
26641	9.587749	0.278567	5.161856	-0.316089	-0.273316	-0.143048	-0.682701	0.448523	-0.449547	0.678787	-0.326380	-0.342917	-0.561366
26642	9.606133	-0.333090	5.143038	-0.164018	-0.092099	-0.078363	-0.688279	0.449068	-0.442552	0.676148	-0.329138	-0.342856	-0.562975
26643	8.505176	-0.522402	5.117349	0.016563	0.033482	-0.024604	-0.689859	0.447386	-0.441395	0.676161	-0.328562	-0.342776	-0.563345
26644	7.622463	-0.449861	4.949912	0.218451	0.047474	0.109028	-0.690074	0.446211	-0.446657	0.679090	-0.325854	-0.343896	-0.560706
26645	7.492275	-0.221599	5.043335	0.409037	-0.076927	0.149944	-0.687895	0.442337	-0.454218	0.682833	-0.322360	-0.348564	-0.555271
26646	8.327259	0.270479	5.115798	0.479646	-0.279881	0.121329	-0.688521	0.435734	-0.454998	0.685230	-0.319778	-0.356932	-0.548454
26647	9.005668	0.590665	5.048995	0.381527	-0.161071	0.052243	-0.692701	0.430747	-0.455722	0.687000	-0.316836	-0.363045	-0.543916
26648	8.843581	0.348510	5.121931	0.312981	-0.144422	0.028940	-0.693856	0.425516	-0.456603	0.688179	-0.314348	-0.368262	-0.540349
26649	8.287759	0.159886	5.049761	0.195054	-0.091506	0.061640	-0.695800	0.420831	-0.457730	0.689310	-0.313243	-0.371329	-0.537444
26650	8.057374	-0.124584	5.051033	0.185879	-0.051277	0.171680	-0.697635	0.419712	-0.457738	0.691873	-0.312542	-0.372973	-0.533404
26651	8.056852	-0.175366	5.253709	0.244600	-0.122794	0.241093	-0.696036	0.420040	-0.460626	0.694962	-0.312382	-0.375851	-0.527430
26652	8.417768	-0.053952	5.188990	0.325400	-0.050331	0.308270	-0.692334	0.418313	-0.462652	0.699786	-0.310733	-0.378063	-0.520397
26653	8.400477	0.322435	5.189906	0.303868	-0.004735	0.256957	-0.687700	0.419244	-0.467384	0.704209	-0.308564	-0.379776	-0.514440
26654	8.266985	0.368062	5.118579	0.248152	0.043122	0.138602	-0.685811	0.417124	-0.472418	0.707423	-0.305715	-0.380878	-0.510904
26655	8.323161	0.410880	5.154210	0.190114	0.105908	0.065684	-0.683406	0.413887	-0.475775	0.709968	-0.302508	-0.381025	-0.509170
26656	8.399852	0.261492	5.433601	0.075824	0.238506	0.073402	-0.679137	0.412091	-0.482785	0.712910	-0.299610	-0.377972	-0.509048
26657	8.038128	0.047584	5.741571	0.109005	0.339314	0.040414	-0.671836	0.412140	-0.491877	0.716439	-0.294932	-0.374096	-0.509688
26658	8.082394	0.235283	6.295272	0.102954	0.213103	0.062745	-0.666497	0.409000	-0.500625	0.719190	-0.291810	-0.371723	-0.509347
26659	8.428944	-0.015053	6.274018	-0.006725	0.177507	0.040365	-0.660279	0.409404	-0.505903	0.720807	-0.290386	-0.368948	-0.509892
26660	8.611137	-0.249089	5.343971	-0.215319	0.168706	-0.014832	-0.655679	0.414574	-0.508455	0.720573	-0.291704	-0.364415	-0.512723
26661	8.370032	-0.354634	4.977582	-0.225188	0.223564	-0.098414	-0.651218	0.417377	-0.508956	0.719783	-0.291937	-0.359556	-0.517112
26662	8.240596	-0.419941	5.057123	-0.152662	0.172923	-0.079592	-0.650164	0.417807	-0.509479	0.719231	-0.291822	-0.355960	-0.520422
26663	7.758062	-0.562848	4.964541	-0.116312	0.031720	-0.055737	-0.648835	0.417152	-0.511074	0.718107	-0.292789	-0.354738	-0.522263
26664	7.779834	-1.060004	4.685777	-0.135459	0.131145	-0.036156	-0.647653	0.418963	-0.511833	0.717802	-0.293149	-0.351667	-0.524551
26665	8.346588	-1.387937	5.365345	-0.226502	-0.041817	-0.011830	-0.645946	0.418839	-0.511585	0.715957	-0.296822	-0.350079	-0.526067
26666	8.973138	-1.560974	5.600221	-0.232214	-0.120147	-0.039830	-0.648375	0.422870	-0.505723	0.713264	-0.301161	-0.349614	-0.527566
26667	8.819541	-1.172332	5.696468	-0.135898	-0.044402	-0.012047	-0.649899	0.428963	-0.498910	0.711912	-0.303595	-0.349005	-0.528401
26668	8.032506	-0.964728	5.533587	-0.090921	0.032266	-0.005128	-0.651881	0.430449	-0.498211	0.711474	-0.304552	-0.347636	-0.529341
26669	7.178834	-0.981182	5.049446	-0.045484	0.001961	0.027664	-0.651636	0.431946	-0.496742	0.711416	-0.305493	-0.347066	-0.529252
26670	7.257162	-1.271218	5.314691	-0.118442	-0.171527	0.086742	-0.653259	0.435321	-0.492733	0.710363	-0.309629	-0.347742	-0.527816
26671	7.761138	-1.621631	5.440916	-0.107421	-0.212054	0.091945	-0.655452	0.440972	-0.484220	0.709109	-0.314170	-0.349126	-0.525901
26672	8.285084	-1.907825	5.451372	0.028158	-0.266585	0.148203	-0.655377	0.441301	-0.477532	0.708922	-0.317639	-0.352289	-0.521946
26673	8.635188	-1.968615	5.408522	0.103156	-0.236061	0.164704	-0.658059	0.445482	-0.472845	0.709555	-0.319975	-0.355715	-0.517315
26674	8.213656	-1.667510	5.286954	0.190999	-0.108534	0.135055	-0.658073	0.444630	-0.470765	0.711344	-0.319380	-0.358387	-0.513367
26675	7.985975	-1.504226	5.185581	0.209432	-0.111046	0.072138	-0.659516	0.442958	-0.470264	0.712563	-0.318252	-0.361686	-0.510052
26676	7.966843	-1.413684	5.354380	0.210154	-0.061917	0.005973	-0.661851	0.439659	-0.472408	0.713459	-0.315963	-0.364696	-0.508075
26677	7.983494	-1.435752	5.581281	0.174114	-0.008638	-0.084478	-0.662071	0.436123	-0.476014	0.713595	-0.313149	-0.367125	-0.507877
26678	7.825214	-1.407929	5.822618	0.081557	0.045598	-0.151244	-0.664796	0.429919	-0.477296	0.712854	-0.310442	-0.368273	-0.509745
26679	7.577161	-1.349379	5.988986	-0.005303	0.154470	-0.141130	-0.666989	0.425253	-0.480124	0.712504	-0.308090	-0.366846	-0.512682
26680	7.392185	-1.371199	5.910625	-0.069157	0.161997	-0.140949	-0.668764	0.418690	-0.484957	0.711768	-0.306410	-0.364720	-0.516217
26681	7.497905	-1.589021	5.989827	-0.156859	0.177708	-0.208645	-0.666639	0.417362	-0.487095	0.709954	-0.305464	-0.361743	-0.521344
26682	8.190218	-1.319074	6.285180	-0.293793	0.056349	-0.321902	-0.669001	0.415128	-0.486467	0.705139	-0.306739	-0.359859	-0.528386
26683	8.770064	-0.853637	5.891008	-0.267811	-0.073043	-0.332774	-0.674676	0.412263	-0.482028	0.699458	-0.309066	-0.359968	-0.534471
26684	8.818071	0.112692	4.954515	-0.106495	0.111060	-0.222919	-0.678871	0.407392	-0.481046	0.697160	-0.307793	-0.358675	-0.539059
26685	9.335446	0.393435	5.067625	-0.056962	-0.012759	-0.109970	-0.682026	0.404451	-0.479509	0.695530	-0.308118	-0.358853	-0.540856
26686	8.589344	0.112357	4.942845	-0.172577	0.098305	-0.157379	-0.684398	0.403170	-0.478076	0.693414	-0.308356	-0.356609	-0.544908
26687	8.458536	0.222315	4.978909	-0.247512	0.068968	-0.248863	-0.687800	0.400529	-0.478627	0.689626	-0.309434	-0.354462	-0.550475
26688	7.909072	0.313944	5.021961	-0.286367	0.063440	-0.205247	-0.690845	0.400462	-0.475724	0.685980	-0.311256	-0.351720	-0.555738
26689	8.271318	0.266599	5.071030	-0.266463	-0.038725	-0.118307	-0.693660	0.400901	-0.469144	0.682682	-0.314668	-0.350033	-0.558933
26690	8.540083	0.054406	5.173180	-0.133643	-0.092837	-0.029813	-0.696992	0.402456	-0.464111	0.680805	-0.317356	-0.350016	-0.559714
26691	8.073997	0.194982	4.895394	0.070438	-0.029178	-0.052996	-0.699626	0.399098	-0.461800	0.680397	-0.316508	-0.351581	-0.559708
26692	8.003162	0.580909	4.953372	0.136533	-0.017728	-0.034017	-0.700904	0.396233	-0.464860	0.680702	-0.314645	-0.353587	-0.559124
26693	8.064587	0.719106	5.140358	0.149548	-0.117643	-0.023003	-0.702208	0.392082	-0.464147	0.680476	-0.313885	-0.357081	-0.557604
26694	8.339712	0.768819	5.260617	0.108204	-0.144408	-0.081361	-0.706415	0.387191	-0.461593	0.679161	-0.313476	-0.360782	-0.557055
26695	8.529079	0.740245	5.502807	-0.051292	-0.084375	-0.051034	-0.709694	0.384537	-0.461097	0.677573	-0.314833	-0.361781	-0.557575
26696	8.492672	0.337501	5.512442	-0.125590	-0.060409	0.012090	-0.711434	0.385440	-0.457660	0.676425	-0.317331	-0.361143	-0.557965
26697	8.112151	0.139179	5.302914	-0.131321	0.002307	0.033179	-0.711866	0.389254	-0.454831	0.675886	-0.319387	-0.359545	-0.558478
26698	8.019737	0.149631	5.307619	-0.091486	0.021788	0.106372	-0.710589	0.392947	-0.452015	0.676584	-0.321186	-0.357564	-0.557872
26699	8.109554	0.137677	5.440966	-0.007186	0.041214	0.158533	-0.707702	0.396708	-0.453272	0.678507	-0.322000	-0.356017	-0.556054
26700	7.879290	0.306472	5.501956	0.023652	0.079946	0.130588	-0.703225	0.397459	-0.454731	0.680618	-0.321760	-0.354370	-0.554663
26701	7.933509	0.429532	5.526668	-0.019574	0.092114	0.047880	-0.700833	0.399187	-0.458907	0.681585	-0.321348	-0.352704	-0.554777
26702	7.933006	0.316909	5.394328	-0.058616	0.198858	-0.048513	-0.697800	0.399095	-0.460110	0.681999	-0.319642	-0.349665	-0.557172
26703	8.060663	0.498568	5.331012	-0.064819	0.303944	-0.061281	-0.693666	0.398400	-0.467228	0.682919	-0.316678	-0.345311	-0.560445
26704	9.897875	-0.018693	7.000315	-0.072510	0.078470	0.007365	-0.688772	0.398498	-0.471192	0.683030	-0.316877	-0.343400	-0.561370
26705	9.075838	-0.648304	5.523676	-0.332915	0.401514	-0.048603	-0.684938	0.402727	-0.476115	0.682997	-0.316540	-0.334603	-0.566885
26706	8.270650	-0.345638	4.679768	-0.442540	0.492610	-0.044700	-0.677536	0.407022	-0.483421	0.682871	-0.316712	-0.323130	-0.573557
26707	7.157768	-0.867599	4.891746	-0.423226	0.379058	0.011502	-0.670960	0.412912	-0.486890	0.682624	-0.318200	-0.313158	-0.578537
26708	7.490410	-1.320076	5.381246	-0.417044	0.098388	-0.094753	-0.668638	0.423806	-0.486691	0.679415	-0.322187	-0.307603	-0.583071
26709	8.867700	-1.306080	5.461009	-0.409126	0.046714	-0.218570	-0.669612	0.425235	-0.480760	0.674381	-0.325886	-0.303747	-0.588851
26710	8.887031	-1.305205	5.586481	-0.427886	0.149202	-0.174607	-0.670827	0.430572	-0.479205	0.670362	-0.328861	-0.297842	-0.594773
26711	8.063576	-1.034548	5.677152	-0.565653	0.109099	-0.209365	-0.671656	0.434653	-0.476105	0.664638	-0.333951	-0.291171	-0.601625
26712	7.195720	-0.955139	5.315768	-0.520547	0.091762	-0.274240	-0.674621	0.439632	-0.469434	0.658303	-0.338182	-0.285522	-0.608891
26713	7.092944	-1.056111	5.307019	-0.665786	-0.026338	-0.302941	-0.679064	0.443299	-0.458062	0.649778	-0.345583	-0.279940	-0.616437
26714	7.777866	-1.633804	5.651007	-0.585058	-0.064160	-0.392957	-0.684292	0.447239	-0.447203	0.640420	-0.351778	-0.276272	-0.624329
26715	8.311430	-1.902773	5.852768	-0.602742	-0.047574	-0.342154	-0.690958	0.447854	-0.435744	0.631476	-0.358276	-0.271879	-0.631631
26716	8.139661	-1.735877	5.820371	-0.482518	-0.107740	-0.347954	-0.699596	0.447480	-0.423766	0.622943	-0.363850	-0.269639	-0.637848
26717	7.844941	-1.341366	5.934489	-0.346160	-0.110398	-0.350189	-0.706486	0.443722	-0.415012	0.615229	-0.367781	-0.269258	-0.643220
26718	7.845652	-1.215327	5.950795	-0.303569	-0.137341	-0.325107	-0.714954	0.440501	-0.406367	0.607999	-0.371554	-0.269443	-0.647831
26719	7.703263	-1.065365	5.670508	-0.349236	-0.167837	-0.304167	-0.723435	0.436428	-0.395643	0.600435	-0.376425	-0.269316	-0.652113
26720	7.747819	-1.373033	5.580354	-0.426749	-0.134368	-0.233155	-0.730863	0.434862	-0.386449	0.593377	-0.382065	-0.267125	-0.656182
26721	7.683928	-1.500037	5.480750	-0.445176	-0.075405	-0.196296	-0.735684	0.435503	-0.375657	0.586884	-0.387379	-0.263751	-0.660258
26722	7.766228	-1.555294	5.584598	-0.451233	-0.015529	-0.224001	-0.739183	0.436586	-0.366046	0.580266	-0.391719	-0.259714	-0.665129
26723	7.800522	-1.502933	5.652347	-0.549575	0.118855	-0.275668	-0.743962	0.437155	-0.360367	0.572795	-0.395159	-0.253223	-0.672037
26724	7.867708	-1.622557	5.881535	-0.671987	0.265639	-0.328950	-0.745326	0.437757	-0.354580	0.564282	-0.397611	-0.243732	-0.681238
26725	8.866031	-1.714034	7.014542	-0.604679	0.106858	-0.610289	-0.750334	0.428683	-0.348434	0.551546	-0.400035	-0.239127	-0.691800
26726	8.195844	-0.412363	5.944452	-0.603558	0.215984	-0.634655	-0.759020	0.419992	-0.342778	0.538830	-0.400644	-0.233449	-0.703313
26727	7.569012	-0.405014	5.106747	-0.568297	0.118051	-0.523493	-0.765604	0.412151	-0.337383	0.527338	-0.402687	-0.228394	-0.712456
26728	7.298600	-0.070654	4.933736	-0.558898	-0.018555	-0.502180	-0.773784	0.403987	-0.329493	0.515485	-0.406547	-0.224659	-0.720085
26729	7.882165	-0.109418	5.132777	-0.735232	-0.192341	-0.384308	-0.780977	0.400026	-0.315762	0.502955	-0.415172	-0.219227	-0.725678
26730	8.639940	-0.340300	5.228207	-0.779888	-0.232484	-0.432995	-0.788995	0.393923	-0.296564	0.489043	-0.424460	-0.213821	-0.731404
26731	8.912639	-0.327260	5.154297	-0.819821	-0.115888	-0.336559	-0.794915	0.392679	-0.278990	0.476484	-0.432734	-0.205907	-0.737094
26732	8.799214	-0.537713	5.396049	-0.623398	-0.044254	-0.321221	-0.802377	0.391890	-0.265980	0.466072	-0.438001	-0.199911	-0.742272
26733	8.335565	0.036640	5.182494	-0.439244	-0.042767	-0.273042	-0.805862	0.389256	-0.256312	0.457851	-0.441673	-0.196326	-0.746159
26734	8.117540	0.199121	5.146260	-0.353670	-0.088509	-0.289173	-0.811559	0.384143	-0.248248	0.449995	-0.445117	-0.194418	-0.749384
26735	8.173349	0.578128	5.072886	-0.411081	-0.045605	-0.320317	-0.814885	0.377677	-0.240229	0.441181	-0.448261	-0.191717	-0.753436
26736	8.304315	0.522466	5.175604	-0.480541	-0.116638	-0.381347	-0.821245	0.371440	-0.230873	0.430598	-0.452800	-0.188924	-0.757539
26737	8.386178	0.389655	5.268674	-0.567876	-0.103858	-0.429875	-0.827630	0.366824	-0.219126	0.418326	-0.457591	-0.185346	-0.762404
26738	8.307298	0.210926	5.248581	-0.533755	-0.043408	-0.401884	-0.833488	0.360001	-0.206640	0.407068	-0.461227	-0.181246	-0.767278
26739	8.228971	0.156767	5.377947	-0.435407	-0.050152	-0.250423	-0.837885	0.355156	-0.197009	0.398811	-0.464574	-0.177559	-0.770450
26740	8.111700	0.066078	5.328518	-0.296807	-0.036401	-0.086813	-0.840672	0.348716	-0.190565	0.394528	-0.467225	-0.174090	-0.771843
26741	8.308014	0.304858	5.094940	-0.188392	0.011068	-0.048611	-0.840316	0.350321	-0.186605	0.391843	-0.468304	-0.171861	-0.773055
26742	8.349622	0.742820	4.969465	-0.126189	0.075686	-0.073073	-0.841007	0.351647	-0.183168	0.389742	-0.467908	-0.170012	-0.774764
26743	8.339610	0.685190	4.920450	-0.037490	0.224266	-0.116518	-0.840714	0.351696	-0.186837	0.388103	-0.464237	-0.169144	-0.777978
26744	8.907961	0.661498	5.744746	-0.027946	0.122387	-0.104526	-0.841444	0.348181	-0.192404	0.386582	-0.462234	-0.168741	-0.780014
26745	9.030823	-0.457444	5.420897	-0.243541	0.154255	-0.192644	-0.844217	0.350070	-0.191561	0.381584	-0.460943	-0.165927	-0.783833
26746	9.646542	-1.366058	5.011177	-0.248793	0.272783	-0.340388	-0.846541	0.344572	-0.194011	0.374793	-0.457453	-0.163086	-0.789728
26747	9.122769	-1.863107	5.146948	-0.266421	0.263736	-0.202574	-0.848604	0.338798	-0.196206	0.369770	-0.454535	-0.159115	-0.794576
26748	8.248811	-2.405768	4.849487	-0.102674	0.227178	-0.060187	-0.850262	0.337059	-0.201469	0.368550	-0.451527	-0.156358	-0.797400
26749	7.764323	-2.050717	4.727720	0.150818	0.103013	0.051129	-0.850486	0.335734	-0.205687	0.370854	-0.448892	-0.157834	-0.797529
26750	7.934577	-1.639781	4.751430	0.233592	-0.036229	0.190038	-0.848369	0.337715	-0.208283	0.375813	-0.448370	-0.160129	-0.795040
26751	8.408993	-1.612374	4.978146	0.148390	-0.002587	0.193071	-0.846682	0.340746	-0.207187	0.380028	-0.447905	-0.161027	-0.793114
26752	8.064343	-1.440493	5.068457	-0.006307	0.104281	0.146653	-0.844165	0.343710	-0.211078	0.382581	-0.446810	-0.158829	-0.792948
26753	7.719832	-1.625312	5.366758	-0.130579	0.093274	0.078916	-0.841289	0.349253	-0.211775	0.382810	-0.446585	-0.155548	-0.793614
26754	7.487129	-1.871947	5.460630	-0.144145	0.065531	0.021299	-0.842101	0.350455	-0.209518	0.382014	-0.446754	-0.152577	-0.794479
26755	7.534949	-2.013434	5.486567	-0.092229	-0.130782	0.032824	-0.841997	0.354152	-0.207874	0.381195	-0.449640	-0.151961	-0.793361
26756	7.930205	-1.869099	5.297896	-0.029189	-0.229924	0.077761	-0.841145	0.356546	-0.200626	0.381417	-0.453782	-0.152560	-0.790777
26757	8.252113	-1.771016	5.178056	0.013602	-0.174337	0.074344	-0.841623	0.359595	-0.191784	0.382087	-0.456680	-0.153532	-0.788594
26758	8.350480	-1.589968	5.192889	-0.023052	-0.106296	-0.009097	-0.842448	0.360084	-0.187576	0.381354	-0.458545	-0.154072	-0.787761
26759	8.159480	-1.351812	5.316913	-0.089863	0.008388	-0.148191	-0.843515	0.357557	-0.184474	0.378137	-0.458664	-0.154030	-0.789249
26760	7.865216	-1.292663	5.464987	-0.198672	0.071674	-0.329174	-0.847967	0.349784	-0.182761	0.371276	-0.458048	-0.153376	-0.792983
26761	7.695864	-1.109866	5.529612	-0.352623	0.127720	-0.475151	-0.853985	0.339796	-0.181342	0.360808	-0.457157	-0.151230	-0.798720
26762	7.869925	-1.275798	5.692718	-0.514466	0.142705	-0.572283	-0.858543	0.326522	-0.180130	0.347305	-0.456844	-0.147206	-0.805608
26763	7.792496	-1.170022	5.846132	-0.606416	0.219344	-0.620666	-0.865345	0.312657	-0.177473	0.332310	-0.455608	-0.141575	-0.813602
26764	7.665438	-1.233563	5.983754	-0.635440	0.245724	-0.617029	-0.870012	0.298310	-0.178508	0.317073	-0.454049	-0.135209	-0.821598
26765	7.480921	-1.173029	5.921082	-0.688459	0.367237	-0.646222	-0.878338	0.280358	-0.180375	0.301112	-0.450501	-0.127376	-0.830756
26766	7.655685	-1.157881	6.391831	-0.776149	0.361678	-0.699160	-0.882466	0.264515	-0.182492	0.283295	-0.447318	-0.118572	-0.839995
26767	7.870918	-0.931244	6.583788	-0.852547	0.261575	-0.743695	-0.885414	0.249231	-0.184345	0.263725	-0.445803	-0.109309	-0.848387
26768	9.701283	-0.739755	7.164080	-0.769433	-0.022905	-0.835190	-0.889331	0.228740	-0.177908	0.242548	-0.448347	-0.103806	-0.854037
26769	8.871307	0.178376	5.559540	-0.721608	0.098206	-0.596226	-0.896138	0.209607	-0.172210	0.226052	-0.448799	-0.096263	-0.859193
26770	8.046390	-0.512795	4.164415	-0.754008	0.091760	-0.275228	-0.899556	0.197802	-0.166523	0.214625	-0.450087	-0.085337	-0.862598
26771	6.749280	-0.989898	3.974513	-0.774679	0.306728	-0.300878	-0.901337	0.191645	-0.170824	0.202948	-0.447533	-0.073277	-0.867846
26772	7.107865	-0.233942	4.921290	-0.602082	-0.106388	-0.346182	-0.903037	0.184994	-0.168716	0.191320	-0.451314	-0.066347	-0.869086
26773	8.994847	0.484168	5.469032	-0.467643	-0.239952	-0.287417	-0.904796	0.175621	-0.158145	0.181744	-0.456878	-0.061696	-0.868576
26774	10.357379	-0.209947	6.376816	-0.370256	0.047163	-0.237747	-0.904801	0.169243	-0.154471	0.174220	-0.457136	-0.057254	-0.870285
26775	9.083694	-0.874843	6.028738	-0.163630	0.130424	-0.010585	-0.904364	0.163500	-0.157077	0.172651	-0.455462	-0.054032	-0.871680
26776	7.370928	-0.933558	5.423406	0.015851	0.122883	0.130783	-0.904605	0.164917	-0.160454	0.175124	-0.453447	-0.052673	-0.872320
26777	6.566759	-0.341218	5.164705	0.433861	0.003468	0.256385	-0.903299	0.169625	-0.161681	0.183493	-0.452146	-0.057880	-0.870944
26778	6.965041	0.364104	5.170389	0.579556	-0.243437	0.323284	-0.900546	0.172134	-0.162044	0.193985	-0.454633	-0.065921	-0.866795
26779	8.345699	0.995093	5.428348	0.518912	-0.390236	0.277837	-0.898933	0.177817	-0.153034	0.202914	-0.459738	-0.073949	-0.861393
26780	8.738622	0.777813	5.454918	0.334197	-0.378351	0.006349	-0.898899	0.181266	-0.142747	0.205480	-0.464927	-0.081181	-0.857339
26781	8.839552	0.129277	5.414298	0.273342	-0.231398	-0.085432	-0.899861	0.176760	-0.135492	0.206071	-0.467666	-0.087723	-0.855061
26782	8.309494	-0.213587	5.441031	0.222314	-0.101114	0.044134	-0.900683	0.173791	-0.129910	0.208669	-0.468592	-0.091525	-0.853523
26783	7.616738	-0.499141	5.460232	0.284759	-0.071549	0.192242	-0.899121	0.177245	-0.129722	0.214381	-0.469002	-0.094987	-0.851502
26784	7.720421	-0.215192	5.604735	0.470367	-0.140019	0.336289	-0.898091	0.182622	-0.129624	0.224181	-0.470017	-0.100433	-0.847785
26785	8.201299	0.483572	5.700426	0.481335	-0.148305	0.456608	-0.894966	0.192577	-0.130760	0.236017	-0.471265	-0.105082	-0.843305
26786	8.181464	0.810723	5.545738	0.440339	-0.098660	0.381815	-0.890805	0.203627	-0.130572	0.246330	-0.471661	-0.109368	-0.839581
26787	8.130101	0.762771	5.531714	0.387975	-0.071014	0.266905	-0.887689	0.211630	-0.129650	0.254163	-0.471502	-0.113891	-0.836729
26788	8.069977	0.462427	5.519142	0.328035	0.052987	0.192440	-0.884275	0.218307	-0.132556	0.260540	-0.469413	-0.117297	-0.835471
26789	7.968246	0.550327	5.551798	0.347048	0.179839	0.175275	-0.880817	0.222421	-0.139575	0.266979	-0.464970	-0.120729	-0.835434
26790	8.173255	0.724236	5.910309	0.340421	0.192064	0.225936	-0.876536	0.226874	-0.150917	0.274323	-0.460511	-0.123289	-0.835150
26791	8.567364	0.334569	6.159577	0.186224	0.071713	0.220915	-0.873600	0.232235	-0.158955	0.279722	-0.458778	-0.124225	-0.834174
26792	8.795572	-0.351732	5.263189	-0.154486	0.096237	0.110429	-0.870337	0.238602	-0.159246	0.280336	-0.458348	-0.120100	-0.834808
26793	8.784846	-0.664044	4.537450	-0.238726	0.199269	-0.000658	-0.868756	0.243331	-0.161916	0.278430	-0.456335	-0.115264	-0.837227
26794	8.816468	-1.061437	4.669075	-0.210977	0.193740	0.001038	-0.866620	0.246451	-0.167503	0.276917	-0.454302	-0.110646	-0.839455
26795	8.127676	-1.472566	4.846201	-0.125277	0.199611	0.037377	-0.865934	0.250381	-0.172934	0.276681	-0.451750	-0.107330	-0.841338
26796	8.469430	-2.015882	5.421363	-0.042239	0.100217	0.080581	-0.863939	0.254592	-0.177844	0.277822	-0.450510	-0.105341	-0.841878
26797	8.826347	-1.746252	5.346740	-0.008126	0.079490	0.151974	-0.862199	0.256874	-0.182790	0.280341	-0.449597	-0.103564	-0.841751
26798	8.615932	-1.521240	5.357225	-0.084962	0.098749	0.188832	-0.859839	0.263811	-0.185290	0.282908	-0.448840	-0.099885	-0.841742
26799	7.991581	-1.396334	5.082872	-0.083255	0.140113	0.129518	-0.858534	0.269901	-0.187014	0.284502	-0.447298	-0.096666	-0.842400
26800	7.120685	-1.363901	5.021128	-0.162483	0.174418	0.007591	-0.857725	0.276034	-0.192401	0.283464	-0.445336	-0.092872	-0.844215
26801	6.767998	-1.740542	5.111079	-0.301105	0.073322	-0.046386	-0.857982	0.278256	-0.194190	0.280037	-0.445803	-0.087876	-0.845645
26802	7.571527	-2.361798	5.790686	-0.348302	-0.124268	-0.142562	-0.858278	0.278479	-0.190253	0.274251	-0.449633	-0.083957	-0.845913
26803	8.053432	-2.369437	5.668067	-0.232475	-0.237506	-0.011436	-0.862043	0.279968	-0.180369	0.271509	-0.454995	-0.081438	-0.844174
26804	8.427790	-2.431178	5.692438	-0.024414	-0.245165	0.138901	-0.860284	0.284291	-0.172567	0.273176	-0.459529	-0.081093	-0.841209
26805	8.405601	-2.094085	5.518575	0.239888	-0.142756	0.168038	-0.861152	0.285128	-0.163242	0.277948	-0.460995	-0.084315	-0.838522
26806	7.998837	-1.763978	5.397079	0.344627	-0.087256	0.153835	-0.861168	0.288426	-0.162783	0.283469	-0.460834	-0.089145	-0.836259
26807	7.553048	-1.381573	5.625894	0.262796	-0.033799	0.029385	-0.858900	0.291963	-0.168626	0.286312	-0.460060	-0.093384	-0.835254
26808	7.318454	-1.551938	5.628887	0.125152	0.033970	-0.093028	-0.861496	0.289079	-0.171153	0.285934	-0.458641	-0.096146	-0.835851
26809	7.292600	-1.777175	5.822401	-0.002303	0.040092	-0.195544	-0.862910	0.285653	-0.173438	0.282739	-0.457683	-0.097547	-0.837299
26810	7.360411	-1.808308	5.951140	-0.048583	0.029095	-0.251250	-0.864837	0.277119	-0.174903	0.278091	-0.457017	-0.098872	-0.839062
26811	7.511748	-1.713316	6.024056	-0.084791	0.038031	-0.249360	-0.866649	0.271190	-0.175531	0.273256	-0.456403	-0.099332	-0.840929
26812	7.661098	-1.545256	6.076267	-0.086437	0.090714	-0.266645	-0.866606	0.265164	-0.177877	0.268156	-0.454848	-0.099844	-0.843349
26813	7.594070	-1.346082	6.116971	-0.150493	0.193370	-0.315044	-0.867602	0.257488	-0.181166	0.261927	-0.451778	-0.098902	-0.847059
26814	7.800671	-1.349968	6.308266	-0.177900	0.136050	-0.433720	-0.868048	0.246115	-0.185580	0.253201	-0.449565	-0.099103	-0.850858
26815	8.150318	-0.992729	6.658782	-0.201131	0.052063	-0.423403	-0.869546	0.232655	-0.188980	0.244373	-0.448844	-0.098955	-0.853832
26816	8.924450	-0.583000	6.322282	-0.083138	-0.056386	-0.425725	-0.870423	0.219698	-0.188181	0.236201	-0.449393	-0.101637	-0.855526
26817	9.140224	-0.009441	5.652348	-0.063712	0.040429	-0.209220	-0.869330	0.209665	-0.188518	0.232206	-0.448596	-0.101999	-0.856994
26818	8.655011	-0.294707	5.044491	-0.136599	0.125621	-0.032620	-0.869170	0.204865	-0.189793	0.230595	-0.447053	-0.099351	-0.858545
26819	7.384836	-0.343595	4.743842	-0.185531	0.132121	-0.064055	-0.867809	0.205091	-0.195695	0.228159	-0.445564	-0.095915	-0.860358
26820	7.028528	0.331179	4.805262	-0.135391	0.027377	-0.085558	-0.865283	0.201838	-0.197743	0.225487	-0.445585	-0.094226	-0.861238
26821	8.029006	0.925481	5.383825	-0.084424	-0.202603	-0.009503	-0.863718	0.200591	-0.195813	0.224213	-0.449496	-0.093630	-0.859602
26822	8.980852	0.586381	5.456283	-0.085211	-0.222030	0.039475	-0.864033	0.200090	-0.189139	0.223610	-0.453811	-0.092780	-0.857581
26823	9.235365	-0.012575	5.422506	-0.026437	-0.146744	-0.002249	-0.863160	0.200442	-0.183635	0.223050	-0.456533	-0.092930	-0.856265
26824	8.418436	0.115314	5.467410	0.012079	-0.079842	0.068341	-0.863181	0.199993	-0.180762	0.224109	-0.458017	-0.092857	-0.855204
26825	7.505818	0.098859	5.468887	0.008544	0.005477	0.102472	-0.862273	0.203861	-0.181216	0.225923	-0.458162	-0.092003	-0.854741
26826	7.158951	0.272763	5.377681	0.126139	-0.126109	0.087726	-0.861892	0.204537	-0.179895	0.228280	-0.459948	-0.093918	-0.852945
26827	7.939799	0.663223	5.462054	0.163635	-0.248895	0.087350	-0.860085	0.206581	-0.176854	0.230750	-0.463671	-0.097056	-0.849908
26828	8.489151	0.593512	5.632389	0.051299	-0.250447	0.011008	-0.859603	0.206241	-0.171362	0.230886	-0.467746	-0.098989	-0.847412
26829	8.451247	0.341898	5.586099	0.011692	-0.150494	0.007939	-0.860033	0.205626	-0.166654	0.230747	-0.470314	-0.099879	-0.845923
26830	8.014865	0.172578	5.431543	-0.058743	-0.116192	0.086693	-0.860628	0.206897	-0.158763	0.231370	-0.472764	-0.098603	-0.844536
26831	7.600129	-0.031436	5.324419	-0.021968	-0.035215	0.146085	-0.857236	0.212432	-0.158417	0.233463	-0.473783	-0.097107	-0.843561
26832	7.896920	-0.030016	5.404749	0.078329	-0.097283	0.255568	-0.855140	0.218950	-0.160661	0.238279	-0.475588	-0.096464	-0.841269
26833	8.268197	0.163754	5.154383	0.186212	0.051357	0.301940	-0.851218	0.227265	-0.162098	0.245111	-0.474434	-0.096604	-0.839941
26834	8.447852	0.146941	5.438126	0.293451	0.193439	0.320380	-0.846180	0.234307	-0.170773	0.253589	-0.470385	-0.097543	-0.839593
26835	8.263113	0.249046	5.787668	0.445389	0.322007	0.295842	-0.840307	0.241708	-0.185475	0.263221	-0.463272	-0.100769	-0.840202
26836	8.927056	-0.149941	6.231536	0.307540	0.112562	0.328945	-0.834209	0.250020	-0.195836	0.271768	-0.460446	-0.102298	-0.838848
26837	9.652364	-0.998931	6.052576	0.268861	0.226193	0.119366	-0.828354	0.255455	-0.207432	0.276565	-0.455437	-0.104660	-0.839723
26838	9.539081	-1.304531	5.677965	0.191557	0.251227	0.124035	-0.824444	0.256479	-0.220018	0.280869	-0.450448	-0.105362	-0.840897
26839	8.106237	-1.353255	5.049361	0.147000	0.273407	0.204252	-0.820569	0.260632	-0.229790	0.286074	-0.445494	-0.104612	-0.841875
26840	7.011348	-1.395921	4.708432	0.267158	0.194293	0.198275	-0.815513	0.266873	-0.240447	0.292146	-0.441137	-0.106235	-0.841881
26841	6.747830	-1.090668	4.747920	0.272357	-0.090098	0.174701	-0.813909	0.268454	-0.244489	0.297187	-0.441491	-0.109924	-0.839453
26842	7.763507	-1.305618	4.958683	0.169445	-0.199826	0.181850	-0.811169	0.271220	-0.243406	0.301249	-0.444271	-0.112356	-0.836211
26843	8.739852	-1.583664	5.198512	-0.051106	-0.192366	0.130362	-0.810834	0.274732	-0.237837	0.302446	-0.448190	-0.111592	-0.833786
26844	8.661447	-1.666118	5.252418	-0.190817	-0.055480	0.159067	-0.808936	0.281283	-0.231956	0.303213	-0.450660	-0.107325	-0.832736
26845	7.892840	-1.619921	5.183664	-0.148209	0.002983	0.104032	-0.806883	0.285103	-0.227703	0.303537	-0.451863	-0.103954	-0.832393
26846	7.609325	-1.803725	5.342558	-0.114677	0.030006	0.042057	-0.805586	0.290073	-0.227876	0.303219	-0.452187	-0.101491	-0.832637
26847	7.958717	-1.958421	5.450927	-0.101078	-0.106039	0.013790	-0.804407	0.290634	-0.227743	0.302268	-0.454730	-0.100326	-0.831739
26848	8.153721	-1.908676	5.410812	-0.015072	-0.095421	0.069419	-0.804835	0.292654	-0.224555	0.303053	-0.456588	-0.100030	-0.830470
26849	8.193998	-1.678310	5.401054	0.054795	-0.076734	0.175666	-0.802359	0.294446	-0.222834	0.306284	-0.458027	-0.099764	-0.828522
26850	7.964708	-1.755081	5.497267	0.069804	-0.091763	0.234866	-0.799785	0.296602	-0.217177	0.310564	-0.459627	-0.099327	-0.826092
26851	7.998673	-1.731046	5.712318	0.024273	-0.075633	0.123400	-0.798381	0.300429	-0.213967	0.312663	-0.461110	-0.098991	-0.824512
26852	7.921082	-1.670419	5.777926	-0.063120	-0.105498	0.015392	-0.797236	0.305366	-0.211650	0.312091	-0.463314	-0.098481	-0.823554
26853	7.716207	-1.755818	5.757231	-0.105990	-0.094360	-0.054255	-0.798847	0.305297	-0.207447	0.310036	-0.465542	-0.097721	-0.823164
26854	7.510784	-1.947361	5.676925	-0.123153	-0.124141	-0.038601	-0.799416	0.302455	-0.200817	0.307957	-0.468313	-0.096826	-0.822478
26855	7.592436	-2.148736	5.604376	-0.041595	-0.195630	-0.033775	-0.799722	0.298785	-0.193812	0.306671	-0.471815	-0.097501	-0.820876
26856	7.609330	-1.831245	5.196889	-0.130461	-0.109208	0.015542	-0.799770	0.297325	-0.187290	0.305417	-0.474479	-0.095879	-0.819999
26857	7.890489	-1.995482	5.343018	-0.163000	-0.089904	0.019242	-0.799034	0.299743	-0.182007	0.304074	-0.477069	-0.093374	-0.819283
26858	7.875698	-2.043071	5.267622	-0.231049	0.037431	-0.146797	-0.799434	0.296130	-0.179586	0.299481	-0.477622	-0.090766	-0.820945
26859	7.829146	-2.045650	5.537423	-0.349363	0.121830	-0.337241	-0.800486	0.291411	-0.177313	0.290899	-0.477153	-0.087279	-0.824673
26860	8.457592	-1.801425	6.233396	-0.327123	0.016894	-0.567802	-0.804137	0.276742	-0.173908	0.278380	-0.477786	-0.087208	-0.828625
26861	9.004861	-0.995730	6.266123	-0.396319	-0.061215	-0.679470	-0.810143	0.259019	-0.170284	0.263283	-0.479814	-0.087222	-0.832378
26862	8.619514	-0.551169	4.995655	-0.405817	0.063475	-0.694906	-0.816298	0.240437	-0.164186	0.247857	-0.479660	-0.086797	-0.837233
26863	8.435062	-0.558928	4.522814	-0.524269	0.032219	-0.645835	-0.821257	0.224104	-0.160805	0.232099	-0.480610	-0.083849	-0.841495
26864	8.345864	-0.853267	4.428675	-0.682158	0.007561	-0.666363	-0.828081	0.207712	-0.154266	0.214260	-0.482485	-0.078731	-0.845637
26865	8.505017	-0.652486	4.587662	-0.770932	0.061867	-0.637160	-0.832524	0.184723	-0.146565	0.196151	-0.483753	-0.071389	-0.849948
26866	8.639972	-0.431874	4.728119	-0.788767	0.068504	-0.504507	-0.835389	0.171996	-0.143782	0.179948	-0.484919	-0.062575	-0.853555
26867	8.447488	-0.483131	4.683410	-0.672573	0.125952	-0.435800	-0.836557	0.164531	-0.142087	0.166150	-0.484715	-0.054718	-0.857001
26868	8.213458	-0.127210	4.727781	-0.435320	0.046989	-0.414110	-0.839933	0.153484	-0.141887	0.154833	-0.484908	-0.051115	-0.859231
26869	8.691409	0.089583	4.947427	-0.235883	-0.042174	-0.299753	-0.842555	0.142945	-0.137753	0.147348	-0.486189	-0.050007	-0.859888
26870	8.947974	-0.115922	5.112907	-0.081680	0.029390	-0.160376	-0.842553	0.139347	-0.136252	0.143775	-0.485802	-0.050073	-0.860708
26871	8.565176	-0.218620	5.258300	0.023493	0.133672	-0.064485	-0.841988	0.135261	-0.139219	0.143010	-0.483515	-0.050661	-0.862088
26872	7.969954	-0.062464	5.208899	0.098024	0.103176	-0.040475	-0.842319	0.129679	-0.144306	0.143304	-0.481454	-0.052439	-0.863085
26873	7.932312	0.174950	5.280944	0.138808	0.001237	-0.022596	-0.841257	0.127630	-0.144747	0.144217	-0.481140	-0.055023	-0.862947
26874	8.308331	0.422652	5.418640	0.163234	-0.116833	-0.032564	-0.840604	0.125276	-0.143095	0.145047	-0.482687	-0.058488	-0.861716
26875	8.621356	0.668804	5.305956	0.158345	-0.138487	-0.044801	-0.842079	0.125215	-0.139417	0.145572	-0.484677	-0.062087	-0.860257
26876	8.523855	0.615238	5.176696	0.052071	-0.109011	0.020129	-0.840775	0.123275	-0.137368	0.146241	-0.486465	-0.063105	-0.859060
26877	8.186512	0.374009	5.302118	0.051066	-0.102391	0.046293	-0.842133	0.121531	-0.131104	0.147308	-0.488239	-0.063916	-0.857810
26878	7.834766	0.155410	5.367663	0.050958	-0.151475	0.060079	-0.841266	0.123950	-0.125822	0.148586	-0.490802	-0.064645	-0.856071
26879	7.971051	0.149849	5.325696	0.164148	-0.187561	0.075368	-0.839599	0.125286	-0.121353	0.151137	-0.493693	-0.067376	-0.853748
26880	8.089502	0.396211	5.125501	0.250542	-0.135620	0.171203	-0.840424	0.129098	-0.118651	0.156298	-0.495512	-0.070370	-0.851520
26881	8.326796	0.596587	5.040549	0.368302	-0.259135	0.240305	-0.837329	0.134023	-0.113859	0.163536	-0.499147	-0.075215	-0.847615
26882	8.594891	1.011440	4.633488	0.449973	-0.208223	0.241950	-0.837410	0.138049	-0.105787	0.171752	-0.501579	-0.081101	-0.844004
26883	8.923050	0.987152	4.819263	0.510733	-0.043947	0.258867	-0.834799	0.142479	-0.105718	0.180984	-0.501017	-0.087497	-0.841767
26884	8.593933	0.887690	4.849663	0.504030	0.123761	0.268917	-0.834249	0.149722	-0.112130	0.190716	-0.497585	-0.092834	-0.841081
26885	9.112556	0.700653	5.776897	0.502882	0.098160	0.268956	-0.832379	0.158788	-0.120088	0.200205	-0.494528	-0.098517	-0.840032
26886	8.539874	0.050163	5.337771	0.326612	0.157288	0.271358	-0.828425	0.166600	-0.125203	0.208250	-0.491132	-0.100690	-0.839811
26887	8.567046	-0.425985	4.691147	0.202501	0.259407	0.231934	-0.825891	0.173467	-0.132947	0.214449	-0.486426	-0.101005	-0.840952
26888	8.540092	-0.826814	4.959668	0.196732	0.121716	0.263002	-0.822565	0.180349	-0.141220	0.220979	-0.484095	-0.101234	-0.840579
26889	8.478298	-1.404521	5.006138	0.287445	0.068994	0.238215	-0.817044	0.189267	-0.145539	0.227732	-0.482185	-0.103671	-0.839576
26890	8.443440	-1.150082	4.853183	0.461073	0.143206	0.164617	-0.816496	0.194707	-0.150807	0.235184	-0.478037	-0.109173	-0.839196
26891	8.236603	-1.120838	5.003654	0.453627	0.075911	0.171392	-0.815373	0.194969	-0.159719	0.242414	-0.475044	-0.114952	-0.838066
26892	8.238151	-1.271487	5.016001	0.404847	0.006173	0.183564	-0.812997	0.199164	-0.163060	0.249294	-0.473422	-0.119963	-0.836262
26893	8.395964	-1.324331	5.062450	0.349670	-0.029419	0.244712	-0.810762	0.204034	-0.165470	0.256516	-0.472814	-0.123739	-0.833868
26894	8.565769	-1.369705	5.302431	0.323228	-0.022527	0.257926	-0.808546	0.209150	-0.165647	0.263757	-0.472194	-0.126804	-0.831496
26895	8.449058	-1.349530	5.324784	0.242900	0.027600	0.276600	-0.806460	0.217175	-0.167337	0.270649	-0.471220	-0.128117	-0.829631
26896	7.947491	-1.375706	5.447376	0.125923	0.040296	0.255968	-0.804365	0.222724	-0.169077	0.276123	-0.470559	-0.127574	-0.828284
26897	7.470218	-1.448380	5.365358	0.096438	0.006209	0.225361	-0.801609	0.229530	-0.171845	0.280754	-0.470549	-0.126976	-0.826824
26898	7.633969	-1.690801	5.648677	0.130143	-0.113173	0.238061	-0.799676	0.235997	-0.170159	0.285577	-0.472327	-0.127529	-0.824069
26899	7.749853	-1.865657	5.566030	0.187682	-0.152710	0.276196	-0.796576	0.242036	-0.166394	0.291534	-0.474492	-0.128755	-0.820541
26900	7.910467	-1.859981	5.586614	0.162739	-0.207013	0.345920	-0.794519	0.248079	-0.163669	0.298129	-0.477859	-0.129332	-0.816115
26901	7.970437	-1.604707	5.504118	0.143722	-0.239936	0.285678	-0.790400	0.255186	-0.156483	0.303607	-0.481645	-0.130178	-0.811723
26902	7.913983	-1.310507	5.284431	0.063533	-0.160913	0.143917	-0.789432	0.262681	-0.149791	0.306085	-0.484282	-0.130806	-0.809119
26903	8.026810	-1.174517	5.191753	-0.064889	-0.078624	-0.071793	-0.789202	0.262494	-0.145735	0.304179	-0.485746	-0.130709	-0.808976
26904	8.119176	-1.178515	5.262200	-0.259014	0.064919	-0.317653	-0.791297	0.256808	-0.143998	0.296639	-0.485463	-0.129216	-0.812179
26905	8.001745	-1.282167	5.287650	-0.432537	0.180783	-0.480809	-0.794681	0.247688	-0.143760	0.285179	-0.483775	-0.125520	-0.817851
26906	8.064515	-1.319475	5.539903	-0.609412	0.332152	-0.574924	-0.797517	0.236944	-0.145393	0.270626	-0.480335	-0.119211	-0.825729
26907	10.147412	-1.070767	6.897250	-0.542694	0.035422	-0.773654	-0.799548	0.220144	-0.146366	0.252801	-0.480709	-0.117177	-0.831433
26908	8.963381	0.121119	5.617130	-0.663739	0.250732	-0.549712	-0.803019	0.204444	-0.148354	0.237786	-0.478569	-0.110149	-0.838032
26909	9.007421	-0.058446	4.477978	-0.780539	0.032564	-0.344994	-0.805639	0.194739	-0.144858	0.224668	-0.480880	-0.099955	-0.841598
26910	8.131833	-0.960764	3.778344	-0.960054	0.377204	-0.271143	-0.806289	0.189898	-0.143508	0.211521	-0.478235	-0.084688	-0.848162
26911	7.285293	-0.866319	4.017159	-0.733568	0.236086	-0.282810	-0.808209	0.185113	-0.147519	0.200173	-0.476814	-0.073693	-0.852730
26912	8.048533	-0.028915	4.747518	-0.568454	-0.129953	-0.217130	-0.810590	0.183540	-0.144781	0.190802	-0.480989	-0.066589	-0.853118
26913	9.409215	-0.315979	5.065506	-0.419669	-0.005696	-0.110551	-0.811415	0.181261	-0.139318	0.184928	-0.482573	-0.060317	-0.853983
26914	9.541840	-0.966512	4.961173	-0.132736	0.148495	0.046144	-0.810616	0.181285	-0.140633	0.184558	-0.480621	-0.057051	-0.855387
26915	8.472455	-0.743545	4.945467	0.058995	0.008781	0.182816	-0.810322	0.182029	-0.144813	0.188314	-0.480535	-0.056090	-0.854680
26916	7.788391	-0.423979	4.675264	0.278555	0.157373	0.198156	-0.809513	0.186638	-0.149445	0.194493	-0.477047	-0.058349	-0.855099
26917	7.612949	0.015887	4.985818	0.330336	0.031497	0.180132	-0.809873	0.188765	-0.154641	0.200783	-0.475496	-0.062021	-0.854250
26918	8.287468	0.161776	5.318556	0.331299	-0.138141	0.069835	-0.807777	0.189467	-0.154118	0.204899	-0.476641	-0.067570	-0.852211
26919	8.928740	0.366094	5.221908	0.252026	-0.041545	-0.037742	-0.808288	0.187131	-0.154816	0.206583	-0.476337	-0.072341	-0.851583
26920	8.880539	0.058792	5.390556	0.178312	-0.026217	0.018367	-0.809575	0.180099	-0.154814	0.208463	-0.476116	-0.075288	-0.850993
26921	8.384246	0.054742	5.263950	0.166785	0.031281	0.095245	-0.809829	0.182187	-0.156867	0.211671	-0.475107	-0.077090	-0.850603
26922	7.955387	-0.052849	5.228742	0.126068	0.042408	0.240134	-0.808137	0.186887	-0.157180	0.216925	-0.474260	-0.076750	-0.849782
26923	7.786877	-0.121433	5.415675	0.205398	0.042420	0.309666	-0.807231	0.194350	-0.158873	0.224132	-0.473173	-0.077153	-0.848481
26924	7.936749	0.104315	5.299206	0.271044	0.015476	0.323353	-0.804482	0.201700	-0.161106	0.232073	-0.472227	-0.078579	-0.846741
26925	8.272970	0.263901	5.753754	0.360744	-0.044262	0.346513	-0.800830	0.213463	-0.163259	0.241173	-0.471869	-0.081709	-0.844097
26926	8.189263	0.090172	5.724159	0.413147	-0.006511	0.312454	-0.799258	0.219840	-0.165634	0.250269	-0.470514	-0.085761	-0.841800
26927	8.032454	-0.093083	5.734857	0.451557	0.042932	0.265375	-0.795578	0.226107	-0.168550	0.258930	-0.467984	-0.090783	-0.840062
26928	7.806905	-0.001532	5.533141	0.589930	0.080626	0.252821	-0.791324	0.229134	-0.175989	0.268767	-0.464037	-0.097902	-0.838361
26929	8.067897	0.158285	5.805413	0.806894	0.065353	0.226003	-0.788369	0.230926	-0.184753	0.279998	-0.458986	-0.109147	-0.836074
26930	9.459799	-0.080061	6.743221	0.833554	-0.246718	0.246223	-0.785717	0.235420	-0.189793	0.291140	-0.458946	-0.122196	-0.830466
26931	8.651114	-0.492045	5.332325	0.683893	0.119349	0.179568	-0.783047	0.238003	-0.196051	0.300512	-0.453378	-0.131400	-0.828779
26932	8.326305	-0.702383	5.288407	0.539933	0.108639	0.158122	-0.779575	0.238263	-0.203015	0.308245	-0.448760	-0.138259	-0.827336
26933	7.111882	-1.171430	5.183876	0.462087	0.119452	0.297800	-0.779011	0.245112	-0.210876	0.317502	-0.444741	-0.142651	-0.825257
26934	6.990424	-1.581569	5.050094	0.646032	0.020347	0.290899	-0.777403	0.251408	-0.217707	0.328026	-0.441129	-0.150589	-0.821661
26935	7.757179	-1.447788	5.528227	0.830723	-0.207866	0.466019	-0.773972	0.255896	-0.221574	0.342234	-0.440432	-0.161549	-0.814124
26936	8.519417	-1.778931	5.467165	0.917413	-0.146358	0.603910	-0.769375	0.266184	-0.226120	0.359515	-0.438425	-0.172122	-0.805547
26937	8.733209	-1.802266	5.655596	1.004248	-0.279468	0.683564	-0.765323	0.274360	-0.227298	0.378205	-0.437970	-0.184273	-0.794473
26938	8.320372	-1.662486	5.628382	1.063973	-0.147168	0.746489	-0.760183	0.284680	-0.233945	0.398553	-0.434930	-0.195637	-0.783402
26939	8.190880	-1.326692	5.655524	1.108256	-0.116424	0.824895	-0.754901	0.296127	-0.242535	0.420487	-0.431030	-0.206623	-0.771175
26940	7.816847	-1.211398	5.617380	1.140963	-0.110539	0.777644	-0.747087	0.306545	-0.254833	0.441603	-0.426241	-0.218353	-0.758701
26941	7.457053	-1.173086	5.505173	0.965367	-0.069121	0.790424	-0.737845	0.316674	-0.264919	0.461398	-0.422112	-0.226700	-0.746686
26942	7.550920	-1.729797	5.727521	0.820405	-0.171383	0.801098	-0.729961	0.328383	-0.270379	0.479314	-0.420665	-0.233710	-0.733947
26943	7.725461	-1.856815	5.663570	0.802997	-0.208372	0.771427	-0.722214	0.338835	-0.274552	0.496354	-0.419536	-0.240763	-0.720871
26944	7.813739	-1.724919	5.740890	0.789069	-0.232475	0.701619	-0.713392	0.349197	-0.281617	0.511801	-0.418375	-0.248517	-0.707998
26945	8.181667	-1.239081	5.642457	0.698959	-0.276058	0.522079	-0.708802	0.356428	-0.283866	0.523673	-0.417645	-0.256606	-0.696773
26946	8.373838	-0.846541	5.556440	0.577646	-0.190747	0.278431	-0.704603	0.360061	-0.284872	0.531303	-0.415683	-0.264322	-0.689245
26947	8.186412	-0.430145	5.583647	0.372187	-0.122075	0.027942	-0.704567	0.356656	-0.287691	0.534212	-0.413509	-0.270289	-0.685982
26948	8.103412	-0.484767	5.538782	0.183896	-0.083311	-0.220872	-0.706254	0.351273	-0.287785	0.532195	-0.411522	-0.275543	-0.686654
26949	7.904581	-0.403067	5.329044	-0.046490	-0.026969	-0.347432	-0.711479	0.342270	-0.287401	0.526974	-0.410400	-0.277821	-0.690425
26950	7.815401	-0.632924	5.550590	-0.281000	0.107568	-0.346354	-0.716849	0.336705	-0.286948	0.520411	-0.409971	-0.275656	-0.696498
26951	7.736408	-0.803522	5.673470	-0.476419	0.250236	-0.378518	-0.719853	0.332551	-0.287271	0.512680	-0.409236	-0.269235	-0.705123
26952	7.819437	-0.741752	5.730543	-0.585509	0.366487	-0.438921	-0.720493	0.328970	-0.287599	0.503553	-0.407691	-0.260794	-0.715688
26953	8.130583	-0.731257	6.077011	-0.663206	0.359361	-0.508445	-0.722175	0.324563	-0.288722	0.492790	-0.406407	-0.251483	-0.727150
26954	9.133713	-0.543436	6.533505	-0.726672	0.168439	-0.629033	-0.725853	0.320929	-0.287195	0.478446	-0.407914	-0.244339	-0.738237
26955	8.230350	-0.009245	5.462718	-0.658295	0.249430	-0.619614	-0.728980	0.308201	-0.284541	0.465187	-0.407337	-0.236945	-0.749356
26956	8.593946	0.059325	4.905665	-0.672923	0.106220	-0.512645	-0.733989	0.301482	-0.279528	0.452410	-0.409555	-0.230028	-0.758074
26957	8.482931	-0.585132	5.100020	-0.843261	0.098687	-0.403958	-0.738105	0.298329	-0.272879	0.439858	-0.413711	-0.219352	-0.766324
26958	8.146210	-0.793019	4.843341	-0.825549	0.217705	-0.364453	-0.743015	0.297373	-0.266442	0.428272	-0.416006	-0.207775	-0.774824
26959	7.606561	-0.675443	4.947068	-0.735875	0.128842	-0.254286	-0.744476	0.297196	-0.264470	0.418789	-0.419199	-0.197097	-0.781051
26960	8.049646	-0.550779	5.403492	-0.361393	-0.003629	-0.138811	-0.745068	0.301656	-0.258481	0.413517	-0.421763	-0.192652	-0.783585
26961	8.309708	-0.583353	5.513243	0.021303	0.004300	0.046803	-0.745602	0.300668	-0.256925	0.414536	-0.421712	-0.192308	-0.783158
26962	8.559926	-0.669688	5.443281	0.326330	-0.056333	0.188840	-0.743359	0.300705	-0.258119	0.419966	-0.420644	-0.196297	-0.779843
26963	8.307958	-0.466734	5.505259	0.505453	-0.059803	0.320831	-0.740182	0.302435	-0.261777	0.429035	-0.418587	-0.201743	-0.774605
26964	7.837479	-0.213761	5.384136	0.595517	-0.078115	0.339605	-0.738446	0.303879	-0.265822	0.438873	-0.416059	-0.208787	-0.768566
26965	7.824864	0.112582	5.297065	0.616999	-0.149751	0.331452	-0.735916	0.307280	-0.271538	0.448492	-0.414306	-0.216614	-0.761764
26966	8.146935	0.278775	5.384000	0.557337	-0.203339	0.318423	-0.733414	0.308144	-0.272588	0.456991	-0.413786	-0.224283	-0.754744
26967	8.496304	0.105492	5.417046	0.514014	-0.210500	0.236610	-0.731440	0.308168	-0.272994	0.463875	-0.413311	-0.231849	-0.748491
26968	8.355694	0.217184	5.523578	0.439632	-0.182598	0.222917	-0.731172	0.307486	-0.273272	0.469922	-0.413017	-0.238281	-0.742841
26969	8.078768	-0.124880	5.500892	0.411527	-0.162959	0.266660	-0.730388	0.309565	-0.273761	0.476507	-0.412820	-0.243594	-0.737010
26970	7.842558	-0.175078	5.394255	0.402445	-0.114470	0.301682	-0.729844	0.309599	-0.275991	0.483638	-0.412160	-0.248124	-0.731199
26971	7.971970	-0.080144	5.489468	0.465527	-0.127995	0.348573	-0.726174	0.314466	-0.277101	0.491927	-0.411210	-0.253169	-0.724444
26972	8.140707	0.082419	5.584736	0.472903	-0.106263	0.401831	-0.723807	0.320307	-0.280016	0.501007	-0.410139	-0.257755	-0.717175
26973	8.165234	0.134540	5.681763	0.428967	-0.034766	0.376866	-0.720787	0.325043	-0.282041	0.509736	-0.408205	-0.261053	-0.710907
26974	7.956333	0.208583	5.733646	0.349377	-0.054760	0.304604	-0.714980	0.329016	-0.286983	0.516559	-0.407034	-0.264095	-0.705510
26975	7.943830	0.168812	5.827799	0.277167	-0.003905	0.220353	-0.712597	0.334329	-0.291612	0.521905	-0.405285	-0.266162	-0.701796
26976	7.922119	0.170758	5.668524	0.208741	0.004462	0.169980	-0.710361	0.337677	-0.293396	0.525948	-0.403981	-0.267680	-0.698946
26977	7.926751	0.127193	5.653269	0.211996	0.055656	0.136975	-0.708367	0.338010	-0.296417	0.529877	-0.401570	-0.268875	-0.696906
26978	7.912524	0.208868	5.741926	0.304384	0.117716	0.145595	-0.704631	0.341181	-0.304767	0.534920	-0.397515	-0.270710	-0.694664
26979	8.146094	0.268656	6.081203	0.375207	0.162641	0.243242	-0.699577	0.341049	-0.312143	0.542143	-0.392367	-0.272176	-0.691411
26980	9.295414	-0.318647	6.714566	0.269637	-0.015082	0.235440	-0.695066	0.341992	-0.317922	0.547370	-0.390961	-0.274231	-0.687265
26981	8.676704	-0.643301	5.600763	0.096293	0.143556	0.249408	-0.689928	0.346772	-0.321795	0.552334	-0.389117	-0.271967	-0.685237
26982	8.317347	-0.653757	4.848634	0.106160	0.166999	0.212750	-0.686910	0.355656	-0.325441	0.556925	-0.386845	-0.269934	-0.683609
26983	7.986868	-0.564086	4.898706	0.275203	0.182998	0.229687	-0.681338	0.358840	-0.333411	0.563156	-0.382359	-0.269835	-0.681062
26984	8.159221	-1.060555	4.880393	0.341997	0.120720	0.262540	-0.676411	0.361484	-0.342697	0.569927	-0.378303	-0.271133	-0.677168
26985	8.099710	-1.325343	4.505121	0.307745	0.129679	0.267914	-0.671239	0.363823	-0.349501	0.576550	-0.374390	-0.271762	-0.673474
26986	8.180788	-1.518273	4.987178	0.240473	0.010714	0.248620	-0.667514	0.368363	-0.357299	0.581695	-0.372854	-0.273028	-0.669378
26987	8.486371	-1.638230	5.281072	0.219760	-0.086134	0.136819	-0.664747	0.370478	-0.359112	0.584671	-0.372161	-0.275917	-0.665977
26988	8.474249	-1.208545	5.287469	0.164416	-0.015336	0.109222	-0.663027	0.371069	-0.360947	0.587212	-0.371080	-0.277490	-0.663687
26989	8.367992	-1.071505	5.270083	0.126003	0.022232	0.076264	-0.662226	0.370818	-0.362268	0.589260	-0.369734	-0.278309	-0.662279
26990	8.105183	-1.064810	5.307725	0.032108	0.051608	0.037328	-0.662077	0.370571	-0.364370	0.590224	-0.368920	-0.277866	-0.662061
26991	7.995710	-1.132539	4.931571	-0.121541	0.004766	-0.013833	-0.662090	0.371935	-0.363426	0.589145	-0.370254	-0.276280	-0.662940
26992	7.802070	-1.327761	5.175392	-0.198837	-0.049998	-0.047789	-0.662245	0.374389	-0.361673	0.586710	-0.373030	-0.274604	-0.664238
26993	8.070836	-1.549128	5.228985	-0.173099	-0.135063	-0.098631	-0.664646	0.374863	-0.357454	0.583342	-0.376384	-0.274587	-0.665319
26994	8.420006	-1.354805	5.165576	-0.169477	-0.079003	-0.113277	-0.668630	0.374065	-0.351938	0.580068	-0.378826	-0.274121	-0.666985
26995	8.750837	-1.291908	5.587395	-0.173355	-0.061238	-0.137590	-0.671848	0.374488	-0.344307	0.576559	-0.381003	-0.273523	-0.669031
26996	8.516984	-0.948118	5.411253	-0.222473	-0.021543	-0.184510	-0.675802	0.372353	-0.341831	0.572213	-0.382881	-0.272212	-0.672217
26997	8.230656	-0.839473	5.247503	-0.340172	0.065841	-0.231078	-0.677244	0.368882	-0.340579	0.566816	-0.384739	-0.268618	-0.677156
26998	7.747188	-1.128876	5.232759	-0.531894	0.141992	-0.303618	-0.680186	0.369326	-0.334522	0.559278	-0.387223	-0.262137	-0.684507
26999	7.746334	-1.673940	5.353347	-0.666113	0.156490	-0.329295	-0.682319	0.369259	-0.330840	0.550354	-0.390897	-0.253737	-0.692768
27000	8.172165	-2.003335	5.835183	-0.638156	0.105259	-0.373030	-0.687384	0.370757	-0.322650	0.540622	-0.394564	-0.246643	-0.700867
27001	8.413704	-1.388785	6.269340	-0.505740	-0.003747	-0.187085	-0.689021	0.371202	-0.315555	0.533964	-0.399282	-0.240965	-0.705260
27002	8.123393	-0.796770	5.640415	-0.267212	0.069589	-0.175473	-0.690123	0.372358	-0.309890	0.529630	-0.400339	-0.237866	-0.708972
27003	7.195206	-0.248569	5.078868	-0.089393	-0.021563	-0.218326	-0.693262	0.365426	-0.308432	0.525708	-0.400679	-0.238497	-0.711482
27004	7.097642	-0.286643	5.085423	-0.102504	-0.234799	-0.207564	-0.699325	0.359245	-0.303269	0.520753	-0.404138	-0.241181	-0.712264
27005	7.504359	-0.323516	4.591247	-0.182805	-0.383710	-0.255664	-0.703465	0.350516	-0.291096	0.513743	-0.410377	-0.244578	-0.712629
27006	8.615691	0.018659	4.834367	-0.282490	-0.376317	-0.147054	-0.708690	0.346708	-0.276983	0.507413	-0.417942	-0.245630	-0.712406
27007	9.876309	-0.302485	5.238926	-0.196403	-0.307996	-0.115476	-0.712868	0.345396	-0.263615	0.502553	-0.423881	-0.246920	-0.711896
27008	9.685905	0.000935	5.167742	-0.182961	-0.059296	-0.045963	-0.718292	0.342932	-0.257991	0.499987	-0.426377	-0.245307	-0.712769
27009	8.660361	-0.189192	5.157248	-0.230238	0.075919	0.056473	-0.718834	0.344839	-0.256901	0.499127	-0.428001	-0.240828	-0.713925
27010	7.872635	-0.079894	5.104362	-0.236157	0.082905	0.019741	-0.718082	0.349774	-0.254713	0.497714	-0.429309	-0.236462	-0.715584
27011	7.854329	0.110209	5.049381	-0.162476	0.005774	-0.050497	-0.717040	0.350047	-0.253667	0.495540	-0.430703	-0.234583	-0.716872
27012	8.580522	0.320721	5.205092	-0.069711	-0.039903	-0.090056	-0.717446	0.346979	-0.250842	0.493382	-0.431590	-0.234753	-0.717771
27013	8.754333	0.111132	5.365161	-0.061701	0.037734	-0.038346	-0.718885	0.346005	-0.251113	0.492373	-0.431552	-0.233939	-0.718752
27014	8.359780	0.021555	5.210775	-0.072533	0.108549	0.023764	-0.717562	0.346310	-0.252427	0.492401	-0.430900	-0.231551	-0.719896
27015	8.160580	0.058476	5.099680	-0.060473	0.085020	0.071600	-0.715863	0.350881	-0.253397	0.493185	-0.430654	-0.229369	-0.720205
27016	8.360459	0.124340	5.134742	-0.013913	0.077628	0.071468	-0.713891	0.354087	-0.255051	0.494354	-0.430053	-0.227775	-0.720269
27017	8.335987	0.148514	5.382621	0.015151	0.107534	0.044424	-0.712167	0.355790	-0.257781	0.495478	-0.428583	-0.226727	-0.720703
27018	8.166197	0.267517	5.509302	0.060437	0.132887	-0.028071	-0.710959	0.355703	-0.260805	0.496128	-0.425983	-0.226528	-0.721859
27019	8.248960	0.315335	5.730828	0.148139	0.107383	-0.113871	-0.709729	0.353850	-0.265698	0.496080	-0.422430	-0.228781	-0.723268
27020	8.185215	0.231027	5.721415	0.150549	0.028966	-0.127185	-0.710879	0.351675	-0.268746	0.495593	-0.419971	-0.231760	-0.724085
27021	8.338966	-0.133212	5.613405	0.079368	-0.134402	-0.150931	-0.713614	0.346977	-0.269474	0.493289	-0.420385	-0.235735	-0.724135
27022	8.094279	-0.506651	4.889779	0.035011	-0.113104	-0.142024	-0.715331	0.343347	-0.266782	0.490943	-0.421043	-0.238568	-0.724419
27023	8.306671	-0.793345	4.967957	0.082606	-0.144778	-0.049730	-0.715239	0.343841	-0.262187	0.490066	-0.422059	-0.241828	-0.723339
27024	8.259789	-1.324635	4.976004	0.244823	-0.188167	0.068349	-0.717230	0.346004	-0.260689	0.492154	-0.422742	-0.246649	-0.719888
27025	8.330902	-1.650556	4.979406	0.469350	-0.087999	0.245965	-0.715387	0.346028	-0.261095	0.499063	-0.420575	-0.252361	-0.714400
27026	8.297838	-1.879490	5.073762	0.733290	-0.129175	0.395126	-0.713122	0.349976	-0.266798	0.510085	-0.417081	-0.260773	-0.705587
27027	8.666248	-1.714987	5.057909	0.945281	-0.243566	0.500639	-0.706919	0.355758	-0.272887	0.523529	-0.413417	-0.272486	-0.693365
27028	8.818962	-1.444132	4.811267	1.069630	-0.280121	0.594369	-0.703182	0.359623	-0.281747	0.538858	-0.409255	-0.285258	-0.678801
27029	8.764821	-1.185528	4.515961	1.068796	-0.181719	0.671372	-0.697496	0.364720	-0.288500	0.555403	-0.403971	-0.296246	-0.663757
27030	8.790553	-1.317102	4.760464	0.987662	-0.078644	0.706811	-0.688040	0.365979	-0.304528	0.572033	-0.398174	-0.304420	-0.649281
27031	8.439166	-1.474947	4.819602	0.862844	0.048160	0.708370	-0.680858	0.372831	-0.318333	0.588165	-0.391988	-0.309438	-0.636126
27032	8.158062	-1.663571	4.973528	0.646069	0.097550	0.729181	-0.670808	0.384799	-0.331664	0.602895	-0.387647	-0.310723	-0.624258
27033	8.142797	-1.752314	5.108209	0.618679	0.099286	0.582735	-0.660361	0.392343	-0.343251	0.615437	-0.382624	-0.312724	-0.614036
27034	8.063521	-1.546907	5.253399	0.579841	0.052167	0.491967	-0.650434	0.395877	-0.353735	0.626107	-0.377923	-0.315414	-0.604714
27035	8.161429	-1.436721	5.310817	0.592039	-0.017629	0.373110	-0.645358	0.401180	-0.366376	0.634883	-0.373149	-0.319946	-0.596085
27036	8.134675	-1.461645	5.170646	0.526814	-0.058386	0.333058	-0.639534	0.401028	-0.371531	0.642312	-0.369295	-0.324479	-0.588023
27037	8.369579	-1.671631	5.099277	0.410938	-0.045146	0.321280	-0.635800	0.398934	-0.377233	0.648773	-0.366732	-0.327480	-0.580826
27038	8.358865	-1.813886	5.240355	0.388694	-0.047134	0.291697	-0.631286	0.398774	-0.382771	0.654624	-0.364164	-0.330474	-0.574142
27039	8.369838	-1.595732	5.260156	0.410974	-0.028292	0.199205	-0.629265	0.398041	-0.388565	0.659680	-0.360541	-0.334052	-0.568543
27040	8.263721	-1.457384	5.124143	0.355763	-0.017578	0.160985	-0.625411	0.397317	-0.393586	0.663891	-0.357146	-0.337182	-0.563918
27041	8.169683	-1.338339	4.968205	0.246668	0.032739	0.130016	-0.624697	0.394366	-0.399153	0.667327	-0.354511	-0.338535	-0.560705
27042	8.170833	-1.531741	5.115544	0.136433	0.027556	0.069287	-0.622036	0.393336	-0.402730	0.669209	-0.352882	-0.339230	-0.559067
27043	8.394327	-1.541665	5.400794	0.109358	-0.022997	-0.037155	-0.621873	0.390480	-0.405277	0.669416	-0.351569	-0.340943	-0.558605
27044	8.448687	-1.398923	5.401570	0.079349	0.018609	-0.003810	-0.620946	0.388838	-0.405316	0.670012	-0.350305	-0.341632	-0.558263
27045	8.304040	-1.210564	5.163044	0.114753	0.021285	0.034429	-0.622909	0.389385	-0.406601	0.671358	-0.348914	-0.342295	-0.557110
27046	8.139618	-1.070848	4.948495	0.156679	-0.014516	0.071670	-0.621301	0.386957	-0.409281	0.673101	-0.347494	-0.343759	-0.554990
27047	8.179405	-0.923131	4.949679	0.150273	-0.033828	0.027140	-0.621028	0.384899	-0.409586	0.674224	-0.346182	-0.345603	-0.553298
27048	8.346008	-0.709529	5.040880	0.054774	-0.025408	-0.071118	-0.622863	0.382119	-0.408841	0.673593	-0.345266	-0.347069	-0.553721
27049	8.419120	-0.665468	5.170568	-0.052490	0.018338	-0.133476	-0.623108	0.379930	-0.410062	0.671885	-0.344985	-0.347082	-0.555958
27050	8.263468	-0.651929	5.164671	-0.117624	0.024400	-0.150740	-0.626141	0.377113	-0.407344	0.669516	-0.345278	-0.346510	-0.558983
27051	8.180533	-0.689857	5.146677	-0.153279	0.040719	-0.168916	-0.628374	0.374738	-0.406327	0.666852	-0.345833	-0.345338	-0.562538
27052	8.045022	-0.553082	5.175967	-0.150249	0.005819	-0.170804	-0.629441	0.373595	-0.403852	0.663878	-0.346622	-0.344773	-0.565907
27053	8.041312	-0.376915	5.052654	-0.165636	-0.012912	-0.191766	-0.632881	0.372140	-0.400318	0.660467	-0.347757	-0.344325	-0.569464
27054	8.173075	-0.321817	5.016497	-0.144220	-0.041142	-0.186661	-0.635264	0.369873	-0.397070	0.657000	-0.348875	-0.344545	-0.572649
27055	8.382708	-0.258140	5.022246	-0.168523	-0.001112	-0.169005	-0.637652	0.368984	-0.393926	0.653870	-0.350038	-0.343750	-0.575989
27056	8.652349	-0.301410	5.213946	-0.164862	0.004986	-0.122721	-0.640034	0.368380	-0.391563	0.651282	-0.351324	-0.342665	-0.578777
27057	8.868568	-0.329406	5.382885	-0.151623	0.073701	-0.062341	-0.641617	0.367386	-0.390392	0.649986	-0.352109	-0.340344	-0.581122
27058	8.668149	-0.469200	5.448478	-0.159623	0.119350	-0.016846	-0.641623	0.367930	-0.389857	0.649421	-0.352717	-0.337075	-0.583287
27059	8.264374	-0.450579	5.395116	-0.139641	0.134209	-0.019544	-0.640582	0.370694	-0.389941	0.649098	-0.352908	-0.333797	-0.585412
27060	8.106382	-0.429259	5.345801	-0.045462	0.090200	-0.040033	-0.639526	0.370988	-0.390598	0.648856	-0.352212	-0.332396	-0.586894
27061	8.191984	-0.366201	5.284190	0.024940	0.065342	-0.049025	-0.638448	0.369656	-0.393252	0.648879	-0.350857	-0.332149	-0.587821
27062	8.259932	-0.391465	5.321001	0.092876	0.066165	-0.025656	-0.637260	0.370229	-0.394167	0.649615	-0.348739	-0.332582	-0.588023
27063	8.181640	-0.445303	5.421316	0.113281	0.048672	-0.033622	-0.637878	0.366132	-0.397126	0.650318	-0.346520	-0.333481	-0.588048
27064	8.187191	-0.319545	5.459297	0.113019	0.038278	-0.038896	-0.637581	0.363694	-0.400058	0.650846	-0.344377	-0.334602	-0.588087
27065	8.165871	-0.222099	5.444228	0.115976	0.054471	-0.067657	-0.635951	0.357148	-0.403606	0.651196	-0.341805	-0.335691	-0.588578
27066	8.212334	-0.179013	5.463138	0.105178	0.046048	-0.082475	-0.638024	0.353019	-0.405245	0.651198	-0.339376	-0.336912	-0.589284
27067	8.207687	-0.153956	5.395806	0.097817	0.009480	-0.086050	-0.639189	0.350405	-0.406205	0.650891	-0.337430	-0.338501	-0.589830
27068	8.183782	-0.076279	5.414413	0.060074	0.013065	-0.073730	-0.639671	0.346036	-0.409432	0.650463	-0.336031	-0.339557	-0.590493
27069	8.108351	-0.071037	5.438022	0.054963	0.016586	-0.071972	-0.641245	0.344502	-0.409058	0.650073	-0.334638	-0.340456	-0.591196
27070	8.120727	-0.034735	5.438253	0.020317	0.009856	-0.071892	-0.642295	0.343941	-0.409062	0.649363	-0.333810	-0.341063	-0.592093
27071	8.225236	-0.066622	5.386959	-0.007072	0.002805	-0.056985	-0.644119	0.341731	-0.409878	0.648636	-0.333477	-0.341311	-0.592934
27072	8.293123	-0.110821	5.379920	-0.025786	0.002710	-0.043832	-0.643336	0.341177	-0.408978	0.647905	-0.333520	-0.341280	-0.593726
