# Supplementary material for: Identification of Haptic Based Guiding Using Hard Reins
Source: PLoS One. 2015 Jul 22;10(7):e0132020. doi: 10.1371/journal.pone.0132020 (PMC4511788; doi:10.1371/journal.pone.0132020)
Supplement: S2 File — (ZIP) [file pone.0132020.s002.zip › MotionData2/Subject10/T13/fh13.txt]

// Start Time: 0
// Sample rate: 25.0Hz
// Scenario: 4.9
// Firmware Version: 2.6.1
Counter	Acc_X	Acc_Y	Acc_Z	Gyr_X	Gyr_Y	Gyr_Z	Mag_X	Mag_Y	Mag_Z	Quat_w	Quat_x	Quat_y	Quat_z
26370	-2.855963	-0.583976	8.396767	-1.020031	0.119624	-0.064571	-0.010205	-0.325442	-0.822138	0.509516	-0.156900	0.000206	0.846035
26371	-3.385064	-0.977876	8.788504	-1.142486	0.163482	-0.091670	-0.006765	-0.283629	-0.831437	0.507350	-0.171228	-0.017755	0.844370
26372	-3.284319	-2.474285	10.447777	0.618618	0.039244	-0.044411	-0.003355	-0.263481	-0.834252	0.510145	-0.165509	-0.007114	0.843983
26373	-2.712943	-2.255402	10.342031	1.416420	0.082865	0.038979	-0.001295	-0.310637	-0.825989	0.513988	-0.152369	0.017734	0.843970
26374	-2.424443	-1.050705	9.442627	0.655854	0.154348	0.100843	0.002523	-0.345540	-0.819178	0.514207	-0.148108	0.030657	0.844225
26375	-2.693786	-0.886260	9.052737	0.457200	0.128183	0.109998	0.004880	-0.375121	-0.812550	0.513613	-0.145452	0.039991	0.844658
26376	-2.756030	-0.817844	9.246306	0.721999	0.053023	0.092298	0.006685	-0.398431	-0.807141	0.514094	-0.138767	0.052958	0.844776
26377	-2.821195	-0.471492	9.092248	0.517254	0.024221	0.057311	0.007775	-0.410429	-0.801352	0.514522	-0.133745	0.062075	0.844705
26378	-3.007079	-0.128565	9.083375	0.249870	0.014649	0.025494	0.007837	-0.423238	-0.798388	0.514756	-0.131314	0.066475	0.844609
26379	-2.983500	-0.210272	9.163937	0.215926	-0.013328	0.002210	0.008387	-0.430328	-0.795376	0.515312	-0.128826	0.069978	0.844370
26380	-2.772113	-0.372196	9.443814	0.187209	-0.018724	0.010690	0.006892	-0.443673	-0.792909	0.515668	-0.126490	0.072935	0.844255
26381	-2.690670	-0.479503	9.951329	0.153055	-0.001420	0.035119	0.005355	-0.448842	-0.791521	0.515481	-0.124795	0.075553	0.844392
26382	-2.863874	-0.387006	9.872182	0.063569	0.044076	0.054090	0.006520	-0.447622	-0.791655	0.514675	-0.124728	0.077175	0.844746
26383	-2.977167	-0.007584	9.399310	-0.036589	0.052911	0.060563	0.007819	-0.448175	-0.790135	0.513499	-0.125868	0.077201	0.845291
26384	-3.109984	0.334310	9.188109	-0.179509	0.030320	0.009328	0.007800	-0.443815	-0.791637	0.512868	-0.128135	0.074461	0.845579
26385	-3.123027	0.540798	9.044008	-0.025352	0.000788	-0.052170	0.008831	-0.441640	-0.792403	0.513698	-0.128454	0.073897	0.845076
26386	-2.966273	0.167656	9.321929	0.282628	-0.049820	-0.118969	0.008851	-0.445728	-0.791285	0.516509	-0.124808	0.077813	0.843556
26387	-2.870769	0.011139	9.501940	0.361361	-0.063840	-0.128203	0.008119	-0.457034	-0.787007	0.519671	-0.120160	0.082923	0.841800
26388	-2.667932	0.018658	9.332061	0.255882	-0.067349	-0.146664	0.008158	-0.466574	-0.782595	0.522875	-0.116535	0.086136	0.840001
26389	-2.578655	0.008487	9.379235	0.153774	-0.062219	-0.122747	0.006106	-0.472558	-0.781722	0.525416	-0.114051	0.087757	0.838588
26390	-2.709640	0.259849	9.452944	0.089260	-0.069260	-0.104649	0.004990	-0.483726	-0.779239	0.527519	-0.112060	0.088246	0.837484
26391	-2.878428	0.285816	9.649347	0.101783	-0.035138	-0.099095	0.003315	-0.487805	-0.777709	0.529485	-0.110529	0.089330	0.836331
26392	-3.028476	0.238771	9.611652	0.130282	-0.009791	-0.061750	0.004865	-0.486042	-0.777071	0.530830	-0.109024	0.091226	0.835471
26393	-2.853982	0.333211	9.481466	0.156975	0.003221	-0.021005	0.005401	-0.489861	-0.775314	0.531533	-0.107415	0.093812	0.834946
26394	-2.713502	0.407780	9.058171	0.149764	0.005833	0.003607	0.003860	-0.495577	-0.771742	0.531797	-0.105840	0.096340	0.834691
26395	-2.610429	0.642433	8.983081	0.074631	-0.013437	-0.004041	0.005721	-0.503217	-0.770557	0.532066	-0.104793	0.097416	0.834527
26396	-2.600158	0.720078	9.233805	-0.018422	-0.017876	-0.011778	0.003638	-0.504297	-0.768734	0.532292	-0.104640	0.096853	0.834467
26397	-2.614846	0.682609	9.526675	-0.073783	-0.020494	-0.045685	0.004137	-0.498985	-0.771007	0.532956	-0.105122	0.095294	0.834162
26398	-2.365572	0.423525	9.588833	-0.057648	-0.029292	-0.058064	0.005175	-0.497218	-0.773065	0.533877	-0.105285	0.093856	0.833715
26399	-2.354442	0.295603	9.467113	-0.000362	-0.043236	-0.064774	0.004134	-0.497894	-0.772155	0.535057	-0.104620	0.093214	0.833115
26400	-2.518302	0.674874	9.602652	0.003277	-0.029198	-0.075146	0.002041	-0.495430	-0.773130	0.536367	-0.104168	0.092754	0.832380
26401	-2.814565	0.434693	9.737019	-0.003752	-0.010697	-0.103291	0.002042	-0.496112	-0.772235	0.538117	-0.104143	0.092326	0.831300
26402	-2.792391	0.155850	9.836954	0.015872	-0.004615	-0.092618	0.004506	-0.494899	-0.771745	0.539712	-0.103995	0.092304	0.830287
26403	-2.786791	0.270580	9.619545	0.003477	0.011215	-0.110248	0.006592	-0.495728	-0.771398	0.541548	-0.104276	0.092208	0.829066
26404	-2.778277	0.116076	9.449480	-0.041333	0.032178	-0.084094	0.006329	-0.494364	-0.772669	0.542802	-0.105341	0.091651	0.828173
26405	-2.694682	-0.001034	9.115788	-0.000283	0.012925	-0.057471	0.008031	-0.495598	-0.773607	0.543751	-0.105607	0.091607	0.827520
26406	-2.635982	0.104292	9.104478	0.072905	0.002341	-0.019963	0.008957	-0.498465	-0.773263	0.544252	-0.104817	0.092754	0.827164
26407	-2.665747	0.326267	9.263486	0.069142	-0.020511	0.010819	0.008571	-0.499962	-0.771984	0.544279	-0.103652	0.093633	0.827194
26408	-2.664059	0.557564	9.405509	0.090631	-0.020526	0.004851	0.008834	-0.502418	-0.768922	0.544448	-0.102244	0.094877	0.827116
26409	-2.717049	0.568312	9.639188	0.067366	-0.018804	-0.000586	0.007556	-0.505952	-0.769968	0.544653	-0.101143	0.095728	0.827018
26410	-2.625134	0.589392	9.689101	0.139795	-0.022340	0.006954	0.005750	-0.509758	-0.768304	0.544870	-0.099166	0.097767	0.826876
26411	-2.564494	0.625251	9.773098	0.197966	-0.015353	0.003865	0.004468	-0.515203	-0.764862	0.545248	-0.096678	0.100822	0.826555
26412	-2.634533	0.629940	9.555077	0.183726	-0.000401	-0.002326	0.005017	-0.522429	-0.761465	0.545656	-0.094600	0.103806	0.826157
26413	-2.566881	0.638781	9.472890	0.028069	0.017050	-0.000770	0.005036	-0.526381	-0.760474	0.545710	-0.094505	0.104394	0.826058
26414	-2.630326	0.552079	9.270582	0.003034	0.017978	0.000819	0.004774	-0.526107	-0.760467	0.545683	-0.094695	0.104598	0.826028
26415	-2.577622	0.502728	8.995610	-0.007670	0.005778	-0.002848	0.004778	-0.526106	-0.761497	0.545728	-0.094814	0.104464	0.826002
26416	-2.537846	0.656869	9.170060	-0.002337	-0.013518	-0.004625	0.005554	-0.526111	-0.760222	0.545853	-0.094553	0.104226	0.825979
26417	-2.576201	0.686874	9.447089	0.003020	-0.020548	-0.011650	0.005805	-0.524205	-0.760593	0.546118	-0.094134	0.103963	0.825885
26418	-2.581839	0.569490	9.582764	0.023549	-0.006593	-0.000901	0.003991	-0.525148	-0.761219	0.546197	-0.093700	0.104234	0.825848
26419	-2.561952	0.648745	9.597921	0.027980	-0.008373	0.007947	0.004645	-0.526515	-0.759955	0.546161	-0.093164	0.104544	0.825893
26420	-2.631939	0.654059	9.584168	0.026196	0.006517	0.011535	0.003480	-0.528144	-0.759181	0.546028	-0.092889	0.105027	0.825951
26421	-2.585848	0.691466	9.351103	-0.002444	0.012645	0.021921	0.004262	-0.528421	-0.758937	0.545661	-0.093003	0.105089	0.826173
26422	-2.599681	0.782959	9.349871	-0.013190	0.012638	0.024509	0.003215	-0.527189	-0.759296	0.545222	-0.093233	0.105011	0.826446
26423	-2.615550	0.590620	9.328572	-0.001563	0.002160	0.021878	0.003210	-0.526372	-0.759159	0.544879	-0.093164	0.104974	0.826685
26424	-2.561725	0.691020	9.266782	0.030648	-0.022323	0.016743	0.003088	-0.527597	-0.759684	0.544729	-0.092354	0.105226	0.826842
26425	-2.618845	0.802511	9.403129	0.006510	-0.027572	0.007774	0.001802	-0.530860	-0.758796	0.544696	-0.091734	0.104975	0.826965
26426	-2.540154	0.662579	9.458514	0.002082	-0.015335	-0.001080	0.000361	-0.529218	-0.758887	0.544765	-0.091388	0.104797	0.826980
26427	-2.478740	0.806651	9.541346	-0.001452	-0.018845	-0.013445	0.000230	-0.529626	-0.757730	0.545050	-0.091038	0.104468	0.826873
26428	-2.556055	0.793428	9.738913	-0.093582	-0.029354	-0.028237	0.001262	-0.527588	-0.758369	0.545450	-0.091556	0.102508	0.826797
26429	-2.508328	0.715968	9.696758	-0.211619	-0.025859	-0.041450	-0.000578	-0.522671	-0.761384	0.545821	-0.093431	0.098572	0.826821
26430	-2.599353	0.817685	9.696309	-0.347564	-0.008357	-0.047617	-0.000220	-0.513542	-0.766965	0.545984	-0.097106	0.092599	0.826981
26431	-2.523207	0.658606	9.775528	-0.166874	-0.010110	-0.041076	-0.000911	-0.504681	-0.769958	0.546378	-0.098737	0.089578	0.826860
26432	-2.479106	0.417132	9.568110	0.067479	0.005683	-0.017340	-0.000141	-0.502096	-0.770845	0.546760	-0.098058	0.090673	0.826569
26433	-2.192986	0.259831	9.191358	0.126468	-0.010096	0.001427	0.001186	-0.507963	-0.768605	0.547026	-0.096397	0.092574	0.826378
26434	-2.347223	0.304035	9.097074	0.043962	-0.032893	0.039573	0.000146	-0.509184	-0.767185	0.546574	-0.095223	0.092978	0.826768
26435	-2.601563	0.522949	9.255581	-0.083090	-0.043375	0.033439	-0.002188	-0.510807	-0.766780	0.545967	-0.095248	0.091112	0.827373
26436	-2.817581	0.689505	9.691913	-0.069675	-0.039884	0.024827	-0.005069	-0.507248	-0.767474	0.545525	-0.095230	0.089529	0.827840
26437	-2.640260	0.496096	9.813119	0.212248	-0.034583	0.003895	-0.005973	-0.508333	-0.767858	0.545944	-0.092236	0.092606	0.827564
26438	-2.373893	0.617693	9.360441	0.149739	-0.031054	-0.008929	-0.006069	-0.515691	-0.765611	0.546420	-0.090033	0.094683	0.827257
26439	-2.325907	0.574115	9.388363	-0.166975	-0.046009	-0.019246	-0.008288	-0.514453	-0.765823	0.546544	-0.091029	0.091315	0.827445
26440	-2.390555	0.310316	9.467593	-0.084639	-0.043338	-0.026603	-0.008687	-0.511588	-0.768235	0.546951	-0.091210	0.089352	0.827370
26441	-2.361685	0.295659	9.467175	-0.007775	-0.055610	-0.012000	-0.011431	-0.510212	-0.767279	0.547259	-0.090295	0.088515	0.827357
26442	-2.331378	0.482913	9.435424	-0.193839	-0.053900	-0.018607	-0.012089	-0.507209	-0.769944	0.547343	-0.091483	0.084642	0.827576
26443	-2.139266	0.343588	9.191857	-0.750185	-0.055723	-0.052709	-0.013718	-0.491393	-0.776460	0.546900	-0.098744	0.071428	0.828280
26444	-2.973394	-0.160986	9.577744	-0.931819	-0.064314	-0.068023	-0.015949	-0.458131	-0.787946	0.546247	-0.107873	0.055108	0.828819
26445	-2.750689	-0.107378	10.374259	-0.190304	-0.110754	-0.054930	-0.019154	-0.439853	-0.794414	0.546884	-0.108093	0.050560	0.828660
26446	-1.687278	-0.618137	9.643099	0.187135	-0.099544	-0.004083	-0.020965	-0.442842	-0.792871	0.547405	-0.104331	0.052512	0.828677
26447	-1.706167	-0.560106	9.696796	0.317636	-0.082092	0.028670	-0.024979	-0.446908	-0.792078	0.547692	-0.099352	0.056829	0.828814
26448	-1.790764	-0.230394	9.557132	0.416916	-0.071556	0.045389	-0.027264	-0.460932	-0.785744	0.547812	-0.093473	0.062997	0.828973
26449	-2.004677	-0.091765	9.517316	0.176318	-0.049654	0.034996	-0.030073	-0.471954	-0.783492	0.547648	-0.090552	0.065318	0.829226
26450	-2.185220	-0.017936	9.606233	0.099424	-0.076715	0.013257	-0.032891	-0.482841	-0.778664	0.547763	-0.088097	0.066112	0.829352
26451	-2.145909	0.077855	9.573352	-0.147468	-0.095125	-0.002699	-0.035756	-0.482553	-0.778618	0.547697	-0.088021	0.062496	0.829683
26452	-1.838541	-0.166710	9.813002	-0.195648	-0.075075	-0.034847	-0.037889	-0.471913	-0.781444	0.548040	-0.088888	0.058323	0.829668
26453	-1.414842	-0.349757	10.018713	-0.089994	-0.027940	-0.044650	-0.037650	-0.466600	-0.783970	0.548684	-0.089325	0.056285	0.829337
26454	-1.354307	-0.649742	9.594204	-0.057870	0.000059	-0.007375	-0.038174	-0.466188	-0.783701	0.548717	-0.089896	0.055269	0.829321
26455	-1.616711	-0.535159	9.431973	0.027858	-0.008651	0.032095	-0.040514	-0.466448	-0.784183	0.548281	-0.089260	0.055487	0.829664
26456	-1.807305	-0.177574	9.485789	0.069760	-0.050651	0.053526	-0.042846	-0.468752	-0.783527	0.547586	-0.087522	0.056142	0.830264
26457	-1.959034	0.224272	9.169706	0.068916	-0.068034	0.048304	-0.044019	-0.469292	-0.782099	0.547014	-0.085429	0.056426	0.830839
26458	-2.003627	0.402675	9.198576	0.090475	-0.064483	0.030900	-0.046612	-0.471185	-0.781821	0.546746	-0.083259	0.057234	0.831181
26459	-1.977196	0.035613	9.559395	0.169163	-0.040054	0.036758	-0.048940	-0.475125	-0.779507	0.546491	-0.080550	0.059491	0.831457
26460	-2.017723	0.447068	9.523623	0.135161	-0.005085	0.050833	-0.049925	-0.486156	-0.777798	0.545893	-0.078854	0.061723	0.831850
26461	-2.134626	0.308328	9.470168	0.159414	-0.010229	0.028970	-0.050429	-0.490106	-0.776027	0.545700	-0.076762	0.064159	0.831987
26462	-2.097201	0.135283	9.602428	0.212188	0.015984	0.035568	-0.050295	-0.492288	-0.773733	0.545418	-0.074594	0.067874	0.832075
26463	-2.094590	0.507354	9.380795	0.117408	0.026503	0.033233	-0.051441	-0.498550	-0.770687	0.545030	-0.073577	0.070034	0.832241
26464	-1.888669	0.269652	9.246519	-0.123928	0.020409	-0.019763	-0.049891	-0.496515	-0.770690	0.545177	-0.075221	0.068123	0.832156
26465	-1.455934	-0.004460	9.580872	-0.229490	0.007106	-0.038398	-0.049777	-0.492018	-0.773223	0.545485	-0.077756	0.064173	0.832035
26466	-1.035788	-0.348434	9.844840	-0.224057	0.024478	-0.057002	-0.049291	-0.483435	-0.777523	0.546063	-0.080607	0.060579	0.831654
26467	-1.291318	-0.638844	10.172927	-0.247499	0.036655	-0.024515	-0.047246	-0.475134	-0.780177	0.546057	-0.083781	0.056603	0.831624
26468	-1.438479	-0.290704	10.394475	-0.184988	0.085575	0.012356	-0.044931	-0.467923	-0.784132	0.545458	-0.087137	0.054438	0.831817
26469	-1.735801	0.015593	9.919947	-0.082989	0.118101	0.037171	-0.041955	-0.463578	-0.786065	0.544605	-0.089779	0.054169	0.832112
26470	-1.796643	0.296475	9.601688	-0.158030	0.133062	0.026187	-0.037949	-0.458150	-0.786587	0.543754	-0.093613	0.052993	0.832322
26471	-1.712773	-0.123320	9.379863	-0.147371	0.121679	0.043741	-0.033541	-0.453267	-0.789695	0.542659	-0.096993	0.051710	0.832731
26472	-1.650346	-0.854267	9.592004	-0.015221	0.066462	0.076934	-0.031334	-0.451098	-0.791767	0.541298	-0.098112	0.052284	0.833449
26473	-1.974137	-0.898806	9.930716	-0.102265	0.064604	0.123076	-0.030573	-0.448105	-0.790719	0.539022	-0.099968	0.051242	0.834767
26474	-2.613768	-0.532781	10.026952	-0.128373	0.101400	0.169104	-0.029032	-0.443207	-0.792754	0.535854	-0.102797	0.050488	0.836507
26475	-2.495900	-0.246185	9.673574	-0.090053	0.134566	0.224167	-0.027490	-0.438855	-0.794279	0.531820	-0.105615	0.050624	0.838719
26476	-2.592629	-0.269236	9.753446	-0.026799	0.095987	0.270332	-0.026188	-0.437907	-0.795834	0.527146	-0.107161	0.051725	0.841403
26477	-2.567588	-0.153130	10.035724	0.055358	0.053905	0.285768	-0.025922	-0.439135	-0.795593	0.522434	-0.107034	0.053601	0.844236
26478	-2.454736	0.107079	9.691699	-0.016156	0.024200	0.273711	-0.028139	-0.438306	-0.795552	0.517770	-0.107242	0.054126	0.847044
26479	-2.633055	0.171985	9.227788	-0.016018	0.034882	0.259729	-0.030870	-0.437745	-0.797308	0.513329	-0.107575	0.054577	0.849672
26480	-2.757264	0.710468	8.836140	0.057536	0.038573	0.233999	-0.031909	-0.439239	-0.795504	0.509455	-0.107308	0.056415	0.851914
26481	-2.607505	1.055637	8.843621	0.113449	0.049252	0.141948	-0.033459	-0.441820	-0.794605	0.507248	-0.106699	0.059046	0.853129
26482	-2.437310	0.540111	8.994830	0.056592	0.019661	0.036408	-0.031758	-0.443737	-0.794006	0.506758	-0.106341	0.060251	0.853380
26483	-2.184371	0.102170	9.561948	0.053143	-0.013643	-0.020311	-0.032790	-0.446048	-0.792983	0.507258	-0.105458	0.060893	0.853147
26484	-2.014138	0.256252	10.050074	0.019287	-0.013705	-0.064647	-0.030964	-0.446603	-0.793273	0.508453	-0.105031	0.060909	0.852487
26485	-1.912575	0.288115	9.717940	0.184140	-0.018773	-0.105776	-0.031189	-0.454096	-0.791026	0.510686	-0.102800	0.063549	0.851231
26486	-2.263418	0.535028	9.348926	0.186137	-0.016768	-0.139075	-0.030373	-0.461050	-0.789947	0.513475	-0.100714	0.066221	0.849597
26487	-2.351393	1.069049	9.163578	0.263190	-0.053380	-0.164941	-0.029703	-0.466641	-0.786149	0.516886	-0.097145	0.069771	0.847658
26488	-2.679617	0.756262	9.066690	0.159548	-0.068951	-0.200963	-0.029150	-0.473866	-0.783911	0.520713	-0.094532	0.071331	0.845479
26489	-2.714281	0.948883	9.838187	0.045882	-0.097963	-0.222130	-0.029262	-0.478090	-0.782148	0.524699	-0.092551	0.070680	0.843285
26490	-2.359374	0.600411	10.037784	0.079125	-0.055161	-0.247469	-0.029747	-0.483809	-0.782969	0.529110	-0.091065	0.070935	0.840665
26491	-2.129748	0.304494	9.801706	0.063130	-0.030649	-0.259958	-0.026859	-0.489003	-0.781776	0.533642	-0.090082	0.071217	0.837878
26492	-1.545259	0.339690	9.431802	0.114961	-0.022041	-0.233274	-0.024643	-0.489696	-0.781558	0.537796	-0.088744	0.072445	0.835255
26493	-1.539069	0.538445	9.167292	0.027282	-0.079740	-0.242889	-0.023195	-0.493247	-0.780456	0.542022	-0.087269	0.071610	0.832747
26494	-1.886075	0.632735	9.231446	0.021987	-0.156560	-0.282736	-0.023568	-0.497060	-0.779458	0.547008	-0.084752	0.069742	0.829901
26495	-2.198645	0.804739	9.630224	-0.137189	-0.160029	-0.312867	-0.024613	-0.495146	-0.781483	0.552186	-0.083821	0.065202	0.826930
26496	-2.179244	0.482046	9.539836	-0.129864	-0.126696	-0.339198	-0.026192	-0.491049	-0.783222	0.557736	-0.083528	0.061040	0.823546
26497	-1.871843	0.572444	9.999614	-0.027832	-0.072601	-0.342748	-0.024234	-0.491059	-0.784796	0.563418	-0.082844	0.059234	0.819871
26498	-2.006683	0.617495	10.231990	0.043879	-0.025293	-0.364039	-0.021352	-0.493935	-0.785640	0.569483	-0.082292	0.059019	0.815741
26499	-2.361269	-0.353055	10.459393	0.043879	0.032516	-0.358640	-0.016652	-0.497094	-0.784454	0.575360	-0.082538	0.059555	0.811542
26500	-2.372419	-0.212201	10.091035	-0.108266	0.051743	-0.333204	-0.010002	-0.497946	-0.786622	0.580526	-0.084948	0.057795	0.807733
26501	-2.294593	0.223042	9.484986	-0.079487	0.062373	-0.343450	-0.003364	-0.497164	-0.788001	0.585858	-0.087091	0.056704	0.803722
26502	-2.339625	0.035193	8.497956	-0.025700	0.015389	-0.353806	0.000404	-0.495139	-0.789582	0.591473	-0.087969	0.055806	0.799567
26503	-2.446836	-0.756970	7.920246	-0.024087	-0.070250	-0.328667	0.003146	-0.497335	-0.788615	0.596755	-0.087364	0.054080	0.795818
26504	-2.532788	-1.667004	8.960669	0.023623	-0.154590	-0.253908	0.003693	-0.500061	-0.791739	0.601005	-0.084824	0.052119	0.793021
26505	-2.776720	-1.740673	10.987716	0.182106	-0.153426	-0.138184	0.001236	-0.503863	-0.790195	0.603665	-0.080292	0.052950	0.791416
26506	-2.474645	-0.705257	11.391116	0.120279	-0.060111	-0.095888	-0.000430	-0.510396	-0.786887	0.605408	-0.077923	0.053922	0.790254
26507	-1.748279	0.283841	10.312435	0.187707	0.019558	-0.108318	0.001419	-0.516538	-0.784528	0.607395	-0.076025	0.056971	0.788698
26508	-1.292856	0.544603	8.662996	0.077254	0.026881	-0.168182	0.002474	-0.520632	-0.782009	0.610109	-0.075635	0.058208	0.786548
26509	-1.581795	-0.007260	8.344343	0.070103	-0.035924	-0.182580	0.004186	-0.524047	-0.782068	0.613134	-0.074357	0.058610	0.784284
26510	-2.025710	-0.660051	9.229805	0.128925	-0.055244	-0.165498	0.008504	-0.529658	-0.779613	0.616006	-0.072033	0.059660	0.782169
26511	-2.347131	-1.072642	10.330845	0.066717	-0.013590	-0.082102	0.007227	-0.534556	-0.778611	0.617414	-0.071070	0.060403	0.781089
26512	-1.965673	-0.743495	10.408236	0.206937	0.047391	-0.008652	0.009327	-0.538247	-0.777649	0.617722	-0.069202	0.064153	0.780715
26513	-1.711419	0.055627	9.703919	0.249821	0.033384	0.025197	0.010406	-0.547656	-0.773122	0.617640	-0.066585	0.068459	0.780641
26514	-1.588622	0.374136	8.788548	0.196389	0.009107	-0.010479	0.010579	-0.557059	-0.770127	0.618052	-0.064247	0.071574	0.780231
26515	-1.613062	0.339995	8.572090	-0.107613	0.005674	-0.051473	0.013059	-0.559526	-0.768386	0.618725	-0.065711	0.069858	0.779732
26516	-1.814235	-0.123217	9.154850	-0.104943	-0.013581	-0.072719	0.013699	-0.555713	-0.771319	0.619787	-0.066828	0.067912	0.778965
26517	-1.472937	-0.359892	9.701892	-0.014817	0.009753	-0.028963	0.014732	-0.553538	-0.772472	0.620225	-0.067177	0.067692	0.778605
26518	-1.452780	-0.261989	10.310821	-0.036631	-0.001894	0.026350	0.015765	-0.551636	-0.773499	0.619784	-0.067498	0.067084	0.778982
26519	-2.205488	-0.178676	10.469666	0.222643	-0.041954	0.054769	0.016047	-0.556270	-0.772003	0.619303	-0.063986	0.070007	0.779403
26520	-2.145794	0.109997	9.073881	-0.111703	-0.032974	0.034813	0.013200	-0.558980	-0.772245	0.618689	-0.064737	0.067853	0.780018
26521	-2.208255	-0.537268	9.593252	-0.244239	-0.043601	0.038971	0.012650	-0.553254	-0.773211	0.617839	-0.067036	0.063457	0.780868
26522	-1.940837	-0.944694	9.165724	0.009559	-0.078668	0.105746	0.010544	-0.548064	-0.774931	0.616327	-0.065485	0.062727	0.782252
26523	-1.866566	-0.734077	10.594929	0.071680	-0.023194	0.196268	0.007686	-0.549957	-0.773362	0.613400	-0.064033	0.063684	0.784592
26524	-2.632278	-0.784955	10.879705	0.268020	0.029247	0.314417	0.004851	-0.556756	-0.770296	0.608775	-0.060731	0.068601	0.788034
26525	-2.640457	-0.206176	9.805048	0.185542	0.069505	0.395173	0.000697	-0.560550	-0.767181	0.602682	-0.059123	0.072723	0.792458
26526	-2.603050	0.298473	9.772077	0.182646	0.032649	0.434764	-0.003833	-0.565840	-0.765749	0.595958	-0.056734	0.076475	0.797350
26527	-2.429844	0.875138	10.041550	0.145998	0.009816	0.415969	-0.007851	-0.572362	-0.759959	0.589480	-0.054640	0.079310	0.802021
26528	-2.012780	1.148289	9.200017	-0.037958	-0.046889	0.344760	-0.015934	-0.570139	-0.759559	0.583996	-0.053715	0.078477	0.806166
26529	-1.522014	0.905490	8.911833	-0.041332	-0.110707	0.287038	-0.022976	-0.567376	-0.760199	0.579511	-0.052074	0.076777	0.809667
26530	-1.534009	0.580734	8.852932	-0.076930	-0.142074	0.235496	-0.029238	-0.562708	-0.763407	0.575855	-0.050230	0.074084	0.812638
26531	-1.241079	0.662667	9.653973	-0.001848	-0.152791	0.227103	-0.037844	-0.559937	-0.763380	0.572404	-0.047521	0.072465	0.815380
26532	-1.623702	0.141498	10.482745	0.049951	-0.072378	0.246267	-0.043588	-0.558545	-0.760577	0.568558	-0.045339	0.072640	0.818175
26533	-1.960542	0.296783	10.857510	0.133977	0.020326	0.281705	-0.048527	-0.560427	-0.759491	0.564056	-0.043836	0.075244	0.821132
26534	-1.815430	-0.330958	10.426101	0.074879	0.046559	0.307642	-0.050099	-0.559602	-0.757915	0.559012	-0.043220	0.077223	0.824424
26535	-1.494809	0.294510	9.728827	0.076517	0.042099	0.362317	-0.054915	-0.561758	-0.754259	0.553056	-0.042609	0.079159	0.828280
26536	-1.247223	0.479836	9.620685	0.131920	-0.006076	0.367799	-0.059730	-0.562823	-0.752652	0.547094	-0.040393	0.081545	0.832110
26537	-1.151422	0.692252	10.119736	0.081778	-0.015834	0.360353	-0.064153	-0.564708	-0.750158	0.541209	-0.038735	0.082887	0.835896
26538	-1.776019	1.148244	9.789129	-0.030816	0.018527	0.351133	-0.070812	-0.561539	-0.749127	0.535298	-0.038721	0.082801	0.839703
26539	-1.635464	-0.114555	9.297592	-0.043433	0.029914	0.380753	-0.073578	-0.556211	-0.748261	0.528841	-0.039160	0.082545	0.843789
26540	-1.616494	1.168876	9.864889	-0.020416	0.055021	0.434126	-0.079049	-0.554273	-0.750220	0.521415	-0.039511	0.083079	0.848329
26541	-1.590181	2.173784	9.025526	0.012064	0.084983	0.412657	-0.081031	-0.550313	-0.747834	0.514296	-0.040228	0.084407	0.852500
26542	-1.337243	3.148744	7.621546	0.076885	-0.019615	0.338006	-0.087416	-0.549598	-0.746959	0.508648	-0.038455	0.085747	0.855831
26543	-1.135457	3.632583	9.067210	-0.039010	-0.051194	0.198710	-0.089777	-0.545497	-0.748300	0.505317	-0.037660	0.084761	0.857935
26544	-0.446121	3.489803	8.175292	-0.093691	-0.130434	0.024217	-0.095520	-0.543014	-0.747675	0.505107	-0.036249	0.081816	0.858405
26545	-0.734844	2.240684	9.489919	-0.145449	-0.169795	-0.061092	-0.100744	-0.539444	-0.748334	0.506331	-0.034844	0.077675	0.858127
26546	-1.266514	0.825836	9.468629	-0.069417	-0.201061	-0.073116	-0.104135	-0.537245	-0.749807	0.507914	-0.032130	0.074359	0.857591
26547	-1.124222	-0.970818	12.142994	0.029309	-0.114281	-0.002058	-0.106745	-0.535186	-0.751164	0.508151	-0.029822	0.073734	0.857588
26548	-1.559214	-0.311893	11.022474	0.320698	0.029316	0.140100	-0.107231	-0.543497	-0.747504	0.505940	-0.026779	0.079576	0.858473
26549	-1.426415	0.710612	10.703862	0.763350	0.080002	0.222991	-0.108985	-0.560386	-0.739532	0.502350	-0.020040	0.093584	0.859352
26550	-1.844148	1.723705	10.622990	0.628284	0.132550	0.238392	-0.110198	-0.585184	-0.724564	0.498249	-0.015481	0.105762	0.860420
26551	-1.669388	1.896035	9.224874	0.302839	0.115248	0.220110	-0.109906	-0.593908	-0.719247	0.494319	-0.013967	0.112204	0.861896
26552	-1.459653	2.537698	8.821919	0.202868	0.040126	0.160149	-0.110018	-0.599769	-0.714925	0.491568	-0.012215	0.116104	0.862978
26553	-1.185340	2.742430	8.836326	0.009002	-0.028066	0.076499	-0.111183	-0.601943	-0.713126	0.490333	-0.011433	0.116076	0.863695
26554	-1.087838	2.206740	8.500105	-0.086366	-0.075080	-0.012614	-0.113538	-0.598933	-0.714478	0.490762	-0.010933	0.113808	0.863760
26555	-0.909404	2.167385	8.668732	-0.021867	-0.131059	-0.051184	-0.117075	-0.593599	-0.716562	0.491953	-0.008948	0.112221	0.863312
26556	-0.768144	2.317303	9.294035	0.003261	-0.125905	-0.082730	-0.119164	-0.593452	-0.714984	0.493705	-0.006850	0.110986	0.862491
26557	-0.790319	1.900645	9.827724	-0.087976	-0.085754	-0.093913	-0.119922	-0.596990	-0.715908	0.495515	-0.006365	0.108688	0.861749
26558	-0.975489	1.320998	10.125445	0.019180	-0.047334	-0.047242	-0.119544	-0.595085	-0.715380	0.496522	-0.005378	0.108506	0.861199
26559	-1.068012	1.548060	10.215364	0.138885	-0.001925	0.006737	-0.121087	-0.598619	-0.714877	0.496439	-0.003865	0.110919	0.860947
26560	-1.063935	1.790012	9.915324	0.076140	0.034759	0.052288	-0.121338	-0.600525	-0.714634	0.495524	-0.003513	0.112541	0.861266
26561	-0.876828	1.972180	9.406353	0.111954	0.029550	0.060453	-0.120806	-0.604208	-0.711846	0.494438	-0.002679	0.114794	0.861596
26562	-0.687389	2.137949	9.046164	0.162068	0.015571	0.065159	-0.121717	-0.607067	-0.706968	0.493378	-0.001111	0.117706	0.861813
26563	-0.466009	2.032726	9.019013	0.115482	-0.019506	0.068129	-0.122998	-0.611694	-0.705320	0.492264	0.000655	0.119519	0.862202
26564	-0.369063	2.753908	9.165846	0.149616	-0.031740	0.034964	-0.124017	-0.616458	-0.703936	0.491857	0.002848	0.121748	0.862117
26565	-0.397036	2.900232	8.970716	-0.083468	-0.008809	-0.049439	-0.123497	-0.616597	-0.703558	0.492742	0.002241	0.120253	0.861823
26566	-0.581570	2.755100	9.013896	-0.238056	-0.001700	-0.093692	-0.121432	-0.611974	-0.706119	0.494434	-0.000220	0.116098	0.861427
26567	-0.189237	2.931285	8.644867	-0.330729	0.005400	-0.164028	-0.120418	-0.604484	-0.710696	0.497234	-0.003731	0.110500	0.860543
26568	-0.493908	1.506416	9.070877	-0.296762	-0.005030	-0.179888	-0.114976	-0.595789	-0.717902	0.500345	-0.006916	0.105289	0.859373
26569	-0.951220	1.720565	8.726436	-0.241196	-0.018779	-0.193443	-0.113954	-0.589252	-0.723003	0.503669	-0.009170	0.100957	0.857929
26570	-1.567123	0.952482	10.794367	-0.398766	-0.025094	-0.235165	-0.112174	-0.577541	-0.730125	0.507686	-0.013155	0.093777	0.856322
26571	-2.965056	-0.068687	11.469951	-0.200559	0.051152	-0.143369	-0.108687	-0.569109	-0.736274	0.509998	-0.016178	0.090820	0.855215
26572	-2.591330	-0.821581	11.590240	-0.025857	0.122451	0.016504	-0.103623	-0.566002	-0.737865	0.509545	-0.018427	0.091594	0.855356
26573	-1.553087	-0.800613	10.870216	0.047095	0.151786	0.136689	-0.100504	-0.566292	-0.736112	0.506967	-0.020226	0.093893	0.856598
26574	-0.781544	0.424215	9.921218	0.041457	0.179503	0.237241	-0.099993	-0.564523	-0.736102	0.502620	-0.022357	0.096480	0.858816
26575	-0.773579	2.235324	9.211435	0.041761	0.204189	0.207756	-0.095442	-0.564276	-0.735395	0.498694	-0.024948	0.099216	0.860720
26576	-0.753893	2.983473	8.542199	0.119152	0.180026	0.125565	-0.091145	-0.565799	-0.733414	0.496311	-0.026527	0.103088	0.861594
26577	-0.788048	2.937721	8.436233	-0.068188	0.122580	-0.010824	-0.088142	-0.567450	-0.733476	0.496223	-0.029185	0.103074	0.861561
26578	-1.115576	2.362504	9.033214	-0.161961	0.092941	-0.077735	-0.086594	-0.565278	-0.733091	0.497378	-0.032469	0.101125	0.861008
26579	-1.120562	1.660754	9.183792	-0.270048	0.075516	-0.129839	-0.080638	-0.556588	-0.738245	0.499289	-0.036536	0.097113	0.860200
26580	-1.270647	0.939724	8.950910	-0.298699	0.021387	-0.139152	-0.074812	-0.547624	-0.744167	0.501504	-0.040074	0.092049	0.859311
26581	-1.655641	0.771240	9.497791	-0.348812	-0.003076	-0.160685	-0.071863	-0.537010	-0.748742	0.503993	-0.043642	0.085846	0.858322
26582	-1.300204	0.849416	9.228883	-0.329072	0.000389	-0.164138	-0.069944	-0.528025	-0.753704	0.506590	-0.047165	0.080021	0.857169
26583	-1.098474	0.685389	9.583315	-0.383692	0.010739	-0.162838	-0.067654	-0.516046	-0.758127	0.509002	-0.051311	0.073326	0.856100
26584	-1.311710	0.554763	10.364651	-0.182564	0.035130	-0.136591	-0.063912	-0.507071	-0.763631	0.511145	-0.053894	0.070380	0.854911
26585	-1.461763	0.498869	10.579176	-0.118249	0.075329	-0.107751	-0.060416	-0.502592	-0.765700	0.512770	-0.056347	0.068916	0.853898
26586	-1.783038	0.145120	10.474549	-0.028936	0.110366	-0.061126	-0.055736	-0.499618	-0.768831	0.513671	-0.058536	0.069447	0.853166
26587	-1.928768	0.039130	10.046842	0.054948	0.112132	-0.000557	-0.050002	-0.502239	-0.766882	0.513610	-0.059712	0.071420	0.852959
26588	-2.087831	0.096582	9.553841	0.106511	0.068373	0.073749	-0.046090	-0.504713	-0.764776	0.512467	-0.059598	0.073992	0.853434
26589	-1.749825	0.767322	9.549024	0.056185	0.013915	0.110230	-0.046595	-0.507845	-0.764155	0.510654	-0.058945	0.075113	0.854469
26590	-1.921067	1.129587	9.609936	-0.022535	-0.028038	0.094648	-0.048146	-0.509607	-0.764407	0.509154	-0.058471	0.074519	0.855448
26591	-1.866764	1.292889	9.671422	-0.066184	-0.022734	0.052950	-0.048666	-0.510013	-0.764146	0.508223	-0.058526	0.073146	0.856116
26592	-2.071342	1.046843	9.694388	-0.081164	-0.029550	-0.001805	-0.050646	-0.504280	-0.765347	0.508287	-0.058768	0.071420	0.856207
26593	-2.172271	1.106118	9.945860	-0.025528	0.002892	-0.034730	-0.049872	-0.502922	-0.765603	0.508863	-0.058991	0.070944	0.855889
26594	-2.200782	1.166857	10.074167	-0.096747	0.024031	-0.110935	-0.047794	-0.501842	-0.766139	0.510684	-0.060465	0.069366	0.854830
26595	-1.947357	0.831428	9.561077	-0.166356	0.019745	-0.139788	-0.045474	-0.496949	-0.767413	0.512853	-0.062574	0.066564	0.853602
26596	-1.635841	0.501698	9.487313	-0.232323	0.044265	-0.186161	-0.041600	-0.490157	-0.769979	0.515732	-0.065881	0.062782	0.851903
26597	-1.122733	-0.011304	9.765358	-0.067662	0.023165	-0.209975	-0.037314	-0.487727	-0.771307	0.519201	-0.067103	0.061573	0.849786
26598	-1.344921	-0.347095	9.494270	0.007522	0.037304	-0.205847	-0.035606	-0.489506	-0.772895	0.522708	-0.067835	0.061773	0.847560
26599	-1.460606	-0.321714	9.634938	0.045902	0.040776	-0.187894	-0.029867	-0.493217	-0.770442	0.525921	-0.068142	0.062651	0.845482
26600	-2.022598	-0.233581	9.496615	0.229286	0.063723	-0.168661	-0.024888	-0.500056	-0.769039	0.529085	-0.066938	0.066932	0.843272
26601	-2.318389	-0.393375	9.180124	0.370527	0.070828	-0.130534	-0.019891	-0.512212	-0.763954	0.531693	-0.064292	0.073668	0.841274
26602	-2.399034	-0.186336	9.043822	0.255864	0.038412	-0.104983	-0.017373	-0.522037	-0.760740	0.533864	-0.062286	0.078213	0.839638
26603	-2.023639	0.304335	9.233664	0.250447	0.009378	-0.105144	-0.015911	-0.529676	-0.757103	0.535944	-0.059879	0.082298	0.838097
26604	-1.856533	0.714084	9.169646	0.246144	-0.020316	-0.147544	-0.012096	-0.539509	-0.752621	0.538930	-0.057051	0.085998	0.836005
26605	-1.425568	0.870225	9.422449	0.216865	-0.049219	-0.216696	-0.011022	-0.547964	-0.748343	0.542900	-0.054198	0.088753	0.833334
26606	-1.211601	0.730050	9.743407	0.153581	-0.039598	-0.277142	-0.008653	-0.554791	-0.744711	0.547853	-0.052279	0.090544	0.830015
26607	-1.185537	0.316803	9.942693	0.036492	-0.002868	-0.300870	-0.004095	-0.556042	-0.743504	0.552909	-0.052282	0.090661	0.826643
26608	-1.321369	0.231225	9.923656	0.127703	0.026904	-0.280688	0.000988	-0.557978	-0.742312	0.557661	-0.051748	0.092732	0.823248
26609	-1.929680	0.255019	9.861892	0.140441	0.065676	-0.313750	0.008951	-0.563199	-0.740680	0.562870	-0.051753	0.095264	0.819404
26610	-2.143431	0.419764	9.711833	-0.038341	0.023822	-0.357399	0.015470	-0.565277	-0.740540	0.568666	-0.053181	0.094489	0.815391
26611	-1.944316	1.250440	9.748501	-0.288604	0.001067	-0.418235	0.021432	-0.559177	-0.743402	0.575181	-0.057188	0.089165	0.811139
26612	-2.432508	1.213281	8.935241	-0.347292	-0.070196	-0.497187	0.026076	-0.549663	-0.746854	0.582963	-0.060854	0.082104	0.806046
26613	-2.022304	-0.219031	10.323437	-0.474828	-0.110982	-0.449365	0.030960	-0.534698	-0.753733	0.589790	-0.065275	0.072434	0.801648
26614	-2.382513	0.053461	10.430606	-0.226510	-0.023612	-0.332526	0.033503	-0.521085	-0.758530	0.594860	-0.067977	0.068041	0.798055
26615	-2.406883	0.037737	9.945214	0.025372	0.014784	-0.212460	0.036611	-0.516468	-0.761622	0.598289	-0.068173	0.068175	0.795459
26616	-1.980305	0.269536	9.761566	0.076901	0.056475	-0.113319	0.040003	-0.519076	-0.759638	0.600138	-0.068235	0.069873	0.793912
26617	-1.664187	-0.426105	9.582627	0.103336	0.096449	-0.010999	0.041581	-0.523309	-0.757514	0.600347	-0.068519	0.072484	0.793495
26618	-1.959316	0.518086	9.302853	0.099551	0.104309	0.050090	0.043159	-0.527678	-0.755006	0.599561	-0.068835	0.075337	0.793796
26619	-1.901433	0.512471	9.186941	-0.043718	0.087600	0.072761	0.044844	-0.526598	-0.754892	0.598242	-0.070616	0.075640	0.794606
26620	-2.241288	0.251258	9.410356	0.142305	0.056205	0.074047	0.044193	-0.526867	-0.754241	0.597205	-0.069623	0.078632	0.795183
26621	-2.363203	0.092766	9.176488	0.245100	0.037020	0.095884	0.043700	-0.534224	-0.750057	0.595985	-0.067132	0.082965	0.795872
26622	-2.025199	0.763490	9.166863	0.235402	0.022983	0.064076	0.041897	-0.540620	-0.745200	0.595265	-0.064514	0.087025	0.796194
26623	-2.041242	1.224995	9.044945	0.206271	-0.001294	-0.024239	0.040357	-0.546609	-0.741759	0.595942	-0.062069	0.090156	0.795533
26624	-2.155112	1.507372	9.080413	-0.058962	-0.013328	-0.138033	0.040357	-0.546882	-0.741118	0.598110	-0.062738	0.088840	0.794000
26625	-2.433642	1.032622	9.625258	-0.178512	-0.042896	-0.240371	0.040600	-0.541704	-0.744547	0.601791	-0.064606	0.085130	0.791471
26626	-2.189466	0.737370	9.643788	-0.136200	-0.037569	-0.298335	0.042646	-0.535039	-0.745028	0.606380	-0.066090	0.082085	0.788161
26627	-1.866709	0.628817	9.572471	-0.088639	-0.032319	-0.326284	0.045490	-0.528920	-0.749517	0.611465	-0.067172	0.079812	0.784365
26628	-1.844914	0.629440	9.831821	-0.097661	-0.009670	-0.310419	0.048841	-0.522398	-0.750662	0.616160	-0.068646	0.077689	0.780768
26629	-1.804539	0.205160	9.605513	-0.018017	0.034112	-0.296556	0.052473	-0.519147	-0.752487	0.620722	-0.069828	0.077358	0.777074
26630	-1.929115	0.004169	9.623502	0.061423	0.056808	-0.249197	0.057672	-0.518085	-0.752039	0.624548	-0.070270	0.078614	0.773835
26631	-1.849728	0.310461	9.321148	0.128585	0.079602	-0.245055	0.062091	-0.518519	-0.749792	0.628408	-0.070246	0.081178	0.770441
26632	-1.792087	0.279945	8.926196	0.124956	0.037647	-0.235556	0.067434	-0.520592	-0.748347	0.632125	-0.069574	0.083191	0.767240
26633	-1.629904	0.664431	9.239213	0.045459	-0.000884	-0.282954	0.071981	-0.519800	-0.746991	0.636543	-0.069402	0.083400	0.763571
26634	-1.977564	0.654175	9.717902	0.008054	0.000102	-0.334239	0.076400	-0.518461	-0.747559	0.641625	-0.069794	0.083004	0.759314
26635	-2.254622	1.079440	9.662702	0.036927	0.030914	-0.374279	0.081614	-0.518487	-0.749955	0.647309	-0.070341	0.083377	0.754381
26636	-2.467062	1.072657	10.048947	0.046139	0.056415	-0.435747	0.091250	-0.518538	-0.751129	0.653656	-0.071273	0.084117	0.748718
26637	-2.543339	0.525873	10.360525	0.024886	0.111602	-0.479857	0.100210	-0.515862	-0.749692	0.660672	-0.073356	0.085232	0.742204
26638	-2.487264	0.261159	10.448316	-0.107302	0.146641	-0.524824	0.113586	-0.510348	-0.750096	0.667721	-0.077810	0.084716	0.735470
26639	-2.046584	0.111880	9.942959	-0.237782	0.146634	-0.545313	0.125783	-0.502238	-0.752645	0.675090	-0.083992	0.082283	0.728305
26640	-2.447856	-0.608258	9.361404	-0.094690	0.125879	-0.524973	0.139024	-0.496178	-0.752655	0.682256	-0.087909	0.081651	0.721201
26641	-2.748091	-1.062765	9.392413	-0.000218	0.071599	-0.462803	0.150196	-0.491741	-0.753809	0.688802	-0.089677	0.081750	0.714721
26642	-3.027615	-0.996827	9.794493	0.133612	0.029489	-0.401972	0.156685	-0.490143	-0.750929	0.694700	-0.088853	0.083282	0.708915
26643	-2.826268	-0.540283	10.177689	0.115551	0.052003	-0.366751	0.165016	-0.491278	-0.749519	0.700016	-0.088622	0.084925	0.703499
26644	-2.392123	0.076073	9.935916	0.046785	0.100906	-0.370599	0.173072	-0.490506	-0.746800	0.705122	-0.089953	0.086277	0.698045
26645	-2.399821	0.367845	9.381824	0.114098	0.153569	-0.383942	0.181674	-0.494777	-0.743365	0.710414	-0.091159	0.089283	0.692120
26646	-2.519044	-0.080141	8.861042	0.187454	0.129225	-0.376491	0.190788	-0.497417	-0.739923	0.715691	-0.090896	0.092961	0.686208
26647	-2.701414	-0.598035	8.911932	0.244412	0.095919	-0.323378	0.200153	-0.498150	-0.737109	0.720389	-0.089347	0.097040	0.680911
26648	-2.913821	-0.604407	9.432755	0.308552	0.055555	-0.287759	0.206289	-0.504862	-0.731601	0.724724	-0.086156	0.101463	0.676060
26649	-2.804711	-0.883717	9.601624	0.236822	0.044917	-0.263741	0.212702	-0.512800	-0.728942	0.728611	-0.083941	0.104785	0.671640
26650	-2.982703	-0.112761	9.595201	0.236701	0.025647	-0.238047	0.215844	-0.519769	-0.722620	0.732141	-0.081276	0.107875	0.667628
26651	-2.833872	0.456896	9.083805	0.190476	0.020558	-0.288546	0.220286	-0.524972	-0.719004	0.736263	-0.079471	0.110188	0.662918
26652	-2.703587	0.445963	8.986432	0.108315	-0.012634	-0.329838	0.225996	-0.523642	-0.716501	0.740822	-0.078378	0.110849	0.657839
26653	-2.740163	0.723741	9.287922	0.024224	-0.035426	-0.346333	0.229910	-0.525025	-0.716831	0.745496	-0.078398	0.110054	0.652669
26654	-2.327824	0.291731	9.841718	-0.096529	-0.040875	-0.373892	0.234299	-0.517554	-0.718626	0.750289	-0.080070	0.107532	0.647374
26655	-2.487175	-0.389336	10.070764	0.076024	-0.027746	-0.351535	0.237409	-0.514982	-0.719033	0.755024	-0.079392	0.107459	0.641941
26656	-2.725347	0.060689	10.347136	0.190474	0.013356	-0.327484	0.242351	-0.516510	-0.715389	0.759479	-0.077335	0.109519	0.636566
26657	-2.988880	0.705532	9.777682	0.119206	-0.009970	-0.383378	0.248342	-0.518450	-0.713180	0.764563	-0.076294	0.110222	0.630456
26658	-2.835230	0.925088	9.613069	0.025723	-0.010657	-0.480107	0.255224	-0.516172	-0.712230	0.770642	-0.076768	0.109581	0.623065
26659	-3.061596	1.013073	9.495879	-0.062454	0.066552	-0.542064	0.263259	-0.510357	-0.712036	0.777122	-0.079781	0.108960	0.614690
26660	-2.779526	0.633901	8.907543	0.133712	0.110454	-0.563535	0.274967	-0.510557	-0.709896	0.783948	-0.080235	0.111345	0.605466
26661	-2.265249	-0.397895	9.410309	0.206073	0.094484	-0.563442	0.285359	-0.509116	-0.706432	0.790848	-0.079429	0.114372	0.595960
26662	-2.243180	-1.019173	9.205925	0.209464	0.041968	-0.535539	0.295087	-0.505492	-0.702808	0.797402	-0.077789	0.116605	0.586943
26663	-2.013816	-1.038598	9.729996	0.050879	-0.045769	-0.528285	0.301049	-0.501437	-0.702085	0.803768	-0.077721	0.115541	0.578417
26664	-1.602202	-0.873965	9.564928	-0.023583	-0.041621	-0.477791	0.307258	-0.493567	-0.703904	0.809318	-0.078670	0.113782	0.570849
26665	-2.031644	-0.127267	8.849086	0.236317	-0.047704	-0.352258	0.311941	-0.494957	-0.700898	0.813823	-0.075134	0.114987	0.564646
26666	-2.755953	-0.121409	8.917882	0.236941	-0.065130	-0.299229	0.312984	-0.497144	-0.697716	0.817686	-0.071181	0.116081	0.559328
26667	-3.477921	-0.470812	9.213268	0.281255	-0.077400	-0.219506	0.314966	-0.503150	-0.696517	0.820729	-0.066301	0.117507	0.555158
26668	-3.421662	-0.033416	9.256260	0.136263	-0.065257	-0.204587	0.316803	-0.507112	-0.694523	0.823329	-0.063773	0.117607	0.551571
26669	-2.928581	0.713101	9.260589	0.102251	-0.061943	-0.196888	0.317317	-0.506843	-0.692983	0.825793	-0.061963	0.117362	0.548136
26670	-2.678892	1.205044	8.759444	0.071244	-0.081917	-0.254425	0.316025	-0.509017	-0.692213	0.828846	-0.060440	0.116403	0.543886
26671	-2.380286	0.751052	8.912655	0.070438	-0.100329	-0.286406	0.316801	-0.507385	-0.693496	0.832284	-0.058904	0.115080	0.539064
26672	-2.380221	0.406290	9.420546	0.043607	-0.110888	-0.307869	0.318213	-0.503441	-0.694251	0.835879	-0.057648	0.113267	0.533997
26673	-2.394424	0.423021	10.136976	0.027393	-0.074326	-0.292883	0.321451	-0.500188	-0.694911	0.839212	-0.057095	0.111893	0.529097
26674	-2.506444	0.617285	10.462187	0.075779	-0.007845	-0.296630	0.323916	-0.498157	-0.695829	0.842420	-0.056363	0.112149	0.523998
26675	-2.496272	1.034875	10.202562	0.127844	0.041244	-0.310083	0.327806	-0.497363	-0.693047	0.845722	-0.055330	0.113750	0.518415
26676	-2.520731	0.996101	10.043724	0.150391	0.078099	-0.334455	0.331953	-0.496297	-0.689494	0.849113	-0.054322	0.116181	0.512405
26677	-2.521767	0.869342	9.484763	0.157748	0.069546	-0.366168	0.339372	-0.497837	-0.687174	0.852864	-0.053161	0.118507	0.505720
26678	-2.605100	0.694587	9.536341	0.156920	0.070477	-0.382925	0.347678	-0.495567	-0.683928	0.856652	-0.052075	0.120807	0.498839
26679	-2.579214	0.246243	10.054833	0.169329	0.072972	-0.373243	0.353399	-0.496690	-0.680420	0.860364	-0.050749	0.123285	0.491935
26680	-2.385511	0.667222	9.798470	0.207044	0.114992	-0.381594	0.361728	-0.497689	-0.678623	0.863962	-0.049229	0.126830	0.484830
26681	-2.270519	0.895532	9.252202	0.190237	0.104634	-0.410809	0.369648	-0.498553	-0.671669	0.867848	-0.047909	0.129997	0.477123
26682	-2.254690	1.091784	8.980371	0.180565	0.082015	-0.446167	0.377051	-0.496959	-0.669704	0.871956	-0.046697	0.132629	0.468958
26683	-2.489550	0.652195	9.337805	0.108179	0.068080	-0.482019	0.384574	-0.494277	-0.666443	0.876372	-0.046604	0.134294	0.460180
26684	-2.804783	-0.206669	9.224916	0.107183	0.054172	-0.465412	0.392357	-0.490095	-0.665746	0.880480	-0.046462	0.135706	0.451862
26685	-2.780286	-0.158656	9.258900	0.162543	0.050617	-0.442109	0.400395	-0.485644	-0.664020	0.884469	-0.045178	0.137567	0.443565
26686	-2.798797	-0.056508	9.584648	0.154367	0.043511	-0.425433	0.405968	-0.483905	-0.659966	0.888150	-0.043992	0.139233	0.435739
26687	-2.536941	-0.569403	9.256885	0.017440	0.039947	-0.413403	0.411912	-0.476716	-0.659212	0.891648	-0.045145	0.139626	0.428287
26688	-2.861494	-1.384565	9.255120	0.120820	0.008407	-0.337052	0.417360	-0.473748	-0.658750	0.894574	-0.043978	0.140424	0.422001
26689	-2.718692	-0.314016	8.944183	0.131347	-0.012713	-0.282237	0.420732	-0.472405	-0.657500	0.897115	-0.042354	0.140939	0.416565
26690	-3.051881	0.366505	8.853951	0.128621	-0.026636	-0.270611	0.422808	-0.471735	-0.656752	0.899525	-0.040559	0.141223	0.411420
26691	-3.039191	0.785339	9.007648	0.127787	-0.068614	-0.298007	0.423317	-0.470240	-0.655972	0.902277	-0.038577	0.140702	0.405723
26692	-2.876371	0.585284	9.277893	-0.063528	-0.087027	-0.347146	0.425249	-0.466026	-0.656990	0.905239	-0.039972	0.138264	0.399786
26693	-2.936047	0.329763	9.717636	0.094001	-0.091367	-0.374255	0.427037	-0.458950	-0.658621	0.908551	-0.038611	0.136969	0.392790
26694	-2.850730	0.107611	9.642254	-0.120669	-0.073911	-0.382875	0.429355	-0.453376	-0.660532	0.911616	-0.041249	0.134297	0.386290
26695	-2.536190	-0.481226	9.781761	-0.033016	-0.054761	-0.377979	0.430074	-0.440162	-0.664276	0.914651	-0.042506	0.132625	0.379497
26696	-1.888001	-0.664447	9.716390	-0.038507	-0.098719	-0.363429	0.433161	-0.433366	-0.665028	0.917610	-0.043395	0.130135	0.373059
26697	-2.217453	-0.817874	9.823203	-0.054736	-0.119687	-0.345935	0.433004	-0.426687	-0.668051	0.920458	-0.044500	0.127073	0.366919
26698	-2.434899	-0.155432	9.621224	0.007934	-0.126572	-0.347060	0.434017	-0.420288	-0.670321	0.923312	-0.044276	0.124410	0.360635
26699	-2.517327	0.129560	9.805442	0.051004	-0.126509	-0.377508	0.433472	-0.414425	-0.672830	0.926392	-0.043448	0.121940	0.353611
26700	-2.787134	0.202732	10.238760	0.271184	-0.033714	-0.378125	0.433471	-0.413880	-0.673597	0.929347	-0.039077	0.122820	0.345982
26701	-2.539791	0.352183	10.195089	0.208501	0.039620	-0.343112	0.436984	-0.414990	-0.671343	0.931784	-0.036386	0.124564	0.339026
26702	-2.293362	-0.277438	9.407130	0.312149	0.085107	-0.280695	0.442836	-0.417477	-0.666048	0.933673	-0.031817	0.127978	0.332963
26703	-2.176229	-0.091995	9.004536	0.154480	0.084982	-0.225439	0.447529	-0.421183	-0.661905	0.935071	-0.030157	0.130271	0.328273
26704	-1.950195	0.436831	9.494085	0.177666	0.093538	-0.216398	0.451432	-0.422568	-0.659274	0.936344	-0.027985	0.132975	0.323720
26705	-2.387137	0.091126	10.152322	0.191849	0.111002	-0.202086	0.457682	-0.426147	-0.654252	0.937483	-0.025711	0.135977	0.319335
26706	-2.462209	0.117512	8.365388	0.136514	0.116589	-0.181254	0.462890	-0.428083	-0.651645	0.938389	-0.024363	0.138861	0.315516
26707	-2.710820	0.463702	8.477247	0.257884	0.055299	-0.131103	0.465492	-0.430280	-0.647715	0.939207	-0.020305	0.141270	0.312283
26708	-2.891332	0.892243	8.166526	0.259635	0.006400	-0.125831	0.468383	-0.437109	-0.644477	0.940071	-0.015798	0.142879	0.309195
26709	-2.933024	0.446935	8.719278	0.370450	-0.060147	-0.134167	0.468529	-0.442017	-0.640923	0.941192	-0.008909	0.143831	0.305600
26710	-2.962821	-0.691722	9.066907	0.219743	-0.081382	-0.070367	0.468961	-0.449649	-0.640489	0.941891	-0.004454	0.143549	0.303671
26711	-2.814508	-0.227173	9.573210	0.156750	-0.111447	-0.010976	0.465614	-0.456716	-0.639735	0.942319	-0.001005	0.142242	0.302986
26712	-2.736189	0.601331	9.377797	0.145125	-0.123708	-0.005668	0.463677	-0.459839	-0.638964	0.942710	0.002488	0.140710	0.302477
26713	-2.278599	0.438871	9.323920	0.199711	-0.154413	-0.016125	0.460713	-0.463501	-0.641531	0.943257	0.006982	0.138843	0.301563
26714	-2.500086	0.549370	8.716722	0.241800	-0.179589	-0.014045	0.455420	-0.472193	-0.639734	0.943798	0.012612	0.136834	0.300603
26715	-1.744537	0.843125	9.184583	0.045905	-0.221885	-0.049287	0.450228	-0.473526	-0.641730	0.944718	0.014517	0.132757	0.299453
26716	-1.735336	0.800169	8.530374	0.276757	-0.268938	-0.047772	0.445320	-0.479494	-0.642745	0.945619	0.021255	0.129265	0.297731
26717	-1.847153	0.994701	9.730305	0.024513	-0.281361	-0.098954	0.441051	-0.481785	-0.646694	0.946947	0.022988	0.123930	0.295641
26718	-1.981257	0.126226	10.081939	0.101417	-0.279599	-0.103819	0.433514	-0.480651	-0.651978	0.948198	0.026330	0.119201	0.293289
26719	-1.645996	1.083628	10.224624	0.135351	-0.224687	-0.071559	0.429622	-0.482947	-0.651942	0.949110	0.029872	0.115544	0.291457
26720	-1.724382	0.613023	9.489357	0.181889	-0.169437	-0.040236	0.422366	-0.487130	-0.654450	0.949625	0.034245	0.113332	0.290166
26721	-1.923176	0.836070	9.568130	0.244195	-0.141568	0.038847	0.418760	-0.494877	-0.652927	0.949582	0.039597	0.111799	0.290219
26722	-1.925040	1.256402	9.387942	0.378104	-0.146920	0.111269	0.415667	-0.501401	-0.651013	0.948942	0.047905	0.111033	0.291352
26723	-2.155717	1.405598	9.615133	0.590500	-0.189088	0.214974	0.408464	-0.519486	-0.645932	0.947508	0.060487	0.110454	0.293887
26724	-2.251087	1.592292	9.079814	0.602717	-0.213625	0.291715	0.399964	-0.538926	-0.640330	0.945453	0.073828	0.109506	0.297787
26725	-1.895072	2.423478	8.896455	0.548776	-0.261092	0.344087	0.387714	-0.562569	-0.634714	0.943119	0.086318	0.107141	0.302649
26726	-1.880792	2.698339	9.947231	0.716802	-0.271801	0.354113	0.374416	-0.585527	-0.628045	0.940194	0.102255	0.105650	0.307272
26727	-1.720268	2.215673	9.022325	0.637217	-0.250710	0.372869	0.361882	-0.606173	-0.620463	0.937064	0.116369	0.103926	0.312360
26728	-1.403679	2.577769	9.485146	0.418982	-0.236909	0.348386	0.349461	-0.623004	-0.614262	0.934347	0.126445	0.101210	0.317433
26729	-1.468949	2.900886	9.597561	0.461199	-0.191352	0.324269	0.337306	-0.639290	-0.610506	0.931495	0.136732	0.099604	0.322024
26730	-1.162150	3.626762	8.668464	0.304050	-0.212188	0.276423	0.326703	-0.655449	-0.603940	0.929273	0.144337	0.096775	0.325965
26731	-1.091951	4.301948	9.434991	0.165927	-0.219085	0.133623	0.317629	-0.663031	-0.602204	0.928372	0.148971	0.093292	0.327461
26732	-1.165946	4.085911	9.380278	-0.129850	-0.211938	0.052168	0.310215	-0.662718	-0.604022	0.928802	0.148072	0.088279	0.328036
26733	-0.611062	4.008262	9.783121	-0.168881	-0.163028	-0.019506	0.305264	-0.658874	-0.608931	0.929740	0.145878	0.084111	0.327457
26734	-0.495864	3.574320	9.733883	-0.179466	-0.095638	-0.034441	0.303036	-0.652864	-0.614118	0.930642	0.143137	0.081185	0.326842
26735	-0.506166	3.813309	10.001058	-0.233935	-0.026564	-0.044235	0.302096	-0.644136	-0.620327	0.931659	0.138824	0.079196	0.326292
26736	-0.504167	3.427560	9.693818	-0.170320	0.033013	-0.040103	0.303626	-0.636240	-0.623877	0.932335	0.135399	0.078738	0.325911
26737	-0.311434	2.716669	8.931822	-0.258060	0.066265	-0.001156	0.305168	-0.632024	-0.625018	0.932947	0.130107	0.078194	0.326447
26738	-0.357212	2.388013	9.084639	-0.186719	0.078404	0.048696	0.305795	-0.625622	-0.628827	0.932982	0.126214	0.078239	0.327861
26739	-0.491495	2.849059	9.297761	-0.079450	0.095863	0.072582	0.307863	-0.623044	-0.628833	0.932577	0.124169	0.079211	0.329558
26740	-0.215861	3.254291	8.819427	-0.315426	0.116882	0.042751	0.311612	-0.617341	-0.630893	0.932870	0.117608	0.079132	0.331150
26741	-0.088812	2.445672	8.962832	-0.401354	0.088829	0.033005	0.312619	-0.607261	-0.637504	0.933442	0.109570	0.077915	0.332581
26742	0.094447	2.738609	9.277019	-0.336963	0.088722	0.032591	0.314655	-0.595961	-0.642574	0.933801	0.102767	0.077184	0.333913
26743	-0.261792	2.888648	9.459643	-0.405780	0.066082	0.004825	0.315914	-0.585338	-0.647639	0.934483	0.094790	0.075530	0.334742
26744	-0.648643	2.143440	9.367904	-0.356624	0.067965	0.015730	0.317688	-0.574172	-0.652191	0.934924	0.087720	0.074308	0.335710
26745	-0.878305	2.423551	9.940230	-0.354781	0.106440	0.001016	0.319706	-0.559739	-0.657101	0.935369	0.080416	0.073750	0.336422
26746	-0.946559	0.296780	10.296056	-0.356780	0.200798	0.052910	0.324867	-0.549819	-0.660300	0.935259	0.072496	0.074943	0.338257
26747	-0.685873	0.632845	9.968449	-0.323062	0.281066	0.149492	0.330419	-0.541129	-0.661585	0.934282	0.064714	0.077609	0.341915
26748	-0.998062	1.194552	10.400540	-0.344477	0.333563	0.143557	0.334810	-0.534885	-0.662105	0.933186	0.056247	0.081220	0.345549
26749	-1.888553	-0.076671	10.030745	-0.424891	0.417894	0.146817	0.344112	-0.522673	-0.661996	0.931933	0.045516	0.085733	0.349399
26750	-1.786637	1.031254	9.254395	-0.272796	0.391749	0.169191	0.352383	-0.513727	-0.659586	0.930288	0.038014	0.090893	0.353352
26751	-1.524882	1.520830	8.796374	-0.251199	0.323593	0.137411	0.360032	-0.509136	-0.658368	0.928916	0.031150	0.094881	0.356571
26752	-1.895621	1.338439	8.763833	-0.238623	0.180342	0.084189	0.365342	-0.504942	-0.657762	0.928111	0.025621	0.096399	0.358692
26753	-2.192358	1.015658	9.411511	-0.388948	0.073624	0.035133	0.366338	-0.496227	-0.658979	0.927914	0.017782	0.094844	0.360089
26754	-2.298197	1.388795	10.048722	-0.374714	0.016676	0.021026	0.367587	-0.485333	-0.661466	0.927844	0.010779	0.092368	0.361188
26755	-1.906387	2.505240	9.652058	-0.274259	0.000126	-0.020479	0.364293	-0.475230	-0.666468	0.928054	0.005556	0.090327	0.361283
26756	-1.301570	3.346893	9.594035	-0.326692	-0.043617	-0.105620	0.364911	-0.466511	-0.671284	0.928906	-0.000353	0.087089	0.359928
26757	-1.098823	2.666599	9.425863	-0.325278	-0.059101	-0.223939	0.365890	-0.453571	-0.674649	0.930598	-0.006275	0.083597	0.356313
26758	-1.366184	1.058515	9.803787	-0.284082	-0.071240	-0.255661	0.365704	-0.441170	-0.678773	0.932414	-0.011465	0.080132	0.352211
26759	-1.490520	-0.141081	10.430286	-0.031154	-0.050351	-0.211668	0.367873	-0.432188	-0.680906	0.933978	-0.011939	0.078864	0.348313
26760	-1.595956	-1.385380	10.642780	0.132171	-0.001515	-0.119768	0.368635	-0.429332	-0.679860	0.934828	-0.009621	0.079648	0.345919
26761	-1.362644	-1.490208	9.988331	0.206912	0.045538	0.003353	0.369425	-0.432471	-0.677585	0.934779	-0.006096	0.081830	0.345623
26762	-1.155738	-1.243032	9.554431	0.247802	0.052402	0.077692	0.369862	-0.442830	-0.674088	0.934175	-0.001668	0.084453	0.346674
26763	-1.115777	-0.701568	8.983574	0.256614	0.036651	0.121869	0.370155	-0.451690	-0.668772	0.933284	0.002957	0.086773	0.348486
26764	-1.136627	0.748579	9.702121	0.149286	0.026005	0.098424	0.368111	-0.459992	-0.666247	0.932543	0.005764	0.088215	0.350071
26765	-1.269709	1.721273	9.719257	0.124759	0.057754	-0.002736	0.369442	-0.466812	-0.663759	0.932465	0.007620	0.090009	0.349785
26766	-1.435463	2.848485	9.848992	-0.049908	0.051068	-0.156198	0.372297	-0.467102	-0.660715	0.933465	0.006080	0.090558	0.346994
26767	-1.006229	4.119845	9.874323	-0.099073	0.061864	-0.353768	0.376558	-0.461130	-0.660849	0.935808	0.003308	0.090935	0.340565
26768	-1.097809	3.484204	9.401610	-0.255427	0.043280	-0.596508	0.383770	-0.447681	-0.660696	0.939695	-0.002833	0.089958	0.329957
26769	-1.659337	1.253550	9.919100	-0.400067	0.055797	-0.687694	0.393288	-0.425386	-0.664483	0.944001	-0.011681	0.088206	0.317719
26770	-1.832955	-1.410192	9.789046	-0.225103	0.108251	-0.595077	0.402788	-0.400094	-0.667725	0.947445	-0.017645	0.088592	0.306899
26771	-1.652544	-2.509098	9.515326	0.133566	0.125333	-0.365332	0.410541	-0.391554	-0.665440	0.949498	-0.016430	0.091513	0.299681
26772	-1.136696	-1.963953	9.788690	0.446505	0.135128	-0.121625	0.415230	-0.395533	-0.659884	0.950085	-0.008958	0.096631	0.296514
26773	-2.023609	-1.040160	9.194177	0.632700	0.091362	0.065087	0.418182	-0.415717	-0.652658	0.949582	0.002618	0.101942	0.296471
26774	-2.459067	0.872325	9.046898	0.424872	0.000332	0.108707	0.417609	-0.433702	-0.645616	0.948879	0.010930	0.104379	0.297682
26775	-2.301677	2.582394	10.281153	0.127227	-0.048839	0.003538	0.414041	-0.450444	-0.640190	0.948946	0.013674	0.104078	0.297459
26776	-2.058746	3.436827	11.120342	0.060742	-0.013783	-0.141248	0.414705	-0.452354	-0.640863	0.949773	0.014631	0.104138	0.294741
26777	-1.745802	3.341821	9.948658	-0.093042	0.040990	-0.314967	0.417386	-0.443377	-0.640557	0.951558	0.012177	0.104360	0.288962
26778	-1.455306	2.142333	8.521759	-0.184574	0.055441	-0.416336	0.422272	-0.432367	-0.641295	0.953838	0.007492	0.104366	0.281506
26779	-1.735874	0.751905	7.688748	-0.096028	0.011103	-0.407221	0.426636	-0.419718	-0.644198	0.956093	0.005005	0.104012	0.273940
26780	-2.020842	-0.274534	7.905296	0.068821	-0.075683	-0.295436	0.431039	-0.416473	-0.643073	0.957822	0.006135	0.102890	0.268240
26781	-2.507755	-0.873072	9.120974	0.173540	-0.140821	-0.161854	0.428159	-0.413460	-0.643258	0.958950	0.010027	0.101080	0.264757
26782	-2.616060	-1.537176	10.308599	0.263850	-0.141411	0.011381	0.424155	-0.419161	-0.642868	0.959074	0.015868	0.099683	0.264554
26783	-2.179901	-1.009141	11.075084	0.244373	-0.082571	0.162092	0.419394	-0.429900	-0.640970	0.958299	0.021287	0.099272	0.267124
26784	-1.625963	0.495513	10.635825	0.232703	-0.012787	0.211756	0.414503	-0.440637	-0.639329	0.957063	0.026252	0.100100	0.270780
26785	-1.003970	1.732043	9.986232	0.206096	0.037043	0.199486	0.410683	-0.457786	-0.635577	0.955800	0.030390	0.101717	0.274182
26786	-0.864283	2.043704	9.234045	0.056244	0.082769	0.133392	0.410460	-0.465688	-0.633333	0.954840	0.031297	0.103450	0.276766
26787	-1.150942	1.472620	8.927166	-0.011621	0.080344	0.108192	0.410716	-0.466644	-0.630772	0.954094	0.030918	0.104719	0.278895
26788	-1.726093	0.733578	8.798673	-0.036676	0.056064	0.100896	0.409686	-0.468819	-0.630263	0.953420	0.030133	0.105445	0.281005
26789	-1.808719	-0.009508	8.603403	-0.033471	-0.001762	0.167557	0.406707	-0.471528	-0.629987	0.952515	0.029866	0.104990	0.284253
26790	-1.795587	-0.197344	8.555472	0.080555	-0.063186	0.259765	0.402458	-0.478862	-0.631283	0.951105	0.032326	0.104010	0.289027
26791	-1.679881	0.061601	10.165106	0.151489	-0.084765	0.352710	0.393153	-0.491074	-0.630491	0.949141	0.036351	0.102897	0.295335
26792	-1.904595	-0.009018	11.665750	0.067004	0.014542	0.423848	0.386202	-0.505479	-0.629240	0.946524	0.038432	0.103179	0.303264
26793	-2.211278	0.994263	11.804889	0.040237	0.145768	0.448214	0.379119	-0.520429	-0.626706	0.943465	0.039079	0.105676	0.311736
26794	-2.230843	1.673687	10.582495	-0.138193	0.219600	0.393601	0.375277	-0.531717	-0.626244	0.940614	0.035958	0.108568	0.319633
26795	-2.322519	2.049366	9.727304	-0.175394	0.204187	0.331716	0.374294	-0.541248	-0.627610	0.938171	0.031947	0.110928	0.326359
26796	-2.177596	2.423033	8.817183	-0.267960	0.180011	0.244652	0.370416	-0.543541	-0.631436	0.936311	0.026311	0.112320	0.331682
26797	-2.530143	2.770825	8.401281	-0.279955	0.124476	0.124711	0.369393	-0.543259	-0.637341	0.935346	0.020492	0.112680	0.334679
26798	-2.685527	2.651773	8.396447	-0.431585	0.070518	0.003594	0.368331	-0.536711	-0.641896	0.935275	0.011970	0.111028	0.335843
26799	-2.791539	1.645011	9.212445	-0.365199	0.035594	-0.073784	0.367525	-0.527438	-0.650033	0.935756	0.004766	0.109290	0.335252
26800	-2.313961	0.885110	9.665786	-0.325828	0.023181	-0.094999	0.365667	-0.517070	-0.656598	0.936304	-0.001683	0.107468	0.334338
26801	-1.495668	0.528610	9.207657	-0.273931	0.014292	-0.087912	0.365366	-0.506165	-0.662667	0.936840	-0.007068	0.105924	0.333257
26802	-1.495087	0.614717	9.054845	-0.027231	-0.060945	-0.051119	0.362234	-0.503559	-0.664526	0.937257	-0.007268	0.104514	0.332525
26803	-2.041640	1.147696	9.719322	0.028016	-0.148440	-0.041963	0.355236	-0.507061	-0.667803	0.937849	-0.005785	0.101926	0.331686
26804	-1.976466	1.477178	9.885957	0.002222	-0.169407	-0.084479	0.347956	-0.506748	-0.670781	0.938659	-0.004791	0.098673	0.330393
26805	-1.888383	1.635567	9.999962	-0.201403	-0.136964	-0.159860	0.340397	-0.501800	-0.675769	0.939951	-0.007854	0.094783	0.327790
26806	-1.699664	1.346036	10.175236	-0.192997	-0.059032	-0.221318	0.336964	-0.490744	-0.679730	0.941379	-0.011512	0.092289	0.324276
26807	-1.444808	0.866888	9.855130	-0.099683	0.024183	-0.248702	0.337302	-0.480526	-0.681180	0.942912	-0.013826	0.092058	0.319767
26808	-0.863878	0.404326	9.498758	0.041718	0.054738	-0.239891	0.337760	-0.470857	-0.679032	0.944294	-0.013819	0.093208	0.315326
26809	-1.142311	-0.023130	8.994004	0.136461	0.018158	-0.217297	0.339955	-0.468690	-0.677241	0.945661	-0.011580	0.094316	0.310959
26810	-1.266587	0.151410	9.129252	0.005665	-0.027419	-0.197197	0.339908	-0.462697	-0.673577	0.946874	-0.011667	0.093704	0.307429
26811	-1.359373	0.337949	9.336458	-0.067712	-0.059805	-0.209242	0.337522	-0.455600	-0.672699	0.948255	-0.012796	0.092042	0.303606
26812	-1.171546	0.594738	9.638174	0.002999	-0.046764	-0.218383	0.336170	-0.447419	-0.671312	0.949616	-0.012845	0.091034	0.299629
26813	-1.223797	0.706690	9.937892	0.054159	-0.024840	-0.254908	0.333789	-0.441412	-0.670058	0.951200	-0.011922	0.090723	0.294697
26814	-1.169593	0.860013	9.881514	0.048998	0.026842	-0.282940	0.335690	-0.435158	-0.665391	0.952792	-0.011644	0.091372	0.289314
26815	-1.378761	0.977819	10.122577	0.161012	0.061958	-0.316280	0.338879	-0.426049	-0.661487	0.954533	-0.009253	0.093288	0.282982
26816	-1.665875	1.004468	10.240707	0.135314	0.100618	-0.362941	0.344301	-0.420767	-0.657268	0.956388	-0.007895	0.095824	0.275820
26817	-1.831671	0.770930	10.520612	0.114052	0.133962	-0.408800	0.352038	-0.412230	-0.650347	0.958377	-0.006948	0.098828	0.267765
26818	-2.119848	0.307362	10.765285	0.142589	0.125240	-0.399825	0.358865	-0.403278	-0.644311	0.960254	-0.005654	0.101851	0.259820
26819	-2.261590	0.085716	10.276136	0.099607	0.104346	-0.386107	0.365458	-0.397048	-0.641387	0.962037	-0.004818	0.104214	0.252194
26820	-2.546102	-0.160658	9.201586	-0.088198	0.081856	-0.383974	0.374740	-0.383748	-0.637405	0.963763	-0.007709	0.105222	0.245009
26821	-2.396379	-0.808652	8.450295	-0.126009	0.049461	-0.325489	0.380130	-0.370153	-0.637610	0.965221	-0.010904	0.105426	0.238988
26822	-2.597309	-0.879444	8.381526	0.018326	-0.000584	-0.203851	0.382177	-0.365397	-0.635148	0.966170	-0.010969	0.105374	0.235140
26823	-2.606770	-0.872584	9.028113	0.090974	-0.029009	-0.071259	0.383189	-0.360498	-0.634471	0.966592	-0.009174	0.105179	0.233566
26824	-2.516077	-0.383859	10.215261	0.473931	-0.047066	0.088361	0.383085	-0.367584	-0.630677	0.966282	0.000394	0.106413	0.234467
26825	-2.436809	0.893953	10.671432	0.553310	-0.054300	0.136724	0.377569	-0.384042	-0.626893	0.965696	0.011662	0.107917	0.235900
26826	-2.226736	1.599006	9.764557	0.004454	-0.034898	0.058877	0.375914	-0.391800	-0.624755	0.965442	0.012035	0.107172	0.237256
26827	-2.464838	1.420272	8.906659	-0.159742	-0.041511	-0.016308	0.373938	-0.387293	-0.625325	0.965644	0.009194	0.105619	0.237260
26828	-2.408267	1.227448	8.911164	-0.133678	-0.057194	-0.047953	0.374303	-0.381572	-0.627463	0.965970	0.006782	0.103809	0.236810
26829	-2.268970	0.438443	9.208486	-0.091597	-0.039740	-0.061892	0.374796	-0.375988	-0.628446	0.966354	0.005157	0.102651	0.235787
26830	-1.849451	-0.333359	9.554051	-0.047132	-0.033023	-0.014252	0.374496	-0.368220	-0.629653	0.966453	0.004373	0.101711	0.235807
26831	-1.666073	-0.366958	10.044713	-0.095861	-0.015887	0.068212	0.371744	-0.364662	-0.630092	0.966173	0.002750	0.100950	0.237300
26832	-1.526796	0.188664	10.424778	-0.003096	0.024097	0.136065	0.373068	-0.369166	-0.629384	0.965408	0.002841	0.101312	0.240238
26833	-1.450419	0.743250	10.305534	-0.059449	0.085274	0.157117	0.373723	-0.369987	-0.629015	0.964485	0.001623	0.102624	0.243380
26834	-1.469966	1.378982	10.524482	-0.126470	0.149957	0.155231	0.375797	-0.369590	-0.627369	0.963381	-0.001223	0.104814	0.246799
26835	-2.139464	1.646534	9.800396	-0.108247	0.185401	0.115231	0.378239	-0.364836	-0.626071	0.962417	-0.003880	0.107808	0.249232
26836	-2.618099	1.570743	9.748384	-0.041858	0.197903	0.080642	0.384852	-0.361875	-0.623824	0.961569	-0.005483	0.111332	0.250920
26837	-3.931279	0.930425	10.136843	0.147823	0.273495	0.089603	0.390849	-0.366679	-0.618810	0.960503	-0.003680	0.117378	0.252275
26838	-3.849373	0.582003	9.656322	0.140574	0.304982	0.130113	0.398658	-0.370267	-0.612782	0.959118	-0.002194	0.123871	0.254446
26839	-2.952703	0.385572	9.050367	-0.040149	0.275044	0.133678	0.405162	-0.372757	-0.607754	0.957726	-0.003935	0.129052	0.257083
26840	-2.238937	-0.073116	8.726537	-0.186945	0.217118	0.135622	0.412824	-0.371165	-0.605278	0.956436	-0.008264	0.132177	0.260176
26841	-1.876165	-0.304306	7.975798	-0.257011	0.133028	0.191062	0.414885	-0.367224	-0.605528	0.955018	-0.013318	0.133490	0.264467
26842	-1.787496	-0.050969	7.682367	-0.202663	0.017515	0.217507	0.413953	-0.363541	-0.605607	0.953734	-0.016691	0.132726	0.269252
26843	-1.948766	0.013419	7.879148	-0.194978	-0.085833	0.263067	0.411093	-0.362707	-0.607873	0.952457	-0.019220	0.130172	0.274795
26844	-2.521021	0.310263	9.117869	-0.095027	-0.113945	0.279760	0.406289	-0.363497	-0.610127	0.951130	-0.019670	0.127500	0.280552
26845	-3.208865	-0.359059	10.267180	-0.131208	-0.080879	0.340461	0.398897	-0.366726	-0.612365	0.949346	-0.020846	0.125412	0.287367
26846	-2.847647	0.513964	10.408672	-0.096384	-0.037340	0.370018	0.395016	-0.369701	-0.614396	0.947210	-0.021527	0.124216	0.294788
26847	-2.513549	1.327684	9.963367	-0.013197	-0.026020	0.395413	0.391259	-0.373087	-0.613987	0.944905	-0.020597	0.123874	0.302300
26848	-2.422216	1.951532	9.724637	0.122147	0.011727	0.364038	0.387665	-0.383015	-0.612356	0.942682	-0.017441	0.124900	0.308944
26849	-2.124403	1.750012	9.073325	0.105497	0.010171	0.302994	0.384452	-0.390764	-0.611354	0.940795	-0.014601	0.125921	0.314383
26850	-2.125940	1.196952	9.095818	0.030658	0.026068	0.233662	0.383445	-0.396889	-0.611270	0.939253	-0.013578	0.126591	0.318740
26851	-2.097869	0.726041	9.318454	0.166709	0.019984	0.211612	0.381129	-0.402464	-0.609745	0.937877	-0.009847	0.128144	0.322286
26852	-2.627176	0.303281	9.709861	0.324053	-0.001790	0.220674	0.380118	-0.409954	-0.606327	0.936495	-0.003168	0.130160	0.325616
26853	-2.544424	-0.283801	9.832164	0.269364	-0.060469	0.220797	0.377964	-0.422887	-0.602173	0.935204	0.002975	0.130836	0.329039
26854	-1.976763	-0.577758	9.525907	0.116330	-0.089494	0.226402	0.372019	-0.430076	-0.602412	0.933897	0.006345	0.129835	0.333076
26855	-1.496675	-0.949264	8.803782	0.051691	-0.093144	0.290920	0.366596	-0.438904	-0.600615	0.932187	0.008707	0.128370	0.338338
26856	-1.214009	-0.944894	9.380533	-0.020438	-0.093615	0.396036	0.360772	-0.444049	-0.601737	0.929534	0.009934	0.126342	0.346274
26857	-1.490842	-0.162553	9.699509	-0.003005	-0.058865	0.504027	0.355074	-0.449060	-0.601701	0.926171	0.011494	0.124998	0.355599
26858	-2.233645	0.638932	9.585364	0.156098	-0.032463	0.555018	0.346144	-0.458413	-0.601015	0.922178	0.016020	0.125295	0.365557
26859	-2.644903	1.871804	9.824167	0.018319	-0.023705	0.556178	0.339041	-0.468048	-0.601132	0.918133	0.017866	0.124705	0.375714
26860	-2.837635	2.259119	10.157101	0.297781	0.008001	0.491490	0.329989	-0.480808	-0.597259	0.914132	0.024487	0.126838	0.384285
26861	-3.044291	3.414724	10.030387	0.180154	0.036240	0.404682	0.323427	-0.497670	-0.591661	0.910817	0.028554	0.128663	0.391208
26862	-2.753031	2.955156	9.914453	0.048112	0.020607	0.317129	0.319926	-0.500377	-0.590862	0.908162	0.030091	0.129162	0.397057
26863	-2.355190	1.856165	10.167531	0.123396	0.018824	0.275026	0.317092	-0.507993	-0.587032	0.905842	0.032963	0.130335	0.401717
26864	-2.192896	2.294691	9.277229	-0.032153	0.057395	0.283785	0.313734	-0.512198	-0.587409	0.903397	0.032684	0.130855	0.407041
26865	-2.256196	2.874499	9.971719	0.218536	0.074932	0.237333	0.311691	-0.519818	-0.586552	0.901102	0.036773	0.133874	0.410780
26866	-2.012730	2.517916	8.807240	0.059636	0.061198	0.183135	0.310809	-0.527718	-0.581981	0.899378	0.037866	0.135259	0.413993
26867	-2.225549	1.815441	8.190619	-0.044070	0.009800	0.162741	0.307955	-0.530564	-0.580035	0.898023	0.037590	0.135014	0.417028
26868	-1.898697	2.248496	9.077108	0.167146	-0.070795	0.104040	0.304587	-0.532726	-0.580907	0.897211	0.041496	0.134985	0.418412
26869	-1.858640	2.432406	9.549879	0.056402	-0.054195	0.052201	0.302004	-0.536936	-0.580009	0.896860	0.043298	0.134506	0.419137
26870	-1.762007	1.767586	9.452489	0.010011	-0.027899	0.028885	0.300969	-0.537338	-0.581027	0.896682	0.043821	0.133992	0.419627
26871	-1.667352	1.495361	9.542263	0.120839	-0.022717	0.052535	0.299931	-0.538423	-0.580250	0.896185	0.046501	0.134584	0.420211
26872	-1.521001	2.048871	9.249382	0.156650	-0.031456	0.056365	0.297098	-0.545085	-0.578084	0.895640	0.049756	0.135212	0.420797
26873	-1.507277	2.270865	9.525766	0.110234	-0.036710	0.024321	0.295156	-0.547800	-0.576536	0.895414	0.052310	0.135459	0.420889
26874	-2.198350	2.177347	10.213125	0.072705	-0.029596	-0.003951	0.295292	-0.549709	-0.575270	0.895448	0.053882	0.135474	0.420614
26875	-2.475229	1.975182	9.458626	-0.056016	-0.015380	-0.006541	0.293850	-0.547521	-0.575742	0.895597	0.053170	0.134750	0.420619
26876	-2.266397	1.468209	9.359679	0.083286	-0.008521	0.056016	0.294512	-0.549705	-0.575515	0.895056	0.054916	0.135167	0.421412
26877	-1.954639	1.836911	9.611148	0.130374	0.029653	0.135779	0.292701	-0.552421	-0.574227	0.893680	0.057503	0.136657	0.423503
26878	-1.429865	2.291847	9.506115	0.329563	-0.021333	0.200428	0.289356	-0.562215	-0.569381	0.891631	0.064152	0.138763	0.426174
26879	-1.609882	2.114356	9.202841	0.161398	-0.077212	0.181401	0.285357	-0.570370	-0.566311	0.890079	0.068337	0.138508	0.428841
26880	-1.550475	1.635977	9.422718	0.004595	-0.087898	0.218871	0.278100	-0.576053	-0.566000	0.888410	0.069805	0.136615	0.432656
26881	-1.542762	2.031094	9.672306	0.022365	-0.050411	0.252693	0.274073	-0.577121	-0.566466	0.886324	0.071442	0.135503	0.436995
26882	-1.694880	2.368932	9.658278	0.023319	0.034471	0.267221	0.269277	-0.580638	-0.566428	0.883830	0.072306	0.135868	0.441765
26883	-1.793116	2.147503	9.351390	0.005439	0.074776	0.283089	0.266050	-0.585798	-0.565787	0.881112	0.072608	0.136763	0.446840
26884	-1.760932	1.921184	9.350913	0.112627	0.060719	0.317248	0.263587	-0.589875	-0.561927	0.877897	0.074942	0.138311	0.452273
26885	-1.482550	2.361197	9.243029	0.160833	0.020375	0.335085	0.257641	-0.598700	-0.559479	0.874558	0.078584	0.139540	0.457714
26886	-1.664868	3.186611	9.732302	0.040852	0.042988	0.352128	0.252727	-0.605623	-0.557284	0.871087	0.079910	0.140047	0.463906
26887	-1.723385	3.109850	9.647817	-0.046625	0.076329	0.318131	0.247917	-0.606687	-0.557094	0.867986	0.079384	0.140363	0.469677
26888	-1.675701	3.049434	8.887340	-0.035786	0.076485	0.316438	0.245202	-0.609943	-0.556828	0.864825	0.078965	0.140784	0.475419
26889	-1.630562	2.945723	8.904983	0.009867	0.064254	0.306999	0.240659	-0.612098	-0.557038	0.861697	0.079517	0.141447	0.480779
26890	-1.625083	2.684897	9.348908	0.103663	0.072012	0.328794	0.236120	-0.616298	-0.554952	0.858137	0.081574	0.143093	0.486283
26891	-1.747213	2.842991	8.830313	0.042817	0.060734	0.341607	0.231602	-0.623496	-0.553796	0.854554	0.082823	0.143944	0.492095
26892	-1.524228	3.298242	8.845638	-0.032302	0.020431	0.323316	0.226275	-0.625375	-0.553348	0.851340	0.083035	0.143372	0.497764
26893	-1.504323	3.375525	9.002555	-0.003552	0.015222	0.291791	0.221079	-0.627527	-0.552777	0.848381	0.083826	0.143077	0.502745
26894	-1.687159	3.120666	9.344841	-0.105531	0.032704	0.281414	0.216663	-0.628320	-0.554006	0.845619	0.082550	0.142031	0.507879
26895	-1.541947	2.819928	9.676561	-0.103761	0.088572	0.291209	0.212755	-0.626390	-0.556375	0.842562	0.080887	0.141961	0.513219
26896	-1.373927	2.670456	9.985793	-0.037538	0.155834	0.298897	0.210422	-0.628012	-0.556613	0.839095	0.079543	0.143649	0.518610
26897	-1.143534	2.495838	9.308938	-0.141310	0.196949	0.324635	0.207428	-0.629087	-0.554519	0.835362	0.076218	0.144904	0.524751
26898	-0.799709	2.638989	9.024055	-0.048368	0.158381	0.346253	0.205871	-0.629897	-0.554504	0.831321	0.074791	0.146446	0.530910
26899	-0.940258	2.567966	9.034063	-0.127873	0.126989	0.308578	0.202756	-0.631242	-0.554985	0.827846	0.072400	0.146626	0.536591
26900	-1.101543	2.295406	9.147669	-0.234344	0.130498	0.304280	0.200926	-0.628097	-0.557888	0.824513	0.068053	0.145762	0.542494
26901	-1.198545	2.231699	9.301570	-0.135008	0.163769	0.305138	0.198063	-0.626309	-0.560789	0.820896	0.065109	0.146432	0.548132
26902	-1.328643	1.925708	9.573125	-0.177304	0.191619	0.357771	0.196489	-0.623029	-0.562793	0.816616	0.061187	0.147098	0.554758
26903	-1.677477	1.765041	9.622349	-0.044985	0.186456	0.376411	0.193634	-0.625194	-0.561613	0.811936	0.059616	0.148997	0.561253
26904	-1.797849	2.148715	9.735936	-0.038008	0.186371	0.415345	0.190778	-0.627360	-0.560047	0.806734	0.058187	0.151032	0.568317
26905	-1.934442	2.630801	9.745059	-0.004018	0.161916	0.413000	0.186374	-0.630605	-0.561043	0.801548	0.057628	0.152929	0.575163
26906	-2.185859	2.598157	9.439260	0.060448	0.123604	0.400189	0.183009	-0.635903	-0.557697	0.796472	0.058443	0.155077	0.581522
26907	-2.256967	2.112556	9.323750	-0.027172	0.116671	0.384470	0.177285	-0.637644	-0.555697	0.791674	0.057901	0.156005	0.587846
26908	-2.553047	2.559105	9.888950	0.176814	0.153432	0.385376	0.172631	-0.643887	-0.554401	0.786419	0.060141	0.159999	0.593572
26909	-2.382486	2.098539	9.925439	0.198038	0.165510	0.440061	0.169268	-0.650821	-0.549011	0.780425	0.062691	0.164276	0.600017
26910	-1.473935	2.225477	8.924189	0.131788	0.200325	0.487063	0.165001	-0.658293	-0.544901	0.773723	0.063990	0.168302	0.607398
26911	-1.790406	3.198700	9.433140	0.312500	0.196851	0.483363	0.159178	-0.668621	-0.537705	0.766773	0.068050	0.174365	0.614024
26912	-1.786726	4.408809	8.790980	0.010455	0.153300	0.412533	0.154256	-0.674863	-0.534473	0.761134	0.067813	0.176217	0.620504
26913	-2.094617	3.916398	8.204029	-0.087542	0.092478	0.314675	0.149318	-0.676199	-0.534413	0.757031	0.066486	0.176021	0.625699
26914	-2.285211	3.250506	8.596929	-0.083833	0.029609	0.252705	0.144368	-0.675628	-0.534076	0.753849	0.065779	0.175026	0.629882
26915	-2.002541	3.239546	9.666134	-0.119678	0.052065	0.241840	0.140090	-0.676420	-0.537624	0.750794	0.064197	0.173922	0.633986
26916	-2.137421	3.290696	9.533314	-0.037132	0.087238	0.205614	0.136704	-0.675857	-0.538083	0.747907	0.063293	0.174439	0.637338
26917	-1.978998	3.155200	9.669767	-0.029796	0.116999	0.170450	0.133325	-0.676383	-0.538682	0.745386	0.061973	0.175542	0.640112
26918	-1.760356	3.369659	8.790823	-0.077012	0.117151	0.150718	0.134497	-0.676935	-0.537932	0.743131	0.059902	0.176058	0.642784
26919	-1.882688	3.168779	8.063841	-0.018657	0.057960	0.108645	0.132799	-0.675836	-0.537896	0.741575	0.059298	0.176522	0.644508
26920	-1.936444	3.397191	8.694132	-0.095640	0.005374	0.085032	0.131881	-0.675150	-0.536974	0.740551	0.058155	0.175212	0.646145
26921	-2.013733	3.729832	8.744281	-0.079381	-0.015522	0.045512	0.131229	-0.674329	-0.537986	0.740127	0.057393	0.173910	0.647050
26922	-1.850205	2.946080	9.248118	0.024347	-0.057594	0.028272	0.128903	-0.675950	-0.540414	0.739914	0.058642	0.173285	0.647349
26923	-1.506824	3.024548	9.044200	0.152232	-0.094388	0.036919	0.125789	-0.678250	-0.539360	0.739599	0.062301	0.173810	0.647227
26924	-1.309703	2.898355	9.175621	0.011858	-0.092699	0.011141	0.122418	-0.680548	-0.539332	0.739723	0.063756	0.172525	0.647287
26925	-1.174398	2.894102	9.703080	0.052058	-0.089341	0.011393	0.120336	-0.682991	-0.535462	0.739836	0.065792	0.171815	0.647143
26926	-1.221062	3.125014	9.595596	0.072664	-0.028092	0.027690	0.118142	-0.686249	-0.535461	0.739450	0.067369	0.172250	0.647306
26927	-1.072385	3.998817	9.450562	0.041615	0.020953	-0.007469	0.118516	-0.684072	-0.534029	0.739433	0.067800	0.173038	0.647071
26928	-0.870611	4.185258	9.590343	0.071435	0.066495	-0.061744	0.120609	-0.686127	-0.533823	0.739905	0.067833	0.174973	0.646005
26929	-0.709148	3.817209	9.185809	-0.184106	0.096361	-0.121771	0.123723	-0.684509	-0.533596	0.741387	0.063629	0.174088	0.644973
26930	-0.968832	3.644828	8.777545	-0.343171	0.049345	-0.168869	0.130344	-0.678411	-0.539043	0.743820	0.057368	0.170545	0.643704
26931	-1.471586	3.915089	8.578325	-0.451952	0.011206	-0.255944	0.132915	-0.667111	-0.548241	0.747552	0.049873	0.165090	0.641424
26932	-1.754640	2.154111	8.464400	-0.518296	-0.032446	-0.246284	0.138590	-0.652422	-0.557323	0.751297	0.041777	0.158133	0.639376
26933	-1.930545	2.535999	8.638523	-0.214400	-0.098965	-0.199243	0.141427	-0.643441	-0.564745	0.754324	0.039412	0.153987	0.636970
26934	-2.227544	1.492573	9.561482	-0.094914	-0.088668	-0.137679	0.142448	-0.638404	-0.567028	0.756429	0.038738	0.151488	0.635110
26935	-1.819971	0.753131	9.448537	0.066428	-0.085519	-0.004587	0.140353	-0.634850	-0.569151	0.756709	0.040950	0.150927	0.634772
26936	-1.519998	1.856033	9.107779	0.135041	-0.096210	0.070035	0.137492	-0.636879	-0.566424	0.755995	0.044477	0.151067	0.635352
26937	-1.440476	3.475893	10.529108	0.105386	-0.066838	0.077251	0.135691	-0.642594	-0.563234	0.755132	0.047300	0.151198	0.636142
26938	-1.525416	4.129417	9.321400	-0.100590	-0.034868	-0.032333	0.131918	-0.643119	-0.562926	0.755746	0.046179	0.149363	0.635930
26939	-1.543621	3.275489	9.220423	-0.225583	-0.053952	-0.099567	0.132040	-0.638757	-0.567520	0.757376	0.043358	0.145675	0.635043
26940	-1.700389	2.290441	9.143166	-0.239818	-0.057324	-0.121865	0.132542	-0.633035	-0.571591	0.759294	0.040151	0.141805	0.633839
26941	-1.583395	1.769918	9.097724	-0.170273	-0.067935	-0.073073	0.133041	-0.626223	-0.576682	0.760553	0.038394	0.138575	0.633153
26942	-1.175959	2.021548	9.058652	-0.098056	-0.087406	-0.019817	0.132515	-0.624312	-0.578200	0.761127	0.038008	0.135958	0.633053
26943	-1.394430	2.528816	9.229777	-0.149193	-0.089216	0.008167	0.129638	-0.621026	-0.579670	0.761383	0.037072	0.132597	0.633513
26944	-1.410039	2.365969	9.415480	-0.098231	-0.083994	0.012049	0.128850	-0.617340	-0.583742	0.761533	0.036727	0.130003	0.633891
26945	-1.412119	2.409584	9.516928	-0.127762	-0.073527	0.013641	0.123111	-0.614993	-0.583891	0.761649	0.035940	0.127149	0.634376
26946	-1.540699	2.319654	9.665994	-0.149201	-0.043768	0.010085	0.121538	-0.611032	-0.587176	0.761739	0.034301	0.124522	0.634879
26947	-1.802072	2.217596	10.229394	-0.197428	-0.031497	-0.021899	0.121529	-0.607079	-0.591128	0.762233	0.031818	0.121458	0.635009
26948	-1.678550	1.937270	10.102550	-0.251882	0.006142	-0.036350	0.121747	-0.598359	-0.593106	0.762837	0.027866	0.118314	0.635063
26949	-1.543996	1.166911	10.193461	-0.351281	0.061129	-0.008877	0.122522	-0.593046	-0.600276	0.762995	0.021852	0.114687	0.635774
26950	-1.522129	0.879946	9.209520	-0.388901	0.068240	0.027840	0.125344	-0.582022	-0.606390	0.762636	0.015168	0.110707	0.637103
26951	-1.009426	1.007008	8.812454	-0.260257	0.082068	0.086865	0.124784	-0.571661	-0.611945	0.761432	0.010460	0.108489	0.639017
26952	-1.393682	1.269889	9.647851	-0.111915	0.062757	0.100363	0.124246	-0.567570	-0.613571	0.760033	0.008225	0.107932	0.640807
26953	-1.179835	2.147346	9.290827	-0.008032	0.061048	0.094188	0.123983	-0.566614	-0.614330	0.758710	0.007657	0.108616	0.642265
26954	-1.359230	2.734376	8.905019	-0.048795	0.044719	0.016471	0.125548	-0.567031	-0.614615	0.758413	0.006432	0.108604	0.642630
26955	-1.437415	1.218598	10.065774	-0.184852	0.052420	-0.009477	0.126062	-0.564853	-0.616146	0.758453	0.003092	0.106912	0.642891
26956	-1.694918	0.343486	9.505228	-0.288885	0.076934	0.062020	0.126813	-0.557771	-0.619178	0.757497	-0.002092	0.104298	0.644450
26957	-1.450358	1.098315	10.021247	-0.224013	0.080049	0.150691	0.126665	-0.552182	-0.623370	0.755385	-0.006078	0.102497	0.647187
26958	-2.074362	1.964167	10.024569	0.126873	0.073381	0.120985	0.127702	-0.551370	-0.623377	0.753688	-0.004807	0.105201	0.648741
26959	-1.870451	2.151603	8.921954	0.328511	0.033479	0.069441	0.127215	-0.559544	-0.619588	0.752744	-0.000006	0.109894	0.649076
26960	-1.244576	1.886800	8.860643	0.228379	-0.022634	0.035664	0.124519	-0.567978	-0.616540	0.752323	0.003859	0.112457	0.649114
26961	-0.854919	1.663765	9.272852	0.133490	-0.022852	0.033038	0.122586	-0.573692	-0.612704	0.751943	0.006415	0.113752	0.649308
26962	-0.937061	1.650610	9.480074	-0.070541	0.010297	0.044024	0.121668	-0.573280	-0.611399	0.751363	0.005376	0.112924	0.650133
26963	-0.736198	2.022222	10.400586	-0.261960	0.072148	0.026988	0.123346	-0.568927	-0.614472	0.750877	0.000787	0.110470	0.651137
26964	-1.649853	1.885376	10.507824	-0.230409	0.139861	-0.008421	0.126572	-0.561858	-0.618056	0.750683	-0.004456	0.109508	0.651509
26965	-1.465139	1.405270	9.695683	-0.361624	0.192529	-0.041926	0.130962	-0.552750	-0.623053	0.750762	-0.012252	0.107551	0.651643
26966	-1.523345	0.715854	9.025011	-0.527847	0.203216	-0.067880	0.136370	-0.538879	-0.628792	0.751043	-0.022914	0.103639	0.651666
26967	-1.815616	0.362260	9.045095	-0.393712	0.170080	-0.063482	0.142164	-0.525011	-0.633378	0.751327	-0.030972	0.100889	0.651437
26968	-1.824311	0.492612	9.181241	-0.186084	0.114180	-0.093867	0.146035	-0.516855	-0.636961	0.752206	-0.035388	0.100060	0.650324
26969	-2.255471	0.624761	9.614226	-0.287944	0.125650	-0.132311	0.151216	-0.510341	-0.640322	0.753475	-0.041441	0.097976	0.648814
26970	-2.469913	0.013159	9.611449	-0.298700	0.107357	-0.136922	0.154663	-0.496052	-0.644354	0.754781	-0.047546	0.095540	0.647238
26971	-2.321010	-0.107399	9.889937	0.065978	0.055593	-0.078133	0.159200	-0.492125	-0.645671	0.755768	-0.047295	0.097031	0.645881
26972	-1.912718	0.264418	9.833016	0.133810	0.042287	-0.041604	0.162471	-0.497185	-0.642422	0.756356	-0.045843	0.099297	0.644953
26973	-1.765285	0.287094	9.759912	0.015604	0.036924	-0.018731	0.162996	-0.498824	-0.640772	0.756562	-0.045999	0.099892	0.644608
26974	-1.939016	0.630911	10.072957	-0.005289	0.051614	0.048254	0.163126	-0.498279	-0.641798	0.755836	-0.046593	0.100587	0.645309
26975	-2.025883	0.645389	9.867208	0.142212	0.070004	0.088200	0.163393	-0.501552	-0.638358	0.754709	-0.045041	0.103410	0.646291
26976	-2.294633	0.565906	9.142886	0.209222	0.071910	0.129310	0.163291	-0.508229	-0.635332	0.753075	-0.042488	0.107253	0.647742
26977	-2.033993	0.872866	9.521448	0.394232	0.045484	0.156974	0.162924	-0.514360	-0.632168	0.751274	-0.036681	0.113035	0.649203
26978	-2.166682	1.244864	8.930907	0.387352	0.026504	0.108519	0.160364	-0.526067	-0.625292	0.750072	-0.030904	0.118477	0.649923
26979	-2.093533	1.349622	8.770475	0.166654	-0.001382	0.038963	0.160392	-0.534517	-0.619710	0.749688	-0.028168	0.120530	0.650113
26980	-2.347091	0.992347	9.258782	0.085396	-0.014422	-0.016316	0.158738	-0.542002	-0.618471	0.749984	-0.026685	0.121354	0.649681
26981	-2.768525	0.453911	9.847383	-0.054150	-0.017887	-0.043777	0.159380	-0.541053	-0.617441	0.750588	-0.027289	0.120256	0.649161
26982	-2.746492	-0.202922	10.599013	-0.075723	0.026552	-0.033357	0.161952	-0.534526	-0.619218	0.750918	-0.028796	0.119592	0.648837
26983	-1.875626	-0.665254	11.057188	-0.033134	0.111760	0.055012	0.162212	-0.533982	-0.619990	0.749948	-0.030597	0.120716	0.649669
26984	-1.822705	0.652665	11.192036	0.002607	0.208724	0.098171	0.165594	-0.534001	-0.619268	0.748170	-0.032978	0.123878	0.651006
26985	-2.291096	0.709084	9.572248	0.058418	0.250383	0.081293	0.168723	-0.535653	-0.618043	0.746556	-0.035148	0.128252	0.651897
26986	-2.472939	1.645668	8.666610	0.019265	0.205174	0.051150	0.175491	-0.536644	-0.616480	0.745382	-0.037347	0.131541	0.652463
26987	-3.220011	1.868292	7.995545	0.067834	0.097206	-0.016452	0.177576	-0.538564	-0.614213	0.745420	-0.037641	0.133748	0.651954
26988	-3.465772	1.257773	8.267000	-0.000184	0.001047	-0.051719	0.178223	-0.538841	-0.612552	0.746076	-0.037746	0.133660	0.651215
26989	-3.661585	0.184548	9.140682	0.039726	-0.053375	-0.020082	0.178884	-0.540206	-0.613219	0.746538	-0.036586	0.133315	0.650822
26990	-2.896698	0.426024	9.838556	-0.012482	0.000327	0.046505	0.178104	-0.540338	-0.613466	0.745907	-0.036603	0.133129	0.651582
26991	-2.604150	0.818112	9.823718	0.170841	0.024713	0.077881	0.175520	-0.544140	-0.612692	0.744978	-0.034273	0.135723	0.652237
26992	-2.155530	1.447396	9.127789	0.001816	0.002801	0.076579	0.175654	-0.546185	-0.610268	0.743962	-0.034023	0.135779	0.653396
26993	-2.196727	1.769466	8.958825	0.011785	-0.013717	0.050239	0.174490	-0.547269	-0.610905	0.743380	-0.033603	0.135711	0.654095
26994	-2.508818	1.700544	8.432050	0.008262	-0.083468	0.031547	0.173057	-0.547261	-0.610497	0.743160	-0.032256	0.134536	0.654654
26995	-2.668411	1.974141	9.412218	0.156624	-0.116846	0.032590	0.169177	-0.552009	-0.609842	0.743167	-0.028366	0.134854	0.654761
26996	-2.839060	1.733757	9.800225	0.174727	-0.074763	-0.012953	0.166467	-0.557855	-0.606897	0.743350	-0.024829	0.135951	0.654470
26997	-2.764888	1.282813	10.378347	0.115697	-0.028518	-0.023036	0.165693	-0.560031	-0.605362	0.743808	-0.022862	0.137030	0.653796
26998	-2.543611	1.169752	10.146847	0.080844	0.037046	-0.007276	0.164920	-0.562753	-0.603188	0.743788	-0.022121	0.138572	0.653520
26999	-2.558490	1.147535	9.135027	0.112304	0.051273	-0.006973	0.165712	-0.565483	-0.601811	0.743810	-0.021220	0.140798	0.653048
27000	-2.646531	0.346861	8.182175	0.117372	0.009340	0.068577	0.167562	-0.571762	-0.599711	0.742922	-0.019353	0.142437	0.653762
27001	-2.261659	1.147870	8.428370	0.215301	-0.068006	0.151883	0.163934	-0.576103	-0.597124	0.741233	-0.014950	0.144299	0.655384
27002	-2.332447	2.017620	9.544392	0.170469	-0.064741	0.148218	0.158630	-0.583979	-0.593646	0.739500	-0.011097	0.145556	0.657137
27003	-2.463057	1.643925	9.695020	0.100694	-0.021881	0.151349	0.154486	-0.588454	-0.592083	0.737623	-0.008987	0.146593	0.659046
27004	-2.425812	2.137824	9.291854	0.034544	-0.022708	0.151843	0.151247	-0.591843	-0.591037	0.735671	-0.007684	0.146680	0.661222
27005	-2.359522	1.278733	9.291018	-0.067471	-0.034978	0.146454	0.147095	-0.593728	-0.591509	0.733853	-0.007894	0.145306	0.663539
27006	-2.639511	0.601817	9.783088	0.090423	-0.015913	0.239250	0.141124	-0.596148	-0.592216	0.730725	-0.005607	0.146249	0.666799
27007	-2.989262	0.989353	9.788157	0.186688	0.004998	0.328329	0.136970	-0.600351	-0.588332	0.726371	-0.002155	0.148851	0.670987
27008	-2.709721	2.253109	10.091045	0.234029	0.025790	0.350946	0.130625	-0.608221	-0.584967	0.721586	0.002002	0.152318	0.675358
27009	-2.127533	2.641844	9.718016	0.125130	0.058118	0.315816	0.125190	-0.615823	-0.581613	0.717160	0.003833	0.154856	0.679475
27010	-2.166532	2.598152	9.487155	0.034132	0.072268	0.267629	0.119222	-0.621516	-0.577717	0.713296	0.004226	0.156276	0.683205
27011	-1.790562	2.505710	9.314633	0.073646	0.095880	0.246726	0.115323	-0.623676	-0.575619	0.709643	0.004623	0.158652	0.686450
27012	-1.503231	2.169087	9.284254	0.012930	0.102855	0.219720	0.114806	-0.624081	-0.576002	0.706303	0.004149	0.160211	0.689530
27013	-1.779117	2.755716	9.307796	-0.046022	0.104698	0.200994	0.110904	-0.624606	-0.575949	0.703225	0.002631	0.161040	0.692484
27014	-2.158153	2.420047	9.463408	-0.054817	0.104873	0.161320	0.111417	-0.622973	-0.576455	0.700655	0.000984	0.161690	0.694938
27015	-2.207863	2.231880	9.146871	-0.047662	0.094448	0.166605	0.109606	-0.625007	-0.576191	0.698060	-0.000514	0.162349	0.697391
27016	-2.397641	2.040021	8.838709	-0.024390	0.070083	0.164949	0.109351	-0.625687	-0.576709	0.695536	-0.001239	0.162933	0.699772
27017	-2.529078	1.892039	8.871784	-0.026336	0.042059	0.189514	0.105970	-0.625395	-0.578071	0.692773	-0.001648	0.163167	0.702452
27018	-2.623418	1.518721	9.238380	-0.041784	0.027927	0.225423	0.103891	-0.626202	-0.577662	0.689522	-0.001824	0.162917	0.705701
27019	-2.456922	1.153101	9.641263	0.067802	0.022373	0.313303	0.099084	-0.626720	-0.579398	0.685055	-0.000293	0.164187	0.709748
27020	-2.085891	2.377888	10.017408	0.174989	0.060580	0.361055	0.092473	-0.634044	-0.574993	0.679728	0.002491	0.167443	0.714091
27021	-1.616698	4.531848	9.350843	0.227337	0.092201	0.301064	0.087293	-0.641103	-0.570865	0.675120	0.005232	0.171929	0.717374
27022	-1.181253	4.014560	8.029063	0.013295	0.079469	0.177650	0.083792	-0.645310	-0.567764	0.672289	0.004938	0.173119	0.719745
27023	-1.843462	3.250361	8.102889	-0.090249	0.005451	0.095601	0.082108	-0.645572	-0.569801	0.670921	0.004011	0.171912	0.721315
27024	-1.172471	3.198575	8.608360	-0.011467	-0.041989	0.057008	0.080667	-0.643111	-0.571043	0.670223	0.004711	0.171126	0.722146
27025	-1.661191	3.731913	8.750876	0.040645	-0.067115	0.001155	0.079887	-0.643925	-0.570009	0.670442	0.006335	0.170841	0.721998
27026	-1.982748	3.304496	9.721981	-0.073585	-0.060034	-0.091306	0.078056	-0.641735	-0.570990	0.671968	0.005959	0.168932	0.721031
27027	-2.220765	2.422521	10.112805	-0.130575	-0.043256	-0.162271	0.079346	-0.639153	-0.571885	0.674472	0.004400	0.166506	0.719266
27028	-2.064998	2.581351	10.543437	-0.257373	0.020557	-0.210571	0.084007	-0.631818	-0.576776	0.677440	-0.000012	0.163042	0.717281
27029	-2.157285	2.535990	9.630545	-0.257023	0.055002	-0.252701	0.090223	-0.623674	-0.581295	0.680877	-0.004977	0.160101	0.714667
27030	-2.453469	1.636414	9.622758	-0.178316	0.069113	-0.246884	0.096053	-0.615664	-0.586711	0.684151	-0.009126	0.158411	0.711871
27031	-2.370225	2.135866	9.579720	-0.176545	0.083935	-0.234403	0.103707	-0.610254	-0.588447	0.687190	-0.013369	0.156998	0.709185
27032	-2.469725	2.084346	8.993637	-0.131729	0.081482	-0.236697	0.108497	-0.604420	-0.590392	0.690244	-0.017022	0.156129	0.706327
27033	-2.479418	2.083995	8.854339	-0.087921	0.037781	-0.238292	0.112642	-0.600218	-0.591572	0.693464	-0.019413	0.155339	0.703278
27034	-2.447114	1.874489	8.846845	-0.078085	0.015045	-0.244523	0.117305	-0.595611	-0.592755	0.696807	-0.021413	0.154296	0.700139
27035	-2.521651	0.905882	8.850772	-0.017514	-0.024375	-0.202104	0.123415	-0.593735	-0.593858	0.699712	-0.021865	0.153634	0.697367
27036	-2.230815	1.374590	9.507286	-0.085868	-0.029144	-0.140944	0.125098	-0.590609	-0.596170	0.701708	-0.023041	0.151908	0.695701
27037	-2.096928	1.540551	9.068277	-0.057234	-0.034361	-0.130177	0.126253	-0.588027	-0.595776	0.703610	-0.023687	0.150554	0.694050
27038	-2.417861	2.221032	9.782969	-0.028562	-0.015128	-0.149064	0.128851	-0.586678	-0.596446	0.705665	-0.024281	0.149815	0.692100
27039	-2.422624	1.893880	9.745605	-0.133934	0.019942	-0.185016	0.131175	-0.582194	-0.598496	0.708109	-0.026914	0.148137	0.689865
27040	-2.724501	1.562950	9.287822	0.010119	0.023645	-0.173346	0.133254	-0.581251	-0.598904	0.710386	-0.027565	0.148458	0.687425
27041	-2.264694	1.717263	9.016485	-0.089181	0.016532	-0.170671	0.137654	-0.576097	-0.600079	0.712643	-0.029484	0.147364	0.685240
27042	-2.384986	1.776116	9.080679	-0.096271	-0.006145	-0.193669	0.140898	-0.574343	-0.600239	0.715226	-0.031293	0.145782	0.682803
27043	-2.424574	1.628650	9.516685	-0.042640	-0.013202	-0.196856	0.144788	-0.570821	-0.601807	0.717934	-0.032208	0.144878	0.680105
27044	-2.570771	1.437934	9.693581	-0.024771	0.000803	-0.193149	0.148680	-0.568798	-0.601588	0.720515	-0.033084	0.144368	0.677437
27045	-2.561720	1.351443	9.745376	-0.049789	0.014796	-0.198589	0.151533	-0.566361	-0.602380	0.723139	-0.034494	0.143760	0.674695
27046	-2.407565	1.310639	9.378310	-0.051534	0.007834	-0.200436	0.155159	-0.562428	-0.603683	0.725744	-0.035873	0.142977	0.671987
27047	-1.938697	1.382963	9.057891	-0.096156	-0.004452	-0.220311	0.160220	-0.559321	-0.604501	0.728656	-0.037745	0.141428	0.669054
27048	-2.018285	1.056675	9.112500	-0.056788	-0.016658	-0.227161	0.162160	-0.556606	-0.605404	0.731634	-0.038949	0.140189	0.665989
27049	-2.324003	0.508620	9.209766	-0.022952	-0.016641	-0.196977	0.165008	-0.552533	-0.607596	0.734300	-0.039526	0.139423	0.663176
27050	-2.704072	0.365415	9.384420	0.012427	-0.041236	-0.119184	0.166561	-0.551725	-0.606452	0.735740	-0.039130	0.138812	0.661731
27051	-2.841878	1.013627	9.450735	0.040971	-0.046510	-0.099437	0.167341	-0.552275	-0.605053	0.737237	-0.038134	0.138527	0.660180
27052	-2.894662	1.400958	9.359520	-0.010889	-0.049986	-0.103256	0.167984	-0.550916	-0.605307	0.738308	-0.037954	0.137482	0.659211
27053	-2.665793	1.666172	9.375012	-0.005429	-0.038648	-0.119051	0.169022	-0.549558	-0.606597	0.739996	-0.037802	0.136709	0.657485
27054	-2.598534	1.626327	9.100024	0.035962	-0.031499	-0.161042	0.168113	-0.550098	-0.606331	0.741967	-0.037296	0.136518	0.655330
27055	-2.561849	1.347680	9.300766	-0.057119	-0.055179	-0.168927	0.169527	-0.545881	-0.608113	0.744301	-0.037829	0.134799	0.653004
27056	-2.549159	1.082009	9.751782	0.027724	-0.057048	-0.148998	0.170691	-0.544389	-0.608373	0.746280	-0.037048	0.134129	0.650925
27057	-2.565579	0.808307	9.861722	0.075013	-0.043116	-0.120459	0.173029	-0.543993	-0.607503	0.748035	-0.035649	0.134339	0.648943
27058	-2.406764	0.730272	9.914725	0.081993	-0.025770	-0.078114	0.173042	-0.547537	-0.605478	0.749066	-0.034267	0.134894	0.647711
27059	-2.249929	1.047011	10.080422	0.144549	0.012600	-0.052833	0.173310	-0.549719	-0.604216	0.749833	-0.032368	0.136861	0.646507
27060	-2.137042	1.318628	9.534671	0.107047	0.024910	-0.049503	0.173324	-0.552717	-0.603216	0.750375	-0.031188	0.138520	0.645582
27061	-2.121844	1.430356	9.146526	0.069621	0.031149	-0.069993	0.176198	-0.555458	-0.601998	0.751257	-0.030681	0.139773	0.644310
27062	-2.248231	1.309172	9.304827	0.007010	0.023291	-0.081924	0.177351	-0.553421	-0.599935	0.752138	-0.031077	0.140095	0.643192
27063	-2.463064	0.970306	9.619989	0.006989	0.019809	-0.088997	0.179434	-0.553160	-0.600608	0.753254	-0.031418	0.140347	0.641813
27064	-2.507576	0.812935	9.950189	-0.007368	0.040738	-0.083765	0.180732	-0.552622	-0.600364	0.754118	-0.032255	0.140747	0.640669
27065	-2.386328	0.893053	9.719369	-0.014482	0.073981	-0.076662	0.184107	-0.551550	-0.599632	0.754908	-0.033592	0.141527	0.639497
27066	-2.448865	0.940350	9.297511	-0.041298	0.061825	-0.074221	0.187225	-0.551023	-0.598901	0.755615	-0.035173	0.141818	0.638511
27067	-2.511951	0.897531	9.290354	-0.061064	0.056552	-0.057631	0.189558	-0.548991	-0.599173	0.756175	-0.036948	0.141744	0.637764
27068	-2.447544	1.127669	9.213142	-0.066525	0.035503	-0.040094	0.192023	-0.546824	-0.600476	0.756500	-0.038477	0.141338	0.637378
27069	-2.553442	1.172112	9.320302	-0.088009	0.039003	-0.039319	0.193967	-0.544517	-0.601899	0.756851	-0.040382	0.140666	0.636993
27070	-2.641557	1.000167	9.492107	-0.052266	0.033749	-0.036446	0.194209	-0.541112	-0.602256	0.757132	-0.041664	0.140416	0.636631
27071	-2.596221	0.927396	9.404368	-0.018307	0.020623	-0.029223	0.196156	-0.540033	-0.602532	0.757460	-0.042258	0.140359	0.636214
27072	-2.555254	0.917338	9.365451	-0.029094	0.021463	-0.016976	0.195892	-0.539077	-0.603033	0.757557	-0.042976	0.140235	0.636077
