# Supplementary material for: Identification of Haptic Based Guiding Using Hard Reins
Source: PLoS One. 2015 Jul 22;10(7):e0132020. doi: 10.1371/journal.pone.0132020 (PMC4511788; doi:10.1371/journal.pone.0132020)
Supplement: S2 File — (ZIP) [file pone.0132020.s002.zip › MotionData2/Subject10/T13/gc13.txt]

// Start Time: 0
// Sample rate: 25.0Hz
// Scenario: 4.9
// Firmware Version: 2.6.1
Counter	Acc_X	Acc_Y	Acc_Z	Gyr_X	Gyr_Y	Gyr_Z	Mag_X	Mag_Y	Mag_Z	Quat_w	Quat_x	Quat_y	Quat_z
26370	9.643406	1.635302	-2.237998	-0.546258	0.245474	-0.246249	-0.833672	-0.165129	-0.221863	-0.599837	0.236934	0.617666	0.450053
26371	9.186712	1.845156	-2.375039	-0.573625	0.233079	-0.260708	-0.830966	-0.175323	-0.225614	-0.597730	0.238941	0.616844	0.452912
26372	9.409258	2.308739	-2.218621	-0.552233	0.215510	-0.316869	-0.824901	-0.185525	-0.229252	-0.597213	0.237116	0.613183	0.459478
26373	9.798412	2.734843	-2.091002	-0.552464	0.174686	-0.279338	-0.820359	-0.199211	-0.234447	-0.594313	0.238991	0.613315	0.462082
26374	10.240792	2.353322	-2.367623	-0.556196	0.068080	-0.140668	-0.818084	-0.207458	-0.235108	-0.593552	0.240701	0.610510	0.465872
26375	9.589529	2.240799	-2.466978	-0.571310	-0.091402	-0.040929	-0.819743	-0.212347	-0.234310	-0.589469	0.248052	0.612454	0.464647
26376	9.173814	1.904561	-2.549655	-0.531073	-0.147130	0.115456	-0.821006	-0.212642	-0.228728	-0.588524	0.254574	0.611145	0.464041
26377	9.145340	1.923741	-2.602989	-0.571458	-0.228220	0.136712	-0.823678	-0.211124	-0.221025	-0.584263	0.265241	0.613699	0.460062
26378	9.344274	1.967705	-2.714893	-0.559118	-0.302333	0.159479	-0.823984	-0.207247	-0.210111	-0.581560	0.274022	0.613631	0.458428
26379	9.363332	1.739932	-2.792114	-0.550995	-0.330500	0.180957	-0.829897	-0.200977	-0.200382	-0.576331	0.285773	0.617136	0.453122
26380	9.305060	1.633927	-2.798102	-0.559091	-0.322387	0.183441	-0.835261	-0.192760	-0.188408	-0.573439	0.294965	0.617040	0.451027
26381	9.253466	1.347014	-3.128274	-0.555004	-0.259245	0.172454	-0.837813	-0.187342	-0.177181	-0.568754	0.305856	0.619527	0.446270
26382	9.151924	1.231449	-3.160676	-0.547517	-0.208519	0.136810	-0.838958	-0.183034	-0.169183	-0.566786	0.313259	0.618407	0.445191
26383	9.112941	1.135034	-3.159549	-0.560020	-0.149460	0.087626	-0.842052	-0.180952	-0.162725	-0.562508	0.322049	0.619971	0.442159
26384	9.064363	0.975608	-3.196365	-0.549135	-0.135646	0.047831	-0.844036	-0.176498	-0.156252	-0.560557	0.327681	0.618515	0.442538
26385	9.161336	1.020698	-3.230825	-0.535459	-0.117532	0.031984	-0.844593	-0.178332	-0.150273	-0.556242	0.335111	0.620185	0.440076
26386	9.140068	0.824126	-3.383244	-0.547110	-0.086605	0.005096	-0.846278	-0.177924	-0.145796	-0.554471	0.339725	0.618445	0.441218
26387	8.951303	0.629396	-3.409813	-0.550181	-0.031240	0.057736	-0.846293	-0.174859	-0.142837	-0.551281	0.346785	0.618757	0.439283
26388	9.021505	0.650596	-3.427058	-0.551602	0.029980	0.064438	-0.848535	-0.174296	-0.142535	-0.551389	0.351131	0.615250	0.440618
26389	9.028158	0.432870	-3.456048	-0.542119	0.084825	0.071264	-0.848969	-0.171222	-0.142221	-0.549748	0.357185	0.614171	0.439307
26390	9.247499	0.310509	-3.479139	-0.560048	0.145702	0.026479	-0.847995	-0.168692	-0.147499	-0.550830	0.360117	0.609556	0.441976
26391	9.227641	0.122009	-3.498755	-0.527310	0.150105	0.019730	-0.847439	-0.167569	-0.149582	-0.549608	0.364763	0.608183	0.441579
26392	9.151268	0.419951	-3.465734	-0.544258	0.219742	-0.000337	-0.846315	-0.167413	-0.155443	-0.551420	0.366519	0.603058	0.444883
26393	9.419115	0.446901	-3.137782	-0.552572	0.219995	-0.021624	-0.844917	-0.165436	-0.162821	-0.550475	0.370272	0.600931	0.445823
26394	9.437048	0.363056	-3.001560	-0.547656	0.133453	-0.019279	-0.844347	-0.166816	-0.168415	-0.551010	0.372580	0.596837	0.448729
26395	9.326483	0.530645	-2.979120	-0.554860	0.131405	0.010725	-0.842678	-0.163168	-0.174244	-0.549260	0.377470	0.595356	0.448755
26396	9.446256	0.768161	-2.749969	-0.545923	0.118731	0.014489	-0.842681	-0.161331	-0.180497	-0.549893	0.380272	0.591163	0.451152
26397	9.512774	0.846160	-2.576958	-0.544450	0.073743	0.007721	-0.842404	-0.159924	-0.183830	-0.547494	0.385442	0.590359	0.450734
26398	9.421507	1.016058	-2.552153	-0.551544	0.073225	0.067799	-0.842552	-0.157682	-0.185757	-0.547982	0.389321	0.586178	0.452262
26399	9.659893	0.564129	-2.699654	-0.551490	0.075163	0.054516	-0.842694	-0.156836	-0.187977	-0.545939	0.395018	0.584853	0.451507
26400	9.434885	0.309062	-2.749664	-0.540758	0.033558	0.062782	-0.842987	-0.153337	-0.189611	-0.545954	0.399052	0.581210	0.452644
26401	9.231029	0.566258	-2.790921	-0.544731	0.063081	0.185512	-0.844404	-0.149423	-0.189002	-0.544962	0.406236	0.578936	0.450358
26402	9.715608	0.558763	-2.728663	-0.545662	0.054879	0.202455	-0.844436	-0.141450	-0.191567	-0.546376	0.411721	0.573845	0.450179
26403	9.513439	0.547471	-2.805587	-0.558823	0.011310	0.143259	-0.843061	-0.136007	-0.190824	-0.544215	0.418956	0.572239	0.448160
26404	9.444509	0.498096	-2.655136	-0.541856	-0.006349	0.093114	-0.844755	-0.132226	-0.192026	-0.543908	0.423660	0.568707	0.448607
26405	9.410240	0.382349	-2.648966	-0.561006	-0.004175	0.061008	-0.846729	-0.128868	-0.192115	-0.540763	0.430023	0.567844	0.447447
26406	9.576773	0.359475	-2.661015	-0.575663	-0.022073	0.057439	-0.846740	-0.126352	-0.192368	-0.539615	0.434795	0.564446	0.448520
26407	9.487772	0.313744	-2.720792	-0.563018	-0.025555	0.036356	-0.845776	-0.123008	-0.190110	-0.535948	0.440990	0.563919	0.447530
26408	9.464369	0.327846	-2.807903	-0.559451	-0.032682	0.025827	-0.848020	-0.122027	-0.189525	-0.534487	0.445290	0.561024	0.448655
26409	9.415306	0.139726	-2.796073	-0.560991	0.027099	-0.009978	-0.846627	-0.120492	-0.189799	-0.530983	0.450373	0.560285	0.448667
26410	9.511914	0.320856	-2.718487	-0.548334	0.039918	-0.037294	-0.847472	-0.118805	-0.192562	-0.529831	0.453166	0.557258	0.450981
26411	9.473917	0.521788	-2.701349	-0.552002	0.041772	-0.040869	-0.845232	-0.118807	-0.193416	-0.526287	0.457573	0.556661	0.451418
26412	9.488294	0.538750	-2.679811	-0.528513	0.012677	-0.023604	-0.846480	-0.121177	-0.194267	-0.525104	0.460528	0.553957	0.453113
26413	9.497356	0.531897	-2.607259	-0.530409	-0.009117	-0.004032	-0.845785	-0.120060	-0.194540	-0.521521	0.465474	0.553691	0.452522
26414	9.434758	0.541867	-2.621784	-0.546827	-0.012512	-0.019253	-0.846202	-0.120759	-0.193986	-0.519895	0.468870	0.551028	0.454135
26415	9.401195	0.570986	-2.636561	-0.555907	-0.016148	-0.011378	-0.847319	-0.121599	-0.192871	-0.515919	0.473957	0.550605	0.453902
26416	9.406083	0.478794	-2.688697	-0.546726	-0.010899	0.001074	-0.848162	-0.121039	-0.192580	-0.514460	0.477530	0.547712	0.455310
26417	9.447109	0.497928	-2.679300	-0.563935	-0.001802	0.000827	-0.846485	-0.120484	-0.192448	-0.510662	0.482599	0.546883	0.455237
26418	9.420599	0.517458	-2.674650	-0.559429	-0.009066	0.004460	-0.845654	-0.118389	-0.192851	-0.509094	0.486291	0.543798	0.456759
26419	9.483418	0.555787	-2.665497	-0.548422	0.006143	0.011590	-0.847614	-0.118529	-0.191304	-0.505619	0.491141	0.542858	0.456548
26420	9.440433	0.487820	-2.756499	-0.535773	-0.005571	0.004719	-0.847198	-0.117693	-0.191020	-0.504286	0.494533	0.539927	0.457833
26421	9.439756	0.498065	-2.664794	-0.552138	-0.010998	0.015174	-0.847059	-0.117557	-0.189904	-0.500612	0.499519	0.539023	0.457518
26422	9.420582	0.483536	-2.688769	-0.528346	0.023237	0.002852	-0.847062	-0.116855	-0.191012	-0.499613	0.502523	0.535870	0.459022
26423	9.534169	0.632977	-2.637431	-0.532140	0.008953	-0.007680	-0.847624	-0.116155	-0.191000	-0.496143	0.506784	0.535115	0.458982
26424	9.628183	0.535512	-2.670297	-0.563089	0.013920	-0.041681	-0.846363	-0.116434	-0.191849	-0.494252	0.509714	0.532167	0.461200
26425	9.308873	0.489648	-2.596870	-0.554225	-0.019438	-0.048524	-0.847756	-0.118394	-0.189907	-0.489883	0.513917	0.531844	0.461568
26426	9.338565	0.484023	-2.693497	-0.546813	-0.023488	-0.002401	-0.847890	-0.119794	-0.188945	-0.488092	0.517416	0.528989	0.462836
26427	9.544578	0.554736	-2.771882	-0.535581	0.025030	0.009872	-0.847891	-0.119511	-0.189918	-0.484923	0.521551	0.527742	0.462950
26428	9.504955	0.492776	-2.672071	-0.559322	-0.003853	0.026559	-0.847751	-0.119796	-0.188389	-0.483444	0.525264	0.524255	0.464259
26429	9.286371	0.493322	-2.804679	-0.552024	0.001586	0.016842	-0.847615	-0.118960	-0.187684	-0.479915	0.529759	0.522947	0.464288
26430	9.390169	0.725350	-2.696259	-0.556598	0.012542	0.005266	-0.848186	-0.116303	-0.187931	-0.478403	0.533035	0.519527	0.465936
26431	9.483762	0.616107	-2.680668	-0.559363	0.018200	-0.020451	-0.847761	-0.116996	-0.190172	-0.474619	0.536957	0.518333	0.466631
26432	9.406772	0.570346	-2.733212	-0.554074	-0.001495	-0.037980	-0.847338	-0.118263	-0.187400	-0.472555	0.539858	0.515510	0.468503
26433	9.465545	0.586256	-2.834951	-0.566769	0.002213	-0.041671	-0.847613	-0.119662	-0.186716	-0.468326	0.543685	0.514573	0.469353
26434	9.506424	0.714588	-2.754285	-0.554287	-0.014701	-0.069708	-0.848018	-0.123156	-0.186052	-0.465798	0.546351	0.512196	0.471369
26435	9.378251	0.596835	-2.776962	-0.549646	-0.003029	-0.069766	-0.848423	-0.126505	-0.187199	-0.461440	0.549680	0.511726	0.472294
26436	9.419004	0.623462	-2.728988	-0.555918	-0.003269	-0.039751	-0.849532	-0.129162	-0.185685	-0.459267	0.552526	0.508878	0.474165
26437	9.419059	0.657354	-2.719702	-0.555858	-0.008030	-0.011408	-0.846879	-0.127771	-0.185551	-0.455346	0.556464	0.507698	0.474606
26438	9.479092	0.666914	-2.676396	-0.541215	-0.003847	0.017057	-0.849119	-0.128050	-0.184143	-0.453842	0.559724	0.504344	0.475789
26439	9.440590	0.676762	-2.686119	-0.546654	-0.013011	0.036506	-0.847585	-0.126657	-0.184141	-0.450429	0.564022	0.502702	0.475693
26440	9.428638	0.647658	-2.714774	-0.544798	-0.013102	0.045369	-0.848569	-0.125962	-0.182174	-0.449028	0.567652	0.499053	0.476540
26441	9.406644	0.664984	-2.671445	-0.545749	-0.030413	0.066692	-0.848020	-0.123448	-0.182153	-0.445735	0.572323	0.497171	0.476013
26442	9.402520	0.681412	-2.753776	-0.543050	-0.042232	0.077417	-0.851813	-0.120935	-0.178891	-0.444332	0.576496	0.493404	0.476208
26443	9.422204	0.642200	-2.821019	-0.539356	-0.035039	0.077418	-0.850985	-0.118142	-0.179147	-0.441154	0.581174	0.491435	0.475512
26444	9.352218	0.632945	-2.825655	-0.550202	-0.024135	0.071901	-0.851555	-0.116194	-0.176335	-0.439757	0.585142	0.487473	0.476018
26445	9.330447	0.521619	-2.872709	-0.545500	0.009367	0.050502	-0.851563	-0.114520	-0.175481	-0.436675	0.589105	0.485308	0.476179
26446	9.359998	0.695483	-2.865023	-0.555668	0.005243	0.015051	-0.851572	-0.112281	-0.176294	-0.434926	0.592250	0.481676	0.477564
26447	9.359464	0.535935	-2.872907	-0.546524	0.025256	-0.011524	-0.851568	-0.113542	-0.175471	-0.431392	0.595389	0.480048	0.478504
26448	9.286635	0.464020	-2.852677	-0.551804	0.063312	-0.033961	-0.851421	-0.115079	-0.175488	-0.429753	0.597437	0.476512	0.480955
26449	9.428303	0.432196	-2.775192	-0.575338	0.081497	-0.038750	-0.850296	-0.115629	-0.179127	-0.426164	0.599945	0.474400	0.483110
26450	9.473746	0.235898	-2.816555	-0.555251	0.073887	-0.004866	-0.851272	-0.116179	-0.181076	-0.424842	0.602158	0.470369	0.485456
26451	9.273348	0.164514	-2.839653	-0.545094	0.086250	0.014590	-0.850576	-0.114633	-0.184271	-0.422189	0.604798	0.467814	0.486956
26452	8.780274	-0.185674	-2.912405	-0.545829	0.080456	0.049860	-0.850436	-0.114350	-0.185384	-0.421548	0.607343	0.463135	0.488813
26453	9.263409	-0.392707	-3.070215	-0.550669	0.108289	0.168254	-0.851297	-0.108747	-0.189222	-0.420536	0.611195	0.458398	0.489348
26454	9.711533	-0.860322	-3.196074	-0.539347	0.131153	0.228439	-0.851324	-0.101468	-0.193188	-0.422142	0.614775	0.451138	0.490226
26455	10.015199	-0.832334	-3.438418	-0.542709	0.169009	0.233553	-0.848840	-0.092519	-0.197157	-0.422393	0.618513	0.445058	0.490865
26456	9.819407	-0.704324	-3.647383	-0.542840	0.154760	0.214163	-0.848313	-0.083697	-0.203481	-0.423970	0.621682	0.437683	0.492133
26457	9.210354	-0.627051	-3.497622	-0.553935	0.171729	0.128882	-0.850440	-0.076555	-0.206875	-0.423032	0.624518	0.432683	0.493767
26458	8.758504	-0.612116	-3.110583	-0.525827	0.162372	0.145083	-0.846825	-0.069837	-0.212687	-0.424161	0.626793	0.426225	0.495531
26459	8.930231	-0.771540	-2.925398	-0.546279	0.212547	0.187004	-0.847135	-0.061572	-0.219010	-0.424221	0.629603	0.420148	0.497105
26460	9.189464	-0.709014	-2.713812	-0.535268	0.237716	0.190567	-0.845489	-0.052187	-0.227567	-0.426266	0.631517	0.412338	0.499462
26461	9.201777	-0.862479	-2.509151	-0.553507	0.235216	0.176188	-0.845514	-0.044897	-0.235018	-0.426293	0.633990	0.406044	0.501457
26462	9.504304	-0.724965	-2.242886	-0.535705	0.238694	0.085324	-0.841894	-0.039296	-0.241120	-0.427228	0.634957	0.399506	0.504678
26463	9.611966	-0.758345	-2.448039	-0.552597	0.205560	-0.025222	-0.840774	-0.038162	-0.246971	-0.424996	0.636018	0.395968	0.508005
26464	9.689406	-0.698404	-2.446395	-0.560759	0.118245	-0.127376	-0.839368	-0.038706	-0.252284	-0.422471	0.636673	0.392879	0.511677
26465	9.758224	-0.629545	-2.572901	-0.567144	-0.009216	-0.174409	-0.839065	-0.044158	-0.251646	-0.416840	0.638801	0.392870	0.513644
26466	9.748871	-0.649121	-2.620995	-0.550230	-0.172572	-0.251058	-0.841284	-0.049333	-0.248756	-0.410867	0.641327	0.393885	0.514531
26467	9.684496	-0.615413	-2.705854	-0.533143	-0.312586	-0.319005	-0.844336	-0.057741	-0.238924	-0.401764	0.645053	0.398514	0.513497
26468	10.792236	-0.223915	-3.136966	-0.560797	-0.350680	-0.357721	-0.845850	-0.066304	-0.225620	-0.393079	0.648536	0.402182	0.512972
26469	9.394997	-0.033863	-2.750616	-0.535751	-0.409561	-0.354692	-0.847368	-0.074030	-0.212029	-0.382709	0.652808	0.407896	0.510879
26470	9.785449	0.381012	-2.485148	-0.541784	-0.370407	-0.292074	-0.851401	-0.083298	-0.195090	-0.374694	0.656724	0.410973	0.509332
26471	10.200461	0.710549	-2.315410	-0.532835	-0.304990	-0.152479	-0.855185	-0.084305	-0.183363	-0.367216	0.661363	0.413166	0.506997
26472	9.210090	0.778113	-2.169863	-0.557845	-0.276818	-0.080605	-0.854640	-0.082234	-0.176237	-0.361851	0.666087	0.412539	0.505177
26473	8.499149	0.870997	-1.945236	-0.546602	-0.250477	-0.020624	-0.856056	-0.080304	-0.167285	-0.355949	0.671214	0.412366	0.502719
26474	8.721099	1.272042	-1.742210	-0.560320	-0.146632	0.063590	-0.856640	-0.076134	-0.160268	-0.353032	0.675760	0.408810	0.501589
26475	10.002706	1.535835	-1.937753	-0.539617	-0.079083	0.173417	-0.860604	-0.066072	-0.157903	-0.350567	0.680559	0.404829	0.500055
26476	10.293953	1.481769	-2.174333	-0.531232	-0.090553	0.246190	-0.860373	-0.054899	-0.156534	-0.350290	0.685752	0.398648	0.498118
26477	9.923759	1.458683	-2.374129	-0.539638	-0.148407	0.267609	-0.860569	-0.042617	-0.152223	-0.348172	0.691842	0.393820	0.495012
26478	9.325006	1.246918	-2.445869	-0.539731	-0.201168	0.314672	-0.862597	-0.027963	-0.145644	-0.347515	0.698621	0.387311	0.491073
26479	9.227345	1.425392	-2.215769	-0.532431	-0.201481	0.343944	-0.864908	-0.012611	-0.138776	-0.345761	0.705592	0.381785	0.486651
26480	9.445424	1.663283	-2.213883	-0.557201	-0.250255	0.374107	-0.866119	0.006785	-0.129923	-0.344975	0.713266	0.374516	0.481645
26481	9.400429	1.582884	-2.362733	-0.550324	-0.294923	0.328448	-0.866477	0.022959	-0.119438	-0.342015	0.720911	0.369601	0.476139
26482	9.437473	1.581970	-2.471504	-0.549477	-0.313944	0.340088	-0.866687	0.036892	-0.107305	-0.340433	0.728700	0.363221	0.470289
26483	9.556574	1.651310	-2.856622	-0.575035	-0.347216	0.349776	-0.868725	0.052502	-0.093885	-0.336811	0.736905	0.358035	0.464048
26484	9.470644	1.437776	-3.081253	-0.538973	-0.410581	0.362937	-0.866282	0.067258	-0.078697	-0.334792	0.745468	0.351946	0.456427
26485	9.221040	1.477016	-3.240829	-0.553314	-0.388991	0.371445	-0.866660	0.086483	-0.061211	-0.331233	0.753783	0.346819	0.449236
26486	9.396407	1.295242	-3.533819	-0.546692	-0.373038	0.399759	-0.864779	0.101799	-0.046013	-0.329570	0.762062	0.339722	0.441853
26487	9.079232	0.861752	-3.610710	-0.526603	-0.230956	0.413159	-0.864154	0.116139	-0.030815	-0.327724	0.768813	0.333054	0.436576
26488	8.715502	0.550320	-3.539093	-0.544235	-0.027689	0.454049	-0.860457	0.133427	-0.021883	-0.328786	0.774187	0.322770	0.433998
26489	8.667622	0.246835	-3.424495	-0.560938	0.077206	0.417770	-0.858012	0.150323	-0.020333	-0.328402	0.778286	0.313635	0.433654
26490	8.872227	-0.187440	-3.874179	-0.560669	0.140990	0.341310	-0.853739	0.165543	-0.020207	-0.329230	0.781398	0.303771	0.434451
26491	8.825773	-0.630730	-3.700032	-0.545975	0.175386	0.312888	-0.850853	0.178399	-0.022884	-0.328740	0.783711	0.295696	0.436224
26492	9.614999	-0.545586	-3.975075	-0.565622	0.231465	0.310729	-0.848796	0.188882	-0.025439	-0.329704	0.785721	0.285614	0.438592
26493	10.293053	-1.025357	-3.881227	-0.549715	0.161297	0.297265	-0.846607	0.201183	-0.028673	-0.328924	0.787909	0.277804	0.440265
26494	9.639783	-0.973843	-3.644135	-0.544891	0.071234	0.281813	-0.844973	0.211515	-0.027324	-0.329005	0.790883	0.269364	0.440118
26495	8.568333	-0.443575	-3.402160	-0.532740	0.010091	0.249436	-0.841380	0.221557	-0.024599	-0.327221	0.793887	0.263418	0.439637
26496	8.512638	-0.118260	-3.222080	-0.557027	-0.048640	0.181417	-0.841140	0.229640	-0.018105	-0.325547	0.797359	0.257213	0.438268
26497	8.856035	-0.179643	-3.030971	-0.580563	-0.043316	0.205933	-0.837687	0.238686	-0.009536	-0.322306	0.800790	0.251871	0.437510
26498	9.175190	-0.179708	-3.106301	-0.547811	-0.052739	0.239174	-0.835761	0.244520	-0.000430	-0.321229	0.804434	0.244813	0.435619
26499	9.598282	-0.141297	-3.493897	-0.542565	-0.104248	0.260893	-0.832581	0.252031	0.007708	-0.318737	0.808285	0.239302	0.433379
26500	9.489679	-0.001966	-3.736932	-0.552189	-0.175034	0.223183	-0.831081	0.258976	0.019198	-0.316816	0.812831	0.233210	0.429589
26501	9.124052	-0.058807	-3.919444	-0.549178	-0.263015	0.182992	-0.829165	0.266476	0.031805	-0.312718	0.817589	0.229896	0.425328
26502	8.792128	0.053886	-4.009659	-0.543847	-0.293867	0.200887	-0.826685	0.272566	0.047460	-0.310133	0.822867	0.224938	0.419654
26503	8.913164	0.154632	-4.008529	-0.540005	-0.265180	0.216717	-0.822243	0.278521	0.060590	-0.306358	0.827597	0.221133	0.415125
26504	9.116573	0.273995	-4.039128	-0.554410	-0.245339	0.225332	-0.820040	0.284341	0.073874	-0.303961	0.832504	0.215336	0.410091
26505	8.923564	0.221836	-4.072115	-0.545176	-0.216446	0.211063	-0.817138	0.290156	0.088269	-0.300172	0.836690	0.211268	0.406462
26506	8.807445	0.169465	-4.061710	-0.537533	-0.158867	0.214307	-0.813104	0.293744	0.099147	-0.298287	0.840619	0.205229	0.402822
26507	8.748643	0.165698	-3.950442	-0.544436	-0.075599	0.174773	-0.811181	0.300844	0.105757	-0.294733	0.843387	0.200931	0.401819
26508	8.796107	0.103023	-3.877318	-0.551396	0.000537	0.128221	-0.808821	0.304456	0.110515	-0.292541	0.845678	0.195257	0.401402
26509	8.857195	-0.065702	-3.745039	-0.556756	0.051625	0.060596	-0.808833	0.307253	0.109708	-0.288333	0.846936	0.192054	0.403334
26510	8.689590	-0.151036	-3.647213	-0.548471	0.111732	-0.017574	-0.808418	0.308937	0.107213	-0.285435	0.847689	0.188210	0.405619
26511	9.011135	-0.245632	-3.764984	-0.539982	0.219030	-0.126001	-0.810917	0.305752	0.099952	-0.280624	0.846672	0.187364	0.411450
26512	9.301664	-0.049444	-3.789308	-0.545169	0.337361	-0.251436	-0.814389	0.300894	0.092541	-0.276700	0.844592	0.186217	0.418836
26513	8.939299	0.217346	-3.615413	-0.539598	0.401854	-0.316394	-0.818541	0.292562	0.079942	-0.270967	0.841129	0.187595	0.428820
26514	8.819631	0.583314	-3.568596	-0.565466	0.392918	-0.410393	-0.823518	0.281021	0.066340	-0.265514	0.837905	0.188610	0.438001
26515	8.694751	0.765882	-3.870082	-0.553362	0.356132	-0.532094	-0.832664	0.262646	0.051585	-0.257414	0.833785	0.193734	0.448338
26516	8.542275	0.810824	-3.793059	-0.564250	0.337775	-0.491444	-0.839016	0.244529	0.041689	-0.251004	0.830474	0.196357	0.456897
26517	10.493522	1.099043	-4.431946	-0.543436	0.407061	-0.363772	-0.844416	0.232977	0.031854	-0.244697	0.826170	0.198511	0.467077
26518	11.370173	1.803733	-4.479642	-0.573643	0.250669	-0.374393	-0.848269	0.220740	0.016564	-0.238807	0.823977	0.199474	0.473544
26519	9.354230	1.292543	-4.007319	-0.556766	0.165481	-0.359134	-0.852266	0.207636	0.010325	-0.231267	0.821792	0.202613	0.479709
26520	8.053102	0.897673	-3.537250	-0.560301	0.232292	-0.195382	-0.855851	0.196633	0.002155	-0.227217	0.820298	0.200828	0.484925
26521	8.692516	1.026585	-3.148111	-0.527500	0.200473	-0.074363	-0.855977	0.195550	-0.008449	-0.223017	0.818660	0.199390	0.490206
26522	9.200133	1.255432	-3.141679	-0.555629	0.107648	-0.148299	-0.855676	0.191939	-0.015318	-0.218991	0.818481	0.197418	0.493111
26523	9.260187	1.340596	-3.374670	-0.552665	0.019765	-0.192806	-0.858724	0.185955	-0.020654	-0.212468	0.818161	0.198465	0.496066
26524	8.923296	1.274059	-3.532950	-0.540400	-0.071484	-0.175364	-0.859393	0.178834	-0.021559	-0.207706	0.819526	0.197842	0.496078
26525	9.015136	1.426085	-3.476779	-0.561929	-0.062131	-0.101328	-0.860916	0.174925	-0.021588	-0.201566	0.820344	0.197618	0.497347
26526	9.149321	1.370263	-3.379685	-0.543445	-0.052121	-0.021541	-0.858949	0.173242	-0.020923	-0.198350	0.822091	0.194345	0.497045
26527	9.256243	1.325366	-3.495308	-0.545219	-0.081468	0.037911	-0.861322	0.171284	-0.018835	-0.193762	0.823515	0.192047	0.497391
26528	9.186337	1.199693	-3.566299	-0.542327	-0.080937	0.075954	-0.860350	0.172958	-0.018546	-0.191416	0.825870	0.187277	0.496212
26529	9.077642	1.205302	-3.551719	-0.543289	-0.100036	0.094616	-0.859668	0.176581	-0.016005	-0.187328	0.827624	0.184099	0.496038
26530	9.049073	1.253647	-3.578799	-0.553974	-0.076760	0.116465	-0.858290	0.181606	-0.015406	-0.185195	0.830069	0.178508	0.494797
26531	9.005634	1.229680	-3.590555	-0.534922	-0.088682	0.129135	-0.858172	0.186069	-0.012991	-0.181606	0.831737	0.174761	0.494663
26532	8.970591	1.226066	-3.430995	-0.560477	-0.092883	0.107615	-0.856649	0.189694	-0.011710	-0.179210	0.834264	0.169292	0.493181
26533	8.970397	1.175320	-3.430428	-0.544836	-0.056839	0.098724	-0.855258	0.191359	-0.009334	-0.175243	0.835476	0.165805	0.493740
26534	9.182695	1.055269	-3.477698	-0.541158	-0.064235	0.120074	-0.855001	0.196102	-0.007196	-0.173384	0.837625	0.160196	0.492605
26535	9.511060	0.929457	-3.556470	-0.542873	-0.064416	0.144880	-0.851662	0.200563	-0.006200	-0.169872	0.838979	0.155950	0.492887
26536	9.617430	0.858344	-3.613809	-0.544514	-0.049256	0.164245	-0.851407	0.205864	-0.004056	-0.168432	0.841058	0.149497	0.491836
26537	9.321421	0.609390	-3.530898	-0.552631	-0.053899	0.178236	-0.850026	0.209905	-0.001655	-0.165122	0.842357	0.144519	0.492222
26538	9.140927	0.456929	-3.359817	-0.560717	-0.028473	0.156689	-0.847948	0.214647	-0.000507	-0.163388	0.844181	0.137947	0.491562
26539	9.081926	0.341822	-3.276301	-0.534675	-0.040599	0.088036	-0.847966	0.218556	0.000649	-0.159556	0.844952	0.134578	0.492430
26540	9.086406	0.182091	-3.308352	-0.552060	-0.041920	0.043591	-0.847141	0.222049	0.000121	-0.156814	0.846507	0.130030	0.491862
26541	9.084964	0.249188	-3.400917	-0.566640	-0.032545	0.011528	-0.846866	0.222738	0.002914	-0.151736	0.847026	0.127565	0.493204
26542	9.164835	0.151540	-3.477254	-0.544827	-0.023446	-0.008612	-0.846021	0.221763	0.001364	-0.148647	0.848190	0.123900	0.493078
26543	9.228272	0.232999	-3.526573	-0.560154	-0.012701	0.007977	-0.847284	0.222323	0.001937	-0.143718	0.848417	0.121450	0.494756
26544	9.243511	0.244411	-3.618539	-0.555581	-0.000859	-0.007957	-0.847560	0.221344	0.002487	-0.140509	0.849343	0.117589	0.495022
26545	9.146410	0.155793	-3.588425	-0.553479	0.023104	0.029043	-0.847138	0.220924	0.002200	-0.136014	0.849179	0.114696	0.497232
26546	8.874860	0.114885	-3.447462	-0.542418	0.048208	0.032489	-0.846437	0.221353	-0.001146	-0.133544	0.849624	0.110132	0.498172
26547	8.911706	0.293506	-3.444672	-0.540752	0.045790	0.001591	-0.846437	0.221497	-0.002538	-0.129078	0.849075	0.107726	0.500805
26548	9.303189	0.278021	-3.208230	-0.538750	0.077231	0.014758	-0.845600	0.222620	-0.004624	-0.126559	0.849130	0.103415	0.502262
26549	9.119706	0.162882	-3.255025	-0.558553	0.093391	0.028531	-0.846159	0.223477	-0.010046	-0.122204	0.848128	0.100214	0.505670
26550	9.123826	0.056770	-3.215186	-0.556436	0.132891	0.042453	-0.846993	0.223215	-0.014782	-0.119779	0.847659	0.095108	0.508017
26551	9.332396	0.086144	-3.331774	-0.547559	0.074829	0.085428	-0.846018	0.225043	-0.018952	-0.116209	0.846844	0.091057	0.510939
26552	9.380705	0.013087	-3.372099	-0.560213	0.069270	0.109202	-0.844207	0.227420	-0.020753	-0.114284	0.847086	0.084924	0.512027
26553	9.370372	-0.080835	-3.329961	-0.570367	0.018478	0.150957	-0.842831	0.233294	-0.023351	-0.110956	0.846931	0.079614	0.513866
26554	9.274087	-0.172540	-3.406129	-0.551389	0.001321	0.144179	-0.840610	0.237479	-0.023046	-0.109428	0.847829	0.073123	0.513677
26555	9.244907	-0.273987	-3.426704	-0.553089	0.012971	0.151147	-0.839512	0.242220	-0.020914	-0.106441	0.847613	0.067950	0.515369
26556	9.230151	-0.360934	-3.432963	-0.540267	0.023652	0.158295	-0.837576	0.247809	-0.022265	-0.105281	0.848199	0.061276	0.515479
26557	9.292228	-0.438352	-3.383857	-0.552960	0.043811	0.127945	-0.836609	0.250883	-0.022798	-0.102159	0.847561	0.056385	0.517711
26558	9.214740	-0.471589	-3.366469	-0.565636	0.058421	0.111763	-0.834952	0.256756	-0.025398	-0.100134	0.847708	0.050159	0.518505
26559	9.319584	-0.582669	-3.246973	-0.556511	0.072909	0.099397	-0.834400	0.258857	-0.027611	-0.096754	0.846666	0.045609	0.521263
26560	9.265574	-0.644614	-3.159224	-0.543923	0.051197	0.101424	-0.834135	0.262634	-0.028967	-0.094989	0.846765	0.039790	0.521904
26561	9.153253	-0.749507	-3.041923	-0.547866	-0.006583	0.114075	-0.833590	0.266125	-0.028656	-0.091917	0.846475	0.035186	0.523253
26562	9.593166	-0.869181	-3.186152	-0.546114	-0.033778	0.137345	-0.830531	0.270586	-0.027797	-0.090430	0.847424	0.028889	0.522361
26563	9.446063	-0.858648	-3.195737	-0.544516	-0.075328	0.146437	-0.828030	0.274061	-0.024017	-0.087782	0.847798	0.023845	0.522460
26564	9.429768	-0.810548	-3.249410	-0.552047	-0.114870	0.139520	-0.826380	0.280475	-0.021315	-0.086177	0.849530	0.017586	0.520156
26565	9.281516	-0.626501	-3.338251	-0.542374	-0.149805	0.111537	-0.824437	0.283248	-0.016005	-0.083222	0.850597	0.013236	0.519022
26566	9.117656	-0.688691	-3.400160	-0.564534	-0.166066	0.026414	-0.824733	0.285461	-0.008732	-0.080212	0.852776	0.008849	0.516005
26567	9.180429	-0.800610	-3.456985	-0.550092	-0.169476	-0.001704	-0.824739	0.286149	-0.005519	-0.075985	0.853978	0.006320	0.514693
26568	9.146681	-0.839213	-3.480672	-0.560171	-0.170994	-0.028362	-0.822504	0.286126	-0.000100	-0.072481	0.856127	0.002911	0.511648
26569	9.178992	-0.830477	-3.596793	-0.549178	-0.156589	-0.031847	-0.824741	0.284434	0.006172	-0.068000	0.857142	0.000824	0.510571
26570	9.104269	-0.786448	-3.587519	-0.538293	-0.149296	-0.047698	-0.825583	0.284143	0.010357	-0.064672	0.858983	-0.002071	0.507900
26571	9.075741	-0.801160	-3.650140	-0.545503	-0.138387	-0.054931	-0.826415	0.281192	0.015908	-0.060056	0.859762	-0.003807	0.507137
26572	9.128925	-0.743393	-3.633942	-0.559991	-0.125647	-0.060469	-0.825297	0.279906	0.023970	-0.056224	0.861339	-0.006744	0.504864
26573	9.129807	-0.586551	-3.671937	-0.556204	-0.139872	0.016648	-0.825583	0.279882	0.031499	-0.052186	0.862087	-0.009876	0.503969
26574	9.082086	-0.463068	-3.682916	-0.567930	-0.127259	0.022632	-0.825309	0.279575	0.039717	-0.049056	0.863618	-0.014329	0.501549
26575	9.036084	-0.501442	-3.682426	-0.559497	-0.092264	0.033117	-0.822796	0.279261	0.048336	-0.045150	0.863833	-0.017871	0.501433
26576	9.374514	-0.436155	-3.722268	-0.559440	-0.066775	0.009156	-0.823497	0.278120	0.055996	-0.042016	0.864697	-0.022071	0.500047
26577	9.024101	-0.336604	-3.614178	-0.543211	-0.070280	-0.014582	-0.822942	0.277815	0.063375	-0.037940	0.864644	-0.024683	0.500342
26578	9.348915	-0.305864	-3.781677	-0.541016	0.013942	-0.058343	-0.822941	0.275975	0.070744	-0.034412	0.864672	-0.027599	0.500395
26579	9.375070	0.094722	-3.849005	-0.566505	0.069971	-0.160659	-0.823758	0.270523	0.072226	-0.028409	0.863257	-0.028050	0.503184
26580	8.764242	0.052238	-3.528768	-0.556517	0.100938	-0.212187	-0.826804	0.262418	0.074535	-0.023025	0.862454	-0.028525	0.504807
26581	8.551335	0.160664	-3.408880	-0.542692	0.147860	-0.230041	-0.829848	0.254323	0.073917	-0.016694	0.860197	-0.027609	0.508940
26582	8.741963	0.419328	-3.590824	-0.562978	0.134111	-0.288499	-0.833030	0.245527	0.074268	-0.010406	0.859026	-0.026860	0.511121
26583	9.096730	0.468470	-3.876966	-0.549032	0.077142	-0.365742	-0.836479	0.234361	0.073064	-0.002602	0.857465	-0.023692	0.513990
26584	8.975363	0.504213	-4.080168	-0.554476	0.069907	-0.360464	-0.840756	0.219839	0.073225	0.004244	0.856886	-0.021616	0.515034
26585	9.202035	0.711873	-4.266424	-0.541638	0.086009	-0.349715	-0.844615	0.206725	0.069913	0.011779	0.855125	-0.018691	0.517950
26586	9.071757	0.916272	-4.174296	-0.534143	0.112703	-0.317950	-0.846243	0.194570	0.070774	0.017856	0.853996	-0.017134	0.519691
26587	9.159729	1.200868	-4.177590	-0.537619	0.095687	-0.225829	-0.849292	0.187449	0.071421	0.024061	0.852012	-0.016320	0.522714
26588	9.463840	1.291516	-4.447213	-0.555576	0.054072	-0.093001	-0.851505	0.180879	0.073879	0.028135	0.851345	-0.018856	0.523512
26589	9.764772	1.783238	-4.735805	-0.530376	-0.005014	-0.040896	-0.850937	0.178496	0.075801	0.032273	0.850327	-0.021193	0.524836
26590	8.419423	1.702447	-4.324755	-0.548530	-0.056438	0.055328	-0.850092	0.176240	0.081346	0.034621	0.850716	-0.026252	0.523826
26591	8.058927	1.692853	-3.903737	-0.550883	0.101102	0.163048	-0.850657	0.176647	0.085536	0.037051	0.848448	-0.032209	0.526998
26592	8.505622	1.757249	-3.590940	-0.550633	0.111233	0.242691	-0.848581	0.182238	0.083627	0.037539	0.846877	-0.040354	0.528925
26593	8.897199	1.708231	-3.692400	-0.538546	0.025024	0.210709	-0.845949	0.188089	0.086873	0.039202	0.845302	-0.047036	0.530768
26594	9.052935	1.614105	-3.901772	-0.542489	-0.012447	0.174653	-0.846392	0.192263	0.092635	0.040150	0.845006	-0.054033	0.530503
26595	9.030179	1.634954	-4.068696	-0.530025	-0.053884	0.167982	-0.843897	0.197562	0.094064	0.042058	0.844258	-0.059961	0.530910
26596	9.006237	1.724637	-4.050335	-0.528246	-0.075822	0.201760	-0.842234	0.200050	0.101325	0.042392	0.844528	-0.067313	0.529570
26597	8.918985	1.810326	-3.961773	-0.551769	-0.083370	0.250175	-0.839881	0.204345	0.110551	0.043791	0.843904	-0.074875	0.529436
26598	8.763800	1.959756	-3.796511	-0.552822	-0.106930	0.263556	-0.837960	0.211437	0.119670	0.043822	0.844282	-0.083551	0.527529
26599	8.652293	2.023878	-3.702843	-0.531582	-0.076910	0.318449	-0.833090	0.216570	0.127351	0.044222	0.843393	-0.092021	0.527508
26600	8.752471	2.053288	-3.536584	-0.545983	-0.069964	0.355409	-0.831315	0.225345	0.134816	0.043211	0.843078	-0.102128	0.526235
26601	8.717776	2.170589	-3.363876	-0.569358	-0.046826	0.398340	-0.827857	0.233557	0.141844	0.043523	0.841531	-0.112266	0.526619
26602	8.974961	2.230410	-3.200582	-0.553034	-0.048768	0.408327	-0.822164	0.242601	0.149421	0.042092	0.840678	-0.123296	0.525630
26603	8.895651	2.199132	-3.258117	-0.558443	-0.078130	0.468582	-0.817588	0.250807	0.157694	0.041475	0.839097	-0.134452	0.525469
26604	8.866835	2.296156	-3.230166	-0.546272	-0.173855	0.487010	-0.810370	0.262207	0.170162	0.038744	0.839119	-0.146799	0.522330
26605	9.032886	2.438982	-3.410785	-0.559204	-0.217146	0.502224	-0.805814	0.274171	0.183074	0.037498	0.838654	-0.158548	0.519727
26606	9.057894	2.234505	-3.621167	-0.562452	-0.152039	0.477890	-0.797608	0.283612	0.195653	0.035182	0.838184	-0.170846	0.516740
26607	8.939959	1.647911	-3.633794	-0.534528	-0.032851	0.430500	-0.791353	0.291241	0.208229	0.034961	0.835833	-0.180917	0.517137
26608	8.383386	0.735889	-3.569715	-0.522627	0.120424	0.400271	-0.787465	0.297505	0.212724	0.033716	0.832621	-0.191265	0.518675
26609	8.938903	-0.345174	-3.524567	-0.541925	0.183189	0.445634	-0.784145	0.306011	0.215574	0.034215	0.827760	-0.201450	0.522552
26610	9.760580	-0.783215	-3.569104	-0.564908	0.218415	0.555843	-0.778033	0.316614	0.216055	0.032399	0.822617	-0.214682	0.525512
26611	11.396851	-1.154712	-3.745951	-0.542033	0.150955	0.453317	-0.773601	0.327505	0.215298	0.032591	0.817782	-0.224925	0.528752
26612	10.546840	-0.595321	-4.033758	-0.583425	0.021212	0.269537	-0.768590	0.332218	0.223253	0.033191	0.815730	-0.233719	0.528070
26613	8.946719	-0.578389	-3.710443	-0.533082	-0.058389	0.256120	-0.763846	0.333568	0.234381	0.034339	0.813861	-0.240736	0.527729
26614	8.529634	-0.583853	-3.458533	-0.546345	-0.146731	0.261717	-0.760494	0.332397	0.248281	0.033602	0.813520	-0.249092	0.524412
26615	8.555255	-0.571626	-3.023778	-0.545694	-0.095598	0.383477	-0.757151	0.333180	0.262759	0.033425	0.811286	-0.258310	0.523425
26616	8.906335	-0.293102	-3.346301	-0.563222	-0.142366	0.390759	-0.750463	0.337311	0.276689	0.031600	0.810069	-0.268886	0.520087
26617	9.274549	-0.357137	-3.553878	-0.547980	-0.158254	0.352188	-0.743214	0.341868	0.288109	0.031469	0.808490	-0.277596	0.517971
26618	9.157479	-0.320517	-3.998721	-0.564544	-0.148228	0.249317	-0.738069	0.347127	0.299972	0.031082	0.807943	-0.285848	0.514347
26619	9.046412	-0.373102	-4.017315	-0.533921	-0.146716	0.164712	-0.733031	0.345691	0.308141	0.032759	0.807209	-0.291339	0.512311
26620	9.046202	-0.309908	-3.960030	-0.556679	-0.158433	0.176908	-0.728001	0.345504	0.319112	0.032920	0.807082	-0.298318	0.508470
26621	9.030761	-0.246013	-3.806082	-0.533867	-0.140607	0.185909	-0.723527	0.344198	0.330632	0.034470	0.806088	-0.304118	0.506504
26622	9.008968	-0.284600	-3.815287	-0.555315	-0.115795	0.242114	-0.719481	0.344850	0.342037	0.034193	0.805033	-0.312074	0.503352
26623	8.938916	-0.143516	-3.739448	-0.547797	-0.076305	0.254344	-0.713894	0.345927	0.350647	0.035724	0.802868	-0.319026	0.502343
26624	9.127517	-0.188626	-3.806852	-0.558555	-0.065595	0.273651	-0.709429	0.347143	0.360103	0.035480	0.800986	-0.327445	0.499943
26625	9.184852	-0.106100	-3.691869	-0.538518	-0.043941	0.260499	-0.705523	0.348507	0.367614	0.037071	0.798358	-0.334314	0.499484
26626	9.240896	0.004617	-3.707677	-0.574842	-0.014513	0.214804	-0.701885	0.347355	0.375379	0.037995	0.796229	-0.341875	0.497692
26627	9.160110	0.035138	-3.546021	-0.560452	-0.021611	0.193764	-0.696989	0.345632	0.386334	0.040829	0.793711	-0.347812	0.497375
26628	9.053561	0.103971	-3.466910	-0.538733	-0.016065	0.165659	-0.694599	0.341691	0.393244	0.041643	0.791873	-0.354198	0.495729
26629	9.043832	0.113789	-3.452509	-0.540655	-0.010281	0.124906	-0.692482	0.336070	0.401532	0.045013	0.789665	-0.358775	0.495665
26630	9.064708	0.128883	-3.336725	-0.559144	-0.022197	0.057531	-0.691904	0.330459	0.407881	0.047164	0.788574	-0.363636	0.493655
26631	9.232465	0.165612	-3.477502	-0.555502	0.010795	-0.002739	-0.692165	0.324994	0.413123	0.052285	0.787002	-0.366274	0.493699
26632	9.519246	0.525785	-3.561641	-0.551388	0.124788	-0.051052	-0.692567	0.320376	0.415587	0.056451	0.785205	-0.369182	0.493934
26633	9.045955	0.693818	-3.446903	-0.540435	0.197751	-0.160264	-0.696876	0.313823	0.414158	0.064387	0.782884	-0.368927	0.496829
26634	8.673298	0.784236	-3.275859	-0.547452	0.255611	-0.183775	-0.703846	0.308265	0.409555	0.070760	0.780696	-0.369529	0.498954
26635	8.272066	1.029659	-3.079927	-0.545631	0.260891	-0.175884	-0.712064	0.300624	0.402012	0.079496	0.777737	-0.368913	0.502702
26636	8.651529	0.820773	-3.252074	-0.572641	0.307255	-0.202965	-0.716797	0.295906	0.395449	0.086819	0.775025	-0.369342	0.505357
26637	9.035236	0.631722	-3.339880	-0.558782	0.322242	-0.169220	-0.723628	0.291620	0.386536	0.096206	0.771226	-0.368762	0.509871
26638	9.406593	0.624774	-3.304055	-0.566367	0.370122	-0.075758	-0.730752	0.290697	0.374734	0.102578	0.766812	-0.370916	0.513710
26639	9.967771	0.906235	-3.332110	-0.566454	0.370265	-0.082685	-0.734806	0.291863	0.362791	0.111599	0.761696	-0.371533	0.518969
26640	10.154572	0.828651	-3.184103	-0.544800	0.332043	-0.050328	-0.741088	0.291228	0.347780	0.117065	0.757397	-0.373866	0.522370
26641	10.730286	0.794859	-3.370548	-0.561563	0.263737	-0.051752	-0.745988	0.293507	0.337945	0.124937	0.753018	-0.375030	0.526029
26642	10.166646	0.836321	-3.491069	-0.548240	0.096630	-0.117022	-0.748506	0.294227	0.333233	0.129369	0.751592	-0.376927	0.525641
26643	9.337195	0.661097	-3.362358	-0.543603	-0.055072	-0.094118	-0.749208	0.294791	0.332129	0.135047	0.750862	-0.378039	0.524457
26644	8.859615	0.663415	-3.086292	-0.545204	-0.041133	-0.048332	-0.750176	0.291996	0.332805	0.137667	0.750327	-0.381283	0.522188
26645	8.866420	0.741291	-2.992936	-0.541747	-0.082884	-0.016181	-0.748646	0.293946	0.333789	0.142302	0.749262	-0.383625	0.520757
26646	9.143743	0.856065	-2.910019	-0.556158	-0.048423	-0.029763	-0.745574	0.295329	0.335731	0.144827	0.748587	-0.387268	0.518330
26647	9.381923	0.828977	-3.137163	-0.563748	-0.109675	-0.023227	-0.746280	0.296300	0.338395	0.149678	0.747741	-0.389806	0.516266
26648	9.360203	0.938671	-3.394481	-0.558609	-0.182058	0.009146	-0.741809	0.297115	0.342550	0.150788	0.748081	-0.394437	0.511915
26649	9.331786	0.943260	-3.462150	-0.545834	-0.182248	0.023449	-0.739854	0.296949	0.349084	0.154343	0.747622	-0.397709	0.508986
26650	9.157636	1.010118	-3.380510	-0.536659	-0.160625	0.016316	-0.735947	0.298459	0.354784	0.155208	0.747691	-0.402140	0.505125
26651	9.056184	1.124758	-3.313998	-0.572744	-0.137390	0.054666	-0.734146	0.302076	0.358292	0.159228	0.746392	-0.406009	0.502694
26652	9.041348	1.105746	-3.277523	-0.563567	-0.127623	0.065322	-0.729541	0.304568	0.361907	0.160252	0.745583	-0.411322	0.499240
26653	8.977887	1.121265	-3.178544	-0.545177	-0.102727	0.091023	-0.725356	0.307205	0.364411	0.163793	0.743667	-0.415332	0.497625
26654	9.228935	1.076004	-3.207370	-0.555809	-0.069479	0.109318	-0.722293	0.310119	0.368599	0.164724	0.741872	-0.421008	0.495221
26655	9.126921	1.018998	-3.151024	-0.555597	-0.044413	0.125059	-0.719222	0.311360	0.371376	0.168574	0.738995	-0.425407	0.494468
26656	9.770561	1.047516	-3.352752	-0.551183	0.065283	0.156429	-0.717551	0.312601	0.375278	0.170092	0.735411	-0.431249	0.494230
26657	9.240233	0.479776	-3.084752	-0.530427	0.173097	0.168201	-0.716581	0.315261	0.373068	0.174985	0.730014	-0.435239	0.497018
26658	8.519190	0.310819	-2.617980	-0.542778	0.239785	0.160378	-0.714906	0.317226	0.368894	0.177815	0.724601	-0.440399	0.499384
26659	8.805482	0.270955	-2.521268	-0.550121	0.247330	0.130217	-0.714922	0.322281	0.361420	0.183943	0.718609	-0.443679	0.502907
26660	9.299356	0.072674	-2.814500	-0.554294	0.195917	0.046533	-0.719675	0.322453	0.355047	0.187654	0.714502	-0.447411	0.504081
26661	9.904884	-0.136522	-3.194744	-0.547220	0.160041	0.033682	-0.720508	0.321629	0.351003	0.193857	0.710159	-0.449534	0.505976
26662	10.479336	-0.721955	-3.483764	-0.543275	0.130232	0.145432	-0.720791	0.322612	0.349761	0.195794	0.705792	-0.454765	0.506666
26663	10.208044	-0.862457	-3.423843	-0.530859	0.015594	0.257669	-0.717735	0.327630	0.351183	0.198071	0.700871	-0.460421	0.507504
26664	9.663991	-0.324430	-3.342133	-0.552483	-0.083330	0.243823	-0.712584	0.333477	0.354131	0.197147	0.697647	-0.467916	0.505447
26665	9.068496	-0.498591	-3.194417	-0.537649	-0.155033	0.185900	-0.707420	0.335401	0.360523	0.198564	0.695025	-0.473286	0.503501
26666	8.696190	-0.483602	-3.104685	-0.552477	-0.185354	0.153987	-0.701831	0.335633	0.371075	0.197557	0.693585	-0.479882	0.499624
26667	8.931645	-0.736330	-3.090099	-0.571377	-0.183814	0.194465	-0.695543	0.336150	0.379255	0.198991	0.690966	-0.485817	0.496941
26668	9.145768	-0.630010	-3.263126	-0.543037	-0.177076	0.235514	-0.689683	0.339046	0.386906	0.197089	0.688595	-0.493358	0.493549
26669	9.185641	-0.670060	-3.443952	-0.541177	-0.171604	0.228437	-0.683548	0.342921	0.394008	0.197797	0.685567	-0.499390	0.491410
26670	9.114347	-0.670503	-3.586410	-0.561152	-0.167795	0.215787	-0.677690	0.346098	0.400964	0.196394	0.683127	-0.506737	0.487837
26671	9.176890	-0.704668	-3.576448	-0.557527	-0.143963	0.169690	-0.671264	0.348022	0.406371	0.198095	0.680287	-0.511994	0.485623
26672	9.147929	-0.689941	-3.569324	-0.534807	-0.136786	0.161061	-0.665400	0.349519	0.414425	0.197152	0.678118	-0.518162	0.482488
26673	9.133509	-0.752922	-3.607263	-0.559341	-0.127436	0.135937	-0.661486	0.349914	0.418998	0.199307	0.675404	-0.522897	0.480297
26674	9.070557	-0.776599	-3.592417	-0.528363	-0.105857	0.123765	-0.657854	0.350165	0.425245	0.198935	0.673281	-0.528334	0.477473
26675	8.945398	-0.766386	-3.631023	-0.546484	-0.093057	0.111068	-0.654205	0.346643	0.431313	0.201453	0.670503	-0.532462	0.475737
26676	9.185279	-0.735213	-3.428726	-0.554023	-0.132691	0.116574	-0.650284	0.344512	0.439345	0.201186	0.668547	-0.538117	0.472228
26677	9.176192	-0.645926	-3.458706	-0.553609	-0.060561	0.110839	-0.645669	0.343920	0.446272	0.204112	0.665384	-0.542157	0.470817
26678	9.254128	-0.579117	-3.517546	-0.544541	-0.062392	0.110984	-0.645376	0.339708	0.452359	0.204505	0.662800	-0.547324	0.468305
26679	9.225855	-0.448598	-3.543127	-0.546545	-0.074736	0.082740	-0.640891	0.336883	0.458428	0.207415	0.660059	-0.550958	0.466633
26680	9.249640	-0.431499	-3.490192	-0.555697	-0.063541	0.045414	-0.638913	0.331835	0.462541	0.208536	0.658109	-0.555333	0.463693
26681	9.293424	-0.352060	-3.495970	-0.545003	-0.083213	0.024448	-0.635828	0.329293	0.468624	0.211861	0.656053	-0.558199	0.461652
26682	9.148540	-0.392288	-3.504992	-0.534206	-0.101287	0.022881	-0.633294	0.324517	0.474687	0.212472	0.654746	-0.562213	0.458345
26683	9.090384	-0.384460	-3.471174	-0.561447	-0.097536	0.019873	-0.632727	0.322128	0.478282	0.215881	0.652764	-0.565217	0.455878
26684	9.053820	-0.410600	-3.437005	-0.550430	-0.072263	0.008334	-0.630480	0.319309	0.484368	0.217150	0.651240	-0.569038	0.452689
26685	9.182054	-0.380160	-3.464096	-0.563033	-0.061518	0.024076	-0.627663	0.314401	0.487641	0.220934	0.648829	-0.571938	0.450662
26686	9.051666	-0.372012	-3.451931	-0.559372	-0.045132	0.001876	-0.625840	0.312989	0.490957	0.222670	0.647049	-0.575611	0.447680
26687	9.342994	-0.188593	-3.584845	-0.548326	0.002044	-0.034466	-0.625275	0.311589	0.491217	0.227509	0.644759	-0.577317	0.446352
26688	9.086412	-0.091824	-3.440606	-0.533971	0.002353	-0.079463	-0.625545	0.309213	0.491752	0.230176	0.643567	-0.579478	0.443898
26689	8.941529	-0.141748	-3.454353	-0.544725	0.036841	-0.103721	-0.627773	0.306988	0.490073	0.235982	0.641743	-0.580080	0.442702
26690	8.723021	-0.245972	-3.336917	-0.551965	0.047782	-0.118091	-0.630282	0.305187	0.487286	0.239736	0.640473	-0.581672	0.440430
26691	8.960273	-0.131716	-3.377170	-0.541898	0.060326	-0.111793	-0.632373	0.303664	0.484499	0.245829	0.638500	-0.582015	0.439483
26692	9.043241	-0.040865	-3.450782	-0.546339	0.082060	-0.119908	-0.634456	0.300181	0.482667	0.249912	0.636934	-0.583342	0.437688
26693	8.950060	-0.070123	-3.585641	-0.548005	0.105551	-0.127165	-0.636395	0.296144	0.479574	0.256716	0.634662	-0.583294	0.437114
26694	8.909967	-0.026992	-3.685135	-0.556700	0.176016	-0.143621	-0.640437	0.293378	0.473583	0.262215	0.632449	-0.583899	0.436250
26695	9.739548	0.129213	-4.149494	-0.537135	0.263610	-0.162296	-0.647550	0.288944	0.467319	0.270984	0.629198	-0.582445	0.437532
26696	10.666176	0.483158	-4.584777	-0.554841	0.243924	-0.251475	-0.654248	0.285910	0.459813	0.278163	0.627579	-0.581261	0.436928
26697	9.635964	0.496210	-4.308091	-0.549171	0.159521	-0.300652	-0.660923	0.277002	0.454057	0.287033	0.626703	-0.578686	0.435864
26698	8.866764	0.308554	-4.174489	-0.541714	0.118661	-0.181960	-0.666912	0.271022	0.449721	0.291960	0.625374	-0.578908	0.434202
26699	8.700802	0.257768	-3.961070	-0.559496	0.107534	-0.042378	-0.668161	0.269360	0.446089	0.298028	0.621855	-0.579944	0.433752
26700	8.852622	0.513930	-3.809491	-0.553558	0.056260	-0.051668	-0.670676	0.269381	0.441370	0.301226	0.619445	-0.582235	0.431918
26701	8.875904	0.430109	-4.050213	-0.548827	-0.020428	-0.140484	-0.670255	0.269813	0.437329	0.306453	0.618214	-0.582731	0.429327
26702	9.118197	0.413266	-4.180827	-0.554857	-0.107603	-0.157658	-0.669837	0.270230	0.437469	0.308657	0.618399	-0.584693	0.424792
26703	8.986225	0.415429	-3.968044	-0.543891	-0.119850	-0.107067	-0.671235	0.269814	0.437755	0.312317	0.617636	-0.586189	0.421150
26704	8.774997	0.372204	-4.136417	-0.547270	-0.113105	-0.056765	-0.669554	0.269107	0.439128	0.313492	0.616689	-0.589343	0.417244
26705	8.924366	0.470854	-4.055565	-0.554260	-0.099248	0.010340	-0.666193	0.268112	0.441879	0.316468	0.614287	-0.592262	0.414397
26706	8.870796	0.425520	-4.016327	-0.563225	-0.108691	0.061584	-0.663965	0.270478	0.443002	0.316885	0.611758	-0.596946	0.411085
26707	8.943572	0.424759	-4.064741	-0.553038	-0.076269	0.058867	-0.661046	0.275080	0.443863	0.319646	0.608571	-0.600303	0.408783
26708	9.025040	0.516829	-3.945065	-0.552077	-0.076514	0.086326	-0.658258	0.277304	0.445398	0.320083	0.605500	-0.604953	0.406139
26709	8.993851	0.555660	-3.950289	-0.537379	-0.056893	0.100531	-0.657136	0.276741	0.445802	0.322488	0.601721	-0.608549	0.404477
26710	8.973621	0.614707	-3.803529	-0.530219	-0.064060	0.091809	-0.653367	0.278256	0.449691	0.322739	0.598575	-0.612968	0.402266
26711	9.099359	0.642807	-3.820925	-0.553724	-0.059676	0.118961	-0.651270	0.278243	0.452462	0.325108	0.594453	-0.616908	0.400443
26712	8.953912	0.760594	-3.681901	-0.541040	-0.067091	0.133287	-0.648478	0.279628	0.453988	0.325090	0.590698	-0.621882	0.398315
26713	9.134375	0.677476	-3.652220	-0.557282	-0.060874	0.153431	-0.648768	0.281296	0.457074	0.327166	0.586091	-0.626225	0.396613
26714	9.090578	0.673191	-3.608621	-0.531924	-0.077301	0.162663	-0.643316	0.282395	0.458716	0.326647	0.582050	-0.631484	0.394649
26715	9.318445	0.700027	-3.725206	-0.557151	-0.048380	0.169323	-0.640659	0.282095	0.463153	0.328712	0.577097	-0.635876	0.393152
26716	9.399632	0.452969	-3.732223	-0.534010	0.012721	0.175396	-0.640945	0.283211	0.463864	0.329225	0.572110	-0.640647	0.392265
26717	8.957962	0.147451	-3.566333	-0.530979	0.024735	0.231837	-0.636618	0.285852	0.465251	0.331373	0.565899	-0.645005	0.392325
26718	8.768012	-0.145699	-3.487904	-0.533431	0.058892	0.237711	-0.636344	0.287110	0.464844	0.331940	0.559685	-0.650100	0.392350
26719	8.810920	-0.186748	-3.439178	-0.543391	0.075336	0.218033	-0.633414	0.289337	0.465263	0.334908	0.553106	-0.653985	0.392701
26720	8.820553	-0.320111	-3.500526	-0.543357	0.091817	0.188727	-0.633562	0.292007	0.460692	0.336353	0.547134	-0.658310	0.392604
26721	9.033833	-0.380360	-3.645114	-0.551526	0.108424	0.153186	-0.634963	0.292572	0.459872	0.340269	0.541032	-0.661250	0.392747
26722	9.588262	-0.496785	-3.927259	-0.532123	0.180909	0.106194	-0.634543	0.292714	0.458895	0.343379	0.535465	-0.663912	0.393178
26723	9.207026	-0.824103	-4.094651	-0.557395	0.173473	0.138564	-0.638315	0.291615	0.455846	0.348235	0.528949	-0.666228	0.393810
26724	9.122229	-0.949349	-4.112470	-0.546339	0.165723	0.190902	-0.638043	0.294423	0.451413	0.350583	0.522212	-0.669925	0.394445
26725	9.092779	-0.919681	-4.035441	-0.542941	0.138816	0.175178	-0.638036	0.293312	0.449311	0.354414	0.515527	-0.672688	0.395112
26726	9.052797	-0.947414	-3.873189	-0.551933	0.147705	0.191807	-0.638322	0.295279	0.446267	0.356521	0.508811	-0.676476	0.395455
26727	8.902558	-1.081717	-3.859408	-0.544516	0.158297	0.209472	-0.638756	0.298637	0.445190	0.360242	0.501443	-0.679389	0.396498
26728	9.166396	-1.086912	-3.651905	-0.542957	0.125917	0.205310	-0.638763	0.300881	0.442565	0.361802	0.494711	-0.683307	0.396802
26729	9.127733	-1.150130	-3.366029	-0.553907	0.136988	0.180314	-0.638216	0.304239	0.440923	0.365455	0.487784	-0.686075	0.397253
26730	9.336768	-1.339771	-3.337614	-0.550605	0.068320	0.202023	-0.638081	0.305924	0.438152	0.366275	0.481434	-0.690352	0.396834
26731	9.279174	-1.308159	-3.364469	-0.551187	-0.030857	0.209696	-0.635159	0.310114	0.436640	0.367265	0.475402	-0.694539	0.395886
26732	9.081746	-1.287900	-3.415172	-0.555160	-0.074782	0.185114	-0.630415	0.312887	0.439699	0.366236	0.470330	-0.699660	0.393875
26733	9.235927	-1.405001	-3.435818	-0.539263	-0.123949	0.136080	-0.626640	0.313288	0.442740	0.366316	0.466104	-0.703686	0.391645
26734	9.224778	-1.391128	-3.547106	-0.554188	-0.159399	0.079511	-0.620915	0.315496	0.447039	0.364882	0.463137	-0.708365	0.388051
26735	9.293981	-1.429714	-3.464615	-0.556472	-0.205771	0.028465	-0.617011	0.317990	0.450799	0.364745	0.460905	-0.712088	0.384003
26736	9.155240	-1.371660	-3.595555	-0.553119	-0.224218	-0.026244	-0.612538	0.318522	0.455787	0.363165	0.459904	-0.716196	0.379028
26737	8.953907	-1.390902	-3.783539	-0.546936	-0.241079	-0.059719	-0.608623	0.318359	0.460355	0.363054	0.459230	-0.719264	0.374110
26738	8.798531	-1.507954	-3.721618	-0.542254	-0.213984	-0.072266	-0.604985	0.317778	0.464363	0.361841	0.458847	-0.722740	0.369022
26739	8.675154	-1.589354	-3.722961	-0.549426	-0.192191	-0.089327	-0.600502	0.315796	0.469046	0.362619	0.458179	-0.725179	0.364273
26740	8.799473	-1.576591	-3.875494	-0.545642	-0.163235	-0.102696	-0.597416	0.313261	0.473178	0.362370	0.457801	-0.727988	0.359360
26741	9.085036	-1.722040	-4.045807	-0.544829	-0.037981	-0.101639	-0.596837	0.308361	0.475631	0.365385	0.456198	-0.729146	0.355983
26742	9.252496	-1.299178	-4.273046	-0.538951	0.089929	-0.196028	-0.598918	0.304034	0.475742	0.369408	0.455389	-0.729179	0.352784
26743	8.777270	-1.191640	-4.558728	-0.562382	0.255704	-0.188544	-0.604470	0.293287	0.476230	0.377418	0.452807	-0.727477	0.351140
26744	8.361046	-0.318378	-3.685982	-0.564621	0.400182	-0.228396	-0.612800	0.278367	0.472516	0.386374	0.450034	-0.724993	0.350099
26745	8.073779	-0.186567	-2.993603	-0.542494	0.510555	-0.296123	-0.626004	0.258585	0.464049	0.398566	0.447281	-0.720079	0.350102
26746	8.704887	-0.010211	-2.754789	-0.535614	0.574872	-0.230834	-0.638667	0.242986	0.457574	0.409692	0.443420	-0.715798	0.350948
26747	9.840446	0.228844	-2.802469	-0.550127	0.594973	-0.237939	-0.649246	0.231729	0.446527	0.422632	0.439013	-0.710504	0.351901
26748	9.256474	0.741989	-2.875069	-0.554708	0.649894	-0.335690	-0.661777	0.219369	0.432418	0.435574	0.435789	-0.704538	0.352122
26749	8.981443	0.491077	-2.697931	-0.567882	0.647558	-0.473930	-0.676683	0.206602	0.416093	0.450877	0.433998	-0.696518	0.351023
26750	9.581817	0.914836	-2.732458	-0.535427	0.658915	-0.540674	-0.692001	0.192735	0.394881	0.464991	0.433537	-0.688192	0.349600
26751	10.746219	1.388929	-2.652321	-0.536533	0.461095	-0.466637	-0.703959	0.178006	0.378373	0.477179	0.433030	-0.681383	0.347136
26752	10.431843	1.415666	-2.557965	-0.545473	0.283617	-0.368406	-0.712450	0.169257	0.367894	0.484875	0.432571	-0.677912	0.343822
26753	9.739602	1.319851	-2.345755	-0.570755	0.096108	-0.254480	-0.715494	0.162581	0.360601	0.490833	0.431298	-0.676549	0.339628
26754	9.511539	1.438613	-2.134144	-0.540366	-0.014601	-0.186254	-0.718285	0.161057	0.358655	0.493151	0.430415	-0.677460	0.335547
26755	9.613734	1.459113	-2.231160	-0.555435	-0.124789	-0.146801	-0.716613	0.162159	0.362138	0.495223	0.429310	-0.679061	0.330639
26756	9.553320	1.546822	-2.178900	-0.551279	-0.242909	-0.039874	-0.713121	0.163119	0.365188	0.493535	0.427818	-0.683520	0.325877
26757	9.316151	1.391768	-2.478885	-0.569108	-0.214224	-0.017312	-0.709760	0.162125	0.367660	0.493614	0.425389	-0.687171	0.321225
26758	9.239253	1.370172	-2.531698	-0.535557	-0.285651	0.091429	-0.704458	0.164322	0.376005	0.490310	0.422469	-0.693004	0.317587
26759	9.224976	1.428274	-2.529911	-0.535722	-0.338359	0.141295	-0.699305	0.168474	0.384510	0.487311	0.418942	-0.698946	0.313833
26760	9.260201	1.533547	-2.664027	-0.565427	-0.313281	0.174436	-0.691910	0.171637	0.394661	0.483274	0.414681	-0.705827	0.310313
26761	9.352391	1.447737	-2.767092	-0.553314	-0.286603	0.208043	-0.685507	0.178160	0.403600	0.480654	0.409667	-0.711831	0.307312
26762	9.207884	1.397508	-2.829161	-0.560327	-0.251487	0.212136	-0.678957	0.183293	0.410153	0.477133	0.404462	-0.718274	0.304692
26763	9.246427	1.319754	-2.857340	-0.534614	-0.214771	0.223710	-0.672269	0.189412	0.414207	0.475221	0.398915	-0.723500	0.302621
26764	9.257991	1.257063	-2.822828	-0.527301	-0.203932	0.216645	-0.667269	0.197207	0.419686	0.472018	0.393605	-0.729214	0.300868
26765	9.043134	1.142122	-2.869583	-0.552689	-0.198369	0.209180	-0.659887	0.204863	0.423472	0.470515	0.387960	-0.734181	0.298463
26766	9.588817	1.128774	-2.908825	-0.543323	-0.144191	0.198453	-0.655718	0.211130	0.426850	0.468360	0.382348	-0.739185	0.296740
26767	9.710225	0.805022	-3.159081	-0.552127	-0.106184	0.185727	-0.651399	0.215022	0.429923	0.468303	0.376469	-0.743012	0.294783
26768	9.437582	0.365046	-3.069238	-0.544799	-0.091599	0.157298	-0.647362	0.219615	0.432309	0.467129	0.371095	-0.747136	0.293030
26769	8.866386	-0.071192	-3.068438	-0.549119	-0.057200	0.132094	-0.645009	0.225616	0.433050	0.468039	0.365720	-0.750018	0.290967
26770	8.739022	-0.185233	-2.883360	-0.548280	-0.031407	0.066433	-0.642220	0.227703	0.433747	0.468283	0.361288	-0.752869	0.288740
26771	9.301064	-0.110513	-3.121739	-0.546317	0.025071	0.006089	-0.641387	0.229522	0.432366	0.471093	0.357326	-0.754000	0.286134
26772	9.732518	-0.272303	-3.439457	-0.530796	0.035077	-0.006093	-0.641938	0.227425	0.433185	0.472607	0.353743	-0.755562	0.283962
26773	9.321666	-0.589209	-3.517524	-0.568043	-0.025943	0.078650	-0.640818	0.226857	0.434982	0.474330	0.348744	-0.757778	0.281355
26774	9.385763	-0.571309	-3.682114	-0.531630	-0.028097	0.100344	-0.637455	0.226011	0.435087	0.474264	0.343875	-0.760644	0.279721
26775	9.701150	-0.564932	-3.890406	-0.558966	-0.055112	0.117958	-0.637459	0.226565	0.436486	0.475182	0.338503	-0.763318	0.277422
26776	9.484154	-0.558882	-3.914346	-0.556475	-0.118605	0.160798	-0.634103	0.226545	0.440363	0.473530	0.332946	-0.767526	0.275354
26777	8.865246	-0.568648	-3.780514	-0.548385	-0.156950	0.203456	-0.628233	0.227351	0.445901	0.472256	0.326897	-0.771624	0.273331
26778	8.652122	-0.610333	-3.704860	-0.541863	-0.133633	0.208645	-0.623763	0.228019	0.452146	0.469957	0.320783	-0.776116	0.271814
26779	8.766806	-0.697386	-3.597727	-0.553478	-0.108472	0.222516	-0.615945	0.231759	0.456724	0.469267	0.314088	-0.779829	0.270194
26780	8.776353	-0.956725	-3.708410	-0.558623	-0.089885	0.261239	-0.611472	0.232296	0.460318	0.467407	0.306713	-0.784225	0.269161
26781	9.085939	-0.825904	-3.732030	-0.544091	-0.072584	0.238384	-0.608699	0.237586	0.464255	0.467039	0.299624	-0.787557	0.268055
26782	9.303884	-0.682437	-3.758085	-0.558886	-0.090163	0.201228	-0.604657	0.241061	0.466768	0.465433	0.293148	-0.791487	0.266430
26783	9.211354	-0.739367	-3.680006	-0.552590	-0.064386	0.135650	-0.600603	0.241602	0.469530	0.465728	0.287529	-0.794098	0.264260
26784	9.148504	-0.751008	-3.672543	-0.537288	-0.089728	0.139509	-0.597674	0.243263	0.472034	0.464287	0.282194	-0.797468	0.262391
26785	9.032249	-0.883260	-3.682993	-0.546323	-0.082431	0.132241	-0.595168	0.246045	0.474134	0.464224	0.276760	-0.800132	0.260172
26786	9.084877	-0.936543	-3.648641	-0.560879	-0.080460	0.121445	-0.590706	0.249379	0.477061	0.463115	0.271419	-0.803367	0.257795
26787	9.072697	-0.916983	-3.624681	-0.548289	-0.074697	0.075555	-0.588605	0.248244	0.480797	0.463434	0.266811	-0.805598	0.255054
26788	9.103585	-0.955570	-3.580799	-0.544687	-0.059976	0.040120	-0.586502	0.246835	0.482996	0.462952	0.262799	-0.808063	0.252282
26789	9.127895	-0.934050	-3.593153	-0.555595	-0.045247	0.011602	-0.586632	0.244032	0.485476	0.464078	0.258984	-0.809672	0.248980
26790	9.091635	-0.865902	-3.552788	-0.549931	-0.020258	0.034515	-0.582699	0.240383	0.487917	0.464270	0.254796	-0.811717	0.246270
26791	9.152066	-0.771826	-3.520091	-0.556077	0.023110	0.025353	-0.582128	0.237018	0.490944	0.466412	0.250397	-0.812714	0.243428
26792	8.977455	-0.677929	-3.366265	-0.538813	0.059543	-0.029548	-0.582252	0.233103	0.491880	0.468132	0.246944	-0.813595	0.240696
26793	9.281193	-0.701381	-3.332582	-0.551464	0.110721	-0.098954	-0.584181	0.226263	0.491127	0.472259	0.244168	-0.813078	0.237187
26794	9.592017	-0.414008	-3.440104	-0.546081	0.160286	-0.196400	-0.587513	0.220124	0.490810	0.476421	0.242862	-0.812179	0.233253
26795	9.347195	-0.066916	-3.446066	-0.547973	0.192426	-0.263858	-0.595444	0.210095	0.486864	0.482609	0.242395	-0.809989	0.228584
26796	8.860698	0.019704	-3.224086	-0.522317	0.263919	-0.318943	-0.601704	0.202020	0.482647	0.488853	0.242799	-0.807307	0.224339
26797	8.846322	0.356165	-2.766316	-0.547751	0.276512	-0.304261	-0.608243	0.193947	0.477596	0.496529	0.242572	-0.803981	0.219620
26798	8.857434	0.427638	-2.919352	-0.538999	0.232532	-0.325986	-0.612959	0.185175	0.471827	0.502309	0.243024	-0.801539	0.214849
26799	8.960206	0.372525	-3.126673	-0.546339	0.219150	-0.334812	-0.619919	0.177241	0.467478	0.509117	0.243522	-0.798505	0.209491
26800	9.170293	0.592160	-3.346868	-0.541004	0.191976	-0.316808	-0.626590	0.167635	0.461296	0.514155	0.243943	-0.796426	0.204555
26801	10.947494	1.082895	-3.852471	-0.552294	0.265791	-0.276250	-0.633135	0.161246	0.454312	0.521416	0.243241	-0.793110	0.199839
26802	10.360186	1.640436	-3.785419	-0.561532	0.127401	-0.316253	-0.635909	0.156519	0.449127	0.525464	0.243654	-0.791701	0.194239
26803	9.516215	1.356258	-3.703798	-0.541609	0.047839	-0.209588	-0.638960	0.150101	0.448247	0.528891	0.242877	-0.790871	0.189228
26804	8.791821	1.130380	-3.453850	-0.554081	-0.001357	-0.055693	-0.640634	0.149272	0.446718	0.529834	0.239718	-0.792003	0.185857
26805	8.939468	0.995304	-3.264072	-0.548573	-0.025400	0.009986	-0.639534	0.154449	0.443697	0.531258	0.235673	-0.793007	0.182655
26806	9.036241	1.096309	-3.245999	-0.527382	-0.088010	-0.049505	-0.637883	0.161014	0.443056	0.530649	0.233002	-0.794955	0.179355
26807	9.081702	0.856843	-3.620324	-0.556653	-0.116346	-0.087717	-0.636512	0.167573	0.444507	0.530973	0.230755	-0.796469	0.174519
26808	9.193806	0.835866	-3.770048	-0.553802	-0.293694	-0.003411	-0.631499	0.173145	0.446199	0.527019	0.227765	-0.800851	0.170329
26809	9.053518	0.725500	-3.783126	-0.546086	-0.243609	0.030831	-0.628029	0.178710	0.451248	0.524783	0.224169	-0.804176	0.166290
26810	9.025344	0.754131	-3.870393	-0.553238	-0.254852	0.082127	-0.620922	0.185109	0.454883	0.521105	0.219647	-0.808443	0.163172
26811	8.943552	0.759283	-3.901752	-0.535991	-0.265884	0.096536	-0.615909	0.190110	0.460193	0.518167	0.215152	-0.812194	0.159854
26812	8.837308	0.769695	-3.889645	-0.535012	-0.251437	0.091130	-0.609361	0.196089	0.464386	0.514377	0.210631	-0.816310	0.157125
26813	8.820413	0.789194	-3.880175	-0.547368	-0.184584	0.077304	-0.604913	0.202494	0.468042	0.512804	0.206058	-0.819109	0.153732
26814	8.774409	0.779909	-3.865512	-0.556251	-0.146618	0.067225	-0.599335	0.206803	0.471110	0.510843	0.201357	-0.822035	0.150839
26815	8.723315	0.799956	-3.802845	-0.552250	-0.078056	0.054455	-0.596827	0.208885	0.473482	0.511058	0.196775	-0.823609	0.147537
26816	8.894874	0.902937	-3.780061	-0.553705	-0.008552	0.043442	-0.595572	0.209860	0.473343	0.511397	0.192061	-0.824963	0.144988
26817	9.707301	0.886878	-3.983935	-0.549350	0.104075	0.051821	-0.595577	0.211260	0.472521	0.514577	0.187018	-0.824598	0.142383
26818	9.317183	0.167779	-3.818332	-0.553685	0.242335	0.098512	-0.599219	0.212676	0.469498	0.518857	0.180659	-0.823512	0.141344
26819	8.448809	-0.438896	-3.547028	-0.563773	0.300732	0.205693	-0.602026	0.215777	0.463140	0.524809	0.172347	-0.821605	0.140844
26820	8.365638	-0.262945	-3.319335	-0.545259	0.348980	0.239224	-0.606799	0.220423	0.455699	0.530323	0.163430	-0.819726	0.141767
26821	8.649742	-0.317522	-3.258700	-0.536096	0.381691	0.207332	-0.610730	0.225070	0.447414	0.537368	0.155120	-0.816702	0.142026
26822	9.052336	-0.380307	-3.231960	-0.539785	0.392870	0.173677	-0.615352	0.227484	0.438834	0.543647	0.147177	-0.813936	0.142459
26823	10.393207	-0.741410	-3.589747	-0.565051	0.396528	0.198374	-0.619691	0.229196	0.431358	0.550899	0.138628	-0.810597	0.142214
26824	10.595659	-1.375605	-3.549113	-0.550964	0.244011	0.317975	-0.622498	0.232157	0.424999	0.554260	0.128617	-0.809709	0.143614
26825	9.798104	-1.073450	-3.568331	-0.557051	0.157720	0.290002	-0.623636	0.237201	0.421436	0.557205	0.119314	-0.809060	0.143903
26826	8.997029	-0.765532	-3.442634	-0.541342	0.124398	0.171718	-0.621264	0.239298	0.419488	0.558933	0.112100	-0.808969	0.143514
26827	8.765759	-0.983521	-2.980803	-0.554820	0.027470	0.131366	-0.621270	0.240412	0.420615	0.560115	0.105749	-0.809310	0.141795
26828	8.968019	-1.091078	-2.972625	-0.547606	-0.014522	0.190121	-0.618198	0.241654	0.423113	0.559506	0.098552	-0.810743	0.141198
26829	9.349740	-1.040487	-3.000279	-0.522281	-0.043668	0.217221	-0.614854	0.244574	0.425348	0.559150	0.091358	-0.811891	0.140847
26830	9.478943	-1.056890	-3.174239	-0.551466	-0.024788	0.139833	-0.613459	0.245121	0.427852	0.558463	0.084954	-0.813274	0.139595
26831	9.423501	-1.049321	-3.179082	-0.541898	-0.056656	0.072014	-0.613319	0.244977	0.429103	0.558269	0.079926	-0.814308	0.137296
26832	9.332617	-1.010628	-3.266377	-0.541213	-0.056022	0.001237	-0.611094	0.247759	0.431345	0.557405	0.075970	-0.815726	0.134606
26833	9.288457	-1.060673	-3.198105	-0.552347	-0.091070	-0.004004	-0.609003	0.249142	0.434131	0.556820	0.072148	-0.817020	0.131242
26834	9.223536	-0.997434	-3.198724	-0.528912	-0.113615	-0.014212	-0.606479	0.247592	0.436326	0.555011	0.068727	-0.818981	0.128491
26835	9.084458	-1.048662	-3.028828	-0.552383	-0.084648	-0.020016	-0.606049	0.244505	0.440193	0.554527	0.065141	-0.820147	0.124961
26836	9.127242	-0.943694	-3.204027	-0.547082	-0.089717	-0.057932	-0.604226	0.243234	0.442814	0.553215	0.062167	-0.821788	0.121458
26837	9.195265	-1.015257	-2.985856	-0.528599	-0.044944	-0.037649	-0.601707	0.242660	0.445715	0.553360	0.059027	-0.822401	0.118176
26838	9.330704	-1.018770	-3.024658	-0.541091	-0.016163	-0.023789	-0.601147	0.242378	0.446266	0.553144	0.055375	-0.823217	0.115236
26839	9.517912	-0.817926	-2.795189	-0.559495	-0.055923	0.001063	-0.601690	0.238464	0.447205	0.553027	0.051269	-0.824026	0.111869
26840	9.161757	-0.823777	-2.929958	-0.528387	-0.025475	0.001173	-0.602802	0.236226	0.448723	0.552562	0.047365	-0.824902	0.109400
26841	9.286458	-0.884523	-2.856959	-0.544623	-0.004648	-0.000900	-0.600273	0.233983	0.449238	0.553252	0.043336	-0.825065	0.106309
26842	9.411622	-0.843838	-2.794758	-0.548281	0.016460	-0.039969	-0.599021	0.235229	0.451750	0.553560	0.039794	-0.825445	0.103093
26843	9.321418	-0.840112	-2.676282	-0.533114	0.000589	-0.087488	-0.599437	0.234109	0.452857	0.554491	0.037303	-0.825409	0.099241
26844	9.184829	-0.786707	-2.775762	-0.554069	0.017379	-0.140931	-0.599985	0.231598	0.451720	0.554999	0.035358	-0.825674	0.094809
26845	9.493613	-0.575243	-2.657722	-0.554154	0.074271	-0.250007	-0.604995	0.225187	0.450298	0.557451	0.035168	-0.824692	0.088848
26846	9.536115	-0.603363	-2.860431	-0.545132	0.120311	-0.362519	-0.608322	0.218215	0.448300	0.560016	0.036782	-0.823577	0.082164
26847	9.205796	-0.322775	-2.766469	-0.555686	0.179716	-0.354197	-0.613330	0.211811	0.444927	0.564327	0.038103	-0.821248	0.075068
26848	8.836998	-0.085684	-2.710631	-0.555359	0.222669	-0.326196	-0.620006	0.202900	0.440147	0.568456	0.038834	-0.818921	0.068690
26849	8.976487	0.142160	-2.848671	-0.533586	0.239103	-0.357825	-0.627242	0.194553	0.433844	0.573630	0.040377	-0.815772	0.061921
26850	9.698904	0.309524	-3.182532	-0.559039	0.269609	-0.418281	-0.633776	0.185935	0.425024	0.578559	0.042497	-0.812710	0.054458
26851	11.764779	0.796763	-3.570086	-0.548980	0.305107	-0.432032	-0.643384	0.176627	0.415245	0.584774	0.045008	-0.808606	0.046578
26852	10.443238	1.356970	-3.429594	-0.535357	0.136834	-0.377966	-0.649366	0.169252	0.410336	0.587392	0.046859	-0.806962	0.039839
26853	9.108681	0.746768	-3.418582	-0.538408	0.037202	-0.338817	-0.651717	0.163117	0.408060	0.589058	0.048245	-0.805977	0.032914
26854	8.749573	0.454385	-3.001659	-0.549007	-0.003965	-0.173392	-0.653108	0.161165	0.407633	0.589225	0.046734	-0.806122	0.028226
26855	9.138647	0.810259	-2.897419	-0.554748	-0.068375	-0.115441	-0.653385	0.160609	0.406932	0.588993	0.044390	-0.806574	0.023559
26856	9.199319	1.071872	-3.125132	-0.511659	-0.119398	-0.171184	-0.653388	0.161167	0.407356	0.587232	0.043337	-0.808025	0.019394
26857	9.042210	1.119589	-3.381577	-0.546272	-0.144515	-0.166141	-0.651714	0.161853	0.409999	0.585718	0.041961	-0.809304	0.014168
26858	8.756235	1.088423	-3.243120	-0.535371	-0.162949	-0.130583	-0.647786	0.159035	0.414399	0.583228	0.039979	-0.811262	0.010059
26859	8.935336	1.147480	-3.280263	-0.546151	-0.165061	-0.088188	-0.646536	0.160417	0.418028	0.581291	0.037358	-0.812818	0.005704
26860	9.238941	1.148376	-3.217856	-0.560796	-0.192197	-0.065133	-0.643452	0.158440	0.422444	0.578296	0.034014	-0.815115	0.001924
26861	9.365735	1.064114	-3.424884	-0.555729	-0.291810	-0.009589	-0.640112	0.162054	0.425800	0.574226	0.030010	-0.818145	-0.001780
26862	9.211509	0.997030	-3.486751	-0.545991	-0.200150	0.009387	-0.637482	0.168466	0.428634	0.571042	0.025618	-0.820509	-0.004469
26863	9.067664	0.882760	-3.354806	-0.545698	-0.146005	-0.003378	-0.633867	0.173482	0.430331	0.569285	0.021634	-0.821818	-0.007856
26864	9.089780	0.858063	-3.417383	-0.561853	-0.106111	-0.022385	-0.631096	0.179756	0.432605	0.567611	0.017588	-0.823034	-0.011121
26865	9.218811	0.785570	-3.286268	-0.570610	-0.041037	-0.039684	-0.629456	0.189403	0.429626	0.567536	0.013937	-0.823089	-0.015283
26866	9.276774	0.697907	-3.333693	-0.530567	-0.036799	-0.030393	-0.629491	0.198072	0.427765	0.566965	0.010388	-0.823478	-0.018098
26867	9.024852	0.622681	-3.250364	-0.542084	0.014666	-0.040640	-0.627837	0.204790	0.423083	0.567759	0.007088	-0.822876	-0.021773
26868	8.998139	0.450402	-3.001947	-0.537629	-0.012654	-0.013035	-0.628702	0.211653	0.418701	0.567573	0.003179	-0.822952	-0.024496
26869	9.131857	0.537975	-2.775975	-0.561310	-0.027163	0.010690	-0.628732	0.218925	0.416547	0.567679	-0.001218	-0.822777	-0.027882
26870	9.818388	0.333964	-3.018660	-0.546650	-0.029210	0.039308	-0.628912	0.229565	0.410247	0.567221	-0.006102	-0.822991	-0.030157
26871	9.516865	0.183515	-3.420092	-0.541171	-0.014405	-0.009436	-0.626560	0.236559	0.406399	0.567493	-0.009954	-0.822640	-0.033396
26872	9.194050	0.082323	-2.923198	-0.554804	0.113084	0.039944	-0.627010	0.244397	0.402581	0.569347	-0.014848	-0.821182	-0.035820
26873	9.552594	-0.426183	-2.722287	-0.562950	0.121399	0.022988	-0.628725	0.254348	0.394335	0.571841	-0.019425	-0.819206	-0.039010
26874	8.736507	-0.474066	-2.698914	-0.569624	0.048093	0.051494	-0.630575	0.262759	0.387189	0.572595	-0.024728	-0.818413	-0.041513
26875	8.932180	-0.271362	-2.935815	-0.551647	0.030236	0.028891	-0.629347	0.271155	0.382528	0.573562	-0.029382	-0.817433	-0.044336
26876	9.114756	-0.130289	-3.379808	-0.555621	-0.010793	-0.009751	-0.628239	0.274659	0.378374	0.573274	-0.033573	-0.817309	-0.047272
26877	11.020365	-0.331600	-4.281376	-0.544209	0.037752	0.024107	-0.627564	0.281096	0.374951	0.574308	-0.038085	-0.816225	-0.049966
26878	9.891776	-0.707691	-4.884566	-0.541913	-0.112723	0.109733	-0.624226	0.286262	0.373585	0.572449	-0.044173	-0.817146	-0.051218
26879	9.327039	-0.352645	-4.713801	-0.536902	-0.279685	0.032891	-0.621745	0.295057	0.374215	0.568195	-0.049097	-0.819695	-0.053328
26880	8.222199	-0.157474	-4.373808	-0.536808	-0.177590	-0.113033	-0.617856	0.301468	0.376482	0.564998	-0.051542	-0.821507	-0.056982
26881	8.245608	-0.225387	-4.003395	-0.529021	-0.030794	-0.211175	-0.617858	0.302314	0.374121	0.564471	-0.052115	-0.821476	-0.061921
26882	8.519561	-0.682356	-3.761869	-0.540893	0.062297	-0.137590	-0.620237	0.303456	0.368576	0.565161	-0.053918	-0.820553	-0.066164
26883	9.019509	-0.816711	-3.874603	-0.561742	0.035827	-0.082733	-0.622218	0.310194	0.360298	0.565797	-0.056938	-0.819578	-0.070164
26884	9.019665	-0.913797	-3.941175	-0.533438	0.060097	-0.091407	-0.622798	0.316651	0.351449	0.566495	-0.059415	-0.818605	-0.073759
26885	8.996263	-1.004404	-3.768578	-0.555417	0.044156	-0.111937	-0.627288	0.320882	0.342608	0.567174	-0.061930	-0.817564	-0.077886
26886	9.124996	-1.020425	-3.882136	-0.548889	0.030895	-0.041864	-0.628281	0.325662	0.334302	0.567428	-0.065435	-0.816799	-0.081132
26887	9.033904	-1.071729	-3.676059	-0.560861	0.005671	-0.038345	-0.625928	0.332656	0.330454	0.567531	-0.069336	-0.816080	-0.084351
26888	9.185171	-1.137506	-3.607873	-0.551769	0.025752	-0.070190	-0.628733	0.335481	0.323118	0.567621	-0.072415	-0.815369	-0.087955
26889	8.933810	-1.351355	-3.663140	-0.523171	0.059335	-0.017059	-0.629862	0.338288	0.320089	0.568644	-0.076207	-0.814056	-0.090274
26890	9.315217	-1.387772	-3.692239	-0.547740	0.055941	-0.022559	-0.629870	0.341382	0.313710	0.569287	-0.079963	-0.812903	-0.093309
26891	9.139572	-1.273644	-3.396078	-0.560548	0.061558	-0.042241	-0.630157	0.343346	0.311502	0.570195	-0.083832	-0.811514	-0.096409
26892	9.149559	-1.191560	-3.399424	-0.547348	0.003996	-0.059413	-0.631551	0.342658	0.309276	0.569896	-0.087081	-0.810977	-0.099764
26893	9.003655	-1.272167	-3.296846	-0.555839	-0.037257	-0.078766	-0.632112	0.343367	0.306500	0.569094	-0.090557	-0.810763	-0.102930
26894	8.933129	-1.358551	-3.269209	-0.561611	-0.069308	-0.119357	-0.630990	0.342806	0.306485	0.567429	-0.093141	-0.811102	-0.107063
26895	9.021316	-1.348519	-3.122047	-0.562023	-0.089324	-0.196190	-0.633210	0.338623	0.305344	0.565487	-0.094952	-0.811656	-0.111460
26896	9.229141	-1.257940	-3.113671	-0.553018	-0.064458	-0.257223	-0.636833	0.335142	0.304360	0.563580	-0.095183	-0.812172	-0.117018
26897	9.565812	-1.059373	-3.483609	-0.542577	0.055291	-0.346189	-0.638213	0.330676	0.303627	0.563640	-0.094058	-0.811382	-0.122968
26898	9.320859	-0.583706	-3.411268	-0.559722	0.120795	-0.408709	-0.645170	0.322043	0.299410	0.564313	-0.091457	-0.810006	-0.130682
26899	8.701065	-0.505487	-3.121361	-0.551565	0.244563	-0.359965	-0.651842	0.312009	0.296012	0.567322	-0.089761	-0.807007	-0.137212
26900	8.383306	-0.135688	-3.047742	-0.559921	0.352360	-0.323591	-0.660181	0.299755	0.289259	0.571880	-0.087911	-0.802735	-0.144369
26901	9.063530	0.377085	-3.066456	-0.559577	0.426342	-0.323836	-0.668811	0.290300	0.281283	0.577784	-0.086400	-0.797452	-0.150899
26902	9.538028	0.736497	-3.083183	-0.557788	0.455590	-0.362774	-0.674919	0.281273	0.268831	0.583748	-0.083586	-0.791890	-0.158626
26903	9.696195	1.296815	-2.980915	-0.551300	0.340155	-0.349505	-0.685081	0.270288	0.259596	0.588076	-0.081839	-0.787522	-0.165161
26904	9.978612	1.433636	-3.231694	-0.538823	0.249207	-0.256711	-0.691338	0.262082	0.252590	0.591050	-0.081131	-0.784120	-0.170976
26905	10.133202	1.388921	-3.270062	-0.543349	0.102384	-0.255834	-0.694936	0.254153	0.244451	0.591865	-0.081561	-0.782372	-0.175889
26906	9.523023	1.151993	-3.126459	-0.565679	-0.030703	-0.182900	-0.697717	0.250394	0.242204	0.590624	-0.083291	-0.782012	-0.180783
26907	9.087893	0.876563	-3.166296	-0.540349	-0.070722	-0.161249	-0.698834	0.250830	0.237896	0.589001	-0.085782	-0.782167	-0.184211
26908	9.048903	0.758338	-3.174589	-0.553623	-0.033091	-0.132465	-0.700232	0.250841	0.235398	0.587895	-0.088161	-0.781758	-0.188310
26909	9.232687	0.853841	-3.175901	-0.553050	-0.083516	-0.132983	-0.698831	0.251268	0.232046	0.586089	-0.091307	-0.781972	-0.191528
26910	9.229248	0.862440	-3.349963	-0.553302	-0.148702	-0.097192	-0.699116	0.252104	0.232894	0.583277	-0.094667	-0.782819	-0.194989
26911	8.929529	0.753199	-3.343510	-0.555181	-0.199785	-0.031512	-0.700104	0.253494	0.235982	0.579959	-0.099882	-0.784187	-0.196778
26912	9.333960	0.766011	-3.206468	-0.545731	-0.178918	0.051704	-0.697455	0.255578	0.237656	0.577224	-0.105594	-0.785069	-0.198316
26913	9.105232	0.757799	-3.590255	-0.563916	-0.213404	0.087059	-0.692994	0.258909	0.241280	0.574042	-0.112826	-0.786281	-0.198770
26914	8.974699	0.678800	-3.601280	-0.558175	-0.170218	0.088594	-0.692311	0.261969	0.245070	0.571498	-0.119212	-0.786859	-0.200079
26915	9.118708	0.727490	-3.785652	-0.563027	-0.081983	0.100425	-0.686039	0.267535	0.247727	0.570327	-0.126118	-0.786498	-0.200608
26916	9.028336	0.707113	-3.657242	-0.541298	-0.085611	0.090058	-0.685219	0.272286	0.246934	0.569108	-0.131984	-0.786108	-0.201818
26917	9.009287	0.774896	-3.657973	-0.546822	-0.087241	0.074085	-0.684113	0.275070	0.249324	0.567692	-0.138308	-0.785912	-0.202333
26918	9.047007	0.678420	-3.589291	-0.541787	-0.006161	0.071869	-0.682728	0.278563	0.248513	0.567601	-0.143562	-0.784613	-0.203963
26919	9.075068	0.649880	-3.487528	-0.522729	0.010246	0.041026	-0.682599	0.281361	0.247148	0.567574	-0.148697	-0.783480	-0.204713
26920	9.123933	0.592861	-3.281575	-0.540896	0.012090	0.045218	-0.681912	0.285003	0.243835	0.567625	-0.153439	-0.782013	-0.206674
26921	9.251834	0.703563	-3.227407	-0.548268	-0.011476	0.066545	-0.681224	0.287654	0.244694	0.567226	-0.159350	-0.780914	-0.207449
26922	9.806962	0.724258	-3.223549	-0.563452	0.030028	0.075075	-0.679565	0.292687	0.242642	0.567565	-0.164730	-0.779009	-0.209472
26923	9.496727	0.290967	-3.261791	-0.540595	0.026038	0.100020	-0.678173	0.294925	0.240843	0.567855	-0.170918	-0.777362	-0.209846
26924	9.162177	0.061589	-3.179047	-0.542159	0.045558	0.128088	-0.678202	0.301915	0.239522	0.568678	-0.176805	-0.775135	-0.210975
26925	8.971901	-0.114946	-3.002852	-0.552944	0.080093	0.096718	-0.677375	0.305840	0.235235	0.569680	-0.182869	-0.772784	-0.211727
26926	9.116792	-0.038364	-2.977322	-0.548361	0.120225	0.042600	-0.678788	0.309770	0.230827	0.571225	-0.187174	-0.769932	-0.214179
26927	9.115967	-0.195252	-2.946575	-0.531170	0.133199	-0.006840	-0.679067	0.310769	0.224707	0.572630	-0.191181	-0.767407	-0.215942
26928	9.294029	-0.343813	-2.949988	-0.545480	0.154706	0.014994	-0.678793	0.313020	0.219571	0.574556	-0.194869	-0.764228	-0.218784
26929	9.467702	-0.432099	-2.980647	-0.555349	0.157217	0.043197	-0.680753	0.314157	0.214998	0.576399	-0.199842	-0.761087	-0.220393
26930	9.364169	-0.650277	-2.806519	-0.569887	0.131653	0.084705	-0.681323	0.317813	0.208350	0.578132	-0.204962	-0.757733	-0.222699
26931	9.417324	-0.733076	-2.853992	-0.567353	0.090996	0.096487	-0.680916	0.321457	0.204761	0.579090	-0.211207	-0.755030	-0.223553
26932	9.508955	-0.871759	-2.910557	-0.536506	0.080953	0.096029	-0.679808	0.324674	0.202974	0.580189	-0.216323	-0.752303	-0.225000
26933	9.442055	-0.842793	-2.983278	-0.545720	0.051148	0.108482	-0.677581	0.327749	0.201177	0.580620	-0.222707	-0.750057	-0.225157
26934	9.422507	-0.905499	-2.982553	-0.571144	0.040275	0.127702	-0.676328	0.329707	0.199515	0.581042	-0.228867	-0.747448	-0.226563
26935	9.404321	-0.809328	-3.080252	-0.538497	0.033858	0.123713	-0.678164	0.333056	0.202212	0.581234	-0.235491	-0.745316	-0.226305
26936	9.405075	-0.887509	-3.214691	-0.543881	0.038383	0.124504	-0.675377	0.335844	0.202219	0.581679	-0.241277	-0.742807	-0.227316
26937	9.414203	-0.867750	-3.137603	-0.543653	0.059699	0.157992	-0.671752	0.339190	0.201947	0.582295	-0.248366	-0.740137	-0.226812
26938	9.273781	-0.914984	-3.103060	-0.521633	0.084641	0.175753	-0.671070	0.343238	0.202542	0.583705	-0.254421	-0.736872	-0.227106
26939	9.278042	-0.866075	-3.006962	-0.543434	0.088348	0.175478	-0.669403	0.345885	0.203950	0.584722	-0.261637	-0.733719	-0.226500
26940	9.289497	-1.001397	-2.993386	-0.552480	0.086504	0.184214	-0.666201	0.349790	0.203687	0.585967	-0.268143	-0.730171	-0.227139
26941	9.310417	-1.107539	-2.941488	-0.535971	0.090589	0.221525	-0.664117	0.353418	0.203848	0.587156	-0.275928	-0.726702	-0.225865
26942	9.391932	-1.170641	-2.902233	-0.543144	0.093123	0.244433	-0.660922	0.358574	0.205689	0.588734	-0.283141	-0.722700	-0.225673
26943	9.323576	-1.281083	-2.855000	-0.541275	0.096656	0.249710	-0.659404	0.363176	0.207398	0.589985	-0.291352	-0.718881	-0.224149
26944	9.327972	-1.309852	-2.813608	-0.555950	0.093441	0.214168	-0.656193	0.364840	0.208923	0.591261	-0.298243	-0.714893	-0.224474
26945	9.322013	-1.497971	-2.758344	-0.562159	0.120595	0.202401	-0.653982	0.370835	0.211338	0.592400	-0.305892	-0.710878	-0.223930
26946	9.589206	-1.404564	-2.624433	-0.557733	0.137281	0.151986	-0.652585	0.370964	0.213698	0.593927	-0.311686	-0.706654	-0.225259
26947	9.639706	-1.363529	-2.581466	-0.534421	0.108649	0.118832	-0.650495	0.372628	0.216208	0.594602	-0.317844	-0.703343	-0.225239
26948	9.484327	-1.298782	-2.432173	-0.543790	0.076397	0.101197	-0.648670	0.370941	0.217988	0.595066	-0.323005	-0.700163	-0.226576
26949	9.373050	-1.278476	-2.388758	-0.516029	0.038842	0.053960	-0.649504	0.368693	0.222432	0.594524	-0.328313	-0.698130	-0.226642
26950	9.421781	-1.196742	-2.409065	-0.537330	-0.002098	0.010636	-0.649359	0.366437	0.228540	0.593478	-0.332467	-0.696465	-0.228443
26951	9.504006	-1.250726	-2.456898	-0.548436	-0.049073	0.031154	-0.648787	0.362791	0.232122	0.591345	-0.338198	-0.695443	-0.228676
26952	9.523390	-1.270302	-2.476035	-0.552398	-0.079283	-0.012937	-0.647535	0.363467	0.238113	0.588975	-0.342535	-0.694750	-0.230437
26953	9.523911	-1.212550	-2.515341	-0.556986	-0.090134	-0.005837	-0.645988	0.360508	0.244621	0.585994	-0.347986	-0.694385	-0.230969
26954	9.514797	-1.120816	-2.540514	-0.574371	-0.106217	-0.011239	-0.645276	0.356294	0.251122	0.583062	-0.352704	-0.693856	-0.232815
26955	9.496445	-1.087535	-2.647177	-0.561648	-0.106259	-0.012853	-0.645273	0.354318	0.257235	0.579738	-0.358122	-0.693667	-0.233405
26956	9.336728	-1.032850	-2.565420	-0.532716	-0.118918	-0.024852	-0.643587	0.351496	0.264440	0.576821	-0.362200	-0.693537	-0.234725
26957	9.283919	-1.095770	-2.632303	-0.541535	-0.088393	-0.009234	-0.643300	0.348398	0.271375	0.573862	-0.367285	-0.693171	-0.235155
26958	9.254039	-1.070600	-2.502066	-0.546820	-0.076984	0.026010	-0.640209	0.343893	0.279528	0.571625	-0.372010	-0.692083	-0.236379
26959	9.422492	-1.168232	-2.486704	-0.537650	-0.055243	0.010082	-0.639924	0.341922	0.284105	0.569211	-0.377097	-0.691169	-0.236814
26960	9.481404	-0.968213	-2.518010	-0.552172	-0.032368	-0.019383	-0.640465	0.336598	0.288793	0.567298	-0.381022	-0.689853	-0.238953
26961	9.507113	-0.812087	-2.645432	-0.556718	0.017134	-0.109057	-0.640727	0.331837	0.292090	0.565145	-0.384266	-0.688897	-0.241604
26962	9.567012	-0.639534	-2.816576	-0.549381	0.070053	-0.183563	-0.642383	0.325826	0.294131	0.563845	-0.385382	-0.687661	-0.246337
26963	9.172864	-0.602491	-2.700481	-0.562656	0.144207	-0.212564	-0.646686	0.317167	0.296026	0.562860	-0.386573	-0.686014	-0.251265
26964	8.879664	-0.585146	-2.540810	-0.547945	0.202195	-0.260584	-0.650986	0.308662	0.293601	0.562961	-0.385928	-0.683849	-0.257849
26965	9.047554	-0.238254	-2.549738	-0.537152	0.227952	-0.320692	-0.659745	0.295839	0.290051	0.562723	-0.384842	-0.682179	-0.264331
26966	9.878328	-0.090770	-2.861776	-0.580501	0.304522	-0.383390	-0.663614	0.285245	0.285232	0.563256	-0.382298	-0.679552	-0.273497
26967	9.594791	0.363302	-2.803641	-0.552875	0.279981	-0.474921	-0.672518	0.274108	0.278913	0.562674	-0.378893	-0.678319	-0.282350
26968	9.349961	0.879599	-2.417641	-0.535955	0.262106	-0.502040	-0.680843	0.258640	0.272405	0.562199	-0.374388	-0.677185	-0.291865
26969	9.955533	1.470758	-2.729496	-0.541726	0.222621	-0.504304	-0.688336	0.244703	0.266743	0.560634	-0.370622	-0.676783	-0.300489
26970	10.216750	1.589847	-2.745672	-0.552998	0.113722	-0.408157	-0.696943	0.229653	0.260520	0.558483	-0.368390	-0.676393	-0.308023
26971	10.036623	1.277106	-2.698449	-0.546215	-0.038792	-0.288678	-0.700965	0.221425	0.258514	0.554569	-0.369054	-0.677248	-0.312391
26972	9.592361	1.226743	-2.697292	-0.564505	-0.106140	-0.210728	-0.699688	0.216944	0.260688	0.550531	-0.370944	-0.677725	-0.316234
26973	9.378981	1.107701	-2.625607	-0.550360	-0.205906	-0.148972	-0.700662	0.215265	0.262211	0.545137	-0.374511	-0.679343	-0.317899
26974	9.205969	1.270593	-2.644107	-0.548630	-0.227720	-0.130254	-0.699396	0.212729	0.267611	0.540032	-0.378053	-0.680606	-0.319713
26975	9.111163	1.378876	-2.814326	-0.535901	-0.253428	-0.083943	-0.696038	0.211580	0.274821	0.534441	-0.382556	-0.682301	-0.320138
26976	9.131762	1.416488	-2.962165	-0.559434	-0.271808	-0.031011	-0.693522	0.210852	0.282042	0.529232	-0.387805	-0.683149	-0.320670
26977	9.103692	1.270509	-3.146550	-0.566217	-0.243638	0.044799	-0.691149	0.211388	0.287326	0.524276	-0.394230	-0.683501	-0.320227
26978	9.099745	1.303760	-3.243566	-0.547853	-0.224993	0.066139	-0.688926	0.213877	0.293746	0.520357	-0.400338	-0.683095	-0.319905
26979	9.026813	1.244049	-3.204142	-0.543880	-0.193875	0.108433	-0.684605	0.216781	0.299875	0.516575	-0.406989	-0.682505	-0.318899
26980	8.978521	1.178925	-3.232346	-0.538026	-0.130840	0.108097	-0.681126	0.220390	0.304625	0.514232	-0.412926	-0.680780	-0.318741
26981	9.087551	1.231220	-3.262071	-0.530417	-0.067694	0.097213	-0.678616	0.221910	0.308245	0.512138	-0.418401	-0.679022	-0.318723
26982	9.074894	1.214808	-3.194215	-0.532103	-0.046083	0.098822	-0.677374	0.225109	0.311614	0.510897	-0.423577	-0.676490	-0.319262
26983	9.307013	1.297832	-3.209950	-0.544777	-0.041582	0.109320	-0.675986	0.227333	0.314414	0.509059	-0.429119	-0.674233	-0.319571
26984	9.349777	1.298107	-3.123025	-0.562891	-0.020610	0.091292	-0.674875	0.229145	0.314982	0.507809	-0.434312	-0.671260	-0.320801
26985	9.175161	1.154458	-3.082528	-0.556841	0.082192	0.074751	-0.674045	0.231520	0.314443	0.507262	-0.438635	-0.667926	-0.322739
26986	9.248200	0.876671	-2.987709	-0.541981	0.130761	0.075486	-0.674063	0.236419	0.311706	0.508083	-0.442396	-0.663638	-0.325148
26987	9.045811	0.707523	-2.801915	-0.529342	0.125394	0.060556	-0.674638	0.240341	0.309103	0.508232	-0.445904	-0.660124	-0.327271
26988	9.160234	0.672063	-2.946648	-0.560204	0.128318	0.054011	-0.676331	0.243986	0.306645	0.508680	-0.449549	-0.655885	-0.330098
26989	9.320593	0.596987	-2.810714	-0.539790	0.192050	0.070683	-0.676476	0.246522	0.300261	0.509647	-0.452789	-0.651487	-0.332875
26990	9.554517	0.481723	-2.843568	-0.548836	0.195721	0.070589	-0.679429	0.250881	0.293918	0.511146	-0.456050	-0.646433	-0.335964
26991	9.475529	0.129741	-2.786377	-0.543461	0.155704	0.106219	-0.680837	0.254258	0.287831	0.511815	-0.459970	-0.641999	-0.338098
26992	9.405209	0.043189	-2.785317	-0.543629	0.126886	0.103715	-0.680854	0.258597	0.285367	0.512650	-0.464029	-0.637324	-0.340125
26993	9.492110	0.008689	-2.804379	-0.558361	0.100040	0.092222	-0.680306	0.262243	0.280941	0.512338	-0.468252	-0.633432	-0.342073
26994	9.557291	-0.015978	-2.818688	-0.534234	0.044231	0.075165	-0.680318	0.265321	0.279718	0.511979	-0.472377	-0.629888	-0.343480
26995	9.472903	-0.097925	-2.868402	-0.540782	0.009112	0.075278	-0.679501	0.270772	0.278793	0.510535	-0.476789	-0.627162	-0.344521
26996	9.453897	-0.112592	-2.914122	-0.542775	-0.024265	0.080764	-0.677684	0.271185	0.279201	0.509239	-0.481512	-0.624165	-0.345310
26997	9.381948	-0.122198	-2.976741	-0.539289	-0.045832	0.072078	-0.678116	0.273695	0.281043	0.507063	-0.486212	-0.622001	-0.345832
26998	9.339072	-0.161167	-3.068067	-0.530214	-0.054953	0.079308	-0.675326	0.275075	0.284520	0.505462	-0.490969	-0.619376	-0.346165
26999	9.339652	-0.137398	-3.131155	-0.553870	-0.049214	0.055117	-0.674358	0.277581	0.286351	0.502942	-0.495595	-0.617276	-0.346995
27000	9.344668	-0.166670	-3.169496	-0.564826	-0.050810	0.038190	-0.673667	0.279535	0.286644	0.500733	-0.500130	-0.614734	-0.348194
27001	9.354209	-0.171488	-3.157373	-0.559413	-0.067230	0.057817	-0.671717	0.280917	0.289989	0.497913	-0.504930	-0.612710	-0.348876
27002	9.316157	-0.157157	-3.222721	-0.542226	-0.069840	0.038569	-0.670322	0.281748	0.291241	0.495666	-0.509343	-0.610472	-0.349583
27003	9.393776	-0.114330	-3.252298	-0.537828	-0.075882	0.008603	-0.669351	0.283416	0.293202	0.492576	-0.513349	-0.609151	-0.350396
27004	9.294278	-0.159315	-3.203338	-0.552300	-0.059498	-0.004081	-0.667816	0.283964	0.295426	0.490024	-0.517237	-0.607143	-0.351738
27005	9.304125	-0.108630	-3.203917	-0.554200	-0.062945	-0.019997	-0.666975	0.283399	0.296808	0.486690	-0.520926	-0.605843	-0.353162
27006	9.301158	-0.100893	-3.129095	-0.552426	-0.076616	-0.003972	-0.665449	0.286181	0.299473	0.483904	-0.524907	-0.603965	-0.354311
27007	9.428777	-0.123279	-3.102437	-0.543316	-0.084980	0.020978	-0.664334	0.287297	0.299058	0.480681	-0.529096	-0.602489	-0.354979
27008	9.198236	-0.098508	-3.237716	-0.557961	-0.105623	0.017357	-0.663923	0.288543	0.302413	0.477607	-0.533559	-0.600590	-0.355665
27009	9.018923	-0.084194	-3.447850	-0.561280	-0.055984	0.008142	-0.662807	0.289379	0.302413	0.474413	-0.537516	-0.598812	-0.356978
27010	9.168794	-0.075639	-3.474725	-0.544540	0.017998	-0.009776	-0.661692	0.291063	0.299355	0.472744	-0.540612	-0.596088	-0.359069
27011	9.327928	-0.115307	-3.474495	-0.552534	0.049621	-0.013575	-0.661412	0.291629	0.296850	0.470722	-0.543432	-0.593579	-0.361617
27012	9.344164	-0.095487	-3.380504	-0.546314	0.023349	-0.000954	-0.661551	0.291916	0.294763	0.469139	-0.546583	-0.590666	-0.363688
27013	9.356190	-0.047051	-3.352065	-0.548262	0.012693	-0.016828	-0.662261	0.294438	0.293123	0.466678	-0.549551	-0.588545	-0.365814
27014	9.283231	-0.114012	-3.312560	-0.539118	0.024398	-0.022126	-0.662542	0.294999	0.292573	0.465011	-0.552349	-0.585878	-0.367997
27015	9.422713	-0.041775	-3.214487	-0.569805	0.054164	-0.008480	-0.662959	0.294727	0.290622	0.462842	-0.555266	-0.583091	-0.370759
27016	9.349548	-0.113416	-3.150767	-0.548099	0.035078	-0.002829	-0.663097	0.294312	0.289364	0.461321	-0.558264	-0.580015	-0.372970
27017	9.344402	-0.108279	-3.107324	-0.530962	0.008736	0.011685	-0.663106	0.296692	0.287995	0.459193	-0.561349	-0.577676	-0.374592
27018	9.380118	-0.166289	-3.072897	-0.533757	-0.016703	0.036577	-0.661432	0.297803	0.288970	0.457505	-0.565029	-0.574714	-0.375679
27019	9.387093	-0.117639	-3.015459	-0.568292	-0.019281	0.040617	-0.662834	0.298366	0.288708	0.454836	-0.568952	-0.571988	-0.377157
27020	9.353477	-0.151501	-3.053696	-0.553893	-0.041855	0.038261	-0.661306	0.300874	0.289837	0.452619	-0.572989	-0.569049	-0.378156
27021	9.377835	-0.151836	-3.082721	-0.566704	-0.045184	0.015137	-0.659202	0.299751	0.289948	0.449462	-0.576750	-0.566817	-0.379554
27022	9.358694	-0.108217	-3.083182	-0.552223	-0.046960	0.004704	-0.658648	0.300863	0.291071	0.446927	-0.580394	-0.564288	-0.380760
27023	9.321166	-0.070073	-3.204370	-0.543208	-0.044942	-0.023509	-0.657951	0.301134	0.293298	0.443734	-0.583456	-0.562642	-0.382247
27024	9.205408	-0.047594	-3.204466	-0.563287	-0.043676	-0.054735	-0.658236	0.302252	0.293312	0.440630	-0.586472	-0.560661	-0.384129
27025	9.335159	-0.227326	-3.217131	-0.552382	-0.037252	-0.072335	-0.657666	0.300017	0.292727	0.437030	-0.588964	-0.559413	-0.386242
27026	9.287158	-0.127855	-3.203680	-0.568767	-0.039871	-0.073393	-0.659066	0.300018	0.293574	0.433738	-0.591757	-0.557546	-0.388378
27027	9.267594	-0.224483	-3.217073	-0.554062	-0.026624	-0.052087	-0.657241	0.298613	0.294521	0.430385	-0.594364	-0.555915	-0.390460
27028	9.224483	-0.079038	-3.189643	-0.539412	-0.017926	-0.025421	-0.657805	0.299736	0.293561	0.428040	-0.597236	-0.553489	-0.392099
27029	9.253854	-0.050467	-3.228661	-0.526522	0.005364	-0.016556	-0.657808	0.300008	0.295655	0.425640	-0.599709	-0.551343	-0.393954
27030	9.301430	-0.103538	-3.165310	-0.542875	0.003609	-0.013198	-0.659755	0.297645	0.293415	0.423570	-0.602548	-0.548536	-0.395769
27031	9.330277	-0.093932	-3.146126	-0.556501	0.000001	-0.005367	-0.658359	0.298341	0.293272	0.420836	-0.605399	-0.546027	-0.397798
27032	9.320681	-0.098765	-3.155724	-0.551866	0.008891	0.005246	-0.657661	0.298898	0.293133	0.418841	-0.608441	-0.542853	-0.399603
27033	9.320885	-0.064996	-3.165766	-0.566450	-0.000071	0.007789	-0.657798	0.298058	0.293683	0.416084	-0.611472	-0.540066	-0.401628
27034	9.362118	-0.060574	-3.190033	-0.537395	0.001662	0.001052	-0.656961	0.298615	0.293961	0.414133	-0.614373	-0.537090	-0.403206
27035	9.325565	-0.127931	-3.177151	-0.544796	-0.018068	-0.006008	-0.658357	0.297495	0.295633	0.411330	-0.617176	-0.534757	-0.404890
27036	9.297515	0.026647	-3.219915	-0.552078	-0.019863	-0.002527	-0.656960	0.297767	0.296740	0.408920	-0.620301	-0.531857	-0.406373
27037	9.295124	-0.036380	-3.253036	-0.544836	-0.022537	-0.009510	-0.655703	0.298462	0.297016	0.406031	-0.623061	-0.529571	-0.408031
27038	9.326593	-0.070591	-3.281692	-0.530309	-0.029892	-0.000445	-0.656966	0.299020	0.298147	0.403783	-0.626080	-0.526877	-0.409125
27039	9.249666	-0.070348	-3.320251	-0.553947	-0.032449	-0.005143	-0.656969	0.299578	0.298571	0.400702	-0.629001	-0.524508	-0.410715
27040	9.256815	-0.113951	-3.329439	-0.539408	-0.033428	-0.004086	-0.655851	0.299712	0.299261	0.398255	-0.632053	-0.521787	-0.411874
27041	9.266784	-0.051244	-3.339818	-0.548454	-0.030758	0.004649	-0.653612	0.299705	0.299801	0.395332	-0.634978	-0.519291	-0.413343
27042	9.206416	-0.118708	-3.367979	-0.537583	-0.032525	-0.005849	-0.653897	0.300821	0.300790	0.392885	-0.637958	-0.516574	-0.414490
27043	9.225836	-0.118921	-3.382500	-0.535720	-0.025323	-0.005866	-0.653898	0.300958	0.301489	0.390084	-0.640592	-0.514240	-0.415973
27044	9.225634	-0.191476	-3.391355	-0.530211	-0.016318	-0.008520	-0.652636	0.300540	0.300359	0.387861	-0.643321	-0.511468	-0.417256
27045	9.225856	-0.152874	-3.401451	-0.546574	-0.016213	-0.011361	-0.651657	0.300536	0.300909	0.384963	-0.645872	-0.509009	-0.419001
27046	9.216091	-0.172114	-3.396391	-0.548281	-0.005508	0.000934	-0.651664	0.302071	0.301483	0.382679	-0.648715	-0.505855	-0.420519
27047	9.182158	-0.239654	-3.410089	-0.517376	-0.009346	0.010151	-0.652219	0.300813	0.302032	0.380406	-0.651169	-0.503275	-0.421881
27048	9.235418	-0.191644	-3.408280	-0.566304	0.007025	0.019226	-0.651387	0.302770	0.301209	0.378149	-0.654194	-0.499610	-0.423584
27049	9.235268	-0.186674	-3.386589	-0.555419	-0.003992	0.036228	-0.651384	0.301644	0.303567	0.375650	-0.657113	-0.496289	-0.425190
27050	9.249728	-0.172205	-3.377105	-0.559070	-0.000272	0.025551	-0.651239	0.300101	0.305362	0.373446	-0.660169	-0.492626	-0.426655
27051	9.334359	-0.075911	-3.351714	-0.545555	-0.011080	0.019612	-0.649419	0.299670	0.307573	0.370859	-0.662865	-0.489624	-0.428184
27052	9.438509	-0.081719	-3.402530	-0.527492	-0.011771	-0.011112	-0.648301	0.299805	0.308402	0.368628	-0.665389	-0.486777	-0.429440
27053	9.144230	-0.089681	-3.426210	-0.539525	-0.052309	-0.009294	-0.649276	0.298406	0.309510	0.365465	-0.668074	-0.484483	-0.430568
27054	9.245068	-0.118982	-3.372860	-0.545047	-0.070423	0.004921	-0.648718	0.298255	0.312571	0.362552	-0.671353	-0.481678	-0.431078
27055	9.251055	-0.081172	-3.503768	-0.553959	-0.032322	-0.018406	-0.647323	0.299088	0.313405	0.359298	-0.673842	-0.479205	-0.432671
27056	9.193213	-0.139046	-3.541705	-0.542244	-0.048572	-0.021725	-0.648445	0.299222	0.315785	0.356388	-0.676622	-0.476596	-0.433620
27057	9.164266	-0.046763	-3.499203	-0.543239	-0.062131	-0.016342	-0.647183	0.298092	0.318551	0.353003	-0.679275	-0.474370	-0.434681
27058	9.192938	0.074487	-3.403944	-0.541490	-0.055635	-0.037576	-0.645642	0.297385	0.320065	0.349882	-0.681927	-0.472010	-0.435621
27059	9.164545	-0.017903	-3.521272	-0.541437	-0.057520	-0.028729	-0.644660	0.296681	0.321165	0.346448	-0.684368	-0.469905	-0.436810
27060	9.056517	-0.024955	-3.598369	-0.543084	-0.037781	-0.020042	-0.645223	0.297094	0.323404	0.343611	-0.687007	-0.467144	-0.437869
27061	9.213480	-0.045413	-3.620097	-0.553150	-0.057665	-0.005853	-0.643825	0.297656	0.321587	0.340206	-0.689709	-0.464591	-0.438995
27062	9.256275	-0.076674	-3.552150	-0.550530	-0.062906	-0.025251	-0.643405	0.297367	0.323950	0.336970	-0.692535	-0.461984	-0.439793
27063	9.130799	-0.080747	-3.556769	-0.575880	-0.063008	-0.002572	-0.642568	0.297357	0.326452	0.333225	-0.695422	-0.459183	-0.441021
27064	9.140748	-0.003481	-3.557645	-0.554035	-0.055941	0.002075	-0.641173	0.298471	0.326732	0.330228	-0.698422	-0.456092	-0.441742
27065	9.181876	0.032538	-3.553269	-0.548640	-0.063160	0.001311	-0.641177	0.299025	0.328132	0.326887	-0.701119	-0.453443	-0.442681
27066	9.218052	-0.018573	-3.574494	-0.548703	-0.070284	-0.007491	-0.639217	0.298456	0.330062	0.323733	-0.704085	-0.450600	-0.443193
27067	9.151121	-0.110781	-3.701437	-0.546096	-0.099192	-0.001110	-0.636986	0.300121	0.331874	0.320077	-0.707020	-0.448204	-0.443606
27068	9.136378	-0.110476	-3.667593	-0.557928	-0.102751	-0.000346	-0.636994	0.301794	0.333146	0.316546	-0.710355	-0.445362	-0.443674
27069	9.141840	-0.072239	-3.730850	-0.541533	-0.102937	0.012241	-0.634759	0.302197	0.336338	0.313035	-0.713369	-0.442800	-0.443894
27070	9.093760	-0.072087	-3.754950	-0.545207	-0.121121	0.031763	-0.633641	0.302046	0.338976	0.309789	-0.717027	-0.439698	-0.443360
27071	8.978468	-0.144522	-3.860302	-0.552356	-0.110336	0.036893	-0.630294	0.304126	0.341481	0.306267	-0.720346	-0.436694	-0.443396
27072	8.979270	-0.062758	-3.924038	-0.549586	-0.112306	0.054644	-0.629185	0.305926	0.345673	0.303219	-0.724104	-0.433137	-0.442858
