# Supplementary material for: Identification of Haptic Based Guiding Using Hard Reins
Source: PLoS One. 2015 Jul 22;10(7):e0132020. doi: 10.1371/journal.pone.0132020 (PMC4511788; doi:10.1371/journal.pone.0132020)
Supplement: S2 File — (ZIP) [file pone.0132020.s002.zip › MotionData2/Subject10/T13/gh13.txt]

// Start Time: 0
// Sample rate: 25.0Hz
// Scenario: 4.9
// Firmware Version: 2.6.1
Counter	Acc_X	Acc_Y	Acc_Z	Gyr_X	Gyr_Y	Gyr_Z	Mag_X	Mag_Y	Mag_Z	Quat_w	Quat_x	Quat_y	Quat_z
26370	-2.793474	-0.725546	8.331257	-1.020960	0.126379	-0.050873	-0.057298	-0.058427	-0.834423	0.515951	-0.156677	-0.000103	0.842168
26371	-3.361956	-1.296965	8.994818	-1.118248	0.151648	-0.080017	-0.051956	-0.016123	-0.842416	0.513696	-0.170584	-0.017607	0.840659
26372	-3.190831	-1.773160	9.637813	0.604799	0.029272	-0.049852	-0.049024	0.003157	-0.845259	0.516520	-0.164678	-0.007311	0.840259
26373	-2.600724	-1.168961	9.402163	1.403576	0.086224	0.037162	-0.046943	-0.043123	-0.837069	0.520350	-0.151428	0.017330	0.840241
26374	-2.333450	-0.585449	9.636066	0.662186	0.155054	0.094191	-0.043198	-0.080169	-0.830431	0.520663	-0.146944	0.030358	0.840473
26375	-2.640730	-0.855480	9.641413	0.455716	0.126459	0.098728	-0.042214	-0.106191	-0.825823	0.520270	-0.144085	0.039681	0.840823
26376	-2.683304	-1.023580	9.753872	0.732687	0.059074	0.083628	-0.042807	-0.130029	-0.819530	0.520849	-0.137224	0.052854	0.840888
26377	-2.754066	-0.851160	9.563607	0.515701	0.024056	0.060425	-0.039669	-0.143298	-0.813134	0.521227	-0.132012	0.061974	0.840865
26378	-2.956128	-0.438244	9.428296	0.241884	0.009006	0.014736	-0.038609	-0.154548	-0.808777	0.521583	-0.129473	0.066176	0.840719
26379	-2.899122	-0.260229	9.392920	0.195478	-0.018463	0.009000	-0.039103	-0.163395	-0.807491	0.521993	-0.126946	0.069327	0.840596
26380	-2.682806	-0.122455	9.456878	0.171797	-0.023936	0.011658	-0.043483	-0.177423	-0.804892	0.522241	-0.124585	0.071997	0.840570
26381	-2.600734	-0.138531	9.632638	0.144461	0.001688	0.037323	-0.043996	-0.184497	-0.801035	0.522005	-0.122876	0.074560	0.840746
26382	-2.754645	-0.221017	9.519632	0.056656	0.043671	0.058040	-0.042958	-0.182638	-0.801942	0.521064	-0.122786	0.076111	0.841203
26383	-2.899246	-0.220636	9.715111	-0.037911	0.058173	0.064913	-0.041922	-0.182243	-0.801564	0.519828	-0.123891	0.076249	0.841793
26384	-3.039076	-0.226453	9.502500	-0.174828	0.030454	0.007041	-0.041794	-0.178774	-0.803749	0.519194	-0.126063	0.073640	0.842094
26385	-3.077222	-0.312877	9.577741	-0.047207	-0.011609	-0.051311	-0.043226	-0.176354	-0.805151	0.519995	-0.126280	0.072601	0.841658
26386	-2.913467	-0.273741	9.671029	0.279204	-0.062595	-0.121562	-0.041785	-0.183325	-0.802209	0.522801	-0.122349	0.076344	0.840167
26387	-2.798349	-0.153628	9.553774	0.356276	-0.075311	-0.134072	-0.042292	-0.190410	-0.799380	0.526065	-0.117409	0.081207	0.838377
26388	-2.587353	0.079523	9.371790	0.244194	-0.076333	-0.147560	-0.041755	-0.200315	-0.795403	0.529205	-0.113651	0.084153	0.836626
26389	-2.521017	0.327661	9.435896	0.149435	-0.066347	-0.136990	-0.042402	-0.205380	-0.792187	0.531985	-0.111026	0.085627	0.835065
26390	-2.623040	0.490977	9.415631	0.082499	-0.055389	-0.107825	-0.045752	-0.218201	-0.788567	0.534035	-0.109261	0.086177	0.833932
26391	-2.801434	0.482586	9.176221	0.097929	-0.038879	-0.087473	-0.044963	-0.221961	-0.787675	0.535811	-0.107551	0.087208	0.832907
26392	-2.932495	0.675206	9.300114	0.113359	-0.000450	-0.067166	-0.044714	-0.219275	-0.787419	0.537130	-0.106301	0.088945	0.832034
26393	-2.773403	0.683237	9.445728	0.148071	0.004264	-0.030078	-0.043927	-0.224897	-0.784599	0.537970	-0.104671	0.091423	0.831429
26394	-2.623613	0.605963	9.273222	0.146077	0.008926	-0.006089	-0.044432	-0.231055	-0.783055	0.538325	-0.103114	0.093935	0.831114
26395	-2.512546	0.567645	9.259319	0.067326	-0.009416	-0.003684	-0.043386	-0.236145	-0.780495	0.538576	-0.102068	0.094983	0.830961
26396	-2.521653	0.457180	9.322493	-0.040864	-0.024228	-0.029123	-0.044418	-0.237215	-0.781259	0.538988	-0.102017	0.093983	0.830814
26397	-2.521609	0.458010	9.564933	-0.082596	-0.018860	-0.049649	-0.045862	-0.234371	-0.780475	0.539714	-0.102509	0.092336	0.830467
26398	-2.278170	0.478848	9.889135	-0.065715	-0.029822	-0.059694	-0.045864	-0.231035	-0.782658	0.540553	-0.102692	0.090795	0.830068
26399	-2.279458	0.227499	9.551959	-0.014030	-0.051679	-0.059382	-0.046391	-0.230481	-0.781626	0.541641	-0.101894	0.089886	0.829556
26400	-2.434143	0.308615	9.443641	0.008890	-0.026155	-0.089770	-0.045602	-0.231841	-0.782404	0.543092	-0.101387	0.089558	0.828704
26401	-2.709156	0.361858	9.696250	-0.012045	-0.015282	-0.095446	-0.046124	-0.230632	-0.782913	0.544714	-0.101236	0.088998	0.827718
26402	-2.684731	0.294560	9.700336	0.009003	-0.000639	-0.097204	-0.044830	-0.230902	-0.781638	0.546232	-0.101163	0.088933	0.826733
26403	-2.699882	0.433550	9.550925	-0.001655	0.014897	-0.097287	-0.043918	-0.231449	-0.781646	0.547847	-0.101405	0.088873	0.825641
26404	-2.695132	0.442699	9.409481	-0.050931	0.024957	-0.078170	-0.042355	-0.231205	-0.782301	0.548897	-0.102375	0.088137	0.824902
26405	-2.589208	0.466421	9.249984	-0.000563	0.028782	-0.043769	-0.040417	-0.228536	-0.781929	0.549603	-0.102741	0.088366	0.824362
26406	-2.550690	0.481254	9.344162	0.062327	-0.000344	-0.023102	-0.039891	-0.230154	-0.781934	0.550009	-0.101953	0.089331	0.824085
26407	-2.579755	0.515271	9.459581	0.063920	-0.016754	-0.002769	-0.040020	-0.232822	-0.780263	0.550249	-0.100783	0.090213	0.823972
26408	-2.570147	0.522507	9.459772	0.080468	-0.024936	0.006556	-0.040275	-0.235762	-0.778977	0.550247	-0.099337	0.091268	0.824033
26409	-2.628318	0.592421	9.537019	0.074248	-0.022195	0.013897	-0.041823	-0.238968	-0.778966	0.550239	-0.097930	0.092301	0.824092
26410	-2.551444	0.650464	9.581756	0.128609	-0.022152	0.004020	-0.044412	-0.244295	-0.777277	0.550346	-0.096006	0.094173	0.824035
26411	-2.450166	0.646030	9.633044	0.209058	-0.012888	0.014568	-0.044408	-0.250435	-0.773423	0.550559	-0.093257	0.097533	0.823818
26412	-2.547413	0.824233	9.742648	0.166944	-0.003810	0.016173	-0.044660	-0.255514	-0.771238	0.550505	-0.091188	0.100262	0.823758
26413	-2.493588	0.645359	9.462210	0.025338	0.017938	-0.006713	-0.045693	-0.257383	-0.771231	0.550658	-0.091006	0.100896	0.823598
26414	-2.555905	0.562910	9.306854	0.006035	0.025234	-0.004973	-0.043617	-0.258198	-0.769834	0.550589	-0.091230	0.101254	0.823575
26415	-2.488513	0.582030	9.230942	-0.004634	0.010655	0.010687	-0.044263	-0.260731	-0.768673	0.550416	-0.091228	0.101342	0.823680
26416	-2.445582	0.683506	9.333577	0.000736	-0.000336	-0.001271	-0.043359	-0.260597	-0.767652	0.550308	-0.091085	0.101336	0.823769
26417	-2.469850	0.722319	9.441908	0.007926	-0.007693	-0.017839	-0.044524	-0.258726	-0.769955	0.550666	-0.090696	0.101374	0.823568
26418	-2.493921	0.717697	9.511227	0.018435	-0.020476	-0.014076	-0.044000	-0.260608	-0.769446	0.550798	-0.090058	0.101410	0.823546
26419	-2.469922	0.741935	9.550195	0.028722	-0.003961	0.006254	-0.044516	-0.262208	-0.768929	0.550788	-0.089448	0.101873	0.823561
26420	-2.551985	0.760786	9.482486	0.021620	0.010657	0.009883	-0.046605	-0.261635	-0.767626	0.550447	-0.089242	0.102346	0.823753
26421	-2.491641	0.741432	9.415569	-0.001213	0.007008	0.017161	-0.045560	-0.261923	-0.768406	0.550181	-0.089120	0.102458	0.823930
26422	-2.503915	0.789654	9.454535	-0.020406	0.003309	0.009683	-0.046215	-0.261372	-0.767758	0.549800	-0.089254	0.102158	0.824207
26423	-2.522764	0.698261	9.472281	-0.004703	-0.011270	0.022709	-0.045440	-0.261639	-0.766736	0.549473	-0.088858	0.102022	0.824485
26424	-2.462565	0.712858	9.485048	0.033834	-0.013052	0.021062	-0.046483	-0.261088	-0.766470	0.549025	-0.088103	0.102457	0.824810
26425	-2.532310	0.673855	9.375838	0.004120	-0.027724	0.015398	-0.047503	-0.264049	-0.768263	0.548869	-0.087355	0.102269	0.825017
26426	-2.464504	0.611687	9.447607	0.011410	-0.022287	-0.007641	-0.049322	-0.264829	-0.767735	0.548837	-0.086757	0.102179	0.825113
26427	-2.378000	0.679988	9.672599	-0.006137	-0.016802	0.001488	-0.048552	-0.263886	-0.766583	0.548871	-0.086329	0.101908	0.825168
26428	-2.459861	0.660749	9.721971	-0.105586	-0.029800	-0.029454	-0.049719	-0.261877	-0.768501	0.548995	-0.086937	0.099765	0.825284
26429	-2.397116	0.646457	9.727157	-0.212210	-0.015328	-0.046626	-0.049726	-0.256399	-0.771327	0.549457	-0.088888	0.096015	0.825213
26430	-2.518303	0.780560	9.617493	-0.350637	-0.000869	-0.049205	-0.048842	-0.245823	-0.773900	0.549423	-0.092693	0.090108	0.825484
26431	-2.406678	0.626994	9.669188	-0.171934	0.007553	-0.051993	-0.048201	-0.237013	-0.778658	0.549980	-0.094579	0.087265	0.825204
26432	-2.373562	0.756630	9.570502	0.072789	-0.005803	-0.023050	-0.049638	-0.234450	-0.779159	0.550283	-0.093597	0.088336	0.825000
26433	-2.073762	0.559056	9.306499	0.125094	-0.000136	0.003071	-0.048333	-0.239808	-0.776215	0.550499	-0.091975	0.090415	0.824813
26434	-2.252286	0.597993	9.540606	0.044398	-0.032189	0.028542	-0.050136	-0.244354	-0.776203	0.549998	-0.090773	0.090830	0.825235
26435	-2.511816	0.418937	9.389256	-0.086964	-0.038737	0.037116	-0.051956	-0.244335	-0.776317	0.549331	-0.090784	0.089045	0.825872
26436	-2.743129	0.404732	9.590922	-0.071850	-0.051606	0.020590	-0.054555	-0.243107	-0.777324	0.548757	-0.090556	0.087310	0.826464
26437	-2.554890	0.367178	9.755371	0.207858	-0.042248	-0.018608	-0.054558	-0.243368	-0.776553	0.549543	-0.087386	0.090262	0.825965
26438	-2.297953	0.568998	9.530172	0.143749	-0.033113	-0.015253	-0.056099	-0.251121	-0.774488	0.549927	-0.085157	0.092231	0.825725
26439	-2.227995	0.559615	9.559497	-0.177393	-0.042611	-0.022399	-0.056376	-0.248685	-0.772942	0.550104	-0.086219	0.088803	0.825873
26440	-2.287851	0.472868	9.552921	-0.077623	-0.044325	-0.016352	-0.058712	-0.246266	-0.775493	0.550146	-0.086238	0.086990	0.826036
26441	-2.261068	0.415059	9.516356	-0.012900	-0.046057	-0.008634	-0.061057	-0.245429	-0.774960	0.550380	-0.085409	0.086258	0.826043
26442	-2.246208	0.338702	9.690645	-0.203503	-0.054527	-0.018813	-0.061319	-0.240356	-0.778426	0.550233	-0.086650	0.082246	0.826421
26443	-2.075842	-0.012893	9.485681	-0.768704	-0.039608	-0.033670	-0.062914	-0.223737	-0.783805	0.549496	-0.094275	0.069020	0.827286
26444	-2.934135	0.056496	10.577972	-0.932807	-0.080240	-0.048331	-0.063882	-0.191614	-0.796123	0.548409	-0.103105	0.052588	0.828162
26445	-2.651808	-0.026620	10.027377	-0.199395	-0.097637	-0.046414	-0.066128	-0.173918	-0.802011	0.548898	-0.103519	0.048123	0.828057
26446	-1.598471	-0.023695	9.566792	0.169651	-0.106108	-0.014953	-0.069235	-0.178442	-0.801217	0.549494	-0.099767	0.049728	0.828028
26447	-1.607622	-0.132353	9.454771	0.309222	-0.087549	0.033722	-0.072620	-0.180527	-0.798620	0.549663	-0.094645	0.053942	0.828253
26448	-1.727601	-0.247976	9.480833	0.414167	-0.069144	0.047146	-0.076353	-0.196824	-0.793841	0.549602	-0.088750	0.060121	0.828521
26449	-1.939553	-0.276437	9.723285	0.176220	-0.053022	0.038523	-0.078687	-0.205875	-0.788171	0.549373	-0.085643	0.062494	0.828824
26450	-2.098671	-0.266626	9.870755	0.090683	-0.062341	0.017792	-0.081905	-0.217636	-0.785836	0.549234	-0.083445	0.063339	0.829076
26451	-2.055489	-0.225935	9.785318	-0.143596	-0.088258	-0.015655	-0.085418	-0.215457	-0.786836	0.549402	-0.083346	0.059912	0.829230
26452	-1.770320	-0.392625	9.415998	-0.195939	-0.070024	-0.037151	-0.085695	-0.206621	-0.790043	0.549672	-0.084236	0.055825	0.829246
26453	-1.341691	-0.295592	9.402157	-0.099653	-0.022348	-0.044108	-0.087526	-0.201913	-0.791312	0.550302	-0.084769	0.053767	0.828909
26454	-1.236408	-0.121479	9.604805	-0.052783	-0.003921	-0.006991	-0.086878	-0.199915	-0.792345	0.550216	-0.085148	0.052829	0.828988
26455	-1.501396	-0.155342	9.705069	0.027494	-0.014771	0.022956	-0.087537	-0.200156	-0.790283	0.549943	-0.084309	0.053049	0.829241
26456	-1.719526	0.094562	9.747343	0.062099	-0.032970	0.051748	-0.088828	-0.202428	-0.790531	0.549152	-0.082876	0.053800	0.829861
26457	-1.873876	0.092911	9.354633	0.054994	-0.058569	0.048981	-0.092076	-0.204795	-0.789092	0.548536	-0.080976	0.054046	0.830440
26458	-1.937217	0.224365	9.139860	0.063754	-0.062249	0.032413	-0.094150	-0.207449	-0.788177	0.548071	-0.079062	0.054470	0.830903
26459	-1.874128	0.140568	9.220883	0.158308	-0.042027	0.036558	-0.094407	-0.210653	-0.786505	0.547797	-0.076325	0.056612	0.831197
26460	-1.928209	0.367016	9.343569	0.129285	-0.016477	0.038202	-0.095429	-0.219209	-0.783673	0.547240	-0.074449	0.058632	0.831594
26461	-2.063026	0.328152	9.312962	0.138935	-0.009183	0.034545	-0.098279	-0.224129	-0.781853	0.546918	-0.072484	0.060834	0.831821
26462	-2.009426	0.213175	9.427063	0.200197	0.029286	0.042186	-0.096973	-0.227889	-0.780322	0.546166	-0.070601	0.064526	0.832199
26463	-2.016084	0.092952	9.449318	0.118120	0.029159	0.028855	-0.097085	-0.235389	-0.778268	0.545849	-0.069527	0.066801	0.832317
26464	-1.822701	-0.014492	9.574430	-0.117670	0.019674	-0.012921	-0.097481	-0.234173	-0.778007	0.545460	-0.071037	0.065010	0.832587
26465	-1.375556	-0.261158	9.642352	-0.240646	-0.000562	-0.033787	-0.096440	-0.229253	-0.781870	0.545716	-0.073465	0.060865	0.832522
26466	-0.941569	-0.274527	9.701421	-0.239630	0.023237	-0.043031	-0.093862	-0.221508	-0.783429	0.545913	-0.076376	0.057058	0.832400
26467	-1.197439	-0.197721	9.798522	-0.252098	0.041498	-0.027448	-0.091663	-0.212844	-0.787685	0.545978	-0.079588	0.053136	0.832316
26468	-1.321694	0.081202	9.830077	-0.191438	0.091002	0.012448	-0.089855	-0.205107	-0.791038	0.545305	-0.083030	0.050961	0.832557
26469	-1.647001	0.046206	9.634528	-0.083302	0.120403	0.040629	-0.086220	-0.200605	-0.793379	0.544414	-0.085620	0.050811	0.832887
26470	-1.724434	0.100776	9.456950	-0.153361	0.151374	0.029148	-0.080765	-0.196923	-0.795220	0.543471	-0.089631	0.049955	0.833133
26471	-1.631120	0.263353	9.810542	-0.141012	0.116648	0.029255	-0.077141	-0.191334	-0.796403	0.542661	-0.092780	0.048791	0.833385
26472	-1.538898	-0.371121	9.941721	-0.025526	0.070295	0.083473	-0.074796	-0.189503	-0.798735	0.541130	-0.093996	0.049286	0.834214
26473	-1.880885	-0.449652	9.687799	-0.091742	0.076709	0.131111	-0.072723	-0.187912	-0.798494	0.538745	-0.095833	0.048676	0.835584
26474	-2.534150	0.048765	9.491869	-0.133747	0.109594	0.171408	-0.071813	-0.184856	-0.800813	0.535496	-0.098786	0.047953	0.837369
26475	-2.414350	0.218662	9.860212	-0.078109	0.132602	0.213176	-0.069984	-0.182761	-0.804169	0.531686	-0.101352	0.048374	0.839463
26476	-2.527501	0.205493	10.295823	-0.011827	0.095270	0.258783	-0.068292	-0.182651	-0.804697	0.527189	-0.102675	0.049716	0.842056
26477	-2.484962	-0.108302	10.666264	0.046070	0.051503	0.284074	-0.068428	-0.183038	-0.803282	0.522485	-0.102494	0.051535	0.844895
26478	-2.412874	-0.094140	9.841438	-0.015314	0.036839	0.266263	-0.070765	-0.183151	-0.803778	0.517889	-0.102850	0.052211	0.847636
26479	-2.587029	-0.000821	9.092234	-0.012948	0.036849	0.257044	-0.073621	-0.184061	-0.803884	0.513503	-0.103080	0.052846	0.850233
26480	-2.703580	0.166480	8.839063	0.058030	0.044167	0.227849	-0.074661	-0.186982	-0.801692	0.509648	-0.102845	0.054759	0.852457
26481	-2.581686	-0.116766	8.951442	0.109959	0.038502	0.132157	-0.074910	-0.190466	-0.801177	0.507614	-0.102009	0.057279	0.853605
26482	-2.382508	-0.412846	9.486811	0.062321	0.019905	0.033211	-0.073348	-0.191689	-0.800804	0.507040	-0.101534	0.058611	0.853912
26483	-2.121664	-0.507714	9.732743	0.033232	-0.007645	-0.013949	-0.072692	-0.194907	-0.799525	0.507396	-0.100866	0.059031	0.853751
26484	-1.949260	-0.246240	10.117264	0.016263	-0.018761	-0.065711	-0.072823	-0.194369	-0.799653	0.508504	-0.100312	0.058989	0.853159
26485	-1.844056	-0.084107	9.630861	0.165283	-0.010445	-0.114803	-0.073069	-0.202129	-0.796826	0.510847	-0.098352	0.061405	0.851816
26486	-2.198419	0.427781	9.682739	0.163427	-0.013288	-0.135151	-0.069544	-0.208598	-0.795058	0.513453	-0.096472	0.063794	0.850288
26487	-2.288501	0.612601	9.612482	0.259745	-0.051605	-0.147536	-0.068224	-0.217184	-0.792630	0.516560	-0.092870	0.067357	0.848531
26488	-2.613561	0.532470	9.584322	0.169051	-0.077422	-0.179342	-0.067041	-0.224823	-0.789557	0.519988	-0.089902	0.069099	0.846614
26489	-2.666136	0.444054	9.789015	0.059248	-0.094106	-0.214943	-0.066905	-0.228035	-0.788274	0.523893	-0.087765	0.068733	0.844458
26490	-2.300139	0.520811	9.510274	0.080475	-0.063028	-0.251785	-0.066101	-0.234757	-0.788027	0.528330	-0.086054	0.068993	0.841844
26491	-2.049136	0.464104	9.665439	0.052420	-0.026447	-0.239976	-0.063636	-0.238109	-0.784706	0.532523	-0.085161	0.069194	0.839273
26492	-1.489865	0.460193	9.603395	0.100750	-0.026345	-0.254475	-0.061025	-0.240160	-0.785370	0.536966	-0.083848	0.070174	0.836488
26493	-1.489341	0.370497	10.106201	0.021296	-0.081278	-0.243719	-0.058292	-0.243662	-0.783337	0.541221	-0.082338	0.069235	0.833971
26494	-1.872517	0.340360	9.958186	0.010957	-0.154489	-0.259359	-0.056730	-0.244618	-0.783092	0.545777	-0.079848	0.067324	0.831396
26495	-2.183307	0.280203	9.431181	-0.139253	-0.158456	-0.314567	-0.057372	-0.245026	-0.784373	0.551017	-0.078893	0.062764	0.828382
26496	-2.152502	0.377656	9.067992	-0.132297	-0.118252	-0.333974	-0.056331	-0.241974	-0.786951	0.556472	-0.078657	0.058744	0.825046
26497	-1.851899	0.540200	9.291503	-0.037645	-0.077943	-0.348322	-0.055167	-0.239708	-0.787345	0.562268	-0.077941	0.056720	0.821318
26498	-1.986609	0.492871	9.599218	0.018546	-0.015809	-0.361061	-0.050751	-0.240817	-0.785838	0.568221	-0.077729	0.056284	0.817261
26499	-2.326297	-0.040184	10.092632	0.032812	0.024358	-0.348123	-0.044642	-0.241950	-0.784858	0.573948	-0.077902	0.056589	0.813211
26500	-2.306982	-0.050047	10.011065	-0.123237	0.051662	-0.329573	-0.038380	-0.243396	-0.788251	0.579043	-0.080375	0.054662	0.809482
26501	-2.254653	0.083520	9.643783	-0.090957	0.052622	-0.339563	-0.032028	-0.238366	-0.788556	0.584348	-0.082431	0.053302	0.805544
26502	-2.327215	0.115462	9.177898	-0.034072	0.017028	-0.353985	-0.024619	-0.236715	-0.789772	0.589958	-0.083326	0.052365	0.801414
26503	-2.388503	-0.180807	9.105964	-0.038364	-0.073422	-0.337242	-0.020980	-0.237021	-0.789415	0.595384	-0.082766	0.050398	0.797576
26504	-2.449491	-0.518575	9.561512	0.005912	-0.152721	-0.253826	-0.019412	-0.237320	-0.790713	0.599583	-0.080362	0.048248	0.794805
26505	-2.685241	-0.593689	10.244740	0.162760	-0.142333	-0.155234	-0.022273	-0.240220	-0.788378	0.602461	-0.076158	0.048966	0.792996
26506	-2.362707	-0.486919	10.326056	0.127861	-0.048025	-0.089102	-0.023047	-0.246356	-0.785032	0.604093	-0.073790	0.050272	0.791896
26507	-1.679954	-0.117046	9.751945	0.160089	0.008756	-0.114853	-0.021994	-0.252127	-0.783372	0.606155	-0.071986	0.052827	0.790319
26508	-1.246766	0.011757	9.176926	0.070958	0.021457	-0.155914	-0.018594	-0.259137	-0.782117	0.608682	-0.071478	0.053977	0.788342
26509	-1.521366	-0.042523	8.940775	0.073046	-0.029838	-0.192745	-0.015747	-0.258477	-0.780082	0.611874	-0.070187	0.054555	0.785944
26510	-1.940520	-0.095534	9.159347	0.114891	-0.062701	-0.164812	-0.014827	-0.263707	-0.778292	0.614649	-0.067824	0.055352	0.783928
26511	-2.220098	-0.089883	9.567265	0.056452	-0.000506	-0.093234	-0.012219	-0.266150	-0.777929	0.616207	-0.067112	0.056181	0.782706
26512	-1.859080	0.052034	10.055080	0.188777	0.052873	-0.011430	-0.011437	-0.270030	-0.775494	0.616522	-0.065477	0.059760	0.782331
26513	-1.627454	0.004024	9.950956	0.232215	0.051223	0.023875	-0.010649	-0.278054	-0.771133	0.616406	-0.063269	0.064122	0.782259
26514	-1.513704	-0.123484	9.179739	0.183384	0.018250	-0.011372	-0.009084	-0.283415	-0.768192	0.616733	-0.061161	0.067190	0.781911
26515	-1.555190	-0.028287	8.902254	-0.117497	0.003218	-0.049791	-0.006220	-0.286654	-0.766545	0.617388	-0.062612	0.065375	0.781434
26516	-1.738831	0.073199	9.139592	-0.105106	-0.011462	-0.060795	-0.005709	-0.279976	-0.769760	0.618047	-0.063672	0.063493	0.780982
26517	-1.353272	0.118547	9.513469	-0.022969	0.010663	-0.032718	-0.004670	-0.278652	-0.770539	0.618542	-0.064043	0.063252	0.780579
26518	-1.335169	0.423827	10.838074	-0.030307	-0.005709	0.036457	-0.004412	-0.276785	-0.771568	0.617712	-0.064149	0.062728	0.781270
26519	-2.123230	-0.154686	10.258540	0.200544	-0.021920	0.064420	-0.005192	-0.280778	-0.768736	0.617012	-0.061115	0.065686	0.781823
26520	-2.137061	-0.305246	9.855453	-0.093374	-0.038728	0.039896	-0.006231	-0.280234	-0.769241	0.616250	-0.061463	0.063784	0.782553
26521	-2.031719	-0.148376	9.940246	-0.222876	-0.069944	0.034670	-0.007020	-0.274475	-0.771803	0.615545	-0.062969	0.059483	0.783327
26522	-1.902892	0.091178	8.864681	-0.003429	-0.087716	0.100417	-0.010928	-0.270014	-0.773313	0.613998	-0.061371	0.058463	0.784743
26523	-1.721841	0.595945	10.039986	0.109550	-0.025261	0.193151	-0.014309	-0.271042	-0.772387	0.611151	-0.059303	0.060134	0.786995
26524	-2.339158	0.653767	10.423882	0.291343	0.020808	0.308408	-0.017676	-0.278762	-0.769150	0.606542	-0.055548	0.065328	0.790413
26525	-2.570025	0.516949	9.944552	0.207179	0.046525	0.394697	-0.022613	-0.284712	-0.765257	0.600472	-0.053182	0.069679	0.794827
26526	-2.569851	0.488785	10.150583	0.196533	0.024632	0.421440	-0.027802	-0.291741	-0.762005	0.593914	-0.050473	0.073540	0.799569
26527	-2.422253	0.384180	10.428926	0.144243	0.008116	0.418439	-0.031829	-0.298236	-0.757862	0.587357	-0.048240	0.076471	0.804262
26528	-2.004913	0.304318	10.047656	-0.042371	-0.037876	0.347450	-0.039248	-0.297066	-0.756646	0.581783	-0.047443	0.075678	0.808425
26529	-1.508403	0.301306	9.581792	-0.052331	-0.098250	0.288453	-0.046658	-0.296451	-0.757101	0.577233	-0.046001	0.074055	0.811913
26530	-1.470359	0.396285	9.194633	-0.081780	-0.138577	0.242223	-0.055370	-0.291282	-0.760371	0.573424	-0.044184	0.071350	0.814949
26531	-1.200794	0.488432	9.251247	-0.004667	-0.134823	0.233384	-0.062922	-0.288374	-0.760053	0.569827	-0.041670	0.070009	0.817716
26532	-1.562497	0.522269	9.507577	0.033771	-0.078179	0.237164	-0.069685	-0.288824	-0.758842	0.566074	-0.039523	0.069870	0.820437
26533	-1.876147	0.600362	10.014605	0.117412	0.011495	0.276188	-0.074116	-0.289020	-0.756493	0.561636	-0.037971	0.072226	0.823351
26534	-1.730543	0.401417	10.142789	0.080311	0.046314	0.323951	-0.078154	-0.290026	-0.754148	0.556283	-0.037211	0.074318	0.826826
26535	-1.446551	0.500761	10.185237	0.081850	0.037273	0.346128	-0.082191	-0.292099	-0.751031	0.550581	-0.036384	0.076411	0.830480
26536	-1.200817	0.524675	10.000644	0.128765	0.000906	0.381502	-0.087647	-0.294445	-0.749961	0.544327	-0.034245	0.078842	0.834457
26537	-1.124372	0.668973	9.943374	0.071184	-0.006521	0.353532	-0.092982	-0.294910	-0.748633	0.538506	-0.032769	0.080237	0.838153
26538	-1.742934	0.960109	9.612845	-0.041168	0.002419	0.347377	-0.097031	-0.292293	-0.746671	0.532648	-0.032543	0.079809	0.841937
26539	-1.592795	0.800314	9.227961	-0.062657	0.026313	0.389703	-0.102499	-0.288749	-0.747654	0.526021	-0.033010	0.079337	0.846120
26540	-1.604887	1.320095	9.278341	-0.042446	0.053882	0.439572	-0.109792	-0.285443	-0.747466	0.518449	-0.033518	0.079484	0.850746
26541	-1.606827	1.728982	9.255254	0.025721	0.079513	0.423246	-0.112668	-0.281244	-0.747185	0.511150	-0.033907	0.081126	0.854982
26542	-1.342358	1.863117	8.930765	0.059851	-0.021152	0.331293	-0.117355	-0.280778	-0.746119	0.505548	-0.032244	0.082171	0.858271
26543	-1.111340	1.968701	9.421659	-0.015784	-0.043484	0.207275	-0.121786	-0.278440	-0.745568	0.502073	-0.031263	0.081738	0.860386
26544	-0.430515	1.738051	9.112741	-0.097943	-0.144415	0.039089	-0.127512	-0.276230	-0.745907	0.501566	-0.029547	0.078643	0.861031
26545	-0.694503	1.510795	9.642353	-0.157931	-0.155782	-0.060875	-0.130900	-0.272978	-0.746779	0.502784	-0.028434	0.074463	0.860729
26546	-1.165107	1.110207	9.553134	-0.085781	-0.188725	-0.080760	-0.135066	-0.270518	-0.747259	0.504393	-0.026018	0.071058	0.860152
26547	-0.956462	0.852754	10.122738	0.017057	-0.095223	-0.008384	-0.137926	-0.267686	-0.749291	0.504703	-0.024099	0.070514	0.860071
26548	-1.386588	1.068130	10.040134	0.300496	0.022421	0.151581	-0.140007	-0.274061	-0.744393	0.502177	-0.021088	0.075996	0.861161
26549	-1.367955	1.192137	9.710809	0.486833	0.085899	0.224411	-0.140250	-0.286224	-0.738612	0.498381	-0.017225	0.085472	0.862563
26550	-1.733655	2.083448	10.274361	0.540575	0.139832	0.237456	-0.142833	-0.302361	-0.729986	0.494191	-0.013693	0.096284	0.863897
26551	-1.617662	1.500358	9.940827	0.303053	0.119415	0.204020	-0.143597	-0.314650	-0.724072	0.490529	-0.012274	0.102927	0.865238
26552	-1.451362	1.505341	9.894444	0.209022	0.046119	0.162134	-0.143343	-0.319975	-0.718935	0.487686	-0.010537	0.107054	0.866367
26553	-1.118788	1.509585	9.535165	0.024309	-0.014553	0.072711	-0.144652	-0.322076	-0.715583	0.486489	-0.009802	0.107507	0.866992
26554	-1.031928	1.479799	9.216320	-0.076431	-0.084294	-0.008897	-0.146340	-0.320326	-0.717111	0.486819	-0.008953	0.105380	0.867077
26555	-0.837327	1.609285	8.979923	-0.028935	-0.117180	-0.041826	-0.147652	-0.315489	-0.718384	0.487812	-0.007189	0.103868	0.866717
26556	-0.691564	1.884081	9.054746	-0.014658	-0.131860	-0.078655	-0.151416	-0.317058	-0.718355	0.489440	-0.005061	0.102336	0.865997
26557	-0.715786	1.918535	9.295031	-0.075764	-0.080810	-0.095661	-0.152327	-0.317978	-0.717320	0.491278	-0.004470	0.100355	0.865191
26558	-0.848426	1.943392	9.606178	0.021962	-0.042270	-0.060166	-0.152607	-0.314870	-0.715773	0.492396	-0.003496	0.100334	0.864562
26559	-0.933187	2.035439	9.839505	0.126351	0.001844	0.003041	-0.151692	-0.318624	-0.713983	0.492371	-0.002132	0.102672	0.864306
26560	-0.966421	1.924548	9.792035	0.083976	0.025653	0.040633	-0.152077	-0.320629	-0.713466	0.491616	-0.001517	0.104397	0.864531
26561	-0.788151	1.938473	9.539464	0.118717	0.025785	0.060198	-0.151943	-0.322371	-0.712954	0.490546	-0.000511	0.106838	0.864841
26562	-0.590920	2.024930	9.381698	0.167601	0.022239	0.065994	-0.153634	-0.326883	-0.709343	0.489348	0.001037	0.109975	0.865126
26563	-0.373186	1.861881	9.412647	0.106487	-0.014354	0.067603	-0.154930	-0.331011	-0.707150	0.488228	0.002667	0.111785	0.865523
26564	-0.296756	2.000654	9.146475	0.110241	-0.017166	0.025173	-0.155711	-0.335132	-0.703803	0.487819	0.004245	0.113545	0.865519
26565	-0.318590	2.018961	8.884897	-0.094122	-0.013867	-0.034008	-0.155449	-0.336205	-0.703291	0.488465	0.003719	0.111870	0.865375
26566	-0.523533	2.033483	9.029606	-0.230130	0.014132	-0.091047	-0.154400	-0.332902	-0.707669	0.490017	0.001170	0.108050	0.864990
26567	-0.134570	1.846024	8.857786	-0.320449	0.006628	-0.154224	-0.151940	-0.325311	-0.711413	0.492684	-0.002154	0.102639	0.864131
26568	-0.380753	1.418867	9.310352	-0.269143	0.021185	-0.172438	-0.147788	-0.315609	-0.717098	0.495591	-0.005378	0.098206	0.862970
26569	-0.916095	1.461402	9.397164	-0.221689	-0.013628	-0.192472	-0.144536	-0.310315	-0.721363	0.498926	-0.007441	0.094260	0.861471
26570	-1.459537	1.208078	10.204636	-0.350491	-0.030451	-0.228186	-0.143754	-0.301395	-0.728435	0.502828	-0.010696	0.087898	0.859839
26571	-2.770317	1.127417	11.297802	-0.193583	0.068364	-0.144544	-0.140390	-0.292470	-0.732058	0.505169	-0.013863	0.085280	0.858685
26572	-2.436174	0.804858	11.046767	-0.033984	0.116520	0.011268	-0.135970	-0.289320	-0.734534	0.504728	-0.016041	0.085892	0.858845
26573	-1.427633	0.588213	10.421867	0.025979	0.155489	0.140773	-0.133625	-0.290823	-0.734424	0.502075	-0.018056	0.087997	0.860146
26574	-0.724733	0.764774	9.586003	0.024621	0.185157	0.242267	-0.133109	-0.290287	-0.734043	0.497546	-0.020421	0.090382	0.862474
26575	-0.742362	1.417775	9.201350	0.039175	0.212571	0.220121	-0.128682	-0.290885	-0.735107	0.493401	-0.023126	0.093275	0.864477
26576	-0.714616	1.662847	9.094633	0.105689	0.177672	0.118984	-0.125949	-0.293586	-0.733587	0.490995	-0.024791	0.096926	0.865399
26577	-0.752834	1.590792	9.150873	-0.050718	0.131526	0.013055	-0.124257	-0.293610	-0.734115	0.490516	-0.027333	0.097355	0.865545
26578	-1.050707	1.373995	9.241064	-0.160836	0.087257	-0.076034	-0.120095	-0.291795	-0.735947	0.491498	-0.030428	0.095401	0.865103
26579	-1.025858	1.236068	9.695415	-0.271171	0.086954	-0.135655	-0.115952	-0.281541	-0.740217	0.493534	-0.034632	0.091472	0.864209
26580	-1.209075	0.725434	9.619336	-0.305839	0.015596	-0.137548	-0.112833	-0.274507	-0.745252	0.495563	-0.038031	0.086256	0.863441
26581	-1.567648	0.592028	9.508507	-0.347647	0.002657	-0.158049	-0.109725	-0.264120	-0.750671	0.498042	-0.041578	0.080119	0.862442
26582	-1.226225	0.772596	9.351007	-0.335593	0.002755	-0.149676	-0.109483	-0.253555	-0.755039	0.500119	-0.045075	0.074237	0.861590
26583	-1.023810	0.787308	9.314697	-0.388185	0.013714	-0.143491	-0.105080	-0.241304	-0.760724	0.502238	-0.049175	0.067501	0.860687
26584	-1.221638	0.841561	9.817671	-0.186945	0.050469	-0.125933	-0.102619	-0.231449	-0.766396	0.503990	-0.051952	0.064671	0.859717
26585	-1.375416	0.756348	10.314300	-0.116891	0.087079	-0.111799	-0.101199	-0.227711	-0.767177	0.505708	-0.054527	0.063370	0.858644
26586	-1.663996	0.606374	10.242295	-0.036869	0.111018	-0.060675	-0.098084	-0.224804	-0.768485	0.506463	-0.056739	0.063801	0.858024
26587	-1.838016	0.707461	10.357303	0.069215	0.124067	0.006277	-0.093793	-0.225921	-0.767877	0.506307	-0.057921	0.066214	0.857854
26588	-1.946733	0.749873	10.160060	0.104510	0.076721	0.061899	-0.091443	-0.228633	-0.767897	0.505219	-0.057949	0.068866	0.858285
26589	-1.665013	0.823011	10.278928	0.057840	0.011918	0.102376	-0.092216	-0.231572	-0.767121	0.503543	-0.057194	0.070076	0.859222
26590	-1.847561	0.667356	9.890996	-0.035733	-0.029341	0.090896	-0.095339	-0.232064	-0.766068	0.501961	-0.056773	0.069283	0.860239
26591	-1.806408	0.620908	9.650701	-0.066161	-0.024852	0.063055	-0.096386	-0.230972	-0.765545	0.500866	-0.056701	0.067956	0.860988
26592	-2.005937	0.505115	9.673618	-0.098815	-0.022325	0.005664	-0.098605	-0.226263	-0.767197	0.500658	-0.057149	0.066050	0.861227
26593	-2.106760	0.415929	9.681027	-0.040590	-0.007767	-0.038362	-0.098744	-0.222776	-0.767837	0.501314	-0.057281	0.065234	0.860900
26594	-2.149966	0.382628	9.816974	-0.110941	0.010286	-0.090430	-0.098748	-0.221969	-0.767708	0.502695	-0.058539	0.063335	0.860151
26595	-1.950970	0.098848	9.728441	-0.196845	0.035649	-0.155484	-0.095634	-0.215325	-0.771457	0.505119	-0.061168	0.060132	0.858777
26596	-1.584725	0.127900	9.569047	-0.243878	0.040162	-0.183402	-0.092399	-0.208533	-0.773665	0.507878	-0.064391	0.056135	0.857183
26597	-1.062562	-0.176059	9.723275	-0.070107	0.044936	-0.200954	-0.089165	-0.202671	-0.774845	0.511212	-0.065929	0.055103	0.855149
26598	-1.273848	-0.367531	9.430585	0.008745	0.035847	-0.209765	-0.084747	-0.203252	-0.774238	0.514714	-0.066534	0.055350	0.852982
26599	-1.378640	-0.127128	9.442579	0.054773	0.052388	-0.189269	-0.080845	-0.204099	-0.774012	0.517991	-0.066898	0.056504	0.850892
26600	-1.950439	-0.032642	9.265748	0.233751	0.067204	-0.162569	-0.077980	-0.207073	-0.772751	0.520889	-0.065657	0.060963	0.848910
26601	-2.225478	0.020117	9.376735	0.356065	0.058208	-0.139801	-0.074318	-0.218359	-0.768929	0.523681	-0.062961	0.067369	0.846909
26602	-2.307374	0.005442	9.354162	0.255925	0.039905	-0.102444	-0.070932	-0.227073	-0.763561	0.525588	-0.060950	0.071995	0.845494
26603	-1.981809	-0.012342	9.592178	0.264948	0.019810	-0.113431	-0.069489	-0.234849	-0.760490	0.527832	-0.058555	0.076478	0.843870
26604	-1.800445	-0.132274	9.589788	0.240896	-0.021400	-0.145777	-0.067791	-0.242616	-0.756265	0.530539	-0.055728	0.080152	0.842020
26605	-1.371718	-0.059587	9.491596	0.215382	-0.029780	-0.223402	-0.065960	-0.251191	-0.752042	0.534625	-0.053197	0.083099	0.839310
26606	-1.189296	0.109436	9.567677	0.137117	-0.026332	-0.281025	-0.063880	-0.255347	-0.748975	0.539501	-0.051606	0.084826	0.836110
26607	-1.137823	0.439104	9.563180	0.045149	-0.004523	-0.296305	-0.060884	-0.256727	-0.749257	0.544550	-0.051421	0.085059	0.832818
26608	-1.276012	0.089538	9.427373	0.112438	0.039451	-0.277561	-0.057110	-0.258910	-0.748516	0.549202	-0.051175	0.087081	0.829563
26609	-1.920031	-0.313856	10.025377	0.120208	0.061139	-0.320944	-0.050739	-0.262317	-0.746255	0.554586	-0.051313	0.089197	0.825739
26610	-2.137232	-0.250824	10.293066	-0.043855	0.024246	-0.363263	-0.042938	-0.261475	-0.747345	0.560500	-0.052694	0.088373	0.821738
26611	-1.966878	0.422707	10.174486	-0.280030	0.016578	-0.419845	-0.037366	-0.254567	-0.748800	0.567107	-0.056755	0.083263	0.817457
26612	-2.455192	0.715525	10.260446	-0.359112	-0.053214	-0.488466	-0.032845	-0.243362	-0.751530	0.574752	-0.060614	0.076232	0.812511
26613	-1.974579	1.018234	9.861128	-0.460497	-0.098782	-0.435373	-0.028058	-0.228172	-0.758375	0.581425	-0.064875	0.066866	0.808248
26614	-2.297103	1.416489	9.729287	-0.232446	-0.021567	-0.345770	-0.025094	-0.214021	-0.763662	0.586736	-0.067536	0.062408	0.804540
26615	-2.284654	1.324403	9.526488	0.016471	0.008319	-0.206114	-0.022247	-0.207895	-0.765739	0.590102	-0.067642	0.062366	0.802069
26616	-1.865031	1.276199	9.256096	0.099557	0.061719	-0.119002	-0.019129	-0.209526	-0.764222	0.592062	-0.067454	0.064527	0.800468
26617	-1.534569	0.728832	9.395521	0.112971	0.096737	-0.022969	-0.015355	-0.214377	-0.761555	0.592494	-0.067576	0.067367	0.799904
26618	-1.852940	0.761640	9.325802	0.108658	0.102362	0.050818	-0.012502	-0.216795	-0.758365	0.591670	-0.067707	0.070382	0.800243
26619	-1.794222	0.589369	9.566362	-0.046271	0.098576	0.070351	-0.011460	-0.216809	-0.758630	0.590379	-0.069603	0.070842	0.800993
26620	-2.163889	0.261784	9.661531	0.128020	0.065828	0.082360	-0.008987	-0.218176	-0.758265	0.589101	-0.068881	0.073778	0.801731
26621	-2.268851	0.025604	9.599632	0.229592	0.040359	0.092151	-0.010415	-0.224564	-0.753886	0.587911	-0.066577	0.078009	0.802398
26622	-1.984405	0.012984	9.261271	0.236921	0.029363	0.051613	-0.010541	-0.230704	-0.750160	0.587310	-0.064034	0.082219	0.802625
26623	-2.013116	-0.027546	9.385248	0.197606	0.010804	-0.036233	-0.010276	-0.237650	-0.746051	0.588164	-0.061854	0.085403	0.801838
26624	-2.112566	0.107389	9.506227	-0.064035	-0.006206	-0.136293	-0.008835	-0.239822	-0.746707	0.590271	-0.062590	0.084131	0.800365
26625	-2.418336	0.040509	9.824073	-0.187190	-0.037738	-0.236553	-0.008195	-0.236209	-0.747353	0.593919	-0.064530	0.080313	0.797901
26626	-2.159051	0.256875	9.630303	-0.122061	-0.047795	-0.287888	-0.004836	-0.230205	-0.747634	0.598426	-0.065526	0.077421	0.794731
26627	-1.837051	0.468868	9.528269	-0.097395	-0.023114	-0.319176	-0.001331	-0.223836	-0.751515	0.603436	-0.066756	0.075097	0.791056
26628	-1.794536	0.651583	9.468821	-0.094068	0.006154	-0.317365	0.000999	-0.221176	-0.751533	0.608307	-0.068313	0.073252	0.787357
26629	-1.741123	0.559285	9.179991	-0.024303	0.042857	-0.300447	0.006198	-0.218965	-0.752987	0.612970	-0.069642	0.072908	0.783647
26630	-1.846161	0.347878	9.327264	0.057625	0.059495	-0.250217	0.010227	-0.220476	-0.751863	0.616868	-0.070081	0.074183	0.780423
26631	-1.785595	0.285539	9.353358	0.125747	0.076074	-0.231434	0.015552	-0.221859	-0.749849	0.620574	-0.069969	0.076686	0.777246
26632	-1.753054	0.035777	9.460572	0.112084	0.050429	-0.244372	0.020611	-0.223362	-0.746676	0.624437	-0.069585	0.078701	0.773978
26633	-1.627226	-0.059807	9.575619	0.037310	0.013709	-0.279756	0.023347	-0.226603	-0.745414	0.628831	-0.069670	0.078957	0.770379
26634	-1.970444	0.131932	9.565504	-0.006158	0.010758	-0.325216	0.026590	-0.225427	-0.745054	0.633801	-0.070275	0.078531	0.766283
26635	-2.251749	0.477112	9.366096	0.023730	0.037154	-0.372198	0.034143	-0.226736	-0.746657	0.639505	-0.071028	0.078745	0.761438
26636	-2.463397	0.381010	9.525992	0.048745	0.077228	-0.420129	0.039847	-0.226369	-0.743874	0.645829	-0.072089	0.079862	0.755864
26637	-2.573879	-0.194985	9.992140	0.025293	0.122676	-0.484903	0.048673	-0.223508	-0.743429	0.653008	-0.074315	0.081044	0.749326
26638	-2.527755	-0.251712	10.260606	-0.116028	0.153482	-0.524426	0.059446	-0.220530	-0.742485	0.660417	-0.078825	0.080510	0.742397
26639	-2.118868	-0.063757	10.113440	-0.253413	0.166157	-0.541745	0.072036	-0.210766	-0.745923	0.667785	-0.085441	0.077984	0.735310
26640	-2.489407	-0.213888	10.043069	-0.119661	0.131582	-0.517948	0.082791	-0.202686	-0.745233	0.674974	-0.089625	0.077074	0.728311
26641	-2.730175	-0.276983	10.023135	-0.010791	0.080644	-0.455490	0.091612	-0.198348	-0.744787	0.681478	-0.091592	0.077090	0.721980
26642	-2.996698	-0.503965	9.931054	0.113852	0.027906	-0.388327	0.099795	-0.196426	-0.744980	0.687255	-0.090887	0.078380	0.716433
26643	-2.801430	-0.513883	9.731114	0.101219	0.062740	-0.358902	0.103680	-0.198307	-0.740641	0.692504	-0.090938	0.079953	0.711180
26644	-2.398543	-0.086130	9.361628	0.037893	0.102043	-0.366668	0.112126	-0.197860	-0.740194	0.697629	-0.092297	0.081213	0.705832
26645	-2.400138	0.242782	9.167003	0.104274	0.154182	-0.384884	0.120821	-0.198462	-0.736921	0.703018	-0.093614	0.084048	0.699956
26646	-2.461460	-0.043642	9.160013	0.183050	0.123231	-0.365045	0.129140	-0.200420	-0.735446	0.708263	-0.093225	0.087631	0.694257
26647	-2.663422	-0.144142	9.435151	0.258215	0.094090	-0.336015	0.136664	-0.201940	-0.731264	0.713258	-0.091433	0.091852	0.688815
26648	-2.855486	-0.297436	9.743246	0.310517	0.061305	-0.291404	0.142383	-0.208003	-0.726685	0.717729	-0.088230	0.096440	0.683945
26649	-2.762339	-0.624505	9.720326	0.249228	0.043942	-0.268596	0.146537	-0.214037	-0.721065	0.721780	-0.085766	0.099928	0.679480
26650	-2.952372	-0.201538	9.702882	0.243521	0.030261	-0.247405	0.152013	-0.222663	-0.717898	0.725511	-0.083005	0.103218	0.675344
26651	-2.812685	-0.187946	9.375538	0.189614	0.013678	-0.293788	0.155655	-0.226841	-0.715230	0.729790	-0.081061	0.105415	0.670614
26652	-2.702993	0.067490	9.437750	0.111017	-0.012048	-0.319996	0.160066	-0.227541	-0.713080	0.734301	-0.079803	0.106176	0.665703
26653	-2.713475	0.250787	9.579439	0.002707	-0.045139	-0.344500	0.162262	-0.225403	-0.711811	0.739011	-0.079911	0.104925	0.660656
26654	-2.332559	0.252329	9.808641	-0.089757	-0.050732	-0.363405	0.168104	-0.221721	-0.713141	0.743786	-0.081178	0.102373	0.655524
26655	-2.485859	0.039880	9.679418	0.071088	-0.015786	-0.340490	0.170954	-0.218267	-0.713805	0.748422	-0.080609	0.102429	0.650289
26656	-2.681770	-0.309943	10.205545	0.200712	0.009940	-0.314029	0.173804	-0.219479	-0.710872	0.752818	-0.078227	0.104644	0.645133
26657	-2.999405	-0.430958	10.176882	0.150648	-0.001302	-0.382565	0.179912	-0.221010	-0.709378	0.758010	-0.076760	0.105867	0.639000
26658	-2.880447	-0.145911	9.044256	0.022350	-0.010717	-0.477331	0.185096	-0.218638	-0.708133	0.764164	-0.077143	0.105216	0.631689
26659	-3.111067	0.689650	8.703381	-0.046870	0.085914	-0.546171	0.192872	-0.212810	-0.707678	0.770802	-0.080127	0.105022	0.623229
26660	-2.873542	0.420891	8.764235	0.151260	0.124501	-0.561818	0.202220	-0.211826	-0.706209	0.777761	-0.080374	0.107878	0.613995
26661	-2.334823	-0.296909	9.594494	0.226519	0.097158	-0.566886	0.212856	-0.211365	-0.701923	0.784855	-0.079295	0.111184	0.604445
26662	-2.298578	-0.794800	10.303134	0.208598	0.034979	-0.550251	0.221279	-0.210340	-0.697491	0.791739	-0.077515	0.113331	0.595229
26663	-2.077217	-0.713063	10.157529	0.042095	-0.030908	-0.529759	0.227502	-0.207177	-0.696510	0.798182	-0.077707	0.112379	0.586718
26664	-1.593095	0.363210	9.442654	-0.036367	-0.027037	-0.466508	0.232939	-0.200527	-0.697065	0.803659	-0.078869	0.110744	0.579351
26665	-1.955535	1.029473	8.915752	0.226158	-0.046540	-0.339675	0.236318	-0.202430	-0.695550	0.808076	-0.075394	0.111914	0.573415
26666	-2.693592	0.609713	9.003790	0.232756	-0.057466	-0.278723	0.238263	-0.205642	-0.692225	0.811762	-0.071450	0.113182	0.568442
26667	-3.402184	0.084864	9.297053	0.278001	-0.064707	-0.217577	0.240218	-0.208873	-0.690699	0.814802	-0.066649	0.114852	0.564327
26668	-3.358429	0.010569	9.354026	0.129141	-0.063008	-0.205409	0.240739	-0.211281	-0.689162	0.817458	-0.064161	0.114956	0.560741
26669	-2.868975	0.494717	9.245369	0.100933	-0.062966	-0.211092	0.242304	-0.213175	-0.688789	0.820129	-0.062268	0.114695	0.557096
26670	-2.647757	0.605200	9.064161	0.064367	-0.070346	-0.240793	0.242826	-0.214651	-0.688023	0.823072	-0.060836	0.113904	0.553061
26671	-2.348110	0.454526	9.148854	0.058059	-0.099695	-0.292444	0.245939	-0.212940	-0.688047	0.826625	-0.059405	0.112466	0.548192
26672	-2.347529	0.342324	9.401716	0.032100	-0.098867	-0.307340	0.245142	-0.208763	-0.687653	0.830268	-0.058337	0.110762	0.543123
26673	-2.338374	0.453683	9.600186	0.021650	-0.074232	-0.314822	0.246042	-0.205421	-0.688173	0.833895	-0.057811	0.109309	0.537892
26674	-2.435758	0.660732	9.702993	0.066866	-0.001056	-0.302724	0.249029	-0.204249	-0.688582	0.837244	-0.057202	0.109603	0.532670
26675	-2.460263	0.744886	9.703944	0.126289	0.042873	-0.303419	0.253697	-0.202678	-0.687461	0.840542	-0.056122	0.111240	0.527224
26676	-2.501057	0.706376	9.722226	0.136237	0.080258	-0.338496	0.257853	-0.203784	-0.685952	0.844090	-0.055288	0.113585	0.521108
26677	-2.488872	0.674829	9.635488	0.158268	0.081162	-0.354995	0.265500	-0.202091	-0.682670	0.847785	-0.054155	0.116140	0.514625
26678	-2.584724	0.554402	9.649706	0.135850	0.075566	-0.382784	0.272502	-0.199869	-0.680925	0.851703	-0.053374	0.118342	0.507689
26679	-2.540926	0.473079	9.761787	0.155120	0.080173	-0.375307	0.280808	-0.200200	-0.677906	0.855491	-0.052309	0.120813	0.500802
26680	-2.367509	0.496880	9.586119	0.196106	0.112258	-0.369604	0.286769	-0.201563	-0.673198	0.859128	-0.050828	0.124245	0.493842
26681	-2.276030	0.515687	9.404815	0.168313	0.103045	-0.397412	0.294030	-0.204142	-0.667729	0.862966	-0.049794	0.127191	0.486449
26682	-2.309945	0.549169	9.366563	0.176622	0.090140	-0.443497	0.301415	-0.200843	-0.665344	0.867220	-0.048609	0.129954	0.478203
26683	-2.530883	0.370593	9.333194	0.096514	0.078963	-0.478955	0.309458	-0.196899	-0.664892	0.871680	-0.048776	0.131686	0.469525
26684	-2.800102	0.206355	9.299575	0.096458	0.075296	-0.467877	0.317753	-0.192410	-0.663414	0.875966	-0.048892	0.133376	0.460982
26685	-2.765874	0.110651	9.432968	0.152297	0.058980	-0.436186	0.325918	-0.190054	-0.660392	0.879974	-0.047789	0.135292	0.452833
26686	-2.799030	-0.009247	9.565392	0.147981	0.042527	-0.428797	0.331612	-0.186067	-0.658251	0.883886	-0.046590	0.136897	0.444786
26687	-2.518835	-0.134293	9.417437	0.026230	0.047045	-0.416481	0.338230	-0.183451	-0.657916	0.887491	-0.047567	0.137464	0.437265
26688	-2.792870	-0.293195	9.539865	0.111433	0.010718	-0.342166	0.343271	-0.178385	-0.656026	0.890573	-0.046485	0.138229	0.430827
26689	-2.678344	-0.053236	9.294670	0.128190	-0.021063	-0.282971	0.346895	-0.176260	-0.654383	0.893209	-0.044714	0.138575	0.425412
26690	-3.022091	0.249063	9.254897	0.129647	-0.037531	-0.273737	0.351176	-0.174424	-0.654030	0.895778	-0.042700	0.138687	0.420149
26691	-3.020120	0.348199	9.400323	0.119447	-0.063212	-0.301442	0.352601	-0.173097	-0.654041	0.898604	-0.040789	0.138192	0.414428
26692	-2.867288	0.149202	9.509371	-0.053152	-0.103730	-0.352076	0.355054	-0.169492	-0.653416	0.901774	-0.041723	0.135522	0.408286
26693	-2.929670	0.091714	9.618396	0.082013	-0.087233	-0.384642	0.355564	-0.163612	-0.655860	0.905224	-0.040515	0.134187	0.401150
26694	-2.856800	-0.028742	9.526175	-0.139384	-0.067363	-0.389475	0.359959	-0.156946	-0.655892	0.908418	-0.043408	0.131452	0.394479
26695	-2.523165	-0.227242	9.675323	-0.033310	-0.048929	-0.387100	0.360192	-0.143963	-0.660259	0.911578	-0.044608	0.129844	0.387525
26696	-1.847130	-0.415402	10.538294	-0.034809	-0.092686	-0.355636	0.363291	-0.137156	-0.661051	0.914552	-0.045314	0.127485	0.381168
26697	-2.217404	-0.652241	9.734624	-0.067443	-0.118293	-0.348372	0.365224	-0.131679	-0.661836	0.917463	-0.046508	0.124319	0.375025
26698	-2.425890	-0.407514	9.664102	-0.002843	-0.116420	-0.349913	0.364422	-0.123360	-0.663625	0.920379	-0.046425	0.121752	0.368678
26699	-2.516041	-0.210912	9.522000	0.068082	-0.116393	-0.369869	0.364664	-0.117728	-0.664267	0.923464	-0.045202	0.119584	0.361760
26700	-2.742552	0.271486	9.317827	0.281313	-0.041260	-0.381856	0.367387	-0.117344	-0.663132	0.926567	-0.040489	0.120424	0.354023
26701	-2.485191	0.897035	9.187385	0.196470	0.041046	-0.347362	0.372439	-0.117234	-0.659830	0.929093	-0.037930	0.122127	0.347033
26702	-2.211465	0.618660	9.229240	0.309767	0.088892	-0.282236	0.376454	-0.119116	-0.655492	0.931065	-0.033350	0.125625	0.340916
26703	-2.106426	0.340996	9.576768	0.142340	0.074216	-0.225828	0.381385	-0.121686	-0.651804	0.932538	-0.031694	0.127649	0.336266
26704	-1.928234	0.403226	10.083363	0.181752	0.092561	-0.212738	0.385780	-0.119688	-0.648496	0.933860	-0.029342	0.130374	0.331734
26705	-2.242014	0.444805	9.058497	0.172359	0.136486	-0.198090	0.389664	-0.122498	-0.643129	0.934945	-0.027438	0.133750	0.327470
26706	-2.493295	0.582759	9.446933	0.141534	0.101730	-0.170526	0.394188	-0.121431	-0.638794	0.935885	-0.025787	0.136397	0.323806
26707	-2.624155	0.732000	9.548616	0.261127	0.065360	-0.138499	0.398730	-0.122933	-0.636132	0.936762	-0.021571	0.139039	0.320436
26708	-2.860768	0.782110	8.863030	0.242433	0.011453	-0.131131	0.400283	-0.127204	-0.631647	0.937691	-0.017340	0.140661	0.317253
26709	-2.883489	0.488497	8.841900	0.339855	-0.062480	-0.132355	0.400282	-0.131735	-0.628049	0.938836	-0.010814	0.141421	0.313801
26710	-2.944164	0.080641	9.202857	0.218997	-0.086299	-0.086773	0.400685	-0.137365	-0.626513	0.939689	-0.006280	0.141066	0.311522
26711	-2.708592	0.246724	9.795453	0.155462	-0.115438	-0.015070	0.397964	-0.140818	-0.625593	0.940158	-0.002597	0.139692	0.310777
26712	-2.666186	0.443102	9.510569	0.109789	-0.113644	-0.020846	0.394590	-0.142793	-0.625438	0.940633	0.000240	0.138147	0.310041
26713	-2.198733	0.492606	9.645241	0.199143	-0.153686	-0.014780	0.392651	-0.145993	-0.625167	0.941174	0.004965	0.136310	0.309171
26714	-2.429675	0.375347	9.257396	0.241242	-0.175623	-0.031143	0.386957	-0.152911	-0.624996	0.941829	0.010632	0.134407	0.307863
26715	-1.674013	0.659553	9.618875	0.055868	-0.201352	-0.041260	0.380999	-0.153687	-0.628677	0.942644	0.012863	0.130764	0.306852
26716	-1.721596	0.514090	9.318756	0.270475	-0.270590	-0.051132	0.376600	-0.159812	-0.628259	0.943590	0.019613	0.127242	0.305061
26717	-1.798399	0.460021	9.732530	0.007764	-0.283861	-0.109667	0.370496	-0.158823	-0.630139	0.945002	0.021241	0.121741	0.302817
26718	-1.909874	0.579734	9.629955	0.089016	-0.258189	-0.109304	0.364788	-0.154517	-0.635747	0.946260	0.024345	0.117354	0.300378
26719	-1.574793	1.069655	9.188701	0.125895	-0.215939	-0.077810	0.358556	-0.157528	-0.634928	0.947200	0.027865	0.113812	0.298465
26720	-1.600519	1.411147	9.169247	0.181347	-0.162790	-0.047173	0.352861	-0.162446	-0.636170	0.947758	0.032288	0.111745	0.297027
26721	-1.785250	1.738368	9.289725	0.238107	-0.141524	0.037041	0.348202	-0.169768	-0.634851	0.947722	0.037785	0.110204	0.297070
26722	-1.763913	2.341303	9.718429	0.368459	-0.149423	0.117048	0.343405	-0.176138	-0.632502	0.947063	0.046037	0.109377	0.298311
26723	-2.045846	2.332275	10.056511	0.574234	-0.181923	0.213184	0.336807	-0.190794	-0.627957	0.945610	0.058583	0.108921	0.300876
26724	-2.197560	2.285076	9.708793	0.582204	-0.221940	0.286196	0.326987	-0.212799	-0.623261	0.943615	0.071670	0.107792	0.304688
26725	-1.856955	2.638894	9.563315	0.554555	-0.267507	0.323040	0.314813	-0.233420	-0.617003	0.941354	0.084603	0.105452	0.309151
26726	-1.847530	2.687227	9.621688	0.709352	-0.282838	0.338611	0.302133	-0.256193	-0.611770	0.938537	0.100532	0.103837	0.313463
26727	-1.679643	2.342179	9.222369	0.642613	-0.232541	0.360373	0.291122	-0.275210	-0.605007	0.935367	0.114933	0.102597	0.318358
26728	-1.387320	2.208110	9.242419	0.422320	-0.247404	0.344531	0.279210	-0.293838	-0.600679	0.932653	0.125232	0.099772	0.323297
26729	-1.440797	2.304440	9.303278	0.459228	-0.192604	0.318785	0.268586	-0.311120	-0.594689	0.929775	0.135767	0.098194	0.327786
26730	-1.145538	2.567172	9.280914	0.296737	-0.206551	0.275529	0.256009	-0.326910	-0.589325	0.927534	0.143299	0.095463	0.331711
26731	-1.086794	2.889736	9.305188	0.128085	-0.218943	0.141784	0.248102	-0.335399	-0.587466	0.926647	0.147456	0.091708	0.333424
26732	-1.107177	3.120555	9.279431	-0.126728	-0.211234	0.046335	0.241099	-0.336287	-0.590111	0.927091	0.146725	0.086728	0.333843
26733	-0.563386	3.322807	9.013711	-0.193745	-0.156525	-0.014986	0.236428	-0.332784	-0.594314	0.928037	0.144208	0.082452	0.333397
26734	-0.400297	3.496109	8.945654	-0.196349	-0.084352	-0.037261	0.233310	-0.326621	-0.599300	0.928988	0.141190	0.079600	0.332732
26735	-0.405903	3.669974	9.140062	-0.238389	-0.013147	-0.046824	0.233824	-0.319949	-0.603157	0.929992	0.136872	0.077777	0.332162
26736	-0.391194	3.616977	9.110654	-0.172834	0.047257	-0.042891	0.233557	-0.312999	-0.606880	0.930679	0.133404	0.077540	0.331704
26737	-0.201593	3.272326	8.814755	-0.256388	0.074749	0.004662	0.234586	-0.308322	-0.608171	0.931206	0.128288	0.077089	0.332348
26738	-0.248103	2.916516	8.910143	-0.169090	0.080426	0.051254	0.237445	-0.303820	-0.611406	0.931177	0.124810	0.077245	0.333713
26739	-0.396996	2.803700	9.070391	-0.097518	0.107958	0.079259	0.237176	-0.300598	-0.611916	0.930722	0.122560	0.078269	0.335574
26740	-0.148271	2.712781	9.071437	-0.301819	0.105828	0.033942	0.238470	-0.294602	-0.615266	0.931058	0.116410	0.078044	0.336881
26741	0.017009	2.424302	9.035330	-0.403161	0.100250	0.031613	0.239488	-0.284304	-0.618612	0.931598	0.108451	0.076951	0.338293
26742	0.191679	2.719758	9.506758	-0.319177	0.087567	0.041273	0.240389	-0.277230	-0.622087	0.931865	0.102101	0.076248	0.339689
26743	-0.169060	2.541178	9.553694	-0.401105	0.070901	0.015037	0.241150	-0.268002	-0.625174	0.932446	0.094375	0.074607	0.340694
26744	-0.548363	2.197965	9.305312	-0.351985	0.074554	0.009748	0.242691	-0.257183	-0.629552	0.932919	0.087443	0.073495	0.341488
26745	-0.798905	2.158555	9.182407	-0.346744	0.112893	0.000480	0.242669	-0.244872	-0.634174	0.933336	0.080415	0.073030	0.342174
26746	-0.819690	1.455997	9.167561	-0.350583	0.209908	0.061255	0.246546	-0.235272	-0.636900	0.933156	0.072650	0.074364	0.344111
26747	-0.620562	1.153742	9.304397	-0.319748	0.277802	0.146233	0.249509	-0.227653	-0.637305	0.932176	0.065161	0.076924	0.347684
26748	-0.978285	0.860790	9.671394	-0.351158	0.343506	0.153352	0.255071	-0.220861	-0.636833	0.931003	0.056588	0.080599	0.351476
26749	-1.862999	0.348509	9.521538	-0.432568	0.405451	0.158373	0.259716	-0.211244	-0.636994	0.929680	0.046023	0.084728	0.355526
26750	-1.794646	0.686200	9.742937	-0.274418	0.391053	0.179484	0.267611	-0.204198	-0.635382	0.927961	0.038571	0.089795	0.359634
26751	-1.492187	0.971922	10.107409	-0.256461	0.329768	0.142747	0.272522	-0.199931	-0.632977	0.926534	0.031733	0.093778	0.362951
26752	-1.835790	0.751140	10.465948	-0.245982	0.178786	0.097805	0.277437	-0.195537	-0.631343	0.925644	0.026189	0.095160	0.365296
26753	-2.117006	0.574840	10.429648	-0.381055	0.069733	0.055758	0.277942	-0.189913	-0.632501	0.925308	0.018718	0.093470	0.367040
26754	-2.191912	1.120711	10.407801	-0.386240	0.021204	0.022553	0.277534	-0.180407	-0.635965	0.925238	0.011587	0.090935	0.368146
26755	-1.842724	1.690398	10.068607	-0.279525	-0.011570	-0.006398	0.275053	-0.171958	-0.640055	0.925384	0.006498	0.088529	0.368490
26756	-1.234166	1.962762	9.866881	-0.327612	-0.053823	-0.111774	0.273742	-0.164189	-0.643640	0.926342	0.000764	0.085050	0.366956
26757	-1.047391	1.712458	9.725898	-0.319392	-0.057723	-0.224298	0.274902	-0.155116	-0.648401	0.928086	-0.005002	0.081499	0.363304
26758	-1.290390	1.105996	9.801536	-0.264403	-0.074257	-0.260890	0.275134	-0.142797	-0.651997	0.930071	-0.009665	0.078088	0.358855
26759	-1.379542	0.591266	9.879895	-0.040563	-0.048317	-0.208094	0.275648	-0.136658	-0.655341	0.931645	-0.010253	0.076715	0.355031
26760	-1.463807	0.062078	9.948497	0.128597	0.006909	-0.116858	0.274078	-0.135822	-0.654042	0.932507	-0.007954	0.077649	0.352615
26761	-1.244883	-0.361528	9.762178	0.204639	0.036573	-0.000203	0.275636	-0.139835	-0.650714	0.932500	-0.004285	0.079615	0.352260
26762	-1.048851	-0.532585	9.574387	0.230231	0.058753	0.070051	0.274353	-0.148386	-0.647623	0.931940	-0.000164	0.082253	0.353160
26763	-1.041698	-0.526191	9.329715	0.257704	0.036990	0.118217	0.272554	-0.158541	-0.644271	0.931058	0.004625	0.084564	0.354905
26764	-1.072620	-0.097459	9.498657	0.147518	0.044095	0.088091	0.270614	-0.165338	-0.641173	0.930356	0.007338	0.086340	0.356271
26765	-1.235912	0.282643	9.593675	0.123854	0.051084	-0.019121	0.269205	-0.174430	-0.638595	0.930415	0.009271	0.087952	0.355677
26766	-1.409901	0.889149	9.773376	-0.051061	0.058746	-0.154800	0.270237	-0.174824	-0.636547	0.931433	0.007759	0.088627	0.352871
26767	-1.064869	1.342961	10.022988	-0.116635	0.073741	-0.355434	0.271908	-0.169607	-0.636815	0.933834	0.004502	0.088995	0.346430
26768	-1.242497	1.173440	9.798127	-0.257889	0.047395	-0.587751	0.277588	-0.159192	-0.636598	0.937785	-0.001560	0.088054	0.335862
26769	-1.801119	1.032363	9.670922	-0.395274	0.057888	-0.686303	0.282996	-0.140219	-0.640489	0.942193	-0.010462	0.086222	0.323618
26770	-1.842808	0.655599	9.264402	-0.247379	0.114961	-0.595178	0.291517	-0.121267	-0.642991	0.945736	-0.016765	0.086567	0.312745
26771	-1.523913	0.504275	9.147642	0.112788	0.117829	-0.360768	0.297199	-0.112457	-0.642132	0.947826	-0.015865	0.089160	0.305654
26772	-0.970022	0.654908	9.961418	0.429227	0.124317	-0.109989	0.300312	-0.118211	-0.636503	0.948395	-0.008558	0.094011	0.302714
26773	-1.894262	0.355096	10.059002	0.622058	0.085505	0.057146	0.299680	-0.133038	-0.628921	0.947949	0.002982	0.099166	0.302571
26774	-2.377179	0.522528	10.056843	0.416778	0.002152	0.098661	0.297626	-0.148932	-0.622227	0.947306	0.011190	0.101628	0.303575
26775	-2.273553	1.058438	10.535781	0.123453	-0.036782	0.012302	0.292461	-0.162008	-0.619364	0.947303	0.013916	0.101473	0.303525
26776	-2.029428	1.429346	10.519258	0.054719	-0.000652	-0.143156	0.290896	-0.162115	-0.618323	0.948169	0.014790	0.101742	0.300676
26777	-1.760273	1.563573	9.515533	-0.084089	0.050045	-0.319272	0.292566	-0.154628	-0.620004	0.950015	0.012425	0.102087	0.294782
26778	-1.470996	1.530173	8.725672	-0.176284	0.069929	-0.406499	0.296686	-0.143396	-0.620417	0.952293	0.007957	0.102382	0.287389
26779	-1.683042	1.505185	8.576925	-0.092282	0.024309	-0.404163	0.300808	-0.130436	-0.622630	0.954570	0.005471	0.102196	0.279861
26780	-1.946269	1.106248	8.849708	0.073339	-0.068511	-0.291504	0.302601	-0.123335	-0.622384	0.956338	0.006783	0.101235	0.274085
26781	-2.347446	0.838218	9.495081	0.177578	-0.133993	-0.166295	0.302463	-0.121719	-0.622125	0.957499	0.010825	0.099518	0.270508
26782	-2.454383	0.536872	10.075526	0.272470	-0.144459	0.015093	0.298823	-0.124478	-0.620040	0.957650	0.016977	0.098125	0.270165
26783	-2.047875	0.220602	10.214101	0.230981	-0.087426	0.160641	0.292604	-0.130582	-0.619479	0.956873	0.022386	0.097514	0.272732
26784	-1.548511	0.641677	9.946233	0.228260	-0.010405	0.221421	0.290157	-0.138600	-0.618178	0.955582	0.027365	0.098364	0.276474
26785	-0.952956	1.100487	9.401360	0.201870	0.044452	0.187986	0.286663	-0.147124	-0.614812	0.954346	0.031543	0.100068	0.279669
26786	-0.807015	1.321017	9.084177	0.051588	0.084407	0.131788	0.284595	-0.152725	-0.613127	0.953417	0.032440	0.101791	0.282102
26787	-1.065279	1.392884	9.145182	0.012587	0.084210	0.087278	0.283928	-0.151350	-0.610678	0.952760	0.032612	0.103217	0.283780
26788	-1.642479	1.113102	9.270288	-0.042516	0.058494	0.099949	0.285604	-0.148409	-0.610176	0.952116	0.031799	0.103931	0.285766
26789	-1.720744	0.843705	9.328187	-0.019348	-0.003464	0.172157	0.283522	-0.150248	-0.608361	0.951165	0.032019	0.103452	0.289063
26790	-1.730825	0.934975	9.290968	0.092709	-0.071656	0.262346	0.280413	-0.152101	-0.609108	0.949740	0.034863	0.102363	0.293769
26791	-1.598313	0.967980	9.719917	0.162093	-0.093312	0.346713	0.271587	-0.157496	-0.607755	0.947770	0.039387	0.101104	0.299930
26792	-1.847764	0.726401	10.273467	0.073871	0.011838	0.434697	0.267838	-0.164028	-0.606957	0.945061	0.041718	0.101334	0.307979
26793	-2.213917	0.678144	10.444594	0.031637	0.150665	0.443483	0.264722	-0.169200	-0.603849	0.941979	0.042407	0.103819	0.316382
26794	-2.229712	0.956974	10.385949	-0.139787	0.218011	0.401890	0.263952	-0.171876	-0.603716	0.939076	0.039352	0.106608	0.324380
26795	-2.336093	1.013710	10.155325	-0.191758	0.226917	0.331469	0.264212	-0.174814	-0.601662	0.936583	0.035053	0.109206	0.331146
26796	-2.175758	1.230336	9.391769	-0.293627	0.182794	0.242428	0.266663	-0.171071	-0.600652	0.934768	0.028997	0.110426	0.336412
26797	-2.497101	1.370464	9.049896	-0.309394	0.123998	0.137214	0.266911	-0.164649	-0.602965	0.933752	0.022739	0.110469	0.339686
26798	-2.645911	1.230380	8.974534	-0.423614	0.079666	0.011193	0.267667	-0.155811	-0.604766	0.933679	0.014439	0.108984	0.340820
26799	-2.712171	0.991544	9.520231	-0.361106	0.032851	-0.075168	0.269597	-0.143794	-0.609790	0.934219	0.007349	0.107101	0.340162
26800	-2.224290	0.800598	9.678124	-0.330833	0.017334	-0.102651	0.270612	-0.133357	-0.612621	0.934932	0.000959	0.105101	0.338903
26801	-1.395411	0.879177	9.662959	-0.285365	0.021186	-0.093169	0.272532	-0.121988	-0.615202	0.935528	-0.004663	0.103499	0.337717
26802	-1.386085	0.967563	10.177945	-0.033516	-0.058873	-0.042866	0.272922	-0.118926	-0.617518	0.935962	-0.004852	0.102081	0.336942
26803	-1.945164	0.938401	10.417148	0.034983	-0.141172	-0.050721	0.269789	-0.115399	-0.617491	0.936612	-0.003258	0.099584	0.335902
26804	-1.922669	0.749133	9.929847	0.000257	-0.159540	-0.085000	0.265771	-0.116043	-0.619259	0.937518	-0.002222	0.096505	0.334277
26805	-1.837943	0.651200	9.382000	-0.201489	-0.136108	-0.148800	0.263304	-0.111755	-0.623094	0.938771	-0.005278	0.092518	0.331846
26806	-1.646175	0.872283	9.199668	-0.207072	-0.063164	-0.231080	0.264202	-0.102541	-0.627468	0.940404	-0.009046	0.089844	0.327852
26807	-1.385701	0.841172	9.096050	-0.103761	0.022871	-0.243598	0.266255	-0.093980	-0.628637	0.941946	-0.011451	0.089468	0.323423
26808	-0.791627	0.634503	9.518745	0.041667	0.054202	-0.225346	0.269873	-0.090509	-0.626736	0.943334	-0.011291	0.090617	0.319034
26809	-1.069171	0.196370	9.594021	0.136290	0.021401	-0.205426	0.272468	-0.090663	-0.625728	0.944646	-0.009068	0.091711	0.314881
26810	-1.179686	0.121944	9.702358	-0.000214	-0.035412	-0.195880	0.275571	-0.086797	-0.625237	0.945963	-0.009081	0.090915	0.311138
26811	-1.305601	0.234205	9.539538	-0.063361	-0.051935	-0.195259	0.276082	-0.083053	-0.626268	0.947276	-0.010155	0.089335	0.307544
26812	-1.122900	0.335109	9.393841	0.019154	-0.051889	-0.228062	0.276973	-0.078759	-0.625759	0.948788	-0.009754	0.088332	0.303155
26813	-1.173539	0.339950	9.431841	0.043787	-0.025408	-0.243670	0.278263	-0.076088	-0.625768	0.950333	-0.009031	0.087869	0.298437
26814	-1.142694	0.446016	9.476821	0.045865	0.021097	-0.287112	0.280590	-0.074221	-0.624500	0.952023	-0.008664	0.088398	0.292853
26815	-1.330878	0.484589	9.610022	0.154738	0.044848	-0.323524	0.285115	-0.069424	-0.623249	0.953868	-0.006365	0.089881	0.286387
26816	-1.663529	0.486782	9.741364	0.123542	0.103149	-0.362548	0.290948	-0.069190	-0.620210	0.955766	-0.005127	0.092414	0.279185
26817	-1.813368	0.594577	10.396754	0.123938	0.134085	-0.390299	0.297413	-0.065327	-0.616146	0.957702	-0.004032	0.095408	0.271456
26818	-2.116017	0.386474	10.921474	0.145379	0.123018	-0.404948	0.304422	-0.064051	-0.615044	0.959660	-0.002565	0.098422	0.263360
26819	-2.247001	0.039032	10.699353	0.089529	0.108311	-0.410731	0.310103	-0.059239	-0.610974	0.961606	-0.002059	0.100739	0.255266
26820	-2.505368	0.082784	9.574224	-0.110739	0.089923	-0.385874	0.316572	-0.052317	-0.609994	0.963380	-0.005304	0.101787	0.248014
26821	-2.319186	0.444041	8.880146	-0.145132	0.060913	-0.311252	0.320963	-0.041909	-0.611952	0.964786	-0.008896	0.102035	0.242276
26822	-2.502717	0.510902	8.840966	-0.002800	0.021143	-0.188657	0.321589	-0.037736	-0.610284	0.965673	-0.009318	0.102297	0.238586
26823	-2.479783	0.774464	9.219320	0.064438	-0.015081	-0.078453	0.323920	-0.035346	-0.610430	0.966109	-0.008011	0.102176	0.236918
26824	-2.355860	1.125110	10.382330	0.472882	-0.047211	0.074994	0.322383	-0.045107	-0.607723	0.965907	0.001624	0.103412	0.237334
26825	-2.356065	0.668841	10.620758	0.530422	-0.052505	0.134378	0.317487	-0.061270	-0.604349	0.965316	0.012575	0.104804	0.238794
26826	-2.152891	0.493471	9.871306	-0.003051	-0.034896	0.067072	0.317774	-0.069859	-0.603326	0.965087	0.012941	0.104000	0.240050
26827	-2.383319	0.762318	9.128839	-0.163831	-0.037063	-0.007584	0.317904	-0.067862	-0.604869	0.965251	0.010100	0.102422	0.240206
26828	-2.335879	0.912946	8.828959	-0.136399	-0.042610	-0.056351	0.315037	-0.064882	-0.605616	0.965653	0.007676	0.100856	0.239338
26829	-2.175364	0.630738	9.222546	-0.080121	-0.029751	-0.051456	0.315288	-0.059933	-0.607416	0.965980	0.006325	0.099861	0.238473
26830	-1.728141	0.377667	9.528007	-0.051332	-0.040539	-0.008815	0.315533	-0.052574	-0.609985	0.966143	0.005634	0.098734	0.238299
26831	-1.552862	0.532626	9.716637	-0.097474	-0.027621	0.053685	0.313456	-0.051489	-0.611254	0.965963	0.004140	0.097667	0.239498
26832	-1.414334	0.807359	9.776989	-0.007319	0.015636	0.126052	0.313077	-0.054974	-0.610995	0.965350	0.004291	0.097824	0.241892
26833	-1.361752	0.901144	9.735589	-0.065595	0.081481	0.162569	0.313600	-0.057653	-0.609587	0.964417	0.003131	0.098973	0.245142
26834	-1.415233	0.994797	9.717201	-0.113862	0.164578	0.157575	0.314377	-0.057788	-0.608822	0.963335	0.000560	0.101480	0.248369
26835	-2.067223	1.229020	9.647194	-0.097086	0.187253	0.116059	0.317733	-0.053778	-0.607047	0.962383	-0.001777	0.104509	0.250785
26836	-2.582238	1.044924	9.577398	-0.039922	0.200881	0.088630	0.321361	-0.053130	-0.605276	0.961534	-0.003246	0.108080	0.252507
26837	-3.904975	1.387030	9.084995	0.142317	0.275891	0.096758	0.327072	-0.056777	-0.600952	0.960443	-0.001443	0.114110	0.254020
26838	-3.786136	0.751896	9.710872	0.145956	0.311607	0.139202	0.332527	-0.062695	-0.595599	0.959031	0.000218	0.120740	0.256285
26839	-2.882129	0.241628	9.812964	-0.032916	0.277689	0.129179	0.339268	-0.065132	-0.589998	0.957678	-0.001312	0.125960	0.258815
26840	-2.144787	0.289822	9.407673	-0.182709	0.213715	0.139625	0.343158	-0.065424	-0.587972	0.956422	-0.005444	0.129013	0.261885
26841	-1.821581	0.241570	9.179585	-0.246251	0.138921	0.200347	0.345743	-0.062491	-0.587220	0.954969	-0.010170	0.130427	0.266308
26842	-1.715897	0.313170	8.951149	-0.204415	0.020246	0.222896	0.346249	-0.059934	-0.586195	0.953709	-0.013473	0.129673	0.271003
26843	-1.880407	0.427513	8.715989	-0.194186	-0.074738	0.246157	0.341838	-0.057636	-0.589629	0.952507	-0.015933	0.127245	0.276196
26844	-2.481244	0.567018	9.057979	-0.086017	-0.109358	0.286409	0.336660	-0.060022	-0.592289	0.951200	-0.016109	0.124683	0.281804
26845	-3.148370	0.464519	9.722395	-0.138795	-0.083857	0.332218	0.332784	-0.061892	-0.595601	0.949475	-0.017250	0.122420	0.288468
26846	-2.803142	0.877490	9.988237	-0.085185	-0.036105	0.384088	0.327604	-0.066139	-0.596333	0.947324	-0.017591	0.121280	0.295904
26847	-2.503766	1.292036	10.037650	-0.026076	-0.023142	0.406508	0.324498	-0.069598	-0.596438	0.944939	-0.016717	0.120855	0.303651
26848	-2.400678	1.396836	9.670438	0.121136	0.004383	0.368453	0.319592	-0.078009	-0.596917	0.942733	-0.013438	0.121703	0.310263
26849	-2.118886	0.919345	9.167113	0.102733	0.005155	0.292721	0.318062	-0.086182	-0.596652	0.940916	-0.010526	0.122546	0.315514
26850	-2.107873	0.617671	8.879752	0.049865	0.026008	0.242603	0.314698	-0.092842	-0.594828	0.939346	-0.009031	0.123311	0.319910
26851	-1.997089	0.657858	9.311000	0.163367	0.022350	0.198882	0.314973	-0.098476	-0.593805	0.938039	-0.005317	0.124827	0.323224
26852	-2.534843	0.229610	10.317696	0.331873	-0.014143	0.214546	0.312396	-0.107024	-0.591860	0.936724	0.001665	0.126638	0.326355
26853	-2.484059	-0.319233	10.188058	0.249039	-0.043476	0.212356	0.309823	-0.119181	-0.588117	0.935427	0.007378	0.127434	0.329672
26854	-1.877762	-0.083370	9.865785	0.099898	-0.072719	0.231966	0.305162	-0.124633	-0.587825	0.934083	0.010445	0.126609	0.333691
26855	-1.456339	-0.012052	9.371459	0.042294	-0.105435	0.290809	0.299743	-0.134919	-0.588301	0.932400	0.012839	0.124788	0.338960
26856	-1.080632	0.549871	8.857184	-0.041371	-0.086912	0.382639	0.293651	-0.139285	-0.588512	0.930028	0.013739	0.122700	0.346126
26857	-1.453440	0.886269	8.956834	-0.011221	-0.037297	0.495276	0.287056	-0.145412	-0.590776	0.926672	0.015168	0.121661	0.355314
26858	-2.279268	1.196183	9.313516	0.138528	-0.020657	0.561483	0.281881	-0.154604	-0.588939	0.922657	0.019378	0.122000	0.365300
26859	-2.689960	1.396071	9.614922	0.023014	-0.013573	0.552552	0.273332	-0.163500	-0.588232	0.918608	0.021409	0.121605	0.375384
26860	-2.864517	1.628532	10.159016	0.294970	-0.002518	0.494822	0.265572	-0.175758	-0.587019	0.914731	0.028179	0.123473	0.383702
26861	-3.077880	1.882675	10.030973	0.151990	0.029995	0.410045	0.259883	-0.190821	-0.581839	0.911403	0.031895	0.124924	0.390795
26862	-2.697529	2.007183	10.341105	0.028775	0.029639	0.308831	0.257553	-0.194014	-0.581436	0.908898	0.033090	0.125412	0.396335
26863	-2.262715	1.781446	9.501899	0.074431	0.026998	0.281418	0.253286	-0.200411	-0.581148	0.906545	0.035095	0.126307	0.401237
26864	-2.134131	2.113365	9.406941	-0.041328	0.053401	0.278935	0.250177	-0.202664	-0.581638	0.904207	0.034753	0.126670	0.406395
26865	-2.129371	2.133187	9.572884	0.186608	0.066351	0.246842	0.248497	-0.208664	-0.579057	0.901891	0.038403	0.129234	0.410386
26866	-1.959437	1.878251	9.494085	0.098034	0.064305	0.188274	0.247204	-0.215197	-0.575707	0.900118	0.040263	0.130979	0.413534
26867	-2.147848	1.444412	9.366229	-0.030957	0.000085	0.157280	0.245133	-0.218792	-0.574792	0.898845	0.040296	0.130617	0.416405
26868	-1.808423	1.543671	9.351586	0.146380	-0.061937	0.110292	0.242412	-0.221711	-0.574258	0.897988	0.043865	0.130559	0.417908
26869	-1.756564	1.791542	9.345944	0.067967	-0.054831	0.058192	0.240344	-0.225444	-0.573857	0.897593	0.045871	0.130094	0.418687
26870	-1.659810	1.719333	9.278627	0.015783	-0.025714	0.022821	0.238274	-0.226108	-0.575384	0.897477	0.046563	0.129671	0.418989
26871	-1.534604	1.764024	9.611661	0.110233	-0.029219	0.043607	0.235670	-0.226204	-0.574463	0.897094	0.049074	0.130005	0.419421
26872	-1.428043	1.653014	9.447880	0.138121	-0.036437	0.058537	0.235420	-0.233287	-0.571122	0.896584	0.052145	0.130378	0.420024
26873	-1.428761	1.807182	9.507642	0.080616	-0.038414	0.025017	0.233481	-0.235686	-0.571494	0.896402	0.054151	0.130279	0.420188
26874	-2.047290	2.130381	10.111273	0.097615	-0.038628	-0.015551	0.232059	-0.239686	-0.570070	0.896547	0.056319	0.130351	0.419571
26875	-2.399857	2.222814	9.206773	-0.071911	-0.006778	-0.003546	0.232308	-0.239133	-0.568272	0.896688	0.055241	0.129591	0.419649
26876	-2.135556	2.411412	9.331899	0.074475	0.009112	0.059927	0.230624	-0.238860	-0.569673	0.896103	0.056790	0.130240	0.420490
26877	-1.750751	2.610255	9.568705	0.115722	0.018540	0.139493	0.229980	-0.243131	-0.567741	0.894753	0.059259	0.131364	0.422669
26878	-1.303447	2.356101	10.260596	0.327501	-0.028598	0.196956	0.226482	-0.250314	-0.564632	0.892772	0.066012	0.133311	0.425239
26879	-1.530888	2.007833	9.852743	0.159635	-0.087309	0.186058	0.222081	-0.260434	-0.560745	0.891210	0.070293	0.132801	0.427980
26880	-1.473523	2.090436	9.352777	-0.005329	-0.098359	0.205548	0.216637	-0.265472	-0.560189	0.889726	0.071718	0.130642	0.431482
26881	-1.465038	2.314958	8.875949	0.014869	-0.054312	0.251722	0.211709	-0.268640	-0.560152	0.887674	0.073299	0.129366	0.435805
26882	-1.615222	2.466024	8.819059	0.037234	0.029821	0.268304	0.206651	-0.270873	-0.560755	0.885208	0.074528	0.129756	0.440471
26883	-1.705999	2.311088	9.291295	0.018045	0.059947	0.282925	0.204570	-0.273514	-0.558554	0.882530	0.075242	0.130486	0.445481
26884	-1.662523	2.307547	9.637292	0.107152	0.046402	0.316619	0.201208	-0.279112	-0.558016	0.879426	0.077681	0.131713	0.450807
26885	-1.412739	2.495114	9.469433	0.127789	0.030091	0.342593	0.196423	-0.288440	-0.555925	0.876048	0.080740	0.132785	0.456496
26886	-1.626761	2.894048	9.473030	0.048780	0.048248	0.338445	0.189925	-0.293704	-0.552277	0.872742	0.082185	0.133461	0.462337
26887	-1.656192	2.994540	9.330148	-0.031625	0.077343	0.310302	0.186038	-0.296218	-0.552890	0.869709	0.081944	0.133948	0.467919
26888	-1.627012	2.928608	9.027061	-0.024796	0.078315	0.320495	0.183961	-0.297802	-0.552360	0.866540	0.081773	0.134486	0.473640
26889	-1.559421	2.912183	9.109070	0.017374	0.071028	0.310570	0.179297	-0.302046	-0.552196	0.863367	0.082449	0.135330	0.479046
26890	-1.573398	2.816513	9.280418	0.106535	0.070257	0.335020	0.175926	-0.306827	-0.550500	0.859785	0.084657	0.136946	0.484613
26891	-1.703601	2.820922	9.238461	0.041724	0.061035	0.336547	0.171521	-0.312139	-0.549439	0.856270	0.085917	0.137797	0.490338
26892	-1.462977	2.912755	9.220391	-0.045600	0.004272	0.319586	0.167102	-0.313291	-0.548633	0.853201	0.086110	0.136812	0.495899
26893	-1.439580	3.054040	9.016167	-0.010546	0.015244	0.298516	0.162174	-0.316193	-0.548852	0.850205	0.086821	0.136428	0.501001
26894	-1.622690	3.031886	8.975742	-0.101404	0.038823	0.274942	0.155945	-0.318277	-0.549318	0.847515	0.085593	0.135535	0.505986
26895	-1.463094	2.928890	9.014192	-0.098063	0.079110	0.295211	0.152838	-0.318001	-0.552121	0.844466	0.084163	0.135371	0.511340
26896	-1.317654	2.766162	9.181287	-0.043859	0.163291	0.308287	0.151008	-0.318226	-0.549793	0.840940	0.082723	0.137102	0.516895
26897	-1.095490	2.692704	9.379153	-0.133180	0.192493	0.322566	0.149586	-0.319026	-0.550810	0.837275	0.079613	0.138404	0.522950
26898	-0.761861	2.496717	9.559539	-0.029759	0.161596	0.335155	0.147516	-0.319823	-0.552208	0.833361	0.078489	0.140208	0.528858
26899	-0.905415	2.260041	9.374860	-0.148520	0.128503	0.315232	0.144386	-0.320035	-0.549998	0.829885	0.075775	0.140207	0.534688
26900	-1.055089	2.292336	9.057078	-0.223819	0.126562	0.301930	0.141276	-0.317885	-0.553443	0.826627	0.071691	0.139401	0.540477
26901	-1.180444	2.281540	8.786925	-0.159345	0.161401	0.316968	0.138545	-0.315186	-0.555220	0.822967	0.068426	0.139790	0.546354
26902	-1.262645	2.363295	9.526591	-0.176871	0.192442	0.337119	0.136985	-0.312770	-0.557135	0.818972	0.064492	0.140508	0.552615
26903	-1.622923	2.096457	9.793119	-0.031813	0.187159	0.384002	0.134905	-0.313279	-0.556604	0.814232	0.063189	0.142604	0.559194
26904	-1.766321	2.346586	9.857697	-0.033922	0.172575	0.408914	0.131657	-0.316181	-0.554908	0.809191	0.062011	0.144465	0.566122
26905	-1.898833	2.342417	10.122832	0.002837	0.163463	0.419258	0.128157	-0.319094	-0.554625	0.803961	0.061591	0.146498	0.573055
26906	-2.201966	2.190715	9.553810	0.047762	0.139637	0.377071	0.123483	-0.322519	-0.553175	0.799157	0.062001	0.148777	0.579111
26907	-2.250433	2.227722	9.148230	-0.056537	0.124918	0.374721	0.119721	-0.325826	-0.552247	0.794522	0.060884	0.149558	0.585372
26908	-2.575836	2.753381	9.692628	0.141872	0.130578	0.390439	0.115561	-0.329113	-0.549773	0.789366	0.062916	0.152771	0.591273
26909	-2.289179	2.773691	9.133922	0.194623	0.192051	0.429389	0.112451	-0.336964	-0.545895	0.783451	0.065110	0.157516	0.597623
26910	-1.481128	2.677293	9.317732	0.131222	0.191326	0.490014	0.106480	-0.344912	-0.541481	0.776774	0.066557	0.161397	0.605097
26911	-1.843165	2.783452	9.618277	0.309809	0.177740	0.490917	0.101292	-0.354744	-0.536559	0.769829	0.070877	0.167196	0.611871
26912	-1.786113	2.941366	9.332991	0.011033	0.148010	0.415616	0.097385	-0.359353	-0.531645	0.764211	0.070762	0.168978	0.618402
26913	-2.041351	2.872880	9.152027	-0.072065	0.081856	0.323004	0.093361	-0.360653	-0.531871	0.760066	0.069799	0.168841	0.623635
26914	-2.200309	2.833310	8.929163	-0.095853	0.022229	0.249142	0.088687	-0.361146	-0.532605	0.757015	0.069045	0.167599	0.627752
26915	-1.933277	2.959831	9.190259	-0.101072	0.042352	0.249086	0.084147	-0.360314	-0.535140	0.753919	0.067852	0.166610	0.631857
26916	-2.079746	2.842019	9.295253	-0.030558	0.080666	0.203238	0.081811	-0.360562	-0.535635	0.751125	0.067190	0.167131	0.635110
26917	-1.905915	2.781913	9.204822	-0.031247	0.120853	0.181033	0.079213	-0.361070	-0.535615	0.748505	0.065799	0.168301	0.638032
26918	-1.703839	2.868849	9.183924	-0.089712	0.124421	0.158586	0.078174	-0.361061	-0.535864	0.746183	0.063543	0.168777	0.640849
26919	-1.799892	2.781306	8.965775	-0.023481	0.058550	0.103653	0.078697	-0.361339	-0.536254	0.744736	0.062793	0.169214	0.642489
26920	-1.863338	2.955333	9.241255	-0.113434	0.010863	0.088491	0.077917	-0.361063	-0.536376	0.743719	0.061407	0.167775	0.644176
26921	-1.981770	3.033049	9.524472	-0.049947	-0.047685	0.053821	0.074024	-0.359967	-0.538658	0.743297	0.061453	0.166359	0.645026
26922	-1.700043	3.093205	9.364726	0.027332	-0.065900	0.024718	0.073238	-0.359145	-0.537880	0.743179	0.062935	0.165671	0.645195
26923	-1.404635	2.817248	9.397217	0.142876	-0.096749	0.049371	0.071817	-0.362481	-0.537228	0.742729	0.066474	0.166004	0.645273
26924	-1.210875	2.619968	9.281045	0.015510	-0.098770	0.014600	0.068050	-0.363912	-0.536813	0.742864	0.068171	0.164687	0.645278
26925	-1.076807	2.812409	9.198585	0.060850	-0.078578	0.017564	0.064668	-0.366803	-0.534216	0.742862	0.070164	0.164234	0.645182
26926	-1.114280	3.083666	9.048421	0.072837	-0.034686	0.017544	0.062854	-0.370260	-0.532661	0.742660	0.071894	0.164603	0.645130
26927	-0.978461	3.418275	9.032779	0.020171	0.014611	0.007961	0.063115	-0.369599	-0.533434	0.742526	0.072087	0.165006	0.645161
26928	-0.790240	3.383003	9.161255	0.057586	0.069341	-0.056529	0.062847	-0.371179	-0.530604	0.742951	0.072003	0.166831	0.644210
26929	-0.643856	3.025817	9.445646	-0.177994	0.089067	-0.103878	0.066492	-0.368696	-0.533460	0.744282	0.067967	0.165903	0.643352
26930	-0.901127	2.885825	9.460485	-0.345349	0.048474	-0.165577	0.071043	-0.364351	-0.537094	0.746716	0.061796	0.162370	0.642053
26931	-1.441510	2.966145	9.343755	-0.456792	0.017026	-0.238102	0.076362	-0.351857	-0.544329	0.750283	0.054103	0.156911	0.639943
26932	-1.674262	2.729174	9.124634	-0.512636	-0.030605	-0.247535	0.079216	-0.340810	-0.551289	0.754073	0.046168	0.150116	0.637736
26933	-1.848381	2.841493	9.006970	-0.217210	-0.096000	-0.207187	0.081555	-0.331234	-0.558245	0.757226	0.043619	0.145973	0.635136
26934	-2.078871	2.656765	9.290263	-0.091639	-0.095750	-0.140106	0.081299	-0.328307	-0.561326	0.759377	0.043184	0.143445	0.633170
26935	-1.681778	2.287112	9.300786	0.057800	-0.073253	-0.002762	0.081038	-0.325236	-0.563380	0.759606	0.045096	0.142973	0.632869
26936	-1.390344	2.340645	9.309057	0.134918	-0.091193	0.080725	0.078432	-0.326795	-0.561046	0.758737	0.048676	0.143187	0.633598
26937	-1.345719	2.612026	9.850943	0.097472	-0.056581	0.062006	0.075450	-0.332243	-0.558454	0.758050	0.051175	0.143399	0.634176
26938	-1.433278	2.764902	9.583438	-0.095341	-0.047860	-0.023898	0.072594	-0.332619	-0.558945	0.758596	0.050412	0.141454	0.634020
26939	-1.476116	2.638991	9.370048	-0.238994	-0.046387	-0.104912	0.072203	-0.327947	-0.562282	0.760320	0.047212	0.137725	0.633022
26940	-1.596011	2.503973	9.352633	-0.261508	-0.059269	-0.122539	0.073503	-0.321161	-0.567303	0.762282	0.043793	0.133592	0.631792
26941	-1.460469	2.383562	9.236996	-0.169236	-0.068135	-0.064827	0.072852	-0.315419	-0.571409	0.763456	0.042038	0.130383	0.631164
26942	-1.108247	2.321328	9.124197	-0.112819	-0.093464	-0.009110	0.071677	-0.312195	-0.572683	0.763921	0.041617	0.127504	0.631218
26943	-1.292080	2.461102	9.302062	-0.155851	-0.071594	-0.001072	0.069723	-0.308699	-0.574466	0.764269	0.040295	0.124355	0.631511
26944	-1.287209	2.456809	9.450865	-0.112212	-0.090694	0.020404	0.065581	-0.306822	-0.579445	0.764327	0.039920	0.121500	0.632020
26945	-1.305759	2.297692	9.362050	-0.133210	-0.069691	0.022119	0.063491	-0.303979	-0.579556	0.764343	0.038990	0.118654	0.632598
26946	-1.468468	2.047700	9.515445	-0.150474	-0.049666	0.012776	0.061926	-0.299818	-0.581598	0.764418	0.037493	0.115945	0.633101
26947	-1.629016	1.861117	9.919377	-0.216659	-0.016931	-0.002378	0.062573	-0.294487	-0.585072	0.764667	0.034543	0.112877	0.633521
26948	-1.626143	1.754544	9.706685	-0.272637	0.021379	-0.013788	0.063210	-0.288069	-0.587259	0.764980	0.030217	0.109722	0.633919
26949	-1.463635	1.545714	9.748478	-0.363618	0.044163	-0.006885	0.063077	-0.279795	-0.592782	0.765197	0.024206	0.105731	0.634593
26950	-1.392972	1.371439	9.396253	-0.397415	0.076269	0.040900	0.064124	-0.271555	-0.600371	0.764688	0.017388	0.101795	0.636072
26951	-1.032019	1.504275	9.339077	-0.278942	0.082073	0.093181	0.065409	-0.262606	-0.603977	0.763446	0.012393	0.099403	0.638056
26952	-1.299512	1.484357	9.297896	-0.105721	0.065795	0.101458	0.065152	-0.258475	-0.607572	0.762048	0.010287	0.098997	0.639826
26953	-1.109055	1.490342	9.530185	-0.000377	0.062215	0.081698	0.065268	-0.257517	-0.605644	0.760905	0.009786	0.099858	0.641059
26954	-1.327373	1.776012	9.479347	-0.059485	0.047348	0.020489	0.066059	-0.257814	-0.607579	0.760557	0.008460	0.099777	0.641503
26955	-1.316320	1.485571	9.662600	-0.207041	0.052616	0.004979	0.065654	-0.254046	-0.607317	0.760442	0.004798	0.097861	0.641972
26956	-1.571923	1.494037	9.473111	-0.289155	0.074587	0.063587	0.066170	-0.248712	-0.610661	0.759479	-0.000290	0.095239	0.643522
26957	-1.368072	1.239719	10.258739	-0.219399	0.074819	0.137782	0.066419	-0.241227	-0.614002	0.757577	-0.004167	0.093498	0.646001
26958	-1.991147	1.465921	9.936859	0.114846	0.073243	0.119142	0.067196	-0.239895	-0.614264	0.755908	-0.003004	0.096067	0.647584
26959	-1.782097	1.595166	9.621386	0.339228	0.029569	0.077899	0.065516	-0.248162	-0.610141	0.754868	0.002040	0.100893	0.648067
26960	-1.157093	1.451604	9.485989	0.220687	-0.025383	0.044192	0.063703	-0.255088	-0.606274	0.754318	0.005934	0.103334	0.648299
26961	-0.738899	1.698754	9.056505	0.115657	-0.024553	0.017827	0.062277	-0.261215	-0.602666	0.754144	0.008220	0.104426	0.648302
26962	-0.849420	1.608505	8.758974	-0.067716	0.005493	0.050080	0.062796	-0.261084	-0.602413	0.753475	0.007374	0.103589	0.649223
26963	-0.642138	1.655521	9.724080	-0.253687	0.074657	0.028721	0.063050	-0.257075	-0.604212	0.752996	0.002870	0.101352	0.650167
26964	-1.570373	1.182630	9.862405	-0.230489	0.145731	-0.004510	0.065380	-0.250150	-0.607570	0.752748	-0.002361	0.100515	0.650585
26965	-1.382470	1.191155	9.432227	-0.366095	0.211369	-0.034819	0.067959	-0.238672	-0.611956	0.752756	-0.010472	0.098863	0.650749
26966	-1.442426	0.608185	9.236270	-0.539757	0.207448	-0.063351	0.074832	-0.227249	-0.617148	0.752995	-0.021277	0.094907	0.650798
26967	-1.734355	0.161016	9.491306	-0.404592	0.160004	-0.062585	0.079355	-0.214315	-0.621548	0.753334	-0.029379	0.091938	0.650517
26968	-1.762106	-0.078899	9.698907	-0.181646	0.118092	-0.098299	0.083108	-0.207389	-0.623246	0.754282	-0.033687	0.091259	0.649304
26969	-2.182979	0.215640	9.545492	-0.298814	0.115988	-0.138602	0.088420	-0.199815	-0.625470	0.755683	-0.039802	0.088945	0.647648
26970	-2.357601	0.459967	10.041747	-0.274299	0.110481	-0.135726	0.092039	-0.188749	-0.629608	0.757016	-0.045472	0.086916	0.645991
26971	-2.209788	0.307024	10.254606	0.082563	0.058000	-0.082144	0.094365	-0.184881	-0.629753	0.758081	-0.044987	0.088714	0.644530
26972	-1.803550	0.537629	9.918391	0.146777	0.036322	-0.043016	0.096964	-0.188775	-0.626690	0.758713	-0.043158	0.091081	0.643580
26973	-1.660287	0.823850	9.818130	0.014873	0.033581	0.000612	0.096838	-0.191447	-0.625405	0.758689	-0.043216	0.091707	0.643517
26974	-1.820256	1.003668	9.732748	0.000263	0.049200	0.044799	0.098264	-0.191189	-0.624902	0.758029	-0.043616	0.092458	0.644160
26975	-1.922074	1.123687	9.714279	0.141528	0.073214	0.087921	0.096973	-0.194525	-0.624122	0.756909	-0.042076	0.095406	0.645148
26976	-2.225719	1.093333	9.456590	0.202176	0.075213	0.139900	0.097629	-0.200543	-0.620788	0.755115	-0.039574	0.099232	0.646830
26977	-1.954210	0.774072	9.502652	0.393253	0.046209	0.140938	0.097238	-0.207203	-0.615646	0.753512	-0.033774	0.105084	0.648102
26978	-2.088422	0.602495	9.354977	0.374420	0.038764	0.101174	0.094653	-0.217871	-0.610745	0.752334	-0.028278	0.110550	0.648824
26979	-2.039756	0.506344	9.349282	0.168464	0.000028	0.048516	0.095959	-0.224829	-0.606645	0.751825	-0.025480	0.112719	0.649157
26980	-2.280519	0.443323	9.350952	0.085114	-0.014892	-0.018338	0.094668	-0.232832	-0.602525	0.752128	-0.023906	0.113556	0.648719
26981	-2.661033	0.375996	9.581684	-0.026578	-0.018812	-0.045676	0.095449	-0.233376	-0.602274	0.752783	-0.024064	0.112871	0.648073
26982	-2.646622	0.398613	9.855768	-0.056467	0.039667	-0.031155	0.095960	-0.230166	-0.603048	0.753074	-0.025354	0.112686	0.647718
26983	-1.778312	0.297000	9.886449	-0.014397	0.120492	0.059415	0.096736	-0.229898	-0.602283	0.752060	-0.026935	0.114295	0.648550
26984	-1.702917	0.678273	10.185333	0.001698	0.212896	0.092559	0.099856	-0.231267	-0.601408	0.750379	-0.029313	0.117533	0.649814
26985	-2.243143	0.714377	9.801554	0.048701	0.255847	0.090866	0.104792	-0.232648	-0.599649	0.748654	-0.031632	0.121987	0.650873
26986	-2.417925	0.974042	9.858770	0.012213	0.204510	0.054748	0.109211	-0.235628	-0.597243	0.747465	-0.033831	0.125208	0.651517
26987	-3.155750	0.984876	9.235166	0.070423	0.094678	-0.008489	0.113108	-0.236734	-0.595989	0.747426	-0.034002	0.127492	0.651110
26988	-3.392678	1.123376	9.071677	-0.013096	0.004856	-0.066006	0.113360	-0.237521	-0.593806	0.748288	-0.034282	0.127316	0.650139
26989	-3.536201	0.892530	9.184714	0.060290	-0.035220	-0.030498	0.113102	-0.238055	-0.593804	0.748854	-0.033031	0.127574	0.649501
26990	-2.801688	1.053365	9.359444	0.028190	-0.007581	0.032072	0.111545	-0.240311	-0.592764	0.748499	-0.032282	0.127814	0.649900
26991	-2.461723	1.060604	9.871577	0.153954	0.004577	0.082533	0.109734	-0.243375	-0.592237	0.747549	-0.029868	0.129969	0.650682
26992	-2.086808	1.275718	9.244418	0.002296	0.016372	0.072529	0.108305	-0.245893	-0.590427	0.746587	-0.029711	0.130253	0.651736
26993	-2.097543	1.517132	9.497334	-0.003580	-0.014790	0.046691	0.108956	-0.246835	-0.589919	0.746053	-0.029466	0.130039	0.652401
26994	-2.438414	1.707677	9.136782	0.003388	-0.072425	0.029263	0.107146	-0.249368	-0.590034	0.745885	-0.028246	0.128986	0.652855
26995	-2.580189	1.618942	9.299834	0.138405	-0.109803	0.021695	0.102474	-0.250665	-0.590640	0.745993	-0.024696	0.129219	0.652830
26996	-2.752878	1.443781	9.533394	0.161496	-0.079717	0.000538	0.100663	-0.257327	-0.587286	0.746288	-0.021097	0.130104	0.652443
26997	-2.650823	1.281065	9.728888	0.107546	-0.014947	-0.022898	0.099888	-0.260262	-0.586125	0.746704	-0.019377	0.131347	0.651771
26998	-2.426938	1.338731	9.578168	0.063616	0.038066	-0.019503	0.100536	-0.262665	-0.583946	0.746905	-0.018827	0.132704	0.651282
26999	-2.449433	1.496550	9.311339	0.098257	0.052788	-0.002744	0.100928	-0.264807	-0.582793	0.746871	-0.018079	0.134852	0.650901
27000	-2.540845	1.444940	9.045732	0.104640	0.007259	0.058272	0.101852	-0.269645	-0.582031	0.746153	-0.016306	0.136310	0.651467
27001	-2.194489	1.601427	8.878338	0.205335	-0.058157	0.141951	0.099639	-0.273880	-0.578159	0.744554	-0.012122	0.138256	0.652976
27002	-2.258247	1.848178	9.315654	0.184354	-0.065529	0.141837	0.095496	-0.280534	-0.576586	0.742942	-0.007982	0.139688	0.654569
27003	-2.361789	1.829157	9.441636	0.105470	-0.016265	0.150585	0.091599	-0.283162	-0.575143	0.741063	-0.005796	0.140952	0.656449
27004	-2.345425	1.934858	9.388064	0.030134	-0.029135	0.150220	0.089396	-0.287018	-0.573713	0.739195	-0.004396	0.140901	0.658573
27005	-2.265405	1.833827	9.344190	-0.069767	-0.018224	0.165395	0.084597	-0.288452	-0.574704	0.737091	-0.004731	0.139839	0.661150
27006	-2.522784	1.723239	9.515457	0.092443	-0.009697	0.235413	0.081485	-0.291899	-0.573652	0.734026	-0.002435	0.140908	0.664338
27007	-2.904000	1.802517	9.705034	0.188682	0.007933	0.325373	0.077587	-0.293991	-0.572336	0.729704	0.001113	0.143682	0.668495
27008	-2.688160	2.036121	9.652718	0.206730	0.029973	0.343886	0.071880	-0.301552	-0.569209	0.725017	0.004865	0.146842	0.672878
27009	-2.086292	2.195522	9.485349	0.119395	0.062799	0.311109	0.066557	-0.306839	-0.566598	0.720654	0.006632	0.149480	0.676957
27010	-2.115375	2.223980	9.382264	0.032077	0.079083	0.281108	0.062533	-0.311873	-0.563998	0.716618	0.007012	0.150987	0.680891
27011	-1.710031	2.142541	9.250489	0.076309	0.088226	0.237040	0.058888	-0.313423	-0.561913	0.713139	0.007608	0.153400	0.683991
27012	-1.425238	2.076181	9.377031	-0.002271	0.097286	0.227412	0.058626	-0.314216	-0.560882	0.709746	0.007090	0.154695	0.687227
27013	-1.696235	2.287206	9.336657	-0.063410	0.113555	0.194756	0.056810	-0.314203	-0.561639	0.706754	0.005258	0.155518	0.690135
27014	-2.086793	2.301377	9.486829	-0.059660	0.096982	0.171711	0.057072	-0.313942	-0.562155	0.704105	0.003757	0.156022	0.692733
27015	-2.115633	2.276760	9.339797	-0.044013	0.104330	0.177318	0.057084	-0.316232	-0.562799	0.701354	0.002284	0.156975	0.695310
27016	-2.279121	2.179770	9.212097	-0.020269	0.064109	0.170117	0.054219	-0.315258	-0.562648	0.698806	0.001789	0.157561	0.697740
27017	-2.438303	2.198875	9.263685	-0.033555	0.022992	0.190409	0.052008	-0.315098	-0.562501	0.696107	0.001633	0.157523	0.700442
27018	-2.520322	2.213325	9.315928	-0.046137	0.025789	0.223561	0.048504	-0.314936	-0.563630	0.692912	0.001481	0.157205	0.703674
27019	-2.356448	2.228485	9.432884	0.062490	0.031623	0.309012	0.046559	-0.317058	-0.563102	0.688483	0.002899	0.158639	0.707683
27020	-2.039485	2.494045	9.521175	0.166807	0.064838	0.370398	0.039026	-0.321519	-0.560987	0.683026	0.005601	0.161846	0.712215
27021	-1.574454	3.037682	9.235504	0.218806	0.089477	0.294941	0.034089	-0.328937	-0.556066	0.678523	0.008337	0.166270	0.715466
27022	-1.307577	2.682652	9.377033	0.026059	0.073423	0.164811	0.033442	-0.332002	-0.554391	0.675933	0.008335	0.167593	0.717605
27023	-1.731988	2.689546	8.825905	-0.089982	0.004588	0.108946	0.031351	-0.330224	-0.553474	0.674396	0.007528	0.166441	0.719327
27024	-1.085094	3.028325	9.028715	0.004140	-0.049258	0.065213	0.029150	-0.329815	-0.555385	0.673637	0.008655	0.165810	0.720171
27025	-1.594484	2.675980	8.999818	0.048691	-0.071385	0.000868	0.026159	-0.332181	-0.553562	0.673875	0.010507	0.165620	0.719967
27026	-1.917838	2.263792	9.653498	-0.063817	-0.054471	-0.088326	0.027198	-0.330857	-0.554341	0.675349	0.010284	0.163968	0.718966
27027	-2.152102	1.855117	9.876008	-0.131151	-0.043808	-0.156969	0.026023	-0.327633	-0.555616	0.677799	0.008781	0.161565	0.717222
27028	-1.976717	1.975368	9.764117	-0.276231	0.013547	-0.196552	0.029919	-0.322069	-0.558986	0.680616	0.004351	0.157799	0.715431
27029	-2.076564	2.176205	9.458766	-0.254072	0.071922	-0.256528	0.035120	-0.315998	-0.563910	0.684094	-0.000799	0.155185	0.712694
27030	-2.374372	1.944907	9.529552	-0.188436	0.068321	-0.242348	0.041866	-0.308180	-0.567045	0.687335	-0.004957	0.153408	0.709938
27031	-2.288564	2.146832	9.434772	-0.174633	0.090302	-0.238626	0.047053	-0.301946	-0.569140	0.690447	-0.009237	0.152170	0.707137
27032	-2.394826	2.184856	9.359906	-0.122048	0.088490	-0.251282	0.052506	-0.297728	-0.571110	0.693713	-0.012792	0.151596	0.704001
27033	-2.438149	2.170318	9.354497	-0.095825	0.046495	-0.241857	0.057436	-0.293363	-0.572304	0.696973	-0.015379	0.150868	0.700878
27034	-2.345375	1.909601	9.037270	-0.081849	0.014584	-0.230642	0.061586	-0.290324	-0.572722	0.700149	-0.017273	0.149829	0.697885
27035	-2.419384	1.771039	9.363475	0.002199	-0.037394	-0.206140	0.066013	-0.289055	-0.575199	0.703163	-0.017213	0.149307	0.694963
27036	-2.084147	1.743339	9.510231	-0.058739	-0.022636	-0.141857	0.067175	-0.286118	-0.575721	0.705199	-0.018001	0.148099	0.693135
27037	-2.002486	1.795512	9.242894	-0.048544	-0.022543	-0.122421	0.068347	-0.285603	-0.576630	0.706973	-0.018596	0.147089	0.691526
27038	-2.359257	1.799997	9.354840	-0.014275	-0.022601	-0.136106	0.068858	-0.284257	-0.575733	0.708928	-0.018740	0.146496	0.689644
27039	-2.342227	1.782017	9.714789	-0.131006	0.022821	-0.184760	0.071324	-0.281211	-0.577294	0.711383	-0.021313	0.144966	0.687361
27040	-2.614435	1.722150	9.250556	0.014909	0.028480	-0.175726	0.075354	-0.279923	-0.578354	0.713736	-0.021856	0.145474	0.684792
27041	-2.184806	1.612696	9.353842	-0.110038	0.022896	-0.182790	0.078205	-0.277003	-0.578632	0.716148	-0.024136	0.144239	0.682455
27042	-2.286688	1.744613	9.297134	-0.103838	-0.004561	-0.197492	0.081441	-0.273013	-0.578914	0.718818	-0.025984	0.142633	0.679913
27043	-2.334724	1.713766	9.449872	-0.046942	0.004636	-0.191683	0.084565	-0.271190	-0.581251	0.721410	-0.027124	0.141986	0.677253
27044	-2.493092	1.564777	9.590322	-0.029319	0.011015	-0.192527	0.087938	-0.269348	-0.581277	0.723984	-0.028096	0.141614	0.674539
27045	-2.487388	1.384911	9.751071	-0.076464	0.021009	-0.190005	0.090532	-0.267231	-0.581554	0.726468	-0.029885	0.140801	0.671957
27046	-2.342228	1.261440	9.438658	-0.053560	0.024685	-0.208338	0.093379	-0.263504	-0.581832	0.729179	-0.031435	0.140285	0.669052
27047	-1.879494	1.281424	9.385650	-0.102515	-0.004542	-0.208523	0.096625	-0.260467	-0.583399	0.731940	-0.033303	0.138712	0.666268
27048	-1.935075	1.302308	9.193401	-0.067380	-0.015516	-0.228633	0.100005	-0.258639	-0.584839	0.734993	-0.034571	0.137403	0.663107
27049	-2.233782	1.263703	9.334089	-0.011736	-0.024539	-0.184972	0.101684	-0.255435	-0.584980	0.737532	-0.034759	0.136737	0.660410
27050	-2.587713	1.179343	9.492823	0.005337	-0.039074	-0.132270	0.103507	-0.252529	-0.587821	0.739399	-0.034381	0.136106	0.658470
27051	-2.741939	1.169539	9.529650	0.035642	-0.049030	-0.097037	0.104538	-0.252790	-0.585901	0.740864	-0.033322	0.135770	0.656945
27052	-2.824412	1.269752	9.335863	-0.010794	-0.050015	-0.106505	0.104536	-0.252118	-0.585901	0.742407	-0.032969	0.134783	0.655422
27053	-2.603624	1.471704	9.170336	-0.026553	-0.035404	-0.123219	0.104534	-0.251581	-0.585901	0.744127	-0.033095	0.133835	0.653657
27054	-2.525987	1.371186	9.277663	0.035148	-0.035419	-0.156124	0.106876	-0.250812	-0.586947	0.746299	-0.032381	0.133630	0.651254
27055	-2.465953	1.429827	9.507072	-0.047821	-0.048340	-0.167602	0.106364	-0.250421	-0.588743	0.748604	-0.032777	0.132193	0.648878
27056	-2.458836	1.459122	9.627563	0.022946	-0.050055	-0.150632	0.107648	-0.247872	-0.587595	0.750719	-0.032036	0.131608	0.646586
27057	-2.448486	1.310031	9.639972	0.068215	-0.042611	-0.117182	0.108822	-0.248694	-0.587862	0.752414	-0.030629	0.131795	0.644644
27058	-2.298881	1.276422	9.573689	0.085242	-0.025994	-0.069123	0.109618	-0.251399	-0.588898	0.753444	-0.029048	0.132425	0.643384
27059	-2.120351	1.248094	9.627763	0.120145	0.004259	-0.056065	0.110640	-0.251908	-0.584921	0.754248	-0.027291	0.134011	0.642189
27060	-2.067739	1.329341	9.437371	0.092044	0.032569	-0.061788	0.109346	-0.255907	-0.583241	0.755017	-0.026342	0.135614	0.640987
27061	-2.043474	1.290470	9.312238	0.064181	0.021543	-0.077597	0.111555	-0.257396	-0.581974	0.756013	-0.025696	0.136714	0.639604
27062	-2.168560	1.234949	9.329494	0.001305	0.017767	-0.089909	0.112973	-0.257120	-0.579671	0.757130	-0.026005	0.136917	0.638226
27063	-2.370432	1.107328	9.412230	0.008353	0.028709	-0.088048	0.114413	-0.259158	-0.580327	0.758207	-0.026326	0.137396	0.636829
27064	-2.389582	1.088864	9.651821	-0.002229	0.052477	-0.073374	0.116354	-0.256094	-0.580726	0.759006	-0.027087	0.138088	0.635695
27065	-2.302092	0.939929	9.664950	-0.012713	0.057977	-0.066042	0.119080	-0.255717	-0.580234	0.759709	-0.028048	0.138739	0.634671
27066	-2.358241	1.078499	9.416740	-0.040939	0.061623	-0.062505	0.122456	-0.254414	-0.580517	0.760324	-0.029481	0.139083	0.633793
27067	-2.404344	1.140859	9.388382	-0.053296	0.052483	-0.056098	0.124270	-0.253624	-0.580017	0.760890	-0.030967	0.139134	0.633032
27068	-2.360974	1.145791	9.398457	-0.084808	0.036924	-0.053463	0.125956	-0.250168	-0.581828	0.761423	-0.032731	0.138551	0.632430
27069	-2.462919	1.294861	9.433200	-0.091088	0.036007	-0.046122	0.127639	-0.248039	-0.581969	0.761879	-0.034554	0.137873	0.631932
27070	-2.525060	1.184281	9.493476	-0.065759	0.025090	-0.031209	0.127639	-0.246440	-0.583254	0.762168	-0.035816	0.137365	0.631623
27071	-2.495976	1.155848	9.603762	-0.014950	0.032456	-0.030039	0.128548	-0.246048	-0.583261	0.762482	-0.036389	0.137604	0.631160
27072	-2.457224	1.112186	9.476296	-0.030818	0.014204	-0.018088	0.130495	-0.244732	-0.583790	0.762664	-0.036944	0.137381	0.630956
