# Supplementary material for: Identification of Haptic Based Guiding Using Hard Reins
Source: PLoS One. 2015 Jul 22;10(7):e0132020. doi: 10.1371/journal.pone.0132020 (PMC4511788; doi:10.1371/journal.pone.0132020)
Supplement: S2 File — (ZIP) [file pone.0132020.s002.zip › MotionData2/Subject10/T13/sync13.txt]

// Start Time: 0
// Sample rate: 25.0Hz
// Scenario: 4.9
// Firmware Version: 2.6.1
Counter	Acc_X	Acc_Y	Acc_Z	Gyr_X	Gyr_Y	Gyr_Z	Mag_X	Mag_Y	Mag_Z	Quat_w	Quat_x	Quat_y	Quat_z
26370	2.773654	3.599546	8.468606	0.348726	0.084534	0.488964	-0.661750	-0.440958	-0.858410	-0.636211	-0.026252	0.230562	0.735791
26371	2.971401	3.673545	8.632974	0.402819	0.128653	0.593687	-0.674186	-0.447107	-0.845582	-0.644878	-0.030579	0.235196	0.726554
26372	2.766892	3.519367	8.890219	0.347810	0.177660	0.606250	-0.686761	-0.450667	-0.836024	-0.653878	-0.034665	0.238306	0.717253
26373	2.451497	3.372910	9.379884	0.190177	0.152153	0.504871	-0.697617	-0.452642	-0.830326	-0.661304	-0.036954	0.239415	0.709924
26374	2.373035	3.439466	9.509356	0.021672	0.089198	0.332440	-0.706360	-0.452239	-0.826993	-0.666058	-0.036789	0.238787	0.705687
26375	2.681587	3.199850	9.017580	-0.059159	0.054891	0.254122	-0.714837	-0.451865	-0.828762	-0.669586	-0.035568	0.237403	0.702872
26376	3.123333	3.079159	8.483261	-0.044033	0.030884	0.223878	-0.720546	-0.447260	-0.829086	-0.672544	-0.034223	0.236533	0.700404
26377	2.992305	3.137499	8.796517	-0.078617	0.046087	0.172609	-0.724262	-0.443837	-0.834703	-0.674886	-0.032947	0.234930	0.698750
26378	2.820071	3.321315	9.131633	-0.162642	0.054682	0.084014	-0.725600	-0.438978	-0.838290	-0.676056	-0.030993	0.231982	0.698694
26379	2.937867	3.575872	8.907074	-0.301857	0.042213	0.037495	-0.726944	-0.431517	-0.845819	-0.676612	-0.027255	0.227212	0.699877
26380	3.103325	3.583675	8.404226	-0.289936	0.053109	0.032273	-0.726176	-0.421246	-0.856234	-0.677084	-0.023795	0.222459	0.701073
26381	2.856067	3.841349	8.469311	-0.144278	0.037441	0.068035	-0.726458	-0.414513	-0.863530	-0.677929	-0.021978	0.220001	0.701091
26382	2.776465	3.718549	8.576107	-0.065335	-0.007284	0.069784	-0.727266	-0.409460	-0.870068	-0.678536	-0.020547	0.219226	0.700790
26383	2.712874	3.518362	8.659909	-0.056555	-0.004767	0.078689	-0.728855	-0.409418	-0.870317	-0.679297	-0.019283	0.218594	0.700286
26384	2.590355	3.453019	8.584435	-0.106043	0.062086	0.090486	-0.731251	-0.404772	-0.875777	-0.680505	-0.018179	0.216313	0.699851
26385	2.307533	3.438192	8.710657	-0.025588	0.064849	0.077554	-0.732583	-0.402261	-0.874339	-0.681533	-0.018333	0.215167	0.699199
26386	2.119011	3.461505	9.012786	-0.000436	0.050760	0.008618	-0.730996	-0.401399	-0.877014	-0.681508	-0.018863	0.214487	0.699418
26387	2.250560	3.405621	8.880048	-0.050500	0.048874	-0.003951	-0.729546	-0.399088	-0.875749	-0.681334	-0.018833	0.213162	0.699994
26388	2.488585	3.361382	8.774558	-0.058193	0.044713	-0.053559	-0.727960	-0.397516	-0.878937	-0.680435	-0.018758	0.211732	0.701303
26389	2.690457	3.333495	8.833916	-0.042932	0.047537	-0.018174	-0.727167	-0.396806	-0.880266	-0.680048	-0.018875	0.210532	0.702036
26390	2.458054	3.324425	8.848516	-0.024724	0.029325	0.004804	-0.725175	-0.398458	-0.883293	-0.679889	-0.018793	0.209802	0.702411
26391	2.289762	3.374770	8.821310	0.002054	0.023082	-0.021639	-0.722928	-0.396819	-0.883938	-0.679330	-0.019205	0.209564	0.703011
26392	2.214952	3.252056	8.911404	0.026049	0.000706	-0.115400	-0.721467	-0.397610	-0.887468	-0.677342	-0.019915	0.209889	0.704811
26393	2.302963	3.234248	9.044214	-0.025685	-0.009905	-0.135102	-0.718024	-0.397676	-0.888047	-0.675051	-0.019976	0.209646	0.707076
26394	2.436867	3.057038	8.890800	-0.027104	-0.002496	-0.147454	-0.714577	-0.398603	-0.887579	-0.672605	-0.020056	0.209248	0.709518
26395	2.529917	3.029612	9.023838	-0.010267	-0.006951	-0.105017	-0.712459	-0.398566	-0.885187	-0.670737	-0.020229	0.209184	0.711298
26396	2.475012	3.116005	9.064827	-0.025319	-0.014759	-0.082120	-0.709546	-0.398468	-0.886291	-0.669156	-0.019886	0.208999	0.712850
26397	2.502754	3.148040	8.843997	-0.026622	-0.003596	-0.030779	-0.708749	-0.398886	-0.887119	-0.668361	-0.019569	0.208683	0.713696
26398	2.654823	3.060990	8.873389	0.004382	0.032567	0.027869	-0.706636	-0.397132	-0.886550	-0.668531	-0.019838	0.208331	0.713632
26399	2.588665	3.234569	8.971142	0.025687	0.021086	0.103898	-0.708492	-0.396399	-0.886237	-0.669741	-0.019996	0.208491	0.712445
26400	2.431614	3.321524	8.898273	0.027971	0.031382	0.155280	-0.712193	-0.398493	-0.888677	-0.671706	-0.020031	0.208541	0.710577
26401	2.051534	3.176265	8.863636	0.024127	0.004520	0.160491	-0.715114	-0.396340	-0.888306	-0.673645	-0.019707	0.208914	0.708639
26402	1.755329	3.238879	9.077921	0.016090	-0.017784	0.052523	-0.717636	-0.394630	-0.887283	-0.673949	-0.019315	0.209414	0.708213
26403	1.957228	3.339649	9.191669	0.004214	0.012813	-0.037546	-0.718427	-0.395601	-0.886768	-0.673119	-0.019702	0.209282	0.709030
26404	2.150766	3.192637	8.929138	-0.026751	0.001468	-0.092559	-0.715647	-0.395091	-0.887455	-0.671466	-0.019614	0.208857	0.710724
26405	2.325867	3.152115	8.872236	-0.019337	-0.019511	-0.104198	-0.713926	-0.394811	-0.889210	-0.669558	-0.019510	0.208787	0.712544
26406	2.478215	3.193735	9.035455	-0.021122	-0.017711	-0.105115	-0.711142	-0.395729	-0.888466	-0.667636	-0.019277	0.208692	0.714379
26407	2.499960	3.179553	8.925509	-0.027160	-0.014819	-0.080363	-0.709155	-0.395750	-0.889563	-0.666085	-0.019028	0.208455	0.715902
26408	2.506847	3.179665	8.805373	-0.004565	-0.006531	-0.048411	-0.708893	-0.394743	-0.891144	-0.665007	-0.018939	0.208467	0.716902
26409	2.544422	3.258035	8.921468	0.002110	0.005453	-0.027110	-0.706244	-0.394815	-0.890640	-0.664289	-0.019139	0.208407	0.717579
26410	2.320379	3.263645	8.606462	0.193762	0.057386	-0.049106	-0.705972	-0.397726	-0.885638	-0.663383	-0.022604	0.210414	0.717731
26411	2.550034	3.398962	9.286433	0.125864	0.000818	-0.012622	-0.703047	-0.402081	-0.881248	-0.662795	-0.024318	0.212198	0.717693
26412	2.473446	3.421811	8.966194	-0.068804	-0.018709	0.062697	-0.703578	-0.401617	-0.882703	-0.663288	-0.022736	0.211495	0.717497
26413	2.221593	3.388096	8.804676	-0.024508	-0.008508	0.024062	-0.705832	-0.400271	-0.884379	-0.663256	-0.022169	0.211264	0.717613
26414	2.405098	3.444843	8.954295	0.044076	0.011751	0.019940	-0.707684	-0.401521	-0.882787	-0.663211	-0.022702	0.211757	0.717492
26415	2.424582	3.435484	8.926081	0.003265	0.004035	0.030369	-0.708213	-0.401509	-0.882781	-0.663309	-0.022657	0.211766	0.717401
26416	2.430186	3.372458	8.767869	0.018695	-0.016979	0.022331	-0.709671	-0.401216	-0.881950	-0.663188	-0.022431	0.212277	0.717368
26417	2.463404	3.436191	8.946522	0.004431	0.006067	0.020652	-0.708877	-0.401458	-0.878210	-0.663154	-0.022471	0.212278	0.717398
26418	2.445692	3.348483	8.922570	-0.053332	0.003649	0.026652	-0.709543	-0.400321	-0.878434	-0.663215	-0.021567	0.211483	0.717604
26419	2.464364	3.382803	8.913257	-0.106588	0.005660	-0.000914	-0.711536	-0.397686	-0.881815	-0.662916	-0.020216	0.209890	0.718387
26420	2.447862	3.217430	8.781615	-0.064161	0.008821	0.029311	-0.711278	-0.394771	-0.887495	-0.663039	-0.019233	0.208871	0.718598
26421	2.469033	3.256657	8.827702	0.015390	0.006285	0.015392	-0.714060	-0.394390	-0.889195	-0.662926	-0.019434	0.209033	0.718649
26422	2.412555	3.318760	8.984359	-0.005394	0.012189	-0.014688	-0.712737	-0.393886	-0.888121	-0.662406	-0.019461	0.208796	0.719196
26423	2.175155	3.265872	8.674198	0.149452	0.023897	-0.148446	-0.711139	-0.397170	-0.886500	-0.659951	-0.022381	0.210585	0.720845
26424	1.619847	4.212222	9.157886	0.348208	0.453035	-0.104338	-0.704789	-0.395379	-0.879539	-0.659792	-0.033809	0.209572	0.720841
26425	2.615749	3.982793	9.996502	-0.130889	0.181157	0.194546	-0.700944	-0.397080	-0.876149	-0.663074	-0.033885	0.205432	0.719015
26426	3.004383	2.372996	7.791737	-0.013137	0.098581	0.228016	-0.704009	-0.390168	-0.882333	-0.666401	-0.034052	0.204091	0.716308
26427	2.596841	3.040512	8.799557	0.305040	-0.109826	0.135774	-0.707445	-0.393591	-0.875694	-0.667325	-0.035934	0.210049	0.713628
26428	2.387065	3.410556	9.165812	0.048080	-0.099370	-0.015237	-0.710613	-0.397562	-0.869746	-0.666293	-0.035083	0.212054	0.714042
26429	2.178394	3.275675	8.994348	-0.342739	-0.025119	-0.060136	-0.707677	-0.404458	-0.876441	-0.665204	-0.030353	0.207476	0.716615
26430	2.477437	2.669362	8.545963	-0.482433	-0.087456	0.039783	-0.713800	-0.392910	-0.887004	-0.665306	-0.022376	0.201744	0.718447
26431	2.470069	3.285776	8.572377	-0.142746	-0.087004	-0.077640	-0.715142	-0.385976	-0.895891	-0.663552	-0.019454	0.200857	0.720400
26432	2.884839	3.458410	9.021866	0.032465	-0.111535	-0.174606	-0.711700	-0.385195	-0.896845	-0.660203	-0.018837	0.202743	0.722960
26433	2.805278	3.840512	9.262051	0.148866	0.035997	-0.060139	-0.706389	-0.389989	-0.893973	-0.659069	-0.021471	0.204477	0.723434
26434	2.336379	3.259127	9.040237	-0.054629	0.036022	0.047213	-0.707449	-0.390268	-0.892897	-0.659550	-0.020937	0.203239	0.723360
26435	2.268433	3.238458	8.879450	-0.013580	0.014722	0.023355	-0.707705	-0.393077	-0.891910	-0.659602	-0.020783	0.202935	0.723402
26436	2.331830	3.239623	9.011362	-0.029948	0.028504	-0.035858	-0.707177	-0.392834	-0.890835	-0.658837	-0.020803	0.202118	0.724327
26437	2.391115	3.167868	8.915037	-0.033007	0.021003	-0.057142	-0.705333	-0.389027	-0.894358	-0.657755	-0.020808	0.201417	0.725504
26438	2.414996	3.182863	8.898808	-0.020350	0.002573	-0.062530	-0.703213	-0.388893	-0.896256	-0.656494	-0.020686	0.201068	0.726746
26439	2.423846	3.251007	9.062239	-0.026254	0.009161	-0.043065	-0.703477	-0.389142	-0.897334	-0.655563	-0.020546	0.200632	0.727710
26440	2.528970	3.180078	8.907141	-0.049750	0.005322	-0.039643	-0.700032	-0.390123	-0.894453	-0.654651	-0.019986	0.199827	0.728767
26441	2.594300	3.171545	8.822559	-0.034398	0.004666	-0.007785	-0.700297	-0.389823	-0.895112	-0.654218	-0.019518	0.199360	0.729297
26442	2.585091	3.168965	8.959492	-0.028944	0.008314	-0.009513	-0.698847	-0.387096	-0.899872	-0.653744	-0.019153	0.198831	0.729875
26443	2.578968	3.214961	8.845831	-0.038820	0.021577	0.025906	-0.698719	-0.385710	-0.899561	-0.653871	-0.018725	0.198107	0.729970
26444	2.690266	3.226692	8.866006	-0.025071	0.024644	0.050697	-0.699646	-0.385361	-0.901686	-0.654335	-0.018409	0.197443	0.729741
26445	2.612342	3.249554	8.889919	-0.052540	0.024861	0.068310	-0.700441	-0.384867	-0.904210	-0.655097	-0.017666	0.196514	0.729327
26446	2.506262	3.332579	8.818644	-0.065108	0.020347	0.066495	-0.700312	-0.383262	-0.907381	-0.655787	-0.016701	0.195328	0.729048
26447	2.484914	3.300630	8.762870	-0.042998	0.038702	0.050776	-0.700453	-0.380429	-0.909033	-0.656339	-0.016351	0.194369	0.728815
26448	2.488997	3.334684	8.736261	-0.057082	0.035334	0.038331	-0.699793	-0.379440	-0.910217	-0.656675	-0.015820	0.193093	0.728864
26449	2.564919	3.175859	8.754230	-0.022929	0.003708	0.034689	-0.701785	-0.377530	-0.912414	-0.656848	-0.015280	0.192903	0.728770
26450	2.592127	3.312313	9.023614	-0.020143	0.027803	0.068429	-0.702313	-0.377782	-0.913087	-0.657582	-0.015009	0.192273	0.728280
26451	2.249903	3.238151	9.148462	-0.074319	0.089235	0.153599	-0.704166	-0.377967	-0.915352	-0.659825	-0.014584	0.190254	0.726789
26452	1.854857	3.070745	8.839142	-0.143805	0.076168	0.261256	-0.705634	-0.373943	-0.918964	-0.663570	-0.012651	0.187240	0.724193
26453	1.338739	2.473971	8.914457	-0.145254	0.010008	0.237979	-0.710417	-0.368291	-0.923290	-0.666728	-0.009850	0.185216	0.721853
26454	1.460795	2.286922	9.550234	0.125209	-0.036902	0.143012	-0.715589	-0.366081	-0.923160	-0.668258	-0.010308	0.187555	0.719825
26455	1.958138	2.213468	10.037809	0.149605	0.119908	-0.003668	-0.714647	-0.371841	-0.916378	-0.668273	-0.013938	0.188192	0.719584
26456	2.505162	2.470972	9.932304	0.184360	0.182844	0.053297	-0.710930	-0.375203	-0.913442	-0.669286	-0.018681	0.188426	0.718472
26457	1.652872	2.389937	9.637186	0.041356	0.239107	0.027768	-0.707214	-0.377522	-0.913424	-0.670224	-0.022454	0.185871	0.718156
26458	1.255438	2.161764	8.955174	0.074153	0.229015	0.013774	-0.700853	-0.378739	-0.915415	-0.670847	-0.026531	0.183880	0.717948
26459	2.273884	2.010332	8.985160	0.190756	0.244607	-0.070851	-0.695146	-0.383442	-0.910800	-0.670283	-0.032738	0.183295	0.718368
26460	2.582643	2.074186	8.941199	0.140294	0.224727	-0.038495	-0.687855	-0.385256	-0.912015	-0.670052	-0.037829	0.182277	0.718592
26461	2.358422	2.482835	9.581112	0.117084	0.070999	0.093962	-0.685729	-0.388155	-0.909449	-0.671248	-0.039896	0.183075	0.717160
26462	1.448009	1.903133	9.215764	-0.252295	-0.048648	0.056908	-0.687327	-0.384680	-0.913345	-0.671661	-0.035438	0.180157	0.717746
26463	2.005785	1.350079	8.928961	-0.110761	-0.071309	-0.056048	-0.687078	-0.378893	-0.916383	-0.670363	-0.032913	0.179430	0.719260
26464	2.960244	0.852782	8.764629	-0.016419	-0.160032	-0.065346	-0.688939	-0.376297	-0.918158	-0.668446	-0.030461	0.181302	0.720681
26465	3.056736	0.944392	9.204964	0.042792	-0.205526	0.033530	-0.695575	-0.371634	-0.920079	-0.667858	-0.027615	0.184628	0.720497
26466	2.396851	0.997967	9.299845	0.002700	-0.195530	0.189207	-0.704329	-0.367300	-0.917694	-0.669469	-0.023980	0.187387	0.718417
26467	2.460906	1.814813	10.188625	-0.004874	-0.078272	0.084658	-0.708037	-0.368151	-0.913384	-0.670111	-0.022087	0.188307	0.717638
26468	2.418428	3.605523	11.119744	-0.212146	0.088794	-0.016679	-0.707668	-0.357693	-0.919361	-0.669914	-0.020429	0.184072	0.718969
26469	0.561593	4.168989	11.405119	-0.621352	0.378162	-0.212882	-0.701078	-0.345858	-0.930733	-0.668127	-0.018018	0.169821	0.724184
26470	1.090435	2.736449	8.678605	-0.765695	0.499630	-0.574138	-0.681141	-0.321486	-0.960509	-0.661229	-0.016807	0.151822	0.734468
26471	2.159869	3.003403	8.314667	-0.237163	-0.151854	-0.293097	-0.667542	-0.305367	-0.977058	-0.656213	-0.012034	0.150123	0.739393
26472	0.735384	3.569896	8.940630	0.153117	-0.345718	0.054604	-0.670990	-0.304125	-0.972953	-0.655551	-0.008601	0.156940	0.738613
26473	0.033219	3.921185	8.271373	-0.075504	-0.250923	-0.263619	-0.677352	-0.302944	-0.969354	-0.650541	-0.004559	0.158941	0.742639
26474	1.074360	3.614823	8.370618	-0.044303	-0.178386	-0.882131	-0.669532	-0.304789	-0.969771	-0.636378	-0.003973	0.160505	0.754484
26475	2.822077	3.588444	9.919157	-0.084748	-0.053926	-1.104669	-0.656398	-0.312874	-0.965081	-0.619045	-0.005484	0.159709	0.768925
26476	2.859699	3.424082	10.051527	-0.351348	-0.253136	-0.726631	-0.643163	-0.309426	-0.970357	-0.606597	0.000604	0.157335	0.779285
26477	1.593725	3.328190	9.113207	-0.355858	-0.425082	-0.718599	-0.629146	-0.300568	-0.981104	-0.593598	0.009423	0.156899	0.789262
26478	1.642528	3.161487	8.167625	-0.302236	-0.358004	-0.824957	-0.624662	-0.293542	-0.987640	-0.578899	0.016230	0.156502	0.800075
26479	2.473502	2.892623	8.710238	-0.088884	-0.265553	-1.251775	-0.608900	-0.293855	-0.989710	-0.557448	0.017716	0.158529	0.814743
26480	3.002679	3.227583	9.580821	-0.343691	-0.267283	-1.014919	-0.598701	-0.293894	-0.992110	-0.539398	0.022838	0.156219	0.827118
26481	2.536990	2.932657	9.116250	-0.421416	-0.216218	-1.058914	-0.583369	-0.282172	-1.001171	-0.520479	0.027798	0.152104	0.839758
26482	2.613194	2.943711	8.762277	-0.430600	-0.113905	-1.100733	-0.559418	-0.273829	-1.011512	-0.500864	0.030993	0.146613	0.852455
26483	3.109754	3.054655	8.632259	-0.398765	-0.064545	-1.071253	-0.541833	-0.262834	-1.021561	-0.481630	0.033123	0.141252	0.864282
26484	2.896981	3.021660	8.573028	-0.262199	-0.082897	-0.930324	-0.523317	-0.253323	-1.028717	-0.464649	0.034605	0.138085	0.873977
26485	2.473637	3.135365	8.751736	-0.198737	-0.039454	-0.940372	-0.511286	-0.245666	-1.033710	-0.447462	0.034746	0.135857	0.883240
26486	2.419019	3.425643	8.637150	-0.175295	0.009423	-0.967390	-0.490909	-0.238156	-1.040682	-0.429788	0.033672	0.133292	0.892402
26487	2.869087	3.763971	9.033520	0.009609	-0.188298	-0.817020	-0.473437	-0.234592	-1.043050	-0.414218	0.034988	0.135979	0.899282
26488	2.288033	3.486414	8.979273	-0.131984	-0.367302	-0.532027	-0.466957	-0.230747	-1.046759	-0.403120	0.041393	0.136971	0.903892
26489	0.410718	3.141688	9.319010	-0.064361	-0.620688	-0.478205	-0.471077	-0.225556	-1.049901	-0.392217	0.051985	0.141592	0.907422
26490	0.176871	2.950533	9.260324	-0.148105	-0.340646	-0.865610	-0.473745	-0.219015	-1.052479	-0.374910	0.057020	0.142415	0.914281
26491	1.670313	2.062521	9.255079	-0.126961	-0.134861	-1.014811	-0.460393	-0.209987	-1.057712	-0.355280	0.057620	0.142592	0.922021
26492	2.001054	1.529742	10.099644	-0.129270	-0.243066	-0.881202	-0.443319	-0.205495	-1.063669	-0.337717	0.060646	0.142884	0.928361
26493	1.235055	1.428547	10.912114	-0.048907	-0.451688	-0.760129	-0.439098	-0.199343	-1.068352	-0.321734	0.067227	0.146172	0.933060
26494	2.247577	1.898381	10.689315	-0.061270	-0.129340	-0.781328	-0.431296	-0.195037	-1.069109	-0.306237	0.067885	0.146848	0.938108
26495	2.452752	2.115582	9.507348	-0.398942	0.067749	-0.669757	-0.417423	-0.183231	-1.074260	-0.292825	0.067125	0.140036	0.943471
26496	1.483908	1.869681	8.095480	-0.557913	-0.052044	-0.630098	-0.404898	-0.162884	-1.085294	-0.279575	0.069745	0.130589	0.948641
26497	0.993607	0.952968	8.186036	-0.172348	-0.202579	-0.668608	-0.397783	-0.149479	-1.092597	-0.265628	0.072820	0.129502	0.952559
26498	1.989893	1.709070	9.233854	0.018328	-0.300002	-0.686590	-0.391970	-0.144396	-1.094782	-0.251352	0.076797	0.132375	0.955720
26499	2.049379	1.996652	9.936339	-0.111482	-0.345468	-0.689098	-0.389866	-0.139079	-1.097455	-0.236598	0.082141	0.133117	0.958934
26500	1.440967	2.330268	9.684087	-0.314573	-0.405384	-0.710326	-0.390706	-0.122667	-1.106180	-0.220924	0.089640	0.130093	0.962410
26501	1.495108	1.986445	8.542635	-0.297649	-0.426047	-0.804972	-0.387968	-0.107167	-1.115244	-0.203277	0.097023	0.127738	0.965892
26502	2.214075	2.043196	8.670174	-0.036225	-0.421704	-0.889159	-0.387993	-0.098135	-1.119517	-0.184495	0.103163	0.130397	0.968667
26503	2.626419	2.390591	9.455242	0.006537	-0.406514	-0.839543	-0.384300	-0.092717	-1.122071	-0.166675	0.108785	0.133806	0.970815
26504	2.422968	2.615060	9.370284	-0.088513	-0.375860	-0.745896	-0.384189	-0.085237	-1.125724	-0.150547	0.114497	0.134887	0.972642
26505	2.710309	2.673598	8.649354	-0.036519	-0.340026	-0.595258	-0.385536	-0.076985	-1.131215	-0.137465	0.119580	0.136646	0.973721
26506	2.986912	2.897077	8.639307	0.172270	-0.293865	-0.520115	-0.387396	-0.074698	-1.131658	-0.126508	0.123526	0.141984	0.973950
26507	2.583155	3.295171	9.143816	0.127941	-0.283738	-0.477693	-0.389777	-0.075390	-1.135678	-0.116205	0.127340	0.146509	0.974072
26508	2.384084	3.274542	8.897168	0.037469	-0.312426	-0.463965	-0.393225	-0.073602	-1.137191	-0.105904	0.132092	0.149078	0.974224
26509	2.915495	3.517151	8.358047	0.130130	-0.260268	-0.419250	-0.396796	-0.075159	-1.138810	-0.096783	0.135595	0.153464	0.974010
26510	2.847804	3.486779	8.216596	0.147629	-0.206602	-0.390542	-0.398372	-0.079785	-1.136390	-0.088497	0.138245	0.157733	0.973744
26511	2.889813	3.337055	8.296036	0.108557	-0.253928	-0.215925	-0.402340	-0.081484	-1.137472	-0.083263	0.142279	0.161139	0.973067
26512	3.729272	4.189839	9.403301	0.364961	-0.110914	-0.226829	-0.406032	-0.087012	-1.136263	-0.079083	0.143203	0.169006	0.971944
26513	4.808828	3.617220	10.008784	0.037827	0.214319	-0.256060	-0.398590	-0.096060	-1.132612	-0.074410	0.138114	0.170419	0.972803
26514	5.017173	3.069784	8.069680	-0.613092	0.300190	0.145612	-0.391479	-0.081575	-1.138270	-0.076113	0.133776	0.157563	0.975441
26515	1.862265	2.527038	7.750717	-0.123111	0.310076	0.407854	-0.388325	-0.072720	-1.144062	-0.084200	0.129253	0.153872	0.975975
26516	0.604193	1.392609	8.890448	0.074684	0.229399	-0.003727	-0.383548	-0.076110	-1.141005	-0.084579	0.124752	0.154887	0.976367
26517	4.078377	0.487321	10.616532	0.220324	0.268166	-0.504178	-0.373356	-0.074287	-1.139320	-0.075620	0.117615	0.160092	0.977148
26518	5.882449	5.188102	13.067445	0.239455	0.565665	0.568640	-0.353196	-0.084990	-1.130904	-0.088660	0.108114	0.162486	0.976754
26519	0.209650	1.203286	7.835155	-0.377983	0.096548	0.752663	-0.359558	-0.083439	-1.131318	-0.102365	0.109389	0.153366	0.976747
26520	0.872067	1.426501	7.988586	0.565592	-0.246257	0.270563	-0.371446	-0.094417	-1.127774	-0.107682	0.113979	0.164243	0.973878
26521	4.121126	2.102194	9.801743	0.418651	-0.124753	-0.080001	-0.375626	-0.115225	-1.117119	-0.106193	0.115311	0.172851	0.972393
26522	3.312325	1.713627	9.057773	-0.094732	0.016214	0.368615	-0.383844	-0.112901	-1.118963	-0.112763	0.116576	0.170055	0.971996
26523	2.622386	1.710757	8.487841	-0.025724	0.109315	0.364288	-0.387944	-0.114774	-1.118438	-0.119699	0.115845	0.168379	0.971545
26524	3.043437	2.524312	8.836409	0.161735	0.184063	0.499600	-0.388994	-0.118147	-1.116387	-0.129961	0.113669	0.169851	0.970227
26525	2.667097	2.750555	9.263626	0.115452	0.193129	0.548200	-0.391614	-0.128842	-1.109989	-0.141060	0.111593	0.170238	0.968849
26526	2.286760	2.394126	9.348516	0.015962	0.158042	0.493831	-0.393723	-0.132349	-1.107125	-0.150743	0.110278	0.168928	0.967770
26527	2.677280	2.459442	9.114497	-0.023056	0.161702	0.405241	-0.396766	-0.134028	-1.103923	-0.158634	0.108697	0.166964	0.967028
26528	2.666079	2.502909	8.911642	0.026725	0.118932	0.353852	-0.400470	-0.135351	-1.103386	-0.165488	0.107609	0.166271	0.966120
26529	2.507796	2.679672	9.016171	0.071816	0.113986	0.281493	-0.400458	-0.139537	-1.103520	-0.171018	0.106222	0.166534	0.965265
26530	2.498122	2.691642	9.097620	0.009657	0.124763	0.184118	-0.401523	-0.137729	-1.102108	-0.174576	0.104511	0.165844	0.964933
26531	2.844103	2.824131	8.996517	0.016395	0.141136	0.136424	-0.399664	-0.139634	-1.100043	-0.177272	0.102309	0.165246	0.964780
26532	2.750605	2.654950	9.014180	-0.021466	0.166416	0.143567	-0.399662	-0.140680	-1.096991	-0.180112	0.099768	0.163889	0.964752
26533	2.538983	2.588009	9.104469	-0.086277	0.174590	0.078041	-0.396887	-0.138511	-1.096953	-0.181581	0.097103	0.161299	0.965185
26534	2.582545	2.593656	9.122612	-0.150240	0.188888	-0.018443	-0.392657	-0.135804	-1.097453	-0.181108	0.094065	0.157688	0.966171
26535	2.881831	2.970438	8.823271	-0.115574	0.236553	-0.027828	-0.383400	-0.130769	-1.101021	-0.180662	0.089985	0.154526	0.967153
26536	2.594135	3.030819	9.415725	-0.015411	0.177636	0.051723	-0.378238	-0.129324	-1.102242	-0.181771	0.086887	0.153431	0.967403
26537	2.321851	3.011272	9.012778	0.031263	0.025689	0.098707	-0.378240	-0.128778	-1.101688	-0.183377	0.086752	0.153681	0.967072
26538	2.079026	3.023849	8.933024	0.111181	-0.024347	0.063329	-0.380609	-0.134086	-1.099147	-0.184306	0.087133	0.155748	0.966531
26539	2.047817	2.918928	9.130228	0.047978	-0.035789	0.001179	-0.382198	-0.134527	-1.096593	-0.183860	0.087812	0.156744	0.966393
26540	2.034615	2.845864	9.091863	-0.022752	-0.029024	-0.044965	-0.385505	-0.136154	-1.095399	-0.182441	0.088439	0.156428	0.966656
26541	2.178803	2.775653	9.034236	-0.048580	-0.000713	-0.083792	-0.384587	-0.133087	-1.096117	-0.180287	0.088518	0.155589	0.967188
26542	2.235547	2.732996	9.084437	-0.054919	0.026702	-0.043864	-0.382342	-0.130942	-1.094464	-0.179008	0.088186	0.154446	0.967639
26543	2.049473	2.816997	9.010700	-0.043519	0.005310	-0.002375	-0.382078	-0.130305	-1.098204	-0.178455	0.088377	0.153550	0.967866
26544	2.004274	2.655973	9.027376	0.016100	-0.009046	-0.012872	-0.383142	-0.128613	-1.097869	-0.177787	0.088580	0.153854	0.967923
26545	2.392120	2.760097	8.959063	0.070118	-0.033328	-0.018251	-0.384196	-0.130864	-1.096051	-0.177007	0.089064	0.155333	0.967785
26546	2.335425	2.793041	8.863203	0.139692	-0.058897	0.068457	-0.386037	-0.135341	-1.093757	-0.177974	0.090046	0.158059	0.967075
26547	1.963561	2.902843	9.204786	0.063645	-0.037921	0.020681	-0.388410	-0.139042	-1.094384	-0.177918	0.090755	0.159372	0.966804
26548	1.880243	2.864946	9.438396	-0.003382	-0.058346	0.032732	-0.390521	-0.141982	-1.091905	-0.177926	0.092122	0.159392	0.966669
26549	1.898458	2.658937	9.300906	-0.027781	-0.084395	-0.001098	-0.394501	-0.139766	-1.093264	-0.177130	0.093956	0.159133	0.966682
26550	1.852160	2.546437	9.276264	-0.077113	-0.090919	-0.041947	-0.398745	-0.137572	-1.093413	-0.175455	0.095976	0.157981	0.966978
26551	1.914886	2.562140	9.287699	-0.151968	-0.073149	-0.066837	-0.399948	-0.133568	-1.096358	-0.173182	0.097791	0.155383	0.967626
26552	2.195452	2.450707	9.184022	-0.112560	-0.064133	-0.057869	-0.401678	-0.130366	-1.100395	-0.171210	0.099366	0.153478	0.968121
26553	2.394803	2.517420	9.042811	-0.092235	-0.043885	-0.006443	-0.401951	-0.127387	-1.102176	-0.170312	0.100590	0.151803	0.968417
26554	2.132365	2.539349	8.950351	0.004315	-0.059529	0.083111	-0.405923	-0.127992	-1.102283	-0.171315	0.102106	0.151861	0.968072
26555	1.870359	2.702100	9.116791	0.073539	-0.076718	0.082381	-0.409102	-0.127626	-1.102906	-0.172368	0.103644	0.153331	0.967490
26556	1.881291	2.813992	9.448441	0.052239	-0.063462	-0.029010	-0.413599	-0.130084	-1.100786	-0.171284	0.104728	0.154562	0.967370
26557	2.094684	2.810585	9.474269	-0.053888	-0.036047	-0.094637	-0.412800	-0.131200	-1.101636	-0.168764	0.105333	0.153796	0.967869
26558	2.139932	2.702157	9.305582	-0.088343	0.014647	-0.143046	-0.411091	-0.127032	-1.102462	-0.165415	0.105033	0.152277	0.968720
26559	2.187283	2.392315	9.297338	-0.057864	0.044771	-0.200221	-0.409775	-0.123959	-1.103855	-0.161083	0.103743	0.151371	0.969730
26560	2.172964	2.268266	9.350787	-0.100602	0.030669	-0.219888	-0.405415	-0.120115	-1.105392	-0.156263	0.102931	0.149714	0.970862
26561	2.065213	2.040540	9.089249	-0.172896	0.008491	-0.211376	-0.400394	-0.115980	-1.108136	-0.151364	0.102657	0.146670	0.972131
26562	2.273332	2.078315	9.239766	-0.109274	-0.048683	-0.177998	-0.400544	-0.110132	-1.107277	-0.147096	0.103538	0.144993	0.972944
26563	2.720881	2.300085	9.636937	-0.095195	-0.028250	-0.063010	-0.398968	-0.105367	-1.109693	-0.145133	0.104184	0.143235	0.973430
26564	2.790116	2.170223	9.254930	-0.202808	-0.009982	0.095903	-0.400306	-0.100253	-1.112198	-0.146107	0.105369	0.139050	0.973763
26565	2.392140	2.133830	8.845847	-0.103774	-0.005542	0.164415	-0.404029	-0.095026	-1.117355	-0.148622	0.106261	0.136570	0.973637
26566	1.928851	2.062332	9.017506	-0.038650	-0.018993	0.082414	-0.405357	-0.093892	-1.116767	-0.149652	0.107102	0.135636	0.973518
26567	2.214273	2.145224	9.377052	-0.000805	-0.062832	0.071569	-0.407479	-0.092852	-1.117380	-0.150422	0.108531	0.135516	0.973257
26568	2.360360	2.322623	9.182827	-0.115741	-0.153851	0.045837	-0.412386	-0.090181	-1.119385	-0.150204	0.112129	0.133563	0.973153
26569	2.181956	2.489279	8.990761	-0.014273	-0.170212	-0.049393	-0.417156	-0.089179	-1.121848	-0.148301	0.115352	0.133787	0.973037
26570	2.116256	2.616731	8.942052	-0.013304	-0.163999	-0.084703	-0.421003	-0.087458	-1.120004	-0.145742	0.118488	0.134149	0.972997
26571	2.323065	2.707876	9.015104	0.001395	-0.184974	-0.201541	-0.425636	-0.087884	-1.121172	-0.140862	0.121518	0.135108	0.973210
26572	2.515351	2.789042	9.030020	-0.020858	-0.184132	-0.278566	-0.426045	-0.084259	-1.120515	-0.134449	0.124536	0.135836	0.973634
26573	2.400925	2.935032	9.015779	-0.032803	-0.208524	-0.375105	-0.428433	-0.082631	-1.122180	-0.126019	0.127621	0.136647	0.974248
26574	2.325288	3.084156	9.026775	-0.032000	-0.214960	-0.474150	-0.428444	-0.078658	-1.125005	-0.115664	0.130715	0.137710	0.974972
26575	2.335847	3.239668	8.749127	-0.120545	-0.223125	-0.462105	-0.428456	-0.074121	-1.128080	-0.105231	0.133993	0.137093	0.975796
26576	2.702349	3.105543	8.857663	0.084863	-0.280690	-0.615737	-0.430719	-0.069817	-1.130869	-0.092221	0.137715	0.140917	0.976049
26577	3.278468	3.667034	9.143090	0.072363	-0.182324	-0.604694	-0.428863	-0.071042	-1.127977	-0.079596	0.139356	0.144399	0.976419
26578	3.164518	2.997403	8.730650	-0.137981	-0.112086	-0.497868	-0.427154	-0.066425	-1.130131	-0.068715	0.140436	0.143201	0.977266
26579	3.557574	3.825061	9.511504	0.192903	0.052635	-0.427842	-0.422522	-0.065308	-1.128673	-0.060537	0.137867	0.148220	0.977425
26580	3.016655	3.048237	9.804042	-0.151475	0.166193	-0.249467	-0.414696	-0.069703	-1.127427	-0.055286	0.134173	0.145677	0.978631
26581	3.597016	2.145926	8.324314	-0.487336	0.181815	-0.133777	-0.407318	-0.055937	-1.132440	-0.051391	0.130750	0.136393	0.980643
26582	3.579265	1.995062	7.889250	-0.220712	0.075706	0.076812	-0.404038	-0.044720	-1.137890	-0.052080	0.129819	0.131714	0.981369
26583	2.583278	2.411519	8.204556	-0.058446	0.046464	0.162199	-0.405106	-0.041893	-1.138324	-0.054749	0.129452	0.130195	0.981475
26584	2.330520	2.647375	9.458668	0.157351	0.050546	-0.036000	-0.404569	-0.044471	-1.135997	-0.054136	0.128316	0.133250	0.981249
26585	2.924261	3.061123	9.786668	-0.049918	0.048495	-0.129647	-0.401395	-0.042987	-1.136926	-0.051105	0.127120	0.132662	0.981646
26586	2.470358	2.195998	9.451921	-0.122225	-0.024179	-0.093948	-0.401540	-0.038799	-1.136790	-0.048441	0.127590	0.130453	0.982016
26587	1.965743	1.696490	9.180256	-0.061403	-0.119939	-0.229496	-0.401406	-0.038899	-1.138674	-0.042980	0.129430	0.130009	0.982089
26588	2.586903	1.219898	9.496558	0.136915	-0.137815	-0.515554	-0.401943	-0.036639	-1.139266	-0.032407	0.130790	0.134070	0.981768
26589	3.792565	3.132782	10.489122	0.085660	0.026047	-0.394800	-0.394916	-0.039333	-1.138360	-0.024473	0.129211	0.136778	0.981834
26590	2.221374	2.150123	8.587754	-0.048152	-0.101631	-0.317806	-0.393745	-0.032427	-1.136274	-0.017391	0.130472	0.136625	0.981839
26591	2.784609	2.228397	9.413180	0.050713	-0.164528	-0.326886	-0.397450	-0.033450	-1.136667	-0.010183	0.132838	0.138507	0.981359
26592	3.378998	1.826449	8.630530	-0.181112	-0.105774	-0.192952	-0.396798	-0.029808	-1.137900	-0.005183	0.134525	0.135408	0.981601
26593	2.865046	1.671452	8.346352	-0.053561	0.013514	-0.228794	-0.394432	-0.023674	-1.139879	-0.000128	0.133747	0.134893	0.981792
26594	2.857455	2.404447	9.038604	0.028735	0.063215	-0.339657	-0.391254	-0.023795	-1.137772	0.006725	0.131697	0.136286	0.981854
26595	2.762073	2.363904	9.271864	0.004583	0.036547	-0.384090	-0.387025	-0.020530	-1.138253	0.014606	0.130048	0.137290	0.981848
26596	3.088753	2.505761	9.256748	-0.100143	0.039717	-0.439289	-0.382537	-0.015460	-1.138546	0.023805	0.128133	0.136392	0.982045
26597	3.274398	2.601319	8.794776	-0.071941	-0.024359	-0.427267	-0.376859	-0.009711	-1.139233	0.032889	0.127579	0.135946	0.981917
26598	2.918024	2.604559	8.764561	-0.000351	-0.050832	-0.483714	-0.372898	-0.005606	-1.139550	0.042929	0.127357	0.137051	0.981404
26599	2.862626	2.817151	8.679421	-0.023474	-0.020672	-0.488892	-0.369730	-0.002054	-1.139339	0.053076	0.126608	0.137704	0.980913
26600	2.862879	2.822022	8.790112	-0.029270	-0.010559	-0.540125	-0.367360	0.002800	-1.140285	0.064168	0.125386	0.138393	0.980310
26601	2.837663	2.811897	9.181746	-0.078236	-0.044086	-0.567019	-0.362612	0.009556	-1.141332	0.076029	0.124819	0.138107	0.979575
26602	3.014538	2.785960	9.011662	-0.277245	-0.010565	-0.624044	-0.356545	0.018211	-1.141260	0.089361	0.122962	0.134115	0.979239
26603	3.106103	2.741454	8.567116	-0.322207	0.043835	-0.682193	-0.349705	0.034321	-1.144448	0.103806	0.119993	0.129434	0.978812
26604	3.372782	2.957458	8.436473	-0.332966	0.065885	-0.713977	-0.341544	0.051803	-1.147876	0.118804	0.116244	0.124652	0.978179
26605	3.411053	3.424172	8.157328	-0.336881	0.110769	-0.660679	-0.333127	0.072047	-1.150279	0.132632	0.112035	0.119774	0.977502
26606	3.341248	4.068621	8.540250	-0.146692	-0.045594	-0.600102	-0.327867	0.085103	-1.152607	0.145219	0.111189	0.118012	0.976023
26607	2.833253	4.273014	8.576074	-0.256276	-0.260374	-0.510657	-0.326968	0.094961	-1.157267	0.156769	0.114828	0.113422	0.974358
26608	0.558695	3.134582	8.558194	-0.183353	-0.614015	-0.501535	-0.336932	0.105891	-1.161366	0.168769	0.125162	0.108948	0.971587
26609	-0.044982	2.395490	9.166239	-0.181641	-0.588929	-0.797387	-0.350740	0.117928	-1.167263	0.186397	0.134603	0.105500	0.967475
26610	2.032702	1.578902	10.456472	0.222023	-0.415853	-0.856469	-0.364524	0.121630	-1.168865	0.203635	0.141738	0.110423	0.962419
26611	3.033362	1.873972	12.278126	-0.167960	-0.442096	-0.822772	-0.372624	0.128843	-1.170957	0.221309	0.148037	0.107694	0.957867
26612	0.975624	2.676450	11.843077	-0.476401	-0.390581	-0.787617	-0.379282	0.140972	-1.169688	0.239008	0.151769	0.099047	0.953955
26613	0.283929	1.981554	9.415335	-0.663185	-0.070395	-1.075894	-0.381878	0.168171	-1.172145	0.262045	0.147908	0.089275	0.949466
26614	1.777320	1.394405	8.226009	-0.532447	0.064432	-1.159768	-0.377318	0.194150	-1.177273	0.285803	0.141860	0.082800	0.944106
26615	2.748640	1.339158	7.753178	-0.229180	-0.105149	-0.884269	-0.376192	0.216858	-1.182466	0.303698	0.141197	0.080277	0.938822
26616	2.686242	1.469211	8.766013	-0.092523	-0.252225	-0.570065	-0.380986	0.225910	-1.182793	0.315399	0.144524	0.078498	0.934599
26617	2.180488	2.168905	9.570800	-0.131976	-0.279579	-0.448298	-0.387229	0.232098	-1.184671	0.324995	0.148359	0.075425	0.930956
26618	1.767308	2.056998	9.241249	-0.286343	-0.263737	-0.460071	-0.393091	0.243691	-1.185173	0.335149	0.150783	0.069626	0.927411
26619	1.858833	1.939702	9.090898	-0.122268	-0.288775	-0.541947	-0.400535	0.253224	-1.185588	0.346360	0.154669	0.066912	0.922841
26620	1.963275	2.349430	9.454460	-0.128614	-0.268388	-0.504754	-0.410087	0.258298	-1.184243	0.356774	0.158124	0.064122	0.918476
26621	1.821766	2.356544	9.194928	-0.175946	-0.295981	-0.556319	-0.418328	0.268238	-1.183294	0.368315	0.161659	0.060414	0.913543
26622	2.038441	2.428442	9.201035	-0.139746	-0.299945	-0.598717	-0.422456	0.275555	-1.181672	0.380404	0.165449	0.057467	0.908084
26623	2.558134	2.615067	9.201131	-0.185954	-0.302334	-0.588390	-0.430820	0.282470	-1.182696	0.392433	0.168904	0.053637	0.902547
26624	2.582703	2.360646	9.235094	-0.135714	-0.285300	-0.612873	-0.439588	0.291578	-1.181500	0.404586	0.172391	0.050900	0.896661
26625	2.474186	2.664499	9.020068	-0.191103	-0.303831	-0.530046	-0.451929	0.299736	-1.184050	0.415440	0.175811	0.046762	0.891243
26626	2.409703	2.745863	9.065615	-0.101983	-0.263271	-0.557788	-0.462280	0.306638	-1.182503	0.426314	0.179195	0.044602	0.885526
26627	2.672629	2.918114	9.004989	-0.081461	-0.200646	-0.709448	-0.469049	0.311240	-1.181607	0.439716	0.181476	0.043954	0.878513
26628	2.717011	2.790210	8.439276	-0.125527	-0.244262	-0.615259	-0.478994	0.315386	-1.182031	0.451517	0.184176	0.041716	0.872050
26629	2.775111	2.864050	8.120378	0.010207	-0.233605	-0.640412	-0.487475	0.316972	-1.181883	0.463212	0.187895	0.042141	0.865075
26630	2.670177	3.163150	8.242470	0.212344	-0.317925	-0.541293	-0.497265	0.313312	-1.182961	0.472374	0.194954	0.044785	0.858400
26631	3.293905	3.587188	8.922727	0.344977	-0.250115	-0.646704	-0.507299	0.302954	-1.183980	0.482707	0.202044	0.050913	0.850635
26632	3.715466	3.434691	9.468747	0.206414	-0.125869	-0.323754	-0.512971	0.295464	-1.186569	0.487859	0.205899	0.054406	0.846545
26633	3.262777	3.834311	9.834547	0.010972	0.134624	-0.138737	-0.510440	0.290989	-1.188753	0.490419	0.203741	0.056548	0.845447
26634	3.449044	2.718576	8.823319	-0.212500	0.263466	-0.033379	-0.502763	0.292687	-1.191337	0.491901	0.197212	0.055564	0.846199
26635	3.472080	2.473708	7.665725	-0.217858	0.256522	0.136336	-0.490590	0.296937	-1.194025	0.490547	0.191087	0.053880	0.848497
26636	2.032639	2.476718	7.669674	0.031998	0.099209	0.359217	-0.483703	0.297091	-1.195441	0.484577	0.190154	0.053906	0.852127
26637	1.783866	3.336539	9.523345	0.164540	0.099393	0.039572	-0.480510	0.292609	-1.198036	0.483568	0.190275	0.057575	0.852433
26638	3.336408	3.223986	10.110989	-0.142930	0.185548	-0.129166	-0.475341	0.291413	-1.199744	0.486461	0.185633	0.057308	0.851829
26639	3.511638	2.712494	9.422209	-0.359389	0.167759	0.191845	-0.470202	0.300529	-1.200586	0.484709	0.179700	0.052119	0.854429
26640	2.593732	1.846275	9.477601	-0.051259	0.066181	0.231297	-0.468612	0.300211	-1.200480	0.481223	0.178367	0.050934	0.856747
26641	2.932288	2.080724	10.737833	0.073594	0.150900	0.014633	-0.465694	0.298759	-1.200963	0.480942	0.176680	0.053544	0.857095
26642	2.422142	1.746098	9.757111	-0.228185	0.152414	0.063354	-0.457099	0.303809	-1.204523	0.480806	0.171992	0.050762	0.858294
26643	1.821876	1.438885	8.036892	0.004143	-0.023733	-0.000513	-0.456314	0.307139	-1.204426	0.481213	0.172565	0.050504	0.857965
26644	2.652281	2.216228	8.870056	0.180618	-0.025674	-0.109832	-0.457364	0.303833	-1.205324	0.482789	0.174686	0.053625	0.856460
26645	3.336817	2.189833	9.079001	0.057132	0.068959	0.014003	-0.457080	0.297367	-1.203655	0.482655	0.174222	0.055076	0.856538
26646	3.004827	1.610976	9.256109	-0.054530	0.126552	0.162639	-0.452310	0.296413	-1.203338	0.480202	0.171757	0.054689	0.858437
26647	2.919289	1.745339	9.108054	-0.120137	0.130657	0.261494	-0.446891	0.299839	-1.199803	0.476344	0.168797	0.052756	0.861290
26648	2.686052	2.129475	9.040233	0.005838	0.151170	0.265593	-0.441321	0.297171	-1.198610	0.471882	0.166581	0.053287	0.864140
26649	2.584458	2.486880	9.053675	-0.002293	0.168792	0.269224	-0.435229	0.297283	-1.197335	0.467418	0.164093	0.053700	0.867012
26650	2.268135	2.549104	9.033872	0.041600	0.156445	0.207465	-0.428598	0.294246	-1.199387	0.463819	0.162047	0.055087	0.869240
26651	2.310819	2.583853	8.957897	0.029948	0.158886	0.104881	-0.423026	0.290869	-1.197680	0.462094	0.159849	0.056513	0.870473
26652	2.313602	2.676135	8.887485	0.073162	0.154731	0.036029	-0.416137	0.290079	-1.194430	0.461371	0.157929	0.058983	0.871043
26653	2.500202	2.805748	8.942779	0.067950	0.191080	-0.032760	-0.410038	0.287506	-1.191765	0.461871	0.155381	0.061823	0.871039
26654	2.743435	3.028558	8.337197	0.022196	0.280167	-0.055368	-0.403946	0.287475	-1.190360	0.462744	0.150691	0.064846	0.871180
26655	3.029728	3.727965	8.263683	0.310172	0.298681	0.014522	-0.392010	0.281594	-1.189343	0.461519	0.148654	0.072792	0.871553
26656	2.443765	4.489349	9.380853	0.386885	0.146737	0.144704	-0.384294	0.269914	-1.186853	0.457978	0.149925	0.080325	0.872540
26657	2.213032	4.392922	9.372093	0.223881	-0.275006	0.244103	-0.386644	0.258570	-1.189066	0.453840	0.157500	0.080896	0.873315
26658	1.392288	2.834113	8.196114	0.289330	-0.320219	0.185058	-0.399205	0.251788	-1.191284	0.450575	0.166064	0.082328	0.873285
26659	0.944386	2.350324	9.100659	0.311568	-0.383539	-0.087477	-0.410698	0.241985	-1.190660	0.452056	0.175690	0.084546	0.870420
26660	0.624403	2.679546	9.608258	0.033256	-0.270341	-0.229918	-0.425776	0.235241	-1.192043	0.456759	0.180352	0.083368	0.867118
26661	1.474223	2.641596	9.904198	-0.102021	-0.280704	-0.357908	-0.434796	0.240242	-1.194195	0.464180	0.183837	0.080289	0.862725
26662	2.120494	2.383934	10.347187	0.011765	-0.383766	-0.391947	-0.442888	0.244464	-1.193698	0.471833	0.189973	0.078255	0.857415
26663	2.674276	2.503255	10.741170	0.144345	-0.248457	-0.279408	-0.454005	0.241940	-1.194322	0.476847	0.195241	0.079358	0.853347
26664	2.446509	2.554904	10.305355	-0.382207	0.025693	-0.328755	-0.455617	0.249510	-1.194062	0.484123	0.190660	0.074277	0.850739
26665	1.982488	2.019595	8.850987	-0.381682	0.043892	-0.204707	-0.454869	0.265106	-1.193036	0.489374	0.185938	0.068852	0.849235
26666	1.878051	2.080762	8.394815	-0.173880	0.081857	-0.159577	-0.453711	0.276561	-1.194563	0.492785	0.182656	0.067216	0.848105
26667	2.233795	2.305732	8.899865	-0.111078	-0.002583	-0.101671	-0.449214	0.278373	-1.192813	0.495311	0.181472	0.065515	0.847020
26668	1.861647	2.551460	9.242821	-0.222743	-0.070854	-0.112119	-0.451484	0.284727	-1.193657	0.498353	0.180356	0.061350	0.845785
26669	1.703873	2.657809	9.063877	-0.214333	-0.102443	-0.162653	-0.452171	0.292961	-1.192850	0.502393	0.179715	0.057139	0.843824
26670	2.137388	2.537018	8.991440	-0.124942	-0.097908	-0.206636	-0.456028	0.298616	-1.192089	0.506710	0.179918	0.054684	0.841358
26671	2.214309	2.596689	9.171464	-0.103308	-0.117142	-0.212019	-0.458557	0.302713	-1.191661	0.511168	0.180562	0.052373	0.838666
26672	2.082186	2.642827	9.061156	-0.101207	-0.156703	-0.229918	-0.462420	0.310057	-1.191516	0.515835	0.181958	0.049795	0.835659
26673	2.014118	2.661015	9.107070	-0.077718	-0.196367	-0.307884	-0.467465	0.314393	-1.192930	0.521843	0.184062	0.047459	0.831594
26674	2.197767	2.800273	9.056294	-0.069823	-0.186785	-0.332597	-0.473307	0.318946	-1.190839	0.528098	0.186165	0.045460	0.827278
26675	2.357358	2.939101	9.057737	-0.107095	-0.193671	-0.354016	-0.480990	0.319386	-1.190200	0.534909	0.187843	0.042852	0.822649
26676	2.380982	2.934651	8.837056	-0.132085	-0.214900	-0.331244	-0.487368	0.326481	-1.188827	0.541330	0.189721	0.039511	0.818173
26677	2.524155	2.951831	9.009807	-0.047750	-0.225079	-0.357604	-0.494135	0.330401	-1.188624	0.547916	0.192539	0.037563	0.813207
26678	2.752034	3.072481	9.035144	-0.109886	-0.196341	-0.317887	-0.501562	0.333913	-1.188292	0.553946	0.194329	0.034736	0.808810
26679	2.698459	2.809333	8.823674	-0.109192	-0.192086	-0.274510	-0.510456	0.340647	-1.186901	0.559321	0.195990	0.031834	0.804820
26680	2.724982	2.945751	8.876411	-0.026281	-0.174394	-0.242322	-0.517206	0.339307	-1.188745	0.563724	0.198390	0.030301	0.801211
26681	2.705664	2.969693	9.048938	0.017583	-0.137982	-0.261403	-0.522512	0.342217	-1.188591	0.568305	0.200608	0.030006	0.797424
26682	2.630964	3.045996	8.896840	-0.036481	-0.125182	-0.222574	-0.528206	0.341614	-1.187069	0.572365	0.202097	0.028788	0.794183
26683	2.403185	3.012712	8.687919	-0.032251	-0.138664	-0.180155	-0.533244	0.343269	-1.187226	0.575822	0.203795	0.027387	0.791294
26684	2.542572	3.141511	9.134102	0.041312	-0.115289	-0.236402	-0.539069	0.342254	-1.185850	0.579757	0.206005	0.027567	0.787835
26685	2.862900	3.356072	9.101394	-0.097100	-0.096663	-0.173142	-0.543834	0.341567	-1.187695	0.583325	0.206280	0.025630	0.785190
26686	2.666977	3.121855	8.502633	-0.214125	-0.132961	-0.041062	-0.548886	0.348086	-1.186893	0.585227	0.205888	0.020775	0.784020
26687	2.957274	3.173260	8.672419	0.051073	-0.124811	-0.063234	-0.553924	0.349932	-1.189325	0.586449	0.208413	0.020395	0.782448
26688	2.682126	3.695063	9.247334	-0.029674	0.005824	-0.052017	-0.557230	0.348290	-1.187461	0.587698	0.207997	0.020106	0.781630
26689	2.680686	3.177942	8.594095	-0.153283	0.031898	0.000844	-0.559226	0.351416	-1.187875	0.588702	0.205702	0.018147	0.781529
26690	2.547532	3.126949	8.311188	-0.092947	0.036773	-0.032493	-0.557907	0.352702	-1.184360	0.589901	0.204066	0.017146	0.781076
26691	2.798193	3.204324	8.371248	0.017560	0.050893	0.010320	-0.558842	0.355228	-1.184001	0.590047	0.203509	0.018071	0.781090
26692	2.679456	3.508056	8.755239	0.087481	0.104387	0.028568	-0.556976	0.351225	-1.181735	0.589533	0.202965	0.020437	0.781562
26693	2.786148	3.490564	8.667181	0.034520	0.131564	0.062150	-0.555115	0.348933	-1.181024	0.588764	0.201393	0.022407	0.782493
26694	3.032248	3.305699	8.695382	0.052758	0.176110	-0.006513	-0.550205	0.345449	-1.180118	0.588905	0.199297	0.025214	0.782839
26695	3.050039	2.111893	9.855454	0.083904	0.264398	-0.113690	-0.546082	0.339661	-1.181424	0.590599	0.196141	0.030200	0.782182
26696	5.061337	3.512847	12.573498	-0.042765	0.665872	-0.131533	-0.533355	0.335613	-1.181968	0.592682	0.185161	0.037792	0.782953
26697	2.293874	1.260652	9.044381	-0.746053	0.390424	0.291411	-0.515396	0.353325	-1.180805	0.590870	0.170456	0.029664	0.787996
26698	1.810219	0.608551	8.307562	0.097921	-0.134648	0.345661	-0.514367	0.363474	-1.179956	0.585448	0.173975	0.028311	0.791316
26699	3.217980	1.789648	9.588646	-0.094270	-0.238269	0.305107	-0.519788	0.360063	-1.177990	0.581435	0.176853	0.022892	0.793809
26700	3.024636	1.545767	8.978003	-0.181136	-0.023727	0.227592	-0.519682	0.369143	-1.178373	0.578712	0.175269	0.018824	0.796253
26701	2.303309	1.302025	8.457064	-0.049478	0.040245	0.164057	-0.519432	0.373984	-1.176611	0.576618	0.174159	0.017794	0.798037
26702	2.539112	1.604933	9.073379	0.102352	0.051945	0.139775	-0.518360	0.369292	-1.173955	0.574200	0.174606	0.019441	0.799643
26703	3.081359	1.704632	9.527328	0.009785	0.080543	0.104170	-0.517819	0.365647	-1.173809	0.572826	0.173511	0.019980	0.800853
26704	2.988629	1.654347	9.004962	-0.042217	0.046799	0.227597	-0.514643	0.366551	-1.173817	0.569450	0.172412	0.018959	0.803518
26705	2.728401	1.829253	9.043797	0.029935	0.078525	0.227192	-0.509876	0.366887	-1.174935	0.566014	0.171628	0.019330	0.806101
26706	2.677995	1.925431	9.036711	0.040499	0.118128	0.175325	-0.503246	0.364214	-1.174560	0.563161	0.170296	0.020624	0.808346
26707	2.835857	2.277837	9.072594	0.030009	0.150235	0.168375	-0.499535	0.363290	-1.174498	0.560622	0.168342	0.021992	0.810481
26708	2.660347	2.342627	9.153370	0.041024	0.157605	0.161418	-0.493969	0.362033	-1.173931	0.557936	0.166363	0.023788	0.812690
26709	2.409600	2.287108	9.203861	0.023508	0.139240	0.106488	-0.487345	0.361322	-1.173896	0.556413	0.164491	0.025138	0.814074
26710	2.446906	2.348461	9.127521	-0.006560	0.142080	0.053359	-0.480326	0.361425	-1.173168	0.555652	0.162177	0.026338	0.815019
26711	2.636702	2.288779	8.999005	-0.007926	0.176005	-0.024264	-0.474897	0.361542	-1.171483	0.556331	0.159302	0.028012	0.815067
26712	2.672724	2.439938	9.083214	-0.018551	0.170786	-0.032303	-0.468934	0.360527	-1.169705	0.556990	0.156337	0.029608	0.815135
26713	2.375785	2.531662	9.249118	-0.043647	0.159989	-0.072177	-0.463110	0.361524	-1.170277	0.558557	0.153319	0.030676	0.814596
26714	2.294748	2.661237	8.961635	-0.063340	0.171297	-0.141106	-0.457947	0.362390	-1.170578	0.561136	0.149777	0.031876	0.813435
26715	2.375488	3.007399	9.091475	-0.015732	0.168999	-0.139238	-0.448677	0.362584	-1.170007	0.563686	0.146913	0.033730	0.812119
26716	2.352381	3.278900	9.627874	0.016613	-0.042190	-0.108680	-0.447081	0.360598	-1.170223	0.565684	0.147755	0.033716	0.810576
26717	1.782015	2.846115	8.908402	0.014140	-0.184623	-0.105018	-0.449338	0.362014	-1.168810	0.567815	0.151010	0.032008	0.808553
26718	1.630025	2.644284	8.614021	0.095642	-0.226230	-0.264999	-0.454890	0.358809	-1.169654	0.572237	0.155625	0.031651	0.804564
26719	1.821171	2.846839	9.034760	0.078083	-0.252566	-0.355459	-0.461770	0.356168	-1.169390	0.578204	0.160521	0.031013	0.799344
26720	1.962154	2.626112	9.312736	-0.087718	-0.244496	-0.414305	-0.469975	0.354140	-1.170165	0.585545	0.163193	0.027979	0.793550
26721	1.866692	2.536985	9.214201	-0.196917	-0.242230	-0.435823	-0.476877	0.359312	-1.169653	0.593560	0.164629	0.023359	0.787425
26722	1.484718	2.539796	9.515363	-0.216383	-0.381027	-0.439348	-0.483644	0.363176	-1.167036	0.601647	0.167885	0.016738	0.780740
26723	2.428892	1.777697	9.025368	0.081905	-0.453300	-0.397488	-0.497680	0.362222	-1.166234	0.608038	0.175923	0.013830	0.774048
26724	3.021077	1.829773	9.644882	0.141440	-0.273679	-0.339718	-0.509317	0.356056	-1.165760	0.613153	0.181821	0.013758	0.768632
26725	2.260735	2.121875	10.129622	-0.129524	-0.184740	-0.254983	-0.516995	0.354512	-1.163842	0.617931	0.183091	0.010343	0.764547
26726	1.744367	1.592935	9.020200	-0.117987	-0.085771	-0.193151	-0.520717	0.359066	-1.163923	0.621600	0.182943	0.008068	0.761630
26727	2.456517	1.843732	8.982392	0.223370	-0.021649	-0.294389	-0.521754	0.351390	-1.162948	0.625605	0.186043	0.012188	0.757534
26728	2.448918	2.115547	9.827354	0.163751	-0.085789	-0.165056	-0.521863	0.343246	-1.160791	0.627767	0.189386	0.014096	0.754879
26729	1.537979	1.900002	10.060979	-0.082613	-0.061271	-0.236195	-0.525565	0.341079	-1.160013	0.632015	0.189179	0.012896	0.751400
26730	2.067434	1.797922	9.793975	-0.196203	-0.001466	-0.319378	-0.528221	0.343480	-1.158564	0.637791	0.186668	0.011026	0.747165
26731	2.607028	1.771258	9.377482	-0.252047	0.023755	-0.278831	-0.528638	0.350034	-1.157813	0.643233	0.182960	0.008502	0.743441
26732	2.562094	1.641743	8.910133	-0.270948	-0.001868	-0.112821	-0.529855	0.358460	-1.158738	0.646143	0.179515	0.004746	0.741789
26733	2.473250	1.479926	8.913442	-0.132692	-0.071859	-0.111925	-0.533178	0.362413	-1.157366	0.648633	0.178768	0.002108	0.739806
26734	2.817430	1.772635	9.253953	-0.041207	-0.115454	-0.042171	-0.536361	0.363877	-1.157149	0.649672	0.179976	0.000029	0.738603
26735	2.601208	1.919205	9.236586	0.006918	-0.095916	0.046555	-0.538221	0.365417	-1.155468	0.649304	0.181396	-0.001450	0.738578
26736	2.278036	2.056535	9.057147	-0.035886	-0.074702	0.036017	-0.541402	0.366187	-1.155407	0.649169	0.182070	-0.003204	0.738526
26737	2.388542	2.303672	8.779468	0.065911	-0.103021	-0.006309	-0.545902	0.365296	-1.154713	0.649361	0.184354	-0.003698	0.737787
26738	2.306830	2.496366	8.676822	0.212247	-0.147328	-0.034411	-0.550250	0.357746	-1.155977	0.649347	0.189323	-0.002476	0.736545
26739	1.991022	3.010080	8.603083	0.154192	-0.238436	0.033832	-0.557520	0.353028	-1.156044	0.648599	0.194739	-0.003532	0.735788
26740	1.836326	3.730629	8.674737	0.169739	-0.331259	-0.162093	-0.565325	0.349479	-1.151773	0.650580	0.201859	-0.004823	0.732104
26741	1.869377	4.022514	8.707247	0.140906	-0.376093	-0.372017	-0.580141	0.343342	-1.149383	0.655756	0.209128	-0.006140	0.725405
26742	2.718445	4.936112	9.405167	0.401899	-0.243103	-0.623435	-0.591895	0.331664	-1.145863	0.663316	0.218012	-0.001010	0.715878
26743	3.600683	4.830770	9.565413	0.206809	0.008102	-0.419295	-0.595293	0.316037	-1.142834	0.668765	0.220595	0.003981	0.709983
26744	3.163951	3.672138	8.210456	0.037871	0.181966	-0.392013	-0.596608	0.312715	-1.142790	0.674422	0.218506	0.008570	0.705222
26745	2.597571	3.336557	7.832160	0.105179	0.238290	-0.203870	-0.592490	0.308194	-1.138420	0.677150	0.216510	0.014260	0.703127
26746	2.839020	3.173476	8.059831	0.218995	0.238111	-0.085099	-0.587570	0.301320	-1.135744	0.677613	0.216119	0.020818	0.702638
26747	3.844388	3.252528	9.240603	0.424823	0.291981	-0.103811	-0.580658	0.292945	-1.136627	0.677432	0.217740	0.031252	0.701925
26748	3.932740	4.028524	9.892150	0.134721	0.521737	0.214951	-0.569763	0.280966	-1.136464	0.673739	0.212373	0.039166	0.706711
26749	2.552556	2.704649	8.001625	-0.086701	0.446979	0.279603	-0.555203	0.283967	-1.135731	0.670112	0.205150	0.042783	0.712062
26750	1.730863	2.024755	9.006900	0.268332	0.345116	0.312076	-0.544450	0.275163	-1.133855	0.664510	0.204095	0.049836	0.717139
26751	2.545643	2.190166	10.234126	0.179240	0.151524	0.239617	-0.539261	0.267215	-1.133363	0.660530	0.204533	0.053400	0.720427
26752	2.875565	2.332028	9.711245	0.145252	-0.034381	0.267429	-0.536347	0.266524	-1.130466	0.656357	0.207233	0.053842	0.723430
26753	2.617269	2.560308	9.164847	0.135226	-0.086821	0.298066	-0.538718	0.262374	-1.129766	0.651913	0.210566	0.053312	0.726518
26754	2.538261	2.714196	8.906126	0.107013	-0.127261	0.269445	-0.544401	0.257984	-1.127426	0.647871	0.214096	0.051990	0.729194
26755	2.489249	2.941530	9.401145	-0.033626	-0.077374	0.218036	-0.550351	0.254855	-1.131214	0.645259	0.214986	0.049422	0.731422
26756	2.609673	2.929118	9.089623	-0.176827	-0.033600	0.196631	-0.551030	0.260724	-1.130751	0.643350	0.213393	0.045481	0.733823
26757	2.687751	2.872258	8.899893	-0.145297	-0.013845	0.199498	-0.549851	0.265003	-1.129823	0.641395	0.211877	0.042150	0.736168
26758	2.695779	3.061726	8.802432	-0.190619	0.014639	0.182733	-0.551194	0.271166	-1.129342	0.639670	0.209379	0.038680	0.738571
26759	2.912436	3.230700	8.648947	-0.178373	0.095770	0.142572	-0.548564	0.277233	-1.128643	0.638572	0.205784	0.036488	0.740640
26760	3.071421	3.291850	8.735200	-0.190313	0.119322	0.121428	-0.546461	0.283117	-1.131699	0.637596	0.201686	0.034624	0.742694
26761	2.918969	3.361876	8.477264	-0.149284	0.128146	0.137563	-0.543037	0.289748	-1.132064	0.636395	0.198010	0.033284	0.744773
26762	2.817570	3.379480	8.707494	-0.094340	0.143660	0.104256	-0.536954	0.292811	-1.131634	0.635225	0.194753	0.033226	0.746630
26763	2.858002	3.317117	8.839180	-0.118058	0.149268	0.049395	-0.532724	0.295821	-1.133197	0.635174	0.191130	0.032963	0.747621
26764	2.746527	3.288374	8.655456	-0.187033	0.159528	0.005955	-0.528507	0.302664	-1.131417	0.635803	0.186388	0.032094	0.748321
26765	2.611412	3.385447	8.686682	-0.114290	0.206860	-0.013823	-0.521498	0.306139	-1.131655	0.636623	0.181939	0.032866	0.748685
26766	2.579159	3.676150	8.750894	-0.184579	0.285774	-0.064822	-0.514624	0.310733	-1.131856	0.638235	0.175282	0.033879	0.748856
26767	2.576049	4.263556	9.174804	-0.077689	0.032643	-0.002486	-0.509340	0.315224	-1.132042	0.638844	0.173963	0.032971	0.748684
26768	2.388679	3.857162	8.661847	-0.001296	-0.194258	0.065330	-0.512918	0.315674	-1.129840	0.638265	0.176920	0.030118	0.748605
26769	2.167533	3.110349	8.347793	0.068318	-0.260863	-0.023199	-0.519272	0.314550	-1.129266	0.638839	0.181878	0.027754	0.747017
26770	2.075680	2.868383	8.426229	0.014038	-0.229000	-0.108009	-0.528007	0.312224	-1.128703	0.640818	0.185444	0.025303	0.744528
26771	1.821402	2.875999	9.292090	-0.151794	-0.194472	-0.230276	-0.536490	0.314620	-1.127321	0.645219	0.186451	0.021299	0.740591
26772	1.434188	2.956430	9.958362	-0.295532	-0.422928	-0.281631	-0.543398	0.321324	-1.126625	0.650935	0.188797	0.012385	0.735177
26773	2.176437	1.790101	8.964576	-0.058109	-0.461023	-0.277685	-0.560360	0.324321	-1.124724	0.655645	0.194858	0.006501	0.729464
26774	2.817615	1.619783	9.880919	-0.048652	-0.246309	-0.361309	-0.569103	0.325073	-1.124465	0.661399	0.197791	0.003849	0.723475
26775	2.732320	2.162065	10.851431	-0.231104	-0.105647	-0.214251	-0.577729	0.330347	-1.120575	0.665737	0.196308	-0.000143	0.719901
26776	2.028268	2.071509	9.862918	-0.375282	0.071637	-0.172719	-0.577894	0.341223	-1.119824	0.669874	0.190306	-0.004013	0.717661
26777	2.148243	1.957055	8.765081	-0.196119	0.125288	-0.196563	-0.576591	0.348742	-1.120270	0.673775	0.185905	-0.004486	0.715155
26778	1.869392	1.867053	8.906435	-0.166062	0.047118	-0.189835	-0.574752	0.353875	-1.120664	0.677312	0.183040	-0.005629	0.712540
26779	1.870070	2.100107	9.058742	-0.188568	0.023101	-0.160898	-0.575035	0.359861	-1.119665	0.680630	0.180135	-0.007480	0.710097
26780	2.436243	2.120074	8.912292	-0.128226	-0.001985	-0.167180	-0.573476	0.369197	-1.114287	0.683700	0.178473	-0.008846	0.707547
26781	2.706659	1.974517	9.215334	-0.068286	-0.036188	-0.093008	-0.574017	0.373140	-1.115228	0.685588	0.178028	-0.010055	0.705814
26782	2.591230	2.229760	9.573316	-0.074896	-0.035554	-0.048815	-0.577459	0.372498	-1.114270	0.686767	0.177544	-0.011546	0.704766
26783	2.147413	2.093035	9.360952	-0.182953	-0.057833	-0.049188	-0.577741	0.378024	-1.111407	0.688429	0.175799	-0.014817	0.703520
26784	2.115138	1.939479	8.913428	-0.061227	-0.085918	-0.094934	-0.580134	0.381135	-1.110743	0.690203	0.176226	-0.016654	0.701631
26785	2.358685	2.104091	8.806534	0.018715	-0.127028	-0.130367	-0.581466	0.383676	-1.110647	0.692258	0.178240	-0.017749	0.699067
26786	2.331635	2.273534	8.984946	0.095544	-0.132194	-0.110715	-0.585703	0.383196	-1.109808	0.693681	0.181482	-0.017978	0.696813
26787	2.386084	2.454141	8.951557	0.142448	-0.158247	-0.119594	-0.589935	0.380513	-1.104210	0.695106	0.185631	-0.017799	0.694300
26788	2.476455	2.785902	8.971084	0.145174	-0.167962	-0.156813	-0.594955	0.376162	-1.104291	0.696949	0.190066	-0.017663	0.691249
26789	2.319906	3.113188	9.040833	0.130668	-0.187645	-0.156965	-0.599720	0.374680	-1.101868	0.698890	0.194466	-0.017880	0.688052
26790	2.407147	3.357506	9.051294	0.114869	-0.208738	-0.243819	-0.606063	0.370086	-1.102210	0.701994	0.199056	-0.018396	0.683551
26791	2.777333	3.203977	8.669072	0.079877	-0.201032	-0.279309	-0.611881	0.366827	-1.100368	0.705750	0.202972	-0.018981	0.678498
26792	2.929622	3.313523	8.475549	0.186476	-0.157054	-0.151419	-0.618232	0.364095	-1.096625	0.707264	0.207816	-0.018177	0.675469
26793	2.876391	3.079541	8.557517	0.135109	-0.121317	-0.176086	-0.620201	0.358107	-1.095318	0.709373	0.211404	-0.017288	0.672160
26794	3.472740	3.624425	9.004955	0.179284	-0.091586	-0.210401	-0.625487	0.353856	-1.093380	0.711688	0.215273	-0.015408	0.668522
26795	2.996425	4.004204	9.437574	0.080804	0.072959	-0.067241	-0.626662	0.348327	-1.094616	0.712600	0.215479	-0.012933	0.667535
26796	3.201967	3.517595	9.295915	-0.092798	0.241479	-0.073802	-0.625077	0.349704	-1.095395	0.714316	0.210970	-0.010528	0.667183
26797	3.311939	3.182076	8.237949	-0.400962	0.308474	0.022925	-0.619529	0.354774	-1.096773	0.716063	0.201155	-0.011513	0.668325
26798	2.525926	2.407911	6.903071	-0.185121	0.152754	0.277456	-0.614397	0.366104	-1.096740	0.713394	0.196415	-0.013039	0.672547
26799	1.890667	2.916004	8.458703	0.414267	0.054808	-0.014724	-0.612661	0.361358	-1.098521	0.712287	0.201639	-0.006566	0.672269
26800	2.593376	2.904637	9.912484	0.150071	0.099288	0.041125	-0.610906	0.350826	-1.103707	0.711427	0.202455	-0.003425	0.672957
26801	4.763881	2.924756	11.350891	-0.031119	0.408073	-0.203754	-0.607323	0.348825	-1.105288	0.714618	0.196586	0.002807	0.671317
26802	3.223642	2.226832	11.073015	-0.431116	0.529532	0.208124	-0.591695	0.349255	-1.109211	0.713675	0.183323	0.003648	0.676052
26803	1.615776	0.488409	7.363793	-0.162844	0.076606	0.377208	-0.586167	0.360855	-1.109174	0.709469	0.179993	0.001121	0.681363
26804	2.959543	2.161148	9.135036	0.552584	-0.129231	0.502383	-0.584411	0.349367	-1.109158	0.700814	0.189603	0.004883	0.687668
26805	3.141152	2.305240	9.235799	0.098111	-0.043757	0.414817	-0.582685	0.347948	-1.109894	0.695040	0.191647	0.003964	0.692947
26806	1.963893	1.839704	9.499243	0.024332	0.073840	0.233489	-0.580959	0.346204	-1.108627	0.691930	0.190999	0.004320	0.696228
26807	2.862558	1.885074	8.907889	-0.187614	0.071558	0.183116	-0.582416	0.346853	-1.111139	0.690409	0.187421	0.001896	0.698717
26808	3.111236	2.071650	9.029646	-0.079363	0.110975	0.280892	-0.579516	0.351273	-1.111971	0.686954	0.184806	0.001163	0.702808
26809	2.879895	2.006769	9.027851	-0.082030	0.110127	0.313642	-0.574228	0.354645	-1.112058	0.683153	0.182152	0.000215	0.707193
26810	3.102392	2.277818	9.066330	-0.068068	0.138208	0.334139	-0.564990	0.365378	-1.108334	0.678810	0.179292	-0.000174	0.712090
26811	3.067282	2.524732	8.716790	-0.050166	0.155954	0.341387	-0.560234	0.369125	-1.105988	0.674426	0.176439	-0.000178	0.716951
26812	2.722400	2.698107	8.796364	-0.034508	0.217436	0.304765	-0.556122	0.366900	-1.104362	0.670268	0.172881	0.001095	0.721700
26813	2.578794	2.617832	8.855144	-0.028782	0.260161	0.232595	-0.547124	0.369141	-1.101443	0.667307	0.168825	0.003179	0.725389
26814	2.745844	2.863595	8.824718	-0.030203	0.265731	0.151245	-0.538525	0.372100	-1.099032	0.665346	0.164603	0.005670	0.728140
26815	2.647202	3.051124	8.699930	-0.028787	0.307766	0.105563	-0.526618	0.375956	-1.096363	0.664170	0.159877	0.008816	0.730232
26816	2.492590	3.504654	8.646032	0.042436	0.350985	0.107847	-0.514167	0.374995	-1.091170	0.662610	0.155358	0.013626	0.732548
26817	1.944315	4.014235	9.364298	0.151049	0.186298	0.188552	-0.504751	0.370700	-1.089805	0.659634	0.154855	0.017587	0.735251
26818	1.076627	3.619799	9.119210	0.209289	-0.229550	0.195127	-0.504463	0.362869	-1.089521	0.656471	0.161084	0.016890	0.736758
26819	1.561950	3.288657	8.010149	0.391580	-0.319034	0.028853	-0.513705	0.352882	-1.089197	0.655187	0.171101	0.018326	0.735607
26820	1.766832	2.821528	8.549487	0.560919	-0.353944	-0.118519	-0.518707	0.342544	-1.090006	0.655396	0.183626	0.022206	0.732287
26821	1.256792	2.579374	9.719882	0.233911	-0.361528	-0.211444	-0.530333	0.333078	-1.091784	0.658103	0.192010	0.021670	0.727710
26822	1.507365	2.445587	9.952426	-0.071480	-0.168960	-0.335879	-0.538146	0.332690	-1.091438	0.663632	0.193401	0.019567	0.722361
26823	2.345378	2.506939	10.206336	-0.139125	-0.128114	-0.426199	-0.543455	0.336440	-1.091391	0.670695	0.193289	0.017525	0.715891
26824	2.391807	2.085481	10.735655	0.034000	-0.292544	-0.333001	-0.550078	0.337011	-1.091431	0.675712	0.197831	0.015247	0.709960
26825	2.690126	2.425777	9.899810	0.008397	-0.066532	-0.276882	-0.556167	0.335917	-1.092469	0.679966	0.198812	0.015561	0.705604
26826	2.096155	2.215888	9.252547	-0.227798	0.079496	-0.368478	-0.556179	0.339818	-1.092076	0.686301	0.194490	0.014772	0.700676
26827	1.657970	1.935982	8.384341	-0.225346	0.058735	-0.393229	-0.557653	0.345574	-1.092010	0.692988	0.190408	0.013945	0.695210
26828	1.928338	2.033157	8.671109	0.047894	0.021921	-0.320183	-0.556074	0.348998	-1.090711	0.697517	0.190690	0.016008	0.690544
26829	2.762601	2.354216	9.377859	0.054701	-0.006447	-0.246294	-0.556866	0.347861	-1.088994	0.701046	0.191400	0.017581	0.686725
26830	2.647590	2.570616	9.623020	-0.148812	0.004468	-0.038209	-0.555035	0.355756	-1.088092	0.702404	0.189251	0.015623	0.685980
26831	2.051183	2.384972	9.124731	-0.185749	-0.039314	-0.008396	-0.557439	0.361894	-1.085454	0.703570	0.187102	0.012504	0.685439
26832	2.198489	2.178901	9.195793	-0.022860	-0.047733	-0.043328	-0.559029	0.362002	-1.082480	0.704519	0.187438	0.011559	0.684387
26833	2.343012	2.336869	9.150897	-0.031488	-0.059731	0.007808	-0.560627	0.364154	-1.077295	0.704883	0.187725	0.010190	0.683956
26834	2.113281	2.500149	8.798423	0.015092	-0.086142	0.012257	-0.560898	0.365546	-1.070673	0.704935	0.189134	0.009013	0.683530
26835	1.913129	2.785351	8.607202	0.116596	-0.134122	0.045016	-0.560639	0.366294	-1.060857	0.704240	0.192523	0.008491	0.683307
26836	1.607837	3.105129	9.103288	0.185272	-0.140543	-0.103293	-0.562754	0.363575	-1.049649	0.705230	0.197049	0.009316	0.680981
26837	1.254078	1.991911	9.753114	0.509840	-0.076728	-0.991142	-0.566933	0.343016	-1.043815	0.716910	0.204886	0.019069	0.666107
26838	1.994908	3.634039	9.171349	-0.101583	-0.074979	-0.406236	-0.572218	0.338769	-1.042012	0.723030	0.204272	0.018181	0.659675
26839	2.412248	4.095527	9.190301	-0.607324	-0.093381	0.094106	-0.573448	0.351491	-1.041592	0.724599	0.196585	0.008450	0.660484
26840	2.275406	3.318649	8.525238	-0.614581	-0.242645	0.445070	-0.577861	0.365547	-1.041361	0.721369	0.190945	-0.005062	0.665689
26841	1.800081	2.686085	7.480438	0.238464	-0.347412	0.368547	-0.584654	0.378544	-1.041271	0.715822	0.198838	-0.008276	0.669323
26842	1.931984	4.125655	9.233104	0.545171	-0.335370	0.133406	-0.594590	0.378777	-1.035380	0.712042	0.211112	-0.006437	0.669616
26843	2.624863	3.905211	9.323421	0.124651	-0.191599	-0.069592	-0.605185	0.378762	-1.036332	0.712779	0.215352	-0.007105	0.667472
26844	2.589396	3.574337	8.280214	0.040219	-0.142597	0.003882	-0.611147	0.380255	-1.040777	0.712824	0.217846	-0.008738	0.666595
26845	2.856478	3.841370	8.599298	0.085640	-0.161124	0.050684	-0.619058	0.369032	-1.048826	0.712106	0.221130	-0.009994	0.666264
26846	2.712313	4.557281	8.907191	0.050657	-0.060948	0.230678	-0.624744	0.367098	-1.056336	0.709082	0.222635	-0.011325	0.668960
26847	2.942741	4.192513	8.974780	0.139315	0.161283	0.083816	-0.622621	0.366903	-1.068308	0.707738	0.222396	-0.007380	0.670517
26848	3.762804	3.838395	8.593432	-0.089478	0.268696	-0.057823	-0.616498	0.357943	-1.079533	0.709236	0.217552	-0.004636	0.670547
26849	3.045436	3.427177	7.501025	-0.193546	0.282629	0.274554	-0.608810	0.356991	-1.088373	0.706748	0.211011	-0.004275	0.675250
26850	1.715067	2.092355	8.269380	0.223572	0.235685	0.083162	-0.597104	0.340551	-1.095473	0.704986	0.210998	0.001602	0.677106
26851	4.547114	3.673440	12.662414	0.625704	0.490946	0.014537	-0.588558	0.317725	-1.100995	0.702397	0.213152	0.017052	0.678906
26852	2.842850	2.122746	10.306334	-0.481067	0.199469	0.304979	-0.575444	0.317190	-1.102907	0.700484	0.203787	0.011902	0.683850
26853	1.356934	1.508017	7.040070	0.199897	-0.251324	0.350632	-0.577710	0.321838	-1.102465	0.695263	0.210054	0.009775	0.687307
26854	2.336719	2.620815	9.719008	0.478108	-0.256806	0.098297	-0.583885	0.305216	-1.101984	0.692217	0.220256	0.012240	0.687148
26855	3.462210	2.245527	9.236473	-0.243583	-0.195702	-0.028450	-0.590238	0.303537	-1.101562	0.694078	0.219496	0.006367	0.685592
26856	3.272881	2.181354	8.730503	-0.211570	-0.048954	-0.020282	-0.593173	0.310548	-1.099963	0.695583	0.217245	0.002760	0.684808
26857	3.086495	2.233761	8.358533	-0.159223	0.033182	0.090965	-0.593988	0.316910	-1.096531	0.695372	0.214522	0.000649	0.685884
26858	3.076095	2.490939	8.991708	0.026243	0.144872	0.240763	-0.589888	0.318737	-1.095044	0.692226	0.212922	0.001877	0.689553
26859	2.926907	2.638698	8.723658	-0.133907	0.209153	0.318504	-0.583545	0.323310	-1.093763	0.688722	0.208137	0.001546	0.694506
26860	2.780063	2.738001	8.891704	-0.050660	0.245689	0.307530	-0.571773	0.328664	-1.095472	0.684911	0.204054	0.002831	0.699464
26861	2.932702	3.012654	9.084464	-0.075013	0.223404	0.338205	-0.563171	0.330960	-1.094559	0.680798	0.199876	0.003429	0.704664
26862	2.874246	3.171731	8.460478	-0.113401	0.250811	0.366571	-0.555636	0.335338	-1.092091	0.676316	0.194840	0.003663	0.710367
26863	3.047820	2.985555	8.534603	0.105148	0.262373	0.441561	-0.546766	0.336351	-1.090282	0.669921	0.192564	0.006940	0.716991
26864	3.067542	3.272381	8.918156	0.017559	0.276577	0.520919	-0.537091	0.334507	-1.092599	0.662574	0.188920	0.008771	0.724726
26865	2.712436	3.130030	9.136993	0.072424	0.256787	0.620060	-0.525304	0.334678	-1.093535	0.653555	0.186295	0.010834	0.733514
26866	2.379771	2.968593	8.668277	0.047622	0.237493	0.671226	-0.516155	0.331263	-1.093749	0.643699	0.183592	0.012012	0.742833
26867	2.188994	3.086519	8.854090	0.192045	0.262022	0.591418	-0.508328	0.327101	-1.096655	0.634443	0.182357	0.016043	0.750980
26868	2.309071	3.035307	8.954438	0.113121	0.275792	0.583275	-0.499834	0.321038	-1.096410	0.625425	0.179857	0.018987	0.759036
26869	2.253825	3.247907	8.917442	0.026368	0.364151	0.611863	-0.488168	0.317463	-1.098268	0.616205	0.174948	0.021745	0.767601
26870	2.380442	3.599672	8.263984	0.026081	0.451498	0.638917	-0.475442	0.313855	-1.099737	0.606346	0.168633	0.025341	0.776701
26871	2.109933	4.172478	8.328385	0.447250	0.352564	0.756337	-0.464554	0.304696	-1.100826	0.593176	0.169061	0.034063	0.786385
26872	1.157874	3.441737	9.934188	0.690327	0.108496	0.640808	-0.456552	0.285637	-1.099513	0.580918	0.175988	0.043899	0.793495
26873	1.029917	3.623869	9.700228	0.160282	-0.155394	0.559685	-0.460218	0.271345	-1.099658	0.571966	0.180871	0.042813	0.798942
26874	1.372193	2.974606	8.858754	0.077959	-0.137465	0.345566	-0.467888	0.267785	-1.101159	0.566614	0.184290	0.041106	0.802057
26875	2.334793	2.351261	8.941132	-0.022249	-0.066321	0.133340	-0.473424	0.258875	-1.102856	0.565017	0.185269	0.039669	0.803030
26876	3.187646	2.216309	9.584496	-0.135853	-0.118368	0.332256	-0.477937	0.262344	-1.103498	0.560613	0.185936	0.034791	0.806182
26877	2.136216	1.731356	11.202245	-0.360798	-0.256629	0.236281	-0.481411	0.272393	-1.099917	0.558703	0.186220	0.025330	0.807794
26878	2.820731	2.734028	10.233650	-0.151672	-0.410905	0.399336	-0.494947	0.281509	-1.100410	0.553336	0.191404	0.016674	0.810497
26879	3.580398	2.267004	8.431204	0.008534	0.314944	0.261158	-0.496805	0.282494	-1.098881	0.549349	0.186545	0.019386	0.814273
26880	4.061350	2.108340	9.328100	0.239451	0.464765	0.467826	-0.483530	0.272796	-1.103235	0.540934	0.181826	0.026524	0.820747
26881	2.574264	1.855634	9.510630	-0.176346	0.330742	0.851456	-0.472399	0.270731	-1.103429	0.527729	0.175006	0.024134	0.830839
26882	1.864094	1.959161	8.578233	-0.092319	0.219020	0.721219	-0.462873	0.274013	-1.103836	0.516244	0.170781	0.022260	0.838946
26883	1.406199	2.057726	9.230164	-0.083705	0.166990	0.454886	-0.457444	0.274145	-1.102821	0.509207	0.167371	0.021079	0.843950
26884	1.439082	1.810695	8.874400	-0.198419	0.128924	0.228854	-0.454147	0.279105	-1.103238	0.506290	0.163333	0.018148	0.846560
26885	2.048586	1.578989	8.581947	0.068062	0.111574	0.088009	-0.451773	0.282363	-1.101551	0.504947	0.162195	0.020207	0.847533
26886	2.569770	1.789982	9.207712	0.189758	0.041246	0.099295	-0.451225	0.276030	-1.099881	0.502970	0.163518	0.023389	0.848372
26887	2.463187	2.033211	9.221863	0.126505	-0.026691	0.164097	-0.448557	0.269583	-1.101459	0.500193	0.165355	0.024780	0.849618
26888	2.327437	1.797727	9.253171	0.205408	-0.049446	0.104120	-0.449344	0.266781	-1.100197	0.498112	0.168366	0.027304	0.850172
26889	2.292894	2.117541	9.543345	0.115995	-0.028368	0.084513	-0.449724	0.261051	-1.099571	0.496713	0.170072	0.028756	0.850602
26890	2.317333	2.287856	9.150478	0.070668	-0.064489	0.091209	-0.453553	0.257083	-1.099251	0.495307	0.171988	0.028883	0.851033
26891	2.233649	2.300866	8.822875	0.141320	-0.094443	0.103642	-0.456990	0.254634	-1.098618	0.493527	0.175071	0.030057	0.851398
26892	2.294952	2.389365	8.843344	0.243627	-0.101858	0.079143	-0.457112	0.251171	-1.099666	0.491734	0.179320	0.032800	0.851450
26893	2.446532	2.571743	8.885131	0.293344	-0.101208	0.070421	-0.460791	0.241334	-1.099267	0.489964	0.183985	0.036627	0.851318
26894	2.496185	2.723118	8.683329	0.265662	-0.143740	0.055020	-0.464207	0.231912	-1.098991	0.488506	0.189135	0.039420	0.850903
26895	2.438071	2.925935	8.444135	0.320323	-0.211734	0.018519	-0.471336	0.224042	-1.095672	0.487564	0.195894	0.042839	0.849748
26896	2.190794	3.727372	8.868566	0.335460	-0.199402	-0.043229	-0.478055	0.212045	-1.095440	0.487507	0.202570	0.046650	0.848013
26897	2.323533	4.200741	9.386561	0.304859	-0.148546	-0.239326	-0.482669	0.204582	-1.094149	0.490904	0.207828	0.051539	0.844491
26898	2.659728	4.648653	9.713622	0.209984	0.030885	-0.263330	-0.483706	0.196720	-1.091168	0.494807	0.209146	0.056373	0.841574
26899	2.750399	4.082197	8.757899	0.017968	0.226325	-0.179552	-0.480648	0.192745	-1.091329	0.497950	0.205301	0.059935	0.840419
26900	3.536417	3.319551	7.293056	-0.061065	0.231116	-0.112685	-0.474688	0.192592	-1.090598	0.500185	0.200720	0.061561	0.840082
26901	3.335297	3.799021	8.022201	0.497291	0.266873	0.214643	-0.471224	0.185478	-1.088181	0.494661	0.201524	0.071966	0.842330
26902	3.108981	2.865483	10.260759	0.502606	0.577600	0.200769	-0.458992	0.169080	-1.085356	0.488733	0.197076	0.085216	0.845600
26903	3.569042	1.985308	9.193575	0.009015	0.512084	0.343752	-0.445204	0.163952	-1.082458	0.482402	0.189152	0.089158	0.850624
26904	3.447639	1.691781	8.797325	0.252749	0.348749	0.559235	-0.436712	0.158395	-1.079916	0.471636	0.186677	0.094583	0.856601
26905	2.616965	2.740037	10.203283	0.287522	0.105570	0.625083	-0.432415	0.137782	-1.074048	0.460024	0.188843	0.098194	0.862017
26906	1.880005	2.670779	9.670920	0.082314	-0.077100	0.460778	-0.436107	0.132112	-1.072710	0.452277	0.191867	0.097047	0.865572
26907	2.452275	2.545159	9.001040	-0.041156	-0.099054	0.228517	-0.439298	0.136178	-1.070263	0.449083	0.193727	0.094552	0.867095
26908	3.173364	2.414989	8.619781	-0.045868	-0.076307	0.207286	-0.443273	0.136549	-1.070340	0.446169	0.195072	0.092161	0.868554
26909	2.937947	2.621942	9.044247	-0.116643	0.002218	0.207599	-0.446186	0.136345	-1.070715	0.443414	0.194473	0.089265	0.870400
26910	2.694060	2.576250	9.027480	-0.143506	0.015318	0.171407	-0.446730	0.141413	-1.072023	0.441306	0.193284	0.086133	0.872050
26911	3.000687	2.708004	8.737433	-0.153491	0.053177	0.147682	-0.448066	0.145362	-1.072418	0.439626	0.191367	0.083229	0.873602
26912	3.164518	2.730379	8.578620	-0.105791	0.093471	0.188724	-0.443969	0.148369	-1.073712	0.436912	0.189165	0.081378	0.875615
26913	3.017100	2.878231	8.871443	-0.106183	0.095785	0.202902	-0.443047	0.150007	-1.072999	0.433989	0.187029	0.079426	0.877704
26914	2.788689	2.796417	8.922817	-0.098603	0.105918	0.190666	-0.440538	0.152743	-1.073075	0.431171	0.184667	0.077799	0.879737
26915	2.995499	2.994355	8.903601	-0.087433	0.109818	0.109338	-0.437630	0.154679	-1.075193	0.429784	0.182309	0.076627	0.881009
26916	2.917781	2.978364	8.747293	-0.056717	0.143803	0.111441	-0.434986	0.156300	-1.075441	0.428137	0.179512	0.076353	0.882408
26917	2.918439	2.949250	8.771602	0.001558	0.159084	0.088736	-0.430218	0.156317	-1.074824	0.426703	0.177037	0.077238	0.883525
26918	3.142123	3.060130	8.941300	-0.021596	0.144994	0.076138	-0.427705	0.157212	-1.073751	0.425546	0.174462	0.077716	0.884553
26919	2.882400	2.832097	8.896541	-0.064314	0.152119	0.060204	-0.422543	0.158363	-1.074310	0.424845	0.171531	0.077462	0.885485
26920	2.943207	2.687552	8.822474	-0.062424	0.182202	-0.005025	-0.417908	0.158659	-1.073549	0.425209	0.167821	0.077809	0.885990
26921	2.964128	2.872422	8.942069	-0.081496	0.220858	0.007525	-0.411824	0.161627	-1.075135	0.425374	0.163470	0.077994	0.886708
26922	2.724436	3.275901	9.254202	-0.076635	0.265636	0.067972	-0.404416	0.164393	-1.075266	0.424348	0.158267	0.078554	0.888093
26923	2.661757	3.473786	9.072672	-0.071042	0.127854	0.104249	-0.399253	0.165262	-1.075700	0.422891	0.155829	0.077841	0.889282
26924	2.400497	3.221383	8.387800	0.015595	0.019034	0.146345	-0.397267	0.165799	-1.076780	0.420576	0.155908	0.077700	0.890377
26925	2.191411	3.135060	8.391664	0.162936	-0.003108	0.084829	-0.395400	0.161086	-1.074000	0.418933	0.157759	0.080137	0.890610
26926	1.682037	3.033658	9.127767	0.181734	-0.005735	0.053143	-0.396444	0.155605	-1.071345	0.417793	0.159527	0.083035	0.890565
26927	1.623188	3.090862	9.269946	-0.026390	0.055007	-0.029333	-0.395909	0.152736	-1.062318	0.418691	0.158540	0.082989	0.890324
26928	1.806432	2.870855	9.123183	-0.018263	0.071963	0.007020	-0.393528	0.153704	-1.064327	0.418878	0.157175	0.083121	0.890465
26929	1.989011	2.699394	9.072312	0.031759	0.008297	0.010274	-0.393656	0.152288	-1.063298	0.418967	0.157557	0.083606	0.890310
26930	1.872638	2.600201	9.194652	0.146843	-0.068641	0.068519	-0.394575	0.150392	-1.071130	0.417769	0.160180	0.085306	0.890244
26931	1.791248	2.581755	9.394477	0.106185	-0.060268	0.075531	-0.396414	0.145412	-1.071267	0.416574	0.162490	0.086332	0.890286
26932	1.618698	2.617469	9.461121	-0.002860	-0.045502	0.016085	-0.396412	0.145072	-1.074767	0.416745	0.163360	0.085731	0.890105
26933	1.695755	2.626138	9.362329	0.026273	-0.060885	0.001034	-0.398533	0.145527	-1.074191	0.417141	0.164847	0.085576	0.889661
26934	1.812831	2.735083	9.523957	-0.033760	-0.070904	-0.045224	-0.398532	0.145430	-1.076073	0.418539	0.165804	0.084416	0.888936
26935	1.704700	2.704003	9.617152	-0.084524	-0.077091	-0.100213	-0.399598	0.147325	-1.072377	0.421131	0.166444	0.082497	0.887772
26936	1.687809	2.793489	9.437844	-0.145168	-0.059502	-0.185158	-0.400409	0.152938	-1.072860	0.425347	0.166025	0.079918	0.886075
26937	2.061474	2.758997	9.374954	-0.140067	0.012777	-0.228963	-0.399760	0.158074	-1.078339	0.430247	0.164359	0.078211	0.884170
26938	2.039106	2.646921	9.257174	-0.140280	0.024952	-0.218264	-0.398453	0.163758	-1.077904	0.434863	0.162421	0.076546	0.882414
26939	1.784181	2.787933	9.226625	-0.154474	0.012611	-0.228062	-0.397145	0.169512	-1.080554	0.439768	0.160606	0.074583	0.880481
26940	1.689103	2.689110	9.188349	-0.109309	0.038747	-0.263090	-0.393989	0.177074	-1.078605	0.445022	0.158621	0.073725	0.878271
26941	1.864686	2.658330	9.345607	-0.084796	0.065632	-0.334493	-0.391357	0.182601	-1.078727	0.451464	0.156296	0.073803	0.875388
26942	1.876979	2.755636	9.248972	-0.169008	0.034292	-0.354412	-0.389125	0.189216	-1.077200	0.458462	0.153693	0.072138	0.872346
26943	1.870145	2.595296	9.141659	-0.119231	0.052601	-0.394795	-0.386500	0.196978	-1.077385	0.466027	0.151178	0.071677	0.868807
26944	1.767586	2.617697	9.034844	-0.096315	0.027541	-0.380714	-0.383599	0.201689	-1.078744	0.473206	0.149301	0.071284	0.865277
26945	1.784480	2.506350	9.077121	-0.033336	-0.007358	-0.386045	-0.382295	0.208380	-1.079619	0.480383	0.148620	0.071713	0.861395
26946	2.141333	2.440064	9.627727	0.077523	0.037343	-0.284715	-0.380972	0.208912	-1.079752	0.485313	0.148356	0.074125	0.858468
26947	2.270019	2.568634	9.753459	-0.072362	0.061545	-0.127701	-0.377803	0.212003	-1.077677	0.488020	0.146478	0.073751	0.857287
26948	1.769292	2.290037	9.039775	-0.150434	0.027487	-0.037849	-0.378084	0.217447	-1.077366	0.489374	0.144524	0.071423	0.857044
26949	1.568945	2.198982	8.711784	0.043619	-0.069674	-0.142127	-0.377831	0.221363	-1.077915	0.492173	0.146008	0.071774	0.855159
26950	1.576093	2.483135	8.933705	0.114059	-0.163597	-0.202644	-0.378624	0.221132	-1.079255	0.495840	0.149677	0.072577	0.852333
26951	1.560958	2.545994	9.142172	0.084511	-0.230133	-0.254443	-0.384455	0.222374	-1.078880	0.500637	0.154118	0.072375	0.848747
26952	1.625405	2.736509	9.267873	0.057591	-0.280772	-0.300848	-0.390557	0.226096	-1.082985	0.506263	0.159059	0.071342	0.844576
26953	1.705544	2.854480	9.300733	0.043584	-0.274366	-0.348615	-0.396922	0.228478	-1.083104	0.512776	0.163669	0.070301	0.839840
26954	1.837780	3.012218	9.200102	-0.050264	-0.309902	-0.345633	-0.404095	0.235773	-1.083593	0.519469	0.167903	0.067286	0.835125
26955	1.869156	3.129293	9.132787	0.001501	-0.300125	-0.327737	-0.415506	0.242854	-1.082700	0.525713	0.172515	0.065209	0.830429
26956	1.832555	3.240271	8.986409	-0.035087	-0.265577	-0.299333	-0.421881	0.248669	-1.080294	0.531445	0.176198	0.062746	0.826186
26957	1.966030	3.320346	8.787718	-0.034759	-0.304225	-0.318173	-0.429977	0.254302	-1.080424	0.537579	0.180477	0.060012	0.821484
26958	2.189700	3.511300	8.692048	-0.008339	-0.341697	-0.303355	-0.440059	0.259815	-1.079461	0.543307	0.185668	0.057174	0.816747
26959	2.401518	3.561248	8.556161	0.034502	-0.355929	-0.359939	-0.452254	0.263345	-1.081221	0.549828	0.191483	0.055194	0.811158
26960	2.332817	3.861002	8.645662	0.098741	-0.354114	-0.339391	-0.464700	0.262419	-1.083254	0.555655	0.197966	0.054081	0.805688
26961	2.084261	4.004610	9.113528	0.076579	-0.317715	-0.380742	-0.475020	0.259043	-1.084047	0.562198	0.203565	0.053340	0.799781
26962	2.300484	4.176073	9.605073	-0.010984	-0.165628	-0.447300	-0.482030	0.255693	-1.083134	0.569890	0.205640	0.053005	0.793806
26963	2.890145	3.822623	9.166105	-0.151609	-0.035075	-0.380704	-0.485208	0.255461	-1.082032	0.576972	0.204110	0.051850	0.789148
26964	3.827074	3.387978	7.684163	-0.216498	-0.013602	-0.335834	-0.484556	0.258773	-1.080994	0.583492	0.201504	0.049529	0.785162
26965	3.090889	3.413409	7.228132	0.017719	-0.102960	0.047306	-0.483769	0.261585	-1.082658	0.583152	0.203514	0.048462	0.784963
26966	2.564188	3.843381	8.903217	0.435496	-0.013524	-0.117845	-0.483867	0.249869	-1.083030	0.583562	0.208716	0.055501	0.782823
26967	3.707734	3.963808	10.362309	0.302802	0.240410	0.071382	-0.479195	0.237760	-1.083202	0.581265	0.208723	0.062795	0.783979
26968	3.785183	2.469776	8.568339	-0.068069	0.354029	0.237241	-0.471104	0.233355	-1.081826	0.577700	0.202697	0.064738	0.788026
26969	2.734745	1.426371	8.507874	0.290512	0.240711	0.408543	-0.462351	0.229194	-1.079510	0.570091	0.202955	0.070366	0.793003
26970	2.581596	2.651984	9.957354	0.402416	0.102472	0.501670	-0.454485	0.211017	-1.073874	0.560640	0.206632	0.075764	0.798277
26971	2.413558	2.940219	9.978907	0.181577	-0.024687	0.390562	-0.452209	0.202686	-1.072019	0.554031	0.209784	0.076656	0.801975
26972	2.565650	2.838515	9.156351	0.014421	-0.119996	0.232053	-0.454207	0.206346	-1.071342	0.550743	0.212246	0.074481	0.803795
26973	2.968138	2.891899	8.800035	-0.011611	-0.149414	0.191033	-0.456592	0.206029	-1.067300	0.548295	0.214935	0.071682	0.805008
26974	3.008872	3.013990	8.658355	-0.099245	-0.089435	0.180522	-0.456610	0.212122	-1.065093	0.546244	0.215570	0.068230	0.806531
26975	2.906151	3.050956	8.592343	-0.120251	-0.043042	0.166631	-0.453443	0.215605	-1.061798	0.544480	0.215320	0.064917	0.808062
26976	3.028671	3.223092	8.575548	-0.103130	0.038535	0.145955	-0.447364	0.219561	-1.057716	0.542818	0.213794	0.062945	0.809740
26977	3.089983	3.316449	8.629679	-0.066883	0.086005	0.144585	-0.437697	0.219206	-1.051801	0.540999	0.212020	0.061978	0.811496
26978	3.118381	3.346089	8.601442	-0.087296	0.106515	0.171168	-0.429468	0.213088	-1.048871	0.538775	0.209592	0.060886	0.813686
26979	3.124609	3.389889	8.548350	-0.070991	0.129765	0.171366	-0.424544	0.204849	-1.047580	0.536465	0.207113	0.060202	0.815895
26980	2.915223	3.313266	8.518435	-0.031499	0.177778	0.184224	-0.417761	0.195398	-1.050106	0.533696	0.204131	0.060727	0.818420
26981	2.903930	3.167432	8.625093	-0.059468	0.195077	0.122368	-0.413495	0.185931	-1.049384	0.532038	0.200657	0.061125	0.820327
26982	2.990175	3.241834	8.781223	-0.051913	0.237051	0.081967	-0.409367	0.178889	-1.050864	0.530932	0.196352	0.062358	0.821991
26983	2.959715	3.284956	8.616291	-0.010882	0.274223	0.102676	-0.406440	0.174368	-1.051444	0.529278	0.192085	0.064469	0.823901
26984	2.953869	3.619852	8.880756	0.068455	0.317664	0.171258	-0.401650	0.166997	-1.051332	0.526096	0.187829	0.068188	0.826616
26985	2.657561	3.692177	9.123848	0.099805	0.253113	0.131216	-0.398711	0.158575	-1.052305	0.523540	0.185126	0.071803	0.828540
26986	2.335266	3.623171	8.686043	0.047767	0.187345	0.182876	-0.397636	0.153238	-1.051951	0.520395	0.182818	0.073761	0.830858
26987	1.506149	3.889702	8.716359	0.158949	0.144199	0.022217	-0.396690	0.146769	-1.050826	0.519580	0.182354	0.077673	0.831114
26988	1.819022	3.696380	9.117343	-0.003621	0.169849	0.081034	-0.394821	0.141352	-1.047800	0.518325	0.179653	0.078963	0.832364
26989	1.791680	3.297753	8.683853	-0.057876	0.115970	0.083205	-0.392714	0.145824	-1.050097	0.517323	0.177478	0.078792	0.833468
26990	1.695789	3.308192	9.077978	0.058552	0.064895	-0.040517	-0.389007	0.146489	-1.052400	0.518037	0.176974	0.080461	0.832973
26991	1.854110	3.163008	9.185023	0.055452	-0.040994	-0.145557	-0.389536	0.146407	-1.054409	0.520695	0.178196	0.081385	0.830963
26992	2.222486	2.871097	8.890439	-0.004648	-0.026226	-0.115654	-0.388219	0.148743	-1.054081	0.523024	0.178428	0.081325	0.829455
26993	2.294042	2.826289	9.013320	-0.013160	-0.075301	-0.075344	-0.387821	0.148765	-1.055427	0.524805	0.179613	0.080473	0.828156
26994	2.053320	2.661742	9.247870	0.023616	-0.097194	-0.040836	-0.391528	0.148594	-1.056463	0.525898	0.181437	0.079870	0.827123
26995	1.842975	2.784164	9.404164	-0.040744	-0.107950	-0.059634	-0.393521	0.150919	-1.058513	0.527568	0.182864	0.078146	0.825909
26996	1.944630	2.761716	9.224525	-0.099298	-0.086426	-0.087104	-0.396045	0.153548	-1.061083	0.529838	0.183139	0.075794	0.824613
26997	1.997296	2.782082	9.148965	-0.115235	-0.107565	-0.100561	-0.397647	0.158064	-1.061592	0.532445	0.183677	0.072982	0.823067
26998	2.108672	2.798675	9.224466	-0.151606	-0.089606	-0.083790	-0.399250	0.162722	-1.062230	0.534834	0.183447	0.069723	0.821851
26999	2.186582	2.761238	9.104384	-0.123283	-0.076536	-0.063296	-0.401909	0.166343	-1.065304	0.536797	0.183421	0.066959	0.820806
27000	2.202600	2.683851	9.083797	-0.074952	-0.047167	-0.047927	-0.404577	0.173145	-1.067069	0.538228	0.183359	0.065285	0.820017
27001	2.185196	2.593730	9.141710	-0.021440	-0.044512	-0.029170	-0.405371	0.172881	-1.066934	0.539209	0.183929	0.064395	0.819315
27002	2.177234	2.780512	9.335019	-0.041315	-0.019932	-0.022897	-0.405640	0.174297	-1.067557	0.540058	0.183814	0.063477	0.818853
27003	2.207588	2.679089	9.098428	-0.060041	-0.013705	0.006262	-0.406965	0.174746	-1.067527	0.540560	0.183491	0.062150	0.818696
27004	2.137633	2.789481	9.129146	-0.013234	0.000865	0.008280	-0.407494	0.174354	-1.068204	0.540748	0.183376	0.061806	0.818624
27005	2.197499	2.708040	9.155666	-0.053351	-0.010573	0.025752	-0.408551	0.173556	-1.068888	0.540904	0.183083	0.060548	0.818680
27006	2.196953	2.732301	9.136211	-0.037152	-0.010437	0.025803	-0.409084	0.174715	-1.070187	0.540891	0.182916	0.059629	0.818794
27007	2.295305	2.772917	9.076343	-0.024899	0.007057	0.041845	-0.408958	0.177111	-1.071320	0.540658	0.182652	0.058967	0.819054
27008	2.275017	2.833243	9.171542	-0.035707	0.012281	0.042728	-0.409357	0.177672	-1.071029	0.540317	0.182147	0.058259	0.819442
27009	2.340970	2.919390	9.115149	-0.045032	0.008366	0.054150	-0.410017	0.177135	-1.071307	0.539954	0.181656	0.057238	0.819863
27010	2.285302	2.901379	9.022114	-0.084555	0.010797	0.085884	-0.410549	0.177702	-1.071148	0.539083	0.180697	0.055556	0.820763
27011	2.248861	2.776918	8.973795	-0.041001	0.009707	0.072767	-0.409228	0.178739	-1.068984	0.538397	0.180245	0.054554	0.821379
27012	2.228500	2.713444	9.031416	0.014360	0.019453	0.057095	-0.408965	0.179282	-1.068567	0.537629	0.180178	0.054693	0.821888
27013	2.269885	2.723918	9.157768	0.051483	0.026133	0.015690	-0.408167	0.177827	-1.066744	0.537530	0.180382	0.055596	0.821848
27014	2.386078	2.726023	9.132434	0.020688	0.045177	0.026299	-0.407893	0.174757	-1.067113	0.537203	0.179925	0.056228	0.822118
27015	2.287873	2.777635	9.054416	0.086246	0.028820	0.062669	-0.406963	0.173881	-1.066347	0.536202	0.180509	0.057561	0.822551
27016	2.249316	2.776942	9.118226	0.078108	0.036686	0.065353	-0.406559	0.171652	-1.066960	0.535021	0.180850	0.058909	0.823150
27017	2.202729	2.912019	9.031534	0.143025	0.033743	0.026645	-0.404691	0.166660	-1.064188	0.534398	0.181912	0.061365	0.823141
27018	2.291990	2.821406	9.099944	0.101199	0.022382	0.040569	-0.404683	0.163536	-1.061873	0.533553	0.182705	0.063029	0.823388
27019	2.278225	3.039627	9.189340	0.071728	0.035592	-0.000115	-0.402817	0.159597	-1.062423	0.533624	0.182937	0.064432	0.823182
27020	2.332761	2.970218	9.138584	-0.034395	0.027680	-0.004043	-0.402282	0.157890	-1.061544	0.534001	0.182137	0.064083	0.823141
27021	2.389810	2.881426	8.994181	-0.014795	0.032958	0.004888	-0.401754	0.158733	-1.062328	0.534309	0.181499	0.064011	0.823089
27022	2.482984	2.965658	9.104716	-0.063397	0.044963	0.006554	-0.400699	0.160256	-1.062828	0.534585	0.180118	0.063331	0.823266
27023	2.358164	2.900279	9.067682	-0.066033	0.035297	0.036573	-0.399247	0.161606	-1.062265	0.534549	0.178941	0.062320	0.823623
27024	2.304250	2.913853	8.962427	-0.016110	0.033494	0.054414	-0.399910	0.162203	-1.063312	0.533882	0.178314	0.062123	0.824205
27025	2.337713	2.943593	9.004148	0.005983	0.037792	0.104010	-0.400836	0.161678	-1.063855	0.532472	0.177956	0.062085	0.825198
27026	2.194148	2.974972	9.013947	0.054632	0.049747	0.104269	-0.401757	0.159607	-1.063910	0.530707	0.177876	0.063050	0.826277
27027	2.083954	3.031228	9.005328	0.053221	0.036809	0.087406	-0.402285	0.159067	-1.064190	0.529402	0.178013	0.063853	0.827023
27028	2.000020	3.107379	8.997364	0.082891	0.016613	0.051138	-0.401208	0.153171	-1.063854	0.528474	0.178712	0.065119	0.827367
27029	2.071626	3.191228	9.181857	0.051610	0.006788	0.006749	-0.402264	0.151757	-1.062008	0.528550	0.179218	0.065890	0.827149
27030	2.062792	3.123085	9.023241	0.030609	0.000063	-0.016337	-0.401989	0.148363	-1.060375	0.528954	0.179549	0.066355	0.826781
27031	2.150251	3.122252	9.088511	0.042269	-0.006112	-0.049956	-0.403570	0.145315	-1.059783	0.530019	0.180091	0.067054	0.825924
27032	2.198777	3.110990	9.037133	0.020287	-0.008422	-0.035903	-0.402511	0.145733	-1.060856	0.530803	0.180427	0.067327	0.825325
27033	2.232342	3.126161	9.018793	0.002824	-0.015154	-0.057226	-0.402244	0.144890	-1.060885	0.532141	0.180692	0.067313	0.824406
27034	2.380100	3.012332	9.048255	-0.012916	-0.007770	-0.073170	-0.401194	0.148057	-1.059991	0.533665	0.180614	0.067178	0.823448
27035	2.543635	3.117277	9.317245	-0.072165	-0.013290	-0.013321	-0.402780	0.146831	-1.059744	0.534542	0.180117	0.065780	0.823101
27036	2.337674	2.950878	9.037788	-0.014172	0.005214	-0.023571	-0.401723	0.147626	-1.058926	0.535235	0.179880	0.065583	0.822718
27037	2.317679	2.982071	9.041754	-0.023457	0.004873	-0.012990	-0.401200	0.149491	-1.055518	0.535904	0.179610	0.065175	0.822374
27038	2.161665	2.780194	9.007199	-0.086584	-0.004554	0.058406	-0.402794	0.151044	-1.054645	0.535514	0.178864	0.063389	0.822930
27039	2.220842	2.975458	9.029204	-0.015643	0.023308	0.034915	-0.403725	0.152475	-1.055259	0.535343	0.178434	0.063133	0.823154
27040	2.253292	2.932358	9.057002	-0.000205	-0.008302	0.024146	-0.401476	0.153610	-1.058335	0.535214	0.178631	0.062850	0.823217
27041	2.162674	2.984117	9.080307	-0.010004	0.004101	0.022443	-0.402006	0.153907	-1.058588	0.535253	0.178562	0.062531	0.823231
27042	2.234327	3.029105	9.034027	0.000677	0.004085	0.026881	-0.403065	0.153667	-1.059254	0.535060	0.178568	0.062385	0.823367
27043	2.311955	3.030517	9.070096	-0.000725	-0.007003	0.043585	-0.402669	0.154219	-1.059376	0.534731	0.178812	0.062029	0.823554
27044	2.175895	2.921241	9.033049	-0.012255	-0.008737	0.037384	-0.402006	0.153919	-1.059124	0.534440	0.178905	0.061493	0.823763
27045	2.163955	2.916173	9.056789	0.002978	-0.016690	0.004673	-0.404391	0.154098	-1.058420	0.534752	0.179296	0.061239	0.823494
27046	2.168625	2.935683	9.124180	-0.005129	-0.015924	-0.028946	-0.403072	0.155557	-1.056376	0.535531	0.179502	0.060982	0.822962
27047	2.241126	2.932135	9.039782	-0.028104	-0.006874	-0.043120	-0.403471	0.156409	-1.056613	0.536729	0.179337	0.060497	0.822253
27048	2.236666	2.927209	9.131145	-0.020390	-0.006326	-0.062543	-0.403477	0.158056	-1.055353	0.538104	0.179180	0.060212	0.821409
27049	2.245764	2.946786	9.066290	0.012152	-0.011235	-0.068662	-0.404537	0.158362	-1.055465	0.539580	0.179488	0.060436	0.820357
27050	2.281255	2.881901	9.152111	-0.019839	-0.014662	-0.084705	-0.403607	0.157546	-1.057380	0.541326	0.179445	0.060150	0.819236
27051	2.206239	2.975191	9.007096	0.012274	0.011781	-0.136579	-0.404939	0.160063	-1.056211	0.543882	0.179293	0.060869	0.817522
27052	0.723190	2.996842	9.132320	0.420653	0.451599	-0.455736	-0.401111	0.164286	-1.055450	0.549416	0.175934	0.074190	0.813440
27053	2.523672	3.374203	9.223230	0.263369	0.349545	-0.045314	-0.387183	0.156320	-1.050631	0.549072	0.173107	0.082404	0.813488
27054	2.747010	2.873371	9.255524	-0.096750	-0.017305	-0.002848	-0.384397	0.154859	-1.050576	0.549742	0.172340	0.080540	0.813386
27055	2.452089	3.042763	9.016537	-0.211837	-0.104030	0.012213	-0.386012	0.163229	-1.048680	0.550809	0.171792	0.075787	0.813236
27056	2.135139	2.905942	9.075238	-0.076151	-0.086345	-0.010160	-0.387873	0.165825	-1.050454	0.551624	0.172363	0.073521	0.812771
27057	2.221846	2.897783	8.856522	-0.167860	-0.032056	0.064149	-0.387330	0.161354	-1.050872	0.551573	0.171211	0.070078	0.813353
27058	2.106736	2.575271	8.735075	0.034250	-0.047518	0.110697	-0.389983	0.163040	-1.054813	0.549983	0.172541	0.069620	0.814187
27059	2.126275	2.862087	9.060855	0.116822	-0.077081	0.112511	-0.391035	0.160507	-1.052869	0.548219	0.175328	0.070129	0.814738
27060	2.151454	3.119885	9.454423	-0.080171	-0.110514	0.067450	-0.393012	0.157407	-1.055762	0.547819	0.176369	0.067265	0.815024
27061	1.988480	3.002825	9.286633	-0.241951	-0.101977	0.061738	-0.396870	0.163699	-1.058469	0.548164	0.175547	0.061834	0.815399
27062	2.210778	2.931540	8.634488	-0.139575	0.032153	-0.006072	-0.397829	0.174472	-1.058517	0.548954	0.173513	0.059826	0.815453
27063	2.181239	2.790272	9.130478	0.028084	0.015307	0.013797	-0.397830	0.174611	-1.058513	0.548980	0.173683	0.060252	0.815368
27064	2.164677	2.896778	9.162864	-0.020686	0.009434	0.018909	-0.399148	0.172715	-1.059765	0.548979	0.173355	0.059845	0.815468
27065	2.078367	2.851521	9.170185	-0.048920	0.007938	-0.002386	-0.397306	0.177190	-1.061925	0.549546	0.172777	0.058994	0.815271
27066	2.168524	2.824027	9.153903	-0.048585	-0.001483	-0.016609	-0.397048	0.179431	-1.062527	0.550235	0.172278	0.058134	0.814974
27067	2.263603	2.782051	9.070487	-0.045594	0.008602	0.008202	-0.398634	0.178314	-1.060935	0.550615	0.171741	0.057305	0.814889
27068	2.246531	2.801169	9.156468	-0.053206	0.012590	0.024118	-0.400225	0.178775	-1.061170	0.550634	0.171009	0.056385	0.815095
27069	2.249556	2.767238	9.132748	-0.046891	-0.006770	0.054074	-0.400097	0.180470	-1.062191	0.550285	0.170765	0.055204	0.815462
27070	2.176679	2.780483	9.159295	-0.069249	-0.006830	0.048714	-0.400238	0.183422	-1.062900	0.549986	0.170201	0.053723	0.815880
27071	2.159630	2.780170	9.129891	-0.059091	-0.012707	0.038103	-0.400769	0.183725	-1.063421	0.549944	0.169902	0.052335	0.816061
27072	2.122568	2.825624	9.190991	-0.097551	-0.032281	0.025485	-0.401840	0.187807	-1.063815	0.550149	0.169418	0.050189	0.816158
