# Supplementary material for: Identification of Haptic Based Guiding Using Hard Reins
Source: PLoS One. 2015 Jul 22;10(7):e0132020. doi: 10.1371/journal.pone.0132020 (PMC4511788; doi:10.1371/journal.pone.0132020)
Supplement: S2 File — (ZIP) [file pone.0132020.s002.zip › MotionData2/Subject10/T14/fc14.txt]

// Start Time: 0
// Sample rate: 25.0Hz
// Scenario: 4.9
// Firmware Version: 2.6.1
Counter	Acc_X	Acc_Y	Acc_Z	Gyr_X	Gyr_Y	Gyr_Z	Mag_X	Mag_Y	Mag_Z	Quat_w	Quat_x	Quat_y	Quat_z
27603	8.268650	-0.575537	5.277018	0.013519	0.015636	0.001492	-0.518768	-0.076976	-0.616369	0.848937	0.085811	-0.473302	0.218923
27604	8.263529	-0.616914	5.291074	0.014668	0.031263	0.006770	-0.519287	-0.077385	-0.617029	0.849164	0.085866	-0.472758	0.219196
27605	8.229609	-0.587695	5.309223	0.008147	0.015826	-0.007219	-0.518770	-0.075041	-0.616986	0.849308	0.085978	-0.472502	0.219147
27606	8.258670	-0.614500	5.296063	0.010163	0.022634	0.002396	-0.519283	-0.075857	-0.618178	0.849487	0.086021	-0.472119	0.219261
27607	8.258790	-0.590418	5.313353	-0.003799	0.015792	-0.000202	-0.516126	-0.076928	-0.618091	0.849622	0.085865	-0.471926	0.219217
27608	8.244173	-0.590457	5.328217	0.002821	0.001881	-0.007241	-0.517177	-0.076938	-0.618083	0.849653	0.085979	-0.471909	0.219086
27609	8.243965	-0.624540	5.337422	0.011601	0.006996	-0.003759	-0.516651	-0.076654	-0.618343	0.849695	0.086157	-0.471790	0.219112
27610	8.251504	-0.585637	5.325695	-0.003795	0.020189	-0.001935	-0.515592	-0.076355	-0.619393	0.849893	0.086016	-0.471502	0.219018
27611	8.258793	-0.590391	5.310932	-0.004098	0.008978	-0.010687	-0.515324	-0.077175	-0.619674	0.850011	0.085985	-0.471405	0.218781
27612	8.244356	-0.565787	5.292245	-0.004113	0.019557	-0.015896	-0.515851	-0.076353	-0.619785	0.850261	0.085981	-0.471104	0.218461
27613	8.239422	-0.575561	5.301905	0.002908	0.029987	-0.015886	-0.514393	-0.077287	-0.620993	0.850587	0.086030	-0.470610	0.218236
27614	8.241658	-0.604971	5.325647	0.020317	0.024479	-0.008099	-0.512947	-0.076856	-0.621257	0.850810	0.086338	-0.470133	0.218272
27615	8.224669	-0.590642	5.360142	0.017202	0.030402	0.005007	-0.513733	-0.079353	-0.620383	0.851025	0.086431	-0.469604	0.218538
27616	8.195602	-0.561596	5.390282	0.023985	0.026046	0.001479	-0.512933	-0.080157	-0.621453	0.851202	0.086731	-0.469096	0.218820
27617	8.195624	-0.556796	5.395193	0.020517	0.015515	0.005820	-0.510971	-0.077521	-0.621546	0.851268	0.086938	-0.468804	0.219104
27618	8.195672	-0.549462	5.390453	0.017248	0.017159	0.013684	-0.511745	-0.079169	-0.622490	0.851333	0.087019	-0.468502	0.219465
27619	8.219929	-0.557266	5.418837	0.006719	0.024389	0.003273	-0.511357	-0.077789	-0.622466	0.851519	0.086978	-0.468112	0.219591
27620	8.163824	-0.571868	5.465930	0.003447	0.013721	0.016329	-0.509770	-0.079142	-0.623028	0.851560	0.086823	-0.467933	0.219878
27621	8.195321	-0.600961	5.438154	0.022509	0.019702	0.015426	-0.510945	-0.079973	-0.623560	0.851623	0.086956	-0.467570	0.220352
27622	8.190596	-0.585825	5.390053	0.013732	0.010195	0.013677	-0.510417	-0.081072	-0.623324	0.851618	0.087031	-0.467398	0.220709
27623	8.219847	-0.581001	5.370076	-0.003257	0.033863	0.016415	-0.510421	-0.080246	-0.623307	0.851853	0.086653	-0.466909	0.220983
27624	8.190516	-0.595746	5.409284	0.008669	0.025984	0.011993	-0.510411	-0.080924	-0.624107	0.852013	0.086582	-0.466488	0.221281
27625	8.171067	-0.595424	5.395210	0.013392	0.010461	-0.002024	-0.509894	-0.081070	-0.623065	0.852083	0.086763	-0.466292	0.221356
27626	8.183211	-0.595739	5.414295	0.005831	0.012989	0.006730	-0.509089	-0.081868	-0.624659	0.852152	0.086748	-0.466096	0.221510
27627	8.190538	-0.590946	5.414194	0.002105	0.024661	-0.010670	-0.509221	-0.080070	-0.625409	0.852412	0.086754	-0.465692	0.221357
27628	8.166312	-0.571381	5.419875	-0.007387	0.003599	-0.000241	-0.507111	-0.080591	-0.626089	0.852454	0.086605	-0.465706	0.221225
27629	8.161204	-0.610331	5.433966	0.013535	0.024435	-0.001984	-0.507247	-0.080323	-0.625690	0.852653	0.086726	-0.465270	0.221326
27630	8.175953	-0.586104	5.426706	0.003428	0.020784	0.011991	-0.505805	-0.077821	-0.626437	0.852785	0.086565	-0.464965	0.221522
27631	8.149295	-0.566492	5.430022	-0.013974	0.021009	0.006802	-0.506063	-0.078646	-0.626714	0.852962	0.086151	-0.464723	0.221510
27632	8.161441	-0.564487	5.458826	-0.024748	0.023148	-0.012348	-0.505138	-0.077521	-0.627877	0.853263	0.085743	-0.464457	0.221066
27633	8.156616	-0.557166	5.459042	-0.031838	0.026856	-0.021913	-0.504875	-0.078072	-0.627628	0.853651	0.085267	-0.464144	0.220408
27634	8.103099	-0.547386	5.494315	-0.022587	0.030507	-0.035022	-0.503427	-0.077085	-0.628405	0.854117	0.085072	-0.463703	0.219604
27635	8.093006	-0.601178	5.537365	-0.021538	0.032125	-0.028038	-0.504069	-0.078592	-0.629478	0.854564	0.084805	-0.463239	0.218946
27636	8.073389	-0.629979	5.522881	-0.017633	0.010643	0.001546	-0.503807	-0.078314	-0.629475	0.854669	0.084456	-0.463176	0.218805
27637	8.102871	-0.579363	5.532605	-0.015896	0.001801	0.006749	-0.502505	-0.076935	-0.628671	0.854675	0.084094	-0.463260	0.218744
27638	8.122467	-0.562243	5.505762	-0.014223	-0.005216	0.007597	-0.501446	-0.075666	-0.630226	0.854615	0.083786	-0.463469	0.218654
27639	8.095522	-0.598130	5.479239	-0.035200	0.021549	-0.015817	-0.501581	-0.076365	-0.629452	0.854935	0.083216	-0.463260	0.218060
27640	8.083400	-0.583841	5.513621	-0.037374	0.023658	-0.036742	-0.501707	-0.075527	-0.630483	0.855362	0.082823	-0.462997	0.217095
27641	8.102507	-0.637876	5.555994	-0.049342	0.020124	-0.029730	-0.502749	-0.075246	-0.631780	0.855752	0.082145	-0.462847	0.216131
27642	8.092798	-0.630675	5.570848	-0.032277	0.004314	-0.032444	-0.501568	-0.075790	-0.631406	0.855971	0.081882	-0.462899	0.215252
27643	8.034307	-0.640217	5.601119	-0.039141	-0.004461	-0.026351	-0.499724	-0.075627	-0.631941	0.856103	0.081449	-0.463125	0.214402
27644	8.078388	-0.596630	5.576508	-0.030927	-0.011258	-0.042093	-0.501177	-0.074269	-0.631641	0.856223	0.081349	-0.463424	0.213315
27645	8.126956	-0.625517	5.516864	-0.027383	-0.011348	-0.038604	-0.501313	-0.075800	-0.630360	0.856324	0.081258	-0.463694	0.212354
27646	8.126923	-0.635011	5.497359	-0.015814	0.002401	-0.029875	-0.501837	-0.075525	-0.630744	0.856484	0.081262	-0.463711	0.211669
27647	8.126895	-0.639865	5.497291	-0.006175	-0.007455	-0.019464	-0.500798	-0.073181	-0.630312	0.856505	0.081336	-0.463855	0.211240
27648	8.141842	-0.581634	5.488090	0.032941	0.001746	-0.012578	-0.501196	-0.074576	-0.629158	0.856514	0.082000	-0.463707	0.211269
27649	8.161398	-0.564888	5.495140	0.046220	0.001396	0.002212	-0.502236	-0.075398	-0.630215	0.856440	0.082733	-0.463514	0.211711
27650	8.127484	-0.547108	5.450172	0.064550	-0.012949	0.016939	-0.502631	-0.076511	-0.629579	0.856131	0.083733	-0.463531	0.212526
27651	8.173823	-0.528131	5.454215	0.046650	0.001066	0.022270	-0.501839	-0.077744	-0.629478	0.855965	0.084290	-0.463375	0.213314
27652	8.171161	-0.566995	5.458566	0.063686	-0.009433	0.015216	-0.502632	-0.077898	-0.628820	0.855696	0.085276	-0.463332	0.214094
27653	8.190673	-0.562143	5.443656	0.044731	0.005856	0.050207	-0.502760	-0.079278	-0.628584	0.855454	0.085520	-0.463152	0.215350
27654	8.173695	-0.547707	5.468467	0.035188	0.021799	0.041554	-0.502372	-0.079561	-0.627675	0.855401	0.085653	-0.462737	0.216395
27655	8.151722	-0.561979	5.459086	0.048650	0.007899	0.031006	-0.502494	-0.081485	-0.627975	0.855251	0.086133	-0.462472	0.217362
27656	8.147129	-0.508867	5.489004	0.041382	0.001167	0.018791	-0.501288	-0.082821	-0.630237	0.855097	0.086666	-0.462344	0.218028
27657	8.161724	-0.513629	5.469228	0.017004	-0.005554	0.013612	-0.501441	-0.081888	-0.627990	0.854951	0.086827	-0.462417	0.218379
27658	8.152040	-0.503893	5.474433	0.001473	0.008630	0.008461	-0.500898	-0.083794	-0.629211	0.854978	0.086744	-0.462318	0.218519
27659	8.151883	-0.528323	5.488617	0.005489	0.015874	-0.008973	-0.500386	-0.083534	-0.627637	0.855149	0.086826	-0.462036	0.218413
27660	8.122695	-0.527973	5.479611	-0.006018	0.003854	-0.015956	-0.500385	-0.082148	-0.628396	0.855258	0.086847	-0.462011	0.218033
27661	8.144626	-0.520981	5.488889	-0.006066	0.010923	-0.021166	-0.501167	-0.082145	-0.629176	0.855456	0.086867	-0.461843	0.217603
27662	8.122918	-0.484555	5.504436	-0.018137	0.010991	-0.019394	-0.499460	-0.082130	-0.629057	0.855663	0.086687	-0.461741	0.217073
27663	8.127796	-0.482196	5.506779	-0.015604	0.012775	-0.022884	-0.499978	-0.083508	-0.629343	0.855902	0.086555	-0.461580	0.216527
27664	8.122868	-0.489623	5.523736	-0.030420	0.005939	-0.025477	-0.500503	-0.082958	-0.629721	0.856106	0.086252	-0.461605	0.215789
27665	8.132764	-0.465221	5.504484	-0.011356	0.002231	-0.021183	-0.499974	-0.083917	-0.629613	0.856232	0.086225	-0.461608	0.215291
27666	8.103445	-0.479860	5.534009	-0.008183	-0.018700	-0.024744	-0.500766	-0.082684	-0.629845	0.856171	0.086390	-0.461962	0.214707
27667	8.118015	-0.491742	5.499605	-0.035372	0.004046	-0.014130	-0.499447	-0.084186	-0.629753	0.856326	0.085880	-0.462047	0.214110
27668	8.137467	-0.494331	5.499119	-0.016427	-0.008376	-0.011600	-0.499585	-0.083506	-0.629215	0.856312	0.085751	-0.462280	0.213715
27669	8.152119	-0.489385	5.479481	-0.018146	0.002192	-0.015925	-0.500767	-0.083655	-0.629209	0.856427	0.085562	-0.462320	0.213243
27670	8.137613	-0.470009	5.494619	-0.018038	0.002108	-0.010696	-0.499993	-0.080623	-0.628893	0.856517	0.085333	-0.462385	0.212832
27671	8.125447	-0.469907	5.494902	-0.016376	0.012712	-0.018523	-0.501036	-0.081728	-0.629431	0.856736	0.085156	-0.462233	0.212348
27672	8.156941	-0.499027	5.469547	0.009776	0.001780	-0.003794	-0.500383	-0.079652	-0.629788	0.856745	0.085344	-0.462197	0.212317
27673	8.132836	-0.450767	5.514374	0.001270	0.001731	0.003200	-0.500378	-0.081028	-0.629815	0.856741	0.085317	-0.462195	0.212349
27674	8.108341	-0.484220	5.485408	0.001645	0.003225	0.018904	-0.498810	-0.080472	-0.629029	0.856675	0.085162	-0.462205	0.212656
27675	8.112798	-0.547788	5.523140	-0.006963	-0.004656	0.023275	-0.500908	-0.080487	-0.629539	0.856540	0.084834	-0.462381	0.212945
27676	8.168889	-0.533319	5.488153	0.013819	0.005706	0.020634	-0.501428	-0.080344	-0.630318	0.856469	0.084860	-0.462299	0.213399
27677	8.176189	-0.537966	5.463705	0.023886	-0.005582	0.011852	-0.501166	-0.081867	-0.629433	0.856321	0.085171	-0.462342	0.213776
27678	8.132429	-0.532641	5.455107	0.013788	-0.009218	0.025819	-0.501180	-0.082165	-0.627604	0.856085	0.085220	-0.462523	0.214308
27679	8.137225	-0.540229	5.479101	0.029509	0.018702	0.020621	-0.501439	-0.081608	-0.628378	0.856113	0.085441	-0.462142	0.214929
27680	8.137182	-0.542923	5.503276	0.019871	0.005666	0.020613	-0.500912	-0.080493	-0.629015	0.856038	0.085555	-0.462038	0.215408
27681	8.137132	-0.552577	5.498297	0.027626	-0.008457	0.025784	-0.502364	-0.080518	-0.628219	0.855795	0.085811	-0.462138	0.216055
27682	8.180911	-0.566916	5.443814	0.028789	0.016836	0.027605	-0.501828	-0.081742	-0.628902	0.855768	0.085983	-0.461812	0.216788
27683	8.166449	-0.542552	5.446916	0.006703	0.015606	0.006727	-0.501039	-0.080488	-0.629538	0.855864	0.085953	-0.461561	0.216956
27684	8.115306	-0.547114	5.460139	-0.004115	0.008998	-0.010713	-0.500512	-0.081172	-0.629424	0.855992	0.085939	-0.461448	0.216697
27685	8.122499	-0.557363	5.503410	-0.018005	-0.004942	-0.007220	-0.501039	-0.081872	-0.628910	0.856000	0.085702	-0.461633	0.216363
27686	8.161447	-0.559847	5.478262	-0.023046	0.005544	-0.005425	-0.501027	-0.080884	-0.630856	0.856103	0.085335	-0.461669	0.216024
27687	8.146530	-0.615491	5.472972	-0.012793	0.007331	-0.012424	-0.501166	-0.080620	-0.630063	0.856237	0.085180	-0.461615	0.215671
27688	8.132002	-0.596328	5.507478	-0.003978	0.006247	-0.003735	-0.502222	-0.080500	-0.629529	0.856305	0.085125	-0.461559	0.215544
27689	8.124540	-0.629923	5.478117	0.003476	0.012838	0.017199	-0.501546	-0.080325	-0.631889	0.856333	0.084946	-0.461391	0.215861
27690	8.122264	-0.605474	5.463990	0.006964	0.024231	0.013729	-0.501277	-0.081974	-0.631924	0.856472	0.084841	-0.461009	0.216167
27691	8.068396	-0.649487	5.534824	0.040254	0.018365	0.036291	-0.499445	-0.083214	-0.630389	0.856405	0.085088	-0.460620	0.217162
27692	8.092905	-0.620486	5.527407	0.069666	0.014588	0.039684	-0.498388	-0.081532	-0.631936	0.856241	0.085844	-0.460176	0.218447
27693	8.078444	-0.591509	5.552367	0.088341	-0.006431	0.034331	-0.499963	-0.084038	-0.630926	0.855869	0.087036	-0.459996	0.219810
27694	8.151393	-0.592598	5.594249	0.121049	-0.018933	0.034212	-0.499032	-0.085949	-0.631494	0.855321	0.088878	-0.459886	0.221431
27695	8.133699	-0.688174	5.690148	0.107611	-0.020882	0.051699	-0.501382	-0.087610	-0.632558	0.854698	0.090296	-0.459891	0.223244
27696	8.033265	-0.815275	5.627706	0.135331	-0.022839	0.053354	-0.501791	-0.089299	-0.629968	0.853992	0.092220	-0.459812	0.225312
27697	7.945751	-0.813744	5.557110	0.183972	-0.039200	0.071469	-0.502454	-0.092915	-0.627546	0.852958	0.094820	-0.459810	0.228139
27698	8.023645	-0.804952	5.579649	0.280578	-0.089119	0.085886	-0.503233	-0.098447	-0.626077	0.851189	0.099222	-0.460245	0.231964
27699	8.048595	-0.723624	5.449481	0.352579	-0.131015	0.157076	-0.508762	-0.104332	-0.622092	0.848522	0.104305	-0.461162	0.237614
27700	8.189729	-0.745467	5.339375	0.390333	-0.135941	0.225011	-0.511669	-0.110756	-0.617088	0.845336	0.109500	-0.462102	0.244698
27701	8.393354	-0.864623	5.420140	0.420766	-0.115894	0.262531	-0.517737	-0.113761	-0.612780	0.842008	0.114654	-0.462586	0.252767
27702	8.285789	-0.937259	5.486965	0.409441	-0.079390	0.280105	-0.520757	-0.121125	-0.609628	0.838867	0.119358	-0.462511	0.261035
27703	8.064135	-0.969632	5.513416	0.370124	-0.051186	0.286374	-0.523924	-0.124222	-0.606652	0.835973	0.123054	-0.462128	0.269155
27704	7.827709	-1.109114	5.139173	0.310806	-0.018463	0.243002	-0.527344	-0.125508	-0.605605	0.833696	0.126104	-0.461388	0.275990
27705	7.730371	-1.154278	4.908335	0.267916	-0.020513	0.178562	-0.529180	-0.131198	-0.603346	0.831819	0.128872	-0.460724	0.281428
27706	8.120276	-1.028177	5.056086	0.233777	-0.001831	0.114216	-0.530478	-0.135339	-0.603418	0.830537	0.131725	-0.459766	0.285432
27707	8.918175	-0.958933	5.639117	0.190850	-0.048306	0.074207	-0.531656	-0.139083	-0.602173	0.829145	0.134305	-0.459715	0.288346
27708	8.836035	-0.851674	5.661912	0.114925	0.119685	0.201359	-0.530474	-0.139904	-0.601674	0.828756	0.133674	-0.457641	0.293017
27709	8.135976	-0.751664	5.502753	0.081107	0.166476	0.252933	-0.529936	-0.136002	-0.605007	0.828550	0.131530	-0.455115	0.298453
27710	7.606294	-0.694007	5.089665	0.176842	0.048814	0.256589	-0.529380	-0.136225	-0.608684	0.826975	0.131837	-0.453957	0.304392
27711	7.438806	-0.245819	4.860208	0.373855	-0.031447	0.218205	-0.530176	-0.139844	-0.606130	0.824331	0.136044	-0.452800	0.311356
27712	7.990841	0.120544	4.886570	0.597563	-0.172597	0.243367	-0.534129	-0.144748	-0.602398	0.819551	0.144756	-0.452587	0.320230
27713	9.373570	-0.050484	5.670587	0.838384	-0.270003	0.394401	-0.540332	-0.157312	-0.593299	0.811988	0.156504	-0.452750	0.333466
27714	9.184531	-0.349273	5.617431	0.934187	-0.003967	0.537928	-0.546117	-0.169837	-0.586954	0.805249	0.166800	-0.448203	0.350523
27715	8.563839	-0.350481	5.769764	0.981355	0.004053	0.673791	-0.552695	-0.183482	-0.579708	0.797054	0.176379	-0.443423	0.370097
27716	7.494396	-0.210743	5.377577	1.054910	0.095336	0.635272	-0.559522	-0.195864	-0.574662	0.789228	0.186814	-0.436240	0.389762
27717	7.348256	0.206854	5.483749	1.155094	-0.088979	0.643114	-0.563749	-0.205632	-0.567356	0.778864	0.199967	-0.430899	0.409524
27718	8.025697	0.371050	5.475280	1.192989	-0.220131	0.621785	-0.573126	-0.221169	-0.554232	0.766823	0.214922	-0.426926	0.428399
27719	8.312170	0.249980	5.445148	1.151029	-0.182537	0.581947	-0.583717	-0.233304	-0.538934	0.755103	0.229043	-0.422209	0.446204
27720	8.226095	0.102140	5.491036	1.049414	-0.128724	0.650435	-0.593647	-0.248611	-0.522656	0.743167	0.240497	-0.417670	0.464129
27721	8.117963	-0.072240	5.539476	0.922132	-0.126412	0.675237	-0.603706	-0.254778	-0.510914	0.731256	0.249634	-0.414096	0.481115
27722	7.979563	-0.040733	5.431743	0.745921	-0.089873	0.662745	-0.612050	-0.256348	-0.502106	0.720267	0.255887	-0.411494	0.496398
27723	8.320118	-0.062986	5.423560	0.630851	-0.079538	0.613446	-0.620016	-0.254754	-0.492846	0.710236	0.260651	-0.409401	0.509918
27724	8.382858	-0.151096	5.440226	0.555449	0.022850	0.477904	-0.626889	-0.255854	-0.487446	0.702578	0.264389	-0.405892	0.521281
27725	8.134956	-0.072756	5.572974	0.461207	0.110555	0.398134	-0.630060	-0.256467	-0.484946	0.696898	0.266452	-0.401534	0.531137
27726	7.817387	-0.240089	5.805528	0.429098	0.165103	0.286704	-0.631368	-0.256887	-0.485469	0.692855	0.268381	-0.396213	0.539387
27727	7.632472	-0.226894	5.853570	0.441821	0.250391	0.197909	-0.629648	-0.259204	-0.485920	0.690378	0.270192	-0.388906	0.546925
27728	8.030654	-0.307352	6.235474	0.460596	0.176962	0.182019	-0.627013	-0.262767	-0.485092	0.687243	0.273205	-0.382421	0.553904
27729	8.122583	-0.873209	5.968639	0.330982	0.230219	0.189597	-0.624637	-0.262727	-0.486419	0.685164	0.273695	-0.376480	0.560272
27730	7.896914	-0.902196	5.251898	0.383179	0.257938	0.189485	-0.619089	-0.265118	-0.488865	0.682861	0.274634	-0.369705	0.567094
27731	8.296584	-0.679427	5.870527	0.545398	0.127647	0.164264	-0.619731	-0.268978	-0.488936	0.678985	0.279349	-0.362542	0.574027
27732	8.611762	-0.867362	5.938052	0.818255	-0.013409	0.215472	-0.621328	-0.279687	-0.481406	0.671759	0.289029	-0.354520	0.582682
27733	7.927401	-0.669990	5.302926	0.934099	0.058605	0.262308	-0.625427	-0.292505	-0.472327	0.663665	0.298928	-0.344216	0.593049
27734	7.382735	-0.620376	5.190307	1.001217	-0.035221	0.526049	-0.631407	-0.302776	-0.459385	0.651041	0.308955	-0.335901	0.606517
27735	7.922498	-0.587601	5.759412	0.943704	-0.253460	0.528300	-0.643742	-0.311246	-0.441382	0.637006	0.320629	-0.330875	0.618015
27736	8.589767	-0.390663	6.310960	0.658936	-0.161308	0.355028	-0.651981	-0.314932	-0.428425	0.627262	0.328653	-0.327056	0.625751
27737	8.242726	-0.278096	6.059081	0.380163	-0.086953	0.220784	-0.656798	-0.313039	-0.418657	0.621471	0.332977	-0.324768	0.630417
27738	7.830776	-0.474259	5.678400	0.290700	0.052726	0.171676	-0.660257	-0.314524	-0.412765	0.617708	0.334828	-0.321613	0.634738
27739	6.802533	-0.676022	5.844556	0.187679	0.026891	0.210145	-0.663680	-0.314845	-0.411830	0.614013	0.335332	-0.320239	0.638739
27740	7.132383	-0.867998	5.826940	0.027795	-0.183445	0.264166	-0.668195	-0.311503	-0.407538	0.609280	0.336340	-0.323934	0.640875
27741	7.745053	-0.995169	5.656015	-0.048305	-0.187357	0.262739	-0.674572	-0.305444	-0.401870	0.605068	0.336284	-0.328548	0.642543
27742	7.967700	-1.254122	5.412321	-0.235923	-0.023217	0.141695	-0.677898	-0.299172	-0.399757	0.604684	0.332816	-0.332839	0.642502
27743	8.010184	-1.496404	5.337673	-0.458794	0.088910	0.013601	-0.678927	-0.293333	-0.405137	0.608157	0.325833	-0.337734	0.640245
27744	8.335089	-1.606392	5.812858	-0.550446	0.131275	-0.085383	-0.677707	-0.285370	-0.413505	0.613696	0.318038	-0.342637	0.636262
27745	9.194304	-1.051157	6.302119	-0.513622	0.101077	-0.193656	-0.674365	-0.278325	-0.423740	0.620089	0.311546	-0.346711	0.631047
27746	8.520553	0.132062	5.629937	-0.481116	0.246023	-0.183107	-0.667709	-0.275633	-0.435527	0.627076	0.303747	-0.348601	0.626890
27747	8.334631	0.739310	5.299055	-0.513640	0.098129	-0.251563	-0.664632	-0.272610	-0.443613	0.634005	0.297657	-0.352279	0.620755
27748	8.325966	0.969810	5.534979	-0.751676	-0.029060	-0.324523	-0.662104	-0.269766	-0.448815	0.642228	0.290758	-0.360031	0.611049
27749	8.350007	0.035049	5.315308	-0.964601	-0.103833	-0.515040	-0.659316	-0.263326	-0.455259	0.653247	0.283189	-0.370077	0.596754
27750	7.994166	-0.095949	5.144909	-1.017885	-0.071376	-0.597700	-0.654793	-0.257795	-0.464616	0.665438	0.275112	-0.379699	0.580805
27751	8.187973	-0.211212	5.320387	-0.894074	-0.130206	-0.483046	-0.649244	-0.251186	-0.471339	0.674858	0.268284	-0.389088	0.566746
27752	8.187506	-0.325807	5.146856	-0.751178	-0.068287	-0.382095	-0.649361	-0.244794	-0.476190	0.682595	0.261877	-0.396451	0.555257
27753	7.687438	-0.085397	5.307106	-0.505342	-0.034718	-0.298209	-0.646192	-0.241417	-0.479553	0.688255	0.257684	-0.400948	0.546941
27754	7.937976	0.317830	5.307060	-0.393218	-0.197971	-0.306852	-0.646322	-0.241969	-0.479563	0.692014	0.256904	-0.406404	0.538472
27755	8.183232	0.648344	5.301257	-0.447346	-0.172626	-0.338021	-0.647501	-0.242252	-0.479822	0.696546	0.255324	-0.411815	0.529189
27756	8.445704	0.610949	5.406041	-0.545859	-0.205878	-0.400585	-0.646325	-0.241143	-0.479547	0.701808	0.253195	-0.418406	0.517971
27757	8.633564	0.260587	5.333760	-0.643081	-0.095186	-0.396433	-0.645672	-0.238651	-0.480157	0.708355	0.248512	-0.424289	0.506413
27758	8.422349	-0.056663	5.430974	-0.630113	-0.053135	-0.302146	-0.643409	-0.234706	-0.485599	0.714024	0.242685	-0.429913	0.496435
27759	8.327814	-0.403556	5.483908	-0.569281	-0.055081	-0.212464	-0.641568	-0.229147	-0.488385	0.718446	0.236985	-0.435205	0.488129
27760	8.177514	-0.328130	5.364968	-0.512788	0.000440	-0.105216	-0.641039	-0.221383	-0.492428	0.721867	0.230535	-0.439717	0.482089
27761	8.071717	-0.104122	5.385129	-0.441633	0.020796	-0.098427	-0.640776	-0.213903	-0.495950	0.725098	0.224895	-0.443091	0.476786
27762	8.087357	0.057001	5.290211	-0.432747	0.053526	-0.178623	-0.638910	-0.209967	-0.500996	0.729190	0.219700	-0.445654	0.470539
27763	7.995973	0.228616	5.207599	-0.425168	0.143619	-0.344152	-0.635328	-0.208771	-0.505715	0.735642	0.215307	-0.445874	0.462244
27764	8.004006	0.313474	4.990706	-0.371116	0.299113	-0.471227	-0.627120	-0.209840	-0.512739	0.744196	0.211282	-0.442871	0.453208
27765	9.235846	0.189409	6.035532	-0.389845	0.075763	-0.509972	-0.618094	-0.212517	-0.522553	0.751201	0.209432	-0.442912	0.442340
27766	9.105829	-0.558507	5.282134	-0.574516	0.188189	-0.561398	-0.611214	-0.214313	-0.527486	0.760138	0.204095	-0.442792	0.429501
27767	9.364006	-0.629587	4.703737	-0.565457	0.266649	-0.501846	-0.599186	-0.213668	-0.536469	0.769127	0.197779	-0.441346	0.417781
27768	8.972445	-0.626694	4.526385	-0.575816	0.291542	-0.357013	-0.592290	-0.208793	-0.546511	0.776875	0.189630	-0.440250	0.408272
27769	7.938408	-0.984034	4.717094	-0.613706	0.321136	-0.213890	-0.583013	-0.198609	-0.560921	0.783779	0.179489	-0.439307	0.400605
27770	7.992070	-1.396381	4.647030	-0.595548	0.185242	-0.353839	-0.574275	-0.188452	-0.573623	0.790298	0.171770	-0.439898	0.390403
27771	8.402249	-1.118240	4.859430	-0.568804	0.135115	-0.406358	-0.568964	-0.185407	-0.581724	0.796594	0.165412	-0.440695	0.379295
27772	8.853195	-1.332625	5.238208	-0.645456	0.135785	-0.317067	-0.562775	-0.176601	-0.587491	0.802241	0.156888	-0.442370	0.368924
27773	8.566953	-1.578867	5.338166	-0.619422	0.146178	-0.320620	-0.556174	-0.166519	-0.595987	0.807802	0.148790	-0.443510	0.358632
27774	7.705296	-1.225287	5.203300	-0.549050	0.137886	-0.258218	-0.553001	-0.158980	-0.601888	0.812442	0.141221	-0.444457	0.349932
27775	7.475627	-1.383665	5.216035	-0.489542	0.022529	-0.175002	-0.550890	-0.149807	-0.607225	0.815239	0.134718	-0.446974	0.342711
27776	7.557834	-1.439776	5.397354	-0.445601	-0.040480	-0.191861	-0.549723	-0.141513	-0.609166	0.817349	0.129448	-0.450190	0.335431
27777	8.077376	-1.673388	5.265806	-0.420285	-0.196989	-0.151279	-0.550934	-0.136861	-0.607886	0.817663	0.125275	-0.455803	0.328598
27778	8.480657	-1.765510	5.381085	-0.339375	-0.130128	-0.118106	-0.554912	-0.130450	-0.606420	0.818070	0.121666	-0.459891	0.323202
27779	8.238038	-1.607550	5.553585	-0.306515	-0.105734	-0.126036	-0.556520	-0.125254	-0.604996	0.818652	0.118474	-0.463284	0.318025
27780	7.981554	-1.353056	5.567976	-0.249029	-0.111336	-0.178621	-0.562061	-0.122573	-0.603593	0.819319	0.116770	-0.466297	0.312487
27781	7.821935	-1.227756	5.336162	-0.267440	-0.036331	-0.263004	-0.562583	-0.122850	-0.603857	0.821241	0.115025	-0.467929	0.305572
27782	7.956725	-1.472303	5.394941	-0.312184	-0.029331	-0.299441	-0.561668	-0.119802	-0.604720	0.823475	0.112884	-0.469652	0.297614
27783	7.990796	-1.518481	5.153790	-0.440204	0.083797	-0.317928	-0.559557	-0.118937	-0.606160	0.827111	0.108043	-0.470140	0.288415
27784	7.891891	-1.729803	5.462989	-0.511131	0.183435	-0.289517	-0.554820	-0.112234	-0.610123	0.831535	0.101256	-0.469432	0.279160
27785	7.857003	-1.806066	5.801688	-0.590442	0.313677	-0.418005	-0.547423	-0.105179	-0.618029	0.837919	0.093471	-0.466591	0.267296
27786	8.377040	-1.750279	6.720241	-0.657715	0.354442	-0.543215	-0.536868	-0.099468	-0.625985	0.845206	0.085614	-0.463113	0.252633
27787	8.678490	-0.938431	6.826529	-0.540157	0.157149	-0.715117	-0.525794	-0.096394	-0.631900	0.851086	0.082138	-0.461840	0.235818
27788	7.982295	-0.001228	5.369289	-0.551242	0.128616	-0.649093	-0.521145	-0.096269	-0.638089	0.856103	0.078134	-0.461156	0.219812
27789	7.718792	0.219196	4.957212	-0.381680	0.015941	-0.667420	-0.517589	-0.098160	-0.638152	0.859704	0.077565	-0.461429	0.204881
27790	7.793190	0.401545	4.653008	-0.514001	-0.198871	-0.611830	-0.515478	-0.102556	-0.637206	0.861043	0.075181	-0.465982	0.189244
27791	8.614046	0.145440	4.785363	-0.666421	-0.234666	-0.611332	-0.517207	-0.098868	-0.636335	0.862031	0.070223	-0.471540	0.172108
27792	8.634372	0.314040	4.888988	-0.854191	-0.123053	-0.512788	-0.520532	-0.089133	-0.635987	0.863645	0.060748	-0.475825	0.154973
27793	8.538653	-0.220713	5.028862	-0.786282	-0.148274	-0.446724	-0.520310	-0.076870	-0.636795	0.864425	0.051847	-0.480219	0.139538
27794	8.174463	-0.099899	4.922773	-0.524675	-0.142245	-0.342869	-0.524277	-0.069888	-0.636890	0.864472	0.046462	-0.483787	0.128374
27795	8.457840	0.114783	5.045190	-0.213616	-0.256933	-0.211495	-0.528288	-0.062836	-0.631743	0.862692	0.045478	-0.488593	0.122360
27796	8.721726	0.285760	4.964048	0.015601	-0.236233	-0.091711	-0.533307	-0.064310	-0.627937	0.860568	0.047212	-0.492581	0.120658
27797	8.484831	0.532040	4.827750	0.101468	-0.170819	-0.065672	-0.538176	-0.070461	-0.624223	0.858927	0.050068	-0.495245	0.120290
27798	8.345131	0.783107	4.841815	0.040427	-0.187552	-0.079545	-0.541335	-0.073548	-0.622034	0.857191	0.052021	-0.498323	0.119128
27799	8.488064	1.076576	4.753104	-0.075766	-0.190853	-0.091437	-0.543467	-0.075831	-0.617347	0.855566	0.052207	-0.501708	0.116490
27800	8.806042	0.956334	4.843319	-0.217064	-0.207375	-0.143344	-0.547445	-0.073710	-0.614001	0.854006	0.050427	-0.505639	0.111622
27801	8.717560	0.801875	4.831058	-0.271838	-0.142168	-0.150848	-0.551160	-0.069649	-0.611536	0.853151	0.047804	-0.508540	0.105999
27802	8.543329	0.548542	4.826633	-0.237310	-0.103117	-0.095886	-0.555798	-0.062695	-0.609924	0.852501	0.044946	-0.510742	0.101805
27803	8.450577	0.480053	4.726107	-0.130865	-0.095376	0.023317	-0.557403	-0.059155	-0.608139	0.851590	0.042882	-0.512673	0.100606
27804	8.611017	0.433592	4.632152	-0.074967	-0.024937	0.174283	-0.558886	-0.053967	-0.605929	0.851023	0.039869	-0.513433	0.102746
27805	8.611753	0.550672	4.580534	-0.001574	0.046527	0.257996	-0.559566	-0.047364	-0.606187	0.850961	0.037346	-0.512864	0.106962
27806	8.626939	0.680028	4.724880	0.032428	0.123453	0.238916	-0.557189	-0.044691	-0.608903	0.851661	0.035183	-0.510904	0.111412
27807	8.476084	0.718138	4.908082	0.069847	0.225743	0.165802	-0.554689	-0.040923	-0.611074	0.853545	0.034480	-0.507025	0.114882
27808	8.309438	0.575337	5.219822	0.076002	0.254454	0.117011	-0.550458	-0.037794	-0.615759	0.855772	0.034004	-0.502618	0.117780
27809	8.279194	0.467110	5.591856	0.132954	0.327334	0.118806	-0.543306	-0.036804	-0.623129	0.858698	0.034665	-0.496755	0.121125
27810	8.394286	0.227468	5.881182	0.144143	0.243382	0.113347	-0.535511	-0.037492	-0.627915	0.860709	0.035422	-0.492336	0.124626
27811	8.770018	-0.105967	5.448874	-0.020280	0.121136	0.075190	-0.532472	-0.036605	-0.630409	0.861767	0.034403	-0.490317	0.125554
27812	8.926897	-0.463763	4.754935	-0.252905	0.203046	-0.014559	-0.528267	-0.029639	-0.633708	0.863934	0.029675	-0.487473	0.122917
27813	9.377453	-1.193631	4.993213	-0.306261	0.145331	-0.104261	-0.525115	-0.022826	-0.636741	0.865793	0.025394	-0.485633	0.117974
27814	8.833628	-1.425266	4.849937	-0.267618	0.215874	-0.152209	-0.520641	-0.015572	-0.640823	0.868344	0.021725	-0.482476	0.112802
27815	8.168346	-1.617190	4.722138	-0.182297	0.163948	-0.104715	-0.517739	-0.006110	-0.646684	0.870241	0.019489	-0.480000	0.109091
27816	7.795359	-1.762875	4.576140	-0.100474	0.053010	-0.031171	-0.515101	-0.004268	-0.648763	0.870838	0.017918	-0.479324	0.107558
27817	8.189680	-1.746663	4.559998	-0.065647	-0.087531	0.045147	-0.517211	-0.003056	-0.648331	0.869918	0.016744	-0.481041	0.107522
27818	8.521324	-1.607300	4.651172	-0.131750	-0.096958	0.111642	-0.518568	0.001710	-0.645344	0.868765	0.013584	-0.483086	0.108123
27819	8.685946	-1.701519	4.922054	-0.159237	-0.019494	0.084068	-0.520835	0.008004	-0.644155	0.868412	0.010201	-0.483852	0.107908
27820	8.282800	-1.566807	4.906650	-0.113600	0.037374	0.012494	-0.522299	0.013361	-0.644432	0.868750	0.008022	-0.483490	0.106989
27821	7.972032	-1.872051	4.873164	-0.110162	0.032232	0.008964	-0.522178	0.017499	-0.645006	0.869028	0.006048	-0.483239	0.105986
27822	8.036774	-2.037681	4.874153	-0.073370	-0.085717	0.043439	-0.522859	0.022993	-0.644631	0.868099	0.004521	-0.484929	0.105961
27823	8.435713	-2.049087	4.937414	0.074630	-0.088443	0.133778	-0.524183	0.024349	-0.644070	0.866906	0.004729	-0.486399	0.108940
27824	8.509940	-1.822394	5.013986	0.184141	-0.117990	0.178721	-0.526284	0.022669	-0.643433	0.865321	0.006432	-0.488094	0.113766
27825	8.296858	-1.613311	5.150212	0.246425	-0.153066	0.160941	-0.533517	0.019264	-0.641090	0.863365	0.009451	-0.490280	0.118901
27826	8.118163	-1.353307	5.264578	0.259814	-0.027851	0.087934	-0.534831	0.012883	-0.638193	0.862794	0.013176	-0.490192	0.122984
27827	7.958258	-1.216890	5.345273	0.203633	0.000306	-0.001703	-0.533615	0.009208	-0.640502	0.862703	0.016662	-0.489753	0.124930
27828	7.777983	-1.228806	5.465489	0.114637	-0.048094	-0.096683	-0.535183	0.003668	-0.639027	0.862417	0.019693	-0.490303	0.124305
27829	7.860311	-1.302169	5.450437	0.028387	-0.063875	-0.161003	-0.536098	-0.001595	-0.637159	0.862152	0.021849	-0.491312	0.121776
27830	8.001471	-1.284731	5.520063	-0.028729	-0.051116	-0.169502	-0.538190	-0.004507	-0.637071	0.862051	0.023147	-0.492226	0.118515
27831	8.024304	-1.120044	5.536407	-0.098312	-0.006275	-0.207565	-0.538982	-0.006320	-0.635791	0.862508	0.023411	-0.492485	0.113977
27832	7.993283	-0.969395	5.766869	-0.144508	0.016093	-0.271932	-0.538716	-0.007282	-0.635681	0.863320	0.023556	-0.492440	0.107824
27833	7.862498	-0.831676	5.926813	-0.220717	0.058576	-0.374549	-0.539882	-0.008929	-0.637015	0.864788	0.023188	-0.491689	0.099230
27834	7.646319	-0.775732	5.864807	-0.345497	0.098122	-0.485762	-0.536838	-0.009003	-0.639659	0.866796	0.021788	-0.490456	0.087424
27835	8.076591	-0.797086	6.145117	-0.403619	0.058261	-0.593794	-0.535382	-0.008280	-0.641227	0.868527	0.020371	-0.489780	0.073224
27836	8.126197	-0.701476	5.801511	-0.446865	0.015289	-0.614730	-0.534439	-0.009896	-0.643362	0.869639	0.018600	-0.489902	0.058122
27837	8.985441	-0.637159	5.903642	-0.420419	-0.180812	-0.616980	-0.537490	-0.011909	-0.638925	0.868684	0.017376	-0.493170	0.043247
27838	9.103689	-0.142660	4.995130	-0.380933	-0.249721	-0.476026	-0.546712	-0.013561	-0.635223	0.866669	0.015662	-0.497668	0.031087
27839	9.384589	0.002734	4.799430	-0.278094	-0.253186	-0.315814	-0.556865	-0.014410	-0.630449	0.864420	0.013986	-0.502059	0.022808
27840	9.022709	0.007550	4.204960	-0.373611	-0.061503	-0.229572	-0.564387	-0.012873	-0.627220	0.863956	0.009855	-0.503247	0.015030
27841	8.248832	-0.032646	4.050353	-0.483357	0.010012	-0.264057	-0.569384	-0.006698	-0.629682	0.864186	0.004006	-0.503126	0.005645
27842	7.997443	0.269865	4.108892	-0.514349	0.041859	-0.269180	-0.570962	0.000346	-0.632807	0.864597	-0.002186	-0.502443	-0.004222
27843	8.313024	0.117829	4.002587	-0.404111	0.021242	-0.239839	-0.572543	0.007247	-0.635542	0.864724	-0.006896	-0.502047	-0.012400
27844	8.760144	0.025716	4.082956	-0.151595	0.039992	-0.123560	-0.571489	0.008368	-0.636314	0.865044	-0.008277	-0.501369	-0.016110
27845	9.256557	0.058436	4.251129	0.136824	0.102528	0.074727	-0.568570	0.007611	-0.639494	0.866080	-0.006753	-0.499680	-0.013435
27846	9.385179	0.021996	4.373546	0.386877	0.127011	0.272967	-0.566440	0.004075	-0.641152	0.867411	-0.002755	-0.497561	-0.004902
27847	8.908622	0.153496	4.706035	0.612049	0.187067	0.347410	-0.565454	-0.003565	-0.645764	0.869200	0.004306	-0.494389	0.007226
27848	8.449798	0.351079	4.755765	0.674681	0.140600	0.388872	-0.560652	-0.013929	-0.649672	0.870346	0.012162	-0.491858	0.020628
27849	8.070959	0.503722	4.856277	0.691977	0.008030	0.372671	-0.561115	-0.026159	-0.651614	0.869949	0.020450	-0.491548	0.033922
27850	8.130941	0.756809	4.751958	0.618820	-0.017892	0.283822	-0.561829	-0.042526	-0.653111	0.869225	0.028457	-0.491548	0.044937
27851	8.315725	0.753880	4.873555	0.558411	-0.164610	0.198131	-0.565749	-0.054714	-0.650179	0.866999	0.036327	-0.494070	0.053747
27852	8.625887	0.511769	4.795147	0.546279	-0.172676	0.158092	-0.572052	-0.065016	-0.645882	0.864643	0.044439	-0.496593	0.061756
27853	8.577097	0.508733	4.888239	0.496781	-0.108289	0.196792	-0.576767	-0.076531	-0.642407	0.862782	0.051199	-0.498089	0.069951
27854	8.518353	0.485347	5.073281	0.520394	-0.063118	0.306751	-0.582014	-0.085846	-0.639147	0.861092	0.057315	-0.498753	0.080508
27855	8.227031	0.620405	5.159414	0.523001	-0.052738	0.421852	-0.586452	-0.095536	-0.638258	0.859170	0.062208	-0.499333	0.092866
27856	8.115869	0.747937	5.127478	0.530025	-0.034799	0.498610	-0.589866	-0.099997	-0.636487	0.857069	0.066673	-0.499515	0.107113
27857	8.290751	0.706766	5.202754	0.503106	0.000002	0.516265	-0.591570	-0.102638	-0.635741	0.855179	0.070182	-0.499126	0.120901
27858	8.388992	0.888959	5.333828	0.439386	0.016497	0.444097	-0.593252	-0.106214	-0.637240	0.853557	0.073268	-0.498397	0.132940
27859	8.218664	0.890431	5.332941	0.375314	0.021073	0.357917	-0.593919	-0.108728	-0.634927	0.852213	0.076148	-0.497563	0.142709
27860	8.247400	0.807779	5.321415	0.277134	0.078789	0.346169	-0.595217	-0.111486	-0.635496	0.851532	0.077217	-0.495972	0.151468
27861	8.177875	0.593283	5.455559	0.210930	0.148609	0.327383	-0.594551	-0.109527	-0.637558	0.851672	0.077252	-0.493287	0.159231
27862	8.068288	0.593394	5.530730	0.220118	0.162883	0.306446	-0.590301	-0.110383	-0.642716	0.851918	0.077462	-0.490307	0.166834
27863	8.325193	0.439281	5.658193	0.219132	0.107679	0.363918	-0.585553	-0.109202	-0.645347	0.851422	0.077444	-0.488251	0.175198
27864	9.055776	0.172509	5.947443	0.144139	-0.014055	0.348235	-0.583188	-0.104470	-0.647629	0.849803	0.076547	-0.488550	0.182466
27865	8.687999	-0.493357	4.982790	-0.171683	0.136051	0.250149	-0.580557	-0.094748	-0.652435	0.850503	0.070874	-0.487198	0.185096
27866	8.875840	-0.880626	4.735652	-0.160429	0.043326	0.091169	-0.576358	-0.083638	-0.656963	0.850796	0.067096	-0.487221	0.185098
27867	8.765160	-1.051468	4.905266	-0.002563	0.124011	0.000225	-0.572531	-0.079420	-0.660968	0.852028	0.066755	-0.485105	0.185107
27868	8.595995	-1.273131	4.886648	0.188433	0.103961	0.123469	-0.567651	-0.079206	-0.663227	0.852305	0.068381	-0.482836	0.189127
27869	8.267406	-1.330931	4.660973	0.250112	0.115951	0.169506	-0.565396	-0.081088	-0.664984	0.852434	0.070687	-0.480144	0.194477
27870	8.141549	-1.644808	4.606143	0.229354	0.048015	0.273185	-0.559580	-0.080561	-0.669470	0.851474	0.071785	-0.478848	0.201352
27871	8.188288	-1.566998	4.557745	0.200991	-0.058646	0.290409	-0.559596	-0.079202	-0.668133	0.849425	0.072721	-0.479481	0.208056
27872	8.423627	-1.630548	4.854064	0.171101	-0.077517	0.276532	-0.562762	-0.078837	-0.666792	0.847248	0.073305	-0.480517	0.214244
27873	8.491864	-1.597994	4.930432	0.170359	-0.034737	0.224328	-0.562517	-0.076648	-0.665572	0.845668	0.074194	-0.480756	0.219577
27874	8.411761	-1.533481	5.085742	0.156371	-0.009878	0.206976	-0.562517	-0.075817	-0.665948	0.844412	0.074887	-0.480578	0.224509
27875	8.209364	-1.593219	5.157362	0.137838	0.007109	0.141635	-0.564220	-0.077210	-0.665964	0.843605	0.075787	-0.480112	0.228209
27876	7.902467	-1.660031	5.071492	0.122930	0.012133	0.166946	-0.564610	-0.076931	-0.666610	0.842745	0.076226	-0.479632	0.232216
27877	7.866967	-1.891266	5.156186	0.160084	-0.058306	0.234694	-0.562922	-0.074037	-0.665517	0.840810	0.076851	-0.480281	0.237621
27878	8.002601	-1.999345	5.166041	0.243064	-0.101225	0.253552	-0.567133	-0.075751	-0.663948	0.838226	0.078983	-0.481246	0.244011
27879	8.198473	-1.801425	5.115909	0.285389	-0.140573	0.234137	-0.569257	-0.076775	-0.660809	0.835223	0.082052	-0.482622	0.250491
27880	8.253162	-1.579824	5.229179	0.289239	-0.120302	0.167878	-0.574918	-0.083217	-0.656440	0.832713	0.085871	-0.483486	0.255846
27881	8.190394	-1.480488	5.294997	0.252802	-0.071742	0.101811	-0.577411	-0.086283	-0.655435	0.831024	0.089290	-0.483602	0.259914
27882	8.035623	-1.300294	5.364090	0.181823	-0.037465	-0.034000	-0.578335	-0.088790	-0.653774	0.830499	0.092837	-0.483257	0.260991
27883	7.877496	-1.277935	5.440700	0.068244	-0.014515	-0.099921	-0.578307	-0.092346	-0.655548	0.830737	0.094818	-0.482981	0.260031
27884	7.874473	-1.370672	5.487875	-0.025625	0.021369	-0.219908	-0.579072	-0.097024	-0.656290	0.832117	0.096409	-0.482377	0.256124
27885	7.834965	-1.444597	5.618484	-0.137424	0.074167	-0.297932	-0.575886	-0.098604	-0.659489	0.834604	0.096382	-0.481261	0.250068
27886	7.888291	-1.446966	5.791551	-0.184286	0.082971	-0.388475	-0.571247	-0.100988	-0.663238	0.837659	0.096629	-0.480071	0.241913
27887	7.898710	-1.321248	5.829419	-0.214621	0.177653	-0.394235	-0.565300	-0.102260	-0.666844	0.841664	0.095672	-0.477319	0.233697
27888	7.621939	-1.264848	5.553326	-0.285690	0.291601	-0.377183	-0.557601	-0.102893	-0.676083	0.846695	0.093098	-0.473035	0.225119
27889	7.845832	-1.176897	5.987657	-0.328145	0.308341	-0.425829	-0.544009	-0.101145	-0.684008	0.852104	0.089846	-0.468409	0.215499
27890	8.183424	-0.848382	6.091072	-0.361173	0.217861	-0.544597	-0.535932	-0.098062	-0.692915	0.857049	0.087845	-0.465271	0.203158
27891	9.543237	-0.443655	6.411665	-0.252829	-0.014623	-0.611693	-0.529047	-0.099850	-0.698503	0.859802	0.088920	-0.465378	0.190415
27892	9.149991	0.390114	5.512535	-0.168632	0.034149	-0.413081	-0.524013	-0.104583	-0.701253	0.861947	0.089730	-0.464720	0.181747
27893	8.766630	-0.023264	4.556679	-0.295328	0.208916	-0.133118	-0.521888	-0.102311	-0.705154	0.864889	0.084833	-0.461927	0.177182
27894	7.413205	-0.544493	4.449773	-0.447179	0.145705	-0.024852	-0.516070	-0.092227	-0.714299	0.867031	0.076808	-0.460969	0.172817
27895	7.197171	-0.021284	4.498531	-0.315337	0.068145	-0.039500	-0.512926	-0.080858	-0.718421	0.868257	0.071200	-0.460821	0.169422
27896	8.076408	0.642305	5.051826	-0.230050	-0.104661	-0.000043	-0.512932	-0.074498	-0.720654	0.867597	0.067556	-0.463452	0.167102
27897	9.408295	0.409785	5.288933	-0.143534	-0.121634	0.012101	-0.513868	-0.067057	-0.722072	0.866597	0.065176	-0.466100	0.165869
27898	9.184956	-0.345320	5.259129	0.060857	0.009180	0.039833	-0.513472	-0.065528	-0.722962	0.866459	0.065823	-0.465832	0.167086
27899	8.119119	-0.359751	5.196378	0.192279	-0.014624	0.168312	-0.515290	-0.070357	-0.723437	0.865464	0.067474	-0.465725	0.171813
27900	7.603967	-0.220188	5.268375	0.307012	0.042021	0.291032	-0.515405	-0.073518	-0.723892	0.864397	0.069930	-0.464359	0.179717
27901	7.317415	-0.095252	5.388152	0.537856	-0.056600	0.341486	-0.515651	-0.079724	-0.723096	0.861800	0.076114	-0.463894	0.190551
27902	8.103116	0.292740	5.472377	0.549992	-0.169059	0.362147	-0.518794	-0.087631	-0.720740	0.857926	0.082864	-0.465262	0.201564
27903	8.400980	0.476392	5.535907	0.486884	-0.223073	0.271491	-0.523925	-0.097384	-0.715393	0.853873	0.089509	-0.467586	0.210365
27904	8.541202	0.312853	5.508548	0.349662	-0.209429	0.193465	-0.532217	-0.105380	-0.709988	0.850429	0.094549	-0.470059	0.216509
27905	7.926339	0.024598	5.492013	0.187384	-0.162106	0.214941	-0.541707	-0.111612	-0.703491	0.847594	0.096380	-0.472433	0.221590
27906	7.691398	-0.167372	5.693252	0.190940	-0.138802	0.284763	-0.545942	-0.110455	-0.700293	0.844616	0.097547	-0.474514	0.227914
27907	7.727366	-0.264486	5.666826	0.253235	-0.136450	0.324728	-0.548073	-0.107474	-0.698254	0.841328	0.099331	-0.476277	0.235502
27908	8.056409	-0.165719	5.699372	0.288329	-0.138769	0.390951	-0.551649	-0.110184	-0.693565	0.837541	0.101105	-0.478048	0.244485
27909	7.984319	-0.028028	5.596461	0.303182	-0.100255	0.382268	-0.555616	-0.109156	-0.690895	0.834090	0.103007	-0.478960	0.253535
27910	7.884994	0.050410	5.604715	0.286919	-0.166710	0.341980	-0.561437	-0.112874	-0.684376	0.830121	0.105362	-0.481009	0.261589
27911	8.188619	-0.030666	5.676449	0.262824	-0.113223	0.282945	-0.565812	-0.112424	-0.679881	0.827024	0.107620	-0.482027	0.268514
27912	8.382519	-0.172621	5.631208	0.292459	0.013324	0.274539	-0.565949	-0.113543	-0.678591	0.825014	0.109739	-0.480852	0.275845
27913	8.538775	-0.077189	5.660434	0.303832	0.068976	0.335737	-0.565690	-0.112161	-0.678828	0.823193	0.111200	-0.478663	0.284375
27914	8.611754	-0.071104	5.712103	0.133074	0.060517	0.395535	-0.565700	-0.109684	-0.678779	0.821190	0.109261	-0.477813	0.292240
27915	9.164730	-0.852594	5.489659	-0.048628	-0.072634	0.278970	-0.568374	-0.102306	-0.676518	0.819032	0.106310	-0.479796	0.296109
27916	9.391947	-1.630804	5.003603	0.028061	0.018863	0.097689	-0.569463	-0.095176	-0.675190	0.818566	0.105725	-0.479569	0.297969
27917	8.883942	-1.584586	4.730286	0.297002	0.139469	0.088439	-0.567472	-0.096093	-0.677319	0.818781	0.108981	-0.475636	0.302476
27918	8.014286	-1.398212	4.355938	0.377520	0.174507	0.274809	-0.564402	-0.101388	-0.680721	0.817910	0.111490	-0.471111	0.310881
27919	7.378456	-1.578856	4.062973	0.418781	0.134596	0.356485	-0.563183	-0.105335	-0.683297	0.816006	0.114194	-0.467051	0.320870
27920	7.780679	-1.825503	4.323774	0.359326	-0.110183	0.277551	-0.559971	-0.115734	-0.685622	0.812336	0.118170	-0.467199	0.328437
27921	8.654527	-1.671705	4.884464	0.173878	-0.232928	0.159241	-0.565785	-0.119027	-0.680142	0.808694	0.121065	-0.470224	0.332035
27922	9.161408	-1.893729	5.252156	0.092602	-0.011936	0.134915	-0.571088	-0.114585	-0.676348	0.807453	0.121376	-0.470168	0.335007
27923	8.759395	-1.592305	5.086559	0.062048	0.090085	0.116881	-0.570950	-0.115265	-0.676886	0.807355	0.120686	-0.468622	0.337648
27924	7.903369	-1.488575	5.151392	0.090693	0.089341	0.162009	-0.568689	-0.114646	-0.680559	0.806868	0.120033	-0.466995	0.341279
27925	7.511696	-1.913614	5.038167	0.121007	-0.001624	0.159900	-0.570525	-0.114798	-0.680811	0.805456	0.120477	-0.466616	0.344957
27926	7.516430	-1.935550	5.042588	0.068578	-0.071211	0.165092	-0.571312	-0.115219	-0.680813	0.803479	0.120535	-0.467726	0.348030
27927	8.010470	-2.287778	5.340928	0.169836	-0.183801	0.258798	-0.575422	-0.112408	-0.677714	0.799516	0.122040	-0.470148	0.353330
27928	8.520377	-2.508908	5.185567	0.356162	-0.188562	0.242641	-0.580193	-0.115012	-0.671442	0.795124	0.126782	-0.471260	0.360025
27929	8.576336	-2.096351	5.151407	0.435109	-0.132028	0.275683	-0.586520	-0.120921	-0.666273	0.790722	0.131924	-0.470953	0.368182
27930	8.398109	-1.765379	5.213504	0.443777	-0.077552	0.256560	-0.592845	-0.126964	-0.661368	0.786884	0.137099	-0.469604	0.376151
27931	8.321694	-1.484811	5.364541	0.392724	-0.038238	0.122453	-0.597293	-0.135701	-0.659674	0.784479	0.142281	-0.467620	0.381682
27932	7.938683	-1.224623	5.401305	0.272961	-0.039555	-0.053484	-0.597928	-0.145504	-0.657766	0.783724	0.147374	-0.466037	0.383231
27933	7.714339	-1.296100	5.453895	0.147595	0.037866	-0.131428	-0.597643	-0.151005	-0.657877	0.784636	0.150482	-0.463945	0.382695
27934	7.693427	-1.543643	5.465382	0.046055	0.012372	-0.181773	-0.597214	-0.157314	-0.659315	0.785996	0.152805	-0.462888	0.380257
27935	7.862678	-1.715907	5.546185	-0.012947	0.030570	-0.202438	-0.594969	-0.160044	-0.659385	0.787854	0.154063	-0.461888	0.377107
27936	7.960852	-1.543529	5.686806	-0.038707	0.061364	-0.205766	-0.594556	-0.163057	-0.660234	0.790082	0.154899	-0.460614	0.373646
27937	7.825153	-1.422277	5.803046	-0.078263	0.167146	-0.242891	-0.589782	-0.167649	-0.663503	0.793680	0.154431	-0.457777	0.369681
27938	7.625312	-1.437260	5.996308	-0.131625	0.251918	-0.271307	-0.582361	-0.171355	-0.669395	0.798370	0.152968	-0.453938	0.364891
27939	7.443297	-1.376105	5.875477	-0.175152	0.304917	-0.387948	-0.573618	-0.172819	-0.677348	0.804493	0.151193	-0.449084	0.358128
27940	7.825312	-1.296779	6.308454	-0.257328	0.298548	-0.502809	-0.560664	-0.175340	-0.685615	0.811485	0.149426	-0.444607	0.348553
27941	8.089181	-1.073135	6.513773	-0.286429	0.183057	-0.590259	-0.551669	-0.178758	-0.691250	0.818054	0.148427	-0.441749	0.337068
27942	8.369520	-0.634702	6.160032	-0.190228	0.104335	-0.575940	-0.543732	-0.183165	-0.695718	0.823357	0.149694	-0.439622	0.326202
27943	7.963990	-0.251776	5.211184	-0.053702	0.050755	-0.394299	-0.538177	-0.189007	-0.697446	0.826556	0.151645	-0.437874	0.319492
27944	8.471912	0.073000	5.300926	-0.044326	-0.051300	-0.152083	-0.537619	-0.196427	-0.697990	0.827204	0.152577	-0.438582	0.316387
27945	8.495268	-0.074100	5.414513	-0.207522	-0.030348	-0.078258	-0.540232	-0.196153	-0.699931	0.828091	0.149769	-0.440112	0.313266
27946	8.150806	0.058183	5.133800	-0.290055	0.034119	-0.126751	-0.539971	-0.190615	-0.702313	0.830032	0.145870	-0.441016	0.308665
27947	7.801046	0.122178	4.886135	-0.284071	0.032275	-0.168705	-0.538662	-0.184657	-0.704432	0.832189	0.142235	-0.441714	0.303511
27948	8.063585	0.078518	4.898819	-0.246166	-0.071641	-0.087945	-0.536818	-0.180200	-0.707109	0.832773	0.139352	-0.444184	0.299617
27949	8.321197	0.025138	4.916321	-0.053261	-0.169696	0.042971	-0.543431	-0.175072	-0.704208	0.831155	0.138944	-0.447460	0.299424
27950	8.856530	0.075800	5.187966	0.201953	-0.130460	0.079053	-0.545284	-0.178158	-0.701111	0.828938	0.142376	-0.448674	0.302129
27951	8.836503	0.006433	5.330297	0.378394	-0.046503	0.203515	-0.550803	-0.183475	-0.698556	0.826176	0.146993	-0.447759	0.308769
27952	8.374068	-0.009025	5.331073	0.430999	0.016501	0.286335	-0.554496	-0.189487	-0.694062	0.823240	0.151445	-0.445683	0.317345
27953	7.902512	0.077743	5.314146	0.465560	-0.006516	0.296553	-0.558150	-0.197929	-0.693285	0.819834	0.156424	-0.443745	0.326335
27954	7.787168	0.326528	5.296140	0.470677	-0.105554	0.263067	-0.563677	-0.205472	-0.688809	0.815655	0.162491	-0.443240	0.334427
27955	7.973957	0.654593	5.337657	0.435443	-0.187649	0.275144	-0.569870	-0.214699	-0.682395	0.810691	0.168375	-0.444282	0.342117
27956	8.328352	0.505726	5.353985	0.340955	-0.227088	0.161112	-0.576868	-0.222299	-0.674634	0.806387	0.174026	-0.446196	0.346935
27957	8.294438	0.539586	5.391570	0.257977	-0.168351	0.134473	-0.584006	-0.225759	-0.667837	0.803045	0.178175	-0.447596	0.350756
27958	8.171428	0.328282	5.497940	0.146699	-0.148894	0.171491	-0.589159	-0.228484	-0.663137	0.799971	0.180047	-0.449601	0.354243
27959	8.048673	0.135437	5.471395	0.092590	-0.158572	0.148944	-0.595516	-0.225717	-0.658320	0.797169	0.181352	-0.452011	0.356819
27960	8.165456	0.109050	5.352101	0.093139	-0.141393	0.165583	-0.600279	-0.226093	-0.654100	0.794360	0.182355	-0.454235	0.359735
27961	8.236465	0.206737	5.463230	0.069145	-0.126885	0.248561	-0.604263	-0.225367	-0.649340	0.791187	0.182164	-0.456629	0.363770
27962	8.184069	-0.000113	5.551083	0.072464	-0.119730	0.236374	-0.610864	-0.221604	-0.647253	0.788095	0.182031	-0.458889	0.367685
27963	8.197127	0.127507	5.414585	0.075939	-0.099524	0.229431	-0.614051	-0.219749	-0.644049	0.785257	0.181923	-0.460679	0.371551
27964	8.364392	0.028338	5.472263	0.118163	-0.069639	0.248619	-0.619069	-0.216792	-0.642382	0.782323	0.182012	-0.461831	0.376238
27965	8.462318	0.097350	5.301494	0.200845	0.053177	0.180697	-0.621068	-0.216855	-0.638962	0.780775	0.183176	-0.460068	0.381018
27966	8.387350	0.217134	5.503476	0.249589	0.073633	0.189313	-0.621446	-0.218218	-0.640297	0.779077	0.184777	-0.457739	0.386486
27967	8.479131	0.191607	5.985248	0.175452	-0.002868	0.194567	-0.618826	-0.221942	-0.637638	0.776973	0.185867	-0.457035	0.391006
27968	8.329422	-0.223236	4.980391	-0.024102	0.007244	0.106218	-0.623042	-0.220202	-0.637049	0.776293	0.184477	-0.457543	0.392418
27969	8.173284	-0.358908	4.638245	-0.139146	0.102295	0.016096	-0.621725	-0.216308	-0.639209	0.777694	0.181502	-0.457005	0.391658
27970	8.575467	-0.603635	4.945079	-0.110862	-0.022223	0.020984	-0.621196	-0.211866	-0.641745	0.777725	0.179770	-0.458333	0.390842
27971	9.135622	-0.888243	5.223484	0.040625	0.096212	0.015765	-0.620160	-0.209387	-0.641049	0.778409	0.179644	-0.456493	0.391691
27972	8.967440	-0.921623	5.299531	0.119383	0.213753	0.006252	-0.616180	-0.210674	-0.645033	0.779871	0.179780	-0.452286	0.393596
27973	8.303652	-0.883762	5.024850	0.149834	0.230561	0.045353	-0.613122	-0.214188	-0.647745	0.781113	0.180020	-0.447598	0.396373
27974	7.727299	-0.898687	4.626334	0.087644	0.120995	0.054726	-0.608625	-0.214790	-0.651065	0.781441	0.179950	-0.445247	0.398400
27975	7.826779	-1.326759	4.845542	0.059642	0.038728	0.071210	-0.607927	-0.219010	-0.654167	0.781054	0.180048	-0.444375	0.400087
27976	8.321649	-1.521985	5.213893	0.112295	-0.064373	0.035974	-0.607934	-0.220130	-0.652748	0.779786	0.182007	-0.444649	0.401366
27977	8.851365	-1.632150	5.325995	0.090933	-0.038798	0.074583	-0.609555	-0.218552	-0.648119	0.778544	0.183141	-0.444773	0.403120
27978	8.564825	-1.532361	5.304979	0.059564	-0.013192	0.130516	-0.611409	-0.217208	-0.647031	0.777152	0.183025	-0.445013	0.405587
27979	8.098213	-1.410459	5.399817	0.123498	-0.050538	0.147584	-0.614849	-0.215618	-0.644879	0.775073	0.184068	-0.445325	0.408738
27980	7.573835	-1.243127	5.162499	0.179690	-0.033856	0.180513	-0.619471	-0.217361	-0.641211	0.772622	0.185533	-0.445078	0.412964
27981	7.542874	-1.507314	5.370104	0.150690	-0.084966	0.217984	-0.621994	-0.216597	-0.638295	0.769522	0.186604	-0.445933	0.417324
27982	7.790140	-1.637504	5.536871	0.136071	-0.213313	0.161019	-0.628344	-0.214512	-0.634016	0.765756	0.189049	-0.448712	0.420162
27983	8.135313	-1.708042	5.501259	0.170578	-0.247063	0.173095	-0.634972	-0.214807	-0.626768	0.761450	0.192110	-0.451684	0.423403
27984	8.219942	-1.401711	5.392287	0.142473	-0.267693	0.166120	-0.643186	-0.215407	-0.618335	0.757059	0.195054	-0.455220	0.426135
27985	8.161912	-1.342659	5.365413	0.117172	-0.261373	0.113861	-0.650365	-0.213670	-0.608946	0.753270	0.197918	-0.458583	0.427920
27986	8.154709	-0.956161	5.102320	0.033851	-0.181713	-0.012191	-0.654478	-0.216127	-0.602938	0.751567	0.200107	-0.461017	0.427279
27987	8.160960	-0.727430	5.047321	-0.094226	-0.102748	-0.131116	-0.657256	-0.217706	-0.599936	0.752151	0.200677	-0.462795	0.424049
27988	8.270645	-1.112162	5.070787	-0.239233	-0.027382	-0.240326	-0.656736	-0.217432	-0.599410	0.754877	0.199545	-0.464298	0.418055
27989	8.122981	-1.397429	5.079822	-0.328875	0.151029	-0.314566	-0.653018	-0.216782	-0.604403	0.760228	0.196103	-0.463442	0.410875
27990	7.990304	-1.536835	5.497361	-0.402851	0.225258	-0.333331	-0.644272	-0.212981	-0.615135	0.766584	0.191217	-0.462028	0.402883
27991	8.906938	-1.482405	6.450316	-0.341404	0.106932	-0.466284	-0.634491	-0.211133	-0.623030	0.772636	0.189230	-0.461249	0.393034
27992	9.393914	-0.317787	5.680839	-0.349437	0.035883	-0.548508	-0.626705	-0.215571	-0.625139	0.778534	0.188602	-0.461365	0.381388
27993	8.949778	0.100668	4.622008	-0.404995	0.069803	-0.338158	-0.620088	-0.214325	-0.631451	0.783291	0.184728	-0.462001	0.372674
27994	8.786140	-0.482049	4.322096	-0.583462	0.071499	-0.250374	-0.616915	-0.209695	-0.635969	0.787905	0.177364	-0.464304	0.363550
27995	8.150605	-1.004137	4.174382	-0.616236	0.090917	-0.343600	-0.610592	-0.197562	-0.643505	0.793379	0.170034	-0.466063	0.352736
27996	7.857897	-0.705441	4.170869	-0.561711	0.068897	-0.404956	-0.605292	-0.191902	-0.651554	0.798709	0.164401	-0.467549	0.341225
27997	8.304939	-0.394372	4.230345	-0.370957	-0.028296	-0.327248	-0.600033	-0.184507	-0.655377	0.801866	0.161607	-0.469441	0.332444
27998	9.035167	-0.288101	4.590288	-0.126127	-0.067826	-0.176196	-0.598315	-0.184198	-0.656694	0.802799	0.161690	-0.470834	0.328156
27999	9.258857	-0.296208	4.710912	0.099764	-0.008008	0.008271	-0.596855	-0.186375	-0.657533	0.802338	0.163188	-0.470369	0.329204
28000	9.132057	-0.320598	4.820030	0.301341	0.038107	0.192716	-0.597901	-0.192470	-0.655288	0.800420	0.165963	-0.468429	0.335199
28001	8.630341	-0.384911	4.879129	0.423142	0.126958	0.265812	-0.597894	-0.197444	-0.653814	0.798368	0.169328	-0.464466	0.343813
28002	8.081436	-0.196205	4.923551	0.513954	0.086496	0.249627	-0.598003	-0.200318	-0.655180	0.795661	0.174613	-0.460406	0.352788
28003	7.904062	0.275902	4.953740	0.581015	-0.086775	0.240141	-0.598781	-0.211386	-0.651331	0.791073	0.182213	-0.458523	0.361605
28004	8.434874	0.311436	4.840291	0.569863	-0.116170	0.219233	-0.601964	-0.220324	-0.643624	0.786287	0.190047	-0.457045	0.369790
28005	8.687846	0.326820	5.008998	0.570855	-0.156223	0.205200	-0.606467	-0.231500	-0.634116	0.781112	0.198300	-0.456056	0.377564
28006	8.580392	0.264399	5.029962	0.599438	-0.150062	0.243503	-0.612555	-0.240490	-0.624554	0.775460	0.206566	-0.454838	0.386154
28007	8.404256	0.110162	5.065732	0.609296	-0.099474	0.351767	-0.617981	-0.245589	-0.617410	0.769253	0.213598	-0.453104	0.396640
28008	8.255075	-0.014989	5.084345	0.642615	-0.107723	0.414439	-0.624601	-0.250439	-0.609073	0.762159	0.220561	-0.451421	0.408271
28009	8.219146	0.082499	5.076878	0.700088	-0.128513	0.483978	-0.633081	-0.253956	-0.598861	0.753868	0.227922	-0.449734	0.421275
28010	8.462171	0.054627	5.213723	0.777329	-0.114021	0.571061	-0.642868	-0.260797	-0.587920	0.744351	0.235433	-0.447461	0.436225
28011	8.350737	0.129115	5.149562	0.857840	-0.048685	0.548307	-0.649768	-0.266510	-0.576977	0.734976	0.243724	-0.443171	0.451673
28012	8.283574	0.304073	5.185081	0.900405	-0.046324	0.598752	-0.659428	-0.269480	-0.567271	0.724604	0.252023	-0.438572	0.468068
28013	8.385191	0.205931	5.200706	0.970583	0.047410	0.602329	-0.666727	-0.274650	-0.556052	0.714359	0.260365	-0.431673	0.485346
28014	8.321815	0.191656	5.223759	1.103548	0.142033	0.631859	-0.672819	-0.282814	-0.546474	0.703480	0.269226	-0.422119	0.504430
28015	9.001185	0.073551	6.378282	1.181277	-0.050820	0.720183	-0.681054	-0.289957	-0.532274	0.689242	0.280245	-0.414546	0.523985
28016	8.775681	-0.463471	5.065935	1.012522	0.088172	0.752481	-0.691399	-0.293255	-0.519032	0.676203	0.286967	-0.406842	0.543028
28017	8.796626	-0.690712	4.745028	0.972995	0.105547	0.672422	-0.699742	-0.296484	-0.509602	0.664061	0.293509	-0.398521	0.560407
28018	8.597743	-0.944513	5.022035	1.027761	-0.031731	0.706761	-0.709284	-0.298367	-0.498827	0.649662	0.301807	-0.391485	0.577574
28019	8.372565	-1.202886	4.854068	1.098037	0.022047	0.807881	-0.722263	-0.300870	-0.485156	0.633699	0.309453	-0.383201	0.596507
28020	8.158143	-1.268094	4.770927	1.220089	-0.020540	0.795165	-0.732874	-0.302791	-0.472146	0.616256	0.318954	-0.373702	0.615504
28021	7.958947	-1.231147	4.657412	1.231081	-0.073837	0.847281	-0.744560	-0.304759	-0.456247	0.597198	0.328618	-0.364680	0.634329
28022	7.928313	-1.460128	4.754132	1.203490	-0.133503	0.874253	-0.756796	-0.302895	-0.439090	0.576986	0.338180	-0.356628	0.652332
28023	8.427612	-1.730657	5.123730	1.067326	-0.214367	0.848362	-0.770370	-0.299419	-0.419794	0.556986	0.347147	-0.350794	0.667981
28024	8.962507	-1.780536	5.268047	0.962599	-0.186566	0.790394	-0.784599	-0.292624	-0.402262	0.538284	0.354729	-0.345423	0.681983
28025	8.350184	-1.629467	5.252865	0.876558	-0.039915	0.742104	-0.796954	-0.284096	-0.389689	0.521542	0.359501	-0.339111	0.695526
28026	7.570634	-1.810331	5.091545	0.796484	0.027435	0.681367	-0.807304	-0.278264	-0.380065	0.506426	0.362757	-0.332598	0.708039
28027	7.413898	-1.942384	5.301515	0.770432	-0.068647	0.639293	-0.813966	-0.271688	-0.371895	0.491233	0.367171	-0.327002	0.718989
28028	7.986804	-2.143563	5.488804	0.781224	-0.269949	0.591700	-0.824114	-0.264011	-0.355686	0.475158	0.374804	-0.322734	0.727729
28029	8.371674	-2.069532	5.519708	0.759510	-0.171469	0.504869	-0.831603	-0.258612	-0.342161	0.460924	0.381118	-0.317099	0.736035
28030	8.203193	-1.743120	5.547617	0.666588	-0.143825	0.358619	-0.838314	-0.253775	-0.327212	0.449617	0.387091	-0.311335	0.742345
28031	7.781803	-1.429212	5.365697	0.525568	-0.089517	0.212546	-0.843900	-0.255042	-0.318418	0.441804	0.391690	-0.306013	0.746823
28032	7.714126	-1.350904	5.361111	0.342574	-0.113839	0.077791	-0.846861	-0.256428	-0.309122	0.437271	0.395962	-0.302528	0.748655
28033	7.961779	-1.438447	5.402570	0.221279	-0.162955	-0.071102	-0.849020	-0.260690	-0.300281	0.435593	0.400626	-0.300111	0.748125
28034	8.001161	-1.384071	5.283792	0.041323	-0.029392	-0.139980	-0.849551	-0.265689	-0.297231	0.437199	0.402296	-0.298651	0.746875
28035	7.950890	-1.660413	5.288282	-0.151525	0.107144	-0.172155	-0.843735	-0.270562	-0.299204	0.441623	0.400229	-0.298632	0.745389
28036	7.854661	-1.883273	5.321230	-0.261317	0.231960	-0.272653	-0.841025	-0.274007	-0.307677	0.449168	0.396108	-0.298309	0.743208
28037	8.027752	-1.743904	5.755046	-0.322071	0.240810	-0.363150	-0.833585	-0.277406	-0.316052	0.458515	0.391572	-0.298100	0.739981
28038	8.283525	-1.231644	5.988873	-0.268467	0.175888	-0.481257	-0.825594	-0.286990	-0.324684	0.468778	0.389381	-0.296696	0.735256
28039	8.813880	-0.518847	5.434719	-0.191782	0.127968	-0.578434	-0.816431	-0.298794	-0.331011	0.479495	0.388886	-0.293845	0.729731
28040	9.066548	0.182096	5.070828	-0.142398	0.171640	-0.387467	-0.805131	-0.312602	-0.340536	0.487270	0.387305	-0.291279	0.726443
28041	9.362992	0.125163	5.160021	-0.262783	0.089511	-0.126491	-0.799812	-0.318681	-0.345412	0.491658	0.384004	-0.293290	0.724427
28042	8.499377	-0.310849	4.868681	-0.358546	0.143771	-0.073814	-0.798466	-0.315848	-0.350737	0.496330	0.378846	-0.296522	0.722639
28043	7.975156	-0.077753	4.830841	-0.367776	0.132083	-0.093116	-0.795493	-0.314999	-0.361092	0.501230	0.373686	-0.299865	0.720561
28044	8.009094	-0.138947	4.630641	-0.263790	-0.015007	-0.015324	-0.792332	-0.311632	-0.363669	0.503348	0.371372	-0.303727	0.718661
28045	8.281273	-0.185863	4.710852	-0.090417	-0.024510	0.052228	-0.793631	-0.307192	-0.367503	0.503119	0.370394	-0.305717	0.718482
28046	8.596612	-0.303394	4.997291	0.192247	-0.160639	0.116501	-0.794333	-0.306992	-0.362122	0.499057	0.373945	-0.305461	0.719584
28047	8.787280	-0.154506	4.995006	0.426734	-0.070717	0.169294	-0.797269	-0.311106	-0.354714	0.492978	0.378106	-0.301333	0.723331
28048	8.263037	0.110536	5.141638	0.553166	-0.097092	0.235034	-0.802199	-0.313201	-0.345286	0.484799	0.383546	-0.296073	0.728150
28049	7.982565	0.396011	5.006905	0.540940	-0.164200	0.184214	-0.806474	-0.316675	-0.335104	0.476985	0.390024	-0.291199	0.731827
28050	8.041732	0.531272	5.021991	0.411219	-0.268397	0.151145	-0.811329	-0.318302	-0.319117	0.470003	0.397001	-0.288933	0.733488
28051	8.483596	0.343698	4.958267	0.276707	-0.319201	0.107868	-0.816167	-0.319210	-0.305474	0.464408	0.403633	-0.288703	0.733523
28052	8.760174	0.189053	4.898829	0.178815	-0.247672	0.102310	-0.819671	-0.319935	-0.294457	0.460050	0.408356	-0.289228	0.733448
28053	8.657344	0.101360	5.006493	0.229337	-0.128160	0.143492	-0.822887	-0.319372	-0.287086	0.455382	0.411516	-0.288174	0.735008
28054	8.274936	0.071203	5.177122	0.314985	-0.030403	0.220223	-0.825969	-0.316726	-0.280984	0.449389	0.413579	-0.285651	0.738516
28055	8.034477	0.173778	5.307622	0.350077	-0.005935	0.312603	-0.831810	-0.311615	-0.276125	0.441905	0.415011	-0.283031	0.743222
28056	8.049832	0.290923	5.238719	0.341491	-0.062262	0.342114	-0.836352	-0.305130	-0.270068	0.433638	0.417028	-0.281357	0.747586
28057	8.342452	0.390715	5.206746	0.306796	-0.036472	0.326623	-0.839566	-0.300410	-0.264841	0.426083	0.418383	-0.279675	0.751791
28058	8.342163	0.344390	5.225463	0.262981	0.018674	0.234453	-0.843031	-0.296366	-0.260806	0.420477	0.419052	-0.277542	0.755357
28059	8.235148	0.366429	5.291202	0.217080	0.086013	0.199869	-0.844747	-0.293350	-0.261258	0.416247	0.418470	-0.275035	0.758932
28060	8.292699	0.243208	5.414025	0.245334	0.169834	0.187836	-0.847245	-0.290330	-0.262491	0.412292	0.416922	-0.271487	0.763208
28061	8.268847	0.362727	5.600294	0.260589	0.194544	0.165168	-0.847485	-0.288914	-0.265867	0.408810	0.415200	-0.267049	0.767572
28062	8.802924	0.217954	5.985407	0.182944	0.101063	0.135574	-0.845761	-0.288041	-0.268221	0.405772	0.414447	-0.264562	0.770448
28063	9.350077	-0.377478	5.404976	-0.089759	0.038608	0.015963	-0.846683	-0.286530	-0.268709	0.406653	0.413052	-0.265514	0.770405
28064	9.300183	-0.737577	4.640721	-0.131146	0.249885	-0.161234	-0.844503	-0.288325	-0.277407	0.411564	0.409015	-0.264189	0.770407
28065	8.724998	-0.888329	4.671231	-0.080482	0.185903	-0.111046	-0.839158	-0.292704	-0.286179	0.415067	0.406114	-0.262779	0.770544
28066	7.887946	-1.303500	4.670128	0.091430	0.165399	0.005190	-0.838830	-0.294675	-0.293296	0.415138	0.404325	-0.260063	0.772366
28067	7.835099	-1.590331	4.747168	0.140413	0.133170	0.081737	-0.836950	-0.295840	-0.297656	0.413553	0.403044	-0.257294	0.774809
28068	8.361813	-1.772379	4.996328	0.163959	-0.050012	0.095208	-0.837740	-0.295712	-0.297517	0.410526	0.404712	-0.255959	0.775991
28069	9.061913	-1.449711	5.127605	0.177846	-0.076405	0.194606	-0.840029	-0.292083	-0.292450	0.405758	0.406400	-0.255310	0.777828
28070	8.610830	-1.181488	5.149107	0.183503	0.049612	0.240207	-0.844655	-0.291893	-0.289268	0.400804	0.405914	-0.254026	0.781064
28071	7.968964	-1.097675	5.092489	0.158009	0.027204	0.191262	-0.847577	-0.286710	-0.287834	0.396738	0.405824	-0.252832	0.783570
28072	7.360175	-1.177229	5.076364	0.184027	-0.006771	0.129945	-0.849024	-0.286449	-0.287819	0.393200	0.406759	-0.251081	0.785429
28073	7.538155	-1.515085	5.198192	0.144725	-0.047324	0.164899	-0.852211	-0.283349	-0.285114	0.389248	0.407832	-0.250487	0.787030
28074	8.051532	-1.903131	5.427779	0.077814	-0.189925	0.248548	-0.853829	-0.278998	-0.282134	0.383781	0.410202	-0.252793	0.787745
28075	8.241520	-1.873109	5.418975	0.200026	-0.192291	0.227278	-0.857611	-0.270335	-0.273550	0.377607	0.413605	-0.252991	0.788885
28076	8.107878	-1.431848	5.350863	0.249929	-0.168987	0.173051	-0.861497	-0.268000	-0.265353	0.371978	0.417304	-0.251775	0.789999
28077	8.031952	-1.080125	5.432684	0.225267	-0.102709	0.087782	-0.863402	-0.266735	-0.257977	0.368212	0.420136	-0.249732	0.790910
28078	7.921002	-0.895495	5.505672	0.126663	-0.021377	-0.028619	-0.864486	-0.268736	-0.253030	0.367519	0.421582	-0.247667	0.791113
28079	7.755100	-0.939511	5.663839	0.005908	0.021844	-0.155513	-0.863419	-0.272299	-0.253370	0.370067	0.422002	-0.246110	0.790186
28080	7.651211	-1.227676	5.681506	-0.108793	0.059131	-0.244029	-0.859955	-0.282022	-0.254635	0.375156	0.421490	-0.245352	0.788294
28081	7.615757	-1.472270	5.657052	-0.164530	0.088985	-0.280397	-0.855166	-0.289083	-0.258478	0.381417	0.420131	-0.244926	0.786144
28082	7.742597	-1.415345	5.679145	-0.201715	0.119391	-0.254893	-0.850255	-0.292004	-0.263157	0.387721	0.417986	-0.245061	0.784159
28083	7.792211	-1.257654	5.648767	-0.262679	0.224499	-0.243086	-0.844638	-0.297056	-0.272862	0.394831	0.413480	-0.245432	0.782883
28084	7.962792	-1.148827	5.992619	-0.368326	0.278147	-0.274009	-0.837836	-0.301124	-0.283211	0.403535	0.407570	-0.246746	0.781129
28085	8.567309	-0.900634	6.347801	-0.399721	0.159445	-0.384088	-0.829446	-0.304882	-0.295137	0.413566	0.403566	-0.248593	0.777367
28086	10.405483	-0.325829	6.282047	-0.309644	-0.017224	-0.440451	-0.819128	-0.311456	-0.300583	0.422831	0.403469	-0.250006	0.771961
28087	9.532656	-0.006508	5.081589	-0.479439	0.126159	-0.132694	-0.813951	-0.315339	-0.305151	0.429366	0.398000	-0.255302	0.769455
28088	8.379683	-0.883421	4.495261	-0.553528	0.308089	0.014485	-0.810584	-0.307700	-0.318782	0.435112	0.388431	-0.261295	0.769106
28089	6.918798	-1.035650	4.468729	-0.393910	0.184043	-0.142678	-0.807861	-0.302403	-0.332847	0.441299	0.382814	-0.264717	0.767225
28090	7.376767	-0.024870	4.903527	-0.211596	-0.182401	-0.158237	-0.803359	-0.306181	-0.335313	0.444404	0.384602	-0.268387	0.763252
28091	9.480126	0.118115	4.827921	-0.170267	-0.257602	-0.046610	-0.801712	-0.304460	-0.328609	0.445028	0.387226	-0.272989	0.759923
28092	9.679491	-0.738876	4.903123	0.106300	0.022300	0.011940	-0.800837	-0.302029	-0.324243	0.444167	0.387798	-0.271293	0.760742
28093	8.492194	-0.777917	4.525640	0.290196	0.030299	0.152549	-0.802169	-0.301794	-0.322133	0.439728	0.389088	-0.267899	0.763859
28094	7.463428	-0.635760	4.762079	0.554515	-0.041347	0.257817	-0.803934	-0.300515	-0.315806	0.431260	0.393211	-0.261812	0.768671
28095	7.936015	-0.111513	4.840950	0.725836	-0.146925	0.323329	-0.808121	-0.298380	-0.302893	0.419738	0.400010	-0.254537	0.773965
28096	8.487089	0.133368	5.098047	0.771215	-0.232818	0.309059	-0.811676	-0.295999	-0.287098	0.407590	0.408477	-0.247028	0.778456
28097	8.916113	0.293014	5.255056	0.716243	-0.122804	0.278182	-0.814536	-0.295632	-0.274886	0.396749	0.414859	-0.239205	0.783111
28098	8.442459	0.034145	5.325265	0.608332	-0.126954	0.320307	-0.817535	-0.293614	-0.262639	0.386106	0.420121	-0.233364	0.787376
28099	8.088188	-0.219741	5.291094	0.545677	-0.072725	0.350272	-0.823672	-0.288835	-0.253460	0.375641	0.423870	-0.228321	0.791895
28100	7.874301	-0.178913	5.277246	0.544703	-0.154216	0.421531	-0.828542	-0.279409	-0.240792	0.363648	0.428466	-0.224433	0.796120
28101	8.213243	-0.069505	5.217706	0.598467	-0.108642	0.489580	-0.832876	-0.271068	-0.228935	0.350212	0.432356	-0.219908	0.801287
28102	8.277979	0.198581	5.290244	0.516032	-0.005075	0.392404	-0.836902	-0.261270	-0.223210	0.339455	0.434318	-0.215079	0.806151
28103	8.159765	0.408872	5.463037	0.407778	0.034817	0.249744	-0.839057	-0.256112	-0.219162	0.332064	0.435492	-0.210429	0.809815
28104	8.015986	0.392012	5.562969	0.219418	0.007171	0.107145	-0.840820	-0.252615	-0.214101	0.328470	0.436411	-0.207777	0.811468
28105	7.965703	0.154603	5.778666	0.075395	0.109059	0.032859	-0.843320	-0.247938	-0.215825	0.327800	0.435047	-0.206075	0.812905
28106	7.965260	0.086168	5.821285	-0.028738	0.198207	-0.027635	-0.841962	-0.248133	-0.221079	0.329338	0.431782	-0.205019	0.814290
28107	7.794543	0.074835	6.101092	-0.130453	0.274486	-0.049824	-0.838488	-0.247179	-0.228554	0.332486	0.426672	-0.204810	0.815755
28108	7.961720	0.034545	6.542172	-0.196949	0.249074	-0.074091	-0.837619	-0.246767	-0.238640	0.336416	0.421627	-0.205750	0.816530
28109	8.769748	-0.337843	6.663482	-0.300794	0.145445	-0.114913	-0.835980	-0.247623	-0.245875	0.341526	0.417683	-0.208584	0.815716
28110	8.470525	-0.915389	5.780827	-0.442356	0.159727	-0.164172	-0.833664	-0.248441	-0.255604	0.348578	0.412754	-0.213350	0.814008
28111	8.374603	-0.901438	4.591972	-0.328553	0.165254	-0.222084	-0.831868	-0.251056	-0.265102	0.355684	0.408714	-0.215618	0.812373
28112	8.037245	-0.777939	4.441720	-0.082490	0.141889	-0.182811	-0.830080	-0.256730	-0.272171	0.359965	0.406639	-0.214475	0.811832
28113	7.828741	-0.996164	4.801778	0.119469	-0.061425	-0.026977	-0.832162	-0.256996	-0.274519	0.359231	0.408649	-0.212714	0.811611
28114	8.528204	-1.200478	4.954622	0.148801	-0.162388	-0.023728	-0.834297	-0.260668	-0.268811	0.357740	0.412482	-0.211296	0.810700
28115	9.355890	-1.070881	5.324753	0.149580	-0.149462	-0.028809	-0.835893	-0.263482	-0.265187	0.356374	0.416161	-0.209714	0.809832
28116	8.920649	-0.596011	5.305248	0.000590	-0.083758	-0.068430	-0.838270	-0.266016	-0.262599	0.357161	0.417839	-0.209757	0.808609
28117	7.919461	-0.409771	5.045316	-0.072161	0.014938	-0.120450	-0.839852	-0.266733	-0.261554	0.359800	0.417672	-0.209841	0.807503
28118	7.170207	-0.332644	5.238053	-0.178355	-0.058559	-0.160596	-0.841395	-0.270711	-0.263849	0.363653	0.418038	-0.211817	0.805068
28119	7.323829	-0.661338	5.428370	-0.232314	-0.173431	-0.168555	-0.841939	-0.271852	-0.261116	0.367594	0.419912	-0.215433	0.801335
28120	7.944510	-1.018219	5.609918	-0.293199	-0.257989	-0.111785	-0.841545	-0.271987	-0.260990	0.370769	0.422386	-0.221114	0.797012
28121	8.371139	-1.303441	5.608108	-0.300624	-0.226132	-0.034818	-0.844358	-0.270574	-0.255177	0.372863	0.423947	-0.227341	0.793447
28122	8.118441	-1.270341	5.444927	-0.231686	-0.170495	0.008707	-0.844806	-0.264294	-0.251512	0.373918	0.424915	-0.232373	0.790971
28123	7.818692	-1.003608	5.044032	-0.184477	-0.112166	0.008657	-0.847994	-0.260502	-0.249056	0.374819	0.425291	-0.236284	0.789182
28124	8.097345	-0.799043	4.987239	-0.224453	-0.039192	-0.109625	-0.848520	-0.258016	-0.250182	0.378252	0.424785	-0.239184	0.786940
28125	8.349814	-0.875614	5.130436	-0.300674	0.096537	-0.257253	-0.846642	-0.256969	-0.255285	0.385292	0.422229	-0.241088	0.784315
28126	8.396742	-1.117276	5.435835	-0.441807	0.311038	-0.329467	-0.843125	-0.260515	-0.265993	0.395587	0.415564	-0.242791	0.782221
28127	9.110712	-1.145736	6.578730	-0.518965	0.336687	-0.386614	-0.835361	-0.265062	-0.281337	0.407521	0.408020	-0.245114	0.779337
28128	8.727279	-0.242418	5.968494	-0.507418	0.433919	-0.445845	-0.827333	-0.269465	-0.296943	0.420676	0.399297	-0.245823	0.776637
28129	8.342926	0.542111	5.564818	-0.498788	0.249711	-0.393330	-0.820071	-0.274673	-0.314786	0.431955	0.393125	-0.248381	0.772771
28130	8.145308	0.802739	5.197795	-0.603326	0.020131	-0.403333	-0.813118	-0.278709	-0.327624	0.443023	0.389590	-0.254366	0.766321
28131	7.718460	0.064522	4.456234	-0.862173	-0.073999	-0.394119	-0.809902	-0.279272	-0.334996	0.455334	0.385067	-0.265171	0.757680
28132	8.009200	-0.119585	4.635757	-0.873026	-0.117654	-0.397634	-0.809102	-0.278139	-0.336945	0.467321	0.380994	-0.276347	0.748389
28133	8.425868	-0.397663	4.873986	-0.737787	-0.183808	-0.272515	-0.807397	-0.272588	-0.339206	0.475950	0.378386	-0.287059	0.740198
28134	8.990582	-0.304227	5.206093	-0.414018	-0.105041	-0.123126	-0.807511	-0.272146	-0.341554	0.480266	0.376737	-0.293252	0.735810
28135	8.680582	-0.049127	5.207201	-0.142318	-0.020140	0.013192	-0.809493	-0.267615	-0.342237	0.481034	0.375697	-0.295698	0.734861
28136	8.045207	0.293207	5.035470	-0.062510	-0.034898	0.036332	-0.811859	-0.265977	-0.342973	0.480759	0.375433	-0.297239	0.734554
28137	8.016111	0.725888	5.003562	-0.152857	-0.129895	-0.092818	-0.813850	-0.267967	-0.339592	0.482529	0.376560	-0.300049	0.731669
28138	8.491504	0.863445	4.926744	-0.307191	-0.159327	-0.256377	-0.814152	-0.269692	-0.333990	0.487625	0.377487	-0.304159	0.726094
28139	8.854414	0.487274	4.857316	-0.385434	-0.086227	-0.315160	-0.814391	-0.275058	-0.334356	0.494621	0.377066	-0.308178	0.719860
28140	8.721613	0.275518	5.012330	-0.399894	-0.017783	-0.220717	-0.812765	-0.279672	-0.338259	0.500700	0.374741	-0.312459	0.715009
28141	8.447559	0.013308	5.010085	-0.316157	0.015481	-0.048175	-0.812475	-0.279489	-0.341664	0.503918	0.371857	-0.316410	0.712512
28142	8.185606	0.151991	4.964842	-0.200537	0.042120	0.089325	-0.812730	-0.275464	-0.344465	0.504416	0.368696	-0.319532	0.712410
28143	8.304021	0.473794	5.187025	-0.165772	0.075478	0.166936	-0.814833	-0.270501	-0.346710	0.503832	0.365107	-0.322275	0.713434
28144	8.513048	0.474421	5.407384	-0.199337	0.095544	0.126129	-0.814818	-0.265770	-0.350809	0.504115	0.360947	-0.325101	0.714069
28145	8.379067	0.464974	5.487825	-0.218220	0.154141	0.026894	-0.816613	-0.260734	-0.358558	0.506430	0.356616	-0.326715	0.713870
28146	8.029909	0.254678	5.458999	-0.249317	0.174304	-0.063706	-0.813662	-0.260750	-0.365917	0.510265	0.352041	-0.328076	0.712785
28147	7.733245	0.279714	5.400834	-0.184655	0.229254	-0.135312	-0.809788	-0.261721	-0.373170	0.515145	0.348028	-0.327216	0.711640
28148	8.689817	0.093134	6.385753	-0.051524	0.070629	-0.137719	-0.805001	-0.265322	-0.378516	0.517942	0.347420	-0.326291	0.710331
28149	9.070984	-0.542501	6.057976	-0.291709	0.024022	-0.279206	-0.803535	-0.269569	-0.379004	0.524253	0.346122	-0.328003	0.705530
28150	8.614392	-0.590252	5.021851	-0.459760	0.098121	-0.335277	-0.797385	-0.277372	-0.388374	0.532792	0.342122	-0.331148	0.699590
28151	7.988180	-0.804206	4.660394	-0.613671	0.012921	-0.383995	-0.793770	-0.280279	-0.395139	0.542562	0.338175	-0.336718	0.691293
28152	7.913453	-1.522145	4.666426	-0.520699	-0.056481	-0.457669	-0.790446	-0.282539	-0.398877	0.551994	0.336382	-0.341431	0.682330
28153	8.423796	-1.628973	4.711227	-0.473832	0.000969	-0.474997	-0.786160	-0.289569	-0.405597	0.561760	0.334602	-0.344492	0.673641
28154	8.477955	-1.908083	4.885177	-0.417646	-0.037519	-0.342647	-0.779016	-0.295238	-0.408905	0.568895	0.332782	-0.348258	0.666582
28155	8.621702	-1.925970	4.634632	-0.363171	-0.026704	-0.229360	-0.776988	-0.299283	-0.413979	0.574266	0.330820	-0.351761	0.661091
28156	8.506209	-1.699241	4.635685	-0.274143	-0.085695	-0.081545	-0.776562	-0.301445	-0.416776	0.576561	0.329397	-0.355855	0.657604
28157	8.612451	-1.806573	4.820562	-0.161204	-0.091223	-0.013825	-0.776065	-0.297607	-0.415131	0.577223	0.329048	-0.358887	0.655546
28158	8.608923	-1.582776	4.780247	-0.088209	-0.031145	0.019255	-0.778431	-0.296248	-0.415612	0.577340	0.328325	-0.360560	0.654887
28159	8.370314	-1.623459	4.693171	-0.062438	0.049883	0.131025	-0.780265	-0.294041	-0.417389	0.576438	0.326207	-0.361657	0.656134
28160	8.140216	-1.836351	4.806834	-0.111883	0.022540	0.171203	-0.782394	-0.288013	-0.416861	0.575091	0.323407	-0.364009	0.657401
28161	8.202594	-1.980653	4.856607	-0.105813	-0.038490	0.158825	-0.785292	-0.281684	-0.418943	0.573427	0.321712	-0.366904	0.658076
28162	8.400084	-1.905168	4.901545	-0.058192	-0.016339	0.115160	-0.785562	-0.278651	-0.419536	0.572177	0.320440	-0.368629	0.658820
28163	8.446895	-1.764689	5.113115	-0.066976	-0.005254	0.027986	-0.787401	-0.275761	-0.420907	0.572206	0.319690	-0.369815	0.658495
28164	8.312545	-1.410400	5.227798	-0.095235	-0.012122	-0.069701	-0.787405	-0.275906	-0.420386	0.573650	0.319303	-0.370790	0.656876
28165	8.099640	-1.190488	5.262481	-0.164820	0.037179	-0.109538	-0.786082	-0.277817	-0.420564	0.576422	0.317872	-0.371886	0.654520
28166	7.928378	-1.360766	5.208324	-0.314043	0.062610	-0.150036	-0.783931	-0.277443	-0.426730	0.580839	0.314570	-0.374340	0.650801
28167	7.867719	-1.732692	5.303702	-0.443455	0.078883	-0.230702	-0.779816	-0.277060	-0.431993	0.587201	0.310212	-0.377780	0.645171
28168	7.808096	-1.931907	5.365197	-0.543529	0.084381	-0.306269	-0.776092	-0.274739	-0.438525	0.595111	0.305064	-0.381896	0.637914
28169	7.827990	-1.806380	5.632865	-0.516435	0.047975	-0.391068	-0.770238	-0.275675	-0.446971	0.603573	0.301329	-0.385546	0.629488
28170	7.830117	-1.439783	5.625928	-0.529527	0.065488	-0.438993	-0.763599	-0.277302	-0.454650	0.612739	0.297499	-0.388767	0.620407
28171	7.753170	-1.249144	5.787803	-0.538010	-0.018917	-0.508146	-0.757751	-0.281571	-0.460804	0.622047	0.295084	-0.392633	0.609773
28172	7.865184	-1.249329	5.717417	-0.493671	0.080425	-0.619626	-0.747799	-0.291983	-0.467763	0.633068	0.292820	-0.393974	0.598554
28173	7.741104	-1.250402	5.691213	-0.503336	0.149976	-0.697923	-0.738236	-0.301697	-0.475755	0.645481	0.290092	-0.393952	0.586517
28174	8.282898	-1.327041	6.055326	-0.448347	0.151345	-0.711940	-0.725507	-0.310807	-0.485591	0.657528	0.288125	-0.393097	0.574557
28175	8.191890	-1.092219	5.963920	-0.338690	0.119352	-0.620803	-0.713575	-0.320493	-0.493992	0.667519	0.287092	-0.391783	0.564360
28176	8.358258	-1.011716	5.578661	-0.220912	0.012448	-0.443495	-0.703789	-0.329296	-0.497643	0.673866	0.287483	-0.391579	0.556708
28177	8.615151	-0.860782	5.119676	-0.084050	-0.024032	-0.254698	-0.700611	-0.336150	-0.497408	0.677016	0.288536	-0.391362	0.552478
28178	8.939354	-0.768614	5.094129	-0.063965	0.078798	-0.093929	-0.696647	-0.338846	-0.498800	0.679038	0.287558	-0.390488	0.551123
28179	8.595617	-0.468825	5.031278	-0.177162	0.133180	-0.153715	-0.692657	-0.340670	-0.503844	0.682799	0.284816	-0.389759	0.548410
28180	7.982242	-0.107365	4.868997	-0.277725	0.176131	-0.262467	-0.689449	-0.342491	-0.509668	0.688598	0.281159	-0.388916	0.543623
28181	7.478539	-0.162904	4.574760	-0.336056	0.205935	-0.337302	-0.682280	-0.343136	-0.518380	0.695735	0.276853	-0.387837	0.537483
28182	7.906353	-0.207438	4.757946	-0.182004	0.050393	-0.256127	-0.674604	-0.342975	-0.525114	0.699875	0.275782	-0.387698	0.532738
28183	8.762664	-0.184495	5.091999	0.049767	-0.067982	-0.035452	-0.672251	-0.344910	-0.522680	0.699456	0.277450	-0.387962	0.532230
28184	9.413836	-0.290743	5.414423	0.273580	0.002986	0.206700	-0.674245	-0.348010	-0.518534	0.695737	0.279663	-0.386174	0.537223
28185	8.868608	-0.299192	5.504378	0.426504	0.142446	0.375785	-0.677568	-0.345334	-0.515051	0.690365	0.281133	-0.381740	0.546475
28186	7.939251	-0.305874	5.293308	0.538827	0.106062	0.427544	-0.684038	-0.346831	-0.510579	0.683381	0.284164	-0.376772	0.557032
28187	7.361418	-0.086841	5.251664	0.648944	0.052927	0.430448	-0.688019	-0.346516	-0.505958	0.675219	0.289152	-0.371265	0.568008
28188	7.625089	0.095920	5.422507	0.742942	-0.142546	0.474127	-0.696258	-0.348543	-0.493623	0.664383	0.297255	-0.367468	0.578966
28189	8.236506	0.214017	5.463333	0.833498	-0.207790	0.458933	-0.706631	-0.352023	-0.476846	0.652480	0.307306	-0.363263	0.589807
28190	8.560963	0.361363	5.496676	0.895415	-0.231925	0.458719	-0.718065	-0.360098	-0.456746	0.639738	0.318358	-0.358495	0.600720
28191	8.225122	0.343119	5.431536	0.866111	-0.161651	0.507799	-0.729771	-0.363759	-0.437605	0.626862	0.327697	-0.353325	0.612226
28192	8.098101	0.250058	5.384719	0.817577	-0.164182	0.579448	-0.740933	-0.363787	-0.422326	0.613122	0.335823	-0.349123	0.624033
28193	7.961256	0.158543	5.425318	0.747710	-0.148512	0.616320	-0.753298	-0.361088	-0.405937	0.599299	0.342505	-0.345670	0.635644
28194	8.141129	0.141466	5.512928	0.730806	-0.111766	0.617377	-0.765122	-0.354069	-0.393397	0.585569	0.348381	-0.341911	0.647176
28195	8.117432	0.234853	5.427639	0.710143	-0.069407	0.602714	-0.776551	-0.350368	-0.379354	0.572305	0.353446	-0.337629	0.658445
28196	8.093449	0.311809	5.511612	0.740671	-0.026967	0.558250	-0.786385	-0.343577	-0.368929	0.559448	0.358476	-0.332099	0.669495
28197	8.059773	0.380046	5.513362	0.757293	0.029743	0.503398	-0.793581	-0.340620	-0.358075	0.547467	0.363188	-0.325098	0.680210
28198	8.016494	0.472527	5.525363	0.825949	0.103522	0.449310	-0.800770	-0.337099	-0.348258	0.535944	0.367865	-0.315961	0.691092
28199	9.002910	0.454756	6.807393	0.876682	-0.056759	0.476786	-0.805569	-0.337806	-0.339590	0.522554	0.374999	-0.307763	0.701138
28200	8.887344	-0.358965	5.846916	0.687846	-0.010620	0.421702	-0.814254	-0.332993	-0.324234	0.511367	0.379720	-0.301379	0.709568
28201	9.009672	-0.358423	5.262991	0.655491	0.156587	0.366460	-0.817728	-0.330765	-0.318138	0.502183	0.381997	-0.293094	0.718322
28202	8.033951	-0.790518	5.143787	0.620283	0.093490	0.514560	-0.825150	-0.327061	-0.312115	0.490553	0.383847	-0.287163	0.727706
28203	7.427764	-1.302287	4.918061	0.640163	0.003205	0.585729	-0.832853	-0.318403	-0.306123	0.477153	0.386694	-0.282170	0.737002
28204	7.573657	-1.318278	4.933833	0.731154	-0.101391	0.526750	-0.839942	-0.310360	-0.294646	0.463108	0.392159	-0.276415	0.745210
28205	8.104773	-1.222499	4.859975	0.745769	-0.196021	0.529127	-0.848360	-0.300971	-0.281822	0.448281	0.399020	-0.271161	0.752528
28206	8.575508	-1.443227	4.918597	0.726182	-0.177491	0.571202	-0.858236	-0.292721	-0.267044	0.432871	0.405064	-0.266358	0.759999
28207	8.904770	-1.677425	5.207895	0.669976	-0.236356	0.555576	-0.866679	-0.283093	-0.251333	0.417712	0.411456	-0.262677	0.766304
28208	8.974062	-1.476586	5.211576	0.651933	-0.152501	0.564579	-0.875775	-0.271804	-0.236894	0.402844	0.416246	-0.258583	0.773040
28209	8.335073	-1.289904	5.289526	0.525431	0.013036	0.554833	-0.884035	-0.259324	-0.228857	0.389936	0.417374	-0.254974	0.780216
28210	7.460160	-1.538599	5.189974	0.426560	0.015680	0.453836	-0.890683	-0.244004	-0.226541	0.379324	0.418157	-0.251963	0.785985
28211	7.211105	-1.700653	5.111096	0.300711	-0.149893	0.383930	-0.895766	-0.232842	-0.220650	0.370006	0.420816	-0.251623	0.789111
28212	7.533654	-1.883395	5.142205	0.245433	-0.265564	0.318413	-0.901538	-0.223396	-0.210203	0.361545	0.425248	-0.252383	0.790413
28213	8.256195	-1.918457	5.117752	0.174477	-0.276829	0.281196	-0.904287	-0.214612	-0.199528	0.354191	0.429400	-0.254094	0.790949
28214	8.719602	-1.719409	5.197047	0.088705	-0.154068	0.180665	-0.906498	-0.207050	-0.189667	0.349744	0.431597	-0.255316	0.791339
28215	8.604333	-1.437769	5.281200	-0.108138	-0.053307	-0.008674	-0.907193	-0.202824	-0.186958	0.350516	0.431665	-0.257425	0.790276
28216	8.216274	-1.234344	5.186524	-0.254862	0.030906	-0.271511	-0.907043	-0.205978	-0.187808	0.357109	0.430834	-0.258866	0.787302
28217	7.909773	-1.223975	5.145327	-0.428248	0.143621	-0.504500	-0.902994	-0.215602	-0.196412	0.369429	0.428006	-0.260310	0.782670
28218	7.771208	-1.607094	5.215711	-0.612611	0.185145	-0.659087	-0.894987	-0.226960	-0.206259	0.385867	0.423990	-0.262841	0.776050
28219	7.905517	-1.936503	5.266030	-0.784376	0.340120	-0.762761	-0.887441	-0.242378	-0.221947	0.405998	0.416445	-0.265978	0.768762
28220	7.832025	-2.007077	5.339361	-0.909251	0.398205	-0.730835	-0.872456	-0.260642	-0.246262	0.426807	0.406740	-0.270571	0.761046
28221	7.954076	-1.836855	5.876489	-0.902354	0.482505	-0.765500	-0.859863	-0.273431	-0.269927	0.448204	0.395551	-0.274033	0.753365
28222	8.485998	-1.432711	6.673819	-0.836027	0.445015	-0.866934	-0.843226	-0.284705	-0.290578	0.470175	0.386010	-0.275710	0.744255
28223	9.910287	-0.725581	7.476642	-0.697447	0.224470	-0.934102	-0.825138	-0.302878	-0.308755	0.490509	0.380963	-0.276852	0.733227
28224	8.826384	0.048856	5.892870	-0.565399	0.261112	-0.641567	-0.811030	-0.318103	-0.323701	0.505610	0.375108	-0.277676	0.725637
28225	7.716389	-0.262501	4.616273	-0.486327	0.198564	-0.408362	-0.802190	-0.329108	-0.339049	0.516188	0.369380	-0.279803	0.720291
28226	6.086763	-0.219364	4.175118	-0.418723	0.263174	-0.354557	-0.793124	-0.333523	-0.352959	0.525842	0.363251	-0.280506	0.716140
28227	6.853969	0.464917	4.920156	-0.067786	-0.154671	-0.306121	-0.789148	-0.335784	-0.356046	0.529792	0.366314	-0.281027	0.711448
28228	9.549310	1.307188	5.685856	-0.020807	-0.471492	-0.128879	-0.787905	-0.342804	-0.344140	0.529126	0.373534	-0.285391	0.706434
28229	10.044608	0.264508	5.640200	0.084602	-0.026301	0.046714	-0.789780	-0.342047	-0.340181	0.527641	0.374450	-0.284968	0.707230
28230	8.990740	-0.243051	5.381292	0.231117	-0.009457	0.245969	-0.791910	-0.341558	-0.337011	0.522379	0.375642	-0.283659	0.711021
28231	7.331741	-0.256394	4.801999	0.352290	0.163982	0.405469	-0.797469	-0.335307	-0.335013	0.514818	0.374596	-0.280119	0.718452
28232	6.605834	0.488266	4.977067	0.794741	-0.064663	0.516735	-0.802517	-0.331011	-0.330306	0.501006	0.380772	-0.273216	0.727570
28233	8.090060	1.347014	5.192293	0.982872	-0.461794	0.543114	-0.811913	-0.327814	-0.307509	0.482935	0.394208	-0.267700	0.734650
28234	9.079441	1.173414	5.196022	0.797626	-0.331044	0.313049	-0.821584	-0.325468	-0.282892	0.470203	0.405065	-0.261620	0.739179
28235	9.260133	0.861089	5.201930	0.703357	-0.216945	0.215143	-0.829085	-0.326872	-0.264785	0.460136	0.413713	-0.255046	0.743013
28236	8.393693	0.373224	4.992240	0.380937	-0.136342	0.362766	-0.834206	-0.322967	-0.251045	0.450814	0.417427	-0.253607	0.747132
28237	7.828909	-0.097208	4.947742	0.348839	0.019435	0.474912	-0.840463	-0.312772	-0.245819	0.440878	0.417850	-0.252228	0.753266
28238	8.029572	0.143604	5.186242	0.513640	-0.122610	0.531605	-0.847140	-0.301237	-0.238075	0.427890	0.421542	-0.249985	0.759421
28239	8.505113	0.748453	5.217766	0.556022	-0.052335	0.589261	-0.855137	-0.290276	-0.229416	0.413958	0.424107	-0.246955	0.766672
28240	8.463179	1.080824	5.267050	0.456409	0.024899	0.509482	-0.862329	-0.274022	-0.225112	0.402311	0.425002	-0.244031	0.773284
28241	8.122734	1.115586	5.241511	0.312189	0.078579	0.293678	-0.865259	-0.265943	-0.224145	0.395544	0.424882	-0.241024	0.777771
28242	8.120670	0.816191	5.537535	0.102565	0.148745	0.158450	-0.866999	-0.261994	-0.222089	0.392908	0.422655	-0.239597	0.780756
28243	8.111516	0.463685	5.372923	0.018884	0.256531	0.071808	-0.866182	-0.256127	-0.228268	0.392939	0.418484	-0.237804	0.783530
28244	7.957407	0.319641	5.347798	-0.024753	0.373032	0.075746	-0.864282	-0.254076	-0.236627	0.393723	0.412111	-0.235898	0.787082
28245	7.889070	0.414767	6.019004	-0.014273	0.358661	0.090488	-0.861539	-0.250547	-0.252299	0.394207	0.405946	-0.233908	0.790630
28246	8.816221	0.187333	6.989494	0.026131	0.287449	0.075516	-0.859106	-0.248756	-0.261453	0.394160	0.401280	-0.231859	0.793633
28247	8.526363	-0.451126	6.120283	-0.334692	0.228590	-0.047445	-0.854988	-0.246291	-0.268116	0.398766	0.395238	-0.234827	0.793492
28248	8.656229	-0.829370	5.540476	-0.415400	0.185781	-0.167648	-0.851231	-0.245025	-0.278206	0.405580	0.389781	-0.238621	0.791604
28249	8.106832	-0.833582	5.030111	-0.416437	0.206652	-0.148486	-0.847461	-0.244847	-0.289367	0.412245	0.383857	-0.242249	0.789952
28250	7.671856	-1.175527	4.899699	-0.205479	0.155244	-0.088222	-0.842388	-0.243841	-0.299603	0.415980	0.380166	-0.243557	0.789376
28251	7.675701	-1.368812	4.814535	-0.146657	0.011090	-0.062614	-0.842113	-0.243543	-0.301171	0.418209	0.379122	-0.245238	0.788179
28252	8.043084	-1.739509	5.125223	-0.069249	-0.121363	-0.022994	-0.842492	-0.243385	-0.303131	0.418513	0.380603	-0.247189	0.786693
28253	8.855409	-1.761565	5.391855	-0.047587	-0.227718	-0.009272	-0.842927	-0.243452	-0.298150	0.417929	0.383888	-0.249777	0.784587
28254	8.808036	-1.537830	5.391292	-0.091568	-0.108841	0.061816	-0.844021	-0.242284	-0.293403	0.417109	0.384562	-0.252607	0.783787
28255	8.138247	-1.239778	5.299628	-0.119903	-0.021880	0.111728	-0.848650	-0.238084	-0.291714	0.416182	0.383408	-0.255579	0.783882
28256	7.466287	-1.345471	5.061833	-0.073810	0.014784	0.104624	-0.850746	-0.233387	-0.294751	0.415080	0.382099	-0.257378	0.784516
28257	7.563337	-1.791869	5.183985	-0.128834	-0.061146	0.067997	-0.850902	-0.228443	-0.293997	0.414676	0.381696	-0.260514	0.783891
28258	8.110232	-1.861773	5.373744	-0.149448	-0.142710	0.033030	-0.851444	-0.225844	-0.293155	0.414399	0.382610	-0.264229	0.782346
28259	8.319335	-1.892612	5.366053	-0.103577	-0.145578	0.076536	-0.852289	-0.222478	-0.287842	0.413191	0.383675	-0.267774	0.781258
28260	8.332058	-1.791077	5.393839	0.017335	-0.082632	0.124328	-0.854964	-0.221747	-0.282436	0.410638	0.384494	-0.269136	0.781733
28261	8.112460	-1.505734	5.223799	0.094524	-0.082725	0.100486	-0.856581	-0.219334	-0.278577	0.407846	0.386070	-0.269271	0.782371
28262	8.171844	-1.375351	5.020896	0.072723	-0.055351	0.041308	-0.858299	-0.218259	-0.277889	0.406337	0.387348	-0.268915	0.782647
28263	8.317680	-1.380383	5.143363	0.027595	-0.030737	-0.056159	-0.857513	-0.219085	-0.277256	0.406780	0.388413	-0.268479	0.782039
28264	8.462998	-1.488997	5.194149	-0.062603	0.091636	-0.127040	-0.855519	-0.222767	-0.278391	0.409743	0.387191	-0.267738	0.781352
28265	8.142413	-1.372658	5.239530	-0.196072	0.147582	-0.168422	-0.853469	-0.226917	-0.286087	0.414610	0.384236	-0.268485	0.779985
28266	7.835709	-1.387146	5.251251	-0.294886	0.395579	-0.216322	-0.847192	-0.229605	-0.297191	0.422352	0.376799	-0.268142	0.779577
28267	8.719918	-1.365078	6.742017	-0.352708	0.217339	-0.321182	-0.840106	-0.232251	-0.310920	0.431094	0.372181	-0.269573	0.776511
28268	8.369928	-0.562001	6.170743	-0.344349	0.263791	-0.268010	-0.832819	-0.237209	-0.315919	0.439223	0.366580	-0.270654	0.774240
28269	7.707267	-0.449349	5.277254	-0.153061	0.341936	-0.096634	-0.827299	-0.240271	-0.330693	0.443630	0.360513	-0.269483	0.774985
28270	7.001627	-0.833347	5.428521	-0.071939	0.198394	-0.004015	-0.821807	-0.243376	-0.342062	0.445302	0.356848	-0.268835	0.775946
28271	7.874723	-1.331601	5.466634	0.064749	-0.010479	-0.025752	-0.821272	-0.241418	-0.344124	0.445132	0.357786	-0.267923	0.775928
28272	8.171284	-0.506139	5.662817	-0.025112	0.097317	-0.060985	-0.818904	-0.242774	-0.343905	0.446781	0.356416	-0.267027	0.775919
28273	7.965311	-0.707396	6.023058	-0.126048	0.239731	0.037398	-0.817020	-0.241440	-0.349920	0.448331	0.351440	-0.267273	0.777210
28274	7.509067	-0.944534	5.870417	-0.014971	0.197145	0.033417	-0.814337	-0.239666	-0.357503	0.448968	0.348098	-0.265989	0.778784
28275	7.205655	-0.769614	6.092988	0.067147	0.130277	0.027691	-0.811392	-0.241353	-0.363322	0.448727	0.346591	-0.264118	0.780231
28276	7.575659	-0.693331	6.371238	0.165719	-0.019028	0.021798	-0.809548	-0.243959	-0.362601	0.447155	0.348291	-0.261879	0.781131
28277	7.877681	-0.661013	6.287241	-0.012952	-0.108812	0.034318	-0.810508	-0.242785	-0.358247	0.446116	0.349761	-0.263422	0.780549
28278	7.613842	-0.893563	6.009156	-0.164799	-0.094047	-0.043719	-0.812758	-0.240063	-0.357522	0.447442	0.350029	-0.266539	0.778609
28279	7.667101	-0.979241	5.813004	-0.212303	-0.068369	-0.094955	-0.813437	-0.240103	-0.354898	0.450016	0.349765	-0.269914	0.776077
28280	7.744531	-1.039070	5.895108	-0.116627	-0.030856	-0.084642	-0.812904	-0.242857	-0.354432	0.451964	0.349693	-0.271420	0.774451
28281	7.943562	-1.118901	5.935379	-0.063609	-0.025150	-0.035022	-0.812653	-0.242872	-0.352993	0.452792	0.349770	-0.272514	0.773548
28282	7.807808	-1.016530	6.002925	-0.035773	-0.009645	-0.032473	-0.811578	-0.242686	-0.356010	0.453494	0.349810	-0.272946	0.772966
28283	7.618410	-0.912461	6.178271	-0.041434	-0.017159	-0.049090	-0.811842	-0.242967	-0.355752	0.454433	0.350033	-0.273514	0.772113
28284	7.584074	-0.960609	6.168694	-0.024494	-0.020529	-0.063978	-0.811047	-0.243503	-0.356292	0.455469	0.350520	-0.273643	0.771235
28285	7.656835	-1.030048	6.025590	0.003685	-0.051278	-0.066747	-0.812113	-0.246168	-0.353193	0.456180	0.351766	-0.273688	0.770231
28286	7.759155	-1.025191	5.945815	0.017125	-0.053517	-0.044099	-0.812118	-0.247144	-0.352164	0.456425	0.353033	-0.273611	0.769533
28287	7.857040	-0.951966	5.833218	0.050375	-0.025932	-0.037133	-0.811052	-0.251264	-0.352122	0.456488	0.354151	-0.272910	0.769230
28288	7.823499	-0.854926	5.864429	0.064625	-0.022852	-0.017991	-0.811847	-0.252944	-0.350446	0.456179	0.355230	-0.272013	0.769234
28289	7.794216	-0.855458	5.935315	0.084107	0.012733	-0.012717	-0.811053	-0.255281	-0.350105	0.455839	0.355927	-0.270606	0.769610
28290	7.828469	-0.814965	5.978683	0.077271	0.003017	-0.004001	-0.812002	-0.253536	-0.347312	0.455331	0.356657	-0.269361	0.770009
28291	7.791807	-0.846023	5.962139	0.083020	0.004328	0.020407	-0.812123	-0.255182	-0.347868	0.454444	0.357290	-0.268274	0.770619
28292	7.711837	-0.787162	5.969667	0.072702	0.014941	0.018704	-0.811983	-0.254337	-0.349294	0.453707	0.357662	-0.267165	0.771266
28293	7.743507	-0.787078	5.937460	0.055311	0.009869	0.016128	-0.811860	-0.254349	-0.348247	0.453116	0.357976	-0.266414	0.771727
28294	7.770456	-0.753458	5.949422	0.050394	0.016730	0.025758	-0.812242	-0.255165	-0.349308	0.452419	0.358085	-0.265673	0.772341
28295	7.801887	-0.783165	5.977329	0.045057	0.001031	0.025737	-0.811985	-0.257109	-0.347776	0.451709	0.358389	-0.265222	0.772770
28296	7.741250	-0.748682	5.979220	0.036751	0.000851	0.041448	-0.813825	-0.255468	-0.348385	0.450771	0.358540	-0.264942	0.773344
28297	7.697230	-0.782507	5.999126	0.034260	0.028978	0.032810	-0.813181	-0.253957	-0.347574	0.450180	0.358273	-0.264447	0.773981
28298	7.711608	-0.812259	6.044374	0.032991	-0.004165	0.029236	-0.814099	-0.255903	-0.346820	0.449408	0.358539	-0.264172	0.774400
28299	7.731314	-0.782631	5.983809	0.030903	-0.012679	0.017006	-0.813567	-0.255888	-0.347609	0.448869	0.358965	-0.263983	0.774580
28300	7.779962	-0.787810	5.975348	0.022599	-0.005841	0.029269	-0.814886	-0.253139	-0.348332	0.448168	0.359161	-0.263887	0.774927
28301	7.774946	-0.807532	6.006660	0.005238	0.001390	0.022364	-0.815425	-0.252335	-0.347002	0.447807	0.359108	-0.264002	0.775122
28302	7.750715	-0.801781	5.944348	-0.008540	0.005877	0.022412	-0.814910	-0.253868	-0.345071	0.447449	0.358896	-0.264212	0.775355
28303	7.755197	-0.862815	5.972431	-0.021567	0.001626	0.020700	-0.815933	-0.253559	-0.348595	0.447309	0.358606	-0.264724	0.775395
28304	7.808662	-0.884569	5.922461	-0.024099	-0.004565	0.025934	-0.816087	-0.249857	-0.347603	0.446973	0.358391	-0.265304	0.775490
28305	7.847704	-0.865504	5.924252	-0.013200	0.002860	0.046861	-0.814893	-0.250519	-0.348673	0.446374	0.358018	-0.265862	0.775816
28306	7.959379	-0.919375	5.879743	-0.047472	-0.009442	0.065266	-0.818056	-0.248626	-0.348482	0.445599	0.357450	-0.267143	0.776084
28307	7.985552	-0.984834	6.071908	-0.027501	-0.019608	0.034663	-0.818740	-0.244107	-0.347208	0.445169	0.357365	-0.268037	0.776061
28308	7.667890	-0.820320	5.929048	-0.021108	0.095720	0.038393	-0.819392	-0.241059	-0.349240	0.445113	0.355566	-0.267746	0.777020
28309	7.549588	-0.998679	6.345701	-0.043226	0.146665	0.029883	-0.818847	-0.237423	-0.353365	0.445761	0.352770	-0.267355	0.778056
28310	7.514406	-1.238442	6.103394	0.067851	-0.019067	-0.035441	-0.818843	-0.239910	-0.352628	0.445612	0.353941	-0.266182	0.778012
28311	7.461808	-1.077713	6.097212	0.101218	-0.003886	-0.016330	-0.819359	-0.242392	-0.352673	0.445150	0.355005	-0.264556	0.778347
28312	7.599390	-0.882879	5.932161	0.125136	-0.033829	-0.012996	-0.819087	-0.245006	-0.352595	0.444230	0.356770	-0.262809	0.778657
28313	7.701686	-0.836901	6.085414	0.083539	-0.082788	0.005316	-0.819637	-0.246434	-0.348951	0.443140	0.358785	-0.262306	0.778522
28314	7.808828	-0.841685	5.995706	0.085913	-0.055140	0.021977	-0.822542	-0.249115	-0.345970	0.441782	0.360365	-0.261581	0.778807
28315	7.736051	-0.793073	6.046504	0.078216	-0.047443	-0.016374	-0.821792	-0.245984	-0.342638	0.441252	0.361892	-0.260683	0.778701
28316	7.683275	-0.693708	5.882070	0.070842	-0.047663	0.002816	-0.823108	-0.247662	-0.341613	0.440284	0.363337	-0.259961	0.778817
28317	7.723003	-0.535058	5.992368	0.078447	-0.093425	0.018355	-0.823913	-0.248941	-0.339012	0.438975	0.365401	-0.259703	0.778677
28318	7.697956	-0.619587	6.192709	0.027901	-0.156118	0.027054	-0.826583	-0.250140	-0.333383	0.437445	0.368005	-0.260807	0.777942
28319	7.814150	-0.906387	5.256172	0.094344	-0.042798	-0.035581	-0.827120	-0.252795	-0.330680	0.437114	0.369699	-0.259460	0.777776
28320	8.304254	-1.084559	5.622455	0.083981	0.031689	-0.108511	-0.824210	-0.257305	-0.330921	0.438139	0.370608	-0.256991	0.777586
28321	8.429955	-0.299313	6.076245	-0.133404	0.005949	0.012363	-0.825254	-0.259242	-0.330952	0.438997	0.369314	-0.259118	0.777012
28322	7.808643	-0.797474	6.388586	-0.257298	0.119160	0.096740	-0.824578	-0.253114	-0.336076	0.439925	0.364761	-0.262758	0.777415
28323	7.016206	-1.131930	6.077678	-0.105899	0.066727	0.041979	-0.824290	-0.247533	-0.341864	0.440430	0.362573	-0.264125	0.777689
28324	7.380013	-0.939675	5.970318	0.093057	0.001118	0.004614	-0.824537	-0.250004	-0.342566	0.439643	0.363405	-0.262696	0.778229
28325	7.772732	-0.357925	5.959844	-0.026715	-0.015406	-0.002062	-0.824682	-0.249196	-0.341239	0.439832	0.363421	-0.263219	0.777939
28326	8.058368	-0.624583	5.925236	-0.141524	-0.031162	0.047146	-0.825083	-0.247549	-0.341204	0.439884	0.362477	-0.266017	0.777398
28327	8.003120	-0.931767	5.868871	-0.155446	-0.067676	-0.062798	-0.824306	-0.247420	-0.339897	0.441669	0.362501	-0.268557	0.775499
28328	7.732893	-0.946773	5.899112	-0.128531	-0.022123	-0.078488	-0.821946	-0.247958	-0.339007	0.443630	0.362192	-0.270161	0.773965
28329	7.789732	-1.223607	5.864803	-0.089904	0.044521	-0.006849	-0.822853	-0.247948	-0.340573	0.444669	0.360743	-0.271098	0.773719
28330	7.777044	-1.306448	5.902657	-0.033998	-0.009161	0.043434	-0.823250	-0.242971	-0.342568	0.444124	0.360410	-0.272003	0.773869
28331	7.802426	-1.099378	6.035768	0.079241	-0.038934	0.100572	-0.825767	-0.240259	-0.341317	0.441820	0.361159	-0.271842	0.774894
28332	7.888191	-0.612522	5.844594	0.142085	-0.001222	0.117901	-0.825140	-0.240576	-0.337528	0.438915	0.361844	-0.270497	0.776694
28333	7.917440	-0.635271	5.683791	-0.008404	0.055720	0.125485	-0.824492	-0.237261	-0.337991	0.437371	0.360230	-0.271029	0.778129
28334	7.969103	-0.937910	5.792089	-0.248283	0.056627	0.177691	-0.826727	-0.229255	-0.341486	0.436633	0.356268	-0.275662	0.778740
28335	7.768202	-1.219979	5.553007	-0.270250	0.070651	0.189130	-0.829755	-0.218217	-0.345962	0.436034	0.351770	-0.280585	0.779361
28336	7.767758	-1.286120	5.607765	-0.291797	0.084203	0.224129	-0.830281	-0.207423	-0.350986	0.434932	0.346731	-0.285930	0.780292
28337	7.864132	-1.458921	5.574023	-0.240068	0.015250	0.247367	-0.831464	-0.196775	-0.355877	0.432849	0.343006	-0.291254	0.781127
28338	8.135537	-1.575050	5.987403	-0.263525	-0.109417	0.180847	-0.833585	-0.188518	-0.357402	0.431205	0.341405	-0.297579	0.780353
28339	8.088589	-1.620355	6.389774	-0.327052	-0.106243	0.120857	-0.840073	-0.179520	-0.355605	0.430946	0.339539	-0.304413	0.778673
28340	7.707893	-1.893801	5.949160	-0.252337	0.206970	0.069158	-0.844359	-0.173394	-0.364493	0.432745	0.333788	-0.307002	0.779145
28341	7.300357	-2.156225	5.630387	0.058796	0.181023	-0.081017	-0.847452	-0.172777	-0.372189	0.434755	0.331983	-0.303977	0.779983
28342	7.315218	-2.082715	5.776367	0.128014	-0.145368	-0.241773	-0.847026	-0.181168	-0.372227	0.436739	0.336886	-0.301632	0.777680
28343	7.745889	-1.756161	5.325552	0.036807	-0.068691	-0.136590	-0.850178	-0.189781	-0.368443	0.438225	0.339111	-0.300753	0.776215
28344	7.707972	-1.521311	5.630011	-0.040147	-0.056266	-0.061344	-0.850969	-0.192839	-0.366664	0.438977	0.340093	-0.301412	0.775104
28345	7.632591	-1.414547	6.132055	0.045160	-0.087853	-0.094846	-0.852803	-0.199217	-0.364418	0.439642	0.342434	-0.300841	0.773918
28346	7.766545	-1.602864	5.056075	0.151239	0.025486	-0.122715	-0.852555	-0.202976	-0.360826	0.440417	0.344237	-0.297345	0.774028
28347	7.574683	-1.831770	5.710993	0.335673	0.029721	-0.149409	-0.848966	-0.206892	-0.364073	0.440609	0.347630	-0.290870	0.774862
28348	8.133643	-0.986955	6.368696	0.197817	0.034845	-0.196090	-0.845379	-0.217596	-0.363787	0.442402	0.350033	-0.286117	0.774529
28349	8.214125	-0.662414	5.712870	0.254711	0.112284	-0.039057	-0.843141	-0.222550	-0.362067	0.441899	0.350797	-0.280896	0.776379
28350	7.913816	-1.286802	5.555956	0.245631	0.209543	0.004876	-0.839522	-0.229604	-0.367473	0.441165	0.349756	-0.275229	0.779290
28351	7.901087	-0.876539	6.002763	0.212391	0.076143	0.054272	-0.839882	-0.232877	-0.370155	0.439287	0.350183	-0.271621	0.781422
28352	7.773214	-1.057908	6.259790	0.135629	0.071150	0.179216	-0.842118	-0.229164	-0.371638	0.435876	0.349339	-0.270127	0.784223
28353	7.320101	-1.159961	6.181638	0.178513	0.046590	0.172855	-0.845018	-0.223945	-0.372955	0.432208	0.349258	-0.268113	0.786976
28354	7.152462	-0.701695	6.138767	0.302251	-0.044733	0.148609	-0.847281	-0.222353	-0.370025	0.427452	0.351828	-0.264766	0.789557
28355	7.262948	-0.950359	6.149623	0.213707	-0.066840	0.255264	-0.851157	-0.218340	-0.363891	0.421610	0.353373	-0.263715	0.792355
28356	7.334255	-1.251504	6.107369	0.077270	-0.126613	0.126440	-0.854092	-0.214838	-0.360132	0.418356	0.355413	-0.264452	0.792922
28357	7.079712	-0.836552	5.218442	-0.077048	-0.051408	-0.005571	-0.854398	-0.214353	-0.355141	0.418776	0.355635	-0.266024	0.792074
28358	7.138900	-2.192713	6.202597	-0.097700	-0.234784	0.301164	-0.855603	-0.209416	-0.354642	0.413488	0.356946	-0.271711	0.792333
28359	9.099936	-3.877385	6.440816	0.640871	-0.138171	0.105254	-0.855139	-0.211446	-0.346169	0.406476	0.363815	-0.263459	0.795616
28360	9.516378	-0.827522	6.682847	0.093740	-0.034293	0.099042	-0.857280	-0.217343	-0.338671	0.404037	0.364641	-0.262981	0.796638
28361	7.414615	-1.685382	5.987957	0.102130	0.154517	0.336564	-0.861515	-0.208155	-0.339245	0.398751	0.361212	-0.262581	0.800984
28362	6.504781	-1.666438	5.859125	0.140774	0.097880	0.113720	-0.862301	-0.202344	-0.342269	0.396395	0.360216	-0.260368	0.803320
28363	7.119143	-1.486192	5.765176	0.112130	-0.059628	-0.130799	-0.862179	-0.204433	-0.340215	0.397393	0.362705	-0.258126	0.802430
28364	7.806574	-1.248499	5.907642	0.194905	-0.175730	-0.238575	-0.860351	-0.214265	-0.334133	0.398889	0.368338	-0.254672	0.800223
28365	8.350741	-1.367054	6.108878	-0.123607	-0.060845	-0.076726	-0.859582	-0.217195	-0.330397	0.400730	0.368684	-0.256608	0.798524
28366	7.665690	-2.045925	5.909229	-0.074027	0.024508	-0.073176	-0.859575	-0.216076	-0.331816	0.402566	0.368116	-0.257066	0.797715
28367	7.336679	-1.701454	5.965316	0.054370	-0.019721	0.012591	-0.858265	-0.219392	-0.329795	0.401862	0.368749	-0.256516	0.797954
28368	7.523471	-1.777265	6.090671	0.164508	-0.022221	0.109121	-0.860133	-0.219455	-0.326245	0.398807	0.369899	-0.254893	0.799473
28369	7.952904	-1.875325	6.723415	0.266863	-0.115064	0.169700	-0.861743	-0.218969	-0.322424	0.393515	0.372909	-0.252872	0.801337
28370	8.441556	-1.516410	6.814088	0.387795	-0.282963	0.327661	-0.862871	-0.213976	-0.315374	0.383948	0.378843	-0.251340	0.803673
28371	7.868516	-1.169788	5.326226	0.518258	-0.083035	0.352132	-0.865470	-0.211116	-0.304162	0.373904	0.382271	-0.246376	0.808309
28372	7.024613	-0.759112	4.843098	0.524214	-0.193456	0.282715	-0.870830	-0.209531	-0.292169	0.364365	0.387931	-0.241513	0.811430
28373	7.238384	-0.335105	5.188018	0.402069	-0.412834	0.180386	-0.874785	-0.206748	-0.275839	0.356301	0.396593	-0.239437	0.811439
28374	8.318955	-0.298874	5.243475	0.121464	-0.433043	0.087108	-0.878221	-0.207018	-0.257215	0.351858	0.404088	-0.241253	0.809139
28375	8.838973	-0.353516	5.610826	-0.192257	-0.196935	-0.057757	-0.879610	-0.203825	-0.249542	0.353408	0.406163	-0.245312	0.806199
28376	8.403794	-0.715731	5.557611	-0.354864	-0.090214	-0.196571	-0.880409	-0.204820	-0.247722	0.358993	0.406106	-0.250068	0.802289
28377	7.849616	-0.682354	5.164113	-0.395817	-0.089217	-0.331742	-0.878962	-0.207433	-0.246736	0.367091	0.406310	-0.254368	0.797153
28378	7.772099	-0.632526	5.108502	-0.438314	-0.172183	-0.418225	-0.878137	-0.216091	-0.247175	0.376400	0.407979	-0.259203	0.790373
28379	8.300394	-0.583959	5.135730	-0.440567	-0.174580	-0.439082	-0.874197	-0.224085	-0.243169	0.386035	0.409652	-0.263877	0.783282
28380	8.458591	-0.550556	5.285092	-0.548778	-0.066503	-0.377379	-0.868870	-0.236105	-0.246327	0.396057	0.408453	-0.269883	0.776832
28381	8.049377	-0.652038	5.121189	-0.586513	-0.007288	-0.393728	-0.865920	-0.241938	-0.250787	0.406930	0.405996	-0.275795	0.770398
28382	7.759629	-0.704137	5.008498	-0.594194	-0.012695	-0.427780	-0.861926	-0.248048	-0.254343	0.418194	0.403726	-0.281541	0.763448
28383	7.815797	-0.739481	4.648348	-0.540323	-0.059494	-0.473418	-0.857396	-0.255243	-0.258711	0.429452	0.402729	-0.286419	0.755874
28384	9.014350	-0.380893	5.315831	-0.326960	-0.072803	-0.423332	-0.852347	-0.264382	-0.261286	0.438030	0.403468	-0.288566	0.749716
28385	9.916325	0.005825	5.864659	-0.255922	0.047622	-0.147460	-0.848727	-0.270049	-0.267451	0.442635	0.401363	-0.290747	0.747294
28386	9.356650	-0.834146	5.868050	-0.171031	0.253178	0.069197	-0.846701	-0.269252	-0.274525	0.444449	0.395689	-0.291631	0.748896
28387	7.639467	-0.776092	5.463028	-0.073335	0.201695	0.051044	-0.846667	-0.265460	-0.280477	0.445505	0.391703	-0.291280	0.750500
28388	7.324791	-0.560522	5.090804	0.038534	0.147636	0.054851	-0.846627	-0.264705	-0.285703	0.445241	0.389547	-0.289831	0.752338
28389	7.513920	-0.187411	5.447675	0.161120	-0.005247	0.046203	-0.843337	-0.263556	-0.286884	0.443342	0.390768	-0.287721	0.753634
28390	8.428802	-0.156472	5.671531	0.222118	-0.032818	0.084467	-0.846607	-0.269519	-0.285930	0.440166	0.392771	-0.285349	0.755355
28391	8.631181	-0.073933	5.733406	0.244233	0.050397	0.110830	-0.845049	-0.269671	-0.283586	0.436960	0.393506	-0.281955	0.758103
28392	8.225774	-0.373662	5.493954	0.205560	0.076499	0.142384	-0.846914	-0.269038	-0.280677	0.433624	0.393368	-0.279308	0.761064
28393	7.968854	-0.238057	5.283905	0.206000	0.049393	0.096893	-0.847840	-0.267395	-0.280769	0.430918	0.393848	-0.276354	0.763427
28394	7.988840	-0.155303	5.248302	0.205708	0.072490	0.074275	-0.847444	-0.266835	-0.281154	0.428579	0.394132	-0.273194	0.765731
28395	8.352318	0.049961	5.501905	0.227810	0.118183	0.041231	-0.847041	-0.262247	-0.284473	0.426925	0.394050	-0.268837	0.768236
28396	8.707931	-0.190626	6.129482	0.166580	0.001065	0.060353	-0.848621	-0.264484	-0.282933	0.424708	0.395162	-0.266766	0.769614
28397	8.254649	-0.450418	5.388080	0.005379	0.161860	0.038551	-0.846367	-0.266922	-0.284308	0.425075	0.392518	-0.265419	0.771229
28398	7.670134	-0.555990	5.291121	-0.092539	0.142539	-0.006656	-0.845408	-0.266575	-0.289287	0.426679	0.389598	-0.265604	0.771760
28399	7.897583	-0.762770	5.374932	-0.088869	0.009807	-0.017453	-0.843429	-0.265157	-0.290976	0.427830	0.388787	-0.266567	0.771199
28400	8.491315	-0.758542	5.409703	-0.003045	0.022201	0.029526	-0.843666	-0.264289	-0.294495	0.427539	0.388293	-0.266678	0.771571
28401	8.502831	-0.902496	5.247583	0.041530	0.118167	0.123887	-0.843916	-0.262057	-0.297069	0.426060	0.386183	-0.265821	0.773741
28402	8.090594	-1.105915	5.084720	0.074123	0.256525	0.202644	-0.843629	-0.259385	-0.301342	0.423725	0.381793	-0.264070	0.777791
