# Supplementary material for: Identification of Haptic Based Guiding Using Hard Reins
Source: PLoS One. 2015 Jul 22;10(7):e0132020. doi: 10.1371/journal.pone.0132020 (PMC4511788; doi:10.1371/journal.pone.0132020)
Supplement: S2 File — (ZIP) [file pone.0132020.s002.zip › MotionData2/Subject10/T14/fh14.txt]

// Start Time: 0
// Sample rate: 25.0Hz
// Scenario: 4.9
// Firmware Version: 2.6.1
Counter	Acc_X	Acc_Y	Acc_Z	Gyr_X	Gyr_Y	Gyr_Z	Mag_X	Mag_Y	Mag_Z	Quat_w	Quat_x	Quat_y	Quat_z
27603	-2.846480	1.386122	9.349321	0.013946	-0.015129	-0.044808	0.058719	0.016235	-0.722750	-0.434289	-0.163873	0.001604	0.885740
27604	-2.720424	1.457169	9.310601	-0.002251	-0.004721	-0.020239	0.058721	0.017054	-0.724674	-0.433896	-0.163697	0.001584	0.885965
27605	-2.971953	1.399011	9.312102	-0.080899	-0.011617	-0.041921	0.056746	0.019924	-0.722556	-0.433409	-0.162716	0.000182	0.886386
27606	-2.793263	1.400092	9.334604	-0.130161	-0.013461	-0.031767	0.056208	0.023606	-0.723800	-0.433226	-0.161274	-0.002066	0.886737
27607	-2.817762	1.352057	9.293411	-0.068468	-0.011704	-0.020738	0.055146	0.026199	-0.721827	-0.433071	-0.160397	-0.003177	0.886968
27608	-2.889988	1.377092	9.431297	0.019171	-0.018698	-0.016577	0.055140	0.027426	-0.722201	-0.432684	-0.160156	-0.002684	0.887202
27609	-2.842282	1.299375	9.305033	0.045967	-0.015210	-0.002297	0.054109	0.025933	-0.722587	-0.432488	-0.160211	-0.001677	0.887290
27610	-2.809143	1.207606	9.265243	0.005751	-0.018695	-0.013205	0.052686	0.024306	-0.722581	-0.432190	-0.159854	-0.001409	0.887500
27611	-2.775182	1.226846	9.351682	-0.023774	-0.001238	-0.010722	0.052297	0.024035	-0.722578	-0.432066	-0.159551	-0.001797	0.887614
27612	-2.794421	1.236704	9.380797	-0.021992	-0.001240	-0.009820	0.053849	0.025798	-0.722584	-0.431924	-0.159264	-0.002163	0.887734
27613	-2.760368	1.274625	9.284817	0.001393	0.009324	-0.030760	0.053201	0.025393	-0.722578	-0.431363	-0.159362	-0.002262	0.887989
27614	-2.803333	1.342464	9.338835	-0.036179	-0.001172	-0.036333	0.051364	0.026900	-0.720862	-0.430781	-0.158953	-0.002963	0.888343
27615	-2.774753	1.289153	9.280302	-0.025423	0.009335	-0.036235	0.052655	0.029346	-0.721759	-0.430208	-0.158820	-0.003556	0.888642
27616	-2.769643	1.327667	9.304731	-0.061243	-0.001189	-0.033004	0.052396	0.029621	-0.722525	-0.429772	-0.158195	-0.004693	0.888959
27617	-2.827783	1.299408	9.352969	-0.054129	-0.004697	-0.025905	0.051473	0.031124	-0.721466	-0.429474	-0.157566	-0.005640	0.889209
27618	-2.784297	1.303783	9.321404	-0.023745	-0.004716	-0.016883	0.053556	0.031931	-0.723035	-0.429210	-0.157202	-0.006030	0.889399
27619	-2.746118	1.240901	9.303531	0.006643	0.012756	-0.004286	0.051863	0.031940	-0.722752	-0.429102	-0.157408	-0.005975	0.889414
27620	-2.784432	1.284573	9.330797	0.013693	0.005713	0.016908	0.050966	0.028810	-0.721610	-0.429299	-0.157555	-0.005678	0.889296
27621	-2.813485	1.275040	9.285280	0.026189	-0.003027	0.022262	0.050975	0.027585	-0.722266	-0.429604	-0.157653	-0.005053	0.889135
27622	-2.788661	1.366561	9.391853	-0.006007	-0.003055	0.016749	0.051351	0.030171	-0.722246	-0.429884	-0.157474	-0.005037	0.889031
27623	-2.847950	1.179417	9.385406	0.011959	-0.011732	-0.002557	0.050815	0.031944	-0.720934	-0.429793	-0.157293	-0.004669	0.889109
27624	-2.743459	1.272403	9.387978	0.013638	0.005665	0.027465	0.051093	0.029900	-0.722503	-0.430197	-0.157439	-0.004343	0.888890
27625	-2.983098	1.189977	9.348245	0.040596	-0.004682	-0.000517	0.050577	0.028949	-0.722247	-0.430050	-0.157634	-0.003525	0.888930
27626	-2.702463	1.269288	9.260225	-0.001482	0.007463	0.011490	0.051097	0.029083	-0.722511	-0.430217	-0.157680	-0.003534	0.888841
27627	-2.822615	1.347410	9.334252	-0.000651	0.007452	0.023883	0.052013	0.027851	-0.721764	-0.430633	-0.157738	-0.003475	0.888629
27628	-2.827688	1.311536	9.386751	0.009256	0.007483	0.008088	0.050454	0.027315	-0.721746	-0.430698	-0.157877	-0.003302	0.888574
27629	-2.794080	1.284766	9.369331	0.028086	0.007503	-0.000602	0.049945	0.025956	-0.723039	-0.430588	-0.158181	-0.002811	0.888574
27630	-2.944768	1.150887	9.246536	0.030855	0.014609	-0.014634	0.052024	0.026762	-0.723191	-0.430193	-0.158632	-0.002390	0.888687
27631	-2.911255	1.107599	9.332260	-0.087958	-0.008082	-0.064948	0.050441	0.029767	-0.721979	-0.429304	-0.157663	-0.004048	0.889283
27632	-2.736187	0.942510	9.271178	-0.173759	-0.014215	-0.086829	0.049902	0.032494	-0.721043	-0.428247	-0.155836	-0.007241	0.890094
27633	-2.530902	0.946023	9.370377	-0.181029	-0.016972	-0.065807	0.048819	0.039585	-0.720700	-0.427625	-0.153893	-0.010494	0.890698
27634	-2.582495	1.158188	9.411710	-0.059429	0.006628	-0.040105	0.049841	0.042303	-0.719401	-0.427045	-0.153420	-0.011686	0.891043
27635	-2.788604	1.376034	9.343900	0.026450	-0.001163	-0.035874	0.048264	0.044764	-0.719225	-0.426314	-0.153535	-0.011270	0.891379
27636	-2.887182	1.434526	9.345423	-0.000395	0.012845	-0.030691	0.048660	0.044626	-0.720520	-0.425718	-0.153680	-0.011435	0.891637
27637	-2.973048	1.245170	9.334374	-0.012084	0.019840	-0.016665	0.048280	0.042857	-0.720660	-0.425444	-0.153859	-0.011815	0.891732
27638	-2.854293	0.970022	9.315768	-0.009466	-0.008197	-0.011552	0.047889	0.043541	-0.721678	-0.425215	-0.153555	-0.011902	0.891892
27639	-2.748782	0.865992	9.383351	-0.018477	-0.011767	-0.001111	0.048281	0.042994	-0.721303	-0.425243	-0.153117	-0.012091	0.891952
27640	-2.738363	0.971784	9.401299	-0.002369	-0.003901	0.000816	0.048014	0.043540	-0.720006	-0.425216	-0.152953	-0.012051	0.891993
27641	-2.645903	1.071941	9.358397	0.001294	0.005738	-0.013228	0.046447	0.044774	-0.720614	-0.424964	-0.152986	-0.012073	0.892107
27642	-2.712821	1.168629	9.348071	0.005705	0.016217	0.004506	0.046718	0.043411	-0.721404	-0.424958	-0.153251	-0.012046	0.892065
27643	-2.810009	1.082903	9.379164	0.027310	-0.000296	-0.030632	0.046719	0.042457	-0.720254	-0.424318	-0.153393	-0.011602	0.892351
27644	-2.626844	1.037937	9.297766	-0.029024	-0.009952	-0.039071	0.046447	0.044911	-0.720870	-0.423662	-0.152885	-0.012109	0.892743
27645	-2.785604	1.121017	9.321718	-0.222322	-0.025721	-0.036067	0.044858	0.048461	-0.718880	-0.423689	-0.150451	-0.015919	0.893084
27646	-2.719215	0.943244	9.554603	-0.358198	-0.030988	-0.072384	0.044283	0.057182	-0.717113	-0.423397	-0.146762	-0.022221	0.893701
27647	-2.727252	0.832660	9.548594	-0.415518	-0.031901	-0.060489	0.043158	0.069993	-0.714009	-0.423526	-0.142555	-0.029501	0.894110
27648	-2.797920	0.741865	9.562579	-0.268869	-0.018769	-0.038222	0.041793	0.080490	-0.712728	-0.423575	-0.139843	-0.034214	0.894347
27649	-2.605415	0.657824	9.310033	-0.136546	-0.038911	-0.016252	0.039417	0.085134	-0.710458	-0.423684	-0.137892	-0.036313	0.894516
27650	-2.641218	0.715825	9.311008	-0.138454	-0.032844	0.011976	0.039236	0.093582	-0.709600	-0.424274	-0.136064	-0.038435	0.894427
27651	-2.747980	0.637778	9.469635	-0.090267	-0.039882	0.033462	0.037777	0.098222	-0.709404	-0.425144	-0.134527	-0.039549	0.894199
27652	-2.671366	0.543676	9.564014	-0.043876	-0.039973	0.060191	0.037255	0.098633	-0.709650	-0.426333	-0.133412	-0.039787	0.893789
27653	-2.696080	0.466673	9.486444	0.047319	-0.022475	0.082060	0.037390	0.097815	-0.709531	-0.427687	-0.133395	-0.038455	0.893202
27654	-2.650047	0.490209	9.435853	0.111638	-0.033009	0.102750	0.036359	0.095640	-0.709022	-0.429218	-0.133765	-0.035860	0.892521
27655	-2.626059	0.470553	9.360926	0.158151	-0.036496	0.106591	0.036663	0.089509	-0.711661	-0.430716	-0.134463	-0.032364	0.891827
27656	-2.761045	0.500646	9.420110	0.163596	-0.043420	0.086385	0.036695	0.084469	-0.712741	-0.431804	-0.135079	-0.028794	0.891331
27657	-2.635046	0.562221	9.429342	0.138556	-0.022475	0.089777	0.035679	0.079705	-0.712129	-0.433034	-0.135847	-0.025822	0.890708
27658	-2.610494	0.619684	9.408164	0.144007	-0.017191	0.073980	0.036758	0.074251	-0.714258	-0.433921	-0.136752	-0.022860	0.890218
27659	-2.624680	0.662975	9.372738	0.133284	0.000309	0.077503	0.036790	0.068529	-0.714315	-0.434926	-0.137871	-0.020221	0.889619
27660	-2.681562	0.810297	9.430193	0.149442	-0.013646	0.060874	0.033954	0.065685	-0.717390	-0.435537	-0.138878	-0.017226	0.889226
27661	-2.623400	0.841012	9.398804	0.090525	-0.003987	0.034916	0.034485	0.062820	-0.715752	-0.435897	-0.139534	-0.015433	0.888980
27662	-2.563029	0.840672	9.441535	-0.007771	-0.004848	0.005980	0.035282	0.060227	-0.716305	-0.435972	-0.139308	-0.015465	0.888978
27663	-2.589952	0.788141	9.496433	0.002068	0.005648	0.007848	0.035538	0.061725	-0.717453	-0.436093	-0.139354	-0.015412	0.888913
27664	-2.584559	0.869613	9.413217	-0.004159	0.010919	0.004314	0.035540	0.061180	-0.717200	-0.436124	-0.139439	-0.015521	0.888883
27665	-2.574326	0.951187	9.375617	0.004815	0.010935	-0.000012	0.035538	0.061453	-0.717069	-0.436095	-0.139601	-0.015489	0.888872
27666	-2.583601	1.004222	9.393127	-0.048891	-0.003082	0.000440	0.036319	0.061857	-0.717720	-0.436183	-0.139046	-0.016282	0.888901
27667	-2.559892	0.941660	9.442669	-0.066841	-0.006626	0.009968	0.036311	0.062402	-0.716299	-0.436537	-0.138276	-0.017339	0.888828
27668	-2.575124	0.838296	9.419984	-0.070419	-0.003118	0.010820	0.034999	0.064452	-0.716517	-0.436857	-0.137536	-0.018484	0.888762
27669	-2.545927	0.867141	9.489753	-0.079359	0.005608	0.009901	0.036027	0.066627	-0.716253	-0.437237	-0.136872	-0.019872	0.888648
27670	-2.642500	0.867940	9.505013	-0.055211	0.009133	0.012762	0.035234	0.068947	-0.716476	-0.437557	-0.136483	-0.020850	0.888528
27671	-2.594706	0.797879	9.523021	-0.091885	-0.004876	0.005365	0.034956	0.071264	-0.715162	-0.437893	-0.135523	-0.022383	0.888472
27672	-2.479507	0.705108	9.364760	-0.086509	-0.000507	0.008895	0.035323	0.074804	-0.714360	-0.438236	-0.134687	-0.023844	0.888392
27673	-2.459837	0.750988	9.475659	-0.016818	-0.003185	0.027018	0.035052	0.076849	-0.714465	-0.438752	-0.134419	-0.023998	0.888173
27674	-2.561109	0.768770	9.527203	-0.036424	0.002992	0.010188	0.034789	0.076850	-0.713688	-0.438973	-0.134084	-0.024596	0.888099
27675	-2.580950	0.696657	9.488095	-0.081150	-0.013614	0.003626	0.035810	0.079569	-0.712390	-0.439250	-0.133056	-0.025864	0.888080
27676	-2.535785	0.597667	9.476955	-0.094596	-0.013639	0.008781	0.035402	0.082295	-0.711584	-0.439620	-0.131913	-0.027355	0.888023
27677	-2.508604	0.684065	9.487327	-0.088363	-0.018911	0.014104	0.034996	0.085295	-0.712064	-0.440103	-0.130730	-0.028678	0.887917
27678	-2.595417	0.694820	9.637189	-0.050801	-0.017158	0.014409	0.034195	0.088569	-0.711505	-0.440458	-0.129912	-0.029345	0.887839
27679	-2.496462	0.693605	9.492137	-0.019480	-0.001415	0.021717	0.032107	0.089125	-0.710953	-0.440885	-0.129652	-0.029576	0.887658
27680	-2.525915	0.628708	9.429166	-0.009596	-0.010990	0.011177	0.033134	0.091026	-0.709920	-0.441072	-0.129305	-0.029574	0.887615
27681	-2.605528	0.634494	9.545266	0.006382	-0.029407	0.030635	0.032481	0.091847	-0.710675	-0.441607	-0.128784	-0.029076	0.887442
27682	-2.564155	0.682073	9.480574	0.060044	-0.036403	0.035405	0.031196	0.088857	-0.710556	-0.442055	-0.128615	-0.027551	0.887292
27683	-2.537417	0.710394	9.372530	0.102016	-0.031179	0.057759	0.031214	0.086541	-0.711866	-0.442824	-0.128928	-0.025268	0.886931
27684	-2.541731	0.778165	9.503112	0.043793	-0.034746	0.067908	0.031495	0.083270	-0.712418	-0.443892	-0.128660	-0.023963	0.886472
27685	-2.437896	0.777544	9.564690	-0.042123	-0.059303	0.063636	0.029674	0.083144	-0.712649	-0.445147	-0.127200	-0.023967	0.886053
27686	-2.331976	0.731166	9.611303	-0.108389	-0.055889	0.075459	0.027311	0.086699	-0.712579	-0.446737	-0.125207	-0.025151	0.885504
27687	-2.213818	0.708685	9.638863	-0.096027	-0.085737	0.101836	0.026775	0.089836	-0.713184	-0.448814	-0.122806	-0.025770	0.884772
27688	-2.251982	0.771750	9.716815	-0.012010	-0.084013	0.120100	0.026241	0.090927	-0.711105	-0.450989	-0.121199	-0.024890	0.883912
27689	-2.270026	0.954219	9.570078	0.064862	-0.095376	0.138289	0.024044	0.089987	-0.714172	-0.453316	-0.120090	-0.022469	0.882937
27690	-2.250039	1.045675	9.643049	0.187452	-0.090985	0.135684	0.021463	0.085368	-0.712891	-0.455271	-0.120168	-0.017963	0.882023
27691	-2.145392	0.827932	9.485847	0.209833	-0.097968	0.133988	0.020325	0.081425	-0.716260	-0.457154	-0.120321	-0.012955	0.881116
27692	-1.977376	0.691582	9.367482	0.204498	-0.098854	0.128583	0.018810	0.073668	-0.717214	-0.458924	-0.120407	-0.008093	0.880242
27693	-1.916689	0.730220	9.574067	0.256421	-0.087508	0.120176	0.015999	0.064964	-0.717901	-0.460423	-0.121145	-0.002398	0.879391
27694	-1.946129	1.000050	9.654322	0.261921	-0.069962	0.095669	0.014749	0.056661	-0.719509	-0.461430	-0.122256	0.003131	0.878707
27695	-1.953500	1.322149	9.581189	0.142358	-0.034845	0.036837	0.012718	0.049726	-0.723022	-0.461720	-0.122855	0.006140	0.878455
27696	-1.943541	1.365259	9.547956	0.010306	-0.029444	-0.041642	0.011959	0.046324	-0.723688	-0.460912	-0.122364	0.006539	0.878945
27697	-1.828150	1.303363	9.262687	0.003417	-0.015307	-0.089265	0.010379	0.048375	-0.721842	-0.459328	-0.122034	0.006628	0.879819
27698	-1.751068	1.285220	9.031118	-0.035799	-0.025719	-0.119570	0.008689	0.048112	-0.722077	-0.457270	-0.121195	0.005989	0.881011
27699	-1.764844	1.377395	9.253379	-0.089323	-0.025683	-0.160476	0.007117	0.050300	-0.722547	-0.454650	-0.119834	0.004383	0.882561
27700	-1.651987	1.613515	9.682867	-0.101715	-0.015228	-0.197533	0.005393	0.054668	-0.720418	-0.451371	-0.118582	0.002298	0.884419
27701	-1.691026	1.556158	9.701769	-0.094389	-0.011631	-0.234476	0.003036	0.057133	-0.720359	-0.447444	-0.117413	0.000340	0.886571
27702	-1.759844	1.392624	9.527461	-0.128232	-0.004513	-0.262903	0.001706	0.062181	-0.720418	-0.443051	-0.116111	-0.002467	0.888942
27703	-1.713019	1.176847	9.865813	-0.131870	-0.006350	-0.261239	-0.000924	0.066418	-0.719308	-0.438713	-0.114683	-0.005176	0.891264
27704	-1.740894	1.339726	9.579557	-0.103207	0.005960	-0.255651	-0.002508	0.069696	-0.718351	-0.434363	-0.113781	-0.007611	0.893490
27705	-1.815565	1.381970	9.047205	-0.092340	-0.025348	-0.278553	-0.005141	0.074478	-0.717363	-0.429603	-0.112351	-0.009455	0.895952
27706	-1.793805	1.373385	9.441023	-0.052960	-0.044632	-0.297738	-0.009854	0.078999	-0.716733	-0.424370	-0.110963	-0.010648	0.898601
27707	-1.954811	1.134948	9.704008	0.002771	-0.033976	-0.359863	-0.011662	0.076420	-0.716860	-0.417907	-0.110170	-0.010859	0.901719
27708	-2.010754	1.374930	10.966459	-0.164450	0.030554	-0.395175	-0.014810	0.080388	-0.716131	-0.411102	-0.109181	-0.014909	0.904904
27709	-2.160325	1.399541	10.768578	-0.091428	0.120116	-0.484144	-0.015608	0.083116	-0.715577	-0.402503	-0.110332	-0.018320	0.908561
27710	-2.525649	0.995060	9.690503	-0.064040	0.185388	-0.557675	-0.016927	0.085984	-0.715272	-0.392399	-0.112897	-0.022166	0.912571
27711	-2.581219	-0.019663	9.604822	0.068314	0.197691	-0.542756	-0.014049	0.083380	-0.715340	-0.382243	-0.116700	-0.023438	0.916363
27712	-2.473922	-0.840016	8.219910	0.050224	0.133954	-0.485131	-0.013528	0.083787	-0.715988	-0.373137	-0.119228	-0.024635	0.919753
27713	-1.863134	-0.865264	8.598842	0.071139	0.038130	-0.400930	-0.014937	0.079980	-0.716519	-0.365567	-0.120157	-0.024411	0.922674
27714	-1.409933	-0.326861	9.653666	0.014316	0.006097	-0.336303	-0.016885	0.079718	-0.717265	-0.359289	-0.120129	-0.024962	0.925125
27715	-2.074345	-0.078176	10.637904	-0.132658	0.068932	-0.291097	-0.017920	0.079179	-0.718156	-0.354183	-0.120149	-0.028480	0.926988
27716	-2.579610	0.162383	10.943009	0.231248	0.159931	-0.215666	-0.016343	0.076446	-0.717949	-0.349505	-0.124549	-0.025806	0.928261
27717	-2.784584	1.256382	9.549154	0.233272	0.214496	-0.206326	-0.013191	0.071934	-0.718941	-0.344979	-0.129911	-0.023343	0.929284
27718	-2.984214	1.044669	9.014960	0.051252	0.183374	-0.313477	-0.007695	0.067000	-0.719587	-0.338904	-0.133444	-0.024434	0.930989
27719	-3.108683	0.543350	8.342217	-0.070218	0.136386	-0.358641	-0.005754	0.068897	-0.719340	-0.332342	-0.135239	-0.027480	0.933008
27720	-2.781479	0.346677	9.351230	-0.084644	0.122097	-0.367770	-0.003527	0.067251	-0.720934	-0.325604	-0.136670	-0.030830	0.935068
27721	-2.786779	-0.411586	9.895266	-0.077691	0.157787	-0.331628	-0.003666	0.068886	-0.720916	-0.319510	-0.138815	-0.034108	0.936739
27722	-3.013504	-0.393839	10.402070	0.022438	0.225091	-0.307683	0.000320	0.075812	-0.718076	-0.313502	-0.142882	-0.035947	0.938088
27723	-2.996951	-0.092175	9.999276	0.075234	0.268872	-0.283283	0.005670	0.074012	-0.719074	-0.307765	-0.148091	-0.036960	0.939140
27724	-3.532214	0.008795	10.194898	0.170964	0.316236	-0.272544	0.012060	0.071934	-0.719319	-0.301874	-0.154796	-0.036470	0.939989
27725	-3.942495	0.749071	9.000605	0.057569	0.300861	-0.291629	0.021080	0.065756	-0.720802	-0.295978	-0.160521	-0.038047	0.940841
27726	-3.416970	0.660367	8.072271	0.033669	0.252009	-0.337957	0.027727	0.064358	-0.721301	-0.289285	-0.165120	-0.039957	0.942047
27727	-3.424586	0.970702	7.297309	-0.005439	0.217265	-0.382343	0.029948	0.063666	-0.722500	-0.281914	-0.168859	-0.042498	0.943507
27728	-3.066608	0.346131	8.445322	0.103557	0.119026	-0.411244	0.032806	0.063377	-0.720614	-0.273669	-0.171254	-0.042572	0.945497
27729	-2.267024	0.399795	8.371756	-0.039468	0.150309	-0.429143	0.033850	0.064462	-0.723065	-0.265555	-0.173473	-0.045505	0.947268
27730	-2.186883	-0.251139	9.627597	0.056911	0.150890	-0.411881	0.035012	0.064864	-0.721019	-0.257379	-0.176173	-0.046626	0.948971
27731	-1.911011	0.146018	10.442020	0.047864	0.202212	-0.395038	0.036965	0.065126	-0.721818	-0.249525	-0.179747	-0.048015	0.950328
27732	-1.932476	0.193317	10.125544	0.187565	0.206736	-0.411604	0.042446	0.062644	-0.721795	-0.240799	-0.184128	-0.046933	0.951793
27733	-2.484306	0.058323	8.614818	0.079483	0.203691	-0.411350	0.044298	0.058276	-0.723411	-0.232494	-0.187783	-0.047743	0.953103
27734	-3.073542	-0.598871	7.689566	0.080482	0.168225	-0.422863	0.046117	0.058265	-0.722408	-0.223940	-0.190871	-0.048551	0.954496
27735	-3.768562	-0.545494	7.643308	-0.105725	0.046791	-0.434132	0.046120	0.058811	-0.724205	-0.216010	-0.190666	-0.052315	0.956164
27736	-3.851008	-0.626028	8.623547	-0.082733	-0.005924	-0.417426	0.042693	0.064823	-0.721778	-0.208319	-0.189671	-0.055437	0.957891
27737	-4.047936	-1.173215	9.282203	-0.077524	-0.026138	-0.409598	0.038904	0.067295	-0.721440	-0.200784	-0.188201	-0.058304	0.959618
27738	-3.871612	-1.164938	9.292792	0.101324	0.000912	-0.380051	0.034216	0.067320	-0.720854	-0.193073	-0.188096	-0.057768	0.961252
27739	-3.865103	0.098486	8.790600	0.169526	0.008063	-0.401290	0.031903	0.063246	-0.722662	-0.184697	-0.188258	-0.056003	0.962969
27740	-3.735353	0.679918	8.935543	0.157368	-0.025929	-0.493067	0.026983	0.059050	-0.723144	-0.174599	-0.187696	-0.054706	0.965035
27741	-3.755584	0.204825	9.240252	0.136252	-0.062498	-0.593904	0.021286	0.054312	-0.724007	-0.162687	-0.186137	-0.053978	0.967457
27742	-3.290957	-1.346785	9.504373	0.161358	-0.062590	-0.622381	0.015973	0.050117	-0.724097	-0.150070	-0.184682	-0.052944	0.969829
27743	-3.383049	-1.726547	9.342198	0.205886	-0.052131	-0.570957	0.009489	0.046610	-0.724936	-0.138267	-0.183474	-0.050872	0.971921
27744	-3.188210	-1.151228	9.226977	0.550933	-0.054009	-0.494370	0.004894	0.032195	-0.727712	-0.126650	-0.183342	-0.041804	0.973960
27745	-2.832121	-1.340402	9.615835	1.182148	-0.048989	-0.401789	-0.002191	-0.000189	-0.733588	-0.114473	-0.184750	-0.020147	0.975888
27746	-2.748807	-1.176864	9.828466	1.489274	-0.096526	-0.274593	-0.007115	-0.047436	-0.738096	-0.103570	-0.185996	0.008141	0.977043
27747	-2.781661	-0.014255	9.289409	1.235055	-0.087857	-0.225047	-0.010264	-0.086928	-0.741783	-0.094508	-0.186522	0.031529	0.977386
27748	-2.878162	0.381271	7.833720	0.744697	-0.139369	-0.188132	-0.015017	-0.120690	-0.742300	-0.087913	-0.185217	0.045659	0.977692
27749	-3.352086	-1.102330	9.070351	0.427474	-0.194791	-0.139724	-0.021698	-0.136322	-0.741967	-0.083372	-0.181983	0.053662	0.978290
27750	-3.403292	-0.819588	8.598235	0.727445	-0.186230	0.022949	-0.027815	-0.159860	-0.741204	-0.080935	-0.179424	0.068294	0.978056
27751	-2.684701	1.114114	7.321412	0.399687	-0.280981	0.104136	-0.035247	-0.180665	-0.740782	-0.081097	-0.174139	0.076683	0.978375
27752	-2.999747	1.582632	8.730507	-0.199951	-0.384535	0.073996	-0.045800	-0.179928	-0.738814	-0.082615	-0.166087	0.073662	0.979880
27753	-3.520515	1.674823	9.238301	-0.158815	-0.402823	0.060295	-0.057812	-0.172915	-0.739210	-0.083677	-0.157569	0.071165	0.981379
27754	-3.968936	2.403805	10.545806	-0.239364	-0.348730	0.049585	-0.068527	-0.165910	-0.738337	-0.084877	-0.150164	0.067217	0.982715
27755	-3.855517	2.730181	10.606253	0.169045	-0.221674	-0.003342	-0.079999	-0.163669	-0.736599	-0.083964	-0.145878	0.070723	0.983193
27756	-3.790132	2.437013	10.064031	0.276911	-0.126885	-0.071893	-0.085156	-0.172634	-0.736094	-0.081528	-0.143863	0.076183	0.983287
27757	-3.726191	1.598491	9.705394	0.017749	-0.097006	-0.126726	-0.086555	-0.179439	-0.734337	-0.078795	-0.142018	0.076166	0.983779
27758	-3.080931	1.682121	9.599860	-0.050074	-0.088365	-0.159967	-0.089159	-0.178471	-0.735834	-0.075583	-0.140356	0.074883	0.984368
27759	-2.675485	1.672420	9.033932	-0.166206	-0.126809	-0.196310	-0.093867	-0.175313	-0.734445	-0.071953	-0.137760	0.071098	0.985287
27760	-2.156188	2.020713	9.432365	-0.323537	-0.125251	-0.236316	-0.094289	-0.169043	-0.735665	-0.067931	-0.135070	0.064267	0.986413
27761	-2.109167	2.179218	9.479441	-0.335938	-0.083244	-0.252099	-0.098122	-0.158531	-0.735762	-0.063725	-0.133125	0.056975	0.987406
27762	-3.091677	2.215141	9.284068	-0.539662	0.003721	-0.281159	-0.100010	-0.147077	-0.735493	-0.059510	-0.132734	0.045582	0.988313
27763	-3.303774	2.274022	9.123166	-1.051070	0.050205	-0.346320	-0.099119	-0.120378	-0.735503	-0.055466	-0.132644	0.023813	0.989324
27764	-2.631888	1.691319	9.033773	-1.192185	-0.000582	-0.418345	-0.097501	-0.084828	-0.734664	-0.050116	-0.131383	-0.000849	0.990064
27765	-1.798978	-0.043701	10.030351	-0.912372	-0.125128	-0.440294	-0.100559	-0.051434	-0.732618	-0.043776	-0.127822	-0.019912	0.990631
27766	-2.226660	-1.081025	9.469409	-0.936642	-0.152933	-0.414207	-0.105799	-0.024159	-0.729827	-0.037969	-0.123697	-0.039373	0.990811
27767	-1.214523	-2.058047	10.278506	-1.146451	-0.269020	-0.379669	-0.112366	0.006801	-0.725305	-0.033457	-0.116971	-0.062858	0.990579
27768	-1.323715	-3.122406	9.553500	-2.096932	-0.260503	-0.303023	-0.124282	0.058358	-0.713293	-0.032610	-0.109844	-0.104829	0.987867
27769	-1.472104	-3.642767	10.457159	-1.780027	-0.185669	-0.148963	-0.129908	0.122276	-0.696104	-0.033891	-0.104383	-0.140291	0.984009
27770	-2.433282	-3.686498	11.008042	0.515766	0.036734	0.119974	-0.134847	0.141101	-0.690953	-0.035094	-0.105697	-0.129903	0.985252
27771	-2.095959	-2.372489	9.016076	2.324322	0.232930	0.371991	-0.127218	0.090250	-0.706500	-0.036821	-0.112510	-0.083574	0.989445
27772	-2.110791	-1.025116	7.599463	2.598437	0.308541	0.369287	-0.117793	0.020316	-0.721230	-0.037710	-0.120892	-0.031499	0.991449
27773	-2.700937	0.589329	5.542052	0.256719	0.084852	0.216264	-0.111780	-0.025216	-0.729876	-0.041288	-0.122715	-0.026086	0.991240
27774	-2.849979	0.270440	7.839412	-0.706690	-0.198878	0.018693	-0.111897	-0.006007	-0.727240	-0.043411	-0.118103	-0.039866	0.991251
27775	-2.476708	-0.921371	9.134568	-0.242305	-0.270707	-0.049060	-0.116516	-0.016744	-0.728950	-0.043195	-0.112337	-0.044667	0.991726
27776	-1.977804	-1.443998	10.948188	0.397887	-0.213448	0.011029	-0.124167	-0.021608	-0.729141	-0.042664	-0.108368	-0.036552	0.992522
27777	-1.572011	-0.762773	11.399490	0.773534	-0.075473	0.074193	-0.128743	-0.019814	-0.725836	-0.042479	-0.107375	-0.021100	0.993087
27778	-1.519483	-0.127556	10.060618	0.533730	-0.014177	0.136255	-0.130416	-0.045418	-0.727349	-0.044029	-0.107512	-0.010185	0.993176
27779	-1.660831	0.377419	9.678346	0.177600	-0.015953	0.154956	-0.130378	-0.051412	-0.728438	-0.046700	-0.107154	-0.006404	0.993124
27780	-2.075510	0.484575	9.058356	0.283079	-0.046370	0.185734	-0.129947	-0.079205	-0.732579	-0.049729	-0.106433	-0.000327	0.993075
27781	-1.972780	0.677743	8.785740	0.224896	-0.090988	0.186926	-0.131070	-0.087646	-0.732645	-0.052942	-0.104634	0.004582	0.993090
27782	-1.984763	0.339959	9.185677	0.313354	-0.117303	0.192688	-0.135951	-0.077676	-0.730028	-0.056087	-0.102531	0.011342	0.993083
27783	-1.966842	0.134028	9.524391	0.227429	-0.094657	0.195613	-0.137977	-0.086656	-0.731631	-0.059463	-0.100652	0.016321	0.993009
27784	-2.103206	-0.063417	10.671966	0.391889	-0.086080	0.202986	-0.139507	-0.093461	-0.729743	-0.062642	-0.099253	0.024626	0.992783
27785	-1.800865	0.367570	10.032692	0.384850	-0.044058	0.209267	-0.140018	-0.117164	-0.731641	-0.065987	-0.098543	0.032663	0.992405
27786	-2.039045	1.156464	10.233659	0.316953	-0.009032	0.195910	-0.142703	-0.125596	-0.731683	-0.069188	-0.098565	0.039365	0.991942
27787	-2.339736	2.010535	9.568404	0.387090	-0.017418	0.140275	-0.141519	-0.127510	-0.732106	-0.071175	-0.098457	0.047330	0.991464
27788	-2.530710	1.643852	9.498550	0.084923	0.012437	0.093225	-0.141473	-0.135412	-0.732699	-0.072822	-0.098650	0.049194	0.991234
27789	-2.047626	1.349674	8.904652	0.235341	-0.046971	0.067479	-0.142618	-0.140038	-0.732727	-0.073633	-0.097851	0.054080	0.990999
27790	-1.798010	1.460043	9.456473	0.155570	-0.077826	0.074652	-0.143206	-0.151479	-0.732187	-0.074635	-0.096368	0.057442	0.990880
27791	-2.135606	1.516124	9.633052	0.177882	-0.089145	0.079289	-0.145256	-0.156918	-0.732596	-0.075747	-0.094647	0.061291	0.990731
27792	-2.468690	1.537574	9.506406	0.176983	-0.104771	0.079333	-0.149299	-0.157306	-0.729706	-0.076770	-0.092653	0.065124	0.990596
27793	-2.417035	1.348121	9.027974	0.217355	-0.141366	0.056540	-0.152381	-0.164374	-0.730116	-0.077285	-0.090039	0.069791	0.990479
27794	-1.916995	1.719220	8.970253	0.177887	-0.181799	0.070132	-0.157573	-0.168435	-0.727503	-0.077865	-0.086513	0.073752	0.990461
27795	-1.106745	2.229420	9.577106	0.290787	-0.201262	0.014337	-0.163366	-0.180667	-0.725862	-0.077332	-0.082882	0.079925	0.990334
27796	-0.533320	2.043407	9.980946	0.183619	-0.204033	-0.043068	-0.169309	-0.189355	-0.724313	-0.075700	-0.079098	0.083827	0.990447
27797	-0.877493	1.836748	10.731297	0.088052	-0.145391	-0.084923	-0.173740	-0.189605	-0.722190	-0.073623	-0.076359	0.085743	0.990655
27798	-0.844290	1.750156	10.811720	0.044369	-0.043912	-0.092834	-0.176190	-0.193679	-0.722193	-0.071577	-0.075626	0.086560	0.990790
27799	-1.595796	1.358992	9.958213	0.214377	0.038688	-0.048835	-0.174602	-0.198320	-0.722262	-0.070339	-0.076632	0.090732	0.990428
27800	-1.515668	1.106147	9.269739	0.278558	0.094627	0.038129	-0.172737	-0.205005	-0.723643	-0.070783	-0.078741	0.096188	0.989716
27801	-1.434450	0.989503	9.082661	0.369113	0.096042	0.199123	-0.169302	-0.214561	-0.723015	-0.074306	-0.080638	0.103657	0.988550
27802	-1.602983	1.749185	8.559366	0.513496	0.013702	0.318171	-0.168333	-0.225466	-0.721849	-0.079725	-0.080918	0.114309	0.986929
27803	-1.637010	2.389502	8.667950	0.175899	-0.094984	0.348941	-0.170372	-0.233494	-0.721382	-0.086085	-0.078412	0.118483	0.986105
27804	-1.450562	2.784058	9.189940	0.138985	-0.140724	0.374073	-0.174266	-0.236471	-0.719293	-0.092771	-0.074890	0.122070	0.985334
27805	-0.602479	2.522900	9.314194	0.280267	-0.139239	0.388014	-0.180482	-0.242842	-0.718104	-0.099634	-0.071590	0.128438	0.984099
27806	-0.284789	2.371963	9.525994	0.371408	-0.103548	0.418637	-0.185924	-0.248536	-0.715632	-0.107002	-0.069124	0.136562	0.982407
27807	-0.180418	2.776098	9.825317	0.351805	-0.052010	0.409913	-0.189539	-0.254512	-0.714477	-0.114410	-0.067543	0.144148	0.980597
27808	-0.603967	2.976339	9.737554	0.148141	0.014691	0.359495	-0.190162	-0.259823	-0.713619	-0.121245	-0.067046	0.147518	0.979307
27809	-0.725807	2.486383	9.641656	-0.010852	0.021848	0.301906	-0.191610	-0.258045	-0.712035	-0.127225	-0.066347	0.147637	0.978578
27810	-0.938958	1.383819	9.527488	-0.348929	0.018440	0.268431	-0.192940	-0.250678	-0.715805	-0.132937	-0.064940	0.141130	0.978873
27811	-1.153369	1.096197	10.085947	-0.195359	0.020053	0.323300	-0.194563	-0.238134	-0.718491	-0.139554	-0.063692	0.137513	0.978549
27812	-1.386804	2.231780	9.634819	-0.213364	0.083046	0.385391	-0.193318	-0.227377	-0.719691	-0.147557	-0.063576	0.133609	0.977923
27813	-1.183550	3.630941	9.980774	-0.403793	0.130134	0.365005	-0.191318	-0.212400	-0.720347	-0.155524	-0.063782	0.125634	0.977732
27814	-1.252444	3.440134	10.325217	-0.199676	0.200175	0.349097	-0.186164	-0.201527	-0.723150	-0.163064	-0.066112	0.121567	0.976863
27815	-0.896184	3.327675	9.061641	-0.177024	0.261620	0.338808	-0.181787	-0.191194	-0.726205	-0.170522	-0.069678	0.117610	0.975825
27816	-0.797636	3.627545	8.280837	-0.271718	0.218903	0.316864	-0.175578	-0.181961	-0.730198	-0.177544	-0.072191	0.112019	0.975048
27817	-0.854748	3.734739	8.585349	-0.264435	0.165602	0.265649	-0.171858	-0.171080	-0.732336	-0.183453	-0.073760	0.106686	0.974434
27818	-1.066015	3.895933	8.853362	-0.251751	0.125482	0.212817	-0.168396	-0.161562	-0.732810	-0.188162	-0.074739	0.101655	0.974000
27819	-1.278614	3.869655	9.155278	-0.459101	0.092336	0.144269	-0.164429	-0.148775	-0.734289	-0.191825	-0.074425	0.092734	0.974199
27820	-1.406089	2.905822	9.798934	-0.820501	0.079132	0.100880	-0.161830	-0.123719	-0.736400	-0.195061	-0.072537	0.076609	0.975100
27821	-1.293414	1.442731	9.800367	-0.704484	0.041423	0.147077	-0.159499	-0.098391	-0.736702	-0.198983	-0.070295	0.063081	0.975441
27822	-0.697514	0.697454	9.832317	-0.554590	0.040216	0.234188	-0.158983	-0.073733	-0.737885	-0.204337	-0.068490	0.052450	0.975092
27823	-0.666082	1.043300	9.759123	-0.179172	0.021755	0.314463	-0.157233	-0.061208	-0.737531	-0.210722	-0.067740	0.049421	0.973943
27824	-0.806058	1.729642	9.705741	-0.077235	0.046260	0.341032	-0.154927	-0.054408	-0.738014	-0.217483	-0.067894	0.048206	0.972506
27825	-0.798718	2.076308	9.839429	0.008073	0.103245	0.288174	-0.151041	-0.051159	-0.737911	-0.223167	-0.069537	0.048482	0.971087
27826	-0.685390	1.734635	9.286623	-0.037127	0.141113	0.217396	-0.146110	-0.048461	-0.738088	-0.227543	-0.071818	0.047458	0.969956
27827	-0.628198	1.293843	9.208970	-0.573716	0.137608	0.160498	-0.141351	-0.037041	-0.740622	-0.231593	-0.071572	0.036133	0.969503
27828	-0.875858	0.746693	9.750314	-0.425108	0.135077	0.123632	-0.135219	-0.017319	-0.739491	-0.234657	-0.072048	0.027466	0.969015
27829	-1.304301	0.263866	9.630710	-0.389268	0.127402	0.110680	-0.130356	-0.003313	-0.738396	-0.237422	-0.072466	0.019645	0.968501
27830	-1.625144	-0.045105	10.014417	-0.380462	0.135247	0.131946	-0.124869	0.016549	-0.739057	-0.240560	-0.073143	0.011850	0.967802
27831	-1.403076	-0.021200	8.960230	0.005798	0.134430	0.219312	-0.119309	0.023332	-0.739588	-0.244818	-0.075568	0.011736	0.966548
27832	-1.201709	0.439978	9.285807	0.124487	0.099205	0.271183	-0.114866	0.020584	-0.740197	-0.249872	-0.077949	0.014093	0.965033
27833	-1.050025	0.717704	9.263659	0.255713	0.013347	0.314137	-0.112364	0.017029	-0.742844	-0.255526	-0.079230	0.019550	0.963352
27834	-1.017089	0.577363	9.855321	0.184053	0.011444	0.314437	-0.109603	0.012928	-0.744470	-0.261270	-0.080184	0.023562	0.961641
27835	-1.029656	0.520948	9.463080	0.058680	0.013166	0.349658	-0.108542	0.010471	-0.746055	-0.267894	-0.080386	0.025265	0.959756
27836	-1.127163	0.702241	10.302275	0.146175	0.033102	0.375089	-0.105935	0.010458	-0.747124	-0.274844	-0.081532	0.028524	0.957601
27837	-0.973502	1.271867	9.793240	0.178465	0.053275	0.380766	-0.103712	0.009493	-0.748712	-0.281861	-0.083100	0.032358	0.955302
27838	-1.162672	1.826809	9.899777	0.253931	0.063969	0.316316	-0.100562	0.005662	-0.749955	-0.287498	-0.085466	0.037402	0.953227
27839	-0.952235	2.206108	10.212318	0.053978	0.090269	0.214508	-0.098601	0.005926	-0.753201	-0.291561	-0.087119	0.038436	0.951801
27840	-1.087976	1.789265	10.396137	0.006127	0.121124	0.113769	-0.094562	0.006587	-0.755314	-0.293788	-0.089292	0.038074	0.950929
27841	-1.310277	1.434543	10.225762	-0.054357	0.169485	0.051820	-0.090924	0.008612	-0.756894	-0.295002	-0.091929	0.036317	0.950370
27842	-1.330597	1.308302	9.787127	0.004974	0.209941	0.013617	-0.085352	0.014169	-0.759112	-0.295385	-0.095858	0.035228	0.949904
27843	-1.761881	1.795468	9.133200	0.254891	0.170142	-0.039976	-0.080375	0.010602	-0.762311	-0.294259	-0.100414	0.039186	0.949628
27844	-1.607448	1.804154	8.435077	0.213099	0.112614	-0.095150	-0.079027	0.004329	-0.765611	-0.292090	-0.103800	0.042409	0.949795
27845	-1.800775	1.783786	8.359612	0.023615	0.025296	-0.162880	-0.075344	-0.000048	-0.769700	-0.288976	-0.104386	0.042600	0.950675
27846	-1.840960	1.873606	9.317414	0.103988	-0.048342	-0.176650	-0.078726	0.000243	-0.770677	-0.285337	-0.104137	0.044517	0.951712
27847	-1.541130	2.235368	10.414787	0.282904	-0.060811	-0.201866	-0.081172	-0.004103	-0.771326	-0.280856	-0.104615	0.050091	0.952716
27848	-1.422230	1.975163	10.564567	0.220532	-0.022270	-0.253381	-0.085809	-0.010888	-0.774413	-0.275519	-0.105601	0.053916	0.953955
27849	-1.500902	1.113824	10.245347	0.021984	0.058258	-0.244108	-0.086309	-0.012791	-0.777257	-0.270886	-0.106916	0.053747	0.955144
27850	-1.889964	0.753988	9.550079	-0.128467	0.086355	-0.188649	-0.088920	-0.009506	-0.780276	-0.267624	-0.107991	0.050449	0.956123
27851	-2.153666	1.033655	9.103791	-0.014217	0.087253	-0.113649	-0.088150	-0.006239	-0.782573	-0.265572	-0.109536	0.049648	0.956561
27852	-2.338700	1.501094	8.918515	0.150217	0.047915	-0.073666	-0.088916	-0.007460	-0.785019	-0.263862	-0.111242	0.052133	0.956705
27853	-1.931431	1.733132	8.763873	0.259174	-0.029208	-0.046788	-0.091988	-0.014799	-0.787749	-0.262357	-0.111978	0.057320	0.956736
27854	-1.892005	1.834717	9.053069	0.445024	-0.071317	-0.010337	-0.096090	-0.025130	-0.789076	-0.261051	-0.112875	0.066211	0.956414
27855	-2.008312	1.773478	9.178329	0.720130	-0.112565	0.077893	-0.102585	-0.048800	-0.791786	-0.260736	-0.114267	0.080916	0.955203
27856	-2.167220	1.837208	9.166014	0.821068	-0.123944	0.112133	-0.106723	-0.075071	-0.794298	-0.260738	-0.115903	0.097518	0.953453
27857	-1.512425	1.877551	9.872138	0.927197	-0.152370	0.160182	-0.114250	-0.101597	-0.794960	-0.261288	-0.117402	0.116475	0.950988
27858	-2.037706	2.393820	9.058351	0.531965	-0.055039	0.161460	-0.120741	-0.129085	-0.792557	-0.262918	-0.118669	0.127282	0.948995
27859	-1.604668	2.805700	10.369023	-0.072730	-0.012616	0.107787	-0.123826	-0.135471	-0.793088	-0.265087	-0.117682	0.126313	0.948644
27860	-1.490001	2.638406	10.219524	-0.670169	0.067785	0.080748	-0.127510	-0.128503	-0.792965	-0.268249	-0.115114	0.113454	0.949694
27861	-1.085914	2.427742	9.994937	-1.310827	0.092002	0.098918	-0.127982	-0.092807	-0.790034	-0.273245	-0.109438	0.088316	0.951610
27862	-1.812713	2.093729	9.805121	-1.546880	0.123747	0.077200	-0.126698	-0.043903	-0.789575	-0.278126	-0.103072	0.058372	0.953213
27863	-1.045305	2.045840	9.471132	-1.103390	0.057087	0.131946	-0.125786	-0.001676	-0.783510	-0.282902	-0.097707	0.037347	0.953428
27864	-1.472472	1.085033	8.766882	-1.024550	0.052173	0.121877	-0.124559	0.030603	-0.777033	-0.287180	-0.092713	0.017780	0.953213
27865	-1.828954	0.521259	9.099906	-0.645424	0.032987	0.157158	-0.124129	0.067247	-0.772818	-0.291347	-0.089442	0.005625	0.952410
27866	-2.191559	0.457225	9.256095	0.084390	0.033121	0.216321	-0.123268	0.074734	-0.770440	-0.295334	-0.090460	0.007453	0.951073
27867	-2.345523	-0.146834	9.514817	0.577967	0.047106	0.279805	-0.123165	0.057841	-0.772796	-0.299576	-0.094632	0.018670	0.949184
27868	-1.893145	0.284960	10.308891	0.728055	0.097481	0.325075	-0.120414	0.033577	-0.775907	-0.304303	-0.100628	0.032554	0.946686
27869	-1.533504	0.949992	10.065918	0.463328	0.135851	0.321555	-0.115329	0.011481	-0.780190	-0.309505	-0.105704	0.041107	0.944110
27870	-1.461008	1.317708	9.384644	-0.105550	0.144598	0.306935	-0.112373	-0.003793	-0.782187	-0.315507	-0.107442	0.038911	0.942018
27871	-1.759876	2.065765	9.446286	-0.481211	0.120135	0.274391	-0.106977	0.007076	-0.779457	-0.321764	-0.106351	0.029668	0.940360
27872	-2.053771	2.819916	9.940509	-0.327059	0.102812	0.203427	-0.103962	0.024770	-0.777140	-0.326288	-0.105976	0.023323	0.939021
27873	-2.114628	2.770439	9.334890	-0.099360	0.080474	0.116910	-0.100218	0.030472	-0.777656	-0.328720	-0.106743	0.021287	0.938134
27874	-1.884977	2.140264	9.109388	-0.119685	0.075339	0.061918	-0.100359	0.032380	-0.777635	-0.330125	-0.107263	0.018714	0.937636
27875	-1.763640	1.554514	8.979052	-0.222457	0.085868	0.038144	-0.097149	0.038629	-0.775176	-0.331342	-0.107371	0.014220	0.937274
27876	-1.820909	0.966519	9.232318	-0.190297	0.080602	0.037369	-0.094724	0.046790	-0.774617	-0.332439	-0.107530	0.010234	0.936919
27877	-1.710289	0.896591	9.454045	-0.062461	0.079642	0.054987	-0.092262	0.049230	-0.775402	-0.333617	-0.108568	0.008813	0.936395
27878	-1.780872	1.147988	9.693046	0.067144	0.061225	0.073556	-0.090045	0.048809	-0.775955	-0.334829	-0.110071	0.009857	0.935776
27879	-1.843999	1.441442	9.547974	0.058319	0.077055	0.056889	-0.089888	0.044449	-0.776772	-0.335781	-0.111860	0.010745	0.935213
27880	-1.746154	1.622975	9.390614	-0.051573	0.089339	0.030590	-0.087288	0.045935	-0.778084	-0.336455	-0.113099	0.009284	0.934837
27881	-1.827289	1.417026	9.470650	-0.177588	0.091146	-0.003826	-0.084320	0.050278	-0.777828	-0.336805	-0.113575	0.005570	0.934683
27882	-2.076234	1.030737	9.920135	-0.218876	0.071849	0.004601	-0.082152	0.056532	-0.775096	-0.337368	-0.113364	0.001040	0.934521
27883	-2.291493	0.633992	10.181768	-0.139960	0.096482	-0.037053	-0.080486	0.061565	-0.775973	-0.336999	-0.114187	-0.002095	0.934552
27884	-1.448010	0.423965	9.713091	-0.139793	0.119131	-0.055761	-0.078045	0.066729	-0.775186	-0.336245	-0.115390	-0.005604	0.934662
27885	-1.711086	0.112368	9.384960	-0.101507	0.089451	-0.015914	-0.076914	0.074080	-0.775389	-0.336177	-0.116293	-0.007949	0.934558
27886	-1.719994	0.209382	9.628863	-0.107844	0.054400	-0.016070	-0.075756	0.075980	-0.774615	-0.336095	-0.116503	-0.010334	0.934538
27887	-1.517841	0.133930	9.063932	-0.284971	0.044776	-0.010410	-0.073180	0.080462	-0.774095	-0.336555	-0.115291	-0.015819	0.934446
27888	-1.429565	0.321009	9.122995	-0.349506	0.043785	0.013799	-0.073637	0.091500	-0.772950	-0.337570	-0.113680	-0.022578	0.934138
27889	-1.504221	0.691419	8.947667	-0.222522	0.022835	0.029731	-0.072265	0.100346	-0.770180	-0.338627	-0.112449	-0.026636	0.933797
27890	-1.944381	1.254046	9.354439	0.042311	-0.019017	0.011481	-0.073320	0.103486	-0.771421	-0.338741	-0.112307	-0.025657	0.933800
27891	-2.375269	1.750419	10.140055	0.295785	-0.008325	-0.062200	-0.074844	0.098182	-0.773639	-0.336933	-0.113980	-0.019946	0.934391
27892	-2.928623	1.335622	10.714395	0.325514	0.026853	-0.114657	-0.073467	0.087414	-0.777885	-0.334014	-0.116547	-0.014271	0.935226
27893	-2.729146	0.537359	10.496833	0.014224	0.084516	-0.113411	-0.074212	0.081151	-0.778192	-0.331853	-0.118087	-0.014555	0.935798
27894	-2.661216	0.245758	10.473670	-0.299069	0.147310	-0.066201	-0.072295	0.087954	-0.778927	-0.331247	-0.118758	-0.021252	0.935799
27895	-2.268978	0.425174	9.588018	-0.268675	0.173546	-0.027175	-0.067536	0.096919	-0.777108	-0.331314	-0.120110	-0.027241	0.935448
27896	-2.381716	0.230023	8.399630	-0.096844	0.112622	-0.022598	-0.063915	0.101532	-0.778147	-0.331045	-0.121484	-0.029820	0.935287
27897	-2.676764	0.169285	8.233262	-0.143490	0.030468	-0.016106	-0.062386	0.107655	-0.778625	-0.331088	-0.121021	-0.032517	0.935242
27898	-3.081347	-0.046286	9.060930	-0.220626	-0.032603	-0.016837	-0.061133	0.114459	-0.775616	-0.331309	-0.118859	-0.036435	0.935296
27899	-3.046445	-0.271137	10.334076	-0.147227	-0.027512	-0.058665	-0.063526	0.122646	-0.774341	-0.330589	-0.117285	-0.038968	0.935648
27900	-2.370271	-0.272545	10.811244	-0.030824	0.026508	-0.075458	-0.066894	0.121439	-0.777264	-0.329207	-0.117439	-0.039863	0.936078
27901	-2.264414	-0.304306	10.132299	0.026590	0.030169	-0.089148	-0.066237	0.120346	-0.777284	-0.327457	-0.118036	-0.039618	0.936627
27902	-2.498100	-0.536411	9.134373	-0.060883	0.021734	-0.111801	-0.065731	0.123204	-0.777521	-0.325469	-0.117876	-0.041131	0.937274
27903	-2.586254	-0.691268	8.602274	-0.173494	0.045485	-0.118697	-0.066407	0.127568	-0.777469	-0.323611	-0.117434	-0.044864	0.937802
27904	-2.480055	-0.705707	8.870336	-0.116692	-0.022135	-0.044551	-0.066971	0.134382	-0.776106	-0.323043	-0.116144	-0.046980	0.938055
27905	-2.894402	-0.594512	9.572080	0.215605	-0.137730	0.022791	-0.068878	0.127308	-0.777434	-0.323087	-0.114915	-0.041949	0.938429
27906	-2.909537	-0.029747	10.189082	0.364032	-0.176317	0.019433	-0.074011	0.116711	-0.781324	-0.322718	-0.113892	-0.033896	0.939006
27907	-2.414839	0.291236	9.457971	0.119115	-0.127341	0.002779	-0.077880	0.111420	-0.782991	-0.322574	-0.112229	-0.030787	0.939363
27908	-1.859407	0.323446	8.823945	-0.175993	-0.090687	-0.002910	-0.082320	0.113759	-0.782644	-0.322913	-0.109309	-0.033478	0.939499
27909	-1.546154	0.225616	9.089262	-0.297768	-0.062914	0.017331	-0.083940	0.123168	-0.780983	-0.323920	-0.106147	-0.038562	0.939320
27910	-1.358477	0.110881	9.797633	-0.215702	-0.022955	0.063799	-0.086593	0.130811	-0.779066	-0.325558	-0.104288	-0.042294	0.938801
27911	-1.770659	-0.135314	10.029054	-0.180080	0.026027	0.107482	-0.084551	0.137202	-0.777875	-0.327924	-0.103581	-0.045532	0.937904
27912	-2.188067	-0.438991	10.324741	-0.263497	0.043473	0.148409	-0.081754	0.147813	-0.776011	-0.331187	-0.102722	-0.050417	0.936601
27913	-2.198575	0.105712	10.684345	-0.368187	0.111576	0.162979	-0.076622	0.158956	-0.772760	-0.334870	-0.102408	-0.057619	0.934909
27914	-2.741783	0.451552	10.717038	-0.368064	0.155502	0.150155	-0.071247	0.174185	-0.771146	-0.338224	-0.102941	-0.065198	0.933143
27915	-3.172096	-0.962484	10.432947	-0.384043	0.220478	0.141308	-0.062480	0.188170	-0.769724	-0.341351	-0.104547	-0.073463	0.931210
27916	-3.395625	-2.126421	9.097403	-0.405729	0.215415	0.216771	-0.051785	0.204595	-0.765604	-0.345892	-0.106023	-0.081999	0.928652
27917	-2.896398	-2.181014	8.246588	-0.373946	0.176712	0.322461	-0.045113	0.218999	-0.761314	-0.352350	-0.107177	-0.089514	0.925392
27918	-2.236774	-2.105579	7.857273	-0.234829	0.101177	0.412906	-0.036069	0.229031	-0.758519	-0.360278	-0.108052	-0.093647	0.921821
27919	-2.077665	-1.138996	8.193830	-0.140267	0.037976	0.452280	-0.026616	0.235927	-0.755760	-0.368808	-0.108499	-0.095615	0.918186
27920	-2.162460	-0.168893	8.272999	-0.124044	-0.014438	0.414540	-0.019225	0.241473	-0.756846	-0.376703	-0.108029	-0.096847	0.914902
27921	-2.972738	-0.047621	8.901376	-0.200917	-0.099970	0.356649	-0.016538	0.248543	-0.755015	-0.383829	-0.105318	-0.099030	0.912018
27922	-4.180617	-0.840643	9.955225	-0.233125	-0.129484	0.314189	-0.013469	0.256017	-0.751511	-0.390271	-0.101710	-0.101583	0.909409
27923	-4.139326	-1.154977	10.294894	-0.175715	-0.081354	0.284737	-0.014434	0.264059	-0.748843	-0.395951	-0.099469	-0.103626	0.906968
27924	-3.016834	-0.836141	9.676093	-0.087824	-0.022887	0.274757	-0.010415	0.267990	-0.750667	-0.401102	-0.098854	-0.104446	0.904675
27925	-1.926901	-0.011454	9.238811	-0.019728	-0.059822	0.259109	-0.009143	0.271251	-0.747436	-0.405944	-0.098191	-0.103816	0.902657
27926	-1.734180	0.254865	9.523773	0.091336	-0.140281	0.203223	-0.010573	0.271259	-0.748058	-0.409716	-0.096744	-0.100589	0.901474
27927	-2.027530	-0.254556	9.703081	0.091567	-0.193424	0.128994	-0.010536	0.266219	-0.750554	-0.412256	-0.094280	-0.097010	0.900969
27928	-2.306663	-0.798105	9.768929	-0.044207	-0.190632	0.075116	-0.015226	0.266244	-0.749196	-0.414045	-0.090549	-0.096052	0.900634
27929	-2.593293	-1.038669	9.802279	-0.184533	-0.141543	0.054921	-0.019288	0.269807	-0.747041	-0.415643	-0.086584	-0.098007	0.900077
27930	-2.587389	-0.885108	9.700662	-0.246258	-0.068097	0.077680	-0.022468	0.278269	-0.744593	-0.417575	-0.083388	-0.101697	0.899075
27931	-2.364091	-0.721098	9.638142	-0.094232	-0.011323	0.114208	-0.022244	0.283990	-0.743510	-0.419818	-0.082647	-0.102997	0.897950
27932	-2.216619	-1.032517	9.628483	0.147178	-0.007005	0.151122	-0.018606	0.284514	-0.742530	-0.422300	-0.083991	-0.100004	0.896999
27933	-1.935305	-1.191700	9.410353	0.327896	-0.021875	0.155797	-0.016329	0.275649	-0.746770	-0.424586	-0.086674	-0.093558	0.896360
27934	-1.845055	-1.064887	9.427854	0.399323	-0.063063	0.177315	-0.016368	0.263118	-0.752557	-0.427163	-0.089187	-0.085512	0.895693
27935	-2.090269	-0.922771	9.662297	0.628407	-0.055956	0.166772	-0.015308	0.241318	-0.760254	-0.429093	-0.093798	-0.073361	0.895376
27936	-1.773496	-0.525497	9.832347	0.907367	-0.117319	0.189713	-0.015515	0.215439	-0.771061	-0.430874	-0.099670	-0.055698	0.895160
27937	-1.688690	0.190558	9.844653	1.132907	-0.064810	0.194311	-0.016601	0.183434	-0.781272	-0.432056	-0.108393	-0.034320	0.894651
27938	-1.353114	0.865524	9.642853	0.870844	-0.022951	0.195237	-0.015596	0.150328	-0.792168	-0.433590	-0.115548	-0.018071	0.893488
27939	-1.602253	1.146017	9.504043	0.242158	0.040080	0.150485	-0.013659	0.132745	-0.797004	-0.435706	-0.118318	-0.013549	0.892176
27940	-1.713523	1.118020	9.502277	-0.045844	0.056702	0.132613	-0.010463	0.122103	-0.800503	-0.438136	-0.118891	-0.014503	0.890894
27941	-1.663095	1.063786	9.984237	-0.022325	0.110094	0.078309	-0.005527	0.123302	-0.799535	-0.439564	-0.120554	-0.015452	0.889950
27942	-1.745670	0.666865	9.740079	0.023201	0.131109	0.112150	-0.002184	0.129823	-0.798363	-0.441450	-0.123051	-0.015879	0.888667
27943	-2.279415	0.992692	9.544168	0.125836	0.075217	0.160510	0.004614	0.125837	-0.800563	-0.443980	-0.125410	-0.013681	0.887112
27944	-2.531342	1.557128	9.449497	0.127760	0.029890	0.123544	0.006596	0.120513	-0.800645	-0.445827	-0.127033	-0.011328	0.885987
27945	-2.825418	1.617988	9.726685	0.095651	0.015986	0.089870	0.007548	0.115469	-0.804314	-0.447188	-0.128093	-0.009295	0.885172
27946	-3.182179	1.033257	9.497151	0.231531	-0.003119	0.113694	0.007452	0.109202	-0.803859	-0.448587	-0.130054	-0.004834	0.884213
27947	-3.374418	0.499694	9.117797	0.315402	-0.046807	0.159925	0.008031	0.099663	-0.805248	-0.450592	-0.132030	0.001766	0.882911
27948	-2.835468	0.594212	8.369282	0.145200	-0.080234	0.215714	0.006905	0.092585	-0.806717	-0.453991	-0.131838	0.005666	0.881180
27949	-2.562312	0.959170	8.870959	0.189727	-0.115471	0.239684	0.003694	0.086064	-0.808406	-0.457685	-0.131486	0.010821	0.879272
27950	-2.255857	1.597433	9.176037	0.019694	-0.092080	0.249135	0.004271	0.077070	-0.810048	-0.461964	-0.129918	0.012710	0.877239
27951	-2.265298	1.608920	9.762600	0.000087	-0.063275	0.224416	0.004010	0.076526	-0.809019	-0.465872	-0.128749	0.014017	0.875323
27952	-2.307297	1.798283	10.236141	0.148677	-0.000310	0.216956	0.005313	0.076655	-0.809810	-0.469267	-0.129994	0.017225	0.873266
27953	-2.444316	1.557740	9.871695	0.127405	0.068092	0.201187	0.006113	0.073654	-0.810237	-0.472457	-0.132317	0.019469	0.871147
27954	-2.505084	1.190151	9.050948	0.020154	0.077017	0.198637	0.009529	0.068732	-0.811495	-0.475867	-0.133698	0.019664	0.869073
27955	-2.386073	0.957630	8.816554	-0.015754	0.047224	0.221100	0.015008	0.065977	-0.810832	-0.479749	-0.134303	0.019617	0.866844
27956	-2.598860	0.913709	8.853930	-0.076832	0.010420	0.261109	0.015515	0.068972	-0.811840	-0.484458	-0.133570	0.018933	0.864350
27957	-2.769406	0.692145	9.105178	-0.035111	0.006782	0.324845	0.019132	0.072903	-0.810311	-0.490133	-0.133262	0.019139	0.861188
27958	-2.604122	0.827239	9.662817	-0.056954	0.016069	0.394297	0.021074	0.074527	-0.809809	-0.497052	-0.132753	0.019097	0.857293
27959	-2.580755	0.720985	9.579690	0.000907	0.037799	0.467908	0.024849	0.073689	-0.808844	-0.505029	-0.133269	0.019920	0.852519
27960	-2.201608	1.073378	9.388225	-0.002785	0.048139	0.503127	0.028510	0.072308	-0.811358	-0.513564	-0.133783	0.020778	0.847303
27961	-1.818520	0.955217	9.474878	-0.192726	0.040838	0.554445	0.034467	0.076226	-0.808963	-0.523420	-0.132276	0.018487	0.841542
27962	-1.695305	0.950825	9.925542	-0.230480	0.080857	0.592158	0.042237	0.081905	-0.807092	-0.533998	-0.130926	0.015371	0.835146
27963	-1.598076	0.704676	9.897842	-0.210936	0.119246	0.633775	0.050922	0.087307	-0.805753	-0.545089	-0.130426	0.012122	0.828083
27964	-1.596324	1.277915	10.183174	-0.103893	0.152273	0.710566	0.060390	0.092297	-0.804301	-0.557126	-0.131560	0.010638	0.819871
27965	-2.021703	1.229753	9.864278	0.041900	0.176943	0.737396	0.071070	0.089922	-0.802681	-0.569048	-0.134696	0.011181	0.811121
27966	-2.113593	1.222154	9.504522	-0.136890	0.224272	0.726606	0.085259	0.089983	-0.803408	-0.581193	-0.136531	0.008414	0.802187
27967	-1.836601	1.115290	9.868575	-0.302452	0.287033	0.742256	0.098759	0.094813	-0.800987	-0.593857	-0.137398	0.002125	0.792749
27968	-1.921924	1.352741	9.441891	-0.152481	0.314956	0.839581	0.115375	0.100172	-0.797321	-0.607502	-0.140456	-0.001674	0.781799
27969	-2.644966	1.897388	8.752692	0.344728	0.218195	0.891662	0.130793	0.089462	-0.797141	-0.620315	-0.148002	0.003447	0.770255
27970	-2.660001	2.494104	8.807743	0.114143	0.178895	0.825639	0.145437	0.078894	-0.799266	-0.632654	-0.152032	0.005475	0.759345
27971	-2.357710	2.878369	9.405515	-0.191599	0.149028	0.745735	0.157671	0.078010	-0.797913	-0.644463	-0.151773	0.002861	0.749416
27972	-2.402168	2.043730	10.040326	-0.091131	0.138641	0.663428	0.167063	0.073190	-0.796169	-0.654670	-0.152562	0.001770	0.740357
27973	-2.076495	1.657190	10.299814	-0.090155	0.171788	0.645749	0.175279	0.070694	-0.796703	-0.664420	-0.153873	0.000074	0.731348
27974	-2.038516	1.580896	9.827608	-0.148162	0.211258	0.636641	0.186723	0.070358	-0.793530	-0.674131	-0.154919	-0.002884	0.722176
27975	-2.005499	2.167773	9.146791	-0.078999	0.207116	0.598484	0.196188	0.074392	-0.789512	-0.682924	-0.156836	-0.005030	0.713437
27976	-2.005656	2.841586	8.498500	-0.093800	0.175921	0.520872	0.207264	0.070789	-0.787395	-0.690619	-0.158049	-0.007084	0.705702
27977	-2.107268	2.824503	8.157944	-0.241845	0.116752	0.406824	0.216113	0.071014	-0.787526	-0.697049	-0.156419	-0.010837	0.699670
27978	-2.006676	2.017325	8.705309	-0.331196	0.032765	0.335168	0.219185	0.078762	-0.785307	-0.702932	-0.152264	-0.014861	0.694609
27979	-2.023815	0.942790	9.606272	-0.197269	-0.011158	0.353374	0.223318	0.083507	-0.783649	-0.708400	-0.149417	-0.016381	0.689620
27980	-2.209706	0.581366	10.483245	0.058305	0.012290	0.404629	0.225902	0.086082	-0.782503	-0.713856	-0.150482	-0.014497	0.683780
27981	-2.248471	0.586622	9.743494	0.161841	0.067393	0.497254	0.230505	0.077064	-0.781373	-0.720089	-0.153760	-0.011808	0.676528
27982	-2.315830	1.974508	9.644682	0.122365	0.082183	0.536097	0.237214	0.064494	-0.781596	-0.726915	-0.156696	-0.009628	0.668542
27983	-2.167686	2.461157	8.726219	-0.003597	0.082327	0.521156	0.242457	0.057926	-0.781481	-0.733817	-0.157765	-0.009288	0.660710
27984	-1.920102	2.650860	8.476344	-0.186949	0.053417	0.505587	0.246884	0.056266	-0.779504	-0.741063	-0.155757	-0.010890	0.653029
27985	-1.640207	2.943761	9.025197	-0.084866	0.011346	0.461202	0.251840	0.054196	-0.778826	-0.747299	-0.154696	-0.010725	0.646141
27986	-1.476951	3.149435	9.064602	-0.116844	-0.016583	0.401822	0.253144	0.053644	-0.778851	-0.753057	-0.152760	-0.010734	0.639887
27987	-1.411532	2.486982	9.661997	-0.245663	-0.023688	0.374254	0.254427	0.055952	-0.777302	-0.758563	-0.148785	-0.012305	0.634266
27988	-1.550444	1.631961	9.682203	-0.188475	0.006082	0.394031	0.256877	0.059617	-0.776531	-0.764210	-0.146040	-0.013577	0.628069
27989	-1.846546	1.428871	9.362814	-0.143073	0.009613	0.453467	0.259730	0.060145	-0.774508	-0.770283	-0.144002	-0.014124	0.621070
27990	-1.989921	1.630353	9.609077	0.050861	0.025288	0.501718	0.262092	0.057272	-0.775215	-0.776366	-0.145183	-0.012380	0.613208
27991	-1.888592	1.575939	10.948492	0.476276	0.061655	0.580660	0.265319	0.040498	-0.777874	-0.782001	-0.153337	-0.005748	0.604094
27992	-2.072549	3.568201	10.004543	0.213539	0.144069	0.573358	0.273222	0.024107	-0.778281	-0.788210	-0.158422	-0.003600	0.594654
27993	-1.709501	3.025573	9.649131	0.101142	0.154670	0.508040	0.280567	0.013304	-0.777081	-0.793874	-0.161799	-0.003130	0.586153
27994	-1.484241	2.798987	9.267301	-0.109834	0.137217	0.471968	0.287886	0.007678	-0.776730	-0.799734	-0.161638	-0.005007	0.578164
27995	-1.474835	3.434257	9.409095	-0.395803	0.135525	0.395103	0.294916	0.006277	-0.774789	-0.805518	-0.156832	-0.010334	0.571348
27996	-1.422656	3.321439	8.825804	-0.416801	0.103488	0.296117	0.299782	0.017965	-0.770885	-0.810159	-0.151306	-0.015770	0.566127
27997	-1.314383	2.279371	8.079954	-0.284024	0.023376	0.208448	0.303098	0.028573	-0.768385	-0.813357	-0.146979	-0.018553	0.562586
27998	-1.249094	1.274168	8.269693	0.107690	-0.047452	0.216105	0.303498	0.028027	-0.770327	-0.815490	-0.148230	-0.015867	0.559243
27999	-1.342890	1.633692	9.204624	0.581601	-0.065087	0.253060	0.303200	0.012771	-0.772274	-0.816562	-0.156953	-0.007365	0.555462
28000	-1.082583	2.889808	10.105955	0.671059	0.004631	0.259410	0.302577	-0.012837	-0.776121	-0.817253	-0.167940	0.000897	0.551264
28001	-0.547450	4.099191	10.581437	0.316395	0.085870	0.156742	0.305823	-0.033290	-0.778172	-0.817922	-0.173928	0.003773	0.548396
28002	-0.979599	3.792529	9.863121	-0.194565	0.165970	0.015929	0.310520	-0.035768	-0.777365	-0.818774	-0.172519	-0.000952	0.547582
28003	-1.782980	2.901433	8.975478	-0.644190	0.192693	-0.050616	0.315223	-0.018766	-0.772505	-0.820390	-0.163948	-0.011040	0.547685
28004	-2.218369	2.807344	8.555212	-0.662023	0.140450	-0.068438	0.321048	0.007768	-0.768985	-0.821702	-0.154551	-0.020748	0.548169
28005	-2.561482	2.758476	9.002178	-0.405299	0.086310	-0.082541	0.325571	0.032536	-0.762502	-0.822003	-0.148736	-0.026595	0.549073
28006	-2.678452	2.268997	9.074458	-0.302383	0.084639	-0.092437	0.328361	0.044373	-0.760497	-0.821824	-0.144598	-0.031511	0.550185
28007	-2.339070	2.126218	8.863225	-0.284547	0.047826	-0.085518	0.329742	0.052130	-0.758510	-0.821673	-0.140368	-0.035441	0.551267
28008	-2.224131	1.988569	8.971192	-0.273870	0.025019	-0.082944	0.330580	0.063296	-0.755452	-0.821499	-0.136037	-0.039034	0.552368
28009	-2.095634	1.060606	8.627792	-0.340278	0.019694	-0.036966	0.330767	0.075011	-0.753409	-0.821991	-0.130607	-0.043008	0.552651
28010	-2.074459	1.311403	8.904443	-0.303006	-0.032971	0.008974	0.330169	0.087547	-0.751475	-0.822898	-0.125222	-0.045720	0.552329
28011	-2.132286	1.995616	9.150712	-0.059704	-0.060960	0.012560	0.330395	0.093813	-0.751932	-0.823249	-0.123563	-0.045145	0.552227
28012	-2.238873	1.943855	9.254368	-0.156278	-0.063563	-0.003995	0.327246	0.097644	-0.750689	-0.823648	-0.120239	-0.045763	0.552315
28013	-2.315642	1.994364	9.846766	-0.127697	-0.046160	-0.003703	0.326566	0.103098	-0.751140	-0.823958	-0.117640	-0.046228	0.552373
28014	-2.548104	1.904497	9.751616	-0.038065	-0.039848	-0.034696	0.323423	0.106385	-0.751061	-0.823703	-0.116496	-0.046002	0.553015
28015	-2.325310	1.329559	9.483553	-0.058573	-0.043323	-0.047373	0.322385	0.105845	-0.751051	-0.823355	-0.115053	-0.045876	0.553846
28016	-2.409064	0.760233	9.482537	-0.066760	-0.043352	-0.021088	0.320032	0.108311	-0.752022	-0.823320	-0.113409	-0.045879	0.554236
28017	-2.729537	0.843033	9.789041	-0.197497	-0.032903	-0.002511	0.319719	0.116622	-0.750262	-0.823759	-0.109826	-0.047413	0.554176
28018	-2.663024	-0.684687	10.559113	-0.280326	-0.015789	0.085596	0.318889	0.123437	-0.747350	-0.825346	-0.105065	-0.050003	0.552508
28019	-2.870981	-0.374315	10.071844	-0.157200	0.026158	0.189879	0.319896	0.129154	-0.746795	-0.827729	-0.102916	-0.051740	0.549177
28020	-2.592465	-0.249681	9.857001	-0.149488	0.036423	0.274511	0.322213	0.131864	-0.743713	-0.831045	-0.101074	-0.053355	0.544335
28021	-2.168884	0.919492	9.482296	-0.209439	0.040672	0.293595	0.326232	0.134022	-0.742722	-0.834588	-0.098294	-0.055725	0.539163
28022	-1.801507	1.667297	8.800445	-0.370172	0.036392	0.244882	0.330094	0.138631	-0.737842	-0.837985	-0.092722	-0.059785	0.534425
28023	-1.524884	1.857580	8.814664	-0.377024	-0.016004	0.162649	0.332495	0.149652	-0.735066	-0.840404	-0.086413	-0.063217	0.531279
28024	-1.665716	1.723843	9.549682	-0.298859	-0.021125	0.068914	0.332817	0.160003	-0.732009	-0.841875	-0.081182	-0.065875	0.529450
28025	-1.752942	0.994559	9.924139	-0.267362	-0.033271	0.010812	0.332490	0.170630	-0.729969	-0.842450	-0.076352	-0.068068	0.528976
28026	-1.849779	0.287873	9.799100	-0.254753	-0.050645	-0.013064	0.329830	0.178408	-0.726248	-0.842846	-0.071451	-0.069867	0.528794
28027	-1.724720	0.223849	9.629070	-0.294092	-0.034911	-0.010697	0.330568	0.185352	-0.725032	-0.843184	-0.066096	-0.072341	0.528620
28028	-1.657026	0.574353	9.598872	-0.365465	0.030729	-0.033838	0.330226	0.196931	-0.720279	-0.843350	-0.060149	-0.076703	0.528451
28029	-1.476239	0.538622	9.385431	-0.347419	0.084129	-0.045906	0.331311	0.208912	-0.715028	-0.843132	-0.055095	-0.081761	0.528591
28030	-1.380851	0.365329	9.584475	-0.179245	0.085852	-0.043862	0.334104	0.218840	-0.710595	-0.842756	-0.052859	-0.085080	0.528895
28031	-1.806781	-0.120704	9.995890	-0.107698	0.054456	-0.060176	0.334333	0.223334	-0.709010	-0.842141	-0.051491	-0.087091	0.529681
28032	-1.953324	-0.022783	10.185719	-0.132788	0.029960	-0.063913	0.336768	0.228496	-0.706292	-0.841581	-0.049412	-0.088996	0.530453
28033	-1.983895	-0.252767	10.399616	-0.116676	-0.019013	-0.086926	0.335179	0.232046	-0.704302	-0.840808	-0.047055	-0.089885	0.531740
28034	-2.097036	-0.529659	10.005708	-0.107685	-0.029381	-0.090436	0.331507	0.236561	-0.703559	-0.840020	-0.044722	-0.090548	0.533074
28035	-1.812838	-0.276123	9.489511	-0.295349	0.007396	-0.114603	0.331183	0.245962	-0.700501	-0.839036	-0.039580	-0.093811	0.534464
28036	-1.681065	-0.412519	9.263320	-0.329179	0.038077	-0.137712	0.329798	0.257956	-0.695857	-0.837757	-0.034156	-0.098002	0.536089
28037	-1.687747	-0.676530	9.421349	-0.229042	0.044174	-0.125560	0.329592	0.268445	-0.691117	-0.836474	-0.030476	-0.101165	0.537725
28038	-1.431178	-0.600474	9.780470	-0.121721	0.044048	-0.124848	0.330198	0.274571	-0.687976	-0.835134	-0.028613	-0.103213	0.539517
28039	-1.724311	-1.078719	9.931298	0.069710	0.049403	-0.120803	0.329138	0.277710	-0.687672	-0.833692	-0.029959	-0.103219	0.541670
28040	-1.874978	-1.212341	9.892612	0.058842	0.048511	-0.091788	0.326672	0.276906	-0.688415	-0.832570	-0.031230	-0.103371	0.543292
28041	-2.029658	-1.243787	10.225209	-0.136293	0.106996	-0.065649	0.328476	0.279212	-0.686875	-0.831719	-0.029849	-0.106546	0.544059
28042	-2.629633	-0.736057	10.361181	-0.179383	0.145523	-0.023247	0.331288	0.285188	-0.681708	-0.831267	-0.028352	-0.110858	0.543968
28043	-2.768400	-0.528509	9.456404	-0.019084	0.124822	-0.034386	0.334117	0.289531	-0.678876	-0.830627	-0.029213	-0.113063	0.544447
28044	-2.837833	-0.750036	8.404313	0.200171	0.044644	-0.040129	0.334400	0.286261	-0.680199	-0.829981	-0.032886	-0.111574	0.545528
28045	-2.492584	-0.405144	8.032824	0.264568	-0.049840	-0.050600	0.336522	0.280256	-0.681835	-0.829352	-0.036560	-0.107840	0.547000
28046	-2.204954	-0.040446	8.486312	0.246567	-0.149742	-0.066976	0.331895	0.273472	-0.687754	-0.828911	-0.038791	-0.102644	0.548513
28047	-2.004396	-0.379011	9.172775	0.214248	-0.197172	-0.078102	0.324521	0.269019	-0.693481	-0.828275	-0.039980	-0.097033	0.550405
28048	-1.473939	-0.512602	10.094249	0.121068	-0.194053	-0.075452	0.317799	0.264699	-0.699603	-0.827824	-0.039640	-0.092479	0.551891
28049	-1.682422	-0.652967	10.848998	0.144211	-0.155682	-0.059266	0.312099	0.262552	-0.703916	-0.827335	-0.040123	-0.088277	0.553275
28050	-2.550141	-0.435078	10.681161	0.060207	-0.071441	-0.050453	0.304296	0.262868	-0.706371	-0.826867	-0.040192	-0.086396	0.554266
28051	-2.545240	-0.399119	9.869294	-0.156178	0.012631	-0.034078	0.302192	0.265876	-0.705023	-0.826585	-0.037638	-0.088319	0.554563
28052	-1.929747	-0.734129	8.843634	-0.218886	0.026547	0.012867	0.304374	0.269950	-0.702698	-0.826883	-0.034284	-0.091104	0.553886
28053	-1.555203	-1.026149	8.678443	-0.070726	-0.081227	0.064496	0.302783	0.273908	-0.700576	-0.827786	-0.032256	-0.090469	0.552762
28054	-2.050674	-0.779616	9.389651	0.158034	-0.155606	0.088988	0.301506	0.271055	-0.703288	-0.829004	-0.033258	-0.086017	0.551586
28055	-1.974793	-0.307894	9.697206	0.352986	-0.176672	0.099211	0.295833	0.264686	-0.708416	-0.830134	-0.037262	-0.079110	0.550664
28056	-1.294589	-0.065731	9.617224	0.340568	-0.140090	0.089407	0.293845	0.251893	-0.714948	-0.831119	-0.041461	-0.072895	0.549734
28057	-0.892647	-0.244547	9.578058	0.231475	-0.106091	0.085054	0.289636	0.240748	-0.721689	-0.832001	-0.044173	-0.068464	0.548758
28058	-1.104530	-0.511057	9.968523	0.199215	-0.063269	0.096430	0.287873	0.233130	-0.726372	-0.832989	-0.046877	-0.065067	0.547447
28059	-1.223145	-0.557796	10.110790	0.177647	-0.017840	0.126420	0.288573	0.226589	-0.729794	-0.834219	-0.049663	-0.062641	0.545608
28060	-1.258364	-0.750409	9.950277	0.076443	0.020594	0.162805	0.290549	0.223446	-0.731657	-0.835899	-0.051321	-0.061916	0.542960
28061	-1.309691	-0.836648	9.930504	0.009126	0.051964	0.218821	0.293297	0.220843	-0.731724	-0.838191	-0.052106	-0.062400	0.539284
28062	-1.299531	-0.432379	10.033589	-0.017893	0.082438	0.266395	0.297099	0.215781	-0.731315	-0.840971	-0.052983	-0.063623	0.534708
28063	-1.671617	-0.465639	10.005177	0.030304	0.113107	0.302210	0.301535	0.213032	-0.730121	-0.844007	-0.054849	-0.064827	0.529567
28064	-2.224020	-0.048237	9.822495	0.073242	0.117661	0.313368	0.311975	0.207798	-0.729556	-0.847078	-0.057694	-0.065618	0.524238
28065	-2.472643	0.306588	9.612443	0.087661	0.099449	0.293293	0.320191	0.203802	-0.727915	-0.849898	-0.060406	-0.066033	0.519292
28066	-1.909165	0.086387	9.821326	-0.014292	0.078272	0.269344	0.325029	0.199961	-0.728025	-0.852601	-0.061288	-0.067111	0.514598
28067	-1.698080	0.578963	9.428661	-0.110800	0.067798	0.252787	0.330238	0.198161	-0.725803	-0.855228	-0.060248	-0.069089	0.510081
28068	-2.036573	1.537820	9.115787	-0.096176	0.044468	0.192313	0.334395	0.198410	-0.724060	-0.857245	-0.059279	-0.070524	0.506600
28069	-2.355039	1.910689	9.122820	0.068789	0.028153	0.116085	0.338300	0.198116	-0.723607	-0.858289	-0.060833	-0.070162	0.504694
28070	-2.212888	1.534045	9.004319	0.058364	-0.011923	0.036442	0.339883	0.194157	-0.723412	-0.858643	-0.061719	-0.069252	0.504111
28071	-1.691995	0.752277	9.495484	-0.023970	-0.078608	0.002670	0.338461	0.194166	-0.726223	-0.858799	-0.060502	-0.068125	0.504145
28072	-1.646358	0.368362	9.899199	-0.050927	-0.092725	0.010252	0.336504	0.194994	-0.726314	-0.859187	-0.058653	-0.066968	0.503858
28073	-1.703722	0.454937	9.751698	-0.041112	-0.068218	0.028074	0.334414	0.197049	-0.727421	-0.859602	-0.057278	-0.066152	0.503417
28074	-1.464026	0.894576	9.423061	-0.058856	0.000021	0.026454	0.334667	0.198410	-0.727541	-0.860056	-0.056245	-0.066652	0.502690
28075	-1.252231	0.810075	9.069414	0.035072	0.010522	0.042965	0.334911	0.199770	-0.724956	-0.860430	-0.057013	-0.066379	0.502000
28076	-1.532041	0.841800	9.293275	0.176448	0.015858	0.037050	0.335470	0.193773	-0.726311	-0.861275	-0.060126	-0.064846	0.500385
28077	-1.679152	1.186150	9.848806	0.162116	0.019294	0.028249	0.336313	0.184915	-0.729757	-0.861329	-0.063182	-0.063450	0.500094
28078	-1.328161	0.963000	10.124372	0.097729	-0.011446	0.002839	0.338410	0.182315	-0.729685	-0.861407	-0.064694	-0.062216	0.499922
28079	-1.756707	0.461344	10.139124	0.063722	-0.036677	-0.006286	0.335314	0.178654	-0.731864	-0.861304	-0.065450	-0.060866	0.500167
28080	-1.785695	0.467985	9.877516	-0.136495	-0.015594	-0.037613	0.334805	0.177704	-0.733539	-0.861210	-0.062845	-0.061947	0.500529
28081	-1.319373	0.536542	9.105298	-0.295532	0.016807	-0.056387	0.335791	0.185736	-0.730900	-0.860980	-0.057879	-0.065170	0.501115
28082	-0.837484	0.399922	8.912130	-0.186342	0.016745	-0.059285	0.335992	0.193771	-0.726833	-0.860642	-0.054710	-0.067326	0.501766
28083	-0.761531	0.196779	9.524326	0.013990	0.007029	-0.060581	0.336508	0.194313	-0.726192	-0.860013	-0.054928	-0.067234	0.502832
28084	-1.042680	0.368941	10.055004	0.017545	0.033248	-0.061234	0.336778	0.192676	-0.726341	-0.859361	-0.055437	-0.067624	0.503838
28085	-1.740646	0.677989	10.244808	-0.087880	0.077184	-0.085366	0.335446	0.196770	-0.724350	-0.858497	-0.054572	-0.069769	0.505111
28086	-2.111399	0.816821	10.658125	-0.069735	0.124578	-0.136920	0.337251	0.198530	-0.722171	-0.857024	-0.054399	-0.072687	0.507215
28087	-2.335343	0.224762	10.730149	-0.010437	0.179005	-0.180405	0.341929	0.198640	-0.720051	-0.854940	-0.055784	-0.075910	0.510101
28088	-2.264652	-0.346728	10.415377	0.006629	0.198323	-0.183866	0.345295	0.199709	-0.716615	-0.852762	-0.057597	-0.079364	0.513011
28089	-2.312145	-0.209332	9.609933	0.000436	0.196738	-0.176808	0.349170	0.203093	-0.713678	-0.850627	-0.059341	-0.082804	0.515806
28090	-2.759270	0.094615	8.771403	-0.015499	0.142855	-0.205101	0.351897	0.202395	-0.710636	-0.848312	-0.060165	-0.085564	0.519063
28091	-2.889384	0.147156	8.318949	0.054399	0.055595	-0.241857	0.352272	0.204027	-0.708823	-0.845626	-0.061294	-0.086179	0.523194
28092	-2.569962	0.232451	8.713681	0.018606	-0.039003	-0.279557	0.348630	0.205002	-0.711077	-0.842818	-0.060662	-0.085601	0.527873
28093	-2.152800	0.121714	9.742130	-0.058399	-0.088290	-0.310427	0.343260	0.210889	-0.710939	-0.839740	-0.058272	-0.085071	0.533108
28094	-1.598252	-0.347278	10.361560	-0.039636	-0.070175	-0.319312	0.337244	0.215553	-0.710031	-0.836562	-0.056258	-0.084619	0.538367
28095	-1.841520	-0.595955	10.211809	0.054211	-0.062231	-0.292139	0.328777	0.218052	-0.712197	-0.833442	-0.056005	-0.083275	0.543418
28096	-2.122971	-0.108257	10.114108	-0.015474	0.002589	-0.290463	0.325131	0.219162	-0.713419	-0.830325	-0.055240	-0.083740	0.548175
28097	-1.811170	-0.381825	9.531536	-0.095948	0.077794	-0.265360	0.324053	0.223799	-0.710396	-0.827374	-0.054040	-0.086333	0.552339
28098	-1.472236	-0.928297	9.431014	0.134595	0.061897	-0.204911	0.323006	0.224894	-0.710370	-0.824901	-0.056543	-0.086023	0.555825
28099	-2.016731	-0.764981	9.543324	0.264852	0.012911	-0.138738	0.322005	0.219179	-0.712728	-0.823018	-0.060747	-0.083409	0.558564
28100	-2.393025	-0.031505	9.357949	0.143088	-0.004537	-0.116511	0.322810	0.215496	-0.713807	-0.821608	-0.062802	-0.081811	0.560645
28101	-2.248971	0.532231	9.257452	0.035853	-0.032522	-0.148161	0.320474	0.215374	-0.715446	-0.819945	-0.062741	-0.081038	0.563194
28102	-1.977211	0.374394	9.455152	-0.068683	-0.049190	-0.192278	0.316312	0.215124	-0.716030	-0.818046	-0.060687	-0.081184	0.566150
28103	-1.852079	-0.029913	9.684925	-0.139242	-0.036087	-0.224593	0.312895	0.220182	-0.714642	-0.815714	-0.057592	-0.082412	0.569651
28104	-1.973462	-0.461607	9.767520	-0.200038	-0.004566	-0.230262	0.309978	0.228644	-0.712971	-0.813402	-0.053836	-0.084816	0.572962
28105	-2.110397	-0.696730	9.602590	-0.239498	0.007689	-0.203192	0.307822	0.239553	-0.709227	-0.811295	-0.049615	-0.087888	0.575860
28106	-1.749138	-1.154904	9.334675	-0.182298	0.005872	-0.185355	0.304886	0.250330	-0.705730	-0.809351	-0.046346	-0.090195	0.578505
28107	-1.673598	-1.409173	9.742025	-0.093083	-0.008302	-0.145187	0.301872	0.253752	-0.705394	-0.807758	-0.044350	-0.091268	0.580715
28108	-1.665628	-0.632442	9.738870	-0.059285	0.012562	-0.090076	0.301849	0.257021	-0.704074	-0.806757	-0.043324	-0.092168	0.582041
28109	-1.806565	-0.410928	9.463876	0.021291	0.033670	-0.085794	0.302748	0.258105	-0.702275	-0.805667	-0.043754	-0.092523	0.583460
28110	-2.223968	-0.377788	9.799481	0.030259	0.044247	-0.096140	0.300560	0.254303	-0.703309	-0.804452	-0.044530	-0.092895	0.585017
28111	-1.926757	-0.348671	9.854926	0.085691	0.045893	-0.087884	0.302904	0.254018	-0.703218	-0.803251	-0.046143	-0.092695	0.586572
28112	-1.814058	-0.112276	9.587527	0.107265	0.047699	-0.100917	0.303427	0.253743	-0.703486	-0.801895	-0.048188	-0.092225	0.588333
28113	-1.871707	-0.077478	9.809507	0.024886	0.030139	-0.098037	0.305379	0.254141	-0.704027	-0.800654	-0.048628	-0.092477	0.589946
28114	-2.107631	0.033750	9.404299	-0.000056	0.047802	-0.105102	0.305897	0.253592	-0.702495	-0.799352	-0.048944	-0.093275	0.591557
28115	-2.548022	-0.093147	9.252843	0.017970	0.027045	-0.136658	0.306150	0.254681	-0.702102	-0.797658	-0.049199	-0.093607	0.593767
28116	-3.029040	-0.525060	9.920081	0.009714	-0.000987	-0.120917	0.304838	0.256322	-0.701551	-0.796243	-0.049062	-0.093525	0.595687
28117	-2.726649	-0.777976	9.775187	0.124092	-0.010710	-0.088536	0.304461	0.254145	-0.702082	-0.795071	-0.050673	-0.091991	0.597355
28118	-2.334712	-0.652713	9.268600	0.185680	-0.044915	-0.051283	0.302807	0.249251	-0.705195	-0.794365	-0.052942	-0.089041	0.598542
28119	-2.133835	-0.237019	8.875140	0.056727	-0.104478	-0.031257	0.299319	0.246001	-0.707234	-0.794101	-0.052472	-0.086782	0.599265
28120	-2.211486	0.064868	8.304946	0.210724	-0.143633	-0.047802	0.295679	0.246703	-0.709619	-0.793564	-0.053962	-0.081955	0.600523
28121	-1.907356	0.363081	9.079539	0.772407	-0.239109	-0.049389	0.290606	0.228615	-0.718861	-0.792411	-0.063228	-0.068976	0.602768
28122	-1.852910	0.552271	8.956285	0.872516	-0.298596	-0.040038	0.282196	0.204008	-0.730692	-0.791127	-0.073337	-0.053699	0.604861
28123	-2.013968	0.958201	9.952407	0.800992	-0.284709	-0.073003	0.274058	0.177355	-0.742934	-0.789244	-0.082472	-0.039650	0.607224
28124	-1.506568	1.330661	10.358430	0.608010	-0.223630	-0.126263	0.266926	0.155600	-0.752696	-0.786851	-0.089195	-0.028877	0.609980
28125	-1.542954	1.302533	10.505008	0.372122	-0.146592	-0.178808	0.257205	0.131543	-0.762700	-0.784044	-0.093155	-0.022369	0.613267
28126	-1.187846	0.991637	10.409457	0.086157	-0.085362	-0.237234	0.251520	0.125989	-0.765759	-0.781029	-0.093301	-0.020351	0.617151
28127	-1.438170	0.430499	10.301834	-0.175011	-0.098393	-0.262132	0.247545	0.136636	-0.762892	-0.778129	-0.089201	-0.021481	0.621368
28128	-2.342436	0.578770	10.868852	-0.021327	-0.064184	-0.220065	0.243346	0.142108	-0.761745	-0.775461	-0.087925	-0.021072	0.624888
28129	-2.073128	0.457812	9.750113	0.145155	-0.008056	-0.187007	0.241274	0.140484	-0.762245	-0.772844	-0.089958	-0.019535	0.627883
28130	-1.959784	0.114145	9.331856	0.107238	-0.062414	-0.118844	0.237393	0.137782	-0.764531	-0.771179	-0.090734	-0.017370	0.629879
28131	-1.790789	0.464792	8.820171	0.035498	-0.062501	-0.067346	0.237668	0.136282	-0.766352	-0.770265	-0.090425	-0.016202	0.631073
28132	-1.482860	1.010362	7.915425	-0.168533	-0.106265	-0.045161	0.234663	0.138069	-0.765904	-0.770030	-0.086421	-0.016706	0.631907
28133	-1.966953	0.819374	8.715226	-0.156181	-0.158785	-0.045172	0.228895	0.144503	-0.764467	-0.769750	-0.081973	-0.016459	0.632846
28134	-1.964473	0.789417	9.935620	0.190616	-0.179167	-0.005743	0.223697	0.144942	-0.767732	-0.769411	-0.082586	-0.011229	0.633293
28135	-1.521543	0.926590	10.308256	0.398122	-0.153981	0.008083	0.217507	0.136529	-0.770554	-0.768837	-0.086750	-0.003972	0.633520
28136	-0.971344	0.866093	10.802653	0.384611	-0.086061	0.033596	0.213701	0.122384	-0.776043	-0.768573	-0.091523	0.002351	0.633177
28137	-0.894241	0.872347	9.898504	0.238010	-0.033457	0.044171	0.212877	0.109038	-0.779380	-0.768663	-0.094703	0.005801	0.632577
28138	-1.614311	0.800726	9.807770	0.013431	0.043653	0.069453	0.214201	0.105762	-0.780462	-0.769516	-0.095403	0.005500	0.631437
28139	-1.794117	0.656536	9.384724	0.242295	0.057728	0.125838	0.216567	0.102480	-0.781817	-0.770611	-0.099794	0.007707	0.629397
28140	-1.986603	0.753980	9.300993	0.326044	0.052386	0.205814	0.222118	0.089100	-0.784606	-0.772530	-0.105393	0.011482	0.626066
28141	-1.670379	1.096275	8.792749	0.463621	0.010315	0.255995	0.225335	0.074916	-0.788655	-0.774686	-0.112583	0.017414	0.622000
28142	-1.311540	1.296226	9.032259	0.282750	0.013548	0.281052	0.227240	0.061419	-0.790490	-0.777518	-0.116981	0.021422	0.617513
28143	-0.735504	1.816842	9.302419	0.204792	-0.018235	0.292632	0.230432	0.051049	-0.793342	-0.780596	-0.119760	0.024675	0.612959
28144	-0.680639	2.385231	9.709792	0.323950	0.004519	0.256665	0.231282	0.039328	-0.794114	-0.782934	-0.124693	0.029258	0.608777
28145	-0.847720	2.653712	9.784009	0.330348	0.023856	0.232212	0.233442	0.026647	-0.795944	-0.784900	-0.129963	0.033282	0.604925
28146	-0.535262	2.121628	9.602176	0.190768	0.061368	0.245231	0.238057	0.016814	-0.797139	-0.787388	-0.133486	0.035332	0.600794
28147	-0.544396	1.854974	9.676087	0.201266	0.049880	0.291033	0.240849	0.007944	-0.799842	-0.790344	-0.136946	0.037568	0.595979
28148	-0.624049	2.199225	9.584609	0.069681	0.053338	0.309569	0.246087	0.001239	-0.797926	-0.793859	-0.138401	0.038471	0.590892
28149	-1.004682	2.298108	10.278711	0.103630	0.079558	0.310030	0.248985	-0.004089	-0.799309	-0.797265	-0.140617	0.039130	0.585717
28150	-1.211762	3.072280	9.676614	0.109336	0.120955	0.269040	0.254503	-0.012838	-0.799992	-0.800179	-0.143518	0.039308	0.581008
28151	-1.015334	3.549725	9.017160	-0.020089	0.097498	0.214314	0.259458	-0.015317	-0.798803	-0.802777	-0.144072	0.037991	0.577364
28152	-1.596851	3.256974	9.321599	-0.156636	0.064548	0.118142	0.264001	-0.013708	-0.797697	-0.804628	-0.142166	0.035555	0.575411
28153	-1.115338	3.069674	9.070178	-0.185077	0.030440	0.071813	0.266308	-0.007998	-0.796774	-0.805972	-0.139444	0.033006	0.574348
28154	-1.233882	3.380323	8.901751	-0.205467	-0.018383	0.022245	0.266267	-0.002005	-0.794655	-0.806775	-0.135860	0.031073	0.574187
28155	-1.218427	2.828239	9.286972	-0.208206	-0.049060	0.011414	0.265948	0.008624	-0.795061	-0.807407	-0.131926	0.029385	0.574305
28156	-1.190433	2.686563	9.429286	-0.131301	-0.050834	0.015452	0.265130	0.015441	-0.795368	-0.807892	-0.129167	0.028809	0.574279
28157	-1.117789	2.710523	9.585135	-0.011589	-0.050941	0.051550	0.265119	0.017485	-0.795606	-0.808455	-0.128381	0.029521	0.573626
28158	-1.152690	2.556903	9.593282	0.147540	-0.035214	0.084468	0.263577	0.014769	-0.797026	-0.809014	-0.130267	0.032070	0.572275
28159	-1.073992	2.760400	9.491610	0.179609	-0.016057	0.125325	0.264667	0.007134	-0.798533	-0.809933	-0.132938	0.034608	0.570210
28160	-0.971838	2.871896	9.249300	0.295874	-0.016049	0.143793	0.265243	-0.002133	-0.799405	-0.810752	-0.137400	0.038694	0.567719
28161	-0.955031	3.203000	9.036685	0.224459	0.019007	0.125843	0.265577	-0.013304	-0.802609	-0.811535	-0.141213	0.041196	0.565485
28162	-0.905778	3.341696	8.903282	0.099200	-0.002008	0.123109	0.265226	-0.020387	-0.802287	-0.812636	-0.142654	0.042767	0.563421
28163	-0.922445	3.371024	9.014305	0.025786	-0.023050	0.124268	0.265239	-0.022840	-0.802053	-0.813903	-0.142796	0.043726	0.561479
28164	-0.900445	3.068110	9.106755	-0.090524	-0.037079	0.114488	0.265500	-0.022568	-0.802827	-0.815408	-0.140761	0.043710	0.559809
28165	-0.843768	2.544204	9.374194	-0.079775	-0.046728	0.098540	0.265606	-0.019164	-0.801379	-0.816656	-0.138939	0.043804	0.558436
28166	-0.639762	2.026346	9.635625	-0.015584	-0.014559	0.148297	0.263929	-0.020789	-0.803044	-0.818335	-0.138348	0.044349	0.556077
28167	-0.732230	1.930471	9.505555	0.054057	0.027402	0.196551	0.265102	-0.021476	-0.802553	-0.820360	-0.139400	0.044991	0.552769
28168	-0.817429	2.182610	9.163146	0.086176	0.030929	0.228604	0.267223	-0.028436	-0.802266	-0.822660	-0.140906	0.046144	0.548859
28169	-1.064738	2.722474	8.909551	0.032460	0.013504	0.240676	0.269588	-0.033082	-0.801060	-0.825184	-0.141400	0.046894	0.544865
28170	-1.043767	2.959829	8.722256	-0.048035	-0.017966	0.231210	0.270641	-0.034449	-0.802376	-0.827810	-0.140151	0.047391	0.541149
28171	-0.670670	2.787180	9.053482	-0.108929	-0.047890	0.223454	0.269351	-0.036077	-0.802888	-0.830447	-0.137667	0.047573	0.537719
28172	-0.455107	2.522878	9.682996	-0.173506	-0.042890	0.240492	0.269337	-0.033625	-0.802735	-0.833452	-0.134051	0.047151	0.534008
28173	-0.054639	2.126332	10.006606	-0.338300	0.019784	0.283368	0.270203	-0.027091	-0.800367	-0.837350	-0.128353	0.043930	0.529567
28174	0.172614	2.172096	9.822538	-0.535222	0.093097	0.327964	0.273902	-0.014305	-0.799653	-0.842210	-0.120037	0.037613	0.524270
28175	0.118799	1.730650	10.034204	-0.580167	0.150684	0.382399	0.278996	0.002832	-0.795184	-0.847630	-0.111477	0.029907	0.517883
28176	0.424818	2.324090	9.836528	-0.504811	0.199693	0.362011	0.286980	0.016003	-0.791956	-0.852553	-0.104722	0.022171	0.511561
28177	0.287134	2.315621	9.861650	-0.415127	0.219100	0.320478	0.296269	0.028485	-0.788625	-0.856740	-0.099632	0.014924	0.505813
28178	0.082474	2.389976	10.061321	-0.262687	0.236830	0.246826	0.305062	0.034701	-0.782001	-0.859814	-0.097410	0.008771	0.501153
28179	-0.391658	2.264077	10.150475	-0.205009	0.287903	0.167360	0.314652	0.039007	-0.777210	-0.861915	-0.096632	0.002203	0.497755
28180	-0.800145	1.872331	9.981280	-0.183313	0.296924	0.123539	0.325286	0.043443	-0.773206	-0.863518	-0.096380	-0.004433	0.495003
28181	-0.904925	1.760461	9.308039	-0.211790	0.260405	0.096787	0.333581	0.046666	-0.768406	-0.864841	-0.095210	-0.010721	0.492819
28182	-1.413012	1.978525	8.541139	-0.458559	0.157508	0.049891	0.340526	0.057933	-0.762606	-0.866182	-0.088797	-0.017803	0.491454
28183	-1.308725	1.703710	8.594754	-0.680264	0.054339	-0.025324	0.343146	0.074128	-0.756307	-0.867038	-0.077484	-0.025366	0.491526
28184	-1.080011	1.251800	9.250834	-0.909116	0.010512	-0.103107	0.343221	0.102871	-0.749589	-0.867343	-0.061717	-0.034571	0.492658
28185	-0.906361	0.517539	10.235766	-0.839224	0.019154	-0.154779	0.341039	0.138301	-0.740970	-0.866713	-0.047179	-0.043240	0.494684
28186	-0.775946	-0.178528	11.017250	-0.447452	0.094263	-0.131584	0.339855	0.160376	-0.735587	-0.865742	-0.040197	-0.049348	0.496426
28187	-0.998711	-0.241645	10.256673	-0.179951	0.159205	-0.086151	0.344207	0.169477	-0.729125	-0.864865	-0.038473	-0.053830	0.497625
28188	-1.227852	0.150186	9.614325	-0.095022	0.169834	-0.047440	0.348860	0.172992	-0.725427	-0.864334	-0.038421	-0.057677	0.498121
28189	-1.407743	0.671902	9.102810	-0.084179	0.142898	-0.061385	0.352476	0.175968	-0.722233	-0.863619	-0.038238	-0.060902	0.498990
28190	-1.537389	0.778437	9.006627	-0.055499	0.084396	-0.085998	0.355481	0.173226	-0.720889	-0.862828	-0.037960	-0.062913	0.500129
28191	-1.387576	0.444146	9.388387	-0.046557	0.026597	-0.114461	0.354547	0.175137	-0.717380	-0.861685	-0.037238	-0.063792	0.502039
28192	-1.457303	0.135616	9.769933	-0.169951	0.019583	-0.146277	0.353966	0.184812	-0.715860	-0.860442	-0.034261	-0.065877	0.504109
28193	-1.465054	-0.614286	9.895951	-0.182541	0.012558	-0.142142	0.352089	0.192995	-0.713306	-0.859111	-0.031006	-0.067905	0.506316
28194	-1.585761	-1.291102	10.040606	-0.079031	0.012477	-0.088623	0.349719	0.196958	-0.711687	-0.858319	-0.029603	-0.068902	0.507607
28195	-1.365121	-1.504127	10.149198	0.070956	0.042003	-0.011755	0.349460	0.196551	-0.711558	-0.858099	-0.031110	-0.068807	0.507902
28196	-1.626278	-1.550861	9.929831	0.165501	0.054227	0.063070	0.352356	0.191631	-0.712937	-0.858579	-0.034544	-0.067942	0.506984
28197	-1.682791	-1.348556	9.879776	0.154448	0.054079	0.135304	0.354860	0.185486	-0.712004	-0.859760	-0.037744	-0.067144	0.504856
28198	-1.707049	-1.021765	9.725140	0.025406	0.065327	0.189114	0.358012	0.180565	-0.712100	-0.861566	-0.039052	-0.067792	0.501580
28199	-1.398773	-0.793381	9.696269	0.073612	0.043331	0.208727	0.361292	0.176188	-0.712578	-0.863531	-0.040815	-0.067590	0.498076
28200	-1.682910	-0.707204	10.413423	0.134138	0.053651	0.262162	0.366825	0.165396	-0.714182	-0.865953	-0.043979	-0.066889	0.493677
28201	-1.899829	0.016529	10.594233	0.225363	0.060666	0.271873	0.371442	0.154608	-0.714357	-0.868333	-0.048612	-0.065442	0.489237
28202	-1.743047	0.686952	10.023849	0.163135	0.097599	0.213499	0.376299	0.147088	-0.714117	-0.870127	-0.052638	-0.065256	0.485643
28203	-1.424626	1.000237	9.471997	-0.067316	0.120451	0.151082	0.381911	0.143788	-0.713203	-0.871499	-0.052647	-0.067802	0.482826
28204	-1.380731	1.084241	8.742050	-0.160875	0.138205	0.091446	0.385662	0.145946	-0.709891	-0.872366	-0.051260	-0.071591	0.480859
28205	-1.589215	0.972402	8.600782	-0.107813	0.092978	0.021219	0.390329	0.147554	-0.707112	-0.872542	-0.050171	-0.074167	0.480263
28206	-1.966738	0.843952	8.888528	0.001371	0.042379	-0.008048	0.391360	0.148365	-0.705575	-0.872420	-0.050548	-0.074826	0.480342
28207	-2.391796	0.806279	9.641521	-0.032847	-0.015437	0.002171	0.392897	0.151898	-0.704147	-0.872494	-0.049763	-0.074824	0.480291
28208	-2.490456	0.494077	10.321255	0.029530	-0.057584	0.025334	0.391341	0.151225	-0.704774	-0.872815	-0.049722	-0.073436	0.479927
28209	-2.394814	0.365582	10.227635	0.068764	-0.074266	0.051942	0.389024	0.147560	-0.706063	-0.873345	-0.050261	-0.071408	0.479210
28210	-1.820514	1.004260	9.778246	0.059845	-0.064757	0.064215	0.386202	0.141718	-0.708653	-0.874010	-0.050737	-0.069564	0.478219
28211	-1.301540	1.344219	9.023112	0.027697	-0.078774	0.069148	0.385954	0.140358	-0.709950	-0.874746	-0.050592	-0.067807	0.477140
28212	-1.175528	1.414738	8.811365	0.106552	-0.092689	0.044980	0.383372	0.137375	-0.711099	-0.875222	-0.051590	-0.065049	0.476543
28213	-1.437038	1.302224	9.100697	0.091500	-0.095198	0.000852	0.380007	0.134669	-0.712363	-0.875253	-0.052367	-0.062433	0.476751
28214	-1.683370	0.940288	9.656174	0.076248	-0.097845	-0.008092	0.376663	0.129784	-0.715837	-0.875248	-0.052716	-0.059928	0.477043
28215	-2.123369	0.501148	10.423904	0.035049	-0.069869	-0.014434	0.373039	0.127080	-0.717225	-0.875151	-0.052757	-0.058319	0.477416
28216	-2.238643	-0.093704	10.646353	-0.054493	-0.040180	-0.000091	0.371222	0.126545	-0.717976	-0.875275	-0.051378	-0.058061	0.477371
28217	-1.713567	-0.592690	10.032915	-0.084166	-0.024573	0.050611	0.370548	0.130363	-0.717542	-0.875865	-0.049808	-0.058348	0.476420
28218	-1.070120	-0.744084	9.352764	-0.112058	-0.022995	0.103074	0.370791	0.133086	-0.716747	-0.877000	-0.047705	-0.058835	0.474483
28219	-0.875508	-0.534639	9.132410	-0.171245	-0.047593	0.132503	0.370516	0.134995	-0.715823	-0.878463	-0.044406	-0.059455	0.472012
28220	-0.923405	0.181357	9.573607	-0.183906	-0.049488	0.153703	0.371545	0.137714	-0.716713	-0.880162	-0.040848	-0.060110	0.469078
28221	-1.026376	0.962625	9.984790	-0.155123	-0.019728	0.122480	0.369956	0.141537	-0.714849	-0.881453	-0.038081	-0.061038	0.466761
28222	-0.906946	1.787217	10.187887	-0.136659	0.039938	0.013693	0.370573	0.145755	-0.711985	-0.881683	-0.036017	-0.062933	0.466238
28223	-1.065457	2.573222	10.433792	-0.179886	0.089195	-0.109604	0.372098	0.150650	-0.709384	-0.880673	-0.033641	-0.066117	0.467879
28224	-1.383351	1.999835	10.867302	-0.182042	0.138479	-0.226668	0.372683	0.159909	-0.705311	-0.878488	-0.031391	-0.070334	0.471514
28225	-1.285028	0.241237	10.144540	-0.186475	0.156119	-0.220841	0.371967	0.168903	-0.701222	-0.876295	-0.029430	-0.074796	0.475023
28226	-0.968654	-0.398588	9.343845	-0.339451	0.185864	-0.199146	0.376035	0.182229	-0.694972	-0.874302	-0.024909	-0.081315	0.477875
28227	-0.952457	-0.475350	8.662753	-0.401221	0.180682	-0.174948	0.377502	0.195570	-0.689070	-0.872512	-0.019445	-0.088195	0.480173
28228	-1.598502	-0.319587	8.405780	-0.260918	0.142381	-0.140348	0.379626	0.207271	-0.682550	-0.871011	-0.015971	-0.093161	0.482085
28229	-2.286011	-0.573431	8.579411	-0.064298	0.097035	-0.110731	0.379965	0.214352	-0.679138	-0.869795	-0.015705	-0.095337	0.483861
28230	-2.430098	-0.846903	10.012144	0.072994	0.034574	-0.060655	0.380720	0.217344	-0.676545	-0.869131	-0.017152	-0.095174	0.485035
28231	-2.061240	-0.953054	10.844010	0.060261	0.068337	-0.029055	0.381258	0.215162	-0.678120	-0.868710	-0.018925	-0.095644	0.485630
28232	-1.383174	-0.659197	10.360925	-0.059538	0.122430	-0.019291	0.383739	0.212695	-0.676250	-0.868328	-0.019000	-0.098280	0.485785
28233	-1.567814	-0.792440	9.572778	-0.118443	0.112172	-0.033810	0.385005	0.216501	-0.672111	-0.867834	-0.018051	-0.101229	0.486098
28234	-2.212398	-1.101427	9.125412	-0.036999	0.058258	-0.043846	0.386543	0.218943	-0.669407	-0.867325	-0.017843	-0.102539	0.486739
28235	-2.736177	-1.419114	9.287285	0.095279	0.014640	-0.031495	0.387575	0.220163	-0.668509	-0.866962	-0.019646	-0.101766	0.487478
28236	-2.959998	-1.666327	9.666059	0.204902	-0.022259	0.040553	0.387482	0.215261	-0.671388	-0.867342	-0.023020	-0.099289	0.487165
28237	-2.609153	-1.217731	9.403852	0.272709	-0.011925	0.095709	0.386497	0.206275	-0.672878	-0.868159	-0.027880	-0.096335	0.486048
28238	-2.248101	-0.683486	8.863784	0.267348	-0.032076	0.106184	0.386562	0.197422	-0.677471	-0.869111	-0.032371	-0.093043	0.484707
28239	-1.815995	-0.359780	8.863777	0.197627	-0.061050	0.084359	0.385451	0.188983	-0.681013	-0.869904	-0.035426	-0.089983	0.483648
28240	-1.653174	-0.570817	9.475133	0.059926	-0.050681	0.049803	0.383560	0.179866	-0.684036	-0.870461	-0.036024	-0.088411	0.482890
28241	-1.550065	-1.033395	10.254730	-0.097639	-0.010680	0.057468	0.382774	0.181233	-0.684654	-0.871101	-0.034326	-0.089090	0.481734
28242	-1.730652	-1.644615	10.463136	-0.076251	0.095997	0.098469	0.385487	0.183534	-0.682741	-0.871956	-0.034053	-0.091353	0.479778
28243	-2.043939	-1.879570	9.903221	0.125768	0.125863	0.163552	0.391090	0.181050	-0.680532	-0.873194	-0.037663	-0.092214	0.477085
28244	-2.234318	-1.471075	9.303986	0.172048	0.124131	0.236293	0.395435	0.171489	-0.679403	-0.875090	-0.042246	-0.092485	0.473158
28245	-2.223765	-0.668166	9.217002	0.171907	0.083822	0.262744	0.402902	0.163820	-0.680748	-0.877249	-0.046409	-0.092121	0.468823
28246	-2.739096	0.192731	9.450024	0.143291	0.027952	0.241511	0.406727	0.155217	-0.681276	-0.879330	-0.049589	-0.090966	0.464806
28247	-3.245577	0.247249	10.257646	0.034289	0.012291	0.180886	0.407810	0.148945	-0.683413	-0.880935	-0.050570	-0.090746	0.461693
28248	-3.132739	0.487517	10.470904	0.030919	0.035060	0.136895	0.411201	0.147291	-0.682708	-0.882111	-0.051648	-0.090863	0.459301
28249	-2.692118	0.330950	9.941434	-0.059981	0.078896	0.083369	0.411736	0.144563	-0.682485	-0.882775	-0.051455	-0.092812	0.457654
28250	-1.862157	-0.087644	9.655512	-0.123376	0.121603	0.072159	0.415729	0.150399	-0.679913	-0.883338	-0.050486	-0.095936	0.456029
28251	-1.616020	-0.075820	8.644234	-0.005269	0.120839	0.099402	0.420017	0.149965	-0.676891	-0.883998	-0.051655	-0.098090	0.454156
28252	-1.737785	0.478377	7.892284	0.060008	0.023035	0.103215	0.422367	0.148181	-0.676300	-0.884836	-0.053090	-0.097768	0.452425
28253	-1.817042	1.197141	8.372233	-0.038346	-0.067088	0.052987	0.422641	0.147091	-0.678375	-0.885473	-0.051924	-0.096918	0.451495
28254	-2.524875	0.753341	10.079419	-0.001599	-0.084564	-0.015455	0.420170	0.147514	-0.679621	-0.885511	-0.051063	-0.095374	0.451848
28255	-3.094180	0.444627	11.486578	-0.093714	-0.012025	-0.043985	0.414849	0.146045	-0.681744	-0.885217	-0.049274	-0.096106	0.452466
28256	-2.563870	0.339991	10.865614	0.028138	0.085965	-0.035859	0.415867	0.148627	-0.679288	-0.884706	-0.050444	-0.097331	0.453075
28257	-1.784519	0.660125	9.009803	0.053524	0.133397	-0.042680	0.419628	0.149968	-0.677529	-0.883991	-0.052603	-0.099286	0.453801
28258	-1.932452	0.933004	8.211590	-0.016057	0.089919	-0.077592	0.421444	0.150366	-0.676265	-0.883133	-0.052943	-0.101025	0.455047
28259	-2.355127	0.571339	8.405727	0.053574	0.030504	-0.067558	0.421689	0.152953	-0.675986	-0.882388	-0.054163	-0.101179	0.456313
28260	-2.679106	0.482802	9.299044	0.130255	-0.022109	-0.049507	0.421453	0.149140	-0.676792	-0.881845	-0.056121	-0.099576	0.457476
28261	-2.727202	0.485515	10.063667	0.097958	-0.010020	-0.047938	0.421479	0.145326	-0.678374	-0.881301	-0.057829	-0.098598	0.458521
28262	-2.581863	0.549432	10.101597	0.087162	0.007383	-0.030362	0.421100	0.144648	-0.680435	-0.880914	-0.059335	-0.097887	0.459225
28263	-2.426600	0.658232	9.899651	0.028256	0.035405	-0.048333	0.420710	0.144378	-0.680175	-0.880354	-0.060254	-0.098345	0.460082
28264	-2.346500	0.387476	9.645927	-0.064571	0.033770	-0.093148	0.419776	0.147788	-0.679097	-0.879512	-0.059207	-0.099569	0.461561
28265	-2.026393	-0.091433	9.570374	-0.150368	0.040724	-0.113326	0.420272	0.150918	-0.677014	-0.878546	-0.056886	-0.101833	0.463197
28266	-1.886429	-0.445534	9.740520	-0.091403	0.041514	-0.100675	0.420494	0.157456	-0.676696	-0.877637	-0.055421	-0.103447	0.464736
28267	-1.598547	-0.364043	9.597193	-0.114827	0.061470	-0.055019	0.420320	0.163450	-0.673674	-0.877117	-0.053976	-0.105652	0.465393
28268	-2.364978	-0.870206	10.422239	-0.064948	0.103455	-0.018267	0.421333	0.166713	-0.670953	-0.876804	-0.053722	-0.108014	0.465469
28269	-2.954736	0.071031	9.998385	0.101413	0.157886	0.028461	0.424981	0.165603	-0.670117	-0.876605	-0.057121	-0.109817	0.465017
28270	-2.600868	0.641183	8.598493	0.074905	0.121413	-0.014120	0.429677	0.162170	-0.667389	-0.876128	-0.059493	-0.111188	0.465293
28271	-2.189381	1.132257	8.225709	-0.152066	0.040979	-0.089217	0.430179	0.164755	-0.666341	-0.875376	-0.057158	-0.113428	0.466460
28272	-2.508135	0.084309	9.187253	-0.234335	0.000743	-0.143853	0.428565	0.172528	-0.663795	-0.874297	-0.052696	-0.115713	0.468443
28273	-2.839731	-1.080505	10.435933	-0.102357	0.009243	-0.084869	0.427600	0.180298	-0.661000	-0.873579	-0.050913	-0.116935	0.469674
28274	-2.623154	-0.842018	10.331071	0.149706	0.058091	-0.010614	0.428384	0.179612	-0.660633	-0.873195	-0.054011	-0.116477	0.470156
28275	-2.528632	-0.079221	9.137488	0.206100	0.072234	0.025249	0.428674	0.176070	-0.663504	-0.873025	-0.058441	-0.115787	0.470112
28276	-2.543385	0.241246	8.511695	0.056771	0.024237	0.009972	0.430127	0.172929	-0.664586	-0.873005	-0.059644	-0.115588	0.470048
28277	-2.801100	-0.020000	8.933855	0.031651	-0.018628	-0.000926	0.429501	0.168436	-0.664492	-0.872991	-0.060129	-0.114992	0.470157
28278	-3.091138	-0.080764	9.558055	0.045892	-0.027412	-0.004317	0.429249	0.168712	-0.667318	-0.872967	-0.060623	-0.114011	0.470377
28279	-2.920621	-0.209500	9.576732	-0.000631	-0.027472	-0.006497	0.427954	0.166811	-0.666030	-0.872956	-0.060453	-0.113594	0.470520
28280	-2.400930	-0.470670	9.646144	0.056547	-0.036398	0.006013	0.426636	0.170361	-0.667134	-0.873034	-0.061072	-0.112343	0.470596
28281	-1.984887	-0.370214	9.739833	0.083365	-0.010310	0.016770	0.425100	0.166009	-0.667540	-0.873101	-0.062534	-0.111388	0.470507
28282	-2.065285	-0.133832	9.762468	0.059191	0.022914	0.030885	0.427209	0.162866	-0.670177	-0.873276	-0.063812	-0.111117	0.470075
28283	-2.400258	0.298866	9.630954	0.033370	0.005588	0.004391	0.427100	0.159188	-0.670212	-0.873254	-0.064505	-0.110902	0.470072
28284	-2.623995	0.422363	9.336323	-0.021968	0.016241	-0.013498	0.428651	0.160678	-0.669448	-0.873130	-0.064204	-0.111334	0.470241
28285	-2.647152	0.225139	9.271775	-0.036222	0.005799	-0.029533	0.426300	0.161507	-0.668375	-0.872877	-0.063626	-0.111822	0.470673
28286	-2.475008	-0.016389	9.373249	-0.030973	-0.015304	-0.013813	0.424994	0.162877	-0.669372	-0.872830	-0.062871	-0.111788	0.470870
28287	-2.330707	-0.103409	9.596892	-0.000671	-0.015430	0.005727	0.425248	0.163693	-0.668853	-0.872912	-0.062776	-0.111518	0.470795
28288	-2.267062	0.009872	9.840356	0.016331	0.007252	0.005932	0.424734	0.163015	-0.669753	-0.872942	-0.063103	-0.111408	0.470722
28289	-2.334411	0.048623	9.757275	0.042272	0.012532	0.011457	0.425527	0.161104	-0.670170	-0.872963	-0.064016	-0.111196	0.470609
28290	-2.440672	0.055714	9.445874	0.024437	0.012635	0.006961	0.423970	0.160704	-0.670794	-0.872980	-0.064537	-0.111102	0.470528
28291	-2.481940	0.026985	9.383420	-0.012169	0.020558	-0.006486	0.426055	0.159738	-0.670062	-0.872885	-0.064529	-0.111562	0.470598
28292	-2.595250	0.047465	9.499980	0.010147	0.010059	-0.001039	0.425400	0.160287	-0.669661	-0.872852	-0.064758	-0.111568	0.470625
28293	-2.500784	0.087751	9.545287	0.040624	0.002191	-0.016727	0.424876	0.160835	-0.669647	-0.872633	-0.065472	-0.111223	0.471015
28294	-2.330283	-0.041168	9.503884	0.031652	-0.011853	-0.015158	0.424114	0.158660	-0.671460	-0.872487	-0.065839	-0.110662	0.471366
28295	-2.291877	-0.074941	9.568048	-0.016712	-0.004042	-0.004047	0.425024	0.158655	-0.671087	-0.872477	-0.065501	-0.110720	0.471418
28296	-2.359081	-0.016863	9.514025	0.044163	0.007384	-0.006172	0.423851	0.158934	-0.671196	-0.872358	-0.066287	-0.110365	0.471611
28297	-2.474364	0.070496	9.475171	0.092423	0.009154	0.008338	0.425168	0.157293	-0.673163	-0.872290	-0.067994	-0.109603	0.471671
28298	-2.580204	0.126611	9.467117	0.060231	0.014431	0.006404	0.424402	0.153754	-0.671641	-0.872252	-0.069154	-0.109203	0.471666
28299	-2.550671	0.205658	9.438934	0.017273	-0.004829	0.004266	0.425187	0.153750	-0.672683	-0.872276	-0.069410	-0.108912	0.471651
28300	-2.473671	0.164552	9.562757	-0.025684	0.005608	0.005719	0.424413	0.152664	-0.672939	-0.872369	-0.068987	-0.109169	0.471482
28301	-2.382564	0.074801	9.544118	0.004751	-0.001393	0.000583	0.423501	0.153351	-0.673691	-0.872369	-0.069040	-0.109055	0.471500
28302	-2.377674	0.084295	9.515348	0.025298	0.005594	0.010452	0.424537	0.153890	-0.673058	-0.872436	-0.069516	-0.108825	0.471360
28303	-2.416002	0.127790	9.484939	0.019044	0.017852	0.013116	0.424548	0.152664	-0.674357	-0.872493	-0.070017	-0.108888	0.471165
28304	-2.432777	0.142631	9.576571	0.035150	0.005607	0.007027	0.425079	0.150345	-0.673616	-0.872517	-0.070657	-0.108571	0.471099
28305	-2.482957	0.210864	9.741197	0.049442	0.017828	0.011606	0.426374	0.151292	-0.673368	-0.872517	-0.071678	-0.108343	0.470997
28306	-2.297100	0.536746	9.825045	0.095997	0.023899	0.006689	0.427307	0.147881	-0.673930	-0.872409	-0.073551	-0.107771	0.471040
28307	-2.360037	0.508914	10.000691	0.106872	0.061565	-0.017758	0.428101	0.145970	-0.674605	-0.871952	-0.075926	-0.107783	0.471506
28308	-2.483511	0.133863	9.725898	0.156999	0.072171	-0.013863	0.429035	0.141059	-0.673379	-0.871441	-0.079272	-0.107508	0.471962
28309	-2.266223	0.143027	9.344443	0.160533	0.066020	0.004590	0.430243	0.136013	-0.675764	-0.871087	-0.082651	-0.107048	0.472140
28310	-2.550839	0.192635	9.111968	0.155146	0.061753	0.014329	0.432749	0.130141	-0.675602	-0.870855	-0.085924	-0.106562	0.472094
28311	-2.663201	0.349798	9.100326	0.102288	0.040748	0.024507	0.434466	0.126045	-0.676182	-0.870825	-0.088085	-0.106185	0.471836
28312	-2.552218	0.675942	9.079087	0.006595	0.014474	0.009650	0.434852	0.126997	-0.676436	-0.870901	-0.088314	-0.106286	0.471630
28313	-2.640365	0.494818	9.394971	-0.029229	-0.015298	-0.001310	0.435375	0.126449	-0.676450	-0.870976	-0.087607	-0.106219	0.471639
28314	-2.653287	0.366017	9.710807	-0.023922	-0.004874	0.005786	0.434973	0.127404	-0.674632	-0.871114	-0.087112	-0.106279	0.471462
28315	-2.564893	0.239719	9.530766	-0.002465	-0.007495	0.012934	0.433560	0.126187	-0.677841	-0.871259	-0.086961	-0.106071	0.471269
28316	-2.488065	0.185553	9.315606	0.004628	-0.015386	0.030551	0.433036	0.126189	-0.677061	-0.871601	-0.086917	-0.105635	0.470743
28317	-2.507313	0.190903	9.443196	-0.038398	-0.015451	0.044340	0.434458	0.127544	-0.676296	-0.872120	-0.086109	-0.105574	0.469943
28318	-2.742456	0.053897	9.655121	0.024132	0.007289	0.066945	0.432785	0.124283	-0.676561	-0.872723	-0.086695	-0.105288	0.468777
28319	-2.701225	0.088783	9.371603	0.088517	-0.006674	0.078820	0.432930	0.121694	-0.676588	-0.873322	-0.088237	-0.104144	0.467629
28320	-2.040682	1.302063	9.081872	0.059915	-0.041829	0.076778	0.434773	0.119369	-0.678827	-0.874055	-0.089008	-0.102647	0.466442
28321	-2.017758	1.776130	10.021918	-0.065014	-0.011247	-0.011188	0.433071	0.120468	-0.677890	-0.874097	-0.087675	-0.102962	0.466547
28322	-2.796341	0.932327	10.506759	-0.120171	0.055536	-0.079148	0.433976	0.121689	-0.677891	-0.873499	-0.085881	-0.105124	0.467518
28323	-2.976861	0.026870	9.656832	-0.050418	0.075853	-0.046956	0.435500	0.127129	-0.675801	-0.872992	-0.085544	-0.106898	0.468124
28324	-2.564490	-0.343280	8.418647	0.024638	0.041794	-0.002646	0.437061	0.127257	-0.675823	-0.872869	-0.086315	-0.107331	0.468113
28325	-2.201368	-0.213682	8.469872	0.006466	-0.014432	0.040993	0.437839	0.127662	-0.675831	-0.873277	-0.086274	-0.106864	0.467466
28326	-2.405878	0.190477	9.562470	0.077751	-0.027794	0.074187	0.436037	0.124129	-0.675838	-0.873945	-0.087482	-0.105455	0.466311
28327	-2.676380	0.834312	10.218632	0.120641	-0.005116	0.079186	0.437129	0.116904	-0.678629	-0.874486	-0.089597	-0.104008	0.465218
28328	-2.802492	1.101553	9.992097	0.072503	0.035246	0.059693	0.437795	0.114175	-0.678666	-0.874890	-0.091269	-0.103776	0.464185
28329	-2.621341	1.129528	9.378073	0.019024	0.033626	0.031065	0.439243	0.110897	-0.677947	-0.875080	-0.091901	-0.104030	0.463645
28330	-2.372351	0.838446	9.199557	0.020869	0.030994	0.021246	0.439773	0.109123	-0.677715	-0.875237	-0.092547	-0.104275	0.463165
28331	-2.407020	0.711793	9.376227	0.056503	0.033535	0.050574	0.439786	0.106534	-0.677483	-0.875538	-0.093879	-0.104130	0.462360
28332	-2.533951	0.513740	9.562486	0.085173	0.054563	0.042041	0.442391	0.106112	-0.677268	-0.875724	-0.095909	-0.104157	0.461584
28333	-2.790758	0.390878	9.625768	0.049482	0.051176	0.017146	0.444474	0.105964	-0.677301	-0.875688	-0.097196	-0.104454	0.461316
28334	-2.837422	0.619590	9.585545	-0.070212	0.040767	-0.027761	0.446420	0.107044	-0.677062	-0.875549	-0.096233	-0.105807	0.461474
28335	-2.759941	0.654590	9.431482	-0.102162	0.037395	-0.081770	0.448092	0.110168	-0.676542	-0.874916	-0.094530	-0.107461	0.462644
28336	-2.587059	0.527433	9.185819	-0.128824	0.027852	-0.118199	0.446481	0.117532	-0.674128	-0.874060	-0.092228	-0.109298	0.464291
28337	-2.621741	0.407224	9.110241	-0.092884	0.007854	-0.155912	0.446191	0.121893	-0.672665	-0.872768	-0.090243	-0.110486	0.466824
28338	-2.769359	0.688319	9.427145	-0.062442	0.013107	-0.166151	0.445764	0.128298	-0.672596	-0.871373	-0.088853	-0.111535	0.469441
28339	-3.309370	0.790318	9.947233	-0.094618	0.021938	-0.184686	0.445082	0.133070	-0.671509	-0.869756	-0.086929	-0.113044	0.472429
28340	-2.985279	0.191324	9.935148	-0.085810	0.048025	-0.149500	0.442046	0.139761	-0.669853	-0.868414	-0.085506	-0.114879	0.474709
28341	-2.632148	-0.385133	9.502535	-0.061036	0.040871	-0.081710	0.443319	0.144113	-0.668799	-0.867650	-0.084547	-0.116230	0.475946
28342	-2.409031	-0.234300	9.062582	-0.021936	0.021502	-0.015434	0.443957	0.146426	-0.669044	-0.867527	-0.084289	-0.116768	0.476086
28343	-2.365691	0.428654	8.906420	0.040465	-0.018832	0.031703	0.444993	0.146147	-0.667002	-0.867809	-0.084766	-0.115916	0.475694
28344	-2.487752	0.911191	9.100460	0.030720	-0.039777	0.001727	0.443964	0.145336	-0.669055	-0.867937	-0.084869	-0.114866	0.475697
28345	-3.011078	0.314935	9.396101	-0.036364	-0.030913	-0.011918	0.442672	0.144799	-0.671100	-0.867962	-0.083818	-0.114606	0.475901
28346	-2.918800	0.040993	9.704555	-0.022270	-0.043329	0.023296	0.440580	0.145900	-0.670028	-0.868381	-0.083020	-0.113961	0.475431
28347	-2.551043	0.144041	9.736210	0.045646	-0.043469	0.041323	0.439551	0.144953	-0.672211	-0.868802	-0.083378	-0.112617	0.474920
28348	-2.550380	0.239929	9.636377	0.034946	-0.032949	0.039543	0.439561	0.144136	-0.673635	-0.869242	-0.083712	-0.111578	0.474300
28349	-2.408660	0.467902	9.834827	0.004520	-0.011178	0.042924	0.439061	0.141415	-0.675071	-0.869674	-0.083655	-0.111167	0.473615
28350	-2.341960	0.698737	9.204898	-0.007828	-0.004028	0.024396	0.439585	0.140049	-0.673804	-0.869993	-0.083482	-0.111065	0.473083
28351	-2.538500	0.561098	9.308343	-0.093714	-0.014493	0.015831	0.439320	0.141686	-0.675329	-0.870339	-0.081636	-0.111557	0.472653
28352	-2.753870	0.818967	9.721688	-0.125855	0.010885	-0.001827	0.438899	0.145638	-0.672838	-0.870585	-0.079486	-0.112876	0.472253
28353	-2.938606	0.656017	9.442652	-0.115008	-0.001196	-0.022911	0.438361	0.148638	-0.672801	-0.870560	-0.077340	-0.113864	0.472417
28354	-2.722892	0.105082	9.141283	-0.174089	-0.027460	-0.019202	0.437935	0.154090	-0.671454	-0.870797	-0.073946	-0.114996	0.472251
28355	-2.361241	-0.306598	9.135834	-0.231511	-0.041639	0.009214	0.437381	0.158996	-0.669595	-0.871320	-0.069443	-0.116336	0.471642
28356	-2.013267	-0.602934	9.064542	-0.194182	-0.048835	0.062167	0.436558	0.165948	-0.668742	-0.872389	-0.065678	-0.117167	0.469995
28357	-1.765069	0.327038	9.452777	-0.072762	-0.112053	0.096414	0.436022	0.167994	-0.667555	-0.873660	-0.063446	-0.115630	0.468318
28358	-2.636340	0.348885	10.443400	-0.203099	-0.005154	0.036177	0.434709	0.171000	-0.669309	-0.874382	-0.059865	-0.117334	0.467017
28359	-2.756762	-0.247621	9.324960	-0.183264	0.100073	0.061314	0.435960	0.176985	-0.664377	-0.874942	-0.057613	-0.120586	0.465421
28360	-2.689176	0.759741	9.393631	0.161966	0.070306	0.086816	0.439363	0.173424	-0.664205	-0.875501	-0.061244	-0.120145	0.464017
28361	-2.698214	1.165593	9.965500	0.244534	0.028394	0.005391	0.441233	0.165513	-0.665083	-0.875187	-0.065745	-0.118212	0.464490
28362	-2.788756	0.665523	9.787511	0.003515	0.023439	-0.117175	0.442428	0.161828	-0.665780	-0.874151	-0.065682	-0.118682	0.466328
28363	-2.710643	-0.546634	9.181746	-0.194864	0.006132	-0.168287	0.440553	0.170012	-0.663998	-0.872824	-0.061882	-0.120683	0.468813
28364	-2.163165	-0.962974	8.912705	-0.218126	-0.004473	-0.166976	0.437899	0.177927	-0.662079	-0.871668	-0.057554	-0.122795	0.470960
28365	-1.962343	-0.583078	9.395955	-0.078712	0.033811	-0.130568	0.434993	0.185026	-0.661322	-0.870455	-0.056070	-0.124122	0.473030
28366	-2.218064	0.105948	9.925145	0.093092	0.037337	-0.143196	0.434208	0.185848	-0.661431	-0.868989	-0.057627	-0.123985	0.475568
28367	-2.266632	0.730352	10.298009	0.057792	0.079491	-0.245382	0.434957	0.190066	-0.659212	-0.866399	-0.058686	-0.124902	0.479904
28368	-2.161909	0.528899	9.963166	-0.048919	0.086821	-0.380136	0.434530	0.195927	-0.658119	-0.862609	-0.057671	-0.127247	0.486198
28369	-2.082689	0.142062	9.496646	-0.164759	0.104581	-0.469126	0.430939	0.208206	-0.655885	-0.857953	-0.054566	-0.130949	0.493752
28370	-2.399549	-0.271635	9.460980	-0.289816	0.146734	-0.503357	0.427200	0.221302	-0.649778	-0.852878	-0.049675	-0.136794	0.501417
28371	-3.063086	-0.532146	9.088831	-0.239766	0.124242	-0.488821	0.423706	0.237394	-0.644161	-0.847848	-0.045415	-0.141565	0.508971
28372	-2.979635	-0.327419	8.614656	-0.073393	0.067467	-0.480737	0.419312	0.252675	-0.640470	-0.842815	-0.043446	-0.143812	0.516811
28373	-3.026623	-0.809119	8.263482	-0.093118	0.000194	-0.484726	0.413525	0.262105	-0.638231	-0.837867	-0.040434	-0.144995	0.524709
28374	-3.356030	-1.650885	8.987181	-0.140123	-0.049016	-0.418367	0.406550	0.273722	-0.635052	-0.833780	-0.036293	-0.145907	0.531229
28375	-3.560597	-2.266509	10.053638	-0.124604	-0.061634	-0.325864	0.397267	0.282219	-0.636504	-0.830578	-0.032530	-0.146307	0.536354
28376	-3.249340	-2.302145	10.204340	0.035822	-0.035795	-0.184600	0.392550	0.287831	-0.636636	-0.828735	-0.032141	-0.145376	0.539473
28377	-2.789804	-1.495156	9.450282	0.291489	-0.021901	-0.105100	0.389832	0.286211	-0.638413	-0.827465	-0.036315	-0.141837	0.542093
28378	-2.653702	-1.016828	8.925931	0.325337	-0.037686	-0.059022	0.387559	0.278053	-0.645283	-0.826729	-0.041065	-0.137655	0.543952
28379	-2.668724	-0.752332	8.871428	0.242957	-0.074461	-0.052646	0.384229	0.270443	-0.648655	-0.826153	-0.044017	-0.133736	0.545571
28380	-2.769158	-0.625558	9.176538	0.203470	-0.102533	-0.042412	0.382618	0.260920	-0.656449	-0.825898	-0.046074	-0.129794	0.546739
28381	-2.670747	-0.382250	9.560575	0.221379	-0.095618	-0.052819	0.380843	0.255755	-0.661623	-0.825357	-0.048455	-0.125758	0.548291
28382	-2.416395	-0.259860	9.336302	0.221449	-0.102622	-0.063464	0.375532	0.252924	-0.664532	-0.824840	-0.050749	-0.121635	0.549789
28383	-2.259204	-0.220675	9.181600	0.187532	-0.116603	-0.081421	0.371933	0.248042	-0.669676	-0.824034	-0.052280	-0.117632	0.551723
28384	-2.090861	-0.320114	9.337606	0.102475	-0.127217	-0.076867	0.367003	0.246980	-0.672574	-0.823700	-0.052272	-0.114442	0.552891
28385	-2.126843	-0.647163	10.040661	0.049454	-0.109947	-0.042015	0.363133	0.243733	-0.677311	-0.823439	-0.051674	-0.112011	0.553834
28386	-1.835651	-0.486733	11.340055	0.063576	-0.029882	-0.010865	0.357683	0.242402	-0.679818	-0.823361	-0.052313	-0.110756	0.554142
28387	-1.560847	0.131009	11.145330	0.142585	0.083878	-0.028334	0.359260	0.239668	-0.679868	-0.822721	-0.055392	-0.110403	0.554863
28388	-1.643025	0.165709	9.699789	0.188604	0.126298	-0.061266	0.362408	0.236383	-0.681493	-0.821560	-0.059713	-0.110383	0.556137
28389	-2.019094	-0.388051	8.538386	0.103766	0.098676	-0.076057	0.364512	0.232284	-0.680920	-0.820386	-0.062204	-0.110733	0.557527
28390	-2.322516	-0.939763	8.231874	0.019370	0.026955	-0.027601	0.367392	0.228180	-0.679201	-0.820025	-0.062710	-0.110924	0.557963
28391	-2.414092	-0.941351	9.052094	0.027893	-0.038060	0.024223	0.367259	0.229135	-0.679962	-0.820356	-0.062625	-0.109785	0.557710
28392	-2.320253	-0.681711	10.046738	0.051741	-0.040144	0.065808	0.365314	0.229010	-0.681737	-0.821133	-0.063121	-0.108395	0.556783
28393	-2.234344	-0.500624	10.499856	0.073940	0.005144	0.104906	0.366901	0.225051	-0.682572	-0.822206	-0.064417	-0.107346	0.555251
28394	-2.322852	-0.371322	10.088778	0.091858	0.041968	0.122855	0.367575	0.221233	-0.683134	-0.823372	-0.066609	-0.106786	0.553370
28395	-2.291549	-0.359415	9.343693	0.077664	0.050871	0.119269	0.370338	0.216587	-0.684251	-0.824489	-0.068489	-0.106430	0.551543
28396	-2.422495	-0.772323	9.253565	0.015820	0.040371	0.139885	0.372973	0.211123	-0.684473	-0.825935	-0.069445	-0.106658	0.549211
28397	-2.633906	-0.632655	9.559781	-0.012106	0.043775	0.175026	0.376355	0.210968	-0.683752	-0.827785	-0.069859	-0.107124	0.546275
28398	-2.727420	-0.192858	9.219602	0.048760	0.061355	0.187114	0.379239	0.207956	-0.684726	-0.829635	-0.071691	-0.107273	0.543194
28399	-2.614666	0.055172	8.824973	0.082786	0.036913	0.186418	0.382138	0.201128	-0.683935	-0.831462	-0.073645	-0.106595	0.540264
28400	-2.515726	0.372988	9.195443	0.005015	0.033338	0.161192	0.386605	0.193747	-0.683945	-0.833141	-0.074385	-0.106786	0.537531
28401	-2.487469	0.595428	9.654340	-0.120069	0.047303	0.114537	0.388412	0.195780	-0.682922	-0.834453	-0.072949	-0.108565	0.535332
28402	-2.474030	0.778826	9.891833	-0.137661	0.056154	0.044857	0.390994	0.198353	-0.681005	-0.835028	-0.071302	-0.110839	0.534190
