# Supplementary material for: Identification of Haptic Based Guiding Using Hard Reins
Source: PLoS One. 2015 Jul 22;10(7):e0132020. doi: 10.1371/journal.pone.0132020 (PMC4511788; doi:10.1371/journal.pone.0132020)
Supplement: S2 File — (ZIP) [file pone.0132020.s002.zip › MotionData2/Subject10/T14/gc14.txt]

// Start Time: 0
// Sample rate: 25.0Hz
// Scenario: 4.9
// Firmware Version: 2.6.1
Counter	Acc_X	Acc_Y	Acc_Z	Gyr_X	Gyr_Y	Gyr_Z	Mag_X	Mag_Y	Mag_Z	Quat_w	Quat_x	Quat_y	Quat_z
27603	9.201314	2.281760	-2.491078	-0.544778	0.042870	0.036332	-0.677300	-0.453173	0.031929	-0.658701	0.139198	0.721411	0.162181
27604	9.184730	2.284039	-2.529742	-0.537573	0.046689	0.008967	-0.677857	-0.453445	0.030258	-0.659056	0.143483	0.719811	0.164103
27605	9.372652	2.297656	-2.481820	-0.559239	0.055558	0.037891	-0.677862	-0.452043	0.028879	-0.657637	0.145758	0.720059	0.166682
27606	9.358093	2.365683	-2.439067	-0.544922	0.023053	0.038261	-0.678989	-0.449795	0.025845	-0.657706	0.150628	0.718626	0.168258
27607	9.294837	2.233172	-2.437504	-0.532225	0.015771	0.038425	-0.679410	-0.449518	0.026687	-0.655818	0.152703	0.719420	0.170348
27608	9.326398	2.094656	-2.527818	-0.549589	0.001584	0.022378	-0.680954	-0.448676	0.026708	-0.655488	0.157467	0.718267	0.172139
27609	9.246694	2.206712	-2.466139	-0.550552	-0.011161	0.036594	-0.679699	-0.447279	0.026016	-0.653167	0.159875	0.719289	0.174457
27610	9.269898	2.052181	-2.420953	-0.554139	-0.011229	0.045382	-0.683065	-0.445879	0.027311	-0.652694	0.165061	0.718177	0.175977
27611	9.210323	2.221622	-2.437262	-0.576102	-0.027230	0.032849	-0.685308	-0.445461	0.029284	-0.650058	0.167827	0.719257	0.178684
27612	9.226846	2.163643	-2.417307	-0.550569	-0.012953	0.034824	-0.685728	-0.445035	0.027619	-0.649509	0.172807	0.718172	0.180290
27613	9.248566	2.163506	-2.417334	-0.537974	-0.020009	0.012019	-0.686157	-0.443222	0.028896	-0.647045	0.174770	0.719293	0.182770
27614	9.319452	2.176877	-2.526310	-0.528804	-0.014747	0.024500	-0.686022	-0.442104	0.028906	-0.646488	0.179314	0.718311	0.184197
27615	9.232319	2.175207	-2.494763	-0.545163	-0.010996	0.015420	-0.685181	-0.442385	0.028757	-0.644153	0.181406	0.719214	0.186790
27616	9.251655	2.158093	-2.506680	-0.542463	-0.010926	0.006607	-0.684345	-0.441835	0.030708	-0.643516	0.185842	0.718162	0.188661
27617	9.247088	2.191848	-2.523964	-0.563320	0.000068	-0.002547	-0.685474	-0.439880	0.031991	-0.641218	0.187883	0.718853	0.191808
27618	9.275793	2.080370	-2.544505	-0.550578	-0.005504	0.009129	-0.686452	-0.440439	0.032551	-0.640618	0.192426	0.717654	0.193787
27619	9.209074	2.210996	-2.591782	-0.550615	0.009225	-0.025457	-0.685895	-0.440166	0.034222	-0.638421	0.193955	0.718299	0.197094
27620	9.252197	2.177044	-2.567298	-0.537867	0.003584	-0.005808	-0.685753	-0.440583	0.033380	-0.637926	0.198072	0.717056	0.199119
27621	9.252556	2.142817	-2.629740	-0.542323	0.018070	-0.011258	-0.686309	-0.441420	0.033376	-0.635954	0.199681	0.717507	0.202172
27622	9.290645	2.143001	-2.562137	-0.556031	0.003673	-0.006018	-0.686455	-0.440591	0.036452	-0.635370	0.204014	0.716155	0.204462
27623	9.290943	2.162149	-2.591347	-0.538031	-0.016104	-0.019836	-0.686454	-0.441013	0.037284	-0.632901	0.205602	0.717033	0.207434
27624	9.262635	2.234521	-2.640441	-0.553400	-0.011653	-0.005883	-0.686457	-0.440600	0.039239	-0.632089	0.209951	0.715850	0.209625
27625	9.242365	2.031812	-2.613990	-0.546998	-0.005324	-0.012956	-0.684496	-0.441166	0.040055	-0.629771	0.211728	0.716465	0.212693
27626	9.166026	2.225495	-2.635379	-0.547070	-0.005195	-0.027101	-0.686176	-0.441446	0.041459	-0.628970	0.215651	0.715282	0.215089
27627	9.201969	2.143061	-2.641756	-0.552479	-0.000663	-0.027195	-0.685893	-0.442430	0.042840	-0.626639	0.217290	0.715816	0.218442
27628	9.235700	2.152590	-2.629826	-0.559808	-0.017872	-0.013014	-0.684499	-0.441035	0.042565	-0.625644	0.221615	0.714639	0.220789
27629	9.238412	2.171723	-2.659038	-0.537995	-0.019840	-0.005665	-0.684494	-0.442723	0.046032	-0.623199	0.223483	0.715322	0.223588
27630	9.192286	2.017099	-2.698327	-0.538946	-0.034294	-0.002076	-0.685335	-0.443007	0.048126	-0.622091	0.227763	0.714359	0.225428
27631	9.237965	2.113911	-2.629397	-0.545391	-0.051504	0.012127	-0.684216	-0.443011	0.048675	-0.619239	0.230150	0.715263	0.227975
27632	9.228501	2.232592	-2.596881	-0.545467	-0.068765	0.028167	-0.684223	-0.441478	0.049806	-0.617723	0.235085	0.714521	0.229377
27633	9.324392	2.162211	-2.547899	-0.546747	-0.126368	0.023207	-0.685911	-0.440370	0.054012	-0.613837	0.238008	0.716223	0.231473
27634	9.195626	2.195705	-2.731736	-0.547878	-0.169650	0.026984	-0.687040	-0.439834	0.061832	-0.610828	0.243404	0.716667	0.232449
27635	9.080855	2.171325	-2.881119	-0.560516	-0.166059	0.033872	-0.685654	-0.437905	0.068950	-0.606326	0.246852	0.718658	0.234444
27636	9.003920	2.001897	-2.999938	-0.549226	-0.104760	0.022980	-0.687067	-0.436247	0.075808	-0.604183	0.251885	0.718269	0.235809
27637	9.060025	2.039845	-3.058426	-0.564336	-0.048783	0.018940	-0.685819	-0.434451	0.080974	-0.601251	0.254644	0.718824	0.238632
27638	9.156017	1.996045	-3.009741	-0.537783	-0.016514	0.024372	-0.684841	-0.434740	0.083472	-0.600417	0.259124	0.717376	0.240262
27639	9.182190	1.996182	-2.961452	-0.543144	0.003399	0.017113	-0.686390	-0.432503	0.084065	-0.598328	0.261380	0.717358	0.243069
27640	9.125147	2.058857	-3.044228	-0.556660	0.023333	0.011525	-0.687229	-0.432783	0.084626	-0.597885	0.265693	0.715370	0.245330
27641	9.129254	1.850950	-3.051579	-0.539189	0.048406	0.018627	-0.688778	-0.430827	0.086052	-0.596465	0.267730	0.714774	0.248290
27642	9.139278	1.765748	-3.140043	-0.538875	0.075105	0.054732	-0.688929	-0.428740	0.088584	-0.597051	0.272175	0.711987	0.250052
27643	9.231145	1.772313	-3.157153	-0.551544	0.091533	0.039465	-0.689212	-0.428039	0.088315	-0.596273	0.274482	0.710659	0.253147
27644	9.168032	1.617871	-3.184340	-0.558752	0.091482	0.047311	-0.691457	-0.426637	0.088347	-0.596922	0.278955	0.707572	0.255362
27645	9.322047	1.762694	-3.058101	-0.547731	0.109300	0.065952	-0.693430	-0.423557	0.087836	-0.596539	0.281537	0.705857	0.258155
27646	9.258855	1.671340	-3.044915	-0.549521	0.096441	0.092524	-0.694840	-0.420614	0.086205	-0.597514	0.286491	0.702458	0.259717
27647	9.277843	1.709782	-2.675683	-0.562791	0.004384	0.115926	-0.697511	-0.418095	0.086810	-0.595817	0.290529	0.701577	0.261505
27648	9.368543	1.904419	-2.762545	-0.555476	0.057312	0.040540	-0.698085	-0.414882	0.087544	-0.595900	0.295005	0.698870	0.263544
27649	9.308428	1.676768	-2.900067	-0.551238	0.119925	0.087056	-0.700064	-0.409980	0.085241	-0.595728	0.297908	0.696783	0.266179
27650	9.114427	1.591480	-2.821535	-0.551316	0.101811	0.094189	-0.702591	-0.407874	0.084028	-0.596712	0.302826	0.693203	0.267769
27651	9.285180	1.508468	-2.784594	-0.543916	0.090433	0.154523	-0.704145	-0.404093	0.082407	-0.596518	0.306761	0.691046	0.269295
27652	9.423330	1.429077	-2.588176	-0.558699	0.065474	0.133281	-0.706687	-0.398633	0.080950	-0.597122	0.312477	0.687568	0.270284
27653	9.385180	1.353800	-2.683935	-0.543997	0.114488	0.085369	-0.708508	-0.397782	0.078325	-0.596869	0.315353	0.685491	0.272767
27654	9.408056	1.378910	-2.510275	-0.547728	0.098189	0.096040	-0.711043	-0.393577	0.076158	-0.597757	0.320222	0.681863	0.274240
27655	9.281988	1.239576	-2.503719	-0.569514	0.073575	0.136586	-0.714424	-0.388256	0.075124	-0.597050	0.324346	0.679748	0.276177
27656	9.353230	1.109645	-2.727077	-0.558313	0.103089	0.156006	-0.716397	-0.384895	0.073920	-0.598224	0.330099	0.675559	0.277097
27657	9.229609	0.895126	-2.760761	-0.543518	0.118893	0.191417	-0.718516	-0.379996	0.072733	-0.598570	0.334439	0.672623	0.278284
27658	9.466045	0.845214	-2.775018	-0.554597	0.137789	0.103634	-0.722591	-0.375503	0.069187	-0.599893	0.339219	0.668328	0.279993
27659	9.641296	0.779408	-2.687533	-0.558736	0.073217	0.074813	-0.723582	-0.372137	0.066024	-0.598847	0.342468	0.666582	0.282430
27660	9.552188	0.956769	-2.626571	-0.581669	0.064680	0.033905	-0.727238	-0.367932	0.064284	-0.598580	0.347024	0.663438	0.284827
27661	9.515333	0.933290	-2.553771	-0.555375	0.056413	0.036904	-0.726121	-0.366809	0.062057	-0.597101	0.349844	0.662120	0.287534
27662	9.495332	0.938824	-2.461989	-0.546545	0.026785	0.020373	-0.725842	-0.366671	0.062475	-0.596472	0.353994	0.659685	0.289354
27663	9.522158	0.982061	-2.477005	-0.544825	0.017869	0.009844	-0.726684	-0.366393	0.063460	-0.594386	0.356572	0.659032	0.291957
27664	9.705434	0.796796	-2.547670	-0.546588	0.028835	-0.004381	-0.726405	-0.366255	0.063738	-0.593617	0.360363	0.656714	0.294082
27665	9.415604	0.823046	-2.506499	-0.546691	0.023588	-0.025639	-0.725001	-0.367237	0.063995	-0.591369	0.362489	0.656191	0.297149
27666	9.562329	0.846755	-2.432056	-0.542515	-0.013953	-0.058947	-0.727240	-0.367513	0.064567	-0.589725	0.365749	0.654767	0.299553
27667	9.541001	0.880509	-2.466232	-0.548823	-0.010391	-0.051079	-0.724440	-0.368084	0.066352	-0.586850	0.367787	0.654768	0.302685
27668	9.550935	0.904460	-2.490675	-0.532535	-0.025872	-0.041056	-0.725976	-0.368919	0.066355	-0.585213	0.371216	0.653383	0.304655
27669	9.480908	0.934021	-2.471581	-0.567178	-0.053782	-0.026262	-0.724568	-0.371447	0.069106	-0.581767	0.374072	0.653546	0.307400
27670	9.464801	0.957728	-2.561225	-0.563643	-0.066322	-0.035871	-0.723735	-0.370339	0.071619	-0.579377	0.378159	0.652368	0.309410
27671	9.361064	0.963200	-2.563564	-0.547254	-0.050017	-0.055262	-0.724287	-0.372297	0.072718	-0.575925	0.380393	0.652774	0.312245
27672	9.421638	1.015952	-2.569066	-0.563571	-0.040887	-0.059028	-0.723729	-0.372305	0.074526	-0.573699	0.383994	0.651441	0.314710
27673	9.460180	0.962439	-2.585434	-0.545330	-0.040231	-0.041124	-0.721901	-0.374550	0.076161	-0.570459	0.386340	0.651586	0.317417
27674	9.480028	1.020054	-2.627180	-0.535324	-0.041238	-0.033910	-0.720929	-0.373161	0.078119	-0.568583	0.389926	0.650208	0.319218
27675	9.431837	1.000904	-2.646232	-0.548996	-0.050189	-0.034027	-0.719944	-0.374561	0.078376	-0.565210	0.392480	0.650340	0.321801
27676	9.407721	1.015586	-2.641531	-0.554329	-0.039498	-0.018235	-0.721060	-0.375964	0.080879	-0.563286	0.396453	0.648664	0.323681
27677	9.496955	1.087791	-2.598964	-0.554363	-0.039454	-0.021748	-0.719381	-0.375830	0.081425	-0.560070	0.399163	0.648491	0.326266
27678	9.422611	1.053945	-2.675807	-0.577044	-0.039369	-0.020261	-0.719797	-0.377233	0.083365	-0.557929	0.403338	0.646644	0.328458
27679	9.306994	1.064188	-2.699929	-0.548843	-0.026790	-0.032414	-0.719094	-0.377932	0.083073	-0.554832	0.405769	0.646401	0.331178
27680	9.411065	1.131165	-2.705648	-0.558003	-0.032056	-0.041305	-0.717676	-0.381986	0.082742	-0.552777	0.409386	0.644732	0.333408
27681	9.496002	1.125403	-2.768520	-0.547073	-0.028492	-0.041180	-0.718103	-0.380590	0.083317	-0.549596	0.411697	0.644543	0.336176
27682	9.162659	1.127747	-2.729440	-0.559805	-0.032076	-0.041376	-0.715717	-0.382278	0.084953	-0.547504	0.415309	0.642828	0.338423
27683	9.353782	1.150404	-2.778274	-0.563324	-0.032356	-0.005986	-0.717958	-0.382276	0.086086	-0.544357	0.418276	0.642231	0.340969
27684	9.297956	1.136469	-2.744216	-0.552227	0.000019	-0.006070	-0.716552	-0.383675	0.085642	-0.542955	0.422017	0.639889	0.342993
27685	9.525094	1.129962	-2.783108	-0.553967	-0.003822	0.024059	-0.717682	-0.381155	0.084841	-0.540443	0.425071	0.638743	0.345317
27686	9.025809	1.128035	-2.821078	-0.539183	0.015590	0.054974	-0.718101	-0.381153	0.084565	-0.539747	0.429317	0.635770	0.346637
27687	9.399576	1.203491	-2.745100	-0.552919	0.009481	0.045202	-0.718529	-0.379053	0.083615	-0.537539	0.432536	0.634265	0.348816
27688	9.353744	1.150435	-2.773442	-0.559211	0.015780	0.048614	-0.719792	-0.378210	0.083076	-0.536603	0.436888	0.631166	0.350450
27689	9.408782	1.155314	-2.710747	-0.551911	0.023866	0.047774	-0.721061	-0.375827	0.081717	-0.534587	0.440021	0.629445	0.352701
27690	9.346690	1.169721	-2.788145	-0.563690	0.019293	0.060927	-0.721344	-0.374845	0.080475	-0.533716	0.444521	0.626128	0.354278
27691	9.394754	1.106558	-2.792337	-0.560942	0.026572	0.052070	-0.722750	-0.373161	0.079249	-0.531662	0.447775	0.624231	0.356607
27692	9.457541	1.096435	-2.801973	-0.541117	0.012261	0.031170	-0.723870	-0.372733	0.077450	-0.530667	0.451684	0.621376	0.358143
27693	9.399506	1.125981	-2.773230	-0.530180	0.019410	0.031245	-0.725414	-0.371184	0.074829	-0.528634	0.454394	0.619922	0.360233
27694	9.413310	1.126439	-2.686268	-0.552002	0.023198	0.022118	-0.724577	-0.370488	0.074970	-0.527589	0.458202	0.616923	0.362088
27695	9.412799	1.051711	-2.656439	-0.544726	0.017656	0.032842	-0.726248	-0.372158	0.074129	-0.525402	0.461086	0.615326	0.364316
27696	9.412471	1.044705	-2.617700	-0.548464	0.001454	0.032895	-0.726539	-0.369358	0.072766	-0.524177	0.465119	0.612448	0.365802
27697	9.441676	1.029780	-2.656233	-0.530230	-0.002458	0.057908	-0.727801	-0.368797	0.072921	-0.522049	0.468293	0.610891	0.367394
27698	9.364487	1.015692	-2.668053	-0.570331	-0.020207	0.047800	-0.728088	-0.366836	0.071550	-0.520435	0.472868	0.607903	0.368777
27699	9.451499	1.015038	-2.685076	-0.549375	-0.014979	0.057763	-0.729365	-0.363204	0.072992	-0.517957	0.476318	0.606290	0.370479
27700	9.430278	0.978409	-2.766792	-0.539493	-0.027496	0.042026	-0.728807	-0.362928	0.073548	-0.516478	0.480526	0.603622	0.371464
27701	9.394032	0.966555	-2.766611	-0.537655	-0.014735	0.024268	-0.730766	-0.362922	0.073005	-0.513846	0.483436	0.602371	0.373364
27702	9.441815	0.889076	-2.741648	-0.552223	-0.012717	0.008160	-0.731186	-0.362921	0.073148	-0.512148	0.487230	0.599750	0.374983
27703	9.378985	0.867724	-2.741326	-0.539469	-0.003712	0.001161	-0.731188	-0.362222	0.072877	-0.509444	0.489788	0.598552	0.377239
27704	9.427214	0.886842	-2.727106	-0.557638	-0.001801	-0.000820	-0.730067	-0.362502	0.072447	-0.507736	0.493419	0.595833	0.379110
27705	9.354653	0.894701	-2.702934	-0.552124	0.008976	-0.000837	-0.730346	-0.362215	0.070083	-0.505033	0.495972	0.594387	0.381651
27706	9.387935	0.870658	-2.649553	-0.559288	0.016042	0.018499	-0.730769	-0.361370	0.068422	-0.503645	0.499684	0.591249	0.383512
27707	9.402694	0.913972	-2.664553	-0.553844	0.003197	0.041651	-0.731331	-0.360526	0.067041	-0.501172	0.502783	0.589378	0.385577
27708	9.363688	0.899991	-2.620852	-0.555539	0.015684	0.055697	-0.732307	-0.360794	0.064258	-0.500079	0.506867	0.585864	0.387003
27709	9.448010	0.807465	-2.646512	-0.526438	0.010001	0.072003	-0.733574	-0.358971	0.063311	-0.498188	0.509975	0.583782	0.388499
27710	9.431019	0.875522	-2.601339	-0.559223	-0.018973	0.104532	-0.737226	-0.355181	0.060452	-0.497003	0.514901	0.580050	0.389110
27711	9.440935	0.865552	-2.639901	-0.553731	-0.024588	0.124980	-0.738355	-0.352658	0.058814	-0.494825	0.519141	0.577505	0.390035
27712	9.506320	0.884351	-2.659529	-0.548351	-0.031748	0.118026	-0.739769	-0.348874	0.056216	-0.493675	0.524174	0.573799	0.390233
27713	9.494482	0.816369	-2.721577	-0.542063	-0.052599	0.128835	-0.742015	-0.347190	0.055694	-0.491302	0.528532	0.571526	0.390684
27714	9.407546	0.792722	-2.726029	-0.552027	-0.056280	0.141106	-0.743157	-0.341594	0.054228	-0.489974	0.534013	0.567741	0.390418
27715	9.378466	0.761490	-2.725642	-0.551864	-0.045722	0.168457	-0.745969	-0.338509	0.052888	-0.487853	0.538832	0.564843	0.390656
27716	9.364086	0.807555	-2.716472	-0.526547	-0.062954	0.167976	-0.747943	-0.334868	0.051826	-0.486893	0.544371	0.560979	0.389740
27717	9.416546	0.749561	-2.662737	-0.552031	-0.057200	0.142874	-0.750200	-0.330530	0.051331	-0.484407	0.548953	0.558412	0.390097
27718	9.475203	0.675878	-2.792471	-0.559343	-0.071604	0.146424	-0.752179	-0.326053	0.050974	-0.482785	0.554587	0.554557	0.389638
27719	9.403141	0.646971	-2.850042	-0.541143	-0.075407	0.158145	-0.754720	-0.320875	0.050351	-0.480302	0.559336	0.552023	0.389518
27720	9.408305	0.656363	-2.888814	-0.562959	-0.075244	0.151700	-0.754181	-0.315847	0.050399	-0.478595	0.565038	0.548062	0.388981
27721	9.393734	0.603201	-2.902699	-0.559368	-0.071451	0.128709	-0.756148	-0.314307	0.050988	-0.475686	0.569565	0.545620	0.389381
27722	9.425508	0.505719	-3.000720	-0.530387	-0.076767	0.104310	-0.757571	-0.308997	0.051751	-0.473926	0.574402	0.542413	0.388901
27723	9.437353	0.442800	-3.002450	-0.541360	-0.074657	0.075855	-0.759257	-0.307313	0.050806	-0.470745	0.578174	0.540698	0.389564
27724	9.403861	0.362781	-3.078833	-0.564005	-0.076483	0.089742	-0.760665	-0.305357	0.051673	-0.468457	0.583125	0.537351	0.389572
27725	9.355714	0.394500	-3.079122	-0.553123	-0.069171	0.072126	-0.760682	-0.301726	0.052269	-0.465143	0.586893	0.535485	0.390454
27726	9.365577	0.350637	-3.126971	-0.565008	-0.068864	0.044560	-0.762093	-0.299212	0.053700	-0.462542	0.591267	0.532546	0.390965
27727	9.257554	0.394483	-3.180474	-0.555933	-0.070710	0.043778	-0.762795	-0.298650	0.053293	-0.458931	0.594737	0.530957	0.392116
27728	9.207026	0.355895	-3.218635	-0.563985	-0.045321	0.029361	-0.763084	-0.296978	0.054985	-0.456446	0.598714	0.527952	0.393020
27729	9.167953	0.363785	-3.155849	-0.548566	-0.045369	0.025993	-0.761402	-0.297828	0.057193	-0.453030	0.601700	0.526355	0.394553
27730	9.216288	0.312521	-3.189169	-0.539401	-0.029109	0.017159	-0.761970	-0.296012	0.057774	-0.450892	0.605161	0.523511	0.395490
27731	9.225815	0.239844	-3.207700	-0.548342	-0.009262	0.018695	-0.765331	-0.295870	0.059474	-0.447787	0.607755	0.521634	0.397516
27732	9.235000	0.230468	-3.152034	-0.527340	-0.006025	0.048112	-0.764081	-0.293495	0.058653	-0.446265	0.611216	0.518273	0.398318
27733	9.274141	0.334026	-3.170156	-0.548208	-0.006020	0.059390	-0.764927	-0.292237	0.058951	-0.443507	0.614175	0.515832	0.400011
27734	9.302665	0.268751	-3.145303	-0.553573	-0.000717	0.073445	-0.765628	-0.291388	0.056457	-0.441899	0.618051	0.511870	0.400909
27735	9.317027	0.365715	-3.083582	-0.555302	0.000815	0.104390	-0.766902	-0.287465	0.053859	-0.439473	0.621439	0.508711	0.402356
27736	9.486905	0.601434	-3.091272	-0.544354	-0.001291	0.135559	-0.767473	-0.284663	0.052081	-0.438445	0.625825	0.504018	0.402586
27737	9.326454	0.700346	-2.894028	-0.546155	0.002202	0.146103	-0.769870	-0.280180	0.050194	-0.436463	0.629484	0.500361	0.403595
27738	9.364093	1.016012	-2.617315	-0.555251	0.009348	0.158372	-0.771146	-0.275695	0.046906	-0.435557	0.634053	0.495155	0.403842
27739	9.805337	1.234613	-2.770153	-0.556990	0.029285	0.153932	-0.773963	-0.270648	0.043495	-0.433748	0.637578	0.491044	0.405256
27740	9.655821	1.087603	-2.855297	-0.540904	-0.015774	0.144620	-0.774807	-0.268670	0.037529	-0.432637	0.642032	0.486301	0.405132
27741	9.728187	0.890833	-2.945016	-0.539123	-0.039381	0.164242	-0.778189	-0.262647	0.035248	-0.430440	0.645981	0.482767	0.405421
27742	9.437901	0.861702	-2.871815	-0.546590	-0.084627	0.185597	-0.779186	-0.258732	0.035157	-0.428886	0.651378	0.477997	0.404082
27743	9.459004	0.813587	-2.815732	-0.543203	-0.120620	0.178776	-0.780614	-0.251877	0.033567	-0.425938	0.656082	0.474897	0.403244
27744	9.553455	0.786061	-2.871126	-0.545074	-0.136914	0.189489	-0.782597	-0.246426	0.034475	-0.423893	0.661853	0.470478	0.401142
27745	9.587332	0.533682	-3.003665	-0.556489	-0.086468	0.196103	-0.785139	-0.241252	0.034828	-0.421190	0.666475	0.466703	0.400747
27746	9.402394	0.259742	-2.939954	-0.569977	-0.044559	0.147842	-0.786281	-0.235655	0.033222	-0.419304	0.671256	0.461803	0.400422
27747	9.165565	0.295429	-2.882046	-0.522675	-0.010206	0.107444	-0.787977	-0.231593	0.031465	-0.417038	0.674088	0.458793	0.401488
27748	9.096677	-0.003650	-2.856870	-0.552629	-0.000848	0.082213	-0.790503	-0.229624	0.029415	-0.415236	0.677717	0.454512	0.402117
27749	8.831430	0.026930	-2.871353	-0.537089	0.022619	0.066277	-0.790518	-0.225705	0.027365	-0.412746	0.679978	0.451628	0.404107
27750	9.428387	-0.195682	-3.087131	-0.552994	0.056488	0.122604	-0.792345	-0.223600	0.025728	-0.411764	0.683463	0.446285	0.405165
27751	9.460180	-0.307723	-3.194655	-0.544367	0.099280	0.168440	-0.794744	-0.217562	0.018283	-0.410689	0.686022	0.441271	0.407416
27752	9.429007	-0.358592	-3.244787	-0.547838	0.119050	0.175345	-0.796434	-0.213764	0.011785	-0.410731	0.689357	0.434691	0.408816
27753	9.281240	-0.388727	-3.188679	-0.568857	0.082841	0.202708	-0.799259	-0.206613	0.006027	-0.409448	0.692478	0.429086	0.410745
27754	9.086506	-0.621282	-3.086757	-0.555207	0.055267	0.251618	-0.799845	-0.198902	-0.001694	-0.409424	0.696966	0.421860	0.410663
27755	9.306376	-0.763943	-2.877661	-0.545141	0.023825	0.336871	-0.803240	-0.189374	-0.007423	-0.409057	0.701425	0.414993	0.410434
27756	9.477242	-0.584779	-3.039362	-0.549277	-0.066383	0.355135	-0.805526	-0.177900	-0.010910	-0.408890	0.707611	0.407294	0.407686
27757	9.274731	-0.971508	-3.252239	-0.526162	-0.158306	0.342620	-0.808796	-0.166445	-0.007978	-0.407293	0.713338	0.401902	0.404643
27758	9.300592	-0.963847	-3.160541	-0.555818	-0.202402	0.253197	-0.812058	-0.156659	-0.007293	-0.405027	0.719729	0.396633	0.400780
27759	9.242245	-0.926296	-3.397675	-0.555610	-0.166231	0.238827	-0.813495	-0.148844	-0.003298	-0.402052	0.724833	0.392467	0.398675
27760	9.253270	-0.655987	-3.444199	-0.548855	-0.203424	0.165749	-0.816896	-0.140476	0.003924	-0.399129	0.730382	0.388461	0.395394
27761	9.078846	-0.877359	-3.465658	-0.553249	-0.264435	0.037737	-0.816079	-0.136306	0.009815	-0.393773	0.734600	0.387963	0.393435
27762	9.060994	-0.732981	-3.583225	-0.555028	-0.234299	-0.004911	-0.818184	-0.136467	0.017914	-0.389125	0.739039	0.386602	0.391078
27763	8.993088	-0.819548	-3.582169	-0.551236	-0.207235	-0.012135	-0.817909	-0.136486	0.023487	-0.383803	0.742344	0.386344	0.390333
27764	8.969313	-0.853623	-3.644579	-0.553985	-0.068517	-0.007718	-0.819866	-0.137606	0.025720	-0.380398	0.745401	0.383718	0.390429
27765	9.117929	-0.882832	-3.528472	-0.540900	-0.027492	0.032897	-0.817907	-0.137615	0.026959	-0.376954	0.747522	0.381448	0.391937
27766	9.089481	-0.660060	-3.487427	-0.551899	-0.045600	0.048824	-0.819590	-0.136772	0.026702	-0.374184	0.750775	0.377793	0.391914
27767	9.031476	-0.662050	-3.477662	-0.548236	-0.027379	0.023973	-0.819040	-0.134256	0.026027	-0.370553	0.752829	0.375567	0.393559
27768	9.078896	-0.756200	-3.413852	-0.564394	0.006075	0.019150	-0.821833	-0.135927	0.026171	-0.367735	0.755500	0.371848	0.394614
27769	9.025355	-0.823374	-3.388869	-0.551454	0.037482	0.025280	-0.822391	-0.135636	0.023251	-0.364557	0.757017	0.369062	0.397262
27770	9.235353	-0.776247	-3.370345	-0.558357	0.093290	0.037289	-0.823239	-0.133108	0.019660	-0.362604	0.759038	0.364452	0.399442
27771	9.267238	-0.544159	-3.324653	-0.541944	0.142392	-0.019403	-0.824633	-0.133368	0.014929	-0.359990	0.759252	0.361628	0.403942
27772	9.515987	-0.046050	-3.417529	-0.545849	0.194302	-0.171806	-0.825457	-0.135721	0.008639	-0.357261	0.758799	0.359536	0.409050
27773	9.182358	-0.118617	-3.377613	-0.574792	0.272896	-0.284171	-0.823456	-0.143804	0.000734	-0.352911	0.756159	0.359500	0.417657
27774	8.853826	-0.189011	-3.371555	-0.536702	0.274732	-0.312122	-0.823129	-0.153280	-0.007172	-0.349707	0.753868	0.358993	0.424867
27775	8.951811	0.032207	-3.451475	-0.562618	0.211085	-0.331444	-0.824051	-0.165268	-0.015095	-0.344648	0.751175	0.360142	0.432725
27776	9.404728	0.246204	-3.555952	-0.553489	0.195307	-0.278037	-0.823302	-0.174742	-0.024120	-0.340879	0.749818	0.359485	0.438572
27777	9.544118	0.241427	-3.792878	-0.558595	0.198173	-0.191381	-0.822141	-0.183248	-0.030211	-0.336956	0.748100	0.358613	0.445200
27778	9.360843	0.416996	-3.726937	-0.536220	0.244025	-0.094993	-0.820581	-0.186865	-0.036115	-0.335389	0.747430	0.355001	0.450374
27779	9.425784	0.367806	-3.412362	-0.539943	0.214842	-0.055057	-0.820424	-0.189355	-0.043669	-0.333051	0.746329	0.352117	0.456162
27780	9.663593	0.588264	-3.473130	-0.529534	0.161109	-0.091680	-0.820680	-0.193242	-0.051373	-0.331010	0.746329	0.349042	0.459994
27781	9.645144	0.909600	-3.119085	-0.557212	0.077832	-0.034855	-0.819691	-0.194768	-0.055439	-0.327614	0.746666	0.346596	0.463713
27782	8.981441	0.605963	-3.262200	-0.566682	-0.014319	-0.011567	-0.821796	-0.192797	-0.058608	-0.324527	0.749045	0.343115	0.464636
27783	9.028052	0.522164	-3.089773	-0.555539	-0.002261	0.043328	-0.822076	-0.192656	-0.058743	-0.321301	0.750608	0.340018	0.466628
27784	9.191674	0.497285	-3.038973	-0.545852	-0.063784	0.068617	-0.822092	-0.189166	-0.057731	-0.318925	0.753815	0.335820	0.466127
27785	9.429158	0.356836	-3.231025	-0.548736	-0.098912	0.072377	-0.824903	-0.186934	-0.054759	-0.315398	0.756387	0.332939	0.466427
27786	9.349149	0.503554	-3.423439	-0.558178	-0.159230	0.072649	-0.826035	-0.184990	-0.050270	-0.312217	0.760535	0.329140	0.464515
27787	9.232084	0.420439	-3.306374	-0.561757	-0.156636	0.084051	-0.826053	-0.181508	-0.046610	-0.308180	0.763754	0.326287	0.463942
27788	9.284708	0.277472	-3.314515	-0.539747	-0.149010	0.125832	-0.829294	-0.177890	-0.039857	-0.305818	0.767973	0.321746	0.461706
27789	9.157978	0.230787	-3.178514	-0.560552	-0.140035	0.137880	-0.829034	-0.173994	-0.035079	-0.302379	0.771318	0.317935	0.461034
27790	9.182478	0.060659	-3.307126	-0.541232	-0.104022	0.130797	-0.831723	-0.168420	-0.028728	-0.300303	0.775093	0.312993	0.459438
27791	9.196582	0.089962	-3.244649	-0.555672	-0.082264	0.123421	-0.833707	-0.163397	-0.025037	-0.297158	0.777724	0.309058	0.459701
27792	9.204778	-0.005874	-3.103448	-0.531889	-0.055380	0.126171	-0.833446	-0.159919	-0.020682	-0.295471	0.780903	0.303952	0.458803
27793	9.305928	0.056681	-3.046291	-0.555554	-0.051522	0.111742	-0.835714	-0.153775	-0.017813	-0.292408	0.783115	0.299981	0.459608
27794	9.233753	0.052106	-3.077555	-0.539313	-0.058614	0.089846	-0.836009	-0.150565	-0.016662	-0.290239	0.786090	0.295366	0.458893
27795	9.794686	0.018649	-3.225324	-0.544508	-0.002399	0.061249	-0.836584	-0.147641	-0.013003	-0.287176	0.787423	0.291973	0.460702
27796	9.731473	-0.349021	-3.341949	-0.536826	0.051599	0.061837	-0.837713	-0.145401	-0.013529	-0.285427	0.789155	0.287162	0.461848
27797	8.998140	-1.053420	-3.103563	-0.562822	0.092168	0.058379	-0.837867	-0.142044	-0.014468	-0.282626	0.789646	0.283059	0.465251
27798	8.668204	-1.156609	-2.932832	-0.548202	0.129376	0.015770	-0.839416	-0.139521	-0.015824	-0.280704	0.790404	0.278407	0.467927
27799	8.837436	-1.094891	-2.940996	-0.543882	0.131775	-0.049615	-0.840533	-0.139510	-0.018603	-0.277467	0.789752	0.275903	0.472421
27800	9.199310	-1.131004	-2.941077	-0.545571	0.171758	-0.081658	-0.840514	-0.142846	-0.023934	-0.274897	0.789499	0.272558	0.476272
27801	9.708064	-1.254557	-3.249660	-0.547304	0.175405	-0.078059	-0.839662	-0.144787	-0.028979	-0.271621	0.788226	0.270170	0.481590
27802	9.282095	-1.747804	-3.330571	-0.547202	0.168033	-0.067543	-0.840348	-0.146866	-0.033873	-0.269132	0.788035	0.266584	0.485285
27803	9.055911	-1.540883	-3.318080	-0.534398	0.176802	-0.049775	-0.840335	-0.148804	-0.039329	-0.266391	0.786777	0.263795	0.490336
27804	9.165548	-1.557431	-3.148904	-0.559986	0.138799	-0.017982	-0.839766	-0.149904	-0.045060	-0.264023	0.787146	0.259438	0.493342
27805	9.527629	-1.584015	-3.170839	-0.558323	0.093430	0.021312	-0.838924	-0.149895	-0.048412	-0.261221	0.787157	0.255668	0.496770
27806	9.726037	-1.367521	-3.132443	-0.537653	0.066347	0.020018	-0.841584	-0.149041	-0.051449	-0.259198	0.788270	0.251295	0.498294
27807	9.658175	-1.265055	-3.046511	-0.564288	0.041545	-0.013763	-0.841581	-0.149455	-0.052847	-0.255732	0.788611	0.248231	0.501074
27808	9.418549	-1.250856	-2.949698	-0.532032	-0.017914	-0.034303	-0.842142	-0.149458	-0.051727	-0.252829	0.790226	0.245186	0.501502
27809	9.160378	-1.402465	-2.720533	-0.559530	-0.079449	0.004594	-0.842976	-0.150428	-0.053404	-0.249067	0.791811	0.242434	0.502221
27810	9.081922	-1.451405	-2.896269	-0.550891	-0.208258	0.095705	-0.844527	-0.148341	-0.049607	-0.246234	0.796013	0.238074	0.499052
27811	9.274014	-1.604540	-2.844075	-0.541584	-0.218037	0.177278	-0.845118	-0.142492	-0.043408	-0.243851	0.799675	0.233375	0.496581
27812	9.312720	-1.580618	-2.844394	-0.552827	-0.255531	0.145541	-0.846405	-0.137057	-0.038045	-0.241239	0.804498	0.228400	0.492362
27813	9.180745	-1.310859	-3.122681	-0.546853	-0.283799	0.081227	-0.849223	-0.134284	-0.029632	-0.237540	0.808313	0.225436	0.489267
27814	9.129516	-1.423542	-3.416138	-0.554138	-0.239550	-0.025298	-0.849507	-0.135151	-0.020718	-0.233274	0.812119	0.223098	0.486079
27815	9.241318	-1.429730	-3.520118	-0.562441	-0.217122	-0.107777	-0.849791	-0.135734	-0.012916	-0.227786	0.814456	0.222658	0.484973
27816	9.236421	-1.502361	-3.545880	-0.557388	-0.256326	-0.158795	-0.849215	-0.141071	-0.004892	-0.222075	0.817772	0.222504	0.482104
27817	9.055737	-1.482087	-3.577276	-0.548245	-0.249197	-0.156996	-0.849618	-0.146688	0.003834	-0.216209	0.820080	0.223072	0.480585
27818	9.048963	-1.443637	-3.618772	-0.526122	-0.189722	-0.169482	-0.848476	-0.153704	0.012115	-0.211182	0.822500	0.223074	0.478678
27819	9.043754	-1.322097	-3.511390	-0.546071	-0.160505	-0.201732	-0.847893	-0.160152	0.018176	-0.205335	0.823697	0.223948	0.478756
27820	8.845451	-1.422326	-3.507590	-0.557936	-0.163919	-0.219596	-0.848147	-0.167438	0.024653	-0.199405	0.825720	0.224336	0.477595
27821	8.900876	-1.344563	-3.769487	-0.553292	-0.129314	-0.260414	-0.846153	-0.176399	0.028866	-0.193041	0.826332	0.225908	0.478410
27822	9.121927	-1.244829	-4.215487	-0.543561	-0.043010	-0.239520	-0.845560	-0.185079	0.033510	-0.187686	0.826991	0.226264	0.479233
27823	8.954227	-0.881171	-4.199991	-0.555279	0.100734	-0.189219	-0.844979	-0.190395	0.035123	-0.183027	0.825685	0.225700	0.483534
27824	8.599987	-0.635017	-3.839825	-0.572589	0.248439	-0.179771	-0.841717	-0.199044	0.028596	-0.179072	0.823852	0.223683	0.489047
27825	8.500270	-0.418512	-3.327445	-0.539587	0.336894	-0.217100	-0.841252	-0.207251	0.017078	-0.175470	0.819973	0.222816	0.497200
27826	8.541916	-0.199170	-2.991672	-0.522732	0.430455	-0.210380	-0.839526	-0.215596	0.004015	-0.172827	0.815901	0.221110	0.505516
27827	9.500216	0.216880	-3.125659	-0.543994	0.520599	-0.189696	-0.837673	-0.220586	-0.009432	-0.170236	0.810113	0.219043	0.516485
27828	9.535414	0.314904	-3.259694	-0.538622	0.520811	-0.214378	-0.836089	-0.227802	-0.025548	-0.167652	0.804952	0.216868	0.526226
27829	9.091364	0.392362	-2.914439	-0.531681	0.534295	-0.320633	-0.832533	-0.237960	-0.041014	-0.163906	0.798147	0.216917	0.537628
27830	9.174055	0.616278	-2.578773	-0.551999	0.487417	-0.306399	-0.830229	-0.249789	-0.057184	-0.159956	0.792747	0.216118	0.547045
27831	10.208767	1.039776	-2.604213	-0.557898	0.400575	-0.249051	-0.826677	-0.259818	-0.069163	-0.155946	0.787541	0.215111	0.556046
27832	10.422061	1.052235	-2.715785	-0.547526	0.275597	-0.179994	-0.821880	-0.267349	-0.076805	-0.152521	0.784851	0.212984	0.561591
27833	10.083358	0.856275	-2.703480	-0.551859	0.127363	-0.130574	-0.821997	-0.272373	-0.078529	-0.148736	0.783077	0.210985	0.565820
27834	9.445078	0.696399	-2.633187	-0.542992	0.041827	-0.051367	-0.819735	-0.277687	-0.078741	-0.145835	0.783495	0.207579	0.567256
27835	9.493133	0.798074	-2.557065	-0.559593	-0.018864	-0.006052	-0.820007	-0.280500	-0.073053	-0.142722	0.783895	0.203946	0.568810
27836	9.502667	0.904765	-2.490614	-0.549181	-0.090026	-0.012558	-0.821692	-0.280516	-0.066908	-0.139620	0.785950	0.200227	0.568065
27837	9.590661	0.801506	-2.682880	-0.557595	-0.145995	0.005394	-0.821131	-0.281793	-0.061489	-0.136143	0.787809	0.196773	0.567540
27838	9.497763	0.738082	-2.870516	-0.549801	-0.229156	0.030748	-0.823379	-0.281536	-0.052828	-0.132967	0.791562	0.192728	0.564452
27839	9.350410	0.683370	-2.879373	-0.544441	-0.272884	0.078813	-0.824931	-0.280447	-0.043047	-0.130018	0.795068	0.188571	0.561608
27840	9.264570	0.690344	-3.009814	-0.550744	-0.278441	0.098225	-0.827607	-0.278515	-0.033668	-0.127385	0.799546	0.183549	0.557503
27841	9.315336	0.682684	-3.024294	-0.567817	-0.266029	0.129806	-0.830427	-0.275465	-0.024276	-0.124640	0.803157	0.178263	0.554640
27842	9.230659	0.588852	-3.042464	-0.562111	-0.235564	0.143811	-0.831712	-0.271299	-0.015720	-0.122476	0.807245	0.172247	0.551077
27843	9.090053	0.473897	-3.016830	-0.547421	-0.223203	0.161555	-0.833979	-0.266289	-0.007845	-0.120553	0.810366	0.166533	0.548672
27844	9.244378	0.439092	-3.016648	-0.527879	-0.161352	0.187970	-0.835268	-0.260718	-0.001505	-0.119667	0.813603	0.159974	0.546021
27845	9.429548	0.462695	-2.920509	-0.545040	-0.147848	0.200108	-0.837685	-0.253044	0.003611	-0.118452	0.815939	0.153454	0.544669
27846	9.785771	0.212028	-3.227469	-0.553538	-0.067623	0.204879	-0.841069	-0.247310	0.004394	-0.117616	0.818171	0.146096	0.543524
27847	9.505650	-0.314972	-3.148726	-0.532876	0.016706	0.227474	-0.844316	-0.240876	0.004486	-0.117413	0.818688	0.138839	0.544691
27848	8.833977	-0.746919	-2.949707	-0.546994	0.068847	0.235633	-0.846024	-0.233881	0.002899	-0.117405	0.819407	0.130710	0.545621
27849	8.795567	-0.703210	-2.954976	-0.539586	0.115130	0.194740	-0.849127	-0.227575	-0.000356	-0.117052	0.818694	0.123642	0.548409
27850	9.176963	-0.880210	-3.050161	-0.557809	0.124655	0.152066	-0.851946	-0.221535	-0.008077	-0.116094	0.818517	0.116617	0.550411
27851	9.520202	-1.273548	-2.997906	-0.564859	0.140721	0.174902	-0.853072	-0.218718	-0.014311	-0.115232	0.817445	0.109490	0.553640
27852	9.757745	-1.901744	-3.121692	-0.546563	0.096621	0.260286	-0.856602	-0.210589	-0.019357	-0.115590	0.817690	0.100867	0.554841
27853	9.599246	-1.656554	-3.104886	-0.546913	0.044339	0.262371	-0.857469	-0.203307	-0.023735	-0.115872	0.817733	0.092669	0.556146
27854	9.527527	-1.448190	-3.092618	-0.551014	-0.000258	0.214838	-0.862120	-0.195183	-0.026680	-0.115458	0.818865	0.084952	0.555799
27855	9.228604	-1.383551	-3.105020	-0.560646	-0.073853	0.185047	-0.864251	-0.187631	-0.027422	-0.114496	0.820037	0.078097	0.555276
27856	8.993814	-1.281650	-3.277397	-0.537317	-0.124438	0.185604	-0.865395	-0.182891	-0.023182	-0.113773	0.822375	0.071285	0.552878
27857	8.931159	-1.404952	-3.348425	-0.546514	-0.136825	0.164316	-0.868357	-0.178001	-0.021018	-0.112745	0.824125	0.065039	0.551250
27858	8.885125	-1.530563	-3.385622	-0.552952	-0.160325	0.174977	-0.868099	-0.173827	-0.015819	-0.111591	0.826786	0.058302	0.548245
27859	8.999825	-1.621999	-3.592553	-0.541057	-0.143994	0.158229	-0.870086	-0.168247	-0.011704	-0.110606	0.828540	0.052198	0.546410
27860	8.801898	-1.737077	-3.644162	-0.537451	-0.142034	0.136091	-0.873053	-0.163233	-0.004659	-0.109299	0.830836	0.046226	0.543718
27861	8.816836	-1.706028	-3.688021	-0.544438	-0.100614	0.142841	-0.873775	-0.158633	-0.000982	-0.108158	0.832062	0.040212	0.542548
27862	9.095984	-1.641695	-3.553802	-0.544241	-0.055438	0.132009	-0.875057	-0.153885	0.000750	-0.106765	0.833354	0.034041	0.541261
27863	9.153904	-1.617819	-3.542065	-0.529419	0.009644	0.101719	-0.875072	-0.150535	0.001761	-0.105531	0.833277	0.028616	0.541935
27864	9.027784	-1.519562	-3.414931	-0.542049	0.052422	0.058827	-0.876487	-0.146755	0.000696	-0.103449	0.833293	0.023455	0.542559
27865	9.162608	-1.428039	-3.329147	-0.544161	0.015603	0.048448	-0.875927	-0.146044	-0.003483	-0.101409	0.833115	0.018730	0.543401
27866	9.152902	-1.318856	-3.269946	-0.555317	0.001628	0.005950	-0.875930	-0.145206	-0.003474	-0.098507	0.833641	0.014407	0.543260
27867	9.158418	-1.399438	-3.397116	-0.553784	-0.029575	-0.030999	-0.876073	-0.144933	-0.001379	-0.095429	0.833914	0.010981	0.543470
27868	9.124286	-1.272898	-3.292167	-0.549433	-0.039252	-0.059192	-0.874523	-0.147311	-0.001695	-0.091905	0.834816	0.007884	0.542747
27869	9.229400	-1.347837	-3.189989	-0.559450	-0.026327	-0.087690	-0.876336	-0.149269	0.000111	-0.088113	0.835023	0.005328	0.543087
27870	9.321078	-1.341120	-3.182938	-0.549517	-0.028970	-0.098154	-0.873520	-0.153755	0.002830	-0.084165	0.835771	0.002858	0.542582
27871	9.311891	-1.283262	-3.214982	-0.570510	-0.047837	-0.092969	-0.873510	-0.156558	0.005449	-0.080129	0.836194	0.000297	0.542548
27872	9.206037	-1.210145	-3.222905	-0.548855	-0.069558	-0.094363	-0.872098	-0.159641	0.007079	-0.076231	0.837343	-0.002167	0.541333
27873	8.896302	-1.231767	-3.128016	-0.547036	-0.072359	-0.089088	-0.871247	-0.163434	0.012887	-0.072628	0.837961	-0.004509	0.540856
27874	9.031020	-1.246813	-3.079703	-0.523345	-0.053457	-0.097750	-0.870961	-0.165398	0.015094	-0.069118	0.838863	-0.006668	0.539895
27875	9.219363	-1.221419	-3.080238	-0.552214	-0.015389	-0.105357	-0.869545	-0.169600	0.016991	-0.065251	0.838841	-0.008882	0.540379
27876	9.026228	-1.198332	-3.060907	-0.546491	0.046110	-0.136667	-0.867860	-0.171145	0.018356	-0.060915	0.838671	-0.010774	0.541114
27877	9.084835	-1.068360	-3.086599	-0.550032	0.084312	-0.173184	-0.865596	-0.176738	0.018001	-0.056335	0.837539	-0.011966	0.543335
27878	9.163134	-0.788536	-3.089826	-0.555423	0.126207	-0.217684	-0.864449	-0.182742	0.015839	-0.050951	0.836481	-0.012694	0.545474
27879	9.054376	-0.571512	-3.275738	-0.555514	0.163102	-0.311669	-0.861057	-0.189725	0.012674	-0.044726	0.834467	-0.011718	0.549114
27880	8.920084	-0.464702	-3.334740	-0.558858	0.228270	-0.343966	-0.859040	-0.202005	0.006398	-0.037875	0.832237	-0.010475	0.553025
27881	10.980764	0.020922	-3.985641	-0.543418	0.390745	-0.353115	-0.855770	-0.212042	-0.002931	-0.031294	0.827586	-0.008856	0.560397
27882	8.889909	0.317945	-3.423169	-0.570434	0.309865	-0.390506	-0.851661	-0.222510	-0.009344	-0.023706	0.824314	-0.007050	0.565592
27883	9.337536	0.335529	-3.252410	-0.541065	0.232511	-0.414371	-0.847960	-0.235630	-0.016199	-0.016432	0.821299	-0.004299	0.570245
27884	9.836739	0.228921	-3.566002	-0.542670	0.173506	-0.258228	-0.843712	-0.245964	-0.021079	-0.010823	0.819422	-0.004302	0.573072
27885	9.789309	0.349744	-3.615612	-0.560522	0.061594	-0.227663	-0.841999	-0.253509	-0.022285	-0.005334	0.818284	-0.004799	0.574770
27886	9.675099	0.353997	-3.823305	-0.550601	-0.070343	-0.288675	-0.839592	-0.261077	-0.016807	0.000734	0.819151	-0.004361	0.573561
27887	9.203427	0.304502	-3.710974	-0.562014	-0.185268	-0.234247	-0.836909	-0.268519	-0.007428	0.006333	0.820816	-0.004766	0.571138
27888	9.010264	0.215631	-3.431854	-0.562650	-0.158626	-0.195559	-0.834650	-0.274841	0.001410	0.011524	0.822621	-0.005996	0.568442
27889	8.851084	0.304773	-4.022202	-0.537787	-0.307178	-0.120039	-0.831848	-0.278244	0.014733	0.015420	0.825628	-0.008050	0.563947
27890	8.960725	0.373060	-3.812896	-0.536691	-0.293169	-0.074974	-0.830029	-0.280668	0.028075	0.018799	0.828870	-0.011002	0.559017
27891	8.898948	0.469627	-3.891212	-0.534528	-0.233665	-0.080619	-0.830450	-0.282799	0.039207	0.022224	0.831000	-0.013651	0.555660
27892	9.028146	0.421238	-3.770032	-0.535063	-0.181589	-0.059699	-0.828500	-0.281848	0.046031	0.025430	0.832926	-0.016796	0.552544
27893	8.998926	0.373152	-3.759791	-0.542550	-0.073487	-0.055156	-0.828223	-0.282994	0.054659	0.028760	0.833241	-0.019886	0.551804
27894	9.060284	0.393277	-3.571630	-0.551961	0.014648	-0.032800	-0.826406	-0.283011	0.058408	0.032019	0.832937	-0.023561	0.551938
27895	9.049805	0.403705	-3.460584	-0.569802	0.064171	-0.020934	-0.826262	-0.284274	0.060206	0.035483	0.831667	-0.027446	0.553460
27896	9.186846	0.373695	-3.097994	-0.560505	0.130255	-0.060149	-0.827384	-0.283995	0.061054	0.039241	0.830048	-0.030682	0.555464
27897	9.223374	0.270915	-2.879433	-0.537611	0.164384	-0.060991	-0.826543	-0.283991	0.059096	0.042661	0.827654	-0.033472	0.558614
27898	8.924149	0.279570	-2.569848	-0.559931	0.220073	-0.036015	-0.826264	-0.283143	0.056175	0.046192	0.824957	-0.037028	0.562087
27899	9.733738	0.467486	-2.621354	-0.544750	0.328113	-0.023924	-0.826401	-0.282281	0.048798	0.049421	0.820598	-0.040361	0.567932
27900	9.677584	-0.006737	-2.765795	-0.550430	0.387007	0.039277	-0.828215	-0.281118	0.036419	0.052060	0.815854	-0.044888	0.574157
27901	8.903334	-0.242662	-2.626816	-0.592550	0.444300	0.089546	-0.829614	-0.278270	0.020988	0.054820	0.809860	-0.050523	0.581866
27902	8.677407	-0.206106	-2.419123	-0.534397	0.432855	0.125631	-0.830739	-0.274312	0.007657	0.056229	0.804343	-0.056204	0.588822
27903	9.928507	-0.430516	-2.650254	-0.554752	0.379217	0.106498	-0.832431	-0.269241	-0.003428	0.058045	0.798952	-0.061767	0.595391
27904	11.168095	-1.283590	-2.944426	-0.544523	0.249579	0.104034	-0.833700	-0.264870	-0.014802	0.059636	0.795473	-0.067420	0.599266
27905	11.449936	-1.228716	-3.160462	-0.543850	0.102547	0.028941	-0.833857	-0.259396	-0.022131	0.061739	0.793410	-0.071999	0.601253
27906	9.580789	-0.890190	-3.466187	-0.546531	0.018812	-0.096519	-0.834409	-0.262064	-0.017833	0.065444	0.792921	-0.074766	0.601168
27907	8.732656	-0.785096	-2.973308	-0.567917	-0.172664	-0.145316	-0.833291	-0.262500	-0.013526	0.069551	0.794385	-0.077273	0.598451
27908	8.381374	-0.682893	-2.442402	-0.560847	-0.213686	-0.102603	-0.830476	-0.267559	-0.006492	0.073203	0.796624	-0.080422	0.594612
27909	8.911009	-0.721062	-2.602158	-0.558844	-0.212277	-0.052938	-0.830199	-0.268566	0.001998	0.075945	0.798389	-0.084377	0.591345
27910	9.475117	-0.953920	-2.943423	-0.560415	-0.192522	-0.037052	-0.831176	-0.271109	0.011318	0.078839	0.800207	-0.088528	0.587891
27911	9.581212	-1.126616	-3.014125	-0.545998	-0.197667	-0.072234	-0.830476	-0.273240	0.021744	0.081543	0.801816	-0.092042	0.584782
27912	9.415478	-1.283764	-3.190953	-0.542561	-0.198829	-0.146542	-0.827958	-0.274815	0.031604	0.085413	0.803878	-0.094231	0.581038
27913	9.162350	-1.170887	-3.172544	-0.544754	-0.217999	-0.219913	-0.827534	-0.278209	0.043692	0.089690	0.805966	-0.095441	0.577292
27914	9.121261	-1.178328	-2.858292	-0.551989	-0.176061	-0.272473	-0.823733	-0.286228	0.057518	0.095205	0.807921	-0.095661	0.573628
27915	9.042705	-1.239785	-2.717358	-0.553738	-0.146964	-0.302781	-0.818941	-0.296340	0.070199	0.100628	0.809274	-0.095551	0.570807
27916	9.042969	-1.269088	-2.765357	-0.543752	-0.132306	-0.334603	-0.815273	-0.305043	0.079697	0.106795	0.810788	-0.094581	0.567690
27917	9.042068	-1.273205	-2.651746	-0.546070	-0.047348	-0.363466	-0.811475	-0.311651	0.089635	0.112873	0.811072	-0.093239	0.566329
27918	9.224956	-1.220604	-2.558343	-0.548092	-0.052338	-0.405882	-0.806400	-0.322034	0.099244	0.120059	0.811721	-0.090984	0.564285
27919	9.054152	-1.229662	-2.632918	-0.549842	-0.019493	-0.452138	-0.802578	-0.333809	0.108291	0.127144	0.811756	-0.088231	0.563118
27920	9.950654	-0.731095	-3.159176	-0.554757	0.131199	-0.558121	-0.796502	-0.348373	0.114226	0.136461	0.810466	-0.083108	0.563574
27921	9.348421	-0.093109	-2.996351	-0.548772	0.255787	-0.595135	-0.789716	-0.364603	0.115956	0.145530	0.807491	-0.077339	0.566391
27922	8.878638	0.182621	-2.660523	-0.563175	0.275379	-0.568962	-0.781541	-0.378318	0.117005	0.155307	0.804352	-0.071722	0.568993
27923	8.750495	0.620412	-2.730476	-0.539948	0.230384	-0.586073	-0.774476	-0.393842	0.116649	0.164046	0.801472	-0.066107	0.571281
27924	10.408604	1.100931	-3.443604	-0.559516	0.295463	-0.572113	-0.765730	-0.409648	0.115581	0.173779	0.797894	-0.060312	0.574046
27925	11.368268	1.780086	-3.626437	-0.556350	0.208600	-0.516403	-0.758939	-0.426284	0.113404	0.181918	0.794944	-0.056107	0.576039
27926	10.160839	1.764062	-3.540074	-0.542301	0.048580	-0.380159	-0.751605	-0.439578	0.114463	0.188852	0.793886	-0.054049	0.575464
27927	9.026109	1.041485	-3.520827	-0.545757	-0.015739	-0.258935	-0.747246	-0.446043	0.123144	0.193562	0.793227	-0.054669	0.574748
27928	8.556912	1.534896	-3.156018	-0.566470	-0.138612	-0.216010	-0.743047	-0.449178	0.138689	0.198773	0.793994	-0.056210	0.571755
27929	8.449883	1.831975	-2.905483	-0.557907	-0.166787	-0.293580	-0.738005	-0.453436	0.155332	0.203883	0.795046	-0.057010	0.568404
27930	8.985602	1.758817	-3.243659	-0.546706	-0.116167	-0.309567	-0.731853	-0.455182	0.172271	0.209853	0.795678	-0.056739	0.565366
27931	9.099950	1.270136	-3.595965	-0.547396	-0.095321	-0.322111	-0.725691	-0.459442	0.188905	0.215146	0.795974	-0.056693	0.562959
27932	8.743663	0.963819	-3.857858	-0.549246	0.026214	-0.315902	-0.718678	-0.465225	0.200499	0.221371	0.794934	-0.055734	0.562111
27933	9.087209	0.768997	-3.749829	-0.559976	0.074385	-0.353438	-0.713067	-0.470016	0.208768	0.227299	0.793297	-0.054656	0.562163
27934	9.145314	1.141774	-3.594593	-0.531169	-0.001308	-0.265889	-0.708415	-0.478419	0.211711	0.232629	0.792533	-0.054414	0.561083
27935	9.016831	1.246800	-3.160667	-0.549079	-0.011337	-0.147529	-0.703204	-0.485125	0.207699	0.235894	0.791681	-0.056920	0.560674
27936	8.688076	1.472313	-2.983941	-0.542330	-0.034606	0.026035	-0.702356	-0.487367	0.209063	0.238078	0.790877	-0.061583	0.560393
27937	8.953963	1.383036	-3.079951	-0.546958	-0.025100	-0.022685	-0.700962	-0.486967	0.213934	0.239832	0.790046	-0.066140	0.560298
27938	9.002789	1.125336	-3.275273	-0.564565	-0.084326	-0.039349	-0.700403	-0.487682	0.218662	0.243019	0.789737	-0.070253	0.558857
27939	8.701565	1.424547	-2.879527	-0.545317	-0.033904	-0.050091	-0.699017	-0.485749	0.224525	0.244978	0.789047	-0.074432	0.558436
27940	8.549595	1.694031	-2.449820	-0.546651	0.063403	-0.052491	-0.700282	-0.485623	0.229693	0.248233	0.787159	-0.077413	0.559256
27941	9.675830	2.068621	-2.474838	-0.542381	0.167775	-0.022725	-0.700163	-0.482012	0.236281	0.250133	0.784154	-0.081004	0.562116
27942	10.091358	1.225013	-3.244015	-0.529175	0.189991	0.009154	-0.701317	-0.475895	0.246528	0.252605	0.780792	-0.084126	0.565223
27943	9.362254	0.596691	-3.202200	-0.552159	0.244483	0.059628	-0.703892	-0.465449	0.258644	0.253757	0.776705	-0.088799	0.569606
27944	8.980864	0.046493	-3.456506	-0.529171	0.247614	0.093357	-0.710393	-0.453035	0.269834	0.255350	0.772470	-0.092936	0.573977
27945	10.132034	-0.037374	-4.114333	-0.550343	0.356290	0.059966	-0.715075	-0.439919	0.278509	0.256518	0.767076	-0.097137	0.579964
27946	10.118307	-0.295792	-3.715164	-0.544538	0.264245	0.070276	-0.718896	-0.430417	0.280868	0.258606	0.762518	-0.101007	0.584368
27947	10.134583	-0.305092	-3.640178	-0.531110	0.148079	-0.042089	-0.720879	-0.425105	0.281635	0.260095	0.759832	-0.104621	0.586566
27948	9.269196	-0.346984	-3.481496	-0.533565	-0.009630	0.050664	-0.720894	-0.422745	0.286399	0.261663	0.758522	-0.109479	0.586678
27949	8.737834	-0.340869	-3.425279	-0.560801	-0.044381	0.114142	-0.722326	-0.416194	0.292332	0.261226	0.757624	-0.116904	0.586601
27950	8.780613	-0.243646	-3.293527	-0.546476	-0.086125	0.140235	-0.724600	-0.409222	0.298137	0.261744	0.756886	-0.123662	0.585936
27951	8.968473	-0.305123	-3.273763	-0.533704	-0.088154	0.160773	-0.726033	-0.402953	0.304764	0.260122	0.756510	-0.131763	0.585378
27952	9.234391	-0.593190	-3.469037	-0.547058	-0.189651	0.136498	-0.724808	-0.396557	0.313463	0.260393	0.756920	-0.138997	0.583051
27953	9.079926	-0.723101	-3.530203	-0.545264	-0.172112	0.086826	-0.725828	-0.389040	0.322748	0.259444	0.757639	-0.146604	0.580671
27954	9.108352	-0.892528	-3.542848	-0.557958	-0.155546	0.054713	-0.724032	-0.385300	0.331694	0.260901	0.757758	-0.152529	0.578333
27955	9.180660	-0.917149	-3.542670	-0.534590	-0.178787	0.023294	-0.720708	-0.378768	0.339820	0.260366	0.758784	-0.159137	0.575441
27956	9.195307	-0.883441	-3.547899	-0.538344	-0.176618	-0.014795	-0.718630	-0.375446	0.347923	0.262241	0.759412	-0.163873	0.572424
27957	9.205036	-0.902955	-3.567024	-0.538313	-0.144624	-0.065415	-0.715564	-0.374085	0.356973	0.262770	0.760307	-0.169034	0.569484
27958	9.127306	-0.955387	-3.527675	-0.547367	-0.115343	-0.111727	-0.711658	-0.372720	0.364205	0.266075	0.760473	-0.172062	0.566816
27959	9.061698	-1.003092	-3.493227	-0.552728	-0.074333	-0.161602	-0.707744	-0.373033	0.371698	0.268049	0.760827	-0.175589	0.564322
27960	9.014812	-1.011661	-3.365007	-0.547016	-0.009177	-0.197338	-0.704797	-0.375852	0.376943	0.272673	0.760063	-0.176729	0.562779
27961	9.060490	-0.880912	-3.279542	-0.557000	0.027401	-0.250735	-0.701582	-0.376159	0.383047	0.275987	0.759566	-0.178437	0.561294
27962	8.848039	-0.874664	-3.267246	-0.554442	0.026003	-0.299395	-0.696540	-0.377862	0.387590	0.281980	0.758693	-0.177904	0.559663
27963	9.693863	-0.509575	-3.547905	-0.559297	0.176466	-0.382415	-0.693595	-0.380118	0.391726	0.287253	0.756973	-0.176831	0.559650
27964	9.191074	-0.027751	-3.523614	-0.529710	0.293783	-0.423525	-0.691477	-0.384736	0.392497	0.295178	0.753604	-0.172595	0.561393
27965	8.155615	0.016707	-2.867919	-0.556614	0.365911	-0.431597	-0.689764	-0.391714	0.388788	0.301568	0.749872	-0.169662	0.563883
27966	7.911545	0.105289	-2.474731	-0.543475	0.415766	-0.376959	-0.688333	-0.397845	0.382580	0.309539	0.744743	-0.165524	0.567578
27967	9.311398	0.293678	-3.015115	-0.546605	0.482391	-0.348760	-0.688726	-0.402853	0.375980	0.315180	0.739347	-0.163022	0.572233
27968	11.525357	1.426963	-3.513975	-0.539350	0.452869	-0.239946	-0.692910	-0.404492	0.367493	0.321588	0.733210	-0.160615	0.577223
27969	10.268399	1.599393	-3.485222	-0.536724	0.344673	-0.347413	-0.692331	-0.408111	0.362991	0.326594	0.729368	-0.158934	0.579740
27970	9.219787	1.109590	-3.256058	-0.574036	0.227601	-0.450037	-0.691176	-0.415790	0.360393	0.335170	0.726159	-0.155296	0.579860
27971	9.514987	0.854058	-2.857335	-0.555555	0.173431	-0.247782	-0.689484	-0.419014	0.362298	0.338706	0.723845	-0.156412	0.580398
27972	9.538685	0.926979	-2.766363	-0.559801	0.048633	-0.193977	-0.684877	-0.417649	0.368967	0.343518	0.721950	-0.157521	0.579629
27973	9.675763	0.958494	-2.998859	-0.547672	-0.046825	-0.202052	-0.681830	-0.412380	0.379173	0.345676	0.722122	-0.160724	0.577248
27974	9.512685	0.992628	-3.115002	-0.548451	-0.172903	-0.209272	-0.676118	-0.408664	0.392269	0.349776	0.722886	-0.162992	0.573172
27975	9.238175	0.766010	-3.302990	-0.583684	-0.276859	-0.256007	-0.669286	-0.405653	0.406883	0.352246	0.725640	-0.167410	0.566872
27976	9.006566	0.634092	-3.376112	-0.561176	-0.200033	-0.198775	-0.660200	-0.405718	0.420193	0.356289	0.726532	-0.170131	0.562374
27977	9.137798	0.625259	-3.497002	-0.554644	-0.176658	-0.194388	-0.653494	-0.405352	0.431853	0.357872	0.728153	-0.174387	0.557952
27978	9.164988	0.699712	-3.543778	-0.531664	-0.181184	-0.103841	-0.647065	-0.404835	0.440032	0.360459	0.728670	-0.178001	0.554459
27979	8.926805	0.722434	-3.628282	-0.542061	-0.147669	-0.021939	-0.643576	-0.404030	0.447679	0.359960	0.729459	-0.184412	0.551643
27980	8.944792	0.672480	-3.482773	-0.560199	-0.134885	-0.031970	-0.639271	-0.397635	0.454682	0.362309	0.728965	-0.189036	0.549189
27981	8.764173	0.608820	-4.182535	-0.538663	-0.234674	0.032577	-0.633101	-0.401014	0.458083	0.360747	0.730524	-0.196832	0.545392
27982	8.981196	1.613067	-3.367672	-0.542217	-0.202693	0.088205	-0.630022	-0.401875	0.462790	0.361233	0.730382	-0.203477	0.542817
27983	9.044629	0.588240	-3.327326	-0.560068	-0.149025	0.037122	-0.629468	-0.401331	0.466972	0.360231	0.730789	-0.210909	0.540091
27984	9.234603	1.133466	-3.287755	-0.547399	-0.126293	0.012468	-0.626380	-0.403574	0.467204	0.361899	0.730039	-0.215929	0.538003
27985	8.975080	1.068751	-3.463073	-0.549350	0.012790	-0.026502	-0.624849	-0.402189	0.469715	0.362108	0.729023	-0.221115	0.537133
27986	8.980096	0.881921	-3.576975	-0.538577	0.143566	-0.047543	-0.626441	-0.391169	0.476533	0.365456	0.725667	-0.223197	0.538547
27987	9.871906	0.092355	-2.569027	-0.540584	0.066062	0.059099	-0.628466	-0.377640	0.485331	0.364834	0.723727	-0.229158	0.539075
27988	9.229181	1.672101	-2.953067	-0.539671	-0.078503	0.104319	-0.625389	-0.377512	0.486702	0.365539	0.722031	-0.235066	0.538327
27989	9.357306	1.057374	-2.965708	-0.545210	-0.112788	0.111490	-0.624585	-0.370692	0.494293	0.363615	0.721680	-0.243095	0.536532
27990	9.559652	0.236143	-2.691027	-0.554713	-0.494851	0.120726	-0.621821	-0.364018	0.502426	0.362296	0.724172	-0.252393	0.529730
27991	8.925059	0.680698	-3.734129	-0.551897	-0.593076	0.020490	-0.609463	-0.375248	0.509461	0.358963	0.729177	-0.262550	0.520109
27992	9.203087	0.792477	-3.742997	-0.546313	-0.265020	0.009766	-0.603133	-0.383236	0.512395	0.359814	0.729726	-0.268413	0.515741
27993	9.243104	0.849268	-3.895909	-0.557300	-0.149900	0.039030	-0.598917	-0.387439	0.512877	0.358644	0.729875	-0.275610	0.512538
27994	9.058848	0.778388	-3.822383	-0.555929	-0.099880	0.082921	-0.596406	-0.386057	0.515659	0.359747	0.728198	-0.281420	0.510991
27995	8.947240	0.682612	-3.792170	-0.553555	-0.000622	0.062840	-0.595033	-0.380481	0.518494	0.359110	0.726664	-0.287809	0.510065
27996	9.012606	0.434311	-3.627598	-0.544353	0.022848	0.052162	-0.598417	-0.375455	0.522197	0.361034	0.723948	-0.292150	0.510100
27997	8.828767	0.457627	-3.562373	-0.564641	-0.009241	0.022006	-0.596780	-0.366390	0.526320	0.360932	0.722611	-0.298093	0.508627
27998	9.018134	0.465222	-3.702854	-0.544691	-0.040328	0.064940	-0.597502	-0.362213	0.531387	0.362343	0.720421	-0.303059	0.507796
27999	8.838995	0.353346	-3.996149	-0.552892	-0.040031	0.034727	-0.597531	-0.356076	0.534796	0.361758	0.719368	-0.309256	0.505967
28000	9.305846	0.238513	-4.498074	-0.541278	0.084675	-0.004723	-0.597415	-0.350771	0.535966	0.364584	0.716327	-0.312259	0.506407
28001	8.973817	-0.046719	-4.455787	-0.567146	0.149555	0.001547	-0.600231	-0.346852	0.536028	0.365691	0.713440	-0.316745	0.506899
28002	8.836592	-0.136290	-4.232308	-0.559330	0.219397	0.041853	-0.604608	-0.338042	0.536572	0.369135	0.708566	-0.319594	0.509445
28003	9.314259	-0.284596	-4.279617	-0.557444	0.261426	-0.017573	-0.608844	-0.329085	0.535304	0.370987	0.704698	-0.322904	0.511373
28004	9.091231	-0.539327	-4.274060	-0.544414	0.167815	-0.038156	-0.613907	-0.322920	0.533456	0.374680	0.700923	-0.324832	0.512646
28005	8.998973	-0.426798	-4.149547	-0.576309	0.140661	-0.009179	-0.616719	-0.319836	0.532534	0.375897	0.698069	-0.329369	0.512754
28006	9.010303	-0.387014	-4.345723	-0.548202	0.138912	-0.028285	-0.617295	-0.315639	0.531188	0.379341	0.694463	-0.331674	0.513628
28007	8.243787	-0.443532	-4.493875	-0.554029	0.237432	-0.069809	-0.621224	-0.313536	0.531798	0.381477	0.691178	-0.334420	0.514695
28008	9.130740	-0.027371	-3.523537	-0.543611	0.213333	-0.090582	-0.625734	-0.305976	0.530518	0.385974	0.687217	-0.335232	0.516116
28009	9.831040	0.377078	-1.523494	-0.551451	0.092886	0.083556	-0.628546	-0.302042	0.525841	0.385573	0.684333	-0.341131	0.516382
28010	9.074123	-0.307301	-3.515506	-0.553381	0.001916	0.076867	-0.632467	-0.301331	0.524764	0.387030	0.681313	-0.345957	0.516076
28011	9.160717	-0.353670	-3.500606	-0.555462	-0.038563	0.071794	-0.633864	-0.301321	0.522545	0.385894	0.679782	-0.352732	0.514357
28012	9.293212	-0.259777	-3.424511	-0.541227	-0.067205	0.045633	-0.630919	-0.303007	0.523341	0.387005	0.677747	-0.357515	0.512903
28013	9.299668	-0.227196	-3.618184	-0.559903	-0.005830	0.044168	-0.629790	-0.304539	0.521086	0.386444	0.675990	-0.363670	0.511315
28014	9.286622	-0.153605	-3.457098	-0.570009	-0.012906	0.034361	-0.631466	-0.305513	0.521089	0.388430	0.673220	-0.368153	0.510255
28015	9.249160	0.092470	-3.177092	-0.544969	-0.063487	0.034975	-0.632294	-0.308022	0.519954	0.387355	0.672182	-0.374427	0.507871
28016	9.208611	-0.062794	-3.313032	-0.559737	-0.124940	0.062582	-0.629228	-0.305384	0.522745	0.388062	0.670382	-0.380024	0.505547
28017	8.526793	0.627508	-3.752332	-0.541791	-0.361375	-0.106521	-0.622183	-0.317147	0.525914	0.386111	0.673396	-0.386587	0.498003
28018	9.246588	-0.134761	-3.575652	-0.545171	-0.104790	0.020177	-0.618952	-0.320092	0.526973	0.387210	0.671781	-0.391266	0.495672
28019	9.107116	-0.071264	-3.610001	-0.561246	-0.032187	-0.030900	-0.618800	-0.322747	0.526666	0.387308	0.670722	-0.396415	0.492929
28020	9.024749	0.142817	-3.467304	-0.552562	0.088981	-0.084617	-0.616554	-0.324569	0.526908	0.391054	0.667934	-0.398235	0.492292
28021	9.748626	1.929198	-2.282495	-0.534081	-0.051856	0.148560	-0.618534	-0.319815	0.527252	0.388948	0.665785	-0.405573	0.490877
28022	8.939511	0.039266	-3.108429	-0.534510	-0.066008	-0.094117	-0.615333	-0.316057	0.529357	0.391283	0.664731	-0.408282	0.488197
28023	9.244807	-0.157554	-3.357932	-0.538379	-0.076137	-0.163053	-0.612820	-0.315522	0.534918	0.392117	0.665260	-0.411637	0.483972
28024	9.742637	-0.100162	-3.726510	-0.559915	0.004021	-0.239749	-0.609752	-0.313581	0.537423	0.396764	0.664500	-0.412076	0.480845
28025	9.172671	0.328438	-3.778855	-0.545517	0.042646	-0.338957	-0.604984	-0.316396	0.540424	0.400371	0.665246	-0.412156	0.476738
28026	9.480680	0.523566	-3.568814	-0.546103	0.168013	-0.448466	-0.603996	-0.318354	0.540256	0.408144	0.664698	-0.408327	0.474198
28027	8.416957	0.786276	-3.207883	-0.527371	0.158494	-0.515622	-0.601742	-0.321570	0.539369	0.414136	0.665869	-0.404845	0.470331
28028	8.576369	0.751709	-3.550819	-0.558823	0.097173	-0.588994	-0.599067	-0.325636	0.541815	0.422751	0.666912	-0.399764	0.465510
28029	8.875672	0.699359	-3.891328	-0.560699	0.064551	-0.562206	-0.594149	-0.330683	0.543536	0.428794	0.668967	-0.396623	0.459683
28030	9.283853	0.585501	-4.296535	-0.552871	0.072384	-0.430263	-0.588111	-0.335734	0.545667	0.435580	0.668916	-0.393725	0.455854
28031	9.869083	1.058847	-4.532144	-0.552756	0.062835	-0.360125	-0.584611	-0.336732	0.549393	0.439573	0.669412	-0.393153	0.451768
28032	10.445817	1.642817	-4.863211	-0.553156	0.034543	-0.407518	-0.582512	-0.336883	0.551327	0.445805	0.669460	-0.390840	0.447577
28033	9.409840	1.680903	-4.453902	-0.557389	-0.057459	-0.408998	-0.577738	-0.340955	0.553896	0.449303	0.671358	-0.390644	0.441364
28034	8.294193	1.139705	-4.009027	-0.546746	-0.020819	-0.301492	-0.570865	-0.345313	0.557142	0.454028	0.671077	-0.390132	0.437391
28035	7.896914	1.254913	-3.763323	-0.547309	-0.029258	-0.171483	-0.569752	-0.344205	0.559375	0.455493	0.670939	-0.392715	0.433753
28036	8.385144	1.561513	-3.709408	-0.518009	0.004627	-0.140249	-0.566545	-0.341985	0.562022	0.458604	0.669416	-0.393859	0.431786
28037	8.891720	1.745629	-3.900608	-0.552730	-0.055090	-0.086189	-0.565727	-0.337671	0.566800	0.459206	0.668761	-0.397822	0.428516
28038	8.943560	1.802543	-4.022125	-0.547381	-0.111600	-0.015870	-0.564190	-0.337400	0.568184	0.460703	0.666960	-0.401927	0.425877
28039	8.755608	1.820462	-4.051069	-0.547000	-0.101646	0.076041	-0.561268	-0.334347	0.572514	0.459469	0.665426	-0.408380	0.423465
28040	8.800515	1.799126	-3.939743	-0.546940	-0.132087	0.154078	-0.558895	-0.332956	0.572789	0.459317	0.662377	-0.414897	0.422072
28041	8.832491	1.769351	-4.031271	-0.539601	-0.149669	0.202050	-0.559479	-0.328218	0.577024	0.456510	0.660201	-0.423330	0.420149
28042	8.673354	1.867197	-4.003155	-0.539456	-0.129051	0.211634	-0.557123	-0.323343	0.580123	0.455750	0.656634	-0.430464	0.419313
28043	8.699826	1.857394	-3.998249	-0.539246	-0.089317	0.201666	-0.556581	-0.319578	0.582110	0.453446	0.653862	-0.438252	0.418074
28044	8.648288	1.771148	-3.929562	-0.556209	-0.034158	0.186949	-0.557439	-0.315669	0.583551	0.453891	0.649486	-0.444289	0.418041
28045	8.366784	1.725696	-3.752291	-0.527724	0.017874	0.192199	-0.559972	-0.312450	0.583604	0.452474	0.645920	-0.450807	0.418125
28046	8.510249	1.813133	-3.538412	-0.542056	0.053898	0.202456	-0.563078	-0.306297	0.584389	0.453352	0.640729	-0.456082	0.419437
28047	9.043139	1.808200	-3.790361	-0.545074	0.140304	0.221472	-0.566309	-0.303069	0.582217	0.453053	0.635624	-0.461935	0.421119
28048	9.431787	1.317974	-3.727421	-0.545866	0.282417	0.250682	-0.573051	-0.296898	0.579825	0.455621	0.627944	-0.465725	0.425671
28049	8.871599	0.593590	-3.418972	-0.546981	0.356681	0.295992	-0.584567	-0.286511	0.573610	0.456701	0.620154	-0.470494	0.430660
28050	8.611933	0.045665	-3.187799	-0.555971	0.388640	0.246901	-0.595818	-0.272916	0.568542	0.460329	0.611365	-0.473263	0.436293
28051	8.946623	0.114947	-3.365406	-0.548995	0.398622	0.141735	-0.607904	-0.260298	0.564028	0.463118	0.604478	-0.475696	0.440274
28052	10.464111	-0.293683	-3.802636	-0.565625	0.392525	0.048085	-0.614931	-0.252298	0.558172	0.468557	0.597328	-0.476008	0.443926
28053	10.195788	-0.890837	-3.723125	-0.562405	0.296736	0.071576	-0.622518	-0.244723	0.554406	0.471085	0.591768	-0.478636	0.445866
28054	9.680470	-0.619925	-3.430676	-0.550494	0.200605	0.028874	-0.627589	-0.236740	0.552299	0.474633	0.586579	-0.480335	0.447131
28055	8.971603	-0.473452	-3.136578	-0.544116	0.090121	-0.020937	-0.629565	-0.232536	0.549988	0.475761	0.583857	-0.483652	0.445919
28056	9.177773	-0.609382	-3.024189	-0.553635	-0.009412	0.032661	-0.630561	-0.228481	0.549620	0.477266	0.580444	-0.487386	0.444698
28057	8.997554	-0.645715	-2.832659	-0.527710	0.036676	0.099863	-0.630446	-0.223321	0.552600	0.476598	0.577118	-0.492451	0.444164
28058	9.490980	-0.877568	-3.084439	-0.551577	-0.042922	0.153234	-0.630476	-0.216904	0.555733	0.476644	0.572802	-0.497848	0.443683
28059	9.356670	-0.775590	-3.143387	-0.561113	-0.103946	0.130485	-0.630094	-0.208812	0.559020	0.474657	0.570017	-0.504873	0.441458
28060	9.333026	-0.804923	-3.220348	-0.543222	-0.134377	0.099029	-0.627744	-0.202681	0.562689	0.474133	0.567082	-0.510397	0.439444
28061	9.434221	-0.858755	-3.224715	-0.560781	-0.162761	0.060088	-0.625808	-0.198512	0.568293	0.472119	0.565446	-0.517124	0.435840
28062	9.360312	-0.769331	-3.298102	-0.544132	-0.263779	0.063557	-0.621062	-0.196017	0.571070	0.470540	0.563942	-0.523421	0.431962
28063	9.189451	-0.601393	-3.280417	-0.546059	-0.258049	0.027215	-0.615190	-0.196056	0.578551	0.467605	0.563526	-0.530466	0.427070
28064	9.151151	-0.518989	-3.281286	-0.555336	-0.264836	-0.014427	-0.609873	-0.196923	0.583797	0.466757	0.562687	-0.535921	0.422268
28065	9.078752	-0.537925	-3.290642	-0.549810	-0.235741	-0.047289	-0.603147	-0.200033	0.589846	0.464695	0.562754	-0.541854	0.416846
28066	8.955204	-0.590099	-3.256068	-0.528085	-0.235638	-0.071839	-0.596138	-0.203273	0.593242	0.464290	0.562492	-0.546101	0.412082
28067	9.132148	-0.577290	-3.348265	-0.558895	-0.228322	-0.065125	-0.591513	-0.205958	0.599033	0.462531	0.562527	-0.551747	0.406452
28068	9.034674	-0.594831	-3.546072	-0.531591	-0.221169	-0.073709	-0.584926	-0.208779	0.602576	0.462298	0.562091	-0.555813	0.401754
28069	8.636968	-0.619389	-3.622586	-0.553069	-0.165105	-0.090309	-0.580567	-0.214109	0.605832	0.461348	0.561883	-0.560462	0.396646
28070	9.608500	-0.720670	-4.154332	-0.526700	-0.008085	-0.117293	-0.578020	-0.220542	0.605746	0.463762	0.560253	-0.561991	0.393964
28071	9.204821	0.015396	-4.338392	-0.553649	0.088118	-0.181873	-0.575733	-0.230592	0.600885	0.466366	0.559037	-0.563231	0.390834
28072	8.638926	0.427133	-3.991872	-0.551428	0.209422	-0.253442	-0.578202	-0.241327	0.595496	0.472547	0.556980	-0.561372	0.389016
28073	8.104396	0.889105	-3.310095	-0.540177	0.315986	-0.294741	-0.581756	-0.259030	0.585025	0.478450	0.555358	-0.559027	0.387494
28074	9.020623	1.510356	-3.521219	-0.557093	0.253346	-0.317278	-0.586039	-0.269883	0.574352	0.485630	0.553560	-0.556023	0.385453
28075	9.104881	1.515320	-3.801673	-0.535588	0.234029	-0.381455	-0.589464	-0.285498	0.566411	0.491232	0.553557	-0.553356	0.382181
28076	9.342798	1.498141	-3.990268	-0.540981	0.218427	-0.343327	-0.590816	-0.294972	0.559075	0.497987	0.552413	-0.550203	0.379639
28077	10.506334	1.915718	-4.445909	-0.566654	0.216516	-0.398150	-0.590377	-0.298734	0.555408	0.503830	0.552401	-0.547659	0.375604
28078	9.923011	2.301812	-4.352786	-0.545352	0.135122	-0.381552	-0.589370	-0.305162	0.555055	0.509945	0.552202	-0.544877	0.371669
28079	8.772671	1.533710	-3.900500	-0.545271	0.072689	-0.273597	-0.586406	-0.310188	0.551634	0.513018	0.552119	-0.544910	0.367492
28080	8.357242	1.334929	-3.644019	-0.530446	0.049786	-0.147787	-0.585718	-0.307963	0.554440	0.516276	0.550127	-0.545427	0.365144
28081	8.518822	1.520648	-3.539993	-0.555776	0.040341	-0.084279	-0.585028	-0.306015	0.556406	0.517721	0.548105	-0.547906	0.362415
28082	9.030470	1.728296	-3.441512	-0.559533	0.018582	-0.060178	-0.584633	-0.300996	0.559522	0.520300	0.545065	-0.549894	0.360291
28083	9.095158	1.595429	-3.754229	-0.541765	-0.082811	-0.014220	-0.583246	-0.298492	0.561767	0.519737	0.543297	-0.554264	0.357062
28084	8.688391	1.538938	-3.922192	-0.542702	-0.099117	-0.008905	-0.580178	-0.296554	0.565109	0.520443	0.540691	-0.557881	0.354347
28085	8.653442	1.620565	-4.043869	-0.548506	-0.038283	0.041971	-0.576415	-0.293781	0.569011	0.520036	0.537899	-0.562394	0.352051
28086	8.749253	1.647208	-3.937979	-0.556427	-0.004192	0.062919	-0.577966	-0.290700	0.567940	0.521418	0.533648	-0.565859	0.350924
28087	8.970120	1.617664	-3.802635	-0.546363	0.015666	0.055872	-0.576705	-0.291408	0.569874	0.521492	0.530325	-0.569893	0.349319
28088	8.986256	1.763613	-3.635147	-0.548055	0.037179	0.069004	-0.578115	-0.288745	0.568380	0.523186	0.525771	-0.572896	0.348759
28089	9.016081	1.781641	-3.427590	-0.537094	0.031355	0.108975	-0.579800	-0.287056	0.566041	0.522980	0.521801	-0.577201	0.347929
28090	8.967203	1.956967	-3.265176	-0.551765	0.022491	0.100016	-0.583164	-0.285648	0.564966	0.524295	0.516922	-0.580669	0.347462
28091	8.874783	1.948429	-3.177971	-0.553604	-0.003129	0.142591	-0.584564	-0.285645	0.565117	0.523647	0.512593	-0.585719	0.346374
28092	8.941872	1.909613	-3.134135	-0.524488	0.009415	0.135784	-0.584152	-0.283691	0.565273	0.524247	0.507635	-0.589458	0.346426
28093	9.527090	1.851641	-3.313075	-0.571314	0.059943	0.159816	-0.586957	-0.282002	0.563640	0.524416	0.502438	-0.594062	0.345883
28094	9.430600	1.411050	-3.530325	-0.540696	0.137101	0.177327	-0.591160	-0.280161	0.558953	0.526364	0.495887	-0.596936	0.347425
28095	8.737070	0.904207	-3.349770	-0.553813	0.201847	0.185407	-0.597336	-0.275243	0.554870	0.527851	0.489526	-0.600113	0.348716
28096	8.615169	0.828403	-3.227948	-0.533501	0.277774	0.145329	-0.603500	-0.272694	0.549090	0.531578	0.482396	-0.601066	0.351338
28097	9.935846	0.693570	-3.363522	-0.551424	0.328624	0.128259	-0.610785	-0.269725	0.543602	0.534927	0.475785	-0.602252	0.353234
28098	10.263762	0.276768	-3.214334	-0.564468	0.252730	0.160426	-0.616954	-0.265917	0.536999	0.538469	0.468252	-0.603749	0.355356
28099	9.914617	-0.094961	-3.494837	-0.558781	0.130233	0.148754	-0.622854	-0.260162	0.533202	0.539300	0.462643	-0.607251	0.355474
28100	9.121739	-0.079223	-3.322397	-0.551722	-0.039071	0.125823	-0.626773	-0.259445	0.530313	0.539384	0.457692	-0.611417	0.354616
28101	9.040601	-0.125983	-3.152629	-0.548286	-0.093576	0.171284	-0.626071	-0.260149	0.531275	0.537194	0.453445	-0.617414	0.353002
28102	9.011685	-0.237339	-3.211754	-0.557548	-0.179084	0.265455	-0.624403	-0.257925	0.533655	0.534562	0.447648	-0.624323	0.352243
28103	9.185804	-0.410827	-3.340529	-0.538667	-0.237141	0.301437	-0.621756	-0.255847	0.537280	0.529505	0.442792	-0.632864	0.350775
28104	9.250358	-0.342395	-3.539512	-0.542615	-0.300320	0.317734	-0.620794	-0.252509	0.541210	0.524739	0.437252	-0.641286	0.349587
28105	9.194512	-0.232213	-3.753298	-0.552816	-0.330786	0.305430	-0.615211	-0.250164	0.546767	0.518461	0.432714	-0.650789	0.347032
28106	9.124599	-0.231833	-3.762873	-0.556562	-0.346946	0.300164	-0.609337	-0.250338	0.553131	0.513206	0.427460	-0.659468	0.344963
28107	8.992275	-0.192546	-3.796962	-0.545409	-0.307384	0.301800	-0.605142	-0.250363	0.557559	0.507078	0.422742	-0.668458	0.342528
28108	8.959627	-0.091451	-3.894697	-0.532632	-0.294779	0.296575	-0.601216	-0.252760	0.561406	0.502212	0.417310	-0.676238	0.341082
28109	8.942675	-0.057361	-3.870892	-0.546004	-0.256038	0.303258	-0.598418	-0.253052	0.563333	0.496680	0.412097	-0.684543	0.338948
28110	8.892961	-0.065099	-3.998801	-0.552063	-0.217372	0.314445	-0.595459	-0.257813	0.564654	0.492801	0.405603	-0.691675	0.337965
28111	9.028007	-0.073140	-3.989227	-0.537174	-0.157954	0.313395	-0.596142	-0.261440	0.563228	0.488415	0.399571	-0.698861	0.336729
28112	8.984549	-0.097092	-3.998566	-0.551340	-0.116735	0.344812	-0.594167	-0.265218	0.563452	0.485629	0.391896	-0.705098	0.336776
28113	8.883060	-0.154524	-4.009871	-0.561867	-0.057217	0.342526	-0.596106	-0.268830	0.558412	0.482614	0.384449	-0.711536	0.336154
28114	8.874169	-0.162833	-3.801968	-0.545404	-0.029301	0.334573	-0.598324	-0.272577	0.552257	0.481001	0.376307	-0.716663	0.336787
28115	8.927526	-0.272939	-3.578515	-0.537890	0.011145	0.340591	-0.602755	-0.282183	0.544804	0.478774	0.368575	-0.722099	0.336899
28116	9.109837	-0.307133	-3.452733	-0.569560	0.034738	0.340102	-0.608316	-0.289126	0.535436	0.478139	0.359617	-0.726679	0.337634
28117	9.496148	-0.077007	-3.364000	-0.559805	0.046199	0.269479	-0.611915	-0.296775	0.527161	0.477068	0.352401	-0.731241	0.336906
28118	9.313385	-0.003661	-3.412899	-0.542242	-0.007206	0.186831	-0.613267	-0.305824	0.517878	0.476596	0.346166	-0.734834	0.336220
28119	9.233110	0.039041	-3.621066	-0.535322	-0.020868	0.100301	-0.614191	-0.317537	0.511352	0.475548	0.342091	-0.738567	0.333688
28120	9.319794	0.422599	-4.031393	-0.556345	0.019947	-0.013343	-0.616654	-0.328819	0.502055	0.476885	0.338466	-0.740563	0.331040
28121	8.889022	0.309926	-3.932909	-0.529735	0.103361	-0.091500	-0.616745	-0.338573	0.493870	0.478959	0.336477	-0.741688	0.327538
28122	8.505812	0.081172	-3.799366	-0.558638	0.125064	-0.092085	-0.617392	-0.349304	0.486097	0.482369	0.333292	-0.742120	0.324798
28123	8.619538	0.533976	-3.930216	-0.551667	0.107400	-0.130732	-0.618178	-0.360033	0.477350	0.484935	0.331671	-0.743013	0.320568
28124	8.755161	0.850756	-4.148979	-0.534285	0.154592	-0.173202	-0.620078	-0.371729	0.466371	0.489124	0.329725	-0.742416	0.317581
28125	9.105848	0.852789	-4.243705	-0.556692	0.197896	-0.163038	-0.620856	-0.384128	0.455655	0.493295	0.327997	-0.742160	0.313490
28126	9.406157	0.993062	-4.310911	-0.554749	0.204849	-0.131129	-0.622354	-0.392061	0.447221	0.498068	0.324892	-0.741418	0.310924
28127	9.531979	1.004125	-4.347447	-0.565312	0.263537	-0.137776	-0.625272	-0.395667	0.441213	0.503120	0.322334	-0.740632	0.307302
28128	9.245062	1.046443	-4.052752	-0.549329	0.228576	-0.170173	-0.625953	-0.399000	0.435469	0.508411	0.319693	-0.739299	0.304553
28129	9.258181	0.916564	-3.940172	-0.558619	0.176049	-0.136362	-0.627335	-0.402196	0.430986	0.512123	0.317747	-0.739266	0.300420
28130	9.016273	1.063988	-3.796518	-0.528088	0.108027	-0.105547	-0.629424	-0.403716	0.427223	0.515076	0.315083	-0.739392	0.297857
28131	9.013428	1.069202	-3.738582	-0.562868	0.053004	-0.080849	-0.628443	-0.403996	0.426794	0.516682	0.313036	-0.740924	0.293393
28132	8.808938	1.091786	-3.811049	-0.552357	-0.022912	-0.062602	-0.625925	-0.404148	0.428585	0.517576	0.310248	-0.742776	0.290077
28133	8.938538	1.089127	-3.719374	-0.534305	-0.050209	-0.040970	-0.624531	-0.403464	0.432206	0.517261	0.308526	-0.745389	0.285742
28134	9.025795	1.064034	-3.779618	-0.552507	-0.068308	-0.021593	-0.624260	-0.401934	0.434171	0.517225	0.305376	-0.747923	0.282549
28135	9.026011	1.223841	-3.730660	-0.559652	-0.059532	0.008366	-0.623303	-0.397906	0.440896	0.516669	0.302717	-0.751005	0.278221
28136	9.032749	1.141788	-3.705591	-0.552268	-0.051623	0.026086	-0.622338	-0.395123	0.443705	0.516592	0.298744	-0.753608	0.275607
28137	8.937957	1.075055	-3.651561	-0.537731	-0.061780	0.043981	-0.622640	-0.390806	0.448073	0.515697	0.295786	-0.756728	0.271901
28138	9.025290	1.035356	-3.728556	-0.562990	-0.040096	0.051530	-0.621531	-0.389147	0.452960	0.515695	0.291239	-0.759372	0.269432
28139	9.141120	1.066147	-3.712140	-0.533866	-0.016594	0.029637	-0.623383	-0.382448	0.456389	0.515565	0.288293	-0.761844	0.265844
28140	9.128317	0.986830	-3.655664	-0.555514	0.012415	0.020344	-0.622703	-0.378406	0.459213	0.516464	0.284000	-0.763677	0.263452
28141	9.019788	1.035935	-3.641569	-0.533769	0.008768	0.012643	-0.623280	-0.374921	0.461902	0.516842	0.281179	-0.765717	0.259788
28142	9.032879	1.066061	-3.448622	-0.557305	0.032375	0.004258	-0.623434	-0.372135	0.464720	0.518121	0.276997	-0.767217	0.257297
28143	8.993561	1.069300	-3.356788	-0.530301	0.001724	-0.008519	-0.624300	-0.366554	0.467573	0.518518	0.274573	-0.769119	0.253388
28144	9.254180	1.007078	-3.383022	-0.544994	-0.023380	-0.011144	-0.622075	-0.363772	0.470093	0.518934	0.271027	-0.771005	0.250605
28145	9.555029	1.032984	-3.574598	-0.559536	-0.022285	-0.020094	-0.624051	-0.360567	0.474045	0.519215	0.268595	-0.773162	0.245952
28146	9.574434	0.792809	-3.702421	-0.541194	-0.005289	-0.016466	-0.622941	-0.358901	0.476562	0.519900	0.265069	-0.774770	0.243256
28147	9.360059	0.512168	-3.580606	-0.551624	0.037502	0.034373	-0.622955	-0.355829	0.477152	0.520824	0.261569	-0.776482	0.239584
28148	8.817206	0.342886	-3.372609	-0.562315	0.052518	0.064091	-0.624506	-0.353031	0.477193	0.522105	0.256280	-0.777966	0.237689
28149	8.695508	0.320244	-3.251381	-0.567638	0.089706	0.037227	-0.627035	-0.350506	0.475845	0.523926	0.252296	-0.779145	0.234056
28150	8.927715	0.337749	-3.309877	-0.541157	0.131361	0.003717	-0.629845	-0.347701	0.474641	0.526588	0.247782	-0.779341	0.232244
28151	9.035957	0.228278	-3.316049	-0.560312	0.133553	-0.028359	-0.633770	-0.345868	0.472321	0.529372	0.244670	-0.779616	0.228254
28152	8.975163	0.221759	-3.260321	-0.540398	0.129957	-0.040505	-0.633766	-0.346277	0.469251	0.532190	0.240850	-0.779553	0.225968
28153	9.202568	0.137468	-3.370832	-0.556658	0.131711	-0.023856	-0.636846	-0.345564	0.467052	0.534913	0.237695	-0.779775	0.222079
28154	9.773007	0.065286	-3.518182	-0.538335	0.153286	-0.020122	-0.639914	-0.347361	0.463293	0.537970	0.233466	-0.779500	0.220142
28155	9.506535	-0.097055	-3.467689	-0.558391	0.121557	0.007185	-0.641596	-0.346229	0.460112	0.540404	0.229827	-0.779910	0.216524
28156	9.546947	-0.241775	-3.768160	-0.531359	0.091995	-0.024160	-0.643578	-0.340917	0.460740	0.542466	0.225994	-0.780199	0.214354
28157	9.406919	-0.136619	-3.711156	-0.531707	0.045243	-0.036280	-0.644004	-0.339516	0.459922	0.543761	0.223624	-0.781070	0.210345
28158	9.246234	-0.187802	-3.555729	-0.558963	0.027012	-0.002033	-0.644724	-0.335050	0.461786	0.544822	0.219413	-0.782237	0.207683
28159	9.326504	-0.143237	-3.305043	-0.544668	-0.014685	0.018747	-0.644322	-0.331426	0.464329	0.545003	0.216258	-0.784004	0.203817
28160	9.046833	-0.265322	-3.399957	-0.551652	0.012151	0.039664	-0.644189	-0.330317	0.466849	0.545606	0.211525	-0.785436	0.201645
28161	9.205285	-0.345643	-3.331618	-0.552667	-0.026027	0.078829	-0.646318	-0.323894	0.469859	0.545392	0.207341	-0.787555	0.198276
28162	9.233579	-0.495570	-3.317901	-0.560834	-0.046111	0.111575	-0.645513	-0.316359	0.472301	0.544801	0.201593	-0.789903	0.196482
28163	9.272140	-0.549098	-3.336685	-0.524488	-0.046289	0.112888	-0.647222	-0.310362	0.476837	0.544008	0.197206	-0.792201	0.193862
28164	9.137424	-0.577686	-3.406258	-0.548286	-0.073116	0.101246	-0.647822	-0.302135	0.482502	0.542945	0.191847	-0.794689	0.192030
28165	9.051505	-0.660335	-3.569526	-0.548982	-0.033275	0.078857	-0.646739	-0.293900	0.484113	0.542570	0.187633	-0.796742	0.188715
28166	9.089375	-0.756932	-3.520174	-0.538960	-0.020565	0.062965	-0.648449	-0.287337	0.486842	0.542425	0.182768	-0.798421	0.186801
28167	9.210441	-0.830735	-3.606497	-0.546215	0.003329	0.016752	-0.648190	-0.283298	0.490506	0.542840	0.179389	-0.799780	0.183016
28168	9.248567	-0.835431	-3.546089	-0.548170	0.009188	-0.031958	-0.646944	-0.280513	0.492616	0.543534	0.175821	-0.800781	0.180023
28169	9.233503	-0.805778	-3.456999	-0.550109	0.009475	-0.062948	-0.646683	-0.276327	0.494191	0.544340	0.173610	-0.801749	0.175362
28170	9.196533	-0.790380	-3.350806	-0.544918	-0.004555	-0.108813	-0.647252	-0.274656	0.496303	0.545055	0.171349	-0.802578	0.171529
28171	9.198607	-0.761032	-3.293146	-0.537544	0.028971	-0.133701	-0.645299	-0.273548	0.497833	0.546369	0.170301	-0.802988	0.166401
28172	9.290733	-0.534096	-3.237811	-0.544945	0.028340	-0.157624	-0.643341	-0.273416	0.498656	0.547758	0.168703	-0.803251	0.162139
28173	9.368877	-0.491696	-3.335039	-0.533886	0.064527	-0.178037	-0.642783	-0.273140	0.499490	0.549767	0.168256	-0.803045	0.156733
28174	9.392450	-0.530177	-3.281484	-0.546503	0.086291	-0.187168	-0.642785	-0.272580	0.499078	0.552161	0.166923	-0.802531	0.152311
28175	9.194328	-0.342099	-3.162504	-0.560800	0.125887	-0.176984	-0.643611	-0.275367	0.497522	0.555225	0.165939	-0.801662	0.146724
28176	8.989272	-0.212878	-2.801234	-0.548976	0.127390	-0.153897	-0.643881	-0.277173	0.494439	0.558158	0.163912	-0.800757	0.142760
28177	9.095780	-0.070793	-2.773967	-0.566191	0.147441	-0.168337	-0.645543	-0.280937	0.492880	0.561546	0.162636	-0.799606	0.137283
28178	9.134957	-0.090886	-2.855947	-0.558847	0.158232	-0.169193	-0.646508	-0.283720	0.490071	0.565013	0.160649	-0.798274	0.133083
28179	9.144477	-0.204765	-2.893349	-0.540290	0.219434	-0.172017	-0.648175	-0.285656	0.485324	0.569451	0.159500	-0.796140	0.128245
28180	9.712237	0.024335	-3.172119	-0.551877	0.279396	-0.211286	-0.651793	-0.289542	0.479597	0.574887	0.157933	-0.793203	0.124057
28181	9.443668	0.645173	-3.096535	-0.551330	0.280091	-0.289111	-0.654553	-0.296773	0.471041	0.580558	0.158345	-0.789922	0.117907
28182	9.118699	0.696974	-2.869550	-0.560559	0.293227	-0.346872	-0.655636	-0.304012	0.463726	0.586489	0.158774	-0.786299	0.112048
28183	9.292767	0.923484	-2.799823	-0.542584	0.273386	-0.350901	-0.657406	-0.313904	0.456389	0.592077	0.160265	-0.782735	0.105293
28184	9.723001	1.230511	-2.736169	-0.531734	0.247669	-0.295645	-0.656386	-0.321564	0.447799	0.597006	0.160313	-0.779626	0.100337
28185	9.863305	1.389344	-2.701885	-0.528475	0.177139	-0.266817	-0.658442	-0.330765	0.443120	0.600802	0.160848	-0.777328	0.094482
28186	9.714016	1.356076	-2.761721	-0.567779	0.104756	-0.214671	-0.656881	-0.335513	0.441107	0.603412	0.159470	-0.776182	0.089472
28187	9.578286	1.362249	-2.684288	-0.556238	0.037598	-0.169037	-0.655480	-0.335938	0.442068	0.604905	0.158404	-0.775859	0.083912
28188	9.592746	1.396110	-2.665355	-0.554658	-0.011255	-0.147481	-0.653096	-0.337346	0.443707	0.605523	0.156333	-0.776256	0.079543
28189	9.381662	1.430334	-2.815262	-0.545531	-0.037011	-0.095939	-0.650571	-0.339317	0.446455	0.605676	0.154374	-0.777001	0.074796
28190	9.448421	1.408754	-2.720877	-0.558756	-0.125371	-0.081390	-0.649735	-0.339051	0.449796	0.604405	0.151392	-0.778949	0.070806
28191	9.270052	1.353951	-2.775600	-0.547817	-0.147471	-0.036936	-0.645828	-0.337400	0.454801	0.602730	0.148629	-0.781164	0.066394
28192	9.255832	1.397462	-2.788148	-0.550330	-0.130645	-0.003449	-0.643031	-0.337842	0.460071	0.601211	0.144530	-0.783345	0.063454
28193	9.246904	1.503589	-2.830397	-0.552845	-0.121151	0.044248	-0.642759	-0.336454	0.462453	0.599824	0.140380	-0.785432	0.060013
28194	9.251891	1.644019	-2.783646	-0.545327	-0.092640	0.076024	-0.640804	-0.336048	0.465230	0.598753	0.135035	-0.787319	0.058208
28195	9.190904	1.591602	-2.724989	-0.548721	-0.069466	0.104129	-0.639841	-0.332565	0.467768	0.598068	0.129919	-0.788883	0.055678
28196	9.177452	1.544325	-2.569803	-0.539301	-0.035677	0.147362	-0.639998	-0.328936	0.468922	0.597758	0.123445	-0.790206	0.054966
28197	9.292770	1.505236	-2.521196	-0.524695	-0.035953	0.171436	-0.641835	-0.325024	0.470370	0.597442	0.117503	-0.791437	0.053698
28198	9.563816	1.507770	-2.615821	-0.537387	-0.028585	0.164226	-0.641989	-0.321953	0.471240	0.597174	0.110766	-0.792642	0.053230
28199	9.712635	1.240847	-2.639620	-0.558675	0.028867	0.199007	-0.646623	-0.318449	0.471312	0.597905	0.103899	-0.793109	0.051894
28200	9.497778	0.701232	-2.580154	-0.543723	0.079139	0.205834	-0.649153	-0.314933	0.466072	0.599260	0.096302	-0.793035	0.052050
28201	9.046730	0.482814	-2.407975	-0.545443	0.095377	0.196739	-0.655057	-0.308344	0.463537	0.600980	0.089528	-0.792591	0.051063
28202	9.070849	0.400258	-2.445746	-0.545478	0.112014	0.150632	-0.657590	-0.304555	0.460251	0.602856	0.082742	-0.791934	0.050586
28203	9.168264	0.413478	-2.552339	-0.550971	0.130527	0.100941	-0.662920	-0.300894	0.455313	0.605198	0.077358	-0.790824	0.048453
28204	9.290629	0.161191	-2.581099	-0.543620	0.154197	0.070798	-0.664877	-0.300881	0.452819	0.607772	0.071812	-0.789454	0.047107
28205	9.605550	-0.305207	-2.646388	-0.547845	0.177391	0.100691	-0.671310	-0.300847	0.447015	0.610806	0.066388	-0.787699	0.045149
28206	9.884110	-0.611264	-2.614350	-0.550483	0.159869	0.148555	-0.675244	-0.296209	0.441519	0.613355	0.059522	-0.786295	0.044651
28207	10.324303	-0.510582	-2.688550	-0.551697	0.119485	0.138279	-0.679868	-0.294372	0.438368	0.615393	0.053458	-0.785224	0.043097
28208	10.165544	-0.471219	-2.737102	-0.532943	0.089132	0.096198	-0.682948	-0.293089	0.432830	0.616805	0.047689	-0.784539	0.042148
28209	9.662694	-0.489163	-2.634746	-0.549966	-0.004265	0.064615	-0.683510	-0.292244	0.431031	0.616912	0.042863	-0.784863	0.039652
28210	9.376179	-0.587762	-2.459292	-0.555593	-0.049606	0.094826	-0.684629	-0.291958	0.429927	0.616132	0.036947	-0.785848	0.038201
28211	9.273404	-0.636878	-2.301550	-0.552062	-0.078716	0.121550	-0.684351	-0.291681	0.430486	0.614986	0.031208	-0.787080	0.036373
28212	9.341253	-0.683582	-2.359110	-0.543095	-0.120535	0.159078	-0.683655	-0.290561	0.429377	0.612985	0.024482	-0.788901	0.035858
28213	9.568915	-0.685668	-2.463290	-0.549588	-0.129242	0.132567	-0.684225	-0.288754	0.432466	0.610980	0.018588	-0.790687	0.034227
28214	9.673286	-0.628632	-2.512391	-0.541717	-0.148602	0.079731	-0.682554	-0.287652	0.436089	0.608537	0.013148	-0.792740	0.032748
28215	9.642239	-0.582643	-2.532193	-0.553793	-0.153316	0.009733	-0.681160	-0.287111	0.440544	0.606189	0.009124	-0.794718	0.029583
28216	9.570637	-0.609499	-2.647778	-0.549759	-0.206846	-0.050944	-0.677241	-0.288253	0.445241	0.602861	0.005691	-0.797390	0.026375
28217	9.536429	-0.630760	-2.604002	-0.538923	-0.199407	-0.082722	-0.673880	-0.289673	0.449939	0.599788	0.003305	-0.799840	0.022357
28218	9.402373	-0.545957	-2.703835	-0.543589	-0.221017	-0.082655	-0.668268	-0.294038	0.456122	0.596205	0.000454	-0.802610	0.018859
28219	9.295867	-0.554725	-2.667351	-0.557226	-0.213606	-0.099693	-0.663785	-0.296161	0.461223	0.592868	-0.001909	-0.805169	0.014378
28220	9.219070	-0.549740	-2.720462	-0.562790	-0.216909	-0.130713	-0.657613	-0.300383	0.466288	0.589318	-0.004221	-0.807828	0.009999
28221	9.171247	-0.452838	-2.731144	-0.552025	-0.216624	-0.167740	-0.651726	-0.303772	0.473037	0.585903	-0.005462	-0.810348	0.004834
28222	9.512283	-0.375125	-3.099739	-0.566642	-0.201518	-0.229831	-0.646955	-0.307713	0.478535	0.582564	-0.006219	-0.812761	-0.000776
28223	9.750559	-0.001857	-3.456996	-0.558918	-0.096516	-0.281582	-0.639657	-0.313334	0.483159	0.581045	-0.005720	-0.813818	-0.007373
28224	9.246660	0.219080	-3.415295	-0.554933	-0.015159	-0.319266	-0.636267	-0.321175	0.485699	0.580681	-0.004874	-0.813999	-0.013857
28225	8.601579	0.577623	-3.152644	-0.543744	0.060673	-0.349777	-0.631611	-0.329566	0.484600	0.581641	-0.003061	-0.813168	-0.021010
28226	8.401635	0.753116	-3.115675	-0.541495	0.131759	-0.343131	-0.629182	-0.340317	0.480567	0.583607	-0.001619	-0.811566	-0.027562
28227	8.633312	0.838923	-3.073450	-0.535421	0.215167	-0.301053	-0.628995	-0.350502	0.475860	0.587027	-0.000418	-0.808852	-0.034018
28228	9.203983	0.960470	-3.157722	-0.558379	0.305082	-0.261044	-0.627976	-0.358307	0.469220	0.591783	-0.000396	-0.805110	-0.039880
28229	9.957006	1.414288	-3.255612	-0.540299	0.314261	-0.276596	-0.631429	-0.367214	0.460791	0.596726	0.000438	-0.801118	-0.046132
28230	9.619144	2.015611	-3.278784	-0.559149	0.244532	-0.328573	-0.633071	-0.374594	0.454316	0.600368	0.001477	-0.797978	-0.052802
28231	9.267185	2.056298	-3.310178	-0.535609	0.208896	-0.290104	-0.633019	-0.385611	0.447928	0.603509	0.002530	-0.795153	-0.059174
28232	9.305072	2.131788	-3.180593	-0.555336	0.170637	-0.134392	-0.634111	-0.390760	0.442169	0.606136	0.000442	-0.792827	-0.063435
28233	9.403897	2.038675	-2.899401	-0.524394	0.124423	-0.022287	-0.633820	-0.392563	0.437966	0.608197	-0.002688	-0.790998	-0.066420
28234	9.392659	1.875193	-2.774332	-0.544537	0.062668	0.040637	-0.636206	-0.391162	0.438557	0.609306	-0.007558	-0.789945	-0.068378
28235	9.272724	1.846271	-2.882581	-0.541147	0.004751	0.065779	-0.637754	-0.388918	0.436919	0.609547	-0.012422	-0.789506	-0.070558
28236	9.244036	1.691098	-2.991958	-0.539454	-0.031447	0.081924	-0.640002	-0.387243	0.439184	0.609194	-0.018013	-0.789549	-0.071909
28237	9.297901	1.646505	-3.112346	-0.526694	-0.042544	0.107807	-0.641001	-0.383053	0.440211	0.608695	-0.023416	-0.789660	-0.073341
28238	9.148173	1.591778	-3.126032	-0.566746	-0.064077	0.116280	-0.640601	-0.378728	0.442065	0.607821	-0.029928	-0.789987	-0.074685
28239	9.143675	1.589117	-3.169489	-0.555787	-0.060605	0.125234	-0.642009	-0.376913	0.443489	0.606981	-0.035972	-0.790221	-0.076360
28240	9.124779	1.627689	-3.203722	-0.543022	-0.057133	0.133326	-0.644540	-0.374254	0.443954	0.606210	-0.042452	-0.790418	-0.077121
28241	9.043980	1.532173	-3.101065	-0.515694	-0.035504	0.116671	-0.645107	-0.372576	0.443976	0.605719	-0.047815	-0.790372	-0.078295
28242	8.998150	1.602738	-3.070380	-0.541263	-0.040551	0.089862	-0.645815	-0.370901	0.444975	0.605100	-0.053558	-0.790352	-0.079563
28243	9.107158	1.603669	-2.811997	-0.535561	0.008079	0.089641	-0.648339	-0.369776	0.444448	0.605187	-0.058639	-0.789733	-0.081443
28244	9.653231	1.485772	-2.951555	-0.555403	0.035390	0.076074	-0.650301	-0.368786	0.442104	0.605691	-0.064209	-0.788731	-0.083181
28245	9.333837	1.151044	-2.696101	-0.555759	0.099849	0.114478	-0.652816	-0.369050	0.439194	0.607201	-0.069757	-0.786882	-0.085196
28246	9.594338	0.994381	-2.752692	-0.562927	0.112532	0.113468	-0.656739	-0.367211	0.435062	0.608927	-0.075872	-0.784816	-0.086690
28247	9.752820	0.782664	-2.441261	-0.550606	0.182461	0.145020	-0.659973	-0.362574	0.429420	0.611747	-0.081686	-0.781848	-0.088355
28248	9.225374	0.496187	-2.408363	-0.553037	0.096303	0.101142	-0.664178	-0.360600	0.426825	0.613158	-0.087511	-0.779945	-0.089802
28249	9.314597	0.694926	-2.613666	-0.551664	0.055391	0.044846	-0.667826	-0.358067	0.423953	0.613764	-0.092002	-0.778639	-0.092466
28250	9.512446	0.519189	-2.691706	-0.540907	0.039350	0.022092	-0.670623	-0.358052	0.421466	0.614130	-0.096543	-0.777545	-0.094588
28251	9.551723	0.402056	-2.833011	-0.533738	0.001222	0.050718	-0.669639	-0.358467	0.419363	0.613898	-0.101018	-0.776892	-0.096763
28252	9.323614	0.360874	-2.692103	-0.569881	0.008151	0.096195	-0.670616	-0.359163	0.419503	0.613828	-0.107118	-0.775929	-0.098358
28253	9.530194	0.248850	-2.621058	-0.555407	0.005508	0.084020	-0.670760	-0.357757	0.416870	0.613637	-0.112384	-0.775069	-0.100431
28254	9.600342	0.236159	-2.647589	-0.539294	-0.042458	0.100441	-0.673287	-0.355936	0.417048	0.612818	-0.118268	-0.774719	-0.101381
28255	9.459634	0.371434	-2.798718	-0.544770	-0.056998	0.116385	-0.674692	-0.354674	0.416793	0.611696	-0.124041	-0.774526	-0.102717
28256	9.405979	0.333440	-2.745065	-0.552161	-0.054801	0.075574	-0.675534	-0.353973	0.416528	0.610560	-0.129714	-0.774304	-0.104134
28257	9.407660	0.358260	-2.639029	-0.555930	-0.063635	0.057890	-0.674697	-0.353557	0.417084	0.609139	-0.134735	-0.774269	-0.106318
28258	9.478491	0.361981	-2.745480	-0.538603	-0.040038	0.031428	-0.675115	-0.353977	0.417640	0.608138	-0.139519	-0.773962	-0.108099
28259	9.358091	0.265565	-2.826396	-0.556015	-0.055946	0.004750	-0.674970	-0.355517	0.418459	0.606678	-0.143704	-0.773942	-0.110931
28260	9.370809	0.199513	-2.941656	-0.539509	-0.034382	0.003041	-0.674402	-0.356910	0.416768	0.605672	-0.148041	-0.773600	-0.113084
28261	9.590527	0.215013	-2.946956	-0.552247	-0.037930	0.006499	-0.674398	-0.358029	0.417035	0.604460	-0.152174	-0.773335	-0.115861
28262	9.488510	0.201641	-2.869350	-0.546768	-0.038068	0.017154	-0.673968	-0.360406	0.417146	0.603380	-0.156817	-0.772937	-0.117940
28263	9.348737	0.275078	-2.860317	-0.541478	-0.054181	0.001371	-0.672006	-0.360684	0.415456	0.601897	-0.160783	-0.772877	-0.120540
28264	9.455261	0.298375	-2.892131	-0.546998	-0.053955	-0.019015	-0.670170	-0.364462	0.415960	0.600455	-0.164899	-0.772744	-0.123003
28265	9.504299	0.268357	-3.005426	-0.554269	-0.055673	-0.023501	-0.670862	-0.366276	0.415528	0.598807	-0.168637	-0.772720	-0.126078
28266	9.430192	0.374910	-3.045176	-0.557083	-0.059106	-0.041205	-0.669455	-0.368239	0.416751	0.597168	-0.172536	-0.772655	-0.128941
28267	9.317474	0.404135	-3.122671	-0.529026	-0.069933	-0.054980	-0.668049	-0.369922	0.417698	0.595263	-0.175519	-0.772947	-0.131939
28268	9.259316	0.460444	-3.065232	-0.552503	-0.046433	-0.051868	-0.665103	-0.371607	0.418216	0.593780	-0.179155	-0.772742	-0.134899
28269	9.268699	0.448484	-3.036116	-0.553091	-0.001509	-0.037998	-0.664956	-0.373567	0.419309	0.592854	-0.182496	-0.772070	-0.138300
28270	9.234433	0.613916	-2.895357	-0.559081	0.057838	-0.022501	-0.663825	-0.375657	0.416491	0.593012	-0.186369	-0.770463	-0.141385
28271	9.243046	0.760139	-2.691618	-0.558840	0.089999	0.007392	-0.665761	-0.380532	0.413389	0.593571	-0.190200	-0.768483	-0.144676
28272	9.367744	0.743027	-2.597360	-0.558762	0.095246	0.025957	-0.667012	-0.381207	0.406980	0.594411	-0.194696	-0.766204	-0.147312
28273	9.430628	0.822512	-2.576585	-0.563215	0.089485	0.068425	-0.669935	-0.384265	0.404183	0.595091	-0.199483	-0.763929	-0.149951
28274	9.555196	0.790962	-2.472500	-0.537974	0.064202	0.062700	-0.671755	-0.383125	0.398494	0.595610	-0.204372	-0.761884	-0.151700
28275	9.308520	0.694027	-2.763456	-0.551552	0.070729	0.042990	-0.675942	-0.385059	0.394743	0.595937	-0.208657	-0.759923	-0.154396
28276	9.464988	0.809714	-2.656224	-0.558662	0.116958	0.017895	-0.676493	-0.386441	0.390691	0.597001	-0.212934	-0.757322	-0.157204
28277	9.657540	0.816188	-2.586483	-0.570206	0.047286	-0.040162	-0.677611	-0.386149	0.387497	0.596600	-0.216220	-0.755890	-0.161082
28278	9.225411	0.605714	-2.670541	-0.559327	0.012602	-0.002778	-0.677186	-0.387267	0.387203	0.595988	-0.220509	-0.754572	-0.163692
28279	9.388520	0.807159	-2.755160	-0.553813	0.023354	0.004361	-0.678583	-0.387680	0.386374	0.595402	-0.224324	-0.753253	-0.166689
28280	9.513356	0.840839	-2.654220	-0.544725	0.039726	-0.015955	-0.678566	-0.390880	0.382159	0.595191	-0.228139	-0.751679	-0.169349
28281	9.576127	0.915567	-2.621310	-0.537333	0.071363	-0.030196	-0.678566	-0.390597	0.381047	0.595255	-0.231042	-0.749968	-0.172739
28282	9.561970	1.009932	-2.617512	-0.566495	0.059816	-0.033111	-0.678701	-0.391429	0.379366	0.595161	-0.234777	-0.748120	-0.176012
28283	9.541598	0.938199	-2.515201	-0.517674	0.032704	-0.050085	-0.679821	-0.391286	0.379098	0.594640	-0.237246	-0.747002	-0.179179
28284	9.450624	0.918790	-2.618762	-0.556862	0.005822	-0.046856	-0.678142	-0.391153	0.379783	0.593710	-0.240843	-0.745857	-0.182210
28285	9.377813	0.856556	-2.596224	-0.568535	0.014682	-0.025839	-0.680238	-0.392268	0.380624	0.592734	-0.244313	-0.744626	-0.185769
28286	9.334209	0.764851	-2.619305	-0.549296	0.038009	-0.025777	-0.679398	-0.391986	0.379087	0.592371	-0.248002	-0.742986	-0.188585
28287	9.445212	0.800520	-2.600521	-0.552084	0.036338	-0.037273	-0.680515	-0.392824	0.379784	0.591720	-0.251004	-0.741585	-0.192138
28288	9.623127	0.938109	-2.447654	-0.557433	0.053367	-0.022355	-0.679943	-0.395054	0.377805	0.591532	-0.254768	-0.739675	-0.195103
28289	9.539787	0.956639	-2.273779	-0.564972	0.001837	-0.000918	-0.680501	-0.395330	0.376970	0.590422	-0.258561	-0.738407	-0.198250
28290	9.485888	0.875691	-2.519262	-0.541480	-0.034428	0.011955	-0.679676	-0.392829	0.380893	0.589125	-0.262974	-0.737381	-0.200115
28291	9.382879	0.623630	-2.738607	-0.544888	-0.043983	0.072086	-0.679980	-0.388093	0.385404	0.587696	-0.267771	-0.736319	-0.201858
28292	9.341613	0.536819	-2.749664	-0.528178	-0.034014	0.155357	-0.680141	-0.383630	0.387961	0.587018	-0.274122	-0.734528	-0.201832
28293	9.457194	0.492669	-2.737245	-0.551472	0.000041	0.188509	-0.682817	-0.379567	0.386630	0.586613	-0.280515	-0.732244	-0.202520
28294	9.598440	0.616322	-2.531016	-0.560987	-0.039190	0.149750	-0.687597	-0.374527	0.386998	0.585603	-0.287163	-0.730343	-0.202989
28295	9.398986	0.604771	-2.646600	-0.564369	0.038067	0.074889	-0.687605	-0.372284	0.384791	0.585168	-0.291857	-0.728151	-0.205413
28296	9.478064	0.604726	-2.574218	-0.533545	0.059116	0.023824	-0.688725	-0.371998	0.383549	0.585201	-0.295924	-0.725885	-0.207509
28297	9.569440	0.507458	-2.578087	-0.542639	0.059231	0.016646	-0.690966	-0.371150	0.382042	0.584928	-0.299402	-0.723839	-0.210416
28298	9.510921	0.464678	-2.521958	-0.530127	0.026740	0.015203	-0.690122	-0.371844	0.380077	0.584452	-0.303424	-0.721979	-0.212360
28299	9.457837	0.452884	-2.529004	-0.542772	0.037606	0.014976	-0.691656	-0.372531	0.377712	0.583828	-0.306947	-0.720165	-0.215153
28300	9.442791	0.511611	-2.428156	-0.569891	0.066621	0.008288	-0.693894	-0.372520	0.375917	0.583626	-0.311146	-0.717671	-0.217985
28301	9.541285	0.579228	-2.337225	-0.557253	0.064874	-0.003029	-0.694732	-0.372511	0.373694	0.583201	-0.314430	-0.715548	-0.221363
28302	9.577740	0.547280	-2.385242	-0.524618	0.063098	-0.022093	-0.694025	-0.373904	0.372001	0.583071	-0.317662	-0.713444	-0.223868
28303	9.560706	0.549925	-2.365919	-0.557422	0.045208	-0.019717	-0.695981	-0.374173	0.370062	0.582264	-0.320768	-0.711621	-0.227315
28304	9.587318	0.547280	-2.375590	-0.543002	0.028965	-0.023866	-0.694581	-0.374458	0.370606	0.581499	-0.324327	-0.709809	-0.229876
28305	9.534412	0.547463	-2.399684	-0.541360	0.003796	-0.031664	-0.695699	-0.374733	0.370054	0.580125	-0.327240	-0.708588	-0.232964
28306	9.519591	0.596310	-2.332554	-0.559399	0.013557	-0.006280	-0.696122	-0.373608	0.368396	0.579092	-0.331293	-0.706727	-0.235444
28307	9.587352	0.619973	-2.344990	-0.574036	0.011159	-0.031189	-0.695842	-0.374317	0.371314	0.577581	-0.334528	-0.705233	-0.239035
28308	9.510054	0.547798	-2.370660	-0.559571	-0.005171	-0.027405	-0.694301	-0.374597	0.370463	0.576157	-0.338356	-0.703686	-0.241628
28309	9.548382	0.620506	-2.299035	-0.554182	-0.003262	-0.041494	-0.694439	-0.375158	0.371155	0.574498	-0.341259	-0.702488	-0.244959
28310	9.567802	0.591203	-2.327729	-0.525178	-0.018780	-0.033981	-0.693034	-0.376420	0.371549	0.573063	-0.344648	-0.701275	-0.247041
28311	9.510201	0.576765	-2.375816	-0.561547	-0.028555	-0.030819	-0.693037	-0.376146	0.373225	0.571025	-0.347886	-0.700227	-0.250175
28312	9.522571	0.547356	-2.428662	-0.546977	-0.030520	-0.020020	-0.691776	-0.376570	0.373629	0.569322	-0.351762	-0.698909	-0.252313
28313	9.510785	0.542355	-2.467250	-0.530594	-0.034332	-0.005652	-0.691357	-0.376575	0.375019	0.567518	-0.355009	-0.697876	-0.254678
28314	9.428868	0.608209	-2.453378	-0.553171	-0.019960	0.009911	-0.691782	-0.375743	0.377261	0.566045	-0.359303	-0.696159	-0.256627
28315	9.482340	0.726342	-2.445103	-0.565021	-0.016176	-0.002610	-0.690655	-0.376855	0.374453	0.564234	-0.362863	-0.694692	-0.259563
28316	9.554165	0.614850	-2.424625	-0.567864	-0.043286	0.008138	-0.691219	-0.376300	0.376136	0.562295	-0.367398	-0.693133	-0.261554
28317	9.561162	0.610154	-2.395587	-0.526982	-0.045348	0.015705	-0.689255	-0.377848	0.378335	0.560425	-0.370910	-0.692024	-0.263540
28318	9.472825	0.595395	-2.525782	-0.527840	-0.027089	-0.010970	-0.689681	-0.376309	0.377936	0.558879	-0.374627	-0.690598	-0.265300
28319	9.480405	0.565986	-2.583454	-0.545076	-0.034357	0.004797	-0.688983	-0.376177	0.379605	0.556940	-0.378113	-0.689324	-0.267731
28320	9.496678	0.571231	-2.501381	-0.548865	-0.048611	-0.011083	-0.690389	-0.375487	0.383247	0.554915	-0.382161	-0.687992	-0.269610
28321	9.487746	0.592522	-2.583760	-0.541459	-0.027012	-0.012009	-0.688430	-0.375069	0.382399	0.552987	-0.385313	-0.686754	-0.272229
28322	9.365384	0.633920	-2.656546	-0.543267	-0.023345	-0.019146	-0.686609	-0.375919	0.384607	0.551285	-0.389033	-0.685199	-0.274302
28323	9.424884	0.474236	-2.625848	-0.530392	0.001861	-0.023583	-0.686898	-0.374246	0.386020	0.549746	-0.391728	-0.683768	-0.277110
28324	9.382117	0.498202	-2.700963	-0.541186	0.027301	-0.041560	-0.686898	-0.374105	0.385603	0.548609	-0.394821	-0.681810	-0.279786
28325	9.516773	0.570469	-2.602883	-0.557567	0.023726	-0.034621	-0.686893	-0.375365	0.386287	0.547067	-0.397525	-0.680048	-0.283243
28326	9.516639	0.628754	-2.557624	-0.570574	-0.026764	-0.023842	-0.686193	-0.375935	0.389342	0.545038	-0.401467	-0.678339	-0.285683
28327	9.667082	0.806522	-2.576723	-0.545441	-0.062770	-0.037426	-0.685498	-0.374959	0.389208	0.542373	-0.404463	-0.677583	-0.288310
28328	9.587018	0.933893	-2.771337	-0.553069	-0.116670	-0.050445	-0.681589	-0.373446	0.393793	0.539087	-0.408348	-0.677126	-0.290065
28329	9.447611	0.999761	-2.812962	-0.535856	-0.123965	-0.051102	-0.679642	-0.371793	0.399928	0.535550	-0.411380	-0.677173	-0.292214
28330	9.330009	1.067848	-2.864306	-0.557565	-0.109454	-0.051458	-0.677436	-0.365959	0.408752	0.532290	-0.415235	-0.676579	-0.294089
28331	9.314416	0.855534	-2.823256	-0.554546	-0.053409	-0.074799	-0.674672	-0.359852	0.419388	0.529373	-0.417704	-0.675934	-0.297323
28332	9.330908	0.661835	-2.864609	-0.538228	-0.040475	-0.118939	-0.672903	-0.350108	0.429232	0.526784	-0.420015	-0.675246	-0.300215
28333	9.277543	0.487864	-2.913338	-0.553548	-0.013158	-0.144087	-0.671824	-0.342881	0.440310	0.523973	-0.421283	-0.674731	-0.304484
28334	9.168156	0.307390	-2.899096	-0.547018	0.017553	-0.158400	-0.670458	-0.336765	0.449144	0.521834	-0.422784	-0.673678	-0.308385
28335	9.293268	0.260853	-2.872165	-0.552294	0.057419	-0.179035	-0.666298	-0.328971	0.455605	0.519741	-0.423131	-0.672689	-0.313558
28336	9.209263	0.377361	-2.875769	-0.539669	0.057562	-0.201891	-0.666612	-0.322286	0.462367	0.517908	-0.423699	-0.671594	-0.318137
28337	9.353299	0.318895	-2.805238	-0.555858	0.082840	-0.197793	-0.667342	-0.316718	0.469121	0.515979	-0.423662	-0.670432	-0.323724
28338	9.366992	0.304899	-2.710866	-0.581307	0.075638	-0.185665	-0.664837	-0.313939	0.472197	0.514113	-0.424735	-0.668701	-0.328827
28339	9.574337	0.255277	-2.708174	-0.552097	0.065047	-0.123298	-0.663452	-0.311014	0.474028	0.512443	-0.425766	-0.667062	-0.333397
28340	9.485677	0.318348	-2.759501	-0.559217	0.071093	-0.091579	-0.665425	-0.308365	0.477138	0.511300	-0.427873	-0.664683	-0.337183
28341	9.477236	0.338762	-2.595412	-0.558969	0.081318	-0.027952	-0.665707	-0.307944	0.476726	0.510412	-0.430134	-0.661974	-0.340963
28342	9.656037	0.541076	-2.525421	-0.531778	0.068408	-0.006264	-0.666266	-0.307799	0.475477	0.510025	-0.433087	-0.659043	-0.343472
28343	9.582744	0.416212	-2.470772	-0.530067	0.045811	-0.000831	-0.665571	-0.306399	0.474372	0.509091	-0.435649	-0.656618	-0.346252
28344	9.684544	0.441880	-2.514687	-0.548300	0.017692	0.031002	-0.666696	-0.305139	0.474393	0.508129	-0.439587	-0.653731	-0.348143
28345	9.656550	0.419460	-2.649710	-0.535661	-0.002238	0.036577	-0.669230	-0.301640	0.474171	0.506760	-0.443027	-0.651391	-0.350158
28346	9.608440	0.303286	-2.725669	-0.548257	-0.013415	0.082479	-0.668969	-0.297452	0.475327	0.505726	-0.447828	-0.648326	-0.351234
28347	9.477818	0.304352	-2.686846	-0.570935	-0.019824	0.103456	-0.669551	-0.292991	0.478723	0.504254	-0.452615	-0.645276	-0.352827
28348	9.344955	0.261662	-2.691025	-0.535449	-0.023808	0.125094	-0.669853	-0.288385	0.480585	0.503468	-0.457876	-0.641971	-0.353191
28349	9.279219	0.160733	-2.665648	-0.548844	-0.002358	0.149548	-0.671850	-0.280004	0.482639	0.502707	-0.462899	-0.638430	-0.354143
28350	9.428891	0.053099	-2.722637	-0.542291	0.018221	0.163672	-0.674962	-0.272454	0.483439	0.502630	-0.468385	-0.634242	-0.354565
28351	9.486637	-0.002875	-2.726922	-0.547810	0.003804	0.167239	-0.675564	-0.263101	0.486189	0.502043	-0.473565	-0.630423	-0.355326
28352	9.577728	-0.204142	-2.744128	-0.553196	0.011073	0.163587	-0.677427	-0.253605	0.489369	0.501726	-0.479165	-0.626168	-0.355789
28353	9.668580	-0.487630	-2.770082	-0.555782	0.030071	0.156346	-0.678018	-0.246480	0.490005	0.501277	-0.484088	-0.622067	-0.356948
28354	9.435428	-0.688589	-2.678126	-0.562352	0.026138	0.092522	-0.680573	-0.238232	0.490528	0.500511	-0.488744	-0.618225	-0.358352
28355	9.750250	-0.480563	-2.717112	-0.548206	0.012409	0.015016	-0.682570	-0.230416	0.494528	0.498881	-0.491961	-0.615675	-0.360606
28356	9.780742	-0.008359	-3.307156	-0.560445	0.004579	-0.103525	-0.682600	-0.223859	0.497384	0.496429	-0.494306	-0.613948	-0.363714
28357	7.880215	0.275608	-2.708550	-0.554256	0.013758	-0.151661	-0.681911	-0.221914	0.500326	0.493503	-0.495519	-0.612969	-0.367674
28358	8.201532	0.964619	-2.731166	-0.544505	0.141704	-0.150408	-0.681786	-0.218562	0.500917	0.492525	-0.496096	-0.610435	-0.372394
28359	9.674730	0.887571	-3.519978	-0.541391	0.275979	-0.034095	-0.685166	-0.213236	0.498211	0.493740	-0.496642	-0.605793	-0.377602
28360	10.054385	0.648963	-3.421173	-0.560101	0.138359	0.053268	-0.687410	-0.211260	0.493510	0.494066	-0.499844	-0.601102	-0.380434
28361	9.892974	0.181446	-3.372247	-0.545110	0.073071	0.285524	-0.692456	-0.208722	0.490230	0.495138	-0.505782	-0.595217	-0.380447
28362	9.456236	-0.170244	-3.242093	-0.538164	-0.067090	0.429637	-0.695851	-0.200189	0.489509	0.496018	-0.514752	-0.588850	-0.377163
28363	9.224267	0.071423	-3.089839	-0.551656	-0.131036	0.332539	-0.696857	-0.194038	0.489302	0.494831	-0.522799	-0.584373	-0.374608
28364	9.479170	0.293558	-2.865530	-0.538121	-0.192693	0.173911	-0.695198	-0.190002	0.492955	0.492223	-0.529615	-0.581790	-0.372486
28365	9.852045	-0.115057	-2.907379	-0.545781	-0.207880	0.067784	-0.691687	-0.193373	0.495820	0.488135	-0.535025	-0.580831	-0.371628
28366	9.383933	-0.619259	-2.850384	-0.551172	-0.171200	-0.008747	-0.687878	-0.200936	0.498639	0.484228	-0.539633	-0.579824	-0.371648
28367	9.041787	-0.953011	-2.462018	-0.545033	-0.088888	0.043767	-0.683511	-0.207655	0.499511	0.481323	-0.543849	-0.577906	-0.372265
28368	9.127609	-1.227085	-2.147377	-0.552023	-0.034687	0.030050	-0.682377	-0.211011	0.499467	0.479245	-0.547865	-0.575116	-0.373375
28369	9.297385	-1.075646	-2.492403	-0.522926	-0.012817	-0.007713	-0.682658	-0.211296	0.501418	0.477084	-0.550692	-0.573130	-0.375035
28370	9.495533	-1.207992	-2.587841	-0.539186	0.027425	-0.062970	-0.681807	-0.213244	0.498324	0.475141	-0.553026	-0.570837	-0.377555
28371	9.533004	-1.241243	-2.457042	-0.560926	0.025484	-0.036676	-0.683326	-0.217708	0.497175	0.472793	-0.555583	-0.568463	-0.380320
28372	9.640080	-1.034172	-2.471578	-0.549337	-0.001532	-0.041633	-0.682204	-0.218270	0.497300	0.470550	-0.558450	-0.566104	-0.382416
28373	9.727843	-1.040285	-2.587607	-0.543134	-0.041384	-0.020062	-0.681776	-0.220086	0.496720	0.467773	-0.561519	-0.564258	-0.384055
28374	9.486355	-1.004704	-2.551437	-0.552428	-0.079274	-0.012907	-0.680506	-0.222748	0.498076	0.464814	-0.565307	-0.562255	-0.385028
28375	9.318205	-0.965494	-2.633802	-0.546720	-0.070821	0.043699	-0.679937	-0.224986	0.498606	0.462151	-0.569331	-0.559884	-0.385758
28376	9.386628	-0.729060	-2.629284	-0.541426	-0.081513	0.029717	-0.676717	-0.225416	0.499552	0.459593	-0.573481	-0.557469	-0.386164
28377	9.517636	-0.929206	-2.813277	-0.561283	-0.068765	0.026762	-0.676985	-0.228210	0.499525	0.456641	-0.577406	-0.555111	-0.387212
28378	9.357362	-0.842077	-2.954178	-0.570390	-0.081451	0.038219	-0.675158	-0.230314	0.500883	0.453789	-0.581877	-0.552335	-0.387841
28379	9.374775	-0.903205	-3.050169	-0.559537	-0.092295	0.036643	-0.674036	-0.231160	0.502259	0.450649	-0.586052	-0.550043	-0.388473
28380	9.360506	-0.828143	-3.041323	-0.559793	-0.148428	0.067069	-0.673751	-0.232846	0.505027	0.447375	-0.591221	-0.547573	-0.387914
28381	9.220213	-0.841546	-3.007158	-0.561515	-0.143193	0.084677	-0.670107	-0.234255	0.506100	0.443994	-0.596299	-0.545104	-0.387505
28382	9.164584	-0.886674	-3.323110	-0.539178	-0.069479	0.091561	-0.669267	-0.234683	0.508179	0.441979	-0.600890	-0.541753	-0.387413
28383	9.397102	-0.862628	-3.108642	-0.568154	-0.042218	0.083133	-0.668425	-0.235245	0.508306	0.439573	-0.605190	-0.538307	-0.388260
28384	9.331194	-0.790836	-3.288158	-0.566370	-0.047574	0.076999	-0.668568	-0.234970	0.509844	0.437324	-0.609649	-0.534685	-0.388828
28385	9.343768	-0.805868	-3.360495	-0.570216	-0.085410	0.078960	-0.667579	-0.236928	0.509816	0.434364	-0.614218	-0.531608	-0.389176
28386	9.401374	-0.878697	-3.354927	-0.541146	-0.087364	0.081083	-0.666732	-0.238606	0.509513	0.431998	-0.618763	-0.528438	-0.388927
28387	9.331310	-0.858802	-3.335725	-0.546869	-0.126916	0.073285	-0.663644	-0.240992	0.510719	0.428811	-0.623349	-0.525926	-0.388534
28388	9.416288	-0.932469	-3.436500	-0.552423	-0.157674	0.091114	-0.663062	-0.246590	0.513165	0.425608	-0.628593	-0.523104	-0.387416
28389	9.175247	-1.001482	-3.507895	-0.543400	-0.195965	0.132978	-0.660798	-0.252464	0.513086	0.422164	-0.634260	-0.520405	-0.385578
28390	8.781291	-1.099861	-3.791388	-0.551909	-0.188161	0.265447	-0.656007	-0.259596	0.511721	0.419942	-0.641473	-0.515573	-0.382551
28391	8.986137	-0.970024	-3.691628	-0.536029	-0.260339	0.271437	-0.655544	-0.269231	0.509387	0.416921	-0.648920	-0.511625	-0.378575
28392	8.727221	-0.664363	-3.767180	-0.530222	-0.221125	0.313717	-0.654237	-0.279703	0.506341	0.414918	-0.656574	-0.506510	-0.374434
28393	8.732022	-0.433617	-3.963062	-0.558601	-0.123929	0.342021	-0.655007	-0.294064	0.497556	0.413412	-0.663770	-0.500250	-0.371820
28394	8.815599	-0.025720	-3.962893	-0.548661	-0.102013	0.307571	-0.656340	-0.307722	0.487667	0.412246	-0.670494	-0.493991	-0.369410
28395	9.393260	-0.054779	-3.777290	-0.564205	-0.100816	0.289795	-0.659344	-0.322765	0.475408	0.410401	-0.676901	-0.488133	-0.367562
28396	9.222037	-0.172098	-4.159936	-0.536854	-0.013963	0.135622	-0.661551	-0.328884	0.468253	0.408931	-0.681097	-0.483487	-0.367590
28397	9.058832	0.094840	-4.148199	-0.544868	-0.092611	0.068779	-0.661374	-0.336128	0.461625	0.405730	-0.685047	-0.480687	-0.367470
28398	8.991164	0.100190	-4.133671	-0.545832	-0.063148	-0.001313	-0.660225	-0.342268	0.458207	0.402626	-0.688311	-0.478214	-0.368011
28399	8.813925	0.119611	-4.297956	-0.541308	-0.037400	-0.062485	-0.657549	-0.346043	0.457032	0.398971	-0.690509	-0.476809	-0.369692
28400	8.865262	0.166760	-4.049676	-0.541295	-0.004596	-0.103374	-0.655150	-0.350943	0.458356	0.395718	-0.692299	-0.475282	-0.371803
28401	8.965892	0.009157	-4.031138	-0.541230	0.011772	-0.119398	-0.654029	-0.351367	0.459180	0.392060	-0.693535	-0.474283	-0.374638
28402	9.001193	-0.009733	-3.924659	-0.535769	0.017167	-0.121137	-0.654728	-0.351789	0.460574	0.388944	-0.694919	-0.472852	-0.377124
