# Supplementary material for: Identification of Haptic Based Guiding Using Hard Reins
Source: PLoS One. 2015 Jul 22;10(7):e0132020. doi: 10.1371/journal.pone.0132020 (PMC4511788; doi:10.1371/journal.pone.0132020)
Supplement: S2 File — (ZIP) [file pone.0132020.s002.zip › MotionData2/Subject10/T14/gh14.txt]

// Start Time: 0
// Sample rate: 25.0Hz
// Scenario: 4.9
// Firmware Version: 2.6.1
Counter	Acc_X	Acc_Y	Acc_Z	Gyr_X	Gyr_Y	Gyr_Z	Mag_X	Mag_Y	Mag_Z	Quat_w	Quat_x	Quat_y	Quat_z
27603	-2.738306	1.414415	9.379500	0.006004	-0.005961	-0.045581	0.015497	0.295376	-0.709251	-0.431479	-0.161817	0.005200	0.887476
27604	-2.613358	1.496153	9.290602	-0.015204	-0.011405	-0.030912	0.015237	0.295912	-0.709634	-0.431078	-0.161415	0.005039	0.887745
27605	-2.870878	1.414360	9.440669	-0.090269	-0.007919	-0.046072	0.015492	0.296987	-0.709379	-0.430519	-0.160391	0.003491	0.888209
27606	-2.681359	1.607045	9.397135	-0.132485	-0.013387	-0.035204	0.014817	0.301309	-0.707700	-0.430417	-0.158942	0.001251	0.888525
27607	-2.724383	1.524782	9.285167	-0.073135	-0.022413	-0.016428	0.012465	0.304160	-0.707294	-0.430328	-0.157806	0.000241	0.888772
27608	-2.813547	1.522525	9.380314	0.021394	-0.000395	-0.015988	0.014555	0.303850	-0.709111	-0.430079	-0.157911	0.000685	0.888873
27609	-2.757292	1.346636	9.267960	0.052016	-0.011291	-0.006575	0.013776	0.302790	-0.708462	-0.429770	-0.158055	0.001838	0.888996
27610	-2.728015	1.279923	9.440118	0.011003	-0.014092	-0.008622	0.011438	0.302012	-0.708316	-0.429667	-0.157827	0.002242	0.889085
27611	-2.689112	1.202441	9.271374	-0.025796	-0.011370	-0.006959	0.011177	0.303350	-0.709084	-0.429595	-0.157298	0.002004	0.889214
27612	-2.704126	1.317808	9.248849	-0.017052	-0.005894	-0.014312	0.010008	0.302828	-0.708947	-0.429497	-0.156975	0.001817	0.889319
27613	-2.678623	1.029752	9.417868	-0.008032	0.005056	-0.019808	0.011306	0.303084	-0.708700	-0.429140	-0.156886	0.001702	0.889507
27614	-2.709668	1.471900	9.289363	-0.034496	0.003187	-0.029189	0.010252	0.304723	-0.707148	-0.428861	-0.156576	0.001076	0.889697
27615	-2.669095	1.053830	9.418294	-0.027134	0.008648	-0.037446	0.011558	0.305496	-0.708958	-0.428249	-0.156385	0.000531	0.890026
27616	-2.651683	1.443033	9.255896	-0.058851	0.004961	-0.044078	0.009989	0.307932	-0.708944	-0.427785	-0.155897	-0.000591	0.890335
27617	-2.728883	1.457460	9.298582	-0.062498	0.004981	-0.029334	0.009457	0.309295	-0.707525	-0.427428	-0.155342	-0.001698	0.890602
27618	-2.666506	1.522699	9.345684	-0.022258	-0.000447	-0.027277	0.010116	0.308737	-0.708816	-0.427144	-0.155070	-0.002069	0.890785
27619	-2.668198	1.371170	9.355545	0.010823	0.011533	-0.001280	0.010630	0.309543	-0.708306	-0.427061	-0.155260	-0.001825	0.890792
27620	-2.666718	1.568483	9.367928	0.014123	-0.005796	0.010751	0.008544	0.307977	-0.705976	-0.427329	-0.155205	-0.001382	0.890674
27621	-2.727163	1.102091	9.495238	0.031877	0.007003	0.014532	0.009593	0.308748	-0.708298	-0.427463	-0.155494	-0.000671	0.890560
27622	-2.695163	1.462241	9.270161	-0.013906	0.004235	0.013368	0.010236	0.309289	-0.707274	-0.427883	-0.155378	-0.000808	0.890378
27623	-2.735195	1.270409	9.475922	0.021265	0.005169	0.015396	0.009598	0.308205	-0.708941	-0.428065	-0.155547	-0.000265	0.890261
27624	-2.664823	1.164013	9.275863	0.019456	-0.003933	0.021871	0.010897	0.308060	-0.708566	-0.428519	-0.155571	0.000291	0.890039
27625	-2.896782	1.284361	9.429004	0.021397	-0.005861	-0.001205	0.008693	0.306606	-0.708677	-0.428404	-0.155548	0.000871	0.890098
27626	-2.592706	1.207529	9.296348	0.005503	0.012491	0.013469	0.007780	0.307154	-0.708541	-0.428733	-0.155745	0.001015	0.889905
27627	-2.728678	1.414172	9.302777	-0.017389	0.003314	0.015198	0.010251	0.306992	-0.708561	-0.429030	-0.155552	0.000876	0.889796
27628	-2.728297	1.337490	9.390516	-0.003337	0.010638	0.017106	0.008955	0.305666	-0.708294	-0.429470	-0.155640	0.000887	0.889568
27629	-2.687376	1.346941	9.316622	0.015928	0.010661	0.013514	0.008175	0.305140	-0.708031	-0.429634	-0.155865	0.001273	0.889449
27630	-2.893414	0.572245	9.419048	0.023719	0.017840	-0.022422	0.010525	0.304829	-0.709721	-0.429314	-0.156315	0.001574	0.889524
27631	-2.803495	0.933727	9.549771	-0.090712	-0.013437	-0.057116	0.010778	0.305907	-0.709080	-0.428546	-0.155192	0.000007	0.890092
27632	-2.657844	0.717333	9.500091	-0.184034	-0.011746	-0.079724	0.009712	0.310102	-0.707141	-0.427813	-0.153331	-0.003307	0.890761
27633	-2.424631	1.347275	9.261472	-0.177495	-0.014405	-0.074168	0.008135	0.314819	-0.707255	-0.427000	-0.151430	-0.006471	0.891459
27634	-2.485539	1.481763	9.229185	-0.058870	0.003163	-0.043147	0.008633	0.319390	-0.706229	-0.426574	-0.150903	-0.007577	0.891743
27635	-2.690186	1.433742	9.375420	0.033869	0.003249	-0.032533	0.007065	0.321158	-0.705830	-0.425861	-0.151128	-0.006970	0.892051
27636	-2.767931	1.561044	9.362078	-0.008364	0.008711	-0.019844	0.006543	0.319966	-0.704669	-0.425691	-0.151135	-0.007151	0.892129
27637	-2.882598	1.341998	9.391540	-0.008231	0.012340	-0.021689	0.007728	0.318858	-0.706736	-0.425300	-0.151179	-0.007325	0.892307
27638	-2.779554	0.967350	9.519263	-0.013237	0.008685	-0.018919	0.006683	0.319813	-0.706470	-0.425143	-0.151144	-0.007586	0.892385
27639	-2.635997	1.193598	9.468569	-0.031033	-0.013191	0.000400	0.006550	0.320220	-0.706212	-0.425217	-0.150540	-0.007886	0.892449
27640	-2.658824	0.918944	9.363692	-0.016919	-0.011348	0.000483	0.005374	0.322111	-0.706459	-0.425418	-0.150119	-0.007984	0.892424
27641	-2.539011	1.068133	9.304496	-0.009945	-0.004023	-0.006878	0.006668	0.323176	-0.705954	-0.425298	-0.149851	-0.008012	0.892526
27642	-2.616122	1.063281	9.337312	-0.001132	0.010577	-0.014243	0.005511	0.321162	-0.707103	-0.425195	-0.149953	-0.008060	0.892557
27643	-2.740599	0.885606	9.511279	0.020173	0.006873	-0.028893	0.006807	0.320755	-0.706085	-0.424588	-0.150129	-0.007717	0.892820
27644	-2.548068	0.953375	9.518826	-0.035758	-0.015113	-0.036522	0.005123	0.319564	-0.706201	-0.424180	-0.149475	-0.008229	0.893119
27645	-2.692786	0.975129	9.632995	-0.228310	-0.014439	-0.037506	0.004586	0.324135	-0.706323	-0.424160	-0.147151	-0.012175	0.893469
27646	-2.624905	0.890799	9.555636	-0.369838	-0.021039	-0.062200	0.003369	0.333841	-0.704124	-0.424221	-0.143542	-0.018672	0.893915
27647	-2.618637	1.103230	9.765099	-0.418993	-0.028388	-0.051376	0.002922	0.345291	-0.701287	-0.424473	-0.139329	-0.025938	0.894280
27648	-2.678418	0.983828	9.354818	-0.286265	-0.022682	-0.028554	0.001705	0.354330	-0.698573	-0.424854	-0.136398	-0.030827	0.894396
27649	-2.514420	0.972525	9.471404	-0.146182	-0.032555	-0.023210	0.000381	0.361193	-0.698817	-0.424833	-0.134437	-0.033074	0.894623
27650	-2.515139	1.118794	9.331832	-0.157249	-0.028789	0.020099	-0.000446	0.369560	-0.695721	-0.425748	-0.132519	-0.035475	0.894382
27651	-2.663136	0.818490	9.537464	-0.090775	-0.040563	0.049993	0.000056	0.372390	-0.694182	-0.426894	-0.130944	-0.036437	0.894029
27652	-2.571730	0.862135	9.584535	-0.046164	-0.029531	0.052048	-0.001628	0.372396	-0.695454	-0.428037	-0.129981	-0.036752	0.893610
27653	-2.614635	0.750675	9.376147	0.056006	-0.027528	0.074718	-0.002677	0.373227	-0.694159	-0.429233	-0.129920	-0.035117	0.893111
27654	-2.561194	0.664124	9.361031	0.107454	-0.021005	0.098971	-0.002130	0.368767	-0.696351	-0.430806	-0.130459	-0.032638	0.892368
27655	-2.560170	0.458080	9.607780	0.147021	-0.028285	0.102881	-0.003153	0.364612	-0.696602	-0.432260	-0.131186	-0.029297	0.891674
27656	-2.680144	0.332078	9.412870	0.164675	-0.043845	0.088232	-0.003907	0.361370	-0.699297	-0.433495	-0.131803	-0.025628	0.891097
27657	-2.545919	0.490788	9.315536	0.143671	-0.017373	0.073317	-0.004145	0.355063	-0.699041	-0.434411	-0.132678	-0.022541	0.890604
27658	-2.541480	0.572694	9.345531	0.154175	-0.016457	0.069673	-0.005555	0.351840	-0.700574	-0.435331	-0.133680	-0.019347	0.890080
27659	-2.541684	0.616014	9.350936	0.152487	-0.004603	0.059492	-0.003592	0.348325	-0.700591	-0.435960	-0.134852	-0.016266	0.889657
27660	-2.604443	0.635282	9.393826	0.145408	0.003619	0.065900	-0.004337	0.341064	-0.702259	-0.436850	-0.136131	-0.013418	0.889073
27661	-2.549191	0.678945	9.466963	0.086312	-0.009341	0.025012	-0.004322	0.338902	-0.703546	-0.437036	-0.136632	-0.011587	0.888930
27662	-2.484123	0.683953	9.486842	0.019863	-0.000285	0.017281	-0.004577	0.336630	-0.702774	-0.437420	-0.136731	-0.011072	0.888733
27663	-2.503784	0.760686	9.425327	-0.009897	-0.003987	0.010672	-0.004049	0.336074	-0.704063	-0.437609	-0.136478	-0.011054	0.888679
27664	-2.499780	0.933946	9.437395	-0.010000	0.005154	0.010649	-0.004052	0.337680	-0.704577	-0.437980	-0.136411	-0.011140	0.888505
27665	-2.475742	0.948430	9.437823	-0.011749	0.021600	0.007846	-0.003152	0.337689	-0.702656	-0.438118	-0.136598	-0.011390	0.888405
27666	-2.500105	1.003813	9.467175	-0.043259	0.003282	0.007711	-0.004322	0.339703	-0.704060	-0.438525	-0.136205	-0.012057	0.888256
27667	-2.470953	0.958309	9.510015	-0.065887	0.006890	-0.001636	-0.003294	0.340115	-0.702011	-0.438645	-0.135655	-0.013165	0.888265
27668	-2.463775	0.967799	9.467010	-0.062455	0.003256	0.003925	-0.003042	0.343860	-0.703297	-0.439050	-0.135091	-0.014185	0.888136
27669	-2.465988	0.926978	9.490419	-0.083544	0.006914	0.014889	-0.003053	0.345482	-0.702268	-0.439509	-0.134390	-0.015559	0.887992
27670	-2.550089	0.869002	9.469619	-0.073031	0.010570	0.014936	-0.003709	0.347101	-0.702262	-0.440100	-0.133866	-0.016797	0.887755
27671	-2.504478	0.910059	9.489823	-0.104596	0.003244	0.020325	-0.004368	0.349526	-0.702255	-0.440711	-0.132919	-0.018498	0.887561
27672	-2.395409	0.785177	9.489089	-0.077380	0.003287	0.020473	-0.003991	0.351814	-0.701357	-0.441418	-0.132228	-0.019734	0.887286
27673	-2.359091	0.754188	9.551401	-0.028459	-0.000277	0.035495	-0.002429	0.352726	-0.702526	-0.442096	-0.131889	-0.020012	0.886993
27674	-2.481551	0.655565	9.625684	-0.039501	0.001444	0.007748	-0.003874	0.354104	-0.700586	-0.442471	-0.131493	-0.020592	0.886851
27675	-2.484131	0.689044	9.568522	-0.090294	-0.009575	0.007507	-0.003495	0.355988	-0.699817	-0.442817	-0.130428	-0.021964	0.886803
27676	-2.445692	0.712868	9.478005	-0.107749	-0.011433	-0.001806	-0.004805	0.358155	-0.699420	-0.443180	-0.129195	-0.023662	0.886758
27677	-2.402375	0.732530	9.574697	-0.083444	-0.013173	0.022315	-0.004434	0.360988	-0.697750	-0.443770	-0.128132	-0.024841	0.886585
27678	-2.498777	0.727508	9.568926	-0.057141	0.000532	0.015040	-0.004320	0.363420	-0.696208	-0.444309	-0.127566	-0.025705	0.886372
27679	-2.402606	0.780581	9.556166	-0.043251	-0.005809	0.025273	-0.004832	0.364077	-0.698260	-0.444844	-0.126993	-0.026224	0.886171
27680	-2.455355	0.722948	9.617272	-0.008154	-0.013102	0.022694	-0.005228	0.365158	-0.697999	-0.445372	-0.126626	-0.026074	0.885963
27681	-2.513325	0.746848	9.605065	0.013661	-0.022210	0.028352	-0.006398	0.364505	-0.697476	-0.445826	-0.126274	-0.025426	0.885803
27682	-2.461082	0.910245	9.519033	0.070452	-0.033098	0.028652	-0.006916	0.364374	-0.697729	-0.446271	-0.126256	-0.023691	0.885630
27683	-2.443842	0.833310	9.522917	0.110581	-0.033006	0.047317	-0.007288	0.361544	-0.699141	-0.446820	-0.126593	-0.021171	0.885369
27684	-2.448956	0.901156	9.667837	0.030766	-0.034885	0.065369	-0.007539	0.359395	-0.699397	-0.447997	-0.126205	-0.020028	0.884856
27685	-2.345353	0.916096	9.755424	-0.041889	-0.058699	0.072423	-0.011180	0.360105	-0.699625	-0.449383	-0.124734	-0.019903	0.884364
27686	-2.232061	0.921432	9.842965	-0.122422	-0.077038	0.079430	-0.010410	0.361581	-0.698859	-0.451169	-0.122231	-0.021051	0.883777
27687	-2.124200	1.051531	9.836196	-0.098099	-0.080615	0.092477	-0.011978	0.363882	-0.698846	-0.453056	-0.119866	-0.021652	0.883121
27688	-2.148359	1.055736	9.672810	-0.003863	-0.084098	0.116956	-0.013024	0.364705	-0.698323	-0.455202	-0.118325	-0.020548	0.882252
27689	-2.182281	1.089086	9.596152	0.076468	-0.091280	0.133061	-0.014443	0.363233	-0.699341	-0.457388	-0.117375	-0.017848	0.881306
27690	-2.172370	1.031268	9.566630	0.172686	-0.087495	0.141852	-0.017547	0.359903	-0.700089	-0.459536	-0.117391	-0.013539	0.880263
27691	-2.074490	0.728759	9.688116	0.212499	-0.087502	0.121767	-0.019206	0.354262	-0.701878	-0.461182	-0.117745	-0.008498	0.879417
27692	-1.891114	0.685168	9.497193	0.194882	-0.091114	0.130924	-0.020852	0.347128	-0.705339	-0.463057	-0.117892	-0.003789	0.878445
27693	-1.857122	0.632177	9.458364	0.244910	-0.091082	0.119184	-0.022252	0.340151	-0.706231	-0.464554	-0.118461	0.001834	0.877584
27694	-1.876064	0.559997	9.466775	0.239968	-0.067407	0.088669	-0.023914	0.334249	-0.707249	-0.465568	-0.119435	0.007012	0.876888
27695	-1.885535	0.521288	9.408538	0.142356	-0.036558	0.041062	-0.024389	0.325366	-0.709691	-0.465918	-0.119990	0.010107	0.876596
27696	-1.876299	0.607974	9.426641	0.007381	-0.038723	-0.034377	-0.025678	0.322693	-0.709811	-0.465317	-0.119321	0.010646	0.877000
27697	-1.742071	0.761519	9.226023	0.004996	-0.000417	-0.078747	-0.027253	0.324340	-0.707998	-0.463896	-0.119238	0.010678	0.877763
27698	-1.699310	0.888605	9.079387	-0.044442	-0.024355	-0.134337	-0.028290	0.323945	-0.708375	-0.461702	-0.118360	0.009930	0.879047
27699	-1.724098	1.040779	9.273313	-0.078304	-0.039101	-0.162183	-0.029860	0.327448	-0.709004	-0.458998	-0.116830	0.008652	0.880680
27700	-1.551881	1.340664	9.634366	-0.104350	-0.018171	-0.188201	-0.033255	0.330183	-0.707947	-0.455994	-0.115516	0.006666	0.882429
27701	-1.626644	1.350349	9.696212	-0.116129	-0.014665	-0.236260	-0.033263	0.333399	-0.708717	-0.452061	-0.114061	0.004352	0.884654
27702	-1.696264	1.287493	9.646675	-0.133518	0.006293	-0.250223	-0.036797	0.337085	-0.706631	-0.447996	-0.112916	0.001488	0.886875
27703	-1.662088	1.206536	9.871485	-0.150705	-0.019368	-0.265957	-0.037977	0.338986	-0.705978	-0.443590	-0.111051	-0.001441	0.889322
27704	-1.647889	1.256594	9.728303	-0.115828	0.009934	-0.263980	-0.040725	0.344118	-0.706210	-0.439193	-0.110119	-0.004047	0.891609
27705	-1.768084	1.181442	9.630116	-0.103357	-0.024840	-0.282321	-0.043866	0.347927	-0.704898	-0.434364	-0.108561	-0.006095	0.894150
27706	-1.762421	1.003423	9.627672	-0.052371	-0.041263	-0.292180	-0.045970	0.351465	-0.702566	-0.429305	-0.107257	-0.007180	0.896739
27707	-2.011728	0.693825	9.284965	0.014713	-0.035865	-0.348136	-0.048826	0.349889	-0.702158	-0.423009	-0.106509	-0.007153	0.899816
27708	-2.038811	0.340730	10.163064	-0.150670	0.029556	-0.398905	-0.050916	0.352333	-0.701884	-0.416183	-0.105630	-0.010837	0.903060
27709	-2.306726	0.875332	9.068732	-0.106940	0.148244	-0.485643	-0.052484	0.355032	-0.702384	-0.407565	-0.107143	-0.014845	0.906747
27710	-2.656959	0.550586	9.982617	-0.021859	0.179128	-0.548025	-0.053547	0.358822	-0.700574	-0.397682	-0.109964	-0.017753	0.910737
27711	-2.704163	0.296985	9.013707	0.054913	0.224962	-0.550454	-0.052223	0.355561	-0.702900	-0.387404	-0.114168	-0.019605	0.914603
27712	-2.484663	-0.196997	10.055351	0.093517	0.124608	-0.476251	-0.050657	0.353664	-0.702785	-0.378556	-0.116896	-0.019835	0.917953
27713	-1.836237	0.274598	8.997490	0.045070	0.037182	-0.403438	-0.052843	0.349775	-0.704697	-0.370989	-0.117616	-0.020116	0.920939
27714	-1.372433	0.112966	10.002870	0.023923	-0.001051	-0.331486	-0.053754	0.348987	-0.703919	-0.364922	-0.117554	-0.020332	0.923363
27715	-1.993408	0.911503	9.614627	-0.115682	0.066522	-0.275137	-0.054398	0.348451	-0.704557	-0.360056	-0.117648	-0.023460	0.925186
27716	-2.504164	0.850456	9.647408	0.231968	0.163852	-0.214479	-0.054514	0.346557	-0.705971	-0.355528	-0.122160	-0.020734	0.926416
27717	-2.792099	0.558048	9.429397	0.226704	0.211340	-0.214573	-0.049943	0.340598	-0.705882	-0.350878	-0.127445	-0.018414	0.927526
27718	-2.949690	0.245531	9.586762	0.024850	0.192547	-0.315232	-0.045502	0.335574	-0.706305	-0.344986	-0.130984	-0.019996	0.929208
27719	-3.136023	0.378386	9.150035	-0.053676	0.121073	-0.357981	-0.043683	0.336755	-0.707090	-0.338385	-0.132599	-0.022654	0.931343
27720	-2.781946	0.441916	9.231039	-0.065731	0.106446	-0.372776	-0.042648	0.337420	-0.706584	-0.331746	-0.133872	-0.025490	0.933474
27721	-2.790879	0.298057	9.377756	-0.059923	0.156805	-0.333135	-0.041607	0.338072	-0.707363	-0.325566	-0.136122	-0.028440	0.935237
27722	-3.007031	0.118835	9.152400	0.000119	0.234601	-0.308030	-0.039807	0.341558	-0.705962	-0.319921	-0.140234	-0.030720	0.936505
27723	-3.075665	0.348801	8.905354	0.038116	0.276756	-0.283918	-0.035379	0.340692	-0.707026	-0.314281	-0.145398	-0.032491	0.937567
27724	-3.514594	0.375618	8.560795	0.142802	0.313418	-0.272385	-0.029122	0.337657	-0.708105	-0.309213	-0.151876	-0.032561	0.938222
27725	-3.889796	0.223202	9.232036	0.055834	0.283909	-0.296790	-0.021810	0.330978	-0.709709	-0.303237	-0.157315	-0.034113	0.939221
27726	-3.412261	0.228601	10.532720	0.100674	0.214357	-0.342597	-0.016869	0.330253	-0.709492	-0.296701	-0.161608	-0.034544	0.940563
27727	-3.495253	0.402901	9.492667	0.039304	0.141165	-0.373249	-0.012978	0.331560	-0.708751	-0.289404	-0.164197	-0.035792	0.942339
27728	-3.196054	0.246413	7.174593	0.031813	0.181502	-0.403759	-0.012718	0.332092	-0.709010	-0.281964	-0.167396	-0.037524	0.943963
27729	-2.294240	0.321033	10.179606	-0.008574	0.126437	-0.442643	-0.011157	0.332072	-0.709279	-0.273490	-0.169335	-0.039811	0.946015
27730	-2.152863	-0.055368	9.069118	0.046849	0.150455	-0.403602	-0.008556	0.331239	-0.709043	-0.266584	-0.171970	-0.041182	0.947451
27731	-1.806742	0.206736	10.240159	0.039898	0.183379	-0.379706	-0.007766	0.329878	-0.709950	-0.259058	-0.175186	-0.042605	0.948886
27732	-1.903347	0.192648	8.990914	0.141252	0.214556	-0.412453	-0.005156	0.327964	-0.710486	-0.250724	-0.179524	-0.042400	0.950321
27733	-2.504483	-0.136357	8.805470	0.052129	0.210695	-0.423978	-0.000984	0.324959	-0.710777	-0.242260	-0.183203	-0.043859	0.951748
27734	-3.082120	-0.293361	9.659578	0.089348	0.130156	-0.425536	0.001092	0.325211	-0.710151	-0.233792	-0.185629	-0.044251	0.953376
27735	-3.788037	-0.413206	8.792009	-0.124556	0.062270	-0.418219	0.002147	0.323036	-0.711574	-0.226180	-0.185622	-0.048364	0.955012
27736	-3.871511	-0.590371	9.091182	-0.080401	-0.009031	-0.428035	0.001854	0.327637	-0.708485	-0.218372	-0.184559	-0.051350	0.956878
27737	-4.038893	-0.874268	9.181650	-0.094330	-0.032811	-0.415142	-0.003487	0.331451	-0.709083	-0.210755	-0.182863	-0.054487	0.958736
27738	-3.890027	-0.754095	9.062310	0.096031	0.007723	-0.382861	-0.006614	0.332034	-0.708030	-0.203136	-0.182884	-0.053985	0.960403
27739	-3.924959	-0.514445	8.813315	0.157343	0.007737	-0.410248	-0.007107	0.327187	-0.709699	-0.194614	-0.183015	-0.052466	0.962226
27740	-3.799410	-0.528816	9.462361	0.158360	-0.030859	-0.482171	-0.011511	0.322805	-0.709666	-0.184868	-0.182411	-0.050971	0.964340
27741	-3.890018	-0.738207	9.487383	0.121211	-0.059564	-0.605976	-0.017089	0.319245	-0.709238	-0.172731	-0.180872	-0.050614	0.966896
27742	-3.387924	-0.884062	9.456419	0.146157	-0.060457	-0.637200	-0.020443	0.315364	-0.711527	-0.160002	-0.179435	-0.049789	0.969393
27743	-3.441115	-0.858313	9.278663	0.190893	-0.049260	-0.567774	-0.026929	0.311810	-0.711605	-0.148286	-0.178285	-0.047985	0.971557
27744	-3.188073	-0.322888	9.528561	0.545412	-0.052323	-0.496776	-0.029474	0.300532	-0.714033	-0.136789	-0.178276	-0.038909	0.973649
27745	-2.770911	0.158987	9.500807	1.181681	-0.087913	-0.415983	-0.033494	0.270837	-0.719799	-0.124453	-0.179151	-0.017120	0.975768
27746	-2.660036	0.169458	9.684409	1.473803	-0.109211	-0.291724	-0.037993	0.227201	-0.723253	-0.113500	-0.180395	0.010955	0.976962
27747	-2.747880	0.377208	9.283256	1.226974	-0.087381	-0.234874	-0.039643	0.185288	-0.725959	-0.104386	-0.181156	0.034293	0.977297
27748	-2.816467	0.594981	8.988035	0.717044	-0.144501	-0.202308	-0.043180	0.157127	-0.725429	-0.097709	-0.179835	0.047969	0.977656
27749	-3.273652	0.410558	8.789160	0.439768	-0.195853	-0.129808	-0.047918	0.140905	-0.727713	-0.093343	-0.176660	0.056465	0.978208
27750	-3.246841	0.863325	8.918174	0.690195	-0.174186	0.017221	-0.053686	0.118677	-0.727420	-0.091023	-0.174392	0.070442	0.977926
27751	-2.637310	1.462325	9.261101	0.415373	-0.290258	0.104597	-0.058563	0.098742	-0.725076	-0.091153	-0.168984	0.079421	0.978176
27752	-2.979560	1.457429	9.435459	-0.210116	-0.376972	0.080322	-0.066114	0.100316	-0.723858	-0.092806	-0.160980	0.076364	0.979613
27753	-3.529723	1.566575	9.311841	-0.175198	-0.402605	0.075899	-0.076804	0.108895	-0.724026	-0.094182	-0.152332	0.073866	0.981055
27754	-3.965704	1.995670	9.119368	-0.242012	-0.322340	0.057866	-0.085935	0.116659	-0.723436	-0.095574	-0.145351	0.069994	0.982262
27755	-3.788176	2.192124	9.481421	0.166386	-0.226992	-0.000208	-0.094777	0.118628	-0.724393	-0.094714	-0.140972	0.073670	0.982715
27756	-3.722789	1.609243	9.238629	0.266922	-0.130151	-0.064418	-0.099179	0.111310	-0.722433	-0.092535	-0.138904	0.079071	0.982797
27757	-3.624865	1.310175	9.662600	0.017465	-0.086733	-0.126646	-0.100853	0.108631	-0.723578	-0.089798	-0.137263	0.079170	0.983274
27758	-3.022099	1.289987	9.739949	-0.052170	-0.084972	-0.155587	-0.103060	0.108916	-0.724460	-0.086771	-0.135635	0.077962	0.983868
27759	-2.641808	1.405528	9.538694	-0.170035	-0.109799	-0.193050	-0.106841	0.111513	-0.724172	-0.083194	-0.133325	0.074200	0.984783
27760	-2.084791	1.867455	9.223932	-0.319591	-0.132803	-0.234377	-0.110774	0.118821	-0.722980	-0.079248	-0.130410	0.067592	0.985974
27761	-2.042058	1.991396	8.861226	-0.333819	-0.063342	-0.241016	-0.112622	0.129963	-0.725660	-0.075220	-0.128782	0.060440	0.986967
27762	-3.039087	1.776914	8.628088	-0.529776	-0.001613	-0.269817	-0.114357	0.141805	-0.725384	-0.071305	-0.128159	0.049375	0.987954
27763	-3.298299	1.567165	9.350014	-1.055898	0.070689	-0.327975	-0.112906	0.170002	-0.724611	-0.067532	-0.128227	0.027561	0.989059
27764	-2.610007	0.841358	10.565600	-1.175868	0.013716	-0.398587	-0.110050	0.205963	-0.724875	-0.062767	-0.126973	0.003340	0.989913
27765	-1.822561	0.016964	11.034244	-0.926818	-0.101220	-0.445073	-0.113571	0.238813	-0.720976	-0.056243	-0.123654	-0.016010	0.990601
27766	-2.234169	-0.644983	10.459455	-0.916445	-0.155993	-0.413534	-0.119403	0.266029	-0.718989	-0.050415	-0.119253	-0.034919	0.990968
27767	-1.172541	-1.297205	11.871580	-1.171373	-0.247502	-0.366637	-0.124215	0.295141	-0.714181	-0.046049	-0.112647	-0.058772	0.990826
27768	-1.296050	-1.271483	9.616924	-2.132483	-0.244517	-0.277354	-0.134349	0.348285	-0.702893	-0.045598	-0.105290	-0.101241	0.988223
27769	-1.357458	-1.052069	9.093766	-1.770044	-0.199880	-0.142697	-0.141556	0.412987	-0.687637	-0.046828	-0.099099	-0.136258	0.984592
27770	-2.239240	-0.223473	7.095323	0.517500	0.018971	0.112142	-0.140235	0.434784	-0.682239	-0.048054	-0.100121	-0.125770	0.985824
27771	-2.043719	-0.785843	7.146868	2.324705	0.211624	0.338834	-0.134520	0.387821	-0.698246	-0.049470	-0.107033	-0.079266	0.989855
27772	-2.162019	-1.678593	9.257493	2.571796	0.272043	0.345543	-0.126378	0.319061	-0.715438	-0.050468	-0.115228	-0.027767	0.991668
27773	-2.651767	-1.556032	10.207554	0.276601	0.080826	0.221586	-0.117101	0.279277	-0.721315	-0.054143	-0.117015	-0.021800	0.991414
27774	-2.874096	-1.435894	10.293573	-0.685825	-0.196756	0.027933	-0.118214	0.297700	-0.720269	-0.056366	-0.112251	-0.035020	0.991462
27775	-2.429395	-0.702394	9.261487	-0.223645	-0.263903	-0.038846	-0.123373	0.290211	-0.722803	-0.056239	-0.106545	-0.039241	0.991940
27776	-1.880472	-0.554530	9.268683	0.407809	-0.204527	0.006727	-0.130893	0.286256	-0.723773	-0.055710	-0.102825	-0.030814	0.992660
27777	-1.436994	0.025790	10.577112	0.789081	-0.112619	0.054634	-0.135607	0.290642	-0.720263	-0.055199	-0.101269	-0.014873	0.993215
27778	-1.341713	0.760801	10.189861	0.525121	-0.028587	0.126971	-0.136288	0.269657	-0.724252	-0.056751	-0.101192	-0.004066	0.993239
27779	-1.558054	0.619956	9.931437	0.171196	-0.019786	0.151008	-0.135359	0.265876	-0.725289	-0.059376	-0.100751	-0.000236	0.993138
27780	-1.988118	0.810305	9.565251	0.258168	-0.038841	0.180989	-0.133543	0.242142	-0.732770	-0.062458	-0.100166	0.005399	0.992994
27781	-1.885960	0.618095	9.577910	0.200548	-0.094631	0.185411	-0.135351	0.238939	-0.732757	-0.065703	-0.098269	0.010015	0.992938
27782	-1.919268	0.521515	9.494636	0.310903	-0.126500	0.185101	-0.136061	0.252931	-0.731203	-0.068830	-0.096009	0.016807	0.992856
27783	-1.883925	0.184805	9.499845	0.225186	-0.114683	0.196663	-0.138384	0.249190	-0.731829	-0.072238	-0.093736	0.021953	0.992730
27784	-1.971517	0.373727	9.924127	0.382663	-0.087112	0.205707	-0.140185	0.246241	-0.733230	-0.075632	-0.092351	0.030152	0.992392
27785	-1.797950	0.379382	10.069842	0.366946	-0.046906	0.203724	-0.139440	0.229113	-0.739542	-0.078940	-0.091620	0.037995	0.991933
27786	-1.963920	0.817316	10.194448	0.317824	0.007802	0.184904	-0.140064	0.224135	-0.741082	-0.082064	-0.092019	0.044721	0.991362
27787	-2.342062	1.248861	9.980947	0.368738	-0.016975	0.136253	-0.139424	0.226947	-0.741214	-0.084040	-0.091964	0.052422	0.990824
27788	-2.419877	1.377460	9.643584	0.090529	-0.007304	0.098831	-0.139394	0.224355	-0.745201	-0.085896	-0.091757	0.054503	0.990572
27789	-1.937522	1.319964	9.433654	0.229161	-0.049178	0.071935	-0.140551	0.222875	-0.746735	-0.086815	-0.090936	0.059380	0.990287
27790	-1.701843	1.448754	9.672887	0.155689	-0.083959	0.075308	-0.142197	0.216809	-0.750838	-0.087989	-0.089344	0.062839	0.990115
27791	-2.034590	1.467459	9.708448	0.180182	-0.085816	0.073575	-0.145297	0.215337	-0.753771	-0.088984	-0.087725	0.066815	0.989910
27792	-2.415883	1.561008	9.850220	0.178441	-0.100515	0.069877	-0.148813	0.217256	-0.753870	-0.090001	-0.085852	0.070742	0.989709
27793	-2.328447	1.416310	9.695388	0.234615	-0.146144	0.063784	-0.152680	0.213500	-0.757698	-0.090616	-0.083201	0.075873	0.989500
27794	-1.836548	1.377941	9.445010	0.168133	-0.180859	0.062602	-0.158384	0.211534	-0.759196	-0.091385	-0.079725	0.079725	0.989412
27795	-1.036941	1.533808	9.536268	0.280743	-0.200860	0.011543	-0.166391	0.200720	-0.761708	-0.090804	-0.076153	0.085765	0.989242
27796	-0.448355	1.463899	9.855217	0.185232	-0.188254	-0.046157	-0.173245	0.194328	-0.763842	-0.089344	-0.072737	0.089796	0.989274
27797	-0.798209	1.535834	9.989777	0.076941	-0.150132	-0.080007	-0.181170	0.193207	-0.763908	-0.087342	-0.069903	0.091546	0.989497
27798	-0.734603	1.827749	9.490405	0.022359	-0.042340	-0.097068	-0.188957	0.192068	-0.765646	-0.085358	-0.069175	0.092023	0.989677
27799	-1.428539	2.253310	9.117854	0.203558	0.041036	-0.065867	-0.191265	0.187366	-0.768329	-0.083813	-0.070307	0.095983	0.989353
27800	-1.383950	2.492578	8.711177	0.268583	0.117294	0.048778	-0.192792	0.181052	-0.770248	-0.084697	-0.072880	0.101262	0.988565
27801	-1.279827	2.933037	9.416807	0.363635	0.103991	0.179382	-0.193125	0.171876	-0.774877	-0.087888	-0.075055	0.108684	0.987335
27802	-1.520176	2.809690	10.068111	0.510642	0.023066	0.313138	-0.192557	0.162711	-0.777457	-0.093431	-0.075622	0.119281	0.985558
27803	-1.582082	2.640665	9.921146	0.166390	-0.086872	0.355871	-0.196807	0.156546	-0.780897	-0.099948	-0.073257	0.123423	0.984586
27804	-1.414640	2.899477	9.530293	0.122163	-0.127013	0.380625	-0.204593	0.155806	-0.783020	-0.106994	-0.069957	0.126734	0.983665
27805	-0.575556	2.836708	8.977977	0.279686	-0.137652	0.378713	-0.211570	0.150201	-0.787209	-0.113664	-0.066766	0.133245	0.982277
27806	-0.237217	2.659600	9.048259	0.377545	-0.099043	0.408702	-0.219071	0.144343	-0.790495	-0.120978	-0.064489	0.141523	0.980396
27807	-0.154605	2.530550	9.251244	0.349605	-0.045152	0.410330	-0.226710	0.138367	-0.792236	-0.128408	-0.063114	0.149193	0.978402
27808	-0.591811	2.217764	9.492407	0.148954	0.010155	0.355696	-0.232929	0.137197	-0.795272	-0.135252	-0.062537	0.152627	0.976986
27809	-0.662686	1.919906	9.665189	-0.021140	0.020809	0.316067	-0.238647	0.136856	-0.795484	-0.141483	-0.061730	0.152654	0.976150
27810	-0.858675	1.568622	9.764046	-0.338243	0.018483	0.272019	-0.244642	0.140421	-0.794921	-0.147268	-0.060202	0.146434	0.976343
27811	-1.073734	2.173337	9.444081	-0.201034	0.026102	0.333580	-0.250925	0.148976	-0.792553	-0.154057	-0.058960	0.142838	0.975904
27812	-1.345284	2.483985	8.989850	-0.230108	0.079238	0.397009	-0.253440	0.154824	-0.788031	-0.162308	-0.058562	0.138671	0.975191
27813	-1.160240	3.130367	9.365484	-0.408677	0.135647	0.369225	-0.254540	0.165887	-0.784289	-0.170309	-0.058722	0.130691	0.974919
27814	-1.205160	3.442080	9.091003	-0.200613	0.201669	0.359088	-0.254049	0.171272	-0.782491	-0.178087	-0.060933	0.126617	0.973930
27815	-0.861339	3.120223	9.039292	-0.162492	0.263813	0.322299	-0.248221	0.173916	-0.780223	-0.185178	-0.064579	0.122961	0.972841
27816	-0.765195	3.178034	9.004996	-0.268136	0.227091	0.295981	-0.242668	0.181127	-0.778207	-0.191901	-0.067184	0.117387	0.972050
27817	-0.779701	3.192915	9.144286	-0.264288	0.157569	0.273956	-0.239194	0.190757	-0.778359	-0.197904	-0.068502	0.112130	0.971374
27818	-0.978320	3.394718	9.178866	-0.258689	0.129102	0.229712	-0.237279	0.198939	-0.777342	-0.203175	-0.069390	0.107006	0.970801
27819	-1.203153	3.044943	9.735929	-0.476371	0.095695	0.154831	-0.236160	0.212091	-0.777088	-0.206998	-0.068919	0.097761	0.971002
27820	-1.302869	2.735549	10.069099	-0.831123	0.075989	0.121694	-0.234965	0.237083	-0.774772	-0.210767	-0.066620	0.081566	0.971847
27821	-1.160875	2.265962	9.847815	-0.702448	0.039664	0.146428	-0.235596	0.263974	-0.772569	-0.214558	-0.064149	0.068143	0.972217
27822	-0.570905	1.891994	9.891280	-0.555207	0.040156	0.246886	-0.235690	0.287092	-0.771016	-0.220249	-0.062115	0.057594	0.971759
27823	-0.594140	1.693512	9.549841	-0.198767	0.033428	0.317008	-0.236130	0.299462	-0.770235	-0.226663	-0.061461	0.054212	0.970519
27824	-0.757556	1.571684	9.193766	-0.074028	0.062891	0.348977	-0.234712	0.306134	-0.772943	-0.233708	-0.061874	0.053027	0.968886
27825	-0.756673	1.383950	9.167139	0.004454	0.106704	0.293942	-0.233170	0.311752	-0.773596	-0.239483	-0.063581	0.053229	0.967353
27826	-0.648756	0.994556	9.201090	-0.041989	0.162241	0.227195	-0.231088	0.313592	-0.775282	-0.244244	-0.066187	0.052036	0.966052
27827	-0.574736	0.649466	9.547382	-0.578658	0.164261	0.180191	-0.228669	0.326330	-0.774782	-0.248620	-0.066239	0.040509	0.965484
27828	-0.814603	0.409451	9.849013	-0.434426	0.138656	0.136661	-0.226665	0.344057	-0.772733	-0.252074	-0.066550	0.031719	0.964896
27829	-1.243030	0.258570	9.593270	-0.393988	0.123975	0.114733	-0.224520	0.357226	-0.769659	-0.254858	-0.066764	0.023808	0.964377
27830	-1.423370	0.661546	9.352410	-0.389387	0.166086	0.141431	-0.222250	0.372137	-0.766842	-0.258376	-0.067819	0.015745	0.963532
27831	-1.337776	0.911842	9.332716	-0.001507	0.129230	0.210815	-0.220206	0.377650	-0.763899	-0.262454	-0.070138	0.015499	0.962267
27832	-1.152298	0.972502	10.079385	0.115474	0.081972	0.276079	-0.216156	0.373834	-0.764962	-0.267867	-0.072143	0.017780	0.960587
27833	-1.065066	0.886832	10.302223	0.234479	0.034635	0.300755	-0.215609	0.366309	-0.764712	-0.273289	-0.073848	0.022717	0.958824
27834	-0.997120	0.785375	10.140615	0.180077	0.015445	0.317130	-0.214281	0.360371	-0.766011	-0.279202	-0.074891	0.026667	0.956936
27835	-1.086840	0.872206	9.555327	0.067546	0.002618	0.340575	-0.215279	0.351634	-0.767807	-0.285591	-0.075011	0.028637	0.954982
27836	-1.039383	1.041497	9.788571	0.152979	0.030202	0.372334	-0.213975	0.349078	-0.766790	-0.292529	-0.076155	0.032063	0.952680
27837	-0.952174	0.947534	9.696857	0.174048	0.053989	0.365953	-0.210834	0.342336	-0.765918	-0.299239	-0.077825	0.035805	0.950325
27838	-1.152245	0.952533	9.867880	0.242838	0.052985	0.317379	-0.207419	0.334895	-0.767491	-0.304974	-0.079968	0.040715	0.948124
27839	-0.917896	0.847528	9.979008	0.046914	0.093677	0.220356	-0.205825	0.327210	-0.768664	-0.309127	-0.081690	0.041551	0.946594
27840	-1.019318	0.880676	9.882515	-0.001120	0.122581	0.109316	-0.202165	0.321531	-0.768310	-0.311307	-0.083824	0.041073	0.945714
27841	-1.229508	0.971016	9.689797	-0.040198	0.175395	0.055499	-0.196177	0.318780	-0.768102	-0.312541	-0.086669	0.039455	0.945119
27842	-1.265451	0.917375	9.501488	0.010773	0.193667	0.028045	-0.191758	0.317801	-0.767109	-0.313235	-0.090287	0.038617	0.944585
27843	-1.685388	1.022530	9.542249	0.242475	0.169918	-0.040906	-0.186249	0.307242	-0.769215	-0.312123	-0.094875	0.042177	0.944351
27844	-1.558057	1.111622	9.491880	0.194098	0.109410	-0.103813	-0.181772	0.292415	-0.769514	-0.309912	-0.098153	0.045082	0.944610
27845	-1.735074	1.330046	9.450087	0.028232	0.037791	-0.156242	-0.177320	0.284035	-0.769810	-0.306907	-0.099023	0.045177	0.945495
27846	-1.765781	1.718306	9.743279	0.087920	-0.053599	-0.172434	-0.180945	0.278712	-0.768884	-0.303472	-0.098618	0.046944	0.946560
27847	-1.467009	1.771239	10.274871	0.259991	-0.057139	-0.202932	-0.183242	0.268521	-0.769770	-0.299028	-0.099149	0.051932	0.947658
27848	-1.374903	1.649902	9.913986	0.222705	-0.020703	-0.249308	-0.183713	0.254830	-0.769387	-0.293870	-0.100259	0.055899	0.948928
27849	-1.412368	1.392888	9.348367	0.012425	0.066842	-0.247722	-0.184206	0.247051	-0.768872	-0.289185	-0.101713	0.055364	0.950243
27850	-1.780072	1.666507	9.377576	-0.134469	0.110622	-0.199649	-0.182365	0.243521	-0.770560	-0.285794	-0.103168	0.051881	0.951308
27851	-2.036211	1.795887	9.372199	-0.019902	0.096320	-0.108619	-0.180281	0.243758	-0.771476	-0.283836	-0.104865	0.050852	0.951764
27852	-2.222101	1.863712	9.616244	0.140906	0.043534	-0.072666	-0.176756	0.239554	-0.771506	-0.282284	-0.106481	0.053244	0.951915
27853	-1.815782	2.080154	9.359040	0.264923	-0.036620	-0.050679	-0.176323	0.229467	-0.772414	-0.280679	-0.107233	0.058533	0.951995
27854	-1.769090	2.397472	9.263115	0.451641	-0.065531	-0.006326	-0.177440	0.215642	-0.772797	-0.279603	-0.108440	0.067591	0.951575
27855	-1.863864	2.576846	9.713598	0.724162	-0.099832	0.063384	-0.182021	0.192301	-0.774956	-0.279041	-0.110417	0.082255	0.950357
27856	-2.017161	2.388028	10.163173	0.822128	-0.132590	0.100845	-0.185937	0.163590	-0.776224	-0.278921	-0.112219	0.098943	0.948589
27857	-1.421359	2.283779	9.581602	0.905665	-0.148711	0.144704	-0.188703	0.137303	-0.775442	-0.279252	-0.114072	0.117443	0.946157
27858	-2.011094	2.599285	9.326094	0.570659	-0.086936	0.165949	-0.192380	0.109429	-0.773240	-0.280865	-0.115130	0.129213	0.944015
27859	-1.512192	2.117315	9.496811	-0.064904	-0.020072	0.114677	-0.192617	0.104054	-0.773755	-0.283077	-0.114028	0.128493	0.943586
27860	-1.393251	2.457055	9.584294	-0.678475	0.074248	0.083724	-0.193559	0.112927	-0.774001	-0.286322	-0.111272	0.115572	0.944607
27861	-0.968216	2.820018	9.953393	-1.312576	0.104752	0.114607	-0.190184	0.150220	-0.774782	-0.291505	-0.105341	0.090507	0.946434
27862	-1.809693	1.248114	8.046477	-1.524241	0.130071	0.101564	-0.186064	0.197172	-0.775950	-0.296754	-0.098600	0.061200	0.947876
27863	-0.936996	1.816074	9.711579	-1.109104	0.066628	0.127747	-0.182339	0.240404	-0.773390	-0.301332	-0.093004	0.040109	0.948125
27864	-1.360994	1.723320	8.863823	-1.016770	0.059454	0.142990	-0.179361	0.275315	-0.771084	-0.306049	-0.087783	0.020842	0.947731
27865	-1.761426	0.760150	8.836978	-0.666343	0.036057	0.165136	-0.175103	0.313184	-0.766987	-0.310304	-0.084232	0.008384	0.946861
27866	-2.090545	1.034126	8.948161	0.082314	0.015015	0.216923	-0.173319	0.322033	-0.766483	-0.314927	-0.084907	0.010280	0.945255
27867	-2.263368	0.885281	9.138885	0.600160	0.034848	0.263812	-0.171698	0.308162	-0.768430	-0.318842	-0.089266	0.021962	0.943339
27868	-1.837293	0.532421	9.821992	0.726097	0.083572	0.319774	-0.167951	0.286044	-0.773355	-0.324236	-0.095258	0.035752	0.940489
27869	-1.480008	0.937649	9.927020	0.465091	0.130851	0.314680	-0.163435	0.266606	-0.778027	-0.329299	-0.100481	0.044328	0.937817
27870	-1.410923	1.100457	9.658716	-0.117995	0.155814	0.304303	-0.158177	0.254834	-0.780902	-0.335268	-0.102264	0.041835	0.935621
27871	-1.697891	1.641999	9.901260	-0.492622	0.127879	0.281182	-0.151996	0.270346	-0.780816	-0.341579	-0.101082	0.032409	0.933839
27872	-2.007390	1.835859	9.788278	-0.337974	0.116849	0.203517	-0.147783	0.288582	-0.779170	-0.346390	-0.100743	0.025807	0.932308
27873	-2.051080	1.893026	9.647055	-0.106101	0.089470	0.117978	-0.144815	0.294725	-0.779320	-0.348811	-0.101622	0.023563	0.931369
27874	-1.813941	1.679888	9.089414	-0.128307	0.078396	0.056998	-0.140671	0.298709	-0.779222	-0.350463	-0.102082	0.020836	0.930763
27875	-1.663835	1.537822	8.964007	-0.227916	0.094728	0.041716	-0.137709	0.307130	-0.780013	-0.351707	-0.102255	0.016170	0.930368
27876	-1.715100	1.177994	9.294522	-0.196118	0.081943	0.046523	-0.135133	0.313949	-0.780288	-0.353502	-0.102307	0.012111	0.929743
27877	-1.613614	1.132949	9.429254	-0.070229	0.078493	0.072089	-0.133069	0.317423	-0.779788	-0.354975	-0.103272	0.010570	0.929094
27878	-1.690295	1.054962	9.883498	0.055990	0.070370	0.076428	-0.130467	0.318190	-0.780709	-0.356863	-0.104884	0.011331	0.928181
27879	-1.725012	1.233160	9.251999	0.038315	0.080401	0.057862	-0.128892	0.315742	-0.782008	-0.357847	-0.106649	0.011779	0.927595
27880	-1.676325	1.137404	9.361523	-0.050618	0.099423	0.029701	-0.125772	0.317841	-0.783574	-0.358942	-0.108046	0.010271	0.927028
27881	-1.745105	1.422268	9.691315	-0.174695	0.094622	0.003219	-0.121882	0.319951	-0.783090	-0.359372	-0.108549	0.006574	0.926836
27882	-1.973718	0.843186	10.026701	-0.212701	0.068909	-0.002456	-0.119445	0.327587	-0.782335	-0.360073	-0.108214	0.002226	0.926624
27883	-2.216378	0.146165	9.649818	-0.136935	0.098139	-0.033467	-0.117519	0.332678	-0.781448	-0.359726	-0.109045	-0.000911	0.926664
27884	-1.346245	0.687648	9.905560	-0.133454	0.131129	-0.046417	-0.113756	0.335584	-0.782119	-0.359597	-0.110428	-0.004355	0.926540
27885	-1.595229	0.326486	9.960579	-0.104574	0.087311	-0.020354	-0.110139	0.341721	-0.782274	-0.359419	-0.111237	-0.006787	0.926498
27886	-1.609579	0.286683	9.585443	-0.131868	0.062649	-0.013066	-0.108850	0.345329	-0.782668	-0.359974	-0.111359	-0.009645	0.926242
27887	-1.422160	0.401375	9.247961	-0.291442	0.045195	-0.000920	-0.106537	0.350956	-0.781527	-0.360570	-0.109997	-0.015199	0.926099
27888	-1.326472	0.555393	9.207808	-0.351267	0.057995	0.019057	-0.103986	0.363154	-0.781028	-0.361986	-0.108450	-0.021991	0.925592
27889	-1.423686	0.723735	9.247666	-0.228952	0.022519	0.038177	-0.102744	0.374054	-0.777562	-0.363161	-0.107087	-0.026104	0.925184
27890	-1.867301	0.747833	9.517497	0.046437	-0.011200	-0.008388	-0.104044	0.377268	-0.779992	-0.363128	-0.107123	-0.025078	0.925221
27891	-2.326197	0.947755	9.856858	0.283273	-0.013911	-0.062590	-0.104533	0.370546	-0.781148	-0.361354	-0.108765	-0.019627	0.925855
27892	-2.842246	0.998351	10.179190	0.315305	0.026099	-0.117889	-0.103178	0.359223	-0.783735	-0.358635	-0.111392	-0.014126	0.926700
27893	-2.629946	0.962627	10.161468	0.022945	0.087035	-0.122223	-0.101970	0.353004	-0.786576	-0.356282	-0.113056	-0.014342	0.927403
27894	-2.566850	0.871112	10.095965	-0.287519	0.138951	-0.064803	-0.100305	0.358900	-0.786072	-0.355728	-0.113478	-0.020690	0.927444
27895	-2.194927	0.709302	9.696321	-0.262543	0.171138	-0.028706	-0.095016	0.366121	-0.783283	-0.355706	-0.114706	-0.026577	0.927151
27896	-2.299288	0.332486	9.310818	-0.111183	0.123834	-0.009390	-0.092049	0.372266	-0.783304	-0.355797	-0.116118	-0.029423	0.926854
27897	-2.587550	0.115117	9.228271	-0.145999	0.036012	-0.012198	-0.088311	0.379752	-0.782687	-0.355878	-0.115685	-0.032167	0.926786
27898	-3.005080	-0.274107	9.617363	-0.224195	-0.026366	-0.031881	-0.088865	0.387025	-0.781266	-0.355970	-0.113488	-0.036100	0.926878
27899	-2.970112	-0.523560	9.813414	-0.162654	-0.026326	-0.037095	-0.089408	0.392676	-0.780873	-0.355651	-0.111787	-0.038832	0.927096
27900	-2.276099	-0.448103	10.370613	-0.025604	0.025897	-0.069689	-0.091625	0.393515	-0.780084	-0.354531	-0.111939	-0.039535	0.927477
27901	-2.188364	-0.650047	10.358998	0.008806	0.032300	-0.086124	-0.091879	0.392706	-0.780596	-0.352866	-0.112469	-0.039653	0.928043
27902	-2.419713	-0.717352	9.102949	-0.067514	0.035854	-0.116039	-0.090720	0.395648	-0.780604	-0.350948	-0.112475	-0.041306	0.928697
27903	-2.479848	-0.249504	8.768109	-0.180052	0.035781	-0.105555	-0.091783	0.399838	-0.779180	-0.349333	-0.111728	-0.045044	0.929223
27904	-2.352040	0.306235	10.106851	-0.114898	-0.022510	-0.026727	-0.090241	0.404255	-0.778933	-0.349279	-0.110387	-0.046975	0.929307
27905	-2.812242	-0.237244	10.435775	0.215142	-0.137282	0.022194	-0.094119	0.401723	-0.781346	-0.349316	-0.109303	-0.041864	0.929666
27906	-2.836200	-0.286895	10.000404	0.360339	-0.171822	0.023912	-0.099527	0.390881	-0.783621	-0.349187	-0.108553	-0.033793	0.930130
27907	-2.356268	0.139224	9.108353	0.109579	-0.117160	0.006877	-0.103395	0.384730	-0.785265	-0.349125	-0.107106	-0.030835	0.930424
27908	-1.760516	0.557209	8.584511	-0.188314	-0.095445	-0.003885	-0.108089	0.387744	-0.784583	-0.349572	-0.103923	-0.033561	0.930523
27909	-1.428414	0.683558	8.757401	-0.293658	-0.055234	0.025056	-0.109687	0.395037	-0.782382	-0.350657	-0.100806	-0.038452	0.930268
27910	-1.256669	0.574518	9.131919	-0.216790	-0.028561	0.060482	-0.111020	0.402849	-0.781596	-0.352490	-0.098702	-0.042062	0.929645
27911	-1.672524	0.346980	9.667311	-0.192554	0.018099	0.110357	-0.110535	0.409178	-0.779412	-0.354889	-0.097692	-0.045363	0.928683
27912	-2.100659	0.151835	9.833400	-0.262954	0.052791	0.156083	-0.109153	0.418590	-0.776848	-0.358420	-0.096851	-0.050206	0.927165
27913	-2.138499	-0.002198	9.835687	-0.382174	0.116674	0.173844	-0.102716	0.431441	-0.773937	-0.362242	-0.096368	-0.057584	0.925299
27914	-2.702440	-0.026903	9.974094	-0.371498	0.164970	0.149806	-0.096802	0.445237	-0.771149	-0.365649	-0.096804	-0.065246	0.923403
27915	-3.105415	-0.451059	9.988388	-0.383433	0.237034	0.127489	-0.090109	0.456893	-0.766570	-0.368413	-0.098507	-0.073613	0.921493
27916	-3.310891	-0.864939	9.375796	-0.418557	0.229945	0.227014	-0.080435	0.471865	-0.762783	-0.373129	-0.099899	-0.082447	0.918693
27917	-2.833270	-0.949622	8.956616	-0.369787	0.175558	0.343658	-0.072706	0.484851	-0.758340	-0.379862	-0.100936	-0.089705	0.915134
27918	-2.239193	-1.190301	8.579540	-0.240885	0.118434	0.423807	-0.064186	0.495272	-0.754289	-0.387970	-0.101936	-0.094034	0.911179
27919	-2.085349	-1.085505	8.884881	-0.144766	0.048254	0.457624	-0.056678	0.501916	-0.753061	-0.396485	-0.102537	-0.095970	0.907235
27920	-2.196922	-0.928335	9.183680	-0.137254	-0.017685	0.415295	-0.050203	0.505759	-0.751054	-0.404568	-0.101813	-0.097361	0.903592
27921	-2.960232	-0.571484	9.863240	-0.204918	-0.098481	0.359649	-0.046599	0.511522	-0.748252	-0.411654	-0.099062	-0.099378	0.900473
27922	-4.172398	-1.166159	9.728375	-0.237623	-0.128038	0.320751	-0.045089	0.520536	-0.745046	-0.418253	-0.095343	-0.101843	0.897553
27923	-4.084661	-1.378548	9.476586	-0.190041	-0.078695	0.285862	-0.046427	0.528093	-0.742975	-0.423885	-0.093000	-0.103963	0.894910
27924	-2.968102	-0.962573	9.468837	-0.084948	-0.034597	0.264200	-0.043070	0.532233	-0.741586	-0.428868	-0.092128	-0.104566	0.892553
27925	-1.872165	-0.236428	10.127722	-0.012160	-0.061846	0.250767	-0.042557	0.533708	-0.741204	-0.433485	-0.091518	-0.103660	0.890489
27926	-1.705896	-0.723751	10.333664	0.101708	-0.133135	0.200722	-0.044115	0.532654	-0.740935	-0.437177	-0.090365	-0.100193	0.889197
27927	-1.998117	-1.131878	10.046782	0.098357	-0.188228	0.112205	-0.044605	0.528067	-0.743504	-0.439363	-0.088123	-0.096424	0.888761
27928	-2.259226	-0.989583	9.599888	-0.051184	-0.183020	0.068974	-0.049025	0.527450	-0.742955	-0.441062	-0.084475	-0.095471	0.888377
27929	-2.519670	-0.991965	9.054960	-0.196672	-0.144816	0.058946	-0.053737	0.532099	-0.739959	-0.442708	-0.080299	-0.097426	0.887733
27930	-2.517218	-0.502092	8.793021	-0.258622	-0.071686	0.080648	-0.057420	0.540226	-0.737226	-0.444711	-0.076816	-0.101117	0.886626
27931	-2.266947	-0.391814	9.238555	-0.090917	-0.018381	0.123867	-0.056147	0.544264	-0.734921	-0.447084	-0.075980	-0.102190	0.885381
27932	-2.111451	-0.633207	9.611065	0.154306	-0.014426	0.139883	-0.054723	0.545326	-0.734546	-0.449401	-0.077311	-0.098982	0.884457
27933	-1.868703	-0.988696	9.632348	0.325828	-0.015967	0.168467	-0.053111	0.536940	-0.738676	-0.451899	-0.080322	-0.092600	0.883607
27934	-1.786300	-1.064037	10.064111	0.404838	-0.061588	0.172631	-0.052007	0.525737	-0.743060	-0.454436	-0.083133	-0.084475	0.882860
27935	-1.976579	-0.603785	9.694345	0.640724	-0.068624	0.177503	-0.053186	0.504845	-0.751802	-0.456578	-0.088040	-0.072012	0.882383
27936	-1.707185	-0.457200	10.193374	0.909643	-0.115850	0.178012	-0.054077	0.479231	-0.762347	-0.458234	-0.094469	-0.054444	0.882119
27937	-1.637824	0.118687	9.016357	1.117945	-0.080761	0.189153	-0.057025	0.447061	-0.772622	-0.459420	-0.103442	-0.033369	0.881544
27938	-1.269881	0.830411	9.399415	0.834153	-0.020740	0.178369	-0.055425	0.414577	-0.782419	-0.460799	-0.110774	-0.017966	0.880381
27939	-1.501053	0.774298	9.305261	0.226791	0.026042	0.156758	-0.053774	0.397180	-0.787711	-0.463033	-0.113316	-0.013581	0.878963
27940	-1.664866	0.741936	9.082452	-0.050559	0.073186	0.128514	-0.053203	0.388675	-0.791447	-0.465346	-0.114101	-0.014715	0.877620
27941	-1.588619	0.945378	9.436458	-0.024727	0.118775	0.079650	-0.048800	0.390124	-0.789296	-0.466759	-0.115895	-0.015776	0.876616
27942	-1.636614	1.438466	10.143806	0.005552	0.127981	0.112979	-0.043885	0.397052	-0.789460	-0.468703	-0.118158	-0.016478	0.875262
27943	-2.191285	0.985790	10.348308	0.111447	0.076903	0.148663	-0.040758	0.395537	-0.789743	-0.471013	-0.120498	-0.014570	0.873736
27944	-2.482838	0.935261	9.812016	0.123934	0.023809	0.110967	-0.039180	0.391350	-0.790272	-0.472643	-0.122046	-0.012225	0.872676
27945	-2.743783	1.574970	9.902561	0.090694	0.007195	0.074789	-0.038354	0.384583	-0.794523	-0.473721	-0.122980	-0.010203	0.871986
27946	-3.053066	1.728358	9.913828	0.233783	-0.023666	0.114303	-0.037533	0.376495	-0.796590	-0.475127	-0.124738	-0.005483	0.871014
27947	-3.281517	1.060639	8.951820	0.308607	-0.047198	0.162744	-0.038023	0.370041	-0.797875	-0.477173	-0.126866	0.001046	0.869603
27948	-2.765985	1.139176	9.106550	0.162846	-0.080044	0.221136	-0.038640	0.363717	-0.799672	-0.480587	-0.126956	0.005340	0.867692
27949	-2.486547	1.172806	8.929608	0.180087	-0.110979	0.247124	-0.040817	0.357011	-0.801201	-0.484375	-0.126768	0.010423	0.865564
27950	-2.189020	1.472164	9.063798	0.015497	-0.091034	0.238872	-0.043384	0.350174	-0.802726	-0.488422	-0.125227	0.012318	0.863487
27951	-2.203758	1.535080	9.179756	-0.001955	-0.058184	0.229499	-0.043520	0.351788	-0.802724	-0.492347	-0.124195	0.013686	0.861385
27952	-2.228054	1.589100	9.513927	0.138223	0.009540	0.217176	-0.043649	0.351254	-0.802466	-0.495728	-0.125597	0.016651	0.859187
27953	-2.362723	1.513730	9.360395	0.136585	0.067964	0.194928	-0.041539	0.346639	-0.805056	-0.498723	-0.128120	0.019058	0.857028
27954	-2.429501	1.362062	9.367246	0.012311	0.073313	0.199832	-0.038418	0.345401	-0.804439	-0.502120	-0.129361	0.019189	0.854853
27955	-2.270455	1.371842	9.320862	-0.015918	0.051437	0.224647	-0.033719	0.341979	-0.805635	-0.505983	-0.130072	0.019193	0.852464
27956	-2.504777	1.472134	9.238472	-0.082949	0.020376	0.268642	-0.031907	0.344906	-0.806419	-0.510758	-0.129415	0.018411	0.849729
27957	-2.685765	1.515286	9.299795	-0.043200	0.001331	0.321468	-0.028279	0.348090	-0.806318	-0.516282	-0.128985	0.018671	0.846444
27958	-2.541348	1.569089	9.472318	-0.045623	0.015229	0.393421	-0.027517	0.351449	-0.805294	-0.523028	-0.128563	0.018897	0.842352
27959	-2.572714	1.563270	9.195911	0.023698	0.024613	0.453748	-0.022838	0.352066	-0.805588	-0.530553	-0.129188	0.020352	0.837502
27960	-2.208356	1.497366	9.409612	0.002351	0.053991	0.500677	-0.019705	0.349605	-0.806385	-0.538897	-0.129851	0.021254	0.832032
27961	-1.867899	1.377631	9.372705	-0.194131	0.056699	0.551379	-0.012700	0.352088	-0.805412	-0.548516	-0.128593	0.018975	0.825975
27962	-1.745264	1.445488	9.446810	-0.219033	0.085111	0.588125	-0.007532	0.359692	-0.804807	-0.558747	-0.127310	0.016079	0.819351
27963	-1.688186	1.609134	9.430435	-0.223224	0.129127	0.643404	0.000497	0.365930	-0.803325	-0.569802	-0.126826	0.012752	0.811836
27964	-1.703941	1.893958	9.717515	-0.111854	0.149490	0.703907	0.009565	0.372023	-0.801723	-0.581453	-0.127736	0.011164	0.803412
27965	-2.188719	1.425428	9.466393	0.031435	0.177092	0.738744	0.021265	0.371358	-0.801431	-0.593172	-0.130879	0.011638	0.794281
27966	-2.303705	1.250170	8.934800	-0.129779	0.228110	0.736013	0.033750	0.370941	-0.802302	-0.605139	-0.132731	0.008945	0.784926
27967	-2.030017	1.486379	8.907063	-0.291030	0.297437	0.735088	0.047236	0.375122	-0.798937	-0.617373	-0.133848	0.002845	0.775195
27968	-2.132530	2.812558	9.856013	-0.148876	0.310578	0.835381	0.063316	0.382087	-0.796362	-0.630591	-0.136715	-0.000910	0.763979
27969	-2.961311	1.694731	9.875808	0.340507	0.228863	0.893381	0.078951	0.372242	-0.796362	-0.643134	-0.144652	0.003980	0.751957
27970	-2.908428	1.702490	9.300343	0.116088	0.171829	0.824047	0.092528	0.360111	-0.798918	-0.655071	-0.148607	0.006050	0.740784
27971	-2.576377	1.848849	9.696740	-0.197270	0.136589	0.748684	0.103954	0.358811	-0.795282	-0.666628	-0.148120	0.003660	0.730516
27972	-2.531399	1.522479	9.906208	-0.094684	0.129175	0.669862	0.110855	0.355378	-0.795081	-0.676598	-0.148651	0.002692	0.721187
27973	-2.198733	1.512731	9.676348	-0.083180	0.169410	0.647724	0.121382	0.354466	-0.793880	-0.686077	-0.150086	0.001194	0.711878
27974	-2.150248	1.447224	9.486259	-0.140025	0.222337	0.632596	0.132555	0.353820	-0.792298	-0.695402	-0.151275	-0.001797	0.702516
27975	-2.112145	1.540701	9.363111	-0.073177	0.205873	0.592351	0.142392	0.359660	-0.788260	-0.703826	-0.153298	-0.003843	0.693623
27976	-2.093589	1.684225	9.113268	-0.085721	0.181019	0.518491	0.152278	0.355803	-0.786798	-0.711180	-0.154611	-0.005835	0.685773
27977	-2.141764	1.674349	9.067075	-0.245737	0.119352	0.418102	0.161111	0.355318	-0.785197	-0.717570	-0.152917	-0.009564	0.679425
27978	-1.958645	1.709763	9.467727	-0.333992	0.029491	0.340272	0.166785	0.363612	-0.782153	-0.723139	-0.148564	-0.013330	0.674405
27979	-1.966705	1.383212	9.655095	-0.195463	0.007701	0.345635	0.170137	0.367761	-0.779864	-0.728309	-0.146015	-0.015002	0.669343
27980	-2.166917	1.422237	9.927405	0.038627	0.029978	0.399378	0.171686	0.369499	-0.778847	-0.733458	-0.147077	-0.013596	0.663493
27981	-2.257198	1.629505	9.387006	0.151108	0.061448	0.495873	0.174323	0.361130	-0.780158	-0.739489	-0.150303	-0.010996	0.656082
27982	-2.355735	2.074235	9.349118	0.113603	0.088933	0.539914	0.181373	0.352192	-0.779575	-0.746108	-0.153245	-0.009037	0.647887
27983	-2.207175	2.262008	9.300332	-0.016884	0.096118	0.534625	0.187382	0.344068	-0.779370	-0.752976	-0.154408	-0.009014	0.639613
27984	-1.971273	2.329487	9.197867	-0.178484	0.048377	0.501586	0.192184	0.344030	-0.777865	-0.759835	-0.152411	-0.010316	0.631914
27985	-1.653833	2.493987	9.279945	-0.088793	0.005465	0.463349	0.197776	0.343430	-0.777910	-0.765882	-0.151303	-0.010040	0.624845
27986	-1.442195	2.600385	9.317017	-0.119748	-0.028493	0.408796	0.199592	0.342885	-0.776639	-0.771279	-0.149182	-0.009703	0.618691
27987	-1.363894	2.360405	9.443996	-0.220769	-0.019553	0.374137	0.201661	0.344616	-0.775755	-0.776506	-0.145670	-0.010897	0.612943
27988	-1.522715	2.307698	9.600194	-0.173700	0.004286	0.398328	0.203732	0.347142	-0.776027	-0.781806	-0.143102	-0.011771	0.606764
27989	-1.806835	2.232133	9.476469	-0.134003	0.008088	0.452046	0.207492	0.347787	-0.774514	-0.787607	-0.141267	-0.012086	0.599643
27990	-1.970991	2.282389	9.494844	0.060676	0.008399	0.501012	0.209579	0.345217	-0.774018	-0.793342	-0.142435	-0.009913	0.591796
27991	-1.904032	2.398168	9.545098	0.480850	0.071204	0.576871	0.213421	0.328900	-0.776241	-0.798661	-0.151082	-0.003559	0.582496
27992	-2.133147	2.937183	9.718538	0.204058	0.134800	0.560568	0.219214	0.310826	-0.777452	-0.804449	-0.155941	-0.001479	0.573186
27993	-1.746227	2.683277	9.814600	0.110203	0.162033	0.510240	0.227825	0.301867	-0.777268	-0.809864	-0.159673	-0.001076	0.564467
27994	-1.493450	2.235517	9.580253	-0.117867	0.141681	0.492539	0.233040	0.295914	-0.775770	-0.815703	-0.159370	-0.002969	0.556076
27995	-1.479123	2.264416	9.580791	-0.383992	0.139343	0.404442	0.241080	0.296662	-0.772491	-0.821333	-0.154729	-0.008057	0.549004
27996	-1.420487	2.090593	9.367677	-0.416158	0.107988	0.299131	0.246488	0.306570	-0.769573	-0.825797	-0.149126	-0.013315	0.543730
27997	-1.245595	1.793700	8.976299	-0.278675	0.029384	0.218760	0.248768	0.317593	-0.765987	-0.828958	-0.144919	-0.015997	0.539973
27998	-1.184871	1.689798	8.807389	0.096176	-0.046073	0.207864	0.249942	0.317573	-0.766767	-0.830869	-0.146090	-0.013428	0.536782
27999	-1.275613	2.022012	8.926415	0.571753	-0.063729	0.256423	0.248981	0.300362	-0.769724	-0.831886	-0.154952	-0.005282	0.532848
28000	-1.005343	2.490781	9.372362	0.682002	-0.006041	0.246723	0.249086	0.276424	-0.772692	-0.832249	-0.166253	0.003016	0.528879
28001	-0.516914	2.699703	9.682285	0.318621	0.088451	0.162604	0.249949	0.256651	-0.774636	-0.832886	-0.172421	0.005703	0.525870
28002	-0.920206	2.327210	9.327658	-0.172014	0.171603	0.021563	0.255673	0.254713	-0.774040	-0.833667	-0.171367	0.001269	0.525006
28003	-1.697151	2.479563	9.308142	-0.640765	0.205543	-0.045503	0.260276	0.271344	-0.771241	-0.835315	-0.162733	-0.008786	0.525061
28004	-2.136494	2.608606	9.310653	-0.658156	0.146928	-0.062136	0.265619	0.297114	-0.767030	-0.836644	-0.153268	-0.018190	0.525552
28005	-2.464176	2.569040	9.187025	-0.399664	0.091353	-0.088437	0.270189	0.318610	-0.761272	-0.836873	-0.147442	-0.023962	0.526622
28006	-2.560062	2.458441	9.261389	-0.300641	0.083208	-0.090691	0.272208	0.331241	-0.758454	-0.836686	-0.143253	-0.028625	0.527840
28007	-2.235973	2.232924	9.254049	-0.275997	0.053136	-0.084036	0.272424	0.340523	-0.756652	-0.836535	-0.139123	-0.032464	0.528962
28008	-2.141312	2.088118	9.063280	-0.267149	0.037620	-0.089491	0.273812	0.350456	-0.755759	-0.836233	-0.135004	-0.036005	0.530275
28009	-1.997646	1.785398	9.096380	-0.353251	0.021229	-0.034508	0.272717	0.361509	-0.753046	-0.836774	-0.129285	-0.040004	0.530561
28010	-1.937081	1.728281	9.242561	-0.304538	-0.037089	0.013822	0.273054	0.373877	-0.751500	-0.837655	-0.123818	-0.042413	0.530288
28011	-2.036490	1.853512	9.339401	-0.080405	-0.047853	0.005734	0.271604	0.378732	-0.751101	-0.837943	-0.121972	-0.042254	0.530273
28012	-2.114060	1.950047	9.474446	-0.157434	-0.055269	0.005346	0.270543	0.382250	-0.749677	-0.838369	-0.118764	-0.042822	0.530282
28013	-2.209534	1.752898	9.564402	-0.136241	-0.040665	-0.001947	0.268193	0.387097	-0.751198	-0.838690	-0.116076	-0.043400	0.530322
28014	-2.411804	1.714726	9.775604	-0.035955	-0.035230	-0.045755	0.267927	0.389778	-0.751966	-0.838263	-0.115073	-0.043134	0.531237
28015	-2.256517	1.492982	9.562718	-0.048105	-0.038873	-0.049483	0.263502	0.391171	-0.751930	-0.837864	-0.113864	-0.042938	0.532143
28016	-2.298944	1.285717	9.477807	-0.062286	-0.036999	-0.023708	0.261681	0.393594	-0.753457	-0.837724	-0.112419	-0.042872	0.532675
28017	-2.638868	1.305442	9.815751	-0.199045	-0.024358	0.003249	0.262042	0.398713	-0.751530	-0.838199	-0.108896	-0.044443	0.532530
28018	-2.503912	0.810674	9.973291	-0.255477	-0.022394	0.080510	0.259797	0.406274	-0.750094	-0.839561	-0.104458	-0.046450	0.531101
28019	-2.759319	0.791388	10.109854	-0.158568	0.032782	0.191653	0.261850	0.411370	-0.748566	-0.841862	-0.102389	-0.048200	0.527694
28020	-2.527226	0.639519	9.884263	-0.157667	0.040367	0.280262	0.265612	0.412410	-0.747824	-0.845026	-0.100443	-0.049806	0.522839
28021	-2.115158	0.650705	9.398608	-0.213921	0.045908	0.289219	0.268064	0.414017	-0.745529	-0.848386	-0.097652	-0.052186	0.517670
28022	-1.771834	0.934366	9.136959	-0.385339	0.023775	0.255163	0.271668	0.418714	-0.741828	-0.851661	-0.091640	-0.055916	0.512981
28023	-1.501163	0.790564	9.137468	-0.375643	-0.003801	0.174058	0.273688	0.430541	-0.738753	-0.854088	-0.085440	-0.059323	0.509622
28024	-1.616863	0.806235	9.566258	-0.294085	-0.010387	0.084027	0.274690	0.438337	-0.737087	-0.855369	-0.080430	-0.061834	0.507987
28025	-1.674025	0.682913	10.118461	-0.272090	-0.022477	0.012169	0.272678	0.447548	-0.731539	-0.855928	-0.075592	-0.064114	0.507506
28026	-1.787216	0.137951	9.812127	-0.250707	-0.037126	-0.006132	0.271601	0.456166	-0.730498	-0.856208	-0.070937	-0.065869	0.507481
28027	-1.647454	0.126771	9.275612	-0.299886	-0.026161	-0.009155	0.270389	0.464663	-0.728299	-0.856544	-0.065523	-0.068398	0.507307
28028	-1.566875	0.399605	8.814535	-0.377017	0.030395	-0.038247	0.270069	0.475717	-0.724564	-0.856496	-0.059345	-0.072628	0.507561
28029	-1.408215	0.501684	9.026272	-0.331454	0.081616	-0.045480	0.272081	0.486493	-0.719176	-0.856277	-0.054428	-0.077348	0.507784
28030	-1.286392	0.264271	9.878579	-0.191796	0.090851	-0.048472	0.273329	0.496981	-0.716610	-0.855720	-0.052024	-0.080737	0.508446
28031	-1.703759	-0.158576	10.284003	-0.106481	0.067074	-0.052618	0.274863	0.500747	-0.714307	-0.855177	-0.050775	-0.082900	0.509138
28032	-1.853648	-0.049106	10.725791	-0.139465	0.023081	-0.066577	0.275488	0.504657	-0.712125	-0.854517	-0.048541	-0.084620	0.510181
28033	-1.871603	-0.325418	10.836963	-0.123342	-0.015334	-0.079345	0.274035	0.509385	-0.711083	-0.853843	-0.046098	-0.085558	0.511377
28034	-2.023942	-0.776542	9.854700	-0.111227	-0.007967	-0.079268	0.271286	0.513186	-0.710031	-0.853091	-0.044003	-0.086473	0.512662
28035	-1.752812	-0.537858	9.145294	-0.295140	0.013785	-0.109758	0.269026	0.522243	-0.706795	-0.852177	-0.038846	-0.089706	0.514041
28036	-1.630509	-0.408124	9.023439	-0.328284	0.039302	-0.135807	0.267415	0.533160	-0.704720	-0.850878	-0.033435	-0.093695	0.515859
28037	-1.606387	-0.399922	9.297412	-0.254769	0.054013	-0.126231	0.266832	0.542890	-0.699441	-0.849625	-0.029338	-0.097191	0.517524
28038	-1.344924	-0.611541	9.872952	-0.116158	0.048688	-0.119969	0.267054	0.548295	-0.695841	-0.848286	-0.027659	-0.099132	0.519441
28039	-1.657016	-0.881394	9.933463	0.057297	0.039686	-0.119077	0.266521	0.550727	-0.695064	-0.846932	-0.028695	-0.099118	0.521592
28040	-1.787569	-0.810205	9.722018	0.035844	0.050704	-0.088753	0.264713	0.548856	-0.696079	-0.845828	-0.029677	-0.099495	0.523254
28041	-1.942062	-0.772632	9.543483	-0.151955	0.101751	-0.057488	0.265211	0.551829	-0.693768	-0.845104	-0.027933	-0.102683	0.523904
28042	-2.555481	-0.512122	10.103077	-0.196053	0.156477	-0.031998	0.268822	0.554777	-0.690324	-0.844500	-0.026213	-0.107241	0.524054
28043	-2.699198	-0.709952	10.022153	-0.026150	0.131056	-0.031093	0.273217	0.557310	-0.687273	-0.843898	-0.026987	-0.109615	0.524492
28044	-2.757188	-0.702121	9.532064	0.201494	0.039903	-0.044562	0.273225	0.554894	-0.687146	-0.843187	-0.030727	-0.108041	0.525756
28045	-2.408628	-0.502374	9.350896	0.240126	-0.076085	-0.055256	0.274814	0.549753	-0.689089	-0.842603	-0.033796	-0.104162	0.527283
28046	-2.150974	-0.446856	9.255668	0.236814	-0.139141	-0.069933	0.269797	0.543306	-0.694708	-0.841949	-0.036189	-0.099208	0.529122
28047	-1.944136	-0.334843	9.530400	0.210790	-0.188538	-0.081064	0.264528	0.535512	-0.701097	-0.841290	-0.037531	-0.093755	0.531068
28048	-1.399389	-0.297999	10.138472	0.125143	-0.208661	-0.064842	0.258328	0.530037	-0.704907	-0.840852	-0.037313	-0.088805	0.532624
28049	-1.605360	-0.582327	10.125360	0.140958	-0.168460	-0.062972	0.253935	0.527767	-0.708472	-0.840360	-0.037700	-0.084383	0.534091
28050	-2.454996	-0.374269	9.553884	0.050985	-0.073551	-0.048845	0.247990	0.523366	-0.712026	-0.839882	-0.037703	-0.082481	0.535139
28051	-2.427973	0.014379	9.223546	-0.161439	0.023163	-0.035318	0.247975	0.526595	-0.711510	-0.839573	-0.035146	-0.084529	0.535478
28052	-1.824696	-0.108848	9.419471	-0.216011	0.023309	0.017038	0.248588	0.531061	-0.707399	-0.839816	-0.031812	-0.087063	0.534898
28053	-1.461181	-0.491074	9.993570	-0.083562	-0.076990	0.050191	0.248577	0.533615	-0.707141	-0.840530	-0.029636	-0.086524	0.533990
28054	-1.981110	-0.658586	9.851954	0.160376	-0.151644	0.086601	0.246253	0.530811	-0.708152	-0.841571	-0.030877	-0.082052	0.532984
28055	-1.910740	-0.257575	9.594203	0.356143	-0.175151	0.089461	0.242911	0.524639	-0.711214	-0.842555	-0.035123	-0.075155	0.532184
28056	-1.233917	-0.151403	9.294772	0.334103	-0.151281	0.093029	0.241177	0.510358	-0.717634	-0.843471	-0.039295	-0.068824	0.531297
28057	-0.809097	-0.265876	9.340336	0.237150	-0.123941	0.081442	0.237082	0.499476	-0.722491	-0.844299	-0.042038	-0.064025	0.530371
28058	-1.011848	-0.208308	9.408859	0.187875	-0.072806	0.097714	0.237015	0.491222	-0.728793	-0.845206	-0.044579	-0.060560	0.529124
28059	-1.139505	-0.227541	9.486608	0.163064	-0.014301	0.123334	0.236523	0.485171	-0.729949	-0.846368	-0.047252	-0.058343	0.527280
28060	-1.168729	-0.159835	9.604898	0.085659	0.029555	0.156093	0.239148	0.479761	-0.730872	-0.847831	-0.049212	-0.057632	0.524824
28061	-1.202721	-0.106844	9.643728	-0.006026	0.046058	0.218355	0.244876	0.476746	-0.730405	-0.850060	-0.049738	-0.058114	0.521101
28062	-1.217677	-0.000862	9.690681	-0.031066	0.088179	0.262456	0.247362	0.472555	-0.730426	-0.852654	-0.050451	-0.059515	0.516618
28063	-1.622397	-0.059642	9.621272	0.019274	0.122084	0.297716	0.255429	0.469251	-0.729464	-0.855541	-0.052278	-0.060954	0.511470
28064	-2.172022	-0.045176	9.949985	0.068236	0.132111	0.307152	0.264551	0.463237	-0.729667	-0.858384	-0.055189	-0.062035	0.506244
28065	-2.439778	-0.007175	9.962420	0.099939	0.099153	0.287047	0.269759	0.457430	-0.727012	-0.861029	-0.058170	-0.062312	0.501361
28066	-1.844385	0.006640	10.138591	-0.017131	0.084457	0.279114	0.274716	0.453475	-0.727439	-0.863685	-0.059088	-0.063453	0.496518
28067	-1.688704	0.197573	9.602657	-0.103025	0.063370	0.263949	0.282255	0.450191	-0.725058	-0.866322	-0.058174	-0.065173	0.491787
28068	-2.011802	0.713400	9.381249	-0.096638	0.036686	0.199385	0.284321	0.451796	-0.723403	-0.868304	-0.057141	-0.066369	0.488240
28069	-2.316177	0.847470	9.368288	0.072208	0.021977	0.109801	0.287707	0.450146	-0.723430	-0.869248	-0.058714	-0.065853	0.486441
28070	-2.128013	0.829466	9.621821	0.070433	-0.014749	0.040637	0.290309	0.448913	-0.722937	-0.869542	-0.059871	-0.064706	0.485928
28071	-1.597195	0.750604	10.170532	-0.032103	-0.067930	0.002379	0.289146	0.448379	-0.723957	-0.869676	-0.058646	-0.063764	0.485962
28072	-1.553119	0.595908	9.931147	-0.060206	-0.091669	0.015206	0.286945	0.447053	-0.724711	-0.869974	-0.056749	-0.062579	0.485807
28073	-1.623667	0.698978	9.159043	-0.050284	-0.067796	0.035524	0.284091	0.446540	-0.725460	-0.870446	-0.055267	-0.061768	0.485235
28074	-1.386068	0.905012	8.770504	-0.049761	-0.000089	0.039118	0.283299	0.448039	-0.724167	-0.870822	-0.054473	-0.062046	0.484615
28075	-1.149845	0.920893	9.056164	0.035211	0.029269	0.041353	0.286146	0.449231	-0.722647	-0.871137	-0.055455	-0.062064	0.483936
28076	-1.460384	0.839272	9.287349	0.182355	0.014749	0.043956	0.286700	0.443293	-0.724968	-0.871249	-0.058857	-0.060343	0.483549
28077	-1.603042	0.956606	9.914137	0.161764	0.019161	0.016139	0.287774	0.435081	-0.725623	-0.871176	-0.061940	-0.058973	0.483465
28078	-1.236149	0.887808	10.687086	0.077397	-0.000166	0.000984	0.289358	0.431016	-0.727437	-0.871026	-0.063314	-0.058059	0.483667
28079	-1.681444	0.221712	10.325548	0.045319	-0.039568	-0.006481	0.287946	0.427930	-0.728713	-0.870941	-0.063758	-0.056802	0.483911
28080	-1.715066	0.161145	9.517891	-0.147297	-0.011461	-0.033330	0.285218	0.426223	-0.727792	-0.870759	-0.061068	-0.057910	0.484454
28081	-1.239296	0.463426	8.996108	-0.292631	0.017658	-0.065479	0.286344	0.434030	-0.724841	-0.870437	-0.056097	-0.060996	0.485255
28082	-0.756945	0.416350	9.019151	-0.175245	0.006890	-0.063925	0.286953	0.441170	-0.722014	-0.869924	-0.053062	-0.062727	0.486294
28083	-0.669187	0.225293	9.377333	0.022775	0.007103	-0.058299	0.284726	0.444695	-0.721224	-0.869320	-0.053450	-0.062509	0.487359
28084	-0.944040	0.244863	9.631872	0.008829	0.043573	-0.063978	0.285376	0.443089	-0.719944	-0.868537	-0.053977	-0.063085	0.488621
28085	-1.670071	0.339932	9.715240	-0.083867	0.090819	-0.090396	0.285632	0.443093	-0.719175	-0.867623	-0.053277	-0.065384	0.490017
28086	-2.057421	0.196196	10.117659	-0.074597	0.134508	-0.130113	0.287155	0.447015	-0.714814	-0.866164	-0.053158	-0.068425	0.492192
28087	-2.263607	-0.034547	10.297319	-0.010946	0.178266	-0.182463	0.291443	0.446172	-0.713692	-0.864120	-0.054465	-0.071648	0.495174
28088	-2.214464	-0.231766	10.283011	0.008325	0.196590	-0.174998	0.294156	0.446708	-0.710757	-0.862027	-0.056328	-0.074993	0.498109
28089	-2.252997	-0.254728	9.922288	-0.018041	0.196577	-0.176974	0.299329	0.449369	-0.707455	-0.859971	-0.057691	-0.078625	0.500940
28090	-2.701527	-0.232414	9.673586	-0.010927	0.141650	-0.197172	0.301116	0.452880	-0.703611	-0.857730	-0.058632	-0.081238	0.504243
28091	-2.855456	-0.312601	9.529408	0.044813	0.050174	-0.248431	0.302020	0.454481	-0.703617	-0.855066	-0.059496	-0.081859	0.508548
28092	-2.537958	-0.157486	9.680964	0.007557	-0.044944	-0.274310	0.297984	0.455206	-0.702813	-0.852306	-0.058735	-0.081182	0.513356
28093	-2.123438	-0.129774	9.805235	-0.081341	-0.083440	-0.300529	0.295227	0.460888	-0.701761	-0.849418	-0.055992	-0.080891	0.518470
28094	-1.558906	-0.206605	10.224674	-0.040610	-0.072434	-0.322468	0.289744	0.468195	-0.702485	-0.846199	-0.054042	-0.080284	0.524005
28095	-1.784969	-0.333257	9.901551	0.044742	-0.066779	-0.286974	0.282979	0.471480	-0.703844	-0.843221	-0.053590	-0.078923	0.529034
28096	-2.085382	-0.052916	9.043379	-0.025922	0.015428	-0.284705	0.280109	0.473399	-0.703177	-0.840176	-0.052878	-0.079604	0.533827
28097	-1.737247	0.251512	9.223717	-0.094565	0.079428	-0.262083	0.278775	0.478549	-0.700079	-0.837323	-0.051681	-0.082156	0.538023
28098	-1.371703	-0.048814	9.827787	0.125877	0.055154	-0.199996	0.278774	0.479350	-0.700593	-0.834916	-0.054064	-0.081774	0.541577
28099	-1.911078	-0.174859	9.864191	0.254002	0.028862	-0.138411	0.278275	0.475848	-0.702133	-0.833068	-0.058332	-0.079565	0.544302
28100	-2.296964	-0.142532	9.693024	0.142485	0.008655	-0.113118	0.276734	0.472629	-0.703408	-0.831625	-0.060630	-0.078132	0.546461
28101	-2.186783	0.004216	9.628902	0.036085	-0.039985	-0.156037	0.275699	0.471564	-0.703657	-0.829918	-0.060496	-0.077193	0.549197
28102	-1.940792	-0.022046	9.544419	-0.070354	-0.046542	-0.189778	0.274003	0.473594	-0.704028	-0.827971	-0.058531	-0.077266	0.552330
28103	-1.814680	-0.185625	9.473694	-0.148778	-0.033887	-0.219714	0.270592	0.479560	-0.702199	-0.825743	-0.055288	-0.078537	0.555809
28104	-1.900736	-0.334591	9.578815	-0.204582	-0.001107	-0.234811	0.267175	0.487938	-0.700882	-0.823326	-0.051534	-0.080894	0.559406
28105	-2.040634	-0.315479	9.620982	-0.248720	0.013533	-0.199994	0.265028	0.500491	-0.697003	-0.821290	-0.047191	-0.084046	0.562310
28106	-1.695820	-0.849203	9.520704	-0.186479	0.004568	-0.177475	0.263158	0.509279	-0.693385	-0.819434	-0.043886	-0.086228	0.564949
28107	-1.581156	-0.622364	9.659370	-0.095139	-0.011636	-0.123467	0.261058	0.512540	-0.691953	-0.818122	-0.041872	-0.087157	0.566857
28108	-1.572534	-0.421473	9.307027	-0.048478	0.017775	-0.090058	0.261030	0.517662	-0.690151	-0.817095	-0.041127	-0.087916	0.568274
28109	-1.726385	-0.508057	9.402788	-0.001072	0.037877	-0.100003	0.262064	0.518063	-0.689130	-0.815875	-0.041241	-0.088557	0.569916
28110	-2.137667	-0.185646	9.655501	0.017905	0.045171	-0.086110	0.261798	0.519544	-0.689128	-0.814785	-0.041899	-0.089005	0.571357
28111	-1.847324	-0.405951	9.784737	0.072366	0.054400	-0.085828	0.261150	0.518482	-0.688609	-0.813629	-0.043436	-0.089063	0.572878
28112	-1.732988	-0.109295	9.938781	0.086407	0.036119	-0.096815	0.262712	0.518192	-0.689007	-0.812364	-0.045086	-0.088588	0.574616
28113	-1.805739	-0.025895	9.747249	0.023283	0.039703	-0.099914	0.261550	0.516056	-0.688999	-0.811110	-0.045639	-0.088962	0.576284
28114	-2.045737	-0.263152	9.448848	0.000618	0.054253	-0.112043	0.261677	0.517661	-0.689513	-0.809704	-0.046078	-0.089781	0.578097
28115	-2.455997	-0.157304	9.686532	0.021903	0.019406	-0.137746	0.261410	0.517144	-0.687711	-0.808039	-0.046329	-0.089888	0.580385
28116	-2.943400	-0.051702	9.897089	-0.001057	0.006548	-0.119411	0.259064	0.518516	-0.687435	-0.806628	-0.046174	-0.089960	0.582346
28117	-2.600225	-0.228522	10.049030	0.121271	-0.014189	-0.074440	0.259186	0.520129	-0.687178	-0.805654	-0.047798	-0.088341	0.583809
28118	-2.238361	-0.290753	9.931520	0.159542	-0.053301	-0.040943	0.258051	0.515807	-0.690899	-0.805101	-0.049674	-0.085501	0.584837
28119	-2.059401	-0.431514	9.467962	0.023041	-0.095451	-0.048010	0.254687	0.513147	-0.692030	-0.804660	-0.048818	-0.083705	0.585776
28120	-2.125352	0.219329	8.480357	0.183404	-0.151859	-0.044365	0.251195	0.511286	-0.694060	-0.804193	-0.049915	-0.078999	0.586976
28121	-1.850576	0.261185	9.304404	0.751220	-0.240871	-0.061656	0.244416	0.493677	-0.703141	-0.802981	-0.059070	-0.066322	0.589351
28122	-1.789900	0.695275	9.579889	0.863068	-0.302864	-0.047173	0.237406	0.472015	-0.714793	-0.801659	-0.069285	-0.051176	0.591543
28123	-1.990131	0.202917	9.230276	0.791736	-0.277455	-0.083546	0.227551	0.447024	-0.726809	-0.799720	-0.078622	-0.037439	0.594025
28124	-1.467116	0.743863	9.530777	0.597688	-0.219236	-0.132619	0.218843	0.424862	-0.736648	-0.797282	-0.085469	-0.026882	0.596920
28125	-1.491129	0.737705	9.854505	0.354742	-0.142854	-0.170887	0.210898	0.405393	-0.744950	-0.794657	-0.089336	-0.020629	0.600095
28126	-1.122783	0.342565	10.166838	0.065064	-0.083902	-0.235172	0.205600	0.400857	-0.747866	-0.791723	-0.089263	-0.018779	0.604031
28127	-1.372511	0.650383	10.279237	-0.171321	-0.094278	-0.245608	0.202435	0.409781	-0.745394	-0.789056	-0.085280	-0.019766	0.608052
28128	-2.273784	1.096012	10.267474	-0.035410	-0.047586	-0.222899	0.198512	0.414537	-0.744333	-0.786399	-0.084050	-0.019670	0.611658
28129	-1.989547	1.150187	10.467710	0.174312	-0.026204	-0.181257	0.194880	0.414162	-0.745589	-0.783860	-0.086395	-0.017437	0.614651
28130	-1.791117	1.007717	10.899613	0.138121	-0.049856	-0.120483	0.193725	0.412279	-0.747124	-0.782132	-0.087900	-0.015010	0.616699
28131	-1.705163	1.110208	9.164049	0.023964	-0.040560	-0.065683	0.192309	0.410402	-0.748399	-0.781259	-0.087763	-0.014220	0.617843
28132	-1.362850	1.103173	9.018328	-0.188058	-0.102810	-0.038959	0.188276	0.412320	-0.749137	-0.781109	-0.083537	-0.014851	0.618603
28133	-1.897110	0.919810	9.173990	-0.163209	-0.159583	-0.056294	0.183557	0.418849	-0.746140	-0.780692	-0.079022	-0.014514	0.619730
28134	-1.818841	1.236452	10.268888	0.181643	-0.168339	-0.027795	0.179547	0.417522	-0.749065	-0.780080	-0.079757	-0.009522	0.620502
28135	-1.387156	1.172720	9.671953	0.384217	-0.141422	0.006440	0.172968	0.410829	-0.754158	-0.779513	-0.084045	-0.002590	0.620716
28136	-0.779780	1.219305	10.278344	0.389550	-0.092900	0.019327	0.169151	0.396442	-0.760047	-0.779053	-0.088957	0.003882	0.620603
28137	-0.871004	1.105744	9.483808	0.238430	-0.019848	0.042455	0.168555	0.384077	-0.761591	-0.779110	-0.092447	0.007192	0.619991
28138	-1.503420	1.287801	9.624476	0.015534	0.054841	0.077169	0.169617	0.381355	-0.764043	-0.780020	-0.093351	0.006828	0.618714
28139	-1.735400	1.386783	9.158045	0.216155	0.095377	0.117798	0.171198	0.377429	-0.765342	-0.781038	-0.097937	0.008171	0.616702
28140	-1.890036	1.474066	9.445860	0.325904	0.066369	0.181142	0.176707	0.365939	-0.766548	-0.782596	-0.103808	0.011663	0.613704
28141	-1.625063	1.505023	9.199137	0.428564	0.055717	0.238910	0.177816	0.351657	-0.769777	-0.784566	-0.111220	0.016450	0.609767
28142	-1.234673	1.542720	9.443337	0.274317	0.015469	0.275117	0.179315	0.337106	-0.772753	-0.787263	-0.115615	0.020319	0.605341
28143	-0.657456	1.822806	9.407046	0.197137	-0.013747	0.284009	0.180905	0.327697	-0.771613	-0.790175	-0.118497	0.023494	0.600858
28144	-0.620368	2.135580	9.394977	0.333593	0.004665	0.273584	0.182399	0.314354	-0.774587	-0.792614	-0.123689	0.028231	0.596378
28145	-0.771503	2.488848	9.374517	0.335591	0.033766	0.221844	0.184154	0.301141	-0.777692	-0.794378	-0.129336	0.032197	0.592621
28146	-0.424504	2.518583	9.426178	0.193592	0.055648	0.243252	0.186023	0.288624	-0.778227	-0.796747	-0.132911	0.034391	0.588512
28147	-0.462030	2.310211	9.718141	0.200348	0.066710	0.289419	0.189563	0.280527	-0.778130	-0.799606	-0.136708	0.036447	0.583620
28148	-0.568628	2.420507	9.673087	0.068727	0.067530	0.312737	0.191676	0.272571	-0.778922	-0.803064	-0.138365	0.037178	0.578412
28149	-0.938539	2.145972	9.805001	0.094278	0.088501	0.309140	0.195989	0.268212	-0.780244	-0.806391	-0.140663	0.037708	0.573171
28150	-1.152412	2.505781	9.623230	0.107491	0.119469	0.266682	0.201076	0.260121	-0.777717	-0.809186	-0.143565	0.037917	0.568481
28151	-0.959228	2.431271	9.530376	-0.026638	0.110054	0.202350	0.204473	0.255782	-0.778003	-0.811602	-0.144215	0.036418	0.564958
28152	-1.518639	2.466589	9.631264	-0.162392	0.054781	0.123277	0.207448	0.258579	-0.777125	-0.813463	-0.142112	0.034203	0.562950
28153	-1.027794	2.659915	9.600151	-0.191679	0.032760	0.071491	0.210283	0.263929	-0.776117	-0.814792	-0.139302	0.031709	0.561874
28154	-1.153974	2.827443	9.418901	-0.221151	-0.018558	0.030803	0.210516	0.269845	-0.775217	-0.815704	-0.135474	0.029765	0.561594
28155	-1.115814	2.919385	9.550162	-0.210401	-0.040539	0.008737	0.209181	0.278996	-0.774945	-0.816304	-0.131592	0.028091	0.561732
28156	-1.087309	2.997956	9.294700	-0.124908	-0.049518	0.025797	0.207590	0.286009	-0.773900	-0.816859	-0.128986	0.027718	0.561548
28157	-0.981717	3.101891	9.376352	-0.011269	-0.043866	0.039282	0.207072	0.286275	-0.774668	-0.817266	-0.128334	0.028434	0.561069
28158	-1.020136	3.073206	9.452400	0.138853	-0.046332	0.088036	0.205787	0.283327	-0.775430	-0.817833	-0.130038	0.031131	0.559706
28159	-0.957761	3.130546	9.300168	0.183935	-0.010539	0.119588	0.204265	0.275805	-0.777221	-0.818636	-0.132936	0.033718	0.557697
28160	-0.851196	3.019634	9.165192	0.295724	-0.009408	0.147851	0.204839	0.264093	-0.779287	-0.819439	-0.137575	0.037718	0.555131
28161	-0.846868	3.120392	9.080235	0.238863	0.002384	0.133697	0.205138	0.254812	-0.780322	-0.820209	-0.141521	0.040765	0.552782
28162	-0.804319	3.303747	9.208018	0.103148	-0.008730	0.133941	0.205939	0.248495	-0.779817	-0.821349	-0.143012	0.042582	0.550563
28163	-0.828100	3.236467	9.245257	0.019352	-0.025323	0.116932	0.206473	0.245129	-0.780080	-0.822508	-0.143080	0.043633	0.548730
28164	-0.803189	3.068274	9.291137	-0.089054	-0.038239	0.116412	0.204914	0.245278	-0.780325	-0.823965	-0.141100	0.043772	0.547043
28165	-0.719845	2.774834	9.258996	-0.082760	-0.042792	0.116469	0.202687	0.247737	-0.778635	-0.825384	-0.139294	0.043999	0.545346
28166	-0.515951	2.476785	9.215914	-0.022464	-0.012477	0.140745	0.203087	0.247980	-0.780823	-0.826924	-0.138670	0.044508	0.543127
28167	-0.631551	2.452403	9.188090	0.040153	0.026965	0.176069	0.203605	0.245711	-0.778772	-0.828699	-0.139575	0.045094	0.540132
28168	-0.718605	2.509991	9.195287	0.081703	0.033504	0.218716	0.204534	0.241664	-0.779552	-0.830808	-0.141100	0.046189	0.536392
28169	-0.989763	2.759887	9.265868	0.025353	0.016090	0.239660	0.207155	0.236525	-0.780090	-0.833268	-0.141574	0.046971	0.532368
28170	-0.956188	2.807853	9.213927	-0.053128	-0.014140	0.227271	0.206744	0.232996	-0.778657	-0.835775	-0.140332	0.047440	0.528713
28171	-0.575658	2.880739	9.201698	-0.107187	-0.043432	0.209519	0.205971	0.232726	-0.779679	-0.838196	-0.137990	0.047722	0.525461
28172	-0.358718	2.886161	9.254205	-0.178460	-0.036066	0.250684	0.205956	0.235155	-0.778521	-0.841228	-0.134388	0.047299	0.521573
28173	0.061203	2.785949	9.251918	-0.331955	0.026062	0.284902	0.205408	0.241081	-0.777358	-0.845046	-0.128892	0.044297	0.517033
28174	0.235667	2.585798	9.010711	-0.533076	0.095504	0.348398	0.209769	0.253675	-0.775330	-0.849974	-0.120563	0.038227	0.511418
28175	0.169900	2.227839	9.192299	-0.570844	0.159488	0.379499	0.215158	0.267883	-0.771897	-0.855241	-0.112243	0.030769	0.504992
28176	0.450961	1.926427	9.517255	-0.512894	0.206113	0.369631	0.221611	0.281354	-0.766944	-0.860039	-0.105326	0.023069	0.498706
28177	0.317232	1.651285	9.334527	-0.426651	0.216145	0.328532	0.230522	0.292302	-0.763539	-0.864241	-0.099978	0.016017	0.492784
28178	0.106326	1.401475	9.569084	-0.254247	0.234387	0.261084	0.237999	0.300608	-0.757296	-0.866768	-0.097812	0.010250	0.488917
28179	-0.371630	1.545351	9.710658	-0.211568	0.285325	0.178134	0.246293	0.304832	-0.755432	-0.868947	-0.096845	0.003836	0.485322
28180	-0.769091	1.497564	10.037518	-0.173452	0.301632	0.137677	0.255483	0.309341	-0.750875	-0.870103	-0.096767	-0.002570	0.483270
28181	-0.843621	1.469726	10.382072	-0.229891	0.248460	0.111627	0.264021	0.314794	-0.746699	-0.871588	-0.095103	-0.008648	0.480849
28182	-1.347330	0.910878	9.759863	-0.448182	0.160343	0.070065	0.271626	0.324035	-0.740842	-0.872951	-0.088863	-0.015451	0.479397
28183	-1.236886	0.999690	9.637324	-0.664238	0.057521	-0.029618	0.271924	0.341279	-0.735180	-0.873748	-0.077718	-0.022649	0.479595
28184	-0.969083	0.439396	9.550357	-0.929432	0.018742	-0.085313	0.271271	0.367546	-0.728222	-0.874142	-0.061631	-0.031858	0.480690
28185	-0.840414	0.254999	9.721792	-0.821025	0.029682	-0.143834	0.272027	0.401172	-0.722556	-0.873628	-0.047344	-0.040218	0.482613
28186	-0.679003	0.284885	9.925342	-0.454454	0.101423	-0.125474	0.273215	0.422045	-0.715743	-0.872650	-0.040305	-0.046333	0.484469
28187	-0.910548	0.308237	9.853900	-0.187172	0.160288	-0.081768	0.275885	0.431065	-0.710618	-0.871849	-0.038382	-0.050768	0.485622
28188	-1.122509	0.263872	9.666478	-0.105227	0.175046	-0.056461	0.278700	0.438322	-0.707038	-0.871128	-0.038215	-0.054725	0.486498
28189	-1.330619	0.429206	9.594846	-0.089598	0.154936	-0.055444	0.282582	0.439913	-0.704755	-0.870483	-0.037986	-0.058097	0.487280
28190	-1.460863	0.451187	9.766759	-0.062905	0.083568	-0.086584	0.285306	0.439626	-0.703491	-0.869542	-0.037628	-0.060072	0.488746
28191	-1.301368	0.364620	9.685424	-0.048475	0.034175	-0.119648	0.285158	0.442063	-0.701689	-0.868366	-0.036886	-0.060987	0.490775
28192	-1.367427	0.071913	9.954334	-0.172238	0.018403	-0.146083	0.285503	0.451214	-0.699502	-0.866958	-0.033923	-0.062945	0.493225
28193	-1.390041	-0.245874	9.899261	-0.173934	0.024818	-0.136857	0.282083	0.458265	-0.696644	-0.865688	-0.030889	-0.064943	0.495392
28194	-1.461490	-0.434025	9.792744	-0.079027	0.036024	-0.081013	0.281790	0.464466	-0.694710	-0.864806	-0.029799	-0.066240	0.496825
28195	-1.253280	-0.621061	9.849670	0.070080	0.045534	-0.008270	0.280247	0.462049	-0.696370	-0.864621	-0.031341	-0.066104	0.497069
28196	-1.499389	-0.573426	9.852842	0.167459	0.047588	0.053119	0.281175	0.456671	-0.695866	-0.864923	-0.034803	-0.065070	0.496450
28197	-1.578544	-0.655244	9.891762	0.137088	0.055933	0.119401	0.285095	0.452587	-0.696927	-0.865934	-0.037754	-0.064380	0.494558
28198	-1.601062	-0.482128	9.877177	0.023452	0.058710	0.181569	0.287715	0.447986	-0.697465	-0.867597	-0.038995	-0.064870	0.491474
28199	-1.321668	-0.436230	9.770015	0.086979	0.053435	0.216979	0.291628	0.444851	-0.697754	-0.869582	-0.041159	-0.064572	0.487815
28200	-1.592618	-0.211222	10.301104	0.144361	0.048052	0.261549	0.294534	0.433394	-0.698554	-0.871910	-0.044496	-0.063626	0.483472
28201	-1.852529	-0.303144	10.304590	0.221303	0.073706	0.269276	0.298738	0.424461	-0.700648	-0.874199	-0.049252	-0.062348	0.479022
28202	-1.704600	-0.001501	9.786940	0.156681	0.100067	0.215378	0.302790	0.417840	-0.700169	-0.875945	-0.053240	-0.062228	0.475409
28203	-1.373416	0.290970	9.294873	-0.063683	0.128102	0.157926	0.306437	0.413518	-0.698400	-0.877345	-0.053383	-0.064734	0.472467
28204	-1.335502	0.414934	8.941724	-0.165478	0.138777	0.073411	0.311093	0.416712	-0.696122	-0.878005	-0.051908	-0.068498	0.470872
28205	-1.518907	0.463222	9.099108	-0.106263	0.103028	0.021149	0.315362	0.418572	-0.693456	-0.878169	-0.050902	-0.071106	0.470290
28206	-1.877024	0.769860	9.632929	0.003525	0.050884	-0.011473	0.316004	0.418980	-0.692175	-0.877959	-0.051450	-0.071822	0.470512
28207	-2.297342	0.977906	10.215192	-0.030631	-0.015018	0.004112	0.316131	0.421250	-0.693332	-0.878049	-0.050699	-0.071671	0.470450
28208	-2.383694	0.904596	10.635807	0.022005	-0.046964	0.015498	0.315349	0.421532	-0.692940	-0.878205	-0.050691	-0.070466	0.470342
28209	-2.296759	0.860507	10.355167	0.056554	-0.064150	0.058161	0.313283	0.419127	-0.693953	-0.878778	-0.051150	-0.068595	0.469497
28210	-1.728541	0.979762	9.723668	0.055300	-0.063983	0.072945	0.310196	0.416162	-0.698429	-0.879453	-0.051646	-0.066719	0.468449
28211	-1.228217	1.185736	9.164759	0.020071	-0.071225	0.069102	0.310723	0.414010	-0.698177	-0.880169	-0.051457	-0.065031	0.467361
28212	-1.107102	1.060747	9.125732	0.110584	-0.083972	0.041904	0.307749	0.412546	-0.700211	-0.880487	-0.052702	-0.062315	0.466992
28213	-1.347931	1.012226	9.146807	0.095123	-0.096892	0.014152	0.305293	0.408413	-0.699808	-0.880634	-0.053555	-0.059503	0.466986
28214	-1.626484	0.801371	9.556499	0.069333	-0.087919	-0.010916	0.303240	0.406116	-0.703520	-0.880454	-0.053975	-0.057154	0.467569
28215	-2.025379	0.551895	9.998131	0.034640	-0.073449	-0.019429	0.297032	0.402390	-0.707072	-0.880312	-0.053969	-0.055369	0.468052
28216	-2.130361	0.333689	10.267723	-0.060046	-0.029644	0.011406	0.296507	0.403206	-0.706553	-0.880441	-0.052676	-0.055236	0.467973
28217	-1.601337	0.090884	10.010025	-0.070885	-0.013005	0.053814	0.296624	0.404163	-0.704754	-0.881025	-0.051457	-0.055451	0.466983
28218	-0.965867	-0.236272	9.646524	-0.107988	-0.018293	0.101669	0.297389	0.407651	-0.704373	-0.882041	-0.049524	-0.055872	0.465220
28219	-0.811956	-0.169517	9.380065	-0.181965	-0.040172	0.138250	0.297642	0.409795	-0.704502	-0.883539	-0.046127	-0.056538	0.462639
28220	-0.856684	0.114378	9.412433	-0.191031	-0.054762	0.156669	0.298528	0.414366	-0.703093	-0.885124	-0.042455	-0.057031	0.459891
28221	-0.963291	0.229740	9.441858	-0.171525	-0.018293	0.119785	0.297596	0.419219	-0.702312	-0.886383	-0.039396	-0.057979	0.457614
28222	-0.867847	0.439436	9.503297	-0.135603	0.025356	0.012837	0.297063	0.421250	-0.701279	-0.886415	-0.037283	-0.059493	0.457536
28223	-1.029815	1.063686	9.940189	-0.190750	0.088924	-0.105713	0.297412	0.426927	-0.697294	-0.885476	-0.034619	-0.062658	0.459138
28224	-1.335877	1.064669	10.405402	-0.180764	0.136081	-0.223883	0.299059	0.434993	-0.694733	-0.883278	-0.032420	-0.066722	0.462944
28225	-1.219973	0.500874	10.086541	-0.199714	0.159821	-0.236901	0.300045	0.445486	-0.691908	-0.880986	-0.030123	-0.071288	0.466770
28226	-0.909376	0.031619	9.161151	-0.343755	0.185466	-0.195171	0.302311	0.457339	-0.686007	-0.879019	-0.025549	-0.077723	0.469715
28227	-0.884909	-0.061099	8.766433	-0.404491	0.181840	-0.169622	0.305214	0.471476	-0.679211	-0.877322	-0.019934	-0.084516	0.471981
28228	-1.521448	-0.025715	8.931409	-0.258729	0.145449	-0.125480	0.307599	0.484682	-0.672154	-0.875912	-0.016588	-0.089402	0.473826
28229	-2.215277	-0.100343	9.319934	-0.064365	0.096210	-0.112450	0.309118	0.491278	-0.668949	-0.874705	-0.016259	-0.091462	0.475669
28230	-2.344200	-0.328614	10.177231	0.070422	0.041568	-0.060004	0.310146	0.492624	-0.667543	-0.873969	-0.017808	-0.091382	0.476980
28231	-1.938089	-0.563277	10.261740	0.047618	0.058104	-0.036124	0.310673	0.489539	-0.666520	-0.873513	-0.019236	-0.091704	0.477698
28232	-1.310690	-0.701875	10.169640	-0.074890	0.123869	-0.036814	0.311455	0.489527	-0.666912	-0.872913	-0.019072	-0.094441	0.478268
28233	-1.473498	-0.948501	9.900631	-0.127282	0.110985	-0.046280	0.313888	0.494370	-0.663330	-0.872318	-0.017892	-0.097344	0.478816
28234	-2.148131	-1.027376	9.739611	-0.032833	0.072625	-0.042071	0.315816	0.496258	-0.660387	-0.871738	-0.017961	-0.098784	0.479575
28235	-2.654943	-0.903182	9.770226	0.085938	0.006939	-0.017399	0.316467	0.497316	-0.661292	-0.871535	-0.019560	-0.097860	0.480070
28236	-2.843553	-0.778296	9.818224	0.195627	-0.022070	0.040407	0.317009	0.492733	-0.662327	-0.871821	-0.022868	-0.095423	0.479895
28237	-2.525325	-0.798082	9.475275	0.275614	-0.029100	0.088831	0.316013	0.486259	-0.666178	-0.872592	-0.027652	-0.092055	0.478899
28238	-2.175937	-0.773991	9.282051	0.264981	-0.032678	0.098026	0.317622	0.476946	-0.669023	-0.873357	-0.032176	-0.088732	0.477849
28239	-1.754232	-0.749771	9.084702	0.189998	-0.063833	0.068180	0.314934	0.469293	-0.671705	-0.873990	-0.035074	-0.085605	0.477056
28240	-1.575739	-0.765709	9.244563	0.055470	-0.047568	0.047175	0.314844	0.462816	-0.674921	-0.874356	-0.035712	-0.084048	0.476616
28241	-1.460372	-0.688079	9.366742	-0.101329	0.018086	0.051816	0.314586	0.462549	-0.675047	-0.874888	-0.034225	-0.085140	0.475554
28242	-1.623436	-0.863524	9.511578	-0.072810	0.082163	0.094315	0.315482	0.464565	-0.673897	-0.875399	-0.033965	-0.087031	0.474288
28243	-1.955423	-0.998182	9.722616	0.105181	0.135460	0.157882	0.320937	0.462380	-0.671370	-0.876576	-0.037349	-0.088158	0.471643
28244	-2.178773	-0.671967	9.571488	0.187461	0.122901	0.221975	0.324600	0.455894	-0.671145	-0.878155	-0.042231	-0.088210	0.468272
28245	-2.186507	-0.545189	10.067653	0.159941	0.088247	0.277251	0.330230	0.446419	-0.672222	-0.880436	-0.046323	-0.087912	0.463636
28246	-2.714829	-0.459466	10.116731	0.137463	0.024092	0.247678	0.333781	0.438300	-0.674311	-0.882497	-0.049433	-0.086672	0.459612
28247	-3.202792	-0.243879	10.129601	0.031126	0.025573	0.183428	0.336666	0.431685	-0.674466	-0.884089	-0.050523	-0.086599	0.456437
28248	-3.072889	-0.188431	10.088387	0.016706	0.038243	0.131656	0.337979	0.428312	-0.674478	-0.885182	-0.051421	-0.086834	0.454168
28249	-2.615962	0.014721	9.433022	-0.062809	0.091151	0.079505	0.340058	0.427890	-0.674109	-0.885789	-0.051289	-0.088928	0.452591
28250	-1.767833	0.097921	9.350892	-0.136462	0.139663	0.088316	0.344453	0.431090	-0.671443	-0.886451	-0.050320	-0.092391	0.450706
28251	-1.522536	0.218420	9.270862	-0.000112	0.111566	0.105667	0.346652	0.430820	-0.669147	-0.887178	-0.051525	-0.094229	0.448755
28252	-1.681602	0.205635	9.141983	0.049003	0.016548	0.102367	0.349004	0.427570	-0.669167	-0.887985	-0.052765	-0.093821	0.447098
28253	-1.749438	0.280324	9.214406	-0.029142	-0.071430	0.046727	0.349141	0.426089	-0.669426	-0.888554	-0.051702	-0.092705	0.446324
28254	-2.452446	0.112220	9.709547	-0.010651	-0.110128	-0.028822	0.346416	0.427176	-0.671203	-0.888482	-0.050506	-0.090717	0.447012
28255	-2.994177	0.505146	10.257266	-0.097324	-0.015335	-0.047912	0.343036	0.428547	-0.672204	-0.888163	-0.048597	-0.091329	0.447733
28256	-2.454239	0.497673	9.868553	0.008304	0.103714	-0.041998	0.343805	0.430692	-0.671695	-0.887560	-0.049625	-0.092981	0.448474
28257	-1.690011	0.455938	9.179019	0.039655	0.131323	-0.043688	0.346133	0.430956	-0.669528	-0.886867	-0.051497	-0.094955	0.449220
28258	-1.862282	0.683436	8.974177	-0.028569	0.089144	-0.066133	0.347944	0.432821	-0.669027	-0.886099	-0.051695	-0.096705	0.450338
28259	-2.262858	0.779599	9.187813	0.050307	0.028827	-0.070277	0.349235	0.434158	-0.668266	-0.885344	-0.052822	-0.096775	0.451674
28260	-2.585358	0.683946	9.543504	0.116831	-0.020473	-0.048650	0.347953	0.430003	-0.668772	-0.884788	-0.054640	-0.095252	0.452870
28261	-2.623747	0.655836	9.787580	0.080075	-0.009549	-0.040550	0.347974	0.427428	-0.671087	-0.884336	-0.056053	-0.094351	0.453768
28262	-2.502613	0.531208	9.854171	0.074815	0.017895	-0.032303	0.345771	0.426907	-0.671969	-0.883897	-0.057505	-0.093869	0.454541
28263	-2.366368	0.266843	9.851735	0.022725	0.023267	-0.060244	0.346296	0.426224	-0.672488	-0.883263	-0.058182	-0.094095	0.455639
28264	-2.273947	0.088531	9.713281	-0.060913	0.046864	-0.097606	0.346275	0.429065	-0.670430	-0.882334	-0.057375	-0.095437	0.457261
28265	-1.950664	0.031248	9.657887	-0.162245	0.041282	-0.112861	0.347166	0.432692	-0.669407	-0.881388	-0.054832	-0.097723	0.458910
28266	-1.791190	-0.053085	9.526177	-0.110066	0.050600	-0.077529	0.346496	0.437271	-0.668885	-0.880672	-0.053231	-0.099554	0.460079
28267	-1.506738	-0.060352	9.346309	-0.113760	0.072620	-0.063725	0.347106	0.443745	-0.665545	-0.880050	-0.051890	-0.101860	0.460917
28268	-2.287130	-0.186055	9.622897	-0.066870	0.111026	-0.022044	0.347607	0.445908	-0.663491	-0.879646	-0.051722	-0.104296	0.461161
28269	-2.881591	0.131232	9.890631	0.097176	0.153225	0.010058	0.352021	0.445471	-0.661984	-0.879303	-0.054994	-0.106009	0.461046
28270	-2.549176	0.163918	9.406934	0.077980	0.116687	-0.007500	0.355919	0.443430	-0.660216	-0.878872	-0.057452	-0.107194	0.461295
28271	-2.134449	0.130024	9.103093	-0.150497	0.032232	-0.088797	0.355908	0.445320	-0.659315	-0.878141	-0.055047	-0.109173	0.462514
28272	-2.428374	0.106390	9.397654	-0.226045	0.004542	-0.138064	0.356004	0.452318	-0.657770	-0.877070	-0.050842	-0.111339	0.464507
28273	-2.721443	-0.089747	9.898627	-0.111613	0.028467	-0.090462	0.355444	0.459869	-0.655449	-0.876268	-0.049086	-0.112892	0.465832
28274	-2.528630	-0.079537	9.958177	0.130885	0.060047	-0.004370	0.355961	0.460269	-0.655196	-0.875931	-0.051957	-0.112572	0.466233
28275	-2.430296	0.002936	9.396185	0.188129	0.054758	0.025467	0.355472	0.454481	-0.656994	-0.875834	-0.055961	-0.111671	0.466168
28276	-2.462159	0.105632	9.195704	0.056863	0.026261	0.011922	0.357306	0.452167	-0.658038	-0.875798	-0.057255	-0.111431	0.466137
28277	-2.709672	-0.053110	9.349586	0.036161	-0.022283	-0.001032	0.356669	0.448280	-0.657906	-0.875786	-0.057826	-0.110632	0.466279
28278	-3.010307	-0.192681	9.512843	0.043325	-0.026003	-0.006534	0.357587	0.447455	-0.658814	-0.875715	-0.058352	-0.109625	0.466584
28279	-2.843963	-0.192115	9.581612	-0.000304	-0.033364	-0.015044	0.356160	0.446398	-0.658674	-0.875633	-0.058152	-0.109016	0.466905
28280	-2.311213	-0.196145	9.500116	0.052080	-0.036834	0.002784	0.353039	0.448302	-0.659805	-0.875656	-0.058751	-0.107725	0.467086
28281	-1.872551	-0.180824	9.504425	0.085152	0.005354	0.021360	0.353833	0.446400	-0.661098	-0.875731	-0.060456	-0.106934	0.466911
28282	-1.978890	-0.118044	9.633928	0.057104	0.007136	0.024898	0.355158	0.441268	-0.662396	-0.875857	-0.061601	-0.106340	0.466661
28283	-2.307435	0.030502	9.647346	0.029141	0.021635	0.006256	0.354378	0.440212	-0.661491	-0.875822	-0.062420	-0.106357	0.466613
28284	-2.535108	0.253438	9.547537	-0.009331	0.012375	-0.016093	0.354898	0.440472	-0.661752	-0.875630	-0.062364	-0.106525	0.466943
28285	-2.585582	0.216839	9.426538	-0.033753	-0.007781	-0.025413	0.353461	0.441702	-0.661226	-0.875440	-0.061750	-0.106656	0.467350
28286	-2.385152	0.145233	9.475410	-0.030229	-0.018701	-0.017984	0.353585	0.444245	-0.661997	-0.875322	-0.061034	-0.106477	0.467707
28287	-2.245050	0.088023	9.547924	-0.005771	-0.005837	-0.006798	0.352807	0.443849	-0.662119	-0.875268	-0.060962	-0.106349	0.467846
28288	-2.163115	0.098189	9.659244	-0.007655	-0.000307	0.010720	0.352553	0.443974	-0.663403	-0.875348	-0.060875	-0.106245	0.467731
28289	-2.273907	0.078818	9.686742	0.020423	0.016135	0.002527	0.352552	0.442643	-0.662118	-0.875305	-0.061476	-0.106230	0.467737
28290	-2.384424	-0.008746	9.470858	0.024788	0.032575	-0.003011	0.352945	0.443166	-0.663149	-0.875143	-0.062235	-0.106414	0.467896
28291	-2.404047	0.063455	9.490890	-0.007655	0.021578	0.000529	0.352824	0.441816	-0.663920	-0.875104	-0.062384	-0.106758	0.467871
28292	-2.529711	0.135901	9.644350	0.021330	0.001457	-0.006687	0.353335	0.442495	-0.662638	-0.874981	-0.062783	-0.106436	0.468123
28293	-2.428228	0.088178	9.699835	0.032740	-0.005823	-0.002920	0.352832	0.440068	-0.664178	-0.874916	-0.063374	-0.105925	0.468278
28294	-2.249414	-0.008169	9.560936	0.008224	-0.009461	0.000666	0.351527	0.441025	-0.663910	-0.874898	-0.063458	-0.105524	0.468391
28295	-2.216074	0.073285	9.442375	-0.016427	0.006986	0.004206	0.353477	0.441404	-0.664183	-0.874937	-0.063308	-0.105679	0.468304
28296	-2.264406	0.097131	9.408655	0.043114	-0.005757	0.000833	0.351394	0.441033	-0.663266	-0.874864	-0.064039	-0.105016	0.468492
28297	-2.384920	0.097199	9.498742	0.081528	0.016219	0.010217	0.352323	0.438985	-0.665589	-0.874813	-0.065696	-0.104402	0.468493
28298	-2.500706	0.116475	9.574740	0.065815	0.014342	0.006442	0.352332	0.436035	-0.665076	-0.874718	-0.067023	-0.103870	0.468602
28299	-2.457564	0.169506	9.580688	0.000999	0.003320	0.009821	0.352212	0.434683	-0.666104	-0.874794	-0.067147	-0.103788	0.468459
28300	-2.356531	0.212884	9.543834	-0.017295	-0.000366	-0.001338	0.351820	0.435224	-0.666229	-0.874766	-0.066867	-0.103787	0.468553
28301	-2.288929	0.188798	9.496121	0.002723	0.007009	0.009831	0.351303	0.434558	-0.666225	-0.874834	-0.067051	-0.103747	0.468409
28302	-2.298392	0.150237	9.481091	0.018445	0.008865	0.014524	0.352470	0.435217	-0.666106	-0.874882	-0.067516	-0.103551	0.468296
28303	-2.341869	0.169477	9.504957	0.011477	0.011579	0.009867	0.352733	0.433874	-0.665851	-0.874929	-0.067889	-0.103504	0.468164
28304	-2.337013	0.164905	9.572146	0.016722	0.010676	0.013586	0.354038	0.432917	-0.666119	-0.874967	-0.068339	-0.103357	0.468059
28305	-2.399807	0.193993	9.672780	0.040418	0.028946	0.006290	0.352871	0.431723	-0.665853	-0.874906	-0.069366	-0.103345	0.468026
28306	-2.202724	0.319601	9.707584	0.086926	0.023504	-0.008231	0.353281	0.428747	-0.667529	-0.874606	-0.071121	-0.102793	0.468445
28307	-2.260856	0.377133	9.681446	0.095656	0.060047	-0.015632	0.354972	0.427526	-0.666900	-0.874194	-0.073356	-0.102821	0.468863
28308	-2.400822	0.405449	9.601328	0.143782	0.080173	-0.022808	0.354992	0.423486	-0.667931	-0.873543	-0.076606	-0.102746	0.469571
28309	-2.178899	0.366756	9.413234	0.167147	0.074826	0.003172	0.357476	0.419697	-0.667952	-0.873155	-0.080261	-0.102319	0.469776
28310	-2.468179	0.366023	9.367319	0.153031	0.065651	0.010488	0.359974	0.412949	-0.668489	-0.872815	-0.083602	-0.101849	0.469928
28311	-2.560122	0.438028	9.372272	0.091645	0.032698	0.021295	0.360777	0.408895	-0.670040	-0.872789	-0.085576	-0.101367	0.469724
28312	-2.488154	0.515423	9.450837	0.000705	-0.000312	0.015346	0.360256	0.408770	-0.669650	-0.872864	-0.085650	-0.101165	0.469615
28313	-2.550612	0.472238	9.521657	-0.042835	-0.015039	-0.001464	0.360251	0.409047	-0.668879	-0.872950	-0.084779	-0.101152	0.469616
28314	-2.560328	0.491794	9.617852	-0.032368	-0.010452	0.004116	0.361291	0.409301	-0.669144	-0.873007	-0.084155	-0.101105	0.469632
28315	-2.478107	0.433974	9.545800	-0.008050	-0.005788	0.024543	0.358947	0.410136	-0.668868	-0.873259	-0.084027	-0.100884	0.469235
28316	-2.415069	0.351860	9.415622	0.004171	-0.011229	0.029236	0.359987	0.411723	-0.670161	-0.873468	-0.084089	-0.100433	0.468931
28317	-2.415292	0.400058	9.440298	-0.013538	-0.000238	0.046661	0.360768	0.409313	-0.668497	-0.873925	-0.083950	-0.100322	0.468128
28318	-2.656242	0.380686	9.543390	0.016957	0.005276	0.062487	0.359733	0.409049	-0.669260	-0.874394	-0.084457	-0.099985	0.467231
28319	-2.612709	0.352002	9.572198	0.086711	-0.007356	0.095163	0.360666	0.405660	-0.671326	-0.875144	-0.086096	-0.098740	0.465791
28320	-1.989110	0.501635	9.349689	0.056166	-0.036563	0.080307	0.361991	0.400128	-0.672368	-0.875801	-0.086930	-0.097275	0.464708
28321	-1.958969	0.762132	9.531243	-0.063913	-0.014977	-0.003408	0.360040	0.399886	-0.671838	-0.875907	-0.085651	-0.097439	0.464711
28322	-2.715718	0.737793	9.888683	-0.117540	0.052284	-0.072111	0.359891	0.403925	-0.671064	-0.875239	-0.083977	-0.099402	0.465858
28323	-2.886041	0.553949	9.692492	-0.048523	0.077051	-0.060720	0.361686	0.408753	-0.669790	-0.874597	-0.083727	-0.101145	0.466734
28324	-2.467958	0.309918	9.140907	0.002565	0.043539	-0.001310	0.362464	0.408215	-0.669025	-0.874419	-0.084211	-0.101720	0.466855
28325	-2.106566	0.346210	8.991171	0.012610	-0.020229	0.050536	0.363749	0.410496	-0.667749	-0.874908	-0.084334	-0.101001	0.466072
28326	-2.295112	0.472311	9.394427	0.083991	-0.036534	0.098895	0.362854	0.407544	-0.668515	-0.875627	-0.085710	-0.099236	0.464848
28327	-2.585386	0.699152	9.769343	0.115585	-0.005530	0.084214	0.363659	0.402554	-0.669680	-0.876217	-0.087839	-0.097752	0.463651
28328	-2.725518	0.766249	9.773777	0.075482	0.026328	0.058112	0.364463	0.397163	-0.670589	-0.876481	-0.089558	-0.097243	0.462931
28329	-2.494857	0.914907	9.494781	0.014350	0.034463	0.026416	0.365769	0.395804	-0.670729	-0.876629	-0.090187	-0.097501	0.462473
28330	-2.297441	0.957691	9.228392	0.007309	0.029007	0.020860	0.366291	0.394728	-0.670347	-0.876657	-0.090664	-0.097735	0.462278
28331	-2.297147	0.895107	9.217916	0.044774	0.032755	0.041351	0.367077	0.392574	-0.669969	-0.876892	-0.091851	-0.097642	0.461617
28332	-2.449332	0.462623	9.464861	0.061666	0.060149	0.043252	0.368517	0.390404	-0.670367	-0.876914	-0.093623	-0.097867	0.461171
28333	-2.739472	0.140001	9.558440	0.028653	0.063695	0.035700	0.371898	0.389297	-0.669880	-0.877061	-0.094778	-0.098488	0.460523
28334	-2.760937	0.097129	9.696856	-0.082893	0.061623	-0.007315	0.374234	0.389413	-0.669128	-0.876941	-0.093916	-0.100178	0.460564
28335	-2.714840	0.029432	9.571522	-0.120774	0.059604	-0.072100	0.374612	0.392232	-0.668872	-0.876375	-0.092164	-0.102328	0.461520
28336	-2.517828	0.166782	9.522480	-0.137852	0.022946	-0.118273	0.374448	0.398166	-0.666554	-0.875423	-0.089751	-0.104057	0.463413
28337	-2.554356	0.240993	9.436769	-0.109614	0.017418	-0.148581	0.373642	0.402893	-0.664875	-0.874196	-0.087619	-0.105506	0.465804
28338	-2.719719	0.548866	9.516353	-0.064163	0.004627	-0.156659	0.372834	0.409225	-0.663837	-0.872783	-0.086240	-0.106297	0.468523
28339	-3.222865	0.923806	9.706538	-0.095816	0.018200	-0.164264	0.371131	0.415001	-0.665621	-0.871357	-0.084352	-0.107669	0.471199
28340	-2.877410	0.770729	9.765222	-0.092371	0.050278	-0.147664	0.371239	0.420377	-0.665233	-0.869959	-0.082928	-0.109504	0.473607
28341	-2.497825	0.530594	9.671785	-0.066611	0.057840	-0.082915	0.370943	0.424717	-0.661244	-0.869149	-0.082113	-0.111145	0.474851
28342	-2.295102	0.472492	9.447236	-0.002503	0.032539	-0.014244	0.372373	0.425502	-0.661769	-0.868896	-0.082376	-0.111597	0.475163
28343	-2.268844	0.520070	9.275328	0.035720	-0.007549	0.011854	0.371323	0.427265	-0.661246	-0.868965	-0.082924	-0.110949	0.475093
28344	-2.391963	0.558397	9.298719	0.020072	-0.027720	0.000724	0.370296	0.425385	-0.662396	-0.868921	-0.083048	-0.110110	0.475348
28345	-2.912660	0.567690	9.505216	-0.023487	-0.053491	-0.016092	0.368756	0.422963	-0.664570	-0.868922	-0.082082	-0.109269	0.475707
28346	-2.815466	0.409464	9.609516	-0.029119	-0.044222	0.035558	0.367971	0.423249	-0.663663	-0.869342	-0.081264	-0.108556	0.475243
28347	-2.462835	0.271066	9.735681	0.035741	-0.040436	0.043282	0.366935	0.423918	-0.665069	-0.869781	-0.081579	-0.107281	0.474675
28348	-2.472615	0.289414	9.479016	0.032124	-0.033111	0.043254	0.365255	0.421385	-0.665057	-0.870139	-0.081950	-0.106165	0.474206
28349	-2.299443	0.381957	9.707557	0.010251	-0.013014	0.044958	0.366436	0.420417	-0.666609	-0.870576	-0.082072	-0.105594	0.473510
28350	-2.246758	0.443638	9.423280	-0.015110	0.007047	0.026343	0.365665	0.420141	-0.668146	-0.870767	-0.081965	-0.105653	0.473164
28351	-2.439786	0.476535	9.306726	-0.097344	-0.007714	0.014867	0.366053	0.421208	-0.668534	-0.871083	-0.080197	-0.106231	0.472755
28352	-2.667032	0.626304	9.618742	-0.132279	0.006794	0.005419	0.365639	0.424726	-0.666344	-0.871255	-0.078003	-0.107427	0.472535
28353	-2.849488	0.467118	9.605206	-0.110952	0.003068	-0.020308	0.366409	0.427271	-0.666220	-0.871228	-0.076044	-0.108383	0.472685
28354	-2.636561	0.291234	9.403103	-0.178216	-0.020740	-0.026130	0.366380	0.433326	-0.665060	-0.871230	-0.072719	-0.109583	0.472929
28355	-2.259708	0.115779	9.231339	-0.233722	-0.029758	0.019773	0.364526	0.440081	-0.663243	-0.871814	-0.068392	-0.111067	0.472152
28356	-1.893506	0.180705	9.713323	-0.182207	-0.054269	0.055147	0.364106	0.444944	-0.660923	-0.872606	-0.064865	-0.111600	0.471059
28357	-1.694998	-0.007476	9.441305	-0.069530	-0.117071	0.090905	0.362411	0.446839	-0.661295	-0.873816	-0.062706	-0.109873	0.469511
28358	-2.568069	0.050733	8.680285	-0.206063	0.014159	0.029072	0.362140	0.448597	-0.660392	-0.874197	-0.059347	-0.111851	0.468771
28359	-2.671001	0.422253	9.044577	-0.193489	0.100140	0.065892	0.363915	0.456665	-0.657446	-0.874818	-0.057035	-0.115135	0.467103
28360	-2.598131	0.338467	9.826573	0.157847	0.058452	0.073271	0.366272	0.452072	-0.657467	-0.874884	-0.060604	-0.114407	0.466708
28361	-2.653689	-0.126699	10.309189	0.244896	0.038179	-0.009303	0.368255	0.444387	-0.658257	-0.874409	-0.065218	-0.112594	0.467417
28362	-2.730093	-0.291172	10.094945	0.005326	0.015697	-0.123067	0.368131	0.442642	-0.658257	-0.873163	-0.065212	-0.112819	0.469687
28363	-2.641373	-0.726101	9.487204	-0.199819	0.004424	-0.175739	0.366421	0.446967	-0.657470	-0.871753	-0.061329	-0.114815	0.472337
28364	-2.111413	-0.674409	8.818395	-0.223019	0.013721	-0.153695	0.364936	0.458559	-0.655011	-0.870471	-0.057251	-0.117188	0.474626
28365	-1.890716	-0.432265	9.150289	-0.083104	0.028543	-0.140096	0.362188	0.463157	-0.654858	-0.869169	-0.055666	-0.118437	0.476885
28366	-2.169400	-0.614143	9.591589	0.076446	0.059702	-0.144881	0.362691	0.465585	-0.653318	-0.867492	-0.057254	-0.118745	0.479666
28367	-2.251378	-0.588428	10.124047	0.060108	0.073993	-0.248360	0.362168	0.466664	-0.653442	-0.864858	-0.058296	-0.119525	0.484083
28368	-2.205970	-1.021958	9.950372	-0.052288	0.090014	-0.374443	0.361887	0.471241	-0.652667	-0.861039	-0.057387	-0.121866	0.490375
28369	-2.121297	-0.605605	9.246517	-0.172707	0.115312	-0.465544	0.358705	0.484065	-0.649808	-0.856351	-0.054235	-0.125851	0.497878
28370	-2.446698	-0.100884	9.296165	-0.309188	0.147915	-0.507854	0.353944	0.498545	-0.644236	-0.851177	-0.049149	-0.131849	0.505667
28371	-3.077097	-0.336721	9.639815	-0.239248	0.109568	-0.475156	0.353079	0.515119	-0.639722	-0.846273	-0.044781	-0.136371	0.513049
28372	-3.028687	-0.390521	9.356279	-0.080015	0.075052	-0.469674	0.349112	0.527029	-0.635057	-0.841270	-0.042929	-0.138722	0.520747
28373	-3.033180	-0.468205	9.153524	-0.099139	0.001911	-0.477035	0.343094	0.537571	-0.635262	-0.836347	-0.039843	-0.139983	0.528528
28374	-3.340622	-0.691484	9.464361	-0.137999	-0.055618	-0.413468	0.336284	0.547878	-0.632889	-0.832195	-0.035801	-0.140680	0.535144
28375	-3.460490	-0.818118	9.787905	-0.116079	-0.055375	-0.309995	0.328070	0.555484	-0.633592	-0.829099	-0.032330	-0.141048	0.540052
28376	-3.151433	-0.920747	9.846956	0.023746	-0.026545	-0.189339	0.324279	0.560902	-0.633302	-0.827077	-0.031918	-0.140316	0.543357
28377	-2.713498	-0.767154	9.483554	0.278376	-0.018659	-0.108679	0.321565	0.560101	-0.635852	-0.825757	-0.035963	-0.136887	0.545980
28378	-2.555067	-0.632699	9.314098	0.331327	-0.049543	-0.071446	0.319805	0.551603	-0.641498	-0.824826	-0.040710	-0.132342	0.548169
28379	-2.610766	-0.577363	9.347958	0.231346	-0.084336	-0.049754	0.315955	0.545148	-0.646612	-0.824307	-0.043433	-0.128286	0.549704
28380	-2.685291	-0.620826	9.344253	0.210309	-0.106286	-0.042444	0.313934	0.536256	-0.651742	-0.823895	-0.045633	-0.124100	0.551103
28381	-2.594205	-0.504613	9.507551	0.212077	-0.108111	-0.043360	0.308654	0.531951	-0.658386	-0.823482	-0.047804	-0.119859	0.552473
28382	-2.353449	-0.441731	9.465075	0.210557	-0.108139	-0.069201	0.306080	0.528329	-0.660810	-0.822723	-0.049923	-0.115657	0.554309
28383	-2.199741	-0.323798	9.391354	0.177269	-0.117295	-0.073046	0.301051	0.523770	-0.665657	-0.821999	-0.051346	-0.111662	0.556069
28384	-2.003003	-0.123463	9.470407	0.088751	-0.124661	-0.067026	0.297970	0.520797	-0.671032	-0.821393	-0.051281	-0.108535	0.557587
28385	-2.036217	-0.228754	9.653443	0.051117	-0.116468	-0.056153	0.293701	0.517069	-0.672543	-0.820966	-0.050672	-0.105914	0.558775
28386	-1.732470	-0.214838	10.028517	0.063037	-0.034995	-0.015605	0.290337	0.516009	-0.674830	-0.820753	-0.051295	-0.104492	0.559298
28387	-1.477435	-0.110856	10.037155	0.136532	0.082069	-0.030175	0.290077	0.516279	-0.674957	-0.820106	-0.054339	-0.104101	0.560032
28388	-1.583703	-0.088671	9.551618	0.196015	0.135102	-0.053951	0.293477	0.510068	-0.674472	-0.818967	-0.058963	-0.104021	0.561245
28389	-1.944784	-0.210800	9.222498	0.102448	0.110252	-0.070079	0.295572	0.507882	-0.675775	-0.817835	-0.061665	-0.104493	0.562517
28390	-2.238435	-0.297388	9.398564	0.017311	0.036179	-0.028875	0.298717	0.503531	-0.677602	-0.817395	-0.062300	-0.104769	0.563034
28391	-2.296036	-0.345144	9.536573	0.036166	-0.047751	0.030414	0.296505	0.502760	-0.676556	-0.817800	-0.062341	-0.103283	0.562716
28392	-2.219350	-0.238230	9.802819	0.048109	-0.049479	0.067388	0.295991	0.503154	-0.678095	-0.818566	-0.062718	-0.101690	0.561850
28393	-2.127802	-0.223364	9.875890	0.079242	0.000005	0.102541	0.295757	0.499639	-0.680665	-0.819625	-0.064135	-0.100405	0.560376
28394	-2.219555	-0.194926	9.803424	0.091353	0.042061	0.106224	0.298106	0.495195	-0.679144	-0.820583	-0.066325	-0.099777	0.558829
28395	-2.219387	-0.244175	9.471497	0.077119	0.047585	0.119071	0.299163	0.492083	-0.680310	-0.821721	-0.068261	-0.099275	0.557010
28396	-2.325295	-0.283325	9.340343	0.020815	0.049408	0.143700	0.301262	0.487623	-0.680715	-0.823161	-0.069447	-0.099501	0.554692
28397	-2.551879	-0.283537	9.410234	-0.018809	0.042078	0.168419	0.304382	0.486387	-0.679969	-0.824972	-0.069836	-0.099928	0.551868
28398	-2.653836	-0.139952	9.248077	0.037618	0.062321	0.198197	0.308295	0.483251	-0.680258	-0.826942	-0.071550	-0.100105	0.548659
28399	-2.562685	-0.048708	9.144596	0.076236	0.031274	0.183675	0.312731	0.477304	-0.679011	-0.828782	-0.073431	-0.099309	0.545772
28400	-2.442295	-0.014422	9.251812	-0.000662	0.029349	0.174061	0.314835	0.472433	-0.680315	-0.830587	-0.074097	-0.099388	0.542916
28401	-2.432691	0.003210	9.477776	-0.124345	0.050987	0.116179	0.317428	0.473217	-0.679564	-0.831927	-0.072726	-0.101211	0.540708
28402	-2.428238	0.087998	9.647026	-0.149919	0.065393	0.045881	0.319489	0.474965	-0.677009	-0.832469	-0.071044	-0.103694	0.539625
