# Supplementary material for: Identification of Haptic Based Guiding Using Hard Reins
Source: PLoS One. 2015 Jul 22;10(7):e0132020. doi: 10.1371/journal.pone.0132020 (PMC4511788; doi:10.1371/journal.pone.0132020)
Supplement: S2 File — (ZIP) [file pone.0132020.s002.zip › MotionData2/Subject10/T14/sync14.txt]

// Start Time: 0
// Sample rate: 25.0Hz
// Scenario: 4.9
// Firmware Version: 2.6.1
Counter	Acc_X	Acc_Y	Acc_Z	Gyr_X	Gyr_Y	Gyr_Z	Mag_X	Mag_Y	Mag_Z	Quat_w	Quat_x	Quat_y	Quat_z
27603	1.996984	2.573337	9.266064	0.017339	0.036496	0.015713	-0.908193	-0.046278	-0.887666	-0.653491	-0.005055	0.165038	0.738706
27604	1.933858	2.586761	9.312164	-0.013224	0.013255	0.010176	-0.907929	-0.046139	-0.887933	-0.653325	-0.004889	0.164680	0.738934
27605	1.886087	2.537337	9.219607	0.000150	0.015838	-0.018041	-0.907133	-0.046411	-0.889025	-0.652756	-0.005111	0.164550	0.739464
27606	1.843806	2.483177	9.300555	0.008419	0.002732	-0.060525	-0.905673	-0.047427	-0.888806	-0.651506	-0.005305	0.164641	0.740543
27607	1.922854	2.523445	9.264166	0.019421	-0.014688	-0.071230	-0.906070	-0.047749	-0.886530	-0.650045	-0.005508	0.165179	0.741706
27608	1.988621	2.505219	9.256693	0.023115	-0.014565	-0.074767	-0.905005	-0.049444	-0.886731	-0.648521	-0.005683	0.165711	0.742919
27609	2.041036	2.545004	9.224304	-0.000693	-0.011599	-0.058922	-0.905000	-0.051418	-0.885854	-0.647250	-0.005629	0.165908	0.743982
27610	2.026570	2.537457	9.199848	0.020017	0.011599	-0.055168	-0.903406	-0.053177	-0.883782	-0.646100	-0.006088	0.166057	0.744945
27611	1.963019	2.582435	9.310685	0.011198	0.000244	-0.030505	-0.904460	-0.054809	-0.884627	-0.645288	-0.006269	0.166279	0.745597
27612	1.922078	2.562268	9.263849	-0.026806	0.005036	-0.021741	-0.903538	-0.053292	-0.884724	-0.644617	-0.005915	0.165818	0.746283
27613	1.890069	2.585960	9.253060	-0.010402	0.008902	-0.028731	-0.902349	-0.051882	-0.886571	-0.643862	-0.005944	0.165600	0.746983
27614	1.909211	2.596015	9.239130	-0.038308	0.006892	-0.028836	-0.902746	-0.052149	-0.886709	-0.643091	-0.005493	0.164942	0.747795
27615	1.970849	2.543732	9.243823	-0.017537	0.012447	-0.030515	-0.902349	-0.051699	-0.888443	-0.642320	-0.005491	0.164570	0.748540
27616	2.019187	2.544606	9.209195	-0.011006	0.020738	-0.003929	-0.901817	-0.052391	-0.889277	-0.641962	-0.005516	0.164145	0.748940
27617	2.026852	2.530184	9.243237	-0.014695	0.011775	-0.002232	-0.901156	-0.051993	-0.889003	-0.641611	-0.005443	0.163829	0.749310
27618	2.046687	2.506270	9.234398	-0.002819	0.023599	0.027053	-0.900764	-0.050170	-0.889755	-0.641724	-0.005514	0.163493	0.749286
27619	2.057428	2.453063	9.230314	0.000421	0.021520	0.040311	-0.901163	-0.049585	-0.890536	-0.642042	-0.005634	0.163287	0.749058
27620	2.075858	2.511661	9.297832	-0.004497	0.024645	0.056221	-0.901430	-0.048724	-0.891311	-0.642593	-0.005604	0.162915	0.748666
27621	2.004375	2.452108	9.305717	-0.011622	0.008709	0.050810	-0.901433	-0.047902	-0.890614	-0.643028	-0.005336	0.162695	0.748343
27622	2.004132	2.452096	9.228686	-0.014478	0.014731	0.057914	-0.901830	-0.048044	-0.890077	-0.643571	-0.005024	0.162302	0.747963
27623	1.979588	2.475929	9.280706	0.016150	0.007053	0.055312	-0.902629	-0.046352	-0.890014	-0.644065	-0.005070	0.162519	0.747491
27624	1.978764	2.517179	9.280370	0.002270	0.012730	0.036737	-0.901041	-0.045806	-0.891088	-0.644282	-0.005012	0.162400	0.747330
27625	2.022828	2.491275	9.257848	0.003243	-0.003961	0.064916	-0.905021	-0.043441	-0.892845	-0.644884	-0.004693	0.162568	0.746776
27626	2.025541	2.476761	9.258040	-0.007207	0.010437	0.054366	-0.903963	-0.043217	-0.891509	-0.645356	-0.004421	0.162338	0.746420
27627	1.979349	2.485633	9.266184	-0.012260	0.014254	0.042008	-0.904231	-0.041742	-0.894679	-0.645676	-0.004246	0.162039	0.746209
27628	2.003753	2.476366	9.262189	0.004262	0.012922	0.029669	-0.904500	-0.040511	-0.893295	-0.645785	-0.004239	0.161945	0.746135
27629	1.979655	2.471075	9.271117	-0.010508	0.003601	0.041945	-0.903706	-0.040238	-0.893832	-0.646070	-0.003927	0.161809	0.745920
27630	1.981429	2.505091	9.280543	-0.018168	0.007487	0.026031	-0.905298	-0.039371	-0.893517	-0.646107	-0.003560	0.161452	0.745967
27631	1.926282	2.470104	9.245418	-0.023973	0.011427	0.008371	-0.904769	-0.039092	-0.894051	-0.645917	-0.003301	0.161010	0.746228
27632	1.865425	2.498137	9.334803	-0.016505	-0.000652	-0.004050	-0.906100	-0.036696	-0.893691	-0.645478	-0.002932	0.160779	0.746659
27633	1.912777	2.421314	9.264627	-0.008517	0.000137	-0.033200	-0.905437	-0.037002	-0.893172	-0.644629	-0.002843	0.160706	0.747408
27634	2.006059	2.364752	9.287171	-0.000936	-0.003866	-0.048250	-0.904772	-0.038149	-0.892545	-0.643517	-0.002768	0.160747	0.748357
27635	2.057605	2.457930	9.316934	-0.026691	-0.021404	-0.030778	-0.905298	-0.039201	-0.894854	-0.642635	-0.002110	0.160678	0.749132
27636	2.126872	2.376650	9.252277	-0.021377	-0.000197	-0.023563	-0.904501	-0.040056	-0.894890	-0.641901	-0.001748	0.160367	0.749828
27637	2.157993	2.396634	9.257895	-0.031584	0.009229	0.023314	-0.903842	-0.038940	-0.895533	-0.641928	-0.001303	0.159840	0.749919
27638	2.103053	2.366516	9.319017	-0.039952	0.016930	0.068437	-0.905700	-0.037497	-0.895734	-0.642624	-0.000663	0.159032	0.749495
27639	2.011945	2.427966	9.248363	-0.018421	0.011726	0.070258	-0.905179	-0.034263	-0.897247	-0.643360	-0.000270	0.158673	0.748939
27640	2.022964	2.491282	9.301177	-0.018654	0.003551	0.077272	-0.905973	-0.034373	-0.897778	-0.644143	0.000324	0.158357	0.748333
27641	2.061872	2.477420	9.256743	-0.024432	0.012889	0.093220	-0.906774	-0.032389	-0.898242	-0.645225	0.000850	0.157898	0.747497
27642	2.096526	2.439210	9.246060	-0.008719	0.030277	0.114592	-0.907708	-0.030179	-0.896283	-0.646645	0.001035	0.157384	0.746377
27643	2.024027	2.428184	9.239105	-0.014794	0.026052	0.139317	-0.907982	-0.027122	-0.895377	-0.648451	0.001387	0.156904	0.744909
27644	1.923094	2.392375	9.279603	0.009698	0.038770	0.100598	-0.908515	-0.025942	-0.897614	-0.649685	0.001163	0.156553	0.743908
27645	1.840766	2.395740	9.320377	-0.008126	0.020188	0.090716	-0.910115	-0.021948	-0.899749	-0.650744	0.001354	0.156245	0.743046
27646	1.795320	2.244420	9.320124	0.003592	0.007843	0.054442	-0.911444	-0.020499	-0.900761	-0.651193	0.001525	0.156206	0.742661
27647	1.790158	2.268605	9.372736	0.019440	0.001355	-0.001247	-0.910249	-0.021681	-0.899068	-0.650828	0.001340	0.156539	0.742911
27648	1.810871	2.329669	9.411422	0.008508	-0.000621	0.003118	-0.909984	-0.021690	-0.898938	-0.650490	0.001412	0.156685	0.743176
27649	1.871546	2.313771	9.341195	0.016515	0.001854	-0.094101	-0.910245	-0.023079	-0.898979	-0.648745	0.000957	0.156960	0.744643
27650	2.091638	2.208530	9.310231	0.002633	-0.001208	-0.046467	-0.908386	-0.024519	-0.898912	-0.647665	0.000958	0.157026	0.745568
27651	2.141857	2.236138	9.273053	0.016260	0.005277	-0.016335	-0.908115	-0.026476	-0.899112	-0.647086	0.000712	0.157254	0.746023
27652	2.099677	2.293635	9.324278	-0.011191	0.019736	0.036722	-0.907193	-0.025129	-0.897872	-0.647308	0.000841	0.156841	0.745917
27653	2.149379	2.347934	9.291696	0.014510	-0.005200	0.047239	-0.908249	-0.026069	-0.898426	-0.647645	0.000981	0.157182	0.745552
27654	2.273118	2.612353	9.476426	0.003631	0.000204	0.185114	-0.909318	-0.023152	-0.896711	-0.650011	0.001678	0.157239	0.743477
27655	1.968243	2.063068	9.218485	0.012326	0.006887	0.132235	-0.912508	-0.019128	-0.898558	-0.651648	0.001939	0.157393	0.742010
27656	2.103321	2.371388	9.434523	0.026271	0.004758	0.080056	-0.912508	-0.019107	-0.899497	-0.652458	0.001944	0.157729	0.741226
27657	1.847536	2.279336	9.193894	-0.020696	0.019985	0.022607	-0.913576	-0.016105	-0.901536	-0.652505	0.002093	0.157223	0.741292
27658	1.869946	2.153539	9.356796	-0.035479	0.019515	0.036700	-0.913312	-0.015386	-0.902723	-0.652717	0.002548	0.156452	0.741267
27659	1.972266	2.349569	9.233296	-0.034038	-0.009017	0.112525	-0.914109	-0.014673	-0.902557	-0.654004	0.003579	0.156114	0.740198
27660	1.968952	2.060676	9.427929	0.055479	-0.038913	0.057809	-0.914903	-0.015119	-0.900550	-0.654350	0.003775	0.157453	0.739608
27661	1.991970	2.092630	9.245466	0.034872	-0.032764	0.089609	-0.916501	-0.012457	-0.899373	-0.655226	0.004188	0.158435	0.738620
27662	2.106294	2.196656	9.272260	0.062508	0.008692	0.005059	-0.919016	-0.012828	-0.898953	-0.654938	0.003422	0.159257	0.738703
27663	2.124382	2.274668	9.354062	0.107398	0.021272	-0.056614	-0.917816	-0.015648	-0.898923	-0.653827	0.001626	0.160612	0.739399
27664	2.118593	2.308536	9.269385	0.063749	0.034646	-0.037214	-0.915425	-0.018250	-0.897423	-0.652993	0.000326	0.161115	0.740029
27665	2.060072	2.312319	9.178505	0.123642	0.027680	-0.022911	-0.914353	-0.022623	-0.896502	-0.652395	-0.001665	0.162625	0.740224
27666	2.024359	2.442775	9.436375	0.061149	0.015415	0.056378	-0.915673	-0.023858	-0.896123	-0.652876	-0.002342	0.163341	0.739640
27667	2.058283	2.423959	9.317210	0.018975	-0.002486	0.082650	-0.915281	-0.022393	-0.893398	-0.653742	-0.002177	0.163697	0.738796
27668	2.039224	2.409051	9.326365	-0.017591	-0.024567	0.100080	-0.917272	-0.020916	-0.894938	-0.654739	-0.001091	0.163773	0.737898
27669	2.062600	2.433736	9.211364	0.015762	-0.025076	0.132005	-0.919261	-0.020050	-0.894216	-0.656256	-0.000389	0.164375	0.736416
27670	2.091475	2.458543	9.303526	-0.008483	-0.020843	0.096583	-0.919533	-0.017802	-0.894544	-0.657208	0.000512	0.164537	0.735530
27671	2.092373	2.400294	9.219750	-0.012959	-0.016497	0.063006	-0.921923	-0.015674	-0.893644	-0.657734	0.001237	0.164602	0.735044
27672	2.087183	2.422049	9.248310	0.027235	0.014388	-0.021542	-0.922316	-0.017215	-0.893017	-0.657062	0.000761	0.164827	0.735596
27673	2.146516	2.493525	9.304952	-0.007596	0.001132	-0.000536	-0.921519	-0.017912	-0.893854	-0.656711	0.000945	0.164741	0.735928
27674	2.068571	2.375587	9.199950	-0.015828	0.008937	0.040181	-0.923114	-0.016035	-0.894983	-0.656928	0.001319	0.164403	0.735810
27675	2.114734	2.492938	9.212517	0.005770	0.000277	0.038410	-0.922324	-0.014716	-0.892401	-0.657148	0.001467	0.164525	0.735586
27676	2.139130	2.503103	9.328722	-0.010510	-0.005232	0.040083	-0.924174	-0.016063	-0.892691	-0.657315	0.001979	0.164451	0.735451
27677	2.001828	2.466632	9.358481	-0.049995	-0.000266	-0.030705	-0.924047	-0.014061	-0.894910	-0.656513	0.002634	0.163761	0.736319
27678	2.065738	2.540610	9.345443	-0.087094	0.019554	-0.053697	-0.922460	-0.012948	-0.896368	-0.655378	0.003478	0.162237	0.737663
27679	2.062540	2.433733	9.192106	-0.064942	0.023771	-0.073041	-0.923253	-0.013445	-0.898254	-0.654023	0.003831	0.161013	0.739131
27680	1.509804	2.722290	9.404037	0.028693	0.167786	-0.184884	-0.921962	-0.002663	-0.894839	-0.651420	0.000546	0.159268	0.741812
27681	1.878187	2.488675	9.479683	0.035547	0.111211	0.020693	-0.917183	-0.006073	-0.897015	-0.651729	-0.001439	0.158371	0.741731
27682	2.072438	2.132889	8.891404	-0.106511	0.096130	0.150097	-0.917336	0.001431	-0.901470	-0.653860	-0.000835	0.155552	0.740453
27683	2.372763	2.201491	9.275585	0.027750	-0.053956	0.082289	-0.918264	0.001731	-0.901450	-0.654561	-0.000057	0.156707	0.739590
27684	2.172545	2.275532	9.264070	-0.092732	-0.060297	0.009418	-0.921050	0.003334	-0.901635	-0.654107	0.002246	0.156136	0.740108
27685	2.121071	2.211506	9.441087	-0.147852	-0.063774	-0.084480	-0.921709	0.001899	-0.899258	-0.652298	0.004956	0.154828	0.741965
27686	2.097214	2.410098	9.279999	-0.171082	-0.047883	-0.087987	-0.918903	-0.006049	-0.902496	-0.650417	0.007795	0.152934	0.743982
27687	2.027685	1.986463	9.141458	-0.146116	-0.091877	0.116953	-0.920510	-0.000166	-0.901753	-0.651498	0.011520	0.151983	0.743182
27688	1.991119	2.131449	9.221078	0.056551	-0.085732	0.009770	-0.923033	0.002081	-0.899774	-0.650987	0.012257	0.153952	0.743212
27689	1.585184	2.070681	9.206675	0.231654	0.039260	-0.527194	-0.922082	-0.006348	-0.898443	-0.642933	0.007117	0.157036	0.749617
27690	2.461876	2.766287	9.601404	0.248221	0.027609	-0.478823	-0.914352	-0.022617	-0.896770	-0.635433	0.002174	0.160472	0.755294
27691	2.040303	2.370243	9.422970	-0.124856	-0.017811	0.006074	-0.914350	-0.023481	-0.895590	-0.635104	0.004134	0.158851	0.755905
27692	2.044722	2.346019	9.134455	0.048743	-0.016625	-0.090616	-0.913146	-0.027579	-0.894661	-0.633271	0.003646	0.159813	0.757241
27693	2.097751	2.393123	9.342724	-0.007087	-0.010015	-0.088999	-0.911953	-0.028157	-0.894962	-0.631531	0.003692	0.159882	0.758678
27694	2.125525	2.449450	9.285384	0.006851	-0.018292	-0.073102	-0.912081	-0.029865	-0.893405	-0.629948	0.003816	0.160228	0.759920
27695	2.068071	2.419282	9.317546	-0.007469	-0.021884	-0.076693	-0.914737	-0.027094	-0.895969	-0.628351	0.004089	0.160444	0.761194
27696	2.048135	2.438334	9.263838	-0.011065	-0.021916	-0.076700	-0.913937	-0.028962	-0.894428	-0.626692	0.004483	0.160562	0.762533
27697	2.068137	2.414428	9.307957	-0.007073	-0.017975	-0.090812	-0.910746	-0.033243	-0.893528	-0.624887	0.004648	0.160736	0.763976
27698	2.078267	2.390337	9.294008	-0.029901	-0.018472	-0.078510	-0.910477	-0.034657	-0.893039	-0.623204	0.005219	0.160522	0.765391
27699	2.020167	2.379568	9.244167	-0.026919	-0.009344	-0.087269	-0.909943	-0.036027	-0.894699	-0.621472	0.005513	0.160284	0.766845
27700	2.068790	2.382885	9.315435	-0.024984	-0.019815	-0.094415	-0.911010	-0.033516	-0.893533	-0.619531	0.005993	0.160160	0.768436
27701	2.159937	2.416085	9.228925	-0.019881	-0.018275	-0.082916	-0.909948	-0.034335	-0.895450	-0.617832	0.006355	0.160144	0.769803
27702	2.179757	2.392170	9.215272	0.001957	-0.013391	-0.057181	-0.909548	-0.035387	-0.892536	-0.616479	0.006523	0.160349	0.770843
27703	2.104848	2.497610	9.180887	-0.004663	-0.011091	-0.044797	-0.908753	-0.035848	-0.891487	-0.615388	0.006714	0.160481	0.771685
27704	2.098247	2.473223	9.238636	0.029607	-0.004536	-0.046414	-0.909006	-0.039742	-0.891876	-0.614228	0.006440	0.161003	0.772503
27705	2.017524	2.505738	9.204623	0.006092	-0.015473	-0.043889	-0.910072	-0.037171	-0.893392	-0.613135	0.006569	0.161358	0.773295
27706	1.934761	2.543086	9.322149	0.020814	0.000891	-0.053449	-0.909404	-0.039458	-0.891729	-0.611881	0.006296	0.161678	0.774223
27707	1.874598	2.498286	9.171411	-0.003474	0.000621	-0.087103	-0.908209	-0.040467	-0.891506	-0.610166	0.006144	0.161689	0.775575
27708	1.769250	2.578920	9.316801	-0.010036	-0.001491	-0.111875	-0.907938	-0.042566	-0.891576	-0.607994	0.006095	0.161566	0.777305
27709	1.782898	2.622859	9.312074	-0.016584	-0.013334	-0.138498	-0.907138	-0.044555	-0.890844	-0.605423	0.006136	0.161539	0.779314
27710	1.770170	2.520672	9.240246	-0.051712	-0.021691	-0.172248	-0.904750	-0.045701	-0.891981	-0.602235	0.006710	0.161015	0.781884
27711	1.844321	2.458914	9.310382	-0.024237	-0.029864	-0.191680	-0.904478	-0.047939	-0.892056	-0.598761	0.006921	0.161063	0.784536
27712	2.277488	2.374540	9.358006	-0.059800	-0.026182	-0.207774	-0.901826	-0.048802	-0.893590	-0.594977	0.007544	0.160464	0.787525
27713	2.136097	2.371944	9.074482	-0.034277	-0.023829	-0.151060	-0.900234	-0.049663	-0.894172	-0.592140	0.007928	0.160280	0.789695
27714	1.715215	2.490553	9.296554	0.005718	-0.005430	-0.163111	-0.897575	-0.053532	-0.892448	-0.589114	0.007589	0.160456	0.791922
27715	1.784968	2.530665	9.385041	-0.039776	-0.017869	-0.214629	-0.897834	-0.055334	-0.892771	-0.585270	0.007725	0.160106	0.794837
27716	1.933125	2.387710	9.356969	-0.059274	-0.036344	-0.228980	-0.894915	-0.057098	-0.891787	-0.581067	0.008429	0.159617	0.798005
27717	2.012399	2.423132	9.361541	-0.096932	-0.025898	-0.232586	-0.892397	-0.057844	-0.892242	-0.576870	0.009303	0.158442	0.801268
27718	2.102916	2.366508	9.275688	-0.117441	-0.028501	-0.206161	-0.891072	-0.057855	-0.893063	-0.573013	0.010628	0.156918	0.804314
27719	2.123019	2.335321	9.305424	-0.122779	-0.024944	-0.207926	-0.891069	-0.058644	-0.895235	-0.569177	0.011874	0.155309	0.807326
27720	2.079584	2.317536	9.251272	-0.105649	-0.020303	-0.174237	-0.887096	-0.058084	-0.899288	-0.565829	0.013032	0.153866	0.809934
27721	1.994683	2.345139	9.397690	-0.110508	-0.034000	-0.197311	-0.885766	-0.059770	-0.900162	-0.562112	0.014326	0.152552	0.812744
27722	2.008820	2.241018	9.379653	-0.118112	-0.041526	-0.183237	-0.885238	-0.059245	-0.899212	-0.558517	0.015940	0.151140	0.815452
27723	2.081909	2.215639	9.343576	-0.106585	-0.059293	-0.179792	-0.883915	-0.058823	-0.900690	-0.554984	0.017665	0.150164	0.818005
27724	2.085732	2.256967	9.280801	-0.092586	-0.071004	-0.132968	-0.882851	-0.060081	-0.901682	-0.552104	0.019626	0.149472	0.820033
27725	1.999383	2.218994	9.321763	-0.061110	-0.071599	-0.098374	-0.883648	-0.059226	-0.901645	-0.549867	0.021300	0.149347	0.821516
27726	2.071892	2.215446	9.239772	-0.061728	-0.073948	-0.075419	-0.884444	-0.058811	-0.900684	-0.547914	0.023142	0.149167	0.822802
27727	2.008749	2.224011	9.249804	-0.026585	-0.054085	-0.039805	-0.884578	-0.059039	-0.896664	-0.546700	0.024328	0.149395	0.823534
27728	1.937836	2.251850	9.223349	0.014440	-0.042584	-0.023674	-0.884708	-0.059900	-0.895483	-0.545721	0.024974	0.150099	0.824036
27729	1.793297	2.234681	9.385123	-0.012303	-0.005389	-0.027028	-0.885768	-0.059552	-0.897472	-0.544868	0.025232	0.150019	0.824607
27730	1.853247	2.260038	9.345853	-0.019369	-0.017715	-0.034215	-0.886034	-0.058809	-0.899189	-0.543774	0.025805	0.149898	0.825333
27731	1.829930	2.211066	9.326251	-0.012014	-0.005123	-0.037640	-0.886034	-0.058948	-0.899194	-0.542744	0.026014	0.149819	0.826018
27732	1.727676	2.238341	9.346977	-0.005905	0.006202	-0.062282	-0.884838	-0.060085	-0.899512	-0.541268	0.025960	0.149675	0.827014
27733	1.756823	2.238872	9.371938	-0.032441	-0.005982	-0.081900	-0.884313	-0.058866	-0.898406	-0.539490	0.026257	0.149277	0.828238
27734	1.847912	2.517232	9.281169	-0.044474	-0.003773	-0.103171	-0.882851	-0.060127	-0.899671	-0.537290	0.026662	0.148623	0.829771
27735	2.027143	2.743786	9.150170	-0.022075	0.029043	-0.127690	-0.881122	-0.062829	-0.899240	-0.534851	0.026119	0.148064	0.831462
27736	1.943112	2.596630	9.235352	-0.043689	0.027794	-0.228529	-0.879528	-0.064399	-0.899308	-0.530654	0.025617	0.147145	0.834325
27737	1.909228	2.632451	9.474736	-0.141792	-0.019263	-0.372358	-0.875947	-0.065632	-0.903951	-0.523897	0.026420	0.145236	0.838892
27738	2.171774	2.285207	9.081045	-0.125966	-0.012642	-0.490766	-0.870378	-0.067693	-0.904886	-0.515094	0.026692	0.143491	0.844616
27739	2.389785	2.478542	9.509898	-0.111969	-0.005849	-0.543790	-0.865063	-0.073526	-0.905401	-0.505398	0.026474	0.142032	0.850705
27740	2.674170	2.425439	9.449224	-0.131984	-0.075252	-0.547892	-0.858558	-0.078883	-0.903500	-0.495315	0.027698	0.140807	0.856778
27741	2.806143	2.306424	9.052211	-0.083325	-0.130592	-0.558717	-0.854833	-0.084238	-0.905056	-0.484887	0.029320	0.141108	0.862620
27742	2.632980	2.264460	9.201259	-0.079807	-0.158085	-0.560614	-0.849391	-0.088446	-0.903508	-0.474241	0.031404	0.141558	0.868372
27743	2.646378	2.529260	8.978233	-0.114304	-0.141835	-0.546481	-0.846994	-0.093019	-0.901267	-0.463832	0.033571	0.141432	0.873916
27744	2.703188	2.576396	8.849646	-0.101837	-0.089572	-0.498379	-0.843271	-0.097840	-0.901732	-0.454317	0.034837	0.140781	0.878956
27745	2.919734	2.997898	9.488544	-0.057846	-0.132362	-0.369519	-0.839017	-0.103238	-0.901953	-0.446972	0.036851	0.141468	0.882522
27746	3.053899	2.932269	8.588144	-0.074536	-0.168124	-0.152322	-0.841663	-0.104324	-0.900615	-0.443292	0.040218	0.141735	0.884187
27747	2.114394	2.687075	8.797047	0.100232	-0.249575	-0.037154	-0.843910	-0.106476	-0.895827	-0.441572	0.043865	0.146061	0.884170
27748	0.899655	3.135972	9.107802	0.067656	-0.345781	-0.115429	-0.851317	-0.110643	-0.889300	-0.438124	0.049204	0.150379	0.884880
27749	0.773963	3.114269	9.070412	-0.001909	-0.231968	-0.355360	-0.854619	-0.114160	-0.884813	-0.430675	0.052393	0.153029	0.887894
27750	1.402603	2.771333	9.530352	-0.135094	-0.213013	-0.590072	-0.855527	-0.120411	-0.885270	-0.418933	0.055683	0.153042	0.893293
27751	1.987284	2.607167	9.477323	-0.100515	-0.313150	-0.554477	-0.853922	-0.126106	-0.881981	-0.407467	0.060508	0.154762	0.897975
27752	1.867847	2.289453	9.550670	-0.061894	-0.186324	-0.528753	-0.851394	-0.130567	-0.878664	-0.396862	0.062868	0.155769	0.902377
27753	1.498991	2.341033	9.709856	-0.086511	-0.159502	-0.579860	-0.848064	-0.137120	-0.876228	-0.385302	0.064667	0.156430	0.907133
27754	1.176512	1.956496	9.522341	-0.144079	-0.173308	-0.581806	-0.843415	-0.141562	-0.875886	-0.373553	0.067244	0.155859	0.911945
27755	1.508389	1.646997	9.835727	-0.265143	-0.198835	-0.704419	-0.840222	-0.146486	-0.877422	-0.359225	0.070637	0.153580	0.917813
27756	2.518523	1.941983	9.286829	-0.509909	-0.306836	-0.589400	-0.838106	-0.144914	-0.881153	-0.346255	0.078258	0.147199	0.923210
27757	2.637496	1.614056	9.591414	-0.337482	-0.048974	-0.530648	-0.832278	-0.144670	-0.885506	-0.335300	0.079937	0.142231	0.927876
27758	3.132249	1.254011	8.983505	-0.314580	0.032490	-0.293201	-0.827123	-0.140121	-0.894276	-0.328986	0.080758	0.136600	0.930906
27759	3.159352	1.502028	8.390357	-0.105890	-0.020455	-0.094854	-0.825671	-0.138134	-0.897181	-0.326542	0.081641	0.135007	0.931922
27760	2.186846	1.761167	9.008438	0.161427	-0.200562	-0.128575	-0.828311	-0.141538	-0.892161	-0.323406	0.084131	0.139493	0.932133
27761	1.514717	2.273348	9.657896	0.133903	-0.214579	-0.147206	-0.830948	-0.146380	-0.885308	-0.319830	0.086891	0.143692	0.932476
27762	1.824008	2.337229	9.782438	-0.093567	-0.125220	-0.242017	-0.831470	-0.149698	-0.880040	-0.314332	0.089278	0.143126	0.934205
27763	2.199387	2.309949	8.773616	-0.160067	-0.161164	-0.249586	-0.831999	-0.149656	-0.881375	-0.308458	0.092588	0.141655	0.936064
27764	2.524678	2.267295	8.687641	0.028261	-0.227457	-0.236226	-0.833589	-0.149802	-0.879483	-0.302988	0.096149	0.143983	0.937135
27765	2.657498	2.730952	9.169608	0.111512	-0.204792	-0.116529	-0.837555	-0.152910	-0.873901	-0.299960	0.098987	0.147630	0.937246
27766	2.427082	2.857844	9.137512	-0.000251	-0.143721	0.035619	-0.841791	-0.153982	-0.871605	-0.299747	0.101933	0.148379	0.936880
27767	2.097727	2.817865	8.949594	0.092122	-0.142566	-0.052413	-0.847614	-0.155870	-0.868646	-0.298054	0.103881	0.151193	0.936757
27768	2.351796	2.941404	8.845737	0.152553	-0.128795	-0.156515	-0.849990	-0.158692	-0.864952	-0.294597	0.105053	0.155106	0.937080
27769	2.241981	3.174831	8.542146	0.167149	-0.144237	-0.031007	-0.853425	-0.161866	-0.863135	-0.293430	0.106631	0.159324	0.936560
27770	2.478789	3.208256	8.541939	0.401647	-0.163232	-0.188697	-0.858703	-0.169141	-0.857134	-0.289774	0.106864	0.168165	0.936126
27771	2.934964	3.153488	9.155680	0.283050	-0.145414	-0.228851	-0.861579	-0.183149	-0.846009	-0.285095	0.107113	0.175002	0.936281
27772	3.293719	3.883434	9.967508	0.154417	-0.029323	-0.147305	-0.862868	-0.196297	-0.837424	-0.282110	0.106396	0.178338	0.936637
27773	3.006404	3.300482	9.686291	-0.102082	0.210266	-0.001493	-0.864174	-0.202449	-0.835726	-0.282104	0.102955	0.175481	0.937563
27774	3.647713	2.389575	8.268672	-0.336816	0.340053	-0.081035	-0.861792	-0.200576	-0.846831	-0.280610	0.098323	0.167366	0.939989
27775	2.648477	2.284041	8.094391	0.015298	0.330100	0.079367	-0.855159	-0.203293	-0.856788	-0.282735	0.092265	0.165877	0.940230
27776	1.294751	2.259574	8.977305	0.200792	0.157156	-0.057028	-0.850633	-0.211105	-0.855480	-0.282097	0.088121	0.168823	0.940295
27777	1.950652	2.489983	9.414501	0.333785	-0.035889	-0.220681	-0.847421	-0.222848	-0.851866	-0.277910	0.086089	0.175863	0.940440
27778	3.375202	2.676069	9.726387	0.304461	-0.031302	-0.304175	-0.844462	-0.239344	-0.841558	-0.272143	0.084043	0.182234	0.941098
27779	3.018762	1.897664	9.341023	0.157340	-0.046894	-0.085365	-0.842312	-0.250423	-0.835361	-0.270141	0.083715	0.185719	0.941023
27780	3.516550	2.474792	10.242515	0.208306	0.020566	-0.132669	-0.839623	-0.264902	-0.827535	-0.267604	0.081837	0.189698	0.941119
27781	2.793911	2.286848	9.658533	-0.143228	0.004791	0.022791	-0.836169	-0.268194	-0.827411	-0.267341	0.082589	0.186999	0.941668
27782	2.173340	2.086112	8.319592	-0.064226	-0.037410	0.027365	-0.834987	-0.264848	-0.828392	-0.267143	0.083867	0.185892	0.941831
27783	2.534093	2.053870	8.785818	0.081301	-0.041778	-0.032413	-0.834313	-0.268794	-0.827452	-0.266048	0.084101	0.187704	0.941760
27784	3.287859	2.256940	9.346571	-0.129839	0.056992	0.002733	-0.832455	-0.270243	-0.826983	-0.265619	0.083857	0.184899	0.942458
27785	3.209876	2.182639	8.738188	-0.152372	0.118833	0.118023	-0.831673	-0.265032	-0.835949	-0.267574	0.082916	0.181159	0.942714
27786	2.929296	2.672747	8.928065	-0.042230	0.169005	0.247802	-0.830354	-0.262726	-0.840453	-0.272290	0.080987	0.178992	0.941945
27787	2.547548	2.906159	9.222680	-0.062842	0.171630	0.277880	-0.828120	-0.256462	-0.841889	-0.277586	0.079164	0.176382	0.941047
27788	2.553530	2.818862	9.030966	-0.088528	0.153235	0.293602	-0.828795	-0.251409	-0.848563	-0.283003	0.077946	0.173343	0.940099
27789	2.200917	2.732343	8.857127	-0.080271	0.152458	0.254808	-0.828814	-0.244615	-0.852640	-0.287748	0.076497	0.170536	0.939291
27790	2.536667	2.922924	8.952641	-0.017731	0.164014	0.205486	-0.827894	-0.242249	-0.853246	-0.291635	0.074362	0.168890	0.938560
27791	2.879253	3.011678	9.034692	-0.082577	0.187370	0.210656	-0.826846	-0.237838	-0.857948	-0.295652	0.072139	0.165926	0.938005
27792	2.835321	2.870071	8.808160	-0.060061	0.200874	0.247081	-0.825003	-0.232933	-0.866802	-0.300354	0.069692	0.163199	0.937175
27793	2.608871	2.938792	8.896971	-0.021147	0.254563	0.282071	-0.821440	-0.228039	-0.870712	-0.305993	0.066100	0.160907	0.936006
27794	2.640070	3.325310	8.940744	0.011935	0.310497	0.332901	-0.818931	-0.224893	-0.876545	-0.312715	0.061435	0.158731	0.934473
27795	2.183769	3.557389	9.406382	0.028311	0.340136	0.397759	-0.816567	-0.217892	-0.879837	-0.320804	0.056302	0.156729	0.932390
27796	1.994691	3.612166	8.964510	0.110304	0.122356	0.458558	-0.817367	-0.215544	-0.884047	-0.329354	0.054900	0.157425	0.929371
27797	1.539504	3.273737	8.481334	0.326172	-0.040711	0.437099	-0.820940	-0.217105	-0.879359	-0.337240	0.055002	0.163419	0.925493
27798	1.401162	2.945980	8.643234	0.352827	-0.007501	0.253547	-0.825694	-0.222426	-0.873839	-0.341817	0.053735	0.169668	0.922760
27799	1.551747	3.033741	9.306696	0.162697	0.069285	0.104864	-0.825153	-0.226730	-0.869286	-0.343706	0.051778	0.172237	0.921694
27800	1.904751	3.086274	9.389339	-0.025995	0.094576	0.097280	-0.827001	-0.228927	-0.869067	-0.345329	0.050692	0.170958	0.921385
27801	1.507414	2.841186	9.398252	-0.088648	-0.033162	0.062768	-0.824622	-0.226794	-0.873185	-0.345827	0.052182	0.169630	0.921361
27802	1.644395	2.668829	8.715368	0.125027	-0.198338	0.055302	-0.824622	-0.226339	-0.874781	-0.345850	0.055301	0.173199	0.920506
27803	1.588428	2.114407	8.975377	0.288078	-0.222668	-0.055707	-0.828846	-0.231997	-0.867265	-0.343905	0.057246	0.180205	0.919771
27804	2.068572	1.962988	9.662790	0.186080	-0.203506	-0.144428	-0.829616	-0.241533	-0.858436	-0.340268	0.059325	0.185144	0.920011
27805	2.332988	1.970227	9.798417	0.090915	-0.141980	-0.075436	-0.833577	-0.246185	-0.852501	-0.338011	0.061075	0.187890	0.920171
27806	2.542736	2.670708	10.047484	0.055690	-0.022742	-0.018284	-0.833433	-0.250267	-0.851157	-0.337184	0.061186	0.189046	0.920231
27807	2.051316	2.421497	10.164261	-0.026078	0.022057	0.154258	-0.830917	-0.250196	-0.850647	-0.339631	0.061571	0.188184	0.919481
27808	1.240141	2.309629	9.649198	-0.181550	0.048112	0.051579	-0.831199	-0.243967	-0.854202	-0.340052	0.062253	0.184408	0.920045
27809	1.337285	2.369614	9.329195	-0.235284	0.082093	-0.154379	-0.828289	-0.242085	-0.860079	-0.336777	0.061754	0.179588	0.922234
27810	1.927617	2.115705	8.964112	-0.239449	0.013371	-0.144333	-0.825253	-0.237634	-0.868559	-0.333391	0.062741	0.175211	0.924238
27811	2.026118	2.413637	9.041909	-0.210117	-0.075109	-0.079421	-0.823807	-0.233353	-0.874075	-0.330959	0.065237	0.171767	0.925584
27812	2.182365	2.256282	9.182680	-0.175578	-0.121247	0.000812	-0.825273	-0.229884	-0.877838	-0.329857	0.068788	0.169271	0.926180
27813	2.435071	2.464765	9.184047	-0.216193	-0.118951	0.038650	-0.826613	-0.224668	-0.878730	-0.329439	0.072548	0.165825	0.926665
27814	2.281668	2.384309	9.208831	-0.188699	-0.132337	0.085544	-0.831529	-0.218870	-0.883185	-0.329834	0.076672	0.163030	0.926689
27815	2.038190	2.428429	9.121597	-0.128076	-0.109368	0.111573	-0.838296	-0.214387	-0.883232	-0.330918	0.079902	0.161032	0.926379
27816	2.060069	2.302603	9.115997	-0.008946	-0.086816	0.103250	-0.842281	-0.210685	-0.882397	-0.332063	0.082049	0.161235	0.925746
27817	2.093855	2.550804	9.105534	0.008976	-0.100885	0.103199	-0.845600	-0.207777	-0.884145	-0.333233	0.084166	0.161731	0.925049
27818	2.055970	2.516140	9.167213	0.113454	-0.080453	0.103666	-0.848514	-0.208236	-0.879430	-0.334615	0.085379	0.164153	0.924011
27819	2.337892	2.560069	8.939651	0.170609	-0.058297	0.090667	-0.852618	-0.209339	-0.875929	-0.335955	0.085568	0.167381	0.922928
27820	2.239454	2.703887	8.603388	0.200633	-0.091309	0.140966	-0.856444	-0.215146	-0.868422	-0.338126	0.086520	0.171418	0.921304
27821	1.708544	3.417585	8.437297	0.168163	-0.198786	0.124354	-0.861736	-0.217659	-0.863074	-0.339577	0.089386	0.175528	0.919722
27822	1.916609	4.115631	8.905363	0.433586	-0.271140	-0.057482	-0.867421	-0.222065	-0.853891	-0.337877	0.091359	0.185405	0.918214
27823	2.367012	4.492840	9.652864	0.425081	-0.098151	-0.150247	-0.868974	-0.236024	-0.840096	-0.335044	0.089571	0.194113	0.917629
27824	2.377909	4.080315	8.963109	0.129360	0.074792	-0.198661	-0.865241	-0.244601	-0.835046	-0.331465	0.086687	0.196306	0.918738
27825	2.504322	3.410123	7.927428	0.110578	0.102113	-0.160505	-0.862314	-0.249258	-0.835764	-0.328617	0.083261	0.197959	0.919723
27826	2.607660	3.137741	8.235929	0.276955	0.088536	-0.057536	-0.859114	-0.256831	-0.831347	-0.327916	0.079709	0.202527	0.919293
27827	3.119437	3.632601	9.210678	0.304962	0.208604	-0.010864	-0.855254	-0.263863	-0.826785	-0.328548	0.073655	0.206820	0.918617
27828	3.348413	3.947545	10.043318	0.244746	0.533349	0.141236	-0.848346	-0.271013	-0.826288	-0.333229	0.062952	0.207549	0.917561
27829	2.836495	3.607969	8.470470	-0.076844	0.601026	0.203594	-0.840667	-0.269044	-0.834632	-0.338850	0.053132	0.201928	0.917378
27830	2.444124	2.037569	7.817995	0.199250	0.544707	0.307703	-0.836691	-0.268939	-0.843262	-0.346418	0.043156	0.201502	0.915166
27831	2.762516	2.121193	9.413311	0.417920	0.415635	0.247334	-0.832706	-0.273124	-0.841294	-0.352488	0.033573	0.206046	0.912233
27832	2.905359	2.852068	10.153521	0.180419	0.122023	0.391389	-0.831379	-0.273987	-0.841471	-0.359778	0.031816	0.208156	0.908966
27833	2.190224	2.809926	9.797330	0.074102	-0.016514	0.238275	-0.839459	-0.273820	-0.840702	-0.363636	0.032547	0.209414	0.907114
27834	3.030254	2.674552	8.680826	0.021135	-0.043542	0.163521	-0.843707	-0.270992	-0.838014	-0.365961	0.034000	0.209956	0.906000
27835	3.258077	2.911708	8.657145	0.037621	-0.042060	0.253699	-0.850595	-0.271250	-0.832039	-0.369971	0.035613	0.210715	0.904131
27836	2.870583	2.996982	9.265604	-0.023976	-0.028755	0.269571	-0.857491	-0.268031	-0.831588	-0.374197	0.037586	0.210250	0.902418
27837	2.650466	2.857058	9.274347	-0.172502	-0.006319	0.173822	-0.859894	-0.261459	-0.835779	-0.376755	0.039831	0.206972	0.902015
27838	2.687388	2.896529	8.938210	-0.168022	-0.002891	0.108435	-0.861502	-0.254623	-0.840104	-0.378039	0.041743	0.203828	0.902108
27839	2.562768	2.923379	8.780139	-0.226843	0.043990	0.061724	-0.862580	-0.247787	-0.844973	-0.378728	0.043063	0.199261	0.902777
27840	2.500186	3.155275	8.843863	-0.206807	0.076156	-0.009615	-0.862066	-0.241842	-0.849083	-0.378124	0.043370	0.194910	0.903964
27841	2.661108	3.216444	8.776132	-0.200176	0.119855	-0.048250	-0.858899	-0.237285	-0.856219	-0.377132	0.042702	0.190356	0.905380
27842	2.776454	3.252511	8.697562	-0.186951	0.132112	-0.035778	-0.853611	-0.233358	-0.862327	-0.376258	0.041743	0.185955	0.906702
27843	2.706156	3.142012	8.758820	-0.135423	0.141603	-0.042610	-0.849379	-0.230554	-0.867117	-0.375487	0.040247	0.182437	0.907803
27844	2.730749	3.368202	8.767496	-0.167664	0.189300	-0.040653	-0.844093	-0.226093	-0.872134	-0.374713	0.038087	0.177951	0.909106
27845	2.661731	3.779591	8.694880	-0.219160	0.263892	-0.054482	-0.837884	-0.219931	-0.879254	-0.374074	0.034977	0.172063	0.910626
27846	2.378896	4.308527	9.182857	-0.100379	0.210149	0.002156	-0.831007	-0.215724	-0.886981	-0.374213	0.032070	0.168609	0.911322
27847	2.018453	4.088335	8.754649	-0.072195	-0.059287	0.047475	-0.829947	-0.215026	-0.894217	-0.374410	0.034081	0.167841	0.911310
27848	1.857477	3.291590	7.995125	0.059214	-0.141625	-0.031236	-0.831798	-0.216134	-0.892755	-0.372920	0.036266	0.169952	0.911445
27849	1.228838	3.292369	8.442778	0.153341	-0.204203	-0.130231	-0.834831	-0.220891	-0.889249	-0.369525	0.038598	0.174536	0.911866
27850	0.597681	3.266462	9.458594	0.089839	-0.237248	-0.254297	-0.839049	-0.228763	-0.882609	-0.363655	0.041517	0.178072	0.913412
27851	0.980986	2.584098	9.889498	-0.010059	-0.295867	-0.433636	-0.838637	-0.233852	-0.880226	-0.354207	0.045554	0.180509	0.916449
27852	2.287931	2.166026	9.812406	0.119720	-0.271612	-0.504068	-0.833985	-0.239923	-0.875777	-0.343623	0.047999	0.185026	0.919448
27853	2.307208	2.399474	10.485182	0.002177	-0.134711	-0.326775	-0.831449	-0.247041	-0.872276	-0.336672	0.049372	0.186343	0.921678
27854	1.995325	2.311249	10.153747	-0.340063	-0.069669	-0.270771	-0.828398	-0.248107	-0.877578	-0.330570	0.052078	0.180752	0.924846
27855	1.621342	1.969395	9.273535	-0.307028	-0.011342	-0.247191	-0.826016	-0.246635	-0.883328	-0.325196	0.053538	0.175357	0.927702
27856	1.697270	2.014441	9.046865	-0.221280	0.052508	-0.211163	-0.820988	-0.244070	-0.890684	-0.320698	0.053411	0.171078	0.930071
27857	1.914790	2.020800	8.906668	-0.150741	0.010205	-0.129922	-0.818610	-0.241660	-0.894660	-0.317728	0.053864	0.168247	0.931580
27858	1.981178	2.339989	8.925552	-0.130192	-0.061389	-0.103822	-0.815700	-0.239991	-0.897324	-0.314921	0.055638	0.166266	0.932783
27859	1.523743	2.453069	9.047860	-0.103755	-0.099828	-0.123341	-0.817823	-0.238673	-0.897928	-0.311746	0.057857	0.164976	0.933943
27860	1.493308	2.544772	9.197872	-0.040731	-0.124151	-0.196679	-0.814905	-0.239967	-0.899211	-0.307109	0.059930	0.165160	0.935315
27861	1.861501	2.774755	9.072645	-0.016380	-0.103555	-0.229269	-0.811992	-0.240093	-0.896565	-0.302026	0.061301	0.165638	0.936796
27862	2.241356	2.878709	8.775428	-0.027439	-0.139181	-0.158002	-0.811601	-0.238055	-0.894492	-0.298082	0.063695	0.166102	0.937817
27863	2.042963	2.850910	9.465158	0.064162	-0.141980	-0.085210	-0.810805	-0.238965	-0.892115	-0.295661	0.065783	0.168153	0.938073
27864	1.910965	2.698042	9.671664	0.007447	-0.113314	-0.113464	-0.807632	-0.237763	-0.886746	-0.292673	0.067626	0.169057	0.938717
27865	2.180851	2.581523	9.223505	-0.121200	-0.092192	-0.076645	-0.808168	-0.235877	-0.883191	-0.290324	0.069887	0.167305	0.939594
27866	2.114199	2.444330	8.736291	0.013331	-0.061449	-0.052124	-0.806982	-0.234294	-0.880336	-0.288659	0.070935	0.167930	0.939917
27867	1.874394	2.813797	8.798355	0.121414	-0.101069	0.004578	-0.807374	-0.236791	-0.874508	-0.288142	0.072221	0.170675	0.939483
27868	1.907583	3.129979	9.028055	0.122033	-0.123464	-0.023880	-0.809216	-0.241629	-0.868603	-0.286954	0.073898	0.173660	0.939169
27869	1.985453	3.145977	9.232507	0.059948	-0.116919	-0.057650	-0.812123	-0.244145	-0.865564	-0.285111	0.075592	0.175449	0.939263
27870	1.966025	3.160197	9.308825	0.017658	-0.092526	-0.087683	-0.814493	-0.249499	-0.861011	-0.282676	0.077061	0.176387	0.939704
27871	2.270802	3.175428	9.231413	0.064676	-0.093730	-0.130045	-0.814227	-0.250609	-0.855414	-0.279551	0.078017	0.178255	0.940207
27872	2.178364	3.110584	8.709165	0.019586	-0.105658	-0.059501	-0.816088	-0.248414	-0.851834	-0.277610	0.079817	0.179254	0.940441
27873	1.957754	3.203652	8.499510	0.040284	-0.131971	0.004099	-0.820195	-0.248695	-0.847636	-0.276822	0.082091	0.180686	0.940204
27874	2.173727	3.328951	8.620726	0.158046	-0.206367	-0.038499	-0.825360	-0.249388	-0.842635	-0.275138	0.085088	0.184811	0.939630
27875	2.379266	3.784214	9.056849	0.079096	-0.234992	-0.021323	-0.833565	-0.251623	-0.840465	-0.273534	0.088967	0.187617	0.939183
27876	2.288215	3.962176	8.973283	-0.060583	-0.173488	-0.003671	-0.841247	-0.251596	-0.840107	-0.272234	0.092672	0.187385	0.939248
27877	2.645429	3.713734	8.487880	-0.108812	-0.078077	-0.066922	-0.845749	-0.251224	-0.845813	-0.270003	0.094437	0.185941	0.940003
27878	3.261466	4.159398	8.404736	0.008206	0.050483	-0.046435	-0.846139	-0.253049	-0.851099	-0.268865	0.093399	0.185864	0.940448
27879	2.431657	4.425893	8.215998	0.055503	0.104703	0.147850	-0.848251	-0.254836	-0.856365	-0.271645	0.091639	0.186225	0.939751
27880	1.744418	3.008050	8.768831	0.289365	0.268196	0.014561	-0.845195	-0.257598	-0.860782	-0.272976	0.085205	0.190128	0.939189
27881	5.012916	4.405179	12.086298	0.356334	0.665030	-0.248769	-0.833226	-0.274032	-0.862249	-0.270918	0.069795	0.193753	0.940315
27882	2.860502	2.652199	10.033304	-0.854007	0.737592	0.277174	-0.819864	-0.267075	-0.880831	-0.277220	0.061740	0.173205	0.943047
27883	0.795640	-0.948919	7.147287	-0.408630	0.433535	0.346255	-0.814091	-0.245325	-0.909991	-0.284266	0.057039	0.162654	0.943124
27884	2.769218	1.529116	10.096743	0.173400	-0.015505	0.160712	-0.813158	-0.247317	-0.909260	-0.286956	0.057012	0.165768	0.941768
27885	3.537531	1.518781	10.079477	-0.044006	0.021475	0.354597	-0.817280	-0.241549	-0.913188	-0.293217	0.058152	0.164332	0.940020
27886	1.510018	1.452762	9.124785	-0.151362	-0.054252	0.389610	-0.824583	-0.234931	-0.914503	-0.299618	0.061495	0.161283	0.938315
27887	1.665521	1.834276	9.364967	0.002010	-0.132441	0.225096	-0.835847	-0.233206	-0.911501	-0.302991	0.064803	0.161688	0.936939
27888	2.529753	1.905805	9.544990	-0.076116	-0.126806	0.116832	-0.841150	-0.231424	-0.910846	-0.304115	0.068176	0.160819	0.936484
27889	2.952260	1.736189	8.748093	-0.170084	-0.045656	0.147049	-0.845404	-0.225997	-0.911966	-0.306075	0.070701	0.157535	0.936217
27890	2.791192	2.043972	8.798595	-0.071599	0.019547	0.312235	-0.847547	-0.217805	-0.913961	-0.311272	0.071924	0.155571	0.934738
27891	2.851312	2.448013	8.903297	0.017801	0.135760	0.353894	-0.851264	-0.214807	-0.913151	-0.317919	0.070582	0.154389	0.932797
27892	2.387099	2.861935	8.780026	0.049630	0.163962	0.481569	-0.856573	-0.211215	-0.912305	-0.326752	0.068879	0.153521	0.930011
27893	2.172988	3.091119	9.185722	0.043016	0.144173	0.488522	-0.861353	-0.207073	-0.911581	-0.335911	0.067610	0.152596	0.926988
27894	2.448855	3.193192	8.943094	0.099929	0.163290	0.382675	-0.865068	-0.204770	-0.910928	-0.342928	0.065266	0.152768	0.924555
27895	2.515130	3.174910	8.329087	0.207260	0.151025	0.339614	-0.865601	-0.203581	-0.913568	-0.349509	0.062287	0.155095	0.921905
27896	1.982845	3.459017	8.849768	0.360450	0.117102	0.324941	-0.868767	-0.208356	-0.909121	-0.355699	0.058788	0.160459	0.918844
27897	1.939626	3.946143	8.984370	0.250039	0.124390	0.280423	-0.871277	-0.211093	-0.902874	-0.361104	0.055776	0.163897	0.916314
27898	2.260267	3.981057	8.683449	0.189647	0.142334	0.253761	-0.873258	-0.213183	-0.901039	-0.365890	0.052790	0.166011	0.914209
27899	2.111570	4.473511	8.446512	0.170566	0.185433	0.301736	-0.873129	-0.212028	-0.902882	-0.371746	0.049273	0.167629	0.911744
27900	1.556546	4.308140	8.902491	0.266564	-0.127442	0.257717	-0.876568	-0.213691	-0.899944	-0.375798	0.050628	0.173135	0.908976
27901	1.033664	3.638391	8.677280	0.388094	-0.353021	0.286861	-0.888222	-0.215169	-0.890733	-0.379691	0.055158	0.182778	0.905199
27902	0.656499	2.112012	8.513550	0.494347	-0.304838	0.026849	-0.898143	-0.220815	-0.878052	-0.379135	0.057157	0.193963	0.902977
27903	2.060259	1.598700	9.333124	0.393138	-0.119532	-0.198030	-0.899697	-0.234207	-0.864641	-0.375065	0.055562	0.202321	0.902943
27904	3.361226	1.850719	11.595160	0.565436	-0.407365	-0.035242	-0.901251	-0.247756	-0.850430	-0.372916	0.058661	0.215568	0.900568
27905	3.455444	2.262672	11.804348	0.444619	-0.263028	0.199540	-0.917645	-0.259704	-0.830362	-0.375437	0.060994	0.225278	0.896982
27906	2.242589	3.451851	11.250297	-0.386987	0.207268	-0.121633	-0.916581	-0.261411	-0.830026	-0.373145	0.059777	0.216877	0.900086
27907	2.016636	1.850193	7.852023	-0.624317	0.261947	0.025812	-0.911717	-0.247511	-0.844532	-0.373536	0.059863	0.203532	0.903029
27908	2.165526	1.576110	7.228039	-0.098568	0.302088	0.163859	-0.907630	-0.239511	-0.856668	-0.377044	0.055961	0.199251	0.902776
27909	2.533197	2.313560	8.608125	0.119266	0.145241	0.399443	-0.906450	-0.235304	-0.858694	-0.384540	0.054106	0.199709	0.899621
27910	2.170966	2.668781	9.713560	0.010853	0.000728	0.453914	-0.911248	-0.224408	-0.866476	-0.392155	0.055976	0.199358	0.896291
27911	1.935768	2.781015	9.609220	-0.122267	0.003195	0.451794	-0.918956	-0.215578	-0.866374	-0.399705	0.058731	0.196437	0.893420
27912	2.325902	2.545281	8.886442	0.007339	0.069705	0.431349	-0.926922	-0.209513	-0.861125	-0.407112	0.059281	0.195458	0.890248
27913	2.446305	2.906685	8.627460	0.076409	0.059621	0.539324	-0.935143	-0.206294	-0.859317	-0.416611	0.059757	0.195494	0.885803
27914	1.774520	2.933333	8.621088	0.199464	0.024185	0.610356	-0.945497	-0.198879	-0.855742	-0.427173	0.060209	0.198047	0.880157
27915	1.753925	3.224232	8.541240	0.244320	0.023447	0.547717	-0.951880	-0.190344	-0.856335	-0.436763	0.059872	0.201297	0.874719
27916	2.056058	3.341343	8.270421	0.303345	0.039543	0.564737	-0.959578	-0.185285	-0.850047	-0.446633	0.058948	0.205541	0.868791
27917	1.999931	3.471393	8.200323	0.430306	0.012446	0.625088	-0.971635	-0.185277	-0.838235	-0.457584	0.057399	0.212008	0.861612
27918	1.934061	3.805218	8.633848	0.507148	0.022320	0.612121	-0.981175	-0.184881	-0.827647	-0.468273	0.055105	0.219794	0.854034
27919	1.912581	4.979647	8.484727	0.479217	0.118660	0.662118	-0.990191	-0.182640	-0.818884	-0.480129	0.051347	0.226038	0.846018
27920	1.991425	4.893762	9.120821	0.494202	0.175727	0.445902	-0.996562	-0.178075	-0.816787	-0.488481	0.045773	0.232220	0.839860
27921	2.376527	5.349946	10.407285	0.506229	0.536677	0.525914	-1.000261	-0.181704	-0.813103	-0.499727	0.033997	0.234941	0.833018
27922	2.623841	4.004746	9.628322	-0.078297	0.960307	0.452549	-0.994573	-0.178213	-0.824999	-0.511161	0.021034	0.223666	0.829606
27923	3.323472	2.638500	7.688806	-0.636599	0.838144	0.382776	-0.983622	-0.160431	-0.856760	-0.520421	0.015134	0.204310	0.828970
27924	2.767727	2.142996	8.132812	0.038960	0.492733	0.773579	-0.980494	-0.140739	-0.878709	-0.534743	0.009863	0.199543	0.821057
27925	2.135081	2.998571	12.709027	0.561967	0.616816	0.540842	-0.976519	-0.140707	-0.884121	-0.545670	-0.004272	0.201960	0.813288
27926	2.177221	1.365398	9.598423	-0.554713	0.330052	0.461376	-0.972318	-0.126340	-0.900081	-0.554038	-0.001574	0.189333	0.810674
27927	3.762134	1.294343	6.889229	0.204598	-0.065304	0.745620	-0.983347	-0.113259	-0.905575	-0.565421	0.000024	0.193276	0.801838
27928	3.105839	2.836171	9.081480	0.478272	-0.019869	0.944831	-0.994625	-0.107619	-0.896678	-0.579890	-0.001248	0.201115	0.789480
27929	1.933820	2.174078	8.995152	0.146137	0.122060	0.805300	-1.005650	-0.096792	-0.895132	-0.592643	-0.001607	0.201901	0.779749
27930	2.267768	2.374362	9.348082	0.033779	0.164483	0.670749	-1.012322	-0.079197	-0.900935	-0.603201	-0.001692	0.200477	0.771981
27931	2.508979	2.737947	8.991698	0.003225	0.182922	0.706075	-1.018982	-0.065978	-0.904596	-0.614416	-0.001673	0.198211	0.763677
27932	2.457084	2.436023	9.066999	-0.045531	0.228385	0.720380	-1.022324	-0.055340	-0.908646	-0.625727	-0.001565	0.194713	0.755348
27933	2.641585	2.497598	8.795397	-0.047949	0.257781	0.681624	-1.024088	-0.040063	-0.915652	-0.636621	-0.002120	0.190653	0.747235
27934	2.746382	2.591740	8.812344	0.027245	0.286386	0.701466	-1.025586	-0.025356	-0.922411	-0.647572	-0.003881	0.187431	0.738583
27935	2.521400	2.937196	8.812463	0.091531	0.291766	0.721187	-1.026566	-0.006579	-0.930657	-0.658899	-0.006566	0.184961	0.729108
27936	2.257696	3.180015	8.946957	0.033044	0.307223	0.722915	-1.028059	0.006338	-0.938547	-0.669946	-0.008613	0.181481	0.719835
27937	1.955807	3.130846	8.957319	0.031406	0.302745	0.615092	-1.025174	0.016867	-0.944014	-0.679501	-0.011080	0.177916	0.711689
27938	1.905908	3.438208	8.910145	0.058413	0.294030	0.545278	-1.025468	0.027064	-0.950126	-0.687752	-0.013932	0.174878	0.704430
27939	1.929638	3.484773	9.045311	0.018435	0.292369	0.491202	-1.023771	0.036397	-0.957093	-0.695312	-0.016555	0.171229	0.697817
27940	2.013053	3.600320	8.565609	-0.136023	0.366705	0.560140	-1.018651	0.052720	-0.967902	-0.703926	-0.017686	0.164423	0.690754
27941	2.212489	4.387953	8.402115	-0.095785	0.470591	0.688166	-1.013131	0.068488	-0.979270	-0.714576	-0.020597	0.156773	0.681454
27942	1.432105	4.505029	9.874408	0.160201	-0.041622	0.850262	-1.015152	0.080823	-0.985563	-0.725482	-0.019481	0.159902	0.669125
27943	-0.547245	2.685032	10.019958	0.125682	-0.538239	0.780292	-1.030689	0.093813	-0.976382	-0.733679	-0.011752	0.169711	0.657856
27944	0.182998	1.797659	9.288464	0.108325	-0.236147	0.136687	-1.045276	0.098642	-0.965326	-0.734286	-0.009612	0.174663	0.655915
27945	3.039064	1.237873	10.066301	0.107883	-0.337615	-0.138651	-1.055326	0.092915	-0.961234	-0.730913	-0.007384	0.180972	0.657997
27946	3.247663	1.071803	10.615518	0.109078	-0.549934	0.250705	-1.068039	0.090942	-0.947598	-0.731786	-0.000677	0.190502	0.654369
27947	2.163802	1.258482	10.811919	-0.083685	-0.109670	-0.003240	-1.074402	0.091743	-0.939583	-0.731012	0.001911	0.190902	0.655114
27948	3.132374	1.530758	9.236558	-0.247790	0.072754	0.043198	-1.075477	0.097414	-0.942342	-0.731429	0.004909	0.186624	0.655865
27949	2.564310	0.729052	8.450139	-0.148276	0.149413	0.210385	-1.073914	0.106696	-0.946894	-0.734422	0.005921	0.182335	0.653715
27950	2.250194	1.543884	9.279192	0.006679	0.111286	0.295514	-1.073147	0.116675	-0.950610	-0.738245	0.005621	0.180789	0.649830
27951	1.868073	1.415604	9.473025	-0.221765	0.056360	0.280385	-1.074237	0.127229	-0.953213	-0.741764	0.009204	0.176850	0.646858
27952	1.994527	1.403259	8.769356	-0.218929	0.005834	0.166898	-1.073469	0.136316	-0.954542	-0.743479	0.013138	0.173939	0.645609
27953	2.266695	1.607239	8.766541	0.061976	-0.062589	0.082402	-1.075465	0.139758	-0.956556	-0.744062	0.013348	0.175438	0.644527
27954	2.373340	1.643182	9.000608	0.104096	-0.137668	0.041355	-1.078779	0.140014	-0.952216	-0.743735	0.013887	0.178860	0.643952
27955	2.482606	1.652461	9.129053	0.185843	-0.157404	0.076821	-1.083286	0.140491	-0.944099	-0.743929	0.013468	0.183348	0.642473
27956	2.689971	2.090733	9.269305	0.190412	-0.124435	0.112342	-1.089103	0.136659	-0.941604	-0.744561	0.012812	0.187657	0.640507
27957	2.487618	2.203526	8.826588	0.179510	-0.093584	0.190355	-1.090958	0.136148	-0.935696	-0.746409	0.012080	0.191079	0.637351
27958	2.332143	2.438566	8.653965	0.383566	-0.080592	0.201715	-1.093336	0.133733	-0.931452	-0.748352	0.008312	0.197161	0.633268
27959	2.359664	2.788623	8.837504	0.535814	-0.057882	0.198777	-1.096226	0.125185	-0.927129	-0.750403	0.001790	0.204552	0.628531
27960	2.525107	2.772218	8.943796	0.585450	-0.044918	0.195441	-1.099121	0.118772	-0.924617	-0.752269	-0.005479	0.212608	0.623585
27961	2.522011	3.048879	8.944021	0.544738	-0.007322	0.243283	-1.101486	0.111589	-0.919451	-0.754878	-0.012611	0.219306	0.617985
27962	2.489681	3.524016	8.614507	0.446291	0.067761	0.337163	-1.103186	0.104315	-0.917114	-0.758826	-0.018563	0.223913	0.611311
27963	2.300816	4.277943	8.819650	0.372406	0.156308	0.219036	-1.101858	0.103200	-0.918507	-0.761740	-0.025289	0.225962	0.606675
27964	2.461688	4.882957	9.869451	0.590916	0.285342	0.075473	-1.099443	0.092846	-0.919939	-0.763239	-0.037273	0.228845	0.603081
27965	2.602117	3.759109	8.871320	0.043049	0.547196	0.084310	-1.090158	0.089386	-0.930621	-0.766373	-0.044358	0.220858	0.601604
27966	2.930369	2.483176	6.537023	-0.087617	0.401530	0.174949	-1.080373	0.096033	-0.944208	-0.769968	-0.046936	0.213831	0.599352
27967	3.107366	1.559260	7.637363	0.496411	0.301484	0.394481	-1.075728	0.094012	-0.952108	-0.775148	-0.056628	0.215326	0.591247
27968	6.136528	5.100484	13.167365	1.002116	0.855226	0.266938	-1.061108	0.077379	-0.959784	-0.780226	-0.080951	0.214184	0.582083
27969	2.677052	2.143991	10.118159	-0.718853	0.738484	0.610077	-1.044977	0.088956	-0.981739	-0.791155	-0.075711	0.195095	0.574699
27970	0.706967	1.687922	6.469985	-0.045726	0.135263	0.451501	-1.037369	0.115637	-0.996272	-0.796557	-0.074620	0.193143	0.568000
27971	1.826839	2.414940	9.635115	0.780488	-0.025614	0.343085	-1.043969	0.107561	-0.990550	-0.798818	-0.085413	0.202727	0.559906
27972	3.950066	2.174338	9.803170	-0.047197	0.010475	0.403913	-1.043181	0.109957	-0.992361	-0.803079	-0.082975	0.202757	0.554138
27973	3.883657	2.258031	9.254125	0.114785	0.134156	0.562603	-1.042942	0.118644	-0.993965	-0.809384	-0.083859	0.202672	0.544783
27974	2.349849	2.531132	8.706763	-0.014122	-0.004354	0.650059	-1.044040	0.131834	-0.995813	-0.815978	-0.080751	0.203720	0.534937
27975	1.909895	2.974644	8.778975	0.158716	0.089877	0.529278	-1.050681	0.138061	-0.992855	-0.821486	-0.081965	0.204658	0.525887
27976	1.921234	2.982193	9.347305	0.013131	0.116132	0.389288	-1.049642	0.145371	-0.996122	-0.825605	-0.081623	0.203581	0.519873
27977	2.097041	2.871268	9.069517	-0.028922	0.063597	0.270326	-1.046233	0.157547	-1.000872	-0.828506	-0.080527	0.202503	0.515836
27978	2.697865	2.867598	9.003737	-0.051310	0.051005	0.162188	-1.046252	0.164153	-1.002808	-0.830084	-0.079370	0.201449	0.513886
27979	2.725729	3.025864	8.851761	-0.067915	0.064652	0.179895	-1.047588	0.168432	-1.005473	-0.832095	-0.077976	0.199812	0.511481
27980	2.470320	3.077061	8.867607	-0.006826	0.051769	0.181826	-1.044683	0.171162	-1.005688	-0.833783	-0.077486	0.199226	0.509029
27981	2.429750	3.178281	8.937807	-0.030140	0.063948	0.112876	-1.043632	0.174596	-1.010421	-0.835033	-0.076978	0.197885	0.507579
27982	2.528239	3.340271	8.920351	-0.050470	0.064967	0.065051	-1.042059	0.180271	-1.009856	-0.835638	-0.076356	0.196453	0.507233
27983	2.402623	3.197204	8.907948	-0.046868	0.063208	0.065084	-1.041273	0.183238	-1.012185	-0.836416	-0.075758	0.194890	0.506643
27984	2.455385	3.105924	8.924698	-0.112000	0.083491	0.013725	-1.037974	0.187683	-1.014497	-0.836657	-0.074495	0.192445	0.507367
27985	2.681424	3.190126	8.904522	-0.131226	0.115860	0.065096	-1.038378	0.190145	-1.018036	-0.837749	-0.073019	0.189158	0.507014
27986	2.380383	2.978341	8.923359	-0.094547	0.136342	0.111389	-1.034153	0.195297	-1.021678	-0.839123	-0.072208	0.186145	0.505973
27987	2.394377	2.993151	8.844247	-0.065633	0.161475	0.111638	-1.031126	0.202180	-1.026592	-0.840738	-0.072118	0.182831	0.504512
27988	2.486432	3.256988	8.967835	-0.045343	0.174635	0.162145	-1.025837	0.205618	-1.029629	-0.842657	-0.072332	0.179741	0.502385
27989	2.266581	3.136509	9.183437	-0.062313	0.145444	0.185823	-1.021748	0.211489	-1.034051	-0.844922	-0.071878	0.176848	0.499666
27990	2.158653	3.202517	9.186849	-0.059959	0.080460	0.153608	-1.021366	0.217124	-1.036693	-0.846403	-0.070928	0.175184	0.497877
27991	2.335112	3.035759	8.762678	-0.066206	0.116665	0.125508	-1.017145	0.223082	-1.038967	-0.847942	-0.070346	0.172660	0.496220
27992	2.348125	3.191399	9.262548	-0.057283	0.109645	0.125470	-1.012916	0.226739	-1.044400	-0.849216	-0.069829	0.170485	0.494864
27993	2.281900	3.318823	9.047744	-0.070868	0.066107	0.155222	-1.013327	0.231522	-1.045585	-0.850860	-0.068585	0.168833	0.492777
27994	2.310170	3.341170	8.932909	-0.007681	-0.009220	0.202674	-1.012679	0.236256	-1.045709	-0.852390	-0.067471	0.169271	0.490128
27995	2.329768	3.312385	8.818194	0.023221	-0.050193	0.252017	-1.012819	0.238940	-1.046964	-0.854432	-0.066385	0.170680	0.486218
27996	2.092260	3.089627	8.935341	0.050608	-0.092068	0.264271	-1.015348	0.243152	-1.045459	-0.856185	-0.065248	0.173174	0.482391
27997	1.915780	2.969928	9.077653	-0.043380	-0.085316	0.246378	-1.019075	0.249023	-1.042009	-0.858093	-0.062723	0.174523	0.478836
27998	1.966878	2.815490	8.935968	-0.080551	-0.044343	0.230608	-1.020954	0.257441	-1.041987	-0.859846	-0.059918	0.174878	0.475912
27999	1.940348	2.931522	8.941500	-0.090640	-0.011010	0.209573	-1.021767	0.263601	-1.041915	-0.861684	-0.057447	0.174433	0.473048
28000	1.519857	2.851139	9.564638	-0.082127	-0.161976	0.132684	-1.024435	0.269723	-1.038335	-0.862109	-0.053858	0.176674	0.471863
28001	1.953932	2.592007	9.563064	-0.000416	-0.285431	0.084325	-1.031067	0.272256	-1.032542	-0.861663	-0.050821	0.181622	0.471134
28002	2.863751	1.853559	9.086278	0.022142	-0.144596	0.007340	-1.035704	0.272585	-1.030063	-0.860838	-0.049640	0.184405	0.471686
28003	3.082462	2.204733	9.966468	0.001050	-0.023783	0.006195	-1.037024	0.270935	-1.029832	-0.860595	-0.049326	0.184783	0.472016
28004	2.498544	1.820316	9.864801	-0.143547	0.163916	0.130861	-1.034385	0.274387	-1.030826	-0.862191	-0.047735	0.180813	0.470803
28005	2.619286	1.807837	8.886566	-0.134704	0.185116	0.210588	-1.029386	0.286054	-1.033195	-0.864751	-0.046268	0.176489	0.467886
28006	2.462426	2.021027	8.904214	0.011214	0.122718	0.194759	-1.024632	0.291054	-1.036847	-0.866607	-0.046734	0.174732	0.465055
28007	1.905993	2.251260	9.111657	-0.014611	0.116382	0.081583	-1.020939	0.296927	-1.040996	-0.867583	-0.047152	0.172580	0.463997
28008	1.982112	1.801131	8.886321	0.054916	0.050475	-0.106039	-1.017627	0.296573	-1.041046	-0.866366	-0.048761	0.172194	0.466243
28009	2.482244	2.082126	9.426669	0.086379	0.015408	-0.113371	-1.017085	0.292400	-1.042258	-0.865075	-0.050649	0.172532	0.468308
28010	2.496406	1.975577	9.401430	-0.075041	0.022594	-0.099684	-1.016940	0.288224	-1.042930	-0.863945	-0.049730	0.171414	0.470895
28011	2.243567	1.832588	9.004826	-0.082756	-0.043526	-0.090336	-1.017738	0.289346	-1.042348	-0.862828	-0.048029	0.171199	0.473192
28012	2.161806	2.086004	9.269983	0.017712	-0.058994	-0.149352	-1.015753	0.289859	-1.042355	-0.860851	-0.048114	0.172317	0.476369
28013	2.001335	2.364671	9.325538	-0.012717	-0.111369	-0.199269	-1.019583	0.286288	-1.041083	-0.858374	-0.047355	0.173805	0.480357
28014	1.903415	2.387149	9.153877	-0.043761	-0.139563	-0.220739	-1.022491	0.283721	-1.035764	-0.855468	-0.045862	0.175641	0.484997
28015	2.240305	2.475771	8.966177	-0.015222	-0.163554	-0.282762	-1.026449	0.277987	-1.031339	-0.851943	-0.044860	0.177901	0.490441
28016	2.596751	2.596331	9.033971	0.013449	-0.187288	-0.282909	-1.029211	0.270970	-1.026969	-0.848141	-0.044093	0.181035	0.495922
28017	2.543756	2.806537	8.927260	0.035143	-0.178061	-0.217355	-1.033173	0.266796	-1.023568	-0.845085	-0.043575	0.184097	0.500042
28018	2.357420	2.931817	9.031318	0.091046	-0.193427	-0.224317	-1.037525	0.259791	-1.018106	-0.841695	-0.043839	0.188145	0.504212
28019	2.511899	2.995326	9.240169	0.084454	-0.168981	-0.243673	-1.040417	0.252265	-1.015764	-0.838291	-0.044370	0.191513	0.508548
28020	2.662361	2.917908	8.821747	-0.035955	-0.128138	-0.174851	-1.046227	0.245872	-1.011204	-0.835701	-0.042970	0.193204	0.512279
28021	2.699082	2.947653	8.360516	0.011402	-0.137778	-0.128790	-1.047146	0.243054	-1.009137	-0.833605	-0.042161	0.195420	0.514914
28022	2.393846	2.934827	8.307921	0.020546	-0.229350	0.052842	-1.051127	0.245152	-1.005267	-0.832885	-0.039773	0.199561	0.514681
28023	2.792169	3.599935	8.962595	0.290121	-0.248895	-0.141066	-1.056539	0.238607	-1.000583	-0.829944	-0.042563	0.206498	0.516469
28024	3.102085	4.030380	9.298609	-0.081257	-0.120734	-0.199853	-1.060359	0.231100	-0.998095	-0.827090	-0.040632	0.207552	0.520763
28025	3.580603	4.165332	9.745524	0.224174	0.221361	-0.120797	-1.059284	0.226387	-1.000673	-0.826296	-0.047152	0.206082	0.522056
28026	4.046643	3.329026	9.313627	-0.083663	0.533110	0.039309	-1.047350	0.222710	-1.010588	-0.828535	-0.050994	0.196491	0.521844
28027	4.289401	2.216771	8.564056	-0.281025	0.585459	0.298955	-1.032807	0.232851	-1.023045	-0.833909	-0.051191	0.184176	0.517739
28028	2.000938	1.602276	7.453858	-0.240436	0.337468	0.697654	-1.022267	0.252706	-1.035011	-0.842063	-0.047897	0.176822	0.507317
28029	0.532915	1.274772	8.595502	0.152858	0.103786	0.283952	-1.016741	0.265544	-1.040301	-0.844915	-0.050428	0.176870	0.502288
28030	3.196614	2.459264	10.122095	0.167198	0.028415	-0.141514	-1.011964	0.263313	-1.045257	-0.843031	-0.053855	0.177997	0.504693
28031	4.370071	2.560666	10.191034	-0.047605	0.066424	0.156610	-1.010371	0.262216	-1.047726	-0.844668	-0.053000	0.176594	0.502535
28032	3.124737	2.380342	10.650014	0.121582	0.193685	0.314707	-1.008785	0.263460	-1.048778	-0.847804	-0.055642	0.174964	0.497513
28033	1.980310	2.000214	9.573151	-0.061449	0.109542	0.486283	-1.004042	0.272370	-1.052440	-0.852838	-0.053788	0.173042	0.489726
28034	2.610220	2.001766	8.008697	0.238078	-0.052008	0.433927	-1.004861	0.280485	-1.052440	-0.856072	-0.055589	0.176814	0.482480
28035	2.198812	2.346354	8.821463	0.334567	-0.078562	0.318302	-1.002747	0.281942	-1.051076	-0.858250	-0.059219	0.181758	0.476303
28036	2.131334	2.138842	9.162745	0.067412	0.020977	0.228825	-1.005004	0.283812	-1.051259	-0.859928	-0.059514	0.182401	0.472982
28037	2.651938	2.313370	9.374771	-0.066465	0.114695	0.134281	-1.004467	0.281253	-1.049736	-0.861489	-0.058740	0.179967	0.471166
28038	2.802582	2.141314	9.183322	-0.122813	0.142964	0.194381	-1.000386	0.290022	-1.052724	-0.863497	-0.057049	0.176663	0.468945
28039	2.396407	2.192184	9.030872	-0.090707	0.126150	0.236901	-0.997366	0.298959	-1.055828	-0.866059	-0.055574	0.173912	0.465411
28040	2.285807	2.321289	9.353849	-0.097765	0.115413	0.093601	-0.990905	0.309249	-1.060539	-0.866985	-0.054414	0.171196	0.464832
28041	2.631171	2.531390	8.780380	-0.182085	0.131610	-0.014489	-0.986951	0.316229	-1.064521	-0.867294	-0.052274	0.167220	0.465946
28042	2.623321	2.693888	8.855936	-0.039933	0.149550	-0.043994	-0.985097	0.316160	-1.063337	-0.866946	-0.052899	0.164300	0.467559
28043	2.644312	2.871475	8.951519	-0.048373	0.151788	-0.065238	-0.980598	0.317951	-1.066820	-0.866679	-0.053451	0.161193	0.469072
28044	2.629572	2.851769	8.763474	-0.028622	0.169596	-0.059749	-0.975832	0.318729	-1.068997	-0.866140	-0.054492	0.158021	0.471022
28045	2.523011	2.847407	8.755423	-0.003736	0.206581	-0.108919	-0.970267	0.318753	-1.075635	-0.865553	-0.056489	0.154368	0.473073
28046	2.540007	3.158381	8.428660	-0.048403	0.320649	-0.134860	-0.962315	0.317564	-1.080461	-0.864689	-0.058839	0.148313	0.476292
28047	2.744636	3.839327	8.468313	0.077817	0.349479	-0.106064	-0.954095	0.315611	-1.088802	-0.864381	-0.063640	0.143025	0.477850
28048	2.594697	4.210515	9.373146	0.179246	0.004407	0.076815	-0.945874	0.312693	-1.091540	-0.864321	-0.066308	0.144866	0.477040
28049	1.618501	2.996051	8.721733	0.183692	-0.295778	0.132654	-0.952228	0.311241	-1.088829	-0.864232	-0.066145	0.152076	0.474974
28050	1.574367	2.211163	8.203993	0.373247	-0.477902	0.082629	-0.962020	0.307853	-1.083457	-0.862558	-0.067581	0.164069	0.473823
28051	0.936889	2.282251	9.365707	0.394074	-0.389963	0.056844	-0.975496	0.295333	-1.071894	-0.861000	-0.070389	0.174722	0.472437
28052	0.714773	2.025960	11.074571	0.183032	-0.351732	-0.193749	-0.983162	0.288913	-1.064228	-0.857205	-0.070677	0.182316	0.476408
28053	2.695910	1.967247	11.135802	0.437473	-0.219561	-0.196960	-0.992131	0.275534	-1.056233	-0.853642	-0.076669	0.189992	0.478873
28054	2.838169	2.443129	10.847744	-0.109847	0.149308	-0.127402	-0.992100	0.265213	-1.056696	-0.852518	-0.076427	0.186308	0.482350
28055	1.492090	1.811648	8.784556	-0.291593	0.128986	-0.057005	-0.984303	0.271561	-1.061280	-0.852667	-0.072737	0.181190	0.484602
28056	0.866993	1.542993	8.651869	-0.128859	0.078724	-0.092028	-0.981808	0.278977	-1.064561	-0.851788	-0.071425	0.178547	0.487315
28057	1.974772	1.975800	9.200089	0.031510	0.022089	-0.044421	-0.979558	0.279627	-1.064700	-0.851188	-0.072137	0.178339	0.488334
28058	2.379287	2.398250	9.514996	-0.043850	0.007814	0.077140	-0.978504	0.281408	-1.064253	-0.851648	-0.071005	0.177962	0.487836
28059	1.687766	2.562897	9.502163	-0.248997	-0.013399	0.072086	-0.978126	0.287968	-1.064585	-0.852449	-0.066166	0.175762	0.487914
28060	1.523300	2.258892	9.215390	-0.244542	-0.044607	-0.031481	-0.978275	0.293543	-1.064003	-0.851953	-0.061500	0.174160	0.489962
28061	2.152236	2.042113	9.031734	-0.205278	-0.087161	-0.093641	-0.980409	0.298464	-1.063419	-0.850779	-0.057253	0.173393	0.492780
28062	2.305599	2.180863	9.362737	-0.056957	-0.090393	-0.055228	-0.981355	0.304423	-1.060534	-0.849652	-0.055416	0.174373	0.494586
28063	1.945117	2.577220	8.980423	-0.171070	-0.145178	-0.037299	-0.985338	0.307516	-1.057438	-0.848761	-0.050982	0.174974	0.496377
28064	1.727043	2.677625	8.852627	-0.101576	-0.101110	-0.070347	-0.988789	0.309631	-1.054916	-0.847484	-0.048336	0.175675	0.498571
28065	2.073734	2.788290	8.838361	-0.118691	-0.142894	-0.111416	-0.991442	0.310740	-1.051898	-0.845775	-0.045109	0.176665	0.501418
28066	2.225413	2.829874	8.789748	-0.060525	-0.203838	-0.143485	-0.994619	0.309589	-1.047202	-0.843336	-0.042386	0.179440	0.504766
28067	2.012374	3.177970	8.751702	-0.033682	-0.258538	-0.080063	-1.000053	0.310461	-1.043220	-0.841404	-0.039363	0.183256	0.506860
28068	1.614016	3.430442	8.511322	-0.044787	-0.351238	-0.219409	-1.006144	0.309339	-1.036880	-0.837576	-0.035693	0.188598	0.511491
28069	1.679662	3.975323	8.186695	0.028741	-0.443036	-0.293174	-1.018315	0.303514	-1.026325	-0.832608	-0.032731	0.195951	0.517007
28070	2.161063	3.586011	8.536561	0.298472	-0.427428	-0.686625	-1.029921	0.285655	-1.015088	-0.823191	-0.035815	0.205738	0.527964
28071	3.521979	4.669235	10.478857	0.583107	-0.095539	-0.916512	-1.036976	0.252435	-1.008284	-0.812250	-0.048227	0.212632	0.541028
28072	3.883291	3.097948	9.839886	-0.278413	0.279989	-0.397856	-1.031118	0.241831	-1.008287	-0.808987	-0.048264	0.204730	0.548904
28073	5.338384	2.235726	7.830692	-0.433859	0.404049	-0.109575	-1.020271	0.247665	-1.017887	-0.809540	-0.046068	0.193269	0.552421
28074	3.753478	1.908344	7.259816	0.077451	0.197898	0.630175	-1.011835	0.261844	-1.023704	-0.816673	-0.046871	0.191548	0.542363
28075	1.443103	2.170066	9.348389	0.486824	0.135576	0.518344	-1.003087	0.260749	-1.033500	-0.822030	-0.054197	0.195050	0.532245
28076	2.166296	2.566767	9.892301	0.184394	0.161920	0.251268	-0.999380	0.261248	-1.034600	-0.824709	-0.057786	0.194683	0.527839
28077	3.981988	2.706634	10.996387	0.171659	0.317451	0.075861	-0.993155	0.261584	-1.037210	-0.826294	-0.063524	0.191305	0.525933
28078	2.960884	2.299671	10.433784	-0.142078	0.392520	0.416866	-0.982303	0.265458	-1.046604	-0.831847	-0.063503	0.183912	0.519783
28079	2.128021	1.580330	7.655293	0.094738	0.039465	0.495196	-0.977574	0.278835	-1.050257	-0.836763	-0.063454	0.184813	0.511513
28080	2.171819	2.741530	8.909118	0.442194	-0.125559	0.458011	-0.976777	0.277962	-1.049489	-0.839958	-0.067682	0.192074	0.502988
28081	1.758750	2.418553	9.582453	0.080389	-0.005206	0.141234	-0.977569	0.276833	-1.048174	-0.841040	-0.068238	0.193081	0.500714
28082	2.799660	1.854870	9.517551	-0.185693	0.091830	0.011741	-0.977183	0.280925	-1.050463	-0.841400	-0.065818	0.189756	0.501703
28083	3.599178	2.097460	8.702637	-0.183798	0.070910	0.140523	-0.976146	0.289054	-1.052900	-0.843115	-0.062617	0.186847	0.500324
28084	2.806948	2.432608	8.569894	-0.029402	0.106411	0.229805	-0.972727	0.297395	-1.054820	-0.845484	-0.062155	0.185111	0.497019
28085	2.358742	2.861445	9.005413	0.015150	0.137173	0.115282	-0.964525	0.300710	-1.055345	-0.846918	-0.063054	0.183044	0.495226
28086	2.691353	2.920861	8.812986	-0.039497	0.160809	0.076291	-0.959766	0.303860	-1.057446	-0.847952	-0.063525	0.180092	0.494479
28087	2.739222	2.926568	8.660368	0.024321	0.174489	0.048281	-0.957255	0.305993	-1.061701	-0.848824	-0.065194	0.177422	0.493730
28088	2.507918	2.907839	8.961501	0.087699	0.122263	0.024320	-0.952086	0.305228	-1.063932	-0.849003	-0.067621	0.176316	0.493492
28089	2.587466	3.030636	8.837854	0.027309	0.139272	-0.036781	-0.950364	0.305250	-1.066634	-0.848890	-0.069300	0.174180	0.494211
28090	2.584241	2.933473	8.737396	0.025939	0.149327	-0.084455	-0.944000	0.303159	-1.067043	-0.848137	-0.071320	0.171857	0.496026
28091	2.584557	3.151934	8.682805	0.042512	0.140082	-0.100383	-0.940818	0.302648	-1.072328	-0.847353	-0.073488	0.169800	0.497756
28092	2.598786	3.394916	8.585132	0.016865	0.188982	-0.109002	-0.935775	0.299213	-1.073704	-0.846439	-0.075821	0.166682	0.500008
28093	2.740770	4.271321	8.438460	-0.038839	0.205526	-0.077308	-0.931275	0.300859	-1.076923	-0.846186	-0.077222	0.162796	0.501501
28094	2.587995	4.224904	8.877001	0.134281	-0.135968	-0.015272	-0.930735	0.297207	-1.076509	-0.844815	-0.077932	0.166517	0.502481
28095	2.091594	3.492475	8.200570	0.228809	-0.405040	0.108998	-0.937880	0.294166	-1.070620	-0.843937	-0.077153	0.175966	0.500853
28096	0.765435	2.650464	8.811292	0.436426	-0.496774	0.003284	-0.951886	0.282284	-1.061982	-0.840958	-0.079285	0.188801	0.500856
28097	0.765476	2.886161	11.079266	0.352873	-0.360377	-0.288799	-0.961519	0.268968	-1.049952	-0.835859	-0.082547	0.197959	0.505309
28098	2.842602	2.520924	11.208336	-0.032648	-0.187852	-0.416656	-0.968243	0.257662	-1.043258	-0.830399	-0.081515	0.200159	0.513546
28099	2.406267	2.134155	9.484118	-0.298724	-0.035152	-0.429622	-0.971023	0.257136	-1.041901	-0.826066	-0.077692	0.196955	0.522291
28100	1.602797	2.177816	9.321939	-0.137305	-0.025770	-0.540271	-0.974450	0.251475	-1.041237	-0.820033	-0.077079	0.195162	0.532462
28101	1.409467	2.043240	9.406080	-0.274188	0.024325	-0.527956	-0.974169	0.246028	-1.041414	-0.814653	-0.074657	0.190933	0.542505
28102	2.485229	1.807806	8.639351	-0.326763	0.004281	-0.380816	-0.972061	0.249732	-1.040649	-0.810614	-0.070662	0.186789	0.550474
28103	2.668489	1.898546	8.925902	-0.128974	-0.082510	-0.254379	-0.972061	0.249568	-1.039581	-0.807462	-0.068287	0.186263	0.555561
28104	1.943219	2.431629	9.761314	-0.245867	-0.162921	-0.207403	-0.976037	0.250434	-1.036824	-0.804521	-0.063118	0.185918	0.560533
28105	1.689470	2.407531	9.060510	-0.359508	-0.219187	-0.273467	-0.982544	0.255840	-1.034698	-0.800840	-0.055557	0.184944	0.566891
28106	2.081254	2.419476	8.889513	-0.184663	-0.263605	-0.358157	-0.987979	0.257284	-1.031369	-0.795636	-0.050777	0.186708	0.574043
28107	1.995285	2.660692	9.279795	-0.096928	-0.322671	-0.420146	-0.995263	0.255850	-1.022341	-0.789440	-0.046766	0.190164	0.581752
28108	1.808745	3.006835	9.179996	-0.272877	-0.307031	-0.501904	-1.004263	0.253244	-1.015344	-0.782280	-0.040637	0.191392	0.591401
28109	2.081129	3.157388	8.908011	-0.269070	-0.299930	-0.643359	-1.011670	0.249056	-1.007878	-0.773416	-0.035049	0.192218	0.603035
28110	2.419377	3.304294	8.751204	-0.268182	-0.323759	-0.613526	-1.018795	0.239633	-1.003803	-0.764520	-0.029197	0.193579	0.614154
28111	2.277910	3.505647	8.964375	-0.266102	-0.277428	-0.616742	-1.026597	0.234774	-0.997159	-0.755690	-0.023856	0.194054	0.625066
28112	2.237277	3.570429	8.784526	-0.251932	-0.263586	-0.740370	-1.031886	0.230486	-0.987440	-0.745043	-0.019464	0.194545	0.637718
28113	2.403322	3.507904	8.790092	-0.186549	-0.271443	-0.831309	-1.038212	0.219329	-0.981551	-0.733061	-0.016254	0.195759	0.651180
28114	2.364650	3.502347	8.786541	-0.200476	-0.297685	-0.853614	-1.043742	0.207249	-0.972749	-0.720300	-0.012612	0.197232	0.664912
28115	2.501251	3.451421	8.750198	-0.250702	-0.352937	-0.937256	-1.049653	0.190186	-0.965443	-0.706056	-0.007840	0.198629	0.679684
28116	3.182711	3.240427	8.353891	-0.183685	-0.361554	-0.852360	-1.056104	0.175902	-0.956968	-0.692486	-0.003546	0.201093	0.692829
28117	4.030767	3.197609	8.827928	0.028712	-0.263096	-0.803520	-1.061885	0.159215	-0.947907	-0.679876	-0.003331	0.205050	0.704068
28118	3.558057	3.179304	8.654703	-0.259726	-0.207815	-0.370763	-1.065173	0.150615	-0.940898	-0.673262	0.001792	0.204202	0.710645
28119	3.015428	2.814989	7.942787	-0.186672	-0.203492	-0.271338	-1.069813	0.152042	-0.937579	-0.668219	0.006313	0.204346	0.715322
28120	2.523128	4.107236	9.078081	0.144320	-0.179500	-0.264815	-1.073487	0.139690	-0.930954	-0.663132	0.006068	0.208856	0.718748
28121	1.819274	3.924636	9.871409	-0.081774	-0.025266	-0.467732	-1.073463	0.131270	-0.929076	-0.655918	0.005700	0.208112	0.725554
28122	3.203290	2.760231	8.767326	-0.325898	0.121653	-0.665821	-1.068937	0.124172	-0.934587	-0.645928	0.005672	0.201852	0.736207
28123	4.585432	2.425948	7.709876	-0.157753	0.134708	-0.486890	-1.062958	0.118315	-0.940880	-0.638901	0.003979	0.197945	0.743376
28124	2.504513	2.281476	8.530464	0.056261	0.142071	-0.140938	-1.058040	0.112672	-0.943264	-0.636750	0.000796	0.196985	0.745483
28125	2.223181	2.494969	9.803123	0.099834	0.176426	-0.220126	-1.052450	0.103776	-0.944417	-0.633810	-0.003750	0.196302	0.748155
28126	3.558997	2.788615	9.553063	0.010438	0.100420	-0.122175	-1.045549	0.099211	-0.947057	-0.631763	-0.005661	0.195182	0.750165
28127	3.072442	2.403552	9.584363	0.216635	0.015130	0.231680	-1.047536	0.099225	-0.945692	-0.634926	-0.007441	0.198352	0.746639
28128	2.443325	2.537900	10.724195	0.025410	0.096079	0.056656	-1.047528	0.096392	-0.943904	-0.635554	-0.008772	0.197526	0.746310
28129	2.741386	1.785796	9.044523	-0.279221	-0.020386	0.058497	-1.048083	0.105145	-0.947644	-0.636059	-0.004380	0.193665	0.746929
28130	2.986865	1.751414	9.059536	-0.038614	-0.084285	0.136589	-1.052337	0.110888	-0.950363	-0.637276	-0.001924	0.194178	0.745768
28131	2.797138	1.772235	8.964500	-0.118805	-0.069861	0.244331	-1.053949	0.118294	-0.949035	-0.640328	0.001946	0.193327	0.743371
28132	2.494822	2.072572	8.745961	-0.040246	0.020373	0.216923	-1.056347	0.123125	-0.950330	-0.643168	0.003163	0.192467	0.741135
28133	2.738866	2.254213	8.903716	-0.014526	0.079547	0.206708	-1.056628	0.128554	-0.949348	-0.646221	0.003350	0.191229	0.738796
28134	2.842025	2.447859	9.030582	-0.034009	0.120538	0.268761	-1.056116	0.135202	-0.953704	-0.650195	0.003201	0.189159	0.735836
28135	2.817095	2.483817	9.036767	-0.007406	0.126647	0.318396	-1.054548	0.142494	-0.956710	-0.655038	0.003038	0.187402	0.731981
28136	2.660366	2.580504	9.127506	-0.030788	0.115010	0.349219	-1.052982	0.150936	-0.961155	-0.660127	0.003231	0.185433	0.727898
28137	2.342759	2.681525	8.946106	-0.029315	0.097808	0.325314	-1.052345	0.159747	-0.962491	-0.664904	0.003792	0.183717	0.723973
28138	2.602117	2.567298	9.015100	0.012117	0.152053	0.232024	-1.052360	0.165140	-0.966344	-0.668376	0.002449	0.181867	0.721243
28139	3.018422	2.827291	8.968145	-0.012141	0.184744	0.269188	-1.048672	0.172402	-0.970180	-0.672612	0.001323	0.179259	0.717954
28140	2.674043	2.808883	8.762754	0.055337	0.159622	0.300263	-1.046042	0.179482	-0.977230	-0.677046	-0.000468	0.177913	0.714111
28141	2.616982	2.773879	8.888836	0.153859	0.205946	0.258443	-1.042608	0.183232	-0.979834	-0.681147	-0.004180	0.177401	0.710317
28142	2.699046	2.586061	9.133465	0.089475	0.241216	0.248726	-1.038108	0.184756	-0.983862	-0.685073	-0.007771	0.175423	0.706995
28143	2.632686	2.509608	9.122378	0.000546	0.266231	0.213262	-1.031499	0.189788	-0.990755	-0.688706	-0.010392	0.171908	0.704289
28144	2.305482	2.608029	8.955144	-0.001972	0.314977	0.181811	-1.024096	0.195077	-0.997515	-0.691901	-0.014003	0.167596	0.702132
28145	2.385830	3.211479	9.051743	0.032258	0.364816	0.120307	-1.013502	0.197016	-1.007504	-0.694484	-0.018778	0.163148	0.700516
28146	2.277049	3.641626	9.550618	0.124905	0.195020	0.259190	-1.007542	0.197561	-1.012922	-0.698244	-0.022219	0.162304	0.696864
28147	1.794904	3.535715	8.906003	0.139909	-0.022024	0.302178	-1.006755	0.200425	-1.016865	-0.702003	-0.022537	0.164843	0.692467
28148	1.429251	2.992607	8.624489	0.321198	-0.122245	0.136892	-1.009399	0.198276	-1.011804	-0.702865	-0.024715	0.171087	0.689999
28149	1.719176	3.043993	8.676322	0.241451	-0.106836	-0.009200	-1.011101	0.191139	-1.009329	-0.701935	-0.026370	0.176060	0.689634
28150	1.989555	3.158172	9.073683	0.132811	-0.082764	-0.083723	-1.015320	0.184417	-1.004128	-0.699923	-0.027198	0.179031	0.690881
28151	1.734450	3.088017	9.186731	-0.004887	-0.106959	-0.087790	-1.017559	0.179660	-1.001436	-0.698011	-0.025707	0.180550	0.692474
28152	1.473562	2.779849	9.034227	-0.003121	-0.130988	-0.123227	-1.018479	0.176924	-0.996816	-0.695313	-0.024101	0.182293	0.694787
28153	1.850641	2.818240	8.978113	-0.002346	-0.119610	-0.150642	-1.020326	0.173960	-0.993535	-0.692459	-0.022731	0.183959	0.697239
28154	2.102047	2.648062	9.244655	0.108308	-0.205280	-0.063374	-1.024283	0.168086	-0.989115	-0.690235	-0.021405	0.188302	0.698327
28155	1.916673	2.047617	9.671932	0.273530	-0.266995	0.007531	-1.031417	0.161132	-0.983083	-0.688880	-0.021201	0.195875	0.697587
28156	2.063509	2.285780	10.098264	0.139068	-0.149044	-0.061146	-1.037756	0.154427	-0.976515	-0.686849	-0.021083	0.199862	0.698462
28157	2.161803	2.469620	10.157660	-0.000427	-0.000634	-0.069505	-1.037209	0.148352	-0.973897	-0.685564	-0.021130	0.199841	0.699728
28158	2.063278	2.292972	9.303910	-0.152878	0.066813	0.025978	-1.036822	0.152028	-0.976334	-0.685737	-0.019677	0.196814	0.700458
28159	2.023678	2.428166	9.128375	0.039402	0.092085	0.076258	-1.033518	0.154792	-0.978430	-0.686844	-0.020991	0.196097	0.699537
28160	1.565718	2.580083	9.329803	0.055321	0.053880	0.079690	-1.032854	0.154250	-0.979797	-0.687651	-0.022009	0.196183	0.698687
28161	1.615640	2.532459	9.490552	-0.049031	0.066233	0.012239	-1.031402	0.156067	-0.981366	-0.687799	-0.022027	0.194497	0.699012
28162	2.122545	2.629040	9.476494	-0.043903	0.119191	0.031044	-1.028886	0.156350	-0.984069	-0.688236	-0.022791	0.192275	0.699172
28163	2.168869	2.459943	9.264973	-0.146027	0.113644	0.148273	-1.026385	0.162074	-0.986599	-0.690505	-0.021610	0.188616	0.697968
28164	2.165136	2.367612	9.034488	-0.112794	0.104150	0.183690	-1.024948	0.168787	-0.988548	-0.693044	-0.020638	0.185699	0.696261
28165	2.089588	2.492450	8.920508	-0.044989	0.044070	0.263099	-1.023645	0.176700	-0.994081	-0.696584	-0.019453	0.184441	0.693090
28166	1.996943	2.524755	8.946305	0.060202	-0.030341	0.287726	-1.024985	0.181731	-0.992966	-0.699985	-0.018637	0.185828	0.689305
28167	1.965163	2.674684	9.038070	0.143382	-0.014223	0.275711	-1.026184	0.184248	-0.991932	-0.703373	-0.019240	0.187968	0.685247
28168	2.041579	2.724613	8.996713	0.207017	-0.028142	0.249281	-1.026446	0.183163	-0.993037	-0.706155	-0.020657	0.191317	0.681407
28169	2.033545	2.889530	9.028919	0.214617	-0.020614	0.235202	-1.029100	0.184544	-0.989742	-0.708887	-0.022346	0.194485	0.677609
28170	1.935455	2.926573	8.895656	0.190001	-0.061023	0.206599	-1.029492	0.182536	-0.986984	-0.710920	-0.023239	0.198039	0.674413
28171	1.995174	3.095146	8.920285	0.256262	-0.077686	0.148330	-1.031071	0.178723	-0.983465	-0.712188	-0.025119	0.202516	0.671673
28172	1.824196	3.434319	9.100223	0.228468	-0.105297	0.104766	-1.032784	0.175838	-0.983806	-0.712613	-0.026366	0.207160	0.669756
28173	1.875019	3.833347	9.298549	0.145502	-0.032839	-0.012646	-1.035952	0.171633	-0.979878	-0.711928	-0.027986	0.209404	0.669720
28174	1.925918	3.674040	9.063025	0.055784	0.016000	-0.148762	-1.035941	0.167969	-0.978385	-0.709512	-0.029445	0.209865	0.672074
28175	2.531570	3.893760	8.868139	0.137645	0.062792	-0.105907	-1.034063	0.159818	-0.977861	-0.707957	-0.032657	0.210602	0.673333
28176	2.334768	3.220179	8.284700	0.088306	0.055489	-0.008775	-1.031932	0.156033	-0.979348	-0.707536	-0.034513	0.211024	0.673550
28177	2.391549	3.507620	8.130230	0.223290	0.012464	0.051470	-1.031134	0.154744	-0.978728	-0.707808	-0.037597	0.213753	0.672238
28178	2.025184	3.971929	8.616131	0.231400	-0.027201	0.076045	-1.032181	0.150104	-0.976180	-0.708043	-0.039998	0.217329	0.670703
28179	2.202764	4.004242	8.269922	0.155654	-0.074131	0.006517	-1.033496	0.146597	-0.974130	-0.707359	-0.041192	0.220350	0.670368
28180	2.967022	3.930789	8.871593	0.329567	0.011702	-0.022626	-1.035857	0.138468	-0.970337	-0.706299	-0.045918	0.224606	0.669765
28181	3.642697	4.176145	9.525909	0.230811	0.256506	0.042110	-1.032127	0.131429	-0.971543	-0.707464	-0.052408	0.224037	0.668248
28182	2.909871	3.050986	8.236229	0.067072	0.329501	0.194364	-1.025631	0.130031	-0.977969	-0.710808	-0.056659	0.220505	0.665521
28183	2.489238	3.019093	8.353538	0.239117	0.279821	0.247721	-1.016891	0.130756	-0.981803	-0.714729	-0.062627	0.219926	0.660964
28184	2.665507	3.240881	9.555933	0.294251	0.270960	0.267210	-1.009334	0.128875	-0.986512	-0.718477	-0.069023	0.220302	0.656120
28185	2.451055	3.411751	9.485483	0.056239	0.141958	0.260376	-1.007357	0.132434	-0.991520	-0.722130	-0.070448	0.219287	0.652287
28186	2.333522	3.171700	9.117832	0.088427	0.135670	0.201248	-1.004980	0.135237	-0.994410	-0.724679	-0.072410	0.218795	0.649405
28187	2.826730	3.183045	8.832011	0.022273	0.124139	0.250373	-1.003931	0.138865	-0.995380	-0.728144	-0.073105	0.217579	0.645850
28188	2.764762	3.402828	9.013787	0.046904	0.048704	0.325114	-1.002883	0.142751	-0.995402	-0.731972	-0.072810	0.217976	0.641406
28189	2.444616	3.435870	9.133690	-0.020140	0.013965	0.268167	-1.005019	0.149013	-0.998532	-0.735215	-0.071345	0.217846	0.637896
28190	2.428385	3.348156	8.811322	-0.118182	0.042208	0.170806	-1.002661	0.157967	-1.001763	-0.737271	-0.069220	0.215988	0.636387
28191	2.615282	3.533570	8.546081	-0.089472	0.075072	0.146310	-1.002416	0.164676	-1.002357	-0.739303	-0.068023	0.213904	0.634861
28192	2.642640	3.740390	8.540545	-0.066857	0.103714	0.146550	-1.001899	0.169329	-1.004898	-0.741220	-0.067540	0.211751	0.633397
28193	2.697782	3.792380	8.681448	-0.047338	0.128427	0.160897	-1.000458	0.174950	-1.007955	-0.743587	-0.067567	0.209457	0.631380
28194	2.608052	3.895113	8.540724	-0.079215	0.131336	0.175864	-0.997695	0.181666	-1.011396	-0.745963	-0.067118	0.206774	0.629507
28195	2.475589	3.749507	8.646070	-0.035546	0.147178	0.161105	-0.991617	0.186912	-1.014921	-0.748366	-0.067553	0.204370	0.627389
28196	2.474602	3.800464	8.655284	-0.054737	0.147529	0.104464	-0.988986	0.193349	-1.018235	-0.749830	-0.067956	0.201655	0.626476
28197	2.568154	3.962362	8.608794	-0.153247	0.194863	0.026633	-0.985814	0.195689	-1.019941	-0.750872	-0.067770	0.196905	0.626759
28198	2.439044	4.231876	8.561881	-0.151342	0.219764	0.026817	-0.980004	0.202239	-1.025300	-0.751678	-0.067922	0.191790	0.627363
28199	2.267886	4.481249	8.884501	-0.056760	0.141932	0.042548	-0.972867	0.207755	-1.029500	-0.752545	-0.068487	0.189101	0.627077
28200	2.064703	4.404703	8.517801	-0.017058	-0.139001	0.125803	-0.974728	0.210388	-1.032883	-0.752885	-0.065740	0.191212	0.626323
28201	1.941769	3.664492	7.884179	0.141380	-0.208566	0.115319	-0.979236	0.211502	-1.028234	-0.753041	-0.064648	0.196403	0.624641
28202	1.868148	3.779715	8.319115	0.193905	-0.261004	0.024973	-0.985711	0.206080	-1.022697	-0.751325	-0.063931	0.202848	0.624721
28203	1.504612	3.860557	8.812809	0.145342	-0.255270	-0.044036	-0.991524	0.200491	-1.016636	-0.749236	-0.062987	0.208558	0.625445
28204	1.353762	3.658784	8.879504	0.060972	-0.247928	-0.118477	-0.998269	0.196612	-1.011181	-0.745816	-0.060989	0.212951	0.628244
28205	1.678718	3.395240	8.826475	0.136461	-0.291756	-0.189306	-1.006057	0.186834	-1.003084	-0.741696	-0.060096	0.218851	0.631173
28206	1.845139	3.158012	9.382155	0.312641	-0.330203	-0.155444	-1.015560	0.174862	-0.995037	-0.737052	-0.060931	0.227565	0.633448
28207	2.461403	3.397470	10.369258	0.200834	-0.164125	-0.291050	-1.018976	0.164576	-0.987410	-0.732040	-0.063073	0.232180	0.637363
28208	2.316462	3.385138	10.434705	-0.131229	-0.060617	-0.240121	-1.021871	0.158151	-0.984361	-0.727899	-0.061143	0.231163	0.642641
28209	1.840936	3.211313	9.155372	-0.272396	0.039116	-0.189391	-1.020287	0.160105	-0.985927	-0.725657	-0.058495	0.226803	0.646963
28210	1.597880	3.041786	8.619664	-0.170519	0.056719	-0.292323	-1.018427	0.158104	-0.985744	-0.721635	-0.057832	0.223471	0.652655
28211	1.969889	3.128657	8.798909	-0.087356	0.038443	-0.242760	-1.017095	0.155277	-0.985581	-0.718423	-0.058103	0.221393	0.656869
28212	2.305908	3.190597	8.933914	-0.158112	0.007490	-0.092966	-1.014458	0.159600	-0.988023	-0.716851	-0.056134	0.219130	0.659512
28213	2.313529	3.161600	8.862158	-0.233391	-0.021912	-0.008517	-1.016460	0.164819	-0.988370	-0.716594	-0.052460	0.216243	0.661044
28214	2.315275	3.219904	9.015817	-0.186143	-0.067841	0.067361	-1.016345	0.170682	-0.988453	-0.716854	-0.048409	0.214850	0.661525
28215	2.181027	3.258727	8.953638	-0.138443	-0.100155	0.095624	-1.020069	0.176076	-0.988640	-0.717518	-0.044605	0.214427	0.661210
28216	1.916056	3.290322	8.887503	-0.110103	-0.119845	0.109791	-1.024862	0.183739	-0.983108	-0.718041	-0.040779	0.214814	0.660764
28217	1.766433	3.370130	8.819729	0.008473	-0.142295	-0.020794	-1.026727	0.187520	-0.981759	-0.716844	-0.039055	0.216810	0.661516
28218	1.861658	3.493250	9.057603	-0.073234	-0.141937	-0.062631	-1.030570	0.187503	-0.977153	-0.714975	-0.036220	0.217851	0.663355
28219	2.230422	3.422233	8.746922	-0.066356	-0.138635	-0.049398	-1.035207	0.187699	-0.974946	-0.713454	-0.033620	0.218759	0.664829
28220	2.375079	3.118946	8.132657	-0.018036	-0.181875	-0.010628	-1.040109	0.188325	-0.972992	-0.712055	-0.030815	0.221131	0.665680
28221	2.376462	3.536475	8.139177	0.185703	-0.256674	0.063777	-1.048447	0.185434	-0.966413	-0.711330	-0.029742	0.227150	0.664475
28222	2.056982	4.346334	8.773141	0.134674	-0.270000	0.082119	-1.054678	0.186979	-0.960523	-0.710631	-0.027522	0.232851	0.663345
28223	2.296734	5.112974	9.732679	0.239079	-0.154295	-0.172420	-1.060362	0.182509	-0.954696	-0.707153	-0.029739	0.237969	0.665147
28224	3.293736	4.927159	9.661174	-0.034199	0.102160	-0.207208	-1.061002	0.174793	-0.952385	-0.704371	-0.031413	0.235971	0.668725
28225	2.621643	3.705948	7.813263	-0.369362	0.205026	-0.099501	-1.057164	0.175837	-0.953067	-0.703879	-0.029499	0.227951	0.672103
28226	2.345738	3.310047	6.955725	-0.045828	0.171895	-0.017266	-1.053598	0.179651	-0.958622	-0.703911	-0.031048	0.224931	0.673016
28227	2.506894	3.975718	7.711430	0.230763	0.030485	0.044501	-1.050677	0.177526	-0.960199	-0.704156	-0.034590	0.227549	0.671706
28228	2.841267	3.656633	8.754270	0.390651	0.063525	0.059274	-1.051327	0.173155	-0.957648	-0.704420	-0.040480	0.231965	0.669587
28229	4.409714	4.170683	9.896086	0.313633	0.274096	0.008710	-1.046791	0.162214	-0.959927	-0.705191	-0.048566	0.232264	0.668132
28230	3.501770	3.056978	9.241194	-0.012108	0.452211	0.313213	-1.039228	0.158447	-0.967648	-0.710684	-0.052710	0.226061	0.664113
28231	2.361567	2.689051	8.044021	0.088179	0.301851	0.311092	-1.029050	0.166067	-0.975305	-0.715738	-0.056543	0.223227	0.659311
28232	2.172844	3.217337	9.170324	0.397365	0.157245	0.296983	-1.025083	0.168552	-0.978089	-0.719181	-0.062723	0.226586	0.653837
28233	2.671511	3.294385	9.493133	0.127120	0.075032	0.222995	-1.021506	0.168174	-0.977337	-0.721956	-0.064477	0.227389	0.650320
28234	2.735054	3.178965	8.935135	0.029817	0.031461	0.153457	-1.021119	0.171520	-0.977503	-0.723402	-0.064378	0.227563	0.648660
28235	2.740053	3.183919	9.014680	0.017204	-0.046660	0.072463	-1.024556	0.169329	-0.975923	-0.723806	-0.063604	0.228498	0.647957
28236	2.739785	3.179047	8.899176	-0.094359	-0.067162	0.000375	-1.026430	0.175278	-0.971687	-0.723005	-0.061138	0.228286	0.649162
28237	2.795808	3.243146	8.628426	-0.137116	-0.054843	-0.081024	-1.025250	0.179264	-0.970097	-0.721571	-0.058686	0.227148	0.651379
28238	3.015150	3.402461	8.496758	-0.054208	-0.007106	-0.076974	-1.025653	0.180910	-0.968430	-0.720012	-0.057944	0.226490	0.653397
28239	3.053064	3.451700	8.536061	-0.065102	0.020169	-0.068889	-1.025129	0.182840	-0.967838	-0.718984	-0.057412	0.225249	0.655003
28240	3.108232	3.722136	8.530900	-0.030480	0.068784	-0.009259	-1.024076	0.184884	-0.966711	-0.718591	-0.057691	0.223887	0.655875
28241	3.066165	3.507756	8.434949	-0.006790	0.106515	0.054731	-1.020902	0.186329	-0.965897	-0.719502	-0.058539	0.222350	0.655325
28242	2.911362	3.531674	8.675527	0.009194	0.193219	0.077465	-1.016273	0.188747	-0.966410	-0.720730	-0.060629	0.219819	0.654639
28243	2.782812	3.689567	8.867761	-0.130482	0.286564	0.066148	-1.009921	0.190284	-0.966702	-0.722713	-0.061974	0.214097	0.654223
28244	2.710744	4.319323	8.441991	-0.229078	0.321508	0.057222	-0.998810	0.195392	-0.969217	-0.724430	-0.062383	0.206562	0.654708
28245	2.161707	3.955004	8.769678	-0.009064	0.235394	0.161810	-0.990214	0.200042	-0.973595	-0.727231	-0.064437	0.203302	0.652419
28246	2.498911	4.516966	8.602486	-0.082699	0.149986	0.139722	-0.985049	0.200380	-0.975254	-0.728978	-0.064343	0.200277	0.651414
28247	1.754017	3.287391	8.969202	0.116036	-0.069968	0.075489	-0.983727	0.201318	-0.974837	-0.729236	-0.064606	0.202989	0.650258
28248	1.553117	3.385686	8.894902	0.038883	-0.099732	-0.006236	-0.985842	0.199612	-0.971378	-0.727854	-0.063601	0.205004	0.651273
28249	1.398823	3.484847	9.004953	-0.080574	-0.030842	-0.172350	-0.985575	0.198736	-0.969933	-0.725284	-0.062555	0.204227	0.654479
28250	1.832993	3.109210	9.064434	-0.125142	-0.028302	-0.289253	-0.989674	0.196478	-0.970897	-0.720670	-0.061251	0.202693	0.660150
28251	2.128083	3.235917	8.925709	-0.096753	-0.046073	-0.243373	-0.991387	0.193612	-0.972042	-0.717080	-0.060052	0.201805	0.664428
28252	2.316009	3.171363	8.941590	0.032658	-0.098930	-0.110732	-0.990857	0.193418	-0.970176	-0.714415	-0.059386	0.203571	0.666815
28253	2.142422	3.051732	9.233220	0.009210	-0.120308	-0.045484	-0.993758	0.188812	-0.967338	-0.713009	-0.057898	0.205378	0.667896
28254	1.657069	3.089046	9.244523	-0.080954	-0.117773	-0.072168	-0.996144	0.188775	-0.963286	-0.710986	-0.055227	0.205928	0.670106
28255	1.792893	3.280813	8.960817	-0.106977	-0.090588	-0.137529	-1.000381	0.187772	-0.957902	-0.708584	-0.052873	0.205616	0.672931
28256	2.124378	3.405753	8.825629	-0.068054	-0.087319	-0.111822	-1.003288	0.185418	-0.955797	-0.706148	-0.050963	0.205851	0.675561
28257	2.227681	3.359101	9.014485	-0.037831	-0.067912	-0.094831	-1.002886	0.184035	-0.956785	-0.704323	-0.049716	0.206189	0.677454
28258	2.073465	3.317466	9.026917	-0.081362	-0.070372	-0.082571	-1.003680	0.183607	-0.955582	-0.702375	-0.047736	0.206024	0.679665
28259	1.992203	3.255305	8.991195	-0.094182	-0.058303	-0.071904	-1.007387	0.182808	-0.953552	-0.700941	-0.045738	0.205469	0.681448
28260	2.105592	3.162698	9.014628	-0.083248	-0.059851	-0.077206	-1.006060	0.181877	-0.950779	-0.699109	-0.043855	0.205129	0.683553
28261	2.171346	3.314418	9.309149	-0.079951	-0.015797	-0.059260	-1.008703	0.179689	-0.950148	-0.697999	-0.042587	0.204169	0.685054
28262	2.159835	3.173431	9.377254	-0.103054	0.059528	-0.057075	-1.007513	0.180885	-0.954820	-0.696933	-0.041980	0.201903	0.686845
28263	2.075805	2.948547	8.972005	-0.185161	0.053326	-0.014899	-1.005929	0.183154	-0.957986	-0.696791	-0.040012	0.198552	0.688084
28264	1.835534	2.813088	8.765878	-0.130891	-0.016838	-0.036332	-1.004348	0.185912	-0.958050	-0.695760	-0.037896	0.196979	0.689696
28265	2.080331	2.810330	9.531597	0.046831	-0.019332	-0.088908	-1.004873	0.184286	-0.959706	-0.694118	-0.038451	0.197755	0.691097
28266	2.324948	2.632675	9.136077	-0.101705	-0.020487	0.014904	-1.004876	0.185372	-0.958330	-0.693791	-0.036503	0.196664	0.691842
28267	2.160435	3.013148	8.555305	-0.038078	-0.117575	0.042807	-1.007268	0.187266	-0.953277	-0.693645	-0.033984	0.197729	0.691813
28268	1.685762	3.511869	8.724720	0.046075	-0.204243	-0.091784	-1.009507	0.182573	-0.947229	-0.691014	-0.031970	0.201155	0.693552
28269	1.765496	3.899271	8.796453	0.122325	-0.204945	-0.252488	-1.014122	0.174986	-0.940441	-0.686281	-0.031687	0.205446	0.696998
28270	2.112299	3.866796	9.447587	0.078478	-0.113967	-0.349382	-1.019132	0.166962	-0.938626	-0.680293	-0.032405	0.207897	0.702090
28271	2.072427	3.346560	8.882248	-0.121400	-0.079467	-0.303772	-1.018849	0.160505	-0.937359	-0.675440	-0.030780	0.206993	0.707098
28272	2.528019	3.053803	8.575905	-0.044806	-0.097170	-0.208245	-1.020292	0.155573	-0.933877	-0.671530	-0.029458	0.207558	0.710704
28273	2.870781	3.186289	8.989790	0.024465	-0.106945	-0.075569	-1.022933	0.152775	-0.930984	-0.669674	-0.028433	0.209240	0.712002
28274	2.729149	3.258979	9.105244	-0.048168	-0.090436	-0.049144	-1.025450	0.152795	-0.929345	-0.668015	-0.026495	0.209753	0.713482
28275	2.409406	3.221601	8.907972	-0.074683	-0.074218	0.003998	-1.027443	0.154611	-0.927385	-0.667477	-0.024263	0.209634	0.714100
28276	2.369394	3.288844	8.939935	-0.057185	-0.058596	0.025376	-1.029434	0.155875	-0.925712	-0.667003	-0.022344	0.209627	0.714608
28277	2.312437	3.185833	8.669386	-0.034008	-0.069373	-0.034714	-1.030628	0.156302	-0.924880	-0.665906	-0.020890	0.210008	0.715562
28278	2.557720	3.207308	8.975212	0.002560	-0.072028	-0.057665	-1.030891	0.155574	-0.923290	-0.664164	-0.019924	0.210995	0.716918
28279	2.525885	3.238295	9.065465	-0.052407	-0.086712	-0.057928	-1.032218	0.156265	-0.921642	-0.662661	-0.018073	0.211332	0.718257
28280	2.451772	3.173830	8.977027	-0.119504	-0.079843	-0.071334	-1.036202	0.160019	-0.923087	-0.660714	-0.015430	0.210661	0.720306
28281	2.780015	3.082668	8.751905	-0.105222	-0.082484	-0.066949	-1.037788	0.158781	-0.922303	-0.659104	-0.012969	0.210183	0.721967
28282	2.974283	3.081351	8.873410	-0.025660	-0.030882	-0.004529	-1.038720	0.160276	-0.919561	-0.658285	-0.011990	0.210233	0.722716
28283	2.877394	3.079593	8.875264	-0.035900	0.006829	0.048746	-1.039917	0.161843	-0.919766	-0.658700	-0.011224	0.209627	0.722527
28284	2.654987	3.051283	8.863840	-0.001055	0.016657	0.094057	-1.039918	0.162286	-0.920825	-0.659484	-0.010839	0.209428	0.721875
28285	2.614901	3.123380	8.902984	0.002420	0.005952	0.096656	-1.038999	0.165071	-0.921418	-0.660576	-0.010362	0.209402	0.720890
28286	2.570775	3.156568	8.951925	-0.019104	0.002302	0.093036	-1.040063	0.166766	-0.921217	-0.661281	-0.009533	0.209130	0.720334
28287	2.616949	3.137979	8.876460	-0.038764	-0.010133	0.085815	-1.040200	0.168137	-0.919964	-0.662154	-0.008329	0.208725	0.719665
28288	2.666099	2.993237	8.946455	-0.029124	-0.004146	0.062891	-1.040346	0.172647	-0.921697	-0.662390	-0.007399	0.208386	0.719556
28289	2.812235	2.971626	9.044972	-0.015118	0.025728	0.082542	-1.039553	0.173178	-0.921287	-0.663359	-0.007032	0.207847	0.718821
28290	2.967002	3.078789	8.853951	-0.044926	0.051105	0.125013	-1.039162	0.175386	-0.920550	-0.664705	-0.006425	0.206556	0.717956
28291	2.735826	3.110994	8.750337	-0.030264	0.032074	0.179802	-1.038772	0.178210	-0.922343	-0.667092	-0.005538	0.205745	0.715980
28292	2.319222	3.113152	8.824187	0.011135	0.011146	0.176351	-1.038390	0.183068	-0.921521	-0.668972	-0.004888	0.205791	0.714215
28293	2.184348	3.110731	9.070390	-0.015654	-0.031475	0.092915	-1.037601	0.185155	-0.922001	-0.669842	-0.003672	0.206012	0.713342
28294	2.366909	3.055778	8.982534	-0.056504	-0.034954	0.004321	-1.039592	0.186292	-0.920868	-0.669054	-0.002160	0.205692	0.714180
28295	2.628337	2.944006	8.955296	-0.022228	-0.036457	-0.066360	-1.040523	0.187392	-0.919212	-0.667625	-0.001453	0.205869	0.715466
28296	2.817626	2.928020	8.941968	-0.019734	-0.007451	-0.087425	-1.041581	0.186831	-0.918010	-0.665613	-0.001199	0.205701	0.717388
28297	2.764508	2.917346	8.935605	-0.012549	-0.010951	-0.087413	-1.042367	0.183937	-0.918899	-0.663980	-0.001068	0.205681	0.718905
28298	2.651638	2.968687	8.816221	0.119592	0.008538	-0.111602	-1.041033	0.180856	-0.919817	-0.661668	-0.002992	0.207301	0.720564
28299	2.800919	3.053951	9.051226	0.031598	0.013443	-0.051771	-1.041020	0.176513	-0.919151	-0.660641	-0.003652	0.207597	0.721418
28300	2.733191	3.016290	8.852061	-0.012898	0.013613	-0.002380	-1.041546	0.175294	-0.920257	-0.659891	-0.003433	0.207246	0.722206
28301	2.703868	3.023037	8.817413	0.042467	0.011902	0.013703	-1.041544	0.174754	-0.921079	-0.659799	-0.003940	0.207732	0.722147
28302	2.725779	2.902071	8.852695	0.095123	0.009225	-0.003831	-1.040352	0.174409	-0.919360	-0.659004	-0.005089	0.209000	0.722501
28303	2.631080	3.070292	9.086809	0.015921	0.012120	-0.004053	-1.040740	0.171354	-0.919721	-0.658659	-0.005322	0.209098	0.722785
28304	2.640335	3.313179	8.948065	0.014357	0.033574	-0.009234	-1.039019	0.171573	-0.918795	-0.657859	-0.005771	0.208879	0.723573
28305	2.661716	3.279630	9.367783	0.053288	-0.007187	0.142676	-1.042482	0.178387	-0.920282	-0.659548	-0.005613	0.209791	0.721770
28306	2.549221	2.966806	8.601281	-0.079094	0.041820	0.055990	-1.041840	0.185087	-0.920881	-0.659653	-0.004650	0.208120	0.722165
28307	2.576663	3.071695	8.745749	0.100930	0.023909	0.051122	-1.042506	0.186494	-0.920694	-0.660142	-0.005958	0.209301	0.721367
28308	2.654421	3.371716	9.174309	0.151291	0.066964	0.125778	-1.041707	0.185242	-0.921682	-0.661290	-0.008094	0.210632	0.719906
28309	2.699813	2.877333	8.914666	-0.029761	0.020040	0.091332	-1.040782	0.185934	-0.922342	-0.662356	-0.007449	0.209988	0.719120
28310	2.668404	2.964127	8.725306	-0.077142	0.038351	-0.018317	-1.039721	0.185367	-0.923043	-0.661371	-0.006766	0.208385	0.720499
28311	2.785605	3.043931	8.742742	-0.017661	0.051233	-0.087036	-1.037861	0.183703	-0.925398	-0.659993	-0.007470	0.207484	0.722014
28312	2.848922	3.035375	8.788074	0.030945	-0.010205	-0.030710	-1.035876	0.184380	-0.926473	-0.658656	-0.007582	0.208078	0.723062
28313	2.769508	3.155319	8.953219	0.021644	-0.043248	0.007957	-1.037465	0.184088	-0.924317	-0.658249	-0.007036	0.209018	0.723167
28314	2.509681	3.058364	8.936350	-0.066109	-0.017880	0.030008	-1.036105	0.172363	-0.925780	-0.657752	-0.005501	0.208316	0.723835
28315	2.628968	3.140622	8.862368	-0.139640	-0.064279	0.011771	-1.036910	0.175402	-0.923527	-0.657326	-0.002518	0.207196	0.724559
28316	2.495772	3.004695	8.796725	-0.026741	-0.011690	-0.027286	-1.036647	0.176233	-0.923504	-0.656008	-0.001826	0.206975	0.725818
28317	2.703288	3.076444	8.971038	-0.033412	0.005603	-0.044930	-1.037448	0.178186	-0.922627	-0.655037	-0.001494	0.206472	0.726838
28318	2.776525	3.029212	8.843666	-0.013642	0.006672	-0.009509	-1.038503	0.176808	-0.922391	-0.654009	-0.001157	0.206199	0.727841
28319	2.846014	2.952802	8.880072	-0.042700	-0.010574	0.030944	-1.039042	0.179617	-0.922563	-0.654074	-0.000147	0.205783	0.727902
28320	2.763856	2.941602	8.882449	-0.040905	-0.001719	0.032793	-1.036654	0.178137	-0.921296	-0.653665	0.000831	0.205223	0.728426
28321	2.759446	2.907531	8.805549	0.020921	0.011767	0.011859	-1.037710	0.177051	-0.921587	-0.653543	0.000610	0.205447	0.728473
28322	2.753073	2.997236	8.888920	0.056865	0.023541	0.015579	-1.037583	0.178868	-0.921799	-0.652994	-0.000130	0.205981	0.728815
28323	2.796850	2.995608	8.928786	0.039823	0.025282	0.047353	-1.038112	0.178892	-0.922329	-0.653443	-0.000645	0.206312	0.728318
28324	2.771341	3.058255	8.920310	-0.007575	0.017247	0.068374	-1.036125	0.178708	-0.922357	-0.653644	-0.000236	0.205990	0.728229
28325	2.733629	2.979878	8.760886	0.024807	0.010398	0.068447	-1.036260	0.179414	-0.922602	-0.654339	-0.000248	0.206303	0.727516
28326	2.742891	2.793164	8.979203	0.082259	0.022265	0.075777	-1.034664	0.177425	-0.922684	-0.654694	-0.001063	0.207223	0.726935
28327	2.868885	2.817313	9.127304	0.086870	0.059668	0.111361	-1.033479	0.179822	-0.924902	-0.656214	-0.002417	0.207791	0.725397
28328	3.077145	2.787083	8.893228	0.071741	0.101461	0.214096	-1.031628	0.181212	-0.926489	-0.658918	-0.003674	0.207523	0.723013
28329	3.265884	2.766211	8.675330	0.124211	0.142093	0.279023	-1.029514	0.183205	-0.930341	-0.663183	-0.005984	0.207568	0.719074
28330	3.136285	2.943481	8.657982	0.167048	0.171438	0.365122	-1.024209	0.181548	-0.936493	-0.668397	-0.008911	0.207751	0.714147
28331	2.930877	2.905765	8.599010	0.196285	0.181022	0.418368	-1.022498	0.185513	-0.940679	-0.674728	-0.012135	0.208325	0.707952
28332	2.843788	3.302296	8.848484	0.364264	0.242384	0.439618	-1.017202	0.186580	-0.943792	-0.681147	-0.018416	0.210327	0.701044
28333	2.712560	3.532919	8.652569	0.372722	0.255058	0.361066	-1.012163	0.185190	-0.949128	-0.686776	-0.025306	0.212339	0.694701
28334	2.245984	3.580270	8.534396	0.586312	0.353522	0.334179	-1.010580	0.187902	-0.953353	-0.691812	-0.036592	0.215810	0.688101
28335	2.450381	3.593726	8.887167	0.352063	0.328455	0.405725	-1.003548	0.184108	-0.959324	-0.698184	-0.044008	0.216525	0.680969
28336	2.525947	3.616891	8.407922	0.434815	0.291891	0.402208	-0.996778	0.179576	-0.963304	-0.703756	-0.052050	0.218748	0.673920
28337	2.244713	3.849739	9.066667	0.409183	0.154993	0.392447	-0.992141	0.178725	-0.961238	-0.708940	-0.057966	0.222606	0.666701
28338	2.071523	4.152444	9.083138	0.145030	0.043297	0.288376	-0.991079	0.177879	-0.961948	-0.712016	-0.059034	0.224305	0.662748
28339	2.136908	4.015259	8.970647	0.049577	0.028158	0.220784	-0.991083	0.179308	-0.963378	-0.714694	-0.058944	0.224934	0.659654
28340	2.228712	4.058210	9.153661	-0.203487	0.020585	0.225220	-0.991905	0.189207	-0.968152	-0.717013	-0.054948	0.222281	0.658380
28341	2.140152	3.614810	9.002650	-0.442655	0.018624	0.150236	-0.989262	0.191781	-0.973467	-0.719218	-0.048015	0.216437	0.658465
28342	2.165913	3.474448	8.600132	-0.251965	0.075808	0.131760	-0.988770	0.204992	-0.977882	-0.720365	-0.044424	0.212221	0.658834
28343	2.145559	3.323613	8.875037	-0.058676	0.037370	0.098529	-0.988119	0.209084	-0.980442	-0.721560	-0.043504	0.211082	0.657954
28344	2.108595	3.293855	9.259239	-0.108936	-0.021323	0.082083	-0.987869	0.214428	-0.982421	-0.721291	-0.040845	0.210108	0.658730
28345	2.242229	3.393371	9.233706	-0.281673	0.000309	0.083415	-0.988029	0.223646	-0.982394	-0.722296	-0.036301	0.206520	0.659029
28346	2.148487	3.199887	9.020477	-0.295408	-0.025790	0.054948	-0.988716	0.232068	-0.983728	-0.721256	-0.030860	0.203128	0.661495
28347	2.318807	2.889828	8.816231	-0.174245	-0.018958	0.035902	-0.989525	0.236984	-0.984232	-0.721443	-0.027823	0.201168	0.662025
28348	2.274208	2.937565	8.807281	-0.117408	-0.029809	0.062541	-0.990735	0.243156	-0.984290	-0.720432	-0.024906	0.200156	0.663548
28349	2.866250	2.783169	8.078053	0.101137	-0.087072	0.296151	-0.992604	0.248208	-0.983571	-0.723634	-0.023884	0.202962	0.659234
28350	2.346033	3.016567	9.030329	0.143691	-0.138705	0.241223	-0.994070	0.250976	-0.981050	-0.724969	-0.022743	0.207031	0.656537
28351	2.363870	3.133430	9.277910	0.138140	-0.123031	0.181174	-0.997378	0.249289	-0.977175	-0.726452	-0.022263	0.210760	0.653722
28352	2.505696	3.369067	9.636712	0.109664	-0.092919	0.105197	-1.000036	0.252050	-0.973165	-0.725592	-0.021586	0.213666	0.653756
28353	2.699708	3.035130	9.110843	0.245810	0.066712	0.024410	-1.001085	0.248477	-0.974609	-0.725767	-0.025821	0.215957	0.652655
28354	3.232195	3.052063	9.021148	0.217960	0.133951	0.101552	-0.998155	0.243110	-0.974814	-0.724862	-0.029379	0.217041	0.653150
28355	3.556607	3.679271	8.285031	-0.056796	0.173778	0.051357	-0.995510	0.245110	-0.979477	-0.726001	-0.030475	0.213886	0.652876
28356	3.612744	4.529874	8.415126	0.355685	0.346114	0.271186	-0.991806	0.247101	-0.984823	-0.729026	-0.038400	0.213766	0.649116
28357	1.802546	3.584364	8.564084	0.078473	0.426315	0.559473	-0.980282	0.248137	-0.999011	-0.737663	-0.042578	0.209085	0.640566
28358	2.145494	1.769879	6.713284	-0.071786	0.355086	0.114782	-0.972348	0.253472	-1.008324	-0.739621	-0.045226	0.203093	0.640054
28359	3.913539	2.151725	8.837034	0.516241	0.274595	-0.089450	-0.964399	0.253463	-1.015930	-0.738773	-0.056547	0.205676	0.639307
28360	1.969800	2.509919	10.998710	0.691555	0.117651	-0.013513	-0.956118	0.230786	-1.021579	-0.737481	-0.068039	0.212809	0.637342
28361	2.173209	3.130077	10.268561	-0.075467	-0.314301	-0.282191	-0.960058	0.219068	-1.018016	-0.732333	-0.063918	0.216143	0.642561
28362	4.792758	2.929801	8.251593	-0.098780	-0.217325	-0.467819	-0.966796	0.212979	-1.013571	-0.724840	-0.061464	0.217488	0.650790
28363	5.647316	2.561755	7.962873	-0.251864	0.050349	-0.484434	-0.968635	0.207698	-1.012779	-0.718741	-0.060194	0.213068	0.659083
28364	4.031859	2.748550	8.638793	-0.463036	-0.031600	-0.410143	-0.965719	0.207453	-1.017248	-0.713292	-0.054708	0.206925	0.667386
28365	2.632899	4.118887	8.614414	-0.466211	-0.135102	-0.040134	-0.971840	0.217390	-1.018336	-0.712388	-0.045986	0.202828	0.670261
28366	2.388511	3.755136	7.964597	-0.278298	-0.302615	0.108877	-0.979286	0.227357	-1.019409	-0.712455	-0.037365	0.203518	0.670516
28367	2.046071	3.253790	8.391122	-0.087071	-0.185645	0.045773	-0.985382	0.228751	-1.019294	-0.712074	-0.033043	0.205293	0.670607
28368	1.800557	3.526047	8.333396	0.174129	-0.296793	-0.116746	-0.993847	0.224404	-1.016115	-0.708755	-0.031864	0.211793	0.672157
28369	1.269827	4.205913	9.544340	0.227337	-0.141265	-0.131438	-0.999517	0.215510	-1.012174	-0.705921	-0.033432	0.216987	0.673405
28370	0.965426	3.768304	9.374628	0.021583	-0.051622	-0.160595	-1.005733	0.212229	-1.008987	-0.703038	-0.033562	0.217921	0.676108
28371	1.892567	3.391856	8.996736	-0.048141	0.200099	0.136785	-1.004963	0.221092	-1.012738	-0.705467	-0.034765	0.214696	0.674546
28372	2.951420	3.420794	9.149354	0.218318	0.260004	0.109475	-0.997275	0.219663	-1.019044	-0.707334	-0.040679	0.214074	0.672455
28373	2.158434	3.226795	9.270903	-0.034680	0.001081	0.136379	-0.995684	0.219415	-1.022022	-0.708887	-0.039389	0.213839	0.670970
28374	1.614172	3.503320	9.021049	-0.049080	-0.066590	-0.009858	-0.998874	0.223120	-1.022136	-0.707932	-0.037632	0.214145	0.671981
28375	1.499390	3.452708	9.186396	-0.326688	0.050876	-0.108970	-0.995936	0.215284	-1.024298	-0.706597	-0.033985	0.209030	0.675183
28376	1.700069	3.043655	8.762388	-0.252604	0.044528	-0.186595	-0.994107	0.223802	-1.026194	-0.703698	-0.031545	0.204892	0.679584
28377	1.856272	3.405773	9.101422	-0.168215	0.019493	-0.151184	-0.992517	0.223474	-1.025686	-0.701500	-0.029924	0.202282	0.682704
28378	1.949109	3.150176	9.260243	-0.160936	-0.024416	-0.026801	-0.993853	0.227742	-1.027816	-0.700214	-0.027135	0.200449	0.684678
28379	1.792974	3.055086	9.094905	-0.215482	-0.074054	0.019609	-0.995991	0.234192	-1.026915	-0.699972	-0.022914	0.198561	0.685630
28380	1.881088	3.008136	9.076300	-0.180107	-0.053189	-0.020831	-0.996281	0.242915	-1.029585	-0.698444	-0.019386	0.196864	0.687783
28381	1.965387	2.893140	8.954593	-0.125992	-0.079301	-0.096870	-0.998411	0.246238	-1.026234	-0.696517	-0.016830	0.196194	0.689992
28382	2.118847	2.869234	9.055759	-0.061064	-0.045078	-0.163673	-1.000255	0.242777	-1.025653	-0.692899	-0.015617	0.195961	0.693719
28383	2.128138	3.032049	9.189606	-0.018469	-0.025885	-0.205864	-1.000908	0.239437	-1.025483	-0.689611	-0.015738	0.195975	0.696981
28384	2.471443	2.824669	9.163193	-0.013221	-0.019715	-0.165207	-1.001300	0.237772	-1.025532	-0.685910	-0.015514	0.196048	0.700608
28385	2.303090	2.773076	9.240252	-0.104240	-0.038312	-0.163806	-1.003153	0.237231	-1.024454	-0.683160	-0.014115	0.195030	0.703602
28386	2.176137	2.586300	9.295532	-0.164337	-0.080257	-0.178374	-1.004746	0.238219	-1.023331	-0.679089	-0.011038	0.193791	0.707927
28387	2.029165	2.894324	9.206863	-0.098126	-0.043144	-0.326432	-1.005801	0.236675	-1.021892	-0.673972	-0.010294	0.192857	0.713066
28388	1.441771	3.313310	9.243445	-0.110970	-0.011278	-0.649731	-1.005249	0.228805	-1.020137	-0.663445	-0.010781	0.191302	0.723276
28389	1.325632	3.197127	9.332223	-0.028598	0.140184	-0.742188	-1.002318	0.223146	-1.019814	-0.652829	-0.015260	0.188746	0.733455
28390	1.367037	3.969728	8.908856	0.177069	0.407948	-0.713338	-0.993799	0.209107	-1.024922	-0.642786	-0.025947	0.185800	0.742719
28391	2.444497	3.664189	10.537621	-0.700043	-0.270961	-0.952324	-0.989525	0.197310	-1.026152	-0.627451	-0.016471	0.178229	0.757805
28392	2.317045	2.457705	8.597998	-0.926521	-0.440941	-0.918635	-0.995908	0.205445	-1.021392	-0.611243	-0.001196	0.169349	0.773111
28393	1.991251	2.058586	8.802823	-0.793225	-0.391741	-0.778134	-1.001847	0.197627	-1.015401	-0.597373	0.011948	0.161706	0.785400
28394	2.517942	2.577854	8.516605	-0.627233	-0.405648	-0.661135	-1.012200	0.204387	-1.007552	-0.584569	0.023917	0.156811	0.795687
28395	2.825456	2.039748	8.879107	-0.136096	-0.283085	-0.630574	-1.020551	0.205794	-0.999629	-0.573152	0.028107	0.158185	0.803545
28396	3.014675	2.062622	9.089332	0.026895	-0.153062	-0.510811	-1.024630	0.196089	-0.992378	-0.563558	0.028895	0.160631	0.809794
28397	2.716961	2.440762	9.284342	-0.008885	-0.092733	-0.374344	-1.022070	0.180892	-0.989671	-0.556798	0.029405	0.161722	0.814222
28398	2.475258	2.378099	9.084843	0.046391	-0.018218	-0.205659	-1.023377	0.175023	-0.988099	-0.552436	0.028790	0.162775	0.817000
28399	2.412530	2.357537	9.042154	0.089805	0.014419	-0.072686	-1.021777	0.171311	-0.986089	-0.550966	0.027449	0.164120	0.817770
28400	2.351803	2.472939	8.957584	0.233747	0.006882	0.029397	-1.024676	0.166039	-0.984614	-0.550625	0.025128	0.167825	0.817322
28401	2.503188	2.723319	9.367115	0.191285	-0.029644	0.162472	-1.025457	0.160973	-0.982083	-0.552889	0.024181	0.171211	0.815117
28402	2.254150	2.558585	9.269252	0.033886	-0.050238	0.257392	-1.025067	0.163472	-0.981874	-0.555946	0.025781	0.172167	0.812784
