# Supplementary material for: Identification of Haptic Based Guiding Using Hard Reins
Source: PLoS One. 2015 Jul 22;10(7):e0132020. doi: 10.1371/journal.pone.0132020 (PMC4511788; doi:10.1371/journal.pone.0132020)
Supplement: S2 File — (ZIP) [file pone.0132020.s002.zip › MotionData2/Subject10/T15/fc15.txt]

// Start Time: 0
// Sample rate: 25.0Hz
// Scenario: 4.9
// Firmware Version: 2.6.1
Counter	Acc_X	Acc_Y	Acc_Z	Gyr_X	Gyr_Y	Gyr_Z	Mag_X	Mag_Y	Mag_Z	Quat_w	Quat_x	Quat_y	Quat_z
29407	7.683691	-1.447133	5.965764	-0.016712	0.036521	0.020835	-0.499423	-0.045045	-0.699076	-0.847185	-0.065784	0.438082	-0.293315
29408	7.713438	-1.341233	6.024695	-0.037330	0.029504	0.031336	-0.499814	-0.043936	-0.699968	-0.847296	-0.064716	0.437884	-0.293530
29409	7.651725	-1.491302	6.033669	-0.040891	0.029652	0.024375	-0.499823	-0.040350	-0.700552	-0.847449	-0.063626	0.437709	-0.293586
29410	7.629782	-1.496107	6.046214	-0.023908	0.024474	0.012969	-0.498251	-0.039511	-0.700416	-0.847617	-0.062957	0.437495	-0.293564
29411	7.593420	-1.476147	6.025547	-0.025895	0.012372	0.006827	-0.499290	-0.038949	-0.702101	-0.847704	-0.062374	0.437498	-0.293433
29412	7.634204	-1.592156	5.947893	0.003856	0.003088	0.025921	-0.499694	-0.036199	-0.702175	-0.847575	-0.062184	0.437501	-0.293841
29413	7.643795	-1.616533	5.949746	-0.031698	0.001690	0.020791	-0.497714	-0.035334	-0.703744	-0.847492	-0.061438	0.437738	-0.293884
29414	7.614154	-1.670910	6.061035	-0.012792	0.001624	0.015505	-0.501523	-0.035785	-0.703725	-0.847417	-0.061088	0.437847	-0.294011
29415	7.590518	-1.567762	5.971041	-0.024802	0.005176	0.019023	-0.500998	-0.035088	-0.703977	-0.847366	-0.060446	0.437980	-0.294093
29416	7.688171	-1.494579	6.095380	-0.013650	-0.024923	0.029285	-0.501404	-0.033417	-0.705256	-0.846993	-0.060096	0.438563	-0.294372
29417	7.648984	-1.540259	6.085950	0.027045	-0.005250	-0.016136	-0.501014	-0.033696	-0.704610	-0.846996	-0.060704	0.438521	-0.294299
29418	7.605497	-1.486449	6.082878	0.066793	0.001499	-0.018862	-0.502319	-0.034527	-0.705272	-0.847042	-0.061979	0.438125	-0.294492
29419	7.583494	-1.523976	5.981158	0.085579	-0.036293	-0.012919	-0.502853	-0.037729	-0.702711	-0.846682	-0.063733	0.438262	-0.294948
29420	7.688704	-1.427611	5.965572	0.061970	0.008291	-0.004867	-0.502317	-0.040615	-0.702641	-0.846690	-0.064788	0.437791	-0.295392
29421	7.626155	-1.310165	5.929949	-0.026812	0.018706	0.041629	-0.502298	-0.042246	-0.704245	-0.846633	-0.063844	0.437730	-0.295853
29422	7.648562	-1.619974	6.050927	0.016450	0.048064	-0.012457	-0.500853	-0.042785	-0.704004	-0.847084	-0.063972	0.436843	-0.295844
29423	7.630155	-1.446887	5.998127	0.043358	0.024642	-0.033558	-0.498220	-0.046765	-0.702792	-0.847433	-0.064836	0.436168	-0.295654
29424	7.747493	-1.337210	6.086565	0.078702	-0.017883	-0.016329	-0.499528	-0.047738	-0.703064	-0.847262	-0.066424	0.436027	-0.296000
29425	7.674284	-1.377592	6.063468	0.042835	-0.026705	0.006422	-0.500041	-0.051323	-0.702869	-0.846926	-0.067240	0.436275	-0.296411
29426	7.626240	-1.263443	6.095259	-0.007166	0.009888	0.036309	-0.500824	-0.051599	-0.703393	-0.846782	-0.066773	0.436238	-0.296983
29427	7.571841	-1.422639	6.045824	-0.003972	0.039392	0.047731	-0.500583	-0.048585	-0.702156	-0.846842	-0.066048	0.435694	-0.297772
29428	7.478888	-1.492997	6.114765	0.046537	0.001319	0.002984	-0.499523	-0.046899	-0.704095	-0.846790	-0.066772	0.435446	-0.298119
29429	7.493820	-1.428019	6.154085	0.076964	-0.010743	-0.021566	-0.497169	-0.048831	-0.701793	-0.846720	-0.068315	0.435167	-0.298376
29430	7.621358	-1.199241	6.440106	0.036769	-0.068333	-0.011147	-0.499014	-0.053289	-0.698985	-0.846121	-0.069464	0.436129	-0.298404
29431	7.475335	-1.230399	6.297759	0.069626	-0.179890	-0.039493	-0.502313	-0.058050	-0.694995	-0.844694	-0.072053	0.438707	-0.298056
29432	7.195865	-1.233877	5.950660	0.170896	-0.331838	-0.083006	-0.504824	-0.067096	-0.688999	-0.841998	-0.077648	0.443204	-0.297623
29433	7.577419	-1.305814	6.013460	0.068440	-0.498517	-0.107536	-0.513154	-0.077782	-0.677491	-0.838084	-0.082707	0.450996	-0.295596
29434	7.975873	-1.055621	5.688210	-0.002491	-0.408239	-0.148036	-0.523324	-0.086827	-0.666593	-0.835190	-0.086497	0.457618	-0.292511
29435	8.237060	-1.313970	5.799562	-0.098957	-0.275309	-0.117652	-0.528764	-0.088904	-0.658997	-0.833528	-0.087525	0.462578	-0.289122
29436	8.369829	-1.598278	5.283980	-0.094725	-0.133214	-0.152106	-0.532734	-0.089265	-0.655308	-0.833306	-0.088156	0.465112	-0.285482
29437	8.382851	-1.493966	5.059987	0.052932	-0.030549	-0.085964	-0.531549	-0.092848	-0.653947	-0.833420	-0.089996	0.465186	-0.284455
29438	8.138115	-1.277927	5.250311	0.092791	-0.045871	0.085652	-0.534181	-0.095096	-0.652400	-0.832309	-0.091040	0.465610	-0.286671
29439	8.202230	-1.132759	5.243633	0.176585	-0.071372	0.215296	-0.534988	-0.095133	-0.650037	-0.830072	-0.092366	0.466199	-0.291733
29440	7.891522	-0.996792	5.262431	0.214644	-0.149087	0.253282	-0.537887	-0.095867	-0.648721	-0.826777	-0.094441	0.467919	-0.297612
29441	8.238573	-1.143706	5.327382	0.270039	-0.154091	0.101403	-0.542901	-0.100934	-0.643676	-0.824201	-0.098864	0.469070	-0.301482
29442	8.129103	-1.142527	5.305715	0.298992	-0.101586	-0.020666	-0.547131	-0.106000	-0.638113	-0.822744	-0.104623	0.468928	-0.303731
29443	8.473385	-1.368333	5.263071	0.313593	-0.110287	-0.141028	-0.549759	-0.115164	-0.633690	-0.821884	-0.111762	0.468564	-0.304078
29444	8.895877	-1.545662	5.166042	0.428022	-0.037102	-0.081757	-0.550383	-0.128131	-0.631715	-0.821036	-0.119795	0.466410	-0.306612
29445	8.681458	-0.337111	5.139776	0.398599	0.059442	0.124296	-0.550487	-0.140410	-0.629336	-0.819831	-0.124813	0.463324	-0.312459
29446	7.946937	-0.637525	5.438176	0.188413	0.054603	0.309733	-0.553368	-0.142084	-0.629742	-0.817871	-0.124740	0.462040	-0.319447
29447	7.815853	-1.032807	5.285458	0.211926	-0.034311	0.077412	-0.556791	-0.143930	-0.627920	-0.816515	-0.127706	0.461476	-0.322543
29448	7.978513	-0.257381	5.280633	0.210243	-0.054788	-0.057025	-0.557185	-0.149747	-0.625281	-0.815818	-0.132036	0.460901	-0.323384
29449	8.253467	-0.668293	5.348334	0.088826	0.001920	0.049992	-0.560989	-0.151991	-0.624905	-0.815274	-0.133030	0.460461	-0.324972
29450	8.418648	-0.743517	5.217541	0.045511	-0.018809	0.053580	-0.564153	-0.151902	-0.623570	-0.814595	-0.133450	0.460641	-0.326245
29451	8.227685	-0.911236	5.386632	0.006098	-0.020474	0.067636	-0.566257	-0.150956	-0.623798	-0.813945	-0.133078	0.461152	-0.327296
29452	8.321673	-0.663580	5.308085	0.004140	-0.035760	-0.010917	-0.567321	-0.150849	-0.622216	-0.813653	-0.133510	0.461712	-0.327056
29453	8.238565	-0.730684	5.294522	-0.005464	-0.013567	-0.026532	-0.567855	-0.150314	-0.621416	-0.813713	-0.133781	0.461934	-0.326482
29454	8.327187	-0.570330	5.212434	-0.083474	0.069255	-0.033052	-0.568117	-0.150592	-0.621420	-0.814761	-0.132315	0.461293	-0.325370
29455	8.336538	-0.608417	5.356953	-0.257300	0.144387	0.045306	-0.563914	-0.145292	-0.623703	-0.816463	-0.126803	0.460763	-0.324047
29456	8.056770	-1.034654	5.265338	-0.237810	0.167593	0.010425	-0.560235	-0.136394	-0.628008	-0.818508	-0.121765	0.459621	-0.322439
29457	8.002992	-1.050265	5.401950	-0.179881	0.155454	-0.022057	-0.556796	-0.132725	-0.632545	-0.820506	-0.118049	0.458213	-0.320743
29458	8.172961	-1.130864	5.314553	-0.041337	0.100253	-0.025201	-0.554562	-0.129656	-0.634072	-0.821664	-0.116982	0.456808	-0.320173
29459	8.218103	-0.836244	5.637312	-0.106520	0.158800	0.054510	-0.551915	-0.129046	-0.636699	-0.823006	-0.113745	0.455041	-0.320408
29460	7.943729	-1.158859	5.610002	-0.121694	0.093628	0.096229	-0.551260	-0.121014	-0.640213	-0.823486	-0.110301	0.454529	-0.321104
29461	7.904008	-1.303669	5.565275	-0.096066	0.131983	-0.015378	-0.547046	-0.118741	-0.642557	-0.824991	-0.108024	0.452968	-0.320219
29462	8.002625	-1.058270	5.687554	-0.111113	0.130283	-0.065939	-0.542850	-0.114559	-0.643552	-0.826810	-0.105976	0.451421	-0.318391
29463	8.193074	-0.980321	5.514776	-0.118788	0.153995	-0.071063	-0.537319	-0.112269	-0.646167	-0.828897	-0.103691	0.449510	-0.316417
29464	8.040570	-1.230852	5.679378	-0.097191	0.167098	-0.080679	-0.534137	-0.111084	-0.650358	-0.831084	-0.101771	0.447221	-0.314540
29465	7.870390	-1.211937	5.637574	-0.120396	0.133555	-0.099053	-0.529909	-0.111282	-0.653143	-0.833137	-0.099826	0.445588	-0.312039
29466	7.652207	-1.046339	5.758772	-0.055477	0.109001	-0.120296	-0.524892	-0.111192	-0.656322	-0.834946	-0.099316	0.443913	-0.309746
29467	7.702446	-1.206352	5.702065	0.097395	0.181223	-0.120513	-0.521317	-0.114298	-0.658243	-0.837098	-0.100892	0.440069	-0.308912
29468	7.690480	-1.126300	5.935923	0.102754	0.080191	-0.143502	-0.516430	-0.119330	-0.659163	-0.838458	-0.103402	0.437836	-0.307563
29469	7.822356	-1.028800	6.016588	0.148358	0.051101	-0.098350	-0.513117	-0.124790	-0.660081	-0.839201	-0.106429	0.435884	-0.307279
29470	8.022144	-0.984457	6.022290	0.087248	0.045374	-0.044081	-0.511253	-0.133730	-0.658961	-0.839636	-0.108057	0.434519	-0.307454
29471	7.797706	-1.079776	6.035802	0.088203	-0.025924	-0.009421	-0.512043	-0.136510	-0.657438	-0.839279	-0.109762	0.434413	-0.307974
29472	7.714133	-0.862133	5.735751	0.070408	-0.015022	-0.074796	-0.512702	-0.137350	-0.656795	-0.839435	-0.111708	0.434103	-0.307286
29473	7.668805	-0.655812	5.991548	0.051873	-0.045696	-0.114107	-0.512830	-0.141914	-0.655051	-0.839625	-0.113833	0.434314	-0.305684
29474	7.919238	-0.685023	6.024087	0.033720	-0.080188	-0.137660	-0.513749	-0.144276	-0.654043	-0.839670	-0.116109	0.435175	-0.303473
29475	7.780402	-0.696616	6.082819	0.203073	-0.045101	-0.116268	-0.515969	-0.150921	-0.652586	-0.839510	-0.120785	0.434436	-0.303148
29476	7.843765	-0.668688	6.142284	0.315792	-0.008194	-0.076361	-0.515567	-0.160594	-0.649112	-0.839103	-0.126820	0.432501	-0.304573
29477	7.503744	-0.563386	6.103212	0.494349	0.006636	-0.097838	-0.514617	-0.172027	-0.647511	-0.838477	-0.135884	0.429104	-0.307182
29478	7.774054	-0.134328	5.933941	0.628331	0.090516	-0.049052	-0.512849	-0.192465	-0.643718	-0.837765	-0.146292	0.423594	-0.311955
29479	7.737405	0.206488	5.653929	0.385137	0.263663	0.056776	-0.507534	-0.205889	-0.644676	-0.838501	-0.150602	0.416914	-0.316889
29480	8.403142	-0.735581	6.036756	0.269121	-0.080018	0.270919	-0.505657	-0.214120	-0.645377	-0.835249	-0.153399	0.417381	-0.323451
29481	7.904196	-0.346938	5.961806	0.407157	-0.070284	-0.054054	-0.509612	-0.222764	-0.639754	-0.833748	-0.161072	0.415748	-0.325691
29482	7.841091	0.921940	5.850579	0.333065	0.034451	-0.112998	-0.509714	-0.235456	-0.637514	-0.833657	-0.167364	0.412661	-0.326676
29483	8.107933	0.351953	5.821773	0.331756	0.175723	0.109061	-0.509163	-0.243304	-0.636887	-0.833272	-0.170854	0.407925	-0.331760
29484	7.254454	0.043426	5.860955	0.182805	0.156177	0.097032	-0.507056	-0.245416	-0.638273	-0.833241	-0.172104	0.404463	-0.335410
29485	7.183732	0.441886	5.882789	0.269920	0.031244	0.112072	-0.510032	-0.257002	-0.638481	-0.831818	-0.175495	0.402508	-0.339512
29486	7.517526	0.576291	6.201443	0.211799	-0.128542	0.178120	-0.513726	-0.261355	-0.634479	-0.828776	-0.178503	0.403846	-0.343767
29487	7.919024	0.561454	6.133846	0.191670	-0.057425	0.213334	-0.516117	-0.259758	-0.632073	-0.826172	-0.180379	0.404222	-0.348581
29488	7.778704	0.655176	5.889031	0.102760	0.020055	0.222502	-0.521110	-0.261747	-0.631028	-0.824383	-0.180162	0.404002	-0.353151
29489	7.594402	0.795794	6.047831	0.092359	-0.070085	0.185600	-0.526104	-0.260416	-0.631358	-0.822195	-0.180739	0.405149	-0.356628
29490	7.616809	0.860047	5.927164	0.011491	-0.084055	0.170091	-0.532188	-0.259709	-0.626716	-0.820239	-0.180168	0.407095	-0.359194
29491	7.876251	0.743623	6.156798	-0.145054	-0.120724	0.180965	-0.537452	-0.254238	-0.628142	-0.818505	-0.177276	0.410729	-0.360451
29492	7.955372	0.541360	6.166618	-0.184388	-0.100059	0.109647	-0.540761	-0.247111	-0.628501	-0.817531	-0.174088	0.414118	-0.360336
29493	7.855621	0.572192	6.309795	-0.178453	-0.088804	0.060797	-0.543803	-0.241360	-0.628627	-0.817019	-0.171424	0.417010	-0.359438
29494	7.689162	0.371419	6.155821	-0.270503	-0.087655	0.036639	-0.547504	-0.234232	-0.629246	-0.816934	-0.167337	0.420544	-0.357436
29495	7.720274	0.283627	6.168380	-0.248391	-0.152264	-0.029886	-0.550164	-0.226558	-0.628813	-0.816745	-0.164746	0.424623	-0.354236
29496	7.691163	0.266325	5.999317	-0.239427	-0.148584	-0.096197	-0.552950	-0.221091	-0.628030	-0.816935	-0.162710	0.428461	-0.350091
29497	7.844141	0.225486	6.048823	-0.192516	-0.204122	-0.137363	-0.554819	-0.218441	-0.625060	-0.816831	-0.162310	0.432590	-0.345411
29498	7.911775	0.110029	5.900341	-0.089281	-0.264382	-0.133453	-0.557485	-0.216866	-0.621080	-0.815736	-0.163836	0.437124	-0.341548
29499	8.088529	-0.078774	5.714396	-0.015503	-0.248217	-0.089964	-0.561468	-0.214754	-0.617078	-0.814298	-0.166209	0.440871	-0.339008
29500	8.318516	-0.298373	5.638161	0.056644	-0.256792	-0.030827	-0.567836	-0.216296	-0.608940	-0.812039	-0.169150	0.444599	-0.338102
29501	7.870440	-0.447105	5.166981	0.105504	-0.204877	0.040645	-0.573387	-0.215847	-0.605222	-0.809652	-0.172017	0.447245	-0.338890
29502	7.746664	-0.778075	5.339460	0.157159	-0.272387	0.136268	-0.580391	-0.217502	-0.599570	-0.805728	-0.175193	0.451087	-0.341511
29503	7.862283	-1.001509	5.272724	0.172726	-0.408795	0.233473	-0.588884	-0.216567	-0.589432	-0.799876	-0.178736	0.457191	-0.345295
29504	8.403190	-1.258645	5.496274	0.129556	-0.308048	0.384026	-0.599878	-0.213356	-0.579857	-0.793897	-0.179426	0.462611	-0.351461
29505	8.905094	-1.477056	5.980353	0.098561	-0.198495	0.417679	-0.608359	-0.208985	-0.573029	-0.788814	-0.178528	0.466445	-0.358231
29506	8.243756	-1.393134	5.929029	0.056368	0.005473	0.371167	-0.614444	-0.201913	-0.571143	-0.785975	-0.175925	0.467304	-0.364584
29507	7.277250	-1.155542	5.388160	0.067733	0.104425	0.214228	-0.616841	-0.194513	-0.570586	-0.785234	-0.174173	0.465781	-0.368943
29508	6.979839	-1.256893	5.345161	0.086807	-0.090675	0.067916	-0.618427	-0.193851	-0.569776	-0.783578	-0.175583	0.466837	-0.370457
29509	7.343724	-1.470112	5.246555	-0.034536	-0.321079	-0.002959	-0.621894	-0.192443	-0.564090	-0.780815	-0.177332	0.471943	-0.368987
29510	8.062173	-1.846704	4.938887	-0.126517	-0.216312	-0.072026	-0.624863	-0.187750	-0.556641	-0.779739	-0.177640	0.476031	-0.365849
29511	8.796124	-1.953213	5.220655	-0.273853	0.045437	-0.208542	-0.624079	-0.185395	-0.557255	-0.782750	-0.174839	0.476424	-0.360215
29512	8.521476	-1.401654	5.605306	-0.312394	0.202042	-0.412191	-0.621169	-0.183397	-0.560642	-0.788682	-0.172422	0.474078	-0.351427
29513	8.169548	-0.788877	5.781963	-0.372549	0.286914	-0.544475	-0.610307	-0.186888	-0.569959	-0.796541	-0.169449	0.470073	-0.340355
29514	8.386048	-0.772921	5.927308	-0.392694	0.199774	-0.712104	-0.599187	-0.191214	-0.578246	-0.804479	-0.168513	0.467123	-0.325903
29515	9.536959	0.073029	6.021724	-0.324900	-0.234691	-0.797180	-0.589244	-0.202602	-0.584045	-0.808570	-0.172001	0.470072	-0.309295
29516	9.868689	0.387438	4.769161	-0.584800	0.039086	-0.321130	-0.583594	-0.201714	-0.584592	-0.812856	-0.165314	0.471948	-0.298665
29517	9.462034	-0.516134	4.697895	-0.807786	0.434201	-0.122197	-0.580037	-0.188098	-0.592077	-0.820303	-0.150511	0.469095	-0.290514
29518	7.258468	-0.433062	4.164031	-0.913382	0.124644	-0.229539	-0.576854	-0.169331	-0.604567	-0.825398	-0.136939	0.471619	-0.278462
29519	7.024782	0.366713	4.021011	-0.518949	-0.062671	-0.275827	-0.578447	-0.158160	-0.607740	-0.827780	-0.131134	0.474642	-0.268885
29520	8.390542	0.882536	3.948381	-0.409409	-0.364677	-0.256784	-0.577419	-0.145312	-0.610900	-0.826706	-0.128744	0.482213	-0.259717
29521	9.811769	0.227461	4.792411	-0.154839	-0.266191	-0.126111	-0.580089	-0.142637	-0.606898	-0.825226	-0.128682	0.487012	-0.255463
29522	9.596899	-0.305550	4.867267	-0.014475	0.086084	-0.041761	-0.581568	-0.145196	-0.601567	-0.826303	-0.128417	0.485595	-0.254812
29523	8.179191	-0.225426	4.429008	0.145839	0.075568	0.018567	-0.583266	-0.147136	-0.601855	-0.826604	-0.130182	0.483599	-0.256732
29524	7.471641	0.290543	4.416378	0.297141	-0.070983	0.054181	-0.584429	-0.152100	-0.601945	-0.824840	-0.134937	0.483417	-0.260266
29525	7.800561	0.828837	4.653729	0.213524	-0.348058	0.041423	-0.588905	-0.156865	-0.598601	-0.820704	-0.139837	0.488084	-0.262040
29526	8.876957	0.993281	4.752269	0.112001	-0.482052	-0.068414	-0.596342	-0.158864	-0.587845	-0.815995	-0.144864	0.495233	-0.260596
29527	9.707266	0.683970	4.859435	0.093266	-0.268423	-0.154817	-0.601948	-0.163625	-0.574800	-0.813904	-0.149354	0.498614	-0.258143
29528	9.355704	0.464788	4.757899	-0.000029	-0.075200	-0.009234	-0.605640	-0.165621	-0.572193	-0.813190	-0.149843	0.499846	-0.257726
29529	8.341895	0.123539	4.355158	0.041570	0.035347	0.173135	-0.608004	-0.163429	-0.573311	-0.812569	-0.148667	0.499518	-0.260980
29530	8.220764	0.189254	4.213615	0.120161	0.034640	0.288887	-0.610110	-0.161519	-0.573651	-0.811024	-0.147558	0.499214	-0.266931
29531	8.328884	0.386487	4.293828	0.207103	0.051563	0.386371	-0.610903	-0.158903	-0.574380	-0.808883	-0.146869	0.498340	-0.275311
29532	8.820472	0.454102	4.603043	0.275896	0.218792	0.376250	-0.609720	-0.158475	-0.574642	-0.808128	-0.146379	0.494397	-0.284735
29533	8.902698	0.501513	5.301566	0.349335	0.380509	0.383487	-0.604953	-0.156432	-0.580137	-0.808677	-0.146187	0.487273	-0.295359
29534	8.910220	0.274320	6.073318	0.395569	0.351635	0.416544	-0.598080	-0.156878	-0.585667	-0.808405	-0.146443	0.480461	-0.306907
29535	8.358471	-0.137613	5.557203	0.205769	0.129772	0.405953	-0.596621	-0.151858	-0.589640	-0.806605	-0.145210	0.478162	-0.315694
29536	8.255331	-0.531343	4.362711	0.120442	0.182027	0.148177	-0.594540	-0.147994	-0.588793	-0.807043	-0.144593	0.474928	-0.319716
29537	8.824470	-0.442061	5.067534	0.085826	0.108919	0.026912	-0.590968	-0.147921	-0.591831	-0.807728	-0.145181	0.472608	-0.321154
29538	9.062091	-0.585129	5.089063	0.053067	-0.228970	0.182234	-0.594802	-0.146057	-0.589801	-0.804219	-0.145791	0.476526	-0.323882
29539	9.239697	-1.041286	4.933190	0.243984	0.046352	0.243591	-0.599035	-0.143651	-0.587495	-0.802414	-0.147245	0.474834	-0.330127
29540	8.669401	-1.265360	4.565454	0.300243	0.219126	0.242105	-0.597189	-0.143345	-0.588420	-0.801975	-0.148320	0.470068	-0.337452
29541	7.819292	-1.032653	4.389510	0.232483	0.101458	0.318473	-0.595707	-0.143388	-0.592391	-0.800108	-0.148503	0.467764	-0.344921
29542	7.819851	-1.367053	4.336310	0.166477	-0.090961	0.307687	-0.600739	-0.142254	-0.588009	-0.796613	-0.148922	0.469012	-0.351080
29543	8.167825	-1.342324	4.464216	-0.003642	-0.163415	0.269650	-0.604981	-0.136127	-0.586155	-0.793211	-0.147592	0.472428	-0.354746
29544	8.827659	-1.644644	4.730380	-0.049755	-0.055628	0.204808	-0.608444	-0.128898	-0.583760	-0.791366	-0.145272	0.474302	-0.357314
29545	8.642822	-1.584781	4.948574	-0.171933	-0.016826	0.134588	-0.609002	-0.120926	-0.583468	-0.790751	-0.141480	0.476200	-0.357672
29546	8.169263	-1.847382	4.917034	-0.173453	0.016670	0.124174	-0.611130	-0.113234	-0.583956	-0.790498	-0.137446	0.477563	-0.357987
29547	8.081294	-1.951139	4.709359	-0.143223	-0.129391	0.069587	-0.613391	-0.104719	-0.584426	-0.789157	-0.135486	0.480846	-0.357297
29548	8.244030	-2.001195	4.719415	-0.031806	-0.111517	0.097256	-0.616582	-0.102040	-0.581075	-0.787468	-0.134853	0.483135	-0.358174
29549	8.513747	-2.062118	4.751058	-0.014076	-0.094457	0.109513	-0.618841	-0.099058	-0.579297	-0.785800	-0.134255	0.485057	-0.359464
29550	8.487682	-1.933643	4.787387	-0.016640	-0.123758	0.086741	-0.621761	-0.098717	-0.575864	-0.784005	-0.134059	0.487389	-0.360299
29551	8.402818	-1.858928	4.901789	-0.013741	-0.061748	0.034553	-0.625999	-0.096044	-0.572898	-0.783179	-0.133930	0.488593	-0.360514
29552	8.320838	-1.727213	4.907979	-0.032378	-0.014808	-0.046406	-0.624955	-0.093692	-0.573121	-0.783448	-0.133994	0.488973	-0.359388
29553	8.340492	-1.698065	4.890992	-0.000590	0.003997	-0.141521	-0.624440	-0.094671	-0.571442	-0.784493	-0.135298	0.488572	-0.357159
29554	8.302271	-1.544128	5.049027	-0.083582	0.033426	-0.192680	-0.622831	-0.098481	-0.573624	-0.786407	-0.135642	0.488157	-0.353367
29555	8.185036	-1.625296	5.016682	-0.207509	0.096757	-0.159875	-0.621233	-0.096909	-0.577011	-0.789027	-0.133191	0.487687	-0.349081
29556	8.145493	-1.694955	5.200621	-0.180699	0.082443	-0.153013	-0.617806	-0.095335	-0.579100	-0.791363	-0.131266	0.487273	-0.345077
29557	8.079627	-1.702837	5.306144	-0.123384	0.127573	-0.160911	-0.613840	-0.095395	-0.582143	-0.794036	-0.129901	0.485684	-0.341678
29558	7.853788	-1.597904	5.431498	-0.117508	0.151679	-0.139098	-0.610002	-0.094620	-0.585954	-0.796749	-0.128358	0.483751	-0.338674
29559	7.843671	-1.638149	5.566750	-0.068551	0.142490	-0.188109	-0.604588	-0.095493	-0.588892	-0.799588	-0.127981	0.481431	-0.335418
29560	7.727462	-1.521432	5.638891	-0.037542	0.128249	-0.184781	-0.600881	-0.097903	-0.591324	-0.802143	-0.128307	0.479193	-0.332381
29561	7.766045	-1.577843	5.661409	-0.078423	0.108279	-0.227447	-0.595854	-0.099598	-0.594800	-0.804920	-0.128328	0.477328	-0.328320
29562	7.576304	-1.527487	5.865054	-0.107982	0.125370	-0.242174	-0.590981	-0.100776	-0.595775	-0.807964	-0.128084	0.475429	-0.323661
29563	7.460518	-1.356310	5.841110	-0.092763	0.107913	-0.247537	-0.585967	-0.101800	-0.597928	-0.810874	-0.128014	0.473543	-0.319143
29564	7.911708	-1.598264	5.858719	-0.137823	-0.001356	-0.284255	-0.583070	-0.102869	-0.598232	-0.813006	-0.128483	0.473748	-0.313171
29565	8.750727	-1.235682	6.004304	-0.107611	-0.178208	-0.394656	-0.579798	-0.106731	-0.594926	-0.814103	-0.131325	0.476167	-0.305376
29566	9.928936	-0.339066	5.885739	0.091416	-0.206153	-0.395227	-0.577849	-0.113667	-0.589051	-0.814274	-0.137835	0.477948	-0.299209
29567	9.519683	0.123437	4.327950	-0.034492	0.087046	-0.083630	-0.577056	-0.118635	-0.587321	-0.815756	-0.137355	0.476416	-0.297830
29568	8.505455	-0.304381	3.851348	-0.262992	0.176232	-0.070616	-0.575854	-0.113609	-0.592077	-0.818553	-0.132693	0.474942	-0.294607
29569	7.681345	-0.065095	4.365310	-0.265450	-0.055088	-0.231037	-0.574801	-0.109857	-0.594107	-0.820115	-0.130711	0.476727	-0.288197
29570	8.080495	0.809067	4.467807	-0.328281	-0.183868	-0.343769	-0.574812	-0.107245	-0.593924	-0.821152	-0.129660	0.480752	-0.278882
29571	9.444840	0.662084	4.407565	-0.449543	-0.270228	-0.159387	-0.576463	-0.099486	-0.588519	-0.820589	-0.125251	0.487224	-0.271217
29572	9.859781	-0.325338	4.696266	-0.364578	-0.002118	-0.045310	-0.577163	-0.092778	-0.586286	-0.821696	-0.119723	0.489148	-0.266863
29573	8.419744	-0.712647	4.399566	-0.229014	-0.222382	-0.077918	-0.581557	-0.083500	-0.583451	-0.820480	-0.117869	0.493826	-0.262784
29574	7.833255	-0.368690	4.042713	0.018045	-0.190095	-0.016747	-0.588566	-0.081703	-0.578649	-0.818636	-0.119327	0.496849	-0.262180
29575	8.011519	0.241718	4.461323	0.321607	-0.398596	-0.020001	-0.591096	-0.087734	-0.571677	-0.813982	-0.126872	0.501615	-0.264043
29576	8.805704	0.427394	4.615110	0.309919	-0.322956	0.047517	-0.599041	-0.093586	-0.561255	-0.809666	-0.133140	0.505377	-0.267038
29577	9.215468	0.556992	4.430737	0.218296	-0.240262	0.050684	-0.602629	-0.101160	-0.552734	-0.806384	-0.137504	0.508226	-0.269341
29578	8.985467	0.248527	3.966774	0.225575	-0.173683	0.148538	-0.607550	-0.102134	-0.544858	-0.803171	-0.140573	0.510247	-0.273503
29579	8.915969	-0.094318	3.413870	0.318745	-0.032330	0.227191	-0.611901	-0.102202	-0.542863	-0.800679	-0.143652	0.509674	-0.280197
29580	9.325606	0.116773	3.763340	0.461285	0.299859	0.353368	-0.611085	-0.104503	-0.545272	-0.800352	-0.145753	0.503297	-0.291350
29581	9.566607	0.051699	5.512268	0.634666	0.284139	0.625021	-0.607361	-0.105088	-0.550550	-0.797585	-0.148080	0.496815	-0.308391
29582	9.461347	-0.508757	5.349338	0.590420	0.173622	0.619644	-0.606305	-0.105762	-0.550833	-0.793611	-0.150256	0.492203	-0.324563
29583	8.765943	-0.993816	4.532842	0.532009	0.537371	0.538790	-0.602047	-0.103697	-0.558421	-0.793676	-0.150019	0.481786	-0.339788
29584	7.820698	-1.611500	4.490193	0.618956	0.130870	0.579168	-0.598866	-0.103206	-0.562102	-0.789023	-0.153359	0.477209	-0.355239
29585	7.544001	-2.396689	4.148849	0.760740	0.078125	0.749604	-0.600333	-0.099795	-0.560976	-0.781926	-0.157689	0.472811	-0.374401
29586	8.217444	-2.495060	4.180318	1.112236	-0.175463	0.696511	-0.606010	-0.105709	-0.554764	-0.771282	-0.169747	0.469303	-0.395049
29587	8.989362	-1.534657	4.316594	1.084663	-0.108835	0.685462	-0.610251	-0.114944	-0.546008	-0.760880	-0.180883	0.464678	-0.415232
29588	9.074946	-1.391385	4.684690	0.986012	-0.197240	0.683756	-0.617507	-0.123092	-0.538519	-0.749578	-0.191128	0.461867	-0.433915
29589	8.954480	-1.562626	4.898107	0.817150	-0.149700	0.527378	-0.624379	-0.129731	-0.530348	-0.740309	-0.199800	0.459061	-0.448649
29590	8.336903	-1.516190	4.690277	0.564032	0.122386	0.368290	-0.629923	-0.139101	-0.522765	-0.735736	-0.203737	0.453623	-0.459793
29591	7.555587	-1.938576	4.859694	0.502466	0.157386	0.296968	-0.630417	-0.141825	-0.525435	-0.732288	-0.206972	0.447980	-0.469287
29592	7.627264	-2.176567	4.813488	0.550492	-0.005096	0.271979	-0.628171	-0.143168	-0.526263	-0.727424	-0.212584	0.444047	-0.478001
29593	8.269276	-2.187817	5.113264	0.528112	-0.114393	0.327662	-0.630425	-0.149314	-0.520867	-0.720922	-0.218377	0.442143	-0.486922
29594	8.638782	-2.219516	5.278608	0.501962	-0.108424	0.394109	-0.635467	-0.152487	-0.513296	-0.713870	-0.223188	0.440537	-0.496492
29595	8.456303	-2.222396	5.241621	0.526320	-0.074338	0.385384	-0.639431	-0.155052	-0.509388	-0.706919	-0.227922	0.438184	-0.506272
29596	8.075476	-2.047220	5.061631	0.580740	-0.114030	0.285596	-0.643946	-0.158911	-0.501572	-0.700324	-0.234782	0.435217	-0.514790
29597	7.944678	-1.962436	4.959324	0.553424	-0.105686	0.219378	-0.648830	-0.164255	-0.496272	-0.694435	-0.241554	0.432129	-0.522184
29598	8.017837	-1.943201	4.919168	0.494091	-0.056408	0.171726	-0.650303	-0.170128	-0.490089	-0.689734	-0.247526	0.428594	-0.528493
29599	8.269785	-2.098101	5.121793	0.357259	-0.051289	0.077120	-0.652287	-0.175982	-0.485737	-0.686626	-0.252152	0.426032	-0.532410
29600	8.223737	-2.045473	5.227721	0.243357	-0.005250	-0.013143	-0.653732	-0.185408	-0.481459	-0.685490	-0.255680	0.423476	-0.534228
29601	8.089931	-2.044091	5.206618	0.158029	0.066345	-0.074643	-0.652260	-0.191720	-0.481725	-0.685968	-0.257548	0.420633	-0.534963
29602	7.924105	-2.087412	5.301840	0.119671	0.152314	-0.129260	-0.649872	-0.195675	-0.482737	-0.688014	-0.258664	0.416628	-0.534931
29603	7.826673	-2.119670	5.221309	0.046888	0.209625	-0.125408	-0.643917	-0.200669	-0.485761	-0.690780	-0.257835	0.412732	-0.534786
29604	7.683948	-2.307853	5.667440	-0.003794	0.209769	-0.113047	-0.639518	-0.204818	-0.491638	-0.693739	-0.256488	0.409322	-0.534224
29605	7.897795	-2.280147	6.069669	0.083408	-0.046057	-0.116610	-0.636067	-0.213588	-0.491836	-0.694109	-0.258740	0.408606	-0.533205
29606	8.145436	-1.631168	5.579248	0.323953	-0.179817	-0.113364	-0.637260	-0.222337	-0.486499	-0.692159	-0.266090	0.407085	-0.533286
29607	8.761282	-0.477709	4.840535	0.498507	-0.048851	0.076620	-0.637405	-0.231357	-0.480650	-0.688190	-0.272531	0.402971	-0.538271
29608	9.373440	0.246411	5.175682	0.540933	-0.257096	0.382962	-0.640610	-0.239914	-0.470317	-0.678987	-0.279648	0.402769	-0.546399
29609	9.005733	0.522371	4.638826	0.550725	-0.240190	0.430088	-0.652151	-0.243275	-0.457011	-0.669139	-0.285994	0.402505	-0.555383
29610	8.574075	0.741817	4.446113	0.329819	0.078720	0.380955	-0.656920	-0.246428	-0.450881	-0.663627	-0.286473	0.399980	-0.563515
29611	8.235613	0.297261	4.520240	0.278073	-0.147064	0.324635	-0.662343	-0.245154	-0.447017	-0.657123	-0.289026	0.400759	-0.569250
29612	8.587739	0.145349	4.374352	0.326262	-0.234499	0.196094	-0.668982	-0.243527	-0.439338	-0.651109	-0.294420	0.401278	-0.573018
29613	9.002041	-0.122894	4.603091	0.379802	-0.249079	0.198608	-0.674569	-0.244519	-0.430539	-0.644518	-0.300489	0.401438	-0.577192
29614	8.908411	-0.335051	4.544122	0.575795	-0.170676	0.229667	-0.681339	-0.250509	-0.419341	-0.636993	-0.308034	0.398371	-0.583657
29615	8.691357	-0.016553	4.447134	0.765228	-0.091232	0.204849	-0.686786	-0.259515	-0.407950	-0.629037	-0.317096	0.391931	-0.591737
29616	8.451132	0.514898	4.440530	0.869144	-0.057072	0.204454	-0.688780	-0.269382	-0.397588	-0.620568	-0.327075	0.383630	-0.600621
29617	8.395880	1.091279	4.604973	0.836149	-0.084761	0.257612	-0.694475	-0.277678	-0.388018	-0.611240	-0.336421	0.376347	-0.609564
29618	8.671751	0.858863	4.774466	0.621047	-0.163824	0.217087	-0.699547	-0.283666	-0.375524	-0.603134	-0.344370	0.372234	-0.615695
29619	8.836777	0.807451	4.905513	0.406800	-0.114783	0.198694	-0.704081	-0.287415	-0.365479	-0.597012	-0.349220	0.370005	-0.620257
29620	8.619923	0.338361	4.908687	0.296416	-0.030776	0.242882	-0.708340	-0.288374	-0.358263	-0.591658	-0.351380	0.368389	-0.625110
29621	8.438598	0.130639	4.955922	0.256499	0.051171	0.273754	-0.712574	-0.286802	-0.355319	-0.586819	-0.351783	0.366504	-0.630529
29622	8.178600	0.203017	4.965731	0.188646	-0.001302	0.318337	-0.715541	-0.280180	-0.352729	-0.581446	-0.351706	0.366389	-0.635596
29623	8.158848	0.170668	5.052892	0.207353	0.002302	0.302593	-0.718722	-0.275548	-0.351435	-0.576191	-0.351900	0.365820	-0.640582
29624	8.285396	0.188121	5.132541	0.139127	0.004491	0.304561	-0.722438	-0.270381	-0.349341	-0.571339	-0.351238	0.366148	-0.645088
29625	8.457214	0.035466	5.194194	0.067296	0.076607	0.305018	-0.726535	-0.266027	-0.348570	-0.567554	-0.348821	0.366475	-0.649540
29626	8.397376	-0.179539	5.366848	0.022208	0.143986	0.265232	-0.727185	-0.261315	-0.351617	-0.565006	-0.345282	0.366422	-0.653669
29627	8.147099	-0.119018	5.356542	0.015918	0.187642	0.274051	-0.727576	-0.255361	-0.354772	-0.562772	-0.341033	0.365871	-0.658120
29628	8.077969	-0.270297	5.493645	0.067960	0.267148	0.243507	-0.726459	-0.248321	-0.362188	-0.561055	-0.336519	0.363649	-0.663123
29629	8.500824	-0.288071	5.895241	0.086504	0.283888	0.216531	-0.724055	-0.245191	-0.368431	-0.559771	-0.332175	0.360610	-0.668039
29630	8.953430	-0.700276	5.941870	0.064020	0.188021	0.097811	-0.721888	-0.244792	-0.376560	-0.559405	-0.329697	0.358327	-0.670796
29631	9.287389	-1.195614	5.036076	0.026156	0.253033	-0.011702	-0.717127	-0.243034	-0.381275	-0.561312	-0.326722	0.354916	-0.672471
29632	9.149623	-1.066337	4.866767	0.070426	0.230819	0.047383	-0.714169	-0.244007	-0.389044	-0.561860	-0.324094	0.351713	-0.674962
29633	8.415178	-1.411978	4.864284	0.080177	0.226009	0.132744	-0.712298	-0.242555	-0.393614	-0.561224	-0.321078	0.348840	-0.678415
29634	7.594196	-1.221370	4.508244	0.074192	0.331917	0.087554	-0.710000	-0.240493	-0.402497	-0.561874	-0.316816	0.344692	-0.681991
29635	7.381425	-1.353597	4.777616	0.071075	0.225177	-0.006961	-0.705330	-0.240888	-0.411184	-0.563142	-0.314665	0.341068	-0.683761
29636	8.275214	-1.597137	5.034370	-0.078808	0.059276	-0.067014	-0.702411	-0.241230	-0.414487	-0.564975	-0.313449	0.341088	-0.682797
29637	8.875525	-1.654794	5.392558	-0.282800	0.136325	-0.101860	-0.699623	-0.239080	-0.419049	-0.569109	-0.309167	0.342737	-0.680487
29638	8.512011	-1.403675	5.356105	-0.400593	0.158161	-0.199231	-0.694060	-0.236600	-0.425852	-0.575363	-0.303837	0.345169	-0.676386
29639	7.712914	-1.174343	5.213182	-0.464551	0.196500	-0.254909	-0.691222	-0.234926	-0.436319	-0.582994	-0.297669	0.347618	-0.671322
29640	7.173645	-1.397435	5.391952	-0.538086	0.146226	-0.239196	-0.686038	-0.229383	-0.446202	-0.590390	-0.291103	0.351717	-0.665578
29641	7.436813	-2.144301	5.556835	-0.541548	-0.005132	-0.180182	-0.683127	-0.222815	-0.451857	-0.595896	-0.286091	0.357926	-0.659507
29642	8.028884	-2.394368	5.759934	-0.438070	-0.000635	-0.194307	-0.678903	-0.219834	-0.455758	-0.600946	-0.282281	0.362616	-0.653981
29643	8.240671	-1.943187	5.843789	-0.386758	-0.016164	-0.126478	-0.677579	-0.217868	-0.457825	-0.604659	-0.278792	0.367182	-0.649492
29644	7.950233	-1.710329	5.645584	-0.311360	-0.007358	-0.158145	-0.676519	-0.214798	-0.460392	-0.608375	-0.276311	0.370451	-0.645212
29645	7.645217	-1.442708	5.608014	-0.289307	0.042136	-0.196524	-0.677012	-0.215028	-0.464323	-0.612816	-0.273726	0.372618	-0.640848
29646	7.460831	-1.734340	5.782453	-0.323448	0.055121	-0.226041	-0.674237	-0.214145	-0.466683	-0.617854	-0.270774	0.374859	-0.635939
29647	7.422880	-1.940460	6.012837	-0.343943	0.068952	-0.262559	-0.670116	-0.212367	-0.473489	-0.623559	-0.267599	0.376980	-0.630437
29648	7.402983	-2.017799	5.997668	-0.358924	0.071948	-0.278203	-0.666005	-0.211852	-0.478355	-0.629512	-0.264327	0.379137	-0.624581
29649	7.364454	-1.921840	6.130672	-0.295499	0.140268	-0.370668	-0.661487	-0.214219	-0.483544	-0.636748	-0.261601	0.379108	-0.618380
29650	7.152091	-1.598133	6.217668	-0.370240	0.159629	-0.394012	-0.654865	-0.214624	-0.489887	-0.644731	-0.257909	0.379600	-0.611317
29651	7.248626	-1.732691	6.237734	-0.427451	0.167229	-0.406878	-0.648761	-0.216407	-0.496516	-0.653150	-0.253328	0.380544	-0.603661
29652	7.121619	-1.814125	6.237088	-0.472371	0.275002	-0.456171	-0.639348	-0.218672	-0.505929	-0.663082	-0.247308	0.380338	-0.595402
29653	7.432505	-1.817527	6.743167	-0.544431	0.265702	-0.503909	-0.628744	-0.219526	-0.517157	-0.673736	-0.240580	0.380740	-0.585865
29654	7.857303	-1.546229	6.904285	-0.529813	-0.011219	-0.572734	-0.621871	-0.220223	-0.521936	-0.682836	-0.237925	0.384333	-0.573946
29655	9.014698	-0.953663	6.418681	-0.389444	-0.141891	-0.566423	-0.619340	-0.225128	-0.523885	-0.690059	-0.238414	0.387986	-0.562533
29656	9.093158	-0.182313	5.529558	-0.359991	-0.029426	-0.292377	-0.616032	-0.227826	-0.525534	-0.694814	-0.236055	0.391068	-0.555498
29657	8.474324	-0.817882	5.094133	-0.506175	-0.047405	-0.183875	-0.616967	-0.224123	-0.525323	-0.698850	-0.230881	0.396466	-0.548742
29658	7.640480	-0.720917	4.875069	-0.638296	0.082967	-0.278338	-0.615896	-0.215637	-0.531713	-0.705440	-0.223257	0.401021	-0.540085
29659	6.795322	-0.395435	5.073557	-0.695313	0.037312	-0.331673	-0.613765	-0.209756	-0.538031	-0.712356	-0.215615	0.406485	-0.529932
29660	7.502307	-0.136410	5.247352	-0.658751	-0.241223	-0.423200	-0.613246	-0.200348	-0.541647	-0.717631	-0.212215	0.415061	-0.517393
29661	9.072243	-0.007607	5.551898	-0.657965	-0.391162	-0.470497	-0.615005	-0.195877	-0.537486	-0.721949	-0.210687	0.425423	-0.503405
29662	9.507651	-0.086199	5.296174	-0.682646	-0.237053	-0.484742	-0.616219	-0.193170	-0.534804	-0.727578	-0.207330	0.433646	-0.489486
29663	8.847697	-0.602004	5.258070	-0.486815	-0.194175	-0.411098	-0.618597	-0.190723	-0.534345	-0.731890	-0.205748	0.439508	-0.478369
29664	7.602334	-0.589246	4.851191	-0.402994	-0.112271	-0.413053	-0.619128	-0.191013	-0.533561	-0.736457	-0.204562	0.443311	-0.468253
29665	7.171627	-0.094556	5.231373	-0.355730	-0.162861	-0.434384	-0.620714	-0.189244	-0.533253	-0.740520	-0.204753	0.447220	-0.457930
29666	7.914347	0.014659	5.315044	-0.365893	-0.337944	-0.420791	-0.622194	-0.190836	-0.528165	-0.742789	-0.206188	0.453853	-0.446955
29667	8.835294	0.219791	5.366908	-0.447760	-0.199385	-0.428759	-0.621550	-0.193480	-0.525340	-0.746648	-0.205294	0.458967	-0.435569
29668	9.082346	0.418033	5.247802	-0.564900	-0.091255	-0.417627	-0.621168	-0.192387	-0.524404	-0.751688	-0.201485	0.463524	-0.423691
29669	8.304564	-0.269431	5.239032	-0.629464	-0.215376	-0.321892	-0.621848	-0.186616	-0.524285	-0.754943	-0.196937	0.470679	-0.411994
29670	7.953330	-0.430447	5.145581	-0.546825	-0.105547	-0.232889	-0.623308	-0.179594	-0.525708	-0.757964	-0.191742	0.475863	-0.402839
29671	8.109554	-0.431764	4.703703	-0.508638	-0.082354	-0.119521	-0.623733	-0.172310	-0.525299	-0.760135	-0.185947	0.480632	-0.395742
29672	8.437170	-0.135279	4.857739	-0.371902	0.040005	0.074090	-0.623206	-0.163858	-0.529459	-0.761290	-0.179273	0.483266	-0.393387
29673	8.781907	-0.255797	4.952175	-0.244107	0.054862	0.061615	-0.622957	-0.155017	-0.531906	-0.762296	-0.174675	0.484457	-0.392040
29674	8.641941	-0.046255	4.989868	-0.250043	0.265433	0.013340	-0.618744	-0.149148	-0.535750	-0.765612	-0.168662	0.482442	-0.390694
29675	8.732508	-0.271402	5.524514	-0.348988	0.196875	0.023944	-0.612932	-0.140182	-0.543736	-0.768590	-0.161717	0.482084	-0.388217
29676	9.157054	-1.092743	4.614408	-0.570680	0.217125	-0.097324	-0.610443	-0.128125	-0.548494	-0.773221	-0.152198	0.482864	-0.381847
29677	9.845506	-1.616599	4.256911	-0.510800	0.408538	-0.297416	-0.600688	-0.116763	-0.557903	-0.781003	-0.144219	0.479392	-0.373387
29678	9.643968	-1.101380	4.358489	-0.422982	0.422156	-0.311674	-0.590756	-0.114050	-0.568793	-0.788522	-0.137446	0.475054	-0.365602
29679	8.780362	-1.509764	4.203134	-0.364267	0.419037	-0.242166	-0.582284	-0.110267	-0.578473	-0.795282	-0.131126	0.470353	-0.359306
29680	7.829710	-1.340705	4.360671	-0.399024	0.331837	-0.327958	-0.572226	-0.108114	-0.588458	-0.801740	-0.125481	0.467087	-0.351136
29681	8.257159	-1.450632	4.530827	-0.475533	0.092508	-0.357991	-0.568902	-0.104697	-0.594964	-0.806302	-0.120729	0.467979	-0.341023
29682	9.071383	-1.578717	4.725688	-0.514399	0.334409	-0.348327	-0.564007	-0.101827	-0.600445	-0.812961	-0.113413	0.465247	-0.331326
29683	8.401528	-1.274400	4.726124	-0.697113	0.340394	-0.403738	-0.556073	-0.096407	-0.609303	-0.820290	-0.103748	0.463345	-0.318861
29684	7.618523	-1.175705	4.750459	-0.859910	0.345608	-0.420826	-0.548681	-0.085205	-0.618828	-0.827779	-0.091329	0.462230	-0.304606
29685	7.305227	-1.442768	4.998442	-0.954616	0.172480	-0.525730	-0.542099	-0.069615	-0.627737	-0.834144	-0.079482	0.464118	-0.287195
29686	7.551963	-1.649073	5.244039	-0.997553	0.067963	-0.585153	-0.537517	-0.055198	-0.632463	-0.839488	-0.067867	0.467699	-0.268163
29687	8.396431	-2.065953	5.189542	-0.949086	0.000472	-0.555655	-0.534269	-0.042625	-0.633941	-0.843576	-0.057244	0.471920	-0.249787
29688	8.503395	-2.035646	5.439315	-0.810940	-0.039298	-0.542199	-0.533651	-0.030775	-0.634629	-0.846670	-0.048869	0.475964	-0.232851
29689	8.232758	-1.703396	5.457561	-0.711034	-0.100292	-0.486915	-0.534754	-0.021454	-0.632603	-0.848564	-0.042023	0.480435	-0.217613
29690	8.161074	-1.481539	5.426056	-0.648270	-0.116381	-0.491540	-0.540337	-0.012751	-0.628723	-0.850002	-0.036248	0.484794	-0.202873
29691	8.091128	-1.422355	5.176702	-0.656991	-0.080533	-0.432991	-0.543006	-0.005368	-0.626986	-0.851362	-0.029684	0.488458	-0.188974
29692	8.051754	-1.949461	5.019989	-0.749856	-0.047905	-0.355821	-0.544500	0.005615	-0.626103	-0.852550	-0.020574	0.491869	-0.175500
29693	7.938335	-2.228768	4.902411	-0.793426	0.032481	-0.334521	-0.545079	0.018123	-0.625459	-0.854252	-0.010256	0.493893	-0.161921
29694	8.049655	-2.313497	5.014854	-0.790759	0.078793	-0.391939	-0.542635	0.031218	-0.625218	-0.856310	-0.000364	0.494991	-0.147368
29695	7.958484	-2.068704	5.119717	-0.786328	0.264153	-0.506603	-0.539907	0.045176	-0.627844	-0.860267	0.008878	0.492686	-0.130853
29696	7.883987	-2.199160	5.780588	-0.826752	0.362145	-0.659716	-0.532277	0.051775	-0.632223	-0.865181	0.017549	0.488655	-0.111219
29697	8.711932	-1.835182	7.127399	-0.623721	-0.060120	-0.970184	-0.526622	0.053916	-0.633924	-0.866327	0.018774	0.491246	-0.088326
29698	8.531334	-0.647877	5.041968	-0.452486	0.023689	-0.914791	-0.530298	0.046686	-0.630897	-0.867806	0.017674	0.491917	-0.067958
29699	7.788870	-0.359986	4.608018	-0.255042	0.015346	-0.695731	-0.527386	0.040935	-0.630900	-0.868739	0.015301	0.492152	-0.053336
29700	7.348748	0.004548	4.032585	-0.167903	-0.226682	-0.668872	-0.531316	0.030671	-0.627538	-0.867058	0.011399	0.496462	-0.040081
29701	8.387971	0.445212	3.985797	-0.307073	-0.394761	-0.546712	-0.538715	0.023609	-0.618978	-0.863420	0.010959	0.503613	-0.027584
29702	9.504085	0.724571	3.978521	-0.508706	-0.331099	-0.463807	-0.546257	0.022620	-0.612001	-0.860106	0.014883	0.509692	-0.014499
29703	10.462325	0.698231	4.299831	-0.652944	-0.071349	-0.378758	-0.551421	0.028458	-0.609752	-0.859174	0.022148	0.511203	-0.001253
29704	9.387159	-0.028314	4.544344	-0.690193	0.183173	-0.313468	-0.549072	0.038840	-0.612708	-0.860621	0.030804	0.508189	0.011300
29705	8.346989	-0.255333	4.369017	-0.619297	0.154822	-0.305173	-0.548059	0.051111	-0.613783	-0.861628	0.038232	0.505573	0.023040
29706	8.169348	-0.203400	4.640199	-0.455585	0.099815	-0.222972	-0.545180	0.059981	-0.616511	-0.862115	0.043804	0.503824	0.031632
29707	8.375521	0.114555	4.702917	-0.274861	0.083496	-0.166849	-0.542155	0.063891	-0.618682	-0.862564	0.046701	0.502393	0.037460
29708	8.575933	0.295629	4.855826	-0.221968	0.057086	-0.182766	-0.539669	0.065978	-0.618528	-0.862753	0.048662	0.501443	0.042940
29709	8.586161	0.412677	5.019482	-0.201221	0.051135	-0.256122	-0.539256	0.066564	-0.621008	-0.862807	0.049374	0.500670	0.049557
29710	8.682988	0.335964	5.076684	-0.170570	-0.072470	-0.300151	-0.538620	0.066539	-0.618524	-0.861568	0.049396	0.502074	0.056418
29711	8.714243	0.254094	4.992474	-0.135056	-0.092346	-0.171205	-0.541799	0.068959	-0.616489	-0.860281	0.049935	0.503715	0.060780
29712	8.686669	0.081449	4.821164	-0.021384	0.017682	-0.007227	-0.542069	0.069498	-0.615821	-0.860403	0.050222	0.503430	0.061184
29713	8.320738	-0.061980	4.905056	0.143802	0.049702	0.098756	-0.541790	0.069249	-0.617662	-0.861142	0.048500	0.502684	0.058238
29714	8.142299	0.234855	4.981199	0.226606	-0.047197	0.217681	-0.542179	0.067316	-0.617435	-0.861098	0.046851	0.503578	0.052205
29715	8.255267	0.436474	5.100102	0.252636	-0.081014	0.241058	-0.545735	0.064774	-0.615102	-0.860735	0.044803	0.505023	0.045601
29716	8.483298	0.345357	5.260605	0.270880	-0.039707	0.265591	-0.545847	0.063695	-0.616956	-0.860769	0.042867	0.505739	0.038296
29717	8.424687	0.297947	5.203174	0.324255	-0.004710	0.239363	-0.546228	0.061220	-0.617395	-0.861152	0.039469	0.505859	0.031077
29718	8.337891	0.420983	5.119764	0.399048	0.003189	0.258330	-0.545552	0.057935	-0.618251	-0.861597	0.035216	0.505864	0.022635
29719	8.284925	0.484132	4.937871	0.461543	0.050082	0.249541	-0.544065	0.051648	-0.620482	-0.862497	0.029484	0.505011	0.013909
29720	8.329433	0.591405	4.860889	0.540554	0.145364	0.263533	-0.541772	0.043457	-0.623935	-0.864268	0.022787	0.502499	0.004030
29721	8.767162	0.683995	5.588162	0.575105	0.105446	0.324441	-0.539199	0.033912	-0.628858	-0.865546	0.015769	0.500530	-0.007074
29722	8.682034	0.262776	5.550234	0.354811	-0.019595	0.378839	-0.537739	0.029105	-0.628439	-0.865340	0.013422	0.500712	-0.017149
29723	8.113968	0.250071	4.284744	0.190103	0.174352	0.262889	-0.535735	0.029315	-0.632641	-0.867032	0.012472	0.497551	-0.023307
29724	8.277215	-0.068224	4.625104	0.057811	-0.073114	0.329798	-0.536782	0.031942	-0.634416	-0.866123	0.014723	0.498738	-0.029578
29725	9.210159	-1.058128	5.175408	-0.051039	-0.061935	0.473451	-0.537632	0.043742	-0.632343	-0.865176	0.019959	0.499699	-0.037049
29726	9.249412	-1.840331	5.197263	0.107208	0.115833	0.425608	-0.536343	0.054237	-0.634241	-0.866005	0.022449	0.497465	-0.045394
29727	8.514003	-1.965580	5.021187	0.382787	0.127067	0.372398	-0.535401	0.056357	-0.637873	-0.867052	0.019385	0.494748	-0.055403
29728	7.781389	-1.635341	4.701413	0.515100	0.003427	0.512816	-0.532342	0.051186	-0.640093	-0.866606	0.015535	0.493908	-0.069342
29729	7.964332	-1.979236	4.706819	0.539392	-0.186311	0.559373	-0.536412	0.048934	-0.639322	-0.864043	0.011266	0.496188	-0.084263
29730	8.529341	-1.906010	4.670597	0.516847	-0.288822	0.526082	-0.542460	0.044022	-0.636494	-0.860279	0.007071	0.500168	-0.098496
29731	8.831548	-1.812248	4.737589	0.356105	-0.061033	0.503684	-0.544584	0.045213	-0.634359	-0.858645	0.005730	0.500463	-0.110604
29732	8.348576	-1.998281	4.813892	0.208589	0.039948	0.388336	-0.546569	0.048215	-0.633893	-0.858158	0.006125	0.499292	-0.119311
29733	7.735143	-2.419933	5.006076	0.111624	-0.062213	0.224294	-0.546965	0.051254	-0.635140	-0.856987	0.006237	0.500108	-0.124202
29734	7.925930	-2.685319	4.930095	0.136883	-0.136293	0.145564	-0.551206	0.055168	-0.632412	-0.855253	0.005019	0.502122	-0.128025
29735	8.057381	-2.681346	4.907745	0.324521	-0.193519	0.137024	-0.552768	0.049777	-0.631721	-0.852946	0.000373	0.504609	-0.133615
29736	8.341470	-2.386546	4.808529	0.409779	-0.221119	0.179450	-0.557636	0.043626	-0.627878	-0.850181	-0.005385	0.507301	-0.140747
29737	8.339061	-1.959423	4.819508	0.425290	-0.170223	0.160315	-0.562519	0.036899	-0.622081	-0.847897	-0.011393	0.509026	-0.147765
29738	8.325883	-1.691144	4.935010	0.336481	-0.211820	0.074945	-0.566724	0.030903	-0.619156	-0.845401	-0.016948	0.511665	-0.152344
29739	8.263222	-1.572446	5.005943	0.245493	-0.180829	-0.066029	-0.573562	0.024042	-0.615181	-0.843641	-0.022228	0.513960	-0.153693
29740	8.159008	-1.494181	5.033678	0.121317	-0.090743	-0.171851	-0.575660	0.016552	-0.612170	-0.843157	-0.026318	0.515077	-0.151952
29741	8.005240	-1.593712	4.934119	0.031297	-0.031117	-0.246447	-0.578003	0.011026	-0.612262	-0.843559	-0.029355	0.515366	-0.148135
29742	8.108020	-1.511087	4.845756	-0.061458	0.025006	-0.322770	-0.578646	0.007027	-0.612075	-0.844776	-0.031563	0.514966	-0.142013
29743	8.128881	-1.241038	4.994395	-0.167657	0.076487	-0.376418	-0.577584	0.003732	-0.611885	-0.846721	-0.032236	0.513870	-0.134022
29744	8.443790	-1.417696	5.359902	-0.246737	0.157392	-0.433456	-0.574384	0.000515	-0.616164	-0.849596	-0.032085	0.511599	-0.124192
29745	8.735837	-1.373753	5.549905	-0.348926	0.208802	-0.542874	-0.568813	-0.003501	-0.620737	-0.853253	-0.030996	0.508474	-0.111595
29746	9.192279	-0.717084	5.519655	-0.353789	0.117656	-0.633831	-0.561812	-0.006693	-0.623994	-0.855973	-0.031133	0.506847	-0.097194
29747	9.586884	0.054481	4.804828	-0.264510	0.112941	-0.492825	-0.560090	-0.009562	-0.624325	-0.858208	-0.031205	0.505049	-0.086199
29748	9.010313	0.367933	4.125283	-0.350905	0.126854	-0.222262	-0.557575	-0.010337	-0.626324	-0.860040	-0.027206	0.503358	-0.078876
29749	8.446197	-0.403748	4.103115	-0.480188	0.117542	-0.174817	-0.555732	-0.003669	-0.629873	-0.861715	-0.020375	0.501967	-0.071134
29750	8.176218	-0.400377	4.007706	-0.573959	0.129672	-0.279223	-0.554144	0.003978	-0.634842	-0.863555	-0.013098	0.500432	-0.060567
29751	8.330713	-0.160859	4.179457	-0.533158	0.128450	-0.227009	-0.551815	0.014605	-0.635435	-0.865178	-0.005874	0.498791	-0.051372
29752	8.866151	-0.058701	4.623742	-0.381436	0.034467	-0.119482	-0.548408	0.023623	-0.638557	-0.865643	-0.000411	0.498596	-0.045435
29753	9.512983	-0.088793	4.867448	-0.146735	0.073019	-0.034470	-0.548684	0.027476	-0.638741	-0.866368	0.001954	0.497514	-0.043388
29754	8.890188	-0.080029	4.777845	0.060858	0.062047	0.016258	-0.547877	0.026129	-0.640476	-0.866953	0.001128	0.496424	-0.044218
29755	8.176623	-0.194501	4.707953	0.171385	0.155283	0.044885	-0.547045	0.022884	-0.644345	-0.868414	-0.001185	0.493635	-0.046691
29756	7.833753	-0.152759	4.711626	0.302260	0.061438	0.065114	-0.544381	0.018259	-0.646551	-0.868918	-0.005701	0.492317	-0.050717
29757	8.188088	0.133875	4.857640	0.398208	-0.121934	0.114931	-0.545411	0.010530	-0.645517	-0.867490	-0.011565	0.494088	-0.056600
29758	8.726360	0.235165	4.938656	0.386026	-0.109193	0.186602	-0.548555	0.003868	-0.643530	-0.866061	-0.016510	0.495610	-0.063536
29759	8.925629	0.203472	5.015925	0.363540	-0.114359	0.188432	-0.550643	-0.002914	-0.642077	-0.864501	-0.021077	0.497242	-0.070321
29760	8.535614	0.080943	4.984450	0.295788	-0.053129	0.221029	-0.554848	-0.010431	-0.638528	-0.863486	-0.024115	0.497861	-0.077106
29761	8.271665	-0.106701	5.036301	0.285137	-0.039957	0.277773	-0.557864	-0.013498	-0.637780	-0.862462	-0.026348	0.498293	-0.084666
29762	8.319877	-0.175647	5.087474	0.328412	-0.057952	0.288078	-0.559185	-0.013246	-0.636980	-0.861174	-0.029228	0.498909	-0.092818
29763	8.339993	-0.045745	5.178445	0.372137	-0.030551	0.301103	-0.561804	-0.016996	-0.636249	-0.860030	-0.032719	0.498948	-0.101632
29764	8.297084	0.137463	5.327321	0.391824	-0.042928	0.300986	-0.564406	-0.020858	-0.637616	-0.858673	-0.036540	0.499102	-0.110647
29765	8.158350	0.138297	5.359593	0.408151	-0.042947	0.296555	-0.565986	-0.025309	-0.635073	-0.857238	-0.040746	0.499155	-0.119695
29766	8.101911	0.051689	5.333030	0.404628	-0.041073	0.291337	-0.569385	-0.030024	-0.634880	-0.855741	-0.044872	0.499142	-0.128650
29767	8.262936	0.127798	5.349764	0.395416	0.023851	0.276737	-0.569505	-0.034438	-0.634180	-0.854881	-0.048907	0.497945	-0.137250
29768	8.248903	0.211290	5.273796	0.402432	0.043745	0.234021	-0.569752	-0.038844	-0.634134	-0.854228	-0.053334	0.496339	-0.145252
29769	8.143445	0.465995	5.151531	0.434868	0.100151	0.193046	-0.567067	-0.047311	-0.637203	-0.854178	-0.058695	0.493532	-0.152841
29770	8.483397	0.419760	5.557057	0.486333	0.096817	0.256623	-0.564927	-0.054705	-0.638412	-0.853710	-0.064170	0.490702	-0.162087
29771	9.102548	-0.116691	6.174334	0.384530	-0.091127	0.345514	-0.565698	-0.058562	-0.638745	-0.851192	-0.067809	0.491390	-0.171492
29772	8.690410	-0.581020	4.579204	0.174296	0.158735	0.249114	-0.564641	-0.059234	-0.639158	-0.851627	-0.067784	0.488456	-0.177614
29773	8.574865	-0.749501	4.758648	0.145949	0.081585	0.172221	-0.562248	-0.056951	-0.643715	-0.851629	-0.068461	0.486762	-0.181946
29774	8.669888	-1.123204	4.893988	0.265324	0.014155	0.281641	-0.561982	-0.058190	-0.643480	-0.850340	-0.070184	0.485967	-0.189293
29775	8.537997	-1.204758	4.907980	0.446679	0.136618	0.297148	-0.559572	-0.059895	-0.648247	-0.849876	-0.074498	0.482346	-0.198754
29776	8.158102	-1.282428	4.763110	0.496799	0.083576	0.318606	-0.558353	-0.068131	-0.648942	-0.848604	-0.079530	0.479432	-0.209025
29777	7.967021	-1.490283	4.829938	0.447549	0.062243	0.364911	-0.558328	-0.071414	-0.650448	-0.846909	-0.083437	0.477073	-0.219509
29778	7.960361	-1.745792	5.112165	0.428964	-0.103893	0.378478	-0.558064	-0.074455	-0.649200	-0.843474	-0.087540	0.477591	-0.229772
29779	8.406674	-1.983199	5.161428	0.444004	-0.179421	0.387037	-0.563077	-0.077306	-0.645290	-0.839137	-0.092148	0.479246	-0.240169
29780	8.642456	-1.629534	5.044796	0.484160	-0.139647	0.392265	-0.569671	-0.083501	-0.639339	-0.834939	-0.097188	0.479987	-0.251084
29781	8.258642	-1.516907	5.035895	0.488664	-0.025941	0.389014	-0.574537	-0.085358	-0.637769	-0.831710	-0.101687	0.478724	-0.262185
29782	7.980603	-1.614714	5.096614	0.393726	-0.084432	0.380370	-0.575981	-0.091046	-0.635251	-0.828039	-0.105048	0.478846	-0.272071
29783	8.091466	-1.777184	5.215225	0.289615	-0.146087	0.349132	-0.582183	-0.090735	-0.632056	-0.824083	-0.107186	0.480434	-0.280324
29784	7.997896	-1.945153	5.331216	0.252142	-0.107453	0.354589	-0.587851	-0.090129	-0.630038	-0.820476	-0.108545	0.481571	-0.288316
29785	7.948810	-2.001474	5.413872	0.307349	-0.141691	0.286294	-0.592477	-0.089387	-0.626978	-0.816755	-0.111471	0.482740	-0.295714
29786	8.077030	-1.706632	5.432056	0.289449	-0.143396	0.185148	-0.595646	-0.093321	-0.623103	-0.813601	-0.115261	0.483811	-0.301156
29787	8.146695	-1.444907	5.417224	0.243607	-0.121755	0.059722	-0.600259	-0.098096	-0.619103	-0.811494	-0.119170	0.484447	-0.304282
29788	7.948146	-1.300882	5.278585	0.142288	-0.061363	-0.054124	-0.604186	-0.103650	-0.618267	-0.810876	-0.122386	0.484484	-0.304592
29789	7.835718	-1.368865	5.367380	-0.024589	-0.014682	-0.158186	-0.605482	-0.107788	-0.618470	-0.811772	-0.123373	0.484450	-0.301850
29790	7.715643	-1.536473	5.251546	-0.176326	0.028083	-0.242233	-0.605186	-0.110225	-0.621403	-0.813918	-0.122693	0.484491	-0.296230
29791	7.902016	-1.694264	5.327318	-0.273298	0.113421	-0.290508	-0.602405	-0.112100	-0.623294	-0.817407	-0.120096	0.483485	-0.289250
29792	8.037972	-1.714363	5.503066	-0.331329	0.212481	-0.340624	-0.598012	-0.110999	-0.630770	-0.822174	-0.116745	0.481123	-0.280929
29793	8.354173	-1.660813	5.903297	-0.384353	0.256498	-0.450202	-0.591365	-0.112194	-0.639880	-0.828034	-0.112957	0.477908	-0.270564
29794	8.722058	-1.163883	5.899453	-0.446735	0.150357	-0.558476	-0.583929	-0.114766	-0.648368	-0.833404	-0.110077	0.476562	-0.257312
29795	9.959410	-0.171289	5.616241	-0.370244	0.021744	-0.543278	-0.579913	-0.117932	-0.656057	-0.837180	-0.108630	0.476815	-0.244901
29796	9.817281	0.334471	4.769594	-0.405080	0.114383	-0.201071	-0.575392	-0.117802	-0.662768	-0.840089	-0.103205	0.476466	-0.237866
29797	8.187304	-0.497802	4.468525	-0.495032	0.301572	-0.148111	-0.572463	-0.108438	-0.671904	-0.844634	-0.094586	0.473406	-0.231374
29798	7.057708	-0.603580	4.374470	-0.532923	0.122951	-0.300445	-0.567149	-0.098327	-0.683794	-0.848120	-0.087855	0.473230	-0.221423
29799	7.450193	0.015046	4.761615	-0.464512	-0.162981	-0.271800	-0.567948	-0.091983	-0.685497	-0.848543	-0.083022	0.477545	-0.212209
29800	9.003373	0.137381	4.785589	-0.377310	-0.204759	-0.134127	-0.572684	-0.084290	-0.688193	-0.847738	-0.078765	0.482419	-0.205933
29801	9.837687	-0.290225	5.050782	-0.109996	-0.094744	-0.057659	-0.572709	-0.081006	-0.686687	-0.847210	-0.077671	0.484426	-0.203799
29802	8.567538	-0.306738	4.895870	0.043792	0.001810	-0.028374	-0.574150	-0.080876	-0.687198	-0.847263	-0.078679	0.484213	-0.203697
29803	7.648762	-0.220661	4.409852	0.124595	0.063292	0.039445	-0.575703	-0.083208	-0.689067	-0.847492	-0.080011	0.482743	-0.205705
29804	7.810121	-0.017424	4.784315	0.258028	-0.177373	0.050592	-0.577252	-0.088441	-0.689945	-0.845131	-0.084621	0.484800	-0.208715
29805	8.566209	0.314164	4.943480	0.251693	-0.273598	0.048677	-0.581705	-0.096216	-0.687970	-0.841804	-0.089460	0.488493	-0.211512
29806	9.009251	0.362638	5.045315	0.270993	-0.099371	0.063136	-0.585654	-0.102359	-0.684133	-0.840056	-0.093825	0.489164	-0.214993
29807	8.696934	0.235592	5.142729	0.212396	-0.037764	0.119272	-0.587764	-0.106406	-0.681316	-0.838747	-0.096366	0.489151	-0.218970
29808	8.208953	-0.013738	5.019703	0.163956	-0.014692	0.180486	-0.589066	-0.107785	-0.682120	-0.837473	-0.097423	0.489060	-0.223537
29809	8.067004	-0.128096	5.154524	0.238197	-0.077432	0.242885	-0.589357	-0.105895	-0.679461	-0.835139	-0.099382	0.489785	-0.229733
29810	8.213545	-0.057676	5.038342	0.312839	-0.091252	0.303700	-0.591176	-0.111141	-0.679551	-0.832189	-0.102041	0.490497	-0.237617
29811	8.467025	0.054304	5.251995	0.376161	0.007000	0.350926	-0.591197	-0.112558	-0.676304	-0.829784	-0.104855	0.489298	-0.247087
29812	8.405054	0.264399	5.178937	0.383788	0.070432	0.317906	-0.590678	-0.116577	-0.673636	-0.828043	-0.107768	0.486914	-0.256215
29813	8.198582	0.310821	5.092359	0.389339	0.114623	0.235985	-0.589194	-0.121486	-0.676102	-0.827093	-0.111414	0.483505	-0.264059
29814	7.844203	0.450649	5.015370	0.423538	0.214210	0.175040	-0.584432	-0.126371	-0.677805	-0.827247	-0.115591	0.478131	-0.271462
29815	8.192019	0.529030	5.560501	0.516202	0.218421	0.185299	-0.576111	-0.132308	-0.680602	-0.827115	-0.121312	0.472082	-0.279826
29816	8.943087	0.143280	6.496484	0.452592	-0.004624	0.261776	-0.571360	-0.139150	-0.679985	-0.824459	-0.126346	0.470276	-0.288348
29817	9.110957	-0.556265	5.087994	0.228354	0.137919	0.204480	-0.571241	-0.143735	-0.676409	-0.824023	-0.127556	0.467156	-0.294077
29818	8.827618	-0.747640	5.053074	0.116437	0.240227	0.096040	-0.564132	-0.139766	-0.680050	-0.825385	-0.127168	0.462790	-0.297310
29819	8.333529	-1.208283	4.946551	0.139050	0.006038	0.200823	-0.562020	-0.137792	-0.682122	-0.823910	-0.127715	0.462359	-0.301802
29820	8.032092	-1.602334	4.814734	0.304459	0.118485	0.198036	-0.562832	-0.132575	-0.681751	-0.823009	-0.130178	0.459104	-0.308112
29821	7.722214	-1.694893	5.084493	0.501150	-0.036312	0.172564	-0.561756	-0.138063	-0.682260	-0.820275	-0.137144	0.457047	-0.315354
29822	8.160413	-1.632378	5.237486	0.525371	-0.189852	0.245390	-0.564927	-0.147675	-0.675484	-0.815500	-0.144692	0.457533	-0.323555
29823	8.716146	-1.485916	5.171044	0.422256	-0.190544	0.432422	-0.571927	-0.152094	-0.668841	-0.809672	-0.148875	0.459154	-0.333834
29824	8.774902	-1.446344	5.058872	0.376836	-0.188078	0.409887	-0.579327	-0.154034	-0.662669	-0.804030	-0.152460	0.460914	-0.343293
29825	8.208166	-1.044756	4.743546	0.335536	-0.039857	0.354471	-0.586447	-0.157052	-0.658092	-0.800154	-0.154865	0.460366	-0.351900
29826	7.646692	-1.277404	5.145449	0.257577	0.015579	0.318161	-0.588028	-0.157075	-0.657557	-0.797225	-0.155956	0.459312	-0.359363
29827	7.581931	-1.538823	5.128695	0.096536	-0.129937	0.210075	-0.590926	-0.154208	-0.658004	-0.794199	-0.156460	0.461386	-0.363169
29828	8.153663	-1.943836	5.310688	0.012128	-0.104996	0.207908	-0.594896	-0.150140	-0.656323	-0.791694	-0.155474	0.463661	-0.366153
29829	8.430961	-1.956282	5.342846	0.108045	-0.112193	0.171890	-0.597823	-0.147180	-0.653230	-0.789033	-0.156312	0.465225	-0.369538
29830	8.408389	-1.654902	5.325867	0.146430	-0.093886	0.105503	-0.601536	-0.146995	-0.649008	-0.786920	-0.158334	0.465993	-0.372208
29831	8.150278	-1.255094	5.371418	0.117089	-0.014925	-0.001556	-0.603623	-0.152252	-0.648442	-0.786406	-0.160174	0.465391	-0.373258
29832	7.744985	-1.053398	5.446605	0.027474	0.025667	-0.084128	-0.603751	-0.153356	-0.648332	-0.787181	-0.161205	0.464552	-0.372223
29833	7.670883	-1.246782	5.431036	-0.158338	0.073571	-0.147988	-0.602152	-0.155520	-0.650089	-0.789470	-0.159383	0.464103	-0.368704
29834	7.653974	-1.635607	5.484002	-0.229331	0.072055	-0.236717	-0.597142	-0.153227	-0.653355	-0.792595	-0.157432	0.463931	-0.363010
29835	7.755974	-1.684248	5.413157	-0.275428	0.083183	-0.255721	-0.592910	-0.150927	-0.657794	-0.796074	-0.154618	0.463790	-0.356733
29836	7.931503	-1.618342	5.463309	-0.295947	0.167606	-0.282440	-0.587340	-0.151068	-0.664124	-0.800525	-0.151331	0.462381	-0.349947
29837	8.132088	-1.357584	5.874004	-0.347335	0.213891	-0.316170	-0.581009	-0.145982	-0.669571	-0.805736	-0.146931	0.460389	-0.342406
29838	8.561881	-1.046084	6.127587	-0.353423	0.112478	-0.422819	-0.572813	-0.143883	-0.676793	-0.810652	-0.144355	0.459765	-0.332597
29839	9.535716	-0.562921	6.019962	-0.308195	-0.008608	-0.424939	-0.568981	-0.144918	-0.679068	-0.814261	-0.143062	0.460681	-0.322932
29840	9.467658	-0.375921	4.745765	-0.312680	0.200487	-0.058026	-0.565253	-0.144526	-0.685375	-0.817349	-0.137213	0.459296	-0.319625
29841	8.454309	-1.405872	4.720612	-0.487615	0.339500	0.081518	-0.559053	-0.131413	-0.694592	-0.821213	-0.126085	0.457082	-0.317470
29842	7.256958	-1.018668	4.659353	-0.422766	0.074488	-0.068807	-0.556016	-0.121392	-0.701097	-0.823360	-0.119298	0.458393	-0.312605
29843	7.229664	-0.261477	4.694976	-0.305010	0.005938	-0.095595	-0.555374	-0.115041	-0.702286	-0.824705	-0.114905	0.460001	-0.308313
29844	8.701193	0.094393	4.956604	-0.310299	-0.236140	-0.060311	-0.557118	-0.109162	-0.700586	-0.823586	-0.111798	0.465698	-0.303863
29845	9.605790	-0.437485	4.937821	-0.173924	-0.163929	-0.067285	-0.561217	-0.102462	-0.700424	-0.822812	-0.110431	0.469373	-0.300789
29846	9.260934	-0.749538	4.888076	-0.070238	-0.060211	-0.042019	-0.563211	-0.102102	-0.697782	-0.822649	-0.110033	0.470734	-0.299251
29847	8.170719	-0.784860	4.757795	0.043700	0.009603	0.034439	-0.566903	-0.102300	-0.695926	-0.822389	-0.110282	0.470491	-0.300253
29848	7.738037	-0.659937	4.992326	0.246375	-0.078937	0.017817	-0.568852	-0.106438	-0.696648	-0.820981	-0.114640	0.470384	-0.302633
29849	8.085791	-0.265497	5.052862	0.343234	-0.252896	0.027522	-0.574246	-0.115224	-0.691674	-0.817578	-0.121488	0.472598	-0.305709
29850	8.656052	-0.115238	5.070883	0.385646	-0.206584	0.052026	-0.579768	-0.126499	-0.685831	-0.814337	-0.128558	0.473768	-0.309631
29851	8.690069	-0.134349	5.016557	0.374740	-0.178777	0.171642	-0.585042	-0.133224	-0.680424	-0.810546	-0.134133	0.474876	-0.315462
29852	8.410825	-0.452364	5.016059	0.390301	-0.183589	0.247460	-0.593094	-0.140147	-0.672512	-0.806150	-0.139265	0.476070	-0.322621
29853	8.269431	-0.494953	5.025982	0.465292	-0.122545	0.327645	-0.599179	-0.146503	-0.664341	-0.801487	-0.144443	0.476010	-0.331918
29854	8.362489	-0.379979	5.093266	0.490479	-0.130586	0.378142	-0.605248	-0.152416	-0.658520	-0.796242	-0.149575	0.475939	-0.342210
29855	8.577587	-0.230386	5.008103	0.520667	-0.041708	0.376579	-0.610005	-0.156937	-0.652942	-0.791621	-0.154597	0.474202	-0.352942
29856	8.333408	0.006914	4.811314	0.512810	0.009082	0.273755	-0.613946	-0.165281	-0.649149	-0.788118	-0.160072	0.471286	-0.362127
29857	8.122638	0.155120	4.743233	0.531725	0.155641	0.282790	-0.614049	-0.173543	-0.648787	-0.785760	-0.164740	0.465917	-0.371972
29858	8.371310	-0.067320	5.349325	0.570793	0.211852	0.343088	-0.611520	-0.181081	-0.649216	-0.783208	-0.168948	0.459460	-0.383326
29859	9.469164	-0.648387	6.337470	0.497718	-0.091563	0.416822	-0.613487	-0.186909	-0.646959	-0.777425	-0.173709	0.458489	-0.393985
29860	8.714851	-0.974936	4.621457	0.398011	0.375285	0.257845	-0.611598	-0.194565	-0.649482	-0.777382	-0.174587	0.450415	-0.402893
29861	8.634739	-1.247818	5.215055	0.408849	0.203126	0.198032	-0.607854	-0.199686	-0.655112	-0.776141	-0.177621	0.444697	-0.410245
29862	8.371973	-1.240721	5.216383	0.345724	0.037764	0.192472	-0.608514	-0.204264	-0.652708	-0.773656	-0.180959	0.441989	-0.416362
29863	8.189887	-1.203195	5.037107	0.410723	0.047776	0.195766	-0.609295	-0.208137	-0.651731	-0.770911	-0.185268	0.438600	-0.423086
29864	7.529292	-1.029688	4.786076	0.434925	0.054844	0.192976	-0.610860	-0.216717	-0.649139	-0.768121	-0.189812	0.434812	-0.430000
29865	7.938696	-1.311944	4.968723	0.357748	-0.080695	0.279264	-0.614030	-0.220651	-0.645264	-0.763601	-0.193637	0.434111	-0.436996
29866	8.536198	-1.464948	5.170657	0.255624	-0.102229	0.242977	-0.619703	-0.225037	-0.640201	-0.759575	-0.196337	0.434404	-0.442482
29867	8.607373	-1.349632	5.223923	0.111600	-0.091728	0.253893	-0.624746	-0.224057	-0.634512	-0.756041	-0.196688	0.435918	-0.446868
29868	8.108639	-1.353742	5.104636	0.113125	0.099179	0.235163	-0.628033	-0.221604	-0.635226	-0.754328	-0.195492	0.434355	-0.451784
29869	7.557447	-1.585957	5.019633	0.101901	0.048192	0.214926	-0.629481	-0.219130	-0.636084	-0.752352	-0.194748	0.433669	-0.456038
29870	7.833651	-1.755567	5.216646	0.038978	-0.102751	0.172003	-0.632404	-0.212289	-0.635272	-0.749749	-0.194779	0.435570	-0.458493
29871	8.334251	-1.844020	5.363627	0.121739	-0.095465	0.159659	-0.636117	-0.211550	-0.631301	-0.746919	-0.196073	0.436638	-0.461535
29872	8.441041	-1.875050	5.452727	0.120134	-0.052456	0.145851	-0.638779	-0.210106	-0.627848	-0.744639	-0.197091	0.436920	-0.464508
29873	8.102096	-1.569116	5.489124	0.086417	-0.009242	0.090163	-0.640620	-0.212482	-0.626440	-0.743322	-0.197630	0.436745	-0.466549
29874	7.879476	-1.355843	5.473091	0.086347	0.000953	0.006398	-0.640639	-0.211404	-0.624585	-0.742930	-0.198863	0.435988	-0.467357
29875	7.845574	-1.308090	5.571404	0.090129	-0.010357	-0.051223	-0.642210	-0.215148	-0.623600	-0.742911	-0.200679	0.435213	-0.467334
29876	7.845212	-1.364282	5.604510	0.015678	-0.017185	-0.133012	-0.641696	-0.216684	-0.621407	-0.743940	-0.202244	0.434825	-0.465379
29877	7.879035	-1.405877	5.607980	-0.086821	0.028880	-0.177930	-0.638657	-0.220226	-0.621892	-0.746154	-0.202135	0.434580	-0.462100
29878	7.781461	-1.444057	5.624218	-0.167301	0.046985	-0.230863	-0.636534	-0.221279	-0.624024	-0.749360	-0.201222	0.434523	-0.457339
29879	7.655264	-1.373264	5.686251	-0.233493	0.072536	-0.264642	-0.632848	-0.221091	-0.625095	-0.753301	-0.199224	0.434576	-0.451654
29880	7.613451	-1.434500	5.768668	-0.316434	0.107487	-0.280001	-0.626767	-0.220834	-0.629849	-0.757997	-0.195926	0.434720	-0.445053
29881	7.625328	-1.460259	5.893933	-0.404831	0.128570	-0.300612	-0.621741	-0.216578	-0.635958	-0.763315	-0.191072	0.435231	-0.437512
29882	7.989677	-1.533656	6.102386	-0.488271	0.077920	-0.377205	-0.614638	-0.210265	-0.639946	-0.769101	-0.186217	0.436877	-0.427722
29883	8.517507	-1.145223	6.127201	-0.490181	-0.063455	-0.393259	-0.610039	-0.204266	-0.642873	-0.773659	-0.182436	0.440589	-0.417192
29884	9.340922	-0.665837	5.599274	-0.369780	-0.099364	-0.397128	-0.608217	-0.202336	-0.641669	-0.777400	-0.181041	0.443776	-0.407353
29885	8.733046	-0.353663	4.620196	-0.380161	0.054258	-0.153438	-0.603469	-0.197830	-0.646068	-0.780452	-0.175888	0.445531	-0.401820
29886	8.334961	-1.025006	4.614992	-0.424635	0.098947	-0.084264	-0.603197	-0.188955	-0.651266	-0.783472	-0.169220	0.447124	-0.397009
29887	7.907017	-0.967914	4.613583	-0.460231	0.008109	-0.168228	-0.601349	-0.180340	-0.656349	-0.786354	-0.163302	0.450163	-0.390299
29888	8.161005	-0.777712	4.777492	-0.382851	0.018700	-0.109089	-0.597800	-0.172826	-0.660156	-0.788599	-0.158120	0.452526	-0.385137
29889	8.274295	-0.570808	4.637387	-0.305754	0.067682	-0.042016	-0.597954	-0.162897	-0.661923	-0.790430	-0.153051	0.453795	-0.381924
29890	8.537076	-0.492782	5.060993	-0.167391	-0.100208	0.001626	-0.598497	-0.155177	-0.663470	-0.790014	-0.151161	0.456700	-0.380070
29891	9.049019	-0.348169	4.976166	-0.028743	-0.190188	-0.016416	-0.602725	-0.154980	-0.660553	-0.788421	-0.152255	0.460008	-0.378950
29892	9.062608	-0.504681	5.070475	0.082286	-0.072925	0.025481	-0.605493	-0.158068	-0.657975	-0.787302	-0.153880	0.460651	-0.379839
29893	8.667337	-0.660643	5.212976	0.101090	0.061464	0.030998	-0.604696	-0.159154	-0.658526	-0.787257	-0.154712	0.459153	-0.381404
29894	7.986362	-0.619495	5.093701	0.138069	0.010480	0.044590	-0.605225	-0.162209	-0.656748	-0.786580	-0.156406	0.458111	-0.383359
29895	7.641829	-0.451133	5.062895	0.203478	-0.077762	0.073734	-0.606665	-0.165815	-0.655630	-0.784606	-0.159540	0.458127	-0.386083
29896	8.110912	-0.120566	5.097928	0.238918	-0.198411	0.055882	-0.610762	-0.170876	-0.650330	-0.781582	-0.164309	0.459607	-0.388451
29897	8.578053	-0.120405	5.159777	0.275861	-0.231021	0.101112	-0.615784	-0.175541	-0.644491	-0.777702	-0.169542	0.461509	-0.391719
29898	8.747462	-0.259039	5.272532	0.306161	-0.154073	0.185021	-0.621073	-0.180629	-0.638004	-0.773772	-0.173803	0.462162	-0.396833
29899	8.448957	-0.558888	5.180729	0.267612	-0.125911	0.300335	-0.628457	-0.182407	-0.633794	-0.769233	-0.176245	0.463117	-0.403411
29900	8.336410	-0.648659	5.264374	0.277335	-0.089797	0.331803	-0.634808	-0.180879	-0.629002	-0.764712	-0.178171	0.463450	-0.410712
29901	8.253798	-0.623861	5.281163	0.318638	-0.047705	0.304747	-0.639959	-0.182080	-0.625059	-0.760582	-0.180695	0.462711	-0.418047
29902	8.084161	-0.505737	5.267393	0.387433	-0.017354	0.237430	-0.639965	-0.183751	-0.623520	-0.757024	-0.184519	0.460622	-0.425082
29903	7.960486	-0.431843	5.266459	0.481975	0.038030	0.228562	-0.644184	-0.188938	-0.619269	-0.753608	-0.189479	0.456818	-0.433001
29904	8.084355	-0.462587	5.316429	0.593346	0.101715	0.233674	-0.642463	-0.197345	-0.616959	-0.750202	-0.195404	0.451033	-0.442248
29905	8.719110	-0.358547	6.172484	0.716837	0.003419	0.240109	-0.643375	-0.209661	-0.612218	-0.745243	-0.204052	0.445545	-0.452178
29906	8.955293	-0.439499	5.625932	0.663824	-0.075359	0.220890	-0.646430	-0.221787	-0.602480	-0.739794	-0.212652	0.441561	-0.460986
29907	8.181618	-0.565107	4.852681	0.581889	0.171362	0.150190	-0.646295	-0.226625	-0.600611	-0.737415	-0.218468	0.434277	-0.468930
29908	8.270845	-1.110466	4.930021	0.547629	-0.005068	0.158584	-0.647871	-0.233285	-0.597588	-0.733459	-0.225203	0.429925	-0.475906
29909	8.238259	-1.669961	5.063242	0.512664	-0.019358	0.296517	-0.651580	-0.238215	-0.591502	-0.728122	-0.230446	0.426665	-0.484448
29910	8.042195	-1.901830	5.110474	0.680960	-0.008707	0.316984	-0.655020	-0.244930	-0.585453	-0.721774	-0.237719	0.421651	-0.494714
29911	8.417349	-1.818357	5.173213	0.888171	-0.191607	0.392670	-0.663355	-0.253825	-0.574172	-0.711908	-0.249128	0.417469	-0.506795
29912	8.390797	-1.398442	4.976418	1.055688	-0.147881	0.528328	-0.670130	-0.264530	-0.559925	-0.699907	-0.261158	0.411447	-0.522148
29913	8.207661	-1.517680	4.925683	0.999358	-0.189703	0.655707	-0.682441	-0.272826	-0.544674	-0.686062	-0.271676	0.407050	-0.538351
29914	8.587082	-1.522498	5.066969	0.950897	-0.232131	0.594730	-0.694113	-0.277960	-0.528710	-0.672439	-0.282321	0.403161	-0.552794
29915	8.521113	-1.111359	5.255941	0.812208	-0.145463	0.542993	-0.707240	-0.285339	-0.510422	-0.660525	-0.290416	0.399216	-0.565678
29916	7.866588	-1.087159	5.331937	0.675913	-0.047837	0.470295	-0.715323	-0.287881	-0.500721	-0.650802	-0.296122	0.394906	-0.576903
29917	7.496665	-1.493101	5.450924	0.471597	-0.046079	0.408079	-0.721549	-0.286361	-0.495144	-0.642872	-0.299495	0.392522	-0.585615
29918	7.756526	-1.573465	5.492203	0.385919	-0.179890	0.345196	-0.728330	-0.283233	-0.486650	-0.635082	-0.303854	0.392395	-0.591920
29919	7.960757	-1.595117	5.535602	0.333693	-0.144064	0.312338	-0.733780	-0.282417	-0.479259	-0.628187	-0.307229	0.392212	-0.597630
29920	8.204370	-1.585353	5.341255	0.277029	-0.114478	0.237608	-0.738446	-0.282154	-0.471099	-0.622740	-0.310227	0.391821	-0.602022
29921	8.087398	-1.280829	4.893093	0.045851	0.029173	0.116520	-0.739913	-0.280819	-0.468966	-0.621267	-0.309402	0.391685	-0.604053
29922	8.117911	-1.422418	5.161555	-0.128650	0.065823	-0.015428	-0.740051	-0.278893	-0.469058	-0.622771	-0.307152	0.392355	-0.603217
29923	8.164090	-1.441684	5.111788	-0.265614	0.245196	-0.233448	-0.736322	-0.279746	-0.474865	-0.629105	-0.302552	0.391117	-0.599764
29924	8.555290	-1.385914	5.912251	-0.507033	0.326409	-0.397308	-0.724642	-0.279444	-0.489615	-0.639435	-0.295357	0.390680	-0.592669
29925	8.777971	-0.728795	6.022998	-0.457317	0.080913	-0.686900	-0.710857	-0.284515	-0.502259	-0.650816	-0.293700	0.390997	-0.580775
29926	8.516541	0.151379	4.995578	-0.539500	0.272567	-0.494362	-0.699051	-0.289065	-0.514092	-0.661791	-0.287361	0.390800	-0.571605
29927	8.805873	-0.309953	5.001697	-0.537956	0.143315	-0.293148	-0.691368	-0.286814	-0.522879	-0.669296	-0.280737	0.393384	-0.564339
29928	8.374159	-0.990713	4.556464	-0.653562	0.083208	-0.190055	-0.689114	-0.278177	-0.529406	-0.675709	-0.272540	0.398576	-0.557025
29929	8.222859	-1.011863	4.830840	-0.605771	0.027414	-0.113613	-0.685000	-0.267828	-0.539317	-0.680420	-0.264814	0.404383	-0.550797
29930	8.102088	-0.814193	5.049516	-0.367721	-0.092037	-0.078049	-0.682610	-0.261674	-0.545239	-0.682474	-0.261462	0.409298	-0.546206
29931	8.912897	-0.738107	5.002814	-0.156080	-0.066305	-0.052308	-0.684200	-0.257281	-0.545664	-0.683285	-0.260384	0.411722	-0.543881
29932	8.882755	-0.457551	5.118884	0.083346	-0.050385	-0.014614	-0.682533	-0.257052	-0.540694	-0.682602	-0.262209	0.411463	-0.544058
29933	8.100377	-0.293299	4.921380	0.171341	0.015324	-0.051460	-0.681733	-0.260071	-0.540760	-0.682361	-0.264738	0.409201	-0.544841
29934	7.799403	-0.141332	5.022504	0.215754	-0.057636	-0.040519	-0.682007	-0.265905	-0.536681	-0.681191	-0.268656	0.407455	-0.545695
29935	8.184486	-0.042338	4.990806	0.312929	-0.156074	-0.054988	-0.684945	-0.270991	-0.528508	-0.678810	-0.275026	0.405924	-0.546629
29936	8.738895	-0.087338	5.117792	0.331868	-0.121558	0.005332	-0.688526	-0.278279	-0.520898	-0.675932	-0.280829	0.404001	-0.548667
29937	8.799103	-0.171749	5.241106	0.370136	-0.022559	0.127637	-0.690783	-0.282352	-0.516115	-0.672246	-0.285030	0.401003	-0.553209
29938	8.340899	-0.321791	5.116384	0.409127	-0.014145	0.242629	-0.692387	-0.284349	-0.511820	-0.667099	-0.288744	0.398069	-0.559595
29939	7.978540	-0.266314	5.210289	0.507086	-0.040340	0.307627	-0.696362	-0.286656	-0.506597	-0.660367	-0.293486	0.394718	-0.567432
29940	8.066592	-0.175569	5.277342	0.600020	-0.087880	0.390962	-0.702711	-0.292600	-0.498547	-0.651665	-0.299305	0.391362	-0.576702
29941	8.315654	-0.027222	5.278543	0.659525	0.027661	0.453070	-0.707256	-0.294429	-0.488071	-0.642649	-0.304000	0.386068	-0.587825
29942	8.286911	0.064550	5.343467	0.715208	0.037499	0.466878	-0.713070	-0.297169	-0.482713	-0.633018	-0.309124	0.379994	-0.599446
29943	8.068539	0.136517	5.150992	0.740972	0.090331	0.435509	-0.717588	-0.298124	-0.476018	-0.623851	-0.314087	0.372586	-0.611015
29944	7.952052	0.211602	5.256445	0.812451	0.171418	0.466907	-0.720776	-0.303471	-0.469158	-0.614212	-0.318619	0.363415	-0.623823
29945	8.771558	-0.040975	6.609201	0.904847	-0.014541	0.550012	-0.725143	-0.307577	-0.463444	-0.601410	-0.325870	0.355668	-0.636879
29946	8.476122	-0.488811	5.188363	0.772837	0.060025	0.554086	-0.731675	-0.307375	-0.451866	-0.589659	-0.330419	0.348687	-0.649263
29947	8.468528	-0.576462	4.998432	0.744079	0.129793	0.470637	-0.736451	-0.307494	-0.446201	-0.579505	-0.334217	0.340502	-0.660705
29948	8.788282	-0.771721	5.286082	0.720081	-0.009829	0.463406	-0.740591	-0.306948	-0.438170	-0.568442	-0.339508	0.334184	-0.670768
29949	8.671234	-0.816700	5.273618	0.788069	-0.026585	0.496292	-0.748944	-0.308397	-0.428052	-0.556208	-0.345503	0.327202	-0.681321
29950	8.286358	-0.932145	5.036316	0.858478	0.072449	0.505913	-0.755196	-0.306780	-0.419329	-0.543767	-0.350711	0.318162	-0.692888
29951	7.691092	-1.180319	5.111908	0.781966	0.052911	0.567945	-0.763407	-0.305995	-0.411657	-0.530686	-0.354852	0.310676	-0.704225
29952	7.529485	-1.337638	5.195724	0.699173	-0.149448	0.586794	-0.771509	-0.303445	-0.401986	-0.516500	-0.360681	0.306576	-0.713546
29953	8.239430	-1.397246	5.425446	0.601393	-0.291260	0.529226	-0.780323	-0.298356	-0.386889	-0.502772	-0.367783	0.304803	-0.720452
29954	8.786077	-1.139039	5.358384	0.496941	-0.233757	0.473926	-0.789918	-0.293265	-0.372572	-0.490858	-0.373238	0.303488	-0.726393
29955	8.285283	-1.066163	5.303194	0.385254	-0.007909	0.401538	-0.799071	-0.285465	-0.365409	-0.482083	-0.374704	0.300994	-0.732527
29956	7.534454	-1.332131	5.132735	0.294988	-0.017193	0.382494	-0.802816	-0.279792	-0.359899	-0.474154	-0.375513	0.299713	-0.737794
29957	7.602843	-1.658435	5.392849	0.231209	-0.097864	0.266488	-0.807592	-0.276037	-0.355861	-0.467889	-0.377542	0.299282	-0.740927
29958	7.982538	-1.642342	5.398835	0.245221	-0.203434	0.245271	-0.812117	-0.273266	-0.350010	-0.461213	-0.381392	0.299432	-0.743076
29959	8.354722	-1.641925	5.511308	0.267123	-0.152246	0.197437	-0.817580	-0.272609	-0.340919	-0.455309	-0.384902	0.298442	-0.745303
29960	8.256661	-1.335837	5.566356	0.195890	-0.141351	0.101680	-0.818720	-0.266114	-0.333054	-0.451457	-0.388211	0.297614	-0.746261
29961	8.007034	-1.186586	5.433813	0.149711	-0.097736	0.026869	-0.821785	-0.267597	-0.327036	-0.449300	-0.390814	0.296542	-0.746630
29962	7.885835	-1.116925	5.374652	0.091763	-0.064882	-0.028720	-0.821956	-0.269874	-0.321185	-0.448647	-0.392808	0.295554	-0.746368
29963	7.885566	-1.165356	5.364283	0.021684	-0.028416	-0.088593	-0.821558	-0.274017	-0.319697	-0.449626	-0.393883	0.294854	-0.745489
29964	7.911687	-1.263457	5.434921	-0.080221	0.062089	-0.127275	-0.819977	-0.275102	-0.319730	-0.452540	-0.393015	0.294513	-0.744318
29965	7.945145	-1.324524	5.663300	-0.169365	0.123335	-0.200098	-0.816362	-0.279389	-0.326129	-0.457565	-0.390720	0.294402	-0.742496
29966	7.850287	-1.277412	5.867127	-0.240295	0.209065	-0.279913	-0.810232	-0.284453	-0.334394	-0.464836	-0.387081	0.293886	-0.740086
29967	7.663485	-1.169548	5.916561	-0.341159	0.259394	-0.368486	-0.803310	-0.288673	-0.343566	-0.474426	-0.382070	0.293704	-0.736668
29968	7.773751	-1.053087	5.835770	-0.447611	0.253013	-0.410058	-0.793871	-0.292835	-0.355244	-0.485352	-0.376502	0.294765	-0.731979
29969	8.482138	-0.964446	6.050689	-0.464801	0.089928	-0.485382	-0.783384	-0.300037	-0.365155	-0.496445	-0.373335	0.297063	-0.725201
29970	9.407868	-0.438895	5.659069	-0.354306	0.014947	-0.449197	-0.776202	-0.308965	-0.371802	-0.505685	-0.372272	0.298709	-0.718658
29971	9.389986	-0.272415	5.104960	-0.351157	0.107294	-0.112278	-0.771157	-0.311048	-0.377250	-0.510535	-0.367712	0.301890	-0.716243
29972	8.485304	-1.100031	4.697616	-0.415809	0.265095	0.005184	-0.769431	-0.304634	-0.382507	-0.515112	-0.359649	0.305191	-0.715661
29973	7.237377	-1.056322	4.567261	-0.330896	0.164289	-0.098476	-0.766205	-0.299644	-0.393697	-0.519864	-0.354368	0.307618	-0.713818
29974	7.262887	-0.327027	5.109735	-0.156719	-0.058379	-0.082239	-0.763797	-0.299553	-0.399083	-0.521810	-0.354101	0.309909	-0.711536
29975	8.757602	-0.211700	5.154330	-0.005051	-0.232637	0.060096	-0.765273	-0.299062	-0.395526	-0.519522	-0.356896	0.312923	-0.710493
29976	9.589918	-0.577811	5.347806	0.207189	-0.141970	0.117472	-0.767422	-0.298602	-0.389999	-0.515503	-0.360351	0.312320	-0.711941
29977	8.681627	-0.737143	5.095336	0.394025	-0.014851	0.179964	-0.769591	-0.301220	-0.380604	-0.509962	-0.363435	0.308255	-0.716123
29978	7.648840	-0.552640	4.797369	0.511631	0.036039	0.238025	-0.773837	-0.302989	-0.374583	-0.503043	-0.366674	0.302299	-0.721881
29979	7.429734	-0.145609	4.817911	0.613695	-0.166851	0.260626	-0.776773	-0.307658	-0.366794	-0.493706	-0.373607	0.297097	-0.726915
29980	8.434655	0.304642	5.028707	0.646545	-0.312570	0.218359	-0.782927	-0.311629	-0.351371	-0.483823	-0.383218	0.292417	-0.730446
29981	9.194664	0.452840	5.085899	0.553692	-0.197399	0.152768	-0.788291	-0.316835	-0.335585	-0.476155	-0.390543	0.287459	-0.733567
29982	8.994282	0.313394	5.120019	0.428512	-0.042620	0.204147	-0.790744	-0.319349	-0.323697	-0.469566	-0.394088	0.283185	-0.737570
29983	8.169336	-0.093265	5.218030	0.338267	-0.003055	0.241072	-0.795248	-0.318899	-0.319333	-0.463320	-0.395955	0.280166	-0.741661
29984	7.799159	-0.139016	5.252564	0.347739	-0.049418	0.298430	-0.800292	-0.316816	-0.313885	-0.455879	-0.398247	0.277850	-0.745904
29985	7.931251	-0.023432	5.234209	0.361320	-0.054672	0.291405	-0.803490	-0.313042	-0.310119	-0.448356	-0.400742	0.275292	-0.750065
29986	8.306862	0.165356	5.431607	0.341521	-0.061150	0.262701	-0.808022	-0.310143	-0.303480	-0.441368	-0.403282	0.272849	-0.753731
29987	8.337083	0.351451	5.481984	0.248463	-0.029467	0.185417	-0.811360	-0.309982	-0.297034	-0.436448	-0.404929	0.270839	-0.756434
29988	8.039963	0.303332	5.454265	0.141479	0.034694	0.163191	-0.812682	-0.309178	-0.296354	-0.433053	-0.404778	0.269746	-0.758852
29989	7.839574	0.186793	5.612195	0.037116	0.076527	0.113005	-0.813471	-0.308080	-0.296719	-0.431523	-0.403350	0.269371	-0.760616
29990	7.980070	0.069447	5.578224	-0.002293	0.088421	0.043407	-0.814771	-0.305302	-0.299799	-0.431383	-0.401781	0.269019	-0.761649
29991	7.921682	0.102200	5.735001	0.023236	0.199879	0.054105	-0.813540	-0.304385	-0.306077	-0.431539	-0.398657	0.267270	-0.763815
29992	7.876855	-0.058572	5.820913	0.018311	0.179271	0.034009	-0.811141	-0.302645	-0.311169	-0.431856	-0.395922	0.265739	-0.765591
29993	8.645027	-0.053681	6.539305	0.061783	0.098927	0.046864	-0.807949	-0.303108	-0.315655	-0.431290	-0.394690	0.264165	-0.767089
29994	8.974199	-0.458656	6.027153	-0.104755	0.065286	-0.011098	-0.807939	-0.302537	-0.317215	-0.432659	-0.392872	0.265148	-0.766912
29995	8.693071	-0.422741	5.191556	-0.084606	0.232188	-0.116281	-0.804972	-0.304603	-0.325661	-0.436445	-0.389202	0.263379	-0.767248
29996	8.458317	-0.647429	5.058189	0.050391	0.155682	-0.038403	-0.801495	-0.307657	-0.331772	-0.437488	-0.387482	0.260975	-0.768345
29997	8.105553	-1.061538	5.024123	0.168472	0.111872	0.077999	-0.801206	-0.308168	-0.334666	-0.435659	-0.386856	0.257902	-0.770733
29998	7.724192	-1.396300	4.861099	0.175855	0.072931	0.110987	-0.802376	-0.308159	-0.336229	-0.432993	-0.386716	0.255442	-0.773122
29999	8.033867	-1.640631	5.203972	0.184904	-0.043331	0.101985	-0.802382	-0.305955	-0.336448	-0.429826	-0.388490	0.253695	-0.774574
30000	8.901677	-1.334912	5.420721	0.200008	-0.135004	0.129698	-0.804405	-0.305779	-0.330142	-0.425616	-0.391661	0.252797	-0.775594
30001	8.781789	-1.009601	5.510445	0.144004	-0.106348	0.168270	-0.808525	-0.306170	-0.324225	-0.421380	-0.393721	0.252775	-0.776870
30002	8.047860	-0.875332	5.352557	0.147419	-0.110521	0.168118	-0.812652	-0.303804	-0.318647	-0.417084	-0.395852	0.252771	-0.778106
30003	7.245152	-0.833785	5.291789	0.103187	-0.008365	0.152707	-0.815058	-0.299741	-0.315406	-0.413884	-0.396099	0.252444	-0.779793
30004	7.274895	-1.141014	5.393264	0.026392	-0.095221	0.154467	-0.816663	-0.296201	-0.313621	-0.410826	-0.397045	0.254076	-0.780399
30005	7.748237	-1.353253	5.340568	-0.010622	-0.282444	0.126226	-0.823047	-0.292234	-0.305899	-0.407524	-0.400727	0.257581	-0.779098
30006	8.354289	-1.742412	5.379138	0.034350	-0.204131	0.166576	-0.827585	-0.288098	-0.299104	-0.403639	-0.403350	0.260074	-0.778939
30007	8.223207	-1.694726	5.339262	0.106259	-0.149090	0.189176	-0.829387	-0.282035	-0.290326	-0.399058	-0.405535	0.261205	-0.779786
30008	8.021058	-1.304611	5.339801	0.089065	-0.144208	0.117643	-0.832848	-0.279647	-0.285931	-0.395778	-0.407906	0.261948	-0.779972
30009	7.920492	-0.996878	5.467568	0.069351	-0.070086	-0.021697	-0.834468	-0.280008	-0.280425	-0.395184	-0.409639	0.261306	-0.779580
30010	7.819070	-0.860174	5.476700	-0.050968	-0.007201	-0.174715	-0.832101	-0.280258	-0.280578	-0.398309	-0.410291	0.260747	-0.777831
30011	7.880766	-1.132541	5.473819	-0.193241	0.071785	-0.238585	-0.830493	-0.285177	-0.282128	-0.403977	-0.408828	0.261275	-0.775499
30012	7.830839	-1.359757	5.425733	-0.293418	0.178189	-0.286822	-0.826213	-0.289722	-0.289322	-0.411761	-0.405209	0.262053	-0.773037
30013	7.754972	-1.418283	5.508976	-0.376391	0.240464	-0.316065	-0.818878	-0.293216	-0.301102	-0.420928	-0.399952	0.263387	-0.770380
30014	8.040262	-1.263577	5.785455	-0.441362	0.335982	-0.362676	-0.810747	-0.297659	-0.313431	-0.431801	-0.392967	0.264459	-0.767585
30015	8.441396	-0.838864	6.140584	-0.520193	0.275043	-0.453313	-0.801002	-0.301474	-0.330605	-0.444247	-0.386513	0.266553	-0.763021
30016	9.971868	-0.411818	6.285642	-0.526385	0.094159	-0.525139	-0.790113	-0.310736	-0.340560	-0.456807	-0.383185	0.269687	-0.756151
30017	9.732743	0.107077	5.204139	-0.481868	0.219833	-0.205767	-0.781353	-0.313970	-0.349988	-0.464761	-0.376497	0.273451	-0.753307
30018	7.810140	-0.884775	4.633954	-0.564491	0.461197	-0.044545	-0.777281	-0.307358	-0.369143	-0.472177	-0.364536	0.277331	-0.753160
30019	6.520421	-0.858460	4.792448	-0.427216	0.230820	-0.105115	-0.774020	-0.300790	-0.385410	-0.478115	-0.357552	0.280907	-0.751435
30020	7.413182	-0.347385	5.517589	-0.242833	-0.243387	-0.061549	-0.771404	-0.296353	-0.385997	-0.479430	-0.359250	0.286470	-0.747677
30021	9.307390	-0.192362	5.393718	-0.088414	-0.222229	0.039519	-0.771494	-0.291233	-0.377380	-0.478183	-0.361490	0.290295	-0.745919
30022	9.510746	-0.759264	5.574651	0.035529	-0.038781	0.083384	-0.772561	-0.291407	-0.375411	-0.476482	-0.361951	0.290768	-0.746599
30023	7.581509	-0.799240	4.979431	0.188776	0.049013	0.128243	-0.775454	-0.291440	-0.374998	-0.473464	-0.362290	0.288510	-0.749226
30024	6.823611	-0.583295	4.917689	0.391136	-0.027480	0.130784	-0.777062	-0.289290	-0.372193	-0.468524	-0.365665	0.283879	-0.752454
30025	7.613313	0.138518	5.323761	0.497429	-0.352918	0.094711	-0.782129	-0.296241	-0.359719	-0.461420	-0.375102	0.280447	-0.753485
30026	8.798821	0.224949	5.367824	0.464707	-0.360174	0.107173	-0.788048	-0.299145	-0.341394	-0.454324	-0.384207	0.277597	-0.754264
30027	9.120076	0.277902	5.598441	0.397595	-0.123667	0.094130	-0.790642	-0.299184	-0.329456	-0.449161	-0.389217	0.273483	-0.756287
30028	8.312235	-0.160391	5.470428	0.252142	-0.069177	0.206277	-0.796069	-0.298056	-0.324941	-0.443716	-0.391421	0.271918	-0.758924
30029	7.704160	-0.547649	5.401481	0.181442	-0.056607	0.279734	-0.800586	-0.292781	-0.321267	-0.437757	-0.392427	0.271880	-0.761873
30030	7.645484	-0.549726	5.635249	0.262416	-0.088741	0.282889	-0.806431	-0.285048	-0.317012	-0.430954	-0.394543	0.270916	-0.764996
30031	7.978302	-0.245571	5.530197	0.313766	-0.117052	0.277444	-0.810719	-0.281763	-0.308140	-0.423622	-0.397574	0.269308	-0.768084
30032	8.241788	-0.117348	5.584047	0.346775	-0.039196	0.252301	-0.814717	-0.277738	-0.303053	-0.416808	-0.399765	0.266345	-0.771699
30033	7.958224	0.109177	5.734256	0.240912	-0.054349	0.164403	-0.818173	-0.273958	-0.299941	-0.412109	-0.401782	0.264351	-0.773857
30034	8.066794	-0.035884	5.816849	0.129699	0.058719	0.084833	-0.821369	-0.271012	-0.296061	-0.410075	-0.401527	0.262559	-0.775678
30035	7.916521	0.035196	5.651843	0.074375	0.115098	-0.019549	-0.821871	-0.273748	-0.297683	-0.410470	-0.400499	0.260220	-0.776789
30036	7.759187	0.170581	5.604136	0.059077	0.128682	-0.091030	-0.820787	-0.276456	-0.300364	-0.412101	-0.399489	0.257539	-0.777338
30037	8.107002	0.182347	5.806921	0.052499	0.128989	-0.113634	-0.818655	-0.277633	-0.303547	-0.414220	-0.398543	0.254621	-0.777659
30038	9.169728	-0.236368	6.408362	-0.053241	-0.022847	-0.099586	-0.817862	-0.278726	-0.303574	-0.416099	-0.398995	0.254868	-0.776342
30039	9.236521	-0.713336	5.145811	-0.179790	0.172815	-0.136992	-0.815972	-0.280842	-0.308869	-0.420642	-0.395566	0.255001	-0.775605
30040	8.526720	-0.686820	4.615376	-0.094511	0.361517	-0.159501	-0.811674	-0.284529	-0.318667	-0.425712	-0.389997	0.252177	-0.776581
30041	8.043095	-0.915690	5.054276	0.080987	0.226232	0.019240	-0.809880	-0.288807	-0.327147	-0.426005	-0.387152	0.249054	-0.778849
30042	7.267010	-1.297978	5.105501	0.127187	-0.073883	0.087954	-0.811966	-0.286864	-0.330107	-0.423322	-0.388972	0.248416	-0.779608
30043	8.254171	-1.340938	5.590554	0.116356	-0.025839	0.126664	-0.813021	-0.285220	-0.330329	-0.420376	-0.389798	0.247759	-0.780997
30044	9.249380	-0.986874	5.286895	0.112425	-0.060080	0.126693	-0.816776	-0.282746	-0.322131	-0.417244	-0.391083	0.247519	-0.782110
30045	8.853616	-0.777981	5.582300	0.081522	0.032452	0.097308	-0.818898	-0.280445	-0.320761	-0.415291	-0.390867	0.246724	-0.783507
30046	7.654962	-0.641759	5.389171	0.099464	0.092044	0.098967	-0.820737	-0.279910	-0.320999	-0.413431	-0.389795	0.245194	-0.785503
30047	7.128977	-0.748909	5.169775	-0.044192	0.003712	0.126975	-0.823767	-0.277877	-0.320937	-0.411842	-0.388834	0.246842	-0.786297
30048	7.110763	-1.319835	5.447777	-0.094090	-0.119720	0.107640	-0.825770	-0.271303	-0.320006	-0.410326	-0.389435	0.250175	-0.785738
30049	7.863806	-1.503473	5.665052	-0.068650	-0.199457	0.042931	-0.828066	-0.266439	-0.314654	-0.409215	-0.391849	0.253245	-0.784133
30050	8.323102	-1.602487	5.701459	-0.041091	-0.186942	0.111004	-0.833540	-0.260816	-0.306513	-0.406801	-0.393933	0.256277	-0.783360
30051	8.165662	-1.477290	5.697193	0.045670	-0.153502	0.112553	-0.838324	-0.257627	-0.301307	-0.403900	-0.396173	0.257747	-0.783249
30052	7.800533	-1.094511	5.609383	0.059918	-0.153444	0.057462	-0.840619	-0.254701	-0.295076	-0.401737	-0.398800	0.258516	-0.782774
30053	7.872420	-0.899076	5.441016	-0.010827	-0.107699	-0.033800	-0.840927	-0.253529	-0.290073	-0.401808	-0.400601	0.259330	-0.781548
30054	7.881122	-1.069522	5.481971	-0.131054	0.012802	-0.134270	-0.840935	-0.252710	-0.289533	-0.404988	-0.400092	0.260193	-0.779878
30055	7.864803	-1.351802	5.558231	-0.239401	0.092906	-0.227903	-0.839844	-0.257620	-0.292126	-0.410940	-0.397888	0.261402	-0.777485
30056	7.893363	-1.431496	5.718662	-0.287166	0.148652	-0.303477	-0.837420	-0.260827	-0.297840	-0.418691	-0.394832	0.262225	-0.774625
30057	7.689303	-1.362321	5.767944	-0.359288	0.256277	-0.330040	-0.830232	-0.266285	-0.306776	-0.427959	-0.389535	0.263092	-0.771944
30058	7.723452	-1.292949	6.053853	-0.445122	0.339809	-0.378399	-0.824058	-0.270449	-0.320919	-0.439022	-0.382472	0.264100	-0.768912
30059	8.128016	-1.120488	6.388362	-0.530032	0.294831	-0.481157	-0.816045	-0.275149	-0.334693	-0.451977	-0.375720	0.266019	-0.764058
30060	8.846025	-0.619868	6.657350	-0.588300	0.102618	-0.518978	-0.805561	-0.278756	-0.345974	-0.464831	-0.371582	0.270171	-0.756880
30061	8.739581	0.088995	5.415682	-0.468511	0.273561	-0.488415	-0.797183	-0.285989	-0.355085	-0.477138	-0.365644	0.271121	-0.751756
30062	8.586894	0.121241	5.032265	-0.483414	0.232400	-0.205908	-0.790917	-0.288138	-0.365259	-0.485002	-0.358665	0.274667	-0.748792
30063	7.890079	-0.494081	4.802316	-0.706820	0.060946	-0.080184	-0.789822	-0.279754	-0.374532	-0.491557	-0.351309	0.284131	-0.744462
30064	7.600208	-0.567994	4.686896	-0.790309	-0.056768	-0.209407	-0.789797	-0.271963	-0.381190	-0.499829	-0.345569	0.294960	-0.737395
30065	7.664104	0.002005	4.896922	-0.850980	-0.139105	-0.328139	-0.785551	-0.265211	-0.389471	-0.509641	-0.341039	0.306658	-0.727956
30066	8.786668	-0.220079	5.231020	-0.684175	-0.096951	-0.385873	-0.784335	-0.261824	-0.395177	-0.519244	-0.337847	0.314947	-0.719064
30067	9.361990	-0.426025	5.408500	-0.477517	-0.078302	-0.351420	-0.780913	-0.260950	-0.396363	-0.526992	-0.336307	0.320310	-0.711743
30068	8.814315	-0.528749	5.025021	-0.307424	-0.099670	-0.235172	-0.779711	-0.263122	-0.397724	-0.531734	-0.336026	0.324157	-0.706589
30069	8.181927	-0.516302	4.829156	-0.145631	0.049510	-0.178625	-0.780348	-0.265312	-0.399204	-0.535548	-0.335076	0.324574	-0.703963
30070	7.727361	-0.395623	5.025391	0.058455	-0.034812	-0.133311	-0.779805	-0.272062	-0.398162	-0.536789	-0.337099	0.323244	-0.702663
30071	7.960880	0.026252	5.108326	0.224519	-0.096194	-0.092981	-0.779021	-0.277737	-0.395005	-0.535959	-0.341626	0.320561	-0.702339
30072	8.748847	0.024852	5.501720	0.262588	-0.128060	0.004637	-0.778529	-0.280690	-0.389566	-0.533288	-0.346230	0.318302	-0.703144
30073	8.995841	0.185812	5.241652	0.221269	-0.140245	0.019570	-0.782522	-0.286210	-0.380607	-0.530596	-0.350640	0.316874	-0.703641
30074	8.381443	-0.013154	5.272382	0.155650	-0.016769	0.040972	-0.783713	-0.286926	-0.379303	-0.528830	-0.352297	0.315173	-0.704905
30075	7.974168	-0.174398	5.243175	0.146229	0.095642	0.069184	-0.784655	-0.288356	-0.375788	-0.527449	-0.352278	0.312624	-0.707081
30076	7.865017	-0.126601	5.176160	0.203807	-0.027754	0.110512	-0.784139	-0.289057	-0.374364	-0.524284	-0.354156	0.310837	-0.709282
30077	8.149820	-0.070596	5.378608	0.287110	-0.063987	0.144224	-0.786270	-0.288293	-0.371190	-0.519830	-0.357401	0.308472	-0.711960
30078	8.301892	0.164435	5.518875	0.355685	0.011309	0.206168	-0.787622	-0.289889	-0.365710	-0.514422	-0.359682	0.304781	-0.716315
30079	8.519631	-0.014477	5.724370	0.352758	-0.072995	0.227798	-0.791333	-0.288592	-0.362383	-0.508206	-0.363197	0.302104	-0.720103
30080	8.688413	-0.241628	5.939994	0.216854	-0.035526	0.237948	-0.794552	-0.285958	-0.355496	-0.502997	-0.364496	0.301092	-0.723519
30081	8.161353	-0.609117	5.336777	0.100620	0.081560	0.196702	-0.796932	-0.282130	-0.355403	-0.499957	-0.363378	0.300236	-0.726539
30082	7.691561	-1.033563	5.450543	0.096660	0.036387	0.187835	-0.796801	-0.277562	-0.357410	-0.496758	-0.362714	0.299858	-0.729216
30083	7.599011	-1.070315	5.333515	0.138425	0.003114	0.175396	-0.798800	-0.274441	-0.355500	-0.493257	-0.363201	0.299076	-0.731667
30084	8.012908	-1.025676	5.365752	0.265939	-0.030041	0.213369	-0.801981	-0.273271	-0.352572	-0.488031	-0.365009	0.297051	-0.735088
30085	8.164052	-0.978422	5.365355	0.280970	-0.038160	0.272634	-0.805024	-0.272227	-0.350434	-0.481771	-0.366884	0.295287	-0.738985
30086	8.214270	-1.111075	5.468842	0.286202	-0.019534	0.304096	-0.809273	-0.269294	-0.346284	-0.475066	-0.368150	0.293495	-0.743396
30087	8.177783	-1.103758	5.494001	0.268061	0.000623	0.256225	-0.810491	-0.264794	-0.343960	-0.469307	-0.369364	0.291409	-0.747263
30088	7.929636	-1.085129	5.538739	0.208486	0.021115	0.210188	-0.813940	-0.261972	-0.341259	-0.464759	-0.369805	0.289669	-0.750556
30089	7.768968	-1.089019	5.576293	0.181634	0.043187	0.157969	-0.816459	-0.260511	-0.339116	-0.461320	-0.370096	0.287736	-0.753273
30090	7.939222	-1.100359	5.591569	0.113070	0.016362	0.117996	-0.817400	-0.256401	-0.338373	-0.458812	-0.370245	0.286777	-0.755095
30091	8.002106	-1.173346	5.557600	0.066263	0.032668	0.103368	-0.818449	-0.255578	-0.339004	-0.456974	-0.369920	0.286276	-0.756558
30092	7.984843	-1.193715	5.656981	0.050521	0.052285	0.086025	-0.817140	-0.255294	-0.338615	-0.455615	-0.369129	0.285695	-0.757982
30093	7.951494	-1.039765	5.810062	0.012939	0.000679	0.053694	-0.818985	-0.253662	-0.338570	-0.454736	-0.369066	0.285923	-0.758455
30094	8.060894	-1.048492	5.855836	-0.048264	-0.015965	0.029421	-0.819245	-0.251722	-0.339840	-0.454570	-0.368733	0.287042	-0.758293
30095	7.963713	-1.062346	5.647233	-0.135591	0.011863	-0.025213	-0.819500	-0.249359	-0.341887	-0.456047	-0.367585	0.288833	-0.757283
30096	7.904577	-1.229473	5.440412	-0.181689	0.004372	-0.077429	-0.818700	-0.249194	-0.343461	-0.458588	-0.366341	0.290996	-0.755521
30097	7.952994	-1.268949	5.460523	-0.155893	0.007785	-0.085333	-0.817516	-0.248627	-0.343852	-0.461085	-0.365399	0.292692	-0.753801
30098	8.069816	-1.246748	5.557413	-0.084731	-0.014164	-0.061163	-0.817639	-0.249999	-0.344271	-0.462548	-0.365225	0.293672	-0.752606
30099	8.128959	-1.102528	5.640423	-0.018168	0.040942	-0.043761	-0.815647	-0.250776	-0.346527	-0.463600	-0.364799	0.293289	-0.752315
30100	8.051871	-0.975199	5.600433	-0.031999	0.053383	-0.048072	-0.815081	-0.252368	-0.350755	-0.464888	-0.364012	0.292950	-0.752034
30101	7.983997	-0.937774	5.561373	-0.027400	0.039727	-0.068201	-0.813496	-0.254831	-0.350684	-0.466368	-0.363656	0.292532	-0.751452
30102	8.003084	-0.994289	5.608552	-0.048609	0.026153	-0.083869	-0.812306	-0.255500	-0.351230	-0.468136	-0.363337	0.292426	-0.750547
30103	8.066272	-1.007031	5.614175	-0.034823	0.018139	-0.082176	-0.810844	-0.256981	-0.352710	-0.469751	-0.363310	0.292216	-0.749633
30104	8.056458	-1.019191	5.623914	-0.056616	0.046845	-0.064586	-0.809252	-0.259433	-0.353425	-0.471410	-0.362488	0.292176	-0.749005
30105	7.978930	-0.964857	5.599844	-0.039119	0.050091	-0.055923	-0.807648	-0.261865	-0.355712	-0.472847	-0.361779	0.291918	-0.748542
30106	8.003781	-0.872971	5.612685	-0.016131	0.014941	-0.054351	-0.806326	-0.264055	-0.355633	-0.473874	-0.361755	0.291646	-0.748010
30107	8.033294	-0.815182	5.632196	-0.017043	0.002637	-0.050024	-0.805404	-0.263766	-0.356027	-0.474786	-0.361927	0.291543	-0.747388
30108	8.013884	-0.805312	5.632785	-0.011733	0.009549	-0.047407	-0.805124	-0.265812	-0.357249	-0.475644	-0.361984	0.291306	-0.746908
30109	7.989536	-0.809830	5.621177	-0.013713	-0.004320	-0.052677	-0.804863	-0.266780	-0.356615	-0.476533	-0.362303	0.291194	-0.746230
30110	8.006685	-0.795116	5.594356	-0.004831	-0.022177	-0.033563	-0.805119	-0.268987	-0.356394	-0.476945	-0.362819	0.291254	-0.745692
30111	8.023876	-0.775416	5.555499	0.016059	-0.025971	-0.024912	-0.805783	-0.269836	-0.355096	-0.477079	-0.363583	0.291101	-0.745294
30112	8.067608	-0.776421	5.612585	0.022123	-0.027812	-0.023183	-0.804480	-0.269286	-0.354047	-0.477107	-0.364379	0.290888	-0.744970
30113	8.057931	-0.771219	5.588670	0.042396	-0.024738	-0.006663	-0.805792	-0.270265	-0.353795	-0.476785	-0.365267	0.290459	-0.744909
30114	8.055604	-0.751837	5.593842	0.079054	-0.035857	0.015003	-0.806338	-0.270718	-0.351049	-0.475781	-0.366503	0.289753	-0.745219
30115	8.024282	-0.721116	5.473939	0.078551	-0.034339	0.030700	-0.806601	-0.271551	-0.350671	-0.474582	-0.367659	0.289146	-0.745650
30116	8.126303	-0.735116	5.563392	0.128626	-0.021296	0.062010	-0.807015	-0.271310	-0.348305	-0.472602	-0.368869	0.287909	-0.746787
30117	8.082559	-0.704377	5.671376	0.125779	-0.016467	0.088191	-0.808216	-0.271213	-0.346068	-0.470296	-0.369867	0.286843	-0.748158
30118	8.101772	-0.743637	5.694586	0.114015	0.006254	0.092658	-0.809794	-0.269569	-0.346679	-0.468113	-0.370346	0.285786	-0.749693
30119	7.953630	-0.689169	5.713311	0.108724	0.027531	0.078750	-0.811903	-0.268909	-0.346127	-0.466324	-0.370565	0.284479	-0.751196
30120	7.897701	-0.688355	5.683138	0.068248	0.014323	0.051781	-0.811935	-0.265221	-0.343958	-0.465115	-0.370732	0.283717	-0.752151
30121	7.990124	-0.705606	5.634753	0.051584	-0.019939	0.016858	-0.811665	-0.266593	-0.344118	-0.464410	-0.371475	0.283241	-0.752399
30122	8.043726	-0.707704	5.563268	0.004995	-0.012604	0.017022	-0.812192	-0.266739	-0.343855	-0.464062	-0.371647	0.283434	-0.752456
30123	8.092576	-0.683440	5.526166	0.009947	-0.015998	0.008281	-0.812074	-0.267311	-0.342033	-0.463820	-0.371993	0.283482	-0.752417
30124	8.087706	-0.676546	5.565117	-0.010831	0.001786	-0.001204	-0.812197	-0.266745	-0.343331	-0.463939	-0.371907	0.283641	-0.752326
30125	8.063526	-0.649648	5.566059	-0.022358	0.002097	-0.014260	-0.812582	-0.267843	-0.343874	-0.464381	-0.371808	0.283834	-0.752029
30126	8.068263	-0.664677	5.604476	-0.057499	0.009833	-0.043790	-0.812034	-0.268771	-0.346254	-0.465539	-0.371407	0.284306	-0.751333
30127	8.046167	-0.698471	5.604505	-0.098393	0.017408	-0.060222	-0.810333	-0.268212	-0.345600	-0.467324	-0.370628	0.285151	-0.750288
30128	8.055637	-0.746930	5.589069	-0.102375	0.003759	-0.078560	-0.809662	-0.269843	-0.346685	-0.469287	-0.370098	0.286088	-0.748967
30129	8.048321	-0.747030	5.603764	-0.096924	0.003516	-0.066366	-0.808741	-0.269971	-0.346694	-0.471070	-0.369569	0.286990	-0.747763
30130	8.038575	-0.747055	5.613674	-0.087814	0.011897	-0.048925	-0.809367	-0.273112	-0.349110	-0.472529	-0.368877	0.287851	-0.746852
30131	8.004318	-0.780695	5.609144	-0.087584	0.002935	-0.034997	-0.808577	-0.273379	-0.349121	-0.473768	-0.368256	0.288845	-0.745989
30132	8.057740	-0.800556	5.607627	-0.059576	0.003324	-0.019367	-0.808711	-0.272139	-0.349357	-0.474519	-0.367790	0.289579	-0.745457
30133	8.072274	-0.805879	5.638692	-0.021052	0.003524	0.003203	-0.807659	-0.273095	-0.349122	-0.474700	-0.367563	0.289855	-0.745347
30134	8.052997	-0.780993	5.598330	-0.022598	0.008689	0.009322	-0.808315	-0.271716	-0.349876	-0.474787	-0.367199	0.290200	-0.745336
30135	8.023780	-0.780910	5.613533	0.008383	0.001516	0.006591	-0.809099	-0.270887	-0.350771	-0.474691	-0.367259	0.290078	-0.745416
30136	8.033321	-0.805741	5.656543	0.023535	0.001046	0.027484	-0.809102	-0.270338	-0.350629	-0.474125	-0.367341	0.289941	-0.745788
30137	8.072392	-0.786410	5.634124	0.028020	0.002638	0.034457	-0.809098	-0.271301	-0.350648	-0.473476	-0.367404	0.289718	-0.746256
30138	8.004104	-0.805658	5.671746	0.024907	0.009460	0.046689	-0.810038	-0.267881	-0.349788	-0.472657	-0.367263	0.289620	-0.746882
30139	8.018613	-0.829595	5.629909	0.041150	-0.009008	0.046593	-0.811477	-0.268994	-0.349930	-0.471663	-0.367547	0.289397	-0.747457
30140	8.033587	-0.775710	5.574641	0.040247	0.009511	0.037050	-0.812021	-0.266813	-0.348704	-0.470876	-0.367606	0.288998	-0.748079
30141	8.067396	-0.819732	5.578075	0.024592	0.007942	0.032740	-0.811232	-0.267081	-0.348715	-0.470308	-0.367559	0.288760	-0.748551
30142	8.072228	-0.820093	5.607014	0.012656	-0.008169	0.008307	-0.811228	-0.266660	-0.349362	-0.470059	-0.367784	0.288733	-0.748607
30143	8.004038	-0.824646	5.632737	0.010370	0.025963	0.006656	-0.812027	-0.266822	-0.348049	-0.470091	-0.367481	0.288344	-0.748886
30144	7.970131	-0.795320	5.641202	0.016635	0.027289	-0.023024	-0.812799	-0.266528	-0.350134	-0.470473	-0.367399	0.287688	-0.748938
30145	7.970100	-0.800200	5.643554	0.011191	0.009041	-0.026548	-0.812669	-0.268744	-0.348869	-0.470900	-0.367544	0.287199	-0.748787
30146	7.992411	-0.741443	5.580922	-0.020447	-0.011452	-0.040473	-0.812262	-0.269828	-0.349941	-0.471601	-0.367789	0.287337	-0.748172
