# Supplementary material for: Identification of Haptic Based Guiding Using Hard Reins
Source: PLoS One. 2015 Jul 22;10(7):e0132020. doi: 10.1371/journal.pone.0132020 (PMC4511788; doi:10.1371/journal.pone.0132020)
Supplement: S2 File — (ZIP) [file pone.0132020.s002.zip › MotionData2/Subject10/T15/fh15.txt]

// Start Time: 0
// Sample rate: 25.0Hz
// Scenario: 4.9
// Firmware Version: 2.6.1
Counter	Acc_X	Acc_Y	Acc_Z	Gyr_X	Gyr_Y	Gyr_Z	Mag_X	Mag_Y	Mag_Z	Quat_w	Quat_x	Quat_y	Quat_z
29407	-2.656433	-1.092372	9.422455	-0.022048	0.002165	-0.006847	-0.042414	0.180624	-0.681017	0.316563	0.115475	0.092391	-0.936973
29408	-2.713715	-0.998223	9.392792	-0.000519	0.000469	-0.018114	-0.043581	0.180222	-0.681647	0.316180	0.115371	0.092409	-0.937113
29409	-2.780732	-0.913713	9.331861	0.003057	0.000495	-0.015406	-0.044746	0.179957	-0.682919	0.315881	0.115296	0.092344	-0.937229
29410	-2.766181	-0.904266	9.312620	-0.016570	-0.001232	-0.027893	-0.043719	0.181585	-0.681631	0.315351	0.115041	0.092675	-0.937406
29411	-2.636482	-1.001365	9.348834	-0.030904	-0.022270	-0.031658	-0.043847	0.181859	-0.682657	0.314867	0.114296	0.093140	-0.937614
29412	-2.617074	-0.989418	9.372835	-0.025590	-0.006568	-0.015706	-0.043723	0.182539	-0.682008	0.314587	0.113908	0.093577	-0.937712
29413	-2.592990	-0.999109	9.410965	-0.016652	-0.010080	-0.015663	-0.045418	0.182002	-0.679929	0.314348	0.113507	0.093812	-0.937817
29414	-2.617076	-0.991632	9.435289	-0.019306	-0.003067	-0.020936	-0.045037	0.183361	-0.679406	0.313946	0.113214	0.094165	-0.937952
29415	-2.626735	-0.991571	9.430567	-0.014867	-0.017945	-0.017430	-0.045817	0.183366	-0.679909	0.313685	0.112671	0.094318	-0.938089
29416	-2.684552	-0.978579	9.599430	-0.029143	0.012667	-0.021813	-0.046079	0.183640	-0.679645	0.313250	0.112611	0.094954	-0.938177
29417	-2.685026	-1.039230	9.425716	-0.030874	0.014473	-0.029758	-0.045955	0.184456	-0.679253	0.312733	0.112552	0.095636	-0.938288
29418	-2.627095	-1.039860	9.367536	-0.033588	-0.001290	-0.026326	-0.046493	0.187183	-0.678575	0.312271	0.112192	0.096281	-0.938419
29419	-2.593619	-1.088002	9.438786	-0.023827	0.005647	-0.008628	-0.047796	0.187053	-0.677784	0.312151	0.112049	0.096727	-0.938430
29420	-2.502072	-1.113107	9.327166	-0.002339	0.012645	-0.006714	-0.047537	0.187733	-0.678811	0.311938	0.112186	0.096826	-0.938474
29421	-2.548128	-1.141313	9.423362	0.004796	0.005641	-0.006681	-0.046753	0.187321	-0.678955	0.311789	0.112217	0.096730	-0.938530
29422	-2.695370	-1.135322	9.434313	0.019117	0.010935	-0.006512	-0.045706	0.185953	-0.678470	0.311537	0.112455	0.096415	-0.938617
29423	-2.734603	-1.219191	9.433687	0.002085	0.017923	0.002195	-0.046750	0.186230	-0.678065	0.311537	0.112718	0.096435	-0.938584
29424	-2.685733	-1.140046	9.487042	-0.018530	0.017874	0.009094	-0.046240	0.187726	-0.677415	0.311656	0.112882	0.096836	-0.938484
29425	-2.684596	-0.981307	9.493664	-0.011303	0.013534	-0.006698	-0.046617	0.186230	-0.678968	0.311527	0.112962	0.097097	-0.938489
29426	-2.684221	-0.928443	9.479850	-0.004013	0.026720	-0.031259	-0.045963	0.185136	-0.677959	0.310822	0.113305	0.097370	-0.938654
29427	-2.631698	-1.006344	9.305481	0.013888	0.028489	-0.027625	-0.045585	0.186905	-0.677432	0.310216	0.113785	0.097289	-0.938804
29428	-2.637809	-1.182173	9.202583	-0.014727	0.010151	-0.034981	-0.045591	0.188813	-0.678701	0.309531	0.113740	0.097673	-0.938996
29429	-2.658254	-1.338473	9.157707	-0.043405	0.003141	-0.026428	-0.045986	0.188541	-0.676895	0.309124	0.113388	0.098522	-0.939084
29430	-2.638971	-1.352188	9.440946	-0.052440	0.005669	-0.014164	-0.045207	0.189491	-0.677928	0.308876	0.113071	0.099533	-0.939097
29431	-2.692972	-1.485478	9.757084	0.006461	0.016073	0.012720	-0.045203	0.189083	-0.678575	0.309063	0.113338	0.099454	-0.939012
29432	-2.627958	-1.505690	9.604897	0.065368	0.026511	0.051939	-0.044417	0.188125	-0.678339	0.309776	0.114269	0.098235	-0.938792
29433	-2.603899	-1.174533	9.428267	0.120816	0.033516	0.066531	-0.043096	0.185122	-0.679418	0.310674	0.115667	0.096003	-0.938555
29434	-2.713635	-0.981888	9.229570	0.111929	0.014364	0.054137	-0.041772	0.181301	-0.679604	0.311341	0.116661	0.093828	-0.938431
29435	-2.635135	-0.804948	9.093952	0.042209	0.012624	0.043064	-0.041228	0.178302	-0.681701	0.312020	0.117136	0.092986	-0.938230
29436	-2.572068	-0.762356	9.026612	0.002980	0.012675	0.014573	-0.039658	0.178023	-0.683658	0.312142	0.117351	0.092930	-0.938169
29437	-2.494732	-0.759858	9.254265	-0.004201	-0.013626	0.005586	-0.040574	0.178708	-0.683122	0.312278	0.116971	0.092865	-0.938177
29438	-2.474547	-0.646244	9.495704	0.028014	-0.018906	-0.002999	-0.040311	0.177617	-0.682236	0.312063	0.116718	0.092182	-0.938347
29439	-2.605072	-0.673349	9.736825	0.030795	-0.006611	-0.027578	-0.040962	0.178711	-0.683889	0.311486	0.116620	0.091552	-0.938613
29440	-2.836964	-0.694821	9.988498	0.019368	0.020629	-0.071562	-0.043029	0.174907	-0.682093	0.309968	0.116925	0.091442	-0.939088
29441	-2.906968	-1.017688	9.612914	-0.071703	0.049643	-0.096830	-0.041720	0.174219	-0.683020	0.308227	0.117127	0.093239	-0.939459
29442	-2.799301	-1.144651	9.264484	-0.221946	0.058408	-0.101468	-0.041234	0.178983	-0.680793	0.306652	0.116593	0.097966	-0.939560
29443	-2.704885	-1.443931	9.156898	-0.302708	0.042523	-0.052856	-0.041291	0.187154	-0.677880	0.306274	0.115323	0.103976	-0.939194
29444	-2.590878	-1.359328	8.801232	-0.201034	0.023162	0.023586	-0.041088	0.195461	-0.674842	0.307062	0.114502	0.107800	-0.938606
29445	-2.584693	-0.511273	9.310766	-0.004265	-0.000533	0.023332	-0.039162	0.199673	-0.674186	0.307513	0.114410	0.107742	-0.938476
29446	-2.952442	-0.640581	10.129496	0.115589	0.033570	0.019108	-0.039800	0.197224	-0.673685	0.307506	0.115715	0.105701	-0.938551
29447	-3.033897	-1.209135	9.599793	0.084428	0.098465	0.015512	-0.037175	0.193805	-0.674659	0.307400	0.118023	0.104579	-0.938424
29448	-2.754517	-1.959132	8.853423	0.095026	0.070467	0.054038	-0.034163	0.192429	-0.677935	0.307992	0.119967	0.103065	-0.938151
29449	-2.739528	-1.887275	8.796446	0.079595	0.026632	0.091669	-0.032459	0.190104	-0.677855	0.309462	0.121045	0.101471	-0.937702
29450	-2.788452	-1.308918	9.053435	0.092027	-0.010178	0.097921	-0.030872	0.186691	-0.679585	0.310968	0.121554	0.099398	-0.937360
29451	-2.988913	-0.997726	9.640285	0.070592	-0.022443	0.071397	-0.031382	0.185332	-0.680621	0.312175	0.121616	0.097721	-0.937127
29452	-3.133930	-1.022591	9.790240	0.002629	0.000313	0.065732	-0.029936	0.183009	-0.681051	0.313305	0.121696	0.097471	-0.936765
29453	-3.021982	-0.896338	9.680184	0.024212	0.016093	0.050080	-0.029667	0.181918	-0.681581	0.314150	0.122160	0.096950	-0.936476
29454	-2.866235	-0.720171	9.488621	0.060099	0.026623	0.038037	-0.028364	0.181639	-0.681732	0.314617	0.123034	0.095862	-0.936317
29455	-2.769465	-0.687830	9.300718	0.058519	0.033724	-0.000739	-0.027571	0.180818	-0.683940	0.314395	0.123949	0.094912	-0.936367
29456	-2.873272	-1.023636	9.326591	0.004825	0.024998	-0.003843	-0.027562	0.178911	-0.683444	0.314206	0.124366	0.094950	-0.936372
29457	-2.837140	-1.029331	9.129162	0.053172	0.016302	-0.007936	-0.025998	0.178630	-0.683856	0.313895	0.124907	0.094014	-0.936499
29458	-2.806092	-1.082000	9.286891	0.077311	0.006650	-0.011343	-0.026768	0.176455	-0.683351	0.313427	0.125420	0.092599	-0.936728
29459	-2.765699	-0.836921	9.315793	0.040600	-0.004765	-0.008090	-0.026757	0.175366	-0.684649	0.313182	0.125482	0.091768	-0.936883
29460	-2.829440	-0.975533	9.439710	-0.016622	0.009236	-0.017280	-0.026498	0.175364	-0.684395	0.312818	0.125445	0.092141	-0.936973
29461	-2.853132	-0.898121	9.486528	-0.003205	0.009323	-0.021521	-0.027172	0.176487	-0.685007	0.312404	0.125468	0.092253	-0.937097
29462	-2.914835	-1.083047	9.412843	0.019120	0.031201	-0.004555	-0.027433	0.176488	-0.684875	0.312157	0.126089	0.092063	-0.937115
29463	-2.771929	-1.023723	9.515624	0.046035	0.040805	-0.020218	-0.025861	0.175254	-0.685940	0.311585	0.127005	0.091453	-0.937241
29464	-2.771201	-0.918267	9.399079	0.045118	0.035561	-0.013170	-0.025328	0.173617	-0.686737	0.311101	0.127854	0.090824	-0.937348
29465	-2.887078	-0.919368	9.529833	0.028144	0.048700	-0.018502	-0.025575	0.171166	-0.686757	0.310591	0.128804	0.090594	-0.937409
29466	-2.953870	-0.803587	9.471663	0.044271	0.052238	-0.020089	-0.022961	0.169654	-0.687326	0.309948	0.129947	0.090102	-0.937512
29467	-2.839295	-0.976395	9.091406	0.051470	0.056661	-0.018319	-0.022301	0.168288	-0.687735	0.309365	0.131190	0.089484	-0.937590
29468	-2.804550	-0.852480	8.847351	0.049727	0.026889	-0.025514	-0.021230	0.166621	-0.688421	0.308639	0.131882	0.088745	-0.937802
29469	-2.953623	-0.766910	8.924116	0.021040	0.001525	-0.022229	-0.022263	0.165809	-0.689444	0.308160	0.131901	0.088370	-0.937993
29470	-2.981883	-0.672385	9.091258	-0.000462	-0.018625	-0.025959	-0.023042	0.165541	-0.689434	0.307576	0.131434	0.088284	-0.938258
29471	-2.900185	-0.406904	9.605459	-0.027236	-0.017831	-0.053450	-0.023562	0.165817	-0.689939	0.306676	0.130742	0.088757	-0.938605
29472	-2.949608	-0.578402	10.022047	-0.021787	-0.001216	-0.078933	-0.024481	0.166775	-0.689143	0.305187	0.130371	0.089326	-0.939087
29473	-2.931426	-1.052056	9.321959	-0.052062	0.005959	-0.092432	-0.026312	0.167601	-0.687821	0.303577	0.129900	0.090507	-0.939561
29474	-2.576529	-2.087341	9.850089	-0.163241	0.006534	-0.061848	-0.025687	0.171956	-0.687530	0.302766	0.128844	0.093737	-0.939652
29475	-2.052587	-1.785230	10.887168	-0.073406	0.045314	0.040163	-0.027407	0.175779	-0.685536	0.303614	0.129150	0.095256	-0.939183
29476	-2.527206	-1.283046	10.315493	0.400041	0.099930	0.045831	-0.023978	0.169223	-0.688097	0.303228	0.133460	0.088196	-0.939395
29477	-3.032696	-1.018887	8.900274	1.031788	0.091739	0.070028	-0.020849	0.148914	-0.694521	0.301552	0.141341	0.069142	-0.940377
29478	-2.744236	-0.494797	8.000257	1.618810	0.001908	0.054636	-0.019524	0.106143	-0.706802	0.297842	0.151056	0.038503	-0.941801
29479	-3.061268	0.434281	7.441742	1.318134	-0.159811	0.038058	-0.023115	0.057267	-0.717781	0.294586	0.155713	0.012584	-0.942769
29480	-3.091683	0.866540	8.730212	0.020623	-0.179668	0.031243	-0.026974	0.030731	-0.725191	0.294630	0.152380	0.010927	-0.943321
29481	-2.870102	0.739622	10.259998	-0.959860	-0.063852	-0.009975	-0.030864	0.048320	-0.720070	0.297313	0.145337	0.028657	-0.943218
29482	-2.160139	0.101596	9.477557	-1.170693	0.000016	-0.045092	-0.032013	0.085099	-0.711069	0.299647	0.138240	0.050811	-0.942613
29483	-2.902736	0.584192	9.681757	-0.875170	-0.015336	-0.109645	-0.031953	0.116151	-0.703686	0.299961	0.132405	0.067455	-0.942307
29484	-2.742419	-0.288261	9.482905	-0.898146	0.020664	-0.161893	-0.034208	0.141222	-0.694526	0.299177	0.127089	0.084886	-0.941879
29485	-2.569257	-1.041620	8.939270	-0.967031	-0.013397	-0.163594	-0.033705	0.183712	-0.683434	0.298510	0.120576	0.103363	-0.941100
29486	-3.046197	-1.561748	9.081590	-0.213045	-0.083151	-0.130120	-0.038779	0.201442	-0.674946	0.296852	0.117375	0.107173	-0.941603
29487	-2.933524	-1.336658	9.049562	0.693958	-0.147778	-0.090247	-0.043749	0.185807	-0.679659	0.293801	0.118349	0.093398	-0.943902
29488	-2.415970	-1.229120	9.358732	0.936989	-0.218036	-0.044812	-0.049287	0.157781	-0.688346	0.291035	0.119556	0.074484	-0.946286
29489	-2.304764	-0.900259	10.226658	0.840043	-0.225391	0.000290	-0.054715	0.133024	-0.696487	0.289313	0.119977	0.057234	-0.947960
29490	-2.451278	-0.780021	9.849619	0.475027	-0.137064	0.029749	-0.062341	0.105827	-0.704620	0.288773	0.120080	0.047319	-0.948658
29491	-2.111053	-0.466004	9.593165	0.259250	-0.125903	0.074005	-0.064743	0.094944	-0.707008	0.289655	0.119051	0.041480	-0.948792
29492	-2.179106	-0.532423	9.720352	0.331374	-0.145297	0.141433	-0.068753	0.090197	-0.706350	0.291629	0.118247	0.033981	-0.948586
29493	-2.310785	-0.381707	9.910660	0.599437	-0.169885	0.208571	-0.071913	0.075505	-0.709150	0.294242	0.118429	0.021132	-0.948130
29494	-2.053720	0.111794	9.938146	0.783430	-0.189333	0.275952	-0.075156	0.054276	-0.715102	0.297633	0.119468	0.004477	-0.947165
29495	-1.808227	0.679545	9.836820	0.844205	-0.189425	0.296706	-0.078373	0.027326	-0.719436	0.301191	0.120667	-0.013347	-0.945804
29496	-2.059441	0.669133	9.723520	0.860301	-0.170099	0.307543	-0.082500	-0.000575	-0.722222	0.304799	0.122448	-0.031415	-0.943990
29497	-1.934999	1.198674	9.401716	0.715444	-0.143866	0.307541	-0.085745	-0.023985	-0.723947	0.308714	0.123637	-0.046534	-0.941936
29498	-1.863706	1.719452	9.224455	0.447243	-0.110609	0.276717	-0.086825	-0.039507	-0.724855	0.312664	0.123970	-0.056356	-0.940052
29499	-1.771270	1.814931	9.224755	0.261337	-0.133321	0.226808	-0.090669	-0.049293	-0.726180	0.316113	0.122595	-0.062663	-0.938678
29500	-1.529582	1.838001	9.520916	0.115720	-0.159590	0.161252	-0.095046	-0.058261	-0.725173	0.318609	0.120047	-0.066274	-0.937915
29501	-1.355436	1.871133	9.788939	-0.123112	-0.191192	0.131148	-0.098177	-0.057700	-0.723834	0.321101	0.115236	-0.065499	-0.937723
29502	-1.054220	2.134751	9.467359	-0.376962	-0.178937	0.088779	-0.103562	-0.049771	-0.722131	0.323353	0.109260	-0.059815	-0.938044
29503	-1.132522	2.338705	9.114725	-0.494912	-0.180569	0.065076	-0.107814	-0.035447	-0.720125	0.325418	0.102305	-0.051886	-0.938587
29504	-1.414350	2.434545	9.065391	-0.509050	-0.159409	0.034314	-0.113113	-0.020164	-0.717837	0.326890	0.095880	-0.043469	-0.939181
29505	-1.414711	2.386241	8.997553	-0.353204	-0.131291	0.008227	-0.117653	-0.001889	-0.714243	0.327597	0.090839	-0.037825	-0.939679
29506	-1.197530	2.372149	8.875363	-0.241260	-0.117263	-0.006833	-0.120570	0.006298	-0.711803	0.327794	0.086980	-0.034080	-0.940119
29507	-0.542981	2.044214	9.476326	-0.244658	-0.085963	-0.056367	-0.123331	0.010262	-0.709921	0.327101	0.083539	-0.030145	-0.940807
29508	-0.461644	1.257687	9.649216	-0.401219	-0.075529	-0.066471	-0.127306	0.021725	-0.708204	0.326438	0.079452	-0.023011	-0.941593
29509	-0.650091	0.903333	9.685217	-0.624790	-0.064103	-0.090985	-0.128189	0.037392	-0.703919	0.325665	0.073903	-0.011737	-0.942519
29510	-0.819111	0.222211	9.871091	-0.564015	-0.082440	-0.090701	-0.131304	0.057158	-0.700847	0.324729	0.068613	-0.001541	-0.943314
29511	-0.617578	-0.309528	10.305404	-0.145576	-0.087833	-0.042029	-0.133594	0.068201	-0.696457	0.324131	0.065672	0.000513	-0.943730
29512	-1.199430	0.036437	10.280758	0.312292	-0.019467	0.033176	-0.135265	0.064395	-0.695954	0.324328	0.067249	-0.005584	-0.943535
29513	-1.072005	0.984293	9.918079	0.632451	0.032989	0.098425	-0.134116	0.047501	-0.699741	0.325315	0.071624	-0.017612	-0.942725
29514	-0.674789	1.176467	9.284855	0.709503	0.092493	0.111472	-0.130997	0.028144	-0.704611	0.326380	0.077857	-0.030577	-0.941530
29515	-0.839881	1.717237	9.537608	0.457284	0.123946	0.095804	-0.126942	0.003879	-0.709028	0.327544	0.082776	-0.038745	-0.940405
29516	-1.312894	1.745458	9.695809	0.035098	0.146746	0.070044	-0.122599	-0.004044	-0.710200	0.328888	0.085632	-0.038594	-0.939686
29517	-1.888374	1.616667	10.153474	-0.283383	0.148537	0.047599	-0.116916	0.002735	-0.709060	0.330386	0.086220	-0.032600	-0.939334
29518	-1.656578	1.601834	10.612692	-0.359382	0.179886	0.032096	-0.112432	0.014152	-0.707214	0.331695	0.087123	-0.024748	-0.939029
29519	-1.844151	1.070643	9.447522	-0.324259	0.162769	0.005828	-0.106763	0.023929	-0.706945	0.332449	0.087757	-0.017811	-0.938861
29520	-2.451078	0.648504	8.270402	-0.336671	0.115098	-0.003124	-0.101369	0.036705	-0.707158	0.332997	0.087600	-0.010752	-0.938789
29521	-2.181721	0.497409	8.307194	-0.387043	0.009068	0.022447	-0.099105	0.048950	-0.704369	0.334089	0.084991	-0.003636	-0.938695
29522	-1.734141	0.245117	9.523594	-0.287123	-0.045569	0.035101	-0.099808	0.056717	-0.701966	0.335207	0.082134	0.001356	-0.938556
29523	-1.609082	0.143764	10.516220	-0.137948	-0.035343	0.064342	-0.101149	0.063398	-0.701494	0.336639	0.080357	0.003468	-0.938193
29524	-1.575508	0.109992	10.568409	0.027596	-0.011697	0.065616	-0.102069	0.064629	-0.700696	0.337807	0.080249	0.002732	-0.937784
29525	-1.458991	0.217685	9.905396	0.017054	-0.001921	0.044428	-0.102199	0.064629	-0.700694	0.338608	0.080135	0.002221	-0.937506
29526	-1.576817	-0.037665	9.466119	-0.036505	-0.039362	0.016579	-0.103502	0.064227	-0.699649	0.338955	0.079072	0.002578	-0.937470
29527	-1.749058	-0.484037	9.337513	-0.423089	-0.084881	0.017085	-0.103671	0.069948	-0.697788	0.339925	0.074421	0.009864	-0.937451
29528	-1.490062	-0.753393	9.997832	-0.772167	-0.067721	0.031198	-0.105104	0.090385	-0.692804	0.341603	0.067821	0.023796	-0.937092
29529	-1.336289	-0.871290	10.372432	-0.575622	-0.098521	0.076499	-0.107072	0.112186	-0.685997	0.343822	0.061865	0.033830	-0.936384
29530	-0.931029	-0.233872	9.866814	-0.034349	-0.079223	0.108730	-0.110789	0.122692	-0.681977	0.345946	0.060139	0.033760	-0.935716
29531	-1.003780	0.082018	9.169376	0.526823	-0.043018	0.102479	-0.109955	0.114379	-0.683615	0.347224	0.062822	0.023481	-0.935381
29532	-0.711651	0.090538	8.768045	0.985093	-0.022724	0.082904	-0.110700	0.089324	-0.690800	0.347468	0.069184	0.004754	-0.935124
29533	-0.952783	-0.548804	9.063159	0.734470	-0.022795	0.092468	-0.109349	0.060987	-0.696633	0.348132	0.073615	-0.009249	-0.934505
29534	-0.545195	-0.299715	9.766605	0.204555	0.004691	0.133558	-0.109665	0.049003	-0.698676	0.350297	0.075023	-0.013272	-0.933535
29535	-0.880629	-0.299418	10.581739	-0.473906	0.079552	0.188887	-0.107312	0.048447	-0.701034	0.354518	0.072833	-0.004077	-0.932199
29536	-1.053962	-0.256796	11.494487	-0.452664	0.130067	0.229800	-0.104036	0.065046	-0.697059	0.359431	0.071948	0.004914	-0.930381
29537	-1.526212	-0.435295	10.902951	0.007209	0.188120	0.266964	-0.095515	0.076169	-0.695661	0.364338	0.075202	0.005874	-0.928207
29538	-1.928638	0.034875	10.270209	0.374090	0.212919	0.285820	-0.086737	0.067542	-0.698837	0.369026	0.081831	0.000015	-0.925810
29539	-1.915385	0.893933	9.676800	0.519260	0.233241	0.264225	-0.078445	0.052515	-0.701683	0.373016	0.089694	-0.008173	-0.923443
29540	-1.549853	1.725530	8.866163	0.381848	0.208029	0.200648	-0.067790	0.033798	-0.704600	0.376035	0.096270	-0.014069	-0.921483
29541	-1.650053	1.899065	8.734451	0.212107	0.132089	0.126067	-0.063172	0.023967	-0.706824	0.377965	0.100025	-0.017165	-0.920241
29542	-2.152702	1.836024	8.858216	-0.054227	0.054481	0.034101	-0.061212	0.022459	-0.706740	0.378695	0.100529	-0.015861	-0.919909
29543	-2.313564	1.616900	9.145452	-0.308146	0.014298	-0.027817	-0.059561	0.029260	-0.706054	0.378783	0.098294	-0.010000	-0.920196
29544	-2.608711	1.183064	9.657269	-0.256338	-0.029427	-0.038183	-0.058575	0.037153	-0.703160	0.378551	0.095740	-0.005468	-0.920599
29545	-2.854683	0.906007	9.615420	-0.023722	-0.043188	-0.043524	-0.060440	0.040025	-0.702969	0.377770	0.094674	-0.005230	-0.921032
29546	-2.399402	1.107949	9.178858	0.096031	-0.071283	-0.007592	-0.064073	0.037728	-0.702551	0.377407	0.094010	-0.007562	-0.921232
29547	-1.722286	1.260709	8.953690	-0.002363	-0.059224	-0.003146	-0.064458	0.037186	-0.703194	0.377324	0.092848	-0.007932	-0.921381
29548	-1.320947	1.316914	9.481953	-0.086688	-0.070050	0.027802	-0.065246	0.038279	-0.702785	0.377938	0.090821	-0.006955	-0.921339
29549	-1.456529	1.256332	9.773197	-0.102798	-0.050822	0.026014	-0.067086	0.040741	-0.701703	0.378580	0.089046	-0.005508	-0.921259
29550	-1.432734	1.197005	10.094322	-0.101041	-0.031654	0.029594	-0.069950	0.040756	-0.701661	0.379234	0.087617	-0.003981	-0.921135
29551	-1.602079	1.131315	10.243950	-0.081341	0.005024	0.036909	-0.068899	0.043473	-0.700498	0.380044	0.087031	-0.002557	-0.920861
29552	-1.468380	0.925296	10.062601	-0.003589	0.034722	0.069227	-0.065516	0.043728	-0.701061	0.381291	0.087562	-0.002387	-0.920296
29553	-1.341367	0.805148	9.632379	0.000867	0.055729	0.090431	-0.065003	0.044405	-0.699904	0.382946	0.088522	-0.002201	-0.919517
29554	-1.295385	0.825860	9.444780	-0.013484	0.071460	0.108001	-0.063442	0.045624	-0.701588	0.384917	0.089651	-0.001637	-0.918585
29555	-1.449311	0.913367	9.355798	-0.051134	0.060976	0.123616	-0.060311	0.044518	-0.702290	0.387272	0.090298	-0.000531	-0.917533
29556	-1.375428	1.114871	9.376701	-0.001148	0.048655	0.146864	-0.056415	0.045450	-0.701566	0.389931	0.091103	-0.000439	-0.916326
29557	-1.326544	1.194193	9.487733	-0.015457	0.038129	0.139672	-0.055252	0.046669	-0.701186	0.392514	0.091599	-0.000233	-0.915174
29558	-1.202008	1.051351	9.494629	-0.094092	0.055615	0.121472	-0.053706	0.049385	-0.701054	0.394874	0.091800	0.001663	-0.914136
29559	-1.043699	0.903500	9.522803	-0.141487	0.067811	0.117567	-0.051121	0.052914	-0.701959	0.397278	0.091820	0.004415	-0.913083
29560	-0.965251	0.732062	9.498528	-0.158523	0.095754	0.133347	-0.048021	0.056711	-0.701453	0.399965	0.092243	0.007786	-0.911844
29561	-0.925425	0.556638	9.645158	-0.128180	0.127172	0.154779	-0.043880	0.061047	-0.701730	0.403003	0.093409	0.010679	-0.910357
29562	-0.813443	0.672336	10.015594	0.007552	0.139220	0.207783	-0.038964	0.064834	-0.699578	0.406721	0.095971	0.011236	-0.908428
29563	-1.309135	0.905200	10.188359	0.143570	0.153369	0.204612	-0.033080	0.061126	-0.702019	0.410131	0.099775	0.009272	-0.906505
29564	-1.696703	0.743565	9.822175	0.166846	0.162298	0.213717	-0.028228	0.055380	-0.703435	0.413617	0.104048	0.007111	-0.904458
29565	-1.886875	0.481042	9.998625	0.011078	0.183235	0.232043	-0.022093	0.052896	-0.704839	0.417768	0.107285	0.007745	-0.902164
29566	-2.130768	0.797310	10.561876	-0.130417	0.233824	0.261281	-0.015200	0.054767	-0.707112	0.422695	0.110376	0.011450	-0.899453
29567	-2.716649	1.284773	9.611307	0.025501	0.251771	0.244274	-0.007270	0.055405	-0.705937	0.426975	0.115006	0.012383	-0.896835
29568	-2.654037	1.269118	9.370280	0.056063	0.230885	0.213564	0.001976	0.054811	-0.706982	0.430596	0.119602	0.012816	-0.894493
29569	-2.764902	1.268011	10.298808	0.034678	0.264046	0.178294	0.008762	0.051778	-0.707628	0.433638	0.124545	0.013841	-0.892331
29570	-2.889027	0.823560	9.347961	0.055405	0.271314	0.171389	0.019827	0.051447	-0.708569	0.436458	0.129838	0.014736	-0.890185
29571	-2.981354	0.099786	8.364792	0.074200	0.250531	0.187213	0.028557	0.050038	-0.709485	0.439519	0.134916	0.014971	-0.887917
29572	-3.178027	0.299489	7.892977	0.120355	0.140301	0.250705	0.034180	0.045513	-0.710386	0.443573	0.138464	0.013347	-0.885377
29573	-3.194059	1.434647	7.858103	0.118538	0.033587	0.232920	0.037847	0.042225	-0.711760	0.447349	0.140158	0.010798	-0.883243
29574	-2.809760	1.793137	8.887422	-0.001381	-0.018322	0.196546	0.037723	0.041409	-0.712281	0.450790	0.139790	0.010061	-0.881559
29575	-2.549663	1.347506	9.317413	-0.110534	-0.022847	0.179694	0.039800	0.042760	-0.712814	0.454264	0.138440	0.011174	-0.879974
29576	-3.079231	0.554072	9.606035	0.055769	-0.034967	0.189665	0.038237	0.043041	-0.713045	0.457415	0.138299	0.009302	-0.878384
29577	-2.769497	-0.036647	9.904165	0.187913	-0.043934	0.236196	0.039689	0.039628	-0.713358	0.461030	0.139297	0.004891	-0.876370
29578	-2.891576	0.445662	10.023707	0.118014	-0.030016	0.264067	0.041282	0.034580	-0.714203	0.465271	0.139809	0.001759	-0.874056
29579	-2.728552	0.945760	10.395719	0.105253	-0.000530	0.316996	0.040524	0.031452	-0.715639	0.470487	0.140788	-0.000981	-0.871103
29580	-2.645662	1.392618	10.455411	0.155356	0.074632	0.340609	0.042396	0.023543	-0.717289	0.475888	0.143466	-0.004000	-0.867717
29581	-2.220175	1.796425	10.679868	0.244877	0.138340	0.344966	0.047117	0.017252	-0.717549	0.481146	0.148148	-0.007951	-0.863995
29582	-2.469102	1.762488	10.744105	0.345152	0.197049	0.345976	0.053795	0.010269	-0.718490	0.486087	0.154739	-0.013089	-0.860002
29583	-2.877848	3.047010	9.791558	0.422586	0.246507	0.287206	0.063510	-0.003948	-0.720061	0.489737	0.162997	-0.018920	-0.856289
29584	-3.096352	3.602164	8.319536	0.241623	0.194604	0.168715	0.069571	-0.016103	-0.722073	0.491878	0.168558	-0.021748	-0.853916
29585	-2.974481	3.104155	7.784084	0.202667	0.110925	0.064905	0.076915	-0.025813	-0.722535	0.492331	0.172499	-0.024476	-0.852793
29586	-3.097338	2.120165	8.139099	0.207259	0.028809	-0.000737	0.077733	-0.031674	-0.723892	0.491592	0.174960	-0.027772	-0.852617
29587	-3.045666	1.217868	8.914083	0.214127	-0.020405	0.021828	0.076201	-0.036024	-0.725199	0.491172	0.176807	-0.031790	-0.852337
29588	-2.769116	1.385299	9.319741	0.166463	-0.025061	0.063702	0.075724	-0.043104	-0.726419	0.491618	0.177902	-0.035148	-0.851720
29589	-2.649859	1.842485	9.703652	0.159229	-0.019088	0.074294	0.076531	-0.046649	-0.728140	0.492268	0.179162	-0.038357	-0.850941
29590	-2.716531	2.309673	9.738436	0.123633	0.005485	0.040754	0.073703	-0.053717	-0.726622	0.492481	0.180370	-0.040603	-0.850459
29591	-2.721522	2.640109	9.252051	0.140848	0.031895	0.016382	0.073994	-0.058622	-0.727704	0.492244	0.182351	-0.042787	-0.850067
29592	-2.583833	3.016148	8.313184	0.260073	0.005899	-0.012747	0.075321	-0.063397	-0.727256	0.491048	0.184949	-0.047152	-0.849966
29593	-2.687059	3.448761	7.958587	0.167333	-0.062097	-0.089322	0.074050	-0.069248	-0.726521	0.488817	0.185718	-0.050365	-0.850899
29594	-2.738344	3.691019	8.403979	0.111176	-0.132012	-0.167472	0.071479	-0.073864	-0.727944	0.485386	0.184654	-0.052973	-0.852934
29595	-2.809876	3.801334	8.905703	0.029179	-0.168650	-0.261573	0.066296	-0.076560	-0.730081	0.480600	0.182472	-0.054288	-0.856026
29596	-2.798339	3.372342	9.424541	-0.007140	-0.156297	-0.355300	0.060560	-0.074076	-0.731001	0.474332	0.180037	-0.054416	-0.860020
29597	-2.635718	2.817734	9.359088	0.044021	-0.119497	-0.381390	0.056254	-0.072556	-0.730021	0.467441	0.178951	-0.055090	-0.863968
29598	-2.377483	2.812214	8.998739	0.094295	-0.096684	-0.402159	0.051840	-0.074166	-0.730228	0.460007	0.178527	-0.056226	-0.867963
29599	-2.272285	2.669236	8.912081	0.092641	-0.096628	-0.430428	0.048597	-0.074829	-0.732117	0.452053	0.178307	-0.057351	-0.872104
29600	-2.215995	2.433484	9.033845	0.108779	-0.121991	-0.449855	0.042749	-0.076296	-0.731915	0.443632	0.177598	-0.058788	-0.876467
29601	-2.261621	2.799966	9.221085	-0.043169	-0.159575	-0.498597	0.038981	-0.076411	-0.733404	0.434814	0.175097	-0.057844	-0.881438
29602	-1.998176	3.168751	9.376847	-0.155596	-0.126331	-0.559223	0.033622	-0.071751	-0.734051	0.425296	0.172078	-0.054280	-0.886886
29603	-1.884503	3.190007	9.539520	-0.069510	-0.091291	-0.595511	0.028378	-0.066003	-0.732114	0.414837	0.170571	-0.051999	-0.892251
29604	-1.977853	3.303804	9.551246	0.014807	-0.059659	-0.632622	0.026300	-0.066536	-0.732346	0.403379	0.170199	-0.050636	-0.897638
29605	-2.242493	2.760209	9.638597	0.038232	-0.042001	-0.668548	0.021329	-0.061742	-0.732611	0.391176	0.170460	-0.049660	-0.903028
29606	-2.422376	1.930568	9.202865	0.132958	-0.055882	-0.639817	0.017965	-0.064038	-0.734514	0.379056	0.171037	-0.050351	-0.908035
29607	-2.361365	1.680290	9.305197	0.237374	-0.059515	-0.586270	0.015392	-0.069746	-0.733630	0.367513	0.172352	-0.053347	-0.912350
29608	-2.311618	2.542434	9.814516	0.191682	-0.038690	-0.575804	0.012957	-0.075998	-0.734170	0.356253	0.173580	-0.055177	-0.916466
29609	-3.079561	1.826861	10.577090	0.183516	0.015595	-0.559738	0.011562	-0.081711	-0.735492	0.345354	0.175775	-0.056705	-0.920119
29610	-3.444105	0.808819	10.977054	0.280807	0.103017	-0.498900	0.009008	-0.090415	-0.735281	0.335252	0.180086	-0.059438	-0.922845
29611	-3.480258	0.847195	10.064641	0.289596	0.174780	-0.417470	0.013491	-0.100792	-0.735450	0.326677	0.185719	-0.062187	-0.924621
29612	-3.592241	1.083621	9.234461	0.216030	0.209782	-0.339355	0.019120	-0.106679	-0.735334	0.319818	0.191346	-0.063582	-0.925776
29613	-3.405428	1.583611	8.058691	0.173009	0.180107	-0.296527	0.023844	-0.113515	-0.735729	0.313852	0.196158	-0.064493	-0.926747
29614	-3.342399	2.281697	8.431438	0.087044	0.139730	-0.298947	0.027245	-0.115984	-0.736834	0.308107	0.199596	-0.064088	-0.927968
29615	-3.346758	2.003378	8.634940	0.089660	0.095082	-0.304436	0.033914	-0.122014	-0.736478	0.302176	0.202308	-0.063929	-0.929341
29616	-3.269116	2.027164	9.533291	0.049286	0.118466	-0.297635	0.036125	-0.121890	-0.736510	0.296554	0.205105	-0.062957	-0.930604
29617	-3.387196	2.063781	9.409771	0.089598	0.141288	-0.298094	0.038213	-0.122854	-0.736422	0.290770	0.208622	-0.062517	-0.931677
29618	-3.480059	1.910409	9.351135	0.047504	0.176271	-0.278009	0.043422	-0.123427	-0.736762	0.285572	0.212447	-0.061248	-0.932504
29619	-3.605406	1.953372	8.924965	0.067234	0.193885	-0.270696	0.048381	-0.125769	-0.736988	0.280424	0.216746	-0.060170	-0.933147
29620	-3.677794	1.976431	8.416404	0.065321	0.197414	-0.228364	0.055426	-0.128803	-0.737381	0.276074	0.220988	-0.059322	-0.933503
29621	-3.425756	2.117631	8.045780	0.097465	0.182501	-0.207074	0.061683	-0.131289	-0.736597	0.271942	0.225149	-0.059140	-0.933733
29622	-3.481448	2.422138	8.388594	0.036612	0.153580	-0.220769	0.065329	-0.132263	-0.735761	0.267788	0.228394	-0.058027	-0.934216
29623	-3.328548	2.181642	8.778613	-0.035099	0.114926	-0.215367	0.069235	-0.131874	-0.737102	0.264014	0.230550	-0.055713	-0.934901
29624	-3.387536	1.687745	9.126696	-0.081690	0.137595	-0.206903	0.072335	-0.128623	-0.735830	0.260618	0.232839	-0.052539	-0.935470
29625	-3.505116	1.457340	8.980877	-0.051505	0.162026	-0.144921	0.077791	-0.126472	-0.736663	0.258273	0.235655	-0.049970	-0.935556
29626	-3.977449	1.236115	9.359690	-0.049926	0.205726	-0.097080	0.082725	-0.126228	-0.733902	0.256845	0.239261	-0.047548	-0.935160
29627	-4.083015	1.346066	8.869236	-0.068831	0.238987	-0.047687	0.089091	-0.124082	-0.734491	0.256454	0.243300	-0.044667	-0.934367
29628	-4.177573	1.637038	8.618671	-0.107264	0.263536	-0.040736	0.096619	-0.121126	-0.733802	0.256405	0.247627	-0.041143	-0.933405
29629	-4.184155	2.417479	8.219178	-0.173311	0.268886	-0.059532	0.103883	-0.117624	-0.732847	0.256317	0.251684	-0.036109	-0.932552
29630	-4.317169	2.717458	8.456872	-0.273253	0.253253	-0.128071	0.113213	-0.111136	-0.732151	0.255427	0.255012	-0.029104	-0.932137
29631	-3.982924	2.531442	8.249992	-0.315902	0.262077	-0.186641	0.119525	-0.100819	-0.730600	0.253668	0.258261	-0.020869	-0.931943
29632	-3.865358	2.079366	8.568195	-0.208547	0.251540	-0.198368	0.126758	-0.091459	-0.730101	0.251090	0.261887	-0.014716	-0.931747
29633	-4.256956	2.021907	8.441148	-0.093216	0.217559	-0.185205	0.132966	-0.085909	-0.728209	0.248170	0.265375	-0.010913	-0.931595
29634	-4.653710	1.951709	7.280679	-0.224620	0.155795	-0.198592	0.137350	-0.079940	-0.726414	0.245617	0.267121	-0.004941	-0.931823
29635	-4.636622	1.315454	6.883920	-0.283775	0.099839	-0.185254	0.142226	-0.067980	-0.726112	0.243670	0.267489	0.001813	-0.932240
29636	-4.233425	1.307790	6.978879	-0.124819	0.026144	-0.142191	0.142572	-0.060626	-0.725145	0.241449	0.267283	0.004942	-0.932865
29637	-4.177106	1.054818	7.761289	-0.010550	-0.014303	-0.120442	0.143075	-0.058314	-0.723842	0.239249	0.266840	0.005688	-0.933555
29638	-4.185274	1.239876	8.486810	0.007184	-0.070452	-0.120492	0.141512	-0.057215	-0.725353	0.236842	0.265466	0.005804	-0.934559
29639	-4.639009	0.930741	8.477558	-0.194872	-0.086897	-0.160722	0.139926	-0.052711	-0.725543	0.234872	0.262756	0.009856	-0.935787
29640	-4.788961	-0.834104	9.797072	-0.236264	0.002936	-0.129321	0.135976	-0.044654	-0.725147	0.233580	0.261595	0.014921	-0.936369
29641	-5.237850	-1.449105	8.871097	0.044273	0.017077	-0.012644	0.135685	-0.039749	-0.724323	0.233058	0.261941	0.014359	-0.936411
29642	-5.332796	0.151273	8.195827	0.024411	-0.037154	0.038493	0.136210	-0.040160	-0.724978	0.233631	0.261291	0.013499	-0.936462
29643	-5.417495	1.811444	8.225255	-0.053977	-0.089489	-0.044733	0.134638	-0.037972	-0.725577	0.233049	0.259212	0.014448	-0.937170
29644	-5.589702	2.380168	8.163589	-0.185667	-0.131075	-0.213096	0.130199	-0.034951	-0.726124	0.229946	0.255746	0.018374	-0.938819
29645	-5.567257	1.794206	8.497895	-0.355117	-0.136121	-0.348421	0.123633	-0.025245	-0.724644	0.225229	0.251336	0.026240	-0.940964
29646	-5.307512	0.965824	8.808143	-0.324521	-0.102892	-0.390628	0.119142	-0.013643	-0.724335	0.218836	0.247665	0.033639	-0.943208
29647	-4.995401	0.044450	8.727572	-0.174194	-0.080163	-0.389730	0.114636	0.000002	-0.722847	0.212362	0.245053	0.038552	-0.945180
29648	-4.716071	-0.069950	8.992990	0.017071	-0.041863	-0.340728	0.110062	0.004113	-0.723897	0.205754	0.243990	0.039674	-0.946869
29649	-4.574290	0.178522	8.816797	0.154724	-0.029678	-0.300897	0.106435	0.001681	-0.724638	0.199287	0.243738	0.038149	-0.948378
29650	-4.483697	0.694574	8.716213	0.251530	-0.041830	-0.337164	0.103760	-0.007566	-0.726233	0.191448	0.243609	0.034774	-0.950154
29651	-4.417376	0.857143	8.568520	0.119367	-0.060972	-0.394575	0.100403	-0.011634	-0.727253	0.183385	0.242534	0.034207	-0.952039
29652	-4.366686	0.860983	8.380687	0.026677	-0.094024	-0.479092	0.096501	-0.011340	-0.728350	0.173564	0.240444	0.035503	-0.954359
29653	-4.093078	0.625979	8.515003	-0.055392	-0.121991	-0.546893	0.089452	-0.008034	-0.727054	0.163461	0.237417	0.038732	-0.956773
29654	-4.065504	0.417715	8.901669	-0.019403	-0.107947	-0.598628	0.084219	-0.003102	-0.727185	0.151865	0.234737	0.041500	-0.959225
29655	-3.751297	0.458834	8.993150	0.029009	-0.092252	-0.617692	0.077710	-0.001158	-0.729643	0.139949	0.232384	0.043484	-0.961520
29656	-3.677253	0.017317	8.720695	0.055966	-0.088656	-0.636975	0.071200	0.000785	-0.731586	0.127419	0.230184	0.045082	-0.963715
29657	-3.841931	-1.057037	8.517520	0.173891	-0.114837	-0.605535	0.065611	-0.001229	-0.730235	0.115041	0.227674	0.044164	-0.965909
29658	-4.119271	-1.674036	8.161972	0.321882	-0.186619	-0.502536	0.056285	-0.007444	-0.732473	0.103961	0.224268	0.039776	-0.968150
29659	-4.361741	-1.829564	8.590021	0.441021	-0.255166	-0.368827	0.050108	-0.019125	-0.733268	0.095008	0.219756	0.032413	-0.970376
29660	-3.727406	-0.900265	8.169889	0.462216	-0.317537	-0.308971	0.040056	-0.034870	-0.735717	0.087117	0.214172	0.024172	-0.972603
29661	-3.081461	-0.053530	8.306219	0.218781	-0.365964	-0.307420	0.029186	-0.044755	-0.737067	0.080340	0.207071	0.020668	-0.974802
29662	-3.172205	-0.267591	8.854844	0.041579	-0.366083	-0.314027	0.015939	-0.048633	-0.738323	0.074147	0.199779	0.020551	-0.976815
29663	-3.341787	0.321250	9.086561	0.290436	-0.348468	-0.338419	0.003995	-0.053200	-0.738704	0.066486	0.193014	0.015767	-0.978814
29664	-3.441572	-0.475334	9.441128	0.335040	-0.374754	-0.331280	-0.007402	-0.062674	-0.738626	0.058795	0.185922	0.009975	-0.980753
29665	-3.884413	-0.589479	8.734731	0.264344	-0.399025	-0.316778	-0.020890	-0.070638	-0.738631	0.051641	0.178098	0.005589	-0.982641
29666	-3.930347	-0.286028	9.543643	0.173920	-0.357223	-0.312822	-0.033997	-0.077242	-0.738114	0.044876	0.171129	0.002904	-0.984222
29667	-3.393944	-0.561317	9.716148	0.164798	-0.371392	-0.289324	-0.044125	-0.085249	-0.738170	0.038598	0.163720	0.000442	-0.985751
29668	-2.719263	-0.439527	10.367766	0.128795	-0.356070	-0.255358	-0.055554	-0.089820	-0.737529	0.033108	0.156707	-0.001547	-0.987089
29669	-2.606659	-0.884406	9.881066	0.126921	-0.312342	-0.213031	-0.065680	-0.095216	-0.736272	0.028448	0.150365	-0.003415	-0.988215
29670	-2.571938	-0.757130	9.908664	0.225012	-0.293268	-0.134689	-0.076579	-0.101425	-0.735654	0.025062	0.144617	-0.007632	-0.989141
29671	-2.417002	-0.002927	9.204688	0.235721	-0.274008	-0.099172	-0.084995	-0.110646	-0.733430	0.022328	0.139044	-0.011936	-0.989963
29672	-2.489531	0.645847	9.621294	0.149772	-0.260129	-0.090791	-0.091338	-0.116061	-0.734418	0.020024	0.133895	-0.014773	-0.990683
29673	-2.704959	0.922761	9.184171	0.092744	-0.252035	-0.126293	-0.100177	-0.118739	-0.733282	0.017160	0.128697	-0.016213	-0.991403
29674	-2.733483	0.957731	9.578856	-0.073410	-0.244212	-0.189195	-0.107036	-0.119897	-0.732290	0.013488	0.123803	-0.014362	-0.992111
29675	-2.636683	0.964083	10.330255	-0.228940	-0.218083	-0.236099	-0.115000	-0.115905	-0.731102	0.009277	0.119217	-0.009190	-0.992782
29676	-2.746732	0.404758	11.173057	-0.269953	-0.139400	-0.271460	-0.120510	-0.109066	-0.729151	0.004473	0.116360	-0.003216	-0.993192
29677	-2.777534	0.145607	11.285690	-0.196523	-0.020432	-0.254679	-0.120550	-0.102528	-0.728185	-0.000159	0.115700	0.001365	-0.993283
29678	-2.209522	-0.104548	11.148149	-0.056926	0.079156	-0.227085	-0.121861	-0.099932	-0.729556	-0.004563	0.117180	0.003015	-0.993096
29679	-2.122774	-0.794009	10.831882	0.300678	0.191066	-0.125543	-0.116892	-0.103908	-0.730313	-0.007805	0.120663	-0.002568	-0.992659
29680	-2.164435	-0.512724	9.907891	0.833795	0.243738	-0.050883	-0.109489	-0.123290	-0.732158	-0.010829	0.125271	-0.019038	-0.991881
29681	-2.052116	-0.261191	7.511552	0.892652	0.210740	0.049950	-0.101905	-0.152343	-0.733070	-0.012027	0.128948	-0.036764	-0.990897
29682	-2.611257	-0.130447	7.945625	0.543236	0.126557	0.117778	-0.098648	-0.174426	-0.735781	-0.011032	0.131145	-0.047866	-0.990146
29683	-2.603446	-0.398895	8.262079	0.526551	0.019539	0.203559	-0.096488	-0.189013	-0.734669	-0.008407	0.130982	-0.058614	-0.989615
29684	-2.591962	0.542682	7.909941	0.467068	-0.033143	0.298298	-0.097973	-0.202763	-0.734266	-0.003795	0.129805	-0.068636	-0.989154
29685	-2.578443	1.055031	8.761594	0.332676	-0.066645	0.307853	-0.098415	-0.218564	-0.731067	0.001293	0.127833	-0.075783	-0.988895
29686	-2.399972	1.022715	8.872627	0.165198	-0.086078	0.334697	-0.100730	-0.223455	-0.730823	0.007323	0.125539	-0.079913	-0.988838
29687	-2.273633	1.138920	8.659000	-0.098899	-0.095854	0.371499	-0.105804	-0.224382	-0.729598	0.014716	0.122843	-0.078663	-0.989194
29688	-2.228598	1.346562	9.040684	-0.310290	-0.131083	0.403336	-0.110803	-0.215093	-0.729175	0.023214	0.119432	-0.073557	-0.989842
29689	-2.553878	2.109776	9.273345	-0.121603	-0.196626	0.404722	-0.116583	-0.205800	-0.728354	0.031183	0.114711	-0.071998	-0.990296
29690	-2.461916	2.461604	9.737986	-0.263601	-0.204503	0.333199	-0.126007	-0.195123	-0.730039	0.038061	0.109927	-0.067674	-0.990902
29691	-2.223994	1.944870	10.453316	-0.231089	-0.163402	0.255849	-0.132060	-0.183922	-0.728809	0.043383	0.106003	-0.063637	-0.991379
29692	-1.928911	0.656782	10.736346	-0.138014	-0.062026	0.265348	-0.135475	-0.179410	-0.727041	0.048823	0.104229	-0.061526	-0.991447
29693	-1.713865	1.024594	10.450352	-0.046759	0.033270	0.305146	-0.135230	-0.175596	-0.728809	0.054974	0.104283	-0.061020	-0.991151
29694	-2.260608	1.222872	10.193010	-0.114666	0.113060	0.316606	-0.133962	-0.169882	-0.728515	0.061595	0.105924	-0.059292	-0.990692
29695	-2.219254	1.613571	9.870327	-0.042270	0.160279	0.358794	-0.130481	-0.162816	-0.730815	0.068945	0.108454	-0.058849	-0.989960
29696	-2.285230	2.203391	9.113502	0.096466	0.120235	0.359817	-0.128521	-0.163916	-0.731241	0.075969	0.110456	-0.061383	-0.989070
29697	-2.053210	3.560298	9.872049	-0.146450	0.078211	0.234722	-0.124882	-0.162982	-0.731544	0.081009	0.111345	-0.058849	-0.988725
29698	-1.901768	3.139592	9.524671	-0.197595	0.050624	0.068466	-0.121542	-0.155099	-0.732031	0.082811	0.111859	-0.055027	-0.988738
29699	-1.695161	1.681759	8.338239	-0.290302	-0.013767	-0.002389	-0.122497	-0.146648	-0.732836	0.083388	0.110958	-0.049364	-0.989089
29700	-1.289196	1.057539	8.149734	-0.165012	-0.088987	-0.029310	-0.123453	-0.139015	-0.732489	0.083033	0.108866	-0.046198	-0.989505
29701	-1.814018	1.260166	8.584337	0.031684	-0.139640	-0.022584	-0.127103	-0.137633	-0.732679	0.082382	0.106014	-0.047083	-0.989827
29702	-2.531557	1.491569	10.073477	0.164000	-0.090710	-0.024737	-0.130086	-0.140615	-0.730732	0.081408	0.104425	-0.050442	-0.989911
29703	-3.146862	1.186079	10.844254	0.156759	-0.032971	-0.012139	-0.131359	-0.145239	-0.731273	0.080798	0.103929	-0.053649	-0.989845
29704	-2.852650	1.157610	10.149305	0.090551	-0.001492	0.015611	-0.131847	-0.150685	-0.731834	0.080810	0.103940	-0.055497	-0.989741
29705	-2.175861	1.280057	9.447986	0.079782	0.002762	0.043583	-0.133127	-0.154628	-0.731596	0.081497	0.104002	-0.057226	-0.989579
29706	-1.745990	1.306520	8.973579	0.035168	-0.060199	0.011194	-0.134160	-0.155712	-0.732106	0.081436	0.102764	-0.058068	-0.989664
29707	-1.556488	1.466476	9.072309	0.081689	-0.092615	0.000816	-0.135472	-0.153389	-0.732708	0.081166	0.100979	-0.059913	-0.989760
29708	-1.493039	1.559813	9.084850	0.133584	-0.110112	-0.004157	-0.137400	-0.158283	-0.731697	0.080569	0.098930	-0.062749	-0.989840
29709	-1.608317	1.645038	9.134886	0.149807	-0.099531	-0.027741	-0.141025	-0.162351	-0.730267	0.079590	0.097139	-0.065918	-0.989891
29710	-1.663847	1.295542	9.525451	0.226757	-0.103037	-0.042236	-0.143853	-0.168874	-0.729773	0.078051	0.095423	-0.070510	-0.989864
29711	-1.851138	0.411265	10.079219	0.203195	-0.087458	0.007739	-0.147717	-0.175528	-0.730167	0.077678	0.093895	-0.074726	-0.989730
29712	-1.692745	-0.063547	10.144486	0.333397	-0.057957	0.106458	-0.148466	-0.182472	-0.728164	0.078994	0.093016	-0.081630	-0.989164
29713	-1.381638	0.561545	10.086508	0.386756	-0.047719	0.186225	-0.150496	-0.192269	-0.727071	0.081852	0.092249	-0.089626	-0.988310
29714	-1.183252	1.630104	10.053825	0.311546	-0.058345	0.201659	-0.152516	-0.203565	-0.726508	0.085105	0.091156	-0.096263	-0.987513
29715	-1.209638	2.008691	9.529730	0.104284	-0.056416	0.149144	-0.155614	-0.208179	-0.726378	0.087727	0.089773	-0.098610	-0.987178
29716	-1.437439	1.899180	9.314160	-0.045914	-0.068535	0.125146	-0.157441	-0.208170	-0.724677	0.090093	0.088006	-0.098063	-0.987179
29717	-1.372615	1.509159	9.342761	-0.029853	-0.049329	0.137569	-0.158231	-0.205305	-0.726697	0.092740	0.086544	-0.097705	-0.987098
29718	-1.165579	1.416764	9.541770	0.059317	-0.001457	0.212325	-0.159413	-0.203664	-0.726277	0.096789	0.086125	-0.099259	-0.986591
29719	-1.303460	1.711934	9.767435	0.257580	0.018515	0.295007	-0.160050	-0.206658	-0.725395	0.102175	0.086219	-0.104679	-0.985479
29720	-1.046366	1.877806	9.613328	0.313053	0.062191	0.313152	-0.159734	-0.216194	-0.726008	0.107898	0.087341	-0.111272	-0.984047
29721	-1.003102	1.853138	9.521355	0.058948	0.102345	0.327291	-0.158153	-0.219471	-0.726321	0.114437	0.088542	-0.112628	-0.983046
29722	-1.426379	2.065458	10.238754	0.003329	0.138990	0.351846	-0.156081	-0.217303	-0.726846	0.121622	0.090403	-0.113011	-0.981969
29723	-1.993690	2.425137	10.017089	0.332685	0.165546	0.347542	-0.152549	-0.219909	-0.727954	0.128186	0.093480	-0.119595	-0.980065
29724	-2.108060	2.668510	9.093289	0.261282	0.162282	0.334778	-0.148066	-0.229877	-0.728634	0.134609	0.096443	-0.124938	-0.978248
29725	-1.936819	2.992934	8.662990	-0.074051	0.113329	0.291647	-0.146135	-0.226346	-0.728370	0.140706	0.097590	-0.123605	-0.977446
29726	-2.019626	2.879462	9.094952	-0.163455	0.065214	0.249399	-0.143952	-0.218999	-0.732193	0.146022	0.097703	-0.120728	-0.977014
29727	-1.503458	2.790106	9.502799	-0.155388	0.065015	0.234294	-0.143969	-0.215594	-0.732932	0.151026	0.097835	-0.117842	-0.976592
29728	-0.862941	3.222577	9.425346	-0.183830	0.064916	0.196975	-0.143750	-0.208512	-0.732351	0.155339	0.097998	-0.114459	-0.976302
29729	-0.947828	3.524609	8.884055	-0.280117	0.069535	0.139114	-0.142490	-0.200072	-0.734218	0.158740	0.098016	-0.109011	-0.976376
29730	-1.277928	3.290843	8.670342	-0.389025	0.043539	0.081006	-0.139961	-0.185373	-0.737072	0.161129	0.097368	-0.101452	-0.976865
29731	-1.603791	2.940077	9.529419	-0.308565	0.034762	0.067469	-0.140554	-0.172838	-0.736683	0.163102	0.096773	-0.095478	-0.977198
29732	-1.975903	2.221975	9.687782	-0.161898	0.054109	0.080025	-0.138227	-0.168627	-0.738994	0.165026	0.097063	-0.092314	-0.977151
29733	-1.760797	1.925775	9.322062	0.011446	0.048789	0.138428	-0.137341	-0.164000	-0.739477	0.167782	0.097682	-0.092673	-0.976586
29734	-1.321050	1.983367	8.828705	0.138229	0.036386	0.207928	-0.137065	-0.166180	-0.740532	0.171590	0.098385	-0.095677	-0.975563
29735	-1.114794	2.467182	8.705125	0.102318	-0.002217	0.229596	-0.136657	-0.169452	-0.740184	0.175849	0.098124	-0.098181	-0.974582
29736	-1.174504	2.895769	8.717775	0.023505	-0.035501	0.238699	-0.137048	-0.168086	-0.742353	0.180320	0.096959	-0.099256	-0.973772
29737	-1.189377	3.503234	9.143021	-0.047971	-0.033796	0.208344	-0.139016	-0.166988	-0.739352	0.184397	0.095580	-0.098981	-0.973173
29738	-1.105395	3.751752	9.620961	-0.094248	0.006439	0.153535	-0.138382	-0.163449	-0.740228	0.187505	0.094966	-0.097441	-0.972794
29739	-1.393162	2.670137	9.875347	0.032876	0.060802	0.140419	-0.137353	-0.160730	-0.741504	0.190295	0.095859	-0.098320	-0.972076
29740	-1.279820	1.644129	9.675135	0.100727	0.074762	0.176853	-0.136184	-0.160191	-0.741516	0.193642	0.097264	-0.100355	-0.971067
29741	-1.119195	1.160497	9.221219	0.095127	0.071178	0.236581	-0.133049	-0.160615	-0.744399	0.198191	0.098371	-0.102517	-0.969811
29742	-1.079436	1.327613	8.920011	0.073449	0.078089	0.292872	-0.130580	-0.160629	-0.743535	0.203842	0.099491	-0.104230	-0.968342
29743	-1.081576	2.022060	9.509555	0.067995	0.088428	0.302692	-0.128484	-0.162001	-0.745253	0.209747	0.100650	-0.105870	-0.966782
29744	-0.969308	2.519717	9.740195	-0.060717	0.123353	0.280795	-0.123295	-0.159032	-0.745688	0.215516	0.102101	-0.104767	-0.965480
29745	-1.109181	2.524994	10.323005	0.048464	0.144335	0.265836	-0.120706	-0.154958	-0.748261	0.220852	0.104306	-0.105706	-0.963935
29746	-1.435650	2.789874	10.386540	0.032316	0.133894	0.272000	-0.116533	-0.155388	-0.750387	0.226276	0.106372	-0.106328	-0.962382
29747	-1.873476	3.025707	10.104660	-0.044365	0.190133	0.239227	-0.110300	-0.152151	-0.751736	0.231379	0.109098	-0.105217	-0.960984
29748	-1.887861	3.057785	9.547642	-0.031693	0.174558	0.218138	-0.105374	-0.148363	-0.752674	0.235973	0.111764	-0.104300	-0.959660
29749	-1.551474	3.493680	9.814088	-0.088718	0.118554	0.144365	-0.100569	-0.144846	-0.755672	0.239193	0.113118	-0.102503	-0.958897
29750	-1.845180	2.957963	9.257757	-0.247642	0.096137	0.075267	-0.096842	-0.135602	-0.757439	0.241360	0.113541	-0.097489	-0.958827
29751	-2.425282	2.202089	9.117098	-0.100877	0.040444	0.052366	-0.095065	-0.126893	-0.758668	0.242672	0.113572	-0.095619	-0.958681
29752	-2.458280	2.007101	8.185154	-0.041013	-0.008394	0.080814	-0.094814	-0.123488	-0.761470	0.244273	0.112977	-0.095083	-0.958398
29753	-2.021415	2.294793	9.004138	0.066991	-0.029741	0.110511	-0.093787	-0.120223	-0.762998	0.246174	0.112424	-0.096882	-0.957796
29754	-1.464556	2.819455	9.762332	0.134972	-0.010787	0.102187	-0.094542	-0.123760	-0.764566	0.247777	0.112603	-0.099777	-0.957064
29755	-1.070617	2.860649	10.081418	0.170896	0.039843	0.078724	-0.094789	-0.125392	-0.765608	0.248974	0.113927	-0.103175	-0.956236
29756	-0.994970	2.647194	9.679402	0.201466	0.055710	0.060442	-0.093443	-0.132482	-0.767242	0.249752	0.115789	-0.106915	-0.955399
29757	-1.375440	2.472765	9.079913	0.167605	0.061224	0.047089	-0.090042	-0.134406	-0.769243	0.250395	0.117537	-0.110072	-0.954658
29758	-1.805109	2.501451	8.713877	0.148838	0.008947	0.037213	-0.088844	-0.138225	-0.770842	0.250749	0.118291	-0.112982	-0.954132
29759	-2.237968	2.738920	8.979872	0.121073	-0.022473	0.028258	-0.090647	-0.140258	-0.772895	0.250945	0.118285	-0.115614	-0.953766
29760	-2.288931	2.690040	9.381063	0.108589	-0.042608	0.001656	-0.090237	-0.142438	-0.774982	0.250591	0.117932	-0.117929	-0.953619
29761	-1.944120	2.283626	9.481553	0.019227	-0.015572	-0.020234	-0.092048	-0.142699	-0.777660	0.250109	0.117689	-0.118428	-0.953714
29762	-1.489602	2.029754	9.412234	0.010995	-0.026274	0.016489	-0.093742	-0.142009	-0.778143	0.250294	0.117122	-0.118836	-0.953684
29763	-1.188465	2.270454	9.460464	0.042148	-0.057930	0.042994	-0.095563	-0.141317	-0.779396	0.250864	0.116003	-0.120083	-0.953515
29764	-0.972678	2.719729	9.862678	0.048237	-0.087883	0.064096	-0.099208	-0.140752	-0.780109	0.251735	0.114334	-0.121619	-0.953292
29765	-1.561774	2.720189	10.084041	0.111868	-0.088547	0.034770	-0.104392	-0.143312	-0.781858	0.251915	0.112969	-0.124314	-0.953060
29766	-1.713070	2.178482	9.504786	-0.000742	-0.015792	0.041210	-0.105935	-0.144800	-0.784939	0.252628	0.112481	-0.124500	-0.952904
29767	-1.260597	1.653844	8.968579	0.058164	0.040072	0.101529	-0.108815	-0.142879	-0.783075	0.254516	0.113119	-0.125601	-0.952182
29768	-1.213052	1.886776	8.975653	0.311809	0.027640	0.200295	-0.111368	-0.150219	-0.785426	0.257659	0.114647	-0.131875	-0.950304
29769	-1.483770	2.510423	9.321587	0.401048	-0.009172	0.235378	-0.114421	-0.163553	-0.783709	0.261160	0.115732	-0.139998	-0.948052
29770	-1.134805	3.013847	9.682421	0.084395	0.030835	0.221750	-0.117773	-0.169801	-0.782432	0.265214	0.116055	-0.141977	-0.946591
29771	-1.183173	2.991299	10.050248	-0.155417	0.084930	0.232537	-0.121162	-0.168966	-0.782116	0.270200	0.115968	-0.139022	-0.945630
29772	-1.666921	3.209338	10.124213	-0.166164	0.134011	0.248686	-0.120404	-0.164747	-0.782601	0.275617	0.116830	-0.135758	-0.944434
29773	-2.081479	3.346495	9.091242	-0.155215	0.151880	0.236669	-0.121202	-0.161474	-0.782815	0.280836	0.118026	-0.132434	-0.943219
29774	-2.006268	3.411822	8.625149	-0.224912	0.132718	0.223756	-0.119025	-0.155492	-0.782531	0.285894	0.118591	-0.128001	-0.942240
29775	-1.471060	3.297003	8.619211	-0.282163	0.099330	0.210698	-0.117260	-0.145149	-0.783100	0.290756	0.118174	-0.122540	-0.941531
29776	-1.106890	3.564503	8.941156	-0.271424	0.081685	0.197433	-0.116920	-0.137251	-0.781354	0.295270	0.117568	-0.117449	-0.940850
29777	-1.014211	3.702462	8.677605	-0.262226	0.083573	0.150811	-0.118267	-0.128662	-0.782151	0.298898	0.117098	-0.112378	-0.940382
29778	-1.311218	3.371994	8.383194	-0.237051	0.033943	0.115596	-0.117653	-0.121991	-0.782353	0.301651	0.115977	-0.108019	-0.940153
29779	-1.602614	3.130032	8.733774	-0.194175	-0.022875	0.103397	-0.119912	-0.114351	-0.781343	0.303978	0.114037	-0.104802	-0.940005
29780	-1.684374	3.156647	9.364389	-0.161962	-0.028182	0.084243	-0.121521	-0.105897	-0.781365	0.305823	0.112264	-0.102154	-0.939911
29781	-1.633340	3.195404	9.585477	-0.117273	-0.036987	0.086287	-0.125451	-0.100699	-0.782285	0.307617	0.110586	-0.100461	-0.939708
29782	-1.181987	3.174788	9.499641	-0.047331	-0.030013	0.056724	-0.127017	-0.100283	-0.781614	0.308663	0.109534	-0.099917	-0.939546
29783	-1.001642	3.070004	9.511300	-0.052698	-0.044055	0.051271	-0.130799	-0.099582	-0.780392	0.309644	0.108176	-0.099450	-0.939430
29784	-0.922712	2.968103	9.420534	-0.007864	-0.017767	0.039314	-0.131450	-0.098897	-0.781405	0.310313	0.107634	-0.099531	-0.939263
29785	-1.042977	3.040453	9.179693	0.070019	-0.015033	0.038185	-0.133786	-0.099156	-0.782660	0.310846	0.107594	-0.101204	-0.938912
29786	-1.015034	2.904744	8.913555	0.099533	-0.015871	0.047179	-0.136107	-0.102958	-0.782663	0.311442	0.107738	-0.103307	-0.938469
29787	-0.951247	2.370384	8.926086	-0.007939	-0.007214	0.069209	-0.138969	-0.102942	-0.782749	0.312743	0.107278	-0.103549	-0.938062
29788	-1.060125	1.987767	9.359985	-0.026108	-0.009129	0.114835	-0.140144	-0.101846	-0.783493	0.314889	0.106625	-0.103396	-0.937436
29789	-1.009587	1.952427	9.729216	0.190066	0.001172	0.185149	-0.141172	-0.104020	-0.783756	0.317953	0.107295	-0.107497	-0.935862
29790	-1.129989	2.340125	9.585721	0.141624	0.046606	0.232662	-0.142965	-0.108368	-0.785059	0.322061	0.108486	-0.110383	-0.933982
29791	-0.832808	2.712230	9.339919	0.173737	0.034261	0.259278	-0.143468	-0.111635	-0.784826	0.326600	0.109484	-0.114108	-0.931840
29792	-0.898829	2.940587	9.134047	0.254281	0.025590	0.259905	-0.142766	-0.119947	-0.785947	0.330901	0.110947	-0.119280	-0.929499
29793	-1.020358	2.824116	9.273134	-0.022943	0.055337	0.232448	-0.143403	-0.122395	-0.785962	0.335406	0.111069	-0.119149	-0.927885
29794	-0.980800	2.949259	9.401594	-0.044389	0.088538	0.233304	-0.143289	-0.118854	-0.787216	0.340001	0.111778	-0.118283	-0.926237
29795	-1.386660	3.574749	10.005843	0.158795	0.095639	0.205087	-0.142622	-0.122399	-0.785974	0.343673	0.113946	-0.121191	-0.924239
29796	-1.584846	4.207832	10.476219	0.149307	0.108029	0.121530	-0.139188	-0.129090	-0.789823	0.345802	0.116596	-0.123519	-0.922805
29797	-1.689765	3.731161	10.048705	-0.002304	0.120593	0.025248	-0.137496	-0.130326	-0.787930	0.346573	0.118584	-0.122891	-0.922346
29798	-1.582685	2.868637	9.028578	-0.143299	0.122642	-0.033234	-0.136196	-0.128425	-0.790762	0.346559	0.119855	-0.119354	-0.922652
29799	-1.722746	2.548040	8.430140	-0.146845	0.054596	-0.045853	-0.134394	-0.124484	-0.791523	0.346190	0.119823	-0.116317	-0.923182
29800	-2.140129	2.601180	8.227688	0.030076	-0.025771	-0.011229	-0.133873	-0.122987	-0.793962	0.345813	0.119503	-0.117059	-0.923271
29801	-1.884930	2.819504	8.706206	0.190857	-0.101216	0.014300	-0.136965	-0.129236	-0.792947	0.345366	0.118844	-0.121450	-0.922956
29802	-1.391019	2.977231	9.638552	0.174528	-0.106869	0.036934	-0.141364	-0.134117	-0.792157	0.345313	0.117905	-0.125535	-0.922550
29803	-0.996977	3.032846	9.955400	0.167451	-0.028299	0.033528	-0.143941	-0.138598	-0.792033	0.345450	0.118361	-0.129017	-0.921960
29804	-0.853820	3.145721	9.482059	0.217666	0.033002	0.041156	-0.144160	-0.146225	-0.791719	0.345725	0.120286	-0.132936	-0.921050
29805	-1.051398	3.220236	8.965556	0.178511	0.052470	0.014592	-0.145649	-0.158203	-0.793101	0.345691	0.122334	-0.136019	-0.920343
29806	-1.348196	3.248837	8.910772	0.228658	0.019373	-0.002690	-0.145479	-0.164742	-0.794068	0.345072	0.124196	-0.140124	-0.919710
29807	-1.709009	3.100363	8.984270	0.244716	-0.019021	-0.006160	-0.145045	-0.172645	-0.793508	0.344278	0.125456	-0.144844	-0.919105
29808	-1.496511	3.099060	9.100172	-0.021865	-0.000784	-0.015153	-0.144622	-0.178096	-0.794083	0.343983	0.125252	-0.144449	-0.919305
29809	-1.097491	2.846042	9.168316	0.004911	-0.014046	-0.008129	-0.146192	-0.176725	-0.794046	0.343764	0.124947	-0.144682	-0.919392
29810	-1.266276	2.874229	9.304668	-0.113220	-0.045540	-0.015219	-0.147879	-0.178351	-0.792750	0.343561	0.123292	-0.142915	-0.919968
29811	-1.033909	2.949777	9.435700	-0.483512	-0.010689	-0.036353	-0.150021	-0.166897	-0.793893	0.344021	0.119746	-0.134024	-0.921601
29812	-0.925617	2.563910	9.360641	-0.538738	0.057617	-0.070984	-0.148678	-0.149876	-0.796192	0.344073	0.117203	-0.123559	-0.923369
29813	-0.648775	2.442043	9.537083	-0.424448	0.130870	-0.003029	-0.144337	-0.134643	-0.797138	0.345310	0.116530	-0.114804	-0.924122
29814	-1.055887	2.570635	9.655017	-0.072061	0.131867	0.025243	-0.140734	-0.126489	-0.798785	0.346212	0.118333	-0.112656	-0.923820
29815	-1.375076	2.518914	9.229430	-0.328018	0.131922	0.050789	-0.136759	-0.115885	-0.798998	0.348204	0.118196	-0.105777	-0.923902
29816	-1.883676	2.625330	9.701237	-0.494611	0.100387	0.067248	-0.133849	-0.100644	-0.800051	0.350770	0.116380	-0.096129	-0.924216
29817	-1.541774	2.809607	10.277142	-0.474928	0.138673	0.063928	-0.129240	-0.086911	-0.800629	0.353291	0.115313	-0.086490	-0.924342
29818	-1.689388	2.447970	9.608608	-0.347828	0.160744	0.076374	-0.125409	-0.073582	-0.801328	0.355736	0.115613	-0.079135	-0.924026
29819	-1.844473	2.383049	9.217500	-0.419470	0.148557	0.096998	-0.120020	-0.059853	-0.801790	0.358701	0.115071	-0.070519	-0.923644
29820	-2.453156	1.676095	9.272297	-0.431252	0.118938	0.116228	-0.116242	-0.037125	-0.802396	0.361965	0.113928	-0.062001	-0.923124
29821	-2.689709	1.678659	9.507464	-0.246363	0.075138	0.167710	-0.113320	-0.024064	-0.803342	0.365681	0.113239	-0.057212	-0.922053
29822	-2.102088	2.162537	8.803859	-0.013709	0.043652	0.175397	-0.112009	-0.024478	-0.805425	0.368956	0.113664	-0.057075	-0.920703
29823	-1.857178	2.655119	8.499816	-0.169288	-0.015836	0.145884	-0.109696	-0.019587	-0.805154	0.371977	0.111922	-0.054371	-0.919864
29824	-1.584785	2.922985	8.707210	-0.287195	-0.071844	0.081346	-0.113651	-0.010030	-0.805903	0.373930	0.108292	-0.049849	-0.919763
29825	-1.657617	1.492589	9.489213	-0.212249	-0.074606	0.097456	-0.115537	-0.000623	-0.802564	0.376078	0.105216	-0.046718	-0.919409
29826	-1.220362	1.181749	9.621245	-0.158876	-0.035543	0.171807	-0.116095	0.005782	-0.802236	0.379432	0.103125	-0.044471	-0.918379
29827	-0.873152	1.785426	9.730925	-0.110684	0.046462	0.223579	-0.114704	0.012448	-0.801290	0.383783	0.102881	-0.042561	-0.916687
29828	-1.030703	2.045698	9.504581	-0.013036	0.102583	0.221075	-0.111330	0.014337	-0.801837	0.387866	0.104392	-0.042033	-0.914820
29829	-1.458348	2.338310	9.727910	0.154473	0.165766	0.192748	-0.106115	0.013766	-0.803723	0.391189	0.108396	-0.044047	-0.912843
29830	-1.664420	2.582944	8.982743	0.389150	0.178366	0.162029	-0.098873	0.002015	-0.809352	0.393371	0.114471	-0.050150	-0.910846
29831	-1.723246	2.462917	8.904973	0.401759	0.111992	0.125748	-0.092671	-0.011910	-0.811641	0.394827	0.119510	-0.057002	-0.909164
29832	-1.878461	2.363487	9.025322	0.042217	0.042048	0.070028	-0.090553	-0.017370	-0.813013	0.395927	0.120445	-0.057656	-0.908521
29833	-1.396455	2.230491	9.231105	-0.548824	0.027052	-0.024390	-0.088539	-0.005394	-0.812926	0.396802	0.116588	-0.047560	-0.909227
29834	-1.305625	1.415543	9.571801	-0.696473	0.040067	-0.030907	-0.087905	0.018848	-0.810124	0.397764	0.111729	-0.034549	-0.910004
29835	-1.229745	1.211513	9.893215	-0.295110	-0.028282	0.021044	-0.088400	0.036012	-0.807889	0.398774	0.108783	-0.029589	-0.910094
29836	-1.206657	1.390334	10.231501	-0.079720	-0.077376	0.051537	-0.090382	0.041880	-0.808832	0.399812	0.106632	-0.028907	-0.909914
29837	-1.146433	1.711808	10.126539	-0.387374	-0.080899	0.025541	-0.089797	0.052501	-0.807063	0.401043	0.101938	-0.022720	-0.910086
29838	-1.139767	1.288924	10.270611	-0.703120	-0.045970	0.008295	-0.092144	0.073761	-0.802701	0.402530	0.095372	-0.010348	-0.910366
29839	-1.475203	0.641996	10.203588	-0.823897	0.024082	0.024380	-0.091278	0.102495	-0.798958	0.404496	0.089023	0.004642	-0.910185
29840	-1.927487	0.200366	10.125514	-0.700462	0.120435	0.060923	-0.089889	0.129318	-0.792666	0.406776	0.085470	0.018217	-0.909338
29841	-1.710445	0.158238	10.272148	-0.303438	0.176295	0.125623	-0.083485	0.146719	-0.791562	0.409503	0.086113	0.024828	-0.907896
29842	-2.002565	0.501966	10.254588	-0.061847	0.183440	0.127568	-0.074969	0.157295	-0.787853	0.411827	0.088923	0.027194	-0.906505
29843	-2.274026	0.709557	9.812346	-0.195021	0.174871	0.107315	-0.066016	0.162424	-0.788966	0.414018	0.090438	0.031844	-0.905205
29844	-3.147299	-0.148739	8.461892	-0.160159	0.063424	0.114331	-0.062933	0.167446	-0.785617	0.416312	0.090256	0.035021	-0.904053
29845	-3.434244	-0.430458	8.405858	-0.285717	-0.078311	0.137606	-0.059040	0.170014	-0.786808	0.419352	0.086546	0.039242	-0.902836
29846	-2.536661	-0.563061	9.799982	-0.397181	-0.168258	0.185486	-0.062115	0.182014	-0.782397	0.423428	0.080246	0.044633	-0.901264
29847	-1.833799	-0.215352	10.475581	-0.159412	-0.145895	0.225916	-0.064438	0.198369	-0.777054	0.427866	0.076462	0.045895	-0.899432
29848	-1.076922	0.274592	10.614061	0.327442	-0.037536	0.230607	-0.063103	0.194278	-0.780074	0.431545	0.078721	0.039290	-0.897791
29849	-1.070379	0.534721	9.972974	0.635480	0.044953	0.219117	-0.060373	0.175196	-0.786094	0.434398	0.085134	0.027842	-0.896256
29850	-1.612091	1.138062	8.492278	0.402358	0.047205	0.175449	-0.056862	0.156111	-0.791739	0.436776	0.089495	0.020695	-0.894868
29851	-1.668204	0.376654	8.664239	-0.041607	-0.039556	0.179687	-0.055003	0.151335	-0.794903	0.440074	0.088470	0.020668	-0.893354
29852	-2.226500	0.266532	9.765991	0.091253	-0.147299	0.217396	-0.055652	0.150384	-0.793744	0.443805	0.086656	0.017311	-0.891756
29853	-2.225322	0.412596	10.346800	0.141267	-0.175404	0.214150	-0.056005	0.144257	-0.794571	0.447422	0.084850	0.012785	-0.890197
29854	-2.024356	0.171220	9.784780	-0.287950	-0.086169	0.198031	-0.059283	0.148088	-0.793712	0.451391	0.080714	0.016757	-0.888510
29855	-1.932066	-0.423981	9.635360	-0.130781	-0.058291	0.274030	-0.060034	0.161437	-0.786234	0.456468	0.078590	0.018090	-0.886078
29856	-1.203035	-0.442129	9.491887	0.233902	-0.077810	0.353059	-0.058834	0.157618	-0.788477	0.462369	0.079396	0.012636	-0.883035
29857	-0.888007	-0.287825	9.635127	0.305073	-0.086863	0.437190	-0.053828	0.148057	-0.790576	0.469584	0.080738	0.005761	-0.879170
29858	-0.791751	0.326163	10.117163	0.383572	-0.085334	0.480150	-0.053234	0.137022	-0.793782	0.477366	0.082815	-0.002605	-0.874790
29859	-1.093855	0.611107	10.512341	0.279891	-0.034571	0.462095	-0.050430	0.126930	-0.798171	0.484942	0.084758	-0.008594	-0.870387
29860	-1.999756	0.869861	11.027775	-0.027650	0.103806	0.435996	-0.046880	0.121463	-0.799693	0.492545	0.086146	-0.007892	-0.865977
29861	-2.095135	1.082778	9.630057	-0.082012	0.172333	0.448287	-0.035448	0.125080	-0.800344	0.500435	0.088191	-0.005519	-0.861253
29862	-2.316596	1.189208	9.265522	0.054907	0.146267	0.445762	-0.026611	0.127348	-0.800582	0.508001	0.091135	-0.005834	-0.856502
29863	-2.307671	1.096792	8.951983	0.082663	0.081626	0.430736	-0.018659	0.124309	-0.799959	0.515193	0.093327	-0.007158	-0.851948
29864	-2.012009	1.261612	8.552419	-0.032763	0.006363	0.421645	-0.013966	0.123467	-0.800938	0.522407	0.092964	-0.007369	-0.847581
29865	-1.796821	1.639925	8.554912	-0.179434	-0.051427	0.392182	-0.008525	0.127524	-0.800594	0.529335	0.090214	-0.005559	-0.843585
29866	-1.703229	1.876805	9.184028	-0.063113	-0.119722	0.354899	-0.008552	0.131064	-0.798499	0.535408	0.087414	-0.006450	-0.840033
29867	-1.735253	1.763928	9.939973	0.042517	-0.091785	0.330186	-0.009477	0.132703	-0.797182	0.540830	0.086380	-0.008731	-0.836639
29868	-1.644038	1.351900	9.917627	0.062190	-0.063816	0.339131	-0.007898	0.131061	-0.799667	0.546363	0.085854	-0.011098	-0.833063
29869	-1.000955	1.475779	9.598702	0.064951	-0.019327	0.344438	-0.007494	0.128471	-0.799313	0.551947	0.086264	-0.013014	-0.829303
29870	-0.870993	1.423580	9.375898	0.004981	-0.009740	0.358090	-0.004476	0.124914	-0.800680	0.557839	0.085993	-0.013874	-0.825366
29871	-1.053221	1.598514	9.492426	-0.059409	0.019143	0.357813	-0.000325	0.127071	-0.800463	0.563817	0.085633	-0.013364	-0.821340
29872	-1.187782	1.686472	9.600332	-0.014678	0.055023	0.367137	0.004753	0.126635	-0.800672	0.569861	0.086203	-0.013183	-0.817100
29873	-1.149256	1.667334	9.731949	0.053419	0.088288	0.351874	0.008915	0.126067	-0.799195	0.575508	0.088251	-0.013761	-0.812904
29874	-1.343419	1.529214	9.683975	0.087288	0.109282	0.387475	0.015064	0.120722	-0.800112	0.581648	0.090856	-0.014659	-0.808218
29875	-1.477977	1.280436	9.778399	0.135484	0.088282	0.403598	0.021082	0.115378	-0.800898	0.587909	0.093834	-0.016661	-0.803294
29876	-1.463529	0.943088	9.601375	-0.000528	0.095266	0.411375	0.027858	0.113843	-0.801143	0.594519	0.095151	-0.016358	-0.798264
29877	-1.394996	0.757623	8.896956	-0.127526	0.125078	0.426375	0.034729	0.117211	-0.799153	0.601562	0.095572	-0.013719	-0.792970
29878	-1.165374	0.780862	9.217254	-0.017585	0.154664	0.451004	0.044086	0.118658	-0.797992	0.608760	0.097620	-0.012495	-0.787227
29879	-0.521040	1.051686	9.767513	-0.016964	0.161240	0.499346	0.053981	0.117788	-0.798148	0.616644	0.099854	-0.011317	-0.780802
29880	-0.719502	0.972745	10.186452	0.172409	0.099049	0.537544	0.061794	0.116656	-0.798147	0.624707	0.103336	-0.013911	-0.773867
29881	-1.043293	0.936974	10.246508	0.124030	0.044004	0.533556	0.067848	0.106273	-0.800914	0.632669	0.105384	-0.016463	-0.767041
29882	-1.166481	1.282839	9.785351	-0.002874	0.005667	0.504413	0.073854	0.102835	-0.801166	0.640425	0.105202	-0.017459	-0.760581
29883	-1.418692	1.782337	10.475740	-0.189810	-0.010133	0.469672	0.078785	0.104715	-0.800320	0.647920	0.102405	-0.015771	-0.754628
29884	-1.596338	1.936665	10.157036	-0.142038	0.060105	0.422783	0.083039	0.110412	-0.798011	0.654595	0.101273	-0.013770	-0.749040
29885	-1.323858	1.567174	9.564089	-0.009471	0.119694	0.422058	0.089788	0.112555	-0.796289	0.660932	0.102793	-0.013001	-0.743259
29886	-0.916862	1.419614	9.534851	0.181146	0.141515	0.419850	0.097244	0.106249	-0.797492	0.666813	0.107116	-0.014743	-0.737339
29887	-1.195479	1.273989	9.963326	0.332355	0.200161	0.424734	0.106408	0.097483	-0.799002	0.672370	0.114310	-0.017974	-0.731114
29888	-1.859208	1.999460	9.573677	0.413013	0.183867	0.406233	0.114827	0.081637	-0.799540	0.677386	0.122338	-0.022526	-0.725034
29889	-2.318072	2.344870	8.894329	0.297683	0.136015	0.393106	0.125715	0.066596	-0.800365	0.682366	0.128158	-0.026029	-0.719218
29890	-2.145284	2.883514	8.526555	0.241433	0.052108	0.355450	0.131667	0.051582	-0.803948	0.686885	0.131955	-0.029755	-0.714067
29891	-1.807505	2.840654	8.741827	0.341735	-0.000410	0.313580	0.132784	0.039863	-0.806653	0.690404	0.136518	-0.035542	-0.709536
29892	-1.724247	2.310222	9.302135	0.269305	-0.002246	0.284702	0.134785	0.031135	-0.806640	0.693687	0.139942	-0.040230	-0.705405
29893	-1.455047	2.793418	9.922956	0.232625	0.001059	0.270352	0.136405	0.021320	-0.807790	0.696803	0.143036	-0.044324	-0.701457
29894	-1.252145	2.810513	9.738770	0.209588	0.032614	0.234998	0.138555	0.010412	-0.809473	0.699512	0.146147	-0.047541	-0.697899
29895	-1.164121	2.310018	9.090637	0.269578	0.044979	0.244177	0.139167	-0.004029	-0.812456	0.702127	0.150365	-0.051465	-0.694089
29896	-1.108173	2.708509	8.993807	0.130779	-0.001474	0.260688	0.139986	-0.011116	-0.812022	0.705334	0.151855	-0.054145	-0.690298
29897	-0.984014	3.188502	8.983835	0.315962	-0.037338	0.259325	0.142249	-0.019301	-0.813295	0.707863	0.155557	-0.059921	-0.686398
29898	-1.407081	3.114909	9.005863	0.263345	-0.073864	0.209575	0.139448	-0.029774	-0.814256	0.709817	0.157963	-0.065291	-0.683333
29899	-1.940999	2.721187	9.443301	0.177503	-0.047525	0.191492	0.137420	-0.038343	-0.815726	0.711767	0.159642	-0.069067	-0.680538
29900	-1.577504	2.569054	9.380743	0.202370	-0.009234	0.244543	0.136048	-0.048143	-0.816831	0.714415	0.162002	-0.072794	-0.676807
29901	-0.481472	3.219505	9.393184	0.283574	0.044545	0.311221	0.137276	-0.057956	-0.817460	0.717717	0.166231	-0.077068	-0.671796
29902	-0.184517	3.894889	9.230171	0.316726	0.070726	0.316896	0.140860	-0.069689	-0.818787	0.721004	0.171181	-0.081417	-0.666499
29903	-0.586468	3.739022	9.140531	0.103979	0.077902	0.276691	0.143253	-0.078692	-0.818782	0.724426	0.173270	-0.082747	-0.662071
29904	-0.534320	3.267093	9.091400	-0.148141	0.072695	0.230666	0.146887	-0.077078	-0.818434	0.728109	0.171652	-0.080588	-0.658710
29905	-0.562345	3.397420	9.170038	-0.175825	0.049974	0.211029	0.148545	-0.072456	-0.816483	0.731547	0.169374	-0.078409	-0.655747
29906	-1.222985	4.183777	9.823993	-0.124693	0.071113	0.174814	0.151258	-0.068929	-0.816489	0.734368	0.168156	-0.076385	-0.653141
29907	-1.415526	4.287142	9.317392	-0.159167	0.120414	0.111387	0.153819	-0.062406	-0.815048	0.736514	0.167222	-0.073061	-0.651342
29908	-1.374064	3.347455	8.849649	-0.312929	0.106537	0.085350	0.158717	-0.054804	-0.814017	0.738806	0.163821	-0.067761	-0.650182
29909	-1.671848	2.897754	8.885498	-0.322827	0.099606	0.092299	0.160079	-0.043098	-0.813022	0.741157	0.160239	-0.062509	-0.648925
29910	-1.467787	2.393739	8.954842	-0.237199	0.037356	0.127778	0.163804	-0.035218	-0.811713	0.743611	0.156996	-0.059348	-0.647203
29911	-1.617571	2.378443	9.076111	-0.094345	0.004913	0.181611	0.164560	-0.030863	-0.811939	0.746233	0.155454	-0.058691	-0.644613
29912	-1.512958	2.820652	9.243701	-0.039111	0.013479	0.234970	0.165972	-0.027738	-0.811286	0.749403	0.154717	-0.058776	-0.641095
29913	-1.090739	3.113096	9.219390	0.057493	0.029975	0.248004	0.167146	-0.028699	-0.810541	0.752404	0.155691	-0.059886	-0.637231
29914	-1.052449	3.069131	9.095997	0.091423	0.039575	0.269416	0.168736	-0.033611	-0.810870	0.755597	0.157198	-0.061355	-0.632928
29915	-1.156820	3.325359	9.256042	0.164768	0.067562	0.279825	0.170228	-0.043834	-0.811765	0.758659	0.160224	-0.063357	-0.628292
29916	-0.910865	2.602157	9.322505	0.066108	0.112820	0.339847	0.174946	-0.050808	-0.809844	0.762856	0.162163	-0.063623	-0.622661
29917	-0.795884	2.484787	8.983734	0.155322	0.124971	0.409221	0.179135	-0.055870	-0.809055	0.767553	0.165551	-0.065026	-0.615814
29918	-0.765657	2.662289	8.908616	0.291056	0.134486	0.473718	0.184404	-0.066796	-0.809756	0.772609	0.171007	-0.068157	-0.607607
29919	-0.898680	2.970940	8.836413	0.281999	0.172065	0.512664	0.191124	-0.081543	-0.809743	0.778034	0.176707	-0.070722	-0.598695
29920	-0.525224	3.526693	9.070275	0.109927	0.173460	0.572212	0.197046	-0.093834	-0.808922	0.784899	0.179653	-0.071355	-0.588699
29921	-0.626334	3.909563	8.969814	0.179599	0.129732	0.590296	0.203082	-0.102584	-0.809098	0.791313	0.183095	-0.073627	-0.578688
29922	-1.193089	4.654490	9.684962	0.129650	0.115846	0.536437	0.206385	-0.111729	-0.808593	0.797261	0.185655	-0.075288	-0.569419
29923	-0.808309	4.439704	9.635919	-0.166900	0.178882	0.444466	0.212122	-0.114075	-0.808187	0.803153	0.184333	-0.072275	-0.561910
29924	-0.405997	3.651146	9.176413	-0.199663	0.227990	0.391263	0.217038	-0.110834	-0.805268	0.808603	0.183075	-0.067865	-0.555012
29925	-0.494808	4.721179	9.679705	-0.088475	0.288395	0.348468	0.226914	-0.110072	-0.802448	0.813139	0.184338	-0.063623	-0.548431
29926	-0.354840	4.741224	8.727114	-0.083441	0.298403	0.254239	0.236788	-0.108900	-0.800010	0.816593	0.185884	-0.058856	-0.543286
29927	-0.802402	3.622521	8.242307	-0.120784	0.234047	0.190206	0.245612	-0.106361	-0.797027	0.819353	0.186220	-0.054595	-0.539445
29928	-1.144896	3.655839	8.827187	-0.233465	0.191213	0.149674	0.251564	-0.100945	-0.796034	0.822030	0.184249	-0.049566	-0.536527
29929	-0.977221	4.140567	8.903404	-0.143925	0.148352	0.122902	0.258555	-0.094990	-0.795565	0.824002	0.183363	-0.046211	-0.534100
29930	-1.053361	4.304103	8.708890	-0.086324	0.096125	0.039483	0.262187	-0.093375	-0.794831	0.824825	0.182889	-0.043917	-0.533185
29931	-1.445458	3.490191	8.943223	-0.175651	0.049066	-0.017787	0.263324	-0.088342	-0.792997	0.825296	0.180571	-0.041348	-0.533451
29932	-1.289246	3.031413	9.527756	-0.045119	0.029696	-0.020584	0.265906	-0.087132	-0.789033	0.825263	0.180119	-0.040371	-0.533731
29933	-1.072191	2.989446	9.727259	-0.107724	0.055832	-0.024549	0.267057	-0.084006	-0.788376	0.825419	0.178963	-0.038379	-0.534026
29934	-0.945270	3.180798	9.709139	-0.097084	0.067986	0.002009	0.268991	-0.080474	-0.789143	0.825836	0.178043	-0.036295	-0.533834
29935	-1.100624	3.757592	9.183628	-0.044941	0.062987	-0.036224	0.269624	-0.078027	-0.787970	0.825644	0.177994	-0.034827	-0.534244
29936	-1.377687	3.518051	8.789162	-0.051891	0.005530	-0.089310	0.270909	-0.075582	-0.787193	0.824875	0.177217	-0.033932	-0.535747
29937	-1.843864	3.147422	9.086904	-0.101975	-0.050329	-0.120660	0.271013	-0.071088	-0.786893	0.823890	0.175094	-0.033402	-0.537988
29938	-1.644979	2.588719	9.347908	-0.166463	-0.069696	-0.122261	0.269032	-0.065083	-0.788350	0.823104	0.171640	-0.032399	-0.540361
29939	-1.450495	2.087948	9.667291	-0.261417	-0.062874	-0.107236	0.266251	-0.056486	-0.788481	0.822778	0.166703	-0.030363	-0.542517
29940	-1.529187	1.541169	9.974083	-0.313480	-0.021884	-0.069671	0.261750	-0.043113	-0.788026	0.823039	0.161304	-0.027157	-0.543921
29941	-1.604194	1.531019	9.609347	-0.297586	0.005193	-0.005103	0.261954	-0.033171	-0.787932	0.823928	0.156373	-0.023889	-0.544168
29942	-1.232123	1.907458	9.398994	-0.369347	0.038216	0.052620	0.264351	-0.020653	-0.786686	0.825689	0.150632	-0.019463	-0.543294
29943	-0.879219	2.305619	9.165027	-0.510831	0.041535	0.087709	0.266332	-0.004592	-0.783470	0.828154	0.142479	-0.013560	-0.541919
29944	-1.179125	2.229187	9.358981	-0.499229	0.024097	0.083395	0.268571	0.012013	-0.780766	0.830496	0.134401	-0.008045	-0.540507
29945	-1.770382	2.600254	9.654312	0.010103	-0.018375	0.014944	0.267736	0.020734	-0.779381	0.830627	0.134255	-0.008561	-0.540334
29946	-1.920155	1.891803	10.390008	0.428732	0.036726	0.030415	0.267805	0.010110	-0.781932	0.829788	0.141721	-0.012734	-0.539635
29947	-1.836206	2.177238	9.570716	0.410839	0.051675	0.058587	0.269959	-0.002569	-0.782217	0.829236	0.148970	-0.016499	-0.538427
29948	-0.895520	2.044347	9.407277	0.492927	0.001493	0.097469	0.270177	-0.017280	-0.783651	0.828788	0.157080	-0.022138	-0.536607
29949	-1.795732	2.421110	9.991304	0.617157	-0.040350	0.102082	0.269269	-0.039068	-0.786425	0.827862	0.166687	-0.029760	-0.534766
29950	-2.124329	2.401036	9.667091	0.297928	-0.048937	0.066342	0.268886	-0.062221	-0.788577	0.827544	0.171013	-0.034043	-0.533635
29951	-1.102895	2.779796	8.725437	-0.453313	-0.084988	0.009420	0.266267	-0.057575	-0.791195	0.829099	0.162458	-0.030626	-0.534101
29952	-0.398913	2.665205	7.651084	-1.601799	-0.133250	-0.053968	0.262134	-0.019687	-0.786901	0.833242	0.134396	-0.015605	-0.536099
29953	-1.691231	2.883917	9.029690	-2.269248	-0.175221	-0.107927	0.256477	0.054983	-0.777848	0.837252	0.094529	0.006092	-0.538550
29954	-0.543555	1.912083	11.094480	-1.671927	-0.244058	-0.111462	0.248741	0.125303	-0.762628	0.838776	0.063810	0.020142	-0.540349
29955	-1.420018	0.575876	10.743042	-0.280166	-0.124647	0.024238	0.241192	0.168111	-0.756433	0.839424	0.057653	0.021035	-0.540001
29956	-1.174230	0.865333	10.078599	0.955112	-0.016054	0.153472	0.239207	0.153822	-0.761177	0.839803	0.073523	0.010194	-0.537793
29957	-0.889304	1.574271	9.060584	1.365844	0.066319	0.199141	0.241980	0.107092	-0.772230	0.839597	0.097088	-0.003691	-0.534450
29958	-1.076556	2.418195	8.511986	0.635947	0.062840	0.172902	0.244675	0.071393	-0.778412	0.840170	0.108375	-0.009835	-0.531293
29959	-0.949890	2.573509	8.505469	-0.265861	0.010136	0.139698	0.245993	0.068798	-0.778843	0.842206	0.103953	-0.007173	-0.528991
29960	-1.071288	2.458640	9.168443	-0.598511	-0.054618	0.059495	0.248588	0.069192	-0.777334	0.844234	0.093237	-0.001917	-0.527799
29961	-1.017007	2.258557	9.939463	-0.397872	-0.049328	-0.009591	0.247435	0.087722	-0.775204	0.844833	0.086004	0.001426	-0.528071
29962	-0.790403	1.871845	9.889807	-0.184858	-0.032669	-0.020461	0.242888	0.105996	-0.769551	0.844928	0.082493	0.002788	-0.528473
29963	-0.697116	1.420506	9.600251	0.006687	-0.010692	-0.024387	0.242607	0.108993	-0.768231	0.844648	0.082503	0.002518	-0.528920
29964	-0.476602	1.199378	9.417980	-0.034499	0.008488	-0.008864	0.241562	0.110089	-0.769105	0.844644	0.081967	0.002972	-0.529007
29965	-0.471615	1.223213	9.360538	-0.220732	0.034610	0.028650	0.241976	0.107500	-0.771711	0.845290	0.078590	0.005765	-0.528464
29966	-0.627629	1.004286	9.724633	-0.152867	0.048547	0.051218	0.244674	0.112525	-0.769772	0.846182	0.076481	0.008064	-0.527316
29967	-0.368017	0.834637	9.960750	-0.227323	0.074553	0.093829	0.246795	0.125587	-0.764784	0.847491	0.073380	0.011481	-0.525587
29968	-0.298236	1.132846	10.136597	-0.162141	0.088436	0.124350	0.248570	0.131296	-0.760378	0.849036	0.071547	0.014432	-0.523270
29969	-0.704471	1.053900	10.023847	-0.017268	0.090324	0.144026	0.252727	0.132363	-0.760173	0.850536	0.072163	0.015815	-0.520702
29970	-1.034099	1.558691	9.888309	-0.045679	0.122008	0.111536	0.257692	0.128659	-0.759897	0.851756	0.072648	0.018136	-0.518561
29971	-0.985717	1.574825	9.782342	-0.209939	0.146639	0.039925	0.264691	0.131752	-0.757011	0.852409	0.070558	0.022618	-0.517599
29972	-0.543026	1.354761	9.727932	-0.259818	0.134387	-0.013530	0.266827	0.141408	-0.750770	0.852581	0.067470	0.027546	-0.517488
29973	-1.385621	1.033782	9.572908	-0.196905	0.128708	-0.074582	0.270422	0.148198	-0.747668	0.851994	0.065364	0.031732	-0.518485
29974	-1.616711	1.145024	9.184481	-0.415871	0.105287	-0.123745	0.270599	0.159091	-0.741385	0.851172	0.059245	0.037926	-0.520151
29975	-1.926473	1.050901	9.073127	-0.409480	0.005786	-0.178615	0.271018	0.175160	-0.738145	0.849759	0.052213	0.042378	-0.522865
29976	-1.938096	0.767990	9.329507	-0.364660	-0.039653	-0.219047	0.267809	0.187843	-0.734112	0.847873	0.045369	0.045671	-0.526276
29977	-1.532208	0.107707	9.931197	-0.454159	-0.048621	-0.236744	0.263669	0.203799	-0.729131	0.845790	0.036979	0.049752	-0.529902
29978	-1.305644	-0.638211	10.384459	-0.345162	-0.010311	-0.206963	0.259670	0.217712	-0.724430	0.843853	0.030779	0.053313	-0.533032
29979	-1.234484	-0.807944	10.112751	-0.080507	0.026412	-0.148556	0.256756	0.225081	-0.721611	0.842283	0.029539	0.054637	-0.535446
29980	-1.242105	-0.510842	9.729338	0.107250	0.042181	-0.101239	0.254277	0.225912	-0.720794	0.841094	0.031643	0.054185	-0.537237
29981	-1.397059	-0.567586	9.653124	0.139342	0.037814	-0.074549	0.253399	0.221013	-0.722373	0.840155	0.034285	0.053316	-0.538629
29982	-1.443245	-0.951700	9.757245	0.146259	0.012345	-0.034124	0.255515	0.216100	-0.724384	0.839745	0.036789	0.051901	-0.539241
29983	-1.598231	-1.026384	10.106169	0.196090	0.027952	0.020952	0.256076	0.210104	-0.726124	0.839785	0.040335	0.050221	-0.539085
29984	-1.367285	-0.470243	10.103360	0.226446	0.023471	0.037062	0.256655	0.201385	-0.728921	0.839995	0.044382	0.048071	-0.538635
29985	-1.259255	-0.203325	9.581628	0.235518	0.023574	0.025707	0.257754	0.192663	-0.731597	0.840024	0.048523	0.045898	-0.538423
29986	-1.368407	0.073271	9.311799	0.126491	0.007062	0.001156	0.258057	0.186669	-0.734235	0.839929	0.050680	0.044581	-0.538482
29987	-1.458583	-0.046055	9.383298	0.020953	-0.003418	-0.013748	0.257806	0.184763	-0.733606	0.839755	0.050884	0.044319	-0.538757
29988	-0.795006	-0.115227	9.689177	0.035087	-0.007242	0.016080	0.257820	0.183129	-0.735038	0.839918	0.051365	0.043730	-0.538504
29989	-0.822613	-0.272672	10.038453	0.203052	-0.044086	0.048862	0.257583	0.180408	-0.737507	0.840262	0.054193	0.040742	-0.537925
29990	-1.585084	-0.199365	10.045874	0.242449	-0.040344	0.044119	0.254918	0.170344	-0.740655	0.840503	0.057825	0.037333	-0.537417
29991	-1.582995	0.446047	9.553436	0.049284	-0.036796	0.041104	0.254422	0.167215	-0.742480	0.840908	0.058140	0.036152	-0.536831
29992	-0.939522	0.625157	9.208709	-0.079364	-0.019386	0.013645	0.255331	0.167891	-0.743002	0.841170	0.056563	0.036589	-0.536558
29993	-0.232113	0.273914	9.400426	0.018854	-0.030181	0.047518	0.255342	0.166257	-0.743790	0.841676	0.056416	0.035806	-0.535832
29994	-0.781857	0.357498	10.165499	0.086593	-0.028503	0.085192	0.256650	0.165433	-0.744333	0.842519	0.057586	0.034229	-0.534485
29995	-1.274472	0.338477	10.554021	0.068655	0.024020	0.099486	0.258857	0.167056	-0.745380	0.843482	0.058874	0.033757	-0.532852
29996	-1.649187	0.613032	10.512348	0.204626	0.062621	0.120172	0.261624	0.161594	-0.746504	0.844473	0.063031	0.032417	-0.530888
29997	-1.921012	1.098072	10.356860	0.313793	0.078482	0.130021	0.266768	0.151761	-0.750410	0.845382	0.069094	0.030243	-0.528811
29998	-0.963717	1.280694	9.600945	0.102883	0.113354	0.107228	0.270195	0.143569	-0.749769	0.846306	0.072054	0.030850	-0.526899
29999	-1.069849	1.331063	8.499431	-0.115286	0.089080	0.098567	0.275661	0.143267	-0.749468	0.847446	0.070976	0.033406	-0.525054
30000	-1.564157	1.413059	8.886725	-0.269212	0.029649	0.078002	0.279772	0.149781	-0.744960	0.848642	0.066732	0.036553	-0.523467
30001	-2.253188	1.262289	9.732010	-0.235433	-0.029832	0.085239	0.281015	0.159036	-0.743215	0.849851	0.062427	0.038396	-0.521903
30002	-1.911475	1.092137	10.013071	-0.176486	-0.042249	0.096054	0.282414	0.164204	-0.742156	0.851123	0.059016	0.039328	-0.520153
30003	-1.374402	1.250310	9.628168	-0.101220	-0.016046	0.091290	0.283299	0.167467	-0.739949	0.852192	0.057187	0.040004	-0.518555
30004	-1.160016	1.194281	9.154674	-0.067052	-0.015941	0.066801	0.284332	0.168824	-0.739951	0.853004	0.055888	0.040279	-0.517337
30005	-1.110573	1.024880	8.936024	-0.024083	-0.007151	0.069745	0.284586	0.168821	-0.738153	0.853748	0.055480	0.040314	-0.516150
30006	-1.092080	0.904939	9.083476	0.020710	-0.022873	0.047952	0.284727	0.167731	-0.739453	0.854297	0.055590	0.039588	-0.515286
30007	-1.130947	0.858465	9.515829	0.090506	-0.040389	0.029004	0.285525	0.165276	-0.740518	0.854516	0.056778	0.037903	-0.514919
30008	-1.086677	0.951406	10.136507	0.026039	-0.035291	0.024139	0.285023	0.162555	-0.741310	0.854839	0.056831	0.036938	-0.514447
30009	-0.992101	0.662854	10.391905	-0.043609	0.011923	-0.001844	0.284762	0.163101	-0.742073	0.854853	0.056237	0.037543	-0.514446
30010	-0.858943	0.384380	10.108799	-0.086541	0.061770	0.015556	0.286838	0.164589	-0.742862	0.855133	0.055358	0.039405	-0.513936
30011	-0.512096	0.281576	9.619205	-0.151030	0.079179	0.048519	0.288901	0.166074	-0.739531	0.855727	0.053617	0.042181	-0.512910
30012	-0.744778	0.158290	9.605377	-0.067036	0.071350	0.070296	0.293679	0.170678	-0.736597	0.856697	0.053199	0.043963	-0.511182
30013	-1.273158	0.552063	9.621672	0.045646	0.062748	0.081899	0.296691	0.168075	-0.737826	0.857426	0.054666	0.044396	-0.509766
30014	-1.353031	0.860702	9.681179	-0.056226	0.096018	0.063739	0.299430	0.166016	-0.736214	0.858356	0.054668	0.046504	-0.508009
30015	-0.851242	0.799114	9.695367	-0.098984	0.125686	0.029887	0.304118	0.165173	-0.735906	0.858646	0.054255	0.049527	-0.507278
30016	-1.511928	0.920166	9.846642	-0.021973	0.127655	0.013052	0.307747	0.166242	-0.733633	0.858814	0.055130	0.051868	-0.506665
30017	-2.023840	0.892734	10.581275	-0.030857	0.124230	-0.022140	0.313329	0.166483	-0.729981	0.858490	0.055856	0.054240	-0.506886
30018	-1.828720	0.480944	10.901675	-0.002187	0.125915	-0.041461	0.316052	0.167148	-0.728213	0.857968	0.057006	0.056398	-0.507405
30019	-1.985076	0.260046	9.833523	-0.003681	0.107041	-0.083811	0.317627	0.164279	-0.727492	0.856995	0.057962	0.058289	-0.508726
30020	-2.588387	0.325402	9.219487	-0.314873	0.075835	-0.114181	0.320558	0.172706	-0.723335	0.856119	0.053158	0.062851	-0.510181
30021	-2.455235	0.053452	8.710568	-0.414975	0.033938	-0.138057	0.322288	0.185906	-0.718340	0.855068	0.046290	0.067794	-0.511976
30022	-1.742135	-0.181953	9.047752	-0.177197	-0.018826	-0.115637	0.318581	0.194233	-0.713569	0.854091	0.042866	0.069319	-0.513699
30023	-1.197312	-0.328108	9.829578	-0.057570	-0.026197	-0.081518	0.317524	0.196962	-0.713141	0.853331	0.041539	0.069515	-0.515042
30024	-1.277337	-0.047659	10.107442	0.026473	0.019235	-0.060399	0.317530	0.196009	-0.713408	0.852698	0.042058	0.069548	-0.516043
30025	-1.544873	0.358319	10.061549	0.164288	0.054334	-0.052054	0.317152	0.194786	-0.715087	0.851937	0.045380	0.068785	-0.517120
30026	-1.911163	0.138334	9.543118	0.207320	0.068570	-0.053374	0.318367	0.187152	-0.715180	0.851120	0.049502	0.067784	-0.518218
30027	-2.167387	-0.235171	9.435300	0.228637	0.035370	-0.027782	0.320892	0.179375	-0.717740	0.850540	0.053763	0.066032	-0.518971
30028	-1.967053	-0.246270	9.462280	0.217669	0.014201	0.016057	0.321456	0.172290	-0.718847	0.850476	0.057588	0.063924	-0.518929
30029	-1.787898	0.156507	9.508620	0.135343	0.009730	0.018112	0.321497	0.166297	-0.721095	0.850482	0.060045	0.062671	-0.518794
30030	-1.442622	0.497352	9.387004	0.048757	0.007094	-0.022213	0.322315	0.160846	-0.722962	0.850216	0.060874	0.062241	-0.519185
30031	-1.337058	0.398353	9.526736	-0.000316	-0.001640	-0.059666	0.322066	0.158667	-0.722465	0.849590	0.060798	0.062276	-0.520214
30032	-1.314262	0.206124	9.639677	-0.043151	0.021123	-0.081974	0.322575	0.160162	-0.721686	0.848811	0.060134	0.063114	-0.521459
30033	-1.061176	-0.203684	9.969212	0.089228	0.047259	-0.076676	0.322577	0.159617	-0.721305	0.847836	0.062017	0.063043	-0.522831
30034	-1.478814	-0.536520	10.166040	0.182783	0.031446	-0.001980	0.324570	0.153614	-0.723453	0.847605	0.065393	0.061599	-0.522968
30035	-1.792736	-0.539051	10.111046	0.331912	0.057667	0.071553	0.324892	0.143534	-0.724844	0.847823	0.071621	0.058987	-0.522099
30036	-1.957577	0.061853	9.581088	0.269197	0.082197	0.115427	0.329125	0.131524	-0.725282	0.848559	0.077133	0.057333	-0.520299
30037	-1.679114	0.520429	9.252335	0.206647	0.083924	0.109708	0.333861	0.123327	-0.726720	0.849269	0.081540	0.056425	-0.518564
30038	-1.419541	0.676093	9.698855	0.220751	0.066184	0.139650	0.337036	0.114183	-0.726986	0.850304	0.086088	0.054962	-0.516287
30039	-2.072647	0.825333	10.436737	0.320949	0.041800	0.115830	0.341013	0.102040	-0.728194	0.850876	0.091995	0.052141	-0.514614
30040	-2.332072	1.019201	10.256168	0.067043	0.068162	0.085999	0.345218	0.095752	-0.729863	0.851589	0.093883	0.052383	-0.513067
30041	-2.121853	0.709160	10.070560	-0.072460	0.062018	0.070739	0.347682	0.095738	-0.727583	0.852377	0.093258	0.054052	-0.511698
30042	-1.907442	0.985813	9.858018	-0.027794	0.044466	0.088621	0.350688	0.093133	-0.727138	0.853301	0.093292	0.054857	-0.510063
30043	-2.231199	1.654736	9.145177	-0.115275	0.036857	0.065295	0.353528	0.096114	-0.725349	0.854130	0.091702	0.056545	-0.508779
30044	-2.646032	1.729266	8.866051	-0.032810	0.005639	0.031563	0.354039	0.096927	-0.723933	0.854522	0.091192	0.056846	-0.508179
30045	-2.840732	1.514365	8.874872	-0.047148	-0.031039	0.024291	0.355343	0.095557	-0.722550	0.854872	0.090116	0.056794	-0.507787
30046	-2.508756	1.325747	9.384096	-0.016881	-0.043518	0.039297	0.354293	0.097198	-0.722647	0.855365	0.089388	0.056078	-0.507164
30047	-1.713076	1.174705	9.207281	0.023349	-0.050720	0.048110	0.354034	0.097744	-0.723668	0.855849	0.089374	0.054936	-0.506476
30048	-1.354036	1.079858	8.991624	0.063519	-0.071813	0.067589	0.352229	0.094757	-0.723670	0.856511	0.089766	0.052870	-0.505505
30049	-1.413839	1.157360	9.017061	0.011548	-0.084971	0.080414	0.352244	0.093124	-0.725488	0.857375	0.089230	0.051174	-0.504309
30050	-1.673641	1.282991	9.328340	-0.001089	-0.096372	0.093595	0.349656	0.091640	-0.727266	0.858439	0.088293	0.049294	-0.502849
30051	-1.679276	1.493625	9.772974	0.172452	-0.082425	0.094945	0.347091	0.086616	-0.729851	0.859147	0.090575	0.045981	-0.501545
30052	-1.592096	1.859230	10.011925	0.065229	-0.032612	0.073239	0.345441	0.080087	-0.731178	0.859812	0.091394	0.044562	-0.500385
30053	-1.471343	1.863066	10.001315	-0.002492	0.019069	0.027076	0.346877	0.078717	-0.730440	0.860055	0.091650	0.044840	-0.499894
30054	-1.444965	1.515123	9.535699	-0.089927	0.064713	-0.003424	0.348947	0.080885	-0.730450	0.860146	0.090705	0.046787	-0.499732
30055	-1.549085	1.153557	9.001363	-0.241857	0.052641	-0.032803	0.349825	0.084965	-0.727591	0.860185	0.087127	0.050127	-0.499978
30056	-1.672242	0.813100	9.029751	-0.415461	0.026392	-0.037721	0.351439	0.095851	-0.722875	0.860502	0.080160	0.054729	-0.500115
30057	-1.778744	0.762359	9.467445	-0.312769	0.000052	-0.013265	0.350845	0.107567	-0.720563	0.860844	0.074843	0.057841	-0.500001
30058	-1.364831	1.235996	9.690401	-0.322488	-0.007050	-0.045997	0.351702	0.116007	-0.718820	0.860881	0.069123	0.060940	-0.500393
30059	-2.093935	1.251070	9.615160	-0.395589	0.016025	-0.095568	0.349787	0.129909	-0.714408	0.860416	0.062463	0.065253	-0.501522
30060	-2.351460	1.036036	9.420261	-0.359632	0.045087	-0.119836	0.349829	0.142983	-0.710419	0.859592	0.056527	0.069710	-0.503037
30061	-2.493646	0.041054	10.063684	-0.257742	0.068643	-0.112133	0.348969	0.153881	-0.705151	0.858638	0.052772	0.073590	-0.504520
30062	-2.488942	-0.645015	9.861108	-0.104058	0.052887	-0.068911	0.349839	0.159869	-0.703174	0.857981	0.051376	0.075546	-0.505493
30063	-2.326127	0.167365	10.114156	-0.250875	0.038706	-0.057585	0.348643	0.163689	-0.702089	0.857577	0.047512	0.078823	-0.506055
30064	-2.505384	0.436861	9.703070	-0.252448	0.049414	-0.089161	0.350388	0.174301	-0.697120	0.856833	0.043499	0.082234	-0.507132
30065	-2.473884	0.127572	9.307542	-0.103827	0.039070	-0.104041	0.349438	0.180844	-0.696527	0.855790	0.042121	0.084094	-0.508702
30066	-2.017546	-0.903689	9.837247	-0.003697	0.026634	-0.110765	0.349023	0.184933	-0.695966	0.854625	0.042101	0.084606	-0.510574
30067	-1.918962	-1.976793	9.927392	-0.007647	0.017690	-0.040583	0.348747	0.186704	-0.694271	0.854173	0.042176	0.085094	-0.511242
30068	-2.039285	-1.257959	10.325991	0.097526	0.008718	0.039630	0.350317	0.185061	-0.694053	0.854488	0.043957	0.084137	-0.510724
30069	-2.086731	0.218286	10.074226	0.015295	0.024484	0.041172	0.351908	0.181240	-0.696560	0.854839	0.044607	0.084443	-0.510030
30070	-1.992997	0.516177	9.420805	-0.041552	0.040482	-0.026107	0.351768	0.181784	-0.694365	0.854549	0.044224	0.085507	-0.510372
30071	-1.964999	-0.277021	8.849127	-0.122042	0.009102	-0.032252	0.351358	0.184646	-0.693301	0.854295	0.042260	0.087016	-0.510707
30072	-2.015000	-0.862586	9.128792	-0.027376	-0.014580	-0.011491	0.352121	0.187639	-0.693154	0.854234	0.041581	0.086981	-0.510871
30073	-2.303691	-1.079063	9.955449	0.047444	-0.001649	0.042876	0.352127	0.186140	-0.692397	0.854618	0.042496	0.086538	-0.510229
30074	-2.648538	-0.695046	10.395391	0.170733	0.038534	0.085508	0.353717	0.181773	-0.693493	0.855279	0.045913	0.085305	-0.509032
30075	-2.374891	-0.218721	9.567044	0.115491	0.061400	0.066717	0.353758	0.175099	-0.694717	0.855723	0.048675	0.085253	-0.508037
30076	-2.012977	-0.237746	8.986967	-0.002512	0.026426	0.049769	0.356890	0.173311	-0.694395	0.856191	0.048944	0.085607	-0.507161
30077	-1.725373	-0.542502	9.154004	-0.022266	-0.005192	0.049358	0.359634	0.171526	-0.694711	0.856701	0.048620	0.085830	-0.506293
30078	-1.784370	-0.704129	9.628462	0.006212	-0.017552	0.065356	0.359495	0.172070	-0.692902	0.857393	0.048619	0.085328	-0.505206
30079	-2.188501	-0.511581	10.220510	0.011412	0.006869	0.094709	0.359765	0.171525	-0.694971	0.858304	0.049035	0.085375	-0.503608
30080	-2.359301	-0.091246	10.397434	0.059678	0.036596	0.112044	0.361869	0.168791	-0.696960	0.859313	0.050578	0.085216	-0.501758
30081	-2.309007	0.202822	9.955812	0.120682	0.055974	0.095871	0.363198	0.163607	-0.696387	0.860031	0.053381	0.085011	-0.500271
30082	-2.119566	0.383993	9.127203	0.009934	0.040370	0.071214	0.366209	0.159913	-0.695567	0.860668	0.054036	0.085455	-0.499027
30083	-1.874613	0.210165	8.745810	-0.147415	0.012401	0.045193	0.367760	0.161539	-0.695317	0.861232	0.051722	0.087225	-0.497993
30084	-1.678353	-0.042849	9.084846	-0.031196	-0.013948	0.047589	0.368260	0.164805	-0.694777	0.861767	0.051088	0.087171	-0.497140
30085	-1.806961	0.186083	9.694161	0.131488	-0.015794	0.066463	0.368524	0.164259	-0.694787	0.862298	0.053326	0.085636	-0.496250
30086	-1.852088	0.613517	10.153644	0.141239	0.005079	0.082561	0.368183	0.157725	-0.698449	0.862959	0.055913	0.084158	-0.495068
30087	-1.842116	0.654589	10.240541	0.099408	0.040140	0.041853	0.371583	0.154164	-0.697634	0.863176	0.058127	0.083898	-0.494479
30088	-1.954258	0.517189	9.850632	0.013687	0.068281	0.021959	0.372377	0.151981	-0.697925	0.863269	0.059034	0.084840	-0.494048
30089	-1.902756	0.306122	9.381566	0.024603	0.061443	-0.007994	0.375251	0.151013	-0.699393	0.863041	0.060089	0.085730	-0.494166
30090	-2.063864	0.070828	9.099092	0.058615	0.024830	-0.014922	0.376948	0.148823	-0.697380	0.862788	0.061280	0.085521	-0.494497
30091	-2.063084	0.172532	9.328546	-0.034625	-0.015551	0.008941	0.376553	0.149233	-0.696727	0.862930	0.060576	0.085647	-0.494314
30092	-1.975901	0.199217	9.626081	0.002946	-0.022610	0.000350	0.374988	0.150059	-0.697082	0.862976	0.060363	0.085152	-0.494346
30093	-1.958261	0.293705	9.898561	0.013651	-0.010430	0.004005	0.374207	0.150472	-0.697838	0.863003	0.060529	0.084881	-0.494325
30094	-1.888363	0.278515	9.828094	0.010067	0.015788	0.014625	0.375765	0.150463	-0.696574	0.863117	0.060843	0.084961	-0.494075
30095	-1.985053	0.269108	9.650993	0.011931	0.015882	0.003215	0.374477	0.149654	-0.699137	0.863095	0.061232	0.085148	-0.494032
30096	-2.047909	0.266416	9.396780	0.003015	0.000212	-0.001289	0.374746	0.148018	-0.699157	0.863086	0.061243	0.085048	-0.494063
30097	-2.035830	0.268609	9.358252	0.019095	-0.021653	-0.001253	0.376045	0.147875	-0.698149	0.863075	0.061380	0.084518	-0.494156
30098	-1.951331	0.259092	9.607332	0.019032	-0.040109	0.000409	0.374356	0.148293	-0.699664	0.863132	0.061272	0.083562	-0.494233
30099	-1.824668	0.407786	9.795388	0.017204	-0.020963	0.010146	0.373183	0.147618	-0.698108	0.863237	0.061397	0.083032	-0.494124
30100	-1.761662	0.436448	9.891297	0.031574	0.001770	0.002387	0.371887	0.148307	-0.700657	0.863226	0.061923	0.082672	-0.494136
30101	-1.825253	0.326020	9.794454	0.045961	0.019335	-0.006257	0.372025	0.147217	-0.701184	0.863068	0.062909	0.082552	-0.494309
30102	-1.927553	0.208341	9.587319	0.020952	0.028158	-0.008158	0.372547	0.146942	-0.701195	0.862924	0.063495	0.082766	-0.494449
30103	-2.043369	0.221155	9.550016	0.033403	0.028162	0.009594	0.373852	0.146390	-0.701348	0.862922	0.064370	0.082898	-0.494317
30104	-2.095684	0.332321	9.592598	0.069231	0.014206	-0.003376	0.373727	0.145846	-0.701995	0.862785	0.065659	0.082389	-0.494472
30105	-2.090102	0.438048	9.576944	0.031696	0.015965	-0.011553	0.374652	0.143117	-0.701521	0.862596	0.066354	0.082353	-0.494716
30106	-2.012561	0.475973	9.593533	0.029929	0.012452	-0.017763	0.374267	0.142029	-0.701268	0.862371	0.066923	0.082221	-0.495053
30107	-1.965127	0.355431	9.618172	0.021021	0.019452	-0.025772	0.374791	0.142027	-0.702306	0.862049	0.067445	0.082362	-0.495519
30108	-1.970887	0.225581	9.609519	0.006704	0.010710	-0.028576	0.374524	0.143390	-0.702546	0.861750	0.067578	0.082444	-0.496007
30109	-1.990344	0.206442	9.592646	0.012082	0.014223	-0.029403	0.374790	0.142299	-0.702561	0.861412	0.067875	0.082584	-0.496529
30110	-2.052698	0.264739	9.622690	-0.004103	-0.008544	-0.019000	0.375309	0.141887	-0.701543	0.861257	0.067647	0.082430	-0.496856
30111	-2.013662	0.322066	9.594175	0.017381	-0.010291	-0.020611	0.372961	0.142717	-0.700985	0.861040	0.067800	0.082080	-0.497269
30112	-1.950545	0.369651	9.586969	-0.000460	-0.001543	-0.029530	0.372964	0.142581	-0.701630	0.860761	0.067686	0.082023	-0.497776
30113	-1.938596	0.350501	9.646723	0.006658	-0.001574	-0.022438	0.372968	0.142718	-0.703044	0.860527	0.067732	0.081924	-0.498191
30114	-1.854437	0.301727	9.640630	-0.004036	-0.005074	-0.033138	0.372577	0.142856	-0.703295	0.860225	0.067516	0.081847	-0.498754
30115	-1.873897	0.284750	9.544479	-0.027277	0.014188	-0.029708	0.371271	0.143408	-0.702755	0.859939	0.067111	0.082356	-0.499218
30116	-1.863677	0.363963	9.521272	-0.018308	0.029938	-0.028691	0.372176	0.143947	-0.701991	0.859644	0.067006	0.083018	-0.499631
30117	-1.921680	0.350545	9.704250	-0.002239	0.044779	-0.021460	0.372292	0.146399	-0.701711	0.859356	0.067345	0.083780	-0.499953
30118	-1.917165	0.302776	9.823816	-0.030854	0.047385	-0.027841	0.374242	0.146388	-0.701097	0.859058	0.067198	0.084867	-0.500302
30119	-2.000115	0.187572	9.688636	-0.027214	0.056209	-0.035709	0.375395	0.148287	-0.699165	0.858640	0.067187	0.086085	-0.500811
30120	-2.102720	0.026678	9.505038	-0.023698	0.051868	-0.018955	0.374215	0.149928	-0.699260	0.858410	0.067224	0.087165	-0.501015
30121	-2.230772	0.015625	9.496403	0.035266	0.028269	-0.006238	0.376824	0.148552	-0.698797	0.858249	0.068044	0.087247	-0.501165
30122	-2.173966	0.190970	9.570021	0.033428	0.015969	-0.000110	0.377208	0.148821	-0.697384	0.858197	0.068734	0.087113	-0.501184
30123	-2.163935	0.239345	9.685838	-0.005954	-0.006804	-0.006644	0.377477	0.147867	-0.698427	0.858149	0.068492	0.087008	-0.501317
30124	-2.159463	0.188863	9.704443	-0.022003	0.001962	-0.017315	0.376171	0.148282	-0.697632	0.858022	0.068060	0.087213	-0.501557
30125	-2.140633	0.121330	9.689086	-0.007798	-0.008585	0.003879	0.375645	0.149920	-0.698895	0.858085	0.067778	0.087084	-0.501510
30126	-2.092729	0.072369	9.529508	0.010107	-0.008564	0.005751	0.375530	0.148560	-0.700966	0.858163	0.067833	0.086754	-0.501427
30127	-2.010582	0.081200	9.480839	0.085184	0.000142	0.027456	0.377217	0.148687	-0.699960	0.858320	0.069262	0.085809	-0.501125
30128	-1.961432	0.201082	9.486599	0.069171	0.007161	0.009751	0.375678	0.144745	-0.699976	0.858330	0.070494	0.085153	-0.501048
30129	-1.813532	0.284337	9.563179	0.051155	0.005288	0.034257	0.376214	0.142699	-0.701034	0.858592	0.071389	0.084615	-0.500564
30130	-1.945696	0.365472	9.805558	0.081450	-0.004387	0.052998	0.377008	0.140379	-0.701068	0.859038	0.072789	0.083577	-0.499770
30131	-2.229106	0.576840	9.781596	0.067208	0.005345	0.041603	0.377025	0.137928	-0.702122	0.859347	0.073975	0.082863	-0.499183
30132	-2.127452	0.616401	9.608153	0.002967	-0.010323	0.002288	0.377809	0.137243	-0.701883	0.859410	0.073882	0.082580	-0.499135
30133	-2.025308	0.384431	9.510886	-0.007687	-0.013790	-0.015501	0.376123	0.136980	-0.703148	0.859291	0.073500	0.082366	-0.499432
30134	-1.873641	0.320794	9.535279	-0.021988	0.007153	-0.013827	0.375476	0.136439	-0.703143	0.859202	0.073126	0.082657	-0.499593
30135	-1.811535	0.224342	9.610533	-0.004147	0.012351	-0.003144	0.376493	0.139701	-0.701453	0.859159	0.073068	0.082826	-0.499647
30136	-1.820595	0.306339	9.662019	-0.001398	0.015875	-0.017191	0.375717	0.138616	-0.701066	0.858997	0.073129	0.083068	-0.499876
30137	-1.969267	0.447281	9.758640	0.020940	0.012393	-0.013445	0.375452	0.139571	-0.701310	0.858815	0.073475	0.082990	-0.500150
30138	-2.018007	0.385072	9.739121	0.091688	0.007217	-0.028807	0.376247	0.138205	-0.703266	0.858415	0.075028	0.082168	-0.500742
30139	-2.066295	0.389841	9.602618	0.047945	-0.001453	-0.049405	0.374957	0.136578	-0.703778	0.857855	0.075637	0.081633	-0.501697
30140	-2.017999	0.391758	9.566177	-0.021801	-0.010202	-0.060533	0.375218	0.136577	-0.704039	0.857339	0.075014	0.081699	-0.502661
30141	-1.975108	0.312056	9.564891	-0.002144	-0.013718	-0.056026	0.374433	0.137398	-0.704277	0.856806	0.074622	0.081463	-0.503666
30142	-2.015686	0.375140	9.642864	-0.019246	-0.015526	-0.035866	0.373390	0.138085	-0.704641	0.856540	0.074030	0.081375	-0.504219
30143	-2.046732	0.423440	9.629270	-0.066742	0.005417	-0.012326	0.372852	0.140403	-0.703580	0.856510	0.072793	0.082050	-0.504341
30144	-2.056195	0.452242	9.586427	0.010118	0.009773	0.009408	0.374147	0.141759	-0.703844	0.856616	0.073033	0.082032	-0.504129
30145	-2.046202	0.500147	9.548442	0.088726	0.012352	0.039957	0.372867	0.138360	-0.704373	0.856873	0.074621	0.081180	-0.503597
30146	-2.077924	0.456811	9.452095	0.063727	0.014147	0.030973	0.373932	0.134541	-0.705070	0.857114	0.075858	0.080666	-0.503084
