# Supplementary material for: Identification of Haptic Based Guiding Using Hard Reins
Source: PLoS One. 2015 Jul 22;10(7):e0132020. doi: 10.1371/journal.pone.0132020 (PMC4511788; doi:10.1371/journal.pone.0132020)
Supplement: S2 File — (ZIP) [file pone.0132020.s002.zip › MotionData2/Subject10/T15/gc15.txt]

// Start Time: 0
// Sample rate: 25.0Hz
// Scenario: 4.9
// Firmware Version: 2.6.1
Counter	Acc_X	Acc_Y	Acc_Z	Gyr_X	Gyr_Y	Gyr_Z	Mag_X	Mag_Y	Mag_Z	Quat_w	Quat_x	Quat_y	Quat_z
29407	9.276526	0.863025	-3.224379	-0.559323	0.001796	0.002657	-0.633846	-0.360220	0.314345	0.393071	0.594643	-0.501017	0.490791
29408	9.285974	0.867980	-3.195452	-0.553039	-0.005377	-0.004301	-0.632447	-0.359660	0.313224	0.394900	0.591930	-0.504500	0.489033
29409	9.240268	0.897237	-3.200550	-0.542180	-0.010823	-0.005915	-0.632029	-0.359666	0.314615	0.396215	0.590947	-0.508297	0.485211
29410	9.242484	0.904654	-3.171640	-0.554055	-0.019761	-0.007768	-0.633560	-0.361759	0.314884	0.397936	0.588371	-0.511829	0.483216
29411	9.257143	0.892297	-3.200517	-0.548511	-0.004452	-0.009564	-0.632865	-0.360789	0.316841	0.399467	0.587252	-0.515514	0.479381
29412	9.252222	0.892404	-3.188430	-0.548510	0.001951	-0.020221	-0.632868	-0.359947	0.315734	0.401455	0.584611	-0.518641	0.477573
29413	9.217882	0.885794	-3.120655	-0.532166	-0.005471	-0.005841	-0.632028	-0.360233	0.317119	0.402787	0.583534	-0.522145	0.473937
29414	9.228260	0.853633	-3.229042	-0.544814	0.012791	-0.025560	-0.631472	-0.359253	0.316288	0.404886	0.580850	-0.525056	0.472225
29415	9.271653	0.865518	-3.217151	-0.544736	0.023559	-0.020307	-0.632024	-0.360500	0.313212	0.406839	0.579492	-0.528205	0.468691
29416	9.240118	0.887662	-3.185945	-0.575667	0.009158	-0.006432	-0.632018	-0.362039	0.313754	0.409067	0.576361	-0.531623	0.466743
29417	9.228332	0.911750	-3.210361	-0.542980	0.010869	-0.013135	-0.631318	-0.361901	0.313890	0.410831	0.575002	-0.534868	0.463148
29418	9.259555	0.921371	-3.186347	-0.531146	0.018056	-0.016573	-0.631882	-0.360920	0.313346	0.412726	0.572234	-0.537651	0.461669
29419	9.286345	0.916157	-3.220152	-0.561177	0.003715	-0.008868	-0.630476	-0.362603	0.314155	0.414612	0.570689	-0.541102	0.457842
29420	9.276619	0.887190	-3.224649	-0.560301	0.003813	-0.020364	-0.630476	-0.362460	0.313320	0.416709	0.567825	-0.544193	0.455831
29421	9.243339	0.882143	-3.292203	-0.541245	-0.005354	-0.013012	-0.631314	-0.362595	0.312488	0.418333	0.566515	-0.547423	0.452092
29422	9.248121	0.988804	-3.235409	-0.545725	0.009086	-0.013141	-0.631457	-0.362039	0.313471	0.420247	0.563619	-0.550386	0.450335
29423	9.255114	0.904120	-3.244139	-0.537555	-0.000062	-0.002383	-0.630754	-0.362738	0.313040	0.421816	0.562120	-0.553594	0.446795
29424	9.286326	0.921021	-3.215374	-0.539356	0.012709	-0.018398	-0.631457	-0.361755	0.312080	0.423735	0.559279	-0.556378	0.445083
29425	9.267189	0.916157	-3.239457	-0.568381	0.012750	-0.008126	-0.631038	-0.361758	0.312773	0.425865	0.557413	-0.559623	0.441306
29426	9.257592	0.911324	-3.249055	-0.542109	-0.000007	-0.005973	-0.630058	-0.361901	0.312904	0.427551	0.554495	-0.562646	0.439506
29427	9.257518	0.901689	-3.244115	-0.539485	-0.008901	-0.020043	-0.631039	-0.361763	0.314168	0.429241	0.553144	-0.565626	0.435719
29428	9.247863	0.930839	-3.229930	-0.557580	0.000130	-0.013232	-0.631175	-0.362598	0.313184	0.431152	0.550148	-0.568668	0.433662
29429	9.252700	0.913832	-3.239412	-0.566575	0.010020	-0.006322	-0.630056	-0.362322	0.313457	0.433253	0.548187	-0.571809	0.429903
29430	9.238369	0.923498	-3.253998	-0.548499	-0.009052	0.001083	-0.632018	-0.361757	0.313199	0.434822	0.545155	-0.574973	0.427950
29431	9.247743	0.899424	-3.229579	-0.552011	0.010786	0.000917	-0.631730	-0.363573	0.312621	0.436726	0.543175	-0.578001	0.424436
29432	9.267002	0.911461	-3.217658	-0.566513	0.023584	-0.011711	-0.631173	-0.363015	0.312622	0.438962	0.539827	-0.580858	0.422497
29433	9.228762	0.935641	-3.254120	-0.548447	0.003625	-0.006072	-0.630614	-0.362740	0.313457	0.440817	0.537964	-0.583782	0.418897
29434	9.248350	0.930442	-3.292749	-0.575701	0.001957	-0.006375	-0.631736	-0.362176	0.312635	0.442839	0.534625	-0.586924	0.416641
29435	9.228951	0.916096	-3.287730	-0.546564	0.012619	-0.005222	-0.632299	-0.361616	0.312924	0.444782	0.532640	-0.589704	0.413174
29436	9.252070	0.931311	-3.150204	-0.544732	0.019824	-0.006129	-0.633274	-0.362448	0.311529	0.446667	0.529396	-0.592398	0.411453
29437	9.362225	0.882831	-3.062825	-0.555470	0.037735	0.012225	-0.632571	-0.362863	0.309846	0.448872	0.526863	-0.595152	0.408318
29438	9.326874	1.010362	-2.800828	-0.550188	0.016004	0.020379	-0.633274	-0.361880	0.308886	0.450535	0.523258	-0.598168	0.406710
29439	9.288419	0.855341	-2.895698	-0.560977	0.019524	0.034362	-0.634669	-0.362996	0.309025	0.452419	0.520499	-0.601295	0.403537
29440	9.311480	0.919084	-2.727302	-0.553559	0.057442	0.021836	-0.634113	-0.361732	0.306803	0.454587	0.516482	-0.603940	0.402311
29441	8.844960	0.809652	-3.305359	-0.560562	0.126702	-0.065448	-0.636063	-0.363535	0.304150	0.458565	0.514014	-0.604996	0.399359
29442	8.932373	0.854727	-3.351887	-0.528870	0.285575	-0.113798	-0.636895	-0.364215	0.298852	0.464301	0.510004	-0.603908	0.399519
29443	8.974361	1.091237	-3.361832	-0.534273	0.322025	-0.154739	-0.637426	-0.369076	0.289883	0.471044	0.507251	-0.601965	0.398060
29444	9.344406	0.775088	-3.305641	-0.554322	0.415195	-0.082973	-0.641604	-0.371964	0.278732	0.478296	0.501542	-0.600086	0.399482
29445	9.887117	1.067152	-2.816710	-0.552642	0.241802	-0.032223	-0.645775	-0.376389	0.267287	0.483230	0.497718	-0.600198	0.398157
29446	9.578143	1.032792	-2.825577	-0.556721	0.155110	-0.012344	-0.646885	-0.377487	0.261986	0.486774	0.493164	-0.601468	0.397588
29447	9.533702	1.135685	-2.647863	-0.537277	0.085826	-0.032926	-0.647166	-0.376494	0.257677	0.489674	0.490696	-0.602902	0.394900
29448	9.410002	1.132116	-2.570337	-0.548354	0.048767	-0.016050	-0.648143	-0.376766	0.256009	0.491865	0.487086	-0.605068	0.393330
29449	9.445922	1.117572	-2.541228	-0.546509	0.032181	0.023887	-0.647436	-0.378160	0.254316	0.493760	0.484222	-0.607604	0.390573
29450	9.359259	1.243990	-2.508695	-0.546306	0.041634	0.073368	-0.648837	-0.378018	0.254607	0.495126	0.479577	-0.610653	0.389819
29451	9.431138	1.185782	-2.469481	-0.540598	0.058312	0.119339	-0.653041	-0.376178	0.250616	0.496537	0.475357	-0.613749	0.388328
29452	9.455372	1.078893	-2.533560	-0.551548	0.051246	0.109517	-0.653892	-0.373093	0.248006	0.497759	0.470109	-0.617042	0.387934
29453	9.473907	1.113334	-2.417989	-0.544320	0.047583	0.112281	-0.654606	-0.369313	0.246378	0.499124	0.465970	-0.620144	0.386223
29454	9.565550	1.100688	-2.415554	-0.553492	0.031387	0.115829	-0.656989	-0.368041	0.243621	0.500039	0.460741	-0.623658	0.385654
29455	9.498087	0.972554	-2.491354	-0.551691	0.041584	0.082144	-0.658121	-0.364958	0.241989	0.501624	0.456902	-0.626539	0.383488
29456	9.531285	0.769204	-2.513292	-0.552310	0.098604	0.053460	-0.659669	-0.362712	0.240072	0.503823	0.451916	-0.628748	0.382899
29457	9.520201	0.714677	-2.355612	-0.573233	0.106981	0.033685	-0.662040	-0.364235	0.237426	0.506780	0.447917	-0.630639	0.380576
29458	9.578951	0.798477	-2.421865	-0.544182	0.116959	0.012758	-0.663157	-0.363938	0.232698	0.509422	0.443357	-0.632186	0.379821
29459	9.575727	1.014884	-2.214061	-0.538990	0.104626	-0.020704	-0.663425	-0.365598	0.227664	0.512447	0.440373	-0.633299	0.377361
29460	9.573440	0.954198	-2.259289	-0.551705	0.101066	-0.019068	-0.666349	-0.368087	0.221805	0.515174	0.436234	-0.634744	0.376027
29461	9.495662	1.066635	-2.134794	-0.552851	0.078714	-0.038414	-0.666757	-0.369744	0.215936	0.518117	0.433496	-0.636017	0.372985
29462	9.509898	1.052198	-2.110490	-0.552920	0.052328	-0.009944	-0.666329	-0.370993	0.212852	0.520146	0.429570	-0.638012	0.371292
29463	9.521748	0.935948	-2.138203	-0.545743	0.041608	-0.023960	-0.667160	-0.372661	0.210611	0.522442	0.426965	-0.639692	0.368171
29464	9.630135	1.066332	-2.047986	-0.562973	0.052509	-0.023309	-0.666868	-0.374320	0.205015	0.524638	0.423082	-0.641606	0.366194
29465	9.567856	1.071195	-2.105947	-0.548437	0.052459	-0.025802	-0.668253	-0.376817	0.200399	0.527104	0.420361	-0.643124	0.363112
29466	9.533392	1.091349	-2.009475	-0.561327	0.030954	-0.032907	-0.667686	-0.378208	0.198010	0.529057	0.416752	-0.645134	0.360858
29467	9.552774	1.091167	-2.019164	-0.543094	0.041681	-0.032755	-0.666132	-0.380860	0.195879	0.531386	0.414225	-0.646615	0.357681
29468	9.576875	1.180729	-1.971870	-0.552164	0.039799	-0.018681	-0.666824	-0.381680	0.190578	0.533255	0.410445	-0.648546	0.355755
29469	9.649590	1.104874	-2.048442	-0.570355	0.052846	-0.056120	-0.668076	-0.383349	0.189037	0.536112	0.407822	-0.649859	0.352064
29470	9.702498	1.213768	-1.972407	-0.555932	0.042922	-0.061177	-0.665115	-0.387536	0.185346	0.538332	0.404509	-0.651397	0.349647
29471	9.427372	1.106426	-2.023999	-0.554365	0.002439	-0.072478	-0.665528	-0.388928	0.183941	0.540506	0.402593	-0.652954	0.345576
29472	9.461176	1.149832	-2.005198	-0.547134	-0.034170	-0.012886	-0.665390	-0.388370	0.183945	0.541297	0.399259	-0.655615	0.343159
29473	9.586444	1.178313	-1.962191	-0.545123	-0.003595	-0.005946	-0.664267	-0.389069	0.183232	0.542851	0.396585	-0.657662	0.339873
29474	9.581592	1.122612	-1.985726	-0.552379	-0.012717	0.009942	-0.664824	-0.389484	0.182396	0.543788	0.392726	-0.660271	0.337792
29475	9.513286	1.295735	-1.808763	-0.543424	-0.018061	-0.002306	-0.664823	-0.390047	0.183505	0.545108	0.390089	-0.662443	0.334449
29476	9.566068	1.174455	-1.826810	-0.564389	-0.032359	-0.004237	-0.663985	-0.389490	0.183783	0.545952	0.386396	-0.665197	0.331885
29477	9.475303	1.096700	-1.985294	-0.547101	-0.039746	0.005721	-0.664414	-0.387535	0.184504	0.546953	0.383722	-0.667643	0.328409
29478	9.456216	1.174210	-1.976469	-0.547134	-0.041523	0.003083	-0.662741	-0.386712	0.188124	0.547470	0.380157	-0.670400	0.326069
29479	9.473595	1.212492	-2.020412	-0.546078	-0.027268	0.020711	-0.663590	-0.385467	0.192605	0.548523	0.377182	-0.672770	0.322858
29480	9.114788	1.272298	-2.093087	-0.544947	0.001441	0.029332	-0.663875	-0.385060	0.196515	0.549408	0.372990	-0.675201	0.321144
29481	9.204045	1.271765	-2.088368	-0.544518	0.095540	-0.013685	-0.664158	-0.383936	0.194717	0.552312	0.369685	-0.675910	0.318483
29482	9.674092	1.526194	-1.893703	-0.522615	0.142595	-0.041022	-0.664862	-0.382811	0.193200	0.555364	0.365765	-0.676081	0.317333
29483	9.915252	1.330898	-1.964334	-0.553046	0.191088	-0.005378	-0.667098	-0.382791	0.188478	0.559554	0.361630	-0.675781	0.315344
29484	9.364514	1.550500	-1.796909	-0.574767	0.172482	0.063391	-0.668209	-0.383890	0.183456	0.562693	0.355503	-0.676653	0.314858
29485	9.167338	1.902639	-1.720838	-0.558618	0.137962	0.085025	-0.670745	-0.378976	0.178508	0.565611	0.350407	-0.677553	0.313402
29486	9.878892	2.235878	-1.819743	-0.575221	0.109334	0.082545	-0.674386	-0.378260	0.175755	0.567732	0.344381	-0.679211	0.312656
29487	10.140777	2.175051	-2.007883	-0.553454	0.067297	0.140614	-0.674957	-0.374892	0.171752	0.569294	0.339035	-0.681184	0.311363
29488	9.721761	2.031521	-2.194189	-0.558809	0.028733	0.217657	-0.679303	-0.372351	0.167211	0.569315	0.331828	-0.684508	0.311800
29489	9.111318	1.814198	-2.007311	-0.559623	-0.008171	0.303522	-0.683101	-0.367580	0.164084	0.568829	0.324644	-0.688386	0.311710
29490	9.199805	1.709581	-1.643823	-0.558817	-0.061164	0.383462	-0.688172	-0.358883	0.157522	0.566495	0.315663	-0.693703	0.313396
29491	9.326687	1.784752	-1.475693	-0.531688	-0.108713	0.447793	-0.694645	-0.350192	0.154037	0.563471	0.307380	-0.699315	0.314605
29492	9.899652	1.884567	-1.554894	-0.553663	-0.131944	0.446043	-0.698742	-0.340521	0.148454	0.559587	0.297948	-0.705612	0.316545
29493	10.263984	1.741748	-1.611779	-0.540911	-0.104533	0.401851	-0.703252	-0.332530	0.143832	0.556896	0.290125	-0.710767	0.317023
29494	10.041587	0.858215	-1.678942	-0.537959	-0.086457	0.387465	-0.710561	-0.324529	0.138256	0.553809	0.281333	-0.715935	0.318723
29495	9.695992	0.072514	-1.684210	-0.553122	-0.051101	0.363014	-0.714928	-0.316671	0.131679	0.552124	0.273523	-0.720199	0.318839
29496	9.880531	-0.286838	-1.380830	-0.554436	0.041890	0.342058	-0.720975	-0.309092	0.126089	0.551161	0.264320	-0.723650	0.320447
29497	9.884484	-0.899425	-1.562468	-0.554670	0.022711	0.269564	-0.723235	-0.303195	0.119337	0.551083	0.257302	-0.726473	0.319906
29498	9.570329	-1.124962	-1.617521	-0.545539	0.079451	0.163075	-0.726889	-0.298696	0.113835	0.551697	0.250515	-0.728415	0.319820
29499	9.525397	-1.278611	-1.499766	-0.559486	0.052922	0.113500	-0.728848	-0.297266	0.105222	0.553036	0.245461	-0.730058	0.317671
29500	9.731579	-1.208035	-1.599896	-0.551963	-0.029590	0.071689	-0.729968	-0.295844	0.098553	0.552638	0.240607	-0.732730	0.315923
29501	9.886152	-1.201355	-1.921540	-0.545073	-0.109057	0.091767	-0.731360	-0.296381	0.092843	0.551647	0.237006	-0.735910	0.312971
29502	9.944375	-1.073494	-1.898883	-0.542685	-0.171419	0.113437	-0.733178	-0.296368	0.089929	0.548823	0.232509	-0.740229	0.311118
29503	9.756789	-1.230399	-2.058770	-0.549502	-0.257021	0.115601	-0.732894	-0.297064	0.088944	0.545475	0.229375	-0.745111	0.307658
29504	9.396425	-1.050075	-2.183529	-0.549269	-0.252177	0.173915	-0.734585	-0.294405	0.088984	0.541055	0.224370	-0.750541	0.305951
29505	9.252157	-0.879918	-2.170738	-0.568168	-0.330775	0.106936	-0.734597	-0.292036	0.090961	0.536669	0.221554	-0.756205	0.301751
29506	9.471183	-0.620979	-2.280236	-0.552463	-0.419832	0.088288	-0.734314	-0.293585	0.094567	0.530175	0.218770	-0.762948	0.298269
29507	9.689505	-0.506906	-2.368786	-0.547946	-0.258291	0.059989	-0.733765	-0.291216	0.096121	0.527035	0.216396	-0.767399	0.294118
29508	9.802211	-0.419294	-2.543885	-0.546213	-0.236033	-0.008202	-0.733477	-0.293456	0.097211	0.523828	0.214024	-0.771636	0.290475
29509	9.537646	-0.338364	-2.621755	-0.562850	-0.247989	-0.074712	-0.731217	-0.298074	0.097424	0.521670	0.213472	-0.775405	0.284670
29510	9.457110	-0.324537	-2.810270	-0.568189	-0.231691	-0.081072	-0.728672	-0.304518	0.100265	0.519003	0.211943	-0.779336	0.279913
29511	9.117426	-0.303486	-2.877705	-0.560965	-0.233420	-0.096964	-0.725013	-0.308857	0.099774	0.517155	0.211638	-0.782772	0.273914
29512	9.134030	-0.330022	-2.853269	-0.557826	-0.175940	-0.078704	-0.724574	-0.312762	0.096941	0.515267	0.209844	-0.786007	0.269551
29513	9.347134	-0.111370	-2.841496	-0.556695	-0.149163	-0.047822	-0.723715	-0.316668	0.094385	0.514436	0.208324	-0.788687	0.264440
29514	9.589430	0.148118	-2.839883	-0.565232	-0.044454	-0.060867	-0.722429	-0.321681	0.087910	0.514529	0.205456	-0.790631	0.260675
29515	9.769424	0.494904	-2.853659	-0.555655	0.082271	-0.126915	-0.720291	-0.328358	0.076950	0.517768	0.203980	-0.790530	0.255678
29516	9.213747	0.714628	-2.671731	-0.553660	0.148469	-0.182240	-0.718569	-0.335305	0.063202	0.521465	0.202137	-0.789874	0.251623
29517	8.655924	0.747025	-2.304075	-0.559790	0.177912	-0.156081	-0.717268	-0.341684	0.047232	0.526376	0.200604	-0.788589	0.246604
29518	9.314364	1.090310	-2.395772	-0.551337	0.193509	-0.081585	-0.715415	-0.346105	0.030163	0.530239	0.196958	-0.787788	0.243811
29519	9.089732	1.545641	-2.463375	-0.531204	0.280796	-0.180065	-0.713138	-0.351507	0.013639	0.536758	0.195630	-0.785075	0.239326
29520	8.914520	1.955143	-2.081109	-0.533720	0.327521	-0.167114	-0.710712	-0.358008	-0.008475	0.543024	0.192852	-0.782331	0.236414
29521	9.274826	2.563139	-1.880577	-0.531054	0.314503	-0.117321	-0.708582	-0.361590	-0.025816	0.549751	0.190432	-0.779348	0.232651
29522	10.301498	2.895223	-1.846996	-0.540605	0.202089	-0.020950	-0.706885	-0.363091	-0.038113	0.553345	0.185865	-0.778476	0.230737
29523	10.029956	2.704021	-1.779260	-0.553595	0.146142	-0.009341	-0.707160	-0.362218	-0.048418	0.557050	0.182364	-0.777738	0.227074
29524	9.965748	2.346854	-1.763107	-0.552263	0.024840	0.050630	-0.705477	-0.362211	-0.051777	0.557572	0.177352	-0.779091	0.225117
29525	9.683042	2.230616	-2.085211	-0.553062	-0.098273	0.013281	-0.709135	-0.358294	-0.050314	0.557388	0.174653	-0.781079	0.220751
29526	9.273790	2.421444	-2.125453	-0.560784	-0.162094	-0.003283	-0.711092	-0.359985	-0.044879	0.555239	0.171206	-0.784309	0.217389
29527	9.332839	2.381379	-2.289391	-0.561534	-0.282701	-0.014921	-0.707601	-0.359031	-0.039877	0.552322	0.169680	-0.788211	0.211831
29528	8.623820	2.169703	-2.457634	-0.548740	-0.323119	0.054314	-0.711525	-0.359041	-0.033992	0.547309	0.166120	-0.793281	0.208717
29529	9.299954	2.127808	-1.907164	-0.543815	-0.406234	0.083297	-0.710703	-0.355987	-0.028390	0.541938	0.163737	-0.798675	0.203989
29530	9.489558	2.470676	-2.537055	-0.558847	-0.485246	0.067796	-0.711564	-0.354077	-0.013307	0.534226	0.160476	-0.805442	0.200283
29531	8.971194	2.544308	-2.877876	-0.548747	-0.367019	0.134340	-0.715222	-0.351440	-0.005165	0.529254	0.157034	-0.810444	0.195985
29532	9.175636	2.424325	-2.536118	-0.555816	-0.370389	0.212136	-0.717496	-0.345032	0.002726	0.522712	0.150963	-0.816257	0.194184
29533	9.005408	2.244642	-2.456565	-0.548741	-0.407427	0.215924	-0.722010	-0.339186	0.013139	0.516732	0.146322	-0.821760	0.190497
29534	8.948791	2.251220	-2.620868	-0.548282	-0.338985	0.219044	-0.724567	-0.332506	0.023544	0.510558	0.140047	-0.827056	0.188933
29535	9.907114	2.146097	-3.007579	-0.561940	-0.232977	0.273282	-0.725867	-0.324420	0.030330	0.507261	0.133636	-0.830804	0.185990
29536	9.551182	1.586919	-3.126509	-0.552180	-0.144817	0.276254	-0.729972	-0.315208	0.036871	0.504025	0.125609	-0.834141	0.185448
29537	8.736052	1.094192	-3.129585	-0.558685	-0.027579	0.253997	-0.734766	-0.308367	0.042277	0.504202	0.118773	-0.835610	0.182836
29538	8.357806	0.891957	-3.001176	-0.556309	0.066169	0.240955	-0.737459	-0.300676	0.042935	0.504573	0.110494	-0.836623	0.182371
29539	8.679257	0.649575	-3.177705	-0.550285	0.158198	0.227233	-0.742255	-0.292000	0.042784	0.507919	0.103507	-0.835997	0.180039
29540	9.299872	0.543548	-3.276419	-0.524436	0.217493	0.240559	-0.743819	-0.285269	0.037011	0.510698	0.094997	-0.835232	0.180419
29541	9.626033	-0.198587	-3.367641	-0.527794	0.217103	0.286499	-0.747912	-0.276581	0.032532	0.514734	0.087041	-0.833883	0.179196
29542	9.933893	-0.524495	-3.388579	-0.553706	0.172877	0.212181	-0.752147	-0.267897	0.029727	0.516852	0.078853	-0.833493	0.178704
29543	10.055177	-0.472429	-3.442480	-0.559933	0.092591	0.129479	-0.754127	-0.262857	0.028401	0.519397	0.073620	-0.833145	0.175144
29544	9.549288	-0.588753	-3.616892	-0.558856	-0.004202	0.066282	-0.755688	-0.258387	0.030133	0.519051	0.068428	-0.834296	0.172781
29545	9.039867	-0.634338	-3.304004	-0.559404	-0.088951	0.064902	-0.757520	-0.255589	0.030594	0.518772	0.064876	-0.835665	0.168316
29546	8.881281	-0.658139	-3.405009	-0.561495	-0.128440	0.047397	-0.756413	-0.253511	0.035208	0.516394	0.060385	-0.838026	0.165538
29547	9.107477	-0.596009	-3.290025	-0.531661	-0.137439	0.033695	-0.757115	-0.253660	0.038558	0.515354	0.057757	-0.839704	0.161160
29548	9.151913	-0.611635	-3.425220	-0.546744	-0.081479	0.031420	-0.757122	-0.252834	0.042609	0.513777	0.053522	-0.841453	0.158509
29549	9.342489	-0.554598	-3.387451	-0.559354	-0.052435	0.016984	-0.758525	-0.252417	0.044158	0.514237	0.050577	-0.842265	0.153596
29550	9.244042	-0.452574	-3.402956	-0.552087	-0.025020	-0.029992	-0.757271	-0.250598	0.042494	0.513789	0.047134	-0.843336	0.150278
29551	9.315055	-0.342345	-3.481601	-0.553040	-0.014824	-0.059226	-0.756138	-0.253956	0.043008	0.515096	0.045393	-0.843606	0.144725
29552	9.224515	-0.214723	-3.260608	-0.534356	-0.068054	-0.062232	-0.755990	-0.255774	0.043267	0.513986	0.042791	-0.844992	0.141334
29553	9.134117	-0.166730	-3.405998	-0.554204	-0.090262	0.011977	-0.756683	-0.257594	0.044787	0.513811	0.040022	-0.846042	0.136419
29554	9.224776	-0.195544	-3.284985	-0.541503	-0.099488	0.029884	-0.755144	-0.257314	0.043523	0.511900	0.035866	-0.847799	0.133823
29555	9.259683	-0.085163	-3.375665	-0.534136	-0.083310	0.031665	-0.755988	-0.256193	0.043262	0.511771	0.032921	-0.848675	0.129449
29556	9.192019	-0.152535	-3.396569	-0.566740	-0.073301	0.036509	-0.755988	-0.256334	0.043540	0.510284	0.028316	-0.850179	0.126507
29557	9.245091	-0.118917	-3.377685	-0.548500	-0.056206	0.030439	-0.756552	-0.255212	0.042859	0.510625	0.025147	-0.850748	0.121891
29558	9.182248	-0.074812	-3.344266	-0.559548	-0.070439	0.015350	-0.755992	-0.254930	0.041463	0.509214	0.020957	-0.852136	0.118856
29559	9.230589	-0.046088	-3.339818	-0.517771	-0.059643	-0.003677	-0.756126	-0.256327	0.041450	0.509566	0.018666	-0.852587	0.114410
29560	9.318064	0.059537	-3.365277	-0.573959	-0.023110	-0.027526	-0.755700	-0.257442	0.040320	0.509049	0.014943	-0.853458	0.110708
29561	9.574997	0.202455	-3.439703	-0.561282	0.006231	-0.085870	-0.755126	-0.260372	0.038472	0.510725	0.013444	-0.853240	0.104690
29562	9.580882	0.390635	-3.485304	-0.542916	0.058677	-0.115143	-0.753859	-0.261483	0.035523	0.511766	0.011350	-0.853134	0.100648
29563	9.294915	0.533989	-3.264225	-0.562725	0.100269	-0.125412	-0.752010	-0.267343	0.030987	0.515118	0.010312	-0.851865	0.094198
29564	9.023303	0.575545	-3.075856	-0.549048	0.110946	-0.121838	-0.751566	-0.271510	0.023133	0.517043	0.008163	-0.851176	0.089995
29565	8.916729	0.760751	-2.937637	-0.539082	0.105330	-0.104883	-0.752245	-0.274982	0.016689	0.520423	0.007009	-0.849725	0.084138
29566	9.170745	0.860462	-2.968085	-0.573441	0.119696	-0.077884	-0.750828	-0.277758	0.010097	0.522399	0.003841	-0.848933	0.079980
29567	9.259998	0.927804	-2.930296	-0.544345	0.141418	-0.102421	-0.749552	-0.280116	0.003789	0.526372	0.002539	-0.847021	0.074035
29568	9.323735	1.009020	-3.018273	-0.571611	0.156259	-0.133766	-0.746167	-0.284853	-0.003257	0.529024	0.000277	-0.845770	0.069327
29569	9.226351	1.107279	-2.862182	-0.546407	0.129168	-0.141281	-0.744325	-0.288609	-0.009723	0.532820	-0.000363	-0.843887	0.062908
29570	9.057751	1.151703	-2.884198	-0.546418	0.134685	-0.155497	-0.745553	-0.295017	-0.015218	0.535104	-0.001963	-0.842763	0.058397
29571	9.353380	1.483381	-2.878630	-0.559179	0.153056	-0.182196	-0.741467	-0.299755	-0.022409	0.539313	-0.002067	-0.840539	0.051287
29572	9.519101	1.810698	-2.928413	-0.546325	0.194652	-0.201685	-0.741018	-0.304901	-0.030133	0.542620	-0.002955	-0.838697	0.046281
29573	9.022995	2.210515	-2.871804	-0.553921	0.178908	-0.254808	-0.736927	-0.311039	-0.036363	0.547270	-0.001782	-0.836073	0.038401
29574	9.079053	2.294078	-2.592525	-0.559354	0.189713	-0.251391	-0.734656	-0.316607	-0.044803	0.550488	-0.001974	-0.834202	0.032638
29575	9.475134	2.485266	-2.537199	-0.555611	0.185629	-0.194602	-0.732093	-0.325255	-0.051884	0.555143	-0.001794	-0.831367	0.025315
29576	9.656745	2.538903	-2.279500	-0.551871	0.197998	-0.168064	-0.729549	-0.329711	-0.058363	0.558401	-0.003296	-0.829309	0.020602
29577	9.625423	2.401370	-2.662109	-0.574418	0.062976	-0.169273	-0.726178	-0.332233	-0.058973	0.560958	-0.003667	-0.827731	0.013193
29578	9.315560	2.331372	-2.573928	-0.552890	0.000388	-0.138636	-0.724473	-0.337965	-0.059324	0.560901	-0.005601	-0.827817	0.008810
29579	9.364139	2.471406	-2.546561	-0.552792	0.004630	-0.108556	-0.721093	-0.342867	-0.058425	0.562442	-0.006712	-0.826806	0.002393
29580	9.049693	2.496253	-2.754215	-0.552570	0.042587	-0.124762	-0.723043	-0.345666	-0.056069	0.563059	-0.008882	-0.826367	-0.001831
29581	9.167516	2.520099	-2.686984	-0.542063	-0.031550	-0.100274	-0.719815	-0.347915	-0.054445	0.563962	-0.010007	-0.825701	-0.008017
29582	9.144746	2.339290	-2.639027	-0.547052	0.011236	-0.048432	-0.718410	-0.349461	-0.052659	0.564053	-0.013379	-0.825553	-0.011281
29583	9.132616	2.298210	-2.650634	-0.543428	-0.003393	-0.027075	-0.718965	-0.350863	-0.050718	0.565399	-0.015728	-0.824499	-0.016691
29584	9.241141	2.316979	-2.631658	-0.574233	-0.018132	0.025757	-0.718970	-0.349888	-0.049871	0.565001	-0.020643	-0.824600	-0.019548
29585	9.160830	2.221066	-2.591820	-0.545191	-0.045669	0.065159	-0.720936	-0.348627	-0.049564	0.565655	-0.024552	-0.823929	-0.023938
29586	9.252105	2.264472	-2.515106	-0.555974	-0.027669	0.073789	-0.722347	-0.346112	-0.048412	0.565103	-0.030061	-0.824064	-0.025938
29587	9.228142	2.225702	-2.555718	-0.552360	-0.047752	0.100486	-0.722779	-0.343742	-0.046293	0.565714	-0.034638	-0.823326	-0.030046
29588	9.304876	2.160168	-2.523678	-0.537793	-0.055233	0.123709	-0.724611	-0.341225	-0.045416	0.564722	-0.040779	-0.823684	-0.031153
29589	9.289043	2.142445	-2.668435	-0.554032	-0.035226	0.111897	-0.726873	-0.336759	-0.042006	0.565515	-0.045556	-0.822727	-0.035165
29590	9.271136	2.153071	-2.533219	-0.543303	-0.041294	0.079320	-0.728286	-0.333965	-0.040572	0.564694	-0.051023	-0.822897	-0.036863
29591	9.212509	2.042507	-2.495663	-0.548656	-0.025932	0.075596	-0.729001	-0.330470	-0.040391	0.565594	-0.055136	-0.821807	-0.041202
29592	9.245984	1.926196	-2.511323	-0.535984	-0.042307	0.086453	-0.729431	-0.328519	-0.038415	0.564748	-0.060640	-0.821925	-0.042685
29593	9.429101	1.901043	-2.484709	-0.554170	-0.054991	0.105813	-0.732237	-0.327118	-0.037403	0.565164	-0.065344	-0.821058	-0.046724
29594	9.458892	1.812922	-2.633574	-0.534955	-0.041619	0.112150	-0.734357	-0.322927	-0.035670	0.564330	-0.071257	-0.821073	-0.047889
29595	9.436600	1.648693	-2.638960	-0.561026	-0.006437	0.119566	-0.736759	-0.317753	-0.034761	0.565516	-0.076226	-0.819564	-0.051923
29596	9.255472	1.562674	-2.664337	-0.553837	-0.013542	0.101954	-0.737894	-0.314823	-0.032491	0.565078	-0.082158	-0.819189	-0.053538
29597	9.022685	1.511703	-2.547476	-0.552130	-0.020615	0.082496	-0.739449	-0.311043	-0.033555	0.565970	-0.086445	-0.817843	-0.057781
29598	9.076062	1.491747	-2.593234	-0.552156	-0.016851	0.065675	-0.741418	-0.309229	-0.031291	0.565415	-0.091765	-0.817504	-0.059760
29599	9.434063	1.517914	-2.685822	-0.575698	0.003251	0.052087	-0.739889	-0.306999	-0.030443	0.566582	-0.095806	-0.815853	-0.064736
29600	9.797328	1.136467	-3.029994	-0.551627	0.033360	0.101765	-0.742981	-0.303914	-0.031502	0.566872	-0.101642	-0.814812	-0.066378
29601	9.308002	0.947106	-2.887083	-0.574199	0.042263	0.117239	-0.744113	-0.301258	-0.031047	0.568709	-0.106700	-0.812529	-0.070590
29602	8.992380	0.938496	-2.649771	-0.540502	0.050904	0.135196	-0.746365	-0.298174	-0.032113	0.569324	-0.112922	-0.811159	-0.071691
29603	9.363558	0.958358	-2.578001	-0.551359	0.059960	0.140396	-0.748624	-0.293413	-0.033440	0.571479	-0.118083	-0.808584	-0.075226
29604	9.534896	0.983950	-2.564018	-0.560485	0.067433	0.118165	-0.749206	-0.287956	-0.035052	0.572255	-0.124223	-0.806960	-0.076864
29605	9.513135	0.875041	-2.611099	-0.553525	0.011509	0.121228	-0.749220	-0.284461	-0.035434	0.573549	-0.129183	-0.804910	-0.080457
29606	9.455124	0.817304	-2.627291	-0.546465	-0.024574	0.121514	-0.752035	-0.280532	-0.038299	0.572849	-0.135351	-0.804281	-0.081580
29607	9.411756	0.870847	-2.610917	-0.573897	-0.062449	0.139115	-0.754441	-0.274665	-0.035989	0.572879	-0.140969	-0.802937	-0.085028
29608	9.552516	0.917807	-2.688950	-0.545946	-0.093147	0.134361	-0.755994	-0.271868	-0.035390	0.571067	-0.147445	-0.802984	-0.085789
29609	9.374629	0.945026	-2.766336	-0.548633	-0.089547	0.134279	-0.757558	-0.266561	-0.033092	0.570671	-0.152757	-0.801949	-0.088752
29610	9.354680	0.855982	-2.726655	-0.554058	-0.085909	0.132406	-0.760242	-0.261247	-0.032179	0.568911	-0.159274	-0.801829	-0.089672
29611	9.398204	0.867760	-2.731677	-0.559535	-0.083978	0.121725	-0.760954	-0.258737	-0.030196	0.568497	-0.164514	-0.800696	-0.092914
29612	9.258090	0.846940	-2.724009	-0.563026	-0.067858	0.132169	-0.762650	-0.254960	-0.030004	0.566961	-0.171086	-0.800278	-0.094023
29613	9.449398	0.913079	-2.775744	-0.563993	-0.077769	0.135808	-0.763370	-0.250347	-0.029951	0.566604	-0.176598	-0.798959	-0.097144
29614	9.399847	0.844609	-2.953717	-0.544998	-0.082109	0.107738	-0.765629	-0.246436	-0.027662	0.564821	-0.182592	-0.798748	-0.098174
29615	9.315570	0.781963	-3.008479	-0.537649	-0.070410	0.104190	-0.765924	-0.242800	-0.028179	0.564556	-0.187295	-0.797467	-0.101209
29616	9.308858	0.737948	-3.097381	-0.552124	-0.056696	0.089780	-0.767063	-0.238609	-0.027012	0.563086	-0.193023	-0.796958	-0.102635
29617	9.253002	0.607687	-3.115183	-0.531915	-0.028036	0.096890	-0.769318	-0.235394	-0.025567	0.563444	-0.197470	-0.795204	-0.105766
29618	9.115664	0.622915	-3.136915	-0.569834	0.002668	0.106849	-0.771569	-0.232310	-0.026772	0.562856	-0.203535	-0.793859	-0.107495
29619	9.085031	0.377212	-3.039898	-0.545890	0.038351	0.131637	-0.771441	-0.229512	-0.027859	0.564224	-0.208556	-0.791146	-0.110654
29620	9.078012	0.335392	-2.778466	-0.545955	0.038420	0.122770	-0.773706	-0.222787	-0.031257	0.564300	-0.214512	-0.789314	-0.111952
29621	9.609347	0.183382	-2.591429	-0.542192	0.041686	0.163568	-0.775120	-0.218858	-0.035248	0.565759	-0.219987	-0.786373	-0.114629
29622	9.806353	0.132433	-2.811003	-0.531725	-0.019346	0.135801	-0.775835	-0.215220	-0.036041	0.564980	-0.226103	-0.785102	-0.115281
29623	9.810398	0.235801	-3.280917	-0.549492	-0.080893	0.079391	-0.776695	-0.210750	-0.034873	0.564227	-0.230625	-0.783862	-0.118408
29624	9.829445	0.197107	-3.266013	-0.547402	-0.147867	0.012592	-0.777827	-0.208524	-0.031077	0.561044	-0.235276	-0.784508	-0.120095
29625	9.491712	0.245181	-3.261265	-0.529214	-0.127880	-0.019228	-0.778950	-0.208816	-0.026331	0.559351	-0.238157	-0.784280	-0.123745
29626	9.244959	0.225396	-3.195475	-0.560559	-0.194284	-0.036051	-0.777966	-0.210509	-0.022035	0.555230	-0.242300	-0.785586	-0.125952
29627	9.085436	0.178116	-3.187485	-0.527866	-0.196240	-0.038349	-0.778386	-0.211784	-0.016468	0.552358	-0.245069	-0.786189	-0.129417
29628	8.993320	0.096610	-3.174371	-0.553003	-0.163923	-0.014102	-0.778673	-0.211245	-0.010326	0.548776	-0.249386	-0.787010	-0.131402
29629	9.123874	-0.011054	-3.255497	-0.545592	-0.153277	0.001859	-0.779796	-0.211539	-0.005023	0.546535	-0.252907	-0.786862	-0.134853
29630	9.255305	-0.066105	-3.424197	-0.546379	-0.144340	0.012439	-0.778122	-0.211282	0.000543	0.543336	-0.257509	-0.787296	-0.136530
29631	9.225248	-0.249255	-3.371372	-0.545233	-0.101891	-0.001110	-0.778685	-0.211576	0.005564	0.541841	-0.260875	-0.786573	-0.140195
29632	10.155973	0.100407	-3.714796	-0.557663	-0.039373	-0.018196	-0.779109	-0.211307	0.008916	0.540127	-0.264818	-0.785945	-0.142916
29633	9.793820	0.388839	-3.558056	-0.555560	0.056746	-0.091347	-0.777704	-0.212708	0.009030	0.540760	-0.266439	-0.783923	-0.148507
29634	8.772531	0.397577	-3.189515	-0.566980	0.161818	-0.162238	-0.778796	-0.217716	0.002712	0.541708	-0.267624	-0.781804	-0.153987
29635	8.160849	0.520618	-2.680239	-0.544238	0.197960	-0.195059	-0.776655	-0.225517	-0.006447	0.544223	-0.267068	-0.778782	-0.161229
29636	8.568871	0.580936	-2.671793	-0.540158	0.259903	-0.166992	-0.775371	-0.229688	-0.014029	0.546788	-0.267553	-0.775629	-0.166847
29637	9.639445	0.723301	-2.788378	-0.572530	0.305888	-0.139102	-0.774225	-0.233850	-0.024119	0.550921	-0.267791	-0.770936	-0.174445
29638	9.941612	1.005080	-3.026304	-0.555926	0.358251	-0.153275	-0.771961	-0.237031	-0.036019	0.554897	-0.268288	-0.766468	-0.180657
29639	9.278487	1.226975	-2.991649	-0.546354	0.348247	-0.254943	-0.770519	-0.244824	-0.046986	0.559268	-0.266255	-0.761898	-0.189313
29640	8.918445	1.573814	-2.767909	-0.544452	0.249469	-0.295932	-0.767390	-0.254018	-0.058259	0.561037	-0.264809	-0.759323	-0.196322
29641	9.431483	1.908804	-2.786831	-0.569993	0.220447	-0.253441	-0.764826	-0.262519	-0.067289	0.563202	-0.263490	-0.755983	-0.204614
29642	9.594919	2.017394	-2.648119	-0.557068	0.214210	-0.166517	-0.759752	-0.268792	-0.075758	0.564829	-0.264256	-0.752978	-0.210146
29643	9.631860	1.923975	-2.477988	-0.544319	0.184700	-0.098966	-0.759734	-0.271565	-0.082758	0.567125	-0.265078	-0.749267	-0.216103
29644	9.440091	1.875178	-2.358789	-0.555551	0.107754	-0.056213	-0.758324	-0.273232	-0.086829	0.567594	-0.267922	-0.746828	-0.219778
29645	9.255667	1.961993	-2.187957	-0.552189	0.067136	-0.052421	-0.761394	-0.274464	-0.092255	0.568220	-0.270008	-0.744137	-0.224680
29646	9.277519	2.104764	-2.136422	-0.552493	0.011088	-0.030828	-0.761113	-0.274322	-0.093371	0.567355	-0.273613	-0.742627	-0.227484
29647	9.437159	2.246484	-2.114054	-0.545455	-0.021366	-0.029612	-0.759285	-0.276139	-0.094659	0.566748	-0.276327	-0.740829	-0.231546
29648	9.481286	2.214141	-2.217651	-0.552882	-0.062970	-0.007318	-0.759852	-0.274744	-0.093246	0.564869	-0.280616	-0.739984	-0.233668
29649	9.317133	2.174004	-2.231481	-0.556496	-0.086801	0.036980	-0.760411	-0.274741	-0.093939	0.563484	-0.284717	-0.738486	-0.236770
29650	9.360614	2.120369	-2.262352	-0.572016	-0.124951	0.079499	-0.762383	-0.273078	-0.088330	0.560960	-0.290782	-0.737705	-0.237825
29651	9.368375	2.030213	-2.372505	-0.553856	-0.146917	0.108150	-0.763383	-0.269033	-0.084934	0.558977	-0.296162	-0.736455	-0.239723
29652	9.373473	2.042082	-2.401639	-0.556640	-0.168719	0.129487	-0.765499	-0.265967	-0.080843	0.556093	-0.302977	-0.735870	-0.239708
29653	9.279644	2.020622	-2.449600	-0.547500	-0.156062	0.118880	-0.769164	-0.261224	-0.075607	0.553994	-0.308457	-0.734651	-0.241315
29654	9.225542	1.934512	-2.361581	-0.545584	-0.149938	0.136532	-0.770027	-0.256768	-0.070256	0.551443	-0.315136	-0.733789	-0.241149
29655	9.244568	1.777061	-2.400926	-0.530933	-0.145667	0.154355	-0.773975	-0.251751	-0.063063	0.549707	-0.320872	-0.732272	-0.242159
29656	9.365630	1.775980	-2.451817	-0.567018	-0.111337	0.164365	-0.777082	-0.246452	-0.057408	0.547672	-0.327979	-0.730627	-0.242219
29657	9.471240	1.703060	-2.412485	-0.555932	-0.088068	0.176747	-0.778498	-0.243526	-0.053602	0.546666	-0.333999	-0.728159	-0.243692
29658	9.673491	1.420983	-2.486928	-0.551910	-0.039530	0.188890	-0.780358	-0.234869	-0.050152	0.545848	-0.340915	-0.725557	-0.243709
29659	9.508652	1.102647	-2.545978	-0.533452	-0.010945	0.203012	-0.783600	-0.230119	-0.047289	0.546187	-0.346661	-0.722124	-0.245035
29660	9.251790	0.850591	-2.533156	-0.562342	0.001630	0.217551	-0.783351	-0.223133	-0.046800	0.545983	-0.353867	-0.718741	-0.245138
29661	9.073470	0.902402	-2.543161	-0.576806	0.030810	0.184441	-0.785899	-0.216420	-0.046571	0.546463	-0.359585	-0.714714	-0.247509
29662	9.252199	0.750875	-2.633527	-0.532118	0.069599	0.158208	-0.788306	-0.210266	-0.046489	0.547110	-0.365234	-0.711077	-0.248281
29663	9.416460	0.405512	-2.818362	-0.540850	0.111968	0.161382	-0.788888	-0.204383	-0.050048	0.548823	-0.369806	-0.706463	-0.250893
29664	9.222229	0.063468	-2.833615	-0.526848	0.140327	0.201982	-0.791294	-0.197662	-0.052469	0.550686	-0.375623	-0.701678	-0.251597
29665	9.097110	0.054258	-2.886503	-0.541442	0.112195	0.230269	-0.794538	-0.190503	-0.059758	0.552660	-0.381157	-0.696496	-0.253338
29666	9.338017	-0.157801	-2.932784	-0.539540	0.111146	0.248014	-0.794433	-0.181687	-0.063292	0.554189	-0.387851	-0.691526	-0.253453
29667	9.770475	-0.432389	-3.123599	-0.558700	0.071368	0.278175	-0.797411	-0.172306	-0.066517	0.555607	-0.394431	-0.686279	-0.254452
29668	9.822112	-0.576500	-3.315361	-0.572494	0.024412	0.297765	-0.799132	-0.162089	-0.069883	0.555860	-0.402552	-0.681606	-0.253742
29669	9.660907	-0.457104	-3.321310	-0.545435	0.015596	0.260963	-0.801831	-0.152152	-0.072686	0.556416	-0.409019	-0.677126	-0.254173
29670	9.584691	-0.380350	-3.104601	-0.569238	0.010588	0.227968	-0.801882	-0.140411	-0.073121	0.556078	-0.416167	-0.673087	-0.254040
29671	9.471916	-0.426699	-2.900967	-0.529517	0.003658	0.174474	-0.804713	-0.132711	-0.075111	0.556073	-0.421333	-0.669495	-0.255025
29672	9.378460	-0.676794	-2.796568	-0.569625	-0.034187	0.192758	-0.805999	-0.126133	-0.077124	0.554897	-0.428192	-0.666167	-0.254877
29673	9.378513	-0.642903	-2.787282	-0.560883	-0.089197	0.194087	-0.805748	-0.119428	-0.076498	0.553410	-0.434431	-0.663240	-0.255187
29674	9.359588	-0.577643	-2.804898	-0.556648	-0.133284	0.185566	-0.808308	-0.110766	-0.073879	0.550933	-0.441507	-0.661058	-0.254060
29675	9.230237	-0.667298	-2.972863	-0.554082	-0.147404	0.150268	-0.809452	-0.105742	-0.070751	0.548424	-0.447372	-0.659152	-0.254181
29676	9.327151	-0.740934	-3.056740	-0.542933	-0.098598	0.128881	-0.811443	-0.099323	-0.066486	0.546186	-0.453328	-0.657092	-0.253781
29677	9.407223	-0.727242	-3.105325	-0.563030	-0.100003	0.096828	-0.812579	-0.095974	-0.064072	0.543870	-0.458339	-0.655076	-0.254964
29678	9.375030	-0.823337	-3.046220	-0.573906	-0.083518	0.071808	-0.813295	-0.092624	-0.062359	0.541218	-0.463770	-0.653156	-0.255710
29679	9.247583	-0.701707	-3.047406	-0.557470	-0.054565	0.048812	-0.814710	-0.089553	-0.060364	0.539237	-0.467853	-0.651094	-0.257708
29680	9.263207	-0.807438	-2.935099	-0.542869	-0.038343	0.040021	-0.815841	-0.087322	-0.058102	0.537271	-0.472274	-0.649094	-0.258796
29681	9.392240	-0.894475	-2.811072	-0.535578	-0.023810	0.024103	-0.816545	-0.086199	-0.058921	0.535721	-0.475634	-0.647026	-0.261023
29682	9.343400	-0.891282	-2.736138	-0.549258	-0.030961	0.023973	-0.815982	-0.086900	-0.058654	0.533682	-0.479852	-0.645027	-0.262421
29683	9.355103	-0.917726	-2.702031	-0.542956	-0.012522	-0.025609	-0.816269	-0.085503	-0.058358	0.531912	-0.482580	-0.643254	-0.265351
29684	9.429236	-0.987940	-2.648189	-0.555608	0.016680	-0.059549	-0.817385	-0.086197	-0.059194	0.529963	-0.485517	-0.641482	-0.268167
29685	9.502105	-0.797281	-2.616586	-0.541144	0.033198	-0.098367	-0.817085	-0.090524	-0.060914	0.528381	-0.487033	-0.639910	-0.272264
29686	9.386388	-0.685149	-2.579022	-0.559423	0.039027	-0.136667	-0.820426	-0.094424	-0.062601	0.526244	-0.488880	-0.638597	-0.276148
29687	9.819569	-0.494920	-2.639715	-0.552753	0.127877	-0.194521	-0.818582	-0.099732	-0.064762	0.525192	-0.488739	-0.636871	-0.282316
29688	9.895623	-0.210370	-2.662322	-0.573426	0.204228	-0.255334	-0.817423	-0.107398	-0.071682	0.524327	-0.488262	-0.634849	-0.289220
29689	9.242974	-0.055130	-2.455383	-0.557015	0.249619	-0.310392	-0.817094	-0.117014	-0.080289	0.524044	-0.485931	-0.632892	-0.297821
29690	8.798290	0.059681	-2.320758	-0.555057	0.280255	-0.317717	-0.816755	-0.129003	-0.089617	0.523891	-0.483959	-0.630697	-0.305847
29691	8.842992	0.196071	-2.107293	-0.558582	0.288979	-0.284179	-0.813346	-0.138480	-0.099780	0.524152	-0.481652	-0.627973	-0.314526
29692	8.889816	0.287105	-2.188108	-0.560374	0.276096	-0.252248	-0.811068	-0.146008	-0.107125	0.524230	-0.480517	-0.625061	-0.321846
29693	9.030896	0.467123	-2.243463	-0.531331	0.285138	-0.267833	-0.809341	-0.154922	-0.117548	0.524704	-0.478075	-0.622319	-0.329922
29694	10.395321	0.836434	-2.486204	-0.551225	0.297791	-0.241266	-0.807609	-0.165240	-0.126033	0.525151	-0.476773	-0.619046	-0.337174
29695	10.941218	1.551063	-2.823520	-0.555039	0.307343	-0.287152	-0.806440	-0.174997	-0.134787	0.525416	-0.474096	-0.616044	-0.345919
29696	10.533821	1.741852	-2.481995	-0.548314	0.251749	-0.325731	-0.802180	-0.186993	-0.144704	0.524674	-0.471970	-0.613983	-0.353535
29697	9.383950	1.320951	-2.543415	-0.548708	0.146755	-0.289107	-0.800044	-0.194811	-0.148705	0.522887	-0.470241	-0.612690	-0.360658
29698	9.089226	1.116530	-2.294280	-0.544784	0.126661	-0.167840	-0.797205	-0.203190	-0.152579	0.521727	-0.470854	-0.610416	-0.365363
29699	9.597076	1.434398	-1.965063	-0.561369	0.060224	-0.079033	-0.796484	-0.207941	-0.153331	0.520212	-0.472419	-0.607945	-0.369598
29700	9.761703	1.401431	-2.047068	-0.553927	-0.039440	-0.118109	-0.797996	-0.214651	-0.151716	0.517281	-0.474934	-0.606831	-0.372309
29701	9.565642	1.282412	-2.340262	-0.567898	-0.117938	-0.100139	-0.797421	-0.219141	-0.146469	0.513319	-0.477605	-0.606360	-0.375132
29702	9.359406	1.292350	-2.504402	-0.544533	-0.191491	-0.050792	-0.797552	-0.222373	-0.141065	0.509109	-0.481950	-0.606201	-0.375569
29703	9.438642	1.166130	-2.512765	-0.550181	-0.254079	-0.000934	-0.799933	-0.223796	-0.131720	0.504327	-0.486646	-0.606294	-0.375816
29704	9.248299	1.111326	-2.579554	-0.558096	-0.247370	0.055507	-0.802888	-0.222140	-0.123176	0.500061	-0.492794	-0.605508	-0.374771
29705	9.402764	1.088528	-2.591588	-0.569930	-0.272877	0.094478	-0.805137	-0.221745	-0.113953	0.495481	-0.498952	-0.604668	-0.374061
29706	9.277882	1.205173	-2.614468	-0.542397	-0.213359	0.073194	-0.807389	-0.220793	-0.104446	0.491860	-0.504849	-0.603415	-0.372950
29707	9.205709	1.147268	-2.671716	-0.540028	-0.135129	0.087760	-0.807826	-0.217735	-0.099253	0.489111	-0.509561	-0.601474	-0.373291
29708	9.156829	1.055960	-2.636804	-0.568734	-0.081907	0.094151	-0.810216	-0.216348	-0.094061	0.486925	-0.514945	-0.598468	-0.373593
29709	9.194433	0.998361	-2.534729	-0.553746	-0.013625	0.107172	-0.812062	-0.211046	-0.090228	0.485583	-0.519082	-0.595017	-0.375124
29710	9.497435	0.895516	-2.444585	-0.557084	0.029555	0.119298	-0.812639	-0.207982	-0.086567	0.485001	-0.523778	-0.590702	-0.376167
29711	9.569935	0.798019	-2.504000	-0.555233	0.029520	0.122863	-0.813207	-0.206025	-0.086263	0.484230	-0.527748	-0.586629	-0.377981
29712	9.596882	0.743721	-2.271470	-0.536703	0.086976	0.135099	-0.813928	-0.200990	-0.086902	0.484622	-0.531954	-0.581695	-0.379207
29713	9.812728	0.367737	-2.277228	-0.547097	0.146261	0.161149	-0.816741	-0.197483	-0.089075	0.485554	-0.535354	-0.576104	-0.381756
29714	9.442288	-0.140901	-2.058425	-0.536053	0.131254	0.212528	-0.817605	-0.191748	-0.090124	0.487015	-0.540053	-0.569856	-0.382653
29715	9.311269	-0.391606	-2.089280	-0.557853	0.113153	0.230020	-0.819872	-0.185170	-0.091432	0.487944	-0.544547	-0.563692	-0.384228
29716	9.166188	-0.276540	-1.998552	-0.536201	0.118857	0.184217	-0.822417	-0.178585	-0.094690	0.488991	-0.548952	-0.557801	-0.385223
29717	9.548856	-0.061888	-2.069115	-0.537967	0.144327	0.164687	-0.824111	-0.174941	-0.096730	0.489943	-0.552220	-0.552139	-0.387494
29718	10.252912	-0.293182	-2.405752	-0.550824	0.127630	0.134692	-0.823853	-0.168635	-0.101964	0.490501	-0.556093	-0.546535	-0.389190
29719	9.085072	-0.759157	-2.350665	-0.550278	0.180338	0.165921	-0.824427	-0.164566	-0.106657	0.491674	-0.559171	-0.540360	-0.391913
29720	9.574206	-0.921596	-2.327760	-0.555027	0.131516	0.192782	-0.826121	-0.160072	-0.112034	0.492637	-0.563622	-0.533975	-0.393078
29721	9.967401	-0.986950	-2.334806	-0.543673	0.094259	0.127753	-0.827540	-0.155027	-0.115456	0.492613	-0.566869	-0.529075	-0.395059
29722	10.247910	-1.088552	-2.454861	-0.558889	0.012020	0.067975	-0.826850	-0.152511	-0.115993	0.491241	-0.570920	-0.525197	-0.396106
29723	9.852736	-1.210181	-2.593118	-0.549525	-0.063145	0.001224	-0.827973	-0.152095	-0.114307	0.488455	-0.574134	-0.523206	-0.397540
29724	9.504762	-1.227017	-2.544139	-0.545766	-0.187464	-0.006891	-0.829229	-0.154064	-0.109578	0.484522	-0.578818	-0.522205	-0.396876
29725	9.292266	-1.257093	-2.543519	-0.553485	-0.226486	-0.074021	-0.830905	-0.156034	-0.104148	0.479339	-0.582583	-0.522602	-0.397137
29726	9.384091	-1.182623	-2.522727	-0.542558	-0.241312	-0.033081	-0.832300	-0.158853	-0.095802	0.474634	-0.587344	-0.522397	-0.396043
29727	9.399221	-1.066891	-2.550617	-0.568180	-0.275516	-0.022536	-0.833702	-0.159856	-0.087437	0.469123	-0.592154	-0.522485	-0.395331
29728	9.596806	-0.931665	-2.755356	-0.554664	-0.288062	-0.032849	-0.834270	-0.159602	-0.079065	0.463739	-0.597342	-0.522563	-0.393772
29729	9.480098	-0.920056	-2.948631	-0.544838	-0.302226	-0.066277	-0.836789	-0.161866	-0.068892	0.457815	-0.601651	-0.523542	-0.392843
29730	9.269508	-0.992888	-3.213325	-0.557675	-0.328247	-0.073384	-0.837626	-0.164838	-0.056927	0.451598	-0.606688	-0.524384	-0.391166
29731	9.090306	-1.093071	-3.182972	-0.568788	-0.365145	-0.075108	-0.837335	-0.169911	-0.044295	0.444579	-0.611573	-0.525774	-0.389732
29732	9.167595	-1.176023	-3.230475	-0.572280	-0.350801	-0.064613	-0.839158	-0.171624	-0.032031	0.437949	-0.616921	-0.526515	-0.387804
29733	9.153659	-1.176374	-3.300524	-0.548364	-0.327882	-0.021127	-0.839443	-0.172779	-0.020609	0.431924	-0.621849	-0.526975	-0.386061
29734	9.110323	-1.202849	-3.326749	-0.555324	-0.281026	-0.018853	-0.840282	-0.174762	-0.011700	0.426534	-0.626910	-0.526603	-0.384373
29735	9.088704	-1.176131	-3.327018	-0.545645	-0.178279	-0.028218	-0.839303	-0.176188	-0.003776	0.422027	-0.630548	-0.525814	-0.384476
29736	8.994333	-1.073527	-3.245884	-0.552534	-0.098743	-0.053567	-0.839152	-0.179415	-0.000047	0.418292	-0.633769	-0.524309	-0.385316
29737	9.371105	-1.010686	-3.251922	-0.537804	-0.033412	-0.106789	-0.839007	-0.180676	0.001054	0.414793	-0.635378	-0.523310	-0.387799
29738	9.648884	-0.716429	-3.451295	-0.564789	0.047505	-0.167653	-0.840383	-0.185979	-0.000524	0.411533	-0.636343	-0.521911	-0.391557
29739	9.451816	-0.444369	-3.427488	-0.563790	0.104845	-0.233464	-0.838669	-0.193378	-0.004099	0.408142	-0.635728	-0.521141	-0.397092
29740	8.900543	-0.221908	-3.190023	-0.541773	0.179056	-0.288605	-0.834697	-0.203843	-0.012046	0.405564	-0.634155	-0.520343	-0.403246
29741	8.620042	-0.083952	-3.053460	-0.566008	0.224060	-0.275057	-0.834920	-0.215838	-0.019140	0.403016	-0.632100	-0.519058	-0.410617
29742	8.657364	0.021085	-2.837219	-0.544761	0.274142	-0.245027	-0.831937	-0.224205	-0.026778	0.401700	-0.630157	-0.516858	-0.417609
29743	8.682145	0.185238	-2.841500	-0.547022	0.331448	-0.203802	-0.830633	-0.232275	-0.038583	0.401046	-0.627703	-0.513899	-0.425509
29744	9.610085	0.362636	-2.909960	-0.551163	0.388970	-0.173025	-0.828489	-0.240348	-0.050115	0.401385	-0.625493	-0.509743	-0.433372
29745	10.048161	0.778687	-3.180978	-0.552305	0.393245	-0.237488	-0.825650	-0.246454	-0.065257	0.400927	-0.622086	-0.506591	-0.442302
29746	9.757907	1.309469	-2.843403	-0.544902	0.332648	-0.317538	-0.823497	-0.256766	-0.075698	0.399440	-0.618741	-0.504654	-0.450480
29747	9.681952	1.347705	-2.988704	-0.544561	0.228900	-0.302747	-0.820225	-0.267229	-0.083778	0.396744	-0.615953	-0.503646	-0.457751
29748	9.769862	1.132533	-2.913933	-0.553276	0.192258	-0.132786	-0.816832	-0.273924	-0.090148	0.395380	-0.615727	-0.500410	-0.462757
29749	9.697063	1.086779	-2.575048	-0.535272	0.117350	-0.031304	-0.816820	-0.276435	-0.091429	0.394124	-0.616559	-0.497008	-0.466373
29750	9.687118	0.961030	-2.597794	-0.548659	0.017622	-0.055634	-0.815673	-0.282587	-0.091362	0.391768	-0.618658	-0.494213	-0.468544
29751	9.484802	1.049240	-2.608173	-0.572980	-0.083886	-0.078326	-0.816503	-0.285671	-0.088042	0.387577	-0.621166	-0.492609	-0.470397
29752	9.475767	1.063343	-2.680806	-0.537079	-0.178121	-0.037515	-0.814824	-0.286390	-0.083043	0.383586	-0.625155	-0.491192	-0.469864
29753	9.206521	1.069041	-2.813404	-0.535458	-0.234331	-0.002698	-0.816084	-0.287524	-0.077190	0.379041	-0.629492	-0.490139	-0.468862
29754	9.236947	1.014340	-3.027881	-0.559284	-0.293980	0.031016	-0.817917	-0.286435	-0.067127	0.374243	-0.635351	-0.488488	-0.466531
29755	9.335300	1.242054	-2.842085	-0.544397	-0.240234	0.059209	-0.819462	-0.286734	-0.059869	0.370038	-0.640356	-0.486575	-0.465038
29756	9.122721	1.309484	-3.093844	-0.532822	-0.294523	0.077347	-0.820750	-0.282012	-0.050051	0.365963	-0.646399	-0.484519	-0.462040
29757	9.093739	1.195757	-3.145694	-0.564003	-0.208029	0.092357	-0.823849	-0.278809	-0.044417	0.362048	-0.651503	-0.481728	-0.460873
29758	9.130773	1.116806	-2.980557	-0.558371	-0.186614	0.111743	-0.824981	-0.276725	-0.039786	0.358965	-0.656995	-0.478141	-0.459221
29759	9.110565	1.107963	-2.869283	-0.547252	-0.158003	0.129379	-0.827800	-0.272957	-0.036239	0.356039	-0.661799	-0.474617	-0.458254
29760	8.975269	1.070152	-2.868680	-0.559725	-0.136610	0.159147	-0.828811	-0.267108	-0.029200	0.353813	-0.667223	-0.469980	-0.456890
29761	9.226027	1.194805	-2.778589	-0.557891	-0.129428	0.164495	-0.832334	-0.262074	-0.027448	0.351294	-0.672091	-0.465649	-0.456133
29762	10.161040	1.118253	-3.257406	-0.548265	-0.092214	0.242432	-0.834185	-0.255228	-0.025550	0.350357	-0.677724	-0.459628	-0.454623
29763	9.924335	0.625411	-3.469053	-0.554518	0.020772	0.299949	-0.839256	-0.247953	-0.024598	0.350451	-0.682356	-0.452396	-0.454877
29764	8.661034	0.301709	-3.173799	-0.557553	0.081423	0.349651	-0.842382	-0.237039	-0.026273	0.351896	-0.687337	-0.443537	-0.454985
29765	8.030148	-0.055160	-2.908016	-0.549914	0.139925	0.341232	-0.846907	-0.225413	-0.031415	0.353446	-0.691101	-0.434864	-0.456452
29766	8.686898	-0.006227	-2.923939	-0.543424	0.200904	0.279150	-0.850026	-0.214903	-0.037694	0.355428	-0.694138	-0.426179	-0.458492
29767	9.750442	-0.394839	-3.322125	-0.549527	0.237235	0.264004	-0.850899	-0.205937	-0.043868	0.357073	-0.696211	-0.417812	-0.461760
29768	9.530612	-1.174280	-3.359042	-0.556245	0.241597	0.376104	-0.854854	-0.195975	-0.053214	0.360053	-0.699627	-0.407282	-0.463687
29769	9.640892	-1.441021	-3.392457	-0.550319	0.167754	0.369540	-0.858685	-0.182669	-0.059459	0.362052	-0.703088	-0.397826	-0.465102
29770	9.612454	-1.407328	-3.443536	-0.561294	0.082565	0.231932	-0.860253	-0.175245	-0.063691	0.362270	-0.706715	-0.390337	-0.465781
29771	9.811093	-1.287980	-3.481378	-0.559380	-0.001369	0.151141	-0.862514	-0.170207	-0.064040	0.360743	-0.710009	-0.385029	-0.466373
29772	9.409313	-1.294206	-3.335795	-0.541214	-0.125461	0.109563	-0.863513	-0.166441	-0.061065	0.358461	-0.714405	-0.380922	-0.464790
29773	8.939246	-1.209262	-3.365109	-0.554081	-0.135089	0.079311	-0.866047	-0.163793	-0.057254	0.355285	-0.718320	-0.377605	-0.463899
29774	8.931206	-1.310373	-3.310812	-0.560610	-0.142820	0.040340	-0.868021	-0.161284	-0.053727	0.351924	-0.722432	-0.374400	-0.462673
29775	9.002542	-1.392380	-3.213342	-0.554200	-0.141175	0.054559	-0.869289	-0.160461	-0.048132	0.348453	-0.726181	-0.371431	-0.461823
29776	9.235270	-1.288034	-3.296971	-0.561453	-0.132016	0.045636	-0.869435	-0.159917	-0.043385	0.345182	-0.730182	-0.368034	-0.460689
29777	9.301489	-1.114779	-3.349734	-0.545065	-0.091935	-0.009227	-0.870138	-0.159927	-0.039755	0.341603	-0.732904	-0.365700	-0.460894
29778	9.453588	-1.115783	-3.357175	-0.559863	-0.087470	-0.094322	-0.869993	-0.162178	-0.035319	0.337372	-0.735411	-0.364035	-0.461334
29779	9.202976	-1.172684	-3.433525	-0.563964	-0.144741	-0.138305	-0.869697	-0.166807	-0.030350	0.331925	-0.737770	-0.363743	-0.461749
29780	9.106353	-1.254418	-3.461479	-0.567446	-0.130435	-0.126077	-0.867160	-0.172146	-0.023455	0.326956	-0.740447	-0.362737	-0.461802
29781	9.178532	-1.312870	-3.460923	-0.544181	-0.191856	-0.120113	-0.867428	-0.176219	-0.017082	0.321616	-0.743203	-0.362618	-0.461216
29782	9.136786	-1.224765	-3.326540	-0.523876	-0.143466	-0.102484	-0.866580	-0.179315	-0.011126	0.317395	-0.745840	-0.361728	-0.460582
29783	9.070045	-1.183807	-3.413893	-0.554607	-0.123557	-0.096777	-0.865449	-0.182829	-0.005874	0.312606	-0.748161	-0.360685	-0.460911
29784	9.197057	-1.094198	-3.255590	-0.546785	-0.037278	-0.075954	-0.865446	-0.183951	-0.004631	0.309038	-0.750117	-0.358498	-0.461843
29785	9.086375	-1.011353	-3.258783	-0.541183	0.002555	-0.100915	-0.864028	-0.188147	-0.004685	0.305327	-0.751122	-0.356819	-0.463973
29786	9.481768	-0.816704	-3.423373	-0.559191	0.046183	-0.126935	-0.863316	-0.190660	-0.005832	0.301685	-0.751982	-0.354752	-0.466541
29787	9.397812	-0.593581	-3.382258	-0.566274	0.120723	-0.196468	-0.862598	-0.194569	-0.007551	0.297542	-0.751310	-0.353531	-0.471188
29788	9.253182	-0.340715	-3.283403	-0.536902	0.198380	-0.231989	-0.860175	-0.203357	-0.014353	0.294311	-0.749811	-0.352316	-0.476485
29789	8.870517	-0.274187	-3.078251	-0.569222	0.266993	-0.236406	-0.858318	-0.210181	-0.022943	0.290757	-0.747400	-0.350763	-0.483549
29790	9.093699	0.050714	-3.070094	-0.565074	0.351545	-0.219097	-0.853936	-0.217413	-0.036714	0.288272	-0.744590	-0.348146	-0.491203
29791	9.179525	0.405403	-3.074167	-0.553825	0.399864	-0.185583	-0.852216	-0.223799	-0.050875	0.286321	-0.741012	-0.345172	-0.499778
29792	8.845923	0.535949	-2.630585	-0.551869	0.423021	-0.162774	-0.848683	-0.228509	-0.066286	0.285039	-0.737674	-0.341374	-0.507990
29793	9.396076	0.852521	-2.465716	-0.544717	0.413936	-0.150105	-0.847818	-0.231395	-0.081659	0.283615	-0.733979	-0.337843	-0.516430
29794	10.326368	1.207382	-2.751207	-0.550799	0.327748	-0.165321	-0.843868	-0.235974	-0.094563	0.281632	-0.731469	-0.334574	-0.523160
29795	10.314139	1.530458	-2.885274	-0.535266	0.192428	-0.151878	-0.842433	-0.242378	-0.103284	0.278767	-0.729886	-0.332417	-0.528255
29796	9.669965	1.170288	-2.774077	-0.570659	0.024691	-0.126675	-0.842556	-0.245863	-0.105829	0.274861	-0.730869	-0.330040	-0.530429
29797	9.345478	1.151401	-2.642954	-0.558567	-0.089147	-0.102908	-0.839465	-0.248952	-0.103515	0.270258	-0.732668	-0.328489	-0.531275
29798	9.445959	1.127238	-2.541336	-0.546750	-0.109420	-0.058401	-0.838336	-0.251902	-0.099511	0.266529	-0.735352	-0.326080	-0.530934
29799	9.542366	1.054013	-2.559978	-0.547771	-0.154874	-0.012121	-0.839465	-0.250944	-0.092801	0.262577	-0.738334	-0.323660	-0.530245
29800	9.552909	0.922335	-2.737326	-0.578022	-0.219792	0.009149	-0.840866	-0.252648	-0.083327	0.258368	-0.742740	-0.320480	-0.528087
29801	9.438646	0.873303	-2.963754	-0.546488	-0.275908	0.020459	-0.841439	-0.250994	-0.075917	0.253955	-0.747140	-0.318198	-0.525393
29802	9.149688	1.073371	-2.951102	-0.535904	-0.330150	0.032382	-0.842856	-0.248784	-0.066961	0.249884	-0.752553	-0.315642	-0.521144
29803	9.370230	1.322849	-2.640068	-0.551239	-0.427071	0.001013	-0.843434	-0.246580	-0.056895	0.244170	-0.758323	-0.314331	-0.516258
29804	9.132078	1.232096	-3.092993	-0.538083	-0.407930	0.067359	-0.845138	-0.243543	-0.044164	0.239887	-0.764645	-0.311543	-0.510600
29805	9.101878	1.262374	-2.919320	-0.550868	-0.285671	0.102718	-0.846847	-0.239248	-0.031559	0.236028	-0.769466	-0.307965	-0.507317
29806	8.986584	1.209332	-3.015224	-0.548137	-0.287466	0.099196	-0.848556	-0.233959	-0.023684	0.232633	-0.774689	-0.303957	-0.503338
29807	8.928270	1.190624	-2.973861	-0.538655	-0.207999	0.073148	-0.847454	-0.231615	-0.014746	0.229082	-0.778385	-0.300571	-0.501294
29808	9.989819	1.301507	-3.496015	-0.552149	-0.042001	0.072227	-0.849148	-0.229391	-0.009969	0.226811	-0.780921	-0.295776	-0.501235
29809	9.723660	0.886815	-3.607012	-0.554843	0.054601	0.145809	-0.849725	-0.225480	-0.008809	0.225270	-0.782413	-0.289887	-0.503040
29810	8.387701	-0.163416	-3.627332	-0.544609	0.189246	0.173004	-0.850597	-0.218070	-0.009004	0.225464	-0.783109	-0.282518	-0.506053
29811	7.919499	-0.214740	-3.031733	-0.544097	0.277349	0.184723	-0.853141	-0.211199	-0.014489	0.225765	-0.782436	-0.275079	-0.511033
29812	9.534038	-0.105665	-3.286402	-0.535837	0.311061	0.161968	-0.853588	-0.203771	-0.020682	0.226639	-0.781672	-0.267382	-0.515878
29813	10.454582	-0.691171	-4.010811	-0.529636	0.285489	0.110152	-0.853737	-0.200394	-0.027338	0.226450	-0.780324	-0.261172	-0.521156
29814	9.942801	-1.074193	-3.556427	-0.548104	0.238697	0.102971	-0.853755	-0.195208	-0.032163	0.226118	-0.779940	-0.254561	-0.525131
29815	9.460279	-1.257920	-3.664880	-0.555771	0.226211	-0.013047	-0.852079	-0.193377	-0.037594	0.223946	-0.778619	-0.250210	-0.530090
29816	8.693182	-0.855835	-3.518532	-0.540342	0.121235	-0.077797	-0.851785	-0.195600	-0.041802	0.221227	-0.778457	-0.247004	-0.532966
29817	8.969307	-1.208393	-3.196021	-0.553681	0.014891	-0.066688	-0.852759	-0.197561	-0.039723	0.217490	-0.779073	-0.244403	-0.534799
29818	9.277321	-1.277483	-3.113509	-0.559316	-0.032225	-0.031029	-0.851640	-0.197568	-0.038338	0.214211	-0.780821	-0.240926	-0.535151
29819	9.534803	-1.059868	-3.222597	-0.554469	-0.083764	-0.107534	-0.852197	-0.199261	-0.033054	0.209577	-0.782275	-0.239328	-0.535579
29820	9.510629	-1.159065	-3.264951	-0.546040	-0.158907	-0.171568	-0.851349	-0.202640	-0.025985	0.204383	-0.784604	-0.238709	-0.534455
29821	9.177998	-1.162149	-3.320045	-0.539226	-0.203480	-0.231435	-0.848244	-0.210225	-0.016608	0.198112	-0.786646	-0.239650	-0.533392
29822	8.995678	-1.125523	-3.443439	-0.559525	-0.226294	-0.289946	-0.847525	-0.216546	-0.007339	0.191098	-0.789109	-0.240992	-0.531706
29823	9.044213	-1.075142	-3.453732	-0.548524	-0.191827	-0.320089	-0.844973	-0.226230	0.003415	0.183806	-0.790573	-0.243112	-0.531137
29824	9.077762	-1.157576	-3.462522	-0.535447	-0.141537	-0.308748	-0.842141	-0.235490	0.012498	0.177361	-0.791868	-0.244657	-0.530690
29825	8.970842	-1.151464	-3.365796	-0.558839	-0.094452	-0.324376	-0.838457	-0.247261	0.019875	0.170366	-0.792248	-0.246302	-0.531653
29826	8.953365	-1.126644	-3.279064	-0.552977	-0.004963	-0.360247	-0.836173	-0.258460	0.023924	0.163749	-0.791823	-0.247977	-0.533582
29827	8.975680	-1.030305	-3.309165	-0.545447	0.057467	-0.392371	-0.832494	-0.268264	0.027697	0.157035	-0.790130	-0.250248	-0.537039
29828	8.776316	-0.930905	-3.073213	-0.548706	0.151576	-0.439028	-0.826840	-0.281135	0.028077	0.150401	-0.787523	-0.252679	-0.541609
29829	9.221865	-0.750693	-3.177304	-0.553601	0.276484	-0.492811	-0.823978	-0.295107	0.024842	0.143613	-0.782857	-0.255674	-0.548763
29830	9.548704	-0.076820	-3.296408	-0.551072	0.457530	-0.580429	-0.819689	-0.314521	0.018473	0.136917	-0.775995	-0.259333	-0.558419
29831	9.102213	0.461232	-2.726745	-0.550585	0.583954	-0.618404	-0.812042	-0.332669	0.006793	0.130346	-0.766964	-0.263317	-0.570474
29832	8.925316	0.928333	-2.410358	-0.554431	0.595204	-0.666280	-0.802581	-0.349564	-0.004469	0.123274	-0.757719	-0.267746	-0.582217
29833	9.428172	1.756359	-2.434768	-0.558683	0.538884	-0.702044	-0.794069	-0.374151	-0.013156	0.115298	-0.748336	-0.272853	-0.593507
29834	11.472776	2.411106	-3.109282	-0.547637	0.510108	-0.581778	-0.783905	-0.392598	-0.020397	0.108810	-0.740125	-0.276158	-0.603417
29835	10.806914	2.443731	-2.813971	-0.551663	0.402940	-0.495503	-0.773725	-0.414398	-0.028230	0.102588	-0.733158	-0.278448	-0.611900
29836	9.414620	1.590865	-2.633453	-0.541435	0.164959	-0.311204	-0.769185	-0.428237	-0.030361	0.097536	-0.730428	-0.278487	-0.615960
29837	8.793766	1.934637	-2.389999	-0.523540	0.108557	-0.268280	-0.763978	-0.436241	-0.022260	0.092858	-0.728194	-0.278335	-0.619387
29838	8.837890	2.023017	-2.125256	-0.526327	-0.024522	-0.295796	-0.758912	-0.444391	-0.012206	0.087154	-0.727807	-0.278668	-0.620520
29839	8.889900	2.203415	-2.209491	-0.557217	-0.013393	-0.312996	-0.755522	-0.453945	0.000912	0.080743	-0.726857	-0.278948	-0.622373
29840	9.149883	1.892517	-2.583307	-0.555137	-0.015647	-0.260733	-0.751862	-0.462398	0.018920	0.075097	-0.726550	-0.278371	-0.623694
29841	9.553176	1.489329	-2.499611	-0.549878	-0.069994	-0.228464	-0.746814	-0.466926	0.032496	0.069551	-0.726749	-0.277549	-0.624472
29842	9.232903	1.636219	-2.520151	-0.549969	-0.110103	-0.180494	-0.743298	-0.473405	0.045367	0.064453	-0.728013	-0.275988	-0.624238
29843	9.537737	1.628844	-2.619544	-0.550400	-0.165666	-0.208400	-0.739237	-0.476964	0.062446	0.058650	-0.729510	-0.274943	-0.623523
29844	9.303881	1.702845	-2.615224	-0.539302	-0.140644	-0.194308	-0.734040	-0.484152	0.077388	0.053361	-0.731018	-0.273736	-0.622763
29845	9.128527	1.671299	-2.426169	-0.561192	-0.153199	-0.192767	-0.733352	-0.484627	0.093968	0.047696	-0.732440	-0.272260	-0.622199
29846	8.904766	1.446251	-2.312210	-0.528931	-0.099638	-0.159182	-0.728454	-0.487343	0.108958	0.043218	-0.733573	-0.270610	-0.621910
29847	8.932761	1.587443	-2.120522	-0.555169	-0.085288	-0.138331	-0.723834	-0.490053	0.122556	0.038732	-0.734425	-0.268290	-0.622206
29848	9.228584	1.822005	-2.186359	-0.535937	-0.076709	-0.095603	-0.721052	-0.488992	0.138021	0.035064	-0.735587	-0.265585	-0.622211
29849	9.315012	1.880002	-2.100136	-0.559781	0.005759	-0.036212	-0.721208	-0.488341	0.152806	0.032305	-0.735836	-0.261594	-0.623755
29850	9.283794	1.821418	-1.838484	-0.555824	0.041395	0.004283	-0.722081	-0.483354	0.166806	0.030213	-0.736033	-0.257076	-0.625504
29851	10.474500	1.368594	-3.101146	-0.540569	0.195234	0.139111	-0.724796	-0.473618	0.183101	0.030962	-0.734784	-0.250565	-0.629565
29852	9.555856	0.361469	-2.764899	-0.540739	0.233761	0.243812	-0.729345	-0.460522	0.198747	0.033078	-0.733694	-0.242566	-0.633846
29853	8.783831	-0.494857	-2.899286	-0.550747	0.057188	0.233902	-0.735330	-0.440174	0.219917	0.034310	-0.734631	-0.234501	-0.635727
29854	9.548517	-0.401481	-3.428096	-0.569424	-0.005228	0.184721	-0.737956	-0.419980	0.243150	0.034104	-0.736210	-0.227135	-0.636586
29855	10.479829	-0.469221	-4.047149	-0.542793	-0.063791	0.086524	-0.742266	-0.398801	0.265849	0.033126	-0.738012	-0.221306	-0.636603
29856	10.529112	-0.848492	-4.359513	-0.545629	-0.199931	-0.000276	-0.740383	-0.385320	0.287165	0.030047	-0.741160	-0.217083	-0.634550
29857	9.675984	-1.097133	-4.014904	-0.564472	-0.313491	-0.000021	-0.737505	-0.375338	0.309692	0.026674	-0.745802	-0.212295	-0.630871
29858	8.434099	-1.233600	-3.900571	-0.531345	-0.256198	0.005930	-0.733928	-0.364792	0.330407	0.023636	-0.749605	-0.208174	-0.627851
29859	7.955324	-1.060154	-3.698900	-0.543833	-0.195555	-0.024752	-0.729216	-0.357454	0.348013	0.020864	-0.752660	-0.203856	-0.625708
29860	8.378951	-1.238869	-3.639482	-0.546218	-0.282803	-0.034798	-0.723944	-0.349552	0.363948	0.016988	-0.756565	-0.200150	-0.622303
29861	8.857036	-1.632336	-3.858028	-0.547171	-0.302564	-0.035515	-0.719516	-0.340530	0.379621	0.013724	-0.760916	-0.195881	-0.618424
29862	9.045158	-1.722634	-4.195549	-0.547959	-0.293527	-0.034652	-0.715222	-0.333613	0.398202	0.009782	-0.764868	-0.192140	-0.614787
29863	9.121823	-1.608258	-4.378147	-0.542803	-0.316523	-0.082182	-0.708540	-0.327803	0.411734	0.006101	-0.769204	-0.188522	-0.610531
29864	8.668198	-1.479421	-4.328236	-0.559261	-0.299738	-0.141827	-0.701985	-0.324788	0.425377	0.000650	-0.772736	-0.186274	-0.606779
29865	8.557614	-1.483920	-4.386028	-0.555593	-0.296154	-0.142711	-0.693735	-0.324701	0.435630	-0.003760	-0.776584	-0.183327	-0.602739
29866	8.668888	-1.431503	-4.394011	-0.546253	-0.263940	-0.121539	-0.687147	-0.328235	0.443071	-0.008631	-0.779674	-0.180909	-0.599422
29867	8.780445	-1.245998	-4.374484	-0.547998	-0.242224	-0.128724	-0.680560	-0.331632	0.451628	-0.012428	-0.782917	-0.177752	-0.596063
29868	8.578115	-1.063240	-4.337592	-0.543167	-0.168013	-0.169836	-0.675776	-0.338369	0.457098	-0.017482	-0.784625	-0.176139	-0.594166
29869	8.524310	-1.081719	-4.255161	-0.556379	-0.088495	-0.189959	-0.669313	-0.344540	0.459353	-0.021486	-0.785826	-0.173810	-0.593132
29870	8.437562	-1.105519	-4.283774	-0.554223	-0.025284	-0.208034	-0.665081	-0.351530	0.456878	-0.026666	-0.785661	-0.172716	-0.593461
29871	8.529035	-0.941076	-4.174584	-0.564566	0.086720	-0.232694	-0.662810	-0.359085	0.457897	-0.030595	-0.784651	-0.170965	-0.595112
29872	8.649870	-0.908036	-4.179947	-0.544300	0.149966	-0.261124	-0.660411	-0.363138	0.456163	-0.035648	-0.782183	-0.170912	-0.598087
29873	9.818304	-0.560841	-4.678302	-0.567200	0.303963	-0.322186	-0.662762	-0.368989	0.452217	-0.039850	-0.778271	-0.170577	-0.603001
29874	8.911177	0.142745	-4.380490	-0.554042	0.467157	-0.451417	-0.658939	-0.377637	0.444569	-0.046261	-0.771211	-0.173582	-0.610707
29875	8.283661	0.320305	-3.671251	-0.545750	0.678260	-0.496988	-0.663777	-0.388611	0.427484	-0.050922	-0.762004	-0.176426	-0.620992
29876	7.563829	0.624984	-2.823164	-0.563641	0.724691	-0.453399	-0.669302	-0.402232	0.408704	-0.056588	-0.751422	-0.179493	-0.632412
29877	7.863375	0.816781	-2.767715	-0.562107	0.620916	-0.332349	-0.671765	-0.412379	0.393422	-0.059631	-0.743206	-0.179430	-0.641789
29878	9.540236	0.823999	-3.016498	-0.560045	0.594712	-0.202651	-0.677048	-0.417624	0.377097	-0.062506	-0.734877	-0.178560	-0.651280
29879	12.396435	1.288838	-3.871198	-0.541507	0.623168	-0.127615	-0.684600	-0.417011	0.366148	-0.062563	-0.727209	-0.175578	-0.660625
29880	10.899060	1.643362	-3.563869	-0.552156	0.467798	-0.295142	-0.686662	-0.423397	0.354387	-0.066999	-0.720029	-0.175911	-0.667926
29881	9.450017	0.702168	-3.266309	-0.544734	0.266676	-0.201364	-0.688170	-0.429519	0.347364	-0.069304	-0.716759	-0.173404	-0.671851
29882	8.559153	0.530625	-2.997414	-0.540352	0.155260	-0.052226	-0.687892	-0.428391	0.344028	-0.071409	-0.714544	-0.169956	-0.674864
29883	8.993626	1.284112	-2.643964	-0.551899	0.052179	0.002403	-0.687905	-0.425885	0.346842	-0.071800	-0.714871	-0.164082	-0.675930
29884	9.498814	1.631763	-2.578448	-0.559505	0.032818	-0.036346	-0.688907	-0.421565	0.351356	-0.074383	-0.714306	-0.159963	-0.677234
29885	9.527734	1.202569	-2.779079	-0.552677	-0.033533	-0.075707	-0.687953	-0.416834	0.356975	-0.076115	-0.715552	-0.155047	-0.676870
29886	9.406983	0.895073	-2.606348	-0.567193	-0.033473	-0.078603	-0.685451	-0.413783	0.362563	-0.079593	-0.715708	-0.151327	-0.677146
29887	9.290001	0.737704	-3.155343	-0.556531	-0.137894	0.005301	-0.682954	-0.410185	0.371643	-0.080565	-0.718625	-0.144998	-0.675325
29888	9.380486	0.801143	-2.967704	-0.545598	-0.128078	0.010694	-0.679767	-0.404351	0.380323	-0.082809	-0.720324	-0.140136	-0.674269
29889	9.314584	0.756579	-3.203912	-0.552884	-0.163585	0.055051	-0.678116	-0.399212	0.388728	-0.083094	-0.723729	-0.133065	-0.672016
29890	9.455568	0.593937	-2.791521	-0.557472	-0.164485	0.056760	-0.676201	-0.391007	0.399673	-0.084985	-0.725969	-0.127314	-0.670475
29891	9.437742	0.617095	-2.970559	-0.554374	-0.090323	0.024502	-0.673994	-0.385170	0.408081	-0.085477	-0.728288	-0.120752	-0.669111
29892	9.417070	0.545607	-2.829591	-0.552635	-0.098402	0.019244	-0.673467	-0.378904	0.414974	-0.087632	-0.729507	-0.115718	-0.668393
29893	9.465662	0.452928	-2.915607	-0.549916	-0.090993	-0.003768	-0.670276	-0.374050	0.423922	-0.088407	-0.731764	-0.109590	-0.666855
29894	9.273512	0.343841	-2.776406	-0.532832	-0.104365	-0.031855	-0.668767	-0.368208	0.431499	-0.090965	-0.732944	-0.105555	-0.665865
29895	9.716073	0.408184	-2.862285	-0.554685	-0.100429	-0.050609	-0.666978	-0.362507	0.438794	-0.092420	-0.735207	-0.099998	-0.664025
29896	9.899955	0.292722	-2.977223	-0.538156	-0.069748	-0.062076	-0.664063	-0.358487	0.446899	-0.095387	-0.735823	-0.096400	-0.663456
29897	9.661786	-0.051068	-2.929575	-0.537572	-0.003442	-0.027186	-0.662828	-0.353756	0.452237	-0.096044	-0.736876	-0.090860	-0.662974
29898	8.649170	-0.288842	-2.553463	-0.560815	0.034947	0.007436	-0.662013	-0.348597	0.455351	-0.098227	-0.736159	-0.086137	-0.664080
29899	8.234077	-0.058375	-2.444331	-0.563879	0.023832	-0.061594	-0.660080	-0.343166	0.459854	-0.099653	-0.736731	-0.080755	-0.663909
29900	9.279882	0.140888	-2.762068	-0.549496	0.048073	-0.142706	-0.661493	-0.340658	0.463097	-0.103645	-0.735583	-0.078420	-0.664850
29901	10.296531	-0.144304	-3.286991	-0.548179	0.074807	-0.096658	-0.659824	-0.338711	0.465056	-0.105187	-0.735463	-0.073815	-0.665267
29902	9.158851	-0.257534	-3.216550	-0.531326	0.109997	-0.027925	-0.660662	-0.338845	0.463667	-0.107295	-0.733678	-0.070160	-0.667295
29903	8.760584	-0.162863	-3.163916	-0.562260	0.084566	0.005413	-0.663469	-0.336596	0.461761	-0.107642	-0.733559	-0.063826	-0.668005
29904	9.249829	-0.191594	-3.401043	-0.553228	0.066472	0.016353	-0.663472	-0.335753	0.460515	-0.109544	-0.732333	-0.059131	-0.669471
29905	9.897443	-0.322396	-3.569588	-0.560594	0.047680	0.014737	-0.664594	-0.334763	0.457606	-0.109759	-0.732734	-0.052537	-0.669548
29906	9.688177	-0.469979	-3.420270	-0.551797	-0.011140	0.034595	-0.667396	-0.334339	0.458190	-0.111485	-0.732531	-0.047420	-0.669866
29907	9.533083	-0.444246	-3.326115	-0.544792	-0.045328	0.023353	-0.665995	-0.334482	0.458317	-0.111410	-0.734222	-0.040643	-0.668471
29908	9.228846	-0.393725	-3.282779	-0.543301	-0.082964	-0.003880	-0.663483	-0.333379	0.461097	-0.113590	-0.734929	-0.036045	-0.667590
29909	9.411634	-0.411339	-3.210339	-0.565365	-0.115139	-0.018947	-0.661516	-0.335202	0.461621	-0.114404	-0.737461	-0.029421	-0.664979
29910	9.381083	-0.205772	-3.217425	-0.554616	-0.133182	-0.021344	-0.657583	-0.338572	0.463507	-0.117015	-0.738757	-0.024820	-0.663272
29911	9.380006	-0.289258	-3.429123	-0.556868	-0.201466	-0.040414	-0.654786	-0.339013	0.468360	-0.118001	-0.742415	-0.018413	-0.659209
29912	9.330672	-0.322022	-3.307878	-0.540510	-0.188789	-0.057129	-0.650023	-0.340716	0.472906	-0.120896	-0.744414	-0.014409	-0.656524
29913	9.211245	-0.375598	-3.493172	-0.538633	-0.207173	-0.018977	-0.645133	-0.339628	0.478596	-0.121292	-0.748153	-0.007902	-0.652298
29914	9.093476	-0.351007	-3.544031	-0.543995	-0.198213	-0.012036	-0.640797	-0.339937	0.484554	-0.123644	-0.750223	-0.003169	-0.649514
29915	9.081793	-0.496682	-3.663203	-0.545589	-0.174878	-0.001598	-0.637306	-0.339126	0.490390	-0.123877	-0.753479	0.003616	-0.645687
29916	9.099436	-0.577866	-3.488349	-0.552712	-0.147806	-0.003632	-0.633818	-0.337189	0.494008	-0.126245	-0.754819	0.008453	-0.643614
29917	9.060410	-0.596680	-3.444595	-0.549079	-0.133181	-0.029346	-0.630882	-0.337211	0.498725	-0.126860	-0.757485	0.014771	-0.640238
29918	9.060867	-0.555844	-3.483711	-0.545538	-0.143934	-0.037193	-0.627816	-0.335139	0.504021	-0.129545	-0.758753	0.018987	-0.638084
29919	9.211824	-0.499691	-3.627099	-0.549065	-0.101103	-0.086108	-0.624452	-0.336554	0.506768	-0.130873	-0.760993	0.024363	-0.634955
29920	9.931499	-0.210368	-4.170117	-0.537451	0.031704	-0.119309	-0.623034	-0.340888	0.506433	-0.134559	-0.760051	0.026759	-0.635217
29921	9.387579	0.016804	-3.944795	-0.551228	0.188898	-0.166530	-0.624694	-0.344643	0.502085	-0.137093	-0.758641	0.030165	-0.636208
29922	8.187813	0.222440	-3.186779	-0.545068	0.334878	-0.190610	-0.626195	-0.351454	0.491849	-0.141974	-0.753819	0.030747	-0.640823
29923	7.857229	0.599725	-2.702461	-0.557375	0.403049	-0.155830	-0.632298	-0.361733	0.476872	-0.144659	-0.749594	0.033772	-0.645014
29924	8.538265	0.934411	-2.600792	-0.561019	0.402916	-0.129155	-0.636441	-0.371734	0.461047	-0.149030	-0.743713	0.035291	-0.650719
29925	9.788013	1.012151	-2.823212	-0.546679	0.472432	-0.035366	-0.646617	-0.378363	0.444188	-0.150135	-0.738431	0.039737	-0.656202
29926	10.371209	1.317473	-2.878141	-0.560086	0.406500	-0.100420	-0.651778	-0.379700	0.429157	-0.154118	-0.732371	0.041675	-0.661924
29927	9.526114	1.439490	-2.767223	-0.558222	0.331785	-0.218644	-0.655260	-0.382183	0.421769	-0.157795	-0.728971	0.043960	-0.664657
29928	9.647825	1.859653	-2.699587	-0.529936	0.212658	-0.207775	-0.658994	-0.391088	0.412365	-0.162586	-0.725591	0.044526	-0.667159
29929	9.641280	1.744730	-2.533990	-0.555728	0.120289	-0.143839	-0.656447	-0.396388	0.407411	-0.165139	-0.724916	0.048449	-0.666992
29930	9.697102	1.716982	-2.277632	-0.568777	0.035034	-0.075355	-0.655892	-0.394989	0.406445	-0.168563	-0.723622	0.052028	-0.667271
29931	9.591591	1.835876	-2.307812	-0.532903	-0.018883	-0.109995	-0.656453	-0.394993	0.407983	-0.170284	-0.724819	0.056503	-0.665168
29932	9.462576	1.784732	-2.500370	-0.544261	-0.090750	-0.128287	-0.652848	-0.387888	0.412351	-0.173920	-0.725314	0.059404	-0.663433
29933	9.327606	1.635153	-2.595170	-0.550010	-0.164921	-0.095210	-0.646838	-0.386801	0.417753	-0.175589	-0.728334	0.064721	-0.659173
29934	9.390605	1.503658	-2.690438	-0.546476	-0.228693	-0.018697	-0.644903	-0.383207	0.428510	-0.177628	-0.730460	0.069711	-0.655756
29935	9.346739	1.512028	-2.941764	-0.553826	-0.282360	0.041706	-0.639046	-0.379756	0.437423	-0.177433	-0.734741	0.077395	-0.650140
29936	9.156725	1.435141	-3.061464	-0.533832	-0.314462	0.091634	-0.634589	-0.376019	0.445374	-0.177702	-0.737776	0.084122	-0.645780
29937	9.161659	1.522287	-3.033448	-0.544675	-0.329273	0.141148	-0.630693	-0.372567	0.455278	-0.176044	-0.742391	0.093220	-0.639668
29938	9.105277	1.516554	-3.233859	-0.544374	-0.300683	0.167513	-0.628348	-0.366170	0.463412	-0.175495	-0.744946	0.101132	-0.635633
29939	8.899133	1.555504	-3.395907	-0.565948	-0.269987	0.169696	-0.624160	-0.365088	0.471477	-0.173953	-0.748507	0.110612	-0.630272
29940	8.965135	1.498181	-3.221385	-0.538943	-0.302489	0.163133	-0.621255	-0.358412	0.479052	-0.173347	-0.750975	0.118373	-0.626080
29941	8.815643	1.402053	-3.285351	-0.560156	-0.212314	0.163175	-0.618336	-0.354804	0.484922	-0.172006	-0.753683	0.127374	-0.621411
29942	9.695329	1.351891	-3.464772	-0.559465	-0.113324	0.187527	-0.618083	-0.349652	0.490550	-0.171856	-0.753543	0.135083	-0.619993
29943	9.664276	0.725962	-3.496406	-0.551252	-0.013081	0.253270	-0.618808	-0.344065	0.492008	-0.169851	-0.753434	0.144574	-0.618536
29944	8.928940	0.336840	-3.469333	-0.539853	0.055261	0.250128	-0.623327	-0.335115	0.493252	-0.169093	-0.750997	0.152389	-0.619829
29945	8.415202	0.084833	-3.320858	-0.537711	0.116684	0.223093	-0.627409	-0.329934	0.493058	-0.167693	-0.749292	0.160792	-0.620150
29946	8.341680	0.028026	-3.204145	-0.543120	0.160538	0.157269	-0.633168	-0.324741	0.490368	-0.168463	-0.745738	0.166884	-0.622611
29947	9.071905	-0.016482	-3.402759	-0.544738	0.216918	0.111056	-0.636263	-0.320388	0.486255	-0.168941	-0.743034	0.173337	-0.623949
29948	9.902536	-0.385666	-3.634128	-0.542792	0.198498	0.164403	-0.641880	-0.315186	0.480776	-0.169740	-0.738899	0.179384	-0.626927
29949	9.977021	-0.951135	-3.553014	-0.535382	0.168946	0.238036	-0.646095	-0.310974	0.477786	-0.168341	-0.736283	0.187771	-0.627926
29950	10.017895	-0.793233	-3.767462	-0.561365	0.115649	0.169981	-0.651433	-0.305917	0.473697	-0.169037	-0.733019	0.194398	-0.629539
29951	9.386928	-0.504301	-3.801253	-0.548999	0.087130	0.122440	-0.654797	-0.304507	0.472344	-0.169008	-0.731741	0.201531	-0.628790
29952	8.829799	-0.572328	-3.260922	-0.540491	0.029795	0.072319	-0.655233	-0.300588	0.470715	-0.170287	-0.729952	0.206737	-0.628835
29953	9.001178	-0.724198	-3.027496	-0.551677	-0.026218	0.095537	-0.656064	-0.302542	0.470422	-0.170205	-0.730124	0.213867	-0.626267
29954	9.253111	-0.665948	-3.120301	-0.555396	-0.068085	0.148008	-0.657207	-0.297514	0.472435	-0.170341	-0.729134	0.220678	-0.625018
29955	9.521928	-0.915641	-3.359500	-0.544739	-0.125882	0.160906	-0.654426	-0.293616	0.474964	-0.168930	-0.730192	0.228980	-0.621168
29956	9.353918	-0.869273	-3.456443	-0.541723	-0.204797	0.117171	-0.653890	-0.289304	0.480720	-0.168627	-0.731011	0.235606	-0.617801
29957	9.244622	-0.739074	-3.614807	-0.552890	-0.205823	0.037431	-0.651115	-0.284719	0.486881	-0.168513	-0.733494	0.242422	-0.612227
29958	8.938592	-0.708434	-3.660648	-0.531231	-0.211028	0.000505	-0.646375	-0.281680	0.494683	-0.169452	-0.734903	0.247203	-0.608354
29959	8.874171	-0.849215	-3.823297	-0.562096	-0.199803	-0.030026	-0.642203	-0.276680	0.501115	-0.170335	-0.737517	0.253059	-0.602508
29960	9.006095	-1.091791	-3.835264	-0.550042	-0.181190	-0.001695	-0.635925	-0.273367	0.509187	-0.171720	-0.738444	0.257904	-0.598914
29961	8.989985	-0.866891	-3.828087	-0.538021	-0.144364	0.005322	-0.631881	-0.270313	0.512673	-0.172110	-0.740206	0.263751	-0.594061
29962	9.090884	-0.811403	-3.741856	-0.555986	-0.099088	-0.009297	-0.630502	-0.266701	0.518276	-0.174096	-0.740121	0.268245	-0.591571
29963	8.979025	-0.810017	-3.632990	-0.530319	-0.041275	-0.041226	-0.627704	-0.266148	0.518260	-0.175500	-0.740863	0.272895	-0.588091
29964	9.066060	-0.725851	-3.612299	-0.552198	-0.040996	-0.059149	-0.627136	-0.268249	0.519210	-0.178329	-0.740338	0.276382	-0.586269
29965	8.945121	-0.736989	-3.583018	-0.557567	-0.002726	-0.105476	-0.626014	-0.268669	0.518500	-0.181136	-0.740828	0.280198	-0.582969
29966	9.167507	-0.743527	-3.631568	-0.555699	0.017308	-0.126761	-0.624878	-0.272586	0.519008	-0.185129	-0.739953	0.282494	-0.581717
29967	9.385112	-0.461139	-3.857306	-0.555280	0.116928	-0.178586	-0.624730	-0.274120	0.517736	-0.189461	-0.739423	0.284689	-0.579922
29968	9.471231	-0.147896	-3.918907	-0.547344	0.257873	-0.223530	-0.626388	-0.278009	0.511714	-0.195811	-0.736293	0.284525	-0.581873
29969	8.550071	-0.107286	-3.376885	-0.557286	0.423577	-0.224873	-0.631665	-0.285932	0.502332	-0.202493	-0.732389	0.284777	-0.584385
29970	7.997569	0.033281	-2.710826	-0.542152	0.529578	-0.207781	-0.640146	-0.296483	0.486952	-0.210101	-0.725902	0.283642	-0.590315
29971	9.362631	0.297365	-2.776006	-0.570697	0.623496	-0.197760	-0.649476	-0.303943	0.466871	-0.217826	-0.719267	0.283475	-0.595692
29972	9.430702	0.623773	-2.683089	-0.546996	0.661452	-0.220665	-0.656988	-0.311700	0.451095	-0.226348	-0.711047	0.281549	-0.603249
29973	10.179286	0.649730	-2.416176	-0.550287	0.549284	-0.160600	-0.664361	-0.318324	0.430450	-0.232938	-0.704973	0.281818	-0.607727
29974	9.886752	1.050481	-2.777863	-0.543547	0.353479	-0.230966	-0.669367	-0.323724	0.418722	-0.239757	-0.700382	0.281050	-0.610732
29975	10.268704	1.319042	-2.730629	-0.573341	0.225396	-0.193262	-0.673810	-0.330531	0.409485	-0.245295	-0.698237	0.282521	-0.610310
29976	9.865874	1.398986	-2.718901	-0.553877	0.114918	-0.146428	-0.674078	-0.332474	0.405563	-0.249864	-0.695974	0.284179	-0.610271
29977	9.625554	1.241645	-2.615341	-0.552544	0.004484	-0.094499	-0.672825	-0.330942	0.406127	-0.252719	-0.696031	0.287755	-0.607347
29978	9.456757	1.131095	-2.686369	-0.558311	-0.067831	-0.067629	-0.670873	-0.330265	0.411416	-0.255339	-0.695490	0.291459	-0.605101
29979	9.292353	1.045106	-2.690022	-0.550453	-0.149416	-0.019309	-0.667541	-0.324980	0.417022	-0.256412	-0.696936	0.296750	-0.600393
29980	9.384836	0.932395	-2.843529	-0.546381	-0.243304	0.000789	-0.663927	-0.320969	0.427074	-0.256995	-0.698116	0.302133	-0.596073
29981	9.239119	0.980586	-3.013010	-0.561067	-0.283064	0.020308	-0.658207	-0.318216	0.435980	-0.256973	-0.700776	0.308701	-0.589561
29982	9.150290	1.043794	-3.042591	-0.553859	-0.303104	0.039968	-0.654575	-0.317828	0.443066	-0.256808	-0.702295	0.314985	-0.584480
29983	9.400990	1.178190	-2.940527	-0.539002	-0.263854	0.078889	-0.650112	-0.315488	0.450724	-0.255945	-0.704348	0.321912	-0.578584
29984	9.329695	1.192291	-3.075900	-0.546194	-0.262133	0.091173	-0.644528	-0.313428	0.457951	-0.255310	-0.705005	0.328570	-0.574305
29985	9.140462	1.131259	-2.978315	-0.531502	-0.237012	0.092024	-0.640909	-0.310391	0.466877	-0.254413	-0.706575	0.335351	-0.568827
29986	8.936615	1.123756	-2.837816	-0.554858	-0.193706	0.094089	-0.637283	-0.308180	0.471891	-0.254303	-0.706300	0.341757	-0.565396
29987	8.898184	1.201418	-2.824133	-0.552762	-0.131307	0.067193	-0.634637	-0.306106	0.476911	-0.254767	-0.706619	0.347782	-0.561098
29988	10.044984	1.254900	-3.164541	-0.559129	0.002914	0.089552	-0.636038	-0.305825	0.477483	-0.256119	-0.704072	0.353137	-0.560339
29989	9.500813	0.553414	-3.042421	-0.545131	0.160796	0.146925	-0.637733	-0.302183	0.476139	-0.257694	-0.700508	0.358614	-0.560605
29990	8.390472	-0.043958	-2.686327	-0.553616	0.227052	0.177945	-0.641949	-0.297408	0.471761	-0.259552	-0.694777	0.363958	-0.563429
29991	8.263571	-0.189885	-2.575798	-0.538904	0.231993	0.218730	-0.650098	-0.289973	0.469113	-0.260760	-0.689809	0.369930	-0.565084
29992	9.436028	-0.147967	-2.807379	-0.542648	0.232417	0.190632	-0.654740	-0.283656	0.463777	-0.262337	-0.683883	0.375246	-0.568043
29993	10.352766	-0.606757	-2.982290	-0.529052	0.210720	0.202561	-0.662174	-0.279008	0.457888	-0.263443	-0.679206	0.380924	-0.569363
29994	10.579950	-1.202808	-3.000105	-0.569136	0.165681	0.222687	-0.667652	-0.273669	0.452967	-0.264484	-0.673561	0.387274	-0.571299
29995	9.974992	-0.901007	-3.268452	-0.566031	-0.000796	0.094516	-0.670186	-0.270023	0.451073	-0.265676	-0.671830	0.392998	-0.568869
29996	9.098878	-0.611827	-3.123114	-0.548693	-0.088583	0.019030	-0.669484	-0.270304	0.450925	-0.266772	-0.670717	0.397682	-0.566410
29997	8.838717	-0.618325	-2.878651	-0.559790	-0.097266	-0.015613	-0.667094	-0.272968	0.451855	-0.268371	-0.670913	0.402333	-0.562122
29998	9.115328	-0.565517	-3.043917	-0.537886	-0.099430	0.017460	-0.665394	-0.278006	0.452905	-0.269247	-0.669946	0.406904	-0.559560
29999	9.750678	-0.645657	-2.852988	-0.556142	-0.132132	0.063559	-0.663857	-0.277595	0.454291	-0.269631	-0.669829	0.412715	-0.555243
30000	9.645617	-0.679840	-3.014355	-0.530845	-0.144617	0.035605	-0.660486	-0.280543	0.455908	-0.269827	-0.669207	0.417664	-0.552189
30001	9.243755	-0.622497	-3.137687	-0.544030	-0.189042	-0.030694	-0.656694	-0.284197	0.459465	-0.270619	-0.670479	0.422335	-0.546679
30002	9.275432	-0.509014	-3.122082	-0.546104	-0.212201	-0.057979	-0.653331	-0.285756	0.463884	-0.271468	-0.671246	0.426526	-0.542041
30003	9.391249	-0.407917	-3.070207	-0.550007	-0.257313	-0.047098	-0.649690	-0.287179	0.469139	-0.271941	-0.673264	0.431345	-0.535448
30004	9.276192	-0.349649	-3.143191	-0.553430	-0.235874	-0.026051	-0.642123	-0.290009	0.474488	-0.272324	-0.673907	0.436128	-0.530548
30005	9.228063	-0.465808	-3.216735	-0.548039	-0.228330	-0.066749	-0.637648	-0.289755	0.479056	-0.273230	-0.675687	0.440427	-0.524229
30006	9.102047	-0.389450	-3.113519	-0.544438	-0.213681	-0.096010	-0.632885	-0.292026	0.486245	-0.274406	-0.676692	0.444007	-0.519275
30007	8.945348	-0.560702	-3.217714	-0.539852	-0.202712	-0.118189	-0.627434	-0.291501	0.492761	-0.275964	-0.678601	0.447313	-0.513084
30008	9.068821	-0.508468	-3.242624	-0.531641	-0.186370	-0.134084	-0.621824	-0.294601	0.496589	-0.277585	-0.679679	0.450056	-0.508363
30009	9.037298	-0.427680	-3.494775	-0.557749	-0.135491	-0.166533	-0.617343	-0.296310	0.503228	-0.280479	-0.681145	0.452449	-0.502655
30010	9.333737	-0.297849	-3.689921	-0.532641	-0.023566	-0.196918	-0.610331	-0.299827	0.505368	-0.284203	-0.681098	0.453405	-0.499759
30011	9.449125	0.136638	-4.042865	-0.549965	0.148266	-0.254697	-0.609475	-0.303319	0.504210	-0.290443	-0.680500	0.452849	-0.497483
30012	9.004728	0.464525	-3.842964	-0.574670	0.305562	-0.305550	-0.610008	-0.308473	0.499420	-0.298778	-0.677854	0.450803	-0.498019
30013	8.022341	0.552298	-3.163659	-0.544867	0.440448	-0.308021	-0.615003	-0.316953	0.489333	-0.308096	-0.674764	0.447628	-0.499399
30014	8.303020	0.794284	-2.830875	-0.542405	0.550179	-0.285593	-0.619416	-0.329473	0.474738	-0.317921	-0.669544	0.443933	-0.503548
30015	10.200061	1.214638	-3.263366	-0.556932	0.566772	-0.290710	-0.629441	-0.338335	0.456600	-0.328302	-0.664776	0.440131	-0.506533
30016	10.008984	1.795992	-3.240602	-0.546399	0.567478	-0.373713	-0.633588	-0.347497	0.440922	-0.339119	-0.659925	0.435036	-0.510139
30017	10.132210	1.882362	-3.217568	-0.545512	0.439886	-0.410039	-0.637872	-0.358070	0.429135	-0.349388	-0.657384	0.430172	-0.510613
30018	9.954274	1.674016	-3.091776	-0.548782	0.365640	-0.173492	-0.639658	-0.363759	0.417797	-0.356347	-0.652691	0.428988	-0.512816
30019	9.318790	1.736340	-2.654278	-0.538942	0.164879	-0.105938	-0.640344	-0.366403	0.414847	-0.361033	-0.650310	0.429877	-0.511818
30020	9.361215	1.790220	-2.497879	-0.544896	0.063586	-0.060261	-0.642021	-0.366674	0.413463	-0.364161	-0.647717	0.432250	-0.510890
30021	9.279998	1.586442	-2.703295	-0.564421	-0.010028	-0.080417	-0.639787	-0.366130	0.416519	-0.367425	-0.646685	0.434939	-0.507568
30022	9.141449	1.729180	-2.818266	-0.552957	-0.072354	-0.069289	-0.636729	-0.361675	0.419469	-0.369559	-0.645463	0.438246	-0.504722
30023	9.142115	1.745608	-2.895771	-0.543957	-0.135351	0.017904	-0.633657	-0.360862	0.425170	-0.370481	-0.644948	0.442873	-0.500650
30024	9.299370	1.698249	-2.967941	-0.562226	-0.186231	0.076418	-0.632124	-0.360039	0.428791	-0.370245	-0.643470	0.448960	-0.497292
30025	9.210029	1.696426	-2.962968	-0.556577	-0.174894	0.113551	-0.630577	-0.362429	0.432100	-0.370026	-0.642333	0.455182	-0.493252
30026	9.272316	1.713372	-2.895586	-0.549189	-0.168890	0.143690	-0.628910	-0.359927	0.435041	-0.369083	-0.640098	0.461828	-0.490680
30027	9.163421	1.774895	-2.828471	-0.532601	-0.114713	0.120533	-0.629350	-0.355882	0.437875	-0.369052	-0.638405	0.467391	-0.487631
30028	8.950189	1.655731	-2.776114	-0.515997	-0.082484	0.131083	-0.629355	-0.354766	0.438444	-0.368585	-0.635623	0.472870	-0.486336
30029	9.153526	1.721824	-2.823033	-0.555702	-0.028045	0.112644	-0.631054	-0.351140	0.441841	-0.369761	-0.632928	0.477854	-0.484081
30030	9.037096	1.729826	-2.433949	-0.546539	-0.004683	0.111682	-0.631629	-0.347506	0.442162	-0.370588	-0.629296	0.482769	-0.483306
30031	9.286206	1.472829	-2.315434	-0.562918	0.004685	0.082252	-0.631374	-0.341920	0.443333	-0.372493	-0.626456	0.487119	-0.481162
30032	9.515430	1.721569	-2.499736	-0.568051	0.036812	0.123660	-0.634608	-0.338697	0.442834	-0.373858	-0.622094	0.492040	-0.480755
30033	9.733290	1.399701	-2.738062	-0.544352	0.044049	0.110638	-0.636160	-0.335899	0.443015	-0.375667	-0.618675	0.496197	-0.479484
30034	9.317389	0.786322	-2.310231	-0.550852	0.161113	0.110543	-0.639399	-0.331139	0.442810	-0.378151	-0.613325	0.499810	-0.480649
30035	9.040497	0.566488	-2.189011	-0.557631	0.214805	0.148968	-0.645721	-0.325101	0.438461	-0.381446	-0.607699	0.503205	-0.481649
30036	8.997447	0.624620	-2.211348	-0.554072	0.221391	0.116237	-0.651488	-0.318231	0.435789	-0.384480	-0.601621	0.506402	-0.483512
30037	10.071930	0.843322	-2.483431	-0.552279	0.268219	0.034844	-0.656404	-0.313170	0.430024	-0.389331	-0.596592	0.507871	-0.484321
30038	9.552607	-0.093545	-2.875798	-0.557721	0.224817	0.045455	-0.661442	-0.312585	0.425608	-0.393087	-0.591105	0.510166	-0.485601
30039	9.462700	-0.313545	-2.592936	-0.559524	0.171604	0.148319	-0.665791	-0.309343	0.420378	-0.395873	-0.585724	0.513761	-0.486067
30040	9.939597	-0.351668	-2.798531	-0.559501	0.136850	0.212329	-0.671973	-0.303306	0.416167	-0.397089	-0.579302	0.518668	-0.487558
30041	10.322170	-0.442361	-3.003413	-0.547476	0.036219	0.181318	-0.674924	-0.299935	0.413018	-0.397946	-0.574916	0.523573	-0.486808
30042	9.946168	-0.343420	-3.018512	-0.534741	-0.086032	0.139691	-0.676334	-0.297413	0.412079	-0.397224	-0.571557	0.529116	-0.485358
30043	9.144014	-0.376407	-2.918003	-0.548568	-0.129427	0.152008	-0.676052	-0.298114	0.412627	-0.396582	-0.569009	0.534993	-0.482424
30044	8.959985	-0.561876	-2.618487	-0.519236	-0.117540	0.212358	-0.676763	-0.295457	0.412661	-0.394617	-0.565240	0.541409	-0.481309
30045	9.217859	-0.587456	-2.584719	-0.537342	-0.106629	0.213896	-0.677596	-0.297132	0.412510	-0.393440	-0.561806	0.547663	-0.479211
30046	9.503857	-0.614483	-2.753939	-0.540667	-0.049650	0.195878	-0.677185	-0.295037	0.412668	-0.392578	-0.557327	0.553500	-0.478442
30047	9.741266	-0.607009	-2.865488	-0.555354	-0.055517	0.158642	-0.679432	-0.293071	0.411312	-0.392645	-0.553788	0.558863	-0.476257
30048	9.596777	-0.504543	-2.856773	-0.568385	-0.093117	0.137472	-0.679428	-0.293625	0.409773	-0.392131	-0.550093	0.564600	-0.474191
30049	9.387020	-0.479146	-2.871273	-0.539647	-0.114347	0.076860	-0.678861	-0.295303	0.409890	-0.392108	-0.548088	0.569332	-0.470863
30050	9.327096	-0.440316	-2.905454	-0.570784	-0.128160	0.026150	-0.677735	-0.296986	0.410700	-0.392249	-0.545919	0.574094	-0.467471
30051	9.359692	-0.589847	-2.824092	-0.556080	-0.092035	0.008391	-0.675765	-0.299508	0.411495	-0.393281	-0.544297	0.578020	-0.463642
30052	9.342012	-0.623038	-2.739129	-0.563205	-0.068597	0.009921	-0.673238	-0.301193	0.412155	-0.394155	-0.541779	0.582025	-0.460830
30053	9.306624	-0.677276	-2.559673	-0.552153	-0.025158	-0.018547	-0.675047	-0.303703	0.411586	-0.396150	-0.539826	0.585056	-0.457561
30054	9.319875	-0.554691	-2.652877	-0.537684	-0.010399	-0.062678	-0.673351	-0.307053	0.409307	-0.398077	-0.537792	0.587551	-0.455081
30055	9.482663	-0.581316	-2.495741	-0.542915	0.034769	-0.071840	-0.671916	-0.314593	0.406150	-0.401152	-0.535941	0.589408	-0.452154
30056	10.007248	-0.386093	-2.824816	-0.539642	0.026662	-0.163607	-0.671328	-0.320739	0.404688	-0.404434	-0.534719	0.590515	-0.449223
30057	9.816401	0.117507	-2.868841	-0.555918	0.103307	-0.261550	-0.670449	-0.328831	0.399996	-0.410154	-0.534346	0.589850	-0.445336
30058	8.877315	0.283164	-2.444171	-0.551855	0.191611	-0.278160	-0.668293	-0.340692	0.393025	-0.416511	-0.532862	0.588448	-0.443064
30059	8.716122	0.404496	-2.140860	-0.575355	0.231518	-0.298174	-0.668528	-0.349329	0.384572	-0.424244	-0.531556	0.586413	-0.439983
30060	9.222865	0.522552	-2.075200	-0.553447	0.245699	-0.276658	-0.668751	-0.360757	0.375115	-0.431191	-0.529504	0.584511	-0.438232
30061	9.959517	0.694871	-2.375309	-0.538856	0.260207	-0.282581	-0.668418	-0.371207	0.365244	-0.438697	-0.528004	0.581962	-0.435978
30062	9.686143	1.267244	-2.325756	-0.560661	0.278392	-0.290895	-0.667812	-0.379980	0.355111	-0.446169	-0.525701	0.579606	-0.434313
30063	9.344942	1.808735	-2.258854	-0.561345	0.203060	-0.331137	-0.667620	-0.390579	0.348447	-0.453637	-0.525008	0.577135	-0.430692
30064	9.466410	2.086082	-2.228284	-0.556098	0.190638	-0.352172	-0.663507	-0.401745	0.341049	-0.460515	-0.524149	0.574798	-0.427553
30065	9.825672	2.096203	-2.180552	-0.556624	0.078459	-0.296569	-0.660658	-0.412075	0.335622	-0.466179	-0.524123	0.573679	-0.422922
30066	9.751246	2.021215	-2.266601	-0.563880	0.019904	-0.195466	-0.657263	-0.420044	0.333979	-0.469805	-0.522798	0.574573	-0.419323
30067	9.582273	2.022310	-2.261555	-0.550101	0.017582	-0.147555	-0.653618	-0.421455	0.335470	-0.473438	-0.521616	0.575463	-0.415471
30068	9.403521	1.955699	-2.272654	-0.547292	0.002711	-0.101474	-0.652204	-0.424955	0.336399	-0.475886	-0.519481	0.577329	-0.412751
30069	9.349987	1.934575	-2.226437	-0.535685	-0.044447	-0.074525	-0.651227	-0.425109	0.340154	-0.478045	-0.518091	0.579406	-0.409076
30070	9.359989	1.897871	-2.288864	-0.549487	-0.074997	-0.076268	-0.648568	-0.425405	0.343197	-0.479392	-0.516258	0.582263	-0.405747
30071	9.207652	1.921363	-2.549878	-0.543707	-0.037335	-0.060524	-0.646887	-0.426257	0.346103	-0.481597	-0.514555	0.584445	-0.402146
30072	9.315462	1.989193	-2.415469	-0.543691	-0.039303	-0.041025	-0.645204	-0.427667	0.348724	-0.482996	-0.512050	0.587247	-0.399576
30073	9.264914	1.979710	-2.437042	-0.547349	-0.048366	-0.033946	-0.644089	-0.426553	0.349145	-0.484889	-0.510072	0.589800	-0.396037
30074	9.322646	1.974649	-2.415316	-0.550876	-0.048648	-0.000359	-0.642964	-0.427956	0.350237	-0.485909	-0.507065	0.593132	-0.393664
30075	9.225700	1.961048	-2.369126	-0.538006	-0.022579	-0.002162	-0.643806	-0.427395	0.350110	-0.487754	-0.504580	0.595644	-0.390771
30076	9.157768	1.981156	-2.313685	-0.523302	-0.005748	0.020893	-0.643795	-0.430194	0.351336	-0.488821	-0.501225	0.598525	-0.389352
30077	9.480609	2.091068	-2.189698	-0.544838	0.044833	0.022174	-0.643666	-0.427678	0.351221	-0.491349	-0.497841	0.600632	-0.387262
30078	9.537979	1.868143	-2.225948	-0.563156	-0.005858	0.057642	-0.644367	-0.427114	0.350117	-0.492503	-0.493623	0.604156	-0.385711
30079	9.508244	1.980459	-2.072520	-0.563248	-0.027712	0.082546	-0.645354	-0.425860	0.352090	-0.493869	-0.489861	0.607660	-0.383248
30080	9.469216	1.675617	-2.165717	-0.559105	0.040667	0.089209	-0.646068	-0.422642	0.351292	-0.495277	-0.484908	0.610956	-0.382488
30081	9.387848	1.381797	-2.085009	-0.562585	0.044006	0.117398	-0.650009	-0.417601	0.351236	-0.497223	-0.480136	0.614027	-0.381063
30082	9.211477	1.356403	-2.072408	-0.551662	0.054888	0.101495	-0.652257	-0.415639	0.351134	-0.498606	-0.474960	0.617194	-0.380626
30083	9.467267	1.332996	-2.079738	-0.562600	0.062387	0.078371	-0.653673	-0.412005	0.351741	-0.501051	-0.470487	0.619652	-0.378974
30084	9.472521	1.247779	-2.175445	-0.544225	0.098453	0.065974	-0.658448	-0.408360	0.351815	-0.503142	-0.465460	0.621940	-0.378664
30085	9.378221	1.103079	-2.222029	-0.547693	0.127415	0.051565	-0.662092	-0.406665	0.348794	-0.506425	-0.460944	0.623330	-0.377523
30086	9.376068	0.964715	-2.321965	-0.547518	0.154522	0.042541	-0.664201	-0.403854	0.345494	-0.509390	-0.455716	0.624812	-0.377433
30087	9.413984	0.880200	-2.272748	-0.558147	0.221633	-0.000463	-0.666436	-0.404114	0.341187	-0.514287	-0.450998	0.624798	-0.376479
30088	9.798142	0.891494	-2.012432	-0.569372	0.180309	-0.003812	-0.668112	-0.404094	0.336181	-0.518080	-0.445894	0.625703	-0.375857
30089	9.749444	0.877605	-1.963886	-0.517188	0.093458	0.007934	-0.670633	-0.402674	0.331057	-0.520903	-0.442424	0.626725	-0.374349
30090	9.739131	0.941225	-1.848602	-0.555638	0.039418	0.025509	-0.673709	-0.403221	0.329681	-0.522558	-0.438123	0.629209	-0.372931
30091	9.753345	0.980133	-1.795897	-0.559555	-0.011131	0.038164	-0.674558	-0.401264	0.329987	-0.524190	-0.434582	0.631866	-0.370281
30092	9.721474	0.997703	-1.723563	-0.559671	-0.034674	0.050685	-0.674146	-0.399591	0.330977	-0.524733	-0.430444	0.635332	-0.368410
30093	9.632679	0.961501	-1.805193	-0.539724	-0.034618	0.033206	-0.674991	-0.398758	0.333083	-0.525910	-0.427314	0.638006	-0.365745
30094	9.700186	0.982945	-1.786193	-0.552397	-0.034694	0.048997	-0.675839	-0.397366	0.335614	-0.526377	-0.423245	0.641362	-0.363931
30095	9.667777	0.999007	-1.955467	-0.532459	-0.047416	0.051081	-0.675854	-0.394296	0.337040	-0.527175	-0.420025	0.644233	-0.361426
30096	9.585588	1.052961	-1.912466	-0.546225	-0.070826	0.055475	-0.676143	-0.392626	0.339290	-0.527050	-0.416172	0.647939	-0.359435
30097	9.682221	0.960160	-1.969550	-0.541739	-0.092614	0.072481	-0.675175	-0.390260	0.341538	-0.527165	-0.412873	0.651493	-0.356639
30098	9.567017	0.979765	-2.042103	-0.554340	-0.076354	0.073100	-0.675462	-0.388866	0.342949	-0.526879	-0.408714	0.655415	-0.354659
30099	9.629783	0.989051	-2.039874	-0.548919	-0.066228	0.047461	-0.675047	-0.388316	0.345461	-0.527547	-0.405447	0.658494	-0.351699
30100	9.446110	0.903153	-2.048335	-0.559748	-0.047095	0.026822	-0.675758	-0.385803	0.346608	-0.527987	-0.401604	0.661725	-0.349378
30101	9.537687	0.883289	-2.040987	-0.565203	-0.045217	0.022339	-0.675624	-0.384688	0.347315	-0.529214	-0.398320	0.664452	-0.346089
30102	9.552117	0.776583	-2.085724	-0.556970	-0.034357	0.012629	-0.673517	-0.386795	0.349089	-0.529873	-0.394578	0.667372	-0.343739
30103	9.598553	0.928532	-2.087482	-0.549696	-0.023480	0.002945	-0.674358	-0.386232	0.348544	-0.531375	-0.391540	0.669569	-0.340608
30104	9.596061	0.843772	-2.117944	-0.552478	-0.038834	0.008305	-0.674643	-0.385397	0.349810	-0.531944	-0.387910	0.672433	-0.338223
30105	9.576954	0.935842	-2.099616	-0.547053	-0.034258	-0.002268	-0.672680	-0.386240	0.349925	-0.533294	-0.385021	0.674649	-0.334969
30106	9.598355	0.935964	-2.058569	-0.543520	-0.039519	-0.019885	-0.672398	-0.386944	0.351170	-0.533952	-0.381847	0.677206	-0.332385
30107	9.519077	0.839213	-2.151618	-0.559976	-0.070213	-0.005759	-0.671845	-0.385694	0.353270	-0.534916	-0.379082	0.679827	-0.328628
30108	9.495604	1.100618	-2.111011	-0.561655	-0.048719	0.010040	-0.671009	-0.385002	0.354665	-0.535366	-0.375347	0.682790	-0.326031
30109	9.625940	0.995553	-2.163171	-0.554439	-0.048548	-0.011092	-0.670176	-0.383752	0.356623	-0.536596	-0.372550	0.685061	-0.322432
30110	9.577832	0.993304	-2.184828	-0.532814	-0.066483	-0.031970	-0.668349	-0.386000	0.358816	-0.536836	-0.369791	0.687675	-0.319633
30111	9.529371	0.938014	-2.186562	-0.534891	-0.107879	-0.037065	-0.667373	-0.385734	0.362158	-0.537253	-0.367919	0.690228	-0.315563
30112	9.487195	0.973620	-2.331878	-0.541823	-0.073895	-0.005505	-0.665829	-0.386999	0.363387	-0.537271	-0.364724	0.693137	-0.312854
30113	9.540806	1.118305	-2.328732	-0.558165	-0.061070	-0.019015	-0.663873	-0.387018	0.367833	-0.538368	-0.362039	0.695430	-0.308975
30114	9.349890	1.090631	-2.308838	-0.543555	-0.048526	-0.021618	-0.663595	-0.386745	0.369507	-0.538828	-0.358870	0.697921	-0.306240
30115	9.550087	0.917356	-2.377244	-0.569068	-0.079228	0.001294	-0.662202	-0.385638	0.372017	-0.539600	-0.355873	0.700583	-0.302276
30116	9.584307	1.045262	-2.371468	-0.550188	-0.113652	0.013250	-0.661095	-0.383560	0.376770	-0.538959	-0.352515	0.704024	-0.299344
30117	9.693089	1.155933	-2.341437	-0.549772	-0.192983	0.019970	-0.660128	-0.381477	0.380269	-0.537857	-0.350118	0.707878	-0.295017
30118	9.531807	1.151769	-2.396749	-0.533693	-0.223437	-0.009764	-0.657068	-0.378437	0.388642	-0.535651	-0.347886	0.712188	-0.291277
30119	9.392078	1.113668	-2.446878	-0.551645	-0.194584	-0.004874	-0.652597	-0.377913	0.396141	-0.534659	-0.345796	0.715837	-0.286605
30120	9.443150	1.156662	-2.476421	-0.555163	-0.200382	0.041139	-0.650381	-0.373748	0.403138	-0.532598	-0.342435	0.720314	-0.283240
30121	9.556656	1.107404	-2.509851	-0.560491	-0.196072	0.066723	-0.648446	-0.369869	0.412086	-0.531208	-0.339192	0.724456	-0.279160
30122	9.455919	1.010576	-2.636698	-0.560386	-0.167863	0.034677	-0.644693	-0.364866	0.418103	-0.529645	-0.335652	0.728507	-0.275849
30123	9.440353	0.982463	-2.510718	-0.550068	-0.088238	-0.009051	-0.643574	-0.365299	0.421436	-0.530149	-0.332987	0.730874	-0.271817
30124	9.358564	0.934285	-2.568061	-0.548786	-0.014098	-0.039590	-0.641758	-0.364750	0.423101	-0.531131	-0.329787	0.732688	-0.268902
30125	9.233456	0.640982	-2.448640	-0.556690	-0.100201	-0.081685	-0.639938	-0.365038	0.424478	-0.531877	-0.328144	0.734693	-0.263921
30126	8.853834	0.397669	-3.092975	-0.530937	-0.065980	-0.096711	-0.637405	-0.368827	0.427486	-0.532268	-0.326232	0.736549	-0.260306
30127	8.583639	0.062836	-3.576962	-0.542446	0.090541	-0.066920	-0.635834	-0.375103	0.422529	-0.535593	-0.323498	0.736528	-0.256937
30128	8.964811	0.448860	-3.683262	-0.554026	0.285261	-0.066349	-0.639423	-0.383994	0.408802	-0.541119	-0.319055	0.734899	-0.255574
30129	9.576192	0.938374	-3.240118	-0.552277	0.277701	-0.020115	-0.643966	-0.398178	0.390287	-0.546941	-0.314547	0.733159	-0.253758
30130	9.640374	1.312052	-2.935092	-0.539891	0.247100	-0.028582	-0.647385	-0.413060	0.370920	-0.551570	-0.309866	0.732033	-0.252749
30131	9.600025	1.473688	-2.634810	-0.554877	0.196898	-0.049682	-0.650974	-0.421520	0.353712	-0.556319	-0.306166	0.730928	-0.250032
30132	9.436142	1.675251	-2.257487	-0.571532	0.168233	-0.062111	-0.650506	-0.430285	0.341209	-0.560115	-0.301998	0.730561	-0.247688
30133	9.463101	1.732446	-1.973042	-0.542786	0.119340	-0.050859	-0.651449	-0.436393	0.329164	-0.563642	-0.298835	0.730178	-0.244632
30134	9.563790	1.674177	-1.914536	-0.561104	0.090522	-0.042040	-0.654223	-0.441258	0.323279	-0.566109	-0.294854	0.730703	-0.242188
30135	9.609076	1.628295	-1.863344	-0.575922	0.047395	-0.047255	-0.652947	-0.444327	0.320728	-0.568755	-0.291609	0.731249	-0.238237
30136	9.587181	1.715837	-1.799052	-0.552595	-0.008789	-0.023633	-0.653495	-0.446836	0.319033	-0.569606	-0.287916	0.732923	-0.235537
30137	9.592525	1.703267	-1.871407	-0.554615	-0.054905	-0.003908	-0.651819	-0.446144	0.320003	-0.570420	-0.284755	0.734723	-0.231771
30138	9.471962	1.662734	-1.904621	-0.540264	-0.102998	0.024835	-0.652523	-0.445872	0.322800	-0.569566	-0.280911	0.737649	-0.229255
30139	9.419329	1.478472	-2.052302	-0.558511	-0.142853	0.056686	-0.651845	-0.441982	0.329248	-0.568813	-0.277203	0.740754	-0.225596
30140	9.507439	1.307247	-2.292136	-0.563948	-0.162829	0.077984	-0.650746	-0.438656	0.337081	-0.566928	-0.272551	0.744706	-0.222985
30141	9.513357	1.248154	-2.460623	-0.556709	-0.179174	0.088786	-0.650071	-0.434209	0.344372	-0.565443	-0.268520	0.748329	-0.219491
30142	9.412320	1.166114	-2.541725	-0.547719	-0.200877	0.091651	-0.649830	-0.426686	0.351279	-0.562793	-0.263983	0.752639	-0.217052
30143	9.336561	1.058752	-2.782051	-0.529629	-0.218915	0.083994	-0.648031	-0.423363	0.359386	-0.560538	-0.260470	0.756504	-0.213668
30144	9.291163	0.961712	-2.887223	-0.538662	-0.213423	0.078530	-0.645389	-0.420596	0.366225	-0.557659	-0.256256	0.760772	-0.211131
30145	9.352028	0.873637	-2.997470	-0.538699	-0.222393	0.075053	-0.644019	-0.415741	0.376303	-0.555380	-0.252756	0.764609	-0.207463
30146	9.331361	0.834135	-3.151642	-0.554975	-0.224260	0.090795	-0.641800	-0.411992	0.382180	-0.552317	-0.248186	0.769046	-0.204737
