# Supplementary material for: Identification of Haptic Based Guiding Using Hard Reins
Source: PLoS One. 2015 Jul 22;10(7):e0132020. doi: 10.1371/journal.pone.0132020 (PMC4511788; doi:10.1371/journal.pone.0132020)
Supplement: S2 File — (ZIP) [file pone.0132020.s002.zip › MotionData2/Subject10/T15/gh15.txt]

// Start Time: 0
// Sample rate: 25.0Hz
// Scenario: 4.9
// Firmware Version: 2.6.1
Counter	Acc_X	Acc_Y	Acc_Z	Gyr_X	Gyr_Y	Gyr_Z	Mag_X	Mag_Y	Mag_Z	Quat_w	Quat_x	Quat_y	Quat_z
29407	-2.577414	-1.000490	9.409543	-0.022713	-0.000441	-0.012388	-0.069115	0.437285	-0.661465	0.277544	0.116357	0.085799	-0.949773
29408	-2.635422	-0.966827	9.438277	0.007086	-0.000433	-0.017779	-0.069513	0.438106	-0.660433	0.277379	0.116244	0.085607	-0.949852
29409	-2.698261	-0.933346	9.416558	0.007105	-0.013244	-0.021454	-0.068730	0.437425	-0.660439	0.276963	0.115873	0.085291	-0.950048
29410	-2.674135	-0.938167	9.399914	-0.020953	-0.004122	-0.017917	-0.068980	0.437542	-0.662494	0.276858	0.115535	0.085610	-0.950091
29411	-2.563139	-0.959472	9.436655	-0.024429	-0.007763	-0.016079	-0.069513	0.439173	-0.661204	0.276607	0.115104	0.085912	-0.950189
29412	-2.541440	-0.961990	9.391217	-0.033168	-0.007774	-0.018890	-0.070301	0.440664	-0.660683	0.276543	0.114625	0.086448	-0.950217
29413	-2.524451	-0.985997	9.395840	-0.034965	-0.007757	-0.012437	-0.070435	0.441740	-0.660681	0.276385	0.114139	0.086941	-0.950276
29414	-2.534116	-0.981197	9.398216	-0.027787	-0.005970	-0.030862	-0.071857	0.439474	-0.660542	0.276067	0.113703	0.087410	-0.950378
29415	-2.563089	-0.969021	9.458124	-0.026074	0.005000	-0.027181	-0.072517	0.439901	-0.658866	0.275586	0.113481	0.087837	-0.950505
29416	-2.620897	-0.976109	9.529493	-0.026049	0.003158	-0.027181	-0.070959	0.441353	-0.659649	0.275353	0.113231	0.088319	-0.950557
29417	-2.625685	-0.985988	9.457302	-0.033152	0.008657	-0.019841	-0.071612	0.441234	-0.658872	0.275021	0.113056	0.088881	-0.950622
29418	-2.543662	-1.000356	9.429063	-0.050614	0.008643	-0.023617	-0.071620	0.443249	-0.658871	0.274884	0.112783	0.089850	-0.950603
29419	-2.505136	-0.990622	9.439159	-0.033187	0.008688	-0.015222	-0.071103	0.442983	-0.657976	0.274640	0.112614	0.090398	-0.950641
29420	-2.456661	-1.048444	9.385995	-0.014011	0.007831	-0.004966	-0.071630	0.443536	-0.656943	0.274796	0.112557	0.090626	-0.950581
29421	-2.466115	-1.086842	9.418972	0.007118	-0.005878	-0.012220	-0.071620	0.443516	-0.659000	0.274545	0.112332	0.090320	-0.950710
29422	-2.610704	-1.096732	9.424685	0.005333	0.014205	-0.012265	-0.072144	0.443664	-0.658224	0.274532	0.112487	0.090235	-0.950703
29423	-2.646831	-1.101445	9.474688	0.001730	0.007827	0.000645	-0.071880	0.442452	-0.658227	0.274512	0.112519	0.090082	-0.950720
29424	-2.615299	-1.142263	9.479210	-0.026357	0.019704	0.009716	-0.070327	0.443914	-0.657981	0.274961	0.112646	0.090578	-0.950528
29425	-2.601008	-1.106180	9.470248	-0.020889	0.017825	-0.014249	-0.070584	0.443778	-0.658494	0.274690	0.112719	0.090948	-0.950562
29426	-2.610723	-1.077424	9.451237	0.005574	0.023361	-0.019703	-0.071338	0.443835	-0.657083	0.274479	0.113039	0.090921	-0.950588
29427	-2.543190	-1.087075	9.403727	-0.001352	0.030654	-0.028975	-0.070293	0.443414	-0.657734	0.273861	0.113436	0.091025	-0.950709
29428	-2.552727	-1.111317	9.355292	-0.025774	0.015987	-0.036458	-0.069647	0.443680	-0.657225	0.273437	0.113412	0.091594	-0.950779
29429	-2.579084	-1.145052	9.354573	-0.048497	0.015039	-0.038416	-0.070690	0.444497	-0.657217	0.272773	0.113235	0.092534	-0.950900
29430	-2.562210	-1.142398	9.417174	-0.052281	-0.000419	-0.005188	-0.071853	0.444632	-0.658493	0.273022	0.112812	0.093445	-0.950790
29431	-2.595883	-1.154134	9.522308	0.007025	0.001527	0.020949	-0.071479	0.446258	-0.656567	0.273386	0.112790	0.093122	-0.950719
29432	-2.533168	-1.178177	9.481874	0.067900	0.025380	0.040645	-0.070473	0.446080	-0.656437	0.274226	0.113595	0.091790	-0.950511
29433	-2.538403	-1.091668	9.456635	0.120212	0.034615	0.054735	-0.070196	0.443245	-0.657597	0.274913	0.114879	0.089419	-0.950384
29434	-2.654446	-1.024835	9.370079	0.092138	0.034569	0.052741	-0.068349	0.438371	-0.659414	0.275858	0.116020	0.087644	-0.950137
29435	-2.563283	-0.933361	9.333808	0.046743	0.025355	0.035912	-0.065992	0.434978	-0.660334	0.276371	0.116691	0.086660	-0.949996
29436	-2.505395	-0.940478	9.329448	0.013741	-0.000318	0.013638	-0.065211	0.434967	-0.660597	0.276867	0.116663	0.086278	-0.949890
29437	-2.413861	-0.923255	9.388150	-0.009821	-0.009484	0.009844	-0.065992	0.435646	-0.660719	0.277077	0.116306	0.086232	-0.949876
29438	-2.413943	-0.901217	9.501271	0.015828	-0.010438	-0.014023	-0.066511	0.436316	-0.661486	0.277111	0.116046	0.085825	-0.949935
29439	-2.529317	-0.971129	9.525618	0.043986	-0.007716	-0.025883	-0.067804	0.435515	-0.662376	0.276514	0.115949	0.084843	-0.950209
29440	-2.769797	-1.091676	9.588891	0.021740	0.030474	-0.076818	-0.068580	0.432851	-0.661085	0.275208	0.116398	0.084688	-0.950547
29441	-2.839202	-1.197639	9.596358	-0.067355	0.054998	-0.093917	-0.067799	0.433640	-0.661863	0.273467	0.116772	0.086344	-0.950855
29442	-2.727072	-0.957422	9.427953	-0.232132	0.050291	-0.090135	-0.066914	0.437946	-0.660068	0.272403	0.116186	0.091148	-0.950784
29443	-2.598250	-0.673423	9.389933	-0.310575	0.046676	-0.050851	-0.066183	0.446433	-0.656728	0.272052	0.115151	0.097265	-0.950404
29444	-2.487150	-0.712394	9.193479	-0.208614	0.021427	0.013352	-0.065147	0.452258	-0.653787	0.272997	0.114324	0.101226	-0.949819
29445	-2.502401	-0.543853	9.243706	-0.003128	-0.011208	0.031969	-0.065684	0.456295	-0.653524	0.273628	0.114028	0.100948	-0.949703
29446	-2.872788	-0.717328	9.381833	0.113429	0.036352	0.022326	-0.065668	0.453599	-0.654554	0.274021	0.115255	0.098859	-0.949661
29447	-2.981745	-1.126602	9.355875	0.088231	0.087472	0.017521	-0.064350	0.450349	-0.655851	0.273974	0.117327	0.097405	-0.949571
29448	-2.676403	-1.467783	9.303534	0.080192	0.078466	0.056285	-0.061093	0.448429	-0.656134	0.274959	0.119243	0.096093	-0.949181
29449	-2.656831	-1.525213	9.382120	0.064251	0.032828	0.087656	-0.059395	0.446262	-0.656149	0.276398	0.120272	0.094656	-0.948778
29450	-2.734701	-1.366225	9.489235	0.090430	-0.007354	0.095222	-0.057549	0.443524	-0.659378	0.278286	0.120687	0.092587	-0.948377
29451	-2.923607	-1.193212	9.533225	0.060505	-0.022101	0.084965	-0.056527	0.442254	-0.660920	0.279780	0.120646	0.090939	-0.948102
29452	-3.078054	-1.157404	9.541887	-0.002339	0.003334	0.059682	-0.058746	0.442029	-0.658974	0.281134	0.120687	0.090767	-0.947713
29453	-2.957878	-1.082597	9.539257	0.016898	0.010681	0.057923	-0.057697	0.440401	-0.659498	0.282159	0.120988	0.090208	-0.947423
29454	-2.808748	-1.015105	9.491190	0.062654	0.018908	0.028612	-0.054180	0.440880	-0.661325	0.282713	0.121637	0.088963	-0.947293
29455	-2.708147	-0.885537	9.333126	0.048812	0.025244	-0.001001	-0.056246	0.437543	-0.661567	0.282518	0.122289	0.088023	-0.947355
29456	-2.785051	-0.933678	9.370138	-0.001887	0.025164	-0.004950	-0.054815	0.437925	-0.662093	0.282558	0.122634	0.088115	-0.947290
29457	-2.765186	-1.044531	9.311041	0.050010	0.021600	-0.007484	-0.054256	0.436069	-0.662620	0.282241	0.123214	0.087152	-0.947398
29458	-2.731331	-1.063414	9.397502	0.075404	-0.000291	-0.000860	-0.053721	0.434567	-0.664553	0.282243	0.123518	0.085631	-0.947496
29459	-2.712600	-0.948028	9.360890	0.037010	0.003278	-0.021368	-0.054763	0.432849	-0.662875	0.281726	0.123648	0.084851	-0.947704
29460	-2.751286	-0.924114	9.341662	-0.024367	0.010537	-0.014309	-0.055925	0.432181	-0.663894	0.281691	0.123573	0.085313	-0.947682
29461	-2.765708	-0.933840	9.319789	-0.019017	0.029701	-0.027232	-0.055413	0.433124	-0.662998	0.281154	0.123878	0.085763	-0.947761
29462	-2.813890	-0.938618	9.357677	0.029134	0.030658	-0.026992	-0.055672	0.433126	-0.663125	0.280758	0.124459	0.085362	-0.947839
29463	-2.707735	-0.966875	9.466406	0.036696	0.048049	-0.008478	-0.054126	0.431308	-0.664929	0.280407	0.125454	0.084816	-0.947861
29464	-2.712628	-0.952515	9.447359	0.059412	0.039859	-0.004659	-0.053598	0.429153	-0.664934	0.280314	0.126420	0.083833	-0.947847
29465	-2.809239	-0.914299	9.422991	0.017568	0.044314	-0.027033	-0.051521	0.429136	-0.664308	0.279665	0.127202	0.083679	-0.947948
29466	-2.886523	-0.883114	9.441909	0.042074	0.058943	-0.030628	-0.052293	0.428595	-0.665588	0.279096	0.128388	0.083199	-0.947998
29467	-2.756361	-0.885684	9.318273	0.049810	0.061749	-0.019512	-0.050718	0.425347	-0.666244	0.278476	0.129691	0.082513	-0.948063
29468	-2.737165	-0.871588	9.208237	0.036726	0.018782	-0.023202	-0.049803	0.424928	-0.666895	0.278139	0.130097	0.081894	-0.948160
29469	-2.886908	-0.794737	9.265403	0.036926	0.001420	-0.026916	-0.050040	0.425246	-0.666000	0.277510	0.130172	0.081138	-0.948399
29470	-2.920537	-0.818748	9.298356	-0.010239	-0.011451	-0.033596	-0.051722	0.423917	-0.666502	0.277186	0.129724	0.081274	-0.948543
29471	-2.834154	-0.726528	9.482876	-0.037042	-0.022522	-0.063250	-0.052630	0.423924	-0.666752	0.276100	0.128877	0.081881	-0.948923
29472	-2.867568	-0.788425	9.692921	-0.027099	0.006650	-0.088164	-0.053680	0.426222	-0.666485	0.274728	0.128591	0.082573	-0.949300
29473	-2.860198	-0.822469	9.582099	-0.055175	0.021257	-0.085557	-0.054471	0.427185	-0.665065	0.273191	0.128435	0.083817	-0.949655
29474	-2.453945	-1.083290	9.755053	-0.147893	0.002976	-0.063822	-0.053448	0.431340	-0.664685	0.272529	0.127463	0.086711	-0.949717
29475	-1.963641	-1.276579	9.929737	-0.068218	0.036290	0.042689	-0.054238	0.433768	-0.664421	0.273429	0.127685	0.087957	-0.949314
29476	-2.451284	-1.142778	9.936787	0.389156	0.095183	0.046775	-0.052160	0.428455	-0.665974	0.273260	0.131592	0.080864	-0.949460
29477	-2.957731	-1.116516	9.469174	1.021725	0.068435	0.055542	-0.050234	0.408493	-0.672298	0.271434	0.138349	0.061548	-0.950471
29478	-2.687311	-0.697324	9.487178	1.597837	-0.018690	0.032743	-0.049508	0.369147	-0.684276	0.267645	0.146533	0.030868	-0.951810
29479	-2.974966	0.480216	9.287382	1.285737	-0.157983	0.022083	-0.051877	0.321524	-0.694691	0.264279	0.150184	0.005350	-0.952666
29480	-3.020442	0.907219	8.959307	0.014387	-0.188576	0.025825	-0.056947	0.295193	-0.700962	0.264705	0.146573	0.003880	-0.953117
29481	-2.801903	0.586422	9.290486	-0.941891	-0.067221	-0.004104	-0.059639	0.314335	-0.696947	0.267316	0.140111	0.021357	-0.953129
29482	-2.079175	-0.316277	9.418866	-1.171028	0.022117	-0.042288	-0.060810	0.346854	-0.688698	0.269753	0.134119	0.043794	-0.952537
29483	-2.868790	-0.528468	9.734959	-0.890437	0.013055	-0.075947	-0.060059	0.376882	-0.679437	0.270607	0.129283	0.060924	-0.952022
29484	-2.676173	-0.490505	9.468458	-0.918678	0.027498	-0.153627	-0.061872	0.402071	-0.673628	0.270059	0.124521	0.078841	-0.951497
29485	-2.475309	-1.174024	9.263925	-0.976975	-0.015477	-0.150121	-0.061289	0.440310	-0.662691	0.269573	0.118488	0.097616	-0.950664
29486	-2.981646	-1.156178	9.149037	-0.227818	-0.086901	-0.138852	-0.065544	0.456540	-0.655710	0.267797	0.115219	0.101707	-0.951139
29487	-2.859769	-0.913954	9.561618	0.683951	-0.149779	-0.093542	-0.069635	0.442989	-0.659154	0.264693	0.115651	0.087999	-0.953320
29488	-2.342191	-0.753181	9.844734	0.929606	-0.236149	-0.042319	-0.074956	0.417853	-0.667733	0.262228	0.115866	0.069007	-0.955536
29489	-2.217197	-0.681057	9.758102	0.837298	-0.206899	-0.011451	-0.081314	0.389922	-0.674892	0.260290	0.116071	0.051815	-0.957127
29490	-2.382662	-0.372470	9.343238	0.468875	-0.147789	0.025337	-0.085861	0.366519	-0.683735	0.259856	0.115604	0.041894	-0.957787
29491	-2.018934	0.219660	9.931002	0.238982	-0.126880	0.072109	-0.089847	0.358216	-0.686020	0.260762	0.114267	0.036345	-0.957928
29492	-2.098819	0.291788	9.964871	0.345201	-0.151307	0.129897	-0.093848	0.351140	-0.686377	0.262612	0.113160	0.028532	-0.957818
29493	-2.212667	0.412193	10.066309	0.594849	-0.158197	0.197609	-0.096901	0.337181	-0.689187	0.265100	0.113144	0.015680	-0.957431
29494	-1.999101	0.610345	10.191218	0.781395	-0.190752	0.258630	-0.099567	0.315755	-0.693543	0.268336	0.113603	-0.000993	-0.956603
29495	-1.766184	0.803248	10.186496	0.836945	-0.192381	0.298598	-0.104770	0.288899	-0.698784	0.272081	0.114158	-0.018914	-0.955292
29496	-2.031028	0.696126	9.265615	0.852220	-0.174021	0.313419	-0.108557	0.263120	-0.702108	0.276008	0.115239	-0.036971	-0.953505
29497	-1.897257	0.953721	9.241672	0.699838	-0.132151	0.301501	-0.111582	0.241234	-0.704793	0.279993	0.116120	-0.051908	-0.951539
29498	-1.820730	1.089061	9.378700	0.456043	-0.112426	0.254086	-0.115155	0.224878	-0.705801	0.283632	0.116173	-0.061922	-0.949854
29499	-1.712603	1.171767	9.582492	0.257759	-0.136491	0.218969	-0.116931	0.214679	-0.706948	0.286990	0.114536	-0.068231	-0.948611
29500	-1.469457	1.260477	10.056460	0.128059	-0.160532	0.163898	-0.122365	0.208022	-0.707165	0.289575	0.111910	-0.072076	-0.947854
29501	-1.282785	1.553739	9.889372	-0.135012	-0.173638	0.121934	-0.125441	0.208276	-0.707011	0.291907	0.107397	-0.070889	-0.947751
29502	-0.975576	1.827670	9.617648	-0.378191	-0.164795	0.081929	-0.130023	0.215057	-0.705429	0.294014	0.101856	-0.064978	-0.948135
29503	-1.066374	2.148339	9.174847	-0.506230	-0.192349	0.073926	-0.134761	0.228555	-0.703714	0.296154	0.094844	-0.056777	-0.948722
29504	-1.343476	2.097577	8.561879	-0.518397	-0.157723	0.036894	-0.138861	0.243137	-0.700334	0.297639	0.088644	-0.048064	-0.949338
29505	-1.334535	2.252060	8.708145	-0.368522	-0.126562	0.009909	-0.140620	0.260622	-0.699541	0.298329	0.083779	-0.042014	-0.949850
29506	-1.130800	1.987700	8.667934	-0.251783	-0.110004	-0.008885	-0.146247	0.268225	-0.697436	0.298516	0.080105	-0.037992	-0.950278
29507	-0.449528	1.702613	9.323170	-0.249180	-0.095432	-0.048546	-0.149264	0.273112	-0.695482	0.297900	0.076577	-0.033985	-0.950914
29508	-0.379763	1.229317	9.466001	-0.404543	-0.064576	-0.065046	-0.150736	0.282410	-0.693924	0.297237	0.072890	-0.026698	-0.951643
29509	-0.575311	0.799874	9.923807	-0.636917	-0.053954	-0.074537	-0.152500	0.298438	-0.691075	0.296678	0.067807	-0.015038	-0.952449
29510	-0.732921	0.492235	10.100443	-0.566632	-0.074029	-0.075989	-0.155439	0.315158	-0.687446	0.295963	0.062961	-0.004703	-0.953111
29511	-0.506443	0.508803	9.889164	-0.156362	-0.088101	-0.053576	-0.156531	0.325269	-0.684605	0.295112	0.060027	-0.002431	-0.953572
29512	-1.078230	1.095225	9.351990	0.310381	-0.027078	0.037247	-0.159638	0.322613	-0.685096	0.295456	0.061247	-0.008678	-0.953352
29513	-0.963665	1.305708	8.919281	0.640160	0.046554	0.094217	-0.157665	0.307052	-0.688457	0.296443	0.065587	-0.021025	-0.952564
29514	-0.587981	1.391196	9.077603	0.710076	0.088745	0.105589	-0.156655	0.285779	-0.692588	0.297527	0.071345	-0.034286	-0.951427
29515	-0.775935	1.386957	9.354223	0.468568	0.124979	0.100608	-0.153290	0.261516	-0.697511	0.298840	0.076126	-0.042940	-0.950292
29516	-1.244648	1.630755	9.866928	0.044177	0.153614	0.081766	-0.150145	0.254765	-0.697539	0.300434	0.079148	-0.043110	-0.949535
29517	-1.795429	1.375396	10.083834	-0.290676	0.160396	0.056053	-0.145100	0.262089	-0.698218	0.302083	0.080121	-0.037049	-0.949186
29518	-1.556031	1.227524	10.319221	-0.344518	0.179480	0.029923	-0.140203	0.272519	-0.697353	0.303322	0.081332	-0.029595	-0.948949
29519	-1.757223	0.951622	9.962911	-0.324841	0.182209	0.005070	-0.135516	0.282612	-0.697001	0.304037	0.082564	-0.022643	-0.948805
29520	-2.387686	0.688352	9.319662	-0.342322	0.110828	-0.005064	-0.130893	0.296534	-0.696260	0.304559	0.082496	-0.015587	-0.948786
29521	-2.098314	0.667252	9.312466	-0.387930	0.018579	0.020701	-0.130678	0.306483	-0.694715	0.305575	0.080291	-0.008414	-0.948739
29522	-1.654020	0.532800	9.835587	-0.293199	-0.042474	0.041597	-0.130331	0.314428	-0.692144	0.306842	0.077595	-0.003299	-0.948586
29523	-1.503524	0.327345	10.167748	-0.142514	-0.047765	0.055300	-0.130751	0.320624	-0.690724	0.308093	0.075633	-0.001219	-0.948344
29524	-1.492499	0.036379	10.197374	0.022056	-0.007348	0.067160	-0.131150	0.322513	-0.690206	0.309364	0.075537	-0.001906	-0.947937
29525	-1.367129	0.029128	10.114433	0.018733	-0.014686	0.048703	-0.134012	0.323215	-0.690311	0.310240	0.075188	-0.002630	-0.947677
29526	-1.503587	-0.185260	10.103076	-0.047716	-0.036785	0.035526	-0.135096	0.323696	-0.691200	0.311003	0.074103	-0.002131	-0.947513
29527	-1.666292	-0.469253	9.459100	-0.425823	-0.073758	0.026300	-0.134465	0.327727	-0.690303	0.312092	0.069871	0.005307	-0.947464
29528	-1.407399	-0.628837	10.479398	-0.768707	-0.063141	0.050394	-0.134564	0.346989	-0.684895	0.314105	0.063783	0.019282	-0.947047
29529	-1.254702	-0.304596	10.235740	-0.576591	-0.108515	0.077271	-0.138570	0.368307	-0.679583	0.316296	0.057937	0.029334	-0.946435
29530	-0.842073	0.075257	9.219997	-0.032944	-0.085787	0.102148	-0.141745	0.379118	-0.676596	0.318358	0.056072	0.029172	-0.945861
29531	-0.953475	-0.363492	8.315100	0.523749	-0.044962	0.088320	-0.141701	0.370764	-0.679171	0.319424	0.058401	0.018780	-0.945624
29532	-0.649390	0.107999	8.842890	0.979431	-0.030805	0.049941	-0.143749	0.347954	-0.684696	0.319225	0.063992	-0.000121	-0.945516
29533	-0.871014	0.089438	9.171800	0.728777	-0.022804	0.091100	-0.143615	0.320763	-0.691136	0.319955	0.067985	-0.014264	-0.944883
29534	-0.470327	-0.012480	9.385334	0.203340	0.013320	0.129009	-0.143817	0.308520	-0.693710	0.322112	0.069411	-0.018323	-0.943976
29535	-0.775111	0.747084	10.079620	-0.476698	0.065638	0.180801	-0.141596	0.306073	-0.694243	0.326166	0.067252	-0.009241	-0.942872
29536	-0.957630	0.113337	10.582689	-0.452288	0.137014	0.234359	-0.137645	0.324045	-0.691953	0.331190	0.066750	-0.000261	-0.941200
29537	-1.477292	-0.119886	10.219328	-0.006351	0.199681	0.268818	-0.130542	0.334318	-0.690720	0.336222	0.070200	0.000770	-0.939162
29538	-1.888110	0.085461	10.007150	0.364371	0.205570	0.286352	-0.124796	0.328602	-0.691925	0.341082	0.076425	-0.005220	-0.936907
29539	-1.892786	0.551096	9.696799	0.516531	0.234942	0.259371	-0.117577	0.314785	-0.695972	0.345118	0.084096	-0.013716	-0.934684
29540	-1.508811	0.917720	9.753530	0.394342	0.205503	0.212649	-0.110078	0.296660	-0.700667	0.348463	0.090512	-0.020153	-0.932725
29541	-1.607236	0.830895	9.746593	0.209781	0.128289	0.123237	-0.104578	0.287986	-0.702514	0.350394	0.094107	-0.023421	-0.931568
29542	-2.090173	0.995313	9.566772	-0.064387	0.054612	0.040723	-0.101973	0.286880	-0.702792	0.351298	0.094571	-0.022042	-0.931214
29543	-2.232594	1.046368	9.806186	-0.299975	0.018504	-0.026873	-0.100955	0.292643	-0.702798	0.351328	0.092654	-0.016283	-0.931514
29544	-2.505267	1.113993	10.042216	-0.238427	-0.029060	-0.046808	-0.102296	0.300871	-0.700598	0.350899	0.090368	-0.012085	-0.931964
29545	-2.753831	1.155523	9.668437	-0.017368	-0.043393	-0.023524	-0.105951	0.306009	-0.701210	0.350441	0.089355	-0.012024	-0.932235
29546	-2.299552	1.419718	9.277935	0.082932	-0.062338	-0.008211	-0.106719	0.302794	-0.701205	0.350174	0.088692	-0.014115	-0.932369
29547	-1.605958	1.552815	9.103853	-0.017998	-0.078723	0.015320	-0.108922	0.301341	-0.701317	0.350431	0.087053	-0.014399	-0.932423
29548	-1.224366	1.412530	9.364676	-0.098333	-0.056842	0.014898	-0.110363	0.304044	-0.701175	0.350965	0.085217	-0.013108	-0.932411
29549	-1.363295	1.235040	9.600919	-0.100945	-0.047709	0.029638	-0.111547	0.306219	-0.699880	0.351644	0.083567	-0.011698	-0.932323
29550	-1.315146	1.257528	9.817709	-0.099192	-0.020288	0.033294	-0.114670	0.306793	-0.699598	0.352540	0.082401	-0.010164	-0.932106
29551	-1.484116	1.302667	9.749557	-0.076675	-0.000138	0.048135	-0.114685	0.310556	-0.699339	0.353535	0.081809	-0.008942	-0.931794
29552	-1.358057	1.148581	9.640560	-0.001631	0.043898	0.072456	-0.113522	0.311888	-0.699090	0.355070	0.082520	-0.008833	-0.931149
29553	-1.256379	1.052118	9.512941	0.003489	0.076856	0.083516	-0.110404	0.313457	-0.699886	0.356607	0.083921	-0.008648	-0.930438
29554	-1.193673	1.044970	9.496625	-0.021209	0.073235	0.103703	-0.107682	0.313974	-0.698879	0.358759	0.085033	-0.008017	-0.929515
29555	-1.353577	1.215517	9.514326	-0.058376	0.058631	0.135824	-0.105332	0.314193	-0.701211	0.361368	0.085636	-0.006933	-0.928456
29556	-1.295224	1.112366	9.566230	-0.000607	0.045929	0.146295	-0.103522	0.316191	-0.700839	0.364221	0.086382	-0.006957	-0.927272
29557	-1.261153	1.042518	9.522364	-0.014460	0.047715	0.133306	-0.102234	0.317799	-0.699692	0.366705	0.087088	-0.006791	-0.926227
29558	-1.125811	0.960272	9.311249	-0.096759	0.058624	0.131962	-0.099126	0.320720	-0.699586	0.369427	0.087364	-0.004918	-0.925131
29559	-0.952238	0.958200	9.308039	-0.141289	0.080504	0.119711	-0.096670	0.323918	-0.699347	0.371879	0.087718	-0.002166	-0.924125
29560	-0.870149	0.929348	9.265196	-0.149227	0.093319	0.125194	-0.094486	0.329541	-0.698591	0.374507	0.088245	0.000942	-0.923015
29561	-0.836725	1.004522	9.420179	-0.133911	0.126340	0.167669	-0.088524	0.334438	-0.699022	0.377822	0.089460	0.003778	-0.921539
29562	-0.735296	0.981999	9.809655	-0.014892	0.126506	0.187653	-0.085683	0.338309	-0.698143	0.381318	0.091611	0.004545	-0.919882
29563	-1.241122	0.899409	9.870984	0.144193	0.155896	0.207778	-0.079170	0.336341	-0.699738	0.384852	0.095442	0.002375	-0.918027
29564	-1.655680	0.884070	9.847698	0.173878	0.175976	0.207882	-0.073691	0.332241	-0.700812	0.388330	0.099939	0.000011	-0.916085
29565	-1.836534	0.890463	9.711684	0.008820	0.199644	0.247611	-0.066916	0.329466	-0.702152	0.392838	0.103513	0.000579	-0.913763
29566	-2.098835	0.796303	9.765523	-0.131397	0.237873	0.263448	-0.060170	0.332347	-0.701947	0.397906	0.106749	0.004173	-0.911185
29567	-2.701629	0.829029	9.837165	0.024471	0.250709	0.249425	-0.051213	0.335468	-0.702146	0.402363	0.111414	0.004888	-0.908662
29568	-2.624200	0.756058	9.558433	0.064275	0.223253	0.205380	-0.043276	0.332961	-0.702210	0.405943	0.115929	0.004931	-0.906502
29569	-2.721749	1.004530	9.815435	0.026755	0.272474	0.181100	-0.035737	0.333676	-0.702912	0.409120	0.121026	0.005962	-0.904399
29570	-2.847093	0.980827	9.288273	0.068787	0.281620	0.158229	-0.026248	0.333299	-0.703116	0.411808	0.126623	0.006513	-0.902407
29571	-2.923084	0.735050	9.216909	0.067670	0.245153	0.197974	-0.017009	0.331574	-0.704219	0.415154	0.131596	0.006566	-0.900159
29572	-3.129917	0.633596	9.215957	0.131243	0.141130	0.248290	-0.011666	0.328954	-0.705162	0.419331	0.135181	0.004604	-0.897700
29573	-3.151100	1.027500	9.043663	0.125858	0.035119	0.246563	-0.008272	0.324887	-0.705191	0.423384	0.136904	0.001772	-0.895545
29574	-2.764321	1.301986	8.887903	0.017664	-0.021704	0.201807	-0.006957	0.322711	-0.706488	0.427082	0.136597	0.000609	-0.893835
29575	-2.458451	1.381240	9.374324	-0.092281	-0.027340	0.184649	-0.006177	0.323234	-0.707008	0.430607	0.135357	0.001316	-0.892331
29576	-3.021784	0.726902	9.705531	0.076014	-0.012607	0.202097	-0.007484	0.325129	-0.706996	0.434149	0.135718	-0.000805	-0.890559
29577	-2.647761	0.658834	9.984098	0.192439	-0.053514	0.225837	-0.005776	0.320942	-0.707526	0.437607	0.136470	-0.005466	-0.888733
29578	-2.831972	0.862233	9.774008	0.124373	-0.043429	0.270684	-0.004452	0.314747	-0.707796	0.442328	0.136687	-0.008886	-0.886331
29579	-2.651159	1.367771	9.768382	0.099154	0.009685	0.309218	-0.003665	0.311526	-0.706776	0.447491	0.137729	-0.011531	-0.883544
29580	-2.589812	1.646805	9.724862	0.170391	0.061039	0.340867	-0.001170	0.306382	-0.708083	0.453155	0.140182	-0.015049	-0.880212
29581	-2.185285	1.749126	9.864488	0.243817	0.143434	0.344812	0.003673	0.298929	-0.709410	0.458526	0.144859	-0.019150	-0.876586
29582	-2.429317	1.879532	10.152072	0.347114	0.194654	0.337853	0.010206	0.291856	-0.711136	0.463546	0.151252	-0.024550	-0.872723
29583	-2.863189	1.858375	9.845292	0.431315	0.236647	0.299441	0.017279	0.279139	-0.712741	0.467507	0.159281	-0.030929	-0.868971
29584	-3.079126	2.130378	9.314230	0.256475	0.206850	0.152769	0.023947	0.268590	-0.712798	0.469472	0.165111	-0.034067	-0.866703
29585	-2.901395	2.254674	8.976792	0.216277	0.106071	0.052131	0.030094	0.258581	-0.713109	0.469674	0.169033	-0.037121	-0.865711
29586	-3.020309	1.912825	8.975689	0.210042	0.018180	0.003334	0.031960	0.250205	-0.716083	0.469052	0.171254	-0.040724	-0.865450
29587	-2.951810	1.711745	9.227938	0.210198	-0.035721	0.016348	0.030930	0.246465	-0.715306	0.468517	0.172694	-0.044838	-0.865251
29588	-2.662401	1.688707	9.357531	0.153967	-0.036584	0.047454	0.031216	0.241478	-0.716853	0.468800	0.173399	-0.048132	-0.864779
29589	-2.537917	1.876998	9.474146	0.160737	-0.018243	0.064066	0.029160	0.236123	-0.717481	0.469261	0.174604	-0.051350	-0.864101
29590	-2.615613	1.992131	9.419828	0.131022	0.021882	0.044465	0.028662	0.229687	-0.717095	0.469595	0.176103	-0.053693	-0.863473
29591	-2.632168	2.419076	9.058419	0.131003	0.034612	0.006589	0.028941	0.226048	-0.718127	0.469209	0.177991	-0.055679	-0.863170
29592	-2.516595	2.442957	8.939818	0.252055	0.008196	-0.020439	0.029611	0.220535	-0.718134	0.467984	0.180458	-0.060004	-0.863033
29593	-2.628513	2.659140	8.908202	0.179130	-0.051473	-0.089024	0.029254	0.213010	-0.719035	0.465659	0.181418	-0.063280	-0.863854
29594	-2.702617	2.522700	9.140945	0.113515	-0.117635	-0.175965	0.025489	0.209872	-0.719781	0.462076	0.180603	-0.065821	-0.865757
29595	-2.792016	2.573649	9.318446	0.034039	-0.169177	-0.274122	0.020040	0.206977	-0.719868	0.456896	0.178410	-0.066987	-0.868867
29596	-2.792520	2.674200	9.175835	-0.012540	-0.154804	-0.357444	0.014847	0.208090	-0.721883	0.450522	0.176017	-0.067031	-0.872671
29597	-2.619164	2.707320	8.911486	0.036714	-0.118246	-0.396005	0.010155	0.210165	-0.721073	0.443227	0.174879	-0.067338	-0.876603
29598	-2.368400	2.693269	8.877625	0.089251	-0.085257	-0.399470	0.006267	0.208052	-0.721815	0.435806	0.174644	-0.068381	-0.880282
29599	-2.241792	2.439460	9.153680	0.100321	-0.099949	-0.428910	0.003673	0.205937	-0.721281	0.427673	0.174389	-0.069517	-0.884224
29600	-2.206323	2.094637	9.600428	0.100993	-0.131125	-0.456532	-0.002022	0.202352	-0.723551	0.419076	0.173496	-0.070948	-0.888392
29601	-2.312613	2.126905	9.249448	-0.065062	-0.155157	-0.496099	-0.007992	0.201466	-0.724789	0.410168	0.170897	-0.069340	-0.893167
29602	-2.050267	2.713610	9.012895	-0.155907	-0.126104	-0.558454	-0.012821	0.206357	-0.724620	0.400553	0.168060	-0.065795	-0.898323
29603	-1.956910	2.858649	9.162217	-0.071615	-0.082224	-0.592247	-0.016745	0.211248	-0.723430	0.389952	0.166755	-0.063184	-0.903404
29604	-2.079767	2.849491	9.369766	-0.005481	-0.070416	-0.636236	-0.019868	0.211557	-0.722890	0.378448	0.166163	-0.061614	-0.908499
29605	-2.339096	2.637542	9.448383	0.023792	-0.042179	-0.667511	-0.023770	0.212003	-0.722859	0.366099	0.166341	-0.060191	-0.913608
29606	-2.502782	2.581369	9.297251	0.125094	-0.051169	-0.646682	-0.026619	0.210548	-0.723866	0.353885	0.167015	-0.060796	-0.918246
29607	-2.405300	2.372256	9.304708	0.229779	-0.070935	-0.576008	-0.030467	0.204487	-0.724861	0.342373	0.167969	-0.063658	-0.922233
29608	-2.361916	2.377451	9.391596	0.177193	-0.047212	-0.568927	-0.032520	0.197526	-0.724976	0.331300	0.168951	-0.065435	-0.925966
29609	-3.103888	2.283044	9.652179	0.173713	0.012965	-0.572757	-0.033542	0.193238	-0.725227	0.320047	0.171017	-0.066692	-0.929449
29610	-3.410829	1.943417	9.706959	0.255423	0.111865	-0.509735	-0.034160	0.185984	-0.726254	0.309874	0.175320	-0.069083	-0.931917
29611	-3.444165	1.848932	9.532502	0.279017	0.177911	-0.426652	-0.030613	0.176007	-0.726286	0.301105	0.180900	-0.071694	-0.933526
29612	-3.550638	1.917041	9.110016	0.200899	0.205480	-0.340341	-0.025648	0.169635	-0.726843	0.294315	0.186342	-0.073086	-0.934513
29613	-3.348525	1.978465	8.663911	0.158351	0.174526	-0.299891	-0.020556	0.163666	-0.727143	0.288287	0.190947	-0.073870	-0.935400
29614	-3.292168	2.301459	8.815384	0.077736	0.123269	-0.296544	-0.017034	0.159869	-0.726916	0.282621	0.194049	-0.073591	-0.936512
29615	-3.291124	2.085315	8.922775	0.103310	0.099523	-0.296368	-0.012480	0.158475	-0.726953	0.276725	0.196910	-0.073769	-0.937661
29616	-3.195059	2.167841	9.080847	0.041194	0.115903	-0.299479	-0.009349	0.155752	-0.727236	0.271118	0.199662	-0.072828	-0.938790
29617	-3.344333	2.126443	9.021267	0.084873	0.148841	-0.296543	-0.007011	0.155594	-0.726997	0.265335	0.203313	-0.072373	-0.939693
29618	-3.416862	2.172106	9.050034	0.035651	0.164354	-0.280210	-0.002192	0.153389	-0.727294	0.260156	0.206903	-0.071138	-0.940452
29619	-3.537929	2.277035	8.851152	0.046480	0.211064	-0.245164	0.003134	0.153600	-0.727079	0.255558	0.211421	-0.069837	-0.940805
29620	-3.610590	2.338553	8.592107	0.069888	0.193762	-0.233947	0.010160	0.151106	-0.726879	0.251128	0.215657	-0.069277	-0.941078
29621	-3.364673	2.326610	8.474220	0.085423	0.161902	-0.207967	0.014848	0.149703	-0.727688	0.246977	0.219376	-0.069126	-0.941328
29622	-3.408048	2.337312	8.814805	0.041807	0.149023	-0.210020	0.019009	0.147786	-0.726694	0.243051	0.222585	-0.068357	-0.941653
29623	-3.133217	2.327809	8.690022	-0.016727	0.127050	-0.219498	0.023685	0.148540	-0.726731	0.239080	0.225120	-0.066418	-0.942205
29624	-3.286568	2.143212	8.966834	-0.085872	0.143422	-0.203262	0.025499	0.150397	-0.727001	0.235840	0.227588	-0.063298	-0.942643
29625	-3.407223	2.161574	8.778745	-0.056833	0.167367	-0.142244	0.031212	0.152477	-0.727431	0.233550	0.230542	-0.060772	-0.942662
29626	-3.849579	1.910681	8.831105	-0.055397	0.200296	-0.103532	0.035223	0.154465	-0.725535	0.232116	0.234091	-0.058411	-0.942291
29627	-3.998441	1.777494	8.662229	-0.096139	0.244216	-0.061351	0.041840	0.157481	-0.725457	0.231612	0.238194	-0.055147	-0.941583
29628	-4.113893	1.721828	8.631567	-0.113870	0.255205	-0.039309	0.049746	0.161300	-0.724105	0.231706	0.242419	-0.051731	-0.940675
29629	-4.117353	1.940471	8.552992	-0.197833	0.270597	-0.063764	0.058045	0.166178	-0.723912	0.231658	0.246528	-0.046406	-0.939896
29630	-4.216157	1.922511	8.282987	-0.272577	0.256651	-0.126877	0.065420	0.173090	-0.722682	0.230858	0.250106	-0.039564	-0.939460
29631	-3.933485	2.303562	8.396581	-0.321135	0.243692	-0.186177	0.070834	0.183515	-0.721564	0.229075	0.253207	-0.031464	-0.939373
29632	-3.811800	2.074049	8.744938	-0.216700	0.254758	-0.187499	0.079106	0.192711	-0.719312	0.226851	0.257017	-0.025363	-0.939062
29633	-4.177986	2.032984	8.908964	-0.124627	0.225524	-0.196231	0.085320	0.197622	-0.718074	0.223855	0.260612	-0.021029	-0.938897
29634	-4.577853	1.945994	8.325546	-0.222780	0.152284	-0.196619	0.089572	0.204710	-0.716177	0.221445	0.262456	-0.015221	-0.939067
29635	-4.548544	1.832701	7.539341	-0.286137	0.097486	-0.178381	0.093562	0.215007	-0.716075	0.219570	0.262911	-0.008555	-0.939464
29636	-4.138525	1.790472	7.614583	-0.121740	0.051192	-0.145159	0.095089	0.222786	-0.715313	0.217710	0.263265	-0.005317	-0.939822
29637	-4.077942	1.247216	8.409223	-0.021464	-0.010854	-0.125155	0.094689	0.224675	-0.714795	0.215430	0.262805	-0.004413	-0.940481
29638	-4.095722	0.961110	9.173133	0.015060	-0.052041	-0.139668	0.093380	0.225510	-0.713370	0.212867	0.261805	-0.004244	-0.941344
29639	-4.591523	0.762610	8.397634	-0.188759	-0.091662	-0.172018	0.089474	0.229566	-0.715008	0.210565	0.259075	-0.000278	-0.942625
29640	-4.680885	0.296342	8.577483	-0.223995	-0.023073	-0.126141	0.088408	0.236294	-0.714739	0.209404	0.257595	0.004419	-0.943279
29641	-5.108108	-0.080790	8.990656	0.039508	0.025838	-0.014138	0.087605	0.240480	-0.713317	0.208873	0.258029	0.003825	-0.943281
29642	-5.268075	0.099060	8.914876	0.012764	-0.020714	0.026392	0.088386	0.241002	-0.713966	0.209345	0.257594	0.003273	-0.943297
29643	-5.399338	0.329786	8.926488	-0.075891	-0.081325	-0.044120	0.087342	0.241290	-0.713187	0.208831	0.255537	0.004624	-0.943965
29644	-5.574234	0.603006	8.727064	-0.204844	-0.133080	-0.212677	0.084850	0.247493	-0.713421	0.205879	0.252044	0.008925	-0.945520
29645	-5.589099	0.679256	8.521571	-0.368290	-0.132651	-0.339021	0.078716	0.254144	-0.713112	0.201251	0.247787	0.017111	-0.947527
29646	-5.309768	0.737100	8.390574	-0.333627	-0.100733	-0.401642	0.073474	0.266152	-0.713322	0.195322	0.244281	0.024919	-0.949503
29647	-4.957181	0.603120	8.401586	-0.174490	-0.074854	-0.375015	0.069648	0.278569	-0.711230	0.189001	0.241856	0.029824	-0.951260
29648	-4.706194	0.551356	8.595224	0.016073	-0.045288	-0.339016	0.066132	0.282353	-0.712742	0.182538	0.240742	0.030897	-0.952769
29649	-4.533695	0.278378	8.866637	0.143828	-0.043239	-0.306976	0.064837	0.281560	-0.712989	0.175943	0.240117	0.029513	-0.954210
29650	-4.477698	0.163151	8.906349	0.219499	-0.045060	-0.337962	0.060711	0.274076	-0.713988	0.168488	0.239716	0.026696	-0.955738
29651	-4.448103	0.023813	8.945476	0.109993	-0.058150	-0.406783	0.057353	0.270207	-0.715248	0.160133	0.238599	0.026388	-0.957461
29652	-4.413970	-0.063187	8.810159	0.011011	-0.088602	-0.484753	0.053585	0.270647	-0.715732	0.150853	0.236563	0.028112	-0.959422
29653	-4.207369	0.086293	8.785379	-0.084697	-0.109852	-0.547960	0.050324	0.273772	-0.715705	0.140715	0.233705	0.032042	-0.961538
29654	-4.173881	0.139108	8.733626	-0.022028	-0.115403	-0.604854	0.043545	0.278287	-0.714878	0.129274	0.230908	0.034875	-0.963719
29655	-3.884869	0.197669	8.806753	0.026254	-0.097069	-0.618474	0.036526	0.280768	-0.716363	0.117221	0.228457	0.036989	-0.965763
29656	-3.783350	0.142779	8.876538	0.056278	-0.087941	-0.639557	0.031718	0.281885	-0.717481	0.104699	0.226284	0.038529	-0.967651
29657	-3.912029	-0.186965	8.894837	0.160942	-0.113375	-0.598329	0.026515	0.279727	-0.717315	0.092410	0.223715	0.037872	-0.969525
29658	-4.128512	-0.278101	9.102763	0.296843	-0.166071	-0.514505	0.020826	0.272531	-0.718045	0.081255	0.220520	0.034024	-0.971396
29659	-4.346571	-0.547402	9.269773	0.423635	-0.257035	-0.380823	0.011394	0.261590	-0.721317	0.072097	0.215693	0.027044	-0.973420
29660	-3.717597	-0.520940	8.903970	0.435180	-0.313384	-0.308664	0.002484	0.247440	-0.722538	0.064389	0.209919	0.019364	-0.975404
29661	-3.106106	-0.359278	8.688717	0.214598	-0.362878	-0.312455	-0.009178	0.237364	-0.722450	0.057469	0.202703	0.016025	-0.977421
29662	-3.219847	-0.257790	8.885901	0.043198	-0.363136	-0.329023	-0.018517	0.235961	-0.725461	0.050976	0.195420	0.016008	-0.979263
29663	-3.396713	-0.048330	9.045486	0.272695	-0.359244	-0.335310	-0.029653	0.230128	-0.724727	0.043397	0.188237	0.011610	-0.981096
29664	-3.448245	-0.363383	9.102994	0.313177	-0.373842	-0.335992	-0.040011	0.220434	-0.725420	0.035714	0.180962	0.006317	-0.982821
29665	-3.954587	-0.340413	9.079389	0.260620	-0.399564	-0.337162	-0.053497	0.214527	-0.726858	0.028133	0.172947	0.002148	-0.984527
29666	-3.979393	-0.175464	9.491918	0.160588	-0.372217	-0.310038	-0.065564	0.208357	-0.726251	0.021493	0.165565	-0.000238	-0.985965
29667	-3.366927	-0.202398	9.701280	0.160461	-0.377549	-0.279552	-0.075152	0.201210	-0.726563	0.015388	0.157910	-0.002606	-0.987330
29668	-2.706562	-0.166988	9.823152	0.127108	-0.359174	-0.262192	-0.085799	0.196376	-0.724939	0.009790	0.150741	-0.004485	-0.988515
29669	-2.564725	-0.095431	9.561448	0.122053	-0.304177	-0.212462	-0.095400	0.192985	-0.725635	0.005136	0.144469	-0.006273	-0.989476
29670	-2.481085	0.058661	9.549988	0.202586	-0.281027	-0.134571	-0.105005	0.188269	-0.724532	0.001852	0.138818	-0.010009	-0.990266
29671	-2.356816	0.271733	9.174892	0.226567	-0.270829	-0.106779	-0.112515	0.181365	-0.724990	-0.000999	0.133169	-0.014173	-0.990991
29672	-2.434558	0.406933	9.360884	0.136994	-0.266310	-0.079565	-0.121202	0.175024	-0.724281	-0.003021	0.127784	-0.016758	-0.991656
29673	-2.661495	0.481293	9.429417	0.086716	-0.251008	-0.136153	-0.127306	0.171618	-0.722563	-0.006076	0.122542	-0.018098	-0.992280
29674	-2.723559	0.356443	9.537499	-0.073816	-0.260448	-0.178479	-0.133935	0.171426	-0.722254	-0.009531	0.117320	-0.016250	-0.992915
29675	-2.612352	0.310276	10.041948	-0.218442	-0.227854	-0.229098	-0.141500	0.176096	-0.720263	-0.013689	0.112630	-0.011322	-0.993478
29676	-2.694570	0.357659	9.876226	-0.270810	-0.123821	-0.268289	-0.146856	0.183675	-0.720346	-0.018430	0.110175	-0.005388	-0.993727
29677	-2.719360	0.501934	9.870817	-0.194138	-0.026824	-0.253292	-0.148700	0.189742	-0.719943	-0.023080	0.109495	-0.000983	-0.993719
29678	-2.117047	0.580662	10.031159	-0.045699	0.083168	-0.221315	-0.148185	0.192812	-0.721231	-0.027355	0.111045	0.000289	-0.993439
29679	-2.005452	0.405551	9.410474	0.289387	0.184329	-0.140385	-0.145573	0.189424	-0.721382	-0.030821	0.114298	-0.005316	-0.992954
29680	-2.007183	0.760721	9.156209	0.816018	0.249113	-0.056618	-0.138602	0.170522	-0.723888	-0.033742	0.118604	-0.021622	-0.992133
29681	-2.002333	0.761273	9.314680	0.884471	0.201865	0.026861	-0.132129	0.144652	-0.725493	-0.035240	0.121725	-0.039478	-0.991152
29682	-2.514042	0.852580	8.173454	0.545278	0.117655	0.117552	-0.127883	0.121639	-0.725794	-0.034131	0.123447	-0.050734	-0.990466
29683	-2.528243	0.847025	9.370982	0.529183	0.037351	0.208024	-0.126014	0.109790	-0.726843	-0.031304	0.123376	-0.061871	-0.989935
29684	-2.596949	1.086113	8.977648	0.467011	-0.033798	0.279795	-0.127403	0.096929	-0.725424	-0.026915	0.121940	-0.071859	-0.989567
29685	-2.540365	1.360999	9.130848	0.331874	-0.055807	0.307741	-0.128528	0.084857	-0.725292	-0.021743	0.120000	-0.079265	-0.989366
29686	-2.333404	1.433411	9.080989	0.144222	-0.065035	0.339111	-0.130460	0.080579	-0.725535	-0.015446	0.117991	-0.082982	-0.989421
29687	-2.242364	1.548770	8.994646	-0.102222	-0.090762	0.382201	-0.133459	0.081965	-0.724611	-0.007823	0.115386	-0.081951	-0.989904
29688	-2.204380	1.700257	9.654800	-0.314994	-0.129346	0.410702	-0.138187	0.094244	-0.723925	0.000870	0.112078	-0.076718	-0.990733
29689	-2.565556	1.618230	9.796697	-0.144956	-0.182260	0.400559	-0.144334	0.105585	-0.724642	0.008822	0.107653	-0.074870	-0.991326
29690	-2.440043	1.579613	9.686913	-0.280795	-0.200840	0.329768	-0.150607	0.116389	-0.725616	0.015757	0.103010	-0.070124	-0.992080
29691	-2.188973	1.492723	9.457611	-0.239974	-0.160690	0.267172	-0.157288	0.129497	-0.724786	0.021297	0.099198	-0.066093	-0.992642
29692	-1.830659	1.166224	9.446775	-0.141972	-0.063625	0.280469	-0.160305	0.135848	-0.724116	0.027177	0.097390	-0.063936	-0.992819
29693	-1.657565	1.262543	9.372932	-0.063674	0.037101	0.310245	-0.160849	0.143101	-0.724623	0.033478	0.097518	-0.063380	-0.992649
29694	-2.208191	1.475614	9.389984	-0.107795	0.121074	0.317243	-0.158787	0.148178	-0.724894	0.040259	0.099334	-0.061856	-0.992313
29695	-2.186492	2.004124	9.863252	-0.036600	0.157794	0.359969	-0.153869	0.155627	-0.726472	0.047642	0.101837	-0.061873	-0.991731
29696	-2.363193	1.647690	9.851804	0.107281	0.103063	0.351564	-0.151013	0.156669	-0.726494	0.054722	0.103442	-0.064690	-0.991020
29697	-2.025718	1.658684	10.056730	-0.148775	0.078758	0.234031	-0.148020	0.159694	-0.729601	0.059744	0.104399	-0.062313	-0.990782
29698	-1.837103	1.533898	10.037539	-0.189187	0.066471	0.080658	-0.143638	0.169847	-0.729888	0.061975	0.105282	-0.058731	-0.990770
29699	-1.623183	1.127821	9.352162	-0.301974	0.003121	-0.013914	-0.144579	0.179252	-0.730519	0.062313	0.104831	-0.052886	-0.991126
29700	-1.193701	1.036579	9.153267	-0.175625	-0.102717	-0.027853	-0.146557	0.189726	-0.732683	0.062164	0.102496	-0.049554	-0.991552
29701	-1.773383	1.270734	9.021526	0.002715	-0.124527	-0.026949	-0.149825	0.192466	-0.730857	0.061478	0.099878	-0.049886	-0.991845
29702	-2.439974	1.565195	9.691512	0.151600	-0.130008	-0.033617	-0.153334	0.193837	-0.731985	0.060563	0.097412	-0.053063	-0.991982
29703	-3.025691	1.565112	10.007682	0.161712	-0.040456	-0.000507	-0.155141	0.192233	-0.733257	0.060173	0.096689	-0.056520	-0.991885
29704	-2.754883	1.392473	10.017389	0.110726	0.007124	0.028713	-0.154350	0.190869	-0.734549	0.060829	0.096832	-0.058830	-0.991697
29705	-2.066952	1.196176	9.901043	0.081135	-0.009253	0.028626	-0.154986	0.189384	-0.736087	0.061203	0.096634	-0.060698	-0.991580
29706	-1.666705	1.167179	9.630740	0.028713	-0.056776	0.021071	-0.155375	0.191385	-0.737882	0.061764	0.095418	-0.061448	-0.991617
29707	-1.483796	1.214384	9.258666	0.070827	-0.090542	0.001042	-0.155249	0.193658	-0.738653	0.061511	0.093613	-0.063147	-0.991698
29708	-1.426867	1.406669	9.175484	0.139126	-0.100541	-0.013369	-0.159524	0.192879	-0.740804	0.061204	0.091714	-0.066069	-0.991704
29709	-1.528108	1.406546	9.198540	0.157651	-0.102402	-0.028043	-0.162746	0.189395	-0.743736	0.060196	0.089803	-0.069454	-0.991710
29710	-1.576552	1.459713	9.297244	0.217260	-0.115164	-0.035110	-0.165463	0.185936	-0.743459	0.059346	0.087742	-0.073899	-0.991624
29711	-1.715590	1.314229	9.747559	0.196973	-0.095041	0.001668	-0.170120	0.182213	-0.744966	0.058863	0.085979	-0.078091	-0.991486
29712	-1.557902	1.110661	9.923797	0.336216	-0.069041	0.101096	-0.171268	0.177916	-0.746244	0.060574	0.084764	-0.085074	-0.990913
29713	-1.275996	1.145388	10.066130	0.382778	-0.054140	0.177917	-0.173563	0.168925	-0.748286	0.063322	0.083722	-0.093143	-0.990104
29714	-1.098309	1.295072	10.117893	0.305587	-0.043205	0.188583	-0.176634	0.159934	-0.751093	0.066627	0.082804	-0.099644	-0.989331
29715	-1.128535	1.556128	9.794834	0.099180	-0.054484	0.145092	-0.181282	0.153394	-0.752344	0.069187	0.081408	-0.101991	-0.989032
29716	-1.351776	1.845105	9.307147	-0.056789	-0.056527	0.123984	-0.185430	0.154484	-0.755395	0.071698	0.079854	-0.101237	-0.989057
29717	-1.261248	2.060851	9.030185	-0.029102	-0.047295	0.134258	-0.188429	0.156936	-0.755242	0.074267	0.078441	-0.101013	-0.989003
29718	-1.064956	2.352360	9.038505	0.057551	0.000533	0.203834	-0.192845	0.157780	-0.756363	0.078331	0.078026	-0.102557	-0.988564
29719	-1.207557	2.447163	9.408146	0.261653	0.033805	0.280479	-0.193863	0.154415	-0.758284	0.083502	0.078355	-0.108213	-0.987511
29720	-0.995765	2.004477	9.274300	0.327986	0.072390	0.317702	-0.196697	0.147733	-0.758265	0.089544	0.079546	-0.115151	-0.986101
29721	-0.957810	2.134468	9.276477	0.066968	0.105031	0.323708	-0.196154	0.144749	-0.760712	0.096028	0.080797	-0.116886	-0.985184
29722	-1.354153	2.363648	9.693640	0.003627	0.141500	0.349140	-0.195763	0.145543	-0.761357	0.103305	0.082674	-0.117340	-0.984238
29723	-1.961452	2.331605	9.821939	0.345025	0.167347	0.343423	-0.193913	0.140797	-0.763945	0.109845	0.085702	-0.124423	-0.982399
29724	-2.039407	2.489000	9.463377	0.248584	0.154450	0.337410	-0.194523	0.129927	-0.763945	0.116520	0.088346	-0.129634	-0.980721
29725	-1.913875	2.448117	9.394367	-0.083577	0.108312	0.297046	-0.193354	0.130716	-0.764339	0.122726	0.089380	-0.128322	-0.980042
29726	-1.957918	2.590332	9.501563	-0.154178	0.067021	0.267209	-0.194138	0.133532	-0.765617	0.128504	0.089535	-0.125704	-0.979627
29727	-1.400800	2.533661	9.489165	-0.158090	0.058779	0.230311	-0.195189	0.135298	-0.764708	0.133395	0.089596	-0.122914	-0.979321
29728	-0.786942	2.707644	9.358118	-0.178926	0.066104	0.204370	-0.194558	0.139728	-0.764197	0.137962	0.089816	-0.119693	-0.979068
29729	-0.874504	2.860453	9.071410	-0.276554	0.073159	0.141101	-0.195618	0.145511	-0.764443	0.141353	0.090004	-0.114405	-0.979199
29730	-1.173566	2.891125	9.069050	-0.386361	0.038139	0.090749	-0.195401	0.157589	-0.764953	0.144021	0.089357	-0.106985	-0.979708
29731	-1.518233	2.888728	9.272223	-0.317707	0.036232	0.056014	-0.197916	0.169039	-0.764157	0.145725	0.088894	-0.100878	-0.980146
29732	-1.881768	2.797189	9.447568	-0.165671	0.060174	0.088114	-0.197025	0.173598	-0.763905	0.148084	0.089329	-0.097696	-0.980075
29733	-1.639939	2.628753	9.296245	0.001072	0.058705	0.140662	-0.197806	0.175475	-0.765055	0.150919	0.090103	-0.097956	-0.979546
29734	-1.236993	2.552811	9.366148	0.116998	0.035287	0.205906	-0.197541	0.173596	-0.764672	0.155141	0.090674	-0.100587	-0.978566
29735	-1.025718	2.725734	9.159321	0.099224	-0.012162	0.224350	-0.199074	0.170628	-0.767746	0.159296	0.090171	-0.103174	-0.977675
29736	-1.113073	2.840528	9.011298	0.021967	-0.031407	0.236902	-0.202971	0.170668	-0.768100	0.164068	0.089061	-0.104214	-0.976877
29737	-1.120606	2.897710	8.853611	-0.053214	-0.035180	0.218068	-0.204536	0.172962	-0.768729	0.168324	0.087618	-0.103931	-0.976314
29738	-1.018011	3.129467	9.030639	-0.085957	0.014891	0.153213	-0.208053	0.177549	-0.770499	0.171669	0.087217	-0.102563	-0.975912
29739	-1.284254	2.860594	9.350821	0.024667	0.049638	0.138952	-0.209236	0.180521	-0.770102	0.174420	0.087858	-0.103425	-0.975275
29740	-1.158647	2.303208	9.492994	0.085084	0.088169	0.170607	-0.209756	0.182926	-0.771896	0.177917	0.089435	-0.105171	-0.974313
29741	-1.033857	1.903356	9.272526	0.101233	0.077416	0.237180	-0.209743	0.183168	-0.774595	0.182499	0.090658	-0.107579	-0.973089
29742	-1.004482	1.801813	9.108157	0.065786	0.077504	0.281308	-0.210899	0.182353	-0.776771	0.188129	0.091713	-0.109183	-0.971738
29743	-1.000687	2.023533	9.221715	0.049699	0.075720	0.307058	-0.211165	0.183702	-0.776512	0.194148	0.092528	-0.110676	-0.970307
29744	-0.987937	2.389538	9.313376	-0.046520	0.121237	0.276949	-0.212203	0.184909	-0.777788	0.199947	0.093996	-0.109916	-0.969074
29745	-1.017994	2.630207	9.359676	0.027000	0.143210	0.262508	-0.212215	0.187998	-0.777786	0.205279	0.096109	-0.110613	-0.967672
29746	-1.302166	2.608686	10.266427	0.020350	0.155876	0.256897	-0.212207	0.186916	-0.778558	0.210603	0.098549	-0.110965	-0.966241
29747	-1.825454	2.656476	10.475839	-0.009373	0.168531	0.250241	-0.208169	0.186853	-0.780390	0.215810	0.101023	-0.110802	-0.964854
29748	-1.838162	2.775132	10.006929	-0.048665	0.166607	0.215897	-0.204796	0.187095	-0.779260	0.220488	0.103458	-0.109684	-0.963665
29749	-1.489441	2.446913	10.202404	-0.107150	0.126183	0.145551	-0.202592	0.188414	-0.779148	0.223769	0.104920	-0.107583	-0.962988
29750	-1.759211	2.384958	9.829375	-0.233485	0.102091	0.074805	-0.202069	0.191600	-0.782235	0.225948	0.105588	-0.102894	-0.962918
29751	-2.313947	2.407033	8.869198	-0.130455	0.047330	0.064326	-0.201829	0.194836	-0.780693	0.227530	0.105641	-0.100504	-0.962792
29752	-2.380986	2.313342	8.946467	-0.048261	-0.007374	0.087900	-0.201962	0.196976	-0.781720	0.229431	0.105021	-0.099893	-0.962473
29753	-1.918547	2.401140	9.026423	0.075898	-0.039108	0.109817	-0.205330	0.193527	-0.781180	0.231271	0.104314	-0.101955	-0.961893
29754	-1.364748	2.547446	9.278471	0.137293	-0.019802	0.102727	-0.206614	0.189245	-0.781172	0.233114	0.104285	-0.104993	-0.961124
29755	-0.974431	2.602115	9.561312	0.165701	0.031357	0.067731	-0.207369	0.182007	-0.780655	0.234103	0.105412	-0.108376	-0.960385
29756	-0.896789	2.496440	9.567756	0.181567	0.070660	0.058529	-0.205521	0.174198	-0.780673	0.235092	0.107410	-0.111758	-0.959534
29757	-1.267624	2.408860	9.498259	0.165906	0.065994	0.047373	-0.206662	0.166823	-0.780796	0.235762	0.109211	-0.114928	-0.958791
29758	-1.720863	2.409677	9.297218	0.150221	0.023847	0.032577	-0.205594	0.158491	-0.780294	0.236181	0.110218	-0.117872	-0.958215
29759	-2.130825	2.445133	9.351497	0.113659	-0.029311	0.013998	-0.205444	0.151252	-0.778885	0.236092	0.110047	-0.120382	-0.957945
29760	-2.188869	2.485980	9.370729	0.101706	-0.034899	-0.018359	-0.205806	0.143737	-0.778757	0.235567	0.109829	-0.122552	-0.957824
29761	-1.845991	2.363853	9.336212	-0.003272	-0.011199	-0.017985	-0.208784	0.141615	-0.779505	0.235156	0.109562	-0.122625	-0.957946
29762	-1.352184	2.449670	9.522045	-0.005180	-0.010167	0.006012	-0.208911	0.137479	-0.776936	0.235412	0.109257	-0.122682	-0.957911
29763	-1.051726	2.651421	9.954927	0.045216	-0.051091	0.058009	-0.208643	0.133461	-0.775526	0.236256	0.108234	-0.124015	-0.957648
29764	-0.858569	2.597365	10.215201	0.038408	-0.086734	0.058037	-0.210455	0.129999	-0.774614	0.237123	0.106526	-0.125393	-0.957445
29765	-1.489515	2.437667	9.609406	0.100526	-0.087677	0.039885	-0.214863	0.124695	-0.772782	0.237411	0.105077	-0.127889	-0.957204
29766	-1.613535	2.626688	8.677191	0.006213	-0.021896	0.050378	-0.214714	0.120391	-0.773299	0.238332	0.104471	-0.128328	-0.956982
29767	-1.119771	2.714312	8.687828	0.054619	0.041431	0.105913	-0.213929	0.119307	-0.773434	0.240309	0.105114	-0.129467	-0.956264
29768	-1.084116	2.851630	9.426971	0.316570	0.017222	0.195861	-0.213129	0.110459	-0.771003	0.243483	0.106373	-0.135953	-0.954420
29769	-1.393961	2.610119	9.331883	0.405500	-0.006370	0.241571	-0.213338	0.096499	-0.770750	0.247161	0.107415	-0.144285	-0.952132
29770	-1.038480	2.880033	9.264577	0.081535	0.029874	0.232492	-0.211876	0.087621	-0.770637	0.251497	0.107628	-0.146301	-0.950664
29771	-1.078212	3.130560	9.385333	-0.151515	0.089938	0.235818	-0.210714	0.090157	-0.770903	0.256525	0.107717	-0.143515	-0.949734
29772	-1.580276	3.279560	9.632366	-0.171023	0.148352	0.248520	-0.207733	0.092671	-0.771311	0.262025	0.108853	-0.140154	-0.948605
29773	-2.019282	3.320615	9.230399	-0.157085	0.139156	0.233824	-0.203330	0.097853	-0.771857	0.267140	0.109886	-0.136988	-0.947521
29774	-1.966380	3.339213	9.010328	-0.227180	0.128136	0.233490	-0.197505	0.105698	-0.773185	0.272439	0.110376	-0.132620	-0.946576
29775	-1.401693	3.207698	8.915342	-0.277733	0.098903	0.225926	-0.192862	0.117979	-0.775273	0.277533	0.110042	-0.127372	-0.945855
29776	-1.046828	3.100046	8.885941	-0.266858	0.091586	0.198324	-0.190161	0.128403	-0.777346	0.282188	0.109712	-0.122356	-0.945178
29777	-0.934150	3.235328	8.984900	-0.261111	0.080505	0.146685	-0.189792	0.133239	-0.776704	0.285682	0.109293	-0.117376	-0.944809
29778	-1.227539	3.085542	8.970461	-0.243180	0.043836	0.112682	-0.186698	0.141517	-0.778010	0.288524	0.108391	-0.112884	-0.944597
29779	-1.487577	3.025298	9.092004	-0.204513	-0.011014	0.109262	-0.186730	0.148779	-0.776979	0.290962	0.106660	-0.109440	-0.944451
29780	-1.584594	3.168514	9.522756	-0.163871	-0.020229	0.079011	-0.187791	0.155898	-0.777995	0.292952	0.105088	-0.106727	-0.944323
29781	-1.512109	3.135119	9.563768	-0.130603	-0.049413	0.086612	-0.189357	0.158728	-0.778753	0.294714	0.103132	-0.104884	-0.944196
29782	-1.082346	2.991524	9.532162	-0.047203	-0.036501	0.072272	-0.191322	0.160911	-0.777451	0.296246	0.101944	-0.104460	-0.943893
29783	-0.888973	2.876041	9.417133	-0.043527	-0.025532	0.057522	-0.189636	0.163566	-0.778620	0.297332	0.100996	-0.104093	-0.943694
29784	-0.812551	3.019904	9.232643	-0.016362	-0.017297	0.039187	-0.193150	0.163349	-0.777435	0.298175	0.100417	-0.104075	-0.943492
29785	-0.933480	3.095981	9.038158	0.050740	0.000177	0.054260	-0.193920	0.163205	-0.779228	0.299067	0.100510	-0.105376	-0.943055
29786	-0.899409	3.023522	8.934249	0.090232	-0.005276	0.045245	-0.193772	0.159968	-0.780516	0.299806	0.100779	-0.107312	-0.942573
29787	-0.836244	2.922819	8.995833	-0.028965	-0.012649	0.070501	-0.192987	0.158884	-0.780652	0.301141	0.100104	-0.107259	-0.942226
29788	-0.936919	2.807596	9.127693	-0.022450	-0.005207	0.129588	-0.195075	0.160123	-0.779863	0.303650	0.099512	-0.107243	-0.941484
29789	-0.873583	2.683911	9.503393	0.187267	0.000633	0.187864	-0.194539	0.157019	-0.780897	0.306789	0.100129	-0.111426	-0.939914
29790	-1.023247	2.716395	9.240822	0.135828	0.040913	0.237373	-0.194259	0.153510	-0.782315	0.311093	0.101121	-0.114320	-0.938044
29791	-0.764643	3.092865	9.435736	0.170564	0.059297	0.252277	-0.191508	0.149439	-0.783495	0.315590	0.102576	-0.117961	-0.935931
29792	-0.844907	2.726395	9.247427	0.244195	0.031057	0.258247	-0.192127	0.143920	-0.785549	0.319997	0.104007	-0.122983	-0.933627
29793	-0.941143	2.672107	8.904928	-0.025331	0.066358	0.234681	-0.190426	0.140279	-0.785178	0.324571	0.104351	-0.122865	-0.932024
29794	-0.898885	2.923349	9.187278	-0.055997	0.095550	0.230775	-0.187977	0.145091	-0.784682	0.329214	0.105120	-0.121804	-0.930447
29795	-1.313905	3.035559	9.881059	0.158848	0.088302	0.206927	-0.184446	0.141942	-0.786768	0.332922	0.107149	-0.124896	-0.928484
29796	-1.499329	3.017826	10.431143	0.144115	0.110843	0.119130	-0.182867	0.139220	-0.788709	0.335106	0.109791	-0.127210	-0.927075
29797	-1.621261	2.785062	9.970689	-0.016923	0.120483	0.020484	-0.177267	0.137002	-0.789397	0.335803	0.111721	-0.126373	-0.926706
29798	-1.492306	2.514328	9.516844	-0.148464	0.109260	-0.042898	-0.173121	0.141781	-0.790328	0.335631	0.112782	-0.122910	-0.927106
29799	-1.621162	2.734515	9.259499	-0.157465	0.063575	-0.035502	-0.171047	0.145233	-0.791885	0.335451	0.112868	-0.119678	-0.927583
29800	-2.008298	3.036735	9.221720	0.025957	-0.022111	-0.006783	-0.172475	0.146580	-0.793158	0.335261	0.112576	-0.120409	-0.927593
29801	-1.786791	3.095020	9.253407	0.192111	-0.112306	0.021890	-0.175578	0.141249	-0.792493	0.334920	0.111654	-0.124957	-0.927226
29802	-1.290159	3.081228	9.152237	0.171018	-0.107652	0.032872	-0.178680	0.137519	-0.792984	0.334957	0.110654	-0.129034	-0.926774
29803	-0.884897	3.019233	9.078341	0.169249	-0.035394	0.030925	-0.179695	0.130816	-0.792979	0.335021	0.110973	-0.132662	-0.926200
29804	-0.739983	2.956638	8.980404	0.205950	0.038697	0.029160	-0.179932	0.124642	-0.792980	0.335263	0.112924	-0.136396	-0.925334
29805	-0.947940	3.096009	9.054826	0.193749	0.045012	0.015230	-0.177680	0.114937	-0.794159	0.335189	0.114915	-0.139898	-0.924593
29806	-1.232392	3.105895	9.297138	0.237743	0.025769	-0.000221	-0.177005	0.108747	-0.794681	0.334774	0.116919	-0.144232	-0.923825
29807	-1.598979	3.124061	9.183681	0.242921	-0.005423	-0.016732	-0.177421	0.101922	-0.795601	0.333834	0.118405	-0.148873	-0.923240
29808	-1.396027	3.017868	8.965660	-0.018764	0.003463	-0.021747	-0.177403	0.097887	-0.796118	0.333591	0.118350	-0.148559	-0.923386
29809	-0.980637	2.881173	9.553288	0.002463	-0.007429	-0.007764	-0.176365	0.098945	-0.796640	0.333374	0.118154	-0.148752	-0.923458
29810	-1.149763	2.962687	9.569654	-0.116560	-0.038668	-0.012020	-0.178307	0.097484	-0.797139	0.333391	0.116635	-0.146939	-0.923935
29811	-0.959164	2.387942	8.819286	-0.490105	0.001159	-0.033310	-0.179257	0.108374	-0.797127	0.333862	0.113359	-0.137856	-0.925571
29812	-0.814035	2.781804	8.538130	-0.556763	0.079661	-0.061466	-0.176596	0.127945	-0.798039	0.334256	0.111211	-0.126983	-0.927244
29813	-0.519790	3.299340	9.172086	-0.422420	0.122036	-0.003694	-0.173208	0.144230	-0.800736	0.335388	0.110505	-0.118406	-0.928054
29814	-0.948431	2.710330	9.534268	-0.084420	0.138826	0.023841	-0.170626	0.151166	-0.802553	0.336420	0.112389	-0.116073	-0.927749
29815	-1.265625	3.010728	9.626732	-0.319406	0.125790	0.048484	-0.166375	0.162923	-0.803738	0.338287	0.112297	-0.109492	-0.927881
29816	-1.750915	2.663540	9.684542	-0.485677	0.109113	0.062431	-0.162009	0.178042	-0.804408	0.340814	0.110821	-0.099992	-0.928206
29817	-1.423647	2.784410	9.665288	-0.473546	0.142091	0.067063	-0.157761	0.190204	-0.805465	0.343340	0.109948	-0.090458	-0.928357
29818	-1.591556	2.600638	9.488324	-0.349416	0.161445	0.083356	-0.152878	0.205189	-0.805497	0.345992	0.110317	-0.083160	-0.928011
29819	-1.726190	2.525901	9.519624	-0.417785	0.138541	0.099655	-0.146424	0.218534	-0.806570	0.348943	0.109707	-0.074757	-0.927693
29820	-2.327594	2.267797	9.666409	-0.442210	0.116496	0.106936	-0.143126	0.239451	-0.806073	0.352176	0.108546	-0.066082	-0.927267
29821	-2.538344	1.979002	9.756404	-0.271037	0.089377	0.167838	-0.138247	0.254844	-0.805591	0.355943	0.108014	-0.060860	-0.926247
29822	-2.024611	1.917103	9.647517	-0.029307	0.036709	0.166399	-0.136296	0.254952	-0.805992	0.359266	0.108211	-0.060525	-0.924962
29823	-1.768168	2.209193	9.087542	-0.183327	-0.013723	0.134321	-0.135398	0.258431	-0.806255	0.362081	0.106450	-0.057602	-0.924255
29824	-1.547126	2.371387	9.255097	-0.296562	-0.066045	0.083991	-0.136875	0.268537	-0.804439	0.364348	0.102913	-0.052884	-0.924047
29825	-1.541291	2.157306	9.259351	-0.212466	-0.080560	0.091833	-0.139895	0.276630	-0.804154	0.366352	0.099767	-0.049854	-0.923768
29826	-1.126032	2.012918	9.004372	-0.134507	-0.036322	0.173400	-0.138751	0.282800	-0.803646	0.370155	0.097876	-0.048069	-0.922548
29827	-0.783612	1.984338	8.889553	-0.104356	0.041556	0.214056	-0.140070	0.287384	-0.803248	0.374311	0.097636	-0.046424	-0.920980
29828	-0.971563	1.967043	8.865953	-0.037101	0.108330	0.217978	-0.136186	0.290835	-0.802892	0.378901	0.099091	-0.045439	-0.918994
29829	-1.405253	1.925728	8.995743	0.169715	0.157761	0.189400	-0.130845	0.288619	-0.803707	0.382152	0.103074	-0.047946	-0.917081
29830	-1.608917	2.180940	9.175041	0.369619	0.183410	0.142360	-0.123637	0.276956	-0.807111	0.384433	0.109061	-0.053712	-0.915113
29831	-1.627855	2.142893	10.019228	0.401622	0.113903	0.135238	-0.120461	0.263214	-0.808170	0.386107	0.114069	-0.060711	-0.913359
29832	-1.793199	1.417900	9.858702	0.033321	0.038363	0.067072	-0.117044	0.255369	-0.810000	0.387451	0.114880	-0.061286	-0.912649
29833	-1.337457	1.369029	9.372613	-0.547202	0.037627	-0.014287	-0.115404	0.266912	-0.808723	0.388435	0.111302	-0.051158	-0.913298
29834	-1.191907	1.697483	9.661810	-0.694156	0.037431	-0.030734	-0.116035	0.291398	-0.804723	0.389749	0.106552	-0.038206	-0.913938
29835	-1.103466	1.898354	10.663966	-0.282921	-0.015055	0.021248	-0.117145	0.306744	-0.802137	0.390698	0.103980	-0.033405	-0.914017
29836	-1.080036	1.527578	10.562975	-0.083463	-0.078712	0.059292	-0.118723	0.311596	-0.802122	0.392046	0.101777	-0.032731	-0.913712
29837	-1.041026	1.415429	10.105714	-0.379217	-0.062605	0.035632	-0.120583	0.321562	-0.801332	0.393397	0.097516	-0.026589	-0.913796
29838	-1.040213	1.231604	9.815110	-0.713499	-0.030086	0.020981	-0.122631	0.343372	-0.797964	0.395146	0.091254	-0.013954	-0.913968
29839	-1.376660	0.983215	9.131609	-0.813481	0.032853	0.016693	-0.122761	0.370289	-0.792039	0.396877	0.085275	0.000912	-0.913902
29840	-1.819909	0.919850	9.150587	-0.709082	0.127167	0.068743	-0.119634	0.394755	-0.785884	0.399350	0.081885	0.014636	-0.913017
29841	-1.620593	0.594951	9.699954	-0.322422	0.178901	0.127858	-0.114404	0.413417	-0.780262	0.402136	0.082499	0.021503	-0.911602
29842	-1.941657	0.196201	10.061008	-0.081360	0.191867	0.123524	-0.106512	0.421264	-0.779036	0.404536	0.085313	0.024202	-0.910212
29843	-2.202912	0.369803	9.624155	-0.198674	0.197148	0.095222	-0.100166	0.427104	-0.778827	0.406494	0.087253	0.029028	-0.909014
29844	-3.046524	0.359444	9.899370	-0.168001	0.059986	0.110320	-0.095903	0.433238	-0.778344	0.408839	0.086960	0.032253	-0.907881
29845	-3.358754	0.126270	10.133214	-0.292218	-0.069924	0.137575	-0.095921	0.437272	-0.777828	0.411864	0.083391	0.036569	-0.906685
29846	-2.447851	0.187903	10.039367	-0.413348	-0.171231	0.188834	-0.096771	0.449684	-0.772932	0.416132	0.076935	0.042207	-0.905060
29847	-1.749156	0.252934	9.655554	-0.169742	-0.151516	0.238979	-0.099050	0.463043	-0.768923	0.420823	0.073007	0.043465	-0.903155
29848	-1.034599	0.014199	9.073207	0.324768	-0.033877	0.229350	-0.099554	0.458752	-0.768921	0.424597	0.075245	0.036850	-0.901498
29849	-1.024022	0.342758	9.471559	0.629377	0.046824	0.215981	-0.097770	0.442683	-0.775883	0.427458	0.081579	0.025350	-0.899990
29850	-1.562537	0.541221	9.430912	0.415907	0.046442	0.185338	-0.095322	0.422315	-0.782338	0.430109	0.085986	0.017827	-0.898496
29851	-1.578254	0.821511	9.799538	-0.043494	-0.042748	0.179439	-0.093482	0.418256	-0.783382	0.433406	0.084901	0.017687	-0.897016
29852	-2.141841	0.761532	10.878362	0.090484	-0.148664	0.225472	-0.092966	0.417857	-0.782358	0.437375	0.083022	0.014260	-0.895325
29853	-2.177439	0.089031	9.812477	0.125686	-0.167805	0.206343	-0.096319	0.413311	-0.784133	0.440883	0.081192	0.009977	-0.893829
29854	-1.948143	0.505446	9.042768	-0.268787	-0.087717	0.204219	-0.099206	0.417263	-0.781538	0.444984	0.077220	0.013541	-0.892100
29855	-1.842512	0.612747	9.405299	-0.145127	-0.063650	0.274942	-0.100825	0.426862	-0.776894	0.450102	0.074912	0.014932	-0.889704
29856	-1.142793	0.487458	9.645299	0.237870	-0.072121	0.341528	-0.099245	0.423872	-0.778707	0.455866	0.075798	0.009404	-0.886765
29857	-0.860953	0.539272	9.859880	0.296521	-0.084574	0.440600	-0.096605	0.416431	-0.781302	0.463200	0.077094	0.002480	-0.882891
29858	-0.795354	0.439033	10.055909	0.367997	-0.091699	0.486200	-0.095775	0.406725	-0.784140	0.471204	0.078833	-0.005752	-0.878475
29859	-1.123104	0.398170	9.553020	0.275227	-0.031568	0.456099	-0.095067	0.395673	-0.787492	0.478731	0.080792	-0.011821	-0.874156
29860	-2.017200	0.858461	9.603937	-0.024561	0.114180	0.445069	-0.089970	0.390628	-0.789463	0.486529	0.082379	-0.011158	-0.869700
29861	-2.098045	1.127354	9.491740	-0.087904	0.167133	0.450189	-0.080890	0.394961	-0.789148	0.494491	0.084353	-0.008929	-0.865034
29862	-2.321571	0.997834	9.735066	0.055848	0.156258	0.445391	-0.072583	0.397822	-0.789213	0.502121	0.087462	-0.009239	-0.860313
29863	-2.270980	1.007823	9.812488	0.082425	0.084951	0.425333	-0.065161	0.395045	-0.790044	0.509257	0.089750	-0.010694	-0.855855
29864	-2.003440	1.002443	9.490871	-0.031269	0.030024	0.413782	-0.060998	0.393924	-0.790078	0.516377	0.089794	-0.010737	-0.851573
29865	-1.783134	1.310586	9.425241	-0.169420	-0.046912	0.391046	-0.058421	0.399805	-0.789967	0.523274	0.087269	-0.009171	-0.847634
29866	-1.696965	1.438104	9.379827	-0.060445	-0.111776	0.347397	-0.057015	0.403033	-0.787792	0.529234	0.084618	-0.010063	-0.844186
29867	-1.688222	1.638642	9.627549	0.043109	-0.096219	0.316507	-0.057933	0.405061	-0.787526	0.534435	0.083527	-0.012495	-0.840979
29868	-1.581917	1.580461	9.435703	0.053370	-0.054096	0.333115	-0.057656	0.402625	-0.789072	0.539909	0.083046	-0.014671	-0.837488
29869	-0.955394	1.629761	9.418239	0.056778	-0.021073	0.342332	-0.056356	0.401009	-0.788055	0.545492	0.083359	-0.016600	-0.833795
29870	-0.810612	1.590887	9.222222	0.002248	0.001801	0.362334	-0.052182	0.398266	-0.789118	0.551498	0.083237	-0.017366	-0.829832
29871	-1.013064	1.580707	9.176985	-0.066082	0.019064	0.361954	-0.048681	0.400644	-0.789144	0.557572	0.082844	-0.016883	-0.825812
29872	-1.155626	1.650073	9.143023	-0.010331	0.048396	0.378795	-0.045446	0.403434	-0.788526	0.563825	0.083346	-0.016945	-0.821504
29873	-1.130205	1.894121	9.441917	0.058058	0.081312	0.360618	-0.040371	0.402832	-0.789338	0.569631	0.085371	-0.017839	-0.817260
29874	-1.308597	1.914559	9.894191	0.108686	0.090516	0.387611	-0.033331	0.399244	-0.791195	0.575773	0.087898	-0.019392	-0.812640
29875	-1.426464	1.356615	10.014882	0.119389	0.088703	0.402455	-0.027069	0.394063	-0.792018	0.582082	0.090723	-0.021282	-0.807773
29876	-1.410825	1.074854	9.216585	-0.013924	0.099610	0.413785	-0.021209	0.392642	-0.793351	0.588787	0.091943	-0.020795	-0.802773
29877	-1.377067	1.069857	9.142422	-0.108662	0.117837	0.429891	-0.014333	0.394188	-0.792119	0.595876	0.092536	-0.018689	-0.797508
29878	-1.261081	0.996726	8.794438	-0.003864	0.160062	0.441444	-0.006288	0.395324	-0.790384	0.602930	0.094829	-0.017684	-0.791940
29879	-0.509504	1.681734	10.287228	-0.000565	0.167506	0.487572	0.003979	0.396276	-0.791236	0.610649	0.097428	-0.016831	-0.785705
29880	-0.764912	1.173320	10.901787	0.174549	0.082751	0.543048	0.011921	0.393493	-0.792072	0.618804	0.100629	-0.019769	-0.778823
29881	-1.091590	0.922077	10.784802	0.138788	0.050674	0.540149	0.018477	0.383444	-0.795984	0.626889	0.102984	-0.022633	-0.771940
29882	-1.211592	0.779826	10.059204	-0.028321	0.004771	0.517235	0.023673	0.381658	-0.794227	0.634868	0.102424	-0.023350	-0.765445
29883	-1.490366	1.090582	9.640912	-0.211170	0.022721	0.468270	0.028597	0.384564	-0.793493	0.642416	0.099906	-0.020988	-0.759526
29884	-1.640634	1.742279	8.952569	-0.151068	0.066591	0.427869	0.034029	0.389620	-0.792121	0.649185	0.098757	-0.018843	-0.753957
29885	-1.331387	1.609180	9.246422	0.008561	0.110615	0.412013	0.039215	0.391988	-0.791261	0.655367	0.100441	-0.018542	-0.748373
29886	-0.945056	1.475186	9.233747	0.178418	0.154728	0.413749	0.047036	0.386523	-0.791840	0.661192	0.104903	-0.020167	-0.742572
29887	-1.171059	1.375860	9.866318	0.311583	0.202339	0.422645	0.055782	0.377419	-0.792813	0.666824	0.111894	-0.023198	-0.736401
29888	-1.804206	1.706592	9.867448	0.392038	0.184019	0.406428	0.065987	0.362642	-0.795471	0.671935	0.119604	-0.027578	-0.730368
29889	-2.298120	2.147147	9.542579	0.271078	0.147233	0.384609	0.072802	0.350325	-0.797588	0.676913	0.125259	-0.030632	-0.724680
29890	-2.077039	2.296984	9.613951	0.236419	0.066726	0.355948	0.077805	0.336945	-0.800589	0.681455	0.129176	-0.034199	-0.719557
29891	-1.817468	2.424426	8.742060	0.342556	0.001012	0.304920	0.081234	0.324945	-0.801650	0.684880	0.133766	-0.040036	-0.715153
29892	-1.696140	2.287728	9.499763	0.265275	-0.010140	0.280553	0.082192	0.314443	-0.803462	0.688119	0.136999	-0.044870	-0.711133
29893	-1.402966	2.485868	9.584486	0.238063	0.009064	0.281309	0.083789	0.305820	-0.804507	0.691402	0.140272	-0.049024	-0.707025
29894	-1.186058	2.495922	9.584250	0.221869	0.029984	0.235981	0.085917	0.295570	-0.806585	0.694091	0.143505	-0.052560	-0.703478
29895	-1.108613	2.417984	9.259843	0.269215	0.027290	0.221469	0.086493	0.281325	-0.807110	0.696392	0.147492	-0.056728	-0.700048
29896	-1.019012	2.852082	9.521196	0.123495	-0.002944	0.253981	0.088603	0.273510	-0.807387	0.699527	0.148856	-0.059399	-0.696402
29897	-0.903647	2.924456	9.513687	0.331940	-0.039282	0.244019	0.089161	0.264898	-0.808552	0.701814	0.152738	-0.065440	-0.692708
29898	-1.317294	2.706178	9.237934	0.256223	-0.076074	0.201237	0.088697	0.253329	-0.811124	0.703665	0.154992	-0.070823	-0.689795
29899	-1.853362	2.887000	8.961836	0.165831	-0.041518	0.193317	0.085870	0.244633	-0.811105	0.705691	0.156570	-0.074404	-0.686986
29900	-1.474845	3.377862	8.770629	0.182522	0.000738	0.240396	0.084614	0.236164	-0.813413	0.708357	0.158774	-0.077808	-0.683350
29901	-0.382820	3.890577	8.927226	0.276337	0.037702	0.298972	0.085688	0.228353	-0.814453	0.711540	0.162838	-0.082139	-0.678563
29902	-0.120640	3.511694	9.130783	0.322017	0.072527	0.310251	0.088722	0.216368	-0.814482	0.714740	0.167868	-0.086637	-0.673395
29903	-0.535845	3.131320	9.291994	0.126708	0.079405	0.253878	0.092266	0.208395	-0.815542	0.717807	0.170363	-0.088236	-0.669286
29904	-0.475198	3.049554	9.265010	-0.135472	0.077204	0.215644	0.093948	0.208923	-0.814527	0.721227	0.169050	-0.086202	-0.666200
29905	-0.481055	3.271091	9.330469	-0.191541	0.058855	0.212608	0.096147	0.210252	-0.813516	0.724756	0.166710	-0.083707	-0.663272
29906	-1.128406	3.546402	9.313888	-0.117974	0.075220	0.182462	0.098215	0.215317	-0.814944	0.727630	0.165673	-0.081814	-0.660616
29907	-1.345508	3.572001	9.187406	-0.157762	0.117036	0.119431	0.101687	0.222683	-0.813040	0.729872	0.164749	-0.078598	-0.658762
29908	-1.300780	3.288106	9.155039	-0.309658	0.116808	0.092837	0.105163	0.231640	-0.813192	0.732226	0.161602	-0.073272	-0.657542
29909	-1.541084	3.134166	9.301855	-0.321605	0.076496	0.078069	0.108623	0.241562	-0.810774	0.734342	0.157817	-0.068321	-0.656633
29910	-1.362220	3.033524	9.314115	-0.234468	0.051156	0.130243	0.110796	0.250141	-0.809887	0.736802	0.154850	-0.065056	-0.654914
29911	-1.497555	3.100170	9.184171	-0.103790	0.014879	0.188173	0.112459	0.256307	-0.809127	0.739553	0.153323	-0.064185	-0.652252
29912	-1.387657	3.307095	9.130491	-0.036082	0.007782	0.234667	0.112839	0.257520	-0.808230	0.742673	0.152573	-0.064474	-0.648847
29913	-0.989480	3.211158	8.984045	0.051363	0.024425	0.246180	0.114412	0.255744	-0.809528	0.745682	0.153406	-0.065655	-0.645069
29914	-0.958686	3.321494	8.870667	0.107043	0.041921	0.268582	0.116633	0.251163	-0.808520	0.748808	0.155175	-0.067390	-0.640833
29915	-1.089850	3.533121	8.925216	0.164455	0.055732	0.291908	0.118235	0.241999	-0.810079	0.752042	0.158048	-0.069707	-0.636077
29916	-0.848267	3.422942	8.925925	0.064231	0.110611	0.338397	0.122924	0.237261	-0.808576	0.756225	0.159934	-0.070084	-0.630581
29917	-0.749111	3.350590	8.815423	0.142425	0.136454	0.395982	0.126325	0.232115	-0.809119	0.760871	0.163344	-0.071237	-0.623954
29918	-0.741933	3.360088	8.774819	0.288753	0.147764	0.466845	0.131827	0.220103	-0.809040	0.765855	0.168896	-0.074270	-0.615975
29919	-0.945411	3.566388	8.720607	0.275932	0.155142	0.507359	0.137606	0.204725	-0.809607	0.771292	0.174369	-0.077170	-0.607247
29920	-0.542624	4.055147	9.307286	0.117847	0.169746	0.558203	0.144654	0.194724	-0.808125	0.777813	0.177368	-0.078080	-0.597873
29921	-0.671581	3.810528	9.605087	0.182639	0.122319	0.586294	0.149626	0.184737	-0.807527	0.784251	0.180831	-0.080628	-0.588005
29922	-1.249462	3.659395	9.362348	0.118350	0.111072	0.530600	0.152908	0.175307	-0.806915	0.790136	0.183124	-0.082349	-0.579112
29923	-0.829587	3.553074	8.980731	-0.164566	0.177359	0.447876	0.158113	0.173370	-0.806828	0.796122	0.181919	-0.079453	-0.571648
29924	-0.404393	3.343478	8.645720	-0.197488	0.229406	0.410744	0.164582	0.176953	-0.803794	0.801799	0.180735	-0.075191	-0.564623
29925	-0.502631	3.736199	8.875937	-0.095606	0.282355	0.353933	0.172385	0.175657	-0.803856	0.806485	0.181918	-0.071054	-0.558067
29926	-0.365140	3.727625	9.102726	-0.071786	0.311373	0.252494	0.181073	0.176132	-0.800327	0.809920	0.183873	-0.066306	-0.553014
29927	-0.769395	3.062721	9.065626	-0.114637	0.234358	0.200731	0.190794	0.178609	-0.796933	0.812817	0.184375	-0.062183	-0.549061
29928	-1.067696	3.452731	9.322742	-0.233367	0.180146	0.159572	0.196103	0.184185	-0.797358	0.815579	0.182362	-0.057437	-0.546147
29929	-0.911017	3.452850	9.266599	-0.148873	0.139031	0.117618	0.202312	0.189506	-0.795478	0.817523	0.181340	-0.054171	-0.543909
29930	-0.999422	3.289331	9.337889	-0.095382	0.098645	0.034894	0.204513	0.190165	-0.794209	0.818297	0.180820	-0.051805	-0.543149
29931	-1.348692	3.238637	9.489937	-0.177033	0.052660	-0.018989	0.205273	0.194593	-0.793700	0.818748	0.178525	-0.049138	-0.543476
29932	-1.159995	3.094423	9.417666	-0.057981	0.030910	-0.009108	0.206545	0.198099	-0.790752	0.818826	0.177926	-0.048129	-0.543646
29933	-0.962452	3.121286	9.419888	-0.105286	0.054654	-0.007532	0.206536	0.200251	-0.790494	0.819142	0.176791	-0.046243	-0.543703
29934	-0.839621	3.150913	9.570266	-0.101854	0.072970	0.002610	0.207688	0.203605	-0.789473	0.819525	0.175918	-0.044113	-0.543586
29935	-0.991088	3.063825	9.517225	-0.055911	0.058275	-0.037743	0.208591	0.204008	-0.788452	0.819341	0.175627	-0.042604	-0.544078
29936	-1.289934	3.048778	9.511826	-0.062393	0.017882	-0.088483	0.209618	0.206687	-0.787945	0.818549	0.174880	-0.041482	-0.545594
29937	-1.752569	3.007059	9.540526	-0.100531	-0.037150	-0.121832	0.209089	0.209911	-0.788454	0.817514	0.172886	-0.040729	-0.547834
29938	-1.544112	2.767055	9.584712	-0.194959	-0.051830	-0.113039	0.206339	0.216914	-0.789457	0.816833	0.169226	-0.039211	-0.550099
29939	-1.330084	2.365626	9.554676	-0.275317	-0.054614	-0.106030	0.201625	0.225832	-0.789158	0.816521	0.164140	-0.036848	-0.552262
29940	-1.401793	2.235469	9.523378	-0.307305	-0.022545	-0.056402	0.199113	0.235808	-0.788105	0.816789	0.158914	-0.033804	-0.553588
29941	-1.489379	2.390446	9.167093	-0.301161	0.017840	0.002625	0.198285	0.247910	-0.787322	0.817754	0.154103	-0.030290	-0.553727
29942	-1.108924	2.480255	9.179104	-0.378861	0.063667	0.064928	0.200965	0.258374	-0.785411	0.819569	0.148571	-0.025420	-0.552799
29943	-0.781347	2.546679	9.418320	-0.513833	0.059965	0.091944	0.203239	0.273406	-0.783623	0.822083	0.140656	-0.019144	-0.551388
29944	-1.073565	2.159573	9.650192	-0.499496	0.023353	0.090232	0.202902	0.290091	-0.780528	0.824366	0.132665	-0.013671	-0.550121
29945	-1.690693	2.158030	9.558002	0.003728	-0.025750	0.006082	0.203121	0.298166	-0.778470	0.824401	0.132341	-0.014256	-0.550132
29946	-1.747802	1.993794	9.401547	0.425413	0.029592	0.024751	0.203169	0.287674	-0.780275	0.823449	0.139674	-0.018679	-0.549612
29947	-1.749495	2.370641	9.858068	0.412862	0.046062	0.048634	0.204393	0.273290	-0.780419	0.822800	0.146874	-0.022664	-0.548558
29948	-0.772172	2.682006	10.294003	0.494902	0.000675	0.089744	0.203682	0.257835	-0.782477	0.822229	0.154982	-0.028506	-0.546908
29949	-1.705149	2.184358	10.230312	0.612388	-0.041377	0.090393	0.203243	0.236885	-0.783126	0.821216	0.164428	-0.036228	-0.545211
29950	-2.036759	1.951975	10.003134	0.297589	-0.049145	0.059279	0.202039	0.214584	-0.785568	0.820794	0.168741	-0.040628	-0.544218
29951	-1.032653	2.174091	9.650777	-0.472414	-0.071843	0.018531	0.199948	0.218096	-0.785807	0.822480	0.160036	-0.036751	-0.544578
29952	-0.367894	1.754277	8.907008	-1.613102	-0.111494	-0.048963	0.197452	0.256021	-0.782814	0.826564	0.132262	-0.021001	-0.546679
29953	-1.656913	2.156087	9.673502	-2.260498	-0.158231	-0.088241	0.194534	0.330261	-0.774532	0.830643	0.092929	0.001312	-0.548994
29954	-0.465465	2.530739	9.497853	-1.653012	-0.225023	-0.093337	0.188486	0.398558	-0.759545	0.832198	0.062967	0.015732	-0.550667
29955	-1.254693	2.718005	9.142673	-0.282050	-0.124628	0.019548	0.183215	0.441403	-0.751129	0.832777	0.056810	0.016674	-0.550433
29956	-1.042913	1.746706	8.492556	0.952949	-0.038833	0.141095	0.182786	0.423233	-0.755761	0.833023	0.072296	0.005210	-0.548470
29957	-0.831233	1.848654	8.635177	1.367401	0.064089	0.176260	0.183650	0.379748	-0.766069	0.832636	0.095731	-0.009055	-0.545408
29958	-1.010682	2.105951	9.409999	0.635785	0.066859	0.171599	0.186423	0.343918	-0.774076	0.833160	0.107014	-0.015368	-0.542362
29959	-0.894265	1.964949	9.615532	-0.268626	0.007270	0.126513	0.188778	0.339196	-0.773711	0.835071	0.102566	-0.012690	-0.540348
29960	-0.994065	1.659217	9.612714	-0.581287	-0.044394	0.077030	0.190586	0.341865	-0.773338	0.836998	0.092362	-0.007462	-0.539303
29961	-0.926610	1.671654	9.692726	-0.401778	-0.055394	-0.014332	0.188033	0.358587	-0.769069	0.837528	0.085031	-0.004113	-0.539721
29962	-0.685895	1.736391	9.489457	-0.170705	-0.032269	-0.024264	0.186117	0.377193	-0.763648	0.837439	0.081834	-0.002938	-0.540362
29963	-0.584029	1.596337	9.277219	0.002663	-0.012877	-0.030786	0.184545	0.379101	-0.762606	0.837080	0.081742	-0.003235	-0.540929
29964	-0.357203	1.548712	9.288269	-0.043147	0.021913	0.000318	0.185714	0.378822	-0.762359	0.837061	0.081266	-0.002568	-0.541034
29965	-0.369024	1.500654	9.311487	-0.220188	0.045538	0.023381	0.186385	0.375575	-0.764036	0.837648	0.078062	0.000405	-0.540603
29966	-0.508061	1.342098	9.456783	-0.145083	0.036527	0.055155	0.189867	0.379588	-0.761620	0.838394	0.076036	0.002336	-0.539731
29967	-0.250816	1.499949	9.739830	-0.217195	0.069458	0.089807	0.192533	0.391013	-0.757524	0.839666	0.073128	0.005544	-0.538129
29968	-0.192393	1.387634	9.926022	-0.164981	0.089723	0.132499	0.196792	0.396090	-0.755371	0.841210	0.071348	0.008466	-0.535914
29969	-0.634164	1.006261	9.810939	-0.007429	0.097174	0.144363	0.199777	0.394731	-0.753596	0.842736	0.072251	0.009782	-0.533367
29970	-0.990496	0.903725	9.580549	-0.040453	0.126257	0.109075	0.205382	0.389571	-0.753128	0.843855	0.072949	0.012021	-0.531454
29971	-0.913624	0.966965	9.738172	-0.213139	0.146015	0.045411	0.209780	0.392495	-0.751234	0.844592	0.070873	0.016499	-0.530443
29972	-0.483069	0.665368	9.932383	-0.271916	0.145877	-0.001002	0.215964	0.400531	-0.746396	0.844843	0.067838	0.021688	-0.530253
29973	-1.312589	0.208730	9.841429	-0.215854	0.131906	-0.080075	0.218781	0.407515	-0.743074	0.844210	0.065481	0.026133	-0.531356
29974	-1.536427	0.648894	9.948725	-0.422159	0.083095	-0.125374	0.221057	0.417477	-0.737947	0.843303	0.059181	0.032026	-0.533209
29975	-1.876029	0.590838	10.052753	-0.403342	0.020826	-0.158418	0.221760	0.432416	-0.733833	0.842036	0.052446	0.036717	-0.535608
29976	-1.894172	0.339809	9.818638	-0.358956	-0.035907	-0.208851	0.220534	0.444804	-0.731761	0.840127	0.045873	0.040017	-0.538963
29977	-1.469028	0.152850	9.771977	-0.454873	-0.045146	-0.231445	0.216418	0.459684	-0.725424	0.838030	0.037524	0.044256	-0.542530
29978	-1.197869	-0.091774	9.835885	-0.335971	-0.006526	-0.202272	0.213615	0.474389	-0.721668	0.836013	0.031654	0.047784	-0.545707
29979	-1.120456	-0.154579	9.715714	-0.089663	0.028617	-0.152158	0.212152	0.481003	-0.719854	0.834367	0.030281	0.049225	-0.548171
29980	-1.159581	-0.039351	9.666558	0.104108	0.039912	-0.105979	0.211355	0.483179	-0.718048	0.833037	0.032363	0.048654	-0.550122
29981	-1.298779	-0.164275	9.797923	0.147715	0.044563	-0.079925	0.211129	0.477116	-0.720362	0.832003	0.035196	0.047716	-0.551593
29982	-1.345912	-0.387717	9.909563	0.135144	0.021814	-0.028263	0.212179	0.474551	-0.720500	0.831530	0.037668	0.046450	-0.552251
29983	-1.485113	-0.512674	10.031325	0.194389	0.016463	0.010806	0.214033	0.468731	-0.723088	0.831469	0.041038	0.044484	-0.552265
29984	-1.263813	-0.413761	9.984372	0.209778	0.025736	0.042252	0.214595	0.460378	-0.725152	0.831700	0.044856	0.042402	-0.551783
29985	-1.186534	-0.452894	9.751718	0.229111	0.022096	0.029443	0.214640	0.452158	-0.727984	0.831779	0.048851	0.040144	-0.551495
29986	-1.288677	-0.270882	9.570896	0.127667	0.008211	0.003099	0.215714	0.445280	-0.729795	0.831653	0.051075	0.038712	-0.551584
29987	-1.405894	0.046325	9.538246	0.017397	-0.007508	-0.017759	0.216630	0.444725	-0.730574	0.831430	0.051172	0.038361	-0.551936
29988	-0.698528	0.352472	10.012394	0.052178	-0.012795	0.015657	0.217539	0.443782	-0.729810	0.831537	0.051918	0.037400	-0.551772
29989	-0.730427	-0.026742	10.290011	0.199385	-0.049170	0.036776	0.216521	0.440686	-0.731731	0.831753	0.054587	0.034264	-0.551392
29990	-1.491065	-0.274592	10.010606	0.251767	-0.042791	0.044400	0.214498	0.431267	-0.735960	0.831961	0.058340	0.030570	-0.550911
29991	-1.498401	0.228250	9.326309	0.041254	-0.029285	0.032222	0.215300	0.426682	-0.736997	0.832271	0.058587	0.029542	-0.550472
29992	-0.845077	0.724872	9.252961	-0.086703	-0.022024	0.024182	0.215947	0.426281	-0.736103	0.832632	0.056923	0.029946	-0.550079
29993	-0.141558	0.816179	9.515236	0.028728	-0.041850	0.051581	0.215824	0.426802	-0.737901	0.833180	0.056823	0.028785	-0.549321
29994	-0.685321	0.611801	9.862536	0.084673	-0.021732	0.074890	0.214795	0.423725	-0.737894	0.833891	0.058046	0.027251	-0.548192
29995	-1.179598	0.640271	10.033543	0.082589	0.033083	0.100613	0.216356	0.423038	-0.737650	0.834867	0.059691	0.026680	-0.546555
29996	-1.540144	0.938693	10.276792	0.201324	0.051469	0.117767	0.219234	0.418704	-0.738189	0.835848	0.063685	0.025041	-0.544679
29997	-1.829813	1.019717	10.220018	0.306080	0.078088	0.133008	0.223592	0.405990	-0.742470	0.836836	0.069614	0.022767	-0.542533
29998	-0.885448	1.115321	9.488486	0.101144	0.117317	0.117184	0.226747	0.396420	-0.742500	0.837880	0.072641	0.023313	-0.540496
29999	-1.006145	1.138133	9.194846	-0.128218	0.095116	0.108671	0.230629	0.397210	-0.739703	0.839178	0.071479	0.026044	-0.538510
30000	-1.472206	1.331446	9.716468	-0.281934	0.039948	0.083949	0.235923	0.402018	-0.736401	0.840426	0.067230	0.029475	-0.536932
30001	-2.178720	1.388957	10.061121	-0.232848	-0.018613	0.086100	0.235886	0.408622	-0.734085	0.841647	0.063135	0.031476	-0.535400
30002	-1.821294	1.244871	9.928020	-0.175037	-0.029445	0.091046	0.237540	0.416271	-0.732681	0.842820	0.059942	0.032582	-0.533853
30003	-1.281111	1.181769	9.452122	-0.105151	-0.018277	0.096027	0.238570	0.417478	-0.731660	0.843962	0.058055	0.033218	-0.532216
30004	-1.068766	1.123325	9.122046	-0.063089	-0.007242	0.083317	0.238808	0.419918	-0.729090	0.844885	0.056980	0.033512	-0.530849
30005	-1.010103	0.947409	9.000113	-0.025165	-0.014553	0.061383	0.238691	0.418295	-0.730375	0.845557	0.056483	0.033383	-0.529839
30006	-1.013869	0.739311	9.352400	0.021516	-0.020938	0.057944	0.238696	0.416286	-0.729862	0.846105	0.056677	0.032576	-0.528992
30007	-1.056916	0.677576	9.615163	0.097068	-0.040107	0.045434	0.240655	0.413445	-0.729751	0.846483	0.057968	0.030728	-0.528358
30008	-1.003852	0.680885	9.848531	0.029040	-0.032922	0.028465	0.238471	0.409155	-0.731534	0.846716	0.058143	0.029671	-0.528025
30009	-0.897687	0.659390	9.832418	-0.042568	0.007177	0.007742	0.239119	0.409551	-0.731539	0.846827	0.057537	0.030130	-0.527888
30010	-0.774574	0.613091	9.588090	-0.086525	0.062019	0.014828	0.239362	0.409981	-0.728457	0.846969	0.056750	0.031915	-0.527640
30011	-0.411060	0.719952	9.672190	-0.167314	0.080323	0.040239	0.242983	0.412776	-0.726942	0.847514	0.054800	0.034860	-0.526784
30012	-0.651021	0.496490	9.890042	-0.069511	0.073172	0.083198	0.246208	0.416253	-0.724781	0.848305	0.054469	0.036576	-0.525428
30013	-1.181200	0.448526	9.538782	0.038896	0.065920	0.080975	0.248295	0.412215	-0.723386	0.849053	0.055877	0.037049	-0.524037
30014	-1.277460	0.396397	9.124306	-0.060791	0.089520	0.053674	0.252189	0.411116	-0.721490	0.849526	0.055840	0.038983	-0.523132
30015	-0.786955	0.677637	9.476067	-0.090312	0.125116	0.027629	0.256344	0.410276	-0.720238	0.849805	0.055629	0.041867	-0.522478
30016	-1.432341	0.560278	10.003659	-0.034008	0.131412	0.016804	0.259321	0.412401	-0.719232	0.849786	0.056459	0.044270	-0.522223
30017	-1.953172	0.611571	10.532380	-0.038789	0.129371	-0.020161	0.263465	0.411183	-0.715539	0.849491	0.057146	0.046758	-0.522412
30018	-1.738810	0.156164	10.897636	-0.003182	0.128447	-0.038411	0.265533	0.411982	-0.713884	0.848895	0.058416	0.048855	-0.523046
30019	-1.936749	-0.317451	10.399491	-0.021925	0.110949	-0.082757	0.269167	0.410353	-0.711601	0.847931	0.059118	0.050955	-0.524330
30020	-2.526565	-0.003489	9.692709	-0.330105	0.072097	-0.123049	0.272246	0.415996	-0.707767	0.846926	0.054161	0.055629	-0.526012
30021	-2.356632	0.241131	9.371287	-0.419637	0.035510	-0.116987	0.272166	0.430817	-0.702876	0.846061	0.047321	0.060719	-0.527498
30022	-1.666128	0.016445	9.393783	-0.186689	-0.024413	-0.098142	0.271722	0.440259	-0.699141	0.845203	0.043798	0.062212	-0.529003
30023	-1.099360	-0.034828	9.547170	-0.055169	-0.026044	-0.104834	0.270268	0.444722	-0.697585	0.844157	0.042473	0.062390	-0.530756
30024	-1.175606	0.287536	9.591784	0.022977	0.014351	-0.062990	0.269493	0.444454	-0.698350	0.843426	0.042947	0.062285	-0.531891
30025	-1.450833	0.378664	9.667302	0.154105	0.051025	-0.055938	0.269758	0.443509	-0.698610	0.842617	0.046040	0.061478	-0.533008
30026	-1.826731	0.344132	9.636907	0.202922	0.065685	-0.040960	0.268751	0.437591	-0.700661	0.841866	0.050122	0.060301	-0.533960
30027	-2.076580	0.165811	9.694482	0.224769	0.051080	-0.026062	0.271768	0.431104	-0.701459	0.841275	0.054465	0.058730	-0.534641
30028	-1.854410	0.082007	9.680978	0.225456	0.025598	0.003527	0.272581	0.423832	-0.702625	0.841009	0.058546	0.056589	-0.534858
30029	-1.700102	0.075003	9.653517	0.130009	0.009086	0.010459	0.273001	0.418436	-0.704687	0.840937	0.060883	0.055296	-0.534847
30030	-1.367315	0.041353	9.468928	0.050712	0.007139	-0.026839	0.272632	0.413200	-0.704944	0.840560	0.061793	0.054750	-0.535390
30031	-1.256040	-0.040219	9.468823	-0.015388	0.005159	-0.064078	0.272758	0.413341	-0.704174	0.839869	0.061525	0.055030	-0.536476
30032	-1.247192	0.128247	9.483270	-0.054708	0.017870	-0.081840	0.271708	0.415638	-0.703907	0.839016	0.060718	0.055862	-0.537815
30033	-0.968111	0.259972	9.852563	0.072262	0.045445	-0.080317	0.272615	0.415367	-0.703143	0.837996	0.062300	0.055869	-0.539221
30034	-1.342530	0.433247	10.089127	0.176518	0.032888	-0.004118	0.274065	0.410777	-0.703928	0.837669	0.065618	0.054365	-0.539490
30035	-1.690948	0.186362	9.851986	0.319418	0.051450	0.061181	0.275668	0.402143	-0.706130	0.837821	0.071547	0.051617	-0.538769
30036	-1.860644	0.372408	9.483369	0.287162	0.070732	0.108044	0.277915	0.391648	-0.705767	0.838460	0.077241	0.049396	-0.537195
30037	-1.603908	0.620233	9.345223	0.230060	0.073474	0.112365	0.280560	0.380997	-0.707078	0.839211	0.081957	0.047910	-0.535456
30038	-1.337445	0.885403	10.052310	0.240556	0.051590	0.130899	0.283970	0.372635	-0.706852	0.840134	0.086681	0.045828	-0.533443
30039	-1.991276	0.504981	10.338508	0.306509	0.042386	0.125699	0.286364	0.361836	-0.709831	0.840869	0.092341	0.042977	-0.531568
30040	-2.252438	0.672466	10.223206	0.052846	0.074883	0.085586	0.287556	0.355381	-0.709458	0.841593	0.094110	0.043361	-0.530080
30041	-2.029122	0.860900	10.323943	-0.077545	0.063787	0.079404	0.291192	0.355212	-0.708845	0.842503	0.093493	0.045058	-0.528599
30042	-1.820190	1.014136	9.989603	-0.038400	0.052939	0.087007	0.294696	0.354385	-0.707074	0.843429	0.093495	0.046038	-0.527036
30043	-2.130589	1.382297	9.492612	-0.113840	0.032686	0.062637	0.294941	0.356278	-0.705532	0.844248	0.091940	0.047629	-0.525856
30044	-2.579797	1.549032	9.267532	-0.036798	-0.003885	0.042757	0.296228	0.358419	-0.704771	0.844749	0.091330	0.047716	-0.525149
30045	-2.748636	1.567823	9.232616	-0.038570	-0.034978	0.044635	0.296611	0.359763	-0.704259	0.845292	0.090396	0.047444	-0.524460
30046	-2.410748	1.487036	9.330647	-0.038283	-0.051425	0.029911	0.294140	0.360059	-0.704239	0.845704	0.089249	0.046767	-0.524053
30047	-1.619598	1.387525	9.317433	0.010551	-0.043863	0.062484	0.294273	0.359385	-0.704369	0.846350	0.089109	0.045800	-0.523119
30048	-1.261793	1.166716	9.260069	0.064995	-0.062031	0.061890	0.291700	0.356297	-0.707177	0.846916	0.089628	0.043804	-0.522285
30049	-1.310573	1.286925	9.266100	-0.000019	-0.083077	0.081889	0.291706	0.355086	-0.707435	0.847814	0.088908	0.042217	-0.521080
30050	-1.567014	1.483979	9.352880	-0.001910	-0.100470	0.087423	0.288595	0.354171	-0.708439	0.848788	0.087915	0.040222	-0.519819
30051	-1.590699	1.397519	9.409053	0.167935	-0.078358	0.088252	0.286936	0.349865	-0.711255	0.849438	0.090119	0.036944	-0.518621
30052	-1.509375	1.532425	9.416505	0.061115	-0.043751	0.080271	0.285399	0.343572	-0.711117	0.850166	0.090776	0.035266	-0.517431
30053	-1.392629	1.311162	9.366486	-0.003928	0.029159	0.020779	0.285666	0.343023	-0.712019	0.850340	0.091134	0.035704	-0.517052
30054	-1.373089	1.258356	9.389931	-0.100929	0.065567	0.003622	0.287988	0.345696	-0.710623	0.850484	0.090112	0.037700	-0.516852
30055	-1.453198	0.863377	9.306835	-0.256149	0.062540	-0.037749	0.289782	0.348925	-0.708065	0.850471	0.086469	0.041410	-0.517211
30056	-1.607854	0.950265	9.479430	-0.420778	0.019403	-0.025608	0.291018	0.361034	-0.704214	0.850868	0.079501	0.045981	-0.517290
30057	-1.665598	0.936502	9.709125	-0.313985	-0.004239	-0.013960	0.290567	0.373156	-0.701120	0.851188	0.074196	0.049109	-0.517264
30058	-1.298315	0.749311	9.628318	-0.336424	-0.006086	-0.034350	0.289484	0.382184	-0.699180	0.851289	0.068385	0.052378	-0.517578
30059	-1.996779	0.607410	9.341377	-0.398187	0.019217	-0.088247	0.289420	0.394041	-0.695190	0.850853	0.061807	0.056878	-0.518646
30060	-2.289616	0.847072	9.245995	-0.362244	0.042911	-0.117656	0.289347	0.408846	-0.691841	0.849985	0.055966	0.061353	-0.520220
30061	-2.396430	0.521849	9.878911	-0.274301	0.063038	-0.120929	0.289157	0.420965	-0.688750	0.848922	0.051953	0.065377	-0.521880
30062	-2.398691	-0.006367	10.183517	-0.115129	0.045049	-0.062854	0.290163	0.425685	-0.685543	0.848307	0.050399	0.067253	-0.522792
30063	-2.239228	-0.090889	9.996599	-0.244751	0.033084	-0.054250	0.291692	0.431060	-0.683496	0.847912	0.046671	0.070425	-0.523362
30064	-2.452557	0.145525	9.609079	-0.262254	0.051260	-0.087606	0.291112	0.441049	-0.678860	0.847143	0.042648	0.073965	-0.524460
30065	-2.410592	-0.066405	9.517689	-0.126435	0.046835	-0.092436	0.291338	0.446312	-0.676032	0.846187	0.041042	0.076197	-0.525811
30066	-1.889756	-0.601464	9.627858	-0.026965	0.033258	-0.106633	0.291330	0.450192	-0.677444	0.845026	0.040784	0.076975	-0.527582
30067	-1.792093	-0.847801	9.994958	-0.001090	0.032529	-0.038195	0.291570	0.452095	-0.674875	0.844551	0.041193	0.077612	-0.528216
30068	-1.913494	-0.654842	10.212556	0.089124	0.016353	0.043485	0.292101	0.449801	-0.675394	0.844901	0.042950	0.076755	-0.527642
30069	-2.026376	-0.241993	10.006067	0.017888	0.029989	0.043081	0.293150	0.447772	-0.675660	0.845270	0.043760	0.077088	-0.526935
30070	-1.920943	-0.127934	9.530996	-0.052757	0.036234	-0.007118	0.294193	0.446688	-0.675541	0.845177	0.043250	0.078107	-0.526976
30071	-1.906897	-0.054549	9.174515	-0.111203	0.008695	-0.041518	0.294828	0.449375	-0.674645	0.844797	0.041525	0.079517	-0.527514
30072	-1.929665	-0.333325	9.271205	-0.022908	-0.013073	-0.007801	0.294159	0.453287	-0.673610	0.844746	0.040998	0.079389	-0.527655
30073	-2.209112	-0.354031	9.709957	0.067646	-0.003750	0.054462	0.294673	0.453025	-0.672329	0.845246	0.042315	0.078635	-0.526864
30074	-2.565160	-0.498393	9.911035	0.153205	0.030165	0.084366	0.296523	0.447747	-0.674402	0.845944	0.045366	0.077303	-0.525685
30075	-2.309834	-0.464918	9.702662	0.112980	0.062124	0.069357	0.297337	0.441405	-0.676596	0.846442	0.048167	0.077206	-0.524648
30076	-1.936176	-0.476972	9.477954	-0.000636	0.029126	0.052239	0.299806	0.440045	-0.675588	0.846938	0.048554	0.077500	-0.523768
30077	-1.644529	-0.469190	9.473583	-0.030966	-0.003826	0.028152	0.300323	0.440311	-0.675207	0.847239	0.048131	0.077835	-0.523270
30078	-1.688445	-0.353406	9.590011	-0.002449	-0.020165	0.065229	0.301236	0.439495	-0.675214	0.847947	0.047991	0.077301	-0.522214
30079	-2.099663	-0.042918	9.873760	0.010209	-0.003690	0.099380	0.300605	0.437333	-0.677267	0.848950	0.048367	0.077136	-0.520572
30080	-2.254175	0.012637	10.029115	0.059886	0.036589	0.117094	0.301382	0.435997	-0.675731	0.850042	0.049957	0.076865	-0.518675
30081	-2.243941	-0.115072	9.962612	0.114398	0.053048	0.095202	0.304269	0.431511	-0.677941	0.850798	0.052695	0.076596	-0.517202
30082	-2.060925	-0.094692	9.484550	0.004299	0.043761	0.059601	0.306220	0.428686	-0.676287	0.851335	0.053325	0.077078	-0.516182
30083	-1.787398	0.159465	9.077820	-0.150545	0.016167	0.027484	0.307509	0.430827	-0.675654	0.851719	0.051067	0.078987	-0.515488
30084	-1.575826	0.285578	9.251983	-0.032473	-0.009236	0.042887	0.308014	0.433248	-0.674628	0.852201	0.050499	0.078966	-0.514749
30085	-1.701552	0.377837	9.571340	0.117711	-0.021794	0.087953	0.307259	0.430010	-0.677066	0.852990	0.052520	0.077375	-0.513481
30086	-1.793205	0.397670	9.796389	0.140642	0.003755	0.073256	0.307286	0.425157	-0.678867	0.853575	0.055084	0.075762	-0.512479
30087	-1.768921	0.364383	9.896960	0.111098	0.036568	0.052754	0.308350	0.420300	-0.680035	0.853908	0.057541	0.075249	-0.511730
30088	-1.874781	0.313023	9.712831	-0.006050	0.069277	0.028115	0.310954	0.416794	-0.678515	0.854089	0.058203	0.076307	-0.511196
30089	-1.816566	0.236105	9.697894	0.025792	0.063764	-0.000319	0.313420	0.417841	-0.678534	0.853931	0.059397	0.077179	-0.511192
30090	-1.960858	0.161069	9.647490	0.046913	0.029023	-0.006619	0.313685	0.415694	-0.678023	0.853754	0.060498	0.077048	-0.511379
30091	-1.965915	0.209011	9.600109	-0.030203	-0.020383	0.004139	0.313553	0.417034	-0.678535	0.853837	0.059878	0.077045	-0.511313
30092	-1.908296	0.262334	9.683004	0.008351	-0.018519	0.000639	0.314074	0.417025	-0.678797	0.853854	0.059846	0.076488	-0.511373
30093	-1.860271	0.303461	9.722433	0.004768	-0.013016	0.007995	0.313819	0.417019	-0.679694	0.853924	0.059901	0.076237	-0.511286
30094	-1.807081	0.267219	9.645613	0.015338	0.004350	-0.001203	0.313561	0.415819	-0.679179	0.853878	0.060219	0.076002	-0.511361
30095	-1.900908	0.228618	9.668199	-0.014493	0.018029	0.006006	0.313302	0.417286	-0.680461	0.853905	0.060253	0.076469	-0.511242
30096	-1.951684	0.262296	9.697001	0.004861	0.001567	-0.003104	0.314465	0.417552	-0.679442	0.853856	0.060361	0.076295	-0.511337
30097	-1.951882	0.303112	9.673568	0.008320	-0.018524	0.000635	0.313429	0.416623	-0.679434	0.853857	0.060402	0.075905	-0.511389
30098	-1.865118	0.305578	9.640808	0.003138	-0.033151	-0.004902	0.313174	0.416749	-0.680589	0.853844	0.060123	0.075158	-0.511554
30099	-1.740201	0.397219	9.633658	0.015201	-0.034906	0.010851	0.311093	0.417175	-0.680572	0.853967	0.060127	0.074392	-0.511460
30100	-1.672660	0.387716	9.629354	0.029359	0.003456	-0.008514	0.310592	0.414211	-0.682112	0.853829	0.060665	0.074006	-0.511683
30101	-1.720552	0.320281	9.635162	0.036320	0.019920	-0.002966	0.311113	0.414603	-0.682630	0.853704	0.061563	0.073958	-0.511790
30102	-1.831350	0.300769	9.621854	0.020560	0.032677	-0.004914	0.311767	0.412988	-0.682250	0.853570	0.062255	0.074157	-0.511902
30103	-1.937469	0.312666	9.645033	0.032802	0.018969	-0.002990	0.312414	0.412986	-0.681741	0.853450	0.063081	0.074122	-0.512006
30104	-1.995515	0.353480	9.654665	0.052860	0.014427	0.002651	0.312290	0.411643	-0.681869	0.853377	0.064148	0.073669	-0.512059
30105	-2.005388	0.401527	9.640845	0.029198	0.010746	0.002535	0.312043	0.408421	-0.682126	0.853329	0.064841	0.073523	-0.512073
30106	-1.928144	0.377445	9.588422	0.032897	0.014369	-0.017751	0.312824	0.408944	-0.682646	0.853073	0.065537	0.073300	-0.512443
30107	-1.874836	0.319862	9.602513	0.001475	0.021637	-0.023454	0.311526	0.408421	-0.682636	0.852779	0.065827	0.073653	-0.512845
30108	-1.872092	0.252768	9.678407	0.015609	0.014321	-0.028906	0.312563	0.410148	-0.683414	0.852429	0.066211	0.073621	-0.513382
30109	-1.908336	0.272072	9.716744	0.006760	0.017983	-0.019730	0.312043	0.410554	-0.683667	0.852171	0.066548	0.073847	-0.513733
30110	-1.971204	0.310241	9.659086	-0.014237	-0.000333	-0.023504	0.311783	0.410025	-0.683151	0.851938	0.066281	0.073864	-0.514152
30111	-1.923180	0.348708	9.624069	0.008580	0.001507	-0.032619	0.311393	0.409629	-0.682891	0.851570	0.066456	0.073805	-0.514748
30112	-1.846142	0.370549	9.634696	0.006688	-0.000275	-0.017858	0.312043	0.409487	-0.682896	0.851367	0.066554	0.073601	-0.515100
30113	-1.826709	0.339321	9.636839	0.001556	-0.007613	-0.027100	0.311134	0.410164	-0.683403	0.851078	0.066517	0.073442	-0.515604
30114	-1.768651	0.293490	9.567130	-0.012481	0.008840	-0.025345	0.310614	0.410037	-0.683270	0.850809	0.066372	0.073600	-0.516045
30115	-1.797752	0.324206	9.420873	-0.024828	0.029851	-0.026364	0.310874	0.410566	-0.683786	0.850508	0.066263	0.074341	-0.516448
30116	-1.805322	0.396439	9.443418	-0.026628	0.036248	-0.025464	0.311511	0.412717	-0.682762	0.850214	0.066160	0.075111	-0.516833
30117	-1.826658	0.324558	9.540622	-0.000251	0.043563	-0.030878	0.312037	0.412566	-0.683923	0.849814	0.066599	0.075827	-0.517331
30118	-1.816898	0.305824	9.684466	-0.047416	0.058110	-0.036677	0.313707	0.414718	-0.681622	0.849397	0.066352	0.077199	-0.517845
30119	-1.927392	0.223934	9.720692	-0.036994	0.072753	-0.025573	0.313560	0.416887	-0.679821	0.849052	0.066466	0.078776	-0.518157
30120	-2.009443	0.243015	9.720194	-0.028326	0.052667	-0.016273	0.314472	0.414872	-0.678801	0.848826	0.066518	0.079831	-0.518360
30121	-2.129568	0.158692	9.753894	0.039868	0.036308	-0.001137	0.315512	0.416593	-0.680093	0.848688	0.067594	0.079960	-0.518427
30122	-2.086390	0.204563	9.776543	0.011870	0.018004	-0.001251	0.316420	0.415653	-0.679073	0.848618	0.067993	0.079989	-0.518485
30123	-2.084026	0.216786	9.831943	-0.019429	0.005124	-0.019849	0.317464	0.414567	-0.679082	0.848415	0.067702	0.080229	-0.518817
30124	-2.067337	0.255255	9.815836	-0.037942	-0.011310	-0.006998	0.315767	0.417267	-0.679581	0.848400	0.066942	0.080286	-0.518932
30125	-2.048042	0.247633	9.686295	0.001389	0.001540	-0.006816	0.315637	0.417535	-0.679837	0.848311	0.066985	0.080229	-0.519081
30126	-2.024007	0.256813	9.542630	0.006438	0.003425	0.007976	0.315123	0.415663	-0.679577	0.848368	0.067155	0.080054	-0.518993
30127	-1.922851	0.271074	9.433362	0.069278	0.003555	0.023064	0.315124	0.415928	-0.679962	0.848493	0.068414	0.079283	-0.518741
30128	-1.864979	0.271519	9.529920	0.067517	0.001741	0.028597	0.315137	0.412436	-0.679964	0.848681	0.069636	0.078417	-0.518403
30129	-1.716486	0.478982	9.611023	0.062116	0.009084	0.035936	0.316194	0.411591	-0.682800	0.848939	0.070843	0.077779	-0.517913
30130	-1.851349	0.465457	9.955215	0.069172	0.003582	0.043355	0.314904	0.408653	-0.682534	0.849268	0.072135	0.076907	-0.517325
30131	-2.149536	0.305611	9.815775	0.060566	0.003499	0.028543	0.316216	0.405414	-0.682675	0.849458	0.073242	0.076194	-0.516964
30132	-2.034011	0.339066	9.682907	0.011726	0.007067	0.004299	0.315441	0.403681	-0.682284	0.849461	0.073533	0.076031	-0.516940
30133	-1.923065	0.319436	9.506046	-0.014395	-0.005770	-0.012418	0.315444	0.403409	-0.682669	0.849351	0.073200	0.075994	-0.517175
30134	-1.793010	0.343692	9.488398	-0.016225	-0.003905	-0.005043	0.315186	0.403408	-0.683053	0.849315	0.072889	0.075948	-0.517284
30135	-1.720691	0.343854	9.493876	-0.012721	0.016211	-0.006899	0.314921	0.405820	-0.683821	0.849227	0.072805	0.076246	-0.517397
30136	-1.749565	0.339559	9.661566	-0.005714	0.018044	-0.001332	0.314395	0.406105	-0.682788	0.849176	0.072906	0.076458	-0.517434
30137	-1.913281	0.301162	9.784313	0.029580	0.017989	-0.025155	0.315572	0.405678	-0.683954	0.848836	0.073517	0.076365	-0.517920
30138	-1.946602	0.214830	9.883603	0.073505	0.012521	-0.032305	0.314794	0.404883	-0.683692	0.848358	0.074858	0.075708	-0.518607
30139	-1.995111	0.274631	9.811981	0.037033	-0.011367	-0.065681	0.314285	0.403535	-0.684845	0.847629	0.075214	0.075098	-0.519835
30140	-1.940502	0.445045	9.666063	-0.027910	-0.016891	-0.062314	0.313639	0.402335	-0.684712	0.847035	0.074484	0.075041	-0.520915
30141	-1.895054	0.517082	9.600290	-0.015878	-0.016823	-0.045642	0.313241	0.405420	-0.685478	0.846600	0.073915	0.074851	-0.521730
30142	-1.909962	0.608243	9.534222	-0.037170	-0.009479	-0.025462	0.312714	0.406107	-0.684446	0.846388	0.073161	0.074961	-0.522165
30143	-1.949142	0.735540	9.497236	-0.075992	0.006980	-0.005388	0.311936	0.407578	-0.685981	0.846424	0.071896	0.075734	-0.522170
30144	-1.953806	0.704436	9.549563	-0.007758	0.008896	0.002339	0.311664	0.410003	-0.685464	0.846426	0.071874	0.075806	-0.522160
30145	-1.958545	0.684999	9.496440	0.079605	0.018172	0.017535	0.312198	0.407304	-0.686240	0.846459	0.073411	0.075103	-0.521994
30146	-1.987285	0.646547	9.524436	0.044500	0.014504	0.030283	0.311947	0.405157	-0.686368	0.846667	0.074375	0.074683	-0.521580
