# Supplementary material for: Identification of Haptic Based Guiding Using Hard Reins
Source: PLoS One. 2015 Jul 22;10(7):e0132020. doi: 10.1371/journal.pone.0132020 (PMC4511788; doi:10.1371/journal.pone.0132020)
Supplement: S2 File — (ZIP) [file pone.0132020.s002.zip › MotionData2/Subject10/T15/sync15.txt]

// Start Time: 0
// Sample rate: 25.0Hz
// Scenario: 4.9
// Firmware Version: 2.6.1
Counter	Acc_X	Acc_Y	Acc_Z	Gyr_X	Gyr_Y	Gyr_Z	Mag_X	Mag_Y	Mag_Z	Quat_w	Quat_x	Quat_y	Quat_z
29407	2.196288	3.343961	8.953463	-0.006850	-0.001690	-0.029764	-0.933289	0.112692	-0.915986	0.048903	-0.101670	-0.179392	-0.977287
29408	2.178958	3.363065	8.957601	-0.006653	0.005576	-0.035902	-0.931831	0.111932	-0.914685	0.047825	-0.101527	-0.179254	-0.977381
29409	2.232475	3.344612	8.906429	-0.008844	0.001653	-0.021799	-0.931166	0.111080	-0.914720	0.046918	-0.101519	-0.179129	-0.977448
29410	2.203495	3.344089	8.934427	0.005002	0.004799	-0.000511	-0.931560	0.109978	-0.915019	0.046556	-0.101506	-0.179147	-0.977464
29411	2.149927	3.367398	9.000003	0.008320	0.001029	0.009209	-0.931694	0.110552	-0.915536	0.046289	-0.101611	-0.179291	-0.977439
29412	2.144726	3.372149	8.917971	-0.014922	0.008053	0.004764	-0.931163	0.110294	-0.917026	0.046006	-0.101571	-0.178907	-0.977527
29413	2.106546	3.342328	8.917025	0.008845	0.005932	-0.009311	-0.931429	0.110552	-0.915808	0.045397	-0.101515	-0.179093	-0.977527
29414	2.125197	3.381506	8.931743	0.007772	-0.000429	-0.004057	-0.930237	0.110528	-0.915956	0.044961	-0.101588	-0.179178	-0.977524
29415	2.154808	3.362630	8.980933	0.016034	0.005108	-0.009307	-0.930629	0.108860	-0.915871	0.044364	-0.101544	-0.179502	-0.977497
29416	2.144981	3.362447	8.937307	0.008806	-0.002066	-0.009372	-0.930896	0.109718	-0.916511	0.043824	-0.101627	-0.179620	-0.977491
29417	2.169564	3.343473	8.928577	0.012265	-0.002167	-0.004062	-0.929441	0.110550	-0.917709	0.043297	-0.101753	-0.179863	-0.977456
29418	2.149879	3.362537	8.954306	0.006831	0.001299	-0.002286	-0.928908	0.109136	-0.917492	0.042909	-0.101796	-0.179926	-0.977457
29419	2.139584	3.391478	8.946550	0.011204	-0.000552	0.002138	-0.929441	0.110562	-0.918245	0.042507	-0.101916	-0.180131	-0.977425
29420	2.110335	3.400657	8.950397	-0.002547	0.000869	0.011835	-0.928774	0.108560	-0.916841	0.042375	-0.102026	-0.179982	-0.977446
29421	2.117848	3.386228	8.936296	0.006951	0.006719	-0.005781	-0.930235	0.109967	-0.915840	0.041837	-0.101979	-0.180113	-0.977450
29422	2.127523	3.386403	8.931777	-0.002608	0.007893	0.015413	-0.929172	0.108815	-0.915352	0.041803	-0.101965	-0.179950	-0.977483
29423	2.169477	3.353184	8.962198	0.001077	0.006237	0.011869	-0.929702	0.108805	-0.914407	0.041596	-0.101999	-0.179927	-0.977493
29424	2.081703	3.375862	8.935265	0.008350	0.011669	0.010177	-0.928380	0.109600	-0.913860	0.041501	-0.101882	-0.179985	-0.977498
29425	2.127390	3.396112	8.950955	0.006539	-0.000745	0.008313	-0.929172	0.109155	-0.918025	0.041211	-0.102035	-0.180080	-0.977477
29426	2.076917	3.370919	8.923120	0.012424	0.001515	-0.009323	-0.929441	0.110271	-0.917718	0.040715	-0.102041	-0.180268	-0.977463
29427	2.115241	3.400748	8.969804	0.003190	-0.002310	-0.001431	-0.927588	0.110453	-0.915318	0.040222	-0.102191	-0.180316	-0.977459
29428	2.121107	3.347451	8.955944	0.008663	-0.012824	-0.005900	-0.928511	0.109379	-0.916281	0.039732	-0.102492	-0.180435	-0.977425
29429	2.130147	3.376741	8.934338	-0.012785	-0.000470	-0.009427	-0.927985	0.110146	-0.913713	0.039058	-0.102591	-0.180181	-0.977489
29430	2.164147	3.377361	8.961853	0.012481	-0.005501	-0.012924	-0.927848	0.109100	-0.916968	0.038472	-0.102721	-0.180384	-0.977461
29431	2.140023	3.367211	8.932305	0.003122	-0.013000	-0.000618	-0.927851	0.109931	-0.916674	0.037958	-0.103087	-0.180429	-0.977434
29432	2.135053	3.376832	8.953743	0.001525	-0.009283	-0.007672	-0.927716	0.109449	-0.920179	0.037448	-0.103315	-0.180411	-0.977433
29433	2.115625	3.371620	8.907454	-0.005587	-0.001300	-0.009406	-0.927852	0.110841	-0.919865	0.036787	-0.103428	-0.180292	-0.977468
29434	2.134645	3.393814	8.931940	0.001945	-0.000040	-0.021757	-0.928378	0.109470	-0.920439	0.036037	-0.103424	-0.180304	-0.977494
29435	2.156655	3.386934	8.951922	-0.008998	-0.000261	-0.016493	-0.928508	0.108275	-0.916853	0.035235	-0.103495	-0.180131	-0.977548
29436	2.198020	3.375546	8.934022	-0.008949	0.010410	-0.016433	-0.928246	0.109100	-0.916561	0.034606	-0.103314	-0.179911	-0.977630
29437	2.149826	3.362535	8.937455	0.001576	0.012010	-0.005770	-0.928379	0.109364	-0.915746	0.034080	-0.103180	-0.179911	-0.977663
29438	2.184282	3.343746	8.986794	-0.016577	-0.000672	-0.002379	-0.927719	0.110065	-0.916537	0.033683	-0.103269	-0.179521	-0.977739
29439	2.309853	3.365443	8.985669	-0.034665	0.006188	0.002000	-0.927059	0.110905	-0.917323	0.033215	-0.103311	-0.178795	-0.977883
29440	2.273986	3.471602	9.041534	-0.069225	0.004740	0.048741	-0.927858	0.112609	-0.917796	0.033736	-0.103511	-0.177267	-0.978123
29441	2.206084	3.465509	8.986544	-0.103073	0.006592	0.069881	-0.928130	0.115315	-0.919853	0.034456	-0.103840	-0.175066	-0.978459
29442	2.258126	3.524707	8.958811	-0.145704	0.006764	0.048517	-0.927217	0.120059	-0.920652	0.034819	-0.104052	-0.172039	-0.978960
29443	2.234566	3.475722	8.862180	-0.170043	-0.005833	0.081965	-0.928424	0.125254	-0.920740	0.035593	-0.104718	-0.168524	-0.979473
29444	2.125798	3.323241	8.754086	-0.099310	-0.004772	0.062776	-0.929631	0.130340	-0.922174	0.036283	-0.105174	-0.166380	-0.979765
29445	1.976943	3.021985	8.824000	0.019169	-0.000658	0.008405	-0.929239	0.132144	-0.922121	0.036028	-0.105350	-0.166725	-0.979697
29446	2.028990	2.855451	8.906282	0.094360	-0.004046	-0.044433	-0.928307	0.130449	-0.922186	0.035043	-0.105291	-0.168602	-0.979418
29447	2.163301	2.955002	9.094988	0.125316	0.007203	-0.056679	-0.928824	0.126103	-0.920843	0.033765	-0.105015	-0.171137	-0.979052
29448	2.142148	3.051718	9.146562	0.065132	0.011290	-0.026783	-0.929080	0.123040	-0.920938	0.033125	-0.104732	-0.172394	-0.978884
29449	2.067635	3.137747	9.114743	0.035061	0.002669	-0.048137	-0.928677	0.121053	-0.919932	0.031809	-0.104628	-0.173130	-0.978809
29450	1.898781	3.231784	9.185875	0.013518	-0.015169	-0.053592	-0.930660	0.119721	-0.920757	0.030460	-0.104801	-0.173450	-0.978777
29451	1.911278	3.202876	9.123896	-0.036673	-0.027853	-0.097150	-0.930121	0.116646	-0.921129	0.027927	-0.105147	-0.172894	-0.978914
29452	2.023504	3.156360	9.069923	-0.043054	-0.040427	-0.129983	-0.929329	0.117389	-0.917760	0.024883	-0.105581	-0.172281	-0.979057
29453	2.131288	3.090345	9.020776	-0.047205	-0.026859	-0.140538	-0.929065	0.117525	-0.917893	0.021482	-0.105758	-0.171594	-0.979239
29454	2.280287	3.144017	8.967176	-0.035227	-0.028207	-0.117557	-0.927732	0.114717	-0.918535	0.018763	-0.105986	-0.171101	-0.979357
29455	2.370915	3.211195	8.930940	-0.020334	-0.014232	-0.066166	-0.928530	0.115973	-0.917681	0.016921	-0.106176	-0.170771	-0.979427
29456	2.337479	3.183886	8.913271	0.044217	-0.000644	-0.054374	-0.929316	0.112776	-0.917505	0.015724	-0.106048	-0.171691	-0.979300
29457	2.281507	3.209581	9.000417	0.022748	0.001179	0.008349	-0.929181	0.111942	-0.917802	0.015489	-0.106191	-0.172038	-0.979228
29458	2.206980	3.174242	8.964699	-0.001086	-0.002977	0.024179	-0.929451	0.113625	-0.917879	0.015743	-0.106389	-0.171905	-0.979225
29459	2.031265	3.219589	8.857874	0.079260	0.000509	-0.017943	-0.928916	0.111954	-0.918609	0.015112	-0.106438	-0.173412	-0.978964
29460	2.280452	3.437768	9.340449	0.015874	-0.012697	-0.007692	-0.928908	0.108945	-0.915217	0.014749	-0.106710	-0.173683	-0.978892
29461	2.166256	3.290028	9.078110	-0.171547	-0.024939	0.134900	-0.928387	0.111869	-0.915398	0.016488	-0.107864	-0.169957	-0.979392
29462	2.208845	3.062605	8.850065	-0.130011	-0.027928	0.197786	-0.929863	0.118453	-0.914903	0.019763	-0.109187	-0.166931	-0.979705
29463	2.175777	3.025599	8.887840	0.011514	-0.025695	0.155816	-0.931334	0.122944	-0.914474	0.022307	-0.110362	-0.166735	-0.979552
29464	2.237683	3.092269	8.961446	0.074774	-0.009075	0.080956	-0.932923	0.122998	-0.915259	0.023852	-0.110831	-0.167972	-0.979251
29465	2.255631	3.160558	8.937412	0.171414	-0.007993	0.034404	-0.934245	0.122203	-0.915806	0.024431	-0.111179	-0.171165	-0.978644
29466	2.215811	3.232668	9.060807	0.078138	0.001268	0.023564	-0.934239	0.120368	-0.914925	0.024920	-0.111244	-0.172592	-0.978374
29467	2.239567	3.257374	9.066164	-0.013563	0.000590	0.019730	-0.934766	0.119565	-0.915884	0.024830	-0.111459	-0.172191	-0.978422
29468	2.158503	3.168503	8.924744	-0.023619	0.015331	-0.004937	-0.933708	0.119835	-0.916559	0.024574	-0.111203	-0.171682	-0.978547
29469	1.527317	3.773556	8.546991	0.300459	0.195762	-0.144980	-0.934653	0.125655	-0.913679	0.022620	-0.106848	-0.177715	-0.978003
29470	1.630677	3.654119	9.061337	0.409217	0.379181	0.026248	-0.925757	0.118552	-0.917228	0.025184	-0.099378	-0.185424	-0.977296
29471	2.309229	3.443139	9.278711	0.260371	0.226447	0.113066	-0.920701	0.111080	-0.919134	0.028293	-0.095344	-0.190098	-0.976715
29472	2.724983	2.919032	8.708127	0.093445	0.011189	0.059833	-0.916984	0.108252	-0.921280	0.029482	-0.095344	-0.191738	-0.976359
29473	2.237796	3.276713	8.627899	0.218745	-0.107163	-0.002323	-0.919093	0.104442	-0.917352	0.028997	-0.097448	-0.195973	-0.975324
29474	1.832629	3.463577	8.886043	0.139378	-0.118718	-0.066225	-0.919047	0.088755	-0.915169	0.027345	-0.099455	-0.198829	-0.974591
29475	1.842969	3.434639	8.908240	-0.065516	-0.058089	0.000709	-0.922496	0.090331	-0.913469	0.026550	-0.100759	-0.197463	-0.974757
29476	1.992099	3.728623	8.879309	-0.156217	-0.105615	-0.049432	-0.923428	0.092026	-0.913404	0.024704	-0.102734	-0.194516	-0.975192
29477	1.971085	3.830204	9.005466	-0.157056	-0.035666	-0.073744	-0.922240	0.093400	-0.913643	0.022354	-0.103346	-0.191508	-0.975779
29478	1.971425	3.825363	9.082535	-0.349895	-0.013041	-0.263398	-0.922253	0.097583	-0.913375	0.016317	-0.102772	-0.185170	-0.977182
29479	2.297210	3.940455	8.615088	-0.372832	0.039577	-0.169486	-0.920150	0.103501	-0.917907	0.011933	-0.101623	-0.178122	-0.978674
29480	1.874909	3.702175	8.435441	-0.008425	0.003868	0.031337	-0.920689	0.106880	-0.918598	0.012387	-0.101704	-0.177834	-0.978712
29481	1.798640	3.681402	8.707649	0.044359	0.109228	-0.040307	-0.919099	0.106877	-0.920092	0.011622	-0.099539	-0.178697	-0.978787
29482	1.848225	3.662909	8.945191	-0.063963	0.147665	-0.157115	-0.916313	0.105960	-0.925520	0.008744	-0.096151	-0.177655	-0.979345
29483	2.007264	4.224104	9.138393	-0.048379	0.073815	-0.148761	-0.912336	0.104769	-0.926275	0.005541	-0.094309	-0.176952	-0.979675
29484	2.023752	3.544682	8.532660	0.090903	0.075526	-0.171260	-0.908885	0.102341	-0.927331	0.002407	-0.092265	-0.178974	-0.979515
29485	2.454159	2.809688	8.199997	0.100051	0.130483	-0.232822	-0.905422	0.095712	-0.927851	-0.001953	-0.089032	-0.181321	-0.979384
29486	2.347764	3.106448	9.378712	0.287930	0.113128	-0.400336	-0.901687	0.086711	-0.928718	-0.009051	-0.085412	-0.187594	-0.978484
29487	1.837564	3.701711	10.417623	0.046368	-0.117668	-0.497988	-0.896092	0.075479	-0.925383	-0.019600	-0.086025	-0.189243	-0.977958
29488	1.669967	3.676711	9.368053	-0.255380	-0.247316	-0.609327	-0.898201	0.071842	-0.922926	-0.032843	-0.088439	-0.185123	-0.978176
29489	1.861709	3.170362	8.569023	-0.161187	-0.312776	-0.842849	-0.900170	0.065669	-0.919611	-0.051206	-0.091498	-0.183130	-0.977481
29490	2.421768	2.993591	8.313149	-0.209697	-0.280652	-1.042707	-0.899733	0.051917	-0.916969	-0.072863	-0.092906	-0.180555	-0.976452
29491	3.458554	3.160489	8.488119	-0.076723	-0.261240	-1.167944	-0.896782	0.038919	-0.913124	-0.097146	-0.093937	-0.180671	-0.974216
29492	3.815040	4.218065	9.116886	-0.226151	-0.209929	-1.026769	-0.892636	0.024920	-0.909458	-0.118434	-0.093875	-0.177663	-0.972418
29493	3.394818	4.108466	8.873752	-0.517214	-0.230903	-0.711213	-0.889579	0.021218	-0.909343	-0.134425	-0.095035	-0.168264	-0.971898
29494	3.719814	4.551183	7.924827	-0.338335	-0.325859	-0.549540	-0.890505	0.020681	-0.909350	-0.147172	-0.098660	-0.161732	-0.970798
29495	1.874943	4.129350	8.075992	-0.106440	-0.479528	-0.157729	-0.895537	0.020145	-0.905284	-0.152366	-0.107690	-0.158536	-0.969564
29496	0.285245	4.052069	9.101295	-0.018692	-0.651105	-0.239560	-0.910096	0.015948	-0.896394	-0.159472	-0.119555	-0.156584	-0.967345
29497	-0.123860	4.515633	9.860282	-0.114047	-0.567244	-0.499189	-0.918168	0.012408	-0.886083	-0.171572	-0.128988	-0.153810	-0.964504
29498	0.311446	4.110908	10.095724	-0.159613	-0.240848	-1.163924	-0.918266	-0.000312	-0.879108	-0.195433	-0.129525	-0.152771	-0.960047
29499	1.233517	2.938145	9.220631	-0.451662	-0.138559	-1.192609	-0.910809	-0.013576	-0.880421	-0.220283	-0.127009	-0.146678	-0.955944
29500	1.488958	1.928076	8.528445	-0.307376	-0.217262	-0.909752	-0.904693	-0.021150	-0.885027	-0.239312	-0.127161	-0.142033	-0.952043
29501	0.926914	2.063615	9.429630	-0.155187	-0.333274	-0.733105	-0.902808	-0.031716	-0.882702	-0.255009	-0.130866	-0.139321	-0.947858
29502	0.910676	2.660465	9.593117	-0.261303	-0.371790	-0.541864	-0.903593	-0.035104	-0.880252	-0.267145	-0.135089	-0.133793	-0.944714
29503	1.426025	3.024180	9.336608	-0.312131	-0.328627	-0.721337	-0.904114	-0.038198	-0.878734	-0.282892	-0.137814	-0.128037	-0.940524
29504	1.533216	2.450805	8.963924	-0.266925	-0.356444	-0.731973	-0.901979	-0.044163	-0.876400	-0.298351	-0.141136	-0.122930	-0.935925
29505	1.646636	2.566928	8.781194	-0.394097	-0.434629	-0.633881	-0.906469	-0.048772	-0.871799	-0.312784	-0.145441	-0.114663	-0.931593
29506	1.794573	2.982300	9.141234	-0.196564	-0.357080	-0.537343	-0.908315	-0.052346	-0.866256	-0.324254	-0.149648	-0.110251	-0.927529
29507	2.413517	3.100366	9.443356	-0.298419	-0.335701	-0.428048	-0.907916	-0.053077	-0.865211	-0.334231	-0.153089	-0.103740	-0.924170
29508	1.959702	2.834877	9.855056	-0.221819	-0.332271	-0.397626	-0.910564	-0.053961	-0.860512	-0.342970	-0.156942	-0.098574	-0.920882
29509	1.651917	3.067164	9.776465	-0.405899	-0.308564	-0.341411	-0.914147	-0.051651	-0.860263	-0.351546	-0.159222	-0.089978	-0.918133
29510	1.780599	2.785399	8.843830	-0.460657	-0.225879	-0.396745	-0.916406	-0.048740	-0.863230	-0.360722	-0.159442	-0.081131	-0.915355
29511	1.721173	2.898357	8.388648	-0.264573	-0.235100	-0.460707	-0.915613	-0.047869	-0.865493	-0.370790	-0.161130	-0.076017	-0.911468
29512	1.612982	3.202228	8.277131	-0.191449	-0.359155	-0.524912	-0.915345	-0.049507	-0.861255	-0.381674	-0.165500	-0.071469	-0.906547
29513	1.847999	3.609459	8.536407	-0.062756	-0.428101	-0.639954	-0.919431	-0.056660	-0.855666	-0.394490	-0.171896	-0.069218	-0.900021
29514	2.338369	3.982576	9.636578	0.165997	-0.332549	-0.971189	-0.918725	-0.072556	-0.844910	-0.412029	-0.177867	-0.072815	-0.890670
29515	2.607698	4.402589	10.098993	-0.204173	-0.171065	-0.867083	-0.911259	-0.089866	-0.840181	-0.428824	-0.177993	-0.070976	-0.882831
29516	2.041177	3.719819	9.018077	-0.326448	-0.004698	-0.736263	-0.904091	-0.094816	-0.844581	-0.443240	-0.174263	-0.067682	-0.876692
29517	2.523817	3.175033	8.011637	-0.193407	0.003171	-0.793320	-0.893743	-0.100275	-0.848229	-0.458198	-0.171463	-0.067252	-0.869559
29518	3.590511	3.689602	8.343760	0.044367	0.111944	-0.648922	-0.883116	-0.110696	-0.848818	-0.469451	-0.169086	-0.071158	-0.863691
29519	2.672611	3.656032	9.057188	0.228146	0.305079	-0.487789	-0.873149	-0.122090	-0.848893	-0.477054	-0.165400	-0.079799	-0.859473
29520	2.036558	1.855431	8.054779	0.098825	0.320132	-0.353480	-0.858024	-0.130577	-0.853095	-0.482582	-0.160309	-0.085601	-0.856789
29521	2.999198	1.795285	8.638368	0.509542	0.288620	-0.373835	-0.848051	-0.144074	-0.852835	-0.487215	-0.159776	-0.098396	-0.852884
29522	2.983864	2.591360	10.345638	0.495047	0.211138	-0.119832	-0.839008	-0.157419	-0.845985	-0.487503	-0.160775	-0.109163	-0.851220
29523	1.986451	2.422767	10.350002	0.045551	-0.015064	0.026063	-0.838727	-0.163076	-0.843083	-0.487339	-0.161660	-0.109686	-0.851079
29524	1.866929	2.352559	9.658478	-0.046257	-0.173720	-0.134329	-0.839256	-0.163676	-0.840681	-0.490336	-0.163876	-0.107546	-0.849205
29525	2.483973	2.470525	9.358805	-0.071378	-0.163414	-0.270623	-0.839374	-0.169051	-0.837496	-0.495894	-0.165476	-0.105502	-0.845918
29526	2.862891	2.647300	9.224681	-0.185912	-0.187477	-0.198729	-0.841495	-0.168148	-0.838248	-0.500255	-0.166366	-0.101098	-0.843710
29527	2.559133	2.554394	9.134225	-0.277238	-0.123067	-0.103050	-0.841644	-0.162364	-0.840745	-0.503526	-0.165597	-0.095329	-0.842586
29528	2.403712	2.789438	8.978453	-0.243762	-0.066915	-0.133500	-0.841657	-0.157660	-0.845023	-0.506581	-0.163993	-0.090954	-0.841552
29529	2.403063	3.039425	8.817688	-0.294016	0.040906	-0.052523	-0.842198	-0.153225	-0.849169	-0.508708	-0.160398	-0.086355	-0.841446
29530	2.286094	2.930486	8.689759	-0.215413	0.055047	-0.094589	-0.840096	-0.146685	-0.856498	-0.510863	-0.157112	-0.083533	-0.841045
29531	2.204082	3.101386	9.121612	-0.130711	0.067410	-0.097780	-0.838377	-0.145268	-0.859157	-0.513159	-0.154682	-0.082082	-0.840240
29532	2.303711	3.205139	9.097409	-0.204531	0.051730	-0.099905	-0.833486	-0.141460	-0.865800	-0.515456	-0.151558	-0.079400	-0.839661
29533	2.315883	3.035415	8.810229	-0.232396	0.126687	-0.120720	-0.830586	-0.136381	-0.871039	-0.518327	-0.147087	-0.076917	-0.838920
29534	2.548109	3.476506	8.400033	-0.236885	0.265604	-0.130513	-0.823042	-0.133600	-0.878148	-0.520971	-0.139993	-0.075968	-0.838582
29535	2.555022	4.224338	9.174455	-0.078362	0.194477	-0.218930	-0.814706	-0.130321	-0.883372	-0.524896	-0.135925	-0.077076	-0.836701
29536	2.287515	4.476756	8.933275	-0.055086	-0.043135	0.048437	-0.810598	-0.130948	-0.884513	-0.524585	-0.136174	-0.075436	-0.837004
29537	1.545011	3.938908	8.288744	0.050891	-0.240642	0.194463	-0.815906	-0.127616	-0.884480	-0.521879	-0.141452	-0.073099	-0.838028
29538	0.458013	3.295368	8.385406	0.142858	-0.354251	0.035153	-0.823713	-0.130661	-0.877778	-0.521708	-0.148964	-0.071559	-0.836964
29539	0.189548	3.239585	8.962478	0.022516	-0.274814	-0.198065	-0.829668	-0.132869	-0.872950	-0.525690	-0.153866	-0.069628	-0.833743
29540	0.932785	2.665735	9.721323	0.060362	-0.255352	-0.502103	-0.834019	-0.140520	-0.863617	-0.534504	-0.158085	-0.069363	-0.827347
29541	1.958166	1.968306	10.032439	0.198064	-0.365601	-0.488435	-0.833202	-0.149064	-0.857056	-0.542777	-0.165838	-0.070225	-0.820341
29542	1.962662	2.368995	10.917718	-0.109944	-0.225386	-0.222435	-0.828279	-0.157261	-0.851471	-0.547384	-0.168056	-0.066592	-0.817125
29543	1.575259	1.983214	10.114449	-0.335909	-0.058505	-0.254666	-0.830408	-0.153512	-0.854547	-0.553093	-0.165184	-0.061224	-0.814282
29544	1.871925	2.080772	9.523485	-0.134947	0.074274	-0.341649	-0.823919	-0.152733	-0.858488	-0.559180	-0.162083	-0.060873	-0.810766
29545	1.816158	1.890379	9.077926	-0.136004	0.099894	-0.228296	-0.820342	-0.152859	-0.862692	-0.563551	-0.158811	-0.060386	-0.808420
29546	1.837083	1.982948	8.615735	-0.089421	0.055008	-0.159476	-0.815310	-0.152196	-0.866218	-0.566460	-0.156738	-0.059973	-0.806821
29547	1.462834	2.092709	8.969280	-0.019729	-0.011156	-0.085349	-0.812659	-0.152316	-0.869741	-0.568270	-0.156709	-0.059628	-0.805578
29548	1.747604	2.428017	9.182486	0.014759	-0.042403	-0.103204	-0.812528	-0.152059	-0.868929	-0.570026	-0.157452	-0.059618	-0.804192
29549	2.142936	2.546858	9.275556	0.052729	-0.063899	-0.046735	-0.811062	-0.155161	-0.869045	-0.571043	-0.159138	-0.059700	-0.803132
29550	1.642144	2.489296	9.936975	0.032083	-0.058538	0.052348	-0.816224	-0.156858	-0.862867	-0.570212	-0.160518	-0.059302	-0.803477
29551	1.247799	2.554945	9.787185	-0.140249	-0.035704	0.039664	-0.819015	-0.153107	-0.865399	-0.570429	-0.159603	-0.056336	-0.803719
29552	1.282586	2.531234	9.143370	-0.192192	-0.045809	-0.037470	-0.816774	-0.149652	-0.866120	-0.571617	-0.158111	-0.052788	-0.803411
29553	1.295324	2.332391	8.851612	-0.111953	-0.120236	-0.020885	-0.819298	-0.146762	-0.867877	-0.572799	-0.158768	-0.049521	-0.802646
29554	1.256578	2.516209	9.253404	0.059969	-0.162257	-0.132017	-0.822215	-0.145908	-0.865669	-0.574850	-0.161942	-0.048981	-0.800576
29555	1.514747	2.729670	9.481154	0.027590	-0.163498	-0.235635	-0.822997	-0.150519	-0.864734	-0.579059	-0.164639	-0.048178	-0.797034
29556	1.926702	2.664280	9.070665	-0.043560	-0.176545	-0.235135	-0.822198	-0.151817	-0.863711	-0.583129	-0.166736	-0.046143	-0.793745
29557	1.844084	2.643340	8.866105	0.039386	-0.200419	-0.176655	-0.823649	-0.154411	-0.858679	-0.586352	-0.170205	-0.044903	-0.790700
29558	1.708014	2.674863	8.948342	0.145540	-0.227896	-0.180007	-0.825488	-0.160362	-0.852943	-0.588980	-0.175371	-0.045066	-0.787602
29559	1.894766	2.823916	9.174387	0.179943	-0.236330	-0.257805	-0.826001	-0.166762	-0.847238	-0.592981	-0.180955	-0.045926	-0.783275
29560	2.091467	3.162456	9.144172	0.136925	-0.229408	-0.264141	-0.827049	-0.171209	-0.840927	-0.596940	-0.185944	-0.046226	-0.779071
29561	2.082294	3.307964	9.460509	0.130721	-0.197411	-0.229488	-0.828891	-0.176039	-0.835425	-0.600577	-0.190341	-0.046695	-0.775176
29562	2.393860	3.699631	10.073666	0.142565	-0.062666	-0.315328	-0.826223	-0.183415	-0.826835	-0.605081	-0.192741	-0.049282	-0.770908
29563	2.451572	3.372915	9.403955	-0.168701	0.040313	-0.164451	-0.822780	-0.183505	-0.826341	-0.608597	-0.189894	-0.047758	-0.768940
29564	2.325917	3.001603	8.704886	-0.062981	0.092894	-0.134548	-0.819597	-0.184468	-0.830165	-0.610918	-0.187581	-0.048360	-0.767628
29565	2.396792	2.808673	8.443752	-0.081932	0.040585	-0.039463	-0.815092	-0.184636	-0.833443	-0.612163	-0.185915	-0.047688	-0.767084
29566	2.199054	3.246863	8.448821	-0.036784	-0.049911	0.039692	-0.814567	-0.183265	-0.832868	-0.611882	-0.186283	-0.046282	-0.767305
29567	1.865982	3.243289	8.847810	0.103090	-0.071500	-0.046584	-0.816152	-0.184976	-0.829684	-0.612649	-0.188607	-0.047128	-0.766073
29568	2.095949	3.414975	9.089452	-0.006404	-0.086360	-0.129305	-0.814689	-0.187314	-0.826555	-0.614917	-0.189746	-0.046369	-0.764018
29569	2.255507	3.364421	8.651851	-0.032963	-0.105682	-0.148100	-0.814952	-0.188164	-0.825774	-0.617770	-0.190837	-0.045114	-0.761516
29570	2.553068	3.229008	8.406866	0.078697	-0.114426	-0.151396	-0.814673	-0.193417	-0.822188	-0.620089	-0.193433	-0.045379	-0.758956
29571	2.739449	3.421764	8.791429	0.218196	-0.063449	-0.042833	-0.815192	-0.197269	-0.818012	-0.620310	-0.197119	-0.048051	-0.757661
29572	3.162113	3.458621	9.348089	0.302400	0.094462	-0.069957	-0.813450	-0.204326	-0.816378	-0.620285	-0.199383	-0.053989	-0.756689
29573	2.918568	2.968689	8.935131	0.134951	0.197587	0.087628	-0.811584	-0.208615	-0.813853	-0.618553	-0.198248	-0.058075	-0.758101
29574	2.519177	2.776931	8.630675	0.185553	0.169903	0.144293	-0.809729	-0.209081	-0.813621	-0.615601	-0.198138	-0.062335	-0.760192
29575	2.296963	2.600628	9.279877	0.285014	0.158700	0.056166	-0.810108	-0.215714	-0.810071	-0.613759	-0.199374	-0.068297	-0.760845
29576	2.614728	3.021518	9.738957	0.085945	0.076452	0.079672	-0.809568	-0.219448	-0.806037	-0.612195	-0.199368	-0.070166	-0.761936
29577	2.875419	2.992211	9.232091	-0.060283	-0.019877	0.113916	-0.810366	-0.218141	-0.807462	-0.611073	-0.199166	-0.068393	-0.763050
29578	2.900740	3.104277	8.750633	-0.011098	-0.071030	0.185355	-0.814078	-0.216941	-0.807381	-0.608414	-0.200356	-0.066575	-0.765021
29579	2.763681	3.150322	8.611292	0.041133	-0.049335	0.188341	-0.820310	-0.214720	-0.806702	-0.605767	-0.201967	-0.065648	-0.766776
29580	2.520341	3.238171	8.843857	0.071132	-0.009015	0.149838	-0.824416	-0.214618	-0.807054	-0.603232	-0.203156	-0.065983	-0.768430
29581	2.456668	3.302575	9.038787	-0.050302	-0.005484	0.181313	-0.827331	-0.214295	-0.806071	-0.600990	-0.202981	-0.064194	-0.770382
29582	2.433613	3.212323	8.841391	-0.073707	0.012719	0.084121	-0.828525	-0.213261	-0.807366	-0.600026	-0.202005	-0.062826	-0.771503
29583	2.574280	3.210023	8.864980	-0.028913	0.011983	0.057703	-0.830645	-0.212916	-0.808135	-0.599573	-0.201660	-0.062067	-0.772006
29584	2.619730	3.371060	8.927740	-0.087043	0.022477	0.045193	-0.831971	-0.212140	-0.810242	-0.599257	-0.200326	-0.060763	-0.772702
29585	2.379628	3.240468	8.805824	-0.084346	0.027768	0.047064	-0.831453	-0.208106	-0.810119	-0.599168	-0.199066	-0.059375	-0.773205
29586	2.472375	3.225172	8.919505	-0.080724	0.057830	-0.016408	-0.831720	-0.207177	-0.813844	-0.599750	-0.197188	-0.058831	-0.773276
29587	2.604431	3.132880	8.717257	-0.065826	0.081421	-0.030376	-0.830927	-0.206009	-0.816902	-0.600715	-0.195237	-0.058672	-0.773034
29588	2.663243	3.240763	8.838594	-0.012602	0.091800	-0.000104	-0.830660	-0.206540	-0.818397	-0.600768	-0.193672	-0.059514	-0.773322
29589	2.667937	3.386500	8.943544	-0.017478	0.094139	0.047626	-0.829074	-0.205411	-0.820526	-0.600314	-0.192218	-0.059943	-0.774004
29590	2.546631	3.379435	8.853226	-0.026073	0.103274	0.034425	-0.828548	-0.203694	-0.822893	-0.599911	-0.190357	-0.060567	-0.774728
29591	2.334041	3.118289	8.944950	0.008931	0.091893	0.002691	-0.827749	-0.204931	-0.824552	-0.600049	-0.189210	-0.061547	-0.774824
29592	2.342766	3.322367	9.160304	-0.069482	0.129173	-0.021202	-0.824576	-0.202864	-0.826535	-0.600648	-0.186357	-0.062016	-0.775014
29593	2.545918	3.175527	8.873998	-0.112756	0.158822	-0.012339	-0.824581	-0.200847	-0.829288	-0.601383	-0.182703	-0.061964	-0.775319
29594	2.699591	3.474441	8.780180	-0.047837	0.145445	0.047852	-0.821406	-0.199126	-0.834503	-0.600832	-0.179942	-0.062699	-0.776331
29595	2.259026	3.483461	8.983219	0.068514	0.066239	0.125601	-0.820873	-0.199887	-0.838424	-0.598871	-0.180104	-0.063849	-0.777715
29596	1.709731	3.441937	8.966678	0.014389	0.033744	0.125346	-0.822994	-0.199160	-0.837572	-0.597052	-0.179925	-0.063921	-0.779147
29597	1.604926	3.182705	8.671770	0.029371	0.105072	0.049859	-0.821677	-0.196700	-0.836569	-0.596363	-0.178895	-0.065231	-0.779803
29598	1.836558	3.245173	8.750614	0.088631	0.200979	0.003747	-0.820087	-0.196990	-0.837670	-0.595938	-0.176833	-0.068894	-0.780283
29599	1.833566	3.233037	9.260887	0.083921	0.240629	0.017236	-0.815315	-0.197874	-0.840437	-0.595366	-0.174281	-0.072803	-0.780939
29600	1.762527	3.690553	9.606670	0.035391	0.086352	0.019622	-0.811868	-0.199031	-0.842123	-0.595029	-0.173391	-0.074210	-0.781261
29601	1.389578	3.322034	8.885550	-0.007203	0.012173	0.054491	-0.811340	-0.198191	-0.842774	-0.594523	-0.173361	-0.073876	-0.781684
29602	1.524321	3.091429	8.660357	0.074364	0.001694	-0.069106	-0.812266	-0.198771	-0.840903	-0.595559	-0.174123	-0.075193	-0.780600
29603	1.790440	3.224983	9.365530	0.062456	-0.028707	-0.136609	-0.808548	-0.202549	-0.838114	-0.597855	-0.175260	-0.076134	-0.778496
29604	1.481997	3.175720	9.601946	-0.125977	-0.054465	-0.094864	-0.808022	-0.201296	-0.838483	-0.600061	-0.174461	-0.073751	-0.777207
29605	1.496986	2.955051	9.117867	-0.128887	-0.078696	-0.123302	-0.810148	-0.198212	-0.843056	-0.602884	-0.174072	-0.071076	-0.775356
29606	1.710992	3.029321	9.061293	-0.109493	-0.076340	-0.175435	-0.807767	-0.197429	-0.843059	-0.606263	-0.173688	-0.068971	-0.772995
29607	1.754205	3.054382	9.091313	-0.116661	-0.084331	-0.178172	-0.805648	-0.197037	-0.844010	-0.609877	-0.173437	-0.066607	-0.770411
29608	1.887803	3.158754	9.084997	-0.105555	-0.087477	-0.190568	-0.806446	-0.195878	-0.845037	-0.613459	-0.173246	-0.064476	-0.767787
29609	1.815299	3.152586	9.106889	-0.136766	-0.100598	-0.102326	-0.804062	-0.195896	-0.846675	-0.615973	-0.173087	-0.061344	-0.766065
29610	1.889965	3.027701	8.941636	-0.107399	-0.092760	-0.121641	-0.805657	-0.193727	-0.848332	-0.618498	-0.173042	-0.058876	-0.764232
29611	1.937086	3.365976	9.118644	-0.077855	-0.087355	-0.149833	-0.804469	-0.192514	-0.847636	-0.621496	-0.173350	-0.056979	-0.761870
29612	1.901641	2.955111	9.111028	-0.139401	-0.137020	-0.212204	-0.804602	-0.192041	-0.849900	-0.625549	-0.173470	-0.053783	-0.758751
29613	2.179328	2.799888	8.586377	-0.144443	-0.164882	-0.093974	-0.806335	-0.188083	-0.850291	-0.627983	-0.174182	-0.049701	-0.756854
29614	2.180693	3.081558	9.263053	-0.007590	-0.145058	-0.128809	-0.806070	-0.188235	-0.850031	-0.630308	-0.176167	-0.048105	-0.754561
29615	1.913547	3.134983	9.413312	-0.081127	-0.098470	-0.096862	-0.806593	-0.190492	-0.848486	-0.632482	-0.176658	-0.045836	-0.752766
29616	1.895128	3.137028	8.965039	-0.166310	-0.080296	-0.070476	-0.806338	-0.186785	-0.852128	-0.634408	-0.175712	-0.042459	-0.751564
29617	1.803323	2.967852	8.751687	-0.049084	-0.085333	-0.078949	-0.808198	-0.184763	-0.853250	-0.636173	-0.176423	-0.040792	-0.749996
29618	1.715931	3.243001	8.905788	0.003018	-0.126567	-0.083466	-0.809122	-0.185894	-0.851665	-0.637736	-0.178309	-0.039411	-0.748295
29619	1.541956	3.009269	9.121245	-0.026669	-0.157960	-0.190690	-0.810180	-0.186741	-0.850204	-0.641142	-0.180280	-0.037593	-0.744999
29620	1.869790	2.638999	9.304991	-0.096170	-0.169492	-0.286524	-0.810044	-0.188169	-0.848909	-0.646092	-0.181370	-0.034910	-0.740575
29621	2.392239	2.262572	9.689717	-0.165657	-0.185349	-0.350605	-0.807133	-0.187119	-0.848909	-0.652329	-0.181797	-0.031235	-0.735147
29622	2.904838	2.378634	9.300203	-0.306100	-0.174784	-0.177807	-0.805943	-0.186288	-0.849836	-0.656341	-0.180275	-0.024996	-0.732184
29623	2.409879	2.015241	9.109643	-0.138859	-0.073353	-0.017371	-0.807547	-0.180877	-0.852865	-0.657459	-0.179595	-0.021918	-0.731446
29624	2.253216	2.223665	9.926439	0.051992	0.009828	-0.007393	-0.807546	-0.181144	-0.853410	-0.657500	-0.180151	-0.022747	-0.731246
29625	2.473993	2.319902	9.850652	-0.130863	0.054246	0.040008	-0.807157	-0.177998	-0.857071	-0.657690	-0.177707	-0.021241	-0.731719
29626	1.961461	2.315329	8.665183	-0.214617	-0.007487	0.203930	-0.808233	-0.172018	-0.861162	-0.655510	-0.175097	-0.017205	-0.734405
29627	1.664313	2.334172	8.304509	0.152073	-0.043925	0.183702	-0.811414	-0.171267	-0.860296	-0.652623	-0.177836	-0.018072	-0.736295
29628	1.702593	2.699035	8.919110	0.262392	-0.122052	0.181741	-0.816047	-0.172667	-0.855457	-0.649141	-0.183142	-0.019615	-0.738031
29629	1.769717	2.879892	9.064222	0.053428	-0.219655	0.102637	-0.821339	-0.175326	-0.849846	-0.647855	-0.187130	-0.017075	-0.738223
29630	1.885584	2.969342	8.720502	-0.004400	-0.307129	0.096571	-0.830875	-0.175784	-0.844652	-0.646691	-0.191665	-0.012581	-0.738171
29631	2.208169	3.562613	8.725925	0.254395	-0.272143	-0.221642	-0.835635	-0.179335	-0.837196	-0.649386	-0.198927	-0.013619	-0.733854
29632	2.658300	4.503004	9.875943	0.368918	-0.211610	-0.326267	-0.834950	-0.188085	-0.827554	-0.652935	-0.206751	-0.017488	-0.728439
29633	2.750785	4.961100	10.595002	0.173832	0.083346	-0.454123	-0.828831	-0.198168	-0.820030	-0.659130	-0.207671	-0.023022	-0.722420
29634	2.534720	3.723895	8.792495	-0.302004	0.283861	-0.387000	-0.817958	-0.201616	-0.826706	-0.666038	-0.199417	-0.023907	-0.718370
29635	2.722389	2.799876	7.134803	-0.217983	0.223747	-0.302213	-0.805512	-0.199537	-0.832418	-0.671464	-0.193207	-0.024990	-0.714970
29636	2.602376	2.715150	6.963273	0.112892	0.019586	0.012284	-0.800871	-0.201279	-0.834137	-0.671107	-0.194467	-0.026704	-0.714902
29637	2.385796	3.429922	8.886421	0.477983	-0.051049	-0.096677	-0.803247	-0.204386	-0.830183	-0.670965	-0.201644	-0.033243	-0.712769
29638	3.259182	4.382911	10.626998	0.507867	0.202757	-0.134132	-0.798711	-0.217032	-0.818832	-0.670919	-0.205479	-0.043631	-0.711156
29639	2.716700	2.994146	8.861350	-0.141434	0.309193	0.009721	-0.793800	-0.220158	-0.821403	-0.671410	-0.199298	-0.045724	-0.712318
29640	2.534783	2.514920	7.314124	0.116720	0.175759	0.098182	-0.792867	-0.221789	-0.824283	-0.669643	-0.198456	-0.049244	-0.713981
29641	1.795891	3.016292	9.006229	0.597544	0.151823	0.080188	-0.792845	-0.230357	-0.815835	-0.666257	-0.204464	-0.059455	-0.714676
29642	2.160676	3.392001	10.256573	0.346583	0.124066	-0.103023	-0.788461	-0.235139	-0.812550	-0.666403	-0.207179	-0.066377	-0.713147
29643	2.929206	3.148577	9.603231	0.038677	-0.013098	-0.053732	-0.784739	-0.240003	-0.811138	-0.667356	-0.207901	-0.066904	-0.711996
29644	2.809891	3.146308	8.639216	0.038721	-0.116577	0.030527	-0.788182	-0.240544	-0.808432	-0.667157	-0.210111	-0.065674	-0.711647
29645	2.299966	3.326393	8.677571	0.100625	-0.126889	0.036063	-0.792404	-0.247116	-0.797590	-0.666705	-0.213412	-0.065145	-0.711137
29646	2.275855	3.369682	8.989408	0.075157	-0.088583	-0.083127	-0.794782	-0.249646	-0.794424	-0.667907	-0.215558	-0.065297	-0.709345
29647	2.530801	3.471405	9.025347	-0.031387	-0.058005	-0.132835	-0.793202	-0.246297	-0.795945	-0.670318	-0.215888	-0.064510	-0.707039
29648	2.422546	3.537396	8.925249	-0.111923	-0.049311	-0.080847	-0.791883	-0.244513	-0.795903	-0.672224	-0.214971	-0.062528	-0.705686
29649	2.506049	3.466080	8.827257	-0.164674	-0.007780	-0.052470	-0.790300	-0.241850	-0.797983	-0.673991	-0.212906	-0.060162	-0.704832
29650	2.667329	3.386468	8.750971	-0.176963	0.059688	-0.052107	-0.788712	-0.240745	-0.805212	-0.675614	-0.209608	-0.058605	-0.704397
29651	2.731857	3.533267	8.626682	-0.156741	0.109934	0.008378	-0.788456	-0.237457	-0.808867	-0.676323	-0.206080	-0.057648	-0.704836
29652	2.754123	3.635622	8.650662	-0.100869	0.147772	0.079512	-0.787542	-0.232191	-0.814211	-0.675663	-0.202718	-0.057802	-0.706430
29653	2.407319	3.784688	8.735174	-0.095720	0.175119	0.161107	-0.784636	-0.229223	-0.818712	-0.673863	-0.199296	-0.057942	-0.709107
29654	2.060570	3.671591	8.715760	-0.110590	0.194775	0.115295	-0.784519	-0.223542	-0.823094	-0.672672	-0.195172	-0.058434	-0.711340
29655	2.417416	3.736305	8.557735	-0.072722	0.212777	0.048262	-0.781339	-0.223547	-0.826082	-0.672311	-0.191405	-0.059851	-0.712587
29656	2.405602	3.886616	8.835444	-0.056992	0.219592	0.066026	-0.777507	-0.220173	-0.830983	-0.671575	-0.187584	-0.061625	-0.714144
29657	2.289321	4.110238	8.724284	-0.096745	0.258060	0.078543	-0.774468	-0.217202	-0.835754	-0.670780	-0.182917	-0.063189	-0.715963
29658	2.191605	3.950717	9.001695	-0.042500	0.115177	-0.057443	-0.771296	-0.214399	-0.839458	-0.671885	-0.180623	-0.064213	-0.715418
29659	2.341791	4.268963	8.693406	-0.095490	0.007929	0.054828	-0.770499	-0.214932	-0.841363	-0.671719	-0.179565	-0.062533	-0.715989
29660	1.833498	3.847073	8.514914	-0.021492	-0.086961	0.032484	-0.773679	-0.214269	-0.842781	-0.671732	-0.180562	-0.060811	-0.715873
29661	1.431454	3.854355	8.627684	-0.036402	-0.093886	-0.017030	-0.776327	-0.214473	-0.843428	-0.672507	-0.181675	-0.058901	-0.715024
29662	1.138425	3.776253	8.958661	-0.109255	-0.099929	-0.121559	-0.775936	-0.211894	-0.846704	-0.675052	-0.181493	-0.056306	-0.712878
29663	1.386429	3.732204	8.944941	-0.101863	-0.188412	-0.279521	-0.777259	-0.212407	-0.847376	-0.679895	-0.182740	-0.053188	-0.708181
29664	1.552274	3.385642	8.627706	-0.029079	-0.284383	-0.256935	-0.777521	-0.213581	-0.844593	-0.684220	-0.186097	-0.049716	-0.703377
29665	1.276394	2.938899	8.990873	-0.020316	-0.282882	-0.315177	-0.778575	-0.215866	-0.841299	-0.689281	-0.189701	-0.046626	-0.697661
29666	1.385718	2.639946	9.492314	-0.066365	-0.310035	-0.382708	-0.778299	-0.219975	-0.838884	-0.695419	-0.192749	-0.042749	-0.690951
29667	1.679243	2.533634	9.687457	-0.090915	-0.276901	-0.435683	-0.776310	-0.221194	-0.836397	-0.702289	-0.195083	-0.039223	-0.683516
29668	1.861843	2.857359	9.702653	-0.080129	-0.189249	-0.488187	-0.772331	-0.223261	-0.835435	-0.709658	-0.196152	-0.037251	-0.675664
29669	2.299242	3.025491	9.616121	-0.012005	-0.005635	-0.446232	-0.767547	-0.228704	-0.834188	-0.716010	-0.195840	-0.038657	-0.668941
29670	2.194646	2.921643	9.601660	-0.109701	0.019942	-0.220023	-0.761448	-0.230267	-0.839138	-0.719613	-0.193826	-0.038219	-0.665679
29671	1.346216	2.687783	9.562949	-0.167231	0.003598	-0.156457	-0.756150	-0.230338	-0.841348	-0.722638	-0.191324	-0.036548	-0.663215
29672	1.261189	2.560007	9.455399	-0.145019	0.046607	-0.306379	-0.753239	-0.229120	-0.842550	-0.727429	-0.188375	-0.036357	-0.658817
29673	1.841204	2.575343	9.059085	-0.246212	0.068422	-0.287225	-0.745826	-0.227358	-0.847678	-0.732377	-0.183701	-0.035088	-0.654711
29674	1.832008	2.516897	8.847433	-0.196059	-0.003787	-0.154909	-0.740535	-0.224445	-0.852208	-0.735321	-0.180759	-0.032922	-0.652338
29675	1.814942	2.676815	9.057514	-0.087864	-0.069840	-0.107260	-0.739357	-0.219370	-0.855549	-0.737385	-0.180316	-0.031017	-0.650221
29676	1.819210	2.696305	8.997324	-0.079376	-0.128568	-0.030694	-0.739496	-0.217108	-0.856682	-0.738336	-0.180790	-0.028089	-0.649143
29677	1.702235	2.985472	9.080610	-0.001525	-0.129142	0.019066	-0.740160	-0.216695	-0.855722	-0.738469	-0.182455	-0.025974	-0.648613
29678	1.501472	3.083775	9.049640	0.003579	-0.147978	0.026959	-0.744932	-0.215532	-0.852947	-0.738364	-0.184435	-0.023629	-0.648263
29679	1.483523	3.258220	9.071842	-0.046461	-0.161337	0.010800	-0.746796	-0.212634	-0.849613	-0.738777	-0.185832	-0.020517	-0.647498
29680	1.569680	3.303470	9.016377	-0.042208	-0.173086	-0.015804	-0.750772	-0.212199	-0.846333	-0.739404	-0.187440	-0.017362	-0.646411
29681	1.791546	3.220100	8.917909	-0.095029	-0.217586	-0.067574	-0.754615	-0.211760	-0.843323	-0.741013	-0.188804	-0.013112	-0.644268
29682	1.997903	3.175280	8.756092	0.020547	-0.206524	-0.079557	-0.755677	-0.210745	-0.843949	-0.742227	-0.191749	-0.010501	-0.642045
29683	2.090984	3.254650	8.806489	0.096203	-0.200503	-0.081075	-0.760307	-0.213291	-0.837805	-0.743244	-0.195726	-0.009029	-0.639686
29684	2.159298	3.367557	8.899198	0.133593	-0.177527	-0.062267	-0.762818	-0.215910	-0.830614	-0.743770	-0.199972	-0.008229	-0.637769
29685	2.178798	3.610649	8.936473	0.178179	-0.115437	0.031083	-0.764661	-0.220812	-0.821894	-0.742986	-0.204104	-0.008640	-0.637369
29686	2.062952	4.067312	8.900590	0.179712	-0.055457	0.050929	-0.766770	-0.225139	-0.813688	-0.741847	-0.207491	-0.009786	-0.637585
29687	2.029076	4.083701	9.019774	0.029717	-0.032477	0.077132	-0.769559	-0.223047	-0.810772	-0.741063	-0.208381	-0.009388	-0.638212
29688	2.208277	4.451135	9.768655	0.165648	0.146484	-0.064590	-0.770082	-0.225789	-0.806291	-0.741412	-0.208954	-0.013829	-0.637538
29689	2.268384	4.160896	9.320183	-0.124139	0.338861	0.038295	-0.768485	-0.227863	-0.808791	-0.741650	-0.202829	-0.017174	-0.639157
29690	2.338017	3.297912	8.269773	-0.174756	0.417870	0.132400	-0.766642	-0.223234	-0.817788	-0.740742	-0.194931	-0.020484	-0.642560
29691	2.297448	3.321404	7.849542	-0.131300	0.399062	0.188131	-0.764793	-0.220569	-0.826312	-0.738954	-0.187991	-0.024018	-0.646551
29692	1.719129	3.386148	7.754286	-0.012162	0.257015	0.218665	-0.766916	-0.218116	-0.833857	-0.736296	-0.184587	-0.026710	-0.650448
29693	1.714390	2.917600	7.897278	0.250554	0.139522	0.133882	-0.770482	-0.221195	-0.836061	-0.733852	-0.186612	-0.031575	-0.652411
29694	2.679163	2.714420	9.786576	0.494030	0.150962	0.010699	-0.772307	-0.231915	-0.829405	-0.732004	-0.191885	-0.040067	-0.652491
29695	4.346274	4.412580	12.819161	0.417352	0.605614	0.016395	-0.769351	-0.246587	-0.825613	-0.729922	-0.190205	-0.054277	-0.654285
29696	1.308890	1.779206	8.885085	-0.533957	0.283081	0.351705	-0.763788	-0.245323	-0.837713	-0.727225	-0.179055	-0.049959	-0.660747
29697	0.310849	1.955168	7.798892	0.453901	-0.126709	0.430218	-0.770543	-0.245001	-0.838966	-0.720299	-0.187785	-0.052529	-0.665693
29698	2.583696	2.642296	9.793818	0.475721	-0.087578	0.014444	-0.773946	-0.260313	-0.825193	-0.718628	-0.195798	-0.057426	-0.664786
29699	3.420941	2.463302	9.820859	-0.003417	0.019993	0.248618	-0.778708	-0.262805	-0.821327	-0.715610	-0.195824	-0.056560	-0.668099
29700	2.141692	2.355068	9.204756	-0.092781	-0.029715	0.354409	-0.788531	-0.254682	-0.824845	-0.711447	-0.195271	-0.053408	-0.672949
29701	1.361776	2.794811	9.028277	-0.063917	-0.045512	0.282061	-0.794506	-0.249786	-0.825426	-0.708251	-0.195298	-0.050641	-0.676517
29702	1.702463	2.985484	9.152826	-0.109188	-0.010999	0.094630	-0.794635	-0.250778	-0.824651	-0.707558	-0.193981	-0.048551	-0.677772
29703	2.173191	2.901751	8.821301	-0.170996	0.065933	0.199157	-0.797426	-0.246978	-0.829328	-0.705763	-0.190876	-0.046221	-0.680683
29704	2.652814	2.925027	8.912865	-0.092014	0.107174	0.213706	-0.797573	-0.241579	-0.833313	-0.703227	-0.188301	-0.045581	-0.684059
29705	2.702367	3.217196	8.801461	-0.048036	0.174001	0.330949	-0.799969	-0.237273	-0.836100	-0.699009	-0.185600	-0.045904	-0.689081
29706	2.234682	3.441722	8.684325	0.025664	0.160434	0.400148	-0.803297	-0.231248	-0.839895	-0.693387	-0.184101	-0.046918	-0.695068
29707	1.832011	3.516983	9.027631	0.048158	0.175616	0.368566	-0.802764	-0.231866	-0.843946	-0.688207	-0.182747	-0.048448	-0.700448
29708	1.844967	3.592463	9.003389	-0.010096	0.183269	0.326875	-0.803037	-0.228727	-0.846661	-0.683659	-0.180348	-0.049529	-0.705430
29709	1.830350	3.356747	9.023974	-0.048310	0.189526	0.276415	-0.804899	-0.225818	-0.849901	-0.680044	-0.177372	-0.050238	-0.709616
29710	2.050360	3.351009	8.828585	-0.046720	0.226421	0.223568	-0.805440	-0.221518	-0.854319	-0.676994	-0.173742	-0.051752	-0.713313
29711	2.303390	3.625008	8.579145	0.082415	0.250222	0.312472	-0.803854	-0.219630	-0.859108	-0.672279	-0.171733	-0.055019	-0.717998
29712	1.856661	3.866972	9.069072	0.171480	0.239614	0.411777	-0.804506	-0.222915	-0.861352	-0.665720	-0.171043	-0.059165	-0.723921
29713	0.883772	4.096942	9.381679	0.155513	0.032496	0.366395	-0.806887	-0.224159	-0.859486	-0.660144	-0.173199	-0.060435	-0.728395
29714	0.889460	3.728032	8.852700	0.147553	-0.121819	0.167375	-0.814565	-0.225415	-0.857961	-0.657591	-0.177124	-0.060273	-0.729773
29715	1.615891	3.430457	8.338078	0.196128	-0.127950	-0.034217	-0.818262	-0.230251	-0.850291	-0.657869	-0.181647	-0.061461	-0.728310
29716	2.220779	3.528852	8.668800	0.211806	-0.075199	-0.074643	-0.818238	-0.238728	-0.845865	-0.658545	-0.185439	-0.063706	-0.726548
29717	1.686754	3.800806	9.329122	-0.006445	-0.093257	0.005099	-0.818102	-0.240818	-0.840030	-0.658938	-0.186846	-0.062263	-0.725957
29718	0.792071	3.493312	9.525428	-0.160871	-0.166216	-0.155666	-0.820090	-0.239869	-0.842928	-0.662272	-0.186945	-0.058198	-0.723230
29719	1.476770	2.770135	8.454325	0.129269	-0.212119	-0.105636	-0.821005	-0.244386	-0.839842	-0.663888	-0.191683	-0.057585	-0.720552
29720	2.483246	2.417049	8.791146	0.389043	-0.101397	-0.176822	-0.820315	-0.254289	-0.834798	-0.665304	-0.198101	-0.062405	-0.717100
29721	2.427374	2.819161	10.519400	0.136928	-0.096102	-0.007881	-0.820560	-0.261696	-0.828055	-0.665321	-0.201359	-0.063001	-0.716124
29722	1.658776	2.858629	10.630308	-0.248610	-0.080977	0.109638	-0.822552	-0.260283	-0.826779	-0.665062	-0.199341	-0.057825	-0.717365
29723	1.453951	2.636339	9.590713	-0.339084	0.050943	-0.116047	-0.822572	-0.252718	-0.834051	-0.668343	-0.193961	-0.053978	-0.716089
29724	1.984037	2.451707	9.001820	-0.192494	0.095386	-0.136616	-0.817279	-0.250178	-0.840606	-0.671028	-0.189862	-0.052957	-0.714752
29725	2.005449	2.607455	9.092766	-0.186082	0.078903	-0.043002	-0.815171	-0.245260	-0.850268	-0.672599	-0.186171	-0.051367	-0.714362
29726	2.060052	2.525904	8.986744	-0.210526	0.045958	0.058373	-0.814921	-0.239521	-0.857334	-0.672502	-0.182727	-0.048706	-0.715528
29727	2.376619	2.456406	9.037900	-0.129869	0.006672	0.165281	-0.813737	-0.236700	-0.859807	-0.670933	-0.181029	-0.046141	-0.717599
29728	1.971969	2.636010	9.414054	-0.099972	-0.020114	0.287279	-0.818389	-0.230987	-0.860778	-0.667147	-0.180229	-0.043348	-0.721494
29729	1.243550	2.690747	9.299827	-0.169742	-0.057506	0.299358	-0.823438	-0.225071	-0.864154	-0.663815	-0.179006	-0.038868	-0.725118
29730	1.158049	2.793535	8.964269	-0.207799	-0.108612	0.267107	-0.833402	-0.214007	-0.867980	-0.660587	-0.178020	-0.033439	-0.728571
29731	1.448638	2.772086	8.766350	-0.002039	-0.142080	0.037620	-0.837395	-0.207160	-0.870400	-0.660488	-0.180017	-0.031256	-0.728267
29732	1.694933	3.058126	8.762121	-0.050717	-0.245218	0.021712	-0.840179	-0.206806	-0.864721	-0.660465	-0.182937	-0.027153	-0.727724
29733	1.691669	3.208553	8.679050	0.049227	-0.279743	0.013844	-0.847339	-0.204643	-0.860544	-0.660580	-0.187591	-0.024023	-0.726545
29734	1.888737	3.304377	8.766211	0.237925	-0.237993	-0.171003	-0.851568	-0.208600	-0.854181	-0.662352	-0.194120	-0.024907	-0.723179
29735	2.228088	3.589711	9.065711	0.251887	-0.219667	-0.186849	-0.852333	-0.219216	-0.846997	-0.664525	-0.200468	-0.026307	-0.719393
29736	2.508215	3.769570	9.128310	0.171375	-0.150802	-0.193804	-0.852314	-0.226836	-0.837311	-0.666837	-0.204823	-0.027469	-0.715976
29737	2.160445	3.525337	8.724742	-0.052996	-0.179377	-0.051373	-0.854563	-0.227977	-0.833968	-0.668244	-0.206598	-0.024500	-0.714260
29738	2.520959	4.175217	9.587774	0.314843	-0.065026	-0.161009	-0.857862	-0.232752	-0.829386	-0.669431	-0.211665	-0.028712	-0.711502
29739	2.590843	4.220194	9.748438	0.050096	0.129158	-0.121718	-0.853599	-0.241604	-0.825021	-0.671236	-0.210381	-0.031680	-0.710056
29740	2.317329	3.533022	8.575453	-0.155683	0.289707	0.000783	-0.850027	-0.239604	-0.830634	-0.671870	-0.204183	-0.033270	-0.711191
29741	2.249692	3.405493	7.837814	0.004901	0.288007	0.123317	-0.843801	-0.239186	-0.836864	-0.670252	-0.200203	-0.036723	-0.713675
29742	2.090966	3.769183	8.215312	0.138110	0.237945	0.180006	-0.843531	-0.240966	-0.838668	-0.667170	-0.198795	-0.041061	-0.716714
29743	1.953164	3.650182	8.332329	0.116052	0.221284	0.126818	-0.841939	-0.241551	-0.839108	-0.665061	-0.197265	-0.045213	-0.718844
29744	2.644836	3.308391	8.808636	0.246450	0.269757	-0.132532	-0.838216	-0.246639	-0.840118	-0.665977	-0.196545	-0.052759	-0.717677
29745	3.458845	4.100112	10.678582	0.357850	0.588677	-0.042874	-0.829172	-0.259450	-0.838350	-0.664851	-0.192831	-0.065895	-0.718643
29746	2.276953	2.078340	8.852359	-0.255182	0.566582	0.239239	-0.817258	-0.256740	-0.846719	-0.661807	-0.181587	-0.068731	-0.724095
29747	1.442473	2.301034	8.442369	0.248922	0.234644	0.313142	-0.813548	-0.256038	-0.856803	-0.656368	-0.181916	-0.074240	-0.728406
29748	1.557091	2.575187	10.403072	0.435760	0.016283	0.113330	-0.815383	-0.263609	-0.847362	-0.653255	-0.187545	-0.080293	-0.729135
29749	2.895818	2.555727	9.864223	-0.112180	-0.025153	0.202126	-0.817763	-0.265005	-0.844964	-0.651111	-0.186764	-0.077440	-0.731558
29750	2.669356	2.347625	8.968273	-0.073362	-0.069044	0.226801	-0.827060	-0.255952	-0.846984	-0.648158	-0.187136	-0.074574	-0.734378
29751	1.963312	2.762031	9.003657	-0.056812	-0.109337	0.206398	-0.831715	-0.249548	-0.847665	-0.645837	-0.188319	-0.071354	-0.736437
29752	1.577507	2.971106	9.394608	-0.111317	-0.089322	0.025186	-0.834500	-0.248408	-0.845852	-0.645907	-0.188198	-0.068446	-0.736682
29753	2.008197	2.976475	9.224855	-0.270903	-0.060086	-0.060090	-0.834910	-0.243868	-0.848655	-0.648227	-0.185492	-0.063698	-0.735756
29754	2.166765	2.979308	8.810891	-0.261135	-0.018702	-0.148227	-0.834659	-0.238433	-0.854656	-0.651227	-0.182159	-0.060151	-0.734237
29755	2.543373	3.049252	8.805071	-0.205489	0.012701	-0.103734	-0.831494	-0.233391	-0.858557	-0.653809	-0.179192	-0.057436	-0.732889
29756	2.731277	3.358514	8.873491	-0.091438	0.047222	-0.021875	-0.829906	-0.232492	-0.862841	-0.654405	-0.177264	-0.056735	-0.732880
29757	2.338766	3.339244	8.767721	-0.151651	0.070704	0.013539	-0.825945	-0.228214	-0.864628	-0.654981	-0.174329	-0.055123	-0.733192
29758	2.213024	3.339399	8.852920	-0.085004	0.078390	0.012938	-0.822370	-0.227391	-0.867595	-0.655113	-0.172076	-0.054770	-0.733633
29759	2.078222	3.327266	9.060686	-0.115647	0.130223	-0.044266	-0.818536	-0.224608	-0.871039	-0.656331	-0.168700	-0.054662	-0.733337
29760	1.996041	3.296633	8.933234	-0.210974	0.195755	-0.102473	-0.814444	-0.219532	-0.877365	-0.658460	-0.162942	-0.054382	-0.732750
29761	1.812866	3.477779	8.856445	-0.245258	0.284841	-0.049815	-0.806904	-0.215298	-0.886977	-0.659976	-0.155604	-0.054438	-0.732978
29762	1.931527	4.018837	9.180943	-0.128347	0.265406	-0.085876	-0.799361	-0.211892	-0.897018	-0.661519	-0.149923	-0.056206	-0.732636
29763	2.008021	4.175564	9.071388	0.086876	-0.074887	0.085880	-0.797496	-0.215224	-0.899696	-0.660390	-0.152447	-0.055991	-0.733151
29764	1.229997	3.777898	8.807414	0.232882	-0.337076	0.236916	-0.805704	-0.217102	-0.894831	-0.656812	-0.160729	-0.054095	-0.734737
29765	0.119213	3.330525	8.750229	0.025779	-0.330412	0.109266	-0.818943	-0.219102	-0.891790	-0.655784	-0.166191	-0.049625	-0.734755
29766	0.101337	3.291388	8.981043	-0.287117	-0.041465	-0.392024	-0.820273	-0.216755	-0.895457	-0.662750	-0.162646	-0.046039	-0.729513
29767	1.117647	2.945773	9.409574	-0.255241	-0.138599	-0.728715	-0.815632	-0.218002	-0.900514	-0.674585	-0.160688	-0.042763	-0.719226
29768	2.171665	2.052183	9.109276	0.175997	-0.406280	-0.577201	-0.812029	-0.227661	-0.896839	-0.682841	-0.168402	-0.041534	-0.709679
29769	2.216300	1.861303	9.759554	0.149312	-0.290029	-0.468700	-0.811332	-0.239972	-0.890262	-0.689503	-0.174240	-0.041137	-0.701807
29770	2.308942	1.909155	10.238611	-0.066312	-0.186771	-0.330833	-0.805628	-0.243018	-0.890962	-0.694711	-0.175671	-0.038670	-0.696435
29771	2.245421	2.150718	10.066353	-0.175290	-0.103616	-0.279358	-0.802045	-0.244961	-0.895090	-0.699592	-0.174513	-0.035590	-0.691989
29772	1.835722	1.953895	9.535366	-0.131824	-0.016236	-0.204289	-0.804568	-0.243142	-0.892722	-0.702949	-0.172740	-0.034171	-0.689098
29773	1.514203	1.952859	9.005609	-0.182341	0.018615	-0.158169	-0.799538	-0.241648	-0.895953	-0.706051	-0.169824	-0.032269	-0.686739
29774	1.514478	2.154314	8.830797	-0.097125	0.019953	-0.147289	-0.797691	-0.238793	-0.900579	-0.708362	-0.168073	-0.031654	-0.684816
29775	1.958615	2.485210	8.837114	-0.013180	-0.023262	-0.131500	-0.792659	-0.237936	-0.906513	-0.710531	-0.168123	-0.031380	-0.682565
29776	2.417223	2.522706	9.269712	0.055437	-0.072646	-0.015015	-0.792920	-0.239076	-0.905205	-0.710628	-0.169887	-0.031077	-0.682041
29777	1.747200	2.564020	9.913159	-0.074485	-0.102154	0.125971	-0.797164	-0.237686	-0.900684	-0.709532	-0.170299	-0.027958	-0.683214
29778	1.244812	2.435933	9.624318	-0.202039	-0.113601	0.183970	-0.803943	-0.229387	-0.902756	-0.707661	-0.169079	-0.022914	-0.685641
29779	1.412336	2.455906	9.085338	-0.217549	-0.091989	0.095627	-0.810055	-0.222201	-0.905677	-0.707435	-0.167266	-0.018111	-0.686461
29780	1.728264	2.602390	8.764175	-0.076766	-0.098459	0.046451	-0.814189	-0.212245	-0.909606	-0.706950	-0.167550	-0.015472	-0.686957
29781	1.543905	2.846628	8.710944	0.036546	-0.156850	0.072987	-0.819623	-0.211497	-0.906299	-0.706188	-0.170207	-0.013343	-0.687132
29782	1.531390	3.118270	8.766277	0.185889	-0.191138	0.000731	-0.824921	-0.211439	-0.903553	-0.705579	-0.175466	-0.013132	-0.686438
29783	1.594196	3.296638	9.062914	0.265756	-0.191785	-0.160837	-0.827955	-0.216542	-0.897106	-0.707212	-0.181765	-0.014525	-0.683083
29784	1.823964	3.463455	9.210715	0.185667	-0.216363	-0.200206	-0.832041	-0.223850	-0.890851	-0.709391	-0.187292	-0.014654	-0.679317
29785	2.025708	3.617571	8.845073	0.158423	-0.216826	-0.190612	-0.835201	-0.230924	-0.883527	-0.711764	-0.192396	-0.014375	-0.675403
29786	1.896045	3.683187	8.869483	0.156494	-0.207282	-0.217938	-0.836507	-0.237713	-0.878361	-0.714301	-0.197365	-0.014287	-0.671280
29787	2.161391	4.081295	9.466731	0.247122	-0.088036	-0.189573	-0.837806	-0.246827	-0.875283	-0.716213	-0.201998	-0.017076	-0.667791
29788	2.237503	4.131208	9.329086	0.030549	0.076034	-0.138826	-0.834348	-0.252000	-0.872267	-0.718098	-0.201377	-0.019040	-0.665898
29789	2.344541	4.002000	8.644958	0.033415	0.232790	-0.149308	-0.828772	-0.255947	-0.876214	-0.720181	-0.198700	-0.023440	-0.664310
29790	2.185876	3.780636	8.415507	0.068640	0.324498	-0.035399	-0.819746	-0.262553	-0.877200	-0.720425	-0.195358	-0.029061	-0.664815
29791	2.476116	4.363740	9.623487	0.237345	0.543207	-0.118459	-0.809130	-0.269146	-0.880350	-0.721028	-0.191510	-0.040525	-0.664680
29792	2.301008	2.811831	8.825901	-0.145588	0.626976	-0.115466	-0.793096	-0.270990	-0.889046	-0.722768	-0.180957	-0.047959	-0.665252
29793	2.111785	1.529134	8.329126	-0.007821	0.438876	0.021785	-0.779586	-0.270266	-0.897632	-0.722375	-0.175047	-0.054073	-0.666790
29794	2.182149	1.892252	9.883433	0.256330	0.278967	0.072799	-0.773216	-0.274908	-0.896377	-0.720363	-0.175084	-0.061157	-0.668343
29795	2.266244	2.367161	10.354193	0.067758	0.072783	0.221133	-0.771350	-0.278850	-0.896793	-0.717389	-0.175363	-0.062211	-0.671365
29796	1.923670	2.368114	9.308687	-0.034561	-0.005854	0.200075	-0.775334	-0.275115	-0.897433	-0.714864	-0.175159	-0.060890	-0.674226
29797	1.762704	2.831193	8.838121	0.002546	-0.041623	0.220324	-0.779055	-0.271377	-0.892306	-0.712243	-0.176032	-0.059389	-0.676901
29798	1.186063	2.942176	9.565744	0.007299	-0.102568	0.097167	-0.783694	-0.270471	-0.890614	-0.710988	-0.177603	-0.057633	-0.677961
29799	1.924401	2.659467	9.845668	-0.300454	-0.138019	-0.046519	-0.785297	-0.265640	-0.892722	-0.713146	-0.175131	-0.051580	-0.676824
29800	2.286830	2.347978	9.079288	-0.418839	-0.146662	-0.061139	-0.790094	-0.254695	-0.902650	-0.715416	-0.171039	-0.044005	-0.676010
29801	2.276884	2.561376	8.812609	-0.268017	-0.092633	-0.037335	-0.790650	-0.245038	-0.909312	-0.717212	-0.168433	-0.038946	-0.675071
29802	2.057358	2.904522	8.991026	-0.266466	-0.033465	0.015239	-0.791732	-0.236980	-0.912666	-0.717890	-0.165055	-0.034754	-0.675413
29803	2.123613	2.954250	8.800128	-0.235136	0.060368	-0.029163	-0.790296	-0.229503	-0.917542	-0.719307	-0.160887	-0.032286	-0.675033
29804	2.373573	3.046163	8.730083	-0.178219	0.120437	0.006706	-0.787672	-0.220348	-0.923721	-0.719773	-0.156692	-0.031496	-0.675561
29805	2.325304	3.190950	8.939321	-0.086368	0.128367	0.005277	-0.781986	-0.216600	-0.928497	-0.720176	-0.153821	-0.031882	-0.675773
29806	2.000905	3.306438	9.000704	-0.125623	0.158651	0.132720	-0.779352	-0.211425	-0.931583	-0.718813	-0.149947	-0.031942	-0.678088
29807	1.970765	3.798610	8.704825	-0.132078	0.229275	0.150826	-0.775123	-0.207447	-0.938884	-0.717287	-0.145194	-0.032725	-0.680696
29808	1.762037	4.554589	8.772148	-0.106807	0.242920	0.182833	-0.770896	-0.202935	-0.945095	-0.715148	-0.140471	-0.034087	-0.683864
29809	1.165558	4.354450	8.926249	0.215124	-0.235933	0.311758	-0.774596	-0.205936	-0.944478	-0.710695	-0.147208	-0.032567	-0.687155
29810	0.755515	3.405115	8.136164	0.502101	-0.501978	0.307567	-0.791522	-0.216278	-0.933073	-0.705499	-0.161429	-0.031279	-0.689372
29811	0.516736	2.114359	8.776414	0.608714	-0.419503	0.172372	-0.809230	-0.231186	-0.916573	-0.701633	-0.176075	-0.033054	-0.689650
29812	1.041012	2.662979	10.978684	0.065161	-0.247028	-0.008772	-0.817018	-0.241450	-0.905540	-0.701929	-0.180394	-0.030391	-0.688354
29813	1.573848	2.580508	11.905481	-0.174957	-0.386757	0.024808	-0.824441	-0.239184	-0.905650	-0.702741	-0.183357	-0.022367	-0.687048
29814	2.343574	1.667073	10.467752	-0.168035	-0.129620	-0.016057	-0.833457	-0.235954	-0.903565	-0.703804	-0.182776	-0.018193	-0.686238
29815	2.476988	1.834424	9.267111	-0.238735	0.090338	-0.090910	-0.830030	-0.230068	-0.907979	-0.706192	-0.178193	-0.016380	-0.685034
29816	1.525730	1.598662	8.883472	-0.331348	0.078259	0.075157	-0.829243	-0.226598	-0.914049	-0.706337	-0.172470	-0.012605	-0.686428
29817	2.077714	1.341643	8.632771	-0.043315	0.130308	0.083361	-0.829531	-0.218397	-0.918347	-0.705620	-0.170099	-0.013401	-0.687741
29818	2.546587	1.743446	9.245863	0.176280	0.126298	0.214734	-0.829398	-0.219046	-0.914478	-0.701900	-0.170909	-0.016839	-0.691262
29819	1.681455	1.948693	9.761739	-0.080167	0.067879	0.438281	-0.831665	-0.213966	-0.914558	-0.696384	-0.168969	-0.015000	-0.697334
29820	1.443264	1.801115	9.370432	-0.089854	0.021060	0.457469	-0.838585	-0.202289	-0.917729	-0.689983	-0.167561	-0.012493	-0.704053
29821	1.810195	1.681505	8.939715	0.046629	-0.018924	0.395690	-0.844438	-0.193786	-0.917390	-0.684568	-0.168508	-0.011382	-0.709113
29822	1.553512	2.142887	8.841708	0.084732	-0.057066	0.512304	-0.853986	-0.190171	-0.913274	-0.676803	-0.170602	-0.010052	-0.716053
29823	1.174017	2.485557	9.005593	0.197208	-0.097690	0.538984	-0.865001	-0.183373	-0.906490	-0.668731	-0.174677	-0.009581	-0.722630
29824	1.371782	2.785288	9.067167	0.287073	-0.120031	0.539065	-0.878266	-0.177366	-0.899437	-0.659845	-0.180364	-0.010197	-0.729362
29825	1.921231	2.894749	8.794367	0.293423	-0.131357	0.568953	-0.891255	-0.175363	-0.888489	-0.650822	-0.186151	-0.010617	-0.735979
29826	1.798548	2.921617	8.482311	0.381000	-0.088525	0.735742	-0.906904	-0.168894	-0.880991	-0.638535	-0.192572	-0.012276	-0.745009
29827	1.505147	3.350826	8.831113	0.629363	-0.029151	0.576920	-0.921477	-0.168635	-0.871557	-0.627819	-0.201044	-0.019060	-0.751706
29828	1.762380	4.078854	8.944233	0.682163	-0.002452	0.523239	-0.933376	-0.177345	-0.857207	-0.617268	-0.209844	-0.027105	-0.757768
29829	1.704661	4.218537	8.431136	0.427198	0.086341	0.584028	-0.944492	-0.181164	-0.849955	-0.606930	-0.213984	-0.032304	-0.764724
29830	2.286192	5.336138	10.106156	0.877021	0.234395	0.507489	-0.952402	-0.194934	-0.838093	-0.595374	-0.221354	-0.046295	-0.770966
29831	2.661298	4.988629	10.823115	0.173806	0.745920	0.473108	-0.947608	-0.204010	-0.836694	-0.586965	-0.212205	-0.055968	-0.779300
29832	2.918399	3.039038	8.559112	-0.489544	0.940194	0.620875	-0.940873	-0.194920	-0.856474	-0.578397	-0.192465	-0.056630	-0.790700
29833	3.124179	1.661496	7.468622	-0.261252	0.833241	0.348648	-0.929781	-0.180593	-0.883785	-0.573262	-0.176557	-0.060910	-0.797803
29834	2.238859	2.012336	10.950545	0.525722	0.531187	0.609199	-0.924613	-0.180539	-0.891356	-0.561145	-0.174838	-0.073125	-0.805730
29835	1.078889	2.401635	12.113083	-0.034153	0.342173	0.509196	-0.923691	-0.178133	-0.899877	-0.552945	-0.169535	-0.074711	-0.812360
29836	2.642684	1.026510	7.523625	-0.285758	0.004055	0.719130	-0.929832	-0.160446	-0.910245	-0.542340	-0.167381	-0.067571	-0.820539
29837	3.934607	2.656900	7.957741	0.577307	-0.071594	0.734252	-0.945329	-0.161508	-0.897085	-0.528770	-0.175739	-0.073756	-0.827090
29838	2.608331	2.623242	9.034123	0.154631	-0.007230	0.968770	-0.961510	-0.154313	-0.890229	-0.512050	-0.178890	-0.072784	-0.836963
29839	1.218250	2.267936	9.360006	0.128834	0.125084	0.711697	-0.973073	-0.140805	-0.889397	-0.499856	-0.179082	-0.073614	-0.844189
29840	2.152523	2.595608	9.549874	-0.101883	0.201487	0.566250	-0.980534	-0.125263	-0.896195	-0.490196	-0.175484	-0.071856	-0.850735
29841	3.312328	2.262167	8.687778	-0.174836	0.208118	0.706412	-0.984024	-0.108531	-0.904074	-0.478847	-0.171204	-0.068329	-0.858327
29842	3.016006	2.193692	8.804364	-0.061018	0.270850	0.904385	-0.990026	-0.094121	-0.905558	-0.462787	-0.167178	-0.066771	-0.867998
29843	2.651304	2.284189	8.989861	-0.055845	0.285725	0.915177	-0.994585	-0.074911	-0.910797	-0.447029	-0.162914	-0.065217	-0.877138
29844	2.694004	3.054429	8.961291	-0.009829	0.382818	0.960106	-0.999011	-0.055383	-0.917905	-0.429268	-0.157337	-0.065331	-0.886965
29845	2.235781	3.145607	8.696220	0.032275	0.417511	1.008304	-1.002124	-0.031317	-0.929446	-0.411048	-0.151543	-0.066169	-0.896491
29846	1.578924	3.080320	8.999089	0.182674	0.416024	0.902816	-1.002705	-0.012955	-0.938246	-0.393477	-0.146775	-0.070082	-0.904832
29847	1.574442	3.322985	9.112655	0.069858	0.507598	0.828774	-1.000489	0.000228	-0.949256	-0.377918	-0.139321	-0.072836	-0.912394
29848	2.331222	3.448320	8.602995	0.035697	0.572991	0.906725	-0.994175	0.016299	-0.962502	-0.360422	-0.130474	-0.075192	-0.920553
29849	2.031781	3.942961	8.987222	0.107112	0.499155	1.184114	-0.990779	0.033856	-0.976741	-0.337914	-0.123885	-0.077662	-0.929750
29850	1.055584	4.245628	8.711884	0.052317	0.419126	1.234915	-0.991104	0.055615	-0.987851	-0.314340	-0.118394	-0.078266	-0.938641
29851	-0.295732	4.143559	9.867442	0.228485	-0.103085	0.981321	-0.996983	0.073623	-0.994186	-0.295940	-0.123333	-0.079753	-0.943847
29852	-0.569889	2.288914	9.555304	0.501111	-0.674273	0.584366	-1.011570	0.078643	-0.985405	-0.285025	-0.140012	-0.083647	-0.944542
29853	0.662255	-0.441338	9.551126	0.513487	-0.583322	0.004873	-1.031276	0.067052	-0.965421	-0.284918	-0.153913	-0.090146	-0.941810
29854	4.140502	1.524940	10.755029	0.138181	-0.202577	0.095434	-1.040392	0.058220	-0.954596	-0.283326	-0.158756	-0.091212	-0.941384
29855	3.637287	1.061939	11.157075	-0.260388	-0.101482	0.615674	-1.054453	0.065093	-0.948042	-0.273180	-0.160311	-0.083764	-0.944805
29856	2.130069	1.206867	10.546509	-0.028314	0.004537	0.574100	-1.061920	0.082185	-0.949290	-0.262441	-0.161080	-0.081364	-0.947923
29857	2.457112	2.358545	10.887236	0.120683	0.118763	0.538039	-1.059964	0.092698	-0.953137	-0.252099	-0.160316	-0.082481	-0.950759
29858	3.050019	1.771998	9.237025	-0.216608	0.439151	0.625605	-1.056831	0.109305	-0.962170	-0.240173	-0.151949	-0.078518	-0.955543
29859	2.248888	1.395647	7.929973	-0.261994	0.448817	0.646965	-1.050264	0.129401	-0.974619	-0.228318	-0.143119	-0.073588	-0.960194
29860	1.025062	1.264201	7.835646	-0.070692	0.238518	0.727831	-1.044888	0.148423	-0.981589	-0.214140	-0.139342	-0.071184	-0.964189
29861	1.266646	1.603598	8.211168	0.344135	0.044135	0.390094	-1.043853	0.156818	-0.983480	-0.206037	-0.140491	-0.076817	-0.965355
29862	1.947462	2.147658	9.311080	0.515216	-0.027839	0.234373	-1.044366	0.151410	-0.984585	-0.200177	-0.143578	-0.085929	-0.965366
29863	1.674896	1.781080	9.695408	0.231586	-0.085200	0.263241	-1.049132	0.150165	-0.980277	-0.195031	-0.146549	-0.089205	-0.965675
29864	2.168903	1.993908	9.400871	0.164515	-0.038687	0.086403	-1.051383	0.149913	-0.979185	-0.193123	-0.148169	-0.091913	-0.965558
29865	2.024174	2.166026	9.164065	0.189545	-0.120104	0.078918	-1.057045	0.137393	-0.969322	-0.191720	-0.151300	-0.094773	-0.965075
29866	1.788920	2.222390	8.689474	0.250423	-0.160459	0.220364	-1.060746	0.134601	-0.965611	-0.187261	-0.155853	-0.098250	-0.964878
29867	1.919898	2.499083	8.941728	0.321630	-0.240107	0.302251	-1.065270	0.141663	-0.964663	-0.181361	-0.162189	-0.102532	-0.964516
29868	2.148816	2.760587	9.418541	0.299653	-0.247749	0.245479	-1.074133	0.137071	-0.956389	-0.176436	-0.168633	-0.106545	-0.963889
29869	2.456293	3.096256	9.151052	0.117770	-0.182005	0.293879	-1.080760	0.138382	-0.952111	-0.171240	-0.173071	-0.107141	-0.963973
29870	2.354107	3.002084	8.426542	0.174387	-0.147267	0.237741	-1.087380	0.137051	-0.948321	-0.166689	-0.177098	-0.109107	-0.963819
29871	2.270244	3.272394	8.133097	0.273859	-0.188502	0.213050	-1.094534	0.136936	-0.942204	-0.162517	-0.181988	-0.113025	-0.963169
29872	2.143208	4.061409	8.188234	0.462508	-0.175010	0.091718	-1.099298	0.135090	-0.936036	-0.159798	-0.187144	-0.120962	-0.961670
29873	2.414294	4.187770	8.886393	0.643866	-0.111307	-0.119566	-1.102563	0.118829	-0.929808	-0.160472	-0.190892	-0.133567	-0.959150
29874	3.267991	5.664724	10.771644	0.717460	0.313037	-0.350311	-1.099566	0.090035	-0.925125	-0.163958	-0.186301	-0.149587	-0.957096
29875	3.065119	3.913178	9.129872	-0.183447	0.647500	0.123027	-1.089470	0.081408	-0.936519	-0.160877	-0.173491	-0.147939	-0.960278
29876	3.258106	2.746538	7.623405	-0.135627	0.776964	0.079843	-1.073594	0.089324	-0.956844	-0.157886	-0.158422	-0.147462	-0.963447
29877	3.115115	2.544846	7.110266	-0.088550	0.569044	0.305037	-1.057981	0.096516	-0.975713	-0.151115	-0.147960	-0.146735	-0.966303
29878	1.430125	1.863913	8.676354	0.323443	0.293851	0.533021	-1.050987	0.106203	-0.985146	-0.139358	-0.144883	-0.152197	-0.967690
29879	3.616726	4.180967	13.607257	0.677035	0.604495	-0.138245	-1.039419	0.091533	-0.990174	-0.138719	-0.134511	-0.167437	-0.966762
29880	1.938034	2.261824	11.649482	-0.931103	0.533599	0.193588	-1.026187	0.097468	-1.006641	-0.136027	-0.122295	-0.150268	-0.971576
29881	1.546018	0.419065	6.322374	-0.380601	-0.090742	0.417050	-1.020844	0.128328	-1.018465	-0.129606	-0.124141	-0.141514	-0.973532
29882	2.399393	1.968872	8.565701	0.715939	-0.174944	0.175638	-1.026919	0.121598	-1.011096	-0.125189	-0.129953	-0.154462	-0.971381
29883	3.279211	2.489836	9.614126	0.073897	0.041996	0.391373	-1.030622	0.119522	-1.008168	-0.117736	-0.130446	-0.154825	-0.972189
29884	2.062808	1.754124	9.587166	-0.032688	0.128793	0.221265	-1.027194	0.125129	-1.012590	-0.113422	-0.128613	-0.153834	-0.973103
29885	1.987867	2.272161	9.080314	-0.117553	0.081987	0.358623	-1.032777	0.131899	-1.010029	-0.106955	-0.127764	-0.150560	-0.974458
29886	2.151415	2.619841	9.352287	-0.081723	0.127343	0.371345	-1.032278	0.142554	-1.012513	-0.099861	-0.126293	-0.148205	-0.975763
29887	2.002104	2.495712	8.862439	-0.135060	0.098118	0.275560	-1.025955	0.154000	-1.012623	-0.094993	-0.124840	-0.144790	-0.976948
29888	2.410004	2.697299	8.854179	-0.046062	0.135067	0.251224	-1.025182	0.161880	-1.016138	-0.090124	-0.122915	-0.143436	-0.977853
29889	2.747176	2.829658	9.032013	-0.028534	0.180974	0.343433	-1.020172	0.169961	-1.020500	-0.083411	-0.120257	-0.142073	-0.978977
29890	2.667955	2.927751	9.120306	-0.028725	0.201271	0.421372	-1.018341	0.178467	-1.028032	-0.074951	-0.117537	-0.140747	-0.980183
29891	2.427645	2.780146	8.825212	-0.013397	0.200483	0.421481	-1.015989	0.189996	-1.033997	-0.066604	-0.114753	-0.139512	-0.981291
29892	2.351094	2.861293	8.884831	0.071229	0.210911	0.388231	-1.009914	0.197053	-1.043503	-0.058489	-0.111862	-0.140218	-0.982041
29893	2.198734	2.848821	8.901914	0.110383	0.239924	0.342600	-1.005825	0.203200	-1.047782	-0.051289	-0.108242	-0.141636	-0.982646
29894	2.225191	3.009526	9.086847	0.130682	0.220225	0.319535	-1.000929	0.205467	-1.054206	-0.044332	-0.105022	-0.143659	-0.983040
29895	2.162441	3.697734	8.911244	0.134920	0.259930	0.369300	-0.995905	0.208447	-1.055243	-0.036494	-0.101113	-0.145549	-0.983494
29896	1.840590	3.881284	9.441547	0.211156	0.169231	0.395532	-0.989951	0.210928	-1.059794	-0.027976	-0.099150	-0.148948	-0.983464
29897	1.663241	3.965410	9.062394	0.276843	-0.133764	0.445120	-0.991014	0.212429	-1.063357	-0.019532	-0.103277	-0.153299	-0.982574
29898	1.194258	3.447092	8.445363	0.390739	-0.302342	0.467524	-1.001081	0.212268	-1.058415	-0.010648	-0.110855	-0.159815	-0.980845
29899	1.014167	3.133132	8.519228	0.214206	-0.111418	0.236614	-1.006636	0.209196	-1.052814	-0.006365	-0.113816	-0.163385	-0.979954
29900	1.356362	3.600624	9.334935	-0.116764	0.054743	-0.049916	-1.008754	0.208285	-1.047452	-0.007732	-0.112641	-0.161145	-0.980451
29901	1.328386	3.612299	9.757612	-0.160704	-0.192649	-0.235530	-1.011674	0.210459	-1.048020	-0.013821	-0.115556	-0.158435	-0.980487
29902	1.628148	2.765635	8.786348	0.015429	-0.368420	-0.151238	-1.017232	0.208537	-1.043857	-0.018219	-0.122379	-0.158910	-0.979510
29903	2.094447	2.676978	8.555817	0.019744	-0.315530	-0.202256	-1.024901	0.203414	-1.038029	-0.023623	-0.127835	-0.159598	-0.978585
29904	2.191832	2.557477	9.479159	0.014085	-0.294590	-0.258759	-1.032436	0.197815	-1.029802	-0.029906	-0.132853	-0.160325	-0.977626
29905	2.110068	2.305992	9.622965	-0.067103	-0.192765	-0.233583	-1.041563	0.192786	-1.020465	-0.035752	-0.135726	-0.159376	-0.977190
29906	2.688390	2.238819	9.703797	0.150017	-0.120683	-0.196320	-1.046315	0.186980	-1.018180	-0.039885	-0.137639	-0.162687	-0.976216
29907	2.662059	2.905913	10.184160	-0.083676	-0.008867	-0.122992	-1.043256	0.182704	-1.017412	-0.043020	-0.137239	-0.161177	-0.976390
29908	2.056798	2.122934	9.247228	-0.250104	0.011789	-0.083411	-1.044333	0.188903	-1.018812	-0.045637	-0.136600	-0.156462	-0.977127
29909	2.247421	2.102078	8.858495	-0.125550	0.032518	-0.159834	-1.042613	0.189441	-1.019620	-0.049467	-0.135233	-0.154193	-0.977491
29910	2.389785	2.478542	9.509898	0.005326	0.102288	-0.130749	-1.039820	0.185429	-1.017902	-0.052048	-0.132917	-0.154679	-0.977598
29911	2.123804	2.580525	9.568362	-0.261690	0.066236	0.156445	-1.039040	0.190515	-1.021371	-0.049940	-0.131704	-0.148887	-0.978771
29912	1.889769	2.544651	8.897135	-0.224711	0.005397	0.111153	-1.036554	0.201305	-1.025618	-0.048720	-0.131792	-0.144121	-0.979534
29913	1.762534	2.593308	8.815841	0.027636	-0.074497	0.084055	-1.037761	0.206330	-1.024370	-0.047676	-0.133375	-0.144037	-0.979383
29914	1.684100	2.922032	9.075719	0.041822	-0.103752	0.085677	-1.038422	0.205738	-1.022235	-0.046568	-0.135786	-0.144451	-0.979044
29915	1.628649	3.032686	9.097252	-0.017938	-0.118856	0.028819	-1.041610	0.208567	-1.020632	-0.046866	-0.137992	-0.143606	-0.978846
29916	2.044070	2.826595	8.894928	-0.009573	-0.151344	-0.020065	-1.045455	0.209669	-1.016125	-0.048110	-0.140981	-0.143256	-0.978411
29917	2.356448	2.924479	8.677522	-0.024946	-0.221200	0.139391	-1.048237	0.209534	-1.013548	-0.046558	-0.145490	-0.141877	-0.978027
29918	2.092446	3.162424	8.686882	0.038430	-0.230842	0.190853	-1.052757	0.214567	-1.009310	-0.043767	-0.150676	-0.141783	-0.977384
29919	1.804975	3.972799	8.717680	0.095407	-0.178218	-0.048188	-1.056194	0.211879	-1.004257	-0.045413	-0.153881	-0.143433	-0.976568
29920	2.041443	4.887436	9.572502	0.285959	-0.183357	-0.348321	-1.060413	0.204737	-0.999069	-0.052249	-0.156808	-0.149849	-0.974796
29921	2.630330	5.264743	10.434971	0.346850	0.236952	-0.638237	-1.055575	0.181167	-0.998803	-0.063408	-0.150351	-0.158776	-0.973737
29922	2.765037	3.742572	8.178429	-0.303971	0.384575	-0.361645	-1.043093	0.171117	-1.005305	-0.070537	-0.141401	-0.154345	-0.975299
29923	2.846765	2.675771	5.834990	-0.084914	0.237132	-0.223903	-1.033956	0.172513	-1.014490	-0.074923	-0.135751	-0.153616	-0.975889
29924	2.503389	3.147908	7.510569	0.650787	0.098068	-0.100467	-1.026503	0.160347	-1.014964	-0.075187	-0.134573	-0.166644	-0.973893
29925	2.821839	3.622437	10.058496	0.538342	0.103608	-0.143370	-1.018231	0.140112	-1.017449	-0.076695	-0.132699	-0.177624	-0.972090
29926	3.903086	3.996554	11.042002	0.219725	0.370131	-0.167695	-1.009177	0.124650	-1.021937	-0.078424	-0.125306	-0.182820	-0.971970
29927	3.108091	2.641969	8.567927	-0.221836	0.365923	0.133539	-1.000044	0.127413	-1.029870	-0.075536	-0.118222	-0.178637	-0.973862
29928	2.130330	2.701821	7.798542	0.152471	0.123055	0.299596	-0.994232	0.133415	-1.035650	-0.069251	-0.117187	-0.180995	-0.974019
29929	2.123696	3.114568	9.838722	0.426356	0.044295	0.200870	-0.993419	0.127258	-1.035855	-0.064661	-0.117550	-0.188731	-0.972822
29930	3.187220	3.250378	9.843855	-0.061689	0.036508	0.207891	-0.988934	0.133332	-1.037323	-0.060953	-0.117600	-0.187007	-0.973388
29931	2.868016	2.831841	8.944240	-0.095002	0.030039	0.312176	-0.987376	0.144230	-1.039275	-0.055451	-0.118041	-0.184237	-0.974191
29932	2.300680	3.078838	8.874423	-0.153122	0.016631	0.329705	-0.986729	0.148734	-1.035382	-0.049658	-0.118820	-0.180410	-0.975125
29933	2.119158	3.211491	9.014676	-0.184029	0.017650	0.205875	-0.988087	0.160374	-1.036337	-0.046474	-0.119026	-0.176102	-0.976044
29934	2.217596	3.162321	9.181740	-0.215954	0.014087	0.051898	-0.988372	0.167125	-1.038265	-0.046243	-0.118797	-0.171699	-0.976867
29935	2.413920	3.022659	9.080505	-0.334527	0.054017	0.050863	-0.984974	0.183080	-1.043431	-0.046309	-0.117615	-0.164820	-0.978190
29936	2.661604	3.182464	8.718637	-0.326391	0.065572	0.018199	-0.983153	0.194527	-1.045233	-0.046802	-0.116156	-0.158374	-0.979405
29937	2.974146	3.270640	8.491680	-0.295327	0.126475	0.011547	-0.982244	0.200687	-1.046926	-0.047302	-0.113513	-0.152424	-0.980635
29938	2.896445	3.329949	8.816194	-0.207235	0.129023	0.082573	-0.980680	0.209817	-1.050946	-0.046008	-0.111105	-0.148220	-0.981616
29939	2.455493	3.319516	8.773859	-0.216267	0.150120	0.088082	-0.977260	0.218186	-1.054073	-0.044751	-0.108351	-0.143695	-0.982654
29940	2.327348	3.404561	8.634497	-0.193350	0.202752	-0.019339	-0.970403	0.229402	-1.063053	-0.045097	-0.104194	-0.140053	-0.983613
29941	2.412705	3.699790	8.370125	-0.141084	0.293447	-0.073433	-0.964988	0.234666	-1.066704	-0.046451	-0.098264	-0.137541	-0.984515
29942	2.416616	3.891719	9.285843	-0.069204	0.282427	-0.141382	-0.958101	0.235151	-1.070391	-0.048496	-0.092278	-0.136664	-0.985117
29943	2.320856	4.045311	9.091598	-0.098225	0.013260	0.090221	-0.955856	0.237817	-1.073283	-0.047302	-0.092392	-0.134510	-0.985461
29944	1.758745	3.675781	8.316543	0.051069	-0.213026	0.192836	-0.961029	0.240112	-1.070735	-0.043737	-0.097170	-0.134920	-0.985110
29945	1.033635	3.351933	8.393014	0.209790	-0.298329	0.099246	-0.967916	0.239933	-1.068247	-0.042627	-0.103707	-0.138612	-0.983979
29946	0.648738	3.044010	8.874543	0.038523	-0.250667	-0.017599	-0.976651	0.236921	-1.062070	-0.043638	-0.108673	-0.139136	-0.983325
29947	0.739757	2.963206	9.561519	-0.116059	-0.124650	-0.275462	-0.983003	0.234735	-1.057773	-0.050119	-0.110369	-0.137379	-0.983074
29948	1.349192	2.612640	10.030555	-0.060469	-0.336978	-0.441215	-0.989084	0.230265	-1.051539	-0.059980	-0.115775	-0.136757	-0.981986
29949	1.843426	1.621525	9.875083	0.181559	-0.365644	-0.205538	-0.999130	0.222488	-1.043219	-0.065060	-0.122674	-0.140325	-0.980320
29950	2.303340	2.554810	11.008605	-0.022643	-0.095453	-0.268271	-1.003349	0.215474	-1.037490	-0.070741	-0.123812	-0.140362	-0.979778
29951	2.090770	2.681974	10.490850	-0.366681	0.051753	-0.299296	-1.001497	0.216281	-1.038022	-0.077829	-0.121471	-0.133900	-0.980438
29952	1.414364	1.548064	8.596417	-0.489066	0.120629	-0.110690	-1.001260	0.225975	-1.040936	-0.081043	-0.118110	-0.124695	-0.981801
29953	1.965156	1.412432	8.734689	-0.153780	0.115945	-0.164600	-0.996776	0.232931	-1.044389	-0.084803	-0.115194	-0.122086	-0.982158
29954	1.950316	2.048218	9.586310	-0.116170	0.054446	-0.036727	-0.993336	0.234316	-1.047336	-0.085867	-0.113915	-0.119907	-0.982483
29955	1.552893	2.026428	9.444304	-0.282133	-0.036648	0.029451	-0.991519	0.247161	-1.049228	-0.086469	-0.114222	-0.114030	-0.983094
29956	1.658346	1.826862	9.347954	-0.203211	-0.102752	-0.038811	-0.993666	0.256550	-1.048636	-0.088186	-0.115891	-0.109864	-0.983221
29957	2.013109	2.020203	9.342939	-0.246860	-0.126511	-0.026809	-0.997508	0.256718	-1.046037	-0.090010	-0.117878	-0.104619	-0.983391
29958	1.715693	1.806014	8.959946	-0.223652	-0.138855	0.047531	-1.002038	0.265257	-1.042492	-0.090191	-0.120404	-0.099774	-0.983572
29959	1.718710	1.968667	8.641094	-0.050197	-0.149198	0.021487	-1.005227	0.268635	-1.040469	-0.090634	-0.123275	-0.098235	-0.983330
29960	1.839200	2.288865	8.916768	0.091989	-0.202841	0.010934	-1.006554	0.269144	-1.036949	-0.090889	-0.127553	-0.099568	-0.982627
29961	1.960291	2.456150	9.183986	0.122827	-0.218976	0.099295	-1.013575	0.268926	-1.032582	-0.089511	-0.132248	-0.101135	-0.981972
29962	2.098673	2.599470	9.403776	0.149813	-0.219657	0.064855	-1.015153	0.264363	-1.026805	-0.088593	-0.137061	-0.103435	-0.981156
29963	1.996391	2.612170	9.323520	0.066246	-0.221088	0.093782	-1.021110	0.262993	-1.021950	-0.087488	-0.141660	-0.103933	-0.980549
29964	1.948286	2.523865	8.879831	0.021601	-0.217754	0.015005	-1.026283	0.264953	-1.016998	-0.087902	-0.146098	-0.103861	-0.979868
29965	2.085662	3.011802	8.656520	0.225985	-0.261237	-0.097839	-1.030769	0.258810	-1.012446	-0.090171	-0.151338	-0.108018	-0.978416
29966	1.915968	3.236880	8.522047	0.208481	-0.257612	-0.250785	-1.036834	0.249044	-1.006649	-0.095319	-0.156304	-0.112322	-0.976661
29967	2.498974	4.135948	9.284121	0.421980	-0.252951	-0.363432	-1.043288	0.235885	-0.998542	-0.102154	-0.161125	-0.121220	-0.974120
29968	2.714811	4.870587	10.142075	0.254896	0.068211	-0.390290	-1.041379	0.216890	-0.993937	-0.109084	-0.159450	-0.127515	-0.972839
29969	2.999239	3.979896	8.641145	0.068471	0.347038	-0.297136	-1.034196	0.207233	-1.000097	-0.114267	-0.151990	-0.130666	-0.973020
29970	3.028655	3.538530	7.494856	0.050041	0.401453	-0.132367	-1.019596	0.197587	-1.008086	-0.115973	-0.144023	-0.132882	-0.973730
29971	2.887177	3.147703	8.566961	0.479999	0.491896	0.025179	-1.008195	0.195038	-1.017959	-0.113285	-0.135581	-0.143436	-0.973761
29972	2.500003	3.699278	11.453698	0.372945	0.811510	-0.097773	-0.987495	0.182759	-1.026774	-0.112134	-0.120391	-0.152700	-0.974482
29973	2.814006	1.423011	9.030232	-0.526693	0.608472	-0.000141	-0.966328	0.192542	-1.042404	-0.112017	-0.107318	-0.143840	-0.977366
29974	2.196042	0.955386	8.364923	0.267429	0.314869	0.276474	-0.952838	0.200127	-1.051844	-0.105388	-0.102618	-0.149084	-0.977823
29975	1.472087	1.959514	10.289576	0.354360	0.123280	0.216359	-0.948296	0.187378	-1.054450	-0.100530	-0.101585	-0.155748	-0.977403
29976	2.201657	2.154777	10.045724	0.003240	0.052976	0.208457	-0.945657	0.190697	-1.055716	-0.096530	-0.101262	-0.155405	-0.977894
29977	2.649235	2.191944	9.286548	0.007086	-0.090210	0.175644	-0.946732	0.196022	-1.055534	-0.093816	-0.103623	-0.154843	-0.978000
29978	1.809348	2.516539	9.342571	-0.030215	-0.138696	0.216055	-0.948865	0.200492	-1.053488	-0.090272	-0.106998	-0.153463	-0.978188
29979	1.528694	2.283298	9.542716	-0.121984	-0.149521	0.010658	-0.953783	0.205849	-1.050846	-0.091234	-0.109764	-0.150560	-0.978243
29980	2.530169	2.286848	9.015007	-0.312198	-0.100970	-0.002213	-0.957914	0.214246	-1.047579	-0.092489	-0.111221	-0.144191	-0.978920
29981	2.646088	2.517100	8.809830	-0.186404	0.013223	0.025405	-0.958468	0.222383	-1.048789	-0.092805	-0.110780	-0.140245	-0.979513
29982	2.630520	2.808096	8.787901	-0.141745	0.070064	0.115192	-0.957030	0.228783	-1.049272	-0.090852	-0.109528	-0.137267	-0.980259
29983	2.541054	3.165722	8.806528	-0.077439	0.096724	0.137671	-0.954929	0.235232	-1.052579	-0.088487	-0.108023	-0.135378	-0.980905
29984	2.158266	3.163633	8.818868	-0.036976	0.088978	0.104237	-0.952555	0.238873	-1.055442	-0.086370	-0.106546	-0.134518	-0.981373
29985	2.007405	3.325962	8.880408	0.041677	0.067786	0.053096	-0.947798	0.242477	-1.052967	-0.085488	-0.105609	-0.135142	-0.981466
29986	2.006876	3.437585	8.650890	-0.062780	0.146405	0.001996	-0.946079	0.243779	-1.056702	-0.085138	-0.102667	-0.134101	-0.981951
29987	2.099749	3.810604	8.188792	-0.037087	0.318704	-0.053427	-0.940919	0.245946	-1.058974	-0.085842	-0.096412	-0.133905	-0.982550
29988	2.186399	4.785689	9.558462	0.184017	0.155831	-0.076854	-0.931110	0.243760	-1.064792	-0.086274	-0.093456	-0.137897	-0.982246
29989	1.507145	4.244140	8.968852	0.154330	-0.236257	0.161200	-0.935071	0.238863	-1.060340	-0.083910	-0.099037	-0.140222	-0.981574
29990	0.690603	3.229149	7.954978	0.286742	-0.423776	0.163313	-0.943541	0.236452	-1.056294	-0.081240	-0.108311	-0.144759	-0.980160
29991	0.486721	2.919631	8.196566	0.327662	-0.328917	-0.207213	-0.955167	0.225936	-1.048714	-0.086000	-0.114837	-0.151140	-0.978046
29992	1.013355	2.943876	9.367876	0.200557	-0.217963	-0.420110	-0.960964	0.214551	-1.039483	-0.094529	-0.118210	-0.155583	-0.976158
29993	1.783420	2.766197	10.382100	0.222199	-0.416105	-0.594775	-0.968599	0.198085	-1.032138	-0.107365	-0.124971	-0.160532	-0.973183
29994	2.595433	1.924091	10.507239	0.346088	-0.468005	-0.321685	-0.980474	0.181314	-1.019387	-0.114234	-0.133783	-0.167017	-0.970133
29995	2.577929	3.603546	10.970609	-0.104902	-0.148893	-0.435180	-0.986001	0.169096	-1.016761	-0.123909	-0.135043	-0.165710	-0.968994
29996	1.794717	2.734715	9.157548	-0.453815	0.028837	-0.339405	-0.985477	0.171031	-1.016437	-0.131535	-0.132222	-0.157867	-0.969688
29997	1.773694	2.112785	7.780007	-0.377032	0.069683	-0.169096	-0.984581	0.181155	-1.014381	-0.136041	-0.129390	-0.151033	-0.970536
29998	2.462358	2.222465	8.621079	0.271319	-0.048309	-0.206894	-0.983643	0.177503	-1.014374	-0.139513	-0.130454	-0.156655	-0.969008
29999	2.007312	3.229044	10.539523	0.059367	-0.088118	-0.034521	-0.984547	0.169359	-1.011403	-0.140751	-0.132269	-0.157449	-0.968454
30000	1.608391	2.954726	9.862628	-0.492248	-0.036157	-0.025194	-0.982463	0.181996	-1.016659	-0.142788	-0.131533	-0.147812	-0.969774
30001	1.997143	2.451896	8.549715	-0.379838	-0.036295	-0.017803	-0.984092	0.195489	-1.019028	-0.144682	-0.131123	-0.140146	-0.970687
30002	2.100807	2.623707	8.698423	-0.160011	-0.062363	0.069326	-0.987021	0.200568	-1.018430	-0.144114	-0.132116	-0.136608	-0.971141
30003	1.695959	2.810587	9.057668	-0.100929	-0.149632	0.166274	-0.991809	0.207069	-1.017094	-0.142003	-0.135205	-0.133532	-0.971455
30004	1.663180	2.950748	8.771585	-0.158862	-0.240643	0.230940	-0.996866	0.214601	-1.011697	-0.138820	-0.140107	-0.129063	-0.971824
30005	1.662009	3.028414	8.891311	0.026066	-0.239715	0.113053	-1.001393	0.222127	-1.006574	-0.137618	-0.145120	-0.128375	-0.971350
30006	2.119883	3.177523	9.029396	0.010083	-0.208761	0.007886	-1.006429	0.222695	-1.001936	-0.138200	-0.149289	-0.127910	-0.970697
30007	2.119560	3.128926	8.620572	-0.161202	-0.239567	0.115905	-1.013463	0.226911	-0.996085	-0.137499	-0.153768	-0.123601	-0.970656
30008	2.217456	3.290885	8.415357	0.101143	-0.257461	-0.005413	-1.021411	0.226965	-0.990491	-0.138171	-0.159099	-0.124812	-0.969545
30009	2.223530	4.179389	8.278866	0.214101	-0.246463	-0.123490	-1.026296	0.220773	-0.983387	-0.140968	-0.164138	-0.128599	-0.967806
30010	1.929872	4.086680	8.318693	0.069614	-0.325341	-0.219861	-1.033292	0.212457	-0.979009	-0.146067	-0.170127	-0.129695	-0.965868
30011	2.661484	5.007906	9.470272	0.489607	-0.168641	-0.153230	-1.039355	0.201533	-0.971371	-0.148286	-0.174366	-0.139228	-0.963444
30012	3.057196	4.879174	9.654278	0.169511	0.247559	-0.193208	-1.037330	0.188265	-0.966988	-0.150964	-0.169612	-0.143851	-0.963197
30013	3.252044	3.838773	8.000091	-0.093489	0.446795	-0.144094	-1.027516	0.184774	-0.976873	-0.153264	-0.160290	-0.144006	-0.964406
30014	2.976200	2.707386	7.119219	-0.020796	0.416323	0.032000	-1.017194	0.188621	-0.984517	-0.151752	-0.152338	-0.144715	-0.965827
30015	4.227189	3.638234	10.120754	0.647062	0.721586	0.003835	-0.997288	0.176397	-0.994931	-0.148067	-0.140428	-0.159457	-0.965883
30016	2.278559	2.066443	10.818974	-0.156159	0.783367	0.102089	-0.976866	0.169571	-1.010008	-0.144119	-0.125166	-0.158399	-0.968748
30017	1.763179	1.617547	8.994115	-0.145733	0.299927	0.307847	-0.965381	0.183248	-1.021378	-0.138028	-0.119947	-0.155605	-0.970746
30018	2.173623	2.023138	9.545212	0.398370	-0.022559	0.161496	-0.963914	0.180182	-1.023103	-0.134004	-0.121992	-0.162834	-0.969869
30019	2.960500	2.522871	9.421170	0.025399	-0.083967	0.433808	-0.966165	0.179754	-1.020407	-0.126244	-0.125175	-0.161880	-0.970664
30020	2.209213	2.242202	9.154726	0.030461	-0.077689	0.179432	-0.969781	0.192749	-1.017267	-0.122921	-0.127346	-0.161783	-0.970824
30021	2.024511	2.734015	9.022594	-0.024199	-0.125840	0.094104	-0.972039	0.195019	-1.016632	-0.122004	-0.130114	-0.160544	-0.970778
30022	2.017961	2.971797	9.217970	-0.083554	-0.024619	0.007913	-0.973099	0.194543	-1.013012	-0.122231	-0.130437	-0.158791	-0.970995
30023	2.369164	2.815508	8.945905	-0.199921	-0.017054	-0.013686	-0.975232	0.199495	-1.013769	-0.123509	-0.130319	-0.154653	-0.971517
30024	2.553821	2.898952	8.861885	-0.170591	0.029679	-0.059309	-0.975243	0.203131	-1.014056	-0.125119	-0.129169	-0.151511	-0.971959
30025	2.881414	3.096641	8.721214	-0.114213	0.063633	0.025880	-0.972219	0.210906	-1.015184	-0.125146	-0.127860	-0.149123	-0.972498
30026	2.878057	3.261637	8.700611	-0.056926	0.109976	0.112990	-0.969984	0.216775	-1.017706	-0.122810	-0.125942	-0.147952	-0.973225
30027	2.609745	3.458230	8.618687	0.010068	0.134011	0.169988	-0.968794	0.217637	-1.019974	-0.119500	-0.124053	-0.147810	-0.973901
30028	2.388201	3.527042	8.726904	0.048594	0.161561	0.147342	-0.966027	0.222652	-1.022261	-0.115989	-0.121472	-0.148735	-0.974510
30029	2.416750	3.449897	8.839081	0.036424	0.197169	0.069727	-0.960858	0.221795	-1.026641	-0.114376	-0.118144	-0.149529	-0.974988
30030	2.477548	3.407286	8.639085	-0.032086	0.251360	0.083998	-0.953719	0.227082	-1.032995	-0.111924	-0.113419	-0.149242	-0.975877
30031	2.470881	3.615914	8.613236	0.010198	0.292434	0.091459	-0.945778	0.229535	-1.038375	-0.109659	-0.108277	-0.149718	-0.976645
30032	2.468241	4.101327	8.542100	0.064816	0.363375	0.046094	-0.937835	0.231112	-1.042039	-0.107358	-0.101452	-0.151633	-0.977338
30033	1.956919	4.567878	9.179987	0.149831	0.150600	0.193603	-0.928825	0.230181	-1.047003	-0.103230	-0.099727	-0.154410	-0.977525
30034	1.586910	3.818326	8.517192	0.133367	-0.023439	0.176652	-0.928824	0.230190	-1.047405	-0.099388	-0.100992	-0.156571	-0.977450
30035	1.953937	3.574924	8.101853	0.238268	-0.093871	0.112816	-0.928554	0.228225	-1.047203	-0.097414	-0.103977	-0.160785	-0.976651
30036	1.820674	3.533724	8.613161	0.234601	-0.176209	0.133514	-0.932244	0.221496	-1.042276	-0.094901	-0.108319	-0.164683	-0.975777
30037	0.796928	3.774999	9.773774	-0.005289	-0.251355	0.068815	-0.937274	0.219993	-1.038643	-0.094827	-0.113716	-0.163948	-0.975293
30038	0.173868	3.239427	10.134180	-0.092836	-0.527027	-0.104585	-0.949991	0.220249	-1.030975	-0.098582	-0.123446	-0.161348	-0.974171
30039	1.517797	2.198045	8.623571	0.019223	-0.448883	-0.204734	-0.962175	0.218904	-1.020949	-0.104413	-0.131739	-0.161290	-0.972486
30040	2.371367	2.327725	9.630818	0.192049	-0.230752	-0.441715	-0.971417	0.208024	-1.012065	-0.112762	-0.135123	-0.165730	-0.970340
30041	2.460630	2.914473	10.909627	0.019465	-0.131651	-0.335607	-0.976152	0.196291	-1.007018	-0.120094	-0.136759	-0.166578	-0.969085
30042	1.281429	2.871150	10.156501	-0.441013	-0.032462	-0.157554	-0.975230	0.198069	-1.006301	-0.123955	-0.135723	-0.158413	-0.970113
30043	1.536519	2.710549	8.581769	-0.264525	0.008760	-0.183270	-0.976589	0.209697	-1.006719	-0.128643	-0.134396	-0.153617	-0.970459
30044	1.847339	2.638487	8.331900	-0.019021	-0.018102	-0.450608	-0.975517	0.205008	-1.004198	-0.137225	-0.133280	-0.154405	-0.969312
30045	1.976595	3.034111	8.790201	0.070511	-0.012175	-0.299167	-0.974576	0.200905	-1.008901	-0.143316	-0.132855	-0.156335	-0.968178
30046	1.808583	3.079696	9.588622	-0.085973	-0.067064	-0.146164	-0.975233	0.199218	-1.007740	-0.146486	-0.133444	-0.154838	-0.967863
30047	2.180605	2.901973	9.635075	-0.187921	-0.048758	-0.201255	-0.977212	0.196266	-1.004860	-0.151475	-0.133263	-0.151361	-0.967670
30048	2.248201	2.573013	9.011417	-0.186585	-0.068830	-0.252642	-0.978416	0.200209	-1.005123	-0.157089	-0.133279	-0.148167	-0.967267
30049	1.783436	2.717453	8.545968	-0.069084	-0.113272	-0.142824	-0.982126	0.200659	-1.002784	-0.160810	-0.134880	-0.146591	-0.966674
30050	1.456093	3.116897	8.701397	0.070246	-0.154630	-0.077179	-0.984783	0.203188	-1.000795	-0.162656	-0.137897	-0.147605	-0.965785
30051	1.557013	3.322653	8.962892	0.103982	-0.173479	-0.165638	-0.987953	0.199656	-0.995772	-0.166525	-0.141108	-0.149264	-0.964406
30052	1.717242	3.442081	9.043929	0.002910	-0.232983	-0.166378	-0.993502	0.194365	-0.990778	-0.170545	-0.145144	-0.148958	-0.963151
30053	1.957841	3.271669	8.956320	0.013859	-0.282219	-0.112774	-1.000122	0.193109	-0.984168	-0.173967	-0.150277	-0.148366	-0.961842
30054	2.224532	3.376022	8.891507	0.021141	-0.262582	-0.112687	-1.007269	0.190771	-0.978525	-0.176983	-0.155097	-0.148146	-0.960560
30055	2.143964	3.653708	8.920637	-0.090803	-0.249669	-0.097920	-1.013902	0.193207	-0.968442	-0.180338	-0.159261	-0.145625	-0.959639
30056	2.210063	4.480211	8.983826	-0.100113	-0.231541	-0.186291	-1.019200	0.192501	-0.962768	-0.184996	-0.162825	-0.143422	-0.958486
30057	2.167267	4.741628	9.360838	0.175555	-0.077799	-0.340052	-1.022236	0.188657	-0.956415	-0.191630	-0.163957	-0.147507	-0.956367
30058	2.775411	4.301122	8.853292	0.058782	0.124592	-0.581464	-1.020329	0.170429	-0.954871	-0.202057	-0.160059	-0.151003	-0.954333
30059	2.479864	3.348946	7.469820	-0.180585	0.037153	-0.186569	-1.017667	0.166205	-0.955976	-0.206548	-0.158057	-0.148242	-0.954138
30060	2.623598	3.157345	7.268678	0.221458	-0.078281	-0.163080	-1.017121	0.160610	-0.956026	-0.209114	-0.159971	-0.152645	-0.952565
30061	3.414942	4.135575	9.278532	0.644091	0.031609	-0.071137	-1.018669	0.146324	-0.952439	-0.208751	-0.161898	-0.165212	-0.950219
30062	3.773743	3.977089	9.863590	0.233482	0.201645	0.032898	-1.013606	0.136278	-0.951610	-0.206177	-0.159039	-0.170445	-0.950340
30063	2.670665	2.774784	8.245415	-0.001608	0.226977	0.289037	-1.011491	0.137971	-0.954532	-0.200352	-0.155812	-0.170321	-0.952141
30064	2.145106	3.003127	8.242007	0.323378	0.221855	0.318420	-1.006191	0.137691	-0.959835	-0.192201	-0.153885	-0.176391	-0.953029
30065	2.074912	3.594282	9.698818	0.291535	0.167273	0.215373	-1.001404	0.131806	-0.963700	-0.187045	-0.152663	-0.181776	-0.953240
30066	2.187888	3.732244	9.513502	-0.052569	0.050664	0.139260	-0.999815	0.131794	-0.964793	-0.184147	-0.151942	-0.180545	-0.954153
30067	2.571159	3.394464	9.041607	0.029638	-0.023691	0.082402	-1.001023	0.136370	-0.956046	-0.183008	-0.152886	-0.180584	-0.954213
30068	2.949046	3.474108	8.734884	-0.047564	-0.048832	0.138501	-1.002618	0.138213	-0.955700	-0.180555	-0.154098	-0.179069	-0.954771
30069	2.702227	3.530281	8.433240	-0.042422	-0.069435	0.145517	-1.004222	0.142829	-0.954461	-0.178582	-0.155917	-0.177341	-0.955169
30070	2.508712	3.563214	8.749584	0.032421	-0.061627	0.106936	-1.006082	0.145355	-0.959323	-0.176611	-0.157563	-0.177391	-0.955256
30071	2.729568	3.669171	8.760375	-0.056634	-0.018985	0.078585	-1.007945	0.148312	-0.958537	-0.175777	-0.158146	-0.175761	-0.955615
30072	2.824875	3.709710	8.503044	-0.046182	-0.005067	0.094604	-1.008087	0.151690	-0.959635	-0.174149	-0.158401	-0.174538	-0.956095
30073	2.914384	3.594820	8.497029	-0.004063	-0.002276	0.068217	-1.009419	0.154083	-0.959141	-0.173279	-0.158845	-0.173995	-0.956278
30074	2.794823	3.767427	8.559453	-0.010046	0.037863	0.096763	-1.008896	0.156433	-0.958669	-0.171393	-0.158421	-0.173596	-0.956761
30075	2.734946	3.591558	8.438595	0.039209	0.054793	0.075831	-1.007047	0.158026	-0.956896	-0.170037	-0.157972	-0.174052	-0.956994
30076	2.859377	3.608421	8.812956	0.009951	0.127594	0.070864	-1.005724	0.158739	-0.958901	-0.168318	-0.155817	-0.174412	-0.957586
30077	2.739163	3.698489	8.914494	-0.071927	0.153486	0.074329	-1.001227	0.161101	-0.962902	-0.166987	-0.153115	-0.173064	-0.958499
30078	2.689826	3.726712	8.816488	-0.120547	0.145130	0.107731	-0.999123	0.166704	-0.965834	-0.164939	-0.150318	-0.170857	-0.959691
30079	2.702025	3.559418	8.553361	-0.077803	0.175968	0.097464	-0.994897	0.171170	-0.970034	-0.163102	-0.147259	-0.169390	-0.960739
30080	2.534862	3.935060	8.636862	-0.013376	0.121508	0.236137	-0.989087	0.177238	-0.972591	-0.158366	-0.145704	-0.168775	-0.961876
30081	1.944368	3.715636	9.029579	0.025117	0.000277	0.188755	-0.988300	0.179716	-0.971850	-0.155066	-0.146651	-0.168466	-0.962324
30082	1.901457	3.615293	8.619839	-0.067760	0.035524	0.169263	-0.986587	0.183232	-0.974710	-0.152038	-0.146349	-0.166723	-0.963156
30083	1.927835	3.538117	8.811379	-0.050089	0.074124	0.052860	-0.987131	0.187987	-0.974552	-0.151334	-0.145153	-0.165602	-0.963641
30084	2.189115	3.620574	9.196665	-0.071674	0.053658	0.047286	-0.985018	0.190545	-0.978654	-0.150542	-0.144073	-0.164201	-0.964167
30085	2.124381	3.536836	8.887221	-0.156148	0.039848	0.108844	-0.985032	0.195334	-0.980514	-0.149180	-0.143382	-0.160774	-0.965059
30086	2.141949	3.483738	8.743744	-0.088728	0.048243	0.079936	-0.983724	0.200879	-0.980083	-0.147810	-0.142460	-0.158933	-0.965711
30087	2.256895	3.563506	8.814064	-0.095584	0.048525	0.066625	-0.980948	0.202815	-0.982066	-0.147062	-0.141640	-0.156834	-0.966289
30088	2.046483	3.423759	8.827917	-0.072530	0.048374	0.080009	-0.979503	0.206985	-0.982755	-0.145603	-0.140757	-0.155309	-0.966885
30089	1.971341	3.432110	8.873688	-0.056833	0.039080	0.029621	-0.977916	0.207671	-0.983825	-0.145496	-0.140098	-0.154049	-0.967198
30090	2.073548	3.285894	8.853857	0.003475	0.020951	-0.007453	-0.977254	0.207905	-0.982483	-0.145538	-0.139687	-0.154168	-0.967232
30091	2.086371	3.390515	8.971401	-0.007537	0.008287	-0.002274	-0.976195	0.207881	-0.982496	-0.146008	-0.139656	-0.153870	-0.967213
30092	2.070685	3.450916	8.989720	-0.016998	0.000703	0.013562	-0.976197	0.208752	-0.983944	-0.145700	-0.139631	-0.153484	-0.967325
30093	2.115128	3.393455	8.888019	0.013672	0.004559	0.011910	-0.977124	0.208764	-0.983531	-0.145852	-0.139767	-0.153560	-0.967270
30094	1.984612	3.378952	8.903379	0.029763	0.006353	0.016421	-0.976726	0.208512	-0.985153	-0.145268	-0.139766	-0.154098	-0.967273
30095	2.043069	3.370308	8.943749	0.014385	0.006106	-0.014585	-0.975664	0.207590	-0.982512	-0.145929	-0.139776	-0.154278	-0.967143
30096	2.018147	3.418411	9.029271	0.019409	-0.002158	-0.002244	-0.976591	0.207326	-0.982241	-0.145694	-0.139841	-0.154652	-0.967109
30097	1.959828	3.400344	8.863946	0.002630	-0.006503	-0.048279	-0.974874	0.208964	-0.982343	-0.147083	-0.139938	-0.154675	-0.966881
30098	1.996486	3.534532	9.042172	0.077909	0.006045	-0.169983	-0.976187	0.205082	-0.982183	-0.149745	-0.139470	-0.156695	-0.966215
30099	2.261065	3.524778	9.122573	-0.188247	-0.036245	0.083467	-0.976457	0.206898	-0.981988	-0.149215	-0.139971	-0.152582	-0.966883
30100	2.266475	3.325800	8.811337	-0.198649	-0.041212	0.136462	-0.978866	0.215193	-0.982098	-0.146881	-0.140546	-0.148253	-0.967829
30101	2.279082	3.160957	8.692619	-0.059623	-0.028260	0.055652	-0.979145	0.219936	-0.981675	-0.146499	-0.141197	-0.146733	-0.968024
30102	2.187266	3.280666	8.765922	0.119372	0.002109	-0.104481	-0.979805	0.219077	-0.980085	-0.147707	-0.141143	-0.149379	-0.967444
30103	2.310275	3.355749	9.057963	0.164889	0.026810	-0.188205	-0.979788	0.213206	-0.979736	-0.151247	-0.140661	-0.153061	-0.966391
30104	2.293669	3.447679	8.984552	0.030029	0.025072	-0.092273	-0.979766	0.206090	-0.979963	-0.152297	-0.139904	-0.154025	-0.966183
30105	2.245260	3.437086	8.935007	0.015842	0.004938	-0.002258	-0.977902	0.202870	-0.981429	-0.152727	-0.139966	-0.154243	-0.966071
30106	2.027627	3.911332	9.006589	0.036295	0.064885	-0.118482	-0.976575	0.202040	-0.983081	-0.153903	-0.138335	-0.155553	-0.965909
30107	2.058286	3.467684	9.006062	0.285999	0.203889	0.026423	-0.976721	0.206628	-0.982128	-0.152414	-0.135461	-0.161544	-0.965569
30108	2.542771	3.291954	8.613072	-0.014879	0.019816	0.140910	-0.974075	0.207870	-0.984131	-0.148677	-0.135326	-0.161034	-0.966256
30109	2.317963	3.550058	8.883433	0.276572	0.021276	0.145402	-0.974599	0.205907	-0.983248	-0.145493	-0.136333	-0.165956	-0.965766
30110	2.288326	3.641802	9.286199	-0.047384	-0.022102	0.135261	-0.975920	0.204691	-0.983675	-0.142317	-0.136941	-0.164679	-0.966372
30111	2.367830	3.351916	8.843133	-0.198729	-0.055543	0.069156	-0.976596	0.209319	-0.983922	-0.142150	-0.137813	-0.160391	-0.966993
30112	2.043308	3.360604	8.958271	-0.316528	-0.045007	0.033559	-0.974473	0.208024	-0.984390	-0.141969	-0.137811	-0.154088	-0.968044
30113	2.150728	3.255706	8.548364	-0.246129	-0.021033	0.166535	-0.975561	0.217833	-0.984870	-0.139930	-0.138167	-0.148705	-0.969132
30114	2.287017	3.097970	8.505596	0.286524	-0.045106	0.099955	-0.976888	0.218408	-0.984299	-0.136740	-0.140059	-0.153905	-0.968503
30115	2.412564	3.311473	8.941089	0.304688	-0.065151	0.054749	-0.976198	0.209143	-0.982724	-0.135467	-0.142468	-0.159378	-0.967445
30116	2.440055	3.693105	9.314537	0.027856	-0.039805	-0.057382	-0.978702	0.204547	-0.980695	-0.136026	-0.143039	-0.160031	-0.967175
30117	2.461279	3.708045	9.223612	-0.502629	0.063143	-0.159175	-0.977927	0.211068	-0.979691	-0.140777	-0.140081	-0.150844	-0.968403
30118	2.200028	2.921593	8.237087	0.084460	0.025201	0.063557	-0.977409	0.215278	-0.981173	-0.138517	-0.139924	-0.152442	-0.968502
30119	2.358013	3.419745	9.232245	0.084500	0.004129	0.054502	-0.976603	0.211366	-0.981844	-0.137654	-0.140398	-0.153850	-0.968333
30120	2.215627	3.354026	9.002119	-0.012034	0.018941	0.033116	-0.975554	0.215003	-0.983216	-0.136239	-0.139994	-0.153652	-0.968624
30121	2.161271	3.280216	8.972125	-0.000688	0.013332	0.011913	-0.976349	0.215303	-0.983331	-0.136414	-0.139916	-0.153555	-0.968626
30122	2.283771	3.335841	8.980278	-0.031567	0.014599	0.022404	-0.975284	0.213140	-0.981400	-0.135226	-0.139503	-0.153003	-0.968939
30123	2.323852	3.394827	9.000319	-0.049248	0.012983	0.009950	-0.974491	0.214148	-0.983524	-0.135575	-0.139296	-0.151973	-0.969082
30124	2.279938	3.423167	9.085407	-0.099903	0.014096	0.019529	-0.974495	0.215561	-0.984284	-0.134481	-0.138679	-0.150122	-0.969611
30125	2.264577	3.452009	9.007696	-0.179306	0.002607	0.025399	-0.973451	0.220711	-0.984668	-0.134923	-0.138369	-0.146509	-0.970147
30126	2.312293	3.496571	9.052149	-0.227200	-0.007757	-0.003121	-0.973066	0.225052	-0.985607	-0.134418	-0.137740	-0.142225	-0.970944
30127	2.302127	3.513374	9.008386	-0.304894	-0.010566	-0.059961	-0.974410	0.231490	-0.984984	-0.136898	-0.137106	-0.136392	-0.971524
30128	2.254269	3.713967	8.933195	-0.363616	-0.028140	-0.088544	-0.974428	0.237644	-0.985459	-0.138163	-0.136241	-0.129665	-0.972387
30129	2.112356	3.488041	8.608014	-0.348047	-0.035944	-0.199891	-0.976566	0.244301	-0.987503	-0.143541	-0.135617	-0.123345	-0.972517
30130	2.139601	3.085591	8.554119	-0.158664	-0.041312	-0.349613	-0.977895	0.246066	-0.990115	-0.149715	-0.134995	-0.121205	-0.971942
30131	2.321714	2.979688	8.769911	-0.031543	-0.026778	-0.389830	-0.979466	0.239805	-0.989491	-0.157892	-0.134642	-0.121593	-0.970648
30132	2.456756	2.785534	8.869390	0.041973	-0.033599	-0.448016	-0.981697	0.232889	-0.990088	-0.165882	-0.134285	-0.123552	-0.969116
30133	2.482287	2.742320	9.007695	0.057196	-0.019258	-0.375389	-0.980478	0.224076	-0.990518	-0.173495	-0.134102	-0.125624	-0.967540
30134	2.527816	2.653338	9.050681	0.029642	-0.010102	-0.251654	-0.981651	0.217855	-0.992044	-0.177887	-0.133744	-0.126849	-0.966632
30135	2.511497	2.747712	9.083166	0.071985	0.008221	-0.115256	-0.982424	0.210321	-0.991471	-0.180342	-0.133754	-0.128575	-0.965948
30136	2.368005	2.667444	9.178054	0.068863	0.005299	0.001446	-0.982678	0.207006	-0.992781	-0.179863	-0.133898	-0.129910	-0.965838
30137	2.139913	2.692440	9.238260	0.047109	-0.001077	0.107474	-0.982281	0.207149	-0.993318	-0.178102	-0.134575	-0.130498	-0.965992
30138	1.914700	2.819439	9.319449	0.035204	-0.002311	0.080949	-0.980690	0.206264	-0.992828	-0.176150	-0.134943	-0.130948	-0.966237
30139	1.836795	2.832586	9.288076	-0.085384	-0.031549	0.143171	-0.980962	0.208796	-0.993415	-0.174137	-0.135806	-0.128758	-0.966775
30140	1.855669	2.837769	9.158641	-0.152367	-0.039668	0.088979	-0.983634	0.216347	-0.991264	-0.172418	-0.136236	-0.125460	-0.967456
30141	1.991538	2.859674	9.350387	-0.133306	-0.050890	0.046495	-0.986825	0.220744	-0.991088	-0.172453	-0.137037	-0.122533	-0.967712
30142	1.984074	2.738165	9.288494	-0.184710	-0.039978	0.019006	-0.986445	0.226634	-0.992648	-0.171833	-0.137152	-0.118846	-0.968266
30143	2.064444	2.574549	9.150185	-0.181955	-0.035547	-0.015444	-0.986983	0.229124	-0.991087	-0.173161	-0.137322	-0.115188	-0.968447
30144	2.119748	2.478461	9.174269	-0.202627	-0.031214	0.018105	-0.989390	0.236863	-0.991349	-0.172393	-0.137190	-0.111209	-0.969068
30145	2.106119	2.444239	9.246317	-0.202489	-0.052329	0.009132	-0.990727	0.241412	-0.993604	-0.173331	-0.137661	-0.107012	-0.969306
30146	2.247333	2.296310	9.290277	-0.110528	-0.035461	0.005967	-0.991534	0.245288	-0.991324	-0.172380	-0.137897	-0.104860	-0.969677
