# Supplementary material for: Identification of Haptic Based Guiding Using Hard Reins
Source: PLoS One. 2015 Jul 22;10(7):e0132020. doi: 10.1371/journal.pone.0132020 (PMC4511788; doi:10.1371/journal.pone.0132020)
Supplement: S2 File — (ZIP) [file pone.0132020.s002.zip › MotionData2/Subject10/T16/fc16.txt]

// Start Time: 0
// Sample rate: 25.0Hz
// Scenario: 4.9
// Firmware Version: 2.6.1
Counter	Acc_X	Acc_Y	Acc_Z	Gyr_X	Gyr_Y	Gyr_Z	Mag_X	Mag_Y	Mag_Z	Quat_w	Quat_x	Quat_y	Quat_z
30623	8.054351	-0.974792	5.561642	0.006441	-0.010598	-0.000392	-0.609480	0.446209	-0.499697	0.711919	-0.319010	-0.342682	-0.523424
30624	7.993704	-0.954176	5.500383	-0.003482	0.003250	0.013621	-0.609749	0.446887	-0.499157	0.712009	-0.319158	-0.342534	-0.523309
30625	8.032467	-0.969863	5.571903	-0.010257	-0.003868	0.023223	-0.610131	0.445934	-0.500221	0.712109	-0.319540	-0.342379	-0.523041
30626	8.017900	-0.964834	5.567468	0.001504	-0.012500	0.011822	-0.612115	0.447555	-0.499389	0.712102	-0.319771	-0.342518	-0.522818
30627	8.071362	-0.979735	5.556336	0.019900	-0.011078	0.022250	-0.611597	0.447686	-0.498473	0.712337	-0.319791	-0.342784	-0.522312
30628	8.032493	-0.969623	5.550114	0.024221	-0.012860	0.023097	-0.610015	0.446880	-0.498763	0.712593	-0.319776	-0.343095	-0.521767
30629	8.032518	-0.964795	5.552603	0.044128	-0.007754	0.022181	-0.610275	0.446605	-0.499028	0.713005	-0.319413	-0.343563	-0.521117
30630	8.086045	-0.960708	5.580480	0.041703	0.001799	0.025712	-0.611308	0.447177	-0.501498	0.713498	-0.319016	-0.343829	-0.520510
30631	8.095868	-0.950761	5.551340	0.020534	0.001404	0.006583	-0.610783	0.447736	-0.501753	0.713661	-0.318785	-0.344017	-0.520304
30632	8.054407	-0.967378	5.549640	0.029214	0.019811	-0.000373	-0.610249	0.446369	-0.502046	0.713925	-0.318199	-0.344061	-0.520272
30633	8.008103	-0.979128	5.550542	0.015190	0.013039	-0.006463	-0.610258	0.446632	-0.501124	0.714000	-0.317832	-0.344108	-0.520363
30634	8.037429	-0.955235	5.562311	0.022323	0.001361	0.009186	-0.611022	0.444725	-0.503251	0.714191	-0.317602	-0.344283	-0.520124
30635	8.066506	-0.979587	5.546765	-0.004301	0.019041	0.008449	-0.610895	0.445550	-0.503105	0.714340	-0.317553	-0.343943	-0.520174
30636	8.051933	-0.970025	5.571451	-0.017622	0.010608	-0.003751	-0.609720	0.445827	-0.502322	0.714204	-0.317711	-0.343650	-0.520458
30637	8.046968	-0.993880	5.537328	-0.011635	0.005340	-0.004654	-0.608799	0.447638	-0.503341	0.714077	-0.317819	-0.343511	-0.520659
30638	8.037306	-0.974757	5.571721	-0.014301	0.015973	-0.012470	-0.610254	0.449130	-0.502777	0.713906	-0.317814	-0.343230	-0.521080
30639	8.066557	-0.969933	5.551744	-0.010828	0.017689	-0.012471	-0.609984	0.448314	-0.503319	0.713789	-0.317728	-0.342970	-0.521466
30640	8.037277	-0.979611	5.571652	-0.012390	0.026384	-0.008956	-0.609327	0.447904	-0.503070	0.713741	-0.317609	-0.342540	-0.521886
30641	8.022930	-0.935805	5.572608	-0.003890	0.021142	-0.012492	-0.610113	0.448316	-0.503580	0.713692	-0.317386	-0.342301	-0.522245
30642	8.066747	-0.936010	5.557065	-0.003915	0.026433	-0.015959	-0.610111	0.447626	-0.503463	0.713618	-0.317102	-0.341999	-0.522716
30643	8.057044	-0.928755	5.567078	-0.009310	0.013428	-0.019472	-0.610774	0.447888	-0.502929	0.713408	-0.316989	-0.341857	-0.523164
30644	8.027751	-0.940860	5.586952	0.004716	0.017579	-0.012526	-0.609987	0.447616	-0.502547	0.713362	-0.316699	-0.341749	-0.523472
30645	7.993631	-0.947964	5.597324	-0.003946	0.022951	-0.015979	-0.611808	0.446242	-0.504133	0.713289	-0.316433	-0.341503	-0.523894
30646	8.003384	-0.940978	5.616569	0.006787	0.017307	0.003165	-0.611275	0.446259	-0.505053	0.713425	-0.316219	-0.341325	-0.523954
30647	7.993830	-0.916254	5.583243	-0.004820	0.001835	-0.006445	-0.610749	0.447373	-0.505690	0.713303	-0.316250	-0.341308	-0.524112
30648	8.028228	-0.862932	5.563838	0.002626	-0.008549	-0.016091	-0.610888	0.447637	-0.504898	0.713032	-0.316236	-0.341577	-0.524314
30649	8.066992	-0.883205	5.611079	-0.010952	-0.006890	-0.005571	-0.610504	0.448178	-0.503842	0.712820	-0.316450	-0.341616	-0.524447
30650	8.047424	-0.902352	5.601573	-0.005930	-0.008555	-0.012570	-0.612070	0.444995	-0.503632	0.712532	-0.316583	-0.341772	-0.524658
30651	8.018157	-0.911923	5.611798	-0.016147	-0.005064	-0.007300	-0.612862	0.446366	-0.503861	0.712282	-0.316839	-0.341740	-0.524863
30652	8.003445	-0.928923	5.624002	-0.007233	-0.005332	0.004885	-0.613654	0.448567	-0.504467	0.712190	-0.317075	-0.341725	-0.524855
30653	7.974106	-0.959829	5.587921	0.003290	-0.014310	0.015294	-0.611557	0.448580	-0.503826	0.712239	-0.317305	-0.341882	-0.524548
30654	8.003411	-0.936124	5.616637	-0.003956	-0.015782	0.001357	-0.611423	0.447201	-0.503462	0.712066	-0.317576	-0.342078	-0.524490
30655	8.037708	-0.899817	5.599412	-0.007204	-0.005365	0.006631	-0.612087	0.449122	-0.503550	0.712020	-0.317799	-0.342050	-0.524435
30656	8.037928	-0.872507	5.544107	0.009924	-0.008893	0.001334	-0.611840	0.450899	-0.502469	0.711969	-0.317809	-0.342285	-0.524346
30657	8.076482	-0.945264	5.508283	0.015466	0.001367	0.011827	-0.612109	0.449363	-0.500925	0.712166	-0.317676	-0.342367	-0.524105
30658	8.081375	-0.931278	5.556795	0.019521	-0.009039	0.004808	-0.611576	0.449520	-0.501974	0.712215	-0.317571	-0.342685	-0.523894
30659	8.081078	-0.979976	5.570636	0.002536	-0.005609	0.016212	-0.612627	0.448956	-0.501715	0.712329	-0.317726	-0.342702	-0.523634
30660	8.052169	-0.931088	5.562315	-0.011771	0.020619	0.022424	-0.610787	0.449667	-0.502108	0.712568	-0.317877	-0.342158	-0.523573
30661	8.064185	-0.960152	5.547095	-0.008692	0.005040	0.011908	-0.611056	0.450761	-0.501822	0.712639	-0.318051	-0.341934	-0.523518
30662	8.071390	-0.979468	5.532126	-0.017270	0.006822	0.013686	-0.608829	0.451190	-0.501306	0.712656	-0.318365	-0.341584	-0.523532
30663	8.022784	-0.960128	5.577107	-0.004398	0.013838	0.006681	-0.608954	0.450645	-0.501840	0.712759	-0.318351	-0.341311	-0.523577
30664	8.034842	-0.970417	5.620265	-0.015771	0.009617	0.002344	-0.610531	0.452011	-0.502325	0.712682	-0.318540	-0.341007	-0.523766
30665	8.022632	-0.979917	5.610727	-0.014718	0.005072	0.012794	-0.609221	0.450912	-0.501439	0.712726	-0.318805	-0.340709	-0.523740
30666	8.003265	-0.960446	5.621137	-0.021142	0.014208	-0.008100	-0.608167	0.452035	-0.502342	0.712546	-0.318944	-0.340356	-0.524129
30667	7.983479	-1.013783	5.630519	0.005345	0.005446	-0.018667	-0.607784	0.453128	-0.501406	0.712392	-0.318703	-0.340460	-0.524417
30668	7.988374	-1.008970	5.630475	0.006417	0.005278	-0.009075	-0.608303	0.451749	-0.501561	0.712305	-0.318544	-0.340521	-0.524593
30669	8.012728	-1.006692	5.625102	0.020310	-0.007207	-0.000425	-0.609619	0.452702	-0.501794	0.712353	-0.318347	-0.340842	-0.524438
30670	8.003154	-0.979861	5.620863	0.029328	-0.011082	0.018723	-0.609073	0.452046	-0.503907	0.712601	-0.318215	-0.341206	-0.523943
30671	8.012712	-1.004532	5.649346	0.059059	0.007791	0.025672	-0.607886	0.451789	-0.504445	0.713274	-0.317485	-0.341549	-0.523248
30672	8.035028	-0.941134	5.606150	0.070839	0.000891	0.015148	-0.608148	0.452479	-0.504822	0.713814	-0.316621	-0.342190	-0.522615
30673	7.979084	-0.935868	5.612360	0.060709	-0.009763	0.030838	-0.608000	0.450014	-0.505658	0.714429	-0.316083	-0.342766	-0.521722
30674	7.983975	-0.926494	5.639014	0.058291	-0.022435	0.005514	-0.607996	0.450298	-0.506307	0.714639	-0.315567	-0.343676	-0.521149
30675	8.052126	-0.929195	5.610768	0.042874	-0.016276	0.009076	-0.609422	0.448376	-0.507776	0.714868	-0.315200	-0.344294	-0.520648
30676	8.037394	-0.950969	5.615641	0.027214	-0.017831	0.004756	-0.608770	0.447544	-0.506749	0.714905	-0.315074	-0.344818	-0.520326
30677	8.003570	-0.920868	5.553897	0.025198	-0.019342	-0.007463	-0.608507	0.447132	-0.506628	0.714830	-0.314878	-0.345398	-0.520163
30678	8.037719	-0.915790	5.507177	0.016733	-0.024696	0.003018	-0.609160	0.446025	-0.506645	0.714737	-0.314960	-0.345924	-0.519892
30679	8.066995	-0.901552	5.513967	0.022128	-0.010823	0.006534	-0.609819	0.445461	-0.506127	0.714846	-0.314817	-0.346262	-0.519603
30680	8.101000	-0.911597	5.517881	0.022098	-0.017851	0.008265	-0.609031	0.447405	-0.506881	0.714883	-0.314790	-0.346710	-0.519270
30681	8.096185	-0.897289	5.544830	-0.003744	-0.008922	0.008364	-0.610611	0.446970	-0.506354	0.714861	-0.315012	-0.346742	-0.519145
30682	8.042509	-0.921139	5.548151	0.008142	-0.017635	0.002193	-0.609950	0.446013	-0.506378	0.714750	-0.315139	-0.347081	-0.518994
30683	8.042432	-0.940234	5.518826	-0.004065	0.007196	-0.014272	-0.609560	0.445457	-0.505605	0.714603	-0.315041	-0.347020	-0.519296
30684	8.071678	-0.928556	5.537687	-0.008851	0.001634	0.006663	-0.610485	0.447517	-0.505951	0.714558	-0.315247	-0.346874	-0.519330
30685	8.035181	-0.925932	5.548253	-0.008742	0.008602	0.008421	-0.612578	0.447371	-0.506987	0.714628	-0.315360	-0.346601	-0.519349
30686	8.047415	-0.916219	5.538423	0.010119	0.001528	0.004858	-0.611265	0.445859	-0.506109	0.714686	-0.315281	-0.346667	-0.519272
30687	8.042632	-0.897030	5.563020	0.009968	0.002517	-0.002119	-0.610998	0.445038	-0.506258	0.714723	-0.315115	-0.346740	-0.519274
30688	8.052336	-0.908872	5.528729	0.001030	-0.012151	-0.009110	-0.609941	0.445612	-0.507303	0.714497	-0.315203	-0.347003	-0.519356
30689	8.052170	-0.935674	5.538036	0.007880	-0.007751	-0.014349	-0.610348	0.445588	-0.505728	0.714322	-0.315090	-0.347278	-0.519481
30690	8.037614	-0.925952	5.548196	0.001416	0.010446	-0.002070	-0.611007	0.446686	-0.505964	0.714306	-0.315001	-0.347164	-0.519633
30691	8.032717	-0.928499	5.562800	0.002806	-0.017479	-0.004770	-0.611793	0.446681	-0.506220	0.714132	-0.315128	-0.347462	-0.519596
30692	8.028027	-0.901549	5.543922	-0.004871	-0.008694	-0.003854	-0.611404	0.446677	-0.505568	0.713938	-0.315306	-0.347576	-0.519678
30693	8.054629	-0.921667	5.586604	-0.010965	0.001937	-0.010778	-0.611142	0.446678	-0.505439	0.713752	-0.315386	-0.347489	-0.519944
30694	8.071641	-0.928903	5.569160	-0.024515	-0.005212	0.004945	-0.611416	0.446243	-0.503874	0.713547	-0.315871	-0.347291	-0.520063
30695	8.091173	-0.921571	5.549442	-0.013423	0.001850	-0.004660	-0.611142	0.443219	-0.503935	0.713408	-0.316029	-0.347139	-0.520258
30696	8.057015	-0.931315	5.579148	-0.021395	-0.012021	-0.007297	-0.611149	0.444453	-0.503649	0.713059	-0.316449	-0.347155	-0.520471
30697	8.061869	-0.936076	5.566862	-0.031973	-0.032909	-0.007324	-0.611031	0.446233	-0.502829	0.712535	-0.317214	-0.347320	-0.520613
30698	8.100854	-0.935920	5.522381	-0.004156	-0.024443	-0.003886	-0.612619	0.447030	-0.501754	0.712236	-0.317545	-0.347666	-0.520590
30699	8.093537	-0.940606	5.512798	-0.007194	0.001677	0.003174	-0.613678	0.447284	-0.500955	0.712219	-0.317671	-0.347528	-0.520628
30700	8.100941	-0.921331	5.520165	0.001921	-0.017470	-0.005630	-0.611443	0.448139	-0.501478	0.711995	-0.317827	-0.347852	-0.520623
30701	8.076649	-0.911555	5.532972	0.002836	-0.013991	-0.004755	-0.614066	0.449226	-0.502486	0.711850	-0.317917	-0.348092	-0.520606
30702	8.103534	-0.896896	5.503504	0.013092	-0.019269	-0.007415	-0.612492	0.447162	-0.501228	0.711665	-0.317921	-0.348569	-0.520538
30703	8.081575	-0.908741	5.494158	0.025376	-0.008929	-0.003934	-0.613806	0.446595	-0.500968	0.711707	-0.317642	-0.348965	-0.520384
30704	8.096260	-0.896594	5.481885	0.013772	0.011908	0.009243	-0.613531	0.446894	-0.502667	0.711916	-0.317429	-0.348898	-0.520273
30705	8.088755	-0.926004	5.513116	0.018561	-0.007194	-0.000418	-0.613950	0.447681	-0.499897	0.711964	-0.317254	-0.349176	-0.520128
30706	8.105878	-0.916118	5.483806	0.024028	-0.005689	0.011784	-0.613548	0.447145	-0.500697	0.712133	-0.317101	-0.349445	-0.519810
30707	8.100991	-0.913971	5.513005	0.006852	0.001398	0.013598	-0.613021	0.447982	-0.501208	0.712313	-0.317102	-0.349388	-0.519601
30708	8.074277	-0.901773	5.528323	0.008770	0.009165	0.018842	-0.611964	0.446895	-0.501499	0.712574	-0.317053	-0.349250	-0.519365
30709	8.071737	-0.921115	5.523264	0.020651	0.002202	0.011812	-0.613013	0.447995	-0.502256	0.712830	-0.316835	-0.349334	-0.519091
30710	8.064628	-0.887131	5.528755	0.016235	0.001423	0.008329	-0.612596	0.443743	-0.502998	0.712976	-0.316685	-0.349451	-0.518902
30711	8.083920	-0.916469	5.532734	0.032925	0.004611	0.018762	-0.611678	0.444165	-0.502996	0.713399	-0.316314	-0.349583	-0.518458
30712	8.066832	-0.926035	5.532992	0.018892	-0.004803	0.013541	-0.612459	0.442924	-0.503408	0.713569	-0.316230	-0.349781	-0.518142
30713	8.069284	-0.921282	5.540267	0.020985	0.001065	0.027508	-0.611941	0.443194	-0.502620	0.713984	-0.316126	-0.349781	-0.517634
30714	8.071617	-0.938317	5.542392	0.031294	-0.011289	0.030062	-0.613099	0.442805	-0.505370	0.714361	-0.316045	-0.350098	-0.516948
30715	8.066989	-0.901606	5.518809	0.034399	-0.012808	0.015215	-0.612452	0.444595	-0.504947	0.714636	-0.315806	-0.350510	-0.516434
30716	8.093537	-0.940606	5.512798	0.060605	-0.018500	0.029959	-0.611916	0.442402	-0.505256	0.715144	-0.315380	-0.351231	-0.515501
30717	8.105567	-0.967243	5.497613	0.071253	-0.022309	0.043878	-0.611656	0.444200	-0.505746	0.715879	-0.314913	-0.351976	-0.514256
30718	8.110017	-1.023984	5.576604	0.096264	-0.018945	0.039461	-0.611509	0.442842	-0.507084	0.716702	-0.314046	-0.353009	-0.512930
30719	8.056330	-1.052527	5.565332	0.120203	-0.024844	0.069025	-0.611099	0.442316	-0.508669	0.717982	-0.313081	-0.354125	-0.510958
30720	8.002535	-1.105046	5.527086	0.143800	-0.017921	0.116075	-0.611993	0.440132	-0.510802	0.719883	-0.312058	-0.355144	-0.508193
30721	8.055345	-1.224757	5.555639	0.150852	-0.041847	0.131708	-0.610131	0.440187	-0.513696	0.721860	-0.311266	-0.356407	-0.504981
30722	8.001948	-1.200069	5.559645	0.142543	-0.034982	0.143952	-0.608280	0.438009	-0.514145	0.723899	-0.310620	-0.357478	-0.501692
30723	8.001293	-1.307227	5.592032	0.151474	-0.026453	0.151812	-0.606430	0.440259	-0.516472	0.726174	-0.309802	-0.358373	-0.498259
30724	7.923188	-1.347836	5.593258	0.144634	-0.014983	0.149240	-0.604036	0.437836	-0.518895	0.728398	-0.308952	-0.359131	-0.494985
30725	7.889234	-1.332723	5.570045	0.137264	-0.050662	0.144792	-0.602574	0.440091	-0.522005	0.730325	-0.308524	-0.360252	-0.491585
30726	7.981640	-1.352428	5.524047	0.130170	-0.076895	0.148243	-0.601382	0.439011	-0.522690	0.731983	-0.308476	-0.361766	-0.488026
30727	7.952777	-1.300819	5.489130	0.103314	-0.070700	0.103844	-0.600733	0.439559	-0.522029	0.733140	-0.308443	-0.363077	-0.485328
30728	7.928596	-1.283121	5.443936	0.083206	-0.066839	0.091696	-0.598764	0.440129	-0.522032	0.734011	-0.308568	-0.364326	-0.482991
30729	7.974522	-1.336898	5.442110	0.059628	-0.062078	0.077835	-0.599945	0.439567	-0.522034	0.734704	-0.308903	-0.365233	-0.481034
30730	8.064642	-1.323060	5.437803	0.037150	-0.046964	0.070978	-0.602314	0.442305	-0.522749	0.735227	-0.309359	-0.365869	-0.479455
30731	8.123017	-1.332960	5.409680	-0.006479	-0.039283	0.048458	-0.601280	0.442289	-0.520661	0.735395	-0.310235	-0.365979	-0.478548
30732	8.118330	-1.299103	5.424798	-0.021196	-0.021554	0.039824	-0.600351	0.442451	-0.521843	0.735445	-0.311075	-0.365876	-0.478004
30733	8.143111	-1.226231	5.401051	-0.013987	-0.007110	0.008439	-0.600225	0.444381	-0.522068	0.735419	-0.311462	-0.365685	-0.477938
30734	8.128832	-1.177198	5.368180	-0.028811	0.001908	-0.001095	-0.600631	0.446020	-0.521378	0.735200	-0.311891	-0.365417	-0.478201
30735	8.148623	-1.123808	5.353956	0.018823	0.012019	-0.000335	-0.600878	0.443274	-0.522085	0.735434	-0.311549	-0.365313	-0.478143
30736	8.180676	-1.051264	5.354248	0.024184	0.001260	0.013572	-0.600353	0.443555	-0.522083	0.735681	-0.311311	-0.365470	-0.477798
30737	8.178679	-0.969103	5.389362	0.079378	-0.014938	0.016846	-0.600350	0.445637	-0.523483	0.736257	-0.310454	-0.366238	-0.476879
30738	8.223156	-0.848336	5.409424	0.136212	-0.053986	0.027031	-0.601906	0.444822	-0.525584	0.736918	-0.309192	-0.368191	-0.475171
30739	8.316388	-0.704186	5.472276	0.182903	-0.082592	0.043386	-0.601889	0.441250	-0.526048	0.737875	-0.307629	-0.370779	-0.472682
30740	8.287429	-0.681032	5.376423	0.208829	-0.107414	0.054572	-0.603437	0.439756	-0.528817	0.738828	-0.305994	-0.374028	-0.469686
30741	8.162046	-0.501612	5.272917	0.246902	-0.077131	0.005661	-0.604460	0.434944	-0.529952	0.739827	-0.303121	-0.377364	-0.467301
30742	8.318174	-0.398182	5.457221	0.318590	-0.098871	0.015873	-0.607052	0.430267	-0.532122	0.741099	-0.299477	-0.381727	-0.464081
30743	8.401300	-0.319424	5.514532	0.376718	-0.036805	0.038563	-0.608548	0.422902	-0.538544	0.743429	-0.294505	-0.385454	-0.460440
30744	8.134029	-0.251508	5.507145	0.360172	-0.016042	0.063045	-0.607953	0.417757	-0.544675	0.745944	-0.289806	-0.388657	-0.456646
30745	7.959939	-0.060590	5.499357	0.306200	-0.034683	0.056124	-0.609196	0.409133	-0.549290	0.747966	-0.285935	-0.391568	-0.453280
30746	7.971114	0.173220	5.420105	0.221085	-0.104622	-0.006652	-0.610727	0.404898	-0.552900	0.748301	-0.283549	-0.395201	-0.451068
30747	8.146368	0.190642	5.464730	0.144127	-0.121019	-0.039594	-0.612162	0.400192	-0.551934	0.747814	-0.282077	-0.398475	-0.449917
30748	8.184711	0.099855	5.523083	0.082808	-0.064026	-0.025282	-0.616353	0.397402	-0.552221	0.747499	-0.281241	-0.400349	-0.449299
30749	8.086605	-0.028254	5.550159	0.071028	-0.055755	0.062000	-0.616871	0.395471	-0.552256	0.748024	-0.281051	-0.401411	-0.447593
30750	8.020593	-0.090326	5.507218	0.082303	-0.029623	0.168453	-0.618593	0.396817	-0.551169	0.749709	-0.281465	-0.401670	-0.444269
30751	8.164376	-0.061945	5.463139	0.102651	-0.025545	0.227738	-0.614258	0.398521	-0.551952	0.752116	-0.281825	-0.401617	-0.440001
30752	8.251949	-0.058328	5.507172	0.117111	0.068902	0.214021	-0.609499	0.399859	-0.556152	0.755162	-0.281200	-0.400430	-0.436248
30753	8.018088	-0.074893	5.650351	0.122621	0.161969	0.186323	-0.604867	0.401066	-0.560877	0.758786	-0.279234	-0.397938	-0.433494
30754	8.026860	-0.141336	6.164933	0.166029	0.129711	0.210541	-0.599840	0.403385	-0.566238	0.762517	-0.277289	-0.396256	-0.429721
30755	8.705907	-0.498996	6.371755	0.061794	-0.012332	0.169591	-0.593501	0.403776	-0.570468	0.764250	-0.277569	-0.395953	-0.426730
30756	8.739019	-0.818205	5.577111	-0.024666	0.058519	0.050576	-0.591804	0.406268	-0.570300	0.764968	-0.277874	-0.394599	-0.426500
30757	8.228524	-0.820742	5.104612	-0.041933	0.150428	0.007191	-0.589440	0.407674	-0.570814	0.766011	-0.277072	-0.391826	-0.427705
30758	8.054791	-1.018920	4.941158	0.056833	0.121438	0.027748	-0.586005	0.408154	-0.573449	0.767471	-0.275407	-0.390327	-0.427532
30759	8.187246	-1.274005	4.856986	0.115798	0.095332	0.044993	-0.583872	0.407393	-0.576885	0.769256	-0.272980	-0.389545	-0.426593
30760	8.269173	-1.426895	4.789964	0.100481	0.108488	0.047720	-0.580684	0.408172	-0.581608	0.771013	-0.270908	-0.388501	-0.425693
30761	8.097828	-1.597947	4.806014	0.057579	0.112179	0.057442	-0.575670	0.407701	-0.584012	0.772695	-0.269379	-0.386901	-0.425070
30762	8.208789	-1.704388	5.126386	0.066005	-0.036138	0.036094	-0.577094	0.407028	-0.586242	0.773037	-0.268973	-0.387857	-0.423833
30763	8.469484	-1.602444	5.363943	0.054350	-0.139091	0.027145	-0.577495	0.405630	-0.584825	0.772487	-0.269437	-0.390273	-0.422321
30764	8.470309	-1.470750	5.307688	0.085550	-0.074920	0.042922	-0.579336	0.405608	-0.584550	0.772683	-0.269111	-0.391952	-0.420611
30765	8.137309	-1.423221	5.219206	0.051652	0.014073	0.072001	-0.580382	0.405190	-0.584944	0.773684	-0.268709	-0.391733	-0.419230
30766	7.655343	-1.452917	5.205703	0.034612	-0.067925	0.079596	-0.580122	0.406711	-0.585309	0.773963	-0.269395	-0.392677	-0.417389
30767	7.610851	-1.587605	5.127333	-0.015297	-0.084155	0.133782	-0.580016	0.409856	-0.583676	0.774347	-0.271362	-0.393067	-0.415028
30768	7.842800	-1.827685	5.365527	0.051785	-0.220508	0.100117	-0.581229	0.412566	-0.581256	0.773676	-0.273202	-0.396396	-0.411894
30769	8.134423	-1.888736	5.391819	0.097801	-0.262699	0.089448	-0.585070	0.413031	-0.577551	0.772876	-0.274570	-0.400688	-0.408317
30770	8.320117	-1.770664	5.326258	0.128386	-0.181156	0.108796	-0.589037	0.410184	-0.573125	0.772968	-0.274961	-0.403966	-0.404635
30771	8.140558	-1.684062	5.317111	0.107665	-0.112312	0.079358	-0.590876	0.408505	-0.572359	0.773323	-0.274883	-0.406036	-0.401928
30772	8.019361	-1.579920	5.432771	0.071936	-0.084759	0.015837	-0.591146	0.407106	-0.570812	0.773115	-0.274607	-0.407869	-0.400658
30773	7.815686	-1.465832	5.371305	0.000099	0.009884	-0.070083	-0.594289	0.407367	-0.572095	0.772680	-0.274001	-0.407978	-0.401799
30774	7.739288	-1.644127	5.309999	-0.147591	0.071516	-0.135763	-0.594276	0.406696	-0.573418	0.771317	-0.274624	-0.406459	-0.405515
30775	7.823106	-1.843419	5.486821	-0.249322	0.110358	-0.222546	-0.596413	0.411050	-0.571221	0.769083	-0.275825	-0.403792	-0.411562
30776	7.866721	-1.856987	5.582471	-0.362205	0.189058	-0.282170	-0.596960	0.415441	-0.570606	0.766210	-0.277576	-0.399470	-0.419877
30777	7.959851	-1.702305	5.790752	-0.472231	0.271645	-0.367969	-0.595395	0.416408	-0.569681	0.762682	-0.279654	-0.393159	-0.430739
30778	8.253559	-1.319080	6.249465	-0.503468	0.206569	-0.493658	-0.596345	0.420642	-0.567888	0.757115	-0.281670	-0.388421	-0.443360
30779	9.153549	-0.622995	5.822127	-0.397823	0.072577	-0.530918	-0.602583	0.421450	-0.560491	0.750745	-0.282984	-0.386551	-0.454841
30780	9.031782	0.083845	5.215157	-0.389050	0.113640	-0.261397	-0.605224	0.419880	-0.558145	0.746967	-0.285787	-0.382797	-0.462419
30781	9.005228	-0.354605	4.933504	-0.455437	0.151389	-0.082244	-0.603722	0.429191	-0.553257	0.744781	-0.290629	-0.376625	-0.467964
30782	8.086778	-0.618877	4.519970	-0.559267	0.124046	-0.160641	-0.605906	0.440116	-0.548309	0.740866	-0.296598	-0.370480	-0.475281
30783	7.828162	-0.281184	4.695398	-0.579929	0.054558	-0.277735	-0.606006	0.449096	-0.540272	0.735160	-0.302678	-0.365663	-0.483958
30784	8.101201	-0.152432	4.913682	-0.540484	-0.076388	-0.307847	-0.611907	0.457156	-0.529329	0.728251	-0.309119	-0.363419	-0.491958
30785	8.692750	-0.499227	5.083939	-0.404931	-0.116854	-0.259381	-0.614121	0.466648	-0.519956	0.722322	-0.314348	-0.362647	-0.497919
30786	8.687559	-0.561912	5.049269	-0.208338	-0.094197	-0.134280	-0.620770	0.470056	-0.511719	0.718937	-0.317350	-0.362799	-0.500795
30787	8.450342	-0.362278	4.960740	-0.005006	-0.067024	-0.016227	-0.624343	0.470811	-0.508928	0.718250	-0.318054	-0.363773	-0.500628
30788	8.208754	-0.061528	4.951231	0.113398	-0.006063	-0.000768	-0.626032	0.469301	-0.510517	0.718870	-0.316513	-0.365025	-0.499802
30789	8.237604	0.325112	5.086818	0.128905	-0.020783	-0.068925	-0.625479	0.466858	-0.512796	0.718821	-0.314408	-0.367038	-0.499728
30790	8.459544	0.429036	5.175179	-0.016359	-0.092811	-0.194287	-0.628594	0.461210	-0.514719	0.716049	-0.314169	-0.369458	-0.502068
30791	8.639314	0.378838	5.184840	-0.180303	-0.079935	-0.267009	-0.634681	0.459143	-0.508428	0.711587	-0.315580	-0.370491	-0.506744
30792	8.428412	0.094366	5.171134	-0.270436	-0.063751	-0.251003	-0.640371	0.457085	-0.502402	0.706797	-0.318239	-0.370256	-0.511930
30793	8.149650	-0.159453	5.072266	-0.250467	-0.081632	-0.125524	-0.645432	0.459834	-0.495238	0.703251	-0.321664	-0.369683	-0.515077
30794	8.202420	-0.302499	5.015743	-0.161823	-0.038846	-0.007011	-0.648644	0.462756	-0.489393	0.701792	-0.324325	-0.368626	-0.516155
30795	8.397676	-0.186110	5.095213	-0.085197	-0.037742	0.099203	-0.647383	0.467116	-0.484994	0.701928	-0.326610	-0.367688	-0.515198
30796	8.602533	-0.105458	5.106156	-0.036493	0.072947	0.143011	-0.643721	0.470449	-0.484561	0.703643	-0.327458	-0.365373	-0.513965
30797	8.410878	0.030127	5.286846	-0.050499	0.140089	0.106565	-0.639770	0.472304	-0.486649	0.705364	-0.327448	-0.362257	-0.513818
30798	8.076575	-0.118206	5.350566	-0.080919	0.255000	0.044142	-0.634504	0.474587	-0.489000	0.707075	-0.326320	-0.357557	-0.515474
30799	7.949799	-0.105635	5.629699	-0.039438	0.281730	-0.006513	-0.629874	0.477176	-0.494222	0.708694	-0.323827	-0.353279	-0.517767
30800	9.081387	-0.419385	6.124509	-0.155887	0.012909	0.007233	-0.627108	0.479014	-0.495909	0.707804	-0.325984	-0.351461	-0.518867
30801	8.667288	-0.633549	5.397380	-0.295804	0.221952	-0.089507	-0.624781	0.484099	-0.493598	0.706423	-0.327122	-0.345908	-0.523741
30802	8.348499	-0.654068	5.305180	-0.315810	0.235294	-0.141794	-0.623238	0.485586	-0.490305	0.704427	-0.328162	-0.340216	-0.529477
30803	8.219517	-0.680702	5.179452	-0.348445	0.154014	-0.175094	-0.624590	0.488281	-0.486836	0.701240	-0.330132	-0.335591	-0.535401
30804	8.160599	-0.788384	5.084851	-0.371156	0.081787	-0.233673	-0.624892	0.488910	-0.482368	0.696764	-0.332913	-0.332025	-0.541709
30805	8.034028	-0.824425	4.929879	-0.482692	0.130936	-0.298645	-0.629548	0.490019	-0.475763	0.691059	-0.336123	-0.327049	-0.549998
30806	7.881477	-1.139704	4.803008	-0.583840	0.198104	-0.296407	-0.632902	0.492923	-0.468608	0.685057	-0.340078	-0.319875	-0.559217
30807	7.850500	-1.452265	4.775061	-0.642159	0.060499	-0.296599	-0.638121	0.497981	-0.459170	0.677609	-0.346208	-0.313965	-0.567814
30808	8.476082	-1.762918	5.162961	-0.700588	-0.017434	-0.326174	-0.642718	0.502025	-0.445172	0.668819	-0.353845	-0.308491	-0.576462
30809	8.906754	-1.718531	5.424827	-0.653158	0.071233	-0.329485	-0.650985	0.506183	-0.432193	0.660681	-0.359669	-0.302420	-0.585389
30810	8.488652	-1.621464	5.532718	-0.623471	0.176071	-0.283991	-0.656346	0.511362	-0.421573	0.653804	-0.364138	-0.294818	-0.594160
30811	7.873377	-1.585451	5.387640	-0.548470	0.149662	-0.242517	-0.658798	0.515217	-0.412702	0.647682	-0.368071	-0.288188	-0.601647
30812	7.474152	-1.613463	5.377092	-0.449463	0.046554	-0.175121	-0.662269	0.515096	-0.405868	0.642444	-0.372349	-0.283467	-0.606852
30813	7.686862	-1.858151	5.388065	-0.312971	-0.056579	-0.133885	-0.665118	0.518388	-0.396351	0.638085	-0.376297	-0.281460	-0.609941
30814	8.104175	-2.036057	5.567173	-0.255016	-0.105374	-0.071305	-0.668724	0.519091	-0.389500	0.634628	-0.380474	-0.280238	-0.611517
30815	8.191881	-2.024305	5.533838	-0.147115	-0.141986	-0.021120	-0.672339	0.518396	-0.380842	0.632392	-0.383984	-0.280450	-0.611543
30816	8.070943	-1.899386	5.526304	0.001926	-0.152206	0.002808	-0.675541	0.518841	-0.375046	0.631505	-0.385887	-0.282377	-0.610374
30817	7.931571	-1.645274	5.264380	0.137413	-0.148415	0.033774	-0.677272	0.518234	-0.371902	0.632085	-0.386185	-0.285700	-0.608034
30818	7.980976	-1.514787	5.279624	0.187395	-0.194502	0.050065	-0.679636	0.516828	-0.371389	0.632950	-0.386509	-0.290055	-0.604858
30819	7.952346	-1.412774	5.296265	0.145732	-0.192300	0.042327	-0.681881	0.514850	-0.369054	0.633422	-0.387263	-0.293946	-0.601997
30820	8.049654	-1.400038	5.386207	0.041864	-0.117492	0.001861	-0.685162	0.512468	-0.368291	0.633013	-0.388200	-0.295936	-0.600847
30821	7.981127	-1.453664	5.459665	-0.031567	-0.059066	-0.063183	-0.687545	0.512831	-0.366171	0.631623	-0.388956	-0.296804	-0.601392
30822	7.898748	-1.383075	5.506155	-0.125680	-0.019907	-0.115153	-0.690726	0.510541	-0.361739	0.629077	-0.390140	-0.296452	-0.603464
30823	7.849758	-1.429315	5.555054	-0.182814	-0.003996	-0.205658	-0.693646	0.509082	-0.357424	0.625115	-0.391265	-0.295882	-0.607122
30824	7.845573	-1.298916	5.619960	-0.248130	0.032710	-0.282136	-0.699461	0.507309	-0.352309	0.619868	-0.392329	-0.294677	-0.612378
30825	7.812344	-1.157631	5.600948	-0.301389	0.053533	-0.353467	-0.707877	0.502229	-0.348942	0.613456	-0.393288	-0.293046	-0.618967
30826	7.851361	-1.161768	5.505558	-0.400844	0.074369	-0.405447	-0.714634	0.498197	-0.340066	0.605625	-0.394922	-0.290359	-0.626855
30827	8.011820	-1.159827	5.644734	-0.453377	0.080918	-0.516899	-0.722015	0.491718	-0.334115	0.595983	-0.396319	-0.287691	-0.636372
30828	8.190649	-0.961847	5.602261	-0.522271	0.132661	-0.604642	-0.732823	0.484357	-0.326322	0.584783	-0.397362	-0.284237	-0.647566
30829	8.714078	-0.899453	5.700015	-0.595232	0.066182	-0.628093	-0.743372	0.474087	-0.316756	0.572218	-0.399786	-0.280634	-0.658774
30830	8.803530	-0.662472	5.272758	-0.669611	0.024777	-0.570440	-0.754201	0.463787	-0.305092	0.559348	-0.403896	-0.276064	-0.669168
30831	8.837416	-0.756307	4.951031	-0.731201	0.023299	-0.503961	-0.763740	0.457199	-0.292185	0.546739	-0.408882	-0.269991	-0.678968
30832	8.828781	-0.596714	4.793699	-0.769572	0.006024	-0.549275	-0.773670	0.450196	-0.279414	0.532871	-0.414213	-0.263936	-0.689067
30833	8.649671	-0.478372	4.547709	-0.907625	0.032514	-0.550584	-0.783097	0.442612	-0.263777	0.517801	-0.420424	-0.255557	-0.699869
30834	8.163046	-0.535945	4.204624	-0.927076	0.104969	-0.527715	-0.792648	0.436144	-0.249426	0.502979	-0.425802	-0.245884	-0.710806
30835	7.901471	-0.747131	4.188290	-0.781732	0.015834	-0.483926	-0.799187	0.430107	-0.234172	0.489406	-0.431001	-0.238685	-0.719548
30836	8.655232	-0.761022	4.640407	-0.456872	-0.171284	-0.322169	-0.807673	0.421872	-0.220781	0.479911	-0.436415	-0.236551	-0.723375
30837	9.298091	-0.647271	4.830564	-0.079062	-0.102277	-0.029907	-0.811535	0.418015	-0.212577	0.478258	-0.438546	-0.236661	-0.723145
30838	9.223328	-0.541645	4.775684	0.111049	0.007927	0.194871	-0.811552	0.420342	-0.211614	0.481968	-0.438347	-0.236455	-0.720867
30839	8.610882	-0.439965	4.616947	0.187998	0.024461	0.227732	-0.807592	0.424287	-0.215757	0.486947	-0.437299	-0.236966	-0.717983
30840	8.053243	-0.085722	4.625186	0.179146	0.023882	0.065393	-0.803754	0.423261	-0.218687	0.489456	-0.435576	-0.238713	-0.716745
30841	8.190577	0.148149	4.881999	0.099619	-0.186497	-0.071046	-0.804014	0.421048	-0.218073	0.488333	-0.436963	-0.242654	-0.715342
30842	8.637597	0.064302	5.093236	0.092992	-0.181993	-0.138097	-0.807445	0.421405	-0.216339	0.486242	-0.438017	-0.246988	-0.714637
30843	8.821442	-0.108137	5.178542	0.113099	-0.193578	-0.084934	-0.810877	0.416362	-0.211960	0.484966	-0.439273	-0.251322	-0.713221
30844	8.545753	-0.284820	4.906370	0.101181	-0.201582	0.040657	-0.810379	0.415771	-0.208307	0.485336	-0.441415	-0.254358	-0.710566
30845	8.319048	-0.399236	4.672694	0.112155	-0.220250	0.112944	-0.811742	0.414020	-0.201520	0.486709	-0.444029	-0.257188	-0.706970
30846	8.368822	-0.233170	4.543159	0.165527	-0.246044	0.117066	-0.810482	0.416439	-0.195980	0.488466	-0.446543	-0.260867	-0.702815
30847	8.666368	-0.100697	4.625338	0.215174	-0.159466	0.137262	-0.808938	0.419450	-0.193443	0.491373	-0.447385	-0.264333	-0.698947
30848	8.749582	-0.030311	4.561465	0.278784	-0.055390	0.153949	-0.809458	0.422776	-0.195731	0.495641	-0.446271	-0.267392	-0.695474
30849	8.742901	0.078853	4.572858	0.345029	0.088481	0.194276	-0.804423	0.423723	-0.201382	0.501763	-0.442627	-0.269709	-0.692512
30850	8.557238	0.004702	4.837589	0.457817	0.209893	0.197762	-0.801039	0.425573	-0.214469	0.509587	-0.436212	-0.272180	-0.689898
30851	8.671274	0.060386	5.421695	0.601009	0.287425	0.192348	-0.795241	0.426001	-0.232841	0.518881	-0.427078	-0.275986	-0.687167
30852	8.975464	-0.235594	6.049670	0.694417	0.119249	0.270185	-0.789847	0.424057	-0.249030	0.529067	-0.419717	-0.281965	-0.681486
30853	8.688179	-0.535476	4.633172	0.620362	0.236239	0.377123	-0.784318	0.425579	-0.267117	0.540571	-0.411949	-0.284864	-0.675969
30854	8.353177	-1.250390	4.567779	0.631059	0.241002	0.457375	-0.773802	0.429912	-0.285970	0.553195	-0.404461	-0.286996	-0.669343
30855	8.262197	-1.807051	4.709653	0.810306	0.048219	0.513920	-0.765154	0.435704	-0.302030	0.566706	-0.397701	-0.293212	-0.659322
30856	8.213701	-1.756829	4.815603	1.036677	-0.034463	0.549648	-0.755825	0.437112	-0.318968	0.581773	-0.389566	-0.302828	-0.646586
30857	8.527978	-1.652583	5.022900	1.263607	-0.044417	0.618779	-0.746482	0.437017	-0.336852	0.599038	-0.379045	-0.314818	-0.631164
30858	8.656340	-1.338059	5.017148	1.299379	-0.111484	0.747565	-0.737513	0.435429	-0.356597	0.617249	-0.369486	-0.326734	-0.612967
30859	8.306176	-1.319164	4.897179	1.285666	-0.124975	0.836479	-0.724229	0.437174	-0.375390	0.635823	-0.360480	-0.337754	-0.593047
30860	8.327168	-1.470188	4.928442	1.224273	-0.291522	0.790848	-0.716319	0.434040	-0.393455	0.651696	-0.353608	-0.350131	-0.572418
30861	8.409868	-1.461998	5.001707	1.116938	-0.200826	0.742584	-0.708320	0.433886	-0.407663	0.666397	-0.346485	-0.360182	-0.553292
30862	8.390078	-1.464854	5.275727	0.999175	-0.115296	0.694324	-0.699684	0.433567	-0.419259	0.679855	-0.339425	-0.367835	-0.535990
30863	7.781582	-1.504936	5.202047	0.823022	-0.105517	0.616271	-0.692890	0.434890	-0.431464	0.691101	-0.333898	-0.373819	-0.520722
30864	7.589659	-1.879099	5.162413	0.702004	-0.159477	0.555421	-0.684946	0.435479	-0.439238	0.700199	-0.330001	-0.379576	-0.506698
30865	7.919978	-1.965652	5.269772	0.673474	-0.270071	0.487216	-0.680948	0.435746	-0.446335	0.707431	-0.327039	-0.386844	-0.492888
30866	8.489758	-1.891055	5.325468	0.600897	-0.259614	0.407291	-0.677755	0.433348	-0.450073	0.713235	-0.324242	-0.393756	-0.480748
30867	8.548544	-1.419739	5.243654	0.476849	-0.221231	0.257692	-0.676030	0.431731	-0.451428	0.717043	-0.321663	-0.399700	-0.471828
30868	8.265186	-1.209665	5.124863	0.311392	-0.133793	0.124028	-0.677331	0.429800	-0.452111	0.719079	-0.319477	-0.403774	-0.466718
30869	7.904782	-1.291871	4.935894	0.098819	-0.009251	-0.011992	-0.677051	0.428999	-0.453832	0.719569	-0.318126	-0.404781	-0.466013
30870	7.934545	-1.612700	4.950009	-0.080861	0.060963	-0.162131	-0.680201	0.427588	-0.453575	0.717985	-0.317438	-0.404205	-0.469414
30871	7.960570	-1.748429	4.911157	-0.232773	0.147812	-0.273073	-0.682309	0.426450	-0.452273	0.715183	-0.317273	-0.401457	-0.476113
30872	8.088451	-1.904294	5.077894	-0.408600	0.279031	-0.312274	-0.682463	0.427660	-0.450152	0.711761	-0.317963	-0.395556	-0.485625
30873	8.490222	-1.746645	5.656806	-0.439042	0.251184	-0.421245	-0.683266	0.429981	-0.449314	0.706892	-0.318531	-0.390157	-0.496608
30874	9.522028	-0.893914	5.669324	-0.414983	0.117049	-0.470471	-0.687479	0.426742	-0.446728	0.700386	-0.319569	-0.387373	-0.507225
30875	9.637218	0.354371	4.866045	-0.284617	0.238897	-0.281345	-0.690106	0.422149	-0.444704	0.697605	-0.319052	-0.382742	-0.514841
30876	9.722070	-0.190967	4.505237	-0.351289	0.277318	-0.038487	-0.688559	0.426547	-0.443056	0.697013	-0.320824	-0.375511	-0.519843
30877	8.259841	-0.571617	4.502118	-0.400291	0.384508	-0.083585	-0.684619	0.433783	-0.446347	0.696465	-0.321890	-0.366362	-0.526405
30878	7.754032	-0.481716	4.667622	-0.365453	0.239522	-0.201067	-0.681871	0.437669	-0.446815	0.693671	-0.323004	-0.360481	-0.533426
30879	7.907974	0.096841	4.912009	-0.308223	0.087767	-0.192977	-0.682431	0.439133	-0.443245	0.690267	-0.325063	-0.357092	-0.538842
30880	8.635704	-0.277144	5.020623	-0.209301	0.078191	-0.095446	-0.682324	0.443941	-0.442496	0.688380	-0.326459	-0.354398	-0.542181
30881	8.707337	-0.492575	5.129701	-0.052465	0.032014	-0.019241	-0.680633	0.444763	-0.440920	0.688073	-0.326818	-0.353421	-0.542991
30882	8.249808	-0.510020	5.086753	0.198001	0.035456	0.088128	-0.681556	0.445024	-0.440515	0.690515	-0.324367	-0.354525	-0.540637
30883	7.905985	-0.206445	5.120809	0.399630	-0.020815	0.129164	-0.680058	0.442768	-0.445941	0.694343	-0.320086	-0.358204	-0.535838
30884	7.927445	0.138067	5.120375	0.486613	-0.078305	0.185411	-0.676831	0.436548	-0.452113	0.698795	-0.315516	-0.363321	-0.529277
30885	8.390554	0.283829	5.189233	0.477026	-0.174977	0.111080	-0.675448	0.432517	-0.458752	0.701671	-0.311570	-0.370042	-0.523116
30886	8.614521	0.301273	5.193994	0.327377	-0.136178	0.048857	-0.679084	0.427841	-0.461831	0.703145	-0.308791	-0.375086	-0.519177
30887	8.542472	0.058396	5.262417	0.255819	-0.088604	0.110274	-0.680521	0.424654	-0.461228	0.705182	-0.306992	-0.378272	-0.515156
30888	8.178514	-0.185782	5.235871	0.258348	-0.043072	0.160955	-0.680759	0.423722	-0.463865	0.708024	-0.305049	-0.380561	-0.510706
30889	8.027615	-0.171059	5.338839	0.329446	-0.011622	0.235827	-0.678366	0.423791	-0.467418	0.712321	-0.302325	-0.382609	-0.504786
30890	8.009093	0.017040	5.465429	0.386012	-0.071152	0.322698	-0.673598	0.423621	-0.472040	0.717272	-0.300041	-0.385566	-0.496825
30891	8.189675	0.100722	5.440658	0.389052	-0.075098	0.346248	-0.670160	0.424658	-0.475188	0.722420	-0.297864	-0.388379	-0.488413
30892	8.180433	0.199532	5.512495	0.316580	-0.040563	0.298572	-0.666303	0.422278	-0.479848	0.726824	-0.296035	-0.390285	-0.481423
30893	7.989959	0.102968	5.612371	0.256485	-0.003836	0.220329	-0.661812	0.424161	-0.483773	0.730413	-0.294019	-0.391464	-0.476241
30894	7.936289	0.092959	5.681264	0.213776	-0.011382	0.168090	-0.658754	0.422587	-0.487494	0.733120	-0.292353	-0.392696	-0.472075
30895	7.857919	0.022319	5.764391	0.199898	0.050401	0.136901	-0.655696	0.422674	-0.491968	0.735973	-0.289936	-0.392994	-0.468868
30896	7.795307	0.123097	5.699477	0.197959	0.112208	0.100426	-0.651460	0.422212	-0.495675	0.738886	-0.286791	-0.392636	-0.466515
30897	8.106771	0.145756	5.823354	0.196614	0.023327	0.081036	-0.648673	0.420900	-0.498603	0.740957	-0.284176	-0.393603	-0.464008
30898	8.935595	0.008349	5.971741	0.122844	0.028503	0.104089	-0.644435	0.417535	-0.501189	0.742796	-0.282941	-0.393755	-0.461688
30899	9.525067	-0.360368	5.710748	-0.061790	0.063064	0.097875	-0.640383	0.419619	-0.499605	0.743850	-0.283908	-0.391650	-0.461187
30900	8.863456	-0.510961	4.694847	-0.181678	0.253698	0.055057	-0.634219	0.422432	-0.499594	0.745252	-0.284730	-0.385906	-0.463255
30901	8.456881	-0.571527	4.560521	-0.111438	0.248510	0.026867	-0.628960	0.427889	-0.502668	0.746759	-0.284181	-0.381003	-0.465219
30902	7.677100	-0.775220	4.488468	-0.070131	0.226828	0.063219	-0.623555	0.430741	-0.506319	0.748619	-0.283633	-0.376623	-0.466130
30903	7.709885	-1.398041	4.590222	-0.147293	0.088143	0.028231	-0.620152	0.434493	-0.506531	0.748685	-0.285155	-0.373772	-0.467389
30904	8.831466	-1.746408	5.150145	-0.191809	-0.036362	-0.053769	-0.618600	0.436962	-0.504660	0.746762	-0.287999	-0.372852	-0.469452
30905	9.364385	-1.307717	5.236088	-0.250300	0.079821	-0.086377	-0.618498	0.436779	-0.500997	0.745060	-0.290323	-0.369822	-0.473106
30906	8.781813	-1.039228	5.335691	-0.302260	0.159630	-0.124496	-0.618388	0.440484	-0.500138	0.743230	-0.292431	-0.365315	-0.478160
30907	7.901904	-0.878302	5.295354	-0.352777	0.194001	-0.157551	-0.616733	0.442218	-0.494483	0.741012	-0.294658	-0.359994	-0.484233
30908	7.131349	-1.158005	5.284959	-0.423573	0.186843	-0.156583	-0.616106	0.446607	-0.492829	0.738244	-0.298032	-0.354044	-0.490740
30909	7.241123	-1.473000	5.587862	-0.476005	-0.057755	-0.192834	-0.617639	0.451439	-0.484339	0.733040	-0.304256	-0.351358	-0.496617
30910	7.709369	-1.712589	5.597847	-0.452824	-0.131857	-0.168591	-0.622495	0.459222	-0.472492	0.727588	-0.311047	-0.349820	-0.501489
30911	7.967871	-2.055937	5.494979	-0.321111	-0.190768	-0.052184	-0.626687	0.465085	-0.460557	0.723697	-0.317299	-0.349668	-0.503305
30912	8.061091	-1.948641	5.378132	-0.107172	-0.235034	-0.009319	-0.632039	0.469310	-0.450611	0.721207	-0.321193	-0.352061	-0.502741
30913	8.177447	-1.618733	5.307503	-0.000220	-0.153674	-0.012033	-0.635250	0.471403	-0.444521	0.719990	-0.322722	-0.354316	-0.501922
30914	8.161655	-1.375076	5.456614	-0.017174	-0.127679	-0.044210	-0.639471	0.469811	-0.441640	0.718470	-0.323978	-0.356285	-0.501897
30915	7.942838	-1.304955	5.651525	-0.063726	-0.023750	-0.124067	-0.642747	0.467161	-0.441406	0.716639	-0.324311	-0.356738	-0.503974
30916	7.732439	-1.488297	5.711886	-0.150998	-0.003875	-0.174360	-0.647354	0.465579	-0.439570	0.713815	-0.325304	-0.356422	-0.507552
30917	7.551639	-1.613050	5.719129	-0.171033	-0.010798	-0.219694	-0.651455	0.465772	-0.436262	0.710403	-0.326344	-0.356176	-0.511825
30918	7.517745	-1.611164	5.574662	-0.161969	0.041668	-0.224811	-0.655418	0.464867	-0.433108	0.707280	-0.326648	-0.355411	-0.516468
30919	7.721714	-1.637540	5.826230	-0.178578	0.020707	-0.223041	-0.660030	0.465076	-0.431498	0.703986	-0.327430	-0.354598	-0.521013
30920	7.736647	-1.577149	5.841272	-0.261915	0.101937	-0.236528	-0.665149	0.463648	-0.431358	0.700462	-0.328403	-0.351998	-0.526879
30921	7.999363	-1.545658	6.082622	-0.302868	0.104787	-0.290441	-0.667657	0.462497	-0.429398	0.696186	-0.329542	-0.349065	-0.533742
30922	8.006468	-1.201048	5.864607	-0.361866	0.121235	-0.304215	-0.671632	0.464759	-0.426312	0.691320	-0.331180	-0.345528	-0.541301
30923	8.644210	-1.112540	6.146531	-0.296711	-0.015138	-0.341334	-0.675340	0.463568	-0.422117	0.685598	-0.333127	-0.344585	-0.547944
30924	9.432715	-0.413650	5.331983	-0.258424	0.022479	-0.259305	-0.683776	0.461780	-0.417900	0.681125	-0.334662	-0.343188	-0.553438
30925	9.136466	-0.421516	4.735817	-0.428263	0.104475	-0.005673	-0.684347	0.465855	-0.414147	0.678928	-0.339357	-0.336912	-0.557120
30926	8.281384	-1.054828	4.499584	-0.518484	0.236563	-0.013826	-0.682842	0.474896	-0.409657	0.676757	-0.343682	-0.328018	-0.562394
30927	7.413716	-0.893308	4.396019	-0.436199	0.131918	-0.154077	-0.684335	0.480896	-0.406515	0.672885	-0.347172	-0.322259	-0.568195
30928	7.789508	-0.207068	4.828095	-0.315445	0.015976	-0.179191	-0.687390	0.483445	-0.403692	0.668696	-0.350107	-0.319718	-0.572757
30929	9.059507	-0.175863	5.191449	-0.215124	-0.143741	-0.099492	-0.691117	0.484301	-0.398146	0.665122	-0.354078	-0.319803	-0.574428
30930	9.221874	-0.732015	5.090194	-0.139870	-0.056469	-0.026111	-0.695630	0.484737	-0.392603	0.663414	-0.356457	-0.319151	-0.575293
30931	8.787868	-0.892716	5.032557	-0.025805	-0.022376	0.032916	-0.695900	0.485969	-0.392315	0.663446	-0.357371	-0.318889	-0.574835
30932	8.140812	-0.853215	5.035959	0.122965	-0.018563	0.114380	-0.696415	0.484734	-0.392991	0.665462	-0.356720	-0.319747	-0.572427
30933	7.609455	-0.600163	4.954985	0.298276	-0.054005	0.126742	-0.695209	0.486168	-0.396639	0.668655	-0.354266	-0.322955	-0.568414
30934	7.920703	-0.205472	5.021211	0.444959	-0.165833	0.055352	-0.696586	0.479892	-0.401992	0.671277	-0.350585	-0.329841	-0.563633
30935	8.676929	0.148065	5.171000	0.387816	-0.239803	0.051902	-0.698110	0.471931	-0.404758	0.672928	-0.348478	-0.337076	-0.558669
30936	8.807441	0.016982	5.289604	0.289129	-0.238311	0.003382	-0.700974	0.467236	-0.405747	0.673294	-0.347305	-0.343496	-0.555036
30937	8.594048	-0.300164	5.159270	0.223015	-0.136532	0.010841	-0.703990	0.463616	-0.404749	0.673959	-0.345935	-0.347779	-0.552410
30938	8.176615	-0.559442	5.002996	0.190191	-0.126840	0.080705	-0.706081	0.459736	-0.404287	0.675179	-0.345397	-0.351020	-0.549199
30939	8.200241	-0.724697	4.782183	0.255714	-0.091491	0.132969	-0.706587	0.459623	-0.406643	0.677692	-0.343920	-0.354193	-0.544977
30940	8.493443	-0.527616	4.732212	0.310795	0.011172	0.236051	-0.702470	0.460425	-0.412421	0.682347	-0.341326	-0.355777	-0.539743
30941	8.630428	-0.379671	4.857060	0.387752	0.168717	0.286872	-0.695812	0.459661	-0.422963	0.689186	-0.336281	-0.355756	-0.534206
30942	8.456006	-0.205611	5.057269	0.429279	0.305674	0.229527	-0.689651	0.455061	-0.435281	0.696434	-0.328859	-0.354480	-0.530259
30943	7.978954	-0.152226	5.429818	0.469945	0.425761	0.138958	-0.680023	0.451268	-0.454288	0.703887	-0.318775	-0.352674	-0.527775
30944	8.512140	-0.250158	6.849500	0.532170	0.289741	0.126284	-0.670378	0.445286	-0.474255	0.710503	-0.309162	-0.353375	-0.524147
30945	8.476265	-0.735214	5.959659	0.339227	0.237943	0.130226	-0.664715	0.440308	-0.489721	0.715561	-0.302746	-0.352797	-0.521394
30946	8.963615	-0.739792	5.335754	0.228165	0.317442	0.073277	-0.656192	0.436004	-0.501787	0.719856	-0.296727	-0.350191	-0.520698
30947	8.172271	-0.804573	5.442699	0.182217	-0.015501	0.215401	-0.651037	0.437626	-0.506377	0.722993	-0.295782	-0.351109	-0.516252
30948	7.295745	-0.981314	4.983439	0.316107	0.132900	0.178675	-0.647540	0.434881	-0.515102	0.727535	-0.291146	-0.351387	-0.512302
30949	7.171979	-0.889901	5.154668	0.268173	-0.008849	0.108605	-0.642744	0.432680	-0.522254	0.730071	-0.288124	-0.353700	-0.508800
30950	8.391366	-1.135923	5.822745	0.212524	-0.182056	0.016037	-0.645603	0.427993	-0.523898	0.730073	-0.287045	-0.358425	-0.506092
30951	8.811766	-1.195225	6.030105	0.087015	-0.099466	-0.068770	-0.647696	0.424525	-0.523296	0.729099	-0.286344	-0.361218	-0.505909
30952	8.245642	-1.095396	5.783105	-0.031473	-0.008711	0.003258	-0.650062	0.421592	-0.521765	0.728808	-0.286973	-0.361014	-0.506117
30953	7.028252	-1.248181	5.617771	-0.040153	0.006794	0.146202	-0.650858	0.422819	-0.521473	0.730056	-0.288614	-0.359706	-0.504313
30954	6.792768	-1.576108	5.601593	-0.005940	-0.062610	0.156370	-0.651159	0.428016	-0.519141	0.731069	-0.290511	-0.359665	-0.501779
30955	7.396533	-1.468115	5.903949	0.056527	-0.194286	-0.004596	-0.651440	0.428539	-0.517164	0.729924	-0.291682	-0.363088	-0.500300
30956	8.229359	-1.363569	5.900727	-0.006569	-0.259431	-0.011456	-0.657669	0.427146	-0.509811	0.727825	-0.294325	-0.366893	-0.499032
30957	8.272203	-1.584111	5.615730	-0.058793	-0.106358	0.055449	-0.659155	0.425130	-0.503945	0.727237	-0.296755	-0.367496	-0.498006
30958	7.533914	-1.789294	5.426476	-0.086717	0.001315	0.067953	-0.660755	0.428123	-0.502434	0.727356	-0.298539	-0.366232	-0.497697
30959	7.507799	-1.631433	5.659348	-0.058335	0.022919	0.015578	-0.659311	0.428966	-0.502690	0.727336	-0.299401	-0.365155	-0.497999
30960	7.801222	-1.361094	5.789589	-0.145759	0.059396	-0.041614	-0.660784	0.430015	-0.499777	0.726431	-0.300659	-0.363112	-0.500052
30961	8.383142	-1.585111	6.499339	-0.388599	0.080537	-0.168076	-0.661204	0.433293	-0.498137	0.722996	-0.304399	-0.358947	-0.505742
30962	8.675771	-1.085924	6.349567	-0.517490	-0.021355	-0.394784	-0.664822	0.435084	-0.490216	0.715594	-0.309270	-0.356422	-0.515015
30963	8.306028	-0.420854	5.321587	-0.432681	0.101794	-0.361672	-0.671067	0.436020	-0.482031	0.709894	-0.311942	-0.352620	-0.523834
30964	7.878112	-0.010127	4.949916	-0.274216	0.078697	-0.294277	-0.676332	0.434568	-0.480188	0.705582	-0.312960	-0.350478	-0.530448
30965	7.493445	0.385934	4.993495	-0.322058	-0.062166	-0.200434	-0.681930	0.434110	-0.470070	0.700988	-0.316851	-0.349115	-0.535107
30966	8.336493	0.263281	5.553380	-0.411371	-0.260566	-0.279091	-0.689113	0.434869	-0.459524	0.693482	-0.323474	-0.350136	-0.540233
30967	8.944463	0.183647	5.477671	-0.527730	-0.272417	-0.416500	-0.697874	0.433119	-0.447706	0.683575	-0.330859	-0.350838	-0.547878
30968	8.644693	0.007224	4.980881	-0.594739	-0.158867	-0.375891	-0.708244	0.431993	-0.432065	0.674286	-0.338093	-0.348966	-0.556106
30969	8.292936	-0.262015	4.796314	-0.540846	-0.121674	-0.266066	-0.717681	0.432975	-0.419140	0.666739	-0.344925	-0.346364	-0.562599
30970	8.154671	-0.116718	5.155082	-0.341288	-0.118333	-0.189913	-0.726347	0.436706	-0.405381	0.661332	-0.349531	-0.345407	-0.566712
30971	8.229856	0.288846	5.299553	-0.162252	-0.057196	-0.165868	-0.730587	0.433286	-0.399392	0.657877	-0.351211	-0.345494	-0.569633
30972	8.333983	0.650428	5.447572	-0.143641	-0.080497	-0.246257	-0.735322	0.431568	-0.397820	0.653422	-0.352360	-0.346648	-0.573339
30973	8.198343	0.730880	5.301732	-0.162580	-0.102815	-0.310843	-0.740858	0.423732	-0.391909	0.647932	-0.353481	-0.348346	-0.577832
30974	8.324459	0.654752	5.283207	-0.278720	-0.073530	-0.340050	-0.748126	0.419165	-0.384611	0.641407	-0.355616	-0.348468	-0.583699
30975	8.361689	0.369865	5.333980	-0.318318	-0.089589	-0.250974	-0.755001	0.415430	-0.377562	0.635510	-0.358924	-0.347724	-0.588548
30976	8.135044	-0.104264	5.361521	-0.262910	-0.047433	-0.076550	-0.758602	0.413925	-0.370230	0.632305	-0.362337	-0.345782	-0.591048
30977	8.110470	-0.140759	5.388203	-0.115697	-0.024321	0.043458	-0.759425	0.416493	-0.367160	0.631762	-0.364299	-0.344443	-0.591203
30978	8.216805	0.133732	5.287961	-0.000606	0.043093	0.140994	-0.756031	0.419816	-0.366071	0.633652	-0.364812	-0.342874	-0.589775
30979	8.034019	0.472188	5.115407	0.050286	0.036418	0.104126	-0.753787	0.421515	-0.368150	0.635445	-0.364336	-0.342290	-0.588478
30980	7.946997	0.547194	4.985314	0.046282	0.084434	0.058022	-0.751531	0.425034	-0.372551	0.636986	-0.363189	-0.341357	-0.588064
30981	8.109494	0.481134	5.125897	0.108022	0.152929	0.004862	-0.748593	0.423753	-0.377837	0.638808	-0.359884	-0.340706	-0.588496
30982	9.376485	0.169703	6.404525	0.147394	0.046722	0.037833	-0.744729	0.420001	-0.382785	0.640578	-0.357744	-0.341591	-0.587363
30983	10.004411	-0.821304	5.533309	-0.085589	0.169856	-0.016769	-0.743272	0.422525	-0.385366	0.640864	-0.356559	-0.338594	-0.589502
30984	9.279063	-0.262081	4.255382	-0.081156	0.402718	-0.075617	-0.739125	0.422129	-0.394311	0.642045	-0.352365	-0.333022	-0.593896
30985	8.391418	-0.561883	4.397524	-0.001931	0.305359	0.028441	-0.735624	0.421742	-0.404561	0.644311	-0.348815	-0.328975	-0.595791
30986	7.278876	-1.020984	4.632180	-0.055413	0.225069	0.061392	-0.730699	0.422444	-0.412705	0.646078	-0.347285	-0.325003	-0.596951
30987	8.734802	-1.636013	5.120051	-0.210677	-0.011665	-0.057160	-0.728755	0.426714	-0.411455	0.643777	-0.349681	-0.323120	-0.599055
30988	9.058833	-1.134639	5.187500	-0.160954	0.082482	-0.070995	-0.729814	0.425722	-0.410026	0.642273	-0.350344	-0.320641	-0.601609
30989	8.920374	-1.016412	5.579785	-0.299185	0.250500	-0.024788	-0.728239	0.429334	-0.411538	0.641392	-0.350947	-0.314076	-0.605648
30990	7.585355	-0.928204	5.224475	-0.169803	0.282268	-0.131710	-0.724536	0.429686	-0.414702	0.640296	-0.348915	-0.309327	-0.610406
30991	6.500383	-0.863613	5.274670	-0.355939	0.087704	-0.098749	-0.724798	0.432730	-0.416212	0.637072	-0.351722	-0.304601	-0.614532
30992	7.031650	-1.551261	5.363986	-0.517813	-0.047589	-0.096761	-0.725788	0.438287	-0.410200	0.631866	-0.358332	-0.299528	-0.618568
30993	7.950693	-1.653228	5.530165	-0.462202	-0.263795	-0.219498	-0.730511	0.442752	-0.396979	0.624176	-0.366059	-0.298721	-0.622230
30994	8.644635	-1.585984	5.495722	-0.419463	-0.193097	-0.192282	-0.735876	0.441558	-0.382948	0.617467	-0.372574	-0.297318	-0.625720
30995	8.555293	-1.477756	5.436374	-0.365333	-0.055473	-0.189458	-0.741514	0.442284	-0.368615	0.611988	-0.376631	-0.294841	-0.629832
30996	8.001793	-1.272712	5.323751	-0.344644	-0.011428	-0.210436	-0.746298	0.440906	-0.361272	0.606560	-0.379797	-0.292209	-0.634392
30997	7.953930	-1.113253	5.428820	-0.398525	0.000392	-0.266093	-0.749474	0.441668	-0.358745	0.600105	-0.383050	-0.289148	-0.639953
30998	7.866018	-1.161355	5.456800	-0.546929	0.077725	-0.329996	-0.754772	0.437949	-0.351706	0.592033	-0.386720	-0.283733	-0.647642
30999	7.768624	-1.574207	5.550023	-0.701655	0.170557	-0.378971	-0.759020	0.439223	-0.346935	0.582576	-0.390614	-0.275482	-0.657370
31000	7.614034	-1.798526	5.540715	-0.832471	0.287424	-0.410532	-0.763805	0.435767	-0.338585	0.572088	-0.394241	-0.264356	-0.668884
31001	7.720043	-1.930982	5.802721	-0.930145	0.363827	-0.446633	-0.768317	0.437589	-0.333801	0.560582	-0.397565	-0.251123	-0.681635
31002	8.765264	-1.906406	6.941137	-0.908469	0.146930	-0.574491	-0.768500	0.433354	-0.325500	0.546088	-0.402805	-0.241621	-0.693653
31003	8.627859	-0.587311	6.076905	-0.885938	0.164293	-0.564208	-0.776175	0.426131	-0.315370	0.531820	-0.407380	-0.231922	-0.705281
31004	8.243848	-0.646477	5.358552	-0.818861	0.218471	-0.372413	-0.781496	0.423761	-0.306209	0.520763	-0.411251	-0.221056	-0.714712
31005	7.676933	-0.712475	4.961513	-0.711952	0.089129	-0.407194	-0.786805	0.420025	-0.297861	0.509420	-0.415541	-0.213189	-0.722750
31006	7.703051	-0.851936	4.820911	-0.817207	-0.040018	-0.421192	-0.793214	0.417310	-0.283983	0.496231	-0.422619	-0.205262	-0.730079
31007	8.029720	-0.738802	4.873087	-0.851219	-0.119105	-0.436107	-0.801315	0.414463	-0.271929	0.482083	-0.430958	-0.197611	-0.736764
31008	8.150872	-0.795130	5.043818	-0.865562	-0.086520	-0.395822	-0.809065	0.412106	-0.254891	0.468311	-0.438974	-0.189081	-0.743125
31009	8.879860	-0.913973	5.347316	-0.716455	-0.147462	-0.385835	-0.815884	0.408531	-0.238669	0.455643	-0.446389	-0.183151	-0.748053
31010	9.104362	-0.790493	5.421369	-0.460262	-0.146935	-0.327244	-0.823483	0.400808	-0.221476	0.445991	-0.451599	-0.180509	-0.751377
31011	8.632770	-0.724740	5.329083	-0.207345	-0.094111	-0.247665	-0.827606	0.396121	-0.213155	0.440005	-0.453991	-0.180472	-0.753470
31012	7.933967	-0.392576	5.248261	-0.079390	0.009822	-0.132749	-0.832048	0.391270	-0.213874	0.437232	-0.454109	-0.180385	-0.755033
31013	7.667938	-0.127065	5.151650	0.010268	-0.062825	-0.107119	-0.834939	0.387780	-0.212219	0.435424	-0.454586	-0.182100	-0.755379
31014	8.049302	0.170976	5.122871	-0.017684	-0.196378	-0.212060	-0.835355	0.383866	-0.207709	0.431274	-0.456970	-0.185472	-0.755501
31015	8.863678	0.448209	5.103164	-0.111019	-0.142709	-0.309230	-0.839170	0.375790	-0.203256	0.424957	-0.458910	-0.187945	-0.757291
31016	8.795402	0.447441	5.225794	-0.092479	-0.089679	-0.354501	-0.846010	0.365328	-0.197388	0.418325	-0.459752	-0.190558	-0.759815
31017	8.441010	0.176353	5.210751	-0.051170	-0.028941	-0.237593	-0.850360	0.359723	-0.192882	0.414012	-0.459671	-0.192351	-0.761773
31018	7.970712	0.038572	5.084062	-0.024523	-0.006587	-0.061471	-0.853777	0.356366	-0.191221	0.412759	-0.459781	-0.192599	-0.762324
31019	8.018780	-0.031709	5.256282	0.087072	-0.020958	0.067273	-0.851943	0.356376	-0.190579	0.414377	-0.459576	-0.193644	-0.761304
31020	8.230345	0.346214	5.159925	0.153856	0.055054	0.088221	-0.850607	0.358085	-0.194092	0.417288	-0.457842	-0.194726	-0.760482
31021	8.329376	0.643699	5.181242	0.210228	0.098178	0.042806	-0.850191	0.360061	-0.197723	0.420093	-0.454666	-0.196917	-0.760279
31022	8.292033	0.936717	5.273442	0.273901	0.202601	-0.012944	-0.848829	0.358349	-0.202745	0.423121	-0.449264	-0.199502	-0.761137
31023	8.805310	0.648805	6.107353	0.186065	0.029783	0.000895	-0.847590	0.358035	-0.209571	0.424750	-0.447108	-0.202328	-0.760753
31024	9.006710	-0.067512	5.092518	-0.057217	0.154354	-0.127038	-0.847193	0.356660	-0.209339	0.422877	-0.444767	-0.201293	-0.763439
31025	9.262957	-0.409183	4.839607	-0.174989	0.310390	-0.213405	-0.847489	0.350718	-0.218493	0.419112	-0.440524	-0.198165	-0.768775
31026	8.864347	-1.145122	4.969086	-0.280408	0.280166	-0.131175	-0.849541	0.349114	-0.223880	0.415671	-0.438071	-0.192666	-0.773428
31027	8.135134	-1.836192	5.029360	-0.253924	0.285149	-0.119067	-0.848994	0.350122	-0.227008	0.412528	-0.435220	-0.187644	-0.777942
31028	7.823447	-1.837948	5.210866	-0.163289	0.207787	-0.128320	-0.849739	0.346306	-0.230484	0.409830	-0.432886	-0.184511	-0.781412
31029	8.025278	-1.455357	5.139013	-0.131809	0.011735	-0.017328	-0.850000	0.345476	-0.230367	0.408326	-0.433662	-0.182691	-0.782197
31030	8.285548	-1.506648	4.965203	-0.099228	0.016729	0.085562	-0.848185	0.347394	-0.228247	0.408808	-0.434563	-0.180267	-0.782007
31031	8.148228	-1.641637	5.206159	-0.175918	0.012760	0.096236	-0.847429	0.350950	-0.225955	0.408711	-0.436122	-0.176723	-0.781998
31032	7.895431	-1.575017	5.304955	-0.159351	0.002431	0.029821	-0.845767	0.354633	-0.222096	0.407734	-0.437533	-0.173955	-0.782341
31033	7.789689	-1.747525	5.401793	-0.143017	0.004175	0.022803	-0.845813	0.358160	-0.218096	0.406760	-0.438701	-0.171587	-0.782717
31034	7.561872	-1.975639	5.573297	-0.168790	-0.067854	0.059299	-0.846364	0.359776	-0.215702	0.405902	-0.441382	-0.168974	-0.782223
31035	7.573008	-2.187438	5.400535	-0.128538	-0.222746	0.109355	-0.846601	0.364869	-0.205121	0.405662	-0.446267	-0.167841	-0.779816
31036	7.869751	-2.209433	5.403052	0.068205	-0.230037	0.138466	-0.845764	0.368902	-0.196926	0.407559	-0.449810	-0.169518	-0.776421
31037	8.178151	-1.903556	5.380913	0.123458	-0.207668	0.130534	-0.845306	0.371986	-0.190188	0.409957	-0.452469	-0.171937	-0.773075
31038	8.161143	-1.480898	5.367953	0.106102	-0.123494	0.016510	-0.843244	0.372221	-0.185351	0.410649	-0.453614	-0.174423	-0.771478
31039	7.855954	-1.228667	5.405228	-0.041499	-0.036001	-0.129424	-0.845620	0.369827	-0.182892	0.408131	-0.454055	-0.175218	-0.772374
31040	7.622017	-1.298754	5.339417	-0.232264	0.047439	-0.276072	-0.850329	0.364827	-0.182957	0.401844	-0.454283	-0.173745	-0.775861
31041	7.700202	-1.672792	5.298388	-0.439086	0.096123	-0.433158	-0.856099	0.355650	-0.179953	0.391439	-0.454770	-0.170012	-0.781701
31042	7.847378	-1.857970	5.466683	-0.482714	0.211165	-0.505930	-0.861209	0.345239	-0.176847	0.379754	-0.453522	-0.165399	-0.789144
31043	7.770349	-1.672693	5.674487	-0.551349	0.332737	-0.535071	-0.864041	0.331735	-0.177617	0.367387	-0.450610	-0.158875	-0.797957
31044	7.902447	-1.449107	6.207299	-0.610541	0.438964	-0.597398	-0.868411	0.318000	-0.183096	0.353624	-0.446152	-0.151267	-0.808095
31045	8.550073	-1.232969	7.013806	-0.669846	0.350505	-0.731719	-0.875531	0.298299	-0.186840	0.336860	-0.442873	-0.144285	-0.818273
31046	10.306141	-0.506905	7.162752	-0.620406	0.053291	-0.770888	-0.881920	0.276854	-0.182763	0.318788	-0.443910	-0.140579	-0.825564
31047	8.597719	-0.109524	5.038414	-0.641054	0.155529	-0.346946	-0.885180	0.264816	-0.180095	0.307807	-0.444385	-0.131921	-0.830887
31048	7.549837	-0.960100	4.183695	-0.671738	0.268335	-0.159954	-0.888725	0.260632	-0.178450	0.299788	-0.443634	-0.120510	-0.835938
31049	6.370049	-0.900824	4.129468	-0.520217	0.138995	-0.208055	-0.890551	0.258696	-0.179130	0.292046	-0.443915	-0.112666	-0.839616
31050	7.771350	0.101545	5.251788	-0.235289	-0.323335	-0.304280	-0.891364	0.247713	-0.170957	0.284051	-0.450052	-0.113301	-0.839006
31051	10.238158	0.442672	5.415156	-0.149685	-0.262313	-0.162701	-0.893576	0.240322	-0.154058	0.279372	-0.454971	-0.113661	-0.837875
31052	10.140248	-0.496011	5.425845	0.012916	0.052392	-0.038338	-0.895013	0.234506	-0.152329	0.278869	-0.453981	-0.113911	-0.838545
31053	8.315057	-1.019730	5.031985	0.069430	0.023188	0.252516	-0.895003	0.236321	-0.154389	0.283772	-0.453856	-0.112586	-0.837145
31054	6.528002	-1.218471	4.854943	0.339958	0.063759	0.345787	-0.895263	0.245321	-0.158925	0.292681	-0.451664	-0.114750	-0.834967
31055	7.026077	-0.052399	5.044055	0.782144	-0.295004	0.277145	-0.892089	0.244832	-0.161315	0.303643	-0.452647	-0.126946	-0.828732
31056	8.780042	0.720384	5.140448	0.717466	-0.414352	0.312950	-0.888998	0.247535	-0.154997	0.314109	-0.455933	-0.138468	-0.821150
31057	9.321507	0.532751	5.224541	0.667479	-0.233335	0.157580	-0.887208	0.249828	-0.149987	0.322053	-0.456044	-0.149456	-0.816069
31058	8.994733	0.407162	5.201246	0.589640	-0.149375	0.192898	-0.887205	0.248449	-0.149752	0.329806	-0.455313	-0.158135	-0.811734
31059	7.950791	-0.055060	5.005708	0.402447	-0.077107	0.362751	-0.887194	0.253865	-0.153575	0.339025	-0.455115	-0.161913	-0.807289
31060	7.783410	-0.367768	5.097131	0.446042	-0.105812	0.388718	-0.885133	0.263650	-0.153135	0.348252	-0.455209	-0.165897	-0.802486
31061	8.086578	-0.083616	5.287875	0.500060	-0.089122	0.406072	-0.879874	0.270631	-0.156965	0.358923	-0.454540	-0.170887	-0.797098
31062	8.398915	0.087245	5.399313	0.484238	-0.020282	0.366221	-0.874881	0.278017	-0.160392	0.368121	-0.452844	-0.174907	-0.792986
31063	8.191428	0.422486	5.537207	0.386644	-0.044058	0.266935	-0.872113	0.284704	-0.164733	0.375598	-0.451663	-0.179021	-0.789226
31064	8.225856	0.503649	5.634418	0.233304	0.026664	0.180355	-0.868418	0.287120	-0.167856	0.380465	-0.450196	-0.180809	-0.787323
31065	8.037178	0.309267	5.798234	0.130423	0.049315	0.126631	-0.866306	0.292140	-0.171440	0.383707	-0.448900	-0.181458	-0.786340
31066	7.917352	0.203690	5.780128	0.071335	0.091864	0.012651	-0.863119	0.292225	-0.175653	0.384798	-0.447000	-0.181753	-0.786821
31067	7.806501	0.375468	5.697969	0.030892	0.163134	-0.048995	-0.860982	0.291193	-0.179487	0.384785	-0.443993	-0.181551	-0.788575
31068	8.224798	0.411125	6.100430	-0.008984	0.051301	-0.040409	-0.858817	0.288545	-0.185974	0.384192	-0.443149	-0.181376	-0.789379
31069	8.574412	0.244726	5.949552	-0.147493	0.039936	-0.087069	-0.857486	0.286231	-0.186946	0.381533	-0.443279	-0.179663	-0.790985
31070	8.727861	-0.191224	5.741256	-0.346094	0.047550	-0.089017	-0.855385	0.284450	-0.185949	0.377161	-0.444878	-0.174615	-0.793311
31071	8.324110	-0.397461	4.507956	-0.573948	0.178621	-0.181364	-0.853050	0.288027	-0.184061	0.369645	-0.445663	-0.165928	-0.798257
31072	8.453953	-0.702422	4.326283	-0.546794	0.197527	-0.334856	-0.854988	0.281551	-0.184961	0.359994	-0.445442	-0.158715	-0.804236
31073	8.628638	-0.740823	4.590462	-0.441797	0.174957	-0.343916	-0.855602	0.276352	-0.187810	0.350924	-0.444689	-0.153581	-0.809640
31074	8.532427	-1.360543	4.731559	-0.422693	0.134813	-0.251575	-0.856500	0.272363	-0.188668	0.343433	-0.444718	-0.148025	-0.813860
31075	8.730539	-1.960771	5.076786	-0.394114	0.144667	-0.181753	-0.857641	0.268402	-0.191882	0.337268	-0.444561	-0.142365	-0.817525
31076	8.830503	-1.890878	5.264331	-0.285455	0.026209	-0.097787	-0.856710	0.266213	-0.192194	0.333127	-0.445816	-0.138382	-0.819222
31077	8.600170	-1.348663	5.141780	-0.197459	0.027867	-0.020502	-0.856343	0.269081	-0.190175	0.331007	-0.446699	-0.135244	-0.820124
31078	8.092180	-1.217350	5.295817	-0.144945	0.039390	0.005454	-0.856601	0.269364	-0.190953	0.329815	-0.447073	-0.132540	-0.820841
31079	7.506689	-1.072796	5.190336	-0.142506	0.012140	-0.027883	-0.855688	0.269917	-0.190425	0.328029	-0.447829	-0.130447	-0.821480
31080	7.310970	-1.239432	5.265123	-0.206173	-0.141141	-0.026400	-0.857701	0.273982	-0.187056	0.325282	-0.451474	-0.128202	-0.820931
31081	7.535153	-1.589433	5.351812	-0.230164	-0.278915	-0.037116	-0.857116	0.275676	-0.179036	0.321807	-0.457529	-0.126605	-0.819194
31082	8.166080	-1.925534	5.182334	-0.198747	-0.242056	0.034554	-0.856822	0.276907	-0.167355	0.319589	-0.462939	-0.124426	-0.817355
31083	8.333385	-2.022035	5.218257	-0.031883	-0.265197	0.086373	-0.854142	0.280549	-0.159443	0.320005	-0.467786	-0.124780	-0.814373
31084	8.227514	-1.798723	5.301363	0.064894	-0.173289	0.086313	-0.854192	0.281717	-0.153918	0.321458	-0.470457	-0.126100	-0.812055
31085	7.972146	-1.391464	5.109674	0.046620	-0.053295	0.030798	-0.851730	0.281412	-0.149620	0.322245	-0.471198	-0.126857	-0.811195
31086	7.973577	-1.130106	5.181157	-0.072261	0.004453	-0.130958	-0.851978	0.277833	-0.149688	0.319344	-0.471307	-0.126864	-0.812277
31087	8.056565	-1.087084	5.177431	-0.269456	0.043863	-0.311692	-0.852744	0.273708	-0.150550	0.311831	-0.471599	-0.125076	-0.815299
31088	8.196076	-1.305460	5.500392	-0.373665	0.125503	-0.451543	-0.854265	0.262704	-0.152197	0.301200	-0.470758	-0.122465	-0.820163
31089	8.190463	-1.381271	5.775468	-0.518004	0.272049	-0.479481	-0.856673	0.248420	-0.156261	0.289099	-0.468262	-0.116734	-0.826756
31090	8.030031	-1.355397	5.755329	-0.702106	0.385536	-0.492606	-0.859610	0.234819	-0.160307	0.275151	-0.464760	-0.107478	-0.834709
31091	8.237470	-1.176949	6.140481	-0.777539	0.369832	-0.570917	-0.860564	0.221811	-0.166190	0.259158	-0.461594	-0.097616	-0.842757
31092	9.454748	-0.593729	6.454802	-0.737656	0.058344	-0.686924	-0.858010	0.206976	-0.166370	0.240797	-0.463039	-0.091212	-0.848111
31093	8.907012	-0.008626	5.332944	-0.736363	0.104765	-0.410447	-0.861149	0.195476	-0.162645	0.227180	-0.464058	-0.081910	-0.852250
31094	8.203120	-0.711378	4.453013	-0.831063	0.128848	-0.222611	-0.862453	0.188142	-0.160422	0.215769	-0.465246	-0.069198	-0.855687
31095	7.146680	-1.243184	4.193820	-0.908696	0.092129	-0.327270	-0.862719	0.183289	-0.157765	0.201806	-0.467151	-0.056187	-0.859004
31096	7.226819	-0.784033	4.537484	-0.725680	-0.058957	-0.417235	-0.864427	0.175520	-0.154108	0.187715	-0.470599	-0.047848	-0.860819
31097	8.236992	-0.203921	5.074458	-0.587259	-0.270582	-0.381504	-0.866452	0.171401	-0.145529	0.175328	-0.477156	-0.042273	-0.860113
31098	9.594615	-0.157152	5.498962	-0.461691	-0.209920	-0.275073	-0.866747	0.161658	-0.137074	0.165957	-0.482163	-0.037691	-0.859393
31099	9.523983	-0.657535	5.144807	-0.282239	-0.154515	-0.165496	-0.866277	0.157148	-0.128259	0.160229	-0.485755	-0.034929	-0.858574
31100	8.569557	-0.778827	5.000481	-0.111569	-0.103637	-0.134585	-0.869450	0.144903	-0.120094	0.156670	-0.487837	-0.034627	-0.858062
31101	7.763148	-0.561034	4.809137	0.021446	-0.057020	-0.040786	-0.869449	0.142135	-0.118839	0.156090	-0.488857	-0.035570	-0.857548
31102	7.560278	-0.306238	4.754498	0.207475	-0.195901	0.034977	-0.869856	0.143495	-0.117892	0.158510	-0.491628	-0.039385	-0.855351
31103	8.448658	0.151976	4.774398	0.253517	-0.263026	0.045210	-0.867795	0.141239	-0.111926	0.161490	-0.495481	-0.044154	-0.852332
31104	9.180188	0.431149	4.863168	0.127395	-0.209572	0.029242	-0.867589	0.141014	-0.104858	0.162985	-0.498704	-0.046693	-0.850029
31105	9.065660	0.421406	4.955262	0.056728	-0.148000	-0.068086	-0.866454	0.139706	-0.098474	0.162134	-0.501110	-0.048939	-0.848650
31106	8.558645	0.270433	4.952718	0.020689	-0.085245	-0.087928	-0.867523	0.138144	-0.095484	0.160712	-0.502443	-0.050444	-0.848044
31107	8.273809	-0.173713	4.948132	0.057090	-0.055481	0.053358	-0.867277	0.137705	-0.093268	0.161992	-0.503381	-0.051215	-0.847197
31108	8.205935	-0.533310	5.031746	0.142285	0.043057	0.183384	-0.867020	0.142959	-0.095000	0.166508	-0.502414	-0.051629	-0.846870
31109	8.429114	-0.247898	4.950752	0.296638	0.001349	0.308424	-0.864144	0.149886	-0.096456	0.174561	-0.501817	-0.053717	-0.845472
31110	8.575452	0.210767	4.847365	0.444321	0.055881	0.324695	-0.861386	0.158218	-0.100241	0.184496	-0.499681	-0.057764	-0.844360
31111	8.421528	0.561909	5.042358	0.509312	0.100522	0.239092	-0.858219	0.165054	-0.105106	0.193546	-0.496454	-0.063833	-0.843800
31112	8.169591	0.767450	5.089844	0.573167	0.190582	0.157109	-0.854881	0.170847	-0.114448	0.202067	-0.491223	-0.071204	-0.844274
31113	8.562037	0.550325	5.542572	0.554210	0.289565	0.192423	-0.851630	0.174216	-0.128028	0.210940	-0.484413	-0.077797	-0.845456
31114	9.243399	-0.152645	6.243207	0.402907	0.115378	0.262336	-0.846054	0.181559	-0.138533	0.219401	-0.481188	-0.081580	-0.844788
31115	9.322443	-1.019055	5.066835	0.013338	0.343470	0.231067	-0.843409	0.192688	-0.145930	0.223774	-0.475776	-0.078375	-0.847007
31116	8.927055	-1.251899	4.917692	0.001135	0.312110	0.079202	-0.840710	0.200025	-0.158118	0.225566	-0.470639	-0.076246	-0.849591
31117	8.168952	-1.483112	4.902857	0.068688	0.218871	0.044629	-0.838447	0.205630	-0.164311	0.227113	-0.466787	-0.076270	-0.851301
31118	7.631050	-1.525835	4.793610	0.152801	0.224139	0.013789	-0.838642	0.207948	-0.173695	0.229070	-0.462332	-0.077728	-0.853074
31119	7.640285	-1.578778	4.964553	0.182726	0.119148	0.007307	-0.835186	0.210537	-0.179826	0.230909	-0.459595	-0.080440	-0.853805
31120	8.148295	-1.668570	5.007230	0.107233	0.017046	0.078851	-0.834328	0.206501	-0.186461	0.233220	-0.458975	-0.081469	-0.853412
31121	8.554266	-1.696307	5.225057	0.131600	-0.045924	0.116176	-0.833556	0.211466	-0.186762	0.236205	-0.459484	-0.083015	-0.852168
31122	8.537903	-1.554420	5.358203	0.099642	-0.029667	0.151189	-0.831106	0.215849	-0.183156	0.239600	-0.459808	-0.083465	-0.851000
31123	8.055390	-1.295531	5.150278	0.092985	-0.001505	0.152057	-0.830964	0.219467	-0.186229	0.242929	-0.459808	-0.083768	-0.850026
31124	7.507378	-1.376126	5.181159	0.038386	0.054882	0.156661	-0.831609	0.224047	-0.189802	0.245986	-0.458990	-0.082713	-0.849693
31125	7.511612	-1.847972	5.481845	-0.073767	-0.011291	0.189999	-0.828472	0.230282	-0.190750	0.248438	-0.460018	-0.079823	-0.848699
31126	7.943407	-2.029389	5.747735	-0.073115	-0.112741	0.186308	-0.828259	0.236298	-0.187489	0.250694	-0.462629	-0.077428	-0.846836
31127	8.219856	-2.185235	5.797241	0.065533	-0.141431	0.214667	-0.825962	0.242721	-0.182139	0.254674	-0.465176	-0.077238	-0.844267
31128	8.012800	-1.848282	5.559851	0.224304	-0.159131	0.214956	-0.824557	0.248070	-0.179685	0.260088	-0.467083	-0.079836	-0.841317
31129	7.808014	-1.533538	5.353569	0.264868	-0.135813	0.165991	-0.823662	0.250256	-0.177684	0.265115	-0.468391	-0.083384	-0.838672
31130	7.909340	-1.267222	5.338071	0.144594	-0.119468	0.077406	-0.822257	0.250209	-0.172848	0.267509	-0.469796	-0.085715	-0.836889
31131	7.943819	-1.180992	5.415983	-0.029251	-0.099623	-0.092996	-0.821758	0.248511	-0.168825	0.265495	-0.471594	-0.086559	-0.836432
31132	7.937471	-1.378469	5.718399	-0.160092	-0.033048	-0.258133	-0.824124	0.244886	-0.166914	0.259564	-0.472582	-0.086498	-0.837742
31133	7.805312	-1.485494	5.840991	-0.211466	0.042265	-0.350237	-0.826867	0.238238	-0.165716	0.251772	-0.472457	-0.085938	-0.840244
31134	7.678212	-1.576983	5.871680	-0.236156	0.085580	-0.315161	-0.829466	0.228844	-0.164835	0.244336	-0.471693	-0.084517	-0.843008
31135	7.454502	-1.559889	5.816559	-0.215333	0.115817	-0.247137	-0.833373	0.221384	-0.165609	0.238367	-0.470437	-0.082493	-0.845615
31136	7.380064	-1.403004	5.735767	-0.244500	0.133491	-0.243542	-0.833091	0.214634	-0.164827	0.232104	-0.468972	-0.080007	-0.848405
31137	7.665050	-1.320037	5.914382	-0.314802	0.152379	-0.302559	-0.830544	0.206847	-0.167357	0.224314	-0.467388	-0.076594	-0.851684
31138	8.014143	-1.114942	5.974613	-0.400616	0.123346	-0.414879	-0.830367	0.197923	-0.168844	0.213634	-0.466457	-0.073094	-0.855240
31139	8.591847	-0.876127	6.320595	-0.445374	0.048421	-0.523926	-0.831649	0.185502	-0.166985	0.200639	-0.466748	-0.069938	-0.858486
31140	9.044268	-0.220738	5.530140	-0.432126	0.049541	-0.543156	-0.833185	0.167830	-0.163655	0.187281	-0.466868	-0.067383	-0.861638
31141	8.957268	-0.216720	5.014055	-0.444771	0.033047	-0.326865	-0.834748	0.157869	-0.160696	0.177572	-0.467555	-0.062477	-0.863688
31142	8.512372	-0.638427	4.640610	-0.654258	0.098586	-0.223170	-0.835120	0.151393	-0.160297	0.167645	-0.467892	-0.052900	-0.866125
31143	7.976079	-0.803665	4.633697	-0.782066	0.037374	-0.312007	-0.836703	0.146799	-0.157364	0.154974	-0.469568	-0.041986	-0.868174
31144	7.696050	-0.413036	4.648148	-0.796603	0.014039	-0.367940	-0.840139	0.141197	-0.152341	0.141048	-0.471453	-0.031560	-0.869966
31145	8.096686	-0.089398	4.924368	-0.685245	-0.116568	-0.347670	-0.839629	0.136055	-0.147993	0.128460	-0.475255	-0.023128	-0.870113
31146	9.019815	-0.292832	5.263339	-0.488046	-0.146204	-0.248724	-0.840705	0.129915	-0.142080	0.119376	-0.478948	-0.017374	-0.869515
31147	9.106256	-0.531715	5.066661	-0.293741	-0.131875	-0.148032	-0.840343	0.123224	-0.135011	0.113927	-0.482022	-0.013926	-0.868609
31148	8.602637	-0.540559	4.940156	-0.143366	-0.035108	-0.036625	-0.841679	0.120685	-0.131121	0.111842	-0.482987	-0.011859	-0.868375
31149	8.021779	-0.432663	4.853416	-0.033632	-0.034650	0.001333	-0.841946	0.120261	-0.130473	0.111504	-0.483817	-0.011297	-0.867963
31150	7.833771	-0.115851	4.886482	0.076773	-0.157265	-0.027311	-0.841194	0.120627	-0.126148	0.111690	-0.486408	-0.013241	-0.866463
31151	8.428874	0.121627	4.900329	0.053608	-0.193755	-0.037746	-0.841486	0.118641	-0.121732	0.111446	-0.489786	-0.014984	-0.864560
31152	8.935461	0.195126	4.884831	0.015704	-0.164016	-0.082838	-0.842570	0.115533	-0.116153	0.110069	-0.492600	-0.016428	-0.863111
31153	9.083385	0.115667	4.931129	0.018569	-0.113652	-0.015508	-0.842333	0.113834	-0.112258	0.109849	-0.494684	-0.017232	-0.861930
31154	8.605212	-0.089421	4.970732	0.062983	-0.030650	0.076133	-0.841034	0.114378	-0.110685	0.111724	-0.495140	-0.017627	-0.861420
31155	8.285184	-0.296014	5.023608	0.114338	-0.011150	0.198127	-0.841307	0.118512	-0.111387	0.116147	-0.495306	-0.017773	-0.860736
31156	8.338522	-0.330437	5.021886	0.188267	0.031283	0.239040	-0.839746	0.125702	-0.112829	0.122086	-0.494447	-0.018569	-0.860391
31157	8.510067	-0.100101	5.132581	0.312437	0.087228	0.283325	-0.836463	0.131408	-0.115359	0.129944	-0.492429	-0.021077	-0.860340
31158	8.496290	0.036301	5.100944	0.427016	0.149343	0.279662	-0.835121	0.139217	-0.122419	0.138968	-0.488881	-0.025277	-0.860840
31159	8.277450	0.090128	5.232671	0.524581	0.163438	0.230532	-0.832703	0.143476	-0.130867	0.147976	-0.484845	-0.031798	-0.861404
31160	8.718919	-0.064356	5.690001	0.594158	0.073904	0.212719	-0.830573	0.149632	-0.137180	0.157391	-0.481951	-0.039749	-0.861029
31161	8.809292	-0.486523	5.381665	0.537239	0.070831	0.212932	-0.827788	0.153023	-0.141980	0.166106	-0.479327	-0.046951	-0.860494
31162	8.462205	-0.826527	5.007124	0.431707	0.199155	0.222305	-0.825639	0.159208	-0.150649	0.174202	-0.474690	-0.051585	-0.861198
31163	8.085084	-1.199312	5.206651	0.397777	0.109280	0.286678	-0.824294	0.166469	-0.157851	0.182860	-0.471853	-0.055533	-0.860716
31164	7.884436	-1.405537	5.133290	0.445991	0.060744	0.296856	-0.820741	0.175372	-0.162679	0.192191	-0.469521	-0.060184	-0.859646
31165	8.006941	-1.247175	5.205353	0.521898	0.048755	0.298348	-0.817421	0.179890	-0.169163	0.202133	-0.467166	-0.066316	-0.858196
31166	8.070040	-1.244665	5.368578	0.602783	-0.003582	0.306698	-0.815051	0.184353	-0.171974	0.212955	-0.465196	-0.073803	-0.856035
31167	7.983263	-1.119148	5.280361	0.689627	-0.078712	0.321904	-0.812027	0.190062	-0.174896	0.224629	-0.464194	-0.083054	-0.852741
31168	7.915306	-1.105458	5.192539	0.750899	-0.156542	0.352893	-0.810732	0.195306	-0.175064	0.237276	-0.464052	-0.093276	-0.848325
31169	8.295166	-1.064855	5.177078	0.756484	-0.211581	0.397261	-0.806808	0.201408	-0.175757	0.250512	-0.464895	-0.103491	-0.842856
31170	8.723898	-0.979107	5.211978	0.702497	-0.157741	0.435136	-0.804202	0.208600	-0.176551	0.263965	-0.464911	-0.112063	-0.837629
31171	8.690736	-0.821128	5.219836	0.576591	-0.065456	0.407831	-0.802764	0.216632	-0.179416	0.275900	-0.464021	-0.118326	-0.833404
31172	8.179870	-0.783482	5.285441	0.416216	0.000757	0.394448	-0.799742	0.222200	-0.182078	0.286267	-0.462657	-0.121592	-0.830190
31173	7.886275	-1.062304	5.264040	0.269658	0.010543	0.401864	-0.797125	0.231346	-0.185061	0.295378	-0.462077	-0.122318	-0.827209
31174	7.903739	-1.388847	5.365524	0.178112	0.037634	0.388290	-0.793707	0.241627	-0.190122	0.303478	-0.461376	-0.121454	-0.824792
31175	8.145976	-1.550359	5.515012	0.133855	0.029886	0.343095	-0.790055	0.254356	-0.192779	0.310396	-0.461066	-0.120293	-0.822558
31176	8.297150	-1.491344	5.548679	0.141234	0.013999	0.294200	-0.787696	0.261846	-0.195530	0.316517	-0.460699	-0.119821	-0.820498
31177	8.324797	-1.350165	5.491940	0.152023	0.014005	0.236588	-0.783907	0.265727	-0.194825	0.321805	-0.460236	-0.119995	-0.818673
31178	8.182596	-1.131853	5.396639	0.108878	0.006810	0.166867	-0.780617	0.271860	-0.198396	0.325504	-0.459862	-0.120203	-0.817389
31179	8.003136	-1.032849	5.363454	0.022516	0.007010	0.092067	-0.780627	0.274474	-0.198344	0.327211	-0.459985	-0.119625	-0.816723
31180	7.953866	-1.150588	5.292699	-0.066537	0.011940	0.046987	-0.780107	0.276408	-0.198572	0.327345	-0.460379	-0.118033	-0.816679
31181	8.040121	-1.356753	5.430626	-0.110047	0.039997	0.057697	-0.779597	0.279712	-0.198248	0.327352	-0.460737	-0.115377	-0.816854
31182	8.023994	-1.591324	5.582621	-0.112240	0.046770	0.069958	-0.777918	0.285636	-0.197488	0.327520	-0.460909	-0.112600	-0.817077
31183	7.992150	-1.638958	5.524568	-0.076572	0.050978	0.116967	-0.777409	0.290460	-0.197659	0.328840	-0.460985	-0.109840	-0.816880
31184	7.934083	-1.598626	5.434475	-0.031693	0.011097	0.132410	-0.775971	0.292263	-0.197634	0.330683	-0.461344	-0.108033	-0.816173
31185	7.946347	-1.597819	5.351880	0.010686	-0.008831	0.103446	-0.774923	0.294761	-0.198509	0.332462	-0.461781	-0.107197	-0.815314
31186	8.116590	-1.597773	5.435114	0.039383	-0.027963	0.081529	-0.774539	0.295302	-0.197453	0.334045	-0.462191	-0.107278	-0.814423
31187	8.281439	-1.671508	5.609430	0.018203	0.000630	0.048561	-0.774670	0.296824	-0.198208	0.335023	-0.462300	-0.106993	-0.813997
31188	8.086732	-1.670260	5.647843	0.008888	0.036471	0.001558	-0.774159	0.298052	-0.197008	0.335160	-0.461692	-0.106886	-0.814299
31189	7.787461	-1.662913	5.654861	-0.027973	0.023179	-0.018482	-0.774932	0.297100	-0.198463	0.334681	-0.461584	-0.106297	-0.814635
31190	7.614954	-1.633790	5.569674	-0.047901	-0.012888	-0.043852	-0.777289	0.296120	-0.198989	0.333448	-0.462063	-0.106014	-0.814906
31191	7.736787	-1.594214	5.627954	-0.011363	-0.097482	-0.072095	-0.778221	0.293876	-0.196407	0.332003	-0.463675	-0.106977	-0.814454
31192	7.907125	-1.590992	5.643435	-0.053360	-0.124996	-0.082492	-0.778519	0.293956	-0.192080	0.329850	-0.465928	-0.107710	-0.813946
31193	8.021640	-1.560716	5.670277	-0.037896	-0.094278	-0.099880	-0.781686	0.289751	-0.188473	0.327720	-0.467581	-0.108462	-0.813759
31194	8.015127	-1.413228	5.728216	-0.091935	-0.077711	-0.125859	-0.782242	0.287483	-0.183667	0.324592	-0.469215	-0.108658	-0.814046
31195	7.826549	-1.225733	5.602072	-0.174102	-0.028800	-0.188333	-0.785409	0.283276	-0.179928	0.319885	-0.470461	-0.107588	-0.815332
31196	7.753859	-1.144159	5.745346	-0.231441	-0.047977	-0.270231	-0.788834	0.277968	-0.176340	0.313141	-0.472172	-0.106667	-0.817080
31197	7.769060	-1.051417	5.688205	-0.340213	-0.030097	-0.350119	-0.792654	0.271407	-0.171989	0.304191	-0.474057	-0.104408	-0.819657
31198	7.847081	-1.032250	5.650356	-0.441899	0.006955	-0.431700	-0.797648	0.262773	-0.167800	0.292870	-0.475734	-0.101215	-0.823201
31199	7.865910	-1.125623	5.738179	-0.554212	0.072917	-0.460828	-0.800132	0.252939	-0.164702	0.280196	-0.476803	-0.095844	-0.827625
31200	7.731697	-1.196941	5.706366	-0.609240	0.120716	-0.471013	-0.804726	0.240995	-0.159665	0.266738	-0.477300	-0.089568	-0.832474
31201	7.617241	-1.233564	5.594689	-0.670192	0.193116	-0.486345	-0.808380	0.229369	-0.157248	0.252631	-0.476702	-0.081797	-0.837999
31202	7.840573	-1.254183	5.969376	-0.733328	0.194807	-0.566364	-0.808872	0.219588	-0.156783	0.236378	-0.476171	-0.073913	-0.843755
31203	8.279825	-1.014210	6.098237	-0.748452	0.177420	-0.730309	-0.812505	0.204672	-0.155348	0.217226	-0.475487	-0.067156	-0.849832
31204	8.569134	-0.677125	5.902651	-0.822825	0.123113	-0.742450	-0.815080	0.188671	-0.154336	0.196859	-0.475894	-0.059687	-0.855107
31205	8.371291	-0.512742	5.238870	-0.777226	0.115834	-0.631009	-0.819767	0.169448	-0.150490	0.178843	-0.476089	-0.051731	-0.859464
31206	8.419154	-0.690576	5.039109	-0.734440	0.045915	-0.543210	-0.821569	0.156199	-0.148904	0.162482	-0.477326	-0.044104	-0.862447
31207	8.628547	-0.686557	4.952006	-0.801636	-0.018921	-0.503915	-0.824465	0.146609	-0.143702	0.146152	-0.479724	-0.034960	-0.864455
31208	8.415052	-0.619110	4.725456	-0.912064	0.052745	-0.449352	-0.828282	0.135764	-0.137863	0.129595	-0.481105	-0.023342	-0.866717
31209	7.719134	-0.645340	4.564405	-0.897657	0.092277	-0.404031	-0.830363	0.127471	-0.136571	0.114020	-0.481574	-0.011266	-0.868883
31210	7.977468	-0.547294	4.717216	-0.718443	-0.041948	-0.404903	-0.829064	0.121508	-0.131982	0.100001	-0.483825	-0.002776	-0.869428
31211	8.999448	-0.468712	5.159612	-0.443324	-0.211919	-0.310085	-0.831183	0.112047	-0.125473	0.090327	-0.488394	0.001634	-0.867934
31212	9.525836	-0.332543	5.168761	-0.209883	-0.043578	-0.143619	-0.831728	0.106751	-0.120596	0.085733	-0.489569	0.003803	-0.867732
31213	8.786386	-0.316858	4.982679	-0.094545	0.064904	0.019347	-0.833297	0.105086	-0.120749	0.085133	-0.488671	0.005819	-0.868285
31214	7.822805	-0.324751	4.907974	0.015423	0.133522	-0.043731	-0.833260	0.104728	-0.125079	0.084458	-0.486370	0.005359	-0.869645
31215	7.592171	0.200872	4.969210	-0.001285	-0.019136	-0.098286	-0.831929	0.100062	-0.125050	0.082703	-0.486777	0.004413	-0.869591
31216	8.323199	0.420250	5.197574	-0.048924	-0.200129	-0.133459	-0.831682	0.095611	-0.121079	0.079869	-0.490385	0.003643	-0.867831
31217	9.115677	0.305256	5.322907	-0.097574	-0.089316	-0.116293	-0.831575	0.092113	-0.116433	0.076818	-0.492161	0.003991	-0.867099
31218	8.963499	0.050863	5.177525	-0.087349	0.037621	-0.027863	-0.831438	0.090048	-0.116212	0.075416	-0.491684	0.005299	-0.867485
31219	8.314943	-0.153261	5.262238	-0.019199	0.049531	0.074820	-0.832076	0.091039	-0.118939	0.076412	-0.490909	0.006332	-0.867830
31220	7.863429	-0.354974	5.415072	0.100306	0.061355	0.155577	-0.829597	0.096573	-0.119372	0.080036	-0.489708	0.006221	-0.868183
31221	7.803847	-0.122339	5.497241	0.282197	0.031458	0.190692	-0.830658	0.101530	-0.120445	0.085982	-0.488712	0.003097	-0.868192
31222	8.177499	0.114504	5.521037	0.395085	0.012429	0.227849	-0.826181	0.105190	-0.123418	0.093739	-0.487823	-0.001504	-0.867894
31223	8.201583	0.430918	5.205378	0.511625	0.030777	0.177810	-0.824599	0.110475	-0.126600	0.101653	-0.486334	-0.008801	-0.867795
31224	8.581817	0.603608	5.538031	0.629061	-0.043765	0.132815	-0.824062	0.113821	-0.129550	0.110020	-0.485839	-0.018514	-0.866899
31225	8.677685	0.315865	5.362231	0.544528	-0.003149	0.039017	-0.823030	0.116294	-0.128461	0.115780	-0.484709	-0.027863	-0.866531
31226	8.487626	-0.210595	5.044361	0.420894	0.062072	-0.040663	-0.820116	0.117329	-0.131868	0.119149	-0.482658	-0.035410	-0.866943
31227	8.665515	-0.971580	5.235226	0.359554	0.059499	0.030271	-0.821133	0.117510	-0.136048	0.122991	-0.480818	-0.041478	-0.867160
31228	8.225100	-1.805422	5.250477	0.338633	0.111377	0.182271	-0.820216	0.126236	-0.139812	0.129459	-0.478229	-0.045325	-0.867458
31229	8.000001	-2.432521	5.280646	0.548982	0.114768	0.304686	-0.820471	0.133997	-0.144373	0.139964	-0.475097	-0.051778	-0.867186
31230	8.195218	-2.277438	5.593110	0.918946	-0.061638	0.548228	-0.820996	0.144789	-0.149396	0.158055	-0.474094	-0.062662	-0.863902
31231	8.413181	-1.692384	5.199316	1.105993	-0.145276	0.767223	-0.818933	0.161084	-0.152233	0.181484	-0.473946	-0.074964	-0.858381
31232	8.273996	-1.369922	5.122377	1.182502	-0.129025	0.862939	-0.812559	0.176552	-0.151711	0.207141	-0.473004	-0.087496	-0.851883
31233	8.141578	-1.511511	5.297752	1.132278	-0.092900	0.762002	-0.811135	0.193283	-0.156893	0.230557	-0.471109	-0.099898	-0.845529
31234	8.181405	-1.308299	5.549116	0.933480	-0.008061	0.686923	-0.806008	0.208151	-0.164234	0.250824	-0.468231	-0.109214	-0.840190
31235	7.776954	-1.394730	5.557229	0.694024	-0.006509	0.602963	-0.801547	0.222445	-0.170271	0.267399	-0.466136	-0.115156	-0.835436
31236	7.540710	-1.782562	5.910670	0.641745	0.009246	0.571765	-0.798120	0.233156	-0.176634	0.282856	-0.463841	-0.120479	-0.830860
31237	7.532935	-1.869603	5.885397	0.708112	-0.098950	0.532893	-0.794435	0.244553	-0.182723	0.298049	-0.462691	-0.127665	-0.825097
31238	7.964819	-1.650877	5.965701	0.768114	-0.132892	0.490799	-0.790911	0.254242	-0.184391	0.312814	-0.461521	-0.136572	-0.818837
31239	7.838443	-1.228372	5.831780	0.702921	-0.199250	0.469801	-0.785666	0.260646	-0.186137	0.326489	-0.461568	-0.144743	-0.812040
31240	7.676713	-1.044939	5.612949	0.589865	-0.193850	0.358451	-0.782007	0.267575	-0.187074	0.337111	-0.461896	-0.152271	-0.806115
31241	7.623393	-1.047103	5.410763	0.381836	-0.165792	0.238756	-0.779669	0.271155	-0.185449	0.344071	-0.462641	-0.157079	-0.801814
31242	7.913907	-1.297614	5.448912	0.184352	-0.101958	0.108746	-0.781002	0.274434	-0.184588	0.347147	-0.463384	-0.159737	-0.799530
31243	7.888356	-1.487885	5.553329	-0.016751	0.057620	0.006875	-0.779692	0.274579	-0.184202	0.347416	-0.462525	-0.158707	-0.800115
31244	7.960908	-1.513327	5.822473	-0.186421	0.121984	-0.112802	-0.778634	0.274878	-0.185252	0.344221	-0.461545	-0.155927	-0.802605
31245	8.795596	-1.017094	6.178290	-0.205572	-0.038432	-0.350375	-0.781780	0.267521	-0.182623	0.336720	-0.462376	-0.155784	-0.805332
31246	8.749003	-0.024213	5.108772	-0.265252	0.056067	-0.424195	-0.784395	0.258240	-0.179906	0.327546	-0.461954	-0.155058	-0.809487
31247	8.740627	0.140077	4.745693	-0.420185	0.118434	-0.422716	-0.787515	0.248708	-0.179417	0.317277	-0.461379	-0.151099	-0.814637
31248	8.574872	-0.742540	4.787803	-0.640024	0.106918	-0.366216	-0.791449	0.241344	-0.176914	0.305645	-0.462580	-0.143364	-0.819785
31249	8.236830	-1.125782	4.804683	-0.639942	0.132547	-0.380112	-0.793541	0.236633	-0.175944	0.293952	-0.463148	-0.135282	-0.825097
31250	7.952095	-0.699162	4.860917	-0.458314	0.171123	-0.307351	-0.796401	0.226823	-0.175069	0.285030	-0.462197	-0.129557	-0.829667
31251	8.100251	-0.294474	5.027902	-0.292926	0.093571	-0.133620	-0.797968	0.225576	-0.175606	0.280444	-0.461947	-0.125129	-0.832045
31252	8.538530	-0.228917	5.125247	-0.097068	0.020888	0.043606	-0.796281	0.226391	-0.173506	0.280276	-0.462292	-0.122998	-0.832228
31253	8.621984	-0.110367	5.095952	-0.002856	-0.006286	0.058083	-0.796675	0.226664	-0.173629	0.281278	-0.462563	-0.122228	-0.831853
31254	8.760380	-0.135021	5.242523	0.170222	-0.027211	0.078478	-0.797735	0.227885	-0.173073	0.284039	-0.462287	-0.124490	-0.830731
31255	8.503946	-0.281682	5.314154	0.323741	0.048102	0.106133	-0.795596	0.228379	-0.177795	0.288964	-0.459919	-0.128432	-0.829747
31256	7.935015	-0.217465	5.216832	0.432454	0.062124	0.169434	-0.793986	0.228586	-0.181994	0.295849	-0.456846	-0.133688	-0.828187
31257	7.823963	-0.042970	5.328418	0.475472	-0.050752	0.214311	-0.792638	0.228652	-0.186194	0.303630	-0.455428	-0.139748	-0.825145
31258	8.252795	0.082753	5.480105	0.455051	-0.195836	0.219247	-0.791217	0.230982	-0.184324	0.310774	-0.456524	-0.146444	-0.820707
31259	8.477571	0.222557	5.394580	0.447040	-0.193260	0.170451	-0.790718	0.232192	-0.181684	0.317087	-0.457392	-0.153313	-0.816544
31260	8.401842	0.149233	5.279065	0.417567	-0.199953	0.167896	-0.791018	0.237392	-0.179615	0.322969	-0.458542	-0.159863	-0.812326
31261	8.242549	-0.091896	5.037184	0.387874	-0.194730	0.186313	-0.790375	0.238484	-0.178419	0.328915	-0.459774	-0.165633	-0.808077
31262	8.194249	-0.028365	5.036783	0.482724	-0.171945	0.245401	-0.789615	0.242738	-0.176899	0.336672	-0.460202	-0.172302	-0.803230
31263	8.326033	0.075161	5.231336	0.570236	-0.167140	0.334141	-0.788583	0.247703	-0.176940	0.346667	-0.460147	-0.179447	-0.797424
31264	8.545391	0.127210	5.183427	0.604850	-0.110711	0.390053	-0.786497	0.254342	-0.178003	0.357953	-0.459113	-0.186251	-0.791451
31265	8.482807	0.253509	5.225411	0.622695	-0.043274	0.425932	-0.783333	0.261175	-0.182606	0.370179	-0.456854	-0.192467	-0.785626
31266	8.218669	0.027355	5.247663	0.660184	0.017926	0.409407	-0.780937	0.266508	-0.188937	0.382592	-0.453252	-0.198938	-0.780135
31267	7.939231	0.111453	5.323111	0.682857	0.139586	0.442780	-0.775500	0.272869	-0.198020	0.396156	-0.447503	-0.204479	-0.775235
31268	8.175646	0.168160	5.279717	0.794590	0.130781	0.498284	-0.769648	0.278992	-0.209731	0.411375	-0.441186	-0.211259	-0.769087
31269	8.899923	0.211575	6.280539	0.855692	0.080150	0.553904	-0.762613	0.285818	-0.221698	0.427650	-0.435086	-0.218843	-0.761527
31270	8.698298	-0.254080	5.741044	0.651421	0.055778	0.542231	-0.754931	0.295543	-0.233874	0.441699	-0.431018	-0.223544	-0.754423
31271	8.243217	-0.402320	5.010958	0.527609	0.090187	0.432724	-0.749118	0.305203	-0.242371	0.453090	-0.426812	-0.226978	-0.749014
31272	8.118211	-0.552102	5.043190	0.558953	0.102808	0.396030	-0.745281	0.311374	-0.248565	0.464151	-0.422009	-0.231021	-0.743708
31273	8.138134	-0.469936	5.060848	0.690535	0.017109	0.445989	-0.740489	0.317610	-0.259086	0.476578	-0.417282	-0.237363	-0.736484
31274	8.378544	-0.556885	5.054057	0.728569	0.020280	0.444189	-0.734117	0.321930	-0.269264	0.489166	-0.412130	-0.244167	-0.728868
31275	8.439693	-0.487839	5.128687	0.679289	0.082245	0.416599	-0.727998	0.324876	-0.279861	0.501120	-0.406220	-0.249836	-0.722112
31276	8.289164	-0.432923	5.108733	0.656569	0.063933	0.374715	-0.722664	0.327545	-0.290850	0.512059	-0.400588	-0.255609	-0.715534
31277	8.138130	-0.483750	4.992856	0.580866	0.013038	0.373028	-0.719056	0.329475	-0.299221	0.522007	-0.396293	-0.260825	-0.708824
31278	8.151472	-0.693093	5.035572	0.476563	-0.001311	0.389016	-0.715072	0.331796	-0.305492	0.531170	-0.393386	-0.264489	-0.702248
31279	8.179394	-0.886664	5.177447	0.356376	-0.026107	0.356176	-0.711634	0.338510	-0.311410	0.538752	-0.391826	-0.267000	-0.696369
31280	8.339365	-0.969639	5.313004	0.214163	-0.027588	0.295564	-0.706232	0.344401	-0.316048	0.544327	-0.391512	-0.267969	-0.691823
31281	8.475079	-1.040223	5.444456	0.093824	-0.013586	0.240159	-0.703997	0.347333	-0.317578	0.548253	-0.391975	-0.267562	-0.688611
31282	8.319261	-1.064981	5.389592	-0.013139	0.019480	0.194313	-0.700476	0.355079	-0.317975	0.550854	-0.392935	-0.265647	-0.686727
31283	8.065454	-1.180006	5.451928	-0.059423	0.020932	0.130751	-0.697887	0.360583	-0.315920	0.552251	-0.394023	-0.263582	-0.685776
31284	7.826223	-1.311446	5.450740	-0.118307	0.015401	0.125650	-0.696841	0.364737	-0.317155	0.553056	-0.395822	-0.260807	-0.685152
31285	7.883141	-1.541611	5.586582	-0.112201	-0.030692	0.107218	-0.697285	0.371023	-0.314015	0.553454	-0.398074	-0.258731	-0.684313
31286	7.894539	-1.663698	5.642691	-0.079633	-0.101150	0.125255	-0.696140	0.375545	-0.311576	0.553952	-0.401026	-0.257775	-0.682545
31287	8.066632	-1.777042	5.661315	0.016335	-0.168193	0.116974	-0.694884	0.379343	-0.306271	0.554812	-0.403778	-0.258849	-0.679812
31288	8.021899	-1.549112	5.498526	0.092173	-0.196773	0.122745	-0.694128	0.381516	-0.303352	0.556149	-0.406100	-0.261308	-0.676387
31289	8.020120	-1.467214	5.337507	0.076364	-0.182360	0.105377	-0.695099	0.382671	-0.297558	0.557256	-0.408303	-0.263411	-0.673327
31290	8.064748	-1.317485	5.372506	0.038931	-0.192932	0.021711	-0.696563	0.380275	-0.294189	0.556793	-0.410617	-0.265923	-0.671312
31291	8.142922	-1.264741	5.371451	-0.053713	-0.131844	-0.091233	-0.699230	0.378524	-0.288441	0.554454	-0.412531	-0.267301	-0.671528
31292	8.099043	-1.274298	5.391699	-0.155800	-0.070688	-0.202416	-0.702415	0.380382	-0.285499	0.550015	-0.414157	-0.267678	-0.674022
31293	7.979218	-1.384462	5.349316	-0.267546	-0.026670	-0.275242	-0.706113	0.376439	-0.281228	0.543975	-0.415999	-0.266494	-0.678245
31294	7.922751	-1.462137	5.393097	-0.366093	0.023417	-0.300109	-0.709308	0.375787	-0.275716	0.536910	-0.418083	-0.263777	-0.683634
31295	7.917337	-1.547573	5.440431	-0.453651	0.031992	-0.356517	-0.715915	0.370125	-0.268444	0.528445	-0.420626	-0.260011	-0.690083
31296	7.936556	-1.598272	5.400525	-0.530824	0.096165	-0.397971	-0.719616	0.365070	-0.263278	0.518890	-0.422839	-0.255011	-0.697804
31297	7.999079	-1.692998	5.576906	-0.628006	0.158783	-0.444590	-0.722268	0.360299	-0.258113	0.508216	-0.424837	-0.248095	-0.706879
31298	8.172371	-1.565521	5.768420	-0.686206	0.146563	-0.528177	-0.726489	0.353586	-0.252845	0.495521	-0.427091	-0.241372	-0.716793
31299	8.736426	-1.166168	6.095212	-0.668025	0.084683	-0.608604	-0.731764	0.345196	-0.246423	0.481534	-0.429498	-0.235845	-0.726659
31300	9.141579	-0.267684	5.309309	-0.574940	0.149178	-0.638387	-0.739150	0.334834	-0.238059	0.467901	-0.429828	-0.231516	-0.736693
31301	8.681341	-0.003185	4.795869	-0.589900	0.080820	-0.500825	-0.745059	0.323982	-0.233384	0.455854	-0.431814	-0.226127	-0.744715
31302	8.232153	-0.304682	4.530771	-0.653294	0.111499	-0.416857	-0.751114	0.316844	-0.228635	0.444402	-0.434209	-0.218966	-0.752345
31303	7.950961	-0.549254	4.475674	-0.729788	0.063909	-0.458656	-0.756404	0.312306	-0.222137	0.431443	-0.437715	-0.211180	-0.760043
31304	8.227610	-0.221248	4.672497	-0.721652	0.024215	-0.497161	-0.761693	0.303896	-0.214143	0.417557	-0.441445	-0.204335	-0.767476
31305	8.540218	-0.008809	4.755466	-0.696289	0.018595	-0.437910	-0.765141	0.297167	-0.207046	0.404747	-0.445198	-0.197188	-0.774013
31306	8.737420	-0.004903	4.688014	-0.545077	0.005547	-0.354622	-0.769646	0.291802	-0.199784	0.394343	-0.448128	-0.191857	-0.779016
31307	8.807877	-0.015706	4.732236	-0.407149	-0.045642	-0.229552	-0.772818	0.285374	-0.194518	0.386931	-0.451245	-0.187833	-0.781909
31308	8.905068	-0.049986	4.683499	-0.281066	0.065051	-0.166784	-0.774933	0.282840	-0.191671	0.381970	-0.451807	-0.184443	-0.784825
31309	8.636984	-0.092990	4.829513	-0.142027	0.027383	-0.115869	-0.776510	0.280610	-0.190655	0.378946	-0.452144	-0.183006	-0.786431
31310	8.486190	-0.081865	4.818627	0.057694	-0.030495	-0.086112	-0.776219	0.278441	-0.193058	0.377952	-0.451910	-0.184933	-0.786594
31311	8.457948	0.101835	4.911482	0.204172	-0.027345	-0.026367	-0.776985	0.275700	-0.194548	0.379237	-0.450811	-0.188582	-0.785739
31312	8.468252	0.180563	4.808250	0.305594	-0.029000	0.028277	-0.777613	0.271585	-0.196065	0.382263	-0.449089	-0.193351	-0.784098
31313	8.609982	0.315852	4.976391	0.352196	-0.058224	0.080403	-0.777329	0.269683	-0.197808	0.386388	-0.447724	-0.198627	-0.781534
31314	8.575830	0.294667	4.942981	0.346637	-0.106068	0.123893	-0.778484	0.268191	-0.200449	0.390934	-0.447225	-0.203752	-0.778232
31315	8.623675	0.139634	4.876715	0.353376	-0.096052	0.148348	-0.775197	0.268506	-0.200990	0.395919	-0.446664	-0.208738	-0.774705
31316	8.403398	-0.067950	4.941802	0.395650	-0.129227	0.235345	-0.775052	0.270327	-0.203444	0.402480	-0.446538	-0.213783	-0.770007
31317	8.436645	-0.215955	4.909871	0.531757	-0.087201	0.272595	-0.771653	0.274072	-0.203133	0.410940	-0.444847	-0.220297	-0.764663
31318	8.466418	-0.112108	4.934875	0.701530	-0.061954	0.358519	-0.769244	0.278041	-0.210407	0.422269	-0.441598	-0.228317	-0.757991
31319	8.496374	0.018702	4.936045	0.821807	-0.059693	0.483770	-0.764742	0.282295	-0.216774	0.436422	-0.437802	-0.237044	-0.749450
31320	8.525346	-0.013518	4.973657	0.916439	-0.051494	0.577730	-0.760490	0.291409	-0.226842	0.452678	-0.433259	-0.246110	-0.739458
31321	8.529931	-0.036843	5.103968	0.993071	-0.083121	0.657669	-0.753872	0.299442	-0.236687	0.470378	-0.428715	-0.255862	-0.727656
31322	8.480906	-0.099484	5.099366	1.044015	-0.064736	0.685484	-0.747522	0.307740	-0.245869	0.488733	-0.423263	-0.265696	-0.715118
31323	8.544397	-0.061181	5.098445	1.104810	-0.017915	0.678467	-0.740101	0.314835	-0.257048	0.507437	-0.416276	-0.275921	-0.702204
31324	8.481211	-0.023159	5.221509	1.125597	-0.005795	0.675811	-0.731331	0.321445	-0.272307	0.525994	-0.408577	-0.286054	-0.688889
31325	8.413621	0.069738	5.214708	1.124827	0.017686	0.631375	-0.725178	0.325000	-0.287476	0.543719	-0.400049	-0.296193	-0.675722
31326	8.134302	0.168718	5.261310	1.041451	0.051258	0.598514	-0.716129	0.328593	-0.303321	0.560178	-0.391526	-0.304819	-0.663320
31327	8.059014	0.198256	5.282839	0.975064	0.019739	0.581158	-0.709204	0.329361	-0.315145	0.575413	-0.383821	-0.312986	-0.650862
31328	8.209935	0.215880	5.328030	0.898428	0.006624	0.561305	-0.701220	0.330568	-0.328147	0.589390	-0.376903	-0.320193	-0.638779
31329	8.498814	0.147351	5.593985	0.743518	0.008495	0.512097	-0.693530	0.334768	-0.338730	0.601413	-0.371255	-0.325763	-0.627973
31330	8.431888	-0.083990	5.492965	0.528378	0.071566	0.443136	-0.687291	0.338944	-0.348517	0.611232	-0.366903	-0.328220	-0.619717
31331	8.329139	-0.216856	5.294902	0.312929	0.085135	0.305110	-0.681599	0.342114	-0.355307	0.617769	-0.363997	-0.328885	-0.614574
31332	7.979362	-0.173688	4.954934	0.157268	0.085649	0.142391	-0.677371	0.344269	-0.359224	0.621149	-0.361982	-0.328727	-0.612438
31333	8.067308	-0.143638	4.803211	0.089036	0.015458	-0.019840	-0.675362	0.344349	-0.363953	0.621573	-0.360537	-0.329855	-0.612255
31334	8.539099	-0.147841	5.036801	0.084170	-0.035133	-0.137648	-0.676938	0.341981	-0.362940	0.620198	-0.359053	-0.332327	-0.613184
31335	8.835210	-0.290540	4.979505	0.008376	0.026817	-0.155508	-0.681253	0.338925	-0.364018	0.618439	-0.357573	-0.333311	-0.615287
31336	8.950021	-0.571839	5.304562	-0.084965	0.004597	-0.148271	-0.681893	0.334237	-0.363844	0.615960	-0.357625	-0.333274	-0.617759
31337	8.427013	-0.602760	4.994174	-0.150297	-0.016077	-0.125541	-0.684009	0.334332	-0.362123	0.613138	-0.358840	-0.332602	-0.620218
31338	8.273108	-0.754108	4.751026	-0.227623	-0.026051	-0.064296	-0.685882	0.335093	-0.358427	0.610443	-0.361577	-0.330556	-0.622378
31339	8.502212	-1.105935	4.779465	-0.369558	-0.081394	-0.091879	-0.687893	0.338331	-0.354943	0.605992	-0.366520	-0.327684	-0.625348
31340	8.745803	-1.426792	5.069508	-0.536334	-0.010667	-0.126008	-0.689827	0.343147	-0.345533	0.600299	-0.372356	-0.322012	-0.630318
31341	8.228734	-1.236481	4.943727	-0.593842	0.138383	-0.174365	-0.693175	0.347445	-0.339792	0.594459	-0.376655	-0.314187	-0.637209
31342	7.948059	-1.405045	4.819484	-0.578402	0.163790	-0.233679	-0.692046	0.351665	-0.335263	0.588021	-0.379996	-0.306604	-0.644847
31343	8.054627	-1.495545	4.798785	-0.618104	0.133885	-0.258045	-0.694454	0.353511	-0.330755	0.580715	-0.384017	-0.299009	-0.652605
31344	8.265892	-1.597823	4.664121	-0.757730	0.133309	-0.320400	-0.696881	0.356436	-0.324524	0.571375	-0.389147	-0.290007	-0.661809
31345	8.284815	-1.671941	4.766744	-0.876139	0.187676	-0.385308	-0.698922	0.357136	-0.316242	0.560400	-0.394504	-0.279208	-0.672578
31346	8.329557	-1.846964	5.194204	-0.945515	0.142319	-0.415735	-0.702159	0.360018	-0.307255	0.547972	-0.400816	-0.268133	-0.683504
31347	8.665794	-1.740046	5.362291	-0.956797	0.067013	-0.459486	-0.707106	0.359004	-0.296236	0.534236	-0.407996	-0.257908	-0.693985
31348	8.418796	-1.584412	5.089345	-0.926065	0.076874	-0.323532	-0.712064	0.358528	-0.284158	0.522433	-0.415113	-0.246842	-0.702720
31349	8.492794	-1.387403	5.216347	-0.800244	-0.011923	-0.296247	-0.714795	0.360831	-0.272566	0.511473	-0.422303	-0.238094	-0.709484
31350	8.203359	-0.975274	5.049726	-0.635686	-0.015159	-0.274147	-0.718811	0.358598	-0.262363	0.502044	-0.427713	-0.231539	-0.715125
31351	7.746260	-0.531982	4.829311	-0.536401	-0.001001	-0.319873	-0.723733	0.356792	-0.253980	0.492810	-0.431777	-0.226559	-0.720679
31352	7.829289	-0.001990	5.130334	-0.589704	-0.172662	-0.377814	-0.728133	0.351249	-0.243448	0.481392	-0.438358	-0.223017	-0.725512
31353	8.423364	0.088111	5.301910	-0.704170	-0.209146	-0.454258	-0.733878	0.345229	-0.228985	0.467577	-0.446225	-0.218767	-0.731024
31354	9.409833	-0.131236	5.493915	-0.798485	-0.109386	-0.544236	-0.742905	0.337518	-0.213877	0.451879	-0.452863	-0.212946	-0.738494
31355	9.102273	-0.270831	5.624938	-0.767444	-0.013955	-0.514431	-0.750965	0.324632	-0.202284	0.437130	-0.457855	-0.206399	-0.746113
31356	8.138231	-0.377160	5.451992	-0.665310	0.054602	-0.464084	-0.758105	0.318398	-0.193710	0.424217	-0.460923	-0.200221	-0.753327
31357	7.650114	-0.253710	5.203527	-0.475284	-0.008216	-0.440484	-0.762854	0.310706	-0.187671	0.413066	-0.463353	-0.197214	-0.758806
31358	8.131659	0.116254	5.178300	-0.392052	-0.105658	-0.456668	-0.767468	0.299561	-0.180522	0.401999	-0.466400	-0.196363	-0.763092
31359	8.557255	0.482259	5.115570	-0.324744	-0.102750	-0.456829	-0.772217	0.289103	-0.173359	0.391484	-0.468796	-0.196557	-0.767031
31360	8.647252	0.469695	5.084257	-0.263879	-0.062138	-0.458620	-0.777467	0.272861	-0.166306	0.381537	-0.470055	-0.197222	-0.771091
31361	8.459071	0.332761	5.101182	-0.247741	0.021456	-0.393898	-0.781647	0.262614	-0.164513	0.373098	-0.470052	-0.197039	-0.775258
31362	8.409756	0.212302	5.057023	-0.192211	0.054389	-0.243933	-0.783875	0.258170	-0.163013	0.367624	-0.469721	-0.195927	-0.778349
31363	8.419204	0.145256	4.966263	-0.102848	0.088483	-0.127207	-0.786747	0.254571	-0.163587	0.364911	-0.468587	-0.194989	-0.780542
31364	8.483048	0.287913	5.187155	0.007257	0.169843	-0.027863	-0.785916	0.251877	-0.167576	0.365106	-0.465822	-0.194104	-0.782324
31365	8.607072	0.299945	5.320053	0.023468	0.049441	0.057248	-0.784021	0.248523	-0.172896	0.366295	-0.465063	-0.193711	-0.782318
31366	8.666137	-0.047739	5.105509	-0.046533	0.146235	0.047304	-0.782974	0.251018	-0.173509	0.367095	-0.463341	-0.191468	-0.783515
31367	8.222612	-0.215530	4.817970	-0.114362	0.160061	0.096333	-0.782178	0.252007	-0.174936	0.368037	-0.461996	-0.187743	-0.784768
31368	8.225348	-0.556940	4.958323	-0.047374	0.063070	0.116834	-0.780591	0.256468	-0.178265	0.369598	-0.461835	-0.185452	-0.784674
31369	8.633932	-0.569228	5.093986	0.127269	0.027213	0.137224	-0.778764	0.260067	-0.178470	0.372916	-0.460934	-0.186104	-0.783478
31370	8.620189	-0.434825	5.023579	0.209438	0.085735	0.154578	-0.775461	0.268435	-0.184747	0.377530	-0.458637	-0.187327	-0.782324
31371	8.269877	-0.428785	4.968804	0.256971	0.101558	0.185830	-0.773870	0.271380	-0.187844	0.383059	-0.455757	-0.188996	-0.780917
31372	8.187060	-0.440364	4.982658	0.204111	0.046407	0.164882	-0.771482	0.274625	-0.192251	0.387595	-0.454130	-0.190322	-0.779303
31373	8.379101	-0.462128	5.045708	0.157396	-0.001909	0.145724	-0.770155	0.276595	-0.194710	0.391179	-0.453455	-0.191587	-0.777594
31374	8.537051	-0.497609	5.058503	0.121945	0.037944	0.126780	-0.767656	0.280501	-0.196878	0.394337	-0.452437	-0.192039	-0.776479
31375	8.478517	-0.516752	5.078953	0.109871	0.097013	0.100808	-0.766319	0.281381	-0.200145	0.397161	-0.450418	-0.192190	-0.776176
31376	8.273578	-0.598152	5.135796	0.081798	0.090564	0.083403	-0.764189	0.282831	-0.204324	0.399473	-0.448725	-0.191989	-0.776020
31377	8.171038	-0.664773	5.093633	0.080016	0.074823	0.086844	-0.761944	0.283562	-0.206028	0.401724	-0.447228	-0.191968	-0.775727
31378	8.244115	-0.646287	5.121264	0.054021	0.034549	0.102515	-0.761009	0.286088	-0.209129	0.403863	-0.446695	-0.191612	-0.775012
31379	8.273059	-0.683361	5.158808	0.060349	0.013808	0.085002	-0.760886	0.288430	-0.209215	0.405675	-0.446294	-0.191783	-0.774254
31380	8.350957	-0.681422	5.142508	0.035770	0.014263	0.067641	-0.758266	0.292736	-0.210327	0.407035	-0.446084	-0.191622	-0.773700
31381	8.341177	-0.695555	5.111056	-0.001986	0.024921	0.074759	-0.756953	0.294685	-0.211084	0.408175	-0.445983	-0.190825	-0.773355
31382	8.316237	-0.792856	5.148988	-0.009043	0.036544	0.061736	-0.756551	0.294839	-0.212132	0.409116	-0.445772	-0.189834	-0.773223
31383	8.337688	-0.861526	5.195940	-0.002516	0.028861	0.046877	-0.755390	0.297032	-0.210525	0.409839	-0.445513	-0.189235	-0.773137
31384	8.347417	-0.847874	5.270969	-0.002380	0.035779	0.050386	-0.755776	0.299256	-0.212575	0.410659	-0.445215	-0.188453	-0.773064
31385	8.281347	-0.910480	5.276446	0.008325	0.047799	0.059108	-0.754443	0.300407	-0.215443	0.411744	-0.444622	-0.187746	-0.773000
31386	8.208473	-0.888029	5.278450	0.008614	0.061680	0.066111	-0.753651	0.302773	-0.216974	0.413001	-0.443891	-0.186781	-0.772984
31387	8.227751	-0.910621	5.330950	0.004947	0.032806	0.069535	-0.750502	0.304737	-0.217482	0.414166	-0.443596	-0.186041	-0.772708
31388	8.256883	-0.920679	5.339819	0.003091	0.039070	0.060841	-0.751557	0.306520	-0.217832	0.415194	-0.443241	-0.185216	-0.772559
31389	8.237614	-0.895714	5.292194	-0.021668	0.025608	0.041679	-0.748671	0.309173	-0.218587	0.415669	-0.443176	-0.184362	-0.772545
31390	8.184099	-0.906574	5.218216	-0.034078	0.047096	0.017345	-0.749471	0.311222	-0.218016	0.415731	-0.442842	-0.183286	-0.772959
31391	8.220350	-0.950536	5.214332	-0.034199	0.024299	0.021653	-0.749476	0.312599	-0.218120	0.415783	-0.442832	-0.182421	-0.773141
