# Supplementary material for: Identification of Haptic Based Guiding Using Hard Reins
Source: PLoS One. 2015 Jul 22;10(7):e0132020. doi: 10.1371/journal.pone.0132020 (PMC4511788; doi:10.1371/journal.pone.0132020)
Supplement: S2 File — (ZIP) [file pone.0132020.s002.zip › MotionData2/Subject10/T16/fh16.txt]

// Start Time: 0
// Sample rate: 25.0Hz
// Scenario: 4.9
// Firmware Version: 2.6.1
Counter	Acc_X	Acc_Y	Acc_Z	Gyr_X	Gyr_Y	Gyr_Z	Mag_X	Mag_Y	Mag_Z	Quat_w	Quat_x	Quat_y	Quat_z
30623	-2.055029	0.613518	9.636333	0.028208	0.026479	-0.029140	-0.070205	-0.493168	-0.764682	0.486176	-0.074340	0.085991	0.866436
30624	-2.088742	0.625836	9.646377	-0.007538	0.010761	-0.043543	-0.069152	-0.495353	-0.764591	0.486954	-0.074596	0.085866	0.865990
30625	-1.956082	0.610015	9.529703	-0.073610	0.012543	-0.070494	-0.067832	-0.497811	-0.765922	0.488062	-0.075589	0.084570	0.865407
30626	-1.867049	0.570537	9.429955	-0.114781	0.010766	-0.065546	-0.066801	-0.495364	-0.767200	0.489096	-0.076924	0.082559	0.864900
30627	-1.938892	0.648538	9.587671	-0.111202	0.012511	-0.069004	-0.065786	-0.489920	-0.768578	0.490116	-0.078270	0.080602	0.864386
30628	-2.042712	0.644951	9.723098	-0.086182	0.019506	-0.063482	-0.063601	-0.485437	-0.768052	0.491099	-0.079476	0.079169	0.863851
30629	-2.117666	0.631049	9.704360	-0.082622	0.021271	-0.058143	-0.061785	-0.483675	-0.769349	0.491957	-0.080671	0.077808	0.863375
30630	-2.180804	0.583221	9.632263	-0.079077	0.002049	-0.054651	-0.061282	-0.478227	-0.773165	0.492811	-0.081492	0.076339	0.862942
30631	-2.161619	0.568303	9.521384	-0.082752	0.016000	-0.026436	-0.061292	-0.476593	-0.772891	0.493126	-0.082550	0.074981	0.862780
30632	-2.142324	0.565710	9.509173	-0.022068	0.021177	0.010147	-0.061423	-0.476592	-0.772632	0.492951	-0.083038	0.074793	0.862850
30633	-2.195248	0.592631	9.526760	0.052035	0.021127	0.045073	-0.060125	-0.475782	-0.773158	0.492245	-0.082749	0.075939	0.863181
30634	-2.137452	0.572792	9.477972	0.077999	0.017635	0.041705	-0.059461	-0.478510	-0.772423	0.491711	-0.082141	0.077497	0.863404
30635	-2.091946	0.519657	9.520225	0.070860	0.028118	0.039022	-0.058811	-0.479877	-0.770129	0.491127	-0.081793	0.079029	0.863631
30636	-2.053252	0.524517	9.635294	0.031490	0.021083	0.034290	-0.060615	-0.482591	-0.770643	0.490628	-0.081714	0.079803	0.863851
30637	-2.094762	0.457706	9.702169	0.011775	0.005327	0.034087	-0.059969	-0.482186	-0.770134	0.490068	-0.081556	0.080073	0.864159
30638	-2.174446	0.458227	9.669220	-0.052556	0.026370	0.021383	-0.061014	-0.481091	-0.770622	0.489644	-0.082413	0.079426	0.864378
30639	-2.161984	0.515564	9.576052	-0.065069	0.019386	0.019514	-0.059461	-0.478783	-0.771910	0.489187	-0.083276	0.078477	0.864640
30640	-2.272974	0.526104	9.593952	-0.063300	0.005415	0.019511	-0.060522	-0.474826	-0.772628	0.488798	-0.083879	0.077435	0.864896
30641	-2.248625	0.554752	9.586863	-0.072184	-0.017295	-0.000904	-0.061048	-0.472643	-0.774787	0.488737	-0.084214	0.075974	0.865027
30642	-2.056380	0.428031	9.533282	-0.115127	-0.008605	0.001376	-0.061191	-0.470872	-0.773995	0.488620	-0.085107	0.073870	0.865188
30643	-2.006335	0.336197	9.514974	-0.093752	0.026316	0.033346	-0.060689	-0.466378	-0.776018	0.487863	-0.086351	0.072512	0.865607
30644	-2.104453	0.457371	9.567677	0.024259	0.033312	0.055433	-0.060683	-0.466923	-0.776667	0.486963	-0.086531	0.073320	0.866027
30645	-2.253755	0.515995	9.483130	0.120068	0.044796	0.045657	-0.060666	-0.470192	-0.776313	0.486331	-0.085992	0.075871	0.866216
30646	-2.283367	0.427211	9.472752	0.112135	0.033502	0.015590	-0.060122	-0.474963	-0.775339	0.486275	-0.085377	0.078134	0.866108
30647	-2.235891	0.309375	9.595947	0.009290	0.008988	-0.006437	-0.058822	-0.475379	-0.774204	0.486407	-0.085381	0.078324	0.866016
30648	-2.130452	0.193490	9.718665	-0.079260	-0.012051	-0.023078	-0.058174	-0.474702	-0.774593	0.486797	-0.085896	0.076766	0.865885
30649	-2.019249	0.211889	9.727530	-0.115063	0.001888	-0.016269	-0.058197	-0.470479	-0.774809	0.486899	-0.087000	0.074691	0.865899
30650	-2.061213	0.423626	9.653427	-0.068560	0.001905	-0.007942	-0.059243	-0.467883	-0.777728	0.486959	-0.087635	0.073474	0.865906
30651	-2.151700	0.602146	9.603393	0.019164	0.022963	-0.008043	-0.058716	-0.469249	-0.777363	0.487119	-0.087776	0.073946	0.865761
30652	-2.282313	0.573969	9.493654	0.052212	0.012505	0.004532	-0.057666	-0.470071	-0.778545	0.487180	-0.087398	0.074948	0.865679
30653	-2.326599	0.458859	9.487906	0.035253	0.005544	-0.007082	-0.058049	-0.471840	-0.777785	0.487376	-0.087084	0.075542	0.865549
30654	-2.177794	0.332721	9.514009	0.026210	-0.004169	0.009488	-0.057921	-0.471432	-0.777783	0.487328	-0.086663	0.075939	0.865583
30655	-2.104791	0.409346	9.591159	0.042150	-0.014778	0.041280	-0.058962	-0.471699	-0.777512	0.486729	-0.085856	0.076533	0.865948
30656	-2.065540	0.495635	9.596619	0.054671	0.005318	0.048499	-0.059221	-0.473606	-0.774695	0.486053	-0.085261	0.077583	0.866293
30657	-2.101193	0.573022	9.645877	0.088663	0.008821	0.050548	-0.061159	-0.475911	-0.774817	0.485334	-0.084388	0.079226	0.866633
30658	-2.176368	0.527907	9.643604	0.085072	0.012335	0.054072	-0.061662	-0.479723	-0.773689	0.484581	-0.083611	0.080878	0.866977
30659	-2.239312	0.506571	9.583825	0.048424	0.009749	0.046762	-0.062701	-0.481354	-0.771501	0.483856	-0.083151	0.081824	0.867337
30660	-2.217729	0.487059	9.549771	0.011795	-0.000725	0.032349	-0.063736	-0.481756	-0.772777	0.483376	-0.082892	0.082042	0.867609
30661	-2.167152	0.467570	9.597173	0.002845	-0.001625	0.031379	-0.064521	-0.481616	-0.771734	0.482862	-0.082705	0.082056	0.867912
30662	-2.176739	0.477280	9.602173	-0.004204	-0.006815	0.005760	-0.064776	-0.481887	-0.772634	0.482828	-0.082538	0.081894	0.867962
30663	-2.157246	0.501244	9.623908	-0.018435	-0.001539	-0.011950	-0.064782	-0.481070	-0.772239	0.483031	-0.082630	0.081460	0.867881
30664	-2.113945	0.481422	9.544005	-0.069331	0.014240	-0.028140	-0.064537	-0.478619	-0.771962	0.483433	-0.083514	0.080313	0.867680
30665	-2.128457	0.476828	9.577721	-0.111442	0.005454	-0.018783	-0.064530	-0.478618	-0.774021	0.483587	-0.084636	0.078314	0.867668
30666	-2.123383	0.506119	9.731810	-0.064971	-0.018195	-0.017648	-0.065060	-0.475617	-0.776043	0.483868	-0.084897	0.076948	0.867608
30667	-2.091761	0.539469	9.707890	-0.075801	-0.031369	-0.000153	-0.065210	-0.471939	-0.776391	0.483813	-0.085001	0.075240	0.867778
30668	-2.040991	0.553069	9.565827	-0.083921	-0.017410	0.022739	-0.067042	-0.469204	-0.777882	0.483349	-0.085399	0.073619	0.868136
30669	-2.072247	0.574672	9.472626	-0.052646	-0.008657	0.037114	-0.066806	-0.465528	-0.776820	0.482650	-0.085610	0.072601	0.868590
30670	-2.103801	0.553127	9.424588	0.015246	-0.001682	0.064075	-0.067835	-0.467020	-0.777849	0.481634	-0.085260	0.072928	0.869161
30671	-2.130626	0.514959	9.458024	0.087666	0.017550	0.080533	-0.068485	-0.467562	-0.777329	0.480378	-0.084509	0.074683	0.869780
30672	-2.075619	0.440089	9.495138	0.099251	0.012264	0.087615	-0.068730	-0.470285	-0.777224	0.479066	-0.083558	0.076643	0.870425
30673	-2.085712	0.375585	9.609831	0.086729	0.020995	0.085780	-0.069626	-0.473959	-0.775444	0.477706	-0.082866	0.078417	0.871080
30674	-2.133636	0.424311	9.692509	0.068907	0.007038	0.063593	-0.070137	-0.476681	-0.773918	0.476784	-0.082149	0.079759	0.871531
30675	-2.162378	0.458074	9.649890	0.015400	0.010626	0.027105	-0.070909	-0.478175	-0.773921	0.476343	-0.082052	0.080086	0.871751
30676	-2.176716	0.481957	9.558971	-0.019490	0.016756	0.030408	-0.071175	-0.477357	-0.773652	0.475815	-0.082402	0.079923	0.872022
30677	-2.181457	0.496233	9.496696	-0.034599	0.001950	0.005578	-0.072094	-0.474626	-0.775542	0.475681	-0.082669	0.079257	0.872130
30678	-2.196281	0.450521	9.453044	-0.011327	0.012466	0.007544	-0.070141	-0.474637	-0.776087	0.475568	-0.082903	0.079158	0.872179
30679	-2.224958	0.489476	9.535443	-0.016721	0.017692	0.012825	-0.071190	-0.473405	-0.775801	0.475313	-0.083271	0.078965	0.872300
30680	-2.147620	0.496395	9.635784	-0.029181	0.010691	-0.006701	-0.071589	-0.472177	-0.775269	0.475405	-0.083667	0.078512	0.872253
30681	-2.133190	0.486809	9.683611	-0.037285	0.012400	0.003813	-0.072633	-0.470809	-0.776527	0.475281	-0.084152	0.077892	0.872330
30682	-2.154908	0.491517	9.594939	-0.023826	0.021186	0.000428	-0.070286	-0.472320	-0.775418	0.475265	-0.084667	0.077646	0.872310
30683	-2.195582	0.546850	9.497400	-0.023827	0.009843	0.000412	-0.069774	-0.471234	-0.774772	0.475227	-0.084986	0.077232	0.872337
30684	-2.181382	0.508126	9.453577	-0.009523	0.015965	0.005814	-0.069521	-0.468646	-0.777067	0.475128	-0.085268	0.077193	0.872367
30685	-2.171637	0.515698	9.595362	-0.000591	0.008941	0.003206	-0.070032	-0.469869	-0.777715	0.475081	-0.085346	0.077183	0.872386
30686	-2.152502	0.489203	9.630938	0.019920	0.013273	0.018339	-0.069390	-0.469874	-0.775279	0.474834	-0.085281	0.077656	0.872485
30687	-2.142794	0.496328	9.626130	0.010135	0.019418	0.007715	-0.068998	-0.469466	-0.776182	0.474711	-0.085432	0.077938	0.872512
30688	-2.191235	0.477275	9.563848	-0.011293	0.020334	-0.000357	-0.068472	-0.470559	-0.776200	0.474720	-0.085815	0.077901	0.872473
30689	-2.191381	0.457933	9.529984	-0.013112	0.016827	0.005783	-0.068867	-0.469740	-0.776186	0.474595	-0.086146	0.077748	0.872521
30690	-2.171924	0.477073	9.546859	-0.007750	0.013319	0.005807	-0.067955	-0.469744	-0.776458	0.474511	-0.086364	0.077716	0.872548
30691	-2.181511	0.486797	9.556665	-0.008628	0.001961	-0.001286	-0.068473	-0.470423	-0.775942	0.474540	-0.086404	0.077488	0.872549
30692	-2.200644	0.511122	9.597962	0.004817	0.000227	-0.008233	-0.068089	-0.469199	-0.776193	0.474741	-0.086297	0.077527	0.872447
30693	-2.234493	0.502032	9.684660	0.017262	-0.001563	0.006837	-0.067563	-0.469883	-0.776594	0.474678	-0.086018	0.077733	0.872490
30694	-2.268194	0.516689	9.673104	0.010120	0.000203	0.004161	-0.066785	-0.469887	-0.775833	0.474681	-0.085839	0.077886	0.872493
30695	-2.157160	0.515475	9.559188	-0.009517	-0.012035	-0.006631	-0.067041	-0.469885	-0.777116	0.474823	-0.085653	0.077504	0.872467
30696	-2.118879	0.469200	9.467010	-0.016742	-0.010319	0.010927	-0.068346	-0.469333	-0.776963	0.474667	-0.085537	0.077099	0.872600
30697	-2.133028	0.515139	9.510915	0.012806	-0.026042	0.000524	-0.069247	-0.471236	-0.776710	0.474744	-0.084881	0.076985	0.872632
30698	-2.127942	0.548961	9.573739	0.030619	-0.021719	0.018297	-0.069779	-0.469871	-0.775659	0.474562	-0.084104	0.077311	0.872777
30699	-2.122898	0.577885	9.607671	0.035139	-0.013832	0.009550	-0.071581	-0.473676	-0.775155	0.474500	-0.083433	0.077720	0.872839
30700	-2.132933	0.525067	9.611957	0.010098	-0.010331	0.007610	-0.073787	-0.474617	-0.775388	0.474447	-0.083066	0.077778	0.872898
30701	-2.123551	0.486513	9.611432	0.004713	-0.010343	0.011085	-0.073666	-0.473665	-0.774094	0.474302	-0.082742	0.077690	0.873015
30702	-2.157204	0.508348	9.587943	0.017289	-0.005055	0.002399	-0.073016	-0.473942	-0.773462	0.474353	-0.082407	0.077915	0.872999
30703	-2.110770	0.587248	9.554807	0.024415	-0.015573	0.007703	-0.074311	-0.474479	-0.774478	0.474307	-0.081810	0.078117	0.873062
30704	-2.074910	0.536535	9.577945	0.013674	-0.010345	0.009384	-0.074047	-0.474343	-0.775768	0.474227	-0.081406	0.078240	0.873133
30705	-2.070340	0.500409	9.572684	0.024408	-0.008594	0.010341	-0.075601	-0.476652	-0.774223	0.474124	-0.080926	0.078509	0.873209
30706	-2.084568	0.534412	9.645289	0.054838	-0.004217	0.007945	-0.075985	-0.478830	-0.772436	0.474134	-0.080240	0.079407	0.873186
30707	-2.050709	0.543620	9.597042	0.044209	0.000205	-0.013272	-0.077147	-0.480731	-0.771922	0.474461	-0.079761	0.080064	0.872992
30708	-2.026622	0.536158	9.577524	0.006612	-0.019054	-0.014505	-0.077153	-0.480187	-0.771145	0.474797	-0.079311	0.079941	0.872861
30709	-2.036340	0.526716	9.611142	-0.011202	-0.006778	-0.029570	-0.076631	-0.480462	-0.771155	0.475331	-0.079260	0.079532	0.872612
30710	-1.976190	0.495135	9.660725	0.058621	-0.010263	-0.039674	-0.076361	-0.481280	-0.772454	0.476173	-0.078509	0.080360	0.872146
30711	-1.964259	0.475771	9.650787	0.056878	-0.036473	-0.057412	-0.077126	-0.484272	-0.772344	0.477348	-0.077332	0.080801	0.871567
30712	-2.093479	0.633588	9.809916	-0.140051	-0.059296	-0.048288	-0.077534	-0.481410	-0.771795	0.478115	-0.077635	0.077685	0.871404
30713	-1.973948	0.466675	9.797353	-0.057704	-0.076773	-0.061038	-0.078585	-0.479225	-0.772530	0.479234	-0.076851	0.075732	0.871030
30714	-1.852983	0.499444	9.811105	0.024352	-0.122391	-0.017458	-0.081719	-0.478391	-0.770673	0.479794	-0.074434	0.074920	0.871002
30715	-1.904411	0.735570	9.823875	0.110220	-0.113632	-0.007926	-0.085996	-0.480411	-0.772173	0.480290	-0.071307	0.075618	0.870930
30716	-1.754115	0.825153	9.616944	0.306237	-0.106563	-0.015306	-0.089220	-0.488706	-0.767057	0.481167	-0.066454	0.079869	0.870450
30717	-1.628402	0.856900	9.308632	0.105053	-0.078562	-0.027269	-0.092443	-0.495773	-0.764246	0.481930	-0.064003	0.080792	0.870126
30718	-1.730835	0.706874	9.533680	-0.138269	-0.089095	-0.047590	-0.094269	-0.494401	-0.765235	0.482772	-0.063784	0.077431	0.869981
30719	-1.791471	0.662285	9.740354	-0.233181	-0.090917	-0.038591	-0.097291	-0.487708	-0.767699	0.483305	-0.064395	0.072329	0.870079
30720	-1.561860	0.696358	9.671479	-0.145400	-0.076911	-0.053822	-0.098467	-0.485658	-0.769721	0.484205	-0.064462	0.068951	0.869848
30721	-1.243455	0.655122	9.581748	0.002249	-0.061202	-0.051029	-0.100048	-0.482380	-0.769408	0.485203	-0.063308	0.068209	0.869435
30722	-1.113068	0.647622	9.820844	0.109737	-0.054189	-0.081988	-0.101226	-0.480875	-0.769890	0.486850	-0.061338	0.069449	0.868557
30723	-1.180409	0.677700	10.047659	0.219817	-0.057657	-0.095276	-0.101711	-0.488775	-0.767257	0.488873	-0.058155	0.072448	0.867394
30724	-1.435147	0.845655	10.056593	0.320099	-0.064521	-0.112082	-0.102190	-0.498309	-0.763739	0.491294	-0.053991	0.077201	0.865884
30725	-1.597979	1.045570	9.740688	0.262936	-0.081009	-0.129204	-0.103571	-0.510837	-0.757663	0.493953	-0.050020	0.080686	0.864291
30726	-1.608119	0.991483	9.329229	0.121713	-0.076535	-0.148721	-0.103541	-0.517377	-0.755539	0.496796	-0.047658	0.081847	0.862684
30727	-1.442184	0.898727	9.305103	0.071556	-0.099352	-0.143950	-0.104438	-0.521324	-0.752990	0.499527	-0.045286	0.081833	0.861235
30728	-1.472471	1.044082	9.573776	0.112635	-0.116904	-0.138394	-0.105986	-0.524449	-0.751967	0.502225	-0.042297	0.082441	0.859758
30729	-1.499764	1.275517	9.687214	0.198523	-0.125644	-0.141272	-0.108045	-0.530706	-0.748136	0.505040	-0.038190	0.084363	0.858114
30730	-1.441375	1.337547	9.673004	0.203934	-0.162361	-0.160755	-0.110614	-0.538185	-0.745597	0.508241	-0.033540	0.086060	0.856247
30731	-1.359052	1.370471	9.639030	0.060030	-0.166716	-0.193559	-0.113451	-0.544846	-0.742273	0.511892	-0.030218	0.085171	0.854283
30732	-1.147275	1.272576	9.624062	-0.071407	-0.150149	-0.208639	-0.116310	-0.545649	-0.741852	0.515687	-0.028664	0.082247	0.852338
30733	-0.909284	1.121991	9.747641	-0.155515	-0.139763	-0.209320	-0.115658	-0.544697	-0.743912	0.519402	-0.028025	0.077937	0.850507
30734	-1.108162	0.989687	10.016979	-0.092982	-0.148519	-0.198295	-0.118284	-0.540597	-0.743832	0.522969	-0.026699	0.074660	0.848655
30735	-1.240960	0.990653	9.994104	-0.048275	-0.123997	-0.183741	-0.119332	-0.537457	-0.746875	0.526257	-0.025171	0.072345	0.846869
30736	-1.043958	0.863021	9.654509	-0.141314	-0.103034	-0.172084	-0.122198	-0.535942	-0.748619	0.529256	-0.025088	0.068740	0.845301
30737	-1.310676	0.706419	9.669428	-0.434749	-0.077656	-0.174083	-0.121589	-0.527090	-0.750859	0.532080	-0.028424	0.060377	0.844060
30738	-1.399429	0.447662	9.763342	-0.035903	-0.082006	-0.134211	-0.123700	-0.520266	-0.753850	0.534435	-0.027510	0.058780	0.842714
30739	-1.090986	0.376453	9.284055	0.334454	-0.046981	-0.097117	-0.122620	-0.528991	-0.750862	0.536314	-0.023089	0.063756	0.841291
30740	-1.244436	0.526825	9.306332	0.359176	-0.027871	-0.018367	-0.123866	-0.541519	-0.746075	0.536828	-0.018717	0.069449	0.840620
30741	-1.122427	0.704035	9.369796	0.316149	-0.026226	-0.001053	-0.125375	-0.554182	-0.740512	0.537007	-0.014736	0.074377	0.840164
30742	-1.057755	0.959345	9.660542	-0.032712	-0.032467	-0.028264	-0.125738	-0.561265	-0.736972	0.537560	-0.014509	0.073429	0.839897
30743	-1.135363	0.898641	10.059422	-0.286799	-0.028188	-0.042435	-0.125756	-0.555269	-0.741547	0.538240	-0.017045	0.068188	0.839856
30744	-0.862431	0.569787	10.173441	-0.274343	-0.016067	-0.028353	-0.126960	-0.547633	-0.744672	0.538663	-0.019693	0.063356	0.839905
30745	-0.787486	0.255590	9.856783	-0.195701	0.011921	0.007488	-0.127015	-0.533735	-0.751486	0.538460	-0.021861	0.060059	0.840224
30746	-0.869568	-0.069463	9.522131	0.016175	0.039950	0.061970	-0.127544	-0.531552	-0.752487	0.537386	-0.022211	0.060747	0.840852
30747	-0.601496	-0.055298	9.332542	0.084701	0.034481	0.146968	-0.127530	-0.535504	-0.750080	0.534930	-0.021582	0.062417	0.842311
30748	-0.754904	0.091190	9.657560	0.016324	-0.042684	0.199129	-0.130646	-0.536304	-0.750942	0.531661	-0.020364	0.062280	0.844419
30749	-1.080136	0.522610	9.920051	-0.066133	-0.056727	0.221568	-0.136125	-0.533822	-0.750965	0.527981	-0.019725	0.060435	0.846873
30750	-0.692429	0.721072	9.745967	-0.083894	-0.013038	0.210951	-0.140302	-0.531348	-0.751136	0.524411	-0.020060	0.058919	0.849188
30751	-0.051394	0.556560	9.488626	0.240161	0.048196	0.199215	-0.141592	-0.533521	-0.751009	0.521080	-0.017991	0.063344	0.850964
30752	0.282088	0.592652	9.558257	0.252807	0.081378	0.180828	-0.143258	-0.540597	-0.746805	0.517999	-0.016437	0.068518	0.852474
30753	-0.082909	0.524517	9.940307	0.018535	0.125163	0.150288	-0.143111	-0.544140	-0.745684	0.515294	-0.017991	0.069883	0.853970
30754	-0.442548	0.535229	10.167018	-0.208670	0.184660	0.148953	-0.139489	-0.538437	-0.749029	0.512429	-0.023012	0.068236	0.855705
30755	-0.920861	0.489707	10.576739	-0.187249	0.209202	0.156373	-0.137155	-0.535179	-0.751864	0.509402	-0.028110	0.066914	0.857463
30756	-1.534090	0.490488	10.841570	-0.054914	0.214580	0.169872	-0.133263	-0.530702	-0.755740	0.506183	-0.032046	0.068215	0.859126
30757	-2.188043	0.570156	10.059921	-0.113845	0.174709	0.153667	-0.128598	-0.525822	-0.758336	0.503259	-0.035855	0.067815	0.860724
30758	-2.328682	0.852376	9.189662	-0.301524	0.124217	0.116988	-0.125768	-0.516844	-0.763439	0.500872	-0.040793	0.063919	0.862194
30759	-1.737594	0.452906	9.042995	-0.317530	0.096145	0.088317	-0.123732	-0.505682	-0.768509	0.498988	-0.045434	0.059216	0.863389
30760	-1.337321	0.373203	9.165989	-0.169867	0.073334	0.070666	-0.120892	-0.500248	-0.770816	0.497546	-0.048236	0.057040	0.864215
30761	-1.214700	0.636886	9.196799	-0.065154	0.050595	0.058146	-0.120645	-0.497797	-0.771053	0.496452	-0.049610	0.056224	0.864820
30762	-1.322715	1.052457	9.548550	-0.011276	0.024446	0.000396	-0.120278	-0.492349	-0.773322	0.496424	-0.050069	0.056235	0.864808
30763	-1.760217	1.303200	10.211245	-0.035988	0.012396	-0.094825	-0.118969	-0.493173	-0.774251	0.498041	-0.050656	0.055449	0.863895
30764	-2.033679	0.873041	10.408113	-0.035739	0.009965	-0.158287	-0.116243	-0.491825	-0.774278	0.500747	-0.051284	0.054732	0.862338
30765	-1.683545	0.560429	9.738252	-0.099853	-0.001254	-0.212700	-0.113492	-0.495382	-0.773839	0.504334	-0.052422	0.052628	0.860308
30766	-1.350898	0.498548	9.225221	-0.117596	-0.006446	-0.234098	-0.110257	-0.491312	-0.775392	0.508262	-0.053667	0.050255	0.858058
30767	-1.297048	0.608038	8.990514	0.068512	-0.027364	-0.233687	-0.107654	-0.490372	-0.777096	0.512390	-0.052657	0.050769	0.855632
30768	-1.146145	0.775269	9.010360	0.131197	-0.046608	-0.250935	-0.105683	-0.495424	-0.774343	0.516876	-0.050694	0.052233	0.852960
30769	-1.274974	0.981749	9.355080	0.110650	-0.049240	-0.266882	-0.104598	-0.503194	-0.774435	0.521603	-0.048891	0.053239	0.850121
30770	-1.230664	1.090555	9.658735	0.161737	-0.064107	-0.298283	-0.102100	-0.510429	-0.769780	0.526910	-0.046355	0.054988	0.846873
30771	-1.080631	1.124257	10.051931	0.129601	-0.056310	-0.323209	-0.099714	-0.518615	-0.769253	0.532570	-0.044265	0.056219	0.843356
30772	-0.647459	0.905957	10.550329	0.144085	-0.034554	-0.369031	-0.096319	-0.522040	-0.766891	0.538955	-0.042488	0.057912	0.839267
30773	-0.848560	0.474373	10.465398	0.085224	-0.011652	-0.404649	-0.091337	-0.529969	-0.764726	0.545831	-0.041675	0.058782	0.834791
30774	-1.042424	0.396974	9.826965	-0.068425	0.020064	-0.432033	-0.085864	-0.530678	-0.765845	0.552955	-0.043191	0.057453	0.830105
30775	-1.298223	0.440062	9.108747	-0.111247	0.057020	-0.428585	-0.074923	-0.532099	-0.766666	0.559904	-0.045692	0.055770	0.825414
30776	-1.432843	0.531684	8.841818	0.055088	0.036112	-0.407998	-0.068412	-0.532269	-0.767923	0.566646	-0.046053	0.056665	0.820720
30777	-1.146050	0.789596	8.976880	0.219676	-0.014691	-0.415830	-0.061995	-0.540341	-0.766425	0.573680	-0.043625	0.059644	0.815739
30778	-0.762379	1.067989	9.764977	0.240951	-0.070985	-0.408906	-0.056221	-0.550999	-0.763140	0.580634	-0.040116	0.062357	0.810782
30779	-1.842438	1.258336	11.059721	0.262344	-0.116371	-0.438539	-0.052008	-0.562194	-0.758936	0.588081	-0.035540	0.064857	0.805414
30780	-2.378445	1.253658	11.309403	0.076577	-0.061915	-0.503866	-0.049854	-0.576645	-0.756278	0.596309	-0.034224	0.064954	0.799391
30781	-1.894686	0.731918	10.227465	-0.155695	0.011690	-0.534599	-0.041398	-0.575873	-0.756912	0.604707	-0.036811	0.062238	0.793159
30782	-1.509804	-0.124418	9.579890	-0.057243	0.053712	-0.516383	-0.031262	-0.572385	-0.758702	0.612758	-0.038927	0.061548	0.786908
30783	-1.672970	-0.635031	8.914584	0.037277	0.034497	-0.435618	-0.021998	-0.577066	-0.758372	0.619589	-0.039449	0.062192	0.781463
30784	-2.271161	-0.544218	8.774201	0.019001	-0.012729	-0.360821	-0.015481	-0.578463	-0.759126	0.625247	-0.039395	0.061995	0.776963
30785	-2.494527	-0.037727	8.678619	0.041087	-0.088002	-0.314939	-0.009490	-0.580130	-0.758074	0.630282	-0.037896	0.061283	0.773016
30786	-2.034710	0.424942	9.364845	-0.054870	-0.133858	-0.296477	-0.008581	-0.579590	-0.758211	0.634979	-0.036813	0.058471	0.769433
30787	-1.197030	0.375206	10.178896	-0.115850	-0.137807	-0.290167	-0.008047	-0.582045	-0.758114	0.639517	-0.036512	0.054732	0.765956
30788	-1.080248	0.144966	10.684692	-0.040834	-0.069760	-0.254220	-0.007006	-0.580551	-0.760561	0.643419	-0.036178	0.052975	0.762822
30789	-0.936283	0.031900	10.254405	-0.030158	-0.008557	-0.211681	-0.003633	-0.579207	-0.759955	0.646643	-0.036658	0.052225	0.760119
30790	-1.304557	-0.453742	9.367670	-0.064236	0.026622	-0.162426	-0.001810	-0.577444	-0.763311	0.649019	-0.037997	0.051421	0.758081
30791	-1.503596	-0.933546	9.248524	0.126911	0.005610	-0.095938	0.000802	-0.579502	-0.762598	0.650577	-0.036575	0.053286	0.756685
30792	-1.872286	-0.845118	9.699692	0.137094	-0.033107	0.002806	0.003035	-0.585782	-0.758445	0.650688	-0.034220	0.054880	0.756586
30793	-1.684630	-0.240462	8.936043	0.174375	-0.099664	0.073414	-0.000068	-0.591352	-0.754978	0.649819	-0.030462	0.056206	0.757396
30794	-1.400292	0.329587	9.685094	-0.079962	-0.137663	0.096110	-0.004623	-0.590783	-0.755676	0.648486	-0.029240	0.053213	0.758801
30795	-0.937724	0.862197	9.655986	-0.181845	-0.157888	0.067949	-0.012320	-0.586245	-0.757448	0.647525	-0.029218	0.048390	0.759945
30796	-0.594683	0.536089	10.060203	-0.174709	-0.120449	0.070601	-0.015598	-0.580233	-0.760043	0.646476	-0.029514	0.044164	0.761083
30797	-0.562026	0.033650	10.207941	-0.305317	-0.046166	0.080376	-0.018630	-0.570679	-0.764409	0.645116	-0.032741	0.038884	0.762392
30798	-0.677207	-0.533730	9.976523	-0.252757	0.006278	0.149604	-0.021521	-0.562215	-0.770076	0.642668	-0.035914	0.035158	0.764495
30799	-0.769890	-0.649777	9.541034	-0.152012	0.018456	0.243800	-0.023644	-0.553484	-0.772533	0.638824	-0.038034	0.033120	0.767698
30800	-0.985022	-0.356084	9.873083	-0.145192	0.030529	0.314505	-0.025215	-0.549932	-0.775693	0.633874	-0.040080	0.031469	0.771756
30801	-1.691126	-0.532964	10.787904	0.124754	0.060272	0.355507	-0.028877	-0.546643	-0.775606	0.628447	-0.039285	0.034318	0.776101
30802	-1.790033	-0.168056	10.324354	0.054877	0.077781	0.394828	-0.031729	-0.549899	-0.773278	0.622308	-0.039461	0.036408	0.780929
30803	-1.524645	-0.185702	9.949387	0.119192	0.063732	0.424250	-0.035515	-0.548790	-0.771537	0.615722	-0.038776	0.039298	0.786027
30804	-1.541346	-0.497947	10.037257	0.172599	0.035625	0.472941	-0.041084	-0.555300	-0.768429	0.608385	-0.036767	0.042767	0.791636
30805	-1.509609	-0.430272	9.441801	-0.013459	0.036550	0.479536	-0.046809	-0.556632	-0.766554	0.600743	-0.037247	0.043252	0.797402
30806	-1.368950	-0.005782	9.411824	-0.002878	0.004070	0.507738	-0.053605	-0.551556	-0.766016	0.592633	-0.036835	0.043584	0.803449
30807	-1.153700	0.395244	8.977219	0.111723	-0.002866	0.503288	-0.059468	-0.549890	-0.766685	0.584618	-0.035176	0.045634	0.809260
30808	-1.079132	0.679734	9.397980	-0.013425	-0.036160	0.458223	-0.066252	-0.547947	-0.764891	0.577228	-0.034257	0.045270	0.814607
30809	-1.298287	0.736519	10.107025	-0.140323	-0.019543	0.409837	-0.073304	-0.542187	-0.766789	0.570468	-0.035323	0.042989	0.819433
30810	-1.315343	0.026112	10.541170	-0.097403	0.042498	0.418156	-0.079316	-0.536706	-0.768190	0.563513	-0.036697	0.042127	0.824216
30811	-0.717344	-0.071427	10.054276	0.121766	0.045934	0.440724	-0.084547	-0.533001	-0.766788	0.556294	-0.035837	0.044909	0.828997
30812	-0.776939	-0.293033	9.787906	0.244214	0.016234	0.467042	-0.089345	-0.535835	-0.766873	0.548703	-0.032895	0.049427	0.833907
30813	-0.524813	0.522767	9.814333	0.124505	-0.022278	0.418537	-0.095595	-0.538393	-0.761527	0.541828	-0.030843	0.051437	0.838347
30814	-0.728234	0.453253	9.370722	-0.080902	-0.051739	0.337685	-0.100560	-0.534279	-0.762314	0.536185	-0.030430	0.049686	0.842087
30815	-0.926807	1.033318	9.804446	-0.127243	-0.058675	0.286383	-0.107083	-0.532338	-0.760524	0.531353	-0.030596	0.047000	0.845292
30816	-1.111675	0.853387	9.477155	-0.017895	-0.060187	0.251954	-0.112443	-0.527405	-0.761296	0.527160	-0.029457	0.046171	0.847999
30817	-0.987054	1.391699	9.664902	0.060938	-0.056700	0.229699	-0.116250	-0.521664	-0.761183	0.523365	-0.027698	0.046699	0.850377
30818	-0.549428	1.483610	9.378621	0.119296	-0.065413	0.191215	-0.120156	-0.522462	-0.759073	0.520265	-0.025082	0.048109	0.852279
30819	-0.047501	1.104497	9.369932	0.087382	-0.040919	0.130923	-0.123788	-0.525440	-0.757632	0.518131	-0.023349	0.049213	0.853565
30820	-0.542670	0.729469	9.727950	0.113401	-0.011043	0.111900	-0.125857	-0.528971	-0.755447	0.516332	-0.021798	0.051048	0.854588
30821	-0.986812	0.747455	9.758422	0.159840	0.004788	0.135342	-0.126886	-0.532781	-0.752637	0.514096	-0.020077	0.053863	0.855804
30822	-1.099207	0.565257	9.661175	0.342071	-0.001382	0.200091	-0.128559	-0.537405	-0.750469	0.510846	-0.016242	0.059744	0.857440
30823	-1.247235	0.797461	9.717988	0.499419	0.004744	0.229548	-0.132155	-0.550467	-0.742820	0.507054	-0.010948	0.068412	0.859125
30824	-1.247803	1.048280	9.946765	0.401006	0.025665	0.228953	-0.134834	-0.564078	-0.735834	0.503209	-0.006930	0.075572	0.860826
30825	-0.872909	1.145595	9.694731	0.316919	-0.012897	0.221064	-0.136863	-0.576738	-0.730521	0.499473	-0.003193	0.080917	0.862536
30826	-0.794975	1.238804	9.702339	0.258872	-0.028621	0.192382	-0.140734	-0.585301	-0.725913	0.496279	0.000279	0.085070	0.863985
30827	-0.925008	1.285730	9.773689	0.195541	-0.060863	0.138099	-0.143716	-0.589374	-0.722304	0.494013	0.003498	0.087826	0.865000
30828	-1.353566	1.459665	9.721712	0.056183	-0.084267	0.085175	-0.147096	-0.591128	-0.720469	0.492737	0.005740	0.087922	0.865706
30829	-1.377372	1.505679	9.765701	0.020534	-0.075462	0.055884	-0.149967	-0.589886	-0.720156	0.491924	0.007309	0.087533	0.866196
30830	-0.923048	1.896640	9.795114	0.131589	-0.047545	0.041758	-0.153735	-0.592047	-0.718062	0.491300	0.009577	0.089301	0.866347
30831	-0.755514	2.034101	9.559748	0.142513	-0.033474	0.011911	-0.155153	-0.595855	-0.715761	0.491149	0.011547	0.091469	0.866183
30832	-0.577678	2.568790	10.270862	0.092484	-0.016134	-0.016548	-0.153977	-0.598178	-0.713227	0.491492	0.012783	0.092879	0.865821
30833	-0.427769	2.614160	9.760640	0.098177	-0.007191	-0.071131	-0.151628	-0.600644	-0.711226	0.492732	0.013741	0.094590	0.864916
30834	-0.155387	2.230313	9.191560	-0.036734	-0.043835	-0.111166	-0.151490	-0.602006	-0.711242	0.494809	0.014007	0.093516	0.863842
30835	-0.067599	1.689618	8.766453	-0.011684	-0.129465	-0.127282	-0.151353	-0.603369	-0.711128	0.497269	0.015930	0.092121	0.862545
30836	-0.080656	1.882771	8.980256	0.031955	-0.196045	-0.106899	-0.152393	-0.603636	-0.710987	0.499622	0.019523	0.090715	0.861259
30837	-0.042476	2.134712	9.674907	0.064031	-0.187483	-0.092511	-0.156687	-0.605113	-0.708491	0.501542	0.023302	0.090024	0.860121
30838	0.050284	1.919325	10.257978	0.148088	-0.098405	-0.073156	-0.159269	-0.610549	-0.705545	0.503111	0.026443	0.091575	0.858949
30839	0.234307	1.981387	10.574309	0.110445	0.008124	-0.036085	-0.159783	-0.613273	-0.702861	0.503670	0.027464	0.093583	0.858373
30840	0.689235	2.130751	10.245285	-0.014669	0.095515	-0.033255	-0.158444	-0.620091	-0.702562	0.504174	0.025698	0.094271	0.858057
30841	0.509413	2.323121	9.778047	-0.146799	0.137716	-0.070971	-0.152988	-0.617395	-0.704419	0.505212	0.021902	0.093151	0.857674
30842	-0.076555	2.446415	9.279875	-0.192886	0.128553	-0.155720	-0.145339	-0.609942	-0.708451	0.507787	0.017538	0.091169	0.856466
30843	-0.685546	2.369716	9.385176	-0.303641	0.085942	-0.213792	-0.140538	-0.603970	-0.714385	0.511391	0.012793	0.086919	0.854846
30844	-0.766948	2.462156	9.521512	-0.412625	0.065018	-0.261324	-0.132885	-0.594744	-0.722390	0.515883	0.007085	0.080554	0.852834
30845	-0.910322	2.009888	9.111431	-0.446421	0.061733	-0.298631	-0.125405	-0.578298	-0.730064	0.520916	0.001145	0.073670	0.850422
30846	-1.263200	0.608332	9.172858	-0.457345	0.046032	-0.271633	-0.117515	-0.564850	-0.738289	0.525499	-0.004726	0.066334	0.848191
30847	-0.877717	1.159064	9.368110	-0.371664	0.024801	-0.233203	-0.114170	-0.555058	-0.743392	0.529375	-0.009193	0.060323	0.846191
30848	-0.832540	0.712460	9.718240	-0.282279	0.014237	-0.229178	-0.108336	-0.547730	-0.749328	0.533246	-0.012621	0.055613	0.844036
30849	-1.296631	0.971833	9.989563	-0.278856	0.019491	-0.198987	-0.106417	-0.539293	-0.753651	0.536509	-0.015997	0.051127	0.842192
30850	-1.073697	0.730981	10.441454	-0.289868	0.040206	-0.146249	-0.104117	-0.528814	-0.758474	0.538863	-0.019859	0.046588	0.840870
30851	-1.164875	0.137546	10.401775	-0.075269	0.069973	-0.109423	-0.098929	-0.523254	-0.762874	0.540615	-0.021823	0.046092	0.839723
30852	-1.295875	-0.630352	10.619967	0.016664	0.089148	-0.064748	-0.096066	-0.523270	-0.762788	0.541670	-0.023125	0.047267	0.838942
30853	-1.525334	-0.981775	10.723640	-0.034769	0.139687	0.040796	-0.091650	-0.520841	-0.764375	0.540848	-0.025742	0.048218	0.839342
30854	-1.162426	-0.187830	10.176931	0.025888	0.151799	0.104791	-0.089046	-0.521400	-0.763904	0.538994	-0.027834	0.050307	0.840345
30855	-0.852427	-0.033734	9.452705	-0.008007	0.116881	0.092035	-0.086035	-0.525503	-0.762445	0.537339	-0.029743	0.051452	0.841270
30856	-0.746293	0.624572	9.509822	-0.154678	0.118564	0.080500	-0.083976	-0.520882	-0.763460	0.535823	-0.033240	0.050132	0.842185
30857	-0.593806	1.017453	9.397676	-0.172492	0.113315	0.066289	-0.081021	-0.511361	-0.768174	0.534487	-0.036853	0.048453	0.842981
30858	-0.972605	0.730768	9.056412	-0.205460	0.125788	0.047652	-0.077671	-0.504840	-0.769190	0.533468	-0.041047	0.046330	0.843552
30859	-0.531935	0.242423	8.561577	-0.254650	0.075030	0.038958	-0.073811	-0.495324	-0.772244	0.532539	-0.044896	0.042828	0.844128
30860	-0.472499	0.459891	8.260777	-0.240376	-0.007159	0.033511	-0.073059	-0.487970	-0.775787	0.532086	-0.047218	0.038700	0.844487
30861	-0.569398	0.377682	9.442978	-0.276389	-0.033659	0.041951	-0.075188	-0.478013	-0.778490	0.531148	-0.049424	0.033661	0.845166
30862	-0.898079	0.301700	10.497483	-0.081443	-0.019728	0.039957	-0.075743	-0.470517	-0.780983	0.530585	-0.049848	0.032083	0.845556
30863	-1.363662	0.004159	11.103652	-0.090514	0.034473	0.064826	-0.074713	-0.467252	-0.782897	0.529390	-0.051207	0.030932	0.846267
30864	-1.240828	0.309956	10.750454	-0.062448	0.111602	0.026571	-0.073174	-0.463719	-0.782370	0.528878	-0.053664	0.031046	0.846430
30865	-1.243547	0.634242	9.831428	-0.098786	0.104028	-0.024741	-0.070857	-0.458828	-0.783130	0.529137	-0.056334	0.030424	0.846117
30866	-1.137484	0.631340	9.152814	-0.204007	0.071902	-0.094373	-0.066202	-0.452586	-0.784811	0.530514	-0.059691	0.027588	0.845122
30867	-1.111444	0.213408	9.392898	-0.280834	0.061420	-0.132960	-0.062450	-0.446065	-0.789180	0.532394	-0.063618	0.023335	0.843780
30868	-1.443893	-0.365085	9.691902	-0.252243	0.056232	-0.137201	-0.058072	-0.435598	-0.792876	0.534420	-0.067240	0.019466	0.842315
30869	-1.299163	-0.389813	9.839359	-0.118029	0.064951	-0.139768	-0.053671	-0.429899	-0.795461	0.536599	-0.069495	0.017983	0.840779
30870	-1.063813	-0.565096	9.743998	-0.008881	0.042192	-0.142684	-0.050039	-0.426921	-0.797030	0.539019	-0.070276	0.018050	0.839163
30871	-0.890659	-0.662594	9.760608	-0.096635	-0.021748	-0.147152	-0.047965	-0.425297	-0.797560	0.541371	-0.070837	0.015957	0.837642
30872	-1.261120	-0.485092	10.236845	-0.085923	-0.064569	-0.166477	-0.045890	-0.424628	-0.796555	0.544128	-0.070664	0.013546	0.835911
30873	-1.403200	-0.090009	10.093622	-0.153714	-0.032952	-0.196690	-0.045123	-0.421362	-0.798079	0.547215	-0.071666	0.010321	0.833854
30874	-1.600523	0.013952	9.769703	-0.178624	0.017931	-0.203649	-0.043077	-0.414562	-0.798687	0.550377	-0.073887	0.007206	0.831609
30875	-1.876876	-0.157669	10.354059	-0.128506	0.051178	-0.213702	-0.039463	-0.407497	-0.801632	0.553737	-0.076026	0.005348	0.829197
30876	-1.140189	-0.470300	10.663718	-0.065786	0.119191	-0.223865	-0.032949	-0.408076	-0.803023	0.557353	-0.078681	0.005195	0.826523
30877	-1.207148	-1.065198	10.993887	-0.001416	0.197865	-0.202072	-0.025661	-0.408387	-0.802877	0.560673	-0.081817	0.007077	0.823955
30878	-1.401804	-1.253223	10.354188	-0.033654	0.252211	-0.163305	-0.014466	-0.409265	-0.802667	0.563285	-0.086299	0.009041	0.821694
30879	-1.813650	-1.427274	9.798228	0.003803	0.268979	-0.117050	-0.004056	-0.409866	-0.801799	0.565169	-0.090549	0.011926	0.819904
30880	-2.106157	-1.121191	9.265984	0.077021	0.245467	-0.074143	0.006897	-0.414284	-0.801233	0.566486	-0.093647	0.015786	0.818581
30881	-1.938825	-0.666982	8.798760	0.013537	0.210502	-0.078204	0.015626	-0.417056	-0.799589	0.567729	-0.096852	0.018256	0.817295
30882	-1.682539	-0.625094	8.994082	0.014464	0.168445	-0.103095	0.022655	-0.418730	-0.797651	0.569415	-0.099405	0.020163	0.815769
30883	-1.389074	-0.785601	9.160323	-0.051681	0.174476	-0.121303	0.029550	-0.418494	-0.797494	0.571226	-0.102769	0.021067	0.814061
30884	-1.567124	-0.697663	9.150855	0.016321	0.163179	-0.124302	0.036183	-0.418667	-0.796179	0.573250	-0.105218	0.022900	0.812274
30885	-1.799825	-0.812401	8.786277	0.145333	0.135447	-0.160416	0.043749	-0.422113	-0.796197	0.576104	-0.105702	0.026470	0.810081
30886	-2.130802	-1.168810	8.573565	0.174690	0.067305	-0.139270	0.048334	-0.428677	-0.794142	0.578763	-0.104779	0.029744	0.808189
30887	-2.267304	-1.361345	8.966633	0.112742	0.016453	-0.119645	0.051355	-0.435097	-0.791933	0.580931	-0.103726	0.031488	0.806702
30888	-2.007580	-1.520846	9.375886	0.021146	-0.041584	-0.075703	0.052018	-0.436871	-0.792475	0.582543	-0.102774	0.031182	0.805673
30889	-1.751217	-1.482417	10.013332	0.173048	-0.096030	-0.064302	0.051255	-0.440954	-0.790959	0.584005	-0.099180	0.032652	0.805006
30890	-1.772201	-1.048596	10.263614	0.277674	-0.085583	-0.052839	0.047380	-0.448563	-0.786856	0.585546	-0.094517	0.035981	0.804306
30891	-1.561010	-0.545953	10.017651	0.241129	-0.032225	-0.058154	0.047162	-0.457554	-0.784367	0.586971	-0.091131	0.039278	0.803503
30892	-1.381610	-0.437423	9.789059	0.187681	0.030816	-0.084777	0.049413	-0.465195	-0.783188	0.588715	-0.089415	0.042461	0.802257
30893	-1.603603	-0.407729	9.495738	0.199331	0.065037	-0.070390	0.051141	-0.472833	-0.780972	0.590162	-0.088064	0.046185	0.801137
30894	-1.750194	-0.305997	9.358794	0.262833	0.033624	-0.069973	0.054551	-0.479937	-0.777230	0.591768	-0.085490	0.050628	0.799962
30895	-1.718696	-0.291725	9.387524	0.346979	-0.027553	-0.097786	0.053959	-0.492876	-0.773100	0.593961	-0.080929	0.055565	0.798482
30896	-2.072348	-0.454421	9.547307	0.273579	-0.078218	-0.110772	0.054920	-0.504190	-0.768978	0.596324	-0.076477	0.058783	0.796928
30897	-2.166698	-0.152141	9.849576	0.139146	-0.106376	-0.076523	0.052079	-0.509488	-0.766541	0.597899	-0.073122	0.059496	0.796009
30898	-1.841069	0.143096	9.705976	0.192675	-0.050564	-0.020452	0.049496	-0.515198	-0.762826	0.598618	-0.069964	0.061885	0.795570
30899	-1.548640	-0.155159	9.651964	0.305153	-0.015761	0.046434	0.047584	-0.523225	-0.761331	0.598337	-0.065908	0.066487	0.795756
30900	-2.062101	-0.388051	10.043014	0.290588	-0.000055	0.094066	0.046063	-0.533299	-0.756387	0.597263	-0.062230	0.071189	0.796453
30901	-2.318717	-0.154263	10.341088	0.083852	0.020871	0.105090	0.042968	-0.539959	-0.753574	0.595686	-0.061353	0.072766	0.797558
30902	-2.261223	0.117277	10.415806	-0.026129	0.068058	0.102734	0.042313	-0.540229	-0.751765	0.593955	-0.062528	0.073241	0.798714
30903	-1.867964	0.445247	9.351625	0.018901	0.099732	0.078476	0.041662	-0.539953	-0.752267	0.592603	-0.063738	0.074695	0.799488
30904	-2.371710	0.919437	8.988946	0.097741	0.066766	0.058921	0.042185	-0.541591	-0.750103	0.591717	-0.063487	0.077079	0.799937
30905	-3.002577	0.821367	9.127833	0.071118	0.037309	-0.002014	0.041392	-0.539680	-0.749686	0.591801	-0.063240	0.078597	0.799747
30906	-3.363504	0.645165	9.571086	-0.076450	0.026855	-0.032143	0.040607	-0.538722	-0.750180	0.592204	-0.064554	0.077606	0.799440
30907	-2.851299	0.687132	9.658466	-0.115623	0.021536	-0.079297	0.040198	-0.535860	-0.749373	0.593301	-0.066445	0.075920	0.798634
30908	-2.025123	0.762964	9.037025	-0.176241	0.026729	-0.109899	0.040292	-0.529322	-0.749568	0.594801	-0.069059	0.073229	0.797547
30909	-1.503727	0.753076	8.705596	-0.123363	-0.003043	-0.129159	0.040527	-0.523465	-0.751960	0.596702	-0.070703	0.071071	0.796176
30910	-1.384101	0.593907	8.866143	-0.053632	-0.032837	-0.130593	0.040752	-0.514337	-0.756637	0.598756	-0.070936	0.069592	0.794743
30911	-1.542117	0.765083	9.388536	-0.118042	-0.046875	-0.150428	0.040210	-0.509157	-0.758895	0.601050	-0.071813	0.066962	0.793157
30912	-1.769709	0.662497	9.865129	-0.067942	-0.050362	-0.164137	0.040972	-0.505755	-0.759002	0.603659	-0.071978	0.064997	0.791322
30913	-1.829676	0.702887	10.337111	-0.039282	-0.020664	-0.174379	0.039911	-0.501117	-0.760743	0.606394	-0.072323	0.063905	0.789286
30914	-1.688750	0.487823	10.362260	-0.042777	0.037049	-0.177807	0.042490	-0.496227	-0.762021	0.609061	-0.073588	0.063370	0.787156
30915	-1.419324	0.357337	10.060455	0.005633	0.047573	-0.188091	0.043777	-0.493782	-0.762016	0.611975	-0.074442	0.063777	0.784779
30916	-1.285157	0.225063	9.615613	0.053064	0.052868	-0.177210	0.046640	-0.493524	-0.762571	0.614740	-0.074782	0.064941	0.782487
30917	-1.138130	0.194494	9.431360	0.048578	0.042353	-0.172921	0.050655	-0.491504	-0.760294	0.617472	-0.074967	0.065945	0.780231
30918	-1.323899	0.219616	9.308291	0.093451	0.037261	-0.200746	0.054298	-0.490706	-0.761371	0.620685	-0.074591	0.067511	0.777579
30919	-1.427617	0.571608	9.327651	0.018393	0.042555	-0.219676	0.058329	-0.490182	-0.761426	0.624079	-0.075180	0.067964	0.774761
30920	-1.223657	0.728906	9.380568	0.025674	0.028558	-0.251426	0.064435	-0.487762	-0.762781	0.627977	-0.075576	0.068289	0.771537
30921	-1.579683	0.905678	9.654815	0.022344	0.046232	-0.307644	0.070405	-0.484798	-0.763098	0.632697	-0.076239	0.068719	0.767568
30922	-1.755691	0.593015	9.986765	-0.022227	0.086538	-0.343088	0.078857	-0.483753	-0.763086	0.637806	-0.078251	0.068897	0.763108
30923	-2.018106	0.370694	9.755778	-0.025595	0.119991	-0.374675	0.088628	-0.484213	-0.765553	0.643312	-0.080720	0.069426	0.758165
30924	-2.369094	-0.097206	9.996138	-0.089114	0.137546	-0.380357	0.101889	-0.482241	-0.765475	0.648745	-0.084410	0.069178	0.753140
30925	-2.480928	-0.217695	10.418657	-0.057754	0.153290	-0.397695	0.112810	-0.479711	-0.767029	0.654414	-0.087834	0.069605	0.747785
30926	-2.659048	-0.132801	10.200088	-0.019998	0.181454	-0.421915	0.126857	-0.478288	-0.767354	0.660425	-0.091327	0.070884	0.741939
30927	-2.741207	-0.119830	9.513668	-0.100229	0.179961	-0.468283	0.137643	-0.476303	-0.766724	0.666911	-0.095830	0.070918	0.735538
30928	-2.893882	-0.510603	8.741511	-0.109017	0.126000	-0.500282	0.149710	-0.469829	-0.767356	0.673853	-0.099777	0.069978	0.728745
30929	-2.995704	-1.236717	8.541797	-0.117133	0.054347	-0.506001	0.159195	-0.467155	-0.767600	0.680888	-0.102772	0.068009	0.721945
30930	-3.122486	-1.756547	8.887763	-0.121005	-0.003512	-0.471067	0.168273	-0.460119	-0.770370	0.687427	-0.104941	0.065187	0.715669
30931	-2.641284	-1.018569	10.002313	-0.172300	0.020477	-0.425552	0.172923	-0.453333	-0.771403	0.693106	-0.108139	0.062114	0.709966
30932	-2.335475	-0.134833	10.360682	-0.131914	0.098201	-0.434588	0.180169	-0.445471	-0.772335	0.698808	-0.111838	0.060596	0.703909
30933	-2.550360	0.207975	10.239113	-0.069890	0.150899	-0.476985	0.190033	-0.440483	-0.773335	0.705152	-0.115463	0.060674	0.696955
30934	-2.881930	-0.208325	9.314410	-0.082120	0.167908	-0.513987	0.200410	-0.435909	-0.771257	0.711871	-0.119519	0.060645	0.689403
30935	-2.989456	-0.370319	8.758367	0.045001	0.119131	-0.529087	0.211316	-0.432290	-0.770098	0.719084	-0.121124	0.061760	0.681494
30936	-3.384788	-1.629756	8.785748	0.050056	0.042176	-0.490696	0.219890	-0.430703	-0.768408	0.725806	-0.121520	0.061796	0.674255
30937	-3.077136	-1.851105	9.539919	0.044084	-0.000302	-0.392357	0.226266	-0.429919	-0.769912	0.731173	-0.121404	0.061502	0.668479
30938	-2.728365	-1.719734	10.134381	0.161876	0.001124	-0.338714	0.230429	-0.430896	-0.767924	0.736075	-0.119406	0.062797	0.663319
30939	-2.175981	-1.459442	10.151833	0.285189	0.018389	-0.297333	0.234609	-0.435415	-0.765199	0.740649	-0.115877	0.066171	0.658508
30940	-1.995555	-0.878716	10.195401	0.199390	0.063806	-0.303017	0.237506	-0.443469	-0.761846	0.744991	-0.114105	0.068973	0.653613
30941	-2.304395	-0.517287	10.418496	0.244321	0.129544	-0.330487	0.244546	-0.447868	-0.758519	0.749666	-0.112626	0.073342	0.648025
30942	-2.637513	-0.489680	9.945880	0.286675	0.179716	-0.368652	0.255618	-0.453243	-0.753073	0.754790	-0.111136	0.078853	0.641656
30943	-2.999800	-0.833921	9.699935	0.273314	0.196510	-0.372169	0.264738	-0.459016	-0.746830	0.759829	-0.110134	0.084503	0.635130
30944	-2.740814	-0.731500	9.249505	0.302016	0.181677	-0.379110	0.274389	-0.465882	-0.741764	0.764962	-0.108433	0.090195	0.628443
30945	-2.285075	-1.162369	9.500152	0.380599	0.123753	-0.371928	0.285064	-0.470847	-0.735150	0.770200	-0.104859	0.096042	0.621749
30946	-2.418719	-0.900788	8.189834	0.443258	0.034822	-0.366384	0.291604	-0.480693	-0.728651	0.775571	-0.099108	0.101250	0.615155
30947	-2.162719	-0.910692	8.749828	0.194472	-0.016142	-0.386097	0.296163	-0.483989	-0.724632	0.780723	-0.096714	0.102574	0.608766
30948	-2.087055	-1.148090	9.169387	0.241676	0.009913	-0.343443	0.301639	-0.487425	-0.722173	0.785314	-0.093713	0.104935	0.602900
30949	-1.977166	-0.619242	8.583364	0.301709	0.017007	-0.341129	0.306075	-0.492356	-0.717268	0.789945	-0.089933	0.108098	0.596836
30950	-2.061629	-0.259353	8.088391	0.258762	-0.019642	-0.336178	0.310779	-0.498104	-0.713661	0.794410	-0.086290	0.110196	0.591036
30951	-2.394541	-0.235819	8.644239	0.219427	-0.070335	-0.373565	0.312085	-0.499610	-0.712408	0.799352	-0.082828	0.110910	0.584700
30952	-2.816797	-0.574830	9.956060	0.162080	-0.143901	-0.414754	0.314292	-0.500441	-0.709489	0.804722	-0.079427	0.109740	0.577989
30953	-3.283615	0.305977	10.532531	0.037053	-0.112311	-0.468113	0.316616	-0.496502	-0.710644	0.810423	-0.078601	0.107504	0.570508
30954	-3.248479	1.193070	9.725382	-0.016251	-0.083194	-0.515791	0.319448	-0.490660	-0.711530	0.816373	-0.078980	0.105078	0.562367
30955	-2.926946	1.274667	8.916116	0.029642	-0.076903	-0.548980	0.323560	-0.481556	-0.711374	0.822718	-0.078784	0.103233	0.553417
30956	-2.297239	0.533599	8.837281	-0.015956	-0.094535	-0.563814	0.327955	-0.474631	-0.714075	0.828938	-0.079138	0.100516	0.544514
30957	-2.102650	0.038497	9.437887	-0.041111	-0.112212	-0.565997	0.331960	-0.469612	-0.713957	0.835220	-0.079699	0.097252	0.535349
30958	-2.115439	-0.079906	10.008567	-0.080699	-0.077438	-0.523896	0.336589	-0.458194	-0.716746	0.840499	-0.081241	0.094135	0.527352
30959	-2.242491	0.037573	10.352248	0.049874	-0.027610	-0.505086	0.339672	-0.451127	-0.716723	0.845931	-0.080993	0.093301	0.518784
30960	-2.372540	0.099682	9.883083	0.128636	0.008379	-0.486696	0.343810	-0.446109	-0.717251	0.850982	-0.079790	0.093889	0.510537
30961	-2.350165	-0.132803	9.414022	0.223398	0.031167	-0.450720	0.350567	-0.446283	-0.714264	0.855854	-0.077063	0.095911	0.502371
30962	-2.584353	-0.467618	9.431418	0.187457	0.020663	-0.422821	0.355232	-0.444539	-0.711485	0.860203	-0.074849	0.097402	0.494936
30963	-2.676140	-1.151881	9.573335	0.199654	0.006533	-0.362098	0.359912	-0.444974	-0.709628	0.864057	-0.072138	0.098884	0.488286
30964	-2.486801	-1.000498	9.227400	0.226242	-0.005842	-0.299405	0.364080	-0.446905	-0.707393	0.867197	-0.068740	0.100470	0.482856
30965	-2.289309	-0.389352	9.038073	0.170610	-0.035716	-0.264602	0.364089	-0.449630	-0.705617	0.870055	-0.065955	0.101069	0.477954
30966	-2.319749	-0.600178	9.225755	0.111351	-0.056836	-0.231664	0.365123	-0.449091	-0.704598	0.872373	-0.063932	0.100743	0.474056
30967	-2.498399	-1.276502	9.382929	0.171905	-0.063914	-0.178466	0.367215	-0.451146	-0.703877	0.874416	-0.060722	0.100957	0.470656
30968	-2.515726	-0.999684	9.419904	0.193047	-0.067585	-0.106008	0.365276	-0.454815	-0.701567	0.875736	-0.056892	0.101384	0.468584
30969	-2.454515	-0.541064	9.338138	0.257310	-0.081660	-0.070267	0.364392	-0.460532	-0.700065	0.876854	-0.051845	0.102213	0.466896
30970	-2.512069	0.185988	9.438309	0.291246	-0.085201	-0.055770	0.362085	-0.467876	-0.698300	0.877811	-0.046021	0.103302	0.465466
30971	-2.373066	0.696562	10.029327	0.033697	-0.064360	-0.092769	0.359515	-0.474265	-0.697294	0.878850	-0.045087	0.102344	0.463806
30972	-2.106708	0.798292	10.157965	-0.054488	-0.018813	-0.169089	0.361323	-0.470732	-0.699089	0.880354	-0.046187	0.101276	0.461071
30973	-1.880869	0.644626	10.029290	-0.022837	0.030292	-0.226053	0.364166	-0.467751	-0.698201	0.882361	-0.047340	0.101324	0.457090
30974	-1.789074	-0.011484	9.622046	-0.094222	0.055783	-0.253950	0.368425	-0.461235	-0.698845	0.884411	-0.050000	0.101124	0.452870
30975	-1.846823	-0.655819	9.538239	-0.088971	0.061894	-0.227567	0.373191	-0.451453	-0.700622	0.886263	-0.052613	0.101091	0.448943
30976	-1.770176	-0.401778	9.444376	-0.078431	0.081015	-0.174520	0.376810	-0.447113	-0.700634	0.887540	-0.055053	0.101559	0.446014
30977	-1.592929	0.418604	9.204762	-0.073017	0.077501	-0.174374	0.379784	-0.444133	-0.700135	0.888870	-0.057386	0.101972	0.442966
30978	-1.799396	1.235364	9.948868	-0.067406	0.091543	-0.239276	0.384963	-0.438711	-0.701446	0.890622	-0.059866	0.102638	0.438946
30979	-2.433750	0.308023	10.222436	-0.186959	0.125087	-0.317573	0.392194	-0.429761	-0.699922	0.892923	-0.064867	0.102722	0.433507
30980	-2.032161	-0.271124	10.606417	-0.122464	0.175700	-0.333029	0.398126	-0.419440	-0.701197	0.895206	-0.069238	0.104276	0.427714
30981	-1.773613	-0.559102	9.894374	-0.120567	0.153061	-0.345554	0.406387	-0.408860	-0.699157	0.897674	-0.073328	0.105350	0.421553
30982	-2.895939	-0.825437	9.593402	-0.206467	0.165657	-0.333509	0.414654	-0.398553	-0.698408	0.899778	-0.079102	0.106008	0.415818
30983	-2.729563	-0.527764	9.840501	-0.068799	0.210131	-0.298854	0.423440	-0.388112	-0.697279	0.901709	-0.082648	0.108603	0.410239
30984	-1.878702	-1.715757	8.882308	0.086756	0.175935	-0.261313	0.431744	-0.385979	-0.693906	0.903580	-0.083063	0.111972	0.405100
30985	-2.264380	-1.617273	8.646461	0.020178	0.083187	-0.200311	0.438485	-0.382066	-0.692810	0.905069	-0.083808	0.113135	0.401281
30986	-2.480948	-0.836580	8.580405	0.141635	0.020197	-0.162419	0.440559	-0.382078	-0.690653	0.906545	-0.081743	0.114283	0.398037
30987	-2.778275	-0.545707	8.567089	0.112954	-0.012983	-0.159074	0.442777	-0.383862	-0.689288	0.908044	-0.079959	0.114528	0.394899
30988	-3.045518	-1.456886	8.770391	0.150279	-0.028767	-0.118436	0.442521	-0.384950	-0.688651	0.909261	-0.077247	0.114919	0.392518
30989	-2.798640	-1.389948	9.268868	0.477197	-0.043103	-0.013961	0.442305	-0.394213	-0.686422	0.910188	-0.068334	0.117707	0.391194
30990	-2.473485	-0.484025	9.067410	0.505702	-0.041505	0.025116	0.439527	-0.411909	-0.681919	0.910726	-0.058713	0.120857	0.390543
30991	-2.237048	0.176741	8.688476	0.479010	-0.062454	0.000245	0.437782	-0.427702	-0.678444	0.911421	-0.049560	0.123306	0.389425
30992	-2.389999	0.729229	8.871571	0.517492	-0.066810	-0.004622	0.435765	-0.441997	-0.673662	0.912073	-0.039589	0.126028	0.388166
30993	-2.264351	0.416835	8.487210	0.343208	-0.085092	-0.043061	0.434003	-0.455066	-0.669644	0.912896	-0.032804	0.126959	0.386557
30994	-2.285777	0.114680	8.717019	0.241087	-0.139412	-0.040538	0.431183	-0.462952	-0.668907	0.913696	-0.027400	0.126171	0.385343
30995	-2.085921	0.351095	9.465367	0.088999	-0.136997	-0.062814	0.425231	-0.468913	-0.669134	0.914596	-0.024906	0.124164	0.384027
30996	-2.153421	0.344097	10.150743	0.067650	-0.129150	-0.106995	0.423940	-0.469723	-0.670667	0.915757	-0.022914	0.122190	0.382012
30997	-1.999132	0.304916	10.314774	-0.085941	-0.074892	-0.162609	0.423675	-0.468086	-0.672063	0.917165	-0.024335	0.119905	0.379260
30998	-2.058121	0.152168	10.546624	-0.082236	-0.032868	-0.185359	0.424676	-0.460054	-0.673544	0.918598	-0.026009	0.118510	0.376108
30999	-2.049663	0.010163	9.744697	0.112969	-0.003761	-0.189132	0.425970	-0.459517	-0.672400	0.920111	-0.024381	0.118986	0.372349
31000	-2.299753	0.156120	9.650006	0.073622	0.005940	-0.187514	0.428066	-0.462934	-0.670920	0.921518	-0.023488	0.119473	0.368754
31001	-2.189841	0.674272	9.498816	0.250729	-0.022044	-0.177436	0.431196	-0.465131	-0.669186	0.923011	-0.019150	0.120624	0.364874
31002	-2.162804	0.400209	9.601167	0.193434	-0.069307	-0.188666	0.431329	-0.467722	-0.665867	0.924615	-0.015500	0.120605	0.360973
31003	-2.836704	0.694924	9.884318	0.159475	-0.097130	-0.211668	0.432895	-0.468548	-0.665770	0.926443	-0.012385	0.119698	0.356684
31004	-2.896338	0.472848	9.464146	0.263213	-0.090047	-0.187994	0.431086	-0.470990	-0.665380	0.928041	-0.007288	0.119780	0.352619
31005	-2.309662	0.815696	9.040086	0.298849	-0.100728	-0.143811	0.431884	-0.476173	-0.661839	0.929345	-0.001412	0.119826	0.349224
31006	-1.886996	1.186041	8.538456	0.388241	-0.135782	-0.120417	0.429586	-0.485424	-0.659578	0.930484	0.006490	0.119929	0.346085
31007	-1.728695	1.057852	7.918028	0.400549	-0.218034	-0.080151	0.425843	-0.492489	-0.656888	0.931495	0.015255	0.118484	0.343577
31008	-1.642296	0.980597	8.041354	0.482412	-0.345946	-0.021905	0.419663	-0.504715	-0.656014	0.932255	0.026594	0.115276	0.341913
31009	-2.042926	1.003265	8.141194	0.489124	-0.486848	0.032389	0.406987	-0.518542	-0.655316	0.932830	0.039105	0.109363	0.341085
31010	-2.974088	1.368032	11.015473	0.356150	-0.498699	0.073964	0.391188	-0.530306	-0.658156	0.933067	0.049337	0.102347	0.341288
31011	-2.741787	2.398171	12.661800	0.141470	-0.385401	0.055291	0.376927	-0.537719	-0.661362	0.933326	0.054684	0.095958	0.341619
31012	-1.823763	2.465722	12.712331	0.027455	-0.154610	0.009212	0.371345	-0.538641	-0.663733	0.933506	0.056293	0.093177	0.341637
31013	-1.006541	2.675346	10.991900	0.078258	-0.016076	-0.055288	0.370832	-0.540410	-0.662970	0.933840	0.057774	0.093360	0.340425
31014	-0.526313	2.353864	9.325946	-0.119791	0.047241	-0.121000	0.370556	-0.537820	-0.662555	0.934690	0.055013	0.093493	0.338507
31015	-1.130695	1.578962	9.192486	-0.014171	0.068497	-0.124533	0.376752	-0.529409	-0.662050	0.935431	0.054105	0.094681	0.336268
31016	-1.453448	1.018428	9.097510	-0.005402	0.080774	-0.082144	0.380381	-0.527249	-0.661311	0.935825	0.053331	0.096170	0.334871
31017	-1.594794	0.830138	9.293616	0.063995	0.089353	0.000341	0.382070	-0.528349	-0.658773	0.935599	0.053934	0.098142	0.334834
31018	-1.264753	1.069767	9.065232	0.139721	0.086511	0.079261	0.384555	-0.532451	-0.655503	0.934728	0.056148	0.100537	0.336190
31019	-0.992517	1.333517	8.712665	0.124259	0.057487	0.137180	0.384575	-0.538038	-0.652211	0.933565	0.058349	0.102150	0.338552
31020	-1.091566	1.652786	9.053619	0.115970	0.001371	0.165202	0.382782	-0.544432	-0.649930	0.932289	0.060867	0.102694	0.341447
31021	-0.929192	2.068139	9.237224	-0.013872	-0.030284	0.176509	0.378886	-0.547136	-0.647710	0.931178	0.061192	0.101659	0.344716
31022	-0.736227	2.029214	9.583556	-0.110574	-0.004221	0.189924	0.376157	-0.547666	-0.647932	0.929993	0.059573	0.100511	0.348514
31023	-0.705711	1.563043	9.789404	-0.207191	0.050821	0.194597	0.373551	-0.544926	-0.651342	0.928787	0.055794	0.099580	0.352598
31024	-1.114285	1.139494	10.230224	-0.141152	0.105904	0.234076	0.373277	-0.542745	-0.651187	0.927065	0.052919	0.100214	0.357360
31025	-1.754684	0.726020	10.228592	-0.143122	0.133990	0.280092	0.371965	-0.540422	-0.651789	0.924953	0.049850	0.101166	0.362964
31026	-2.119696	0.998857	10.436735	-0.130686	0.153251	0.301561	0.370406	-0.541504	-0.650746	0.922562	0.046960	0.102674	0.368961
31027	-1.868873	0.951824	10.638291	-0.350770	0.165342	0.294625	0.372981	-0.537432	-0.649329	0.920366	0.039789	0.102659	0.375238
31028	-1.692507	1.321536	10.088314	-0.385528	0.160175	0.280289	0.371523	-0.530066	-0.653869	0.918200	0.032097	0.102410	0.381302
31029	-1.946314	1.986882	9.170568	-0.325137	0.125634	0.201531	0.370589	-0.524884	-0.655606	0.916613	0.025511	0.101932	0.385719
31030	-1.935676	2.482600	8.508122	-0.431141	0.084831	0.107320	0.373001	-0.512636	-0.658097	0.915796	0.017203	0.100027	0.388609
31031	-1.926537	2.410355	8.500004	-0.512231	0.056127	0.025540	0.372546	-0.498192	-0.663098	0.915631	0.007449	0.096940	0.390087
31032	-1.875355	2.122929	9.012918	-0.474391	0.054441	-0.048294	0.374054	-0.486075	-0.667507	0.915886	-0.001735	0.094162	0.390235
31033	-1.257493	1.397891	9.426999	-0.383170	0.023621	-0.063945	0.373982	-0.470816	-0.671733	0.916314	-0.008974	0.091494	0.389766
31034	-1.588022	0.754093	9.609889	-0.123930	-0.043666	-0.041187	0.375766	-0.462379	-0.674509	0.916640	-0.010958	0.089642	0.389378
31035	-1.754215	0.801985	9.905047	0.019239	-0.076844	-0.061359	0.373415	-0.459095	-0.677531	0.917271	-0.010017	0.088267	0.388229
31036	-1.604397	0.828675	9.577245	-0.139787	-0.078510	-0.104852	0.373132	-0.455007	-0.677487	0.918099	-0.012143	0.085641	0.386798
31037	-1.571182	0.755404	9.294956	-0.194130	-0.053886	-0.142187	0.373377	-0.450921	-0.679639	0.919245	-0.015414	0.083017	0.384524
31038	-1.328053	0.643671	9.553509	-0.087698	-0.034748	-0.135276	0.373987	-0.443023	-0.680986	0.920215	-0.016971	0.081581	0.382440
31039	-1.101784	0.200188	9.813199	0.139446	-0.015602	-0.113448	0.374627	-0.441665	-0.680082	0.921163	-0.014334	0.082205	0.380125
31040	-1.042012	-0.223244	9.913551	0.255501	-0.011353	-0.059824	0.372428	-0.444923	-0.678536	0.921658	-0.009615	0.083842	0.378714
31041	-1.268128	-0.101494	9.827988	0.269764	0.005312	-0.040179	0.372847	-0.451738	-0.675777	0.922008	-0.004642	0.085823	0.377511
31042	-1.464229	0.177614	9.371499	0.306428	-0.015558	-0.027525	0.371971	-0.460453	-0.671344	0.922225	0.001105	0.087768	0.376559
31043	-1.572280	0.608124	9.103431	0.167633	-0.015595	0.006836	0.372002	-0.467811	-0.668327	0.922208	0.004417	0.088592	0.376383
31044	-1.361235	1.071668	9.440965	0.244655	-0.048887	-0.026183	0.369420	-0.473520	-0.664998	0.922430	0.009276	0.089458	0.375545
31045	-1.430767	1.467587	9.756112	0.293038	-0.034888	-0.043309	0.368407	-0.480872	-0.661064	0.922760	0.014993	0.090874	0.374206
31046	-1.755860	2.250642	10.186052	0.180608	-0.010270	-0.110759	0.367793	-0.489316	-0.657534	0.923506	0.018224	0.091994	0.371942
31047	-2.071828	2.281149	10.705788	0.171996	0.019644	-0.189929	0.369482	-0.490689	-0.654612	0.924814	0.021099	0.093597	0.368121
31048	-1.629294	1.724618	9.938606	0.125879	0.042578	-0.255619	0.371952	-0.492339	-0.651318	0.926516	0.022658	0.095343	0.363268
31049	-1.340785	1.903763	9.486401	0.058142	0.005948	-0.310918	0.375833	-0.488273	-0.651336	0.928721	0.023337	0.095918	0.357395
31050	-1.141621	2.076869	9.191094	0.008327	-0.021916	-0.373963	0.379957	-0.481485	-0.650688	0.931396	0.022958	0.095667	0.350459
31051	-1.711785	1.357272	9.142083	0.099692	-0.105582	-0.423801	0.384085	-0.475514	-0.650176	0.934485	0.025019	0.094503	0.342318
31052	-2.047109	0.361771	9.909722	0.029652	-0.138942	-0.405166	0.383933	-0.471563	-0.650393	0.937460	0.025784	0.092233	0.334659
31053	-1.782711	0.158632	11.003308	0.124229	-0.090320	-0.363912	0.384424	-0.466117	-0.650604	0.939972	0.028235	0.091473	0.327548
31054	-0.969746	0.749334	10.416737	0.129520	-0.003090	-0.301986	0.385968	-0.463946	-0.649190	0.941846	0.030160	0.092357	0.321692
31055	-0.826437	0.899182	9.451190	-0.004536	0.070497	-0.286827	0.389582	-0.459062	-0.648682	0.943555	0.029268	0.093702	0.316335
31056	-0.745431	0.758013	9.107633	0.099928	0.033719	-0.240424	0.393454	-0.454998	-0.646125	0.944932	0.030513	0.095033	0.311675
31057	-1.931967	0.274908	9.323785	0.283078	-0.034243	-0.209122	0.394243	-0.457864	-0.643591	0.946114	0.035811	0.096137	0.307154
31058	-2.796223	0.604318	10.243387	0.035845	-0.046592	-0.172772	0.394247	-0.459773	-0.641808	0.947205	0.036460	0.095524	0.303890
31059	-2.298431	1.003809	10.027410	-0.057181	0.000487	-0.156600	0.394349	-0.455142	-0.641249	0.948202	0.035139	0.095211	0.301020
31060	-1.381477	0.955157	9.038488	0.048182	0.014274	-0.078503	0.393830	-0.454866	-0.642011	0.948566	0.035827	0.095754	0.299618
31061	-1.269790	1.049706	8.783886	0.184010	-0.017253	-0.042389	0.393968	-0.457593	-0.639723	0.948725	0.039396	0.096462	0.298435
31062	-1.484579	1.393682	9.044418	0.131090	-0.033060	-0.023317	0.392540	-0.458948	-0.638685	0.948767	0.042043	0.096565	0.297908
31063	-1.513918	1.327981	9.505305	0.060232	-0.048966	-0.002758	0.389941	-0.460842	-0.636347	0.948837	0.043532	0.095901	0.297685
31064	-1.476204	1.186993	9.897463	0.013556	-0.021140	0.026913	0.387226	-0.463552	-0.637106	0.948631	0.043968	0.095490	0.298407
31065	-1.613357	0.911883	10.025249	0.030400	0.030402	0.071263	0.382311	-0.469792	-0.635549	0.948133	0.044532	0.096083	0.299713
31066	-1.774199	0.719356	9.572646	0.202773	0.050519	0.157204	0.381689	-0.475238	-0.634820	0.946831	0.048378	0.098049	0.302583
31067	-1.470347	1.014191	9.241791	0.225755	0.067818	0.234953	0.378846	-0.481491	-0.630334	0.945054	0.052693	0.100368	0.306630
31068	-1.105911	1.328835	9.251877	0.125232	0.041280	0.297523	0.374594	-0.491141	-0.626503	0.942949	0.055413	0.101533	0.312199
31069	-1.600561	1.358364	9.782755	0.229815	0.041322	0.305478	0.369819	-0.500380	-0.622918	0.940695	0.060086	0.103291	0.317511
31070	-1.839360	1.039404	10.254553	0.186699	0.077957	0.338777	0.364437	-0.517790	-0.618374	0.938084	0.063813	0.105466	0.323732
31071	-2.067113	1.267238	10.251927	0.033751	0.139209	0.346810	0.360055	-0.526485	-0.616591	0.935502	0.064192	0.107746	0.330311
31072	-1.873166	1.735103	9.599595	0.011359	0.174191	0.382954	0.357344	-0.530966	-0.615307	0.932526	0.064096	0.110514	0.337747
31073	-1.735786	2.043705	9.414518	0.033796	0.151476	0.368081	0.353725	-0.538851	-0.609409	0.929658	0.064432	0.113005	0.344694
31074	-1.906208	2.186760	9.359960	-0.103700	0.128910	0.299229	0.350639	-0.545100	-0.609939	0.927378	0.062305	0.114231	0.350770
31075	-1.758179	2.293535	9.263787	-0.137537	0.137696	0.269034	0.345297	-0.543981	-0.609848	0.925349	0.059343	0.115416	0.356211
31076	-1.769629	2.723583	9.091002	-0.151622	0.163184	0.232990	0.344395	-0.544520	-0.611385	0.923402	0.055917	0.117014	0.361261
31077	-1.567532	2.618909	9.193791	-0.076326	0.144843	0.193736	0.343356	-0.545060	-0.611117	0.921752	0.053920	0.118870	0.365152
31078	-2.144406	2.286530	9.920673	0.115025	0.099436	0.185363	0.341814	-0.550775	-0.607546	0.919875	0.055734	0.121291	0.368798
31079	-2.199714	1.981463	9.898418	0.051555	0.067998	0.162712	0.338696	-0.552939	-0.605203	0.918459	0.056586	0.122712	0.371715
31080	-1.861305	2.045055	9.535770	-0.031474	0.043539	0.125809	0.337147	-0.555110	-0.605459	0.917339	0.055986	0.123078	0.374442
31081	-1.860078	2.215862	9.556948	-0.160055	0.048877	0.070293	0.335317	-0.552920	-0.606697	0.916877	0.052882	0.122673	0.376154
31082	-2.223736	2.016066	9.355930	-0.018692	0.057799	0.078478	0.332833	-0.550318	-0.607407	0.916053	0.052291	0.123451	0.377985
31083	-2.389643	1.781185	9.196059	0.156379	0.044656	0.143156	0.331805	-0.554537	-0.604215	0.914698	0.055186	0.125308	0.380237
31084	-1.444635	2.243157	9.318177	0.254660	0.016322	0.164725	0.328719	-0.562285	-0.602443	0.913001	0.060128	0.127302	0.382893
31085	-1.242327	2.180574	9.029747	0.172365	-0.002066	0.162229	0.325618	-0.568810	-0.598083	0.911555	0.063755	0.128370	0.385387
31086	-1.394648	2.144042	9.278157	0.227736	0.006649	0.180321	0.320959	-0.575325	-0.594602	0.909636	0.068278	0.129979	0.388596
31087	-1.566310	2.457291	9.038126	0.224184	-0.026489	0.173246	0.317735	-0.584029	-0.588718	0.908044	0.073086	0.130967	0.391103
31088	-1.777071	2.366902	8.827435	0.202840	-0.031579	0.148449	0.312814	-0.589452	-0.586638	0.906377	0.077342	0.131745	0.393881
31089	-1.734157	2.274297	9.325839	0.270793	-0.064894	0.134682	0.307374	-0.596917	-0.581738	0.905058	0.083189	0.132459	0.395480
31090	-1.692254	2.059620	9.224483	0.306623	-0.050864	0.131415	0.303657	-0.607932	-0.579988	0.903175	0.089368	0.133772	0.397987
31091	-1.436901	2.649505	9.308363	0.326385	-0.061416	0.112177	0.298871	-0.617309	-0.573058	0.901850	0.096114	0.135012	0.398998
31092	-1.513047	4.131494	10.075813	0.156864	-0.015884	0.007438	0.296005	-0.619612	-0.568275	0.901301	0.099043	0.135949	0.399206
31093	-1.764959	4.037934	9.509788	0.111190	0.007438	-0.158401	0.298478	-0.620171	-0.567288	0.902315	0.100697	0.137256	0.396042
31094	-1.726229	2.704958	9.402813	-0.045955	-0.016872	-0.242746	0.301709	-0.617874	-0.564739	0.904287	0.099337	0.137024	0.391946
31095	-1.697554	2.683539	8.763103	-0.000979	-0.070862	-0.293721	0.305053	-0.610399	-0.565746	0.906768	0.099192	0.136290	0.386469
31096	-1.912956	2.958591	8.503786	-0.143980	-0.118818	-0.333581	0.309183	-0.602519	-0.568820	0.909843	0.096587	0.133632	0.380788
31097	-2.120644	2.966212	8.106756	-0.116997	-0.170207	-0.368745	0.309797	-0.594076	-0.571964	0.913294	0.094897	0.130365	0.374024
31098	-1.928538	2.800465	8.660706	-0.058130	-0.199274	-0.352664	0.313531	-0.584831	-0.575534	0.916479	0.094414	0.126898	0.367490
31099	-1.423997	2.436937	9.036665	0.082932	-0.196962	-0.297229	0.312726	-0.580059	-0.576505	0.918977	0.096752	0.124476	0.361423
31100	-1.396954	2.140984	9.845265	0.121915	-0.181530	-0.231769	0.312827	-0.574201	-0.577479	0.920800	0.099738	0.122409	0.356645
31101	-1.644531	2.607334	10.717867	0.077866	-0.141498	-0.195667	0.310094	-0.574323	-0.577181	0.922376	0.101790	0.120743	0.352537
31102	-1.639726	2.613600	10.419917	-0.134193	-0.092551	-0.171475	0.313850	-0.570938	-0.577848	0.923955	0.099541	0.118399	0.349830
31103	-1.448547	2.370714	9.338902	-0.143158	-0.064472	-0.130988	0.314086	-0.564126	-0.581775	0.925306	0.097100	0.116452	0.347591
31104	-1.336850	2.469772	8.985826	-0.069928	-0.057512	-0.088138	0.312499	-0.558940	-0.582988	0.926062	0.095987	0.115034	0.346357
31105	-1.594376	2.580520	9.155132	-0.030681	-0.031285	-0.057701	0.312740	-0.554309	-0.584877	0.926596	0.095568	0.114341	0.345272
31106	-1.763757	2.185660	9.363524	0.030084	0.017687	-0.034205	0.313258	-0.553767	-0.585266	0.926603	0.095910	0.114906	0.344970
31107	-1.776870	1.695810	9.579088	-0.011399	0.012249	0.027054	0.314419	-0.552412	-0.584498	0.926422	0.095688	0.114997	0.345489
31108	-1.667089	1.869013	9.087503	0.042097	0.020945	0.085646	0.311826	-0.554032	-0.584475	0.925519	0.096487	0.115490	0.347515
31109	-1.252266	2.126724	9.483394	-0.092336	0.045089	0.132256	0.312204	-0.552400	-0.583563	0.924685	0.094747	0.115412	0.350228
31110	-0.952392	2.198376	9.298997	-0.054837	0.069478	0.162506	0.310520	-0.553481	-0.584192	0.923229	0.093566	0.115999	0.354172
31111	-0.982252	2.760347	8.964479	-0.083505	0.095723	0.190720	0.310126	-0.553479	-0.583157	0.921819	0.091786	0.116772	0.358036
31112	-1.222496	2.939266	8.663419	-0.144328	0.082710	0.192108	0.308959	-0.554290	-0.583018	0.919714	0.088755	0.117030	0.364078
31113	-1.282535	2.974384	8.983949	-0.049558	0.090537	0.201656	0.307913	-0.553058	-0.583377	0.918122	0.087705	0.117932	0.368038
31114	-1.409914	2.707213	9.373676	-0.087203	0.099224	0.206676	0.307922	-0.554420	-0.583905	0.916238	0.085804	0.118739	0.372890
31115	-1.503373	2.782366	10.117894	-0.223118	0.132373	0.177635	0.306853	-0.549647	-0.583585	0.914972	0.081217	0.119147	0.376875
31116	-1.995756	2.807878	10.127241	-0.084154	0.154556	0.122486	0.306584	-0.546375	-0.586381	0.913581	0.078761	0.121116	0.380128
31117	-2.297223	2.528039	9.862288	-0.433565	0.173182	0.038979	0.310852	-0.541903	-0.586143	0.913515	0.069679	0.120904	0.382123
31118	-2.467095	1.735556	9.806581	-0.642904	0.145242	0.021381	0.314176	-0.526115	-0.594792	0.913708	0.056866	0.118547	0.384514
31119	-2.429725	0.894890	9.464972	-0.641272	0.106754	0.049276	0.316698	-0.507599	-0.601857	0.913739	0.044426	0.115515	0.386994
31120	-2.141248	0.734689	8.931967	-0.392768	0.092711	0.109967	0.320270	-0.492496	-0.605881	0.912969	0.036808	0.113996	0.390049
31121	-1.804124	1.280534	8.978589	-0.041231	0.106625	0.136380	0.320278	-0.492358	-0.608712	0.911700	0.035478	0.115541	0.392677
31122	-1.838996	1.792013	9.422128	-0.113699	0.134517	0.134295	0.320254	-0.488954	-0.607134	0.910358	0.032676	0.116934	0.395610
31123	-1.877615	1.783679	9.744376	-0.168981	0.187902	0.098842	0.322061	-0.486512	-0.606879	0.909244	0.028311	0.118976	0.397892
31124	-1.966514	1.518762	9.396056	-0.108143	0.176636	0.104512	0.326473	-0.484492	-0.606797	0.907994	0.025204	0.121196	0.400280
31125	-1.892287	1.766165	9.484770	0.100960	0.069839	0.130348	0.327793	-0.489268	-0.604160	0.906733	0.026782	0.123232	0.402407
31126	-1.512784	2.155821	9.683027	0.077843	-0.038667	0.062779	0.325213	-0.494977	-0.601345	0.906209	0.028670	0.123054	0.403512
31127	-1.466545	1.862661	9.881116	-0.281563	-0.098113	-0.022964	0.324016	-0.487885	-0.605635	0.906788	0.024347	0.119012	0.403706
31128	-1.634755	1.287986	10.274870	-0.276057	-0.096282	-0.067051	0.321379	-0.480242	-0.608095	0.907580	0.019963	0.114998	0.403330
31129	-1.602877	1.027199	10.012066	-0.222414	-0.036794	-0.034780	0.321612	-0.472612	-0.612658	0.908036	0.016184	0.112511	0.403176
31130	-1.519284	0.910074	9.673569	-0.022081	0.005215	0.005562	0.320026	-0.467972	-0.613361	0.907898	0.015762	0.112355	0.403547
31131	-1.358245	0.812142	9.517257	0.099481	0.012159	0.038131	0.320557	-0.470155	-0.612618	0.907544	0.017593	0.113292	0.404005
31132	-1.575375	0.837833	9.500201	0.133214	-0.007142	0.092129	0.319276	-0.474507	-0.611354	0.906592	0.020262	0.114140	0.405774
31133	-1.898188	0.941311	9.484951	0.177852	0.015647	0.121734	0.318785	-0.480772	-0.609606	0.905505	0.023655	0.115728	0.407564
31134	-1.922740	0.897022	9.095357	0.119452	-0.017654	0.175827	0.316720	-0.485939	-0.606021	0.903825	0.026340	0.116238	0.410968
31135	-1.750634	0.991804	9.070930	0.311591	-0.050997	0.217608	0.313644	-0.496276	-0.602730	0.901985	0.032888	0.117668	0.414121
31136	-1.698211	1.227499	9.207760	0.302495	-0.040626	0.251093	0.307962	-0.507419	-0.597090	0.899510	0.039230	0.119223	0.418484
31137	-1.426381	1.407279	9.707319	0.447190	-0.032132	0.296181	0.304251	-0.521023	-0.592920	0.896728	0.048232	0.122039	0.422680
31138	-1.252683	2.066771	9.537978	0.592113	-0.030403	0.310547	0.298590	-0.536525	-0.586165	0.893407	0.059860	0.126133	0.427003
31139	-1.797274	2.884869	9.857271	0.545691	-0.032023	0.283211	0.292686	-0.557476	-0.575469	0.890368	0.070620	0.129760	0.430603
31140	-2.432498	3.188622	10.048876	0.393848	-0.049269	0.217084	0.286265	-0.576925	-0.568098	0.887724	0.078557	0.131948	0.434010
31141	-2.328508	2.879471	9.883419	0.406657	0.040071	0.183926	0.282673	-0.590122	-0.561480	0.885363	0.085945	0.135834	0.436228
31142	-1.489325	2.746176	9.329151	0.578279	0.025882	0.230678	0.280621	-0.600604	-0.552927	0.882159	0.096593	0.140875	0.438885
31143	-1.915902	3.537852	9.173717	0.416459	-0.000205	0.204144	0.276509	-0.615299	-0.543742	0.879538	0.104568	0.144079	0.441271
31144	-2.413844	3.807855	8.902361	0.147328	-0.034981	0.162615	0.272256	-0.624813	-0.539910	0.877826	0.107950	0.144370	0.443763
31145	-2.020560	3.445031	8.438214	0.108914	-0.045488	0.156828	0.269804	-0.629978	-0.537349	0.876329	0.110787	0.144210	0.446068
31146	-1.688205	3.335684	8.131304	0.213478	-0.066555	0.184715	0.266968	-0.636230	-0.534794	0.874365	0.115681	0.144475	0.448587
31147	-1.656263	3.740428	8.445677	0.342183	-0.106006	0.197031	0.259963	-0.642324	-0.531144	0.872083	0.123275	0.145272	0.450745
31148	-1.211131	3.835477	9.204701	0.258074	-0.094909	0.180466	0.252713	-0.652914	-0.524317	0.870057	0.129182	0.145435	0.452947
31149	-0.873536	3.761831	9.575821	0.109625	-0.046095	0.167100	0.249096	-0.658889	-0.522262	0.868384	0.132114	0.145212	0.455378
31150	-0.921868	3.761680	9.403215	-0.013649	0.006476	0.143500	0.243666	-0.665126	-0.522242	0.867063	0.132261	0.144763	0.457987
31151	-1.169621	3.565523	9.114730	-0.004680	0.066069	0.163207	0.241328	-0.665931	-0.522086	0.865380	0.132178	0.145431	0.460973
31152	-1.524764	3.889166	8.660125	0.001540	0.074953	0.189903	0.241193	-0.666203	-0.520414	0.863392	0.132098	0.146177	0.464474
31153	-1.975322	3.685880	8.668884	0.120430	0.054080	0.206648	0.236526	-0.670129	-0.518966	0.860981	0.134405	0.147716	0.467790
31154	-2.058891	3.475331	8.811369	0.073607	0.032939	0.260842	0.232896	-0.674334	-0.515864	0.858228	0.136168	0.148206	0.472162
31155	-1.911253	3.172514	9.255988	0.139503	0.020454	0.312269	0.228390	-0.684391	-0.513320	0.854823	0.139367	0.149086	0.477105
31156	-1.419422	3.063440	9.445139	0.083854	0.036793	0.349639	0.222563	-0.690627	-0.511492	0.851117	0.141524	0.149474	0.482938
31157	-1.028521	3.359172	9.630203	0.105297	0.095216	0.370212	0.216184	-0.692093	-0.508065	0.846946	0.143531	0.151099	0.489132
31158	-0.671610	3.639705	9.476553	-0.055686	0.175561	0.384263	0.209697	-0.695600	-0.508002	0.842776	0.142061	0.152360	0.496320
31159	-0.312638	3.872018	9.288687	-0.100265	0.193033	0.361035	0.205805	-0.697213	-0.508732	0.838873	0.139601	0.153574	0.503208
31160	-0.469294	4.257330	9.058968	-0.051698	0.176631	0.309471	0.202936	-0.697199	-0.506887	0.835322	0.137937	0.155092	0.509074
31161	-1.029048	4.314752	9.107712	-0.257062	0.188316	0.218317	0.201632	-0.695556	-0.508911	0.833207	0.132493	0.154984	0.513996
31162	-1.170415	4.132796	9.015523	-0.270324	0.181460	0.182956	0.201758	-0.691740	-0.514024	0.831443	0.126722	0.154681	0.518380
31163	-1.499233	4.081488	8.700564	-0.308582	0.148479	0.134188	0.200183	-0.686961	-0.517815	0.830355	0.120577	0.153595	0.521901
31164	-2.019771	3.538063	8.977564	-0.333597	0.106649	0.103053	0.201988	-0.680702	-0.523316	0.829728	0.114277	0.151570	0.524900
31165	-1.927334	2.957827	9.003739	-0.160202	0.089101	0.134066	0.201182	-0.672658	-0.529275	0.828417	0.111156	0.151081	0.527772
31166	-1.535691	3.033409	8.765729	0.165209	0.060987	0.192634	0.199626	-0.673467	-0.529517	0.825827	0.113873	0.153341	0.530593
31167	-1.593670	3.706981	8.677850	0.131087	-0.005529	0.206400	0.195222	-0.679984	-0.524624	0.823356	0.116787	0.154208	0.533540
31168	-1.822635	4.094373	8.943810	0.073988	-0.064902	0.147754	0.190427	-0.684591	-0.522666	0.821799	0.119194	0.153522	0.535603
31169	-1.482964	3.307921	9.013543	0.034679	-0.084204	0.122460	0.186008	-0.685657	-0.522482	0.820671	0.121093	0.152281	0.537259
31170	-1.351804	3.071862	9.225974	0.137490	-0.077286	0.135479	0.181092	-0.692034	-0.520283	0.819109	0.124634	0.152099	0.538881
31171	-1.261462	3.547545	9.293142	0.231415	-0.045846	0.150444	0.175645	-0.698410	-0.514986	0.817055	0.129402	0.153520	0.540471
31172	-0.979895	3.765533	8.942371	0.279906	-0.016051	0.131487	0.173453	-0.703712	-0.512173	0.814944	0.134593	0.155879	0.541713
31173	-0.607669	3.829044	8.639507	0.104695	-0.046686	0.096523	0.168787	-0.709137	-0.508552	0.813772	0.137154	0.156029	0.542787
31174	-0.611761	3.930264	8.698380	0.113819	-0.084201	0.045366	0.165144	-0.711708	-0.504404	0.813214	0.140100	0.155713	0.542963
31175	-0.561887	4.146776	8.847025	0.124658	-0.075445	0.022593	0.163346	-0.717830	-0.501348	0.812860	0.143097	0.155790	0.542689
31176	-0.685907	4.363965	8.773694	0.149908	-0.082291	-0.019461	0.161010	-0.720271	-0.499277	0.812881	0.146405	0.156078	0.541692
31177	-0.878317	4.466717	8.853433	0.155393	-0.090932	-0.049335	0.159053	-0.721488	-0.495656	0.813240	0.149872	0.156442	0.540097
31178	-0.965030	4.159484	8.829021	0.248478	-0.103093	-0.061073	0.158809	-0.725847	-0.493120	0.813461	0.154875	0.157571	0.538021
31179	-1.091345	4.384721	9.022543	0.200119	-0.117117	-0.059634	0.157651	-0.730884	-0.488518	0.813844	0.159310	0.158024	0.536009
31180	-0.794772	3.985893	9.121135	0.235781	-0.134750	-0.041988	0.155718	-0.736460	-0.484940	0.813951	0.164498	0.158433	0.534156
31181	-0.619883	4.133446	9.058843	0.258974	-0.159308	-0.031355	0.152338	-0.741213	-0.478114	0.813929	0.170408	0.158707	0.532252
31182	-0.771949	4.476298	9.112157	0.145504	-0.162727	-0.067326	0.149874	-0.744198	-0.475660	0.814647	0.174332	0.157780	0.530155
31183	-0.823353	4.045772	8.968273	0.069542	-0.144290	-0.080219	0.148063	-0.747868	-0.472580	0.815716	0.176816	0.156438	0.528083
31184	-0.252392	3.874549	8.697042	-0.018046	-0.113782	-0.086234	0.148068	-0.747049	-0.475404	0.817020	0.177487	0.154644	0.526367
31185	-0.158267	4.542502	8.732745	0.100015	-0.063113	-0.058648	0.148849	-0.748690	-0.472728	0.817484	0.179686	0.154831	0.524843
31186	0.096021	4.989903	8.620348	0.100271	-0.039444	-0.102601	0.147807	-0.750866	-0.469001	0.818286	0.181452	0.155560	0.522766
31187	-0.534057	5.011212	8.477037	0.036156	-0.029480	-0.162755	0.150801	-0.750336	-0.470199	0.819942	0.181974	0.155992	0.519853
31188	-0.538128	4.775918	8.594522	-0.026329	-0.025933	-0.198494	0.153782	-0.748173	-0.470223	0.822157	0.181226	0.155962	0.516615
31189	-0.909330	4.189645	8.610209	-0.087314	-0.050382	-0.177887	0.158457	-0.745745	-0.471427	0.824461	0.179875	0.154826	0.513748
31190	-0.829800	3.832915	8.552554	0.026920	-0.060998	-0.117269	0.160789	-0.743578	-0.472085	0.825736	0.180617	0.154466	0.511545
31191	-0.586129	4.141376	8.592447	0.098256	-0.057693	-0.062116	0.159485	-0.744935	-0.468989	0.826198	0.182731	0.154684	0.509979
31192	-0.640897	4.588864	8.506747	-0.011969	-0.050802	-0.016964	0.160533	-0.746030	-0.469273	0.826529	0.183026	0.153741	0.509623
31193	-0.434175	4.455322	8.618776	-0.022815	-0.035195	0.007595	0.157926	-0.745199	-0.469226	0.826648	0.183131	0.152835	0.509665
31194	-0.508077	4.251398	8.593039	0.017384	-0.015075	0.027327	0.157921	-0.744109	-0.469730	0.826306	0.183682	0.152620	0.510085
31195	-0.661787	4.363475	8.674954	0.079810	0.011971	0.079055	0.156511	-0.747915	-0.469489	0.825175	0.185212	0.153270	0.511167
31196	-0.718289	4.893908	8.969908	0.078026	0.027668	0.077456	0.155863	-0.750365	-0.466414	0.823960	0.186480	0.154195	0.512386
31197	-0.632024	4.473852	8.668757	0.065545	0.041711	0.077310	0.155217	-0.751861	-0.465260	0.822800	0.187460	0.155199	0.513587
31198	-0.629697	4.127228	8.573436	-0.022254	0.046898	0.104817	0.151181	-0.751703	-0.464683	0.821593	0.186958	0.155314	0.515663
31199	-0.656885	4.377507	8.557323	0.141342	0.040752	0.136007	0.150012	-0.754696	-0.460576	0.819541	0.189353	0.156861	0.517583
31200	-0.664196	4.031186	8.536584	0.041833	0.048511	0.179300	0.148450	-0.756324	-0.457737	0.817293	0.190115	0.157379	0.520693
31201	-0.451183	4.097625	8.785429	0.098887	0.046568	0.218424	0.142607	-0.758472	-0.457671	0.814506	0.191974	0.158252	0.524101
31202	-0.513518	4.829687	8.938566	0.097081	0.083256	0.232807	0.139102	-0.761997	-0.454306	0.811122	0.193368	0.159781	0.528356
31203	-0.486608	5.218829	8.856297	0.018441	0.081528	0.215559	0.135733	-0.766067	-0.451721	0.808522	0.193545	0.160379	0.532082
31204	-0.550982	5.006652	8.515580	-0.203313	0.090360	0.195454	0.132347	-0.764140	-0.454226	0.806780	0.189919	0.158911	0.536455
31205	-0.494909	4.741909	8.593758	-0.181707	0.088666	0.162048	0.127801	-0.764114	-0.456732	0.805456	0.186610	0.157696	0.539954
31206	-0.497223	4.760719	8.447407	-0.119100	0.090440	0.172212	0.126239	-0.761379	-0.461058	0.803630	0.184264	0.157205	0.543611
31207	-0.579269	5.107445	8.372799	-0.119908	0.085263	0.155542	0.124292	-0.760822	-0.463341	0.802116	0.181979	0.156632	0.546772
31208	-0.731178	5.474155	8.363907	-0.099167	0.073145	0.118761	0.121941	-0.758630	-0.464314	0.800908	0.179992	0.156243	0.549306
31209	-0.709880	5.088065	7.994019	-0.033685	0.040083	0.080270	0.119605	-0.757525	-0.468130	0.800023	0.179379	0.156198	0.550807
31210	-0.479230	4.262810	7.679755	-0.002509	-0.029927	0.094111	0.119094	-0.759975	-0.466859	0.799080	0.180004	0.155299	0.552225
31211	-0.235877	4.503733	8.439795	0.106409	-0.072182	0.114978	0.115195	-0.761317	-0.466042	0.797645	0.182986	0.154875	0.553436
31212	-0.004426	4.777552	8.916754	0.174396	-0.046085	0.113782	0.112202	-0.763482	-0.462414	0.795882	0.186672	0.155596	0.554540
31213	0.190988	4.734642	9.539371	0.027707	0.019331	0.104938	0.109340	-0.764012	-0.461604	0.794548	0.187370	0.155754	0.556172
31214	0.062788	4.360870	9.670753	-0.029441	0.093726	0.095938	0.108044	-0.765368	-0.460954	0.793281	0.186197	0.156504	0.558159
31215	-0.031989	3.942723	9.532191	-0.161904	0.156685	0.125107	0.104654	-0.763715	-0.461531	0.791990	0.182386	0.156602	0.561216
31216	-0.175273	4.160679	9.660892	-0.119041	0.210881	0.157422	0.104647	-0.760716	-0.464591	0.789950	0.178658	0.157983	0.564891
31217	-0.343190	4.661345	9.374923	-0.147514	0.239011	0.141614	0.108159	-0.758554	-0.467711	0.788116	0.174171	0.159446	0.568432
31218	-0.596411	4.741528	8.210138	-0.170595	0.234096	0.132735	0.107626	-0.755826	-0.468707	0.786427	0.169282	0.160678	0.571890
31219	-0.783069	4.296120	8.360424	-0.266314	0.200898	0.112493	0.109971	-0.751748	-0.476039	0.785387	0.163254	0.160290	0.575172
31220	-0.895842	4.061014	8.262572	-0.176121	0.150173	0.137628	0.112569	-0.749581	-0.478373	0.783876	0.159242	0.160117	0.578397
31221	-0.717029	4.078973	8.299685	-0.122624	0.122052	0.169587	0.111005	-0.747392	-0.481418	0.781917	0.156539	0.159968	0.581818
31222	-0.407564	4.125579	8.600337	-0.011869	0.092118	0.194868	0.108657	-0.745880	-0.482140	0.779353	0.155941	0.160611	0.585230
31223	0.009467	4.365395	8.654767	-0.001170	0.100708	0.205474	0.105402	-0.745863	-0.481576	0.776627	0.155519	0.161402	0.588739
31224	0.238307	4.960444	8.786996	0.027610	0.105934	0.174030	0.103729	-0.749396	-0.481071	0.774136	0.155305	0.162776	0.591690
31225	0.299187	5.707884	8.778242	-0.229516	0.137591	0.064903	0.102291	-0.747071	-0.482958	0.773608	0.150542	0.161843	0.593864
31226	0.001058	5.564408	8.286535	-0.429315	0.138021	-0.058963	0.107339	-0.737695	-0.490665	0.775130	0.142112	0.158992	0.594727
31227	-0.473088	5.101569	8.294917	-0.536270	0.110377	-0.161129	0.112375	-0.724503	-0.501166	0.778141	0.132256	0.154648	0.594212
31228	-0.861421	4.479707	8.425691	-0.403623	0.079166	-0.227258	0.118066	-0.712269	-0.511429	0.781642	0.124376	0.151618	0.592097
31229	-1.214237	3.415672	8.757738	-0.529774	0.035503	-0.256651	0.124144	-0.700037	-0.520668	0.785813	0.115173	0.146431	0.589738
31230	-1.538412	2.292491	9.482962	-0.488099	0.023101	-0.203670	0.129694	-0.683986	-0.533981	0.789238	0.106677	0.141438	0.587979
31231	-1.674676	1.110120	10.205884	-0.368843	0.021024	-0.090236	0.132520	-0.673372	-0.540613	0.791007	0.100502	0.137510	0.587621
31232	-1.149407	1.647933	9.678860	-0.122378	0.025996	0.034906	0.134452	-0.667796	-0.544191	0.790768	0.098404	0.136352	0.588566
31233	-0.717797	2.582053	9.532079	0.013369	0.030141	0.101181	0.134462	-0.669567	-0.543951	0.789481	0.098634	0.136645	0.590186
31234	-0.532370	3.523548	9.596573	0.108178	0.062409	0.121510	0.132644	-0.671465	-0.541883	0.787650	0.099983	0.138608	0.591944
31235	-0.671538	3.658151	9.217233	-0.129619	0.092270	0.097052	0.132128	-0.671734	-0.542908	0.786508	0.097251	0.138182	0.594015
31236	-0.694026	3.233291	8.640613	-0.108143	0.078392	0.105903	0.131857	-0.669553	-0.543397	0.785237	0.094959	0.137864	0.596137
31237	-0.666783	3.005637	8.190790	-0.105518	0.025965	0.114499	0.130030	-0.667908	-0.544512	0.784002	0.093463	0.136645	0.598276
31238	-0.376290	3.096093	8.626682	-0.094057	-0.032855	0.123103	0.128995	-0.667356	-0.547066	0.782798	0.092768	0.134713	0.600394
31239	-0.305385	3.526531	9.577827	-0.224714	-0.040948	0.102781	0.125086	-0.664609	-0.550327	0.782081	0.090216	0.131009	0.602534
31240	-0.254497	3.206990	9.811619	-0.441891	0.006296	0.054582	0.123487	-0.653835	-0.557149	0.782181	0.083419	0.125618	0.604529
31241	-0.255224	2.439001	9.545668	-0.551763	0.030031	0.024638	0.122670	-0.641430	-0.567055	0.782680	0.074705	0.119157	0.606328
31242	-0.364451	2.017009	9.685944	-0.734291	0.044869	0.023305	0.124566	-0.625088	-0.577479	0.783313	0.062768	0.110846	0.608436
31243	-0.620984	1.932596	9.740053	-0.589301	0.064237	0.017441	0.126855	-0.609566	-0.587659	0.783648	0.053004	0.104406	0.610070
31244	-0.814621	1.871139	9.596833	-0.607139	0.075707	0.012114	0.128095	-0.593222	-0.596785	0.783938	0.042640	0.098102	0.611554
31245	-1.002549	1.921334	9.803292	-0.523063	0.092351	0.018136	0.129218	-0.576874	-0.609771	0.783946	0.033550	0.092888	0.612923
31246	-1.571810	1.993834	10.039731	-0.360197	0.111773	0.012525	0.130852	-0.563940	-0.614303	0.783813	0.026609	0.090151	0.613841
31247	-1.469285	1.486827	9.658140	-0.369926	0.118866	-0.002626	0.135132	-0.558648	-0.618821	0.783816	0.019527	0.087267	0.614520
31248	-1.150564	1.491145	9.523272	-0.315411	0.092543	0.007277	0.138082	-0.547627	-0.624678	0.783681	0.013512	0.084773	0.615204
31249	-1.162712	1.818296	9.517525	-0.300951	0.086495	-0.024291	0.139741	-0.539870	-0.627974	0.783911	0.007879	0.082247	0.615351
31250	-1.233319	1.406851	9.273097	-0.282923	0.057784	-0.057806	0.142568	-0.530347	-0.633071	0.784564	0.002691	0.079615	0.614909
31251	-1.130292	0.958634	9.243025	-0.270535	0.031472	-0.036785	0.143964	-0.521635	-0.637384	0.784982	-0.001812	0.076613	0.614760
31252	-0.923379	0.840594	9.706079	-0.111499	0.037394	0.001309	0.145378	-0.516873	-0.639933	0.784910	-0.003966	0.075765	0.614947
31253	-0.978132	1.277290	10.023970	-0.138476	0.067876	0.033924	0.147063	-0.514702	-0.641739	0.784388	-0.006720	0.074955	0.615689
31254	-1.217319	1.242069	10.479808	-0.084779	0.108122	0.030110	0.149509	-0.509266	-0.643009	0.783849	-0.009282	0.075547	0.616268
31255	-1.361497	1.011394	10.178017	-0.109773	0.151959	0.037139	0.150284	-0.509134	-0.641603	0.783149	-0.012609	0.076419	0.616992
31256	-1.461625	0.529847	9.740792	-0.237670	0.148561	0.034373	0.154414	-0.502754	-0.642246	0.782432	-0.018058	0.075757	0.617847
31257	-1.660636	0.400312	9.342111	-0.074114	0.101417	0.070684	0.156097	-0.498811	-0.646095	0.781390	-0.020184	0.076302	0.619032
31258	-1.560853	0.514562	9.207992	-0.287081	0.083848	0.074351	0.158281	-0.493646	-0.646592	0.780220	-0.025539	0.074023	0.620584
31259	-1.624453	0.723215	9.643491	-0.179807	0.076781	0.082209	0.159942	-0.486843	-0.648609	0.779002	-0.029011	0.072898	0.622093
31260	-1.522728	0.761437	9.818477	-0.009764	0.075044	0.067554	0.160338	-0.486708	-0.650674	0.778053	-0.029943	0.073921	0.623115
31261	-1.723899	0.659167	9.679659	0.070808	0.061182	0.056679	0.160994	-0.488619	-0.648900	0.777311	-0.029355	0.075675	0.623858
31262	-1.694554	1.061714	9.268302	-0.095397	0.007076	0.006890	0.162044	-0.489987	-0.649315	0.777164	-0.030861	0.074535	0.624106
31263	-1.606529	0.534887	9.446523	-0.151717	0.021041	-0.007707	0.160718	-0.484394	-0.651300	0.777145	-0.033328	0.072872	0.624200
31264	-1.680120	0.380842	9.217095	-0.143610	0.019382	-0.014708	0.161606	-0.480039	-0.652043	0.777206	-0.035769	0.071307	0.624169
31265	-1.800076	-0.199013	9.612777	-0.129406	0.014077	-0.005903	0.161462	-0.476360	-0.653807	0.777177	-0.037831	0.069824	0.624250
31266	-1.924466	-1.397054	9.960538	-0.097612	0.010395	0.068119	0.161698	-0.470502	-0.656456	0.776240	-0.039328	0.068755	0.625442
31267	-1.340859	-1.180726	10.623639	0.032508	0.060605	0.178368	0.161702	-0.472138	-0.654928	0.773963	-0.039277	0.070117	0.628110
31268	-1.418866	-0.913895	9.598867	-0.033866	0.093020	0.253883	0.160273	-0.472402	-0.655167	0.770611	-0.040558	0.071267	0.632009
31269	-1.165263	-0.573629	9.840898	-0.001879	0.104160	0.301727	0.158986	-0.475120	-0.654916	0.766653	-0.041444	0.072926	0.636559
31270	-1.257507	0.022123	10.170553	0.076791	0.105856	0.311261	0.157190	-0.480560	-0.653398	0.762591	-0.041103	0.075720	0.641118
31271	-1.635653	0.830521	10.101404	0.039576	0.109627	0.239028	0.155634	-0.483004	-0.651082	0.759404	-0.041496	0.077924	0.644601
31272	-2.293504	0.696743	9.504774	-0.179941	0.090045	0.119464	0.156019	-0.481508	-0.651974	0.757572	-0.045147	0.077008	0.646619
31273	-2.644647	-0.120791	9.445538	-0.340838	0.043876	0.068718	0.155853	-0.472787	-0.655877	0.756309	-0.050769	0.073203	0.648120
31274	-2.388170	-0.725956	9.602180	-0.181839	0.055944	0.122587	0.157787	-0.467892	-0.658561	0.754455	-0.054007	0.071754	0.650178
31275	-2.062646	-0.447370	9.518467	0.004031	0.057531	0.178541	0.155445	-0.468425	-0.657758	0.752070	-0.054490	0.072755	0.652785
31276	-1.844234	0.382934	9.482873	0.072860	0.050436	0.196745	0.155984	-0.471697	-0.657799	0.749506	-0.053708	0.074617	0.655582
31277	-1.995355	0.514679	9.711579	0.039896	0.036517	0.155988	0.154430	-0.474277	-0.655870	0.747464	-0.053398	0.075764	0.657804
31278	-2.017166	0.502883	9.730856	0.065073	0.036592	0.127978	0.153147	-0.477267	-0.656137	0.745786	-0.052656	0.077241	0.659594
31279	-2.008429	0.379643	9.561150	0.061580	0.015676	0.106704	0.151085	-0.481343	-0.655374	0.744434	-0.051818	0.078329	0.661058
31280	-2.004173	0.304569	9.401648	0.072331	-0.005274	0.101407	0.149531	-0.483788	-0.653573	0.743159	-0.050457	0.079249	0.662487
31281	-2.134759	0.274516	9.464909	0.076019	-0.019177	0.071455	0.149160	-0.487464	-0.653088	0.742334	-0.049007	0.079990	0.663430
31282	-2.206284	0.389318	9.860948	0.120736	-0.015719	0.066543	0.147093	-0.490177	-0.652826	0.741573	-0.046845	0.081361	0.664270
31283	-1.911006	0.494573	9.643334	0.185240	0.001772	0.059964	0.146589	-0.495080	-0.649520	0.740958	-0.044075	0.083866	0.664834
31284	-1.537928	0.673835	9.445126	0.077993	-0.015767	0.034375	0.145301	-0.497798	-0.649013	0.740565	-0.042598	0.084637	0.665271
31285	-1.367673	0.845754	9.474470	0.091634	-0.015709	-0.014006	0.142980	-0.501872	-0.648503	0.740872	-0.041073	0.085565	0.664907
31286	-1.250809	0.975227	9.643165	0.121248	-0.022714	-0.039382	0.143001	-0.506504	-0.646875	0.741442	-0.038996	0.086742	0.664243
31287	-1.346593	1.082224	9.784599	0.087384	-0.027896	-0.073965	0.141572	-0.508132	-0.644939	0.742555	-0.037425	0.087372	0.663006
31288	-1.723327	1.070954	9.857409	0.062484	-0.011985	-0.104821	0.143405	-0.510185	-0.644858	0.743961	-0.036471	0.087880	0.661414
31289	-1.843487	1.153365	9.760866	0.128750	0.009093	-0.107731	0.144967	-0.511148	-0.643603	0.745475	-0.034811	0.089594	0.659567
31290	-1.819419	1.156649	9.323339	0.118110	0.028434	-0.111260	0.146556	-0.516742	-0.642394	0.746925	-0.033574	0.091435	0.657735
31291	-1.702646	0.939473	9.382314	0.155534	0.024831	-0.081122	0.147866	-0.519883	-0.639742	0.748059	-0.031658	0.093765	0.656211
31292	-1.688496	0.550193	9.524304	0.275323	-0.027667	-0.079644	0.149959	-0.524392	-0.635441	0.749295	-0.027273	0.096850	0.654548
31293	-1.828167	0.604028	9.470858	0.023135	-0.067844	-0.117702	0.147761	-0.528196	-0.633385	0.750991	-0.026207	0.096032	0.652766
31294	-1.469833	0.731979	9.757605	0.024751	-0.059340	-0.084262	0.148535	-0.526019	-0.634920	0.752162	-0.025175	0.095356	0.651557
31295	-1.087101	0.913320	9.477633	0.152726	-0.034885	-0.074501	0.149329	-0.530112	-0.632140	0.753287	-0.022483	0.096716	0.650153
31296	-1.250619	1.017061	9.167836	0.092802	-0.050538	-0.074918	0.149729	-0.532567	-0.630626	0.754385	-0.020519	0.097066	0.648892
31297	-1.305445	0.777133	9.213613	0.083920	-0.097706	-0.106028	0.147256	-0.532826	-0.630205	0.755996	-0.018090	0.096551	0.647163
31298	-1.474537	0.751101	9.707401	0.027524	-0.118744	-0.119698	0.146220	-0.533365	-0.630710	0.757762	-0.016316	0.095006	0.645371
31299	-1.568846	1.056072	10.103420	-0.030648	-0.117058	-0.125321	0.145047	-0.533086	-0.630690	0.759603	-0.015404	0.092699	0.643562
31300	-1.756991	1.405266	10.565640	-0.080673	-0.087325	-0.144845	0.143733	-0.529809	-0.632183	0.761584	-0.015721	0.090227	0.641563
31301	-1.476099	1.518445	10.542891	-0.050893	-0.022564	-0.180583	0.142946	-0.527352	-0.634464	0.763934	-0.016408	0.089087	0.638905
31302	-1.302596	1.502035	9.551142	-0.026508	0.023123	-0.189966	0.147089	-0.523833	-0.634234	0.766297	-0.017393	0.088976	0.636057
31303	-1.197924	1.627956	9.313783	-0.044294	0.037165	-0.202382	0.149155	-0.520711	-0.634620	0.768795	-0.018739	0.088831	0.633018
31304	-1.348123	1.561511	9.222998	-0.085320	0.019794	-0.234432	0.152782	-0.516506	-0.636693	0.771684	-0.020664	0.087904	0.629563
31305	-1.541204	0.888159	9.529322	-0.075524	0.003192	-0.241556	0.157185	-0.512307	-0.637619	0.774689	-0.022111	0.086831	0.625961
31306	-2.055222	0.245864	9.735439	-0.026519	0.032093	-0.197018	0.161316	-0.506472	-0.637495	0.777085	-0.023212	0.086845	0.622943
31307	-2.381204	0.241382	9.798277	0.001988	0.065349	-0.161347	0.164426	-0.503764	-0.638287	0.778990	-0.024152	0.087762	0.620395
31308	-2.559127	0.355010	9.539184	-0.024924	0.063644	-0.138557	0.166230	-0.500777	-0.638027	0.780564	-0.025522	0.088312	0.618280
31309	-2.214705	0.577883	9.372963	-0.021389	0.040805	-0.129856	0.171429	-0.499579	-0.638351	0.782094	-0.026521	0.088606	0.616258
31310	-2.001423	0.687111	9.458889	-0.128794	0.028437	-0.127203	0.172976	-0.496726	-0.638861	0.783515	-0.029062	0.087330	0.614519
31311	-1.751891	0.464100	9.521459	-0.100246	0.024829	-0.113031	0.175041	-0.493195	-0.639629	0.784809	-0.031080	0.086417	0.612896
31312	-1.582698	0.486981	9.570726	-0.159320	0.035237	-0.106422	0.177616	-0.487351	-0.641155	0.785914	-0.034149	0.084884	0.611529
31313	-1.872670	0.455557	9.565658	-0.183479	0.045809	-0.102954	0.178499	-0.480952	-0.643680	0.786973	-0.037717	0.083282	0.610176
31314	-2.217231	0.537029	10.163124	-0.236294	0.037922	-0.115597	0.182373	-0.474433	-0.645863	0.788093	-0.042043	0.080839	0.608774
31315	-2.380320	0.670132	10.805277	-0.254990	0.044909	-0.150892	0.184933	-0.465319	-0.648258	0.789637	-0.046813	0.078332	0.606750
31316	-2.413800	0.370476	11.035218	-0.280780	0.124537	-0.170234	0.189040	-0.453625	-0.651036	0.791215	-0.052973	0.076663	0.604396
31317	-2.096446	0.869237	10.576825	-0.110511	0.189386	-0.195177	0.194877	-0.449297	-0.652626	0.793159	-0.057262	0.078154	0.601259
31318	-1.922390	0.595248	9.505212	-0.078908	0.238623	-0.216001	0.204741	-0.444991	-0.652603	0.795276	-0.061668	0.080675	0.597683
31319	-1.919039	0.401584	9.099241	-0.102971	0.275455	-0.216074	0.214065	-0.438232	-0.650359	0.797269	-0.066879	0.083602	0.594053
31320	-2.061518	-0.255810	8.460907	0.021430	0.237189	-0.220671	0.226531	-0.434213	-0.649476	0.799512	-0.069671	0.087276	0.590178
31321	-1.902096	-0.249607	8.536501	-0.168347	0.181071	-0.218781	0.235090	-0.429628	-0.648530	0.801530	-0.074830	0.087918	0.586704
31322	-2.145707	-0.572708	9.214956	-0.386841	0.140679	-0.211715	0.240759	-0.417942	-0.651461	0.803145	-0.083001	0.085244	0.583782
31323	-2.246092	-1.107895	9.325017	-0.312778	0.121390	-0.179605	0.246029	-0.405029	-0.653730	0.804497	-0.089723	0.083263	0.581207
31324	-1.958912	-1.459519	9.107028	-0.180637	0.135230	-0.110014	0.251832	-0.395934	-0.653470	0.805197	-0.094336	0.083068	0.579533
31325	-1.809124	-1.437581	8.798395	-0.053882	0.131614	-0.036881	0.254932	-0.392000	-0.653221	0.805309	-0.096793	0.084469	0.578769
31326	-1.942865	-1.236468	8.948448	-0.037976	0.112290	-0.001511	0.257385	-0.389563	-0.651560	0.804595	-0.098726	0.085686	0.579256
31327	-2.165425	-1.290506	8.798353	-0.129370	0.070316	0.018879	0.258683	-0.388752	-0.651958	0.804008	-0.101611	0.085300	0.579629
31328	-2.332716	-1.079468	9.749031	-0.104397	0.054445	0.006739	0.261140	-0.384950	-0.653631	0.803369	-0.103896	0.084864	0.580174
31329	-2.753684	-1.205217	10.022764	-0.070429	0.052776	0.005313	0.263077	-0.382782	-0.652866	0.803083	-0.105666	0.084834	0.580255
31330	-3.057423	-1.148732	10.417733	-0.137500	0.089528	-0.001998	0.262654	-0.377331	-0.652292	0.802517	-0.108887	0.084576	0.580479
31331	-3.078347	-1.365757	10.175113	-0.093544	0.112381	-0.014845	0.266020	-0.373807	-0.653337	0.802303	-0.111783	0.085194	0.580135
31332	-3.078689	-1.396260	9.636477	-0.052414	0.126448	0.010184	0.269002	-0.372871	-0.651442	0.801828	-0.114027	0.086564	0.580153
31333	-2.922176	-1.770139	8.885879	0.009181	0.105483	0.053628	0.271601	-0.373158	-0.650196	0.801050	-0.115126	0.088420	0.580730
31334	-2.581994	-1.463226	8.665390	0.029506	0.068558	0.106477	0.273945	-0.374261	-0.648698	0.799760	-0.115210	0.090037	0.582240
31335	-2.406585	-1.252264	8.892190	-0.006530	0.028108	0.143944	0.273182	-0.377253	-0.648973	0.798025	-0.115515	0.090662	0.584459
31336	-2.457901	-0.673624	9.235714	-0.042388	0.012270	0.148157	0.272931	-0.378614	-0.649626	0.796171	-0.116015	0.090635	0.586887
31337	-2.950445	-0.685195	9.701220	0.018412	0.001848	0.141649	0.271495	-0.378471	-0.648316	0.794556	-0.115602	0.091129	0.589078
31338	-3.211907	-0.438408	9.518872	0.070569	0.016083	0.094630	0.271247	-0.380376	-0.648846	0.793576	-0.114446	0.092366	0.590431
31339	-3.346125	-0.293584	9.348674	0.110136	0.009261	0.054434	0.271004	-0.385007	-0.646313	0.793173	-0.112822	0.093893	0.591044
31340	-3.339590	-0.053315	9.291304	0.004809	0.005865	0.000832	0.270379	-0.388817	-0.647371	0.793152	-0.112764	0.093975	0.591069
31341	-3.363707	-0.398336	9.652811	-0.059429	0.056620	-0.036532	0.271279	-0.386915	-0.647366	0.793344	-0.114558	0.094081	0.590450
31342	-3.149254	-0.457940	9.582991	0.087283	0.072335	-0.024907	0.274274	-0.388022	-0.646134	0.793695	-0.114025	0.096133	0.589751
31343	-2.842257	-0.064223	9.351770	0.230422	0.044316	-0.020448	0.275076	-0.392931	-0.644263	0.794368	-0.111022	0.099515	0.588855
31344	-2.549175	0.076641	8.975983	0.142905	0.021611	-0.052941	0.276136	-0.398115	-0.641241	0.795244	-0.109064	0.101351	0.587724
31345	-2.567107	-0.056525	8.638177	-0.064496	-0.048245	-0.104065	0.278200	-0.394584	-0.641880	0.796424	-0.109791	0.099609	0.586287
31346	-2.891643	-0.206733	9.023741	-0.028735	-0.077936	-0.117952	0.276893	-0.392260	-0.643898	0.797875	-0.109523	0.097699	0.584683
31347	-3.135076	-0.492537	9.315730	0.092929	-0.069133	-0.120550	0.274926	-0.390616	-0.642308	0.799619	-0.107522	0.097443	0.582712
31348	-3.393244	-0.818583	9.780404	0.024852	-0.060430	-0.115727	0.275198	-0.391433	-0.644379	0.801118	-0.106599	0.096444	0.580986
31349	-3.064883	-0.818938	9.715087	0.187686	-0.049984	-0.109313	0.274944	-0.393885	-0.642082	0.802875	-0.103300	0.097625	0.578956
31350	-2.868531	-1.046695	9.662714	0.134011	-0.057031	-0.113359	0.272875	-0.397689	-0.639772	0.804558	-0.100661	0.097955	0.577025
31351	-2.472604	-1.032668	8.967376	0.085576	-0.069361	-0.071561	0.272636	-0.400411	-0.641339	0.805691	-0.098721	0.097698	0.575823
31352	-2.688199	-0.786314	8.760598	0.267860	-0.127060	-0.028026	0.271475	-0.403267	-0.639677	0.806777	-0.092946	0.098609	0.575107
31353	-2.734149	-0.122140	8.775839	0.216697	-0.139408	0.007834	0.267354	-0.412236	-0.637386	0.807356	-0.087936	0.098889	0.575035
31354	-2.996122	-0.319330	9.686594	0.217318	-0.157089	0.036871	0.263996	-0.416577	-0.637635	0.807612	-0.082497	0.098846	0.575487
31355	-2.995359	-0.576553	10.510286	0.256552	-0.117040	0.053974	0.258576	-0.426084	-0.634944	0.807636	-0.077020	0.100026	0.576010
31356	-2.760168	-0.780123	10.602039	0.129431	-0.047235	0.085789	0.255230	-0.432877	-0.634575	0.806935	-0.074165	0.100817	0.577227
31357	-2.294465	-0.813493	10.314076	0.125832	0.013867	0.115803	0.254474	-0.437232	-0.634735	0.805760	-0.072198	0.102665	0.578790
31358	-2.130049	-0.413672	9.356028	0.090046	0.043669	0.152713	0.252535	-0.440628	-0.632808	0.804034	-0.070888	0.104563	0.581009
31359	-2.195844	-0.154015	9.162528	0.133013	0.024494	0.149509	0.252563	-0.446622	-0.631065	0.802440	-0.068852	0.106691	0.583067
31360	-2.483756	0.098693	9.276055	0.109690	0.005280	0.155573	0.250899	-0.451654	-0.630832	0.800767	-0.066770	0.108202	0.585325
31361	-2.429581	0.231898	9.719284	0.061411	0.001703	0.134943	0.249742	-0.455326	-0.629049	0.799276	-0.065635	0.109103	0.587321
31362	-2.241647	0.175178	9.738638	0.020352	0.012180	0.115227	0.248200	-0.459678	-0.627652	0.797927	-0.065150	0.109621	0.589110
31363	-2.233031	0.043879	9.292487	0.047282	0.009677	0.106583	0.247429	-0.461581	-0.627144	0.796726	-0.064381	0.110428	0.590668
31364	-1.986366	0.095059	9.355830	0.052570	0.020046	0.125980	0.246410	-0.465389	-0.627295	0.795265	-0.063451	0.111464	0.592540
31365	-2.087186	0.168836	9.631497	0.066838	0.012142	0.126976	0.245117	-0.467971	-0.625370	0.793835	-0.062330	0.112539	0.594371
31366	-2.212057	0.261499	9.729763	0.054334	0.033155	0.126134	0.245797	-0.472469	-0.626712	0.792332	-0.061526	0.113802	0.596216
31367	-2.221041	0.357594	9.673271	0.032904	0.040174	0.120740	0.244883	-0.473419	-0.624133	0.790862	-0.061269	0.114890	0.597983
31368	-2.436787	0.584548	9.413404	0.058856	0.033283	0.126308	0.242820	-0.476405	-0.624904	0.789347	-0.060396	0.116208	0.599816
31369	-2.542013	0.733764	9.180527	0.020512	0.021159	0.101379	0.242430	-0.477766	-0.622594	0.788127	-0.060135	0.116830	0.601324
31370	-2.683417	0.542570	9.213191	0.006279	0.017743	0.080117	0.242043	-0.478172	-0.622850	0.787134	-0.060011	0.117216	0.602561
31371	-2.589984	0.099590	9.298610	0.004451	-0.006786	0.076370	0.241139	-0.479393	-0.622848	0.786255	-0.059734	0.117181	0.603741
31372	-2.512815	0.080304	9.480355	0.027510	0.001809	0.118834	0.239329	-0.482245	-0.621819	0.784852	-0.058994	0.117618	0.605553
31373	-2.534858	0.365124	9.762575	0.070352	0.005220	0.136841	0.238300	-0.484964	-0.620672	0.783284	-0.057689	0.118632	0.607507
31374	-2.702221	0.601628	9.603330	0.048892	0.019277	0.143887	0.237143	-0.487955	-0.619783	0.781553	-0.056763	0.119628	0.609625
31375	-2.760270	0.592043	9.466745	0.052614	0.017640	0.115729	0.233768	-0.489299	-0.620132	0.780178	-0.055940	0.120609	0.611266
31376	-2.678632	0.533221	9.313972	0.013301	0.024654	0.109267	0.233774	-0.491207	-0.618606	0.778803	-0.055718	0.121213	0.612919
31377	-2.587277	0.479419	9.254891	-0.011773	0.012378	0.111646	0.232216	-0.491607	-0.618973	0.777411	-0.055849	0.121325	0.614650
31378	-2.490865	0.454709	9.285015	0.034697	-0.001660	0.118948	0.230674	-0.495140	-0.618984	0.775997	-0.054948	0.121794	0.616422
31379	-2.470652	0.575259	9.435217	0.034609	-0.001737	0.134824	0.227831	-0.498667	-0.618719	0.774396	-0.054124	0.122277	0.618409
31380	-2.580625	0.725504	9.526807	0.041865	-0.000797	0.112031	0.226796	-0.501114	-0.616668	0.773064	-0.053139	0.122839	0.620047
31381	-2.582268	0.831515	9.585712	0.011521	0.012339	0.097780	0.226031	-0.503289	-0.617450	0.771854	-0.052929	0.123217	0.621496
31382	-2.483572	0.787628	9.642031	-0.024222	-0.001672	0.081568	0.224342	-0.504779	-0.615894	0.770825	-0.053028	0.122912	0.622824
31383	-2.488927	0.715401	9.602798	0.016863	-0.003438	0.097710	0.222528	-0.505314	-0.617288	0.769655	-0.052530	0.123111	0.624273
31384	-2.430612	0.767739	9.564446	-0.003670	0.001813	0.090524	0.221756	-0.507217	-0.616523	0.768523	-0.052333	0.123124	0.625679
31385	-2.357870	0.823641	9.155940	0.013412	0.012390	0.087160	0.220467	-0.509117	-0.617166	0.767436	-0.052098	0.123509	0.626955
31386	-2.497199	0.916755	9.364877	0.004437	0.021124	0.090707	0.218641	-0.508835	-0.616364	0.766253	-0.052018	0.123919	0.628326
31387	-2.400904	0.877447	9.339563	-0.025980	0.028090	0.092237	0.219046	-0.511698	-0.615883	0.765017	-0.052559	0.124058	0.629758
31388	-2.444081	0.911970	9.508548	-0.101113	0.029818	0.082900	0.218255	-0.509514	-0.616365	0.763797	-0.054223	0.123264	0.631253
31389	-2.594116	0.865065	9.516512	-0.149381	0.042115	0.075579	0.218245	-0.506789	-0.617882	0.762592	-0.056857	0.122044	0.632713
31390	-2.565898	0.759052	9.524662	-0.072359	0.045665	0.059381	0.219801	-0.504889	-0.619689	0.761653	-0.058340	0.121830	0.633750
31391	-2.687733	0.608127	9.406228	0.035051	0.044900	0.052239	0.218889	-0.504066	-0.620440	0.760940	-0.058255	0.122966	0.634394
