# Supplementary material for: Identification of Haptic Based Guiding Using Hard Reins
Source: PLoS One. 2015 Jul 22;10(7):e0132020. doi: 10.1371/journal.pone.0132020 (PMC4511788; doi:10.1371/journal.pone.0132020)
Supplement: S2 File — (ZIP) [file pone.0132020.s002.zip › MotionData2/Subject10/T16/gc16.txt]

// Start Time: 0
// Sample rate: 25.0Hz
// Scenario: 4.9
// Firmware Version: 2.6.1
Counter	Acc_X	Acc_Y	Acc_Z	Gyr_X	Gyr_Y	Gyr_Z	Mag_X	Mag_Y	Mag_Z	Quat_w	Quat_x	Quat_y	Quat_z
30623	8.620416	1.103461	-4.081540	-0.568750	-0.070194	-0.005920	-0.872096	0.030058	-0.014622	0.236529	0.767239	-0.278005	0.527363
30624	8.738487	1.202248	-4.010313	-0.566506	0.016500	-0.027624	-0.871534	0.029498	-0.014632	0.239731	0.765516	-0.281646	0.526489
30625	8.756045	1.218569	-4.087839	-0.552591	0.064224	-0.031283	-0.869146	0.027962	-0.016618	0.243291	0.764465	-0.284970	0.524590
30626	8.952894	1.050440	-3.723787	-0.542754	0.054414	-0.047030	-0.870120	0.027417	-0.020241	0.246540	0.762530	-0.287861	0.524311
30627	8.626696	1.167219	-3.927619	-0.544448	0.066961	-0.041861	-0.869697	0.027001	-0.021643	0.250107	0.761487	-0.290877	0.522470
30628	8.858557	1.320748	-3.876485	-0.560551	0.093762	-0.004995	-0.870251	0.026031	-0.023601	0.253412	0.758769	-0.294376	0.522872
30629	8.775880	1.489504	-4.025650	-0.551628	0.082250	-0.031347	-0.870529	0.025901	-0.026388	0.257078	0.757410	-0.297499	0.521283
30630	8.831336	1.411629	-4.056266	-0.551680	0.076028	-0.040153	-0.870382	0.024789	-0.028353	0.260503	0.755089	-0.300440	0.521262
30631	8.802841	1.474457	-4.085924	-0.551621	0.093260	-0.052640	-0.870796	0.024244	-0.032537	0.264462	0.753690	-0.303136	0.519731
30632	9.005661	1.410076	-4.128970	-0.538880	0.099593	-0.059571	-0.870645	0.021731	-0.033262	0.268032	0.751271	-0.305504	0.520017
30633	9.201854	1.332645	-3.947149	-0.539400	0.027674	-0.075037	-0.870915	0.020063	-0.035786	0.271634	0.750703	-0.308048	0.517461
30634	9.032374	1.334152	-3.876867	-0.560333	0.017776	-0.068182	-0.870625	0.017828	-0.036370	0.275110	0.749036	-0.310928	0.516317
30635	9.011397	1.345326	-3.657084	-0.556812	0.000549	-0.059202	-0.869773	0.014891	-0.036407	0.278639	0.748493	-0.313996	0.513347
30636	8.959140	1.475876	-3.701964	-0.535954	-0.004988	-0.055377	-0.870329	0.013913	-0.036134	0.281469	0.747080	-0.316921	0.512062
30637	8.857032	1.423795	-3.631174	-0.546829	-0.005017	-0.048458	-0.870181	0.012237	-0.036571	0.284706	0.746519	-0.320034	0.509146
30638	8.883229	1.417118	-3.899340	-0.547909	-0.024564	-0.076642	-0.871720	0.011535	-0.034335	0.287799	0.745341	-0.322855	0.507350
30639	9.445080	1.837667	-3.327298	-0.548903	0.008212	-0.106791	-0.870724	0.007899	-0.034381	0.291753	0.744944	-0.324989	0.504302
30640	9.379047	1.993921	-3.140485	-0.554739	-0.180754	-0.130471	-0.872384	0.002583	-0.031635	0.294465	0.745608	-0.327967	0.499796
30641	8.706050	2.003701	-3.799333	-0.539431	-0.220461	-0.137230	-0.872374	-0.001216	-0.023728	0.297107	0.747674	-0.330817	0.493226
30642	8.578460	1.975640	-4.163704	-0.543889	-0.108452	-0.068096	-0.871109	-0.003471	-0.018742	0.299505	0.747218	-0.334157	0.490206
30643	8.632986	2.015349	-4.328526	-0.529991	0.077947	-0.062862	-0.872085	-0.004308	-0.018604	0.303249	0.745853	-0.336206	0.488578
30644	8.702152	1.838146	-3.998030	-0.528358	0.009645	0.015400	-0.872496	-0.006259	-0.019876	0.305377	0.743736	-0.339915	0.487914
30645	8.758049	2.019757	-4.270752	-0.552188	-0.027158	0.015395	-0.874468	-0.003179	-0.020247	0.307975	0.742687	-0.343954	0.485039
30646	8.804935	2.071479	-4.068426	-0.552192	-0.030931	0.034003	-0.872790	-0.003189	-0.018308	0.309991	0.740649	-0.348397	0.483699
30647	8.713157	2.152105	-4.020878	-0.559310	0.004369	0.018653	-0.874057	-0.001510	-0.018002	0.312890	0.739169	-0.352313	0.481253
30648	8.685955	2.114021	-3.955178	-0.526344	0.048354	0.018755	-0.873362	-0.000392	-0.018554	0.315218	0.736591	-0.355763	0.481148
30649	8.688602	2.130784	-3.977114	-0.552463	0.082686	0.021781	-0.873088	0.001290	-0.020351	0.318547	0.734325	-0.359123	0.479922
30650	8.795865	2.085131	-3.826941	-0.531331	0.118518	0.034202	-0.873642	0.001028	-0.025089	0.321292	0.730890	-0.362378	0.480888
30651	8.894419	2.089675	-3.773965	-0.547633	0.105614	0.075686	-0.873936	0.004811	-0.028114	0.324201	0.727985	-0.366285	0.480381
30652	8.889234	2.123933	-3.711518	-0.544082	0.102112	0.062480	-0.874221	0.006639	-0.031160	0.326727	0.724372	-0.370152	0.481167
30653	8.826171	2.056713	-3.703435	-0.531216	0.127316	0.057146	-0.873946	0.008611	-0.036021	0.329742	0.721441	-0.373439	0.480974
30654	8.802225	1.889457	-3.807852	-0.551082	0.138201	0.058595	-0.872276	0.011694	-0.040045	0.332657	0.717414	-0.377049	0.482173
30655	8.946305	1.881859	-3.718558	-0.555551	0.158139	0.049598	-0.873685	0.014930	-0.045577	0.336316	0.714023	-0.380213	0.482183
30656	9.042298	1.838059	-3.669873	-0.571166	0.140362	0.031844	-0.873126	0.016062	-0.050310	0.339772	0.709987	-0.383585	0.483049
30657	9.065834	1.809305	-3.606761	-0.549546	0.116912	0.023392	-0.873262	0.016220	-0.055605	0.343270	0.707175	-0.386550	0.482336
30658	9.146653	1.761312	-3.471022	-0.540706	0.078097	0.027277	-0.872432	0.019302	-0.058646	0.345841	0.703936	-0.389958	0.482494
30659	9.088524	1.795782	-3.427837	-0.531814	0.059303	0.008024	-0.871028	0.018464	-0.059781	0.348782	0.701868	-0.392896	0.481004
30660	9.083310	1.832487	-3.360584	-0.544532	0.051994	0.025614	-0.871593	0.020008	-0.061434	0.351207	0.698829	-0.396472	0.480731
30661	9.115951	1.719278	-3.267546	-0.568148	0.041113	0.044854	-0.872996	0.020711	-0.061694	0.354152	0.696334	-0.400364	0.478962
30662	9.068083	1.675148	-3.030196	-0.544772	-0.006076	0.068391	-0.871607	0.023366	-0.062514	0.355692	0.693464	-0.404920	0.478154
30663	8.951395	1.552943	-2.980351	-0.557031	0.036728	0.121021	-0.871340	0.026866	-0.064710	0.357716	0.690401	-0.409749	0.476961
30664	8.699174	1.333476	-3.547802	-0.569674	-0.014352	0.194559	-0.872067	0.033013	-0.063525	0.358301	0.686341	-0.416310	0.476701
30665	8.750267	1.342518	-3.596297	-0.550656	0.107836	0.223238	-0.871397	0.040283	-0.064849	0.359820	0.681720	-0.421943	0.477233
30666	9.130220	1.457568	-3.366128	-0.537581	0.240390	0.109425	-0.870293	0.045906	-0.075673	0.362880	0.676096	-0.425155	0.480058
30667	8.974016	1.288817	-3.842456	-0.549851	0.283496	0.130217	-0.868630	0.051235	-0.082601	0.366710	0.670506	-0.428195	0.482280
30668	9.212562	1.374403	-3.442631	-0.550341	0.243388	0.084497	-0.866401	0.056018	-0.093722	0.370166	0.664894	-0.431117	0.484800
30669	9.092019	1.467172	-3.414509	-0.548280	0.272891	0.107327	-0.865427	0.058836	-0.101507	0.374059	0.659539	-0.433852	0.486684
30670	9.540500	1.338625	-3.423340	-0.555712	0.223966	0.146540	-0.864738	0.063621	-0.112058	0.376771	0.653459	-0.437734	0.489310
30671	9.364459	1.171893	-3.211029	-0.552225	0.214237	0.120919	-0.862507	0.067418	-0.120958	0.380024	0.648456	-0.441076	0.490447
30672	9.435508	1.039216	-3.100912	-0.544617	0.141548	0.085176	-0.861963	0.071902	-0.125098	0.382432	0.643738	-0.444623	0.491587
30673	9.400921	1.081287	-2.978106	-0.551016	0.158103	0.050491	-0.861265	0.073601	-0.132057	0.385828	0.639861	-0.447432	0.491447
30674	9.404434	1.077475	-2.811346	-0.536543	0.161785	0.033822	-0.858462	0.073891	-0.137373	0.388794	0.635415	-0.450044	0.492491
30675	9.369867	0.952275	-2.771243	-0.567667	0.125979	0.023037	-0.860269	0.071953	-0.141841	0.392349	0.631918	-0.452881	0.491569
30676	9.372277	1.010438	-2.742900	-0.560445	0.127861	0.010732	-0.860414	0.073923	-0.145722	0.395519	0.627785	-0.455662	0.491756
30677	9.477628	0.889250	-2.693363	-0.571372	0.111524	0.030170	-0.858597	0.075472	-0.150739	0.398884	0.624284	-0.458704	0.490665
30678	9.445639	0.836621	-2.639575	-0.562471	0.084492	0.025117	-0.857189	0.074079	-0.153135	0.401520	0.620386	-0.461994	0.490372
30679	9.464849	0.880209	-2.606260	-0.547160	0.068251	0.020096	-0.856070	0.074926	-0.156341	0.404252	0.617547	-0.464989	0.488877
30680	9.458246	0.879736	-2.688399	-0.557176	0.062912	0.018244	-0.856914	0.076334	-0.158969	0.406671	0.613929	-0.468284	0.488283
30681	9.515476	0.836301	-2.620335	-0.548227	0.043065	0.016705	-0.856359	0.078020	-0.162023	0.409184	0.611316	-0.471429	0.486431
30682	9.417125	0.894616	-2.669180	-0.544695	0.037828	-0.004464	-0.856359	0.078444	-0.163552	0.411419	0.608224	-0.474499	0.485436
30683	9.448256	0.880072	-2.644896	-0.551754	0.071185	-0.002978	-0.855377	0.078167	-0.164956	0.414404	0.605457	-0.477185	0.483721
30684	9.470153	0.896758	-2.659609	-0.548150	0.066666	-0.002901	-0.854671	0.077050	-0.165810	0.416921	0.602010	-0.480041	0.483034
30685	9.489172	0.850815	-2.644625	-0.574640	0.053471	-0.024364	-0.855512	0.077477	-0.167751	0.420186	0.599390	-0.482813	0.480693
30686	9.464896	0.868050	-2.618206	-0.542822	0.059639	-0.025803	-0.855503	0.075947	-0.169718	0.422778	0.596243	-0.485370	0.479759
30687	9.512609	0.894861	-2.533999	-0.550035	0.064970	-0.013526	-0.854381	0.075813	-0.172377	0.425725	0.593578	-0.487914	0.477874
30688	9.406421	0.895530	-2.533865	-0.530148	0.052313	-0.020314	-0.854230	0.073863	-0.174629	0.428026	0.590527	-0.490450	0.477001
30689	9.420978	0.866289	-2.557721	-0.553513	0.090236	-0.017282	-0.852829	0.073866	-0.176313	0.431268	0.587595	-0.492743	0.475336
30690	9.501739	0.852279	-2.398199	-0.544156	0.133346	-0.006814	-0.853658	0.072205	-0.180785	0.434384	0.583488	-0.494845	0.475374
30691	9.593390	0.866291	-2.383981	-0.566228	0.101203	-0.026317	-0.852822	0.073608	-0.183008	0.437935	0.580391	-0.497028	0.473626
30692	9.496621	1.012528	-2.284000	-0.542717	0.082949	-0.013551	-0.850858	0.072910	-0.184564	0.440580	0.576809	-0.499443	0.473009
30693	9.544188	0.947345	-2.225346	-0.526309	0.074465	0.019423	-0.850581	0.074603	-0.189567	0.442947	0.573823	-0.501979	0.471743
30694	9.548779	0.988714	-2.175072	-0.539142	0.040908	0.050446	-0.849327	0.075857	-0.189564	0.444505	0.569998	-0.505439	0.471221
30695	9.577648	0.940126	-2.186650	-0.545668	0.010275	0.054096	-0.848631	0.076976	-0.190255	0.446100	0.567058	-0.509093	0.469323
30696	9.625581	0.881918	-2.171567	-0.552141	-0.005853	0.047929	-0.848920	0.078931	-0.189535	0.447335	0.563548	-0.513030	0.468087
30697	9.599515	0.682928	-2.328785	-0.544794	-0.005950	0.054184	-0.849212	0.082012	-0.191452	0.448729	0.560723	-0.516792	0.466002
30698	9.553888	0.811504	-2.296331	-0.543182	-0.027455	0.040187	-0.848100	0.083966	-0.191441	0.449691	0.557540	-0.520719	0.464520
30699	9.549397	0.682791	-2.401204	-0.555858	-0.025570	0.037360	-0.849085	0.085085	-0.190864	0.451134	0.554933	-0.524546	0.461930
30700	9.563183	0.688111	-2.309464	-0.548669	-0.025437	0.018865	-0.848249	0.085493	-0.188078	0.452355	0.551871	-0.528236	0.460196
30701	9.539180	0.693005	-2.323984	-0.545084	-0.045471	0.040258	-0.849512	0.085910	-0.186530	0.453416	0.549470	-0.532146	0.457512
30702	9.660352	0.587604	-2.438951	-0.541507	-0.048901	0.020876	-0.848959	0.087446	-0.186658	0.454270	0.546636	-0.535973	0.455588
30703	9.398182	0.663686	-2.516769	-0.552266	-0.034571	0.033007	-0.848400	0.087159	-0.184574	0.455563	0.544109	-0.539746	0.452860
30704	9.516213	0.629186	-2.504461	-0.539345	0.008788	0.015218	-0.849668	0.089119	-0.184823	0.457048	0.540801	-0.542935	0.451512
30705	9.496723	0.556737	-2.515707	-0.568474	-0.001857	0.011391	-0.849247	0.089121	-0.185802	0.459033	0.538027	-0.546296	0.448750
30706	9.375998	0.562392	-2.505944	-0.542009	0.015990	0.015105	-0.849533	0.090234	-0.183976	0.460608	0.534601	-0.549409	0.447427
30707	9.342684	0.508894	-2.592288	-0.537186	0.064731	0.002468	-0.847438	0.091490	-0.184815	0.463035	0.531585	-0.551758	0.445622
30708	9.288975	0.594567	-2.472359	-0.545935	0.127892	-0.004221	-0.848000	0.092622	-0.188703	0.466037	0.527308	-0.553634	0.445247
30709	9.398811	0.531801	-2.350993	-0.554624	0.189119	0.005041	-0.846604	0.094307	-0.192321	0.469966	0.522961	-0.554974	0.444575
30710	9.509782	0.489929	-2.365171	-0.569057	0.212754	-0.009409	-0.845202	0.095166	-0.199433	0.474165	0.517731	-0.556161	0.444756
30711	9.296398	0.562383	-2.201389	-0.547392	0.196420	-0.010867	-0.843530	0.097689	-0.202905	0.478197	0.513526	-0.557154	0.444070
30712	9.497247	1.001367	-1.749883	-0.545797	0.161813	0.031903	-0.841853	0.099521	-0.208893	0.481185	0.508469	-0.558994	0.444348
30713	10.114221	1.371454	-1.462471	-0.556234	0.091340	0.067759	-0.840462	0.102324	-0.212221	0.483432	0.504198	-0.561807	0.443227
30714	9.936942	1.419994	-1.607751	-0.533872	0.022607	0.083459	-0.839776	0.105679	-0.213028	0.484255	0.499880	-0.565365	0.442696
30715	9.862676	1.562557	-1.299961	-0.546926	-0.038911	0.116404	-0.840516	0.114334	-0.209586	0.484522	0.496271	-0.569771	0.440812
30716	9.813169	1.644817	-1.721242	-0.541962	-0.151032	0.159634	-0.840561	0.123822	-0.204747	0.482746	0.492498	-0.575792	0.439165
30717	9.996005	1.552498	-2.000742	-0.553308	-0.254017	0.199097	-0.842422	0.131481	-0.195034	0.479874	0.489722	-0.583067	0.435805
30718	9.608175	1.408923	-2.162927	-0.561052	-0.351479	0.215438	-0.840939	0.142339	-0.183082	0.475402	0.486786	-0.591637	0.432432
30719	9.369860	1.451143	-2.221070	-0.568503	-0.418720	0.279418	-0.841849	0.155140	-0.165376	0.469986	0.484235	-0.601261	0.427919
30720	9.380570	1.491431	-2.337514	-0.553835	-0.419121	0.316759	-0.844033	0.170730	-0.144564	0.463646	0.480596	-0.611226	0.424809
30721	9.237705	1.470900	-2.286352	-0.552057	-0.391556	0.254652	-0.843960	0.182549	-0.126457	0.458530	0.478128	-0.620030	0.420365
30722	9.519191	1.669078	-2.388007	-0.543627	-0.324532	0.216387	-0.844149	0.190740	-0.109502	0.453999	0.474882	-0.627916	0.417246
30723	9.491246	1.147280	-2.768749	-0.564581	-0.194432	0.186095	-0.843644	0.201039	-0.096851	0.452009	0.471409	-0.634232	0.413776
30724	9.036734	0.881728	-2.794172	-0.546274	-0.036038	0.188749	-0.841168	0.209388	-0.087582	0.451319	0.466011	-0.639172	0.413042
30725	8.986251	0.707360	-2.903307	-0.545470	0.088303	0.186198	-0.840219	0.216089	-0.086126	0.452729	0.460325	-0.642695	0.412408
30726	9.016370	0.201571	-2.984689	-0.541017	0.198046	0.201445	-0.837592	0.223911	-0.086623	0.454841	0.452825	-0.645514	0.413982
30727	9.135765	-0.428869	-2.813508	-0.563743	0.305823	0.248223	-0.834957	0.230772	-0.092566	0.458648	0.444312	-0.647678	0.415621
30728	9.695930	-0.915465	-2.770167	-0.530582	0.341227	0.305945	-0.830526	0.243646	-0.100832	0.461568	0.434283	-0.649903	0.419499
30729	9.961386	-0.984998	-2.801158	-0.538329	0.298649	0.239815	-0.824959	0.253027	-0.110118	0.465023	0.426075	-0.651717	0.421283
30730	9.452724	-1.019079	-2.580217	-0.544043	0.258995	0.236334	-0.822472	0.261701	-0.114787	0.467483	0.417432	-0.654073	0.423555
30731	9.253649	-1.303380	-2.255416	-0.528390	0.138026	0.249553	-0.818045	0.274131	-0.115528	0.468593	0.410465	-0.657273	0.424184
30732	9.799614	-1.283500	-2.005077	-0.532446	0.041968	0.319199	-0.814739	0.285709	-0.111112	0.467340	0.402616	-0.662136	0.425522
30733	10.095498	-1.136252	-2.120681	-0.531174	-0.006020	0.250592	-0.811434	0.297426	-0.106833	0.466516	0.396757	-0.666622	0.424926
30734	9.949757	-1.263046	-2.061080	-0.540504	-0.021768	0.200991	-0.807568	0.308576	-0.100334	0.465432	0.390887	-0.671111	0.424487
30735	9.790927	-1.286649	-2.130676	-0.553805	-0.078694	0.125074	-0.804812	0.316925	-0.091207	0.464848	0.387051	-0.675401	0.421831
30736	9.496948	-1.051980	-2.386609	-0.536229	-0.165081	0.102792	-0.803452	0.324012	-0.079851	0.462595	0.383713	-0.680357	0.419385
30737	9.500061	-0.810164	-2.360316	-0.532963	-0.184354	0.041939	-0.801094	0.326620	-0.067016	0.461097	0.382044	-0.684752	0.415387
30738	9.667168	-0.559596	-2.315010	-0.556980	-0.230903	0.024315	-0.800420	0.329929	-0.053743	0.458725	0.380093	-0.689825	0.411391
30739	9.545129	-0.419076	-2.381654	-0.544741	-0.251667	-0.077151	-0.801971	0.329747	-0.039513	0.457365	0.380469	-0.693954	0.405573
30740	9.469202	-0.368743	-2.524674	-0.541606	-0.283251	-0.172464	-0.804486	0.326220	-0.027819	0.455717	0.381762	-0.697814	0.399544
30741	9.394550	-0.309749	-2.827265	-0.537959	-0.237377	-0.264699	-0.806712	0.320878	-0.016565	0.455992	0.384649	-0.700241	0.392148
30742	9.365664	-0.447793	-2.903006	-0.550428	-0.192097	-0.284605	-0.809766	0.313880	-0.011317	0.456532	0.386657	-0.702402	0.385625
30743	9.418728	-0.421440	-2.886457	-0.536740	-0.190522	-0.265863	-0.814641	0.306884	-0.005218	0.457426	0.389148	-0.704298	0.378537
30744	9.322699	-0.397002	-2.939759	-0.535873	-0.219713	-0.227648	-0.816855	0.299315	0.003225	0.456987	0.390653	-0.706971	0.372485
30745	9.183976	-0.334114	-3.070753	-0.555723	-0.201623	-0.226237	-0.818787	0.291613	0.009434	0.457540	0.392441	-0.709339	0.365358
30746	9.173819	-0.367579	-3.022041	-0.560739	-0.144164	-0.201887	-0.820731	0.286139	0.018035	0.458139	0.392756	-0.711641	0.359746
30747	9.971148	0.146340	-3.512095	-0.553283	-0.075060	-0.260358	-0.825060	0.282777	0.023471	0.460689	0.394091	-0.712491	0.353292
30748	9.408943	0.652040	-3.594306	-0.561856	0.049839	-0.323197	-0.826703	0.273831	0.025064	0.464890	0.394708	-0.712001	0.348047
30749	8.241206	0.556371	-3.064931	-0.541432	0.145416	-0.360091	-0.828615	0.262937	0.024407	0.471148	0.395997	-0.709852	0.342516
30750	8.550972	0.994893	-2.963923	-0.534411	0.133003	-0.380165	-0.833598	0.250099	0.022082	0.476657	0.397055	-0.707864	0.337748
30751	8.856961	1.122322	-3.146974	-0.560694	0.156828	-0.405301	-0.838860	0.237546	0.018367	0.483482	0.398688	-0.705251	0.331534
30752	9.221377	1.263519	-3.388247	-0.549254	0.213989	-0.349682	-0.842315	0.227640	0.015642	0.489986	0.398583	-0.702723	0.327453
30753	9.280052	1.509787	-3.366911	-0.537614	0.203290	-0.366245	-0.846189	0.217879	0.011946	0.496951	0.399547	-0.699693	0.322229
30754	9.528375	2.112476	-3.354639	-0.539805	0.158271	-0.362328	-0.849490	0.204476	0.010020	0.502616	0.400021	-0.697456	0.317673
30755	9.949164	2.395155	-3.329361	-0.556419	0.092991	-0.301845	-0.851965	0.194425	0.008401	0.507735	0.400589	-0.696045	0.311858
30756	9.878406	2.854833	-3.319898	-0.560411	0.027842	-0.267832	-0.853050	0.186035	0.010553	0.511103	0.400320	-0.695940	0.306895
30757	9.259111	2.729031	-3.192020	-0.546001	-0.031454	-0.203754	-0.855960	0.178202	0.014955	0.513784	0.400402	-0.696433	0.301140
30758	8.659132	2.610372	-3.061831	-0.546802	-0.052832	-0.140082	-0.856222	0.173440	0.018253	0.515116	0.398959	-0.698048	0.297012
30759	8.521236	2.606185	-2.711242	-0.553007	-0.047893	-0.088921	-0.856776	0.171192	0.022138	0.516933	0.397463	-0.699610	0.292145
30760	8.822520	2.898376	-2.830887	-0.560800	-0.134420	-0.075107	-0.858169	0.168096	0.029645	0.516828	0.395419	-0.702628	0.287829
30761	8.890896	2.979714	-2.894708	-0.576938	-0.111105	-0.053295	-0.858993	0.163611	0.034205	0.517752	0.393539	-0.705194	0.282421
30762	8.928898	2.868465	-2.869355	-0.561902	-0.083206	0.041358	-0.857745	0.165696	0.037005	0.517689	0.389518	-0.708556	0.279683
30763	8.891147	2.868008	-2.980448	-0.545576	-0.121641	0.098399	-0.857338	0.167635	0.042041	0.517366	0.385860	-0.712171	0.276146
30764	9.400275	2.811543	-2.994997	-0.533188	-0.168405	0.089198	-0.854833	0.170410	0.046233	0.515569	0.381895	-0.716569	0.273631
30765	9.046369	2.900346	-3.063169	-0.554273	-0.091481	0.157423	-0.854021	0.175984	0.050746	0.515429	0.377115	-0.720290	0.270741
30766	8.886420	2.756454	-3.046852	-0.548853	-0.126188	0.203648	-0.853210	0.181270	0.057626	0.513687	0.371067	-0.725131	0.269483
30767	8.847505	2.781182	-2.996334	-0.548801	-0.135526	0.239085	-0.850863	0.187958	0.062138	0.512418	0.365367	-0.729784	0.267113
30768	8.696810	2.744208	-2.877323	-0.548669	-0.130434	0.270861	-0.849497	0.194218	0.070139	0.510191	0.358308	-0.735056	0.266481
30769	8.724948	2.676822	-2.804121	-0.548725	-0.143114	0.278009	-0.847293	0.201744	0.074662	0.508588	0.352032	-0.739940	0.264387
30770	8.730149	2.686183	-2.847725	-0.559551	-0.139584	0.292019	-0.842732	0.214295	0.079637	0.506119	0.344532	-0.745387	0.263703
30771	9.440651	2.719702	-2.955365	-0.549212	-0.079161	0.290154	-0.840386	0.220978	0.085683	0.505396	0.337686	-0.749567	0.262092
30772	9.398395	2.369962	-3.275185	-0.562987	0.029058	0.284867	-0.838048	0.229621	0.090634	0.505439	0.329312	-0.753150	0.262394
30773	9.076694	1.792763	-3.149917	-0.557408	0.186681	0.279395	-0.835569	0.239685	0.088349	0.508795	0.321113	-0.754472	0.262272
30774	8.561321	1.285144	-2.914018	-0.558580	0.282119	0.276844	-0.833777	0.247672	0.080751	0.512582	0.311519	-0.755267	0.264173
30775	8.607038	0.794844	-2.821623	-0.542134	0.283761	0.284046	-0.831152	0.258330	0.067458	0.517205	0.302846	-0.755374	0.264939
30776	8.959205	0.261921	-3.052941	-0.549264	0.276423	0.305254	-0.828662	0.267302	0.057215	0.520593	0.292887	-0.756179	0.267196
30777	9.847019	-0.019766	-3.147636	-0.537961	0.315740	0.345988	-0.824633	0.276554	0.045848	0.525235	0.283087	-0.756112	0.268858
30778	11.206382	-0.688174	-3.547929	-0.534704	0.207295	0.397328	-0.821604	0.290415	0.035931	0.526875	0.272194	-0.757895	0.271862
30779	10.128606	-0.845068	-3.443253	-0.542296	0.175248	0.343227	-0.815908	0.301742	0.029592	0.529300	0.263072	-0.759142	0.272651
30780	8.863300	-0.776402	-3.012231	-0.533014	0.088955	0.298479	-0.812171	0.312225	0.026466	0.529574	0.254287	-0.761469	0.273962
30781	8.611598	-0.878950	-2.660392	-0.533944	0.096217	0.287726	-0.809275	0.322564	0.025296	0.530959	0.246463	-0.763099	0.273894
30782	9.472965	-0.627275	-2.512129	-0.552308	0.067362	0.311775	-0.804140	0.332467	0.027450	0.530849	0.237348	-0.765695	0.274912
30783	9.819908	-0.633841	-2.440032	-0.551710	0.047108	0.264203	-0.799979	0.341682	0.027235	0.531637	0.229913	-0.767708	0.274092
30784	9.865434	-0.689137	-2.734260	-0.558814	-0.030354	0.168186	-0.795810	0.348660	0.027275	0.530779	0.223433	-0.770598	0.273002
30785	9.453550	-0.757482	-2.870673	-0.574126	-0.124249	0.093303	-0.794710	0.352557	0.031490	0.529918	0.219282	-0.773699	0.269244
30786	9.310174	-0.660685	-3.009279	-0.552648	-0.170133	0.076125	-0.793905	0.353746	0.036827	0.527337	0.215019	-0.777554	0.266631
30787	9.486844	-0.611293	-3.048727	-0.552811	-0.197170	0.079872	-0.792794	0.354561	0.043381	0.525276	0.211648	-0.781195	0.262726
30788	9.263990	-0.623767	-2.949223	-0.545528	-0.208288	0.106512	-0.791696	0.358449	0.050245	0.521867	0.207158	-0.785465	0.260356
30789	9.374189	-0.468670	-2.769881	-0.561826	-0.175521	0.079615	-0.788349	0.360096	0.057348	0.520145	0.203540	-0.788855	0.256375
30790	9.255661	-0.493887	-3.056976	-0.556146	-0.139383	0.065292	-0.787238	0.360911	0.063902	0.518037	0.199203	-0.792216	0.253669
30791	9.231068	-0.653345	-3.074494	-0.535135	-0.115922	0.049445	-0.786686	0.362300	0.066143	0.517272	0.195998	-0.794672	0.250024
30792	9.259414	-0.679776	-3.006591	-0.556757	-0.092538	0.063211	-0.784862	0.365823	0.070448	0.515891	0.191431	-0.797482	0.247455
30793	9.261847	-0.679807	-3.009010	-0.535621	-0.071321	0.096944	-0.783059	0.369164	0.073257	0.515580	0.187208	-0.799606	0.244461
30794	9.375041	-0.702148	-2.989582	-0.559153	-0.058615	0.100149	-0.783074	0.372232	0.075241	0.514534	0.181842	-0.802156	0.242349
30795	9.389424	-0.648833	-2.951536	-0.560903	-0.027680	0.068100	-0.779718	0.372636	0.077449	0.515139	0.177580	-0.803782	0.238812
30796	9.454812	-0.678516	-2.994785	-0.555600	-0.041929	0.047914	-0.779308	0.374726	0.079141	0.514571	0.172990	-0.805896	0.236269
30797	9.510894	-0.553285	-3.008338	-0.552246	-0.041225	-0.029871	-0.779596	0.375975	0.081805	0.515380	0.170436	-0.807218	0.231807
30798	9.539852	-0.529227	-2.996564	-0.534896	-0.001266	-0.073252	-0.779867	0.373879	0.082203	0.515946	0.167810	-0.808354	0.228480
30799	9.287251	-0.698437	-2.871109	-0.561430	-0.018927	-0.103611	-0.781256	0.371083	0.083300	0.517475	0.166225	-0.809184	0.223182
30800	9.462341	-0.652133	-3.019252	-0.553298	-0.004136	-0.146021	-0.784878	0.366896	0.084121	0.518365	0.164589	-0.810149	0.218786
30801	9.466026	-0.427751	-3.074918	-0.547281	-0.028947	-0.193536	-0.789328	0.359631	0.086590	0.520062	0.164624	-0.810663	0.212743
30802	9.357900	-0.362004	-3.104502	-0.538182	0.018593	-0.275121	-0.791405	0.354186	0.086410	0.521799	0.165128	-0.810851	0.207315
30803	9.209099	-0.247807	-3.156319	-0.556129	0.062028	-0.287996	-0.794439	0.343996	0.085073	0.525359	0.166194	-0.810067	0.200422
30804	9.093206	-0.009485	-3.035594	-0.545140	0.101884	-0.318189	-0.800280	0.335349	0.083773	0.528600	0.166965	-0.809198	0.194688
30805	8.939507	0.199336	-3.032886	-0.552465	0.135890	-0.389259	-0.806099	0.322099	0.079777	0.533674	0.169392	-0.807175	0.186996
30806	8.857910	0.412793	-2.989250	-0.559388	0.209078	-0.409243	-0.811781	0.309124	0.076898	0.538974	0.171052	-0.804800	0.180403
30807	8.944695	0.441411	-2.963106	-0.544321	0.297299	-0.407819	-0.817593	0.294762	0.071217	0.546575	0.173247	-0.800788	0.173145
30808	9.017296	0.714702	-2.857522	-0.556796	0.356084	-0.424205	-0.822709	0.281951	0.060807	0.554168	0.174618	-0.796586	0.166904
30809	8.892387	0.947718	-2.821294	-0.569527	0.378059	-0.457218	-0.829216	0.266759	0.052892	0.563149	0.177019	-0.791374	0.158921
30810	10.682460	1.720853	-2.984542	-0.545709	0.434885	-0.448854	-0.835714	0.250466	0.039668	0.571876	0.178610	-0.785940	0.152819
30811	10.193915	2.801979	-2.952459	-0.561099	0.369056	-0.535287	-0.840528	0.233048	0.027256	0.580730	0.182347	-0.780248	0.143925
30812	9.638165	2.472988	-2.404386	-0.530289	0.309424	-0.444509	-0.846063	0.219815	0.017960	0.587265	0.184383	-0.776002	0.137632
30813	9.201550	2.256940	-2.225003	-0.567981	0.259798	-0.226265	-0.849364	0.208113	0.008802	0.593429	0.183537	-0.772524	0.131769
30814	9.513843	2.246439	-2.044085	-0.566817	0.105760	-0.127056	-0.849614	0.202546	0.001915	0.596009	0.180747	-0.771847	0.127891
30815	9.494852	2.294784	-2.061512	-0.567385	0.024857	-0.146910	-0.851402	0.195571	-0.000514	0.598283	0.179302	-0.771365	0.122080
30816	9.333314	2.269489	-2.404123	-0.560548	-0.067270	-0.125937	-0.854326	0.191804	-0.000252	0.598140	0.176986	-0.772693	0.117685
30817	9.170421	2.342256	-2.525530	-0.569654	-0.090954	-0.094069	-0.853189	0.187888	-0.000162	0.598459	0.174981	-0.773745	0.112013
30818	9.204050	2.477914	-2.440104	-0.560431	-0.122623	0.015948	-0.854870	0.187463	0.002774	0.597108	0.170581	-0.776181	0.109118
30819	9.262354	2.341495	-2.554640	-0.542286	-0.166515	0.078355	-0.852918	0.188421	0.007509	0.595734	0.166397	-0.778624	0.105626
30820	9.212815	2.365125	-2.690148	-0.548614	-0.175671	0.097798	-0.853489	0.189800	0.013383	0.593301	0.160960	-0.781877	0.103705
30821	9.031636	2.191884	-2.750795	-0.540435	-0.175624	0.085452	-0.851269	0.193412	0.018423	0.591708	0.156700	-0.784395	0.100255
30822	9.121234	2.132899	-2.817912	-0.549365	-0.164951	0.106528	-0.850168	0.196746	0.024025	0.589382	0.151073	-0.787472	0.098452
30823	8.998042	2.094981	-2.822156	-0.556608	-0.179622	0.136581	-0.848926	0.199943	0.028371	0.587616	0.145816	-0.790166	0.095303
30824	8.934781	2.226689	-2.693063	-0.527640	-0.194264	0.145854	-0.847419	0.206487	0.034701	0.584637	0.139857	-0.793576	0.094213
30825	9.253923	2.277539	-2.742383	-0.543647	-0.158476	0.186214	-0.847866	0.211214	0.042421	0.583022	0.133920	-0.796060	0.091861
30826	9.562158	2.285836	-2.651070	-0.542544	-0.146236	0.230444	-0.845111	0.220695	0.047238	0.580630	0.126330	-0.799068	0.091648
30827	9.499389	2.005067	-2.783164	-0.557669	-0.115704	0.247729	-0.843600	0.226548	0.051470	0.579569	0.119167	-0.801139	0.089859
30828	9.076559	1.641630	-2.585242	-0.546484	-0.056025	0.210196	-0.842235	0.234509	0.051821	0.578603	0.111671	-0.802949	0.089561
30829	9.090263	1.438555	-2.582994	-0.558935	0.007516	0.163636	-0.839742	0.240936	0.050753	0.579626	0.105612	-0.803307	0.087052
30830	9.258257	1.200705	-2.575732	-0.560887	0.011654	0.106974	-0.837243	0.246817	0.045497	0.579915	0.099474	-0.804050	0.085478
30831	9.204096	1.005565	-2.532406	-0.533687	0.009883	0.087803	-0.838376	0.250746	0.041225	0.581027	0.094910	-0.804109	0.082513
30832	9.290404	0.683092	-2.613492	-0.551664	0.031610	0.085671	-0.836421	0.252712	0.037187	0.581622	0.089180	-0.804501	0.080876
30833	9.492566	0.328369	-2.711287	-0.540543	0.036638	0.122925	-0.835175	0.256353	0.034009	0.583087	0.083902	-0.804263	0.078300
30834	10.045642	-0.039050	-2.939888	-0.540180	0.058811	0.167987	-0.834076	0.262520	0.027652	0.583931	0.076931	-0.804391	0.077854
30835	9.948738	-0.135100	-2.938687	-0.548245	0.057667	0.197060	-0.831576	0.268120	0.022951	0.585578	0.070301	-0.803966	0.076123
30836	9.459842	-0.043151	-3.026044	-0.545604	0.052391	0.175808	-0.831040	0.274276	0.020222	0.586263	0.063144	-0.804103	0.075672
30837	9.120966	-0.013540	-2.883362	-0.571321	0.022061	0.150851	-0.828963	0.280153	0.016503	0.587371	0.057011	-0.803997	0.073037
30838	8.885096	-0.027112	-2.972296	-0.555157	-0.004943	0.137006	-0.828001	0.284767	0.015150	0.587159	0.050445	-0.804692	0.071908
30839	8.976883	-0.105322	-3.019871	-0.576747	-0.003527	0.191604	-0.826203	0.289653	0.015744	0.587730	0.043601	-0.804870	0.069683
30840	9.536633	-0.099033	-2.996528	-0.559638	0.085914	0.262140	-0.824130	0.296223	0.013566	0.588752	0.034835	-0.804520	0.070031
30841	9.833652	-0.064688	-3.002141	-0.550039	0.194379	0.222727	-0.821503	0.305040	0.008061	0.592358	0.027514	-0.802261	0.068797
30842	9.540475	-0.267943	-2.951156	-0.533857	0.176494	0.194629	-0.820412	0.312600	0.003251	0.594839	0.020011	-0.800643	0.068829
30843	9.210973	-0.424812	-2.861979	-0.553970	0.136656	0.221086	-0.817922	0.320010	0.000521	0.597429	0.012740	-0.798971	0.067540
30844	8.996747	-0.552865	-2.686292	-0.557415	0.121464	0.304227	-0.814039	0.328665	0.000581	0.598811	0.003280	-0.797950	0.068482
30845	9.199203	-0.595613	-2.362308	-0.542743	0.124541	0.355709	-0.809739	0.338163	-0.000748	0.600921	-0.006002	-0.796299	0.069031
30846	9.586866	-0.805803	-2.348399	-0.559129	0.121133	0.346743	-0.805313	0.350167	0.000458	0.602126	-0.016157	-0.795123	0.070453
30847	9.848543	-0.837374	-2.495789	-0.550244	0.114392	0.294752	-0.801853	0.359524	-0.000029	0.604051	-0.024551	-0.793468	0.070200
30848	9.678672	-0.874332	-2.393667	-0.546468	0.167081	0.242234	-0.796295	0.369294	-0.000110	0.606039	-0.032951	-0.791615	0.070537
30849	9.605352	-0.877977	-2.277547	-0.535581	0.174337	0.229911	-0.792402	0.375436	-0.000494	0.608927	-0.040219	-0.789131	0.069739
30850	9.458852	-1.025971	-2.130724	-0.541148	0.189330	0.166004	-0.790749	0.382146	-0.002389	0.611298	-0.047374	-0.786943	0.069216
30851	9.473814	-1.029356	-1.884248	-0.557626	0.182313	0.152576	-0.789090	0.386894	-0.002353	0.614327	-0.053699	-0.784352	0.067161
30852	9.529226	-1.015085	-1.865151	-0.561658	0.108288	0.171573	-0.784627	0.390655	-0.001930	0.615333	-0.061073	-0.783082	0.066472
30853	9.809273	-0.888456	-1.816197	-0.539918	0.121100	0.142627	-0.781846	0.394694	0.000321	0.617379	-0.066931	-0.781142	0.064657
30854	9.761109	-0.914901	-1.842417	-0.571245	0.074850	0.092108	-0.779906	0.398876	0.002441	0.617898	-0.073133	-0.780320	0.062887
30855	9.771420	-0.925192	-1.931717	-0.567388	-0.040509	0.094636	-0.779647	0.402630	0.007915	0.617401	-0.078366	-0.780410	0.060289
30856	9.689302	-0.798576	-1.862949	-0.541630	-0.099582	0.037795	-0.777692	0.402038	0.016677	0.615270	-0.083134	-0.781730	0.058572
30857	9.535243	-0.674301	-1.854464	-0.559829	-0.092132	0.018943	-0.775877	0.401873	0.023213	0.614034	-0.087019	-0.782521	0.055227
30858	9.612047	-0.647780	-1.787208	-0.568951	-0.086530	0.002894	-0.775323	0.401425	0.031569	0.612068	-0.091592	-0.783718	0.052630
30859	9.664651	-0.608933	-1.705559	-0.554540	-0.084487	-0.030554	-0.773648	0.401116	0.039360	0.610992	-0.094634	-0.784448	0.048726
30860	9.587543	-0.567335	-1.701087	-0.543666	-0.046013	-0.106753	-0.777409	0.395799	0.044074	0.609791	-0.097218	-0.785282	0.045108
30861	9.598905	-0.588176	-1.930415	-0.536248	-0.014279	-0.131620	-0.778654	0.391597	0.047943	0.609928	-0.098505	-0.785288	0.040100
30862	9.256523	-0.537793	-1.947433	-0.561167	0.091606	-0.175088	-0.780736	0.387123	0.049865	0.610886	-0.100342	-0.784549	0.035101
30863	9.504092	-0.577803	-1.526888	-0.553440	0.190892	-0.197698	-0.784343	0.380154	0.046614	0.614222	-0.100941	-0.782128	0.028597
30864	9.518698	-0.485885	-1.498938	-0.558719	0.265519	-0.276937	-0.787374	0.369979	0.040676	0.617917	-0.101257	-0.779384	0.022040
30865	9.657845	-0.427919	-1.364461	-0.534658	0.215284	-0.311703	-0.792641	0.358686	0.036138	0.621663	-0.099835	-0.776764	0.014368
30866	10.006787	0.219321	-1.855402	-0.560018	0.136137	-0.403338	-0.798466	0.346692	0.032573	0.623306	-0.098148	-0.775767	0.006482
30867	9.933587	0.623763	-2.178764	-0.556285	0.061372	-0.503632	-0.804713	0.334833	0.030965	0.624533	-0.093936	-0.775320	-0.003664
30868	9.658966	0.697809	-2.208218	-0.553692	0.049795	-0.523038	-0.811494	0.316398	0.031941	0.624745	-0.090294	-0.775485	-0.012778
30869	10.006783	0.831123	-2.181175	-0.544745	0.024408	-0.504998	-0.817440	0.299361	0.032367	0.625254	-0.085885	-0.775347	-0.022747
30870	10.672676	1.324955	-2.537935	-0.557934	0.045242	-0.398907	-0.823381	0.281208	0.031946	0.625332	-0.084210	-0.775207	-0.030365
30871	10.650842	1.616540	-2.693384	-0.536643	-0.028630	-0.408779	-0.828783	0.267946	0.031292	0.624932	-0.081178	-0.775468	-0.038983
30872	9.686469	1.136083	-2.430609	-0.546924	-0.135830	-0.321818	-0.831680	0.257603	0.033856	0.622208	-0.080687	-0.777372	-0.045167
30873	8.986968	1.164432	-2.466233	-0.563148	-0.183730	-0.206848	-0.834303	0.247521	0.041857	0.619420	-0.081242	-0.779148	-0.051450
30874	8.887531	1.189693	-2.391477	-0.530798	-0.269091	-0.151119	-0.835275	0.244144	0.049358	0.614754	-0.083340	-0.782369	-0.055043
30875	8.931127	1.536401	-2.554878	-0.541785	-0.305504	-0.101423	-0.835540	0.238234	0.061846	0.610121	-0.085401	-0.785440	-0.059517
30876	9.438658	1.639271	-2.597781	-0.540149	-0.358171	-0.049652	-0.835816	0.234843	0.073523	0.604093	-0.089309	-0.789474	-0.061860
30877	9.195932	1.718021	-3.001851	-0.550821	-0.351252	-0.013570	-0.836101	0.233258	0.088147	0.598728	-0.092905	-0.792856	-0.065369
30878	9.066614	1.715603	-3.132129	-0.557782	-0.365733	0.095228	-0.833597	0.234188	0.101382	0.592649	-0.099328	-0.796564	-0.066231
30879	9.039552	1.660916	-3.402103	-0.550093	-0.331044	0.141106	-0.831241	0.236931	0.115612	0.587691	-0.105332	-0.799317	-0.067948
30880	8.975998	1.657119	-3.300493	-0.562424	-0.283533	0.172499	-0.827491	0.241212	0.128453	0.582926	-0.112923	-0.801750	-0.068132
30881	9.012645	1.714703	-3.330180	-0.554799	-0.241504	0.204193	-0.823598	0.244936	0.141009	0.579375	-0.119846	-0.803209	-0.069405
30882	9.149752	1.801469	-3.229849	-0.545204	-0.169744	0.235746	-0.820687	0.249932	0.149543	0.576484	-0.128082	-0.804067	-0.068833
30883	8.999537	1.727746	-3.190165	-0.559321	-0.115839	0.257324	-0.817353	0.254372	0.157091	0.574933	-0.135692	-0.803836	-0.069907
30884	8.974696	1.779376	-3.074727	-0.545394	-0.063677	0.259816	-0.813475	0.262585	0.164257	0.573710	-0.144156	-0.803287	-0.069327
30885	9.074580	1.707218	-2.919415	-0.571400	-0.018709	0.282240	-0.809308	0.269410	0.168339	0.573655	-0.152108	-0.801746	-0.070614
30886	8.988940	1.539024	-2.849768	-0.547558	0.008076	0.294697	-0.806399	0.275818	0.172565	0.573555	-0.161032	-0.800139	-0.069863
30887	9.545954	1.613461	-2.752278	-0.551131	0.039001	0.271583	-0.801811	0.282647	0.175110	0.574416	-0.168428	-0.797882	-0.071158
30888	9.701486	1.485566	-2.951608	-0.537967	0.081837	0.312192	-0.799883	0.289199	0.178509	0.575476	-0.177389	-0.795250	-0.070280
30889	9.168957	1.087824	-2.939208	-0.546745	0.117840	0.311708	-0.796840	0.297576	0.179130	0.577597	-0.185185	-0.791833	-0.071328
30890	8.744908	0.705985	-2.593687	-0.549712	0.197547	0.357033	-0.794914	0.305961	0.177530	0.580419	-0.194787	-0.787527	-0.070518
30891	8.772234	0.750762	-2.362262	-0.542121	0.256040	0.360301	-0.789907	0.314207	0.173952	0.584722	-0.203019	-0.782165	-0.071428
30892	9.085865	0.317402	-2.555980	-0.556742	0.229139	0.356775	-0.788406	0.323431	0.172921	0.587885	-0.212599	-0.777289	-0.070819
30893	9.374278	-0.168252	-2.635515	-0.541835	0.257596	0.392161	-0.784528	0.334059	0.167983	0.592145	-0.221238	-0.771579	-0.071302
30894	10.322171	-0.571311	-2.755516	-0.541647	0.286624	0.381517	-0.780365	0.342862	0.165532	0.596155	-0.230876	-0.765730	-0.070385
30895	10.593697	-1.158671	-2.884635	-0.564806	0.207653	0.360486	-0.777333	0.355173	0.159503	0.599375	-0.239305	-0.760528	-0.071271
30896	10.120249	-1.198972	-2.849725	-0.531965	0.103323	0.317175	-0.771494	0.364522	0.159694	0.600422	-0.248042	-0.757005	-0.070086
30897	9.111630	-0.843695	-2.702531	-0.563711	-0.000654	0.262427	-0.768442	0.370088	0.165026	0.600245	-0.255237	-0.754661	-0.071037
30898	9.118144	-0.724853	-2.242360	-0.565621	0.032318	0.202927	-0.764406	0.374252	0.170894	0.599813	-0.262712	-0.752405	-0.071369
30899	9.735492	-0.660493	-2.149670	-0.552732	0.114167	0.120433	-0.762316	0.375770	0.175076	0.601177	-0.267438	-0.749349	-0.074431
30900	9.933326	-0.875000	-2.244192	-0.555046	0.053379	0.071257	-0.762593	0.374078	0.180079	0.600885	-0.272756	-0.747479	-0.076275
30901	9.553527	-0.762322	-2.385084	-0.556779	-0.082667	0.068478	-0.760366	0.375302	0.188857	0.599173	-0.277029	-0.747005	-0.078936
30902	9.290276	-0.534597	-2.561244	-0.561770	-0.142801	0.044002	-0.759666	0.373170	0.199146	0.595835	-0.282306	-0.747572	-0.080126
30903	9.632406	-0.463578	-2.453762	-0.549974	-0.153896	0.073476	-0.757139	0.368646	0.213160	0.593065	-0.286669	-0.747885	-0.082237
30904	9.551523	-0.279789	-2.516111	-0.552891	-0.193710	0.094043	-0.754619	0.366084	0.225801	0.589054	-0.292653	-0.748718	-0.082401
30905	9.517002	-0.240196	-2.402943	-0.561068	-0.158925	0.037109	-0.752654	0.362118	0.240522	0.586045	-0.296577	-0.749233	-0.085106
30906	9.475017	-0.100514	-2.522842	-0.545454	-0.113663	0.006067	-0.751247	0.357881	0.253154	0.583093	-0.301006	-0.749592	-0.086660
30907	9.402637	-0.143706	-2.546426	-0.543437	-0.088543	0.015648	-0.749420	0.354777	0.260775	0.581181	-0.304247	-0.749398	-0.089806
30908	9.419971	0.020660	-2.524121	-0.554234	-0.070528	0.022511	-0.748016	0.352235	0.267987	0.578826	-0.308936	-0.749091	-0.091555
30909	9.399152	0.163079	-2.571591	-0.546869	-0.044300	0.008298	-0.748707	0.348576	0.276040	0.577522	-0.311983	-0.748386	-0.095148
30910	9.455962	0.073929	-2.471605	-0.531224	-0.012881	0.012707	-0.747994	0.344505	0.281290	0.576134	-0.316139	-0.747472	-0.097018
30911	9.508699	0.073884	-2.425766	-0.530265	0.012605	-0.015738	-0.747982	0.341000	0.284600	0.575728	-0.318479	-0.746258	-0.101034
30912	9.443808	-0.027730	-2.509115	-0.554021	-0.003308	-0.038057	-0.746157	0.339308	0.287914	0.574220	-0.322110	-0.745470	-0.103883
30913	9.376322	-0.049670	-2.221245	-0.546653	0.031061	-0.058558	-0.748379	0.334552	0.290949	0.573888	-0.323920	-0.744241	-0.108780
30914	9.674459	-0.147606	-2.123900	-0.548564	0.023994	-0.069994	-0.750044	0.330494	0.293708	0.572736	-0.326944	-0.743316	-0.112083
30915	9.709092	0.132675	-2.098079	-0.549757	0.006332	-0.107012	-0.751699	0.324200	0.296304	0.571908	-0.328078	-0.742624	-0.117452
30916	9.750971	0.320794	-2.117148	-0.552732	0.000551	-0.161826	-0.754466	0.315807	0.300699	0.570149	-0.329826	-0.742517	-0.121708
30917	9.859843	0.603973	-2.325836	-0.556716	-0.015890	-0.230704	-0.754865	0.310205	0.304548	0.568632	-0.329200	-0.742815	-0.128498
30918	9.327310	0.718173	-2.377139	-0.557995	-0.029552	-0.319191	-0.758880	0.298882	0.308504	0.565961	-0.328729	-0.744014	-0.134419
30919	9.365789	0.751974	-2.343740	-0.557581	0.035242	-0.310727	-0.763739	0.288819	0.312201	0.564934	-0.326729	-0.744170	-0.142508
30920	9.212115	0.868664	-2.388329	-0.534954	0.018840	-0.303299	-0.768157	0.273867	0.314868	0.563131	-0.326083	-0.744705	-0.148215
30921	8.982763	0.996224	-2.316958	-0.540713	-0.015187	-0.326192	-0.771746	0.261566	0.318114	0.561348	-0.323760	-0.745490	-0.155926
30922	8.934179	1.072407	-2.549704	-0.557986	-0.025974	-0.319240	-0.774925	0.251503	0.320683	0.558633	-0.323249	-0.746487	-0.161854
30923	9.098395	1.268106	-2.779236	-0.539362	0.018524	-0.264378	-0.777689	0.242838	0.322705	0.557479	-0.321687	-0.746421	-0.169087
30924	9.537688	1.617243	-2.928696	-0.535338	0.076916	-0.239778	-0.780731	0.233896	0.324169	0.556670	-0.321748	-0.745766	-0.174443
30925	9.926636	1.995514	-3.107408	-0.559796	0.114347	-0.273774	-0.784332	0.224963	0.323407	0.556699	-0.319886	-0.744560	-0.182728
30926	9.874954	2.232251	-3.175220	-0.570745	0.114470	-0.280957	-0.788778	0.217573	0.321273	0.556034	-0.319570	-0.743551	-0.189295
30927	9.758992	2.363974	-3.096798	-0.568693	0.126548	-0.224401	-0.793363	0.210611	0.316775	0.556278	-0.318421	-0.741789	-0.197263
30928	9.623247	2.302288	-3.050019	-0.552111	0.140495	-0.183637	-0.796707	0.207273	0.314257	0.556452	-0.319217	-0.739870	-0.202619
30929	9.069731	2.095104	-2.730436	-0.561050	0.140066	-0.141431	-0.799481	0.202261	0.310323	0.557198	-0.319101	-0.737400	-0.209632
30930	9.051192	1.890030	-2.307693	-0.552017	0.090570	-0.056147	-0.801434	0.201439	0.306426	0.557136	-0.321965	-0.735167	-0.213231
30931	9.071443	2.107300	-2.324642	-0.526739	0.039491	0.001112	-0.801987	0.200192	0.303768	0.557184	-0.323950	-0.733006	-0.217496
30932	9.102517	2.197510	-2.552819	-0.547086	-0.010643	-0.021789	-0.801863	0.203963	0.304225	0.555796	-0.327685	-0.731660	-0.219971
30933	9.238322	2.200973	-2.635192	-0.564192	0.011049	-0.018552	-0.802013	0.206482	0.303416	0.555055	-0.329890	-0.729756	-0.224817
30934	9.190377	2.137992	-2.706913	-0.540292	-0.102725	-0.003434	-0.799084	0.208422	0.306341	0.552433	-0.334219	-0.729297	-0.226368
30935	9.287179	2.064447	-2.776294	-0.563849	-0.115537	0.031768	-0.796433	0.209522	0.310096	0.550022	-0.337708	-0.728437	-0.229803
30936	9.265901	2.095258	-2.508404	-0.552534	-0.067399	0.081132	-0.794764	0.211464	0.313310	0.548195	-0.343224	-0.726910	-0.230826
30937	9.190324	2.084707	-2.725649	-0.558025	-0.085474	0.090018	-0.794214	0.212846	0.317642	0.546487	-0.347337	-0.725314	-0.233725
30938	9.217109	2.195850	-2.702762	-0.564394	-0.100126	0.120130	-0.790451	0.215615	0.322939	0.544255	-0.353678	-0.723757	-0.234250
30939	9.248390	2.161792	-2.707257	-0.555936	-0.069780	0.147469	-0.786838	0.221183	0.327151	0.543011	-0.358496	-0.721557	-0.236592
30940	9.160476	2.201963	-2.555363	-0.563093	-0.053646	0.158766	-0.783492	0.223680	0.330497	0.541605	-0.365132	-0.719153	-0.236984
30941	8.831814	2.102586	-2.546565	-0.573873	-0.024573	0.132727	-0.783512	0.227584	0.333326	0.540767	-0.369677	-0.716438	-0.240055
30942	9.016646	2.026602	-2.144865	-0.563142	-0.057306	0.160486	-0.779879	0.228967	0.334985	0.539285	-0.376321	-0.713985	-0.240376
30943	9.116862	2.160691	-2.243146	-0.537622	-0.055838	0.186472	-0.776262	0.233136	0.339741	0.538499	-0.381341	-0.711323	-0.242110
30944	9.482045	2.215947	-2.314323	-0.562921	-0.031334	0.185226	-0.772914	0.235071	0.344057	0.537465	-0.388174	-0.708328	-0.242331
30945	9.868511	2.062960	-2.429114	-0.540820	-0.011075	0.229657	-0.769850	0.238130	0.346574	0.537470	-0.393558	-0.704776	-0.243987
30946	9.543408	1.523419	-2.468567	-0.565751	0.046538	0.241263	-0.766782	0.240633	0.348110	0.537736	-0.400786	-0.700404	-0.244221
30947	9.104888	1.173176	-2.108881	-0.552573	0.107471	0.262122	-0.764697	0.243840	0.348964	0.539437	-0.406115	-0.695181	-0.246581
30948	9.012395	0.963506	-2.108834	-0.543820	0.057114	0.244796	-0.761639	0.248865	0.348714	0.539992	-0.413047	-0.690677	-0.246508
30949	9.187890	0.844652	-2.388029	-0.556792	0.034243	0.193509	-0.759693	0.252072	0.349429	0.540263	-0.417787	-0.686710	-0.248996
30950	9.363641	0.837092	-2.646720	-0.540551	0.029095	0.160162	-0.757735	0.252348	0.349277	0.539999	-0.423608	-0.683149	-0.249529
30951	10.041132	0.739299	-2.917156	-0.536675	0.061567	0.163685	-0.754942	0.253735	0.350385	0.540616	-0.427565	-0.679194	-0.252228
30952	10.311105	0.175494	-3.145604	-0.554557	0.041060	0.250290	-0.753697	0.257083	0.351386	0.540812	-0.434657	-0.674588	-0.252046
30953	10.207377	-0.088581	-2.968547	-0.558020	0.033300	0.309505	-0.749378	0.261683	0.351959	0.541535	-0.440944	-0.669510	-0.253110
30954	9.305681	0.212102	-2.941701	-0.545646	0.028544	0.221068	-0.747580	0.266283	0.354223	0.541431	-0.447550	-0.665249	-0.252973
30955	8.950664	0.274666	-2.569819	-0.522169	0.021275	0.209804	-0.743950	0.268224	0.356446	0.541743	-0.452156	-0.661309	-0.254441
30956	9.407094	0.232280	-2.318666	-0.553091	0.017765	0.220156	-0.743403	0.270307	0.360088	0.541377	-0.458833	-0.657057	-0.254281
30957	9.619699	0.015021	-2.451837	-0.543965	0.001267	0.248694	-0.737809	0.271266	0.362285	0.541383	-0.464257	-0.652808	-0.255367
30958	9.779732	0.003711	-2.553408	-0.547733	-0.014782	0.234631	-0.735035	0.276842	0.364552	0.540661	-0.471173	-0.648720	-0.254643
30959	9.480892	-0.072309	-2.643978	-0.542733	-0.070301	0.190732	-0.731834	0.280743	0.365823	0.539398	-0.476168	-0.645741	-0.255601
30960	9.330624	-0.189620	-2.618305	-0.565303	-0.185311	0.165473	-0.727812	0.288829	0.369222	0.535902	-0.483198	-0.643980	-0.254202
30961	9.349711	-0.143509	-2.568104	-0.578193	-0.204973	0.154835	-0.723351	0.292014	0.374797	0.532316	-0.488784	-0.642554	-0.254664
30962	9.347436	-0.245412	-2.634619	-0.547192	-0.187047	0.148884	-0.718327	0.294214	0.382309	0.528836	-0.495362	-0.640981	-0.253167
30963	9.452269	-0.377821	-2.833831	-0.556173	-0.187134	0.164717	-0.713173	0.298933	0.388731	0.525683	-0.500737	-0.639316	-0.253367
30964	9.485392	-0.418703	-2.768180	-0.539837	-0.179859	0.148939	-0.707587	0.300858	0.394284	0.522320	-0.507150	-0.637627	-0.251819
30965	9.375178	-0.321694	-2.824689	-0.560733	-0.175181	0.139812	-0.700880	0.302356	0.401637	0.519092	-0.512176	-0.636007	-0.252417
30966	9.387629	-0.305114	-2.865967	-0.548990	-0.178709	0.125823	-0.697245	0.302188	0.407602	0.515490	-0.518336	-0.634421	-0.251213
30967	9.356144	-0.338762	-2.867966	-0.545298	-0.159634	0.106276	-0.692498	0.303694	0.413994	0.512401	-0.522678	-0.633011	-0.252092
30968	9.433203	-0.334264	-2.843957	-0.545212	-0.130568	0.081344	-0.688160	0.302823	0.420643	0.509187	-0.527950	-0.631351	-0.251779
30969	9.349144	-0.275888	-2.868658	-0.552653	-0.139228	0.045916	-0.683392	0.299577	0.427264	0.505939	-0.531483	-0.630285	-0.253560
30970	9.341680	-0.290204	-2.846742	-0.538806	-0.086773	0.016559	-0.683110	0.298306	0.430873	0.502992	-0.535620	-0.628851	-0.254275
30971	9.433952	-0.157922	-2.855590	-0.539681	-0.059425	-0.016315	-0.680996	0.294094	0.435274	0.500545	-0.537816	-0.627673	-0.257362
30972	9.226314	-0.071702	-2.803117	-0.553439	-0.048063	-0.072312	-0.680012	0.292119	0.440265	0.497456	-0.540762	-0.626693	-0.259557
30973	9.423122	-0.096306	-2.675044	-0.561500	-0.013576	-0.093818	-0.681109	0.286384	0.442584	0.494926	-0.541942	-0.625742	-0.264185
30974	9.485895	0.121436	-2.573658	-0.559723	0.002879	-0.119517	-0.680816	0.283023	0.444499	0.492142	-0.544069	-0.624697	-0.267467
30975	9.200384	0.000205	-2.538096	-0.572489	0.004935	-0.145409	-0.683309	0.277025	0.442783	0.489430	-0.544579	-0.624014	-0.272943
30976	9.277954	0.089127	-2.539192	-0.550851	0.007073	-0.192028	-0.684974	0.274100	0.441092	0.486382	-0.545666	-0.623723	-0.276859
30977	9.456182	0.265723	-2.717788	-0.554480	0.038241	-0.245272	-0.686634	0.269636	0.439943	0.483698	-0.544531	-0.623845	-0.283443
30978	9.159740	0.289084	-2.758729	-0.535996	0.113330	-0.292459	-0.690805	0.263646	0.436846	0.481545	-0.543587	-0.623651	-0.289288
30979	9.067639	0.432996	-2.639398	-0.559150	0.219242	-0.336734	-0.696925	0.255575	0.430675	0.480476	-0.540256	-0.622909	-0.298750
30980	10.035847	0.880293	-2.790661	-0.551142	0.337084	-0.305254	-0.705269	0.244440	0.422538	0.480816	-0.537905	-0.620521	-0.307291
30981	9.865875	1.178882	-3.134458	-0.545424	0.315951	-0.460734	-0.713333	0.233875	0.411059	0.480203	-0.532197	-0.620132	-0.318759
30982	9.283255	1.170763	-2.701077	-0.569745	0.339119	-0.429455	-0.721665	0.219802	0.404146	0.479507	-0.528341	-0.618793	-0.328672
30983	9.131596	1.470038	-2.916845	-0.544686	0.263051	-0.399484	-0.730838	0.205875	0.395986	0.478473	-0.523595	-0.618115	-0.338889
30984	9.867953	1.550485	-3.223176	-0.553089	0.276009	-0.223443	-0.737379	0.198792	0.387041	0.478477	-0.522438	-0.615205	-0.345892
30985	9.929332	1.556051	-3.044518	-0.540444	0.208262	-0.111410	-0.743369	0.194086	0.377140	0.478665	-0.521513	-0.611999	-0.352650
30986	9.444407	1.265198	-2.895647	-0.557228	0.106970	-0.068665	-0.745045	0.194392	0.370325	0.477598	-0.523431	-0.609001	-0.356424
30987	9.122545	1.316420	-2.758061	-0.559590	0.002118	-0.034498	-0.746042	0.199302	0.365365	0.475551	-0.525076	-0.606805	-0.360465
30988	9.152061	1.327428	-2.514181	-0.558522	-0.115055	-0.030231	-0.744929	0.201402	0.363287	0.472029	-0.529038	-0.605471	-0.361541
30989	9.238246	1.265379	-3.074177	-0.538119	-0.061039	-0.032942	-0.744102	0.204192	0.364285	0.469395	-0.530958	-0.604002	-0.364601
30990	9.248031	1.260363	-3.093464	-0.548466	-0.157114	0.035646	-0.739336	0.201507	0.370215	0.465934	-0.535902	-0.602392	-0.364469
30991	9.365718	1.347342	-2.978611	-0.525715	-0.168423	0.080244	-0.735992	0.204564	0.373009	0.462897	-0.539861	-0.600798	-0.365128
30992	9.267481	1.376476	-3.056125	-0.558419	-0.186552	0.108268	-0.733338	0.204820	0.378429	0.459472	-0.545943	-0.598553	-0.364097
30993	9.318292	1.400291	-3.061292	-0.573017	-0.197303	0.109946	-0.729984	0.204790	0.385373	0.455721	-0.550891	-0.596524	-0.364686
30994	9.199138	1.377527	-2.956979	-0.556454	-0.172358	0.130301	-0.725232	0.205317	0.391755	0.452609	-0.557060	-0.593851	-0.363553
30995	9.208599	1.445493	-2.899760	-0.534673	-0.185292	0.154529	-0.721319	0.204998	0.400922	0.449687	-0.562072	-0.591454	-0.363371
30996	9.121194	1.599178	-2.758798	-0.565452	-0.165404	0.162003	-0.716565	0.204966	0.407298	0.446742	-0.568588	-0.588228	-0.362100
30997	9.256607	1.716886	-2.736130	-0.549109	-0.161859	0.162214	-0.711662	0.202979	0.413095	0.443934	-0.573599	-0.585384	-0.362260
30998	9.208188	1.736705	-2.707292	-0.552712	-0.156450	0.163015	-0.708867	0.202954	0.418789	0.441205	-0.579885	-0.582088	-0.360895
30999	8.999612	1.670977	-2.607213	-0.548941	-0.156868	0.203699	-0.703551	0.202358	0.426409	0.438702	-0.585281	-0.578673	-0.360727
31000	9.348053	1.854687	-2.636308	-0.565012	-0.098981	0.192636	-0.699638	0.203036	0.430011	0.436665	-0.591537	-0.574367	-0.359875
31001	9.649087	1.785909	-2.896899	-0.553579	-0.034379	0.220747	-0.697678	0.202037	0.434865	0.435591	-0.596208	-0.569600	-0.361044
31002	9.412305	1.212661	-2.827363	-0.518310	0.044205	0.273630	-0.696145	0.203428	0.435982	0.436291	-0.601876	-0.563343	-0.360610
31003	8.823741	0.849633	-2.730706	-0.555718	0.123070	0.329153	-0.694767	0.209024	0.433242	0.437710	-0.606569	-0.555828	-0.362684
31004	8.687544	0.507132	-2.760530	-0.531696	0.154059	0.373405	-0.693391	0.214611	0.433010	0.440142	-0.612557	-0.547206	-0.362787
31005	9.058406	0.306669	-2.753957	-0.535218	0.151103	0.407048	-0.693562	0.223157	0.426688	0.442624	-0.617598	-0.538545	-0.364180
31006	9.466101	0.064257	-2.848448	-0.533254	0.143510	0.453176	-0.691357	0.231686	0.423971	0.445410	-0.624380	-0.528887	-0.363370
31007	9.864380	-0.095873	-2.934179	-0.549668	0.127382	0.456686	-0.689146	0.238957	0.421102	0.447740	-0.630090	-0.519596	-0.364055
31008	10.331455	-0.553625	-3.009433	-0.556895	0.123868	0.454895	-0.688210	0.249867	0.417862	0.449927	-0.637058	-0.509770	-0.363123
31009	10.271811	-0.905761	-2.957098	-0.551725	0.099075	0.401969	-0.683493	0.260347	0.414867	0.451469	-0.642270	-0.501289	-0.363832
31010	9.734412	-1.058615	-2.821779	-0.553866	0.092639	0.309846	-0.681568	0.269300	0.410763	0.452234	-0.647818	-0.493504	-0.363689
31011	9.466241	-0.897188	-2.397960	-0.558005	0.057124	0.249806	-0.680058	0.276996	0.406649	0.452133	-0.651773	-0.487233	-0.365200
31012	9.407671	-1.017494	-2.372376	-0.551039	0.030466	0.204021	-0.678122	0.283008	0.404466	0.451504	-0.656615	-0.481334	-0.365126
31013	9.417656	-1.231135	-2.517398	-0.566043	-0.041303	0.177729	-0.674083	0.287607	0.405598	0.449800	-0.660603	-0.476777	-0.366016
31014	9.388585	-1.259950	-2.517037	-0.544560	-0.080837	0.154328	-0.671584	0.292069	0.406880	0.447791	-0.665657	-0.472530	-0.364828
31015	9.122031	-1.220558	-2.669344	-0.536031	-0.126942	0.065320	-0.666826	0.292196	0.407541	0.444826	-0.668905	-0.470408	-0.365257
31016	8.913646	-1.239907	-2.881481	-0.542021	-0.189454	0.005444	-0.664039	0.294271	0.412002	0.440714	-0.673275	-0.469094	-0.363900
31017	8.937201	-1.297765	-2.834958	-0.573270	-0.226778	-0.035391	-0.659846	0.295088	0.415743	0.435535	-0.676622	-0.468890	-0.364188
31018	9.507295	-1.233923	-2.872677	-0.552855	-0.171264	0.000019	-0.656344	0.293384	0.421414	0.431377	-0.680854	-0.467366	-0.363208
31019	9.590464	-1.060820	-2.932710	-0.546144	-0.091684	-0.033965	-0.654940	0.291974	0.424176	0.427809	-0.682972	-0.466128	-0.365039
31020	9.556884	-1.065623	-2.961607	-0.556004	-0.058085	-0.058178	-0.651845	0.287764	0.427455	0.424221	-0.685827	-0.464368	-0.366115
31021	9.219212	-0.942456	-2.928701	-0.530860	-0.107869	-0.049671	-0.650708	0.282997	0.431439	0.420577	-0.687770	-0.463559	-0.367696
31022	9.026028	-0.892665	-2.890338	-0.549063	-0.120547	-0.035687	-0.648731	0.278086	0.435973	0.416652	-0.691200	-0.462039	-0.367646
31023	9.222242	-1.018594	-2.734555	-0.547192	-0.098743	-0.055245	-0.646756	0.273593	0.440930	0.412807	-0.693140	-0.461076	-0.369534
31024	9.434827	-1.054038	-2.777937	-0.552440	-0.047014	-0.090968	-0.644772	0.267149	0.444194	0.409089	-0.695512	-0.459658	-0.370976
31025	9.101684	-0.959746	-2.720553	-0.550776	-0.023770	-0.175191	-0.646826	0.255962	0.447718	0.404986	-0.695793	-0.459675	-0.374909
31026	9.551574	-0.822802	-2.783089	-0.537653	0.083133	-0.240160	-0.647910	0.247295	0.449309	0.401540	-0.695664	-0.459354	-0.379225
31027	9.549840	-0.313825	-2.936159	-0.561072	0.181512	-0.343584	-0.651633	0.234453	0.447253	0.397868	-0.692863	-0.459924	-0.387441
31028	9.177523	-0.104908	-2.751940	-0.545129	0.276996	-0.354658	-0.658007	0.219945	0.443805	0.395183	-0.690169	-0.459526	-0.395390
31029	8.917006	0.308709	-2.570154	-0.538597	0.338525	-0.389470	-0.667441	0.200974	0.439638	0.392813	-0.685397	-0.459568	-0.405866
31030	9.111403	0.842112	-2.484549	-0.533646	0.315792	-0.463478	-0.677563	0.180061	0.431553	0.389689	-0.681164	-0.460346	-0.415019
31031	8.919678	0.805878	-2.674773	-0.551781	0.345216	-0.521407	-0.686984	0.158582	0.424989	0.385974	-0.675016	-0.461912	-0.426632
31032	10.352013	1.356289	-2.873716	-0.545258	0.355609	-0.456443	-0.693068	0.142548	0.417899	0.383027	-0.670418	-0.462061	-0.436267
31033	11.216474	2.384026	-3.060312	-0.550621	0.269618	-0.491930	-0.700274	0.127077	0.410126	0.378695	-0.664968	-0.463707	-0.446524
31034	10.537159	2.221511	-2.680652	-0.539581	0.124966	-0.453935	-0.706485	0.107544	0.404673	0.373632	-0.662239	-0.465519	-0.452914
31035	9.019353	1.779581	-2.610867	-0.545844	0.030514	-0.291026	-0.707960	0.092737	0.403694	0.368826	-0.660636	-0.466281	-0.458378
31036	8.848691	1.634187	-2.459208	-0.544006	-0.040110	-0.157935	-0.707517	0.087145	0.404051	0.364829	-0.662139	-0.465311	-0.460388
31037	9.008061	2.045187	-2.273123	-0.555283	-0.090580	-0.147065	-0.707091	0.085603	0.405008	0.360024	-0.663021	-0.464953	-0.463255
31038	9.126713	2.262756	-2.529417	-0.540881	-0.112241	-0.146699	-0.703167	0.083905	0.408724	0.355485	-0.665240	-0.464355	-0.464178
31039	9.199674	2.143069	-2.658657	-0.549822	-0.155534	-0.036837	-0.701201	0.081508	0.413702	0.351101	-0.667675	-0.463035	-0.465334
31040	9.085438	2.125527	-2.873356	-0.546167	-0.207719	0.051975	-0.698686	0.081629	0.417867	0.347434	-0.672619	-0.460375	-0.463603
31041	9.016467	2.110120	-2.701537	-0.549747	-0.236323	0.126394	-0.692258	0.082988	0.424941	0.343751	-0.677270	-0.457414	-0.462506
31042	8.932698	2.127530	-3.093054	-0.557630	-0.215830	0.156257	-0.687929	0.084074	0.431750	0.340788	-0.683252	-0.453241	-0.460004
31043	9.031640	2.133706	-2.779141	-0.546047	-0.264893	0.195624	-0.681516	0.088791	0.437884	0.337458	-0.688704	-0.449530	-0.457965
31044	9.161815	2.074828	-2.788323	-0.546572	-0.194455	0.179281	-0.676499	0.092951	0.444301	0.335006	-0.694531	-0.444934	-0.455446
31045	9.030838	2.051942	-2.715405	-0.537718	-0.091947	0.194646	-0.673177	0.100473	0.449512	0.333268	-0.698259	-0.440115	-0.455704
31046	9.141197	2.027535	-2.642792	-0.561213	-0.074786	0.203128	-0.670968	0.107735	0.449431	0.331864	-0.703224	-0.434197	-0.454769
31047	9.130537	1.921758	-2.564277	-0.563800	-0.061404	0.218035	-0.667634	0.113597	0.449466	0.330198	-0.706965	-0.428583	-0.455507
31048	9.132734	1.766784	-2.610876	-0.551743	-0.021749	0.209953	-0.666272	0.122254	0.450800	0.329419	-0.711360	-0.422249	-0.455144
31049	9.458856	1.798408	-2.635828	-0.542375	0.025066	0.213386	-0.662105	0.130075	0.449316	0.328715	-0.714041	-0.416300	-0.456932
31050	9.662633	1.403588	-2.960306	-0.554439	0.089615	0.257086	-0.662417	0.138477	0.444387	0.329234	-0.717740	-0.408483	-0.457816
31051	9.379098	0.802271	-2.788911	-0.531980	0.172143	0.277930	-0.663298	0.148834	0.440319	0.330458	-0.719436	-0.400698	-0.461140
31052	8.946725	0.329726	-2.657414	-0.561175	0.258221	0.329983	-0.663197	0.159055	0.434569	0.332874	-0.722082	-0.390586	-0.463934
31053	8.795638	0.082184	-2.589211	-0.550984	0.287006	0.326321	-0.665471	0.168302	0.428967	0.335170	-0.723068	-0.381090	-0.468619
31054	8.825835	-0.004321	-2.479554	-0.542899	0.279868	0.314065	-0.667044	0.177840	0.419319	0.337811	-0.725088	-0.371144	-0.471576
31055	10.208498	-0.221343	-2.556303	-0.536291	0.308601	0.338994	-0.668341	0.188354	0.410237	0.340581	-0.725679	-0.361374	-0.476238
31056	11.269927	-1.182720	-2.957760	-0.549349	0.203920	0.375867	-0.668794	0.197747	0.401556	0.343109	-0.728729	-0.350901	-0.477596
31057	10.462881	-1.365910	-2.920808	-0.548476	0.083793	0.297692	-0.668692	0.206978	0.399281	0.343706	-0.731113	-0.343065	-0.479214
31058	8.707604	-0.725940	-2.828950	-0.567606	0.015665	0.149871	-0.666196	0.212564	0.398762	0.342452	-0.734400	-0.336954	-0.479423
31059	8.828092	-0.904461	-2.271379	-0.543902	0.094818	0.051443	-0.665354	0.212285	0.398195	0.340820	-0.734920	-0.332648	-0.482783
31060	9.507355	-0.885876	-2.093692	-0.530130	0.088761	0.124314	-0.664798	0.213120	0.398757	0.340353	-0.737012	-0.326740	-0.483956
31061	9.897671	-1.009012	-2.068678	-0.567556	0.052843	0.134775	-0.663976	0.217314	0.397679	0.338919	-0.738598	-0.321223	-0.486232
31062	9.729213	-1.053913	-2.461802	-0.563663	-0.041385	0.091146	-0.662852	0.216617	0.396408	0.336778	-0.741906	-0.316334	-0.485889
31063	9.293100	-0.940230	-2.498731	-0.574135	-0.119752	0.089663	-0.661178	0.217302	0.399469	0.333704	-0.744889	-0.312545	-0.485899
31064	9.436618	-1.109777	-2.414878	-0.532794	-0.170013	0.047996	-0.656707	0.217826	0.406829	0.330776	-0.748913	-0.309431	-0.483704
31065	9.696374	-1.018589	-2.256770	-0.540645	-0.247272	0.030744	-0.651946	0.216398	0.412911	0.326829	-0.752505	-0.307646	-0.481948
31066	9.526203	-0.955442	-2.378060	-0.555099	-0.229067	0.016288	-0.648594	0.216930	0.418746	0.322867	-0.756986	-0.305151	-0.479179
31067	9.438121	-0.824969	-2.471216	-0.553383	-0.217815	-0.033298	-0.644113	0.215079	0.426081	0.318274	-0.759942	-0.303972	-0.478321
31068	9.331190	-0.954591	-2.438215	-0.564043	-0.178075	-0.040784	-0.639615	0.210022	0.430734	0.313914	-0.763583	-0.301896	-0.476715
31069	9.341621	-1.110419	-2.612877	-0.544062	-0.187179	-0.040504	-0.637509	0.207341	0.437103	0.309572	-0.766109	-0.300670	-0.476277
31070	9.284385	-0.931234	-2.614800	-0.543801	-0.126587	-0.065632	-0.635256	0.202985	0.442756	0.305577	-0.768935	-0.298823	-0.475465
31071	9.130018	-0.852766	-2.588890	-0.547485	-0.098076	-0.129566	-0.633559	0.198218	0.446457	0.300863	-0.770070	-0.298342	-0.476933
31072	9.863125	-0.276652	-2.859672	-0.545048	0.065017	-0.218767	-0.634232	0.191503	0.448902	0.296519	-0.770122	-0.297661	-0.479985
31073	9.521627	0.216602	-2.777734	-0.558783	0.251373	-0.297931	-0.639791	0.183006	0.444396	0.292056	-0.766907	-0.297551	-0.487874
31074	8.508066	0.205505	-2.481470	-0.544077	0.301072	-0.336326	-0.645904	0.173681	0.436818	0.287964	-0.763879	-0.297248	-0.495186
31075	8.370057	0.463677	-2.300530	-0.552964	0.343441	-0.335810	-0.655352	0.158773	0.429765	0.283696	-0.759347	-0.297184	-0.504569
31076	8.916513	0.701794	-2.318416	-0.558079	0.390103	-0.304166	-0.662995	0.147501	0.420367	0.280196	-0.755548	-0.295680	-0.513041
31077	11.629064	1.131718	-2.718278	-0.535440	0.501331	-0.222569	-0.671075	0.140286	0.410316	0.278190	-0.749769	-0.293144	-0.523950
31078	10.782123	2.211238	-2.531058	-0.566108	0.329435	-0.333380	-0.678863	0.130555	0.399819	0.273843	-0.746323	-0.292242	-0.531607
31079	9.828237	1.279183	-2.591868	-0.554378	0.107118	-0.280880	-0.683023	0.122195	0.395304	0.268527	-0.744307	-0.292541	-0.536955
31080	9.252178	1.114490	-2.456365	-0.545168	0.018778	-0.091062	-0.686086	0.118996	0.392645	0.265249	-0.745397	-0.289909	-0.538497
31081	9.477994	1.249647	-2.257626	-0.549886	-0.054156	0.008464	-0.684699	0.121930	0.391968	0.262120	-0.746744	-0.286802	-0.539826
31082	9.598751	1.340926	-2.224978	-0.535836	-0.113415	-0.019281	-0.681905	0.123035	0.393909	0.258984	-0.749591	-0.283878	-0.538937
31083	9.301228	1.205661	-2.513022	-0.550567	-0.163911	-0.010361	-0.679124	0.126367	0.398802	0.254966	-0.751991	-0.281616	-0.538696
31084	9.310872	1.040777	-2.590932	-0.537103	-0.240386	0.069868	-0.676203	0.129981	0.402581	0.252040	-0.756663	-0.277963	-0.535419
31085	9.211512	1.146445	-2.797360	-0.558585	-0.232849	0.143883	-0.670628	0.134561	0.408441	0.249111	-0.760668	-0.273624	-0.533346
31086	9.312222	1.059072	-2.755443	-0.542884	-0.214383	0.186423	-0.663932	0.138575	0.415402	0.247464	-0.765644	-0.267970	-0.529852
31087	9.354691	0.996564	-2.660568	-0.549916	-0.200352	0.232252	-0.661014	0.142180	0.422108	0.245727	-0.769666	-0.262191	-0.527720
31088	9.311193	1.001732	-2.650903	-0.556116	-0.171448	0.226685	-0.656557	0.146062	0.428666	0.244502	-0.774357	-0.255525	-0.524687
31089	9.269588	0.958829	-2.597211	-0.534208	-0.157201	0.233030	-0.651266	0.152191	0.431059	0.243192	-0.777763	-0.249669	-0.523074
31090	9.368427	0.875878	-2.622996	-0.537620	-0.122929	0.231906	-0.646674	0.158180	0.434014	0.242528	-0.781777	-0.242843	-0.520607
31091	9.186973	0.921018	-2.543521	-0.561096	-0.079286	0.197712	-0.642927	0.165007	0.437541	0.240771	-0.784245	-0.236871	-0.520463
31092	9.507466	0.841820	-2.518903	-0.541986	-0.075788	0.203276	-0.639302	0.167783	0.440888	0.239951	-0.787555	-0.230186	-0.518840
31093	9.588754	0.812839	-2.434119	-0.557551	-0.063497	0.148180	-0.636249	0.173357	0.443850	0.237773	-0.789533	-0.224952	-0.519132
31094	9.936901	0.737422	-2.549724	-0.547886	0.025651	0.153120	-0.633468	0.177684	0.443455	0.236784	-0.791511	-0.218488	-0.519333
31095	9.484094	0.232457	-2.599057	-0.558194	0.095761	0.168337	-0.635443	0.182032	0.439891	0.235492	-0.791850	-0.212168	-0.522017
31096	8.817987	-0.202548	-2.496661	-0.532917	0.180734	0.212146	-0.634915	0.190149	0.436067	0.236010	-0.792303	-0.204169	-0.524280
31097	8.802021	-0.438799	-2.419100	-0.536964	0.259158	0.208041	-0.636901	0.197442	0.429606	0.236159	-0.790896	-0.196646	-0.529191
31098	9.120843	-0.368297	-2.417897	-0.540140	0.317441	0.244875	-0.639448	0.205155	0.423293	0.237436	-0.789932	-0.187376	-0.533405
31099	10.039421	-0.799973	-2.506127	-0.534582	0.310012	0.276969	-0.641566	0.211341	0.413476	0.238560	-0.788074	-0.178521	-0.538664
31100	10.227427	-1.661958	-2.578913	-0.545651	0.242207	0.307266	-0.643425	0.222136	0.404540	0.240116	-0.787997	-0.168530	-0.541298
31101	10.354647	-1.664152	-2.801355	-0.542491	0.181301	0.268789	-0.642068	0.233615	0.397679	0.240605	-0.787390	-0.160288	-0.544458
31102	9.756413	-1.616973	-2.815578	-0.541575	0.101296	0.141788	-0.642930	0.239498	0.394122	0.239942	-0.788156	-0.153601	-0.545569
31103	9.241959	-1.499953	-2.398182	-0.558630	0.007778	0.122590	-0.641549	0.244255	0.391512	0.238059	-0.788989	-0.148285	-0.546659
31104	9.147571	-1.531132	-2.069097	-0.553566	-0.051801	0.130054	-0.639604	0.247459	0.393203	0.236606	-0.791379	-0.142369	-0.545406
31105	9.367578	-1.593913	-1.839146	-0.544130	-0.003426	0.157317	-0.638783	0.251791	0.392823	0.235318	-0.792311	-0.136683	-0.546064
31106	9.648716	-1.708146	-2.046046	-0.544353	-0.017322	0.104374	-0.636422	0.256258	0.392712	0.233819	-0.794148	-0.131097	-0.545410
31107	9.624981	-1.790733	-2.136910	-0.548435	-0.063635	0.047098	-0.633229	0.262398	0.393030	0.231125	-0.795415	-0.127365	-0.545596
31108	9.601076	-1.848942	-2.194219	-0.535268	-0.119193	0.006890	-0.631841	0.265048	0.393883	0.228437	-0.798018	-0.123890	-0.543723
31109	9.540774	-1.756477	-2.154094	-0.556859	-0.196018	-0.054817	-0.629335	0.267830	0.395845	0.224179	-0.800475	-0.122262	-0.542251
31110	9.441425	-1.796735	-2.122100	-0.569899	-0.226219	-0.097274	-0.627383	0.269076	0.398073	0.219527	-0.804083	-0.120545	-0.539191
31111	9.429667	-1.770245	-2.148959	-0.559197	-0.229391	-0.150205	-0.623471	0.270316	0.400844	0.214121	-0.806624	-0.120525	-0.537572
31112	9.354461	-1.798543	-2.112298	-0.519218	-0.213134	-0.176397	-0.622219	0.271702	0.403358	0.209447	-0.809615	-0.120553	-0.534905
31113	9.258941	-1.827846	-2.256819	-0.572047	-0.219726	-0.217685	-0.619705	0.272810	0.404744	0.203136	-0.811877	-0.121393	-0.533718
31114	9.369407	-1.912940	-2.227022	-0.559496	-0.222063	-0.263514	-0.617183	0.272245	0.404858	0.196835	-0.814846	-0.122418	-0.531316
31115	9.352698	-1.927050	-2.567535	-0.544782	-0.188561	-0.288307	-0.618018	0.270704	0.406661	0.190299	-0.816416	-0.124507	-0.530801
31116	9.010689	-1.809097	-2.599805	-0.571974	-0.140986	-0.357972	-0.619963	0.267214	0.406919	0.182967	-0.818246	-0.126605	-0.530063
31117	9.883648	-1.565852	-3.014452	-0.562433	-0.008424	-0.461064	-0.622182	0.262609	0.406191	0.174760	-0.817439	-0.130593	-0.533102
31118	9.730920	-0.945742	-2.939015	-0.545649	0.140261	-0.571431	-0.628858	0.253275	0.401963	0.166277	-0.815493	-0.135423	-0.537571
31119	8.625682	-0.420109	-2.699359	-0.543816	0.194837	-0.642686	-0.637196	0.239893	0.397427	0.156905	-0.811758	-0.141803	-0.544354
31120	8.605135	0.102176	-2.289562	-0.540859	0.359854	-0.560466	-0.647477	0.224021	0.386468	0.149192	-0.807203	-0.145757	-0.552196
31121	8.728518	0.401729	-2.184338	-0.555711	0.335894	-0.590511	-0.659449	0.210382	0.377496	0.140505	-0.801820	-0.150637	-0.560938
31122	8.748175	0.770246	-2.362448	-0.569696	0.407687	-0.549478	-0.669462	0.197024	0.366839	0.132550	-0.796563	-0.153905	-0.569413
31123	9.887416	0.971896	-2.590935	-0.572261	0.526654	-0.436736	-0.680038	0.185073	0.353413	0.125836	-0.789221	-0.155564	-0.580600
31124	12.490994	1.903613	-2.082903	-0.565994	0.475617	-0.537454	-0.692580	0.175091	0.337792	0.118216	-0.782918	-0.158417	-0.589888
31125	10.602983	2.649128	-2.250585	-0.530062	0.174387	-0.641623	-0.700061	0.158646	0.329036	0.108524	-0.778638	-0.164602	-0.595695
31126	9.051120	1.732052	-2.064304	-0.527094	0.163247	-0.334994	-0.705319	0.145258	0.324197	0.102908	-0.776385	-0.165448	-0.599386
31127	8.838606	1.735449	-1.735446	-0.545115	0.027189	-0.030997	-0.706005	0.142473	0.321664	0.099734	-0.775800	-0.162238	-0.601553
31128	9.634744	2.053038	-1.546755	-0.546396	0.091476	0.044866	-0.705044	0.147652	0.318643	0.098134	-0.775644	-0.157094	-0.603380
31129	9.787020	1.944756	-1.318622	-0.560635	-0.091242	-0.065636	-0.706312	0.149898	0.316446	0.093905	-0.776368	-0.154474	-0.603798
31130	9.495401	1.763996	-1.147076	-0.570814	-0.286083	-0.039879	-0.702970	0.152807	0.322027	0.089725	-0.780492	-0.151057	-0.599970
31131	9.072529	1.610969	-2.082312	-0.571450	-0.195357	0.086882	-0.698511	0.156125	0.329834	0.086806	-0.782899	-0.146116	-0.598484
31132	9.242894	1.846292	-2.152821	-0.570495	-0.359794	0.141050	-0.694330	0.159310	0.335830	0.084588	-0.788341	-0.139974	-0.593103
31133	8.990077	1.668995	-2.933373	-0.563366	-0.112961	0.139580	-0.689875	0.163893	0.341280	0.082596	-0.789854	-0.134162	-0.592713
31134	9.455148	1.909032	-2.726459	-0.530367	-0.077489	0.191173	-0.689062	0.169756	0.343007	0.082390	-0.791916	-0.127206	-0.591523
31135	9.251730	1.930267	-2.627357	-0.544491	-0.043789	0.254451	-0.684075	0.181759	0.344209	0.082193	-0.792825	-0.119702	-0.591899
31136	9.166927	1.935442	-2.272111	-0.566334	-0.073054	0.310959	-0.680488	0.194051	0.343473	0.082849	-0.795078	-0.110398	-0.590592
31137	9.416932	1.779525	-2.219964	-0.552162	0.015197	0.310611	-0.678986	0.202994	0.342717	0.083281	-0.795325	-0.101834	-0.591737
31138	9.882593	0.971445	-2.281642	-0.543055	0.106406	0.384462	-0.676669	0.218374	0.338816	0.085556	-0.795415	-0.091320	-0.593005
31139	8.888357	0.535537	-1.881597	-0.553237	0.203404	0.406469	-0.673928	0.233483	0.332261	0.087483	-0.793459	-0.080896	-0.596847
31140	8.355866	-0.201594	-2.036964	-0.540186	0.211959	0.439990	-0.672599	0.251677	0.323378	0.090649	-0.792167	-0.069336	-0.599538
31141	9.727635	-0.594020	-2.348535	-0.531451	0.293150	0.441607	-0.670703	0.268474	0.313639	0.093522	-0.788934	-0.058423	-0.604502
31142	10.734255	-2.104868	-2.173549	-0.555812	0.212736	0.584247	-0.667398	0.283459	0.301780	0.098192	-0.787558	-0.044387	-0.606746
31143	10.155552	-2.205857	-2.287629	-0.542173	0.134593	0.444103	-0.662146	0.300377	0.295642	0.100872	-0.786029	-0.033532	-0.608982
31144	9.631949	-1.516170	-2.280127	-0.563270	0.090734	0.221178	-0.659541	0.314224	0.290328	0.100899	-0.785650	-0.025350	-0.609862
31145	9.561790	-1.571819	-1.974963	-0.551965	0.144413	0.254561	-0.656919	0.324302	0.283442	0.101176	-0.783774	-0.017299	-0.612505
31146	9.829466	-1.993166	-1.840141	-0.529583	-0.003369	0.147799	-0.654713	0.333119	0.278219	0.100805	-0.784357	-0.010866	-0.611968
31147	9.713724	-1.988625	-1.231139	-0.543992	0.058358	0.100313	-0.652908	0.337320	0.274206	0.099357	-0.783402	-0.005461	-0.613497
31148	9.583234	-2.188378	-1.615337	-0.555654	-0.085812	0.107221	-0.651248	0.342494	0.272156	0.098079	-0.784978	0.000494	-0.611710
31149	9.416476	-2.118309	-2.171636	-0.543378	-0.148551	0.065289	-0.646790	0.347232	0.273146	0.096262	-0.786522	0.004987	-0.609994
31150	9.547672	-2.217757	-1.711612	-0.547454	-0.171320	-0.005398	-0.645974	0.352679	0.273615	0.093738	-0.789075	0.008907	-0.607038
31151	9.655171	-2.175860	-1.859616	-0.547947	-0.230377	-0.047469	-0.643187	0.355322	0.275433	0.090544	-0.791596	0.011577	-0.604189
31152	9.615865	-1.941874	-1.968489	-0.557345	-0.246003	-0.106727	-0.642776	0.356423	0.280321	0.086645	-0.795029	0.013878	-0.600191
31153	9.425947	-1.880672	-2.034157	-0.539515	-0.256154	-0.190524	-0.641641	0.351932	0.285284	0.081899	-0.797832	0.014175	-0.597123
31154	9.325107	-1.970143	-2.144172	-0.542853	-0.211051	-0.196175	-0.640511	0.348843	0.288868	0.077137	-0.800775	0.014942	-0.593790
31155	9.275480	-1.880993	-2.236918	-0.543599	-0.198657	-0.171484	-0.642175	0.344362	0.292738	0.072567	-0.802845	0.015738	-0.591546
31156	9.180925	-1.836416	-2.159969	-0.546220	-0.169672	-0.188519	-0.641601	0.340438	0.295899	0.067824	-0.805240	0.016732	-0.588820
31157	9.373294	-1.725561	-2.016488	-0.568785	-0.126094	-0.211119	-0.642007	0.336938	0.297818	0.062394	-0.806452	0.017334	-0.587743
31158	9.848474	-1.463660	-2.167438	-0.558757	-0.067641	-0.295264	-0.645345	0.331915	0.297791	0.056155	-0.807642	0.016892	-0.586751
31159	9.573599	-1.015159	-2.604585	-0.552841	0.055673	-0.384394	-0.650350	0.324246	0.296077	0.048891	-0.806695	0.014752	-0.588758
31160	8.959639	-0.692969	-2.327073	-0.559626	0.164053	-0.417968	-0.656452	0.311411	0.293482	0.041115	-0.805105	0.012591	-0.591572
31161	9.315675	-0.580366	-2.125840	-0.533859	0.228833	-0.417102	-0.664523	0.301387	0.287585	0.033706	-0.801990	0.009882	-0.596303
31162	9.416920	-0.088364	-2.184623	-0.560565	0.323495	-0.406409	-0.670910	0.290524	0.280690	0.026013	-0.798356	0.008042	-0.601569
31163	9.274688	0.435986	-1.953490	-0.558375	0.390846	-0.383770	-0.680375	0.279671	0.272564	0.018538	-0.793140	0.006257	-0.608725
31164	9.242070	0.815814	-1.921441	-0.540512	0.338287	-0.358428	-0.687739	0.268678	0.263445	0.011734	-0.789141	0.004960	-0.614080
31165	9.909218	1.128295	-1.906491	-0.564095	0.222487	-0.382586	-0.695522	0.257691	0.252656	0.004132	-0.785823	0.003199	-0.618429
31166	10.852610	1.038174	-2.228111	-0.525453	0.098132	-0.287402	-0.700519	0.248492	0.248557	-0.001538	-0.784665	0.002797	-0.619911
31167	10.324526	1.444005	-2.401071	-0.555271	-0.070147	-0.199186	-0.702184	0.245710	0.245613	-0.006780	-0.784900	0.003780	-0.619574
31168	9.673237	1.285447	-2.519243	-0.541232	-0.175928	-0.174634	-0.702727	0.241514	0.247107	-0.011280	-0.787081	0.005368	-0.616723
31169	9.236170	1.050853	-2.600609	-0.543920	-0.213445	-0.116165	-0.702737	0.243182	0.250052	-0.015360	-0.789066	0.007528	-0.614070
31170	9.252122	1.114535	-2.449117	-0.546545	-0.215637	-0.071946	-0.699681	0.248198	0.252311	-0.018674	-0.791663	0.010813	-0.610576
31171	9.194678	0.969074	-2.580311	-0.547082	-0.203704	0.002260	-0.697177	0.251826	0.252329	-0.021392	-0.793478	0.014874	-0.608040
31172	9.166835	0.965925	-2.725214	-0.560189	-0.142693	0.037118	-0.695932	0.255458	0.251800	-0.023609	-0.795093	0.020026	-0.605697
31173	9.081000	0.861391	-2.909985	-0.546836	-0.078407	0.093474	-0.693721	0.262443	0.251019	-0.025280	-0.795332	0.025471	-0.605110
31174	9.607972	0.883084	-2.389020	-0.548848	-0.100106	0.107824	-0.691933	0.269990	0.249690	-0.026469	-0.796344	0.031591	-0.603438
31175	9.445606	0.739687	-2.681986	-0.540566	0.007205	0.190380	-0.688613	0.280059	0.245447	-0.026938	-0.795449	0.038446	-0.604200
31176	9.352531	0.707441	-2.522029	-0.533210	0.006862	0.222284	-0.685288	0.288726	0.242305	-0.026555	-0.795019	0.046139	-0.604244
31177	9.452965	0.533029	-2.486389	-0.553096	0.014072	0.232619	-0.685319	0.296845	0.238207	-0.026721	-0.793928	0.053796	-0.605037
31178	9.486176	0.441173	-2.456414	-0.530392	0.017663	0.222241	-0.680463	0.307323	0.235769	-0.026294	-0.793273	0.061442	-0.605187
31179	9.736859	0.393784	-2.439306	-0.544425	-0.032441	0.194120	-0.677557	0.315708	0.233742	-0.026733	-0.792721	0.068389	-0.605146
31180	10.220839	0.324231	-2.639728	-0.542822	-0.054639	0.164297	-0.674788	0.322973	0.232542	-0.027105	-0.792925	0.075298	-0.604041
31181	9.749922	-0.070560	-2.480052	-0.536990	-0.014408	0.186965	-0.672019	0.330237	0.231481	-0.027541	-0.792105	0.082020	-0.604222
31182	9.389847	-0.550749	-2.338901	-0.551052	0.039459	0.207559	-0.669672	0.338062	0.230289	-0.027660	-0.791016	0.089655	-0.604558
31183	9.090360	-0.728528	-2.085225	-0.555575	0.079684	0.139930	-0.666902	0.346177	0.225333	-0.029076	-0.789060	0.095816	-0.606100
31184	9.253177	-0.662588	-2.197327	-0.533854	0.103644	0.072852	-0.666359	0.351228	0.218829	-0.030664	-0.787379	0.101069	-0.607354
31185	9.513792	-0.829039	-2.273138	-0.540035	0.160093	0.014082	-0.668338	0.356700	0.213604	-0.033484	-0.784650	0.105022	-0.610060
31186	9.525410	-1.272816	-2.118394	-0.533269	0.210350	0.029714	-0.669458	0.358549	0.204709	-0.035799	-0.781697	0.109513	-0.612924
31187	9.433208	-1.766808	-1.982280	-0.565792	0.202827	0.077062	-0.668629	0.362200	0.198746	-0.038258	-0.778222	0.114778	-0.616224
31188	9.690795	-1.828512	-1.928778	-0.547074	0.167070	0.039503	-0.669203	0.367261	0.189881	-0.040564	-0.775699	0.119615	-0.618334
31189	9.848807	-1.777581	-1.741090	-0.543801	0.155105	-0.032011	-0.670879	0.367849	0.182371	-0.043829	-0.773018	0.122997	-0.620800
31190	9.791763	-1.853072	-1.889979	-0.537037	0.089673	-0.073122	-0.671718	0.368420	0.179177	-0.047180	-0.771686	0.126026	-0.621605
31191	9.632837	-1.680254	-1.853035	-0.552194	0.002504	-0.091353	-0.673666	0.365915	0.177493	-0.050856	-0.771003	0.128785	-0.621597
31192	9.530884	-1.547761	-2.023515	-0.543388	-0.057214	-0.067879	-0.673523	0.364364	0.181519	-0.053861	-0.771441	0.132113	-0.620100
31193	9.495244	-1.351646	-2.001493	-0.552620	-0.073344	-0.072294	-0.676457	0.362971	0.182224	-0.057057	-0.771628	0.135288	-0.618895
31194	9.673322	-1.442044	-1.978976	-0.539691	-0.044646	-0.062564	-0.675191	0.361285	0.184009	-0.059971	-0.771866	0.138635	-0.617582
31195	9.630414	-1.248285	-1.954502	-0.545318	-0.066209	-0.066021	-0.676592	0.361285	0.184996	-0.062950	-0.771931	0.141839	-0.616476
31196	9.549239	-1.214546	-2.051420	-0.567197	-0.083261	-0.062642	-0.675467	0.359879	0.186646	-0.066175	-0.772574	0.145566	-0.614459
31197	9.501620	-1.074178	-2.067421	-0.545357	-0.069785	-0.069537	-0.675331	0.360292	0.188461	-0.069156	-0.772669	0.148743	-0.613251
31198	9.468246	-1.079148	-2.122895	-0.552619	-0.082559	-0.048317	-0.677000	0.357640	0.188865	-0.071977	-0.773240	0.152508	-0.611277
31199	9.478014	-1.103542	-2.149214	-0.557846	-0.053806	-0.037054	-0.675889	0.359590	0.190131	-0.074773	-0.772999	0.156333	-0.610280
31200	9.535418	-1.081671	-2.072215	-0.539433	-0.017969	-0.023779	-0.675598	0.356790	0.191215	-0.077284	-0.772688	0.160215	-0.609353
31201	9.573887	-1.030894	-2.029340	-0.533827	0.003520	-0.011448	-0.676440	0.357212	0.190947	-0.079550	-0.771676	0.164068	-0.609319
31202	9.465604	-1.006227	-2.058466	-0.546590	-0.012776	0.002640	-0.677563	0.358053	0.191104	-0.081859	-0.771169	0.168433	-0.608463
31203	9.485264	-0.963005	-2.083137	-0.541123	-0.005525	-0.004407	-0.676304	0.358191	0.190678	-0.084104	-0.770205	0.172503	-0.608239
31204	9.555908	-0.959132	-2.165427	-0.537419	0.003463	-0.002631	-0.676168	0.359454	0.189156	-0.086384	-0.769497	0.176641	-0.607627
31205	9.657156	-0.940286	-2.141611	-0.562898	0.001859	-0.009974	-0.676593	0.360570	0.190008	-0.089041	-0.768397	0.180880	-0.607388
31206	9.584028	-1.031351	-2.092171	-0.543039	-0.015289	-0.018512	-0.676449	0.359450	0.190552	-0.091526	-0.767927	0.184869	-0.606411
31207	9.580412	-0.872321	-2.171262	-0.530215	0.005398	-0.020235	-0.676726	0.358893	0.189991	-0.093808	-0.766853	0.188547	-0.606289
31208	9.642651	-0.838368	-2.089571	-0.549419	-0.003370	-0.036316	-0.677283	0.358339	0.188874	-0.096643	-0.766260	0.192312	-0.605411
31209	9.632651	-0.859842	-2.055490	-0.548585	-0.012339	-0.041566	-0.677563	0.358479	0.188878	-0.099394	-0.765420	0.195912	-0.604873
31210	9.618364	-0.789612	-2.046590	-0.548712	-0.019353	-0.062750	-0.676722	0.358481	0.187756	-0.102470	-0.765090	0.199288	-0.603673
31211	9.601829	-0.814036	-2.104285	-0.543259	-0.021182	-0.062678	-0.678956	0.357230	0.187342	-0.105359	-0.764423	0.202510	-0.602948
31212	9.522722	-0.658834	-2.098663	-0.528772	-0.021190	-0.069583	-0.678811	0.356112	0.187330	-0.108200	-0.764154	0.205538	-0.601761
31213	9.604801	-0.756330	-2.148426	-0.541367	-0.010407	-0.059174	-0.679364	0.354437	0.187038	-0.111067	-0.763323	0.208757	-0.601184
31214	9.527852	-0.712438	-2.163310	-0.546887	-0.022108	-0.058291	-0.680202	0.354164	0.185647	-0.114037	-0.762947	0.212172	-0.599909
31215	9.561378	-0.722134	-2.134252	-0.557693	-0.010413	-0.050523	-0.678795	0.352482	0.186176	-0.117051	-0.762017	0.215708	-0.599249
31216	9.588148	-0.707940	-2.156192	-0.548640	-0.023195	-0.036177	-0.680479	0.353036	0.188844	-0.119770	-0.761520	0.219476	-0.597974
31217	9.566193	-0.695492	-2.120058	-0.563036	-0.001537	-0.032944	-0.679777	0.352619	0.187580	-0.122696	-0.760364	0.223309	-0.597432
31218	9.566707	-0.659550	-2.168785	-0.559426	-0.010642	-0.023992	-0.680051	0.351362	0.187569	-0.125480	-0.759599	0.227353	-0.596301
31219	9.580943	-0.664291	-2.139756	-0.544818	-0.003600	-0.013248	-0.680188	0.350380	0.188954	-0.127887	-0.758392	0.231257	-0.595825
31220	9.542103	-0.639624	-2.098903	-0.546645	-0.000845	-0.018601	-0.680885	0.349541	0.189508	-0.130449	-0.757481	0.235197	-0.594885
31221	9.670330	-0.630993	-2.135415	-0.538565	-0.014349	-0.021933	-0.681442	0.348701	0.190340	-0.132820	-0.756428	0.238905	-0.594222
31222	9.635080	-0.539426	-2.213710	-0.546835	-0.028707	-0.023703	-0.680465	0.348830	0.192843	-0.135304	-0.755838	0.242833	-0.592819
31223	9.591667	-0.522207	-2.209011	-0.557712	-0.030559	-0.013210	-0.680743	0.348410	0.193399	-0.137794	-0.754854	0.246921	-0.591809
31224	9.573025	-0.495961	-2.281767	-0.555851	-0.027002	-0.008784	-0.680317	0.346586	0.195328	-0.140238	-0.754108	0.251166	-0.590399
31225	9.538527	-0.386092	-2.137971	-0.554095	-0.025125	-0.018506	-0.681156	0.346165	0.196306	-0.142777	-0.753065	0.255091	-0.589438
31226	9.567283	-0.567906	-2.198803	-0.544789	-0.001858	-0.006169	-0.680739	0.346437	0.198397	-0.145142	-0.752001	0.259162	-0.588441
31227	9.557565	-0.589609	-2.200964	-0.544873	-0.016275	-0.006086	-0.678778	0.346154	0.198100	-0.147448	-0.750784	0.263118	-0.587666
31228	9.612749	-0.679384	-2.202453	-0.557744	-0.039572	-0.013171	-0.679621	0.346428	0.200340	-0.149883	-0.750126	0.267335	-0.585985
31229	9.589548	-0.592726	-2.280709	-0.541420	-0.048737	-0.004067	-0.680184	0.346841	0.202579	-0.151946	-0.749256	0.271356	-0.584716
31230	9.528971	-0.587300	-2.246861	-0.556018	-0.043929	-0.030820	-0.679057	0.344451	0.206170	-0.154528	-0.748712	0.275289	-0.582895
31231	9.567943	-0.626618	-2.311713	-0.567806	-0.041132	-0.034508	-0.678216	0.343888	0.206716	-0.157389	-0.747805	0.279118	-0.581472
31232	9.515122	-0.500459	-2.286472	-0.545976	-0.040467	-0.020098	-0.679472	0.342200	0.211030	-0.159706	-0.747154	0.283071	-0.579764
31233	9.556657	-0.505978	-2.354121	-0.554087	-0.043317	0.001067	-0.677924	0.339669	0.214755	-0.161947	-0.746082	0.287253	-0.578464
31234	9.489435	-0.433118	-2.364509	-0.563010	-0.019917	0.007892	-0.678343	0.338823	0.217399	-0.164302	-0.744939	0.291741	-0.577025
31235	9.525673	-0.433377	-2.369387	-0.546589	-0.009195	0.009795	-0.678329	0.335467	0.217782	-0.166540	-0.743412	0.295826	-0.576272
31236	9.491681	-0.471782	-2.361665	-0.563751	0.001629	0.016593	-0.676657	0.336283	0.223633	-0.168919	-0.741925	0.300365	-0.575147
31237	9.487174	-0.481707	-2.407457	-0.580915	0.008807	0.028733	-0.676374	0.335158	0.225431	-0.171564	-0.739924	0.305037	-0.574483
31238	9.516419	-0.535448	-2.469719	-0.569866	0.017559	0.051811	-0.676510	0.333610	0.228762	-0.173713	-0.737970	0.310096	-0.573641
31239	9.468228	-0.554598	-2.488771	-0.533396	0.033516	0.060975	-0.675814	0.334020	0.231270	-0.175440	-0.735610	0.314585	-0.573702
31240	9.482541	-0.578793	-2.478855	-0.535038	0.055953	0.071433	-0.675674	0.333451	0.234331	-0.177077	-0.733169	0.319380	-0.573676
31241	9.549800	-0.651682	-2.473299	-0.549370	0.074739	0.094154	-0.673854	0.332881	0.236123	-0.178918	-0.730027	0.324365	-0.574313
31242	9.524454	-0.609338	-2.297351	-0.538429	0.074469	0.117276	-0.673568	0.330632	0.240140	-0.180180	-0.727012	0.329780	-0.574660
31243	9.531171	-0.642894	-2.246244	-0.532932	0.081632	0.119061	-0.672030	0.330477	0.243612	-0.181544	-0.723634	0.334872	-0.575549
31244	9.537786	-0.703031	-2.194840	-0.558469	0.050892	0.143712	-0.670780	0.332140	0.246966	-0.182614	-0.720579	0.340960	-0.575469
31245	9.508341	-0.750934	-2.155606	-0.545786	0.045426	0.142995	-0.669652	0.329045	0.252362	-0.183646	-0.717349	0.346629	-0.575788
31246	9.430762	-0.837425	-2.152121	-0.573257	0.024210	0.110930	-0.669372	0.328331	0.256953	-0.185101	-0.714709	0.352485	-0.575050
31247	9.728565	-0.883708	-2.296978	-0.540603	0.015107	0.108776	-0.667975	0.327751	0.262512	-0.186243	-0.712030	0.357671	-0.574803
31248	9.732700	-0.926808	-2.228848	-0.566046	0.015241	0.106700	-0.665455	0.326609	0.268058	-0.187561	-0.709492	0.363389	-0.573925
31249	9.663815	-0.844847	-2.331153	-0.546103	0.029931	0.066151	-0.664043	0.323240	0.271358	-0.189385	-0.706883	0.367936	-0.573649
31250	9.480206	-0.756271	-2.264240	-0.540852	0.012058	0.045062	-0.664877	0.321276	0.274411	-0.191013	-0.704879	0.372480	-0.572642
31251	9.472458	-0.879435	-2.258023	-0.559067	0.019652	0.011168	-0.665428	0.318331	0.277730	-0.193588	-0.702711	0.376400	-0.571877
31252	9.527428	-0.823596	-2.162069	-0.568367	-0.005430	0.000611	-0.663744	0.316497	0.282020	-0.195967	-0.701092	0.380680	-0.570218
31253	9.667872	-0.839404	-2.229736	-0.559412	-0.017907	-0.016870	-0.663877	0.314250	0.285483	-0.198600	-0.699529	0.384316	-0.568786
31254	9.665725	-0.888084	-2.287180	-0.548599	-0.021338	-0.041496	-0.664001	0.310049	0.288089	-0.201049	-0.698454	0.387827	-0.566861
31255	9.563558	-0.911031	-2.194970	-0.552377	-0.044778	-0.039655	-0.664403	0.305006	0.291943	-0.203650	-0.697368	0.391139	-0.564991
31256	9.387269	-0.900132	-2.175525	-0.570495	-0.026516	-0.059477	-0.663135	0.302758	0.294698	-0.206557	-0.696369	0.394649	-0.562723
31257	9.340592	-0.937958	-2.088055	-0.568901	-0.060756	-0.061036	-0.665079	0.297996	0.299264	-0.209513	-0.695524	0.397884	-0.560392
31258	9.417263	-1.034951	-2.062913	-0.543347	-0.046522	-0.053745	-0.662963	0.293790	0.301853	-0.211809	-0.694781	0.401233	-0.558058
31259	9.976640	-0.957586	-2.267491	-0.525350	-0.038744	-0.117143	-0.662537	0.292106	0.303784	-0.214974	-0.694288	0.403077	-0.556129
31260	10.169574	-0.361438	-2.583683	-0.563422	0.032595	-0.208128	-0.665449	0.285684	0.303740	-0.219895	-0.693788	0.404148	-0.554048
31261	9.439522	-0.094066	-2.300570	-0.559465	0.134045	-0.279605	-0.670588	0.276618	0.301873	-0.226770	-0.692502	0.403313	-0.553493
31262	8.896276	0.052089	-1.890710	-0.551887	0.211679	-0.308413	-0.674329	0.267969	0.299860	-0.234068	-0.690814	0.402034	-0.553495
31263	9.003983	0.250897	-1.680442	-0.557223	0.220373	-0.269567	-0.679325	0.258346	0.297150	-0.241527	-0.688417	0.400838	-0.554145
31264	9.337494	0.287202	-1.722370	-0.562715	0.218688	-0.274854	-0.683750	0.246491	0.293018	-0.248632	-0.686248	0.400066	-0.554251
31265	9.611413	0.311164	-1.865563	-0.562574	0.256842	-0.305099	-0.690412	0.234224	0.288341	-0.256871	-0.683611	0.398175	-0.555113
31266	9.680871	0.483734	-2.024638	-0.553468	0.275981	-0.331605	-0.697779	0.223363	0.281315	-0.264902	-0.681209	0.396183	-0.555716
31267	9.914274	1.050510	-1.973285	-0.546707	0.267003	-0.432202	-0.701515	0.214871	0.273727	-0.274429	-0.679437	0.392236	-0.556062
31268	9.752693	1.766989	-1.954485	-0.540178	0.211890	-0.516654	-0.709002	0.199258	0.267210	-0.283779	-0.679145	0.387855	-0.554797
31269	9.877790	1.941137	-1.821274	-0.563998	0.172153	-0.490117	-0.714962	0.183962	0.264670	-0.293471	-0.678645	0.383710	-0.553247
31270	10.022882	2.104819	-1.779802	-0.557607	0.122477	-0.378224	-0.720210	0.168341	0.257994	-0.300784	-0.678048	0.381849	-0.551336
31271	9.771100	2.031902	-1.713413	-0.569697	0.029858	-0.296474	-0.723942	0.157449	0.257073	-0.307359	-0.677511	0.381149	-0.548849
31272	9.456148	1.947603	-1.598486	-0.539793	-0.010424	-0.246417	-0.724756	0.151159	0.257711	-0.311938	-0.677417	0.381654	-0.546023
31273	9.268385	2.093840	-1.590201	-0.540782	-0.027668	-0.233958	-0.726410	0.145013	0.257520	-0.317033	-0.677171	0.381783	-0.543297
31274	9.394857	2.220726	-1.654609	-0.551766	-0.045725	-0.221546	-0.728767	0.139563	0.258876	-0.321216	-0.677152	0.382957	-0.540027
31275	9.352404	2.249196	-1.766029	-0.546501	-0.090126	-0.198202	-0.726502	0.135731	0.260969	-0.325557	-0.677241	0.383986	-0.536574
31276	9.293022	2.311826	-1.858467	-0.525441	-0.081507	-0.166161	-0.727325	0.131394	0.263161	-0.328497	-0.677313	0.385838	-0.533354
31277	9.299483	2.157278	-1.832588	-0.558831	-0.074564	-0.120613	-0.726617	0.129292	0.264388	-0.332320	-0.676533	0.387912	-0.530463
31278	9.179548	2.133204	-1.938474	-0.549436	-0.040591	-0.097734	-0.726184	0.125930	0.266301	-0.335158	-0.675447	0.390660	-0.528039
31279	9.321221	2.286076	-2.082929	-0.554555	0.004343	-0.079437	-0.727850	0.122578	0.266837	-0.339113	-0.673523	0.392690	-0.526463
31280	9.383215	2.349317	-1.955656	-0.542579	0.029390	-0.065281	-0.727562	0.120762	0.266398	-0.342048	-0.671457	0.395316	-0.525237
31281	9.325063	2.303814	-1.947822	-0.552483	0.038374	-0.058393	-0.727549	0.117970	0.265672	-0.346033	-0.669008	0.397342	-0.524222
31282	9.376985	2.297160	-1.800425	-0.541537	0.056447	-0.069874	-0.727395	0.114897	0.264941	-0.349201	-0.666669	0.399691	-0.523315
31283	9.308427	2.424432	-1.613285	-0.552445	0.045387	-0.038093	-0.730464	0.112389	0.264939	-0.353040	-0.663960	0.401899	-0.522490
31284	9.432398	2.507294	-1.377582	-0.546860	0.072327	-0.030207	-0.731290	0.109603	0.262686	-0.355973	-0.661066	0.404699	-0.522009
31285	9.518278	2.461504	-1.270871	-0.544858	0.064447	0.043296	-0.733259	0.111563	0.262861	-0.359037	-0.657521	0.407714	-0.522042
31286	9.605026	2.322897	-1.320182	-0.531893	0.084857	0.071633	-0.734104	0.113247	0.261351	-0.360790	-0.653736	0.411586	-0.522549
31287	9.468096	2.010080	-1.241604	-0.544283	0.110676	0.108413	-0.734397	0.116753	0.258044	-0.363542	-0.649136	0.415061	-0.523626
31288	9.360883	1.909776	-1.158188	-0.533554	0.085441	0.101578	-0.734279	0.122349	0.256150	-0.364977	-0.645036	0.419305	-0.524312
31289	9.148769	1.910902	-1.191744	-0.557476	0.047931	0.074947	-0.735556	0.127116	0.252306	-0.367712	-0.641234	0.422891	-0.524185
31290	9.153891	1.997895	-1.187889	-0.541379	0.026523	0.043432	-0.735990	0.130617	0.250394	-0.369337	-0.638139	0.426872	-0.523593
31291	10.261564	2.153844	-1.413408	-0.559244	0.055152	0.091075	-0.735173	0.136918	0.245992	-0.371983	-0.634076	0.430579	-0.523620
31292	9.702618	1.254879	-1.968034	-0.544030	0.088657	0.154538	-0.735486	0.145032	0.243848	-0.372982	-0.629307	0.435505	-0.524589
31293	9.226830	1.148608	-1.664178	-0.551204	0.088330	0.186178	-0.734404	0.155111	0.237950	-0.374748	-0.624097	0.440062	-0.525749
31294	9.416542	1.340145	-1.760804	-0.548072	0.034691	0.142380	-0.733879	0.164068	0.233577	-0.375411	-0.619909	0.445239	-0.525872
31295	9.837068	1.012197	-1.994501	-0.548210	0.006001	0.131994	-0.732804	0.174975	0.230894	-0.376921	-0.616036	0.449686	-0.525560
31296	9.837093	0.900673	-2.051246	-0.559158	0.004426	0.112402	-0.731702	0.179447	0.229956	-0.377733	-0.612297	0.454799	-0.524946
31297	9.704305	0.848225	-2.069813	-0.557257	-0.003113	0.146054	-0.731020	0.183357	0.230410	-0.379059	-0.608298	0.459574	-0.524480
31298	10.053565	0.885353	-1.964380	-0.552007	-0.023726	0.135697	-0.730350	0.190342	0.230896	-0.379247	-0.604643	0.465069	-0.523726
31299	9.901465	0.748192	-2.023052	-0.563155	-0.055889	0.109179	-0.730216	0.191599	0.230908	-0.380484	-0.601467	0.469848	-0.522219
31300	9.497607	0.618086	-1.979983	-0.561588	-0.105570	0.116479	-0.728274	0.195077	0.234554	-0.380191	-0.598718	0.475792	-0.520205
31301	9.507208	0.555044	-2.003455	-0.547394	-0.179794	0.147173	-0.725069	0.197568	0.239573	-0.379610	-0.596557	0.481793	-0.517582
31302	9.570499	0.554207	-2.073602	-0.563755	-0.186978	0.154119	-0.722147	0.200053	0.246966	-0.378135	-0.594211	0.488777	-0.514806
31303	9.604670	0.580346	-2.110184	-0.545744	-0.203123	0.137633	-0.717970	0.203650	0.255196	-0.377346	-0.592347	0.494800	-0.511770
31304	9.713635	0.606029	-2.144444	-0.567557	-0.182820	0.097472	-0.715741	0.205022	0.261467	-0.376497	-0.590417	0.501063	-0.508520
31305	9.577138	0.521192	-2.322118	-0.540198	-0.159312	0.072847	-0.713787	0.205135	0.268144	-0.376694	-0.588751	0.505912	-0.505497
31306	9.664140	0.542362	-2.327303	-0.550514	-0.184947	0.025134	-0.711136	0.206090	0.273432	-0.376322	-0.587644	0.511122	-0.501808
31307	9.517212	0.441249	-2.412963	-0.563905	-0.149713	0.019415	-0.709738	0.205228	0.279685	-0.377398	-0.586215	0.515493	-0.498186
31308	9.568194	0.421293	-2.461134	-0.552883	-0.108844	-0.021391	-0.708332	0.202691	0.285225	-0.378274	-0.584761	0.519572	-0.494984
31309	9.529373	0.426553	-2.432146	-0.561926	-0.087858	-0.046404	-0.707763	0.199600	0.289928	-0.380587	-0.583388	0.522674	-0.491553
31310	9.505081	0.414714	-2.417484	-0.556383	-0.067986	-0.055315	-0.705226	0.194829	0.294041	-0.382245	-0.581821	0.526052	-0.488511
31311	9.437505	0.453925	-2.398501	-0.538207	-0.066294	-0.053353	-0.705076	0.191743	0.297354	-0.384547	-0.580468	0.528666	-0.485482
31312	9.393209	0.481558	-2.275520	-0.561862	-0.055153	-0.078479	-0.704506	0.188796	0.300804	-0.386612	-0.578947	0.531704	-0.482331
31313	9.625021	0.513928	-2.276192	-0.541892	-0.042396	-0.101273	-0.705885	0.183766	0.301320	-0.389654	-0.577818	0.533597	-0.479135
31314	9.850300	0.657273	-2.314337	-0.560080	-0.023966	-0.133380	-0.704188	0.179281	0.304049	-0.392541	-0.576564	0.535715	-0.475916
31315	9.867589	0.780467	-2.306070	-0.552805	0.003406	-0.174137	-0.706675	0.171458	0.304823	-0.396880	-0.575667	0.536487	-0.472520
31316	9.500628	0.925901	-2.220216	-0.541896	0.025210	-0.204282	-0.708746	0.164754	0.305048	-0.400738	-0.574816	0.537200	-0.469481
31317	9.244213	1.218878	-2.003262	-0.545419	0.068674	-0.229385	-0.708992	0.156787	0.305804	-0.406201	-0.573928	0.536706	-0.466427
31318	9.167046	1.471409	-1.889997	-0.560083	0.050624	-0.218819	-0.711893	0.147568	0.306288	-0.410654	-0.572807	0.537185	-0.463344
31319	9.303486	1.508291	-2.037982	-0.559983	0.050405	-0.192238	-0.714088	0.137232	0.306058	-0.415736	-0.571541	0.537350	-0.460172
31320	9.427509	1.753996	-2.040890	-0.549869	0.075577	-0.188678	-0.716012	0.129418	0.303622	-0.420038	-0.569913	0.537840	-0.457706
31321	9.730488	1.828598	-2.172606	-0.563584	0.086917	-0.234832	-0.717089	0.119641	0.302831	-0.425935	-0.568713	0.537197	-0.454493
31322	9.436611	1.985139	-2.169127	-0.558309	0.092800	-0.293232	-0.718178	0.112800	0.301374	-0.431441	-0.567937	0.536387	-0.451217
31323	9.050292	2.043472	-2.118520	-0.570839	0.108791	-0.267012	-0.720084	0.100794	0.298755	-0.437923	-0.566787	0.535193	-0.447821
31324	8.986031	2.105697	-1.894416	-0.532129	0.198548	-0.251203	-0.722559	0.090888	0.295604	-0.443848	-0.564788	0.533653	-0.446350
31325	9.041887	2.131250	-1.616906	-0.561794	0.235258	-0.211081	-0.727546	0.079878	0.289952	-0.451048	-0.561940	0.531823	-0.444908
31326	9.095894	2.551945	-1.532271	-0.537271	0.263333	-0.237444	-0.731700	0.070403	0.284030	-0.457551	-0.559113	0.529846	-0.444188
31327	9.225476	3.107294	-1.480651	-0.542928	0.271006	-0.281694	-0.733481	0.063026	0.276299	-0.465517	-0.556820	0.526629	-0.442614
31328	9.576859	3.419032	-1.516011	-0.552171	0.229241	-0.235431	-0.736797	0.054112	0.269540	-0.471754	-0.554068	0.525056	-0.441331
31329	9.527784	3.419991	-1.412057	-0.546849	0.172717	-0.166035	-0.739560	0.046731	0.263351	-0.477690	-0.551361	0.523980	-0.439611
31330	9.269973	3.224459	-1.250057	-0.566827	0.139817	-0.109535	-0.740647	0.040180	0.258830	-0.482002	-0.547890	0.524728	-0.438350
31331	9.376628	3.257346	-1.294059	-0.550650	0.070596	-0.033698	-0.741487	0.040751	0.255775	-0.485742	-0.544644	0.526054	-0.436674
31332	9.487563	3.324582	-1.251465	-0.553463	0.052483	-0.020321	-0.742324	0.040482	0.253270	-0.488184	-0.541096	0.528473	-0.435439
31333	9.456785	3.086746	-1.442071	-0.554738	-0.028768	-0.002172	-0.740928	0.041600	0.252155	-0.490643	-0.538341	0.531096	-0.432893
31334	9.030303	2.953140	-1.594650	-0.564245	-0.104392	-0.008993	-0.741768	0.041034	0.254944	-0.491415	-0.535896	0.535235	-0.429941
31335	9.165461	2.964401	-1.590124	-0.544498	-0.167058	0.037653	-0.741204	0.039059	0.260217	-0.491931	-0.533997	0.539519	-0.426344
31336	9.176715	2.899538	-1.516928	-0.555131	-0.133851	0.056777	-0.738134	0.040718	0.263556	-0.491698	-0.531147	0.544534	-0.423792
31337	9.475117	2.974058	-1.682453	-0.551411	-0.123944	0.062137	-0.737732	0.040726	0.268655	-0.492529	-0.528527	0.548670	-0.420756
31338	9.447730	2.892492	-1.613851	-0.563773	-0.059810	0.049195	-0.735773	0.040146	0.273514	-0.493230	-0.525007	0.552907	-0.418791
31339	9.148513	2.588446	-1.455417	-0.530683	0.008631	0.029592	-0.735216	0.040704	0.273516	-0.495563	-0.521820	0.555178	-0.417011
31340	9.037102	2.628252	-1.385640	-0.556107	0.010508	0.032800	-0.737187	0.043366	0.273001	-0.497072	-0.517934	0.558451	-0.415689
31341	9.250739	2.710727	-1.507660	-0.558012	-0.000205	0.026711	-0.735519	0.046299	0.272740	-0.499601	-0.514569	0.560964	-0.413444
31342	9.428476	2.853697	-1.637566	-0.545365	-0.019341	0.045624	-0.734526	0.045987	0.273621	-0.500534	-0.510860	0.564541	-0.412045
31343	9.387717	2.766474	-1.713859	-0.537938	0.003159	0.043787	-0.736492	0.047246	0.274764	-0.502739	-0.507473	0.566991	-0.410178
31344	9.362323	2.505861	-1.677089	-0.543469	-0.023988	0.058003	-0.733419	0.048777	0.274617	-0.503472	-0.503647	0.570691	-0.408862
31345	9.358091	2.492810	-1.449809	-0.552643	-0.031130	0.054388	-0.734267	0.050168	0.277008	-0.505329	-0.500260	0.573674	-0.406547
31346	9.367322	2.333109	-1.472202	-0.563308	-0.002332	0.062915	-0.732595	0.051839	0.277849	-0.506443	-0.495966	0.577327	-0.405249
31347	9.355308	2.405863	-1.444003	-0.552287	0.022892	0.057587	-0.733584	0.053935	0.278436	-0.508871	-0.492087	0.579748	-0.403475
31348	9.374691	2.376591	-1.467864	-0.541641	-0.013084	0.045549	-0.733310	0.055473	0.278032	-0.509757	-0.488265	0.583126	-0.402129
31349	9.432725	2.371286	-1.484797	-0.563428	-0.011170	0.045294	-0.732614	0.056026	0.279566	-0.511978	-0.484675	0.585820	-0.399729
31350	9.509990	2.375617	-1.487365	-0.563390	-0.013108	0.061246	-0.733321	0.057847	0.278754	-0.512922	-0.480414	0.589485	-0.398272
31351	9.485744	2.366164	-1.477562	-0.545385	-0.034741	0.052737	-0.732352	0.059933	0.280998	-0.514611	-0.477092	0.592304	-0.395897
31352	9.435085	2.313138	-1.505897	-0.545390	-0.042021	0.059843	-0.731790	0.059229	0.282381	-0.515025	-0.473227	0.596070	-0.394342
31353	9.480640	2.293700	-1.476746	-0.534541	-0.041940	0.045820	-0.731657	0.060480	0.284345	-0.516562	-0.470142	0.598773	-0.391920
31354	9.437408	2.259869	-1.519804	-0.543734	-0.054387	0.031624	-0.730259	0.060329	0.286842	-0.517009	-0.466697	0.602351	-0.389960
31355	9.451952	2.286390	-1.515286	-0.551107	-0.066898	0.024544	-0.727883	0.060879	0.287944	-0.518551	-0.463876	0.605204	-0.386849
31356	9.394770	2.332210	-1.588209	-0.549168	-0.047072	0.022673	-0.728447	0.061433	0.289906	-0.519183	-0.460395	0.608628	-0.384782
31357	9.399464	2.356528	-1.559492	-0.543884	-0.057659	-0.004621	-0.727608	0.061283	0.292268	-0.520977	-0.457919	0.611022	-0.381503
31358	9.414453	2.326936	-1.638918	-0.571861	-0.034152	0.001103	-0.726216	0.062812	0.293946	-0.522119	-0.454336	0.614250	-0.379036
31359	9.388465	2.370280	-1.690108	-0.552838	-0.045087	0.004934	-0.725655	0.062248	0.294912	-0.524056	-0.451541	0.616631	-0.375823
31360	9.400347	2.331570	-1.684860	-0.541866	-0.030667	-0.001222	-0.725512	0.061265	0.296434	-0.524962	-0.448245	0.619538	-0.373716
31361	9.390544	2.322057	-1.670243	-0.560010	-0.026979	-0.001461	-0.725656	0.062101	0.297280	-0.527217	-0.445307	0.621687	-0.370472
31362	9.419499	2.409142	-1.627761	-0.552760	-0.019695	-0.012906	-0.723845	0.064051	0.297844	-0.528421	-0.441934	0.624421	-0.368191
31363	9.240692	2.294094	-1.655233	-0.545304	-0.005533	0.008276	-0.724413	0.065867	0.298425	-0.530722	-0.438861	0.626280	-0.365388
31364	9.337672	2.370690	-1.675547	-0.556293	-0.021747	0.015354	-0.724278	0.066843	0.299271	-0.531701	-0.435083	0.629275	-0.363332
31365	9.366792	2.215244	-1.770502	-0.537807	0.014044	0.033034	-0.723024	0.068239	0.298718	-0.533981	-0.431630	0.631050	-0.361021
31366	9.291901	2.244866	-1.746570	-0.559497	0.017486	0.061055	-0.723593	0.070338	0.298465	-0.535124	-0.426928	0.634006	-0.359737
31367	9.358227	2.204724	-1.915349	-0.563012	0.022777	0.076921	-0.723894	0.075088	0.298935	-0.537383	-0.422579	0.636205	-0.357616
31368	9.169874	2.167217	-1.919511	-0.548277	0.052400	0.078638	-0.723907	0.078447	0.297576	-0.538717	-0.417493	0.638808	-0.356943
31369	9.466641	2.184799	-1.900774	-0.559189	0.053388	0.078566	-0.722940	0.082088	0.294400	-0.541281	-0.412940	0.640620	-0.355109
31370	9.533217	2.090649	-1.817660	-0.542938	0.048082	0.059324	-0.723653	0.085165	0.294298	-0.542622	-0.408159	0.643024	-0.354243
31371	9.472351	2.059950	-1.764078	-0.539384	0.037275	0.055875	-0.724218	0.086568	0.292923	-0.544942	-0.404220	0.644640	-0.352254
31372	9.495999	2.021409	-1.720187	-0.516805	0.030184	0.031411	-0.723529	0.089222	0.292806	-0.546012	-0.400185	0.646789	-0.351263
31373	9.478827	1.978110	-1.705183	-0.554023	0.044966	0.009643	-0.725492	0.090066	0.292551	-0.548845	-0.396627	0.648016	-0.348613
31374	9.514990	1.968216	-1.705121	-0.534075	0.030314	0.025896	-0.722981	0.092303	0.290603	-0.550072	-0.392451	0.650204	-0.347330
31375	9.491137	1.987533	-1.731884	-0.548726	0.023384	0.002766	-0.724380	0.092308	0.290196	-0.552597	-0.389187	0.651543	-0.344473
31376	9.485768	1.958916	-1.675983	-0.543334	0.023499	-0.013103	-0.724094	0.091195	0.288370	-0.554057	-0.385441	0.653528	-0.342576
31377	9.515201	2.062581	-1.686844	-0.528047	0.016484	-0.041169	-0.723675	0.091472	0.288927	-0.556606	-0.383025	0.654428	-0.339419
31378	9.539629	2.149452	-1.683014	-0.548051	0.031259	-0.069787	-0.724938	0.092033	0.289082	-0.558569	-0.379895	0.655890	-0.336880
31379	9.567580	1.924659	-1.661213	-0.558243	-0.004707	-0.073248	-0.724512	0.090634	0.289064	-0.561258	-0.377702	0.656954	-0.332780
31380	9.181996	2.072082	-1.662342	-0.557506	-0.037283	-0.062483	-0.723950	0.090358	0.287663	-0.562323	-0.374806	0.659266	-0.329669
31381	9.582903	1.948123	-1.758146	-0.536498	-0.033025	-0.040962	-0.725351	0.090638	0.288652	-0.564231	-0.372613	0.660716	-0.325972
31382	9.491412	2.084268	-1.720882	-0.547486	-0.033720	-0.058782	-0.723809	0.089650	0.290442	-0.565222	-0.369735	0.662917	-0.323049
31383	9.191956	1.984510	-1.743531	-0.550182	-0.041066	-0.046456	-0.723247	0.089087	0.291269	-0.567130	-0.367504	0.664478	-0.319020
31384	9.405279	2.122991	-1.798519	-0.554663	-0.026579	-0.048303	-0.723247	0.088803	0.292799	-0.568180	-0.364339	0.666686	-0.316161
31385	9.453425	2.110666	-1.788781	-0.558242	-0.021216	-0.041293	-0.722687	0.088233	0.295577	-0.570346	-0.361815	0.668078	-0.312197
31386	9.436825	2.083871	-1.839202	-0.551006	-0.029377	-0.039393	-0.721850	0.088933	0.294742	-0.571253	-0.358568	0.670324	-0.309458
31387	9.381847	2.149237	-1.876101	-0.552911	-0.048372	-0.030453	-0.721289	0.088649	0.295571	-0.572914	-0.356121	0.672041	-0.305463
31388	9.505127	2.136181	-1.907532	-0.539243	-0.055863	-0.004568	-0.721863	0.091582	0.296442	-0.573147	-0.352682	0.674730	-0.303081
31389	9.468909	2.117031	-1.914519	-0.530910	-0.048997	0.028209	-0.721029	0.092694	0.297841	-0.574253	-0.349697	0.676709	-0.300018
31390	9.420384	2.020585	-1.927875	-0.541906	-0.059629	0.013086	-0.718934	0.093521	0.299786	-0.574322	-0.345989	0.679545	-0.297765
31391	9.396626	2.030129	-1.971442	-0.560038	-0.061449	0.024383	-0.718941	0.094630	0.302725	-0.575449	-0.342787	0.681786	-0.294148
