# Supplementary material for: Identification of Haptic Based Guiding Using Hard Reins
Source: PLoS One. 2015 Jul 22;10(7):e0132020. doi: 10.1371/journal.pone.0132020 (PMC4511788; doi:10.1371/journal.pone.0132020)
Supplement: S2 File — (ZIP) [file pone.0132020.s002.zip › MotionData2/Subject10/T16/gh16.txt]

// Start Time: 0
// Sample rate: 25.0Hz
// Scenario: 4.9
// Firmware Version: 2.6.1
Counter	Acc_X	Acc_Y	Acc_Z	Gyr_X	Gyr_Y	Gyr_Z	Mag_X	Mag_Y	Mag_Z	Quat_w	Quat_x	Quat_y	Quat_z
30623	-1.971372	0.351616	9.798881	0.027763	0.018901	-0.021479	-0.114271	-0.221822	-0.774510	0.522857	-0.069394	0.084877	0.845341
30624	-2.017045	0.319870	9.687596	-0.015796	0.005089	-0.043826	-0.114278	-0.221674	-0.773096	0.523525	-0.069575	0.084608	0.844939
30625	-1.885169	0.464042	9.561234	-0.079587	0.004993	-0.066299	-0.113105	-0.219960	-0.775032	0.524564	-0.070471	0.083188	0.844362
30626	-1.779567	0.560308	9.510763	-0.110246	0.012280	-0.071080	-0.112458	-0.217297	-0.776578	0.525540	-0.071808	0.081359	0.843820
30627	-1.847246	0.598664	9.510670	-0.127829	0.014091	-0.066562	-0.110394	-0.213290	-0.776464	0.526494	-0.073353	0.079209	0.843297
30628	-1.941474	0.652075	9.707362	-0.091066	0.017767	-0.063621	-0.108438	-0.210925	-0.779435	0.527350	-0.074568	0.077771	0.842789
30629	-2.002043	0.719578	9.784553	-0.089336	0.014102	-0.062690	-0.107410	-0.207982	-0.779442	0.528288	-0.075692	0.076281	0.842237
30630	-2.084254	0.767101	9.659637	-0.084414	0.023306	-0.038688	-0.106378	-0.203446	-0.781247	0.528703	-0.076891	0.075048	0.841979
30631	-2.075036	0.850831	9.516881	-0.076087	0.017931	-0.004493	-0.105868	-0.201832	-0.780479	0.528670	-0.077845	0.073933	0.842011
30632	-2.041415	0.877313	9.503164	-0.028989	0.023510	0.010503	-0.104824	-0.200120	-0.782672	0.528321	-0.078390	0.073710	0.842199
30633	-2.084100	0.728067	9.500673	0.048761	0.010855	0.035840	-0.104166	-0.202010	-0.782935	0.527810	-0.077839	0.074709	0.842482
30634	-2.020589	0.550050	9.465165	0.081068	0.018254	0.052616	-0.105594	-0.204130	-0.781639	0.526898	-0.077073	0.076347	0.842977
30635	-1.986147	0.411222	9.650762	0.049771	0.025501	0.045069	-0.105328	-0.207077	-0.780615	0.526208	-0.076740	0.077531	0.843330
30636	-1.971332	0.339259	9.702697	0.028816	0.018169	0.046824	-0.106237	-0.208668	-0.779580	0.525305	-0.076532	0.078278	0.843842
30637	-2.004914	0.305641	9.740316	-0.006018	0.015343	0.031885	-0.104550	-0.208549	-0.779208	0.524769	-0.076634	0.078379	0.844158
30638	-2.082367	0.367707	9.644453	-0.053202	0.030778	0.013160	-0.105595	-0.207459	-0.778813	0.524296	-0.077552	0.077821	0.844419
30639	-2.068413	0.483887	9.843035	-0.068969	0.019792	0.016781	-0.104557	-0.205602	-0.779977	0.523910	-0.078413	0.076878	0.844665
30640	-2.169307	0.406468	9.773800	-0.063699	-0.018589	0.020559	-0.105593	-0.201597	-0.783566	0.523382	-0.078595	0.075638	0.845088
30641	-2.159637	0.396519	9.672939	-0.091636	-0.000365	0.007471	-0.106124	-0.199704	-0.782790	0.523147	-0.079371	0.074084	0.845298
30642	-1.962445	0.484882	9.368783	-0.115375	-0.011311	0.005529	-0.105739	-0.197300	-0.783691	0.522794	-0.080236	0.072025	0.845613
30643	-1.895443	0.580494	9.149923	-0.090413	0.014402	0.032380	-0.106522	-0.193552	-0.785740	0.522114	-0.081206	0.070692	0.846053
30644	-2.025609	0.588221	9.374443	0.012680	0.051091	0.054064	-0.106262	-0.191822	-0.787026	0.520946	-0.081728	0.071518	0.846653
30645	-2.183318	0.299672	9.505741	0.112758	0.054792	0.043497	-0.106256	-0.195832	-0.785229	0.520347	-0.081248	0.074072	0.846848
30646	-2.218392	0.084236	9.840832	0.099205	0.030935	0.025012	-0.106504	-0.200519	-0.784201	0.519867	-0.080568	0.076108	0.847027
30647	-2.162251	-0.059737	9.916145	0.015553	-0.003942	0.002501	-0.104157	-0.202427	-0.784349	0.519892	-0.080176	0.076316	0.847030
30648	-2.037321	0.024292	9.793674	-0.075252	-0.000438	-0.029340	-0.105457	-0.202411	-0.784210	0.520182	-0.080853	0.074991	0.846906
30649	-1.930302	0.324562	9.602062	-0.117515	0.010520	-0.028656	-0.104165	-0.197746	-0.786274	0.520499	-0.082135	0.073025	0.846760
30650	-1.962630	0.531183	9.542251	-0.079383	0.021590	-0.005419	-0.104699	-0.192780	-0.787168	0.520312	-0.083195	0.071894	0.846868
30651	-2.073789	0.588731	9.551621	0.002880	0.028967	-0.008712	-0.103774	-0.193620	-0.789489	0.520460	-0.083498	0.072201	0.846721
30652	-2.179647	0.550508	9.691713	0.043054	0.018974	0.008115	-0.102994	-0.196162	-0.787697	0.520240	-0.083220	0.073138	0.846803
30653	-2.222841	0.506960	9.645095	0.030898	-0.000255	0.000701	-0.102735	-0.197896	-0.786286	0.520316	-0.082723	0.073645	0.846761
30654	-2.087963	0.531275	9.641893	0.013150	-0.007500	0.026467	-0.104555	-0.197208	-0.786657	0.519760	-0.082282	0.073829	0.847129
30655	-1.986643	0.511921	9.551357	0.025282	-0.005609	0.037607	-0.104029	-0.199358	-0.786148	0.519208	-0.081691	0.074251	0.847488
30656	-1.972451	0.569714	9.559501	0.056663	0.003590	0.046978	-0.105726	-0.200124	-0.784078	0.518333	-0.080958	0.075319	0.848000
30657	-2.034964	0.535963	9.575247	0.089873	0.014597	0.052665	-0.105980	-0.201733	-0.784077	0.517597	-0.080009	0.077074	0.848382
30658	-2.104464	0.454419	9.688667	0.097053	0.008165	0.043483	-0.106231	-0.205080	-0.783434	0.516806	-0.078944	0.078866	0.848799
30659	-2.140150	0.353204	9.658112	0.044575	0.009016	0.043219	-0.108697	-0.207059	-0.782644	0.516164	-0.078386	0.079774	0.849156
30660	-2.149792	0.353193	9.660422	0.000818	0.003483	0.043006	-0.108819	-0.209206	-0.782644	0.515266	-0.078234	0.079887	0.849705
30661	-2.067619	0.304972	9.581304	-0.005962	-0.009354	0.022694	-0.109597	-0.211066	-0.781482	0.514922	-0.077923	0.079703	0.849959
30662	-2.086873	0.300269	9.624263	-0.005840	0.007058	0.009748	-0.109605	-0.209185	-0.781353	0.514597	-0.077951	0.079690	0.850155
30663	-2.048030	0.242608	9.623816	-0.031952	0.005178	-0.001452	-0.110255	-0.208111	-0.782118	0.514602	-0.078198	0.079161	0.850178
30664	-2.028839	0.256606	9.484976	-0.070334	0.014237	-0.021962	-0.109340	-0.207065	-0.783924	0.514721	-0.079060	0.078076	0.850127
30665	-2.025115	0.505824	9.901353	-0.122777	0.010483	-0.027776	-0.109615	-0.203299	-0.783663	0.515020	-0.080371	0.076006	0.850010
30666	-2.025334	0.551477	9.885189	-0.089659	-0.015031	-0.012805	-0.109619	-0.199294	-0.785975	0.515011	-0.080918	0.074307	0.850114
30667	-2.001830	0.671199	9.707067	-0.068820	-0.020461	-0.008079	-0.110673	-0.196454	-0.785194	0.515105	-0.081107	0.072872	0.850163
30668	-1.954243	0.793138	9.459593	-0.084947	-0.013087	0.013053	-0.110805	-0.194849	-0.785963	0.514651	-0.081599	0.071314	0.850524
30669	-1.973684	0.824227	9.416642	-0.048455	-0.012985	0.037231	-0.112101	-0.193642	-0.787623	0.513992	-0.081627	0.070399	0.850996
30670	-2.021728	0.782755	9.276396	0.027407	0.001785	0.061590	-0.113657	-0.194298	-0.787740	0.512765	-0.081157	0.070974	0.851732
30671	-2.035318	0.602669	9.384156	0.084231	0.022902	0.080310	-0.114954	-0.194022	-0.788500	0.511533	-0.080367	0.072777	0.852396
30672	-1.981153	0.367312	9.470172	0.104484	0.018366	0.085969	-0.115080	-0.197494	-0.786702	0.509842	-0.079368	0.074862	0.853322
30673	-2.009446	0.242965	9.705791	0.084508	0.016493	0.085873	-0.116378	-0.200683	-0.784765	0.508518	-0.078458	0.076602	0.854041
30674	-2.057170	0.142005	9.756736	0.062128	0.015463	0.054385	-0.116372	-0.201761	-0.785151	0.507366	-0.077884	0.077891	0.854662
30675	-2.081423	0.170645	9.704105	0.011433	0.014466	0.043054	-0.116369	-0.205232	-0.783096	0.506662	-0.077755	0.078273	0.855056
30676	-2.106156	0.300263	9.633684	-0.030520	0.028999	0.024355	-0.116363	-0.204445	-0.784895	0.505961	-0.078390	0.078077	0.855431
30677	-2.094304	0.338419	9.528717	-0.040964	0.021658	0.013238	-0.116502	-0.203359	-0.783866	0.505675	-0.078969	0.077580	0.855592
30678	-2.106468	0.362502	9.543344	-0.002304	0.005212	-0.000386	-0.117279	-0.201223	-0.786043	0.505468	-0.078951	0.077587	0.855716
30679	-2.125999	0.415464	9.565506	-0.012895	0.005213	0.006017	-0.117025	-0.201480	-0.784632	0.505375	-0.078982	0.077389	0.855785
30680	-2.049007	0.449531	9.633910	-0.033844	0.014322	0.000360	-0.117283	-0.202015	-0.784630	0.505130	-0.079433	0.076952	0.855928
30681	-2.044207	0.454393	9.646025	-0.039123	0.023460	0.002165	-0.117019	-0.200427	-0.786687	0.505034	-0.080047	0.076480	0.855970
30682	-2.073278	0.483057	9.602950	-0.025080	0.008838	-0.003281	-0.116382	-0.198008	-0.785792	0.504867	-0.080322	0.076132	0.856073
30683	-2.112019	0.516438	9.538249	-0.027016	0.010699	0.010548	-0.116635	-0.198685	-0.786690	0.504666	-0.080582	0.075755	0.856201
30684	-2.097650	0.535640	9.517050	-0.011135	0.005201	-0.003207	-0.115601	-0.198153	-0.786055	0.504526	-0.080654	0.075608	0.856290
30685	-2.087836	0.502216	9.586281	0.002750	0.007083	0.013474	-0.115205	-0.196569	-0.788371	0.504327	-0.080548	0.075715	0.856407
30686	-2.068248	0.439844	9.626394	0.015145	0.015295	0.003375	-0.114557	-0.196840	-0.787862	0.504078	-0.080519	0.076128	0.856520
30687	-2.082569	0.411060	9.659460	0.006467	0.012527	-0.001278	-0.115596	-0.198430	-0.786826	0.504130	-0.080492	0.076327	0.856474
30688	-2.092122	0.391770	9.651900	-0.014581	0.021651	0.002293	-0.114689	-0.197501	-0.786962	0.503867	-0.080871	0.076296	0.856596
30689	-2.101871	0.410693	9.563264	-0.013673	0.017983	-0.005080	-0.113386	-0.197123	-0.788000	0.503944	-0.081148	0.076196	0.856534
30690	-2.087549	0.442121	9.599843	-0.014560	0.011589	-0.003230	-0.114036	-0.197248	-0.787738	0.503801	-0.081362	0.076055	0.856610
30691	-2.097208	0.447036	9.635826	0.004707	0.010692	-0.003132	-0.114555	-0.197645	-0.787734	0.503886	-0.081326	0.076199	0.856551
30692	-2.121448	0.478525	9.712850	-0.005703	0.006995	-0.011489	-0.114295	-0.196714	-0.788378	0.503910	-0.081385	0.076151	0.856535
30693	-2.152755	0.473798	9.755696	0.008378	-0.005804	-0.016014	-0.114818	-0.197768	-0.786961	0.504245	-0.081049	0.076172	0.856368
30694	-2.155103	0.459244	9.721867	0.006507	-0.000292	-0.004956	-0.114689	-0.197900	-0.786576	0.504222	-0.080847	0.076274	0.856392
30695	-2.056499	0.504874	9.641817	-0.016316	-0.011254	-0.001360	-0.114819	-0.198033	-0.786575	0.504274	-0.080644	0.075842	0.856418
30696	-2.010757	0.514344	9.570369	-0.003246	-0.027664	0.004271	-0.115725	-0.198562	-0.786825	0.504124	-0.080056	0.075516	0.856590
30697	-2.010754	0.511782	9.524728	0.008069	-0.018500	0.008006	-0.116772	-0.197337	-0.786303	0.504066	-0.079465	0.075445	0.856686
30698	-2.049283	0.504610	9.560271	0.036057	-0.005678	0.009972	-0.117029	-0.199206	-0.785530	0.503827	-0.078851	0.076022	0.856832
30699	-2.029972	0.502522	9.642032	0.027376	-0.007528	0.006239	-0.117290	-0.200269	-0.784629	0.503812	-0.078255	0.076391	0.856863
30700	-2.029896	0.485599	9.617792	0.001127	-0.014866	0.006119	-0.117800	-0.203614	-0.783984	0.503615	-0.077840	0.076272	0.857027
30701	-2.044367	0.485439	9.579250	0.000182	-0.007544	0.010717	-0.119617	-0.202932	-0.784997	0.503481	-0.077511	0.076181	0.857143
30702	-2.068502	0.492698	9.605530	0.022028	0.001621	0.013581	-0.120136	-0.203328	-0.784865	0.503137	-0.077159	0.076596	0.857340
30703	-2.025268	0.526524	9.623210	0.025475	-0.018457	0.021012	-0.119614	-0.203339	-0.785383	0.502882	-0.076373	0.076847	0.857538
30704	-1.986447	0.473691	9.627632	0.008152	-0.020337	0.006165	-0.121179	-0.203443	-0.784085	0.502694	-0.075794	0.076794	0.857704
30705	-1.976625	0.435177	9.615182	0.011664	-0.014848	0.006177	-0.122742	-0.204087	-0.783045	0.502667	-0.075232	0.076816	0.857768
30706	-2.000617	0.411070	9.614620	0.060720	-0.009323	0.002725	-0.123384	-0.205959	-0.783041	0.502605	-0.074318	0.077770	0.857798
30707	-1.966732	0.382277	9.616933	0.052167	-0.007547	-0.015776	-0.122990	-0.208372	-0.782145	0.503003	-0.073511	0.078520	0.857566
30708	-1.947231	0.339217	9.676517	0.013638	-0.013971	-0.008576	-0.123771	-0.208894	-0.781497	0.503100	-0.073006	0.078606	0.857544
30709	-1.961701	0.339065	9.640377	-0.024665	-0.020466	-0.030909	-0.123246	-0.209177	-0.782401	0.503666	-0.072777	0.077870	0.857298
30710	-1.894125	0.330226	9.830505	0.047298	-0.017677	-0.041623	-0.123246	-0.209443	-0.782144	0.504409	-0.071919	0.078450	0.856881
30711	-1.846348	0.432164	10.065207	0.063195	-0.044191	-0.048891	-0.124027	-0.211565	-0.780339	0.505448	-0.070421	0.078938	0.856348
30712	-1.986612	0.512496	9.719385	-0.124272	-0.057191	-0.051671	-0.124159	-0.209960	-0.781109	0.506211	-0.070632	0.076168	0.856131
30713	-1.885270	0.517159	10.320465	-0.061768	-0.071802	-0.062410	-0.124950	-0.207263	-0.780844	0.507342	-0.069942	0.074210	0.855690
30714	-1.742855	0.986531	10.313974	0.029689	-0.111820	-0.036061	-0.128072	-0.206422	-0.780819	0.508142	-0.067632	0.073543	0.855458
30715	-1.819900	0.948851	9.892679	0.101108	-0.117150	-0.013538	-0.133005	-0.208513	-0.780524	0.508718	-0.064419	0.073996	0.855325
30716	-1.663697	0.516416	9.271201	0.298199	-0.112335	-0.025433	-0.136236	-0.218109	-0.776904	0.509667	-0.059352	0.077931	0.854777
30717	-1.538617	0.584935	9.537360	0.085571	-0.078763	-0.030255	-0.138702	-0.224087	-0.773160	0.510445	-0.056976	0.078480	0.854424
30718	-1.637755	0.652377	9.618990	-0.152355	-0.086398	-0.048068	-0.141052	-0.221907	-0.772626	0.511207	-0.056981	0.074950	0.854285
30719	-1.722398	0.709953	9.621408	-0.250472	-0.073715	-0.045822	-0.142878	-0.216009	-0.775693	0.511846	-0.058147	0.069790	0.854261
30720	-1.471230	0.603956	9.432644	-0.154249	-0.062577	-0.038875	-0.145228	-0.210363	-0.777728	0.512384	-0.058563	0.066479	0.854174
30721	-1.147004	0.354825	9.554589	-0.001527	-0.047808	-0.060251	-0.146788	-0.209277	-0.778358	0.513512	-0.057623	0.065804	0.853613
30722	-1.040748	0.321942	9.725539	0.091558	-0.056894	-0.080065	-0.147702	-0.209392	-0.777451	0.515027	-0.055668	0.066701	0.852760
30723	-1.094434	0.477218	10.140063	0.200368	-0.053211	-0.101684	-0.147690	-0.216880	-0.774242	0.517088	-0.052586	0.069339	0.851497
30724	-1.352768	0.568724	10.316557	0.302078	-0.076952	-0.117760	-0.148707	-0.226645	-0.771539	0.519499	-0.048164	0.073573	0.849934
30725	-1.510053	0.672472	9.793283	0.246796	-0.066067	-0.132829	-0.148935	-0.241501	-0.766789	0.522120	-0.044421	0.076828	0.848242
30726	-1.505774	0.772310	9.439483	0.103343	-0.073578	-0.161231	-0.150490	-0.247759	-0.763181	0.525057	-0.042190	0.077681	0.846464
30727	-1.357651	1.061898	9.617745	0.061225	-0.095531	-0.155883	-0.151776	-0.251103	-0.763300	0.527928	-0.039920	0.077467	0.844806
30728	-1.386458	1.037897	9.650744	0.093606	-0.117423	-0.150148	-0.150998	-0.254974	-0.760095	0.530714	-0.037029	0.077699	0.843169
30729	-1.410497	1.033874	9.895291	0.191797	-0.128318	-0.155175	-0.154374	-0.261341	-0.755959	0.533696	-0.032816	0.079352	0.841305
30730	-1.376652	1.020041	10.051432	0.187580	-0.156675	-0.160690	-0.158253	-0.269734	-0.753618	0.536756	-0.028282	0.080739	0.839389
30731	-1.299465	0.994899	9.689358	0.059077	-0.159591	-0.189014	-0.160842	-0.276657	-0.750516	0.540244	-0.025022	0.079810	0.837341
30732	-1.075864	1.110099	9.479435	-0.080934	-0.150598	-0.206344	-0.161878	-0.277587	-0.750637	0.543892	-0.023552	0.076732	0.835307
30733	-0.852150	1.227435	9.893616	-0.163175	-0.147010	-0.199385	-0.163318	-0.274084	-0.751138	0.547392	-0.022911	0.072213	0.833440
30734	-1.034709	1.087282	9.817938	-0.092313	-0.137802	-0.193502	-0.165144	-0.272985	-0.750609	0.550765	-0.021752	0.069084	0.831512
30735	-1.145741	1.115780	9.774096	-0.054909	-0.117625	-0.176737	-0.166700	-0.271908	-0.752138	0.553865	-0.020376	0.066712	0.829680
30736	-0.956771	0.913827	9.701019	-0.154805	-0.101202	-0.156947	-0.166963	-0.269500	-0.753292	0.556532	-0.020469	0.062965	0.828184
30737	-1.217310	0.920132	8.882583	-0.433409	-0.075925	-0.169472	-0.169182	-0.263723	-0.755585	0.559259	-0.023987	0.054799	0.826832
30738	-1.313621	0.922056	9.500982	-0.053684	-0.077298	-0.129719	-0.168145	-0.257599	-0.759703	0.561444	-0.023299	0.052990	0.825487
30739	-0.981970	1.118525	9.074782	0.320294	-0.040151	-0.090036	-0.169568	-0.265460	-0.755069	0.563133	-0.018880	0.057751	0.824130
30740	-1.145411	1.022430	9.208726	0.351208	-0.030840	-0.021603	-0.168123	-0.275103	-0.750972	0.563607	-0.014291	0.063188	0.823499
30741	-1.013884	0.749517	9.522963	0.311051	-0.005264	-0.007065	-0.169399	-0.288867	-0.745570	0.563829	-0.010465	0.068233	0.823002
30742	-0.969782	0.621506	10.052040	-0.051813	-0.034962	-0.016238	-0.170943	-0.297278	-0.742348	0.564100	-0.010347	0.066988	0.822920
30743	-1.047597	0.765829	10.091742	-0.285392	-0.035282	-0.037735	-0.172636	-0.292452	-0.745160	0.564723	-0.012810	0.061856	0.822859
30744	-0.773203	0.845045	9.881789	-0.271556	-0.029708	-0.030281	-0.171214	-0.284856	-0.749409	0.565149	-0.015275	0.057048	0.822872
30745	-0.690279	0.619707	9.363343	-0.182629	0.018022	-0.005889	-0.172654	-0.274023	-0.755433	0.565190	-0.017413	0.054208	0.822994
30746	-0.739049	0.734857	9.297296	-0.003106	0.051289	0.061411	-0.173703	-0.271327	-0.755552	0.564058	-0.018077	0.054762	0.823719
30747	-0.498108	0.785497	9.895522	0.080431	0.035112	0.136613	-0.174210	-0.276278	-0.754394	0.561819	-0.017356	0.056490	0.825147
30748	-0.651017	0.517526	10.413598	0.009398	-0.038916	0.192665	-0.176808	-0.277850	-0.753346	0.558659	-0.016240	0.056280	0.827326
30749	-1.026766	0.422949	9.707885	-0.070719	-0.063621	0.217214	-0.182786	-0.276453	-0.754583	0.555132	-0.015498	0.054411	0.829836
30750	-0.630257	0.657163	9.025990	-0.082448	-0.003220	0.210613	-0.185648	-0.274282	-0.755587	0.551578	-0.015979	0.053079	0.832279
30751	-0.002081	0.352443	8.895564	0.230356	0.037386	0.193717	-0.189802	-0.277178	-0.754399	0.548402	-0.013602	0.057304	0.834138
30752	0.335678	0.308523	9.222136	0.255107	0.092241	0.180849	-0.191220	-0.284782	-0.750921	0.545312	-0.011985	0.062628	0.835804
30753	-0.030420	0.250791	9.436337	0.019035	0.128408	0.155588	-0.190172	-0.289343	-0.749261	0.542578	-0.013440	0.064231	0.837438
30754	-0.390556	0.467843	9.803262	-0.212112	0.175598	0.152470	-0.188864	-0.285109	-0.754153	0.539732	-0.018334	0.062634	0.839303
30755	-0.844346	0.612876	10.269114	-0.192963	0.204795	0.163566	-0.186519	-0.283679	-0.756227	0.536680	-0.023358	0.061485	0.841219
30756	-1.460524	0.440596	10.899422	-0.063300	0.213056	0.177107	-0.182346	-0.282155	-0.760372	0.533405	-0.027251	0.062799	0.843085
30757	-2.119005	0.003123	10.685518	-0.099851	0.186401	0.167733	-0.177288	-0.274725	-0.763751	0.530316	-0.031015	0.063021	0.844885
30758	-2.279175	0.197498	9.933063	-0.309836	0.127606	0.124301	-0.174817	-0.268490	-0.768651	0.527854	-0.036148	0.059226	0.846496
30759	-1.673748	0.092972	9.265170	-0.328827	0.096558	0.089219	-0.171971	-0.257567	-0.774324	0.526017	-0.040978	0.054588	0.847730
30760	-1.276729	0.247706	9.259043	-0.171182	0.076657	0.078981	-0.170672	-0.254113	-0.776646	0.524452	-0.043839	0.052568	0.848684
30761	-1.151046	0.191329	9.583463	-0.057007	0.052965	0.060219	-0.168084	-0.250121	-0.777436	0.523362	-0.045109	0.052052	0.849322
30762	-1.251996	0.139042	9.829016	-0.009833	0.026313	-0.005030	-0.166917	-0.247597	-0.778858	0.523413	-0.045512	0.052168	0.849262
30763	-1.700854	0.254731	10.152887	-0.040463	0.012260	-0.092866	-0.164832	-0.247363	-0.780031	0.524978	-0.046091	0.051372	0.848313
30764	-1.979960	0.156604	10.463343	-0.054477	0.028436	-0.169571	-0.160150	-0.248889	-0.779683	0.527780	-0.047167	0.050601	0.846560
30765	-1.618151	0.095958	10.105827	-0.101388	0.004602	-0.208513	-0.156246	-0.248809	-0.780742	0.531243	-0.048405	0.048597	0.844439
30766	-1.291548	0.330073	9.435280	-0.120702	-0.004529	-0.236274	-0.152357	-0.246167	-0.780772	0.535122	-0.049687	0.046291	0.842041
30767	-1.215280	0.502460	9.150376	0.061176	-0.026224	-0.233475	-0.149373	-0.243258	-0.781951	0.539169	-0.048680	0.046684	0.839493
30768	-1.085026	0.485932	9.165762	0.127913	-0.043540	-0.249717	-0.145463	-0.248388	-0.780314	0.543519	-0.046650	0.048127	0.836717
30769	-1.215891	0.642916	9.421171	0.098391	-0.051894	-0.273865	-0.142339	-0.252698	-0.778156	0.548269	-0.044834	0.048846	0.833670
30770	-1.196437	0.619948	9.728266	0.156515	-0.059217	-0.295710	-0.138677	-0.263981	-0.774335	0.553389	-0.042265	0.050547	0.830313
30771	-1.044716	0.659405	9.922257	0.128963	-0.052031	-0.336466	-0.133214	-0.268982	-0.771424	0.559156	-0.040156	0.051734	0.826472
30772	-0.650624	0.430606	10.321172	0.138364	-0.039290	-0.371487	-0.129568	-0.273702	-0.769399	0.565431	-0.038190	0.053287	0.822186
30773	-0.831939	0.020430	10.073700	0.078348	-0.004721	-0.403207	-0.122018	-0.279275	-0.767662	0.572141	-0.037471	0.054085	0.817512
30774	-1.040223	0.198212	9.421374	-0.073240	0.035280	-0.429886	-0.113696	-0.278976	-0.768757	0.579066	-0.039196	0.052970	0.812614
30775	-1.297417	0.535656	9.056464	-0.123450	0.064446	-0.437591	-0.104726	-0.278015	-0.770113	0.586022	-0.041953	0.051242	0.807584
30776	-1.421525	0.785913	9.147626	0.046810	0.031800	-0.401626	-0.094982	-0.278117	-0.769419	0.592505	-0.042174	0.052032	0.802778
30777	-1.124953	0.787794	9.524863	0.201022	-0.000902	-0.395250	-0.087049	-0.282082	-0.767556	0.599029	-0.039996	0.054821	0.797847
30778	-0.767657	0.719839	10.549762	0.214912	-0.066770	-0.417223	-0.080146	-0.289519	-0.765044	0.605913	-0.036658	0.057112	0.792631
30779	-1.875767	0.574811	10.993440	0.249588	-0.116374	-0.453927	-0.075326	-0.298925	-0.760203	0.613420	-0.032106	0.059238	0.786878
30780	-2.420789	0.595633	10.364573	0.067621	-0.049104	-0.504804	-0.071535	-0.309143	-0.757153	0.621440	-0.030947	0.059368	0.780596
30781	-1.939146	0.668854	9.688416	-0.151263	0.027476	-0.533694	-0.061927	-0.306165	-0.757485	0.629634	-0.033740	0.056984	0.774064
30782	-1.545712	0.550812	9.412001	-0.062286	0.060622	-0.505584	-0.050237	-0.301483	-0.759761	0.637320	-0.035885	0.056431	0.767692
30783	-1.643469	0.319377	9.326234	0.010585	0.044436	-0.427658	-0.040886	-0.301841	-0.758165	0.643846	-0.036789	0.056841	0.762154
30784	-2.209420	0.207862	9.405799	0.001189	-0.013963	-0.351956	-0.033350	-0.301388	-0.758225	0.649211	-0.036808	0.056408	0.757620
30785	-2.453357	0.308627	9.467342	0.034180	-0.091570	-0.320305	-0.026346	-0.299572	-0.756737	0.654201	-0.035277	0.055540	0.753453
30786	-2.005779	0.488481	9.742872	-0.051704	-0.136343	-0.298516	-0.025044	-0.298259	-0.758289	0.658798	-0.034078	0.052752	0.749694
30787	-1.151495	0.298161	9.870589	-0.100636	-0.131672	-0.282118	-0.025442	-0.296772	-0.757771	0.663105	-0.033681	0.049370	0.746137
30788	-0.997884	0.437869	9.833178	-0.039858	-0.072083	-0.246833	-0.023363	-0.294394	-0.759329	0.666801	-0.033227	0.047637	0.742969
30789	-0.858078	0.440606	9.848922	-0.031406	-0.004363	-0.222895	-0.019477	-0.291213	-0.759230	0.670110	-0.033725	0.047008	0.740004
30790	-1.252689	0.262247	9.276274	-0.065520	0.028651	-0.156670	-0.016358	-0.288316	-0.761438	0.672322	-0.035024	0.046298	0.737979
30791	-1.411302	0.174143	9.633599	0.120441	0.005216	-0.087404	-0.014288	-0.288054	-0.759784	0.673709	-0.033505	0.048138	0.736666
30792	-1.670641	0.006517	10.713753	0.148935	-0.049468	0.006945	-0.013373	-0.292739	-0.757223	0.673737	-0.030611	0.049652	0.736666
30793	-1.642507	0.106929	9.107239	0.144230	-0.094888	0.069764	-0.017008	-0.297904	-0.754112	0.672907	-0.027175	0.050610	0.737493
30794	-1.267497	0.370996	10.132158	-0.081540	-0.134380	0.096358	-0.020641	-0.298542	-0.754854	0.671563	-0.026041	0.047634	0.738956
30795	-0.863511	0.565320	9.740208	-0.206756	-0.129900	0.079116	-0.027675	-0.293634	-0.755310	0.670421	-0.026788	0.042944	0.740253
30796	-0.505843	0.370761	9.620803	-0.189106	-0.117041	0.073672	-0.032884	-0.286758	-0.758350	0.669287	-0.027376	0.038596	0.741496
30797	-0.496691	0.466339	9.425406	-0.305015	-0.058615	0.090528	-0.035368	-0.277504	-0.762310	0.667828	-0.030448	0.033388	0.742943
30798	-0.578194	0.369983	9.435296	-0.263779	0.000102	0.167248	-0.037989	-0.266769	-0.766012	0.665101	-0.033709	0.029553	0.745407
30799	-0.697796	0.169755	9.342562	-0.151582	0.029649	0.243454	-0.038777	-0.259544	-0.769601	0.661359	-0.035927	0.027898	0.748689
30800	-0.926973	0.221111	9.720387	-0.148567	0.037049	0.300661	-0.042814	-0.253618	-0.772394	0.656539	-0.038131	0.026356	0.752866
30801	-1.565407	0.184940	10.770043	0.145361	0.034591	0.353800	-0.045804	-0.254651	-0.771599	0.651302	-0.036463	0.029342	0.757374
30802	-1.734413	0.237281	10.697192	0.087060	0.037368	0.399637	-0.048266	-0.258635	-0.769911	0.645230	-0.035508	0.031424	0.762516
30803	-1.535068	-0.118541	10.646057	0.141150	0.066789	0.434961	-0.053202	-0.259253	-0.770000	0.638644	-0.034365	0.034856	0.767944
30804	-1.525501	-0.127792	10.045947	0.175755	0.032204	0.459193	-0.058657	-0.265064	-0.766361	0.631644	-0.032141	0.038270	0.773646
30805	-1.544939	-0.112386	9.637935	-0.013718	0.013815	0.485952	-0.065154	-0.269792	-0.762970	0.624093	-0.032122	0.038670	0.779732
30806	-1.386508	0.022076	9.470880	-0.017611	0.001128	0.515486	-0.071653	-0.267054	-0.764973	0.616004	-0.031806	0.038732	0.786147
30807	-1.218028	0.072504	9.345944	0.112077	-0.006056	0.496779	-0.079202	-0.266414	-0.763113	0.608255	-0.029928	0.040872	0.792123
30808	-1.106764	0.003847	9.605249	-0.020432	-0.033715	0.460162	-0.087910	-0.266716	-0.762787	0.600942	-0.029112	0.040408	0.797739
30809	-1.290677	0.157833	9.718506	-0.149512	-0.023063	0.404102	-0.093640	-0.262497	-0.763511	0.594422	-0.030208	0.038120	0.802681
30810	-1.272310	0.360665	9.927945	-0.118290	0.035501	0.422616	-0.099232	-0.258297	-0.766035	0.587511	-0.031707	0.036896	0.807752
30811	-0.716306	0.040197	10.159066	0.113056	0.040398	0.429352	-0.105996	-0.256875	-0.765723	0.580612	-0.030701	0.039605	0.812637
30812	-0.791702	-0.320129	10.357333	0.239045	-0.007835	0.468838	-0.110944	-0.257735	-0.763243	0.573104	-0.027272	0.043687	0.817862
30813	-0.547764	-0.423497	10.238146	0.122307	-0.009879	0.416584	-0.116914	-0.262885	-0.761141	0.566367	-0.025322	0.045883	0.822485
30814	-0.738392	-0.398650	9.876675	-0.087133	-0.041381	0.338045	-0.124205	-0.260644	-0.760054	0.560788	-0.025164	0.044156	0.826398
30815	-0.891203	0.302940	9.709867	-0.129049	-0.061673	0.282452	-0.130713	-0.257619	-0.760258	0.556122	-0.025319	0.041525	0.829676
30816	-1.065816	0.515990	9.502401	-0.015170	-0.061635	0.251636	-0.134893	-0.251668	-0.760607	0.551982	-0.024102	0.040721	0.832512
30817	-0.927366	0.802365	9.450103	0.054914	-0.052451	0.227973	-0.140238	-0.249042	-0.759150	0.548272	-0.022411	0.041241	0.834982
30818	-0.503132	0.807870	9.406133	0.114888	-0.072530	0.187718	-0.143361	-0.249534	-0.758097	0.545235	-0.019632	0.042457	0.836977
30819	-0.000920	0.624983	9.098619	0.103132	-0.036021	0.136874	-0.147517	-0.252691	-0.756138	0.543034	-0.017720	0.043907	0.838375
30820	-0.469231	0.776761	9.434816	0.117261	-0.010551	0.119342	-0.150373	-0.257465	-0.753290	0.541049	-0.016013	0.045809	0.839590
30821	-0.870131	0.940162	9.613387	0.153648	0.000462	0.149016	-0.152454	-0.260905	-0.750447	0.538613	-0.014138	0.048516	0.841036
30822	-0.991110	1.038876	9.707253	0.333606	0.015337	0.180349	-0.154533	-0.264482	-0.747862	0.535591	-0.010478	0.054352	0.842661
30823	-1.174428	1.065216	9.777921	0.478476	0.010092	0.224458	-0.156070	-0.277972	-0.742330	0.531891	-0.005203	0.062674	0.844474
30824	-1.152261	0.966713	9.803149	0.380395	0.015495	0.235033	-0.159822	-0.290892	-0.735880	0.527896	-0.000973	0.069298	0.846476
30825	-0.806536	0.766349	10.103600	0.314264	0.000797	0.223666	-0.165650	-0.304199	-0.730184	0.524126	0.002704	0.074731	0.848351
30826	-0.733686	0.655993	10.150738	0.246575	-0.034118	0.177240	-0.168242	-0.312847	-0.725027	0.521136	0.006282	0.078560	0.849827
30827	-0.868275	0.574244	10.241946	0.190930	-0.050733	0.147449	-0.171502	-0.313857	-0.722174	0.518711	0.009415	0.081316	0.851022
30828	-1.298486	0.793240	9.811353	0.056414	-0.075735	0.087719	-0.173712	-0.316763	-0.719844	0.517329	0.011583	0.081489	0.851819
30829	-1.295892	1.254373	9.587418	0.009956	-0.062128	0.057910	-0.178263	-0.316175	-0.719808	0.516475	0.012847	0.081068	0.852360
30830	-0.839079	1.505173	9.499187	0.129885	-0.038199	0.041875	-0.181266	-0.317180	-0.716186	0.515786	0.015059	0.082892	0.852565
30831	-0.700336	1.731550	9.489254	0.140644	-0.036431	0.004083	-0.181132	-0.320656	-0.714518	0.515767	0.017146	0.084991	0.852331
30832	-0.440611	1.882853	9.966654	0.106037	-0.023746	-0.026571	-0.182308	-0.322363	-0.711939	0.516224	0.018750	0.086578	0.851860
30833	-0.339619	1.933317	9.891496	0.095937	-0.005579	-0.074638	-0.181010	-0.323974	-0.710408	0.517501	0.019738	0.088260	0.850889
30834	-0.078618	1.799488	10.000067	-0.036569	-0.044171	-0.110304	-0.177898	-0.323995	-0.709019	0.519474	0.020067	0.087240	0.849784
30835	0.003800	1.690366	9.699271	-0.001424	-0.117236	-0.118307	-0.180880	-0.325308	-0.709381	0.521718	0.021906	0.086094	0.848480
30836	0.002515	1.949133	9.393252	0.040385	-0.186613	-0.114305	-0.180889	-0.324623	-0.708095	0.523951	0.025447	0.084897	0.847125
30837	0.056666	2.213110	9.171834	0.057532	-0.171912	-0.102252	-0.184539	-0.325094	-0.705496	0.525969	0.028899	0.084170	0.845835
30838	0.169600	2.290324	9.173970	0.135862	-0.100438	-0.068741	-0.187138	-0.328399	-0.703164	0.527177	0.032058	0.085467	0.844838
30839	0.352982	2.257325	9.266429	0.122367	-0.003474	-0.036650	-0.187657	-0.331727	-0.700848	0.527745	0.033504	0.087570	0.844212
30840	0.784407	1.772978	9.484488	-0.016479	0.106068	-0.043945	-0.184661	-0.334839	-0.699845	0.528211	0.031602	0.088459	0.843901
30841	0.554383	1.484357	9.636713	-0.142090	0.143277	-0.074168	-0.180117	-0.332216	-0.701036	0.529314	0.027766	0.087610	0.843434
30842	-0.014620	1.512718	9.819022	-0.206058	0.125539	-0.155705	-0.174000	-0.326968	-0.706609	0.531719	0.023334	0.085565	0.842265
30843	-0.637790	1.779013	9.965758	-0.302096	0.086857	-0.193086	-0.166992	-0.319163	-0.710517	0.534970	0.018547	0.081465	0.840730
30844	-0.724331	1.723110	9.848953	-0.421551	0.062841	-0.239798	-0.160759	-0.308292	-0.717630	0.538971	0.012734	0.075148	0.838869
30845	-0.882608	1.523444	9.239807	-0.442950	0.048058	-0.300784	-0.153491	-0.294489	-0.725907	0.544049	0.006908	0.068307	0.836240
30846	-1.165205	1.138567	9.414193	-0.446466	0.053544	-0.274963	-0.148040	-0.282004	-0.733656	0.548482	0.000922	0.061468	0.833899
30847	-0.799186	1.231483	9.639737	-0.376724	0.028170	-0.234879	-0.142980	-0.272313	-0.739218	0.552372	-0.003783	0.055519	0.831738
30848	-0.749599	0.953543	9.938737	-0.273134	0.029169	-0.238036	-0.137525	-0.263837	-0.744913	0.556145	-0.007404	0.051286	0.829469
30849	-1.213150	1.101570	9.878881	-0.272044	0.018276	-0.185433	-0.134675	-0.256120	-0.748916	0.559171	-0.010750	0.046994	0.827650
30850	-0.918695	1.035623	10.120731	-0.286201	0.036638	-0.155989	-0.132617	-0.244635	-0.753040	0.561549	-0.014555	0.042637	0.826216
30851	-1.047597	0.760591	9.966854	-0.076697	0.069001	-0.093134	-0.128984	-0.240265	-0.755123	0.563025	-0.016472	0.042189	0.825198
30852	-0.945972	0.684106	10.053140	-0.038426	0.092890	-0.062515	-0.125079	-0.240320	-0.756311	0.563919	-0.018339	0.042585	0.824527
30853	-1.400414	-0.059158	10.345712	-0.021520	0.150645	0.039015	-0.122218	-0.239557	-0.757361	0.563157	-0.020896	0.044020	0.824912
30854	-1.077627	-0.013108	10.258159	0.034690	0.160983	0.105743	-0.119101	-0.239321	-0.757129	0.561256	-0.022916	0.046455	0.826020
30855	-0.812553	-0.014304	9.754157	-0.027392	0.124388	0.087967	-0.114673	-0.241122	-0.757679	0.559695	-0.025075	0.047490	0.826957
30856	-0.693142	0.211164	9.489603	-0.148451	0.120656	0.093816	-0.111699	-0.236726	-0.757958	0.557938	-0.028490	0.046438	0.828092
30857	-0.562288	0.582351	9.620844	-0.171066	0.124228	0.064149	-0.109756	-0.230870	-0.761055	0.556681	-0.032257	0.045058	0.828876
30858	-0.880080	0.484565	9.350076	-0.195443	0.125944	0.041869	-0.106514	-0.224493	-0.764291	0.555698	-0.036331	0.043251	0.829463
30859	-0.444645	0.160504	9.303989	-0.251177	0.071109	0.041705	-0.106270	-0.216467	-0.767117	0.554779	-0.040107	0.039917	0.830071
30860	-0.416722	0.364356	9.103086	-0.240792	-0.009274	0.045567	-0.105502	-0.207387	-0.771488	0.553708	-0.042439	0.035853	0.830855
30861	-0.467699	0.457144	9.533561	-0.279116	-0.034958	0.039864	-0.106166	-0.198821	-0.775078	0.552850	-0.044722	0.030858	0.831507
30862	-0.789791	0.269603	9.751150	-0.093337	-0.033010	0.033412	-0.107997	-0.192914	-0.777245	0.551972	-0.045039	0.028963	0.832142
30863	-1.265670	-0.019038	10.040296	-0.091712	0.032765	0.059152	-0.109303	-0.189155	-0.778776	0.550909	-0.046361	0.027853	0.832811
30864	-1.168245	-0.214837	10.412903	-0.082520	0.103975	0.031411	-0.108786	-0.186755	-0.779935	0.550074	-0.048836	0.027650	0.833228
30865	-1.172868	-0.273998	9.999182	-0.113554	0.103815	-0.029650	-0.105928	-0.184119	-0.781756	0.550422	-0.051638	0.026866	0.832855
30866	-1.081847	-0.164247	9.679934	-0.221663	0.076171	-0.087372	-0.102820	-0.178266	-0.783834	0.551511	-0.055242	0.023922	0.831993
30867	-1.052719	-0.212797	9.535508	-0.284204	0.065023	-0.137502	-0.099460	-0.169069	-0.786942	0.553468	-0.059329	0.019749	0.830520
30868	-1.351489	-0.244759	9.508269	-0.266700	0.059511	-0.139261	-0.095827	-0.160832	-0.791850	0.555306	-0.063172	0.015808	0.829093
30869	-1.225191	-0.433652	9.773230	-0.103687	0.066998	-0.138436	-0.093765	-0.154823	-0.792892	0.557471	-0.065291	0.014657	0.827495
30870	-0.992363	-0.710548	10.270777	-0.004390	0.048822	-0.137888	-0.091807	-0.153128	-0.795863	0.559596	-0.066036	0.014942	0.825996
30871	-0.803426	-0.886907	10.646910	-0.087222	-0.013414	-0.136354	-0.091163	-0.150992	-0.796381	0.561762	-0.066628	0.013134	0.824507
30872	-1.208851	-0.812251	10.202522	-0.098602	-0.055545	-0.156664	-0.090128	-0.148862	-0.797031	0.564200	-0.066706	0.010677	0.822870
30873	-1.350764	-0.390929	9.676645	-0.153960	-0.009960	-0.186568	-0.088839	-0.145121	-0.797554	0.567087	-0.068121	0.007747	0.820799
30874	-1.534471	-0.295930	9.424234	-0.185527	0.015551	-0.201542	-0.087421	-0.138983	-0.799876	0.570098	-0.070356	0.004602	0.818546
30875	-1.802125	-0.263881	9.806231	-0.133765	0.064870	-0.210602	-0.085884	-0.131225	-0.801170	0.573367	-0.072785	0.002867	0.816054
30876	-1.074924	-0.601500	9.846686	-0.062554	0.117117	-0.219507	-0.082641	-0.128316	-0.802094	0.576785	-0.075270	0.002865	0.813416
30877	-1.134380	-0.764551	10.038267	-0.011874	0.186646	-0.203665	-0.073931	-0.128152	-0.802806	0.580085	-0.078268	0.004526	0.810774
30878	-1.339147	-0.799130	9.894256	-0.033330	0.245176	-0.171567	-0.066655	-0.127828	-0.802606	0.582755	-0.082490	0.006558	0.808424
30879	-1.758057	-0.918297	9.761460	0.013245	0.279149	-0.108636	-0.057313	-0.125103	-0.801651	0.584510	-0.086688	0.009863	0.806682
30880	-2.052363	-0.880982	9.588818	0.061817	0.264638	-0.073309	-0.046644	-0.128978	-0.801224	0.585720	-0.090094	0.013822	0.805372
30881	-1.888137	-0.950895	9.450153	0.025135	0.220758	-0.075261	-0.039886	-0.129320	-0.801021	0.586932	-0.093231	0.016710	0.804077
30882	-1.637296	-0.989685	9.216723	-0.005986	0.171331	-0.112244	-0.032611	-0.128595	-0.800950	0.588638	-0.095940	0.018410	0.802473
30883	-1.333751	-0.950743	9.172096	-0.041807	0.174977	-0.119804	-0.027169	-0.125691	-0.799963	0.590435	-0.099136	0.019583	0.800734
30884	-1.512132	-0.945799	9.314518	-0.002305	0.164912	-0.126980	-0.021193	-0.124953	-0.800011	0.592328	-0.101701	0.021229	0.798970
30885	-1.728649	-1.034956	9.397657	0.141583	0.132980	-0.151125	-0.015212	-0.126624	-0.799288	0.594995	-0.102061	0.024756	0.796839
30886	-2.056539	-1.028673	9.315476	0.178336	0.061699	-0.148072	-0.011954	-0.131610	-0.797388	0.597598	-0.100843	0.028014	0.794935
30887	-2.191884	-0.946483	9.509788	0.104591	0.015964	-0.118854	-0.008705	-0.136045	-0.794075	0.599714	-0.099783	0.029627	0.793416
30888	-1.905913	-1.242166	10.110780	0.022403	-0.022420	-0.080431	-0.008433	-0.138205	-0.794977	0.601008	-0.099054	0.029542	0.792531
30889	-1.677899	-1.534648	10.274425	0.171456	-0.095330	-0.070313	-0.009989	-0.140326	-0.793938	0.602543	-0.095395	0.030931	0.791760
30890	-1.690129	-1.012225	9.691169	0.282816	-0.076843	-0.055030	-0.013088	-0.149397	-0.791347	0.603972	-0.090650	0.034370	0.791087
30891	-1.472842	-0.592394	9.223829	0.229938	-0.007398	-0.066487	-0.014891	-0.157406	-0.788509	0.605472	-0.087664	0.037735	0.790124
30892	-1.321438	-0.488161	9.365920	0.198447	0.043742	-0.074109	-0.011897	-0.163448	-0.785065	0.606926	-0.085856	0.041261	0.789029
30893	-1.533567	-0.483278	9.510426	0.204622	0.054665	-0.077797	-0.009156	-0.168566	-0.783547	0.608489	-0.084144	0.044937	0.787808
30894	-1.688186	-0.395692	9.887054	0.273707	0.032800	-0.060816	-0.007583	-0.176076	-0.780735	0.609844	-0.081232	0.049536	0.786790
30895	-1.677125	-0.678111	10.305646	0.342780	-0.022101	-0.102825	-0.007696	-0.185304	-0.777140	0.612063	-0.076643	0.054388	0.785205
30896	-1.996411	-0.460812	10.017680	0.286656	-0.090748	-0.110405	-0.008848	-0.196390	-0.772381	0.614321	-0.071675	0.057602	0.783680
30897	-2.093869	0.244429	9.479398	0.170250	-0.097167	-0.083330	-0.009613	-0.202543	-0.770835	0.616013	-0.068010	0.058864	0.782584
30898	-1.728612	0.977167	8.974623	0.199662	-0.053005	-0.020508	-0.012596	-0.208919	-0.767216	0.616651	-0.064593	0.061299	0.782184
30899	-1.474422	0.257348	9.379747	0.314278	-0.014347	0.039118	-0.013490	-0.217472	-0.764000	0.616484	-0.060280	0.066020	0.782276
30900	-1.945816	0.051466	9.948527	0.300036	0.000273	0.088844	-0.013873	-0.227078	-0.758218	0.615417	-0.056317	0.070814	0.782991
30901	-2.243768	-0.148490	10.038954	0.082901	0.036571	0.100606	-0.014127	-0.232553	-0.755391	0.613916	-0.055593	0.072609	0.784056
30902	-2.172729	0.123634	10.079437	-0.015325	0.073036	0.101887	-0.014775	-0.236015	-0.753202	0.612188	-0.056628	0.073372	0.785261
30903	-1.787280	0.151205	9.476151	0.012671	0.087739	0.081723	-0.014521	-0.233872	-0.753460	0.610825	-0.057618	0.074672	0.786128
30904	-2.299702	0.433448	9.297707	0.081010	0.054776	0.050711	-0.013223	-0.235617	-0.751929	0.610030	-0.057263	0.076666	0.786579
30905	-2.915977	0.264584	9.520014	0.057081	0.043554	0.003521	-0.012707	-0.235750	-0.751162	0.610006	-0.057183	0.078076	0.786465
30906	-3.282262	0.245254	9.708347	-0.070263	0.012176	-0.034930	-0.010496	-0.235777	-0.751437	0.610463	-0.058135	0.077074	0.786139
30907	-2.766203	0.202721	9.633357	-0.127678	0.019425	-0.066587	-0.009857	-0.232963	-0.751312	0.611360	-0.060109	0.075251	0.785470
30908	-1.950341	0.472762	9.335122	-0.190495	0.028542	-0.105659	-0.006879	-0.227909	-0.752876	0.612756	-0.062893	0.072474	0.784425
30909	-1.441974	0.521126	9.112518	-0.127203	0.003952	-0.134813	-0.005977	-0.221505	-0.756093	0.614730	-0.064701	0.070381	0.782922
30910	-1.335479	0.440323	9.340405	-0.081647	-0.029778	-0.119758	-0.004425	-0.217242	-0.757774	0.616545	-0.065255	0.068574	0.781609
30911	-1.468102	0.455032	9.497792	-0.123326	-0.039069	-0.149495	-0.004699	-0.212012	-0.758798	0.618799	-0.066328	0.065977	0.779959
30912	-1.683414	0.628752	9.771851	-0.074075	-0.047352	-0.174171	-0.002886	-0.212021	-0.757656	0.621477	-0.066584	0.063996	0.777970
30913	-1.759907	0.494044	9.819654	-0.044310	-0.021734	-0.169443	-0.003277	-0.209881	-0.758937	0.624106	-0.066949	0.062826	0.775927
30914	-1.571671	0.456457	9.974501	-0.033707	0.035852	-0.176854	0.000224	-0.206439	-0.759991	0.626745	-0.067997	0.062503	0.773732
30915	-1.334616	0.283659	9.957487	0.006682	0.044150	-0.178490	0.002433	-0.204062	-0.761550	0.629484	-0.068722	0.062919	0.771407
30916	-1.218508	0.186602	9.647574	0.037366	0.068865	-0.191281	0.006200	-0.204635	-0.760937	0.632373	-0.069404	0.064086	0.768883
30917	-1.078395	0.119153	9.539924	0.026843	0.052444	-0.185761	0.009443	-0.207991	-0.757109	0.635226	-0.069969	0.064871	0.766410
30918	-1.255954	-0.064795	9.317262	0.092560	0.039694	-0.190941	0.012313	-0.210843	-0.757133	0.638194	-0.069500	0.066511	0.763842
30919	-1.300741	0.228468	9.275352	0.010394	0.048665	-0.222765	0.014648	-0.211794	-0.755610	0.641574	-0.070238	0.066919	0.760901
30920	-1.190013	0.267612	9.401748	0.035310	0.028504	-0.257677	0.019580	-0.212103	-0.754107	0.645447	-0.070416	0.067441	0.757556
30921	-1.611850	0.261849	9.368927	0.018197	0.057545	-0.307660	0.024781	-0.212698	-0.754149	0.650080	-0.071269	0.067948	0.753459
30922	-1.749100	0.233039	9.465653	-0.020991	0.098545	-0.330077	0.029708	-0.209931	-0.753930	0.654796	-0.073331	0.068418	0.749122
30923	-1.988284	-0.161826	9.508290	-0.049229	0.123024	-0.378239	0.038662	-0.208937	-0.751944	0.660238	-0.076137	0.068655	0.744027
30924	-2.388476	-0.142288	9.826467	-0.085834	0.132013	-0.389533	0.047229	-0.205147	-0.752782	0.665656	-0.079620	0.068503	0.738830
30925	-2.488845	-0.319872	10.012661	-0.064611	0.155744	-0.398689	0.056587	-0.201120	-0.755939	0.671242	-0.083156	0.068917	0.733328
30926	-2.689880	-0.623009	10.124147	-0.024114	0.189539	-0.407759	0.066703	-0.198525	-0.753705	0.676873	-0.086670	0.070404	0.727581
30927	-2.771392	-0.730014	9.833853	-0.117252	0.192036	-0.467294	0.076833	-0.195424	-0.754555	0.683199	-0.091582	0.070421	0.721036
30928	-2.940075	-0.750209	9.654375	-0.131793	0.122465	-0.500488	0.089284	-0.188715	-0.754651	0.689977	-0.095698	0.069252	0.714128
30929	-3.015786	-1.058832	9.495723	-0.135082	0.052079	-0.502228	0.097062	-0.182231	-0.755481	0.696813	-0.098931	0.067027	0.707228
30930	-3.119242	-1.107683	9.340455	-0.113563	0.005587	-0.463285	0.104187	-0.173734	-0.757333	0.703124	-0.101058	0.064555	0.700882
30931	-2.638272	-0.861104	9.410809	-0.174389	0.017564	-0.426690	0.109488	-0.164141	-0.758913	0.708728	-0.104286	0.061454	0.695020
30932	-2.367564	-0.499373	9.509618	-0.132662	0.095346	-0.421070	0.115701	-0.157895	-0.758574	0.714179	-0.107854	0.060054	0.688991
30933	-2.601301	-0.508615	9.756936	-0.071692	0.160097	-0.480861	0.125297	-0.150763	-0.759804	0.720446	-0.111635	0.060284	0.681807
30934	-2.927300	-0.388967	9.760372	-0.091529	0.173630	-0.523454	0.136454	-0.145515	-0.759634	0.727148	-0.115796	0.060335	0.673948
30935	-3.062006	-0.459812	9.522895	0.032746	0.115279	-0.519965	0.146561	-0.139705	-0.758169	0.734071	-0.117484	0.061256	0.666022
30936	-3.368998	-0.787295	9.611448	0.072983	0.034920	-0.488255	0.153317	-0.138709	-0.758479	0.740695	-0.117321	0.061558	0.658648
30937	-3.035866	-0.882575	9.694830	0.080942	0.002317	-0.390321	0.158753	-0.135127	-0.756722	0.746013	-0.116649	0.061785	0.652718
30938	-2.640440	-0.893214	9.871191	0.199479	0.006308	-0.326956	0.163046	-0.137848	-0.755472	0.750745	-0.114006	0.063684	0.647556
30939	-2.132533	-1.248314	9.851748	0.294873	0.028478	-0.302475	0.166172	-0.144027	-0.752158	0.755287	-0.110342	0.067264	0.642528
30940	-1.959434	-1.157134	9.681823	0.203787	0.070434	-0.312226	0.169040	-0.149942	-0.749613	0.759657	-0.108437	0.070218	0.637364
30941	-2.281694	-0.814189	9.556411	0.236103	0.121547	-0.339856	0.175408	-0.154412	-0.746324	0.764323	-0.106870	0.074329	0.631557
30942	-2.645809	-0.793511	9.483694	0.292296	0.176312	-0.372894	0.184628	-0.159298	-0.741131	0.769384	-0.105030	0.079876	0.625010
30943	-3.002661	-0.764360	9.773606	0.313434	0.183551	-0.382046	0.194506	-0.165408	-0.736842	0.774503	-0.103119	0.085812	0.618181
30944	-2.738187	-0.619641	9.730099	0.346686	0.174480	-0.386475	0.202825	-0.171368	-0.732670	0.779679	-0.100416	0.091957	0.611197
30945	-2.268909	-0.944480	10.140370	0.417088	0.117949	-0.377695	0.211275	-0.181198	-0.725930	0.784891	-0.096050	0.098104	0.604231
30946	-2.484983	-1.143195	9.842733	0.446842	0.032083	-0.368178	0.217379	-0.189521	-0.718785	0.790115	-0.089993	0.103249	0.597461
30947	-2.187210	-0.944002	8.825788	0.199693	-0.017439	-0.376723	0.222322	-0.195051	-0.715614	0.795017	-0.087424	0.104610	0.591069
30948	-2.058865	-0.564174	8.671494	0.249941	0.006475	-0.352521	0.226219	-0.197890	-0.713205	0.799608	-0.084116	0.107001	0.584895
30949	-1.953184	-0.482138	8.680831	0.300445	0.018484	-0.330135	0.230638	-0.202738	-0.709643	0.803943	-0.080241	0.110146	0.578882
30950	-2.040404	-0.383159	8.832623	0.235859	-0.020946	-0.345177	0.235316	-0.207587	-0.705827	0.808367	-0.076819	0.111934	0.572811
30951	-2.372317	-0.519048	9.386884	0.204980	-0.085125	-0.376626	0.237387	-0.210260	-0.702246	0.813200	-0.073378	0.112187	0.566336
30952	-2.832283	-1.079055	10.510069	0.153491	-0.136595	-0.406343	0.239336	-0.209349	-0.702904	0.818331	-0.070099	0.111052	0.559543
30953	-3.322738	-0.354968	10.083596	0.009899	-0.133277	-0.466190	0.241403	-0.206548	-0.702534	0.823861	-0.069529	0.108182	0.552010
30954	-3.285216	0.855110	9.361630	-0.039595	-0.096828	-0.518228	0.243723	-0.199337	-0.703962	0.829721	-0.070087	0.105370	0.543644
30955	-2.976187	1.248942	8.976393	0.012733	-0.089417	-0.532743	0.246561	-0.191596	-0.705524	0.835703	-0.070046	0.103187	0.534833
30956	-2.367828	0.560326	9.154834	-0.005853	-0.100375	-0.546609	0.251479	-0.184412	-0.706845	0.841727	-0.070052	0.100619	0.525798
30957	-2.163484	0.184291	9.521110	-0.045740	-0.113214	-0.545846	0.255091	-0.177335	-0.706742	0.847609	-0.070713	0.097375	0.516795
30958	-2.144754	0.302263	9.537341	-0.077579	-0.099471	-0.520193	0.259489	-0.168544	-0.709086	0.853051	-0.071867	0.094087	0.508219
30959	-2.268352	0.444219	9.614986	0.023758	-0.038134	-0.514250	0.262587	-0.161872	-0.709879	0.858367	-0.071982	0.092849	0.499403
30960	-2.358439	0.626312	9.451080	0.112431	0.018723	-0.476983	0.266986	-0.156285	-0.710168	0.863246	-0.070981	0.093540	0.490936
30961	-2.337339	0.241318	9.414675	0.203449	0.031669	-0.456219	0.273207	-0.155787	-0.707133	0.867939	-0.068535	0.095361	0.482588
30962	-2.567784	0.044330	9.630588	0.170023	0.018874	-0.421300	0.279571	-0.157182	-0.705257	0.872198	-0.066427	0.096684	0.474880
30963	-2.624283	-0.239424	9.698090	0.197719	0.006223	-0.369447	0.283325	-0.156662	-0.702716	0.875952	-0.063657	0.098121	0.468005
30964	-2.421500	-0.306869	9.555019	0.221520	-0.014540	-0.293605	0.288522	-0.159115	-0.700574	0.879019	-0.060076	0.099496	0.462404
30965	-2.220144	-0.076292	9.329705	0.151073	-0.042829	-0.266232	0.289823	-0.160731	-0.699556	0.881755	-0.057465	0.099764	0.457442
30966	-2.253708	-0.114812	9.340854	0.121181	-0.050138	-0.249759	0.291642	-0.161284	-0.699057	0.884294	-0.055229	0.099631	0.452821
30967	-2.387718	-0.316654	9.487989	0.162609	-0.053589	-0.173864	0.292288	-0.162350	-0.697520	0.886168	-0.052137	0.099909	0.449450
30968	-2.416696	-0.307188	9.459048	0.174321	-0.068974	-0.118408	0.290996	-0.166217	-0.696227	0.887572	-0.048527	0.100059	0.447046
30969	-2.350265	-0.086064	9.361958	0.242918	-0.067861	-0.077462	0.290489	-0.171702	-0.694683	0.888646	-0.043705	0.100904	0.445215
30970	-2.447400	0.070644	9.516867	0.285547	-0.080572	-0.053245	0.289082	-0.179462	-0.693390	0.889543	-0.037883	0.101896	0.443729
30971	-2.326422	-0.012380	9.790462	0.044621	-0.055386	-0.108026	0.287663	-0.184266	-0.691967	0.890667	-0.036775	0.101187	0.441725
30972	-2.047740	0.185198	9.719026	-0.061725	-0.013568	-0.169538	0.289996	-0.181613	-0.692627	0.892165	-0.037962	0.100203	0.438817
30973	-1.840642	0.223518	9.548676	-0.045540	0.028393	-0.224887	0.291285	-0.177207	-0.693792	0.894060	-0.039421	0.100090	0.434839
30974	-1.728523	-0.036034	9.560484	-0.102955	0.054787	-0.248274	0.296585	-0.169879	-0.693574	0.896042	-0.042099	0.099905	0.430530
30975	-1.774350	-0.036619	9.416031	-0.092857	0.050324	-0.212223	0.302153	-0.161770	-0.695671	0.897705	-0.044560	0.099755	0.426836
30976	-1.695118	0.025681	9.297630	-0.082854	0.076049	-0.171603	0.303696	-0.157222	-0.695681	0.898965	-0.046904	0.100186	0.423821
30977	-1.536579	0.146457	9.348809	-0.074089	0.072415	-0.175245	0.308473	-0.152415	-0.693018	0.900256	-0.049114	0.100597	0.420721
30978	-1.758774	0.248136	9.664998	-0.064636	0.088644	-0.245380	0.313657	-0.148179	-0.693314	0.902096	-0.051382	0.101333	0.416311
30979	-2.412848	-0.092307	9.682923	-0.179470	0.126636	-0.310632	0.319607	-0.140723	-0.693101	0.904244	-0.056200	0.101697	0.410904
30980	-2.025600	-0.400299	10.143071	-0.124659	0.188801	-0.334421	0.326707	-0.128978	-0.692381	0.906469	-0.060551	0.103633	0.404856
30981	-1.773800	-0.609679	10.675345	-0.118925	0.165012	-0.345416	0.335102	-0.119637	-0.688845	0.908785	-0.064647	0.105100	0.398604
30982	-2.883986	-0.400801	9.088533	-0.200394	0.164907	-0.334788	0.343773	-0.108599	-0.689938	0.910847	-0.070172	0.105986	0.392683
30983	-2.687510	-0.134664	9.415735	-0.073042	0.223641	-0.297328	0.351012	-0.100872	-0.687935	0.912611	-0.073787	0.108950	0.387073
30984	-1.810239	-1.091022	9.933771	0.073599	0.180117	-0.253990	0.359026	-0.096208	-0.682599	0.914308	-0.074258	0.112352	0.381973
30985	-2.162921	-0.956220	9.459516	-0.012003	0.086923	-0.200766	0.364978	-0.090491	-0.681616	0.915657	-0.075501	0.113397	0.378170
30986	-2.400597	-0.653642	9.439939	0.162606	0.010406	-0.164717	0.368343	-0.089969	-0.679329	0.917149	-0.072843	0.114487	0.374732
30987	-2.725070	-0.377736	8.706295	0.099115	0.001212	-0.163196	0.371454	-0.091586	-0.676398	0.918543	-0.071321	0.114864	0.371481
30988	-2.910988	-0.289466	9.301066	0.168884	-0.037048	-0.116658	0.371836	-0.092375	-0.674345	0.919761	-0.068079	0.115190	0.368967
30989	-2.686048	-0.426775	9.819700	0.488557	-0.049241	-0.013492	0.371467	-0.100944	-0.672162	0.920628	-0.058671	0.117728	0.367616
30990	-2.439548	-0.540385	10.221253	0.526185	-0.080194	0.016289	0.368638	-0.116967	-0.666234	0.921293	-0.048221	0.120051	0.366717
30991	-2.263137	-0.116047	10.392069	0.513209	-0.100367	-0.012371	0.365158	-0.130047	-0.662100	0.922105	-0.037968	0.121788	0.365306
30992	-2.365551	0.618078	9.861346	0.519633	-0.109471	-0.015126	0.364149	-0.143961	-0.657986	0.922853	-0.027490	0.123465	0.363790
30993	-2.202223	0.228182	9.715786	0.358997	-0.109680	-0.039908	0.362858	-0.154894	-0.651554	0.923620	-0.020057	0.123860	0.362191
30994	-2.279063	0.144579	9.231441	0.227737	-0.133601	-0.055295	0.360537	-0.160236	-0.651281	0.924456	-0.014889	0.122935	0.360619
30995	-2.035370	0.112580	9.581306	0.082678	-0.155695	-0.059680	0.357435	-0.164500	-0.651387	0.925324	-0.012298	0.120455	0.359326
30996	-2.099646	-0.055686	9.657557	0.070958	-0.115634	-0.107787	0.354836	-0.164206	-0.651752	0.926413	-0.010285	0.118715	0.357155
30997	-1.925972	-0.074220	9.764529	-0.101925	-0.081181	-0.149317	0.352878	-0.160701	-0.652634	0.927683	-0.011897	0.116253	0.354611
30998	-1.984130	-0.011934	9.721655	-0.099065	-0.026440	-0.186308	0.352335	-0.153452	-0.653398	0.929057	-0.013852	0.114931	0.351356
30999	-1.960076	0.002861	9.813297	0.092735	-0.006154	-0.196443	0.353087	-0.150473	-0.650061	0.930509	-0.012511	0.115195	0.347456
31000	-2.213140	0.497619	9.721863	0.062584	0.006595	-0.192957	0.355679	-0.147555	-0.650851	0.931867	-0.011709	0.115619	0.343684
31001	-2.103205	0.710456	9.989904	0.234075	-0.010560	-0.183765	0.355927	-0.147667	-0.648283	0.933233	-0.007663	0.116766	0.339680
31002	-2.094187	0.340620	10.172024	0.195030	-0.071852	-0.182929	0.356311	-0.152058	-0.643790	0.934682	-0.003835	0.116635	0.335784
31003	-2.778263	0.723117	9.863769	0.144959	-0.080260	-0.205361	0.357090	-0.152599	-0.643282	0.936285	-0.001041	0.115880	0.331572
31004	-2.799353	1.087329	9.451031	0.254707	-0.094678	-0.184492	0.355519	-0.153626	-0.640314	0.937736	0.004055	0.115703	0.327487
31005	-2.187885	1.256446	9.305490	0.289159	-0.112685	-0.132591	0.352407	-0.158269	-0.638107	0.938854	0.009953	0.115311	0.324281
31006	-1.803456	1.516345	9.106299	0.347415	-0.128022	-0.108272	0.351647	-0.166832	-0.635791	0.939775	0.017182	0.115091	0.321376
31007	-1.620846	1.636512	8.965672	0.396970	-0.210093	-0.072821	0.346978	-0.173730	-0.632544	0.940580	0.025924	0.113530	0.318979
31008	-1.562557	1.555719	9.224313	0.456328	-0.343349	-0.023398	0.338962	-0.184654	-0.632742	0.941230	0.036769	0.109899	0.317263
31009	-2.039844	1.565462	9.536832	0.462889	-0.473041	0.044184	0.329121	-0.196611	-0.630870	0.941589	0.048698	0.103710	0.316674
31010	-2.952009	1.794461	10.201208	0.360353	-0.520805	0.063988	0.312289	-0.211345	-0.632542	0.941851	0.059036	0.096027	0.316560
31011	-2.730421	1.841170	10.364749	0.126483	-0.371147	0.066268	0.299321	-0.217522	-0.633599	0.941981	0.063982	0.089648	0.317082
31012	-1.737829	1.965987	10.409367	0.006004	-0.153756	0.011826	0.293630	-0.220710	-0.636511	0.942181	0.065216	0.086686	0.317060
31013	-0.944290	1.842472	9.706958	0.048348	-0.020265	-0.049032	0.290511	-0.220944	-0.636486	0.942478	0.066265	0.086571	0.315990
31014	-0.454910	1.812563	9.118237	-0.125468	0.047134	-0.110900	0.291417	-0.219079	-0.637006	0.943270	0.063535	0.086725	0.314141
31015	-1.062288	1.784256	8.932152	-0.019497	0.058090	-0.130704	0.297365	-0.212156	-0.636279	0.944025	0.062693	0.087742	0.311750
31016	-1.349519	1.868413	9.086670	-0.009611	0.083785	-0.073491	0.300085	-0.210567	-0.635529	0.944362	0.061986	0.089267	0.310435
31017	-1.458060	1.882719	9.112260	0.062378	0.082187	-0.006681	0.300595	-0.211754	-0.632706	0.944190	0.062772	0.091107	0.310266
31018	-1.130467	1.941572	9.248158	0.135963	0.084360	0.082294	0.301889	-0.214156	-0.629762	0.943364	0.065091	0.093351	0.311629
31019	-0.898888	1.913646	9.389143	0.132110	0.051604	0.132170	0.301894	-0.220565	-0.626038	0.942276	0.067662	0.094857	0.313911
31020	-0.973556	1.904168	9.474724	0.110841	-0.005007	0.169062	0.298012	-0.227752	-0.623954	0.941080	0.070228	0.095140	0.316837
31021	-0.820451	2.149624	9.407586	-0.030328	-0.016067	0.180357	0.295552	-0.232010	-0.622779	0.940013	0.070279	0.094253	0.320237
31022	-0.656244	2.076747	9.105661	-0.121451	0.009470	0.180792	0.292048	-0.231180	-0.624293	0.939013	0.068401	0.093311	0.323834
31023	-0.614655	1.952040	9.195512	-0.190772	0.058800	0.202521	0.289186	-0.229543	-0.624913	0.937847	0.065023	0.092734	0.328046
31024	-1.039620	1.606124	9.589941	-0.136566	0.107276	0.232249	0.287624	-0.227922	-0.625670	0.936301	0.062314	0.093460	0.332749
31025	-1.696086	1.276481	9.953635	-0.152658	0.148394	0.285618	0.284231	-0.225989	-0.624229	0.934304	0.059178	0.094699	0.338535
31026	-2.070959	1.038566	10.244435	-0.124604	0.168484	0.298643	0.283448	-0.226775	-0.623066	0.932101	0.056400	0.096563	0.344504
31027	-1.829657	1.001694	10.577408	-0.345955	0.169184	0.304911	0.281755	-0.224616	-0.623951	0.930040	0.049474	0.096839	0.351000
31028	-1.645836	0.861691	10.332332	-0.388664	0.177358	0.286241	0.281745	-0.219265	-0.626005	0.928037	0.041680	0.097039	0.357201
31029	-1.907055	1.017631	9.655203	-0.346300	0.138860	0.218211	0.280444	-0.213916	-0.629720	0.926489	0.034734	0.096823	0.361991
31030	-1.923146	1.332802	8.968193	-0.443614	0.087344	0.107043	0.279902	-0.203602	-0.632924	0.925830	0.026217	0.095069	0.364847
31031	-1.878402	1.548783	8.786819	-0.514721	0.059660	0.023659	0.279884	-0.192502	-0.637545	0.925786	0.016355	0.092303	0.366241
31032	-1.823109	1.590590	9.020747	-0.491191	0.062236	-0.048214	0.281032	-0.180610	-0.642176	0.926158	0.006844	0.089787	0.366228
31033	-1.128624	1.583273	9.994437	-0.366298	0.018510	-0.057650	0.281522	-0.168025	-0.645515	0.926591	-0.000063	0.087362	0.365783
31034	-1.491206	0.784787	10.265489	-0.124248	-0.047996	-0.044302	0.279431	-0.160515	-0.648837	0.927018	-0.001961	0.085481	0.365139
31035	-1.682202	0.384330	10.051666	0.002168	-0.075350	-0.065755	0.278002	-0.158368	-0.650624	0.927645	-0.001367	0.084001	0.363892
31036	-1.556844	0.358522	9.466807	-0.142879	-0.079217	-0.110769	0.277084	-0.154076	-0.652157	0.928594	-0.003497	0.081406	0.362042
31037	-1.510473	0.732674	9.107645	-0.205981	-0.051905	-0.140676	0.274859	-0.148555	-0.653036	0.929689	-0.007060	0.078848	0.359738
31038	-1.222225	0.960274	9.367956	-0.087122	-0.035254	-0.123490	0.273811	-0.142396	-0.656110	0.930637	-0.008491	0.077465	0.357550
31039	-1.002923	0.475670	9.634438	0.131925	-0.022174	-0.106683	0.273024	-0.141840	-0.655075	0.931469	-0.005892	0.077870	0.355340
31040	-0.939264	0.274244	9.788225	0.240416	-0.011038	-0.084914	0.271455	-0.142603	-0.652492	0.932130	-0.001337	0.079278	0.353336
31041	-1.155721	0.160011	9.573379	0.277650	-0.010922	-0.047810	0.272112	-0.148223	-0.649801	0.932498	0.003984	0.080899	0.351977
31042	-1.368764	0.344196	9.389153	0.306123	0.009251	-0.028331	0.269393	-0.157277	-0.645029	0.932659	0.009711	0.083143	0.350914
31043	-1.481972	0.840000	9.522264	0.172638	-0.010962	-0.005934	0.268103	-0.163814	-0.642194	0.932699	0.013135	0.084017	0.350488
31044	-1.260200	0.840383	9.505136	0.244584	-0.038298	-0.017516	0.265254	-0.169133	-0.640117	0.932827	0.018065	0.084937	0.349703
31045	-1.338210	1.025571	9.535809	0.286698	-0.025524	-0.039484	0.262662	-0.175517	-0.636758	0.933046	0.023670	0.086341	0.348441
31046	-1.667489	1.343680	9.890038	0.173478	-0.005787	-0.109338	0.261881	-0.179772	-0.633412	0.933744	0.026887	0.087409	0.346061
31047	-2.014711	1.380470	10.297760	0.149762	0.024989	-0.185203	0.264601	-0.181650	-0.630222	0.934907	0.029337	0.088901	0.342324
31048	-1.560331	1.126027	10.197620	0.122589	0.032162	-0.255460	0.264593	-0.181368	-0.628808	0.936529	0.031082	0.090405	0.337304
31049	-1.307635	1.197300	9.788131	0.047814	0.010049	-0.320396	0.266909	-0.179216	-0.625869	0.938639	0.031478	0.090999	0.331189
31050	-1.142066	1.364062	9.916829	-0.005876	-0.052276	-0.374103	0.269753	-0.173884	-0.626661	0.941207	0.031160	0.090125	0.324092
31051	-1.705101	1.149415	10.086185	0.101640	-0.109060	-0.428857	0.273497	-0.167212	-0.626687	0.944096	0.033158	0.088876	0.315729
31052	-2.024652	0.917187	9.897525	0.018414	-0.147535	-0.414452	0.273215	-0.161968	-0.626297	0.946946	0.033826	0.086389	0.307710
31053	-1.704059	0.922745	9.929399	0.116564	-0.098752	-0.338341	0.273732	-0.158768	-0.627971	0.949108	0.036175	0.085363	0.300995
31054	-0.914329	1.100417	9.367993	0.133388	-0.000695	-0.303309	0.274361	-0.157002	-0.625276	0.950835	0.038317	0.086280	0.294958
31055	-0.756455	1.350152	9.142543	0.002526	0.073270	-0.289323	0.279290	-0.152905	-0.626341	0.952412	0.037571	0.087779	0.289475
31056	-0.652301	1.275905	9.881759	0.076830	0.050581	-0.242768	0.282123	-0.148087	-0.624820	0.953676	0.038439	0.089276	0.284700
31057	-1.844474	0.542589	9.994765	0.279971	-0.033382	-0.206552	0.284192	-0.150754	-0.620596	0.954690	0.043717	0.090242	0.280200
31058	-2.695276	1.022098	10.012752	0.055247	-0.048290	-0.176345	0.284582	-0.151693	-0.620085	0.955726	0.044846	0.089690	0.276644
31059	-2.199170	1.613264	9.538416	-0.066358	-0.000703	-0.145660	0.285476	-0.146474	-0.620861	0.956602	0.043410	0.089353	0.273942
31060	-1.278124	1.555965	9.130960	0.029315	0.015252	-0.086091	0.285337	-0.145787	-0.619446	0.957036	0.043856	0.089785	0.272208
31061	-1.166778	1.460024	9.149856	0.160381	-0.018317	-0.050297	0.284689	-0.147517	-0.618542	0.957209	0.047049	0.090258	0.270907
31062	-1.374740	1.604560	9.327562	0.126769	-0.029278	-0.017243	0.284691	-0.149253	-0.617643	0.957251	0.049726	0.090305	0.270263
31063	-1.418060	1.600564	9.591132	0.058592	-0.043996	-0.015725	0.283130	-0.150034	-0.616860	0.957367	0.051190	0.089703	0.269780
31064	-1.372707	1.691772	9.504025	0.009038	-0.023817	0.028291	0.282868	-0.149627	-0.616729	0.957266	0.051665	0.089172	0.270223
31065	-1.515661	1.840209	9.377557	0.027653	0.023831	0.072599	0.280797	-0.151619	-0.616842	0.956810	0.052351	0.089619	0.271556
31066	-1.648618	1.921984	9.449471	0.228155	0.040675	0.151101	0.279759	-0.156277	-0.613752	0.955682	0.056890	0.091381	0.274015
31067	-1.349415	1.859898	9.410588	0.229030	0.053754	0.244313	0.278213	-0.163217	-0.611172	0.953967	0.061599	0.093313	0.278289
31068	-1.028030	1.699612	9.485748	0.123800	0.051941	0.279795	0.277176	-0.170010	-0.606797	0.952163	0.064317	0.094551	0.283389
31069	-1.538335	1.544855	9.550824	0.227006	0.039215	0.295090	0.273297	-0.178269	-0.604457	0.950102	0.069151	0.096123	0.288589
31070	-1.784520	1.598904	9.318858	0.172223	0.088568	0.326106	0.269162	-0.190668	-0.600060	0.947797	0.072660	0.098255	0.294529
31071	-2.035286	1.620772	9.528049	0.010758	0.140532	0.363956	0.267094	-0.197199	-0.597476	0.945339	0.072893	0.100401	0.301563
31072	-1.858130	1.878338	9.470907	0.003529	0.170729	0.368482	0.266972	-0.200545	-0.596448	0.942756	0.072793	0.103019	0.308705
31073	-1.715256	1.754609	9.787342	0.035297	0.148819	0.365916	0.264504	-0.205852	-0.592833	0.940118	0.073415	0.105475	0.315696
31074	-1.880633	1.541676	9.523582	-0.100702	0.146692	0.309864	0.263989	-0.208255	-0.591930	0.937992	0.071372	0.107052	0.321895
31075	-1.718533	1.905971	9.028546	-0.144403	0.135635	0.267201	0.264517	-0.210811	-0.591807	0.936178	0.068460	0.108268	0.327357
31076	-1.725219	2.295289	8.913930	-0.135545	0.153836	0.227515	0.263475	-0.209594	-0.592183	0.934541	0.065534	0.109861	0.332067
31077	-1.490065	2.558310	9.714304	-0.080864	0.146506	0.204718	0.264631	-0.207047	-0.591292	0.932960	0.063636	0.111788	0.336215
31078	-2.075742	2.048925	10.236957	0.115815	0.099029	0.191017	0.264498	-0.211038	-0.587694	0.931325	0.065689	0.114083	0.339566
31079	-2.127454	1.769770	10.239760	0.047947	0.069640	0.168581	0.263725	-0.214510	-0.586533	0.929959	0.066609	0.115494	0.342637
31080	-1.781344	1.461343	9.893025	-0.039017	0.047564	0.122063	0.262437	-0.217983	-0.586139	0.929078	0.065966	0.115864	0.345019
31081	-1.785636	1.839893	9.442241	-0.177209	0.051893	0.071507	0.262689	-0.215305	-0.586653	0.928703	0.062569	0.115517	0.346775
31082	-2.105591	2.220137	9.670214	-0.039169	0.052925	0.081399	0.264636	-0.214255	-0.586925	0.928083	0.061791	0.116042	0.348392
31083	-2.222699	2.502728	9.363448	0.159527	0.044168	0.143316	0.262818	-0.218236	-0.584214	0.926783	0.064883	0.117835	0.350682
31084	-1.370638	2.263531	9.269633	0.250555	0.017039	0.167860	0.262573	-0.224929	-0.582287	0.925245	0.069931	0.119604	0.353167
31085	-1.180403	2.302015	9.156735	0.191079	0.015161	0.159262	0.260251	-0.233602	-0.579317	0.923810	0.073881	0.121026	0.355626
31086	-1.286298	2.276207	9.409815	0.240033	0.004258	0.177056	0.258699	-0.240663	-0.575452	0.922188	0.078841	0.122466	0.358268
31087	-1.459951	2.292516	9.355617	0.222692	-0.008629	0.156678	0.254544	-0.247423	-0.571181	0.920726	0.083547	0.123648	0.360547
31088	-1.707981	2.234062	9.290075	0.193820	-0.034283	0.156565	0.251704	-0.255960	-0.568592	0.919363	0.087878	0.124070	0.362845
31089	-1.637998	2.219892	9.326533	0.254486	-0.053457	0.134755	0.248597	-0.261282	-0.567156	0.918061	0.093418	0.124687	0.364541
31090	-1.613321	2.099692	9.337080	0.307101	-0.065282	0.134124	0.246787	-0.270878	-0.561876	0.916672	0.099995	0.125392	0.366046
31091	-1.391361	2.066952	9.482708	0.307433	-0.070803	0.111070	0.241601	-0.280442	-0.557213	0.915414	0.106528	0.126093	0.367109
31092	-1.441204	2.418658	9.650394	0.140122	0.000947	0.010418	0.240051	-0.287376	-0.553990	0.915043	0.109240	0.127038	0.366911
31093	-1.711464	2.488964	9.965694	0.120819	-0.022406	-0.155782	0.242391	-0.288735	-0.552981	0.915991	0.111285	0.127814	0.363647
31094	-1.609314	2.283494	9.618127	-0.057832	-0.000842	-0.239762	0.244453	-0.286324	-0.551326	0.917870	0.109746	0.127831	0.359347
31095	-1.652090	2.148272	9.495817	0.003097	-0.059379	-0.283656	0.248213	-0.282750	-0.552254	0.920066	0.109516	0.127329	0.353938
31096	-1.884850	2.421210	9.247844	-0.157787	-0.107190	-0.323177	0.250928	-0.275154	-0.555100	0.922963	0.106674	0.124862	0.348094
31097	-2.116436	2.953823	8.957918	-0.108766	-0.179430	-0.357919	0.253775	-0.268763	-0.557433	0.926130	0.105015	0.121522	0.341303
31098	-1.883798	3.196501	8.735466	-0.066972	-0.198509	-0.352140	0.255197	-0.261832	-0.561039	0.929143	0.104398	0.118040	0.334457
31099	-1.357738	3.084786	8.825218	0.065786	-0.190870	-0.307156	0.254541	-0.258082	-0.562703	0.931504	0.106205	0.115559	0.328126
31100	-1.299207	2.971880	9.541864	0.096039	-0.167856	-0.236899	0.254541	-0.254749	-0.565144	0.933244	0.108674	0.113476	0.323062
31101	-1.535283	2.963980	10.182824	0.067796	-0.143184	-0.194644	0.251808	-0.254579	-0.564608	0.934684	0.110471	0.111642	0.318902
31102	-1.528237	2.997167	10.034538	-0.135713	-0.066555	-0.168106	0.253621	-0.251385	-0.565520	0.936207	0.108107	0.109817	0.315863
31103	-1.323398	2.980699	9.320936	-0.144290	-0.068189	-0.120139	0.254267	-0.246986	-0.568094	0.937434	0.105638	0.107867	0.313725
31104	-1.207485	2.916666	8.819463	-0.071343	-0.062460	-0.075466	0.253362	-0.244053	-0.571170	0.938204	0.104654	0.106319	0.312277
31105	-1.467684	2.882205	8.742143	-0.041866	-0.021284	-0.056007	0.253614	-0.239775	-0.572841	0.938694	0.103981	0.105765	0.311217
31106	-1.630837	2.736508	9.144223	0.044737	-0.007472	-0.030676	0.253874	-0.239379	-0.573228	0.938824	0.104929	0.105877	0.310466
31107	-1.629961	2.551262	9.141634	-0.026700	0.041035	0.027962	0.254127	-0.239634	-0.571559	0.938626	0.104331	0.106433	0.311077
31108	-1.586232	2.484349	9.246716	0.041102	0.020237	0.087406	0.253746	-0.241780	-0.571814	0.937966	0.105288	0.106797	0.312617
31109	-1.128857	2.619966	9.243284	-0.099382	0.047668	0.125425	0.253095	-0.242570	-0.570910	0.937290	0.103494	0.106814	0.315224
31110	-0.844487	2.624268	8.929162	-0.061344	0.055184	0.164382	0.252573	-0.241093	-0.571548	0.936273	0.102472	0.107032	0.318489
31111	-0.894105	2.917341	8.834397	-0.102125	0.088115	0.191796	0.251014	-0.241610	-0.571279	0.935066	0.100547	0.107623	0.322427
31112	-1.136008	3.092238	8.764985	-0.142641	0.096292	0.200790	0.249331	-0.242004	-0.572294	0.933853	0.097816	0.108012	0.326624
31113	-1.212972	3.061324	8.915051	-0.044567	0.085420	0.204992	0.248288	-0.240654	-0.572670	0.932405	0.097060	0.108903	0.330668
31114	-1.322146	2.710832	9.194750	-0.075770	0.097215	0.201134	0.248547	-0.240921	-0.572287	0.931035	0.095575	0.109732	0.334662
31115	-1.426414	2.351489	9.697596	-0.204887	0.140856	0.189345	0.247113	-0.239030	-0.572789	0.929830	0.091424	0.110606	0.338856
31116	-1.947619	1.959036	9.905654	-0.090205	0.155331	0.120683	0.246990	-0.238776	-0.574330	0.928842	0.089088	0.112577	0.341531
31117	-2.243411	1.817258	10.124130	-0.422175	0.184008	0.062654	0.250218	-0.232639	-0.574738	0.928718	0.080253	0.113003	0.343908
31118	-2.363693	1.777126	10.417680	-0.644051	0.150748	0.032043	0.253576	-0.219573	-0.580414	0.929126	0.067447	0.111229	0.346127
31119	-2.304832	1.531590	9.634696	-0.637463	0.119823	0.063526	0.256933	-0.203570	-0.587888	0.929212	0.054975	0.108986	0.348804
31120	-2.022454	1.428472	8.862996	-0.380620	0.098352	0.098109	0.257169	-0.189529	-0.593538	0.928725	0.047557	0.107963	0.351501
31121	-1.711854	1.498179	8.665249	-0.057223	0.102522	0.138513	0.256907	-0.187522	-0.594563	0.927589	0.046125	0.109387	0.354238
31122	-1.760192	1.535006	8.910142	-0.113274	0.164588	0.139972	0.257414	-0.187371	-0.592254	0.926351	0.043292	0.111425	0.357190
31123	-1.771776	1.454728	9.360160	-0.177549	0.180853	0.108241	0.260009	-0.183924	-0.593815	0.925326	0.039004	0.113469	0.359689
31124	-1.848233	1.846483	9.998613	-0.105759	0.168087	0.109518	0.263374	-0.181534	-0.592813	0.924252	0.036216	0.115650	0.362039
31125	-1.784284	1.619053	10.989735	0.097862	0.063164	0.119019	0.263110	-0.186322	-0.588443	0.923180	0.037913	0.117480	0.364006
31126	-1.425473	1.181395	10.833328	0.068948	-0.038384	0.069231	0.262076	-0.190587	-0.586380	0.922731	0.039757	0.117139	0.365054
31127	-1.391587	1.131656	10.338490	-0.271639	-0.113876	-0.017274	0.260517	-0.185773	-0.590093	0.923343	0.035590	0.113049	0.365229
31128	-1.551297	1.235111	9.731181	-0.280319	-0.081069	-0.059826	0.258957	-0.177758	-0.596117	0.924167	0.031000	0.109463	0.364654
31129	-1.489476	1.407790	9.539757	-0.203723	-0.053481	-0.035489	0.256086	-0.170770	-0.598790	0.924680	0.027609	0.106969	0.364366
31130	-1.402628	1.383021	9.280991	-0.013579	0.018177	0.017053	0.256990	-0.168104	-0.599824	0.924547	0.027392	0.107115	0.364678
31131	-1.248044	1.336695	9.713833	0.115887	0.011988	0.047254	0.256348	-0.170510	-0.599435	0.924129	0.029635	0.108089	0.365272
31132	-1.465231	1.379018	9.553981	0.132126	0.007491	0.076867	0.255178	-0.173164	-0.597499	0.923491	0.032319	0.109065	0.366366
31133	-1.790770	1.402534	9.584877	0.174557	-0.005194	0.121386	0.253889	-0.179035	-0.595178	0.922511	0.035942	0.110094	0.368185
31134	-1.812799	1.464318	9.374313	0.114419	-0.021562	0.174633	0.251696	-0.185440	-0.593621	0.921203	0.038726	0.110332	0.371096
31135	-1.675742	1.536671	9.347804	0.299655	-0.048668	0.208840	0.248347	-0.195727	-0.592057	0.919522	0.045169	0.111425	0.374198
31136	-1.611734	1.757536	9.176278	0.288527	-0.039403	0.253062	0.243812	-0.207034	-0.586371	0.917446	0.051462	0.112548	0.378124
31137	-1.284302	1.860531	9.557622	0.451042	-0.042751	0.296346	0.239417	-0.217829	-0.582999	0.914800	0.060844	0.114786	0.382444
31138	-1.215917	2.193574	9.826961	0.578637	-0.033448	0.308036	0.234766	-0.235160	-0.575516	0.911759	0.072520	0.118136	0.386628
31139	-1.729326	2.193456	10.090999	0.536898	-0.035477	0.283810	0.228294	-0.253535	-0.567119	0.908818	0.083376	0.121132	0.390417
31140	-2.394137	2.562494	9.353086	0.368967	-0.031307	0.212778	0.222351	-0.271933	-0.560397	0.906591	0.090967	0.123010	0.393301
31141	-2.196032	2.989470	9.579347	0.418125	0.009808	0.179723	0.216892	-0.282536	-0.552390	0.904368	0.099027	0.126114	0.395484
31142	-1.422734	3.096831	9.571267	0.554295	0.043068	0.217302	0.216776	-0.295092	-0.545841	0.901394	0.109383	0.130762	0.398028
31143	-1.829814	3.038984	9.775480	0.413664	-0.010212	0.200045	0.213538	-0.309606	-0.537082	0.898896	0.117562	0.133404	0.400460
31144	-2.340443	3.435346	9.200208	0.139665	-0.017968	0.152492	0.208863	-0.316893	-0.532421	0.897398	0.120752	0.133767	0.402744
31145	-1.900776	3.722913	8.617875	0.115702	-0.041636	0.156109	0.204981	-0.323548	-0.530851	0.895972	0.123710	0.133606	0.405068
31146	-1.577632	3.689228	8.428396	0.198594	-0.074310	0.186128	0.201350	-0.328321	-0.528768	0.894170	0.128497	0.133348	0.407637
31147	-1.577892	3.757698	8.753391	0.329172	-0.092482	0.181273	0.195642	-0.335610	-0.525385	0.892064	0.135777	0.133969	0.409680
31148	-1.119353	3.655840	8.950665	0.255119	-0.107173	0.166175	0.188763	-0.344349	-0.520707	0.890289	0.141780	0.133622	0.411617
31149	-0.781505	3.576934	8.895104	0.120320	-0.046952	0.164494	0.186041	-0.351266	-0.517090	0.888707	0.144927	0.133352	0.414020
31150	-0.825653	3.730258	8.733624	-0.018040	0.019576	0.146148	0.180851	-0.354156	-0.516536	0.887501	0.144964	0.133057	0.416680
31151	-1.081729	3.845105	8.699241	-0.007847	0.066202	0.160879	0.179042	-0.356556	-0.516780	0.885994	0.144903	0.133734	0.419682
31152	-1.430009	4.095148	8.857915	-0.010039	0.089978	0.190336	0.176830	-0.356526	-0.516248	0.884188	0.144609	0.134623	0.423293
31153	-1.868845	4.121070	8.954995	0.126259	0.048087	0.218758	0.175017	-0.360118	-0.514950	0.881817	0.147236	0.135982	0.426883
31154	-1.955325	4.061078	9.049357	0.080490	0.037133	0.251766	0.170081	-0.363534	-0.512856	0.879329	0.149153	0.136512	0.431160
31155	-1.818856	3.756390	9.214377	0.124945	0.020852	0.298179	0.165674	-0.369372	-0.510767	0.876300	0.152174	0.137182	0.436031
31156	-1.345460	3.557188	9.076786	0.092056	0.052115	0.357059	0.160091	-0.375720	-0.507127	0.872749	0.154440	0.137742	0.442137
31157	-0.973946	3.489870	8.872885	0.105841	0.108902	0.372750	0.154510	-0.380472	-0.505157	0.868794	0.156517	0.139533	0.448587
31158	-0.617712	3.606299	8.945050	-0.055216	0.163593	0.365397	0.149321	-0.382965	-0.505117	0.865213	0.155237	0.140668	0.455543
31159	-0.297004	3.598309	9.235964	-0.085591	0.190966	0.350444	0.145950	-0.384810	-0.505348	0.861719	0.153170	0.142160	0.462352
31160	-0.438152	3.366786	9.149791	-0.059717	0.181734	0.309989	0.141528	-0.387020	-0.503000	0.858504	0.151471	0.143726	0.468369
31161	-0.971447	3.478453	9.050369	-0.272693	0.197680	0.229492	0.142581	-0.386391	-0.506093	0.856590	0.145748	0.143889	0.473611
31162	-1.114609	3.688472	9.344811	-0.279154	0.179214	0.174095	0.140234	-0.379553	-0.509798	0.855225	0.139900	0.143744	0.477866
31163	-1.412733	3.514092	9.176366	-0.297115	0.133370	0.137158	0.139983	-0.377435	-0.513137	0.854352	0.134070	0.142821	0.481363
31164	-1.928904	3.575469	9.134005	-0.322322	0.120406	0.109341	0.139979	-0.368228	-0.519045	0.853810	0.127848	0.141419	0.484421
31165	-1.808689	3.637894	9.027989	-0.168671	0.104244	0.147063	0.141281	-0.362516	-0.523936	0.852526	0.124482	0.141252	0.487598
31166	-1.436167	3.379976	9.366288	0.181363	0.052680	0.196006	0.138427	-0.364894	-0.523143	0.850017	0.127750	0.143370	0.490506
31167	-1.503792	3.419351	9.663843	0.141303	-0.008640	0.191275	0.136089	-0.370735	-0.519015	0.847813	0.130873	0.144187	0.493249
31168	-1.749876	3.451714	9.421973	0.089170	-0.076458	0.146809	0.130899	-0.375626	-0.517048	0.846359	0.133698	0.143327	0.495236
31169	-1.378152	3.330713	8.996496	0.052719	-0.087471	0.111597	0.127271	-0.378274	-0.517277	0.845384	0.135834	0.142152	0.496656
31170	-1.243340	3.364256	8.878211	0.141718	-0.074493	0.134182	0.121041	-0.383686	-0.514917	0.843883	0.139487	0.141878	0.498273
31171	-1.138232	3.571746	8.992514	0.234367	-0.032336	0.136424	0.115845	-0.390432	-0.510380	0.841976	0.144196	0.143368	0.499730
31172	-0.894312	3.481146	9.089531	0.285334	-0.028620	0.127460	0.115063	-0.395484	-0.506135	0.839957	0.149786	0.145312	0.500920
31173	-0.537060	3.380923	9.120262	0.103784	-0.045321	0.087824	0.110909	-0.399711	-0.503791	0.838926	0.152274	0.145377	0.501878
31174	-0.515911	3.491214	8.999593	0.104175	-0.078325	0.041729	0.108316	-0.403161	-0.502486	0.838425	0.155066	0.144926	0.501991
31175	-0.464258	3.774490	8.795223	0.123550	-0.080194	0.006751	0.107010	-0.408200	-0.497595	0.838235	0.158003	0.144814	0.501425
31176	-0.595678	4.038930	8.816907	0.139404	-0.080259	-0.019028	0.105458	-0.412196	-0.496042	0.838222	0.161225	0.144872	0.500402
31177	-0.784327	4.173553	8.898643	0.146685	-0.082199	-0.054073	0.103106	-0.412546	-0.493324	0.838552	0.164405	0.145140	0.498734
31178	-0.866442	4.212398	9.049640	0.239566	-0.098584	-0.059122	0.103245	-0.417630	-0.491271	0.838638	0.169369	0.146013	0.496669
31179	-0.963687	4.390634	9.168845	0.192307	-0.127912	-0.063021	0.100770	-0.421724	-0.487141	0.839006	0.173733	0.145998	0.494540
31180	-0.673991	4.310120	9.374443	0.226440	-0.131462	-0.046218	0.099723	-0.427030	-0.481737	0.839056	0.178831	0.146136	0.492593
31181	-0.530481	4.035909	9.302329	0.257242	-0.164303	-0.044146	0.096862	-0.432992	-0.476833	0.839068	0.184676	0.146054	0.490436
31182	-0.677479	4.018196	9.132689	0.152305	-0.168125	-0.061286	0.095432	-0.435907	-0.474510	0.839596	0.188836	0.144896	0.488287
31183	-0.725763	4.008878	8.546441	0.056040	-0.153638	-0.087631	0.093875	-0.438829	-0.472957	0.840719	0.191037	0.143169	0.486003
31184	-0.128846	4.189436	8.237707	-0.028332	-0.096922	-0.075208	0.092314	-0.437342	-0.473715	0.841839	0.191421	0.141495	0.484400
31185	-0.023412	4.321838	8.202143	0.097488	-0.072971	-0.062612	0.092056	-0.440141	-0.471915	0.842309	0.193631	0.141397	0.482731
31186	0.195804	4.356159	8.262277	0.104812	-0.040120	-0.096767	0.092575	-0.441746	-0.470634	0.842952	0.195643	0.142052	0.480601
31187	-0.467619	4.476243	8.589007	0.035314	-0.017617	-0.156254	0.095040	-0.441766	-0.469883	0.844390	0.196022	0.142631	0.477743
31188	-0.448849	4.592350	8.763631	-0.024674	-0.029673	-0.196231	0.099714	-0.441808	-0.468892	0.846444	0.195461	0.142606	0.474332
31189	-0.786981	4.728807	8.764790	-0.087905	-0.040729	-0.185479	0.102305	-0.438087	-0.469939	0.848684	0.193890	0.141736	0.471226
31190	-0.675939	4.687402	8.551620	-0.001850	-0.066041	-0.125007	0.104649	-0.438124	-0.470986	0.850059	0.194259	0.141023	0.468802
31191	-0.454390	4.735999	8.563971	0.068559	-0.062149	-0.074814	0.103607	-0.439440	-0.469436	0.850690	0.195873	0.140834	0.467039
31192	-0.517743	4.872460	8.406875	-0.025761	-0.049322	-0.023637	0.104000	-0.440383	-0.469311	0.851152	0.195962	0.139790	0.466474
31193	-0.305018	4.745185	8.349468	-0.024138	-0.032789	-0.005181	0.103479	-0.438776	-0.470334	0.851402	0.195949	0.138963	0.466270
31194	-0.387022	4.749437	8.233550	0.011344	-0.013477	0.028191	0.101919	-0.438757	-0.470193	0.851134	0.196479	0.138671	0.466624
31195	-0.545729	4.677894	8.509498	0.069770	0.013127	0.059818	0.101138	-0.440880	-0.468517	0.850273	0.197838	0.139251	0.467445
31196	-0.585029	4.842223	8.749063	0.076597	0.031430	0.074578	0.100101	-0.443672	-0.466839	0.849182	0.199186	0.140151	0.468586
31197	-0.516464	4.610951	8.614444	0.067938	0.040571	0.072690	0.099701	-0.443781	-0.464780	0.848123	0.200296	0.141133	0.469735
31198	-0.521301	4.610646	8.527985	-0.019948	0.053355	0.103604	0.096719	-0.445228	-0.465014	0.847074	0.199879	0.141381	0.471726
31199	-0.545582	4.649221	8.566703	0.126762	0.041718	0.139432	0.095679	-0.448549	-0.462565	0.845136	0.202160	0.142674	0.473836
31200	-0.564732	4.620280	8.556518	0.046029	0.041683	0.161173	0.093339	-0.452254	-0.459721	0.843296	0.203134	0.143109	0.476559
31201	-0.333248	4.611519	8.673768	0.091004	0.062931	0.221364	0.089968	-0.453298	-0.460466	0.840635	0.204831	0.144084	0.480225
31202	-0.420911	4.799119	8.711585	0.083564	0.079443	0.253590	0.086577	-0.457370	-0.455043	0.837613	0.206333	0.145128	0.484530
31203	-0.401716	4.818428	8.719235	0.015576	0.092086	0.221847	0.082029	-0.459720	-0.453465	0.835131	0.206475	0.145851	0.488520
31204	-0.464114	4.758026	8.679402	-0.195977	0.104571	0.193070	0.079574	-0.459987	-0.456016	0.833725	0.202870	0.144835	0.492716
31205	-0.391577	4.707272	8.568954	-0.178315	0.091776	0.178420	0.076458	-0.457025	-0.458818	0.832424	0.199637	0.143829	0.496517
31206	-0.382021	4.721382	8.468430	-0.124064	0.099146	0.174993	0.074387	-0.456487	-0.460986	0.830881	0.197220	0.143499	0.500150
31207	-0.476631	4.851433	8.565382	-0.122220	0.088129	0.162087	0.073088	-0.453273	-0.463416	0.829489	0.194911	0.143054	0.503481
31208	-0.619564	5.000272	8.556534	-0.116596	0.069722	0.115987	0.071668	-0.451677	-0.466488	0.828570	0.192740	0.142534	0.505971
31209	-0.618822	4.843945	8.568750	-0.028752	0.036867	0.098032	0.069980	-0.451395	-0.467117	0.827588	0.192321	0.142453	0.507758
31210	-0.371634	4.562504	8.432695	-0.010995	-0.025229	0.094552	0.067649	-0.453519	-0.467228	0.826738	0.192798	0.141511	0.509223
31211	-0.116283	4.601694	8.488434	0.099152	-0.063402	0.117325	0.063747	-0.454534	-0.465656	0.825338	0.195580	0.140991	0.510576
31212	0.110086	4.650267	8.491227	0.169283	-0.034084	0.102875	0.060756	-0.457032	-0.463577	0.823710	0.199145	0.141706	0.511628
31213	0.307918	4.622306	8.641499	0.025806	0.026996	0.096524	0.057115	-0.459653	-0.461235	0.822537	0.199757	0.141973	0.513200
31214	0.188236	4.452007	8.858819	-0.017972	0.093652	0.105429	0.057112	-0.460446	-0.459951	0.821231	0.198927	0.142869	0.515360
31215	0.068245	4.344012	9.005002	-0.159941	0.164799	0.123057	0.055817	-0.459241	-0.461739	0.820115	0.195137	0.143346	0.518445
31216	-0.071316	4.296090	9.142243	-0.128787	0.208765	0.160058	0.055940	-0.456962	-0.461996	0.818312	0.191442	0.144772	0.522260
31217	-0.255190	4.435108	9.099272	-0.151713	0.236140	0.161732	0.057124	-0.455671	-0.465860	0.816507	0.187127	0.146321	0.526204
31218	-0.587840	4.411092	8.601374	-0.172511	0.234169	0.119170	0.058681	-0.451684	-0.468313	0.815181	0.182322	0.147840	0.529511
31219	-0.674318	4.361602	8.952713	-0.261504	0.209328	0.107678	0.059986	-0.447444	-0.472562	0.814364	0.176310	0.147990	0.532752
31220	-0.790268	4.403991	8.753003	-0.184759	0.150983	0.133071	0.060249	-0.444253	-0.475519	0.813126	0.172216	0.147968	0.535979
31221	-0.612337	4.495377	8.640732	-0.122090	0.108219	0.167605	0.059743	-0.443742	-0.478728	0.811431	0.169718	0.147759	0.539391
31222	-0.307743	4.315655	8.669857	-0.006626	0.097479	0.192222	0.058447	-0.441869	-0.480902	0.809077	0.169259	0.148574	0.542837
31223	0.111773	4.296887	8.565496	0.010709	0.092135	0.212640	0.055060	-0.442349	-0.478947	0.806454	0.169243	0.149359	0.546517
31224	0.309550	4.275757	8.603050	0.032165	0.104872	0.170284	0.054028	-0.445285	-0.478298	0.804124	0.169248	0.150794	0.549546
31225	0.372805	4.150537	8.529876	-0.225974	0.139086	0.072953	0.051694	-0.445003	-0.479564	0.803652	0.164525	0.150152	0.551842
31226	0.054263	4.227273	8.643192	-0.425224	0.138495	-0.053586	0.054303	-0.437052	-0.487292	0.805138	0.156116	0.147829	0.552745
31227	-0.388732	4.111079	8.690235	-0.533579	0.106976	-0.154694	0.058846	-0.424696	-0.495548	0.808142	0.146120	0.143965	0.552114
31228	-0.777792	3.818081	9.061739	-0.420637	0.086744	-0.217776	0.064048	-0.414229	-0.503939	0.811471	0.137863	0.141313	0.550035
31229	-1.123316	3.488591	9.289122	-0.518102	0.046276	-0.247739	0.071070	-0.403386	-0.512986	0.815444	0.128457	0.136888	0.547551
31230	-1.440040	3.188217	9.572387	-0.481470	0.013449	-0.205974	0.076789	-0.388788	-0.523949	0.818859	0.120026	0.132311	0.545488
31231	-1.496500	2.905194	9.853524	-0.363365	0.017508	-0.084475	0.079134	-0.379493	-0.531932	0.820599	0.113815	0.128705	0.545067
31232	-1.013996	2.813845	9.592715	-0.142257	0.029121	0.040321	0.080171	-0.374834	-0.534894	0.820406	0.111404	0.127493	0.546139
31233	-0.595508	3.006302	9.349690	-0.001287	0.037757	0.109326	0.079003	-0.373891	-0.535912	0.819135	0.111391	0.127717	0.547994
31234	-0.471885	3.364394	9.173445	0.089228	0.075420	0.131865	0.079138	-0.377236	-0.534501	0.817290	0.112500	0.129591	0.550079
31235	-0.578908	3.563622	9.105632	-0.120736	0.102525	0.101214	0.077571	-0.376671	-0.533460	0.816191	0.109833	0.129567	0.552251
31236	-0.592563	3.390188	9.047866	-0.108399	0.095226	0.101296	0.078357	-0.375091	-0.535779	0.815043	0.107409	0.129659	0.554398
31237	-0.586813	3.192840	9.021150	-0.115398	0.029462	0.119830	0.076666	-0.373338	-0.536922	0.813892	0.105707	0.128454	0.556692
31238	-0.294450	3.049033	9.007460	-0.115207	-0.034471	0.119949	0.073936	-0.371439	-0.538056	0.812874	0.104660	0.126312	0.558863
31239	-0.209963	3.035672	9.272091	-0.235703	-0.032830	0.100879	0.070823	-0.368084	-0.541757	0.812319	0.101672	0.122754	0.561010
31240	-0.177533	2.810026	9.396444	-0.441736	0.010696	0.057326	0.068880	-0.359144	-0.549705	0.812512	0.094652	0.117806	0.563016
31241	-0.148629	2.310069	9.504916	-0.560265	0.039742	0.033632	0.067838	-0.346865	-0.558431	0.813058	0.085408	0.111854	0.564917
31242	-0.260479	2.004362	9.516387	-0.722845	0.054143	0.024491	0.069269	-0.332887	-0.569103	0.813817	0.073231	0.104468	0.566944
31243	-0.513387	1.963165	9.575856	-0.588099	0.076193	0.028823	0.069650	-0.317012	-0.579252	0.814148	0.063079	0.098740	0.568713
31244	-0.700816	1.832561	9.481065	-0.613491	0.067012	0.032400	0.071465	-0.302759	-0.588899	0.814372	0.052531	0.092758	0.570470
31245	-0.912881	1.822919	9.598965	-0.533669	0.094431	0.014295	0.072361	-0.284614	-0.599693	0.814563	0.043003	0.087938	0.571755
31246	-1.496366	1.850922	9.685122	-0.370923	0.127411	0.011351	0.074431	-0.273954	-0.605745	0.814516	0.035667	0.085712	0.572666
31247	-1.374508	1.572242	9.725557	-0.377639	0.132870	0.000252	0.076890	-0.265298	-0.610259	0.814548	0.028188	0.083340	0.573385
31248	-1.045663	1.361244	9.740068	-0.328496	0.102826	0.007953	0.079080	-0.255953	-0.613357	0.814462	0.021814	0.081194	0.574094
31249	-1.079432	1.366036	9.754222	-0.305414	0.089057	-0.023289	0.080762	-0.248225	-0.617480	0.814723	0.015971	0.078948	0.574229
31250	-1.137103	1.322205	9.633056	-0.289486	0.059786	-0.039773	0.082836	-0.239573	-0.622890	0.815173	0.010649	0.076561	0.574036
31251	-1.024042	1.365130	9.457092	-0.284352	0.036079	-0.032323	0.083998	-0.233174	-0.626238	0.815558	0.005753	0.073707	0.573933
31252	-0.804417	1.310224	9.453571	-0.111308	0.023592	0.002731	0.084626	-0.226738	-0.626497	0.815513	0.003816	0.072765	0.574133
31253	-0.886325	1.308424	9.678408	-0.147420	0.067456	0.027392	0.085539	-0.223823	-0.629459	0.815128	0.000912	0.071990	0.574789
31254	-1.102989	1.255798	9.891672	-0.092253	0.113165	0.027593	0.087469	-0.219674	-0.628701	0.814655	-0.001709	0.072725	0.575365
31255	-1.280370	1.048999	10.021532	-0.100991	0.149695	0.035800	0.089549	-0.218099	-0.630002	0.814038	-0.004778	0.073839	0.576079
31256	-1.375363	0.745625	10.001990	-0.239202	0.151370	0.041569	0.091095	-0.212758	-0.631297	0.813305	-0.010211	0.073502	0.577086
31257	-1.568086	0.708294	9.750039	-0.076648	0.116861	0.062746	0.094337	-0.208379	-0.632992	0.812412	-0.012482	0.074383	0.578185
31258	-1.447109	0.601665	9.452039	-0.285150	0.089298	0.080204	0.095103	-0.204496	-0.633253	0.811275	-0.017884	0.072507	0.579876
31259	-1.524735	0.710246	9.592053	-0.167921	0.080282	0.086339	0.096911	-0.196095	-0.637119	0.810114	-0.021192	0.071763	0.581478
31260	-1.452325	0.709514	10.039170	-0.024043	0.071241	0.072313	0.096252	-0.194737	-0.636343	0.809167	-0.022162	0.072620	0.582653
31261	-1.629543	0.461250	10.002831	0.062881	0.054822	0.058018	0.096513	-0.196075	-0.635574	0.808461	-0.021482	0.074149	0.583466
31262	-1.522965	0.361053	10.187242	-0.091573	0.018020	0.027767	0.097158	-0.195673	-0.634936	0.808077	-0.022987	0.073335	0.584042
31263	-1.518479	0.396665	9.342886	-0.166778	0.036169	-0.016009	0.098322	-0.190609	-0.637514	0.808154	-0.025925	0.071853	0.583996
31264	-1.576977	0.531158	9.310622	-0.137148	0.036207	-0.012176	0.098570	-0.186056	-0.638542	0.808175	-0.028438	0.070782	0.583981
31265	-1.661647	0.099139	9.654214	-0.152497	0.019688	-0.014984	0.099465	-0.181772	-0.638804	0.808257	-0.030968	0.069212	0.583928
31266	-1.756639	-0.193742	9.889248	-0.105804	0.010777	0.069258	0.098818	-0.178572	-0.641882	0.807366	-0.032564	0.068145	0.585197
31267	-1.236302	-0.120713	9.837521	0.012106	0.067926	0.177762	0.096992	-0.178006	-0.640968	0.805221	-0.032760	0.069393	0.587988
31268	-1.328158	-0.078513	9.568424	-0.029138	0.093689	0.260572	0.095177	-0.179060	-0.640954	0.801991	-0.033826	0.070680	0.592174
31269	-1.158427	-0.290112	9.499833	-0.005031	0.099356	0.312385	0.094924	-0.181736	-0.640310	0.798159	-0.034494	0.072297	0.597098
31270	-1.230564	-0.307813	9.993369	0.108881	0.117723	0.316617	0.092062	-0.185698	-0.636819	0.794266	-0.033558	0.075647	0.601907
31271	-1.610821	-0.422706	10.384254	0.034558	0.110042	0.236870	0.091293	-0.187311	-0.637842	0.791292	-0.033853	0.077816	0.605520
31272	-2.261953	-0.381957	10.016308	-0.188542	0.096625	0.113916	0.092070	-0.186780	-0.637591	0.789639	-0.037683	0.077094	0.607542
31273	-2.543156	-0.063701	9.682108	-0.332089	0.047033	0.085556	0.091790	-0.177674	-0.640412	0.788289	-0.043310	0.073743	0.609332
31274	-2.283396	0.048961	9.412481	-0.192469	0.050976	0.115798	0.092306	-0.173139	-0.642984	0.786644	-0.046648	0.072258	0.611387
31275	-1.951042	0.117193	9.474146	0.002803	0.067893	0.197984	0.092296	-0.171520	-0.642212	0.784151	-0.047116	0.073453	0.614404
31276	-1.792089	0.156664	9.668205	0.079113	0.053345	0.191012	0.090757	-0.175809	-0.643102	0.781807	-0.046103	0.075399	0.617226
31277	-1.927177	0.188685	9.965028	0.040184	0.036717	0.153914	0.090096	-0.176447	-0.640526	0.779915	-0.045666	0.076530	0.619508
31278	-1.951481	0.226833	9.878925	0.049151	0.016560	0.129071	0.087769	-0.179378	-0.640766	0.778347	-0.044760	0.077473	0.621426
31279	-1.929934	0.252897	9.749877	0.059830	0.009215	0.106065	0.087508	-0.180971	-0.639223	0.777096	-0.043752	0.078388	0.622948
31280	-1.922316	0.165860	9.619113	0.084446	0.010137	0.095120	0.085311	-0.185370	-0.638436	0.775981	-0.042269	0.079640	0.624279
31281	-2.047697	0.170287	9.579600	0.067156	-0.013716	0.072915	0.083105	-0.187752	-0.637391	0.775178	-0.040927	0.080273	0.625284
31282	-2.115764	0.295646	9.695936	0.100483	-0.021944	0.063857	0.081806	-0.188805	-0.636739	0.774510	-0.038845	0.081201	0.626124
31283	-1.816686	0.262651	9.722268	0.154966	0.001872	0.045652	0.081814	-0.195219	-0.633529	0.774082	-0.036391	0.083163	0.626543
31284	-1.469951	0.339828	9.577768	0.071160	-0.011021	0.018495	0.080139	-0.198161	-0.634160	0.773936	-0.034973	0.083858	0.626712
31285	-1.287588	0.518235	9.584373	0.073085	-0.014709	-0.006410	0.080014	-0.201235	-0.632875	0.774122	-0.033644	0.084479	0.626471
31286	-1.182006	0.624600	9.673260	0.118880	-0.032997	-0.033838	0.080542	-0.204857	-0.631852	0.774696	-0.031300	0.085395	0.625758
31287	-1.283500	0.679967	9.742697	0.093113	-0.020385	-0.087524	0.079506	-0.207518	-0.630560	0.775914	-0.029691	0.086104	0.624229
31288	-1.636800	0.960339	9.628119	0.040515	-0.017782	-0.104432	0.080548	-0.210200	-0.629027	0.777284	-0.028874	0.086232	0.622543
31289	-1.761213	1.262481	9.415170	0.126837	0.008828	-0.100362	0.080291	-0.210737	-0.629283	0.778617	-0.027100	0.087823	0.620732
31290	-1.729399	1.156230	9.279561	0.117137	0.032607	-0.094902	0.081988	-0.214769	-0.627756	0.779805	-0.025701	0.089693	0.619031
31291	-1.622945	1.092999	9.721318	0.154115	0.028974	-0.094707	0.082511	-0.218515	-0.625705	0.781027	-0.023718	0.091951	0.617235
31292	-1.576023	0.370947	10.297298	0.259818	-0.029441	-0.091283	0.085117	-0.223889	-0.623030	0.782330	-0.019318	0.094613	0.615334
31293	-1.736040	0.536765	9.635653	0.008526	-0.066305	-0.115577	0.085886	-0.226275	-0.619053	0.783907	-0.018490	0.093568	0.613508
31294	-1.362718	1.104421	9.392669	0.003647	-0.040611	-0.104577	0.084070	-0.224395	-0.621094	0.785275	-0.017985	0.092895	0.611874
31295	-1.010589	1.071878	9.520313	0.134750	-0.034867	-0.074376	0.084860	-0.229756	-0.619175	0.786323	-0.015444	0.093884	0.610445
31296	-1.190175	0.821787	9.654346	0.099039	-0.055048	-0.072676	0.083300	-0.232138	-0.617364	0.787348	-0.013207	0.094163	0.609132
31297	-1.225095	0.562085	9.707985	0.081136	-0.091708	-0.100386	0.084990	-0.234157	-0.615965	0.788790	-0.010853	0.093568	0.607402
31298	-1.389969	0.766492	9.781321	0.007737	-0.117457	-0.121039	0.080823	-0.233160	-0.614903	0.790490	-0.009385	0.091739	0.605493
31299	-1.487013	0.903970	9.940762	-0.050126	-0.109305	-0.115820	0.081741	-0.232788	-0.616966	0.792108	-0.008916	0.089260	0.603754
31300	-1.673696	1.129780	9.954187	-0.090199	-0.086619	-0.152992	0.079007	-0.231414	-0.616944	0.794099	-0.009427	0.086728	0.601495
31301	-1.378130	1.322325	9.808429	-0.064079	-0.006131	-0.162209	0.080821	-0.227425	-0.618884	0.796071	-0.010489	0.085719	0.599011
31302	-1.260262	1.364998	9.555697	-0.028855	0.030407	-0.198997	0.083544	-0.226244	-0.618520	0.798402	-0.011508	0.085771	0.595874
31303	-1.118146	1.384187	9.456481	-0.053340	0.030395	-0.204653	0.086134	-0.223321	-0.618796	0.800794	-0.012871	0.085465	0.592672
31304	-1.315451	1.301563	9.328667	-0.092465	0.017466	-0.232520	0.090805	-0.220160	-0.619732	0.803498	-0.014811	0.084543	0.589087
31305	-1.454618	1.171992	9.507972	-0.077340	0.013761	-0.244437	0.093921	-0.216322	-0.621939	0.806345	-0.016403	0.083683	0.585266
31306	-1.973417	0.771611	9.507117	-0.035685	0.032132	-0.193496	0.097548	-0.213540	-0.621710	0.808547	-0.017534	0.083672	0.582188
31307	-2.247966	0.726151	9.739144	-0.001903	0.073336	-0.154638	0.100917	-0.211159	-0.621479	0.810242	-0.018482	0.084722	0.579645
31308	-2.464120	0.554753	9.691519	-0.039570	0.066890	-0.145589	0.103899	-0.209044	-0.621502	0.811797	-0.020003	0.085244	0.577338
31309	-2.088142	0.569816	9.656835	-0.029206	0.052383	-0.127042	0.107519	-0.205315	-0.620629	0.813181	-0.021148	0.085684	0.575280
31310	-1.876456	0.661386	9.578485	-0.123745	0.043169	-0.131194	0.110248	-0.204544	-0.621036	0.814558	-0.023740	0.084857	0.573351
31311	-1.697641	0.565063	9.446787	-0.118552	0.024958	-0.120051	0.112447	-0.200817	-0.621823	0.815853	-0.026020	0.083833	0.571559
31312	-1.485529	0.570345	9.460842	-0.166078	0.037802	-0.092617	0.114387	-0.194688	-0.624534	0.816745	-0.029176	0.082452	0.570332
31313	-1.798455	0.478653	9.562248	-0.186921	0.048658	-0.105669	0.116581	-0.188817	-0.625834	0.817775	-0.032816	0.081039	0.568859
31314	-2.144467	0.268376	10.180142	-0.225122	0.057652	-0.107733	0.119157	-0.180936	-0.627137	0.818743	-0.037187	0.079297	0.567440
31315	-2.294226	0.346226	10.520676	-0.263228	0.059303	-0.143012	0.121620	-0.174820	-0.630495	0.820082	-0.042278	0.077180	0.565439
31316	-2.318166	0.296895	10.178921	-0.281634	0.112274	-0.157948	0.124589	-0.165481	-0.633342	0.821447	-0.048266	0.075649	0.563181
31317	-2.056815	0.569683	9.599518	-0.112902	0.203872	-0.183072	0.130426	-0.160058	-0.635056	0.823095	-0.052579	0.077582	0.560117
31318	-1.890321	0.515433	9.115456	-0.088316	0.240449	-0.208830	0.138849	-0.155572	-0.633579	0.824966	-0.056906	0.080277	0.556550
31319	-1.908538	0.283986	8.980024	-0.099531	0.271481	-0.221844	0.146497	-0.150552	-0.633381	0.826882	-0.061795	0.083438	0.552708
31320	-2.027354	-0.066518	9.262033	0.013759	0.227684	-0.224885	0.158438	-0.149056	-0.631547	0.829009	-0.064315	0.087022	0.548667
31321	-1.857818	-0.229385	9.374145	-0.168187	0.171777	-0.214632	0.164646	-0.143999	-0.629152	0.830850	-0.069231	0.087779	0.545151
31322	-2.083381	-0.440944	9.546693	-0.392154	0.152308	-0.208353	0.168647	-0.133460	-0.631621	0.832278	-0.077631	0.085685	0.542166
31323	-2.136308	-0.470496	9.377766	-0.311873	0.134178	-0.185768	0.174333	-0.121995	-0.633718	0.833574	-0.084469	0.084265	0.539369
31324	-1.880329	-0.581919	9.006549	-0.177929	0.141906	-0.103867	0.178467	-0.114527	-0.634261	0.834152	-0.089001	0.084476	0.537711
31325	-1.715749	-0.715893	9.128620	-0.043624	0.138575	-0.038568	0.182472	-0.106794	-0.635318	0.834275	-0.091148	0.086240	0.536879
31326	-1.849515	-0.970777	9.241411	-0.028114	0.107604	0.007709	0.185451	-0.106006	-0.633799	0.833895	-0.092630	0.087677	0.536983
31327	-2.080153	-1.129494	9.393051	-0.119063	0.065439	0.016540	0.188175	-0.106827	-0.632279	0.833407	-0.095160	0.087477	0.537331
31328	-2.235051	-0.989522	9.611994	-0.124262	0.054416	0.010978	0.188550	-0.102537	-0.632537	0.832871	-0.097672	0.086993	0.537790
31329	-2.677238	-1.258184	10.096156	-0.076851	0.058052	0.024123	0.189586	-0.101474	-0.632545	0.832389	-0.099423	0.087124	0.538195
31330	-2.990030	-1.389272	9.932981	-0.144916	0.088945	-0.003960	0.189445	-0.097052	-0.633570	0.831980	-0.102662	0.086974	0.538242
31331	-3.009892	-1.266566	9.948917	-0.084516	0.120054	-0.014784	0.193075	-0.094541	-0.633597	0.831781	-0.105319	0.087983	0.537873
31332	-2.996652	-1.019701	9.671671	-0.068385	0.132957	0.010188	0.195917	-0.092540	-0.631691	0.831311	-0.107728	0.089423	0.537885
31333	-2.813871	-0.943487	9.340807	0.006438	0.098453	0.046620	0.197996	-0.093896	-0.630680	0.830671	-0.108549	0.091194	0.538412
31334	-2.495665	-0.953190	9.132416	0.014638	0.065768	0.103947	0.200071	-0.093644	-0.630054	0.829485	-0.108683	0.092613	0.539969
31335	-2.341472	-0.933533	9.162934	-0.008448	0.025653	0.144504	0.199820	-0.095791	-0.630182	0.827882	-0.108781	0.093213	0.542300
31336	-2.400060	-0.769301	9.385515	-0.033022	0.021962	0.149910	0.198913	-0.096587	-0.630175	0.826158	-0.109146	0.093487	0.544803
31337	-2.838899	-0.735586	9.650724	0.021451	0.010930	0.133569	0.198397	-0.098321	-0.629657	0.824755	-0.108598	0.094141	0.546921
31338	-3.142275	-0.813268	9.622801	0.063713	0.020004	0.106997	0.198657	-0.100857	-0.627733	0.823706	-0.107423	0.095344	0.548524
31339	-3.291339	-0.900490	9.528976	0.106314	0.003436	0.049096	0.197627	-0.105397	-0.626313	0.823413	-0.105577	0.096644	0.549095
31340	-3.331191	-0.646983	9.114511	-0.019540	0.025127	-0.004189	0.198412	-0.107149	-0.626063	0.823391	-0.106042	0.096779	0.549013
31341	-3.298805	-0.358171	9.133265	-0.063204	0.062480	-0.034936	0.199976	-0.106107	-0.627617	0.823538	-0.107817	0.097051	0.548399
31342	-3.078404	-0.048237	9.590920	0.078431	0.080047	-0.017646	0.202040	-0.104767	-0.625577	0.823769	-0.107296	0.099136	0.547781
31343	-2.833942	-0.254397	9.662319	0.218652	0.062868	-0.015045	0.203224	-0.110674	-0.624046	0.824289	-0.104365	0.102561	0.546934
31344	-2.478603	-0.457894	9.744390	0.128256	0.016100	-0.055092	0.204268	-0.115226	-0.621486	0.825147	-0.102398	0.104058	0.545727
31345	-2.503027	-0.403677	9.432887	-0.058712	-0.051822	-0.097464	0.204268	-0.114426	-0.622129	0.826219	-0.102930	0.102369	0.544324
31346	-2.831728	-0.231894	9.206603	-0.016666	-0.084760	-0.118445	0.203482	-0.111206	-0.623278	0.827669	-0.102383	0.100487	0.542571
31347	-3.067312	-0.366751	9.303325	0.081485	-0.076482	-0.122579	0.203095	-0.112406	-0.622890	0.829335	-0.100370	0.099875	0.540512
31348	-3.287661	-0.660000	9.503580	0.037873	-0.059207	-0.119132	0.202834	-0.110802	-0.623915	0.830841	-0.099198	0.099007	0.538572
31349	-3.026623	-0.793147	9.811384	0.174574	-0.051718	-0.112901	0.201800	-0.114401	-0.622366	0.832516	-0.095906	0.099839	0.536425
31350	-2.789954	-0.886734	9.742672	0.122091	-0.049905	-0.111309	0.200763	-0.117195	-0.620945	0.834065	-0.093418	0.100047	0.534415
31351	-2.349502	-0.244632	9.422149	0.060948	-0.066236	-0.076534	0.201289	-0.119612	-0.620308	0.835146	-0.091784	0.099474	0.533115
31352	-2.581112	-0.217282	9.113135	0.250214	-0.116155	-0.016439	0.199352	-0.122414	-0.620679	0.836027	-0.086256	0.100113	0.532537
31353	-2.654979	0.109727	9.107430	0.202610	-0.129879	-0.000066	0.195594	-0.127993	-0.618724	0.836646	-0.081406	0.100132	0.532326
31354	-2.902730	0.009365	9.449351	0.204309	-0.153641	0.023966	0.192751	-0.132924	-0.618190	0.837045	-0.076161	0.099717	0.532552
31355	-2.903240	-0.374056	9.885620	0.251704	-0.117018	0.044466	0.187970	-0.142791	-0.616485	0.837191	-0.070544	0.100557	0.532939
31356	-2.653109	-0.258540	9.752759	0.118047	-0.042976	0.087980	0.185386	-0.147457	-0.615953	0.836524	-0.067791	0.101162	0.534227
31357	-2.184334	-0.488050	9.900331	0.133681	0.012006	0.117534	0.185138	-0.151743	-0.615182	0.835437	-0.065386	0.102989	0.535875
31358	-2.055782	-0.167209	9.380370	0.083983	0.040420	0.146766	0.183582	-0.156132	-0.612601	0.833909	-0.063972	0.104700	0.538090
31359	-2.104635	-0.035291	9.292953	0.125799	0.015822	0.159007	0.183070	-0.159207	-0.611827	0.832340	-0.061641	0.106539	0.540426
31360	-2.413189	-0.027991	9.496600	0.104959	0.004741	0.146906	0.181268	-0.164152	-0.611558	0.830888	-0.059490	0.107877	0.542631
31361	-2.336372	0.044700	9.603949	0.059575	0.007405	0.133750	0.178672	-0.167462	-0.609740	0.829511	-0.058224	0.108817	0.544684
31362	-2.158207	0.093315	9.647098	0.016101	0.014617	0.103990	0.177377	-0.169591	-0.609216	0.828383	-0.057748	0.109300	0.546352
31363	-2.143994	0.135803	9.400598	0.042144	0.023829	0.113338	0.176877	-0.172957	-0.610627	0.827164	-0.056983	0.110279	0.548080
31364	-1.879152	0.203603	9.375216	0.042031	0.014760	0.124433	0.175317	-0.175738	-0.608431	0.825830	-0.056035	0.111071	0.550025
31365	-2.009546	0.256792	9.528363	0.051635	0.014750	0.128164	0.174027	-0.177874	-0.608679	0.824470	-0.054957	0.111992	0.551984
31366	-2.123041	0.300032	9.575916	0.041859	0.029371	0.139159	0.173254	-0.180812	-0.607903	0.822926	-0.054139	0.113037	0.554152
31367	-2.139815	0.280908	9.621097	0.030650	0.043934	0.122468	0.172477	-0.183874	-0.606099	0.821530	-0.053728	0.114181	0.556026
31368	-2.357612	0.453251	9.494267	0.055897	0.047588	0.118883	0.172871	-0.186019	-0.605332	0.820171	-0.052926	0.115658	0.557801
31369	-2.461389	0.476952	9.450426	0.010624	0.037403	0.090978	0.171959	-0.188406	-0.603270	0.819109	-0.052836	0.116436	0.559205
31370	-2.593922	0.464523	9.410610	-0.003298	0.010848	0.083561	0.171710	-0.187891	-0.605838	0.818158	-0.052677	0.116612	0.560575
31371	-2.492460	0.419034	9.415720	0.010771	0.005389	0.081801	0.171578	-0.189618	-0.604038	0.817268	-0.052252	0.116864	0.561859
31372	-2.393854	0.467333	9.412517	0.020974	-0.012783	0.113261	0.169503	-0.190936	-0.603894	0.816059	-0.051360	0.116956	0.563677
31373	-2.468666	0.491799	9.575380	0.047004	0.025664	0.135477	0.168212	-0.193073	-0.604142	0.814546	-0.050443	0.118000	0.565726
31374	-2.603565	0.472345	9.593051	0.045299	0.020148	0.131781	0.166532	-0.196537	-0.603359	0.813059	-0.049482	0.118921	0.567754
31375	-2.690580	0.520187	9.564106	0.038454	0.021905	0.110511	0.164839	-0.198378	-0.601290	0.811817	-0.048729	0.119789	0.569411
31376	-2.594264	0.539300	9.469262	0.005114	0.021901	0.114961	0.163411	-0.200498	-0.599994	0.810470	-0.048480	0.120263	0.571248
31377	-2.510082	0.577832	9.432183	-0.021102	0.010907	0.109310	0.163414	-0.200904	-0.600380	0.809202	-0.048573	0.120276	0.573033
31378	-2.406299	0.549008	9.384743	0.044388	0.000077	0.128122	0.161076	-0.202747	-0.599205	0.807788	-0.047406	0.120860	0.575000
31379	-2.401484	0.551513	9.411225	0.045379	0.001876	0.117049	0.159272	-0.205557	-0.600221	0.806507	-0.046300	0.121491	0.576752
31380	-2.519983	0.635830	9.514514	0.041930	0.000002	0.109642	0.156545	-0.208329	-0.598529	0.805286	-0.045218	0.122026	0.578428
31381	-2.503412	0.703522	9.602028	-0.000008	-0.005549	0.102051	0.156294	-0.210744	-0.598528	0.804147	-0.044793	0.121999	0.580049
31382	-2.387627	0.689469	9.646116	-0.043615	-0.000133	0.088906	0.153827	-0.210055	-0.599537	0.803087	-0.045135	0.121522	0.581590
31383	-2.402594	0.792610	9.565814	0.010473	-0.000045	0.098404	0.153429	-0.211233	-0.596964	0.801979	-0.044608	0.121699	0.583120
31384	-2.344961	0.833108	9.415702	-0.021028	0.021847	0.087138	0.153048	-0.212446	-0.597861	0.800903	-0.044846	0.121834	0.584551
31385	-2.310775	0.747101	9.570833	0.021114	0.021881	0.085509	0.152025	-0.213802	-0.600295	0.799898	-0.044424	0.122472	0.585825
31386	-2.337775	0.842737	9.413504	0.003428	0.016406	0.092807	0.152019	-0.213789	-0.599010	0.798781	-0.044194	0.122809	0.587294
31387	-2.340131	0.828035	9.336467	-0.032472	0.038296	0.088902	0.151504	-0.215925	-0.598364	0.797642	-0.044803	0.123082	0.588737
31388	-2.383281	0.782697	9.469844	-0.104977	0.036353	0.081153	0.150979	-0.214176	-0.598616	0.796500	-0.046567	0.122450	0.590276
31389	-2.499078	0.801775	9.488233	-0.153938	0.036263	0.073517	0.150450	-0.211755	-0.598739	0.795425	-0.049120	0.121244	0.591766
31390	-2.493514	0.645458	9.500494	-0.083714	0.050927	0.060937	0.149931	-0.209617	-0.600405	0.794494	-0.050768	0.121074	0.592911
31391	-2.603848	0.529904	9.541049	0.040796	0.030904	0.048679	0.149550	-0.210563	-0.601431	0.793912	-0.050227	0.122066	0.593532
