# Supplementary material for: Identification of Haptic Based Guiding Using Hard Reins
Source: PLoS One. 2015 Jul 22;10(7):e0132020. doi: 10.1371/journal.pone.0132020 (PMC4511788; doi:10.1371/journal.pone.0132020)
Supplement: S2 File — (ZIP) [file pone.0132020.s002.zip › MotionData2/Subject10/T16/sync16.txt]

// Start Time: 0
// Sample rate: 25.0Hz
// Scenario: 4.9
// Firmware Version: 2.6.1
Counter	Acc_X	Acc_Y	Acc_Z	Gyr_X	Gyr_Y	Gyr_Z	Mag_X	Mag_Y	Mag_Z	Quat_w	Quat_x	Quat_y	Quat_z
30623	2.249555	3.446468	8.814891	0.029885	0.023348	0.015668	-0.539652	-0.382503	-0.921716	0.970735	0.197827	-0.100442	0.091922
30624	2.286635	3.544244	8.897127	0.033839	0.021070	0.001507	-0.540968	-0.385264	-0.921789	0.970689	0.198366	-0.100074	0.091651
30625	2.267972	3.490491	8.786241	0.001406	0.020750	0.003180	-0.540708	-0.383923	-0.919602	0.970760	0.198322	-0.099754	0.091332
30626	2.296326	3.544419	8.897423	0.008766	0.006812	-0.005738	-0.540442	-0.384318	-0.920960	0.970798	0.198414	-0.099681	0.090813
30627	2.305076	3.580981	8.830021	-0.012836	0.026101	-0.002148	-0.539384	-0.383468	-0.922555	0.970947	0.198090	-0.099266	0.090385
30628	2.235835	3.519034	8.765783	-0.012725	0.012023	-0.008407	-0.539386	-0.382630	-0.922529	0.971084	0.197760	-0.099120	0.089792
30629	2.169103	3.607651	8.912298	-0.019253	0.001980	-0.035891	-0.539125	-0.381217	-0.923560	0.971270	0.197416	-0.099051	0.088601
30630	2.150088	3.701967	8.858050	-0.047580	-0.019070	-0.057330	-0.538200	-0.380558	-0.922745	0.971567	0.196561	-0.099377	0.086865
30631	2.230334	3.666998	8.725987	-0.045872	-0.004984	-0.051059	-0.536479	-0.379851	-0.924889	0.971865	0.195748	-0.099427	0.085297
30632	2.227753	3.565011	8.798885	-0.017122	-0.010098	-0.050115	-0.536617	-0.378027	-0.925098	0.972042	0.195453	-0.099554	0.083796
30633	2.178996	3.610266	8.992011	-0.036706	-0.001195	-0.057188	-0.535690	-0.377696	-0.928319	0.972317	0.194821	-0.099489	0.082142
30634	2.193226	3.605656	8.864914	-0.043793	0.011233	-0.058898	-0.533310	-0.376100	-0.927222	0.972649	0.193988	-0.099211	0.080500
30635	2.240787	3.519128	8.799632	-0.032954	0.007812	-0.060660	-0.533576	-0.375784	-0.928551	0.972926	0.193419	-0.098954	0.078821
30636	2.186936	3.435628	8.868411	-0.008545	0.000201	-0.032328	-0.533842	-0.375214	-0.928798	0.973052	0.193237	-0.098937	0.077723
30637	2.209455	3.523422	8.880474	0.002460	-0.015442	-0.043011	-0.531060	-0.374943	-0.931237	0.973115	0.193351	-0.099147	0.076368
30638	2.145998	3.413033	8.807152	-0.001404	-0.024591	-0.034221	-0.531724	-0.374649	-0.931220	0.973165	0.193348	-0.099593	0.075150
30639	2.144418	3.502823	8.873820	0.019680	-0.031961	-0.016525	-0.531855	-0.375216	-0.930700	0.973087	0.193763	-0.100200	0.074281
30640	2.117870	3.507203	8.935554	0.051210	-0.053848	-0.055462	-0.533445	-0.375244	-0.927864	0.972901	0.194870	-0.101055	0.072642
30641	2.173615	3.619867	8.883461	0.049778	-0.055284	-0.069636	-0.532382	-0.376400	-0.927242	0.972731	0.196007	-0.101861	0.070708
30642	2.217432	3.717746	8.797417	-0.010216	-0.042173	-0.044998	-0.532248	-0.377155	-0.924852	0.972787	0.195879	-0.102615	0.069192
30643	2.223917	3.882927	8.825253	-0.026694	-0.049639	-0.036266	-0.532517	-0.376054	-0.923874	0.972871	0.195463	-0.103549	0.067772
30644	2.208567	3.795259	8.782119	-0.064506	-0.044669	-0.034576	-0.532784	-0.374877	-0.926249	0.973113	0.194260	-0.104466	0.066336
30645	2.214172	3.744378	8.700838	-0.049926	-0.047930	-0.041621	-0.533581	-0.373973	-0.928359	0.973289	0.193413	-0.105376	0.064769
30646	2.241333	3.601660	8.726817	-0.012037	-0.049303	-0.045048	-0.531989	-0.374664	-0.930278	0.973325	0.193257	-0.106274	0.063220
30647	2.448653	3.673399	8.838544	0.023867	-0.024267	-0.037754	-0.532251	-0.375678	-0.928428	0.973253	0.193812	-0.106650	0.061976
30648	2.464308	3.600851	8.733665	0.004886	-0.014723	0.001149	-0.532914	-0.375645	-0.929225	0.973235	0.193843	-0.107032	0.061497
30649	2.362172	3.618417	8.730399	0.043074	-0.013944	0.054341	-0.534102	-0.377040	-0.928048	0.972994	0.194565	-0.107553	0.062128
30650	2.308230	3.661138	8.800630	0.031241	-0.009789	0.026048	-0.534630	-0.377905	-0.926325	0.972853	0.195049	-0.107902	0.062210
30651	2.354990	3.623147	8.787910	0.041885	-0.002760	0.033191	-0.536209	-0.381519	-0.925482	0.972664	0.195781	-0.108128	0.062471
30652	2.386074	3.647987	8.812745	0.039751	-0.003081	0.045550	-0.536745	-0.379905	-0.922204	0.972479	0.196380	-0.108412	0.062978
30653	2.367633	3.599105	8.802920	0.030834	0.003997	0.043806	-0.537799	-0.382023	-0.920112	0.972333	0.196863	-0.108567	0.063449
30654	2.415134	3.658230	8.871326	0.007727	0.007628	0.033133	-0.538597	-0.380998	-0.921412	0.972313	0.196853	-0.108634	0.063687
30655	2.364755	3.744694	8.811361	-0.039695	0.014615	0.057792	-0.538593	-0.382090	-0.922521	0.972448	0.195921	-0.108732	0.064319
30656	2.303315	3.656188	8.747563	-0.042287	0.016394	0.020683	-0.540450	-0.380877	-0.924876	0.972657	0.194955	-0.108643	0.064241
30657	2.338098	3.617985	8.777802	-0.022229	0.022117	0.011935	-0.540325	-0.379240	-0.917176	0.972798	0.194454	-0.108393	0.064049
30658	2.445102	3.600509	8.788439	0.001719	0.019294	-0.009249	-0.540455	-0.380359	-0.916942	0.972880	0.194405	-0.108075	0.063496
30659	2.529692	3.604466	8.742865	-0.009678	0.022191	0.013702	-0.540455	-0.380056	-0.918006	0.972967	0.194145	-0.107828	0.063368
30660	2.528319	3.539287	8.668530	0.014944	0.012959	0.033094	-0.539932	-0.379008	-0.924120	0.972930	0.194269	-0.107782	0.063640
30661	2.415494	3.629494	8.808805	0.020963	0.005676	0.041925	-0.540061	-0.380391	-0.924565	0.972825	0.194566	-0.107939	0.064065
30662	2.380588	3.682265	8.831405	-0.003935	0.004862	0.030353	-0.540592	-0.380653	-0.918663	0.972847	0.194339	-0.108063	0.064216
30663	2.439518	3.639639	8.807058	-0.032888	0.006247	0.036449	-0.541525	-0.378372	-0.919787	0.972958	0.193602	-0.108263	0.064422
30664	2.650649	3.730845	8.714164	-0.043255	0.007514	0.054059	-0.542453	-0.377915	-0.920567	0.973106	0.192555	-0.108478	0.064957
30665	2.537428	3.587620	8.784147	-0.094540	0.012489	0.089403	-0.543114	-0.376079	-0.924424	0.973392	0.190502	-0.108859	0.066086
30666	2.334710	3.821844	8.992786	-0.134271	-0.002117	0.090983	-0.547892	-0.372689	-0.927482	0.973808	0.187614	-0.109520	0.067108
30667	2.285473	3.709272	8.804382	-0.184072	-0.005553	0.068723	-0.548826	-0.369026	-0.940238	0.974399	0.183898	-0.110285	0.067565
30668	2.232048	3.567499	8.640140	-0.112730	-0.011006	0.025613	-0.549898	-0.364276	-0.945442	0.974787	0.181581	-0.110847	0.067322
30669	2.341047	3.457825	8.699672	-0.064467	-0.020693	0.002696	-0.548048	-0.362594	-0.947557	0.974980	0.180373	-0.111496	0.066697
30670	2.463462	3.406652	8.773616	-0.000466	0.005575	-0.030557	-0.549642	-0.361716	-0.941606	0.975068	0.180347	-0.111380	0.065669
30671	2.520702	3.203790	8.735984	0.049865	0.019259	0.008584	-0.551494	-0.362657	-0.941346	0.974927	0.181301	-0.111129	0.065559
30672	2.507054	3.179282	8.863318	0.127984	0.033978	0.051360	-0.549361	-0.366709	-0.943378	0.974501	0.183559	-0.110587	0.066515
30673	2.419483	3.197113	8.870125	0.112888	0.035857	0.077866	-0.550414	-0.369546	-0.940370	0.974069	0.185550	-0.110189	0.067960
30674	2.413427	3.269832	8.946413	0.141748	0.046791	0.077139	-0.551729	-0.373077	-0.937247	0.973572	0.187999	-0.109470	0.069498
30675	2.388376	3.317929	8.991014	0.092903	0.049697	0.086731	-0.550926	-0.376748	-0.930126	0.973223	0.189544	-0.108863	0.071124
30676	2.338093	3.406827	8.976765	0.069217	0.038610	0.095435	-0.553835	-0.378685	-0.928007	0.972944	0.190551	-0.108472	0.072832
30677	2.240938	3.412342	8.940045	0.017076	0.028474	0.091692	-0.554366	-0.378731	-0.925453	0.972826	0.190627	-0.108397	0.074309
30678	2.310611	3.309222	8.865938	0.010133	0.010055	0.079166	-0.555952	-0.379932	-0.926278	0.972729	0.190561	-0.108586	0.075463
30679	2.335631	3.268410	8.857386	-0.003909	0.004954	0.064940	-0.557013	-0.379196	-0.926913	0.972680	0.190305	-0.108895	0.076286
30680	2.388605	3.531921	8.885737	-0.001961	0.005089	0.057771	-0.558211	-0.378420	-0.925500	0.972649	0.190057	-0.109117	0.076976
30681	2.322757	3.433634	8.898900	-0.021002	-0.005889	0.027600	-0.558738	-0.379214	-0.926861	0.972699	0.189564	-0.109518	0.076993
30682	2.388228	3.415392	8.797548	-0.019379	0.010776	0.037425	-0.559271	-0.378071	-0.927490	0.972777	0.189013	-0.109578	0.077272
30683	2.310142	3.326595	8.831926	0.072694	-0.003358	-0.042807	-0.560323	-0.380558	-0.927557	0.972587	0.190487	-0.109515	0.076134
30684	2.471549	3.509156	8.917337	0.035453	0.006721	0.004836	-0.559261	-0.381772	-0.924388	0.972498	0.191080	-0.109447	0.075882
30685	2.525829	3.449450	8.847245	-0.032468	0.003151	0.054100	-0.560318	-0.382117	-0.926533	0.972572	0.190283	-0.109793	0.076424
30686	2.530205	3.468551	8.813707	0.015941	0.008735	0.063209	-0.562572	-0.380921	-0.925294	0.972473	0.190366	-0.109937	0.077275
30687	2.497388	3.412127	8.808312	0.005763	0.007553	0.107383	-0.564827	-0.380685	-0.921100	0.972326	0.190187	-0.110350	0.078957
30688	2.477143	3.455451	8.809772	0.039326	0.015995	0.065109	-0.564691	-0.381498	-0.922335	0.972148	0.190708	-0.110322	0.079926
30689	2.435409	3.488681	8.849158	0.066716	0.025441	0.052001	-0.565218	-0.382930	-0.920228	0.971892	0.191807	-0.110080	0.080733
30690	2.421328	3.609809	8.992229	0.028965	0.023417	0.049212	-0.566929	-0.386513	-0.920591	0.971793	0.192150	-0.109864	0.081399
30691	2.326971	3.447869	8.783558	-0.020877	0.025244	0.029650	-0.568524	-0.384499	-0.921582	0.971909	0.191595	-0.109675	0.081577
30692	2.384753	3.482912	8.886159	-0.023603	0.010218	0.061356	-0.568793	-0.383389	-0.921006	0.971963	0.190911	-0.109848	0.082311
30693	2.454012	3.408918	8.864773	-0.054624	-0.001057	0.075320	-0.569588	-0.383074	-0.921792	0.972073	0.189639	-0.110399	0.083202
30694	2.538778	3.539110	8.904902	-0.092131	0.001625	0.098181	-0.572246	-0.380020	-0.924483	0.972301	0.187554	-0.110990	0.084472
30695	2.450814	3.302040	8.711435	-0.058405	0.019863	0.018870	-0.574373	-0.376984	-0.926911	0.972561	0.186298	-0.110932	0.084336
30696	2.219821	3.453193	8.650255	0.059978	0.057536	-0.026444	-0.575999	-0.365269	-0.924640	0.972551	0.187351	-0.109716	0.083710
30697	2.288201	3.454452	8.825644	0.040445	0.179915	0.052057	-0.572015	-0.368553	-0.925462	0.972731	0.187682	-0.106488	0.085034
30698	2.305104	3.335819	8.824651	0.063139	0.179448	0.078649	-0.569892	-0.369790	-0.922305	0.972777	0.188362	-0.103284	0.086930
30699	2.330222	3.574182	9.076353	-0.001662	0.161341	0.141962	-0.568561	-0.371919	-0.922119	0.972896	0.187713	-0.100824	0.089845
30700	2.466169	3.290202	8.894924	-0.133163	0.036176	0.124822	-0.568036	-0.370062	-0.924482	0.973283	0.184729	-0.100926	0.091706
30701	2.565862	3.143937	8.846134	-0.051552	-0.058185	0.085560	-0.570698	-0.365780	-0.925925	0.973231	0.183606	-0.102633	0.092607
30702	2.496373	3.232493	8.886659	-0.007389	-0.134823	0.035710	-0.575467	-0.365799	-0.926408	0.972957	0.183563	-0.105504	0.092347
30703	2.225436	3.305235	8.726159	-0.008878	-0.063761	0.037105	-0.575170	-0.376201	-0.929829	0.972819	0.183378	-0.107064	0.092370
30704	2.258053	3.249998	8.729983	-0.001648	-0.127306	0.092413	-0.579408	-0.376579	-0.927377	0.972421	0.183310	-0.109983	0.093264
30705	2.133843	3.410382	8.777915	0.070063	-0.095519	-0.161754	-0.581257	-0.378782	-0.926889	0.972281	0.185161	-0.111266	0.089471
30706	2.222787	3.895095	9.311331	-0.065842	0.022236	-0.582301	-0.574229	-0.380900	-0.926769	0.973588	0.185049	-0.108891	0.077622
30707	2.483284	3.863349	8.727453	-0.118800	0.009299	-0.149393	-0.565236	-0.375548	-0.931668	0.974296	0.183029	-0.108474	0.074032
30708	2.155394	3.551564	8.820836	-0.004591	-0.031521	-0.186345	-0.562320	-0.376188	-0.931051	0.974549	0.183312	-0.108515	0.069820
30709	2.172776	3.673261	8.955241	-0.103838	-0.030902	-0.245013	-0.558089	-0.373219	-0.930736	0.975209	0.181857	-0.108479	0.064243
30710	2.201477	3.906788	8.776246	-0.113787	0.000785	-0.271376	-0.549080	-0.373025	-0.936068	0.975987	0.180143	-0.107722	0.058250
30711	2.148549	3.837828	8.462238	-0.035189	0.013921	-0.380649	-0.540868	-0.372643	-0.936553	0.976565	0.180291	-0.106224	0.050324
30712	2.293010	3.369524	8.277647	-0.050623	0.063050	-0.467031	-0.531995	-0.371676	-0.938906	0.977332	0.180139	-0.103456	0.040860
30713	2.434267	3.231396	9.163968	0.056313	0.043474	-0.500463	-0.516887	-0.373685	-0.939412	0.977575	0.182257	-0.100872	0.030886
30714	2.866012	3.365474	9.373574	0.025481	-0.047906	-0.373942	-0.507348	-0.374213	-0.938063	0.977606	0.183444	-0.100527	0.022987
30715	2.564233	3.059002	9.328115	-0.091388	-0.121415	-0.390612	-0.497285	-0.372465	-0.939062	0.977835	0.182482	-0.101666	0.014268
30716	1.805001	3.006410	9.521841	-0.273339	-0.196056	-0.600139	-0.489617	-0.366917	-0.945147	0.978520	0.178302	-0.103475	0.000791
30717	2.018160	3.223864	9.334186	-0.387278	-0.215634	-0.853519	-0.477455	-0.357351	-0.954376	0.979273	0.172409	-0.104780	-0.017930
30718	2.914048	3.135659	8.553604	-0.443704	-0.172637	-0.956149	-0.461329	-0.343757	-0.966609	0.979861	0.165522	-0.104782	-0.038664
30719	3.872506	3.143307	8.241169	-0.295002	-0.138224	-0.856649	-0.444674	-0.330494	-0.977114	0.979679	0.161344	-0.104667	-0.056947
30720	3.596776	3.179611	8.634395	-0.087890	-0.102715	-0.855722	-0.425100	-0.318569	-0.987025	0.978594	0.161163	-0.103905	-0.074720
30721	3.101956	3.714376	8.790886	-0.252282	-0.010382	-0.547905	-0.410020	-0.311152	-0.990585	0.978429	0.157292	-0.102325	-0.086404
30722	2.826702	3.891422	8.689640	-0.368384	0.099326	-0.494467	-0.400645	-0.299548	-1.000657	0.978822	0.151144	-0.098275	-0.096978
30723	3.097064	4.437632	8.741955	-0.304668	-0.000847	-0.304030	-0.390474	-0.288976	-1.009160	0.979024	0.145792	-0.097241	-0.103927
30724	2.032969	4.180424	8.557199	-0.252385	-0.171828	-0.098720	-0.389970	-0.278991	-1.018913	0.979157	0.140568	-0.099886	-0.107304
30725	0.452365	4.146928	8.903693	-0.246927	-0.351443	-0.064149	-0.395171	-0.266096	-1.028104	0.978865	0.135217	-0.106486	-0.110455
30726	-0.553073	4.012170	8.883487	-0.394307	-0.428931	-0.219594	-0.404205	-0.256003	-1.039219	0.978406	0.126896	-0.113508	-0.117197
30727	0.393357	3.422481	8.661839	-0.105669	-0.351531	-0.803632	-0.403174	-0.245493	-1.048022	0.975717	0.126016	-0.118364	-0.134484
30728	1.931782	2.931010	9.290419	0.278533	-0.286880	-1.196646	-0.389396	-0.245798	-1.048459	0.970737	0.133358	-0.121756	-0.158308
30729	1.845324	2.808182	10.294798	0.031797	-0.158556	-0.968506	-0.371255	-0.243454	-1.046983	0.966874	0.135992	-0.122564	-0.177872
30730	1.413673	2.207989	9.472531	-0.194255	-0.057798	-0.772165	-0.356317	-0.232188	-1.053908	0.964305	0.133789	-0.120962	-0.193868
30731	1.744207	2.009987	8.531014	-0.018373	-0.035723	-0.813950	-0.339915	-0.223831	-1.057186	0.960848	0.135360	-0.119574	-0.210123
30732	2.125094	2.383449	8.727626	0.179036	-0.129711	-0.539972	-0.330381	-0.222341	-1.058590	0.957620	0.139414	-0.121432	-0.220864
30733	1.464557	3.641113	10.084275	0.101133	-0.229414	-0.273802	-0.325074	-0.224997	-1.057662	0.955405	0.141085	-0.125681	-0.226939
30734	0.882864	3.256812	10.687912	-0.062697	-0.133111	-0.593607	-0.320183	-0.221765	-1.057347	0.952376	0.140642	-0.126332	-0.239249
30735	1.380129	2.872443	9.187284	-0.516716	-0.117092	-0.570231	-0.313212	-0.203357	-1.069455	0.950549	0.131723	-0.124570	-0.252165
30736	2.058616	2.486571	8.279523	-0.328765	-0.130687	-0.530940	-0.303461	-0.184791	-1.079041	0.948216	0.126000	-0.124064	-0.263851
30737	2.279063	2.155617	8.469305	0.029582	-0.155623	-0.406244	-0.299250	-0.174526	-1.086411	0.945432	0.126745	-0.126280	-0.272300
30738	2.388722	2.781469	8.780852	-0.032605	-0.246857	-0.117103	-0.299125	-0.171675	-1.089140	0.944114	0.124949	-0.130547	-0.275671
30739	2.242658	2.851664	9.011722	0.066721	-0.279025	0.066915	-0.306144	-0.172019	-1.091486	0.943424	0.124468	-0.136525	-0.275353
30740	1.849079	3.203809	9.379694	-0.057705	-0.299421	0.273332	-0.318854	-0.174371	-1.091951	0.944100	0.120856	-0.142608	-0.271536
30741	1.418969	3.004234	9.274131	-0.274729	-0.272374	0.182754	-0.329992	-0.169900	-1.099330	0.944800	0.113647	-0.146845	-0.269953
30742	1.734660	3.121640	9.461046	-0.189946	-0.225828	-0.087289	-0.336239	-0.162050	-1.106657	0.943951	0.108974	-0.149966	-0.273114
30743	2.190061	3.091039	9.215301	-0.237317	-0.185291	-0.159766	-0.338647	-0.153454	-1.113871	0.942867	0.103957	-0.151952	-0.277679
30744	1.993373	3.184531	8.910098	-0.199448	-0.187444	-0.060598	-0.341319	-0.144872	-1.120142	0.942228	0.099220	-0.154333	-0.280257
30745	1.796603	3.282877	8.609671	-0.167437	-0.237928	0.013489	-0.344778	-0.139330	-1.127038	0.941726	0.094732	-0.158029	-0.281433
30746	1.830350	3.298058	8.649102	-0.094323	-0.286947	-0.172261	-0.350619	-0.134642	-1.130848	0.939869	0.091767	-0.162658	-0.285951
30747	2.671256	3.755157	9.249125	0.110842	-0.245462	-0.302414	-0.354074	-0.130890	-1.132701	0.936931	0.093537	-0.167477	-0.292170
30748	3.318604	4.203895	9.891411	0.184817	0.040424	-0.329704	-0.349290	-0.136079	-1.130372	0.934623	0.098225	-0.167262	-0.298084
30749	3.436430	2.783436	8.302711	-0.328881	0.115102	-0.147761	-0.342953	-0.128457	-1.134228	0.934556	0.093387	-0.163050	-0.302157
30750	2.715219	2.199805	7.206670	-0.184462	0.051369	0.066440	-0.336100	-0.115752	-1.141014	0.935318	0.089917	-0.161180	-0.301853
30751	1.880525	2.806271	9.152591	0.155866	0.002010	-0.121890	-0.336093	-0.117979	-1.141354	0.934111	0.093360	-0.162064	-0.304067
30752	2.953990	3.066149	10.018781	-0.130783	0.008112	-0.175178	-0.331068	-0.114992	-1.142659	0.933161	0.091417	-0.160871	-0.308180
30753	3.338626	2.451699	9.765639	-0.302097	0.034676	-0.157033	-0.327654	-0.103924	-1.147713	0.932643	0.086583	-0.158296	-0.312445
30754	2.806336	1.810853	9.046497	-0.330572	0.059583	-0.025958	-0.324515	-0.089750	-1.154007	0.933072	0.080751	-0.155154	-0.314299
30755	2.673596	1.497797	9.540618	-0.055277	0.005169	-0.032485	-0.323207	-0.083864	-1.156250	0.932791	0.079856	-0.154884	-0.315490
30756	2.959772	2.119636	10.473791	0.049583	0.018140	-0.051634	-0.322678	-0.083616	-1.155443	0.932290	0.080934	-0.154862	-0.316707
30757	2.233962	1.577141	8.948861	-0.099634	-0.017612	0.008889	-0.321769	-0.077630	-1.155531	0.932279	0.078880	-0.154786	-0.317295
30758	2.244276	1.676773	8.240782	0.161506	-0.034918	-0.065539	-0.322300	-0.077206	-1.155243	0.931340	0.081750	-0.156444	-0.318510
30759	2.974291	2.226527	8.841516	0.158967	-0.012451	-0.037310	-0.323745	-0.081411	-1.153079	0.930628	0.084655	-0.157854	-0.319136
30760	2.664438	2.288925	9.336999	0.099999	0.068033	-0.040463	-0.323071	-0.085973	-1.149609	0.930257	0.086957	-0.157241	-0.319898
30761	2.518377	2.223178	9.477430	-0.051052	0.119123	-0.037042	-0.320156	-0.086057	-1.148840	0.930315	0.086761	-0.154855	-0.320946
30762	3.020257	2.052637	9.253421	-0.131458	0.107604	0.006738	-0.316992	-0.080811	-1.149380	0.930760	0.084861	-0.152102	-0.321481
30763	2.914770	2.203622	9.032419	-0.083126	0.102539	0.083795	-0.317004	-0.077201	-1.148460	0.931585	0.083545	-0.150056	-0.320395
30764	2.369667	2.319954	9.038886	-0.115529	0.115500	0.086543	-0.315157	-0.074452	-1.148393	0.932520	0.081747	-0.147392	-0.319375
30765	2.672026	2.667667	8.761520	0.022033	0.131341	-0.074785	-0.313051	-0.070020	-1.148947	0.932225	0.083044	-0.145238	-0.320882
30766	2.847111	2.666008	8.945019	0.034220	0.163850	-0.054248	-0.308810	-0.070701	-1.147810	0.932137	0.084763	-0.142396	-0.321960
30767	2.633574	2.700985	9.072992	0.065677	0.158653	-0.121330	-0.304969	-0.070700	-1.145573	0.931521	0.087185	-0.139974	-0.324151
30768	2.488793	2.649798	8.943774	-0.047231	0.168696	-0.171091	-0.301001	-0.068869	-1.144084	0.930803	0.087747	-0.136306	-0.327608
30769	2.598984	2.666329	8.643755	0.028159	0.264306	-0.416035	-0.293593	-0.065451	-1.142181	0.928531	0.090968	-0.131191	-0.335178
30770	3.119290	3.103009	8.882680	0.054407	0.292257	-0.384969	-0.280887	-0.062824	-1.135399	0.926418	0.094809	-0.125500	-0.342068
30771	3.023066	4.043077	8.906333	-0.080216	0.371514	-0.184216	-0.270571	-0.057257	-1.132657	0.926026	0.096196	-0.118173	-0.345335
30772	2.459281	4.292606	9.209683	0.028326	0.137760	-0.043813	-0.265407	-0.056713	-1.131088	0.925837	0.097636	-0.115806	-0.346239
30773	2.056638	4.081328	8.520162	0.112540	-0.039674	0.111028	-0.267521	-0.058965	-1.128183	0.926090	0.099152	-0.118071	-0.344362
30774	0.858166	3.324112	8.664807	0.229553	-0.299810	0.168371	-0.278890	-0.067147	-1.125361	0.925904	0.100798	-0.125607	-0.341708
30775	-0.516574	2.833170	9.155858	0.024342	-0.361966	0.091609	-0.296890	-0.072310	-1.125855	0.925338	0.098579	-0.133088	-0.341057
30776	0.156319	2.471544	8.931316	0.034522	-0.154255	-0.320906	-0.306433	-0.070341	-1.129171	0.922490	0.098885	-0.135615	-0.347624
30777	1.250049	2.336140	9.880540	0.265702	-0.041222	-0.637984	-0.301266	-0.071277	-1.123893	0.917120	0.105265	-0.137271	-0.359118
30778	0.579558	2.819342	11.632651	0.223592	-0.304550	-0.358579	-0.302189	-0.073137	-1.120989	0.913024	0.108023	-0.143767	-0.366128
30779	0.495285	2.327421	10.998342	0.086204	-0.136589	-0.439216	-0.308802	-0.076622	-1.120756	0.908988	0.109875	-0.146104	-0.374596
30780	0.869990	2.202945	9.162239	-0.190200	0.146406	-0.616889	-0.295981	-0.066810	-1.123006	0.904958	0.109175	-0.140710	-0.386437
30781	2.061117	2.078794	8.029945	-0.032239	0.133162	-0.600795	-0.283825	-0.056198	-1.122942	0.900494	0.111271	-0.136855	-0.397493
30782	2.502203	1.751934	9.052052	0.152115	0.007025	-0.181194	-0.281580	-0.054055	-1.121155	0.898543	0.114422	-0.137590	-0.400746
30783	1.294033	1.977707	10.033824	0.019684	-0.100856	0.107027	-0.284750	-0.057069	-1.120543	0.898895	0.113535	-0.139909	-0.399404
30784	0.751351	2.482476	10.191479	-0.116079	-0.094177	-0.066541	-0.288995	-0.055016	-1.120563	0.898175	0.110744	-0.140578	-0.401566
30785	1.350305	2.422841	9.180132	-0.295744	-0.065544	-0.206710	-0.288220	-0.048263	-1.123577	0.896787	0.105315	-0.138961	-0.406658
30786	1.411922	2.406910	8.640579	-0.197731	-0.104521	-0.107635	-0.289573	-0.037900	-1.129673	0.895837	0.101076	-0.139057	-0.409783
30787	1.172249	2.596803	9.144473	0.022549	-0.100010	0.000975	-0.294488	-0.032936	-1.134289	0.895347	0.100478	-0.141056	-0.410319
30788	1.647169	2.921030	9.647617	-0.013139	-0.080437	-0.009751	-0.295810	-0.033443	-1.135230	0.894872	0.099470	-0.142428	-0.411124
30789	1.644144	2.770439	9.273176	-0.153165	-0.075795	0.113627	-0.299532	-0.029297	-1.135726	0.895715	0.095600	-0.142765	-0.410089
30790	1.268163	2.758741	9.078799	-0.063282	-0.097169	0.216413	-0.305889	-0.029845	-1.135938	0.897133	0.092911	-0.144460	-0.407003
30791	1.222941	3.010399	9.393231	0.009597	-0.092372	0.047805	-0.311189	-0.029137	-1.137197	0.897062	0.092039	-0.146272	-0.406710
30792	1.346782	3.119450	9.396209	-0.100248	-0.091605	0.015607	-0.313315	-0.026847	-1.137502	0.896912	0.089313	-0.147191	-0.407317
30793	1.467730	3.063342	8.974313	-0.139734	-0.131704	0.005487	-0.317967	-0.021057	-1.141827	0.896633	0.085603	-0.148398	-0.408288
30794	1.657688	2.989096	8.804994	0.005179	-0.168591	-0.034997	-0.322346	-0.018422	-1.142766	0.895642	0.084287	-0.151468	-0.409608
30795	1.885656	3.017531	9.042842	0.069950	-0.168026	-0.034847	-0.326310	-0.021657	-1.143897	0.894538	0.084185	-0.154973	-0.410729
30796	1.848134	2.958596	9.066204	0.012394	-0.149886	-0.033133	-0.332137	-0.022199	-1.144921	0.893584	0.083145	-0.157764	-0.411952
30797	1.867758	2.958961	9.143826	0.072704	-0.122853	-0.062836	-0.336376	-0.021699	-1.150358	0.892363	0.083570	-0.160434	-0.413478
30798	1.823434	3.011570	9.252789	0.060720	-0.127581	-0.019579	-0.339153	-0.023193	-1.149434	0.891494	0.083531	-0.163244	-0.414262
30799	1.739148	2.956620	9.072503	0.033320	-0.142374	-0.006473	-0.344179	-0.025873	-1.149328	0.890722	0.082931	-0.166013	-0.414941
30800	2.383999	2.832396	9.141366	0.179895	-0.142966	-0.002619	-0.347348	-0.029763	-1.147000	0.889724	0.084830	-0.170110	-0.415039
30801	2.690016	3.284581	9.147345	-0.050072	-0.132785	0.083279	-0.353697	-0.033169	-1.144351	0.889847	0.082520	-0.172190	-0.414383
30802	2.072076	3.360722	8.855824	-0.075293	-0.125906	0.154109	-0.358210	-0.029411	-1.151561	0.890613	0.079481	-0.174123	-0.412520
30803	2.228349	3.543181	8.849615	0.052831	-0.108671	0.076781	-0.362177	-0.031852	-1.150787	0.890575	0.079274	-0.176623	-0.411577
30804	2.867375	3.513466	8.438602	0.055842	-0.035023	-0.022769	-0.365617	-0.033315	-1.150526	0.889980	0.079938	-0.177736	-0.412256
30805	2.642795	3.274279	7.947144	0.106886	-0.084367	0.080503	-0.368440	-0.033977	-1.148825	0.889952	0.080905	-0.180308	-0.411009
30806	2.137401	3.653530	8.376468	0.241844	-0.144331	0.070018	-0.372524	-0.041652	-1.144864	0.889408	0.083649	-0.185040	-0.409532
30807	2.287800	3.719420	8.842719	0.228972	-0.139531	-0.055577	-0.376338	-0.050785	-1.144574	0.887811	0.086890	-0.189370	-0.410343
30808	2.983645	3.785423	8.613250	0.080981	-0.091630	-0.100089	-0.379106	-0.055060	-1.144142	0.886302	0.087839	-0.191548	-0.412385
30809	3.001528	3.101132	7.651368	0.237404	-0.049666	0.052779	-0.382402	-0.060626	-1.141598	0.885880	0.091552	-0.194594	-0.411058
30810	3.914869	2.678556	9.516674	0.742424	0.170683	-0.087676	-0.382612	-0.080226	-1.132828	0.884167	0.106324	-0.197550	-0.409779
30811	3.069703	4.110167	11.824307	0.406619	0.532980	0.140869	-0.371682	-0.105433	-1.115778	0.886252	0.117371	-0.191855	-0.404936
30812	1.703811	2.106754	8.632375	0.082134	0.223154	0.254142	-0.362671	-0.108506	-1.106320	0.888766	0.119542	-0.189207	-0.400006
30813	2.549037	2.170747	9.651896	0.613168	0.021469	0.145563	-0.363153	-0.125449	-1.097462	0.888279	0.130009	-0.194122	-0.395442
30814	3.315163	3.092453	9.459046	-0.103601	-0.079228	0.343155	-0.367896	-0.134347	-1.094337	0.890749	0.126094	-0.195644	-0.390371
30815	2.043875	2.557132	8.665888	0.016529	-0.064083	0.198960	-0.374521	-0.132671	-1.099977	0.891825	0.124992	-0.197462	-0.387342
30816	2.575340	3.175679	8.978567	0.026875	0.019470	-0.007416	-0.376732	-0.132526	-1.099344	0.891593	0.125541	-0.197355	-0.387752
30817	2.949224	3.340211	8.707186	-0.085443	0.061466	0.162161	-0.380040	-0.134026	-1.097609	0.893132	0.123699	-0.196056	-0.385456
30818	2.875353	3.181110	8.864978	-0.103474	0.075449	0.165749	-0.379518	-0.131502	-1.098608	0.894772	0.121670	-0.194371	-0.383145
30819	2.838398	3.093057	8.883763	-0.170906	0.089046	0.132041	-0.379264	-0.127537	-1.101303	0.896374	0.118580	-0.191853	-0.381634
30820	3.087235	3.228633	8.733924	-0.146231	0.090449	0.084330	-0.376358	-0.124177	-1.104585	0.897524	0.116211	-0.189369	-0.380901
30821	2.966488	3.420609	8.543436	-0.134621	0.079824	0.086090	-0.374785	-0.118601	-1.105767	0.898627	0.113853	-0.187212	-0.380077
30822	2.694299	3.473937	8.630960	-0.100277	0.104084	0.051045	-0.376249	-0.115850	-1.108615	0.899449	0.112535	-0.184752	-0.379730
30823	2.679074	3.289198	8.781117	-0.172740	0.129391	-0.062175	-0.373216	-0.111156	-1.109305	0.899670	0.110413	-0.181092	-0.381588
30824	2.966735	3.182746	8.653550	-0.202066	0.186880	-0.167160	-0.366213	-0.104525	-1.113200	0.899317	0.108688	-0.175873	-0.385337
30825	3.309966	3.247244	8.786350	-0.242088	0.248168	-0.141336	-0.355241	-0.096947	-1.113622	0.899433	0.106487	-0.169404	-0.388564
30826	3.158292	3.574620	8.865877	-0.219207	0.268523	0.049845	-0.348510	-0.088089	-1.116906	0.900996	0.104336	-0.163032	-0.388254
30827	2.840179	3.976645	8.891595	-0.096117	0.150952	0.171534	-0.343749	-0.085737	-1.114605	0.902834	0.102976	-0.160158	-0.385534
30828	2.036860	3.544560	8.841322	-0.008115	0.055907	0.231515	-0.344676	-0.085746	-1.113252	0.904630	0.102392	-0.159622	-0.381683
30829	1.277395	3.268653	9.084865	-0.103653	0.008664	0.094053	-0.346529	-0.086424	-1.112313	0.905405	0.100088	-0.159080	-0.380680
30830	1.494845	3.156070	8.938341	-0.199042	0.057229	-0.032398	-0.346809	-0.080699	-1.118166	0.905556	0.096896	-0.156525	-0.382204
30831	1.939387	3.067413	8.728634	-0.146335	0.110400	-0.009077	-0.345021	-0.073991	-1.119376	0.905927	0.094954	-0.153584	-0.383004
30832	2.005548	3.044349	8.815082	-0.096333	0.075995	0.033280	-0.342775	-0.071870	-1.122823	0.906420	0.093559	-0.151597	-0.382973
30833	1.840466	3.089921	9.007042	-0.086625	-0.006372	0.059336	-0.342781	-0.070084	-1.121559	0.906830	0.091619	-0.151355	-0.382567
30834	1.296394	2.968431	9.371562	0.018304	-0.121769	0.086449	-0.346492	-0.068693	-1.123752	0.906910	0.090627	-0.153928	-0.381585
30835	1.430559	3.012190	9.928946	0.149916	-0.116960	0.009933	-0.353628	-0.074464	-1.120634	0.906162	0.092316	-0.157354	-0.381560
30836	1.781593	3.016123	9.848224	0.062335	0.010270	-0.058562	-0.354945	-0.077595	-1.116694	0.905454	0.093581	-0.157602	-0.382829
30837	1.404286	2.640255	9.235338	-0.133272	0.081539	-0.132868	-0.352967	-0.074913	-1.113813	0.904751	0.092117	-0.154954	-0.385914
30838	0.923761	2.323188	8.537005	-0.190287	0.100841	-0.215892	-0.347690	-0.067250	-1.118460	0.903550	0.089990	-0.151326	-0.390640
30839	1.469445	2.728707	8.175206	0.068356	0.091820	-0.264775	-0.342138	-0.063882	-1.118685	0.901435	0.092667	-0.149779	-0.395466
30840	2.612106	3.307838	9.183120	0.369516	0.028045	-0.167289	-0.336026	-0.070764	-1.116828	0.899300	0.099916	-0.151945	-0.397731
30841	1.407652	3.237633	11.004855	0.186647	-0.032432	0.129025	-0.339306	-0.081997	-1.110708	0.899658	0.102554	-0.154318	-0.395327
30842	0.133263	3.374257	10.401668	-0.436404	0.066097	-0.042556	-0.339138	-0.076899	-1.114913	0.900204	0.095221	-0.149645	-0.397709
30843	0.963629	2.893956	8.649626	-0.307854	0.226363	-0.510694	-0.330966	-0.062738	-1.119521	0.897141	0.092985	-0.142100	-0.407798
30844	1.895985	2.609834	8.203801	0.027860	0.168204	-0.487210	-0.319069	-0.054025	-1.121661	0.893357	0.096098	-0.138457	-0.416543
30845	1.465200	2.524385	8.605223	0.098804	0.037118	-0.268486	-0.310074	-0.049814	-1.119349	0.890823	0.098881	-0.138071	-0.421419
30846	1.225769	2.791937	8.908762	0.125125	-0.045488	-0.191098	-0.309148	-0.049614	-1.116804	0.888639	0.101114	-0.139612	-0.424977
30847	1.383748	3.358019	9.564030	0.186648	-0.038363	-0.205079	-0.309130	-0.056471	-1.110044	0.886196	0.104658	-0.141422	-0.428606
30848	1.494256	3.585807	9.931559	0.076649	-0.021819	-0.263710	-0.305807	-0.060177	-1.110066	0.883506	0.106434	-0.141963	-0.433514
30849	1.157008	3.375716	9.239222	-0.125154	-0.033610	-0.289073	-0.303701	-0.055753	-1.110218	0.880944	0.104756	-0.140799	-0.439476
30850	0.960476	3.199763	8.815709	-0.046802	-0.027763	-0.355919	-0.302665	-0.047292	-1.114925	0.877614	0.104546	-0.140176	-0.446335
30851	1.289212	3.021264	8.961931	0.087480	0.051370	-0.416946	-0.297373	-0.045209	-1.113578	0.873604	0.107725	-0.139108	-0.453718
30852	1.718825	2.912579	9.264768	0.061536	-0.005196	-0.366210	-0.290755	-0.043259	-1.113860	0.869906	0.109626	-0.139009	-0.460351
30853	1.616143	2.954406	9.242046	-0.177895	-0.150353	-0.187516	-0.290108	-0.037626	-1.116640	0.867918	0.105652	-0.139514	-0.464857
30854	1.358139	2.944825	8.820206	-0.139145	-0.262420	-0.173899	-0.295693	-0.030140	-1.120900	0.865634	0.101135	-0.142448	-0.469210
30855	1.257093	3.180892	9.007881	0.044112	-0.282625	-0.300753	-0.302320	-0.028844	-1.122125	0.861664	0.100089	-0.147084	-0.475272
30856	1.224042	3.384192	9.034217	-0.056384	-0.277870	-0.311648	-0.307887	-0.027086	-1.126299	0.857751	0.097247	-0.150750	-0.481748
30857	1.400455	3.382521	8.871156	-0.107425	-0.318731	-0.294423	-0.313605	-0.019816	-1.127075	0.853894	0.093233	-0.154544	-0.488148
30858	1.769672	3.462042	8.886699	-0.031054	-0.351860	-0.329843	-0.319707	-0.016192	-1.132928	0.849381	0.090143	-0.159669	-0.494907
30859	1.828133	3.691275	8.896391	-0.053038	-0.371857	-0.319454	-0.327669	-0.010874	-1.137766	0.844839	0.086617	-0.164841	-0.501570
30860	1.742639	3.813495	8.685848	-0.035627	-0.358109	-0.294538	-0.335627	-0.007245	-1.141988	0.840497	0.083253	-0.170058	-0.507655
30861	2.132828	4.383697	8.467266	0.067226	-0.296652	-0.226737	-0.344909	-0.003759	-1.144722	0.836784	0.082238	-0.175347	-0.512136
30862	2.149548	4.362214	9.021540	0.211047	-0.191194	-0.270715	-0.348604	-0.008726	-1.143630	0.832730	0.084625	-0.180298	-0.516615
30863	2.056937	3.642026	8.908597	-0.231590	-0.173492	-0.203863	-0.351927	-0.004717	-1.144672	0.830089	0.079845	-0.180467	-0.521545
30864	2.442218	3.542227	9.041519	-0.114530	-0.166989	-0.138116	-0.355789	0.002736	-1.149221	0.827977	0.076568	-0.181861	-0.524898
30865	3.451981	2.912407	8.670479	-0.217111	-0.148558	-0.269350	-0.358186	0.007155	-1.150797	0.824635	0.072481	-0.181700	-0.530763
30866	3.654007	2.894162	8.072671	-0.305522	-0.124998	0.149548	-0.362191	0.017954	-1.154969	0.825944	0.065439	-0.180770	-0.529959
30867	2.523526	2.951404	8.802962	0.140075	0.009795	0.134354	-0.366567	0.019800	-1.158081	0.826933	0.067407	-0.182409	-0.527604
30868	2.108778	3.135751	9.847904	-0.034219	0.112203	0.104463	-0.366288	0.014880	-1.156899	0.828242	0.067513	-0.180375	-0.526234
30869	2.382769	2.249867	9.675252	-0.086963	0.096885	0.022845	-0.362726	0.019944	-1.155973	0.828675	0.067016	-0.177999	-0.526425
30870	3.246620	2.280166	10.240686	-0.076872	0.068117	0.041937	-0.364704	0.016906	-1.155511	0.829215	0.066177	-0.176160	-0.526299
30871	2.858717	2.948048	11.330944	-0.054729	0.081574	0.188882	-0.362852	0.017386	-1.153906	0.831297	0.065391	-0.174595	-0.523627
30872	1.706145	1.501990	8.615515	-0.322159	-0.067268	0.213107	-0.364203	0.026729	-1.158156	0.833446	0.058449	-0.172659	-0.521671
30873	2.336422	1.719741	8.532120	0.205215	-0.258476	0.145318	-0.372414	0.026223	-1.158346	0.833563	0.058539	-0.179363	-0.519207
30874	2.459510	2.377459	9.460018	-0.100656	-0.203313	0.112808	-0.380085	0.021780	-1.157862	0.833865	0.054211	-0.181887	-0.518312
30875	2.351658	1.928853	9.306048	-0.183795	-0.053263	-0.015522	-0.386197	0.028394	-1.160131	0.833464	0.050486	-0.180921	-0.519670
30876	2.619564	1.957971	9.150376	-0.334466	-0.034559	-0.031845	-0.386755	0.038238	-1.162629	0.833072	0.044531	-0.178037	-0.521833
30877	2.586264	2.127252	8.883312	-0.222094	-0.011561	0.011097	-0.386787	0.049171	-1.164427	0.833100	0.040467	-0.175990	-0.522814
30878	2.434436	2.260465	9.221843	-0.199380	-0.008542	-0.031228	-0.387863	0.054983	-1.167181	0.832639	0.037027	-0.174077	-0.524441
30879	2.624682	2.414395	9.050812	-0.199585	0.021270	-0.085895	-0.387623	0.063386	-1.168527	0.831713	0.034015	-0.171638	-0.526912
30880	2.784611	2.626027	8.851939	-0.168316	0.034555	-0.108737	-0.385266	0.072700	-1.169062	0.830532	0.031812	-0.169273	-0.529671
30881	2.540478	2.594896	8.849497	-0.100545	0.064515	-0.147178	-0.382893	0.076866	-1.170433	0.829003	0.031123	-0.167144	-0.532774
30882	2.484496	2.610874	8.871728	-0.049359	0.085928	-0.240581	-0.380652	0.080280	-1.169276	0.826483	0.031882	-0.165100	-0.537262
30883	2.781384	2.669663	8.873173	0.013892	0.126456	-0.310918	-0.374302	0.083036	-1.167919	0.823278	0.034307	-0.163088	-0.542621
30884	2.521816	2.698946	8.968487	0.037208	0.119480	-0.309068	-0.370064	0.083310	-1.165812	0.820007	0.037080	-0.161364	-0.547883
30885	2.514826	2.815338	9.025161	-0.055122	0.171233	-0.347930	-0.360539	0.087563	-1.165920	0.816501	0.038998	-0.157846	-0.553977
30886	2.693635	2.779704	8.638583	-0.046790	0.207738	-0.383062	-0.352870	0.092413	-1.165854	0.812653	0.041597	-0.153680	-0.560577
30887	2.318848	3.394337	8.942572	0.086835	0.233974	-0.463761	-0.344265	0.093999	-1.164426	0.807784	0.046898	-0.150659	-0.567968
30888	2.216386	3.722632	9.264297	0.195153	0.146270	-0.762800	-0.333270	0.093721	-1.163220	0.799007	0.053855	-0.149820	-0.579863
30889	2.357568	3.861076	8.805449	0.131688	-0.057800	-0.442526	-0.328105	0.093977	-1.161258	0.793236	0.056504	-0.152041	-0.586913
30890	1.308706	3.084693	8.629892	0.165648	-0.138400	-0.410841	-0.327567	0.090971	-1.158542	0.787502	0.058604	-0.155744	-0.593422
30891	0.686444	3.073412	8.719196	0.142029	-0.167231	-0.441023	-0.329416	0.089041	-1.157777	0.781241	0.060182	-0.159754	-0.600433
30892	0.886685	2.999373	8.737934	0.169878	-0.112513	-0.666068	-0.330475	0.088455	-1.155502	0.772326	0.063460	-0.162762	-0.610733
30893	1.294646	2.764074	9.057910	0.280045	-0.183891	-0.760863	-0.330206	0.087338	-1.155809	0.761658	0.067999	-0.168200	-0.622062
30894	1.036441	2.538632	10.276826	0.216668	-0.343376	-0.912339	-0.332583	0.084887	-1.156128	0.748421	0.069938	-0.174868	-0.635922
30895	1.238297	2.454960	10.745786	0.154240	-0.457199	-0.752412	-0.340530	0.084569	-1.158731	0.736600	0.069034	-0.182655	-0.647528
30896	2.616280	2.773613	10.193553	0.024594	-0.236201	-0.813593	-0.344249	0.088050	-1.160724	0.724762	0.069160	-0.185312	-0.659997
30897	2.254325	2.829999	8.733037	-0.254055	-0.072689	-0.692190	-0.342951	0.097922	-1.166329	0.715311	0.066993	-0.182096	-0.671330
30898	2.267370	2.660238	7.954865	-0.079969	-0.020110	-0.458772	-0.341259	0.107955	-1.167102	0.708844	0.067106	-0.180691	-0.678519
30899	1.750656	2.568498	9.497001	0.222681	-0.191982	-0.164444	-0.342443	0.105476	-1.167436	0.705290	0.068114	-0.186267	-0.680611
30900	1.022192	3.099151	10.840200	-0.091008	-0.181871	-0.249244	-0.346428	0.108578	-1.164742	0.701015	0.065142	-0.187250	-0.685034
30901	1.488530	3.039478	9.271186	-0.517329	-0.116591	-0.446491	-0.345150	0.124860	-1.169739	0.694753	0.057829	-0.181191	-0.693645
30902	1.378377	2.799481	8.172047	-0.419524	-0.181570	-0.375814	-0.351420	0.140490	-1.175342	0.688998	0.050697	-0.177447	-0.700874
30903	1.339946	3.068249	8.443233	-0.075633	-0.291858	-0.400204	-0.356222	0.151841	-1.178414	0.682073	0.046857	-0.179980	-0.707240
30904	1.847717	3.281466	9.439240	-0.039477	-0.303651	-0.411804	-0.362723	0.155652	-1.179828	0.674834	0.043362	-0.183169	-0.713560
30905	1.911856	3.221945	9.422402	-0.294228	-0.267623	-0.301873	-0.368735	0.172853	-1.181089	0.669438	0.036551	-0.182300	-0.719224
30906	1.689701	3.120778	9.031237	-0.307769	-0.250079	-0.261958	-0.376457	0.186229	-1.184331	0.664624	0.029646	-0.181023	-0.724311
30907	1.529188	3.098412	8.706355	-0.175635	-0.262495	-0.290753	-0.384282	0.189479	-1.184271	0.659205	0.024454	-0.181774	-0.729253
30908	1.862224	3.216146	9.016555	-0.046131	-0.228775	-0.350334	-0.392116	0.196002	-1.186926	0.652928	0.021640	-0.183943	-0.734426
30909	1.953656	3.373157	9.035025	-0.086904	-0.194773	-0.300763	-0.398885	0.200359	-1.187514	0.647467	0.018663	-0.185072	-0.739044
30910	2.044968	3.287427	9.016810	-0.053128	-0.194879	-0.284761	-0.402880	0.207474	-1.189388	0.642202	0.016008	-0.186702	-0.743279
30911	2.281633	3.427638	8.878597	-0.023589	-0.188511	-0.244014	-0.408184	0.209584	-1.190870	0.637511	0.013735	-0.188713	-0.746846
30912	1.907990	3.328619	8.872694	0.004338	-0.173293	-0.275570	-0.414411	0.209345	-1.186377	0.632382	0.012103	-0.190909	-0.750667
30913	2.059372	3.510987	8.851893	-0.089520	-0.199090	-0.270765	-0.418790	0.212150	-1.188653	0.627198	0.008962	-0.192048	-0.754758
30914	2.239266	3.140455	8.994998	-0.008255	-0.222940	-0.284835	-0.426347	0.214435	-1.189433	0.621680	0.006450	-0.194664	-0.758669
30915	2.836470	3.403786	9.468657	-0.089705	-0.138943	-0.255532	-0.432709	0.215953	-1.194545	0.616891	0.004160	-0.195048	-0.762485
30916	2.780380	3.058002	8.706540	-0.356487	-0.107901	-0.165065	-0.435918	0.226273	-1.196863	0.613610	-0.001376	-0.190923	-0.766178
30917	2.687983	3.294191	8.564727	-0.120921	-0.095298	-0.019243	-0.438846	0.231311	-1.200560	0.612571	-0.004330	-0.190335	-0.767145
30918	1.696830	3.776319	9.291275	-0.106166	-0.032972	-0.091112	-0.438454	0.233431	-1.202108	0.610682	-0.005928	-0.189119	-0.768939
30919	1.627072	3.245879	9.172788	-0.213986	0.042156	-0.218237	-0.439004	0.240457	-1.203488	0.607065	-0.007093	-0.185420	-0.772685
30920	2.812354	3.095034	9.089948	-0.184972	0.109648	-0.417768	-0.433733	0.249681	-1.202986	0.600605	-0.006235	-0.181283	-0.778698
30921	2.971913	2.580790	8.025222	-0.362575	0.006423	-0.116618	-0.430580	0.258236	-1.201676	0.598365	-0.010134	-0.175695	-0.781657
30922	1.953437	2.241893	7.958016	0.026197	-0.131763	0.064308	-0.433377	0.263808	-1.204418	0.598553	-0.012251	-0.177668	-0.781037
30923	2.461936	2.843540	9.336229	0.230476	-0.079862	-0.235476	-0.434942	0.255626	-1.205332	0.594248	-0.009976	-0.182408	-0.783261
30924	3.271724	2.877690	9.688165	-0.105532	-0.016217	-0.045349	-0.434147	0.255636	-1.206549	0.593097	-0.011461	-0.180956	-0.784449
30925	2.621078	2.647390	9.381104	-0.023628	0.043958	0.135805	-0.435484	0.260186	-1.208804	0.594995	-0.011651	-0.180181	-0.783186
30926	1.910712	2.566550	9.523589	0.147951	0.015895	0.176987	-0.434941	0.255702	-1.208685	0.597492	-0.010423	-0.182267	-0.780816
30927	2.387753	2.648071	9.932351	0.257445	-0.003951	0.048010	-0.430945	0.248020	-1.206426	0.597893	-0.007683	-0.186442	-0.779554
30928	2.554700	2.922976	10.053341	0.107160	0.010824	0.082945	-0.431455	0.241333	-1.206633	0.598883	-0.006683	-0.187970	-0.778436
30929	2.061667	2.268285	9.400496	0.034269	-0.091789	0.034471	-0.432376	0.239137	-1.207364	0.598702	-0.007933	-0.189686	-0.778147
30930	2.741811	2.135346	9.085224	-0.038441	-0.132138	-0.013973	-0.437031	0.236439	-1.208915	0.597618	-0.010535	-0.190672	-0.778708
30931	3.010496	2.203286	8.654892	-0.059815	-0.078898	0.055207	-0.439952	0.238731	-1.208540	0.597793	-0.012839	-0.190759	-0.778518
30932	2.731459	2.115704	8.752896	-0.044364	0.028417	0.034787	-0.439430	0.241904	-1.213544	0.598074	-0.013197	-0.189722	-0.778550
30933	2.808294	2.464256	9.195503	-0.022141	0.082474	0.086438	-0.436785	0.242766	-1.211131	0.599360	-0.012689	-0.188451	-0.777877
30934	2.632453	2.526599	9.155940	-0.127695	0.105288	0.134030	-0.434007	0.243795	-1.210057	0.601441	-0.013227	-0.185170	-0.777049
30935	2.568673	2.559421	9.117631	-0.066267	0.125486	0.129061	-0.429780	0.247260	-1.207044	0.603529	-0.012750	-0.182678	-0.776028
30936	2.635799	2.800920	8.879581	-0.050801	0.115977	0.087478	-0.424350	0.247429	-1.207637	0.604934	-0.012026	-0.180470	-0.775462
30937	2.512860	2.864210	8.716474	-0.020241	0.123152	0.023110	-0.422774	0.251520	-1.204976	0.605368	-0.010650	-0.178768	-0.775537
30938	2.786703	3.014840	8.906668	0.060165	0.137391	-0.020822	-0.416944	0.250688	-1.204935	0.605187	-0.007861	-0.178045	-0.775878
30939	2.657339	2.951817	8.980196	0.004860	0.150706	-0.003199	-0.411649	0.251527	-1.204164	0.605309	-0.005672	-0.176441	-0.776168
30940	2.485598	2.907416	8.797147	0.057317	0.132708	-0.049078	-0.407405	0.249790	-1.205745	0.604662	-0.002891	-0.175730	-0.776849
30941	2.427182	3.046752	8.823356	0.103063	0.151430	-0.140672	-0.402068	0.247995	-1.203673	0.602644	0.000978	-0.175680	-0.778432
30942	2.251884	2.965896	8.818587	0.071867	0.217504	-0.342759	-0.395309	0.246511	-1.200443	0.597693	0.006289	-0.174161	-0.782555
30943	2.506315	3.213250	8.843783	-0.013987	0.273928	-0.387822	-0.387895	0.247838	-1.198741	0.592186	0.011529	-0.170814	-0.787404
30944	2.605396	3.564568	8.675687	-0.046136	0.307650	-0.324085	-0.380095	0.253216	-1.197452	0.587760	0.016786	-0.166352	-0.791570
30945	2.648102	4.172231	9.156211	0.023978	0.199412	-0.308691	-0.369634	0.254388	-1.198072	0.583144	0.021004	-0.164563	-0.795249
30946	2.105173	4.152653	8.992875	0.048906	-0.078246	-0.075984	-0.368574	0.254194	-1.196748	0.581299	0.020430	-0.166204	-0.796272
30947	1.102367	3.076077	8.459953	0.076327	-0.309667	-0.060304	-0.375997	0.256233	-1.199147	0.578888	0.016363	-0.171306	-0.797042
30948	0.970196	2.641600	8.367711	0.142533	-0.376181	-0.224911	-0.387117	0.253718	-1.200173	0.573585	0.012641	-0.177836	-0.799509
30949	1.531930	2.996537	8.931054	0.184087	-0.326200	-0.359877	-0.398756	0.247720	-1.201035	0.566204	0.010632	-0.184702	-0.803234
30950	1.586053	2.842256	9.747429	0.130889	-0.281466	-0.316463	-0.413581	0.243750	-1.201931	0.559667	0.008622	-0.189901	-0.806621
30951	1.013685	2.933866	10.172054	-0.110247	-0.338230	-0.261773	-0.424719	0.247335	-1.201017	0.553761	0.002787	-0.192061	-0.810218
30952	1.019017	3.193717	10.432615	-0.005814	-0.397583	-0.342295	-0.432278	0.249972	-1.198833	0.546293	-0.002540	-0.196324	-0.814257
30953	2.029800	2.738672	9.954382	0.047793	-0.181787	-0.491231	-0.442344	0.249232	-1.199143	0.537151	-0.003147	-0.199235	-0.819612
30954	2.029151	3.083308	9.624417	-0.066302	0.046771	-0.424711	-0.442486	0.252399	-1.197028	0.529981	-0.001532	-0.197646	-0.824654
30955	1.613264	2.529511	8.715633	-0.167676	0.071786	-0.394674	-0.445426	0.260855	-1.197529	0.523330	-0.000653	-0.194210	-0.829703
30956	1.482313	2.053806	8.748901	-0.060214	-0.000328	-0.318720	-0.442924	0.265816	-1.197131	0.517657	-0.000183	-0.193191	-0.833491
30957	2.058656	2.462448	9.673330	0.122585	-0.015296	-0.295422	-0.440137	0.264692	-1.199615	0.512269	0.001875	-0.195409	-0.836297
30958	1.848118	2.631011	10.060339	-0.175639	0.022016	-0.108664	-0.439480	0.266339	-1.199033	0.510175	0.000738	-0.192213	-0.838317
30959	1.485340	2.456847	9.184019	-0.316596	0.013103	-0.086069	-0.439774	0.276101	-1.198182	0.508386	-0.002038	-0.186723	-0.840639
30960	1.685836	2.275945	8.609054	-0.124119	-0.017408	-0.152873	-0.441124	0.284479	-1.196825	0.505377	-0.003156	-0.184792	-0.842874
30961	1.848524	2.696450	9.068193	-0.015032	-0.062991	-0.068900	-0.442725	0.287833	-1.195358	0.503594	-0.004222	-0.185112	-0.843865
30962	1.510361	2.908792	9.219889	-0.047905	-0.130883	0.004003	-0.444191	0.291267	-1.197513	0.502816	-0.007061	-0.185594	-0.844204
30963	1.349203	2.988410	9.334691	-0.133532	-0.181245	0.033501	-0.448709	0.295843	-1.197717	0.502296	-0.011671	-0.185064	-0.844579
30964	1.482803	3.097640	9.359629	-0.173998	-0.157845	-0.099123	-0.455084	0.301575	-1.197730	0.499628	-0.015851	-0.183707	-0.846388
30965	1.942025	3.008860	9.189054	-0.191967	-0.134207	-0.197254	-0.460923	0.304752	-1.196487	0.495333	-0.019382	-0.181760	-0.849254
30966	2.071223	2.938362	8.986552	-0.233980	-0.172215	-0.112778	-0.465186	0.313272	-1.198448	0.492329	-0.024349	-0.179510	-0.851349
30967	1.986775	3.024203	8.877407	-0.147282	-0.172990	-0.123986	-0.470247	0.322134	-1.196228	0.489122	-0.028364	-0.178683	-0.853245
30968	2.071371	3.156815	8.879003	-0.094156	-0.162816	-0.157374	-0.477413	0.326212	-1.196418	0.485430	-0.031637	-0.178736	-0.855225
30969	1.905784	3.338302	9.002528	-0.071256	-0.185263	-0.176869	-0.482982	0.328006	-1.196028	0.481287	-0.034913	-0.179373	-0.857304
30970	1.983033	3.194037	8.765292	-0.074875	-0.214603	-0.214205	-0.492263	0.331037	-1.197167	0.476411	-0.038680	-0.180282	-0.859671
30971	2.405394	3.026925	8.704897	0.046035	-0.205359	-0.258055	-0.500208	0.329818	-1.196980	0.470847	-0.040882	-0.183203	-0.862014
30972	2.326246	3.520701	9.014053	0.051285	-0.158322	-0.144586	-0.504580	0.329561	-1.193583	0.467435	-0.042732	-0.185676	-0.863251
30973	2.142031	3.041601	9.040899	-0.082247	-0.173078	-0.133547	-0.511871	0.331410	-1.193843	0.463992	-0.046018	-0.185987	-0.864871
30974	2.637349	2.972900	8.917012	-0.023782	-0.154830	-0.095334	-0.518900	0.334056	-1.192604	0.461359	-0.048695	-0.187081	-0.865897
30975	2.587026	3.005929	8.537328	-0.080593	-0.181744	0.074078	-0.522867	0.331670	-1.194244	0.461456	-0.052896	-0.187318	-0.865547
30976	2.453815	3.338467	8.357431	-0.006741	-0.211958	0.134253	-0.530551	0.331813	-1.192809	0.462585	-0.057263	-0.188997	-0.864301
30977	2.395318	4.128751	8.638509	0.116648	-0.173688	0.067668	-0.536113	0.331192	-1.190618	0.462792	-0.059455	-0.192634	-0.863238
30978	2.329794	4.273216	8.753349	0.185761	-0.061825	0.026171	-0.540600	0.325242	-1.188474	0.462830	-0.059035	-0.196368	-0.862405
30979	2.525576	4.441843	8.892874	0.135806	0.063809	-0.036889	-0.540978	0.318380	-1.187213	0.462149	-0.056502	-0.198328	-0.862492
30980	3.016628	3.445867	9.233171	0.128427	0.254604	-0.131247	-0.536056	0.311580	-1.187889	0.460632	-0.050531	-0.198320	-0.863675
30981	4.631015	4.553176	11.787212	0.373883	0.762238	-0.145372	-0.522241	0.298346	-1.184712	0.461002	-0.033337	-0.198085	-0.864365
30982	2.137813	1.172373	8.173925	-0.702611	0.680443	0.336862	-0.498296	0.309262	-1.185311	0.468549	-0.029513	-0.179378	-0.864531
30983	1.418327	0.969938	7.729753	0.216292	0.340228	0.312106	-0.483618	0.317837	-1.184133	0.474844	-0.022753	-0.179845	-0.861198
30984	2.093589	2.312684	10.580546	0.559328	0.163789	0.163255	-0.474289	0.298564	-1.181098	0.478078	-0.015345	-0.187810	-0.857866
30985	2.666556	2.279402	10.713912	-0.064610	0.044318	0.252351	-0.468580	0.294225	-1.180228	0.482134	-0.016204	-0.186240	-0.855920
30986	2.340829	1.889754	8.699459	-0.103585	-0.144806	0.404984	-0.470840	0.296766	-1.179181	0.488091	-0.021325	-0.185698	-0.852542
30987	1.853888	2.002284	8.683669	0.122379	-0.143921	0.301480	-0.476789	0.292529	-1.177235	0.492334	-0.023786	-0.189062	-0.849292
30988	1.983759	2.271716	9.306615	-0.017135	-0.060464	0.044254	-0.478360	0.285830	-1.175820	0.492468	-0.025283	-0.189324	-0.849113
30989	2.344368	2.283106	9.235758	-0.190305	0.004205	0.103280	-0.478643	0.292001	-1.176694	0.493740	-0.027567	-0.185964	-0.849046
30990	2.656016	2.206229	9.217016	-0.180424	0.035118	0.007964	-0.476550	0.301163	-1.176426	0.493532	-0.028916	-0.182529	-0.849867
30991	2.659159	2.390749	9.076118	-0.184832	0.046832	0.107921	-0.475774	0.307424	-1.176235	0.495035	-0.030466	-0.178821	-0.849727
30992	2.539433	2.548773	8.994229	-0.166513	0.019776	0.057434	-0.475516	0.309960	-1.177499	0.495607	-0.032121	-0.175742	-0.849975
30993	2.318069	2.738962	9.159303	-0.120557	0.018347	-0.013120	-0.474077	0.315752	-1.175720	0.494979	-0.033100	-0.173491	-0.850765
30994	2.329367	2.753714	8.993459	-0.234643	0.051155	-0.048630	-0.473168	0.321883	-1.176072	0.493804	-0.034522	-0.169007	-0.852292
30995	2.472965	2.688330	8.779325	-0.123690	0.057467	-0.157892	-0.469744	0.328770	-1.175355	0.490825	-0.034383	-0.166437	-0.854522
30996	2.618819	2.693423	8.957063	-0.097842	0.111431	-0.173415	-0.468695	0.332044	-1.172981	0.487799	-0.033003	-0.163771	-0.856821
30997	2.588823	2.768146	9.138507	-0.126301	0.116837	-0.185848	-0.464999	0.336562	-1.172746	0.484512	-0.031799	-0.160622	-0.859324
30998	2.273758	2.742992	8.965357	-0.192316	0.115004	-0.207210	-0.460776	0.341438	-1.170357	0.480824	-0.031164	-0.156311	-0.862209
30999	2.407761	2.895883	8.626528	-0.087321	0.165014	-0.287924	-0.455497	0.348119	-1.168594	0.475910	-0.028445	-0.153471	-0.865533
31000	2.270405	3.386172	8.897821	-0.019829	0.227536	-0.312063	-0.448875	0.348394	-1.168930	0.470811	-0.023884	-0.151111	-0.868868
31001	1.893145	3.930400	9.507948	-0.008775	0.095342	-0.212043	-0.442521	0.349871	-1.166541	0.466998	-0.021842	-0.150309	-0.871116
31002	1.581575	3.890689	8.815113	-0.007071	-0.119791	-0.142601	-0.442388	0.350077	-1.169623	0.463771	-0.023717	-0.151337	-0.872611
31003	1.078066	3.099923	8.589003	0.172763	-0.256856	-0.293059	-0.448735	0.346019	-1.169008	0.457524	-0.025836	-0.157064	-0.874835
31004	0.872278	2.790387	8.994205	0.153195	-0.295865	-0.376425	-0.457725	0.339785	-1.168298	0.449685	-0.028573	-0.162608	-0.877796
31005	1.164311	2.528707	9.269904	-0.029195	-0.224703	-0.510982	-0.467259	0.338575	-1.166885	0.439507	-0.031185	-0.164557	-0.882486
31006	1.770850	2.270291	9.403591	0.068591	-0.173709	-0.524620	-0.473088	0.338257	-1.165486	0.429308	-0.032061	-0.167579	-0.886896
31007	1.845161	2.322704	10.245502	0.113110	-0.078857	-0.424895	-0.477450	0.334649	-1.162061	0.421130	-0.031121	-0.170635	-0.890261
31008	1.648866	2.469655	10.402043	-0.007636	-0.040062	-0.345425	-0.479828	0.332446	-1.161030	0.414442	-0.030857	-0.171011	-0.893331
31009	1.532946	2.632570	10.021773	0.036955	-0.050723	-0.331181	-0.481943	0.330770	-1.158912	0.407932	-0.030358	-0.172339	-0.896086
31010	1.816104	2.487184	9.757166	0.091190	0.052530	-0.388749	-0.484317	0.327530	-1.161404	0.400803	-0.027467	-0.173735	-0.899121
31011	1.782517	2.306922	9.492730	-0.115611	0.093529	-0.320156	-0.482988	0.326098	-1.161196	0.394868	-0.025634	-0.171077	-0.902306
31012	1.646599	2.115068	8.979733	-0.137699	0.013250	-0.246426	-0.481145	0.329794	-1.159758	0.390005	-0.025774	-0.168567	-0.904885
31013	1.745730	2.247943	8.981772	-0.012918	-0.045128	-0.143882	-0.483797	0.330666	-1.158626	0.386814	-0.026255	-0.168717	-0.906212
31014	1.933772	2.360630	9.386247	-0.035843	-0.063359	-0.132633	-0.485654	0.331109	-1.157785	0.383798	-0.027367	-0.168581	-0.907486
31015	1.756597	2.299107	8.909512	-0.137533	-0.080101	-0.066701	-0.488051	0.335476	-1.157081	0.381817	-0.029717	-0.166671	-0.908600
31016	1.207211	2.179851	8.373652	-0.114349	-0.119164	-0.063203	-0.491771	0.339194	-1.157188	0.379826	-0.032679	-0.165495	-0.909547
31017	1.359359	2.585562	8.471539	0.031029	-0.139525	-0.052321	-0.495081	0.338392	-1.155431	0.378007	-0.034860	-0.167073	-0.909935
31018	2.342618	3.166592	8.892066	0.214703	-0.260638	0.021493	-0.502753	0.334513	-1.155198	0.377292	-0.038185	-0.172889	-0.909012
31019	1.645201	2.891944	10.374676	0.169847	-0.330600	0.102369	-0.512799	0.327035	-1.153979	0.377702	-0.043317	-0.178320	-0.907561
31020	1.124409	3.222307	10.223822	-0.266586	-0.276669	0.143885	-0.523400	0.328093	-1.153018	0.378695	-0.050994	-0.175402	-0.907317
31021	1.627216	2.813772	8.790939	-0.298915	-0.192536	-0.177542	-0.529257	0.337568	-1.152380	0.374050	-0.056132	-0.171529	-0.909678
31022	2.091411	2.744436	8.016226	-0.111571	-0.252720	-0.124375	-0.538949	0.344748	-1.151368	0.370403	-0.061268	-0.171492	-0.910845
31023	1.711434	3.121087	8.242421	0.161682	-0.371013	-0.065864	-0.548476	0.340917	-1.151381	0.367678	-0.066596	-0.177215	-0.910479
31024	1.972501	3.757015	8.986976	0.221383	-0.326261	-0.343092	-0.562233	0.333899	-1.148225	0.360157	-0.069818	-0.184061	-0.911885
31025	2.513282	4.092085	8.928832	0.098540	-0.255052	-0.314863	-0.571494	0.329582	-1.145572	0.353144	-0.072561	-0.188150	-0.913577
31026	2.273896	3.628923	8.467660	-0.130203	-0.303138	-0.247731	-0.580503	0.329743	-1.143584	0.346874	-0.078209	-0.188233	-0.915495
31027	2.507705	4.208551	9.433243	0.263435	-0.188746	-0.278574	-0.590683	0.322771	-1.139932	0.340989	-0.078722	-0.194871	-0.916272
31028	2.958776	3.964302	9.535576	0.024862	0.019071	-0.205589	-0.595566	0.316423	-1.138333	0.336920	-0.077522	-0.195486	-0.917747
31029	4.158246	3.189781	8.471025	-0.196770	0.194778	-0.230120	-0.592126	0.317437	-1.137267	0.332670	-0.074347	-0.191038	-0.920493
31030	3.441602	3.225206	7.360826	-0.230882	0.168539	0.204755	-0.588174	0.325168	-1.137334	0.336316	-0.073685	-0.185321	-0.920390
31031	1.349959	2.570827	8.471361	0.216094	0.152312	0.146395	-0.583663	0.322363	-1.135194	0.339416	-0.069958	-0.188197	-0.918958
31032	2.706248	2.238861	10.749133	0.164308	0.247542	-0.264594	-0.578741	0.315925	-1.139482	0.335294	-0.063420	-0.189864	-0.920602
31033	4.870040	3.149741	12.618683	-0.153420	0.580830	-0.180028	-0.563364	0.312192	-1.138168	0.333511	-0.053109	-0.183431	-0.923203
31034	1.921565	0.935491	8.794885	-0.440568	0.133106	0.267918	-0.555459	0.326832	-1.139000	0.338051	-0.054697	-0.174068	-0.923271
31035	1.244091	1.398896	8.212189	0.386514	-0.259891	0.368926	-0.557697	0.321771	-1.135244	0.343921	-0.058215	-0.182504	-0.919251
31036	2.851597	2.510787	9.384393	0.158945	-0.196446	-0.003122	-0.565748	0.311748	-1.134665	0.342947	-0.060844	-0.186740	-0.918593
31037	2.426673	2.153514	9.157424	0.003516	-0.045321	0.015153	-0.569728	0.313667	-1.135229	0.342630	-0.061785	-0.187025	-0.918591
31038	2.175271	2.003313	9.170098	-0.100139	0.014448	-0.136791	-0.570135	0.317177	-1.135650	0.339677	-0.061811	-0.185217	-0.920051
31039	2.982428	2.484014	9.208088	-0.178843	0.011956	0.011274	-0.570943	0.321503	-1.134697	0.339283	-0.062949	-0.181719	-0.920816
31040	2.760201	2.411991	8.977966	-0.218922	0.064353	0.107021	-0.571089	0.325668	-1.133489	0.340842	-0.063757	-0.177077	-0.921089
31041	2.461418	2.552199	8.866649	-0.184984	0.089157	0.121494	-0.567667	0.333417	-1.133818	0.342739	-0.063934	-0.172790	-0.921187
31042	2.435170	2.680390	9.038177	-0.216627	0.116063	0.029619	-0.564647	0.341932	-1.130629	0.343054	-0.063504	-0.167928	-0.921999
31043	2.706928	2.872205	8.828443	-0.149800	0.168199	0.030100	-0.560425	0.347716	-1.131298	0.343563	-0.061679	-0.163883	-0.922661
31044	2.815355	3.005235	8.705605	-0.115480	0.204124	0.099369	-0.554347	0.353160	-1.131194	0.345573	-0.059157	-0.160188	-0.922724
31045	2.675677	2.993013	8.903595	-0.040181	0.193864	0.108407	-0.548250	0.351894	-1.130768	0.347726	-0.056384	-0.157945	-0.922476
31046	2.400842	2.934633	8.982252	-0.100360	0.228027	0.143861	-0.538727	0.356665	-1.129115	0.350624	-0.053460	-0.154304	-0.922169
31047	2.491388	2.994521	8.873859	-0.057271	0.258283	0.085820	-0.532113	0.359847	-1.128285	0.352517	-0.049560	-0.151359	-0.922153
31048	2.490182	3.062470	8.921449	-0.008254	0.280338	0.073734	-0.523770	0.360641	-1.128624	0.354342	-0.044808	-0.149113	-0.922062
31049	2.332955	3.613024	8.652520	-0.011537	0.349756	0.141377	-0.511722	0.362708	-1.127221	0.357550	-0.039077	-0.146389	-0.921521
31050	1.827111	4.050548	9.307645	0.185179	0.105830	0.076856	-0.502567	0.358227	-1.129750	0.359036	-0.036170	-0.148937	-0.920653
31051	1.326904	3.774406	8.774479	0.176940	-0.136002	0.143491	-0.501885	0.351663	-1.130370	0.360963	-0.038012	-0.153251	-0.919116
31052	1.029119	3.074728	8.277194	0.315882	-0.315438	-0.033047	-0.507427	0.344077	-1.128938	0.359228	-0.041567	-0.161308	-0.918263
31053	0.800900	2.915278	8.666135	0.395502	-0.392381	-0.130491	-0.520373	0.331972	-1.130114	0.355424	-0.045624	-0.171681	-0.917670
31054	0.899179	2.232627	9.384350	0.322035	-0.228210	-0.249916	-0.529345	0.319841	-1.127982	0.349941	-0.046794	-0.179390	-0.918243
31055	1.870269	2.417838	10.356275	0.186878	-0.091524	-0.426525	-0.537531	0.310686	-1.128583	0.341489	-0.045706	-0.183964	-0.920572
31056	1.929758	2.620488	11.290469	0.159060	-0.304559	-0.233522	-0.545737	0.308211	-1.128164	0.335823	-0.049487	-0.189133	-0.921413
31057	1.697963	2.344342	10.577796	0.165881	-0.134256	-0.288028	-0.550355	0.301678	-1.124830	0.329717	-0.049802	-0.193377	-0.922720
31058	1.636809	3.124690	9.188442	-0.191299	0.134371	-0.343996	-0.548770	0.303168	-1.124398	0.323308	-0.047367	-0.189250	-0.925966
31059	1.953751	2.353560	7.995695	-0.115027	0.187897	-0.254132	-0.545737	0.307889	-1.126296	0.318752	-0.043708	-0.186118	-0.928357
31060	1.951281	1.919136	9.072396	0.203846	0.074380	-0.084122	-0.542809	0.303364	-1.126742	0.317270	-0.040830	-0.189449	-0.928322
31061	1.216380	2.580784	10.739349	0.116382	0.000302	0.005400	-0.543454	0.297667	-1.127319	0.317029	-0.040138	-0.191485	-0.928017
31062	1.031838	2.715708	9.938375	-0.441077	-0.005973	-0.148396	-0.540691	0.304169	-1.127412	0.313506	-0.042590	-0.183393	-0.930735
31063	1.586341	2.104186	8.246253	-0.401400	-0.040240	-0.152083	-0.542993	0.320816	-1.126452	0.309741	-0.045312	-0.176117	-0.933269
31064	2.000096	2.262193	8.281827	-0.070767	-0.155558	-0.084692	-0.546856	0.327895	-1.126853	0.307182	-0.048475	-0.175783	-0.934018
31065	1.781643	2.889424	9.059872	0.032443	-0.222869	0.012453	-0.553219	0.329404	-1.125389	0.306230	-0.052514	-0.177561	-0.933776
31066	1.506420	3.117480	9.290402	-0.028703	-0.279770	0.134829	-0.562226	0.329049	-1.125297	0.307345	-0.058512	-0.178544	-0.932865
31067	1.365812	3.134357	9.377424	-0.088401	-0.286857	0.077160	-0.565147	0.331011	-1.122651	0.307216	-0.064674	-0.178384	-0.932531
31068	1.596726	3.415232	9.074302	-0.156523	-0.243999	-0.060751	-0.574833	0.336256	-1.122506	0.304620	-0.070089	-0.176995	-0.933256
31069	1.807903	3.263623	8.229864	-0.093797	-0.309197	0.007967	-0.582531	0.340995	-1.120522	0.303092	-0.076418	-0.176974	-0.933261
31070	2.113554	3.380835	8.305753	0.272854	-0.306885	-0.174831	-0.593120	0.338319	-1.121156	0.298762	-0.079991	-0.184147	-0.932970
31071	2.435302	4.027501	8.382956	0.273287	-0.254953	-0.116247	-0.602372	0.330971	-1.120344	0.295622	-0.082630	-0.190887	-0.932385
31072	2.265939	4.376474	9.135723	0.180336	-0.249750	-0.142139	-0.609104	0.323003	-1.119313	0.291911	-0.085791	-0.195918	-0.932225
31073	2.808698	5.039398	10.240132	0.310385	0.059714	-0.312320	-0.612119	0.311866	-1.117755	0.286362	-0.081542	-0.201904	-0.933050
31074	3.037350	3.713148	8.276232	-0.239057	0.190965	-0.129263	-0.608671	0.310699	-1.119040	0.283912	-0.078936	-0.196514	-0.935171
31075	2.937379	2.851859	6.476855	-0.069136	0.183472	0.085270	-0.604452	0.317574	-1.118600	0.285637	-0.076182	-0.194114	-0.935376
31076	2.138705	2.323335	8.059197	0.609784	0.186905	0.103413	-0.598711	0.304524	-1.118071	0.288794	-0.069713	-0.204235	-0.932752
31077	5.062442	3.959509	12.676067	0.626899	0.512167	-0.230339	-0.589255	0.286721	-1.118211	0.286957	-0.055600	-0.213300	-0.932238
31078	2.924259	2.621970	11.614446	-0.664238	0.570191	0.281952	-0.571242	0.286605	-1.118959	0.293443	-0.050085	-0.197242	-0.934065
31079	1.150844	1.120738	6.858553	-0.441505	0.075827	0.635453	-0.563101	0.310292	-1.118968	0.304694	-0.053796	-0.187802	-0.932201
31080	1.514176	2.190733	8.965302	0.659731	-0.144944	0.128089	-0.565166	0.292097	-1.121000	0.306844	-0.053068	-0.200780	-0.928826
31081	3.248298	2.882150	9.971433	-0.073566	-0.041625	0.202129	-0.567923	0.284099	-1.120089	0.309920	-0.055167	-0.199319	-0.927997
31082	2.487059	2.309978	9.316956	-0.183205	-0.002994	0.037800	-0.567419	0.292735	-1.119685	0.310037	-0.056616	-0.195847	-0.928609
31083	1.986805	2.504729	8.674329	-0.277249	-0.043137	0.116933	-0.568240	0.301529	-1.118724	0.311299	-0.059677	-0.190649	-0.929077
31084	2.439317	2.959611	9.045825	-0.155020	0.012514	-0.004458	-0.568523	0.307860	-1.120532	0.310727	-0.060501	-0.187651	-0.929825
31085	2.513622	2.876000	9.027074	-0.265657	0.042675	0.032507	-0.565501	0.315709	-1.118706	0.310748	-0.061587	-0.182226	-0.930826
31086	2.582338	2.797515	8.810572	-0.218709	0.074081	-0.001711	-0.564203	0.324425	-1.119310	0.310376	-0.061671	-0.177652	-0.931828
31087	2.927673	2.988266	8.872683	-0.153703	0.109448	0.029576	-0.562100	0.330286	-1.121294	0.310709	-0.060839	-0.173918	-0.932476
31088	2.635663	3.041218	8.819998	-0.170366	0.130098	0.050937	-0.556285	0.334643	-1.122295	0.311595	-0.059758	-0.169828	-0.933004
31089	2.299699	3.117651	8.809113	-0.149938	0.169777	0.034529	-0.551803	0.341496	-1.121189	0.312217	-0.057810	-0.165817	-0.933640
31090	2.326061	3.142410	8.872315	-0.136157	0.163806	-0.078637	-0.545465	0.348046	-1.120919	0.310848	-0.055451	-0.162300	-0.934857
31091	2.467307	2.999341	8.957158	-0.162848	0.218660	-0.148239	-0.539116	0.350371	-1.119040	0.308180	-0.052080	-0.157989	-0.936671
31092	2.827713	3.141804	8.882898	-0.134548	0.225553	-0.128740	-0.531455	0.357458	-1.119170	0.306073	-0.048389	-0.154165	-0.938196
31093	2.916221	3.653130	8.679574	-0.078053	0.283669	0.057430	-0.524444	0.360378	-1.119560	0.307524	-0.043961	-0.150925	-0.938466
31094	2.131833	3.852582	9.404968	0.069880	0.168594	0.158090	-0.514904	0.358768	-1.119721	0.310737	-0.040969	-0.151007	-0.937529
31095	1.351696	3.969423	8.653252	0.094881	-0.018147	0.236725	-0.511989	0.358101	-1.117898	0.314765	-0.041652	-0.152815	-0.935861
31096	1.027209	3.371194	8.014781	0.291244	-0.109470	0.183823	-0.511972	0.352521	-1.118076	0.317745	-0.042560	-0.158745	-0.933824
31097	0.738629	3.387497	8.812300	0.427193	-0.126369	-0.126046	-0.516034	0.341665	-1.118582	0.314896	-0.041950	-0.167782	-0.933236
31098	0.729545	3.224775	9.511264	0.124091	-0.116351	-0.166724	-0.520249	0.333649	-1.117984	0.311120	-0.042907	-0.170916	-0.933890
31099	0.892390	2.397609	9.811335	0.074119	-0.176904	-0.395370	-0.525274	0.330395	-1.117225	0.302730	-0.044469	-0.173837	-0.936033
31100	1.496275	1.932837	10.102949	0.368739	-0.313781	-0.330904	-0.536629	0.317842	-1.118702	0.295396	-0.047074	-0.182868	-0.936528
31101	1.740224	2.587881	10.919043	0.214485	-0.193884	-0.232588	-0.546934	0.308571	-1.118208	0.290075	-0.048642	-0.188247	-0.937045
31102	1.747880	2.624385	10.505007	-0.223089	0.035777	-0.285529	-0.544952	0.310140	-1.115497	0.284284	-0.048297	-0.184077	-0.939663
31103	1.544476	1.943254	8.551866	-0.236388	0.154289	-0.231648	-0.545643	0.319965	-1.117054	0.279820	-0.045937	-0.178897	-0.942118
31104	2.009767	2.063355	8.553202	0.089068	0.158753	-0.083949	-0.539820	0.321623	-1.115995	0.278555	-0.042255	-0.179706	-0.942511
31105	1.915928	2.935618	9.670196	0.145155	0.102471	0.127120	-0.533448	0.317184	-1.117552	0.281005	-0.040048	-0.181648	-0.941508
31106	1.012102	2.987221	10.007931	-0.133870	0.072761	0.224376	-0.530275	0.319327	-1.116715	0.285036	-0.040355	-0.178476	-0.940889
31107	0.846719	2.523330	9.192636	-0.264809	0.046087	0.103554	-0.529507	0.325677	-1.117120	0.286494	-0.041397	-0.172980	-0.941427
31108	1.846316	2.288989	8.868847	-0.148467	0.057961	0.096720	-0.528066	0.331273	-1.119105	0.288028	-0.041610	-0.169712	-0.941544
31109	1.876445	2.483726	8.897185	-0.051292	-0.001104	0.289361	-0.525829	0.335960	-1.118713	0.292997	-0.042967	-0.168328	-0.940198
31110	1.298233	2.788781	8.819376	-0.012378	-0.041959	0.443167	-0.523732	0.342802	-1.114762	0.300807	-0.045440	-0.167897	-0.937689
31111	1.193080	2.985934	8.995183	0.052435	-0.087308	0.501440	-0.525856	0.344485	-1.112939	0.309518	-0.048472	-0.168771	-0.934540
31112	1.427259	3.179535	9.174209	0.081234	-0.099517	0.430662	-0.524130	0.342881	-1.111669	0.316917	-0.051407	-0.170430	-0.931598
31113	1.397236	3.193532	8.963777	0.001589	-0.120931	0.478027	-0.527046	0.343347	-1.110815	0.324961	-0.055269	-0.170587	-0.928572
31114	1.363539	3.110342	8.510864	0.071668	-0.163934	0.442630	-0.528641	0.345123	-1.107520	0.332296	-0.059484	-0.172441	-0.925368
31115	1.822855	3.526468	8.490529	0.338648	-0.193267	0.211533	-0.532073	0.340955	-1.104930	0.335488	-0.061494	-0.179649	-0.922709
31116	1.811820	4.021489	8.890823	0.284024	-0.180075	0.235289	-0.536150	0.330978	-1.104128	0.339131	-0.063879	-0.185764	-0.920001
31117	1.852394	4.468892	9.218445	0.177784	-0.219793	0.295668	-0.543165	0.329110	-1.100886	0.343504	-0.067712	-0.190140	-0.917206
31118	2.222761	4.145115	9.347956	0.343251	0.024841	0.242949	-0.549095	0.320642	-1.100352	0.348104	-0.065942	-0.195894	-0.914385
31119	3.261029	3.911472	8.996464	0.127989	0.240484	0.152384	-0.546553	0.312213	-1.100650	0.351520	-0.061145	-0.196422	-0.913298
31120	3.394580	3.913741	7.563594	-0.237663	0.202054	0.429481	-0.544826	0.310833	-1.103129	0.359431	-0.060933	-0.190087	-0.911572
31121	1.963871	3.477560	7.559089	0.046275	0.161697	0.644393	-0.540859	0.313283	-1.104305	0.371342	-0.060024	-0.189121	-0.907048
31122	1.287917	3.302795	8.796096	0.276242	0.214825	0.228294	-0.537116	0.301917	-1.105650	0.376202	-0.055066	-0.192222	-0.904705
31123	2.609376	2.613581	9.303806	0.299215	0.225735	-0.060129	-0.530863	0.289953	-1.104155	0.375825	-0.048406	-0.196131	-0.904403
31124	4.864092	3.062546	11.726004	0.694036	0.601598	-0.230337	-0.519944	0.270455	-1.104903	0.374220	-0.031522	-0.204312	-0.904003
31125	2.415172	2.670850	10.322775	-0.250330	0.333794	0.416258	-0.505073	0.257834	-1.105074	0.382476	-0.029062	-0.197084	-0.902234
31126	1.474758	1.956895	8.051217	0.142650	-0.248940	0.739394	-0.508262	0.261248	-1.104660	0.394467	-0.035498	-0.201064	-0.895941
31127	2.711863	2.663963	9.080318	0.402657	-0.088187	0.157420	-0.510083	0.249959	-1.103657	0.396765	-0.034572	-0.208883	-0.893168
31128	2.974521	2.605216	9.004747	-0.048446	-0.031614	0.379183	-0.512444	0.246317	-1.104755	0.402976	-0.037221	-0.207963	-0.890492
31129	2.119213	2.487754	9.058819	0.078387	0.072630	0.231913	-0.511653	0.247418	-1.104863	0.407038	-0.036340	-0.208583	-0.888534
31130	2.738962	2.809733	9.369054	-0.157352	0.104333	0.165798	-0.514564	0.246167	-1.102185	0.409912	-0.036576	-0.204780	-0.888088
31131	2.892683	3.055212	8.953110	-0.303176	0.174830	0.213498	-0.511279	0.255494	-1.104207	0.413772	-0.036955	-0.197770	-0.887871
31132	2.739649	3.154356	8.694936	-0.349334	0.196301	0.227672	-0.501240	0.264704	-1.101748	0.417936	-0.037382	-0.189733	-0.887656
31133	2.732580	3.261028	8.665030	-0.287188	0.218172	0.263368	-0.494517	0.275702	-1.100937	0.422799	-0.037071	-0.182614	-0.886859
31134	2.670103	3.099680	8.580088	-0.205856	0.229659	0.185920	-0.487516	0.282509	-1.100264	0.426391	-0.035547	-0.176846	-0.886370
31135	2.781087	3.247336	8.592007	-0.065793	0.204771	0.126052	-0.482624	0.285784	-1.101827	0.428890	-0.033124	-0.173902	-0.885841
31136	2.607900	3.414100	8.518041	-0.049842	0.212631	0.136794	-0.475083	0.288944	-1.101007	0.431636	-0.030395	-0.171070	-0.885156
31137	2.135159	4.080359	8.823447	0.012242	0.292897	0.183543	-0.466472	0.288564	-1.099106	0.435472	-0.025929	-0.168784	-0.883857
31138	2.270109	4.471258	9.520248	0.097692	0.158013	0.023751	-0.458778	0.284562	-1.096638	0.436085	-0.022506	-0.169087	-0.883591
31139	1.978231	3.854144	8.346169	0.009695	-0.044967	0.289286	-0.455864	0.284936	-1.097599	0.440618	-0.024367	-0.169750	-0.881162
31140	0.383522	2.553212	7.729383	0.269299	-0.072885	0.207237	-0.456629	0.275092	-1.099917	0.443757	-0.024122	-0.175000	-0.878563
31141	-0.288149	2.764470	8.925097	0.407895	0.044567	-0.180461	-0.456866	0.265446	-1.099148	0.440487	-0.019147	-0.182025	-0.878904
31142	0.462234	1.984527	10.643685	0.844879	-0.273943	-0.630415	-0.457744	0.248958	-1.097785	0.428262	-0.014350	-0.199447	-0.881253
31143	2.486924	2.616024	11.206507	0.636064	-0.198217	-0.486081	-0.464556	0.222800	-1.095052	0.418599	-0.010497	-0.212502	-0.882898
31144	2.600101	3.802498	10.036064	0.005753	0.201355	0.002465	-0.463216	0.217437	-1.093896	0.419117	-0.007019	-0.210871	-0.883077
31145	2.592203	3.040040	8.857353	-0.120742	0.290855	0.041602	-0.455794	0.216171	-1.094827	0.420633	-0.003158	-0.206314	-0.883455
31146	0.970908	2.277618	9.362143	0.086574	0.142578	0.207886	-0.450495	0.216349	-1.095688	0.424515	-0.000887	-0.206582	-0.881539
31147	0.643641	2.980526	9.924466	0.013227	0.145771	0.053876	-0.444664	0.215371	-1.095384	0.425651	0.001515	-0.205490	-0.881245
31148	1.577999	2.774071	9.068935	-0.223863	0.153649	-0.164477	-0.440175	0.220596	-1.096342	0.423017	0.002876	-0.200180	-0.883729
31149	1.623200	2.704423	8.363204	-0.284008	0.020798	0.044905	-0.437812	0.227799	-1.096140	0.423497	0.000579	-0.194857	-0.884692
31150	1.420982	3.154689	8.560600	-0.035140	-0.043708	0.149615	-0.440203	0.230055	-1.094698	0.425612	-0.001196	-0.194559	-0.883742
31151	1.465378	3.233249	9.302711	0.022064	-0.018937	0.031456	-0.441650	0.226466	-1.095065	0.425689	-0.001546	-0.194977	-0.883612
31152	1.594498	3.303547	9.197830	-0.094284	-0.050030	0.170548	-0.439940	0.230935	-1.096821	0.428146	-0.004018	-0.193684	-0.882701
31153	1.222301	3.214236	8.943981	-0.078775	-0.129230	0.285112	-0.443659	0.234107	-1.097482	0.432259	-0.008148	-0.193234	-0.880765
31154	1.038337	3.439064	8.893315	-0.026770	-0.178661	0.216033	-0.450018	0.234266	-1.098075	0.434995	-0.012485	-0.194227	-0.879147
31155	1.280387	3.426446	8.727537	0.072772	-0.175650	0.128791	-0.455041	0.230730	-1.097190	0.436179	-0.015467	-0.196868	-0.877925
31156	1.728288	3.558362	8.668077	0.125659	-0.193895	0.166754	-0.461387	0.226414	-1.097523	0.438004	-0.018555	-0.200673	-0.876093
31157	2.113099	3.482829	8.805615	-0.068699	-0.280443	0.149592	-0.466552	0.225633	-1.094804	0.439049	-0.024690	-0.201763	-0.875167
31158	1.623314	4.245852	8.929248	-0.144030	-0.323097	0.265855	-0.477683	0.227337	-1.097172	0.441934	-0.032803	-0.201908	-0.873414
31159	1.480191	4.257905	9.723873	0.246740	-0.114829	-0.111730	-0.483633	0.223571	-1.097492	0.439241	-0.032127	-0.207238	-0.873549
31160	2.431003	4.250827	9.199503	-0.083902	0.038738	-0.104907	-0.485207	0.218280	-1.096569	0.437128	-0.031874	-0.205469	-0.875035
31161	2.668814	3.667586	7.923480	-0.171121	0.037995	-0.069820	-0.483632	0.223292	-1.097501	0.435511	-0.032373	-0.202180	-0.876587
31162	2.644585	3.778880	8.627134	0.296444	0.109886	0.024034	-0.483359	0.220131	-1.093847	0.436174	-0.028085	-0.206370	-0.875428
31163	3.404830	3.151901	9.064373	0.227570	0.248971	0.166894	-0.476447	0.211821	-1.091507	0.439805	-0.022435	-0.208116	-0.873359
31164	3.121492	2.481630	8.723762	0.106296	0.283628	0.268502	-0.470470	0.206353	-1.090409	0.445312	-0.017787	-0.207317	-0.870862
31165	2.338247	1.649478	9.432905	0.011830	0.190845	0.319079	-0.464359	0.200664	-1.092003	0.451243	-0.015765	-0.205673	-0.868234
31166	3.057238	2.369017	10.684305	-0.056024	0.080341	0.273737	-0.460782	0.200559	-1.090973	0.455919	-0.016124	-0.203852	-0.866211
31167	2.916373	2.521739	10.014512	-0.258728	0.036978	0.410781	-0.458412	0.204223	-1.082563	0.462694	-0.019680	-0.198799	-0.863716
31168	2.481802	2.183560	8.388664	-0.186645	0.034850	0.446505	-0.459220	0.208907	-1.085089	0.470057	-0.022709	-0.195039	-0.860518
31169	2.313424	2.729086	8.393825	0.022332	-0.042771	0.492650	-0.461608	0.210357	-1.085015	0.477979	-0.025358	-0.195497	-0.855964
31170	2.234644	3.043301	9.219436	0.090445	0.012197	0.307543	-0.463187	0.207177	-1.091003	0.483011	-0.025601	-0.196747	-0.852839
31171	2.195092	2.821682	9.106767	-0.079473	0.065737	0.277315	-0.463187	0.207165	-1.090467	0.487576	-0.026535	-0.194511	-0.850724
31172	2.831849	2.891438	8.605877	-0.083854	0.122321	0.182052	-0.459348	0.208544	-1.093554	0.490760	-0.026102	-0.191774	-0.849527
31173	2.920960	2.837253	8.856936	-0.002593	0.163222	0.246199	-0.456169	0.208760	-1.093986	0.495188	-0.024533	-0.189926	-0.847417
31174	2.785977	2.829969	9.038184	0.005072	0.214288	0.304924	-0.449277	0.207501	-1.094642	0.500765	-0.022146	-0.187716	-0.844693
31175	2.890206	2.928940	8.905847	-0.018538	0.203275	0.310945	-0.444646	0.208682	-1.089827	0.506393	-0.020333	-0.185181	-0.841938
31176	2.732680	2.829002	9.036556	-0.062185	0.202485	0.327636	-0.439743	0.208298	-1.090164	0.512124	-0.018929	-0.181923	-0.839211
31177	2.644352	2.604058	8.804476	-0.082145	0.226699	0.203991	-0.434712	0.209501	-1.092867	0.515969	-0.017008	-0.178119	-0.837711
31178	2.957509	2.459248	8.834433	-0.037327	0.267335	0.015135	-0.427032	0.210720	-1.092783	0.516752	-0.013115	-0.174709	-0.838017
31179	3.182505	2.939074	8.681265	-0.094430	0.359417	0.011943	-0.417764	0.212009	-1.091238	0.517811	-0.008469	-0.169428	-0.838507
31180	2.406613	3.696980	9.486953	0.037397	0.389413	0.065713	-0.405588	0.215450	-1.088987	0.519824	-0.001925	-0.165985	-0.837991
31181	2.245385	3.713440	9.181012	0.077868	0.187116	0.133546	-0.397098	0.211448	-1.087334	0.522320	0.001224	-0.165430	-0.836549
31182	2.170869	3.692593	8.473646	0.272429	0.079945	0.110519	-0.393366	0.203862	-1.089095	0.524047	0.004895	-0.169128	-0.834714
31183	1.627873	2.867162	8.569118	0.272886	0.058043	0.023891	-0.390425	0.194990	-1.088741	0.524244	0.008303	-0.173212	-0.833724
31184	1.425176	3.261619	9.029278	0.082139	0.098918	-0.040082	-0.385377	0.190123	-1.088551	0.523536	0.010809	-0.173510	-0.834078
31185	0.823823	3.338131	9.388141	0.038777	0.128487	-0.029299	-0.385373	0.188072	-1.084322	0.523115	0.013174	-0.172931	-0.834430
31186	1.061828	3.039011	9.200330	0.119142	-0.011524	-0.164359	-0.381789	0.185585	-1.082967	0.519930	0.014654	-0.174966	-0.835970
31187	1.429036	3.050498	8.917862	0.282771	-0.027114	-0.160483	-0.380453	0.181976	-1.085244	0.516686	0.017445	-0.180034	-0.836850
31188	1.534092	3.101014	9.508001	0.151174	-0.023806	-0.086652	-0.376070	0.178091	-1.084614	0.514755	0.018788	-0.182746	-0.837424
31189	1.050122	2.623783	9.775957	0.004405	-0.080770	0.008124	-0.379639	0.175369	-1.084122	0.514223	0.017209	-0.183715	-0.837573
31190	0.648553	2.334917	9.703234	0.016732	-0.061608	-0.044658	-0.383607	0.173323	-1.082263	0.512886	0.016379	-0.184580	-0.838218
31191	1.079634	2.439813	9.518300	-0.041260	-0.014841	-0.156913	-0.383081	0.174591	-1.083302	0.509842	0.016069	-0.183961	-0.840215
31192	1.308491	2.681799	9.085431	-0.049633	-0.008814	-0.043788	-0.381367	0.176979	-1.079488	0.508816	0.015460	-0.183167	-0.841021
31193	1.231119	2.801767	9.130291	-0.007003	-0.024804	0.042010	-0.380311	0.178378	-1.080664	0.509066	0.014609	-0.183252	-0.840867
31194	1.432578	2.960809	9.472246	0.051385	-0.007588	0.013953	-0.381504	0.178699	-1.081311	0.509010	0.014843	-0.184162	-0.840698
31195	1.227566	2.947404	9.692310	-0.059134	-0.000332	0.041984	-0.382028	0.176958	-1.084044	0.509363	0.013886	-0.183089	-0.840735
31196	1.119128	2.867728	9.381495	-0.096502	0.036005	0.033293	-0.381371	0.178781	-1.085067	0.509846	0.013277	-0.181073	-0.840889
31197	1.145955	2.941008	9.131442	-0.083747	0.046863	0.029863	-0.379397	0.183208	-1.085217	0.510169	0.012931	-0.179070	-0.841127
31198	1.341414	2.978535	9.108273	-0.040732	0.039105	0.035209	-0.378204	0.183187	-1.085500	0.510671	0.012934	-0.177961	-0.841057
31199	1.381303	3.071517	9.282096	-0.021544	0.033415	0.056434	-0.378078	0.185129	-1.085037	0.511374	0.012914	-0.177141	-0.840804
31200	1.261096	3.035361	9.355702	-0.016176	0.047590	0.060104	-0.376357	0.185348	-1.084110	0.512273	0.013214	-0.176364	-0.840415
31201	1.223907	2.952153	9.331120	-0.058452	0.035682	0.023660	-0.375957	0.184829	-1.086279	0.512440	0.012987	-0.174878	-0.840627
31202	1.350610	2.891324	9.166980	-0.070948	0.029467	0.019139	-0.374108	0.186559	-1.084366	0.512579	0.012560	-0.173355	-0.840865
31203	1.402173	2.969928	9.110202	-0.049324	0.014626	0.015563	-0.373850	0.188785	-1.084298	0.512531	0.012109	-0.172232	-0.841131
31204	1.308848	3.055635	9.258329	-0.025021	-0.001974	0.012010	-0.374383	0.189607	-1.083058	0.512424	0.011648	-0.171802	-0.841291
31205	1.340979	3.031950	9.307633	-0.063296	-0.012522	-0.005866	-0.374385	0.190766	-1.084900	0.511922	0.010684	-0.170718	-0.841830
31206	1.496921	2.976515	9.228593	-0.062741	0.004818	-0.023465	-0.374924	0.193872	-1.085868	0.511259	0.010074	-0.169575	-0.842471
31207	1.532987	2.977160	9.143044	-0.050547	0.008083	-0.007499	-0.375058	0.194273	-1.084914	0.510794	0.009596	-0.168504	-0.842974
31208	1.558697	2.904807	9.154007	-0.014168	0.007908	0.012061	-0.375322	0.194048	-1.087066	0.510710	0.009410	-0.168155	-0.843096
31209	1.586593	2.973285	9.212113	0.009255	0.003765	0.043924	-0.373202	0.193664	-1.084553	0.511084	0.009294	-0.168157	-0.842870
31210	1.611207	2.954313	9.213012	-0.000375	0.010185	0.068685	-0.374528	0.194583	-1.086789	0.511969	0.009098	-0.168028	-0.842361
31211	1.471313	2.912932	9.158485	0.002658	-0.002728	0.088095	-0.374262	0.194000	-1.086006	0.513066	0.008657	-0.168004	-0.841703
31212	1.581657	2.973193	9.183079	0.026711	-0.001905	0.063394	-0.373864	0.193873	-1.086954	0.513814	0.008554	-0.168454	-0.841157
31213	1.542678	3.001626	9.297202	0.010408	-0.007440	0.065965	-0.374388	0.191628	-1.085946	0.514518	0.008189	-0.168616	-0.840698
31214	1.493856	3.005585	9.209024	-0.014758	0.002989	0.066849	-0.374389	0.192192	-1.086196	0.515329	0.007726	-0.168318	-0.840265
31215	1.659122	2.972167	9.151767	0.007670	-0.006672	0.034113	-0.376510	0.192798	-1.086152	0.515499	0.007456	-0.168435	-0.840140
31216	1.514673	3.069083	9.295835	-0.010250	-0.002316	0.031457	-0.375980	0.192483	-1.085095	0.515700	0.007070	-0.168262	-0.840054
31217	1.475135	2.961546	9.141387	-0.018384	-0.013950	0.031374	-0.375713	0.192101	-1.086989	0.515802	0.006427	-0.168024	-0.840045
31218	1.600711	2.992959	9.202770	0.005178	-0.016291	-0.009265	-0.375979	0.192249	-1.087116	0.515288	0.006106	-0.168249	-0.840317
31219	1.614318	3.032039	9.154754	-0.025072	-0.023307	-0.023554	-0.377045	0.194354	-1.086499	0.514434	0.005424	-0.168002	-0.840895
31220	1.690138	2.863492	9.078922	-0.001710	-0.033778	-0.023555	-0.377839	0.194393	-1.087428	0.513624	0.004786	-0.168290	-0.841336
31221	1.726582	3.024388	9.358033	0.005594	-0.045975	-0.030704	-0.379163	0.194156	-1.087957	0.512567	0.004057	-0.168803	-0.841881
31222	1.675277	2.906933	9.251439	-0.035590	-0.023127	-0.034205	-0.379961	0.194972	-1.086178	0.511618	0.003288	-0.168410	-0.842540
31223	1.749352	2.825739	9.174895	-0.028895	-0.032396	-0.016573	-0.380493	0.195551	-1.086556	0.510847	0.002382	-0.168211	-0.843051
31224	1.778296	2.831118	9.166115	-0.018031	-0.024223	0.016218	-0.380229	0.195970	-1.086814	0.510755	0.001607	-0.168127	-0.843125
31225	1.759646	2.804085	9.228328	-0.000857	-0.027548	0.012718	-0.382492	0.200116	-1.088803	0.510493	0.000962	-0.168361	-0.843238
31226	1.759833	2.806524	9.302931	-0.003001	-0.024336	0.025991	-0.383410	0.196776	-1.088362	0.510556	0.000304	-0.168532	-0.843166
31227	1.728667	2.912763	9.313208	-0.039483	-0.005609	0.047217	-0.383149	0.197862	-1.087257	0.510949	-0.000484	-0.167896	-0.843055
31228	1.700165	2.868543	9.216389	-0.072741	-0.008574	0.011741	-0.384745	0.200455	-1.089168	0.510819	-0.001542	-0.166730	-0.843364
31229	1.768939	2.952327	9.270820	-0.070375	-0.006244	-0.009475	-0.383561	0.202931	-1.088701	0.510250	-0.002467	-0.165590	-0.843931
31230	1.684879	2.892530	9.131495	-0.097051	-0.016817	-0.022863	-0.383961	0.204066	-1.089062	0.509514	-0.003795	-0.164099	-0.844661
31231	1.731208	2.883665	9.166681	-0.061872	-0.022690	-0.060816	-0.384234	0.206899	-1.090579	0.508019	-0.004739	-0.163286	-0.845714
31232	1.742783	2.908147	9.150002	-0.053079	-0.036971	-0.055579	-0.384643	0.210782	-1.088974	0.506674	-0.005851	-0.162743	-0.846618
31233	1.685314	2.877979	9.177350	-0.068614	-0.036492	-0.080365	-0.386767	0.212231	-1.089172	0.504794	-0.007028	-0.161971	-0.847879
31234	1.699929	2.887963	9.264374	-0.047957	-0.053220	-0.115776	-0.387439	0.215793	-1.091601	0.502358	-0.008171	-0.161686	-0.849369
31235	1.701353	2.815167	9.255339	-0.074249	-0.054563	-0.142387	-0.389037	0.218464	-1.090826	0.499353	-0.009503	-0.161016	-0.851252
31236	1.716751	2.766896	9.222478	-0.088257	-0.052553	-0.156564	-0.389842	0.221859	-1.091916	0.496205	-0.010907	-0.160042	-0.853258
31237	1.705440	2.839506	9.168631	-0.072649	-0.058283	-0.135333	-0.390648	0.225666	-1.092725	0.493293	-0.012304	-0.159440	-0.855038
31238	1.535632	2.848561	9.168165	-0.083899	-0.083702	-0.190307	-0.393839	0.229924	-1.092553	0.489443	-0.014090	-0.158851	-0.857329
31239	1.449568	2.800888	9.238092	-0.024900	-0.074832	-0.241323	-0.394903	0.231362	-1.093300	0.484651	-0.014945	-0.159257	-0.859958
31240	1.569724	2.759396	9.425021	-0.037081	-0.065775	-0.323551	-0.397296	0.234231	-1.094254	0.478551	-0.015538	-0.159323	-0.863344
31241	1.609224	2.847499	9.444824	-0.108371	-0.049776	-0.347555	-0.398636	0.239430	-1.094341	0.471937	-0.016406	-0.158064	-0.867192
31242	1.552747	2.623146	9.326843	-0.103765	-0.050607	-0.384653	-0.399180	0.244214	-1.095390	0.464753	-0.017180	-0.156834	-0.871271
31243	1.433561	2.640398	9.294172	-0.129941	-0.078408	-0.420250	-0.401847	0.250447	-1.096637	0.456710	-0.018501	-0.155457	-0.875732
31244	1.469675	2.524537	9.255237	-0.121029	-0.077590	-0.450278	-0.404253	0.257772	-1.097047	0.448216	-0.019698	-0.154174	-0.880309
31245	1.545471	2.603581	9.201606	-0.117618	-0.086635	-0.478634	-0.407185	0.263729	-1.098165	0.439038	-0.020859	-0.153073	-0.885087
31246	1.410859	2.261280	8.918444	-0.072919	-0.129974	-0.473416	-0.408791	0.269219	-1.098508	0.429913	-0.022481	-0.153079	-0.889515
31247	1.476784	2.422725	9.328431	0.046686	-0.129829	-0.437708	-0.413705	0.273519	-1.098449	0.421312	-0.023100	-0.155208	-0.893237
31248	2.154441	2.789469	9.842290	0.037052	-0.098496	-0.411192	-0.415823	0.273161	-1.098973	0.413374	-0.023398	-0.156847	-0.896646
31249	1.960865	2.465501	9.419984	-0.143897	-0.109618	-0.240253	-0.420072	0.276612	-1.099082	0.408226	-0.025871	-0.155280	-0.899205
31250	1.430708	2.358733	8.913505	-0.066801	-0.166007	-0.236703	-0.424860	0.283157	-1.099623	0.403124	-0.028793	-0.155516	-0.901375
31251	1.669750	2.455346	9.252270	0.062199	-0.139847	-0.278631	-0.430426	0.283822	-1.098733	0.397272	-0.030014	-0.157908	-0.903515
31252	1.791567	2.447864	9.412516	-0.041893	-0.147338	-0.190628	-0.434407	0.285850	-1.097951	0.393049	-0.032530	-0.158396	-0.905188
31253	1.615377	2.522335	9.339153	-0.074496	-0.160939	-0.083806	-0.438653	0.288652	-1.100229	0.390547	-0.035830	-0.158341	-0.906155
31254	1.463830	2.585121	9.321995	0.013851	-0.183971	-0.093370	-0.444749	0.289014	-1.097731	0.387982	-0.038885	-0.160058	-0.906829
31255	1.535783	2.608263	9.232564	0.058200	-0.186854	-0.069394	-0.450308	0.287817	-1.100926	0.385740	-0.041647	-0.162582	-0.907214
31256	1.627028	2.629323	9.100415	0.070917	-0.211323	-0.010295	-0.456398	0.286220	-1.098223	0.384605	-0.045026	-0.165470	-0.907012
31257	1.650392	2.600570	8.644028	0.066598	-0.291636	0.071404	-0.465409	0.287248	-1.097549	0.384558	-0.050070	-0.168820	-0.906150
31258	1.568071	2.851529	8.716632	0.173511	-0.352029	0.033343	-0.474671	0.283845	-1.098222	0.383800	-0.055350	-0.174602	-0.905068
31259	1.774864	3.496154	9.211539	0.156248	-0.346290	-0.131197	-0.485522	0.279733	-1.096886	0.379936	-0.059952	-0.180216	-0.905305
31260	2.356813	4.633128	10.373749	0.199578	-0.168943	-0.381208	-0.495842	0.274682	-1.091561	0.372290	-0.060240	-0.185533	-0.907386
31261	2.557788	4.326025	9.920097	-0.135378	0.091853	-0.327565	-0.495969	0.272998	-1.091076	0.366054	-0.058319	-0.182841	-0.910589
31262	2.529249	2.907733	8.038056	-0.383185	0.101871	-0.137207	-0.494270	0.280941	-1.092050	0.363079	-0.058891	-0.175235	-0.913235
31263	2.412293	2.483190	7.455188	-0.037407	0.018214	-0.088860	-0.492429	0.285398	-1.093405	0.361018	-0.058508	-0.174609	-0.914196
31264	2.377262	3.040938	8.326036	0.200698	-0.086207	-0.062296	-0.493482	0.282867	-1.091595	0.359431	-0.058544	-0.178937	-0.913982
31265	2.491043	3.484830	8.793128	0.223065	-0.157609	0.029207	-0.495586	0.277928	-1.093339	0.359194	-0.059923	-0.184239	-0.912932
31266	3.304887	3.519027	8.894864	0.253009	-0.051858	-0.063917	-0.496487	0.269288	-1.093201	0.357751	-0.058939	-0.189270	-0.912534
31267	3.971398	3.438913	9.195126	0.180012	0.122078	0.070312	-0.496720	0.258762	-1.096755	0.359243	-0.055750	-0.191788	-0.911621
31268	2.814465	2.607163	8.978159	0.066516	0.206057	0.227270	-0.491145	0.255017	-1.097342	0.363847	-0.052509	-0.191226	-0.910105
31269	2.568374	2.328420	9.093058	0.277213	0.117494	0.140787	-0.486096	0.249844	-1.095954	0.366693	-0.048986	-0.195419	-0.908267
31270	2.830861	2.893981	9.843000	0.253407	0.023311	0.203664	-0.482496	0.241250	-1.090096	0.370347	-0.047617	-0.199609	-0.905943
31271	2.950788	2.871827	9.312505	0.072020	-0.067186	0.241403	-0.482615	0.236776	-1.089701	0.374076	-0.049392	-0.201307	-0.903937
31272	2.998112	2.824067	8.649998	0.079502	-0.057186	0.234425	-0.484859	0.233841	-1.087353	0.377788	-0.050888	-0.202903	-0.901952
31273	2.948729	2.891151	8.782766	0.108004	-0.051896	0.246047	-0.487627	0.229050	-1.088816	0.381688	-0.052176	-0.205116	-0.899733
31274	2.582027	3.083561	8.979467	0.041788	-0.032626	0.234537	-0.489749	0.229887	-1.086618	0.385450	-0.053517	-0.205839	-0.897883
31275	2.417879	3.066028	9.068435	-0.002074	0.017518	0.133086	-0.488824	0.230885	-1.088475	0.387479	-0.053937	-0.205632	-0.897032
31276	2.643439	3.157492	8.942283	-0.100236	0.037891	0.139047	-0.489229	0.233090	-1.086790	0.389665	-0.054714	-0.203359	-0.896556
31277	2.901708	3.065069	8.804081	-0.095195	0.093326	0.128759	-0.486844	0.233018	-1.086015	0.391820	-0.054493	-0.200890	-0.896187
31278	3.006580	3.134926	8.691238	-0.083916	0.124073	0.183780	-0.483940	0.236311	-1.086346	0.395154	-0.053778	-0.198183	-0.895368
31279	2.855339	3.316667	8.755028	-0.039497	0.134538	0.206997	-0.481827	0.238462	-1.084825	0.398923	-0.052713	-0.196317	-0.894171
31280	2.698192	3.299252	8.759966	-0.026648	0.152567	0.200999	-0.477860	0.240921	-1.086403	0.402713	-0.051105	-0.194380	-0.892988
31281	2.688614	3.274792	8.641915	0.013456	0.163983	0.184406	-0.470706	0.240607	-1.085958	0.406229	-0.049006	-0.193262	-0.891754
31282	2.664631	3.274365	8.718205	0.068434	0.184832	0.151121	-0.467390	0.239274	-1.085905	0.409324	-0.045860	-0.192801	-0.890606
31283	2.594828	3.302262	9.043199	0.055718	0.195267	0.156458	-0.462085	0.237012	-1.083891	0.412489	-0.042758	-0.192221	-0.889425
31284	2.639086	3.400164	9.096770	-0.020928	0.194499	0.161503	-0.456252	0.235819	-1.086412	0.415702	-0.040217	-0.190072	-0.888508
31285	2.558408	3.515185	8.831070	-0.031527	0.234461	0.195339	-0.447516	0.237775	-1.082961	0.419611	-0.037292	-0.187601	-0.887323
31286	2.268131	3.490500	8.836791	0.017529	0.178613	0.168678	-0.441556	0.238208	-1.083418	0.422896	-0.034737	-0.186253	-0.886150
31287	2.222179	3.348869	8.737764	0.119835	0.091541	0.164924	-0.438897	0.235151	-1.086767	0.425818	-0.032946	-0.187709	-0.884511
31288	2.201288	3.309657	8.780745	0.149068	0.068285	0.144538	-0.434907	0.229862	-1.085371	0.428341	-0.031141	-0.189635	-0.882945
31289	2.048297	3.316584	8.720637	0.061725	0.132167	0.191564	-0.431318	0.225737	-1.085678	0.431837	-0.029226	-0.189706	-0.881291
31290	1.856249	3.366514	8.841937	-0.024729	0.195018	0.136919	-0.426148	0.224377	-1.086318	0.434579	-0.026652	-0.187471	-0.880503
31291	1.672569	3.576865	9.556800	-0.010909	0.124565	0.042814	-0.420053	0.223936	-1.085329	0.435369	-0.024903	-0.186403	-0.880391
31292	1.700465	3.315164	9.063798	0.074823	-0.139927	0.124510	-0.420047	0.221521	-1.083527	0.436692	-0.027310	-0.188842	-0.879144
31293	1.649098	2.615077	8.326161	0.181488	-0.074972	0.121782	-0.421755	0.216976	-1.084592	0.438218	-0.027671	-0.192831	-0.877505
31294	1.645751	2.658789	9.076698	0.212825	-0.100831	-0.115237	-0.423721	0.210071	-1.085997	0.435542	-0.027256	-0.197479	-0.877817
31295	1.845184	2.708586	9.621599	0.088970	-0.103151	-0.062655	-0.428206	0.203797	-1.088024	0.433657	-0.028190	-0.200123	-0.878122
31296	2.132529	2.752632	9.577130	0.126640	-0.002113	-0.107926	-0.429394	0.202713	-1.088314	0.431452	-0.026817	-0.202393	-0.878730
31297	2.363021	2.759256	9.709314	0.160147	0.025891	-0.077637	-0.425942	0.199635	-1.085365	0.429858	-0.024818	-0.205121	-0.878938
31298	1.724182	2.752545	9.949714	-0.104498	0.018375	-0.009422	-0.425281	0.200215	-1.086965	0.429364	-0.025468	-0.203096	-0.879631
31299	1.472045	2.701812	9.590945	-0.197071	0.027336	-0.044952	-0.422914	0.206016	-1.086538	0.428167	-0.026623	-0.199429	-0.881018
31300	1.824963	2.686329	9.216778	-0.146444	0.057856	-0.182583	-0.424115	0.209107	-1.086158	0.424780	-0.026238	-0.196415	-0.883343
31301	1.922582	2.622542	9.032513	-0.145037	0.040671	-0.170325	-0.420293	0.215718	-1.085991	0.421441	-0.026208	-0.193562	-0.885570
31302	1.858897	2.798597	9.161613	-0.117508	0.014904	-0.161560	-0.419655	0.223484	-1.084274	0.418342	-0.026402	-0.191406	-0.887500
31303	2.159394	2.672970	9.140491	-0.106249	0.011067	-0.145696	-0.417019	0.228011	-1.083355	0.415333	-0.026671	-0.189442	-0.889325
31304	2.021011	2.796674	9.072730	-0.153387	0.003476	0.000892	-0.416241	0.233426	-1.082789	0.415103	-0.027971	-0.186652	-0.889982
31305	1.726603	2.771939	9.304579	-0.038109	0.025763	0.001456	-0.414661	0.236748	-1.083103	0.414799	-0.027968	-0.185676	-0.890328
31306	1.652631	2.823990	9.229708	-0.119922	0.011810	-0.037773	-0.414139	0.239202	-1.081018	0.413975	-0.028689	-0.183434	-0.891153
31307	1.560889	2.773756	9.020274	-0.069051	-0.022767	-0.060794	-0.411903	0.243911	-1.075391	0.412363	-0.029561	-0.182321	-0.892100
31308	1.530501	2.846030	9.062121	-0.005616	-0.059005	-0.083810	-0.411911	0.246368	-1.072897	0.410561	-0.030424	-0.182729	-0.892818
31309	1.603018	2.866772	9.136398	0.014590	-0.102709	-0.107031	-0.414026	0.244741	-1.072925	0.407874	-0.031843	-0.183777	-0.893785
31310	1.724965	2.820433	9.092351	0.005436	-0.129376	-0.038296	-0.416015	0.245326	-1.072078	0.406590	-0.034046	-0.184925	-0.894051
31311	1.788968	2.765762	9.063437	0.001017	-0.165582	-0.013798	-0.420253	0.244833	-1.070703	0.405321	-0.037032	-0.186164	-0.894252
31312	1.705559	2.669564	8.900337	0.002937	-0.218495	0.040708	-0.424096	0.245469	-1.070236	0.405064	-0.041150	-0.187930	-0.893819
31313	1.971303	2.963248	8.964043	0.051361	-0.253718	-0.027511	-0.430186	0.243573	-1.066737	0.403246	-0.045236	-0.190782	-0.893839
31314	2.142319	3.575666	9.436433	0.054289	-0.242037	-0.138012	-0.436275	0.242152	-1.065638	0.399706	-0.048681	-0.193804	-0.894598
31315	2.092498	3.919468	9.644122	0.021720	-0.164741	-0.254326	-0.445289	0.243495	-1.060392	0.394111	-0.050507	-0.195642	-0.896577
31316	2.218797	3.598879	9.246048	-0.079561	-0.051106	-0.282212	-0.447685	0.247292	-1.059170	0.388520	-0.051036	-0.194876	-0.899150
31317	2.374222	3.011796	8.713682	-0.121720	-0.030157	-0.281323	-0.450209	0.249363	-1.055585	0.382786	-0.051458	-0.193107	-0.901963
31318	2.613623	2.826747	8.154383	-0.048779	-0.059432	-0.151354	-0.453404	0.254489	-1.056727	0.379513	-0.052414	-0.192810	-0.903353
31319	2.473139	3.100939	8.371851	0.082567	-0.150205	-0.031273	-0.456976	0.253174	-1.056728	0.378026	-0.054436	-0.195402	-0.903300
31320	2.294809	3.403623	9.062112	0.132054	-0.168375	-0.070124	-0.462794	0.249733	-1.059186	0.375971	-0.056300	-0.199108	-0.903234
31321	2.620965	3.603749	9.248724	0.082712	-0.094330	-0.131775	-0.467554	0.246789	-1.060030	0.372873	-0.056905	-0.201410	-0.903970
31322	2.502123	3.681662	8.941214	0.046727	-0.003417	-0.081767	-0.470459	0.243806	-1.061032	0.371130	-0.056387	-0.202345	-0.904511
31323	2.107846	3.429281	8.338909	0.072072	-0.020669	0.047389	-0.471515	0.242419	-1.060393	0.371546	-0.056452	-0.203727	-0.904025
31324	2.340393	3.705384	8.522077	0.237945	-0.038650	-0.102566	-0.474412	0.236639	-1.061215	0.369463	-0.055067	-0.208399	-0.903900
31325	2.804175	3.335160	8.784609	0.265593	0.045443	-0.112643	-0.473328	0.228871	-1.064561	0.367460	-0.051850	-0.212988	-0.903837
31326	3.357597	3.286944	8.773070	0.190728	0.118447	0.074894	-0.469856	0.219435	-1.064500	0.369172	-0.048725	-0.215452	-0.902728
31327	3.409587	2.831522	8.547034	0.158836	0.163186	0.267823	-0.467980	0.212601	-1.066752	0.374427	-0.045863	-0.216858	-0.900374
31328	2.768655	3.203460	8.981883	0.193901	0.182207	0.372491	-0.462394	0.204903	-1.065452	0.381732	-0.042845	-0.218599	-0.897028
31329	2.350607	3.535722	9.149477	0.193891	0.111375	0.359735	-0.459987	0.197287	-1.064515	0.388402	-0.041053	-0.220909	-0.893677
31330	2.172277	3.221771	9.013991	0.207593	0.048615	0.240965	-0.454933	0.190083	-1.059837	0.392767	-0.039727	-0.224007	-0.891054
31331	2.506718	3.256993	9.247834	0.063476	-0.002446	0.100421	-0.455974	0.183385	-1.058965	0.394177	-0.039836	-0.225041	-0.890165
31332	2.887344	3.125539	9.241249	-0.046389	-0.048665	0.027208	-0.458489	0.182531	-1.055743	0.394181	-0.041257	-0.224549	-0.890223
31333	3.070479	3.136116	8.982024	-0.122527	-0.056117	-0.020853	-0.460481	0.183947	-1.054601	0.393047	-0.043282	-0.222769	-0.891075
31334	2.891412	3.050288	8.519856	-0.163074	-0.025529	0.021705	-0.460622	0.187057	-1.056111	0.393172	-0.045129	-0.220028	-0.891609
31335	2.570680	3.330892	8.483829	-0.105220	0.051208	-0.042100	-0.460105	0.191213	-1.055179	0.392146	-0.045036	-0.217729	-0.892629
31336	2.794631	3.339850	8.861303	-0.090419	0.069466	-0.055257	-0.458120	0.191984	-1.054237	0.391309	-0.044299	-0.215601	-0.893550
31337	2.931602	3.735548	8.694035	-0.102107	0.107625	0.051882	-0.454672	0.190826	-1.055925	0.392205	-0.043598	-0.212849	-0.893851
31338	2.666482	3.910364	8.718278	0.012305	0.054842	0.139477	-0.452283	0.189377	-1.055998	0.394746	-0.043183	-0.212491	-0.892837
31339	2.385288	3.657662	8.624907	0.095070	-0.040151	0.125058	-0.453333	0.185709	-1.053285	0.396482	-0.043879	-0.214392	-0.891579
31340	2.133360	3.420072	8.686363	0.057439	-0.044098	-0.016474	-0.453853	0.182375	-1.053519	0.395836	-0.044210	-0.215755	-0.891521
31341	1.993989	3.393292	8.889286	0.003379	0.008406	-0.072862	-0.455174	0.181295	-1.053807	0.394165	-0.043891	-0.215797	-0.892266
31342	2.321825	3.268185	9.088032	-0.043338	0.031039	-0.140125	-0.454909	0.180815	-1.051410	0.391581	-0.043135	-0.214877	-0.893662
31343	2.663958	3.342342	8.934298	0.007872	0.021724	-0.104736	-0.452794	0.182469	-1.052589	0.389399	-0.042410	-0.214909	-0.894642
31344	2.552869	3.301474	8.796408	0.042149	0.018624	-0.040081	-0.454248	0.181389	-1.052741	0.388688	-0.041622	-0.215529	-0.894839
31345	2.414136	3.464023	8.863133	0.038355	0.016540	-0.101085	-0.451995	0.181065	-1.053046	0.386573	-0.040772	-0.216140	-0.895646
31346	2.263242	3.330178	8.577900	0.196889	0.014308	-0.173051	-0.450399	0.178754	-1.051259	0.383611	-0.038280	-0.219670	-0.896171
31347	2.342499	3.698207	9.143188	0.042969	0.008911	-0.006524	-0.449057	0.172851	-1.050926	0.383158	-0.037935	-0.220342	-0.896215
31348	2.298155	3.583296	8.954953	-0.040624	0.008382	0.057767	-0.448132	0.173515	-1.050379	0.384082	-0.038393	-0.219478	-0.896012
31349	2.247460	3.533803	8.703447	0.002025	0.021321	-0.019796	-0.449059	0.173694	-1.051167	0.383413	-0.038076	-0.219327	-0.896349
31350	2.260604	3.631154	8.876417	0.030284	0.010459	-0.002106	-0.447738	0.174768	-1.050612	0.383366	-0.037681	-0.219765	-0.896278
31351	2.228142	3.538312	8.753366	0.037062	-0.012911	0.010157	-0.449063	0.174801	-1.050730	0.383108	-0.037833	-0.220481	-0.896206
31352	2.329196	3.593560	8.873992	0.009268	-0.017504	-0.028887	-0.447869	0.173979	-1.046475	0.382442	-0.037981	-0.220776	-0.896411
31353	2.375506	3.562833	8.764924	0.001058	-0.006227	-0.056253	-0.448139	0.175554	-1.047898	0.380995	-0.037996	-0.220846	-0.897010
31354	2.343989	3.569547	8.802418	0.005950	-0.008425	-0.037680	-0.447348	0.177223	-1.048391	0.380254	-0.037957	-0.221020	-0.897283
31355	2.415704	3.638828	8.929257	-0.016389	-0.011983	-0.044868	-0.447877	0.177308	-1.051603	0.378972	-0.038259	-0.220811	-0.897864
31356	2.352721	3.608537	8.744625	-0.071524	-0.012638	-0.001705	-0.448684	0.181378	-1.051732	0.378795	-0.039043	-0.219599	-0.898202
31357	2.317162	3.578771	8.806339	-0.020439	-0.000064	-0.025327	-0.447369	0.184261	-1.050850	0.377912	-0.039248	-0.219214	-0.898659
31358	2.349993	3.501684	8.740534	-0.056686	-0.004201	-0.050224	-0.446848	0.187677	-1.054236	0.376925	-0.039552	-0.218242	-0.899296
31359	2.364522	3.482515	8.615962	0.094423	0.019112	-0.042528	-0.448838	0.188868	-1.055517	0.375905	-0.038475	-0.219793	-0.899392
31360	2.371510	3.672012	8.956534	-0.035563	-0.001669	0.034713	-0.446321	0.188775	-1.053939	0.376411	-0.038959	-0.219112	-0.899326
31361	2.411855	3.580496	8.876626	-0.027437	-0.021787	0.131855	-0.447512	0.188405	-1.054876	0.378253	-0.040301	-0.218644	-0.898607
31362	2.329857	3.542586	8.761270	-0.081356	-0.008024	0.131797	-0.446989	0.191120	-1.058151	0.380410	-0.041679	-0.217109	-0.898006
31363	2.306973	3.462059	8.679338	0.017252	0.017114	0.083653	-0.447523	0.192861	-1.060505	0.381589	-0.041768	-0.217186	-0.897483
31364	2.261928	3.577785	8.958696	0.014368	0.019552	0.056251	-0.447519	0.191454	-1.060013	0.382580	-0.041596	-0.217223	-0.897060
31365	2.354892	3.521207	8.880139	-0.001879	0.017597	0.057940	-0.448049	0.190992	-1.057606	0.383282	-0.041704	-0.216972	-0.896816
31366	2.330662	3.511051	8.816892	-0.010684	0.017695	0.050847	-0.448712	0.191432	-1.057853	0.384145	-0.041735	-0.216578	-0.896541
31367	2.350237	3.501697	8.817563	-0.043776	0.032605	0.011936	-0.447387	0.191387	-1.057198	0.384050	-0.041693	-0.215499	-0.896843
31368	2.330229	3.530460	8.802291	-0.016164	0.022780	-0.012791	-0.447526	0.193340	-1.057000	0.383808	-0.041395	-0.215021	-0.897075
31369	2.331210	3.484360	8.821924	0.007070	0.028133	-0.005610	-0.446197	0.192070	-1.057727	0.383420	-0.040964	-0.214905	-0.897289
31370	2.349986	3.521116	8.860734	-0.011881	0.011166	0.026926	-0.446725	0.191369	-1.057072	0.383831	-0.041016	-0.214559	-0.897193
31371	2.353391	3.467773	8.834764	-0.023038	0.008965	0.040140	-0.445935	0.192725	-1.056099	0.384156	-0.041355	-0.214015	-0.897168
31372	2.385065	3.463496	8.862246	-0.006669	0.005725	0.033091	-0.445665	0.191029	-1.055485	0.384655	-0.041492	-0.213799	-0.897000
31373	2.405297	3.425028	8.887226	-0.024637	-0.003249	0.030321	-0.445934	0.192294	-1.055576	0.384751	-0.042023	-0.213329	-0.897046
31374	2.430381	3.381791	8.883508	-0.035070	0.009395	0.018873	-0.445402	0.191876	-1.056132	0.385001	-0.042249	-0.212588	-0.897104
31375	2.411494	3.362033	8.916775	-0.056622	0.019882	0.018877	-0.445141	0.193317	-1.058371	0.384963	-0.042566	-0.211372	-0.897392
31376	2.392967	3.308288	8.849216	-0.009976	0.011269	0.023396	-0.444350	0.194679	-1.057665	0.385345	-0.042580	-0.211064	-0.897300
31377	2.270747	3.354612	8.806606	0.031873	0.034937	-0.056747	-0.444745	0.194009	-1.058487	0.384088	-0.041626	-0.211382	-0.897809
31378	2.112755	3.477953	8.666039	0.324959	0.134164	-0.230207	-0.442350	0.189993	-1.056227	0.380715	-0.035781	-0.216346	-0.898315
31379	2.082958	4.123170	9.444923	0.202099	0.424953	-0.165117	-0.435473	0.193368	-1.051904	0.379296	-0.026026	-0.216820	-0.899136
31380	2.577880	3.496109	8.737940	0.151263	0.197854	0.084283	-0.428968	0.188438	-1.050392	0.381634	-0.021729	-0.217954	-0.897986
31381	2.720984	3.654085	9.010718	0.009657	-0.051969	0.287302	-0.428563	0.185895	-1.049538	0.386157	-0.024011	-0.218373	-0.895891
31382	2.249524	3.446466	8.805262	0.044555	-0.113072	0.251775	-0.429488	0.184879	-1.046876	0.390048	-0.026842	-0.219883	-0.893753
31383	1.873940	3.604737	9.042867	-0.111614	-0.023909	0.115778	-0.429192	0.174905	-1.050687	0.391542	-0.028816	-0.217980	-0.893504
31384	2.225609	3.414466	8.703677	-0.230967	-0.021793	0.205532	-0.431058	0.178563	-1.050012	0.394791	-0.031974	-0.213866	-0.892961
31385	2.279200	3.398446	8.691001	-0.159408	-0.055234	0.216140	-0.435310	0.183500	-1.054100	0.397901	-0.035318	-0.211284	-0.892069
31386	2.293588	3.287050	8.706724	-0.026987	-0.058381	0.244827	-0.436114	0.186600	-1.054528	0.401843	-0.037669	-0.211064	-0.890256
31387	2.330598	3.273171	8.828312	0.053479	-0.066255	0.195510	-0.436645	0.187073	-1.056386	0.404677	-0.039423	-0.212369	-0.888584
31388	2.061025	3.501357	9.314152	-0.101285	-0.075886	-0.079063	-0.438499	0.187137	-1.057302	0.402792	-0.041296	-0.211225	-0.889628
31389	2.308508	3.423275	8.920373	-0.275647	0.076347	-0.397830	-0.436663	0.193553	-1.058863	0.395380	-0.040637	-0.205988	-0.894199
31390	2.343413	3.326783	8.621304	0.023818	0.009278	-0.028656	-0.437199	0.195182	-1.056255	0.394902	-0.040198	-0.206344	-0.894348
31391	2.225193	3.375663	9.093884	0.039036	-0.002088	0.004927	-0.439050	0.194268	-1.057203	0.394602	-0.040106	-0.207021	-0.894328
