# Supplementary material for: Identification of Haptic Based Guiding Using Hard Reins
Source: PLoS One. 2015 Jul 22;10(7):e0132020. doi: 10.1371/journal.pone.0132020 (PMC4511788; doi:10.1371/journal.pone.0132020)
Supplement: S2 File — (ZIP) [file pone.0132020.s002.zip › MotionData2/Subject10/T17/fc17.txt]

// Start Time: 0
// Sample rate: 25.0Hz
// Scenario: 4.9
// Firmware Version: 2.6.1
Counter	Acc_X	Acc_Y	Acc_Z	Gyr_X	Gyr_Y	Gyr_Z	Mag_X	Mag_Y	Mag_Z	Quat_w	Quat_x	Quat_y	Quat_z
31983	8.006795	-1.198003	5.588618	0.054385	0.004619	0.008251	-0.511162	-0.084230	-0.644885	0.836609	0.087730	-0.457143	0.288807
31984	7.936279	-1.192348	5.570957	0.039734	0.029371	-0.001243	-0.510898	-0.085056	-0.644642	0.836791	0.088265	-0.456457	0.289202
31985	7.914043	-1.245825	5.594922	0.029488	0.026725	0.004887	-0.510894	-0.086710	-0.644412	0.836944	0.088455	-0.455877	0.289613
31986	7.986922	-1.247554	5.694907	0.007238	0.039892	0.009363	-0.509841	-0.085589	-0.645184	0.837219	0.088287	-0.455221	0.289903
31987	7.982150	-1.223672	5.734098	0.003600	0.051491	-0.003680	-0.509832	-0.088204	-0.645104	0.837694	0.087976	-0.454358	0.289980
31988	7.875317	-1.174670	5.776004	-0.008122	0.038759	-0.019404	-0.507444	-0.087867	-0.648128	0.838149	0.087820	-0.453758	0.289650
31989	7.807439	-1.132684	5.763642	-0.015484	0.018042	-0.029923	-0.507454	-0.088298	-0.646695	0.838510	0.087622	-0.453510	0.289055
31990	7.809870	-1.135025	5.753867	-0.027987	0.004360	-0.042137	-0.506775	-0.090057	-0.648569	0.838815	0.087542	-0.453561	0.288111
31991	7.865801	-1.147305	5.723345	-0.032231	-0.015041	-0.029958	-0.508614	-0.090629	-0.648305	0.838907	0.087254	-0.453958	0.287304
31992	7.895215	-1.115704	5.696482	-0.039595	-0.032259	-0.042196	-0.507583	-0.089404	-0.646454	0.838905	0.087181	-0.454691	0.286170
31993	7.929464	-1.091318	5.659719	-0.032806	-0.028703	-0.049181	-0.507722	-0.088309	-0.646039	0.838983	0.087141	-0.455283	0.285009
31994	7.963758	-1.052745	5.657054	-0.045325	-0.019503	-0.071796	-0.508241	-0.088028	-0.646946	0.839284	0.087151	-0.455784	0.283316
31995	7.959012	-1.033209	5.650178	-0.046983	-0.019545	-0.068305	-0.509040	-0.087499	-0.645882	0.839576	0.087002	-0.456266	0.281715
31996	8.041612	-1.067287	5.594517	-0.067719	-0.020279	-0.068231	-0.509052	-0.087794	-0.644316	0.839870	0.086628	-0.456906	0.279912
31997	7.995423	-1.057302	5.605411	-0.062017	-0.014541	-0.047305	-0.507727	-0.086934	-0.646011	0.840111	0.086013	-0.457424	0.278530
31998	7.963698	-1.062479	5.659338	-0.060240	-0.005789	-0.049034	-0.508789	-0.085300	-0.645448	0.840424	0.085488	-0.457813	0.277106
31999	7.988123	-1.057241	5.605581	-0.037443	-0.011489	-0.031669	-0.508005	-0.085438	-0.644801	0.840561	0.085129	-0.458166	0.276214
32000	7.990500	-1.066969	5.605387	-0.057013	0.003393	-0.024590	-0.508005	-0.084191	-0.645431	0.840809	0.084393	-0.458420	0.275262
32001	8.007442	-1.084045	5.599910	-0.055544	-0.011388	-0.029865	-0.508000	-0.084460	-0.645961	0.840966	0.083717	-0.458873	0.274233
32002	7.985573	-1.081276	5.585927	-0.039215	-0.016716	-0.031677	-0.508273	-0.081157	-0.646155	0.841044	0.083442	-0.459357	0.273265
32003	8.026951	-1.081514	5.575283	-0.037577	-0.002586	-0.042102	-0.508674	-0.082695	-0.644611	0.841317	0.083135	-0.459541	0.272207
32004	8.065671	-1.115975	5.588426	0.000752	-0.007516	-0.026517	-0.507628	-0.082000	-0.644343	0.841373	0.083451	-0.459658	0.271738
32005	8.046395	-1.086476	5.569921	-0.006529	-0.005192	-0.004689	-0.508555	-0.078144	-0.645308	0.841366	0.083339	-0.459780	0.271589
32006	8.026851	-1.100822	5.565325	0.009654	-0.035056	-0.002206	-0.508429	-0.077874	-0.644780	0.841040	0.083700	-0.460358	0.271508
32007	8.053769	-1.083549	5.518945	0.017237	0.001350	0.011833	-0.508683	-0.079801	-0.644947	0.840963	0.083803	-0.460269	0.271865
32008	8.080401	-1.105694	5.525279	-0.003599	-0.012510	0.013606	-0.509730	-0.081051	-0.644833	0.840756	0.083714	-0.460558	0.272042
32009	8.051206	-1.112305	5.487119	0.007061	-0.011032	0.025786	-0.510268	-0.080523	-0.643509	0.840505	0.083587	-0.460759	0.272517
32010	8.104607	-1.130059	5.514688	0.022663	0.001120	0.022297	-0.510006	-0.079691	-0.643756	0.840344	0.083765	-0.460694	0.273067
32011	8.083003	-1.081178	5.501355	0.015368	-0.012620	0.011803	-0.510280	-0.078880	-0.642821	0.840139	0.083920	-0.460855	0.273380
32012	8.051118	-1.120013	5.525751	0.003267	-0.017797	0.013568	-0.511589	-0.079024	-0.643339	0.839883	0.083957	-0.461199	0.273575
32013	8.084984	-1.142833	5.587597	-0.004149	-0.006814	-0.014284	-0.511727	-0.080005	-0.642047	0.839906	0.083993	-0.461325	0.273279
32014	8.060901	-1.105853	5.554782	-0.004175	-0.008548	-0.014296	-0.511595	-0.078618	-0.642806	0.839902	0.084109	-0.461508	0.272948
32015	8.026729	-1.134104	5.501901	0.035399	-0.010449	-0.022270	-0.512372	-0.080824	-0.643106	0.839869	0.084904	-0.461466	0.272876
32016	8.041179	-1.167775	5.462348	0.039098	-0.012412	-0.010942	-0.512365	-0.083303	-0.642893	0.839729	0.085748	-0.461481	0.273016
32017	8.080460	-1.109747	5.452581	0.085401	-0.016029	-0.025043	-0.513561	-0.084998	-0.640429	0.839570	0.087438	-0.461257	0.273348
32018	8.104084	-1.213001	5.552259	0.074949	-0.024699	-0.025894	-0.513810	-0.087195	-0.640995	0.839340	0.089079	-0.461256	0.273525
32019	8.043857	-1.128778	5.445892	0.095876	-0.040820	-0.009447	-0.515384	-0.090252	-0.639865	0.838842	0.090930	-0.461417	0.274172
32020	8.105108	-1.070264	5.375093	0.106878	-0.041396	0.020178	-0.517210	-0.093849	-0.639792	0.838136	0.092782	-0.461599	0.275402
32021	8.143806	-1.109526	5.383326	0.128239	-0.022668	0.039369	-0.518783	-0.095519	-0.639552	0.837465	0.094623	-0.461368	0.277198
32022	8.158670	-1.047483	5.468610	0.144434	-0.021544	0.068979	-0.519454	-0.096102	-0.637462	0.836598	0.096529	-0.461097	0.279599
32023	8.141555	-1.057289	5.490657	0.132670	-0.007621	0.077773	-0.521531	-0.099407	-0.638953	0.835828	0.098003	-0.460657	0.282104
32024	8.254496	-1.319546	5.411676	0.244411	-0.022070	0.053028	-0.522315	-0.104806	-0.636959	0.834821	0.101739	-0.459783	0.285171
32025	8.334920	-0.887591	5.360279	0.288367	-0.014707	0.011019	-0.523628	-0.113815	-0.632935	0.834013	0.106462	-0.458435	0.287968
32026	8.296169	-0.821263	5.538871	0.298950	0.040049	0.075679	-0.524519	-0.120701	-0.633196	0.833271	0.110547	-0.456233	0.292044
32027	8.247126	-0.911638	5.407969	0.386188	0.098682	0.084315	-0.524491	-0.129378	-0.632581	0.832788	0.115566	-0.452544	0.297174
32028	8.198703	-0.853842	5.487391	0.506283	0.136513	0.066614	-0.522735	-0.139114	-0.633965	0.832399	0.122591	-0.447429	0.303135
32029	8.242644	-0.823030	5.520712	0.617131	0.178380	0.019311	-0.520710	-0.153544	-0.633872	0.832285	0.131532	-0.440776	0.309383
32030	8.005080	-0.631215	5.700841	0.668743	0.225708	-0.010417	-0.517478	-0.168616	-0.636551	0.832490	0.141352	-0.432851	0.315626
32031	7.865243	-0.406684	5.700004	0.629091	0.261146	-0.018969	-0.512416	-0.187836	-0.636181	0.833007	0.150260	-0.424484	0.321457
32032	7.739669	-0.212973	5.841254	0.577123	0.305619	-0.041408	-0.507482	-0.202347	-0.638337	0.834046	0.158269	-0.415556	0.326544
32033	7.645211	-0.051907	6.276715	0.474921	0.183444	-0.110393	-0.501900	-0.216311	-0.639701	0.834744	0.165830	-0.409056	0.329204
32034	7.516665	0.416703	6.145923	0.347968	0.164506	-0.170333	-0.499223	-0.228941	-0.639970	0.836019	0.171957	-0.403476	0.329711
32035	7.672712	0.482638	6.208631	0.239047	0.156485	-0.166531	-0.495726	-0.244560	-0.642661	0.837550	0.176204	-0.398720	0.329370
32036	7.361075	0.873771	6.202028	0.130494	0.142995	-0.140174	-0.491475	-0.250121	-0.645814	0.839127	0.178587	-0.394998	0.328556
32037	7.455863	0.440464	6.239674	0.006429	0.064465	-0.092873	-0.489871	-0.254215	-0.647217	0.840239	0.178960	-0.393544	0.327254
32038	7.305492	0.524422	6.227394	0.059555	0.032747	-0.098384	-0.489857	-0.256131	-0.648041	0.840913	0.180537	-0.392285	0.326167
32039	7.514587	0.493530	6.224545	0.053750	0.009010	-0.037341	-0.489439	-0.260797	-0.648791	0.841054	0.181630	-0.391641	0.325968
32040	7.621066	0.395294	6.244899	0.058581	-0.017185	-0.042636	-0.492174	-0.264109	-0.650146	0.840970	0.183080	-0.391426	0.325632
32041	7.646559	0.589618	6.213180	0.035979	-0.016948	-0.046075	-0.492433	-0.266043	-0.649790	0.841028	0.184111	-0.391301	0.325051
32042	7.622087	0.535711	6.058016	-0.022144	-0.015187	-0.018860	-0.494135	-0.265635	-0.650686	0.841104	0.183999	-0.391666	0.324479
32043	7.671350	0.639610	6.063200	-0.047619	-0.022410	0.006486	-0.493753	-0.263989	-0.650002	0.841080	0.183255	-0.392375	0.324104
32044	7.661276	0.576805	6.043168	-0.016375	-0.022730	0.011633	-0.496379	-0.263183	-0.650491	0.840875	0.183051	-0.392939	0.324067
32045	7.711133	0.778100	6.020669	-0.019268	0.043295	0.088574	-0.498092	-0.260855	-0.650956	0.840727	0.181727	-0.392663	0.325528
32046	7.548076	0.368436	6.096084	-0.004395	0.020036	0.062315	-0.499675	-0.256589	-0.652170	0.840484	0.181048	-0.392616	0.326590
32047	7.583681	0.639698	6.123336	-0.016576	-0.006281	0.074465	-0.498606	-0.259181	-0.653146	0.840024	0.180205	-0.393103	0.327653
32048	7.653507	0.521978	6.178158	-0.043527	-0.010140	0.106829	-0.500200	-0.256455	-0.652295	0.839374	0.178732	-0.393970	0.329081
32049	7.630380	0.313233	6.195091	-0.020415	0.015193	0.043178	-0.500988	-0.254386	-0.653296	0.839299	0.177928	-0.394007	0.329663
32050	7.587625	0.474895	6.096686	0.010282	0.024079	0.022155	-0.500189	-0.256854	-0.653351	0.839285	0.177795	-0.393644	0.330203
32051	7.761945	0.364195	6.313841	0.027259	0.015306	0.011654	-0.499914	-0.258216	-0.654297	0.839248	0.178042	-0.393252	0.330631
32052	7.644508	0.203076	6.047920	-0.014045	0.010317	0.018734	-0.500582	-0.255333	-0.654235	0.839243	0.177608	-0.393273	0.330853
32053	7.590018	0.474501	6.130523	-0.044463	0.015259	0.051947	-0.500454	-0.254230	-0.654345	0.839190	0.176336	-0.393504	0.331391
32054	7.534887	0.207453	6.176420	-0.031192	0.016740	0.061527	-0.500986	-0.252307	-0.654434	0.839001	0.175246	-0.393675	0.332244
32055	7.581882	0.342761	6.196631	-0.009894	0.007966	0.053583	-0.501758	-0.250490	-0.657275	0.838757	0.174585	-0.393803	0.333057
32056	7.693727	0.336414	6.244804	-0.018064	0.007631	0.075431	-0.503082	-0.248581	-0.656965	0.838363	0.173655	-0.394091	0.334190
32057	7.605796	0.281245	6.253314	-0.049170	0.013832	0.032790	-0.502051	-0.246110	-0.655614	0.838438	0.172461	-0.394309	0.334364
32058	7.622982	0.280225	6.112468	-0.019129	0.002111	-0.010942	-0.501372	-0.247315	-0.657739	0.838577	0.172234	-0.394396	0.334029
32059	7.552599	0.319269	6.148548	-0.023892	0.001181	0.048368	-0.499941	-0.244969	-0.657179	0.838359	0.171430	-0.394711	0.334617
32060	7.613213	-0.146903	6.111455	-0.004320	0.016070	-0.017880	-0.501376	-0.245936	-0.657973	0.838602	0.171415	-0.394441	0.334334
32061	7.671389	0.667531	6.172554	-0.075020	0.007964	0.083409	-0.501767	-0.243998	-0.659242	0.838375	0.169436	-0.395106	0.335127
32062	7.569169	-0.167182	6.223563	-0.008758	-0.009113	0.027415	-0.501907	-0.242351	-0.658947	0.838129	0.169159	-0.395442	0.335485
32063	7.653795	0.139121	6.117012	0.014192	-0.011270	-0.063393	-0.500856	-0.242618	-0.658829	0.838427	0.169954	-0.395337	0.334461
32064	7.698407	0.297890	6.212671	-0.039770	-0.026675	0.046617	-0.501645	-0.241243	-0.659320	0.838026	0.169114	-0.396243	0.334819
32065	7.565741	0.085096	6.241761	-0.029236	-0.019112	0.008230	-0.502705	-0.239052	-0.659269	0.837928	0.168667	-0.396803	0.334625
32066	7.653870	0.176562	6.243449	0.006618	-0.019746	0.029062	-0.501665	-0.238505	-0.658218	0.837543	0.168696	-0.397223	0.335078
32067	7.792438	-0.284844	6.153777	0.008083	-0.021716	-0.066827	-0.502450	-0.239754	-0.657975	0.837798	0.169478	-0.397328	0.333919
32068	7.592147	0.411942	6.078737	-0.007471	-0.032410	0.064794	-0.504028	-0.240465	-0.657453	0.837110	0.169083	-0.398170	0.334840
32069	7.473588	0.554707	6.211835	0.134776	0.001515	-0.042845	-0.502979	-0.241565	-0.656697	0.836961	0.171658	-0.397111	0.335161
32070	7.755527	0.060421	6.130490	0.003685	-0.006023	0.044837	-0.504054	-0.236629	-0.656067	0.836605	0.171400	-0.397384	0.335857
32071	7.619195	0.054062	6.152919	-0.091442	0.028689	0.104506	-0.504570	-0.232744	-0.659000	0.836450	0.168828	-0.397894	0.336940
32072	7.617382	-0.282049	6.036797	0.027095	0.016746	0.032635	-0.504313	-0.232612	-0.658344	0.836258	0.168928	-0.397575	0.337743
32073	7.621545	0.454876	6.124673	0.048286	0.002668	0.030713	-0.503127	-0.233147	-0.658625	0.835916	0.169454	-0.397330	0.338614
32074	7.622713	-0.162935	6.236914	-0.002147	-0.010260	0.092820	-0.504977	-0.231522	-0.658056	0.835198	0.168768	-0.397864	0.340096
32075	7.697129	0.065521	6.153703	0.018525	0.010716	0.083211	-0.505509	-0.229876	-0.658019	0.834660	0.168314	-0.397864	0.341639
32076	7.579924	0.025981	6.308388	0.024566	-0.017481	0.095312	-0.504992	-0.229884	-0.656975	0.833773	0.168103	-0.398342	0.343348
32077	7.763530	-0.219876	6.228008	0.029960	-0.020998	-0.014564	-0.505398	-0.227969	-0.656411	0.833611	0.168825	-0.398461	0.343248
32078	7.263982	0.505058	6.254711	0.016096	0.002947	0.138908	-0.505525	-0.229901	-0.656055	0.832611	0.167984	-0.398803	0.345682
32079	7.557140	0.307011	6.375868	0.185314	-0.041875	0.071191	-0.506335	-0.227174	-0.654685	0.831172	0.170765	-0.398460	0.348171
32080	7.540201	-0.109655	6.312217	0.096974	-0.034355	0.131696	-0.507140	-0.226101	-0.653086	0.829654	0.171560	-0.398848	0.350944
32081	7.729551	-0.211884	6.190166	0.058803	-0.021645	0.117927	-0.509118	-0.225579	-0.652407	0.828466	0.171708	-0.399201	0.353270
32082	7.507466	0.091345	6.160873	0.101184	-0.051905	0.136840	-0.510571	-0.227682	-0.650473	0.826723	0.172672	-0.399850	0.356137
32083	7.455621	-0.034589	6.174805	0.111170	-0.061565	0.082709	-0.515188	-0.228172	-0.647960	0.825275	0.174246	-0.400356	0.358155
32084	7.604825	0.109148	6.231516	0.198526	-0.146217	0.087456	-0.517308	-0.230159	-0.644841	0.822774	0.177873	-0.401686	0.360628
32085	7.425256	0.165802	6.076666	0.253765	-0.202849	0.109778	-0.522596	-0.234694	-0.638604	0.819457	0.182589	-0.403560	0.363717
32086	7.482967	0.048664	6.088193	0.304269	-0.279223	0.160026	-0.528950	-0.236216	-0.632039	0.814901	0.188309	-0.406533	0.367705
32087	7.560325	-0.007246	6.255099	0.305681	-0.374109	0.188556	-0.537943	-0.240829	-0.622503	0.809314	0.194452	-0.411039	0.371815
32088	7.711968	0.095190	6.093251	0.252366	-0.356758	0.272509	-0.547866	-0.243666	-0.612663	0.803329	0.198947	-0.416013	0.376848
32089	7.710091	-0.179508	6.350881	0.110339	-0.324844	0.359398	-0.555966	-0.240696	-0.603507	0.797489	0.200102	-0.421755	0.382221
32090	8.112437	-0.408925	6.590133	0.023708	-0.191002	0.326974	-0.566171	-0.235678	-0.594820	0.793256	0.199190	-0.425952	0.386825
32091	7.512798	-0.195736	6.435109	-0.091988	-0.108623	0.217523	-0.570430	-0.229161	-0.591124	0.791075	0.196612	-0.429150	0.389069
32092	6.942583	-1.215399	6.232799	-0.262801	-0.123693	0.104602	-0.573243	-0.220691	-0.588447	0.790215	0.192526	-0.433593	0.387932
32093	6.955129	-1.193601	6.007641	-0.461680	-0.179962	0.007327	-0.574473	-0.211502	-0.586947	0.790425	0.186366	-0.439891	0.383396
32094	7.311567	-1.897012	5.681891	-0.525310	-0.145539	-0.042855	-0.577921	-0.200651	-0.588018	0.791381	0.179554	-0.446071	0.377487
32095	8.288487	-1.678505	5.798027	-0.521554	-0.048657	-0.107008	-0.575336	-0.190864	-0.587319	0.793664	0.172346	-0.450237	0.371054
32096	9.309412	-1.407934	6.001053	-0.437512	-0.083749	-0.153450	-0.571948	-0.182291	-0.587960	0.795518	0.167406	-0.454303	0.364328
32097	8.294666	-0.270872	5.377253	-0.428638	-0.001679	-0.129102	-0.571840	-0.175266	-0.588346	0.797919	0.161499	-0.456882	0.358471
32098	8.066163	-0.400032	4.501771	-0.376452	-0.038191	-0.259354	-0.570797	-0.169455	-0.590073	0.800608	0.158138	-0.459372	0.350709
32099	9.005778	-0.271395	4.871722	-0.419710	0.000282	-0.470069	-0.567118	-0.168309	-0.590732	0.805226	0.155502	-0.460705	0.339384
32100	9.110295	-0.277949	4.944274	-0.646685	-0.037458	-0.516599	-0.563295	-0.165897	-0.593463	0.810281	0.150089	-0.464066	0.324900
32101	9.088717	-0.692464	4.689480	-0.763689	0.072767	-0.470550	-0.557378	-0.157940	-0.597802	0.816205	0.141399	-0.466322	0.310418
32102	8.727276	-0.536572	4.482134	-0.684859	0.068424	-0.341772	-0.555028	-0.143266	-0.602900	0.820798	0.132972	-0.468475	0.298564
32103	8.290663	-0.331700	4.294171	-0.579825	-0.010260	-0.166196	-0.554508	-0.134134	-0.606391	0.823182	0.124912	-0.471634	0.290397
32104	8.296234	-0.187382	4.409897	-0.403382	-0.107029	0.003964	-0.555337	-0.122301	-0.606937	0.823120	0.118856	-0.475772	0.286335
32105	8.287926	0.083178	4.535004	-0.347261	-0.129918	0.094421	-0.558136	-0.112425	-0.606591	0.822138	0.112886	-0.480137	0.284279
32106	8.864946	-0.246748	4.727629	-0.202866	-0.160949	-0.008888	-0.559629	-0.105039	-0.604208	0.821082	0.110554	-0.483950	0.281770
32107	9.062397	-0.153263	4.901152	-0.094827	-0.167623	-0.081597	-0.563218	-0.103617	-0.599700	0.820108	0.110691	-0.487096	0.279119
32108	8.772220	-0.289743	4.736423	-0.087781	-0.141881	-0.051048	-0.566398	-0.102306	-0.597031	0.819190	0.110546	-0.489837	0.277068
32109	8.562203	-0.439666	4.627761	0.040279	-0.061425	-0.004981	-0.567734	-0.102354	-0.594272	0.818509	0.111594	-0.490661	0.277203
32110	8.535653	-0.409866	4.587637	0.169165	-0.075462	0.046059	-0.569985	-0.104066	-0.591276	0.817120	0.114336	-0.491097	0.279403
32111	8.630965	-0.342516	4.569445	0.256441	-0.133146	0.111940	-0.574196	-0.108409	-0.588450	0.814565	0.118201	-0.492148	0.283379
32112	8.722927	-0.426069	4.590344	0.331133	-0.121232	0.200749	-0.577638	-0.110699	-0.584148	0.811412	0.122314	-0.492743	0.289575
32113	8.649704	-0.505625	4.377831	0.423547	-0.041030	0.277461	-0.580671	-0.115454	-0.580552	0.808299	0.126744	-0.491681	0.298058
32114	8.919540	-0.535586	4.463180	0.564634	-0.016151	0.394049	-0.584368	-0.117181	-0.577415	0.804256	0.132119	-0.489560	0.309917
32115	9.157648	-0.901185	5.072320	0.682177	0.021131	0.453206	-0.587241	-0.125488	-0.575725	0.799716	0.138578	-0.486206	0.323812
32116	9.074878	-0.955964	4.821640	0.713133	0.082288	0.495148	-0.589076	-0.132421	-0.572967	0.795172	0.144671	-0.481595	0.338877
32117	8.680219	-1.053409	4.720412	0.591555	0.262534	0.541320	-0.590094	-0.136255	-0.575262	0.792176	0.147137	-0.475004	0.353807
32118	7.438861	-1.057904	4.993571	0.672282	0.090085	0.594485	-0.591398	-0.138745	-0.575302	0.786677	0.151536	-0.470516	0.369853
32119	7.351725	-1.390162	5.034436	0.595812	0.007406	0.451445	-0.595213	-0.140037	-0.573990	0.781495	0.156630	-0.467380	0.382477
32120	8.210288	-1.433216	5.188323	0.561768	-0.173946	0.323819	-0.599938	-0.150182	-0.569833	0.775545	0.163727	-0.466807	0.392192
32121	8.604835	-1.754501	5.399813	0.435682	-0.145440	0.233649	-0.604840	-0.155832	-0.562181	0.770869	0.169445	-0.466451	0.399340
32122	8.528404	-1.887169	5.603076	0.280278	-0.032345	0.227449	-0.608815	-0.156894	-0.557457	0.767760	0.171931	-0.465501	0.405332
32123	8.108893	-2.104074	5.348181	0.250554	0.059245	0.205072	-0.611978	-0.157217	-0.556131	0.765756	0.173338	-0.463309	0.410995
32124	7.955251	-1.715861	5.483163	0.227199	0.063565	0.168455	-0.610527	-0.159686	-0.555666	0.764151	0.174751	-0.461080	0.415861
32125	7.519918	-2.118558	5.359159	0.278947	-0.051418	0.130444	-0.614874	-0.155870	-0.556083	0.761596	0.178130	-0.460025	0.420260
32126	7.661657	-1.985483	5.507898	0.304741	-0.064385	0.054455	-0.616470	-0.161040	-0.551196	0.759444	0.182820	-0.458668	0.423609
32127	7.823332	-1.802269	5.497087	0.150161	-0.045541	0.093344	-0.618832	-0.168395	-0.548181	0.757685	0.184469	-0.458436	0.426289
32128	7.699970	-2.097231	5.486052	0.041322	0.041179	0.130554	-0.618713	-0.166476	-0.547489	0.756790	0.183562	-0.457976	0.428756
32129	7.626266	-2.263942	5.252939	-0.008245	0.102849	0.124772	-0.617922	-0.163695	-0.549142	0.756692	0.181185	-0.456942	0.431036
32130	7.659932	-2.350633	5.163762	-0.112222	0.158444	0.085995	-0.616213	-0.157308	-0.552303	0.757797	0.177348	-0.455858	0.431839
32131	7.726285	-2.661738	5.148115	-0.158064	0.244474	0.080309	-0.612897	-0.153212	-0.558010	0.759872	0.171812	-0.453797	0.432601
32132	8.452115	-2.743665	6.287549	-0.117289	0.199815	-0.006158	-0.607481	-0.150204	-0.563098	0.762132	0.168368	-0.451788	0.432081
32133	8.582628	-1.614774	6.392615	0.054996	0.079807	-0.117875	-0.605351	-0.154431	-0.564507	0.763685	0.169241	-0.449678	0.431199
32134	8.281322	-0.818852	5.771691	0.087965	0.186068	0.005183	-0.599941	-0.157800	-0.565923	0.765008	0.168945	-0.446130	0.432652
32135	8.990122	-0.333930	5.491039	0.027407	0.109724	-0.112555	-0.596476	-0.162812	-0.569583	0.766876	0.169132	-0.443805	0.431663
32136	8.238821	0.125444	5.142058	-0.294321	-0.017322	-0.297064	-0.595115	-0.167154	-0.573347	0.770254	0.167412	-0.445630	0.424378
32137	7.805680	0.073851	4.875304	-0.453872	-0.099170	-0.443434	-0.594880	-0.165257	-0.570822	0.774607	0.164999	-0.449464	0.413210
32138	8.272234	-0.032505	4.911438	-0.570757	-0.087481	-0.576432	-0.593680	-0.164940	-0.573182	0.780361	0.162052	-0.453612	0.398764
32139	8.387382	-0.278519	5.118348	-0.640760	-0.076614	-0.466247	-0.591194	-0.160225	-0.574155	0.785378	0.156737	-0.458334	0.385415
32140	8.064106	-0.570758	5.455790	-0.596260	-0.082672	-0.330339	-0.592260	-0.152508	-0.575829	0.788957	0.151034	-0.463188	0.374424
32141	8.051751	-0.255772	5.077999	-0.419905	0.018531	-0.292224	-0.589893	-0.145143	-0.579630	0.792567	0.146865	-0.465109	0.365980
32142	7.965265	0.416453	5.380120	-0.343482	-0.093849	-0.292847	-0.590155	-0.145145	-0.579629	0.794808	0.144836	-0.468270	0.357808
32143	8.188171	0.628126	5.162491	-0.396490	-0.091781	-0.500274	-0.589644	-0.143087	-0.578806	0.798654	0.143838	-0.471028	0.345826
32144	8.372713	0.588500	5.310204	-0.481680	-0.012715	-0.597459	-0.584627	-0.145627	-0.580726	0.803951	0.141853	-0.472827	0.331625
32145	8.625792	0.221638	5.582424	-0.480765	-0.085005	-0.566186	-0.582504	-0.146543	-0.582855	0.808236	0.140060	-0.475649	0.317641
32146	8.544580	0.018610	5.346546	-0.391142	-0.015367	-0.377835	-0.578559	-0.145113	-0.584035	0.811530	0.137428	-0.477335	0.307707
32147	8.467916	-0.146089	5.592942	-0.286593	-0.021169	-0.181891	-0.578301	-0.140965	-0.585395	0.813288	0.134698	-0.478838	0.301883
32148	8.125476	-0.072794	5.376718	-0.234505	0.032111	-0.038904	-0.578443	-0.136000	-0.586344	0.814445	0.131068	-0.479660	0.299044
32149	8.088134	0.160517	5.160566	-0.149577	0.132104	0.007329	-0.575410	-0.133184	-0.589061	0.816138	0.127854	-0.478303	0.297989
32150	8.043099	0.323642	4.931487	-0.083612	0.200504	-0.087771	-0.571052	-0.131720	-0.592601	0.818776	0.126141	-0.475338	0.296223
32151	8.303272	0.383978	5.420275	-0.183521	0.287975	-0.109000	-0.566927	-0.132567	-0.598542	0.822695	0.122596	-0.471293	0.293303
32152	9.509401	-0.436769	6.266914	-0.530525	0.274539	-0.011797	-0.557565	-0.121761	-0.607828	0.826584	0.112367	-0.469865	0.288720
32153	8.949909	-0.630295	5.102767	-0.485852	0.385281	-0.159973	-0.550198	-0.109629	-0.614715	0.832241	0.103750	-0.465780	0.282240
32154	8.997718	-0.824716	4.866452	-0.360812	0.376449	-0.210928	-0.540032	-0.102112	-0.624464	0.837626	0.097583	-0.461124	0.276087
32155	8.183817	-1.086048	4.544976	-0.514850	0.477171	-0.193722	-0.528014	-0.092067	-0.636797	0.844076	0.088250	-0.455467	0.268883
32156	7.827789	-1.978371	4.954533	-0.670270	0.296185	-0.273989	-0.519834	-0.078089	-0.647583	0.849318	0.077831	-0.453573	0.258598
32157	7.893521	-1.923504	5.210451	-0.558681	0.085418	-0.368237	-0.513272	-0.069727	-0.650740	0.852834	0.071320	-0.454345	0.247303
32158	8.526130	-1.422044	5.689653	-0.427657	0.154280	-0.483512	-0.507217	-0.066327	-0.653730	0.857152	0.067652	-0.453141	0.235324
32159	8.282557	-0.706299	5.250270	-0.623786	0.147617	-0.509243	-0.501155	-0.062361	-0.657887	0.861646	0.060955	-0.452767	0.221028
32160	7.480878	-1.297632	5.347536	-0.818200	0.100749	-0.535039	-0.498802	-0.049068	-0.662619	0.865741	0.051247	-0.453949	0.204442
32161	7.272945	-1.870816	5.537880	-0.947663	0.057717	-0.515565	-0.496365	-0.032385	-0.663224	0.869168	0.039307	-0.456160	0.186870
32162	7.314052	-2.295866	5.748794	-0.718307	-0.161919	-0.445279	-0.494171	-0.018166	-0.665055	0.869779	0.031477	-0.461283	0.172371
32163	7.890355	-1.978535	5.580195	-0.534416	-0.358139	-0.399215	-0.501210	-0.009219	-0.659850	0.868109	0.027051	-0.469019	0.160236
32164	8.378081	-1.793584	5.598196	-0.452084	-0.304089	-0.331209	-0.508662	-0.002520	-0.651280	0.866478	0.023277	-0.475571	0.150021
32165	8.120867	-1.738811	5.234463	-0.339468	-0.261652	-0.300065	-0.516626	0.006132	-0.645288	0.865012	0.020944	-0.480938	0.141470
32166	8.162038	-1.431231	4.826274	-0.409705	-0.175314	-0.307495	-0.520623	0.009328	-0.639957	0.864301	0.017304	-0.485014	0.132081
32167	8.555805	-1.500549	4.862196	-0.446318	0.005123	-0.325124	-0.522087	0.011914	-0.638847	0.865308	0.012617	-0.485966	0.122146
32168	8.331039	-1.654033	4.867624	-0.578671	0.187004	-0.376576	-0.520251	0.019126	-0.641862	0.868085	0.005804	-0.484039	0.110001
32169	8.220601	-2.116290	5.488282	-0.611291	0.303505	-0.384837	-0.513149	0.026961	-0.646474	0.871822	-0.001916	-0.480022	0.097472
32170	8.756644	-1.788013	6.558039	-0.502632	0.226051	-0.469052	-0.507349	0.032310	-0.651388	0.874778	-0.006622	-0.477070	0.084408
32171	8.804832	-0.746510	5.847794	-0.414643	0.329743	-0.589493	-0.499565	0.033960	-0.656127	0.878748	-0.008985	-0.472018	0.070138
32172	7.984755	0.017189	5.470836	-0.379309	0.331717	-0.547933	-0.491771	0.033275	-0.661175	0.882464	-0.010950	-0.466808	0.056818
32173	7.372300	0.098122	5.212532	-0.417134	0.084029	-0.545143	-0.489517	0.034160	-0.664056	0.883690	-0.013441	-0.465872	0.043301
32174	7.322860	0.343669	4.996834	-0.569742	-0.162000	-0.493096	-0.493097	0.036564	-0.661100	0.882329	-0.018780	-0.469346	0.029279
32175	8.137889	0.294263	4.880453	-0.660143	-0.220987	-0.489380	-0.496587	0.044443	-0.655680	0.880156	-0.025767	-0.473763	0.014516
32176	8.652718	0.137922	5.009190	-0.739580	-0.185375	-0.502906	-0.500868	0.053417	-0.650494	0.877996	-0.033969	-0.477460	-0.001289
32177	8.691405	0.091674	4.990689	-0.759519	-0.168224	-0.474876	-0.508691	0.061532	-0.645431	0.875691	-0.042787	-0.480680	-0.016799
32178	8.758905	0.018616	5.179370	-0.622228	-0.151814	-0.370539	-0.512967	0.071067	-0.641020	0.873455	-0.050175	-0.483433	-0.029173
32179	8.816814	-0.055346	5.237511	-0.398427	-0.107934	-0.275101	-0.516554	0.077060	-0.638911	0.871776	-0.054519	-0.485393	-0.037776
32180	8.514778	-0.101584	5.263200	-0.250634	-0.068682	-0.176025	-0.518681	0.079215	-0.636888	0.870662	-0.057242	-0.486623	-0.043245
32181	7.997049	0.403818	5.180661	-0.182871	-0.104595	-0.138080	-0.524107	0.082699	-0.633636	0.869276	-0.059111	-0.488487	-0.047388
32182	7.730917	0.652287	5.088653	-0.091760	-0.151515	-0.136802	-0.527299	0.084682	-0.629775	0.867520	-0.059564	-0.491225	-0.050595
32183	8.350013	0.847343	5.188508	-0.093956	-0.246025	-0.189323	-0.534029	0.083738	-0.625684	0.864760	-0.059444	-0.495652	-0.054633
32184	8.660625	0.680627	5.096636	-0.138059	-0.186508	-0.180238	-0.536950	0.082001	-0.621113	0.862510	-0.060257	-0.498972	-0.058933
32185	8.746096	0.306394	5.067542	-0.078790	-0.151628	-0.100012	-0.542645	0.084364	-0.616571	0.860758	-0.060606	-0.501648	-0.061418
32186	8.349804	-0.049691	5.088576	0.106779	-0.087944	0.089756	-0.547002	0.084562	-0.613916	0.860083	-0.059799	-0.503218	-0.058755
32187	8.087286	-0.028805	4.939976	0.353198	-0.105623	0.259033	-0.549888	0.082879	-0.613666	0.859701	-0.056246	-0.505145	-0.050783
32188	8.294326	0.373004	4.662467	0.559555	-0.053403	0.388534	-0.549213	0.076962	-0.613133	0.860080	-0.050613	-0.506185	-0.038431
32189	8.531919	0.629011	4.595250	0.612480	0.059945	0.428835	-0.550235	0.071184	-0.614026	0.861525	-0.044112	-0.505171	-0.025107
32190	8.776694	0.934370	4.889338	0.724587	0.243953	0.340068	-0.545006	0.057834	-0.620746	0.864656	-0.034943	-0.501000	-0.012179
32191	9.067185	0.876556	5.942321	0.701534	0.115774	0.374723	-0.539525	0.046685	-0.627162	0.866276	-0.026199	-0.498877	0.001011
32192	8.855950	-0.030813	5.183689	0.541932	0.160502	0.391071	-0.536335	0.042761	-0.629883	0.868049	-0.020721	-0.495873	0.013066
32193	8.768909	-0.433391	4.778037	0.503715	0.236814	0.340833	-0.532331	0.039575	-0.636000	0.870427	-0.015080	-0.491498	0.023643
32194	9.014959	-1.155636	5.144631	0.477155	0.093566	0.447037	-0.528334	0.034718	-0.640579	0.871183	-0.011219	-0.489506	0.036042
32195	8.238362	-1.664412	5.000366	0.642231	0.151653	0.568767	-0.528299	0.032419	-0.643768	0.872245	-0.005442	-0.486266	0.052005
32196	7.853186	-1.812503	4.861878	0.831086	0.093046	0.651742	-0.524576	0.026436	-0.646533	0.872348	0.002611	-0.483639	0.071382
32197	7.828856	-1.773233	5.061544	0.957981	-0.153672	0.718701	-0.525426	0.013938	-0.649131	0.869504	0.012761	-0.484922	0.093010
32198	8.370592	-1.533759	4.936218	0.933179	-0.216585	0.723886	-0.530160	0.004057	-0.644053	0.865552	0.022363	-0.487037	0.114522
32199	8.683710	-1.229312	5.039856	0.755781	-0.135346	0.642660	-0.534611	-0.004269	-0.642089	0.862212	0.029612	-0.487930	0.132807
32200	8.373461	-1.010990	5.074343	0.588301	-0.036021	0.529966	-0.539577	-0.015076	-0.640171	0.859974	0.034699	-0.487280	0.147647
32201	7.865997	-1.248824	5.024569	0.405220	0.031919	0.422478	-0.541925	-0.017427	-0.641117	0.858660	0.037548	-0.485885	0.158776
32202	7.623392	-1.914641	5.277349	0.263373	0.011645	0.339132	-0.542059	-0.014663	-0.642109	0.857453	0.038733	-0.485126	0.167113
32203	7.737506	-2.379260	5.277783	0.179069	-0.032429	0.292217	-0.542331	-0.013849	-0.641436	0.855971	0.039079	-0.485372	0.173785
32204	8.193285	-2.639925	5.447560	0.285644	-0.083973	0.286626	-0.545096	-0.012779	-0.641133	0.853898	0.041462	-0.486066	0.181324
32205	8.353099	-1.932619	5.458781	0.370413	-0.106882	0.153681	-0.547065	-0.016533	-0.639621	0.851934	0.046601	-0.486721	0.187454
32206	8.459093	-1.259698	5.548236	0.323365	-0.067469	0.010827	-0.548116	-0.024158	-0.635966	0.850906	0.052250	-0.486699	0.190663
32207	8.131425	-0.693739	5.549335	0.194566	-0.073764	-0.176461	-0.550860	-0.030806	-0.634767	0.850626	0.057480	-0.487063	0.189474
32208	7.815064	-0.700545	5.532333	-0.016198	0.039427	-0.262799	-0.551350	-0.038508	-0.635440	0.851999	0.059616	-0.486185	0.184847
32209	7.593092	-1.197198	5.617556	-0.194191	0.051453	-0.273567	-0.548975	-0.038468	-0.636766	0.853721	0.058679	-0.485698	0.178366
32210	7.454409	-1.592904	5.728925	-0.305561	0.067494	-0.241775	-0.548949	-0.038012	-0.640163	0.855557	0.055568	-0.485377	0.171301
32211	7.357786	-1.883743	5.763336	-0.366994	0.102221	-0.147278	-0.545011	-0.031195	-0.642938	0.857450	0.050190	-0.484673	0.165383
32212	7.467799	-1.815580	5.660071	-0.354769	0.097606	-0.138595	-0.543444	-0.026626	-0.643907	0.859170	0.045126	-0.484059	0.159618
32213	7.482538	-1.828180	5.470693	-0.491815	0.141314	-0.181682	-0.538857	-0.019261	-0.646022	0.861537	0.037729	-0.482951	0.151952
32214	8.245513	-1.876854	6.207812	-0.619394	0.076941	-0.369770	-0.535454	-0.010941	-0.648371	0.863765	0.030390	-0.483218	0.139599
32215	9.023893	-1.096554	6.162200	-0.569769	0.001279	-0.581177	-0.532842	-0.003741	-0.649820	0.865663	0.025867	-0.484296	0.124157
32216	10.467408	0.135834	5.545926	-0.352534	0.006559	-0.590428	-0.533238	-0.004302	-0.649304	0.867277	0.025459	-0.484747	0.110466
32217	9.414689	0.529458	4.571019	-0.440226	0.115409	-0.344100	-0.532307	-0.004967	-0.650372	0.869330	0.020705	-0.483494	0.100348
32218	8.020094	-0.434872	4.175467	-0.645032	0.280065	-0.200105	-0.529533	0.005327	-0.657000	0.872596	0.010862	-0.479825	0.090701
32219	6.983969	-0.747652	4.289378	-0.698155	0.235993	-0.243815	-0.525326	0.020047	-0.664206	0.875338	0.000400	-0.476874	0.079846
32220	7.248964	-0.247108	4.917492	-0.401782	-0.116231	-0.273597	-0.524426	0.028470	-0.665749	0.874607	-0.003847	-0.479564	0.071172
32221	9.015038	0.109645	5.090005	-0.321546	-0.194366	-0.156932	-0.530248	0.033469	-0.662989	0.872895	-0.007825	-0.483444	0.065386
32222	9.960984	0.017910	5.187912	-0.318903	-0.042390	-0.065636	-0.530812	0.037418	-0.660156	0.872482	-0.012704	-0.484641	0.061126
32223	8.868173	-0.452682	5.128975	-0.205979	0.018804	0.002124	-0.533988	0.043718	-0.660271	0.872568	-0.016427	-0.484618	0.059163
32224	7.730089	-0.349265	5.001775	-0.163530	0.095558	0.009879	-0.535568	0.048680	-0.662126	0.873403	-0.019495	-0.483177	0.057677
32225	7.280534	-0.227292	5.076849	0.092991	-0.027007	0.020041	-0.533175	0.047363	-0.664920	0.873129	-0.018081	-0.483578	0.058917
32226	7.941860	0.127035	5.228842	0.204881	-0.244801	0.026141	-0.538948	0.041781	-0.663286	0.870767	-0.014474	-0.487633	0.061399
32227	8.789294	0.236127	5.242297	0.136135	-0.264212	0.056064	-0.543970	0.040300	-0.658956	0.868124	-0.012301	-0.492086	0.063720
32228	9.017821	0.227712	5.387017	0.088170	-0.181520	0.039031	-0.548181	0.036509	-0.656250	0.866281	-0.010917	-0.495152	0.065287
32229	8.343779	-0.179856	5.450052	0.076336	-0.105214	0.088067	-0.552922	0.036306	-0.654778	0.865124	-0.010248	-0.496890	0.067501
32230	7.714383	-0.478868	5.319901	0.191986	-0.020300	0.193446	-0.556874	0.033482	-0.652186	0.864665	-0.008806	-0.496976	0.072752
32231	7.708169	-0.693464	5.413840	0.389565	-0.042861	0.303605	-0.556724	0.030881	-0.653155	0.863830	-0.004935	-0.497077	0.081784
32232	8.094322	-0.432931	5.260931	0.584986	-0.086132	0.449483	-0.556956	0.026221	-0.654817	0.862183	0.000835	-0.497550	0.095312
32233	8.612050	-0.098369	5.336059	0.705507	-0.010535	0.517429	-0.555997	0.018540	-0.656024	0.860965	0.007998	-0.496314	0.111123
32234	8.258524	0.159633	5.108192	0.817240	0.151608	0.496545	-0.555149	0.007152	-0.658089	0.861056	0.016803	-0.491915	0.127750
32235	9.091429	0.079188	6.250017	0.883247	0.024957	0.494396	-0.553342	-0.010118	-0.662111	0.859594	0.027276	-0.489277	0.144781
32236	8.453693	-0.622158	4.971490	0.769041	0.135631	0.423482	-0.550666	-0.022473	-0.662374	0.859123	0.035958	-0.484914	0.159602
32237	9.170567	-1.183362	5.116430	0.750586	0.158948	0.275489	-0.545074	-0.032131	-0.666928	0.859147	0.045867	-0.479929	0.171556
32238	9.092816	-1.948114	5.407576	0.507080	0.079762	0.310935	-0.543195	-0.037448	-0.669404	0.858307	0.051312	-0.477111	0.181773
32239	8.049382	-1.935093	5.039618	0.614793	0.132173	0.387362	-0.541039	-0.044818	-0.672578	0.857437	0.057804	-0.472980	0.194295
32240	7.673214	-1.771081	4.987689	0.827281	-0.004832	0.445591	-0.540595	-0.058026	-0.672449	0.854542	0.067781	-0.470321	0.209672
32241	7.781696	-1.515361	5.046934	0.856218	-0.134203	0.487870	-0.544105	-0.071707	-0.670598	0.849899	0.078432	-0.469629	0.225761
32242	8.030617	-1.386696	5.072072	0.821500	-0.226356	0.525243	-0.548586	-0.080494	-0.664845	0.843941	0.088454	-0.470541	0.241931
32243	8.244969	-1.335916	5.142902	0.663861	-0.251386	0.522171	-0.557274	-0.090159	-0.658161	0.837731	0.095970	-0.472471	0.256451
32244	8.449305	-1.315246	5.310387	0.544714	-0.155591	0.485314	-0.563340	-0.097316	-0.651971	0.832605	0.101336	-0.473196	0.269419
32245	7.889202	-1.401925	5.242189	0.416844	-0.008978	0.457240	-0.569126	-0.102641	-0.648891	0.829134	0.103978	-0.472037	0.280902
32246	7.523786	-1.875567	5.333474	0.242343	-0.054412	0.434935	-0.573203	-0.102135	-0.648589	0.825599	0.104236	-0.472491	0.290298
32247	7.665771	-2.139510	5.384547	0.183587	-0.137179	0.391308	-0.575337	-0.096807	-0.647159	0.821605	0.104273	-0.474517	0.298204
32248	8.018841	-2.092018	5.425493	0.196675	-0.138601	0.359915	-0.580360	-0.095383	-0.643950	0.817695	0.104917	-0.476395	0.305639
32249	8.241188	-1.908513	5.560982	0.214389	-0.156817	0.234223	-0.585378	-0.095473	-0.640772	0.814291	0.107004	-0.478147	0.311216
32250	8.097640	-1.477975	5.592218	0.144245	-0.148545	0.033765	-0.590669	-0.095859	-0.636157	0.812337	0.109960	-0.479777	0.312780
32251	7.968605	-1.094307	5.460227	0.045564	-0.098635	-0.187420	-0.593032	-0.099617	-0.634642	0.812461	0.112962	-0.480672	0.310001
32252	7.818143	-1.034163	5.406449	-0.127622	-0.061603	-0.336869	-0.593656	-0.105663	-0.635805	0.814217	0.114512	-0.481730	0.303107
32253	7.770148	-1.353329	5.330376	-0.315547	0.024059	-0.358731	-0.591935	-0.106732	-0.637017	0.817327	0.112509	-0.482379	0.294326
32254	7.690367	-1.687433	5.312934	-0.424884	0.113794	-0.345924	-0.588617	-0.104017	-0.642358	0.821357	0.108232	-0.482251	0.284768
32255	7.661881	-1.983400	5.319064	-0.513736	0.225549	-0.354043	-0.581209	-0.102756	-0.649198	0.826611	0.101679	-0.480619	0.274556
32256	7.768524	-1.992831	5.650601	-0.538049	0.300552	-0.392118	-0.571176	-0.094830	-0.658808	0.832649	0.094898	-0.477796	0.263440
32257	8.454977	-1.780299	6.533641	-0.577249	0.224066	-0.521223	-0.562068	-0.088442	-0.667131	0.838555	0.088767	-0.475984	0.249769
32258	9.322351	-0.716757	6.707921	-0.552366	0.056684	-0.671774	-0.551763	-0.087419	-0.674652	0.843293	0.085604	-0.476568	0.233262
32259	9.703694	0.136283	5.219753	-0.556325	0.161895	-0.577303	-0.545960	-0.084280	-0.678954	0.848399	0.080704	-0.475324	0.218571
32260	8.800938	-0.425382	4.467488	-0.707880	0.204542	-0.426800	-0.538827	-0.073906	-0.688494	0.853216	0.071846	-0.474230	0.204855
32261	7.858800	-0.958728	4.258901	-0.885132	0.270854	-0.431421	-0.530667	-0.057189	-0.698179	0.858646	0.059481	-0.472512	0.189530
32262	7.249057	-0.723649	4.547515	-0.710001	0.144611	-0.424556	-0.525399	-0.044105	-0.705818	0.862332	0.050744	-0.472189	0.175630
32263	7.914943	-0.358434	5.028851	-0.499666	-0.198486	-0.285641	-0.524104	-0.034986	-0.707743	0.861895	0.045311	-0.477054	0.165841
32264	9.330294	-0.467683	5.248835	-0.367248	-0.077467	-0.133677	-0.523882	-0.025356	-0.707292	0.861891	0.040507	-0.479512	0.159908
32265	9.210944	-0.926808	5.153047	-0.099515	0.020714	0.042046	-0.525203	-0.019152	-0.709256	0.862007	0.038146	-0.479552	0.159747
32266	8.180517	-0.756779	4.845135	0.079808	0.110707	0.137546	-0.522829	-0.017867	-0.711082	0.862548	0.037846	-0.477530	0.162920
32267	7.475327	-0.643133	4.993791	0.286238	0.068693	0.269288	-0.520436	-0.018631	-0.714127	0.862055	0.039830	-0.475650	0.170387
32268	7.715786	-0.279778	5.095103	0.494410	-0.166920	0.259290	-0.524090	-0.027765	-0.712840	0.859119	0.046449	-0.477059	0.179367
32269	8.510695	0.015990	5.170539	0.453433	-0.222322	0.234922	-0.528806	-0.038034	-0.709734	0.855657	0.052697	-0.479490	0.187520
32270	8.870730	0.030456	5.339181	0.422369	-0.134234	0.198684	-0.532739	-0.045259	-0.707359	0.853127	0.058519	-0.480431	0.194772
32271	8.494743	-0.184791	5.339959	0.271561	-0.102227	0.239302	-0.536943	-0.050146	-0.705068	0.850850	0.061216	-0.481435	0.201314
32272	7.952622	-0.519712	5.316237	0.201617	-0.082803	0.266552	-0.540629	-0.052409	-0.703121	0.848698	0.062417	-0.482387	0.207649
32273	7.879059	-0.616207	5.318984	0.295309	-0.117198	0.296709	-0.544326	-0.054136	-0.699985	0.845925	0.065035	-0.483536	0.215346
32274	8.010671	-0.569404	5.374721	0.340589	-0.126660	0.317500	-0.545645	-0.057203	-0.697940	0.842842	0.068265	-0.484644	0.223782
32275	8.279412	-0.387082	5.361423	0.318342	-0.099707	0.279285	-0.550114	-0.060019	-0.696391	0.840161	0.071381	-0.485280	0.231382
32276	8.251083	-0.222557	5.432216	0.278787	-0.063071	0.195746	-0.552100	-0.061863	-0.693531	0.838217	0.074451	-0.485360	0.237223
32277	8.226752	-0.256781	5.253116	0.176148	0.074927	0.141483	-0.553409	-0.064636	-0.692922	0.838017	0.075733	-0.483474	0.241341
32278	7.997036	-0.417906	5.294869	0.210708	0.124054	0.116208	-0.550759	-0.067482	-0.694307	0.838312	0.077545	-0.480588	0.245469
32279	7.783904	-0.558086	5.845004	0.296204	0.170316	0.130905	-0.545477	-0.070156	-0.696363	0.838857	0.080494	-0.476440	0.250686
32280	8.728955	-0.756901	6.188376	0.404000	0.239583	0.206844	-0.540169	-0.075280	-0.700563	0.839403	0.084092	-0.470746	0.258322
32281	9.213562	-1.071790	6.409984	0.378441	0.049882	0.267548	-0.537515	-0.080197	-0.701465	0.837861	0.087747	-0.468335	0.266368
32282	8.549050	-0.930735	5.144068	0.240145	0.206518	0.231632	-0.535256	-0.085947	-0.701988	0.838104	0.088504	-0.464028	0.272812
32283	7.848999	-0.885794	4.695994	0.274440	0.201892	0.140687	-0.530877	-0.088466	-0.706130	0.838732	0.090789	-0.459362	0.277978
32284	7.399572	-1.196387	4.595418	0.267080	0.133830	0.145711	-0.527695	-0.092542	-0.707806	0.838643	0.093183	-0.455929	0.283060
32285	7.668088	-1.879099	4.661819	0.283425	0.053457	0.130720	-0.523700	-0.096711	-0.712371	0.837858	0.096503	-0.453673	0.287857
32286	8.905200	-1.967251	5.527858	0.276367	-0.124512	0.091193	-0.527378	-0.101037	-0.710465	0.835661	0.101002	-0.454381	0.291559
32287	9.345829	-1.500880	5.596958	0.234421	0.025382	0.127524	-0.527129	-0.103271	-0.707760	0.834653	0.103645	-0.452891	0.295807
32288	8.688598	-1.137297	5.496252	0.199939	0.041574	0.127529	-0.528026	-0.107951	-0.708369	0.833847	0.105581	-0.451315	0.299778
32289	7.618696	-1.050074	5.243762	0.191230	0.098377	0.097009	-0.528262	-0.110819	-0.710258	0.833724	0.107331	-0.448791	0.303268
32290	7.130384	-1.332342	5.246181	0.119987	0.074749	0.085764	-0.527987	-0.112043	-0.711201	0.833611	0.108106	-0.447041	0.305876
32291	7.242341	-1.697921	5.511993	0.031288	-0.063719	0.041203	-0.528768	-0.112039	-0.712113	0.832704	0.108629	-0.448057	0.306672
32292	7.726141	-1.754202	5.616238	0.043697	-0.157964	0.020047	-0.530351	-0.113034	-0.710811	0.831071	0.110134	-0.450506	0.306978
32293	8.182470	-1.950032	5.629542	0.147454	-0.238775	0.096365	-0.534305	-0.117108	-0.707326	0.827966	0.113104	-0.453836	0.309374
32294	8.212697	-1.786844	5.556108	0.227769	-0.186095	0.150347	-0.539854	-0.119289	-0.702482	0.824812	0.116659	-0.455881	0.313447
32295	8.048857	-1.522292	5.466808	0.271096	-0.152162	0.143285	-0.548561	-0.121509	-0.696962	0.821847	0.120662	-0.457082	0.317938
32296	8.056334	-1.116795	5.230281	0.243987	-0.107956	0.074538	-0.551857	-0.127926	-0.692611	0.819779	0.124680	-0.457519	0.321081
32297	8.085933	-1.032951	5.308272	0.083071	-0.026761	-0.007630	-0.553027	-0.133872	-0.691279	0.819346	0.126166	-0.457476	0.321669
32298	8.069098	-1.377454	5.524092	-0.141169	0.039311	-0.099213	-0.553279	-0.134549	-0.692338	0.820687	0.124516	-0.457526	0.318808
32299	7.945773	-1.619241	5.753519	-0.283402	0.125968	-0.203215	-0.550907	-0.129808	-0.695406	0.823791	0.120761	-0.456811	0.313224
32300	7.829335	-1.525328	5.912507	-0.338971	0.260377	-0.274223	-0.544034	-0.125937	-0.702321	0.828657	0.116050	-0.453999	0.306177
32301	7.785811	-1.435118	6.130290	-0.440890	0.380782	-0.324189	-0.533195	-0.121850	-0.712405	0.835030	0.109142	-0.449638	0.297722
32302	7.665380	-1.188349	6.298810	-0.488142	0.317483	-0.435923	-0.521849	-0.115987	-0.721017	0.841451	0.103013	-0.446285	0.286669
32303	8.240931	-0.926257	6.516846	-0.476843	0.096995	-0.484492	-0.511038	-0.110283	-0.728318	0.845989	0.098525	-0.446366	0.274506
32304	8.041052	-0.365734	5.372076	-0.388497	0.194091	-0.358969	-0.506562	-0.107732	-0.730658	0.850397	0.094087	-0.444520	0.265283
32305	7.943349	-0.428076	5.378288	-0.303429	0.077910	-0.133641	-0.501038	-0.101853	-0.734249	0.852333	0.089516	-0.444582	0.260502
32306	7.854401	-0.669556	5.333322	-0.325861	0.021591	0.007582	-0.500244	-0.096577	-0.737295	0.853043	0.083782	-0.445957	0.257723
32307	7.995406	-0.731641	5.130636	-0.329764	0.010748	0.030268	-0.501866	-0.085035	-0.737186	0.853487	0.077673	-0.447577	0.255346
32308	8.219391	-0.681877	5.285975	-0.338956	0.062640	0.061874	-0.500962	-0.074530	-0.740129	0.854229	0.071013	-0.448365	0.253415
32309	8.106115	-0.907021	5.319283	-0.408778	0.051885	0.110900	-0.499810	-0.061277	-0.742626	0.854639	0.062646	-0.449780	0.251726
32310	8.002908	-1.064826	5.401744	-0.361085	0.030970	0.086279	-0.500377	-0.045290	-0.744927	0.854903	0.055540	-0.451207	0.249937
32311	8.202942	-0.924026	5.684838	-0.147435	-0.058764	0.020873	-0.501465	-0.037330	-0.744106	0.854379	0.053029	-0.453072	0.248898
32312	8.417684	-0.805318	5.759048	0.006171	-0.079227	0.022133	-0.502916	-0.037906	-0.743190	0.853535	0.053327	-0.454460	0.249198
32313	8.106260	-0.820697	5.635274	0.150985	-0.076406	0.002482	-0.506066	-0.040979	-0.742049	0.852614	0.056212	-0.455121	0.250508
32314	7.836775	-0.702490	5.691608	0.228592	-0.097945	0.005630	-0.509342	-0.047090	-0.740182	0.851419	0.060547	-0.455690	0.252520
32315	7.937223	-0.572962	5.754085	0.293316	-0.170842	-0.002614	-0.514060	-0.058747	-0.736186	0.849460	0.066418	-0.457203	0.254894
32316	7.943606	-0.343004	5.587722	0.309625	-0.160555	-0.048886	-0.519699	-0.068892	-0.732678	0.847799	0.072945	-0.458318	0.256633
32317	8.016964	-0.257606	5.710728	0.295188	-0.181171	-0.065472	-0.522589	-0.077641	-0.728638	0.845991	0.079522	-0.459857	0.257889
32318	7.876725	-0.130975	5.563231	0.248509	-0.231817	-0.041965	-0.528894	-0.087116	-0.724326	0.843664	0.085285	-0.462466	0.259002
32319	8.093409	-0.106430	5.590051	0.226858	-0.242254	-0.038411	-0.536268	-0.094415	-0.718784	0.841194	0.090813	-0.465379	0.259939
32320	8.110074	-0.144445	5.722295	0.215231	-0.262566	0.031353	-0.542321	-0.105287	-0.712536	0.838147	0.095545	-0.468756	0.262007
32321	8.056020	-0.252195	5.630001	0.252779	-0.203432	0.137829	-0.551553	-0.109448	-0.706264	0.835004	0.099674	-0.471148	0.266182
32322	7.967675	-0.382411	5.620503	0.323047	-0.171747	0.251108	-0.556968	-0.111901	-0.701558	0.831376	0.103595	-0.472824	0.272982
32323	7.928962	-0.370857	5.483549	0.441442	-0.143760	0.355504	-0.563155	-0.116411	-0.697934	0.827109	0.108483	-0.473540	0.282635
32324	8.032192	-0.215131	5.369582	0.555509	-0.082583	0.407679	-0.568028	-0.124093	-0.692811	0.822732	0.114269	-0.472646	0.294381
32325	8.202823	-0.172438	5.327508	0.678452	0.045237	0.439107	-0.571826	-0.132002	-0.690582	0.818931	0.121162	-0.468869	0.307952
32326	8.828990	-0.289319	6.192723	0.772791	0.024066	0.496458	-0.574294	-0.144995	-0.687939	0.814082	0.129000	-0.464880	0.323291
32327	8.779469	-0.567864	5.516788	0.754726	0.078255	0.508891	-0.576412	-0.150440	-0.683446	0.809459	0.136210	-0.459971	0.338600
32328	8.338181	-0.760477	5.277269	0.712456	0.116779	0.373001	-0.576638	-0.161598	-0.682748	0.805958	0.143507	-0.454253	0.351413
32329	8.417782	-1.281807	5.384229	0.667954	0.015148	0.353721	-0.578324	-0.174038	-0.679707	0.801617	0.151107	-0.450299	0.363053
32330	8.529347	-1.758967	5.423285	0.649745	-0.033694	0.406038	-0.584246	-0.186848	-0.672451	0.796300	0.158109	-0.447333	0.375235
32331	8.185537	-1.487420	5.280131	0.748808	-0.003966	0.419707	-0.587651	-0.197109	-0.668961	0.790633	0.166408	-0.443080	0.388442
32332	7.833737	-1.323290	5.198586	0.806968	-0.072521	0.424504	-0.592658	-0.208948	-0.661692	0.783881	0.175943	-0.439340	0.401938
32333	7.668440	-1.338710	4.964900	0.810384	-0.081224	0.425315	-0.599617	-0.225069	-0.654624	0.776761	0.185621	-0.435577	0.415283
32334	7.867417	-1.386887	5.216272	0.690145	-0.202907	0.436698	-0.609526	-0.232452	-0.644350	0.768689	0.194214	-0.434593	0.427232
32335	8.276500	-1.307274	5.382288	0.583838	-0.300196	0.443766	-0.621697	-0.239905	-0.630393	0.759913	0.201924	-0.435954	0.437839
32336	8.493525	-1.242803	5.310397	0.482992	-0.145417	0.426209	-0.632165	-0.241532	-0.618692	0.752841	0.206872	-0.435630	0.447952
32337	7.864871	-1.397109	5.264611	0.326160	-0.007023	0.380747	-0.639275	-0.244396	-0.615422	0.747966	0.208538	-0.434438	0.456423
32338	7.507546	-1.711864	5.469349	0.190917	-0.105477	0.323272	-0.644306	-0.240630	-0.612430	0.743267	0.209570	-0.435640	0.462443
32339	7.676863	-1.888101	5.470193	0.206150	-0.195611	0.268937	-0.651613	-0.238615	-0.603430	0.738175	0.212047	-0.437813	0.467390
32340	8.141654	-1.864184	5.580861	0.220994	-0.220876	0.249703	-0.658622	-0.237511	-0.598248	0.732950	0.215194	-0.440091	0.472013
32341	8.442326	-1.633427	5.552988	0.149157	-0.152817	0.178603	-0.664332	-0.235033	-0.591871	0.729253	0.217154	-0.441736	0.475294
32342	8.123349	-1.283941	5.366787	0.063849	-0.102792	0.053301	-0.669515	-0.234622	-0.584883	0.727555	0.218611	-0.442893	0.476149
32343	7.663987	-1.224582	5.184542	-0.047944	-0.043250	-0.105907	-0.672402	-0.234646	-0.585255	0.728384	0.219146	-0.443549	0.474022
32344	7.714223	-1.398409	5.059843	-0.238898	-0.034545	-0.228289	-0.672411	-0.233968	-0.584456	0.731272	0.218031	-0.445342	0.468373
32345	8.038286	-1.741293	5.083795	-0.395908	0.111645	-0.285771	-0.665417	-0.232466	-0.588930	0.736627	0.213578	-0.446182	0.461180
32346	8.004807	-2.015434	5.315529	-0.555681	0.271470	-0.317099	-0.658134	-0.225936	-0.599071	0.744275	0.205714	-0.445947	0.452623
32347	8.231070	-1.907424	5.909894	-0.596010	0.293340	-0.466919	-0.646517	-0.220196	-0.608604	0.753464	0.198110	-0.445023	0.441588
32348	9.184651	-1.009141	6.474497	-0.486864	0.104446	-0.628209	-0.635399	-0.220096	-0.618769	0.761774	0.195428	-0.445241	0.428098
32349	9.751043	-0.046331	5.453344	-0.391876	0.156483	-0.487055	-0.626421	-0.222844	-0.622949	0.768803	0.192256	-0.444297	0.417828
32350	9.316998	-0.354368	4.669650	-0.628683	0.198290	-0.200187	-0.617172	-0.214363	-0.633459	0.774580	0.182706	-0.445728	0.409843
32351	7.790071	-1.067051	4.229891	-0.791727	0.317725	-0.137609	-0.609256	-0.197344	-0.645493	0.781289	0.168894	-0.446796	0.401791
32352	7.230655	-0.984278	4.423166	-0.567450	0.165895	-0.244331	-0.605555	-0.182323	-0.655178	0.786585	0.160875	-0.447941	0.393385
32353	7.824461	-0.033736	4.931449	-0.366941	-0.167968	-0.233654	-0.602416	-0.177329	-0.655888	0.788034	0.158400	-0.452777	0.385882
32354	9.303826	-0.049287	4.969693	-0.377425	-0.123776	-0.177442	-0.605063	-0.172956	-0.655521	0.789447	0.155015	-0.457102	0.379212
32355	9.607526	-0.499117	5.241983	-0.247737	-0.076879	-0.122638	-0.603237	-0.162439	-0.658732	0.790386	0.152770	-0.459913	0.374741
32356	8.418524	-0.815867	4.955017	-0.185424	0.045426	-0.024934	-0.603765	-0.158019	-0.660475	0.791554	0.149729	-0.460547	0.372719
32357	7.178017	-0.745842	4.853920	-0.084887	0.105130	0.037544	-0.603777	-0.155269	-0.660290	0.792454	0.147232	-0.459728	0.372813
32358	7.442144	-0.483047	5.030735	0.199638	-0.226820	0.005258	-0.606678	-0.157252	-0.658081	0.789728	0.152039	-0.461884	0.374001
32359	8.544133	-0.100385	5.131791	0.241562	-0.261335	0.048783	-0.610388	-0.163982	-0.651114	0.786164	0.157372	-0.464429	0.376146
32360	9.089071	-0.096927	5.274213	0.144105	-0.152432	0.049462	-0.613032	-0.167634	-0.647368	0.783922	0.160321	-0.465937	0.377713
32361	8.849023	-0.348514	5.382712	0.103938	-0.081497	0.112573	-0.617122	-0.169087	-0.644485	0.781951	0.161580	-0.466868	0.380104
32362	8.083930	-0.560701	5.189136	0.121475	-0.076894	0.156049	-0.621503	-0.170170	-0.638449	0.779618	0.162647	-0.467675	0.383434
32363	8.025025	-0.659077	5.130985	0.328073	-0.059518	0.227022	-0.624946	-0.168586	-0.635773	0.776217	0.166162	-0.466871	0.389754
32364	8.095741	-0.639903	5.098148	0.440308	-0.117722	0.366099	-0.630218	-0.174201	-0.631130	0.770787	0.170448	-0.466507	0.399007
32365	8.339711	-0.502798	5.242162	0.543383	-0.055625	0.468926	-0.633668	-0.175258	-0.626411	0.764596	0.174962	-0.464622	0.410984
32366	8.421845	-0.174048	5.303055	0.579946	-0.010423	0.465438	-0.638425	-0.178117	-0.621717	0.758572	0.179569	-0.461636	0.423339
32367	8.115647	-0.089674	5.374283	0.640185	0.092368	0.407929	-0.641328	-0.183150	-0.617735	0.753606	0.184835	-0.456240	0.435613
32368	8.071383	-0.151050	5.471282	0.685838	0.198654	0.352274	-0.641057	-0.190193	-0.615518	0.749712	0.190224	-0.448552	0.447826
32369	8.201732	-0.251495	5.892985	0.749218	0.232181	0.350474	-0.640238	-0.198720	-0.615299	0.745742	0.196354	-0.439604	0.460503
32370	8.632386	-0.622664	6.197361	0.695110	-0.141703	0.414226	-0.642982	-0.210905	-0.611459	0.737857	0.204368	-0.436923	0.472122
32371	8.650041	-1.103607	5.332976	0.604713	0.305948	0.335558	-0.640625	-0.214355	-0.608925	0.734858	0.207599	-0.427987	0.483439
32372	9.220874	-1.657088	5.551616	0.500398	0.013927	0.277613	-0.641693	-0.218406	-0.604936	0.730169	0.212445	-0.424107	0.491786
32373	8.469086	-2.101927	5.313258	0.437989	0.160160	0.351407	-0.642739	-0.219792	-0.604956	0.726192	0.214397	-0.418927	0.501177
32374	7.793129	-2.082365	4.946589	0.585376	0.137822	0.380460	-0.645896	-0.222461	-0.603152	0.720953	0.218326	-0.412685	0.512106
32375	7.104965	-2.017154	4.852036	0.840544	-0.064129	0.441831	-0.649336	-0.227102	-0.597979	0.712110	0.227494	-0.406891	0.524962
32376	7.471824	-2.080677	5.043622	1.018522	-0.285649	0.540186	-0.656497	-0.236966	-0.585285	0.699379	0.240485	-0.402688	0.539331
32377	8.187177	-2.089357	5.053609	1.088767	-0.398147	0.642700	-0.670536	-0.247526	-0.566398	0.683753	0.254783	-0.399537	0.554922
32378	8.703479	-1.990846	5.183519	1.009916	-0.396024	0.752912	-0.685645	-0.254251	-0.547035	0.666901	0.266871	-0.397497	0.570981
32379	8.675297	-1.806585	5.225533	0.981633	-0.217749	0.763944	-0.700758	-0.257935	-0.528660	0.650967	0.276306	-0.393255	0.587577
32380	8.037786	-1.791888	5.269524	0.923391	-0.049164	0.749664	-0.715598	-0.257172	-0.513474	0.636471	0.282968	-0.387100	0.604142
32381	7.388537	-2.126477	5.299128	0.760415	-0.043779	0.718687	-0.726444	-0.255872	-0.505117	0.622970	0.287519	-0.382572	0.618773
32382	7.164242	-2.541694	5.705172	0.712823	-0.236771	0.680784	-0.734535	-0.252473	-0.497263	0.608532	0.294077	-0.380577	0.631165
32383	7.662763	-2.645215	5.459740	0.799349	-0.259172	0.616007	-0.745714	-0.249624	-0.481014	0.593906	0.302216	-0.377304	0.643104
32384	7.907532	-2.401910	5.438179	0.926052	-0.385218	0.622270	-0.758478	-0.250264	-0.462072	0.577253	0.313410	-0.373661	0.654928
32385	7.944557	-1.901557	5.381495	0.935379	-0.402874	0.472117	-0.770999	-0.253149	-0.439639	0.562003	0.325729	-0.369048	0.664723
32386	8.097706	-1.532481	5.252463	0.805118	-0.337913	0.301703	-0.780613	-0.258469	-0.418192	0.550173	0.337013	-0.364077	0.671699
32387	8.093084	-1.100988	5.089224	0.638827	-0.228170	0.084388	-0.786353	-0.267112	-0.402995	0.542981	0.346308	-0.358647	0.675733
32388	8.315141	-1.005169	5.032190	0.358904	-0.075674	-0.135893	-0.788094	-0.276040	-0.394775	0.541788	0.352219	-0.353695	0.676245
32389	8.139567	-1.076089	4.996496	0.002442	0.120623	-0.322724	-0.785572	-0.285387	-0.393668	0.546943	0.352736	-0.350170	0.673655
32390	7.932831	-1.431440	5.243182	-0.307296	0.281316	-0.494064	-0.775204	-0.294647	-0.404143	0.557705	0.349043	-0.347747	0.667987
32391	8.642996	-1.273120	6.400927	-0.399015	0.247710	-0.711853	-0.762703	-0.303562	-0.418557	0.571615	0.345991	-0.345383	0.658982
32392	8.762484	-0.140406	5.508738	-0.486013	0.268991	-0.734325	-0.747464	-0.314971	-0.429371	0.586431	0.341929	-0.343604	0.648938
32393	8.915224	0.135302	5.262165	-0.519492	0.265762	-0.523158	-0.734183	-0.322368	-0.443498	0.598510	0.335778	-0.343689	0.641028
32394	9.024660	-0.313753	5.175763	-0.653188	0.148489	-0.346842	-0.726582	-0.322393	-0.457308	0.608311	0.328424	-0.347949	0.633267
32395	8.388124	-0.689290	4.507164	-0.734349	0.220759	-0.227838	-0.718205	-0.319386	-0.470932	0.617443	0.318109	-0.353136	0.626790
32396	8.066164	-0.785561	4.682720	-0.603571	0.266966	-0.119967	-0.710766	-0.308664	-0.485969	0.624630	0.308151	-0.356643	0.622644
32397	7.980835	-0.777173	4.868827	-0.428648	0.108668	-0.031968	-0.708620	-0.299713	-0.495632	0.628370	0.301548	-0.360554	0.619855
32398	8.267720	-0.772688	5.118919	-0.088934	0.088087	0.099612	-0.707158	-0.291229	-0.501632	0.628319	0.298639	-0.361183	0.620949
32399	8.462935	-0.640593	5.314835	0.286630	0.014770	0.236144	-0.707156	-0.291088	-0.501891	0.623708	0.300253	-0.358992	0.626068
32400	8.309687	-0.634249	5.299095	0.597927	-0.024204	0.339772	-0.712713	-0.294803	-0.495375	0.615647	0.305567	-0.353849	0.634349
32401	7.972595	-0.446265	5.244183	0.911636	-0.097588	0.413590	-0.717510	-0.302016	-0.483693	0.603965	0.314966	-0.346091	0.645169
32402	7.828245	-0.167874	5.205477	1.067695	-0.146686	0.461791	-0.726796	-0.309308	-0.469361	0.590123	0.326491	-0.336938	0.656987
32403	8.224149	0.147858	5.321890	1.055259	-0.229278	0.489534	-0.734146	-0.319541	-0.449337	0.575057	0.338517	-0.329009	0.668183
32404	8.462946	0.204065	5.322017	0.907073	-0.219775	0.507470	-0.744262	-0.325800	-0.430263	0.560583	0.348491	-0.322811	0.678302
32405	8.491488	0.105837	5.402282	0.765065	-0.227295	0.497411	-0.756213	-0.328886	-0.413209	0.546916	0.356859	-0.318496	0.687092
32406	8.349308	-0.077272	5.388432	0.715577	-0.214346	0.478399	-0.766333	-0.328229	-0.396880	0.533807	0.364551	-0.314404	0.695200
32407	8.115658	-0.084981	5.388877	0.687196	-0.167509	0.462878	-0.775647	-0.325875	-0.383536	0.521223	0.371242	-0.310049	0.703118
32408	8.067164	-0.046226	5.434132	0.659716	-0.148947	0.463000	-0.783898	-0.323630	-0.371643	0.508851	0.377315	-0.305755	0.710787
32409	8.155858	0.165331	5.551316	0.616884	-0.119064	0.470181	-0.792418	-0.320843	-0.359213	0.496735	0.382352	-0.301750	0.718337
32410	8.156136	0.227629	5.624835	0.526320	-0.047459	0.407839	-0.799349	-0.320236	-0.347362	0.486544	0.385794	-0.297781	0.725096
32411	7.956893	0.282523	5.644746	0.399961	-0.011556	0.305347	-0.804928	-0.316512	-0.341484	0.478980	0.388002	-0.294422	0.730307
32412	7.869441	0.298401	5.593724	0.247931	0.010252	0.220355	-0.808155	-0.308076	-0.336448	0.473903	0.388952	-0.292430	0.733905
32413	7.854267	0.215100	5.675212	0.181397	0.060703	0.157897	-0.809340	-0.306432	-0.336800	0.470597	0.388833	-0.290349	0.736916
32414	7.885990	0.229451	5.669841	0.123367	0.107658	0.091911	-0.811303	-0.305331	-0.338336	0.468928	0.387899	-0.288258	0.739289
32415	7.886097	0.280974	5.840061	0.103841	0.164491	0.044151	-0.808242	-0.306902	-0.342319	0.468517	0.386156	-0.285399	0.741568
32416	8.528813	0.076769	6.686702	0.147326	0.091001	0.012543	-0.806645	-0.308237	-0.344321	0.467736	0.386141	-0.282485	0.743183
32417	8.795266	-0.278950	5.939416	-0.075188	0.072656	-0.043485	-0.804530	-0.310964	-0.344652	0.469493	0.384564	-0.282429	0.742914
32418	8.522711	-0.446843	5.088613	-0.190673	0.118884	-0.133764	-0.802377	-0.311140	-0.350828	0.473635	0.381787	-0.283140	0.741445
32419	8.802648	-0.833741	5.175910	-0.107080	0.091332	-0.097366	-0.798654	-0.312973	-0.355345	0.476516	0.379948	-0.282988	0.740600
32420	8.614601	-1.387107	5.094895	0.053166	0.123254	0.013934	-0.797694	-0.315945	-0.358947	0.476628	0.378577	-0.281160	0.741926
32421	8.050200	-1.394964	4.926225	0.206545	0.147731	0.058826	-0.795933	-0.317645	-0.364626	0.475090	0.378003	-0.277057	0.744743
32422	7.917761	-1.516073	5.225377	0.270860	-0.049559	0.124364	-0.797788	-0.317688	-0.362649	0.470940	0.380644	-0.274462	0.746991
32423	8.445620	-1.111292	5.308533	0.334458	-0.132537	0.192020	-0.800736	-0.320021	-0.354552	0.464833	0.384690	-0.272140	0.749589
32424	8.544119	-0.899149	5.364967	0.313426	-0.123857	0.256647	-0.805121	-0.318896	-0.348997	0.457921	0.388074	-0.270592	0.752653
32425	8.227963	-0.908645	5.151800	0.323101	-0.100382	0.213022	-0.810607	-0.315369	-0.338408	0.451686	0.391368	-0.268294	0.755532
32426	7.648298	-1.009830	5.093532	0.286025	-0.019632	0.216768	-0.814333	-0.315204	-0.332614	0.446078	0.393106	-0.265865	0.758814
32427	7.255727	-1.101327	5.331318	0.178478	-0.099423	0.234251	-0.818442	-0.313086	-0.329137	0.440610	0.394924	-0.265897	0.761050
32428	7.614630	-1.313281	5.341802	0.148909	-0.272117	0.223458	-0.822727	-0.308271	-0.321544	0.434613	0.399203	-0.267819	0.761592
32429	8.176048	-1.429948	5.358649	0.137356	-0.251464	0.238479	-0.829131	-0.304058	-0.311459	0.428536	0.402888	-0.269853	0.762376
32430	8.333752	-1.481513	5.509233	0.146247	-0.134709	0.196947	-0.834330	-0.299798	-0.304133	0.423650	0.405155	-0.270388	0.763715
32431	8.201763	-1.162366	5.507141	0.080842	-0.061825	0.102214	-0.837409	-0.296872	-0.298552	0.421099	0.406159	-0.270562	0.764530
32432	7.896235	-0.963821	5.570293	0.016764	0.024614	-0.018665	-0.837018	-0.297012	-0.298033	0.421406	0.406056	-0.269972	0.764625
32433	7.619781	-0.798827	5.571764	-0.083011	0.092822	-0.183097	-0.835545	-0.300276	-0.299942	0.425385	0.404824	-0.269014	0.763411
32434	7.613000	-1.117459	5.635180	-0.240556	0.128138	-0.293281	-0.831924	-0.306492	-0.306117	0.432510	0.402417	-0.269238	0.760596
32435	7.728717	-1.270904	5.811918	-0.334914	0.223778	-0.384286	-0.823940	-0.314837	-0.314723	0.442235	0.398025	-0.269334	0.757274
32436	7.631479	-1.250838	5.828977	-0.460282	0.355532	-0.367863	-0.814069	-0.320459	-0.330362	0.453367	0.390544	-0.270232	0.754260
32437	7.923743	-1.140571	6.167616	-0.528545	0.307885	-0.420970	-0.805146	-0.325442	-0.342838	0.465460	0.383164	-0.272150	0.749978
32438	8.864860	-0.717774	6.716053	-0.548066	0.088745	-0.492081	-0.794502	-0.331910	-0.356273	0.477496	0.379396	-0.275770	0.742972
32439	10.555310	0.225190	5.738869	-0.474347	0.042842	-0.406790	-0.785771	-0.337958	-0.360909	0.487340	0.376295	-0.279358	0.736791
32440	9.751683	-0.017414	5.032440	-0.589554	0.251934	-0.089337	-0.778825	-0.335772	-0.375980	0.494483	0.367332	-0.284922	0.734420
32441	7.626823	-0.689048	4.197882	-0.680058	0.404553	-0.046166	-0.775286	-0.327101	-0.395090	0.502384	0.354791	-0.290627	0.732987
32442	6.569666	-0.734055	4.918987	-0.492838	0.130409	-0.133125	-0.772696	-0.320978	-0.409397	0.508583	0.348709	-0.295609	0.729630
32443	7.440623	0.113104	5.121580	-0.314562	-0.191599	-0.197313	-0.768876	-0.319816	-0.411235	0.512495	0.349381	-0.300842	0.724414
32444	9.400757	-0.028583	5.437476	-0.268616	-0.175265	-0.077579	-0.767728	-0.316812	-0.408434	0.514456	0.349652	-0.306014	0.720718
32445	9.368168	-0.627145	5.371596	-0.157523	-0.007301	0.015963	-0.769812	-0.314590	-0.411649	0.515265	0.348015	-0.308563	0.719845
32446	7.784074	-0.714966	4.883943	-0.043304	0.055705	0.144661	-0.769532	-0.312347	-0.414751	0.513850	0.345897	-0.309650	0.721408
32447	7.061496	-0.654997	5.070977	0.207048	-0.062024	0.185348	-0.771163	-0.308433	-0.409946	0.509337	0.347755	-0.308669	0.724131
32448	7.721715	-0.088494	5.134008	0.486059	-0.328465	0.152421	-0.776504	-0.311665	-0.397920	0.501716	0.356520	-0.306048	0.726299
32449	8.776218	0.089972	5.298628	0.459000	-0.244803	0.107527	-0.780674	-0.316150	-0.383832	0.495355	0.364028	-0.302654	0.728360
32450	9.028575	0.430049	5.520398	0.359566	-0.068782	0.070815	-0.782964	-0.321936	-0.374236	0.491302	0.368179	-0.298637	0.730673
32451	8.263718	-0.121850	5.535051	0.216616	-0.042659	0.151493	-0.785616	-0.322831	-0.370829	0.487251	0.370075	-0.297038	0.733076
32452	7.670854	-0.411672	5.423556	0.181326	-0.044666	0.192523	-0.790011	-0.322137	-0.363841	0.482846	0.371372	-0.296269	0.735641
32453	7.589954	-0.508453	5.457945	0.286369	-0.178058	0.233704	-0.793469	-0.320577	-0.359331	0.476240	0.375405	-0.295515	0.738199
32454	8.098087	-0.193195	5.310262	0.367861	-0.130178	0.306917	-0.797771	-0.317727	-0.348634	0.468223	0.379009	-0.293665	0.742213
32455	8.383720	-0.042190	5.262230	0.385415	-0.053806	0.326301	-0.804911	-0.312609	-0.345468	0.460163	0.381542	-0.290897	0.747030
32456	8.306290	0.058973	5.393787	0.366550	0.050732	0.248128	-0.809955	-0.308309	-0.341155	0.453973	0.382723	-0.286870	0.751756
32457	8.121079	0.048749	5.584357	0.329760	0.139434	0.185658	-0.810383	-0.308644	-0.336836	0.449509	0.382618	-0.282011	0.756317
32458	7.984097	0.008780	6.013096	0.365803	0.237909	0.129995	-0.810090	-0.309702	-0.340003	0.446090	0.381589	-0.275349	0.761299
32459	8.688967	-0.410718	6.743857	0.322531	0.031572	0.140162	-0.808779	-0.309970	-0.339493	0.441747	0.383264	-0.271128	0.764499
32460	8.735441	-0.597183	5.568234	0.208062	0.072366	0.058636	-0.810623	-0.309165	-0.339333	0.439675	0.383701	-0.267785	0.766649
32461	8.303364	-0.487292	5.185112	0.212420	0.174598	0.013474	-0.808752	-0.311865	-0.342020	0.438853	0.382891	-0.263008	0.769175
32462	8.190697	-0.630985	5.096082	0.273052	-0.016032	0.103468	-0.811531	-0.316354	-0.337373	0.435110	0.385012	-0.259766	0.771341
32463	8.071518	-1.097708	4.808901	0.365239	0.032749	0.178379	-0.814189	-0.315597	-0.334064	0.429771	0.386841	-0.255161	0.774947
32464	8.080648	-1.181479	4.914033	0.395732	0.015371	0.157318	-0.815789	-0.316896	-0.330541	0.424375	0.389213	-0.250138	0.778363
32465	8.133615	-1.228547	5.178480	0.347893	-0.085550	0.150208	-0.817681	-0.317274	-0.323854	0.418934	0.392838	-0.246605	0.780614
32466	8.637016	-1.244693	5.370008	0.303224	-0.163061	0.199047	-0.823528	-0.315637	-0.316444	0.412701	0.396946	-0.244844	0.782409
32467	8.654543	-1.139200	5.475220	0.294796	-0.059529	0.281350	-0.827934	-0.313852	-0.308649	0.405677	0.399027	-0.242984	0.785597
32468	8.280629	-0.990651	5.502921	0.288802	-0.033691	0.312769	-0.833921	-0.307384	-0.302452	0.398330	0.400389	-0.241244	0.789191
32469	7.658233	-0.920760	5.373017	0.267171	-0.020334	0.265662	-0.838828	-0.303352	-0.298669	0.391904	0.401643	-0.239363	0.792338
32470	7.279018	-0.877272	5.246804	0.178624	-0.107060	0.168789	-0.842296	-0.299316	-0.294111	0.387387	0.403933	-0.238791	0.793567
32471	7.690773	-1.197071	5.310221	0.083141	-0.196990	0.147976	-0.846570	-0.295867	-0.287200	0.383429	0.407072	-0.240256	0.793443
32472	8.038983	-1.560266	5.396279	0.062752	-0.188355	0.156003	-0.849401	-0.292547	-0.279910	0.379689	0.409780	-0.242063	0.793298
32473	8.325326	-1.680245	5.487228	0.038517	-0.173032	0.185832	-0.853556	-0.285519	-0.273060	0.375569	0.411975	-0.244388	0.793410
32474	8.317698	-1.306901	5.536303	0.082964	-0.118065	0.065447	-0.856767	-0.283980	-0.266719	0.373304	0.414179	-0.244525	0.793289
32475	8.124976	-0.967939	5.545580	0.037523	-0.058819	-0.058178	-0.857316	-0.284991	-0.263329	0.373610	0.415722	-0.243994	0.792501
32476	7.819375	-0.783848	5.598843	-0.008073	0.006760	-0.193997	-0.857054	-0.288449	-0.261697	0.376800	0.416534	-0.242475	0.791030
32477	7.652924	-0.961580	5.556575	-0.163587	0.000501	-0.270328	-0.853743	-0.293497	-0.262606	0.382421	0.416615	-0.242898	0.788154
32478	7.729593	-1.193850	5.428012	-0.289971	0.040394	-0.301212	-0.850406	-0.298642	-0.266662	0.389791	0.415242	-0.244663	0.784715
32479	7.938026	-1.364114	5.297289	-0.375854	0.107534	-0.309445	-0.846401	-0.302103	-0.272785	0.398251	0.412114	-0.247255	0.781296
32480	8.118066	-1.301560	5.647526	-0.459884	0.262471	-0.347115	-0.839724	-0.306296	-0.284181	0.408748	0.406068	-0.249489	0.778324
32481	8.147665	-1.151102	6.067864	-0.575430	0.268748	-0.413059	-0.830655	-0.307933	-0.299998	0.421114	0.399162	-0.252992	0.774163
32482	8.247334	-0.716778	6.226707	-0.655504	0.280640	-0.515747	-0.822506	-0.313041	-0.314174	0.435703	0.391877	-0.256642	0.768590
32483	9.314703	-0.412481	6.417034	-0.642163	0.088800	-0.561552	-0.812543	-0.319830	-0.324466	0.449734	0.387699	-0.261413	0.760981
32484	8.733452	-0.152374	5.296166	-0.601470	0.201050	-0.374816	-0.804936	-0.321923	-0.338054	0.461125	0.381177	-0.265849	0.755905
32485	8.152010	-0.642151	4.818370	-0.638150	0.198926	-0.165417	-0.797460	-0.320695	-0.353148	0.469474	0.373117	-0.272504	0.752409
32486	7.586185	-0.869951	4.784614	-0.613468	0.134324	-0.118635	-0.795670	-0.312797	-0.366890	0.476556	0.365980	-0.279595	0.748852
32487	7.445621	-0.358517	4.741874	-0.458491	0.084250	-0.115816	-0.793674	-0.304708	-0.373818	0.482059	0.360988	-0.284939	0.745732
32488	8.130453	-0.083286	5.223913	-0.360039	-0.022422	-0.063988	-0.792071	-0.301467	-0.378613	0.485491	0.358236	-0.290083	0.742844
32489	9.079214	-0.075034	5.497509	-0.268742	-0.092757	-0.043371	-0.791685	-0.297878	-0.379200	0.487486	0.357301	-0.294789	0.740130
32490	8.992010	-0.449266	5.382818	-0.165048	-0.090784	-0.050621	-0.793809	-0.292396	-0.379076	0.488895	0.357361	-0.297781	0.737971
32491	8.405211	-0.551136	5.172165	-0.057572	-0.060571	-0.014296	-0.794997	-0.291032	-0.379040	0.489128	0.357862	-0.299250	0.736979
32492	7.849514	-0.708743	5.148860	0.065707	0.011128	0.092765	-0.795937	-0.290105	-0.376919	0.487375	0.357814	-0.298864	0.738319
32493	7.615619	-0.744002	5.226399	0.298743	-0.010148	0.166135	-0.797541	-0.287671	-0.374764	0.482687	0.359964	-0.295858	0.741557
32494	8.007317	-0.316431	5.329974	0.524248	-0.152223	0.195621	-0.801401	-0.290834	-0.367070	0.475117	0.366124	-0.290978	0.745352
32495	8.587955	-0.036242	5.444036	0.519773	-0.222737	0.226025	-0.806490	-0.293249	-0.354113	0.466598	0.373152	-0.287083	0.748751
32496	8.736937	0.057198	5.439503	0.408753	-0.204044	0.201119	-0.813294	-0.292924	-0.341613	0.459366	0.378877	-0.284381	0.751374
32497	8.368713	-0.091782	5.368407	0.283692	-0.176725	0.197158	-0.819052	-0.289552	-0.329847	0.453238	0.383141	-0.283304	0.753337
32498	8.031428	-0.369224	5.256027	0.198711	-0.147523	0.166063	-0.823325	-0.286241	-0.322939	0.448379	0.386252	-0.282934	0.754794
32499	7.960430	-0.441551	5.266323	0.280387	-0.121157	0.172874	-0.826799	-0.285399	-0.316086	0.442920	0.389743	-0.281175	0.756877
32500	8.226121	-0.356819	5.300132	0.348533	-0.158423	0.224938	-0.832541	-0.281586	-0.306537	0.435912	0.393979	-0.279071	0.759527
32501	8.319453	-0.188774	5.397220	0.377673	-0.122871	0.279032	-0.838671	-0.277075	-0.298021	0.428017	0.397701	-0.276625	0.762964
32502	8.296040	-0.000875	5.545712	0.320912	-0.039076	0.256734	-0.841638	-0.273072	-0.290454	0.421328	0.399646	-0.274114	0.766569
32503	8.169955	0.087041	5.595880	0.231997	0.024691	0.194344	-0.844551	-0.270644	-0.288813	0.416673	0.400288	-0.271887	0.769565
32504	7.887084	-0.014992	5.603383	0.149031	0.058420	0.098700	-0.847061	-0.268753	-0.287971	0.414291	0.400125	-0.269915	0.771627
32505	8.032966	-0.051757	5.522009	0.084526	0.145575	0.033742	-0.846909	-0.270795	-0.289585	0.413954	0.398526	-0.267617	0.773434
32506	7.994153	-0.034231	5.503785	0.097976	0.196173	0.032966	-0.846090	-0.270601	-0.293385	0.413723	0.396157	-0.264758	0.775755
32507	8.290703	-0.009801	5.918584	0.129244	0.298867	0.034958	-0.844089	-0.270673	-0.297069	0.413828	0.392525	-0.260454	0.778996
32508	8.473964	-0.222115	6.318101	0.056695	0.210156	0.036716	-0.842466	-0.270584	-0.302843	0.413917	0.389559	-0.258137	0.781205
32509	8.050463	-0.400967	5.477893	-0.106987	0.227369	-0.070972	-0.840703	-0.271311	-0.309288	0.417136	0.385606	-0.257249	0.781747
32510	8.341953	-0.472447	5.569414	-0.179483	0.177551	-0.200815	-0.836564	-0.273658	-0.316307	0.422581	0.382392	-0.257042	0.780468
32511	8.661572	-0.760830	5.497394	-0.186730	0.149659	-0.206899	-0.831248	-0.278909	-0.321296	0.428103	0.379671	-0.256992	0.778802
32512	8.499505	-1.048745	5.317864	-0.108722	0.194373	-0.143322	-0.829487	-0.281577	-0.326601	0.432171	0.376477	-0.255952	0.778448
32513	8.054219	-1.058689	5.245685	0.028893	0.216432	-0.106222	-0.826674	-0.284788	-0.331662	0.434794	0.374046	-0.252753	0.779205
32514	7.584408	-1.125341	5.052202	0.061200	0.150329	-0.024580	-0.824114	-0.288538	-0.337780	0.435498	0.372389	-0.250332	0.780386
32515	7.549551	-1.240350	5.162748	0.090783	0.025842	0.039536	-0.824364	-0.288521	-0.339350	0.434395	0.372728	-0.248950	0.781280
32516	8.110429	-1.391906	5.481770	0.058499	-0.095131	0.119640	-0.826504	-0.286525	-0.335628	0.431637	0.374156	-0.249779	0.781861
32517	8.532032	-1.256280	5.621659	0.080267	-0.010860	0.131207	-0.827733	-0.284256	-0.330989	0.428968	0.374517	-0.249612	0.783210
32518	8.332771	-1.192374	5.704653	0.110340	0.038598	0.140818	-0.830912	-0.280592	-0.329453	0.426135	0.374189	-0.248625	0.785224
32519	7.768686	-1.144464	5.541612	0.122706	0.040252	0.151160	-0.836183	-0.276654	-0.329337	0.423063	0.374001	-0.247529	0.787318
32520	7.490434	-1.280995	5.592100	0.096245	0.000914	0.220877	-0.836993	-0.273236	-0.328216	0.418881	0.373737	-0.247677	0.789629
32521	7.603784	-1.420018	5.783626	0.141825	-0.086684	0.210062	-0.842025	-0.267672	-0.325974	0.414079	0.375383	-0.247801	0.791342
32522	7.790935	-1.478702	5.676774	0.196873	-0.167915	0.234129	-0.844190	-0.265300	-0.319362	0.408082	0.378531	-0.247856	0.792938
32523	7.940961	-1.625573	5.671217	0.263532	-0.162138	0.274113	-0.848869	-0.259244	-0.312266	0.400914	0.382001	-0.247172	0.795141
32524	7.970678	-1.547515	5.613531	0.316005	-0.184144	0.313145	-0.855141	-0.253367	-0.303066	0.392614	0.385931	-0.246028	0.797735
32525	7.991028	-1.383288	5.673510	0.366256	-0.173450	0.277253	-0.862740	-0.248077	-0.292034	0.384468	0.390298	-0.243806	0.800256
32526	8.084930	-1.118060	5.762282	0.350101	-0.118615	0.190218	-0.866102	-0.243386	-0.284713	0.378110	0.393985	-0.240608	0.802444
32527	7.954619	-0.920813	5.806841	0.252100	-0.078454	0.080673	-0.868108	-0.244293	-0.279870	0.374423	0.396853	-0.237917	0.803561
32528	7.750305	-0.895349	5.857927	0.074557	-0.043774	-0.030394	-0.869180	-0.245444	-0.276741	0.374127	0.398295	-0.236823	0.803309
32529	7.606213	-0.990909	5.830840	-0.094643	-0.021890	-0.111844	-0.868539	-0.245739	-0.274655	0.376553	0.398541	-0.237734	0.801782
32530	7.720217	-1.045761	5.873430	-0.169816	-0.025336	-0.188369	-0.868372	-0.247758	-0.278102	0.380803	0.398600	-0.239154	0.799320
32531	7.790277	-1.136038	5.860841	-0.266062	0.010845	-0.220239	-0.864931	-0.251976	-0.279258	0.386468	0.397495	-0.241679	0.796387
32532	7.631737	-1.211687	5.800473	-0.377129	0.092432	-0.239763	-0.861878	-0.250928	-0.283582	0.393702	0.394295	-0.245060	0.793395
32533	7.613641	-1.386790	5.844403	-0.478915	0.121258	-0.246346	-0.856816	-0.252152	-0.291634	0.401932	0.389806	-0.249870	0.789979
32534	7.805156	-1.482349	5.996001	-0.527620	0.152376	-0.314111	-0.853578	-0.253373	-0.301375	0.411736	0.384737	-0.254524	0.785919
32535	7.860266	-1.229275	5.896637	-0.611366	0.188774	-0.362629	-0.844266	-0.258359	-0.313330	0.423023	0.378539	-0.259895	0.781162
32536	8.186556	-1.119666	6.268379	-0.668920	0.171357	-0.453183	-0.837848	-0.261166	-0.325745	0.436009	0.372544	-0.265448	0.775013
32537	8.615049	-0.345454	5.727139	-0.800707	0.112210	-0.514043	-0.828028	-0.266591	-0.335223	0.450429	0.366491	-0.273125	0.766943
32538	8.484723	-0.187381	5.582281	-0.747242	0.142313	-0.453094	-0.821092	-0.269128	-0.346850	0.463563	0.360033	-0.279957	0.759677
32539	8.329181	-0.193495	5.377557	-0.766967	0.092031	-0.463671	-0.813897	-0.272498	-0.357710	0.476552	0.354108	-0.287479	0.751573
32540	7.734732	-0.351389	5.190496	-0.922224	0.036430	-0.507067	-0.806952	-0.273914	-0.370887	0.490813	0.347644	-0.297359	0.741501
32541	7.907259	-0.380325	5.258738	-0.957154	-0.037487	-0.568202	-0.801102	-0.274578	-0.379064	0.505537	0.342172	-0.307989	0.729722
32542	8.249336	-0.082951	5.540780	-1.016749	-0.088550	-0.576872	-0.793801	-0.276186	-0.387663	0.520222	0.336683	-0.319706	0.716799
32543	8.456526	-0.049201	5.400883	-0.930246	-0.128923	-0.554532	-0.789926	-0.276324	-0.395553	0.533492	0.332430	-0.330635	0.703958
32544	8.024894	0.138324	5.021277	-0.855117	-0.167363	-0.578502	-0.783974	-0.278832	-0.399314	0.546103	0.329448	-0.340564	0.690834
32545	8.079262	0.274266	4.978374	-0.788442	-0.207387	-0.513397	-0.779354	-0.281105	-0.400964	0.556903	0.327292	-0.350304	0.678252
32546	8.394315	0.473004	4.981189	-0.608165	-0.216321	-0.482518	-0.777219	-0.286017	-0.402648	0.565852	0.326819	-0.357787	0.667075
32547	8.627679	0.434415	4.997041	-0.502630	-0.141107	-0.433725	-0.774969	-0.288875	-0.403376	0.573914	0.326292	-0.363211	0.657446
32548	8.663788	0.398318	5.160339	-0.357141	-0.100877	-0.399134	-0.770985	-0.294998	-0.405752	0.580737	0.326425	-0.366468	0.649532
32549	8.557465	0.516369	5.103944	-0.222491	-0.089628	-0.293109	-0.768064	-0.300320	-0.407058	0.585401	0.327387	-0.368422	0.643730
32550	8.706285	0.592233	5.152433	-0.023371	-0.050954	-0.136558	-0.765416	-0.307182	-0.406426	0.586948	0.328799	-0.368455	0.641579
32551	8.464025	0.287601	4.790502	0.012963	-0.033433	0.008172	-0.766995	-0.308724	-0.405397	0.586608	0.329598	-0.368650	0.641368
32552	8.563815	-0.080170	5.044458	0.167101	-0.019006	0.011309	-0.766600	-0.312319	-0.403768	0.585232	0.331742	-0.366833	0.642561
32553	8.272743	-0.323731	5.125195	0.243473	0.054681	0.067101	-0.768302	-0.316201	-0.402785	0.583253	0.333677	-0.363405	0.645301
32554	8.442301	-0.821251	5.424118	0.386396	0.035067	0.124278	-0.768321	-0.317892	-0.399674	0.579320	0.336842	-0.358857	0.649728
32555	8.321964	-1.445725	5.355054	0.471388	0.029523	0.209542	-0.771368	-0.324607	-0.393366	0.573700	0.340653	-0.353691	0.655535
32556	8.135591	-1.719410	5.224714	0.614659	-0.021899	0.297947	-0.775086	-0.326920	-0.387490	0.565414	0.345877	-0.347912	0.663048
32557	8.237825	-1.745195	5.062181	0.758850	-0.122135	0.375762	-0.781732	-0.326138	-0.378389	0.554325	0.353624	-0.341727	0.671489
32558	8.593436	-1.650787	5.249012	0.798277	-0.183511	0.469724	-0.788418	-0.326802	-0.363682	0.541040	0.361688	-0.336334	0.680689
32559	8.675069	-1.423167	5.235840	0.798554	-0.118189	0.534445	-0.799051	-0.324886	-0.349421	0.527147	0.368454	-0.330529	0.690730
32560	8.526013	-1.501220	5.385869	0.713815	-0.065970	0.586289	-0.808921	-0.317048	-0.334917	0.513278	0.372981	-0.325656	0.700985
32561	8.010365	-1.444360	5.473650	0.582709	0.010665	0.563253	-0.817690	-0.309121	-0.326575	0.501081	0.375234	-0.321536	0.710445
32562	7.513254	-1.534130	5.636395	0.429351	0.066836	0.518436	-0.824722	-0.301132	-0.321782	0.490891	0.375250	-0.318652	0.718800
32563	7.303286	-1.662933	5.593407	0.310743	-0.016971	0.466189	-0.831358	-0.291335	-0.318135	0.481761	0.375625	-0.317827	0.725119
32564	7.452500	-1.945977	5.610143	0.252379	-0.139869	0.418961	-0.835786	-0.281833	-0.311235	0.472893	0.377433	-0.318672	0.729633
32565	7.776106	-1.944327	5.648695	0.196774	-0.112264	0.354705	-0.843228	-0.269859	-0.306360	0.465534	0.378674	-0.319532	0.733337
32566	8.037801	-1.741220	5.517215	0.104713	-0.097677	0.252107	-0.848044	-0.263121	-0.298856	0.460312	0.379547	-0.320775	0.735636
32567	8.066422	-1.430211	5.467713	-0.009106	0.048160	0.045227	-0.849769	-0.261227	-0.297627	0.460058	0.378447	-0.320807	0.736347
32568	8.001698	-1.287381	5.333230	-0.136179	0.090064	-0.209009	-0.846993	-0.262417	-0.299243	0.464274	0.377445	-0.320175	0.734488
32569	7.973024	-1.217929	5.221081	-0.381891	0.222186	-0.476586	-0.842182	-0.269717	-0.305840	0.475577	0.373621	-0.320087	0.729231
32570	8.438253	-1.433079	5.877964	-0.610144	0.288006	-0.667530	-0.830464	-0.278492	-0.321031	0.491310	0.368004	-0.321056	0.721187
32571	9.638123	-0.926710	6.131060	-0.574046	0.183918	-0.854458	-0.819546	-0.294215	-0.331507	0.508970	0.365065	-0.321152	0.710309
32572	9.253133	-0.345636	5.247512	-0.728210	0.255546	-0.662037	-0.806646	-0.306440	-0.344941	0.525186	0.358254	-0.323994	0.700615
32573	8.772961	-1.028654	4.604822	-0.868116	0.351590	-0.478191	-0.795187	-0.309258	-0.363418	0.540295	0.347208	-0.328972	0.692318
32574	7.622218	-1.448460	4.388142	-0.925136	0.440946	-0.448251	-0.785011	-0.306644	-0.388066	0.555636	0.334032	-0.333817	0.684294
32575	6.939341	-0.819300	4.657422	-0.659698	0.210655	-0.369601	-0.773533	-0.307081	-0.409902	0.566451	0.326221	-0.338027	0.677089
32576	8.022041	-0.264870	5.485329	-0.404914	-0.033585	-0.214785	-0.770060	-0.306957	-0.416999	0.571921	0.323474	-0.342580	0.671498
32577	9.208509	-0.408057	5.659271	-0.226282	-0.005802	-0.042319	-0.767029	-0.303867	-0.419579	0.573927	0.321253	-0.345432	0.669389
32578	8.967804	-0.817336	5.540362	0.011493	0.145009	0.083897	-0.766348	-0.301884	-0.423475	0.573705	0.318907	-0.344164	0.671351
32579	7.864620	-0.573255	5.397409	0.147187	0.085526	0.151171	-0.767926	-0.301903	-0.423202	0.571340	0.318422	-0.342189	0.674599
32580	7.105798	-0.480738	5.522791	0.295210	-0.013537	0.167776	-0.771622	-0.304181	-0.420076	0.567054	0.320874	-0.339429	0.678438
32581	7.494333	-0.183959	5.602786	0.461150	-0.199421	0.179007	-0.776949	-0.305731	-0.410506	0.560321	0.327594	-0.336550	0.682244
32582	8.285544	-0.095153	5.738314	0.450702	-0.188768	0.213200	-0.779520	-0.306288	-0.401067	0.553170	0.333794	-0.333923	0.686353
32583	8.406946	-0.149157	5.698421	0.447093	-0.157607	0.230769	-0.784081	-0.305927	-0.389631	0.545992	0.339384	-0.331010	0.690756
32584	8.111263	-0.392594	5.551667	0.477879	-0.171068	0.296038	-0.790083	-0.305573	-0.378839	0.537494	0.345014	-0.328288	0.695911
32585	7.554547	-0.328024	5.412906	0.523609	-0.097437	0.376267	-0.799798	-0.304479	-0.364076	0.528031	0.349543	-0.324553	0.702616
32586	7.754713	-0.234235	5.336979	0.624489	-0.107546	0.410855	-0.805679	-0.301096	-0.353226	0.517133	0.354978	-0.319769	0.710149
32587	8.110229	-0.163669	5.484733	0.716448	-0.098093	0.424619	-0.812710	-0.298919	-0.345927	0.505403	0.361072	-0.313489	0.718275
32588	8.574050	0.098959	5.521341	0.897507	0.034919	0.428003	-0.818465	-0.297202	-0.333801	0.492910	0.366917	-0.303300	0.728300
32589	8.811812	0.150137	6.417290	1.047602	0.020108	0.504321	-0.824064	-0.296278	-0.324180	0.477978	0.373868	-0.291337	0.739515
32590	8.137755	-0.422928	5.640210	0.987101	0.035557	0.563803	-0.832860	-0.292684	-0.310553	0.462363	0.379426	-0.280566	0.750692
32591	8.179934	-0.792068	5.183624	0.906252	0.044366	0.492580	-0.838856	-0.289830	-0.301546	0.448351	0.384379	-0.270107	0.760445
32592	8.391629	-1.165626	5.434913	0.821520	-0.005181	0.509334	-0.845635	-0.284898	-0.294195	0.434202	0.389032	-0.261552	0.769229
32593	8.437232	-1.653870	5.649665	0.782194	-0.043027	0.539930	-0.853099	-0.276834	-0.284812	0.419593	0.393669	-0.253967	0.777475
32594	8.082886	-1.536709	5.427076	0.919034	-0.054727	0.558618	-0.860446	-0.268236	-0.273979	0.403320	0.399335	-0.244500	0.786183
32595	7.710114	-1.225955	5.273044	0.998958	-0.118944	0.609574	-0.868607	-0.261072	-0.259239	0.385133	0.406237	-0.234515	0.794762
32596	7.612601	-1.268161	5.214164	0.965702	-0.248612	0.648543	-0.877590	-0.250646	-0.241939	0.365734	0.414502	-0.226308	0.802005
32597	7.977115	-1.330836	5.330757	0.890805	-0.336208	0.584030	-0.886438	-0.242705	-0.223904	0.347419	0.423716	-0.219259	0.807274
32598	8.473633	-1.278754	5.504046	0.751359	-0.287796	0.511378	-0.893078	-0.230627	-0.204754	0.331497	0.431297	-0.213442	0.811502
32599	8.362908	-1.064468	5.529025	0.578231	-0.149829	0.438965	-0.899653	-0.220941	-0.192333	0.318743	0.435684	-0.208831	0.815458
32600	7.579382	-1.099222	5.328715	0.310968	-0.088602	0.359551	-0.906348	-0.209438	-0.182234	0.309739	0.437642	-0.207428	0.818233
32601	7.322540	-1.701818	5.582723	0.110715	-0.121035	0.299010	-0.910748	-0.198923	-0.179243	0.303387	0.439063	-0.209016	0.819446
32602	7.861725	-1.871935	5.621114	0.063691	-0.239411	0.178541	-0.913060	-0.190072	-0.173681	0.298760	0.442696	-0.210919	0.818704
32603	8.154099	-1.822654	5.547267	0.069307	-0.243835	0.122728	-0.913680	-0.184411	-0.164789	0.295100	0.446546	-0.212397	0.817558
32604	8.156468	-1.403280	5.596766	-0.032620	-0.183776	0.025459	-0.915324	-0.182179	-0.157528	0.294162	0.449298	-0.214227	0.815909
32605	8.056211	-1.120237	5.322244	-0.180612	-0.124159	-0.125760	-0.916426	-0.185729	-0.149731	0.297293	0.450736	-0.216849	0.813284
32606	8.027937	-1.026405	4.980412	-0.350276	-0.063651	-0.322241	-0.912735	-0.191487	-0.148561	0.305369	0.451117	-0.219993	0.809226
32607	8.211014	-1.387418	4.777341	-0.501044	0.057106	-0.478401	-0.910029	-0.201997	-0.153242	0.317835	0.449129	-0.223508	0.804555
32608	8.311195	-1.682650	5.056534	-0.661257	0.248032	-0.543634	-0.905424	-0.213364	-0.164896	0.333560	0.443342	-0.227646	0.800227
32609	8.100250	-1.887147	5.494325	-0.800046	0.427110	-0.532262	-0.897334	-0.225418	-0.184710	0.350998	0.433402	-0.232963	0.796675
32610	8.764456	-1.273763	6.584550	-0.731966	0.380000	-0.584881	-0.886068	-0.238098	-0.207048	0.368374	0.424884	-0.236855	0.792259
32611	9.460338	-0.109643	6.137114	-0.702423	0.232751	-0.573191	-0.875909	-0.251290	-0.222315	0.384429	0.418549	-0.241475	0.786588
32612	8.848810	-0.020083	5.096840	-0.787985	0.260884	-0.314787	-0.866970	-0.255279	-0.237261	0.397194	0.409876	-0.249210	0.782389
32613	8.397266	-0.768368	4.626891	-0.879520	0.239445	-0.236074	-0.865017	-0.253698	-0.251915	0.409185	0.400169	-0.259214	0.777972
32614	7.528568	-0.839213	4.244018	-0.991395	0.243347	-0.298670	-0.859353	-0.251478	-0.270774	0.422939	0.389767	-0.270212	0.772133
32615	7.510711	-0.465795	4.734001	-0.805570	-0.016409	-0.369767	-0.853452	-0.255937	-0.283480	0.434733	0.385089	-0.279998	0.764405
32616	8.489549	-0.311824	4.977501	-0.699200	-0.155185	-0.338060	-0.848429	-0.256670	-0.286937	0.444383	0.383259	-0.289422	0.756222
32617	9.228487	-0.444799	5.014228	-0.605542	-0.087228	-0.276080	-0.845774	-0.257570	-0.289856	0.452619	0.380750	-0.297340	0.749503
32618	9.119152	-0.846267	4.965034	-0.390090	-0.048661	-0.170159	-0.844444	-0.257946	-0.291707	0.457835	0.378985	-0.302337	0.745218
32619	8.398537	-0.907820	4.944484	-0.201241	-0.042715	-0.076595	-0.842854	-0.258602	-0.293041	0.460202	0.378254	-0.305277	0.742929
32620	7.726086	-0.680793	4.692067	-0.041451	-0.008643	0.022343	-0.844435	-0.257517	-0.293008	0.460135	0.377902	-0.306160	0.742787
32621	8.051855	-0.296145	4.777184	0.132028	-0.158311	0.007467	-0.844476	-0.257026	-0.288282	0.458026	0.381454	-0.305824	0.742413
32622	8.763715	-0.053160	4.861051	0.130574	-0.190692	0.000487	-0.844906	-0.258334	-0.283196	0.455864	0.385508	-0.305655	0.741719
32623	9.002096	-0.049041	4.962139	0.102699	-0.075087	-0.060996	-0.845852	-0.261983	-0.278284	0.455508	0.388003	-0.304431	0.741140
32624	8.733584	-0.190186	4.983281	0.050174	-0.036654	-0.032848	-0.845345	-0.264913	-0.274678	0.455371	0.389247	-0.303775	0.740841
32625	8.308471	-0.480502	5.005917	0.092951	0.003160	0.081370	-0.846290	-0.263993	-0.272033	0.453466	0.389640	-0.303065	0.742092
32626	8.160559	-0.791052	5.106605	0.228701	0.004596	0.196999	-0.847764	-0.260316	-0.270116	0.448772	0.390487	-0.301170	0.745265
32627	8.147160	-0.563869	5.207000	0.382217	-0.054914	0.291434	-0.850940	-0.257475	-0.268727	0.441109	0.393047	-0.298272	0.749647
32628	8.421326	-0.284538	5.197380	0.465698	0.002485	0.371614	-0.854162	-0.250695	-0.263330	0.431877	0.394906	-0.294191	0.755634
32629	8.310520	-0.089373	5.195454	0.471012	0.076291	0.346475	-0.858136	-0.246909	-0.261131	0.423379	0.395850	-0.289139	0.761874
32630	8.237442	-0.082606	5.298932	0.439157	0.138715	0.284804	-0.859767	-0.240089	-0.257578	0.416331	0.395829	-0.283519	0.767857
32631	8.032273	-0.163849	5.561591	0.477435	0.235090	0.251799	-0.860554	-0.237049	-0.259216	0.410054	0.394837	-0.276166	0.774397
32632	8.323381	-0.257255	5.880408	0.536027	0.310350	0.210031	-0.860258	-0.232565	-0.265286	0.404249	0.393273	-0.266967	0.781439
32633	8.793311	-0.517622	6.451794	0.469910	0.141967	0.265676	-0.860104	-0.234051	-0.267412	0.397220	0.393501	-0.260470	0.787101
32634	8.408472	-0.779709	5.425490	0.293849	0.263197	0.214156	-0.860495	-0.229758	-0.269813	0.392908	0.390596	-0.255448	0.792341
32635	8.593279	-0.803092	5.420888	0.191928	0.196071	0.090433	-0.859395	-0.230087	-0.275591	0.391054	0.388635	-0.251494	0.795481
32636	8.249700	-0.933310	5.170316	0.132107	0.145105	-0.015994	-0.859378	-0.228953	-0.278189	0.391022	0.387474	-0.248150	0.797112
32637	7.910208	-1.171875	5.056120	0.139135	0.244600	-0.060246	-0.856563	-0.231468	-0.283892	0.392183	0.385076	-0.243499	0.799135
32638	7.315146	-1.363032	5.243897	0.117536	0.155798	-0.062251	-0.854011	-0.234677	-0.289344	0.393041	0.383844	-0.239936	0.800383
32639	7.391561	-1.602265	5.306521	0.064721	0.087618	-0.038702	-0.852273	-0.236274	-0.292270	0.393633	0.383243	-0.237901	0.800987
32640	8.043014	-1.653067	5.663626	0.025164	-0.050032	-0.004849	-0.851729	-0.238455	-0.293496	0.393298	0.384300	-0.237876	0.800653
32641	8.615458	-1.521232	5.809662	-0.004965	-0.057807	0.046756	-0.851754	-0.237939	-0.290735	0.392339	0.385068	-0.238804	0.800478
32642	8.473389	-1.281025	5.709827	-0.016803	0.001083	0.034698	-0.851909	-0.234518	-0.289356	0.391923	0.384791	-0.239346	0.800653
32643	7.690454	-1.197742	5.591086	-0.016309	0.067847	0.026032	-0.852673	-0.233657	-0.292739	0.391970	0.383555	-0.239335	0.801226
32644	7.264023	-1.326072	5.453833	-0.096561	-0.017073	0.027715	-0.853848	-0.231720	-0.294526	0.392194	0.382975	-0.241246	0.800821
32645	7.403663	-1.557033	5.597438	-0.173008	-0.035587	0.015721	-0.855033	-0.230627	-0.294758	0.393094	0.382193	-0.244499	0.799766
32646	7.952484	-1.732726	5.693638	-0.127417	-0.137382	0.011915	-0.855598	-0.225019	-0.292548	0.393205	0.383367	-0.247720	0.798157
32647	8.348625	-1.811798	5.731787	-0.023222	-0.096401	0.015287	-0.854314	-0.223531	-0.289515	0.392639	0.384720	-0.249089	0.797358
32648	8.175278	-1.501427	5.677257	0.040179	-0.058381	0.016022	-0.855250	-0.223842	-0.287418	0.391797	0.385922	-0.249049	0.797204
32649	7.981740	-1.291786	5.747665	0.016280	-0.022553	-0.023109	-0.855393	-0.223031	-0.286353	0.391897	0.386589	-0.248928	0.796870
32650	7.873496	-1.081679	5.709574	-0.006887	-0.036385	-0.124302	-0.856189	-0.226928	-0.283543	0.393754	0.387771	-0.248376	0.795551
32651	7.768896	-1.073607	5.719369	-0.083891	-0.009096	-0.258345	-0.854837	-0.233498	-0.285254	0.398433	0.388587	-0.247913	0.792963
32652	7.714586	-1.215894	5.677436	-0.206119	0.019226	-0.329427	-0.851392	-0.240893	-0.285425	0.405347	0.388300	-0.248476	0.789416
32653	7.723442	-1.380311	5.611938	-0.308051	0.044654	-0.341251	-0.847402	-0.247145	-0.288459	0.413292	0.386815	-0.250468	0.785385
32654	7.805954	-1.401430	5.701739	-0.356704	0.087888	-0.293869	-0.842722	-0.253062	-0.295683	0.421100	0.383978	-0.253078	0.781785
32655	7.845266	-1.320148	5.784312	-0.388789	0.173787	-0.297022	-0.837503	-0.260614	-0.303861	0.429537	0.379489	-0.255568	0.778570
32656	7.899435	-1.174582	5.969150	-0.416526	0.246166	-0.330759	-0.829522	-0.262457	-0.315089	0.439087	0.373778	-0.257430	0.775385
32657	8.012038	-1.013102	6.206132	-0.443711	0.267465	-0.394292	-0.823359	-0.266916	-0.327666	0.449809	0.367736	-0.259165	0.771541
32658	8.379008	-0.614267	6.513256	-0.468668	0.194476	-0.466806	-0.814042	-0.274248	-0.339143	0.461432	0.362939	-0.261210	0.766241
32659	8.007674	-0.175303	5.738749	-0.475091	0.236587	-0.460672	-0.805642	-0.281863	-0.350619	0.473090	0.357314	-0.263093	0.761114
32660	7.478361	-0.059107	5.299852	-0.427371	0.129561	-0.443768	-0.796324	-0.288916	-0.362353	0.483556	0.353638	-0.265205	0.755500
32661	7.639929	0.132293	5.427172	-0.509483	0.016959	-0.468265	-0.788487	-0.296319	-0.369368	0.494248	0.350949	-0.269539	0.748267
32662	8.237974	0.044071	5.477476	-0.650936	-0.016904	-0.479186	-0.782654	-0.300886	-0.373692	0.505837	0.347339	-0.276070	0.739777
32663	8.213100	0.025465	5.862768	-0.730348	0.015256	-0.488456	-0.774422	-0.303159	-0.383358	0.518118	0.342450	-0.283410	0.730726
32664	8.062357	0.014084	5.691756	-0.791594	-0.008280	-0.512791	-0.768288	-0.305311	-0.393400	0.530903	0.337246	-0.291526	0.720708
32665	7.908698	-0.079846	5.524479	-0.721285	0.004477	-0.467618	-0.761377	-0.306641	-0.402515	0.542438	0.332311	-0.298788	0.711376
32666	7.670066	-0.083996	5.646154	-0.571517	-0.091880	-0.412540	-0.757106	-0.306217	-0.410921	0.551515	0.329878	-0.305172	0.702767
32667	8.242126	-0.072862	5.512034	-0.451445	-0.171670	-0.299636	-0.754340	-0.306732	-0.411606	0.557612	0.329253	-0.311511	0.695430
32668	7.964274	-0.120692	5.663048	-0.261415	-0.235906	-0.197483	-0.752505	-0.306720	-0.411095	0.560609	0.330864	-0.316498	0.689982
32669	7.467470	-0.134110	5.945515	-0.043545	-0.448802	-0.097614	-0.754109	-0.307886	-0.407177	0.559384	0.337308	-0.321539	0.685511
32670	8.196827	-0.339083	5.475393	0.052593	-0.183684	-0.015019	-0.756803	-0.308016	-0.399039	0.558072	0.340532	-0.322803	0.684392
32671	8.372211	-0.302086	5.505766	0.119414	-0.052622	0.056707	-0.759996	-0.308388	-0.393914	0.556148	0.342361	-0.322201	0.685328
32672	8.318155	-0.425916	5.330920	0.273081	-0.169340	0.178047	-0.763190	-0.309175	-0.388536	0.550747	0.346590	-0.321581	0.687851
32673	8.030391	-0.498308	5.515711	0.355045	-0.129505	0.270345	-0.766267	-0.307631	-0.382458	0.543720	0.350672	-0.320040	0.692078
32674	8.130185	-0.531032	5.324080	0.463590	-0.111997	0.324175	-0.772392	-0.306989	-0.372707	0.535247	0.355192	-0.317124	0.697698
32675	8.076384	-0.579018	5.314955	0.526956	-0.099232	0.369381	-0.781803	-0.304444	-0.363682	0.525687	0.359983	-0.313486	0.704125
32676	8.049002	-0.690166	5.289793	0.557364	-0.121333	0.424189	-0.786493	-0.301311	-0.353893	0.514904	0.364883	-0.309964	0.711095
32677	8.180135	-0.753452	5.203539	0.571275	-0.141760	0.436328	-0.793684	-0.297796	-0.343685	0.503606	0.370170	-0.306511	0.717918
32678	8.335031	-0.898043	5.207588	0.585591	-0.114090	0.444254	-0.801140	-0.292626	-0.333967	0.492157	0.374970	-0.302536	0.725018
32679	8.368799	-0.921771	5.351746	0.588804	-0.069069	0.412980	-0.808580	-0.290200	-0.324826	0.481288	0.379351	-0.297815	0.731957
32680	8.325115	-0.872097	5.503582	0.549622	-0.017518	0.377468	-0.814985	-0.285434	-0.314993	0.471459	0.382648	-0.292799	0.738631
32681	8.218220	-0.823682	5.598748	0.477308	-0.016748	0.312241	-0.818863	-0.281703	-0.308341	0.463071	0.385647	-0.288343	0.744110
32682	8.248162	-0.683806	5.658158	0.409131	0.028094	0.220098	-0.821788	-0.279156	-0.305257	0.456797	0.387764	-0.283703	0.748657
32683	8.134487	-0.563882	5.657649	0.301711	0.053312	0.120143	-0.822853	-0.278635	-0.303798	0.452965	0.389121	-0.279674	0.751791
32684	8.047079	-0.538402	5.616448	0.177127	0.045137	0.039346	-0.823663	-0.277845	-0.301550	0.451253	0.389859	-0.276925	0.753454
32685	8.115127	-0.576518	5.498112	0.042673	0.052482	-0.026519	-0.821679	-0.280851	-0.301755	0.451631	0.389676	-0.275637	0.753794
32686	8.056329	-0.644039	5.503352	-0.058251	0.080196	-0.070633	-0.821265	-0.281646	-0.303869	0.453598	0.388365	-0.275257	0.753429
32687	7.965672	-0.736366	5.581612	-0.115682	0.078317	-0.088792	-0.819517	-0.284335	-0.307472	0.456287	0.386683	-0.275628	0.752534
32688	7.979604	-0.843752	5.623344	-0.116926	0.070044	-0.064375	-0.818040	-0.283717	-0.311662	0.458550	0.384951	-0.276267	0.751812
32689	8.027983	-0.874402	5.723484	-0.141567	0.086838	-0.013653	-0.816050	-0.283251	-0.314287	0.460346	0.382460	-0.277522	0.751523
32690	7.965240	-0.784026	5.721377	-0.120349	0.098643	0.003745	-0.813885	-0.285346	-0.321025	0.461772	0.379879	-0.278473	0.751606
32691	7.975090	-0.762345	5.728723	-0.099403	0.093039	0.015879	-0.813606	-0.284626	-0.323370	0.462831	0.377496	-0.279251	0.751867
32692	7.902087	-0.761764	5.732838	-0.097375	0.065302	0.002699	-0.811235	-0.280026	-0.326178	0.463854	0.375648	-0.280129	0.751835
32693	7.921413	-0.781608	5.756322	-0.089402	0.063327	0.012270	-0.810947	-0.279567	-0.329577	0.464724	0.373806	-0.280993	0.751894
32694	7.906852	-0.771939	5.771324	-0.072396	0.047562	0.006939	-0.809620	-0.278427	-0.331660	0.465398	0.372427	-0.281693	0.751899
32695	7.892219	-0.781312	5.752158	-0.077566	0.037037	0.012156	-0.811052	-0.276898	-0.333977	0.466033	0.371076	-0.282613	0.751828
32696	7.899497	-0.786173	5.747078	-0.053415	0.001677	0.025943	-0.810652	-0.275777	-0.335268	0.465977	0.370471	-0.283575	0.751799
32697	7.940725	-0.819960	5.697219	-0.053626	-0.005201	0.018956	-0.811186	-0.274135	-0.334970	0.466094	0.369930	-0.284572	0.751616
32698	7.974983	-0.795494	5.653193	-0.031596	-0.013845	0.003169	-0.809616	-0.273022	-0.334697	0.466073	0.369912	-0.285153	0.751417
32699	8.028406	-0.824528	5.603121	-0.036341	-0.018772	-0.014266	-0.811320	-0.271925	-0.335711	0.466485	0.369923	-0.285768	0.750923
32700	8.052723	-0.829478	5.592803	-0.024992	-0.018949	-0.009061	-0.810543	-0.270966	-0.334781	0.466538	0.370125	-0.286191	0.750630
32701	8.052744	-0.820091	5.621992	0.000762	-0.004937	-0.023054	-0.811321	-0.272066	-0.335452	0.466886	0.370323	-0.286054	0.750368
32702	8.023623	-0.809926	5.603439	0.012973	-0.005104	-0.017862	-0.810528	-0.272189	-0.335984	0.466928	0.370700	-0.285741	0.750275
32703	8.016550	-0.771008	5.601735	0.011198	-0.008581	-0.017872	-0.811068	-0.273046	-0.333901	0.467102	0.371018	-0.285516	0.750095
32704	8.028868	-0.746734	5.592111	0.011003	-0.011959	-0.024860	-0.810008	-0.274129	-0.334454	0.467166	0.371540	-0.285216	0.749910
32705	8.043561	-0.732214	5.584715	0.024602	-0.018937	-0.031896	-0.809221	-0.274400	-0.334203	0.467393	0.372219	-0.284779	0.749598
32706	8.087457	-0.722497	5.549941	0.013222	-0.017869	-0.038833	-0.810540	-0.276359	-0.332660	0.467593	0.372939	-0.284384	0.749266
32707	8.084968	-0.732185	5.549861	0.012868	0.001997	-0.024819	-0.809488	-0.279670	-0.331162	0.467920	0.373154	-0.283978	0.749108
32708	8.072840	-0.722536	5.564806	0.004115	-0.004896	-0.026560	-0.807902	-0.279224	-0.332605	0.468182	0.373484	-0.283741	0.748870
32709	8.058374	-0.702785	5.546051	-0.004387	0.005630	-0.024765	-0.809492	-0.279399	-0.330894	0.468659	0.373483	-0.283558	0.748641
32710	8.087506	-0.708256	5.579198	-0.005994	-0.005027	-0.014318	-0.809484	-0.278833	-0.332062	0.468686	0.373699	-0.283503	0.748538
32711	8.082625	-0.706056	5.603555	0.001454	0.013876	0.001413	-0.810008	-0.279528	-0.331941	0.468775	0.373480	-0.283349	0.748649
32712	8.038967	-0.679102	5.614632	0.010008	0.017404	-0.003844	-0.809087	-0.279794	-0.331953	0.468732	0.373420	-0.282961	0.748853
32713	8.029302	-0.669206	5.605311	-0.004057	0.005370	-0.009074	-0.808029	-0.281018	-0.332247	0.468974	0.373334	-0.282887	0.748773
32714	8.038968	-0.683689	5.590354	-0.008140	0.001703	0.003142	-0.808558	-0.280614	-0.331973	0.468910	0.373285	-0.282990	0.748798
32715	8.092160	-0.742434	5.593132	-0.012334	0.005153	0.006668	-0.807505	-0.280047	-0.332493	0.468977	0.373035	-0.283158	0.748817
32716	8.063019	-0.734750	5.579387	-0.017487	0.012220	0.004953	-0.808831	-0.280217	-0.330915	0.468988	0.372741	-0.283302	0.748902
32717	8.004528	-0.741998	5.621796	0.001381	0.003394	0.002248	-0.807774	-0.278120	-0.332715	0.469008	0.372669	-0.283247	0.748946
32718	8.014135	-0.761628	5.633401	0.010229	0.011972	0.007484	-0.808294	-0.278671	-0.333115	0.468842	0.372598	-0.283031	0.749167
32719	8.009207	-0.771348	5.638219	-0.003496	0.008480	0.013620	-0.807775	-0.277984	-0.332582	0.468758	0.372335	-0.283086	0.749330
32720	8.009120	-0.785936	5.640435	0.013635	0.011989	0.004859	-0.807610	-0.282221	-0.334762	0.468649	0.372295	-0.282821	0.749518
32721	7.980116	-0.751716	5.641592	0.006619	0.010361	0.001378	-0.808001	-0.283190	-0.334648	0.468684	0.372164	-0.282613	0.749639
32722	8.004189	-0.791097	5.671952	0.032766	0.004708	0.013505	-0.807892	-0.279069	-0.333912	0.468203	0.372385	-0.282165	0.749999
32723	8.035946	-0.776425	5.637529	0.034588	0.002858	0.018731	-0.807878	-0.280985	-0.334736	0.467726	0.372526	-0.281737	0.750387
32724	8.028869	-0.732947	5.662524	0.031148	0.009903	0.017011	-0.808170	-0.278820	-0.332071	0.467255	0.372626	-0.281301	0.750795
32725	7.987491	-0.732709	5.673169	0.036413	0.006292	0.022213	-0.808822	-0.277434	-0.333349	0.466733	0.372710	-0.280837	0.751252
32726	8.009415	-0.723478	5.699428	0.023829	0.012023	-0.002155	-0.808172	-0.276331	-0.333070	0.466634	0.372809	-0.280356	0.751443
32727	8.004807	-0.684286	5.671037	0.041327	0.015249	0.006521	-0.807105	-0.277265	-0.334537	0.466362	0.372889	-0.279615	0.751848
32728	8.004725	-0.694234	5.692688	0.037563	0.009346	-0.004823	-0.808280	-0.279203	-0.334567	0.466209	0.373163	-0.278944	0.752056
32729	7.990150	-0.691579	5.683378	0.020361	0.015582	-0.003886	-0.806980	-0.278934	-0.332999	0.466253	0.373098	-0.278434	0.752250
32730	8.011980	-0.703896	5.682698	0.020361	0.019099	-0.005615	-0.807250	-0.278118	-0.332457	0.466268	0.373079	-0.277912	0.752443
32731	7.975425	-0.713300	5.683409	0.010067	0.026174	-0.005570	-0.806188	-0.278920	-0.333528	0.466473	0.372765	-0.277444	0.752645
32732	7.970574	-0.708512	5.693274	0.001417	0.033286	-0.009015	-0.806568	-0.279595	-0.334849	0.466783	0.372365	-0.277061	0.752791
32733	7.955979	-0.703750	5.713049	0.008246	0.017453	-0.005593	-0.806562	-0.280692	-0.335133	0.466954	0.372162	-0.276701	0.752918
32734	7.970740	-0.681709	5.683967	0.006460	0.012226	-0.005603	-0.806160	-0.281507	-0.335676	0.467060	0.372107	-0.276465	0.752966
32735	7.980493	-0.679310	5.678933	0.006597	0.018281	-0.002096	-0.806817	-0.281930	-0.335417	0.467195	0.371856	-0.276148	0.753123
32736	7.968534	-0.649712	5.645733	-0.005859	0.017770	-0.017767	-0.806820	-0.281933	-0.335155	0.467596	0.371673	-0.275950	0.753038
32737	7.978121	-0.669529	5.674284	0.007729	-0.012087	-0.015271	-0.805238	-0.281771	-0.335818	0.467753	0.371963	-0.275801	0.752851
32738	7.970669	-0.689257	5.708074	-0.004399	0.017076	-0.029980	-0.806158	-0.280673	-0.336314	0.468331	0.371868	-0.275501	0.752649
32739	7.990018	-0.708888	5.712190	-0.017987	0.002031	-0.012533	-0.804714	-0.282045	-0.335566	0.468715	0.371688	-0.275629	0.752451
32740	7.956098	-0.688868	5.684203	-0.005764	0.007137	-0.009072	-0.806407	-0.283008	-0.336882	0.468938	0.371613	-0.275600	0.752360
32741	7.975610	-0.684016	5.669294	-0.003924	0.008796	-0.004709	-0.806007	-0.283548	-0.337420	0.469137	0.371419	-0.275513	0.752364
32742	7.977866	-0.706360	5.712506	0.010058	0.008567	0.002230	-0.806680	-0.281088	-0.336580	0.469073	0.371411	-0.275312	0.752481
32743	7.936617	-0.691133	5.684621	-0.005596	-0.008830	0.005707	-0.805623	-0.282037	-0.336869	0.469028	0.371408	-0.275495	0.752444
32744	7.975721	-0.657721	5.705985	0.013411	0.001572	0.001323	-0.805232	-0.282731	-0.336099	0.468927	0.371537	-0.275309	0.752511
32745	7.971096	-0.620983	5.679981	-0.010793	0.001761	0.001389	-0.805109	-0.279559	-0.336562	0.469045	0.371349	-0.275438	0.752483
32746	7.949039	-0.645230	5.694673	-0.008018	0.019215	0.001430	-0.806167	-0.280133	-0.335517	0.469186	0.371016	-0.275403	0.752572
32747	7.946378	-0.679480	5.720881	-0.003630	0.017372	0.004904	-0.805371	-0.282051	-0.335561	0.469283	0.370640	-0.275303	0.752733
32748	7.948725	-0.703262	5.674483	0.003297	-0.009087	0.017023	-0.806685	-0.281373	-0.335800	0.468960	0.370749	-0.275485	0.752814
32749	7.951012	-0.723018	5.703205	0.011837	-0.019641	0.016971	-0.806162	-0.281234	-0.335539	0.468557	0.371008	-0.275591	0.752899
32750	7.951035	-0.722804	5.683837	0.016210	-0.012667	0.016106	-0.805379	-0.279988	-0.335520	0.468136	0.371296	-0.275608	0.753013
32751	7.977844	-0.715747	5.683318	0.022306	-0.015398	0.019572	-0.806835	-0.278774	-0.334700	0.467637	0.371574	-0.275538	0.753211
32752	8.004698	-0.703675	5.668342	0.024040	-0.016304	0.020440	-0.806836	-0.279467	-0.334320	0.467069	0.371966	-0.275500	0.753384
32753	7.980437	-0.689018	5.678796	0.023925	-0.019734	0.016936	-0.808166	-0.278951	-0.332598	0.466573	0.372340	-0.275428	0.753533
32754	7.987866	-0.669503	5.664375	0.028976	-0.015273	0.009083	-0.807119	-0.278394	-0.332332	0.466144	0.372825	-0.275221	0.753634
32755	8.004818	-0.684179	5.661353	0.032418	-0.015289	0.008205	-0.808689	-0.279507	-0.332605	0.465740	0.373259	-0.274915	0.753781
32756	8.039051	-0.659954	5.639116	0.012143	0.001228	0.022269	-0.808436	-0.279242	-0.331554	0.465330	0.373266	-0.274908	0.754034
32757	8.029259	-0.669607	5.641626	0.011733	-0.005497	0.006550	-0.808453	-0.277608	-0.330211	0.465158	0.373370	-0.274811	0.754123
32758	8.019539	-0.664806	5.654025	-0.008475	-0.007734	-0.007355	-0.809624	-0.278987	-0.330885	0.465297	0.373484	-0.274975	0.753921
32759	8.024213	-0.703383	5.626734	-0.018119	-0.007546	-0.014300	-0.809117	-0.277626	-0.329290	0.465650	0.373458	-0.275194	0.753636
32760	8.033901	-0.708478	5.640965	-0.024853	-0.004995	-0.007293	-0.807532	-0.280919	-0.328842	0.465927	0.373376	-0.275581	0.753364
32761	8.033758	-0.732774	5.643044	-0.014731	-0.018964	-0.012593	-0.808321	-0.278991	-0.329585	0.466165	0.373545	-0.275871	0.753027
32762	8.029065	-0.698970	5.663003	-0.015513	-0.017268	-0.009101	-0.808065	-0.277614	-0.329428	0.466330	0.373745	-0.276218	0.752698
32763	8.043525	-0.723361	5.662322	-0.015816	0.003437	0.006664	-0.808721	-0.276512	-0.330057	0.466408	0.373459	-0.276461	0.752702
32764	8.043543	-0.727787	5.623518	-0.022967	-0.003364	-0.001185	-0.808343	-0.275979	-0.328346	0.466584	0.373338	-0.276848	0.752511
32765	8.033804	-0.732347	5.604308	-0.003819	-0.026492	0.015266	-0.808327	-0.277892	-0.329432	0.466276	0.373568	-0.277257	0.752438
32766	8.072700	-0.746805	5.564464	-0.017711	-0.010494	0.004892	-0.809118	-0.278319	-0.328911	0.466292	0.373565	-0.277682	0.752272
32767	8.033628	-0.761550	5.611160	0.004900	0.003317	0.004861	-0.808866	-0.276258	-0.328479	0.466238	0.373486	-0.277608	0.752372
32768	8.033555	-0.776004	5.601271	0.018874	-0.007459	0.016130	-0.810179	-0.275993	-0.328726	0.465820	0.373720	-0.277534	0.752542
32769	8.043230	-0.785820	5.603329	0.022878	0.000898	0.037079	-0.810177	-0.275989	-0.328988	0.465131	0.373665	-0.277457	0.753024
32770	8.023603	-0.810113	5.620386	0.033877	-0.006043	0.029177	-0.809158	-0.271600	-0.327075	0.464412	0.373945	-0.277241	0.753409
32771	8.009163	-0.785536	5.604120	0.029730	-0.014942	0.041370	-0.811521	-0.270790	-0.327697	0.463517	0.374167	-0.277243	0.753849
32772	8.009023	-0.805218	5.628056	0.047393	0.001361	0.050962	-0.812441	-0.272461	-0.326806	0.462413	0.374336	-0.276919	0.754561
32773	8.023852	-0.771043	5.599145	0.040367	0.000614	0.046617	-0.811656	-0.272319	-0.326547	0.461442	0.374391	-0.276658	0.755224
32774	8.070189	-0.752092	5.605608	0.027993	-0.020229	0.043983	-0.811426	-0.271261	-0.322991	0.460466	0.374746	-0.276772	0.755602
32775	8.067831	-0.751378	5.542720	0.015688	-0.018207	0.033556	-0.814051	-0.269898	-0.323993	0.459772	0.374932	-0.276960	0.755863
32776	8.053086	-0.766379	5.593693	0.008309	-0.005477	0.006574	-0.813796	-0.269355	-0.323198	0.459590	0.375089	-0.276955	0.755898
32777	8.045731	-0.776025	5.593726	0.008191	0.001659	-0.002128	-0.811308	-0.269065	-0.322425	0.459600	0.375104	-0.276808	0.755938
32778	8.033525	-0.780885	5.603624	-0.003806	0.019281	-0.005534	-0.813929	-0.268528	-0.323443	0.459827	0.374844	-0.276667	0.755981
32779	8.038436	-0.775911	5.589054	0.001203	0.001772	-0.005598	-0.814450	-0.269080	-0.323712	0.459942	0.374812	-0.276601	0.755951
32780	8.077656	-0.732231	5.559714	-0.018058	-0.010232	-0.010808	-0.813134	-0.269063	-0.323983	0.460197	0.374894	-0.276909	0.755642
