# Supplementary material for: Identification of Haptic Based Guiding Using Hard Reins
Source: PLoS One. 2015 Jul 22;10(7):e0132020. doi: 10.1371/journal.pone.0132020 (PMC4511788; doi:10.1371/journal.pone.0132020)
Supplement: S2 File — (ZIP) [file pone.0132020.s002.zip › MotionData2/Subject10/T17/fh17.txt]

// Start Time: 0
// Sample rate: 25.0Hz
// Scenario: 4.9
// Firmware Version: 2.6.1
Counter	Acc_X	Acc_Y	Acc_Z	Gyr_X	Gyr_Y	Gyr_Z	Mag_X	Mag_Y	Mag_Z	Quat_w	Quat_x	Quat_y	Quat_z
31983	-2.331921	1.069348	9.353189	0.004823	0.012528	0.004306	-0.058232	-0.006148	-0.731907	-0.319831	-0.129117	0.009258	0.938590
31984	-2.308393	0.978235	9.503332	-0.057825	-0.015503	-0.005092	-0.058249	-0.003969	-0.730727	-0.319750	-0.128377	0.008306	0.938728
31985	-2.318421	0.921107	9.670977	-0.079270	-0.013766	-0.015829	-0.060986	-0.003001	-0.730805	-0.319645	-0.127572	0.006942	0.938885
31986	-2.195645	0.871869	9.611678	-0.082731	-0.013731	-0.040572	-0.059832	-0.000283	-0.730410	-0.318960	-0.126711	0.005420	0.939244
31987	-2.135924	0.784585	9.533261	-0.066543	0.019539	-0.047417	-0.060111	0.002306	-0.729093	-0.318232	-0.126602	0.003998	0.939513
31988	-2.155820	0.703021	9.549317	-0.058422	0.023080	-0.062336	-0.060113	0.003396	-0.730370	-0.317073	-0.126589	0.002643	0.939911
31989	-2.170767	0.640452	9.498262	-0.068062	0.030191	-0.103803	-0.060130	0.005439	-0.728805	-0.315286	-0.126659	0.000970	0.940506
31990	-2.219811	0.535029	9.502279	-0.078761	0.005741	-0.119837	-0.060411	0.009800	-0.729788	-0.313111	-0.126193	-0.000806	0.941295
31991	-2.330999	0.519005	9.483830	-0.143081	0.012807	-0.139635	-0.060563	0.012251	-0.727702	-0.310830	-0.125454	-0.003890	0.942142
31992	-2.439324	0.565504	9.470881	-0.200362	-0.001175	-0.139180	-0.061106	0.016613	-0.728166	-0.308574	-0.124095	-0.007961	0.943037
31993	-2.542307	0.681884	9.516362	-0.198615	0.007566	-0.127627	-0.061410	0.023425	-0.726550	-0.306644	-0.122919	-0.012035	0.943777
31994	-2.508803	0.638478	9.563636	-0.109261	-0.008225	-0.107667	-0.062740	0.027926	-0.725714	-0.304785	-0.121989	-0.014270	0.944469
31995	-2.335694	0.536046	9.539337	-0.044075	-0.008318	-0.079067	-0.062618	0.028879	-0.724934	-0.303391	-0.121474	-0.015206	0.944969
31996	-2.239725	0.448860	9.585568	-0.016438	-0.001399	-0.056859	-0.063793	0.029975	-0.725421	-0.302246	-0.121253	-0.015603	0.945358
31997	-2.206197	0.410139	9.592043	0.019238	0.009035	-0.029263	-0.063540	0.030381	-0.724005	-0.301634	-0.121455	-0.015323	0.945532
31998	-2.196550	0.407732	9.615963	0.092541	0.027377	-0.010162	-0.063267	0.028746	-0.725183	-0.301106	-0.122449	-0.013721	0.945597
31999	-2.312217	0.439918	9.622137	0.153341	-0.003200	-0.009789	-0.063241	0.024660	-0.725996	-0.300535	-0.123224	-0.010784	0.945716
32000	-2.352151	0.598654	9.523377	0.134624	0.005597	-0.019539	-0.064249	0.019626	-0.727317	-0.299710	-0.124055	-0.008275	0.945894
32001	-2.407085	0.685394	9.435935	0.085339	-0.001423	-0.002264	-0.065016	0.017042	-0.726945	-0.299446	-0.124459	-0.006611	0.945938
32002	-2.411366	0.762352	9.424841	0.040450	-0.018127	0.027325	-0.064346	0.013769	-0.727244	-0.299720	-0.124283	-0.005622	0.945881
32003	-2.312481	0.747118	9.414201	-0.040857	0.005492	0.009162	-0.064347	0.014451	-0.728267	-0.299985	-0.124068	-0.006349	0.945820
32004	-2.276781	0.670304	9.552387	-0.032902	0.012410	0.028601	-0.063834	0.015265	-0.727237	-0.300439	-0.124030	-0.006925	0.945677
32005	-2.325377	0.625223	9.629187	0.032463	-0.000658	0.011411	-0.064088	0.014722	-0.728269	-0.300567	-0.124135	-0.006221	0.945628
32006	-2.361657	0.618138	9.578954	0.044112	0.001995	0.009753	-0.064074	0.011180	-0.726501	-0.300472	-0.124360	-0.005323	0.945634
32007	-2.354501	0.608234	9.504283	0.019960	0.010744	0.013131	-0.064331	0.012818	-0.730086	-0.300661	-0.124607	-0.004923	0.945543
32008	-2.315986	0.593355	9.455718	0.003029	0.016018	0.000677	-0.065116	0.012548	-0.728403	-0.300515	-0.124849	-0.004912	0.945558
32009	-2.325472	0.615281	9.523338	-0.025628	0.005497	0.001317	-0.063949	0.013359	-0.728541	-0.300595	-0.124718	-0.005375	0.945547
32010	-2.354165	0.654045	9.543256	-0.005071	0.020360	0.010348	-0.063837	0.015946	-0.727617	-0.300672	-0.124995	-0.005522	0.945485
32011	-2.402542	0.642368	9.533927	0.010134	0.007261	0.007781	-0.063317	0.015534	-0.726599	-0.300784	-0.125115	-0.005304	0.945435
32012	-2.446003	0.642679	9.524693	0.004782	0.012529	0.006012	-0.063176	0.014308	-0.728029	-0.300728	-0.125303	-0.005225	0.945428
32013	-2.458598	0.570546	9.497539	-0.013030	0.016074	-0.010858	-0.061760	0.016207	-0.726487	-0.300544	-0.125454	-0.005551	0.945465
32014	-2.430250	0.483683	9.477071	-0.031017	0.009024	0.007464	-0.061757	0.015935	-0.727004	-0.300635	-0.125360	-0.006128	0.945445
32015	-2.394200	0.459424	9.500512	-0.039918	0.016027	-0.001403	-0.063183	0.015943	-0.728528	-0.300695	-0.125350	-0.006952	0.945421
32016	-2.316159	0.567107	9.522704	-0.041689	0.005514	-0.008505	-0.062419	0.018391	-0.727743	-0.300508	-0.125124	-0.007749	0.945505
32017	-2.359832	0.536301	9.561175	-0.055051	0.000303	-0.024477	-0.061385	0.019338	-0.727234	-0.300171	-0.124718	-0.008826	0.945656
32018	-2.349486	0.632421	9.562191	-0.063149	-0.011970	-0.017514	-0.062562	0.019753	-0.726183	-0.299866	-0.124031	-0.009946	0.945832
32019	-2.381155	0.594115	9.537993	-0.052334	-0.008415	-0.033281	-0.063493	0.023163	-0.726007	-0.299357	-0.123475	-0.010937	0.946055
32020	-2.380979	0.620408	9.485427	-0.050532	-0.004904	-0.033249	-0.064016	0.024256	-0.726889	-0.298732	-0.122994	-0.011902	0.946303
32021	-2.291717	0.612252	9.405262	-0.061209	-0.003141	-0.043921	-0.064811	0.026439	-0.726341	-0.298042	-0.122483	-0.013110	0.946571
32022	-2.287472	0.526070	9.546016	-0.102323	-0.017140	-0.061917	-0.064437	0.028753	-0.725423	-0.296975	-0.121454	-0.015049	0.947010
32023	-2.303420	0.317397	9.687939	-0.145349	0.000286	-0.044585	-0.065894	0.032846	-0.724589	-0.296472	-0.120501	-0.017873	0.947240
32024	-2.344867	0.257933	9.798153	-0.115022	0.014234	-0.023168	-0.065524	0.035841	-0.723793	-0.296174	-0.120003	-0.020148	0.947351
32025	-2.366009	0.344298	9.674369	-0.066818	0.020331	0.007192	-0.063994	0.041281	-0.723505	-0.296452	-0.119910	-0.021482	0.947246
32026	-2.404419	0.378020	9.593384	-0.033740	0.052700	0.025194	-0.063218	0.042367	-0.723892	-0.296905	-0.120641	-0.022334	0.946992
32027	-2.375947	0.308036	9.587527	-0.019555	0.036893	0.049009	-0.061401	0.043038	-0.723527	-0.297855	-0.121162	-0.022767	0.946617
32028	-2.389591	0.421576	9.718716	0.040317	0.061334	0.069825	-0.059175	0.040710	-0.723840	-0.298953	-0.122517	-0.022159	0.946111
32029	-2.402903	0.589666	9.600610	0.099340	0.056104	0.079089	-0.056162	0.037971	-0.725199	-0.300173	-0.124126	-0.020367	0.945555
32030	-2.412808	0.556000	9.576278	0.117199	0.070088	0.091603	-0.054579	0.034148	-0.725260	-0.301491	-0.126113	-0.018303	0.944915
32031	-2.469089	0.452905	9.537128	0.063563	0.085863	0.085979	-0.052228	0.033319	-0.726333	-0.302916	-0.128071	-0.017341	0.944213
32032	-2.583404	0.336026	9.560802	-0.002738	0.068344	0.099541	-0.049216	0.029897	-0.726412	-0.304678	-0.129301	-0.017509	0.943476
32033	-2.582006	0.533067	9.510188	0.029492	0.084103	0.102517	-0.046362	0.032062	-0.727463	-0.306498	-0.131028	-0.017143	0.942654
32034	-2.644320	0.596247	9.564319	0.063522	0.084136	0.094865	-0.042451	0.030542	-0.727021	-0.308027	-0.132957	-0.016175	0.941902
32035	-2.657872	0.726277	9.582752	0.060017	0.078924	0.077228	-0.038520	0.026163	-0.727895	-0.309290	-0.134771	-0.015259	0.941246
32036	-2.709967	0.870862	9.544012	0.048553	0.084270	0.043725	-0.036164	0.024244	-0.728722	-0.309876	-0.136593	-0.014708	0.940799
32037	-2.604405	0.787207	9.196097	0.012981	0.080024	0.003757	-0.033301	0.024228	-0.728636	-0.309884	-0.138123	-0.014866	0.940571
32038	-2.504303	0.616873	8.801576	-0.025434	0.035485	-0.012602	-0.032256	0.023678	-0.729043	-0.309612	-0.138551	-0.015556	0.940586
32039	-2.544626	0.377030	8.912110	-0.023706	0.000481	-0.013636	-0.031874	0.024765	-0.728395	-0.309416	-0.138354	-0.015966	0.940673
32040	-2.666698	0.172716	9.422668	0.019105	-0.006606	-0.001030	-0.031614	0.025037	-0.728653	-0.309189	-0.138270	-0.015517	0.940767
32041	-2.643322	0.057797	9.651840	0.018918	0.008999	0.037761	-0.031224	0.025034	-0.728659	-0.309835	-0.138502	-0.015069	0.940528
32042	-2.656602	0.226283	9.663504	0.045663	0.012451	0.060917	-0.031349	0.024900	-0.729817	-0.310724	-0.138959	-0.014071	0.940182
32043	-2.721748	0.577253	9.447019	0.060068	0.023033	0.052345	-0.030304	0.024077	-0.729583	-0.311523	-0.139710	-0.012911	0.939823
32044	-2.696235	0.773745	9.278440	0.027917	0.020444	0.044207	-0.030033	0.022441	-0.730118	-0.312144	-0.140202	-0.012342	0.939552
32045	-2.637391	0.898391	9.293783	0.013687	0.014340	0.023821	-0.029624	0.019988	-0.731435	-0.312540	-0.140499	-0.012063	0.939379
32046	-2.643105	0.769107	9.470173	-0.005027	0.005610	-0.001048	-0.030282	0.020944	-0.730901	-0.312357	-0.140496	-0.012140	0.939440
32047	-2.716550	0.625614	9.546055	0.010198	0.002138	-0.008008	-0.029251	0.022300	-0.730131	-0.312168	-0.140534	-0.011937	0.939499
32048	-2.645354	0.454123	9.485796	0.015571	0.010005	-0.006233	-0.029629	0.020668	-0.731171	-0.311869	-0.140740	-0.011675	0.939571
32049	-2.626029	0.460687	9.322296	0.054845	0.002116	0.016934	-0.028966	0.018485	-0.731203	-0.312022	-0.141056	-0.010577	0.939486
32050	-2.697714	0.562554	9.420208	0.033315	0.005582	0.028285	-0.029090	0.017669	-0.731724	-0.312308	-0.141297	-0.009854	0.939362
32051	-2.744978	0.704924	9.455895	0.049379	0.009067	0.038150	-0.028690	0.015487	-0.730721	-0.312872	-0.141716	-0.008846	0.939122
32052	-2.659781	0.807101	9.268896	0.044062	-0.008396	0.027474	-0.029075	0.015217	-0.731876	-0.313117	-0.141760	-0.007837	0.939042
32053	-2.662051	0.822049	9.432496	-0.016732	-0.006663	0.012938	-0.029206	0.015218	-0.731617	-0.313398	-0.141467	-0.008037	0.938991
32054	-2.715663	0.750574	9.516244	-0.018542	-0.022408	0.010224	-0.027778	0.016028	-0.732145	-0.313504	-0.140854	-0.008166	0.939047
32055	-2.638455	0.744932	9.441018	0.019907	-0.013677	0.020206	-0.029609	0.017399	-0.731590	-0.313819	-0.140660	-0.007612	0.938975
32056	-2.652794	0.762203	9.547075	0.042240	0.000289	0.029237	-0.030252	0.015495	-0.730569	-0.314106	-0.140857	-0.006687	0.938857
32057	-2.657979	0.711811	9.570572	0.085101	0.005501	0.048945	-0.029333	0.013992	-0.730597	-0.314773	-0.141434	-0.004949	0.938557
32058	-2.570891	0.737335	9.488409	0.119053	0.022960	0.066859	-0.030219	0.010183	-0.731522	-0.315562	-0.142541	-0.002621	0.938134
32059	-2.592117	0.811690	9.369294	0.174571	0.014275	0.058445	-0.029410	0.005275	-0.731711	-0.316146	-0.143841	0.000766	0.937742
32060	-2.665940	0.956468	9.337952	0.176375	-0.010178	0.049611	-0.029098	-0.001535	-0.735515	-0.316420	-0.144684	0.004333	0.937511
32061	-2.752353	1.024779	9.435606	0.144266	-0.004879	0.026523	-0.030103	-0.008341	-0.734795	-0.316486	-0.145436	0.007183	0.937355
32062	-2.664912	1.100703	9.320376	0.081620	0.000332	0.034889	-0.028918	-0.010799	-0.734836	-0.316745	-0.145873	0.008866	0.937185
32063	-2.592264	1.126914	9.425786	0.042203	-0.010234	0.039832	-0.030081	-0.012427	-0.734578	-0.317354	-0.145876	0.009879	0.936968
32064	-2.551737	1.047840	9.623982	0.047468	-0.001581	0.059254	-0.029682	-0.013519	-0.735367	-0.318185	-0.146055	0.011003	0.936646
32065	-2.485762	1.164473	9.396462	0.076098	-0.001564	0.066521	-0.029014	-0.016519	-0.735406	-0.319196	-0.146420	0.012677	0.936223
32066	-2.607876	1.307385	9.418384	0.116363	0.000225	0.066887	-0.030173	-0.018965	-0.734898	-0.319967	-0.147069	0.015101	0.935823
32067	-2.561762	1.340694	9.418368	0.113589	-0.007706	0.084454	-0.029239	-0.021829	-0.736870	-0.321199	-0.147551	0.017579	0.935281
32068	-2.561447	1.384042	9.438088	0.109925	-0.034861	0.094911	-0.030774	-0.026179	-0.737662	-0.322498	-0.147489	0.020191	0.934791
32069	-2.609590	1.399363	9.606894	0.106279	-0.069883	0.094772	-0.031276	-0.029310	-0.737814	-0.323917	-0.146754	0.022969	0.934352
32070	-2.657775	1.418554	9.468153	0.068893	-0.071508	0.055744	-0.032048	-0.031349	-0.736921	-0.324628	-0.145757	0.024928	0.934211
32071	-2.420421	1.526726	9.270298	-0.199516	-0.099599	0.050997	-0.034409	-0.027931	-0.737110	-0.326100	-0.142501	0.022062	0.934273
32072	-2.368542	1.353172	9.272661	-0.345308	-0.113613	0.034853	-0.037452	-0.020288	-0.735059	-0.327529	-0.138026	0.016502	0.934560
32073	-2.274156	1.035953	9.590211	-0.290674	-0.127624	0.007784	-0.042198	-0.010456	-0.733219	-0.328419	-0.133648	0.011991	0.934952
32074	-2.197562	0.941616	9.607691	-0.383679	-0.124149	-0.002617	-0.045913	0.000732	-0.730865	-0.329237	-0.128724	0.005671	0.935415
32075	-2.256030	0.867649	9.650599	-0.365708	-0.132836	-0.023664	-0.051472	0.017108	-0.730365	-0.329702	-0.123734	-0.000297	0.935941
32076	-2.093756	0.597279	9.732602	-0.269949	-0.106618	-0.024739	-0.053880	0.027471	-0.728168	-0.329846	-0.119877	-0.004670	0.936381
32077	-1.767310	0.325537	9.784336	-0.116109	-0.103201	-0.014949	-0.057932	0.030490	-0.727949	-0.329844	-0.117051	-0.006152	0.936731
32078	-1.775776	0.498178	9.594148	-0.005990	-0.071635	-0.013990	-0.060289	0.032954	-0.727632	-0.329534	-0.115589	-0.005784	0.937024
32079	-1.885919	0.628795	9.558150	0.033504	-0.060159	-0.036510	-0.061314	0.030781	-0.728668	-0.328771	-0.114532	-0.004793	0.937427
32080	-1.957782	0.706553	9.636562	-0.111309	-0.071488	-0.071055	-0.064840	0.031343	-0.726035	-0.327615	-0.112374	-0.006531	0.938082
32081	-1.916389	0.408827	9.901927	-0.111228	-0.081981	-0.101131	-0.067722	0.035173	-0.726727	-0.325969	-0.109933	-0.008257	0.938931
32082	-1.835302	0.286207	9.332693	-0.171904	-0.091466	-0.125436	-0.071015	0.040365	-0.723666	-0.323949	-0.106994	-0.011127	0.939939
32083	-1.873493	0.344543	9.437025	-0.130854	-0.099386	-0.106640	-0.074952	0.045562	-0.722398	-0.322235	-0.104083	-0.013130	0.940829
32084	-1.869580	0.208225	9.697359	-0.057528	-0.066197	-0.095446	-0.078609	0.047488	-0.721552	-0.320521	-0.102363	-0.013948	0.941591
32085	-1.907823	0.263738	9.664684	0.022875	-0.064476	-0.066633	-0.081723	0.046006	-0.721778	-0.319227	-0.101100	-0.013208	0.942177
32086	-1.868340	0.385777	9.564817	0.169596	-0.053952	-0.056699	-0.083006	0.043153	-0.722301	-0.317779	-0.101071	-0.009746	0.942712
32087	-1.794611	0.572235	9.383692	0.006760	-0.092466	-0.063292	-0.085330	0.039351	-0.721403	-0.316581	-0.099182	-0.009120	0.943322
32088	-1.773764	0.786121	9.385971	-0.052211	-0.115187	-0.086677	-0.090158	0.041692	-0.721308	-0.315000	-0.096583	-0.009510	0.944117
32089	-1.517610	0.817611	9.326449	0.005096	-0.129206	-0.098716	-0.093670	0.041712	-0.721899	-0.313143	-0.093981	-0.008719	0.945004
32090	-1.617852	0.968677	9.711139	0.092872	-0.120423	-0.126189	-0.097560	0.038190	-0.719944	-0.310542	-0.092185	-0.006411	0.946057
32091	-1.798138	0.735208	9.976750	0.191358	-0.099357	-0.143018	-0.104292	0.033051	-0.721696	-0.307489	-0.091305	-0.002335	0.947158
32092	-1.393197	0.644731	9.734313	0.102034	-0.106379	-0.172027	-0.107384	0.027619	-0.721574	-0.303984	-0.089829	-0.000026	0.948433
32093	-1.673105	0.670861	9.700982	-0.098236	-0.098400	-0.201565	-0.111941	0.027916	-0.721374	-0.300330	-0.087191	-0.001541	0.949840
32094	-1.627629	0.949740	9.785501	-0.047211	-0.078297	-0.201960	-0.115209	0.030112	-0.720789	-0.296523	-0.085333	-0.002285	0.951203
32095	-1.472868	1.010718	8.886119	-0.028191	-0.120057	-0.239877	-0.119872	0.026323	-0.720756	-0.292009	-0.082711	-0.002372	0.952830
32096	-1.674542	1.164445	9.096290	-0.169506	-0.127040	-0.258468	-0.125358	0.029076	-0.719103	-0.287298	-0.079206	-0.005253	0.954546
32097	-1.568170	1.174071	9.369432	-0.151518	-0.144546	-0.291921	-0.131128	0.036189	-0.717788	-0.281976	-0.075413	-0.007582	0.956423
32098	-1.249866	0.418557	10.064503	-0.065685	-0.114998	-0.293216	-0.135054	0.038525	-0.715132	-0.276449	-0.072717	-0.008601	0.958235
32099	-1.165348	0.076909	10.232867	-0.115832	-0.064358	-0.275873	-0.138828	0.038681	-0.715332	-0.271338	-0.070649	-0.010674	0.959828
32100	-1.189676	0.085833	9.156606	-0.115829	-0.067689	-0.247655	-0.144584	0.044024	-0.715194	-0.266719	-0.068586	-0.012850	0.961245
32101	-1.471260	-0.123578	9.166240	-0.029930	-0.081566	-0.254087	-0.147585	0.044857	-0.714111	-0.261893	-0.066651	-0.013168	0.962703
32102	-1.703627	-0.214484	9.518047	-0.147308	-0.097404	-0.232046	-0.150970	0.044602	-0.713290	-0.257591	-0.063861	-0.015773	0.964012
32103	-1.614836	0.033745	9.914238	-0.157199	-0.095775	-0.230335	-0.155434	0.050755	-0.711619	-0.253375	-0.061015	-0.018461	0.965266
32104	-1.564302	0.002760	10.134528	-0.124996	-0.073083	-0.228282	-0.159999	0.052005	-0.710766	-0.249087	-0.058805	-0.020753	0.966471
32105	-1.279763	-0.388936	10.175632	-0.178657	-0.057424	-0.232307	-0.164323	0.056931	-0.709881	-0.244823	-0.056602	-0.024069	0.967615
32106	-1.326180	-0.797812	10.046372	-0.164497	-0.022480	-0.186324	-0.167213	0.060487	-0.708001	-0.241339	-0.055191	-0.027323	0.968485
32107	-1.018199	-0.936123	9.643216	-0.193243	0.000161	-0.144267	-0.167898	0.064985	-0.705372	-0.238748	-0.054066	-0.031155	0.969075
32108	-1.067931	-1.137728	9.650940	-0.144294	-0.043660	-0.100918	-0.169490	0.070169	-0.704783	-0.236883	-0.052389	-0.033822	0.969535
32109	-1.281982	-0.701353	10.244151	-0.209927	-0.047378	-0.045756	-0.170043	0.074802	-0.702927	-0.236235	-0.050322	-0.037689	0.969660
32110	-1.615157	-0.687603	9.958816	-0.215204	-0.005223	-0.045532	-0.174382	0.081908	-0.701506	-0.235462	-0.049091	-0.041853	0.969740
32111	-1.286716	-0.337043	9.825440	-0.204267	0.029771	-0.073547	-0.172218	0.089660	-0.700304	-0.234199	-0.048545	-0.046004	0.969885
32112	-1.404325	-0.902366	9.473914	-0.140815	0.043844	-0.046671	-0.172231	0.092657	-0.701561	-0.233284	-0.048615	-0.048956	0.969958
32113	-1.110017	-0.942841	9.571839	-0.215107	0.036715	-0.045575	-0.171751	0.098238	-0.698939	-0.232561	-0.048185	-0.053344	0.969922
32114	-1.275473	-1.460712	9.673048	-0.188376	0.045458	-0.024259	-0.169702	0.103266	-0.697634	-0.232084	-0.048089	-0.057201	0.969821
32115	-0.984599	-1.306337	9.778049	-0.072133	0.078573	-0.000440	-0.166867	0.107473	-0.696348	-0.232042	-0.049175	-0.059004	0.969669
32116	-0.897251	-1.257891	10.114282	-0.058010	0.097637	0.038480	-0.164799	0.110323	-0.696866	-0.232668	-0.050765	-0.060517	0.969343
32117	-1.406355	-0.871329	10.180791	-0.086729	0.156294	0.075723	-0.160127	0.112477	-0.696914	-0.234019	-0.053371	-0.062889	0.968727
32118	-1.152338	-0.777164	9.377057	-0.008524	0.167912	0.021663	-0.155447	0.113406	-0.697233	-0.234173	-0.056532	-0.063789	0.968451
32119	-1.045104	-1.294460	8.788643	-0.014898	0.107592	0.041540	-0.152201	0.115296	-0.698035	-0.234842	-0.058476	-0.064579	0.968122
32120	-1.034707	-1.534487	8.968428	0.019042	0.033226	0.026482	-0.148810	0.114188	-0.698483	-0.235229	-0.059164	-0.064307	0.968004
32121	-1.404381	-1.600734	9.956113	-0.029446	-0.003636	0.026071	-0.147521	0.115815	-0.697843	-0.235754	-0.058848	-0.064915	0.967855
32122	-1.633635	-1.256381	10.303285	0.040416	0.006044	0.005599	-0.147789	0.116224	-0.696032	-0.235773	-0.059082	-0.064128	0.967888
32123	-1.764761	-0.669972	9.837752	-0.029104	0.043851	-0.026324	-0.146232	0.117033	-0.696305	-0.235224	-0.059636	-0.065011	0.967929
32124	-1.668728	-0.054310	9.293699	0.041037	0.037090	-0.087410	-0.147004	0.115675	-0.696564	-0.233378	-0.060354	-0.064467	0.968368
32125	-1.212365	-0.391961	9.357972	-0.029390	0.012589	-0.155188	-0.146334	0.112812	-0.697375	-0.230378	-0.060153	-0.065307	0.969042
32126	-0.981473	-0.527568	9.642790	-0.030126	-0.001425	-0.202931	-0.149593	0.113510	-0.696804	-0.226353	-0.059646	-0.066096	0.969968
32127	-0.565819	-0.477953	9.625356	-0.028134	0.016922	-0.241736	-0.150373	0.112696	-0.695642	-0.221662	-0.059382	-0.066979	0.971006
32128	-0.574562	-0.695935	9.887263	0.025784	0.054626	-0.290600	-0.152709	0.112301	-0.696770	-0.215856	-0.060088	-0.067037	0.972266
32129	-0.952121	-0.481470	9.849730	0.115424	0.090695	-0.314330	-0.153725	0.108629	-0.698077	-0.209470	-0.061745	-0.065486	0.973664
32130	-1.181072	-0.078551	9.688123	0.097957	0.118095	-0.393509	-0.153421	0.101272	-0.698669	-0.201482	-0.063856	-0.064532	0.975276
32131	-1.363348	0.089205	9.816584	0.028477	0.135753	-0.459072	-0.154945	0.095152	-0.699736	-0.192306	-0.065847	-0.064955	0.976966
32132	-1.393918	-0.138565	9.968025	0.079859	0.118470	-0.553967	-0.154794	0.092018	-0.700670	-0.181182	-0.067663	-0.064552	0.978993
32133	-1.530710	-1.045484	10.324045	0.188308	0.113365	-0.611504	-0.156827	0.084948	-0.703283	-0.168796	-0.069597	-0.061916	0.981239
32134	-1.629941	-2.106223	10.807739	0.180955	0.146478	-0.578151	-0.158194	0.074058	-0.704013	-0.156977	-0.072279	-0.059639	0.983147
32135	-1.811680	-2.187469	10.515199	0.343602	0.225215	-0.504380	-0.157732	0.063842	-0.708110	-0.146276	-0.077000	-0.054226	0.984751
32136	-1.530092	-1.960433	9.977093	0.629717	0.261903	-0.433457	-0.154474	0.043532	-0.714150	-0.136443	-0.083436	-0.043233	0.986181
32137	-1.736987	-2.181137	9.630299	0.622160	0.288045	-0.329415	-0.148486	0.022934	-0.718946	-0.128628	-0.090329	-0.032312	0.987042
32138	-1.610248	-2.319992	8.587081	0.331974	0.247715	-0.248890	-0.142914	0.006288	-0.722667	-0.122912	-0.095825	-0.026826	0.987416
32139	-2.046832	-2.238951	8.022252	-0.216019	0.100665	-0.184524	-0.139262	0.005179	-0.723248	-0.119592	-0.096993	-0.031866	0.987560
32140	-2.998530	-1.653115	9.209893	-0.080807	-0.046516	-0.083239	-0.137180	0.005168	-0.723279	-0.118100	-0.095744	-0.033494	0.987807
32141	-2.805575	-1.009853	9.287716	0.159558	-0.090422	-0.024298	-0.139641	0.003002	-0.723135	-0.117336	-0.094198	-0.030422	0.988147
32142	-1.999971	-0.453464	9.258326	0.344646	-0.097678	0.004213	-0.141691	-0.002163	-0.723798	-0.116809	-0.092992	-0.023358	0.988515
32143	-1.701250	0.117408	9.526649	0.206971	-0.078564	-0.019611	-0.145018	-0.011680	-0.724742	-0.116036	-0.091796	-0.019341	0.988805
32144	-1.544693	0.386855	9.956141	0.223346	-0.038317	-0.077504	-0.146540	-0.017937	-0.725811	-0.114074	-0.091441	-0.014961	0.989142
32145	-1.567813	-0.129127	9.464990	0.249625	-0.040666	-0.140853	-0.149576	-0.032631	-0.726939	-0.110809	-0.091029	-0.010374	0.989610
32146	-1.357048	-0.362270	9.261036	-0.261060	-0.055586	-0.187032	-0.151790	-0.033301	-0.725368	-0.107543	-0.089226	-0.015740	0.990063
32147	-1.429401	-0.354158	9.369892	-0.618950	-0.063545	-0.193172	-0.153587	-0.015857	-0.723368	-0.104800	-0.086412	-0.028398	0.990325
32148	-1.178088	-0.338143	9.742786	-0.412198	-0.050467	-0.214609	-0.155119	0.000496	-0.720739	-0.101265	-0.084338	-0.036811	0.990594
32149	-1.425808	-0.542671	9.862725	-0.072985	-0.032771	-0.237597	-0.157743	0.003506	-0.719384	-0.096672	-0.083179	-0.038769	0.991077
32150	-1.396988	-0.555737	9.595586	0.075485	-0.008245	-0.210878	-0.159310	0.005286	-0.720887	-0.092355	-0.082913	-0.037593	0.991556
32151	-1.553500	-0.135739	8.912085	0.114961	-0.004548	-0.212191	-0.160063	-0.000296	-0.719644	-0.087930	-0.082683	-0.035805	0.992043
32152	-1.689813	0.371702	9.349243	-0.110479	-0.035235	-0.237601	-0.162649	-0.002597	-0.720786	-0.083388	-0.081534	-0.038313	0.992437
32153	-2.317643	-0.018252	10.780002	-0.103384	-0.027412	-0.262998	-0.161887	0.000123	-0.719741	-0.078335	-0.080451	-0.040827	0.992837
32154	-2.212854	-1.246741	11.192721	0.100401	0.035434	-0.215756	-0.163169	-0.003139	-0.720140	-0.073828	-0.081051	-0.039223	0.993198
32155	-1.735264	-1.975754	10.735653	0.001639	0.096388	-0.114322	-0.163423	-0.003410	-0.721426	-0.071451	-0.082721	-0.039661	0.993217
32156	-1.352567	-1.105936	9.884456	0.132089	0.119050	-0.039189	-0.158068	-0.006162	-0.722820	-0.070338	-0.085158	-0.037260	0.993183
32157	-1.295936	-1.254120	8.757627	0.035339	0.092886	0.009334	-0.154660	-0.009994	-0.723681	-0.070362	-0.086881	-0.036851	0.993047
32158	-1.637228	-1.690902	8.188427	0.000892	0.028138	0.102278	-0.154270	-0.009178	-0.724966	-0.072347	-0.087432	-0.036683	0.992862
32159	-1.910555	-1.428328	8.419692	0.023609	-0.047296	0.195705	-0.152449	-0.009460	-0.724223	-0.076189	-0.086511	-0.036055	0.992679
32160	-2.079276	-0.714836	8.520666	-0.059923	-0.112176	0.248807	-0.152181	-0.008915	-0.727311	-0.081290	-0.084286	-0.036630	0.992444
32161	-1.704348	0.386601	8.679084	0.008905	-0.170068	0.248327	-0.155847	-0.006718	-0.724275	-0.086296	-0.080980	-0.035970	0.992321
32162	-1.687653	0.324679	9.706740	-0.041163	-0.226177	0.194848	-0.161339	-0.002875	-0.722868	-0.090370	-0.076475	-0.036067	0.992312
32163	-1.742699	-0.302984	10.363247	-0.073428	-0.203542	0.191925	-0.165138	0.000958	-0.721615	-0.094412	-0.072326	-0.037014	0.992212
32164	-1.412449	-0.718971	10.442126	0.075088	-0.170376	0.199110	-0.169577	0.002752	-0.720501	-0.098357	-0.069149	-0.034900	0.992132
32165	-1.211883	-0.696519	10.431042	0.222550	-0.162611	0.238929	-0.176859	0.000611	-0.718225	-0.102877	-0.066395	-0.029982	0.992023
32166	-0.982672	-0.717795	10.349519	0.448700	-0.135611	0.296998	-0.179932	-0.007818	-0.718905	-0.108229	-0.064717	-0.020390	0.991808
32167	-1.328470	-0.450740	10.288285	0.491529	-0.111076	0.333687	-0.179448	-0.023484	-0.720482	-0.114225	-0.063564	-0.010121	0.991368
32168	-1.164291	0.212715	10.604492	0.407515	-0.006242	0.339701	-0.179256	-0.033155	-0.722639	-0.120408	-0.064352	-0.001579	0.990635
32169	-1.254173	0.495207	9.952477	0.154586	0.060401	0.317051	-0.177267	-0.039840	-0.722476	-0.126464	-0.065783	0.001629	0.989786
32170	-1.469509	0.755679	10.430734	0.309353	0.076155	0.314818	-0.176435	-0.047471	-0.724880	-0.132251	-0.067976	0.007991	0.988850
32171	-1.930852	1.065184	10.587261	0.152254	0.194449	0.264955	-0.170279	-0.053906	-0.726065	-0.137293	-0.072066	0.010784	0.987847
32172	-1.879254	0.901389	9.061389	0.063259	0.237732	0.213340	-0.162860	-0.052991	-0.727969	-0.141427	-0.076804	0.011707	0.986895
32173	-1.313003	0.397078	9.170860	-0.013697	0.158846	0.185782	-0.156084	-0.052753	-0.731157	-0.145132	-0.079766	0.011230	0.986128
32174	-1.190833	0.585016	9.597309	0.045131	0.069455	0.198216	-0.152455	-0.051139	-0.729651	-0.148944	-0.081138	0.012254	0.985435
32175	-1.981539	0.757554	9.738283	-0.008400	0.053986	0.157506	-0.148541	-0.051158	-0.732799	-0.152057	-0.082055	0.012160	0.984885
32176	-2.082633	0.810433	9.470619	-0.018080	0.029652	0.122148	-0.145949	-0.048992	-0.733203	-0.154451	-0.082470	0.011935	0.984480
32177	-2.020933	0.658550	9.506790	0.068687	-0.033310	0.106641	-0.147512	-0.048984	-0.732922	-0.156412	-0.081959	0.013559	0.984192
32178	-1.644800	1.283355	8.734537	0.025849	-0.097985	0.088503	-0.149064	-0.049656	-0.734450	-0.158011	-0.080003	0.014542	0.984084
32179	-1.323201	1.684952	8.758007	0.092245	-0.145197	0.035049	-0.152711	-0.049910	-0.733111	-0.158500	-0.077401	0.016945	0.984175
32180	-1.077342	0.256315	9.354648	0.215530	-0.161115	0.046966	-0.155408	-0.056706	-0.732107	-0.158664	-0.074805	0.021816	0.984253
32181	-0.666999	-0.478812	10.659538	0.416295	-0.110921	0.142594	-0.160698	-0.064851	-0.731850	-0.160779	-0.073799	0.030594	0.983752
32182	-0.675975	0.290916	10.682882	0.492283	-0.028767	0.185019	-0.160240	-0.076568	-0.732487	-0.163614	-0.074614	0.040665	0.982858
32183	-0.826966	0.796142	10.358370	0.341192	0.047401	0.193162	-0.158872	-0.088017	-0.733134	-0.166920	-0.076370	0.047497	0.981860
32184	-1.376971	0.876547	10.082880	0.281342	0.067745	0.185938	-0.156494	-0.094295	-0.732974	-0.170157	-0.078376	0.053100	0.980859
32185	-1.480097	0.654414	9.533317	0.199078	0.066118	0.187973	-0.151224	-0.104402	-0.735468	-0.173581	-0.080021	0.057031	0.979905
32186	-1.363229	0.805902	9.036615	0.105057	0.033737	0.209207	-0.149128	-0.106865	-0.735524	-0.177503	-0.080723	0.059329	0.979008
32187	-1.202059	1.057317	9.086176	0.175613	-0.007468	0.225435	-0.150419	-0.107811	-0.736929	-0.181601	-0.080803	0.063088	0.978014
32188	-1.156712	1.319252	9.134455	0.384840	-0.079212	0.235550	-0.150378	-0.113803	-0.738920	-0.185452	-0.080268	0.071302	0.976771
32189	-1.266994	1.421839	9.369682	0.222042	-0.126455	0.206044	-0.154229	-0.123591	-0.738314	-0.188915	-0.078195	0.076364	0.975892
32190	-1.414605	1.020710	9.943081	0.059202	-0.079311	0.201453	-0.157346	-0.124936	-0.737766	-0.192588	-0.076479	0.078156	0.975168
32191	-1.228719	0.660241	10.506861	0.044652	-0.006114	0.256984	-0.158658	-0.123840	-0.736448	-0.197493	-0.075993	0.079293	0.974133
32192	-1.151996	1.247580	10.875813	0.243076	0.056693	0.314260	-0.156049	-0.125353	-0.735730	-0.203304	-0.077474	0.084302	0.972398
32193	-1.391198	2.255416	10.317533	0.109067	0.102349	0.304927	-0.153674	-0.129451	-0.738637	-0.209206	-0.079258	0.086313	0.970825
32194	-1.458377	2.337958	9.612559	-0.224985	0.125413	0.203938	-0.151355	-0.124013	-0.740936	-0.213703	-0.080315	0.081766	0.970152
32195	-1.688364	1.912042	9.734607	-0.438607	0.094053	0.140565	-0.147508	-0.113136	-0.742174	-0.217249	-0.079932	0.072928	0.970101
32196	-1.397812	1.360420	9.398942	-0.355337	0.053867	0.121448	-0.145769	-0.098707	-0.741801	-0.220219	-0.079172	0.066016	0.969988
32197	-0.884641	1.552457	9.017037	-0.208715	0.015275	0.146943	-0.146476	-0.087805	-0.743357	-0.223388	-0.078252	0.061984	0.969604
32198	-0.928135	2.221517	9.063553	-0.128170	-0.018809	0.135219	-0.148077	-0.081667	-0.741858	-0.226161	-0.077065	0.059818	0.969192
32199	-1.096014	2.372707	9.316659	-0.138903	0.004805	0.135302	-0.147851	-0.075402	-0.742443	-0.228979	-0.076270	0.057242	0.968749
32200	-1.357030	2.325478	9.722083	-0.045916	0.045036	0.150284	-0.147471	-0.072679	-0.743709	-0.231978	-0.076678	0.056401	0.968053
32201	-1.341095	1.862659	9.413838	0.086626	0.095903	0.144292	-0.145785	-0.071190	-0.744621	-0.234725	-0.078699	0.057838	0.967143
32202	-1.416187	1.844898	8.919250	-0.022506	0.095982	0.152339	-0.143440	-0.070656	-0.746324	-0.237774	-0.080191	0.057219	0.966312
32203	-1.384179	1.931244	8.924772	-0.217585	0.033822	0.140126	-0.141403	-0.063040	-0.745765	-0.240847	-0.079602	0.053099	0.965835
32204	-1.419077	1.768870	9.216381	-0.134476	-0.040558	0.131621	-0.141707	-0.055137	-0.746070	-0.243503	-0.077947	0.050935	0.965420
32205	-1.383880	1.948052	9.703557	-0.080909	-0.079164	0.133650	-0.141990	-0.051049	-0.746154	-0.246111	-0.075861	0.050025	0.964973
32206	-1.219707	1.929114	10.220985	-0.058529	-0.056542	0.123256	-0.144880	-0.046130	-0.746192	-0.248437	-0.074273	0.049392	0.964533
32207	-0.971731	1.489574	10.252243	-0.011947	0.004643	0.125414	-0.144248	-0.043683	-0.744761	-0.250863	-0.074144	0.049410	0.963914
32208	-0.411268	0.868249	9.831744	-0.087147	0.063976	0.160042	-0.144133	-0.039868	-0.746785	-0.254061	-0.074697	0.047677	0.963120
32209	-0.312133	0.563204	9.423667	0.009316	0.081443	0.211833	-0.141807	-0.036338	-0.747815	-0.258190	-0.076004	0.047816	0.961912
32210	-0.592130	0.925020	9.060169	0.102310	0.067572	0.232893	-0.137878	-0.040036	-0.749197	-0.262524	-0.077526	0.049819	0.960515
32211	-0.541166	1.636469	9.053490	-0.020091	0.060600	0.195978	-0.135931	-0.038003	-0.751009	-0.266368	-0.078244	0.049490	0.959415
32212	-0.642256	1.671827	9.347942	-0.024391	0.050181	0.146595	-0.134527	-0.032152	-0.752646	-0.269229	-0.078849	0.049013	0.958591
32213	-0.549458	1.478859	9.397791	0.124225	0.039747	0.121136	-0.131793	-0.031757	-0.753712	-0.271388	-0.079982	0.051475	0.957759
32214	-0.773375	1.580403	9.001981	0.134046	0.032864	0.135379	-0.130740	-0.032306	-0.756308	-0.273776	-0.081118	0.054109	0.956838
32215	-1.137564	1.951082	9.749529	0.151899	0.022339	0.123303	-0.129956	-0.032992	-0.756198	-0.275909	-0.082059	0.057226	0.955963
32216	-2.080679	2.385451	10.973804	0.116947	0.043367	0.111133	-0.129679	-0.033263	-0.760581	-0.277863	-0.083325	0.059434	0.955153
32217	-2.198965	1.732846	10.390586	0.104449	0.130957	0.142996	-0.124462	-0.035743	-0.760040	-0.280567	-0.086120	0.061074	0.954010
32218	-1.733093	1.036785	10.455463	0.079046	0.144635	0.218358	-0.118983	-0.035770	-0.763983	-0.284732	-0.088974	0.062176	0.952442
32219	-1.054650	1.401099	9.420480	-0.063211	0.113065	0.238248	-0.117173	-0.032237	-0.766421	-0.289510	-0.090349	0.060844	0.950957
32220	-1.446770	1.951532	9.108179	0.102454	0.064360	0.205151	-0.112748	-0.030625	-0.769432	-0.293276	-0.091836	0.062820	0.949531
32221	-1.671706	2.272063	7.967541	0.058024	-0.015712	0.147419	-0.112743	-0.029533	-0.772640	-0.295937	-0.091612	0.064411	0.948620
32222	-1.783177	2.175751	9.219394	-0.069015	-0.057859	0.096981	-0.114322	-0.025982	-0.773483	-0.297740	-0.089896	0.063658	0.948271
32223	-1.341911	1.727591	10.070733	0.034757	-0.051085	0.076371	-0.116549	-0.023519	-0.773168	-0.299049	-0.088978	0.064890	0.947862
32224	-1.193532	0.852479	10.544813	0.129513	0.032750	0.101804	-0.117318	-0.023513	-0.776503	-0.300763	-0.090161	0.067361	0.947035
32225	-1.078918	0.686732	10.114173	0.125835	0.083447	0.149485	-0.119000	-0.023502	-0.779438	-0.303462	-0.092195	0.069560	0.945818
32226	-1.112348	1.437494	9.378140	0.191991	0.074788	0.183600	-0.116499	-0.027874	-0.780548	-0.306646	-0.094438	0.073108	0.944301
32227	-1.442963	2.146289	9.103176	0.161673	0.032978	0.160568	-0.116325	-0.034275	-0.782802	-0.309403	-0.095718	0.076307	0.943019
32228	-1.695717	2.251910	9.181066	0.156404	-0.001013	0.127018	-0.117859	-0.038898	-0.783339	-0.311413	-0.096388	0.079543	0.942021
32229	-1.539370	1.823325	9.415096	0.025797	-0.028209	0.104680	-0.120448	-0.039973	-0.785370	-0.313271	-0.095778	0.080447	0.941390
32230	-1.151785	0.983646	9.503029	0.015097	-0.018675	0.092010	-0.123309	-0.039957	-0.785842	-0.314875	-0.095290	0.081060	0.940852
32231	-0.865997	0.765221	9.584563	0.020272	-0.025858	0.128898	-0.127733	-0.040206	-0.785521	-0.317198	-0.094606	0.081809	0.940076
32232	-0.630838	1.230415	9.736873	0.012859	-0.007735	0.188850	-0.128906	-0.040473	-0.784605	-0.320673	-0.094153	0.082490	0.938882
32233	-0.558683	1.860486	9.911708	-0.024657	0.021950	0.182619	-0.131767	-0.041139	-0.784054	-0.324167	-0.093931	0.082165	0.937732
32234	-0.784767	2.314998	10.113532	-0.020147	0.056967	0.182054	-0.133203	-0.040859	-0.783000	-0.327673	-0.094489	0.081793	0.936489
32235	-1.008886	2.381158	9.943205	-0.051221	0.067665	0.137012	-0.134233	-0.042488	-0.783515	-0.330432	-0.095005	0.080609	0.935570
32236	-1.278407	2.147379	10.666165	-0.129832	0.097417	0.096911	-0.135943	-0.040300	-0.781924	-0.332607	-0.095733	0.077755	0.934966
32237	-1.586003	2.039237	9.908207	-0.148244	0.134536	0.045009	-0.134017	-0.034998	-0.783059	-0.333925	-0.097010	0.074124	0.934660
32238	-1.752558	2.054192	9.655090	-0.172331	0.141646	0.038750	-0.131950	-0.033375	-0.781272	-0.335156	-0.098370	0.070065	0.934390
32239	-2.028352	2.316138	9.674899	-0.089888	0.110326	0.002364	-0.130136	-0.031886	-0.781542	-0.335511	-0.099693	0.067604	0.934304
32240	-2.150018	2.202399	9.133951	-0.096903	0.051059	-0.032242	-0.129870	-0.032841	-0.781555	-0.335130	-0.099960	0.065421	0.934567
32241	-1.340741	1.948204	8.290183	-0.341022	-0.003249	-0.058286	-0.130814	-0.026843	-0.781740	-0.334688	-0.097599	0.058921	0.935407
32242	-0.986407	2.187259	8.722426	-0.601371	-0.055947	-0.088638	-0.134278	-0.014294	-0.778991	-0.334040	-0.092544	0.047907	0.936781
32243	-1.225680	1.459908	9.340927	-0.460203	-0.106724	-0.080834	-0.138944	0.003437	-0.775401	-0.333243	-0.087447	0.039848	0.937931
32244	-1.508641	1.368529	10.195407	-0.115075	-0.091056	-0.047374	-0.142749	0.007542	-0.772987	-0.332434	-0.084929	0.038249	0.938516
32245	-1.301478	1.308415	9.940606	0.047576	-0.033423	0.018277	-0.147334	0.012470	-0.772227	-0.332654	-0.084509	0.039399	0.938428
32246	-1.117028	1.470084	9.013289	0.113640	-0.033403	0.076913	-0.149644	0.006216	-0.771352	-0.333819	-0.084497	0.041921	0.937906
32247	-1.014904	1.581228	8.655629	0.018582	-0.042265	0.132583	-0.151948	0.000236	-0.772535	-0.336224	-0.083622	0.042808	0.937085
32248	-1.305093	1.507646	9.020150	0.046763	-0.089673	0.207580	-0.154035	0.000519	-0.771728	-0.339835	-0.081994	0.044676	0.935838
32249	-1.302604	1.836512	9.612660	0.168105	-0.110900	0.262193	-0.156620	-0.002464	-0.771719	-0.344346	-0.080748	0.049062	0.934076
32250	-1.262864	1.977053	10.058500	0.402321	-0.093536	0.300978	-0.160847	-0.013610	-0.773052	-0.349027	-0.081383	0.057753	0.931784
32251	-1.039607	2.129582	10.173676	0.491722	-0.041174	0.329978	-0.162721	-0.026539	-0.774438	-0.354290	-0.083593	0.067826	0.928919
32252	-0.905234	2.017384	10.003012	0.383590	0.035800	0.327647	-0.161726	-0.041528	-0.774470	-0.359497	-0.086429	0.075301	0.926079
32253	-0.577769	1.900742	9.657610	0.176963	0.067209	0.333190	-0.160372	-0.049298	-0.776884	-0.365440	-0.088350	0.078766	0.923279
32254	-0.736209	2.033833	9.521129	0.076858	0.086535	0.320272	-0.158013	-0.051490	-0.778228	-0.371173	-0.089913	0.080168	0.920717
32255	-1.020401	2.141276	9.327765	0.012593	0.091953	0.293499	-0.153195	-0.051242	-0.779584	-0.376683	-0.091126	0.080345	0.918341
32256	-0.835179	2.380404	9.352946	-0.088433	0.074414	0.271544	-0.150997	-0.048257	-0.780360	-0.381802	-0.091302	0.078702	0.916350
32257	-0.168938	3.020713	9.671764	-0.126683	0.084750	0.220119	-0.148281	-0.044866	-0.781269	-0.386189	-0.091418	0.076292	0.914702
32258	-0.614436	3.178930	9.941764	-0.197805	0.118278	0.122954	-0.145965	-0.039701	-0.782154	-0.388893	-0.091784	0.072027	0.913866
32259	-1.189112	2.832928	10.151811	-0.251111	0.169320	0.047067	-0.142631	-0.030593	-0.782887	-0.390448	-0.092741	0.066426	0.913530
32260	-1.340278	1.956028	10.063733	-0.224110	0.184359	0.013702	-0.137998	-0.020946	-0.783634	-0.391305	-0.094261	0.060957	0.913389
32261	-1.163774	1.662675	9.744036	-0.234867	0.228943	0.038351	-0.131400	-0.013352	-0.784946	-0.392718	-0.096442	0.055147	0.912924
32262	-1.419652	2.037167	8.868623	-0.223960	0.243216	0.031606	-0.123891	-0.005900	-0.786144	-0.393937	-0.099009	0.049248	0.912461
32263	-1.575578	2.199982	8.235026	-0.263027	0.219887	-0.023302	-0.118996	0.003336	-0.786899	-0.394240	-0.100892	0.042893	0.912445
32264	-1.590786	2.107887	7.964956	-0.175351	0.131642	-0.040614	-0.113830	0.011483	-0.788827	-0.393913	-0.101868	0.038614	0.912669
32265	-1.648245	1.467084	9.037062	0.099926	0.000283	-0.046270	-0.110978	0.012556	-0.787701	-0.392864	-0.102649	0.040577	0.912948
32266	-1.575037	0.859510	10.298265	0.257105	-0.021001	-0.025990	-0.113003	0.004396	-0.790840	-0.391796	-0.104228	0.045424	0.913000
32267	-1.014534	0.894634	10.630263	-0.043627	0.034612	0.003573	-0.112982	0.001673	-0.792411	-0.391981	-0.104420	0.044541	0.912942
32268	-1.319980	1.406283	10.439326	-0.215237	0.095966	-0.009591	-0.110543	0.007653	-0.792647	-0.392252	-0.104413	0.039884	0.913042
32269	-1.773400	1.503600	9.648941	-0.231142	0.097186	-0.030677	-0.109160	0.016364	-0.792840	-0.392244	-0.104295	0.034996	0.913259
32270	-2.254180	1.140450	9.209152	-0.218615	0.075547	-0.027059	-0.105048	0.024786	-0.791403	-0.392186	-0.103900	0.030398	0.913494
32271	-2.324473	0.765755	9.186227	-0.100740	0.042269	0.012396	-0.105866	0.031465	-0.791711	-0.392638	-0.103812	0.028353	0.913376
32272	-1.935649	0.774951	9.252667	0.156582	0.005304	0.079227	-0.103514	0.029954	-0.792019	-0.393543	-0.105009	0.031397	0.912749
32273	-1.431547	1.042292	9.092790	0.284466	-0.014062	0.093213	-0.104506	0.022742	-0.794520	-0.394618	-0.106866	0.036964	0.911861
32274	-1.909273	1.426298	9.190238	0.206402	-0.040316	0.134184	-0.104449	0.014025	-0.796794	-0.395680	-0.107543	0.041476	0.911126
32275	-1.970459	1.632741	9.695380	0.165943	-0.036994	0.165673	-0.106471	0.004366	-0.798403	-0.398291	-0.108001	0.045204	0.909756
32276	-1.498376	1.459260	10.006518	0.156090	-0.030185	0.160155	-0.105141	0.000409	-0.800264	-0.398120	-0.108329	0.048990	0.909596
32277	-0.988704	1.147676	10.080244	0.156101	0.012515	0.166259	-0.104472	-0.002863	-0.800306	-0.400799	-0.109553	0.052127	0.908098
32278	-1.107786	1.046950	9.868644	0.184796	0.064213	0.172843	-0.102871	-0.009546	-0.800781	-0.403448	-0.111936	0.055401	0.906439
32279	-1.181181	1.258404	9.621789	0.065060	0.095791	0.155414	-0.099469	-0.010788	-0.804191	-0.406208	-0.113898	0.056157	0.904914
32280	-1.333801	1.519871	9.799131	-0.035104	0.088803	0.139774	-0.095284	-0.012716	-0.807104	-0.408848	-0.114984	0.055164	0.903648
32281	-1.620649	1.904081	10.450046	-0.147740	0.083555	0.100313	-0.091795	-0.008376	-0.807243	-0.411075	-0.115029	0.052032	0.902817
32282	-2.274465	2.313390	10.508452	-0.283468	0.138039	0.057504	-0.088209	0.001821	-0.807197	-0.412855	-0.115052	0.045953	0.902331
32283	-2.342012	2.012975	9.616446	-0.390650	0.173242	0.049779	-0.084893	0.014472	-0.808538	-0.414778	-0.114805	0.037576	0.901869
32284	-1.923949	1.408733	8.913811	-0.210128	0.141703	0.103617	-0.078976	0.026972	-0.808891	-0.417188	-0.115463	0.032891	0.900856
32285	-2.286592	1.350819	8.712012	-0.097875	0.033198	0.183449	-0.073287	0.034025	-0.809937	-0.420715	-0.115056	0.031245	0.899325
32286	-2.225731	2.095840	8.698424	-0.173174	-0.049126	0.195073	-0.074371	0.041386	-0.809720	-0.424544	-0.112516	0.029036	0.897920
32287	-2.783179	2.783738	9.662756	-0.210681	-0.081451	0.147386	-0.075056	0.047656	-0.809906	-0.427588	-0.109189	0.026290	0.896970
32288	-2.685063	2.314795	9.920856	-0.183707	-0.056071	0.115822	-0.076786	0.054749	-0.810454	-0.429972	-0.106474	0.023773	0.896227
32289	-1.894124	1.502301	9.702835	-0.104921	-0.021223	0.116123	-0.077483	0.061562	-0.808189	-0.432241	-0.105191	0.022354	0.895323
32290	-1.097314	0.851746	8.977175	-0.099492	-0.007306	0.122906	-0.077124	0.067963	-0.809418	-0.434605	-0.104070	0.020939	0.894343
32291	-0.798355	0.791510	8.916229	-0.190914	-0.007490	0.159147	-0.077299	0.075319	-0.808443	-0.437822	-0.102210	0.017952	0.893053
32292	-1.187669	1.381812	9.065751	-0.196265	-0.028394	0.148693	-0.076033	0.081169	-0.807761	-0.440657	-0.099852	0.015062	0.891978
32293	-1.581062	2.069105	9.463940	-0.172862	-0.042270	0.106767	-0.075698	0.090702	-0.807287	-0.442877	-0.097543	0.012644	0.891171
32294	-1.808714	2.302556	9.725716	-0.222669	-0.028119	0.039597	-0.076518	0.096699	-0.805671	-0.443928	-0.094984	0.009051	0.890968
32295	-1.676854	1.830459	9.824886	-0.220651	-0.005305	-0.009789	-0.076728	0.109775	-0.804124	-0.444159	-0.092963	0.005290	0.891096
32296	-1.404791	1.046677	9.808722	-0.274202	0.034918	-0.031424	-0.074306	0.117662	-0.802152	-0.444078	-0.091077	0.000078	0.891347
32297	-1.242669	0.420142	9.814540	-0.292330	0.052251	0.021200	-0.073321	0.126509	-0.800536	-0.444975	-0.089415	-0.005419	0.891052
32298	-1.227593	0.167274	9.739411	-0.258591	0.065256	0.083120	-0.070006	0.137115	-0.798165	-0.446850	-0.088210	-0.010413	0.890188
32299	-1.352149	0.307682	9.722876	-0.332153	0.075663	0.130272	-0.065263	0.147849	-0.794784	-0.449723	-0.086581	-0.016652	0.888806
32300	-1.550080	0.305449	10.060987	-0.070365	0.040576	0.192023	-0.062461	0.157231	-0.792674	-0.453215	-0.086659	-0.017891	0.886999
32301	-1.288500	0.410033	10.324270	0.091416	0.020305	0.215976	-0.058805	0.156395	-0.794797	-0.456873	-0.087863	-0.015957	0.885038
32302	-1.041971	0.446387	10.257678	-0.083841	0.032492	0.197055	-0.055427	0.156922	-0.794327	-0.460454	-0.087661	-0.017345	0.883174
32303	-1.128332	0.537286	9.877380	-0.373412	0.117474	0.161821	-0.049505	0.167241	-0.792770	-0.463910	-0.086247	-0.024597	0.881331
32304	-1.570112	0.558998	9.559430	-0.593388	0.172743	0.158799	-0.041816	0.185996	-0.789098	-0.467579	-0.083784	-0.036336	0.879221
32305	-2.111603	0.826069	9.004854	-0.425256	0.096034	0.170551	-0.035945	0.201897	-0.781564	-0.471204	-0.081536	-0.044265	0.877131
32306	-2.245700	0.961380	9.656394	-0.473465	-0.025524	0.094032	-0.033181	0.216727	-0.777341	-0.473617	-0.076633	-0.052130	0.875841
32307	-1.861771	0.261154	10.510137	-0.580344	-0.017647	-0.039171	-0.032544	0.237424	-0.769425	-0.473815	-0.070731	-0.061992	0.875588
32308	-2.551476	-0.606471	9.722713	-0.225970	-0.076634	-0.052615	-0.036522	0.247386	-0.764248	-0.473295	-0.067108	-0.065251	0.875917
32309	-2.671942	-1.232045	9.322457	-0.301323	-0.046038	0.006783	-0.037352	0.255153	-0.762486	-0.473873	-0.063445	-0.069964	0.875513
32310	-2.317312	-1.264679	8.992206	-0.194304	-0.041872	0.093826	-0.040029	0.265245	-0.757456	-0.475795	-0.060929	-0.072804	0.874418
32311	-2.037451	-0.959008	8.998112	0.254594	-0.068207	0.144564	-0.038722	0.264693	-0.758254	-0.478103	-0.062374	-0.067463	0.873485
32312	-1.745163	-0.611800	9.249500	0.483537	-0.077079	0.161158	-0.036941	0.251882	-0.763168	-0.480417	-0.065789	-0.058032	0.872642
32313	-1.964637	-0.255057	9.740914	0.163162	-0.075467	0.163363	-0.037251	0.241126	-0.768932	-0.483131	-0.066243	-0.054189	0.871355
32314	-1.801199	-0.370749	10.074604	-0.149014	-0.050243	0.141713	-0.037535	0.243578	-0.765944	-0.485798	-0.064010	-0.056063	0.869919
32315	-2.094353	-0.849259	10.138918	0.034204	-0.026599	0.188944	-0.039330	0.240320	-0.768394	-0.489061	-0.064108	-0.054939	0.868154
32316	-2.206556	-0.989593	9.575955	0.184363	-0.004660	0.244767	-0.035253	0.233761	-0.770321	-0.493038	-0.066027	-0.051329	0.865979
32317	-1.910556	-0.776755	9.150505	0.203870	-0.012645	0.294190	-0.032122	0.233336	-0.771788	-0.497851	-0.068144	-0.047312	0.863286
32318	-1.704941	-0.388548	9.218077	0.195621	-0.047806	0.327503	-0.029730	0.226242	-0.774725	-0.503259	-0.069502	-0.042963	0.860264
32319	-1.605300	-0.306770	9.475286	0.013895	-0.082949	0.331319	-0.025411	0.222951	-0.776753	-0.508984	-0.068519	-0.041471	0.857042
32320	-1.633003	-0.478563	9.850832	-0.042681	-0.105847	0.358987	-0.025257	0.218591	-0.776412	-0.515244	-0.066495	-0.040582	0.853496
32321	-1.134289	-0.299226	9.997581	-0.030985	-0.088496	0.346682	-0.022922	0.219122	-0.775154	-0.521245	-0.064940	-0.039787	0.850002
32322	-0.989467	-0.300873	9.828098	-0.006855	-0.110381	0.351144	-0.021407	0.225515	-0.772283	-0.527299	-0.063198	-0.038248	0.846462
32323	-0.781923	-0.323422	10.061549	0.065452	-0.190985	0.357475	-0.021780	0.223065	-0.773073	-0.533382	-0.060872	-0.034707	0.842967
32324	-0.833108	-0.057997	10.218838	-0.339660	-0.204122	0.306077	-0.022599	0.229063	-0.771973	-0.539057	-0.053947	-0.037831	0.839688
32325	-0.951356	-0.388733	10.292954	-0.805463	-0.167307	0.234932	-0.026624	0.246788	-0.765560	-0.543906	-0.042533	-0.049313	0.836616
32326	-0.570721	-1.174282	9.975451	-0.778482	-0.142786	0.215564	-0.027608	0.274983	-0.752655	-0.548225	-0.031815	-0.060542	0.833530
32327	-0.446460	-1.716524	10.710693	-0.207028	-0.121919	0.260173	-0.027996	0.292824	-0.744881	-0.552813	-0.027662	-0.062522	0.830496
32328	-1.309437	-1.169564	10.421639	-0.159484	-0.102329	0.250394	-0.028017	0.295684	-0.743436	-0.557174	-0.024442	-0.063848	0.827576
32329	-1.705043	-1.098456	9.858746	-0.416983	-0.084619	0.231104	-0.027057	0.306982	-0.738320	-0.561269	-0.018541	-0.069755	0.824480
32330	-1.796802	-1.093479	9.679364	-0.431252	-0.072304	0.229315	-0.024029	0.320038	-0.732059	-0.565279	-0.012758	-0.075913	0.821300
32331	-1.661577	-1.081143	9.339507	-0.153931	-0.036394	0.259633	-0.022920	0.329021	-0.728899	-0.569613	-0.010711	-0.078059	0.818128
32332	-1.250241	-0.937453	8.616690	0.171615	-0.039892	0.309498	-0.020724	0.329961	-0.725575	-0.574686	-0.012428	-0.074675	0.814865
32333	-0.657732	-0.461682	8.419996	0.146386	-0.096109	0.339875	-0.017561	0.325042	-0.729275	-0.580302	-0.012963	-0.071173	0.811181
32334	-1.085057	-0.138831	9.095447	0.012021	-0.132060	0.346875	-0.014819	0.323393	-0.729332	-0.586097	-0.011385	-0.069299	0.807191
32335	-1.295397	0.130235	10.037551	0.129135	-0.105932	0.351445	-0.012016	0.313573	-0.733589	-0.591863	-0.011635	-0.065916	0.803255
32336	-1.289840	0.240052	9.786443	-0.005897	-0.079668	0.350583	-0.008352	0.310830	-0.735215	-0.597575	-0.010681	-0.064929	0.799108
32337	-0.591776	-0.023878	8.621511	0.176694	-0.106714	0.358627	-0.005907	0.314902	-0.733925	-0.603384	-0.011547	-0.060722	0.795052
32338	-0.564087	-0.235131	9.604102	0.315190	-0.209223	0.341569	-0.006104	0.305915	-0.737614	-0.609010	-0.012368	-0.053048	0.791290
32339	-0.264624	-0.229965	9.697701	0.018848	-0.219992	0.376288	-0.008144	0.300480	-0.740726	-0.615168	-0.009499	-0.049894	0.786758
32340	-0.385610	-0.271765	9.876091	0.060731	-0.172842	0.422609	-0.007099	0.299656	-0.740492	-0.621942	-0.007882	-0.046672	0.781631
32341	0.006685	-0.102626	9.562252	0.455180	-0.099427	0.482067	-0.004414	0.289294	-0.747585	-0.629441	-0.012404	-0.038109	0.776014
32342	-0.235743	-0.244474	9.745346	0.719806	-0.024222	0.545990	-0.000016	0.273881	-0.752693	-0.637653	-0.021438	-0.026434	0.769571
32343	-0.393230	0.020953	9.632006	0.946764	0.007214	0.627167	0.006436	0.244294	-0.764148	-0.646726	-0.033895	-0.011528	0.761882
32344	-0.628256	0.248476	9.509286	0.450260	0.089389	0.639827	0.017286	0.219452	-0.775752	-0.656059	-0.041161	-0.005329	0.753568
32345	-0.965398	0.393506	8.889064	-0.014001	0.162952	0.656240	0.032455	0.207248	-0.777514	-0.665877	-0.043457	-0.006996	0.744762
32346	-0.990781	0.185411	9.982690	0.222070	0.237993	0.677559	0.043937	0.203101	-0.779786	-0.675670	-0.049987	-0.006208	0.735481
32347	-0.559062	0.491251	8.857845	0.539693	0.215371	0.705303	0.057134	0.194041	-0.780844	-0.685358	-0.060478	-0.000345	0.725690
32348	-0.174661	1.207488	9.694224	0.257767	0.164279	0.689859	0.071554	0.177893	-0.785079	-0.694992	-0.066334	0.002039	0.715948
32349	-1.344775	1.968887	11.111657	0.338444	0.140006	0.615054	0.082565	0.165576	-0.788583	-0.703278	-0.072978	0.005920	0.707134
32350	-1.302304	1.811622	11.698235	0.228641	0.124272	0.538359	0.092594	0.144685	-0.794729	-0.710531	-0.077824	0.008253	0.699300
32351	-1.020703	0.698336	10.911622	-0.171021	0.164600	0.502694	0.102490	0.142861	-0.793865	-0.717805	-0.077574	0.004459	0.691895
32352	-1.232706	0.106767	10.387589	-0.097623	0.171788	0.509378	0.113744	0.151788	-0.789055	-0.724988	-0.078443	0.001495	0.684278
32353	-1.287578	0.570556	9.340850	-0.059925	0.197373	0.522216	0.123886	0.152686	-0.788297	-0.732183	-0.080196	-0.001262	0.676369
32354	-1.816557	1.542741	9.755498	0.013557	0.196641	0.491375	0.135613	0.149490	-0.787731	-0.738778	-0.083008	-0.003108	0.668810
32355	-1.569071	1.733454	9.049053	-0.007622	0.148722	0.432870	0.148360	0.149557	-0.786376	-0.744531	-0.084907	-0.004599	0.662151
32356	-1.304748	1.546961	9.294548	-0.238284	0.111921	0.374538	0.156931	0.151144	-0.783915	-0.749887	-0.082818	-0.008723	0.656303
32357	-1.241872	0.874174	9.651538	-0.089689	0.076097	0.334793	0.161347	0.152346	-0.783325	-0.754389	-0.082535	-0.010400	0.651136
32358	-1.132456	0.655674	9.258785	-0.120165	0.051610	0.349394	0.167840	0.152854	-0.780328	-0.759133	-0.081411	-0.012103	0.645711
32359	-1.420791	1.182920	9.493222	-0.197146	0.027123	0.346290	0.171715	0.157192	-0.779056	-0.763886	-0.078854	-0.014419	0.640354
32360	-1.629737	1.345134	9.314257	-0.139926	0.018455	0.359111	0.176624	0.162613	-0.777790	-0.768703	-0.077001	-0.015862	0.634756
32361	-1.945247	1.112525	9.516162	-0.106075	0.023703	0.386736	0.179721	0.165592	-0.774975	-0.773731	-0.075839	-0.016925	0.628731
32362	-1.321550	0.533620	9.758852	0.296318	0.042725	0.434366	0.187322	0.156970	-0.776589	-0.778702	-0.081053	-0.013134	0.621998
32363	-1.272741	0.627397	9.091455	0.266582	0.060178	0.504725	0.193537	0.141138	-0.779411	-0.784467	-0.086112	-0.009902	0.614083
32364	-0.692652	0.700790	9.404500	0.360325	0.081739	0.547616	0.199734	0.129120	-0.783225	-0.790511	-0.092819	-0.005750	0.605346
32365	-0.528221	1.433169	8.666550	0.569661	0.026732	0.563158	0.206649	0.105111	-0.787296	-0.796155	-0.102198	0.001833	0.596397
32366	-0.326396	1.957006	9.036097	0.392448	-0.018942	0.554690	0.210939	0.084794	-0.790520	-0.801939	-0.108144	0.008009	0.587481
32367	-0.695080	2.375688	9.740980	0.572345	-0.059096	0.513740	0.214577	0.065707	-0.795395	-0.806623	-0.116522	0.016906	0.579221
32368	-1.145408	2.188380	10.256968	0.605734	-0.044889	0.440103	0.215650	0.039278	-0.799145	-0.810232	-0.125567	0.025733	0.571923
32369	-1.411950	2.053672	10.353842	0.232088	0.012969	0.375958	0.216796	0.022110	-0.801518	-0.813912	-0.129263	0.029218	0.565672
32370	-1.123383	2.209366	10.884220	0.080076	0.047784	0.351999	0.216325	0.014077	-0.802748	-0.817725	-0.130856	0.030317	0.559717
32371	-1.599702	2.788324	11.034363	0.214574	0.078671	0.296954	0.219884	0.006566	-0.803905	-0.820499	-0.135044	0.032283	0.554529
32372	-1.859257	2.309290	10.226068	-0.170585	0.110498	0.222005	0.224836	0.005041	-0.803350	-0.823488	-0.133281	0.029245	0.550680
32373	-1.294094	2.351103	9.611294	-0.636537	0.092040	0.188435	0.229164	0.019318	-0.798770	-0.827223	-0.123684	0.021253	0.547679
32374	-1.550274	2.323688	9.430555	-0.635386	0.032817	0.119573	0.232670	0.041909	-0.796027	-0.830058	-0.113428	0.014114	0.545838
32375	-1.289714	1.641341	8.737992	-0.448248	-0.036964	0.083472	0.231261	0.058805	-0.792237	-0.831924	-0.105569	0.010032	0.544663
32376	-0.743868	1.009746	8.067582	-0.201422	-0.106951	0.104125	0.229636	0.068893	-0.790440	-0.833460	-0.100987	0.009907	0.543183
32377	-0.730604	1.851378	8.067531	-0.004689	-0.169939	0.114311	0.226239	0.071499	-0.790750	-0.834655	-0.099044	0.012934	0.541640
32378	-0.455917	2.753956	9.003120	0.009604	-0.170193	0.098634	0.221688	0.071388	-0.791455	-0.835678	-0.097292	0.016142	0.540293
32379	-0.257608	3.104134	9.985887	-0.002701	-0.109963	0.042358	0.217292	0.068825	-0.795405	-0.836086	-0.096089	0.018105	0.539814
32380	-0.021831	2.636798	10.334134	0.055720	-0.042590	-0.008254	0.212893	0.064627	-0.796024	-0.835879	-0.096521	0.019474	0.540011
32381	-0.123411	1.957549	9.731241	0.063895	0.024067	-0.002761	0.213042	0.061766	-0.796698	-0.835720	-0.097881	0.019877	0.539996
32382	0.070824	1.786119	9.218145	0.152362	0.011817	0.031241	0.215374	0.063524	-0.796587	-0.835764	-0.100501	0.021457	0.539386
32383	0.148185	2.136664	9.226314	0.344590	-0.023214	0.053712	0.214656	0.053040	-0.797708	-0.835611	-0.105984	0.025839	0.538381
32384	-0.066908	2.446207	9.236534	0.353630	-0.030106	0.032732	0.214486	0.038331	-0.799652	-0.835180	-0.111508	0.030290	0.537702
32385	-0.197277	2.442946	9.410642	0.049444	-0.033662	0.021726	0.213634	0.030165	-0.803580	-0.835273	-0.111952	0.031636	0.537387
32386	-0.691386	2.216941	9.743930	-0.183197	-0.010893	0.020208	0.212698	0.034392	-0.803010	-0.835888	-0.108719	0.029966	0.537190
32387	-0.500135	1.937606	10.113947	-0.287978	0.002042	0.033467	0.213808	0.044193	-0.801386	-0.836854	-0.103885	0.027110	0.536795
32388	-0.599962	1.477280	10.325792	-0.217287	0.034428	0.033149	0.214802	0.050860	-0.798762	-0.837673	-0.100557	0.024341	0.536283
32389	-0.669456	1.222081	10.059121	-0.217315	0.062462	0.053492	0.215401	0.059575	-0.797913	-0.838702	-0.097497	0.021251	0.535370
32390	-0.725043	1.228424	9.631927	-0.279927	0.083519	0.067238	0.219754	0.071128	-0.796320	-0.839992	-0.093623	0.017056	0.534189
32391	-0.466192	1.300661	9.534402	-0.186923	0.078210	0.079291	0.223354	0.077237	-0.793740	-0.841207	-0.091199	0.014062	0.532781
32392	-0.926773	1.705074	10.057281	-0.104579	0.080040	0.061603	0.225011	0.082403	-0.791912	-0.842082	-0.090233	0.011784	0.531618
32393	-0.652089	1.962625	10.043453	-0.202736	0.089682	0.008023	0.230182	0.087415	-0.790396	-0.842545	-0.087689	0.008298	0.531375
32394	-0.852097	2.017218	10.084255	-0.315173	0.092480	-0.057923	0.231934	0.098028	-0.787486	-0.842488	-0.083326	0.003360	0.532221
32395	-1.217728	2.216660	9.883039	-0.463246	0.112041	-0.145131	0.232347	0.114778	-0.783725	-0.841678	-0.076683	-0.003538	0.534496
32396	-1.380621	1.748888	9.071636	-0.593419	0.112424	-0.226293	0.236106	0.136685	-0.777645	-0.840094	-0.067831	-0.012048	0.538048
32397	-0.844220	1.137519	8.699520	-0.613081	0.084367	-0.232984	0.234004	0.159168	-0.770829	-0.838322	-0.058377	-0.020227	0.541664
32398	-0.968589	0.622047	8.903734	-0.373509	0.033628	-0.208584	0.236612	0.178221	-0.765662	-0.836458	-0.052349	-0.025006	0.544952
32399	-1.055826	0.559578	9.487714	-0.193039	-0.018982	-0.181905	0.232505	0.188593	-0.761509	-0.834672	-0.048822	-0.026844	0.547921
32400	-0.894057	0.527618	10.459193	-0.066280	-0.000053	-0.138693	0.231155	0.196773	-0.760636	-0.833214	-0.047597	-0.027631	0.550204
32401	-0.719921	0.556226	10.820884	0.024892	0.030423	-0.119468	0.228015	0.198832	-0.759024	-0.831855	-0.048267	-0.027829	0.552189
32402	-1.026798	0.546846	10.116921	0.087548	0.026274	-0.106584	0.230247	0.195687	-0.759861	-0.830581	-0.049909	-0.027329	0.553984
32403	-1.378859	0.629638	9.553786	0.071425	0.029942	-0.085405	0.230001	0.194055	-0.761160	-0.829542	-0.051381	-0.026985	0.555421
32404	-1.713942	0.376473	9.275011	0.056929	-0.018973	-0.053911	0.228451	0.192974	-0.762692	-0.828899	-0.052040	-0.026020	0.556364
32405	-1.359468	0.304614	9.487403	0.035281	-0.033192	-0.026048	0.227028	0.191620	-0.762942	-0.828584	-0.052259	-0.025010	0.556860
32406	-1.077864	0.170927	9.742968	0.119213	-0.050862	-0.000946	0.225350	0.189723	-0.763965	-0.828482	-0.053622	-0.022768	0.556978
32407	-0.876497	-0.041425	10.022351	0.165670	-0.047482	0.006345	0.223430	0.185375	-0.766038	-0.828386	-0.055825	-0.020049	0.557009
32408	-1.018109	-0.261493	10.049880	0.149517	-0.040471	0.016823	0.223210	0.179929	-0.768663	-0.828449	-0.057813	-0.017624	0.556794
32409	-0.804488	-0.095450	9.840879	0.154996	-0.015967	0.006352	0.221155	0.175582	-0.769447	-0.828336	-0.060139	-0.015565	0.556777
32410	-0.935103	-0.123649	9.723931	0.176525	-0.001886	0.001309	0.220819	0.168230	-0.773375	-0.828195	-0.062997	-0.013500	0.556725
32411	-0.879330	-0.086016	9.589312	0.183641	0.010338	0.018141	0.220728	0.162784	-0.775744	-0.828152	-0.066046	-0.011565	0.556478
32412	-0.518584	0.050654	9.587770	0.224592	-0.017847	0.056148	0.221683	0.156378	-0.778138	-0.828518	-0.069534	-0.008629	0.555562
32413	-0.653882	0.372010	9.732010	0.309353	-0.077397	0.089256	0.219918	0.147535	-0.780129	-0.829073	-0.073650	-0.003745	0.554255
32414	-1.164098	0.945673	9.637271	0.230680	-0.084235	0.079238	0.217766	0.139648	-0.784550	-0.829623	-0.076502	0.000396	0.553058
32415	-1.029863	1.494356	9.308393	0.031449	-0.068406	0.031220	0.215460	0.134213	-0.786371	-0.829915	-0.076126	0.001952	0.552668
32416	-0.281085	0.860466	9.191316	0.027992	-0.044043	0.010664	0.214292	0.135038	-0.788405	-0.830010	-0.076059	0.003078	0.552530
32417	0.215471	0.367214	10.380492	0.004516	0.025486	0.042191	0.211823	0.135052	-0.789398	-0.830473	-0.076206	0.002825	0.551815
32418	-0.364080	0.005312	10.883573	0.099075	0.091924	0.108416	0.214822	0.134219	-0.789837	-0.831514	-0.078815	0.002630	0.549878
32419	-0.644078	0.699494	10.677692	0.127668	0.151461	0.144317	0.218620	0.130521	-0.791088	-0.832905	-0.082323	0.001794	0.547255
32420	-0.808598	1.335044	10.467738	-0.145918	0.193521	0.121512	0.224594	0.131578	-0.789365	-0.834466	-0.081961	-0.002754	0.544923
32421	-1.076596	2.032648	9.838854	-0.330873	0.181511	0.083348	0.231290	0.141892	-0.785889	-0.835886	-0.078174	-0.009196	0.543229
32422	-1.639902	2.640003	8.829391	-0.358362	0.127715	0.044497	0.237720	0.152343	-0.780605	-0.836885	-0.073533	-0.015082	0.542208
32423	-1.909022	2.824716	8.776163	-0.445784	0.070198	-0.027603	0.239956	0.168674	-0.776489	-0.837181	-0.066719	-0.021085	0.542432
32424	-1.799176	1.964262	9.226713	-0.288360	0.038666	-0.043531	0.239993	0.181748	-0.770955	-0.837084	-0.062246	-0.024847	0.542953
32425	-1.521411	0.961885	9.308916	-0.209730	0.023705	-0.032728	0.241866	0.193450	-0.767265	-0.836962	-0.058942	-0.027536	0.543380
32426	-1.225565	0.807538	9.136375	-0.136622	-0.003572	0.020459	0.241298	0.200535	-0.764870	-0.837407	-0.056581	-0.028870	0.542876
32427	-0.961353	0.952076	9.102115	-0.000747	0.002445	0.051382	0.242464	0.201346	-0.764879	-0.837956	-0.056609	-0.028830	0.542027
32428	-0.785997	1.158008	9.256765	0.035006	0.004979	0.056925	0.241560	0.200534	-0.765389	-0.838652	-0.057232	-0.028409	0.540907
32429	-0.768329	0.920461	9.479771	0.136969	0.004956	0.057609	0.243016	0.197258	-0.767245	-0.839105	-0.059609	-0.026888	0.540025
32430	-0.915904	1.208668	9.763112	0.213842	0.020670	0.072422	0.244625	0.190440	-0.769910	-0.839693	-0.063413	-0.024774	0.538778
32431	-0.906461	1.507613	10.025999	0.217457	0.060860	0.070884	0.244432	0.180090	-0.772583	-0.840134	-0.067769	-0.023281	0.537624
32432	-0.817270	1.487631	10.010581	0.016238	0.085315	0.057139	0.248340	0.179252	-0.772520	-0.840706	-0.068942	-0.024391	0.536531
32433	-0.882306	1.181774	9.704840	-0.236851	0.117735	0.046564	0.253264	0.182085	-0.771022	-0.841457	-0.066266	-0.028741	0.535474
32434	-0.652623	0.893145	9.492876	-0.201054	0.109852	0.046673	0.257623	0.191186	-0.766879	-0.842170	-0.064041	-0.032609	0.534402
32435	-0.635413	0.599521	9.465322	-0.141259	0.071325	0.068053	0.261357	0.196204	-0.763796	-0.843025	-0.062462	-0.035096	0.533081
32436	-0.881025	0.688495	9.622260	-0.227238	0.033706	0.071784	0.263798	0.200957	-0.762242	-0.844057	-0.058996	-0.037925	0.531648
32437	-1.217711	0.874191	9.718616	-0.229760	0.061847	0.042926	0.266747	0.206933	-0.759524	-0.844728	-0.055799	-0.041214	0.530681
32438	-1.134364	1.040339	9.998563	-0.175940	0.116947	0.022373	0.270599	0.214130	-0.756165	-0.845067	-0.054042	-0.044958	0.530019
32439	-1.517316	0.825579	10.359858	-0.043348	0.197580	-0.002741	0.275791	0.215191	-0.754044	-0.844902	-0.055415	-0.048604	0.529818
32440	-2.048641	0.119195	10.798485	-0.127408	0.272889	-0.006600	0.282783	0.219237	-0.750633	-0.844698	-0.056103	-0.054498	0.529497
32441	-2.164389	0.152580	10.410570	-0.181072	0.309699	0.010816	0.291966	0.225178	-0.744019	-0.844658	-0.056355	-0.061519	0.528766
32442	-2.491617	0.355543	9.098845	-0.243465	0.275113	-0.014268	0.300779	0.227851	-0.738075	-0.844435	-0.055088	-0.068683	0.528373
32443	-2.690313	0.275953	8.518103	-0.315019	0.184317	-0.030923	0.307211	0.237076	-0.731773	-0.844176	-0.051745	-0.075102	0.528250
32444	-2.359609	-0.414197	8.598633	-0.134522	0.052998	-0.023276	0.310798	0.243864	-0.726354	-0.844007	-0.049953	-0.077369	0.528367
32445	-2.220440	-0.907507	9.644304	-0.029320	-0.042655	-0.000111	0.311298	0.247403	-0.726327	-0.844094	-0.049065	-0.076952	0.528372
32446	-1.816624	-0.531350	10.995669	0.302989	-0.074647	0.072614	0.309264	0.240877	-0.729450	-0.844679	-0.053457	-0.072344	0.527661
32447	-1.758711	0.154496	10.498409	0.253073	-0.035180	0.060191	0.309468	0.230118	-0.733420	-0.845076	-0.057476	-0.068998	0.527051
32448	-1.747986	0.329872	9.678484	0.015472	-0.013941	0.002192	0.310798	0.226298	-0.735537	-0.845129	-0.057547	-0.068525	0.527020
32449	-2.066126	0.090270	9.159411	-0.061334	-0.008466	-0.014151	0.309493	0.226304	-0.734359	-0.845053	-0.056436	-0.069039	0.527194
32450	-2.073509	-0.602471	9.103450	-0.045271	-0.013698	-0.008904	0.310287	0.223302	-0.733370	-0.845060	-0.055467	-0.069223	0.527263
32451	-1.867244	-0.809626	9.522229	0.027790	-0.031440	0.040796	0.309378	0.223580	-0.734383	-0.845491	-0.055657	-0.068380	0.526660
32452	-1.578363	-0.267244	9.886433	0.063331	-0.043080	0.085088	0.311464	0.223433	-0.735188	-0.846396	-0.056345	-0.066817	0.525333
32453	-1.560289	0.232959	9.923266	0.163569	-0.043939	0.080624	0.310194	0.219355	-0.737784	-0.847102	-0.058730	-0.064280	0.524249
32454	-1.410257	0.288603	9.627034	0.065335	-0.036876	0.049947	0.309448	0.214048	-0.739112	-0.847619	-0.059469	-0.062840	0.523504
32455	-1.441894	-0.081703	9.565377	0.059957	-0.018491	0.056959	0.309743	0.208735	-0.740584	-0.848158	-0.060311	-0.061835	0.522654
32456	-1.436087	0.048727	9.763878	0.137749	-0.001918	0.068180	0.312898	0.204360	-0.742733	-0.848745	-0.062665	-0.060211	0.521613
32457	-1.405506	-0.407868	9.955417	0.155511	0.039966	0.101839	0.313699	0.200678	-0.742395	-0.849551	-0.065747	-0.059137	0.520041
32458	-1.424277	-0.330848	9.927628	0.186780	0.067938	0.121576	0.318161	0.195206	-0.744575	-0.850495	-0.069727	-0.058116	0.518092
32459	-1.273453	-0.173354	9.908912	0.184952	0.076615	0.133918	0.320552	0.187566	-0.746230	-0.851521	-0.073668	-0.057307	0.515946
32460	-1.325948	-0.099514	10.328347	0.237647	0.062541	0.139559	0.326356	0.175277	-0.748754	-0.852538	-0.078477	-0.055640	0.513736
32461	-2.268132	0.508662	10.194477	0.224228	0.020845	0.134434	0.330064	0.164497	-0.749816	-0.853529	-0.082484	-0.053480	0.511687
32462	-2.806056	0.925848	9.978024	-0.015195	0.021145	0.062448	0.333976	0.162705	-0.749377	-0.854180	-0.082466	-0.053820	0.510568
32463	-2.293969	0.977358	9.253279	-0.172278	0.049240	0.004883	0.334986	0.167467	-0.748187	-0.854446	-0.079903	-0.056453	0.510246
32464	-1.422803	0.932307	8.538744	-0.136354	0.061413	-0.002116	0.338058	0.174122	-0.744435	-0.854576	-0.078156	-0.058823	0.510032
32465	-1.228995	0.683233	8.587076	0.011867	-0.022701	0.037321	0.340777	0.176151	-0.743684	-0.854957	-0.078045	-0.058275	0.509473
32466	-2.273612	1.104054	9.840908	0.013397	-0.090929	0.042745	0.339105	0.173709	-0.745485	-0.855489	-0.077354	-0.056444	0.508890
32467	-2.768158	1.473803	10.738561	-0.042189	-0.081383	0.047865	0.338834	0.175754	-0.745718	-0.856120	-0.075795	-0.055449	0.508172
32468	-2.746976	1.753234	10.155241	0.009916	-0.075068	0.021015	0.338839	0.174664	-0.745214	-0.856411	-0.075183	-0.053957	0.507933
32469	-2.172357	1.783737	9.011580	-0.043460	-0.064431	-0.012080	0.336243	0.174270	-0.746466	-0.856406	-0.073803	-0.053373	0.508206
32470	-1.557405	1.358722	8.436669	-0.082612	-0.081025	-0.051455	0.333101	0.177146	-0.745619	-0.856098	-0.071468	-0.052827	0.509116
32471	-1.298691	0.727216	8.636245	-0.032568	-0.106486	-0.054919	0.330229	0.179342	-0.746584	-0.855679	-0.069819	-0.051458	0.510186
32472	-1.326806	0.493329	9.152861	-0.022029	-0.103148	-0.025802	0.328784	0.181256	-0.745643	-0.855566	-0.068320	-0.049880	0.510736
32473	-1.581048	0.711233	9.767939	0.010843	-0.094539	0.012466	0.324895	0.179643	-0.747531	-0.855757	-0.067593	-0.048171	0.510677
32474	-1.713085	1.141656	10.196965	-0.001654	-0.046475	0.010905	0.323736	0.178288	-0.748814	-0.855928	-0.067059	-0.047304	0.510542
32475	-1.553545	1.166864	10.195879	-0.054258	-0.010591	-0.019351	0.320483	0.178851	-0.749532	-0.855798	-0.066069	-0.047728	0.510848
32476	-1.385966	0.976901	9.846208	-0.059510	0.029698	-0.024612	0.321120	0.181300	-0.749775	-0.855605	-0.065289	-0.048802	0.511171
32477	-1.265948	0.897149	9.238683	-0.082743	0.017523	-0.018696	0.323458	0.180741	-0.747628	-0.855492	-0.064105	-0.049979	0.511397
32478	-1.093558	0.698146	9.090723	-0.007553	0.012291	-0.024424	0.323450	0.181558	-0.746590	-0.855258	-0.064035	-0.050225	0.511772
32479	-1.190095	0.694988	9.384694	-0.021974	-0.015762	-0.017560	0.323846	0.180875	-0.746988	-0.855112	-0.063541	-0.050186	0.512081
32480	-1.270419	0.932273	9.702917	0.033398	-0.005338	0.000571	0.323595	0.179651	-0.747640	-0.855103	-0.064015	-0.049679	0.512088
32481	-1.305016	1.156448	9.782690	-0.009464	-0.001817	-0.018179	0.322436	0.177750	-0.748156	-0.854922	-0.063889	-0.049727	0.512400
32482	-1.286519	1.029975	10.153552	-0.036218	0.013904	-0.043911	0.322566	0.177204	-0.747134	-0.854524	-0.063325	-0.050320	0.513075
32483	-1.352134	0.968221	10.239919	-0.117382	0.082225	-0.083021	0.322020	0.180202	-0.744651	-0.853728	-0.062157	-0.052969	0.514276
32484	-1.533233	0.628262	10.283232	-0.091329	0.119067	-0.098575	0.324869	0.182366	-0.744157	-0.852710	-0.061674	-0.055991	0.515700
32485	-1.437814	0.481692	9.783288	-0.112686	0.126167	-0.109326	0.326916	0.185349	-0.739010	-0.851570	-0.060999	-0.059366	0.517285
32486	-1.466720	0.495907	9.639517	-0.130585	0.108702	-0.109505	0.328708	0.188879	-0.736170	-0.850478	-0.059726	-0.062629	0.518843
32487	-1.880638	0.363369	9.283507	-0.085772	0.075704	-0.126816	0.330371	0.192410	-0.733458	-0.849161	-0.058962	-0.064888	0.520805
32488	-2.321439	-0.151391	8.913723	-0.069578	0.066336	-0.141677	0.328789	0.195415	-0.732632	-0.847692	-0.058243	-0.066833	0.523028
32489	-2.284137	-1.021427	9.191768	0.012498	0.088069	-0.095374	0.331121	0.195673	-0.729833	-0.846552	-0.059297	-0.068296	0.524567
32490	-2.181838	-0.921328	9.941793	-0.011138	0.094721	-0.031224	0.333072	0.195526	-0.729348	-0.846125	-0.060014	-0.069981	0.524951
32491	-2.160813	-0.025156	10.495007	-0.007597	0.126065	-0.023871	0.335156	0.194016	-0.727592	-0.845694	-0.061191	-0.072242	0.525203
32492	-2.025961	0.605668	10.289625	-0.080725	0.110401	-0.071951	0.339685	0.196850	-0.724801	-0.844890	-0.060836	-0.074972	0.526156
32493	-1.776204	0.435886	9.670334	-0.176175	0.082567	-0.127476	0.339914	0.200116	-0.721168	-0.843620	-0.058561	-0.078384	0.527950
32494	-1.797055	-0.449374	9.540184	-0.136007	0.010008	-0.129380	0.339868	0.206653	-0.718271	-0.842409	-0.056123	-0.080068	0.529893
32495	-1.983278	-0.828017	9.503795	-0.066395	-0.039833	-0.106163	0.337654	0.206528	-0.717596	-0.841410	-0.054391	-0.080241	0.531632
32496	-2.398847	-0.876604	9.857669	-0.125652	-0.022396	-0.065891	0.336454	0.211029	-0.716633	-0.840893	-0.051887	-0.081198	0.532554
32497	-2.344060	-0.634954	9.588428	-0.083632	0.026580	-0.035409	0.334861	0.215941	-0.715531	-0.840544	-0.050662	-0.082634	0.533001
32498	-1.956581	-0.459039	9.118509	-0.063078	0.051006	-0.008805	0.336149	0.216886	-0.713224	-0.840437	-0.050086	-0.084099	0.532996
32499	-1.752620	-0.297327	9.041710	-0.021875	0.033500	-0.020932	0.337954	0.219055	-0.711814	-0.840165	-0.049980	-0.084982	0.533294
32500	-1.770868	-0.156862	9.315029	-0.070185	0.005470	-0.037218	0.338978	0.221910	-0.711673	-0.839839	-0.048751	-0.085786	0.533793
32501	-1.788006	-0.203521	9.742387	-0.079158	-0.003346	-0.046141	0.338180	0.224093	-0.710095	-0.839415	-0.047234	-0.086675	0.534453
32502	-1.769681	-0.351844	10.045712	-0.080995	0.022815	-0.037290	0.337905	0.225864	-0.708658	-0.839063	-0.046009	-0.087885	0.534914
32503	-1.754283	-0.561269	10.021544	-0.086379	0.061284	-0.023138	0.338401	0.228448	-0.705808	-0.838773	-0.045075	-0.089900	0.535114
32504	-1.717328	-0.783946	9.650997	0.017257	0.092761	0.028790	0.342299	0.229380	-0.705600	-0.838907	-0.046364	-0.091172	0.534577
32505	-1.799921	-0.844308	9.362647	0.034917	0.064733	0.079944	0.345425	0.227455	-0.703348	-0.839597	-0.047649	-0.091850	0.533264
32506	-1.895955	-0.766698	9.330725	0.070431	0.040148	0.134792	0.348429	0.225941	-0.704180	-0.840899	-0.049462	-0.091570	0.531091
32507	-1.803378	-0.660719	9.619513	0.046928	0.034699	0.178647	0.351714	0.220066	-0.703901	-0.842668	-0.050777	-0.091518	0.528163
32508	-1.951996	-0.523522	10.064537	0.189822	0.062555	0.233603	0.357217	0.214180	-0.705328	-0.844821	-0.055019	-0.090254	0.524503
32509	-2.223387	0.010696	10.262861	0.368643	0.128150	0.278508	0.363548	0.200253	-0.707103	-0.847057	-0.062915	-0.088277	0.520331
32510	-2.553426	0.473173	9.658243	0.308965	0.149430	0.244872	0.370790	0.186322	-0.708892	-0.848930	-0.070091	-0.087208	0.516526
32511	-2.910982	0.444705	9.661000	0.159722	0.117234	0.196186	0.377866	0.177566	-0.709084	-0.850502	-0.074226	-0.087330	0.513332
32512	-2.384523	0.444218	10.057765	0.130247	0.096055	0.167530	0.384161	0.168951	-0.709005	-0.851861	-0.077677	-0.087304	0.510565
32513	-2.352584	0.518738	10.128036	0.235164	0.104925	0.117223	0.389013	0.162114	-0.708758	-0.852484	-0.082839	-0.086558	0.508839
32514	-2.306121	0.633135	9.119661	0.185450	0.096502	0.056943	0.392977	0.152422	-0.710328	-0.852589	-0.087038	-0.086147	0.508030
32515	-2.057499	0.975973	8.616814	0.049792	0.061657	-0.012897	0.395044	0.153636	-0.708030	-0.852252	-0.088394	-0.086758	0.508258
32516	-2.211952	0.997784	8.277161	0.019694	0.054915	-0.076526	0.397138	0.151990	-0.708721	-0.851353	-0.089113	-0.087555	0.509501
32517	-2.592409	0.442839	9.076688	-0.039295	0.005977	-0.130020	0.395829	0.152269	-0.707026	-0.850070	-0.088202	-0.088337	0.511661
32518	-2.891797	0.412236	10.102626	0.012353	-0.015184	-0.110274	0.394519	0.154183	-0.707502	-0.848954	-0.088019	-0.088074	0.513587
32519	-3.044314	0.696901	10.001479	-0.082393	-0.017733	-0.127609	0.393453	0.158548	-0.707572	-0.847799	-0.086156	-0.088914	0.515663
32520	-2.307809	1.064378	9.362536	-0.028655	-0.015199	-0.119410	0.390301	0.163195	-0.706707	-0.846648	-0.085258	-0.089083	0.517669
32521	-1.844644	1.011956	9.129647	-0.033929	-0.013503	-0.133686	0.389758	0.166194	-0.705125	-0.845329	-0.084268	-0.089474	0.519915
32522	-1.986066	0.816158	9.229546	-0.083150	-0.039720	-0.142951	0.388049	0.169882	-0.706093	-0.844062	-0.082148	-0.089835	0.522246
32523	-2.179252	0.799692	9.644350	-0.117948	-0.055423	-0.180225	0.384369	0.175894	-0.705207	-0.842454	-0.079223	-0.090441	0.525181
32524	-2.195577	0.540325	9.723213	-0.096376	-0.055365	-0.205671	0.381472	0.182176	-0.705617	-0.840552	-0.076600	-0.090773	0.528550
32525	-2.212818	0.151247	9.851058	-0.241262	-0.032641	-0.218177	0.374394	0.191068	-0.705296	-0.838648	-0.071760	-0.093109	0.531837
32526	-1.985761	-0.511827	9.870314	-0.293005	-0.043117	-0.259330	0.370926	0.202934	-0.700236	-0.836377	-0.065857	-0.095799	0.535686
32527	-1.971156	-1.168658	9.816978	-0.407419	-0.032574	-0.283174	0.366546	0.216032	-0.696696	-0.833893	-0.058035	-0.099987	0.539683
32528	-2.042071	-1.625576	9.644123	-0.378836	-0.039526	-0.272485	0.362796	0.232395	-0.692361	-0.831444	-0.050697	-0.103656	0.543494
32529	-2.763283	-0.513334	9.754448	-0.021629	-0.053614	-0.121454	0.358302	0.242770	-0.688974	-0.830242	-0.049351	-0.103146	0.545548
32530	-2.531375	0.208206	8.789903	0.658075	-0.062274	-0.028316	0.355246	0.234072	-0.694291	-0.829344	-0.059491	-0.094878	0.547400
32531	-2.260536	0.281520	8.288570	0.602590	-0.109519	-0.025423	0.354892	0.211469	-0.705706	-0.828484	-0.068128	-0.086522	0.549079
32532	-3.216298	1.670983	8.800611	0.339199	-0.151575	0.031223	0.350827	0.198009	-0.712341	-0.828615	-0.072090	-0.080169	0.549339
32533	-2.573110	2.478444	8.669773	0.389210	-0.188527	0.049051	0.344413	0.185515	-0.718804	-0.828849	-0.076586	-0.072734	0.549411
32534	-2.755851	1.203470	9.663578	0.281804	-0.210489	0.016239	0.340072	0.174918	-0.725536	-0.828891	-0.078920	-0.066050	0.549863
32535	-2.410203	0.897265	10.291486	0.360070	-0.208272	0.101230	0.331711	0.161618	-0.731977	-0.829662	-0.082818	-0.058526	0.548978
32536	-1.977434	-0.069730	11.329180	0.545803	-0.077506	0.187299	0.329877	0.145013	-0.739320	-0.830852	-0.091192	-0.050861	0.546609
32537	-1.480035	-0.049091	10.695522	0.634134	-0.014708	0.277918	0.330930	0.123353	-0.744954	-0.832651	-0.101854	-0.043220	0.542632
32538	-1.326582	1.156408	10.501393	0.461506	0.035935	0.292908	0.334572	0.103312	-0.749452	-0.834813	-0.110132	-0.038139	0.538055
32539	-1.745026	1.428028	9.388296	0.384906	0.071347	0.259200	0.338992	0.082449	-0.752039	-0.836648	-0.117511	-0.034640	0.533865
32540	-1.802124	1.550764	9.270046	0.347431	0.056556	0.236008	0.344442	0.063351	-0.754110	-0.838291	-0.124044	-0.031250	0.530005
32541	-1.884262	1.559609	8.807064	0.331510	0.036628	0.202372	0.347130	0.048626	-0.754809	-0.839547	-0.130110	-0.027873	0.526739
32542	-1.748983	0.905660	8.430711	0.183044	-0.005315	0.183348	0.346274	0.040323	-0.757066	-0.840999	-0.133186	-0.025307	0.523776
32543	-2.146822	0.653206	8.224577	0.327542	-0.059565	0.270632	0.346870	0.028334	-0.759251	-0.842942	-0.138170	-0.020213	0.519566
32544	-2.531187	0.866461	10.133574	0.269628	-0.068836	0.360173	0.347216	0.014576	-0.761708	-0.845934	-0.142098	-0.015183	0.513783
32545	-2.548304	1.519929	9.867284	0.358902	-0.049655	0.420957	0.347325	-0.002722	-0.764968	-0.849182	-0.147723	-0.009578	0.506929
32546	-1.856029	2.100961	9.743032	0.337259	-0.037708	0.468339	0.348229	-0.022885	-0.767882	-0.852883	-0.153108	-0.004061	0.499132
32547	-1.181666	2.535896	9.771050	0.256679	-0.001249	0.492442	0.349481	-0.036921	-0.768296	-0.856942	-0.157435	-0.000076	0.490779
32548	-0.726129	2.778289	9.193171	0.266656	0.038990	0.491705	0.350484	-0.052455	-0.769492	-0.860873	-0.162340	0.003494	0.482214
32549	-0.502084	3.052381	8.954082	0.088877	0.067898	0.448211	0.353813	-0.065821	-0.769673	-0.864866	-0.164400	0.004592	0.474298
32550	-0.872700	3.894949	9.067894	-0.152336	0.088198	0.375434	0.359696	-0.071847	-0.767889	-0.868912	-0.162525	0.002927	0.467514
32551	-0.877991	3.158753	8.963354	0.096623	0.091918	0.326007	0.364273	-0.075822	-0.767996	-0.871621	-0.164980	0.003298	0.461570
32552	-0.909136	2.851526	9.082647	0.154687	0.063906	0.333322	0.365478	-0.082368	-0.767049	-0.874172	-0.168204	0.004783	0.455530
32553	-0.924105	2.779911	9.218927	-0.107519	0.034067	0.331290	0.369016	-0.087018	-0.766632	-0.877531	-0.166520	0.004359	0.449657
32554	-1.331815	2.483220	9.464148	0.012438	0.025480	0.306636	0.370593	-0.090024	-0.766041	-0.880244	-0.166902	0.005114	0.444170
32555	-1.307912	2.442779	9.670140	0.062501	0.055165	0.318543	0.371412	-0.097384	-0.765096	-0.882854	-0.168345	0.005795	0.438400
32556	-1.235641	2.418295	9.712490	0.314747	0.116378	0.350535	0.374080	-0.109658	-0.763969	-0.884844	-0.174841	0.007751	0.431765
32557	-1.067697	2.950210	9.491268	0.445343	0.182815	0.387037	0.379765	-0.126989	-0.761778	-0.886599	-0.184085	0.009754	0.424216
32558	-0.431837	4.089066	9.181669	0.549355	0.200270	0.357947	0.385338	-0.148271	-0.758207	-0.887576	-0.195405	0.012251	0.416985
32559	-1.170124	4.853777	8.850788	0.370933	0.207729	0.258368	0.391958	-0.170648	-0.754406	-0.888294	-0.203555	0.012756	0.411506
32560	-1.140915	4.218022	8.648579	0.174554	0.204458	0.157219	0.399579	-0.186220	-0.750296	-0.888953	-0.208265	0.011252	0.407752
32561	-0.769609	3.467274	8.677597	0.042159	0.150134	0.130238	0.403502	-0.191419	-0.747316	-0.889874	-0.210119	0.009586	0.404824
32562	-1.144283	3.064415	8.892474	0.118969	0.106456	0.139477	0.407273	-0.192666	-0.744553	-0.890554	-0.213040	0.009293	0.401797
32563	-1.434726	2.965778	8.927489	0.009760	0.082000	0.142184	0.408846	-0.195673	-0.742804	-0.891683	-0.213710	0.008631	0.398942
32564	-1.491832	3.086227	8.847662	-0.005468	0.064524	0.143815	0.410433	-0.200585	-0.742361	-0.892884	-0.214071	0.008112	0.396063
32565	-1.346196	3.199861	8.629033	-0.065479	0.052219	0.160941	0.411493	-0.204133	-0.741897	-0.894465	-0.213123	0.007457	0.393009
32566	-1.315508	3.435668	8.746826	-0.024404	0.051279	0.177134	0.412019	-0.206316	-0.739866	-0.895977	-0.213032	0.007167	0.389603
32567	-1.128733	3.878101	9.197271	0.024724	0.085216	0.195263	0.413585	-0.207551	-0.739129	-0.897425	-0.213932	0.006782	0.385767
32568	-1.315401	4.108297	9.285636	-0.038642	0.123789	0.170369	0.415937	-0.210425	-0.737391	-0.898926	-0.214140	0.005057	0.382166
32569	-1.535488	4.054953	9.368626	-0.115512	0.146595	0.157609	0.419845	-0.211536	-0.736688	-0.900656	-0.212996	0.002338	0.378743
32570	-1.703717	3.825591	9.434726	-0.197763	0.150151	0.141163	0.421655	-0.211002	-0.734135	-0.902578	-0.210532	-0.001200	0.375536
32571	-1.882442	4.154266	9.502525	-0.262979	0.144970	0.117878	0.427088	-0.206129	-0.732881	-0.904571	-0.206717	-0.005183	0.372817
32572	-2.117195	4.081282	9.417201	-0.322665	0.146921	0.062875	0.431586	-0.197436	-0.730675	-0.906355	-0.201947	-0.009923	0.370998
32573	-1.602661	3.107510	9.233354	-0.265248	0.127687	0.022341	0.434519	-0.188054	-0.728825	-0.907570	-0.197938	-0.014015	0.370055
32574	-1.391009	2.983946	9.475221	-0.252641	0.117145	-0.005897	0.437475	-0.181123	-0.729317	-0.908492	-0.194185	-0.017965	0.369611
32575	-1.249387	3.223889	8.868781	-0.254230	0.098053	-0.037680	0.440531	-0.170516	-0.727328	-0.909176	-0.190099	-0.021656	0.369854
32576	-1.370677	3.165214	8.246758	-0.315722	0.054573	-0.087593	0.442293	-0.159628	-0.727891	-0.909699	-0.184690	-0.025247	0.371079
32577	-1.447873	3.166611	8.506971	-0.262821	0.007412	-0.133181	0.444316	-0.149968	-0.726411	-0.909685	-0.179733	-0.027693	0.373367
32578	-1.565335	2.920080	9.379868	-0.114388	-0.008421	-0.142765	0.442710	-0.142877	-0.725288	-0.909049	-0.177478	-0.028840	0.375899
32579	-1.561234	2.794829	10.113730	-0.035774	0.057884	-0.117322	0.443978	-0.136754	-0.725762	-0.908284	-0.177010	-0.030434	0.377836
32580	-1.444023	2.983418	9.953882	0.041146	0.096347	-0.094586	0.445652	-0.134448	-0.724220	-0.907372	-0.178398	-0.032136	0.379233
32581	-1.612149	3.135989	9.084773	-0.057062	0.096603	-0.116348	0.447726	-0.133370	-0.723725	-0.906657	-0.177831	-0.034572	0.380991
32582	-1.735899	3.404764	8.579480	-0.410989	0.028608	-0.206306	0.449358	-0.123981	-0.721856	-0.906510	-0.170415	-0.038887	0.384299
32583	-2.028404	3.006601	8.966723	-0.616306	-0.034993	-0.341973	0.448964	-0.101368	-0.719955	-0.905942	-0.158543	-0.043982	0.390126
32584	-2.088046	2.077977	9.499656	-0.757360	-0.070750	-0.442005	0.446453	-0.070842	-0.721164	-0.904843	-0.143823	-0.049935	0.397593
32585	-1.706082	0.782163	9.837118	-0.923769	-0.039433	-0.452303	0.441405	-0.030769	-0.719023	-0.903775	-0.126106	-0.057695	0.404918
32586	-1.528569	0.967368	9.510899	-0.807469	-0.009690	-0.430208	0.439629	0.005472	-0.716067	-0.902195	-0.110884	-0.065057	0.411724
32587	-1.551365	0.827231	9.240341	-0.728752	0.014854	-0.411938	0.436975	0.035042	-0.711619	-0.900297	-0.097048	-0.072055	0.418157
32588	-1.620932	1.240282	8.866005	-0.504237	-0.007789	-0.391765	0.434475	0.059980	-0.706833	-0.897945	-0.087298	-0.076809	0.424469
32589	-2.063403	0.137909	9.015752	-0.501717	-0.045330	-0.376999	0.429524	0.082480	-0.703836	-0.895638	-0.077051	-0.080734	0.430555
32590	-2.132173	-1.429190	10.718926	-0.487301	-0.043296	-0.257384	0.424055	0.104302	-0.700709	-0.894193	-0.067495	-0.084469	0.434428
32591	-2.067453	-1.133771	9.969604	-0.201469	0.005580	-0.114080	0.421107	0.117120	-0.696935	-0.893469	-0.063370	-0.086332	0.436169
32592	-1.967263	-0.603156	9.150587	-0.172445	0.022891	0.027278	0.422099	0.125151	-0.695841	-0.893885	-0.060500	-0.088133	0.435365
32593	-2.273400	0.459442	9.814272	-0.117272	0.026207	0.082619	0.423511	0.127321	-0.693910	-0.894707	-0.058396	-0.089401	0.433702
32594	-2.606347	0.493533	9.889627	-0.024246	0.014937	0.083361	0.423104	0.128957	-0.691700	-0.895435	-0.058206	-0.089703	0.432159
32595	-2.293517	0.703180	9.250123	-0.024208	-0.029640	0.080520	0.425861	0.125401	-0.693063	-0.896219	-0.057334	-0.089186	0.430756
32596	-1.868151	1.103326	9.063615	-0.141290	-0.078680	0.045081	0.424288	0.127317	-0.692764	-0.896912	-0.054169	-0.088863	0.429788
32597	-1.799527	1.229380	9.564309	-0.224217	-0.087398	-0.033103	0.421003	0.133192	-0.693043	-0.897023	-0.049079	-0.089132	0.430113
32598	-2.082875	0.765782	9.811343	-0.199053	-0.048800	-0.055706	0.418094	0.139744	-0.690490	-0.896827	-0.044953	-0.089945	0.430803
32599	-1.952821	0.043369	9.840366	-0.130113	-0.008557	-0.058769	0.417016	0.145470	-0.689002	-0.896456	-0.042216	-0.090835	0.431664
32600	-2.047770	-0.394443	9.562202	0.015529	-0.022528	-0.013755	0.415709	0.146430	-0.688973	-0.896373	-0.042239	-0.090231	0.431960
32601	-1.755816	0.265713	9.125109	0.065489	-0.042741	0.028008	0.414809	0.145483	-0.690513	-0.896642	-0.042878	-0.088750	0.431645
32602	-1.580618	0.458739	8.991244	-0.081276	-0.057698	0.034804	0.413776	0.143581	-0.689616	-0.897124	-0.040948	-0.088309	0.430922
32603	-1.792736	0.165225	9.201170	-0.208443	-0.110214	0.037211	0.410237	0.148504	-0.690287	-0.897806	-0.036133	-0.087962	0.430002
32604	-2.449964	0.754268	9.828796	-0.289324	-0.141815	0.092325	0.407586	0.156554	-0.689525	-0.899050	-0.029844	-0.087757	0.427922
32605	-1.791762	0.942815	10.248225	0.002468	-0.098222	0.070649	0.403936	0.158891	-0.691249	-0.899830	-0.029062	-0.085788	0.426735
32606	-1.585458	0.093333	9.813741	0.074157	-0.061391	0.064030	0.401875	0.155633	-0.692280	-0.900452	-0.029946	-0.083935	0.425727
32607	-1.435195	-0.504176	9.844025	0.073277	-0.029936	0.065731	0.401892	0.153181	-0.692948	-0.901024	-0.031004	-0.082581	0.424705
32608	-1.528289	-0.686701	9.688933	0.032883	-0.001979	0.106066	0.401001	0.150326	-0.694250	-0.901921	-0.031719	-0.082122	0.422834
32609	-1.375984	-0.650367	9.375638	0.070264	-0.005568	0.157402	0.401943	0.146236	-0.696621	-0.903219	-0.033042	-0.081177	0.420136
32610	-1.258308	-0.082030	9.926653	0.047880	0.023139	0.157411	0.403155	0.138601	-0.695813	-0.904481	-0.034322	-0.081009	0.417342
32611	-1.724393	0.558760	10.661364	0.030084	0.075656	0.134816	0.406176	0.133818	-0.696291	-0.905468	-0.035575	-0.081862	0.414922
32612	-1.892065	0.419609	10.344005	0.156443	0.089010	0.102330	0.410220	0.131480	-0.695473	-0.906067	-0.039278	-0.082024	0.413247
32613	-1.642682	0.181611	10.223770	0.090260	0.125682	0.108909	0.413776	0.124105	-0.695598	-0.906695	-0.042012	-0.083290	0.411342
32614	-1.509531	-0.099136	9.983893	0.016081	0.151942	0.103084	0.417808	0.122447	-0.692457	-0.907284	-0.043690	-0.085748	0.409358
32615	-1.915478	-0.130674	9.645798	0.104662	0.160881	0.114459	0.424079	0.117509	-0.691441	-0.907858	-0.046968	-0.087530	0.407340
32616	-2.435711	0.069008	9.128713	0.138500	0.173269	0.169592	0.429053	0.110670	-0.688750	-0.908807	-0.051156	-0.089309	0.404323
32617	-2.470744	0.591701	8.519838	-0.044110	0.140034	0.198231	0.434005	0.108327	-0.687174	-0.910204	-0.051746	-0.091867	0.400515
32618	-2.488014	0.862626	8.989297	-0.169236	0.092782	0.142566	0.438683	0.107619	-0.683904	-0.911367	-0.049633	-0.094686	0.397469
32619	-2.480839	0.492051	9.725120	-0.079770	0.062974	0.113056	0.441275	0.107876	-0.681366	-0.912229	-0.048853	-0.096237	0.395209
32620	-1.935615	-0.263472	10.209166	-0.038641	0.111728	0.115847	0.444389	0.108131	-0.679093	-0.912993	-0.049216	-0.098391	0.392862
32621	-1.676299	-0.463067	10.089287	0.082890	0.134364	0.158113	0.449094	0.103746	-0.677919	-0.913890	-0.052009	-0.099903	0.390024
32622	-1.931219	0.026277	9.811147	0.254543	0.108209	0.191175	0.452261	0.096101	-0.678170	-0.914898	-0.057852	-0.099616	0.386901
32623	-2.068821	0.716484	9.455002	0.213672	0.083935	0.134584	0.456220	0.085318	-0.676532	-0.915524	-0.062596	-0.099195	0.384782
32624	-2.670966	0.238861	9.807957	-0.033025	0.072769	0.064090	0.459876	0.082846	-0.676225	-0.915938	-0.062642	-0.100625	0.383416
32625	-2.646374	-0.361355	9.418756	-0.260115	0.070243	0.032345	0.462327	0.085556	-0.674304	-0.916366	-0.058385	-0.103751	0.382231
32626	-2.421048	-0.593708	9.510264	-0.327358	0.085820	0.063516	0.464473	0.094396	-0.669616	-0.917053	-0.053138	-0.107672	0.380259
32627	-2.342658	-0.422495	9.074198	-0.043908	0.071849	0.112254	0.465999	0.099017	-0.667019	-0.917801	-0.052985	-0.109113	0.378058
32628	-2.161583	-0.087221	9.071684	0.120549	0.061248	0.149557	0.467705	0.095329	-0.665021	-0.918675	-0.055955	-0.109087	0.375506
32629	-2.058632	0.119601	9.332705	0.204560	0.043660	0.158922	0.471280	0.085504	-0.666716	-0.919540	-0.060242	-0.108077	0.373009
32630	-2.063022	0.168897	9.712995	0.206368	0.026126	0.139489	0.473430	0.074323	-0.668402	-0.920281	-0.064500	-0.106770	0.370842
32631	-2.347233	-0.073826	9.832809	0.143722	0.026174	0.138185	0.475820	0.066002	-0.668519	-0.921067	-0.067467	-0.105902	0.368603
32632	-2.496696	-0.380267	9.907474	0.052395	0.040149	0.152531	0.476357	0.063411	-0.668938	-0.922043	-0.069020	-0.105970	0.365847
32633	-2.592694	-0.302217	10.019740	0.086262	0.052340	0.182824	0.479899	0.056852	-0.666739	-0.923152	-0.071166	-0.105964	0.362625
32634	-3.059754	-0.117648	10.201315	0.012757	0.075087	0.216029	0.483441	0.052202	-0.667352	-0.924542	-0.072373	-0.106871	0.358556
32635	-2.924407	0.248302	9.889553	-0.263630	0.103032	0.215919	0.486051	0.049872	-0.665740	-0.926234	-0.068471	-0.110300	0.353888
32636	-2.779773	0.559179	9.680408	-0.223293	0.103934	0.207429	0.490433	0.054886	-0.661509	-0.927769	-0.065497	-0.113440	0.349408
32637	-2.871770	0.530509	9.507852	0.163283	0.075264	0.192545	0.493058	0.050104	-0.660437	-0.928720	-0.069290	-0.113407	0.346146
32638	-2.766041	0.484026	8.732617	0.097410	0.063264	0.135602	0.496875	0.042455	-0.660311	-0.929385	-0.071816	-0.113640	0.343762
32639	-2.585735	0.722120	8.406982	-0.104547	0.044966	0.084720	0.496869	0.042181	-0.658125	-0.930011	-0.070206	-0.115056	0.341925
32640	-2.510195	1.154554	8.449751	-0.050713	0.016162	0.044539	0.499355	0.039716	-0.658058	-0.930362	-0.069446	-0.115561	0.340954
32641	-2.536584	1.502380	8.876917	0.139090	-0.006525	0.001852	0.499232	0.038082	-0.657428	-0.930192	-0.071898	-0.114465	0.341279
32642	-2.743118	1.312415	9.145658	0.235832	-0.036144	-0.039829	0.497827	0.035503	-0.660908	-0.929667	-0.075916	-0.112160	0.342602
32643	-2.549732	0.990140	9.635317	0.209926	-0.031877	-0.063048	0.496948	0.030878	-0.662742	-0.928978	-0.079408	-0.110193	0.344315
32644	-2.129282	0.693788	9.743630	0.105134	-0.048704	-0.049082	0.493974	0.028579	-0.664265	-0.928596	-0.080886	-0.108565	0.345516
32645	-2.131985	0.650768	9.824863	0.162172	-0.061056	-0.005543	0.491152	0.024102	-0.668900	-0.928426	-0.083393	-0.106258	0.346093
32646	-2.297688	1.118246	9.701901	0.190789	-0.043516	0.008975	0.489114	0.016212	-0.668818	-0.928275	-0.086621	-0.104037	0.346380
32647	-2.497286	1.576061	9.478191	0.172941	-0.050414	0.005454	0.488877	0.013081	-0.670390	-0.928116	-0.089456	-0.101816	0.346745
32648	-2.471280	1.837830	9.423303	0.176586	-0.046889	-0.005034	0.486834	0.007372	-0.672218	-0.927884	-0.092363	-0.099655	0.347231
32649	-2.376255	1.616220	9.549701	0.144394	-0.032938	-0.009700	0.485299	0.002749	-0.672497	-0.927615	-0.094807	-0.097966	0.347772
32650	-2.402777	1.277904	9.738286	0.149623	-0.007661	0.021205	0.483265	-0.003776	-0.675749	-0.927539	-0.097531	-0.096675	0.347582
32651	-2.370754	1.032060	9.643867	0.155716	0.035109	0.072454	0.484079	-0.009774	-0.675433	-0.927669	-0.100813	-0.096002	0.346482
32652	-2.356568	0.999743	9.335781	0.194148	0.066618	0.099279	0.485662	-0.013869	-0.675111	-0.927868	-0.105030	-0.095622	0.344799
32653	-2.233460	1.337413	9.182401	0.138593	0.070035	0.124476	0.488823	-0.020424	-0.675222	-0.928298	-0.108325	-0.095600	0.342620
32654	-2.287887	1.824179	9.359084	0.106474	0.057806	0.098756	0.490421	-0.026699	-0.675565	-0.928686	-0.110845	-0.095666	0.340739
32655	-2.276567	2.050709	9.539417	-0.038280	0.068323	0.055482	0.492521	-0.031615	-0.672813	-0.929023	-0.110740	-0.096946	0.339493
32656	-2.143778	1.704071	9.772191	-0.086436	0.083194	0.016297	0.494327	-0.029310	-0.672045	-0.929240	-0.109681	-0.098987	0.338651
32657	-2.356743	1.305846	9.555577	0.051291	0.075436	0.031359	0.496523	-0.027825	-0.669617	-0.929198	-0.111236	-0.099826	0.338012
32658	-2.811687	1.506222	9.432039	-0.004171	0.091311	0.038242	0.497961	-0.028922	-0.669907	-0.929333	-0.111812	-0.101401	0.336982
32659	-3.344340	1.981454	9.336363	-0.211700	0.105426	0.037040	0.502108	-0.027311	-0.667636	-0.929835	-0.108727	-0.104583	0.335630
32660	-3.602603	1.332850	8.917808	-0.068448	0.061951	0.011446	0.503111	-0.022141	-0.665155	-0.930035	-0.107836	-0.106121	0.334881
32661	-2.879789	0.792033	8.499236	0.013614	-0.017859	0.051970	0.504674	-0.022968	-0.664157	-0.930387	-0.108154	-0.105516	0.333990
32662	-2.888905	0.875539	8.257565	0.077868	-0.039751	0.089394	0.502343	-0.024180	-0.665292	-0.931067	-0.109448	-0.104036	0.332134
32663	-2.995731	1.446096	8.961935	0.223472	-0.069653	0.116915	0.502392	-0.031671	-0.667426	-0.931477	-0.113470	-0.100959	0.330579
32664	-2.992469	1.896342	9.140103	0.158331	-0.097602	0.067962	0.500361	-0.038333	-0.671322	-0.931870	-0.115853	-0.097896	0.329563
32665	-2.857916	1.795115	9.411729	0.058299	-0.106357	0.017788	0.496237	-0.044030	-0.673505	-0.932044	-0.116387	-0.095463	0.329599
32666	-2.524229	1.177740	9.704539	-0.036432	-0.118689	-0.021951	0.492469	-0.043191	-0.676658	-0.932300	-0.114832	-0.093493	0.329984
32667	-2.254314	1.105882	9.701385	-0.057835	-0.085508	-0.028251	0.490642	-0.040864	-0.678796	-0.932394	-0.113210	-0.092313	0.330611
32668	-2.097587	1.410331	9.780431	-0.095352	-0.049703	-0.031906	0.488024	-0.037580	-0.679755	-0.932591	-0.110991	-0.092042	0.330884
32669	-1.969320	1.793694	9.639547	-0.175649	-0.038268	-0.072941	0.486306	-0.032258	-0.680707	-0.932556	-0.107389	-0.092588	0.332015
32670	-2.275730	1.833895	9.421571	-0.200530	-0.027573	-0.101175	0.483641	-0.021347	-0.680560	-0.932572	-0.103192	-0.093607	0.333014
32671	-2.460216	1.363568	9.292796	-0.189666	-0.018673	-0.125775	0.483084	-0.014806	-0.680745	-0.932147	-0.099370	-0.094711	0.335048
32672	-2.517228	0.820401	9.263013	-0.150366	-0.037897	-0.118602	0.481341	-0.006488	-0.679479	-0.931985	-0.095987	-0.095242	0.336332
32673	-2.857713	0.472487	9.444584	-0.073668	-0.055409	-0.075783	0.478976	-0.002389	-0.679533	-0.931714	-0.094142	-0.094808	0.337723
32674	-2.625913	0.466481	9.644373	-0.065885	-0.074005	-0.027404	0.476107	-0.000193	-0.681142	-0.931865	-0.092316	-0.093864	0.338076
32675	-2.318566	0.897395	9.781247	-0.072316	-0.078589	0.006890	0.473231	0.002820	-0.682356	-0.932185	-0.090464	-0.092844	0.337974
32676	-2.070024	1.219500	9.576141	0.033297	-0.075097	0.007668	0.471944	0.000921	-0.683385	-0.932378	-0.090549	-0.091140	0.337885
32677	-1.749723	1.449431	9.297266	0.099635	-0.074198	-0.011274	0.470011	-0.001111	-0.685565	-0.932252	-0.091907	-0.089042	0.338425
32678	-1.746258	1.593927	9.370989	0.030897	-0.074152	-0.046994	0.468461	-0.002464	-0.686584	-0.932207	-0.091820	-0.087509	0.338970
32679	-2.034078	1.510978	9.824295	0.006820	-0.078469	-0.078848	0.465077	-0.002037	-0.687045	-0.931796	-0.091317	-0.086052	0.340606
32680	-2.152805	1.112935	9.907254	-0.002014	-0.043403	-0.098219	0.462750	-0.003113	-0.689852	-0.931527	-0.090708	-0.085440	0.341658
32681	-2.196365	0.766508	9.759463	-0.078890	-0.004869	-0.100456	0.461687	0.001525	-0.691078	-0.930991	-0.089054	-0.085977	0.343415
32682	-2.286083	0.714226	9.735606	-0.100630	-0.020720	-0.046023	0.460744	0.006024	-0.689089	-0.931004	-0.086903	-0.086312	0.343846
32683	-2.434710	0.864494	9.736213	0.006601	-0.039960	-0.020563	0.459953	0.007663	-0.688804	-0.930920	-0.086720	-0.085479	0.344326
32684	-2.337191	1.002548	9.515876	0.056735	-0.046927	-0.021981	0.458404	0.006582	-0.690593	-0.930825	-0.087371	-0.084191	0.344737
32685	-2.100795	0.980495	9.198781	-0.036244	-0.038192	-0.027102	0.457110	0.006045	-0.691866	-0.930765	-0.086393	-0.083705	0.345264
32686	-1.866893	0.935551	9.253921	-0.097156	-0.059304	-0.019772	0.456051	0.009593	-0.692588	-0.931008	-0.084087	-0.083253	0.345285
32687	-2.041543	0.808470	9.720161	-0.079313	-0.039229	-0.016029	0.453438	0.011377	-0.692403	-0.931096	-0.082304	-0.083018	0.345534
32688	-1.985438	0.885272	9.811876	-0.022142	-0.015686	0.009143	0.451346	0.013023	-0.692098	-0.931305	-0.081753	-0.082802	0.345155
32689	-1.875990	0.999527	9.704108	0.031542	0.009666	0.020193	0.452651	0.012335	-0.691996	-0.931379	-0.082425	-0.082641	0.344833
32690	-1.737483	1.127779	9.528963	0.033325	0.009645	0.027243	0.452269	0.011520	-0.693156	-0.931580	-0.083111	-0.082485	0.344162
32691	-1.703181	1.197272	9.534272	0.006525	0.009646	0.018240	0.452649	0.012880	-0.692376	-0.931685	-0.083316	-0.082474	0.343832
32692	-1.732644	1.127874	9.572178	-0.009593	0.022756	0.023451	0.453179	0.011515	-0.692913	-0.931923	-0.083283	-0.082868	0.343098
32693	-1.738562	0.974144	9.618523	0.028038	0.040280	0.014946	0.455387	0.012184	-0.692682	-0.931920	-0.084089	-0.083264	0.342814
32694	-1.908274	0.879094	9.561221	0.067361	0.051695	0.029406	0.456183	0.009047	-0.692081	-0.931998	-0.085703	-0.083654	0.342107
32695	-2.043399	0.894317	9.476051	0.066517	0.066638	0.025094	0.456457	0.006184	-0.691340	-0.931952	-0.087413	-0.084259	0.341651
32696	-2.119848	1.007996	9.492435	0.070970	0.038665	0.021546	0.457640	0.004135	-0.691378	-0.931980	-0.088992	-0.084394	0.341132
32697	-2.211316	1.047237	9.508095	0.035242	0.033464	0.006322	0.459215	0.000584	-0.689634	-0.931913	-0.089860	-0.084632	0.341030
32698	-2.148771	1.015408	9.483158	-0.004128	0.005458	-0.001140	0.458165	0.002769	-0.690498	-0.931983	-0.089773	-0.084703	0.340843
32699	-2.095496	1.034482	9.564622	0.011911	0.005400	0.011299	0.458954	0.000858	-0.689885	-0.932038	-0.090018	-0.084570	0.340660
32700	-2.022457	1.115946	9.651439	0.031571	0.002733	0.014069	0.459487	-0.000779	-0.690810	-0.932151	-0.090604	-0.084320	0.340257
32701	-2.051260	1.140192	9.642354	0.047664	0.001866	0.016840	0.459493	-0.001460	-0.691332	-0.932186	-0.091499	-0.083861	0.340037
32702	-2.133629	1.104511	9.560950	0.053133	0.022942	0.002877	0.460017	-0.002553	-0.690578	-0.932128	-0.092610	-0.083857	0.339894
32703	-2.129115	1.063311	9.469121	0.031579	0.014164	0.020304	0.460551	-0.004326	-0.691633	-0.932193	-0.093292	-0.083733	0.339560
32704	-2.172352	1.092708	9.534715	0.042320	-0.006814	0.011512	0.460158	-0.004733	-0.690344	-0.932265	-0.094014	-0.083232	0.339289
32705	-2.176840	1.140808	9.523291	0.045883	0.008919	0.020418	0.460694	-0.006779	-0.691402	-0.932311	-0.094924	-0.082917	0.338985
32706	-2.171637	1.193619	9.504629	0.020863	0.006306	0.013186	0.460969	-0.010186	-0.690152	-0.932420	-0.095335	-0.082806	0.338595
32707	-2.094173	1.221829	9.489866	0.049549	0.009818	0.002817	0.461103	-0.010732	-0.690417	-0.932337	-0.096293	-0.082518	0.338623
32708	-2.041080	1.216736	9.532605	0.031634	0.010655	0.006196	0.462154	-0.012645	-0.690065	-0.932365	-0.096924	-0.082428	0.338389
32709	-2.106385	1.200456	9.547400	0.015601	0.008957	-0.010653	0.461114	-0.012366	-0.690948	-0.932257	-0.097218	-0.082377	0.338614
32710	-2.144952	1.208120	9.595881	-0.004105	0.005446	-0.008154	0.461108	-0.011004	-0.691321	-0.932252	-0.097127	-0.082455	0.338634
32711	-2.176285	1.217809	9.538589	-0.004112	0.000214	-0.006398	0.461103	-0.011277	-0.689392	-0.932226	-0.097000	-0.082369	0.338765
32712	-2.123211	1.212480	9.504428	-0.000543	0.001948	-0.002857	0.461876	-0.010055	-0.689135	-0.932262	-0.096958	-0.082350	0.338683
32713	-2.072611	1.197662	9.506224	-0.005038	-0.005074	-0.000290	0.461358	-0.009916	-0.690027	-0.932287	-0.096786	-0.082159	0.338708
32714	-2.118141	1.246111	9.504770	-0.011250	0.005455	-0.008204	0.462272	-0.010057	-0.690685	-0.932300	-0.096561	-0.082287	0.338706
32715	-2.099029	1.217145	9.518691	0.002119	-0.001570	0.000668	0.460315	-0.010047	-0.689369	-0.932312	-0.096547	-0.082111	0.338718
32716	-2.045842	1.226364	9.523145	0.029843	0.001912	0.004393	0.460321	-0.011137	-0.689251	-0.932332	-0.097086	-0.081869	0.338568
32717	-2.055347	1.245855	9.581124	0.028037	-0.005098	0.004360	0.460587	-0.011410	-0.690416	-0.932326	-0.097536	-0.081441	0.338560
32718	-2.098722	1.258205	9.576835	0.013777	0.005432	-0.004502	0.460584	-0.011001	-0.690283	-0.932305	-0.097786	-0.081389	0.338557
32719	-2.069927	1.236055	9.485015	-0.018389	0.017694	-0.008228	0.460846	-0.011275	-0.690290	-0.932267	-0.097503	-0.081723	0.338664
32720	-1.993012	1.187323	9.474178	-0.011249	0.019416	-0.003797	0.459554	-0.013039	-0.690030	-0.932279	-0.097382	-0.082101	0.338573
32721	-2.096482	1.234108	9.566926	0.009365	0.008962	-0.016863	0.460332	-0.012635	-0.690038	-0.932143	-0.097539	-0.082098	0.338904
32722	-2.079687	1.219517	9.557001	-0.023740	0.001955	-0.018900	0.461632	-0.012506	-0.689927	-0.932103	-0.097042	-0.082264	0.339114
32723	-2.036871	1.130107	9.526767	-0.063068	0.006332	-0.026251	0.460187	-0.010728	-0.688859	-0.932048	-0.095810	-0.082719	0.339507
32724	-2.065963	1.113521	9.534037	-0.088073	0.012479	-0.035217	0.460821	-0.008143	-0.688070	-0.931995	-0.094160	-0.083546	0.339911
32725	-2.157721	1.111922	9.563646	-0.071934	0.016895	-0.042106	0.462105	-0.005017	-0.688188	-0.931826	-0.092802	-0.084289	0.340563
32726	-2.157438	1.152688	9.525663	-0.023744	0.012475	-0.014446	0.461571	-0.002290	-0.688797	-0.931785	-0.092386	-0.084638	0.340701
32727	-2.095027	1.103857	9.445262	-0.007708	0.016811	0.004164	0.461554	-0.000384	-0.687104	-0.931811	-0.092304	-0.084856	0.340599
32728	-2.094680	1.149800	9.527492	0.006590	0.022912	0.007823	0.462077	-0.001477	-0.686093	-0.931850	-0.092561	-0.085152	0.340349
32729	-2.104291	1.154824	9.573291	0.028030	0.014153	0.011475	0.463126	-0.001890	-0.687529	-0.931864	-0.093141	-0.085062	0.340176
32730	-2.087216	1.178771	9.583031	0.053022	0.012373	0.023987	0.463645	-0.002302	-0.686640	-0.931940	-0.094220	-0.084815	0.339731
32731	-2.094539	1.169068	9.537324	0.054733	0.008844	0.041611	0.464182	-0.004757	-0.687315	-0.932116	-0.095312	-0.084383	0.339050
32732	-2.142654	1.193510	9.542827	0.051134	0.000102	0.043335	0.463284	-0.008022	-0.685532	-0.932346	-0.096305	-0.083884	0.338259
32733	-2.167527	1.092619	9.517851	0.027064	-0.001595	0.023755	0.463940	-0.008024	-0.687215	-0.932469	-0.096778	-0.083482	0.337884
32734	-2.187734	0.969958	9.463747	-0.064963	0.014205	0.000213	0.465506	-0.008850	-0.687118	-0.932608	-0.095628	-0.084114	0.337673
32735	-2.240726	0.987252	9.478822	-0.112420	-0.001553	0.003354	0.463284	-0.007476	-0.686685	-0.932857	-0.093453	-0.084705	0.337445
32736	-2.100671	0.988591	9.487241	-0.068482	-0.017272	-0.022860	0.464698	-0.004487	-0.686548	-0.932893	-0.091986	-0.084815	0.337722
32737	-2.018293	1.026589	9.539835	-0.072063	-0.020805	-0.024679	0.463111	-0.000393	-0.685841	-0.932905	-0.090377	-0.084825	0.338121
32738	-2.186656	1.114796	9.643230	-0.115013	-0.010294	-0.023125	0.462831	0.003287	-0.686058	-0.932999	-0.088089	-0.085378	0.338325
32739	-2.065856	1.125803	9.618284	-0.122145	0.007173	-0.023148	0.461245	0.007245	-0.685481	-0.933054	-0.085740	-0.086243	0.338557
32740	-2.044352	1.096539	9.540864	-0.073933	-0.001605	-0.000810	0.461479	0.011330	-0.684414	-0.933203	-0.084316	-0.086640	0.338402
32741	-2.056451	1.091912	9.569752	0.042281	0.012363	0.024763	0.460967	0.010243	-0.685190	-0.933290	-0.085161	-0.086401	0.338012
32742	-2.115128	0.995655	9.400937	0.072761	0.040427	0.024207	0.463040	0.010776	-0.683413	-0.933284	-0.086802	-0.086547	0.337573
32743	-2.226524	0.950757	9.377351	-0.005108	0.043927	0.031607	0.463310	0.009003	-0.683177	-0.933441	-0.086990	-0.087212	0.336918
32744	-2.197899	0.900189	9.429390	-0.043573	0.040409	0.026889	0.465125	0.009947	-0.682809	-0.933660	-0.086462	-0.088140	0.336207
32745	-2.115310	0.964890	9.563993	0.027966	0.047357	0.034470	0.466965	0.006941	-0.683252	-0.933770	-0.087292	-0.088644	0.335552
32746	-2.119289	1.082857	9.594220	0.085199	0.050847	0.041974	0.466465	0.003129	-0.683024	-0.933843	-0.089265	-0.088875	0.334769
32747	-2.124059	1.092382	9.551116	0.113828	0.045615	0.042168	0.468811	0.001890	-0.682171	-0.933850	-0.091703	-0.088753	0.334123
32748	-2.129111	1.063370	9.488346	0.138903	0.057886	0.042392	0.469100	-0.002879	-0.682608	-0.933798	-0.094727	-0.088754	0.333424
32749	-2.157412	1.157388	9.489671	0.149674	0.049168	0.032773	0.470948	-0.007656	-0.682296	-0.933653	-0.097838	-0.088472	0.333004
32750	-2.224353	1.247214	9.594613	0.155022	0.029924	0.029254	0.472555	-0.017201	-0.679839	-0.933522	-0.100950	-0.087870	0.332604
32751	-2.287112	1.247889	9.655239	0.138897	-0.001559	0.022872	0.473623	-0.021293	-0.680925	-0.933405	-0.103503	-0.086732	0.332445
32752	-2.253438	1.232909	9.561057	0.035156	0.008935	0.017737	0.474151	-0.022249	-0.681714	-0.933462	-0.104217	-0.086555	0.332109
32753	-2.277158	1.295339	9.468260	0.004752	0.001959	0.014869	0.474808	-0.023069	-0.682247	-0.933560	-0.104272	-0.086394	0.331858
32754	-2.330340	1.286179	9.483031	0.002913	-0.015540	0.020093	0.472599	-0.024148	-0.681195	-0.933741	-0.104226	-0.085970	0.331472
32755	-2.360134	1.171029	9.501189	0.022508	-0.015572	0.038725	0.472855	-0.021696	-0.684006	-0.933989	-0.104532	-0.085325	0.330844
32756	-2.233735	1.290160	9.458213	0.031443	-0.015610	0.043183	0.472746	-0.025782	-0.683530	-0.934261	-0.105058	-0.084661	0.330078
32757	-2.204185	1.373796	9.357990	-0.036591	-0.012145	0.055047	0.472228	-0.026460	-0.683143	-0.934732	-0.104311	-0.084438	0.329037
32758	-2.208641	1.424484	9.406673	-0.034687	0.005395	0.033987	0.471707	-0.026321	-0.683391	-0.935047	-0.103723	-0.084624	0.328279
32759	-2.204112	1.381275	9.444587	-0.023924	0.008903	0.027899	0.473002	-0.025511	-0.682630	-0.935275	-0.103311	-0.084768	0.327722
32760	-2.127670	1.265316	9.469028	-0.026571	0.002779	0.016355	0.471976	-0.028230	-0.682641	-0.935464	-0.102827	-0.084889	0.327304
32761	-2.145142	1.183850	9.523513	-0.041791	0.019382	0.021578	0.472234	-0.027686	-0.682769	-0.935669	-0.102130	-0.085358	0.326813
32762	-2.233388	1.333903	9.607703	-0.003425	0.010602	0.041267	0.472100	-0.027686	-0.681866	-0.935954	-0.102174	-0.085421	0.325967
32763	-2.252232	1.401260	9.565385	0.024391	0.005414	0.023848	0.472107	-0.028776	-0.682134	-0.936061	-0.102631	-0.085194	0.325575
32764	-2.209209	1.342923	9.473026	0.029699	-0.011226	0.034378	0.472375	-0.030412	-0.681639	-0.936270	-0.103141	-0.084647	0.324955
32765	-2.122119	1.364078	9.534998	0.035016	-0.026151	0.039626	0.471872	-0.031770	-0.684348	-0.936510	-0.103620	-0.083725	0.324349
32766	-2.078224	1.423927	9.556935	0.022480	-0.008690	0.046646	0.470065	-0.034485	-0.684219	-0.936805	-0.104032	-0.083246	0.323487
32767	-2.027361	1.447439	9.511108	0.024267	-0.015694	0.046624	0.471233	-0.033673	-0.684614	-0.937094	-0.104391	-0.082566	0.322708
32768	-2.063585	1.447627	9.480183	0.047587	-0.013895	0.035357	0.470732	-0.036667	-0.685537	-0.937269	-0.105221	-0.081851	0.322112
32769	-2.039568	1.432715	9.383681	0.042291	0.022873	0.032800	0.469837	-0.039523	-0.685294	-0.937365	-0.106146	-0.081801	0.321540
32770	-2.015431	1.432446	9.357037	0.012848	0.040393	0.020306	0.472049	-0.040489	-0.683792	-0.937427	-0.106649	-0.082359	0.321051
32771	-2.174873	1.419410	9.406323	0.016444	0.070171	0.024009	0.472965	-0.041448	-0.683558	-0.937442	-0.107378	-0.083380	0.320499
32772	-2.291095	1.372387	9.462056	0.060329	0.061488	0.010222	0.475182	-0.042549	-0.683344	-0.937298	-0.108890	-0.084050	0.320236
32773	-2.349482	1.310394	9.488281	0.006654	0.040508	0.000948	0.476485	-0.044329	-0.680807	-0.937233	-0.109203	-0.084638	0.320165
32774	-2.289077	1.314856	9.528664	-0.079183	0.036993	-0.013807	0.476999	-0.043105	-0.680931	-0.937281	-0.107901	-0.085796	0.320158
32775	-2.175219	1.366898	9.535488	-0.088174	0.045676	-0.001529	0.478547	-0.040389	-0.681571	-0.937393	-0.106458	-0.087096	0.319961
32776	-2.290229	1.492706	9.487462	-0.014787	0.036999	-0.006251	0.479309	-0.038215	-0.679759	-0.937343	-0.106376	-0.087823	0.319936
32777	-2.314315	1.504574	9.374863	-0.014876	0.036976	0.016671	0.479559	-0.037127	-0.678465	-0.937428	-0.106293	-0.088454	0.319542
32778	-2.373133	1.382451	9.397997	0.026212	0.016858	0.024820	0.481128	-0.038225	-0.678757	-0.937526	-0.106905	-0.088476	0.319042
32779	-2.455595	1.325867	9.559063	-0.008696	0.019467	0.023704	0.481131	-0.039315	-0.677995	-0.937672	-0.106839	-0.088734	0.318565
32780	-2.543042	1.252061	9.580597	-0.057997	-0.010297	0.033821	0.479835	-0.040126	-0.677984	-0.938057	-0.105714	-0.088766	0.317795
